# Supplementary material for: Inference of Vohradský's Models of Genetic Networks by Solving Two-Dimensional Function Optimization Problems
Source: PLoS One. 2013 Dec 30;8(12):e83308. doi: 10.1371/journal.pone.0083308 (PMC3875442; doi:10.1371/journal.pone.0083308)
Supplement: Text S2 — Time-series data used in the ‘Inference in noisy environment’ section (compressed by gzip). (GZ) [file pone.0083308.s002.gz]

Archive with 257 entries (241 files):
- time_series_data
- time_series_data/gene30
- time_series_data/gene30/100sets
- time_series_data/gene30/100sets/params.res3101
- time_series_data/gene30/100sets/params.res3102
- time_series_data/gene30/100sets/params.res3103
- time_series_data/gene30/100sets/params.res3104
- time_series_data/gene30/100sets/params.res3105
- time_series_data/gene30/100sets/params.res3106
- time_series_data/gene30/100sets/params.res3107
- time_series_data/gene30/100sets/params.res3108
- time_series_data/gene30/100sets/params.res3109
- time_series_data/gene30/100sets/params.res3110
- time_series_data/gene30/100sets/tc.dat3101
- time_series_data/gene30/100sets/tc.dat3102
- time_series_data/gene30/100sets/tc.dat3103
- time_series_data/gene30/100sets/tc.dat3104
- time_series_data/gene30/100sets/tc.dat3105
- time_series_data/gene30/100sets/tc.dat3106
- time_series_data/gene30/100sets/tc.dat3107
- time_series_data/gene30/100sets/tc.dat3108
- time_series_data/gene30/100sets/tc.dat3109
- time_series_data/gene30/100sets/tc.dat3110
- time_series_data/gene30/50sets
- time_series_data/gene30/50sets/params.res351
- time_series_data/gene30/50sets/params.res352
- time_series_data/gene30/50sets/params.res353
- time_series_data/gene30/50sets/params.res354
- time_series_data/gene30/50sets/params.res355
- time_series_data/gene30/50sets/params.res356
- time_series_data/gene30/50sets/params.res357
- time_series_data/gene30/50sets/params.res358
- time_series_data/gene30/50sets/params.res359
- time_series_data/gene30/50sets/params.res360
- time_series_data/gene30/50sets/tc.dat351
- time_series_data/gene30/50sets/tc.dat352
- time_series_data/gene30/50sets/tc.dat353
- time_series_data/gene30/50sets/tc.dat354
- time_series_data/gene30/50sets/tc.dat355
- time_series_data/gene30/50sets/tc.dat356
- time_series_data/gene30/50sets/tc.dat357
- time_series_data/gene30/50sets/tc.dat358
- time_series_data/gene30/50sets/tc.dat359
- time_series_data/gene30/50sets/tc.dat360
- time_series_data/gene30/20sets
- time_series_data/gene30/20sets/params.res321
- time_series_data/gene30/20sets/params.res322
- time_series_data/gene30/20sets/params.res323
- time_series_data/gene30/20sets/params.res324
- time_series_data/gene30/20sets/params.res325
- time_series_data/gene30/20sets/params.res326
- time_series_data/gene30/20sets/params.res327
- time_series_data/gene30/20sets/params.res328
- time_series_data/gene30/20sets/params.res329
- time_series_data/gene30/20sets/params.res330
- time_series_data/gene30/20sets/tc.dat321
- time_series_data/gene30/20sets/tc.dat322
- time_series_data/gene30/20sets/tc.dat323
- time_series_data/gene30/20sets/tc.dat324
- time_series_data/gene30/20sets/tc.dat325
- time_series_data/gene30/20sets/tc.dat326
- time_series_data/gene30/20sets/tc.dat327
- time_series_data/gene30/20sets/tc.dat328
- time_series_data/gene30/20sets/tc.dat329
- time_series_data/gene30/20sets/tc.dat330
- time_series_data/gene30/10sets
- time_series_data/gene30/10sets/params.res311
- time_series_data/gene30/10sets/params.res312
- time_series_data/gene30/10sets/params.res313
- time_series_data/gene30/10sets/params.res314
- time_series_data/gene30/10sets/params.res315
- time_series_data/gene30/10sets/params.res316
- time_series_data/gene30/10sets/params.res317
- time_series_data/gene30/10sets/params.res318
- time_series_data/gene30/10sets/params.res319
- time_series_data/gene30/10sets/params.res320
- time_series_data/gene30/10sets/tc.dat311
- time_series_data/gene30/10sets/tc.dat312
- time_series_data/gene30/10sets/tc.dat313
- time_series_data/gene30/10sets/tc.dat314
- time_series_data/gene30/10sets/tc.dat315
- time_series_data/gene30/10sets/tc.dat316
- time_series_data/gene30/10sets/tc.dat317
- time_series_data/gene30/10sets/tc.dat318
- time_series_data/gene30/10sets/tc.dat319
- time_series_data/gene30/10sets/tc.dat320
- time_series_data/gene20
- time_series_data/gene20/100sets
- time_series_data/gene20/100sets/params.res511
- time_series_data/gene20/100sets/params.res512
- time_series_data/gene20/100sets/params.res513
- time_series_data/gene20/100sets/params.res514
- time_series_data/gene20/100sets/params.res515
- time_series_data/gene20/100sets/params.res516
- time_series_data/gene20/100sets/params.res517
- time_series_data/gene20/100sets/params.res518
- time_series_data/gene20/100sets/params.res519
- time_series_data/gene20/100sets/params.res520
- time_series_data/gene20/100sets/tc.dat511
- time_series_data/gene20/100sets/tc.dat512
- time_series_data/gene20/100sets/tc.dat513
- time_series_data/gene20/100sets/tc.dat514
- time_series_data/gene20/100sets/tc.dat515
- time_series_data/gene20/100sets/tc.dat516
- time_series_data/gene20/100sets/tc.dat517
- time_series_data/gene20/100sets/tc.dat518
- time_series_data/gene20/100sets/tc.dat519
- time_series_data/gene20/100sets/tc.dat520
- time_series_data/gene20/50sets
- time_series_data/gene20/50sets/params.res411
- time_series_data/gene20/50sets/params.res412
- time_series_data/gene20/50sets/params.res413
- time_series_data/gene20/50sets/params.res414
- time_series_data/gene20/50sets/params.res415
- time_series_data/gene20/50sets/params.res416
- time_series_data/gene20/50sets/params.res417
- time_series_data/gene20/50sets/params.res418
- time_series_data/gene20/50sets/params.res419
- time_series_data/gene20/50sets/params.res420
- time_series_data/gene20/50sets/tc.dat411
- time_series_data/gene20/50sets/tc.dat412
- time_series_data/gene20/50sets/tc.dat413
- time_series_data/gene20/50sets/tc.dat414
- time_series_data/gene20/50sets/tc.dat415
- time_series_data/gene20/50sets/tc.dat416
- time_series_data/gene20/50sets/tc.dat417
- time_series_data/gene20/50sets/tc.dat418
- time_series_data/gene20/50sets/tc.dat419
- time_series_data/gene20/50sets/tc.dat420
- time_series_data/gene20/20sets
- time_series_data/gene20/20sets/params.res311
- time_series_data/gene20/20sets/params.res312
- time_series_data/gene20/20sets/params.res313
- time_series_data/gene20/20sets/params.res314
- time_series_data/gene20/20sets/params.res315
- time_series_data/gene20/20sets/params.res316
- time_series_data/gene20/20sets/params.res317
- time_series_data/gene20/20sets/params.res318
- time_series_data/gene20/20sets/params.res319
- time_series_data/gene20/20sets/params.res320
- time_series_data/gene20/20sets/tc.dat311
- time_series_data/gene20/20sets/tc.dat312
- time_series_data/gene20/20sets/tc.dat313
- time_series_data/gene20/20sets/tc.dat314
- time_series_data/gene20/20sets/tc.dat315
- time_series_data/gene20/20sets/tc.dat316
- time_series_data/gene20/20sets/tc.dat317
- time_series_data/gene20/20sets/tc.dat318
- time_series_data/gene20/20sets/tc.dat319
- time_series_data/gene20/20sets/tc.dat320
- time_series_data/gene20/10sets
- time_series_data/gene20/10sets/params.res211
- time_series_data/gene20/10sets/params.res212
- time_series_data/gene20/10sets/params.res213
- time_series_data/gene20/10sets/params.res214
- time_series_data/gene20/10sets/params.res215
- time_series_data/gene20/10sets/params.res216
- time_series_data/gene20/10sets/params.res217
- time_series_data/gene20/10sets/params.res218
- time_series_data/gene20/10sets/params.res219
- time_series_data/gene20/10sets/params.res220
- time_series_data/gene20/10sets/tc.dat211
- time_series_data/gene20/10sets/tc.dat212
- time_series_data/gene20/10sets/tc.dat213
- time_series_data/gene20/10sets/tc.dat214
- time_series_data/gene20/10sets/tc.dat215
- time_series_data/gene20/10sets/tc.dat216
- time_series_data/gene20/10sets/tc.dat217
- time_series_data/gene20/10sets/tc.dat218
- time_series_data/gene20/10sets/tc.dat219
- time_series_data/gene20/10sets/tc.dat220
- time_series_data/gene10
- time_series_data/gene10/100sets
- time_series_data/gene10/100sets/params.res101
- time_series_data/gene10/100sets/params.res102
- time_series_data/gene10/100sets/params.res103
- time_series_data/gene10/100sets/params.res104
- time_series_data/gene10/100sets/params.res105
- time_series_data/gene10/100sets/params.res106
- time_series_data/gene10/100sets/params.res107
- time_series_data/gene10/100sets/params.res108
- time_series_data/gene10/100sets/params.res109
- time_series_data/gene10/100sets/params.res110
- time_series_data/gene10/100sets/tc.dat101
- time_series_data/gene10/100sets/tc.dat102
- time_series_data/gene10/100sets/tc.dat103
- time_series_data/gene10/100sets/tc.dat104
- time_series_data/gene10/100sets/tc.dat105
- time_series_data/gene10/100sets/tc.dat106
- time_series_data/gene10/100sets/tc.dat107
- time_series_data/gene10/100sets/tc.dat108
- time_series_data/gene10/100sets/tc.dat109
- time_series_data/gene10/100sets/tc.dat110
- time_series_data/gene10/50sets
- time_series_data/gene10/50sets/params.res51
- time_series_data/gene10/50sets/params.res52
- time_series_data/gene10/50sets/params.res53
- time_series_data/gene10/50sets/params.res54
- time_series_data/gene10/50sets/params.res55
- time_series_data/gene10/50sets/params.res56
- time_series_data/gene10/50sets/params.res57
- time_series_data/gene10/50sets/params.res58
- time_series_data/gene10/50sets/params.res59
- time_series_data/gene10/50sets/params.res60
- time_series_data/gene10/50sets/tc.dat51
- time_series_data/gene10/50sets/tc.dat52
- time_series_data/gene10/50sets/tc.dat53
- time_series_data/gene10/50sets/tc.dat54
- time_series_data/gene10/50sets/tc.dat55
- time_series_data/gene10/50sets/tc.dat56
- time_series_data/gene10/50sets/tc.dat57
- time_series_data/gene10/50sets/tc.dat58
- time_series_data/gene10/50sets/tc.dat59
- time_series_data/gene10/50sets/tc.dat60
- time_series_data/gene10/20sets
- time_series_data/gene10/20sets/params.res21
- time_series_data/gene10/20sets/params.res22
- time_series_data/gene10/20sets/params.res23
- time_series_data/gene10/20sets/params.res24
- time_series_data/gene10/20sets/params.res25
- time_series_data/gene10/20sets/params.res26
- time_series_data/gene10/20sets/params.res27
- time_series_data/gene10/20sets/params.res28
- time_series_data/gene10/20sets/params.res29
- time_series_data/gene10/20sets/params.res30
- time_series_data/gene10/20sets/tc.dat21
- time_series_data/gene10/20sets/tc.dat22
- time_series_data/gene10/20sets/tc.dat23
- time_series_data/gene10/20sets/tc.dat24
- time_series_data/gene10/20sets/tc.dat25
- time_series_data/gene10/20sets/tc.dat26
- time_series_data/gene10/20sets/tc.dat27
- time_series_data/gene10/20sets/tc.dat28
- time_series_data/gene10/20sets/tc.dat29
- time_series_data/gene10/20sets/tc.dat30
- time_series_data/gene10/10sets
- time_series_data/gene10/10sets/params.res11
- time_series_data/gene10/10sets/params.res12
- time_series_data/gene10/10sets/params.res13
- time_series_data/gene10/10sets/params.res14
- time_series_data/gene10/10sets/params.res15
- time_series_data/gene10/10sets/params.res16
- time_series_data/gene10/10sets/params.res17
- time_series_data/gene10/10sets/params.res18
- time_series_data/gene10/10sets/params.res19
- time_series_data/gene10/10sets/params.res20
- time_series_data/gene10/10sets/tc.dat11
- time_series_data/gene10/10sets/tc.dat12
- time_series_data/gene10/10sets/tc.dat13
- time_series_data/gene10/10sets/tc.dat14
- time_series_data/gene10/10sets/tc.dat15
- time_series_data/gene10/10sets/tc.dat16
- time_series_data/gene10/10sets/tc.dat17
- time_series_data/gene10/10sets/tc.dat18
- time_series_data/gene10/10sets/tc.dat19
- time_series_data/gene10/10sets/tc.dat20
- time_series_data/readme.pdf
