# Supplementary material for: Inference of Vohradský's Models of Genetic Networks by Solving Two-Dimensional Function Optimization Problems
Source: PLoS One. 2013 Dec 30;8(12):e83308. doi: 10.1371/journal.pone.0083308 (PMC3875442; doi:10.1371/journal.pone.0083308)
Supplement: Text S2 — Time-series data used in the ‘Inference in noisy environment’ section (compressed by gzip). (GZ) [file pone.0083308.s002.gz › time_series_data/gene30/100sets/tc.dat3101]

Time "G0" "G1" "G2" "G3" "G4" "G5" "G6" "G7" "G8" "G9" "G10" "G11" "G12" "G13" "G14" "G15" "G16" "G17" "G18" "G19" "G20" "G21" "G22" "G23" "G24" "G25" "G26" "G27" "G28" "G29"
0.000000e+00	1.614998e+00, 6.909177e-02, 2.653765e+00, 1.720944e+00, 1.987076e+00, 1.713425e+00, 5.292486e-01, 1.973916e+00, 2.280662e+00, 1.949012e+00, 1.859682e+00, 1.909748e+00, 6.997644e-01, 2.570616e-01, 1.805055e+00, 3.105913e+00, 1.101834e+00, 1.419808e-01, 3.059980e+00, 1.756636e+00, 2.648375e+00, 2.289973e+00, 2.278971e+00, 3.325600e-01, 5.029830e-01, 1.308085e+00, 1.541741e-01, 2.227441e+00, 1.20849…
2.000000e-01	1.626339e+00, 3.860594e-01, 1.450597e+00, 1.856504e+00, 1.780435e+00, 1.329672e+00, 3.700111e-01, 1.475838e+00, 1.258040e+00, 9.243291e-01, 1.316700e+00, 1.573790e+00, 6.803411e-01, 1.421914e-01, 1.357459e+00, 1.635272e+00, 7.934244e-01, 4.004133e-01, 1.925055e+00, 1.557999e+00, 1.840083e+00, 1.942157e+00, 2.728541e+00, 2.371477e-01, 4.116303e-01, 1.038629e+00, 5.837411e-01, 1.757282e+00, 1.13418…
4.000000e-01	1.596910e+00, 5.501962e-01, 7.768083e-01, 1.724456e+00, 1.665991e+00, 1.022183e+00, 3.491474e-01, 9.016786e-01, 6.230256e-01, 5.771709e-01, 8.190582e-01, 1.214900e+00, 6.604804e-01, 7.242634e-02, 6.684890e-01, 1.545647e+00, 5.410476e-01, 4.763578e-01, 1.591255e+00, 1.011822e+00, 1.156238e+00, 1.233977e+00, 1.999757e+00, 1.694902e-01, 4.102148e-01, 8.809131e-01, 7.484763e-01, 1.123691e+00, 9.48497…
6.000000e-01	1.421589e+00, 7.344243e-01, 4.926875e-01, 1.470385e+00, 1.689164e+00, 6.496038e-01, 5.195213e-01, 7.406417e-01, 4.832857e-01, 4.518819e-01, 7.276368e-01, 1.083078e+00, 6.514732e-01, 5.150373e-02, 8.263734e-01, 1.127180e+00, 5.000208e-01, 4.454655e-01, 1.565639e+00, 9.491222e-01, 1.425007e+00, 1.115965e+00, 2.139447e+00, 1.722925e-01, 6.307689e-01, 7.019801e-01, 1.048722e+00, 7.297281e-01, 6.69099…
8.000000e-01	1.211525e+00, 7.777283e-01, 3.376118e-01, 1.019405e+00, 1.486819e+00, 6.106987e-01, 7.246313e-01, 5.325550e-01, 2.704051e-01, 2.319439e-01, 6.260635e-01, 8.917018e-01, 4.804529e-01, 3.179521e-02, 7.178232e-01, 1.085564e+00, 7.990674e-01, 3.486389e-01, 1.434739e+00, 7.851022e-01, 1.335451e+00, 1.037290e+00, 1.800369e+00, 1.524739e-01, 9.714247e-01, 7.110832e-01, 8.002142e-01, 4.002113e-01, 3.60955…
1.000000e+00	1.342117e+00, 7.921146e-01, 1.401411e-01, 8.528243e-01, 1.381916e+00, 4.289706e-01, 1.128991e+00, 4.582993e-01, 2.439812e-01, 1.489453e-01, 5.054229e-01, 7.021224e-01, 3.607239e-01, 2.198573e-02, 9.618276e-01, 8.910735e-01, 8.376755e-01, 2.669663e-01, 1.529136e+00, 6.617015e-01, 8.721308e-01, 1.082929e+00, 2.251899e+00, 1.701168e-01, 8.601520e-01, 7.631245e-01, 7.856408e-01, 3.909955e-01, 2.21393…
1.200000e+00	1.355530e+00, 6.567397e-01, 9.012322e-02, 6.362301e-01, 9.368239e-01, 2.889703e-01, 1.212156e+00, 4.669579e-01, 2.962510e-01, 8.223924e-02, 4.255310e-01, 5.251269e-01, 2.807292e-01, 1.923539e-02, 1.035116e+00, 8.719273e-01, 1.137744e+00, 1.868197e-01, 1.642180e+00, 5.982270e-01, 8.267625e-01, 1.047893e+00, 1.411503e+00, 3.222945e-01, 1.134457e+00, 8.229841e-01, 5.349348e-01, 2.418974e-01, 1.29548…
1.400000e+00	1.257810e+00, 4.815563e-01, 1.218779e-01, 4.240958e-01, 6.016551e-01, 2.665024e-01, 1.265414e+00, 5.171701e-01, 4.386849e-01, 6.252026e-02, 3.254485e-01, 3.656125e-01, 2.283708e-01, 2.409788e-02, 9.617761e-01, 8.282188e-01, 1.257382e+00, 1.311869e-01, 1.407479e+00, 5.654067e-01, 5.973983e-01, 9.668840e-01, 1.355790e+00, 4.444418e-01, 1.317502e+00, 8.115045e-01, 3.539810e-01, 1.916742e-01, 7.99649…
1.600000e+00	1.176355e+00, 3.165125e-01, 3.411067e-01, 2.735774e-01, 4.358423e-01, 1.605400e-01, 1.533057e+00, 6.812180e-01, 5.553490e-01, 2.614623e-02, 3.052601e-01, 2.928022e-01, 2.850206e-01, 3.420544e-02, 9.735585e-01, 7.963000e-01, 1.062656e+00, 9.448487e-02, 1.084519e+00, 5.489203e-01, 5.080333e-01, 8.356034e-01, 1.522518e+00, 5.173503e-01, 1.405481e+00, 9.022361e-01, 2.759090e-01, 1.286453e-01, 5.76834…
1.800000e+00	1.104937e+00, 2.015130e-01, 5.588903e-01, 2.402799e-01, 3.147607e-01, 1.612247e-01, 1.810478e+00, 5.708392e-01, 3.973785e-01, 2.143131e-02, 2.141097e-01, 2.354969e-01, 4.597540e-01, 6.431438e-02, 9.195242e-01, 7.849824e-01, 1.342185e+00, 6.999974e-02, 1.170939e+00, 4.965006e-01, 3.739967e-01, 9.016414e-01, 1.348178e+00, 6.037221e-01, 1.441166e+00, 9.870440e-01, 2.178697e-01, 7.281213e-02, 4.46432…
2.000000e+00	1.136995e+00, 1.345886e-01, 8.391306e-01, 1.886323e-01, 2.241638e-01, 1.072347e-01, 1.792706e+00, 7.447141e-01, 4.860463e-01, 1.171926e-02, 2.579128e-01, 1.599308e-01, 5.702418e-01, 1.109156e-01, 8.953563e-01, 5.550513e-01, 9.300412e-01, 5.231893e-02, 8.342450e-01, 5.598490e-01, 2.207089e-01, 7.913245e-01, 1.226234e+00, 6.068511e-01, 1.449910e+00, 1.026324e+00, 1.697670e-01, 5.892740e-02, 6.59985…
0.000000e+00	1.274024e+00, 1.945601e+00, 2.443575e+00, 2.346383e+00, 1.238291e+00, 2.804773e+00, 9.965751e-01, 1.070865e+00, 1.769721e+00, 1.376678e+00, 1.586791e+00, 2.833026e+00, 1.211297e+00, 1.406104e+00, 1.270316e+00, 1.652096e+00, 1.433419e+00, 8.914233e-01, 4.593228e-01, 2.225426e+00, 6.602731e-01, 2.832044e+00, 1.880270e-01, 2.166317e+00, 2.821475e+00, 1.214686e+00, 2.466174e+00, 1.720958e+00, 2.45747…
2.000000e-01	1.034843e+00, 1.784489e+00, 1.566323e+00, 2.474493e+00, 8.940486e-01, 2.637814e+00, 1.038664e+00, 9.253045e-01, 1.325466e+00, 1.234271e+00, 1.359433e+00, 2.456371e+00, 1.036018e+00, 1.157762e+00, 8.519383e-01, 1.020372e+00, 9.352511e-01, 9.545621e-01, 5.897552e-01, 1.186503e+00, 9.938380e-01, 1.973663e+00, 1.600780e-01, 1.758874e+00, 1.969515e+00, 9.389233e-01, 2.316894e+00, 1.113857e+00, 1.60230…
4.000000e-01	7.352249e-01, 1.102461e+00, 1.419334e+00, 2.111243e+00, 5.137230e-01, 1.904583e+00, 9.444404e-01, 9.333590e-01, 7.835122e-01, 8.067388e-01, 9.988718e-01, 1.682684e+00, 7.263801e-01, 1.145945e+00, 4.699156e-01, 6.963875e-01, 7.300624e-01, 8.227134e-01, 5.183179e-01, 8.021198e-01, 1.108867e+00, 1.318243e+00, 2.425118e-01, 1.600169e+00, 1.693507e+00, 8.485437e-01, 2.241106e+00, 1.160323e+00, 1.10773…
6.000000e-01	6.361087e-01, 7.229184e-01, 7.321067e-01, 1.411082e+00, 3.754522e-01, 1.378602e+00, 1.158982e+00, 5.781254e-01, 5.100548e-01, 5.947832e-01, 9.794027e-01, 1.694226e+00, 6.356938e-01, 1.046586e+00, 5.274125e-01, 3.431464e-01, 7.863085e-01, 7.829351e-01, 6.994739e-01, 6.934063e-01, 1.253979e+00, 1.562727e+00, 4.505162e-01, 1.264102e+00, 1.399359e+00, 6.428442e-01, 1.994545e+00, 7.428815e-01, 6.42612…
8.000000e-01	1.005280e+00, 3.732538e-01, 5.180746e-01, 1.030361e+00, 2.913564e-01, 1.035183e+00, 1.272666e+00, 4.646686e-01, 2.218503e-01, 6.339980e-01, 9.509030e-01, 1.205002e+00, 5.125924e-01, 9.195407e-01, 7.283792e-01, 2.708390e-01, 7.852887e-01, 6.726756e-01, 1.003118e+00, 6.418889e-01, 1.561019e+00, 1.072790e+00, 5.175115e-01, 8.155667e-01, 1.230260e+00, 4.730549e-01, 1.929131e+00, 5.959927e-01, 3.19382…
1.000000e+00	9.707431e-01, 2.459402e-01, 3.568781e-01, 9.462256e-01, 2.632582e-01, 7.975031e-01, 1.325830e+00, 3.679493e-01, 1.484426e-01, 5.058402e-01, 7.890842e-01, 8.498620e-01, 5.443557e-01, 8.435192e-01, 8.637641e-01, 1.656139e-01, 9.801500e-01, 4.950550e-01, 1.166975e+00, 4.984061e-01, 1.671863e+00, 9.640482e-01, 7.373794e-01, 5.359288e-01, 1.313419e+00, 6.095200e-01, 2.004475e+00, 3.400118e-01, 2.08258…
1.200000e+00	1.017167e+00, 1.583643e-01, 2.294103e-01, 6.851167e-01, 2.157182e-01, 6.924821e-01, 1.528014e+00, 4.010041e-01, 8.114246e-02, 3.909300e-01, 7.598690e-01, 5.363650e-01, 6.215585e-01, 7.862210e-01, 1.030117e+00, 9.716580e-02, 1.057693e+00, 3.979669e-01, 1.332445e+00, 6.002716e-01, 1.465663e+00, 7.369122e-01, 8.894389e-01, 4.592990e-01, 1.287699e+00, 6.325747e-01, 1.052473e+00, 3.058214e-01, 1.23304…
1.400000e+00	1.042006e+00, 9.946643e-02, 2.221495e-01, 4.846016e-01, 1.814347e-01, 5.257729e-01, 1.465438e+00, 5.563750e-01, 5.493764e-02, 2.607683e-01, 5.978312e-01, 4.974432e-01, 6.425119e-01, 6.579757e-01, 1.022294e+00, 6.593903e-02, 9.987825e-01, 2.255835e-01, 1.398426e+00, 5.484296e-01, 1.326681e+00, 9.148162e-01, 9.891435e-01, 3.594995e-01, 1.344337e+00, 7.643914e-01, 9.401050e-01, 1.703398e-01, 7.15887…
1.600000e+00	1.052403e+00, 6.925949e-02, 2.141854e-01, 3.022377e-01, 1.316976e-01, 3.738522e-01, 1.804200e+00, 5.596114e-01, 3.656010e-02, 1.575414e-01, 5.625030e-01, 3.618327e-01, 6.618825e-01, 5.620076e-01, 1.008997e+00, 5.238087e-02, 1.133350e+00, 1.532484e-01, 1.433731e+00, 6.140172e-01, 1.277926e+00, 7.205267e-01, 1.080612e+00, 2.261524e-01, 1.348146e+00, 5.962539e-01, 8.649331e-01, 1.070587e-01, 4.97181…
1.800000e+00	1.154480e+00, 4.355144e-02, 2.570913e-01, 2.643746e-01, 8.694728e-02, 2.884569e-01, 1.639042e+00, 7.875191e-01, 9.071494e-02, 1.024123e-01, 4.740454e-01, 2.986592e-01, 7.848920e-01, 6.573802e-01, 8.377074e-01, 4.758491e-02, 1.096458e+00, 1.061135e-01, 1.564669e+00, 5.815464e-01, 9.180418e-01, 9.951775e-01, 1.048926e+00, 2.454465e-01, 1.337638e+00, 7.849471e-01, 5.080881e-01, 7.681468e-02, 3.89794…
2.000000e+00	1.250590e+00, 2.137980e-02, 4.320991e-01, 1.970796e-01, 7.030789e-02, 2.338213e-01, 1.781581e+00, 7.451270e-01, 2.190056e-01, 6.143380e-02, 4.073793e-01, 2.262965e-01, 9.160588e-01, 5.361176e-01, 1.162216e+00, 4.560898e-02, 1.012576e+00, 8.611900e-02, 1.929978e+00, 5.522330e-01, 7.317286e-01, 9.345204e-01, 8.766161e-01, 3.271858e-01, 1.453355e+00, 8.437301e-01, 3.769953e-01, 4.124827e-02, 3.55091…
0.000000e+00	3.107596e+00, 1.160562e+00, 1.851734e+00, 1.648176e+00, 2.752162e+00, 7.246205e-01, 2.575010e+00, 1.537464e+00, 2.470415e+00, 3.265831e+00, 2.277312e+00, 1.344247e+00, 1.771197e+00, 5.294644e-01, 1.151610e+00, 2.328877e+00, 3.269037e-01, 2.449434e+00, 1.262706e+00, 1.253849e+00, 2.834981e-01, 2.155843e+00, 2.074803e+00, 1.136751e+00, 7.442519e-01, 3.281310e-01, 1.446970e+00, 2.533534e+00, 9.91083…
2.000000e-01	2.346059e+00, 9.982323e-01, 1.380222e+00, 1.361207e+00, 2.123846e+00, 7.489410e-01, 1.874078e+00, 8.289735e-01, 1.325494e+00, 1.947425e+00, 1.818541e+00, 1.203658e+00, 1.816893e+00, 2.420260e-01, 5.204801e-01, 1.622997e+00, 2.017906e-01, 1.805221e+00, 1.720336e+00, 7.337144e-01, 5.957910e-01, 1.600035e+00, 1.673508e+00, 1.050327e+00, 6.588978e-01, 3.564882e-01, 1.392715e+00, 1.747561e+00, 3.54075…
4.000000e-01	1.600886e+00, 9.313405e-01, 7.790570e-01, 1.138737e+00, 2.018385e+00, 4.572972e-01, 2.464229e+00, 6.625096e-01, 9.586862e-01, 1.213111e+00, 1.352580e+00, 1.326130e+00, 1.209857e+00, 2.195162e-01, 3.996190e-01, 9.923204e-01, 9.635145e-02, 1.643857e+00, 1.955813e+00, 7.570642e-01, 1.005004e+00, 1.100111e+00, 2.076176e+00, 8.701677e-01, 5.830519e-01, 2.897156e-01, 1.628604e+00, 1.343751e+00, 2.86877…
6.000000e-01	1.920802e+00, 9.290172e-01, 5.839663e-01, 9.324631e-01, 1.874731e+00, 3.014017e-01, 1.906870e+00, 4.695934e-01, 7.856274e-01, 9.257728e-01, 9.820922e-01, 1.222163e+00, 1.060189e+00, 1.173245e-01, 5.624598e-01, 1.017026e+00, 1.270091e-01, 1.693443e+00, 2.046665e+00, 7.907774e-01, 1.067758e+00, 1.030709e+00, 1.509243e+00, 8.328714e-01, 6.713058e-01, 2.877230e-01, 1.532044e+00, 1.005403e+00, 1.50805…
8.000000e-01	1.830697e+00, 8.188723e-01, 3.373215e-01, 5.881516e-01, 1.417455e+00, 2.769820e-01, 2.184253e+00, 2.725660e-01, 4.199459e-01, 8.130186e-01, 6.172665e-01, 1.240879e+00, 8.649271e-01, 8.228960e-02, 6.149675e-01, 9.305560e-01, 3.500417e-01, 1.472654e+00, 1.890909e+00, 5.311760e-01, 1.305304e+00, 1.098606e+00, 1.378432e+00, 5.228927e-01, 7.838935e-01, 2.611930e-01, 1.382441e+00, 8.896928e-01, 7.96187…
1.000000e+00	1.794065e+00, 8.419634e-01, 1.994283e-01, 3.872041e-01, 1.249274e+00, 2.079737e-01, 2.004290e+00, 2.109946e-01, 2.219324e-01, 6.423677e-01, 4.835163e-01, 1.063338e+00, 5.644544e-01, 5.895343e-02, 8.007488e-01, 8.009116e-01, 5.055210e-01, 1.033163e+00, 2.048668e+00, 6.169834e-01, 1.427122e+00, 9.712059e-01, 1.841955e+00, 4.422539e-01, 1.051531e+00, 3.112823e-01, 1.351670e+00, 5.586010e-01, 5.92206…
1.200000e+00	1.649093e+00, 8.625122e-01, 1.179914e-01, 4.041332e-01, 9.276442e-01, 1.440048e-01, 2.109116e+00, 1.836779e-01, 1.276060e-01, 4.624567e-01, 3.471010e-01, 9.807375e-01, 5.696601e-01, 9.062473e-02, 9.137586e-01, 8.333519e-01, 7.205783e-01, 4.651163e-01, 2.312122e+00, 6.010940e-01, 1.684977e+00, 8.225785e-01, 1.126969e+00, 3.433140e-01, 1.064740e+00, 3.419964e-01, 1.173219e+00, 5.793636e-01, 3.52750…
1.400000e+00	1.402743e+00, 6.800796e-01, 7.306528e-02, 2.644436e-01, 6.220038e-01, 1.085535e-01, 2.259803e+00, 2.084533e-01, 7.815157e-02, 4.015517e-01, 2.922820e-01, 6.373064e-01, 4.817053e-01, 1.193212e-01, 9.710099e-01, 6.884554e-01, 8.836305e-01, 5.664239e-01, 2.165017e+00, 4.484878e-01, 1.734373e+00, 9.381593e-01, 1.072805e+00, 2.702224e-01, 1.084320e+00, 4.890894e-01, 1.000552e+00, 4.228307e-01, 1.63012…
1.600000e+00	1.522546e+00, 4.328431e-01, 3.775912e-02, 1.571660e-01, 5.029956e-01, 9.654793e-02, 2.288284e+00, 3.150094e-01, 6.805120e-02, 2.325294e-01, 2.607984e-01, 6.347388e-01, 3.687476e-01, 2.157250e-01, 1.224971e+00, 5.923698e-01, 8.994555e-01, 3.514733e-01, 2.421076e+00, 4.607346e-01, 1.202263e+00, 9.928487e-01, 9.880306e-01, 1.946981e-01, 1.690790e+00, 5.620938e-01, 8.418716e-01, 2.853787e-01, 1.14285…
1.800000e+00	1.516562e+00, 2.318518e-01, 3.067564e-02, 1.461083e-01, 3.567204e-01, 7.722689e-02, 2.599654e+00, 3.792301e-01, 1.268976e-01, 1.195305e-01, 1.920784e-01, 4.258372e-01, 4.312942e-01, 3.575369e-01, 1.074547e+00, 4.832078e-01, 1.122301e+00, 2.687355e-01, 2.145720e+00, 5.519828e-01, 8.873766e-01, 8.184634e-01, 8.265101e-01, 2.223273e-01, 1.257208e+00, 6.475870e-01, 5.733337e-01, 1.740930e-01, 6.36568…
2.000000e+00	1.344206e+00, 1.252133e-01, 3.609516e-02, 9.789771e-02, 2.496233e-01, 6.776594e-02, 2.355453e+00, 4.718231e-01, 2.641866e-01, 7.223932e-02, 2.078362e-01, 3.279222e-01, 5.561481e-01, 4.559440e-01, 1.083223e+00, 3.305958e-01, 9.050384e-01, 2.182102e-01, 2.376450e+00, 5.342602e-01, 8.643037e-01, 9.698400e-01, 7.522533e-01, 3.365185e-01, 1.553473e+00, 7.598009e-01, 3.488853e-01, 8.816577e-02, 5.93747…
0.000000e+00	1.685588e+00, 1.682431e-01, 1.693752e+00, 2.471565e+00, 2.558316e+00, 7.413039e-01, 2.314245e+00, 2.347092e+00, 1.145100e+00, 2.867659e-01, 1.984485e+00, 7.506451e-01, 4.211129e-01, 2.033583e+00, 7.704414e-01, 2.776473e+00, 9.996912e-01, 1.963071e+00, 8.274234e-01, 3.107371e+00, 3.190158e+00, 3.026885e-01, 2.607985e+00, 2.644299e+00, 5.807678e-01, 7.353909e-02, 2.344324e+00, 6.647516e-01, 2.01436…
2.000000e-01	1.363697e+00, 3.892504e-01, 1.085872e+00, 2.190108e+00, 2.109180e+00, 6.184600e-01, 1.854692e+00, 1.599057e+00, 6.336708e-01, 3.364809e-01, 1.341421e+00, 1.136406e+00, 6.241296e-01, 9.741774e-01, 4.921152e-01, 1.833739e+00, 1.139394e+00, 1.249378e+00, 6.978304e-01, 2.026864e+00, 2.560603e+00, 2.601037e-01, 2.319415e+00, 2.328130e+00, 4.782509e-01, 1.919337e-01, 1.899818e+00, 4.162699e-01, 1.73494…
4.000000e-01	8.515270e-01, 5.530204e-01, 7.214723e-01, 2.252712e+00, 1.716747e+00, 4.389451e-01, 1.158507e+00, 1.527886e+00, 2.613598e-01, 3.817264e-01, 1.170527e+00, 8.257911e-01, 8.035872e-01, 7.825324e-01, 4.991348e-01, 1.182008e+00, 1.060478e+00, 1.167434e+00, 4.623188e-01, 1.742729e+00, 2.211086e+00, 2.138074e-01, 1.829664e+00, 1.690480e+00, 4.278576e-01, 2.579350e-01, 1.981262e+00, 2.828475e-01, 1.40383…
6.000000e-01	6.719623e-01, 7.503930e-01, 2.942819e-01, 1.969378e+00, 2.250739e+00, 3.118379e-01, 1.058088e+00, 1.509558e+00, 1.535921e-01, 3.872753e-01, 1.130168e+00, 9.909575e-01, 1.056619e+00, 4.348534e-01, 6.664035e-01, 1.241546e+00, 1.081751e+00, 8.906680e-01, 4.375504e-01, 1.279435e+00, 2.660968e+00, 2.552488e-01, 1.582560e+00, 1.044201e+00, 5.179399e-01, 2.737224e-01, 1.565779e+00, 2.142016e-01, 1.30769…
8.000000e-01	8.124219e-01, 8.513120e-01, 3.815332e-01, 2.188715e+00, 1.562125e+00, 2.819893e-01, 1.075380e+00, 1.143803e+00, 9.363353e-02, 4.333652e-01, 8.624506e-01, 1.075506e+00, 9.770224e-01, 2.846661e-01, 8.315659e-01, 9.130046e-01, 1.017253e+00, 5.095657e-01, 4.149354e-01, 1.031442e+00, 2.082240e+00, 3.544024e-01, 1.346516e+00, 1.052360e+00, 6.940319e-01, 3.448156e-01, 1.545467e+00, 1.662797e-01, 9.58198…
1.000000e+00	8.413341e-01, 7.366388e-01, 3.487270e-01, 1.622907e+00, 1.396997e+00, 2.497176e-01, 1.288298e+00, 1.107302e+00, 6.637149e-02, 4.395766e-01, 9.309894e-01, 1.142427e+00, 8.886016e-01, 2.552530e-01, 8.270757e-01, 8.063477e-01, 1.112688e+00, 4.605092e-01, 3.099185e-01, 7.444217e-01, 2.135864e+00, 4.484438e-01, 1.022553e+00, 9.264901e-01, 8.001370e-01, 4.193958e-01, 1.138138e+00, 1.478548e-01, 8.23955…
1.200000e+00	8.171223e-01, 7.702999e-01, 5.897930e-01, 1.735205e+00, 1.330104e+00, 1.921552e-01, 1.496865e+00, 1.140075e+00, 3.493048e-02, 2.583820e-01, 8.274786e-01, 9.182733e-01, 1.074977e+00, 4.484155e-01, 9.588784e-01, 6.844370e-01, 1.314866e+00, 4.020197e-01, 4.905263e-01, 6.241554e-01, 1.807362e+00, 4.507776e-01, 7.192352e-01, 4.900823e-01, 1.128097e+00, 4.958328e-01, 1.326151e+00, 1.515158e-01, 6.97788…
1.400000e+00	9.893102e-01, 7.587524e-01, 6.498829e-01, 1.196035e+00, 9.096114e-01, 1.639863e-01, 1.636689e+00, 9.796283e-01, 1.780338e-02, 1.413950e-01, 5.948594e-01, 6.195537e-01, 8.838168e-01, 5.113114e-01, 1.188092e+00, 7.530348e-01, 1.342125e+00, 2.238530e-01, 5.331685e-01, 7.376923e-01, 1.686937e+00, 6.272353e-01, 6.763609e-01, 3.897771e-01, 9.522248e-01, 4.422652e-01, 9.617894e-01, 1.316261e-01, 5.10064…
1.600000e+00	1.095019e+00, 5.276501e-01, 7.467667e-01, 1.365564e+00, 6.981154e-01, 1.222078e-01, 1.504875e+00, 1.026893e+00, 1.097275e-02, 8.976942e-02, 5.166561e-01, 4.848059e-01, 1.108158e+00, 5.618786e-01, 7.828675e-01, 4.886784e-01, 1.190438e+00, 1.765085e-01, 5.182673e-01, 5.857178e-01, 1.517540e+00, 6.866908e-01, 6.811822e-01, 3.366500e-01, 1.347038e+00, 5.520029e-01, 7.653511e-01, 1.031194e-01, 5.63777…
1.800000e+00	1.021047e+00, 3.502096e-01, 8.612380e-01, 1.111781e+00, 5.432353e-01, 1.191158e-01, 2.149214e+00, 8.478606e-01, 3.426178e-02, 6.271881e-02, 5.060311e-01, 4.577295e-01, 8.642960e-01, 7.432935e-01, 9.182851e-01, 3.197679e-01, 9.869682e-01, 1.170018e-01, 6.273356e-01, 5.856727e-01, 1.122871e+00, 6.133467e-01, 6.385738e-01, 2.799726e-01, 1.194334e+00, 6.459294e-01, 5.830345e-01, 6.973258e-02, 4.72638…
2.000000e+00	1.027372e+00, 1.848258e-01, 9.825314e-01, 9.511902e-01, 3.654539e-01, 9.856917e-02, 1.952485e+00, 8.488164e-01, 2.114437e-01, 3.044877e-02, 3.698277e-01, 3.189313e-01, 1.004313e+00, 6.676997e-01, 1.062218e+00, 2.163825e-01, 1.205174e+00, 8.974081e-02, 7.924039e-01, 4.634534e-01, 6.939963e-01, 7.815311e-01, 5.602501e-01, 3.451167e-01, 1.564385e+00, 7.118724e-01, 3.463786e-01, 3.671672e-02, 4.65083…
0.000000e+00	8.427703e-01, 1.946963e+00, 2.443435e+00, 2.037552e+00, 2.352248e+00, 6.038399e-02, 1.618405e+00, 1.720102e+00, 1.803860e+00, 1.556239e+00, 4.636450e-02, 1.385692e+00, 7.684874e-01, 6.426312e-01, 9.534561e-02, 2.148522e+00, 1.518829e+00, 8.508508e-01, 2.655723e-01, 1.965575e+00, 1.547142e+00, 2.765075e+00, 1.119014e+00, 1.780774e+00, 2.394533e+00, 4.611725e-01, 2.545264e+00, 1.195573e+00, 3.13765…
2.000000e-01	5.460311e-01, 1.275536e+00, 1.314784e+00, 1.609093e+00, 1.511592e+00, 2.945728e-01, 1.108138e+00, 1.566050e+00, 1.000479e+00, 1.058960e+00, 2.124736e-01, 1.291369e+00, 1.017920e+00, 5.842873e-01, 3.059458e-01, 1.728914e+00, 1.049831e+00, 7.469301e-01, 2.512361e-01, 1.397862e+00, 1.575428e+00, 2.229294e+00, 8.098035e-01, 1.241223e+00, 2.134519e+00, 4.617756e-01, 2.187544e+00, 1.051570e+00, 1.92021…
4.000000e-01	3.759391e-01, 1.307618e+00, 1.077158e+00, 1.420932e+00, 1.077009e+00, 2.275051e-01, 1.247611e+00, 1.141485e+00, 6.079906e-01, 8.819563e-01, 3.245864e-01, 1.304385e+00, 6.752277e-01, 5.974800e-01, 4.991877e-01, 1.200230e+00, 7.961912e-01, 8.001434e-01, 1.732764e-01, 9.202793e-01, 1.574973e+00, 1.753901e+00, 7.699509e-01, 8.588184e-01, 1.677603e+00, 3.504954e-01, 2.503087e+00, 1.095935e+00, 1.63751…
6.000000e-01	2.771795e-01, 8.975785e-01, 1.100682e+00, 1.440356e+00, 6.988779e-01, 1.501272e-01, 1.157247e+00, 8.579270e-01, 2.894944e-01, 6.260907e-01, 5.040894e-01, 1.256002e+00, 5.615079e-01, 6.395630e-01, 6.125252e-01, 8.460356e-01, 5.899857e-01, 7.249617e-01, 1.787050e-01, 8.449846e-01, 1.373987e+00, 1.758353e+00, 6.502505e-01, 7.079711e-01, 1.828993e+00, 3.103552e-01, 2.218352e+00, 9.480843e-01, 1.20300…
8.000000e-01	3.995816e-01, 6.803112e-01, 8.433620e-01, 1.096426e+00, 4.882619e-01, 1.412161e-01, 1.358411e+00, 5.160454e-01, 1.705503e-01, 6.512740e-01, 5.056141e-01, 9.944209e-01, 4.148907e-01, 7.500262e-01, 7.567690e-01, 4.010216e-01, 7.264763e-01, 6.765592e-01, 2.893376e-01, 7.685490e-01, 1.793395e+00, 1.379885e+00, 7.835939e-01, 4.919050e-01, 1.544693e+00, 3.398003e-01, 1.478562e+00, 6.028926e-01, 6.53646…
1.000000e+00	4.995608e-01, 3.392479e-01, 9.028175e-01, 8.098722e-01, 2.987724e-01, 9.934329e-02, 1.478107e+00, 4.879261e-01, 9.870445e-02, 4.517353e-01, 7.608599e-01, 6.141935e-01, 3.455453e-01, 7.238576e-01, 9.411958e-01, 2.664858e-01, 1.064417e+00, 5.006298e-01, 5.396366e-01, 5.679848e-01, 1.670403e+00, 1.164863e+00, 7.504064e-01, 4.319090e-01, 1.698882e+00, 4.290583e-01, 1.296799e+00, 4.169602e-01, 3.58646…
1.200000e+00	8.298043e-01, 1.825062e-01, 9.668302e-01, 6.008299e-01, 2.279182e-01, 7.749917e-02, 1.784987e+00, 4.246542e-01, 4.236935e-02, 3.130758e-01, 6.784087e-01, 5.181233e-01, 3.692645e-01, 5.458129e-01, 8.053559e-01, 1.405907e-01, 8.987280e-01, 3.583193e-01, 7.052131e-01, 5.734741e-01, 1.714555e+00, 1.114472e+00, 1.063791e+00, 2.500649e-01, 1.439091e+00, 5.553750e-01, 9.110152e-01, 2.735904e-01, 2.53411…
1.400000e+00	9.819453e-01, 1.223122e-01, 7.410182e-01, 4.182620e-01, 1.496666e-01, 7.198674e-02, 1.834441e+00, 5.475129e-01, 3.432263e-02, 1.813409e-01, 7.110223e-01, 3.486828e-01, 3.530323e-01, 4.880981e-01, 1.021732e+00, 1.003026e-01, 9.554277e-01, 2.377996e-01, 6.442124e-01, 5.812630e-01, 1.494189e+00, 9.914978e-01, 1.010973e+00, 2.482851e-01, 1.504311e+00, 6.869558e-01, 6.922600e-01, 1.767849e-01, 1.56579…
1.600000e+00	9.547544e-01, 7.593404e-02, 9.752717e-01, 3.439028e-01, 9.614242e-02, 6.680630e-02, 1.572135e+00, 6.489339e-01, 4.852024e-02, 1.138180e-01, 5.842194e-01, 2.726644e-01, 3.637105e-01, 5.012356e-01, 8.398424e-01, 7.787797e-02, 1.111634e+00, 1.611535e-01, 6.818619e-01, 6.717729e-01, 1.070029e+00, 8.721118e-01, 1.101257e+00, 1.693256e-01, 1.475506e+00, 7.332809e-01, 4.413743e-01, 1.384585e-01, 8.90135…
1.800000e+00	9.922824e-01, 5.045688e-02, 7.235192e-01, 2.162851e-01, 6.985777e-02, 5.111038e-02, 2.108673e+00, 7.729571e-01, 1.682082e-01, 7.389713e-02, 5.488271e-01, 2.665554e-01, 3.992147e-01, 3.876012e-01, 8.542717e-01, 8.117922e-02, 9.923244e-01, 1.093069e-01, 7.743717e-01, 4.971707e-01, 9.024617e-01, 9.760145e-01, 9.861102e-01, 3.042897e-01, 1.239747e+00, 7.837276e-01, 4.661271e-01, 7.645345e-02, 5.14692…
2.000000e+00	1.477051e+00, 2.988954e-02, 9.416663e-01, 2.115552e-01, 5.043140e-02, 5.036345e-02, 2.028878e+00, 7.635084e-01, 2.895485e-01, 3.871893e-02, 4.593352e-01, 1.736950e-01, 5.600791e-01, 3.332443e-01, 1.191831e+00, 8.259687e-02, 1.227231e+00, 1.008214e-01, 6.189940e-01, 4.684210e-01, 6.155016e-01, 9.107995e-01, 1.127542e+00, 3.886534e-01, 1.792874e+00, 8.655369e-01, 3.117759e-01, 5.171750e-02, 6.38400…
0.000000e+00	5.696580e-01, 1.767404e+00, 2.709878e+00, 1.827161e+00, 1.197678e+00, 3.678431e-01, 1.479409e+00, 9.551968e-01, 2.677593e+00, 8.734729e-01, 1.329543e+00, 1.327048e+00, 1.814050e+00, 1.699298e+00, 5.054079e-01, 1.547636e+00, 1.431801e+00, 6.927665e-01, 1.906540e+00, 2.174748e+00, 1.708565e+00, 2.649652e-01, 8.266241e-01, 2.564384e+00, 1.835416e+00, 1.193456e+00, 8.223647e-01, 1.907162e+00, 2.10234…
2.000000e-01	4.282397e-01, 1.311902e+00, 1.664670e+00, 1.686894e+00, 7.003343e-01, 4.313528e-01, 1.361064e+00, 7.559459e-01, 1.586907e+00, 5.072989e-01, 1.342696e+00, 1.482106e+00, 1.467408e+00, 1.214829e+00, 2.519184e-01, 1.110844e+00, 1.005804e+00, 8.787044e-01, 2.312442e+00, 1.518461e+00, 1.487748e+00, 2.114573e-01, 7.937251e-01, 2.031282e+00, 1.423843e+00, 8.614227e-01, 8.101578e-01, 1.815690e+00, 1.34299…
4.000000e-01	4.047315e-01, 8.445387e-01, 9.817894e-01, 1.494729e+00, 5.851728e-01, 2.522494e-01, 9.466862e-01, 7.423927e-01, 8.732105e-01, 3.996421e-01, 1.155294e+00, 1.270103e+00, 1.377663e+00, 9.489059e-01, 2.321103e-01, 5.373428e-01, 6.694253e-01, 9.692210e-01, 2.110169e+00, 1.018287e+00, 1.331075e+00, 2.478498e-01, 8.000441e-01, 1.572988e+00, 1.132313e+00, 9.324179e-01, 1.273462e+00, 1.245145e+00, 8.99924…
6.000000e-01	5.251695e-01, 5.389153e-01, 5.558479e-01, 9.072885e-01, 4.546537e-01, 2.544103e-01, 1.222982e+00, 4.224705e-01, 4.665530e-01, 4.327193e-01, 1.158300e+00, 9.134562e-01, 1.518627e+00, 8.860251e-01, 5.047733e-01, 3.517101e-01, 5.539605e-01, 8.145273e-01, 2.023247e+00, 7.930946e-01, 1.529350e+00, 2.047142e-01, 6.599878e-01, 1.243734e+00, 1.048804e+00, 7.738423e-01, 1.033714e+00, 9.724081e-01, 4.32134…
8.000000e-01	5.640269e-01, 2.880696e-01, 2.624051e-01, 7.972182e-01, 7.030040e-01, 1.638869e-01, 1.134371e+00, 3.442037e-01, 2.277268e-01, 2.902738e-01, 1.084712e+00, 6.892232e-01, 1.286488e+00, 7.637156e-01, 7.376246e-01, 1.830947e-01, 7.221327e-01, 5.676124e-01, 2.046606e+00, 6.560405e-01, 1.453107e+00, 2.601917e-01, 6.495770e-01, 8.843838e-01, 9.738098e-01, 7.015394e-01, 9.805280e-01, 6.437758e-01, 2.85045…
1.000000e+00	8.433485e-01, 2.178863e-01, 1.643970e-01, 4.971977e-01, 6.824860e-01, 1.179422e-01, 1.401519e+00, 2.701099e-01, 1.538342e-01, 2.065580e-01, 9.098488e-01, 5.881978e-01, 1.203680e+00, 8.166942e-01, 8.153355e-01, 1.237043e-01, 7.792144e-01, 4.225580e-01, 2.193633e+00, 7.258234e-01, 1.263711e+00, 3.173798e-01, 5.687732e-01, 7.175297e-01, 1.101670e+00, 7.875020e-01, 8.631101e-01, 4.757750e-01, 1.71244…
1.200000e+00	9.691297e-01, 1.713141e-01, 9.233515e-02, 4.450812e-01, 7.781822e-01, 9.970514e-02, 1.989062e+00, 3.208873e-01, 1.388230e-01, 1.030998e-01, 8.410442e-01, 4.901129e-01, 1.317985e+00, 8.637052e-01, 9.909457e-01, 8.763321e-02, 9.624986e-01, 3.397402e-01, 2.023682e+00, 5.954651e-01, 9.212052e-01, 4.428605e-01, 5.533957e-01, 6.304060e-01, 8.691206e-01, 8.736213e-01, 6.868612e-01, 2.417183e-01, 1.07553…
1.400000e+00	8.877640e-01, 1.218985e-01, 5.123391e-02, 3.074226e-01, 6.113577e-01, 9.034431e-02, 1.817747e+00, 4.471414e-01, 2.439510e-01, 7.265068e-02, 5.659949e-01, 3.897145e-01, 1.158214e+00, 8.413808e-01, 9.634036e-01, 4.601804e-02, 1.029290e+00, 2.735626e-01, 2.067614e+00, 5.764108e-01, 7.455216e-01, 5.158685e-01, 4.652802e-01, 5.814158e-01, 8.810065e-01, 7.755354e-01, 3.994896e-01, 1.818697e-01, 6.27741…
1.600000e+00	1.015985e+00, 8.654752e-02, 2.729038e-02, 2.259616e-01, 3.948505e-01, 5.442842e-02, 1.682548e+00, 5.665662e-01, 4.220946e-01, 3.564309e-02, 6.477609e-01, 1.915604e-01, 9.532689e-01, 6.502454e-01, 8.893833e-01, 2.743581e-02, 1.055041e+00, 1.911285e-01, 2.192608e+00, 5.708390e-01, 6.220136e-01, 6.344024e-01, 6.185889e-01, 6.607932e-01, 1.356681e+00, 8.745994e-01, 3.738898e-01, 1.156576e-01, 3.52349…
1.800000e+00	1.102362e+00, 5.716096e-02, 1.608205e-02, 1.504356e-01, 3.608292e-01, 5.783780e-02, 1.921722e+00, 6.090413e-01, 4.373220e-01, 2.475681e-02, 4.913089e-01, 2.128195e-01, 1.380607e+00, 7.256751e-01, 1.048263e+00, 1.636724e-02, 1.164184e+00, 1.245694e-01, 2.375051e+00, 5.484293e-01, 4.429092e-01, 6.060063e-01, 5.361652e-01, 6.946450e-01, 1.143857e+00, 9.987809e-01, 2.725680e-01, 7.384676e-02, 2.52493…
2.000000e+00	1.158809e+00, 4.529244e-02, 9.184602e-03, 1.334736e-01, 2.251671e-01, 3.879551e-02, 2.094848e+00, 7.182795e-01, 4.935804e-01, 1.635042e-02, 4.378898e-01, 1.442784e-01, 1.105746e+00, 8.466031e-01, 1.135091e+00, 1.231306e-02, 1.122362e+00, 1.163377e-01, 2.159499e+00, 5.481103e-01, 3.394701e-01, 7.021741e-01, 3.926472e-01, 7.638313e-01, 1.452531e+00, 8.640173e-01, 1.590265e-01, 5.071606e-02, 3.52333…
0.000000e+00	1.202714e+00, 1.439238e+00, 1.444729e+00, 1.648943e+00, 2.564617e+00, 5.440923e-01, 1.607622e+00, 1.154960e+00, 3.824780e-01, 1.652237e+00, 6.353148e-01, 2.289825e+00, 2.686190e+00, 2.885787e+00, 2.760176e+00, 3.079320e+00, 2.466703e+00, 1.087794e+00, 3.331570e-01, 8.537318e-01, 1.450866e-01, 2.120846e+00, 1.346591e+00, 8.294765e-01, 1.628453e+00, 3.372047e-01, 5.446740e-01, 1.801590e-01, 1.56956…
2.000000e-01	8.549119e-01, 1.416215e+00, 1.150753e+00, 1.363966e+00, 1.713877e+00, 7.023419e-01, 1.512374e+00, 1.249092e+00, 4.534603e-01, 7.355526e-01, 5.897428e-01, 2.087245e+00, 2.096545e+00, 1.561651e+00, 1.360521e+00, 1.998707e+00, 2.443525e+00, 9.288216e-01, 9.080262e-01, 7.562669e-01, 1.279339e-01, 1.982679e+00, 1.255765e+00, 9.103739e-01, 1.990891e+00, 2.571038e-01, 9.037729e-01, 5.615898e-01, 1.06536…
4.000000e-01	9.057134e-01, 1.201451e+00, 6.668311e-01, 1.581881e+00, 1.172082e+00, 7.008058e-01, 1.538188e+00, 1.203301e+00, 4.774003e-01, 7.541863e-01, 5.987066e-01, 1.681722e+00, 2.085685e+00, 1.120594e+00, 1.387788e+00, 1.759103e+00, 1.951148e+00, 5.131865e-01, 1.534641e+00, 6.493052e-01, 2.720383e-01, 1.355905e+00, 1.147651e+00, 9.419760e-01, 1.418996e+00, 2.182852e-01, 1.078056e+00, 7.124571e-01, 9.42413…
6.000000e-01	8.369662e-01, 8.188088e-01, 3.298693e-01, 1.413921e+00, 8.328224e-01, 7.663590e-01, 1.768689e+00, 1.255102e+00, 5.728266e-01, 5.068057e-01, 5.871821e-01, 1.463527e+00, 1.505314e+00, 7.021904e-01, 1.331757e+00, 1.387393e+00, 1.630300e+00, 4.617357e-01, 1.493699e+00, 6.237863e-01, 5.809068e-01, 1.310432e+00, 1.114518e+00, 9.028054e-01, 1.400571e+00, 1.669609e-01, 1.302969e+00, 7.809080e-01, 1.00731…
8.000000e-01	9.475891e-01, 5.879869e-01, 1.574229e-01, 1.283048e+00, 5.637279e-01, 7.661215e-01, 1.907249e+00, 1.316786e+00, 4.984421e-01, 2.679203e-01, 5.828750e-01, 1.080877e+00, 1.151655e+00, 7.785338e-01, 1.168211e+00, 6.743294e-01, 1.162439e+00, 3.355986e-01, 1.391910e+00, 4.922984e-01, 9.250600e-01, 1.332346e+00, 1.072380e+00, 8.047472e-01, 1.805713e+00, 1.610164e-01, 1.331079e+00, 4.031338e-01, 7.73763…
1.000000e+00	1.080455e+00, 3.940828e-01, 1.309476e-01, 1.254624e+00, 3.641080e-01, 8.554189e-01, 1.646021e+00, 1.122611e+00, 3.878261e-01, 1.508332e-01, 5.211754e-01, 8.647755e-01, 7.616716e-01, 6.006645e-01, 1.217717e+00, 4.903300e-01, 1.364639e+00, 2.181100e-01, 1.264389e+00, 5.361077e-01, 1.071690e+00, 1.273836e+00, 9.936229e-01, 7.923726e-01, 1.504775e+00, 3.077324e-01, 1.054476e+00, 3.041996e-01, 8.19379…
1.200000e+00	1.060366e+00, 2.055035e-01, 2.868265e-01, 1.330911e+00, 2.382646e-01, 6.406836e-01, 2.258009e+00, 1.142960e+00, 3.497302e-01, 1.233139e-01, 5.426751e-01, 7.047598e-01, 6.516926e-01, 4.859124e-01, 1.005775e+00, 3.682658e-01, 1.302484e+00, 1.552249e-01, 9.728236e-01, 5.309816e-01, 1.091228e+00, 1.129390e+00, 1.162529e+00, 6.540947e-01, 1.365352e+00, 4.048194e-01, 9.387048e-01, 2.043519e-01, 8.74657…
1.400000e+00	1.306993e+00, 1.236062e-01, 5.791168e-01, 1.188348e+00, 1.768262e-01, 3.802079e-01, 1.772054e+00, 9.896105e-01, 3.144083e-01, 9.768958e-02, 4.067604e-01, 5.015343e-01, 7.927117e-01, 4.294824e-01, 9.425139e-01, 2.608424e-01, 1.366197e+00, 1.438136e-01, 7.829066e-01, 5.208335e-01, 8.504777e-01, 8.669653e-01, 1.170782e+00, 5.901118e-01, 1.836213e+00, 5.033568e-01, 6.375870e-01, 1.289254e-01, 8.93347…
1.600000e+00	1.123426e+00, 7.534017e-02, 7.047281e-01, 1.156842e+00, 1.344008e-01, 4.258246e-01, 2.251043e+00, 1.315657e+00, 4.404959e-01, 4.722038e-02, 4.232666e-01, 3.340036e-01, 5.521083e-01, 4.181092e-01, 1.009298e+00, 1.949618e-01, 1.352324e+00, 1.183797e-01, 6.835337e-01, 5.260025e-01, 6.698935e-01, 8.213613e-01, 1.055207e+00, 7.849878e-01, 1.437733e+00, 6.468664e-01, 4.834045e-01, 9.418476e-02, 8.04578…
1.800000e+00	9.355884e-01, 4.603581e-02, 8.206766e-01, 1.242010e+00, 9.566317e-02, 3.299725e-01, 2.353592e+00, 9.784214e-01, 4.312032e-01, 3.220535e-02, 3.515788e-01, 2.863349e-01, 7.287579e-01, 3.548149e-01, 9.760533e-01, 2.241952e-01, 1.063241e+00, 8.618985e-02, 5.319907e-01, 5.418275e-01, 5.351800e-01, 9.051938e-01, 9.159244e-01, 6.840035e-01, 1.500561e+00, 7.336630e-01, 3.759891e-01, 6.329558e-02, 6.69769…
2.000000e+00	1.195948e+00, 3.210111e-02, 8.890087e-01, 1.255695e+00, 5.875754e-02, 2.015646e-01, 1.987906e+00, 1.061523e+00, 4.585345e-01, 1.957997e-02, 3.244884e-01, 2.554558e-01, 8.246384e-01, 3.290993e-01, 8.535545e-01, 1.655066e-01, 1.344956e+00, 4.541788e-02, 4.815717e-01, 5.570534e-01, 3.804441e-01, 1.103403e+00, 1.074667e+00, 7.317550e-01, 1.596230e+00, 7.088909e-01, 3.060502e-01, 3.906592e-02, 7.71960…
0.000000e+00	4.315547e-01, 2.601987e+00, 3.839943e-01, 1.702613e+00, 2.870593e+00, 6.809060e-01, 2.894991e+00, 5.344366e-01, 3.963350e-01, 1.446064e-02, 9.256743e-01, 1.178850e+00, 1.858408e+00, 1.269384e+00, 1.545089e+00, 1.100342e+00, 2.105936e-01, 1.922216e+00, 4.370579e-01, 2.113936e+00, 2.786099e+00, 2.299860e+00, 2.093882e+00, 1.330542e+00, 3.426952e-01, 5.484037e-01, 2.334642e+00, 1.955545e+00, 1.19272…
2.000000e-01	5.907397e-01, 1.372137e+00, 5.713962e-01, 1.345585e+00, 2.390008e+00, 5.623704e-01, 2.260435e+00, 3.800539e-01, 1.977935e-01, 1.545750e-01, 9.588562e-01, 1.324975e+00, 1.857580e+00, 5.689335e-01, 1.405484e+00, 9.395352e-01, 1.528225e-01, 1.750506e+00, 8.540792e-01, 1.536437e+00, 2.647771e+00, 1.824137e+00, 2.336858e+00, 1.014282e+00, 4.832499e-01, 4.005922e-01, 1.870944e+00, 1.680235e+00, 5.29930…
4.000000e-01	5.955472e-01, 1.362411e+00, 6.823889e-01, 8.099536e-01, 1.807204e+00, 4.058438e-01, 1.644302e+00, 2.217004e-01, 8.709159e-02, 2.688384e-01, 9.592774e-01, 1.035419e+00, 1.545309e+00, 4.767929e-01, 1.183979e+00, 7.150863e-01, 8.548583e-02, 1.571347e+00, 1.139167e+00, 1.077068e+00, 2.351280e+00, 1.377677e+00, 1.505046e+00, 8.815563e-01, 6.572929e-01, 4.846727e-01, 1.780981e+00, 1.091297e+00, 3.52187…
6.000000e-01	6.544742e-01, 1.137913e+00, 7.896293e-01, 6.808402e-01, 1.607338e+00, 3.338433e-01, 1.666436e+00, 1.796028e-01, 4.727035e-02, 3.133853e-01, 1.029666e+00, 1.070087e+00, 1.075465e+00, 3.025817e-01, 1.202729e+00, 8.869373e-01, 8.483641e-02, 1.465025e+00, 1.825596e+00, 1.024906e+00, 2.058251e+00, 1.375383e+00, 1.386528e+00, 6.999404e-01, 8.279820e-01, 3.273670e-01, 1.508872e+00, 1.344513e+00, 2.36162…
8.000000e-01	1.017390e+00, 1.041695e+00, 7.663967e-01, 3.899471e-01, 1.479024e+00, 2.505090e-01, 1.584675e+00, 1.124291e-01, 3.702623e-02, 3.992799e-01, 9.121120e-01, 1.116686e+00, 8.139844e-01, 1.778670e-01, 1.075308e+00, 7.237797e-01, 9.523983e-02, 1.574479e+00, 1.739683e+00, 7.144845e-01, 2.605580e+00, 1.136842e+00, 1.544781e+00, 4.379009e-01, 8.869729e-01, 4.203296e-01, 1.704279e+00, 1.126819e+00, 1.16549…
1.000000e+00	8.680685e-01, 1.022337e+00, 5.272221e-01, 3.789794e-01, 1.212630e+00, 1.554362e-01, 1.514266e+00, 7.712265e-02, 2.045923e-02, 3.939354e-01, 7.158898e-01, 8.859608e-01, 5.674794e-01, 1.329526e-01, 1.045734e+00, 7.631579e-01, 2.593580e-01, 1.114444e+00, 1.625750e+00, 6.829087e-01, 2.348956e+00, 8.916117e-01, 1.542551e+00, 3.347470e-01, 1.035055e+00, 3.781800e-01, 1.397732e+00, 9.357057e-01, 8.25658…
1.200000e+00	9.564234e-01, 8.585105e-01, 3.891226e-01, 2.441169e-01, 1.165570e+00, 1.298538e-01, 1.744125e+00, 5.501483e-02, 9.531782e-03, 3.902432e-01, 5.789150e-01, 5.860620e-01, 3.998444e-01, 9.852183e-02, 1.123116e+00, 7.650276e-01, 4.888856e-01, 7.568983e-01, 1.846413e+00, 6.468751e-01, 2.070162e+00, 8.394802e-01, 1.381948e+00, 2.627880e-01, 9.640122e-01, 4.404643e-01, 1.204752e+00, 7.570299e-01, 4.41969…
1.400000e+00	1.057694e+00, 5.639195e-01, 2.252326e-01, 1.512209e-01, 7.130915e-01, 1.022425e-01, 2.154415e+00, 4.634755e-02, 7.340992e-03, 2.668272e-01, 5.947226e-01, 4.738365e-01, 3.363289e-01, 7.320720e-02, 1.066488e+00, 7.124191e-01, 7.287754e-01, 5.665818e-01, 1.982351e+00, 5.260270e-01, 1.520905e+00, 9.051485e-01, 1.462819e+00, 2.233940e-01, 1.194102e+00, 5.757146e-01, 6.925232e-01, 4.396470e-01, 2.62848…
1.600000e+00	1.199301e+00, 3.352532e-01, 1.566621e-01, 1.069202e-01, 5.545392e-01, 8.214851e-02, 2.150244e+00, 9.861886e-02, 7.107263e-03, 1.603259e-01, 4.809841e-01, 3.257307e-01, 3.650717e-01, 7.286790e-02, 9.860484e-01, 7.431920e-01, 9.127489e-01, 3.755632e-01, 2.217367e+00, 5.329080e-01, 1.489631e+00, 8.460299e-01, 1.406893e+00, 1.714026e-01, 1.264496e+00, 8.687414e-01, 6.505416e-01, 3.180761e-01, 1.39067…
1.800000e+00	1.155246e+00, 2.752785e-01, 1.016511e-01, 8.573317e-02, 3.340736e-01, 6.785072e-02, 2.064128e+00, 1.866664e-01, 4.450549e-02, 9.205305e-02, 4.778616e-01, 3.576684e-01, 3.710037e-01, 7.531121e-02, 1.096072e+00, 5.571659e-01, 1.004712e+00, 3.806834e-01, 2.124464e+00, 4.969011e-01, 9.035713e-01, 7.452061e-01, 1.266231e+00, 1.325898e-01, 1.331066e+00, 7.575401e-01, 4.847039e-01, 2.082874e-01, 9.41153…
2.000000e+00	1.089551e+00, 1.478506e-01, 6.797459e-02, 7.346629e-02, 2.365707e-01, 4.352325e-02, 2.356966e+00, 2.812673e-01, 1.687224e-01, 5.958213e-02, 4.147508e-01, 1.979802e-01, 4.456411e-01, 9.844271e-02, 1.040447e+00, 5.377537e-01, 1.101356e+00, 2.359695e-01, 2.330214e+00, 5.207537e-01, 6.999965e-01, 9.056866e-01, 1.325463e+00, 2.443772e-01, 1.771420e+00, 7.119297e-01, 3.824316e-01, 1.256891e-01, 5.75590…
0.000000e+00	5.888877e-01, 1.492056e+00, 6.724572e-01, 1.299575e+00, 9.791968e-01, 6.100089e-01, 1.336833e+00, 1.445354e+00, 3.003134e+00, 1.628944e+00, 6.359101e-01, 9.353623e-01, 4.714119e-01, 2.142151e+00, 2.066676e+00, 1.499850e+00, 2.300983e+00, 4.121692e-01, 1.603062e+00, 2.489020e+00, 8.306531e-01, 9.379531e-01, 1.074580e+00, 1.075746e+00, 1.205975e-01, 1.406501e+00, 1.146074e+00, 7.262640e-01, 1.57849…
2.000000e-01	4.878732e-01, 1.169136e+00, 3.631309e-01, 1.384539e+00, 9.255329e-01, 6.556457e-01, 7.828157e-01, 1.418070e+00, 1.607061e+00, 8.045451e-01, 6.511180e-01, 8.117440e-01, 5.767879e-01, 1.543697e+00, 1.813573e+00, 1.157190e+00, 1.837834e+00, 3.851952e-01, 1.322672e+00, 1.759644e+00, 8.534437e-01, 1.036027e+00, 9.470364e-01, 1.292380e+00, 5.545670e-01, 1.096379e+00, 1.048779e+00, 8.532293e-01, 1.32715…
4.000000e-01	5.129191e-01, 8.067412e-01, 2.252656e-01, 1.603297e+00, 1.128074e+00, 7.711209e-01, 7.804734e-01, 1.426645e+00, 1.122816e+00, 6.051470e-01, 7.249943e-01, 7.430776e-01, 7.193511e-01, 1.161210e+00, 1.672851e+00, 8.497558e-01, 1.702692e+00, 3.083710e-01, 1.413574e+00, 1.506769e+00, 1.069231e+00, 9.589800e-01, 6.000568e-01, 8.441794e-01, 6.807232e-01, 8.478540e-01, 1.162228e+00, 9.417319e-01, 1.15420…
6.000000e-01	7.217636e-01, 6.463362e-01, 9.773184e-02, 1.574535e+00, 8.126446e-01, 7.869564e-01, 5.908390e-01, 1.227994e+00, 7.063379e-01, 3.420775e-01, 6.288683e-01, 9.065086e-01, 6.194946e-01, 1.107923e+00, 1.498912e+00, 5.115900e-01, 1.687039e+00, 2.421371e-01, 9.844638e-01, 1.264782e+00, 9.016184e-01, 9.784460e-01, 7.993247e-01, 8.001337e-01, 8.563294e-01, 8.175208e-01, 9.512996e-01, 5.259626e-01, 1.00900…
8.000000e-01	8.074520e-01, 6.390761e-01, 1.142242e-01, 1.448297e+00, 8.133513e-01, 9.030473e-01, 8.093962e-01, 1.345966e+00, 5.086881e-01, 1.917622e-01, 8.168723e-01, 5.685734e-01, 5.183764e-01, 7.955213e-01, 1.242627e+00, 3.512459e-01, 1.537900e+00, 2.065951e-01, 8.297100e-01, 8.222293e-01, 9.462482e-01, 8.065649e-01, 7.620040e-01, 7.008951e-01, 1.114136e+00, 8.838132e-01, 8.500426e-01, 4.396425e-01, 7.83924…
1.000000e+00	8.540394e-01, 4.952545e-01, 3.169626e-01, 1.338468e+00, 9.037202e-01, 6.812951e-01, 1.079796e+00, 1.064254e+00, 4.881710e-01, 1.072797e-01, 6.545137e-01, 5.694121e-01, 4.617327e-01, 7.358862e-01, 1.209998e+00, 3.039186e-01, 1.396524e+00, 1.201475e-01, 5.697089e-01, 6.877976e-01, 7.847655e-01, 8.627503e-01, 8.478356e-01, 5.960879e-01, 1.186462e+00, 8.543063e-01, 4.824760e-01, 2.838317e-01, 9.21666…
1.200000e+00	9.495030e-01, 2.993926e-01, 4.931291e-01, 1.420473e+00, 5.185956e-01, 4.835853e-01, 1.396822e+00, 1.123912e+00, 4.705372e-01, 7.247540e-02, 6.984432e-01, 3.521609e-01, 5.653031e-01, 6.375877e-01, 1.329818e+00, 2.583826e-01, 1.130807e+00, 1.077836e-01, 5.436155e-01, 6.163680e-01, 6.510165e-01, 8.079044e-01, 8.736753e-01, 6.275012e-01, 1.526894e+00, 1.005146e+00, 4.792764e-01, 2.068702e-01, 7.82694…
1.400000e+00	9.529980e-01, 1.899451e-01, 6.927835e-01, 1.224110e+00, 3.903329e-01, 3.721362e-01, 1.352210e+00, 1.143451e+00, 5.007070e-01, 4.416482e-02, 6.885452e-01, 3.168736e-01, 6.270290e-01, 5.373496e-01, 1.128693e+00, 2.029169e-01, 1.075440e+00, 7.147345e-02, 3.296247e-01, 6.612465e-01, 5.165010e-01, 7.847405e-01, 9.390821e-01, 6.616089e-01, 1.113403e+00, 8.892074e-01, 3.346243e-01, 1.235002e-01, 8.29848…
1.600000e+00	8.853326e-01, 1.313554e-01, 7.460432e-01, 1.405089e+00, 2.700279e-01, 2.760267e-01, 1.828355e+00, 1.004531e+00, 5.590642e-01, 3.122881e-02, 5.802589e-01, 2.267738e-01, 7.199872e-01, 4.389741e-01, 1.019260e+00, 1.567497e-01, 1.119020e+00, 5.212899e-02, 3.499214e-01, 5.743746e-01, 3.757034e-01, 7.698544e-01, 1.060692e+00, 6.586033e-01, 1.668478e+00, 9.896825e-01, 2.591892e-01, 9.003059e-02, 7.83461…
1.800000e+00	1.208937e+00, 7.890784e-02, 9.390304e-01, 1.148511e+00, 2.199842e-01, 2.605879e-01, 1.283716e+00, 1.114802e+00, 5.108496e-01, 1.576254e-02, 4.662984e-01, 1.651784e-01, 6.813360e-01, 4.842942e-01, 1.125858e+00, 1.578932e-01, 1.189062e+00, 3.577546e-02, 2.942993e-01, 5.942858e-01, 2.483117e-01, 9.416044e-01, 1.050822e+00, 6.937661e-01, 1.473279e+00, 1.096476e+00, 1.896315e-01, 4.651217e-02, 7.42371…
2.000000e+00	1.168952e+00, 3.948215e-02, 8.481614e-01, 1.091976e+00, 1.322539e-01, 1.647079e-01, 1.787479e+00, 1.037864e+00, 4.881099e-01, 9.064169e-03, 3.980855e-01, 1.389463e-01, 7.917662e-01, 3.983615e-01, 1.070967e+00, 1.045262e-01, 1.137164e+00, 3.002569e-02, 3.137685e-01, 5.580519e-01, 1.896986e-01, 7.892358e-01, 1.005108e+00, 6.926832e-01, 1.515035e+00, 9.135440e-01, 1.609692e-01, 3.804255e-02, 7.64002…
0.000000e+00	2.264163e+00, 5.660617e-01, 9.423078e-01, 5.624874e-01, 7.579910e-01, 2.901883e+00, 2.427832e+00, 4.331862e-01, 2.183010e+00, 2.228688e+00, 7.275190e-01, 2.273510e+00, 5.708565e-01, 4.827617e-01, 1.781752e+00, 2.872414e+00, 6.660527e-01, 6.798853e-01, 2.693383e+00, 2.217514e+00, 8.741306e-01, 1.928681e+00, 1.374819e+00, 2.709808e+00, 3.056213e+00, 1.062901e+00, 1.353472e+00, 2.929224e+00, 1.11691…
2.000000e-01	1.490075e+00, 3.252376e-01, 7.367454e-01, 3.456269e-01, 3.871470e-01, 2.280067e+00, 1.730600e+00, 3.150077e-01, 1.080796e+00, 1.281845e+00, 5.389006e-01, 2.023606e+00, 4.351174e-01, 2.936064e-01, 1.553336e+00, 1.485108e+00, 5.372307e-01, 8.075305e-01, 2.324944e+00, 1.547607e+00, 1.205490e+00, 1.661313e+00, 1.844544e+00, 2.339668e+00, 2.450591e+00, 8.114269e-01, 1.332024e+00, 1.653918e+00, 5.94470…
4.000000e-01	1.306958e+00, 2.447624e-01, 6.083203e-01, 3.127390e-01, 3.125861e-01, 1.495028e+00, 1.924125e+00, 2.173740e-01, 6.368968e-01, 9.565670e-01, 3.633860e-01, 1.389863e+00, 2.910494e-01, 1.602458e-01, 1.429740e+00, 8.785146e-01, 3.333627e-01, 8.008895e-01, 2.190459e+00, 9.478558e-01, 1.423027e+00, 1.392168e+00, 1.781681e+00, 1.402571e+00, 2.251102e+00, 4.499392e-01, 1.444034e+00, 1.178419e+00, 3.83931…
6.000000e-01	1.357677e+00, 1.429156e-01, 3.349175e-01, 1.828180e-01, 1.723605e-01, 1.034758e+00, 1.777743e+00, 1.217005e-01, 4.338726e-01, 8.478117e-01, 3.461289e-01, 1.068301e+00, 2.467579e-01, 1.048852e-01, 1.120007e+00, 5.575201e-01, 4.316935e-01, 7.120649e-01, 2.431223e+00, 8.506917e-01, 1.485825e+00, 9.782153e-01, 1.472389e+00, 1.245940e+00, 1.879641e+00, 4.384325e-01, 1.484718e+00, 7.886790e-01, 1.76878…
8.000000e-01	1.191284e+00, 8.584562e-02, 1.921292e-01, 1.242926e-01, 1.435001e-01, 1.099996e+00, 1.895724e+00, 8.350615e-02, 1.961314e-01, 5.424731e-01, 2.336532e-01, 9.314773e-01, 1.882786e-01, 7.841624e-02, 1.238642e+00, 3.684447e-01, 5.454169e-01, 5.916725e-01, 1.988387e+00, 5.829633e-01, 1.559598e+00, 1.050041e+00, 1.778345e+00, 8.810777e-01, 1.757867e+00, 4.752369e-01, 1.330499e+00, 6.349120e-01, 1.22249…
1.000000e+00	1.174330e+00, 5.086484e-02, 1.091665e-01, 9.649321e-02, 8.462711e-02, 5.609794e-01, 1.788771e+00, 8.475072e-02, 1.139099e-01, 3.698546e-01, 2.715776e-01, 5.694967e-01, 2.353318e-01, 6.207625e-02, 1.082308e+00, 3.557580e-01, 7.271953e-01, 4.397570e-01, 2.653419e+00, 6.225324e-01, 1.564221e+00, 8.749348e-01, 1.464816e+00, 6.189893e-01, 1.897528e+00, 6.664329e-01, 8.200014e-01, 3.504382e-01, 7.33840…
1.200000e+00	1.297109e+00, 3.942545e-02, 5.637522e-02, 6.574695e-02, 6.879557e-02, 4.843519e-01, 1.763699e+00, 1.790779e-01, 7.802077e-02, 2.197755e-01, 2.769514e-01, 4.717052e-01, 3.158684e-01, 4.819736e-02, 9.590991e-01, 3.138165e-01, 9.339667e-01, 3.342278e-01, 2.274349e+00, 5.008917e-01, 1.330808e+00, 1.005815e+00, 1.466355e+00, 4.981357e-01, 1.672037e+00, 6.498990e-01, 7.519403e-01, 2.633355e-01, 3.42120…
1.400000e+00	1.180264e+00, 1.719479e-02, 4.477122e-02, 6.644601e-02, 3.835245e-02, 3.381027e-01, 1.842110e+00, 2.843999e-01, 1.149677e-01, 1.374742e-01, 2.576416e-01, 4.622631e-01, 3.465729e-01, 6.327036e-02, 1.203928e+00, 2.370732e-01, 9.209044e-01, 2.040900e-01, 2.162325e+00, 5.645820e-01, 1.069208e+00, 9.285823e-01, 1.459138e+00, 3.952192e-01, 1.885405e+00, 7.866468e-01, 5.905080e-01, 1.593541e-01, 2.17755…
1.600000e+00	1.183495e+00, 1.474635e-02, 2.841963e-02, 4.386783e-02, 3.656540e-02, 2.775084e-01, 1.890697e+00, 4.419851e-01, 2.045004e-01, 9.548861e-02, 2.163904e-01, 2.871338e-01, 4.056994e-01, 6.281682e-02, 9.601046e-01, 3.257803e-01, 1.043290e+00, 1.545874e-01, 2.343836e+00, 5.304153e-01, 8.395415e-01, 1.011870e+00, 1.579980e+00, 4.592293e-01, 1.888713e+00, 8.348474e-01, 4.455964e-01, 1.048864e-01, 1.50388…
1.800000e+00	1.123195e+00, 1.015541e-02, 4.191204e-02, 2.706332e-02, 1.969258e-02, 2.355405e-01, 2.083800e+00, 5.699611e-01, 3.479470e-01, 5.138315e-02, 2.369991e-01, 2.447884e-01, 5.916537e-01, 8.835514e-02, 9.619604e-01, 2.680185e-01, 1.011942e+00, 1.062425e-01, 2.120338e+00, 5.034362e-01, 5.039830e-01, 9.339624e-01, 1.334544e+00, 4.905618e-01, 1.553414e+00, 6.905828e-01, 3.483200e-01, 6.686027e-02, 1.31188…
2.000000e+00	1.166024e+00, 4.681368e-03, 1.397180e-01, 3.586044e-02, 1.211347e-02, 1.605596e-01, 2.219665e+00, 7.307033e-01, 3.924146e-01, 3.316636e-02, 2.148261e-01, 1.826653e-01, 5.681704e-01, 1.221024e-01, 1.199002e+00, 2.424884e-01, 1.145646e+00, 1.070607e-01, 1.822983e+00, 5.836051e-01, 4.967053e-01, 7.587601e-01, 1.125857e+00, 6.455139e-01, 1.740293e+00, 9.164382e-01, 2.537262e-01, 5.723977e-02, 1.38048…
0.000000e+00	6.662094e-01, 1.675192e+00, 7.609104e-01, 2.398751e+00, 1.170149e+00, 1.363194e+00, 3.179686e+00, 2.930032e-01, 7.664180e-01, 2.470572e+00, 5.803406e-02, 1.800085e+00, 2.624308e+00, 1.682856e+00, 2.434485e+00, 1.283319e+00, 6.536542e-01, 2.851790e+00, 1.417885e+00, 2.203477e-01, 2.398354e+00, 2.246620e+00, 8.158718e-01, 2.331324e-01, 3.804436e-01, 2.326601e+00, 2.709191e+00, 1.843720e+00, 3.35293…
2.000000e-01	5.645734e-01, 1.477874e+00, 7.751571e-01, 1.580023e+00, 1.377755e+00, 1.244708e+00, 2.735328e+00, 2.096893e-01, 3.330991e-01, 1.958970e+00, 2.762996e-01, 1.435921e+00, 1.575532e+00, 1.341683e+00, 1.811534e+00, 8.434523e-01, 4.921732e-01, 2.348526e+00, 1.571925e+00, 1.739639e-01, 2.798773e+00, 1.716331e+00, 1.133351e+00, 1.486169e-01, 6.510695e-01, 1.800649e+00, 2.690673e+00, 1.797892e+00, 1.66956…
4.000000e-01	3.852488e-01, 1.046256e+00, 8.462463e-01, 1.312039e+00, 1.260543e+00, 1.032050e+00, 3.219139e+00, 1.644242e-01, 1.958858e-01, 9.498014e-01, 3.871348e-01, 1.245679e+00, 1.234894e+00, 1.042757e+00, 1.547259e+00, 6.189501e-01, 3.087148e-01, 2.410820e+00, 1.919419e+00, 9.124066e-02, 2.324465e+00, 1.390681e+00, 1.140860e+00, 1.136255e-01, 8.244397e-01, 1.252231e+00, 2.270358e+00, 1.433176e+00, 1.05347…
6.000000e-01	3.396084e-01, 9.145235e-01, 8.033015e-01, 9.014821e-01, 8.746512e-01, 8.633914e-01, 2.269900e+00, 1.205615e-01, 1.072627e-01, 9.891709e-01, 5.978202e-01, 9.500065e-01, 9.074024e-01, 6.233816e-01, 1.487709e+00, 4.145842e-01, 2.377686e-01, 1.869815e+00, 2.213941e+00, 5.816012e-02, 2.175467e+00, 1.204579e+00, 1.038211e+00, 8.710698e-02, 1.124442e+00, 1.309087e+00, 2.548211e+00, 1.122012e+00, 6.14001…
8.000000e-01	3.958289e-01, 6.698305e-01, 9.895587e-01, 6.240788e-01, 5.597512e-01, 6.222004e-01, 2.487569e+00, 8.408215e-02, 5.934418e-02, 7.644413e-01, 6.404265e-01, 7.846987e-01, 7.580065e-01, 4.369099e-01, 9.820990e-01, 2.539052e-01, 3.801112e-01, 1.178957e+00, 1.858212e+00, 3.668686e-02, 2.050211e+00, 1.083221e+00, 9.770256e-01, 7.915985e-02, 1.273171e+00, 1.107497e+00, 1.402367e+00, 7.906517e-01, 3.04462…
1.000000e+00	5.864685e-01, 3.656420e-01, 8.053512e-01, 4.500374e-01, 4.737412e-01, 4.376840e-01, 2.411700e+00, 6.954505e-02, 3.137827e-02, 7.221309e-01, 8.079332e-01, 6.191970e-01, 4.780275e-01, 3.725605e-01, 9.874362e-01, 1.899845e-01, 7.237039e-01, 1.003686e+00, 2.185820e+00, 3.001526e-02, 2.196472e+00, 1.090847e+00, 1.201025e+00, 4.352143e-02, 1.501800e+00, 1.162873e+00, 1.140930e+00, 6.164636e-01, 1.59138…
1.200000e+00	7.758125e-01, 2.251321e-01, 7.371959e-01, 3.669956e-01, 3.317325e-01, 3.032116e-01, 3.222809e+00, 9.492273e-02, 1.932907e-02, 3.465239e-01, 7.815252e-01, 3.387944e-01, 3.980723e-01, 3.453150e-01, 1.156141e+00, 1.575511e-01, 8.915353e-01, 7.424890e-01, 1.876369e+00, 9.702690e-02, 1.959158e+00, 1.018037e+00, 1.072456e+00, 4.201156e-02, 1.302774e+00, 9.473548e-01, 9.116431e-01, 3.089879e-01, 9.18704…
1.400000e+00	9.789020e-01, 1.182388e-01, 8.880557e-01, 2.533072e-01, 2.402634e-01, 2.493834e-01, 2.406231e+00, 1.674719e-01, 1.202995e-02, 2.435363e-01, 7.255759e-01, 3.159289e-01, 4.081087e-01, 2.603978e-01, 1.104500e+00, 1.452139e-01, 9.394075e-01, 6.075509e-01, 2.686858e+00, 1.975673e-01, 1.416473e+00, 9.179931e-01, 1.492092e+00, 3.025676e-02, 1.593121e+00, 1.210213e+00, 7.804997e-01, 2.797209e-01, 6.27438…
1.600000e+00	1.134217e+00, 7.977513e-02, 7.245276e-01, 1.696658e-01, 1.265320e-01, 1.752555e-01, 2.097026e+00, 2.606098e-01, 2.631140e-02, 1.460299e-01, 5.756091e-01, 2.583598e-01, 3.231516e-01, 2.183743e-01, 1.193765e+00, 1.448807e-01, 9.618598e-01, 3.675134e-01, 2.175289e+00, 3.405189e-01, 1.230659e+00, 9.771879e-01, 1.242388e+00, 4.008214e-02, 1.548612e+00, 1.042179e+00, 6.205760e-01, 1.664804e-01, 3.56461…
1.800000e+00	1.063334e+00, 5.226736e-02, 6.370886e-01, 1.401960e-01, 1.175851e-01, 1.609454e-01, 2.402726e+00, 4.005371e-01, 1.411912e-01, 1.054756e-01, 6.642270e-01, 2.535509e-01, 4.653331e-01, 2.533839e-01, 1.079579e+00, 1.561764e-01, 1.042521e+00, 3.101731e-01, 2.364150e+00, 4.593105e-01, 8.538648e-01, 9.346508e-01, 1.335423e+00, 1.283497e-01, 1.584865e+00, 1.042580e+00, 4.329642e-01, 1.008807e-01, 2.22413…
2.000000e+00	1.050853e+00, 3.193671e-02, 7.854448e-01, 9.762067e-02, 7.495608e-02, 1.183752e-01, 2.434331e+00, 6.184426e-01, 2.831107e-01, 4.919422e-02, 4.968756e-01, 1.611638e-01, 4.379010e-01, 1.831973e-01, 9.213519e-01, 1.577087e-01, 1.227078e+00, 1.807666e-01, 2.494765e+00, 4.680172e-01, 6.165542e-01, 9.610183e-01, 1.093979e+00, 2.955593e-01, 1.595237e+00, 1.048481e+00, 2.388342e-01, 6.752498e-02, 1.56723…
0.000000e+00	1.990515e+00, 1.431093e+00, 2.357749e+00, 1.024149e+00, 3.306036e-03, 1.092653e+00, 1.109842e+00, 1.830807e+00, 1.113190e+00, 1.639497e+00, 4.098258e-01, 1.103789e+00, 2.735128e+00, 2.434398e+00, 1.813312e+00, 2.317765e+00, 1.292532e-01, 1.624371e+00, 6.689339e-01, 1.844918e+00, 1.578539e+00, 2.242452e+00, 1.048859e+00, 1.783922e+00, 2.171989e+00, 1.799263e+00, 1.691386e+00, 6.368321e-01, 1.07251…
2.000000e-01	1.813379e+00, 7.736703e-01, 1.986466e+00, 1.173665e+00, 2.710919e-03, 7.516454e-01, 8.432257e-01, 9.255634e-01, 7.529323e-01, 8.455152e-01, 2.690613e-01, 8.308914e-01, 2.136789e+00, 1.329645e+00, 1.069457e+00, 2.087189e+00, 4.530249e-01, 1.118854e+00, 1.091075e+00, 1.117368e+00, 1.992270e+00, 1.832380e+00, 1.026350e+00, 1.499592e+00, 1.740293e+00, 1.147830e+00, 1.469384e+00, 5.781613e-01, 9.60766…
4.000000e-01	1.620731e+00, 4.628042e-01, 1.354986e+00, 8.475286e-01, 1.883304e-03, 5.305348e-01, 9.582103e-01, 5.945054e-01, 3.654047e-01, 6.131668e-01, 2.345153e-01, 7.394203e-01, 1.576427e+00, 7.761267e-01, 8.416114e-01, 1.485949e+00, 6.593552e-01, 8.069552e-01, 1.390647e+00, 7.972920e-01, 1.919721e+00, 1.208727e+00, 1.193490e+00, 1.061731e+00, 1.977732e+00, 1.269753e+00, 1.339219e+00, 4.218508e-01, 5.49800…
6.000000e-01	1.333292e+00, 2.696594e-01, 7.541762e-01, 6.250980e-01, 1.418360e-03, 4.074559e-01, 1.280728e+00, 5.257537e-01, 2.286176e-01, 5.519913e-01, 1.316873e-01, 5.012546e-01, 1.284462e+00, 6.227832e-01, 1.021232e+00, 8.674653e-01, 6.962970e-01, 6.169475e-01, 1.499750e+00, 6.862919e-01, 1.375855e+00, 1.503026e+00, 1.242169e+00, 7.593158e-01, 1.838486e+00, 1.213281e+00, 9.227299e-01, 2.963670e-01, 3.53579…
8.000000e-01	1.448055e+00, 2.021060e-01, 5.483029e-01, 4.016649e-01, 1.536312e-03, 3.023150e-01, 1.167595e+00, 4.571948e-01, 1.194215e-01, 3.037198e-01, 1.903240e-01, 3.522622e-01, 1.000793e+00, 4.049876e-01, 8.794636e-01, 7.205039e-01, 9.423689e-01, 4.883552e-01, 1.709534e+00, 5.598043e-01, 1.116530e+00, 1.443288e+00, 1.565643e+00, 6.281708e-01, 1.733763e+00, 1.270937e+00, 5.346103e-01, 2.023283e-01, 2.00488…
1.000000e+00	1.162641e+00, 1.197720e-01, 2.946692e-01, 3.060162e-01, 1.393418e-03, 2.660190e-01, 1.391228e+00, 4.557460e-01, 1.408247e-01, 1.759951e-01, 1.318321e-01, 3.529533e-01, 6.097336e-01, 2.934538e-01, 1.160528e+00, 5.944095e-01, 1.125520e+00, 3.129957e-01, 1.820625e+00, 5.394986e-01, 1.107052e+00, 1.240227e+00, 1.277537e+00, 5.252693e-01, 1.891473e+00, 1.410683e+00, 5.128930e-01, 1.268236e-01, 1.49617…
1.200000e+00	1.222414e+00, 6.362427e-02, 2.670823e-01, 2.956662e-01, 1.154439e-03, 1.623374e-01, 1.623180e+00, 5.647097e-01, 2.796533e-01, 1.120865e-01, 1.305561e-01, 2.333007e-01, 5.531026e-01, 2.331215e-01, 1.113046e+00, 4.669557e-01, 1.087279e+00, 2.681738e-01, 1.836539e+00, 5.055802e-01, 6.849543e-01, 9.096314e-01, 1.175200e+00, 5.911031e-01, 1.560899e+00, 1.134898e+00, 4.219598e-01, 9.794731e-02, 6.49440…
1.400000e+00	1.243166e+00, 3.479145e-02, 2.754253e-01, 1.824761e-01, 1.419890e-03, 1.261877e-01, 1.696766e+00, 6.832533e-01, 3.947890e-01, 7.232876e-02, 1.374561e-01, 1.426190e-01, 5.889462e-01, 1.851716e-01, 9.548741e-01, 3.513450e-01, 1.175256e+00, 1.835480e-01, 2.004150e+00, 5.766260e-01, 5.308804e-01, 8.779816e-01, 1.200322e+00, 6.220620e-01, 1.536598e+00, 8.782009e-01, 2.938069e-01, 6.172118e-02, 4.64224…
1.600000e+00	1.467582e+00, 3.216959e-02, 4.073844e-01, 1.960622e-01, 1.703827e-03, 1.200242e-01, 2.047034e+00, 8.633556e-01, 4.607866e-01, 3.252002e-02, 1.201399e-01, 1.414263e-01, 5.151496e-01, 1.788375e-01, 9.879324e-01, 2.640164e-01, 1.151831e+00, 1.435381e-01, 1.706110e+00, 5.723616e-01, 4.405499e-01, 9.000852e-01, 1.223244e+00, 5.617026e-01, 1.683419e+00, 1.054957e+00, 1.716971e-01, 4.210977e-02, 4.44970…
1.800000e+00	1.317443e+00, 1.463024e-02, 5.767005e-01, 1.848385e-01, 1.587583e-03, 8.263768e-02, 1.751352e+00, 7.782346e-01, 4.801013e-01, 2.556871e-02, 1.403331e-01, 1.101768e-01, 5.360020e-01, 2.462773e-01, 1.029349e+00, 2.460520e-01, 1.058579e+00, 8.117148e-02, 1.527687e+00, 5.175534e-01, 3.128283e-01, 9.640685e-01, 1.138201e+00, 7.322429e-01, 1.642825e+00, 1.138437e+00, 1.305238e-01, 2.415411e-02, 6.37910…
2.000000e+00	1.263487e+00, 9.767663e-03, 7.513942e-01, 1.752367e-01, 1.803257e-03, 8.443999e-02, 2.026061e+00, 5.833679e-01, 4.152256e-01, 1.792184e-02, 1.406305e-01, 8.914282e-02, 4.816681e-01, 2.125484e-01, 1.119149e+00, 1.570095e-01, 1.045096e+00, 7.408628e-02, 1.422872e+00, 5.318783e-01, 2.354525e-01, 1.089897e+00, 1.125034e+00, 7.071737e-01, 1.963238e+00, 1.247229e+00, 1.218990e-01, 1.777004e-02, 8.31797…
0.000000e+00	1.584945e+00, 2.431710e+00, 5.435548e-01, 1.037188e+00, 2.568036e+00, 1.303767e+00, 1.291507e+00, 1.745578e+00, 1.504664e+00, 1.135279e+00, 5.984436e-01, 8.695670e-01, 9.659105e-01, 2.702947e+00, 3.085563e+00, 1.484130e-01, 2.038546e+00, 1.385626e+00, 6.759887e-01, 2.052347e-01, 1.131301e+00, 7.773656e-01, 1.604859e+00, 1.082826e+00, 9.650213e-01, 7.686531e-01, 6.366465e-01, 1.127474e+00, 2.88963…
2.000000e-01	1.634865e+00, 1.858281e+00, 5.538697e-01, 1.421276e+00, 2.206280e+00, 1.490842e+00, 1.358626e+00, 1.274745e+00, 8.283550e-01, 5.790698e-01, 4.713422e-01, 8.633195e-01, 7.995381e-01, 1.345070e+00, 1.797869e+00, 3.760538e-01, 1.082620e+00, 1.118677e+00, 5.828102e-01, 3.197948e-01, 8.992363e-01, 8.611951e-01, 1.482071e+00, 8.739200e-01, 1.240894e+00, 8.084691e-01, 5.285034e-01, 1.190392e+00, 1.57946…
4.000000e-01	8.976755e-01, 1.547781e+00, 7.147662e-01, 1.111121e+00, 1.018465e+00, 9.492890e-01, 1.808732e+00, 1.285901e+00, 6.951954e-01, 3.694343e-01, 4.177070e-01, 1.039095e+00, 5.945769e-01, 1.090065e+00, 1.605343e+00, 5.205340e-01, 9.763924e-01, 1.105061e+00, 4.357719e-01, 3.914674e-01, 6.567482e-01, 8.619835e-01, 1.003053e+00, 8.451863e-01, 1.369936e+00, 6.862526e-01, 6.984072e-01, 1.097811e+00, 1.30265…
6.000000e-01	7.641720e-01, 1.211932e+00, 7.381391e-01, 1.429355e+00, 1.053177e+00, 7.699683e-01, 1.623864e+00, 9.866314e-01, 6.109580e-01, 2.317945e-01, 3.617498e-01, 9.774574e-01, 5.938020e-01, 8.696289e-01, 1.145438e+00, 4.840481e-01, 5.731582e-01, 1.098039e+00, 4.106474e-01, 4.124236e-01, 5.913791e-01, 9.322974e-01, 7.915400e-01, 8.229649e-01, 1.261640e+00, 6.121772e-01, 6.853985e-01, 9.094728e-01, 9.20000…
8.000000e-01	7.275699e-01, 8.390732e-01, 8.402313e-01, 1.097151e+00, 6.826344e-01, 6.355087e-01, 2.033914e+00, 6.385543e-01, 6.825532e-01, 1.494968e-01, 5.311022e-01, 8.343742e-01, 5.144205e-01, 7.539667e-01, 1.256632e+00, 3.572592e-01, 5.879483e-01, 9.065497e-01, 3.824352e-01, 4.884341e-01, 3.876226e-01, 7.968426e-01, 5.982030e-01, 7.816075e-01, 1.380989e+00, 6.580554e-01, 7.065074e-01, 8.466432e-01, 5.98926…
1.000000e+00	8.416487e-01, 5.248088e-01, 8.970149e-01, 7.766589e-01, 4.234045e-01, 4.384433e-01, 2.076309e+00, 5.320984e-01, 5.447038e-01, 9.510176e-02, 6.398694e-01, 7.839721e-01, 4.250084e-01, 6.836090e-01, 1.093378e+00, 2.231227e-01, 7.490102e-01, 6.691841e-01, 6.723869e-01, 4.374837e-01, 4.514393e-01, 7.747722e-01, 7.047480e-01, 7.948715e-01, 1.672370e+00, 6.491424e-01, 5.208139e-01, 5.674994e-01, 4.44407…
1.200000e+00	1.045429e+00, 2.805570e-01, 7.788649e-01, 4.940847e-01, 2.466321e-01, 3.407406e-01, 1.701648e+00, 3.524946e-01, 6.239782e-01, 5.345150e-02, 6.151497e-01, 6.778823e-01, 4.392002e-01, 8.033510e-01, 1.029587e+00, 1.265176e-01, 8.567785e-01, 5.795804e-01, 9.035998e-01, 4.895292e-01, 2.797340e-01, 8.328085e-01, 7.220509e-01, 8.543605e-01, 1.456691e+00, 7.548926e-01, 3.533984e-01, 4.273718e-01, 2.33487…
1.400000e+00	1.033429e+00, 1.670509e-01, 9.318634e-01, 3.848929e-01, 2.014334e-01, 2.649489e-01, 1.943948e+00, 3.906397e-01, 5.088524e-01, 3.631939e-02, 5.052603e-01, 3.631134e-01, 5.771650e-01, 6.325070e-01, 1.184482e+00, 8.385344e-02, 9.766343e-01, 3.379794e-01, 1.066654e+00, 5.695659e-01, 2.046303e-01, 7.828808e-01, 7.471736e-01, 8.314363e-01, 1.638880e+00, 7.878503e-01, 2.667905e-01, 2.585212e-01, 1.38582…
1.600000e+00	1.040092e+00, 1.078196e-01, 7.713510e-01, 3.171057e-01, 1.642963e-01, 1.766900e-01, 2.005334e+00, 4.903796e-01, 4.900389e-01, 2.180545e-02, 4.830395e-01, 3.517244e-01, 6.097268e-01, 6.539206e-01, 1.042909e+00, 5.153753e-02, 1.279237e+00, 2.341167e-01, 1.255241e+00, 5.153772e-01, 1.590850e-01, 8.663700e-01, 8.738035e-01, 8.510589e-01, 1.513503e+00, 8.022808e-01, 2.356225e-01, 1.774924e-01, 7.03090…
1.800000e+00	1.163023e+00, 6.300388e-02, 8.832602e-01, 2.629167e-01, 1.114100e-01, 1.432637e-01, 1.762092e+00, 6.280856e-01, 5.813986e-01, 1.300331e-02, 4.504291e-01, 2.689541e-01, 7.970281e-01, 5.369866e-01, 9.506042e-01, 3.788762e-02, 1.023130e+00, 1.864813e-01, 1.367034e+00, 4.908164e-01, 1.327371e-01, 9.080849e-01, 1.042417e+00, 7.916231e-01, 1.451383e+00, 9.591530e-01, 1.881273e-01, 1.232175e-01, 5.51287…
2.000000e+00	1.235110e+00, 4.172011e-02, 9.048903e-01, 1.558140e-01, 8.210698e-02, 1.025156e-01, 2.418988e+00, 6.246390e-01, 5.707072e-01, 7.738950e-03, 4.788961e-01, 1.586475e-01, 7.984524e-01, 5.488514e-01, 8.941371e-01, 3.952065e-02, 1.088631e+00, 1.461795e-01, 1.808425e+00, 4.981123e-01, 9.931225e-02, 7.228640e-01, 9.091167e-01, 7.100339e-01, 1.167229e+00, 9.792212e-01, 1.313852e-01, 8.710940e-02, 4.09223…
0.000000e+00	1.558413e+00, 1.755020e+00, 2.270394e+00, 1.717609e+00, 9.255343e-01, 3.579899e-01, 2.208297e+00, 1.335138e+00, 9.617030e-01, 1.234741e+00, 9.277330e-01, 1.122758e+00, 2.753060e+00, 2.339401e+00, 2.947489e+00, 5.969853e-01, 1.087470e+00, 3.169843e+00, 3.409102e+00, 1.215189e+00, 1.621031e+00, 3.140368e+00, 1.582794e+00, 2.307869e-01, 8.489501e-01, 9.713266e-01, 1.017530e+00, 1.258694e+00, 2.74850…
2.000000e-01	1.302750e+00, 1.197921e+00, 1.314546e+00, 1.703573e+00, 9.712372e-01, 3.169614e-01, 2.294284e+00, 9.392933e-01, 6.455032e-01, 8.268714e-01, 7.867862e-01, 1.017740e+00, 1.795001e+00, 1.673057e+00, 1.613569e+00, 6.239812e-01, 7.434220e-01, 2.429946e+00, 3.177364e+00, 8.537451e-01, 1.196528e+00, 2.543278e+00, 1.260660e+00, 2.094548e-01, 1.051486e+00, 8.629524e-01, 9.077786e-01, 1.101384e+00, 1.54431…
4.000000e-01	8.472174e-01, 8.070143e-01, 8.994267e-01, 1.467242e+00, 8.611140e-01, 2.292333e-01, 1.884401e+00, 6.459641e-01, 3.498551e-01, 7.134351e-01, 6.984436e-01, 7.372842e-01, 1.388524e+00, 1.034945e+00, 1.240897e+00, 6.291655e-01, 6.132745e-01, 1.976161e+00, 2.795576e+00, 6.377121e-01, 1.104420e+00, 1.766337e+00, 1.395568e+00, 1.748503e-01, 1.154829e+00, 8.881653e-01, 6.653184e-01, 1.261319e+00, 1.16005…
6.000000e-01	6.329607e-01, 4.755967e-01, 4.202915e-01, 1.061747e+00, 6.007408e-01, 1.907292e-01, 2.036932e+00, 4.809470e-01, 4.006764e-01, 4.766644e-01, 8.242311e-01, 5.044838e-01, 1.071157e+00, 5.760275e-01, 1.215604e+00, 5.436496e-01, 6.875023e-01, 1.472993e+00, 2.868412e+00, 4.793289e-01, 1.018443e+00, 1.375518e+00, 1.303799e+00, 2.568044e-01, 1.018961e+00, 9.898692e-01, 6.104103e-01, 5.811776e-01, 6.35083…
8.000000e-01	7.779758e-01, 3.368940e-01, 2.764915e-01, 5.850929e-01, 4.634320e-01, 1.583715e-01, 2.268458e+00, 3.530616e-01, 4.299425e-01, 2.876816e-01, 7.214878e-01, 3.711190e-01, 7.941796e-01, 4.129567e-01, 1.025831e+00, 4.991706e-01, 8.049722e-01, 1.081179e+00, 2.954915e+00, 4.760218e-01, 6.578239e-01, 1.202631e+00, 1.311194e+00, 4.294185e-01, 1.313829e+00, 9.744105e-01, 4.425924e-01, 4.154696e-01, 3.54272…
1.000000e+00	9.612536e-01, 2.156255e-01, 1.621895e-01, 5.653599e-01, 4.281279e-01, 1.096836e-01, 2.008173e+00, 4.568603e-01, 5.110012e-01, 1.574434e-01, 6.759771e-01, 2.902974e-01, 6.501313e-01, 3.327109e-01, 1.092677e+00, 4.388920e-01, 1.015265e+00, 7.499209e-01, 2.950055e+00, 5.097647e-01, 5.212360e-01, 1.296145e+00, 1.419780e+00, 4.908792e-01, 1.251508e+00, 1.045099e+00, 3.884153e-01, 3.147070e-01, 2.34112…
1.200000e+00	9.610227e-01, 1.026452e-01, 9.354754e-02, 3.423806e-01, 2.453749e-01, 7.756873e-02, 2.386558e+00, 4.493998e-01, 4.410952e-01, 9.875765e-02, 5.924341e-01, 2.543120e-01, 5.629384e-01, 2.254983e-01, 8.780792e-01, 3.122733e-01, 1.361749e+00, 5.132714e-01, 2.800179e+00, 5.440367e-01, 3.470503e-01, 1.050591e+00, 1.151703e+00, 5.855943e-01, 1.172587e+00, 9.821408e-01, 2.300885e-01, 2.328412e-01, 1.21989…
1.400000e+00	1.088819e+00, 8.314328e-02, 8.004412e-02, 3.108889e-01, 1.524210e-01, 7.645122e-02, 1.787650e+00, 5.861485e-01, 5.201960e-01, 7.408257e-02, 6.359474e-01, 1.832474e-01, 4.901025e-01, 1.928730e-01, 9.537906e-01, 2.653158e-01, 1.237259e+00, 3.430491e-01, 2.417440e+00, 5.237500e-01, 2.869880e-01, 1.021403e+00, 1.308049e+00, 5.788132e-01, 1.708075e+00, 1.122548e+00, 1.645554e-01, 1.313630e-01, 8.24172…
1.600000e+00	9.882764e-01, 4.236202e-02, 1.495764e-01, 2.164951e-01, 1.192497e-01, 4.880847e-02, 1.576110e+00, 7.132742e-01, 5.175755e-01, 3.662903e-02, 5.321224e-01, 1.412235e-01, 3.716978e-01, 1.790139e-01, 1.249046e+00, 2.582200e-01, 1.136209e+00, 2.859292e-01, 1.964502e+00, 5.236266e-01, 2.178154e-01, 1.083712e+00, 1.364698e+00, 5.809842e-01, 1.414384e+00, 9.053342e-01, 1.349915e-01, 9.460789e-02, 4.57558…
1.800000e+00	1.407969e+00, 2.731995e-02, 3.577990e-01, 2.063708e-01, 1.101727e-01, 4.871926e-02, 1.958191e+00, 6.950007e-01, 4.959510e-01, 2.220525e-02, 4.264071e-01, 9.826274e-02, 4.208885e-01, 1.617849e-01, 1.092772e+00, 2.508415e-01, 9.891633e-01, 2.154577e-01, 2.066406e+00, 4.283262e-01, 1.625359e-01, 9.820187e-01, 1.094449e+00, 7.362005e-01, 1.615969e+00, 1.025515e+00, 9.691516e-02, 4.668769e-02, 4.87579…
2.000000e+00	1.180202e+00, 1.572147e-02, 6.593307e-01, 1.578902e-01, 5.936217e-02, 3.961200e-02, 2.514736e+00, 6.492945e-01, 4.143637e-01, 1.716635e-02, 3.947869e-01, 7.662912e-02, 5.609163e-01, 1.178609e-01, 9.043865e-01, 3.001520e-01, 1.133550e+00, 1.336110e-01, 1.307821e+00, 4.212703e-01, 1.265087e-01, 8.460116e-01, 1.267380e+00, 7.687543e-01, 1.446124e+00, 1.189753e+00, 7.774405e-02, 4.019728e-02, 5.95087…
0.000000e+00	1.704939e+00, 2.918320e+00, 2.256221e+00, 4.322275e-01, 4.577845e-01, 1.984880e-01, 2.335155e+00, 2.070870e+00, 2.715013e+00, 1.879276e-01, 2.506414e+00, 9.572313e-01, 2.636577e+00, 4.514906e-01, 6.168398e-01, 2.517652e+00, 2.001805e+00, 3.454321e+00, 8.115864e-01, 2.802995e+00, 2.935832e+00, 1.730579e+00, 2.966392e+00, 9.982442e-01, 1.884545e+00, 1.677792e+00, 2.433835e-01, 2.494238e+00, 2.26278…
2.000000e-01	9.697577e-01, 1.429229e+00, 1.638699e+00, 7.530079e-01, 3.465980e-01, 2.897947e-01, 1.975705e+00, 1.782487e+00, 1.677214e+00, 2.452905e-01, 1.799756e+00, 1.005620e+00, 2.385215e+00, 3.269798e-01, 3.897665e-01, 1.814343e+00, 1.297148e+00, 2.456264e+00, 1.266339e+00, 1.856518e+00, 1.562985e+00, 1.244749e+00, 2.698479e+00, 7.646490e-01, 1.541038e+00, 1.711946e+00, 3.150265e-01, 2.311752e+00, 1.72430…
4.000000e-01	6.853744e-01, 9.547386e-01, 9.737314e-01, 8.816472e-01, 2.991099e-01, 3.079791e-01, 1.786850e+00, 1.593789e+00, 9.055394e-01, 2.455289e-01, 1.604154e+00, 7.304170e-01, 1.918264e+00, 1.682498e-01, 2.256861e-01, 1.115215e+00, 9.114644e-01, 2.025592e+00, 1.061422e+00, 1.172022e+00, 1.547114e+00, 8.302793e-01, 1.665854e+00, 5.314363e-01, 9.232115e-01, 1.383250e+00, 4.011883e-01, 1.581704e+00, 1.27945…
6.000000e-01	5.370660e-01, 6.040640e-01, 7.794847e-01, 1.141734e+00, 5.692018e-01, 2.185436e-01, 1.757600e+00, 1.008097e+00, 4.393622e-01, 1.849116e-01, 1.174394e+00, 7.578602e-01, 1.850337e+00, 1.178202e-01, 1.736425e-01, 9.794523e-01, 6.971386e-01, 1.604397e+00, 1.673329e+00, 8.780979e-01, 1.315847e+00, 8.022559e-01, 1.923655e+00, 4.890007e-01, 6.551923e-01, 1.464683e+00, 3.559391e-01, 1.128858e+00, 1.31195…
8.000000e-01	6.259535e-01, 3.418519e-01, 5.644429e-01, 1.000398e+00, 6.938941e-01, 1.688671e-01, 1.495131e+00, 6.657876e-01, 4.496945e-01, 1.216091e-01, 1.278302e+00, 6.123516e-01, 1.640773e+00, 6.542907e-02, 3.213923e-01, 7.699021e-01, 6.691636e-01, 1.315075e+00, 1.911134e+00, 6.378503e-01, 6.238458e-01, 4.571484e-01, 1.500750e+00, 4.951729e-01, 7.110776e-01, 1.234096e+00, 3.240665e-01, 7.169819e-01, 7.69312…
1.000000e+00	7.864201e-01, 3.334453e-01, 3.896293e-01, 7.087189e-01, 9.009703e-01, 1.326121e-01, 1.751128e+00, 5.031889e-01, 4.152001e-01, 7.204843e-02, 9.588723e-01, 4.013878e-01, 1.568774e+00, 5.166806e-02, 5.667839e-01, 7.611677e-01, 8.631802e-01, 8.054479e-01, 2.283631e+00, 5.047019e-01, 7.065258e-01, 5.186787e-01, 1.754585e+00, 5.456447e-01, 6.532239e-01, 1.186696e+00, 2.715396e-01, 4.983084e-01, 4.64984…
1.200000e+00	1.009322e+00, 3.375066e-01, 2.802355e-01, 5.711072e-01, 9.494648e-01, 9.854186e-02, 2.036546e+00, 4.547944e-01, 4.834724e-01, 5.389288e-02, 9.719843e-01, 3.232628e-01, 1.407194e+00, 3.665893e-02, 7.831169e-01, 6.566206e-01, 9.053603e-01, 7.053676e-01, 2.205959e+00, 5.979229e-01, 4.513953e-01, 4.541880e-01, 1.660559e+00, 5.978909e-01, 7.523916e-01, 1.238663e+00, 1.605163e-01, 3.723002e-01, 2.29355…
1.400000e+00	9.429588e-01, 4.416621e-01, 2.151912e-01, 3.630493e-01, 9.996630e-01, 7.419972e-02, 2.263936e+00, 5.475629e-01, 5.565782e-01, 3.014134e-02, 8.881000e-01, 2.526695e-01, 1.080224e+00, 4.069068e-02, 8.825049e-01, 6.068501e-01, 1.152403e+00, 4.864607e-01, 2.222593e+00, 5.164569e-01, 4.333811e-01, 4.106485e-01, 1.472321e+00, 5.587810e-01, 9.549092e-01, 9.436725e-01, 1.182662e-01, 2.225662e-01, 1.56237…
1.600000e+00	8.357448e-01, 5.056073e-01, 1.481467e-01, 2.886861e-01, 9.817797e-01, 6.591011e-02, 2.084837e+00, 5.025422e-01, 4.297650e-01, 1.963180e-02, 6.712471e-01, 1.984071e-01, 1.168300e+00, 6.779737e-02, 8.444861e-01, 7.681873e-01, 1.181051e+00, 4.162738e-01, 1.976130e+00, 5.564972e-01, 2.663985e-01, 6.677839e-01, 1.160734e+00, 6.422096e-01, 1.114085e+00, 9.337796e-01, 9.774397e-02, 1.478924e-01, 9.68042…
1.800000e+00	1.127029e+00, 4.400858e-01, 1.293228e-01, 2.212257e-01, 7.914752e-01, 4.296177e-02, 1.995960e+00, 6.721922e-01, 4.575169e-01, 9.318947e-03, 5.522244e-01, 1.503466e-01, 9.804179e-01, 8.462171e-02, 7.586277e-01, 5.730388e-01, 1.189484e+00, 2.653525e-01, 2.185366e+00, 4.818064e-01, 2.389550e-01, 5.896909e-01, 1.226548e+00, 7.914495e-01, 9.952005e-01, 1.061738e+00, 6.482188e-02, 9.217969e-02, 6.38998…
2.000000e+00	9.877802e-01, 2.648798e-01, 9.677362e-02, 1.744933e-01, 5.784363e-01, 3.965827e-02, 2.036913e+00, 7.326455e-01, 5.013508e-01, 6.442531e-03, 4.317542e-01, 1.200945e-01, 1.009351e+00, 1.386981e-01, 1.038394e+00, 5.726791e-01, 1.164667e+00, 2.040717e-01, 2.479864e+00, 5.050556e-01, 1.889023e-01, 6.785429e-01, 1.117482e+00, 6.490485e-01, 1.354097e+00, 1.008475e+00, 5.029445e-02, 6.529811e-02, 5.99148…
0.000000e+00	1.096262e+00, 2.011943e+00, 1.601215e+00, 2.430369e+00, 3.535395e+00, 4.012540e-01, 1.299522e+00, 1.670994e+00, 2.493885e+00, 3.147965e-01, 1.479376e+00, 2.082774e+00, 1.334352e+00, 1.992326e+00, 1.660733e+00, 2.608926e+00, 1.639413e+00, 2.836459e+00, 2.339529e+00, 2.084837e+00, 2.898760e+00, 1.049837e+00, 8.403377e-01, 1.465452e+00, 5.802084e-01, 1.312611e+00, 1.834643e+00, 5.571930e-01, 1.77215…
2.000000e-01	7.508797e-01, 1.542256e+00, 1.019434e+00, 1.994245e+00, 2.624866e+00, 3.853511e-01, 1.085753e+00, 1.706024e+00, 1.125377e+00, 3.600196e-01, 1.658145e+00, 2.344889e+00, 1.171833e+00, 1.385333e+00, 1.265045e+00, 1.949574e+00, 1.261955e+00, 1.450247e+00, 1.740473e+00, 1.605389e+00, 2.725619e+00, 6.316224e-01, 8.003308e-01, 1.396041e+00, 4.860321e-01, 8.816369e-01, 1.855320e+00, 5.877684e-01, 1.42616…
4.000000e-01	7.324397e-01, 1.117350e+00, 7.240715e-01, 1.981494e+00, 1.932468e+00, 4.070297e-01, 6.938886e-01, 1.298028e+00, 6.268767e-01, 4.024340e-01, 1.339598e+00, 1.525342e+00, 8.326869e-01, 1.132656e+00, 8.411777e-01, 1.670751e+00, 1.339929e+00, 1.471240e+00, 1.108496e+00, 1.387855e+00, 1.889643e+00, 4.376795e-01, 9.938444e-01, 1.005096e+00, 3.549666e-01, 7.633137e-01, 1.843590e+00, 6.524263e-01, 1.21257…
6.000000e-01	6.651753e-01, 1.198763e+00, 3.056863e-01, 1.912242e+00, 1.760065e+00, 3.752060e-01, 8.350660e-01, 1.227791e+00, 4.091727e-01, 4.007017e-01, 1.202921e+00, 1.776836e+00, 7.638756e-01, 8.215478e-01, 6.659559e-01, 1.265328e+00, 1.203357e+00, 1.095500e+00, 1.045229e+00, 8.870696e-01, 2.424871e+00, 3.675174e-01, 1.036226e+00, 7.636660e-01, 3.703431e-01, 7.153667e-01, 2.034429e+00, 8.167878e-01, 9.67687…
8.000000e-01	9.041160e-01, 1.050961e+00, 1.897880e-01, 1.644568e+00, 1.606997e+00, 2.635264e-01, 9.772731e-01, 1.138613e+00, 1.991947e-01, 3.960843e-01, 9.575429e-01, 1.571013e+00, 6.176331e-01, 5.726325e-01, 7.887870e-01, 8.389109e-01, 1.175264e+00, 7.924738e-01, 8.176798e-01, 7.863357e-01, 2.058612e+00, 3.608202e-01, 1.066907e+00, 5.311006e-01, 5.113938e-01, 4.924170e-01, 1.456045e+00, 7.209584e-01, 1.00784…
1.000000e+00	8.678796e-01, 8.975154e-01, 1.674031e-01, 1.263494e+00, 1.468706e+00, 2.547939e-01, 1.088628e+00, 9.759976e-01, 1.278369e-01, 3.938345e-01, 7.817076e-01, 1.353456e+00, 6.011677e-01, 5.287215e-01, 8.942480e-01, 6.903149e-01, 1.064903e+00, 5.629306e-01, 6.987193e-01, 7.015815e-01, 2.248971e+00, 3.886781e-01, 1.102498e+00, 3.775703e-01, 5.201587e-01, 3.955843e-01, 2.095474e+00, 6.524417e-01, 7.24003…
1.200000e+00	9.891867e-01, 9.530823e-01, 3.114621e-01, 1.084558e+00, 1.357349e+00, 2.357123e-01, 1.457914e+00, 1.008764e+00, 6.329541e-02, 3.832980e-01, 7.103082e-01, 1.313233e+00, 5.690732e-01, 5.076110e-01, 1.057615e+00, 6.929971e-01, 1.232464e+00, 4.730636e-01, 6.123340e-01, 5.444403e-01, 2.016452e+00, 4.310361e-01, 9.877399e-01, 3.159198e-01, 8.323659e-01, 3.995901e-01, 1.583171e+00, 5.751171e-01, 5.94887…
1.400000e+00	9.814905e-01, 9.997829e-01, 4.373426e-01, 1.185908e+00, 1.384646e+00, 1.912681e-01, 1.595978e+00, 1.001441e+00, 3.812912e-02, 4.191908e-01, 6.122702e-01, 1.102979e+00, 4.633162e-01, 4.539762e-01, 1.080640e+00, 7.841748e-01, 1.151724e+00, 3.144781e-01, 4.722961e-01, 5.568882e-01, 1.977585e+00, 5.613984e-01, 9.587072e-01, 1.578264e-01, 1.135026e+00, 3.757238e-01, 1.485117e+00, 5.326433e-01, 5.09852…
1.600000e+00	1.061256e+00, 9.178381e-01, 6.543984e-01, 9.097193e-01, 9.782491e-01, 1.470205e-01, 1.913325e+00, 9.496041e-01, 2.220102e-02, 4.240126e-01, 6.718868e-01, 7.983823e-01, 4.550970e-01, 4.432667e-01, 1.100588e+00, 6.960027e-01, 1.202158e+00, 2.366891e-01, 4.625750e-01, 6.027836e-01, 2.010276e+00, 6.544802e-01, 8.975442e-01, 1.525373e-01, 1.114852e+00, 4.372441e-01, 1.231362e+00, 4.303491e-01, 3.92320…
1.800000e+00	1.047932e+00, 6.523934e-01, 6.608440e-01, 8.433580e-01, 7.309757e-01, 1.596043e-01, 1.932341e+00, 8.597239e-01, 1.096233e-02, 2.988967e-01, 5.811783e-01, 6.150771e-01, 5.457077e-01, 5.304175e-01, 9.676787e-01, 5.030157e-01, 1.299401e+00, 2.008357e-01, 3.665717e-01, 6.074354e-01, 1.743638e+00, 6.582597e-01, 7.722887e-01, 1.295223e-01, 1.105352e+00, 4.714325e-01, 1.252006e+00, 2.523394e-01, 3.16696…
2.000000e+00	1.123437e+00, 4.274856e-01, 8.535143e-01, 7.392929e-01, 5.351479e-01, 1.149136e-01, 1.922584e+00, 8.607639e-01, 6.565162e-03, 1.915910e-01, 4.219396e-01, 5.796255e-01, 4.407166e-01, 6.349014e-01, 8.331808e-01, 4.421695e-01, 1.136332e+00, 1.485244e-01, 3.798871e-01, 5.305004e-01, 1.691192e+00, 7.803652e-01, 8.046291e-01, 8.866755e-02, 1.305278e+00, 5.882367e-01, 8.104482e-01, 1.652578e-01, 2.70928…
0.000000e+00	2.566439e+00, 1.667433e+00, 4.021160e-01, 2.035006e+00, 8.017830e-01, 1.096974e+00, 2.585797e+00, 2.032581e+00, 1.918419e+00, 1.496018e+00, 1.086705e+00, 2.179779e+00, 5.329472e-01, 1.976314e+00, 1.948327e+00, 4.027673e-01, 3.712218e-01, 1.195397e+00, 1.801535e+00, 4.737583e-01, 2.243008e+00, 2.218801e+00, 2.627845e+00, 1.190248e+00, 2.483864e+00, 9.610634e-01, 2.247703e+00, 2.243305e+00, 8.96832…
2.000000e-01	2.176404e+00, 1.035803e+00, 6.046954e-01, 2.035929e+00, 6.052790e-01, 1.072393e+00, 2.904396e+00, 1.269422e+00, 1.020099e+00, 1.281536e+00, 8.523390e-01, 1.729549e+00, 7.764074e-01, 1.348294e+00, 1.183557e+00, 5.395362e-01, 2.536734e-01, 1.206278e+00, 1.605925e+00, 4.083005e-01, 2.043914e+00, 1.799572e+00, 2.477068e+00, 1.001577e+00, 1.978129e+00, 8.441065e-01, 1.722911e+00, 1.851875e+00, 9.64712…
4.000000e-01	1.855579e+00, 6.037082e-01, 7.350004e-01, 1.844046e+00, 5.791087e-01, 7.762255e-01, 3.149553e+00, 9.961952e-01, 6.927876e-01, 9.472831e-01, 5.281509e-01, 1.738647e+00, 9.646363e-01, 7.769684e-01, 1.212104e+00, 4.780809e-01, 1.687379e-01, 1.030368e+00, 9.351227e-01, 4.195150e-01, 1.765782e+00, 1.401880e+00, 1.869225e+00, 6.941482e-01, 1.978920e+00, 5.819392e-01, 2.090181e+00, 1.548279e+00, 8.38577…
6.000000e-01	1.562924e+00, 3.698300e-01, 7.823736e-01, 1.391975e+00, 3.520731e-01, 4.865888e-01, 2.254398e+00, 7.892435e-01, 2.747373e-01, 7.005971e-01, 4.385991e-01, 1.141317e+00, 9.802540e-01, 4.870725e-01, 1.230437e+00, 4.640028e-01, 2.352077e-01, 8.992425e-01, 1.061269e+00, 5.233951e-01, 1.963955e+00, 1.325448e+00, 1.348939e+00, 5.249605e-01, 1.892330e+00, 5.283037e-01, 1.686674e+00, 1.106136e+00, 4.25595…
8.000000e-01	1.772038e+00, 2.623737e-01, 8.831294e-01, 1.086027e+00, 2.176623e-01, 3.800903e-01, 2.341635e+00, 4.608851e-01, 1.705372e-01, 4.745822e-01, 3.293379e-01, 1.000408e+00, 9.533660e-01, 3.285804e-01, 1.084142e+00, 2.426875e-01, 4.768700e-01, 7.976986e-01, 1.450998e+00, 4.647414e-01, 1.946503e+00, 1.250587e+00, 1.380535e+00, 4.142078e-01, 1.875989e+00, 5.629853e-01, 1.567206e+00, 6.774815e-01, 2.88202…
1.000000e+00	1.438607e+00, 1.613243e-01, 8.536913e-01, 7.672063e-01, 1.410449e-01, 3.158396e-01, 2.527852e+00, 3.373580e-01, 9.053611e-02, 4.879422e-01, 2.583682e-01, 7.107635e-01, 9.641288e-01, 3.233709e-01, 1.154614e+00, 1.534387e-01, 5.487746e-01, 5.830444e-01, 2.038409e+00, 5.648948e-01, 1.850547e+00, 1.048963e+00, 9.844961e-01, 2.779489e-01, 1.934294e+00, 5.380224e-01, 1.384766e+00, 4.036847e-01, 1.48365…
1.200000e+00	1.580531e+00, 1.017029e-01, 7.865317e-01, 5.194388e-01, 8.159905e-02, 2.239213e-01, 2.215611e+00, 3.004558e-01, 6.500971e-02, 3.791060e-01, 2.124486e-01, 4.503907e-01, 1.026181e+00, 3.679683e-01, 1.104546e+00, 1.037332e-01, 8.823621e-01, 4.143326e-01, 1.886426e+00, 4.474588e-01, 1.967656e+00, 9.121983e-01, 9.176952e-01, 2.368638e-01, 1.781355e+00, 6.808896e-01, 1.151563e+00, 2.960527e-01, 1.03739…
1.400000e+00	1.436135e+00, 5.851865e-02, 7.493457e-01, 3.897340e-01, 6.474165e-02, 1.473471e-01, 2.334438e+00, 3.292248e-01, 2.743577e-02, 2.205227e-01, 1.681449e-01, 4.246209e-01, 8.772655e-01, 5.108003e-01, 1.063683e+00, 5.992799e-02, 9.930007e-01, 2.659373e-01, 2.070701e+00, 5.732103e-01, 1.554406e+00, 8.719097e-01, 6.994213e-01, 1.434263e-01, 1.780307e+00, 6.128806e-01, 8.868792e-01, 1.987512e-01, 5.74847…
1.600000e+00	1.304628e+00, 3.430636e-02, 4.880100e-01, 3.573579e-01, 4.790593e-02, 1.421919e-01, 2.125548e+00, 4.624137e-01, 2.715263e-02, 1.421040e-01, 1.927893e-01, 4.272713e-01, 8.638531e-01, 4.838015e-01, 1.145856e+00, 4.127736e-02, 8.209646e-01, 2.377172e-01, 2.301537e+00, 5.304216e-01, 1.198766e+00, 9.462478e-01, 5.302407e-01, 1.434415e-01, 1.880551e+00, 7.642333e-01, 5.114844e-01, 1.393616e-01, 3.42689…
1.800000e+00	1.217334e+00, 2.126480e-02, 4.459724e-01, 2.415864e-01, 3.111055e-02, 9.049981e-02, 2.364189e+00, 3.972693e-01, 9.066693e-02, 9.583014e-02, 1.450335e-01, 2.573209e-01, 8.411399e-01, 5.657121e-01, 1.166958e+00, 2.991775e-02, 1.055229e+00, 1.675090e-01, 2.210707e+00, 4.940184e-01, 9.698325e-01, 9.124546e-01, 7.006294e-01, 1.718262e-01, 1.699256e+00, 8.540461e-01, 4.181732e-01, 6.922887e-02, 2.64029…
2.000000e+00	1.467956e+00, 1.433962e-02, 2.713696e-01, 2.003524e-01, 2.332334e-02, 9.120026e-02, 2.469963e+00, 5.790116e-01, 2.531744e-01, 5.868405e-02, 1.418569e-01, 1.873540e-01, 8.785587e-01, 6.621996e-01, 9.427437e-01, 1.908998e-02, 8.786538e-01, 1.187437e-01, 2.231435e+00, 5.584142e-01, 7.354877e-01, 7.763300e-01, 6.969719e-01, 3.031725e-01, 1.923140e+00, 7.825522e-01, 3.180852e-01, 5.658854e-02, 1.89138…
0.000000e+00	2.503541e+00, 1.976576e+00, 6.310894e-01, 1.388277e+00, 3.899484e-01, 1.403650e-01, 1.534661e+00, 1.380100e-01, 1.074239e+00, 2.018403e+00, 2.014533e+00, 2.723332e+00, 2.542805e+00, 2.050571e+00, 3.151976e-01, 2.864351e+00, 2.396840e+00, 1.839919e+00, 2.820664e-01, 2.259692e+00, 1.377136e+00, 2.647862e+00, 1.372177e+00, 1.715326e+00, 1.806189e+00, 2.396096e-01, 2.047584e+00, 2.026277e+00, 2.27650…
2.000000e-01	1.674418e+00, 1.451859e+00, 3.810332e-01, 1.139429e+00, 2.115636e-01, 4.628656e-01, 1.744608e+00, 4.912711e-01, 6.052028e-01, 1.346372e+00, 1.481115e+00, 2.259072e+00, 2.223468e+00, 1.595803e+00, 2.061404e-01, 1.765157e+00, 1.801181e+00, 1.729420e+00, 6.217107e-01, 2.017093e+00, 1.386336e+00, 1.879788e+00, 9.410501e-01, 1.172350e+00, 1.045578e+00, 2.522475e-01, 1.690237e+00, 1.414247e+00, 1.16059…
4.000000e-01	1.229887e+00, 9.707692e-01, 1.868634e-01, 7.809735e-01, 2.892664e-01, 5.529598e-01, 1.316740e+00, 7.142283e-01, 4.397454e-01, 9.297726e-01, 1.253541e+00, 2.102267e+00, 2.003136e+00, 1.129426e+00, 5.138057e-01, 1.032959e+00, 1.295732e+00, 1.404574e+00, 1.199463e+00, 1.223535e+00, 1.356134e+00, 1.620233e+00, 6.787974e-01, 1.093497e+00, 9.045917e-01, 1.829553e-01, 2.066680e+00, 9.312361e-01, 6.20210…
6.000000e-01	1.514224e+00, 4.644263e-01, 1.131988e-01, 5.515439e-01, 5.227122e-01, 5.114173e-01, 1.189310e+00, 8.249916e-01, 2.156517e-01, 7.894545e-01, 9.626397e-01, 1.323662e+00, 1.535895e+00, 9.688696e-01, 7.844918e-01, 7.073816e-01, 1.075283e+00, 1.090015e+00, 1.290122e+00, 1.095999e+00, 1.565157e+00, 1.217811e+00, 6.947580e-01, 7.641032e-01, 8.212815e-01, 1.419423e-01, 1.989770e+00, 8.048821e-01, 4.23817…
8.000000e-01	1.042197e+00, 3.540373e-01, 7.403322e-02, 5.469768e-01, 7.819687e-01, 4.994836e-01, 1.205661e+00, 8.724388e-01, 1.358469e-01, 6.720646e-01, 7.687583e-01, 9.832459e-01, 1.428560e+00, 7.667195e-01, 8.386639e-01, 4.379793e-01, 1.128084e+00, 6.878869e-01, 1.606514e+00, 7.404391e-01, 1.428049e+00, 1.006048e+00, 7.157999e-01, 4.730819e-01, 1.000431e+00, 1.591177e-01, 1.953612e+00, 5.827647e-01, 3.31571…
1.000000e+00	1.359433e+00, 2.108840e-01, 3.398986e-02, 4.290386e-01, 6.556267e-01, 4.002351e-01, 1.201955e+00, 8.011964e-01, 6.743477e-02, 5.649561e-01, 6.191070e-01, 9.016200e-01, 1.529635e+00, 8.031955e-01, 1.094238e+00, 2.552944e-01, 1.134582e+00, 6.822927e-01, 1.764759e+00, 8.590860e-01, 1.895777e+00, 9.927295e-01, 5.458814e-01, 3.682362e-01, 1.061960e+00, 2.959555e-01, 1.116073e+00, 3.069763e-01, 2.47588…
1.200000e+00	1.233431e+00, 1.353434e-01, 2.059049e-02, 3.134949e-01, 5.027293e-01, 3.301505e-01, 1.577087e+00, 8.689901e-01, 4.122557e-02, 3.825221e-01, 3.686816e-01, 6.675363e-01, 1.297637e+00, 8.076396e-01, 1.081786e+00, 1.595367e-01, 1.064095e+00, 4.406060e-01, 1.982611e+00, 7.904538e-01, 1.633453e+00, 8.876852e-01, 5.429522e-01, 3.337761e-01, 1.189440e+00, 3.955191e-01, 1.207078e+00, 2.304648e-01, 1.87948…
1.400000e+00	1.288984e+00, 9.350691e-02, 1.052903e-02, 3.122427e-01, 3.358993e-01, 3.038317e-01, 1.726088e+00, 8.711270e-01, 2.411328e-02, 2.826222e-01, 4.161506e-01, 3.840371e-01, 1.113782e+00, 8.407052e-01, 9.103685e-01, 9.166896e-02, 1.209016e+00, 2.802703e-01, 1.897201e+00, 6.293059e-01, 1.332523e+00, 9.085499e-01, 5.607760e-01, 2.096302e-01, 1.400253e+00, 3.699450e-01, 7.476576e-01, 1.614037e-01, 1.74512…
1.600000e+00	1.233497e+00, 6.067418e-02, 7.755148e-03, 3.781638e-01, 2.493703e-01, 2.098391e-01, 1.569203e+00, 7.615681e-01, 3.523877e-02, 1.733527e-01, 4.036171e-01, 4.206622e-01, 1.213117e+00, 8.687259e-01, 1.151982e+00, 5.943266e-02, 1.125157e+00, 2.864227e-01, 2.299200e+00, 6.206355e-01, 1.256913e+00, 8.941023e-01, 5.173761e-01, 1.943642e-01, 1.471228e+00, 6.708536e-01, 6.629417e-01, 1.000672e-01, 1.88714…
1.800000e+00	1.229842e+00, 3.658025e-02, 4.932720e-03, 4.086316e-01, 1.634177e-01, 1.778069e-01, 1.630314e+00, 8.356432e-01, 1.266214e-01, 1.017667e-01, 3.027400e-01, 2.774826e-01, 1.080709e+00, 7.440978e-01, 9.299498e-01, 3.517229e-02, 1.303882e+00, 1.867705e-01, 1.710764e+00, 6.172871e-01, 9.189344e-01, 8.961141e-01, 4.768582e-01, 2.041726e-01, 1.573452e+00, 6.540939e-01, 5.046436e-01, 6.548069e-02, 1.91399…
2.000000e+00	1.324458e+00, 2.460931e-02, 5.556400e-03, 4.404566e-01, 1.218561e-01, 1.256582e-01, 2.067817e+00, 1.087358e+00, 2.956237e-01, 5.689257e-02, 2.833315e-01, 2.231789e-01, 9.718047e-01, 8.578915e-01, 9.504730e-01, 2.170252e-02, 1.276881e+00, 1.454992e-01, 2.633535e+00, 5.197694e-01, 7.157927e-01, 8.475749e-01, 6.457214e-01, 3.077924e-01, 1.711291e+00, 7.931924e-01, 3.912046e-01, 4.521839e-02, 2.38280…
0.000000e+00	2.399554e+00, 5.643199e-01, 1.593507e+00, 1.689840e-01, 6.594357e-01, 2.161281e+00, 1.033030e+00, 3.055667e-01, 9.278105e-02, 1.734502e+00, 1.683935e+00, 1.632553e+00, 2.378021e+00, 3.053115e+00, 1.804769e+00, 2.483669e+00, 2.993588e+00, 1.835973e+00, 1.674375e+00, 2.608891e+00, 9.747454e-01, 9.010460e-01, 1.932166e+00, 2.704296e-02, 2.787091e-01, 2.792352e+00, 4.124527e-01, 2.433333e+00, 2.47664…
2.000000e-01	2.037607e+00, 4.889711e-01, 1.274798e+00, 1.200417e-01, 8.923335e-01, 1.678404e+00, 8.256226e-01, 6.013911e-01, 1.472636e-01, 1.433009e+00, 1.133616e+00, 1.052348e+00, 2.323084e+00, 1.638329e+00, 1.034488e+00, 1.406532e+00, 1.695705e+00, 1.696214e+00, 2.222730e+00, 1.626129e+00, 8.653075e-01, 6.153323e-01, 1.422360e+00, 9.999906e-02, 2.626508e-01, 2.103253e+00, 6.119268e-01, 1.526489e+00, 1.17438…
4.000000e-01	1.551818e+00, 3.598064e-01, 7.305247e-01, 1.417479e-01, 1.096084e+00, 1.544424e+00, 7.389497e-01, 8.813275e-01, 2.596784e-01, 8.274235e-01, 9.518991e-01, 1.674950e+00, 1.985506e+00, 8.464775e-01, 1.005823e+00, 7.655217e-01, 1.319627e+00, 1.487337e+00, 1.950995e+00, 1.236829e+00, 8.169116e-01, 6.066485e-01, 1.164805e+00, 1.720586e-01, 3.643032e-01, 1.387412e+00, 1.007642e+00, 1.031521e+00, 7.70023…
6.000000e-01	1.459551e+00, 4.820939e-01, 3.790214e-01, 1.040672e-01, 1.175522e+00, 1.385480e+00, 8.096995e-01, 7.279754e-01, 3.219676e-01, 5.343159e-01, 6.291307e-01, 1.197762e+00, 1.775431e+00, 6.891727e-01, 9.731246e-01, 4.847022e-01, 1.184196e+00, 1.089806e+00, 2.489653e+00, 7.060288e-01, 9.555953e-01, 5.281722e-01, 9.574079e-01, 2.230477e-01, 5.898118e-01, 1.303176e+00, 1.142161e+00, 5.910053e-01, 4.85619…
8.000000e-01	1.297635e+00, 4.873127e-01, 1.906934e-01, 1.560168e-01, 1.205087e+00, 9.541518e-01, 1.089754e+00, 8.868851e-01, 2.677966e-01, 5.013597e-01, 6.343491e-01, 9.403071e-01, 1.714575e+00, 7.000354e-01, 1.161859e+00, 3.024498e-01, 1.268951e+00, 6.736226e-01, 1.696580e+00, 7.345908e-01, 1.198522e+00, 6.749127e-01, 7.269037e-01, 3.093400e-01, 8.587506e-01, 1.239439e+00, 1.096200e+00, 4.829875e-01, 3.36632…
1.000000e+00	1.595060e+00, 4.421993e-01, 1.030013e-01, 1.348487e-01, 9.050589e-01, 7.237569e-01, 1.205975e+00, 8.393410e-01, 2.029711e-01, 4.168494e-01, 4.384925e-01, 7.998360e-01, 1.380518e+00, 6.871603e-01, 1.089239e+00, 2.263209e-01, 1.137096e+00, 6.323757e-01, 2.123016e+00, 6.090939e-01, 1.291479e+00, 6.892102e-01, 6.473239e-01, 2.717417e-01, 1.124925e+00, 9.843532e-01, 1.188311e+00, 2.929790e-01, 2.30667…
1.200000e+00	1.401573e+00, 3.290751e-01, 5.425088e-02, 2.300263e-01, 5.869226e-01, 6.055073e-01, 1.555076e+00, 8.428183e-01, 1.154939e-01, 2.370161e-01, 3.291933e-01, 7.066221e-01, 1.088096e+00, 6.879826e-01, 1.148562e+00, 1.524020e-01, 1.044357e+00, 5.399794e-01, 2.293232e+00, 6.482749e-01, 1.015100e+00, 7.513260e-01, 5.673434e-01, 2.317186e-01, 1.372882e+00, 8.462085e-01, 9.147184e-01, 1.957113e-01, 2.15929…
1.400000e+00	1.275629e+00, 2.229684e-01, 3.787250e-02, 2.990811e-01, 5.286391e-01, 4.196122e-01, 1.278596e+00, 8.576182e-01, 1.346457e-01, 1.751023e-01, 3.061655e-01, 5.480097e-01, 1.232313e+00, 7.226806e-01, 9.928799e-01, 1.085944e-01, 1.005084e+00, 3.070344e-01, 2.515801e+00, 5.761484e-01, 9.444109e-01, 7.794733e-01, 4.450874e-01, 2.089971e-01, 1.383057e+00, 1.018357e+00, 7.959895e-01, 1.428560e-01, 2.18832…
1.600000e+00	1.637130e+00, 1.213987e-01, 2.468286e-02, 3.128652e-01, 3.829147e-01, 4.066471e-01, 1.614235e+00, 1.053422e+00, 2.220161e-01, 9.731593e-02, 2.963032e-01, 3.779343e-01, 1.120724e+00, 8.822679e-01, 1.019647e+00, 5.478140e-02, 1.172410e+00, 2.694109e-01, 2.221259e+00, 5.426678e-01, 9.624424e-01, 6.063335e-01, 4.757389e-01, 2.455473e-01, 1.600379e+00, 8.576572e-01, 6.579547e-01, 9.477457e-02, 2.29110…
1.800000e+00	1.142979e+00, 1.122298e-01, 1.537583e-02, 3.383430e-01, 2.278001e-01, 2.833840e-01, 1.679398e+00, 9.453354e-01, 3.103169e-01, 5.896248e-02, 2.377068e-01, 2.929106e-01, 9.042476e-01, 7.787328e-01, 1.196082e+00, 3.996402e-02, 1.107503e+00, 1.612549e-01, 2.105596e+00, 5.127913e-01, 6.671438e-01, 8.474493e-01, 4.760327e-01, 4.572538e-01, 1.700341e+00, 1.075490e+00, 4.925173e-01, 6.662881e-02, 2.64114…
2.000000e+00	1.456041e+00, 5.963186e-02, 2.809094e-02, 4.164686e-01, 1.834635e-01, 1.719124e-01, 2.343387e+00, 1.064952e+00, 4.249004e-01, 3.079048e-02, 2.016536e-01, 2.872129e-01, 1.130768e+00, 9.237222e-01, 9.032134e-01, 1.820677e-02, 9.672136e-01, 8.760459e-02, 2.365356e+00, 5.310137e-01, 5.258570e-01, 8.457723e-01, 4.148466e-01, 5.723981e-01, 1.487964e+00, 1.087844e+00, 3.021326e-01, 4.122947e-02, 2.68163…
0.000000e+00	1.066112e+00, 1.320338e+00, 3.324210e+00, 9.525621e-01, 1.408891e+00, 1.692495e-01, 1.260813e+00, 2.602931e+00, 5.155670e-01, 5.540234e-01, 8.293282e-01, 1.845616e+00, 1.343831e+00, 1.287858e+00, 1.773275e+00, 3.267462e-01, 1.487436e+00, 6.353657e-01, 2.529613e+00, 1.537198e+00, 2.826026e+00, 1.198752e+00, 2.331647e+00, 9.293334e-01, 4.719636e-01, 2.049876e+00, 2.637410e+00, 3.171824e+00, 2.59783…
2.000000e-01	9.718770e-01, 1.053539e+00, 1.565688e+00, 9.921940e-01, 1.161682e+00, 2.434052e-01, 9.529469e-01, 2.315168e+00, 3.229453e-01, 5.442737e-01, 9.012120e-01, 1.856743e+00, 9.091262e-01, 8.400311e-01, 9.392083e-01, 5.622147e-01, 9.434401e-01, 7.134388e-01, 2.072730e+00, 1.231315e+00, 1.904801e+00, 1.270974e+00, 2.314809e+00, 8.117299e-01, 5.383179e-01, 1.731639e+00, 2.742308e+00, 2.053840e+00, 4.82538…
4.000000e-01	1.180368e+00, 1.074778e+00, 8.831577e-01, 1.283004e+00, 1.490211e+00, 1.886739e-01, 9.440844e-01, 1.752167e+00, 1.765854e-01, 4.969046e-01, 6.892974e-01, 2.145928e+00, 6.924081e-01, 5.035055e-01, 8.215932e-01, 4.799233e-01, 6.712069e-01, 8.061707e-01, 1.583840e+00, 8.919744e-01, 1.976404e+00, 1.068546e+00, 2.205683e+00, 5.175828e-01, 8.619402e-01, 1.310753e+00, 2.769594e+00, 1.570458e+00, 8.13601…
6.000000e-01	1.362201e+00, 9.876213e-01, 6.177706e-01, 9.679011e-01, 1.167143e+00, 1.525551e-01, 1.121349e+00, 8.859588e-01, 8.886950e-02, 5.203383e-01, 5.207247e-01, 1.624090e+00, 6.582642e-01, 2.738757e-01, 9.370708e-01, 5.596871e-01, 4.495184e-01, 6.290886e-01, 1.311236e+00, 6.452245e-01, 2.197582e+00, 1.040381e+00, 1.989030e+00, 4.120737e-01, 9.395383e-01, 1.086159e+00, 2.498878e+00, 1.284343e+00, 7.34020…
8.000000e-01	1.059512e+00, 7.826738e-01, 8.506972e-01, 1.037116e+00, 8.094012e-01, 1.032758e-01, 1.407624e+00, 6.526306e-01, 5.217418e-02, 4.133337e-01, 4.531249e-01, 1.515844e+00, 4.262975e-01, 1.566557e-01, 1.145136e+00, 5.985248e-01, 3.766515e-01, 8.123560e-01, 1.134866e+00, 6.284556e-01, 1.746060e+00, 9.543974e-01, 1.621921e+00, 2.701930e-01, 1.164238e+00, 7.078349e-01, 1.651597e+00, 9.914574e-01, 5.48783…
1.000000e+00	1.485732e+00, 5.772561e-01, 7.215831e-01, 7.678813e-01, 5.613805e-01, 7.460507e-02, 1.493662e+00, 4.523826e-01, 3.014789e-02, 4.353053e-01, 4.026174e-01, 1.002967e+00, 3.896054e-01, 1.067601e-01, 1.006331e+00, 6.404192e-01, 5.590968e-01, 5.492268e-01, 1.229190e+00, 5.673503e-01, 2.093441e+00, 8.449706e-01, 1.504364e+00, 2.237455e-01, 1.122894e+00, 6.320647e-01, 2.249936e+00, 6.586387e-01, 2.78066…
1.200000e+00	1.241776e+00, 3.425983e-01, 8.161290e-01, 5.476383e-01, 4.471898e-01, 5.398575e-02, 1.884501e+00, 3.979444e-01, 1.870087e-02, 3.679211e-01, 2.849450e-01, 9.472832e-01, 3.149368e-01, 6.521437e-02, 1.019127e+00, 6.544609e-01, 6.963700e-01, 4.585123e-01, 8.313393e-01, 5.642509e-01, 1.972702e+00, 9.600388e-01, 1.545816e+00, 1.667276e-01, 1.465437e+00, 7.030504e-01, 1.487800e+00, 3.460214e-01, 1.76562…
1.400000e+00	1.370991e+00, 2.165598e-01, 9.147993e-01, 3.951733e-01, 3.137175e-01, 4.242861e-02, 1.925874e+00, 3.296544e-01, 9.249539e-03, 2.644760e-01, 2.945867e-01, 5.128684e-01, 4.753921e-01, 7.846455e-02, 1.052096e+00, 6.774802e-01, 8.551501e-01, 3.566357e-01, 1.565109e+00, 5.468860e-01, 1.614925e+00, 8.824307e-01, 1.537216e+00, 1.488855e-01, 1.637912e+00, 6.999272e-01, 1.261821e+00, 2.603134e-01, 1.03682…
1.600000e+00	1.344155e+00, 1.303336e-01, 7.600114e-01, 2.967292e-01, 1.854203e-01, 3.320312e-02, 1.778497e+00, 3.572629e-01, 5.333295e-03, 1.887383e-01, 3.312738e-01, 5.480039e-01, 5.269543e-01, 1.003702e-01, 7.631685e-01, 4.645533e-01, 1.002079e+00, 2.448936e-01, 1.323802e+00, 4.961783e-01, 1.928132e+00, 9.494986e-01, 1.084302e+00, 1.072651e-01, 1.628240e+00, 8.516335e-01, 9.247730e-01, 1.796388e-01, 7.26728…
1.800000e+00	1.036365e+00, 6.877672e-02, 6.114232e-01, 2.098202e-01, 1.388041e-01, 3.160564e-02, 1.921341e+00, 5.327505e-01, 5.712806e-03, 1.500534e-01, 2.748377e-01, 3.807206e-01, 5.157797e-01, 9.826200e-02, 9.943818e-01, 3.038039e-01, 1.101763e+00, 1.750403e-01, 1.564319e+00, 5.104893e-01, 1.268749e+00, 6.797833e-01, 1.081642e+00, 6.500788e-02, 1.374591e+00, 8.985223e-01, 5.777202e-01, 1.379746e-01, 3.62398…
2.000000e+00	1.260060e+00, 4.360052e-02, 6.928040e-01, 1.677408e-01, 9.004385e-02, 2.834946e-02, 2.391136e+00, 5.362806e-01, 3.370116e-02, 6.888242e-02, 2.246622e-01, 2.824035e-01, 7.552085e-01, 2.061843e-01, 1.026006e+00, 2.761170e-01, 1.070976e+00, 1.141497e-01, 1.416913e+00, 4.821797e-01, 1.015482e+00, 8.089026e-01, 1.058784e+00, 8.634931e-02, 1.579951e+00, 9.106867e-01, 6.151141e-01, 6.468761e-02, 2.29325…
0.000000e+00	1.576309e+00, 1.959725e+00, 2.662351e+00, 2.420195e+00, 1.883163e+00, 3.317026e+00, 2.146988e+00, 2.922774e+00, 1.329170e-01, 1.900981e+00, 1.688522e+00, 9.903479e-01, 3.114844e+00, 2.568615e+00, 6.526946e-02, 1.706266e+00, 3.832725e-01, 1.060437e+00, 2.008185e+00, 7.843668e-01, 2.919424e+00, 2.064436e+00, 3.478781e-01, 1.945937e+00, 1.977811e+00, 1.776882e+00, 2.296865e+00, 2.820234e+00, 1.31340…
2.000000e-01	1.762697e+00, 1.405659e+00, 1.254334e+00, 1.960512e+00, 1.413349e+00, 2.320062e+00, 1.858059e+00, 1.898471e+00, 6.647909e-02, 1.509318e+00, 1.216034e+00, 9.676037e-01, 2.035684e+00, 2.245005e+00, 5.061503e-02, 1.062578e+00, 2.481636e-01, 9.439124e-01, 2.167759e+00, 4.139033e-01, 2.735570e+00, 1.664972e+00, 4.356600e-01, 1.108821e+00, 1.296145e+00, 1.574651e+00, 1.812928e+00, 1.938951e+00, 1.21542…
4.000000e-01	1.382639e+00, 1.056172e+00, 9.950772e-01, 1.980923e+00, 9.126437e-01, 1.841350e+00, 2.119964e+00, 1.309926e+00, 4.068086e-02, 1.172595e+00, 1.076430e+00, 1.048806e+00, 1.753818e+00, 1.714818e+00, 1.237542e-01, 5.482910e-01, 1.707315e-01, 9.306969e-01, 2.473965e+00, 2.919378e-01, 2.747097e+00, 1.279249e+00, 6.275692e-01, 1.012969e+00, 1.170372e+00, 1.346154e+00, 1.425691e+00, 2.042450e+00, 1.11500…
6.000000e-01	1.415563e+00, 8.274952e-01, 8.229562e-01, 1.427944e+00, 6.946660e-01, 1.077244e+00, 1.823398e+00, 9.308651e-01, 2.201990e-02, 8.684139e-01, 6.856255e-01, 7.774085e-01, 1.087116e+00, 1.175358e+00, 4.867948e-01, 3.974566e-01, 1.138415e-01, 9.625199e-01, 2.195738e+00, 1.587973e-01, 2.069465e+00, 1.048026e+00, 7.275081e-01, 6.572938e-01, 1.055652e+00, 1.283887e+00, 1.212356e+00, 1.443978e+00, 7.55302…
8.000000e-01	1.110382e+00, 5.254722e-01, 7.916282e-01, 1.282728e+00, 6.229142e-01, 1.066706e+00, 2.098431e+00, 5.656154e-01, 1.056554e-02, 6.875230e-01, 5.475510e-01, 5.437537e-01, 9.880525e-01, 1.043647e+00, 6.434913e-01, 2.616196e-01, 1.751614e-01, 8.657390e-01, 2.429193e+00, 1.308246e-01, 2.177982e+00, 1.018572e+00, 8.507181e-01, 4.917316e-01, 1.221563e+00, 1.427527e+00, 1.004751e+00, 8.197395e-01, 4.02488…
1.000000e+00	1.233120e+00, 2.851398e-01, 7.755348e-01, 9.017643e-01, 4.115540e-01, 7.435876e-01, 2.109319e+00, 3.877555e-01, 8.285457e-03, 3.773367e-01, 5.494231e-01, 4.565516e-01, 9.538485e-01, 8.526067e-01, 8.409175e-01, 1.244395e-01, 4.323610e-01, 7.028835e-01, 2.100241e+00, 1.729722e-01, 1.695349e+00, 1.068282e+00, 8.913499e-01, 3.742153e-01, 1.598179e+00, 1.247386e+00, 7.272263e-01, 6.927339e-01, 3.48843…
1.200000e+00	1.312186e+00, 1.911214e-01, 7.248390e-01, 5.990801e-01, 2.364605e-01, 5.201167e-01, 2.149281e+00, 2.223000e-01, 1.175920e-02, 2.496292e-01, 4.470158e-01, 3.483649e-01, 8.018059e-01, 7.564912e-01, 1.002654e+00, 9.598598e-02, 6.821237e-01, 5.539109e-01, 2.456876e+00, 2.624485e-01, 1.315719e+00, 9.130919e-01, 9.227225e-01, 3.179661e-01, 1.512375e+00, 1.082915e+00, 5.371707e-01, 3.728901e-01, 1.58662…
1.400000e+00	1.162146e+00, 1.172240e-01, 5.116042e-01, 5.685130e-01, 1.855446e-01, 3.801795e-01, 2.288650e+00, 2.118584e-01, 7.672729e-02, 1.283915e-01, 3.964953e-01, 2.500879e-01, 8.831892e-01, 7.257856e-01, 8.376008e-01, 4.747135e-02, 8.830750e-01, 4.134914e-01, 2.160840e+00, 3.649273e-01, 1.001869e+00, 9.079032e-01, 8.506998e-01, 2.538087e-01, 1.211972e+00, 1.127997e+00, 4.121064e-01, 2.915444e-01, 1.03118…
1.600000e+00	1.401882e+00, 6.476325e-02, 4.857089e-01, 3.757825e-01, 1.223866e-01, 3.360380e-01, 2.209656e+00, 3.003408e-01, 2.381239e-01, 8.958463e-02, 3.158917e-01, 1.913939e-01, 9.426536e-01, 5.720610e-01, 1.042833e+00, 4.048109e-02, 1.054131e+00, 2.641985e-01, 2.935740e+00, 5.070566e-01, 8.066269e-01, 7.929863e-01, 7.627157e-01, 3.755565e-01, 1.519388e+00, 1.112305e+00, 3.055222e-01, 1.799984e-01, 5.65595…
1.800000e+00	1.437595e+00, 4.325469e-02, 3.168363e-01, 2.688722e-01, 8.634195e-02, 2.061315e-01, 2.288217e+00, 3.537366e-01, 3.281661e-01, 4.442312e-02, 2.868306e-01, 1.570127e-01, 9.309245e-01, 4.968705e-01, 1.048558e+00, 3.430180e-02, 9.913142e-01, 2.307426e-01, 2.433186e+00, 4.713222e-01, 5.236334e-01, 8.357111e-01, 7.970477e-01, 4.921023e-01, 1.725618e+00, 9.225566e-01, 2.488524e-01, 1.270688e-01, 3.20557…
2.000000e+00	1.364554e+00, 2.597715e-02, 1.950675e-01, 2.209949e-01, 7.131317e-02, 1.927980e-01, 2.193839e+00, 4.561696e-01, 4.646343e-01, 3.376678e-02, 2.262617e-01, 1.212229e-01, 8.804730e-01, 5.672579e-01, 1.154487e+00, 2.024754e-02, 9.854599e-01, 1.421953e-01, 2.814472e+00, 5.075046e-01, 4.339233e-01, 7.002231e-01, 7.272006e-01, 5.395861e-01, 1.778338e+00, 1.246505e+00, 1.465619e-01, 8.621135e-02, 2.18455…
0.000000e+00	4.613966e-01, 1.271692e+00, 8.848291e-01, 3.770840e-01, 4.989757e-01, 1.159591e+00, 1.445764e+00, 2.179096e+00, 2.265277e+00, 7.562030e-01, 2.679361e+00, 2.189284e-01, 1.431253e-01, 8.017860e-02, 2.143035e+00, 1.417188e+00, 1.708078e+00, 5.311094e-01, 7.969141e-01, 7.539730e-01, 2.112634e+00, 5.179291e-02, 4.814458e-01, 2.626466e+00, 2.048937e+00, 2.531052e+00, 1.674837e+00, 2.472299e+00, 2.34194…
2.000000e-01	4.887977e-01, 7.420671e-01, 7.955720e-01, 6.814281e-01, 4.181804e-01, 1.048226e+00, 1.568441e+00, 1.463904e+00, 1.173441e+00, 5.257558e-01, 2.058863e+00, 4.534064e-01, 3.551119e-01, 4.125026e-01, 1.492013e+00, 8.622451e-01, 9.941423e-01, 6.759612e-01, 7.370427e-01, 6.072777e-01, 2.057993e+00, 3.857615e-02, 4.334622e-01, 1.449057e+00, 1.283930e+00, 2.593277e+00, 1.127150e+00, 2.061331e+00, 1.76802…
4.000000e-01	4.464972e-01, 4.830928e-01, 8.372193e-01, 1.080548e+00, 2.921598e-01, 8.276539e-01, 1.549086e+00, 1.453076e+00, 6.953843e-01, 3.575772e-01, 1.689378e+00, 5.463024e-01, 5.923947e-01, 5.124534e-01, 9.026838e-01, 5.392879e-01, 7.923912e-01, 6.590026e-01, 5.987485e-01, 2.725117e-01, 1.692585e+00, 2.731612e-02, 3.116020e-01, 1.168958e+00, 1.245365e+00, 1.976202e+00, 9.599047e-01, 1.254333e+00, 1.44383…
6.000000e-01	4.395544e-01, 3.225507e-01, 9.082143e-01, 9.665664e-01, 4.112473e-01, 5.143762e-01, 1.749642e+00, 9.160672e-01, 4.554544e-01, 2.332259e-01, 1.161539e+00, 4.361364e-01, 6.999382e-01, 6.903178e-01, 4.575658e-01, 3.063729e-01, 6.486863e-01, 6.122819e-01, 5.450934e-01, 1.953716e-01, 1.190706e+00, 2.072827e-02, 2.907295e-01, 9.524323e-01, 8.744451e-01, 2.134047e+00, 7.224011e-01, 7.308135e-01, 1.09895…
8.000000e-01	5.415901e-01, 1.643023e-01, 9.444223e-01, 7.414146e-01, 6.838533e-01, 4.080435e-01, 2.002272e+00, 6.732138e-01, 3.125994e-01, 1.260222e-01, 1.121855e+00, 3.384387e-01, 8.007305e-01, 7.921855e-01, 2.936036e-01, 1.711773e-01, 9.264234e-01, 4.804678e-01, 6.234213e-01, 1.603406e-01, 1.090795e+00, 3.864889e-02, 3.074543e-01, 7.040443e-01, 5.377767e-01, 1.301127e+00, 6.835277e-01, 5.152363e-01, 7.44654…
1.000000e+00	5.849591e-01, 1.509167e-01, 8.913078e-01, 5.545876e-01, 7.724195e-01, 2.926503e-01, 2.097193e+00, 6.953136e-01, 3.423872e-01, 8.392227e-02, 1.116000e+00, 2.656337e-01, 8.845515e-01, 7.390838e-01, 3.132679e-01, 1.132591e-01, 8.436560e-01, 3.089300e-01, 1.200444e+00, 1.793954e-01, 7.804587e-01, 5.999713e-02, 2.578324e-01, 7.204873e-01, 5.263634e-01, 1.593246e+00, 4.087133e-01, 2.748500e-01, 4.19888…
1.200000e+00	8.839385e-01, 1.848507e-01, 8.564803e-01, 4.333675e-01, 9.508564e-01, 2.308971e-01, 2.356678e+00, 5.784602e-01, 4.119682e-01, 4.672340e-02, 9.992812e-01, 2.125678e-01, 1.074960e+00, 8.949837e-01, 4.366030e-01, 7.413095e-02, 8.813616e-01, 3.040295e-01, 1.328146e+00, 3.053608e-01, 5.911167e-01, 1.265368e-01, 2.244566e-01, 8.412829e-01, 5.696638e-01, 1.538269e+00, 3.029048e-01, 2.415804e-01, 2.32739…
1.400000e+00	9.984271e-01, 3.276484e-01, 9.561489e-01, 3.761582e-01, 9.702259e-01, 1.817875e-01, 2.343094e+00, 5.415982e-01, 4.565694e-01, 3.134074e-02, 8.737026e-01, 1.578906e-01, 1.045313e+00, 9.385878e-01, 6.486750e-01, 4.334313e-02, 1.162207e+00, 2.019899e-01, 1.662778e+00, 4.196221e-01, 3.432552e-01, 2.160825e-01, 2.592555e-01, 6.815193e-01, 8.477698e-01, 1.069701e+00, 1.919847e-01, 1.613586e-01, 1.33152…
1.600000e+00	1.143226e+00, 4.584474e-01, 8.404241e-01, 2.551197e-01, 1.114808e+00, 1.209687e-01, 2.126180e+00, 7.500035e-01, 5.089415e-01, 2.350562e-02, 7.199163e-01, 1.405765e-01, 1.099557e+00, 8.105571e-01, 7.629630e-01, 2.397662e-02, 1.001142e+00, 1.418196e-01, 1.823327e+00, 4.098592e-01, 3.555803e-01, 3.649962e-01, 2.537156e-01, 8.770863e-01, 7.821140e-01, 1.331787e+00, 1.753509e-01, 9.069577e-02, 7.58764…
1.800000e+00	1.267383e+00, 4.511291e-01, 8.184397e-01, 2.149051e-01, 8.481591e-01, 1.041406e-01, 1.882597e+00, 6.306649e-01, 5.764067e-01, 9.902376e-03, 6.341300e-01, 1.032650e-01, 8.316482e-01, 7.808045e-01, 9.094718e-01, 2.244304e-02, 9.391351e-01, 1.228054e-01, 1.602634e+00, 4.197517e-01, 2.386729e-01, 5.140593e-01, 2.795085e-01, 6.487697e-01, 1.101587e+00, 1.094753e+00, 1.293699e-01, 6.445611e-02, 8.60601…
2.000000e+00	1.021983e+00, 3.899393e-01, 7.710570e-01, 2.162715e-01, 7.227211e-01, 8.190370e-02, 1.731163e+00, 7.935803e-01, 4.573364e-01, 6.348516e-03, 4.827291e-01, 7.376349e-02, 1.243808e+00, 9.671298e-01, 8.952467e-01, 1.209639e-02, 1.118828e+00, 7.042372e-02, 2.271692e+00, 5.290935e-01, 2.071771e-01, 5.753479e-01, 2.936600e-01, 8.066308e-01, 9.689226e-01, 1.178901e+00, 9.946099e-02, 4.580905e-02, 7.29548…
0.000000e+00	2.125048e+00, 2.423083e+00, 1.978356e+00, 9.828899e-02, 6.294274e-01, 6.947259e-01, 1.518465e+00, 1.694588e+00, 3.205534e+00, 1.078920e+00, 2.369500e-01, 2.382651e+00, 7.396191e-01, 9.907567e-01, 2.340277e-01, 2.374188e+00, 1.893840e+00, 7.102762e-01, 1.608005e+00, 2.212915e+00, 1.901270e+00, 7.743441e-01, 1.679053e+00, 1.722336e+00, 2.820147e+00, 1.216254e-02, 2.358959e+00, 2.493454e+00, 2.88679…
2.000000e-01	1.581255e+00, 1.782584e+00, 1.057507e+00, 5.566520e-01, 4.195709e-01, 6.832213e-01, 1.221890e+00, 1.826632e+00, 1.917157e+00, 7.044746e-01, 1.665776e-01, 2.407926e+00, 5.022112e-01, 5.747570e-01, 5.244894e-01, 1.250384e+00, 9.841913e-01, 7.446851e-01, 1.378859e+00, 1.371582e+00, 1.968476e+00, 8.391306e-01, 1.509438e+00, 1.482299e+00, 2.335149e+00, 1.066641e-02, 2.103163e+00, 1.633992e+00, 2.26095…
4.000000e-01	1.204658e+00, 9.591380e-01, 5.786650e-01, 7.693452e-01, 3.199828e-01, 4.458851e-01, 1.054161e+00, 1.307474e+00, 9.368498e-01, 6.656710e-01, 2.050087e-01, 1.699574e+00, 4.117201e-01, 3.544778e-01, 6.632061e-01, 8.679133e-01, 8.525934e-01, 7.995770e-01, 9.789295e-01, 1.235911e+00, 2.172046e+00, 9.200970e-01, 1.209815e+00, 1.137239e+00, 1.778025e+00, 7.666028e-03, 2.662124e+00, 1.520508e+00, 1.24360…
6.000000e-01	8.567044e-01, 6.766412e-01, 3.252329e-01, 1.050764e+00, 2.088907e-01, 3.596512e-01, 1.095039e+00, 7.716532e-01, 4.595567e-01, 5.731244e-01, 2.691351e-01, 1.666545e+00, 3.909144e-01, 2.960180e-01, 8.999029e-01, 6.845122e-01, 4.944153e-01, 8.246364e-01, 8.798203e-01, 9.119059e-01, 2.024767e+00, 8.090973e-01, 1.090484e+00, 9.753302e-01, 2.013673e+00, 1.012410e-02, 2.265261e+00, 8.479533e-01, 1.11029…
8.000000e-01	6.857473e-01, 2.694925e-01, 2.313339e-01, 6.518865e-01, 1.374504e-01, 3.020575e-01, 1.274567e+00, 6.219839e-01, 2.744914e-01, 4.909632e-01, 3.827000e-01, 9.767410e-01, 4.395583e-01, 4.101576e-01, 1.073660e+00, 3.969358e-01, 7.355162e-01, 5.967432e-01, 6.364130e-01, 7.058799e-01, 1.766500e+00, 7.815577e-01, 9.638148e-01, 6.096633e-01, 1.900425e+00, 5.558764e-02, 1.761890e+00, 6.176480e-01, 7.76382…
1.000000e+00	1.046045e+00, 2.168902e-01, 2.984971e-01, 4.941526e-01, 7.611995e-02, 2.445959e-01, 1.342974e+00, 4.976265e-01, 1.213657e-01, 4.425853e-01, 4.700360e-01, 6.332894e-01, 3.798351e-01, 3.515027e-01, 9.163210e-01, 2.481552e-01, 7.716302e-01, 4.159833e-01, 8.346953e-01, 6.967131e-01, 1.904236e+00, 9.160132e-01, 8.638271e-01, 5.239872e-01, 1.700673e+00, 1.574440e-01, 1.627603e+00, 3.562538e-01, 3.52503…
1.200000e+00	7.882545e-01, 1.106493e-01, 4.202202e-01, 3.947906e-01, 6.543598e-02, 1.504684e-01, 1.743132e+00, 4.658439e-01, 9.356908e-02, 4.148550e-01, 4.497966e-01, 6.195090e-01, 4.514818e-01, 4.322673e-01, 9.586643e-01, 1.214643e-01, 8.029784e-01, 3.604847e-01, 8.119605e-01, 6.222133e-01, 1.677511e+00, 9.196042e-01, 1.096611e+00, 3.475410e-01, 1.788045e+00, 3.432310e-01, 1.088054e+00, 2.963717e-01, 2.13339…
1.400000e+00	7.903200e-01, 7.729148e-02, 4.676243e-01, 2.626123e-01, 4.840837e-02, 1.282895e-01, 1.866408e+00, 4.989736e-01, 4.200507e-02, 2.383581e-01, 4.827913e-01, 4.349439e-01, 4.745854e-01, 3.450038e-01, 8.311894e-01, 1.097384e-01, 9.483264e-01, 2.631466e-01, 9.900371e-01, 4.839689e-01, 1.963017e+00, 8.721820e-01, 1.210025e+00, 1.966973e-01, 1.719201e+00, 4.023121e-01, 8.147960e-01, 1.877289e-01, 1.40218…
1.600000e+00	1.146264e+00, 5.046355e-02, 5.829904e-01, 2.054971e-01, 2.640798e-02, 9.586385e-02, 1.965046e+00, 5.777079e-01, 3.751817e-02, 1.106911e-01, 4.786283e-01, 3.488159e-01, 6.356303e-01, 3.498606e-01, 1.062557e+00, 8.250184e-02, 1.136785e+00, 1.680791e-01, 1.079747e+00, 5.090274e-01, 1.456216e+00, 7.459982e-01, 1.154212e+00, 1.723881e-01, 1.829949e+00, 6.482276e-01, 6.720374e-01, 1.555473e-01, 9.81682…
1.800000e+00	1.383739e+00, 2.677084e-02, 5.066922e-01, 1.837562e-01, 2.401138e-02, 9.392769e-02, 2.248062e+00, 7.240858e-01, 4.216079e-02, 9.015129e-02, 3.698722e-01, 2.785194e-01, 5.678936e-01, 4.103529e-01, 1.003137e+00, 6.949297e-02, 1.088255e+00, 1.322385e-01, 1.204473e+00, 6.088371e-01, 1.013035e+00, 8.375887e-01, 1.063578e+00, 1.495571e-01, 1.330064e+00, 6.470150e-01, 6.135211e-01, 8.256077e-02, 6.24371…
2.000000e+00	1.268244e+00, 2.220591e-02, 7.374796e-01, 1.249290e-01, 1.517053e-02, 6.702149e-02, 1.839341e+00, 7.060674e-01, 1.564283e-01, 5.418963e-02, 3.679160e-01, 2.143930e-01, 8.066250e-01, 3.481822e-01, 1.151726e+00, 8.247535e-02, 1.051113e+00, 9.226602e-02, 1.422680e+00, 5.601209e-01, 8.852774e-01, 9.856318e-01, 1.035597e+00, 2.803066e-01, 1.286335e+00, 7.456931e-01, 4.765703e-01, 5.400549e-02, 5.49425…
0.000000e+00	6.590510e-01, 2.861353e+00, 1.669019e+00, 2.085840e+00, 2.806719e+00, 4.685223e-01, 6.085034e-02, 5.462134e-01, 8.710485e-01, 7.533030e-01, 2.031687e+00, 1.241912e+00, 9.085264e-01, 1.669422e+00, 2.630634e+00, 1.756438e+00, 2.134666e+00, 1.524874e+00, 2.748244e+00, 1.277235e+00, 6.967417e-01, 1.369190e+00, 2.240164e+00, 2.117098e+00, 1.941434e+00, 2.164046e+00, 2.810891e+00, 2.182629e+00, 1.88584…
2.000000e-01	4.808122e-01, 1.995584e+00, 7.729021e-01, 1.909951e+00, 1.422235e+00, 6.716529e-01, 4.265829e-01, 8.231667e-01, 7.311661e-01, 6.908217e-01, 1.324031e+00, 1.341214e+00, 9.411350e-01, 9.971150e-01, 1.563713e+00, 1.366958e+00, 1.693496e+00, 1.525343e+00, 2.899794e+00, 6.172507e-01, 1.013939e+00, 9.405394e-01, 1.291944e+00, 1.576918e+00, 1.535762e+00, 1.901857e+00, 2.587190e+00, 2.012565e+00, 1.13863…
4.000000e-01	6.625726e-01, 1.465472e+00, 4.940781e-01, 1.357106e+00, 1.207612e+00, 7.381725e-01, 8.679895e-01, 9.524522e-01, 3.824200e-01, 5.625119e-01, 1.361986e+00, 1.474626e+00, 9.260138e-01, 6.872230e-01, 1.001220e+00, 1.283265e+00, 1.113236e+00, 1.380285e+00, 2.755015e+00, 4.229710e-01, 1.272829e+00, 8.018123e-01, 1.451777e+00, 1.195576e+00, 7.897836e-01, 1.424598e+00, 2.081527e+00, 1.774912e+00, 6.57417…
6.000000e-01	7.125741e-01, 1.290429e+00, 2.891494e-01, 1.142056e+00, 1.163762e+00, 4.726050e-01, 1.067957e+00, 5.821320e-01, 2.618847e-01, 5.021955e-01, 1.173416e+00, 1.169928e+00, 8.361697e-01, 4.646084e-01, 1.020337e+00, 1.035685e+00, 6.310521e-01, 1.305696e+00, 2.269122e+00, 3.451235e-01, 1.278294e+00, 6.226073e-01, 9.056275e-01, 9.836631e-01, 7.980054e-01, 1.049503e+00, 1.997209e+00, 1.575349e+00, 4.49810…
8.000000e-01	9.520932e-01, 1.100998e+00, 1.311543e-01, 7.780757e-01, 1.183519e+00, 3.238684e-01, 1.346586e+00, 5.037444e-01, 1.806017e-01, 4.814745e-01, 1.165399e+00, 1.265137e+00, 7.470311e-01, 5.021835e-01, 9.784486e-01, 7.124907e-01, 4.124896e-01, 1.371913e+00, 2.582483e+00, 3.615393e-01, 1.541939e+00, 4.258583e-01, 1.009786e+00, 7.262891e-01, 7.290309e-01, 1.014920e+00, 1.988488e+00, 1.282794e+00, 2.59570…
1.000000e+00	1.007134e+00, 9.027843e-01, 9.220183e-02, 5.740198e-01, 1.303361e+00, 2.065232e-01, 1.552479e+00, 3.251474e-01, 9.603088e-02, 3.929962e-01, 8.988909e-01, 1.105042e+00, 9.328006e-01, 3.466220e-01, 1.023009e+00, 3.705225e-01, 4.138201e-01, 9.886757e-01, 2.300502e+00, 3.838105e-01, 1.652337e+00, 5.374819e-01, 8.850055e-01, 4.278549e-01, 6.714549e-01, 1.037994e+00, 1.968699e+00, 9.777273e-01, 1.50519…
1.200000e+00	7.766858e-01, 8.709683e-01, 5.480462e-02, 3.189276e-01, 1.074852e+00, 1.888801e-01, 1.595462e+00, 2.165771e-01, 5.835370e-02, 3.894290e-01, 8.063782e-01, 1.000746e+00, 8.123091e-01, 4.929105e-01, 1.052890e+00, 3.074691e-01, 6.234283e-01, 7.989743e-01, 2.238869e+00, 4.305603e-01, 1.601463e+00, 4.657585e-01, 6.469611e-01, 3.842723e-01, 7.955950e-01, 7.445123e-01, 1.188767e+00, 6.915367e-01, 9.78523…
1.400000e+00	1.095423e+00, 7.783868e-01, 3.549012e-02, 3.114232e-01, 8.534866e-01, 1.399075e-01, 1.807855e+00, 1.646251e-01, 2.921650e-02, 4.409213e-01, 7.341292e-01, 8.899727e-01, 8.653600e-01, 5.550582e-01, 1.088948e+00, 2.234764e-01, 8.359924e-01, 5.401542e-01, 2.691886e+00, 4.349701e-01, 1.732350e+00, 5.254823e-01, 6.172414e-01, 3.249464e-01, 1.084339e+00, 7.812519e-01, 1.385909e+00, 4.921516e-01, 5.34827…
1.600000e+00	1.184151e+00, 6.239774e-01, 1.786311e-02, 2.274566e-01, 7.954890e-01, 9.715352e-02, 1.984228e+00, 2.381002e-01, 1.672279e-02, 3.529674e-01, 4.845531e-01, 7.218783e-01, 7.576017e-01, 6.296780e-01, 1.094686e+00, 1.620733e-01, 9.106045e-01, 4.444367e-01, 2.593349e+00, 4.794930e-01, 1.802252e+00, 4.621957e-01, 6.791559e-01, 2.311937e-01, 1.145265e+00, 7.342465e-01, 1.054442e+00, 4.232117e-01, 2.75950…
1.800000e+00	1.283856e+00, 4.565008e-01, 9.899616e-03, 1.515144e-01, 6.572922e-01, 7.564992e-02, 1.879876e+00, 3.036961e-01, 1.121540e-02, 2.415465e-01, 4.276643e-01, 5.148744e-01, 7.621476e-01, 7.258141e-01, 1.093031e+00, 9.686379e-02, 1.050975e+00, 2.870518e-01, 2.535965e+00, 4.949720e-01, 1.404977e+00, 6.965526e-01, 6.064952e-01, 1.750462e-01, 1.107127e+00, 7.820227e-01, 8.550876e-01, 2.302501e-01, 1.73193…
2.000000e+00	9.678389e-01, 2.132392e-01, 6.733334e-03, 1.314681e-01, 3.598088e-01, 5.682171e-02, 2.289091e+00, 3.947717e-01, 2.298851e-02, 1.167593e-01, 4.270177e-01, 3.789540e-01, 7.081477e-01, 8.340998e-01, 1.115280e+00, 7.036376e-02, 1.001075e+00, 2.533095e-01, 2.256967e+00, 5.485130e-01, 1.158676e+00, 7.660085e-01, 6.488799e-01, 1.766302e-01, 1.168463e+00, 9.105756e-01, 5.135468e-01, 1.660342e-01, 1.14383…
0.000000e+00	7.178051e-01, 1.666314e+00, 1.137427e+00, 1.096775e-01, 3.314081e+00, 1.017401e-01, 1.749188e+00, 1.679289e+00, 3.377497e-01, 2.877006e+00, 2.681668e+00, 5.616563e-01, 3.519083e-02, 2.311588e+00, 7.159787e-01, 5.051013e-01, 6.566281e-01, 2.680500e+00, 2.709782e+00, 2.314587e+00, 2.845525e+00, 1.401636e-01, 4.523667e-01, 1.860077e+00, 1.237707e+00, 6.185649e-01, 3.031431e+00, 1.708974e+00, 3.11708…
2.000000e-01	5.509260e-01, 1.533922e+00, 5.108052e-01, 4.982488e-01, 2.092177e+00, 2.744087e-01, 1.375672e+00, 1.091563e+00, 1.527042e-01, 1.917336e+00, 1.845274e+00, 7.426798e-01, 3.356708e-01, 1.658219e+00, 3.985003e-01, 3.160925e-01, 3.813072e-01, 2.744784e+00, 1.982035e+00, 1.171244e+00, 2.160205e+00, 9.682597e-02, 3.141086e-01, 1.597673e+00, 1.432974e+00, 6.219679e-01, 1.925597e+00, 1.352008e+00, 1.88064…
4.000000e-01	3.663655e-01, 1.441026e+00, 3.413034e-01, 4.409734e-01, 1.536242e+00, 2.294259e-01, 1.309041e+00, 7.496556e-01, 9.613138e-02, 1.472335e+00, 1.846273e+00, 8.890056e-01, 4.691127e-01, 1.423870e+00, 2.202701e-01, 1.950548e-01, 2.593571e-01, 1.710105e+00, 1.457870e+00, 7.490497e-01, 2.237501e+00, 7.692644e-02, 2.895683e-01, 1.128642e+00, 9.402244e-01, 8.913916e-01, 1.586111e+00, 1.330785e+00, 1.39289…
6.000000e-01	2.927812e-01, 9.207407e-01, 2.873745e-01, 3.167479e-01, 1.428960e+00, 1.591615e-01, 1.710218e+00, 4.883537e-01, 5.323811e-02, 1.074142e+00, 1.478115e+00, 8.822314e-01, 7.708842e-01, 1.330734e+00, 5.078731e-01, 1.161638e-01, 1.987829e-01, 1.606714e+00, 1.612095e+00, 4.955874e-01, 2.377434e+00, 5.298538e-02, 2.335823e-01, 9.016239e-01, 6.449470e-01, 8.162984e-01, 1.342127e+00, 1.208207e+00, 7.54878…
8.000000e-01	4.993586e-01, 1.083330e+00, 2.915739e-01, 2.322996e-01, 1.113386e+00, 1.081251e-01, 1.743658e+00, 3.302798e-01, 3.949858e-02, 6.908293e-01, 1.147217e+00, 1.010014e+00, 9.337519e-01, 1.049504e+00, 7.089939e-01, 7.207910e-02, 2.010048e-01, 1.563504e+00, 1.638491e+00, 3.456123e-01, 2.134052e+00, 4.075302e-02, 2.109394e-01, 6.530631e-01, 4.446379e-01, 8.248519e-01, 1.073970e+00, 1.149158e+00, 3.55343…
1.000000e+00	6.236645e-01, 7.465021e-01, 3.618471e-01, 2.052172e-01, 1.380459e+00, 9.636764e-02, 1.838181e+00, 2.303927e-01, 1.796987e-02, 5.599063e-01, 9.090562e-01, 9.981199e-01, 1.019996e+00, 8.661903e-01, 9.081375e-01, 4.617720e-02, 4.001791e-01, 1.079598e+00, 1.441119e+00, 2.470632e-01, 1.915343e+00, 6.724537e-02, 2.454688e-01, 5.451392e-01, 4.683566e-01, 8.694385e-01, 9.520564e-01, 8.202634e-01, 2.43640…
1.200000e+00	8.335469e-01, 8.735287e-01, 2.663849e-01, 1.377868e-01, 1.384390e+00, 7.441570e-02, 1.942838e+00, 1.648163e-01, 1.293164e-02, 4.406749e-01, 1.061851e+00, 1.028795e+00, 8.175443e-01, 9.189917e-01, 8.968968e-01, 3.000935e-02, 5.737750e-01, 9.277309e-01, 2.199499e+00, 2.841536e-01, 1.405822e+00, 1.241086e-01, 1.836089e-01, 3.386531e-01, 5.262635e-01, 7.311058e-01, 8.262418e-01, 6.503250e-01, 1.67457…
1.400000e+00	8.502041e-01, 1.021120e+00, 1.765334e-01, 1.096704e-01, 1.399684e+00, 4.954222e-02, 1.755247e+00, 1.497306e-01, 1.996277e-02, 2.147275e-01, 8.436545e-01, 1.060619e+00, 9.312572e-01, 6.993853e-01, 1.059085e+00, 2.432596e-02, 7.348070e-01, 6.319932e-01, 1.820211e+00, 3.974098e-01, 1.209414e+00, 2.159580e-01, 2.645716e-01, 2.824010e-01, 6.053172e-01, 6.628972e-01, 8.392702e-01, 4.051331e-01, 9.19482…
1.600000e+00	9.900771e-01, 8.656661e-01, 1.258109e-01, 6.317113e-02, 1.368538e+00, 3.950205e-02, 1.973010e+00, 2.210662e-01, 1.084421e-01, 1.366326e-01, 8.216610e-01, 7.477460e-01, 8.410576e-01, 9.745386e-01, 9.577145e-01, 2.615412e-02, 9.366136e-01, 4.496224e-01, 2.379440e+00, 4.347986e-01, 8.957762e-01, 2.817671e-01, 2.667588e-01, 3.051882e-01, 8.747527e-01, 7.833816e-01, 6.439305e-01, 3.590924e-01, 4.95551…
1.800000e+00	1.170837e+00, 7.761796e-01, 7.271968e-02, 5.879266e-02, 9.953586e-01, 3.138609e-02, 2.376163e+00, 2.989676e-01, 2.586667e-01, 1.077443e-01, 6.605096e-01, 7.511982e-01, 8.604094e-01, 9.001898e-01, 8.995288e-01, 2.802382e-02, 8.688599e-01, 3.179467e-01, 2.587812e+00, 4.684410e-01, 7.192435e-01, 4.124429e-01, 3.245146e-01, 3.252327e-01, 9.901485e-01, 8.257319e-01, 5.123997e-01, 3.096196e-01, 2.71809…
2.000000e+00	9.270080e-01, 6.085275e-01, 5.421434e-02, 4.133591e-02, 9.184379e-01, 3.144831e-02, 2.251436e+00, 4.454756e-01, 3.503307e-01, 4.752863e-02, 6.164275e-01, 5.528885e-01, 7.465566e-01, 7.223731e-01, 1.002315e+00, 3.162622e-02, 1.112469e+00, 2.216190e-01, 2.521551e+00, 5.316739e-01, 7.127769e-01, 5.784889e-01, 2.368431e-01, 4.789193e-01, 1.263525e+00, 8.685149e-01, 4.340170e-01, 2.329842e-01, 1.64523…
0.000000e+00	1.899722e+00, 4.723197e-01, 3.914741e-01, 2.617969e+00, 5.104719e-01, 8.104013e-01, 3.226206e+00, 3.153348e+00, 1.686811e+00, 5.887058e-01, 8.301843e-01, 2.403598e+00, 8.190473e-01, 2.262279e-02, 2.787358e+00, 2.823380e+00, 1.791559e+00, 4.937270e-01, 1.268537e+00, 1.080028e+00, 2.312415e+00, 2.226262e+00, 1.570202e-01, 2.401886e+00, 2.402439e+00, 2.190326e+00, 8.438114e-01, 2.426545e+00, 3.28122…
2.000000e-01	1.887349e+00, 3.091973e-01, 5.615421e-01, 2.402922e+00, 3.782277e-01, 7.383354e-01, 2.364506e+00, 1.981371e+00, 1.139783e+00, 5.356919e-01, 6.721271e-01, 2.005326e+00, 7.815555e-01, 3.612177e-01, 1.717171e+00, 1.902785e+00, 8.933330e-01, 6.877432e-01, 9.378739e-01, 8.581365e-01, 2.093106e+00, 2.093577e+00, 1.119162e-01, 1.812241e+00, 2.514314e+00, 1.487930e+00, 9.765229e-01, 1.759634e+00, 6.83711…
4.000000e-01	1.608580e+00, 1.692484e-01, 7.135456e-01, 1.930323e+00, 2.373893e-01, 6.212692e-01, 2.475083e+00, 1.771864e+00, 6.423774e-01, 3.200353e-01, 5.477272e-01, 1.611690e+00, 8.982148e-01, 6.012142e-01, 1.526678e+00, 9.618739e-01, 9.553269e-01, 6.880837e-01, 8.845722e-01, 7.270909e-01, 1.829488e+00, 1.269106e+00, 8.968213e-02, 1.304216e+00, 2.316977e+00, 1.257529e+00, 1.179283e+00, 1.006805e+00, 7.72234…
6.000000e-01	1.585933e+00, 1.088322e-01, 7.967212e-01, 1.817076e+00, 1.785255e-01, 4.027439e-01, 3.110895e+00, 1.123543e+00, 2.708597e-01, 2.645870e-01, 4.011005e-01, 1.512189e+00, 1.132251e+00, 6.099768e-01, 1.111548e+00, 7.073735e-01, 8.169068e-01, 5.338867e-01, 6.980694e-01, 7.193990e-01, 1.624934e+00, 1.436885e+00, 9.683784e-02, 8.116845e-01, 1.896241e+00, 1.011342e+00, 1.230950e+00, 7.080530e-01, 8.03020…
8.000000e-01	1.620459e+00, 6.975309e-02, 8.087430e-01, 1.519413e+00, 1.135227e-01, 2.600814e-01, 2.359789e+00, 1.035448e+00, 1.892276e-01, 2.410278e-01, 3.357162e-01, 1.191132e+00, 9.122371e-01, 8.424430e-01, 1.256435e+00, 3.957288e-01, 9.175525e-01, 3.882453e-01, 8.099613e-01, 6.419055e-01, 1.652290e+00, 1.255304e+00, 1.147714e-01, 8.003630e-01, 2.110225e+00, 1.046774e+00, 1.589740e+00, 3.948768e-01, 5.79367…
1.000000e+00	1.366277e+00, 3.653818e-02, 7.664903e-01, 1.423465e+00, 8.360270e-02, 2.724630e-01, 2.135633e+00, 9.819664e-01, 1.202771e-01, 2.159148e-01, 2.475064e-01, 8.235377e-01, 9.738789e-01, 7.763763e-01, 1.189013e+00, 1.760681e-01, 1.194242e+00, 3.039573e-01, 7.110671e-01, 6.821365e-01, 1.709158e+00, 1.018950e+00, 1.943106e-01, 5.268894e-01, 1.776338e+00, 9.771080e-01, 1.022514e+00, 2.617652e-01, 4.91432…
1.200000e+00	1.403746e+00, 2.521158e-02, 8.803646e-01, 9.908497e-01, 4.836943e-02, 2.008952e-01, 2.551448e+00, 9.037915e-01, 5.896160e-02, 1.347620e-01, 2.142035e-01, 5.348345e-01, 9.443150e-01, 8.811386e-01, 1.308419e+00, 1.350497e-01, 1.168428e+00, 2.223965e-01, 1.090843e+00, 5.096149e-01, 1.688258e+00, 9.379208e-01, 2.217246e-01, 4.330882e-01, 1.839415e+00, 8.440847e-01, 8.461913e-01, 2.004726e-01, 3.31239…
1.400000e+00	1.326511e+00, 1.851132e-02, 1.044306e+00, 8.619754e-01, 3.909697e-02, 1.521998e-01, 2.520803e+00, 7.496430e-01, 4.258019e-02, 7.847448e-02, 2.106340e-01, 3.875565e-01, 9.681223e-01, 7.535584e-01, 1.065764e+00, 8.388047e-02, 9.708158e-01, 1.555473e-01, 1.233574e+00, 5.135859e-01, 1.177698e+00, 8.756460e-01, 3.240440e-01, 3.401414e-01, 1.817457e+00, 8.131023e-01, 6.400109e-01, 1.293301e-01, 2.33511…
1.600000e+00	1.377606e+00, 1.104364e-02, 7.915448e-01, 6.092440e-01, 2.673797e-02, 1.243313e-01, 2.395182e+00, 8.672365e-01, 1.134515e-01, 5.442402e-02, 1.710834e-01, 3.870056e-01, 8.133354e-01, 7.686479e-01, 9.980485e-01, 5.349559e-02, 1.302575e+00, 1.139720e-01, 1.346249e+00, 6.558935e-01, 9.606054e-01, 9.513025e-01, 3.908698e-01, 2.524480e-01, 1.734222e+00, 1.076000e+00, 5.713854e-01, 9.520908e-02, 1.95567…
1.800000e+00	1.478531e+00, 6.071834e-03, 8.219478e-01, 6.100812e-01, 1.733764e-02, 9.661825e-02, 2.278509e+00, 7.943466e-01, 2.358091e-01, 3.123234e-02, 1.608435e-01, 2.997099e-01, 9.111517e-01, 7.709253e-01, 1.115093e+00, 2.964191e-02, 1.168374e+00, 9.364217e-02, 1.393365e+00, 5.832893e-01, 6.867089e-01, 9.409472e-01, 4.343001e-01, 3.684366e-01, 1.736312e+00, 9.301381e-01, 3.677161e-01, 6.005204e-02, 1.98018…
2.000000e+00	1.174406e+00, 3.832653e-03, 8.247532e-01, 5.860649e-01, 1.276955e-02, 7.482068e-02, 2.531872e+00, 1.056544e+00, 3.619489e-01, 2.046515e-02, 1.346779e-01, 2.216121e-01, 9.353589e-01, 9.351916e-01, 1.035161e+00, 1.924765e-02, 1.309997e+00, 6.097489e-02, 1.329429e+00, 4.941832e-01, 5.281293e-01, 8.061716e-01, 3.392763e-01, 4.480476e-01, 1.692121e+00, 1.027437e+00, 3.073233e-01, 4.049298e-02, 1.93267…
0.000000e+00	1.214756e+00, 1.616582e+00, 1.395068e+00, 1.381016e+00, 8.342302e-01, 3.349613e-01, 1.553563e+00, 2.162714e+00, 5.813125e-01, 8.111818e-01, 9.981956e-01, 1.086993e+00, 8.151871e-01, 1.213396e+00, 1.745262e+00, 1.644813e+00, 8.721834e-01, 1.227073e+00, 4.649908e-01, 1.652066e+00, 2.387416e+00, 9.457217e-03, 1.888980e+00, 1.227204e+00, 1.964863e+00, 1.755777e+00, 2.699505e+00, 2.297430e+00, 2.24274…
2.000000e-01	1.210861e+00, 9.258384e-01, 1.188587e+00, 1.510877e+00, 5.469970e-01, 2.400709e-01, 1.227383e+00, 1.742121e+00, 3.344443e-01, 8.078833e-01, 7.942845e-01, 1.130040e+00, 1.069249e+00, 9.769057e-01, 1.126750e+00, 1.017060e+00, 5.241321e-01, 1.508865e+00, 3.892221e-01, 1.042926e+00, 2.389866e+00, 1.725346e-01, 1.623055e+00, 1.002247e+00, 1.389687e+00, 1.072736e+00, 2.328746e+00, 1.423292e+00, 5.00661…
4.000000e-01	8.753986e-01, 4.018803e-01, 9.544759e-01, 1.526552e+00, 3.862232e-01, 2.371686e-01, 1.234874e+00, 1.273240e+00, 1.622419e-01, 5.999879e-01, 6.538575e-01, 1.069207e+00, 9.748374e-01, 5.498838e-01, 1.066487e+00, 8.869460e-01, 4.361099e-01, 1.091116e+00, 3.348288e-01, 7.867858e-01, 1.915613e+00, 3.390135e-01, 1.538917e+00, 9.027938e-01, 1.425221e+00, 1.014311e+00, 1.889215e+00, 9.875884e-01, 5.91689…
6.000000e-01	1.154217e+00, 3.316703e-01, 8.286686e-01, 1.193097e+00, 2.488486e-01, 1.511014e-01, 1.490144e+00, 8.994698e-01, 1.037885e-01, 4.412424e-01, 5.594240e-01, 8.738922e-01, 9.614837e-01, 3.847409e-01, 1.072120e+00, 4.587617e-01, 5.753499e-01, 9.968175e-01, 4.044736e-01, 7.173823e-01, 1.852027e+00, 5.366345e-01, 1.188680e+00, 5.305432e-01, 1.752005e+00, 8.830845e-01, 1.999094e+00, 7.861334e-01, 4.79495…
8.000000e-01	1.205596e+00, 1.746447e-01, 9.235549e-01, 1.112566e+00, 1.935170e-01, 1.112042e-01, 1.343454e+00, 6.349072e-01, 5.569518e-02, 4.861207e-01, 4.252063e-01, 5.741052e-01, 9.704448e-01, 4.594918e-01, 1.037557e+00, 2.894178e-01, 7.617030e-01, 8.000757e-01, 8.845193e-01, 7.153608e-01, 2.097174e+00, 5.646354e-01, 7.398994e-01, 3.934195e-01, 1.798095e+00, 8.673170e-01, 1.222967e+00, 4.817452e-01, 3.84855…
1.000000e+00	1.143511e+00, 1.301299e-01, 7.313113e-01, 6.460697e-01, 1.235177e-01, 8.428529e-02, 1.908977e+00, 4.240419e-01, 3.760072e-02, 3.247631e-01, 3.417352e-01, 5.255171e-01, 1.169073e+00, 5.515939e-01, 1.113767e+00, 1.817193e-01, 8.094521e-01, 4.518817e-01, 1.173766e+00, 6.427542e-01, 2.079264e+00, 6.373700e-01, 7.432111e-01, 3.220817e-01, 1.385333e+00, 9.252385e-01, 9.800230e-01, 3.027600e-01, 2.52010…
1.200000e+00	1.282173e+00, 8.533106e-02, 9.189343e-01, 5.362894e-01, 8.518189e-02, 5.942300e-02, 2.011721e+00, 4.847488e-01, 1.918785e-02, 2.460413e-01, 2.970519e-01, 3.046607e-01, 1.159486e+00, 5.459277e-01, 1.069463e+00, 1.006243e-01, 1.049458e+00, 3.854922e-01, 1.557011e+00, 5.596426e-01, 1.482787e+00, 5.635410e-01, 7.024012e-01, 2.605883e-01, 1.611874e+00, 9.621119e-01, 5.971352e-01, 2.463464e-01, 1.33197…
1.400000e+00	1.487662e+00, 4.714549e-02, 7.458867e-01, 3.676546e-01, 5.624473e-02, 4.837939e-02, 1.982911e+00, 4.809479e-01, 2.342682e-02, 1.443606e-01, 2.544415e-01, 2.778035e-01, 1.011366e+00, 6.173371e-01, 8.757957e-01, 6.995728e-02, 1.127577e+00, 2.904400e-01, 1.644906e+00, 6.377990e-01, 1.359334e+00, 5.334648e-01, 6.061340e-01, 1.632132e-01, 1.645310e+00, 9.676244e-01, 5.743643e-01, 1.362882e-01, 8.50828…
1.600000e+00	1.452090e+00, 3.088549e-02, 7.297290e-01, 2.780607e-01, 3.613107e-02, 5.130341e-02, 1.834901e+00, 5.290475e-01, 1.086100e-01, 7.465732e-02, 2.467029e-01, 2.306771e-01, 9.018806e-01, 6.393994e-01, 1.061321e+00, 4.103986e-02, 1.204002e+00, 1.722085e-01, 1.707344e+00, 5.088618e-01, 9.869929e-01, 7.339473e-01, 5.112777e-01, 2.055312e-01, 1.644352e+00, 7.537698e-01, 4.632712e-01, 7.875163e-02, 5.46504…
1.800000e+00	1.103742e+00, 1.468596e-02, 5.045763e-01, 1.974938e-01, 2.820019e-02, 3.586007e-02, 2.040194e+00, 7.022433e-01, 2.587405e-01, 4.122938e-02, 2.738013e-01, 2.012660e-01, 1.129833e+00, 7.261094e-01, 1.019815e+00, 2.188304e-02, 1.217780e+00, 1.484802e-01, 2.031960e+00, 6.896104e-01, 6.658312e-01, 7.945088e-01, 4.449477e-01, 3.118798e-01, 1.558623e+00, 1.033648e+00, 2.997805e-01, 6.345444e-02, 4.32740…
2.000000e+00	1.544055e+00, 1.317571e-02, 4.980714e-01, 2.017462e-01, 1.638800e-02, 3.358656e-02, 2.102485e+00, 8.321588e-01, 3.548019e-01, 2.900758e-02, 2.593870e-01, 1.465289e-01, 1.036506e+00, 9.228240e-01, 9.596383e-01, 1.593503e-02, 9.248649e-01, 1.001434e-01, 1.852736e+00, 6.442712e-01, 5.122630e-01, 8.703516e-01, 4.794708e-01, 3.915339e-01, 1.845200e+00, 1.162152e+00, 2.523314e-01, 4.398465e-02, 5.02790…
0.000000e+00	5.124293e-01, 1.448721e+00, 1.750479e+00, 2.653887e+00, 1.092373e+00, 5.567650e-01, 3.835407e-01, 6.203403e-01, 1.661804e+00, 2.275674e-01, 1.078759e+00, 2.855813e+00, 2.763271e+00, 1.857117e+00, 2.203739e+00, 1.154321e+00, 1.647757e+00, 4.921201e-01, 1.359460e+00, 4.788299e-01, 8.910816e-01, 2.908327e+00, 5.848023e-01, 1.052358e+00, 2.373956e+00, 2.995803e+00, 5.953319e-01, 1.165280e+00, 1.79151…
2.000000e-01	4.154621e-01, 7.633351e-01, 1.444881e+00, 1.771102e+00, 6.083525e-01, 5.336773e-01, 7.192670e-01, 7.707763e-01, 1.020207e+00, 1.302634e-01, 1.127343e+00, 2.179575e+00, 2.168180e+00, 1.362142e+00, 1.147856e+00, 7.039104e-01, 1.504614e+00, 5.166818e-01, 1.670648e+00, 3.502140e-01, 7.419061e-01, 2.091135e+00, 4.742948e-01, 9.238918e-01, 2.224574e+00, 2.205069e+00, 8.152701e-01, 9.783647e-01, 1.21648…
4.000000e-01	4.704871e-01, 5.342222e-01, 1.141583e+00, 1.606056e+00, 3.984566e-01, 6.076831e-01, 1.157792e+00, 9.196489e-01, 8.542758e-01, 9.228582e-02, 9.581435e-01, 1.951315e+00, 2.135381e+00, 9.789283e-01, 7.343043e-01, 4.206177e-01, 1.270077e+00, 4.289066e-01, 1.954375e+00, 2.351202e-01, 8.579696e-01, 1.633039e+00, 5.453804e-01, 8.119111e-01, 1.658376e+00, 2.001958e+00, 1.050316e+00, 6.212423e-01, 7.65699…
6.000000e-01	7.254509e-01, 3.435392e-01, 5.275726e-01, 1.270383e+00, 2.848500e-01, 3.752569e-01, 1.444233e+00, 9.857073e-01, 5.902302e-01, 7.997089e-02, 9.938912e-01, 1.257362e+00, 2.082359e+00, 1.085406e+00, 7.365758e-01, 2.141112e-01, 1.430022e+00, 2.961623e-01, 1.756524e+00, 3.854289e-01, 7.295063e-01, 1.083627e+00, 6.388144e-01, 6.380124e-01, 1.463175e+00, 1.318087e+00, 1.310313e+00, 4.682750e-01, 6.10774…
8.000000e-01	7.435078e-01, 2.303699e-01, 2.553901e-01, 1.131330e+00, 1.974225e-01, 3.317263e-01, 1.632289e+00, 1.131749e+00, 4.839426e-01, 8.512600e-02, 9.582855e-01, 1.177521e+00, 1.504390e+00, 7.904730e-01, 8.581551e-01, 1.463333e-01, 1.115367e+00, 2.118817e-01, 1.990980e+00, 4.856096e-01, 9.631485e-01, 1.127673e+00, 9.314157e-01, 6.613401e-01, 1.381719e+00, 1.060895e+00, 1.338524e+00, 2.590527e-01, 4.92205…
1.000000e+00	9.203898e-01, 1.412689e-01, 1.779411e-01, 1.178097e+00, 1.833746e-01, 2.792493e-01, 1.991276e+00, 9.331697e-01, 2.709926e-01, 6.179822e-02, 8.024316e-01, 7.997586e-01, 1.232121e+00, 7.943757e-01, 9.919897e-01, 9.111077e-02, 1.259169e+00, 1.634972e-01, 2.097229e+00, 4.235934e-01, 1.160322e+00, 9.867694e-01, 7.682311e-01, 5.343695e-01, 9.643567e-01, 1.087914e+00, 9.483708e-01, 1.659499e-01, 4.86769…
1.200000e+00	1.053403e+00, 7.495512e-02, 8.532667e-02, 9.891342e-01, 1.595100e-01, 2.082687e-01, 2.036939e+00, 9.806450e-01, 1.844826e-01, 4.146441e-02, 7.825657e-01, 5.010155e-01, 1.104670e+00, 7.536024e-01, 8.887411e-01, 6.551774e-02, 1.081401e+00, 1.262443e-01, 2.557667e+00, 4.904088e-01, 1.069178e+00, 1.028823e+00, 1.104969e+00, 4.881278e-01, 1.355493e+00, 1.160735e+00, 9.921249e-01, 1.476887e-01, 6.13158…
1.400000e+00	9.513051e-01, 4.741654e-02, 1.071945e-01, 9.412999e-01, 1.318939e-01, 1.558562e-01, 2.037104e+00, 9.802833e-01, 2.158040e-01, 2.582979e-02, 6.326750e-01, 4.202215e-01, 1.221216e+00, 4.718123e-01, 7.588774e-01, 6.493135e-02, 1.208986e+00, 1.004239e-01, 1.698141e+00, 5.114203e-01, 8.043072e-01, 8.708756e-01, 9.500647e-01, 4.600070e-01, 1.408901e+00, 8.614345e-01, 5.992218e-01, 8.472443e-02, 5.48001…
1.600000e+00	1.009073e+00, 3.224479e-02, 1.756514e-01, 1.067514e+00, 8.826727e-02, 1.614031e-01, 1.976883e+00, 9.675550e-01, 3.457836e-01, 1.331699e-02, 5.058878e-01, 3.987135e-01, 1.049924e+00, 5.388515e-01, 1.023552e+00, 5.160904e-02, 9.921569e-01, 5.433093e-02, 1.883563e+00, 4.717227e-01, 6.732639e-01, 9.074747e-01, 1.019616e+00, 4.438776e-01, 1.416642e+00, 1.134836e+00, 4.589309e-01, 5.803149e-02, 3.71951…
1.800000e+00	1.129488e+00, 1.777636e-02, 3.607558e-01, 9.711338e-01, 7.709004e-02, 9.736236e-02, 2.081395e+00, 8.780820e-01, 4.123330e-01, 8.403092e-03, 4.042004e-01, 2.700623e-01, 1.067639e+00, 4.239317e-01, 1.134617e+00, 6.133977e-02, 1.296910e+00, 4.083942e-02, 2.160669e+00, 5.583691e-01, 5.285664e-01, 8.749189e-01, 1.236905e+00, 5.912004e-01, 1.534241e+00, 9.707393e-01, 2.888596e-01, 3.767401e-02, 4.70714…
2.000000e+00	1.259207e+00, 1.270067e-02, 5.645350e-01, 8.710659e-01, 6.115198e-02, 9.175359e-02, 2.545731e+00, 1.025772e+00, 4.824090e-01, 5.787243e-03, 3.631037e-01, 1.869315e-01, 8.843566e-01, 3.959245e-01, 1.029330e+00, 6.495699e-02, 1.121047e+00, 3.761699e-02, 1.791766e+00, 5.327936e-01, 4.396448e-01, 8.663484e-01, 1.045871e+00, 6.055068e-01, 1.709758e+00, 1.024833e+00, 2.715677e-01, 2.194567e-02, 3.96101…
0.000000e+00	2.722002e+00, 3.083739e+00, 2.097571e+00, 7.543393e-01, 8.538532e-01, 8.000500e-02, 1.501499e+00, 6.252195e-01, 5.897670e-01, 7.169014e-03, 1.513215e+00, 1.754338e+00, 2.063721e+00, 2.467807e-01, 1.710472e+00, 2.083546e+00, 5.906818e-01, 1.721148e+00, 2.152041e+00, 2.587406e+00, 1.198583e+00, 3.006265e-01, 1.988365e+00, 7.241575e-01, 2.306620e+00, 4.893551e-02, 7.669380e-01, 2.520337e-01, 1.05973…
2.000000e-01	1.897052e+00, 1.678192e+00, 1.247652e+00, 6.292635e-01, 7.634133e-01, 7.917718e-02, 1.315544e+00, 4.785353e-01, 4.178877e-01, 1.567842e-01, 1.202486e+00, 2.296929e+00, 2.145229e+00, 1.853397e-01, 1.109114e+00, 1.393101e+00, 7.350747e-01, 1.342021e+00, 2.501117e+00, 1.959301e+00, 1.248704e+00, 2.301663e-01, 1.698822e+00, 6.152133e-01, 1.760778e+00, 4.517622e-02, 9.314125e-01, 5.628767e-01, 5.92317…
4.000000e-01	1.674338e+00, 9.727003e-01, 7.183673e-01, 4.134550e-01, 4.047990e-01, 5.849892e-02, 9.707993e-01, 3.743061e-01, 2.507279e-01, 2.523038e-01, 7.387520e-01, 1.769958e+00, 1.657196e+00, 1.535523e-01, 6.679213e-01, 1.058944e+00, 8.974753e-01, 1.001489e+00, 2.523062e+00, 1.573188e+00, 1.379009e+00, 3.084728e-01, 1.408434e+00, 4.541051e-01, 1.654769e+00, 4.035620e-02, 1.421027e+00, 6.710661e-01, 3.37104…
6.000000e-01	1.773280e+00, 6.812624e-01, 4.390574e-01, 3.333787e-01, 2.847225e-01, 4.891777e-02, 7.829736e-01, 3.892091e-01, 1.705158e-01, 3.409445e-01, 6.006927e-01, 1.413227e+00, 1.455313e+00, 2.007295e-01, 9.930809e-01, 9.951279e-01, 1.017642e+00, 8.106516e-01, 2.089230e+00, 9.469738e-01, 1.449332e+00, 4.646242e-01, 1.018569e+00, 3.300026e-01, 1.361978e+00, 3.187938e-02, 1.363456e+00, 4.703681e-01, 1.95995…
8.000000e-01	1.347293e+00, 3.582510e-01, 2.232417e-01, 2.312314e-01, 2.291313e-01, 4.266342e-02, 9.157786e-01, 5.286866e-01, 8.893989e-02, 3.663961e-01, 5.593985e-01, 1.144074e+00, 1.687944e+00, 3.499957e-01, 9.440485e-01, 5.244954e-01, 8.735411e-01, 4.910817e-01, 2.381056e+00, 9.818903e-01, 1.335731e+00, 5.751390e-01, 8.567230e-01, 2.752009e-01, 1.654973e+00, 6.615558e-02, 1.405772e+00, 3.595798e-01, 1.37021…
1.000000e+00	1.637666e+00, 2.151182e-01, 1.356688e-01, 1.457184e-01, 1.355983e-01, 4.033017e-02, 9.461464e-01, 5.134990e-01, 5.462652e-02, 2.742582e-01, 3.880727e-01, 8.375768e-01, 1.454690e+00, 6.256166e-01, 1.068577e+00, 3.778525e-01, 1.252496e+00, 3.537773e-01, 2.411349e+00, 7.418204e-01, 1.588768e+00, 4.832743e-01, 6.154443e-01, 1.872728e-01, 1.473578e+00, 1.730750e-01, 1.280001e+00, 2.223952e-01, 7.71068…
1.200000e+00	1.429947e+00, 1.430486e-01, 6.797175e-02, 1.395737e-01, 1.043200e-01, 3.993871e-02, 1.333876e+00, 7.330621e-01, 3.174867e-02, 1.986536e-01, 2.815294e-01, 5.506583e-01, 1.174214e+00, 5.536002e-01, 8.829690e-01, 2.103067e-01, 1.277492e+00, 2.976618e-01, 2.123226e+00, 6.588910e-01, 1.475905e+00, 7.762865e-01, 4.854323e-01, 1.412620e-01, 1.852497e+00, 3.303927e-01, 9.067381e-01, 1.633196e-01, 6.38745…
1.400000e+00	1.489610e+00, 9.207222e-02, 3.854842e-02, 1.478795e-01, 8.309071e-02, 3.883221e-02, 1.665476e+00, 7.313654e-01, 2.689515e-02, 1.141520e-01, 2.441858e-01, 4.634760e-01, 1.341636e+00, 6.626490e-01, 9.074756e-01, 1.508512e-01, 1.376372e+00, 1.957159e-01, 2.485379e+00, 5.879172e-01, 1.378845e+00, 7.795257e-01, 4.696653e-01, 1.005177e-01, 1.608187e+00, 4.747444e-01, 9.020863e-01, 9.412251e-02, 4.71546…
1.600000e+00	1.331175e+00, 5.698142e-02, 2.558578e-02, 1.594657e-01, 4.355113e-02, 4.348091e-02, 1.591068e+00, 7.947073e-01, 7.861078e-02, 6.705424e-02, 1.754600e-01, 4.145587e-01, 1.364545e+00, 5.689843e-01, 1.015860e+00, 9.263239e-02, 1.060205e+00, 1.814169e-01, 2.129600e+00, 5.653305e-01, 9.783826e-01, 6.561381e-01, 4.651770e-01, 1.696333e-01, 1.514333e+00, 5.522603e-01, 4.852520e-01, 7.103571e-02, 7.35804…
1.800000e+00	1.513312e+00, 3.041901e-02, 1.684241e-02, 1.551228e-01, 3.191003e-02, 3.211321e-02, 1.984359e+00, 7.666259e-01, 2.317856e-01, 4.176881e-02, 1.882912e-01, 3.206830e-01, 1.244213e+00, 7.668776e-01, 1.125114e+00, 5.171880e-02, 1.078250e+00, 1.038971e-01, 3.001126e+00, 6.825549e-01, 7.972715e-01, 8.195506e-01, 4.501082e-01, 2.975803e-01, 1.689708e+00, 6.612010e-01, 3.371754e-01, 4.474475e-02, 8.53900…
2.000000e+00	1.462814e+00, 1.780957e-02, 7.672361e-03, 2.232182e-01, 1.928628e-02, 3.203620e-02, 1.671665e+00, 8.176889e-01, 3.234431e-01, 2.677370e-02, 1.696237e-01, 2.214706e-01, 1.209577e+00, 8.595285e-01, 9.355937e-01, 2.901884e-02, 1.074092e+00, 7.476859e-02, 2.176741e+00, 5.333094e-01, 5.836846e-01, 7.647127e-01, 3.397733e-01, 3.856125e-01, 1.673796e+00, 7.924826e-01, 2.787544e-01, 2.750104e-02, 1.53699…
0.000000e+00	9.707123e-01, 2.833079e+00, 8.958580e-01, 2.198543e+00, 2.975376e-01, 2.656655e-01, 4.852377e-02, 1.678129e+00, 2.584541e+00, 7.844548e-01, 2.580138e-01, 1.079360e+00, 2.931111e+00, 2.220367e+00, 1.280930e+00, 8.170916e-01, 2.823184e-01, 2.313478e+00, 3.069778e-01, 8.717967e-01, 1.591599e+00, 1.297279e+00, 1.684651e+00, 5.997244e-01, 1.412403e+00, 2.283371e+00, 1.177725e+00, 1.340639e+00, 2.18459…
2.000000e-01	8.532656e-01, 1.994022e+00, 8.282558e-01, 1.934995e+00, 2.352593e-01, 2.218049e-01, 4.091643e-01, 1.233717e+00, 1.686822e+00, 7.292438e-01, 3.199500e-01, 7.349055e-01, 2.134668e+00, 1.509651e+00, 1.069335e+00, 8.464804e-01, 1.916152e-01, 2.039873e+00, 8.152992e-01, 4.968589e-01, 1.460119e+00, 1.266837e+00, 1.327995e+00, 4.885430e-01, 1.547617e+00, 2.088139e+00, 1.077982e+00, 1.516269e+00, 2.00742…
4.000000e-01	6.932745e-01, 9.923486e-01, 8.711462e-01, 1.955619e+00, 1.204203e-01, 1.481542e-01, 7.600666e-01, 6.388424e-01, 1.046492e+00, 5.978246e-01, 4.258638e-01, 6.941705e-01, 1.928699e+00, 8.099543e-01, 1.131998e+00, 8.964126e-01, 1.633029e-01, 1.739022e+00, 9.670562e-01, 2.655529e-01, 1.443091e+00, 1.439408e+00, 1.743909e+00, 3.394980e-01, 1.535385e+00, 1.912470e+00, 9.070562e-01, 1.047034e+00, 1.04401…
6.000000e-01	5.353439e-01, 7.398647e-01, 8.347001e-01, 1.229477e+00, 9.052108e-02, 1.202468e-01, 1.200091e+00, 5.254102e-01, 6.945508e-01, 4.960923e-01, 6.050563e-01, 4.915530e-01, 1.217178e+00, 5.896967e-01, 9.266194e-01, 6.887217e-01, 2.149048e-01, 1.411608e+00, 1.409972e+00, 2.137768e-01, 1.042254e+00, 1.222517e+00, 1.565504e+00, 2.312970e-01, 1.571408e+00, 1.657816e+00, 6.669375e-01, 1.031379e+00, 7.66819…
8.000000e-01	6.553678e-01, 4.472757e-01, 9.515799e-01, 9.216967e-01, 6.323666e-02, 9.058633e-02, 1.284331e+00, 4.005517e-01, 4.425624e-01, 2.678270e-01, 6.635185e-01, 3.146271e-01, 9.227989e-01, 3.702744e-01, 1.178554e+00, 5.684590e-01, 4.245041e-01, 1.039801e+00, 1.765249e+00, 1.285834e-01, 9.465523e-01, 9.757020e-01, 1.678419e+00, 2.876652e-01, 1.404077e+00, 1.390483e+00, 5.468316e-01, 6.079773e-01, 3.70688…
1.000000e+00	8.087786e-01, 2.565408e-01, 8.741607e-01, 6.277062e-01, 6.077311e-02, 7.102607e-02, 1.538431e+00, 2.742229e-01, 4.280772e-01, 1.764332e-01, 5.638423e-01, 3.284927e-01, 5.147600e-01, 2.473154e-01, 1.188065e+00, 4.063921e-01, 6.391651e-01, 6.795681e-01, 1.634866e+00, 1.553732e-01, 7.245164e-01, 9.641674e-01, 1.538832e+00, 3.555277e-01, 1.712317e+00, 1.394440e+00, 3.468746e-01, 3.661050e-01, 2.25162…
1.200000e+00	9.591726e-01, 1.410695e-01, 7.831742e-01, 5.198543e-01, 3.406000e-02, 5.265814e-02, 1.668997e+00, 2.655319e-01, 4.662231e-01, 1.128650e-01, 6.516777e-01, 2.139450e-01, 4.911730e-01, 1.843120e-01, 8.362858e-01, 4.769602e-01, 8.112219e-01, 5.545235e-01, 1.960980e+00, 3.128677e-01, 4.777013e-01, 8.528659e-01, 1.446006e+00, 4.957333e-01, 1.587911e+00, 1.305392e+00, 2.582168e-01, 3.037863e-01, 1.34831…
1.400000e+00	1.096321e+00, 1.007771e-01, 7.039555e-01, 3.250795e-01, 2.775002e-02, 3.408802e-02, 1.919685e+00, 3.262852e-01, 4.743584e-01, 6.893544e-02, 5.707600e-01, 1.419942e-01, 4.493375e-01, 1.314656e-01, 1.119488e+00, 4.187689e-01, 8.993652e-01, 3.892337e-01, 1.699215e+00, 3.454199e-01, 3.703724e-01, 7.381200e-01, 1.332696e+00, 5.998146e-01, 1.598322e+00, 1.182937e+00, 1.763063e-01, 1.648140e-01, 8.71856…
1.600000e+00	1.088489e+00, 7.173130e-02, 4.636344e-01, 2.371585e-01, 1.500362e-02, 2.982913e-02, 2.344167e+00, 4.036165e-01, 4.926373e-01, 3.812764e-02, 5.922004e-01, 1.216679e-01, 4.188053e-01, 8.373583e-02, 1.021904e+00, 4.133344e-01, 9.992725e-01, 2.872365e-01, 1.880543e+00, 3.546420e-01, 2.705725e-01, 8.336785e-01, 1.160178e+00, 6.515417e-01, 1.314410e+00, 1.282146e+00, 1.662403e-01, 1.171829e-01, 4.95310…
1.800000e+00	1.079121e+00, 3.324827e-02, 4.522672e-01, 1.890568e-01, 1.511722e-02, 2.559567e-02, 2.230610e+00, 4.405413e-01, 4.751815e-01, 2.626586e-02, 4.481224e-01, 1.004045e-01, 5.531992e-01, 1.019154e-01, 1.225057e+00, 2.804323e-01, 1.057817e+00, 2.217858e-01, 2.120720e+00, 4.426738e-01, 2.563250e-01, 8.150883e-01, 1.292610e+00, 7.445489e-01, 1.447293e+00, 1.253232e+00, 1.254584e-01, 9.099447e-02, 2.59964…
2.000000e+00	1.276174e+00, 2.400920e-02, 4.638016e-01, 1.576470e-01, 1.421010e-02, 2.417100e-02, 1.753816e+00, 5.490490e-01, 5.691253e-01, 1.365560e-02, 4.392933e-01, 6.842587e-02, 6.223849e-01, 1.065411e-01, 9.364208e-01, 2.871201e-01, 1.012987e+00, 1.661123e-01, 2.195994e+00, 4.045566e-01, 1.860717e-01, 7.872664e-01, 1.120341e+00, 6.365416e-01, 1.825134e+00, 1.191825e+00, 9.494092e-02, 4.796580e-02, 1.98370…
0.000000e+00	2.540376e+00, 2.060324e+00, 9.117066e-01, 6.037543e-01, 4.558613e-01, 1.795044e+00, 2.806856e+00, 2.866798e-01, 1.827608e+00, 9.814123e-01, 1.905588e+00, 1.483356e+00, 1.584587e+00, 2.313885e+00, 8.828349e-01, 2.918753e+00, 2.606478e-01, 1.845400e+00, 1.755710e-01, 2.952364e+00, 2.663908e+00, 1.396069e+00, 8.542569e-01, 1.074186e+00, 2.188375e-01, 2.674897e+00, 1.683815e+00, 2.001488e-01, 5.06424…
2.000000e-01	1.905639e+00, 9.596827e-01, 8.353886e-01, 5.719748e-01, 7.200073e-01, 1.177393e+00, 1.940018e+00, 2.020518e-01, 1.101255e+00, 8.613536e-01, 1.162046e+00, 1.313407e+00, 1.608255e+00, 2.199701e+00, 5.898456e-01, 1.848693e+00, 5.366706e-01, 1.277560e+00, 6.888662e-01, 1.980313e+00, 2.545258e+00, 1.128872e+00, 6.361291e-01, 6.944413e-01, 1.910969e-01, 1.996403e+00, 1.925325e+00, 4.730791e-01, 3.04980…
4.000000e-01	1.413381e+00, 7.590053e-01, 8.992758e-01, 4.108737e-01, 7.843279e-01, 9.079414e-01, 1.582984e+00, 1.883858e-01, 7.283627e-01, 6.288076e-01, 6.402559e-01, 1.154726e+00, 1.424297e+00, 1.423772e+00, 6.000509e-01, 1.372788e+00, 7.317055e-01, 1.100104e+00, 8.723730e-01, 1.334593e+00, 2.457162e+00, 8.127474e-01, 6.027634e-01, 5.703198e-01, 3.779380e-01, 1.681604e+00, 1.664690e+00, 6.059498e-01, 2.24647…
6.000000e-01	1.738390e+00, 6.223553e-01, 7.373479e-01, 2.836478e-01, 1.315549e+00, 7.520902e-01, 1.754147e+00, 1.765438e-01, 3.400887e-01, 5.462095e-01, 6.392721e-01, 1.088376e+00, 1.173404e+00, 1.321814e+00, 9.171544e-01, 8.529813e-01, 8.630930e-01, 6.662004e-01, 1.421013e+00, 7.423890e-01, 2.275970e+00, 8.580476e-01, 5.203453e-01, 4.541396e-01, 6.269354e-01, 1.618164e+00, 1.684341e+00, 3.555601e-01, 1.15848…
8.000000e-01	1.347787e+00, 4.812760e-01, 8.179286e-01, 2.645514e-01, 1.029095e+00, 6.210220e-01, 1.636374e+00, 2.538722e-01, 2.225516e-01, 4.255890e-01, 5.765367e-01, 8.837208e-01, 1.204515e+00, 1.077801e+00, 9.355438e-01, 5.234484e-01, 8.472095e-01, 5.242862e-01, 1.523628e+00, 7.562112e-01, 2.438161e+00, 8.312310e-01, 4.056450e-01, 3.786169e-01, 9.713008e-01, 1.116906e+00, 1.635868e+00, 2.248524e-01, 6.62469…
1.000000e+00	1.403170e+00, 4.602837e-01, 7.097678e-01, 1.410711e-01, 8.822654e-01, 5.174149e-01, 1.748390e+00, 4.234215e-01, 1.244044e-01, 3.641166e-01, 3.750876e-01, 7.319441e-01, 1.168970e+00, 1.080462e+00, 9.023707e-01, 3.162454e-01, 9.401542e-01, 4.067530e-01, 1.588341e+00, 6.157696e-01, 1.767445e+00, 8.510408e-01, 3.773981e-01, 2.242002e-01, 1.122481e+00, 1.370921e+00, 9.724137e-01, 1.496212e-01, 3.85396…
1.200000e+00	1.384786e+00, 3.297953e-01, 6.072786e-01, 1.215445e-01, 7.108099e-01, 3.663001e-01, 1.853976e+00, 5.591435e-01, 6.792295e-02, 2.120944e-01, 2.803930e-01, 5.537141e-01, 9.407803e-01, 8.675805e-01, 7.724739e-01, 1.819290e-01, 1.089976e+00, 2.676741e-01, 2.051902e+00, 6.081105e-01, 1.751333e+00, 7.318684e-01, 3.259308e-01, 2.259345e-01, 1.250957e+00, 1.236530e+00, 9.234446e-01, 9.868391e-02, 2.37301…
1.400000e+00	1.512512e+00, 2.391549e-01, 3.620110e-01, 1.047784e-01, 4.404413e-01, 3.173459e-01, 1.853677e+00, 6.082877e-01, 3.121290e-02, 1.504098e-01, 2.781644e-01, 4.362564e-01, 8.030159e-01, 9.985768e-01, 9.718909e-01, 1.197455e-01, 1.140673e+00, 1.736825e-01, 2.188510e+00, 5.221979e-01, 1.409840e+00, 7.968825e-01, 2.651498e-01, 1.583596e-01, 1.532810e+00, 1.123553e+00, 6.072565e-01, 7.114455e-02, 2.26795…
1.600000e+00	1.504879e+00, 1.480254e-01, 2.981056e-01, 7.699509e-02, 2.933083e-01, 1.825629e-01, 2.154102e+00, 7.365451e-01, 5.045342e-02, 8.780296e-02, 2.426641e-01, 3.151422e-01, 8.239428e-01, 8.465539e-01, 9.067835e-01, 7.870471e-02, 1.108875e+00, 1.742986e-01, 2.152875e+00, 5.831909e-01, 1.045119e+00, 7.940865e-01, 2.913382e-01, 1.216550e-01, 1.556090e+00, 1.179464e+00, 4.310543e-01, 5.098196e-02, 2.89081…
1.800000e+00	1.194388e+00, 9.256505e-02, 2.020724e-01, 9.053503e-02, 2.350636e-01, 2.051035e-01, 1.871427e+00, 8.908765e-01, 1.835272e-01, 5.038137e-02, 1.995880e-01, 2.658532e-01, 9.043695e-01, 8.151036e-01, 9.244387e-01, 4.163569e-02, 1.171697e+00, 1.123049e-01, 2.065154e+00, 6.272367e-01, 7.891387e-01, 8.320851e-01, 3.402701e-01, 2.058011e-01, 1.659297e+00, 9.185313e-01, 3.661988e-01, 3.622991e-02, 3.79521…
2.000000e+00	1.357426e+00, 5.441501e-02, 2.337847e-01, 1.246146e-01, 1.398817e-01, 1.250772e-01, 1.882566e+00, 8.010198e-01, 3.170319e-01, 3.401016e-02, 2.136138e-01, 2.054857e-01, 1.012943e+00, 8.715232e-01, 9.616774e-01, 2.454588e-02, 9.567040e-01, 6.749351e-02, 2.064594e+00, 5.345669e-01, 5.445311e-01, 7.983398e-01, 3.897932e-01, 4.204519e-01, 1.672451e+00, 1.029804e+00, 2.670116e-01, 1.883539e-02, 7.14973…
0.000000e+00	4.845065e-01, 5.563447e-01, 1.170996e+00, 1.892459e+00, 2.571966e+00, 8.645139e-01, 1.362560e+00, 1.601399e-01, 2.219459e+00, 5.045123e-02, 1.656787e+00, 2.441908e+00, 1.861557e+00, 1.167994e+00, 1.719838e+00, 2.357583e+00, 1.261291e+00, 9.549718e-01, 3.039963e+00, 3.589259e-01, 3.167325e+00, 4.362116e-02, 3.585918e+00, 9.548829e-01, 9.669921e-01, 1.641854e+00, 2.368192e+00, 2.132308e-01, 1.74706…
2.000000e-01	3.164839e-01, 5.670735e-01, 5.527343e-01, 1.601597e+00, 2.376375e+00, 9.093862e-01, 1.782750e+00, 4.633021e-01, 1.113312e+00, 2.133479e-01, 1.332165e+00, 2.389366e+00, 1.759912e+00, 5.289108e-01, 7.224251e-01, 1.994385e+00, 1.433246e+00, 7.247012e-01, 2.458967e+00, 4.811705e-01, 2.759816e+00, 2.890097e-02, 1.973467e+00, 8.325719e-01, 5.592985e-01, 1.298908e+00, 1.720609e+00, 1.910006e-01, 1.13631…
4.000000e-01	5.220082e-01, 8.816218e-01, 3.741712e-01, 1.306015e+00, 1.730515e+00, 7.326239e-01, 1.464778e+00, 7.540172e-01, 6.737726e-01, 2.986490e-01, 1.492366e+00, 1.853777e+00, 1.317166e+00, 4.428443e-01, 8.723312e-01, 1.213025e+00, 1.207905e+00, 5.775118e-01, 2.595765e+00, 4.933204e-01, 2.764775e+00, 4.325645e-02, 1.910066e+00, 5.241630e-01, 5.460597e-01, 9.565465e-01, 1.735034e+00, 1.336074e-01, 5.43397…
6.000000e-01	6.110920e-01, 7.200670e-01, 1.901453e-01, 9.039285e-01, 1.537806e+00, 6.798510e-01, 1.806217e+00, 6.643919e-01, 3.989122e-01, 3.512481e-01, 1.250789e+00, 1.706263e+00, 1.259628e+00, 2.630799e-01, 7.688690e-01, 1.115412e+00, 1.269788e+00, 3.776453e-01, 2.829418e+00, 5.539928e-01, 2.416397e+00, 8.639810e-02, 1.711469e+00, 4.052465e-01, 5.894374e-01, 6.906090e-01, 1.699114e+00, 1.007767e-01, 4.14280…
8.000000e-01	8.027148e-01, 9.181112e-01, 1.045854e-01, 7.533215e-01, 1.400566e+00, 5.429491e-01, 2.127285e+00, 9.322342e-01, 2.290351e-01, 4.233799e-01, 1.023628e+00, 1.887140e+00, 1.231735e+00, 1.831427e-01, 9.111996e-01, 1.164893e+00, 1.246948e+00, 3.071081e-01, 2.553007e+00, 5.610224e-01, 2.347479e+00, 1.342237e-01, 1.250068e+00, 3.791779e-01, 5.362426e-01, 5.887370e-01, 1.846463e+00, 1.277365e-01, 3.13197…
1.000000e+00	9.393765e-01, 7.261522e-01, 5.958289e-02, 7.062896e-01, 1.375620e+00, 4.617665e-01, 1.806362e+00, 9.276838e-01, 8.566454e-02, 3.739484e-01, 9.077752e-01, 1.490780e+00, 1.348270e+00, 2.161198e-01, 1.107019e+00, 9.150258e-01, 1.222620e+00, 1.980387e-01, 2.608693e+00, 4.821937e-01, 2.336715e+00, 2.210142e-01, 1.168978e+00, 2.064356e-01, 6.235640e-01, 5.746890e-01, 1.907021e+00, 1.549127e-01, 3.07034…
1.200000e+00	1.136745e+00, 8.329603e-01, 3.320450e-02, 6.657851e-01, 1.569473e+00, 4.137481e-01, 1.855819e+00, 9.786332e-01, 5.573540e-02, 2.846350e-01, 8.044919e-01, 1.297491e+00, 1.084739e+00, 3.769596e-01, 9.663859e-01, 7.783785e-01, 1.245708e+00, 1.700504e-01, 2.665760e+00, 4.485490e-01, 2.137583e+00, 3.546952e-01, 9.154656e-01, 1.502562e-01, 8.358136e-01, 4.313155e-01, 1.709466e+00, 1.380554e-01, 3.32252…
1.400000e+00	1.047195e+00, 9.184809e-01, 2.080860e-02, 7.008707e-01, 1.081505e+00, 3.205057e-01, 1.932644e+00, 1.014888e+00, 3.486989e-02, 3.208658e-01, 5.334530e-01, 1.180817e+00, 1.086826e+00, 4.073149e-01, 1.129696e+00, 8.055653e-01, 1.192149e+00, 1.127379e-01, 2.041706e+00, 4.781405e-01, 1.980626e+00, 5.036130e-01, 7.311735e-01, 1.446040e-01, 8.770462e-01, 4.310593e-01, 1.587943e+00, 1.441368e-01, 3.76792…
1.600000e+00	1.237231e+00, 6.869141e-01, 1.328362e-02, 6.823728e-01, 8.769680e-01, 2.616395e-01, 2.335311e+00, 8.855837e-01, 2.242666e-02, 3.001025e-01, 5.572341e-01, 8.306935e-01, 7.095838e-01, 5.316202e-01, 9.342579e-01, 6.575185e-01, 1.244901e+00, 8.365759e-02, 2.133008e+00, 5.353728e-01, 1.713214e+00, 6.068335e-01, 6.932077e-01, 9.874005e-02, 9.625934e-01, 3.898377e-01, 1.317984e+00, 1.357499e-01, 3.72691…
1.800000e+00	1.319942e+00, 4.965175e-01, 2.138078e-02, 7.441854e-01, 6.952970e-01, 2.880355e-01, 2.051910e+00, 9.370340e-01, 1.242266e-02, 2.056687e-01, 4.292261e-01, 6.413843e-01, 6.748880e-01, 6.071409e-01, 1.000366e+00, 4.718210e-01, 1.272985e+00, 6.308761e-02, 1.804738e+00, 5.348481e-01, 1.802149e+00, 6.806394e-01, 5.792804e-01, 8.406587e-02, 1.203473e+00, 5.939401e-01, 1.245364e+00, 1.056996e-01, 4.35940…
2.000000e+00	1.164918e+00, 3.149242e-01, 1.239289e-01, 7.631305e-01, 4.308343e-01, 1.856662e-01, 2.205261e+00, 1.063084e+00, 8.058932e-03, 1.423119e-01, 3.977600e-01, 4.829526e-01, 7.448276e-01, 8.094639e-01, 9.960604e-01, 2.539067e-01, 1.229080e+00, 5.564617e-02, 1.774518e+00, 6.171372e-01, 1.467286e+00, 6.729951e-01, 4.568876e-01, 6.360050e-02, 1.509018e+00, 7.620976e-01, 7.643287e-01, 7.524713e-02, 3.52611…
0.000000e+00	6.001543e-01, 1.246130e+00, 1.619896e+00, 5.235122e-01, 1.366763e+00, 2.266265e+00, 1.186585e+00, 1.917823e+00, 7.902588e-01, 1.648253e+00, 2.748345e-01, 9.003745e-02, 2.605741e+00, 2.177794e+00, 1.259953e+00, 1.264012e+00, 1.713740e+00, 6.855137e-01, 1.958698e+00, 5.051407e-01, 1.539297e-01, 8.496288e-01, 4.727775e-01, 4.200329e-01, 1.002999e+00, 2.036990e+00, 2.009343e+00, 2.811791e+00, 3.33023…
2.000000e-01	7.329799e-01, 1.039125e+00, 1.092069e+00, 7.943348e-01, 9.820371e-01, 2.583362e+00, 1.394401e+00, 1.434149e+00, 6.182708e-01, 1.279364e+00, 4.074892e-01, 3.107978e-01, 1.830591e+00, 1.349485e+00, 1.122835e+00, 7.806043e-01, 1.047494e+00, 6.913928e-01, 2.316435e+00, 3.965312e-01, 6.323281e-01, 7.980167e-01, 5.501510e-01, 4.868874e-01, 1.178032e+00, 2.000787e+00, 1.477903e+00, 1.786237e+00, 6.46516…
4.000000e-01	8.900331e-01, 9.483127e-01, 8.786901e-01, 1.101309e+00, 7.319104e-01, 1.697040e+00, 1.185565e+00, 9.965784e-01, 5.789430e-01, 1.002816e+00, 4.120268e-01, 4.276316e-01, 1.421748e+00, 1.081454e+00, 1.037739e+00, 3.818206e-01, 6.593683e-01, 7.771325e-01, 2.078120e+00, 2.525146e-01, 8.313543e-01, 9.925336e-01, 7.937069e-01, 5.544542e-01, 1.335416e+00, 1.791235e+00, 1.159377e+00, 1.351840e+00, 8.38898…
6.000000e-01	9.482632e-01, 6.038506e-01, 8.581386e-01, 9.008644e-01, 5.381034e-01, 1.248576e+00, 1.807362e+00, 7.018344e-01, 4.643534e-01, 5.889207e-01, 4.337990e-01, 3.596997e-01, 1.031746e+00, 8.973827e-01, 9.453411e-01, 2.467464e-01, 5.065251e-01, 9.086037e-01, 2.214412e+00, 1.135141e-01, 8.410994e-01, 9.291126e-01, 8.117036e-01, 6.002398e-01, 1.392264e+00, 1.842559e+00, 9.265206e-01, 1.200986e+00, 5.12932…
8.000000e-01	9.668260e-01, 3.631686e-01, 1.028065e+00, 5.140871e-01, 4.347801e-01, 8.709709e-01, 1.876706e+00, 5.524501e-01, 4.234448e-01, 4.167075e-01, 4.529258e-01, 2.390794e-01, 7.455226e-01, 8.879629e-01, 9.147528e-01, 1.737904e-01, 5.844409e-01, 7.328883e-01, 2.513527e+00, 1.071218e-01, 7.654487e-01, 7.922295e-01, 1.010274e+00, 6.160664e-01, 1.503216e+00, 1.780747e+00, 5.838964e-01, 7.980766e-01, 3.38370…
1.000000e+00	8.680068e-01, 2.404497e-01, 7.313972e-01, 5.127982e-01, 3.128490e-01, 7.752183e-01, 1.823596e+00, 4.158666e-01, 5.230603e-01, 2.103582e-01, 4.442607e-01, 2.080252e-01, 7.227995e-01, 7.356285e-01, 1.055434e+00, 9.949002e-02, 7.484046e-01, 5.143681e-01, 2.354974e+00, 2.042605e-01, 6.186657e-01, 9.473655e-01, 7.854089e-01, 6.204834e-01, 1.550937e+00, 1.339554e+00, 4.570522e-01, 5.067075e-01, 1.61351…
1.200000e+00	1.150754e+00, 1.233666e-01, 7.175553e-01, 2.874246e-01, 1.724294e-01, 5.436027e-01, 1.998445e+00, 4.123083e-01, 4.608608e-01, 1.376942e-01, 3.754063e-01, 1.712214e-01, 6.918170e-01, 5.977314e-01, 9.235549e-01, 7.631505e-02, 8.760215e-01, 4.324637e-01, 2.040330e+00, 3.247128e-01, 3.580656e-01, 8.110532e-01, 9.942474e-01, 9.494336e-01, 1.544142e+00, 1.294416e+00, 3.470523e-01, 3.335436e-01, 1.07224…
1.400000e+00	1.019806e+00, 5.630604e-02, 7.495248e-01, 2.606124e-01, 1.166241e-01, 4.234470e-01, 1.934700e+00, 4.696897e-01, 5.396519e-01, 8.348489e-02, 3.407693e-01, 1.170855e-01, 7.568639e-01, 5.876012e-01, 1.061650e+00, 5.116671e-02, 1.016214e+00, 3.127512e-01, 2.315862e+00, 3.979882e-01, 3.556371e-01, 8.812126e-01, 9.335324e-01, 6.421828e-01, 1.504651e+00, 1.556974e+00, 2.741922e-01, 2.350566e-01, 6.60794…
1.600000e+00	1.263284e+00, 4.312205e-02, 4.779648e-01, 2.211156e-01, 7.748742e-02, 2.821693e-01, 1.848296e+00, 4.569402e-01, 4.968858e-01, 5.364860e-02, 3.029026e-01, 1.062302e-01, 7.131972e-01, 4.737723e-01, 1.077902e+00, 4.575995e-02, 1.204258e+00, 1.938184e-01, 2.032166e+00, 5.037447e-01, 2.726141e-01, 9.423567e-01, 1.075980e+00, 6.786755e-01, 1.738083e+00, 1.324221e+00, 2.022340e-01, 1.511182e-01, 4.21063…
1.800000e+00	1.412554e+00, 3.407933e-02, 3.441644e-01, 1.745794e-01, 6.108962e-02, 2.278582e-01, 1.606180e+00, 6.499564e-01, 5.626968e-01, 2.592271e-02, 3.092420e-01, 7.108858e-02, 8.611064e-01, 5.470409e-01, 1.096821e+00, 3.433156e-02, 1.290841e+00, 1.681850e-01, 2.326962e+00, 4.967789e-01, 1.913051e-01, 8.886180e-01, 9.794011e-01, 7.882552e-01, 1.675958e+00, 1.007543e+00, 1.593573e-01, 8.955249e-02, 3.36896…
2.000000e+00	1.020129e+00, 1.801060e-02, 2.718069e-01, 1.304770e-01, 4.592612e-02, 1.706168e-01, 2.411725e+00, 7.011346e-01, 4.426433e-01, 1.899841e-02, 2.327829e-01, 4.568765e-02, 8.032370e-01, 4.959107e-01, 1.113380e+00, 2.603628e-02, 1.202999e+00, 1.162549e-01, 1.735962e+00, 4.502456e-01, 1.356703e-01, 8.180624e-01, 9.481368e-01, 7.351392e-01, 1.629129e+00, 1.279505e+00, 9.980898e-02, 6.996409e-02, 2.78810…
0.000000e+00	8.686175e-01, 2.603101e+00, 6.569228e-01, 7.854586e-01, 6.751065e-01, 2.352367e+00, 2.399076e+00, 4.277674e-01, 3.953338e-01, 2.850650e+00, 7.130461e-01, 2.586425e+00, 3.255283e-01, 5.588786e-01, 1.284445e+00, 3.475745e-01, 1.827879e+00, 8.515460e-01, 4.767003e-01, 2.012324e+00, 1.087090e+00, 1.895492e+00, 2.947368e+00, 2.097069e+00, 2.430682e+00, 1.939719e+00, 1.104733e+00, 2.524376e-01, 2.85036…
2.000000e-01	1.090575e+00, 2.002234e+00, 8.475622e-01, 7.044374e-01, 5.109660e-01, 2.252754e+00, 2.092657e+00, 6.739767e-01, 3.362171e-01, 1.890472e+00, 5.973418e-01, 2.173384e+00, 2.924961e-01, 3.336054e-01, 9.446994e-01, 4.661862e-01, 1.482231e+00, 5.640861e-01, 6.336420e-01, 1.322033e+00, 1.173753e+00, 1.999914e+00, 2.426935e+00, 1.357490e+00, 2.062753e+00, 1.488985e+00, 1.023159e+00, 6.663988e-01, 2.54145…
4.000000e-01	9.447743e-01, 1.121966e+00, 9.264550e-01, 5.325289e-01, 2.723498e-01, 1.590234e+00, 2.152426e+00, 9.628253e-01, 2.188549e-01, 1.128356e+00, 5.717847e-01, 1.669169e+00, 2.587900e-01, 1.843773e-01, 1.062787e+00, 5.514022e-01, 1.280494e+00, 4.188231e-01, 5.066720e-01, 8.179745e-01, 1.259331e+00, 1.940369e+00, 1.636053e+00, 1.157824e+00, 2.504643e+00, 1.242052e+00, 1.454285e+00, 7.186526e-01, 5.51794…
6.000000e-01	1.070401e+00, 8.074577e-01, 9.807827e-01, 5.842785e-01, 2.402981e-01, 1.513138e+00, 1.361958e+00, 1.018914e+00, 1.282623e-01, 7.892476e-01, 4.228019e-01, 1.083888e+00, 2.106782e-01, 1.323942e-01, 1.269845e+00, 6.049624e-01, 1.200335e+00, 3.328261e-01, 5.274388e-01, 9.074882e-01, 1.330674e+00, 1.550896e+00, 1.649930e+00, 8.888164e-01, 1.301658e+00, 9.388068e-01, 1.505990e+00, 7.299820e-01, 1.05772…
8.000000e-01	1.276710e+00, 3.485425e-01, 9.468254e-01, 4.921037e-01, 1.527255e-01, 1.227001e+00, 1.944755e+00, 8.549362e-01, 7.321683e-02, 4.504674e-01, 3.641752e-01, 1.019367e+00, 2.007697e-01, 8.673743e-02, 9.889116e-01, 8.016030e-01, 1.135025e+00, 1.810354e-01, 3.730329e-01, 6.405148e-01, 1.695309e+00, 1.293353e+00, 1.776618e+00, 6.678585e-01, 2.043126e+00, 7.561530e-01, 1.211042e+00, 3.912223e-01, 2.27020…
1.000000e+00	1.235548e+00, 2.884959e-01, 8.267566e-01, 5.385114e-01, 1.078898e-01, 8.869259e-01, 1.921385e+00, 1.053879e+00, 4.107511e-02, 3.095688e-01, 3.474684e-01, 7.354844e-01, 2.160556e-01, 7.180715e-02, 1.154441e+00, 6.118673e-01, 1.062019e+00, 1.370789e-01, 2.978475e-01, 6.585038e-01, 1.581819e+00, 1.095013e+00, 1.392261e+00, 4.715983e-01, 1.557396e+00, 7.545072e-01, 1.130805e+00, 2.780507e-01, 3.08610…
1.200000e+00	1.031539e+00, 1.661919e-01, 9.133226e-01, 6.238311e-01, 7.378266e-02, 7.035269e-01, 2.150921e+00, 8.556486e-01, 2.908382e-02, 2.446602e-01, 2.778882e-01, 5.030780e-01, 2.061844e-01, 7.153086e-02, 1.010388e+00, 5.506132e-01, 1.226465e+00, 9.548419e-02, 2.410144e-01, 4.772570e-01, 1.279841e+00, 1.193388e+00, 1.462340e+00, 4.431306e-01, 1.852158e+00, 6.997594e-01, 8.107729e-01, 1.799778e-01, 3.90185…
1.400000e+00	1.306269e+00, 1.096834e-01, 8.300941e-01, 7.007762e-01, 4.934148e-02, 7.359422e-01, 2.259936e+00, 1.067500e+00, 5.204806e-02, 1.114087e-01, 2.342925e-01, 4.647614e-01, 2.626518e-01, 5.968032e-02, 9.198335e-01, 6.422781e-01, 1.230233e+00, 1.032717e-01, 1.869229e-01, 5.160729e-01, 1.173157e+00, 9.966659e-01, 1.330662e+00, 3.548316e-01, 1.818558e+00, 8.199823e-01, 6.813289e-01, 1.265564e-01, 4.26052…
1.600000e+00	1.406330e+00, 6.852761e-02, 9.314328e-01, 6.715770e-01, 3.482323e-02, 5.669360e-01, 2.097996e+00, 1.081006e+00, 1.288723e-01, 7.859124e-02, 2.413166e-01, 3.572399e-01, 3.180862e-01, 7.481570e-02, 1.077706e+00, 5.278653e-01, 1.231573e+00, 6.036960e-02, 1.773213e-01, 5.135933e-01, 8.256416e-01, 9.139992e-01, 1.519885e+00, 3.408705e-01, 1.598370e+00, 1.075792e+00, 5.230631e-01, 8.371158e-02, 4.46831…
1.800000e+00	1.579458e+00, 3.150225e-02, 8.660858e-01, 9.002268e-01, 2.053254e-02, 4.222037e-01, 2.249544e+00, 9.726477e-01, 2.455382e-01, 4.048830e-02, 2.359971e-01, 2.518030e-01, 4.000559e-01, 7.773470e-02, 9.505397e-01, 4.389547e-01, 1.181353e+00, 3.808204e-02, 1.581372e-01, 5.176041e-01, 5.722986e-01, 8.928884e-01, 1.317721e+00, 4.832590e-01, 1.423876e+00, 7.454078e-01, 3.433723e-01, 5.436119e-02, 4.46020…
2.000000e+00	1.327493e+00, 2.387391e-02, 8.287356e-01, 8.218338e-01, 1.699899e-02, 2.577425e-01, 2.086218e+00, 9.961619e-01, 3.869463e-01, 3.391288e-02, 2.590469e-01, 2.005732e-01, 5.063259e-01, 1.019141e-01, 9.746290e-01, 3.712614e-01, 1.365828e+00, 3.264674e-02, 1.169645e-01, 5.519190e-01, 4.862133e-01, 8.322568e-01, 1.137924e+00, 6.125123e-01, 1.500166e+00, 9.181463e-01, 2.688342e-01, 3.298445e-02, 3.99702…
0.000000e+00	3.091488e+00, 2.569332e+00, 6.983570e-01, 2.468595e+00, 6.976758e-01, 2.396755e+00, 2.331546e+00, 2.831582e+00, 2.980477e+00, 2.997059e-01, 1.799967e+00, 1.366718e+00, 9.942880e-02, 2.525898e+00, 2.994704e+00, 1.876988e+00, 3.161224e-01, 3.032781e+00, 1.988512e+00, 1.412570e+00, 4.631662e-01, 2.009217e+00, 1.716830e-01, 2.401712e+00, 2.003467e-01, 5.503905e-01, 4.023567e-01, 1.699550e+00, 2.43780…
2.000000e-01	2.279212e+00, 1.637778e+00, 7.485894e-01, 2.352092e+00, 7.536587e-01, 1.616987e+00, 2.004472e+00, 1.705501e+00, 2.069653e+00, 2.941584e-01, 9.479653e-01, 1.051602e+00, 5.387813e-02, 1.910767e+00, 1.867007e+00, 1.191112e+00, 2.123601e-01, 2.747522e+00, 1.928214e+00, 1.074956e+00, 3.627886e-01, 1.411951e+00, 3.195390e-01, 2.248156e+00, 2.418075e-01, 5.524998e-01, 7.627481e-01, 1.341935e+00, 1.64748…
4.000000e-01	1.522906e+00, 1.022181e+00, 8.316331e-01, 1.867037e+00, 1.037298e+00, 1.290404e+00, 1.974055e+00, 1.291142e+00, 1.310936e+00, 3.268479e-01, 7.621506e-01, 8.947273e-01, 4.712578e-02, 1.362676e+00, 1.462712e+00, 7.991859e-01, 1.640738e-01, 1.529386e+00, 1.260922e+00, 8.184344e-01, 3.994293e-01, 1.177608e+00, 5.766943e-01, 2.027317e+00, 4.663947e-01, 4.952534e-01, 8.698378e-01, 9.736644e-01, 1.58584…
6.000000e-01	1.226299e+00, 7.561272e-01, 7.899195e-01, 1.958355e+00, 9.581779e-01, 1.049426e+00, 2.068877e+00, 6.542470e-01, 8.433386e-01, 3.257034e-01, 6.911817e-01, 8.089053e-01, 3.827613e-02, 1.116409e+00, 1.366879e+00, 4.357769e-01, 1.845086e-01, 1.656439e+00, 1.163537e+00, 7.922436e-01, 2.896186e-01, 1.214080e+00, 7.167136e-01, 1.528092e+00, 7.083885e-01, 7.089271e-01, 6.228572e-01, 1.187475e+00, 8.80235…
8.000000e-01	1.069692e+00, 7.961487e-01, 8.128051e-01, 1.302079e+00, 1.027053e+00, 7.288631e-01, 1.987872e+00, 6.054641e-01, 7.531790e-01, 2.305959e-01, 5.371589e-01, 5.918626e-01, 4.855461e-02, 1.035036e+00, 1.284168e+00, 3.451129e-01, 3.480325e-01, 1.372811e+00, 7.785072e-01, 6.379323e-01, 2.941084e-01, 1.109344e+00, 7.413034e-01, 1.201334e+00, 9.995248e-01, 6.767170e-01, 5.288727e-01, 6.427010e-01, 4.44720…
1.000000e+00	1.131481e+00, 5.054969e-01, 8.797529e-01, 9.943864e-01, 8.525883e-01, 5.702934e-01, 1.938244e+00, 4.542903e-01, 6.338116e-01, 1.438857e-01, 5.204974e-01, 3.814091e-01, 4.239846e-02, 7.540920e-01, 1.162577e+00, 2.412283e-01, 6.266795e-01, 1.017749e+00, 8.899799e-01, 6.044861e-01, 2.104224e-01, 8.998271e-01, 1.011197e+00, 1.253074e+00, 1.002733e+00, 7.302451e-01, 4.198153e-01, 6.620455e-01, 3.50844…
1.200000e+00	1.174802e+00, 3.692810e-01, 9.588398e-01, 7.128093e-01, 5.875029e-01, 4.100555e-01, 2.250280e+00, 3.289318e-01, 5.690858e-01, 7.699798e-02, 4.015471e-01, 2.978870e-01, 6.781236e-02, 7.460263e-01, 9.924945e-01, 2.087430e-01, 7.716021e-01, 8.840217e-01, 7.535736e-01, 6.227289e-01, 1.399472e-01, 1.083849e+00, 1.107358e+00, 1.368853e+00, 1.404252e+00, 8.871556e-01, 2.855586e-01, 3.326341e-01, 1.94100…
1.400000e+00	1.160902e+00, 2.612395e-01, 9.509749e-01, 4.729683e-01, 4.377421e-01, 3.246923e-01, 2.116207e+00, 3.083375e-01, 6.388855e-01, 6.067836e-02, 3.760199e-01, 2.823982e-01, 1.359242e-01, 6.912626e-01, 1.104781e+00, 1.602598e-01, 8.305573e-01, 5.670917e-01, 9.030836e-01, 6.388035e-01, 1.130303e-01, 9.998470e-01, 1.017323e+00, 1.033079e+00, 1.609434e+00, 8.966686e-01, 2.086609e-01, 2.145879e-01, 1.14223…
1.600000e+00	1.278533e+00, 1.712085e-01, 6.843427e-01, 4.113592e-01, 2.445886e-01, 2.563764e-01, 2.289914e+00, 4.006006e-01, 6.198764e-01, 3.148326e-02, 3.595318e-01, 2.057527e-01, 1.975108e-01, 4.855741e-01, 8.745444e-01, 1.256821e-01, 1.244988e+00, 3.664515e-01, 9.697093e-01, 5.699590e-01, 8.645956e-02, 9.076475e-01, 9.496133e-01, 1.186051e+00, 1.229768e+00, 9.258312e-01, 1.440879e-01, 1.276188e-01, 7.31769…
1.800000e+00	1.363952e+00, 9.197549e-02, 8.384910e-01, 3.256117e-01, 2.200379e-01, 1.865230e-01, 2.666433e+00, 4.757526e-01, 5.338976e-01, 2.054521e-02, 2.874070e-01, 1.593262e-01, 3.401071e-01, 4.952117e-01, 1.125997e+00, 9.642459e-02, 9.225693e-01, 2.000447e-01, 8.522450e-01, 4.670111e-01, 7.294438e-02, 1.010318e+00, 9.573706e-01, 1.046603e+00, 1.864870e+00, 9.070869e-01, 1.189881e-01, 9.373228e-02, 3.67406…
2.000000e+00	1.282413e+00, 5.728341e-02, 9.156249e-01, 1.943266e-01, 1.418747e-01, 1.400391e-01, 2.035973e+00, 6.773648e-01, 5.796084e-01, 1.055170e-02, 2.708554e-01, 1.219158e-01, 5.108636e-01, 4.213583e-01, 1.153489e+00, 9.247361e-02, 1.112357e+00, 1.639981e-01, 9.705884e-01, 4.947656e-01, 5.296388e-02, 9.000116e-01, 9.782275e-01, 1.035699e+00, 1.631748e+00, 8.723899e-01, 9.439046e-02, 7.561646e-02, 2.55068…
0.000000e+00	1.701380e+00, 1.300572e-01, 8.464932e-01, 2.915493e+00, 3.412244e-01, 1.521753e-01, 2.154801e+00, 1.341330e+00, 2.591522e+00, 1.462327e+00, 1.009677e+00, 2.605808e+00, 1.803929e+00, 1.758193e+00, 1.647957e+00, 1.779703e-01, 1.815549e+00, 3.312192e+00, 6.187288e-01, 4.840740e-01, 2.456726e+00, 1.362358e-01, 3.341818e+00, 2.555186e-01, 2.379563e+00, 2.467328e+00, 2.260053e+00, 1.160375e+00, 2.69720…
2.000000e-01	1.525991e+00, 6.985026e-02, 8.689419e-01, 2.286333e+00, 2.839126e-01, 3.731231e-01, 2.080202e+00, 1.265864e+00, 1.492800e+00, 1.394942e+00, 6.710055e-01, 2.183145e+00, 1.855318e+00, 8.673169e-01, 1.335039e+00, 3.775966e-01, 1.324282e+00, 2.359406e+00, 9.909237e-01, 2.922071e-01, 2.387880e+00, 2.698431e-01, 2.853149e+00, 1.408871e-01, 2.390948e+00, 1.748218e+00, 2.127690e+00, 7.987830e-01, 5.27777…
4.000000e-01	1.597087e+00, 4.553879e-02, 6.321717e-01, 2.185317e+00, 1.294448e-01, 4.455650e-01, 2.083243e+00, 1.294413e+00, 9.160773e-01, 6.164856e-01, 5.667849e-01, 1.703626e+00, 1.714033e+00, 4.138590e-01, 1.143067e+00, 4.542660e-01, 1.173975e+00, 1.524310e+00, 1.027936e+00, 2.792522e-01, 2.011896e+00, 4.030074e-01, 1.775209e+00, 1.355609e-01, 2.007738e+00, 1.598772e+00, 1.660372e+00, 5.333286e-01, 6.30993…
6.000000e-01	1.238514e+00, 2.954471e-02, 8.422405e-01, 2.068565e+00, 1.018404e-01, 5.868132e-01, 2.150016e+00, 1.248029e+00, 4.912035e-01, 8.354226e-01, 4.384749e-01, 1.106987e+00, 1.219570e+00, 3.373557e-01, 1.338490e+00, 5.241594e-01, 1.162113e+00, 1.247334e+00, 1.273772e+00, 3.939667e-01, 1.915397e+00, 5.418814e-01, 1.841426e+00, 1.051008e-01, 2.088274e+00, 1.464436e+00, 2.168214e+00, 4.162416e-01, 7.96757…
8.000000e-01	1.095270e+00, 1.989844e-02, 8.994619e-01, 1.958516e+00, 8.610398e-02, 5.945214e-01, 2.199073e+00, 1.290751e+00, 2.158318e-01, 5.223677e-01, 3.205807e-01, 9.232933e-01, 1.311238e+00, 1.924660e-01, 1.124900e+00, 4.063347e-01, 1.447107e+00, 7.510862e-01, 1.403709e+00, 3.191287e-01, 1.768191e+00, 6.117236e-01, 1.421380e+00, 8.310568e-02, 1.495826e+00, 1.117938e+00, 1.541949e+00, 2.253777e-01, 6.87582…
1.000000e+00	1.414132e+00, 1.090894e-02, 8.653358e-01, 1.574493e+00, 5.500095e-02, 5.791249e-01, 2.409844e+00, 1.053493e+00, 1.560379e-01, 6.007290e-01, 2.012051e-01, 6.938504e-01, 1.295884e+00, 1.607619e-01, 1.283090e+00, 2.957387e-01, 1.274368e+00, 5.654946e-01, 1.242710e+00, 4.795437e-01, 1.728602e+00, 7.304556e-01, 1.283157e+00, 4.825305e-02, 1.872439e+00, 1.027567e+00, 1.345369e+00, 1.772066e-01, 7.34386…
1.200000e+00	1.205461e+00, 6.308487e-03, 8.046414e-01, 1.441589e+00, 3.268599e-02, 4.418110e-01, 2.157581e+00, 1.111264e+00, 7.272101e-02, 3.650981e-01, 2.562063e-01, 4.821282e-01, 1.162388e+00, 1.935686e-01, 1.130398e+00, 2.253324e-01, 1.171263e+00, 4.200669e-01, 1.358015e+00, 5.004356e-01, 1.902750e+00, 7.452712e-01, 1.080764e+00, 3.334621e-02, 1.710736e+00, 1.093748e+00, 1.135034e+00, 1.097346e-01, 8.29415…
1.400000e+00	1.522497e+00, 4.591245e-03, 6.962758e-01, 1.545478e+00, 2.724457e-02, 4.180710e-01, 2.301587e+00, 1.135400e+00, 5.010118e-02, 2.100663e-01, 2.249189e-01, 4.523397e-01, 1.188858e+00, 2.984837e-01, 1.174670e+00, 1.371069e-01, 1.206409e+00, 3.118607e-01, 1.185207e+00, 4.962438e-01, 1.277666e+00, 8.008703e-01, 8.524528e-01, 3.241730e-02, 2.039642e+00, 1.081074e+00, 7.797589e-01, 7.879248e-02, 5.98143…
1.600000e+00	1.327331e+00, 2.897904e-03, 9.504889e-01, 1.245317e+00, 1.870170e-02, 3.164319e-01, 2.140035e+00, 1.031866e+00, 4.266521e-02, 1.333152e-01, 1.988609e-01, 3.600106e-01, 1.130372e+00, 3.676487e-01, 9.356960e-01, 8.052198e-02, 1.034751e+00, 2.239557e-01, 1.432344e+00, 4.743693e-01, 1.209883e+00, 8.726597e-01, 8.352844e-01, 3.197426e-02, 1.668396e+00, 1.194431e+00, 5.780744e-01, 4.299363e-02, 6.02984…
1.800000e+00	1.414144e+00, 2.183046e-03, 6.931697e-01, 9.487946e-01, 1.420296e-02, 2.326196e-01, 1.985808e+00, 9.854226e-01, 1.352907e-01, 7.049969e-02, 1.803693e-01, 2.645606e-01, 1.033906e+00, 4.670741e-01, 8.693244e-01, 5.153301e-02, 1.092017e+00, 1.915640e-01, 1.646148e+00, 5.773901e-01, 8.450146e-01, 6.910665e-01, 7.643669e-01, 1.271736e-01, 1.747272e+00, 9.486810e-01, 3.780799e-01, 3.346666e-02, 5.75150…
2.000000e+00	1.147488e+00, 1.553552e-03, 8.990309e-01, 1.132939e+00, 8.481228e-03, 1.798244e-01, 1.987816e+00, 1.168067e+00, 2.783360e-01, 5.028804e-02, 2.102833e-01, 1.939060e-01, 1.091141e+00, 5.828477e-01, 1.044705e+00, 3.120471e-02, 1.077274e+00, 1.374356e-01, 1.263015e+00, 4.648570e-01, 7.102411e-01, 8.998435e-01, 7.090000e-01, 2.207212e-01, 1.746422e+00, 1.264875e+00, 2.965833e-01, 2.454854e-02, 5.07017…
0.000000e+00	3.244671e-01, 4.908584e-01, 6.849971e-01, 8.792904e-01, 2.252442e+00, 9.463737e-01, 7.655426e-01, 2.253463e+00, 3.947649e-01, 2.019202e+00, 1.609927e+00, 2.746174e+00, 1.126520e+00, 1.100734e+00, 1.403871e+00, 2.476696e+00, 2.113249e+00, 2.322454e+00, 1.427190e+00, 3.464172e+00, 1.549116e+00, 6.649364e-01, 4.811605e-01, 2.509545e-01, 4.345762e-01, 8.639697e-01, 1.353908e+00, 1.445271e+00, 7.85590…
2.000000e-01	5.411301e-01, 6.230274e-01, 5.084910e-01, 1.160962e+00, 2.470008e+00, 1.074607e+00, 5.420968e-01, 2.416961e+00, 1.986263e-01, 1.694776e+00, 1.335523e+00, 2.435987e+00, 1.242928e+00, 9.183237e-01, 1.003115e+00, 1.424832e+00, 1.561688e+00, 2.238995e+00, 1.013846e+00, 2.007003e+00, 1.412046e+00, 5.517763e-01, 3.501302e-01, 1.563763e-01, 3.584012e-01, 7.349967e-01, 1.380916e+00, 9.794016e-01, 8.59476…
4.000000e-01	9.311758e-01, 7.932071e-01, 2.242169e-01, 1.175740e+00, 1.726445e+00, 8.460087e-01, 5.477242e-01, 1.783765e+00, 1.239635e-01, 1.090187e+00, 1.169101e+00, 2.296184e+00, 1.037508e+00, 9.482638e-01, 8.712511e-01, 8.216431e-01, 1.520652e+00, 1.594739e+00, 1.000617e+00, 1.241692e+00, 1.273303e+00, 4.741057e-01, 3.332880e-01, 1.254831e-01, 3.054086e-01, 5.129810e-01, 1.418555e+00, 5.803056e-01, 9.91669…
6.000000e-01	8.205191e-01, 8.055085e-01, 1.786850e-01, 1.489497e+00, 1.586008e+00, 9.707449e-01, 5.141453e-01, 1.434742e+00, 6.856141e-02, 8.398586e-01, 9.334970e-01, 1.937610e+00, 1.236170e+00, 8.909346e-01, 1.051776e+00, 4.804711e-01, 1.095078e+00, 1.240654e+00, 8.486597e-01, 9.604578e-01, 1.443063e+00, 4.071512e-01, 2.705622e-01, 1.149510e-01, 5.219443e-01, 4.832682e-01, 1.133880e+00, 4.516834e-01, 8.76964…
8.000000e-01	1.020258e+00, 9.008758e-01, 9.318271e-02, 1.581084e+00, 1.365851e+00, 9.155489e-01, 8.210677e-01, 1.532358e+00, 4.009306e-02, 7.410484e-01, 9.369139e-01, 1.623976e+00, 1.068277e+00, 1.032285e+00, 9.249721e-01, 2.784019e-01, 1.008607e+00, 8.619318e-01, 5.008592e-01, 7.355756e-01, 1.623599e+00, 4.318450e-01, 2.499171e-01, 8.801971e-02, 6.121012e-01, 3.210644e-01, 1.761966e+00, 3.684709e-01, 9.26287…
1.000000e+00	1.010867e+00, 9.094964e-01, 6.746586e-02, 1.287101e+00, 1.851435e+00, 7.671452e-01, 1.024017e+00, 1.240213e+00, 2.190061e-02, 5.769431e-01, 7.625624e-01, 1.437854e+00, 1.144754e+00, 7.701529e-01, 1.089717e+00, 2.276188e-01, 1.309140e+00, 8.810659e-01, 5.092044e-01, 6.757201e-01, 1.889540e+00, 5.034050e-01, 1.692584e-01, 6.561530e-02, 8.216394e-01, 2.862322e-01, 1.643819e+00, 2.980447e-01, 8.22484…
1.200000e+00	9.276468e-01, 7.577136e-01, 1.139508e-01, 1.687040e+00, 1.039549e+00, 8.338451e-01, 1.134498e+00, 1.101262e+00, 1.498303e-02, 4.416071e-01, 6.273873e-01, 1.505916e+00, 1.086832e+00, 7.729266e-01, 1.087672e+00, 1.202815e-01, 1.271411e+00, 4.169050e-01, 4.521972e-01, 6.367501e-01, 1.843723e+00, 5.120706e-01, 1.630527e-01, 4.219985e-02, 1.073781e+00, 2.889485e-01, 1.614960e+00, 3.049794e-01, 9.08250…
1.400000e+00	1.232442e+00, 6.490912e-01, 2.793657e-01, 1.583013e+00, 1.034119e+00, 5.581069e-01, 1.483387e+00, 1.160115e+00, 8.133149e-03, 4.429973e-01, 4.493403e-01, 9.509795e-01, 8.124687e-01, 6.906675e-01, 1.045178e+00, 1.092156e-01, 1.308102e+00, 3.321054e-01, 3.981245e-01, 6.547265e-01, 1.617667e+00, 6.439241e-01, 1.748127e-01, 3.403076e-02, 1.285270e+00, 2.325831e-01, 1.968991e+00, 2.383999e-01, 8.30402…
1.600000e+00	1.298822e+00, 5.171482e-01, 4.986765e-01, 1.508099e+00, 6.176098e-01, 4.796185e-01, 1.644680e+00, 1.258331e+00, 4.094251e-03, 4.427374e-01, 5.065435e-01, 8.014127e-01, 6.950398e-01, 8.214158e-01, 1.133198e+00, 5.981492e-02, 1.234986e+00, 2.402981e-01, 4.027943e-01, 4.470981e-01, 1.991749e+00, 6.449928e-01, 1.898399e-01, 2.247795e-02, 1.408446e+00, 3.379633e-01, 1.402279e+00, 1.251805e-01, 7.86286…
1.800000e+00	1.337148e+00, 3.299708e-01, 5.983989e-01, 1.375516e+00, 4.673820e-01, 4.346397e-01, 1.748677e+00, 1.254418e+00, 2.870957e-03, 2.290266e-01, 4.139201e-01, 6.237717e-01, 8.911502e-01, 9.940750e-01, 9.776328e-01, 3.956702e-02, 1.286273e+00, 1.877882e-01, 4.311702e-01, 5.075002e-01, 1.815513e+00, 8.612039e-01, 2.073103e-01, 1.733987e-02, 1.632987e+00, 4.451352e-01, 1.093167e+00, 1.001853e-01, 7.78572…
2.000000e+00	1.254581e+00, 2.154091e-01, 8.310410e-01, 1.231517e+00, 3.025385e-01, 2.828104e-01, 1.812398e+00, 1.061954e+00, 3.190215e-03, 1.617589e-01, 3.108379e-01, 4.800946e-01, 8.246704e-01, 7.125847e-01, 1.075389e+00, 2.672391e-02, 1.239895e+00, 1.220429e-01, 4.505375e-01, 5.038883e-01, 1.656509e+00, 7.299361e-01, 2.485035e-01, 1.926782e-02, 1.640608e+00, 4.522993e-01, 7.667646e-01, 6.165211e-02, 6.87644…
0.000000e+00	1.469005e+00, 4.293030e-01, 1.581396e+00, 1.269928e+00, 8.289088e-01, 1.543531e-01, 7.509732e-01, 2.085516e+00, 8.794090e-02, 2.422218e+00, 2.337212e+00, 1.670411e+00, 1.168789e+00, 1.800832e+00, 2.695871e+00, 1.107582e-01, 1.743973e+00, 1.946661e-01, 8.445992e-01, 1.757383e+00, 2.282571e+00, 8.380785e-01, 2.998344e+00, 8.467844e-01, 7.760228e-01, 1.037596e+00, 2.846779e-02, 2.638654e+00, 1.53160…
2.000000e-01	1.193867e+00, 4.539015e-01, 1.062882e+00, 1.365866e+00, 1.157521e+00, 3.465198e-01, 7.899012e-01, 1.822608e+00, 4.595022e-02, 1.364050e+00, 1.596443e+00, 1.696086e+00, 1.087090e+00, 9.989741e-01, 1.507190e+00, 2.521837e-01, 1.224451e+00, 3.721008e-01, 7.678402e-01, 1.235771e+00, 2.111068e+00, 8.034629e-01, 2.370547e+00, 5.436938e-01, 6.077676e-01, 9.414606e-01, 3.812049e-01, 1.699300e+00, 1.64177…
4.000000e-01	1.323048e+00, 7.562094e-01, 6.449650e-01, 1.330443e+00, 1.306168e+00, 4.002346e-01, 7.105492e-01, 1.397009e+00, 2.572784e-02, 7.742425e-01, 1.252204e+00, 1.384290e+00, 1.361400e+00, 5.996833e-01, 1.105196e+00, 3.628027e-01, 9.296592e-01, 5.917164e-01, 6.698993e-01, 1.169774e+00, 1.355082e+00, 5.593360e-01, 1.932012e+00, 4.412498e-01, 4.944208e-01, 6.529409e-01, 6.099417e-01, 7.883180e-01, 1.08976…
6.000000e-01	1.365498e+00, 6.604171e-01, 4.746660e-01, 1.314905e+00, 1.216312e+00, 3.206994e-01, 7.135532e-01, 1.073515e+00, 2.547910e-02, 5.056283e-01, 1.054348e+00, 1.540972e+00, 1.096722e+00, 3.994242e-01, 8.057701e-01, 4.280390e-01, 8.450695e-01, 4.563306e-01, 6.354556e-01, 8.576982e-01, 1.358392e+00, 4.531610e-01, 1.609935e+00, 2.585449e-01, 5.102840e-01, 6.183798e-01, 9.573892e-01, 6.150218e-01, 1.06786…
8.000000e-01	1.144617e+00, 7.800942e-01, 3.550211e-01, 1.458279e+00, 1.236914e+00, 2.513084e-01, 1.027192e+00, 8.534258e-01, 2.778185e-02, 3.171848e-01, 9.247304e-01, 1.216180e+00, 1.383241e+00, 2.420798e-01, 8.729806e-01, 5.589767e-01, 1.020688e+00, 3.852013e-01, 9.596535e-01, 5.850899e-01, 1.294686e+00, 5.253473e-01, 1.086832e+00, 2.614547e-01, 6.619505e-01, 5.192431e-01, 1.227924e+00, 5.240710e-01, 7.31629…
1.000000e+00	1.265409e+00, 6.774128e-01, 1.800569e-01, 1.015821e+00, 1.205073e+00, 1.739143e-01, 1.394262e+00, 6.789757e-01, 2.379975e-02, 2.076280e-01, 7.112272e-01, 1.258984e+00, 1.124750e+00, 2.886703e-01, 8.927543e-01, 5.624684e-01, 9.766821e-01, 2.679125e-01, 1.192228e+00, 6.703672e-01, 1.517638e+00, 5.323075e-01, 9.167445e-01, 2.196762e-01, 9.338462e-01, 5.085759e-01, 1.082241e+00, 2.966151e-01, 4.48208…
1.200000e+00	1.465785e+00, 6.205159e-01, 1.106422e-01, 7.899627e-01, 1.034262e+00, 1.378939e-01, 1.559648e+00, 7.709416e-01, 2.363290e-02, 1.576988e-01, 4.505574e-01, 7.225565e-01, 1.025162e+00, 3.571672e-01, 9.761553e-01, 5.080412e-01, 1.167490e+00, 1.468157e-01, 1.351191e+00, 5.874294e-01, 1.535067e+00, 6.687426e-01, 7.828008e-01, 1.790507e-01, 9.978515e-01, 4.370422e-01, 9.370381e-01, 2.704056e-01, 3.27774…
1.400000e+00	1.151677e+00, 4.931497e-01, 5.627031e-02, 5.860454e-01, 7.114315e-01, 1.189707e-01, 1.401686e+00, 9.041528e-01, 1.814984e-02, 8.992574e-02, 4.349861e-01, 7.620467e-01, 9.065183e-01, 4.603986e-01, 1.022169e+00, 4.638982e-01, 1.084073e+00, 1.088626e-01, 1.780491e+00, 5.419498e-01, 1.407365e+00, 6.323857e-01, 7.621903e-01, 1.347756e-01, 1.247769e+00, 5.260145e-01, 9.173185e-01, 1.767052e-01, 2.54192…
1.600000e+00	1.037778e+00, 3.661008e-01, 4.933155e-02, 5.633282e-01, 4.780589e-01, 1.055522e-01, 1.953389e+00, 8.088945e-01, 2.305318e-02, 6.993026e-02, 3.729419e-01, 5.337257e-01, 8.580023e-01, 6.161235e-01, 9.546195e-01, 2.769980e-01, 1.209630e+00, 1.036730e-01, 1.493186e+00, 4.739367e-01, 1.053132e+00, 8.696381e-01, 6.113652e-01, 1.101424e-01, 1.474851e+00, 6.246027e-01, 8.597893e-01, 1.177373e-01, 1.52596…
1.800000e+00	1.210481e+00, 2.100121e-01, 4.960231e-02, 4.435009e-01, 4.296212e-01, 6.459477e-02, 1.576177e+00, 7.816429e-01, 1.067259e-01, 3.688111e-02, 3.778659e-01, 3.833737e-01, 8.923930e-01, 6.608618e-01, 1.125940e+00, 1.674036e-01, 1.100262e+00, 6.562429e-02, 2.008360e+00, 5.989392e-01, 9.557669e-01, 7.370198e-01, 5.117294e-01, 1.814121e-01, 1.495398e+00, 6.611231e-01, 6.637610e-01, 8.171284e-02, 1.63990…
2.000000e+00	1.305365e+00, 1.589476e-01, 8.967516e-02, 4.425573e-01, 2.709189e-01, 6.209259e-02, 1.701928e+00, 9.491467e-01, 2.297034e-01, 2.366689e-02, 2.622969e-01, 2.927226e-01, 8.276441e-01, 8.248634e-01, 1.203858e+00, 1.299852e-01, 1.148967e+00, 5.094736e-02, 1.612340e+00, 5.187826e-01, 6.194694e-01, 8.052970e-01, 4.538751e-01, 2.864809e-01, 1.438738e+00, 6.741842e-01, 4.146244e-01, 5.156581e-02, 1.67276…
0.000000e+00	1.251112e+00, 1.598881e+00, 2.389090e+00, 2.144542e+00, 2.692276e+00, 1.356500e+00, 2.825345e+00, 2.073620e+00, 1.404718e+00, 2.092946e+00, 2.605054e-01, 1.203202e+00, 7.247292e-01, 3.072175e+00, 1.231607e+00, 1.125331e+00, 7.459525e-01, 1.255547e+00, 1.829407e+00, 1.509544e+00, 2.537324e+00, 1.994907e+00, 2.547948e+00, 4.020880e-01, 5.649661e-01, 2.189782e+00, 2.864996e+00, 1.835845e+00, 1.32349…
2.000000e-01	1.371290e+00, 1.306010e+00, 1.863874e+00, 1.762654e+00, 2.085646e+00, 1.004353e+00, 2.342280e+00, 1.547272e+00, 7.255885e-01, 1.146041e+00, 2.060256e-01, 1.164506e+00, 3.898683e-01, 1.323565e+00, 7.698287e-01, 1.028874e+00, 4.217123e-01, 1.204188e+00, 1.870081e+00, 1.028309e+00, 2.458592e+00, 1.702376e+00, 2.202149e+00, 3.374778e-01, 8.972404e-01, 1.620029e+00, 2.181149e+00, 1.571848e+00, 1.02350…
4.000000e-01	1.250938e+00, 1.252038e+00, 1.328839e+00, 1.777630e+00, 1.360552e+00, 8.110556e-01, 2.315308e+00, 9.787311e-01, 4.053133e-01, 9.736305e-01, 2.142093e-01, 1.059521e+00, 3.518862e-01, 9.708836e-01, 8.206947e-01, 8.372995e-01, 3.495897e-01, 1.060819e+00, 1.603247e+00, 5.991709e-01, 2.411491e+00, 1.695863e+00, 1.766820e+00, 2.461735e-01, 1.234187e+00, 1.664240e+00, 2.046927e+00, 1.350754e+00, 1.08023…
6.000000e-01	1.136999e+00, 1.023538e+00, 1.111607e+00, 1.463124e+00, 9.728304e-01, 5.624665e-01, 2.093497e+00, 7.506215e-01, 2.159552e-01, 6.330930e-01, 2.469764e-01, 8.651693e-01, 2.192859e-01, 6.308589e-01, 8.643635e-01, 5.868194e-01, 2.151162e-01, 1.173996e+00, 1.118910e+00, 4.171609e-01, 2.371249e+00, 1.364152e+00, 1.379214e+00, 1.743874e-01, 1.180940e+00, 1.285462e+00, 1.742253e+00, 1.161784e+00, 7.77037…
8.000000e-01	1.171133e+00, 6.773942e-01, 1.071286e+00, 1.057065e+00, 7.173826e-01, 5.395731e-01, 1.972789e+00, 4.679268e-01, 1.467756e-01, 6.448006e-01, 2.480153e-01, 8.802061e-01, 1.722955e-01, 3.540630e-01, 9.334325e-01, 7.826191e-01, 3.093845e-01, 1.053074e+00, 1.003848e+00, 2.673782e-01, 2.389959e+00, 9.907228e-01, 1.709600e+00, 1.226863e-01, 1.379307e+00, 1.309522e+00, 1.510534e+00, 7.885941e-01, 4.21351…
1.000000e+00	1.161536e+00, 4.644739e-01, 9.935770e-01, 7.095145e-01, 4.957497e-01, 3.140809e-01, 2.112609e+00, 2.891126e-01, 1.052494e-01, 5.989973e-01, 2.700706e-01, 6.014691e-01, 1.487153e-01, 2.140589e-01, 8.283582e-01, 6.913123e-01, 6.180444e-01, 6.521187e-01, 9.900320e-01, 2.962115e-01, 2.032865e+00, 1.069894e+00, 1.484634e+00, 8.469265e-02, 1.395444e+00, 1.137538e+00, 1.150685e+00, 6.829575e-01, 2.39595…
1.200000e+00	1.154194e+00, 2.602871e-01, 9.336402e-01, 5.646638e-01, 3.674029e-01, 3.112362e-01, 2.549587e+00, 2.452210e-01, 4.394643e-02, 3.371162e-01, 2.873881e-01, 3.950472e-01, 1.198783e-01, 1.431816e-01, 1.204367e+00, 6.925005e-01, 8.989987e-01, 5.543301e-01, 9.455088e-01, 3.541619e-01, 1.828461e+00, 9.405667e-01, 1.344313e+00, 7.791409e-02, 1.598051e+00, 1.191548e+00, 8.835446e-01, 4.175609e-01, 1.48214…
1.400000e+00	1.224228e+00, 1.660946e-01, 8.093953e-01, 3.399436e-01, 2.292706e-01, 2.349368e-01, 2.059424e+00, 2.813666e-01, 3.186784e-02, 1.700078e-01, 2.859457e-01, 3.055672e-01, 1.080474e-01, 9.497677e-02, 9.837094e-01, 7.197093e-01, 1.013185e+00, 3.235104e-01, 1.124402e+00, 4.836161e-01, 1.306827e+00, 9.207990e-01, 1.363089e+00, 6.081658e-02, 1.457806e+00, 1.323615e+00, 6.128224e-01, 2.905796e-01, 8.71826…
1.600000e+00	1.432172e+00, 1.171421e-01, 9.548669e-01, 2.496394e-01, 1.638190e-01, 1.578342e-01, 2.437297e+00, 2.692772e-01, 5.526976e-02, 1.216726e-01, 2.092966e-01, 2.937802e-01, 1.829815e-01, 7.398743e-02, 1.223866e+00, 5.256880e-01, 1.076412e+00, 2.564063e-01, 1.087468e+00, 4.490152e-01, 1.052400e+00, 7.421380e-01, 1.559906e+00, 8.163150e-02, 1.888078e+00, 1.225983e+00, 5.266505e-01, 1.909833e-01, 3.69499…
1.800000e+00	1.336627e+00, 7.950362e-02, 9.774906e-01, 1.885435e-01, 1.349512e-01, 1.211379e-01, 1.971916e+00, 4.255173e-01, 1.918859e-01, 6.660792e-02, 2.685960e-01, 1.961235e-01, 2.555992e-01, 6.720834e-02, 1.102350e+00, 5.229845e-01, 1.019635e+00, 1.795349e-01, 1.026560e+00, 5.420234e-01, 8.026479e-01, 7.772135e-01, 1.412719e+00, 1.894721e-01, 1.732620e+00, 9.873490e-01, 2.740434e-01, 1.313288e-01, 2.31973…
2.000000e+00	1.292105e+00, 4.478648e-02, 7.454724e-01, 1.654587e-01, 7.553643e-02, 9.361819e-02, 2.183518e+00, 5.684712e-01, 2.908367e-01, 5.484735e-02, 2.592890e-01, 1.346589e-01, 4.034978e-01, 8.485601e-02, 8.851058e-01, 4.352814e-01, 1.038768e+00, 1.381593e-01, 1.177632e+00, 4.981039e-01, 7.215252e-01, 8.258083e-01, 1.271519e+00, 3.392240e-01, 1.729340e+00, 1.154570e+00, 2.371589e-01, 8.456673e-02, 1.97229…
0.000000e+00	8.107344e-01, 2.342111e+00, 1.386076e-01, 2.824056e+00, 2.448458e+00, 3.296591e+00, 1.658764e+00, 2.721109e+00, 2.086532e+00, 2.501403e+00, 3.145527e+00, 3.276456e-01, 1.175584e+00, 2.936211e-01, 1.629925e+00, 5.636272e-01, 8.144894e-01, 1.430839e+00, 1.474416e+00, 3.404655e+00, 6.525491e-01, 7.347770e-01, 1.377025e+00, 2.298179e+00, 2.031672e+00, 7.518447e-01, 3.123466e+00, 7.651124e-01, 1.41281…
2.000000e-01	8.133542e-01, 1.476499e+00, 1.876542e-01, 2.320933e+00, 1.780515e+00, 2.515916e+00, 1.341981e+00, 1.696672e+00, 1.253135e+00, 1.437603e+00, 2.374238e+00, 4.113484e-01, 9.562769e-01, 2.279976e-01, 7.835504e-01, 6.035753e-01, 1.008865e+00, 9.460124e-01, 1.146954e+00, 1.890444e+00, 8.801537e-01, 6.801521e-01, 1.184605e+00, 1.893115e+00, 1.355340e+00, 7.528257e-01, 2.019947e+00, 8.659201e-01, 1.25118…
4.000000e-01	1.056664e+00, 1.420499e+00, 1.165304e-01, 1.750509e+00, 1.158116e+00, 1.798328e+00, 1.095131e+00, 1.599446e+00, 8.371996e-01, 1.173268e+00, 1.591282e+00, 3.911332e-01, 7.798228e-01, 1.696425e-01, 7.153186e-01, 7.414985e-01, 1.053910e+00, 8.075586e-01, 1.020008e+00, 1.106895e+00, 1.076254e+00, 4.054493e-01, 1.138510e+00, 1.449342e+00, 9.809930e-01, 7.037551e-01, 1.253468e+00, 1.082848e+00, 9.70867…
6.000000e-01	9.619014e-01, 1.208080e+00, 1.943100e-01, 1.642536e+00, 1.208337e+00, 1.633043e+00, 9.940849e-01, 9.189801e-01, 5.720964e-01, 8.647767e-01, 1.215114e+00, 3.658428e-01, 6.976285e-01, 1.748243e-01, 9.335822e-01, 7.806199e-01, 8.134827e-01, 7.582018e-01, 8.064033e-01, 8.626575e-01, 1.253989e+00, 3.630349e-01, 1.128539e+00, 1.030491e+00, 6.283727e-01, 8.037283e-01, 1.246558e+00, 1.101628e+00, 8.68235…
8.000000e-01	1.013673e+00, 9.086791e-01, 4.059213e-01, 1.105589e+00, 1.205418e+00, 1.231409e+00, 1.264060e+00, 7.556564e-01, 3.213023e-01, 6.219430e-01, 9.741980e-01, 3.230607e-01, 7.544997e-01, 1.456602e-01, 8.574033e-01, 7.528804e-01, 7.924613e-01, 6.264794e-01, 8.329311e-01, 7.882307e-01, 1.347994e+00, 2.611086e-01, 1.236475e+00, 7.257164e-01, 6.055004e-01, 9.726644e-01, 8.170546e-01, 9.650933e-01, 6.08808…
1.000000e+00	1.169360e+00, 9.540895e-01, 5.363429e-01, 1.082357e+00, 1.269171e+00, 7.823077e-01, 1.283367e+00, 5.813310e-01, 1.934609e-01, 3.173932e-01, 8.112180e-01, 4.366675e-01, 6.869907e-01, 1.568357e-01, 9.068160e-01, 6.308379e-01, 8.591568e-01, 4.876589e-01, 9.377037e-01, 6.212735e-01, 1.035541e+00, 3.159177e-01, 1.267874e+00, 6.535213e-01, 7.463292e-01, 9.784707e-01, 6.997843e-01, 6.339542e-01, 3.35995…
1.200000e+00	1.008798e+00, 8.815180e-01, 6.484735e-01, 7.919679e-01, 1.191567e+00, 5.146826e-01, 1.281125e+00, 5.532902e-01, 2.966677e-01, 1.929772e-01, 7.761121e-01, 4.345788e-01, 7.586921e-01, 2.120254e-01, 8.339526e-01, 5.612833e-01, 7.648570e-01, 3.863440e-01, 1.419853e+00, 5.362845e-01, 7.774514e-01, 4.385687e-01, 1.050501e+00, 6.578811e-01, 9.594212e-01, 1.185163e+00, 5.314007e-01, 4.898770e-01, 2.07023…
1.400000e+00	9.331081e-01, 7.282953e-01, 6.907842e-01, 5.530538e-01, 8.789884e-01, 4.531128e-01, 1.804612e+00, 5.457795e-01, 3.306095e-01, 1.124506e-01, 5.398142e-01, 3.319020e-01, 4.546969e-01, 2.890458e-01, 1.027847e+00, 5.881074e-01, 9.591372e-01, 2.523756e-01, 1.449160e+00, 6.720144e-01, 5.617344e-01, 5.129715e-01, 9.963992e-01, 6.971594e-01, 1.040469e+00, 1.066610e+00, 3.272437e-01, 3.899498e-01, 1.45474…
1.600000e+00	1.301927e+00, 6.735765e-01, 7.541367e-01, 4.729384e-01, 8.831416e-01, 2.642363e-01, 1.875841e+00, 6.540290e-01, 4.463498e-01, 8.007916e-02, 5.212222e-01, 2.546412e-01, 6.064230e-01, 2.915939e-01, 1.030008e+00, 5.892361e-01, 1.310178e+00, 2.195929e-01, 1.548208e+00, 5.445898e-01, 4.177078e-01, 5.893181e-01, 7.298236e-01, 7.963097e-01, 1.130099e+00, 9.397251e-01, 2.927666e-01, 2.476837e-01, 9.19335…
1.800000e+00	1.070354e+00, 4.423251e-01, 6.675622e-01, 3.093133e-01, 7.153177e-01, 3.054588e-01, 1.851391e+00, 7.535585e-01, 5.492059e-01, 4.379483e-02, 4.881914e-01, 2.315069e-01, 5.812957e-01, 4.224060e-01, 8.958230e-01, 4.910110e-01, 9.080783e-01, 1.292650e-01, 1.452996e+00, 5.008759e-01, 2.843511e-01, 6.314450e-01, 7.381570e-01, 6.736993e-01, 1.364576e+00, 1.035558e+00, 2.295320e-01, 1.866207e-01, 5.21018…
2.000000e+00	1.243042e+00, 2.898253e-01, 7.986135e-01, 3.134094e-01, 4.680355e-01, 2.022476e-01, 2.138789e+00, 8.216144e-01, 5.108935e-01, 2.824201e-02, 3.048478e-01, 1.683621e-01, 6.999050e-01, 5.117399e-01, 9.207237e-01, 3.060826e-01, 1.181001e+00, 1.096119e-01, 1.296427e+00, 4.617502e-01, 3.017001e-01, 7.725890e-01, 7.411734e-01, 7.669074e-01, 1.641098e+00, 1.094082e+00, 1.388708e-01, 1.188775e-01, 5.57114…
0.000000e+00	1.420869e+00, 1.430668e+00, 7.161231e-01, 2.443428e+00, 1.043311e+00, 1.667947e+00, 2.467181e+00, 1.010254e+00, 4.314143e-01, 1.663808e+00, 1.241372e+00, 2.718123e+00, 1.815793e+00, 7.702437e-01, 1.737930e+00, 1.167792e+00, 1.295460e+00, 2.947791e+00, 5.708199e-02, 1.966479e+00, 7.407773e-01, 1.977335e+00, 2.192860e+00, 2.790861e+00, 1.374348e+00, 3.506138e+00, 1.647417e+00, 9.353696e-01, 2.73596…
2.000000e-01	8.326143e-01, 1.117171e+00, 6.950592e-01, 2.102044e+00, 9.372439e-01, 1.266454e+00, 2.078502e+00, 8.972180e-01, 3.358976e-01, 1.374057e+00, 8.975025e-01, 2.152929e+00, 1.480831e+00, 3.819559e-01, 1.640376e+00, 9.961469e-01, 1.145085e+00, 2.259648e+00, 5.400365e-01, 1.080721e+00, 1.159160e+00, 1.511431e+00, 1.714507e+00, 2.086225e+00, 1.326695e+00, 1.901675e+00, 1.614141e+00, 8.534075e-01, 1.93171…
4.000000e-01	6.497066e-01, 7.031508e-01, 8.712196e-01, 1.634346e+00, 7.042514e-01, 1.206776e+00, 1.950590e+00, 8.158097e-01, 2.242518e-01, 7.687527e-01, 7.592264e-01, 1.461604e+00, 1.170576e+00, 3.361473e-01, 1.195955e+00, 1.001810e+00, 9.340844e-01, 1.530637e+00, 8.593769e-01, 7.007622e-01, 1.497650e+00, 1.298846e+00, 1.546858e+00, 1.634400e+00, 1.124364e+00, 1.767714e+00, 1.985035e+00, 6.111262e-01, 1.21307…
6.000000e-01	6.768744e-01, 4.014436e-01, 9.678099e-01, 1.372452e+00, 4.203650e-01, 9.831059e-01, 1.926478e+00, 7.623812e-01, 1.394216e-01, 6.235996e-01, 8.150886e-01, 1.365471e+00, 1.152301e+00, 2.215498e-01, 1.155307e+00, 7.322386e-01, 1.061506e+00, 1.332104e+00, 1.332285e+00, 5.270181e-01, 1.468136e+00, 9.258128e-01, 1.428747e+00, 1.441212e+00, 8.822073e-01, 1.797745e+00, 1.916154e+00, 3.602734e-01, 7.24099…
8.000000e-01	6.816224e-01, 2.915786e-01, 9.742018e-01, 8.813466e-01, 4.216058e-01, 7.896161e-01, 1.890989e+00, 7.844559e-01, 7.728031e-02, 5.980595e-01, 6.965102e-01, 1.028039e+00, 7.450445e-01, 1.376152e-01, 1.014636e+00, 6.283178e-01, 1.067965e+00, 8.657703e-01, 1.370369e+00, 3.837003e-01, 1.625476e+00, 1.025411e+00, 1.304265e+00, 1.083514e+00, 1.055426e+00, 1.326405e+00, 1.266686e+00, 3.229693e-01, 4.43353…
1.000000e+00	8.665860e-01, 1.790891e-01, 6.511565e-01, 8.316530e-01, 3.241020e-01, 7.196023e-01, 2.029617e+00, 9.718280e-01, 5.823027e-02, 4.270609e-01, 6.894740e-01, 6.185924e-01, 8.006146e-01, 1.344328e-01, 1.092877e+00, 5.814600e-01, 1.120949e+00, 6.586934e-01, 1.298492e+00, 3.843619e-01, 1.859158e+00, 9.279083e-01, 1.832676e+00, 6.462903e-01, 1.218752e+00, 1.228616e+00, 1.236169e+00, 1.994265e-01, 3.73353…
1.200000e+00	1.179059e+00, 9.469338e-02, 8.741444e-01, 6.560478e-01, 2.164877e-01, 6.155719e-01, 1.906666e+00, 9.022646e-01, 2.560399e-02, 3.129386e-01, 6.416636e-01, 6.039925e-01, 8.178471e-01, 1.088260e-01, 1.158151e+00, 4.905502e-01, 1.027088e+00, 4.246450e-01, 1.521876e+00, 3.490086e-01, 1.538530e+00, 1.046314e+00, 1.298778e+00, 5.558252e-01, 1.468760e+00, 1.070277e+00, 9.500795e-01, 1.372174e-01, 2.62893…
1.400000e+00	1.065815e+00, 6.899206e-02, 8.294245e-01, 4.964250e-01, 2.120700e-01, 3.709551e-01, 1.962520e+00, 8.644109e-01, 2.497817e-02, 2.108772e-01, 6.348767e-01, 4.554103e-01, 6.472916e-01, 9.247981e-02, 1.133456e+00, 3.990634e-01, 1.094188e+00, 3.673594e-01, 1.320927e+00, 4.431764e-01, 1.181155e+00, 9.156576e-01, 1.242746e+00, 3.611562e-01, 1.353888e+00, 1.225611e+00, 8.429382e-01, 8.894887e-02, 2.48472…
1.600000e+00	1.328051e+00, 3.758548e-02, 8.709915e-01, 5.691236e-01, 1.202973e-01, 3.616132e-01, 2.157967e+00, 8.276097e-01, 9.963406e-02, 1.295657e-01, 5.054766e-01, 3.299891e-01, 8.328675e-01, 1.111984e-01, 1.036173e+00, 3.758021e-01, 1.110638e+00, 2.460816e-01, 1.299495e+00, 5.114293e-01, 8.436646e-01, 7.540986e-01, 1.189872e+00, 4.032816e-01, 1.316230e+00, 1.114950e+00, 4.790646e-01, 5.451393e-02, 1.94007…
1.800000e+00	1.216381e+00, 2.232463e-02, 9.511524e-01, 4.570327e-01, 9.516630e-02, 2.971439e-01, 2.617655e+00, 6.804637e-01, 2.481042e-01, 6.967260e-02, 5.175299e-01, 2.548103e-01, 8.847333e-01, 1.204236e-01, 8.548521e-01, 3.601257e-01, 1.160981e+00, 1.551551e-01, 1.087030e+00, 4.469928e-01, 7.361688e-01, 7.822317e-01, 1.185506e+00, 4.325955e-01, 1.438824e+00, 8.563981e-01, 3.589218e-01, 4.377857e-02, 2.16201…
2.000000e+00	1.280190e+00, 1.517195e-02, 7.662769e-01, 6.150957e-01, 6.447154e-02, 2.248590e-01, 1.850712e+00, 9.723474e-01, 3.455918e-01, 4.765077e-02, 4.048972e-01, 2.064162e-01, 8.782133e-01, 1.186971e-01, 9.673566e-01, 2.234941e-01, 1.236190e+00, 1.158168e-01, 1.168433e+00, 4.969317e-01, 5.507238e-01, 9.524576e-01, 1.193731e+00, 5.073349e-01, 1.648312e+00, 1.100525e+00, 2.958350e-01, 2.648937e-02, 3.17953…
0.000000e+00	2.611654e+00, 1.412071e+00, 2.133770e+00, 1.899328e+00, 1.473699e+00, 2.406986e+00, 1.101752e+00, 5.433094e-01, 1.882047e+00, 1.519264e+00, 1.632881e+00, 5.271376e-01, 5.473784e-01, 2.524168e+00, 2.306507e+00, 1.729952e+00, 1.674729e+00, 2.950084e+00, 1.251546e+00, 2.602726e+00, 3.625698e-01, 1.966743e-01, 1.873096e+00, 3.004975e+00, 6.812776e-02, 4.161203e-01, 3.489594e-01, 9.274859e-01, 7.90724…
2.000000e-01	2.128338e+00, 1.117031e+00, 1.439070e+00, 1.104377e+00, 1.397893e+00, 1.946444e+00, 7.928162e-01, 7.960426e-01, 1.466766e+00, 9.599820e-01, 1.362653e+00, 6.894905e-01, 6.218294e-01, 1.584112e+00, 1.789128e+00, 1.132628e+00, 1.033640e+00, 2.302304e+00, 1.073812e+00, 1.740390e+00, 2.466219e-01, 1.579242e-01, 1.828846e+00, 2.517613e+00, 8.522899e-02, 6.682362e-01, 2.914728e-01, 8.627921e-01, 3.54693…
4.000000e-01	1.880863e+00, 9.873201e-01, 9.031511e-01, 9.343375e-01, 1.455417e+00, 1.847404e+00, 6.408618e-01, 7.732287e-01, 1.082917e+00, 6.053503e-01, 8.658434e-01, 6.927467e-01, 8.448088e-01, 8.609354e-01, 1.026330e+00, 1.040625e+00, 1.088200e+00, 1.690755e+00, 1.518688e+00, 1.304791e+00, 1.910486e-01, 1.980028e-01, 1.141978e+00, 2.039397e+00, 3.147292e-01, 6.345564e-01, 2.341711e-01, 7.531749e-01, 2.80396…
6.000000e-01	1.650043e+00, 8.677992e-01, 4.575375e-01, 7.064883e-01, 1.280421e+00, 1.511796e+00, 6.517586e-01, 5.756699e-01, 8.228864e-01, 3.753359e-01, 7.126860e-01, 7.670236e-01, 8.718881e-01, 6.635760e-01, 1.092105e+00, 8.534710e-01, 8.117285e-01, 1.380456e+00, 1.379138e+00, 8.436365e-01, 1.642214e-01, 3.807994e-01, 1.162212e+00, 1.820099e+00, 5.499959e-01, 6.624157e-01, 2.385053e-01, 6.933328e-01, 1.71764…
8.000000e-01	1.614399e+00, 9.117171e-01, 2.604769e-01, 5.675401e-01, 1.514889e+00, 9.843202e-01, 7.937359e-01, 7.789943e-01, 5.034736e-01, 2.337835e-01, 5.364085e-01, 9.517670e-01, 6.718121e-01, 4.938299e-01, 1.023623e+00, 8.390659e-01, 7.944582e-01, 9.963756e-01, 1.534246e+00, 6.762358e-01, 1.280952e-01, 5.007965e-01, 8.931612e-01, 1.507051e+00, 7.402046e-01, 5.853646e-01, 2.618479e-01, 5.285264e-01, 1.29677…
1.000000e+00	1.621913e+00, 8.861771e-01, 1.308858e-01, 4.306009e-01, 1.221403e+00, 9.127003e-01, 1.051356e+00, 8.860016e-01, 7.203625e-01, 1.220879e-01, 3.602485e-01, 8.640482e-01, 6.473398e-01, 6.007530e-01, 1.096455e+00, 7.079645e-01, 8.920891e-01, 7.409448e-01, 1.432617e+00, 8.067241e-01, 9.249351e-02, 6.309069e-01, 7.149400e-01, 1.490504e+00, 1.257001e+00, 7.317490e-01, 2.581544e-01, 4.642646e-01, 1.18090…
1.200000e+00	1.533835e+00, 7.191906e-01, 1.062217e-01, 4.233620e-01, 7.630294e-01, 5.876276e-01, 1.139319e+00, 8.050608e-01, 5.113937e-01, 9.338424e-02, 2.521895e-01, 5.752853e-01, 5.344272e-01, 6.144962e-01, 1.147650e+00, 5.939360e-01, 9.398158e-01, 4.734924e-01, 1.352425e+00, 7.386254e-01, 7.833692e-02, 7.233617e-01, 6.137492e-01, 1.169932e+00, 1.342667e+00, 8.114921e-01, 2.657560e-01, 3.385051e-01, 1.30511…
1.400000e+00	1.277353e+00, 3.973823e-01, 2.515153e-01, 4.132911e-01, 5.591301e-01, 5.620048e-01, 1.324616e+00, 9.971326e-01, 4.689270e-01, 4.583871e-02, 2.372834e-01, 5.218257e-01, 4.553377e-01, 6.158025e-01, 1.049691e+00, 3.732706e-01, 1.081083e+00, 3.831951e-01, 1.012013e+00, 6.568891e-01, 6.501775e-02, 6.883830e-01, 6.187601e-01, 9.841839e-01, 1.570713e+00, 8.348196e-01, 1.641792e-01, 2.355086e-01, 1.47994…
1.600000e+00	1.569206e+00, 2.413110e-01, 5.422664e-01, 4.079303e-01, 3.159890e-01, 3.695730e-01, 1.600579e+00, 9.508565e-01, 4.862265e-01, 2.829431e-02, 1.801293e-01, 4.490707e-01, 5.984928e-01, 5.286254e-01, 9.820365e-01, 2.089881e-01, 1.032902e+00, 2.835453e-01, 7.995314e-01, 6.096528e-01, 3.840446e-02, 7.717866e-01, 5.778338e-01, 9.686177e-01, 1.524624e+00, 7.499831e-01, 1.318118e-01, 1.718920e-01, 1.81548…
1.800000e+00	1.413789e+00, 1.510270e-01, 6.129047e-01, 4.654387e-01, 3.080909e-01, 2.236431e-01, 1.567855e+00, 9.428800e-01, 5.226325e-01, 1.837062e-02, 1.630126e-01, 2.887377e-01, 6.641370e-01, 8.051447e-01, 9.926900e-01, 1.171506e-01, 1.037732e+00, 1.446293e-01, 7.309766e-01, 5.832630e-01, 3.275737e-02, 7.554755e-01, 4.570279e-01, 9.204915e-01, 1.728054e+00, 1.035310e+00, 1.031877e-01, 8.904712e-02, 2.17205…
2.000000e+00	1.349782e+00, 1.119971e-01, 7.155376e-01, 5.634085e-01, 1.890249e-01, 2.285334e-01, 1.992681e+00, 8.522424e-01, 5.883703e-01, 1.272067e-02, 1.367234e-01, 2.743281e-01, 5.203432e-01, 7.695551e-01, 1.028521e+00, 7.545397e-02, 1.320230e+00, 1.344724e-01, 6.993011e-01, 5.136789e-01, 2.499711e-02, 7.758252e-01, 4.859812e-01, 8.209646e-01, 1.713508e+00, 9.424586e-01, 8.596325e-02, 4.987494e-02, 2.47109…
0.000000e+00	3.551334e+00, 1.972187e+00, 4.037168e-01, 2.177047e-01, 2.340529e+00, 1.001996e+00, 1.983876e+00, 8.128536e-01, 8.208603e-01, 1.626221e-01, 1.554967e-02, 2.019443e-01, 1.370345e+00, 1.016516e+00, 7.624579e-01, 9.714457e-02, 4.752642e-01, 1.922936e+00, 2.078511e+00, 2.183385e+00, 2.941942e+00, 2.003170e+00, 3.091553e+00, 1.003999e+00, 1.028701e+00, 9.666117e-01, 7.766025e-01, 3.136964e+00, 1.36099…
2.000000e-01	2.540290e+00, 1.384155e+00, 4.883959e-01, 1.548747e-01, 1.492371e+00, 8.887178e-01, 1.450788e+00, 6.157803e-01, 4.490117e-01, 3.392811e-01, 1.226176e-02, 4.191493e-01, 9.905379e-01, 6.788346e-01, 8.285500e-01, 3.361141e-01, 2.830240e-01, 2.057916e+00, 1.734914e+00, 1.622178e+00, 2.215352e+00, 1.573187e+00, 2.357790e+00, 6.366997e-01, 1.160984e+00, 1.204044e+00, 5.674970e-01, 2.226014e+00, 6.61158…
4.000000e-01	2.003029e+00, 1.319351e+00, 3.427541e-01, 1.195410e-01, 1.046312e+00, 6.112484e-01, 1.247158e+00, 3.767574e-01, 1.998163e-01, 2.345701e-01, 1.178213e-02, 4.807657e-01, 7.284889e-01, 3.809469e-01, 9.180361e-01, 4.652889e-01, 1.677309e-01, 1.501734e+00, 2.563981e+00, 1.320958e+00, 1.551816e+00, 1.288075e+00, 2.030514e+00, 5.355473e-01, 1.467000e+00, 1.092344e+00, 4.549309e-01, 2.082450e+00, 4.45945…
6.000000e-01	1.531089e+00, 7.101619e-01, 2.901388e-01, 7.207574e-02, 5.988118e-01, 5.022491e-01, 1.104781e+00, 2.441326e-01, 1.756973e-01, 1.423900e-01, 2.018336e-02, 6.030232e-01, 4.865069e-01, 2.330941e-01, 1.027863e+00, 5.567116e-01, 1.228010e-01, 1.609432e+00, 2.380037e+00, 9.190398e-01, 1.199557e+00, 1.376241e+00, 1.822220e+00, 3.640969e-01, 1.527064e+00, 8.829440e-01, 2.939109e-01, 1.485864e+00, 2.56294…
8.000000e-01	1.444478e+00, 5.099944e-01, 1.467905e-01, 6.383226e-02, 4.167052e-01, 3.915350e-01, 1.169147e+00, 1.913860e-01, 2.268032e-01, 8.124758e-02, 3.237455e-02, 5.587935e-01, 4.186536e-01, 1.413385e-01, 8.755496e-01, 3.572730e-01, 1.965461e-01, 1.223090e+00, 1.979337e+00, 8.451315e-01, 9.456518e-01, 8.494125e-01, 1.403979e+00, 3.348862e-01, 1.638537e+00, 1.001395e+00, 2.610781e-01, 1.026588e+00, 1.64695…
1.000000e+00	1.534360e+00, 3.197140e-01, 1.016732e-01, 5.282882e-02, 3.655179e-01, 2.343615e-01, 1.462941e+00, 1.029137e-01, 3.560904e-01, 4.284870e-02, 4.096628e-02, 4.896346e-01, 4.320668e-01, 1.447818e-01, 7.887087e-01, 2.445633e-01, 5.088647e-01, 1.045655e+00, 2.206855e+00, 6.893612e-01, 6.947603e-01, 1.198437e+00, 1.195360e+00, 5.049641e-01, 1.563121e+00, 1.051092e+00, 1.634663e-01, 7.331696e-01, 8.40296…
1.200000e+00	1.320683e+00, 1.981035e-01, 6.403511e-02, 3.366070e-02, 1.781603e-01, 2.124502e-01, 1.606405e+00, 9.709259e-02, 4.111359e-01, 3.362143e-02, 5.551657e-02, 3.851650e-01, 4.380051e-01, 2.328302e-01, 1.005834e+00, 1.661102e-01, 7.052223e-01, 7.870998e-01, 2.141283e+00, 5.953718e-01, 5.043459e-01, 1.018292e+00, 8.102620e-01, 5.082348e-01, 1.561521e+00, 1.057944e+00, 1.445987e-01, 4.154683e-01, 4.78978…
1.400000e+00	1.410455e+00, 1.128950e-01, 3.227777e-02, 2.362543e-02, 1.660889e-01, 1.712772e-01, 1.898401e+00, 1.230608e-01, 4.671103e-01, 2.085437e-02, 8.585534e-02, 2.802826e-01, 4.666682e-01, 3.054455e-01, 1.078872e+00, 9.880207e-02, 1.067400e+00, 5.413536e-01, 2.220312e+00, 5.653368e-01, 3.987959e-01, 1.092996e+00, 8.179514e-01, 5.194491e-01, 1.565750e+00, 1.053378e+00, 1.133255e-01, 3.482532e-01, 3.02992…
1.600000e+00	1.317539e+00, 7.392941e-02, 2.556500e-02, 1.694702e-02, 1.118929e-01, 1.311600e-01, 1.770959e+00, 2.542428e-01, 4.716703e-01, 9.704137e-03, 9.998044e-02, 2.472785e-01, 4.969009e-01, 4.017296e-01, 1.053005e+00, 6.940520e-02, 9.271305e-01, 3.656778e-01, 2.175427e+00, 5.565908e-01, 3.075044e-01, 8.051668e-01, 9.788651e-01, 6.817418e-01, 1.601383e+00, 1.067729e+00, 6.902025e-02, 1.644971e-01, 1.78592…
1.800000e+00	1.022050e+00, 4.280247e-02, 1.643754e-02, 1.555173e-02, 7.089501e-02, 8.147495e-02, 1.831365e+00, 3.819064e-01, 5.579975e-01, 7.452550e-03, 1.055567e-01, 1.574591e-01, 5.687688e-01, 4.518971e-01, 1.115809e+00, 3.684551e-02, 8.537506e-01, 2.681102e-01, 2.397413e+00, 5.274569e-01, 2.459637e-01, 1.032708e+00, 9.164577e-01, 6.817329e-01, 1.536455e+00, 1.027974e+00, 5.701995e-02, 1.243645e-01, 9.03411…
2.000000e+00	1.172522e+00, 2.648333e-02, 1.985074e-02, 1.154081e-02, 4.659914e-02, 6.834709e-02, 1.993068e+00, 4.205984e-01, 4.183471e-01, 4.046800e-03, 1.032591e-01, 1.145375e-01, 6.208303e-01, 5.903483e-01, 1.145155e+00, 2.567085e-02, 9.407803e-01, 1.948462e-01, 2.546728e+00, 5.040484e-01, 1.835095e-01, 8.784527e-01, 7.593941e-01, 6.953089e-01, 1.588297e+00, 1.033129e+00, 4.974002e-02, 7.592648e-02, 6.13752…
0.000000e+00	2.762304e+00, 1.166973e+00, 2.873840e+00, 2.817460e+00, 6.369223e-01, 6.521319e-01, 1.254311e+00, 2.588514e-01, 3.085004e+00, 8.932759e-01, 2.378816e+00, 8.608074e-01, 1.500367e+00, 1.396202e+00, 1.565547e+00, 1.948964e+00, 2.701621e-01, 1.418343e+00, 3.846401e-01, 2.675315e+00, 8.923914e-01, 1.109145e+00, 2.639012e+00, 5.671128e-02, 2.671179e+00, 2.738428e+00, 2.093123e+00, 1.757530e+00, 1.19964…
2.000000e-01	1.708002e+00, 1.010165e+00, 2.069284e+00, 2.014755e+00, 3.048461e-01, 6.148325e-01, 8.601675e-01, 1.608582e-01, 1.645356e+00, 6.085243e-01, 1.496708e+00, 8.342406e-01, 1.732822e+00, 9.265852e-01, 8.043386e-01, 1.519189e+00, 1.949897e-01, 1.193964e+00, 7.877617e-01, 1.246623e+00, 1.253294e+00, 8.420526e-01, 2.558674e+00, 1.898178e-01, 1.699121e+00, 2.769607e+00, 1.561128e+00, 1.400739e+00, 7.27595…
4.000000e-01	1.394120e+00, 5.084093e-01, 1.501123e+00, 1.547166e+00, 2.570684e-01, 4.404686e-01, 9.625376e-01, 1.323243e-01, 1.207429e+00, 5.923254e-01, 1.339041e+00, 5.392717e-01, 1.737629e+00, 6.082800e-01, 5.193548e-01, 1.122115e+00, 2.412573e-01, 1.277649e+00, 1.107618e+00, 8.955768e-01, 1.279491e+00, 6.301185e-01, 2.110382e+00, 1.851270e-01, 1.073852e+00, 2.164450e+00, 1.178059e+00, 9.844768e-01, 3.30501…
6.000000e-01	1.323385e+00, 2.712334e-01, 9.349659e-01, 1.205740e+00, 2.239702e-01, 2.569036e-01, 1.091566e+00, 8.520261e-02, 7.644368e-01, 4.450575e-01, 7.767810e-01, 4.527526e-01, 1.493121e+00, 3.329194e-01, 3.191614e-01, 9.885015e-01, 3.700124e-01, 8.101379e-01, 1.533595e+00, 5.646807e-01, 1.567918e+00, 5.257578e-01, 1.868100e+00, 1.800100e-01, 1.096110e+00, 2.036598e+00, 9.185360e-01, 6.135863e-01, 2.24359…
8.000000e-01	1.392329e+00, 1.772324e-01, 9.949743e-01, 7.208893e-01, 2.867660e-01, 2.500696e-01, 1.285269e+00, 7.659985e-02, 4.159261e-01, 2.637696e-01, 7.769520e-01, 3.610046e-01, 1.251004e+00, 2.164263e-01, 4.252917e-01, 8.509714e-01, 6.752045e-01, 5.893833e-01, 1.759843e+00, 4.645941e-01, 1.076231e+00, 5.023153e-01, 1.467160e+00, 1.609135e-01, 1.221805e+00, 1.760764e+00, 6.784422e-01, 4.698362e-01, 1.16407…
1.000000e+00	1.221432e+00, 1.216102e-01, 6.857535e-01, 6.166603e-01, 1.985498e-01, 1.550703e-01, 1.446476e+00, 9.889257e-02, 3.665695e-01, 1.858821e-01, 5.097412e-01, 2.651305e-01, 1.124743e+00, 1.458689e-01, 7.644704e-01, 6.756536e-01, 7.583374e-01, 5.106812e-01, 1.762078e+00, 3.420090e-01, 7.939407e-01, 6.610202e-01, 1.370807e+00, 2.627342e-01, 1.114109e+00, 1.626986e+00, 5.111551e-01, 2.860295e-01, 6.46858…
1.200000e+00	9.289227e-01, 7.506778e-02, 6.227922e-01, 4.355534e-01, 2.297815e-01, 1.657611e-01, 1.707720e+00, 1.873141e-01, 4.435751e-01, 1.014716e-01, 5.120793e-01, 1.813396e-01, 1.191381e+00, 1.547290e-01, 9.769308e-01, 3.842695e-01, 9.198145e-01, 3.176197e-01, 1.902053e+00, 4.507822e-01, 5.640007e-01, 6.233051e-01, 1.325264e+00, 3.519690e-01, 1.207739e+00, 1.577238e+00, 3.693345e-01, 1.751037e-01, 3.93453…
1.400000e+00	1.185231e+00, 4.807884e-02, 5.301143e-01, 3.279340e-01, 1.385790e-01, 1.018286e-01, 1.751982e+00, 3.433991e-01, 5.740320e-01, 7.014608e-02, 4.456001e-01, 1.363762e-01, 1.443679e+00, 2.096271e-01, 8.595230e-01, 2.480549e-01, 8.740485e-01, 2.123208e-01, 2.661781e+00, 4.384647e-01, 4.676789e-01, 6.715025e-01, 9.790681e-01, 5.105394e-01, 1.427497e+00, 1.413523e+00, 3.009819e-01, 1.041657e-01, 2.26115…
1.600000e+00	1.276118e+00, 2.551560e-02, 3.778444e-01, 2.324106e-01, 1.006522e-01, 7.737368e-02, 2.078468e+00, 4.396740e-01, 4.703073e-01, 3.261520e-02, 3.478717e-01, 1.330773e-01, 1.369865e+00, 3.255297e-01, 9.172343e-01, 1.744799e-01, 1.009979e+00, 1.982084e-01, 1.861353e+00, 4.690554e-01, 3.271797e-01, 7.552418e-01, 8.757105e-01, 6.381400e-01, 1.585540e+00, 1.176942e+00, 2.185008e-01, 9.106201e-02, 1.50182…
1.800000e+00	1.109142e+00, 1.856592e-02, 2.745464e-01, 1.513532e-01, 8.007724e-02, 7.009396e-02, 2.034486e+00, 5.919077e-01, 5.276968e-01, 2.694392e-02, 3.072043e-01, 1.040208e-01, 1.111906e+00, 4.942814e-01, 9.351688e-01, 1.342217e-01, 1.178200e+00, 1.315311e-01, 1.886563e+00, 4.922180e-01, 2.937326e-01, 7.316921e-01, 1.014092e+00, 6.416562e-01, 1.372936e+00, 1.139676e+00, 1.611796e-01, 5.600574e-02, 1.36246…
2.000000e+00	1.069315e+00, 1.097239e-02, 1.922517e-01, 1.343117e-01, 4.915013e-02, 5.125565e-02, 2.086834e+00, 7.011141e-01, 5.191089e-01, 1.455893e-02, 2.843383e-01, 6.632891e-02, 1.330527e+00, 5.347760e-01, 9.419984e-01, 7.624776e-02, 1.075324e+00, 9.629004e-02, 2.682728e+00, 5.272286e-01, 2.537923e-01, 7.879626e-01, 8.606532e-01, 6.504594e-01, 1.486367e+00, 1.144008e+00, 1.302024e-01, 2.818074e-02, 1.72587…
0.000000e+00	6.804148e-01, 1.263873e+00, 1.200300e+00, 1.236446e+00, 2.024940e+00, 1.234523e+00, 2.772521e+00, 1.262371e+00, 1.358724e+00, 1.088827e+00, 6.165478e-01, 2.714730e+00, 1.821667e-01, 2.240316e+00, 2.043856e+00, 2.202889e+00, 1.500726e+00, 1.955603e+00, 2.161632e+00, 1.467082e+00, 2.479854e+00, 1.469770e+00, 1.225281e+00, 1.299237e+00, 1.476023e+00, 2.430774e+00, 1.004023e+00, 6.652174e-01, 2.23513…
2.000000e-01	5.468466e-01, 1.412252e+00, 1.214244e+00, 1.558927e+00, 1.476055e+00, 1.056240e+00, 2.144512e+00, 1.506500e+00, 8.030242e-01, 7.717436e-01, 7.576491e-01, 2.446173e+00, 2.387083e-01, 1.351858e+00, 1.286861e+00, 1.544873e+00, 1.323793e+00, 1.444390e+00, 1.786664e+00, 9.575281e-01, 2.561249e+00, 1.406747e+00, 9.777082e-01, 1.055303e+00, 1.502342e+00, 2.027159e+00, 1.287863e+00, 7.561509e-01, 1.92517…
4.000000e-01	3.470155e-01, 8.849630e-01, 1.313479e+00, 1.510225e+00, 1.064166e+00, 8.935363e-01, 2.320941e+00, 1.271510e+00, 4.558392e-01, 6.789853e-01, 7.201172e-01, 1.598801e+00, 2.091291e-01, 7.886073e-01, 9.205430e-01, 1.160153e+00, 1.232669e+00, 1.049015e+00, 1.271838e+00, 5.604776e-01, 2.297273e+00, 1.311283e+00, 9.465421e-01, 8.883533e-01, 1.560141e+00, 1.445614e+00, 1.278578e+00, 6.412740e-01, 1.45655…
6.000000e-01	3.255633e-01, 6.463367e-01, 1.072085e+00, 1.595454e+00, 7.659172e-01, 8.760235e-01, 1.999638e+00, 1.241191e+00, 1.962292e-01, 4.918351e-01, 5.801742e-01, 1.298763e+00, 1.833681e-01, 6.973623e-01, 1.067155e+00, 8.497549e-01, 1.081551e+00, 8.274997e-01, 1.202698e+00, 4.000930e-01, 2.483961e+00, 1.061821e+00, 9.645104e-01, 6.297466e-01, 1.657952e+00, 1.214106e+00, 1.243271e+00, 4.699853e-01, 1.19813…
8.000000e-01	4.300240e-01, 4.070847e-01, 9.793712e-01, 1.219631e+00, 4.765945e-01, 7.640863e-01, 1.899188e+00, 1.170674e+00, 1.268625e-01, 4.666251e-01, 7.915495e-01, 1.178350e+00, 1.796621e-01, 5.980245e-01, 9.175835e-01, 6.362465e-01, 1.203329e+00, 6.005555e-01, 7.708744e-01, 3.225905e-01, 1.996474e+00, 1.155339e+00, 1.031855e+00, 4.595594e-01, 1.274610e+00, 9.985204e-01, 1.705235e+00, 3.792678e-01, 9.49117…
1.000000e+00	6.166722e-01, 2.694752e-01, 9.265961e-01, 1.202157e+00, 2.987579e-01, 5.664362e-01, 2.472009e+00, 9.149434e-01, 7.843833e-02, 3.806308e-01, 7.444959e-01, 8.123816e-01, 1.942828e-01, 4.579741e-01, 7.434983e-01, 4.900956e-01, 1.357453e+00, 4.550141e-01, 6.354740e-01, 4.537016e-01, 1.785405e+00, 8.014764e-01, 1.272348e+00, 3.580015e-01, 1.289733e+00, 8.758789e-01, 1.464746e+00, 2.471512e-01, 6.96915…
1.200000e+00	8.516516e-01, 1.544411e-01, 8.472102e-01, 1.210819e+00, 2.412105e-01, 5.385618e-01, 1.765187e+00, 1.251707e+00, 4.140104e-02, 2.228591e-01, 7.545778e-01, 6.460799e-01, 2.005439e-01, 3.898503e-01, 8.429557e-01, 4.381581e-01, 1.194468e+00, 3.395729e-01, 5.537644e-01, 3.866440e-01, 1.660292e+00, 7.589893e-01, 1.285074e+00, 2.185010e-01, 1.394519e+00, 7.833192e-01, 1.023445e+00, 1.321140e-01, 7.77806…
1.400000e+00	1.098845e+00, 1.035223e-01, 8.518327e-01, 1.073609e+00, 1.445799e-01, 4.138741e-01, 2.078141e+00, 1.118861e+00, 2.089240e-02, 1.850629e-01, 6.827967e-01, 4.900944e-01, 3.142421e-01, 3.556834e-01, 9.134016e-01, 3.322756e-01, 1.253247e+00, 1.923840e-01, 3.996437e-01, 5.206213e-01, 1.514708e+00, 7.928361e-01, 1.226042e+00, 1.913462e-01, 1.364782e+00, 8.454946e-01, 8.196421e-01, 1.025128e-01, 5.69283…
1.600000e+00	1.238986e+00, 5.866813e-02, 1.013980e+00, 1.142548e+00, 1.113745e-01, 3.181846e-01, 1.887630e+00, 1.051533e+00, 2.752635e-02, 8.992425e-02, 5.920158e-01, 3.700656e-01, 4.231447e-01, 2.690493e-01, 1.001876e+00, 2.519063e-01, 1.059496e+00, 1.453889e-01, 3.914280e-01, 5.379161e-01, 1.198200e+00, 8.045442e-01, 1.103251e+00, 1.483008e-01, 1.326098e+00, 9.476781e-01, 5.258591e-01, 6.650345e-02, 6.36373…
1.800000e+00	9.908213e-01, 3.603680e-02, 9.447203e-01, 9.101475e-01, 8.367735e-02, 1.762584e-01, 2.614445e+00, 8.919935e-01, 1.041613e-01, 6.075414e-02, 4.557174e-01, 3.220335e-01, 5.163203e-01, 2.218776e-01, 9.568667e-01, 2.449137e-01, 1.176000e+00, 1.303655e-01, 2.865673e-01, 4.879881e-01, 9.516713e-01, 7.221767e-01, 1.182295e+00, 1.794741e-01, 1.397284e+00, 9.569672e-01, 4.130740e-01, 4.294968e-02, 5.11814…
2.000000e+00	1.036338e+00, 2.495133e-02, 1.007608e+00, 7.157214e-01, 6.203117e-02, 1.910814e-01, 2.215847e+00, 1.156948e+00, 2.538693e-01, 3.489678e-02, 4.965977e-01, 2.295559e-01, 6.292633e-01, 2.235900e-01, 9.743734e-01, 1.905912e-01, 1.013614e+00, 7.781876e-02, 2.568483e-01, 5.590847e-01, 7.172438e-01, 8.522374e-01, 1.311033e+00, 2.931047e-01, 1.441418e+00, 9.994193e-01, 2.975107e-01, 3.156939e-02, 5.53344…
0.000000e+00	1.267175e+00, 2.581317e+00, 3.820386e-01, 5.978115e-01, 8.675907e-01, 2.014353e+00, 2.393959e+00, 9.146235e-01, 2.737232e+00, 5.275797e-01, 2.378314e+00, 2.293704e+00, 2.246380e+00, 2.859415e+00, 8.558469e-01, 1.619039e+00, 8.487664e-01, 9.873110e-01, 1.896650e+00, 3.164150e+00, 1.994071e+00, 5.380994e-01, 3.220716e+00, 2.824811e+00, 2.883319e+00, 1.048142e+00, 1.514137e+00, 2.613046e+00, 7.48571…
2.000000e-01	1.427766e+00, 1.608954e+00, 3.256871e-01, 5.481740e-01, 6.575122e-01, 1.550186e+00, 1.300183e+00, 6.037892e-01, 1.439393e+00, 5.616805e-01, 1.965361e+00, 1.799561e+00, 1.759876e+00, 1.541966e+00, 5.267071e-01, 1.248593e+00, 5.087180e-01, 1.037120e+00, 1.990671e+00, 1.940778e+00, 2.104980e+00, 3.800901e-01, 2.246270e+00, 1.805272e+00, 1.551554e+00, 6.525689e-01, 1.728794e+00, 2.018823e+00, 3.88359…
4.000000e-01	1.253239e+00, 9.637284e-01, 1.767559e-01, 3.277866e-01, 4.346936e-01, 1.109250e+00, 1.637971e+00, 4.640023e-01, 8.446458e-01, 5.522170e-01, 1.393336e+00, 1.754295e+00, 1.770641e+00, 9.170961e-01, 6.573461e-01, 1.148101e+00, 3.039216e-01, 1.035685e+00, 2.312683e+00, 1.609591e+00, 1.825876e+00, 3.179980e-01, 2.088674e+00, 1.335257e+00, 1.524954e+00, 6.142214e-01, 1.867586e+00, 1.486123e+00, 2.64016…
6.000000e-01	1.174377e+00, 4.418082e-01, 1.016471e-01, 2.788965e-01, 3.227111e-01, 1.100842e+00, 1.204857e+00, 2.945880e-01, 4.217323e-01, 5.530920e-01, 8.372628e-01, 1.623956e+00, 1.278374e+00, 5.417104e-01, 7.679582e-01, 8.279371e-01, 2.490153e-01, 9.583877e-01, 2.128605e+00, 1.296577e+00, 1.930328e+00, 3.116443e-01, 1.779179e+00, 1.250422e+00, 1.111867e+00, 5.396947e-01, 2.017799e+00, 1.150251e+00, 1.56902…
8.000000e-01	1.339444e+00, 3.130252e-01, 6.245947e-02, 1.600558e-01, 3.362483e-01, 7.095724e-01, 1.384811e+00, 2.184834e-01, 2.156165e-01, 5.212032e-01, 8.200386e-01, 9.804770e-01, 1.327687e+00, 3.282332e-01, 1.014379e+00, 5.038459e-01, 3.816657e-01, 9.223514e-01, 1.806206e+00, 8.458321e-01, 1.900021e+00, 3.825009e-01, 1.458877e+00, 8.226605e-01, 1.147461e+00, 4.259253e-01, 1.702889e+00, 7.999164e-01, 8.45299…
1.000000e+00	1.230468e+00, 2.135764e-01, 3.765936e-02, 1.421655e-01, 2.802052e-01, 4.957555e-01, 1.359018e+00, 1.398905e-01, 1.338023e-01, 4.179459e-01, 5.707843e-01, 7.795091e-01, 1.222343e+00, 2.786153e-01, 9.375114e-01, 3.541848e-01, 7.573702e-01, 7.138332e-01, 2.587005e+00, 7.062476e-01, 2.130581e+00, 4.611302e-01, 1.007748e+00, 5.923095e-01, 1.315718e+00, 4.290102e-01, 1.651468e+00, 5.575427e-01, 6.60582…
1.200000e+00	1.439770e+00, 1.428461e-01, 2.145861e-02, 9.495385e-02, 2.329432e-01, 3.814280e-01, 1.583937e+00, 1.557655e-01, 8.373540e-02, 3.190532e-01, 4.656968e-01, 5.719979e-01, 1.346545e+00, 3.357378e-01, 1.028141e+00, 2.084122e-01, 8.769919e-01, 5.457314e-01, 2.743919e+00, 6.730022e-01, 1.693095e+00, 5.500100e-01, 8.237402e-01, 5.052313e-01, 1.207945e+00, 5.486409e-01, 1.141684e+00, 3.218252e-01, 3.02045…
1.400000e+00	1.258268e+00, 9.341402e-02, 1.043981e-02, 7.940629e-02, 1.676441e-01, 2.814538e-01, 1.981339e+00, 1.758053e-01, 5.361826e-02, 2.201403e-01, 4.578697e-01, 4.812386e-01, 1.374052e+00, 4.711635e-01, 9.807643e-01, 1.337806e-01, 1.020115e+00, 3.564898e-01, 2.298093e+00, 6.240136e-01, 1.559493e+00, 7.213898e-01, 6.538572e-01, 3.068697e-01, 1.410998e+00, 7.098272e-01, 8.149378e-01, 2.156052e-01, 1.55798…
1.600000e+00	1.221383e+00, 4.629143e-02, 5.007663e-03, 5.643585e-02, 1.456039e-01, 1.756982e-01, 1.596475e+00, 2.472475e-01, 4.065076e-02, 1.396748e-01, 3.794299e-01, 4.166413e-01, 1.155322e+00, 5.677194e-01, 1.075190e+00, 8.233837e-02, 8.717407e-01, 2.374195e-01, 2.639816e+00, 6.561745e-01, 9.683023e-01, 7.358564e-01, 7.095945e-01, 2.798724e-01, 1.375605e+00, 8.109918e-01, 5.706837e-01, 1.522928e-01, 1.07542…
1.800000e+00	1.253988e+00, 3.844232e-02, 3.982759e-03, 5.054778e-02, 9.191471e-02, 1.533262e-01, 1.901543e+00, 4.700277e-01, 9.337727e-02, 7.669284e-02, 2.827779e-01, 2.687182e-01, 1.231290e+00, 6.048917e-01, 9.216838e-01, 4.553479e-02, 1.137371e+00, 1.805060e-01, 2.310806e+00, 5.406898e-01, 8.901123e-01, 7.275846e-01, 6.517691e-01, 2.403900e-01, 1.485453e+00, 7.672111e-01, 4.895289e-01, 1.110050e-01, 8.59651…
2.000000e+00	1.247297e+00, 2.323108e-02, 2.407305e-03, 3.322174e-02, 7.233762e-02, 1.160285e-01, 1.835771e+00, 6.569267e-01, 2.084543e-01, 5.178789e-02, 2.668909e-01, 1.997362e-01, 1.266409e+00, 6.866467e-01, 9.073424e-01, 2.750054e-02, 1.094916e+00, 1.335567e-01, 2.208469e+00, 5.578684e-01, 6.797451e-01, 6.968442e-01, 5.904602e-01, 3.575935e-01, 1.665003e+00, 8.580798e-01, 3.466327e-01, 6.389415e-02, 7.16958…
0.000000e+00	9.505961e-01, 2.434043e+00, 1.019673e+00, 2.422893e+00, 1.744580e+00, 2.597986e+00, 1.726283e+00, 1.781091e+00, 5.086040e-02, 2.509700e+00, 2.166127e+00, 2.950928e+00, 1.873000e+00, 1.755125e+00, 1.920346e+00, 2.705508e+00, 1.674575e+00, 2.585355e+00, 2.237105e+00, 1.662344e+00, 1.240965e+00, 2.289733e+00, 1.569577e+00, 3.142511e+00, 1.705452e+00, 7.639007e-01, 1.045038e+00, 2.687671e+00, 3.27201…
2.000000e-01	6.205353e-01, 1.520183e+00, 5.634062e-01, 2.252526e+00, 1.168470e+00, 2.364003e+00, 1.549218e+00, 1.636313e+00, 3.460836e-02, 1.631679e+00, 2.003666e+00, 2.175474e+00, 1.060233e+00, 8.252269e-01, 1.052524e+00, 1.527922e+00, 1.126791e+00, 2.174958e+00, 2.185474e+00, 9.137382e-01, 1.591949e+00, 1.543387e+00, 1.625746e+00, 2.262937e+00, 1.140591e+00, 5.597137e-01, 1.528202e+00, 2.448698e+00, 1.70967…
4.000000e-01	5.267890e-01, 1.078082e+00, 3.370160e-01, 1.830944e+00, 8.643960e-01, 1.433822e+00, 1.610377e+00, 1.085530e+00, 3.196114e-02, 1.055305e+00, 1.857795e+00, 1.964986e+00, 8.070124e-01, 6.544247e-01, 7.453695e-01, 9.698029e-01, 6.040797e-01, 2.110329e+00, 1.616954e+00, 6.529973e-01, 1.681277e+00, 1.102298e+00, 1.476286e+00, 1.574177e+00, 1.020978e+00, 4.077639e-01, 1.361052e+00, 1.429304e+00, 1.74925…
6.000000e-01	3.481509e-01, 7.783443e-01, 1.883557e-01, 1.361060e+00, 8.884466e-01, 1.090422e+00, 2.012540e+00, 7.430107e-01, 1.551617e-02, 9.511388e-01, 1.398294e+00, 1.485143e+00, 6.586215e-01, 4.154739e-01, 7.255442e-01, 8.294623e-01, 4.656657e-01, 1.755790e+00, 1.527463e+00, 3.822822e-01, 1.597031e+00, 7.146448e-01, 1.380769e+00, 1.135981e+00, 6.859273e-01, 4.039471e-01, 1.551673e+00, 1.372783e+00, 9.97273…
8.000000e-01	3.713362e-01, 7.259793e-01, 3.011387e-01, 1.015699e+00, 1.243472e+00, 8.759874e-01, 2.042203e+00, 4.978364e-01, 1.002761e-02, 6.672776e-01, 1.115619e+00, 9.439701e-01, 5.209207e-01, 2.357941e-01, 7.447073e-01, 6.402025e-01, 4.085114e-01, 1.497142e+00, 1.615158e+00, 3.408254e-01, 1.432274e+00, 6.186722e-01, 1.533709e+00, 1.056986e+00, 6.175766e-01, 3.115049e-01, 1.410813e+00, 9.879733e-01, 6.08085…
1.000000e+00	7.272986e-01, 7.903011e-01, 3.519007e-01, 9.150553e-01, 1.052153e+00, 5.217203e-01, 1.930422e+00, 3.154989e-01, 6.563510e-03, 4.952410e-01, 1.216209e+00, 6.806810e-01, 4.873541e-01, 1.604642e-01, 8.580510e-01, 5.660228e-01, 6.235826e-01, 8.449379e-01, 1.463050e+00, 3.383474e-01, 1.632586e+00, 4.309461e-01, 1.614565e+00, 8.298911e-01, 4.426686e-01, 3.878601e-01, 1.153755e+00, 7.373211e-01, 3.55257…
1.200000e+00	8.714279e-01, 7.886858e-01, 3.654784e-01, 7.136548e-01, 1.371050e+00, 5.074591e-01, 2.284377e+00, 3.089312e-01, 5.226696e-03, 5.501618e-01, 8.230122e-01, 6.317625e-01, 3.981116e-01, 1.377856e-01, 9.328411e-01, 6.702813e-01, 7.418081e-01, 8.655143e-01, 1.556349e+00, 5.107814e-01, 1.954976e+00, 4.513821e-01, 1.353131e+00, 4.544527e-01, 4.032075e-01, 6.183184e-01, 9.859536e-01, 4.567025e-01, 1.97514…
1.400000e+00	1.043976e+00, 6.780926e-01, 3.075115e-01, 4.865144e-01, 1.185955e+00, 4.145054e-01, 2.007208e+00, 3.096045e-01, 6.712275e-03, 3.344224e-01, 1.013521e+00, 4.819650e-01, 3.952788e-01, 1.157685e-01, 9.694898e-01, 6.258193e-01, 9.387519e-01, 5.024617e-01, 1.732136e+00, 4.323278e-01, 1.321584e+00, 4.409644e-01, 1.305902e+00, 4.043283e-01, 6.915547e-01, 6.423196e-01, 8.893969e-01, 3.281802e-01, 1.24553…
1.600000e+00	1.065789e+00, 6.844710e-01, 2.841875e-01, 3.547347e-01, 1.286214e+00, 2.755303e-01, 2.227640e+00, 3.895162e-01, 4.571478e-02, 1.778036e-01, 8.815907e-01, 4.107334e-01, 4.621230e-01, 9.278089e-02, 1.061913e+00, 5.982272e-01, 1.048840e+00, 4.069771e-01, 1.891454e+00, 4.985618e-01, 1.154508e+00, 5.663493e-01, 1.190235e+00, 3.713318e-01, 7.985110e-01, 7.918768e-01, 6.138810e-01, 2.005376e-01, 5.74720…
1.800000e+00	1.096429e+00, 7.462855e-01, 2.687527e-01, 2.584382e-01, 1.161966e+00, 2.555890e-01, 2.362650e+00, 4.435664e-01, 1.607134e-01, 9.417192e-02, 7.394965e-01, 3.021050e-01, 4.482248e-01, 1.123119e-01, 7.859982e-01, 6.713317e-01, 1.122711e+00, 2.839931e-01, 1.854004e+00, 5.050555e-01, 8.002257e-01, 5.372552e-01, 1.422902e+00, 3.889005e-01, 9.535823e-01, 7.470827e-01, 4.388096e-01, 1.627859e-01, 3.56287…
2.000000e+00	1.285555e+00, 5.845299e-01, 4.063716e-01, 1.793322e-01, 8.101230e-01, 1.969653e-01, 1.983418e+00, 6.815963e-01, 3.039897e-01, 7.090162e-02, 5.736493e-01, 2.357822e-01, 4.232538e-01, 1.311965e-01, 9.438385e-01, 7.310641e-01, 1.060853e+00, 2.216488e-01, 1.788451e+00, 4.445038e-01, 6.503102e-01, 6.449073e-01, 1.186453e+00, 3.892947e-01, 9.854122e-01, 8.428691e-01, 3.047043e-01, 1.282123e-01, 2.71141…
0.000000e+00	1.963376e+00, 3.745492e-01, 1.620918e+00, 8.688768e-01, 2.936245e-02, 2.714887e+00, 1.489647e+00, 2.002330e+00, 1.900194e+00, 1.060173e+00, 2.777531e+00, 2.144656e-01, 9.900455e-01, 2.288360e+00, 1.623737e-01, 2.852148e+00, 1.451588e+00, 9.364708e-01, 1.351168e+00, 1.057149e+00, 1.209614e+00, 2.794484e+00, 2.088636e+00, 2.477780e+00, 5.195551e-01, 2.737425e+00, 1.160187e+00, 2.833385e+00, 4.03717…
2.000000e-01	1.579164e+00, 2.361677e-01, 1.249728e+00, 1.193840e+00, 4.600416e-01, 1.873798e+00, 1.467528e+00, 1.420586e+00, 1.251345e+00, 8.095025e-01, 2.143692e+00, 4.807554e-01, 1.113511e+00, 1.397031e+00, 9.741141e-02, 1.651899e+00, 8.669460e-01, 1.017556e+00, 9.956756e-01, 7.551305e-01, 1.182776e+00, 2.108234e+00, 1.846542e+00, 2.024368e+00, 3.473486e-01, 2.093545e+00, 8.045476e-01, 2.078419e+00, 6.65211…
4.000000e-01	1.352594e+00, 1.639251e-01, 1.283611e+00, 1.360852e+00, 7.545587e-01, 1.290407e+00, 1.746177e+00, 1.150564e+00, 7.977987e-01, 5.731178e-01, 1.536261e+00, 5.489679e-01, 1.269549e+00, 8.059790e-01, 6.820279e-02, 9.245798e-01, 6.259867e-01, 1.094676e+00, 1.111307e+00, 4.704916e-01, 1.028809e+00, 1.368733e+00, 1.489757e+00, 1.673232e+00, 2.952421e-01, 1.918828e+00, 7.011139e-01, 1.424864e+00, 6.20827…
6.000000e-01	1.508668e+00, 1.943312e-01, 1.153922e+00, 1.276437e+00, 7.322157e-01, 1.163672e+00, 1.801698e+00, 6.865659e-01, 6.635037e-01, 2.852970e-01, 1.130907e+00, 7.092192e-01, 1.229490e+00, 6.098691e-01, 9.572492e-02, 6.056059e-01, 5.572271e-01, 8.810565e-01, 9.925137e-01, 3.363979e-01, 8.810636e-01, 1.041734e+00, 1.306023e+00, 1.634106e+00, 2.461118e-01, 1.527650e+00, 5.446008e-01, 7.930457e-01, 5.33387…
8.000000e-01	1.313988e+00, 2.052936e-01, 8.572957e-01, 8.545904e-01, 1.149676e+00, 8.530890e-01, 1.810575e+00, 5.756268e-01, 6.048453e-01, 2.683756e-01, 7.904682e-01, 4.333042e-01, 1.070609e+00, 4.192851e-01, 3.706957e-01, 3.928355e-01, 8.810163e-01, 6.690776e-01, 1.369207e+00, 4.371846e-01, 5.638947e-01, 1.027788e+00, 1.063721e+00, 1.087926e+00, 4.354989e-01, 1.646401e+00, 4.274672e-01, 5.441400e-01, 3.39833…
1.000000e+00	1.705251e+00, 3.628720e-01, 7.421493e-01, 6.608962e-01, 1.086314e+00, 6.460886e-01, 1.619817e+00, 4.689401e-01, 5.383224e-01, 9.934480e-02, 6.158080e-01, 4.818688e-01, 1.177117e+00, 4.417408e-01, 5.540646e-01, 2.136536e-01, 9.487549e-01, 4.134348e-01, 1.584514e+00, 4.694402e-01, 5.007226e-01, 8.460958e-01, 8.001722e-01, 1.336062e+00, 8.586024e-01, 1.644790e+00, 3.043298e-01, 4.340054e-01, 2.02971…
1.200000e+00	1.372204e+00, 4.326870e-01, 8.036023e-01, 4.660749e-01, 1.163886e+00, 4.589047e-01, 2.120952e+00, 4.408891e-01, 5.304506e-01, 6.972490e-02, 4.588768e-01, 3.546498e-01, 9.909986e-01, 6.417544e-01, 9.325360e-01, 1.553719e-01, 1.084188e+00, 3.685742e-01, 2.073713e+00, 4.130634e-01, 3.182001e-01, 8.046573e-01, 7.129261e-01, 9.029077e-01, 1.009673e+00, 1.481803e+00, 2.398567e-01, 2.502109e-01, 1.08280…
1.400000e+00	1.316032e+00, 4.635252e-01, 9.202071e-01, 2.988707e-01, 7.434545e-01, 3.867995e-01, 2.062825e+00, 4.921282e-01, 5.409829e-01, 3.646782e-02, 3.041346e-01, 2.598755e-01, 9.859115e-01, 7.698809e-01, 9.006085e-01, 1.535978e-01, 1.235590e+00, 2.602376e-01, 1.911097e+00, 5.865551e-01, 2.510633e-01, 8.386993e-01, 6.699328e-01, 1.007402e+00, 9.661257e-01, 1.338974e+00, 1.799055e-01, 1.543696e-01, 6.41371…
1.600000e+00	1.187277e+00, 2.887002e-01, 7.572674e-01, 2.576657e-01, 6.275714e-01, 2.630579e-01, 2.168883e+00, 7.162026e-01, 5.230171e-01, 2.862849e-02, 3.805411e-01, 2.094279e-01, 9.421306e-01, 6.511021e-01, 9.299417e-01, 6.903444e-02, 1.101134e+00, 1.876702e-01, 1.974286e+00, 4.931176e-01, 2.077973e-01, 1.009189e+00, 5.346373e-01, 9.368545e-01, 1.058627e+00, 1.006489e+00, 1.826112e-01, 1.119192e-01, 5.45913…
1.800000e+00	1.287048e+00, 1.867016e-01, 7.690256e-01, 2.159579e-01, 3.594223e-01, 1.628585e-01, 2.264524e+00, 6.772277e-01, 4.642634e-01, 1.642855e-02, 2.115822e-01, 1.483221e-01, 9.173111e-01, 4.836402e-01, 9.463065e-01, 5.289945e-02, 1.014034e+00, 1.353164e-01, 2.089522e+00, 4.945657e-01, 1.750398e-01, 9.421078e-01, 5.885446e-01, 9.292665e-01, 1.456401e+00, 1.387663e+00, 9.293159e-02, 6.922547e-02, 5.11458…
2.000000e+00	1.351641e+00, 1.083156e-01, 6.122376e-01, 1.783775e-01, 2.426467e-01, 1.529971e-01, 1.855318e+00, 6.592396e-01, 4.774629e-01, 9.972444e-03, 2.589636e-01, 1.582731e-01, 8.067590e-01, 6.729933e-01, 1.186193e+00, 4.582827e-02, 1.098498e+00, 9.416532e-02, 2.233401e+00, 4.548166e-01, 1.394885e-01, 9.728373e-01, 6.339439e-01, 8.720521e-01, 1.292077e+00, 1.071208e+00, 6.260696e-02, 4.614996e-02, 5.38734…
0.000000e+00	1.434098e+00, 1.783684e+00, 1.574602e+00, 2.294276e+00, 1.865632e+00, 4.935105e-01, 1.309155e+00, 2.803604e+00, 2.358513e+00, 1.898191e-01, 2.014282e+00, 3.381943e+00, 1.432380e+00, 1.369124e+00, 6.262490e-01, 1.667612e+00, 3.375493e-01, 2.691307e+00, 2.128951e+00, 1.034067e-01, 2.239012e+00, 2.701953e+00, 8.448849e-01, 2.887653e+00, 2.091045e+00, 2.022741e+00, 1.089708e-01, 9.884304e-01, 1.42479…
2.000000e-01	1.398163e+00, 1.597337e+00, 1.249881e+00, 2.047782e+00, 1.142025e+00, 3.952846e-01, 1.622070e+00, 1.994871e+00, 1.754368e+00, 2.397883e-01, 1.675238e+00, 2.592098e+00, 1.176889e+00, 1.218041e+00, 3.236932e-01, 1.028938e+00, 3.789668e-01, 2.507655e+00, 1.698753e+00, 1.383637e-01, 1.745242e+00, 1.944235e+00, 8.106218e-01, 2.110595e+00, 1.945397e+00, 1.366566e+00, 5.271817e-01, 9.293788e-01, 1.46062…
4.000000e-01	1.179740e+00, 1.097997e+00, 8.413987e-01, 1.855534e+00, 8.694521e-01, 3.257625e-01, 1.941221e+00, 1.158837e+00, 9.151763e-01, 3.067586e-01, 1.360177e+00, 2.134221e+00, 1.138062e+00, 7.994011e-01, 1.801780e-01, 1.088377e+00, 3.727531e-01, 1.870682e+00, 1.314077e+00, 2.475821e-01, 1.306486e+00, 1.352473e+00, 9.251562e-01, 1.385657e+00, 9.878593e-01, 1.155196e+00, 9.459425e-01, 8.309358e-01, 1.20677…
6.000000e-01	1.059400e+00, 8.513012e-01, 7.437491e-01, 1.600638e+00, 7.170500e-01, 2.241443e-01, 2.036779e+00, 9.746504e-01, 4.791341e-01, 3.357784e-01, 9.647846e-01, 1.667783e+00, 6.826095e-01, 7.114854e-01, 2.753358e-01, 7.902861e-01, 3.855440e-01, 1.309545e+00, 1.180405e+00, 4.031079e-01, 1.293432e+00, 1.249773e+00, 1.068270e+00, 1.303006e+00, 1.134436e+00, 8.909781e-01, 9.562278e-01, 8.240994e-01, 8.57364…
8.000000e-01	1.045768e+00, 5.313344e-01, 1.045731e+00, 1.349919e+00, 6.437009e-01, 1.795886e-01, 2.104986e+00, 6.012361e-01, 2.855155e-01, 3.017959e-01, 8.236316e-01, 1.155007e+00, 6.051689e-01, 5.567996e-01, 4.964784e-01, 5.735732e-01, 6.578654e-01, 1.017463e+00, 1.128047e+00, 3.959412e-01, 1.182870e+00, 1.103697e+00, 1.185054e+00, 1.012494e+00, 1.128248e+00, 9.662740e-01, 1.233878e+00, 6.461627e-01, 5.59964…
1.000000e+00	1.202698e+00, 2.412239e-01, 9.996655e-01, 1.182280e+00, 5.076918e-01, 1.218160e-01, 1.919722e+00, 4.660841e-01, 1.661365e-01, 3.341230e-01, 8.278499e-01, 8.817689e-01, 6.864039e-01, 5.476815e-01, 7.676175e-01, 3.743722e-01, 7.588599e-01, 6.577478e-01, 1.148435e+00, 5.089474e-01, 1.519309e+00, 1.000060e+00, 1.072392e+00, 8.127967e-01, 1.165318e+00, 8.377280e-01, 9.671245e-01, 3.630610e-01, 3.39197…
1.200000e+00	1.330728e+00, 2.099006e-01, 9.101541e-01, 8.575493e-01, 4.228631e-01, 1.160770e-01, 2.171279e+00, 5.061687e-01, 1.063757e-01, 2.046501e-01, 4.243394e-01, 5.727000e-01, 4.679487e-01, 3.940275e-01, 9.295769e-01, 2.702002e-01, 8.028981e-01, 5.215001e-01, 1.140541e+00, 5.040167e-01, 1.283625e+00, 9.240358e-01, 1.156474e+00, 4.470594e-01, 1.143978e+00, 8.594341e-01, 9.335625e-01, 2.625624e-01, 2.26653…
1.400000e+00	1.018761e+00, 1.283862e-01, 7.609840e-01, 5.285031e-01, 3.022345e-01, 8.484986e-02, 2.088560e+00, 5.235825e-01, 1.472987e-01, 1.532202e-01, 5.138720e-01, 4.360446e-01, 8.031130e-01, 3.716364e-01, 1.001958e+00, 2.207982e-01, 9.893028e-01, 3.581455e-01, 1.317993e+00, 4.385612e-01, 9.333034e-01, 7.291904e-01, 1.090809e+00, 4.930453e-01, 1.316690e+00, 7.458911e-01, 6.783688e-01, 1.704173e-01, 1.26949…
1.600000e+00	1.470262e+00, 7.980796e-02, 7.268664e-01, 3.755786e-01, 1.995342e-01, 5.967442e-02, 2.252265e+00, 5.704165e-01, 2.760748e-01, 8.501574e-02, 4.066088e-01, 4.026306e-01, 6.958173e-01, 2.946105e-01, 9.835905e-01, 1.815722e-01, 1.091112e+00, 2.760669e-01, 1.495333e+00, 5.131548e-01, 7.655112e-01, 8.440470e-01, 9.443603e-01, 4.993629e-01, 1.120082e+00, 7.714786e-01, 4.823433e-01, 1.265249e-01, 7.39636…
1.800000e+00	1.248844e+00, 4.794808e-02, 6.579526e-01, 2.704088e-01, 1.372391e-01, 4.810260e-02, 1.892135e+00, 7.505506e-01, 2.849684e-01, 4.898008e-02, 3.277149e-01, 2.817805e-01, 7.427868e-01, 3.005436e-01, 9.590833e-01, 1.429886e-01, 1.380606e+00, 1.777339e-01, 1.527330e+00, 4.996218e-01, 7.128666e-01, 9.206905e-01, 1.065600e+00, 5.137481e-01, 1.541423e+00, 9.238656e-01, 3.980722e-01, 8.073068e-02, 5.50928…
2.000000e+00	1.070677e+00, 3.222270e-02, 7.385080e-01, 1.926185e-01, 9.120857e-02, 4.887035e-02, 2.039801e+00, 8.852089e-01, 4.288206e-01, 2.755394e-02, 3.191554e-01, 2.368511e-01, 8.793208e-01, 2.851896e-01, 1.032192e+00, 1.207237e-01, 1.161616e+00, 1.242105e-01, 1.306478e+00, 4.803969e-01, 4.356555e-01, 8.798273e-01, 1.071719e+00, 6.922953e-01, 1.229619e+00, 1.011366e+00, 2.955833e-01, 4.789645e-02, 5.07384…
0.000000e+00	7.477997e-01, 2.847651e+00, 1.222682e+00, 2.558769e+00, 1.471466e-01, 3.236847e+00, 3.068190e+00, 1.722022e+00, 1.830526e+00, 9.863687e-02, 1.431739e+00, 1.865646e+00, 2.214686e+00, 3.183194e+00, 1.443291e-01, 1.038984e-01, 5.459287e-02, 3.093461e+00, 1.287549e-01, 2.474410e+00, 1.811675e+00, 2.088712e+00, 2.198573e+00, 6.160441e-01, 5.810944e-01, 5.088034e-01, 2.137250e+00, 1.688346e+00, 2.51267…
2.000000e-01	5.620723e-01, 1.791540e+00, 9.999286e-01, 2.230811e+00, 5.452083e-01, 1.861780e+00, 2.016759e+00, 1.430306e+00, 1.334643e+00, 2.684868e-01, 1.127402e+00, 1.684593e+00, 1.271116e+00, 1.528423e+00, 1.587888e-01, 3.664629e-01, 3.599299e-02, 2.240742e+00, 5.236426e-01, 1.659613e+00, 1.889088e+00, 1.506642e+00, 2.176153e+00, 5.192932e-01, 3.912986e-01, 3.952722e-01, 2.231005e+00, 1.633606e+00, 1.62089…
4.000000e-01	4.533535e-01, 1.034236e+00, 8.807025e-01, 1.799220e+00, 7.280640e-01, 1.574857e+00, 1.430842e+00, 7.026528e-01, 6.835827e-01, 2.597153e-01, 1.273447e+00, 1.240401e+00, 1.126538e+00, 1.209051e+00, 2.833270e-01, 4.176978e-01, 2.465558e-02, 1.878178e+00, 7.117406e-01, 1.274411e+00, 2.339792e+00, 1.143434e+00, 2.098001e+00, 3.899088e-01, 4.224252e-01, 3.258351e-01, 2.103607e+00, 1.396627e+00, 1.21579…
6.000000e-01	4.038328e-01, 7.661578e-01, 7.006217e-01, 1.411204e+00, 9.756804e-01, 1.001884e+00, 1.482821e+00, 4.744311e-01, 3.890882e-01, 3.461126e-01, 9.824902e-01, 8.917136e-01, 9.326421e-01, 6.656263e-01, 4.904107e-01, 6.181898e-01, 5.668693e-02, 1.435152e+00, 1.055408e+00, 8.706514e-01, 1.832398e+00, 9.752991e-01, 1.736732e+00, 2.930016e-01, 5.401119e-01, 3.613536e-01, 1.954181e+00, 1.120217e+00, 6.90205…
8.000000e-01	5.504401e-01, 4.798267e-01, 6.445021e-01, 1.009754e+00, 1.223811e+00, 8.518881e-01, 1.774116e+00, 3.668924e-01, 2.025002e-01, 3.619207e-01, 1.101784e+00, 7.258141e-01, 5.871558e-01, 3.556703e-01, 5.588795e-01, 7.106616e-01, 2.916310e-01, 1.308383e+00, 1.421666e+00, 6.672784e-01, 2.173167e+00, 8.646547e-01, 1.653260e+00, 1.982694e-01, 6.702794e-01, 4.272888e-01, 1.314670e+00, 6.435783e-01, 4.00820…
1.000000e+00	6.229313e-01, 5.078216e-01, 3.964608e-01, 7.117965e-01, 1.087561e+00, 6.087668e-01, 1.701369e+00, 2.256188e-01, 1.207297e-01, 3.759085e-01, 8.163116e-01, 5.737311e-01, 4.404066e-01, 2.492214e-01, 8.857720e-01, 7.676868e-01, 5.334712e-01, 1.026805e+00, 1.440090e+00, 6.353623e-01, 1.717766e+00, 7.046230e-01, 1.962550e+00, 1.529348e-01, 6.930001e-01, 5.268691e-01, 1.200931e+00, 6.224893e-01, 2.15963…
1.200000e+00	8.108262e-01, 5.684755e-01, 3.283061e-01, 5.768717e-01, 1.235343e+00, 4.295562e-01, 1.797741e+00, 2.382578e-01, 7.302662e-02, 2.704441e-01, 1.014794e+00, 4.221420e-01, 3.839435e-01, 1.433864e-01, 8.586465e-01, 7.056959e-01, 7.129507e-01, 5.823886e-01, 1.933058e+00, 5.283335e-01, 1.652029e+00, 7.086032e-01, 1.319218e+00, 1.182544e-01, 8.315605e-01, 5.728382e-01, 8.065929e-01, 3.281307e-01, 1.50306…
1.400000e+00	1.018761e+00, 5.388754e-01, 2.611869e-01, 3.303014e-01, 1.081366e+00, 3.383066e-01, 1.986952e+00, 2.255912e-01, 4.369868e-02, 1.562016e-01, 7.063475e-01, 3.263412e-01, 3.153493e-01, 1.016861e-01, 1.051222e+00, 7.922662e-01, 7.507432e-01, 5.031178e-01, 1.950767e+00, 5.731245e-01, 1.191449e+00, 5.832753e-01, 1.351988e+00, 1.004420e-01, 1.151381e+00, 7.250574e-01, 5.259206e-01, 2.409813e-01, 7.72050…
1.600000e+00	9.277161e-01, 4.993728e-01, 1.928810e-01, 2.530451e-01, 8.681587e-01, 2.676607e-01, 1.870339e+00, 3.346320e-01, 8.634354e-02, 1.029228e-01, 8.404134e-01, 2.467619e-01, 3.257281e-01, 8.063250e-02, 9.880229e-01, 5.586533e-01, 1.166853e+00, 4.195078e-01, 1.941151e+00, 6.184637e-01, 1.094578e+00, 7.626898e-01, 1.466845e+00, 1.091984e-01, 1.102250e+00, 8.654400e-01, 4.632640e-01, 1.451143e-01, 4.42006…
1.800000e+00	1.110600e+00, 3.976948e-01, 2.581958e-01, 1.852331e-01, 6.380262e-01, 2.148449e-01, 2.279018e+00, 4.520659e-01, 2.034826e-01, 5.870772e-02, 5.823615e-01, 1.798014e-01, 3.601707e-01, 7.263753e-02, 1.036999e+00, 6.972377e-01, 1.102142e+00, 2.665316e-01, 1.958139e+00, 6.685779e-01, 8.347688e-01, 6.524245e-01, 1.372405e+00, 2.378635e-01, 1.171504e+00, 7.436586e-01, 3.363092e-01, 1.030605e-01, 3.00437…
2.000000e+00	1.083981e+00, 2.991694e-01, 3.631229e-01, 1.375877e-01, 5.022464e-01, 1.629634e-01, 1.871278e+00, 5.303087e-01, 3.223929e-01, 3.781755e-02, 3.803067e-01, 1.392093e-01, 5.773474e-01, 6.217098e-02, 8.265856e-01, 6.793347e-01, 1.065578e+00, 1.907409e-01, 1.768879e+00, 5.491523e-01, 5.373087e-01, 6.937207e-01, 1.227568e+00, 4.236821e-01, 1.217521e+00, 9.241197e-01, 2.584407e-01, 7.608037e-02, 1.86141…
0.000000e+00	2.397578e+00, 1.738438e+00, 9.969478e-01, 1.802883e+00, 1.323055e+00, 2.156427e+00, 1.761835e-01, 1.650360e+00, 3.353852e-01, 3.242838e+00, 1.275545e-01, 1.650163e-01, 3.849013e-01, 6.892890e-01, 9.153474e-01, 1.139354e-01, 9.581780e-01, 1.370872e+00, 2.179226e+00, 6.815214e-01, 7.276623e-01, 2.826861e+00, 2.128005e+00, 2.817081e+00, 1.991008e+00, 2.977423e+00, 7.723005e-02, 2.848267e+00, 7.12798…
2.000000e-01	2.035880e+00, 1.200411e+00, 7.945608e-01, 1.674271e+00, 9.355376e-01, 1.614355e+00, 5.929771e-01, 1.058187e+00, 4.065374e-01, 2.180898e+00, 9.182818e-02, 3.398673e-01, 4.178933e-01, 3.192652e-01, 8.029829e-01, 3.990869e-01, 6.531812e-01, 1.280487e+00, 1.944017e+00, 4.940224e-01, 6.693154e-01, 2.580733e+00, 2.066962e+00, 2.322152e+00, 1.720097e+00, 2.189940e+00, 6.369653e-02, 1.960361e+00, 9.67531…
4.000000e-01	1.199859e+00, 7.810608e-01, 7.513197e-01, 1.542022e+00, 5.855953e-01, 1.318285e+00, 1.000778e+00, 9.281719e-01, 5.147717e-01, 1.055931e+00, 6.597292e-02, 4.932184e-01, 4.078234e-01, 2.368633e-01, 8.936920e-01, 3.681546e-01, 4.170455e-01, 1.267767e+00, 1.517925e+00, 2.343401e-01, 4.841842e-01, 1.863366e+00, 1.781284e+00, 1.523804e+00, 1.536594e+00, 1.853137e+00, 4.103572e-02, 1.377405e+00, 7.15639…
6.000000e-01	1.534273e+00, 4.838805e-01, 6.581436e-01, 9.578658e-01, 3.824982e-01, 9.051810e-01, 1.185403e+00, 6.148930e-01, 3.929799e-01, 6.940686e-01, 7.150711e-02, 4.807679e-01, 2.691416e-01, 1.264876e-01, 1.056453e+00, 3.167606e-01, 4.283306e-01, 9.051147e-01, 1.151835e+00, 1.750875e-01, 4.179628e-01, 1.638492e+00, 1.315798e+00, 1.407069e+00, 1.912224e+00, 2.271141e+00, 3.647403e-02, 1.102659e+00, 4.16243…
8.000000e-01	1.520910e+00, 2.780038e-01, 9.638121e-01, 8.887460e-01, 2.702876e-01, 5.772583e-01, 1.286050e+00, 3.416484e-01, 5.273095e-01, 3.824990e-01, 7.359855e-02, 3.305353e-01, 1.698551e-01, 1.408014e-01, 9.953463e-01, 2.294090e-01, 5.140694e-01, 7.704883e-01, 1.114128e+00, 1.643781e-01, 2.524258e-01, 1.525399e+00, 1.353963e+00, 1.389491e+00, 1.871952e+00, 1.852080e+00, 3.656766e-02, 6.501641e-01, 2.03936…
1.000000e+00	1.304593e+00, 2.190367e-01, 9.620567e-01, 5.960103e-01, 2.110461e-01, 5.131584e-01, 1.450449e+00, 2.919220e-01, 5.015357e-01, 2.609358e-01, 6.269265e-02, 2.957797e-01, 1.727253e-01, 1.124088e-01, 9.845300e-01, 1.878685e-01, 7.962573e-01, 6.730061e-01, 9.404021e-01, 2.871450e-01, 2.138867e-01, 1.196266e+00, 1.196944e+00, 1.200895e+00, 1.727153e+00, 1.743757e+00, 2.617186e-02, 3.964088e-01, 1.39733…
1.200000e+00	1.327719e+00, 1.355387e-01, 9.288826e-01, 3.181723e-01, 1.318454e-01, 3.962854e-01, 1.614359e+00, 3.105479e-01, 5.403988e-01, 1.440822e-01, 7.763997e-02, 2.200829e-01, 1.923847e-01, 1.254725e-01, 9.563830e-01, 1.926760e-01, 8.475090e-01, 4.568493e-01, 1.198127e+00, 3.492679e-01, 1.714039e-01, 1.109541e+00, 1.235050e+00, 1.066177e+00, 1.467644e+00, 1.477508e+00, 2.005917e-02, 2.864179e-01, 8.12767…
1.400000e+00	1.273932e+00, 5.699880e-02, 6.366585e-01, 2.383907e-01, 8.159683e-02, 3.758063e-01, 2.029216e+00, 3.917608e-01, 4.935271e-01, 9.391764e-02, 1.083768e-01, 1.632341e-01, 2.206679e-01, 1.520699e-01, 8.768269e-01, 1.766129e-01, 9.363558e-01, 2.882861e-01, 1.469804e+00, 4.634081e-01, 1.071265e-01, 1.140343e+00, 1.225896e+00, 1.024515e+00, 1.718450e+00, 1.384020e+00, 1.456730e-02, 1.931664e-01, 4.78630…
1.600000e+00	1.485103e+00, 4.656405e-02, 9.288728e-01, 2.373101e-01, 5.669746e-02, 2.714293e-01, 1.844928e+00, 4.646885e-01, 5.253199e-01, 5.709520e-02, 9.412640e-02, 1.421189e-01, 2.559062e-01, 1.511640e-01, 1.139336e+00, 1.595022e-01, 9.923114e-01, 2.242594e-01, 1.316556e+00, 4.568455e-01, 9.694344e-02, 1.132510e+00, 1.298331e+00, 1.123040e+00, 1.346121e+00, 1.450588e+00, 1.031822e-02, 1.257694e-01, 2.40670…
1.800000e+00	1.278646e+00, 2.336340e-02, 7.857463e-01, 1.664336e-01, 4.345899e-02, 1.591171e-01, 2.333628e+00, 4.757034e-01, 5.375617e-01, 3.840757e-02, 1.252884e-01, 9.660523e-02, 3.782608e-01, 1.666083e-01, 9.133803e-01, 1.208517e-01, 1.093282e+00, 1.689039e-01, 1.135164e+00, 5.232632e-01, 8.116627e-02, 1.193431e+00, 9.963783e-01, 9.490603e-01, 1.514165e+00, 1.175507e+00, 8.097410e-03, 8.228286e-02, 2.38492…
2.000000e+00	1.147339e+00, 1.555476e-02, 9.357041e-01, 1.228999e-01, 2.784419e-02, 1.368878e-01, 2.002563e+00, 7.041380e-01, 5.305270e-01, 2.055817e-02, 1.363424e-01, 7.049975e-02, 4.137441e-01, 1.863015e-01, 1.013915e+00, 1.179883e-01, 1.048111e+00, 1.382968e-01, 9.690369e-01, 4.541920e-01, 6.273065e-02, 9.748478e-01, 1.107513e+00, 9.473297e-01, 1.782967e+00, 1.191012e+00, 5.946039e-03, 5.259616e-02, 2.07069…
0.000000e+00	3.169470e-01, 1.581927e+00, 3.159364e-01, 2.396740e+00, 5.434359e-01, 2.380926e+00, 2.037696e+00, 1.326506e-01, 1.269377e+00, 2.175193e+00, 2.935245e+00, 2.087518e+00, 2.864278e+00, 2.092765e+00, 5.298643e-01, 2.343149e+00, 3.271407e-02, 1.482031e+00, 2.634753e+00, 2.391992e+00, 5.198726e-02, 2.396756e+00, 2.098050e+00, 1.508521e+00, 4.363181e-01, 1.937338e+00, 2.446940e+00, 2.251646e+00, 3.18879…
2.000000e-01	2.213100e-01, 1.164644e+00, 4.824113e-01, 1.587474e+00, 7.128486e-01, 1.845318e+00, 2.238197e+00, 1.004029e-01, 1.006237e+00, 1.800004e+00, 1.823990e+00, 2.155196e+00, 2.395816e+00, 1.223379e+00, 3.024413e-01, 1.912449e+00, 2.224693e-02, 1.451187e+00, 2.524441e+00, 1.599342e+00, 4.638932e-01, 2.330676e+00, 2.155065e+00, 1.222879e+00, 3.176338e-01, 1.724881e+00, 2.903952e+00, 2.535733e+00, 1.71135…
4.000000e-01	1.318763e-01, 9.376639e-01, 3.492096e-01, 1.225270e+00, 1.016065e+00, 1.121178e+00, 1.851642e+00, 5.864586e-02, 7.566422e-01, 1.363748e+00, 2.001400e+00, 1.851488e+00, 2.027449e+00, 8.034762e-01, 2.077239e-01, 1.142754e+00, 1.518029e-02, 1.281600e+00, 2.523353e+00, 1.005409e+00, 7.909812e-01, 1.384984e+00, 2.064952e+00, 1.090307e+00, 2.627947e-01, 1.198993e+00, 1.827079e+00, 1.918986e+00, 7.73396…
6.000000e-01	1.508181e-01, 7.270788e-01, 1.638745e-01, 8.045094e-01, 9.409253e-01, 1.086588e+00, 1.860618e+00, 4.545310e-02, 5.732039e-01, 7.591108e-01, 1.353326e+00, 1.176131e+00, 2.034848e+00, 4.775129e-01, 3.353757e-01, 1.051292e+00, 1.815564e-02, 1.089438e+00, 2.704327e+00, 5.720976e-01, 1.082583e+00, 1.046808e+00, 2.224025e+00, 1.001550e+00, 1.718379e-01, 1.195363e+00, 2.457296e+00, 1.374265e+00, 5.87791…
8.000000e-01	3.011549e-01, 6.859135e-01, 1.070360e-01, 7.046076e-01, 1.112452e+00, 6.916846e-01, 1.931128e+00, 2.195205e-02, 3.408052e-01, 7.074224e-01, 1.407438e+00, 8.870040e-01, 1.628230e+00, 2.761291e-01, 6.014820e-01, 7.596539e-01, 2.039139e-01, 9.757888e-01, 2.453812e+00, 3.980062e-01, 1.379732e+00, 7.107864e-01, 1.516107e+00, 8.174585e-01, 1.651094e-01, 7.598560e-01, 1.989254e+00, 8.516316e-01, 3.61998…
1.000000e+00	4.768780e-01, 7.366707e-01, 6.009299e-02, 4.032262e-01, 1.113562e+00, 6.115162e-01, 2.099671e+00, 2.503912e-02, 2.120149e-01, 5.665641e-01, 1.314128e+00, 6.523193e-01, 1.180056e+00, 1.698370e-01, 6.942764e-01, 8.635832e-01, 4.680358e-01, 8.066065e-01, 2.633416e+00, 2.705896e-01, 1.234961e+00, 6.074762e-01, 1.792930e+00, 6.313154e-01, 1.459953e-01, 8.129899e-01, 1.585293e+00, 5.503371e-01, 1.51091…
1.200000e+00	5.598574e-01, 7.910637e-01, 3.246254e-02, 3.405950e-01, 1.332648e+00, 4.133950e-01, 1.808660e+00, 3.878732e-02, 1.001844e-01, 4.816466e-01, 1.136712e+00, 6.802557e-01, 8.604786e-01, 9.728865e-02, 9.471486e-01, 9.251658e-01, 8.286564e-01, 5.304671e-01, 2.623245e+00, 2.934946e-01, 1.523421e+00, 4.835079e-01, 1.714595e+00, 3.604947e-01, 2.309691e-01, 9.653673e-01, 1.359207e+00, 3.812510e-01, 1.03114…
1.400000e+00	7.655048e-01, 6.312843e-01, 2.077232e-02, 2.447107e-01, 1.446213e+00, 3.617490e-01, 1.886424e+00, 7.838131e-02, 7.044236e-02, 3.084292e-01, 1.112697e+00, 4.123053e-01, 6.533261e-01, 7.740146e-02, 1.001139e+00, 8.338055e-01, 8.772202e-01, 3.401826e-01, 2.677342e+00, 3.295885e-01, 1.565899e+00, 5.671786e-01, 1.615558e+00, 3.376400e-01, 4.186121e-01, 8.861980e-01, 9.691398e-01, 2.513264e-01, 5.60855…
1.600000e+00	8.722268e-01, 7.933510e-01, 1.489476e-02, 1.827154e-01, 1.174621e+00, 2.705602e-01, 1.739293e+00, 2.167585e-01, 7.743559e-02, 1.806529e-01, 9.874835e-01, 2.963847e-01, 6.807986e-01, 4.922678e-02, 9.594497e-01, 7.121896e-01, 1.002158e+00, 2.993745e-01, 2.470469e+00, 3.732228e-01, 1.041322e+00, 4.586966e-01, 1.314251e+00, 2.829589e-01, 5.744140e-01, 8.768434e-01, 5.479038e-01, 2.785405e-01, 3.44249…
1.800000e+00	1.106570e+00, 8.304289e-01, 1.072311e-02, 1.437086e-01, 1.317138e+00, 2.116943e-01, 2.218063e+00, 3.347723e-01, 1.733795e-01, 1.111251e-01, 7.359658e-01, 1.908771e-01, 5.161559e-01, 6.417358e-02, 1.124993e+00, 8.080054e-01, 1.003945e+00, 1.893791e-01, 2.771129e+00, 3.931612e-01, 9.217381e-01, 5.567701e-01, 1.269407e+00, 2.808833e-01, 8.020274e-01, 1.021736e+00, 4.475338e-01, 1.746137e-01, 2.44148…
2.000000e+00	1.242589e+00, 6.904060e-01, 1.227253e-02, 1.022303e-01, 1.039644e+00, 1.612219e-01, 2.082552e+00, 4.196371e-01, 2.801310e-01, 6.568035e-02, 6.356225e-01, 2.221628e-01, 5.802016e-01, 5.663701e-02, 1.138342e+00, 8.454185e-01, 1.158100e+00, 1.370052e-01, 2.627183e+00, 4.981491e-01, 6.953266e-01, 4.788361e-01, 1.351832e+00, 4.351987e-01, 9.713119e-01, 1.112115e+00, 4.221897e-01, 1.434010e-01, 1.25368…
0.000000e+00	1.893100e+00, 1.769586e+00, 9.725521e-01, 1.407583e+00, 1.354797e+00, 1.233038e-02, 1.085336e-01, 2.333962e+00, 2.561019e+00, 4.819019e-01, 4.566735e-01, 1.489905e+00, 2.455553e+00, 1.065220e+00, 1.056478e+00, 2.048931e+00, 2.657988e+00, 1.598666e-01, 1.384047e+00, 1.815742e+00, 6.546995e-01, 2.698930e+00, 1.435285e+00, 9.513001e-01, 2.586562e+00, 3.096959e+00, 2.483935e+00, 4.749839e-02, 1.82585…
2.000000e-01	1.963709e+00, 1.395748e+00, 4.462610e-01, 1.535842e+00, 8.023783e-01, 2.238857e-01, 1.047895e-01, 1.955117e+00, 1.501328e+00, 5.071874e-01, 2.641569e-01, 1.111515e+00, 1.964772e+00, 5.478574e-01, 1.037887e+00, 1.659426e+00, 2.741328e+00, 1.087078e-01, 1.152182e+00, 1.171745e+00, 9.214377e-01, 2.331111e+00, 1.387815e+00, 1.155514e+00, 2.738392e+00, 2.114803e+00, 2.146679e+00, 4.590886e-01, 1.24925…
4.000000e-01	1.857195e+00, 1.043851e+00, 2.704327e-01, 1.318293e+00, 6.723172e-01, 4.867160e-01, 2.022084e-01, 1.951579e+00, 9.835058e-01, 4.188215e-01, 1.878013e-01, 9.449918e-01, 1.441103e+00, 3.555813e-01, 1.210193e+00, 9.851516e-01, 1.905233e+00, 1.090442e-01, 9.550520e-01, 8.635704e-01, 1.266004e+00, 2.050778e+00, 1.354376e+00, 9.091515e-01, 1.920897e+00, 1.984554e+00, 1.708414e+00, 6.456221e-01, 1.07709…
6.000000e-01	1.688751e+00, 7.860017e-01, 2.204390e-01, 1.645462e+00, 4.162423e-01, 5.677357e-01, 4.663748e-01, 1.556012e+00, 6.549381e-01, 3.661016e-01, 1.347964e-01, 5.431753e-01, 1.013815e+00, 2.630362e-01, 1.025045e+00, 9.539455e-01, 1.950414e+00, 6.995907e-02, 8.565099e-01, 8.345100e-01, 1.384510e+00, 1.556837e+00, 1.579143e+00, 6.090955e-01, 2.169352e+00, 1.592616e+00, 1.245534e+00, 4.499356e-01, 1.07587…
8.000000e-01	1.409083e+00, 4.459069e-01, 3.992960e-01, 1.678241e+00, 3.233726e-01, 6.921156e-01, 7.264278e-01, 1.647599e+00, 3.484518e-01, 2.797897e-01, 1.251200e-01, 6.657651e-01, 7.152951e-01, 1.679257e-01, 1.214744e+00, 7.504869e-01, 1.645311e+00, 4.841678e-02, 7.157535e-01, 7.982881e-01, 1.544512e+00, 1.320323e+00, 1.240284e+00, 4.298130e-01, 1.850700e+00, 1.334723e+00, 1.017288e+00, 3.784143e-01, 1.02378…
1.000000e+00	1.336043e+00, 2.362912e-01, 6.009233e-01, 1.469678e+00, 2.230051e-01, 6.543664e-01, 1.108016e+00, 1.469066e+00, 2.111519e-01, 1.540086e-01, 1.335282e-01, 3.621858e-01, 6.060096e-01, 1.401329e-01, 1.036165e+00, 7.864464e-01, 1.164105e+00, 4.324246e-02, 5.343451e-01, 7.924723e-01, 1.348311e+00, 1.122737e+00, 1.482138e+00, 4.157048e-01, 1.886955e+00, 1.364131e+00, 8.059634e-01, 2.004353e-01, 1.01112…
1.200000e+00	1.436466e+00, 1.586271e-01, 7.087993e-01, 1.410603e+00, 1.197363e-01, 5.489402e-01, 1.266845e+00, 1.523262e+00, 2.098639e-01, 8.839136e-02, 1.150196e-01, 2.686193e-01, 3.718428e-01, 1.126767e-01, 1.086704e+00, 6.110121e-01, 1.041002e+00, 2.433444e-02, 3.776832e-01, 6.046298e-01, 1.055833e+00, 9.655153e-01, 1.302057e+00, 2.720172e-01, 1.782621e+00, 1.422999e+00, 6.091645e-01, 1.343829e-01, 9.08533…
1.400000e+00	1.260559e+00, 1.037637e-01, 7.934427e-01, 1.593046e+00, 9.743056e-02, 4.397211e-01, 1.618625e+00, 1.105528e+00, 2.303287e-01, 5.532774e-02, 1.187362e-01, 2.713887e-01, 3.506677e-01, 1.020306e-01, 1.005098e+00, 5.498549e-01, 1.246089e+00, 2.066335e-02, 3.636916e-01, 5.713237e-01, 6.818442e-01, 1.107255e+00, 1.083663e+00, 3.657017e-01, 1.458180e+00, 1.226110e+00, 4.689007e-01, 9.901470e-02, 7.52924…
1.600000e+00	1.389536e+00, 7.290047e-02, 7.777062e-01, 1.859970e+00, 5.971186e-02, 2.904781e-01, 1.426078e+00, 1.321430e+00, 3.998898e-01, 3.949644e-02, 1.457658e-01, 1.932602e-01, 4.006162e-01, 1.087886e-01, 1.120593e+00, 5.199029e-01, 1.508393e+00, 1.660165e-02, 2.856044e-01, 5.956881e-01, 6.754036e-01, 1.033902e+00, 1.286133e+00, 4.927935e-01, 1.905288e+00, 1.298881e+00, 4.398576e-01, 8.456417e-02, 9.36999…
1.800000e+00	1.168135e+00, 3.534137e-02, 8.652392e-01, 1.238465e+00, 4.540078e-02, 2.762627e-01, 1.826671e+00, 1.133196e+00, 3.860943e-01, 1.716805e-02, 1.680965e-01, 1.359205e-01, 4.007313e-01, 1.056881e-01, 9.545736e-01, 3.660344e-01, 1.416205e+00, 1.138038e-02, 2.493629e-01, 5.665973e-01, 4.979990e-01, 9.690421e-01, 1.338466e+00, 5.606949e-01, 1.540737e+00, 1.024197e+00, 2.602888e-01, 4.293944e-02, 7.62117…
2.000000e+00	1.268732e+00, 2.495133e-02, 8.595049e-01, 1.325532e+00, 2.827959e-02, 1.606254e-01, 2.167437e+00, 1.091599e+00, 4.203369e-01, 1.402080e-02, 1.859589e-01, 1.149562e-01, 4.498951e-01, 1.034010e-01, 1.163413e+00, 2.838921e-01, 1.351744e+00, 7.435738e-03, 1.675525e-01, 5.558401e-01, 3.232474e-01, 9.571300e-01, 1.103586e+00, 5.889345e-01, 1.381966e+00, 1.352003e+00, 1.829307e-01, 3.099448e-02, 7.17917…
0.000000e+00	1.792991e+00, 1.881126e+00, 1.468725e+00, 1.381618e+00, 6.837726e-01, 2.025023e+00, 1.104924e+00, 1.108737e+00, 1.596576e+00, 2.504413e+00, 1.205326e+00, 2.404631e-02, 2.531027e+00, 1.408266e+00, 1.844808e-01, 2.932622e+00, 3.490872e+00, 3.725089e-01, 2.119870e+00, 7.983235e-01, 3.087667e-01, 8.058201e-01, 2.210058e+00, 1.673340e-01, 2.734664e-02, 7.425610e-01, 1.836941e+00, 1.907692e+00, 1.25573…
2.000000e-01	1.377486e+00, 1.075839e+00, 6.540553e-01, 1.419199e+00, 7.849935e-01, 1.534478e+00, 1.223142e+00, 1.511492e+00, 1.020000e+00, 1.551951e+00, 7.899404e-01, 2.300153e-01, 2.471010e+00, 1.006718e+00, 3.967633e-01, 1.944640e+00, 2.196795e+00, 5.959644e-01, 2.378731e+00, 5.385532e-01, 8.248326e-01, 7.010576e-01, 1.754876e+00, 3.134989e-01, 4.282957e-01, 8.465591e-01, 1.442868e+00, 1.912835e+00, 1.18040…
4.000000e-01	1.241503e+00, 6.971555e-01, 4.319645e-01, 1.780029e+00, 9.967195e-01, 1.115828e+00, 1.614021e+00, 1.225501e+00, 6.647771e-01, 1.183201e+00, 6.365205e-01, 5.203777e-01, 1.769868e+00, 5.847203e-01, 6.049485e-01, 1.336156e+00, 1.329263e+00, 6.797009e-01, 2.557230e+00, 5.917836e-01, 8.898317e-01, 8.423607e-01, 1.378469e+00, 3.343896e-01, 6.639190e-01, 7.998140e-01, 9.945921e-01, 1.203066e+00, 1.21819…
6.000000e-01	1.078195e+00, 8.428939e-01, 2.489764e-01, 1.713083e+00, 9.827269e-01, 1.062343e+00, 1.771523e+00, 9.701238e-01, 4.673713e-01, 6.560570e-01, 5.021228e-01, 5.181981e-01, 1.456392e+00, 4.739421e-01, 9.089932e-01, 8.938438e-01, 1.139809e+00, 6.440955e-01, 2.416580e+00, 4.858809e-01, 7.202773e-01, 7.274621e-01, 9.318638e-01, 3.343850e-01, 8.647495e-01, 7.364948e-01, 8.400227e-01, 8.062998e-01, 9.70403…
8.000000e-01	1.050090e+00, 4.162858e-01, 1.224735e-01, 1.486122e+00, 6.662131e-01, 8.988251e-01, 1.845559e+00, 1.177679e+00, 4.629694e-01, 4.573810e-01, 5.030481e-01, 6.059852e-01, 1.595003e+00, 3.730006e-01, 1.001568e+00, 5.458320e-01, 1.101000e+00, 4.707867e-01, 2.425774e+00, 4.939276e-01, 7.502045e-01, 7.454073e-01, 1.056958e+00, 4.620276e-01, 9.610836e-01, 8.551411e-01, 6.065720e-01, 6.084197e-01, 6.84662…
1.000000e+00	1.010881e+00, 3.902854e-01, 8.438957e-02, 1.090262e+00, 6.622173e-01, 7.717493e-01, 1.894146e+00, 8.795777e-01, 4.899554e-01, 2.788591e-01, 4.195312e-01, 4.216027e-01, 1.609055e+00, 4.680296e-01, 8.978633e-01, 4.013576e-01, 1.282831e+00, 3.434900e-01, 2.101385e+00, 5.187739e-01, 5.729421e-01, 9.250766e-01, 7.744898e-01, 6.360688e-01, 1.152381e+00, 7.273216e-01, 3.760240e-01, 3.449831e-01, 5.21196…
1.200000e+00	1.187687e+00, 2.331964e-01, 4.252316e-02, 9.360685e-01, 4.474746e-01, 4.847151e-01, 2.123460e+00, 1.026050e+00, 5.333048e-01, 1.763152e-01, 4.157912e-01, 3.212269e-01, 1.443598e+00, 5.368286e-01, 1.002954e+00, 2.315947e-01, 9.658573e-01, 2.796822e-01, 2.808338e+00, 6.541042e-01, 5.303685e-01, 8.336136e-01, 7.165882e-01, 6.511844e-01, 1.466729e+00, 9.352070e-01, 3.890916e-01, 2.294951e-01, 4.58990…
1.400000e+00	1.111147e+00, 1.099460e-01, 2.969578e-02, 8.271795e-01, 2.733108e-01, 4.131574e-01, 2.185952e+00, 9.750916e-01, 5.274416e-01, 9.068399e-02, 3.057748e-01, 2.935366e-01, 1.137669e+00, 5.525642e-01, 1.152514e+00, 1.397415e-01, 1.010579e+00, 1.730791e-01, 2.560605e+00, 6.234474e-01, 3.111338e-01, 8.392421e-01, 5.510882e-01, 7.933962e-01, 1.386420e+00, 1.024547e+00, 2.466720e-01, 1.300667e-01, 3.86506…
1.600000e+00	1.243829e+00, 1.025357e-01, 2.769377e-02, 7.878147e-01, 1.896670e-01, 3.209212e-01, 2.264726e+00, 9.681787e-01, 5.215230e-01, 5.202297e-02, 3.454410e-01, 2.259557e-01, 1.362506e+00, 6.984890e-01, 9.153348e-01, 9.062849e-02, 1.139869e+00, 1.475305e-01, 2.523878e+00, 5.832936e-01, 2.478544e-01, 8.326538e-01, 7.186457e-01, 6.907339e-01, 1.633365e+00, 9.782685e-01, 1.903734e-01, 1.106570e-01, 3.61681…
1.800000e+00	1.212941e+00, 5.780281e-02, 3.861732e-02, 7.704047e-01, 1.452795e-01, 2.995950e-01, 2.345188e+00, 9.115269e-01, 5.508072e-01, 3.658341e-02, 2.566202e-01, 1.518001e-01, 1.075005e+00, 7.245646e-01, 9.073015e-01, 4.984307e-02, 1.121086e+00, 8.835383e-02, 2.487739e+00, 5.031607e-01, 1.925388e-01, 8.642021e-01, 4.492838e-01, 5.875318e-01, 1.490817e+00, 8.710557e-01, 1.392917e-01, 7.666750e-02, 3.20057…
2.000000e+00	1.260825e+00, 3.313828e-02, 8.006648e-02, 6.297934e-01, 8.971494e-02, 2.071250e-01, 2.545597e+00, 9.364575e-01, 5.694805e-01, 1.906066e-02, 2.962467e-01, 1.127733e-01, 9.098707e-01, 7.937107e-01, 9.414514e-01, 2.936991e-02, 1.190680e+00, 7.698395e-02, 2.076081e+00, 4.870941e-01, 1.457860e-01, 6.355552e-01, 5.717771e-01, 7.054938e-01, 1.491063e+00, 1.145318e+00, 1.177650e-01, 5.873126e-02, 2.91678…
0.000000e+00	9.590025e-01, 1.287333e+00, 1.675085e+00, 5.423529e-01, 1.568671e+00, 1.681174e+00, 1.798244e+00, 6.934646e-01, 2.089721e+00, 2.150391e+00, 1.173551e+00, 2.081426e+00, 2.791015e+00, 3.230231e-01, 5.074059e-01, 2.402071e+00, 2.495598e-01, 1.628821e+00, 2.344640e+00, 2.840608e+00, 2.024989e+00, 1.051096e+00, 8.308295e-01, 8.961635e-01, 6.901419e-02, 1.571155e+00, 3.262125e-01, 6.536511e-02, 3.48240…
2.000000e-01	1.096452e+00, 1.139991e+00, 9.208702e-01, 3.530165e-01, 1.495266e+00, 1.254610e+00, 1.327544e+00, 5.055254e-01, 1.227813e+00, 1.108517e+00, 9.725880e-01, 1.626400e+00, 2.491936e+00, 4.338653e-01, 4.727053e-01, 2.164108e+00, 5.908790e-01, 9.770929e-01, 2.580535e+00, 1.411267e+00, 1.660387e+00, 9.008325e-01, 6.025482e-01, 7.629915e-01, 3.604389e-01, 1.106577e+00, 6.647334e-01, 3.890794e-01, 1.55785…
4.000000e-01	1.195716e+00, 1.105040e+00, 4.206288e-01, 2.354404e-01, 1.615394e+00, 1.176123e+00, 9.994265e-01, 2.773895e-01, 7.032966e-01, 8.551488e-01, 7.977259e-01, 1.899425e+00, 1.974086e+00, 5.185084e-01, 6.363264e-01, 1.477214e+00, 7.212672e-01, 6.931917e-01, 2.151090e+00, 1.091336e+00, 1.173937e+00, 7.952331e-01, 5.970257e-01, 4.015757e-01, 4.751103e-01, 1.000528e+00, 9.534871e-01, 5.564167e-01, 9.76982…
6.000000e-01	1.067763e+00, 1.031596e+00, 2.799071e-01, 1.871866e-01, 1.379033e+00, 8.100648e-01, 1.030643e+00, 3.309407e-01, 4.666696e-01, 4.439422e-01, 6.226755e-01, 1.379468e+00, 1.750715e+00, 7.191645e-01, 8.967974e-01, 1.008637e+00, 9.123973e-01, 5.194843e-01, 2.613100e+00, 1.025331e+00, 9.524166e-01, 8.344892e-01, 4.459771e-01, 4.739817e-01, 9.435118e-01, 8.020794e-01, 1.219249e+00, 6.099973e-01, 6.68597…
8.000000e-01	1.415240e+00, 8.922722e-01, 1.739497e-01, 1.266564e-01, 1.144025e+00, 6.356013e-01, 1.295377e+00, 3.568012e-01, 2.929975e-01, 3.851618e-01, 5.768715e-01, 1.456379e+00, 1.579066e+00, 7.774798e-01, 9.294430e-01, 5.334214e-01, 1.055892e+00, 3.495823e-01, 2.559573e+00, 6.287609e-01, 1.393373e+00, 8.729627e-01, 3.692209e-01, 3.631172e-01, 1.186913e+00, 6.489246e-01, 1.386593e+00, 5.160972e-01, 3.32662…
1.000000e+00	1.171813e+00, 7.364439e-01, 9.575390e-02, 1.180963e-01, 8.015088e-01, 5.412418e-01, 1.281241e+00, 4.445446e-01, 1.667257e-01, 2.397606e-01, 3.890783e-01, 9.651156e-01, 9.844135e-01, 7.649016e-01, 8.762251e-01, 4.296649e-01, 9.784394e-01, 3.233614e-01, 2.205284e+00, 7.491302e-01, 1.452352e+00, 8.261961e-01, 3.125111e-01, 2.747964e-01, 1.303824e+00, 6.531959e-01, 1.316579e+00, 4.015684e-01, 2.67455…
1.200000e+00	1.218280e+00, 4.814021e-01, 4.802717e-02, 8.557420e-02, 5.400164e-01, 3.473906e-01, 1.794621e+00, 5.848194e-01, 1.089896e-01, 2.058097e-01, 4.132820e-01, 7.744430e-01, 1.152023e+00, 6.986266e-01, 9.445556e-01, 2.769526e-01, 1.209442e+00, 1.998287e-01, 2.513031e+00, 5.608353e-01, 1.548374e+00, 6.941699e-01, 2.947386e-01, 2.133301e-01, 1.233782e+00, 6.000902e-01, 1.012023e+00, 2.406227e-01, 1.76218…
1.400000e+00	9.926753e-01, 2.975720e-01, 2.551785e-02, 7.049675e-02, 4.004122e-01, 3.020752e-01, 2.031070e+00, 8.181511e-01, 5.986034e-02, 1.307575e-01, 2.512054e-01, 5.849893e-01, 1.033376e+00, 7.291323e-01, 1.000753e+00, 1.219132e-01, 1.183084e+00, 1.639469e-01, 2.984527e+00, 6.361248e-01, 1.300506e+00, 8.898042e-01, 3.176423e-01, 1.663342e-01, 1.399994e+00, 7.060695e-01, 9.355210e-01, 1.653137e-01, 1.64930…
1.600000e+00	1.322849e+00, 1.763027e-01, 1.721012e-02, 7.667947e-02, 3.313321e-01, 1.893909e-01, 1.597593e+00, 7.494247e-01, 6.422288e-02, 8.303507e-02, 2.952062e-01, 5.174813e-01, 9.193002e-01, 7.951630e-01, 1.202090e+00, 7.753090e-02, 1.078751e+00, 1.422098e-01, 2.570343e+00, 5.215677e-01, 1.096902e+00, 7.138517e-01, 2.835555e-01, 1.487562e-01, 1.496003e+00, 7.023585e-01, 6.920370e-01, 1.285491e-01, 2.98246…
1.800000e+00	1.161201e+00, 1.097353e-01, 7.795896e-03, 1.058310e-01, 1.963074e-01, 1.734035e-01, 1.944169e+00, 8.013020e-01, 1.440211e-01, 4.394093e-02, 2.703838e-01, 3.809410e-01, 1.002600e+00, 8.509339e-01, 9.914305e-01, 5.321891e-02, 1.059614e+00, 7.884809e-02, 2.150443e+00, 4.938679e-01, 9.570358e-01, 9.085751e-01, 2.866644e-01, 2.140671e-01, 1.458300e+00, 8.956696e-01, 4.646598e-01, 8.209938e-02, 4.62303…
2.000000e+00	1.316959e+00, 8.040188e-02, 7.823860e-03, 1.377577e-01, 1.500962e-01, 1.392932e-01, 1.851655e+00, 1.097962e+00, 3.609361e-01, 3.088368e-02, 2.250666e-01, 3.634283e-01, 9.103291e-01, 9.157269e-01, 1.179801e+00, 3.391676e-02, 1.082004e+00, 6.899676e-02, 2.472136e+00, 5.132006e-01, 6.995901e-01, 7.350937e-01, 3.101140e-01, 4.148341e-01, 1.458239e+00, 8.604981e-01, 3.238403e-01, 5.149985e-02, 8.64313…
0.000000e+00	2.836106e+00, 2.436255e+00, 2.504596e+00, 1.878322e+00, 1.361938e+00, 5.474543e-01, 1.563672e+00, 2.298733e+00, 1.697169e+00, 4.190278e-01, 1.435245e+00, 1.327756e+00, 8.729142e-01, 1.348915e+00, 9.574461e-02, 2.273792e-01, 5.507793e-01, 1.316898e+00, 1.915938e+00, 1.250751e+00, 3.363940e-01, 1.036265e+00, 1.277720e+00, 1.495914e+00, 2.450393e+00, 3.020249e+00, 2.563814e+00, 1.536048e+00, 2.87756…
2.000000e-01	1.773204e+00, 1.315939e+00, 2.027003e+00, 1.776968e+00, 8.411383e-01, 3.815686e-01, 1.349323e+00, 1.508973e+00, 1.386720e+00, 4.906882e-01, 9.216871e-01, 1.210515e+00, 7.398670e-01, 6.690747e-01, 5.125288e-02, 3.992997e-01, 4.301978e-01, 1.875399e+00, 2.106370e+00, 7.819751e-01, 7.233014e-01, 8.036620e-01, 1.125051e+00, 1.272990e+00, 2.138976e+00, 2.781896e+00, 2.188722e+00, 1.165350e+00, 2.08308…
4.000000e-01	1.499628e+00, 1.010448e+00, 1.506359e+00, 1.869957e+00, 6.290405e-01, 2.759890e-01, 1.743666e+00, 1.182110e+00, 8.568508e-01, 4.640859e-01, 6.355910e-01, 1.258810e+00, 5.791696e-01, 6.663314e-01, 8.173768e-02, 3.565779e-01, 3.567797e-01, 1.490805e+00, 1.642712e+00, 5.492847e-01, 8.788666e-01, 8.731715e-01, 8.238538e-01, 1.131327e+00, 1.974346e+00, 2.087648e+00, 2.134218e+00, 1.031782e+00, 1.36905…
6.000000e-01	9.136981e-01, 4.859663e-01, 1.354400e+00, 1.161350e+00, 4.857743e-01, 2.109804e-01, 1.573372e+00, 8.169274e-01, 5.649222e-01, 4.137410e-01, 5.337704e-01, 8.910112e-01, 5.331204e-01, 6.034429e-01, 3.269487e-01, 2.983069e-01, 3.991400e-01, 1.246453e+00, 1.338360e+00, 3.454413e-01, 9.730245e-01, 7.813179e-01, 8.232202e-01, 8.702933e-01, 1.774586e+00, 1.763812e+00, 1.651603e+00, 1.022463e+00, 9.80946…
8.000000e-01	9.653048e-01, 4.095089e-01, 9.118023e-01, 9.156309e-01, 2.504965e-01, 1.509559e-01, 2.073842e+00, 6.078267e-01, 3.344075e-01, 3.821619e-01, 6.034100e-01, 6.605883e-01, 5.705019e-01, 5.135456e-01, 6.461879e-01, 1.784243e-01, 6.317682e-01, 8.842319e-01, 1.339337e+00, 1.986637e-01, 1.630855e+00, 7.886864e-01, 6.652183e-01, 6.619917e-01, 1.778844e+00, 1.311188e+00, 1.455893e+00, 6.537997e-01, 5.91889…
1.000000e+00	1.090417e+00, 1.953982e-01, 1.157451e+00, 5.888572e-01, 1.714345e-01, 1.524765e-01, 2.232158e+00, 3.438359e-01, 1.617302e-01, 4.332626e-01, 6.397816e-01, 6.134514e-01, 6.108377e-01, 6.206319e-01, 7.676334e-01, 1.036735e-01, 8.525801e-01, 6.580846e-01, 1.615709e+00, 1.872294e-01, 1.420992e+00, 8.112392e-01, 9.075997e-01, 5.644201e-01, 1.818004e+00, 1.539709e+00, 1.181262e+00, 4.120768e-01, 3.28537…
1.200000e+00	1.026160e+00, 1.295102e-01, 9.363402e-01, 5.572351e-01, 1.044575e-01, 1.179487e-01, 2.117608e+00, 3.467507e-01, 1.129187e-01, 2.673888e-01, 5.650252e-01, 3.826464e-01, 6.998699e-01, 6.667714e-01, 9.189880e-01, 6.972889e-02, 8.962855e-01, 4.986246e-01, 1.746552e+00, 2.886753e-01, 1.291234e+00, 9.697499e-01, 7.481592e-01, 3.128396e-01, 1.901566e+00, 9.351656e-01, 8.313985e-01, 2.482592e-01, 1.84659…
1.400000e+00	1.131375e+00, 9.009969e-02, 6.823416e-01, 4.179311e-01, 6.924232e-02, 7.437122e-02, 2.274659e+00, 3.055019e-01, 1.194171e-01, 1.397457e-01, 5.959616e-01, 2.812829e-01, 7.527412e-01, 7.478119e-01, 8.436061e-01, 4.661997e-02, 1.057522e+00, 3.246134e-01, 1.606086e+00, 4.517635e-01, 9.821217e-01, 8.349230e-01, 1.001785e+00, 3.531550e-01, 1.529267e+00, 1.546820e+00, 5.322044e-01, 1.746316e-01, 1.09745…
1.600000e+00	1.339445e+00, 4.882714e-02, 7.399209e-01, 3.143716e-01, 4.552716e-02, 6.317532e-02, 1.717030e+00, 5.733276e-01, 2.745934e-01, 8.693567e-02, 4.043878e-01, 2.789721e-01, 8.515584e-01, 6.846529e-01, 1.059633e+00, 2.863654e-02, 1.036988e+00, 2.850600e-01, 2.126222e+00, 3.350018e-01, 7.181470e-01, 9.334352e-01, 6.596893e-01, 3.395910e-01, 1.684774e+00, 1.136788e+00, 4.993343e-01, 1.327410e-01, 6.97846…
1.800000e+00	1.174100e+00, 3.654599e-02, 6.689554e-01, 2.284742e-01, 4.239750e-02, 4.775154e-02, 2.103549e+00, 5.749719e-01, 3.280753e-01, 5.300538e-02, 4.112477e-01, 1.912937e-01, 6.573136e-01, 6.100044e-01, 9.337182e-01, 2.084405e-02, 1.023271e+00, 1.805412e-01, 2.085469e+00, 4.341377e-01, 6.017845e-01, 6.980930e-01, 8.849820e-01, 4.490311e-01, 1.549901e+00, 1.046697e+00, 3.285420e-01, 7.085912e-02, 5.23419…
2.000000e+00	1.351248e+00, 2.053764e-02, 6.420789e-01, 1.546462e-01, 2.748440e-02, 3.759428e-02, 2.106515e+00, 6.724673e-01, 4.616078e-01, 3.744822e-02, 3.307354e-01, 1.100759e-01, 9.150668e-01, 5.207173e-01, 1.061718e+00, 2.080492e-02, 1.070500e+00, 1.379918e-01, 2.686456e+00, 5.201482e-01, 4.719928e-01, 8.350156e-01, 7.942854e-01, 6.124013e-01, 1.543104e+00, 1.202339e+00, 2.579335e-01, 4.901981e-02, 3.82867…
0.000000e+00	1.000253e-01, 9.346192e-01, 2.613173e+00, 2.962469e-01, 1.271707e+00, 8.817843e-01, 1.310237e+00, 8.109884e-01, 1.971530e+00, 1.295496e+00, 1.174429e+00, 8.802955e-01, 1.380431e+00, 2.103845e-01, 2.588374e+00, 2.658398e+00, 1.364948e+00, 3.773064e-01, 1.742113e+00, 4.096277e-01, 6.948825e-01, 2.250959e+00, 5.393413e-01, 2.396364e+00, 9.855343e-01, 2.036943e+00, 1.775445e+00, 4.888820e-01, 2.07985…
2.000000e-01	6.294144e-02, 8.627349e-01, 1.677224e+00, 3.315825e-01, 1.394995e+00, 9.511955e-01, 1.359502e+00, 8.178021e-01, 1.411004e+00, 8.427173e-01, 1.286566e+00, 7.982149e-01, 1.323677e+00, 4.061094e-01, 1.311146e+00, 1.495008e+00, 1.044431e+00, 3.002320e-01, 2.223891e+00, 1.974098e-01, 1.072526e+00, 1.331189e+00, 3.264972e-01, 2.037967e+00, 7.142652e-01, 2.054072e+00, 1.059909e+00, 5.007254e-01, 1.28753…
4.000000e-01	1.925877e-01, 8.791156e-01, 1.104840e+00, 3.523832e-01, 1.031485e+00, 8.934803e-01, 1.856611e+00, 9.163866e-01, 8.307859e-01, 6.492305e-01, 1.065093e+00, 9.766484e-01, 1.342219e+00, 6.301882e-01, 9.570085e-01, 1.056200e+00, 1.242449e+00, 2.240753e-01, 2.105931e+00, 1.507031e-01, 1.134004e+00, 1.040467e+00, 3.496326e-01, 2.066203e+00, 7.324158e-01, 1.549039e+00, 1.081926e+00, 4.256836e-01, 7.12404…
6.000000e-01	4.547917e-01, 7.792362e-01, 9.779918e-01, 4.148403e-01, 1.206410e+00, 8.319894e-01, 1.733581e+00, 8.771296e-01, 5.352430e-01, 3.775555e-01, 8.862255e-01, 5.851221e-01, 1.170621e+00, 7.984695e-01, 6.389456e-01, 6.230691e-01, 1.293261e+00, 1.273360e-01, 2.071763e+00, 1.076326e-01, 1.248420e+00, 9.033466e-01, 4.204555e-01, 1.344966e+00, 6.042836e-01, 1.187397e+00, 5.964603e-01, 2.713234e-01, 5.75919…
8.000000e-01	6.915816e-01, 8.054994e-01, 5.398971e-01, 4.038337e-01, 1.177404e+00, 6.140045e-01, 1.812395e+00, 9.716088e-01, 5.552824e-01, 1.961524e-01, 1.008646e+00, 5.988602e-01, 1.050215e+00, 6.542342e-01, 8.972551e-01, 5.358763e-01, 1.134246e+00, 9.565230e-02, 1.968574e+00, 2.072242e-01, 9.958629e-01, 7.374142e-01, 5.351823e-01, 1.192151e+00, 7.371133e-01, 1.371189e+00, 7.114422e-01, 2.275834e-01, 6.30048…
1.000000e+00	9.118886e-01, 6.411930e-01, 4.977163e-01, 4.243063e-01, 1.408391e+00, 4.038869e-01, 1.717645e+00, 9.595772e-01, 5.299633e-01, 1.272144e-01, 6.809632e-01, 3.309448e-01, 7.369641e-01, 6.466482e-01, 9.509250e-01, 3.285173e-01, 1.150987e+00, 6.690712e-02, 1.963158e+00, 2.953125e-01, 6.459138e-01, 5.021697e-01, 6.493917e-01, 9.800323e-01, 7.658535e-01, 1.387243e+00, 3.916294e-01, 1.771752e-01, 5.52777…
1.200000e+00	8.288894e-01, 6.517984e-01, 8.055140e-01, 4.465861e-01, 1.033750e+00, 3.263851e-01, 2.084810e+00, 9.233857e-01, 5.911349e-01, 7.301829e-02, 7.072170e-01, 2.238883e-01, 6.150026e-01, 6.399111e-01, 8.055900e-01, 5.015603e-01, 1.340558e+00, 6.539794e-02, 1.644751e+00, 3.654068e-01, 3.347110e-01, 8.331241e-01, 8.918720e-01, 9.572947e-01, 8.191152e-01, 1.135560e+00, 3.629541e-01, 1.531933e-01, 4.02734…
1.400000e+00	1.056453e+00, 7.210651e-01, 6.126367e-01, 7.078403e-01, 1.070068e+00, 2.913496e-01, 2.421768e+00, 9.893074e-01, 4.565235e-01, 4.185360e-02, 7.673887e-01, 2.162553e-01, 6.374684e-01, 7.588573e-01, 9.756631e-01, 5.246337e-01, 1.359487e+00, 5.030226e-02, 1.618955e+00, 4.402214e-01, 3.389198e-01, 5.550820e-01, 9.298834e-01, 9.788291e-01, 1.034176e+00, 1.176869e+00, 2.285043e-01, 1.099020e-01, 3.57659…
1.600000e+00	1.018732e+00, 4.552362e-01, 8.691667e-01, 6.436264e-01, 8.477021e-01, 2.379726e-01, 2.422996e+00, 9.724294e-01, 5.105083e-01, 2.994162e-02, 4.805900e-01, 1.930718e-01, 5.886358e-01, 6.142141e-01, 9.552843e-01, 6.394836e-01, 1.201580e+00, 2.893774e-02, 9.723495e-01, 4.826993e-01, 2.657928e-01, 7.675746e-01, 9.984481e-01, 7.707839e-01, 9.793666e-01, 1.199260e+00, 1.833008e-01, 9.085617e-02, 4.11937…
1.800000e+00	1.038632e+00, 4.254286e-01, 8.489974e-01, 7.947382e-01, 6.402930e-01, 1.574782e-01, 2.383549e+00, 8.936364e-01, 5.794113e-01, 1.429548e-02, 5.941680e-01, 1.263949e-01, 5.626443e-01, 6.279314e-01, 8.813086e-01, 4.359788e-01, 1.058238e+00, 2.268236e-02, 7.672154e-01, 4.570601e-01, 2.401114e-01, 6.743799e-01, 9.383469e-01, 9.314286e-01, 1.354968e+00, 1.221365e+00, 1.671421e-01, 4.938954e-02, 4.18169…
2.000000e+00	1.291094e+00, 2.216843e-01, 9.768181e-01, 6.410005e-01, 4.850103e-01, 1.461720e-01, 2.264065e+00, 1.112981e+00, 5.506393e-01, 1.024892e-02, 4.163304e-01, 9.080271e-02, 5.129495e-01, 4.907818e-01, 1.065674e+00, 3.755135e-01, 9.928190e-01, 1.789643e-02, 6.656984e-01, 5.360025e-01, 2.010643e-01, 7.216270e-01, 9.004789e-01, 8.138107e-01, 1.248088e+00, 1.083524e+00, 1.127649e-01, 3.938937e-02, 3.87925…
0.000000e+00	1.757258e+00, 2.850986e-01, 1.739706e+00, 7.701203e-01, 6.389441e-01, 2.001829e+00, 1.078554e+00, 1.180900e+00, 9.009957e-01, 2.579366e+00, 1.709127e+00, 2.556594e+00, 9.927965e-01, 1.740591e+00, 1.380985e+00, 1.268062e+00, 1.285260e+00, 1.955690e-01, 2.671539e+00, 6.635817e-01, 1.691234e+00, 2.664739e+00, 7.898052e-02, 3.011322e+00, 6.803670e-01, 1.742776e+00, 1.859516e+00, 1.342639e+00, 3.53742…
2.000000e-01	1.697275e+00, 2.152105e-01, 8.956892e-01, 9.997535e-01, 8.295112e-01, 1.514136e+00, 1.590677e+00, 1.234940e+00, 5.742810e-01, 1.855451e+00, 9.711271e-01, 1.933027e+00, 9.233041e-01, 1.321906e+00, 1.009928e+00, 7.734303e-01, 9.595369e-01, 3.617248e-01, 2.009959e+00, 4.129556e-01, 1.759101e+00, 1.981134e+00, 3.117502e-01, 1.807406e+00, 6.014588e-01, 1.238925e+00, 1.790783e+00, 9.050697e-01, 5.98146…
4.000000e-01	1.670240e+00, 2.612587e-01, 6.660835e-01, 1.185365e+00, 9.925895e-01, 1.732466e+00, 1.512884e+00, 1.079573e+00, 3.141737e-01, 1.320649e+00, 7.755957e-01, 1.463744e+00, 9.632782e-01, 1.113967e+00, 7.670478e-01, 5.514468e-01, 1.354639e+00, 2.932829e-01, 1.673025e+00, 3.705823e-01, 1.963514e+00, 1.614519e+00, 4.450252e-01, 1.763028e+00, 6.132891e-01, 1.000212e+00, 1.750566e+00, 4.995543e-01, 5.98333…
6.000000e-01	1.306940e+00, 3.082896e-01, 3.822567e-01, 1.062139e+00, 1.001944e+00, 1.281218e+00, 1.750221e+00, 1.032918e+00, 1.992083e-01, 8.767530e-01, 4.205709e-01, 9.983943e-01, 6.841099e-01, 1.173831e+00, 1.029919e+00, 2.734035e-01, 1.030799e+00, 1.501336e-01, 1.644107e+00, 4.385969e-01, 1.675388e+00, 1.249648e+00, 5.954936e-01, 1.255795e+00, 9.762953e-01, 1.033487e+00, 2.123027e+00, 4.160373e-01, 5.58947…
8.000000e-01	1.685963e+00, 2.540631e-01, 4.111066e-01, 7.527920e-01, 8.474955e-01, 1.016739e+00, 2.119025e+00, 8.223028e-01, 8.316196e-02, 7.385396e-01, 3.593381e-01, 9.859126e-01, 5.800953e-01, 7.661911e-01, 9.408830e-01, 1.675205e-01, 8.824740e-01, 1.330921e-01, 1.403905e+00, 4.569351e-01, 2.102222e+00, 1.349541e+00, 8.618942e-01, 9.487925e-01, 1.040567e+00, 7.408493e-01, 1.789819e+00, 2.943715e-01, 4.87818…
1.000000e+00	1.154123e+00, 2.324832e-01, 6.539110e-01, 8.660727e-01, 5.319318e-01, 8.551744e-01, 1.931726e+00, 1.050672e+00, 6.185075e-02, 4.796677e-01, 3.319465e-01, 7.496488e-01, 3.973839e-01, 7.069140e-01, 1.117616e+00, 1.279489e-01, 1.221280e+00, 9.453035e-02, 1.149029e+00, 5.002473e-01, 1.735243e+00, 1.064154e+00, 8.273892e-01, 7.133677e-01, 1.319253e+00, 7.854567e-01, 1.283796e+00, 1.460523e-01, 3.83482…
1.200000e+00	1.517610e+00, 1.488068e-01, 8.221255e-01, 8.492518e-01, 4.238304e-01, 6.889292e-01, 1.963832e+00, 9.311998e-01, 2.930389e-02, 2.740092e-01, 2.784768e-01, 4.133699e-01, 3.746261e-01, 6.871480e-01, 9.899868e-01, 8.524424e-02, 1.319625e+00, 8.030542e-02, 8.938337e-01, 4.973754e-01, 1.615801e+00, 9.456583e-01, 8.461294e-01, 5.161500e-01, 1.303405e+00, 9.323702e-01, 1.005297e+00, 1.110362e-01, 4.47140…
1.400000e+00	1.196082e+00, 1.015091e-01, 6.691913e-01, 7.171339e-01, 3.061160e-01, 5.465386e-01, 1.729250e+00, 9.766518e-01, 2.403129e-02, 1.952538e-01, 2.150991e-01, 4.330536e-01, 4.616386e-01, 6.310243e-01, 1.240278e+00, 8.572242e-02, 1.221868e+00, 6.058212e-02, 7.815766e-01, 5.030578e-01, 1.378245e+00, 8.425533e-01, 9.426483e-01, 3.281622e-01, 1.503485e+00, 8.570934e-01, 6.913885e-01, 8.351974e-02, 3.65315…
1.600000e+00	1.384031e+00, 5.527938e-02, 9.164481e-01, 7.862782e-01, 1.884368e-01, 4.059245e-01, 2.009817e+00, 9.975223e-01, 6.728156e-02, 9.380886e-02, 1.863701e-01, 3.024958e-01, 5.065453e-01, 4.987056e-01, 8.962332e-01, 6.731476e-02, 1.282345e+00, 3.722835e-02, 6.847500e-01, 6.170416e-01, 1.118894e+00, 8.064385e-01, 1.081156e+00, 3.502623e-01, 1.794033e+00, 9.021501e-01, 5.390098e-01, 5.317585e-02, 3.08770…
1.800000e+00	1.262495e+00, 3.044883e-02, 8.074056e-01, 6.013767e-01, 1.128038e-01, 3.227041e-01, 2.070420e+00, 9.620117e-01, 2.108549e-01, 5.420024e-02, 1.889541e-01, 2.434885e-01, 5.579638e-01, 5.782800e-01, 1.023936e+00, 5.732353e-02, 1.255175e+00, 2.710141e-02, 5.322638e-01, 5.449506e-01, 8.452865e-01, 1.090288e+00, 1.059991e+00, 4.064586e-01, 1.701188e+00, 9.951666e-01, 3.910746e-01, 3.289525e-02, 3.52624…
2.000000e+00	1.442350e+00, 1.935316e-02, 8.270850e-01, 5.684438e-01, 9.779470e-02, 2.424772e-01, 2.256643e+00, 1.039346e+00, 3.144686e-01, 4.483974e-02, 1.920435e-01, 1.638517e-01, 6.062436e-01, 5.219786e-01, 1.124263e+00, 4.818256e-02, 1.160857e+00, 2.117003e-02, 4.458202e-01, 4.104661e-01, 5.873721e-01, 8.279714e-01, 9.152898e-01, 5.037984e-01, 1.427059e+00, 8.808504e-01, 2.590409e-01, 1.917417e-02, 2.98685…
0.000000e+00	7.129171e-02, 2.308226e+00, 1.197090e+00, 1.139691e+00, 1.347906e+00, 1.053907e+00, 2.587207e+00, 2.698291e+00, 2.135075e+00, 8.932445e-01, 1.482627e+00, 1.585671e+00, 1.304310e+00, 1.847203e+00, 2.378237e+00, 1.444501e-01, 3.436081e+00, 2.144554e+00, 1.931410e-01, 1.198548e-01, 5.025906e-02, 1.150891e+00, 1.929884e+00, 1.051435e+00, 1.854348e+00, 9.564274e-01, 2.673997e+00, 6.163716e-01, 2.21003…
2.000000e-01	1.151443e-01, 1.845632e+00, 1.032645e+00, 1.174863e+00, 8.501542e-01, 1.052310e+00, 2.466883e+00, 2.460588e+00, 1.187024e+00, 8.603989e-01, 1.308537e+00, 1.401475e+00, 1.023193e+00, 1.103513e+00, 1.736808e+00, 3.440936e-01, 2.348284e+00, 1.518573e+00, 1.214253e-01, 2.904606e-01, 3.639842e-01, 1.119941e+00, 1.560269e+00, 9.059312e-01, 1.003863e+00, 7.959437e-01, 2.386931e+00, 8.511630e-01, 1.65595…
4.000000e-01	2.560933e-01, 1.358314e+00, 1.114794e+00, 1.226203e+00, 6.680463e-01, 9.633483e-01, 2.262696e+00, 1.976347e+00, 1.063709e+00, 6.358869e-01, 1.278515e+00, 1.227138e+00, 1.218845e+00, 6.654663e-01, 1.025542e+00, 5.173988e-01, 2.042481e+00, 1.348463e+00, 1.069875e-01, 3.689489e-01, 8.519883e-01, 6.868083e-01, 1.273925e+00, 9.725807e-01, 1.120556e+00, 5.138490e-01, 2.404486e+00, 8.413413e-01, 1.14959…
6.000000e-01	4.632345e-01, 6.649001e-01, 9.508553e-01, 1.429774e+00, 6.412145e-01, 1.102994e+00, 2.838056e+00, 1.550489e+00, 7.889721e-01, 5.392679e-01, 1.127660e+00, 9.527332e-01, 1.088949e+00, 5.330740e-01, 6.393193e-01, 5.224001e-01, 1.507417e+00, 1.103423e+00, 1.116783e-01, 4.477151e-01, 1.227391e+00, 6.080483e-01, 9.999237e-01, 8.793407e-01, 1.019214e+00, 6.295717e-01, 2.202234e+00, 6.700409e-01, 1.36952…
8.000000e-01	5.723809e-01, 5.202287e-01, 8.207736e-01, 1.538922e+00, 7.414408e-01, 1.083688e+00, 2.411551e+00, 1.407623e+00, 4.683950e-01, 4.777412e-01, 1.010821e+00, 7.409252e-01, 1.133220e+00, 4.399861e-01, 7.428999e-01, 3.270236e-01, 1.487747e+00, 6.202266e-01, 8.181405e-02, 4.441872e-01, 1.294552e+00, 5.369049e-01, 9.219672e-01, 6.753982e-01, 9.891450e-01, 6.155973e-01, 1.513240e+00, 4.658900e-01, 1.22877…
1.000000e+00	8.429780e-01, 2.884350e-01, 7.743845e-01, 1.523929e+00, 7.356396e-01, 8.685379e-01, 2.463969e+00, 1.378430e+00, 2.477627e-01, 4.633974e-01, 1.013295e+00, 6.195348e-01, 1.119384e+00, 5.331682e-01, 8.828170e-01, 2.493480e-01, 1.431958e+00, 5.124375e-01, 9.674193e-02, 3.946832e-01, 1.237247e+00, 5.120414e-01, 1.052548e+00, 5.726165e-01, 8.077789e-01, 6.847572e-01, 1.302820e+00, 3.328362e-01, 1.08792…
1.200000e+00	8.126022e-01, 2.919719e-01, 8.062366e-01, 1.630989e+00, 7.592985e-01, 7.251140e-01, 2.083340e+00, 1.119520e+00, 1.685862e-01, 2.592889e-01, 8.218478e-01, 4.765463e-01, 1.099570e+00, 3.838944e-01, 8.055665e-01, 2.281751e-01, 1.206152e+00, 3.617366e-01, 1.261984e-01, 5.565077e-01, 1.424777e+00, 5.302148e-01, 1.009393e+00, 3.599121e-01, 1.077750e+00, 7.884044e-01, 8.045290e-01, 1.959479e-01, 9.31298…
1.400000e+00	1.005783e+00, 2.857914e-01, 8.052763e-01, 1.448129e+00, 7.032063e-01, 6.151890e-01, 2.511530e+00, 1.192445e+00, 7.538435e-02, 1.632417e-01, 7.936724e-01, 3.603252e-01, 1.047299e+00, 3.517940e-01, 9.422399e-01, 1.910017e-01, 1.047188e+00, 2.658100e-01, 1.937825e-01, 5.106274e-01, 1.018972e+00, 6.697405e-01, 1.006524e+00, 3.378663e-01, 9.041330e-01, 8.139604e-01, 7.967881e-01, 1.500625e-01, 9.77808…
1.600000e+00	9.867834e-01, 1.844165e-01, 8.850595e-01, 1.513858e+00, 5.324411e-01, 4.336422e-01, 2.652439e+00, 8.476840e-01, 1.754269e-01, 1.045668e-01, 6.517721e-01, 2.849209e-01, 9.484289e-01, 4.948158e-01, 7.563182e-01, 1.654093e-01, 1.284300e+00, 1.915489e-01, 3.242923e-01, 4.939249e-01, 9.477573e-01, 6.543939e-01, 1.075122e+00, 3.398691e-01, 1.059729e+00, 8.588343e-01, 4.836646e-01, 7.933131e-02, 8.81692…
1.800000e+00	1.049127e+00, 1.062942e-01, 1.001663e+00, 1.517053e+00, 4.486052e-01, 3.242067e-01, 2.509665e+00, 1.148391e+00, 3.324196e-01, 5.611198e-02, 5.549972e-01, 1.940606e-01, 1.156095e+00, 4.690634e-01, 1.063832e+00, 1.534384e-01, 1.170100e+00, 1.558009e-01, 4.077796e-01, 5.255765e-01, 5.808006e-01, 6.516670e-01, 9.091517e-01, 4.221258e-01, 1.230908e+00, 9.825036e-01, 4.065549e-01, 5.735525e-02, 8.40993…
2.000000e+00	1.247077e+00, 6.621299e-02, 1.005478e+00, 1.284254e+00, 3.454643e-01, 2.839943e-01, 2.309440e+00, 1.253002e+00, 4.169149e-01, 3.966414e-02, 5.531244e-01, 1.297149e-01, 1.084209e+00, 5.618813e-01, 9.720539e-01, 9.010612e-02, 1.147182e+00, 9.996408e-02, 6.036427e-01, 4.961865e-01, 5.565321e-01, 7.625805e-01, 8.370169e-01, 5.748932e-01, 1.438885e+00, 9.368942e-01, 3.057396e-01, 3.809821e-02, 7.78956…
0.000000e+00	2.939446e+00, 1.829302e+00, 1.430679e+00, 2.296849e+00, 3.054544e-01, 4.747970e-01, 1.708559e+00, 9.159208e-01, 2.114767e-01, 1.883382e+00, 7.806631e-02, 2.738159e+00, 1.234499e+00, 2.440368e-01, 2.970553e+00, 1.679427e+00, 5.265025e-01, 1.247929e+00, 1.522586e+00, 1.772666e+00, 7.190427e-01, 1.235986e+00, 1.178916e+00, 2.898275e+00, 5.335998e-01, 2.521123e+00, 3.023372e-01, 1.746442e+00, 2.41647…
2.000000e-01	2.133447e+00, 1.002199e+00, 1.244667e+00, 1.709186e+00, 5.702278e-01, 3.780164e-01, 1.413898e+00, 5.703049e-01, 3.247785e-01, 1.176963e+00, 4.989841e-02, 2.118516e+00, 8.510618e-01, 3.134576e-01, 1.809049e+00, 1.039361e+00, 3.204573e-01, 1.440272e+00, 1.642614e+00, 1.206646e+00, 4.551638e-01, 1.047234e+00, 6.998473e-01, 2.127159e+00, 8.234293e-01, 2.487863e+00, 6.842672e-01, 1.989391e+00, 1.52000…
4.000000e-01	1.554241e+00, 8.049473e-01, 1.129595e+00, 1.211211e+00, 5.865516e-01, 2.280499e-01, 1.439786e+00, 3.767754e-01, 4.078966e-01, 7.828701e-01, 4.403113e-02, 2.150978e+00, 5.962586e-01, 4.884118e-01, 1.482477e+00, 7.330578e-01, 2.361206e-01, 1.064733e+00, 1.742338e+00, 7.291182e-01, 4.035540e-01, 1.159974e+00, 8.067036e-01, 2.049681e+00, 1.194927e+00, 2.031338e+00, 8.942993e-01, 1.221620e+00, 1.05236…
6.000000e-01	1.042205e+00, 4.847598e-01, 9.712964e-01, 9.596523e-01, 5.709607e-01, 2.531728e-01, 1.469536e+00, 2.325471e-01, 4.670848e-01, 5.814654e-01, 1.114328e-01, 1.750041e+00, 5.322925e-01, 5.223765e-01, 1.341019e+00, 4.601904e-01, 3.508337e-01, 9.234231e-01, 1.844772e+00, 3.779001e-01, 7.608055e-01, 1.010114e+00, 5.945514e-01, 1.504657e+00, 1.284206e+00, 1.301088e+00, 1.195409e+00, 1.004006e+00, 4.55211…
8.000000e-01	1.027673e+00, 3.237287e-01, 9.225455e-01, 6.043728e-01, 4.115554e-01, 1.850477e-01, 1.766341e+00, 1.815462e-01, 4.269470e-01, 5.282568e-01, 1.850893e-01, 1.409480e+00, 4.853893e-01, 6.806289e-01, 1.136699e+00, 2.519217e-01, 6.747921e-01, 8.465972e-01, 1.934714e+00, 3.484949e-01, 8.811904e-01, 8.797320e-01, 6.372498e-01, 1.488411e+00, 1.437834e+00, 1.173166e+00, 1.501387e+00, 5.318620e-01, 2.49974…
1.000000e+00	1.188777e+00, 1.796353e-01, 8.633948e-01, 5.652411e-01, 2.954817e-01, 1.220553e-01, 1.728457e+00, 1.544699e-01, 3.669893e-01, 4.573080e-01, 2.687744e-01, 1.004465e+00, 4.430617e-01, 7.508723e-01, 1.212804e+00, 1.678114e-01, 5.715333e-01, 5.781392e-01, 2.381418e+00, 3.286193e-01, 1.156074e+00, 9.552804e-01, 6.630896e-01, 1.257059e+00, 1.618590e+00, 9.343283e-01, 1.175128e+00, 3.128885e-01, 1.50252…
1.200000e+00	9.902864e-01, 9.881093e-02, 4.649883e-01, 3.629884e-01, 1.667146e-01, 8.374471e-02, 2.149717e+00, 1.725074e-01, 2.935346e-01, 2.921187e-01, 2.418760e-01, 8.088737e-01, 5.563609e-01, 7.483057e-01, 1.143129e+00, 8.922499e-02, 8.528246e-01, 3.936201e-01, 1.811596e+00, 4.147490e-01, 1.026294e+00, 9.359610e-01, 6.160736e-01, 1.109104e+00, 1.381631e+00, 8.876472e-01, 1.006638e+00, 2.691466e-01, 1.08431…
1.400000e+00	1.141930e+00, 7.196544e-02, 3.532915e-01, 2.801430e-01, 1.236622e-01, 8.220287e-02, 2.104026e+00, 3.072734e-01, 2.317206e-01, 1.612529e-01, 2.320420e-01, 6.557418e-01, 5.449413e-01, 7.538676e-01, 1.103780e+00, 5.151230e-02, 9.718275e-01, 2.727866e-01, 1.949991e+00, 4.304038e-01, 1.218078e+00, 8.133085e-01, 6.353580e-01, 8.622834e-01, 1.601099e+00, 1.007518e+00, 6.799212e-01, 1.870747e-01, 5.02337…
1.600000e+00	1.206050e+00, 4.714013e-02, 2.399059e-01, 1.775266e-01, 7.216458e-02, 5.372987e-02, 1.986633e+00, 4.193136e-01, 2.391093e-01, 1.063560e-01, 2.341252e-01, 4.772597e-01, 5.419072e-01, 7.908724e-01, 8.762048e-01, 3.940578e-02, 1.239308e+00, 1.799438e-01, 2.014245e+00, 4.540960e-01, 8.623671e-01, 8.085360e-01, 6.584329e-01, 7.114833e-01, 1.679348e+00, 1.016497e+00, 5.927146e-01, 9.294874e-02, 3.56282…
1.800000e+00	1.156566e+00, 2.746804e-02, 1.752103e-01, 1.367048e-01, 6.264115e-02, 4.669437e-02, 2.139820e+00, 4.780303e-01, 3.738448e-01, 5.652171e-02, 2.425928e-01, 3.161714e-01, 6.657297e-01, 7.210785e-01, 1.004590e+00, 2.771936e-02, 1.023599e+00, 1.516936e-01, 1.987672e+00, 4.679871e-01, 5.595766e-01, 8.429385e-01, 7.355730e-01, 7.014350e-01, 1.647545e+00, 1.017223e+00, 4.798434e-01, 7.966453e-02, 2.25175…
2.000000e+00	1.577919e+00, 1.584481e-02, 1.416512e-01, 1.166422e-01, 3.728813e-02, 4.428810e-02, 2.060535e+00, 5.607245e-01, 4.404169e-01, 3.519720e-02, 2.382908e-01, 2.977930e-01, 5.923491e-01, 5.848173e-01, 1.074228e+00, 1.725184e-02, 1.056337e+00, 1.108353e-01, 2.074190e+00, 5.623874e-01, 4.728176e-01, 8.366684e-01, 7.071137e-01, 8.037825e-01, 1.536725e+00, 1.069095e+00, 3.660352e-01, 5.297736e-02, 2.01239…
0.000000e+00	3.408795e-02, 2.032444e+00, 2.773217e+00, 2.811595e+00, 2.491394e+00, 1.590106e+00, 2.182666e+00, 3.883059e-01, 2.517072e+00, 8.107028e-01, 2.647534e+00, 2.639659e+00, 1.929608e+00, 5.095614e-01, 1.536165e+00, 2.143859e+00, 1.262915e+00, 2.980144e+00, 1.291796e+00, 1.123943e+00, 2.337786e-01, 6.059576e-01, 7.289283e-01, 4.606800e-01, 4.669672e-01, 4.695949e-01, 1.303032e-01, 1.372871e+00, 1.83939…
2.000000e-01	3.238445e-02, 1.656125e+00, 1.535992e+00, 1.902582e+00, 2.065937e+00, 1.282419e+00, 1.860926e+00, 6.088456e-01, 1.664491e+00, 6.749869e-01, 1.900811e+00, 2.663202e+00, 1.455017e+00, 5.105517e-01, 7.387550e-01, 1.982854e+00, 1.067367e+00, 2.505282e+00, 1.762000e+00, 8.678208e-01, 2.072104e-01, 4.966631e-01, 7.300469e-01, 6.159838e-01, 2.760065e-01, 3.953807e-01, 4.558291e-01, 1.373262e+00, 8.20342…
4.000000e-01	1.144008e-01, 1.396053e+00, 1.091533e+00, 1.529634e+00, 2.160065e+00, 1.000226e+00, 2.662035e+00, 4.199621e-01, 1.049275e+00, 6.141980e-01, 1.776485e+00, 2.444394e+00, 1.488360e+00, 5.224954e-01, 4.690944e-01, 1.283199e+00, 5.625554e-01, 1.678946e+00, 2.232525e+00, 6.442542e-01, 1.481644e-01, 2.836264e-01, 9.492754e-01, 6.644857e-01, 2.264720e-01, 2.937995e-01, 8.194270e-01, 1.263777e+00, 5.88116…
6.000000e-01	3.708906e-01, 1.245196e+00, 4.867170e-01, 1.075233e+00, 1.372726e+00, 6.773600e-01, 1.846414e+00, 2.579959e-01, 9.935261e-01, 4.785741e-01, 1.318004e+00, 1.957597e+00, 1.256796e+00, 4.720734e-01, 3.629527e-01, 1.074513e+00, 5.146335e-01, 1.667773e+00, 2.140949e+00, 5.716304e-01, 3.704706e-01, 2.413966e-01, 9.879577e-01, 6.681257e-01, 1.823188e-01, 2.557878e-01, 9.869972e-01, 1.286012e+00, 3.17705…
8.000000e-01	6.413368e-01, 9.502838e-01, 2.768976e-01, 7.349094e-01, 1.530756e+00, 5.947951e-01, 2.359666e+00, 1.725168e-01, 7.790909e-01, 4.191456e-01, 1.355214e+00, 1.815958e+00, 8.321486e-01, 4.074292e-01, 5.806004e-01, 8.068597e-01, 4.160871e-01, 1.339992e+00, 2.928755e+00, 5.298264e-01, 6.255939e-01, 1.516031e-01, 1.178255e+00, 6.446614e-01, 1.703338e-01, 1.772757e-01, 1.057338e+00, 8.628704e-01, 1.87767…
1.000000e+00	8.357735e-01, 9.928248e-01, 1.705627e-01, 6.107438e-01, 1.621671e+00, 3.781611e-01, 2.071816e+00, 1.206344e-01, 5.580803e-01, 4.133660e-01, 1.099335e+00, 1.225244e+00, 7.344338e-01, 3.606853e-01, 7.364640e-01, 6.789653e-01, 5.696144e-01, 1.179345e+00, 2.019147e+00, 5.550116e-01, 6.006771e-01, 1.800714e-01, 1.181208e+00, 7.753972e-01, 2.268278e-01, 1.666841e-01, 1.673321e+00, 8.698615e-01, 1.56942…
1.200000e+00	9.513722e-01, 9.418784e-01, 8.388730e-02, 3.886959e-01, 1.260954e+00, 2.651838e-01, 2.508963e+00, 8.537637e-02, 4.943490e-01, 4.397718e-01, 1.200510e+00, 1.423269e+00, 6.257392e-01, 3.058263e-01, 9.535868e-01, 6.199628e-01, 7.571405e-01, 7.780560e-01, 2.401110e+00, 4.574307e-01, 9.249823e-01, 2.054331e-01, 1.176276e+00, 5.354728e-01, 3.491665e-01, 1.306482e-01, 1.482153e+00, 6.282539e-01, 7.19247…
1.400000e+00	1.057547e+00, 9.554990e-01, 4.695611e-02, 2.787469e-01, 1.505275e+00, 2.359739e-01, 2.372237e+00, 1.266600e-01, 2.812697e-01, 3.599454e-01, 8.803083e-01, 1.137120e+00, 7.374792e-01, 2.963316e-01, 1.017951e+00, 6.622969e-01, 8.694689e-01, 5.812532e-01, 2.349301e+00, 5.078868e-01, 1.158240e+00, 3.048450e-01, 1.098189e+00, 4.681916e-01, 5.275826e-01, 1.686950e-01, 1.567869e+00, 6.079912e-01, 3.96894…
1.600000e+00	1.087421e+00, 9.044526e-01, 2.678654e-02, 1.983354e-01, 1.108401e+00, 1.625273e-01, 1.879632e+00, 1.925041e-01, 1.923552e-01, 4.244223e-01, 7.634133e-01, 8.365994e-01, 5.303351e-01, 4.269504e-01, 9.210470e-01, 6.442985e-01, 9.647686e-01, 4.350768e-01, 2.530245e+00, 5.448990e-01, 1.571105e+00, 4.220470e-01, 1.088007e+00, 3.614328e-01, 8.018806e-01, 2.215915e-01, 1.414537e+00, 4.996914e-01, 1.94883…
1.800000e+00	1.213638e+00, 8.539816e-01, 1.820171e-02, 1.842138e-01, 1.268977e+00, 1.455499e-01, 2.074951e+00, 2.412880e-01, 8.221829e-02, 3.100495e-01, 5.851777e-01, 7.927894e-01, 5.254117e-01, 4.737371e-01, 1.056455e+00, 6.849896e-01, 9.842777e-01, 3.472328e-01, 2.531695e+00, 5.476467e-01, 1.178962e+00, 5.166062e-01, 1.013247e+00, 2.243731e-01, 1.022975e+00, 2.267708e-01, 1.299342e+00, 3.209188e-01, 1.46256…
2.000000e+00	1.315416e+00, 7.990180e-01, 1.094034e-02, 1.156294e-01, 9.624045e-01, 9.227973e-02, 2.013066e+00, 4.077910e-01, 5.973223e-02, 1.489830e-01, 5.797560e-01, 7.748810e-01, 4.101653e-01, 4.686731e-01, 1.003490e+00, 5.450870e-01, 1.093321e+00, 2.332708e-01, 2.697699e+00, 5.823022e-01, 1.473947e+00, 7.090887e-01, 8.160751e-01, 2.149124e-01, 1.181406e+00, 4.331704e-01, 7.331987e-01, 3.287815e-01, 7.65851…
0.000000e+00	1.013666e+00, 1.495884e+00, 1.222100e-02, 7.188217e-01, 7.015801e-01, 8.047853e-01, 2.041820e+00, 1.231090e+00, 2.627686e+00, 4.431188e-01, 2.102838e+00, 9.961994e-01, 3.855098e-02, 2.380676e-01, 2.529803e+00, 3.085193e+00, 1.862085e+00, 1.369569e+00, 8.308753e-01, 1.455290e+00, 2.350118e+00, 6.825385e-01, 6.013440e-01, 2.013437e+00, 9.435079e-01, 2.199081e+00, 1.680400e+00, 2.000665e+00, 2.09176…
2.000000e-01	7.856788e-01, 9.467894e-01, 4.244835e-01, 9.900523e-01, 8.791358e-01, 1.028625e+00, 1.694446e+00, 1.073568e+00, 1.298471e+00, 3.397145e-01, 1.276582e+00, 8.033848e-01, 2.313614e-01, 4.527629e-01, 1.362181e+00, 1.775774e+00, 9.945311e-01, 1.295263e+00, 7.560234e-01, 9.834348e-01, 2.553421e+00, 7.060002e-01, 7.173542e-01, 1.433084e+00, 5.987730e-01, 1.720653e+00, 1.569380e+00, 1.818820e+00, 1.31185…
4.000000e-01	5.259533e-01, 7.912082e-01, 5.071801e-01, 1.036400e+00, 9.896001e-01, 7.479979e-01, 1.838201e+00, 8.118853e-01, 6.609217e-01, 4.512659e-01, 1.235229e+00, 8.259374e-01, 4.125667e-01, 5.354023e-01, 1.406893e+00, 8.231002e-01, 7.695112e-01, 1.009880e+00, 6.815590e-01, 6.604494e-01, 2.217808e+00, 5.245447e-01, 8.527581e-01, 1.248186e+00, 4.820569e-01, 1.592921e+00, 1.248494e+00, 1.101310e+00, 1.11349…
6.000000e-01	5.410740e-01, 6.940969e-01, 8.547232e-01, 8.376522e-01, 9.684676e-01, 5.266977e-01, 1.927077e+00, 7.105276e-01, 4.457607e-01, 3.523162e-01, 1.240024e+00, 7.984359e-01, 5.279442e-01, 6.264331e-01, 1.002018e+00, 7.564217e-01, 6.955821e-01, 1.061358e+00, 5.594496e-01, 4.610855e-01, 2.052908e+00, 3.881829e-01, 9.353785e-01, 7.020081e-01, 5.429753e-01, 1.396069e+00, 9.196693e-01, 9.657226e-01, 7.63043…
8.000000e-01	7.964306e-01, 7.485949e-01, 8.245033e-01, 5.977644e-01, 1.261834e+00, 4.478908e-01, 2.091073e+00, 4.691919e-01, 2.296417e-01, 2.626529e-01, 1.097260e+00, 6.394751e-01, 6.587720e-01, 4.973261e-01, 8.008036e-01, 4.950996e-01, 8.637197e-01, 6.715925e-01, 9.278620e-01, 3.135454e-01, 1.980025e+00, 3.738632e-01, 7.427906e-01, 6.619278e-01, 5.597026e-01, 1.167278e+00, 8.303981e-01, 4.247466e-01, 4.63828…
1.000000e+00	7.214653e-01, 8.285087e-01, 8.321114e-01, 4.637161e-01, 1.103712e+00, 3.315998e-01, 2.005400e+00, 4.984561e-01, 1.253597e-01, 1.758809e-01, 1.103252e+00, 4.708114e-01, 6.448416e-01, 5.863334e-01, 8.501965e-01, 3.611733e-01, 9.889180e-01, 4.526786e-01, 1.069403e+00, 3.376036e-01, 1.340280e+00, 3.723258e-01, 8.614547e-01, 5.228647e-01, 6.033871e-01, 1.424608e+00, 7.146683e-01, 4.116300e-01, 2.16694…
1.200000e+00	9.686899e-01, 6.075280e-01, 8.124241e-01, 3.066291e-01, 1.392288e+00, 2.531711e-01, 1.980102e+00, 4.182023e-01, 1.528192e-01, 9.997459e-02, 8.585272e-01, 3.755651e-01, 6.506475e-01, 5.305436e-01, 8.078388e-01, 5.157819e-01, 9.889422e-01, 4.233417e-01, 1.382310e+00, 4.178656e-01, 9.491944e-01, 3.961927e-01, 8.900104e-01, 3.761320e-01, 8.164177e-01, 1.113817e+00, 4.500379e-01, 2.339503e-01, 1.53534…
1.400000e+00	7.736734e-01, 6.970843e-01, 8.502769e-01, 2.051166e-01, 1.175223e+00, 1.361961e-01, 2.462939e+00, 6.539930e-01, 2.501673e-01, 6.612851e-02, 6.961097e-01, 2.839449e-01, 7.544179e-01, 5.346042e-01, 1.010562e+00, 4.919400e-01, 9.750700e-01, 3.002693e-01, 1.528464e+00, 4.211763e-01, 7.244866e-01, 5.183739e-01, 6.370334e-01, 3.642684e-01, 9.708757e-01, 1.159848e+00, 2.555928e-01, 2.302292e-01, 1.01305…
1.600000e+00	9.406906e-01, 6.643711e-01, 8.402268e-01, 2.050998e-01, 8.964016e-01, 1.464677e-01, 2.237184e+00, 5.917714e-01, 3.409822e-01, 3.691076e-02, 6.175541e-01, 2.100270e-01, 5.651258e-01, 6.554469e-01, 1.039032e+00, 5.028108e-01, 1.107039e+00, 1.811601e-01, 1.533503e+00, 4.917118e-01, 5.685266e-01, 6.037945e-01, 7.286255e-01, 4.285379e-01, 9.315245e-01, 1.139472e+00, 2.295288e-01, 1.354987e-01, 5.48101…
1.800000e+00	1.021294e+00, 5.134154e-01, 8.334454e-01, 1.674667e-01, 9.088805e-01, 1.067098e-01, 2.294355e+00, 8.088168e-01, 4.310912e-01, 2.186828e-02, 5.455201e-01, 1.466865e-01, 6.320183e-01, 6.199694e-01, 1.066443e+00, 5.224859e-01, 1.166622e+00, 1.492371e-01, 1.234820e+00, 5.205686e-01, 3.584139e-01, 7.062204e-01, 8.296023e-01, 5.918654e-01, 1.175089e+00, 9.889339e-01, 1.662522e-01, 1.004683e-01, 5.73195…
2.000000e+00	1.017465e+00, 3.668235e-01, 8.349832e-01, 1.553337e-01, 4.406042e-01, 8.454744e-02, 2.288234e+00, 6.789680e-01, 4.702899e-01, 1.295168e-02, 4.037785e-01, 1.296595e-01, 7.773054e-01, 6.310443e-01, 9.308778e-01, 3.303226e-01, 1.172097e+00, 1.160424e-01, 1.398180e+00, 5.111016e-01, 3.065033e-01, 6.831119e-01, 8.822205e-01, 6.975389e-01, 1.253920e+00, 9.184235e-01, 1.588127e-01, 7.630175e-02, 7.32809…
0.000000e+00	1.980570e+00, 2.969660e+00, 8.025441e-01, 2.052974e+00, 1.571898e+00, 1.406437e+00, 8.731362e-01, 1.653243e+00, 3.288368e+00, 2.279317e+00, 2.705440e+00, 1.968961e+00, 2.505784e-01, 2.890884e+00, 1.527763e+00, 1.587585e+00, 2.180701e+00, 5.706024e-01, 2.197042e+00, 7.956347e-01, 4.245856e-01, 1.522576e+00, 2.053435e-01, 1.365299e+00, 6.475167e-01, 1.535161e+00, 6.648705e-02, 1.051799e-01, 8.14711…
2.000000e-01	1.964628e+00, 1.811053e+00, 4.019266e-01, 2.103013e+00, 1.531357e+00, 1.256538e+00, 1.340510e+00, 1.681240e+00, 1.948499e+00, 1.393196e+00, 1.985477e+00, 2.011055e+00, 4.950264e-01, 1.942584e+00, 9.237832e-01, 1.153510e+00, 1.996167e+00, 4.356569e-01, 1.676483e+00, 7.338868e-01, 3.199995e-01, 1.092483e+00, 1.826630e-01, 1.491652e+00, 4.636009e-01, 1.516460e+00, 4.653441e-01, 4.023947e-01, 9.07467…
4.000000e-01	1.860743e+00, 1.463662e+00, 2.395939e-01, 1.857285e+00, 1.582705e+00, 1.118611e+00, 1.506776e+00, 1.556934e+00, 1.289958e+00, 9.714715e-01, 1.517635e+00, 1.374338e+00, 6.415208e-01, 1.535217e+00, 7.839133e-01, 1.109981e+00, 1.831855e+00, 3.316608e-01, 1.253950e+00, 5.704587e-01, 2.653582e-01, 7.314932e-01, 1.515013e-01, 1.062234e+00, 3.155451e-01, 9.432233e-01, 7.759561e-01, 7.504611e-01, 7.62546…
6.000000e-01	1.586728e+00, 1.486994e+00, 1.750688e-01, 1.956863e+00, 1.284984e+00, 1.132173e+00, 1.519110e+00, 1.472529e+00, 1.110032e+00, 4.191592e-01, 8.487660e-01, 1.769838e+00, 7.195045e-01, 1.437965e+00, 8.137316e-01, 6.633000e-01, 1.432830e+00, 2.293220e-01, 1.097846e+00, 6.399248e-01, 3.851958e-01, 6.668241e-01, 9.770980e-02, 8.762124e-01, 3.909834e-01, 7.953851e-01, 1.165774e+00, 8.103420e-01, 9.90916…
8.000000e-01	1.509326e+00, 1.244363e+00, 3.140069e-01, 1.680357e+00, 1.592091e+00, 9.422680e-01, 1.764638e+00, 1.482401e+00, 7.459012e-01, 3.391170e-01, 7.704416e-01, 1.738721e+00, 7.727972e-01, 1.195840e+00, 8.576601e-01, 5.129960e-01, 1.314040e+00, 2.379770e-01, 8.883988e-01, 4.816473e-01, 5.921430e-01, 6.099967e-01, 9.144513e-02, 9.406405e-01, 5.754476e-01, 7.531382e-01, 1.264284e+00, 8.337496e-01, 1.03627…
1.000000e+00	1.205599e+00, 1.108544e+00, 6.153627e-01, 1.520157e+00, 1.369334e+00, 8.872533e-01, 1.833427e+00, 1.305544e+00, 5.926085e-01, 2.743518e-01, 6.006503e-01, 1.182613e+00, 6.623801e-01, 9.585201e-01, 1.060798e+00, 3.197517e-01, 1.025689e+00, 2.693453e-01, 6.967455e-01, 5.765179e-01, 9.427939e-01, 7.050569e-01, 9.376779e-02, 8.929138e-01, 1.008969e+00, 5.582784e-01, 1.093263e+00, 8.265985e-01, 8.68923…
1.200000e+00	1.396227e+00, 9.253501e-01, 7.513930e-01, 1.477678e+00, 1.171611e+00, 7.246159e-01, 1.759069e+00, 1.085706e+00, 4.383659e-01, 1.722578e-01, 4.755252e-01, 1.273481e+00, 5.720437e-01, 7.537245e-01, 1.084504e+00, 1.964864e-01, 1.119801e+00, 2.418301e-01, 5.221867e-01, 4.776615e-01, 1.025303e+00, 6.201707e-01, 8.311403e-02, 6.671774e-01, 9.484100e-01, 5.012220e-01, 1.282538e+00, 6.198889e-01, 9.32500…
1.400000e+00	1.049439e+00, 6.409502e-01, 7.921849e-01, 1.301454e+00, 6.830417e-01, 4.627724e-01, 2.020007e+00, 9.333646e-01, 3.191722e-01, 1.891321e-01, 2.943752e-01, 9.446641e-01, 4.968841e-01, 9.502900e-01, 1.048988e+00, 1.038549e-01, 1.069181e+00, 1.596720e-01, 3.655603e-01, 5.335395e-01, 1.440293e+00, 7.445086e-01, 1.081296e-01, 5.175244e-01, 1.157916e+00, 3.699369e-01, 1.718859e+00, 5.751731e-01, 7.75033…
1.600000e+00	1.016299e+00, 4.162156e-01, 8.030027e-01, 1.271693e+00, 5.774787e-01, 3.841599e-01, 2.403659e+00, 1.171506e+00, 1.478654e-01, 1.507461e-01, 3.407400e-01, 1.040712e+00, 4.942546e-01, 8.363489e-01, 1.002905e+00, 6.233107e-02, 1.224023e+00, 1.341969e-01, 3.491104e-01, 5.605586e-01, 1.371627e+00, 6.514615e-01, 1.125122e-01, 4.773194e-01, 1.293419e+00, 5.038351e-01, 1.150523e+00, 3.644465e-01, 5.86904…
1.800000e+00	1.227331e+00, 3.327439e-01, 7.414245e-01, 1.053703e+00, 4.344786e-01, 2.883487e-01, 1.701905e+00, 9.845257e-01, 1.092422e-01, 1.105418e-01, 2.594878e-01, 5.732757e-01, 5.597300e-01, 8.879244e-01, 1.012574e+00, 4.084145e-02, 1.042414e+00, 9.339056e-02, 2.809884e-01, 4.578412e-01, 1.442705e+00, 6.673826e-01, 1.495275e-01, 3.170053e-01, 1.498010e+00, 5.670386e-01, 1.085035e+00, 2.291173e-01, 4.99294…
2.000000e+00	1.137361e+00, 1.947351e-01, 1.062904e+00, 1.111454e+00, 2.969858e-01, 2.198805e-01, 2.446659e+00, 1.136399e+00, 9.242719e-02, 5.367019e-02, 2.702650e-01, 5.020758e-01, 5.824060e-01, 1.057425e+00, 1.223258e+00, 2.214573e-02, 1.117625e+00, 6.652251e-02, 2.840733e-01, 5.705798e-01, 1.061157e+00, 6.521983e-01, 2.043925e-01, 2.748162e-01, 1.366780e+00, 5.745593e-01, 6.601718e-01, 1.504498e-01, 4.93364…
0.000000e+00	8.310754e-01, 2.322480e+00, 1.070830e-01, 2.805030e+00, 2.213900e-01, 2.168807e+00, 2.360005e+00, 9.983239e-01, 9.338799e-01, 3.328589e+00, 1.954143e+00, 8.882944e-01, 7.786716e-01, 2.141695e-01, 2.088043e+00, 3.048991e+00, 1.918452e+00, 2.146185e+00, 1.581063e+00, 2.396277e+00, 2.363907e+00, 1.251751e+00, 7.164388e-01, 1.266682e+00, 9.309775e-01, 3.230568e-01, 1.946479e+00, 2.020392e+00, 1.35689…
2.000000e-01	7.111706e-01, 1.160423e+00, 2.995995e-01, 2.518041e+00, 5.140442e-01, 2.193955e+00, 1.422962e+00, 1.184090e+00, 5.035019e-01, 1.874163e+00, 1.737006e+00, 9.134010e-01, 8.034258e-01, 4.648917e-01, 1.034293e+00, 1.244282e+00, 9.078401e-01, 1.376351e+00, 1.472217e+00, 1.716142e+00, 2.302020e+00, 9.680622e-01, 5.052627e-01, 1.202688e+00, 5.768055e-01, 3.818445e-01, 1.764090e+00, 1.536662e+00, 1.25106…
4.000000e-01	7.416652e-01, 6.807693e-01, 2.659146e-01, 1.710718e+00, 7.264259e-01, 1.522633e+00, 1.432227e+00, 9.415084e-01, 2.603419e-01, 1.456871e+00, 1.543096e+00, 8.710740e-01, 1.021387e+00, 6.743578e-01, 1.047926e+00, 9.171306e-01, 6.083008e-01, 1.491116e+00, 1.398198e+00, 1.108699e+00, 2.131826e+00, 8.139140e-01, 6.037882e-01, 8.143802e-01, 5.994639e-01, 4.457900e-01, 1.159675e+00, 1.298066e+00, 8.50825…
6.000000e-01	7.353824e-01, 5.641952e-01, 2.578604e-01, 1.371363e+00, 9.807196e-01, 1.048391e+00, 1.537416e+00, 5.608472e-01, 1.578993e-01, 1.037031e+00, 1.149188e+00, 7.366584e-01, 1.031043e+00, 7.147046e-01, 9.036901e-01, 5.805107e-01, 4.905737e-01, 1.278233e+00, 1.539442e+00, 6.588661e-01, 2.112942e+00, 5.843744e-01, 7.252305e-01, 5.278540e-01, 4.636388e-01, 3.910239e-01, 1.174200e+00, 1.019814e+00, 4.52226…
8.000000e-01	8.726195e-01, 4.500256e-01, 1.902834e-01, 9.400176e-01, 9.978943e-01, 9.762077e-01, 1.717258e+00, 4.105259e-01, 1.049351e-01, 6.856995e-01, 9.652441e-01, 4.842445e-01, 8.758999e-01, 5.027321e-01, 9.322731e-01, 4.655849e-01, 6.321334e-01, 1.065711e+00, 1.546840e+00, 5.275833e-01, 1.700813e+00, 4.781453e-01, 8.012955e-01, 4.921028e-01, 4.496512e-01, 5.808582e-01, 9.594435e-01, 6.366848e-01, 2.80034…
1.000000e+00	9.705066e-01, 5.050677e-01, 1.335610e-01, 6.569319e-01, 1.081792e+00, 7.097196e-01, 2.066329e+00, 3.171616e-01, 4.365131e-02, 4.562757e-01, 9.504276e-01, 3.822244e-01, 9.765496e-01, 5.575707e-01, 1.056174e+00, 2.527061e-01, 9.601389e-01, 6.713262e-01, 1.513232e+00, 5.866947e-01, 1.392445e+00, 4.498552e-01, 8.916209e-01, 3.387235e-01, 5.592007e-01, 6.408386e-01, 5.925404e-01, 4.656273e-01, 1.76532…
1.200000e+00	1.091352e+00, 6.218179e-01, 8.225609e-02, 5.917649e-01, 1.326863e+00, 5.734100e-01, 1.626429e+00, 3.516511e-01, 5.733205e-02, 2.829588e-01, 8.932933e-01, 3.207805e-01, 9.002274e-01, 6.629440e-01, 1.004591e+00, 2.113710e-01, 7.457549e-01, 5.383880e-01, 2.048898e+00, 5.758934e-01, 1.051440e+00, 4.476397e-01, 8.124446e-01, 2.570948e-01, 6.929404e-01, 7.144926e-01, 4.154727e-01, 2.743226e-01, 1.10056…
1.400000e+00	9.011185e-01, 6.488299e-01, 7.504783e-02, 4.158765e-01, 1.151984e+00, 3.898397e-01, 1.575337e+00, 4.100615e-01, 1.641509e-01, 1.554230e-01, 6.482388e-01, 2.590107e-01, 9.322787e-01, 5.283046e-01, 9.494267e-01, 3.146348e-01, 1.038475e+00, 3.476906e-01, 2.101647e+00, 6.174610e-01, 8.655862e-01, 5.756972e-01, 9.192763e-01, 2.989016e-01, 1.081256e+00, 9.140657e-01, 3.291402e-01, 2.105300e-01, 5.64145…
1.600000e+00	1.213612e+00, 6.110068e-01, 6.065735e-02, 2.961687e-01, 9.273692e-01, 3.060671e-01, 1.860693e+00, 5.364950e-01, 3.128454e-01, 9.429941e-02, 4.595180e-01, 1.776044e-01, 7.623514e-01, 5.254091e-01, 1.106109e+00, 3.534237e-01, 1.152471e+00, 2.704003e-01, 2.597394e+00, 6.850280e-01, 6.821147e-01, 7.101692e-01, 7.782063e-01, 4.756102e-01, 1.194848e+00, 9.917380e-01, 2.680394e-01, 1.420000e-01, 3.43003…
1.800000e+00	1.285704e+00, 4.172579e-01, 4.933309e-02, 2.236150e-01, 6.980777e-01, 2.179689e-01, 2.346077e+00, 6.538356e-01, 3.675193e-01, 6.405057e-02, 4.398291e-01, 1.554800e-01, 8.830372e-01, 6.099766e-01, 1.100327e+00, 2.891334e-01, 1.170053e+00, 1.927892e-01, 1.805559e+00, 5.585175e-01, 4.900601e-01, 8.135619e-01, 7.673570e-01, 4.843471e-01, 1.303414e+00, 1.014371e+00, 1.941592e-01, 8.572903e-02, 2.54804…
2.000000e+00	1.047468e+00, 2.609760e-01, 5.523377e-02, 1.771795e-01, 5.260500e-01, 1.524244e-01, 2.296429e+00, 8.169776e-01, 4.377059e-01, 3.605937e-02, 4.344195e-01, 1.408497e-01, 9.069473e-01, 5.976835e-01, 1.110027e+00, 1.886221e-01, 9.471457e-01, 1.444185e-01, 1.950517e+00, 5.434942e-01, 4.416220e-01, 7.374759e-01, 7.072249e-01, 4.574862e-01, 1.344773e+00, 1.059927e+00, 1.432812e-01, 6.885775e-02, 2.89136…
0.000000e+00	1.799439e+00, 1.674142e+00, 4.827390e-01, 1.521126e+00, 3.046660e+00, 1.296653e+00, 1.841183e+00, 5.393445e-01, 1.585277e-01, 2.330830e+00, 3.677045e-01, 2.546698e+00, 1.162196e+00, 4.185066e-02, 1.319372e+00, 1.086971e+00, 1.621554e+00, 2.939856e+00, 3.452649e-01, 2.399488e+00, 1.765002e+00, 1.237424e+00, 5.469306e-01, 2.609368e+00, 1.663960e+00, 2.175460e+00, 7.916976e-01, 1.011165e+00, 7.69868…
2.000000e-01	1.811419e+00, 1.189375e+00, 7.618941e-01, 1.070362e+00, 1.841065e+00, 1.358011e+00, 1.613358e+00, 8.449408e-01, 8.735899e-02, 1.523748e+00, 2.520619e-01, 2.371768e+00, 7.587302e-01, 3.894723e-01, 1.088831e+00, 8.726659e-01, 1.435330e+00, 2.136204e+00, 7.671900e-01, 1.523739e+00, 1.591338e+00, 1.259366e+00, 5.618988e-01, 1.791115e+00, 1.771892e+00, 1.755425e+00, 1.028766e+00, 1.059715e+00, 4.98544…
4.000000e-01	1.662772e+00, 1.408159e+00, 8.892958e-01, 9.626008e-01, 1.440162e+00, 1.229739e+00, 1.460982e+00, 9.329583e-01, 4.210130e-02, 1.145811e+00, 1.516077e-01, 2.043429e+00, 5.360591e-01, 5.285714e-01, 1.235374e+00, 5.897852e-01, 1.057611e+00, 2.045317e+00, 7.890643e-01, 1.000360e+00, 1.677027e+00, 1.133751e+00, 5.251064e-01, 1.281122e+00, 1.703820e+00, 1.386370e+00, 1.210073e+00, 9.806345e-01, 3.76094…
6.000000e-01	1.467641e+00, 9.214791e-01, 6.960780e-01, 9.018843e-01, 8.012397e-01, 8.596663e-01, 1.461825e+00, 8.217059e-01, 2.563406e-02, 7.393627e-01, 1.412044e-01, 1.786685e+00, 4.441070e-01, 6.631146e-01, 1.168001e+00, 3.656555e-01, 1.089630e+00, 1.559918e+00, 5.316686e-01, 7.455735e-01, 1.476771e+00, 1.105749e+00, 4.413679e-01, 9.343387e-01, 1.971456e+00, 1.196688e+00, 1.169025e+00, 8.084775e-01, 3.30102…
8.000000e-01	1.554098e+00, 5.042131e-01, 7.848752e-01, 6.099693e-01, 5.596697e-01, 8.385703e-01, 1.595357e+00, 8.270848e-01, 1.346818e-02, 6.259004e-01, 1.226824e-01, 1.214350e+00, 3.196780e-01, 7.709608e-01, 1.227953e+00, 2.046683e-01, 1.018337e+00, 1.312781e+00, 5.036109e-01, 7.540361e-01, 1.508591e+00, 1.185675e+00, 4.476514e-01, 7.884880e-01, 1.651385e+00, 9.115928e-01, 1.420084e+00, 5.802529e-01, 2.85149…
1.000000e+00	1.223607e+00, 3.623685e-01, 7.140972e-01, 6.418024e-01, 4.185520e-01, 7.309127e-01, 1.865671e+00, 8.194123e-01, 9.028998e-03, 5.837113e-01, 1.052575e-01, 8.409677e-01, 3.186206e-01, 9.090893e-01, 9.471672e-01, 1.382901e-01, 1.217102e+00, 7.336370e-01, 4.949500e-01, 6.625569e-01, 1.786109e+00, 1.025897e+00, 4.185603e-01, 5.181967e-01, 1.494985e+00, 7.178922e-01, 1.703235e+00, 3.755933e-01, 2.22923…
1.200000e+00	1.404691e+00, 2.391675e-01, 8.110499e-01, 5.028342e-01, 3.110791e-01, 5.421959e-01, 1.690390e+00, 8.427480e-01, 4.568141e-03, 5.142241e-01, 1.303788e-01, 8.524775e-01, 3.353581e-01, 8.201249e-01, 9.838148e-01, 7.353796e-02, 1.142915e+00, 5.598872e-01, 4.146895e-01, 5.674811e-01, 1.150635e+00, 8.664231e-01, 4.766151e-01, 4.508318e-01, 1.771810e+00, 7.882987e-01, 1.302425e+00, 2.830388e-01, 1.81715…
1.400000e+00	1.682103e+00, 1.434168e-01, 8.851074e-01, 4.247965e-01, 2.022764e-01, 4.704619e-01, 2.013927e+00, 8.343252e-01, 2.774988e-03, 3.448921e-01, 9.865441e-02, 5.893391e-01, 3.723416e-01, 7.060382e-01, 1.014407e+00, 5.769288e-02, 9.275260e-01, 4.497404e-01, 3.098580e-01, 5.499485e-01, 1.834135e+00, 8.882929e-01, 4.382269e-01, 3.195549e-01, 1.458127e+00, 7.438952e-01, 8.927874e-01, 2.006744e-01, 1.50775…
1.600000e+00	1.159600e+00, 9.189827e-02, 8.681307e-01, 2.896663e-01, 1.343528e-01, 3.698689e-01, 1.841630e+00, 9.103803e-01, 4.443621e-03, 2.129569e-01, 1.355113e-01, 5.120427e-01, 4.683066e-01, 8.894930e-01, 1.122581e+00, 3.227911e-02, 9.835782e-01, 3.000725e-01, 3.473231e-01, 5.459407e-01, 1.349275e+00, 7.948539e-01, 4.776297e-01, 2.331287e-01, 1.760872e+00, 8.640366e-01, 8.121347e-01, 1.235470e-01, 1.63605…
1.800000e+00	1.378370e+00, 5.776240e-02, 7.513968e-01, 3.202704e-01, 9.429466e-02, 2.263278e-01, 1.946291e+00, 8.159331e-01, 3.896612e-02, 1.423081e-01, 1.082388e-01, 3.657461e-01, 5.402122e-01, 8.155887e-01, 1.111773e+00, 1.939953e-02, 9.907025e-01, 2.189834e-01, 3.099992e-01, 4.905451e-01, 1.052482e+00, 9.719221e-01, 4.262645e-01, 2.170880e-01, 1.638983e+00, 9.402225e-01, 6.120489e-01, 8.359807e-02, 1.83533…
2.000000e+00	1.137093e+00, 3.428815e-02, 9.674996e-01, 4.113524e-01, 5.137786e-02, 2.058845e-01, 2.112034e+00, 9.206806e-01, 1.781204e-01, 7.732957e-02, 1.127224e-01, 3.524878e-01, 6.141471e-01, 9.208258e-01, 1.112896e+00, 1.315750e-02, 1.204708e+00, 1.767407e-01, 3.461039e-01, 4.972133e-01, 7.799911e-01, 8.524016e-01, 5.050433e-01, 3.282352e-01, 1.434537e+00, 9.365666e-01, 4.142527e-01, 5.597609e-02, 2.08205…
0.000000e+00	1.565282e+00, 2.646351e+00, 3.203552e+00, 1.444575e+00, 1.874645e+00, 2.424987e-01, 1.000161e+00, 1.678020e+00, 1.475107e+00, 2.423217e-01, 2.273580e+00, 2.022230e+00, 2.176397e+00, 1.187468e-01, 1.504515e+00, 1.466660e-01, 1.328982e+00, 2.249599e+00, 8.971037e-01, 1.606943e-01, 1.784962e+00, 3.811917e-01, 1.275378e+00, 1.246796e+00, 9.420176e-01, 1.607207e+00, 1.874733e+00, 2.029255e+00, 1.63636…
2.000000e-01	1.427982e+00, 2.233226e+00, 1.826841e+00, 1.709968e+00, 1.962383e+00, 2.389821e-01, 1.210341e+00, 1.983424e+00, 7.647151e-01, 2.852678e-01, 1.567398e+00, 2.126843e+00, 1.495652e+00, 3.031297e-01, 6.131730e-01, 3.764868e-01, 1.049275e+00, 1.626958e+00, 7.804020e-01, 3.272612e-01, 1.975369e+00, 2.863252e-01, 9.258002e-01, 1.062452e+00, 6.187245e-01, 1.561060e+00, 2.047520e+00, 1.980392e+00, 1.26617…
4.000000e-01	1.010725e+00, 1.393031e+00, 1.517683e+00, 1.243204e+00, 2.149236e+00, 1.745925e-01, 1.194417e+00, 1.136843e+00, 4.185817e-01, 3.643011e-01, 1.103019e+00, 1.583743e+00, 1.501986e+00, 4.010242e-01, 4.645267e-01, 4.294437e-01, 6.340231e-01, 1.699608e+00, 8.929466e-01, 4.460723e-01, 1.687573e+00, 2.096941e-01, 7.871527e-01, 7.191135e-01, 4.817921e-01, 1.142882e+00, 2.118008e+00, 1.455621e+00, 1.53359…
6.000000e-01	9.607209e-01, 1.274305e+00, 1.218339e+00, 1.391759e+00, 1.586833e+00, 1.702300e-01, 1.776054e+00, 8.695611e-01, 2.357672e-01, 4.199928e-01, 1.074937e+00, 1.548131e+00, 1.177587e+00, 4.988780e-01, 3.114746e-01, 3.530362e-01, 4.125937e-01, 1.147846e+00, 1.102554e+00, 4.125143e-01, 1.772812e+00, 2.327651e-01, 5.235083e-01, 5.737335e-01, 5.161768e-01, 7.413565e-01, 1.855780e+00, 1.728712e+00, 9.26770…
8.000000e-01	9.077392e-01, 1.039269e+00, 9.478895e-01, 1.178623e+00, 1.490022e+00, 1.357654e-01, 1.872391e+00, 6.239003e-01, 1.479929e-01, 3.912429e-01, 8.212485e-01, 1.445979e+00, 1.216016e+00, 7.011769e-01, 5.295856e-01, 2.002426e-01, 2.838176e-01, 1.038658e+00, 1.497656e+00, 4.096389e-01, 1.691785e+00, 3.568565e-01, 5.794817e-01, 3.979465e-01, 7.998959e-01, 7.601178e-01, 1.796928e+00, 1.112355e+00, 5.74456…
1.000000e+00	9.654347e-01, 1.067946e+00, 7.468322e-01, 7.825874e-01, 1.411472e+00, 9.033061e-02, 2.479810e+00, 3.965355e-01, 7.038665e-02, 4.393900e-01, 7.408558e-01, 1.473915e+00, 9.574442e-01, 6.178520e-01, 7.386086e-01, 1.316599e-01, 2.869299e-01, 8.603096e-01, 1.647180e+00, 4.829468e-01, 1.766941e+00, 3.865087e-01, 4.102079e-01, 2.813257e-01, 8.061910e-01, 6.064124e-01, 1.868346e+00, 1.304198e+00, 3.52868…
1.200000e+00	1.070923e+00, 9.135428e-01, 6.263232e-01, 5.219221e-01, 1.223436e+00, 5.988767e-02, 2.091510e+00, 2.743054e-01, 3.776098e-02, 3.684725e-01, 6.118543e-01, 1.163977e+00, 7.704384e-01, 8.103306e-01, 6.290414e-01, 7.953118e-02, 4.623385e-01, 9.892777e-01, 1.820568e+00, 4.516482e-01, 2.059288e+00, 4.947335e-01, 3.673194e-01, 2.017282e-01, 1.151069e+00, 5.131994e-01, 1.654345e+00, 1.030917e+00, 1.65994…
1.400000e+00	1.156138e+00, 8.002713e-01, 3.539894e-01, 4.747469e-01, 1.054047e+00, 5.104805e-02, 2.045013e+00, 2.111735e-01, 3.081860e-02, 3.965670e-01, 6.162334e-01, 1.264833e+00, 7.876465e-01, 8.258514e-01, 9.392442e-01, 5.473256e-02, 6.741596e-01, 7.774946e-01, 1.852578e+00, 5.193501e-01, 1.795838e+00, 5.189762e-01, 3.239071e-01, 1.598042e-01, 1.050040e+00, 4.067685e-01, 1.763160e+00, 7.081072e-01, 1.15383…
1.600000e+00	1.119939e+00, 7.054638e-01, 2.266765e-01, 2.698418e-01, 6.343976e-01, 3.439610e-02, 2.118159e+00, 1.620276e-01, 1.588999e-02, 3.836467e-01, 5.447856e-01, 9.300051e-01, 6.719558e-01, 7.968333e-01, 8.435210e-01, 3.367366e-02, 8.635742e-01, 4.388282e-01, 2.006931e+00, 4.816237e-01, 1.993506e+00, 7.346577e-01, 3.847097e-01, 1.281441e-01, 9.857046e-01, 4.443869e-01, 1.343760e+00, 4.854340e-01, 6.46836…
1.800000e+00	1.321103e+00, 4.332655e-01, 1.252313e-01, 2.096601e-01, 4.660123e-01, 2.906616e-02, 2.309790e+00, 2.088931e-01, 7.579190e-03, 4.368226e-01, 4.532200e-01, 7.985614e-01, 7.891958e-01, 7.435590e-01, 8.664483e-01, 2.019395e-02, 1.023058e+00, 4.352211e-01, 1.749363e+00, 5.385696e-01, 1.833273e+00, 7.660283e-01, 3.630522e-01, 9.434845e-02, 1.311204e+00, 4.726670e-01, 1.335397e+00, 3.289448e-01, 3.56771…
2.000000e+00	1.587241e+00, 2.252212e-01, 8.731472e-02, 1.866714e-01, 3.656699e-01, 2.811536e-02, 1.827022e+00, 3.032627e-01, 4.693062e-03, 2.552469e-01, 4.145009e-01, 5.343185e-01, 7.518189e-01, 9.319680e-01, 1.002559e+00, 1.376274e-02, 8.352366e-01, 3.127665e-01, 2.297718e+00, 5.999923e-01, 1.754142e+00, 7.343140e-01, 3.251067e-01, 7.375469e-02, 1.593910e+00, 6.278754e-01, 9.968909e-01, 2.108621e-01, 2.20407…
0.000000e+00	7.147342e-01, 1.316215e+00, 1.296853e+00, 2.146820e+00, 2.970830e+00, 1.075824e+00, 2.532883e-01, 7.406536e-01, 2.003008e-01, 2.557822e+00, 1.703853e+00, 2.925339e+00, 6.626590e-01, 2.701851e+00, 2.093772e+00, 1.883605e-01, 1.835691e+00, 6.652320e-01, 3.092674e-01, 2.111837e+00, 1.944463e+00, 6.112481e-01, 1.833886e-01, 3.110259e+00, 1.857501e-01, 2.670575e+00, 1.357881e+00, 2.680376e+00, 1.50390…
2.000000e-01	5.345033e-01, 1.137510e+00, 1.161290e+00, 1.762356e+00, 2.805968e+00, 1.212831e+00, 1.904005e-01, 1.016228e+00, 1.070877e-01, 2.006925e+00, 1.932641e+00, 2.358266e+00, 5.973410e-01, 1.703946e+00, 1.327281e+00, 1.294659e-01, 1.350206e+00, 8.188877e-01, 3.611978e-01, 1.510680e+00, 2.209098e+00, 4.319021e-01, 3.791489e-01, 1.856147e+00, 1.003642e-01, 1.954614e+00, 1.241071e+00, 1.742047e+00, 1.29573…
4.000000e-01	6.132401e-01, 1.244480e+00, 9.293443e-01, 1.207953e+00, 1.848205e+00, 1.169912e+00, 2.286736e-01, 7.272088e-01, 5.588346e-02, 1.123067e+00, 1.285616e+00, 2.351428e+00, 5.240432e-01, 1.453287e+00, 9.262727e-01, 6.090057e-02, 9.057979e-01, 7.785289e-01, 3.801806e-01, 6.485549e-01, 1.606108e+00, 2.919689e-01, 5.033819e-01, 1.823619e+00, 1.558756e-01, 1.705717e+00, 1.436270e+00, 1.636696e+00, 7.37584…
6.000000e-01	8.632670e-01, 1.003760e+00, 1.025791e+00, 9.108246e-01, 1.990713e+00, 9.321768e-01, 5.695157e-01, 5.305727e-01, 3.936114e-02, 9.305490e-01, 1.351921e+00, 1.910652e+00, 6.045230e-01, 1.446146e+00, 5.873521e-01, 4.247114e-02, 6.190665e-01, 7.301588e-01, 5.395110e-01, 5.552346e-01, 1.816422e+00, 2.669567e-01, 6.388148e-01, 1.224863e+00, 2.020760e-01, 1.327278e+00, 1.468882e+00, 1.033599e+00, 4.48481…
8.000000e-01	9.170477e-01, 7.058404e-01, 7.977810e-01, 6.807601e-01, 1.471356e+00, 5.638176e-01, 9.512561e-01, 4.175332e-01, 1.943167e-02, 6.849631e-01, 1.029066e+00, 1.817888e+00, 6.282421e-01, 1.083314e+00, 4.416752e-01, 2.999300e-02, 3.776636e-01, 9.238744e-01, 9.797099e-01, 4.199588e-01, 1.935203e+00, 3.054366e-01, 7.282651e-01, 1.045511e+00, 3.563267e-01, 1.091960e+00, 1.646743e+00, 1.052869e+00, 2.30337…
1.000000e+00	1.035001e+00, 9.114520e-01, 6.771155e-01, 4.948987e-01, 1.592446e+00, 4.476415e-01, 1.319976e+00, 2.602087e-01, 1.087694e-02, 5.888955e-01, 6.929805e-01, 1.354931e+00, 5.143924e-01, 9.586693e-01, 8.418952e-01, 5.044542e-02, 6.810434e-01, 4.696343e-01, 1.286878e+00, 3.930092e-01, 1.928279e+00, 3.489876e-01, 7.291876e-01, 7.055903e-01, 5.668054e-01, 7.408818e-01, 1.536746e+00, 7.456644e-01, 1.70968…
1.200000e+00	1.107831e+00, 8.451048e-01, 4.130520e-01, 3.729914e-01, 1.366060e+00, 3.696556e-01, 1.383514e+00, 2.125517e-01, 6.770766e-03, 4.723667e-01, 8.191447e-01, 1.323272e+00, 6.449464e-01, 6.819659e-01, 7.100662e-01, 1.164145e-01, 8.923005e-01, 4.593386e-01, 1.294556e+00, 4.523829e-01, 1.591242e+00, 4.684415e-01, 7.378485e-01, 6.612954e-01, 8.408456e-01, 6.619740e-01, 1.464251e+00, 6.845802e-01, 7.99574…
1.400000e+00	1.167349e+00, 8.884135e-01, 2.149389e-01, 2.827049e-01, 1.193502e+00, 3.060838e-01, 1.508097e+00, 2.325654e-01, 3.653008e-03, 3.972621e-01, 6.319800e-01, 1.017517e+00, 4.760025e-01, 7.295162e-01, 8.958751e-01, 1.736253e-01, 8.162262e-01, 3.789602e-01, 1.657315e+00, 4.662964e-01, 2.025982e+00, 6.011257e-01, 6.832040e-01, 3.873216e-01, 8.942075e-01, 5.753867e-01, 1.864536e+00, 5.381905e-01, 4.49712…
1.600000e+00	1.162860e+00, 8.029304e-01, 1.507276e-01, 1.715134e-01, 8.659175e-01, 2.464956e-01, 1.850706e+00, 3.118789e-01, 2.035651e-03, 4.734897e-01, 4.497137e-01, 1.026547e+00, 5.001912e-01, 7.659812e-01, 1.160717e+00, 1.891525e-01, 1.149425e+00, 2.758445e-01, 1.756681e+00, 5.013649e-01, 1.802053e+00, 6.026625e-01, 5.864485e-01, 2.974782e-01, 1.196961e+00, 4.900599e-01, 1.593948e+00, 3.796548e-01, 3.03396…
1.800000e+00	1.184722e+00, 6.751136e-01, 9.607430e-02, 1.278661e-01, 8.722235e-01, 1.695807e-01, 1.646404e+00, 4.848962e-01, 1.318545e-03, 2.649727e-01, 3.924271e-01, 6.871933e-01, 3.774266e-01, 7.027043e-01, 1.128143e+00, 1.975735e-01, 9.319258e-01, 2.046190e-01, 2.119011e+00, 5.653677e-01, 2.034247e+00, 6.756149e-01, 6.092447e-01, 2.421644e-01, 1.393398e+00, 6.008106e-01, 1.345321e+00, 2.884835e-01, 1.93880…
2.000000e+00	1.339786e+00, 3.183572e-01, 7.449190e-02, 1.298365e-01, 5.811091e-01, 1.109937e-01, 1.953820e+00, 5.331932e-01, 9.062216e-04, 2.040549e-01, 3.611861e-01, 5.795208e-01, 4.930425e-01, 8.502510e-01, 1.047095e+00, 1.394180e-01, 1.095086e+00, 1.686514e-01, 1.442299e+00, 4.733514e-01, 1.954074e+00, 7.352912e-01, 5.442227e-01, 1.769153e-01, 1.321107e+00, 6.490824e-01, 9.858485e-01, 2.056168e-01, 1.16414…
0.000000e+00	1.126304e-02, 1.319005e+00, 3.127464e-01, 1.520732e+00, 1.853269e+00, 1.135343e+00, 8.277215e-01, 2.805444e+00, 2.389788e+00, 3.013667e+00, 5.974488e-01, 6.063318e-01, 5.064178e-01, 2.331400e+00, 3.788721e-01, 2.162960e+00, 1.152145e+00, 5.862426e-02, 1.997617e+00, 1.262089e+00, 2.633792e+00, 2.193541e+00, 5.271259e-02, 1.908920e+00, 1.625842e-01, 1.336799e-01, 8.743961e-01, 2.484948e+00, 1.93617…
2.000000e-01	3.244029e-01, 1.091066e+00, 1.873476e-01, 1.320181e+00, 1.327279e+00, 1.110083e+00, 1.108761e+00, 1.891485e+00, 1.446897e+00, 1.880878e+00, 8.241097e-01, 7.295823e-01, 3.889661e-01, 1.950236e+00, 7.306192e-01, 1.394536e+00, 8.194022e-01, 2.925023e-01, 1.634666e+00, 6.574763e-01, 2.220350e+00, 1.975893e+00, 3.114006e-01, 1.526479e+00, 5.366477e-01, 2.487651e-01, 5.702745e-01, 2.300932e+00, 1.63760…
4.000000e-01	5.002962e-01, 9.744620e-01, 1.365450e-01, 1.596037e+00, 1.355487e+00, 8.694385e-01, 1.289496e+00, 1.354019e+00, 7.630646e-01, 9.571482e-01, 8.939962e-01, 6.961604e-01, 2.558108e-01, 1.399642e+00, 7.221422e-01, 7.669990e-01, 5.890171e-01, 4.126280e-01, 1.451559e+00, 3.974014e-01, 1.377884e+00, 1.542370e+00, 4.932307e-01, 1.107167e+00, 8.554483e-01, 3.166066e-01, 6.110516e-01, 1.861036e+00, 1.49135…
6.000000e-01	4.378939e-01, 9.623017e-01, 1.503817e-01, 1.559550e+00, 1.313255e+00, 6.267474e-01, 1.326262e+00, 1.003150e+00, 4.764197e-01, 5.868069e-01, 9.361070e-01, 6.439433e-01, 1.973598e-01, 1.195055e+00, 8.165321e-01, 4.860503e-01, 4.007681e-01, 6.116101e-01, 1.109643e+00, 3.786781e-01, 1.401322e+00, 1.561103e+00, 5.850325e-01, 7.245743e-01, 9.191955e-01, 5.065163e-01, 4.217718e-01, 1.419973e+00, 9.72580…
8.000000e-01	5.107118e-01, 9.509592e-01, 4.060192e-01, 1.127603e+00, 9.961490e-01, 4.060696e-01, 1.493693e+00, 6.618493e-01, 3.998241e-01, 3.764786e-01, 7.882683e-01, 5.994997e-01, 1.248075e-01, 1.063797e+00, 8.482883e-01, 3.276892e-01, 3.084447e-01, 6.545440e-01, 8.732895e-01, 3.727515e-01, 1.022208e+00, 1.180556e+00, 7.274951e-01, 6.591426e-01, 9.662208e-01, 5.557334e-01, 3.488614e-01, 8.590769e-01, 7.09952…
1.000000e+00	7.064025e-01, 7.161217e-01, 5.523209e-01, 8.848076e-01, 9.185794e-01, 3.495735e-01, 1.775304e+00, 4.502587e-01, 3.197686e-01, 2.124083e-01, 8.762775e-01, 3.155875e-01, 1.141331e-01, 7.328318e-01, 1.057308e+00, 1.912482e-01, 4.605583e-01, 5.852993e-01, 8.064969e-01, 3.741306e-01, 7.054713e-01, 9.966555e-01, 9.452488e-01, 6.924747e-01, 1.200804e+00, 6.033390e-01, 2.563858e-01, 8.362409e-01, 3.96529…
1.200000e+00	8.067626e-01, 4.694804e-01, 7.883709e-01, 6.556421e-01, 6.974442e-01, 2.088252e-01, 1.971312e+00, 2.777860e-01, 3.133622e-01, 1.231812e-01, 8.375936e-01, 2.834845e-01, 8.519427e-02, 7.756527e-01, 9.772508e-01, 1.810331e-01, 6.718324e-01, 3.798731e-01, 7.673403e-01, 5.111970e-01, 4.816641e-01, 1.028864e+00, 9.596726e-01, 6.725543e-01, 1.149378e+00, 6.768593e-01, 1.618700e-01, 5.295888e-01, 2.76077…
1.400000e+00	9.292290e-01, 3.219854e-01, 7.726193e-01, 4.531531e-01, 6.109739e-01, 2.235201e-01, 2.036805e+00, 2.547169e-01, 4.420442e-01, 7.413535e-02, 7.924797e-01, 2.072726e-01, 7.474797e-02, 7.115130e-01, 8.953622e-01, 1.564819e-01, 8.479990e-01, 2.263690e-01, 8.382607e-01, 4.749790e-01, 3.930238e-01, 8.958735e-01, 1.100732e+00, 7.256646e-01, 1.279155e+00, 7.466698e-01, 1.461873e-01, 3.395340e-01, 9.98927…
1.600000e+00	9.937179e-01, 2.133824e-01, 7.422248e-01, 3.241178e-01, 4.510214e-01, 1.625135e-01, 2.213111e+00, 3.173491e-01, 4.841520e-01, 4.634982e-02, 7.469368e-01, 2.038823e-01, 9.769846e-02, 4.761795e-01, 1.087855e+00, 1.485040e-01, 9.889307e-01, 2.162769e-01, 9.511613e-01, 5.231157e-01, 3.308752e-01, 8.463442e-01, 1.108528e+00, 7.064662e-01, 1.193081e+00, 1.000606e+00, 1.102994e-01, 2.266432e-01, 7.82351…
1.800000e+00	1.210588e+00, 1.637245e-01, 8.248938e-01, 2.618507e-01, 3.593819e-01, 1.166708e-01, 2.363790e+00, 4.740305e-01, 5.585019e-01, 2.505460e-02, 4.274604e-01, 1.229447e-01, 2.233317e-01, 3.816291e-01, 9.071712e-01, 1.134734e-01, 1.053210e+00, 1.640025e-01, 9.699572e-01, 4.850061e-01, 2.303703e-01, 8.750622e-01, 1.233274e+00, 6.881036e-01, 1.541446e+00, 8.900868e-01, 8.122027e-02, 1.403689e-01, 3.73599…
2.000000e+00	1.017364e+00, 9.068781e-02, 8.457650e-01, 1.787770e-01, 2.376623e-01, 8.067766e-02, 1.960289e+00, 5.247085e-01, 5.174893e-01, 1.901596e-02, 5.646143e-01, 1.046157e-01, 3.523049e-01, 3.419138e-01, 1.055866e+00, 1.346584e-01, 9.593162e-01, 1.241619e-01, 8.967837e-01, 5.310482e-01, 1.548583e-01, 7.322775e-01, 1.199697e+00, 7.855079e-01, 1.684837e+00, 1.051095e+00, 6.413098e-02, 1.007219e-01, 3.46964…
0.000000e+00	6.513140e-01, 8.712318e-01, 2.603012e+00, 3.016088e-02, 1.680407e+00, 2.902913e+00, 2.268559e+00, 7.595503e-01, 3.088045e+00, 2.436391e+00, 2.500367e+00, 1.384809e+00, 1.694680e+00, 2.471936e+00, 2.586887e+00, 2.008701e+00, 2.475394e+00, 2.840211e+00, 1.190467e+00, 2.793415e+00, 1.759996e+00, 4.509206e-01, 2.357167e+00, 1.316317e+00, 5.330421e-01, 1.876893e+00, 9.096825e-01, 6.462617e-01, 1.23154…
2.000000e-01	6.356326e-01, 8.677874e-01, 1.846445e+00, 1.052957e-01, 1.518017e+00, 1.827884e+00, 1.916690e+00, 7.896340e-01, 1.401913e+00, 1.816192e+00, 2.046998e+00, 1.418215e+00, 1.487721e+00, 1.811418e+00, 1.523855e+00, 1.686397e+00, 1.994061e+00, 2.168855e+00, 1.439781e+00, 1.829706e+00, 1.370717e+00, 3.122228e-01, 1.827502e+00, 1.071981e+00, 4.193259e-01, 1.401997e+00, 1.039648e+00, 4.744153e-01, 9.34906…
4.000000e-01	8.753404e-01, 8.184400e-01, 1.146851e+00, 2.652851e-01, 1.358088e+00, 2.333605e+00, 1.457704e+00, 1.025957e+00, 7.634842e-01, 1.052356e+00, 1.623479e+00, 1.160657e+00, 1.654016e+00, 9.950655e-01, 9.371880e-01, 1.005533e+00, 1.617330e+00, 1.265749e+00, 1.422505e+00, 1.323205e+00, 1.634049e+00, 1.913735e-01, 1.424083e+00, 6.255999e-01, 2.609699e-01, 1.115181e+00, 1.333988e+00, 4.198792e-01, 6.25148…
6.000000e-01	9.684009e-01, 7.160504e-01, 6.083681e-01, 4.600495e-01, 1.328279e+00, 2.079004e+00, 1.777743e+00, 1.014646e+00, 4.139823e-01, 8.277787e-01, 1.494591e+00, 1.151549e+00, 1.549061e+00, 6.484950e-01, 6.481189e-01, 1.036947e+00, 1.492082e+00, 1.181006e+00, 1.686378e+00, 9.216281e-01, 1.596526e+00, 2.252598e-01, 1.303403e+00, 5.145039e-01, 2.517911e-01, 9.188373e-01, 1.233792e+00, 3.854415e-01, 6.09225…
8.000000e-01	8.869215e-01, 9.746657e-01, 2.731900e-01, 5.658834e-01, 1.316596e+00, 1.559237e+00, 1.525696e+00, 1.067069e+00, 2.865875e-01, 5.407986e-01, 1.023177e+00, 1.093625e+00, 1.306355e+00, 4.712054e-01, 6.394361e-01, 1.005118e+00, 1.355156e+00, 9.038014e-01, 1.760791e+00, 7.382940e-01, 1.475504e+00, 1.994071e-01, 9.535931e-01, 3.925718e-01, 3.457615e-01, 9.107239e-01, 1.466818e+00, 3.028401e-01, 6.64453…
1.000000e+00	9.904269e-01, 8.354150e-01, 1.858022e-01, 8.427036e-01, 1.365398e+00, 1.537481e+00, 1.375675e+00, 1.082982e+00, 1.472245e-01, 5.236055e-01, 1.065746e+00, 9.314956e-01, 1.205143e+00, 5.230049e-01, 7.308512e-01, 7.279680e-01, 1.298682e+00, 6.133519e-01, 2.062077e+00, 7.198193e-01, 1.708625e+00, 3.336143e-01, 8.157446e-01, 2.884766e-01, 4.806325e-01, 7.589619e-01, 1.163751e+00, 3.053594e-01, 6.78988…
1.200000e+00	1.082832e+00, 8.519902e-01, 1.132385e-01, 7.272716e-01, 1.436175e+00, 1.301463e+00, 1.578465e+00, 1.096623e+00, 1.081070e-01, 4.019589e-01, 7.244059e-01, 8.951620e-01, 1.054585e+00, 5.589164e-01, 8.403517e-01, 7.489872e-01, 1.243736e+00, 4.121202e-01, 2.012611e+00, 5.215742e-01, 1.746856e+00, 4.298809e-01, 8.282795e-01, 2.119959e-01, 7.678702e-01, 7.513129e-01, 9.859750e-01, 2.071332e-01, 6.56844…
1.400000e+00	1.087424e+00, 7.722366e-01, 8.538158e-02, 1.082205e+00, 1.401592e+00, 9.594959e-01, 1.507899e+00, 1.159706e+00, 5.217427e-02, 2.500571e-01, 5.826649e-01, 7.228877e-01, 8.657264e-01, 5.677548e-01, 7.129859e-01, 6.476337e-01, 1.149012e+00, 3.185032e-01, 2.070632e+00, 5.941051e-01, 1.777948e+00, 5.768778e-01, 7.068888e-01, 1.787760e-01, 1.083432e+00, 7.963370e-01, 8.628138e-01, 2.368703e-01, 6.77697…
1.600000e+00	1.276445e+00, 6.392205e-01, 1.980936e-01, 1.117571e+00, 9.311867e-01, 6.859545e-01, 2.295767e+00, 1.188347e+00, 4.143785e-02, 1.617256e-01, 4.998324e-01, 6.238436e-01, 8.208613e-01, 6.210421e-01, 1.083799e+00, 5.087235e-01, 1.223389e+00, 2.315299e-01, 1.285905e+00, 5.647579e-01, 1.353942e+00, 6.498201e-01, 6.245885e-01, 1.631489e-01, 9.632608e-01, 7.612807e-01, 6.585923e-01, 1.903713e-01, 7.06589…
1.800000e+00	1.372404e+00, 5.079554e-01, 5.421922e-01, 1.014938e+00, 7.022852e-01, 5.284262e-01, 1.732464e+00, 9.044103e-01, 1.536838e-01, 8.937390e-02, 4.424540e-01, 3.965079e-01, 8.400822e-01, 6.173442e-01, 1.160882e+00, 4.897064e-01, 1.079106e+00, 1.691823e-01, 1.312704e+00, 5.868852e-01, 9.688536e-01, 6.168515e-01, 5.148399e-01, 2.319095e-01, 1.247359e+00, 8.180879e-01, 4.748269e-01, 1.327640e-01, 6.67696…
2.000000e+00	1.174525e+00, 3.233410e-01, 7.694454e-01, 1.063019e+00, 4.494395e-01, 4.558906e-01, 1.945277e+00, 1.033231e+00, 2.859053e-01, 4.816283e-02, 3.881398e-01, 3.238902e-01, 7.181011e-01, 7.667824e-01, 1.033117e+00, 2.491689e-01, 1.195879e+00, 9.803478e-02, 1.006769e+00, 5.830192e-01, 6.291237e-01, 6.379213e-01, 4.366227e-01, 2.760156e-01, 1.339384e+00, 1.004568e+00, 3.791054e-01, 8.136183e-02, 6.53586…
0.000000e+00	5.839504e-01, 1.653541e+00, 1.041629e-01, 1.936054e-01, 1.458757e+00, 7.731561e-01, 2.776759e+00, 2.610840e+00, 2.643822e+00, 9.164503e-02, 1.001821e+00, 3.103514e+00, 1.400853e-01, 1.802734e+00, 2.926899e+00, 2.064593e+00, 4.524533e-01, 2.352555e+00, 1.096005e+00, 2.429349e+00, 5.188417e-01, 6.710447e-01, 1.886054e+00, 1.904962e+00, 2.704767e+00, 2.746183e+00, 3.240381e+00, 2.722023e+00, 1.13114…
2.000000e-01	7.167735e-01, 1.301941e+00, 5.068376e-01, 5.069331e-01, 1.164181e+00, 4.983879e-01, 1.820699e+00, 1.689609e+00, 1.502457e+00, 1.991931e-01, 1.044302e+00, 2.576708e+00, 4.141363e-01, 1.295164e+00, 1.487526e+00, 1.276244e+00, 3.542190e-01, 2.014532e+00, 7.786924e-01, 1.963363e+00, 8.021174e-01, 6.467395e-01, 1.855613e+00, 1.904480e+00, 2.091766e+00, 2.287614e+00, 2.448380e+00, 2.218840e+00, 9.66922…
4.000000e-01	9.184244e-01, 7.249352e-01, 6.466372e-01, 9.296753e-01, 6.366190e-01, 3.918958e-01, 1.718408e+00, 1.318703e+00, 1.127962e+00, 2.866366e-01, 7.813192e-01, 1.916773e+00, 6.038268e-01, 6.522554e-01, 1.520961e+00, 9.041555e-01, 1.990648e-01, 1.642436e+00, 6.328834e-01, 1.101710e+00, 9.874760e-01, 7.496799e-01, 1.696397e+00, 1.507154e+00, 1.956866e+00, 1.594423e+00, 2.629737e+00, 1.441527e+00, 1.01163…
6.000000e-01	1.025264e+00, 5.671620e-01, 8.561584e-01, 9.863860e-01, 5.797249e-01, 3.239304e-01, 1.695938e+00, 9.071997e-01, 5.988984e-01, 3.661747e-01, 7.941963e-01, 1.989206e+00, 6.899081e-01, 4.247714e-01, 1.345206e+00, 6.184106e-01, 1.735331e-01, 1.527586e+00, 4.929689e-01, 6.138699e-01, 1.378080e+00, 6.552474e-01, 1.242352e+00, 1.041595e+00, 1.602365e+00, 1.344592e+00, 2.532067e+00, 1.148162e+00, 6.31217…
8.000000e-01	8.617810e-01, 3.704158e-01, 9.685380e-01, 6.774079e-01, 3.351860e-01, 2.272658e-01, 1.719347e+00, 5.540393e-01, 2.874368e-01, 3.838249e-01, 6.864030e-01, 1.606834e+00, 9.186609e-01, 2.727875e-01, 9.310826e-01, 3.750012e-01, 3.102172e-01, 1.343883e+00, 7.682929e-01, 4.985522e-01, 1.651886e+00, 5.142106e-01, 1.003417e+00, 8.609494e-01, 1.509683e+00, 1.094885e+00, 2.086800e+00, 6.979285e-01, 5.51543…
1.000000e+00	1.117748e+00, 2.033360e-01, 7.574343e-01, 5.263533e-01, 2.202114e-01, 1.807836e-01, 1.512053e+00, 4.012691e-01, 2.127227e-01, 4.240817e-01, 6.623625e-01, 1.147101e+00, 8.736695e-01, 3.780816e-01, 1.135120e+00, 2.238638e-01, 5.979261e-01, 8.803018e-01, 1.049049e+00, 4.439860e-01, 1.719062e+00, 8.039010e-01, 1.030542e+00, 7.625716e-01, 1.502972e+00, 9.867535e-01, 1.887508e+00, 5.573581e-01, 2.66649…
1.200000e+00	9.836180e-01, 1.079911e-01, 9.423917e-01, 3.143457e-01, 1.461257e-01, 1.377975e-01, 1.946961e+00, 3.078142e-01, 1.080221e-01, 4.530512e-01, 5.464901e-01, 9.021279e-01, 9.211046e-01, 4.444651e-01, 1.197821e+00, 1.428177e-01, 8.681213e-01, 7.446208e-01, 1.484856e+00, 4.037500e-01, 1.857757e+00, 6.588527e-01, 6.987950e-01, 5.368311e-01, 1.484063e+00, 9.313266e-01, 1.666195e+00, 3.754193e-01, 1.38639…
1.400000e+00	1.190468e+00, 8.953627e-02, 9.309506e-01, 2.473009e-01, 1.283734e-01, 9.591849e-02, 2.268928e+00, 3.251025e-01, 6.702369e-02, 4.023607e-01, 4.819855e-01, 6.827686e-01, 9.085349e-01, 4.937030e-01, 1.209302e+00, 9.078568e-02, 9.109264e-01, 5.672218e-01, 1.647023e+00, 5.358783e-01, 1.572385e+00, 8.514379e-01, 6.485287e-01, 4.402100e-01, 1.501693e+00, 9.334961e-01, 1.391784e+00, 2.069439e-01, 8.73009…
1.600000e+00	1.285255e+00, 5.538328e-02, 8.713965e-01, 1.767455e-01, 7.573373e-02, 9.196545e-02, 2.199173e+00, 3.629494e-01, 2.824084e-02, 3.486147e-01, 4.289505e-01, 5.219672e-01, 1.053185e+00, 6.674984e-01, 9.185675e-01, 5.533718e-02, 9.576014e-01, 3.529423e-01, 1.750278e+00, 5.294388e-01, 1.928612e+00, 9.124941e-01, 5.863620e-01, 3.543437e-01, 1.550323e+00, 9.347424e-01, 7.973004e-01, 1.593057e-01, 6.03559…
1.800000e+00	1.155519e+00, 3.059562e-02, 6.706119e-01, 1.430767e-01, 5.454471e-02, 6.314751e-02, 2.128711e+00, 3.636552e-01, 2.451054e-02, 1.567114e-01, 3.744516e-01, 4.307831e-01, 1.111579e+00, 7.573604e-01, 1.099335e+00, 3.853546e-02, 1.112914e+00, 2.830297e-01, 2.261038e+00, 5.293235e-01, 1.452002e+00, 9.807231e-01, 6.741702e-01, 1.884782e-01, 1.612673e+00, 9.968561e-01, 7.702180e-01, 1.019554e-01, 3.18790…
2.000000e+00	1.086233e+00, 1.702304e-02, 5.704088e-01, 1.201658e-01, 3.626685e-02, 5.175737e-02, 2.128432e+00, 5.506275e-01, 5.474498e-02, 9.108593e-02, 3.779937e-01, 3.131414e-01, 1.008473e+00, 8.365481e-01, 1.162590e+00, 2.155032e-02, 1.101739e+00, 1.890515e-01, 1.727516e+00, 5.807008e-01, 1.002061e+00, 8.830470e-01, 5.560684e-01, 2.072512e-01, 1.647437e+00, 9.074460e-01, 6.674231e-01, 5.566005e-02, 1.91449…
0.000000e+00	2.265414e+00, 2.295523e+00, 6.162035e-01, 2.058698e+00, 1.717796e+00, 1.459581e+00, 6.992270e-01, 4.028190e-01, 1.059520e+00, 1.897197e+00, 1.556262e-01, 1.817373e+00, 1.467257e-01, 1.909351e+00, 5.840623e-01, 2.814072e+00, 6.855513e-01, 1.128989e+00, 1.794381e+00, 2.414342e+00, 1.871320e-01, 1.196117e+00, 2.655066e+00, 1.791285e+00, 1.407364e+00, 2.590253e+00, 2.522208e+00, 7.303125e-01, 1.90523…
2.000000e-01	1.835246e+00, 1.673579e+00, 4.149410e-01, 1.971847e+00, 9.945931e-01, 1.372203e+00, 6.067111e-01, 3.010195e-01, 8.446967e-01, 1.461424e+00, 1.014623e-01, 1.442006e+00, 9.095638e-02, 8.175973e-01, 7.513886e-01, 2.034398e+00, 7.770565e-01, 8.365050e-01, 2.105355e+00, 1.494944e+00, 5.997124e-01, 1.068179e+00, 2.177131e+00, 1.669121e+00, 1.460218e+00, 1.959706e+00, 2.414957e+00, 8.639344e-01, 1.16921…
4.000000e-01	1.570833e+00, 1.375276e+00, 3.033094e-01, 1.149244e+00, 6.308872e-01, 9.506037e-01, 6.168242e-01, 2.311583e-01, 6.864712e-01, 1.012547e+00, 1.069098e-01, 1.403051e+00, 7.441157e-02, 6.517253e-01, 8.614254e-01, 1.569451e+00, 7.782860e-01, 6.831844e-01, 1.579500e+00, 9.720518e-01, 8.220593e-01, 1.270497e+00, 2.069258e+00, 1.540265e+00, 1.542923e+00, 1.481433e+00, 2.315282e+00, 8.059226e-01, 5.41850…
6.000000e-01	1.173920e+00, 7.085383e-01, 1.241528e-01, 1.077682e+00, 4.895843e-01, 8.510282e-01, 8.074203e-01, 2.106223e-01, 4.684699e-01, 7.528154e-01, 1.688786e-01, 1.043137e+00, 5.927889e-02, 3.655751e-01, 9.974510e-01, 1.005266e+00, 9.026895e-01, 4.509303e-01, 1.684300e+00, 6.288640e-01, 1.105183e+00, 1.274266e+00, 2.200606e+00, 1.155891e+00, 1.595420e+00, 1.421118e+00, 2.500041e+00, 6.775065e-01, 2.85929…
8.000000e-01	1.119448e+00, 4.168365e-01, 1.431869e-01, 6.629171e-01, 3.116593e-01, 6.264499e-01, 1.149261e+00, 2.865369e-01, 2.756105e-01, 6.487253e-01, 1.685891e-01, 8.193670e-01, 5.046580e-02, 2.321492e-01, 1.105696e+00, 8.392249e-01, 9.586710e-01, 4.135244e-01, 1.642994e+00, 4.793595e-01, 1.273076e+00, 9.133044e-01, 1.747790e+00, 8.804731e-01, 1.500531e+00, 1.364806e+00, 1.690401e+00, 5.222715e-01, 2.10333…
1.000000e+00	1.194477e+00, 2.684470e-01, 2.494269e-01, 4.635633e-01, 2.422725e-01, 4.143774e-01, 1.384633e+00, 3.170661e-01, 1.726814e-01, 4.412632e-01, 2.131002e-01, 6.187154e-01, 7.735633e-02, 1.485644e-01, 9.668002e-01, 8.551499e-01, 1.122310e+00, 3.007363e-01, 1.378088e+00, 4.664265e-01, 1.550468e+00, 8.650426e-01, 1.735653e+00, 6.698922e-01, 2.001074e+00, 1.372706e+00, 1.438525e+00, 3.313834e-01, 1.04259…
1.200000e+00	1.320566e+00, 1.567668e-01, 3.878152e-01, 3.030525e-01, 1.449119e-01, 3.687188e-01, 1.698587e+00, 4.795164e-01, 1.157355e-01, 3.025510e-01, 2.383747e-01, 4.393133e-01, 1.470183e-01, 1.001330e-01, 9.800348e-01, 8.347523e-01, 1.037627e+00, 2.192602e-01, 1.150281e+00, 5.289449e-01, 1.708412e+00, 8.043199e-01, 1.533047e+00, 6.650821e-01, 1.775333e+00, 1.062141e+00, 9.296610e-01, 2.471362e-01, 5.52608…
1.400000e+00	1.311342e+00, 9.849468e-02, 6.645348e-01, 3.383818e-01, 1.127919e-01, 2.962791e-01, 1.756677e+00, 6.553952e-01, 8.102272e-02, 1.519117e-01, 2.643976e-01, 3.840031e-01, 2.399236e-01, 7.903022e-02, 1.013843e+00, 6.042179e-01, 1.044310e+00, 1.703659e-01, 1.207472e+00, 5.215072e-01, 1.218590e+00, 9.610085e-01, 1.539054e+00, 3.867354e-01, 1.645666e+00, 1.254121e+00, 7.105272e-01, 1.328891e-01, 4.66436…
1.600000e+00	1.333685e+00, 6.277502e-02, 8.268963e-01, 2.013391e-01, 6.245381e-02, 2.408607e-01, 1.578819e+00, 6.596057e-01, 1.247539e-01, 1.182656e-01, 2.014598e-01, 2.637315e-01, 3.345582e-01, 5.739105e-02, 1.115025e+00, 6.908655e-01, 1.258843e+00, 1.117239e-01, 1.011696e+00, 4.732517e-01, 9.857607e-01, 8.246022e-01, 1.547607e+00, 4.112502e-01, 1.555803e+00, 1.109955e+00, 4.332827e-01, 1.063965e-01, 2.68570…
1.800000e+00	1.267776e+00, 3.910287e-02, 7.508580e-01, 1.641523e-01, 4.984471e-02, 1.575370e-01, 2.208280e+00, 6.729072e-01, 2.724718e-01, 7.119168e-02, 2.384303e-01, 2.099159e-01, 3.641252e-01, 6.736742e-02, 1.066966e+00, 5.551441e-01, 9.748560e-01, 9.488120e-02, 9.274131e-01, 5.395929e-01, 7.417011e-01, 7.811983e-01, 1.269882e+00, 4.348433e-01, 1.788488e+00, 1.015255e+00, 4.353258e-01, 6.372357e-02, 4.41421…
2.000000e+00	1.354977e+00, 2.006867e-02, 7.961961e-01, 1.807271e-01, 3.534877e-02, 1.159678e-01, 1.663781e+00, 9.191983e-01, 3.649063e-01, 3.464274e-02, 2.145629e-01, 1.641644e-01, 5.642315e-01, 9.719529e-02, 1.004443e+00, 4.408019e-01, 9.831244e-01, 5.452271e-02, 7.232697e-01, 4.790302e-01, 5.777781e-01, 9.605919e-01, 1.067026e+00, 5.088637e-01, 1.838150e+00, 8.339173e-01, 3.052268e-01, 4.296461e-02, 6.00102…
0.000000e+00	2.555850e+00, 1.301675e+00, 1.309150e+00, 2.259763e+00, 2.623628e+00, 1.075434e+00, 3.781822e-01, 1.802613e+00, 2.653720e+00, 1.686619e+00, 1.135161e+00, 2.098669e+00, 3.396513e-01, 4.141821e-02, 3.833640e-01, 1.903883e+00, 7.062848e-01, 3.091574e+00, 2.951715e+00, 1.307674e+00, 2.250088e+00, 1.610714e+00, 4.828024e-02, 1.837359e+00, 1.794872e+00, 1.501442e+00, 2.488890e-01, 5.660718e-01, 1.52979…
2.000000e-01	2.155835e+00, 1.037249e+00, 9.133571e-01, 2.041555e+00, 1.469840e+00, 8.006208e-01, 3.897094e-01, 1.275480e+00, 1.668260e+00, 1.265957e+00, 9.008967e-01, 1.896715e+00, 3.202747e-01, 4.070028e-01, 3.904274e-01, 1.546244e+00, 8.104416e-01, 2.235736e+00, 2.049884e+00, 9.035878e-01, 2.219109e+00, 1.518425e+00, 2.494529e-01, 1.333237e+00, 1.414656e+00, 1.037990e+00, 5.675135e-01, 6.301116e-01, 1.30021…
4.000000e-01	1.367384e+00, 1.067516e+00, 4.487368e-01, 1.580212e+00, 1.279698e+00, 7.245644e-01, 6.990616e-01, 1.032410e+00, 7.932738e-01, 9.543795e-01, 6.471945e-01, 1.456905e+00, 2.690725e-01, 5.678676e-01, 5.245359e-01, 8.305914e-01, 9.502405e-01, 1.590118e+00, 1.503215e+00, 8.915457e-01, 1.634826e+00, 1.123455e+00, 4.382446e-01, 8.962470e-01, 1.286297e+00, 7.277618e-01, 8.714897e-01, 5.946020e-01, 1.12482…
6.000000e-01	1.238046e+00, 6.460682e-01, 2.699814e-01, 1.517182e+00, 7.536759e-01, 7.041535e-01, 1.168361e+00, 8.976934e-01, 4.786998e-01, 7.810354e-01, 5.684949e-01, 1.277112e+00, 2.704271e-01, 7.841841e-01, 7.900369e-01, 4.165336e-01, 1.118182e+00, 1.214817e+00, 1.298352e+00, 6.408453e-01, 1.493773e+00, 1.021700e+00, 5.950726e-01, 8.375671e-01, 1.600865e+00, 6.381136e-01, 8.436300e-01, 4.367790e-01, 7.94006…
8.000000e-01	1.042271e+00, 5.061964e-01, 1.363434e-01, 1.035397e+00, 5.516849e-01, 5.318553e-01, 1.135979e+00, 8.174490e-01, 2.495239e-01, 4.676464e-01, 4.374799e-01, 9.049570e-01, 2.533127e-01, 5.988839e-01, 8.105330e-01, 3.125998e-01, 1.122522e+00, 9.219757e-01, 1.012932e+00, 6.151048e-01, 1.208367e+00, 9.649455e-01, 6.932008e-01, 6.512985e-01, 1.689688e+00, 5.538651e-01, 1.010151e+00, 2.347235e-01, 5.90281…
1.000000e+00	1.367517e+00, 3.120056e-01, 2.153165e-01, 9.998547e-01, 3.780202e-01, 3.834975e-01, 1.295576e+00, 7.631487e-01, 1.978619e-01, 3.438892e-01, 3.280881e-01, 6.248612e-01, 3.048065e-01, 7.279371e-01, 1.003249e+00, 2.400447e-01, 9.773373e-01, 5.613463e-01, 9.629184e-01, 5.231143e-01, 9.319512e-01, 9.172795e-01, 7.829482e-01, 4.929220e-01, 1.353859e+00, 6.641027e-01, 7.987856e-01, 2.115248e-01, 3.36139…
1.200000e+00	1.350912e+00, 1.764607e-01, 4.985670e-01, 9.138137e-01, 2.803239e-01, 4.090127e-01, 1.785544e+00, 7.995318e-01, 2.554182e-01, 1.786322e-01, 3.134526e-01, 5.242846e-01, 3.633245e-01, 7.004807e-01, 1.152013e+00, 1.344753e-01, 1.246873e+00, 3.895502e-01, 8.139701e-01, 5.896747e-01, 7.528015e-01, 1.011163e+00, 6.615820e-01, 4.552237e-01, 1.513647e+00, 7.850158e-01, 5.003416e-01, 1.650144e-01, 3.32329…
1.400000e+00	1.191447e+00, 1.193353e-01, 7.353402e-01, 7.154638e-01, 1.735977e-01, 2.401973e-01, 1.578948e+00, 7.564521e-01, 3.574614e-01, 1.084250e-01, 2.495878e-01, 3.304791e-01, 4.768387e-01, 7.269186e-01, 8.257297e-01, 8.063143e-02, 1.069372e+00, 3.224104e-01, 6.541850e-01, 5.803170e-01, 6.997473e-01, 8.798377e-01, 7.452447e-01, 5.391049e-01, 1.394766e+00, 8.320982e-01, 4.442745e-01, 8.477638e-02, 2.64616…
1.600000e+00	1.445852e+00, 6.909297e-02, 6.515579e-01, 5.597159e-01, 1.161235e-01, 1.823992e-01, 1.696199e+00, 8.109613e-01, 4.593160e-01, 7.056405e-02, 2.656599e-01, 2.900984e-01, 5.581513e-01, 7.138968e-01, 1.101058e+00, 5.042226e-02, 1.284380e+00, 1.990494e-01, 5.968293e-01, 6.428498e-01, 5.903682e-01, 8.369965e-01, 7.702503e-01, 6.274098e-01, 1.243699e+00, 8.541341e-01, 3.858027e-01, 5.875094e-02, 2.59586…
1.800000e+00	1.350646e+00, 3.767656e-02, 7.347004e-01, 6.723073e-01, 8.373358e-02, 1.646246e-01, 2.365526e+00, 7.699190e-01, 6.078076e-01, 3.932565e-02, 2.075481e-01, 2.037197e-01, 6.225139e-01, 5.418335e-01, 1.118176e+00, 4.405775e-02, 9.637655e-01, 1.575268e-01, 5.689402e-01, 5.125546e-01, 3.451953e-01, 9.786613e-01, 7.287654e-01, 5.712662e-01, 1.751379e+00, 7.311642e-01, 2.132838e-01, 3.873785e-02, 2.76092…
2.000000e+00	1.335977e+00, 2.657954e-02, 9.169663e-01, 4.982650e-01, 5.694897e-02, 1.462626e-01, 1.586626e+00, 8.668960e-01, 5.163904e-01, 2.454760e-02, 1.828425e-01, 1.661737e-01, 7.271968e-01, 5.340181e-01, 9.675806e-01, 2.753088e-02, 1.182712e+00, 1.091640e-01, 5.094467e-01, 5.462041e-01, 2.660453e-01, 7.780339e-01, 8.062474e-01, 6.063114e-01, 1.623336e+00, 9.226277e-01, 2.208610e-01, 3.023235e-02, 3.31667…
0.000000e+00	2.349188e+00, 1.697570e+00, 7.852339e-01, 1.109216e+00, 1.063723e+00, 2.472929e+00, 2.188469e+00, 2.003692e+00, 1.969839e+00, 1.904749e+00, 6.492925e-01, 1.363357e+00, 2.209453e+00, 1.236968e+00, 2.934912e+00, 3.217300e+00, 2.072669e+00, 2.582677e+00, 1.271604e+00, 8.626605e-01, 2.396708e+00, 2.437225e+00, 4.709154e-01, 1.662166e+00, 2.875740e+00, 1.717365e+00, 1.472790e+00, 2.004829e+00, 1.34184…
2.000000e-01	1.812973e+00, 1.043606e+00, 9.482483e-01, 1.190010e+00, 6.322781e-01, 2.286436e+00, 2.655105e+00, 1.901645e+00, 1.452031e+00, 1.410170e+00, 3.583845e-01, 1.301387e+00, 1.962830e+00, 1.172798e+00, 2.632174e+00, 1.917005e+00, 1.772391e+00, 2.256692e+00, 1.160897e+00, 8.573029e-01, 2.761047e+00, 1.917024e+00, 3.926067e-01, 1.653844e+00, 2.150704e+00, 1.322924e+00, 1.366411e+00, 1.227480e+00, 5.11629…
4.000000e-01	2.347642e+00, 5.737603e-01, 8.506947e-01, 1.207487e+00, 4.362532e-01, 2.077796e+00, 2.450947e+00, 1.342904e+00, 8.865896e-01, 1.109212e+00, 3.246302e-01, 1.311771e+00, 1.723801e+00, 1.037410e+00, 1.657017e+00, 1.101404e+00, 1.206537e+00, 1.649480e+00, 1.014719e+00, 5.230502e-01, 2.680033e+00, 1.509497e+00, 3.876176e-01, 1.387393e+00, 2.370944e+00, 1.104673e+00, 1.459519e+00, 9.285913e-01, 6.96159…
6.000000e-01	1.625079e+00, 3.014930e-01, 8.595390e-01, 1.547053e+00, 2.838698e-01, 1.705727e+00, 2.200481e+00, 1.125841e+00, 4.007914e-01, 6.953062e-01, 2.503343e-01, 9.333947e-01, 1.122656e+00, 1.021753e+00, 1.672413e+00, 7.077238e-01, 1.085600e+00, 1.498240e+00, 1.129451e+00, 6.436724e-01, 2.645215e+00, 1.264022e+00, 2.736200e-01, 8.583660e-01, 2.237288e+00, 9.228485e-01, 1.407289e+00, 7.064791e-01, 8.86492…
8.000000e-01	1.760197e+00, 2.147526e-01, 8.766504e-01, 1.467940e+00, 1.952526e-01, 9.834645e-01, 1.921848e+00, 9.673117e-01, 2.338155e-01, 6.457590e-01, 1.759876e-01, 7.360060e-01, 1.176710e+00, 9.161496e-01, 1.468346e+00, 3.871026e-01, 1.037181e+00, 9.991099e-01, 1.245395e+00, 6.021928e-01, 2.575986e+00, 1.290791e+00, 2.773004e-01, 5.413620e-01, 1.962199e+00, 8.731482e-01, 9.943497e-01, 4.902332e-01, 8.18558…
1.000000e+00	1.550774e+00, 1.492397e-01, 8.494816e-01, 1.050601e+00, 1.389582e-01, 8.274401e-01, 2.637300e+00, 8.768980e-01, 1.178510e-01, 4.328437e-01, 1.501342e-01, 5.610716e-01, 1.154275e+00, 8.496099e-01, 1.192332e+00, 2.259647e-01, 1.118176e+00, 7.111287e-01, 1.322906e+00, 6.208646e-01, 2.056874e+00, 9.847284e-01, 2.620458e-01, 4.623032e-01, 1.657499e+00, 8.142963e-01, 8.316981e-01, 3.292384e-01, 6.40966…
1.200000e+00	1.522944e+00, 7.928796e-02, 8.938922e-01, 9.667871e-01, 9.187383e-02, 7.034988e-01, 2.732241e+00, 9.204675e-01, 7.842815e-02, 2.947188e-01, 1.302353e-01, 4.365923e-01, 8.942314e-01, 9.527945e-01, 1.158025e+00, 1.432897e-01, 1.125757e+00, 6.110272e-01, 1.493992e+00, 5.473926e-01, 1.630410e+00, 9.860207e-01, 2.692672e-01, 4.281443e-01, 1.777337e+00, 9.807943e-01, 6.479557e-01, 2.105176e-01, 5.24463…
1.400000e+00	1.555176e+00, 5.175489e-02, 7.812578e-01, 9.193561e-01, 6.440148e-02, 5.502213e-01, 2.099994e+00, 9.569168e-01, 6.014315e-02, 1.571429e-01, 1.436172e-01, 3.194659e-01, 9.090897e-01, 9.070716e-01, 1.036787e+00, 9.391885e-02, 1.321386e+00, 4.213215e-01, 1.257851e+00, 5.446669e-01, 9.535365e-01, 9.645229e-01, 3.223330e-01, 3.190739e-01, 1.851814e+00, 1.175939e+00, 5.721618e-01, 1.270321e-01, 4.52622…
1.600000e+00	1.327078e+00, 2.782436e-02, 7.737094e-01, 9.393758e-01, 4.031848e-02, 3.962296e-01, 1.975024e+00, 9.567884e-01, 1.461178e-01, 1.134922e-01, 1.304956e-01, 2.456449e-01, 7.904812e-01, 8.602643e-01, 1.060779e+00, 6.079597e-02, 1.132454e+00, 2.749419e-01, 1.336988e+00, 6.190517e-01, 8.231129e-01, 1.013790e+00, 3.126690e-01, 3.349990e-01, 1.899940e+00, 1.021029e+00, 3.709060e-01, 7.905038e-02, 4.13018…
1.800000e+00	1.522722e+00, 1.994469e-02, 9.156266e-01, 8.081475e-01, 2.391414e-02, 3.439259e-01, 1.926884e+00, 9.003703e-01, 2.480108e-01, 5.038882e-02, 1.226686e-01, 1.917250e-01, 8.693650e-01, 7.080905e-01, 1.165639e+00, 3.122498e-02, 1.279948e+00, 1.922589e-01, 1.516519e+00, 4.835848e-01, 7.627471e-01, 1.100777e+00, 3.353842e-01, 5.051559e-01, 1.802401e+00, 8.662473e-01, 2.466688e-01, 6.928747e-02, 3.55727…
2.000000e+00	1.426568e+00, 1.233179e-02, 6.616346e-01, 7.764174e-01, 1.880471e-02, 2.520919e-01, 2.297428e+00, 1.004988e+00, 3.822667e-01, 4.232761e-02, 1.582388e-01, 1.658717e-01, 8.916665e-01, 8.335610e-01, 9.417417e-01, 1.673876e-02, 1.222505e+00, 1.327580e-01, 1.403912e+00, 4.480978e-01, 4.742605e-01, 8.671035e-01, 4.693747e-01, 5.611295e-01, 1.576509e+00, 9.060690e-01, 2.411180e-01, 4.266451e-02, 3.58311…
0.000000e+00	3.755916e-01, 3.208449e+00, 1.152391e+00, 1.411679e-01, 2.948926e+00, 3.589773e-01, 1.887664e+00, 4.091320e-01, 2.079273e+00, 3.312739e-01, 1.203173e+00, 1.745813e+00, 4.176566e-01, 2.917757e+00, 2.081160e+00, 1.493370e+00, 6.484026e-01, 3.005687e+00, 3.404704e+00, 3.929314e-02, 1.929867e+00, 8.565473e-02, 2.539187e+00, 1.153922e+00, 8.476536e-01, 3.073566e+00, 2.196723e+00, 2.458223e+00, 8.19475…
2.000000e-01	4.410432e-01, 2.105678e+00, 1.020039e+00, 1.148820e-01, 2.452543e+00, 3.094626e-01, 1.811769e+00, 2.484115e-01, 1.521192e+00, 3.655882e-01, 1.141913e+00, 1.769311e+00, 3.008806e-01, 1.571650e+00, 1.024956e+00, 1.296757e+00, 4.417116e-01, 2.406289e+00, 2.284007e+00, 2.584363e-02, 1.544864e+00, 7.776332e-02, 2.392397e+00, 8.349873e-01, 5.836567e-01, 1.956156e+00, 2.078550e+00, 1.816072e+00, 4.27809…
4.000000e-01	6.848560e-01, 1.547532e+00, 1.073847e+00, 9.619197e-02, 1.982514e+00, 1.890021e-01, 2.192536e+00, 2.030988e-01, 6.284541e-01, 3.861418e-01, 1.199801e+00, 1.546938e+00, 3.865282e-01, 9.600593e-01, 8.542752e-01, 1.024934e+00, 2.470067e-01, 1.687836e+00, 2.137144e+00, 1.706106e-02, 1.662521e+00, 1.302407e-01, 1.713961e+00, 9.019911e-01, 5.066878e-01, 1.583223e+00, 2.629399e+00, 1.843570e+00, 2.78445…
6.000000e-01	8.916611e-01, 1.240110e+00, 8.254023e-01, 7.114396e-02, 1.748822e+00, 1.766675e-01, 2.506960e+00, 1.367487e-01, 4.085029e-01, 3.587007e-01, 1.088580e+00, 1.818921e+00, 4.210600e-01, 6.129282e-01, 6.443301e-01, 9.022017e-01, 1.904846e-01, 1.615229e+00, 2.783896e+00, 1.106065e-02, 1.377468e+00, 1.711912e-01, 1.400303e+00, 6.834360e-01, 6.476695e-01, 1.259743e+00, 1.993711e+00, 1.575543e+00, 1.38260…
8.000000e-01	7.734370e-01, 1.309681e+00, 7.341399e-01, 4.719310e-02, 1.578940e+00, 1.381865e-01, 2.627713e+00, 8.934848e-02, 2.214137e-01, 3.876640e-01, 9.159961e-01, 1.298579e+00, 4.290735e-01, 3.911069e-01, 6.702576e-01, 7.694900e-01, 1.440399e-01, 1.552329e+00, 2.021593e+00, 2.722333e-02, 2.098539e+00, 2.398249e-01, 1.292964e+00, 3.836671e-01, 6.042236e-01, 1.121697e+00, 1.928850e+00, 1.381171e+00, 7.65375…
1.000000e+00	1.202685e+00, 9.394898e-01, 6.839967e-01, 2.920272e-02, 1.514609e+00, 6.783548e-02, 2.062220e+00, 6.466014e-02, 1.389024e-01, 4.368340e-01, 8.835093e-01, 1.388947e+00, 5.398661e-01, 4.065558e-01, 7.762934e-01, 5.475233e-01, 1.223721e-01, 1.130930e+00, 2.731584e+00, 8.816661e-02, 2.058331e+00, 3.654299e-01, 9.395189e-01, 3.448595e-01, 9.742144e-01, 7.172384e-01, 1.702898e+00, 1.195533e+00, 5.64633…
1.200000e+00	1.150598e+00, 1.121815e+00, 6.054300e-01, 2.394138e-02, 1.044177e+00, 6.354268e-02, 2.337431e+00, 5.451019e-02, 6.815600e-02, 4.028954e-01, 7.437988e-01, 1.237503e+00, 4.909995e-01, 5.037740e-01, 1.028080e+00, 4.388583e-01, 2.038148e-01, 1.137990e+00, 2.421876e+00, 2.631898e-01, 1.543572e+00, 5.543892e-01, 8.751777e-01, 2.361379e-01, 9.803663e-01, 7.216833e-01, 1.435277e+00, 9.388743e-01, 2.76957…
1.400000e+00	1.113325e+00, 7.463937e-01, 3.829691e-01, 1.438518e-02, 9.983444e-01, 4.428843e-02, 2.973148e+00, 3.122945e-02, 4.383268e-02, 4.695792e-01, 5.715033e-01, 1.060216e+00, 4.185631e-01, 6.052878e-01, 1.018640e+00, 2.865791e-01, 5.797765e-01, 1.003358e+00, 2.903316e+00, 3.014034e-01, 1.949355e+00, 6.693078e-01, 6.899992e-01, 2.044990e-01, 1.231344e+00, 5.171020e-01, 1.477359e+00, 6.870307e-01, 1.43318…
1.600000e+00	1.178831e+00, 5.442362e-01, 1.952417e-01, 1.247980e-02, 7.478173e-01, 4.193500e-02, 2.561757e+00, 3.172165e-02, 2.677838e-02, 3.506072e-01, 5.089999e-01, 9.743228e-01, 5.189223e-01, 7.194553e-01, 9.898595e-01, 1.962145e-01, 8.381703e-01, 7.030121e-01, 2.567683e+00, 4.781518e-01, 2.160223e+00, 6.737029e-01, 5.535937e-01, 1.375157e-01, 1.526620e+00, 5.975360e-01, 1.624419e+00, 5.714094e-01, 1.02896…
1.800000e+00	1.164169e+00, 3.552171e-01, 1.471881e-01, 9.533676e-03, 5.341760e-01, 2.634784e-02, 2.172072e+00, 8.894804e-02, 1.493450e-02, 2.999041e-01, 4.491194e-01, 7.307806e-01, 5.776914e-01, 7.345014e-01, 8.603017e-01, 1.086706e-01, 8.133975e-01, 4.057627e-01, 2.547332e+00, 4.040242e-01, 1.661188e+00, 6.043749e-01, 5.947596e-01, 9.955764e-02, 1.465400e+00, 7.057015e-01, 1.147146e+00, 3.709492e-01, 6.14636…
2.000000e+00	1.161053e+00, 2.434344e-01, 8.272776e-02, 6.876391e-03, 3.179319e-01, 2.924728e-02, 2.016254e+00, 2.015220e-01, 8.821807e-03, 2.361180e-01, 4.075068e-01, 5.215098e-01, 7.738634e-01, 8.188055e-01, 9.233389e-01, 6.381062e-02, 7.319461e-01, 3.535145e-01, 2.053674e+00, 4.299978e-01, 1.481346e+00, 7.970627e-01, 5.277656e-01, 7.081279e-02, 1.314040e+00, 7.362579e-01, 9.011140e-01, 1.992753e-01, 2.83027…
0.000000e+00	2.660276e+00, 1.889854e+00, 2.898887e+00, 3.296200e-01, 4.843314e-01, 1.281763e+00, 1.359644e+00, 9.850178e-01, 1.900412e+00, 1.295440e+00, 9.859238e-01, 2.341137e+00, 1.609055e+00, 2.257116e-01, 2.768219e+00, 7.877577e-01, 1.366316e+00, 1.188371e+00, 1.281938e+00, 6.790826e-01, 1.402370e+00, 1.268590e+00, 1.264396e+00, 2.355418e+00, 2.686162e+00, 2.723836e+00, 1.676460e+00, 3.129183e-01, 2.82201…
2.000000e-01	1.573581e+00, 9.620676e-01, 1.800968e+00, 4.715109e-01, 4.106402e-01, 1.308356e+00, 1.518476e+00, 1.123926e+00, 8.852102e-01, 9.425840e-01, 8.250493e-01, 1.425425e+00, 1.279915e+00, 1.803217e-01, 1.634028e+00, 7.551953e-01, 1.272771e+00, 9.301081e-01, 1.591360e+00, 3.811028e-01, 1.647572e+00, 1.318197e+00, 1.311157e+00, 1.975109e+00, 1.752244e+00, 1.620324e+00, 1.382215e+00, 4.249824e-01, 2.02621…
4.000000e-01	1.068017e+00, 7.724811e-01, 1.328261e+00, 6.801616e-01, 2.752276e-01, 1.376859e+00, 1.639375e+00, 1.056326e+00, 4.814325e-01, 8.957912e-01, 6.164009e-01, 1.376849e+00, 1.174143e+00, 2.110043e-01, 1.006176e+00, 6.398863e-01, 1.140417e+00, 5.890068e-01, 1.715642e+00, 3.128788e-01, 1.713255e+00, 1.061669e+00, 1.296544e+00, 1.420511e+00, 1.622092e+00, 1.584565e+00, 1.805435e+00, 4.596907e-01, 1.40402…
6.000000e-01	8.190212e-01, 4.277774e-01, 1.081109e+00, 7.135202e-01, 1.657884e-01, 1.109969e+00, 1.955099e+00, 9.094852e-01, 2.481644e-01, 4.881312e-01, 5.940642e-01, 9.372038e-01, 7.388502e-01, 1.748483e-01, 9.815351e-01, 6.270058e-01, 1.244858e+00, 4.214099e-01, 1.544501e+00, 2.212237e-01, 1.513128e+00, 9.291194e-01, 1.200801e+00, 1.018202e+00, 1.965004e+00, 1.390152e+00, 1.352942e+00, 3.205156e-01, 1.02309…
8.000000e-01	9.431992e-01, 2.496547e-01, 1.184164e+00, 6.739278e-01, 1.476148e-01, 8.458284e-01, 1.919939e+00, 1.231415e+00, 1.501823e-01, 5.120263e-01, 5.594316e-01, 6.321544e-01, 7.754429e-01, 2.016888e-01, 1.042204e+00, 5.383001e-01, 1.364193e+00, 2.852580e-01, 1.284094e+00, 3.000989e-01, 1.753103e+00, 1.006278e+00, 1.205713e+00, 8.183404e-01, 1.648994e+00, 1.246218e+00, 1.147117e+00, 2.051874e-01, 7.06430…
1.000000e+00	1.140642e+00, 1.792055e-01, 9.049596e-01, 7.899592e-01, 8.500917e-02, 7.018637e-01, 1.413994e+00, 1.239411e+00, 1.002445e-01, 2.714973e-01, 5.964108e-01, 5.136192e-01, 6.615169e-01, 1.752799e-01, 9.230466e-01, 5.355820e-01, 1.185900e+00, 2.488421e-01, 1.043446e+00, 4.011578e-01, 1.743104e+00, 9.436125e-01, 1.099754e+00, 5.516215e-01, 1.757712e+00, 1.461404e+00, 1.034579e+00, 1.491789e-01, 7.12264…
1.200000e+00	9.787361e-01, 7.884685e-02, 1.171528e+00, 7.847235e-01, 5.590280e-02, 6.946326e-01, 1.718019e+00, 9.952034e-01, 5.045298e-02, 1.453891e-01, 6.422230e-01, 5.615940e-01, 5.175627e-01, 1.655122e-01, 9.570569e-01, 4.068287e-01, 1.269584e+00, 1.803275e-01, 9.138132e-01, 4.717372e-01, 1.219908e+00, 8.176303e-01, 1.143040e+00, 4.184542e-01, 1.665303e+00, 1.032270e+00, 7.696912e-01, 9.988333e-02, 6.13808…
1.400000e+00	1.097259e+00, 6.426472e-02, 9.292807e-01, 7.946128e-01, 4.630166e-02, 3.814865e-01, 2.355869e+00, 9.893520e-01, 6.928439e-02, 1.010085e-01, 4.696693e-01, 4.056334e-01, 6.244363e-01, 1.793339e-01, 9.389778e-01, 3.638270e-01, 1.068841e+00, 1.324984e-01, 8.481849e-01, 4.654910e-01, 1.153124e+00, 8.256435e-01, 1.142186e+00, 3.839296e-01, 1.567110e+00, 1.093842e+00, 5.520055e-01, 6.305491e-02, 4.89215…
1.600000e+00	1.048869e+00, 4.202750e-02, 8.402872e-01, 7.757884e-01, 2.748996e-02, 2.977547e-01, 2.020113e+00, 9.939567e-01, 2.173784e-01, 6.214705e-02, 3.969391e-01, 2.631886e-01, 7.114435e-01, 1.601901e-01, 9.507845e-01, 3.087596e-01, 1.133807e+00, 1.100831e-01, 6.900958e-01, 4.633360e-01, 7.594567e-01, 1.036650e+00, 1.225668e+00, 3.712573e-01, 1.442284e+00, 1.099414e+00, 3.753839e-01, 3.948285e-02, 4.00899…
1.800000e+00	1.251922e+00, 2.031292e-02, 7.442126e-01, 7.849364e-01, 2.221387e-02, 2.966670e-01, 2.482633e+00, 7.588801e-01, 2.910254e-01, 4.896323e-02, 3.782090e-01, 1.943070e-01, 8.765385e-01, 1.873856e-01, 1.016961e+00, 2.599016e-01, 9.570425e-01, 6.923014e-02, 6.972200e-01, 5.411679e-01, 5.580755e-01, 7.030223e-01, 1.370294e+00, 4.346033e-01, 1.452349e+00, 1.163351e+00, 3.357963e-01, 2.566604e-02, 3.88842…
2.000000e+00	1.266606e+00, 1.365317e-02, 9.014826e-01, 8.310903e-01, 1.263357e-02, 1.951240e-01, 2.369042e+00, 1.131560e+00, 4.446175e-01, 2.570135e-02, 3.057453e-01, 1.812988e-01, 7.739259e-01, 1.701999e-01, 1.032775e+00, 2.464251e-01, 9.662653e-01, 5.074870e-02, 6.237456e-01, 4.660689e-01, 4.377749e-01, 9.869800e-01, 1.060066e+00, 6.057304e-01, 1.832407e+00, 1.160014e+00, 2.204736e-01, 1.770148e-02, 4.96596…
0.000000e+00	6.707820e-01, 1.570561e+00, 1.969442e+00, 5.733387e-01, 2.552087e+00, 3.100739e-01, 2.693360e+00, 2.501003e-01, 2.607516e+00, 1.880937e+00, 2.099502e+00, 9.894368e-01, 2.196955e+00, 2.007509e+00, 4.930115e-01, 1.392513e+00, 4.217603e-01, 1.162656e+00, 2.440949e+00, 8.518903e-02, 2.317531e+00, 1.078383e+00, 6.055136e-01, 1.774992e+00, 8.771771e-01, 6.317265e-01, 1.273121e+00, 2.381005e+00, 1.25654…
2.000000e-01	8.033324e-01, 1.186326e+00, 1.285550e+00, 3.099276e-01, 2.194117e+00, 2.799587e-01, 2.672866e+00, 1.807248e-01, 1.487091e+00, 1.521819e+00, 1.667084e+00, 1.185725e+00, 1.985421e+00, 1.262624e+00, 3.090347e-01, 8.821281e-01, 3.050951e-01, 1.156899e+00, 2.570903e+00, 5.852861e-02, 2.230651e+00, 6.227399e-01, 5.165784e-01, 1.624794e+00, 7.932661e-01, 6.239475e-01, 1.565284e+00, 1.966242e+00, 7.26305…
4.000000e-01	1.048802e+00, 1.217196e+00, 6.950446e-01, 2.268320e-01, 1.741425e+00, 2.379818e-01, 2.767372e+00, 1.229058e-01, 9.042212e-01, 9.740556e-01, 1.059639e+00, 1.055348e+00, 1.892099e+00, 9.144608e-01, 1.699025e-01, 5.937746e-01, 2.202360e-01, 8.819159e-01, 2.563124e+00, 5.051875e-02, 2.104561e+00, 5.550674e-01, 4.560507e-01, 1.008085e+00, 5.815155e-01, 5.403237e-01, 1.621478e+00, 1.586237e+00, 3.97496…
6.000000e-01	1.109648e+00, 1.130673e+00, 3.437423e-01, 1.807799e-01, 2.027315e+00, 1.363486e-01, 2.449262e+00, 8.726845e-02, 6.011338e-01, 6.378045e-01, 1.363550e+00, 1.035282e+00, 1.518011e+00, 1.057436e+00, 4.182277e-01, 3.267866e-01, 1.470162e-01, 1.023556e+00, 3.040912e+00, 1.648443e-01, 1.870730e+00, 4.083066e-01, 5.220274e-01, 8.005234e-01, 3.301342e-01, 4.409818e-01, 1.359835e+00, 1.301327e+00, 2.88153…
8.000000e-01	1.241659e+00, 9.264550e-01, 2.685715e-01, 1.576761e-01, 1.513888e+00, 1.185564e-01, 2.156902e+00, 6.508418e-02, 2.550760e-01, 6.615345e-01, 8.220281e-01, 9.202698e-01, 1.452267e+00, 1.040805e+00, 6.569241e-01, 1.727206e-01, 1.605818e-01, 1.078608e+00, 2.685033e+00, 2.409041e-01, 1.904292e+00, 3.271017e-01, 5.929779e-01, 7.414237e-01, 4.501749e-01, 4.085709e-01, 1.499545e+00, 9.637021e-01, 1.23325…
1.000000e+00	1.234636e+00, 7.632324e-01, 1.354524e-01, 8.632982e-02, 1.615027e+00, 6.924721e-02, 2.566679e+00, 3.509379e-02, 1.511615e-01, 5.371877e-01, 6.974284e-01, 1.063891e+00, 9.463715e-01, 7.548999e-01, 6.962373e-01, 1.195199e-01, 3.013033e-01, 8.552999e-01, 2.669886e+00, 3.682511e-01, 1.921453e+00, 3.505347e-01, 5.243258e-01, 4.630312e-01, 7.192581e-01, 3.445883e-01, 1.573533e+00, 9.589986e-01, 6.52111…
1.200000e+00	9.954423e-01, 8.569975e-01, 8.230423e-02, 7.527804e-02, 1.200515e+00, 6.181154e-02, 2.393695e+00, 2.955913e-02, 9.179885e-02, 6.329024e-01, 7.594056e-01, 9.947430e-01, 1.208297e+00, 8.499048e-01, 8.983816e-01, 8.652784e-02, 5.566177e-01, 4.807048e-01, 2.533864e+00, 3.621633e-01, 1.911670e+00, 5.320418e-01, 5.427363e-01, 4.235953e-01, 8.604197e-01, 4.086373e-01, 1.445390e+00, 6.765462e-01, 5.31914…
1.400000e+00	1.031453e+00, 8.289552e-01, 4.734336e-02, 4.991280e-02, 1.183233e+00, 4.066592e-02, 2.409984e+00, 5.204580e-02, 4.377510e-02, 3.921566e-01, 6.372289e-01, 9.981421e-01, 7.777885e-01, 7.902908e-01, 8.782032e-01, 7.847826e-02, 6.773954e-01, 5.196741e-01, 2.470571e+00, 4.975063e-01, 1.920632e+00, 6.044566e-01, 4.473068e-01, 3.532505e-01, 1.025714e+00, 4.276472e-01, 1.549719e+00, 5.235954e-01, 3.23856…
1.600000e+00	9.838578e-01, 8.103895e-01, 2.903040e-02, 3.799502e-02, 8.621236e-01, 3.878343e-02, 2.315052e+00, 1.198979e-01, 3.225666e-02, 2.384215e-01, 4.101654e-01, 6.641192e-01, 8.049099e-01, 8.222594e-01, 7.987359e-01, 7.090867e-02, 8.432016e-01, 3.465168e-01, 2.665334e+00, 5.463524e-01, 2.294709e+00, 5.789003e-01, 5.394858e-01, 2.412123e-01, 1.233117e+00, 4.540095e-01, 1.033818e+00, 3.688389e-01, 1.45094…
1.800000e+00	9.730377e-01, 5.105992e-01, 1.410838e-02, 2.788870e-02, 6.490768e-01, 2.725931e-02, 2.203452e+00, 2.636759e-01, 1.861246e-02, 1.497116e-01, 3.612649e-01, 6.189876e-01, 5.714515e-01, 9.460499e-01, 9.114918e-01, 4.313766e-02, 7.833465e-01, 2.585351e-01, 2.255061e+00, 5.010544e-01, 1.446388e+00, 6.642232e-01, 4.333760e-01, 1.514252e-01, 1.545701e+00, 5.335197e-01, 6.818403e-01, 2.657735e-01, 1.08030…
2.000000e+00	1.353105e+00, 3.066876e-01, 1.026559e-02, 1.966137e-02, 4.375631e-01, 2.513988e-02, 2.615664e+00, 3.365098e-01, 1.990759e-02, 9.599989e-02, 3.773669e-01, 4.834277e-01, 6.463159e-01, 7.885665e-01, 1.095013e+00, 3.423386e-02, 1.182185e+00, 1.969078e-01, 2.425194e+00, 5.858290e-01, 1.314601e+00, 6.934582e-01, 4.254552e-01, 1.155193e-01, 1.383283e+00, 5.805051e-01, 6.199769e-01, 1.587660e-01, 1.17113…
0.000000e+00	1.531088e+00, 1.236008e+00, 3.570710e-01, 1.970208e+00, 2.490899e+00, 1.106663e+00, 2.233259e+00, 2.417048e+00, 5.892795e-02, 2.188166e+00, 3.466991e+00, 1.758582e+00, 8.425729e-01, 1.854094e+00, 1.347261e+00, 1.597157e+00, 1.463053e-01, 8.967223e-02, 1.499636e+00, 1.727629e+00, 3.153496e+00, 1.922491e+00, 6.232178e-01, 1.468004e+00, 1.746052e+00, 2.655438e-01, 2.461512e-03, 5.700287e-01, 2.26693…
2.000000e-01	1.153602e+00, 1.172748e+00, 5.678637e-01, 1.835754e+00, 1.928512e+00, 6.499771e-01, 2.395601e+00, 1.905599e+00, 3.428545e-02, 1.603174e+00, 1.936787e+00, 1.894136e+00, 9.444779e-01, 1.303061e+00, 9.926561e-01, 1.169404e+00, 5.235515e-01, 7.358155e-02, 1.391723e+00, 1.055246e+00, 2.181320e+00, 1.467662e+00, 7.661388e-01, 1.215046e+00, 1.703637e+00, 1.335770e-01, 3.807896e-01, 8.342250e-01, 1.42861…
4.000000e-01	1.015695e+00, 9.837065e-01, 6.330066e-01, 1.528564e+00, 1.396199e+00, 6.034706e-01, 2.069421e+00, 1.318833e+00, 2.265210e-02, 9.077875e-01, 1.701502e+00, 1.453146e+00, 9.489626e-01, 8.822349e-01, 5.462308e-01, 1.160479e+00, 6.926266e-01, 7.328506e-02, 9.821706e-01, 1.006496e+00, 1.326000e+00, 1.244238e+00, 8.245577e-01, 1.154771e+00, 1.280665e+00, 1.676668e-01, 7.683480e-01, 6.111546e-01, 1.26205…
6.000000e-01	1.002926e+00, 8.346800e-01, 3.756007e-01, 1.668396e+00, 1.132651e+00, 3.835237e-01, 1.922265e+00, 9.327448e-01, 2.135454e-02, 4.860975e-01, 1.315568e+00, 1.056752e+00, 9.173496e-01, 7.794959e-01, 5.474287e-01, 7.600205e-01, 7.619211e-01, 7.134920e-02, 9.864625e-01, 8.390306e-01, 1.189836e+00, 7.426793e-01, 9.936865e-01, 6.923591e-01, 1.012985e+00, 1.722387e-01, 9.857612e-01, 5.676776e-01, 1.01363…
8.000000e-01	7.611522e-01, 8.725077e-01, 3.854236e-01, 1.237093e+00, 1.205141e+00, 2.957025e-01, 1.792403e+00, 7.141175e-01, 4.866889e-02, 3.475157e-01, 1.115822e+00, 8.785224e-01, 7.300052e-01, 5.631647e-01, 5.900778e-01, 7.355290e-01, 9.640406e-01, 5.602886e-02, 1.261798e+00, 6.648897e-01, 1.108428e+00, 6.875659e-01, 1.116865e+00, 5.529051e-01, 7.655186e-01, 2.859393e-01, 8.214027e-01, 4.668999e-01, 5.99510…
1.000000e+00	9.794893e-01, 6.813467e-01, 3.981927e-01, 9.892064e-01, 1.068912e+00, 2.550560e-01, 1.937515e+00, 6.002551e-01, 1.887657e-01, 1.954258e-01, 8.240426e-01, 6.144018e-01, 8.101907e-01, 5.061453e-01, 9.074406e-01, 8.019040e-01, 8.822685e-01, 4.040638e-02, 1.187053e+00, 6.088561e-01, 7.985235e-01, 5.283004e-01, 1.031263e+00, 5.966797e-01, 7.344552e-01, 4.134429e-01, 6.866501e-01, 3.020330e-01, 3.65546…
1.200000e+00	1.102637e+00, 7.522332e-01, 4.037799e-01, 6.659998e-01, 8.540497e-01, 1.868710e-01, 2.236501e+00, 5.934452e-01, 3.072598e-01, 1.065938e-01, 6.131090e-01, 4.517947e-01, 8.078006e-01, 4.766063e-01, 8.317233e-01, 7.959602e-01, 1.044441e+00, 3.215672e-02, 1.570343e+00, 5.220978e-01, 5.136362e-01, 5.914817e-01, 9.798152e-01, 5.951248e-01, 8.864883e-01, 5.544960e-01, 4.348951e-01, 2.389719e-01, 2.21456…
1.400000e+00	1.205948e+00, 6.639751e-01, 4.469563e-01, 5.183751e-01, 1.039728e+00, 1.522897e-01, 2.158812e+00, 6.075191e-01, 3.756343e-01, 9.265337e-02, 5.476161e-01, 3.170885e-01, 6.904534e-01, 3.737767e-01, 9.070213e-01, 6.307652e-01, 1.131409e+00, 2.300197e-02, 1.423052e+00, 5.246020e-01, 4.981424e-01, 5.937532e-01, 1.050423e+00, 7.021801e-01, 1.101842e+00, 6.222858e-01, 3.759693e-01, 1.801793e-01, 1.68485…
1.600000e+00	9.506726e-01, 4.110508e-01, 4.981581e-01, 4.825331e-01, 7.437007e-01, 1.187757e-01, 2.071427e+00, 7.122092e-01, 3.923141e-01, 3.961784e-02, 5.255684e-01, 3.064738e-01, 5.611793e-01, 4.666846e-01, 9.226538e-01, 7.349492e-01, 1.208026e+00, 1.475372e-02, 1.282880e+00, 5.697744e-01, 3.693855e-01, 8.441143e-01, 1.028302e+00, 6.276726e-01, 1.212865e+00, 6.217491e-01, 2.980023e-01, 1.132052e-01, 1.17794…
1.800000e+00	1.111898e+00, 2.936044e-01, 8.120919e-01, 4.083871e-01, 5.275321e-01, 9.966366e-02, 2.372010e+00, 7.464863e-01, 4.944048e-01, 2.239196e-02, 5.400000e-01, 2.084720e-01, 8.447618e-01, 4.692765e-01, 1.047007e+00, 5.173194e-01, 1.185516e+00, 1.143120e-02, 1.216623e+00, 5.254659e-01, 2.518912e-01, 7.446813e-01, 7.707979e-01, 8.665740e-01, 1.323805e+00, 8.679102e-01, 2.019957e-01, 6.872315e-02, 1.06194…
2.000000e+00	1.213344e+00, 2.383415e-01, 7.684176e-01, 3.194541e-01, 3.683258e-01, 6.858768e-02, 2.210844e+00, 8.832486e-01, 6.302487e-01, 1.555456e-02, 3.491669e-01, 1.656073e-01, 7.746933e-01, 5.677049e-01, 1.021858e+00, 4.167620e-01, 1.265163e+00, 7.958653e-03, 1.210260e+00, 5.180129e-01, 2.623331e-01, 7.051912e-01, 8.696762e-01, 7.400899e-01, 1.645379e+00, 7.559705e-01, 1.641222e-01, 5.167752e-02, 1.44633…
0.000000e+00	1.261000e+00, 2.869089e+00, 2.892312e+00, 2.881490e+00, 2.053168e-01, 2.384452e+00, 1.895592e+00, 8.220725e-01, 7.350166e-01, 1.524446e-01, 3.475701e-01, 5.960537e-01, 9.674394e-01, 8.768062e-01, 2.345120e+00, 7.815965e-01, 6.048127e-01, 1.896834e+00, 1.812461e+00, 2.434575e+00, 2.947990e+00, 3.063250e+00, 6.318787e-01, 2.726116e+00, 8.826273e-01, 2.816070e-01, 7.254920e-02, 4.080171e-01, 1.22763…
2.000000e-01	1.114053e+00, 1.524856e+00, 1.682577e+00, 2.536638e+00, 2.270184e-01, 1.743710e+00, 1.506407e+00, 6.546487e-01, 5.121504e-01, 9.544101e-02, 3.652506e-01, 4.946026e-01, 7.932387e-01, 7.303250e-01, 1.848093e+00, 8.708503e-01, 8.529447e-01, 1.249153e+00, 1.935672e+00, 1.882974e+00, 2.092269e+00, 2.433160e+00, 5.529838e-01, 1.977117e+00, 1.127604e+00, 3.508430e-01, 5.501082e-02, 5.606233e-01, 7.53397…
4.000000e-01	9.055828e-01, 1.083590e+00, 8.806452e-01, 1.443739e+00, 2.151659e-01, 1.585640e+00, 1.042530e+00, 4.921728e-01, 2.418913e-01, 6.671795e-02, 4.125979e-01, 3.774428e-01, 4.993593e-01, 7.356595e-01, 1.518034e+00, 7.591496e-01, 7.783014e-01, 9.193145e-01, 2.153943e+00, 1.280045e+00, 2.011001e+00, 1.922257e+00, 7.311134e-01, 1.712508e+00, 1.316338e+00, 6.512571e-01, 4.887150e-02, 8.043433e-01, 4.66492…
6.000000e-01	1.255912e+00, 6.381279e-01, 4.489474e-01, 1.156233e+00, 1.445252e-01, 8.550740e-01, 1.110449e+00, 4.927876e-01, 1.478875e-01, 3.016105e-02, 4.424250e-01, 2.820215e-01, 5.206738e-01, 6.254632e-01, 1.200147e+00, 4.418545e-01, 9.072783e-01, 7.212345e-01, 2.432106e+00, 7.798177e-01, 1.266684e+00, 1.479748e+00, 7.439020e-01, 1.089630e+00, 1.324365e+00, 6.817729e-01, 3.652905e-02, 5.889113e-01, 2.37376…
8.000000e-01	1.038163e+00, 4.144433e-01, 3.412479e-01, 8.686861e-01, 1.187874e-01, 8.944671e-01, 1.248259e+00, 5.547250e-01, 1.464574e-01, 2.211479e-02, 3.819063e-01, 2.082226e-01, 3.653283e-01, 6.724419e-01, 9.541823e-01, 3.656553e-01, 9.187172e-01, 5.365960e-01, 1.991483e+00, 8.525400e-01, 1.038995e+00, 1.346197e+00, 7.671356e-01, 8.961670e-01, 1.338624e+00, 8.237104e-01, 2.384265e-02, 3.791548e-01, 1.71337…
1.000000e+00	1.237122e+00, 2.086660e-01, 1.540431e-01, 6.787568e-01, 8.673612e-02, 6.061965e-01, 1.136776e+00, 5.541764e-01, 3.465588e-01, 1.104624e-02, 4.021315e-01, 1.598724e-01, 2.261843e-01, 5.527210e-01, 8.430871e-01, 2.025572e-01, 1.066636e+00, 3.781876e-01, 1.530641e+00, 8.016798e-01, 6.624560e-01, 1.239121e+00, 1.123029e+00, 9.218306e-01, 1.495028e+00, 6.242598e-01, 1.983123e-02, 2.304677e-01, 9.56830…
1.200000e+00	9.410815e-01, 1.494632e-01, 1.482996e-01, 3.730966e-01, 5.960160e-02, 4.095420e-01, 1.399220e+00, 6.673252e-01, 4.357920e-01, 7.649098e-03, 3.636800e-01, 1.397998e-01, 2.375556e-01, 5.473803e-01, 1.150503e+00, 1.993302e-01, 1.325673e+00, 2.846687e-01, 1.238501e+00, 6.935437e-01, 6.443930e-01, 1.161708e+00, 9.990322e-01, 8.742750e-01, 1.501264e+00, 8.139494e-01, 1.830627e-02, 1.745130e-01, 6.57102…
1.400000e+00	1.328143e+00, 9.071015e-02, 3.577763e-01, 4.137284e-01, 3.750836e-02, 3.618797e-01, 1.610065e+00, 6.690700e-01, 4.532896e-01, 5.467596e-03, 2.771154e-01, 1.056669e-01, 2.056056e-01, 4.967806e-01, 1.054026e+00, 1.286312e-01, 1.161161e+00, 1.737113e-01, 1.151249e+00, 5.662067e-01, 4.424849e-01, 8.141053e-01, 1.178807e+00, 7.268215e-01, 1.826723e+00, 8.756360e-01, 1.157971e-02, 1.467725e-01, 5.24487…
1.600000e+00	1.335727e+00, 5.621176e-02, 5.551370e-01, 2.821687e-01, 2.538185e-02, 2.861353e-01, 1.835544e+00, 8.279662e-01, 4.661172e-01, 2.897498e-03, 2.392204e-01, 8.127426e-02, 2.201866e-01, 4.511752e-01, 1.000648e+00, 1.136585e-01, 1.220988e+00, 1.292813e-01, 9.716154e-01, 6.386483e-01, 3.197028e-01, 1.005600e+00, 9.857513e-01, 6.585981e-01, 1.189888e+00, 8.650677e-01, 8.438604e-03, 9.026029e-02, 7.23780…
1.800000e+00	1.416968e+00, 3.653332e-02, 6.805544e-01, 2.843553e-01, 2.315936e-02, 2.220632e-01, 1.847833e+00, 8.407119e-01, 5.431194e-01, 1.863280e-03, 2.452506e-01, 5.619821e-02, 2.667696e-01, 3.743482e-01, 1.024751e+00, 1.061635e-01, 1.236021e+00, 9.336440e-02, 8.581619e-01, 5.271293e-01, 2.393389e-01, 1.044146e+00, 1.374175e+00, 9.356191e-01, 1.423593e+00, 8.853952e-01, 5.806880e-03, 5.499462e-02, 8.59572…
2.000000e+00	1.374908e+00, 2.315913e-02, 7.301100e-01, 3.058823e-01, 1.757534e-02, 1.791379e-01, 1.811351e+00, 9.584754e-01, 5.299460e-01, 1.174874e-03, 2.509219e-01, 4.827229e-02, 3.268646e-01, 3.472351e-01, 1.038895e+00, 1.123245e-01, 1.170774e+00, 6.274915e-02, 6.049623e-01, 5.573829e-01, 1.651587e-01, 9.484868e-01, 1.242855e+00, 8.047588e-01, 1.790436e+00, 9.164018e-01, 5.517307e-03, 3.703835e-02, 1.22641…
0.000000e+00	1.020146e+00, 1.671685e+00, 6.685952e-01, 2.247065e+00, 2.112037e+00, 1.395995e+00, 3.765638e-01, 6.296587e-01, 2.079252e+00, 4.447806e-01, 9.985709e-01, 1.819782e-01, 1.693317e+00, 1.562531e+00, 1.369056e+00, 1.702164e+00, 1.268837e+00, 2.194133e+00, 2.428743e+00, 2.083415e+00, 2.450832e+00, 3.224358e+00, 1.676400e+00, 1.314165e+00, 2.428480e+00, 2.604669e+00, 1.425333e-01, 1.899070e+00, 2.46023…
2.000000e-01	7.494341e-01, 1.520074e+00, 3.347774e-01, 1.455975e+00, 1.394007e+00, 1.050870e+00, 2.747258e-01, 5.644973e-01, 1.069282e+00, 2.899499e-01, 8.441236e-01, 4.202639e-01, 1.556934e+00, 1.009678e+00, 1.232637e+00, 1.263402e+00, 9.030878e-01, 1.801734e+00, 2.787188e+00, 1.584683e+00, 2.200571e+00, 2.428538e+00, 1.281330e+00, 1.001747e+00, 1.578522e+00, 2.302952e+00, 1.026406e-01, 2.011149e+00, 1.29555…
4.000000e-01	6.486073e-01, 1.172812e+00, 1.969303e-01, 1.326031e+00, 8.782983e-01, 6.997537e-01, 3.171474e-01, 5.347421e-01, 6.783705e-01, 1.601458e-01, 8.163673e-01, 4.975972e-01, 1.335673e+00, 7.924969e-01, 1.176249e+00, 8.084608e-01, 5.611885e-01, 1.742720e+00, 2.480656e+00, 8.037764e-01, 1.586179e+00, 1.868421e+00, 1.197422e+00, 7.473849e-01, 1.558802e+00, 2.117685e+00, 9.029728e-02, 1.562185e+00, 7.88225…
6.000000e-01	4.992808e-01, 7.117846e-01, 9.592442e-02, 7.638561e-01, 6.495597e-01, 5.563677e-01, 6.873128e-01, 2.976432e-01, 3.485639e-01, 1.155881e-01, 8.300956e-01, 4.909844e-01, 7.759094e-01, 4.935331e-01, 1.111102e+00, 6.275313e-01, 4.135918e-01, 1.395731e+00, 2.581416e+00, 6.355900e-01, 1.211339e+00, 1.774760e+00, 1.020564e+00, 4.505018e-01, 1.499388e+00, 1.968998e+00, 6.467014e-02, 8.153309e-01, 4.95982…
8.000000e-01	8.703784e-01, 4.538983e-01, 4.585286e-02, 5.783006e-01, 4.212591e-01, 4.289214e-01, 8.947842e-01, 2.506324e-01, 2.935807e-01, 7.503470e-02, 8.677824e-01, 3.578601e-01, 6.816985e-01, 4.322874e-01, 1.119136e+00, 2.838800e-01, 6.659757e-01, 8.532422e-01, 2.356475e+00, 4.221143e-01, 7.967656e-01, 1.334264e+00, 1.015164e+00, 5.659019e-01, 1.572653e+00, 1.798805e+00, 5.705578e-02, 6.889658e-01, 2.93447…
1.000000e+00	7.745408e-01, 2.565282e-01, 3.612098e-02, 4.271448e-01, 2.314907e-01, 3.695807e-01, 1.220879e+00, 1.804340e-01, 3.489533e-01, 3.431816e-02, 7.912778e-01, 2.066165e-01, 6.146795e-01, 3.287876e-01, 1.082605e+00, 2.166749e-01, 7.674044e-01, 6.750542e-01, 2.860595e+00, 3.482077e-01, 6.625923e-01, 1.107870e+00, 1.230189e+00, 6.064602e-01, 1.381658e+00, 1.567958e+00, 3.725466e-02, 4.714406e-01, 1.63556…
1.200000e+00	8.847050e-01, 1.406249e-01, 2.601569e-02, 3.230243e-01, 2.049609e-01, 2.528230e-01, 1.153962e+00, 1.860094e-01, 3.754000e-01, 2.411745e-02, 7.561574e-01, 1.887778e-01, 5.580356e-01, 3.265305e-01, 1.043792e+00, 1.901464e-01, 9.562466e-01, 6.717862e-01, 1.957735e+00, 4.375909e-01, 4.451389e-01, 9.739576e-01, 1.148578e+00, 5.982227e-01, 1.547058e+00, 1.391890e+00, 3.497379e-02, 3.487489e-01, 9.71176…
1.400000e+00	1.453962e+00, 1.076860e-01, 1.446790e-02, 2.402888e-01, 1.416498e-01, 1.795678e-01, 1.545807e+00, 2.486616e-01, 4.886290e-01, 1.294720e-02, 7.065504e-01, 1.699341e-01, 5.054783e-01, 2.411575e-01, 9.721228e-01, 1.406212e-01, 9.881373e-01, 4.516070e-01, 2.732965e+00, 4.569489e-01, 3.866228e-01, 1.145990e+00, 1.228567e+00, 6.822281e-01, 1.552763e+00, 1.438367e+00, 2.256275e-02, 2.250479e-01, 5.48937…
1.600000e+00	1.194833e+00, 5.150236e-02, 1.559071e-02, 1.690049e-01, 1.174896e-01, 1.383069e-01, 1.934707e+00, 4.124036e-01, 5.532663e-01, 7.647818e-03, 4.930077e-01, 1.129448e-01, 5.171099e-01, 1.868703e-01, 8.538556e-01, 1.669106e-01, 7.639374e-01, 3.051728e-01, 2.327355e+00, 5.047290e-01, 2.793654e-01, 8.883976e-01, 1.237758e+00, 7.161792e-01, 1.461677e+00, 1.289723e+00, 1.911427e-02, 1.358354e-01, 2.95618…
1.800000e+00	1.204788e+00, 3.983867e-02, 2.042157e-02, 1.324913e-01, 6.751333e-02, 1.118970e-01, 1.960055e+00, 4.241443e-01, 3.736463e-01, 4.802064e-03, 4.360423e-01, 9.365086e-02, 6.032895e-01, 1.968451e-01, 1.087155e+00, 1.726689e-01, 1.123181e+00, 2.208896e-01, 2.247700e+00, 5.390885e-01, 2.055193e-01, 9.272524e-01, 1.348175e+00, 6.718463e-01, 1.700229e+00, 1.029583e+00, 1.186896e-02, 1.028123e-01, 1.89407…
2.000000e+00	1.096917e+00, 2.382436e-02, 6.377919e-02, 9.056803e-02, 4.183141e-02, 8.745209e-02, 2.083991e+00, 6.877514e-01, 6.153377e-01, 3.371997e-03, 4.494456e-01, 7.359756e-02, 5.793921e-01, 1.890281e-01, 1.064458e+00, 1.444848e-01, 1.159706e+00, 1.565928e-01, 2.529734e+00, 5.430576e-01, 1.425420e-01, 9.983747e-01, 1.412018e+00, 8.483227e-01, 1.474314e+00, 1.148646e+00, 9.013091e-03, 5.244154e-02, 1.94861…
0.000000e+00	1.401606e+00, 1.173001e+00, 2.435750e+00, 2.599322e+00, 1.471699e+00, 1.125189e+00, 1.451954e+00, 7.041665e-01, 2.623342e+00, 2.626938e-02, 1.680531e+00, 1.931771e+00, 4.116990e-01, 1.996924e-01, 2.181302e+00, 1.615589e+00, 2.390992e+00, 3.919408e-01, 2.061558e+00, 1.023224e+00, 1.092303e+00, 2.210689e+00, 7.830916e-01, 9.207383e-01, 1.382253e+00, 5.088946e-01, 7.144776e-01, 3.857865e-01, 1.95450…
2.000000e-01	9.611478e-01, 8.416257e-01, 1.239630e+00, 1.972944e+00, 9.990150e-01, 1.168977e+00, 1.634299e+00, 8.255836e-01, 1.814794e+00, 1.361127e-02, 1.372982e+00, 1.379714e+00, 3.879444e-01, 4.210758e-01, 1.357337e+00, 1.254938e+00, 2.173528e+00, 3.143249e-01, 1.751477e+00, 8.765217e-01, 1.118073e+00, 1.403497e+00, 6.604467e-01, 7.098705e-01, 9.881671e-01, 4.068689e-01, 9.757978e-01, 5.364278e-01, 1.43079…
4.000000e-01	7.944772e-01, 7.565407e-01, 6.880543e-01, 1.659609e+00, 1.015971e+00, 1.197114e+00, 1.884918e+00, 1.115084e+00, 1.155225e+00, 1.943849e-02, 1.181952e+00, 1.355189e+00, 3.809491e-01, 4.780145e-01, 6.963443e-01, 1.060056e+00, 2.082335e+00, 2.470758e-01, 1.413090e+00, 7.508207e-01, 1.113906e+00, 1.205174e+00, 8.694665e-01, 5.453687e-01, 8.876253e-01, 3.300400e-01, 1.044458e+00, 4.700306e-01, 9.63174…
6.000000e-01	8.743977e-01, 4.885528e-01, 4.480565e-01, 1.304364e+00, 8.814065e-01, 8.902716e-01, 1.751914e+00, 9.673010e-01, 6.686887e-01, 2.439935e-02, 8.816323e-01, 9.165469e-01, 3.161535e-01, 5.817274e-01, 9.774791e-01, 6.606972e-01, 1.537039e+00, 1.561586e-01, 1.257561e+00, 6.945747e-01, 1.196842e+00, 9.318703e-01, 9.475715e-01, 5.635124e-01, 8.462603e-01, 3.085323e-01, 1.158817e+00, 3.549375e-01, 6.89674…
8.000000e-01	1.022161e+00, 5.354064e-01, 2.259649e-01, 1.122285e+00, 8.160596e-01, 8.941830e-01, 1.630188e+00, 1.154231e+00, 3.709543e-01, 1.724010e-02, 8.288693e-01, 6.343425e-01, 3.577061e-01, 5.316320e-01, 9.687462e-01, 6.625519e-01, 1.262865e+00, 1.260748e-01, 1.048432e+00, 5.652897e-01, 1.193823e+00, 8.033888e-01, 1.010977e+00, 4.714623e-01, 1.001964e+00, 4.717635e-01, 7.095187e-01, 2.478922e-01, 6.51212…
1.000000e+00	9.678230e-01, 3.818552e-01, 4.532473e-01, 1.093865e+00, 7.038664e-01, 8.207351e-01, 1.911434e+00, 1.083983e+00, 2.213875e-01, 8.961501e-03, 6.718495e-01, 4.706965e-01, 3.356022e-01, 4.010186e-01, 8.857672e-01, 5.191728e-01, 1.350378e+00, 8.517465e-02, 6.907014e-01, 5.300837e-01, 1.038875e+00, 8.043034e-01, 9.993043e-01, 3.629883e-01, 1.067352e+00, 4.452639e-01, 8.783889e-01, 1.419821e-01, 7.33613…
1.200000e+00	9.901071e-01, 3.192460e-01, 5.572645e-01, 1.348362e+00, 7.017706e-01, 5.846955e-01, 1.874646e+00, 1.194005e+00, 3.726932e-01, 5.460320e-03, 6.996746e-01, 3.513160e-01, 3.874525e-01, 4.539534e-01, 1.133818e+00, 5.319090e-01, 1.280082e+00, 6.732930e-02, 5.721072e-01, 5.300584e-01, 7.357497e-01, 7.886080e-01, 8.241074e-01, 4.715174e-01, 1.185120e+00, 6.410657e-01, 5.208332e-01, 9.101094e-02, 7.35802…
1.400000e+00	1.027367e+00, 1.589108e-01, 6.853845e-01, 1.315796e+00, 5.390250e-01, 3.948132e-01, 2.252810e+00, 1.059422e+00, 4.400957e-01, 3.633689e-03, 4.454165e-01, 3.396496e-01, 3.978414e-01, 3.548901e-01, 1.087590e+00, 4.333940e-01, 1.331201e+00, 4.733155e-02, 4.951118e-01, 6.388015e-01, 5.006696e-01, 7.656723e-01, 1.065449e+00, 3.785032e-01, 1.414207e+00, 6.688335e-01, 4.056797e-01, 7.381156e-02, 5.67066…
1.600000e+00	1.188138e+00, 1.416630e-01, 7.783989e-01, 1.115040e+00, 3.477659e-01, 3.144693e-01, 2.052061e+00, 1.013156e+00, 5.162106e-01, 2.052656e-03, 4.350477e-01, 2.444713e-01, 5.957570e-01, 3.424329e-01, 9.831493e-01, 3.348739e-01, 1.248416e+00, 2.898438e-02, 4.395007e-01, 6.164183e-01, 4.722617e-01, 7.854431e-01, 1.312512e+00, 6.541495e-01, 1.395829e+00, 7.298604e-01, 3.053535e-01, 4.594220e-02, 5.80625…
1.800000e+00	1.265717e+00, 7.780211e-02, 9.785076e-01, 1.327387e+00, 2.389541e-01, 1.971230e-01, 2.322331e+00, 9.599015e-01, 5.111166e-01, 1.429398e-03, 3.457673e-01, 1.842112e-01, 6.375154e-01, 3.648006e-01, 9.919402e-01, 3.080016e-01, 1.243195e+00, 2.540755e-02, 3.933390e-01, 5.663041e-01, 3.083810e-01, 8.251221e-01, 1.056261e+00, 6.746377e-01, 1.396361e+00, 8.767109e-01, 2.573055e-01, 3.272478e-02, 7.46106…
2.000000e+00	1.201425e+00, 4.018602e-02, 9.325095e-01, 1.134932e+00, 2.021529e-01, 2.151729e-01, 1.895630e+00, 1.038279e+00, 4.975581e-01, 8.967329e-04, 3.394738e-01, 1.512861e-01, 7.095693e-01, 4.078232e-01, 1.050816e+00, 1.679725e-01, 1.225974e+00, 2.191255e-02, 3.564764e-01, 5.170193e-01, 2.175311e-01, 9.495432e-01, 1.038653e+00, 6.197786e-01, 1.654731e+00, 9.659391e-01, 1.339763e-01, 1.882593e-02, 5.85572…
0.000000e+00	1.450688e+00, 2.140673e+00, 2.503096e+00, 2.394481e+00, 9.655004e-01, 1.557752e+00, 3.166264e+00, 1.301569e+00, 1.319306e+00, 2.336018e+00, 1.930547e+00, 2.607065e+00, 1.477549e+00, 2.022654e-01, 1.469837e+00, 1.713783e+00, 2.550629e+00, 2.249279e+00, 1.131392e+00, 7.757194e-01, 2.337816e+00, 6.553718e-01, 5.350324e-01, 1.152982e+00, 9.999904e-01, 1.573312e+00, 2.889057e+00, 1.484159e+00, 2.67947…
2.000000e-01	8.430239e-01, 1.791534e+00, 1.522982e+00, 2.211251e+00, 9.545641e-01, 1.467221e+00, 2.760909e+00, 1.587978e+00, 6.404279e-01, 1.632248e+00, 1.256063e+00, 1.917877e+00, 9.676541e-01, 4.077928e-01, 8.285164e-01, 9.619186e-01, 1.810718e+00, 1.891861e+00, 9.711831e-01, 6.059654e-01, 1.909056e+00, 6.263364e-01, 6.650441e-01, 8.674399e-01, 5.902541e-01, 1.071848e+00, 2.374088e+00, 1.514354e+00, 1.91881…
4.000000e-01	7.794775e-01, 1.078630e+00, 1.255204e+00, 2.558665e+00, 1.134379e+00, 1.510912e+00, 2.708935e+00, 1.256294e+00, 3.992097e-01, 1.174557e+00, 1.299349e+00, 2.025270e+00, 9.454163e-01, 4.720175e-01, 4.212273e-01, 8.128424e-01, 1.387147e+00, 1.992449e+00, 7.394869e-01, 5.113542e-01, 2.093919e+00, 4.427805e-01, 7.448014e-01, 5.917510e-01, 6.232202e-01, 7.609406e-01, 2.647829e+00, 1.475196e+00, 1.38120…
6.000000e-01	5.900155e-01, 8.455292e-01, 1.322190e+00, 2.362187e+00, 1.251496e+00, 1.046706e+00, 2.082121e+00, 1.098118e+00, 2.473722e-01, 9.286976e-01, 1.242163e+00, 1.740598e+00, 7.306661e-01, 4.855436e-01, 3.620928e-01, 4.337540e-01, 8.467145e-01, 1.454784e+00, 7.295708e-01, 3.720525e-01, 1.874476e+00, 4.489926e-01, 8.542574e-01, 4.285228e-01, 5.449738e-01, 6.361217e-01, 1.942653e+00, 1.172045e+00, 1.15146…
8.000000e-01	5.784729e-01, 9.170944e-01, 9.858888e-01, 1.911764e+00, 1.091617e+00, 8.199270e-01, 2.272445e+00, 7.623235e-01, 1.204891e-01, 7.068038e-01, 1.149475e+00, 1.345461e+00, 8.243667e-01, 7.489062e-01, 3.054858e-01, 3.254953e-01, 8.084663e-01, 1.108428e+00, 7.144102e-01, 3.823224e-01, 1.858966e+00, 3.872148e-01, 6.317586e-01, 3.680218e-01, 6.238202e-01, 5.997738e-01, 2.145518e+00, 7.553092e-01, 9.02159…
1.000000e+00	8.057271e-01, 7.142025e-01, 9.167079e-01, 1.314804e+00, 1.145911e+00, 7.782482e-01, 2.162042e+00, 7.286590e-01, 6.619998e-02, 5.663643e-01, 9.299083e-01, 1.323203e+00, 6.789644e-01, 5.657142e-01, 4.048452e-01, 2.786510e-01, 7.626852e-01, 7.788827e-01, 9.472403e-01, 4.810506e-01, 2.188572e+00, 4.577667e-01, 8.615519e-01, 2.806858e-01, 7.881392e-01, 5.214168e-01, 1.925240e+00, 5.882176e-01, 4.79813…
1.200000e+00	9.113826e-01, 8.305470e-01, 8.581909e-01, 8.344256e-01, 1.035166e+00, 4.909978e-01, 2.293668e+00, 5.722560e-01, 3.446638e-02, 5.607974e-01, 8.318775e-01, 8.917543e-01, 7.227577e-01, 6.619022e-01, 6.348498e-01, 3.085832e-01, 9.539307e-01, 6.197381e-01, 9.807086e-01, 4.591302e-01, 1.883825e+00, 4.891294e-01, 7.260656e-01, 2.231021e-01, 7.828682e-01, 4.793417e-01, 1.524422e+00, 3.418782e-01, 3.09907…
1.400000e+00	1.108094e+00, 5.852219e-01, 8.963598e-01, 7.058966e-01, 9.195622e-01, 4.034337e-01, 2.383162e+00, 6.661978e-01, 2.490413e-02, 4.605245e-01, 8.070192e-01, 8.270336e-01, 7.749615e-01, 6.829454e-01, 6.855914e-01, 3.970832e-01, 1.344726e+00, 5.048480e-01, 1.109026e+00, 4.162877e-01, 1.748118e+00, 5.388589e-01, 9.738229e-01, 1.653481e-01, 9.778017e-01, 5.116999e-01, 1.293765e+00, 2.741745e-01, 2.08373…
1.600000e+00	1.032657e+00, 6.575003e-01, 9.995853e-01, 4.948985e-01, 1.008380e+00, 3.426522e-01, 2.343997e+00, 7.364038e-01, 1.105977e-02, 2.284503e-01, 7.179942e-01, 5.312161e-01, 7.009932e-01, 5.395505e-01, 8.992483e-01, 3.641363e-01, 9.139046e-01, 2.598378e-01, 1.253057e+00, 4.834546e-01, 2.049490e+00, 5.101642e-01, 7.572906e-01, 1.165980e-01, 1.184973e+00, 6.954725e-01, 8.784522e-01, 2.061952e-01, 8.72693…
1.800000e+00	9.964755e-01, 4.817658e-01, 8.511339e-01, 3.721383e-01, 7.719409e-01, 2.297784e-01, 2.248541e+00, 7.406388e-01, 7.000745e-03, 2.050114e-01, 6.788772e-01, 3.686376e-01, 6.714925e-01, 5.607776e-01, 9.325185e-01, 3.351189e-01, 1.215265e+00, 2.363350e-01, 1.349757e+00, 5.602784e-01, 1.566560e+00, 6.553910e-01, 8.440419e-01, 9.440587e-02, 1.340605e+00, 7.523504e-01, 7.372930e-01, 1.532981e-01, 1.01361…
2.000000e+00	1.051093e+00, 2.472567e-01, 8.205525e-01, 3.501204e-01, 5.040285e-01, 1.966785e-01, 2.336930e+00, 7.401436e-01, 2.854209e-02, 1.152567e-01, 4.092141e-01, 2.981676e-01, 6.824182e-01, 6.287030e-01, 8.531788e-01, 2.272390e-01, 1.144562e+00, 1.785740e-01, 1.326477e+00, 5.348913e-01, 1.043465e+00, 5.378849e-01, 6.878643e-01, 9.324654e-02, 1.410541e+00, 8.567186e-01, 5.433579e-01, 1.051915e-01, 7.33868…
0.000000e+00	6.620283e-01, 3.057388e+00, 2.494239e+00, 1.979791e+00, 6.052190e-01, 4.420992e-02, 1.758477e+00, 1.107151e+00, 1.046982e+00, 1.264867e+00, 1.932116e+00, 1.500254e+00, 2.574690e+00, 1.539290e+00, 2.029510e+00, 2.570371e+00, 8.582789e-01, 8.725922e-01, 9.327836e-01, 1.954482e+00, 2.697665e+00, 1.577635e+00, 4.530518e-01, 1.133765e-01, 2.523459e+00, 2.202475e-01, 2.172915e+00, 9.953545e-01, 1.57371…
2.000000e-01	9.386513e-01, 1.262694e+00, 1.319534e+00, 1.854069e+00, 3.862121e-01, 1.319640e-01, 1.296802e+00, 9.416117e-01, 6.287692e-01, 1.031954e+00, 1.601377e+00, 1.614357e+00, 2.151120e+00, 1.459061e+00, 1.243093e+00, 2.170665e+00, 8.539518e-01, 6.649535e-01, 1.278716e+00, 1.597438e+00, 2.367018e+00, 1.580161e+00, 6.402259e-01, 8.636380e-02, 2.044045e+00, 1.874158e-01, 2.349670e+00, 1.135981e+00, 2.90850…
4.000000e-01	1.115444e+00, 1.109411e+00, 8.576412e-01, 1.171460e+00, 2.615855e-01, 1.150059e-01, 1.259673e+00, 7.063966e-01, 3.118218e-01, 5.921573e-01, 1.156185e+00, 9.951530e-01, 1.193939e+00, 1.090701e+00, 6.716024e-01, 1.340965e+00, 6.264315e-01, 5.527407e-01, 1.579736e+00, 1.102439e+00, 2.617981e+00, 1.047758e+00, 7.108566e-01, 6.676647e-02, 1.503024e+00, 2.014887e-01, 2.208396e+00, 9.908820e-01, 2.09760…
6.000000e-01	9.964530e-01, 7.424580e-01, 5.375122e-01, 8.909668e-01, 2.711645e-01, 8.167651e-02, 1.078035e+00, 4.210973e-01, 1.987509e-01, 6.413709e-01, 1.032722e+00, 9.195717e-01, 1.022089e+00, 8.697972e-01, 6.981490e-01, 1.129788e+00, 7.232317e-01, 6.318982e-01, 1.981081e+00, 9.651960e-01, 2.409840e+00, 7.527725e-01, 7.950853e-01, 5.354209e-02, 1.270625e+00, 2.547431e-01, 1.830434e+00, 9.016013e-01, 1.38518…
8.000000e-01	1.003281e+00, 3.262957e-01, 2.401267e-01, 6.747909e-01, 2.022894e-01, 8.021659e-02, 1.095505e+00, 3.858500e-01, 1.317637e-01, 5.300187e-01, 1.006061e+00, 6.194022e-01, 1.043998e+00, 8.540839e-01, 8.338663e-01, 6.068347e-01, 9.363811e-01, 3.927577e-01, 1.923176e+00, 8.357178e-01, 1.820071e+00, 8.603799e-01, 9.686897e-01, 3.706474e-02, 9.272306e-01, 4.239717e-01, 1.435381e+00, 4.569229e-01, 6.25854…
1.000000e+00	1.140335e+00, 2.015831e-01, 1.842405e-01, 5.958042e-01, 2.173968e-01, 5.585134e-02, 1.398878e+00, 4.092240e-01, 5.040713e-02, 3.302000e-01, 6.164295e-01, 5.819175e-01, 9.832899e-01, 6.454818e-01, 9.499569e-01, 3.456207e-01, 1.037370e+00, 2.770985e-01, 1.927664e+00, 5.967514e-01, 2.245472e+00, 7.984617e-01, 1.136662e+00, 2.792494e-02, 1.334923e+00, 4.953273e-01, 1.086467e+00, 3.390720e-01, 4.08819…
1.200000e+00	1.161175e+00, 1.600004e-01, 8.482537e-02, 3.677964e-01, 1.821487e-01, 4.572583e-02, 1.699244e+00, 4.541891e-01, 3.589723e-02, 2.240759e-01, 4.939625e-01, 3.505756e-01, 9.288255e-01, 5.453943e-01, 9.993322e-01, 2.161700e-01, 9.887250e-01, 2.331300e-01, 2.425691e+00, 6.465334e-01, 1.661998e+00, 6.737052e-01, 9.171624e-01, 2.150369e-02, 1.154521e+00, 6.885615e-01, 7.374008e-01, 2.129808e-01, 2.23863…
1.400000e+00	1.185885e+00, 9.467985e-02, 5.799728e-02, 2.563467e-01, 1.461136e-01, 4.157736e-02, 1.538589e+00, 5.461183e-01, 2.552956e-02, 1.036001e-01, 4.602876e-01, 3.078010e-01, 7.832615e-01, 4.918888e-01, 9.941116e-01, 1.396376e-01, 1.104853e+00, 1.712025e-01, 2.403522e+00, 5.982145e-01, 1.404369e+00, 7.649742e-01, 1.116516e+00, 2.389534e-02, 1.282977e+00, 7.247706e-01, 4.249436e-01, 1.631317e-01, 1.81456…
1.600000e+00	1.480204e+00, 5.063365e-02, 3.173913e-02, 2.119132e-01, 8.882561e-02, 3.777252e-02, 1.888039e+00, 6.060734e-01, 8.067891e-02, 7.428940e-02, 4.555409e-01, 1.983301e-01, 9.173592e-01, 5.376893e-01, 1.041683e+00, 1.302938e-01, 1.190287e+00, 1.097450e-01, 1.936879e+00, 6.282175e-01, 8.611460e-01, 7.447484e-01, 7.768841e-01, 7.166770e-02, 1.422229e+00, 7.347533e-01, 2.869478e-01, 9.491548e-02, 2.12309…
1.800000e+00	1.073826e+00, 3.883595e-02, 1.319341e-02, 1.794228e-01, 6.029489e-02, 3.081218e-02, 1.809836e+00, 7.233652e-01, 2.378212e-01, 4.943348e-02, 2.959041e-01, 1.265844e-01, 8.709136e-01, 5.523606e-01, 1.104179e+00, 7.193643e-02, 1.138490e+00, 8.903827e-02, 2.755331e+00, 4.613674e-01, 7.866078e-01, 7.668965e-01, 8.973386e-01, 2.693768e-01, 1.579322e+00, 7.892302e-01, 3.117705e-01, 7.205310e-02, 3.01545…
2.000000e+00	1.086382e+00, 2.476800e-02, 1.170447e-02, 1.739109e-01, 4.362144e-02, 3.118437e-02, 1.987150e+00, 9.337371e-01, 3.387733e-01, 3.049810e-02, 2.775235e-01, 1.347302e-01, 1.164883e+00, 6.132155e-01, 1.051558e+00, 5.624144e-02, 1.287399e+00, 6.863516e-02, 2.281903e+00, 6.317239e-01, 4.929032e-01, 7.056956e-01, 8.284314e-01, 3.902459e-01, 1.787560e+00, 8.349344e-01, 2.384684e-01, 5.133757e-02, 5.50379…
0.000000e+00	3.625756e-01, 2.806601e+00, 1.582780e+00, 5.484262e-01, 2.469318e+00, 2.137687e+00, 2.933221e+00, 1.504577e-01, 1.074438e+00, 6.523677e-01, 2.955774e+00, 1.871581e+00, 8.207504e-01, 5.708851e-01, 2.791267e+00, 2.206099e+00, 4.422133e-01, 2.356889e+00, 1.037234e+00, 6.384620e-01, 1.530717e+00, 2.015449e+00, 3.070381e+00, 8.424876e-01, 2.236584e+00, 9.158629e-01, 2.963422e-01, 2.462867e-01, 2.47198…
2.000000e-01	2.852949e-01, 2.043887e+00, 1.098692e+00, 4.729674e-01, 1.974355e+00, 2.121663e+00, 2.658469e+00, 8.864104e-02, 7.590160e-01, 7.159582e-01, 2.423792e+00, 1.402060e+00, 8.400002e-01, 2.572315e-01, 1.649548e+00, 1.374541e+00, 7.404849e-01, 1.441552e+00, 1.026442e+00, 5.185129e-01, 1.013801e+00, 1.605702e+00, 2.374764e+00, 6.776194e-01, 1.953799e+00, 8.181176e-01, 6.592815e-01, 4.556482e-01, 1.47072…
4.000000e-01	1.692851e-01, 1.823029e+00, 1.084273e+00, 3.106028e-01, 1.265349e+00, 1.249343e+00, 2.732686e+00, 1.095411e-01, 5.477097e-01, 5.706176e-01, 1.767165e+00, 1.283055e+00, 6.978842e-01, 1.768925e-01, 1.115169e+00, 1.238534e+00, 8.001620e-01, 1.483021e+00, 1.534180e+00, 3.619472e-01, 1.055533e+00, 1.310580e+00, 2.101101e+00, 5.796101e-01, 1.222824e+00, 6.632201e-01, 8.991545e-01, 7.404041e-01, 8.76846…
6.000000e-01	1.573772e-01, 1.120605e+00, 8.439917e-01, 2.398632e-01, 1.032249e+00, 8.680599e-01, 2.567550e+00, 1.692093e-01, 4.572205e-01, 4.056824e-01, 1.576398e+00, 8.472745e-01, 6.112980e-01, 9.550423e-02, 5.068131e-01, 1.145078e+00, 7.909946e-01, 1.163483e+00, 1.592747e+00, 5.006348e-01, 1.022719e+00, 9.549066e-01, 1.997409e+00, 6.097132e-01, 7.058959e-01, 5.054615e-01, 9.342484e-01, 1.018771e+00, 5.31597…
8.000000e-01	3.853654e-01, 1.014738e+00, 6.443386e-01, 1.693221e-01, 1.165346e+00, 7.991103e-01, 2.284939e+00, 1.693196e-01, 5.128177e-01, 2.875347e-01, 1.540828e+00, 6.987510e-01, 4.906284e-01, 5.734368e-02, 4.598126e-01, 8.401919e-01, 9.108703e-01, 8.475404e-01, 1.770575e+00, 4.315386e-01, 8.812771e-01, 5.367797e-01, 1.728920e+00, 5.343461e-01, 5.073207e-01, 6.935284e-01, 8.484440e-01, 7.304053e-01, 3.17226…
1.000000e+00	5.881617e-01, 8.082423e-01, 4.166206e-01, 1.357366e-01, 1.011687e+00, 5.764466e-01, 2.434425e+00, 3.135456e-01, 4.221536e-01, 1.632053e-01, 1.144793e+00, 6.000145e-01, 3.989692e-01, 4.232773e-02, 6.454173e-01, 7.136520e-01, 9.046180e-01, 5.657226e-01, 1.799079e+00, 4.238032e-01, 5.651601e-01, 4.774244e-01, 1.738314e+00, 6.688037e-01, 4.900576e-01, 7.125428e-01, 6.513043e-01, 6.859187e-01, 1.99234…
1.200000e+00	7.726666e-01, 7.140439e-01, 2.860904e-01, 9.919374e-02, 1.213786e+00, 4.297859e-01, 2.568219e+00, 3.745198e-01, 4.902707e-01, 1.112875e-01, 1.312356e+00, 3.865798e-01, 4.353288e-01, 3.120478e-02, 8.320402e-01, 8.770652e-01, 1.066721e+00, 3.982919e-01, 1.898139e+00, 4.947466e-01, 5.412676e-01, 4.838577e-01, 1.393885e+00, 7.024659e-01, 4.739568e-01, 7.429203e-01, 4.976491e-01, 4.682458e-01, 9.19698…
1.400000e+00	8.715734e-01, 7.672874e-01, 3.226033e-01, 6.521706e-02, 1.282386e+00, 2.550673e-01, 2.404805e+00, 5.091768e-01, 5.771188e-01, 6.544198e-02, 9.043230e-01, 3.500486e-01, 3.735290e-01, 2.430243e-02, 8.434620e-01, 7.740535e-01, 9.392734e-01, 2.976428e-01, 1.916319e+00, 5.458880e-01, 4.280648e-01, 3.373673e-01, 1.865144e+00, 6.970232e-01, 5.840405e-01, 9.417054e-01, 3.525257e-01, 3.858361e-01, 6.37172…
1.600000e+00	1.013952e+00, 7.285414e-01, 4.652838e-01, 5.898664e-02, 1.470473e+00, 2.521553e-01, 2.573723e+00, 6.814941e-01, 5.483547e-01, 3.961485e-02, 7.947833e-01, 2.304661e-01, 4.619411e-01, 2.789949e-02, 1.020000e+00, 6.649407e-01, 1.174045e+00, 1.854003e-01, 1.396179e+00, 4.652624e-01, 3.202582e-01, 5.358878e-01, 1.347006e+00, 7.707207e-01, 6.685518e-01, 7.731379e-01, 2.737172e-01, 2.554255e-01, 3.77323…
1.800000e+00	1.091603e+00, 7.828372e-01, 6.561609e-01, 5.597584e-02, 1.367413e+00, 1.600708e-01, 2.340399e+00, 7.415094e-01, 4.269900e-01, 2.494328e-02, 5.289788e-01, 1.980448e-01, 3.639360e-01, 4.374209e-02, 1.005902e+00, 7.788052e-01, 1.302581e+00, 1.718960e-01, 1.361212e+00, 4.730765e-01, 1.808056e-01, 4.744250e-01, 1.593478e+00, 7.198114e-01, 8.153916e-01, 8.354691e-01, 1.875126e-01, 2.368391e-01, 3.53670…
2.000000e+00	8.988048e-01, 8.038197e-01, 5.661871e-01, 5.945724e-02, 1.135179e+00, 1.561298e-01, 1.845616e+00, 8.344597e-01, 5.135079e-01, 1.374169e-02, 5.233046e-01, 1.479703e-01, 4.142941e-01, 6.408212e-02, 9.240492e-01, 7.644246e-01, 1.436066e+00, 1.069112e-01, 1.288918e+00, 5.674263e-01, 1.755141e-01, 6.082237e-01, 1.137393e+00, 7.130803e-01, 8.751260e-01, 8.402147e-01, 1.506402e-01, 1.686031e-01, 4.31262…
0.000000e+00	1.098564e+00, 1.370612e+00, 2.270745e-01, 1.483636e+00, 1.268573e+00, 1.767182e+00, 2.267200e+00, 1.903248e+00, 1.138542e+00, 7.708969e-01, 3.274269e+00, 1.928644e+00, 1.947733e+00, 3.192299e+00, 1.421973e+00, 1.689452e-01, 1.083083e+00, 1.258886e+00, 2.500964e-01, 1.733083e-01, 5.251940e-01, 2.680333e+00, 1.043646e+00, 1.132228e+00, 2.318020e+00, 1.399831e-01, 2.200687e+00, 7.567999e-01, 1.40005…
2.000000e-01	1.079652e+00, 9.657455e-01, 5.337366e-01, 1.463312e+00, 7.747224e-01, 1.520836e+00, 2.173981e+00, 1.411317e+00, 8.828007e-01, 7.634285e-01, 2.306090e+00, 1.755291e+00, 2.361642e+00, 1.987539e+00, 8.009982e-01, 3.799577e-01, 1.227663e+00, 8.864288e-01, 7.491798e-01, 2.500973e-01, 8.260522e-01, 2.055787e+00, 7.573155e-01, 1.066277e+00, 1.544285e+00, 1.239422e-01, 2.039808e+00, 7.552497e-01, 1.33521…
4.000000e-01	1.140103e+00, 8.670372e-01, 5.938813e-01, 1.884019e+00, 5.013362e-01, 1.317470e+00, 2.320250e+00, 1.372756e+00, 5.787169e-01, 6.097568e-01, 1.531591e+00, 1.374384e+00, 1.755358e+00, 1.688607e+00, 5.074892e-01, 2.843700e-01, 1.081482e+00, 6.864296e-01, 1.125354e+00, 4.581274e-01, 1.344549e+00, 1.496522e+00, 7.467092e-01, 9.354819e-01, 1.072598e+00, 8.114366e-02, 2.068102e+00, 7.635298e-01, 1.18144…
6.000000e-01	9.886900e-01, 3.982056e-01, 3.545182e-01, 1.996498e+00, 5.487552e-01, 8.810974e-01, 2.246979e+00, 1.310091e+00, 3.241972e-01, 5.446168e-01, 1.126155e+00, 1.186666e+00, 1.442188e+00, 1.380290e+00, 5.017782e-01, 1.984238e-01, 1.272512e+00, 4.612542e-01, 1.351352e+00, 3.720314e-01, 1.370953e+00, 9.792288e-01, 5.473900e-01, 6.206810e-01, 8.774888e-01, 1.266309e-01, 1.899316e+00, 4.028837e-01, 1.07601…
8.000000e-01	1.121326e+00, 3.175187e-01, 1.657863e-01, 1.349908e+00, 8.815757e-01, 8.340450e-01, 1.964330e+00, 1.134022e+00, 1.932977e-01, 4.717389e-01, 1.134190e+00, 8.129898e-01, 1.525721e+00, 8.623970e-01, 6.560819e-01, 1.215556e-01, 1.104812e+00, 4.216381e-01, 1.408040e+00, 4.364238e-01, 1.336817e+00, 8.363814e-01, 8.537026e-01, 4.991536e-01, 7.735189e-01, 2.239823e-01, 1.710146e+00, 2.511114e-01, 9.71599…
1.000000e+00	1.335848e+00, 2.781601e-01, 1.638604e-01, 1.329106e+00, 1.020961e+00, 5.375655e-01, 2.458008e+00, 9.571220e-01, 1.073310e-01, 3.577720e-01, 8.550614e-01, 7.484136e-01, 1.341719e+00, 7.752418e-01, 8.428993e-01, 5.532706e-02, 1.035994e+00, 2.805736e-01, 1.563766e+00, 3.799143e-01, 1.332260e+00, 7.232075e-01, 7.692467e-01, 4.338928e-01, 7.921338e-01, 3.347073e-01, 1.044294e+00, 1.916447e-01, 7.71136…
1.200000e+00	1.028098e+00, 2.755751e-01, 1.309798e-01, 1.295155e+00, 9.503871e-01, 4.820197e-01, 2.205055e+00, 9.905885e-01, 7.541150e-02, 2.183752e-01, 8.063653e-01, 4.763371e-01, 1.028811e+00, 9.768927e-01, 1.073626e+00, 5.972351e-02, 9.347155e-01, 2.310958e-01, 1.980179e+00, 4.975807e-01, 1.453463e+00, 6.876460e-01, 9.061296e-01, 3.313500e-01, 1.077177e+00, 5.053518e-01, 7.217522e-01, 1.287367e-01, 6.89789…
1.400000e+00	1.265396e+00, 2.587268e-01, 1.132156e-01, 1.368972e+00, 7.337310e-01, 3.650167e-01, 2.412483e+00, 9.734227e-01, 6.076144e-02, 1.776041e-01, 6.056164e-01, 3.562026e-01, 1.190949e+00, 7.897205e-01, 8.929730e-01, 6.177160e-02, 1.070441e+00, 1.374317e-01, 2.299550e+00, 5.727765e-01, 1.036599e+00, 6.982632e-01, 7.653320e-01, 2.160744e-01, 1.131248e+00, 6.836298e-01, 6.656212e-01, 9.017172e-02, 6.34468…
1.600000e+00	1.381009e+00, 1.413570e-01, 1.531425e-01, 9.458825e-01, 5.477960e-01, 2.623744e-01, 2.252417e+00, 8.863329e-01, 1.587872e-01, 9.975564e-02, 5.459858e-01, 3.165107e-01, 1.166476e+00, 6.555677e-01, 1.005070e+00, 6.106749e-02, 1.128177e+00, 1.043510e-01, 1.765879e+00, 6.410995e-01, 8.491113e-01, 7.207778e-01, 7.962545e-01, 3.011880e-01, 1.301433e+00, 5.956529e-01, 5.612009e-01, 5.054297e-02, 4.73311…
1.800000e+00	1.395572e+00, 1.226437e-01, 1.937844e-01, 1.198113e+00, 4.501902e-01, 2.448199e-01, 2.168645e+00, 9.606176e-01, 3.268148e-01, 5.753364e-02, 4.526595e-01, 2.173750e-01, 1.402473e+00, 6.536399e-01, 1.065530e+00, 4.595148e-02, 1.186945e+00, 8.669521e-02, 2.092119e+00, 6.095601e-01, 6.863224e-01, 9.241791e-01, 8.372719e-01, 3.114600e-01, 1.339668e+00, 7.389558e-01, 4.383859e-01, 3.823266e-02, 4.20395…
2.000000e+00	1.494355e+00, 6.664995e-02, 2.731408e-01, 9.114112e-01, 3.127800e-01, 1.903913e-01, 2.448119e+00, 9.516669e-01, 3.548581e-01, 3.160207e-02, 3.302133e-01, 1.675105e-01, 1.001774e+00, 5.991495e-01, 9.974444e-01, 3.400692e-02, 1.093562e+00, 5.997583e-02, 1.694157e+00, 5.862288e-01, 5.026729e-01, 7.301169e-01, 8.770201e-01, 4.255086e-01, 1.276934e+00, 8.790344e-01, 2.954243e-01, 2.706781e-02, 4.70927…
0.000000e+00	7.878143e-01, 2.379130e+00, 2.204450e+00, 6.673935e-02, 4.408746e-01, 2.179637e+00, 1.125716e+00, 2.333273e+00, 9.889491e-01, 7.484423e-01, 2.276714e+00, 5.059029e-01, 7.771478e-01, 2.332101e+00, 1.369547e+00, 8.350590e-01, 9.243792e-03, 1.281878e+00, 2.207680e-01, 1.657500e+00, 9.556652e-01, 1.998839e+00, 2.812059e+00, 2.737052e-01, 1.934731e+00, 1.286089e+00, 2.965890e+00, 1.673116e+00, 2.62160…
2.000000e-01	6.169141e-01, 1.876138e+00, 1.417354e+00, 5.419543e-01, 2.879245e-01, 1.566843e+00, 1.046360e+00, 1.660200e+00, 7.763708e-01, 5.478149e-01, 2.487605e+00, 5.366136e-01, 8.266296e-01, 1.475252e+00, 6.986140e-01, 7.985883e-01, 6.185439e-03, 1.216993e+00, 1.635793e-01, 1.047820e+00, 9.201368e-01, 1.717250e+00, 1.918524e+00, 2.203871e-01, 1.631506e+00, 1.031733e+00, 2.296820e+00, 1.759411e+00, 1.88590…
4.000000e-01	4.748476e-01, 1.140684e+00, 1.384734e+00, 7.932143e-01, 2.493515e-01, 1.167502e+00, 1.213592e+00, 1.102527e+00, 4.931680e-01, 4.961596e-01, 1.773558e+00, 5.638953e-01, 9.175660e-01, 7.953967e-01, 5.445649e-01, 6.414617e-01, 6.787933e-03, 1.045053e+00, 1.625724e-01, 5.959092e-01, 1.287470e+00, 1.249638e+00, 2.265038e+00, 1.948747e-01, 1.237654e+00, 1.143744e+00, 1.733054e+00, 1.599395e+00, 1.39693…
6.000000e-01	3.595406e-01, 6.729842e-01, 1.036603e+00, 8.280643e-01, 4.211668e-01, 7.354041e-01, 1.651446e+00, 7.840376e-01, 2.572056e-01, 4.442563e-01, 1.548295e+00, 3.670986e-01, 9.329393e-01, 4.829454e-01, 2.582862e-01, 8.772641e-01, 5.119341e-02, 1.094539e+00, 3.648684e-01, 3.983067e-01, 1.521103e+00, 9.492817e-01, 1.769356e+00, 1.631652e-01, 9.453437e-01, 9.793502e-01, 1.260830e+00, 9.151222e-01, 9.47211…
8.000000e-01	4.245421e-01, 4.667578e-01, 1.050584e+00, 5.953250e-01, 7.298308e-01, 7.897710e-01, 1.579186e+00, 4.664712e-01, 1.632782e-01, 4.062800e-01, 1.297430e+00, 3.302252e-01, 8.986726e-01, 2.495391e-01, 1.372426e-01, 6.144571e-01, 3.181301e-01, 9.223517e-01, 7.094987e-01, 2.309554e-01, 1.237727e+00, 6.047444e-01, 1.833224e+00, 1.172901e-01, 5.724626e-01, 1.160180e+00, 8.446563e-01, 7.717185e-01, 7.29056…
1.000000e+00	6.837319e-01, 3.424102e-01, 1.050554e+00, 4.051910e-01, 8.745716e-01, 5.364056e-01, 1.675389e+00, 3.805591e-01, 1.144103e-01, 2.198154e-01, 1.033126e+00, 1.904891e-01, 9.468576e-01, 1.748120e-01, 1.649552e-01, 7.051339e-01, 5.672390e-01, 5.921025e-01, 1.158081e+00, 2.603889e-01, 1.133868e+00, 4.879835e-01, 1.704927e+00, 1.058992e-01, 4.923294e-01, 9.246890e-01, 7.120677e-01, 4.449476e-01, 3.66518…
1.200000e+00	7.847121e-01, 3.068586e-01, 7.839366e-01, 3.038580e-01, 9.731559e-01, 3.696477e-01, 1.806138e+00, 2.721055e-01, 1.949548e-01, 1.265771e-01, 1.089214e+00, 1.710127e-01, 8.654577e-01, 1.105165e-01, 3.196771e-01, 6.676313e-01, 8.346023e-01, 4.427008e-01, 1.377882e+00, 2.922425e-01, 8.681672e-01, 4.122486e-01, 1.381955e+00, 1.658646e-01, 5.719588e-01, 9.696208e-01, 4.682577e-01, 3.177620e-01, 1.63460…
1.400000e+00	9.326486e-01, 4.116189e-01, 7.259017e-01, 2.350368e-01, 9.394979e-01, 3.161708e-01, 1.985549e+00, 3.185920e-01, 3.527743e-01, 8.884819e-02, 9.602730e-01, 1.415596e-01, 1.124301e+00, 8.118552e-02, 5.527294e-01, 6.583911e-01, 1.030147e+00, 3.549779e-01, 1.361567e+00, 3.515112e-01, 5.814978e-01, 4.134363e-01, 1.719497e+00, 3.183781e-01, 7.079674e-01, 1.218387e+00, 3.722917e-01, 1.803149e-01, 1.21494…
1.600000e+00	9.688323e-01, 5.056749e-01, 5.528375e-01, 1.896705e-01, 9.405574e-01, 2.185161e-01, 2.101022e+00, 3.708838e-01, 3.236817e-01, 5.804828e-02, 6.831019e-01, 1.029555e-01, 8.110926e-01, 6.972860e-02, 8.014983e-01, 6.427115e-01, 1.036443e+00, 2.822805e-01, 1.959652e+00, 4.999891e-01, 4.825647e-01, 5.425402e-01, 1.284059e+00, 4.709950e-01, 9.106043e-01, 9.429889e-01, 2.970090e-01, 1.586755e-01, 6.18721…
1.800000e+00	1.237986e+00, 4.609372e-01, 4.571066e-01, 1.213706e-01, 9.016908e-01, 1.666419e-01, 1.938947e+00, 5.334069e-01, 4.667879e-01, 2.998391e-02, 6.283260e-01, 8.830752e-02, 9.632868e-01, 8.009055e-02, 7.578486e-01, 5.645540e-01, 1.230402e+00, 1.347349e-01, 2.328178e+00, 5.565990e-01, 3.670531e-01, 4.079365e-01, 1.394390e+00, 4.682012e-01, 7.965330e-01, 1.289029e+00, 2.244569e-01, 9.252185e-02, 4.41591…
2.000000e+00	1.406039e+00, 4.370191e-01, 3.950967e-01, 9.396217e-02, 9.737832e-01, 1.321277e-01, 2.129332e+00, 5.963776e-01, 4.308363e-01, 1.688236e-02, 5.715053e-01, 8.091249e-02, 8.537397e-01, 1.094815e-01, 9.051996e-01, 7.120986e-01, 9.786404e-01, 1.382319e-01, 2.145628e+00, 5.019792e-01, 3.468445e-01, 5.329818e-01, 1.421959e+00, 5.492324e-01, 8.982906e-01, 1.232833e+00, 1.386617e-01, 8.249372e-02, 2.61214…
0.000000e+00	2.786610e+00, 5.255919e-01, 3.515460e-02, 2.141858e+00, 1.384084e+00, 6.696103e-01, 3.647695e-01, 2.444550e+00, 2.003601e+00, 1.637471e+00, 1.357149e+00, 1.469242e+00, 1.469743e+00, 2.653564e+00, 1.120985e+00, 1.016069e-02, 6.195126e-01, 2.196241e+00, 1.871665e+00, 2.196713e-01, 7.865039e-01, 1.992847e+00, 4.679656e-01, 1.497169e+00, 6.986631e-01, 1.250033e+00, 1.639198e+00, 1.802054e+00, 3.46568…
2.000000e-01	2.194073e+00, 5.316236e-01, 1.816528e-02, 2.123983e+00, 1.168042e+00, 5.911812e-01, 6.229186e-01, 1.555749e+00, 1.096884e+00, 1.017961e+00, 9.154301e-01, 1.474213e+00, 1.543629e+00, 1.858641e+00, 9.560350e-01, 5.659880e-03, 4.395380e-01, 2.009100e+00, 1.825612e+00, 3.261307e-01, 1.158329e+00, 1.528113e+00, 4.660780e-01, 1.152367e+00, 6.720768e-01, 7.823474e-01, 1.736764e+00, 1.228462e+00, 5.47810…
4.000000e-01	1.530098e+00, 6.000795e-01, 2.032366e-02, 1.936826e+00, 1.252774e+00, 3.722825e-01, 1.026658e+00, 1.181287e+00, 6.067645e-01, 9.659909e-01, 7.395865e-01, 1.549466e+00, 1.468047e+00, 1.201752e+00, 1.173519e+00, 3.903892e-03, 5.638227e-01, 1.444222e+00, 1.694847e+00, 4.167642e-01, 1.231410e+00, 1.281387e+00, 3.152033e-01, 9.567864e-01, 7.371447e-01, 7.952016e-01, 1.821679e+00, 6.543265e-01, 8.02727…
6.000000e-01	1.702576e+00, 7.542322e-01, 1.155204e-02, 1.602586e+00, 1.374405e+00, 2.608247e-01, 1.180263e+00, 9.753567e-01, 3.782408e-01, 6.244646e-01, 5.041239e-01, 1.308629e+00, 1.398991e+00, 1.195544e+00, 8.409493e-01, 4.098520e-03, 7.967647e-01, 1.055109e+00, 1.897557e+00, 4.223262e-01, 1.558011e+00, 1.139556e+00, 3.280177e-01, 5.542039e-01, 1.125195e+00, 5.463253e-01, 1.806512e+00, 5.320406e-01, 6.09193…
8.000000e-01	1.303817e+00, 5.692606e-01, 8.903184e-03, 1.398282e+00, 8.178321e-01, 2.264726e-01, 1.798274e+00, 6.680774e-01, 2.151720e-01, 6.454312e-01, 3.565387e-01, 9.661599e-01, 1.313762e+00, 9.088728e-01, 1.085547e+00, 6.198502e-03, 7.990972e-01, 8.320554e-01, 1.837368e+00, 4.391639e-01, 1.516000e+00, 1.010914e+00, 2.760872e-01, 4.629139e-01, 9.382188e-01, 6.018257e-01, 1.751923e+00, 3.407839e-01, 3.16561…
1.000000e+00	1.391619e+00, 3.554663e-01, 6.376527e-03, 7.958236e-01, 5.854104e-01, 2.073471e-01, 1.731289e+00, 6.416043e-01, 1.121861e-01, 5.796469e-01, 3.272424e-01, 7.876998e-01, 1.073579e+00, 9.940515e-01, 1.099463e+00, 5.104506e-03, 9.040246e-01, 5.866089e-01, 1.818772e+00, 4.425974e-01, 1.422150e+00, 1.160481e+00, 3.060000e-01, 3.140559e-01, 1.307393e+00, 5.036292e-01, 1.321652e+00, 2.369191e-01, 2.42113…
1.200000e+00	1.421389e+00, 2.474485e-01, 4.089470e-03, 6.023883e-01, 4.266282e-01, 1.555610e-01, 1.935812e+00, 6.811797e-01, 7.097576e-02, 3.775867e-01, 2.309485e-01, 6.419525e-01, 1.018853e+00, 9.019126e-01, 9.980639e-01, 4.476694e-03, 1.080505e+00, 4.171028e-01, 2.135028e+00, 4.522807e-01, 1.357727e+00, 9.598432e-01, 3.422322e-01, 2.848780e-01, 1.254779e+00, 6.661428e-01, 1.048848e+00, 1.443864e-01, 1.62082…
1.400000e+00	1.301173e+00, 1.709571e-01, 4.577765e-03, 5.016117e-01, 2.630355e-01, 1.399531e-01, 1.982294e+00, 5.886269e-01, 4.181264e-02, 2.067058e-01, 2.562373e-01, 4.832206e-01, 8.464057e-01, 7.977086e-01, 1.000298e+00, 2.980523e-03, 1.000968e+00, 3.155824e-01, 2.081014e+00, 4.360037e-01, 1.508117e+00, 7.503821e-01, 2.413052e-01, 1.779200e-01, 1.449234e+00, 6.359295e-01, 8.697106e-01, 1.084861e-01, 8.96845…
1.600000e+00	1.555920e+00, 1.204804e-01, 7.431066e-03, 3.879726e-01, 2.682926e-01, 9.867670e-02, 2.113703e+00, 6.369712e-01, 6.420949e-02, 1.438845e-01, 1.942156e-01, 3.871079e-01, 8.293378e-01, 9.248800e-01, 1.113486e+00, 2.045150e-03, 1.116191e+00, 2.532629e-01, 2.322336e+00, 4.292083e-01, 1.028143e+00, 9.903142e-01, 2.929193e-01, 2.034270e-01, 1.427826e+00, 8.206576e-01, 5.645734e-01, 6.719015e-02, 7.60238…
1.800000e+00	1.264362e+00, 6.924831e-02, 2.167388e-02, 3.220861e-01, 1.121989e-01, 8.394427e-02, 1.647917e+00, 7.549454e-01, 1.699844e-01, 7.517456e-02, 1.862571e-01, 2.809155e-01, 8.891235e-01, 8.895608e-01, 1.182537e+00, 1.317603e-03, 1.061767e+00, 1.929789e-01, 1.925232e+00, 5.348817e-01, 8.199798e-01, 8.988354e-01, 3.724690e-01, 2.525189e-01, 1.673851e+00, 8.794006e-01, 4.312768e-01, 4.815494e-02, 8.48958…
2.000000e+00	1.341293e+00, 4.233019e-02, 5.993160e-02, 2.710681e-01, 8.808756e-02, 8.068073e-02, 2.227408e+00, 8.332613e-01, 2.975118e-01, 4.574175e-02, 1.452955e-01, 2.431892e-01, 8.231248e-01, 8.132167e-01, 9.668655e-01, 1.047034e-03, 1.021246e+00, 1.264320e-01, 1.748788e+00, 5.872985e-01, 6.656415e-01, 9.325341e-01, 3.055340e-01, 3.889458e-01, 1.778076e+00, 8.072166e-01, 3.474223e-01, 3.961095e-02, 1.00030…
0.000000e+00	1.608713e+00, 2.264962e+00, 3.628444e-01, 1.573175e+00, 2.157664e+00, 2.577157e+00, 2.792737e+00, 2.043455e+00, 1.641880e+00, 1.597088e+00, 1.501804e+00, 1.470996e+00, 2.351090e+00, 3.046183e+00, 2.611513e+00, 3.359072e+00, 9.585614e-01, 5.749946e-01, 1.321983e+00, 2.503592e+00, 1.871266e+00, 5.219644e-02, 5.543052e-01, 2.744355e+00, 3.963213e-01, 1.972447e+00, 2.002256e+00, 2.847585e+00, 2.97727…
2.000000e-01	1.001273e+00, 1.598501e+00, 6.242939e-01, 1.985445e+00, 1.749557e+00, 2.560113e+00, 2.244151e+00, 1.752731e+00, 1.227485e+00, 9.851109e-01, 1.371884e+00, 1.497430e+00, 2.121249e+00, 1.800430e+00, 1.723287e+00, 1.895668e+00, 6.824558e-01, 6.600321e-01, 9.743629e-01, 1.570511e+00, 2.019692e+00, 3.415145e-02, 5.025096e-01, 2.059724e+00, 3.558007e-01, 1.571078e+00, 1.577343e+00, 1.841669e+00, 2.16996…
4.000000e-01	8.689311e-01, 1.386438e+00, 6.708403e-01, 1.735851e+00, 1.745487e+00, 1.662333e+00, 1.942969e+00, 7.285309e-01, 5.877295e-01, 6.705569e-01, 1.080863e+00, 1.639138e+00, 1.734141e+00, 1.658103e+00, 1.186548e+00, 1.057847e+00, 5.459980e-01, 7.851238e-01, 1.337110e+00, 7.294480e-01, 1.870054e+00, 7.079561e-02, 3.741813e-01, 1.597756e+00, 3.135660e-01, 1.327447e+00, 1.634314e+00, 1.987407e+00, 1.91420…
6.000000e-01	5.691305e-01, 1.192543e+00, 6.776328e-01, 1.526816e+00, 1.541784e+00, 1.600267e+00, 1.905533e+00, 8.567749e-01, 3.163446e-01, 6.096342e-01, 8.726277e-01, 1.271920e+00, 1.326524e+00, 1.124511e+00, 9.433551e-01, 5.914969e-01, 3.891662e-01, 8.248721e-01, 1.434450e+00, 6.209029e-01, 1.912378e+00, 1.490941e-01, 3.083964e-01, 8.887413e-01, 4.186931e-01, 8.914403e-01, 2.100264e+00, 1.403487e+00, 1.24683…
8.000000e-01	5.809170e-01, 1.202809e+00, 9.617087e-01, 1.204006e+00, 1.353364e+00, 1.174260e+00, 1.774614e+00, 6.025091e-01, 1.720462e-01, 5.234825e-01, 9.545094e-01, 1.116329e+00, 1.386562e+00, 1.172015e+00, 9.961842e-01, 3.988479e-01, 2.907312e-01, 9.642331e-01, 1.529976e+00, 4.164834e-01, 1.920803e+00, 2.127438e-01, 2.635352e-01, 8.159863e-01, 5.922063e-01, 8.946529e-01, 2.017476e+00, 1.023402e+00, 6.05829…
1.000000e+00	7.835369e-01, 7.281875e-01, 7.313014e-01, 9.154415e-01, 1.464578e+00, 7.821772e-01, 2.262916e+00, 3.413320e-01, 1.179303e-01, 5.504670e-01, 7.814214e-01, 1.206984e+00, 1.126930e+00, 8.564999e-01, 9.803197e-01, 2.370932e-01, 2.934614e-01, 7.615116e-01, 1.844613e+00, 2.970305e-01, 1.701109e+00, 3.288646e-01, 2.194699e-01, 5.251395e-01, 6.674322e-01, 6.905424e-01, 1.526932e+00, 1.091535e+00, 3.11341…
1.200000e+00	7.394963e-01, 9.773803e-01, 6.073641e-01, 5.851548e-01, 1.419627e+00, 5.493927e-01, 2.043213e+00, 2.725062e-01, 5.765251e-02, 4.718938e-01, 8.844448e-01, 1.117980e+00, 1.061049e+00, 8.876215e-01, 9.340230e-01, 1.279160e-01, 4.140829e-01, 6.488933e-01, 2.032462e+00, 3.698075e-01, 1.784381e+00, 4.501721e-01, 2.210229e-01, 4.493517e-01, 9.895589e-01, 5.540293e-01, 1.825511e+00, 7.409467e-01, 2.05182…
1.400000e+00	8.826029e-01, 8.404551e-01, 3.915111e-01, 3.434576e-01, 1.252962e+00, 4.784694e-01, 1.984078e+00, 1.639572e-01, 3.509680e-02, 3.635435e-01, 7.878213e-01, 1.095972e+00, 1.039139e+00, 1.012051e+00, 8.711195e-01, 7.178172e-02, 7.465527e-01, 5.036762e-01, 2.113059e+00, 3.828001e-01, 1.973857e+00, 3.881795e-01, 1.773506e-01, 3.510887e-01, 1.060752e+00, 5.861313e-01, 1.613159e+00, 6.336013e-01, 1.21703…
1.600000e+00	1.132579e+00, 6.798307e-01, 2.567236e-01, 3.012972e-01, 1.047850e+00, 3.413178e-01, 2.183066e+00, 1.864817e-01, 2.123145e-02, 4.346084e-01, 6.776561e-01, 8.184463e-01, 7.797000e-01, 1.082512e+00, 9.879392e-01, 6.519728e-02, 8.468436e-01, 3.639754e-01, 2.104428e+00, 4.227508e-01, 2.024686e+00, 4.628132e-01, 2.088390e-01, 2.890349e-01, 1.064763e+00, 5.598398e-01, 1.442206e+00, 4.587039e-01, 7.44387…
[truncated: 145 more rows]
