# Supplementary material for: Inference of Vohradský's Models of Genetic Networks by Solving Two-Dimensional Function Optimization Problems
Source: PLoS One. 2013 Dec 30;8(12):e83308. doi: 10.1371/journal.pone.0083308 (PMC3875442; doi:10.1371/journal.pone.0083308)
Supplement: Text S2 — Time-series data used in the ‘Inference in noisy environment’ section (compressed by gzip). (GZ) [file pone.0083308.s002.gz › time_series_data/gene30/100sets/tc.dat3102]

Time "G0" "G1" "G2" "G3" "G4" "G5" "G6" "G7" "G8" "G9" "G10" "G11" "G12" "G13" "G14" "G15" "G16" "G17" "G18" "G19" "G20" "G21" "G22" "G23" "G24" "G25" "G26" "G27" "G28" "G29"
0.000000e+00	3.615770e-01, 4.186636e-02, 2.327578e+00, 2.641244e+00, 3.397044e-01, 1.950966e+00, 1.780687e+00, 2.190477e+00, 2.178651e+00, 2.085011e+00, 1.538747e+00, 2.826105e-01, 1.389323e+00, 8.755646e-01, 1.833200e+00, 7.934483e-01, 4.851094e-01, 1.648146e+00, 5.540118e-01, 1.839956e+00, 2.610100e+00, 6.494034e-01, 8.840929e-01, 1.218337e-01, 1.664406e+00, 2.344558e+00, 2.725421e+00, 1.643775e+00, 6.51318…
2.000000e-01	6.022939e-01, 2.836164e-02, 1.555290e+00, 1.944170e+00, 3.292742e-01, 1.245024e+00, 2.252876e+00, 1.802875e+00, 1.462229e+00, 1.374583e+00, 9.225027e-01, 2.685205e-01, 1.158864e+00, 6.859929e-01, 1.119525e+00, 8.191840e-01, 6.305779e-01, 1.436111e+00, 4.770919e-01, 1.617070e+00, 1.926059e+00, 5.170749e-01, 6.948224e-01, 1.049802e-01, 1.168169e+00, 1.442507e+00, 1.711791e+00, 8.495856e-01, 5.02468…
4.000000e-01	8.115796e-01, 2.221480e-02, 1.225715e+00, 1.330054e+00, 3.422644e-01, 1.191666e+00, 2.231758e+00, 1.533802e+00, 1.490223e+00, 1.176488e+00, 4.932602e-01, 1.569778e-01, 1.095014e+00, 5.127981e-01, 5.701502e-01, 5.241448e-01, 8.479607e-01, 8.990447e-01, 3.282231e-01, 1.141619e+00, 1.243017e+00, 3.382120e-01, 7.121813e-01, 1.358883e-01, 9.302856e-01, 9.287896e-01, 1.301488e+00, 4.423563e-01, 5.07262…
6.000000e-01	8.307772e-01, 1.564889e-02, 7.723075e-01, 1.000959e+00, 2.348458e-01, 7.954492e-01, 2.156223e+00, 1.575408e+00, 1.151368e+00, 8.324098e-01, 3.402660e-01, 9.564225e-02, 1.055166e+00, 5.908323e-01, 3.775541e-01, 4.787277e-01, 9.092936e-01, 8.610696e-01, 4.357410e-01, 1.268629e+00, 9.527227e-01, 3.474544e-01, 5.854483e-01, 2.833764e-01, 6.939413e-01, 1.085383e+00, 9.844732e-01, 3.544079e-01, 3.58542…
8.000000e-01	9.250548e-01, 1.036456e-02, 8.040799e-01, 7.605274e-01, 2.227279e-01, 8.264588e-01, 2.038770e+00, 1.791974e+00, 1.321275e+00, 1.053739e+00, 2.267413e-01, 7.448414e-02, 1.001714e+00, 6.893852e-01, 3.033034e-01, 3.175492e-01, 8.995099e-01, 6.372704e-01, 4.265584e-01, 9.380392e-01, 7.548819e-01, 2.948938e-01, 6.355984e-01, 5.430023e-01, 5.321058e-01, 7.409278e-01, 8.514867e-01, 3.020155e-01, 2.98796…
1.000000e+00	1.127966e+00, 7.748084e-03, 5.633750e-01, 5.315859e-01, 2.354703e-01, 5.653006e-01, 1.970509e+00, 1.713250e+00, 9.714349e-01, 1.072226e+00, 1.164844e-01, 1.456984e-01, 9.178414e-01, 8.565142e-01, 3.544972e-01, 2.109355e-01, 7.894485e-01, 4.443956e-01, 5.657700e-01, 9.730942e-01, 5.784848e-01, 3.044091e-01, 7.786299e-01, 7.730778e-01, 2.284727e-01, 7.822989e-01, 7.140444e-01, 3.012706e-01, 2.09913…
1.200000e+00	1.160010e+00, 4.437181e-03, 6.270969e-01, 4.066474e-01, 3.153139e-01, 8.679393e-01, 2.294421e+00, 1.726288e+00, 1.139103e+00, 1.102100e+00, 6.606575e-02, 3.052937e-01, 1.146991e+00, 8.588150e-01, 3.746536e-01, 1.351158e-01, 8.681550e-01, 2.668392e-01, 5.598015e-01, 8.981555e-01, 3.939204e-01, 3.038368e-01, 7.931865e-01, 9.657777e-01, 2.277807e-01, 6.753640e-01, 5.808832e-01, 2.565955e-01, 1.91028…
1.400000e+00	1.076988e+00, 4.162685e-03, 6.642637e-01, 2.698074e-01, 3.939970e-01, 8.499230e-01, 2.117678e+00, 1.790642e+00, 1.128453e+00, 1.222371e+00, 4.066339e-02, 4.310089e-01, 1.097140e+00, 1.114671e+00, 4.159287e-01, 1.019825e-01, 9.301953e-01, 1.481992e-01, 7.061174e-01, 1.043345e+00, 2.534673e-01, 2.906246e-01, 9.239899e-01, 9.275818e-01, 1.517742e-01, 6.652800e-01, 5.379110e-01, 1.914130e-01, 1.74533…
1.600000e+00	1.286135e+00, 4.079410e-03, 6.756817e-01, 2.297676e-01, 4.743523e-01, 7.771899e-01, 1.509762e+00, 1.465112e+00, 9.476369e-01, 1.251037e+00, 2.147292e-02, 4.534272e-01, 1.220401e+00, 1.165176e+00, 4.284013e-01, 6.181759e-02, 8.373996e-01, 1.321142e-01, 5.837340e-01, 1.262028e+00, 1.550491e-01, 2.540920e-01, 9.264081e-01, 1.157393e+00, 1.195554e-01, 5.024725e-01, 5.240875e-01, 2.324905e-01, 1.05277…
1.800000e+00	1.132377e+00, 1.428928e-02, 6.111339e-01, 1.997919e-01, 7.442258e-01, 1.075471e+00, 1.204263e+00, 1.459197e+00, 1.081685e+00, 1.385764e+00, 1.411551e-02, 6.409284e-01, 1.245671e+00, 1.081192e+00, 4.024857e-01, 3.907809e-02, 7.596046e-01, 8.253195e-02, 6.548403e-01, 1.076631e+00, 7.828841e-02, 2.883076e-01, 9.206793e-01, 1.355752e+00, 8.298030e-02, 5.251614e-01, 5.222906e-01, 1.937195e-01, 1.03876…
2.000000e+00	1.185470e+00, 6.941221e-02, 7.027988e-01, 2.241111e-01, 8.304096e-01, 1.168280e+00, 9.994424e-01, 1.230977e+00, 8.424293e-01, 1.565524e+00, 7.557382e-03, 5.729249e-01, 9.165756e-01, 1.133279e+00, 4.314344e-01, 2.438677e-02, 7.431595e-01, 6.811078e-02, 6.145699e-01, 7.985284e-01, 7.108443e-02, 2.773914e-01, 8.182708e-01, 1.040394e+00, 6.834253e-02, 5.168870e-01, 5.070432e-01, 2.071357e-01, 9.13671…
0.000000e+00	2.540016e+00, 1.953405e+00, 1.933215e-01, 1.973686e+00, 1.099094e+00, 2.914962e+00, 8.862759e-01, 1.188119e+00, 1.579677e+00, 1.349099e+00, 2.197372e+00, 2.208026e+00, 8.976924e-01, 1.253467e+00, 1.115721e+00, 1.614625e+00, 2.690561e-01, 1.553605e-01, 2.850031e+00, 3.241816e-01, 1.094873e+00, 1.951021e+00, 1.735318e+00, 3.034859e+00, 2.002728e+00, 9.603801e-01, 2.555902e+00, 1.954503e+00, 2.30381…
2.000000e-01	1.513654e+00, 1.710939e+00, 2.982816e-01, 1.591205e+00, 1.193703e+00, 1.817568e+00, 7.143460e-01, 1.098329e+00, 1.453324e+00, 1.183410e+00, 1.030845e+00, 1.713878e+00, 6.677535e-01, 1.192428e+00, 9.659562e-01, 1.016178e+00, 2.951110e-01, 3.196602e-01, 1.625306e+00, 3.182404e-01, 9.427056e-01, 1.661588e+00, 1.034007e+00, 2.203571e+00, 1.455038e+00, 9.365781e-01, 1.969291e+00, 1.008523e+00, 2.19473…
4.000000e-01	1.071997e+00, 1.514576e+00, 3.774682e-01, 1.528651e+00, 1.218052e+00, 1.607121e+00, 5.089939e-01, 8.134965e-01, 1.006488e+00, 8.465303e-01, 9.333763e-01, 1.070471e+00, 3.817933e-01, 1.043150e+00, 5.712514e-01, 8.288089e-01, 1.924917e-01, 3.399511e-01, 1.290299e+00, 1.957376e-01, 7.897504e-01, 1.190127e+00, 6.571048e-01, 2.385617e+00, 6.848978e-01, 7.042591e-01, 1.773065e+00, 6.528405e-01, 1.94108…
6.000000e-01	1.017815e+00, 1.632884e+00, 2.221587e-01, 1.520047e+00, 1.126489e+00, 1.604889e+00, 4.413805e-01, 7.356090e-01, 6.961567e-01, 6.021048e-01, 6.109675e-01, 1.176199e+00, 2.479237e-01, 9.939907e-01, 5.103866e-01, 6.537154e-01, 1.496996e-01, 4.044650e-01, 8.818642e-01, 1.553608e-01, 8.063811e-01, 1.146330e+00, 3.932162e-01, 2.004872e+00, 6.145086e-01, 7.165640e-01, 1.363246e+00, 3.080790e-01, 1.75705…
8.000000e-01	1.059086e+00, 1.565682e+00, 1.761269e-01, 1.485741e+00, 1.102451e+00, 2.052204e+00, 3.510582e-01, 6.455612e-01, 6.039339e-01, 4.050658e-01, 4.645837e-01, 8.960826e-01, 1.385871e-01, 1.274686e+00, 5.033489e-01, 3.954361e-01, 1.260781e-01, 3.215411e-01, 1.051021e+00, 8.239005e-02, 6.730589e-01, 1.004739e+00, 2.502299e-01, 1.936592e+00, 3.811158e-01, 6.123037e-01, 1.526034e+00, 2.086358e-01, 1.61446…
1.000000e+00	1.147526e+00, 1.245684e+00, 1.257895e-01, 1.345669e+00, 1.450764e+00, 1.737091e+00, 2.590279e-01, 4.541553e-01, 5.476483e-01, 3.343647e-01, 4.519319e-01, 7.355714e-01, 6.612954e-02, 1.502338e+00, 5.199265e-01, 2.854833e-01, 1.030246e-01, 2.525017e-01, 1.041981e+00, 5.641053e-02, 6.181970e-01, 8.555576e-01, 1.318221e-01, 1.832215e+00, 2.302137e-01, 6.477044e-01, 1.422195e+00, 1.085882e-01, 1.91130…
1.200000e+00	1.250164e+00, 1.104438e+00, 9.570256e-02, 1.155001e+00, 1.244456e+00, 1.779752e+00, 2.074111e-01, 3.406258e-01, 6.281061e-01, 3.435437e-01, 3.560842e-01, 6.106950e-01, 4.682966e-02, 1.441965e+00, 4.586853e-01, 1.719921e-01, 6.735039e-02, 1.524298e-01, 7.099344e-01, 3.494932e-02, 5.234823e-01, 9.084776e-01, 8.445619e-02, 1.695705e+00, 1.760959e-01, 6.958212e-01, 1.327846e+00, 4.812849e-02, 1.61209…
1.400000e+00	1.188502e+00, 1.195946e+00, 6.437052e-02, 1.394796e+00, 1.290232e+00, 2.058996e+00, 1.938814e-01, 3.530709e-01, 6.185801e-01, 2.399386e-01, 3.220426e-01, 7.038954e-01, 3.058116e-02, 1.285086e+00, 4.921040e-01, 1.075530e-01, 5.846119e-02, 1.198602e-01, 8.018074e-01, 1.942577e-02, 5.865874e-01, 8.071776e-01, 4.977793e-02, 1.976789e+00, 8.399385e-02, 4.911711e-01, 1.393439e+00, 2.970468e-02, 1.72030…
1.600000e+00	1.175834e+00, 1.417726e+00, 4.654242e-02, 1.303808e+00, 1.426157e+00, 1.762022e+00, 1.313980e-01, 2.633306e-01, 5.174355e-01, 2.703067e-01, 3.540416e-01, 6.906868e-01, 1.520841e-02, 1.493902e+00, 4.081022e-01, 6.241444e-02, 3.784193e-02, 7.963688e-02, 6.966992e-01, 1.520123e-02, 4.796302e-01, 7.419020e-01, 3.089775e-02, 1.671870e+00, 6.698187e-02, 5.334016e-01, 1.423232e+00, 1.583544e-02, 1.52294…
1.800000e+00	1.372708e+00, 1.231095e+00, 3.344622e-02, 1.248234e+00, 1.284193e+00, 1.753487e+00, 9.529269e-02, 1.871071e-01, 6.207950e-01, 2.965849e-01, 2.688666e-01, 6.714825e-01, 1.088360e-02, 1.411182e+00, 4.513615e-01, 4.290004e-02, 3.199694e-02, 5.625385e-02, 7.397052e-01, 1.087769e-02, 4.912843e-01, 7.152314e-01, 1.908507e-02, 1.647540e+00, 4.807534e-02, 5.511049e-01, 1.151051e+00, 1.157387e-02, 1.48116…
2.000000e+00	1.092389e+00, 1.260505e+00, 2.458259e-02, 1.396912e+00, 1.316442e+00, 1.882702e+00, 8.303625e-02, 1.679670e-01, 7.701511e-01, 2.730260e-01, 2.621290e-01, 6.044146e-01, 7.327477e-03, 1.395138e+00, 4.434106e-01, 2.598158e-02, 2.158520e-02, 3.338802e-02, 6.837462e-01, 5.884847e-03, 5.024940e-01, 7.826346e-01, 1.271175e-02, 1.651766e+00, 2.725324e-02, 6.020044e-01, 1.393095e+00, 7.269754e-03, 1.36172…
0.000000e+00	2.152706e+00, 2.315766e+00, 1.007755e+00, 1.603698e+00, 9.988211e-01, 2.385510e+00, 2.381084e+00, 2.510259e+00, 2.287549e+00, 4.340072e-01, 1.985821e+00, 1.946483e+00, 3.617270e-01, 2.347260e+00, 6.416128e-01, 2.660114e+00, 2.215648e+00, 2.797152e-01, 9.760280e-01, 2.333499e+00, 1.257694e+00, 1.410921e+00, 3.538474e-01, 5.976805e-01, 2.466687e+00, 1.091562e+00, 1.874657e-01, 7.488778e-01, 2.32000…
2.000000e-01	1.644302e+00, 1.659555e+00, 6.042510e-01, 1.697249e+00, 1.065770e+00, 1.700432e+00, 1.740291e+00, 2.573663e+00, 1.917028e+00, 5.942650e-01, 1.157602e+00, 1.359369e+00, 6.874636e-01, 1.454421e+00, 5.820895e-01, 1.935748e+00, 2.090622e+00, 3.838738e-01, 9.813544e-01, 1.697140e+00, 9.029129e-01, 1.183557e+00, 4.096752e-01, 7.232865e-01, 1.683031e+00, 6.242567e-01, 5.031689e-01, 7.666347e-01, 2.48952…
4.000000e-01	1.014954e+00, 1.258950e+00, 5.226507e-01, 1.386435e+00, 1.298461e+00, 1.351733e+00, 1.087744e+00, 2.284958e+00, 2.004315e+00, 8.819882e-01, 6.542409e-01, 1.036546e+00, 7.827845e-01, 1.217936e+00, 5.363468e-01, 1.215838e+00, 1.555676e+00, 5.116771e-01, 6.983268e-01, 1.383782e+00, 6.774777e-01, 7.621115e-01, 2.715591e-01, 1.108306e+00, 1.236222e+00, 3.928008e-01, 6.832569e-01, 8.277479e-01, 2.12378…
6.000000e-01	8.634037e-01, 1.099572e+00, 4.125235e-01, 1.298626e+00, 1.125529e+00, 9.701346e-01, 1.135971e+00, 2.044244e+00, 1.231599e+00, 1.098578e+00, 6.293108e-01, 8.131821e-01, 8.511050e-01, 9.592002e-01, 3.022433e-01, 7.353476e-01, 1.094930e+00, 4.194155e-01, 7.740576e-01, 9.635030e-01, 5.368709e-01, 7.183596e-01, 2.197240e-01, 1.192528e+00, 7.885476e-01, 2.700490e-01, 8.976573e-01, 7.162134e-01, 1.65313…
8.000000e-01	7.570154e-01, 7.720697e-01, 3.606359e-01, 1.614596e+00, 1.263521e+00, 8.356922e-01, 1.130711e+00, 1.746454e+00, 1.233561e+00, 1.122047e+00, 5.231616e-01, 6.608794e-01, 1.080529e+00, 9.847983e-01, 2.048314e-01, 5.966160e-01, 1.006396e+00, 5.158367e-01, 7.943040e-01, 8.263973e-01, 2.882946e-01, 6.738889e-01, 1.571482e-01, 1.062000e+00, 5.113256e-01, 2.537098e-01, 6.577981e-01, 7.042937e-01, 1.31989…
1.000000e+00	9.931174e-01, 9.031281e-01, 2.935337e-01, 1.308766e+00, 7.578339e-01, 6.839263e-01, 8.792518e-01, 1.178942e+00, 1.319497e+00, 9.225131e-01, 4.689672e-01, 7.273487e-01, 8.968712e-01, 9.569061e-01, 1.675798e-01, 3.689814e-01, 9.947176e-01, 4.899007e-01, 8.147599e-01, 7.128219e-01, 2.417200e-01, 4.912808e-01, 8.816969e-02, 1.331527e+00, 2.921922e-01, 2.846941e-01, 6.410429e-01, 4.825175e-01, 1.50115…
1.200000e+00	1.102652e+00, 1.009379e+00, 2.009323e-01, 1.295202e+00, 6.353928e-01, 7.618314e-01, 7.180394e-01, 1.352783e+00, 1.135119e+00, 1.070062e+00, 3.904029e-01, 6.045164e-01, 8.681310e-01, 8.438703e-01, 2.499900e-01, 2.460428e-01, 9.566056e-01, 6.337799e-01, 7.147446e-01, 5.104973e-01, 1.414855e-01, 5.208911e-01, 7.948883e-02, 1.331410e+00, 2.239014e-01, 3.608652e-01, 5.725775e-01, 3.567239e-01, 1.40660…
1.400000e+00	1.262237e+00, 9.816228e-01, 1.581685e-01, 1.279551e+00, 5.816959e-01, 8.694797e-01, 5.560203e-01, 8.956325e-01, 9.703761e-01, 1.406851e+00, 4.366015e-01, 5.275390e-01, 6.933809e-01, 9.089409e-01, 2.856258e-01, 1.397092e-01, 8.129016e-01, 6.905592e-01, 7.682209e-01, 3.236964e-01, 1.204632e-01, 5.117330e-01, 4.804225e-02, 1.291170e+00, 1.113341e-01, 4.224333e-01, 7.556108e-01, 2.956594e-01, 1.23160…
1.600000e+00	1.205639e+00, 1.019180e+00, 1.622752e-01, 7.203326e-01, 5.951396e-01, 7.824227e-01, 5.349516e-01, 7.510425e-01, 1.164965e+00, 1.269307e+00, 3.962751e-01, 5.898031e-01, 4.864910e-01, 1.141902e+00, 2.909891e-01, 1.057179e-01, 6.808814e-01, 5.703627e-01, 7.455775e-01, 2.040951e-01, 1.049230e-01, 6.342354e-01, 3.678813e-02, 1.362032e+00, 8.604862e-02, 4.461095e-01, 9.078551e-01, 1.823540e-01, 1.60290…
1.800000e+00	1.289842e+00, 1.091366e+00, 9.876926e-02, 1.016119e+00, 7.487371e-01, 9.562728e-01, 3.612877e-01, 6.905460e-01, 1.111712e+00, 1.341704e+00, 3.612642e-01, 6.195555e-01, 2.689959e-01, 1.198444e+00, 4.160449e-01, 7.484696e-02, 4.772468e-01, 4.467664e-01, 6.773365e-01, 1.261022e-01, 1.514273e-01, 5.504655e-01, 2.394794e-02, 1.303971e+00, 5.318155e-02, 4.599537e-01, 1.032840e+00, 1.214539e-01, 1.42763…
2.000000e+00	1.213573e+00, 1.329303e+00, 7.642586e-02, 1.030638e+00, 7.980221e-01, 9.056082e-01, 3.561655e-01, 4.838891e-01, 9.190094e-01, 1.269568e+00, 3.691911e-01, 6.228504e-01, 1.826000e-01, 1.050066e+00, 4.470279e-01, 3.880974e-02, 3.478877e-01, 4.664582e-01, 5.832111e-01, 7.877643e-02, 1.903795e-01, 6.871807e-01, 1.200585e-02, 1.048486e+00, 3.457250e-02, 6.038602e-01, 9.322427e-01, 8.727745e-02, 1.63950…
0.000000e+00	1.052095e+00, 2.436519e-01, 1.534979e+00, 9.735782e-01, 3.088657e+00, 7.233658e-01, 1.681673e+00, 1.779909e-01, 1.745948e+00, 6.370401e-01, 1.234638e-01, 2.419145e+00, 3.269407e+00, 1.526262e+00, 2.582984e+00, 1.785824e+00, 2.327575e+00, 3.038772e-01, 2.294963e+00, 8.309421e-01, 6.167168e-01, 1.906648e-01, 4.613340e-01, 1.983253e+00, 7.399283e-01, 2.703915e+00, 1.034846e+00, 1.147309e+00, 1.36481…
2.000000e-01	5.908744e-01, 1.943033e-01, 1.208483e+00, 1.214181e+00, 2.180073e+00, 5.571688e-01, 1.195578e+00, 1.646500e-01, 1.398565e+00, 7.674537e-01, 6.562097e-02, 1.246327e+00, 2.152890e+00, 1.161540e+00, 1.529870e+00, 1.277709e+00, 2.455948e+00, 2.260596e-01, 1.601979e+00, 7.419470e-01, 4.469168e-01, 1.092603e-01, 5.675133e-01, 1.589770e+00, 7.837661e-01, 1.586558e+00, 6.899436e-01, 8.155601e-01, 1.02196…
4.000000e-01	7.190995e-01, 2.608877e-01, 1.312554e+00, 1.182457e+00, 1.732189e+00, 5.067005e-01, 9.888126e-01, 1.308420e-01, 1.134561e+00, 9.457600e-01, 2.950598e-02, 8.443771e-01, 1.980970e+00, 1.130668e+00, 8.383214e-01, 6.691843e-01, 1.923959e+00, 2.833041e-01, 1.299168e+00, 7.639695e-01, 2.904932e-01, 7.684406e-02, 6.611359e-01, 1.072502e+00, 6.329829e-01, 1.052892e+00, 3.970955e-01, 8.858332e-01, 1.61792…
6.000000e-01	9.392540e-01, 3.420569e-01, 7.879307e-01, 1.187781e+00, 1.473591e+00, 5.342449e-01, 1.444936e+00, 1.002767e-01, 1.156012e+00, 1.268418e+00, 1.796272e-02, 5.462841e-01, 1.294308e+00, 9.396789e-01, 4.776740e-01, 4.415478e-01, 2.124712e+00, 3.714943e-01, 1.286781e+00, 7.454023e-01, 2.387202e-01, 7.002371e-02, 8.777124e-01, 8.001466e-01, 5.405924e-01, 7.233597e-01, 3.331779e-01, 8.283894e-01, 2.18336…
8.000000e-01	1.086387e+00, 2.577362e-01, 8.993590e-01, 9.574058e-01, 1.279156e+00, 4.476373e-01, 1.418547e+00, 1.895041e-01, 1.050548e+00, 1.242748e+00, 1.172332e-02, 3.531643e-01, 7.667193e-01, 8.710266e-01, 3.361912e-01, 3.093949e-01, 1.647953e+00, 4.644088e-01, 1.130298e+00, 7.460692e-01, 1.371904e-01, 1.467410e-01, 7.600781e-01, 8.647625e-01, 4.692634e-01, 4.319628e-01, 3.598014e-01, 8.515527e-01, 1.98003…
1.000000e+00	1.000256e+00, 2.140404e-01, 7.765776e-01, 1.188939e+00, 9.968110e-01, 4.039081e-01, 1.573047e+00, 3.193800e-01, 1.228462e+00, 1.224463e+00, 8.165298e-03, 4.778638e-01, 5.905654e-01, 1.060157e+00, 3.756064e-01, 2.672372e-01, 1.182233e+00, 4.614259e-01, 9.057708e-01, 8.907961e-01, 7.971511e-02, 2.769699e-01, 1.059551e+00, 9.893901e-01, 3.615246e-01, 1.932270e-01, 5.828252e-01, 7.464571e-01, 1.81197…
1.200000e+00	1.192341e+00, 1.591304e-01, 8.031246e-01, 1.177895e+00, 7.881324e-01, 7.871726e-01, 1.393381e+00, 4.310498e-01, 1.107820e+00, 1.423378e+00, 4.818454e-03, 4.865238e-01, 3.186944e-01, 9.099141e-01, 3.700216e-01, 1.577132e-01, 1.057602e+00, 4.247286e-01, 8.477568e-01, 9.081830e-01, 7.610853e-02, 4.456157e-01, 7.755844e-01, 9.776417e-01, 2.433984e-01, 1.630563e-01, 7.696915e-01, 6.203493e-01, 1.52354…
1.400000e+00	1.153647e+00, 1.357242e-01, 7.582968e-01, 9.394876e-01, 8.890761e-01, 9.337149e-01, 1.340297e+00, 5.062268e-01, 9.149314e-01, 1.334774e+00, 3.192229e-03, 5.284352e-01, 2.150177e-01, 9.969529e-01, 4.460987e-01, 1.035684e-01, 7.578276e-01, 5.127569e-01, 9.810602e-01, 9.015024e-01, 9.134092e-02, 4.634071e-01, 9.239442e-01, 9.526404e-01, 1.517358e-01, 3.229420e-01, 7.909630e-01, 5.025760e-01, 1.01292…
1.600000e+00	1.261218e+00, 1.329854e-01, 7.559223e-01, 6.961905e-01, 9.145476e-01, 9.880519e-01, 9.973659e-01, 4.891900e-01, 1.106334e+00, 1.062581e+00, 1.500692e-03, 4.656554e-01, 1.594546e-01, 9.898965e-01, 4.041887e-01, 6.938817e-02, 5.376663e-01, 4.189164e-01, 7.568475e-01, 8.468759e-01, 1.689762e-01, 5.893289e-01, 8.102133e-01, 1.269740e+00, 1.127088e-01, 4.165905e-01, 1.035674e+00, 2.802131e-01, 1.13408…
1.800000e+00	1.159100e+00, 2.599869e-01, 7.392095e-01, 7.942134e-01, 9.777978e-01, 8.697808e-01, 9.467939e-01, 4.861678e-01, 8.368685e-01, 1.148872e+00, 1.193614e-03, 4.980015e-01, 9.949817e-02, 9.563651e-01, 3.667725e-01, 3.322529e-02, 4.113243e-01, 2.878769e-01, 7.373751e-01, 6.761428e-01, 2.043447e-01, 6.336848e-01, 8.289910e-01, 1.271841e+00, 8.050532e-02, 4.322100e-01, 1.074681e+00, 1.572708e-01, 1.81792…
2.000000e+00	1.201407e+00, 3.797188e-01, 7.178153e-01, 8.039061e-01, 7.598467e-01, 1.184858e+00, 8.778109e-01, 4.218143e-01, 7.446786e-01, 8.171259e-01, 8.908756e-04, 5.836804e-01, 5.206316e-02, 1.091120e+00, 4.468295e-01, 2.237444e-02, 3.507275e-01, 2.442783e-01, 7.685059e-01, 6.880626e-01, 2.551564e-01, 6.365421e-01, 8.244865e-01, 9.676783e-01, 8.449215e-02, 5.553171e-01, 1.121468e+00, 1.163048e-01, 3.56066…
0.000000e+00	2.342681e-01, 2.148791e+00, 4.302069e-01, 5.908817e-01, 2.709632e+00, 3.559821e-01, 1.206942e+00, 5.962014e-01, 1.666302e+00, 2.664227e+00, 1.131412e+00, 2.685567e+00, 7.453276e-01, 1.942462e+00, 2.483982e+00, 1.382763e-01, 2.592400e+00, 8.353407e-01, 2.415916e+00, 2.056181e+00, 1.511618e+00, 1.664037e-01, 1.602256e-01, 1.934376e+00, 2.548095e-02, 2.033017e+00, 9.422595e-01, 2.575798e+00, 1.96317…
2.000000e-01	6.821165e-01, 1.620277e+00, 5.480822e-01, 6.081912e-01, 2.264868e+00, 3.097873e-01, 9.458149e-01, 4.444796e-01, 1.458448e+00, 1.970471e+00, 7.459383e-01, 2.030484e+00, 9.262591e-01, 1.704014e+00, 1.791235e+00, 8.987980e-02, 2.003212e+00, 5.861001e-01, 1.733553e+00, 1.381663e+00, 8.722732e-01, 3.062015e-01, 4.123256e-01, 1.472621e+00, 2.091680e-02, 1.360598e+00, 8.402700e-01, 2.080467e+00, 1.50595…
4.000000e-01	8.510768e-01, 1.429809e+00, 4.477703e-01, 8.414546e-01, 2.029591e+00, 2.601524e-01, 6.630222e-01, 4.231358e-01, 1.496756e+00, 1.533610e+00, 5.884670e-01, 1.214370e+00, 8.790036e-01, 1.061600e+00, 8.015356e-01, 6.462412e-02, 1.922755e+00, 7.191730e-01, 1.406958e+00, 8.663879e-01, 6.420675e-01, 3.181958e-01, 5.898709e-01, 1.313708e+00, 1.398571e-02, 6.897060e-01, 8.815546e-01, 1.413069e+00, 1.70392…
6.000000e-01	9.061995e-01, 1.257904e+00, 3.736183e-01, 9.112623e-01, 1.562580e+00, 2.721357e-01, 4.913930e-01, 2.963530e-01, 1.209975e+00, 1.291675e+00, 4.224679e-01, 1.037990e+00, 7.523845e-01, 9.806427e-01, 5.780650e-01, 3.404293e-02, 1.641582e+00, 6.096588e-01, 1.203394e+00, 5.092544e-01, 5.582099e-01, 4.092865e-01, 5.582944e-01, 1.395844e+00, 1.113222e-02, 4.361665e-01, 1.163281e+00, 8.986788e-01, 1.67226…
8.000000e-01	1.198576e+00, 1.245559e+00, 2.570696e-01, 9.098388e-01, 1.212380e+00, 3.505811e-01, 5.410735e-01, 2.930043e-01, 1.192341e+00, 1.158237e+00, 4.046997e-01, 7.996457e-01, 4.929031e-01, 8.291820e-01, 4.387484e-01, 2.625323e-02, 1.165234e+00, 5.951692e-01, 9.405522e-01, 2.639439e-01, 5.350654e-01, 6.633519e-01, 2.573429e-01, 1.519701e+00, 6.258756e-03, 3.012576e-01, 1.182602e+00, 9.646529e-01, 1.41963…
1.000000e+00	1.199170e+00, 1.236136e+00, 2.165063e-01, 1.323297e+00, 9.459106e-01, 5.030351e-01, 3.879666e-01, 2.080139e-01, 1.188738e+00, 1.058920e+00, 4.516992e-01, 6.716843e-01, 2.618480e-01, 8.101502e-01, 4.231651e-01, 1.603545e-02, 9.444258e-01, 5.099655e-01, 9.451287e-01, 1.656282e-01, 4.952161e-01, 5.499903e-01, 1.806949e-01, 1.406864e+00, 5.230636e-03, 3.891251e-01, 1.114101e+00, 5.450520e-01, 1.57845…
1.200000e+00	1.018015e+00, 1.154985e+00, 1.436831e-01, 1.281673e+00, 1.185322e+00, 5.291615e-01, 2.901102e-01, 2.053844e-01, 1.068625e+00, 8.858371e-01, 3.911138e-01, 5.857743e-01, 1.614925e-01, 9.721658e-01, 4.027823e-01, 1.470478e-02, 5.808897e-01, 3.430641e-01, 7.798058e-01, 1.404931e-01, 4.648098e-01, 6.479039e-01, 1.289568e-01, 1.530423e+00, 2.933178e-03, 4.435590e-01, 1.198536e+00, 4.247415e-01, 1.56840…
1.400000e+00	1.312874e+00, 1.343009e+00, 7.228175e-02, 9.850422e-01, 8.780820e-01, 7.220651e-01, 2.463559e-01, 1.668895e-01, 1.013789e+00, 6.260136e-01, 3.239562e-01, 6.252511e-01, 1.023969e-01, 9.585992e-01, 3.905931e-01, 8.783354e-03, 5.165280e-01, 2.731714e-01, 7.518457e-01, 6.497417e-02, 3.442295e-01, 7.000219e-01, 8.132592e-02, 1.645862e+00, 2.459117e-03, 5.072555e-01, 1.106640e+00, 2.454975e-01, 1.51645…
1.600000e+00	1.197391e+00, 1.330213e+00, 6.419762e-02, 1.128920e+00, 8.255682e-01, 9.182992e-01, 1.852034e-01, 1.388566e-01, 8.746640e-01, 6.103377e-01, 3.024230e-01, 5.952442e-01, 6.537586e-02, 1.314198e+00, 4.564633e-01, 6.679489e-03, 3.538095e-01, 1.920920e-01, 6.331464e-01, 3.917571e-02, 4.014126e-01, 7.435378e-01, 4.803757e-02, 1.519156e+00, 1.586875e-03, 6.127225e-01, 1.107112e+00, 1.405560e-01, 1.65611…
1.800000e+00	1.070715e+00, 1.043854e+00, 4.793195e-02, 1.168254e+00, 9.025420e-01, 9.902078e-01, 1.476435e-01, 9.274637e-02, 8.658657e-01, 4.977859e-01, 3.622465e-01, 6.107405e-01, 3.134235e-02, 1.035120e+00, 4.591607e-01, 5.116544e-03, 2.607179e-01, 1.539202e-01, 6.545652e-01, 2.490047e-02, 4.137055e-01, 7.518371e-01, 2.976822e-02, 1.749607e+00, 1.088095e-03, 6.395900e-01, 1.113445e+00, 7.080950e-02, 1.38937…
2.000000e+00	1.389036e+00, 1.254232e+00, 2.989927e-02, 1.157930e+00, 1.089420e+00, 1.218613e+00, 1.228477e-01, 8.828776e-02, 8.190147e-01, 6.089152e-01, 3.520616e-01, 5.790224e-01, 2.117466e-02, 1.235078e+00, 4.390894e-01, 5.125462e-03, 2.244569e-01, 1.189364e-01, 7.983666e-01, 1.630067e-02, 4.362316e-01, 7.414877e-01, 1.883611e-02, 1.481652e+00, 6.972936e-04, 6.704242e-01, 1.018879e+00, 3.568715e-02, 1.27070…
0.000000e+00	1.089888e+00, 5.538866e-02, 1.049385e+00, 1.637860e+00, 2.381708e+00, 4.224321e-01, 2.450638e+00, 1.920788e+00, 1.340497e+00, 2.135759e+00, 4.724419e-01, 2.344691e+00, 1.276913e+00, 2.509779e+00, 3.234220e+00, 6.338910e-01, 7.727124e-01, 1.160214e+00, 8.848562e-01, 1.554398e+00, 4.348895e-01, 2.329425e+00, 1.953098e+00, 1.709977e-01, 2.753995e+00, 6.430434e-02, 1.834836e+00, 3.084505e+00, 1.09004…
2.000000e-01	1.236142e+00, 4.336836e-02, 1.029352e+00, 1.425502e+00, 2.325892e+00, 4.785516e-01, 2.637173e+00, 1.649064e+00, 9.085785e-01, 1.606788e+00, 2.386810e-01, 1.370970e+00, 1.381418e+00, 2.161582e+00, 1.543067e+00, 5.759357e-01, 8.324062e-01, 7.365191e-01, 8.274664e-01, 1.092210e+00, 4.070617e-01, 1.548340e+00, 1.746547e+00, 4.457738e-01, 1.468497e+00, 2.144951e-01, 9.404740e-01, 1.468614e+00, 1.21702…
4.000000e-01	1.214356e+00, 2.738115e-02, 8.509511e-01, 1.485270e+00, 1.895073e+00, 5.555414e-01, 1.629190e+00, 1.137047e+00, 7.796596e-01, 1.317356e+00, 1.404905e-01, 7.728459e-01, 1.170704e+00, 1.525051e+00, 1.005816e+00, 5.195830e-01, 1.161617e+00, 7.210160e-01, 8.217490e-01, 8.537084e-01, 3.558486e-01, 1.138764e+00, 1.476734e+00, 5.763337e-01, 1.279101e+00, 2.856724e-01, 8.224601e-01, 1.110064e+00, 8.13400…
6.000000e-01	1.129413e+00, 2.060866e-02, 7.844545e-01, 1.489660e+00, 1.619099e+00, 9.800941e-01, 1.838731e+00, 1.011175e+00, 6.547656e-01, 1.512015e+00, 7.591582e-02, 5.642012e-01, 1.124559e+00, 1.482429e+00, 7.518083e-01, 4.598528e-01, 1.029353e+00, 6.574070e-01, 7.979989e-01, 1.141177e+00, 2.508193e-01, 8.365036e-01, 1.118608e+00, 6.247818e-01, 8.383797e-01, 2.723207e-01, 6.410213e-01, 6.637053e-01, 5.95685…
8.000000e-01	1.239866e+00, 5.431013e-02, 8.156975e-01, 1.256516e+00, 1.868072e+00, 1.052363e+00, 1.462239e+00, 9.000399e-01, 5.472798e-01, 1.378789e+00, 4.358286e-02, 4.957250e-01, 6.317458e-01, 1.514629e+00, 6.253767e-01, 3.795378e-01, 7.365575e-01, 7.168536e-01, 8.875741e-01, 1.068455e+00, 2.085763e-01, 8.080339e-01, 8.843494e-01, 7.930633e-01, 6.329820e-01, 3.172466e-01, 7.483782e-01, 4.228655e-01, 4.46470…
1.000000e+00	1.400917e+00, 1.434149e-01, 7.996997e-01, 1.070953e+00, 1.483448e+00, 1.390511e+00, 1.089607e+00, 6.853621e-01, 7.786943e-01, 1.449655e+00, 2.802967e-02, 5.490880e-01, 3.592208e-01, 1.474427e+00, 4.846817e-01, 1.874024e-01, 5.493103e-01, 5.818024e-01, 7.400640e-01, 8.843089e-01, 1.507566e-01, 7.645817e-01, 9.431703e-01, 9.738917e-01, 3.743940e-01, 4.648056e-01, 9.116280e-01, 3.409671e-01, 4.17807…
1.200000e+00	1.208952e+00, 3.308913e-01, 7.670972e-01, 1.419631e+00, 1.769111e+00, 1.440001e+00, 8.620945e-01, 4.123463e-01, 6.931170e-01, 1.212699e+00, 1.440170e-02, 6.501164e-01, 2.356530e-01, 1.391293e+00, 4.704338e-01, 1.689611e-01, 3.966786e-01, 6.090006e-01, 7.448980e-01, 7.870669e-01, 1.550585e-01, 7.294863e-01, 8.234996e-01, 1.015274e+00, 2.571262e-01, 4.754344e-01, 7.818284e-01, 1.916988e-01, 5.22783…
1.400000e+00	1.268499e+00, 4.122621e-01, 6.609491e-01, 1.103711e+00, 1.646838e+00, 1.617214e+00, 5.585240e-01, 4.729871e-01, 8.600874e-01, 1.042729e+00, 7.807294e-03, 6.184055e-01, 1.411071e-01, 1.275371e+00, 3.712692e-01, 1.059777e-01, 3.166271e-01, 5.553572e-01, 7.322615e-01, 4.351381e-01, 2.314478e-01, 7.266403e-01, 8.325984e-01, 8.979653e-01, 2.205415e-01, 4.862488e-01, 1.010682e+00, 1.232973e-01, 6.36701…
1.600000e+00	1.136442e+00, 7.025706e-01, 7.259635e-01, 1.233011e+00, 1.582464e+00, 1.276780e+00, 4.668139e-01, 3.403195e-01, 6.872841e-01, 9.981607e-01, 5.064478e-03, 5.387648e-01, 9.310043e-02, 1.293271e+00, 4.411300e-01, 5.591305e-02, 2.961241e-01, 5.073131e-01, 7.715878e-01, 3.124308e-01, 3.103993e-01, 8.151084e-01, 4.980694e-01, 1.197049e+00, 1.281012e-01, 5.942308e-01, 1.156175e+00, 7.191690e-02, 1.01610…
1.800000e+00	9.125922e-01, 8.051782e-01, 4.564488e-01, 1.225235e+00, 1.438866e+00, 1.742872e+00, 4.607928e-01, 2.205291e-01, 7.947348e-01, 8.141058e-01, 6.066870e-03, 7.034844e-01, 4.942249e-02, 1.581821e+00, 4.423242e-01, 4.702870e-02, 2.117892e-01, 3.431843e-01, 7.364399e-01, 2.133040e-01, 2.828724e-01, 6.923257e-01, 4.535933e-01, 1.260773e+00, 8.738821e-02, 7.028464e-01, 9.043001e-01, 4.038317e-02, 9.24681…
2.000000e+00	1.233074e+00, 9.571551e-01, 2.990332e-01, 1.095310e+00, 1.503783e+00, 1.679613e+00, 3.720322e-01, 2.486826e-01, 7.142504e-01, 6.526407e-01, 1.196051e-02, 5.423733e-01, 3.039993e-02, 1.366837e+00, 3.999124e-01, 3.076079e-02, 1.463746e-01, 3.723373e-01, 7.380222e-01, 1.176667e-01, 2.926807e-01, 7.681952e-01, 2.403618e-01, 1.096341e+00, 5.885934e-02, 5.736594e-01, 1.130560e+00, 2.001077e-02, 1.13767…
0.000000e+00	7.300540e-01, 2.574591e+00, 1.159944e+00, 3.106968e+00, 2.637774e+00, 1.493210e+00, 2.175189e+00, 2.511458e+00, 1.938449e+00, 1.754054e+00, 2.340161e+00, 1.030822e+00, 4.919263e-01, 4.009445e-02, 9.044116e-02, 1.271984e-02, 2.620560e+00, 2.187586e+00, 1.816290e+00, 4.068977e-01, 1.753033e+00, 1.341612e+00, 1.791138e+00, 2.761717e+00, 2.690534e+00, 2.545608e+00, 2.424745e+00, 2.788709e+00, 1.82290…
2.000000e-01	9.599292e-01, 1.929063e+00, 6.525816e-01, 2.266411e+00, 1.637662e+00, 1.030142e+00, 2.031931e+00, 2.450981e+00, 1.387619e+00, 1.213641e+00, 1.927293e+00, 1.048428e+00, 8.127193e-01, 2.361576e-01, 1.198226e-01, 2.329222e-01, 1.895506e+00, 1.428461e+00, 1.308676e+00, 7.820745e-01, 1.539448e+00, 1.323266e+00, 1.432530e+00, 2.178131e+00, 1.661668e+00, 1.353483e+00, 1.615901e+00, 2.165719e+00, 1.35202…
4.000000e-01	8.797148e-01, 1.419752e+00, 5.589265e-01, 1.870267e+00, 1.329844e+00, 8.851532e-01, 1.595255e+00, 2.145484e+00, 1.068407e+00, 8.839613e-01, 1.109623e+00, 7.264219e-01, 1.025900e+00, 5.086467e-01, 1.682552e-01, 3.723840e-01, 1.406775e+00, 1.260314e+00, 9.249019e-01, 6.951597e-01, 1.218204e+00, 1.057428e+00, 7.956740e-01, 1.882874e+00, 1.154334e+00, 8.484742e-01, 1.950690e+00, 1.389177e+00, 1.21411…
6.000000e-01	1.073597e+00, 8.888630e-01, 3.593628e-01, 1.878794e+00, 7.792642e-01, 9.611315e-01, 1.200985e+00, 1.856971e+00, 1.113394e+00, 6.538141e-01, 6.908669e-01, 6.127142e-01, 1.036495e+00, 6.519351e-01, 2.504589e-01, 2.764083e-01, 1.060235e+00, 1.034674e+00, 8.413658e-01, 7.495925e-01, 7.309122e-01, 7.963553e-01, 6.412783e-01, 1.647662e+00, 7.169580e-01, 5.439776e-01, 1.599730e+00, 8.775903e-01, 9.25951…
8.000000e-01	1.099071e+00, 8.944370e-01, 2.725150e-01, 1.627647e+00, 7.480529e-01, 8.797397e-01, 9.406240e-01, 1.375813e+00, 1.022311e+00, 5.649277e-01, 4.257265e-01, 6.709525e-01, 1.107996e+00, 7.438089e-01, 2.502700e-01, 1.892541e-01, 1.238312e+00, 7.010318e-01, 7.286176e-01, 6.947990e-01, 6.861210e-01, 6.360085e-01, 6.776648e-01, 1.596374e+00, 4.041901e-01, 4.978566e-01, 1.041096e+00, 8.049609e-01, 8.32298…
1.000000e+00	1.244955e+00, 9.147218e-01, 2.207200e-01, 1.834342e+00, 6.984217e-01, 8.758844e-01, 7.067663e-01, 8.809161e-01, 9.633982e-01, 5.410766e-01, 4.080811e-01, 6.853299e-01, 7.407489e-01, 1.021741e+00, 3.647872e-01, 1.504278e-01, 9.354915e-01, 5.821818e-01, 7.099176e-01, 5.131684e-01, 6.925101e-01, 6.212739e-01, 5.670930e-01, 1.633118e+00, 3.231025e-01, 3.073668e-01, 1.226434e+00, 5.092780e-01, 1.05762…
1.200000e+00	1.361648e+00, 1.078326e+00, 1.688314e-01, 1.409972e+00, 6.731217e-01, 1.055080e+00, 5.267738e-01, 7.295949e-01, 9.562245e-01, 6.299190e-01, 2.881827e-01, 5.576317e-01, 5.835825e-01, 1.050090e+00, 3.766206e-01, 8.759875e-02, 6.938328e-01, 5.444102e-01, 7.234367e-01, 3.243544e-01, 5.521791e-01, 5.557080e-01, 4.507509e-01, 1.342528e+00, 2.150480e-01, 4.882773e-01, 1.093758e+00, 2.358721e-01, 1.14133…
1.400000e+00	1.065741e+00, 8.658688e-01, 1.104324e-01, 1.411636e+00, 8.457580e-01, 1.246510e+00, 3.570986e-01, 5.900824e-01, 9.161411e-01, 5.930173e-01, 2.006907e-01, 6.609669e-01, 2.923592e-01, 1.037292e+00, 4.343063e-01, 6.192525e-02, 5.911090e-01, 4.018992e-01, 7.055283e-01, 1.850174e-01, 4.464583e-01, 5.875878e-01, 2.658567e-01, 1.768567e+00, 1.092038e-01, 5.236021e-01, 1.267911e+00, 2.421345e-01, 1.22594…
1.600000e+00	1.235360e+00, 1.069299e+00, 8.993641e-02, 1.231160e+00, 9.806991e-01, 1.137954e+00, 4.111672e-01, 6.135936e-01, 8.660346e-01, 5.366635e-01, 1.640818e-01, 6.825432e-01, 2.144865e-01, 1.035208e+00, 4.355280e-01, 4.468872e-02, 4.049715e-01, 3.453980e-01, 6.378177e-01, 1.231810e-01, 4.380160e-01, 6.907655e-01, 1.755604e-01, 1.475659e+00, 7.939540e-02, 5.263956e-01, 1.287262e+00, 1.552495e-01, 1.03365…
1.800000e+00	1.136976e+00, 1.225404e+00, 6.312885e-02, 1.197593e+00, 9.480514e-01, 1.292482e+00, 2.834134e-01, 3.862136e-01, 6.686856e-01, 6.133008e-01, 2.009993e-01, 5.206983e-01, 1.429461e-01, 1.243774e+00, 4.948231e-01, 2.723832e-02, 2.665895e-01, 2.641915e-01, 8.156036e-01, 7.077608e-02, 4.584257e-01, 7.033364e-01, 1.058952e-01, 1.395353e+00, 5.746040e-02, 5.318604e-01, 1.145610e+00, 9.495174e-02, 1.28891…
2.000000e+00	1.246588e+00, 1.150502e+00, 5.073311e-02, 1.396949e+00, 9.999008e-01, 1.157086e+00, 1.932311e-01, 4.037621e-01, 6.228560e-01, 6.415780e-01, 1.891096e-01, 5.661819e-01, 7.835186e-02, 1.161264e+00, 3.739820e-01, 1.762384e-02, 2.525183e-01, 1.957900e-01, 6.791285e-01, 4.455037e-02, 4.734606e-01, 7.039718e-01, 7.539889e-02, 1.596666e+00, 3.413717e-02, 6.708457e-01, 1.102425e+00, 4.523460e-02, 1.29776…
0.000000e+00	6.122770e-01, 1.490010e+00, 2.616543e+00, 3.051282e+00, 1.027604e+00, 2.204206e-01, 1.569035e+00, 2.412069e+00, 1.559887e+00, 2.154592e+00, 7.931832e-01, 2.320201e+00, 1.855940e+00, 9.218129e-01, 3.273608e+00, 6.822919e-01, 5.268587e-01, 5.638593e-01, 7.902949e-01, 1.829638e+00, 3.026250e+00, 8.760580e-01, 2.836647e+00, 1.681393e+00, 2.021671e+00, 3.026926e+00, 2.328788e-01, 1.543159e+00, 1.36511…
2.000000e-01	8.731557e-01, 1.199251e+00, 2.103288e+00, 2.122394e+00, 7.357770e-01, 1.794911e-01, 1.373104e+00, 1.564641e+00, 1.408484e+00, 2.027838e+00, 5.396341e-01, 1.552345e+00, 1.760548e+00, 6.806233e-01, 1.360564e+00, 6.633907e-01, 6.873288e-01, 5.855666e-01, 6.723838e-01, 1.342325e+00, 1.637116e+00, 6.391526e-01, 1.839260e+00, 1.149681e+00, 1.568555e+00, 2.049747e+00, 1.195512e-01, 6.275495e-01, 1.17228…
4.000000e-01	9.588051e-01, 8.420435e-01, 1.479358e+00, 1.652254e+00, 5.611269e-01, 1.991290e-01, 1.445600e+00, 1.479200e+00, 1.459261e+00, 1.530699e+00, 5.016382e-01, 7.651243e-01, 1.323429e+00, 6.441977e-01, 9.925877e-01, 6.318372e-01, 1.030721e+00, 4.903884e-01, 5.930875e-01, 1.037874e+00, 1.073694e+00, 4.830578e-01, 1.151397e+00, 8.263877e-01, 1.191684e+00, 1.245083e+00, 9.026688e-02, 5.626979e-01, 9.66131…
6.000000e-01	1.032900e+00, 5.377703e-01, 1.154791e+00, 1.140557e+00, 4.524964e-01, 2.153001e-01, 1.783409e+00, 1.292680e+00, 1.106492e+00, 1.659366e+00, 3.910106e-01, 5.768322e-01, 1.318755e+00, 8.644459e-01, 7.099124e-01, 6.076911e-01, 9.645534e-01, 5.310349e-01, 5.903944e-01, 1.075686e+00, 9.401273e-01, 3.165707e-01, 7.085024e-01, 7.569215e-01, 9.183303e-01, 1.037096e+00, 8.449243e-02, 4.272743e-01, 8.28548…
8.000000e-01	1.046904e+00, 3.451688e-01, 7.082811e-01, 8.533925e-01, 3.324668e-01, 2.919563e-01, 1.795785e+00, 1.738859e+00, 1.106819e+00, 1.479645e+00, 2.911062e-01, 4.890697e-01, 1.236220e+00, 8.054467e-01, 4.843972e-01, 3.538111e-01, 1.054376e+00, 5.101084e-01, 6.200989e-01, 1.163503e+00, 5.175078e-01, 2.273732e-01, 7.274654e-01, 6.741037e-01, 6.502632e-01, 8.102273e-01, 8.305395e-02, 4.469445e-01, 6.31386…
1.000000e+00	1.084513e+00, 3.117907e-01, 7.151626e-01, 6.606509e-01, 3.190309e-01, 3.619767e-01, 1.915558e+00, 1.284277e+00, 1.063892e+00, 1.592748e+00, 2.002346e-01, 4.031270e-01, 9.868796e-01, 7.993826e-01, 5.622876e-01, 2.557487e-01, 1.165594e+00, 5.260783e-01, 6.485822e-01, 1.035447e+00, 3.528752e-01, 2.390950e-01, 7.246715e-01, 9.399474e-01, 4.253162e-01, 5.328403e-01, 1.297664e-01, 4.084041e-01, 5.05651…
1.200000e+00	1.243031e+00, 2.183389e-01, 6.758585e-01, 3.988336e-01, 4.338834e-01, 5.282424e-01, 1.885109e+00, 1.908717e+00, 8.891540e-01, 1.676988e+00, 1.034087e-01, 4.999392e-01, 9.743592e-01, 8.696668e-01, 3.571716e-01, 1.467382e-01, 1.231709e+00, 4.681087e-01, 6.121713e-01, 8.389215e-01, 2.340997e-01, 2.267812e-01, 8.002753e-01, 1.009809e+00, 3.300673e-01, 4.590010e-01, 1.663666e-01, 4.621215e-01, 3.92812…
1.400000e+00	1.139705e+00, 1.317459e-01, 5.556021e-01, 4.313870e-01, 5.652007e-01, 7.386671e-01, 1.568161e+00, 1.824537e+00, 9.317419e-01, 1.879116e+00, 6.604502e-02, 5.073104e-01, 1.010153e+00, 1.069904e+00, 5.088928e-01, 1.114714e-01, 1.195082e+00, 4.599901e-01, 6.638956e-01, 9.894539e-01, 1.472474e-01, 2.412782e-01, 7.806030e-01, 1.146089e+00, 1.466423e-01, 3.624742e-01, 2.008122e-01, 4.556611e-01, 2.62053…
1.600000e+00	1.149552e+00, 1.501331e-01, 7.810471e-01, 3.230975e-01, 6.752713e-01, 8.428758e-01, 1.034323e+00, 1.892426e+00, 1.006915e+00, 1.641510e+00, 3.495641e-02, 4.820195e-01, 1.023982e+00, 9.854219e-01, 3.580314e-01, 7.294948e-02, 1.019517e+00, 3.602541e-01, 6.088164e-01, 1.077944e+00, 1.130707e-01, 1.817359e-01, 8.914240e-01, 1.352173e+00, 1.148865e-01, 2.835735e-01, 2.100838e-01, 3.961030e-01, 2.74981…
1.800000e+00	1.061327e+00, 1.953348e-01, 6.903343e-01, 3.571649e-01, 7.199205e-01, 8.924384e-01, 1.139225e+00, 1.597540e+00, 8.645509e-01, 1.422408e+00, 1.784136e-02, 5.583661e-01, 1.132773e+00, 1.034720e+00, 3.420568e-01, 4.507929e-02, 1.008739e+00, 3.309629e-01, 7.471133e-01, 7.725919e-01, 7.309450e-02, 2.424525e-01, 8.355190e-01, 1.105671e+00, 9.631521e-02, 3.267990e-01, 2.748527e-01, 5.150234e-01, 2.77192…
2.000000e+00	9.233068e-01, 3.583240e-01, 6.672978e-01, 4.120433e-01, 1.007104e+00, 1.029557e+00, 7.859856e-01, 1.069251e+00, 8.757367e-01, 1.359036e+00, 1.053960e-02, 5.037968e-01, 8.237244e-01, 1.075718e+00, 4.491898e-01, 3.635399e-02, 1.105238e+00, 3.117420e-01, 7.628797e-01, 6.548456e-01, 4.628886e-02, 1.900201e-01, 7.701428e-01, 1.356059e+00, 6.153350e-02, 2.583129e-01, 3.222459e-01, 4.575017e-01, 4.05097…
0.000000e+00	1.259124e-01, 1.800590e+00, 6.320908e-01, 2.549192e+00, 1.486741e+00, 9.792335e-01, 2.044441e+00, 1.964862e+00, 1.333564e+00, 1.998649e+00, 1.077946e+00, 7.865443e-01, 5.753932e-01, 8.259440e-01, 1.650086e-01, 1.206483e-02, 1.657414e-01, 8.137214e-01, 2.581443e+00, 4.733636e-01, 2.516964e+00, 3.871107e-01, 1.245591e+00, 5.643278e-01, 1.382195e+00, 1.568512e+00, 2.937265e+00, 8.303466e-01, 1.00874…
2.000000e-01	5.367395e-01, 1.199617e+00, 3.752778e-01, 1.915918e+00, 1.367935e+00, 7.143024e-01, 1.708041e+00, 1.413798e+00, 1.612063e+00, 1.312061e+00, 6.879334e-01, 7.459207e-01, 4.882026e-01, 4.992946e-01, 1.129635e-01, 1.891759e-01, 1.290786e-01, 8.466365e-01, 2.183559e+00, 7.461238e-01, 1.706345e+00, 4.699452e-01, 8.702585e-01, 8.375964e-01, 8.408652e-01, 1.191084e+00, 2.432391e+00, 5.512685e-01, 7.43088…
4.000000e-01	8.920148e-01, 7.587318e-01, 2.773140e-01, 1.811571e+00, 9.527148e-01, 6.769841e-01, 1.850282e+00, 9.193455e-01, 1.345686e+00, 9.525096e-01, 5.050965e-01, 7.226585e-01, 2.711835e-01, 6.542931e-01, 7.871560e-02, 1.627584e-01, 9.624309e-02, 6.160150e-01, 1.406533e+00, 8.563402e-01, 1.147254e+00, 5.909745e-01, 3.902691e-01, 1.033762e+00, 5.721209e-01, 9.834973e-01, 1.821930e+00, 2.554038e-01, 6.57844…
6.000000e-01	7.358140e-01, 6.150546e-01, 3.357485e-01, 1.962148e+00, 7.563513e-01, 6.901562e-01, 2.192141e+00, 9.564782e-01, 1.305375e+00, 6.312548e-01, 2.716588e-01, 6.803440e-01, 1.633195e-01, 8.365765e-01, 1.160072e-01, 1.029066e-01, 7.307464e-02, 4.946561e-01, 8.814109e-01, 8.295389e-01, 1.122941e+00, 6.301814e-01, 2.952639e-01, 1.267495e+00, 3.217471e-01, 7.002092e-01, 1.648899e+00, 1.635559e-01, 4.43803…
8.000000e-01	1.097991e+00, 4.210760e-01, 3.145390e-01, 1.438672e+00, 6.413635e-01, 6.518559e-01, 1.498940e+00, 6.523968e-01, 6.970795e-01, 4.204119e-01, 1.486429e-01, 5.754662e-01, 9.666901e-02, 1.026429e+00, 2.022805e-01, 6.327638e-02, 5.564815e-02, 5.830061e-01, 9.133123e-01, 9.327018e-01, 8.204559e-01, 5.106933e-01, 1.743099e-01, 1.219725e+00, 2.463564e-01, 7.234884e-01, 1.548311e+00, 8.731242e-02, 3.69528…
1.000000e+00	1.140725e+00, 3.330569e-01, 4.909595e-01, 1.314851e+00, 5.648108e-01, 7.364982e-01, 1.365754e+00, 5.335829e-01, 7.133208e-01, 2.950993e-01, 1.148287e-01, 5.192987e-01, 5.385122e-02, 1.030614e+00, 2.661181e-01, 4.526791e-02, 4.053207e-02, 3.747268e-01, 9.250977e-01, 8.520365e-01, 7.555658e-01, 6.217887e-01, 1.561036e-01, 1.183950e+00, 1.550170e-01, 6.795839e-01, 1.275595e+00, 4.911078e-02, 2.70668…
1.200000e+00	1.175581e+00, 3.001978e-01, 5.270922e-01, 1.051619e+00, 6.871930e-01, 1.018190e+00, 1.280144e+00, 4.967015e-01, 7.984868e-01, 2.903527e-01, 6.934056e-02, 5.562261e-01, 3.937772e-02, 8.996669e-01, 3.464589e-01, 3.511625e-02, 3.348206e-02, 2.040980e-01, 8.034728e-01, 9.313509e-01, 7.105033e-01, 6.874485e-01, 1.627683e-01, 1.060267e+00, 1.160838e-01, 6.726107e-01, 1.451862e+00, 3.212721e-02, 2.86017…
1.400000e+00	1.194782e+00, 4.153262e-01, 5.828353e-01, 1.060623e+00, 6.647633e-01, 1.110774e+00, 9.266955e-01, 3.734891e-01, 9.009839e-01, 2.332110e-01, 3.209194e-02, 4.835398e-01, 2.080254e-02, 9.775496e-01, 3.578661e-01, 2.420779e-02, 2.770138e-02, 1.260880e-01, 7.932384e-01, 7.653396e-01, 6.600808e-01, 7.751278e-01, 1.606204e-01, 1.384424e+00, 8.264468e-02, 6.700653e-01, 1.342423e+00, 1.486566e-02, 3.01995…
1.600000e+00	1.099526e+00, 5.517484e-01, 4.949963e-01, 1.037772e+00, 9.396811e-01, 9.727344e-01, 5.676813e-01, 2.955521e-01, 8.865664e-01, 2.354797e-01, 1.851734e-02, 6.509990e-01, 1.188517e-02, 1.249648e+00, 4.204686e-01, 1.783768e-02, 1.992190e-02, 7.834398e-02, 7.626991e-01, 5.316459e-01, 6.474086e-01, 7.727007e-01, 1.621276e-01, 1.448482e+00, 4.965170e-02, 5.054654e-01, 1.172708e+00, 9.449161e-03, 4.69176…
1.800000e+00	1.237062e+00, 7.775600e-01, 4.452404e-01, 9.658962e-01, 1.105974e+00, 1.044785e+00, 5.967430e-01, 2.507789e-01, 1.050791e+00, 2.771053e-01, 1.285618e-02, 4.712592e-01, 6.696738e-03, 1.119462e+00, 4.324398e-01, 1.090054e-02, 1.500573e-02, 5.166137e-02, 6.619874e-01, 3.269819e-01, 4.271145e-01, 6.896654e-01, 1.047430e-01, 1.336951e+00, 3.667938e-02, 6.757998e-01, 1.094884e+00, 6.040971e-03, 7.08907…
2.000000e+00	1.291289e+00, 7.819224e-01, 3.318894e-01, 1.004628e+00, 1.059144e+00, 1.441228e+00, 4.860328e-01, 2.124950e-01, 8.140743e-01, 2.951860e-01, 1.521212e-02, 4.761546e-01, 4.860320e-03, 9.136521e-01, 4.170691e-01, 8.347326e-03, 1.339743e-02, 3.786022e-02, 8.055567e-01, 1.671353e-01, 4.967238e-01, 8.504097e-01, 7.075063e-02, 1.314259e+00, 1.927881e-02, 6.157484e-01, 1.350441e+00, 3.742015e-03, 1.01335…
0.000000e+00	6.768606e-01, 2.698682e+00, 9.655619e-01, 2.377990e+00, 1.765478e+00, 7.181699e-01, 2.021990e+00, 9.055152e-01, 2.521284e+00, 2.911650e+00, 1.436820e+00, 2.694518e+00, 2.138914e+00, 1.415649e+00, 3.067677e+00, 8.721040e-01, 1.520274e+00, 1.878094e+00, 7.316744e-01, 8.024977e-01, 1.597909e+00, 1.781073e+00, 2.108535e+00, 1.461095e+00, 6.125039e-01, 2.799352e+00, 2.648348e-01, 1.032284e-01, 2.33774…
2.000000e-01	7.872749e-01, 1.889364e+00, 1.136782e+00, 1.650968e+00, 2.121437e+00, 5.263710e-01, 1.445999e+00, 6.904157e-01, 1.737493e+00, 2.345468e+00, 1.079137e+00, 1.406334e+00, 1.913598e+00, 9.732938e-01, 1.554296e+00, 6.461651e-01, 1.815413e+00, 1.333951e+00, 6.158531e-01, 8.011315e-01, 1.169720e+00, 1.607792e+00, 1.491731e+00, 1.093699e+00, 5.658095e-01, 1.463330e+00, 2.709388e-01, 3.995681e-01, 2.20079…
4.000000e-01	8.675045e-01, 1.474837e+00, 7.923284e-01, 1.307649e+00, 1.376770e+00, 4.377538e-01, 1.563996e+00, 5.061419e-01, 1.621662e+00, 2.197243e+00, 5.774112e-01, 1.067797e+00, 1.405170e+00, 8.462637e-01, 1.024372e+00, 3.412176e-01, 1.408791e+00, 9.044941e-01, 5.816513e-01, 7.551878e-01, 8.069131e-01, 1.140929e+00, 9.781358e-01, 8.350543e-01, 3.751897e-01, 7.171920e-01, 2.016172e-01, 6.427588e-01, 1.64923…
6.000000e-01	9.361106e-01, 1.119612e+00, 6.548627e-01, 1.334862e+00, 1.140783e+00, 4.600572e-01, 1.219582e+00, 4.924169e-01, 1.190798e+00, 1.708382e+00, 5.871406e-01, 1.029307e+00, 7.311331e-01, 7.081351e-01, 7.164539e-01, 3.019956e-01, 1.294072e+00, 6.549890e-01, 6.841643e-01, 9.790684e-01, 5.781961e-01, 8.042451e-01, 6.517219e-01, 1.001014e+00, 2.971696e-01, 5.368653e-01, 2.621509e-01, 5.538977e-01, 1.16170…
8.000000e-01	1.186365e+00, 7.103139e-01, 4.616285e-01, 1.218675e+00, 9.595704e-01, 5.036121e-01, 1.089444e+00, 4.291609e-01, 1.211988e+00, 1.841364e+00, 4.273911e-01, 6.681173e-01, 5.841206e-01, 8.139655e-01, 5.314857e-01, 1.562428e-01, 1.096443e+00, 8.052217e-01, 6.674036e-01, 7.774446e-01, 3.593786e-01, 7.512462e-01, 4.494910e-01, 9.162501e-01, 2.110829e-01, 4.150790e-01, 5.892029e-01, 6.442826e-01, 9.27314…
1.000000e+00	1.102755e+00, 4.880279e-01, 6.042757e-01, 1.023831e+00, 8.028552e-01, 5.979726e-01, 1.227487e+00, 3.157718e-01, 7.373897e-01, 1.745093e+00, 3.454135e-01, 5.973127e-01, 3.223703e-01, 8.358471e-01, 4.602736e-01, 9.708787e-02, 7.258077e-01, 5.925912e-01, 5.950994e-01, 1.011466e+00, 2.274965e-01, 7.176596e-01, 3.958277e-01, 1.473768e+00, 1.270727e-01, 3.863781e-01, 8.115719e-01, 4.558795e-01, 9.40084…
1.200000e+00	1.337325e+00, 5.885519e-01, 6.364525e-01, 8.923725e-01, 6.702891e-01, 8.624110e-01, 9.446875e-01, 3.436083e-01, 9.474446e-01, 1.525132e+00, 2.031968e-01, 6.280252e-01, 2.254136e-01, 9.186392e-01, 5.255662e-01, 7.489057e-02, 4.917789e-01, 6.251399e-01, 6.941833e-01, 6.712116e-01, 1.684395e-01, 7.159955e-01, 3.803633e-01, 1.318190e+00, 9.196924e-02, 4.704071e-01, 8.978850e-01, 2.962647e-01, 8.42145…
1.400000e+00	1.316135e+00, 6.683442e-01, 4.934630e-01, 8.277881e-01, 9.876230e-01, 9.453661e-01, 8.200304e-01, 3.052542e-01, 9.433991e-01, 1.465365e+00, 1.308814e-01, 4.664006e-01, 1.290379e-01, 1.053159e+00, 4.278524e-01, 5.153724e-02, 4.596440e-01, 6.513121e-01, 7.273067e-01, 5.923399e-01, 1.996857e-01, 8.638308e-01, 2.635818e-01, 1.346132e+00, 7.157720e-02, 5.281271e-01, 1.098211e+00, 1.871423e-01, 9.23412…
1.600000e+00	1.044830e+00, 8.743294e-01, 4.062603e-01, 7.341389e-01, 8.088576e-01, 1.016971e+00, 5.725081e-01, 2.220172e-01, 9.260875e-01, 1.079085e+00, 1.073810e-01, 6.687404e-01, 8.938839e-02, 9.807181e-01, 4.206756e-01, 2.692865e-02, 3.742849e-01, 5.120019e-01, 6.616553e-01, 3.404307e-01, 2.270246e-01, 6.497388e-01, 1.583889e-01, 1.414433e+00, 4.004930e-02, 6.398015e-01, 1.016777e+00, 1.152596e-01, 1.11535…
1.800000e+00	1.296897e+00, 9.536508e-01, 3.267731e-01, 8.130981e-01, 8.734066e-01, 1.184028e+00, 4.503712e-01, 2.264543e-01, 8.360882e-01, 8.216612e-01, 9.682058e-02, 6.504310e-01, 5.010174e-02, 1.429007e+00, 4.773078e-01, 2.048077e-02, 2.564941e-01, 3.723737e-01, 7.090672e-01, 2.765955e-01, 2.888299e-01, 6.525284e-01, 1.180180e-01, 1.565900e+00, 2.452867e-02, 4.714200e-01, 1.114750e+00, 6.747145e-02, 1.19626…
2.000000e+00	1.375970e+00, 1.144567e+00, 2.111035e-01, 9.429221e-01, 1.186765e+00, 1.198387e+00, 3.458489e-01, 1.836463e-01, 8.102553e-01, 7.788286e-01, 1.150776e-01, 5.861258e-01, 2.897007e-02, 1.157650e+00, 3.901143e-01, 1.473602e-02, 1.819442e-01, 2.720000e-01, 7.848630e-01, 1.377213e-01, 3.452005e-01, 6.007262e-01, 6.210648e-02, 1.193630e+00, 1.696927e-02, 6.087436e-01, 1.203183e+00, 3.526552e-02, 1.28898…
0.000000e+00	3.026503e+00, 7.006731e-01, 1.494449e+00, 1.839339e-01, 3.019444e+00, 1.050509e+00, 3.121584e+00, 2.462957e+00, 1.377125e+00, 6.899834e-01, 8.220543e-01, 1.347344e+00, 1.464473e+00, 2.134573e+00, 1.397341e+00, 1.665289e-01, 1.197828e+00, 2.530246e-01, 1.006613e+00, 1.959669e+00, 1.178298e+00, 1.188533e+00, 2.213284e+00, 4.193136e-01, 8.966885e-01, 1.472406e+00, 3.218689e+00, 7.592191e-01, 8.19670…
2.000000e-01	2.076611e+00, 5.363670e-01, 1.368831e+00, 4.543100e-01, 2.003788e+00, 6.842704e-01, 2.483450e+00, 2.027852e+00, 1.400338e+00, 4.251279e-01, 3.319244e-01, 6.659492e-01, 1.325279e+00, 1.607820e+00, 1.063094e+00, 1.536286e-01, 1.239342e+00, 2.088292e-01, 6.914323e-01, 1.622250e+00, 8.629836e-01, 1.038274e+00, 1.628239e+00, 3.747362e-01, 6.857121e-01, 9.524469e-01, 1.808417e+00, 8.363637e-01, 6.36807…
4.000000e-01	1.696038e+00, 3.234718e-01, 1.068736e+00, 6.924087e-01, 2.126674e+00, 6.108750e-01, 1.969825e+00, 1.712941e+00, 1.054634e+00, 2.737710e-01, 3.168810e-01, 4.924955e-01, 1.169943e+00, 1.663206e+00, 8.978601e-01, 1.535408e-01, 1.047159e+00, 1.242181e-01, 7.574194e-01, 1.399823e+00, 7.829034e-01, 6.323558e-01, 1.439612e+00, 4.222994e-01, 6.044074e-01, 6.101652e-01, 1.223964e+00, 5.831501e-01, 5.07836…
6.000000e-01	1.571450e+00, 2.162391e-01, 8.600525e-01, 9.505690e-01, 1.942026e+00, 6.769112e-01, 1.838379e+00, 1.381750e+00, 8.902291e-01, 3.346804e-01, 1.433007e-01, 2.563579e-01, 1.189176e+00, 1.491277e+00, 6.758817e-01, 1.045833e-01, 1.350928e+00, 6.257673e-02, 6.559462e-01, 1.048957e+00, 7.117543e-01, 4.739764e-01, 1.112039e+00, 5.517430e-01, 4.555052e-01, 3.686850e-01, 8.815523e-01, 6.051217e-01, 3.45773…
8.000000e-01	1.581866e+00, 1.699181e-01, 6.519855e-01, 7.285822e-01, 1.723049e+00, 6.413108e-01, 2.036641e+00, 9.606681e-01, 9.852519e-01, 6.099527e-01, 6.644497e-02, 1.524106e-01, 1.339472e+00, 1.173457e+00, 5.471122e-01, 6.084305e-02, 1.269663e+00, 4.270221e-02, 8.590518e-01, 1.171337e+00, 4.591183e-01, 3.636836e-01, 9.801614e-01, 7.758722e-01, 2.879585e-01, 2.375692e-01, 6.814726e-01, 6.825349e-01, 3.14512…
1.000000e+00	1.349042e+00, 1.169999e-01, 5.123224e-01, 8.754652e-01, 1.358146e+00, 8.798998e-01, 2.023652e+00, 7.528735e-01, 1.057974e+00, 9.099981e-01, 4.545874e-02, 1.915441e-01, 8.651273e-01, 1.309732e+00, 5.906453e-01, 5.470332e-02, 1.155637e+00, 5.247465e-02, 6.343892e-01, 9.524605e-01, 2.952247e-01, 3.435715e-01, 9.128466e-01, 9.320395e-01, 1.880585e-01, 2.215217e-01, 6.510806e-01, 6.434153e-01, 2.61057…
1.200000e+00	1.492393e+00, 1.000352e-01, 5.282708e-01, 1.015184e+00, 1.626676e+00, 9.783059e-01, 1.698346e+00, 6.740313e-01, 9.331225e-01, 9.215344e-01, 2.545335e-02, 3.245430e-01, 6.212536e-01, 1.026688e+00, 4.757026e-01, 3.176727e-02, 8.106933e-01, 1.455017e-01, 7.634277e-01, 8.931603e-01, 2.320396e-01, 3.767346e-01, 9.279663e-01, 1.128193e+00, 1.360941e-01, 2.412251e-01, 7.421632e-01, 4.459114e-01, 1.99655…
1.400000e+00	1.290654e+00, 8.173352e-02, 5.301756e-01, 8.371627e-01, 1.154147e+00, 9.715559e-01, 1.312133e+00, 4.960158e-01, 9.247040e-01, 9.401601e-01, 1.443858e-02, 4.070330e-01, 3.718471e-01, 1.161559e+00, 4.605860e-01, 2.379047e-02, 6.643870e-01, 2.016590e-01, 7.235441e-01, 1.043116e+00, 1.704029e-01, 5.319404e-01, 9.302626e-01, 1.278971e+00, 8.731565e-02, 3.923492e-01, 7.895531e-01, 3.714910e-01, 2.15063…
1.600000e+00	1.262271e+00, 1.422735e-01, 4.826777e-01, 9.862144e-01, 1.140098e+00, 9.973384e-01, 1.102671e+00, 4.688481e-01, 9.026232e-01, 9.854155e-01, 7.925630e-03, 5.123012e-01, 2.496622e-01, 1.317600e+00, 5.567886e-01, 1.713359e-02, 5.061767e-01, 2.596940e-01, 8.239819e-01, 8.210778e-01, 1.745488e-01, 6.415966e-01, 1.042861e+00, 1.280752e+00, 5.860515e-02, 4.906959e-01, 1.013770e+00, 2.165841e-01, 7.00807…
1.800000e+00	1.179610e+00, 2.963174e-01, 7.156546e-01, 1.151830e+00, 1.270065e+00, 1.148037e+00, 8.185359e-01, 3.311706e-01, 9.218720e-01, 9.563844e-01, 3.802928e-03, 4.942988e-01, 1.454854e-01, 1.049774e+00, 5.374590e-01, 1.232872e-02, 3.691602e-01, 2.698713e-01, 7.701350e-01, 7.987229e-01, 1.775555e-01, 5.777079e-01, 9.438533e-01, 1.345641e+00, 4.463399e-02, 5.310816e-01, 1.024175e+00, 1.378064e-01, 2.65894…
2.000000e+00	1.196641e+00, 6.610966e-01, 5.423987e-01, 1.192072e+00, 1.329595e+00, 1.476144e+00, 5.981056e-01, 2.902179e-01, 1.028437e+00, 7.357106e-01, 2.483489e-03, 5.267533e-01, 8.921373e-02, 1.248856e+00, 4.358890e-01, 7.736595e-03, 3.037568e-01, 2.382498e-01, 6.556531e-01, 5.187457e-01, 2.988675e-01, 6.421957e-01, 7.627386e-01, 1.269362e+00, 3.602723e-02, 5.760311e-01, 1.032015e+00, 8.127936e-02, 4.42887…
0.000000e+00	2.119736e+00, 1.580905e+00, 3.188699e-01, 1.738530e+00, 2.288438e+00, 1.521915e+00, 1.935528e+00, 1.090414e+00, 9.244902e-01, 1.053626e+00, 1.153675e+00, 1.409770e+00, 2.084633e+00, 1.022802e+00, 2.384780e+00, 4.961995e-01, 5.240780e-01, 1.924129e+00, 1.486876e-01, 1.613480e+00, 5.103080e-01, 2.619001e+00, 8.494585e-01, 5.820820e-01, 7.634974e-01, 1.697107e+00, 1.917993e+00, 1.781831e+00, 1.53953…
2.000000e-01	1.844223e+00, 8.635524e-01, 4.128306e-01, 1.296502e+00, 2.060364e+00, 1.406632e+00, 1.735999e+00, 9.033044e-01, 6.064162e-01, 7.865207e-01, 7.119432e-01, 1.089538e+00, 1.406134e+00, 1.091343e+00, 1.105524e+00, 2.756058e-01, 6.423865e-01, 1.315368e+00, 2.973971e-01, 1.192797e+00, 4.428652e-01, 1.327093e+00, 4.584920e-01, 7.880202e-01, 4.456352e-01, 1.041435e+00, 1.505215e+00, 1.115193e+00, 1.67712…
4.000000e-01	1.484121e+00, 6.700569e-01, 3.305129e-01, 1.120797e+00, 1.678915e+00, 1.562939e+00, 1.733680e+00, 6.831125e-01, 5.422175e-01, 7.538125e-01, 5.030730e-01, 7.468791e-01, 7.856516e-01, 1.350503e+00, 1.094769e+00, 2.454749e-01, 8.753129e-01, 9.715968e-01, 3.888631e-01, 1.118485e+00, 4.430128e-01, 1.178574e+00, 4.671074e-01, 9.728165e-01, 3.139291e-01, 8.828921e-01, 9.196101e-01, 8.443391e-01, 1.12142…
6.000000e-01	1.397751e+00, 5.749378e-01, 3.851258e-01, 1.085234e+00, 1.483395e+00, 1.767095e+00, 1.215826e+00, 4.596955e-01, 4.698401e-01, 6.626796e-01, 2.801869e-01, 6.522697e-01, 5.495316e-01, 1.222021e+00, 7.968627e-01, 1.585713e-01, 7.342106e-01, 4.993120e-01, 4.894751e-01, 1.010543e+00, 3.231482e-01, 9.085978e-01, 4.444547e-01, 1.129942e+00, 1.531868e-01, 6.006815e-01, 9.507349e-01, 4.807377e-01, 8.23341…
8.000000e-01	1.398225e+00, 4.068156e-01, 4.528020e-01, 1.092116e+00, 1.536723e+00, 1.780397e+00, 1.002365e+00, 4.274286e-01, 4.888561e-01, 6.467801e-01, 1.753679e-01, 6.051287e-01, 2.795063e-01, 1.334462e+00, 8.332410e-01, 8.688815e-02, 4.686920e-01, 3.788584e-01, 5.194472e-01, 8.326589e-01, 3.474108e-01, 9.118514e-01, 5.173499e-01, 1.304605e+00, 1.485473e-01, 6.785256e-01, 1.068009e+00, 3.524513e-01, 9.48410…
1.000000e+00	1.360658e+00, 5.798248e-01, 3.844518e-01, 9.608789e-01, 1.415937e+00, 1.723397e+00, 7.394041e-01, 3.741213e-01, 5.039199e-01, 6.331252e-01, 7.210395e-02, 5.866703e-01, 1.715064e-01, 1.684239e+00, 6.034317e-01, 5.945209e-02, 3.624746e-01, 2.258079e-01, 6.441428e-01, 7.112838e-01, 4.077859e-01, 8.314201e-01, 5.755215e-01, 1.205596e+00, 8.471675e-02, 7.111631e-01, 1.178323e+00, 1.437859e-01, 9.67704…
1.200000e+00	1.174908e+00, 7.575477e-01, 4.041899e-01, 1.201538e+00, 1.505108e+00, 1.710489e+00, 6.767109e-01, 3.404227e-01, 4.968814e-01, 5.592095e-01, 4.398390e-02, 4.961327e-01, 1.275262e-01, 1.891632e+00, 4.960983e-01, 4.121039e-02, 2.943031e-01, 1.715890e-01, 6.042347e-01, 3.838365e-01, 4.045557e-01, 6.955870e-01, 5.451234e-01, 1.567884e+00, 5.050065e-02, 5.274477e-01, 1.164156e+00, 1.086947e-01, 1.09709…
1.400000e+00	1.425490e+00, 9.245201e-01, 2.574263e-01, 1.121021e+00, 1.628301e+00, 1.727677e+00, 4.281216e-01, 2.570117e-01, 4.723579e-01, 4.344075e-01, 2.923120e-02, 6.587780e-01, 7.134068e-02, 1.600924e+00, 4.425301e-01, 3.004393e-02, 1.907409e-01, 1.243141e-01, 5.587167e-01, 2.349947e-01, 3.626528e-01, 7.742949e-01, 3.347232e-01, 1.606806e+00, 4.041809e-02, 6.687822e-01, 1.183333e+00, 6.152698e-02, 1.18913…
1.600000e+00	1.206394e+00, 1.079737e+00, 1.608795e-01, 1.147977e+00, 1.429227e+00, 1.960014e+00, 3.527679e-01, 1.977798e-01, 5.461627e-01, 5.113031e-01, 2.084375e-02, 5.573882e-01, 4.466547e-02, 1.390653e+00, 5.315311e-01, 1.611959e-02, 1.589500e-01, 8.472718e-02, 6.603349e-01, 1.625815e-01, 3.654969e-01, 7.493656e-01, 2.777158e-01, 1.430935e+00, 2.421250e-02, 7.664335e-01, 1.186844e+00, 3.116579e-02, 1.33419…
1.800000e+00	1.209935e+00, 1.181382e+00, 1.399225e-01, 1.101548e+00, 1.400535e+00, 1.860352e+00, 2.978896e-01, 1.559801e-01, 5.728100e-01, 4.854322e-01, 1.605469e-02, 6.481991e-01, 2.435890e-02, 1.471254e+00, 4.945504e-01, 1.480477e-02, 1.070336e-01, 8.346112e-02, 7.084290e-01, 1.061452e-01, 4.698753e-01, 8.499640e-01, 1.691734e-01, 1.386529e+00, 1.736548e-02, 6.800020e-01, 9.175947e-01, 2.182044e-02, 1.06767…
2.000000e+00	1.519862e+00, 1.071162e+00, 1.069320e-01, 1.346287e+00, 1.516604e+00, 1.575977e+00, 2.323581e-01, 1.294197e-01, 6.452261e-01, 4.228192e-01, 2.553883e-02, 5.356245e-01, 1.463962e-02, 1.325794e+00, 4.718761e-01, 9.889422e-03, 8.735448e-02, 6.480688e-02, 7.370509e-01, 5.632539e-02, 4.213441e-01, 7.535615e-01, 9.082331e-02, 1.333657e+00, 8.980184e-03, 5.720137e-01, 1.288072e+00, 1.367820e-02, 1.30732…
0.000000e+00	1.192824e+00, 2.781021e-01, 1.951254e+00, 2.119678e+00, 2.474676e+00, 2.608701e+00, 2.170958e+00, 9.389454e-01, 2.017898e+00, 1.643393e+00, 2.937675e+00, 3.083081e+00, 4.171038e-01, 1.517119e+00, 1.572214e+00, 2.128680e+00, 1.337674e+00, 1.412640e+00, 2.593780e+00, 1.906225e+00, 4.794919e-01, 4.257637e-01, 2.291521e+00, 1.041781e-01, 1.414351e+00, 2.246409e+00, 2.215262e+00, 2.023760e+00, 9.55687…
2.000000e-01	8.966494e-01, 2.526209e-01, 1.747552e+00, 1.707440e+00, 2.130606e+00, 2.386511e+00, 2.168860e+00, 8.741998e-01, 1.664688e+00, 9.993604e-01, 1.598831e+00, 1.551960e+00, 4.727816e-01, 1.065613e+00, 9.718192e-01, 1.848652e+00, 8.092771e-01, 1.309856e+00, 2.322836e+00, 1.457529e+00, 3.807260e-01, 5.664250e-01, 2.075030e+00, 8.667701e-02, 1.304686e+00, 1.636332e+00, 1.883670e+00, 1.303972e+00, 8.97912…
4.000000e-01	4.669942e-01, 1.468483e-01, 1.214332e+00, 1.733965e+00, 1.485656e+00, 1.466223e+00, 1.697186e+00, 7.899996e-01, 1.644956e+00, 6.607324e-01, 8.586780e-01, 1.058984e+00, 3.215505e-01, 9.826755e-01, 5.512709e-01, 1.290358e+00, 6.225883e-01, 9.260560e-01, 1.485171e+00, 1.273456e+00, 5.239390e-01, 5.890487e-01, 1.222081e+00, 9.344206e-02, 7.690137e-01, 1.336513e+00, 1.526810e+00, 7.459315e-01, 6.43702…
6.000000e-01	4.515589e-01, 1.422833e-01, 1.185650e+00, 1.434348e+00, 1.223038e+00, 1.307412e+00, 2.338170e+00, 6.154032e-01, 1.476654e+00, 6.075370e-01, 4.906238e-01, 6.502864e-01, 2.069215e-01, 8.021559e-01, 3.042016e-01, 6.806521e-01, 5.696706e-01, 7.786711e-01, 1.407630e+00, 1.306904e+00, 5.574211e-01, 5.347935e-01, 9.054491e-01, 1.130060e-01, 8.096456e-01, 9.106637e-01, 1.352183e+00, 4.509822e-01, 5.75093…
8.000000e-01	6.778878e-01, 8.215281e-02, 9.546642e-01, 1.437043e+00, 9.145090e-01, 1.055142e+00, 2.215859e+00, 4.606756e-01, 1.280643e+00, 3.936734e-01, 2.645806e-01, 3.920247e-01, 1.298901e-01, 7.046550e-01, 2.038186e-01, 5.191982e-01, 4.626694e-01, 4.710074e-01, 1.275133e+00, 1.098911e+00, 4.799809e-01, 6.099499e-01, 5.890027e-01, 2.249625e-01, 7.308813e-01, 8.329566e-01, 1.143900e+00, 2.522110e-01, 4.15135…
1.000000e+00	9.656265e-01, 5.927780e-02, 9.821791e-01, 1.083687e+00, 7.136473e-01, 9.056449e-01, 1.944528e+00, 3.378569e-01, 1.067350e+00, 3.367926e-01, 1.707954e-01, 2.926385e-01, 7.886126e-02, 7.829657e-01, 1.491428e-01, 3.614684e-01, 3.723817e-01, 3.363302e-01, 9.378934e-01, 1.082813e+00, 4.304380e-01, 7.717690e-01, 4.363924e-01, 4.427197e-01, 4.872818e-01, 8.004268e-01, 1.406087e+00, 1.319985e-01, 3.60562…
1.200000e+00	1.135084e+00, 3.865576e-02, 7.155485e-01, 8.742280e-01, 6.393094e-01, 8.697215e-01, 2.478834e+00, 5.259456e-01, 1.122078e+00, 3.081997e-01, 9.252016e-02, 1.260707e-01, 4.871347e-02, 1.049103e+00, 2.005972e-01, 2.409817e-01, 2.365765e-01, 2.146100e-01, 9.846174e-01, 1.105671e+00, 5.686830e-01, 6.679588e-01, 3.505429e-01, 6.448880e-01, 3.034630e-01, 7.168427e-01, 1.252148e+00, 7.667077e-02, 3.17129…
1.400000e+00	1.093221e+00, 3.200670e-02, 5.621525e-01, 8.218470e-01, 7.085686e-01, 1.098132e+00, 2.162573e+00, 4.799419e-01, 9.669889e-01, 3.364348e-01, 5.065270e-02, 1.347590e-01, 2.912031e-02, 9.490974e-01, 2.425541e-01, 1.614153e-01, 1.559555e-01, 1.194113e-01, 7.980492e-01, 8.799698e-01, 4.809407e-01, 5.993912e-01, 3.950166e-01, 8.863522e-01, 2.307805e-01, 6.449272e-01, 1.614514e+00, 5.301097e-02, 2.16181…
1.600000e+00	1.003614e+00, 2.004790e-02, 4.699791e-01, 6.688853e-01, 7.426031e-01, 8.943668e-01, 2.110458e+00, 4.939525e-01, 1.001832e+00, 2.981931e-01, 2.874268e-02, 1.725410e-01, 1.564628e-02, 1.175697e+00, 2.849256e-01, 1.171316e-01, 1.192694e-01, 7.812515e-02, 8.839683e-01, 9.770222e-01, 5.639595e-01, 7.225769e-01, 4.728515e-01, 8.175407e-01, 1.380087e-01, 6.252339e-01, 1.314127e+00, 2.686446e-02, 1.64726…
1.800000e+00	9.155222e-01, 1.369938e-02, 5.959946e-01, 5.853350e-01, 9.362031e-01, 1.211691e+00, 1.437456e+00, 3.467881e-01, 8.007228e-01, 3.675580e-01, 1.488752e-02, 3.288143e-01, 9.487649e-03, 1.226779e+00, 3.640479e-01, 5.609287e-02, 9.858933e-02, 4.023904e-02, 7.329451e-01, 1.224726e+00, 4.690550e-01, 5.826322e-01, 4.539198e-01, 1.080603e+00, 1.090299e-01, 5.145992e-01, 1.156064e+00, 1.759576e-02, 1.28446…
2.000000e+00	1.397828e+00, 2.822904e-02, 5.985462e-01, 7.259586e-01, 8.347426e-01, 1.122334e+00, 1.140155e+00, 3.295515e-01, 8.915211e-01, 2.462608e-01, 7.763912e-03, 3.827551e-01, 6.441658e-03, 1.379547e+00, 3.699719e-01, 4.433805e-02, 8.088751e-02, 2.422042e-02, 6.858398e-01, 1.077717e+00, 5.163606e-01, 6.930496e-01, 6.053070e-01, 1.368349e+00, 8.351805e-02, 6.658868e-01, 1.206112e+00, 9.404068e-03, 1.25226…
0.000000e+00	4.388002e-01, 1.396967e+00, 2.518297e+00, 2.339811e+00, 2.765004e-02, 2.037378e+00, 2.734247e-02, 1.161169e+00, 2.404587e+00, 1.181787e+00, 1.938659e+00, 1.244225e+00, 1.320785e+00, 1.901182e+00, 2.163725e-01, 2.049053e+00, 7.156399e-01, 1.046605e-01, 2.644376e-01, 1.003906e+00, 4.336423e-01, 1.242867e+00, 6.226421e-01, 2.119226e+00, 1.873563e+00, 2.463186e+00, 1.921978e+00, 1.555265e+00, 1.42992…
2.000000e-01	2.860246e-01, 1.419923e+00, 1.915985e+00, 2.195477e+00, 5.012578e-01, 1.654649e+00, 2.513746e-02, 1.100423e+00, 1.955991e+00, 8.560628e-01, 1.112170e+00, 1.149396e+00, 8.758581e-01, 1.752700e+00, 1.415883e-01, 1.310959e+00, 6.452028e-01, 3.115282e-01, 3.714868e-01, 6.007926e-01, 6.341441e-01, 7.520341e-01, 4.703514e-01, 1.639990e+00, 1.396446e+00, 1.506280e+00, 1.372877e+00, 7.966298e-01, 1.50868…
4.000000e-01	2.114056e-01, 1.242284e+00, 1.236782e+00, 1.785868e+00, 5.699571e-01, 1.336486e+00, 1.728592e-02, 7.891749e-01, 1.488144e+00, 6.136668e-01, 7.458900e-01, 7.024155e-01, 6.958212e-01, 1.071318e+00, 1.037708e-01, 9.524535e-01, 6.123803e-01, 4.006241e-01, 4.780311e-01, 3.694350e-01, 5.211758e-01, 7.731266e-01, 3.513022e-01, 1.210738e+00, 1.198557e+00, 1.289018e+00, 1.403039e+00, 4.871749e-01, 1.33647…
6.000000e-01	4.278696e-01, 1.488963e+00, 8.228145e-01, 1.764529e+00, 7.698444e-01, 9.871493e-01, 1.293028e-01, 7.448048e-01, 1.309169e+00, 4.939912e-01, 5.963085e-01, 8.383998e-01, 3.914045e-01, 9.206326e-01, 5.588007e-02, 9.361141e-01, 4.742535e-01, 4.442001e-01, 4.783900e-01, 1.783892e-01, 4.442771e-01, 7.698598e-01, 1.902086e-01, 1.152897e+00, 8.335923e-01, 7.041509e-01, 1.424636e+00, 2.786227e-01, 1.54135…
8.000000e-01	6.106443e-01, 1.187142e+00, 5.936628e-01, 1.718688e+00, 6.075769e-01, 9.861061e-01, 3.307594e-01, 6.015896e-01, 1.142360e+00, 4.807272e-01, 5.282900e-01, 7.336896e-01, 1.906726e-01, 7.879655e-01, 3.697343e-02, 4.821339e-01, 3.821506e-01, 4.360006e-01, 5.977512e-01, 9.870109e-02, 5.045115e-01, 8.179751e-01, 1.261058e-01, 1.108107e+00, 4.957778e-01, 8.041424e-01, 1.279388e+00, 1.665618e-01, 1.26750…
1.000000e+00	8.958334e-01, 1.442271e+00, 4.384164e-01, 1.105133e+00, 5.782853e-01, 9.597867e-01, 3.981064e-01, 4.400580e-01, 1.041132e+00, 3.464050e-01, 4.588391e-01, 6.719052e-01, 1.100791e-01, 1.040569e+00, 6.735777e-02, 3.601014e-01, 2.563336e-01, 3.556794e-01, 5.565943e-01, 7.800580e-02, 4.076786e-01, 7.622302e-01, 8.229449e-02, 1.187442e+00, 3.353254e-01, 7.965659e-01, 1.170193e+00, 7.929530e-02, 1.25093…
1.200000e+00	1.028011e+00, 1.395517e+00, 2.822230e-01, 1.312010e+00, 6.055760e-01, 8.318180e-01, 3.769523e-01, 4.101328e-01, 9.620169e-01, 3.525561e-01, 4.115668e-01, 5.762147e-01, 7.944727e-02, 9.562240e-01, 1.099911e-01, 2.229156e-01, 1.976906e-01, 2.187801e-01, 5.893482e-01, 5.004276e-02, 3.993624e-01, 7.035810e-01, 4.694806e-02, 1.356233e+00, 2.246242e-01, 7.294944e-01, 1.098113e+00, 4.711586e-02, 1.50589…
1.400000e+00	1.188559e+00, 1.407628e+00, 2.178435e-01, 1.324382e+00, 7.088902e-01, 1.001862e+00, 3.350293e-01, 2.966243e-01, 9.796261e-01, 3.994196e-01, 3.924627e-01, 5.700492e-01, 5.782894e-02, 1.009673e+00, 1.911323e-01, 1.616555e-01, 1.643454e-01, 1.789037e-01, 7.223432e-01, 3.757508e-02, 4.893817e-01, 7.356272e-01, 3.170895e-02, 1.380150e+00, 1.342061e-01, 6.881256e-01, 1.153015e+00, 3.042823e-02, 1.47601…
1.600000e+00	1.213561e+00, 1.212571e+00, 1.330111e-01, 1.157273e+00, 8.625894e-01, 1.062065e+00, 2.861525e-01, 2.510307e-01, 7.748733e-01, 2.807742e-01, 3.792397e-01, 6.460378e-01, 2.710259e-02, 1.137064e+00, 2.635775e-01, 1.099290e-01, 1.067768e-01, 1.167078e-01, 7.129891e-01, 2.741608e-02, 5.112166e-01, 6.176951e-01, 2.153950e-02, 1.221498e+00, 1.002878e-01, 6.144410e-01, 1.025477e+00, 1.851189e-02, 1.53454…
1.800000e+00	1.256849e+00, 1.301424e+00, 9.464580e-02, 1.140721e+00, 8.599472e-01, 1.295702e+00, 1.823380e-01, 2.369369e-01, 9.976759e-01, 3.150065e-01, 3.504161e-01, 5.457307e-01, 1.685971e-02, 1.146136e+00, 3.100693e-01, 5.802875e-02, 1.009077e-01, 7.842298e-02, 6.690848e-01, 1.699785e-02, 4.781063e-01, 7.343435e-01, 1.378825e-02, 1.427030e+00, 5.571626e-02, 7.485755e-01, 1.257433e+00, 1.008443e-02, 1.55291…
2.000000e+00	1.060653e+00, 1.184856e+00, 6.519854e-02, 1.268361e+00, 8.753338e-01, 1.190225e+00, 1.537374e-01, 2.057783e-01, 9.497458e-01, 3.114126e-01, 3.203091e-01, 6.590587e-01, 1.121817e-02, 1.156623e+00, 3.711360e-01, 3.584109e-02, 6.944059e-02, 4.814404e-02, 7.020199e-01, 1.208405e-02, 4.360635e-01, 7.644228e-01, 6.927686e-03, 1.773519e+00, 4.242668e-02, 6.641035e-01, 1.203076e+00, 7.257390e-03, 1.62294…
0.000000e+00	2.105016e+00, 2.918687e+00, 2.591249e+00, 2.739550e-01, 2.439759e+00, 3.083721e+00, 3.393829e-01, 1.627851e+00, 2.821703e+00, 1.955569e+00, 2.669169e+00, 1.225249e+00, 2.413763e+00, 2.495077e+00, 6.695986e-01, 3.058605e+00, 5.422042e-01, 2.207958e+00, 2.051527e+00, 1.868592e+00, 2.262375e+00, 1.306923e+00, 1.850502e+00, 4.944902e-01, 2.048719e+00, 1.331321e+00, 2.410369e+00, 3.274213e+00, 2.28397…
2.000000e-01	1.643328e+00, 2.307959e+00, 2.044811e+00, 5.336720e-01, 2.500989e+00, 1.852348e+00, 3.294519e-01, 1.138698e+00, 2.253830e+00, 1.357879e+00, 1.505439e+00, 1.208427e+00, 2.176735e+00, 2.060611e+00, 5.594978e-01, 1.776919e+00, 7.049219e-01, 1.744558e+00, 1.283099e+00, 1.052605e+00, 1.630337e+00, 8.686706e-01, 1.097816e+00, 2.945482e-01, 1.617135e+00, 9.963607e-01, 1.849989e+00, 1.761408e+00, 1.93907…
4.000000e-01	9.913913e-01, 1.903094e+00, 1.349483e+00, 6.449636e-01, 1.975050e+00, 1.705482e+00, 4.950756e-01, 1.240545e+00, 2.024954e+00, 1.144888e+00, 9.404653e-01, 8.536319e-01, 1.288714e+00, 1.671534e+00, 4.868712e-01, 1.437987e+00, 7.553821e-01, 9.322357e-01, 1.014385e+00, 7.062987e-01, 1.298808e+00, 5.774484e-01, 7.719189e-01, 2.838157e-01, 1.422980e+00, 7.369155e-01, 1.212054e+00, 1.031758e+00, 2.01615…
6.000000e-01	8.552475e-01, 1.618439e+00, 6.880889e-01, 9.510065e-01, 1.818555e+00, 1.271414e+00, 8.950470e-01, 7.814362e-01, 1.645610e+00, 1.005521e+00, 6.687325e-01, 7.574238e-01, 9.400852e-01, 1.376371e+00, 2.699531e-01, 8.369618e-01, 9.111762e-01, 7.107003e-01, 8.314330e-01, 4.571320e-01, 9.472415e-01, 4.747898e-01, 5.438501e-01, 3.704962e-01, 9.317465e-01, 7.133205e-01, 9.090058e-01, 6.505777e-01, 1.88344…
8.000000e-01	7.459660e-01, 1.446491e+00, 6.734082e-01, 9.392157e-01, 1.479170e+00, 9.499523e-01, 1.099610e+00, 8.477324e-01, 1.466661e+00, 9.376793e-01, 5.480910e-01, 5.506927e-01, 5.375880e-01, 1.031636e+00, 2.023730e-01, 6.859773e-01, 7.188353e-01, 4.476921e-01, 8.739093e-01, 5.038006e-01, 6.204582e-01, 5.437833e-01, 2.955705e-01, 5.804427e-01, 6.082886e-01, 6.084840e-01, 7.706813e-01, 4.969255e-01, 1.91361…
1.000000e+00	8.636819e-01, 9.166074e-01, 4.734311e-01, 1.035722e+00, 1.112989e+00, 8.149610e-01, 1.181684e+00, 6.924103e-01, 1.415308e+00, 9.706739e-01, 4.707850e-01, 5.851992e-01, 3.530628e-01, 8.547238e-01, 1.657733e-01, 5.197443e-01, 6.272858e-01, 3.500578e-01, 8.681601e-01, 4.677004e-01, 5.058563e-01, 6.485420e-01, 1.636053e-01, 7.550474e-01, 3.833321e-01, 7.137735e-01, 9.493632e-01, 3.133890e-01, 1.24174…
1.200000e+00	9.925823e-01, 8.982160e-01, 2.991148e-01, 1.149935e+00, 9.572360e-01, 7.534245e-01, 1.284995e+00, 5.084929e-01, 1.117400e+00, 9.439148e-01, 3.299988e-01, 5.645780e-01, 2.282199e-01, 7.975210e-01, 2.363083e-01, 2.569318e-01, 4.354166e-01, 3.895984e-01, 6.683627e-01, 7.495046e-01, 4.226003e-01, 7.004383e-01, 1.065902e-01, 1.065652e+00, 3.041201e-01, 6.160432e-01, 1.044256e+00, 1.457537e-01, 1.03613…
1.400000e+00	9.588798e-01, 4.700986e-01, 2.905499e-01, 9.511103e-01, 7.793060e-01, 6.478856e-01, 1.399415e+00, 3.876067e-01, 1.001732e+00, 7.351914e-01, 2.830423e-01, 6.474186e-01, 1.380318e-01, 8.300794e-01, 2.542019e-01, 2.043619e-01, 3.163810e-01, 2.469824e-01, 6.513215e-01, 8.348165e-01, 4.572554e-01, 5.561841e-01, 7.684762e-02, 1.036937e+00, 1.761965e-01, 5.443529e-01, 1.067325e+00, 1.035384e-01, 8.94136…
1.600000e+00	1.011016e+00, 3.850263e-01, 3.373226e-01, 1.098389e+00, 6.375618e-01, 7.170988e-01, 1.282008e+00, 3.505924e-01, 9.479437e-01, 7.163060e-01, 2.350879e-01, 4.624648e-01, 8.497934e-02, 9.035462e-01, 3.189753e-01, 1.118757e-01, 2.283166e-01, 1.924607e-01, 8.503868e-01, 8.787302e-01, 4.276771e-01, 7.944249e-01, 5.276779e-02, 1.224882e+00, 1.167108e-01, 6.554864e-01, 1.216008e+00, 5.715568e-02, 7.02036…
1.800000e+00	1.097003e+00, 4.767405e-01, 3.689207e-01, 8.100490e-01, 6.183339e-01, 8.979885e-01, 9.679023e-01, 3.320439e-01, 8.467306e-01, 5.064906e-01, 1.400520e-01, 5.824615e-01, 4.721537e-02, 1.122379e+00, 3.812522e-01, 5.639475e-02, 1.996696e-01, 1.125980e-01, 7.479990e-01, 7.366774e-01, 4.188787e-01, 6.652974e-01, 4.869145e-02, 1.051404e+00, 7.885697e-02, 6.636693e-01, 1.084209e+00, 3.627941e-02, 6.83999…
2.000000e+00	1.180859e+00, 4.328705e-01, 4.239453e-01, 8.254016e-01, 8.420206e-01, 1.041074e+00, 8.913005e-01, 2.174691e-01, 9.059606e-01, 4.993642e-01, 7.431297e-02, 5.365426e-01, 3.134778e-02, 9.896397e-01, 3.829972e-01, 4.216358e-02, 1.316289e-01, 9.333746e-02, 6.971922e-01, 6.337402e-01, 4.052350e-01, 6.995878e-01, 4.532501e-02, 1.202727e+00, 5.417681e-02, 7.475885e-01, 1.332627e+00, 2.220740e-02, 5.74032…
0.000000e+00	6.569195e-01, 1.250713e+00, 8.263430e-01, 2.540051e+00, 1.568616e+00, 2.112242e+00, 2.689673e+00, 1.338901e+00, 2.361200e+00, 1.309191e+00, 2.354571e+00, 1.475354e+00, 1.041524e+00, 8.906116e-01, 8.169655e-01, 2.558059e+00, 2.667512e+00, 2.098072e+00, 1.055310e-01, 1.050504e+00, 1.421723e+00, 7.053931e-01, 2.003112e+00, 2.246011e+00, 4.078938e-01, 9.996099e-01, 1.039672e-01, 1.251045e+00, 5.93958…
2.000000e-01	3.709664e-01, 9.997343e-01, 6.412611e-01, 2.421443e+00, 1.156668e+00, 1.581813e+00, 2.594412e+00, 1.174793e+00, 1.966400e+00, 1.348967e+00, 1.427865e+00, 9.463639e-01, 1.095987e+00, 6.771194e-01, 5.196118e-01, 1.363017e+00, 1.994143e+00, 1.479245e+00, 2.098256e-01, 1.055362e+00, 8.903489e-01, 7.551733e-01, 1.432961e+00, 2.298595e+00, 2.741727e-01, 6.825832e-01, 2.502203e-01, 1.185392e+00, 5.34383…
4.000000e-01	4.702078e-01, 5.780283e-01, 7.947578e-01, 1.732291e+00, 8.362528e-01, 1.094274e+00, 1.740429e+00, 8.206116e-01, 1.734919e+00, 1.545034e+00, 7.438993e-01, 9.115244e-01, 1.101447e+00, 6.946068e-01, 2.281742e-01, 8.783642e-01, 1.797283e+00, 1.239836e+00, 3.404883e-01, 1.277359e+00, 5.798290e-01, 5.712827e-01, 1.457833e+00, 2.172551e+00, 2.138836e-01, 3.259379e-01, 4.045479e-01, 9.613097e-01, 4.23316…
6.000000e-01	6.715907e-01, 3.960482e-01, 7.562640e-01, 1.514544e+00, 5.025979e-01, 8.443996e-01, 1.404287e+00, 7.022011e-01, 1.678432e+00, 1.527999e+00, 5.202024e-01, 6.921023e-01, 1.067783e+00, 4.692067e-01, 1.396505e-01, 4.956894e-01, 1.414883e+00, 9.414725e-01, 4.270497e-01, 1.043826e+00, 3.022879e-01, 4.881563e-01, 1.122048e+00, 1.894226e+00, 1.698069e-01, 2.295390e-01, 4.211613e-01, 8.473543e-01, 3.41443…
8.000000e-01	7.294528e-01, 3.659687e-01, 7.244708e-01, 1.621316e+00, 4.094325e-01, 8.061301e-01, 1.212708e+00, 6.241053e-01, 1.293801e+00, 1.475041e+00, 3.467644e-01, 7.167096e-01, 8.653921e-01, 5.698764e-01, 1.179060e-01, 3.097817e-01, 1.261769e+00, 6.859687e-01, 4.928345e-01, 9.363163e-01, 2.629548e-01, 5.628865e-01, 9.266989e-01, 1.649133e+00, 1.121069e-01, 1.833917e-01, 6.547288e-01, 9.270417e-01, 3.06066…
1.000000e+00	1.041902e+00, 4.123371e-01, 7.866562e-01, 1.204725e+00, 3.401444e-01, 8.742631e-01, 9.636347e-01, 4.613161e-01, 1.292778e+00, 1.327412e+00, 2.149758e-01, 6.059460e-01, 4.462430e-01, 7.731313e-01, 1.532909e-01, 1.851731e-01, 9.075432e-01, 6.951668e-01, 5.247297e-01, 7.310641e-01, 1.799526e-01, 5.637322e-01, 8.324414e-01, 1.497068e+00, 8.657247e-02, 1.572124e-01, 7.760223e-01, 5.294586e-01, 3.17871…
1.200000e+00	1.143023e+00, 7.492147e-01, 6.328799e-01, 9.426112e-01, 2.555153e-01, 6.964450e-01, 6.107289e-01, 5.965359e-01, 1.077423e+00, 1.251893e+00, 1.292968e-01, 6.819585e-01, 2.794425e-01, 7.543523e-01, 2.461025e-01, 1.573446e-01, 7.388097e-01, 5.670515e-01, 5.305605e-01, 5.118310e-01, 1.659715e-01, 5.929616e-01, 7.466853e-01, 1.483697e+00, 7.678413e-02, 3.055208e-01, 8.273322e-01, 4.562913e-01, 5.86235…
1.400000e+00	1.098592e+00, 8.004601e-01, 4.427570e-01, 7.797243e-01, 4.062132e-01, 8.618882e-01, 6.701117e-01, 8.873554e-01, 1.108033e+00, 1.237530e+00, 1.223808e-01, 6.829536e-01, 1.778455e-01, 7.431919e-01, 2.671641e-01, 8.112975e-02, 4.845978e-01, 5.497847e-01, 6.597160e-01, 3.730201e-01, 1.431719e-01, 7.456791e-01, 6.879515e-01, 1.424246e+00, 4.436978e-02, 4.092294e-01, 9.247611e-01, 2.726727e-01, 7.63860…
1.600000e+00	1.125601e+00, 9.643343e-01, 3.459639e-01, 5.929123e-01, 4.328420e-01, 7.070287e-01, 5.524778e-01, 9.747314e-01, 9.859589e-01, 9.327501e-01, 1.074403e-01, 5.737571e-01, 1.412023e-01, 1.082282e+00, 3.495224e-01, 5.926607e-02, 3.547190e-01, 4.497032e-01, 6.587350e-01, 2.857123e-01, 1.898386e-01, 6.744539e-01, 4.513315e-01, 1.512848e+00, 3.406675e-02, 5.571384e-01, 1.073303e+00, 1.587269e-01, 8.40831…
1.800000e+00	1.153430e+00, 9.193573e-01, 3.149582e-01, 6.376315e-01, 5.043228e-01, 8.444486e-01, 3.887168e-01, 1.315652e+00, 9.108694e-01, 9.055152e-01, 9.885092e-02, 5.696896e-01, 9.120736e-02, 1.026241e+00, 3.491747e-01, 2.619400e-02, 3.629827e-01, 2.298368e-01, 6.557394e-01, 1.592314e-01, 2.520956e-01, 7.015686e-01, 2.691174e-01, 1.387636e+00, 2.034622e-02, 4.927752e-01, 1.072248e+00, 9.226550e-02, 1.11029…
2.000000e+00	1.231015e+00, 1.266002e+00, 2.240993e-01, 5.935649e-01, 6.459457e-01, 8.771901e-01, 3.302878e-01, 9.298620e-01, 8.324773e-01, 7.276991e-01, 1.091734e-01, 5.487859e-01, 6.243252e-02, 1.160609e+00, 3.530411e-01, 2.278843e-02, 2.582901e-01, 1.605351e-01, 6.881318e-01, 9.938900e-02, 3.064669e-01, 7.468183e-01, 1.769689e-01, 1.079638e+00, 1.409687e-02, 5.822586e-01, 1.042106e+00, 4.639897e-02, 9.83725…
0.000000e+00	1.089836e+00, 8.004027e-01, 2.156380e+00, 5.309781e-01, 1.198957e-01, 3.729695e-01, 5.559200e-01, 8.024589e-01, 1.856783e+00, 1.351358e+00, 1.166192e+00, 2.338062e+00, 1.851225e+00, 2.572068e+00, 8.029978e-02, 2.102233e+00, 1.177722e+00, 4.038692e-01, 2.109179e+00, 2.250153e+00, 1.929095e+00, 1.602461e+00, 1.291817e-02, 1.332691e+00, 1.366497e+00, 1.074273e+00, 2.804688e+00, 8.227156e-01, 6.86970…
2.000000e-01	7.917879e-01, 1.078090e+00, 1.668345e+00, 8.415428e-01, 5.652877e-01, 2.570080e-01, 4.003638e-01, 1.074643e+00, 1.324811e+00, 7.421205e-01, 8.296588e-01, 1.420746e+00, 1.510205e+00, 2.241026e+00, 1.549173e-01, 1.869917e+00, 1.167005e+00, 2.985814e-01, 1.365540e+00, 1.897109e+00, 1.546715e+00, 9.745481e-01, 3.182095e-01, 8.390951e-01, 1.156566e+00, 6.127812e-01, 1.507518e+00, 6.653176e-01, 8.18753…
4.000000e-01	4.248729e-01, 9.377863e-01, 1.462470e+00, 8.308858e-01, 8.908605e-01, 2.557654e-01, 3.658980e-01, 1.345855e+00, 1.335334e+00, 7.766375e-01, 4.120687e-01, 8.768206e-01, 1.214800e+00, 1.506167e+00, 9.076048e-02, 1.294908e+00, 1.316010e+00, 1.480893e-01, 1.020855e+00, 1.142301e+00, 1.338432e+00, 6.410375e-01, 5.263719e-01, 6.752457e-01, 9.486640e-01, 3.721680e-01, 1.152572e+00, 6.615873e-01, 1.23031…
6.000000e-01	5.161133e-01, 1.004840e+00, 8.992193e-01, 8.788110e-01, 1.041275e+00, 2.815294e-01, 6.234729e-01, 1.061558e+00, 1.088105e+00, 7.397153e-01, 2.181634e-01, 5.203598e-01, 1.426292e+00, 1.289873e+00, 5.225857e-02, 9.247040e-01, 1.311376e+00, 1.074378e-01, 8.270930e-01, 6.326824e-01, 9.059346e-01, 4.602102e-01, 6.112974e-01, 4.511174e-01, 6.117452e-01, 2.952500e-01, 7.339119e-01, 6.243790e-01, 1.06494…
8.000000e-01	7.511433e-01, 1.174441e+00, 6.887580e-01, 7.919098e-01, 1.115730e+00, 3.742654e-01, 8.617587e-01, 1.089917e+00, 1.203103e+00, 9.728250e-01, 2.028814e-01, 4.230891e-01, 1.020109e+00, 1.143466e+00, 4.147751e-02, 5.363904e-01, 1.133135e+00, 1.405393e-01, 8.822817e-01, 4.145977e-01, 6.013776e-01, 3.493022e-01, 6.482404e-01, 6.335021e-01, 5.365536e-01, 1.658006e-01, 5.688606e-01, 6.949344e-01, 9.93323…
1.000000e+00	9.547348e-01, 9.038641e-01, 5.002704e-01, 1.079950e+00, 1.077053e+00, 4.090856e-01, 1.112059e+00, 8.499133e-01, 1.032370e+00, 1.201045e+00, 2.114467e-01, 3.572315e-01, 8.996244e-01, 1.090637e+00, 6.703117e-02, 3.208764e-01, 1.025149e+00, 2.151391e-01, 9.542203e-01, 4.247740e-01, 4.307273e-01, 3.630054e-01, 6.354001e-01, 8.906925e-01, 3.816219e-01, 1.819403e-01, 6.021624e-01, 5.632052e-01, 9.67803…
1.200000e+00	1.054208e+00, 8.214016e-01, 3.443662e-01, 9.295024e-01, 1.046758e+00, 6.169321e-01, 1.110191e+00, 7.332849e-01, 8.253023e-01, 1.056004e+00, 2.124935e-01, 5.009993e-01, 6.262966e-01, 1.005759e+00, 1.368676e-01, 2.172724e-01, 8.039341e-01, 3.202176e-01, 8.126678e-01, 5.087417e-01, 2.729660e-01, 5.685201e-01, 5.048177e-01, 1.104593e+00, 2.800152e-01, 2.774018e-01, 7.771903e-01, 4.652584e-01, 9.14933…
1.400000e+00	1.152618e+00, 6.965579e-01, 2.602925e-01, 1.082192e+00, 8.623710e-01, 8.461200e-01, 8.954913e-01, 4.225050e-01, 9.854934e-01, 1.177590e+00, 1.440277e-01, 4.599730e-01, 3.315695e-01, 1.006228e+00, 2.242227e-01, 1.559717e-01, 7.524442e-01, 4.612941e-01, 8.224373e-01, 4.699277e-01, 2.562296e-01, 5.007119e-01, 3.844330e-01, 8.872838e-01, 1.852713e-01, 3.432552e-01, 1.006127e+00, 3.173962e-01, 8.58359…
1.600000e+00	9.882554e-01, 9.462465e-01, 1.783389e-01, 1.112617e+00, 8.212919e-01, 9.536228e-01, 7.140068e-01, 4.392357e-01, 8.679360e-01, 9.345629e-01, 1.114759e-01, 4.306996e-01, 2.020992e-01, 1.189998e+00, 2.896138e-01, 1.161245e-01, 4.303561e-01, 3.901865e-01, 8.765051e-01, 3.670909e-01, 2.379384e-01, 6.001452e-01, 2.212005e-01, 1.071026e+00, 1.052722e-01, 5.229828e-01, 9.430820e-01, 1.785740e-01, 9.00122…
1.800000e+00	1.088488e+00, 9.682206e-01, 1.531855e-01, 8.967154e-01, 9.844699e-01, 9.439853e-01, 7.347887e-01, 3.434659e-01, 8.488788e-01, 8.066842e-01, 1.145620e-01, 5.132753e-01, 1.131747e-01, 1.162584e+00, 3.470031e-01, 5.709587e-02, 3.891822e-01, 4.195855e-01, 7.478297e-01, 2.810887e-01, 2.435729e-01, 6.472080e-01, 1.692002e-01, 1.225067e+00, 6.318425e-02, 5.202075e-01, 1.005420e+00, 1.224432e-01, 1.33310…
2.000000e+00	1.015934e+00, 9.577201e-01, 1.244718e-01, 1.067642e+00, 9.882140e-01, 1.317156e+00, 5.143795e-01, 3.097798e-01, 9.782942e-01, 9.447640e-01, 1.122525e-01, 6.175400e-01, 8.231747e-02, 1.263102e+00, 3.415344e-01, 5.020419e-02, 2.584792e-01, 3.652509e-01, 7.733072e-01, 1.978257e-01, 4.000238e-01, 5.850401e-01, 1.220038e-01, 1.403539e+00, 3.899024e-02, 5.418689e-01, 9.836613e-01, 5.263298e-02, 1.17602…
0.000000e+00	2.796547e-01, 2.095873e+00, 3.243554e-01, 2.086003e+00, 1.310313e+00, 2.237607e+00, 6.429237e-01, 2.894948e+00, 5.401903e-01, 2.839995e+00, 1.001821e+00, 1.524352e+00, 1.475524e+00, 1.188615e+00, 3.148396e+00, 2.864350e+00, 4.544119e-01, 2.056679e+00, 3.056754e+00, 1.668489e+00, 1.767883e+00, 9.614548e-01, 1.130348e+00, 2.034309e+00, 7.814896e-01, 2.669778e+00, 1.446470e+00, 1.552107e-01, 1.09829…
2.000000e-01	1.822064e-01, 2.093185e+00, 2.439454e-01, 1.679773e+00, 1.286106e+00, 2.332900e+00, 4.361090e-01, 2.807169e+00, 5.075612e-01, 2.140461e+00, 5.288392e-01, 1.176809e+00, 9.864137e-01, 1.265949e+00, 1.316769e+00, 1.906368e+00, 6.598255e-01, 1.694126e+00, 1.783590e+00, 1.276120e+00, 1.240727e+00, 6.623614e-01, 8.115633e-01, 1.634377e+00, 5.113864e-01, 2.123843e+00, 1.357288e+00, 1.403633e-01, 1.20021…
4.000000e-01	1.825365e-01, 1.910929e+00, 2.001165e-01, 1.369054e+00, 1.218191e+00, 2.160429e+00, 3.881973e-01, 1.719932e+00, 6.776464e-01, 1.635975e+00, 2.904312e-01, 8.419910e-01, 1.291007e+00, 1.602453e+00, 9.909942e-01, 9.655531e-01, 8.500834e-01, 1.180707e+00, 1.447235e+00, 6.704098e-01, 8.184960e-01, 5.145702e-01, 7.248011e-01, 1.299238e+00, 2.895416e-01, 1.506412e+00, 8.490974e-01, 1.318338e-01, 1.49754…
6.000000e-01	3.950541e-01, 1.348167e+00, 1.065938e-01, 1.409997e+00, 1.538592e+00, 2.112771e+00, 2.642284e-01, 1.622498e+00, 6.754102e-01, 1.652119e+00, 2.185027e-01, 7.887530e-01, 1.457786e+00, 1.341583e+00, 5.069469e-01, 6.367836e-01, 9.826977e-01, 8.821132e-01, 1.175560e+00, 4.506854e-01, 6.256620e-01, 3.802898e-01, 6.743737e-01, 1.740145e+00, 1.778577e-01, 9.372607e-01, 6.832120e-01, 2.135910e-01, 1.41933…
8.000000e-01	7.203656e-01, 1.614419e+00, 8.684398e-02, 1.529875e+00, 1.523727e+00, 2.223573e+00, 2.189468e-01, 1.348977e+00, 7.782411e-01, 1.415699e+00, 1.391247e-01, 6.558885e-01, 9.430716e-01, 1.588808e+00, 2.951391e-01, 4.503868e-01, 7.732935e-01, 7.483260e-01, 9.328184e-01, 1.995934e-01, 4.604263e-01, 3.039783e-01, 5.125903e-01, 1.369569e+00, 1.097054e-01, 7.288263e-01, 4.759927e-01, 2.496115e-01, 1.62410…
1.000000e+00	9.379408e-01, 1.607201e+00, 5.153895e-02, 1.243817e+00, 1.074709e+00, 1.926793e+00, 1.797061e-01, 9.991202e-01, 6.192868e-01, 1.514049e+00, 1.261545e-01, 6.494877e-01, 9.160126e-01, 1.524385e+00, 2.057121e-01, 2.457987e-01, 1.068354e+00, 7.450932e-01, 7.358816e-01, 1.325953e-01, 3.285825e-01, 2.851554e-01, 5.704398e-01, 1.560478e+00, 5.979926e-02, 6.312604e-01, 4.449523e-01, 2.495119e-01, 1.22580…
1.200000e+00	8.887585e-01, 1.428186e+00, 4.274867e-02, 1.361874e+00, 1.171938e+00, 1.885204e+00, 1.233271e-01, 7.753608e-01, 8.099927e-01, 1.634870e+00, 1.312128e-01, 5.964321e-01, 7.115878e-01, 1.573991e+00, 2.434470e-01, 1.782844e-01, 7.474048e-01, 6.469787e-01, 8.866315e-01, 7.623612e-02, 1.768060e-01, 3.499527e-01, 3.500251e-01, 1.582796e+00, 4.891261e-02, 5.038949e-01, 6.197059e-01, 2.746751e-01, 1.51631…
1.400000e+00	1.066643e+00, 1.425580e+00, 3.080682e-02, 1.286970e+00, 1.104509e+00, 2.068323e+00, 9.918544e-02, 7.094595e-01, 6.644861e-01, 1.440641e+00, 1.459123e-01, 7.223383e-01, 4.913073e-01, 1.302069e+00, 2.540133e-01, 1.275539e-01, 5.827171e-01, 5.871954e-01, 9.413537e-01, 4.278445e-02, 1.418888e-01, 4.874774e-01, 2.660335e-01, 1.209095e+00, 3.574164e-02, 3.681587e-01, 8.466964e-01, 2.100649e-01, 1.66160…
1.600000e+00	1.190753e+00, 1.182988e+00, 1.755243e-02, 1.452672e+00, 1.500581e+00, 1.952754e+00, 8.621685e-02, 5.908767e-01, 7.927370e-01, 1.361041e+00, 1.918605e-01, 6.999467e-01, 2.955739e-01, 1.308625e+00, 2.724091e-01, 7.180909e-02, 4.353974e-01, 6.409002e-01, 6.914629e-01, 2.231202e-02, 1.531099e-01, 5.920635e-01, 1.379248e-01, 1.411881e+00, 2.233097e-02, 6.075434e-01, 9.342972e-01, 1.125839e-01, 1.43779…
1.800000e+00	1.228624e+00, 1.393677e+00, 1.474259e-02, 1.302860e+00, 1.431090e+00, 1.906814e+00, 5.896137e-02, 4.788002e-01, 9.978511e-01, 1.151409e+00, 2.217658e-01, 6.360723e-01, 1.643204e-01, 1.343915e+00, 4.041723e-01, 4.067233e-02, 3.642215e-01, 5.681313e-01, 7.660757e-01, 1.549885e-02, 1.895873e-01, 7.063637e-01, 1.017112e-01, 1.368603e+00, 1.312428e-02, 5.042660e-01, 1.038338e+00, 8.251627e-02, 1.64124…
2.000000e+00	9.892884e-01, 1.278951e+00, 1.145793e-02, 1.171746e+00, 1.431504e+00, 1.382877e+00, 6.047971e-02, 3.568008e-01, 6.948834e-01, 1.089091e+00, 2.260577e-01, 5.630650e-01, 9.105014e-02, 1.201998e+00, 3.652489e-01, 2.916417e-02, 2.642923e-01, 5.894628e-01, 7.220459e-01, 8.220175e-03, 2.487890e-01, 6.483026e-01, 5.790387e-02, 1.378567e+00, 9.479287e-03, 5.963695e-01, 9.982036e-01, 5.463782e-02, 1.44045…
0.000000e+00	2.063531e+00, 9.949159e-01, 2.583614e+00, 1.486724e+00, 2.218149e+00, 1.038052e+00, 1.925248e+00, 2.081900e+00, 3.948694e-01, 7.310261e-01, 2.246734e+00, 3.138946e+00, 8.473940e-01, 1.898271e+00, 2.417995e+00, 2.507836e+00, 1.036385e+00, 1.232121e+00, 2.122147e+00, 1.665839e+00, 1.781651e+00, 3.273584e-01, 3.083026e+00, 8.572146e-01, 3.187615e+00, 1.830299e+00, 9.298838e-01, 1.756760e+00, 2.33180…
2.000000e-01	1.498043e+00, 6.949539e-01, 2.229740e+00, 1.401966e+00, 1.829150e+00, 1.048113e+00, 1.464484e+00, 1.797655e+00, 4.961716e-01, 8.015316e-01, 1.672324e+00, 1.773130e+00, 9.640331e-01, 1.757243e+00, 1.651593e+00, 2.193050e+00, 7.684893e-01, 9.205952e-01, 1.410302e+00, 1.505700e+00, 1.190934e+00, 3.815335e-01, 2.036983e+00, 6.085179e-01, 2.087196e+00, 1.354723e+00, 8.328422e-01, 1.086875e+00, 1.88336…
4.000000e-01	1.045676e+00, 5.112095e-01, 1.865708e+00, 1.351358e+00, 1.734349e+00, 1.512653e+00, 1.417270e+00, 1.234117e+00, 6.338259e-01, 6.666633e-01, 9.668091e-01, 1.125363e+00, 8.613368e-01, 1.590346e+00, 1.133801e+00, 1.224302e+00, 8.526278e-01, 6.906558e-01, 1.296246e+00, 8.275745e-01, 1.065648e+00, 4.086865e-01, 1.317805e+00, 4.847434e-01, 1.345302e+00, 1.157756e+00, 9.134573e-01, 6.262944e-01, 1.58459…
6.000000e-01	7.496943e-01, 4.018235e-01, 1.390220e+00, 1.270653e+00, 1.690153e+00, 1.505795e+00, 1.566875e+00, 1.040751e+00, 6.072671e-01, 7.578906e-01, 3.829186e-01, 5.199708e-01, 6.310437e-01, 1.372621e+00, 6.868763e-01, 1.070241e+00, 5.826648e-01, 5.174279e-01, 9.648611e-01, 9.886923e-01, 5.550288e-01, 3.948618e-01, 6.645762e-01, 3.143710e-01, 1.160469e+00, 8.701413e-01, 9.217275e-01, 3.692476e-01, 1.33122…
8.000000e-01	6.210959e-01, 2.853835e-01, 1.142975e+00, 1.298583e+00, 1.792091e+00, 1.951819e+00, 1.359349e+00, 9.578381e-01, 6.889509e-01, 7.854918e-01, 2.662850e-01, 3.642106e-01, 5.369234e-01, 1.720531e+00, 4.472108e-01, 7.053128e-01, 5.568909e-01, 5.590229e-01, 8.570292e-01, 1.221729e+00, 5.484695e-01, 4.351658e-01, 7.946911e-01, 3.598798e-01, 9.473381e-01, 7.147733e-01, 9.421361e-01, 2.643177e-01, 9.33984…
1.000000e+00	8.184981e-01, 2.434581e-01, 9.880537e-01, 1.295436e+00, 1.753762e+00, 1.605596e+00, 1.968972e+00, 5.781505e-01, 6.524056e-01, 7.619310e-01, 1.172052e-01, 5.464960e-01, 2.436620e-01, 1.431593e+00, 2.773561e-01, 5.620565e-01, 3.255652e-01, 4.687331e-01, 8.372277e-01, 9.325854e-01, 3.987780e-01, 4.470301e-01, 6.140309e-01, 4.361210e-01, 6.073741e-01, 7.531191e-01, 8.740590e-01, 1.267736e-01, 7.49928…
1.200000e+00	9.813422e-01, 1.730029e-01, 8.044796e-01, 1.161876e+00, 1.693239e+00, 1.626817e+00, 1.395658e+00, 5.484136e-01, 7.291813e-01, 7.073554e-01, 8.821185e-02, 5.042801e-01, 1.532500e-01, 1.487617e+00, 2.282592e-01, 3.867699e-01, 2.868186e-01, 4.418551e-01, 7.576206e-01, 9.334304e-01, 3.632777e-01, 7.146764e-01, 5.949470e-01, 6.567750e-01, 5.238012e-01, 6.901963e-01, 1.133964e+00, 6.986512e-02, 6.51522…
1.400000e+00	1.042239e+00, 8.103367e-02, 7.720522e-01, 1.368697e+00, 1.518120e+00, 1.482083e+00, 1.502240e+00, 4.676893e-01, 8.464960e-01, 7.650716e-01, 3.958064e-02, 5.355140e-01, 1.249825e-01, 1.278190e+00, 2.874431e-01, 2.451251e-01, 2.154017e-01, 3.199020e-01, 7.118469e-01, 9.613132e-01, 4.460293e-01, 5.244786e-01, 5.594249e-01, 7.068186e-01, 3.440205e-01, 6.970122e-01, 1.185104e+00, 5.744931e-02, 5.37501…
1.600000e+00	1.044009e+00, 8.587749e-02, 8.558226e-01, 1.136466e+00, 1.434443e+00, 1.748232e+00, 1.588754e+00, 3.134788e-01, 6.718612e-01, 5.367245e-01, 3.278843e-02, 6.107442e-01, 6.753794e-02, 1.492376e+00, 2.830796e-01, 1.817720e-01, 1.320482e-01, 2.755023e-01, 7.575405e-01, 1.073509e+00, 4.747824e-01, 6.512019e-01, 5.574455e-01, 9.259781e-01, 2.339943e-01, 6.031921e-01, 1.165900e+00, 3.399653e-02, 4.02718…
1.800000e+00	1.005452e+00, 1.021615e-01, 7.964555e-01, 1.285701e+00, 1.281375e+00, 1.571018e+00, 1.072616e+00, 2.629679e-01, 8.036601e-01, 5.352104e-01, 1.326469e-02, 5.780309e-01, 3.869548e-02, 1.334014e+00, 3.577664e-01, 9.667832e-02, 1.281920e-01, 1.945137e-01, 7.595545e-01, 9.884462e-01, 4.014820e-01, 6.872075e-01, 6.042316e-01, 1.048327e+00, 1.910737e-01, 6.449680e-01, 1.221431e+00, 1.848720e-02, 3.40663…
2.000000e+00	1.120367e+00, 1.613960e-01, 8.523566e-01, 1.192314e+00, 1.355732e+00, 1.510811e+00, 1.080211e+00, 2.200076e-01, 7.419141e-01, 5.057073e-01, 9.598460e-03, 5.680172e-01, 2.603540e-02, 1.262939e+00, 3.447644e-01, 7.368808e-02, 1.057943e-01, 1.488783e-01, 8.397664e-01, 9.541879e-01, 4.289199e-01, 6.444535e-01, 5.623427e-01, 1.073975e+00, 1.711832e-01, 6.245778e-01, 1.089059e+00, 1.062650e-02, 3.66257…
0.000000e+00	6.945212e-01, 8.074290e-01, 2.465138e-01, 8.567389e-01, 2.670103e+00, 3.207257e+00, 3.248347e+00, 8.664654e-01, 3.039937e-01, 1.794334e+00, 3.531358e-01, 1.944121e+00, 6.769331e-01, 4.452226e-01, 2.465434e+00, 7.715470e-01, 4.508301e-01, 2.856682e-01, 7.369312e-01, 1.516585e+00, 2.022058e+00, 1.946474e+00, 1.536276e+00, 4.628553e-01, 4.572285e-01, 1.643770e+00, 1.845165e+00, 4.844433e-01, 2.51021…
2.000000e-01	1.006949e+00, 6.154300e-01, 3.586396e-01, 5.048570e-01, 1.820296e+00, 3.031307e+00, 3.452517e+00, 8.328818e-01, 1.979616e-01, 1.488244e+00, 3.678604e-01, 1.596952e+00, 5.085395e-01, 7.918825e-01, 1.474055e+00, 5.449494e-01, 3.372586e-01, 3.752003e-01, 5.913806e-01, 1.192162e+00, 1.579607e+00, 1.384578e+00, 9.104264e-01, 7.408375e-01, 2.697806e-01, 1.080398e+00, 1.544806e+00, 2.446994e-01, 2.04118…
4.000000e-01	1.086271e+00, 4.219965e-01, 6.845071e-01, 5.153351e-01, 1.667954e+00, 2.555591e+00, 2.751736e+00, 6.757221e-01, 1.820535e-01, 9.211316e-01, 3.807479e-01, 1.032837e+00, 2.686119e-01, 9.843411e-01, 1.069972e+00, 2.292803e-01, 2.599357e-01, 3.296151e-01, 4.716352e-01, 1.106176e+00, 1.318555e+00, 1.211949e+00, 5.506025e-01, 8.656480e-01, 1.669424e-01, 9.446027e-01, 1.350025e+00, 1.699144e-01, 1.48933…
6.000000e-01	1.070407e+00, 3.059754e-01, 6.586571e-01, 6.098845e-01, 1.592640e+00, 2.573494e+00, 2.113729e+00, 5.627593e-01, 1.950374e-01, 8.901576e-01, 3.654002e-01, 8.174283e-01, 1.584071e-01, 1.257219e+00, 6.329781e-01, 1.978240e-01, 2.179728e-01, 2.083709e-01, 5.256220e-01, 1.148599e+00, 1.059379e+00, 1.187186e+00, 3.182510e-01, 1.203528e+00, 1.223119e-01, 9.647918e-01, 1.352653e+00, 8.478452e-02, 1.24040…
8.000000e-01	1.167941e+00, 2.222462e-01, 6.435227e-01, 7.615707e-01, 1.512429e+00, 2.188688e+00, 1.623752e+00, 4.373742e-01, 1.789019e-01, 7.156263e-01, 1.987917e-01, 7.841810e-01, 1.022756e-01, 1.410279e+00, 5.341514e-01, 1.272917e-01, 1.702147e-01, 1.523069e-01, 5.716131e-01, 9.814003e-01, 8.177203e-01, 1.022585e+00, 2.217896e-01, 1.252894e+00, 8.946759e-02, 7.943612e-01, 1.256266e+00, 5.357586e-02, 1.11734…
1.000000e+00	1.060310e+00, 1.680100e-01, 7.476968e-01, 7.673297e-01, 1.661186e+00, 1.949556e+00, 1.540693e+00, 3.682788e-01, 2.838660e-01, 5.591230e-01, 1.048856e-01, 6.800164e-01, 5.545460e-02, 1.457978e+00, 4.727839e-01, 7.120781e-02, 1.158227e-01, 9.363483e-02, 6.783533e-01, 9.270927e-01, 7.705467e-01, 9.666486e-01, 2.085423e-01, 1.373168e+00, 6.521343e-02, 6.616647e-01, 1.138019e+00, 3.022830e-02, 8.13366…
1.200000e+00	1.177726e+00, 2.643191e-01, 5.952950e-01, 9.917409e-01, 1.436271e+00, 2.348988e+00, 9.341875e-01, 2.999974e-01, 3.214044e-01, 3.831937e-01, 6.147851e-02, 7.412049e-01, 3.489921e-02, 1.800153e+00, 4.847775e-01, 5.565515e-02, 9.275268e-02, 5.481035e-02, 6.298136e-01, 8.125955e-01, 6.786796e-01, 8.237682e-01, 3.126893e-01, 1.025597e+00, 5.718749e-02, 5.323845e-01, 1.010948e+00, 1.912643e-02, 6.75525…
1.400000e+00	1.123989e+00, 4.350859e-01, 7.509698e-01, 9.180826e-01, 1.391567e+00, 2.042297e+00, 7.625317e-01, 2.576810e-01, 4.409747e-01, 3.739497e-01, 2.993202e-02, 5.852744e-01, 2.343439e-02, 1.839947e+00, 5.068149e-01, 2.880939e-02, 5.516375e-02, 3.797943e-02, 6.383023e-01, 5.241303e-01, 6.054786e-01, 7.348445e-01, 3.375949e-01, 1.209487e+00, 5.111203e-02, 6.195326e-01, 1.137415e+00, 1.105897e-02, 8.13960…
1.600000e+00	1.137934e+00, 6.559166e-01, 6.817705e-01, 1.000617e+00, 1.341819e+00, 2.184817e+00, 5.825627e-01, 1.680677e-01, 3.567889e-01, 3.688512e-01, 1.656527e-02, 6.648454e-01, 1.440525e-02, 1.685678e+00, 4.810389e-01, 2.099520e-02, 5.683668e-02, 1.990156e-02, 6.552139e-01, 4.418589e-01, 4.698825e-01, 8.139546e-01, 2.523481e-01, 1.022642e+00, 4.350784e-02, 5.314035e-01, 1.078879e+00, 7.314213e-03, 8.36935…
1.800000e+00	1.126226e+00, 7.021049e-01, 4.592688e-01, 9.339235e-01, 1.510070e+00, 2.140048e+00, 3.954352e-01, 1.471527e-01, 5.721933e-01, 3.517323e-01, 1.008682e-02, 4.908906e-01, 7.732109e-03, 1.747733e+00, 3.910182e-01, 1.728280e-02, 4.244128e-02, 1.845373e-02, 7.067542e-01, 2.252318e-01, 4.749237e-01, 8.390415e-01, 1.977066e-01, 1.208554e+00, 3.390877e-02, 7.038270e-01, 1.144358e+00, 4.202901e-03, 1.22804…
2.000000e+00	1.323764e+00, 8.782715e-01, 3.412461e-01, 1.047947e+00, 1.486637e+00, 2.323585e+00, 3.531904e-01, 1.181775e-01, 5.717677e-01, 3.151307e-01, 6.262761e-03, 5.325091e-01, 4.144056e-03, 1.544706e+00, 4.139030e-01, 1.236378e-02, 2.573848e-02, 1.808923e-02, 7.769385e-01, 1.543769e-01, 5.019612e-01, 7.590511e-01, 1.160778e-01, 1.343562e+00, 2.215692e-02, 5.982616e-01, 1.070388e+00, 3.757481e-03, 1.21806…
0.000000e+00	1.918004e+00, 3.267885e-01, 5.868905e-01, 1.062049e+00, 2.979342e-01, 5.933791e-02, 1.904951e+00, 2.660295e+00, 2.290862e+00, 1.221764e+00, 2.389333e+00, 7.833318e-01, 2.665669e+00, 1.005404e+00, 3.299590e+00, 1.020208e+00, 2.246318e+00, 6.523580e-01, 2.816647e+00, 6.288497e-01, 9.568762e-01, 2.794868e-01, 2.193671e+00, 1.827646e+00, 1.109624e+00, 6.466546e-01, 2.481878e+00, 1.071686e+00, 2.58977…
2.000000e-01	1.830284e+00, 2.600904e-01, 6.035265e-01, 6.108536e-01, 4.303203e-01, 4.466018e-02, 1.597019e+00, 2.621698e+00, 1.931969e+00, 1.185252e+00, 1.707413e+00, 4.904653e-01, 2.020677e+00, 9.543544e-01, 1.590577e+00, 7.480322e-01, 2.623367e+00, 5.280579e-01, 2.255184e+00, 7.037559e-01, 8.886706e-01, 1.799032e-01, 1.310755e+00, 1.688761e+00, 5.974887e-01, 3.248348e-01, 1.456991e+00, 7.972950e-01, 2.27997…
4.000000e-01	1.612738e+00, 2.501392e-01, 5.449017e-01, 5.388748e-01, 2.804247e-01, 4.374000e-02, 1.264760e+00, 2.262999e+00, 1.299020e+00, 8.114434e-01, 1.216113e+00, 2.390532e-01, 1.890911e+00, 8.323182e-01, 1.247864e+00, 4.903509e-01, 1.582368e+00, 3.611594e-01, 1.610439e+00, 9.769343e-01, 7.531819e-01, 1.233503e-01, 8.413938e-01, 1.383281e+00, 4.274519e-01, 2.325037e-01, 8.708209e-01, 8.696219e-01, 1.80410…
6.000000e-01	1.151038e+00, 2.455842e-01, 4.666885e-01, 3.336891e-01, 2.429204e-01, 6.886818e-02, 1.085481e+00, 2.502135e+00, 1.503294e+00, 8.249978e-01, 8.480503e-01, 1.714931e-01, 1.573019e+00, 5.638124e-01, 9.980367e-01, 3.658716e-01, 1.695156e+00, 2.070936e-01, 1.332141e+00, 6.898095e-01, 4.898218e-01, 8.784735e-02, 5.837700e-01, 1.562063e+00, 2.851774e-01, 1.281196e-01, 5.778348e-01, 7.526312e-01, 1.95195…
8.000000e-01	1.418261e+00, 4.632647e-01, 2.909327e-01, 2.230710e-01, 2.172063e-01, 1.324201e-01, 9.096700e-01, 2.577705e+00, 1.337012e+00, 1.143977e+00, 4.793419e-01, 2.168837e-01, 1.127275e+00, 6.489467e-01, 7.756883e-01, 2.404354e-01, 1.470867e+00, 1.355619e-01, 9.564835e-01, 5.932820e-01, 2.579448e-01, 6.430058e-02, 3.953037e-01, 1.432098e+00, 1.733248e-01, 8.223991e-02, 4.468360e-01, 8.216170e-01, 1.22257…
1.000000e+00	1.178689e+00, 6.210550e-01, 2.244863e-01, 1.906211e-01, 1.927809e-01, 2.187986e-01, 6.135772e-01, 2.554726e+00, 1.250948e+00, 1.127022e+00, 5.082398e-01, 3.646820e-01, 1.365876e+00, 7.699844e-01, 7.137328e-01, 1.192761e-01, 1.591003e+00, 8.412256e-02, 1.063156e+00, 3.943767e-01, 2.135233e-01, 5.710726e-02, 4.690833e-01, 1.377865e+00, 1.392047e-01, 4.621738e-02, 3.749093e-01, 8.744620e-01, 1.27331…
1.200000e+00	1.459373e+00, 7.412794e-01, 1.892391e-01, 1.853314e-01, 2.134643e-01, 3.789818e-01, 6.231093e-01, 2.883688e+00, 1.150704e+00, 1.410535e+00, 5.423470e-01, 4.896184e-01, 1.146123e+00, 9.879567e-01, 5.008973e-01, 8.282382e-02, 1.435846e+00, 6.558576e-02, 8.338735e-01, 2.142791e-01, 1.615533e-01, 6.769979e-02, 3.361030e-01, 1.554732e+00, 8.159331e-02, 2.494943e-02, 2.676103e-01, 7.603141e-01, 1.55065…
1.400000e+00	1.010511e+00, 9.789417e-01, 1.403584e-01, 1.014629e-01, 3.495930e-01, 4.171681e-01, 3.654377e-01, 2.275200e+00, 8.868439e-01, 1.089622e+00, 4.180646e-01, 5.826261e-01, 1.343039e+00, 1.042203e+00, 5.730438e-01, 5.396902e-02, 1.521333e+00, 4.660761e-02, 8.273819e-01, 1.713906e-01, 7.731046e-02, 9.601634e-02, 3.436345e-01, 1.367982e+00, 4.410960e-02, 2.216845e-02, 2.543162e-01, 6.925852e-01, 1.48260…
1.600000e+00	9.668278e-01, 1.138011e+00, 8.323463e-02, 9.929871e-02, 4.367504e-01, 6.465498e-01, 3.518322e-01, 2.393032e+00, 9.472227e-01, 1.351071e+00, 3.928293e-01, 5.861028e-01, 1.195284e+00, 9.476378e-01, 5.340496e-01, 3.057296e-02, 1.439777e+00, 3.935653e-02, 7.585209e-01, 8.913146e-02, 5.346692e-02, 1.210418e-01, 3.212121e-01, 1.380879e+00, 3.589412e-02, 2.066621e-02, 2.605748e-01, 6.597714e-01, 1.23893…
1.800000e+00	1.298494e+00, 1.147042e+00, 8.199441e-02, 1.307097e-01, 5.884280e-01, 7.391365e-01, 3.004891e-01, 2.259406e+00, 8.014240e-01, 1.043538e+00, 2.996576e-01, 5.929597e-01, 1.109678e+00, 1.028096e+00, 4.841391e-01, 2.761255e-02, 1.168012e+00, 3.933869e-02, 7.836202e-01, 7.643475e-02, 4.394254e-02, 1.267606e-01, 2.584354e-01, 1.546893e+00, 2.108002e-02, 2.441470e-02, 2.678740e-01, 7.735025e-01, 1.56653…
2.000000e+00	1.269858e+00, 1.028202e+00, 5.347381e-02, 2.531609e-01, 8.050493e-01, 8.313962e-01, 2.563106e-01, 2.520715e+00, 9.337123e-01, 1.525700e+00, 3.332904e-01, 5.500640e-01, 1.039379e+00, 1.098620e+00, 4.521782e-01, 2.179278e-02, 1.283729e+00, 5.523841e-02, 6.409860e-01, 4.247978e-02, 2.434931e-02, 1.497797e-01, 2.090847e-01, 1.591009e+00, 1.451724e-02, 4.175594e-02, 2.716031e-01, 6.664288e-01, 1.33784…
0.000000e+00	7.839927e-01, 5.984145e-01, 3.075611e+00, 2.110797e-01, 5.102891e-01, 1.160984e+00, 1.929572e+00, 8.134636e-02, 2.813775e+00, 5.879450e-01, 2.104176e+00, 1.508220e+00, 4.772479e-01, 2.856752e+00, 1.356953e-01, 1.589413e+00, 9.078054e-01, 7.894784e-01, 2.666807e+00, 1.587528e+00, 1.893360e+00, 6.954022e-01, 1.267654e+00, 2.541622e+00, 2.148012e+00, 2.539292e+00, 3.454726e+00, 2.026275e+00, 1.46932…
2.000000e-01	4.302350e-01, 3.876418e-01, 1.976916e+00, 5.227546e-01, 9.292622e-01, 9.317910e-01, 1.398994e+00, 4.131421e-01, 1.970320e+00, 3.249745e-01, 1.576985e+00, 1.107317e+00, 4.339680e-01, 2.226555e+00, 7.781590e-02, 1.206757e+00, 6.521122e-01, 4.994300e-01, 2.108290e+00, 1.103840e+00, 1.394522e+00, 7.335871e-01, 1.349077e+00, 1.368068e+00, 1.644951e+00, 1.608705e+00, 2.453700e+00, 1.566364e+00, 1.04826…
4.000000e-01	5.000345e-01, 3.248549e-01, 1.777935e+00, 6.564933e-01, 1.024572e+00, 7.983401e-01, 1.157947e+00, 8.266929e-01, 1.734684e+00, 2.697744e-01, 6.222755e-01, 9.055376e-01, 2.309249e-01, 2.042311e+00, 4.687766e-02, 8.837581e-01, 5.295673e-01, 3.285719e-01, 1.456388e+00, 1.223554e+00, 9.586947e-01, 6.897686e-01, 1.183248e+00, 1.113949e+00, 1.359969e+00, 1.254720e+00, 1.819126e+00, 5.911580e-01, 9.28555…
6.000000e-01	6.233074e-01, 3.335222e-01, 1.587480e+00, 7.556901e-01, 9.756986e-01, 4.750483e-01, 9.340393e-01, 1.081762e+00, 1.340327e+00, 1.920954e-01, 4.280031e-01, 6.108723e-01, 1.747554e-01, 1.478022e+00, 3.607612e-02, 7.017987e-01, 2.913371e-01, 1.852806e-01, 9.169816e-01, 9.551636e-01, 9.103886e-01, 7.742887e-01, 8.405913e-01, 8.213760e-01, 1.139269e+00, 1.055662e+00, 1.702598e+00, 4.284189e-01, 8.15011…
8.000000e-01	6.764731e-01, 5.247201e-01, 9.584399e-01, 1.021876e+00, 1.378992e+00, 4.894118e-01, 1.115188e+00, 1.330193e+00, 1.184030e+00, 1.383959e-01, 2.090625e-01, 2.864688e-01, 1.243714e-01, 1.254538e+00, 4.480145e-02, 5.820570e-01, 3.175081e-01, 9.922485e-02, 9.294508e-01, 7.668740e-01, 6.845853e-01, 7.905186e-01, 5.987303e-01, 6.426579e-01, 6.961948e-01, 9.297512e-01, 1.584899e+00, 2.053659e-01, 8.53734…
1.000000e+00	1.057385e+00, 4.587451e-01, 8.349454e-01, 1.009455e+00, 1.382178e+00, 4.460387e-01, 1.320132e+00, 8.731369e-01, 1.167740e+00, 1.117379e-01, 1.648039e-01, 2.338332e-01, 7.619037e-02, 9.095678e-01, 7.169682e-02, 4.316842e-01, 1.906290e-01, 8.773016e-02, 9.104796e-01, 7.276466e-01, 5.137918e-01, 6.398013e-01, 3.926478e-01, 7.849110e-01, 6.977820e-01, 8.173961e-01, 1.461555e+00, 1.521289e-01, 7.32592…
1.200000e+00	1.035420e+00, 3.741394e-01, 5.702841e-01, 9.804157e-01, 9.805709e-01, 3.957062e-01, 1.407481e+00, 9.682530e-01, 1.029491e+00, 1.265598e-01, 9.492363e-02, 1.251724e-01, 5.029195e-02, 1.158485e+00, 1.775365e-01, 2.778611e-01, 1.638418e-01, 4.041679e-02, 8.285591e-01, 7.934596e-01, 6.118557e-01, 6.624770e-01, 2.538141e-01, 8.328329e-01, 4.234288e-01, 7.564793e-01, 1.336013e+00, 6.898251e-02, 5.17123…
1.400000e+00	1.029257e+00, 2.322220e-01, 4.610562e-01, 1.068832e+00, 8.159865e-01, 5.460104e-01, 1.484072e+00, 6.639336e-01, 1.078824e+00, 1.576516e-01, 7.447488e-02, 7.479377e-02, 2.918240e-02, 8.899268e-01, 2.885535e-01, 1.603908e-01, 1.256459e-01, 2.673457e-02, 8.521011e-01, 9.149955e-01, 5.559231e-01, 7.578177e-01, 1.841507e-01, 1.003113e+00, 2.824363e-01, 5.587335e-01, 1.270972e+00, 4.914657e-02, 4.69371…
1.600000e+00	1.240337e+00, 2.392640e-01, 3.318376e-01, 1.002412e+00, 7.568307e-01, 6.219324e-01, 1.366335e+00, 5.524869e-01, 1.064875e+00, 1.696516e-01, 4.664357e-02, 9.987022e-02, 1.972551e-02, 1.160963e+00, 2.863101e-01, 1.248735e-01, 1.015505e-01, 1.717684e-02, 7.581676e-01, 9.050188e-01, 5.231353e-01, 7.943567e-01, 1.445216e-01, 9.961054e-01, 1.683655e-01, 6.475934e-01, 1.434656e+00, 2.760943e-02, 3.81446…
1.800000e+00	1.057858e+00, 2.555585e-01, 2.625711e-01, 9.567743e-01, 8.323456e-01, 9.447553e-01, 1.093522e+00, 4.860294e-01, 9.988271e-01, 1.971872e-01, 2.155710e-02, 1.844552e-01, 1.198159e-02, 1.190305e+00, 3.645095e-01, 7.296368e-02, 6.371466e-02, 1.259908e-02, 8.047404e-01, 7.863457e-01, 5.822387e-01, 8.029296e-01, 1.038624e-01, 1.083266e+00, 1.165480e-01, 5.884294e-01, 1.178365e+00, 1.439625e-02, 4.03621…
2.000000e+00	1.197525e+00, 4.732252e-01, 2.737541e-01, 1.063613e+00, 1.035301e+00, 8.673770e-01, 8.321777e-01, 3.839283e-01, 8.444990e-01, 2.585137e-01, 1.563911e-02, 2.530466e-01, 5.831490e-03, 1.153208e+00, 4.122732e-01, 4.940912e-02, 6.403174e-02, 8.446039e-03, 8.029687e-01, 5.912327e-01, 5.077305e-01, 7.419598e-01, 1.520452e-01, 1.311511e+00, 7.658486e-02, 6.678841e-01, 1.130790e+00, 1.072522e-02, 4.97991…
0.000000e+00	3.138155e+00, 1.760868e+00, 2.648384e+00, 9.564377e-01, 1.891908e-01, 1.597126e+00, 7.337718e-01, 1.047376e+00, 2.777744e+00, 2.034778e+00, 2.858317e+00, 1.914904e+00, 1.990762e+00, 2.136480e+00, 1.991807e+00, 6.994463e-01, 9.243582e-01, 2.060445e+00, 1.883665e+00, 2.121560e+00, 7.616303e-01, 2.442833e+00, 2.282387e+00, 1.511761e+00, 6.449241e-02, 4.267040e-01, 1.263361e+00, 1.934291e-01, 1.77114…
2.000000e-01	1.643323e+00, 1.528948e+00, 2.422749e+00, 7.968616e-01, 5.245249e-01, 9.925480e-01, 6.331368e-01, 7.738018e-01, 1.963170e+00, 1.506126e+00, 1.659623e+00, 1.788472e+00, 1.201809e+00, 1.899627e+00, 1.240196e+00, 4.714701e-01, 1.030310e+00, 1.542390e+00, 1.602242e+00, 1.243422e+00, 6.270113e-01, 1.485461e+00, 1.441532e+00, 9.634429e-01, 2.000466e-01, 4.223618e-01, 1.040277e+00, 2.803784e-01, 2.16693…
4.000000e-01	1.737724e+00, 1.383336e+00, 1.569726e+00, 6.061988e-01, 9.012593e-01, 9.977349e-01, 5.421962e-01, 7.478295e-01, 1.470954e+00, 1.509674e+00, 9.058791e-01, 9.846134e-01, 7.894503e-01, 1.426864e+00, 1.038184e+00, 3.409113e-01, 1.176086e+00, 1.085051e+00, 1.540197e+00, 6.497574e-01, 4.241600e-01, 9.970658e-01, 7.569873e-01, 8.300175e-01, 3.246071e-01, 3.151072e-01, 7.751501e-01, 3.419155e-01, 2.02117…
6.000000e-01	1.487243e+00, 1.132183e+00, 1.089237e+00, 4.481199e-01, 1.074742e+00, 7.183350e-01, 8.839876e-01, 7.568679e-01, 1.122315e+00, 1.496463e+00, 7.049502e-01, 6.306102e-01, 6.061820e-01, 1.169638e+00, 8.686735e-01, 2.208201e-01, 8.233281e-01, 7.111395e-01, 1.243322e+00, 3.767717e-01, 3.272886e-01, 9.887555e-01, 5.947495e-01, 5.665205e-01, 3.814958e-01, 2.903198e-01, 8.293287e-01, 3.872241e-01, 1.63515…
8.000000e-01	1.359230e+00, 1.184670e+00, 7.312884e-01, 3.478381e-01, 1.017684e+00, 6.725910e-01, 1.046820e+00, 9.154680e-01, 1.018821e+00, 1.004792e+00, 5.637682e-01, 4.973198e-01, 4.427793e-01, 1.127573e+00, 5.771071e-01, 1.193224e-01, 7.299030e-01, 4.735014e-01, 1.022152e+00, 4.351256e-01, 2.505262e-01, 9.201025e-01, 3.450245e-01, 7.882024e-01, 2.705247e-01, 3.895439e-01, 9.504543e-01, 3.479665e-01, 1.63771…
1.000000e+00	1.262168e+00, 1.088520e+00, 5.070941e-01, 2.754949e-01, 9.552030e-01, 6.523846e-01, 1.419215e+00, 1.038111e+00, 8.317261e-01, 9.626461e-01, 4.614250e-01, 4.694625e-01, 3.299602e-01, 1.072215e+00, 5.437386e-01, 8.657872e-02, 5.252234e-01, 2.521496e-01, 8.470129e-01, 5.315036e-01, 2.529355e-01, 7.228212e-01, 1.866547e-01, 1.047538e+00, 1.856334e-01, 5.116508e-01, 1.075965e+00, 1.688657e-01, 1.52793…
1.200000e+00	1.371326e+00, 7.237512e-01, 3.532412e-01, 2.874603e-01, 9.174176e-01, 9.459593e-01, 1.085582e+00, 1.029092e+00, 9.473255e-01, 8.981280e-01, 3.574520e-01, 4.824769e-01, 2.150810e-01, 1.100717e+00, 5.558956e-01, 7.561809e-02, 3.408728e-01, 1.947004e-01, 8.353263e-01, 6.013124e-01, 2.966948e-01, 6.081650e-01, 1.320890e-01, 1.206715e+00, 1.139457e-01, 5.512831e-01, 1.003350e+00, 1.029390e-01, 9.95014…
1.400000e+00	1.300422e+00, 6.205092e-01, 2.664224e-01, 2.982311e-01, 1.134669e+00, 1.229128e+00, 1.144308e+00, 1.178702e+00, 7.911315e-01, 1.005010e+00, 2.005922e-01, 5.278697e-01, 1.529465e-01, 1.016904e+00, 5.416857e-01, 4.143219e-02, 3.230432e-01, 1.292485e-01, 8.959119e-01, 5.264173e-01, 2.803835e-01, 6.285903e-01, 1.002774e-01, 9.812052e-01, 7.911152e-02, 4.874635e-01, 1.071183e+00, 7.126812e-02, 1.04508…
1.600000e+00	1.174433e+00, 6.848450e-01, 2.346939e-01, 4.536208e-01, 1.053269e+00, 1.457592e+00, 7.655040e-01, 8.074506e-01, 7.171359e-01, 7.833072e-01, 1.991873e-01, 5.755555e-01, 7.346878e-02, 1.183900e+00, 4.978877e-01, 2.464726e-02, 2.109604e-01, 7.313884e-02, 9.346805e-01, 5.492674e-01, 3.083579e-01, 6.653886e-01, 6.263504e-02, 1.229093e+00, 5.240054e-02, 6.010625e-01, 9.996444e-01, 3.911896e-02, 9.94165…
1.800000e+00	1.143163e+00, 8.430040e-01, 1.847200e-01, 6.385449e-01, 1.105681e+00, 1.311141e+00, 5.886206e-01, 6.045727e-01, 9.745904e-01, 6.726274e-01, 1.579300e-01, 6.179396e-01, 5.121245e-02, 1.281566e+00, 4.807466e-01, 2.037523e-02, 1.764641e-01, 3.985921e-02, 6.846802e-01, 3.074335e-01, 3.736064e-01, 8.085142e-01, 3.481838e-02, 1.248907e+00, 2.788885e-02, 6.122360e-01, 1.246500e+00, 2.522216e-02, 9.51942…
2.000000e+00	1.012607e+00, 1.090024e+00, 1.429603e-01, 8.008835e-01, 1.175787e+00, 1.361624e+00, 4.907980e-01, 5.193242e-01, 6.106264e-01, 6.060387e-01, 1.116021e-01, 5.142220e-01, 3.458732e-02, 1.138559e+00, 3.942473e-01, 1.369710e-02, 1.231153e-01, 3.258877e-02, 7.939974e-01, 2.101695e-01, 4.284287e-01, 7.393395e-01, 2.895994e-02, 1.424036e+00, 2.436762e-02, 6.805319e-01, 1.162899e+00, 1.380445e-02, 1.20716…
0.000000e+00	2.419591e+00, 4.638985e-01, 1.963711e-01, 2.440294e+00, 1.623057e+00, 2.328876e-01, 2.803693e+00, 2.033111e+00, 1.566387e+00, 1.938688e+00, 2.503774e+00, 2.333141e+00, 1.774545e+00, 1.483984e+00, 4.155043e-01, 8.041539e-01, 1.774429e-01, 2.407039e+00, 1.951967e+00, 2.399637e+00, 2.442315e+00, 3.392642e+00, 1.888410e+00, 9.437004e-01, 1.795828e+00, 6.845563e-01, 1.323097e+00, 3.034025e+00, 3.04037…
2.000000e-01	1.575515e+00, 3.787449e-01, 4.230932e-01, 2.639370e+00, 1.738568e+00, 2.533847e-01, 2.269894e+00, 1.320921e+00, 1.264208e+00, 1.626098e+00, 1.436060e+00, 1.693758e+00, 1.598927e+00, 9.956257e-01, 4.858850e-01, 7.717615e-01, 5.352911e-01, 1.417062e+00, 1.279559e+00, 1.842997e+00, 1.882214e+00, 2.041760e+00, 1.343838e+00, 1.049448e+00, 1.444010e+00, 5.149599e-01, 9.385644e-01, 1.534487e+00, 2.34909…
4.000000e-01	1.394876e+00, 2.317996e-01, 6.287646e-01, 2.243750e+00, 1.777403e+00, 3.034444e-01, 1.705242e+00, 1.206024e+00, 1.110392e+00, 1.783205e+00, 9.791123e-01, 1.234083e+00, 1.093211e+00, 1.099996e+00, 4.729002e-01, 6.129879e-01, 5.710810e-01, 1.277383e+00, 1.003560e+00, 1.294651e+00, 1.015515e+00, 1.487540e+00, 8.204536e-01, 1.040776e+00, 7.382867e-01, 6.216085e-01, 7.232716e-01, 7.623668e-01, 2.08617…
6.000000e-01	1.697771e+00, 2.007230e-01, 5.853642e-01, 1.957686e+00, 1.536399e+00, 5.684063e-01, 1.319978e+00, 9.521559e-01, 7.400986e-01, 1.484689e+00, 6.436938e-01, 8.464891e-01, 6.421431e-01, 1.100709e+00, 5.668564e-01, 4.333781e-01, 6.047395e-01, 9.054242e-01, 7.841683e-01, 1.204245e+00, 8.506993e-01, 1.061793e+00, 4.856234e-01, 1.128820e+00, 5.385355e-01, 5.215717e-01, 8.508316e-01, 4.744185e-01, 1.69520…
8.000000e-01	1.266078e+00, 2.060950e-01, 6.198947e-01, 1.554169e+00, 1.349798e+00, 7.682362e-01, 9.057085e-01, 7.176691e-01, 6.683023e-01, 1.330066e+00, 4.731444e-01, 9.369123e-01, 4.441171e-01, 1.217258e+00, 5.846155e-01, 3.021982e-01, 5.140823e-01, 8.494778e-01, 7.599256e-01, 1.127274e+00, 5.048067e-01, 9.279226e-01, 2.908450e-01, 1.177605e+00, 4.266037e-01, 6.224997e-01, 7.328103e-01, 2.692146e-01, 1.23797…
1.000000e+00	1.474215e+00, 3.554956e-01, 7.274647e-01, 1.732981e+00, 1.396120e+00, 1.029061e+00, 1.043582e+00, 7.402363e-01, 5.730037e-01, 1.146729e+00, 2.770506e-01, 7.781926e-01, 2.768841e-01, 1.374382e+00, 5.523940e-01, 1.459415e-01, 3.224455e-01, 7.920821e-01, 6.911227e-01, 7.704432e-01, 4.721097e-01, 1.022247e+00, 1.467098e-01, 9.976322e-01, 2.538602e-01, 6.091386e-01, 7.713736e-01, 1.772837e-01, 1.05487…
1.200000e+00	1.136502e+00, 5.173111e-01, 6.922118e-01, 1.311054e+00, 1.412162e+00, 1.359205e+00, 6.608038e-01, 6.346725e-01, 7.845145e-01, 9.918400e-01, 1.849682e-01, 6.904644e-01, 1.404394e-01, 1.361161e+00, 4.173607e-01, 1.105796e-01, 1.946239e-01, 6.935524e-01, 6.834948e-01, 5.634475e-01, 4.676736e-01, 7.922780e-01, 1.052980e-01, 1.173613e+00, 1.655421e-01, 4.846446e-01, 1.149898e+00, 8.147548e-02, 1.16495…
1.400000e+00	1.482665e+00, 7.157229e-01, 5.654349e-01, 1.657824e+00, 1.292411e+00, 1.521071e+00, 5.335282e-01, 4.462154e-01, 6.658342e-01, 7.202873e-01, 1.125997e-01, 5.796204e-01, 1.196956e-01, 1.299228e+00, 4.966569e-01, 7.672062e-02, 1.479003e-01, 5.684585e-01, 8.276892e-01, 3.247697e-01, 2.796801e-01, 7.811994e-01, 8.581919e-02, 1.094975e+00, 1.099096e-01, 6.294232e-01, 1.045185e+00, 4.956043e-02, 1.16470…
1.600000e+00	1.299178e+00, 8.731652e-01, 4.288909e-01, 1.426173e+00, 1.367319e+00, 1.385415e+00, 4.657289e-01, 3.339670e-01, 6.596918e-01, 7.474058e-01, 8.359377e-02, 5.946451e-01, 5.475402e-02, 1.483700e+00, 5.205154e-01, 4.250523e-02, 1.218340e-01, 5.290096e-01, 6.304098e-01, 1.604956e-01, 3.658125e-01, 7.904308e-01, 6.210074e-02, 1.205186e+00, 6.901066e-02, 6.446292e-01, 1.244908e+00, 3.092415e-02, 1.18507…
1.800000e+00	1.329519e+00, 1.040808e+00, 3.052283e-01, 1.326932e+00, 1.348574e+00, 1.601612e+00, 3.659475e-01, 3.116372e-01, 6.645117e-01, 7.587053e-01, 7.634322e-02, 4.596579e-01, 3.163616e-02, 1.453826e+00, 4.634064e-01, 2.914651e-02, 1.009244e-01, 4.953858e-01, 7.018902e-01, 1.189654e-01, 3.433524e-01, 7.265894e-01, 3.158138e-02, 1.401436e+00, 5.768257e-02, 6.289933e-01, 1.275045e+00, 1.713966e-02, 1.14184…
2.000000e+00	1.312800e+00, 1.072027e+00, 2.478953e-01, 1.281187e+00, 1.448948e+00, 1.645745e+00, 2.550658e-01, 2.623216e-01, 6.827594e-01, 7.334900e-01, 8.639199e-02, 5.696921e-01, 2.200372e-02, 1.449212e+00, 4.836008e-01, 2.462914e-02, 8.862222e-02, 3.127200e-01, 7.548871e-01, 7.948214e-02, 3.886480e-01, 7.330382e-01, 2.050607e-02, 1.357496e+00, 3.373883e-02, 5.540244e-01, 1.220124e+00, 1.025337e-02, 1.28376…
0.000000e+00	2.093802e+00, 6.628905e-01, 1.648479e+00, 2.263255e-01, 7.988808e-01, 1.052441e+00, 1.125461e+00, 2.761415e+00, 7.627118e-01, 1.397508e+00, 6.506187e-01, 1.012106e+00, 2.864057e+00, 1.083608e+00, 3.028490e+00, 1.592211e+00, 9.838714e-01, 2.826147e+00, 1.213119e+00, 1.137547e+00, 1.170163e+00, 2.802181e+00, 1.661966e+00, 2.390986e+00, 1.161724e+00, 2.422686e+00, 1.324740e+00, 2.704736e+00, 2.09024…
2.000000e-01	1.292580e+00, 7.061838e-01, 1.694457e+00, 1.660446e-01, 8.063779e-01, 1.200036e+00, 8.452240e-01, 2.052309e+00, 6.640424e-01, 1.015189e+00, 7.685297e-01, 8.032889e-01, 1.928322e+00, 1.117375e+00, 1.852239e+00, 1.450334e+00, 1.164720e+00, 1.870326e+00, 1.015284e+00, 6.495216e-01, 1.024951e+00, 2.310209e+00, 9.503810e-01, 1.903774e+00, 8.992859e-01, 1.440249e+00, 9.254866e-01, 1.776241e+00, 1.81811…
4.000000e-01	8.834158e-01, 9.184693e-01, 1.326809e+00, 1.364386e-01, 9.851922e-01, 1.300216e+00, 6.345988e-01, 1.847924e+00, 4.634108e-01, 9.139972e-01, 4.857027e-01, 6.394416e-01, 1.591265e+00, 1.387441e+00, 1.336598e+00, 8.012830e-01, 1.027387e+00, 8.849459e-01, 7.598597e-01, 5.648459e-01, 6.745921e-01, 1.522620e+00, 5.380176e-01, 1.313664e+00, 7.130943e-01, 1.043936e+00, 5.672557e-01, 1.050596e+00, 1.64492…
6.000000e-01	9.343786e-01, 9.598552e-01, 9.263677e-01, 1.985844e-01, 1.226759e+00, 1.287739e+00, 5.165162e-01, 1.854493e+00, 4.301830e-01, 1.276591e+00, 5.454563e-01, 5.089897e-01, 1.409719e+00, 1.500999e+00, 7.447972e-01, 5.844495e-01, 1.266270e+00, 5.497605e-01, 8.712519e-01, 3.784979e-01, 4.615351e-01, 1.022287e+00, 4.388666e-01, 1.285370e+00, 5.721216e-01, 5.982910e-01, 3.250363e-01, 9.225560e-01, 1.49387…
8.000000e-01	1.284122e+00, 1.025914e+00, 6.927757e-01, 5.130872e-01, 1.184709e+00, 1.612063e+00, 3.680949e-01, 1.478594e+00, 4.447965e-01, 1.395612e+00, 3.532566e-01, 6.543719e-01, 1.043115e+00, 1.737957e+00, 5.396941e-01, 3.544169e-01, 1.140761e+00, 3.807691e-01, 8.802145e-01, 2.039066e-01, 3.189787e-01, 6.377795e-01, 3.909371e-01, 1.353651e+00, 4.059391e-01, 4.295492e-01, 2.886462e-01, 5.506908e-01, 1.75396…
1.000000e+00	9.044762e-01, 1.117479e+00, 3.965591e-01, 6.328152e-01, 1.335879e+00, 1.984150e+00, 3.118925e-01, 1.130996e+00, 6.303161e-01, 1.424725e+00, 2.440696e-01, 7.301552e-01, 9.826689e-01, 1.382018e+00, 4.497099e-01, 2.544835e-01, 1.301064e+00, 2.924116e-01, 6.840863e-01, 1.109451e-01, 1.705010e-01, 4.758983e-01, 4.058398e-01, 1.364797e+00, 2.196314e-01, 2.989626e-01, 2.133047e-01, 7.771854e-01, 1.73828…
1.200000e+00	1.112567e+00, 1.096544e+00, 3.759611e-01, 7.376389e-01, 1.263914e+00, 1.658956e+00, 2.903135e-01, 9.790471e-01, 6.667047e-01, 1.318195e+00, 2.553419e-01, 6.430028e-01, 1.174851e+00, 1.288266e+00, 4.740574e-01, 1.392343e-01, 1.054017e+00, 3.770359e-01, 6.201289e-01, 7.637145e-02, 1.440367e-01, 4.132473e-01, 3.756105e-01, 9.773146e-01, 1.762784e-01, 1.939781e-01, 2.019730e-01, 6.150340e-01, 1.58811…
1.400000e+00	1.278425e+00, 1.403343e+00, 2.364694e-01, 9.071035e-01, 1.341667e+00, 1.766156e+00, 1.364199e-01, 8.758080e-01, 6.744425e-01, 1.467710e+00, 2.421612e-01, 5.774456e-01, 9.224159e-01, 1.533407e+00, 4.255517e-01, 1.031322e-01, 1.174534e+00, 4.584477e-01, 7.112454e-01, 5.076794e-02, 9.135777e-02, 3.806020e-01, 3.311446e-01, 1.207352e+00, 1.046012e-01, 1.636266e-01, 2.821084e-01, 5.367212e-01, 1.54724…
1.600000e+00	1.166814e+00, 8.940867e-01, 1.528391e-01, 9.444667e-01, 1.355995e+00, 2.006594e+00, 1.492571e-01, 5.843757e-01, 6.777137e-01, 1.187122e+00, 2.473077e-01, 4.962197e-01, 5.470288e-01, 1.496268e+00, 4.182798e-01, 4.794566e-02, 8.552161e-01, 3.975377e-01, 5.802894e-01, 3.029514e-02, 5.945829e-02, 4.628759e-01, 2.515255e-01, 1.066635e+00, 8.331035e-02, 2.514166e-01, 5.297906e-01, 4.874685e-01, 1.25446…
1.800000e+00	1.460863e+00, 1.150377e+00, 1.188064e-01, 1.093307e+00, 1.365950e+00, 1.679797e+00, 1.131618e-01, 5.040320e-01, 7.366817e-01, 1.468874e+00, 2.623531e-01, 6.290437e-01, 3.416960e-01, 1.580010e+00, 3.621395e-01, 4.266068e-02, 6.551529e-01, 4.253152e-01, 6.249090e-01, 1.283525e-02, 4.711939e-02, 5.740786e-01, 1.837656e-01, 1.345697e+00, 4.162778e-02, 3.883812e-01, 6.654147e-01, 2.936259e-01, 1.43955…
2.000000e+00	1.292118e+00, 1.288080e+00, 6.589415e-02, 1.121776e+00, 1.380572e+00, 1.868596e+00, 1.019291e-01, 4.144143e-01, 8.296974e-01, 1.420754e+00, 2.730660e-01, 5.450547e-01, 2.509961e-01, 1.345199e+00, 4.352392e-01, 2.562689e-02, 5.511272e-01, 5.167893e-01, 7.034028e-01, 9.814698e-03, 8.045933e-02, 6.026118e-01, 1.306355e-01, 1.510556e+00, 2.918125e-02, 4.306356e-01, 8.981995e-01, 1.956043e-01, 1.24635…
0.000000e+00	6.999682e-01, 1.240501e+00, 1.317549e+00, 1.045439e+00, 8.376814e-01, 1.714125e+00, 2.039241e+00, 4.573885e-03, 1.692433e+00, 8.341820e-01, 5.399180e-01, 9.132537e-01, 2.210817e+00, 1.676138e+00, 3.143322e-01, 9.147107e-01, 8.932967e-01, 1.805591e+00, 3.244251e-01, 2.597095e+00, 7.701619e-01, 2.113977e+00, 3.960525e-01, 6.685988e-01, 1.873340e+00, 2.660376e+00, 2.872763e+00, 1.153976e+00, 2.48496…
2.000000e-01	7.506603e-01, 8.582471e-01, 9.587368e-01, 1.108561e+00, 1.039801e+00, 1.388498e+00, 1.670359e+00, 4.196570e-01, 1.090865e+00, 5.625409e-01, 3.456096e-01, 9.043462e-01, 1.349001e+00, 1.626044e+00, 1.979476e-01, 8.643755e-01, 9.303455e-01, 9.828322e-01, 4.425767e-01, 2.028150e+00, 6.673471e-01, 1.499540e+00, 2.949271e-01, 6.425958e-01, 1.309558e+00, 1.381757e+00, 1.614379e+00, 9.109923e-01, 1.47939…
4.000000e-01	8.173487e-01, 7.121530e-01, 9.021517e-01, 1.043665e+00, 9.468421e-01, 1.241351e+00, 1.539628e+00, 6.162788e-01, 9.526198e-01, 3.970345e-01, 2.104585e-01, 6.471660e-01, 7.747998e-01, 1.417579e+00, 1.679626e-01, 6.276055e-01, 8.028426e-01, 6.500736e-01, 5.027906e-01, 1.508435e+00, 7.020084e-01, 1.182837e+00, 3.163988e-01, 6.043272e-01, 9.564213e-01, 9.988241e-01, 1.392796e+00, 6.591007e-01, 1.33853…
6.000000e-01	1.050762e+00, 4.802674e-01, 7.051645e-01, 1.113904e+00, 1.022244e+00, 1.185930e+00, 1.202372e+00, 6.471970e-01, 7.795067e-01, 3.266439e-01, 2.230990e-01, 6.211992e-01, 4.721360e-01, 1.297347e+00, 1.607513e-01, 4.891647e-01, 7.846986e-01, 3.924145e-01, 4.567323e-01, 1.191375e+00, 5.788987e-01, 9.892633e-01, 2.623980e-01, 9.433779e-01, 6.722585e-01, 7.509603e-01, 1.167595e+00, 4.231092e-01, 1.23661…
8.000000e-01	8.169584e-01, 5.622992e-01, 6.340133e-01, 1.309181e+00, 1.153173e+00, 1.231061e+00, 9.696560e-01, 4.757498e-01, 6.705983e-01, 2.983900e-01, 1.285219e-01, 6.086398e-01, 2.850090e-01, 1.255893e+00, 2.138821e-01, 3.948892e-01, 5.854124e-01, 2.661351e-01, 6.560813e-01, 1.051862e+00, 6.043388e-01, 9.178069e-01, 2.457527e-01, 1.055411e+00, 4.063335e-01, 7.364689e-01, 1.238801e+00, 3.368662e-01, 9.21316…
1.000000e+00	1.231579e+00, 5.843117e-01, 5.765934e-01, 1.082225e+00, 1.391667e+00, 1.405835e+00, 7.888026e-01, 4.269875e-01, 7.020849e-01, 2.961190e-01, 7.902960e-02, 6.654390e-01, 1.901539e-01, 1.408795e+00, 2.305643e-01, 2.003781e-01, 3.901918e-01, 1.796305e-01, 5.657405e-01, 6.919289e-01, 5.117291e-01, 8.164852e-01, 2.679335e-01, 1.192235e+00, 2.846201e-01, 7.170091e-01, 1.236985e+00, 1.624763e-01, 1.07358…
1.200000e+00	1.300850e+00, 6.196442e-01, 5.150912e-01, 9.918152e-01, 1.373447e+00, 1.757398e+00, 6.173546e-01, 3.447904e-01, 8.456515e-01, 3.166063e-01, 4.899226e-02, 6.002173e-01, 9.916489e-02, 1.675768e+00, 3.178028e-01, 1.233973e-01, 3.124132e-01, 1.170181e-01, 6.017752e-01, 3.440224e-01, 4.649667e-01, 1.002245e+00, 1.764992e-01, 1.050555e+00, 1.884957e-01, 6.652978e-01, 1.214502e+00, 1.008456e-01, 1.20149…
1.400000e+00	1.140499e+00, 9.287854e-01, 3.893201e-01, 1.252579e+00, 1.335833e+00, 1.860570e+00, 4.785756e-01, 2.446532e-01, 7.294271e-01, 3.542304e-01, 3.449722e-02, 4.891144e-01, 6.741192e-02, 1.476756e+00, 3.751750e-01, 7.438841e-02, 2.606002e-01, 6.462859e-02, 6.866089e-01, 2.809485e-01, 4.407861e-01, 7.303367e-01, 1.443589e-01, 1.239498e+00, 1.139788e-01, 5.224602e-01, 1.219738e+00, 5.963315e-02, 1.13468…
1.600000e+00	1.240331e+00, 7.655418e-01, 2.789205e-01, 1.159894e+00, 1.419167e+00, 1.593003e+00, 4.200377e-01, 2.179161e-01, 6.730282e-01, 3.105605e-01, 2.879893e-02, 6.359263e-01, 3.824462e-02, 1.425398e+00, 2.850041e-01, 5.763296e-02, 1.898276e-01, 4.105819e-02, 6.446319e-01, 1.963346e-01, 5.165002e-01, 8.728817e-01, 9.013258e-02, 1.480447e+00, 8.873950e-02, 5.916433e-01, 1.173765e+00, 3.561481e-02, 1.31067…
1.800000e+00	1.224473e+00, 1.030803e+00, 1.636738e-01, 1.105323e+00, 1.400562e+00, 1.477053e+00, 3.141259e-01, 1.704180e-01, 7.056051e-01, 2.538312e-01, 3.465144e-02, 5.025341e-01, 2.015483e-02, 1.316269e+00, 3.884811e-01, 3.997471e-02, 1.539051e-01, 3.201916e-02, 7.685719e-01, 1.054913e-01, 5.345652e-01, 6.830293e-01, 5.505407e-02, 1.486267e+00, 4.621272e-02, 6.358823e-01, 1.087247e+00, 2.433063e-02, 1.56333…
2.000000e+00	1.174015e+00, 1.133943e+00, 1.525454e-01, 1.250828e+00, 1.453613e+00, 2.047831e+00, 2.503310e-01, 1.538539e-01, 6.344324e-01, 3.662654e-01, 4.634813e-02, 5.064812e-01, 1.427266e-02, 1.530449e+00, 4.459419e-01, 2.446550e-02, 1.147521e-01, 2.711331e-02, 6.901703e-01, 8.136016e-02, 4.087361e-01, 7.193698e-01, 4.304735e-02, 1.424914e+00, 3.626591e-02, 5.941174e-01, 1.256334e+00, 1.368160e-02, 1.21819…
0.000000e+00	3.008525e+00, 7.238229e-01, 1.554508e+00, 3.533864e-01, 1.115966e+00, 5.686756e-01, 3.097728e-01, 1.102648e+00, 2.241330e+00, 2.106220e+00, 1.951343e+00, 1.115587e+00, 2.266696e+00, 1.267327e+00, 2.948955e-01, 2.532744e+00, 2.195455e+00, 1.574997e+00, 1.645428e+00, 2.417427e+00, 3.907789e-01, 3.080625e-02, 2.203565e+00, 2.061179e+00, 9.950467e-01, 7.953940e-01, 2.911504e+00, 3.108150e-01, 2.94003…
2.000000e-01	1.652471e+00, 1.138467e+00, 9.555570e-01, 7.102103e-01, 7.091621e-01, 4.723846e-01, 1.891008e-01, 1.316295e+00, 1.870191e+00, 1.696961e+00, 1.023013e+00, 1.063401e+00, 2.317753e+00, 8.978210e-01, 4.436499e-01, 1.720253e+00, 2.039284e+00, 1.158265e+00, 1.210811e+00, 1.335519e+00, 4.282088e-01, 2.598252e-02, 1.248530e+00, 1.797157e+00, 9.011925e-01, 4.334711e-01, 1.494871e+00, 4.674669e-01, 2.09607…
4.000000e-01	9.360568e-01, 1.069267e+00, 6.781813e-01, 7.828968e-01, 7.378865e-01, 4.658917e-01, 1.829952e-01, 1.266235e+00, 1.914530e+00, 1.052227e+00, 8.125895e-01, 7.540412e-01, 1.860836e+00, 7.422223e-01, 3.626943e-01, 1.001386e+00, 1.947344e+00, 8.426845e-01, 1.122858e+00, 7.598833e-01, 4.209082e-01, 1.586663e-02, 9.057148e-01, 1.547190e+00, 5.880612e-01, 3.167452e-01, 1.174064e+00, 7.193544e-01, 2.33169…
6.000000e-01	9.298547e-01, 1.144955e+00, 5.477162e-01, 7.456107e-01, 5.856723e-01, 3.003458e-01, 2.662741e-01, 1.176174e+00, 1.484459e+00, 9.682049e-01, 6.698320e-01, 7.389616e-01, 1.570951e+00, 6.278516e-01, 3.097520e-01, 6.762408e-01, 1.689408e+00, 4.924071e-01, 1.047027e+00, 3.989238e-01, 4.023888e-01, 1.213882e-02, 6.162845e-01, 1.255065e+00, 3.622544e-01, 1.690021e-01, 6.707827e-01, 7.306145e-01, 2.34314…
8.000000e-01	8.564035e-01, 1.243925e+00, 3.313755e-01, 8.423346e-01, 3.577461e-01, 2.730700e-01, 3.175416e-01, 1.607571e+00, 1.226670e+00, 1.102673e+00, 4.441276e-01, 6.947583e-01, 1.433764e+00, 7.550536e-01, 2.766506e-01, 5.204122e-01, 1.881504e+00, 5.002520e-01, 9.157176e-01, 2.386302e-01, 2.728866e-01, 1.428401e-02, 3.513298e-01, 1.565954e+00, 2.594509e-01, 1.145914e-01, 5.168651e-01, 7.667573e-01, 1.91898…
1.000000e+00	1.217430e+00, 1.118551e+00, 2.871659e-01, 7.547389e-01, 3.170877e-01, 3.757049e-01, 3.534564e-01, 1.975301e+00, 9.558989e-01, 1.272479e+00, 3.892435e-01, 5.153710e-01, 1.084479e+00, 6.911843e-01, 3.512945e-01, 3.152728e-01, 1.806889e+00, 4.260408e-01, 8.172328e-01, 1.367248e-01, 1.811364e-01, 2.477739e-02, 2.073137e-01, 1.456025e+00, 1.781695e-01, 6.732542e-02, 3.381257e-01, 6.627117e-01, 1.95362…
1.200000e+00	1.171980e+00, 1.269094e+00, 1.929102e-01, 6.207598e-01, 2.469968e-01, 3.985441e-01, 2.892948e-01, 1.747448e+00, 1.237559e+00, 1.166796e+00, 4.738200e-01, 5.027904e-01, 1.137556e+00, 7.392628e-01, 3.353587e-01, 1.763740e-01, 1.474714e+00, 4.325584e-01, 7.186012e-01, 6.513494e-02, 1.035817e-01, 5.081681e-02, 1.428046e-01, 1.701666e+00, 1.015847e-01, 4.303256e-02, 2.887937e-01, 8.190084e-01, 1.59802…
1.400000e+00	1.229357e+00, 1.254282e+00, 1.249251e-01, 5.496410e-01, 4.354363e-01, 6.217599e-01, 2.264468e-01, 1.698326e+00, 9.946470e-01, 1.308220e+00, 4.271407e-01, 5.897900e-01, 9.726611e-01, 8.967747e-01, 3.546361e-01, 1.122536e-01, 1.368777e+00, 3.649366e-01, 8.471469e-01, 4.784319e-02, 6.728732e-02, 7.314046e-02, 9.459232e-02, 1.625476e+00, 7.243912e-02, 2.535463e-02, 2.847815e-01, 6.046932e-01, 1.90234…
1.600000e+00	1.271817e+00, 1.483499e+00, 1.027356e-01, 4.369554e-01, 4.496701e-01, 8.904129e-01, 2.109225e-01, 2.158889e+00, 1.111763e+00, 1.593984e+00, 3.593259e-01, 6.104667e-01, 1.142699e+00, 1.058864e+00, 3.749605e-01, 6.609796e-02, 1.377372e+00, 3.014066e-01, 9.404142e-01, 3.340868e-02, 4.632235e-02, 1.089108e-01, 6.779310e-02, 1.492419e+00, 3.698407e-02, 2.257575e-02, 2.194017e-01, 7.062257e-01, 1.74540…
1.800000e+00	1.290010e+00, 9.952322e-01, 6.924779e-02, 4.216814e-01, 5.558059e-01, 7.427843e-01, 1.667576e-01, 1.886479e+00, 9.324940e-01, 1.252839e+00, 4.244527e-01, 6.216396e-01, 9.724544e-01, 1.051821e+00, 3.255270e-01, 5.257467e-02, 1.226479e+00, 1.991792e-01, 7.118537e-01, 2.122344e-02, 3.885531e-02, 1.082745e-01, 5.969024e-02, 1.484687e+00, 3.052854e-02, 2.315852e-02, 2.306733e-01, 8.273019e-01, 1.97737…
2.000000e+00	1.233710e+00, 1.372294e+00, 4.195745e-02, 4.594101e-01, 7.213689e-01, 9.389596e-01, 1.463059e-01, 1.827385e+00, 9.486879e-01, 1.451313e+00, 3.459655e-01, 4.965966e-01, 9.259982e-01, 1.129768e+00, 3.328799e-01, 3.067785e-02, 1.389149e+00, 2.019471e-01, 7.525558e-01, 1.445101e-02, 2.379656e-02, 1.304285e-01, 4.815556e-02, 1.438007e+00, 2.044094e-02, 2.833959e-02, 2.011556e-01, 5.270222e-01, 1.74152…
0.000000e+00	4.862309e-02, 2.518728e+00, 2.967781e+00, 4.043172e-01, 2.599429e+00, 3.011279e+00, 4.330001e-01, 1.097360e+00, 1.006375e-01, 5.786791e-02, 2.931986e+00, 1.802957e+00, 1.179864e+00, 1.866295e+00, 3.953747e-01, 8.609621e-01, 4.758070e-01, 2.613471e-01, 3.721355e+00, 1.331212e+00, 4.301556e-02, 1.673990e+00, 4.821000e-01, 1.954331e+00, 1.758264e+00, 1.014804e+00, 3.238688e+00, 7.532966e-01, 1.00261…
2.000000e-01	3.720677e-01, 2.144585e+00, 2.015940e+00, 6.958427e-01, 2.295450e+00, 2.854714e+00, 2.749468e-01, 8.736912e-01, 8.250085e-02, 4.150831e-02, 1.701872e+00, 1.159166e+00, 8.974095e-01, 1.936978e+00, 2.551994e-01, 8.210011e-01, 5.098933e-01, 1.649822e-01, 1.954611e+00, 8.622435e-01, 1.765877e-01, 1.376220e+00, 5.400492e-01, 1.244327e+00, 1.401755e+00, 9.912543e-01, 2.408161e+00, 4.811261e-01, 1.13213…
4.000000e-01	6.982187e-01, 1.625806e+00, 1.357951e+00, 7.534795e-01, 2.050697e+00, 2.583350e+00, 2.566123e-01, 7.246969e-01, 9.238540e-02, 3.578052e-02, 1.011634e+00, 8.376420e-01, 4.081148e-01, 2.222790e+00, 1.461219e-01, 6.785697e-01, 4.099487e-01, 9.545966e-02, 1.943329e+00, 5.042047e-01, 3.443074e-01, 1.025117e+00, 5.742506e-01, 1.254314e+00, 1.005137e+00, 9.105552e-01, 1.888322e+00, 2.651932e-01, 1.11250…
6.000000e-01	7.962642e-01, 1.483170e+00, 9.140048e-01, 8.239540e-01, 1.817941e+00, 2.241882e+00, 1.737894e-01, 5.300854e-01, 1.561312e-01, 2.949750e-02, 5.490948e-01, 9.110642e-01, 2.568208e-01, 1.866068e+00, 1.257711e-01, 5.581801e-01, 2.880110e-01, 5.317052e-02, 1.445659e+00, 2.804036e-01, 3.658397e-01, 9.928093e-01, 6.047444e-01, 9.894663e-01, 7.581511e-01, 8.043455e-01, 1.450526e+00, 1.527968e-01, 1.20669…
8.000000e-01	8.592697e-01, 1.576900e+00, 7.026971e-01, 1.032583e+00, 1.784408e+00, 2.172148e+00, 1.617240e-01, 3.540475e-01, 2.881473e-01, 3.479338e-02, 3.040875e-01, 6.918672e-01, 1.892321e-01, 1.905988e+00, 1.263527e-01, 3.825945e-01, 2.801920e-01, 3.823414e-02, 1.124935e+00, 1.763705e-01, 4.662597e-01, 1.029248e+00, 5.114212e-01, 8.234790e-01, 6.800722e-01, 6.498647e-01, 1.557477e+00, 9.101685e-02, 1.52842…
1.000000e+00	1.233567e+00, 1.299443e+00, 4.121961e-01, 8.494102e-01, 1.947582e+00, 2.211225e+00, 1.051287e-01, 3.807921e-01, 3.684380e-01, 6.049305e-02, 1.363450e-01, 5.505257e-01, 1.000469e-01, 1.874298e+00, 1.959157e-01, 2.266596e-01, 2.002889e-01, 2.198180e-02, 1.148564e+00, 7.828343e-02, 4.312952e-01, 9.365842e-01, 3.386353e-01, 9.945026e-01, 4.140348e-01, 5.852421e-01, 1.479913e+00, 5.730161e-02, 1.45444…
1.200000e+00	1.140626e+00, 1.224776e+00, 3.166070e-01, 1.292611e+00, 1.747020e+00, 2.245449e+00, 8.584053e-02, 3.277570e-01, 4.200352e-01, 7.338299e-02, 7.406353e-02, 6.190752e-01, 6.665489e-02, 1.795069e+00, 3.101695e-01, 1.753803e-01, 1.414157e-01, 1.459997e-02, 1.074453e+00, 5.700931e-02, 5.310735e-01, 7.919015e-01, 2.079211e-01, 1.270898e+00, 2.506434e-01, 6.612101e-01, 1.205305e+00, 3.105918e-02, 1.54749…
1.400000e+00	1.088606e+00, 1.535085e+00, 2.034849e-01, 1.206603e+00, 1.362545e+00, 2.348729e+00, 8.078791e-02, 1.892358e-01, 4.548333e-01, 1.239412e-01, 5.042627e-02, 5.525270e-01, 3.957483e-02, 1.630819e+00, 2.684508e-01, 1.290336e-01, 1.068063e-01, 1.131495e-02, 9.633567e-01, 3.307074e-02, 4.428176e-01, 7.623754e-01, 1.277178e-01, 1.462586e+00, 1.469628e-01, 6.327592e-01, 1.268197e+00, 1.536492e-02, 1.47877…
1.600000e+00	1.144642e+00, 1.468458e+00, 1.534694e-01, 1.160255e+00, 2.001693e+00, 2.370434e+00, 5.699433e-02, 2.138082e-01, 5.135009e-01, 1.325951e-01, 3.659316e-02, 5.728337e-01, 2.533573e-02, 1.869467e+00, 3.232062e-01, 6.000302e-02, 7.671669e-02, 6.052611e-03, 8.566444e-01, 1.736066e-02, 4.656147e-01, 6.773120e-01, 8.339078e-02, 1.304331e+00, 9.820711e-02, 6.787039e-01, 1.203700e+00, 1.021895e-02, 1.49855…
1.800000e+00	1.337475e+00, 1.198604e+00, 9.581326e-02, 1.277928e+00, 1.419858e+00, 1.663967e+00, 3.528980e-02, 1.355984e-01, 5.842087e-01, 1.989677e-01, 3.778852e-02, 5.958977e-01, 1.360218e-02, 1.485285e+00, 4.378222e-01, 4.363770e-02, 6.501727e-02, 6.568528e-03, 7.427618e-01, 1.004419e-02, 4.320013e-01, 7.203079e-01, 5.845878e-02, 1.611754e+00, 7.692908e-02, 6.322543e-01, 1.127799e+00, 7.531186e-03, 1.52803…
2.000000e+00	1.017546e+00, 1.448856e+00, 7.963105e-02, 1.202952e+00, 1.542336e+00, 1.896624e+00, 4.005181e-02, 1.325116e-01, 7.576471e-01, 2.925183e-01, 4.786385e-02, 5.398210e-01, 7.909112e-03, 1.465117e+00, 3.650517e-01, 2.699793e-02, 4.762321e-02, 5.741867e-03, 8.711974e-01, 7.487424e-03, 3.739107e-01, 6.187572e-01, 3.088520e-02, 1.467059e+00, 4.388123e-02, 5.928877e-01, 1.041846e+00, 5.436380e-03, 1.66899…
0.000000e+00	4.959688e-01, 1.909426e+00, 2.176522e+00, 1.309825e-01, 2.263433e+00, 1.815032e+00, 2.365385e+00, 5.211314e-01, 1.967309e+00, 1.145271e+00, 6.363929e-01, 1.834510e+00, 2.594224e+00, 1.421863e+00, 6.700558e-01, 2.441293e+00, 1.519257e+00, 7.451540e-01, 3.205509e+00, 3.226390e-01, 1.602645e+00, 1.666028e+00, 2.066745e+00, 1.961757e-01, 7.126841e-01, 4.581214e-01, 2.070466e+00, 6.925122e-01, 1.18801…
2.000000e-01	3.010084e-01, 1.571260e+00, 1.443792e+00, 4.039081e-01, 1.820541e+00, 1.218479e+00, 2.621911e+00, 4.666526e-01, 1.455706e+00, 6.324617e-01, 4.092473e-01, 1.003849e+00, 1.339950e+00, 8.666857e-01, 2.863590e-01, 1.308301e+00, 1.482481e+00, 3.903002e-01, 2.176048e+00, 6.257023e-01, 1.207387e+00, 1.322708e+00, 1.525094e+00, 1.260407e-01, 7.564692e-01, 2.379669e-01, 1.672929e+00, 7.268713e-01, 1.08881…
4.000000e-01	3.018907e-01, 1.064948e+00, 1.148057e+00, 6.839771e-01, 1.573774e+00, 1.094860e+00, 2.447415e+00, 3.954758e-01, 1.424588e+00, 6.527322e-01, 3.154901e-01, 7.442225e-01, 1.187298e+00, 7.502832e-01, 1.906146e-01, 9.955328e-01, 1.351274e+00, 2.620975e-01, 1.620138e+00, 7.392462e-01, 8.812641e-01, 8.972462e-01, 1.461518e+00, 2.437484e-01, 5.829764e-01, 1.540355e-01, 9.436736e-01, 8.089538e-01, 8.23803…
6.000000e-01	6.850610e-01, 6.912300e-01, 6.497619e-01, 6.040662e-01, 1.224982e+00, 1.035369e+00, 2.663369e+00, 3.685160e-01, 1.084145e+00, 7.444260e-01, 2.483966e-01, 4.237736e-01, 6.677108e-01, 7.713079e-01, 1.202439e-01, 6.085952e-01, 1.199519e+00, 1.473254e-01, 1.327267e+00, 8.689143e-01, 6.828152e-01, 8.356711e-01, 1.077146e+00, 4.288053e-01, 4.038863e-01, 1.150510e-01, 8.928043e-01, 6.324925e-01, 6.95115…
8.000000e-01	7.729230e-01, 5.317856e-01, 5.597836e-01, 8.541625e-01, 8.387573e-01, 7.964568e-01, 2.290837e+00, 5.214934e-01, 9.062359e-01, 7.158794e-01, 1.498414e-01, 3.774735e-01, 4.352068e-01, 9.638406e-01, 7.312287e-02, 3.496765e-01, 8.828816e-01, 1.036681e-01, 1.163044e+00, 1.059274e+00, 5.662696e-01, 8.139338e-01, 1.098024e+00, 6.916615e-01, 2.830957e-01, 2.274457e-01, 1.015332e+00, 5.176410e-01, 5.58251…
1.000000e+00	8.911147e-01, 4.034369e-01, 4.332471e-01, 9.535897e-01, 1.101723e+00, 1.059939e+00, 2.054507e+00, 6.140731e-01, 9.770580e-01, 6.474604e-01, 9.707831e-02, 4.317524e-01, 2.381633e-01, 1.183768e+00, 1.155696e-01, 2.329537e-01, 7.686476e-01, 7.348790e-02, 8.502278e-01, 1.130770e+00, 5.037937e-01, 8.084127e-01, 9.072380e-01, 9.616371e-01, 2.196953e-01, 3.537502e-01, 1.198791e+00, 3.335315e-01, 4.53679…
1.200000e+00	1.057785e+00, 2.603745e-01, 3.711387e-01, 9.928493e-01, 8.513565e-01, 9.071419e-01, 1.881883e+00, 4.975282e-01, 1.021724e+00, 6.308342e-01, 6.202538e-02, 5.154157e-01, 1.637923e-01, 1.151725e+00, 2.048765e-01, 1.670461e-01, 4.847316e-01, 4.296920e-02, 8.914883e-01, 9.400708e-01, 4.676888e-01, 8.096905e-01, 8.764452e-01, 1.110315e+00, 1.329587e-01, 4.279353e-01, 1.062335e+00, 1.990366e-01, 3.48148…
1.400000e+00	1.196975e+00, 2.018567e-01, 4.932789e-01, 8.627382e-01, 9.479255e-01, 1.087657e+00, 1.493092e+00, 3.723608e-01, 9.589923e-01, 5.729224e-01, 2.523212e-02, 5.742052e-01, 9.577291e-02, 1.263716e+00, 2.343487e-01, 1.096984e-01, 4.138806e-01, 4.165867e-02, 9.522891e-01, 1.030317e+00, 4.949802e-01, 8.001166e-01, 7.884740e-01, 1.096154e+00, 7.349514e-02, 5.104613e-01, 1.346108e+00, 1.413498e-01, 2.64447…
1.600000e+00	1.293312e+00, 1.180966e-01, 6.134794e-01, 9.889611e-01, 1.048108e+00, 1.314828e+00, 1.108289e+00, 3.215019e-01, 9.200200e-01, 4.577458e-01, 1.550062e-02, 4.962440e-01, 5.471311e-02, 1.355625e+00, 3.061354e-01, 7.111605e-02, 3.011737e-01, 3.726113e-02, 8.324079e-01, 9.646164e-01, 4.368920e-01, 7.492100e-01, 8.079761e-01, 1.325946e+00, 6.525955e-02, 5.758680e-01, 1.096853e+00, 7.373231e-02, 1.96198…
1.800000e+00	1.066593e+00, 1.832701e-01, 6.867515e-01, 8.244172e-01, 1.175159e+00, 1.323680e+00, 8.646502e-01, 3.027909e-01, 8.578939e-01, 4.102184e-01, 8.825469e-03, 5.077264e-01, 3.371040e-02, 1.216368e+00, 3.390163e-01, 5.082171e-02, 2.193395e-01, 2.713007e-02, 7.683669e-01, 7.220588e-01, 3.768578e-01, 7.399943e-01, 8.067227e-01, 1.317474e+00, 3.671713e-02, 5.518080e-01, 1.224323e+00, 4.613729e-02, 2.28149…
2.000000e+00	1.136917e+00, 4.276572e-01, 7.355564e-01, 1.132073e+00, 1.055472e+00, 1.352545e+00, 7.853422e-01, 2.014632e-01, 9.089475e-01, 4.411532e-01, 5.852976e-03, 7.116749e-01, 2.181933e-02, 1.402993e+00, 3.589923e-01, 2.659221e-02, 1.744142e-01, 2.275700e-02, 6.874117e-01, 6.904399e-01, 3.770485e-01, 5.722302e-01, 6.835408e-01, 1.137959e+00, 3.910448e-02, 6.286863e-01, 1.166224e+00, 2.694362e-02, 3.25546…
0.000000e+00	1.377118e+00, 6.078315e-01, 7.827359e-01, 7.741802e-01, 1.798371e+00, 1.248029e-01, 1.545505e+00, 5.364975e-01, 2.848874e-01, 7.471541e-01, 1.735503e+00, 7.623824e-01, 1.741457e+00, 1.291210e+00, 9.955690e-01, 3.647414e-01, 7.768942e-01, 3.285718e-01, 3.399289e-01, 1.413626e+00, 4.084440e-02, 2.919955e+00, 1.406310e+00, 3.332516e+00, 1.777730e+00, 9.059434e-01, 1.028022e+00, 4.628463e-01, 2.18450…
2.000000e-01	1.318359e+00, 5.303034e-01, 6.960443e-01, 8.388716e-01, 1.700370e+00, 6.548977e-01, 1.039942e+00, 3.679300e-01, 2.021207e-01, 8.567844e-01, 1.198600e+00, 6.717266e-01, 1.084836e+00, 1.604744e+00, 7.072782e-01, 4.206817e-01, 1.121424e+00, 2.162707e-01, 4.458236e-01, 9.647324e-01, 7.057885e-02, 1.721734e+00, 9.745015e-01, 2.491393e+00, 9.618743e-01, 7.159798e-01, 7.114978e-01, 3.574620e-01, 1.50215…
4.000000e-01	1.032134e+00, 5.546084e-01, 6.351482e-01, 8.859004e-01, 1.415382e+00, 1.134131e+00, 9.911058e-01, 3.731040e-01, 1.468116e-01, 9.316039e-01, 6.116595e-01, 5.737966e-01, 7.110586e-01, 1.509720e+00, 7.264712e-01, 3.685107e-01, 9.108173e-01, 2.993530e-01, 4.817824e-01, 8.329657e-01, 7.406633e-02, 1.148551e+00, 6.507354e-01, 2.095517e+00, 5.421904e-01, 5.283858e-01, 7.468995e-01, 4.560911e-01, 1.52939…
6.000000e-01	1.355595e+00, 6.909100e-01, 4.924121e-01, 9.230840e-01, 1.601222e+00, 1.085820e+00, 5.693231e-01, 2.681218e-01, 1.464144e-01, 1.076085e+00, 3.191703e-01, 6.330154e-01, 4.836685e-01, 1.570058e+00, 6.049596e-01, 2.413140e-01, 7.058232e-01, 2.747761e-01, 5.539631e-01, 4.437385e-01, 8.318741e-02, 1.003457e+00, 6.764463e-01, 1.888560e+00, 4.284449e-01, 5.569965e-01, 8.716765e-01, 2.988783e-01, 1.45723…
8.000000e-01	1.264577e+00, 7.058460e-01, 3.110605e-01, 1.073122e+00, 1.427860e+00, 1.525164e+00, 5.600984e-01, 2.352833e-01, 1.964457e-01, 9.296071e-01, 1.962443e-01, 6.335082e-01, 2.693238e-01, 1.962052e+00, 5.551331e-01, 1.470289e-01, 5.482411e-01, 2.807636e-01, 5.533256e-01, 3.293373e-01, 1.057802e-01, 9.525334e-01, 5.121719e-01, 1.662341e+00, 2.612474e-01, 4.450921e-01, 9.832986e-01, 2.051051e-01, 1.49988…
1.000000e+00	1.289427e+00, 9.539533e-01, 2.772687e-01, 1.064691e+00, 1.277023e+00, 1.557427e+00, 5.093958e-01, 1.656482e-01, 2.669272e-01, 9.718847e-01, 1.049824e-01, 5.606338e-01, 1.947431e-01, 1.903083e+00, 4.952328e-01, 9.480801e-02, 4.373177e-01, 3.398865e-01, 5.972750e-01, 2.077843e-01, 1.652429e-01, 9.258792e-01, 3.883116e-01, 1.716081e+00, 2.023778e-01, 5.850810e-01, 1.012163e+00, 1.137411e-01, 1.42423…
1.200000e+00	1.299971e+00, 1.045505e+00, 1.903950e-01, 9.548462e-01, 1.743059e+00, 1.859436e+00, 3.663642e-01, 1.660509e-01, 3.574776e-01, 8.538677e-01, 5.909596e-02, 6.496097e-01, 1.038515e-01, 2.070600e+00, 4.775665e-01, 6.464630e-02, 3.199641e-01, 3.890612e-01, 6.527961e-01, 1.341614e-01, 2.494928e-01, 9.697607e-01, 2.841224e-01, 1.776323e+00, 1.288201e-01, 4.692086e-01, 1.119828e+00, 7.006746e-02, 1.41331…
1.400000e+00	1.388175e+00, 1.064015e+00, 1.457842e-01, 1.191563e+00, 1.613747e+00, 2.032577e+00, 2.884066e-01, 1.273997e-01, 4.599298e-01, 7.180334e-01, 3.350707e-02, 5.990243e-01, 6.093458e-02, 1.654146e+00, 5.348941e-01, 4.118546e-02, 2.269429e-01, 3.355581e-01, 6.202726e-01, 7.405053e-02, 3.076043e-01, 7.718676e-01, 1.732598e-01, 1.350568e+00, 7.709940e-02, 6.303696e-01, 1.236333e+00, 4.433750e-02, 1.18738…
1.600000e+00	1.370734e+00, 1.287138e+00, 1.076028e-01, 1.299304e+00, 1.616553e+00, 1.615927e+00, 2.229932e-01, 9.883928e-02, 4.682725e-01, 7.428137e-01, 2.757606e-02, 5.907562e-01, 3.487372e-02, 1.576341e+00, 4.728720e-01, 2.586547e-02, 1.502761e-01, 2.144265e-01, 6.548283e-01, 4.320616e-02, 3.423653e-01, 8.950273e-01, 1.120195e-01, 1.586981e+00, 4.444709e-02, 6.862054e-01, 1.119288e+00, 2.025295e-02, 1.26303…
1.800000e+00	1.028006e+00, 1.200302e+00, 8.659732e-02, 1.151976e+00, 1.433661e+00, 1.640660e+00, 1.527023e-01, 8.975095e-02, 5.321546e-01, 8.269655e-01, 2.444112e-02, 5.211303e-01, 2.189794e-02, 1.698624e+00, 3.997810e-01, 1.703609e-02, 1.291931e-01, 1.596503e-01, 6.958519e-01, 2.535668e-02, 3.560280e-01, 8.080712e-01, 7.872668e-02, 1.343084e+00, 3.340500e-02, 5.958116e-01, 1.088538e+00, 1.536386e-02, 1.37679…
2.000000e+00	1.068293e+00, 1.349089e+00, 5.477902e-02, 1.107868e+00, 1.506553e+00, 2.059533e+00, 1.421148e-01, 6.546205e-02, 6.319624e-01, 5.553919e-01, 4.134620e-02, 5.653757e-01, 1.420615e-02, 1.799094e+00, 4.615466e-01, 1.364313e-02, 1.023645e-01, 1.314966e-01, 6.324605e-01, 1.742800e-02, 3.823398e-01, 6.669775e-01, 5.260546e-02, 1.400800e+00, 1.983277e-02, 5.218220e-01, 8.454413e-01, 8.310132e-03, 1.53871…
0.000000e+00	1.228325e+00, 1.130341e+00, 6.783098e-02, 7.951601e-01, 1.768033e+00, 2.946717e+00, 1.830135e+00, 1.905552e-01, 2.276728e+00, 2.536718e+00, 6.110536e-02, 2.540352e+00, 2.194115e+00, 2.420242e+00, 1.509118e+00, 5.067424e-01, 2.316703e+00, 2.325409e-01, 1.814504e+00, 3.590029e-01, 1.042393e+00, 2.705768e+00, 2.199177e+00, 1.750867e+00, 1.770060e+00, 2.341512e-01, 3.062427e+00, 2.166146e+00, 1.87089…
2.000000e-01	1.071579e+00, 9.359512e-01, 2.584488e-01, 8.238896e-01, 1.583054e+00, 2.211376e+00, 1.471382e+00, 5.501110e-01, 1.891077e+00, 1.737073e+00, 4.327099e-02, 1.654875e+00, 1.480394e+00, 2.328905e+00, 8.735482e-01, 5.473634e-01, 2.168631e+00, 3.711798e-01, 9.521455e-01, 6.589685e-01, 9.490836e-01, 1.857014e+00, 2.127279e+00, 1.751448e+00, 1.105543e+00, 1.327485e-01, 1.933021e+00, 1.464642e+00, 1.33256…
4.000000e-01	1.291047e+00, 5.668410e-01, 4.201979e-01, 1.033453e+00, 1.946456e+00, 1.599316e+00, 8.777883e-01, 4.246057e-01, 1.244138e+00, 8.920605e-01, 2.835847e-02, 1.240959e+00, 1.098520e+00, 1.765558e+00, 7.321720e-01, 4.872570e-01, 2.174704e+00, 3.818846e-01, 9.889626e-01, 6.144490e-01, 9.123464e-01, 1.407686e+00, 1.606969e+00, 1.699368e+00, 6.719331e-01, 6.577332e-02, 1.149261e+00, 9.755793e-01, 2.27831…
6.000000e-01	1.246587e+00, 8.367398e-01, 4.989386e-01, 1.176292e+00, 1.616764e+00, 1.520034e+00, 7.127543e-01, 3.257941e-01, 1.017100e+00, 8.176497e-01, 1.262597e-02, 9.475397e-01, 1.148877e+00, 1.337324e+00, 6.598095e-01, 2.815686e-01, 2.219564e+00, 2.844055e-01, 9.073832e-01, 5.342808e-01, 7.175138e-01, 8.187766e-01, 1.440897e+00, 1.773153e+00, 5.302071e-01, 4.020732e-02, 8.998414e-01, 1.119722e+00, 3.96053…
8.000000e-01	1.241368e+00, 8.503557e-01, 5.519418e-01, 1.193212e+00, 1.730486e+00, 1.452456e+00, 5.325809e-01, 2.798094e-01, 9.031060e-01, 8.825744e-01, 8.732462e-03, 9.732016e-01, 9.852545e-01, 1.026919e+00, 5.277303e-01, 2.246631e-01, 1.829625e+00, 3.132699e-01, 8.197517e-01, 3.560767e-01, 4.553537e-01, 6.657773e-01, 1.119142e+00, 1.554258e+00, 3.086189e-01, 2.907413e-02, 6.824605e-01, 9.183683e-01, 5.15518…
1.000000e+00	1.240965e+00, 7.999203e-01, 3.963513e-01, 1.130060e+00, 1.489700e+00, 1.216127e+00, 5.083999e-01, 2.362829e-01, 8.733880e-01, 1.156061e+00, 9.364351e-03, 7.646969e-01, 6.720498e-01, 9.477088e-01, 5.049088e-01, 1.570028e-01, 1.303638e+00, 4.020937e-01, 6.768745e-01, 1.948673e-01, 3.617532e-01, 6.537055e-01, 9.312545e-01, 1.555433e+00, 2.033280e-01, 2.642596e-02, 7.720517e-01, 8.582617e-01, 6.74771…
1.200000e+00	1.255884e+00, 8.880316e-01, 3.020478e-01, 1.162059e+00, 1.210850e+00, 1.083021e+00, 3.430275e-01, 1.824817e-01, 1.026207e+00, 9.811753e-01, 2.190385e-02, 6.741138e-01, 3.621819e-01, 1.045423e+00, 5.048742e-01, 9.420045e-02, 1.047036e+00, 3.838239e-01, 7.624853e-01, 1.469804e-01, 2.680567e-01, 5.872738e-01, 1.024177e+00, 1.198895e+00, 1.473909e-01, 9.087721e-02, 9.976672e-01, 5.605198e-01, 8.93999…
1.400000e+00	1.204068e+00, 1.123241e+00, 2.447206e-01, 1.234065e+00, 1.129766e+00, 1.189993e+00, 3.495034e-01, 1.437481e-01, 8.615762e-01, 9.236131e-01, 4.299877e-02, 5.779468e-01, 2.417733e-01, 1.244475e+00, 4.381696e-01, 6.442066e-02, 6.470202e-01, 4.584408e-01, 6.676860e-01, 7.917997e-02, 2.520231e-01, 6.473517e-01, 7.231739e-01, 1.780421e+00, 7.504825e-02, 2.688127e-01, 1.206519e+00, 4.581415e-01, 9.91157…
1.600000e+00	1.291814e+00, 1.015576e+00, 1.373382e-01, 1.278456e+00, 1.106548e+00, 1.463706e+00, 2.737320e-01, 1.514289e-01, 7.674131e-01, 8.698174e-01, 8.179894e-02, 6.941852e-01, 1.658717e-01, 1.449232e+00, 4.400441e-01, 3.655201e-02, 5.783422e-01, 4.206845e-01, 7.314856e-01, 4.891614e-02, 2.355011e-01, 6.195234e-01, 4.862195e-01, 1.462464e+00, 6.007336e-02, 4.171235e-01, 9.815633e-01, 3.239420e-01, 1.13058…
1.800000e+00	1.224321e+00, 1.041635e+00, 1.167798e-01, 1.006783e+00, 1.165548e+00, 1.357547e+00, 1.856124e-01, 9.673747e-02, 8.137327e-01, 7.775534e-01, 1.022907e-01, 5.748677e-01, 7.586814e-02, 1.127290e+00, 4.323253e-01, 2.763326e-02, 4.322057e-01, 2.984303e-01, 6.531696e-01, 3.627288e-02, 3.385130e-01, 7.077754e-01, 2.884450e-01, 1.427833e+00, 3.479357e-02, 4.763132e-01, 1.000846e+00, 1.472774e-01, 1.29274…
2.000000e+00	1.028318e+00, 1.028602e+00, 7.563038e-02, 1.038620e+00, 1.260484e+00, 1.680301e+00, 1.543833e-01, 8.593081e-02, 8.029901e-01, 6.681259e-01, 1.254001e-01, 4.536064e-01, 5.185564e-02, 1.146835e+00, 3.405648e-01, 1.677904e-02, 2.919063e-01, 2.686201e-01, 7.669018e-01, 1.887294e-02, 3.190026e-01, 7.088104e-01, 1.763654e-01, 1.414001e+00, 2.469086e-02, 5.125061e-01, 1.203474e+00, 9.865830e-02, 1.23665…
0.000000e+00	4.275576e-01, 5.567992e-01, 1.793863e+00, 1.557104e+00, 8.002365e-01, 1.307804e+00, 3.180833e+00, 2.661584e+00, 1.853934e+00, 2.101745e+00, 1.924836e+00, 2.136323e+00, 2.393019e+00, 1.235158e-01, 1.099721e+00, 1.720283e+00, 1.915362e-01, 2.553618e+00, 1.948670e+00, 1.205111e+00, 5.621227e-01, 9.121426e-01, 2.049918e+00, 2.594034e+00, 8.335539e-01, 1.978220e+00, 1.472875e+00, 8.115847e-01, 2.86419…
2.000000e-01	2.399860e-01, 4.497631e-01, 1.863358e+00, 1.325633e+00, 3.887717e-01, 1.006672e+00, 1.863111e+00, 2.226041e+00, 1.357102e+00, 1.741728e+00, 1.358612e+00, 1.681467e+00, 1.929019e+00, 3.603709e-01, 6.530797e-01, 1.504873e+00, 4.433810e-01, 2.247466e+00, 1.708018e+00, 1.021086e+00, 4.969258e-01, 6.468897e-01, 1.263968e+00, 2.071589e+00, 7.872682e-01, 1.160653e+00, 8.474483e-01, 4.094072e-01, 2.15953…
4.000000e-01	2.838677e-01, 2.543329e-01, 1.263962e+00, 1.419118e+00, 4.017989e-01, 7.499691e-01, 1.538679e+00, 1.939407e+00, 1.441070e+00, 1.488439e+00, 9.404802e-01, 1.303956e+00, 1.751874e+00, 5.021794e-01, 3.310318e-01, 9.313281e-01, 5.406826e-01, 1.340383e+00, 1.361876e+00, 9.699960e-01, 4.031453e-01, 4.867196e-01, 7.063462e-01, 1.321102e+00, 7.328483e-01, 1.063879e+00, 6.555845e-01, 3.050936e-01, 1.79992…
6.000000e-01	5.076599e-01, 1.938968e-01, 1.233501e+00, 1.167363e+00, 2.863796e-01, 8.230320e-01, 1.718830e+00, 1.201943e+00, 1.147445e+00, 1.593306e+00, 6.352668e-01, 9.458647e-01, 1.351830e+00, 8.375498e-01, 2.381855e-01, 5.207586e-01, 1.021891e+00, 1.075943e+00, 1.491242e+00, 1.044777e+00, 2.581779e-01, 3.248767e-01, 5.124520e-01, 8.936101e-01, 6.182044e-01, 8.953188e-01, 3.493179e-01, 2.133218e-01, 1.50197…
8.000000e-01	9.759873e-01, 1.432113e-01, 9.045137e-01, 9.711174e-01, 2.849031e-01, 7.379146e-01, 1.992491e+00, 1.259002e+00, 1.192647e+00, 1.396954e+00, 5.298399e-01, 7.949702e-01, 1.038953e+00, 7.446655e-01, 1.407725e-01, 4.020312e-01, 8.704877e-01, 9.980121e-01, 1.192711e+00, 8.920979e-01, 1.816441e-01, 2.902597e-01, 3.381980e-01, 7.579142e-01, 6.431706e-01, 6.893449e-01, 3.466559e-01, 2.545437e-01, 1.12616…
1.000000e+00	9.951176e-01, 1.118378e-01, 1.051904e+00, 7.364461e-01, 3.521960e-01, 8.494929e-01, 1.569442e+00, 1.232734e+00, 9.399322e-01, 1.494831e+00, 3.741595e-01, 7.716194e-01, 1.355760e+00, 1.066379e+00, 1.655322e-01, 3.186049e-01, 1.137855e+00, 7.226948e-01, 1.023622e+00, 9.726582e-01, 1.202109e-01, 2.930896e-01, 2.876300e-01, 8.038899e-01, 5.403520e-01, 5.937786e-01, 3.296307e-01, 2.880026e-01, 7.70939…
1.200000e+00	8.651312e-01, 7.857418e-02, 9.821238e-01, 4.969459e-01, 5.757811e-01, 9.014791e-01, 1.986205e+00, 1.508207e+00, 9.983397e-01, 1.364727e+00, 2.424176e-01, 6.421819e-01, 1.270935e+00, 9.590553e-01, 1.761951e-01, 1.876787e-01, 7.648007e-01, 6.369831e-01, 8.215609e-01, 9.244908e-01, 5.576476e-02, 2.679147e-01, 4.085734e-01, 7.326533e-01, 3.936399e-01, 5.361566e-01, 2.934193e-01, 2.716882e-01, 7.14314…
1.400000e+00	1.205047e+00, 4.856890e-02, 8.078571e-01, 4.764077e-01, 6.275867e-01, 1.159194e+00, 1.724243e+00, 1.773127e+00, 9.887903e-01, 1.656038e+00, 1.463204e-01, 6.078932e-01, 1.182413e+00, 8.614255e-01, 2.561042e-01, 1.362497e-01, 1.082707e+00, 4.690048e-01, 8.165131e-01, 1.171808e+00, 5.428522e-02, 2.471253e-01, 6.222253e-01, 7.136570e-01, 3.154806e-01, 4.262589e-01, 3.175917e-01, 2.823283e-01, 5.94083…
1.600000e+00	1.240101e+00, 4.563359e-02, 1.090873e+00, 4.007653e-01, 7.842654e-01, 9.429298e-01, 1.807052e+00, 1.350113e+00, 8.509501e-01, 1.644029e+00, 7.306150e-02, 6.686147e-01, 9.798431e-01, 1.025855e+00, 2.738631e-01, 9.439058e-02, 7.470567e-01, 4.646772e-01, 7.701128e-01, 1.065480e+00, 3.634116e-02, 2.648475e-01, 7.221253e-01, 8.899658e-01, 2.598147e-01, 4.577725e-01, 4.369135e-01, 2.438514e-01, 4.02365…
1.800000e+00	1.267360e+00, 3.115631e-02, 8.333721e-01, 3.617170e-01, 9.159600e-01, 1.050398e+00, 1.453785e+00, 1.320736e+00, 8.975947e-01, 1.509866e+00, 4.727165e-02, 5.416624e-01, 9.480313e-01, 1.221021e+00, 3.366980e-01, 6.154076e-02, 7.081047e-01, 3.597236e-01, 8.355044e-01, 1.044819e+00, 2.715118e-02, 2.477378e-01, 7.452618e-01, 8.181792e-01, 2.386159e-01, 4.379718e-01, 5.108481e-01, 2.452951e-01, 3.14750…
2.000000e+00	1.052361e+00, 3.217696e-02, 7.362730e-01, 4.802533e-01, 9.951859e-01, 1.176813e+00, 1.483740e+00, 1.110422e+00, 9.700271e-01, 1.594727e+00, 2.903140e-02, 5.187292e-01, 6.654313e-01, 1.037501e+00, 2.771378e-01, 4.255091e-02, 7.745157e-01, 3.318634e-01, 7.995541e-01, 8.861426e-01, 2.214266e-02, 4.034809e-01, 5.872410e-01, 1.059883e+00, 1.797450e-01, 5.282953e-01, 8.535715e-01, 1.976035e-01, 3.51059…
0.000000e+00	5.492429e-01, 1.554359e+00, 1.177120e+00, 2.297442e+00, 7.352928e-01, 4.188194e-01, 8.793392e-01, 1.155223e-01, 1.400746e+00, 1.651585e+00, 1.484784e+00, 1.826637e+00, 2.570940e+00, 1.977687e+00, 9.283343e-01, 3.611253e-01, 4.633034e-01, 2.840735e+00, 1.628035e+00, 3.452090e+00, 1.445145e-01, 7.885663e-01, 2.111085e+00, 1.653375e-01, 1.954405e-01, 2.350667e+00, 1.364201e+00, 2.287258e+00, 4.12280…
2.000000e-01	8.223658e-01, 1.215496e+00, 1.051454e+00, 1.592195e+00, 8.796676e-01, 4.749820e-01, 9.697073e-01, 1.073376e-01, 1.153258e+00, 1.351300e+00, 7.642340e-01, 1.187785e+00, 1.378837e+00, 1.410113e+00, 5.817693e-01, 2.566777e-01, 5.772945e-01, 1.821274e+00, 1.320733e+00, 1.659902e+00, 2.258046e-01, 4.441660e-01, 1.705477e+00, 2.381432e-01, 2.307671e-01, 1.820955e+00, 9.905214e-01, 1.454496e+00, 4.35403…
4.000000e-01	9.386114e-01, 7.212156e-01, 6.839851e-01, 1.366273e+00, 1.203839e+00, 5.453598e-01, 1.324336e+00, 7.965990e-02, 1.180755e+00, 1.425464e+00, 4.156902e-01, 6.545318e-01, 8.295072e-01, 1.205888e+00, 3.959499e-01, 1.518600e-01, 7.671196e-01, 1.420590e+00, 9.786685e-01, 1.421784e+00, 1.656122e-01, 3.950408e-01, 1.436058e+00, 4.142173e-01, 1.982989e-01, 1.187704e+00, 7.309707e-01, 8.680010e-01, 3.37536…
6.000000e-01	1.040746e+00, 6.225907e-01, 5.248047e-01, 9.804479e-01, 1.139558e+00, 5.682496e-01, 1.614502e+00, 6.222013e-02, 9.444436e-01, 1.252442e+00, 2.647320e-01, 4.541273e-01, 5.620968e-01, 1.058180e+00, 3.147815e-01, 9.840635e-02, 5.910449e-01, 9.894907e-01, 9.183034e-01, 1.201916e+00, 1.633828e-01, 6.150677e-01, 1.159726e+00, 7.230280e-01, 1.323940e-01, 7.914846e-01, 7.889703e-01, 5.237832e-01, 3.02599…
8.000000e-01	1.139186e+00, 4.863251e-01, 4.356087e-01, 1.030477e+00, 1.096538e+00, 7.680912e-01, 1.526951e+00, 5.015756e-02, 8.316659e-01, 1.121477e+00, 1.199610e-01, 4.940335e-01, 3.528320e-01, 9.278762e-01, 3.431714e-01, 6.081806e-02, 4.478366e-01, 8.957169e-01, 8.221955e-01, 9.605291e-01, 1.369998e-01, 5.982990e-01, 9.965084e-01, 8.602356e-01, 7.956015e-02, 8.405078e-01, 9.807526e-01, 2.181522e-01, 2.70314…
1.000000e+00	9.973684e-01, 4.031253e-01, 4.820449e-01, 9.541069e-01, 9.576052e-01, 8.941066e-01, 1.230945e+00, 4.658513e-02, 1.032659e+00, 1.066382e+00, 7.850144e-02, 6.379753e-01, 1.837244e-01, 1.074516e+00, 3.886998e-01, 4.637580e-02, 3.338527e-01, 5.213075e-01, 9.292323e-01, 1.140548e+00, 1.942353e-01, 6.034691e-01, 9.496703e-01, 1.091661e+00, 5.228540e-02, 7.699249e-01, 1.097205e+00, 1.798968e-01, 2.11183…
1.200000e+00	1.204780e+00, 3.219158e-01, 5.421945e-01, 8.769831e-01, 9.108496e-01, 1.004685e+00, 9.578523e-01, 3.296157e-02, 9.096387e-01, 7.865925e-01, 4.099344e-02, 6.354068e-01, 1.106532e-01, 1.234917e+00, 4.188522e-01, 3.118861e-02, 2.324794e-01, 4.201438e-01, 7.666491e-01, 8.911544e-01, 2.561901e-01, 7.212616e-01, 8.531601e-01, 1.242194e+00, 4.974060e-02, 6.366801e-01, 1.282821e+00, 8.630249e-02, 1.72305…
1.400000e+00	1.003383e+00, 4.114552e-01, 5.249109e-01, 8.320720e-01, 1.041561e+00, 1.133072e+00, 9.234938e-01, 3.015527e-02, 7.673752e-01, 9.369369e-01, 2.387220e-02, 5.220040e-01, 7.696425e-02, 1.580343e+00, 3.831694e-01, 1.462560e-02, 1.819967e-01, 4.144890e-01, 7.663146e-01, 7.779094e-01, 2.211507e-01, 6.241555e-01, 9.382352e-01, 1.272697e+00, 2.905783e-02, 6.172642e-01, 1.097648e+00, 5.468242e-02, 2.76939…
1.600000e+00	1.206158e+00, 5.874611e-01, 5.091361e-01, 1.242266e+00, 1.222144e+00, 1.243690e+00, 7.649744e-01, 2.188918e-02, 9.798614e-01, 7.613574e-01, 1.298817e-02, 5.001523e-01, 4.793823e-02, 9.263199e-01, 5.298265e-01, 1.332440e-02, 1.466632e-01, 2.568185e-01, 8.333642e-01, 5.053168e-01, 2.807857e-01, 7.337687e-01, 6.890265e-01, 1.249425e+00, 2.053202e-02, 6.405529e-01, 1.329144e+00, 3.043226e-02, 5.16342…
1.800000e+00	1.454418e+00, 5.609546e-01, 4.302458e-01, 1.076702e+00, 1.135932e+00, 1.201143e+00, 6.589250e-01, 2.547118e-02, 9.239444e-01, 5.972204e-01, 7.047595e-03, 5.139026e-01, 2.487939e-02, 1.207742e+00, 3.847124e-01, 1.061144e-02, 1.254653e-01, 1.648833e-01, 7.292046e-01, 3.559427e-01, 3.496009e-01, 6.599001e-01, 3.850807e-01, 1.290066e+00, 1.635384e-02, 7.587289e-01, 9.213565e-01, 1.533705e-02, 7.29260…
2.000000e+00	1.157566e+00, 8.784225e-01, 3.136958e-01, 1.235800e+00, 1.196879e+00, 1.431254e+00, 5.091116e-01, 1.545672e-02, 8.978147e-01, 6.233091e-01, 8.661114e-03, 5.773942e-01, 1.506948e-02, 1.157658e+00, 4.461758e-01, 7.977550e-03, 9.759949e-02, 1.000313e-01, 6.583294e-01, 2.189859e-01, 3.826327e-01, 8.127497e-01, 3.358751e-01, 1.168645e+00, 1.038331e-02, 5.439057e-01, 1.216729e+00, 1.406985e-02, 8.77251…
0.000000e+00	4.352284e-01, 9.304155e-01, 1.221422e+00, 1.261098e+00, 1.561164e+00, 8.625488e-01, 1.702737e+00, 2.492854e+00, 1.455227e+00, 2.000477e+00, 5.150623e-01, 2.745923e+00, 7.202817e-01, 2.549946e-01, 1.202722e+00, 7.257066e-01, 2.542203e-02, 2.458101e+00, 1.349986e+00, 2.572745e+00, 1.213013e+00, 1.810360e+00, 1.724693e+00, 2.389477e+00, 1.163221e+00, 1.774645e+00, 3.748008e-01, 1.003661e+00, 2.84980…
2.000000e-01	6.888239e-01, 5.686343e-01, 1.413132e+00, 1.269421e+00, 1.100133e+00, 7.037691e-01, 1.631093e+00, 2.117807e+00, 1.163133e+00, 1.993037e+00, 4.614436e-01, 1.762476e+00, 8.015519e-01, 5.499699e-01, 6.828407e-01, 7.189400e-01, 4.679542e-02, 1.574077e+00, 8.621007e-01, 1.822267e+00, 8.402542e-01, 1.609037e+00, 8.734763e-01, 1.854845e+00, 9.059562e-01, 1.426930e+00, 6.097092e-01, 4.492793e-01, 2.04548…
4.000000e-01	7.384362e-01, 5.175536e-01, 1.129978e+00, 1.233078e+00, 6.611914e-01, 7.354257e-01, 1.026362e+00, 1.912762e+00, 9.882442e-01, 1.779977e+00, 4.186192e-01, 1.363744e+00, 7.436920e-01, 1.077919e+00, 4.357841e-01, 4.878508e-01, 9.761301e-02, 1.183666e+00, 6.679283e-01, 1.381262e+00, 5.858661e-01, 9.987063e-01, 5.328075e-01, 1.565520e+00, 8.986425e-01, 1.085441e+00, 7.721315e-01, 2.363691e-01, 1.88079…
6.000000e-01	1.131671e+00, 5.984761e-01, 8.801564e-01, 1.290554e+00, 8.131414e-01, 9.325466e-01, 8.798404e-01, 1.757530e+00, 6.812149e-01, 1.584741e+00, 4.479847e-01, 1.054042e+00, 5.340502e-01, 1.175319e+00, 2.860219e-01, 2.532471e-01, 1.015108e-01, 1.053687e+00, 8.566374e-01, 8.189923e-01, 3.400563e-01, 1.153207e+00, 3.574505e-01, 1.139667e+00, 5.656640e-01, 9.201549e-01, 9.146797e-01, 1.622926e-01, 1.81395…
8.000000e-01	1.019312e+00, 8.222569e-01, 9.957969e-01, 1.192440e+00, 9.767960e-01, 1.113695e+00, 6.175591e-01, 1.096208e+00, 6.118256e-01, 1.351385e+00, 4.502382e-01, 7.381581e-01, 3.892609e-01, 1.159830e+00, 3.480280e-01, 1.796233e-01, 7.011065e-02, 5.858767e-01, 8.070968e-01, 6.305566e-01, 4.105681e-01, 8.733816e-01, 1.950514e-01, 9.657216e-01, 4.248382e-01, 7.217853e-01, 1.056391e+00, 8.113075e-02, 1.44842…
1.000000e+00	1.200164e+00, 9.137277e-01, 6.574082e-01, 1.341206e+00, 1.004283e+00, 1.645279e+00, 5.558655e-01, 7.902321e-01, 6.870259e-01, 1.051426e+00, 2.861553e-01, 6.911436e-01, 2.303846e-01, 1.368874e+00, 3.765842e-01, 1.530649e-01, 5.255849e-02, 7.498635e-01, 8.070165e-01, 3.514869e-01, 4.288198e-01, 9.553146e-01, 1.165043e-01, 1.064882e+00, 3.037344e-01, 5.795833e-01, 1.074945e+00, 5.191262e-02, 1.36708…
1.200000e+00	1.068292e+00, 8.312445e-01, 4.569929e-01, 1.247527e+00, 1.073373e+00, 1.586134e+00, 4.968214e-01, 7.135848e-01, 5.522866e-01, 1.200993e+00, 2.671280e-01, 7.172424e-01, 1.626103e-01, 1.500648e+00, 3.685229e-01, 1.129771e-01, 4.412449e-02, 5.358638e-01, 7.712794e-01, 2.575128e-01, 3.622643e-01, 8.319728e-01, 7.801000e-02, 1.055757e+00, 2.205662e-01, 5.346081e-01, 1.022725e+00, 2.781124e-02, 1.32595…
1.400000e+00	1.307673e+00, 1.113734e+00, 4.250325e-01, 1.235785e+00, 1.260526e+00, 1.994677e+00, 3.476523e-01, 7.398410e-01, 6.430534e-01, 8.162266e-01, 1.969379e-01, 6.594379e-01, 9.004107e-02, 1.251993e+00, 4.142434e-01, 5.885484e-02, 2.684854e-02, 5.516033e-01, 7.835827e-01, 1.513783e-01, 3.313714e-01, 8.141172e-01, 5.010024e-02, 1.273475e+00, 1.458210e-01, 5.921527e-01, 1.189632e+00, 1.564549e-02, 1.60314…
1.600000e+00	1.232054e+00, 1.120652e+00, 2.618575e-01, 1.237488e+00, 1.421383e+00, 1.628519e+00, 2.968165e-01, 5.194017e-01, 6.005151e-01, 7.232874e-01, 1.641791e-01, 6.064002e-01, 4.965504e-02, 1.375508e+00, 4.289760e-01, 3.923592e-02, 2.544732e-02, 4.536001e-01, 6.750993e-01, 8.067799e-02, 3.870133e-01, 8.190310e-01, 3.206666e-02, 1.160363e+00, 9.200755e-02, 6.669360e-01, 1.227653e+00, 8.785637e-03, 1.55263…
1.800000e+00	1.378385e+00, 1.129317e+00, 1.929238e-01, 1.158091e+00, 1.191649e+00, 1.910424e+00, 2.215871e-01, 4.185705e-01, 7.394644e-01, 7.333666e-01, 1.739239e-01, 6.053983e-01, 2.947849e-02, 1.439833e+00, 3.564922e-01, 2.618133e-02, 1.462944e-02, 3.035435e-01, 6.499972e-01, 5.532475e-02, 3.788710e-01, 7.475971e-01, 2.220991e-02, 1.195919e+00, 5.353087e-02, 5.846807e-01, 1.052429e+00, 5.668301e-03, 1.58287…
2.000000e+00	1.263541e+00, 1.483055e+00, 1.244283e-01, 1.275704e+00, 1.443106e+00, 1.706340e+00, 1.611432e-01, 3.367585e-01, 5.228993e-01, 6.699025e-01, 1.844622e-01, 5.834002e-01, 1.617984e-02, 1.567859e+00, 3.402791e-01, 1.844265e-02, 1.624613e-02, 2.234668e-01, 5.962980e-01, 3.225201e-02, 4.319211e-01, 7.156132e-01, 1.185719e-02, 1.432345e+00, 3.681501e-02, 6.445329e-01, 1.189350e+00, 4.247019e-03, 1.62309…
0.000000e+00	5.267884e-01, 4.684538e-01, 6.815530e-02, 1.323955e+00, 4.030429e-01, 2.517539e+00, 8.595942e-01, 8.437462e-01, 3.080356e-01, 1.996665e+00, 2.433129e+00, 1.113915e+00, 4.267585e-01, 1.862795e+00, 1.209604e+00, 1.025477e+00, 1.736658e+00, 8.124436e-01, 1.436731e+00, 1.853226e+00, 3.741294e-01, 4.169855e-01, 2.940771e-01, 3.074296e+00, 1.138747e+00, 3.008434e+00, 1.949432e+00, 2.153967e+00, 2.35365…
2.000000e-01	6.228607e-01, 5.993243e-01, 2.817397e-01, 1.212443e+00, 8.003904e-01, 2.544765e+00, 6.703510e-01, 1.266602e+00, 4.271343e-01, 1.621549e+00, 1.064879e+00, 8.366442e-01, 8.749770e-01, 1.921797e+00, 6.050276e-01, 7.036812e-01, 1.929016e+00, 7.766862e-01, 1.219645e+00, 8.907089e-01, 4.728927e-01, 5.353776e-01, 3.881947e-01, 2.551181e+00, 7.958513e-01, 1.191458e+00, 1.486378e+00, 1.662163e+00, 1.82841…
4.000000e-01	8.309344e-01, 8.330567e-01, 4.284552e-01, 1.080814e+00, 1.133470e+00, 3.101005e+00, 6.333210e-01, 1.280450e+00, 5.023255e-01, 1.105929e+00, 7.974929e-01, 7.942179e-01, 8.442743e-01, 1.674175e+00, 3.903543e-01, 4.900007e-01, 1.555582e+00, 5.430753e-01, 1.216419e+00, 6.592082e-01, 5.284067e-01, 5.080932e-01, 3.794318e-01, 2.040393e+00, 6.066955e-01, 1.071306e+00, 1.332588e+00, 1.350437e+00, 2.13686…
6.000000e-01	1.001781e+00, 7.610994e-01, 3.647243e-01, 1.022577e+00, 1.286434e+00, 2.783271e+00, 4.286230e-01, 9.985431e-01, 6.566365e-01, 9.069181e-01, 6.184856e-01, 7.324912e-01, 1.016818e+00, 1.516777e+00, 2.807976e-01, 2.769053e-01, 1.030521e+00, 5.977599e-01, 9.674780e-01, 3.808515e-01, 4.606768e-01, 5.986859e-01, 2.502694e-01, 1.492554e+00, 2.467838e-01, 7.073960e-01, 1.094350e+00, 1.011416e+00, 2.11434…
8.000000e-01	1.044446e+00, 9.353871e-01, 2.505435e-01, 1.424443e+00, 1.238982e+00, 2.427623e+00, 2.922323e-01, 7.730984e-01, 6.697695e-01, 6.640987e-01, 5.591039e-01, 6.792924e-01, 6.663917e-01, 1.428300e+00, 2.619843e-01, 2.142422e-01, 8.364832e-01, 4.486702e-01, 8.738123e-01, 2.135539e-01, 4.763177e-01, 6.190802e-01, 1.692512e-01, 1.931753e+00, 2.402850e-01, 6.302261e-01, 1.157582e+00, 6.569264e-01, 2.34907…
1.000000e+00	1.165194e+00, 1.211681e+00, 1.674212e-01, 1.339866e+00, 1.028790e+00, 2.275131e+00, 2.805953e-01, 6.613929e-01, 7.654484e-01, 5.089221e-01, 3.595721e-01, 6.276429e-01, 3.758237e-01, 1.305679e+00, 3.028612e-01, 1.503793e-01, 5.955339e-01, 3.278805e-01, 8.965819e-01, 1.194040e-01, 3.774610e-01, 6.486581e-01, 1.044601e-01, 1.861158e+00, 1.510939e-01, 5.966864e-01, 1.195018e+00, 3.752691e-01, 1.89318…
1.200000e+00	1.108921e+00, 1.290523e+00, 1.332272e-01, 1.152331e+00, 1.560192e+00, 1.964513e+00, 2.192051e-01, 5.640981e-01, 8.651616e-01, 5.099987e-01, 3.957130e-01, 6.559108e-01, 2.290801e-01, 1.262799e+00, 3.331702e-01, 1.028880e-01, 5.491378e-01, 1.970650e-01, 7.051391e-01, 7.940585e-02, 4.530278e-01, 7.033596e-01, 6.468613e-02, 1.776380e+00, 1.099815e-01, 5.708863e-01, 1.156905e+00, 2.270614e-01, 1.35607…
1.400000e+00	1.276988e+00, 1.121129e+00, 8.685946e-02, 1.288852e+00, 1.414831e+00, 2.187585e+00, 1.549601e-01, 4.364572e-01, 6.438114e-01, 4.277426e-01, 3.790977e-01, 6.027181e-01, 1.922674e-01, 1.081604e+00, 3.795895e-01, 5.658588e-02, 3.727456e-01, 1.533595e-01, 8.446492e-01, 3.540906e-02, 4.709647e-01, 7.494867e-01, 4.493354e-02, 1.732880e+00, 6.233044e-02, 7.311585e-01, 1.029748e+00, 1.693179e-01, 1.78991…
1.600000e+00	1.205173e+00, 1.362012e+00, 7.734900e-02, 1.227082e+00, 1.378049e+00, 1.906957e+00, 1.097017e-01, 3.266493e-01, 6.829895e-01, 4.913782e-01, 3.845921e-01, 6.734203e-01, 7.220940e-02, 1.392560e+00, 3.787006e-01, 4.353415e-02, 2.656889e-01, 8.555236e-02, 8.220114e-01, 2.569498e-02, 4.568659e-01, 6.931329e-01, 2.405262e-02, 1.684090e+00, 3.369254e-02, 7.015518e-01, 1.022662e+00, 9.478813e-02, 1.58617…
1.800000e+00	1.146928e+00, 1.174442e+00, 4.950623e-02, 1.256392e+00, 1.419017e+00, 1.930508e+00, 9.983782e-02, 3.117387e-01, 7.761997e-01, 4.850892e-01, 3.450574e-01, 5.004673e-01, 5.971444e-02, 1.583338e+00, 4.500262e-01, 2.730697e-02, 2.191077e-01, 7.360950e-02, 7.894545e-01, 1.864977e-02, 4.582711e-01, 8.132329e-01, 1.310300e-02, 1.408265e+00, 2.002260e-02, 6.783398e-01, 1.178908e+00, 4.440729e-02, 1.82238…
2.000000e+00	1.174122e+00, 1.541316e+00, 3.790412e-02, 1.404036e+00, 1.398685e+00, 1.510660e+00, 7.842228e-02, 2.676658e-01, 7.513373e-01, 4.313025e-01, 3.269835e-01, 5.290607e-01, 3.572301e-02, 1.222131e+00, 3.617143e-01, 1.666106e-02, 1.786437e-01, 6.944295e-02, 6.313133e-01, 1.166989e-02, 4.436258e-01, 7.146094e-01, 1.277140e-02, 1.663273e+00, 1.819332e-02, 7.161272e-01, 1.273283e+00, 3.078559e-02, 1.44169…
0.000000e+00	1.506701e+00, 4.293827e-01, 9.811369e-01, 2.362417e+00, 2.166067e+00, 1.777602e+00, 3.360537e-01, 7.347918e-01, 1.062437e+00, 1.690228e-01, 1.508013e+00, 2.514010e+00, 1.798663e+00, 2.107061e+00, 2.398054e+00, 1.918185e+00, 2.148031e+00, 5.531199e-01, 1.514173e-01, 2.757856e+00, 2.823902e+00, 2.241359e+00, 6.053746e-01, 1.931135e+00, 1.681440e+00, 3.937822e-03, 1.977324e+00, 2.851112e-01, 1.95463…
2.000000e-01	1.046810e+00, 6.481646e-01, 1.005734e+00, 2.479433e+00, 1.676126e+00, 1.532982e+00, 2.277119e-01, 7.711239e-01, 8.818140e-01, 1.562141e-01, 8.027313e-01, 1.377062e+00, 1.614583e+00, 1.681158e+00, 1.378918e+00, 1.180814e+00, 1.887034e+00, 5.943842e-01, 1.258585e-01, 1.749872e+00, 1.677417e+00, 1.881408e+00, 7.670027e-01, 1.701411e+00, 1.661204e+00, 2.697807e-03, 1.529479e+00, 4.887967e-01, 2.08786…
4.000000e-01	7.755834e-01, 7.566781e-01, 1.046621e+00, 1.916572e+00, 1.619596e+00, 1.805551e+00, 2.048976e-01, 5.844142e-01, 6.084146e-01, 1.949212e-01, 6.026766e-01, 1.047769e+00, 1.147896e+00, 1.586232e+00, 8.172987e-01, 9.187143e-01, 1.944692e+00, 3.983073e-01, 1.794790e-01, 8.685628e-01, 1.514629e+00, 1.319712e+00, 7.623775e-01, 1.131478e+00, 1.050851e+00, 1.602454e-03, 9.635509e-01, 6.693636e-01, 2.08401…
6.000000e-01	7.702724e-01, 1.120637e+00, 8.374576e-01, 1.954744e+00, 1.379633e+00, 1.704685e+00, 1.472415e-01, 4.791266e-01, 5.461589e-01, 4.930775e-01, 4.959868e-01, 8.380953e-01, 9.979194e-01, 1.636897e+00, 5.701865e-01, 7.916684e-01, 2.049922e+00, 3.948456e-01, 2.840389e-01, 4.749345e-01, 1.024721e+00, 9.522558e-01, 8.237802e-01, 1.057410e+00, 7.000465e-01, 1.065969e-03, 7.691747e-01, 6.704203e-01, 1.93716…
8.000000e-01	8.133346e-01, 9.605600e-01, 5.620286e-01, 1.687079e+00, 1.551128e+00, 1.897346e+00, 1.263703e-01, 4.388226e-01, 4.633902e-01, 6.460828e-01, 4.077027e-01, 6.549412e-01, 1.002088e+00, 1.702348e+00, 3.473749e-01, 5.315581e-01, 1.227225e+00, 3.806417e-01, 4.565505e-01, 3.473994e-01, 6.086707e-01, 8.098652e-01, 7.010006e-01, 1.161328e+00, 5.604711e-01, 1.312448e-03, 6.866056e-01, 7.994325e-01, 1.79810…
1.000000e+00	9.280749e-01, 1.077028e+00, 4.270042e-01, 1.480133e+00, 1.491211e+00, 1.739706e+00, 1.132666e-01, 2.699853e-01, 6.530703e-01, 8.414979e-01, 3.265099e-01, 6.787827e-01, 5.070657e-01, 1.318103e+00, 3.091817e-01, 3.200161e-01, 1.092956e+00, 4.657683e-01, 4.516491e-01, 1.869321e-01, 4.438975e-01, 7.571087e-01, 5.160432e-01, 1.244872e+00, 3.325207e-01, 1.505898e-02, 8.533944e-01, 8.159349e-01, 1.58323…
1.200000e+00	8.987576e-01, 1.152386e+00, 2.917424e-01, 1.235039e+00, 1.454278e+00, 1.493270e+00, 7.477507e-02, 2.313475e-01, 7.177652e-01, 8.988155e-01, 1.907818e-01, 6.767417e-01, 3.891792e-01, 1.490769e+00, 3.637047e-01, 2.260211e-01, 1.065753e+00, 4.830717e-01, 4.650229e-01, 1.087700e-01, 3.087888e-01, 6.997051e-01, 5.003275e-01, 1.382997e+00, 2.061800e-01, 9.881796e-02, 7.772992e-01, 6.634768e-01, 1.51133…
1.400000e+00	1.128938e+00, 1.180668e+00, 1.969523e-01, 1.127608e+00, 1.430477e+00, 1.887269e+00, 6.084280e-02, 2.310461e-01, 7.629322e-01, 8.178748e-01, 2.523342e-01, 6.933187e-01, 2.809013e-01, 1.487160e+00, 3.457812e-01, 1.121737e-01, 6.484516e-01, 5.270239e-01, 5.902090e-01, 6.023170e-02, 3.817044e-01, 6.989564e-01, 3.111369e-01, 1.261190e+00, 1.293076e-01, 2.871036e-01, 8.131625e-01, 3.609425e-01, 1.61194…
1.600000e+00	1.204989e+00, 1.314032e+00, 1.384719e-01, 1.285731e+00, 1.193701e+00, 1.861707e+00, 6.237751e-02, 1.674902e-01, 6.804933e-01, 9.164229e-01, 2.596076e-01, 5.239121e-01, 1.407553e-01, 1.486997e+00, 3.742527e-01, 1.009489e-01, 4.926541e-01, 4.286175e-01, 7.024514e-01, 3.489283e-02, 2.717846e-01, 7.362869e-01, 2.289322e-01, 1.393413e+00, 9.128919e-02, 4.064487e-01, 1.080955e+00, 2.061146e-01, 1.74397…
1.800000e+00	1.091110e+00, 1.321197e+00, 8.912359e-02, 9.544011e-01, 1.643456e+00, 1.841255e+00, 3.625418e-02, 1.181063e-01, 6.545435e-01, 7.789664e-01, 2.740621e-01, 6.127786e-01, 8.486981e-02, 1.266537e+00, 3.357462e-01, 6.600586e-02, 3.987435e-01, 4.568567e-01, 6.821389e-01, 1.911931e-02, 3.436343e-01, 6.605812e-01, 1.052721e-01, 1.276368e+00, 6.294134e-02, 5.275376e-01, 1.023283e+00, 1.849510e-01, 1.66678…
2.000000e+00	1.112100e+00, 1.128379e+00, 6.683924e-02, 1.594507e+00, 1.467031e+00, 1.759578e+00, 3.521970e-02, 9.550446e-02, 7.081245e-01, 6.893051e-01, 2.479836e-01, 5.450340e-01, 6.181145e-02, 1.491863e+00, 3.600390e-01, 3.472600e-02, 2.720050e-01, 3.029631e-01, 6.753921e-01, 1.317331e-02, 3.563706e-01, 6.655233e-01, 6.600567e-02, 1.380875e+00, 3.963517e-02, 5.615461e-01, 1.104666e+00, 9.261677e-02, 1.78782…
0.000000e+00	1.809847e+00, 1.065016e+00, 3.064198e-01, 2.810541e+00, 2.339770e+00, 8.699638e-01, 7.762872e-01, 5.652915e-02, 1.872360e+00, 2.328455e+00, 1.248037e+00, 2.541879e+00, 1.288414e+00, 9.586409e-01, 7.548411e-01, 2.630466e+00, 6.791732e-01, 1.654310e+00, 3.096219e+00, 1.253158e+00, 1.526282e-01, 9.579193e-01, 1.102191e+00, 1.821885e+00, 1.636755e+00, 2.014220e+00, 1.165817e+00, 3.192972e+00, 2.17441…
2.000000e-01	1.365155e+00, 1.077629e+00, 5.014483e-01, 2.424948e+00, 1.949246e+00, 7.147357e-01, 6.156490e-01, 5.349417e-02, 1.324366e+00, 1.683697e+00, 9.146194e-01, 1.397411e+00, 1.017852e+00, 7.531938e-01, 6.284684e-01, 2.168150e+00, 7.313267e-01, 1.372110e+00, 2.342494e+00, 6.280494e-01, 1.834589e-01, 7.224749e-01, 5.681960e-01, 1.673553e+00, 9.827445e-01, 1.805827e+00, 8.797605e-01, 1.625553e+00, 2.58125…
4.000000e-01	8.596265e-01, 1.017919e+00, 5.006775e-01, 2.023468e+00, 1.423628e+00, 5.660140e-01, 4.936008e-01, 4.170476e-02, 1.156215e+00, 1.671444e+00, 6.789291e-01, 1.341336e+00, 4.492622e-01, 7.087654e-01, 4.718421e-01, 1.368692e+00, 5.005839e-01, 1.071734e+00, 1.654307e+00, 3.684662e-01, 1.757237e-01, 6.255577e-01, 3.969122e-01, 1.565997e+00, 7.204912e-01, 1.227474e+00, 8.709775e-01, 9.748645e-01, 2.44424…
6.000000e-01	5.782538e-01, 1.262338e+00, 4.923108e-01, 1.944318e+00, 9.700721e-01, 5.432858e-01, 3.619073e-01, 3.532022e-02, 1.064937e+00, 1.567718e+00, 5.032474e-01, 1.160194e+00, 3.307573e-01, 8.516572e-01, 2.960383e-01, 7.903550e-01, 5.184374e-01, 6.294601e-01, 1.409587e+00, 2.244027e-01, 1.825424e-01, 6.370387e-01, 2.795815e-01, 1.654545e+00, 4.394046e-01, 1.054767e+00, 1.091424e+00, 5.254713e-01, 1.92122…
8.000000e-01	7.401615e-01, 1.172622e+00, 3.966281e-01, 1.645973e+00, 7.852588e-01, 7.371962e-01, 3.194788e-01, 2.394578e-02, 9.359322e-01, 1.392866e+00, 4.679620e-01, 8.458696e-01, 1.825662e-01, 9.006019e-01, 2.027456e-01, 5.238536e-01, 3.124256e-01, 6.442828e-01, 1.280215e+00, 1.186118e-01, 2.699021e-01, 6.813095e-01, 1.787266e-01, 1.234886e+00, 3.310421e-01, 9.629400e-01, 1.070743e+00, 3.093419e-01, 1.54783…
1.000000e+00	8.742748e-01, 1.154136e+00, 2.477851e-01, 1.404927e+00, 5.803806e-01, 7.612208e-01, 2.533920e-01, 2.458398e-02, 9.087518e-01, 8.891589e-01, 4.453389e-01, 6.845311e-01, 1.323365e-01, 9.950322e-01, 1.775882e-01, 3.755555e-01, 2.340342e-01, 6.460085e-01, 1.188130e+00, 8.551539e-02, 3.014153e-01, 6.498946e-01, 8.556050e-02, 1.380236e+00, 2.081226e-01, 7.537323e-01, 1.163464e+00, 1.562126e-01, 1.98537…
1.200000e+00	1.161248e+00, 1.291572e+00, 1.513545e-01, 1.475099e+00, 8.783087e-01, 9.035018e-01, 1.594650e-01, 1.883796e-02, 9.723463e-01, 8.074692e-01, 4.344225e-01, 8.245284e-01, 6.763976e-02, 8.915322e-01, 2.201339e-01, 2.259624e-01, 2.093916e-01, 5.668557e-01, 8.840420e-01, 4.743275e-02, 2.779073e-01, 6.952661e-01, 5.611865e-02, 1.372941e+00, 1.339915e-01, 7.461296e-01, 1.104532e+00, 1.023336e-01, 1.71411…
1.400000e+00	1.059619e+00, 1.376413e+00, 1.293956e-01, 1.424250e+00, 9.089309e-01, 9.824591e-01, 1.755727e-01, 1.839814e-02, 7.871430e-01, 6.978715e-01, 4.310951e-01, 7.225638e-01, 4.670013e-02, 1.056622e+00, 2.873988e-01, 1.310985e-01, 1.406902e-01, 6.105222e-01, 9.491346e-01, 2.686624e-02, 3.210204e-01, 7.137349e-01, 4.492080e-02, 1.232383e+00, 8.658573e-02, 6.553669e-01, 1.034399e+00, 5.187530e-02, 1.98228…
1.600000e+00	1.172429e+00, 1.090355e+00, 8.341282e-02, 1.445366e+00, 9.766100e-01, 8.239271e-01, 1.259168e-01, 1.224885e-02, 8.680068e-01, 6.432788e-01, 4.088501e-01, 5.826299e-01, 2.383922e-02, 1.033274e+00, 3.072061e-01, 8.587143e-02, 1.127125e-01, 4.115675e-01, 8.620136e-01, 1.997222e-02, 3.746594e-01, 8.086051e-01, 2.054049e-02, 1.364873e+00, 5.373760e-02, 6.777764e-01, 1.305035e+00, 3.376058e-02, 1.30076…
1.800000e+00	9.126848e-01, 1.307224e+00, 5.386500e-02, 1.065831e+00, 1.140426e+00, 1.037280e+00, 9.754298e-02, 9.944648e-03, 8.327683e-01, 5.388253e-01, 3.251289e-01, 5.725486e-01, 1.864627e-02, 1.386503e+00, 3.471311e-01, 5.717443e-02, 5.702029e-02, 2.456589e-01, 7.491679e-01, 1.201591e-02, 4.018090e-01, 5.853329e-01, 1.337439e-02, 1.192374e+00, 3.487369e-02, 6.456478e-01, 9.858748e-01, 1.656817e-02, 1.65921…
2.000000e+00	1.167586e+00, 1.092630e+00, 5.413808e-02, 1.286265e+00, 1.106335e+00, 1.257259e+00, 7.241911e-02, 8.304187e-03, 8.658111e-01, 4.523543e-01, 4.093713e-01, 6.272610e-01, 1.038211e-02, 1.404390e+00, 4.005523e-01, 3.399910e-02, 6.476002e-02, 2.109364e-01, 7.603523e-01, 8.724712e-03, 3.880764e-01, 7.553663e-01, 8.148986e-03, 1.405426e+00, 2.516138e-02, 6.556629e-01, 1.372044e+00, 1.091902e-02, 1.59372…
0.000000e+00	3.322033e+00, 1.961161e+00, 3.094399e+00, 4.363158e-01, 1.148340e+00, 2.610094e+00, 3.192723e-01, 1.744993e+00, 8.991983e-01, 5.138442e-01, 7.964882e-01, 1.981735e-01, 2.236736e+00, 1.181301e+00, 2.011206e-01, 3.531903e-01, 1.905444e+00, 1.119309e+00, 1.866949e+00, 1.335976e+00, 2.174211e+00, 1.260243e+00, 2.623728e+00, 2.059313e+00, 7.807064e-01, 2.341497e+00, 5.809288e-01, 1.985390e+00, 3.04664…
2.000000e-01	2.157138e+00, 1.695268e+00, 1.717781e+00, 7.399195e-01, 1.425007e+00, 2.725270e+00, 3.320203e-01, 1.444103e+00, 6.721781e-01, 7.786519e-01, 6.056295e-01, 3.869402e-01, 1.709617e+00, 1.132782e+00, 3.689174e-01, 2.319981e-01, 1.762408e+00, 7.773272e-01, 1.162294e+00, 7.019505e-01, 1.547842e+00, 9.657090e-01, 1.969730e+00, 1.220150e+00, 9.727503e-01, 1.064266e+00, 3.154863e-01, 1.401032e+00, 2.16505…
4.000000e-01	1.821166e+00, 1.653379e+00, 1.394774e+00, 9.988833e-01, 1.377139e+00, 2.352540e+00, 2.866705e-01, 9.241456e-01, 6.640881e-01, 9.166627e-01, 3.710053e-01, 4.356441e-01, 1.726729e+00, 1.382199e+00, 3.803661e-01, 2.975095e-01, 1.843448e+00, 4.471871e-01, 9.576005e-01, 4.778348e-01, 1.095307e+00, 7.342480e-01, 8.813756e-01, 7.324690e-01, 8.440891e-01, 6.946143e-01, 2.590174e-01, 1.146613e+00, 2.83018…
6.000000e-01	1.680431e+00, 1.486930e+00, 8.498489e-01, 8.366754e-01, 1.421467e+00, 2.535622e+00, 3.651333e-01, 8.938980e-01, 6.519519e-01, 1.208145e+00, 4.343351e-01, 5.173939e-01, 1.186327e+00, 1.267209e+00, 4.317037e-01, 2.186337e-01, 1.449227e+00, 3.531028e-01, 7.671129e-01, 2.862866e-01, 6.936608e-01, 4.635915e-01, 6.148770e-01, 7.750610e-01, 5.761679e-01, 4.492155e-01, 1.182706e-01, 8.166793e-01, 2.17797…
8.000000e-01	1.428671e+00, 1.249730e+00, 6.313323e-01, 8.009521e-01, 1.580347e+00, 1.847143e+00, 4.090900e-01, 7.206635e-01, 6.102145e-01, 1.186727e+00, 3.890171e-01, 5.764130e-01, 1.289899e+00, 1.094734e+00, 5.199340e-01, 1.536396e-01, 1.439582e+00, 3.426936e-01, 8.827477e-01, 2.105821e-01, 3.699644e-01, 3.471572e-01, 4.882070e-01, 7.366937e-01, 4.648620e-01, 2.459616e-01, 1.315044e-01, 7.900842e-01, 1.69729…
1.000000e+00	1.254384e+00, 1.347413e+00, 3.715645e-01, 1.044304e+00, 1.291974e+00, 2.227717e+00, 5.014414e-01, 6.741138e-01, 8.525035e-01, 1.491205e+00, 3.967909e-01, 6.159025e-01, 9.792133e-01, 1.215722e+00, 4.856945e-01, 9.599816e-02, 1.207455e+00, 4.864754e-01, 7.367690e-01, 9.927323e-02, 2.792362e-01, 2.694823e-01, 2.668836e-01, 1.031796e+00, 2.331843e-01, 1.676905e-01, 2.288452e-01, 8.778090e-01, 2.06265…
1.200000e+00	1.389691e+00, 1.463751e+00, 3.275668e-01, 1.096669e+00, 1.291846e+00, 2.286924e+00, 3.731880e-01, 5.057574e-01, 9.439884e-01, 1.512152e+00, 3.670236e-01, 7.017980e-01, 7.294581e-01, 1.265555e+00, 3.797169e-01, 6.289679e-02, 1.113307e+00, 4.217503e-01, 6.587606e-01, 7.523061e-02, 1.810483e-01, 4.673595e-01, 1.821613e-01, 9.894446e-01, 1.704054e-01, 1.515248e-01, 4.222175e-01, 7.185478e-01, 1.80637…
1.400000e+00	1.232770e+00, 1.567871e+00, 2.590873e-01, 1.019574e+00, 1.378270e+00, 1.721641e+00, 2.909236e-01, 4.222851e-01, 7.422259e-01, 1.362259e+00, 3.634925e-01, 6.374236e-01, 3.816429e-01, 1.320806e+00, 5.250870e-01, 4.533911e-02, 8.532135e-01, 5.049155e-01, 7.055618e-01, 4.790026e-02, 1.286116e-01, 5.115876e-01, 1.258720e-01, 1.230944e+00, 1.107476e-01, 2.166573e-01, 6.905216e-01, 4.923555e-01, 1.65788…
1.600000e+00	1.104245e+00, 1.171140e+00, 1.432821e-01, 8.925312e-01, 1.413818e+00, 1.684738e+00, 2.366179e-01, 3.589139e-01, 9.043124e-01, 1.237395e+00, 4.161791e-01, 5.682891e-01, 2.455915e-01, 1.169876e+00, 4.741999e-01, 3.243199e-02, 5.541473e-01, 5.227771e-01, 5.885883e-01, 2.971997e-02, 1.417384e-01, 4.887713e-01, 6.655245e-02, 1.409018e+00, 7.237408e-02, 4.462022e-01, 8.750694e-01, 3.124947e-01, 1.88135…
1.800000e+00	1.241544e+00, 1.461465e+00, 8.783517e-02, 9.797596e-01, 1.486027e+00, 1.985369e+00, 1.880923e-01, 2.241190e-01, 9.510902e-01, 1.040286e+00, 3.835668e-01, 5.802513e-01, 1.738315e-01, 1.257890e+00, 4.772898e-01, 1.914379e-02, 3.981348e-01, 4.360156e-01, 7.182581e-01, 2.161246e-02, 1.574420e-01, 4.941096e-01, 4.638213e-02, 1.409966e+00, 5.613125e-02, 4.087002e-01, 8.670435e-01, 2.089822e-01, 1.90660…
2.000000e+00	1.138347e+00, 1.343033e+00, 6.655880e-02, 1.234769e+00, 1.276627e+00, 1.890144e+00, 1.621198e-01, 2.142003e-01, 7.405922e-01, 1.125921e+00, 3.647754e-01, 4.859248e-01, 1.011054e-01, 1.325124e+00, 4.626846e-01, 1.456063e-02, 3.844119e-01, 5.731554e-01, 7.729670e-01, 1.225530e-02, 1.730914e-01, 6.448176e-01, 2.442837e-02, 1.413311e+00, 3.671116e-02, 5.164940e-01, 1.067474e+00, 1.022244e-01, 1.67041…
0.000000e+00	8.716134e-01, 2.272994e+00, 6.302945e-01, 6.866805e-01, 2.831867e+00, 2.549926e+00, 1.154128e+00, 1.188002e+00, 1.396473e+00, 8.691189e-01, 1.238105e+00, 2.835553e-01, 9.237206e-01, 1.060417e+00, 2.073693e+00, 2.912699e+00, 2.407372e+00, 2.182113e+00, 5.586104e-01, 4.877304e-01, 3.650179e-01, 3.540218e-01, 2.549300e+00, 2.389519e-01, 1.234279e+00, 1.487535e+00, 2.714255e+00, 1.092140e+00, 5.59899…
2.000000e-01	5.886753e-01, 1.735117e+00, 5.025341e-01, 5.392471e-01, 2.077695e+00, 2.152690e+00, 1.472681e+00, 1.401589e+00, 1.276771e+00, 6.662311e-01, 6.328109e-01, 2.439365e-01, 1.310841e+00, 9.422263e-01, 1.203119e+00, 2.225018e+00, 2.434156e+00, 1.270169e+00, 5.983739e-01, 5.192500e-01, 3.938796e-01, 3.978420e-01, 1.989238e+00, 6.113744e-01, 8.349813e-01, 8.921099e-01, 1.665685e+00, 1.048596e+00, 4.20720…
4.000000e-01	3.277722e-01, 1.416672e+00, 2.705821e-01, 9.193848e-01, 1.289407e+00, 1.993137e+00, 1.492085e+00, 1.595185e+00, 9.740601e-01, 4.236310e-01, 4.373388e-01, 3.528280e-01, 1.210903e+00, 8.655359e-01, 7.251380e-01, 1.150873e+00, 1.495967e+00, 8.215366e-01, 7.652641e-01, 6.553697e-01, 4.571764e-01, 3.248807e-01, 1.375671e+00, 9.100885e-01, 5.644700e-01, 5.072885e-01, 1.562770e+00, 9.860152e-01, 3.66315…
6.000000e-01	4.696734e-01, 8.006728e-01, 2.397385e-01, 7.895624e-01, 1.068673e+00, 1.493078e+00, 1.472127e+00, 1.313324e+00, 9.622856e-01, 3.034789e-01, 2.561534e-01, 3.814717e-01, 1.007844e+00, 1.080532e+00, 3.862607e-01, 8.628840e-01, 1.642549e+00, 4.500200e-01, 5.626272e-01, 8.829281e-01, 4.468027e-01, 2.712197e-01, 1.150815e+00, 9.465104e-01, 3.311220e-01, 2.619148e-01, 1.136323e+00, 1.012836e+00, 3.51158…
8.000000e-01	7.257327e-01, 5.887324e-01, 1.749372e-01, 1.097836e+00, 1.037577e+00, 1.431542e+00, 1.631817e+00, 1.131415e+00, 8.826771e-01, 5.956402e-01, 1.183237e-01, 4.478904e-01, 1.236131e+00, 9.942321e-01, 2.216790e-01, 4.666477e-01, 1.494570e+00, 3.178281e-01, 6.445646e-01, 9.072766e-01, 3.360354e-01, 2.667392e-01, 1.135964e+00, 1.128704e+00, 2.306441e-01, 1.515125e-01, 6.662034e-01, 6.312242e-01, 2.31748…
1.000000e+00	9.846648e-01, 4.710656e-01, 2.301672e-01, 1.122249e+00, 8.517855e-01, 1.183563e+00, 1.185887e+00, 9.021345e-01, 7.902824e-01, 8.473704e-01, 7.661168e-02, 4.995846e-01, 1.162126e+00, 1.045013e+00, 1.820098e-01, 2.818430e-01, 1.291650e+00, 2.047348e-01, 6.824673e-01, 8.558503e-01, 2.006244e-01, 2.771057e-01, 1.020221e+00, 1.200177e+00, 1.362689e-01, 1.238476e-01, 6.042332e-01, 7.520371e-01, 2.19053…
1.200000e+00	8.145204e-01, 5.084248e-01, 2.810004e-01, 9.975148e-01, 8.072239e-01, 1.416669e+00, 7.820630e-01, 7.412854e-01, 1.030484e+00, 9.688676e-01, 4.364776e-02, 5.089804e-01, 8.955820e-01, 9.366644e-01, 2.185679e-01, 1.745585e-01, 1.202305e+00, 2.360165e-01, 7.502992e-01, 7.510964e-01, 1.462662e-01, 3.076250e-01, 9.568851e-01, 1.322071e+00, 9.318997e-02, 9.362895e-02, 6.474606e-01, 5.982302e-01, 3.45473…
1.400000e+00	1.140427e+00, 7.217147e-01, 2.575319e-01, 9.610152e-01, 1.178128e+00, 1.313668e+00, 6.893923e-01, 5.540189e-01, 7.661186e-01, 9.220919e-01, 2.263776e-02, 5.512035e-01, 4.782720e-01, 1.129884e+00, 2.617549e-01, 1.381825e-01, 8.577644e-01, 2.788103e-01, 6.662153e-01, 4.764231e-01, 1.557624e-01, 4.014491e-01, 8.440463e-01, 1.266133e+00, 6.134858e-02, 1.667360e-01, 8.254913e-01, 5.100582e-01, 5.07911…
1.600000e+00	1.192593e+00, 7.912071e-01, 2.212910e-01, 1.032378e+00, 9.263943e-01, 1.264265e+00, 6.099158e-01, 5.685483e-01, 9.892313e-01, 8.554455e-01, 1.676887e-02, 5.677030e-01, 3.314086e-01, 1.025143e+00, 2.342345e-01, 7.187056e-02, 6.922692e-01, 3.095304e-01, 8.004862e-01, 3.189323e-01, 1.593805e-01, 6.132823e-01, 7.992996e-01, 1.556958e+00, 4.222818e-02, 2.998607e-01, 1.073789e+00, 4.141663e-01, 6.90868…
1.800000e+00	1.030821e+00, 7.432779e-01, 1.782453e-01, 1.023159e+00, 1.235220e+00, 1.305975e+00, 4.641133e-01, 4.458140e-01, 8.364654e-01, 8.112056e-01, 1.553645e-02, 4.706809e-01, 2.093202e-01, 1.154128e+00, 3.633543e-01, 5.970154e-02, 5.364804e-01, 3.288880e-01, 7.297455e-01, 1.801351e-01, 1.964237e-01, 5.637886e-01, 7.093100e-01, 1.221186e+00, 2.629476e-02, 4.711325e-01, 1.094855e+00, 2.342066e-01, 1.02632…
2.000000e+00	1.242101e+00, 1.122525e+00, 1.343649e-01, 1.119130e+00, 1.192964e+00, 1.440948e+00, 3.815861e-01, 3.016590e-01, 7.464647e-01, 9.533849e-01, 2.522230e-02, 6.501556e-01, 1.306929e-01, 1.426290e+00, 3.817526e-01, 3.027322e-02, 4.304651e-01, 3.425035e-01, 6.745616e-01, 1.379759e-01, 2.542175e-01, 6.287901e-01, 4.371604e-01, 1.462528e+00, 1.765401e-02, 5.024703e-01, 1.156547e+00, 1.427197e-01, 1.00195…
0.000000e+00	9.681462e-02, 8.043506e-01, 2.735576e-01, 2.528085e+00, 1.052950e-01, 2.944207e+00, 5.968862e-02, 1.703549e+00, 1.910813e+00, 2.218347e+00, 4.967898e-01, 9.446031e-01, 1.137824e+00, 2.027383e+00, 1.130396e+00, 1.853579e+00, 2.749668e-01, 2.963462e-01, 2.191116e+00, 5.053053e-01, 4.574237e-02, 1.885322e+00, 7.179596e-01, 6.395877e-01, 1.586574e+00, 7.471229e-01, 2.225914e-01, 2.598723e-01, 2.86690…
2.000000e-01	6.629702e-02, 8.557444e-01, 2.803722e-01, 1.868948e+00, 5.061898e-01, 2.050796e+00, 6.521160e-02, 1.650785e+00, 1.320348e+00, 2.071118e+00, 2.719090e-01, 7.945087e-01, 9.988846e-01, 1.360806e+00, 8.857314e-01, 1.642742e+00, 4.600766e-01, 4.635107e-01, 1.963065e+00, 3.187877e-01, 3.644115e-02, 1.348858e+00, 9.230282e-01, 8.869309e-01, 9.695699e-01, 5.761533e-01, 3.294396e-01, 1.527591e-01, 4.81682…
4.000000e-01	2.000466e-01, 9.943105e-01, 2.737870e-01, 1.737310e+00, 8.456386e-01, 1.856217e+00, 8.885130e-02, 1.128951e+00, 1.233946e+00, 2.002462e+00, 1.633987e-01, 6.099636e-01, 6.020709e-01, 1.224698e+00, 5.696716e-01, 1.014679e+00, 3.757352e-01, 4.517650e-01, 1.628665e+00, 1.562360e-01, 2.197897e-02, 1.457316e+00, 7.036965e-01, 1.025671e+00, 6.704723e-01, 7.406744e-01, 6.385406e-01, 1.034786e-01, 5.54184…
6.000000e-01	4.850007e-01, 8.270992e-01, 1.526248e-01, 1.553807e+00, 8.703180e-01, 1.733784e+00, 1.337126e-01, 8.966902e-01, 1.112949e+00, 1.771550e+00, 1.031113e-01, 7.171406e-01, 3.399892e-01, 1.030625e+00, 2.698775e-01, 6.119930e-01, 2.643899e-01, 5.033537e-01, 1.226023e+00, 8.049932e-02, 3.113625e-02, 1.258494e+00, 4.679500e-01, 1.352973e+00, 4.189545e-01, 6.881415e-01, 7.643414e-01, 6.146051e-02, 8.05280…
8.000000e-01	7.842121e-01, 8.729313e-01, 1.083362e-01, 1.100394e+00, 9.079670e-01, 1.622439e+00, 1.429422e-01, 6.965915e-01, 9.091598e-01, 1.605418e+00, 7.980945e-02, 5.751576e-01, 2.060972e-01, 1.203860e+00, 1.648792e-01, 4.063763e-01, 2.144705e-01, 4.802588e-01, 1.194920e+00, 4.766855e-02, 7.277052e-02, 1.129625e+00, 3.424266e-01, 1.157676e+00, 3.017093e-01, 7.559082e-01, 9.221467e-01, 3.447406e-02, 7.79082…
1.000000e+00	8.875839e-01, 1.150906e+00, 1.050549e-01, 1.485851e+00, 8.631261e-01, 1.559633e+00, 1.033974e-01, 6.949244e-01, 7.826833e-01, 1.336494e+00, 1.030231e-01, 7.279043e-01, 1.125697e-01, 1.262336e+00, 1.185457e-01, 2.640292e-01, 1.150295e-01, 5.341936e-01, 9.930079e-01, 2.639587e-02, 1.305765e-01, 8.776010e-01, 1.989280e-01, 1.207726e+00, 1.901143e-01, 4.719525e-01, 8.835424e-01, 2.087391e-02, 1.23885…
1.200000e+00	9.772375e-01, 1.142668e+00, 5.569726e-02, 1.270210e+00, 1.163171e+00, 1.369146e+00, 8.674300e-02, 4.848607e-01, 6.728073e-01, 1.093042e+00, 6.720563e-02, 6.259959e-01, 7.806033e-02, 1.221567e+00, 2.026308e-01, 1.401874e-01, 1.086560e-01, 4.945553e-01, 8.553915e-01, 1.655920e-02, 1.682103e-01, 8.047184e-01, 9.434772e-02, 1.577296e+00, 1.187814e-01, 6.327210e-01, 1.264268e+00, 1.195685e-02, 9.98785…
1.400000e+00	1.011069e+00, 1.286685e+00, 4.595886e-02, 1.088563e+00, 1.132561e+00, 1.415797e+00, 8.237395e-02, 4.674004e-01, 6.582710e-01, 1.044461e+00, 7.335190e-02, 5.673585e-01, 5.706993e-02, 1.285333e+00, 2.889239e-01, 9.738308e-02, 9.509369e-02, 5.807395e-01, 8.225612e-01, 1.284050e-02, 2.266213e-01, 7.210251e-01, 8.092738e-02, 1.564561e+00, 7.973033e-02, 5.158681e-01, 1.006073e+00, 7.902849e-03, 1.14420…
1.600000e+00	1.286853e+00, 1.207293e+00, 3.524998e-02, 1.178404e+00, 1.131282e+00, 1.598057e+00, 6.666753e-02, 3.290938e-01, 8.280273e-01, 8.967881e-01, 1.065744e-01, 5.762252e-01, 2.942470e-02, 1.411464e+00, 2.523780e-01, 6.352299e-02, 6.663564e-02, 5.205989e-01, 7.303332e-01, 7.254198e-03, 3.087840e-01, 7.310531e-01, 4.210905e-02, 1.248933e+00, 4.442642e-02, 6.562279e-01, 9.782414e-01, 6.505803e-03, 1.09876…
1.800000e+00	1.125678e+00, 1.334799e+00, 2.347083e-02, 1.032066e+00, 1.288031e+00, 1.698835e+00, 4.630304e-02, 2.729672e-01, 5.956997e-01, 5.940937e-01, 1.066843e-01, 7.100943e-01, 1.877127e-02, 1.475463e+00, 3.367598e-01, 4.992505e-02, 5.339184e-02, 4.510548e-01, 6.846937e-01, 5.826775e-03, 3.550954e-01, 7.162208e-01, 2.631982e-02, 1.628606e+00, 3.496102e-02, 5.706042e-01, 8.298199e-01, 4.818748e-03, 1.19100…
2.000000e+00	1.243347e+00, 1.087657e+00, 1.673743e-02, 1.087501e+00, 1.521876e+00, 2.032269e+00, 4.590549e-02, 2.094162e-01, 8.351451e-01, 5.231371e-01, 1.048495e-01, 7.180487e-01, 1.109318e-02, 1.271257e+00, 3.502151e-01, 2.794295e-02, 3.912022e-02, 3.183708e-01, 7.950111e-01, 3.987481e-03, 3.492591e-01, 7.352664e-01, 1.731881e-02, 1.395871e+00, 2.432260e-02, 5.562004e-01, 1.067827e+00, 3.506593e-03, 1.41631…
0.000000e+00	1.402975e+00, 2.496630e+00, 2.897754e+00, 1.208500e+00, 3.604193e-01, 1.033277e+00, 1.276569e+00, 2.210190e-01, 3.500436e-01, 3.068549e+00, 1.843444e-01, 1.937601e+00, 1.507182e+00, 2.551787e+00, 4.321920e-02, 8.791505e-01, 1.323276e+00, 1.052084e+00, 2.516195e+00, 1.948379e+00, 4.105974e-01, 5.964318e-01, 4.772230e-01, 1.034803e-01, 1.763519e+00, 1.273087e+00, 1.202698e+00, 1.440629e+00, 1.15584…
2.000000e-01	1.212139e+00, 1.657184e+00, 2.409568e+00, 1.625433e+00, 9.107040e-01, 1.134985e+00, 9.653873e-01, 7.321311e-01, 4.815071e-01, 2.155093e+00, 1.109821e-01, 1.357868e+00, 9.555871e-01, 2.025419e+00, 2.553267e-01, 7.615521e-01, 1.207346e+00, 9.136331e-01, 1.885460e+00, 1.744785e+00, 3.064265e-01, 4.919978e-01, 7.077200e-01, 9.076684e-02, 1.487770e+00, 7.508966e-01, 8.320366e-01, 9.219127e-01, 9.42485…
4.000000e-01	1.212759e+00, 1.167072e+00, 1.669257e+00, 1.304136e+00, 9.392726e-01, 1.684273e+00, 1.457124e+00, 9.802433e-01, 5.666973e-01, 1.921780e+00, 5.357309e-02, 1.255715e+00, 7.155649e-01, 1.673979e+00, 4.012706e-01, 6.551678e-01, 1.140452e+00, 7.211170e-01, 1.634083e+00, 1.294842e+00, 2.424880e-01, 4.519297e-01, 8.337077e-01, 4.973107e-02, 1.122997e+00, 5.829754e-01, 9.948343e-01, 7.166671e-01, 7.31529…
6.000000e-01	1.298659e+00, 8.404644e-01, 1.249394e+00, 1.080621e+00, 1.199882e+00, 1.502752e+00, 1.386292e+00, 9.333825e-01, 6.188938e-01, 1.596154e+00, 3.199864e-02, 6.943303e-01, 6.496004e-01, 1.447691e+00, 3.198042e-01, 5.016757e-01, 6.873365e-01, 6.399137e-01, 1.234920e+00, 1.252948e+00, 1.993085e-01, 5.537937e-01, 8.728624e-01, 8.087892e-02, 1.024387e+00, 4.978981e-01, 1.191317e+00, 4.622919e-01, 6.06871…
8.000000e-01	1.240657e+00, 6.412431e-01, 8.898752e-01, 1.215997e+00, 1.409771e+00, 1.462776e+00, 1.335577e+00, 7.367440e-01, 6.418984e-01, 1.512404e+00, 1.702012e-02, 6.299236e-01, 4.099917e-01, 1.665850e+00, 4.012477e-01, 4.110451e-01, 6.622722e-01, 5.535531e-01, 1.212362e+00, 1.097624e+00, 1.978971e-01, 6.338098e-01, 8.951649e-01, 1.785584e-01, 6.221720e-01, 5.362254e-01, 9.771298e-01, 3.616364e-01, 5.48685…
1.000000e+00	1.053288e+00, 4.510045e-01, 8.977729e-01, 1.076527e+00, 1.274493e+00, 1.874698e+00, 1.756595e+00, 6.272514e-01, 6.499574e-01, 1.140513e+00, 1.028556e-02, 7.672528e-01, 2.529682e-01, 1.674544e+00, 4.339881e-01, 2.791797e-01, 5.113785e-01, 5.634433e-01, 1.021952e+00, 1.073015e+00, 2.580941e-01, 7.124105e-01, 8.778796e-01, 3.766170e-01, 5.394030e-01, 4.837455e-01, 1.149134e+00, 2.285730e-01, 3.99991…
1.200000e+00	1.302897e+00, 2.398467e-01, 8.512472e-01, 1.008045e+00, 1.358699e+00, 1.847177e+00, 2.120664e+00, 4.545117e-01, 8.181901e-01, 8.055972e-01, 5.614864e-03, 5.488709e-01, 1.271980e-01, 1.257201e+00, 4.651594e-01, 1.888827e-01, 3.428692e-01, 4.113751e-01, 9.990159e-01, 9.145952e-01, 3.205062e-01, 6.903431e-01, 7.936517e-01, 6.481528e-01, 3.550454e-01, 5.850439e-01, 9.871923e-01, 1.408096e-01, 3.00589…
1.400000e+00	1.248280e+00, 2.109339e-01, 7.941612e-01, 1.191981e+00, 1.431293e+00, 1.438760e+00, 1.700366e+00, 4.110586e-01, 7.497028e-01, 7.719221e-01, 3.031382e-03, 5.440614e-01, 9.232879e-02, 1.401028e+00, 4.098226e-01, 1.317253e-01, 2.510451e-01, 3.888661e-01, 7.989582e-01, 1.095333e+00, 2.890816e-01, 6.647739e-01, 8.072194e-01, 7.952542e-01, 2.216524e-01, 5.639229e-01, 1.398962e+00, 6.196892e-02, 2.25971…
1.600000e+00	1.264577e+00, 1.982208e-01, 7.231672e-01, 1.063501e+00, 1.339642e+00, 1.540643e+00, 1.170206e+00, 3.415596e-01, 7.529447e-01, 6.593880e-01, 1.406193e-03, 6.491431e-01, 4.409746e-02, 1.217346e+00, 4.733806e-01, 8.351200e-02, 1.949229e-01, 3.082115e-01, 8.624562e-01, 9.110434e-01, 3.815404e-01, 6.241460e-01, 8.032024e-01, 8.569847e-01, 2.008213e-01, 5.877951e-01, 1.197722e+00, 3.796127e-02, 2.10834…
1.800000e+00	1.335644e+00, 1.543772e-01, 8.299717e-01, 9.084122e-01, 1.491920e+00, 1.698456e+00, 1.182188e+00, 3.045062e-01, 7.422342e-01, 5.726179e-01, 1.069306e-03, 5.540252e-01, 3.478244e-02, 1.260406e+00, 4.348807e-01, 5.330192e-02, 1.817894e-01, 2.101088e-01, 9.661077e-01, 1.025335e+00, 3.647653e-01, 6.846656e-01, 8.299777e-01, 8.501267e-01, 1.662103e-01, 7.128708e-01, 1.176562e+00, 2.507361e-02, 1.76670…
2.000000e+00	1.316808e+00, 2.738559e-01, 8.362737e-01, 1.091357e+00, 1.700851e+00, 1.751858e+00, 9.244603e-01, 1.985940e-01, 8.259934e-01, 4.822471e-01, 5.431276e-04, 5.484307e-01, 2.102273e-02, 1.425411e+00, 3.832872e-01, 3.764620e-02, 1.312711e-01, 1.520924e-01, 6.465005e-01, 7.656698e-01, 4.017478e-01, 7.308633e-01, 8.574560e-01, 1.123963e+00, 1.187488e-01, 5.893041e-01, 1.010247e+00, 1.630468e-02, 2.85129…
0.000000e+00	4.636979e-01, 1.725919e+00, 5.828560e-01, 2.325606e+00, 9.767383e-01, 1.602627e+00, 1.117637e+00, 1.484044e+00, 8.496835e-01, 2.211107e+00, 5.813599e-02, 2.238579e+00, 4.513786e-01, 4.699824e-01, 1.615901e-01, 2.028707e+00, 8.198662e-01, 2.113037e+00, 9.118653e-01, 9.604427e-01, 1.934621e+00, 2.615564e+00, 2.362074e+00, 2.626919e+00, 5.451770e-01, 1.847396e+00, 8.434881e-01, 8.853429e-01, 2.47456…
2.000000e-01	3.471819e-01, 1.082484e+00, 7.904857e-01, 2.143749e+00, 8.859788e-01, 1.470605e+00, 8.497563e-01, 1.181611e+00, 6.644647e-01, 1.890465e+00, 2.231150e-01, 1.505295e+00, 4.631131e-01, 9.452031e-01, 9.894568e-02, 1.161066e+00, 6.372551e-01, 1.706914e+00, 6.592149e-01, 8.407136e-01, 1.708619e+00, 1.903014e+00, 1.342500e+00, 1.698566e+00, 3.611160e-01, 1.764030e+00, 8.533653e-01, 4.621119e-01, 1.94515…
4.000000e-01	4.207497e-01, 1.438130e+00, 5.112257e-01, 1.630132e+00, 6.654486e-01, 1.564880e+00, 5.058927e-01, 1.024338e+00, 5.536550e-01, 1.492870e+00, 2.688526e-01, 9.068402e-01, 4.539794e-01, 1.224377e+00, 4.672157e-02, 8.207482e-01, 4.610386e-01, 1.087634e+00, 5.518526e-01, 6.064170e-01, 1.063984e+00, 1.690548e+00, 8.645130e-01, 1.950571e+00, 2.571024e-01, 1.272485e+00, 9.756320e-01, 3.634979e-01, 1.80083…
6.000000e-01	4.880672e-01, 1.217829e+00, 4.106691e-01, 1.628910e+00, 7.880740e-01, 1.364488e+00, 4.457844e-01, 7.132353e-01, 4.153283e-01, 1.079399e+00, 3.758265e-01, 1.035508e+00, 2.622344e-01, 1.188122e+00, 3.752700e-02, 5.000087e-01, 3.889968e-01, 9.298857e-01, 5.016519e-01, 3.155880e-01, 8.190067e-01, 1.192220e+00, 5.466751e-01, 1.754747e+00, 1.687682e-01, 9.479734e-01, 9.139022e-01, 1.691324e-01, 2.06198…
8.000000e-01	9.148103e-01, 1.129819e+00, 2.803883e-01, 1.744211e+00, 1.069341e+00, 1.320789e+00, 4.427630e-01, 7.106708e-01, 3.878376e-01, 1.044930e+00, 3.159760e-01, 9.045945e-01, 1.574486e-01, 1.382480e+00, 4.984016e-02, 3.453899e-01, 2.850066e-01, 6.775494e-01, 6.486045e-01, 1.925268e-01, 7.319603e-01, 1.146986e+00, 3.055224e-01, 1.671014e+00, 1.073206e-01, 7.155919e-01, 1.167993e+00, 1.224981e-01, 1.83041…
1.000000e+00	1.031129e+00, 1.239554e+00, 2.175406e-01, 1.791205e+00, 1.130181e+00, 1.748571e+00, 2.446896e-01, 5.172801e-01, 3.171401e-01, 7.345603e-01, 2.448300e-01, 5.802379e-01, 8.604998e-02, 1.489926e+00, 1.182945e-01, 2.161537e-01, 2.359622e-01, 6.899546e-01, 5.898514e-01, 1.488696e-01, 5.266407e-01, 9.221982e-01, 2.012905e-01, 1.439136e+00, 7.158231e-02, 6.554560e-01, 1.304824e+00, 5.265425e-02, 1.32765…
1.200000e+00	1.095445e+00, 1.066217e+00, 1.236317e-01, 1.220760e+00, 1.614495e+00, 1.989205e+00, 2.017396e-01, 4.787339e-01, 3.312320e-01, 6.628513e-01, 1.595204e-01, 6.915533e-01, 5.367865e-02, 1.692694e+00, 2.161391e-01, 1.353311e-01, 1.740006e-01, 6.311577e-01, 6.187123e-01, 6.474453e-02, 6.457803e-01, 8.694313e-01, 1.315512e-01, 1.523265e+00, 4.898640e-02, 7.302525e-01, 1.203077e+00, 2.828544e-02, 1.73792…
1.400000e+00	1.009505e+00, 1.233368e+00, 1.048641e-01, 1.335328e+00, 1.250551e+00, 1.927967e+00, 2.039400e-01, 3.332579e-01, 3.896941e-01, 7.003275e-01, 8.860615e-02, 7.067888e-01, 3.591613e-02, 1.662748e+00, 2.947485e-01, 7.900467e-02, 1.350337e-01, 5.617983e-01, 6.675956e-01, 4.959540e-02, 5.502131e-01, 9.171818e-01, 9.227832e-02, 1.506145e+00, 3.437002e-02, 5.928397e-01, 9.662177e-01, 2.570114e-02, 1.67655…
1.600000e+00	1.056711e+00, 1.233070e+00, 7.494646e-02, 1.338266e+00, 1.247563e+00, 1.766223e+00, 1.317706e-01, 3.135569e-01, 4.275818e-01, 5.016490e-01, 8.097603e-02, 5.065245e-01, 2.432325e-02, 1.662431e+00, 3.397307e-01, 5.608130e-02, 1.066899e-01, 4.202930e-01, 7.315184e-01, 2.585932e-02, 4.641294e-01, 7.849914e-01, 4.490168e-02, 1.386865e+00, 2.650504e-02, 6.512255e-01, 1.360306e+00, 1.417431e-02, 1.71408…
1.800000e+00	1.119298e+00, 1.461867e+00, 5.832636e-02, 1.231185e+00, 1.578293e+00, 1.977472e+00, 9.614751e-02, 2.317786e-01, 5.718730e-01, 4.816120e-01, 6.354349e-02, 6.918466e-01, 1.361164e-02, 1.429295e+00, 3.354749e-01, 3.453118e-02, 9.157338e-02, 2.636135e-01, 7.157468e-01, 1.583690e-02, 4.698759e-01, 6.797567e-01, 2.469955e-02, 1.478449e+00, 1.444421e-02, 6.069449e-01, 1.221875e+00, 1.074347e-02, 1.57749…
2.000000e+00	1.020852e+00, 1.371391e+00, 3.670655e-02, 1.409820e+00, 1.424015e+00, 2.215622e+00, 8.610326e-02, 2.188939e-01, 6.048919e-01, 5.686731e-01, 6.747527e-02, 6.288223e-01, 7.357317e-03, 1.522755e+00, 4.287499e-01, 2.471556e-02, 5.833518e-02, 1.927278e-01, 6.195080e-01, 1.130803e-02, 5.418543e-01, 7.804701e-01, 1.749325e-02, 1.570334e+00, 8.847541e-03, 6.570369e-01, 1.137083e+00, 5.232866e-03, 1.64100…
0.000000e+00	1.840498e+00, 1.481873e+00, 5.921697e-01, 1.231444e+00, 6.779001e-01, 3.066203e+00, 1.288716e+00, 2.200174e-01, 6.494088e-01, 1.328437e+00, 1.744209e+00, 2.799634e+00, 7.176610e-01, 1.975192e+00, 1.504492e-01, 4.477268e-01, 8.891968e-01, 2.436287e+00, 1.915750e+00, 2.876441e+00, 4.915210e-03, 5.206932e-02, 8.305546e-02, 7.148221e-01, 2.283012e+00, 2.211276e+00, 2.821364e+00, 2.241386e+00, 9.89396…
2.000000e-01	1.606008e+00, 1.136471e+00, 7.609775e-01, 1.114562e+00, 8.802748e-01, 2.462355e+00, 1.099770e+00, 6.290411e-01, 7.393913e-01, 8.899503e-01, 8.984789e-01, 1.525127e+00, 3.957267e-01, 1.632572e+00, 3.331682e-01, 5.360981e-01, 5.757452e-01, 1.318639e+00, 1.310527e+00, 1.827391e+00, 1.878252e-01, 2.179493e-01, 3.243417e-01, 7.946921e-01, 1.448841e+00, 1.459673e+00, 2.013164e+00, 1.104153e+00, 9.23805…
4.000000e-01	1.660173e+00, 1.186723e+00, 5.972336e-01, 1.246573e+00, 1.335364e+00, 2.175544e+00, 8.290483e-01, 7.785278e-01, 6.882973e-01, 5.088762e-01, 5.619540e-01, 1.137635e+00, 2.543230e-01, 1.488089e+00, 3.808023e-01, 4.738808e-01, 5.361355e-01, 9.642928e-01, 1.152907e+00, 1.233969e+00, 2.694360e-01, 3.772823e-01, 3.935857e-01, 9.133385e-01, 8.849062e-01, 1.117454e+00, 1.694666e+00, 6.068300e-01, 1.03511…
6.000000e-01	1.652210e+00, 1.117509e+00, 6.912961e-01, 1.131328e+00, 1.264901e+00, 2.461226e+00, 5.445145e-01, 6.106339e-01, 8.706235e-01, 3.511834e-01, 2.749281e-01, 8.230733e-01, 1.535562e-01, 1.255132e+00, 4.370538e-01, 3.641400e-01, 3.159617e-01, 5.707908e-01, 1.151502e+00, 8.285307e-01, 4.202828e-01, 5.308203e-01, 4.343550e-01, 1.019264e+00, 5.292927e-01, 1.080190e+00, 1.622547e+00, 3.874460e-01, 9.25245…
8.000000e-01	1.158179e+00, 1.256369e+00, 4.753679e-01, 1.138981e+00, 1.448658e+00, 2.043324e+00, 4.542845e-01, 4.925051e-01, 9.098185e-01, 2.705873e-01, 1.804499e-01, 7.081018e-01, 9.101454e-02, 9.201792e-01, 4.501474e-01, 2.511749e-01, 2.850417e-01, 3.282072e-01, 9.508100e-01, 3.878733e-01, 5.164715e-01, 5.476466e-01, 2.322582e-01, 1.268986e+00, 4.204871e-01, 8.102405e-01, 1.362978e+00, 1.827143e-01, 1.16307…
1.000000e+00	1.241547e+00, 9.797205e-01, 3.758842e-01, 1.096587e+00, 1.462456e+00, 1.429351e+00, 4.941365e-01, 3.809395e-01, 9.310133e-01, 2.613448e-01, 1.358428e-01, 7.287963e-01, 5.855818e-02, 1.053173e+00, 4.763233e-01, 1.672932e-01, 2.162897e-01, 2.424534e-01, 9.636457e-01, 2.421709e-01, 4.577763e-01, 7.037650e-01, 1.553630e-01, 1.189135e+00, 2.524129e-01, 7.397723e-01, 1.364137e+00, 1.167019e-01, 1.24956…
1.200000e+00	1.198216e+00, 1.277760e+00, 1.997836e-01, 1.289135e+00, 1.208602e+00, 1.614742e+00, 4.037064e-01, 4.041783e-01, 8.224385e-01, 1.702907e-01, 1.134520e-01, 5.571247e-01, 3.038608e-02, 1.465590e+00, 4.833564e-01, 9.098254e-02, 1.439400e-01, 1.376942e-01, 9.783652e-01, 1.620771e-01, 4.960754e-01, 7.786644e-01, 8.736625e-02, 1.043651e+00, 1.720935e-01, 7.401087e-01, 1.418778e+00, 7.414046e-02, 1.40228…
1.400000e+00	1.219854e+00, 1.191852e+00, 1.868812e-01, 1.197109e+00, 1.309310e+00, 2.000028e+00, 2.621820e-01, 2.838845e-01, 7.671498e-01, 1.697116e-01, 1.331355e-01, 5.609294e-01, 1.806978e-02, 1.417698e+00, 3.882960e-01, 6.120453e-02, 1.142180e-01, 9.501038e-02, 7.405399e-01, 7.701085e-02, 5.008219e-01, 6.750961e-01, 5.460374e-02, 1.266417e+00, 9.349708e-02, 7.296924e-01, 1.221335e+00, 4.265824e-02, 1.41405…
1.600000e+00	1.179411e+00, 1.413149e+00, 1.255688e-01, 1.135528e+00, 1.033795e+00, 1.918771e+00, 2.000232e-01, 2.174993e-01, 7.661992e-01, 2.173481e-01, 1.367235e-01, 5.498902e-01, 1.295728e-02, 1.342560e+00, 4.290130e-01, 3.090404e-02, 8.261378e-02, 5.732974e-02, 7.740459e-01, 4.743685e-02, 5.015226e-01, 6.502776e-01, 4.019538e-02, 1.364893e+00, 6.905806e-02, 7.185577e-01, 1.291468e+00, 2.415208e-02, 1.32219…
1.800000e+00	1.449491e+00, 1.153790e+00, 9.703753e-02, 1.303633e+00, 1.300771e+00, 1.950471e+00, 1.577688e-01, 1.862798e-01, 7.900017e-01, 2.732153e-01, 1.760250e-01, 7.105775e-01, 7.736148e-03, 1.169763e+00, 4.719328e-01, 2.527879e-02, 6.054025e-02, 4.820037e-02, 7.789155e-01, 3.518471e-02, 5.910142e-01, 6.740225e-01, 2.437588e-02, 1.359149e+00, 4.682692e-02, 6.829288e-01, 1.012102e+00, 1.444709e-02, 1.38521…
2.000000e+00	1.196054e+00, 1.235836e+00, 6.642702e-02, 1.214068e+00, 1.083706e+00, 1.786762e+00, 1.492963e-01, 1.290623e-01, 8.023802e-01, 2.237123e-01, 2.138278e-01, 5.662098e-01, 3.892163e-03, 1.236863e+00, 4.566654e-01, 1.812699e-02, 5.637559e-02, 3.048655e-02, 8.337021e-01, 1.983430e-02, 5.122244e-01, 7.397061e-01, 1.358884e-02, 1.312864e+00, 2.898403e-02, 6.531682e-01, 1.201281e+00, 8.678596e-03, 1.14327…
0.000000e+00	2.452901e+00, 2.366200e+00, 1.201788e+00, 1.006597e-01, 8.297433e-01, 8.207751e-01, 1.108155e+00, 1.294773e+00, 2.467826e-01, 1.484055e+00, 2.387649e+00, 2.722464e+00, 3.423264e+00, 7.483640e-01, 2.644685e+00, 7.486006e-01, 2.619730e+00, 2.721292e+00, 2.382756e+00, 5.631505e-01, 2.175014e+00, 1.289638e+00, 1.440823e+00, 2.816786e+00, 5.528135e-01, 6.576525e-01, 1.192779e+00, 1.792393e+00, 1.14728…
2.000000e-01	2.420885e+00, 2.250520e+00, 8.255690e-01, 8.379223e-02, 6.552553e-01, 9.486621e-01, 8.284171e-01, 1.436527e+00, 3.201343e-01, 1.170974e+00, 1.654169e+00, 1.876251e+00, 2.288378e+00, 1.065005e+00, 1.671132e+00, 4.706923e-01, 2.328909e+00, 1.570658e+00, 1.694358e+00, 4.019152e-01, 1.545988e+00, 8.677448e-01, 1.101134e+00, 2.230196e+00, 5.374987e-01, 5.415765e-01, 7.496813e-01, 1.235066e+00, 1.14071…
4.000000e-01	2.104922e+00, 2.021724e+00, 6.111373e-01, 1.090478e-01, 1.122783e+00, 1.115535e+00, 6.346297e-01, 1.445821e+00, 4.033729e-01, 1.088727e+00, 1.038191e+00, 1.195236e+00, 1.784918e+00, 1.169356e+00, 1.225810e+00, 3.056137e-01, 2.513180e+00, 1.105326e+00, 1.634422e+00, 2.904966e-01, 9.125692e-01, 5.877212e-01, 8.468358e-01, 1.882915e+00, 3.527367e-01, 2.558915e-01, 4.825228e-01, 1.084202e+00, 1.19934…
6.000000e-01	1.394232e+00, 1.477853e+00, 5.031172e-01, 2.684519e-01, 1.125032e+00, 1.425027e+00, 5.159206e-01, 1.485348e+00, 5.648949e-01, 1.361824e+00, 6.089924e-01, 1.085225e+00, 1.516124e+00, 1.380920e+00, 8.855192e-01, 1.852247e-01, 1.595754e+00, 6.552769e-01, 1.071739e+00, 1.998638e-01, 7.041833e-01, 4.331020e-01, 9.353907e-01, 1.714395e+00, 2.365228e-01, 1.514450e-01, 3.206132e-01, 7.496701e-01, 1.56588…
8.000000e-01	1.778121e+00, 1.588457e+00, 2.846674e-01, 5.069273e-01, 1.227101e+00, 1.721007e+00, 2.726744e-01, 1.328799e+00, 6.002425e-01, 1.205801e+00, 2.615132e-01, 9.519276e-01, 1.189507e+00, 1.754477e+00, 7.676361e-01, 1.374587e-01, 1.889488e+00, 4.308980e-01, 1.067115e+00, 1.303947e-01, 4.305839e-01, 2.708112e-01, 9.720757e-01, 1.693953e+00, 1.570995e-01, 1.058976e-01, 2.151062e-01, 7.491289e-01, 1.41563…
1.000000e+00	1.343292e+00, 1.298736e+00, 2.088321e-01, 6.828742e-01, 1.206610e+00, 1.594166e+00, 2.271892e-01, 1.076314e+00, 7.099386e-01, 1.585187e+00, 1.868110e-01, 8.870126e-01, 1.195662e+00, 1.150675e+00, 5.852330e-01, 8.743257e-02, 1.514910e+00, 3.736882e-01, 9.654727e-01, 8.279353e-02, 2.800176e-01, 2.217969e-01, 1.075398e+00, 1.738699e+00, 9.548040e-02, 6.535970e-02, 1.615310e-01, 8.289251e-01, 1.25720…
1.200000e+00	1.042297e+00, 1.371163e+00, 1.318914e-01, 8.630057e-01, 1.379953e+00, 1.689779e+00, 2.418784e-01, 9.509529e-01, 9.044347e-01, 1.092278e+00, 1.282199e-01, 6.279262e-01, 1.215401e+00, 1.394014e+00, 5.037648e-01, 5.549562e-02, 1.400401e+00, 4.212412e-01, 8.180746e-01, 4.061261e-02, 2.078958e-01, 2.032727e-01, 8.000954e-01, 1.532315e+00, 5.761050e-02, 3.915001e-02, 1.621983e-01, 8.316984e-01, 1.41311…
1.400000e+00	1.250241e+00, 1.587328e+00, 1.054986e-01, 1.009593e+00, 1.236056e+00, 1.719302e+00, 1.769507e-01, 7.605087e-01, 7.229189e-01, 1.268637e+00, 1.135557e-01, 6.914264e-01, 1.141303e+00, 1.519980e+00, 4.443181e-01, 3.516580e-02, 1.380293e+00, 5.599356e-01, 7.933421e-01, 2.979689e-02, 1.199534e-01, 1.742842e-01, 8.582123e-01, 1.553233e+00, 3.885365e-02, 3.145594e-02, 1.733926e-01, 7.189620e-01, 1.33930…
1.600000e+00	1.169704e+00, 1.353330e+00, 7.173270e-02, 9.753620e-01, 1.426928e+00, 1.824350e+00, 1.240172e-01, 6.672562e-01, 8.400456e-01, 1.461602e+00, 1.546041e-01, 5.283769e-01, 9.337831e-01, 1.476669e+00, 4.584069e-01, 2.485578e-02, 1.141100e+00, 4.736722e-01, 8.742222e-01, 1.910437e-02, 9.552726e-02, 2.042696e-01, 8.581442e-01, 1.646653e+00, 2.635293e-02, 2.314081e-02, 3.078212e-01, 6.677056e-01, 1.43755…
1.800000e+00	1.231345e+00, 1.144950e+00, 6.042876e-02, 1.177488e+00, 1.236625e+00, 1.644137e+00, 1.024397e-01, 4.713995e-01, 9.102866e-01, 1.531032e+00, 1.510666e-01, 4.694932e-01, 6.180581e-01, 1.152524e+00, 4.254451e-01, 1.735377e-02, 9.832521e-01, 4.991979e-01, 7.055048e-01, 1.161567e-02, 6.041329e-02, 3.531311e-01, 6.998903e-01, 1.672706e+00, 1.632014e-02, 7.487117e-02, 4.804201e-01, 6.436387e-01, 1.41358…
2.000000e+00	1.349632e+00, 1.262929e+00, 4.010775e-02, 1.162587e+00, 1.545656e+00, 1.816635e+00, 8.496795e-02, 4.180759e-01, 9.391679e-01, 1.227293e+00, 2.105281e-01, 6.297555e-01, 4.259734e-01, 1.226304e+00, 4.616620e-01, 1.184744e-02, 8.154319e-01, 6.416194e-01, 6.477589e-01, 8.433730e-03, 5.224597e-02, 4.703599e-01, 4.673175e-01, 1.626339e+00, 1.013636e-02, 2.533753e-01, 6.722701e-01, 4.456886e-01, 1.33469…
0.000000e+00	4.182112e-01, 1.468466e+00, 2.256794e+00, 1.610153e+00, 4.511128e-01, 1.434465e+00, 9.331006e-01, 3.884617e-01, 2.572441e+00, 1.296750e+00, 4.959788e-02, 5.273258e-01, 1.095324e+00, 2.586060e+00, 1.505294e+00, 1.071764e+00, 8.270515e-01, 1.606784e+00, 2.668376e+00, 3.461302e+00, 2.367590e+00, 2.062161e+00, 1.672636e+00, 1.140589e+00, 6.068567e-01, 2.901786e+00, 3.131084e-01, 1.823096e+00, 1.30410…
2.000000e-01	6.403837e-01, 1.000831e+00, 1.414345e+00, 1.272903e+00, 8.085092e-01, 1.446432e+00, 8.264508e-01, 3.610837e-01, 1.697938e+00, 1.278521e+00, 3.213363e-02, 5.888066e-01, 6.727282e-01, 2.232230e+00, 6.875380e-01, 5.839268e-01, 5.931928e-01, 1.082799e+00, 2.040967e+00, 1.753789e+00, 1.802206e+00, 1.951177e+00, 1.364520e+00, 7.305352e-01, 4.820439e-01, 1.737744e+00, 5.164541e-01, 9.565280e-01, 1.26806…
4.000000e-01	7.369421e-01, 8.842144e-01, 1.108758e+00, 1.043377e+00, 8.675746e-01, 1.056327e+00, 6.591130e-01, 3.097158e-01, 1.389479e+00, 1.444523e+00, 1.526187e-02, 5.636122e-01, 3.785147e-01, 1.886733e+00, 4.054846e-01, 5.015934e-01, 4.479588e-01, 1.084129e+00, 1.275617e+00, 9.137562e-01, 1.228111e+00, 1.592831e+00, 1.076243e+00, 6.410997e-01, 4.725153e-01, 1.528017e+00, 6.446179e-01, 4.791477e-01, 1.37202…
6.000000e-01	9.140499e-01, 1.130216e+00, 7.976906e-01, 8.977425e-01, 1.217000e+00, 1.013861e+00, 5.532442e-01, 2.335613e-01, 1.070893e+00, 1.121091e+00, 1.248298e-02, 6.211300e-01, 2.644097e-01, 1.346559e+00, 3.334651e-01, 2.575456e-01, 3.645339e-01, 8.657304e-01, 9.971802e-01, 7.234417e-01, 8.107889e-01, 1.202762e+00, 8.787798e-01, 6.323707e-01, 3.392272e-01, 1.167761e+00, 8.043166e-01, 2.749500e-01, 1.41008…
8.000000e-01	1.155429e+00, 1.042388e+00, 5.141422e-01, 1.120471e+00, 1.195490e+00, 1.164701e+00, 6.394333e-01, 1.697391e-01, 7.700057e-01, 1.184041e+00, 5.062499e-02, 5.653108e-01, 1.403323e-01, 1.255345e+00, 3.430771e-01, 2.493325e-01, 2.854255e-01, 7.230823e-01, 9.238042e-01, 4.037511e-01, 4.916947e-01, 1.180987e+00, 5.860956e-01, 7.356040e-01, 2.311331e-01, 8.304433e-01, 8.820244e-01, 1.848421e-01, 1.26952…
1.000000e+00	1.138951e+00, 1.171216e+00, 3.516482e-01, 1.054116e+00, 1.282293e+00, 1.024102e+00, 5.007708e-01, 1.488115e-01, 6.497857e-01, 1.124068e+00, 8.188909e-02, 6.366976e-01, 8.320938e-02, 1.297420e+00, 2.716076e-01, 1.278067e-01, 1.852132e-01, 7.039729e-01, 9.701939e-01, 2.464173e-01, 4.359005e-01, 1.033252e+00, 3.393323e-01, 1.031987e+00, 1.403989e-01, 8.456470e-01, 1.005364e+00, 9.216777e-02, 1.29425…
1.200000e+00	1.359571e+00, 1.182930e+00, 2.550199e-01, 1.024264e+00, 1.025396e+00, 1.678108e+00, 4.539060e-01, 1.139132e-01, 6.568419e-01, 9.944925e-01, 8.201098e-02, 5.803704e-01, 4.362408e-02, 1.453233e+00, 3.171752e-01, 9.036037e-02, 1.725591e-01, 4.064328e-01, 7.666651e-01, 1.628710e-01, 3.976324e-01, 8.233191e-01, 2.116904e-01, 1.278382e+00, 1.196403e-01, 7.448787e-01, 1.118660e+00, 4.918684e-02, 1.26428…
1.400000e+00	1.115481e+00, 1.029195e+00, 1.924553e-01, 1.086419e+00, 1.516914e+00, 1.513279e+00, 4.621062e-01, 8.626651e-02, 6.706875e-01, 7.210593e-01, 9.167182e-02, 5.979132e-01, 3.486111e-02, 1.223661e+00, 4.055906e-01, 6.631408e-02, 1.307028e-01, 3.857166e-01, 8.073730e-01, 1.364116e-01, 5.177248e-01, 8.052042e-01, 1.476255e-01, 1.220743e+00, 7.643834e-02, 7.011484e-01, 1.110714e+00, 3.738158e-02, 1.12728…
1.600000e+00	1.436998e+00, 1.457636e+00, 1.246991e-01, 1.021498e+00, 1.214341e+00, 1.495663e+00, 3.015297e-01, 7.229908e-02, 6.016498e-01, 5.930118e-01, 8.316569e-02, 6.442285e-01, 1.987030e-02, 1.706304e+00, 4.279040e-01, 3.327396e-02, 9.758497e-02, 2.833833e-01, 9.180450e-01, 7.094936e-02, 3.889726e-01, 8.544555e-01, 8.011375e-02, 1.483418e+00, 5.102112e-02, 7.113203e-01, 1.151503e+00, 2.041120e-02, 1.65380…
1.800000e+00	1.289353e+00, 1.189957e+00, 6.955799e-02, 1.085994e+00, 1.362469e+00, 1.852949e+00, 2.396480e-01, 5.879628e-02, 6.031855e-01, 5.881703e-01, 9.220962e-02, 5.273691e-01, 1.266770e-02, 1.555764e+00, 4.581278e-01, 2.048711e-02, 7.954306e-02, 1.988207e-01, 5.751826e-01, 4.482801e-02, 4.207072e-01, 6.593159e-01, 4.793524e-02, 1.402901e+00, 3.235342e-02, 7.023812e-01, 1.045364e+00, 1.013391e-02, 1.34627…
2.000000e+00	1.063147e+00, 1.178272e+00, 6.553077e-02, 1.032101e+00, 1.348235e+00, 1.826154e+00, 1.969029e-01, 5.276214e-02, 7.119061e-01, 4.628797e-01, 1.009552e-01, 5.925824e-01, 6.365514e-03, 1.333925e+00, 4.329779e-01, 1.302433e-02, 5.676494e-02, 1.516893e-01, 7.656063e-01, 2.887655e-02, 3.913396e-01, 8.329553e-01, 2.517501e-02, 1.142238e+00, 1.808359e-02, 6.002674e-01, 1.329911e+00, 9.023672e-03, 1.43107…
0.000000e+00	2.492559e+00, 2.072612e+00, 3.252691e-01, 2.409221e+00, 1.322056e+00, 4.380445e-01, 1.807485e+00, 1.348472e+00, 4.072400e-01, 2.192044e+00, 9.070455e-01, 2.665843e+00, 1.990515e+00, 2.600729e+00, 1.019827e+00, 2.558211e+00, 1.404771e+00, 1.398655e+00, 2.988291e+00, 9.274548e-01, 3.121482e-02, 2.771530e+00, 2.552145e+00, 2.498741e+00, 1.893013e+00, 5.246104e-01, 2.246496e+00, 1.265059e-01, 1.34933…
2.000000e-01	1.854320e+00, 1.712546e+00, 5.370505e-01, 2.098162e+00, 1.494417e+00, 9.069254e-01, 1.365673e+00, 9.939471e-01, 3.653367e-01, 1.757888e+00, 4.638829e-01, 1.588748e+00, 1.920312e+00, 1.882056e+00, 7.241196e-01, 1.388680e+00, 1.192331e+00, 9.887517e-01, 1.693632e+00, 9.079703e-01, 2.048674e-01, 2.073497e+00, 1.805207e+00, 2.131292e+00, 1.534819e+00, 3.158688e-01, 1.011595e+00, 3.538447e-01, 1.09222…
4.000000e-01	1.021525e+00, 1.092305e+00, 5.492260e-01, 1.735255e+00, 1.458326e+00, 1.430311e+00, 1.245798e+00, 1.000257e+00, 2.468918e-01, 1.291633e+00, 2.808370e-01, 1.282599e+00, 1.497426e+00, 1.487887e+00, 5.739908e-01, 1.270152e+00, 1.240985e+00, 9.826534e-01, 1.469848e+00, 9.851407e-01, 2.316059e-01, 1.114441e+00, 1.463151e+00, 2.274668e+00, 9.453298e-01, 2.214099e-01, 9.672362e-01, 5.262230e-01, 8.24377…
6.000000e-01	8.496305e-01, 9.024803e-01, 5.563377e-01, 1.874278e+00, 1.700990e+00, 1.367984e+00, 7.310040e-01, 7.470120e-01, 2.910448e-01, 1.165680e+00, 1.786916e-01, 1.083965e+00, 1.141350e+00, 1.643279e+00, 5.490331e-01, 8.365797e-01, 1.056617e+00, 8.614589e-01, 1.240938e+00, 7.088720e-01, 2.197532e-01, 8.448896e-01, 1.367406e+00, 2.212972e+00, 5.846469e-01, 1.093132e-01, 8.517153e-01, 5.518644e-01, 9.34314…
8.000000e-01	8.315252e-01, 9.737488e-01, 5.794018e-01, 1.502419e+00, 1.492845e+00, 1.475866e+00, 6.881145e-01, 5.891493e-01, 3.607327e-01, 1.137576e+00, 8.999969e-02, 8.754122e-01, 7.933780e-01, 2.170850e+00, 3.098220e-01, 5.658364e-01, 1.116520e+00, 6.524841e-01, 1.324399e+00, 5.323595e-01, 1.542614e-01, 6.547397e-01, 1.177581e+00, 1.756950e+00, 3.603995e-01, 9.594100e-02, 6.076456e-01, 6.550996e-01, 8.96360…
1.000000e+00	9.832610e-01, 1.113863e+00, 4.034017e-01, 1.281107e+00, 1.368614e+00, 1.425133e+00, 5.212291e-01, 3.860247e-01, 4.676442e-01, 1.334279e+00, 4.151284e-02, 8.335546e-01, 5.702950e-01, 1.617907e+00, 3.203424e-01, 3.353326e-01, 1.058357e+00, 7.656556e-01, 1.183959e+00, 2.849430e-01, 1.028272e-01, 6.496770e-01, 8.867851e-01, 1.572311e+00, 2.341964e-01, 1.395302e-01, 7.472536e-01, 6.081479e-01, 8.44252…
1.200000e+00	1.448834e+00, 8.485548e-01, 2.913459e-01, 1.586359e+00, 1.510481e+00, 1.709325e+00, 4.998068e-01, 4.265961e-01, 5.654994e-01, 1.090988e+00, 2.340820e-02, 6.200738e-01, 3.638482e-01, 1.415693e+00, 2.996298e-01, 1.978267e-01, 7.287600e-01, 6.710272e-01, 1.097566e+00, 2.132337e-01, 1.102119e-01, 7.489985e-01, 9.655168e-01, 1.452167e+00, 1.728842e-01, 2.630798e-01, 7.814262e-01, 3.638483e-01, 1.21249…
1.400000e+00	1.190686e+00, 1.398322e+00, 1.990549e-01, 1.290390e+00, 1.499468e+00, 1.777482e+00, 3.864825e-01, 3.515467e-01, 5.400809e-01, 1.032102e+00, 1.880880e-02, 6.533086e-01, 2.262176e-01, 1.273168e+00, 3.949217e-01, 1.433565e-01, 4.739543e-01, 5.629653e-01, 1.004919e+00, 1.109801e-01, 1.511249e-01, 6.634045e-01, 6.469538e-01, 1.633504e+00, 1.081379e-01, 4.147430e-01, 9.850886e-01, 2.064475e-01, 1.01631…
1.600000e+00	1.340897e+00, 1.252291e+00, 1.343903e-01, 1.444781e+00, 1.555338e+00, 2.161435e+00, 2.184926e-01, 2.891503e-01, 6.623606e-01, 9.753244e-01, 1.643761e-02, 6.309685e-01, 1.638963e-01, 1.475062e+00, 3.737017e-01, 8.357917e-02, 4.502106e-01, 6.338882e-01, 9.704086e-01, 6.934623e-02, 1.747858e-01, 5.990024e-01, 4.973914e-01, 1.536137e+00, 7.280046e-02, 5.160058e-01, 1.264776e+00, 1.492856e-01, 1.52796…
1.800000e+00	1.487161e+00, 1.411956e+00, 1.010195e-01, 1.266076e+00, 1.394860e+00, 2.146539e+00, 1.815327e-01, 1.751814e-01, 6.347763e-01, 8.353213e-01, 2.853724e-02, 6.077012e-01, 7.822372e-02, 1.015167e+00, 3.763334e-01, 5.668508e-02, 3.225297e-01, 6.817620e-01, 8.715962e-01, 4.350649e-02, 2.246145e-01, 5.943085e-01, 3.120846e-01, 1.690780e+00, 4.769353e-02, 4.497465e-01, 9.523810e-01, 8.524677e-02, 1.19579…
2.000000e+00	1.043454e+00, 1.301257e+00, 6.094921e-02, 1.504698e+00, 1.655005e+00, 1.613903e+00, 1.421322e-01, 1.335988e-01, 7.082230e-01, 8.048458e-01, 5.308334e-02, 6.603643e-01, 4.293778e-02, 1.571325e+00, 4.400680e-01, 2.864510e-02, 2.431021e-01, 4.539095e-01, 8.982396e-01, 3.166016e-02, 3.289971e-01, 6.955628e-01, 2.348449e-01, 1.387404e+00, 2.778276e-02, 5.799746e-01, 1.033109e+00, 6.102878e-02, 1.28673…
0.000000e+00	2.722464e+00, 1.136504e+00, 2.128017e+00, 1.934486e+00, 4.380830e-01, 4.713237e-01, 3.425616e+00, 1.594260e+00, 2.466349e+00, 1.542758e-01, 1.737601e+00, 1.706223e+00, 7.932109e-01, 1.902939e+00, 1.147197e+00, 1.354581e+00, 2.435302e+00, 1.965821e+00, 2.134288e+00, 2.677024e+00, 1.353869e+00, 1.872740e+00, 2.009699e+00, 1.870735e+00, 1.959708e+00, 2.532992e-02, 1.734845e+00, 1.870665e+00, 9.65815…
2.000000e-01	1.524486e+00, 6.865349e-01, 1.646423e+00, 1.759580e+00, 7.558322e-01, 3.575530e-01, 2.373731e+00, 1.647507e+00, 1.907360e+00, 1.112246e-01, 9.298994e-01, 1.021592e+00, 1.045776e+00, 1.175804e+00, 7.964767e-01, 9.981748e-01, 1.616669e+00, 1.310404e+00, 1.547293e+00, 1.627140e+00, 1.137048e+00, 1.608655e+00, 1.800533e+00, 1.349932e+00, 1.578105e+00, 1.287514e-02, 1.610587e+00, 1.370804e+00, 7.89350…
4.000000e-01	1.468196e+00, 4.813348e-01, 1.294169e+00, 1.926276e+00, 8.681499e-01, 2.750131e-01, 1.755379e+00, 1.835153e+00, 1.456589e+00, 1.032282e-01, 6.113663e-01, 7.421595e-01, 1.006772e+00, 7.927467e-01, 5.672665e-01, 9.844456e-01, 1.518667e+00, 9.137600e-01, 1.048975e+00, 1.622820e+00, 8.877831e-01, 1.059446e+00, 1.353234e+00, 1.017651e+00, 1.243582e+00, 8.860714e-03, 1.200863e+00, 9.845117e-01, 7.25014…
6.000000e-01	1.153701e+00, 2.568675e-01, 8.171049e-01, 1.287007e+00, 6.800932e-01, 2.638104e-01, 1.529085e+00, 1.784297e+00, 1.335844e+00, 1.921593e-01, 2.874596e-01, 4.254372e-01, 9.098269e-01, 8.889286e-01, 6.526571e-01, 5.969815e-01, 1.360667e+00, 5.311720e-01, 9.979483e-01, 1.464917e+00, 6.719854e-01, 8.399443e-01, 1.147571e+00, 9.042347e-01, 9.146246e-01, 1.210717e-02, 1.164698e+00, 9.501203e-01, 5.49086…
8.000000e-01	1.164983e+00, 2.587934e-01, 6.326540e-01, 1.109518e+00, 6.584071e-01, 3.642734e-01, 2.056293e+00, 1.482361e+00, 1.077462e+00, 4.423982e-01, 1.915093e-01, 1.844859e-01, 1.036787e+00, 9.342547e-01, 5.501683e-01, 4.378505e-01, 1.176590e+00, 3.527857e-01, 9.019629e-01, 1.303733e+00, 5.241754e-01, 7.244200e-01, 1.126959e+00, 1.127900e+00, 6.701381e-01, 3.354431e-02, 7.625640e-01, 7.528590e-01, 4.57834…
1.000000e+00	1.291796e+00, 2.342695e-01, 4.757853e-01, 1.069788e+00, 5.498196e-01, 4.277260e-01, 1.942944e+00, 1.521815e+00, 1.022293e+00, 4.936150e-01, 1.049413e-01, 1.652178e-01, 8.454854e-01, 1.007195e+00, 4.918108e-01, 2.979664e-01, 1.158726e+00, 1.661433e-01, 7.457523e-01, 1.181942e+00, 3.867321e-01, 5.912655e-01, 1.037296e+00, 1.123453e+00, 4.349296e-01, 8.241019e-02, 6.190563e-01, 7.182021e-01, 3.73505…
1.200000e+00	1.143088e+00, 1.624782e-01, 4.762089e-01, 6.627882e-01, 6.025258e-01, 5.956271e-01, 1.531223e+00, 1.244566e+00, 9.469371e-01, 8.743650e-01, 6.757834e-02, 2.395600e-01, 1.118395e+00, 1.065028e+00, 5.173889e-01, 1.557427e-01, 9.932293e-01, 1.745710e-01, 9.905714e-01, 1.097242e+00, 3.005539e-01, 3.541072e-01, 7.724271e-01, 1.154904e+00, 2.317922e-01, 1.254166e-01, 5.667954e-01, 5.684984e-01, 2.72567…
1.400000e+00	1.400930e+00, 1.291737e-01, 4.429463e-01, 6.857494e-01, 7.111232e-01, 9.288728e-01, 1.159265e+00, 1.090409e+00, 9.312088e-01, 1.095593e+00, 3.846737e-02, 4.144389e-01, 8.926725e-01, 1.159502e+00, 5.485769e-01, 1.142425e-01, 9.189004e-01, 1.238948e-01, 7.962849e-01, 9.011569e-01, 1.932520e-01, 5.274914e-01, 8.674876e-01, 1.293480e+00, 1.505570e-01, 2.078605e-01, 6.027134e-01, 5.742136e-01, 2.51805…
1.600000e+00	9.576461e-01, 2.277023e-01, 5.651058e-01, 6.598293e-01, 7.530917e-01, 9.626014e-01, 8.781261e-01, 9.073873e-01, 7.537136e-01, 1.424114e+00, 2.248717e-02, 4.104681e-01, 5.618470e-01, 1.169522e+00, 4.247344e-01, 6.718987e-02, 8.402911e-01, 9.081362e-02, 7.379477e-01, 8.675744e-01, 1.448615e-01, 5.298180e-01, 1.028839e+00, 1.190554e+00, 1.136320e-01, 3.200926e-01, 8.399764e-01, 3.639786e-01, 2.60779…
1.800000e+00	1.381213e+00, 4.861318e-01, 5.499474e-01, 6.654630e-01, 7.666379e-01, 1.084461e+00, 6.768563e-01, 7.863126e-01, 1.047122e+00, 1.211253e+00, 1.019547e-02, 4.999325e-01, 4.843812e-01, 1.131648e+00, 4.244120e-01, 3.880576e-02, 5.014768e-01, 1.149494e-01, 8.433232e-01, 7.479035e-01, 1.046668e-01, 5.463678e-01, 8.874742e-01, 1.143891e+00, 7.872397e-02, 4.208187e-01, 9.779166e-01, 2.632794e-01, 4.32585…
2.000000e+00	1.339280e+00, 6.652034e-01, 4.099982e-01, 6.789776e-01, 1.146030e+00, 1.131215e+00, 7.257346e-01, 5.938551e-01, 8.035758e-01, 9.949265e-01, 6.478163e-03, 5.115296e-01, 2.445562e-01, 1.002167e+00, 4.770534e-01, 3.590098e-02, 4.658501e-01, 1.174850e-01, 8.083726e-01, 4.339709e-01, 1.702601e-01, 5.278085e-01, 8.035683e-01, 1.334044e+00, 5.109764e-02, 3.538746e-01, 1.015295e+00, 1.554579e-01, 4.87450…
0.000000e+00	1.956711e+00, 1.281337e+00, 2.617203e+00, 1.667540e+00, 1.332768e+00, 2.089007e+00, 2.728693e+00, 9.351766e-01, 1.545250e+00, 2.225335e+00, 2.232333e+00, 2.424377e+00, 2.463339e+00, 1.625896e+00, 5.523946e-01, 1.884058e+00, 1.939824e+00, 2.608915e+00, 5.743169e-01, 2.326087e+00, 9.075804e-01, 3.387907e-01, 1.409055e+00, 1.925136e+00, 9.379237e-01, 3.638487e-01, 1.907954e+00, 2.825809e+00, 1.00260…
2.000000e-01	1.269844e+00, 9.403023e-01, 2.032785e+00, 1.768643e+00, 1.275791e+00, 1.404982e+00, 2.121386e+00, 6.040701e-01, 1.511607e+00, 1.382933e+00, 1.242398e+00, 1.619106e+00, 1.890076e+00, 1.329625e+00, 4.571149e-01, 1.416775e+00, 2.215066e+00, 1.600824e+00, 5.987419e-01, 1.929910e+00, 8.448175e-01, 1.948249e-01, 1.280555e+00, 1.279173e+00, 6.612193e-01, 2.238120e-01, 1.368263e+00, 2.109690e+00, 8.47152…
4.000000e-01	8.025730e-01, 6.790097e-01, 1.605707e+00, 1.471575e+00, 1.308522e+00, 1.577194e+00, 1.602134e+00, 5.655124e-01, 1.188337e+00, 1.380418e+00, 7.425802e-01, 1.177701e+00, 1.510145e+00, 1.036531e+00, 3.739862e-01, 8.431110e-01, 2.001206e+00, 1.537094e+00, 6.861781e-01, 1.662878e+00, 6.579480e-01, 1.546695e-01, 1.334428e+00, 9.298658e-01, 6.022815e-01, 1.498022e-01, 7.949968e-01, 1.251723e+00, 7.36931…
6.000000e-01	9.626083e-01, 5.629338e-01, 1.319518e+00, 1.649211e+00, 9.798210e-01, 1.238507e+00, 1.462232e+00, 5.031797e-01, 1.211791e+00, 1.264213e+00, 4.162306e-01, 8.944677e-01, 1.149109e+00, 9.206004e-01, 3.942869e-01, 4.649949e-01, 1.458009e+00, 1.007178e+00, 6.244591e-01, 1.477739e+00, 4.363034e-01, 1.221964e-01, 1.061584e+00, 6.721363e-01, 5.144537e-01, 7.343449e-02, 5.192331e-01, 1.307205e+00, 4.59760…
8.000000e-01	1.050432e+00, 3.483238e-01, 1.019637e+00, 1.383969e+00, 8.010686e-01, 1.448337e+00, 1.711262e+00, 4.508695e-01, 1.153573e+00, 1.264202e+00, 2.111035e-01, 7.096777e-01, 1.196099e+00, 9.997467e-01, 2.815737e-01, 3.575833e-01, 1.543176e+00, 7.851921e-01, 6.058144e-01, 1.359593e+00, 2.950297e-01, 9.476216e-02, 1.046414e+00, 4.543692e-01, 5.382571e-01, 4.578052e-02, 4.122070e-01, 9.215704e-01, 3.44709…
1.000000e+00	1.203273e+00, 2.490031e-01, 1.125081e+00, 1.266487e+00, 8.595034e-01, 1.320805e+00, 1.787460e+00, 5.615181e-01, 7.687051e-01, 1.357690e+00, 1.464658e-01, 6.819542e-01, 8.470711e-01, 1.011195e+00, 3.700685e-01, 2.648037e-01, 1.424617e+00, 6.682311e-01, 7.258525e-01, 1.243682e+00, 1.839401e-01, 2.190955e-01, 9.404164e-01, 5.748156e-01, 6.293663e-01, 3.311084e-02, 5.196040e-01, 8.076488e-01, 2.67679…
1.200000e+00	1.112504e+00, 1.707495e-01, 1.159488e+00, 9.858276e-01, 9.617521e-01, 1.254244e+00, 1.602945e+00, 6.380514e-01, 8.583216e-01, 1.596393e+00, 6.047449e-02, 6.036272e-01, 4.050943e-01, 1.000677e+00, 3.387456e-01, 1.911456e-01, 1.126166e+00, 6.800756e-01, 6.238403e-01, 1.041249e+00, 1.255509e-01, 2.880972e-01, 1.098518e+00, 4.833791e-01, 4.453418e-01, 7.203169e-02, 7.149778e-01, 7.387275e-01, 2.56957…
1.400000e+00	1.087568e+00, 1.241295e-01, 9.898940e-01, 9.780234e-01, 8.911763e-01, 1.230718e+00, 1.890300e+00, 8.404201e-01, 8.823336e-01, 1.737826e+00, 3.953160e-02, 6.730723e-01, 3.608744e-01, 1.027827e+00, 4.161531e-01, 8.870927e-02, 8.041383e-01, 6.025478e-01, 6.858830e-01, 1.072701e+00, 1.091932e-01, 4.451650e-01, 8.900399e-01, 6.307224e-01, 4.046617e-01, 2.833548e-01, 8.869411e-01, 4.611971e-01, 1.77806…
1.600000e+00	1.183055e+00, 8.383335e-02, 9.659596e-01, 7.530857e-01, 1.057697e+00, 1.365938e+00, 1.990324e+00, 8.011967e-01, 9.539286e-01, 1.355388e+00, 2.015415e-02, 6.478558e-01, 2.278676e-01, 9.629423e-01, 3.685284e-01, 9.637901e-02, 4.702442e-01, 5.161471e-01, 7.442572e-01, 7.894725e-01, 1.399291e-01, 6.216887e-01, 9.472348e-01, 7.220722e-01, 3.168507e-01, 3.983437e-01, 9.975699e-01, 3.311612e-01, 1.50153…
1.800000e+00	1.315634e+00, 4.991078e-02, 9.899783e-01, 7.123737e-01, 8.737562e-01, 1.208860e+00, 1.870043e+00, 7.040253e-01, 9.688672e-01, 9.525804e-01, 1.183847e-02, 7.947329e-01, 1.486693e-01, 1.039402e+00, 3.959635e-01, 4.114580e-02, 4.399405e-01, 3.340963e-01, 6.665241e-01, 1.180347e+00, 1.872104e-01, 5.839055e-01, 9.984038e-01, 7.850460e-01, 1.898016e-01, 5.134800e-01, 9.309280e-01, 1.827345e-01, 1.37221…
2.000000e+00	1.286912e+00, 4.297209e-02, 8.006442e-01, 6.201532e-01, 1.162640e+00, 1.414027e+00, 1.914223e+00, 6.251211e-01, 7.901805e-01, 8.349273e-01, 6.259321e-03, 6.625051e-01, 9.894821e-02, 1.106044e+00, 4.402321e-01, 4.098154e-02, 3.454445e-01, 2.770909e-01, 7.179644e-01, 1.116262e+00, 2.445670e-01, 6.315031e-01, 9.466279e-01, 9.305646e-01, 1.750862e-01, 4.698837e-01, 9.438078e-01, 9.715825e-02, 1.02589…
0.000000e+00	1.175193e+00, 4.872576e-01, 3.254526e+00, 3.895977e-01, 1.204212e+00, 3.588348e-01, 1.835890e+00, 2.399291e+00, 7.936858e-01, 6.148830e-01, 1.010343e-01, 2.123340e+00, 3.042347e-01, 2.492442e+00, 5.615339e-01, 1.366310e+00, 1.973796e+00, 1.892502e+00, 2.651853e+00, 2.169349e+00, 2.642598e+00, 2.016850e+00, 1.611260e+00, 2.198401e+00, 3.593802e-01, 1.573035e-01, 1.952023e+00, 2.459092e+00, 2.55952…
2.000000e-01	9.247903e-01, 4.389512e-01, 2.653599e+00, 6.016589e-01, 1.290801e+00, 9.131461e-01, 1.059104e+00, 2.671803e+00, 4.431878e-01, 3.753489e-01, 1.544639e-01, 1.606095e+00, 5.512334e-01, 1.695469e+00, 4.775100e-01, 1.071330e+00, 1.316891e+00, 1.149752e+00, 1.781808e+00, 1.793279e+00, 1.397235e+00, 1.890869e+00, 1.134235e+00, 1.519634e+00, 4.233605e-01, 1.098309e-01, 1.432707e+00, 1.874265e+00, 2.23220…
4.000000e-01	9.019742e-01, 3.838884e-01, 1.707377e+00, 8.242181e-01, 1.341247e+00, 9.360171e-01, 1.040176e+00, 1.952252e+00, 3.523947e-01, 2.417778e-01, 1.341845e-01, 1.137374e+00, 7.200931e-01, 1.946044e+00, 3.638468e-01, 6.612554e-01, 1.076187e+00, 6.764013e-01, 1.272355e+00, 1.265410e+00, 1.159550e+00, 1.261545e+00, 6.498395e-01, 1.191692e+00, 3.868776e-01, 1.306679e-01, 1.470010e+00, 1.435704e+00, 1.69482…
6.000000e-01	1.109077e+00, 5.678516e-01, 1.426386e+00, 8.564127e-01, 1.114517e+00, 1.210341e+00, 7.833960e-01, 1.835114e+00, 3.615622e-01, 2.566167e-01, 1.081669e-01, 9.710429e-01, 1.015795e+00, 1.869963e+00, 3.002283e-01, 3.155290e-01, 8.261434e-01, 3.476444e-01, 1.137996e+00, 8.014125e-01, 1.030658e+00, 1.066909e+00, 5.585459e-01, 7.577893e-01, 4.112234e-01, 3.028350e-01, 1.285666e+00, 8.148046e-01, 1.64714…
8.000000e-01	1.046721e+00, 6.228855e-01, 1.026564e+00, 9.684800e-01, 1.185339e+00, 1.532575e+00, 5.787792e-01, 1.581822e+00, 3.671044e-01, 3.166312e-01, 7.441386e-02, 6.092933e-01, 1.006240e+00, 1.750232e+00, 3.294651e-01, 2.475049e-01, 7.286069e-01, 2.104227e-01, 8.517508e-01, 4.667874e-01, 9.704179e-01, 9.860518e-01, 4.124283e-01, 6.014309e-01, 4.175366e-01, 3.510335e-01, 9.496690e-01, 5.622092e-01, 1.98067…
1.000000e+00	1.120743e+00, 8.938500e-01, 9.752788e-01, 1.024399e+00, 1.376397e+00, 1.846909e+00, 4.710386e-01, 1.194407e+00, 5.012863e-01, 3.900665e-01, 4.841818e-02, 6.323320e-01, 8.341254e-01, 1.585040e+00, 3.536081e-01, 1.717874e-01, 6.163618e-01, 1.654123e-01, 7.681439e-01, 3.033773e-01, 7.425375e-01, 7.445107e-01, 3.721020e-01, 5.162259e-01, 4.527002e-01, 4.168573e-01, 1.041338e+00, 3.316660e-01, 1.40193…
1.200000e+00	1.308045e+00, 7.837545e-01, 6.148287e-01, 9.846012e-01, 1.234593e+00, 1.602577e+00, 5.519889e-01, 8.692828e-01, 3.627088e-01, 4.526836e-01, 4.532702e-02, 6.111850e-01, 4.423094e-01, 1.344884e+00, 3.729168e-01, 1.183983e-01, 4.345960e-01, 1.078657e-01, 6.946537e-01, 1.986657e-01, 5.938893e-01, 7.298444e-01, 2.275477e-01, 7.468229e-01, 2.804404e-01, 6.228660e-01, 1.107136e+00, 1.901596e-01, 1.67382…
1.400000e+00	1.191086e+00, 9.647788e-01, 5.053179e-01, 1.319354e+00, 1.418927e+00, 1.983704e+00, 3.278312e-01, 5.383969e-01, 5.592561e-01, 4.866548e-01, 4.956819e-02, 6.010218e-01, 2.980950e-01, 1.456991e+00, 4.246424e-01, 7.457266e-02, 4.080847e-01, 6.300219e-02, 8.079691e-01, 1.144185e-01, 4.733921e-01, 6.967376e-01, 1.366687e-01, 8.611056e-01, 2.092256e-01, 5.099092e-01, 9.466073e-01, 1.266373e-01, 1.76080…
1.600000e+00	1.179631e+00, 1.249353e+00, 3.088196e-01, 1.308551e+00, 1.436897e+00, 1.833603e+00, 3.551916e-01, 6.470496e-01, 6.389355e-01, 4.328866e-01, 4.891271e-02, 5.888982e-01, 1.636900e-01, 1.200108e+00, 3.940498e-01, 5.162317e-02, 2.444625e-01, 6.256694e-02, 7.500997e-01, 6.935888e-02, 5.016281e-01, 7.889577e-01, 9.250772e-02, 1.165907e+00, 1.260353e-01, 6.136256e-01, 9.724007e-01, 6.443363e-02, 1.58975…
1.800000e+00	1.202067e+00, 1.098685e+00, 1.921291e-01, 1.165185e+00, 1.263696e+00, 2.198604e+00, 2.373446e-01, 4.898523e-01, 6.243555e-01, 4.539090e-01, 8.397853e-02, 5.397851e-01, 1.174270e-01, 1.583813e+00, 4.033562e-01, 3.713847e-02, 1.934024e-01, 3.693834e-02, 5.814941e-01, 4.411942e-02, 4.395199e-01, 7.317993e-01, 6.281413e-02, 9.994101e-01, 8.092659e-02, 5.751584e-01, 1.182686e+00, 4.559785e-02, 1.64159…
2.000000e+00	1.102690e+00, 1.086775e+00, 1.659594e-01, 1.097359e+00, 1.710968e+00, 1.697221e+00, 1.671353e-01, 3.899299e-01, 6.875249e-01, 3.874951e-01, 1.015333e-01, 5.567649e-01, 7.996382e-02, 1.506940e+00, 4.364754e-01, 2.323836e-02, 1.659101e-01, 4.436082e-02, 8.585065e-01, 2.773904e-02, 3.403659e-01, 7.271410e-01, 4.530405e-02, 1.347782e+00, 4.946667e-02, 6.144203e-01, 1.091056e+00, 2.273697e-02, 1.69962…
0.000000e+00	6.814920e-01, 9.151888e-01, 7.100620e-03, 2.809213e+00, 1.367440e+00, 7.172252e-01, 1.429521e-01, 5.209892e-01, 1.497573e+00, 2.119709e+00, 9.792728e-01, 4.952597e-01, 2.661099e+00, 2.926369e+00, 7.076211e-01, 1.022441e+00, 2.628616e+00, 2.772726e+00, 1.734051e-01, 2.391626e+00, 1.294763e+00, 7.371554e-01, 1.798363e+00, 1.830923e+00, 1.910703e+00, 2.823067e+00, 1.406345e+00, 1.830109e+00, 2.51397…
2.000000e-01	6.054929e-01, 1.097019e+00, 9.681068e-03, 2.438913e+00, 1.257196e+00, 5.606798e-01, 1.044920e-01, 4.587645e-01, 1.358555e+00, 1.604548e+00, 5.810992e-01, 4.911262e-01, 1.957348e+00, 2.419760e+00, 4.076500e-01, 8.209068e-01, 2.356006e+00, 1.659284e+00, 2.398335e-01, 1.618580e+00, 1.179659e+00, 4.737278e-01, 1.407431e+00, 1.755990e+00, 1.110631e+00, 1.303079e+00, 9.368083e-01, 1.510372e+00, 1.96302…
4.000000e-01	8.051563e-01, 1.006757e+00, 9.294767e-03, 2.481790e+00, 1.712345e+00, 4.927979e-01, 1.011252e-01, 3.412003e-01, 1.034313e+00, 1.550111e+00, 3.030046e-01, 5.149049e-01, 1.356515e+00, 1.777231e+00, 1.737764e-01, 5.832251e-01, 2.002181e+00, 1.210837e+00, 3.280668e-01, 8.739162e-01, 6.872896e-01, 3.484825e-01, 1.165233e+00, 1.616441e+00, 5.962154e-01, 8.933026e-01, 6.056115e-01, 1.070132e+00, 1.77151…
6.000000e-01	8.104872e-01, 1.040822e+00, 1.069130e-02, 1.564873e+00, 1.436805e+00, 4.705543e-01, 7.358309e-02, 3.212288e-01, 1.160182e+00, 1.398885e+00, 2.676811e-01, 5.605455e-01, 1.297107e+00, 1.813243e+00, 2.160912e-01, 4.826130e-01, 2.157993e+00, 1.031150e+00, 3.743855e-01, 4.767731e-01, 4.651068e-01, 2.295261e-01, 1.309048e+00, 1.814481e+00, 3.612242e-01, 5.916941e-01, 5.365675e-01, 9.905658e-01, 1.94292…
8.000000e-01	9.425148e-01, 1.135462e+00, 9.512266e-03, 1.689069e+00, 1.623694e+00, 6.098466e-01, 5.918937e-02, 2.762241e-01, 1.111216e+00, 1.777173e+00, 2.916646e-01, 6.720686e-01, 1.069236e+00, 1.110419e+00, 2.127446e-01, 2.627701e-01, 2.219644e+00, 7.761108e-01, 4.913520e-01, 2.946156e-01, 3.337138e-01, 1.549268e-01, 1.050268e+00, 1.579563e+00, 2.535304e-01, 3.255122e-01, 3.351748e-01, 8.519255e-01, 2.15361…
1.000000e+00	1.180093e+00, 1.232409e+00, 1.001485e-02, 1.418988e+00, 1.209191e+00, 7.046996e-01, 4.607600e-02, 1.521704e-01, 9.290405e-01, 1.528992e+00, 2.701708e-01, 5.296177e-01, 6.967796e-01, 1.162860e+00, 2.145405e-01, 1.856543e-01, 1.327111e+00, 6.313705e-01, 5.666970e-01, 1.442008e-01, 2.208045e-01, 2.418548e-01, 6.897194e-01, 1.475674e+00, 2.014089e-01, 1.935623e-01, 4.312294e-01, 7.534406e-01, 1.85664…
1.200000e+00	1.205475e+00, 1.239075e+00, 7.318431e-03, 1.431916e+00, 1.161080e+00, 5.626564e-01, 4.244371e-02, 1.377427e-01, 9.280186e-01, 1.681723e+00, 3.952414e-01, 4.807885e-01, 5.387670e-01, 1.218949e+00, 3.227506e-01, 9.767829e-02, 9.517964e-01, 7.648365e-01, 6.677938e-01, 9.131493e-02, 1.557950e-01, 3.356805e-01, 5.903063e-01, 1.567216e+00, 1.196279e-01, 1.341814e-01, 6.355208e-01, 7.906616e-01, 1.55487…
1.400000e+00	1.050900e+00, 1.354002e+00, 7.205461e-03, 1.417652e+00, 1.186609e+00, 9.252699e-01, 3.291933e-02, 1.249037e-01, 9.003096e-01, 1.412722e+00, 3.810219e-01, 5.630439e-01, 2.998274e-01, 1.215245e+00, 3.764089e-01, 8.218620e-02, 7.749807e-01, 6.158065e-01, 5.003354e-01, 5.157349e-02, 1.618758e-01, 5.274168e-01, 3.966779e-01, 1.520706e+00, 8.656200e-02, 2.249480e-01, 8.230345e-01, 5.275798e-01, 1.84790…
1.600000e+00	1.021965e+00, 1.347450e+00, 6.113739e-03, 1.312215e+00, 1.352320e+00, 1.039068e+00, 2.573552e-02, 1.050907e-01, 8.558985e-01, 1.521903e+00, 3.858712e-01, 6.384805e-01, 2.031113e-01, 1.012765e+00, 3.993880e-01, 4.668586e-02, 7.117863e-01, 6.146653e-01, 7.468903e-01, 2.628695e-02, 1.471893e-01, 5.155449e-01, 1.427787e-01, 1.231178e+00, 5.245133e-02, 3.614382e-01, 1.136979e+00, 3.458426e-01, 1.45256…
1.800000e+00	1.512874e+00, 1.346787e+00, 6.516915e-03, 1.213352e+00, 9.361228e-01, 1.141666e+00, 2.146004e-02, 7.265199e-02, 9.084470e-01, 1.200578e+00, 3.622153e-01, 5.553517e-01, 9.741738e-02, 8.945400e-01, 4.244869e-01, 3.275525e-02, 5.421894e-01, 5.420444e-01, 6.876515e-01, 1.883777e-02, 1.988881e-01, 5.523800e-01, 1.312660e-01, 1.349618e+00, 2.862671e-02, 4.262191e-01, 9.098149e-01, 1.870561e-01, 1.66782…
2.000000e+00	1.243305e+00, 1.228455e+00, 5.429743e-03, 1.219640e+00, 1.127269e+00, 1.103500e+00, 2.091998e-02, 7.004168e-02, 8.619380e-01, 1.016273e+00, 2.902257e-01, 5.583391e-01, 6.887590e-02, 1.050047e+00, 4.387697e-01, 2.262805e-02, 3.098068e-01, 6.002171e-01, 6.467826e-01, 1.176458e-02, 2.505468e-01, 6.714405e-01, 7.462861e-02, 1.289293e+00, 2.099764e-02, 5.069852e-01, 9.823294e-01, 1.322412e-01, 1.60954…
0.000000e+00	2.106152e+00, 1.649693e-01, 1.059540e+00, 2.320554e+00, 9.598839e-01, 1.064449e+00, 2.433432e+00, 1.989331e+00, 2.281529e+00, 2.080885e+00, 2.925582e+00, 2.935186e+00, 4.420142e-03, 7.760071e-01, 1.408836e+00, 2.175007e-01, 9.002008e-01, 2.499858e+00, 4.882245e-01, 2.641732e+00, 2.421165e-01, 2.915047e-01, 2.223359e+00, 4.123868e-01, 1.889918e-02, 8.935225e-01, 1.898281e+00, 2.527479e-01, 2.79192…
2.000000e-01	2.071469e+00, 1.334975e-01, 8.618069e-01, 2.063079e+00, 6.222410e-01, 7.261651e-01, 2.201588e+00, 2.323206e+00, 2.051915e+00, 1.661987e+00, 1.654907e+00, 1.784900e+00, 4.510770e-01, 7.268806e-01, 1.003217e+00, 1.432668e-01, 6.796314e-01, 1.793347e+00, 5.126999e-01, 1.801218e+00, 2.822765e-01, 4.188622e-01, 1.632134e+00, 4.887539e-01, 8.453834e-02, 7.384967e-01, 1.438472e+00, 2.666820e-01, 2.03416…
4.000000e-01	1.522073e+00, 8.345970e-02, 7.593432e-01, 1.231305e+00, 4.649423e-01, 4.997071e-01, 2.137364e+00, 1.702069e+00, 2.429893e+00, 8.792515e-01, 1.134495e+00, 8.997186e-01, 6.229147e-01, 5.813372e-01, 6.669825e-01, 6.995581e-02, 6.187833e-01, 1.317388e+00, 5.892009e-01, 1.594525e+00, 3.450041e-01, 4.573750e-01, 7.904375e-01, 6.106798e-01, 1.133134e-01, 6.103837e-01, 1.556106e+00, 1.772577e-01, 1.35550…
6.000000e-01	1.139408e+00, 6.450454e-02, 8.931500e-01, 9.377038e-01, 4.086483e-01, 3.977338e-01, 2.591724e+00, 1.498061e+00, 1.903806e+00, 7.214254e-01, 5.429156e-01, 6.085892e-01, 7.380286e-01, 4.547105e-01, 6.889693e-01, 5.367434e-02, 4.034815e-01, 8.423344e-01, 6.464925e-01, 1.269509e+00, 4.452898e-01, 5.790054e-01, 5.147087e-01, 5.859902e-01, 8.946149e-02, 7.802242e-01, 1.513107e+00, 1.056675e-01, 1.26868…
8.000000e-01	1.310276e+00, 3.493911e-02, 8.327092e-01, 7.443425e-01, 2.626632e-01, 3.905943e-01, 2.374872e+00, 1.126251e+00, 1.379135e+00, 6.561046e-01, 5.489083e-01, 3.219777e-01, 5.010781e-01, 3.950901e-01, 6.086406e-01, 2.638622e-02, 3.399399e-01, 5.412700e-01, 6.942588e-01, 9.654694e-01, 4.680807e-01, 5.744955e-01, 3.362431e-01, 9.283714e-01, 1.287501e-01, 7.006865e-01, 1.260832e+00, 6.631195e-02, 9.36118…
1.000000e+00	1.274699e+00, 3.014328e-02, 6.720831e-01, 4.418794e-01, 1.679884e-01, 2.847134e-01, 2.120412e+00, 1.259490e+00, 1.217882e+00, 4.979078e-01, 4.666333e-01, 2.274485e-01, 2.665849e-01, 4.355210e-01, 5.594954e-01, 2.744330e-02, 2.727350e-01, 3.773674e-01, 5.913146e-01, 1.047970e+00, 5.495108e-01, 5.990759e-01, 2.363280e-01, 1.030561e+00, 1.023248e-01, 6.029594e-01, 1.147622e+00, 4.321236e-02, 7.01434…
1.200000e+00	1.436665e+00, 2.385520e-02, 5.872431e-01, 4.005452e-01, 1.655907e-01, 3.017929e-01, 2.116624e+00, 1.401439e+00, 1.125204e+00, 3.538462e-01, 4.389259e-01, 1.286102e-01, 1.865484e-01, 7.501630e-01, 4.633111e-01, 1.754747e-02, 1.789806e-01, 2.560435e-01, 5.857521e-01, 1.098537e+00, 4.790752e-01, 6.533245e-01, 1.795311e-01, 9.613219e-01, 7.152381e-02, 7.643789e-01, 1.321542e+00, 2.010996e-02, 6.38372…
1.400000e+00	1.276890e+00, 1.568765e-02, 4.729297e-01, 3.033852e-01, 2.124572e-01, 4.927905e-01, 1.959669e+00, 1.547359e+00, 8.345404e-01, 3.878990e-01, 2.276734e-01, 7.897953e-02, 1.889312e-01, 8.298576e-01, 4.907939e-01, 1.220389e-02, 1.711436e-01, 1.513113e-01, 5.358340e-01, 9.522616e-01, 4.537832e-01, 6.904590e-01, 8.343179e-02, 1.039882e+00, 4.964148e-02, 5.879395e-01, 1.195820e+00, 1.725316e-02, 5.38430…
1.600000e+00	1.298492e+00, 1.172155e-02, 4.127442e-01, 2.180203e-01, 2.671844e-01, 4.962380e-01, 1.683047e+00, 1.564438e+00, 1.043738e+00, 3.146817e-01, 1.820867e-01, 8.520449e-02, 2.077944e-01, 8.527737e-01, 5.415348e-01, 1.032574e-02, 1.060230e-01, 8.511990e-02, 6.930107e-01, 9.425412e-01, 4.971524e-01, 7.304532e-01, 6.712450e-02, 1.357551e+00, 3.883047e-02, 6.863129e-01, 1.189523e+00, 9.932785e-03, 4.70935…
1.800000e+00	1.328903e+00, 1.470682e-02, 4.523011e-01, 1.704308e-01, 3.753357e-01, 8.188637e-01, 1.582218e+00, 1.489963e+00, 8.621231e-01, 3.731780e-01, 1.108302e-01, 1.574124e-01, 2.162197e-01, 1.118182e+00, 4.242959e-01, 8.169559e-03, 8.052534e-02, 4.699315e-02, 5.690852e-01, 8.930553e-01, 4.823374e-01, 6.771468e-01, 9.275436e-02, 1.051919e+00, 2.091889e-02, 6.857915e-01, 1.147224e+00, 6.682159e-03, 2.73404…
2.000000e+00	1.311614e+00, 6.519244e-02, 4.565076e-01, 1.201211e-01, 4.455156e-01, 6.869517e-01, 1.278823e+00, 1.285039e+00, 9.488375e-01, 3.663391e-01, 4.914827e-02, 2.491470e-01, 1.908788e-01, 1.110674e+00, 4.495519e-01, 6.730351e-03, 8.510466e-02, 2.465125e-02, 5.799882e-01, 9.178836e-01, 4.523509e-01, 7.463004e-01, 1.441034e-01, 1.548021e+00, 1.490063e-02, 6.939732e-01, 1.222160e+00, 5.407426e-03, 3.05747…
0.000000e+00	1.962837e+00, 1.508700e+00, 1.269237e+00, 2.779399e+00, 2.011561e+00, 1.385751e+00, 5.398077e-01, 1.859619e-01, 8.355420e-01, 1.945558e+00, 1.414364e+00, 3.018201e-01, 1.276570e+00, 4.313212e-01, 1.100312e+00, 2.826436e+00, 6.238077e-02, 1.145802e+00, 8.254396e-01, 3.215930e+00, 1.008251e+00, 6.478628e-01, 2.747197e+00, 9.939419e-01, 1.126832e+00, 1.006757e+00, 1.421616e+00, 8.839763e-01, 1.31160…
2.000000e-01	1.122849e+00, 1.204805e+00, 1.026727e+00, 2.501790e+00, 1.596290e+00, 1.347308e+00, 1.025111e+00, 1.602374e-01, 6.914508e-01, 1.414157e+00, 9.242122e-01, 4.732944e-01, 7.381190e-01, 6.380557e-01, 8.808946e-01, 1.618292e+00, 1.297824e-01, 9.160836e-01, 6.879862e-01, 2.022676e+00, 7.726418e-01, 4.658046e-01, 1.935979e+00, 7.878349e-01, 9.819120e-01, 7.457799e-01, 1.477009e+00, 4.074010e-01, 1.28787…
4.000000e-01	8.353604e-01, 9.388913e-01, 8.003198e-01, 2.160474e+00, 1.337624e+00, 1.503714e+00, 1.340895e+00, 1.452337e-01, 8.438797e-01, 1.185043e+00, 5.808328e-01, 5.246863e-01, 3.601697e-01, 1.028940e+00, 4.943738e-01, 1.449128e+00, 1.041703e-01, 8.216358e-01, 6.465198e-01, 1.200523e+00, 8.141740e-01, 5.592734e-01, 1.211791e+00, 7.665401e-01, 6.829774e-01, 7.048707e-01, 1.179834e+00, 3.028931e-01, 9.88529…
6.000000e-01	8.046159e-01, 7.332089e-01, 7.188828e-01, 1.938090e+00, 1.229496e+00, 1.450289e+00, 1.221427e+00, 1.080493e-01, 8.585836e-01, 8.518392e-01, 4.149002e-01, 5.437769e-01, 1.882965e-01, 1.183906e+00, 3.215663e-01, 8.328968e-01, 6.954877e-02, 6.557444e-01, 6.579854e-01, 1.086904e+00, 6.321515e-01, 6.383879e-01, 6.902600e-01, 8.219880e-01, 4.277712e-01, 6.969279e-01, 9.293164e-01, 1.472135e-01, 8.92379…
8.000000e-01	1.018644e+00, 5.895629e-01, 4.003899e-01, 1.603666e+00, 1.287879e+00, 1.574286e+00, 1.083546e+00, 9.642500e-02, 8.217183e-01, 7.862280e-01, 1.845124e-01, 6.516705e-01, 1.647853e-01, 1.209318e+00, 2.550990e-01, 4.582452e-01, 6.871045e-02, 6.262228e-01, 6.618277e-01, 9.821983e-01, 6.020838e-01, 5.707531e-01, 4.269108e-01, 1.096044e+00, 3.181715e-01, 5.716640e-01, 1.179284e+00, 9.797856e-02, 8.18167…
1.000000e+00	1.106909e+00, 7.370801e-01, 3.666829e-01, 1.536437e+00, 1.208707e+00, 1.500952e+00, 8.709918e-01, 7.050192e-02, 6.378122e-01, 7.081740e-01, 1.383384e-01, 5.487507e-01, 7.423080e-02, 1.192308e+00, 2.020897e-01, 2.742912e-01, 4.327554e-02, 5.602417e-01, 7.607850e-01, 6.474041e-01, 4.515539e-01, 6.348182e-01, 2.670094e-01, 1.005452e+00, 1.947109e-01, 6.829158e-01, 1.011133e+00, 4.749445e-02, 9.90693…
1.200000e+00	9.512971e-01, 8.516880e-01, 2.961625e-01, 1.726869e+00, 1.274540e+00, 1.926026e+00, 6.646327e-01, 5.304049e-02, 7.994632e-01, 5.294468e-01, 8.090262e-02, 6.282014e-01, 5.637137e-02, 1.173140e+00, 2.119279e-01, 2.108805e-01, 4.027221e-02, 4.776708e-01, 6.654562e-01, 4.749409e-01, 4.608021e-01, 7.945838e-01, 1.407217e-01, 1.229772e+00, 1.285517e-01, 5.794405e-01, 1.223384e+00, 3.343781e-02, 8.84256…
1.400000e+00	9.448776e-01, 9.879322e-01, 2.185981e-01, 1.345570e+00, 1.289830e+00, 1.504185e+00, 5.515351e-01, 5.365469e-02, 7.378586e-01, 4.728615e-01, 5.677598e-02, 5.547534e-01, 2.973885e-02, 1.300107e+00, 3.426742e-01, 1.277536e-01, 2.854174e-02, 4.000650e-01, 7.163266e-01, 2.339059e-01, 4.536390e-01, 6.833945e-01, 1.014167e-01, 1.276014e+00, 8.432045e-02, 7.011784e-01, 1.171246e+00, 1.630499e-02, 9.67053…
1.600000e+00	1.169811e+00, 8.712699e-01, 1.655107e-01, 1.291626e+00, 1.210972e+00, 1.215023e+00, 3.249478e-01, 3.949281e-02, 6.785325e-01, 4.896763e-01, 5.671296e-02, 5.804972e-01, 2.072501e-02, 1.576986e+00, 2.848296e-01, 8.925356e-02, 2.116298e-02, 2.890177e-01, 6.610862e-01, 1.718796e-01, 4.881293e-01, 6.896794e-01, 8.177457e-02, 1.227082e+00, 5.336858e-02, 6.794009e-01, 1.281860e+00, 1.194649e-02, 1.17314…
1.800000e+00	1.157969e+00, 1.295914e+00, 1.032983e-01, 1.358469e+00, 1.541582e+00, 1.681719e+00, 3.059413e-01, 2.827285e-02, 7.686670e-01, 3.995534e-01, 5.936521e-02, 5.212690e-01, 9.129591e-03, 1.145949e+00, 4.057920e-01, 5.705894e-02, 1.590323e-02, 1.900048e-01, 7.645358e-01, 1.089911e-01, 5.046115e-01, 7.375509e-01, 4.068467e-02, 1.135766e+00, 3.065114e-02, 5.279353e-01, 1.147012e+00, 6.156268e-03, 1.33651…
2.000000e+00	1.137412e+00, 1.037024e+00, 8.034191e-02, 1.409135e+00, 1.362845e+00, 1.520176e+00, 2.712354e-01, 2.839826e-02, 8.842983e-01, 3.705381e-01, 8.534806e-02, 6.230158e-01, 6.335328e-03, 1.488648e+00, 3.718609e-01, 3.651967e-02, 1.100184e-02, 1.598679e-01, 6.328464e-01, 5.646864e-02, 4.409681e-01, 5.278358e-01, 3.151323e-02, 1.139780e+00, 2.101400e-02, 6.826369e-01, 1.163500e+00, 3.538702e-03, 1.22635…
0.000000e+00	1.495871e+00, 2.949269e+00, 6.896375e-01, 2.297457e+00, 1.235531e+00, 1.511984e+00, 1.690723e+00, 2.130740e-01, 4.781007e-01, 2.091790e+00, 4.905624e-01, 7.309706e-01, 4.533290e-01, 2.195130e+00, 3.292743e-01, 1.959041e+00, 1.550558e+00, 2.372911e+00, 7.765993e-01, 1.795022e+00, 1.466167e+00, 4.278852e-02, 1.838930e+00, 2.968402e+00, 2.655934e+00, 7.613667e-01, 2.458347e+00, 6.003615e-01, 7.29730…
2.000000e-01	8.533509e-01, 2.255362e+00, 4.563919e-01, 1.947986e+00, 1.296301e+00, 1.330401e+00, 1.306092e+00, 5.910830e-01, 5.989777e-01, 1.236082e+00, 2.156573e-01, 7.024004e-01, 6.345213e-01, 1.794203e+00, 3.430062e-01, 1.166407e+00, 1.806066e+00, 1.805265e+00, 6.566258e-01, 1.350095e+00, 1.154583e+00, 2.586767e-01, 1.458433e+00, 2.476240e+00, 1.763461e+00, 5.285452e-01, 1.946305e+00, 7.635124e-01, 5.18181…
4.000000e-01	7.834047e-01, 1.185418e+00, 2.285415e-01, 1.823022e+00, 1.398244e+00, 1.665171e+00, 1.078626e+00, 9.127278e-01, 6.706174e-01, 9.149503e-01, 1.371501e-01, 6.601967e-01, 6.655151e-01, 1.567293e+00, 2.882940e-01, 1.145346e+00, 1.209285e+00, 1.160212e+00, 6.651855e-01, 1.315665e+00, 9.573192e-01, 4.060854e-01, 1.077947e+00, 1.999875e+00, 1.011856e+00, 3.181572e-01, 1.617905e+00, 6.711380e-01, 4.71816…
6.000000e-01	8.350702e-01, 1.168543e+00, 1.723639e-01, 1.455219e+00, 1.304110e+00, 1.751454e+00, 7.832926e-01, 6.902582e-01, 7.762137e-01, 7.065666e-01, 7.732740e-02, 5.681788e-01, 5.951269e-01, 1.334286e+00, 1.553458e-01, 6.380304e-01, 1.044228e+00, 8.200249e-01, 7.095472e-01, 8.440386e-01, 7.991535e-01, 6.197072e-01, 1.138171e+00, 1.959583e+00, 7.022986e-01, 2.174633e-01, 1.277820e+00, 6.629713e-01, 5.69164…
8.000000e-01	1.107820e+00, 1.348797e+00, 1.677564e-01, 1.594059e+00, 1.429072e+00, 1.722748e+00, 6.023014e-01, 4.968346e-01, 6.218322e-01, 4.412239e-01, 3.973450e-02, 5.230701e-01, 3.027037e-01, 1.268310e+00, 1.725357e-01, 4.849505e-01, 7.543751e-01, 6.271671e-01, 5.986249e-01, 6.402329e-01, 6.810415e-01, 4.900497e-01, 9.657759e-01, 2.021311e+00, 4.851701e-01, 3.513233e-01, 1.578504e+00, 4.221545e-01, 8.56219…
1.000000e+00	1.081217e+00, 1.310248e+00, 9.447471e-02, 1.470468e+00, 1.589341e+00, 1.645185e+00, 5.424022e-01, 4.909699e-01, 6.667261e-01, 4.364209e-01, 2.382319e-02, 6.005067e-01, 2.290903e-01, 1.296286e+00, 1.704791e-01, 2.854503e-01, 6.089361e-01, 3.819060e-01, 6.161389e-01, 3.111377e-01, 6.297873e-01, 5.811234e-01, 7.046819e-01, 1.556294e+00, 2.625478e-01, 4.530944e-01, 1.421391e+00, 2.397690e-01, 7.98000…
1.200000e+00	1.081488e+00, 1.191772e+00, 7.316602e-02, 1.300828e+00, 1.165789e+00, 1.640798e+00, 4.301626e-01, 2.992411e-01, 8.302334e-01, 2.519303e-01, 2.163289e-02, 6.990986e-01, 1.224244e-01, 1.280303e+00, 2.691719e-01, 2.103310e-01, 4.172413e-01, 3.476806e-01, 6.599050e-01, 2.036231e-01, 6.145407e-01, 7.305692e-01, 5.490055e-01, 1.594387e+00, 1.738564e-01, 5.883286e-01, 1.437119e+00, 1.586733e-01, 1.20946…
1.400000e+00	1.012072e+00, 1.333764e+00, 4.436486e-02, 1.053299e+00, 1.320583e+00, 1.595642e+00, 3.318705e-01, 3.052062e-01, 8.295367e-01, 2.643920e-01, 2.523914e-02, 6.206923e-01, 7.301665e-02, 1.584740e+00, 3.602765e-01, 1.130667e-01, 3.302008e-01, 1.700598e-01, 6.522510e-01, 1.290717e-01, 5.873365e-01, 7.379401e-01, 3.246439e-01, 1.554651e+00, 1.051328e-01, 5.633217e-01, 1.056085e+00, 8.433274e-02, 1.14022…
1.600000e+00	1.355485e+00, 1.174597e+00, 3.974192e-02, 1.337151e+00, 1.399605e+00, 1.203944e+00, 2.794228e-01, 2.210684e-01, 6.479994e-01, 2.989691e-01, 4.380625e-02, 6.559080e-01, 4.682968e-02, 1.202335e+00, 3.167680e-01, 7.258467e-02, 2.262712e-01, 1.474470e-01, 6.877617e-01, 6.499353e-02, 5.296646e-01, 6.350248e-01, 2.419991e-01, 1.792607e+00, 7.888366e-02, 6.583463e-01, 1.507496e+00, 5.704488e-02, 1.24030…
1.800000e+00	1.220306e+00, 1.200176e+00, 2.420881e-02, 1.063884e+00, 1.420067e+00, 2.040414e+00, 1.787896e-01, 2.157942e-01, 7.715711e-01, 2.763379e-01, 7.061073e-02, 5.699381e-01, 3.265089e-02, 1.252678e+00, 4.518196e-01, 4.590970e-02, 2.352002e-01, 9.132011e-02, 6.550691e-01, 4.430396e-02, 5.683996e-01, 6.003799e-01, 1.575702e-01, 1.446512e+00, 5.390205e-02, 6.253121e-01, 1.396964e+00, 3.373661e-02, 1.01555…
2.000000e+00	1.260216e+00, 1.334283e+00, 2.201498e-02, 1.311193e+00, 1.468744e+00, 1.687200e+00, 1.542616e-01, 1.232422e-01, 7.506796e-01, 2.669245e-01, 8.641064e-02, 5.788281e-01, 1.782105e-02, 1.293852e+00, 3.380730e-01, 3.293791e-02, 1.439083e-01, 6.395628e-02, 7.025545e-01, 2.921715e-02, 5.061258e-01, 7.124910e-01, 1.054089e-01, 1.327613e+00, 3.280687e-02, 5.724955e-01, 1.061780e+00, 1.964255e-02, 1.11390…
0.000000e+00	2.228605e+00, 2.605006e-01, 2.707046e+00, 5.105459e-01, 3.374641e-01, 2.493135e+00, 2.151484e+00, 2.776669e+00, 1.223026e+00, 2.281603e+00, 1.622893e+00, 1.156057e-01, 2.497606e-01, 2.820254e+00, 1.761120e+00, 8.616130e-01, 2.257821e+00, 3.237624e+00, 1.811954e+00, 1.251298e-01, 2.224972e+00, 9.948968e-01, 2.059104e+00, 3.980415e-01, 2.155817e+00, 2.163618e+00, 3.264771e-01, 1.138146e+00, 3.91909…
2.000000e-01	1.696341e+00, 1.969423e-01, 2.229177e+00, 3.211312e-01, 7.872221e-01, 2.074132e+00, 1.612452e+00, 3.105544e+00, 1.422817e+00, 2.323159e+00, 8.088312e-01, 3.255074e-01, 6.411298e-01, 2.362727e+00, 1.229240e+00, 7.170096e-01, 1.935699e+00, 2.036189e+00, 1.431929e+00, 4.763683e-01, 1.557592e+00, 1.049323e+00, 1.393972e+00, 2.957083e-01, 1.603090e+00, 1.114551e+00, 6.528010e-01, 1.061967e+00, 3.68725…
4.000000e-01	1.540440e+00, 1.527740e-01, 1.611299e+00, 2.451065e-01, 1.078795e+00, 1.614519e+00, 1.285164e+00, 2.667512e+00, 1.296610e+00, 1.858738e+00, 4.016735e-01, 4.412098e-01, 9.771948e-01, 1.513035e+00, 8.816504e-01, 5.287285e-01, 1.464426e+00, 1.382329e+00, 9.641880e-01, 6.592754e-01, 1.129842e+00, 8.359633e-01, 1.116561e+00, 1.442498e-01, 1.298570e+00, 9.025754e-01, 7.167478e-01, 8.869871e-01, 2.40156…
6.000000e-01	1.275939e+00, 1.216860e-01, 1.298581e+00, 1.968071e-01, 9.109463e-01, 1.297281e+00, 2.095932e+00, 2.525623e+00, 1.146933e+00, 1.505886e+00, 2.634208e-01, 4.495396e-01, 8.384600e-01, 1.403881e+00, 7.670806e-01, 5.449380e-01, 1.234408e+00, 8.733473e-01, 9.226998e-01, 7.483759e-01, 5.841652e-01, 8.163770e-01, 1.167352e+00, 1.744689e-01, 1.006690e+00, 4.914424e-01, 8.858277e-01, 7.731199e-01, 1.92447…
8.000000e-01	1.158173e+00, 7.488360e-02, 1.011841e+00, 2.790542e-01, 1.287160e+00, 1.157174e+00, 1.605268e+00, 2.641173e+00, 1.203997e+00, 1.496808e+00, 1.502073e-01, 3.884593e-01, 1.011416e+00, 1.116705e+00, 5.455068e-01, 4.093304e-01, 1.102781e+00, 5.400819e-01, 8.484759e-01, 1.029500e+00, 4.723581e-01, 5.630786e-01, 1.207542e+00, 2.327193e-01, 6.199349e-01, 3.160735e-01, 7.583293e-01, 6.640108e-01, 1.62147…
1.000000e+00	1.277259e+00, 6.965088e-02, 9.414341e-01, 2.509158e-01, 1.273523e+00, 1.259193e+00, 1.928251e+00, 2.386598e+00, 8.690130e-01, 1.412229e+00, 6.864180e-02, 3.967562e-01, 9.609297e-01, 1.072520e+00, 5.473264e-01, 2.997382e-01, 9.701323e-01, 4.872146e-01, 9.001256e-01, 9.729772e-01, 3.194274e-01, 4.241437e-01, 1.056932e+00, 3.446803e-01, 6.599056e-01, 3.028134e-01, 7.185896e-01, 5.592498e-01, 1.31480…
1.200000e+00	1.237054e+00, 4.719174e-02, 8.853291e-01, 3.166550e-01, 9.462061e-01, 1.178215e+00, 2.283885e+00, 2.148923e+00, 8.257059e-01, 1.400114e+00, 4.860342e-02, 4.853690e-01, 1.048820e+00, 1.164502e+00, 4.749440e-01, 2.165726e-01, 8.474887e-01, 3.100485e-01, 7.781887e-01, 1.062077e+00, 2.455931e-01, 4.256103e-01, 8.303372e-01, 4.511335e-01, 3.812577e-01, 2.597999e-01, 6.233758e-01, 3.006734e-01, 9.65936…
1.400000e+00	1.275352e+00, 3.016730e-02, 8.911794e-01, 3.041998e-01, 1.124928e+00, 1.290959e+00, 2.159171e+00, 1.663323e+00, 7.956549e-01, 1.407634e+00, 2.580681e-02, 5.463486e-01, 9.975941e-01, 9.835337e-01, 4.611338e-01, 1.455370e-01, 1.022660e+00, 2.391032e-01, 7.396566e-01, 8.955010e-01, 1.538847e-01, 3.621208e-01, 9.154259e-01, 6.231068e-01, 3.407511e-01, 3.691389e-01, 3.529308e-01, 3.481278e-01, 8.61984…
1.600000e+00	1.280885e+00, 2.402813e-02, 7.410197e-01, 4.581693e-01, 1.021695e+00, 1.205528e+00, 2.083651e+00, 1.335013e+00, 7.102518e-01, 1.368397e+00, 1.445886e-02, 5.703975e-01, 1.143866e+00, 1.276325e+00, 4.510762e-01, 9.933694e-02, 1.005370e+00, 2.305885e-01, 7.274766e-01, 9.973921e-01, 1.086567e-01, 3.008151e-01, 9.329376e-01, 7.286689e-01, 2.645630e-01, 2.732011e-01, 3.781560e-01, 3.291420e-01, 7.73996…
1.800000e+00	1.157070e+00, 1.982386e-02, 8.951036e-01, 4.170991e-01, 9.607159e-01, 1.398809e+00, 1.846835e+00, 1.102153e+00, 9.312561e-01, 1.271669e+00, 6.617795e-03, 6.147696e-01, 1.002619e+00, 1.395924e+00, 4.193967e-01, 6.807090e-02, 8.355971e-01, 2.095110e-01, 7.357154e-01, 1.090353e+00, 7.208710e-02, 3.151286e-01, 8.877504e-01, 8.994231e-01, 1.957479e-01, 3.293391e-01, 4.426517e-01, 3.645984e-01, 6.09210…
2.000000e+00	1.012956e+00, 1.867146e-02, 7.770919e-01, 4.715395e-01, 1.336894e+00, 1.445036e+00, 1.465044e+00, 8.090089e-01, 8.082885e-01, 1.639532e+00, 4.252599e-03, 5.627893e-01, 5.429061e-01, 1.178667e+00, 4.899305e-01, 3.892884e-02, 6.957177e-01, 2.629401e-01, 7.197360e-01, 1.001407e+00, 5.892097e-02, 3.715202e-01, 9.005136e-01, 1.084791e+00, 1.592309e-01, 4.574455e-01, 6.122406e-01, 2.237153e-01, 5.32173…
0.000000e+00	1.778681e+00, 1.764265e+00, 2.629800e+00, 3.073045e+00, 1.915538e+00, 9.085428e-01, 7.491585e-01, 1.811275e+00, 1.494702e+00, 2.525860e+00, 2.648534e-01, 2.842772e+00, 3.199310e-01, 2.774356e+00, 1.369438e+00, 7.387252e-01, 4.827133e-01, 1.813245e-01, 2.017712e+00, 2.942625e+00, 1.884311e+00, 1.940797e+00, 8.965187e-01, 1.514643e+00, 2.058066e+00, 1.250037e+00, 2.021158e+00, 2.073373e+00, 1.31072…
2.000000e-01	1.354882e+00, 1.475948e+00, 2.285789e+00, 2.269226e+00, 1.901683e+00, 6.924607e-01, 4.469799e-01, 1.350691e+00, 1.319982e+00, 1.935647e+00, 1.346469e-01, 1.521501e+00, 4.250374e-01, 1.928446e+00, 9.907049e-01, 7.133379e-01, 3.792237e-01, 3.673757e-01, 1.146686e+00, 1.618189e+00, 1.810920e+00, 1.311571e+00, 9.817305e-01, 1.123208e+00, 1.295839e+00, 1.000374e+00, 2.013063e+00, 1.091312e+00, 1.60343…
4.000000e-01	1.278010e+00, 1.482503e+00, 1.649616e+00, 1.951808e+00, 1.645037e+00, 6.124667e-01, 4.447655e-01, 9.706781e-01, 8.386461e-01, 1.356822e+00, 7.287151e-02, 1.187084e+00, 2.683417e-01, 1.723324e+00, 6.413438e-01, 6.350006e-01, 2.244517e-01, 4.552357e-01, 7.927246e-01, 7.618126e-01, 1.307763e+00, 1.220754e+00, 6.577111e-01, 6.919928e-01, 1.110426e+00, 8.952948e-01, 1.669963e+00, 5.641087e-01, 1.18448…
6.000000e-01	1.074898e+00, 1.413091e+00, 1.006308e+00, 1.762036e+00, 1.629030e+00, 1.040526e+00, 4.266813e-01, 8.721710e-01, 7.695478e-01, 9.875803e-01, 5.401746e-02, 7.148234e-01, 1.764831e-01, 1.246154e+00, 5.215685e-01, 5.531503e-01, 1.987763e-01, 5.366489e-01, 7.908948e-01, 5.372259e-01, 1.129045e+00, 8.733046e-01, 4.457333e-01, 7.206022e-01, 9.000619e-01, 7.196504e-01, 1.357846e+00, 2.942721e-01, 1.21748…
8.000000e-01	1.281066e+00, 1.597401e+00, 8.479004e-01, 1.399166e+00, 1.498643e+00, 1.078558e+00, 5.708719e-01, 7.333815e-01, 6.958578e-01, 6.946628e-01, 9.131373e-02, 4.889029e-01, 1.132151e-01, 1.247196e+00, 5.762448e-01, 3.175409e-01, 1.598612e-01, 5.561055e-01, 7.998915e-01, 2.962330e-01, 8.256894e-01, 9.453183e-01, 2.801845e-01, 6.589470e-01, 6.861880e-01, 7.590036e-01, 1.313636e+00, 1.985497e-01, 1.21604…
1.000000e+00	1.188082e+00, 1.506956e+00, 5.197204e-01, 1.862262e+00, 1.672970e+00, 1.339436e+00, 5.903356e-01, 5.945308e-01, 5.920203e-01, 4.857874e-01, 1.045916e-01, 4.567843e-01, 6.002807e-02, 1.428093e+00, 6.006651e-01, 2.646638e-01, 1.047643e-01, 4.350185e-01, 6.570395e-01, 1.994910e-01, 7.661991e-01, 9.409280e-01, 1.547559e-01, 7.357678e-01, 4.610978e-01, 6.723065e-01, 1.335284e+00, 1.235362e-01, 1.50209…
1.200000e+00	1.301759e+00, 1.310215e+00, 3.967168e-01, 1.561511e+00, 1.294462e+00, 1.211900e+00, 4.313988e-01, 5.279734e-01, 6.875696e-01, 4.649921e-01, 1.195496e-01, 5.079048e-01, 3.275309e-02, 1.196825e+00, 4.232054e-01, 1.830658e-01, 9.417514e-02, 3.971650e-01, 7.857699e-01, 1.079956e-01, 7.114947e-01, 9.048560e-01, 9.833579e-02, 9.578961e-01, 2.999741e-01, 6.943407e-01, 1.293712e+00, 6.713844e-02, 1.62081…
1.400000e+00	1.122138e+00, 1.259828e+00, 2.400411e-01, 1.285084e+00, 1.504305e+00, 1.635383e+00, 4.018743e-01, 4.112020e-01, 6.271372e-01, 3.802950e-01, 1.410964e-01, 5.431074e-01, 2.169751e-02, 1.419716e+00, 3.880116e-01, 1.054135e-01, 6.885518e-02, 3.252526e-01, 7.075751e-01, 9.724751e-02, 6.269487e-01, 7.538490e-01, 6.128718e-02, 1.116743e+00, 2.245351e-01, 7.277657e-01, 1.241659e+00, 3.800622e-02, 1.62656…
1.600000e+00	1.085210e+00, 1.269755e+00, 1.803556e-01, 1.417513e+00, 1.462172e+00, 1.533611e+00, 2.876448e-01, 3.472041e-01, 6.207248e-01, 3.591636e-01, 1.639114e-01, 5.482208e-01, 1.468638e-02, 1.648087e+00, 3.757398e-01, 8.078302e-02, 4.177237e-02, 1.706559e-01, 7.354790e-01, 6.300955e-02, 6.145014e-01, 7.420185e-01, 3.739953e-02, 1.190495e+00, 1.194564e-01, 6.273553e-01, 1.274542e+00, 1.848160e-02, 1.91997…
1.800000e+00	1.125810e+00, 1.070217e+00, 1.196581e-01, 1.312042e+00, 1.640190e+00, 1.700892e+00, 1.831504e-01, 2.702703e-01, 6.193340e-01, 4.082428e-01, 1.330096e-01, 5.592822e-01, 9.839058e-03, 1.146115e+00, 4.765562e-01, 5.602344e-02, 3.984427e-02, 1.299475e-01, 7.241563e-01, 4.020627e-02, 5.399235e-01, 8.154995e-01, 2.262246e-02, 1.371202e+00, 7.454336e-02, 6.488804e-01, 9.900342e-01, 9.593634e-03, 1.43281…
2.000000e+00	1.291011e+00, 1.198901e+00, 9.710114e-02, 1.241857e+00, 1.510533e+00, 2.071611e+00, 1.737772e-01, 2.159407e-01, 7.151313e-01, 2.891704e-01, 1.287462e-01, 5.710521e-01, 4.311286e-03, 1.484458e+00, 4.627817e-01, 3.303717e-02, 3.162586e-02, 8.765264e-02, 5.806316e-01, 2.589630e-02, 4.848558e-01, 6.032668e-01, 1.334908e-02, 1.307879e+00, 5.086180e-02, 6.183552e-01, 9.840478e-01, 8.959924e-03, 1.29106…
0.000000e+00	1.307884e+00, 2.184544e+00, 2.324241e+00, 5.619997e-01, 1.831733e+00, 3.469365e+00, 4.354359e-01, 1.431647e+00, 1.112517e+00, 2.790070e+00, 1.835093e+00, 6.428165e-01, 2.685649e+00, 1.981096e+00, 2.264960e+00, 2.347816e+00, 1.459911e+00, 3.124374e+00, 1.846906e+00, 2.455000e+00, 6.959262e-01, 6.008384e-01, 1.421059e-01, 7.383903e-02, 4.836664e-01, 2.490624e-01, 1.019283e+00, 2.659291e-01, 2.03596…
2.000000e-01	7.941519e-01, 1.853923e+00, 1.521075e+00, 4.404898e-01, 1.373055e+00, 2.126956e+00, 8.174283e-01, 1.022798e+00, 1.023046e+00, 2.367388e+00, 1.076803e+00, 5.969357e-01, 2.040952e+00, 1.762316e+00, 1.264642e+00, 1.428886e+00, 1.131755e+00, 2.038387e+00, 1.476163e+00, 1.653174e+00, 6.868787e-01, 4.073109e-01, 3.803656e-01, 6.340825e-02, 6.065076e-01, 1.815759e-01, 6.656812e-01, 4.261723e-01, 5.01838…
4.000000e-01	6.068153e-01, 1.416118e+00, 9.437075e-01, 3.036895e-01, 1.844527e+00, 2.150823e+00, 1.060645e+00, 9.228240e-01, 1.160120e+00, 1.696517e+00, 6.305262e-01, 6.167670e-01, 1.756448e+00, 1.196078e+00, 8.185595e-01, 7.475008e-01, 1.202545e+00, 1.266516e+00, 1.250598e+00, 9.745731e-01, 3.884696e-01, 2.357896e-01, 5.507636e-01, 9.719476e-02, 5.111275e-01, 1.203868e-01, 3.843428e-01, 6.526577e-01, 5.74909…
6.000000e-01	9.125734e-01, 1.305511e+00, 5.737576e-01, 3.966585e-01, 1.584307e+00, 1.773005e+00, 1.381777e+00, 6.311797e-01, 9.494630e-01, 1.989593e+00, 3.791664e-01, 5.944091e-01, 9.925794e-01, 9.933347e-01, 4.647509e-01, 5.110076e-01, 1.451150e+00, 9.984363e-01, 1.178765e+00, 1.035237e+00, 2.754680e-01, 1.549768e-01, 8.149018e-01, 3.012757e-01, 3.853629e-01, 7.315454e-02, 3.405644e-01, 6.708310e-01, 5.62001…
8.000000e-01	1.145611e+00, 7.536554e-01, 4.864045e-01, 6.430330e-01, 1.387117e+00, 1.572257e+00, 1.486104e+00, 5.746748e-01, 1.010934e+00, 1.920920e+00, 2.326196e-01, 6.003901e-01, 9.833516e-01, 1.103130e+00, 3.367537e-01, 3.530514e-01, 1.285633e+00, 1.083455e+00, 9.240455e-01, 1.052884e+00, 1.953307e-01, 2.033215e-01, 8.618663e-01, 5.989939e-01, 3.104340e-01, 5.535839e-02, 4.145271e-01, 6.699740e-01, 3.48637…
1.000000e+00	1.059250e+00, 5.749834e-01, 4.440069e-01, 7.323019e-01, 1.348535e+00, 1.545913e+00, 1.919914e+00, 4.337632e-01, 9.269289e-01, 1.504771e+00, 1.168350e-01, 6.072439e-01, 6.749035e-01, 1.297313e+00, 3.386213e-01, 1.897228e-01, 9.119428e-01, 8.046814e-01, 1.028218e+00, 1.034511e+00, 1.236879e-01, 3.546010e-01, 7.289881e-01, 9.532331e-01, 1.708084e-01, 9.440400e-02, 6.962523e-01, 5.162426e-01, 3.69137…
1.200000e+00	1.156161e+00, 3.819059e-01, 4.241660e-01, 8.305810e-01, 1.328318e+00, 1.204971e+00, 1.351934e+00, 4.232456e-01, 7.840087e-01, 1.492487e+00, 7.441009e-02, 6.033898e-01, 3.338555e-01, 1.088991e+00, 3.275483e-01, 1.447519e-01, 7.824674e-01, 7.945779e-01, 8.025304e-01, 1.121302e+00, 8.910846e-02, 3.799385e-01, 8.570712e-01, 1.098298e+00, 1.260845e-01, 2.768257e-01, 6.735771e-01, 4.214365e-01, 2.24581…
1.400000e+00	1.202532e+00, 3.539300e-01, 4.810935e-01, 1.027739e+00, 1.073260e+00, 1.593221e+00, 1.235330e+00, 3.088403e-01, 7.594673e-01, 1.249070e+00, 2.361354e-02, 6.147919e-01, 2.409916e-01, 1.116028e+00, 3.807018e-01, 7.004090e-02, 6.274358e-01, 6.026900e-01, 9.874638e-01, 8.413581e-01, 1.133030e-01, 5.049331e-01, 8.899723e-01, 1.027380e+00, 6.860582e-02, 4.102456e-01, 9.023626e-01, 2.662629e-01, 2.38516…
1.600000e+00	1.085084e+00, 3.892436e-01, 5.451026e-01, 1.088493e+00, 1.070565e+00, 1.550729e+00, 9.855533e-01, 2.510882e-01, 7.667531e-01, 1.322763e+00, 1.931928e-02, 5.254420e-01, 1.185871e-01, 1.095209e+00, 4.123030e-01, 5.905151e-02, 4.377780e-01, 6.054486e-01, 6.948799e-01, 8.320200e-01, 1.332499e-01, 6.700780e-01, 7.272041e-01, 1.336489e+00, 5.283446e-02, 5.280054e-01, 1.130196e+00, 1.615143e-01, 2.66828…
1.800000e+00	1.410089e+00, 5.849439e-01, 5.403222e-01, 1.249323e+00, 1.290896e+00, 1.666939e+00, 8.344184e-01, 1.999405e-01, 8.590959e-01, 1.156781e+00, 9.492277e-03, 5.707440e-01, 9.072302e-02, 1.379221e+00, 4.765560e-01, 3.757261e-02, 3.027906e-01, 5.316773e-01, 6.917485e-01, 5.512055e-01, 2.207881e-01, 5.911220e-01, 6.848456e-01, 1.152007e+00, 3.520898e-02, 5.737602e-01, 1.054593e+00, 1.109740e-01, 5.35514…
2.000000e+00	1.309385e+00, 6.435383e-01, 4.452680e-01, 1.232692e+00, 1.193295e+00, 1.369993e+00, 5.439140e-01, 1.488733e-01, 8.366122e-01, 9.540374e-01, 6.356636e-03, 5.988499e-01, 3.977021e-02, 1.018080e+00, 3.637101e-01, 2.012276e-02, 2.198198e-01, 4.754039e-01, 6.848000e-01, 4.011243e-01, 2.453880e-01, 6.110869e-01, 5.544867e-01, 1.373199e+00, 2.927247e-02, 6.496450e-01, 9.777033e-01, 6.064290e-02, 6.61917…
0.000000e+00	2.902189e+00, 2.075905e+00, 2.071563e+00, 8.814444e-01, 2.562123e+00, 2.125302e+00, 1.505318e+00, 1.738598e+00, 3.128631e+00, 8.493401e-01, 1.316333e-01, 2.077934e+00, 2.902527e-01, 2.567178e+00, 1.707257e+00, 1.696623e+00, 2.844602e+00, 2.147289e+00, 1.183723e+00, 1.708267e+00, 2.505848e+00, 5.995540e-01, 2.040634e+00, 1.140629e+00, 8.904210e-02, 1.547508e+00, 1.350740e+00, 7.914758e-01, 1.86523…
2.000000e-01	2.084086e+00, 1.340797e+00, 1.415015e+00, 7.676433e-01, 2.482982e+00, 1.744302e+00, 1.066880e+00, 1.679114e+00, 2.482389e+00, 6.837861e-01, 1.269456e-01, 1.356472e+00, 7.005595e-01, 2.430589e+00, 9.641373e-01, 1.150911e+00, 2.291437e+00, 1.542112e+00, 8.374237e-01, 1.574725e+00, 2.047693e+00, 4.717623e-01, 2.254892e+00, 6.474069e-01, 2.440920e-01, 9.430268e-01, 1.653875e+00, 6.168868e-01, 1.40875…
4.000000e-01	1.444603e+00, 1.091822e+00, 1.172030e+00, 9.842606e-01, 2.269920e+00, 1.135078e+00, 8.385122e-01, 1.420897e+00, 2.162727e+00, 4.911101e-01, 5.578972e-02, 9.816470e-01, 7.703382e-01, 2.122918e+00, 8.306196e-01, 7.597974e-01, 1.690160e+00, 8.962260e-01, 6.674479e-01, 1.068243e+00, 1.380321e+00, 5.676633e-01, 1.646130e+00, 5.400849e-01, 2.655759e-01, 5.320281e-01, 1.187301e+00, 8.166466e-01, 1.24089…
6.000000e-01	1.298927e+00, 1.114256e+00, 9.348625e-01, 9.752560e-01, 1.454562e+00, 1.030949e+00, 1.217309e+00, 1.364965e+00, 1.952645e+00, 4.463775e-01, 3.898664e-02, 5.589367e-01, 1.064157e+00, 1.603693e+00, 6.757132e-01, 4.705793e-01, 1.424611e+00, 5.524992e-01, 6.103754e-01, 6.836939e-01, 1.169006e+00, 6.034575e-01, 1.254408e+00, 5.216365e-01, 3.430482e-01, 3.545921e-01, 1.188225e+00, 7.331468e-01, 1.19166…
8.000000e-01	1.079965e+00, 8.903058e-01, 5.511832e-01, 1.136334e+00, 1.578470e+00, 7.777781e-01, 1.028399e+00, 9.521644e-01, 1.518062e+00, 4.383444e-01, 6.400101e-02, 2.425642e-01, 9.615844e-01, 1.422348e+00, 6.351547e-01, 3.088851e-01, 9.398559e-01, 3.278273e-01, 5.927617e-01, 5.289575e-01, 8.061740e-01, 5.633990e-01, 1.142026e+00, 7.892049e-01, 2.182731e-01, 2.610178e-01, 1.041220e+00, 6.191602e-01, 1.07852…
1.000000e+00	1.221826e+00, 7.505162e-01, 4.502829e-01, 1.126463e+00, 1.550058e+00, 6.673152e-01, 1.222973e+00, 8.823835e-01, 1.347514e+00, 4.894814e-01, 1.306264e-01, 2.169573e-01, 7.178767e-01, 8.483205e-01, 4.866118e-01, 1.800404e-01, 9.424395e-01, 2.678110e-01, 6.097018e-01, 5.583945e-01, 6.774318e-01, 5.316005e-01, 8.036946e-01, 1.058382e+00, 1.334077e-01, 2.140120e-01, 9.608972e-01, 4.831419e-01, 9.69244…
1.200000e+00	1.241081e+00, 7.024226e-01, 3.363862e-01, 8.530874e-01, 9.203018e-01, 6.013202e-01, 1.303235e+00, 6.793394e-01, 1.206197e+00, 5.914207e-01, 1.981269e-01, 1.483613e-01, 3.873327e-01, 8.521594e-01, 5.464888e-01, 1.091999e-01, 5.361103e-01, 1.822606e-01, 6.355074e-01, 7.631246e-01, 5.798834e-01, 6.917011e-01, 5.673262e-01, 1.069123e+00, 1.051396e-01, 3.917559e-01, 1.109234e+00, 2.882193e-01, 8.50729…
1.400000e+00	1.266155e+00, 5.205719e-01, 1.977315e-01, 1.012469e+00, 8.629441e-01, 5.365804e-01, 1.155268e+00, 4.599721e-01, 1.162496e+00, 6.084299e-01, 2.227847e-01, 2.043000e-01, 2.716117e-01, 1.020622e+00, 4.292537e-01, 7.526521e-02, 4.840481e-01, 1.055735e-01, 6.519427e-01, 7.203540e-01, 5.170332e-01, 6.008269e-01, 3.251788e-01, 1.198363e+00, 6.591425e-02, 4.407741e-01, 8.845840e-01, 2.484807e-01, 7.40735…
1.600000e+00	1.166945e+00, 5.566959e-01, 1.417212e-01, 8.121534e-01, 8.131790e-01, 5.482284e-01, 1.010255e+00, 5.157734e-01, 1.066502e+00, 5.903884e-01, 1.389360e-01, 3.120833e-01, 1.750941e-01, 9.710987e-01, 4.619750e-01, 4.933426e-02, 3.143875e-01, 7.713953e-02, 5.645883e-01, 6.007166e-01, 4.931343e-01, 6.550433e-01, 2.734818e-01, 1.220563e+00, 4.862303e-02, 4.943194e-01, 1.099686e+00, 1.590035e-01, 6.18262…
1.800000e+00	1.375527e+00, 6.691065e-01, 1.603822e-01, 7.629985e-01, 7.275282e-01, 8.729799e-01, 9.380295e-01, 3.447177e-01, 1.052262e+00, 5.134014e-01, 8.877790e-02, 3.439510e-01, 1.021099e-01, 9.503891e-01, 4.303457e-01, 2.882274e-02, 3.389120e-01, 4.139485e-02, 5.979061e-01, 5.913761e-01, 4.106269e-01, 6.333286e-01, 1.838447e-01, 1.496120e+00, 3.132541e-02, 6.079394e-01, 1.407126e+00, 7.268955e-02, 8.36100…
2.000000e+00	1.159863e+00, 6.518676e-01, 1.156924e-01, 5.860137e-01, 7.381003e-01, 1.092252e+00, 5.686056e-01, 3.159150e-01, 9.046094e-01, 5.119873e-01, 6.863088e-02, 3.816298e-01, 5.712582e-02, 8.481751e-01, 4.397982e-01, 2.107374e-02, 1.901571e-01, 2.787535e-02, 6.418332e-01, 3.615137e-01, 4.119408e-01, 7.339477e-01, 1.199929e-01, 1.339051e+00, 2.186061e-02, 6.668730e-01, 1.054113e+00, 3.310737e-02, 7.61726…
0.000000e+00	1.942361e+00, 2.791195e+00, 2.295019e+00, 1.545012e+00, 2.313928e+00, 8.892892e-01, 2.505503e+00, 1.700948e+00, 8.366749e-01, 7.453527e-01, 3.152819e+00, 1.745952e+00, 1.259204e+00, 2.815166e+00, 8.584326e-01, 1.166695e+00, 7.402429e-01, 1.801155e+00, 2.722938e+00, 1.789130e+00, 1.464233e+00, 3.167992e-01, 8.718686e-01, 1.121744e+00, 2.163675e+00, 1.910037e+00, 2.456656e+00, 1.443697e+00, 2.40494…
2.000000e-01	1.425899e+00, 1.660760e+00, 1.395851e+00, 1.513464e+00, 2.052333e+00, 1.286635e+00, 1.950248e+00, 1.586993e+00, 8.201126e-01, 5.245228e-01, 1.427480e+00, 1.015094e+00, 1.385886e+00, 2.224510e+00, 7.099402e-01, 1.034276e+00, 6.562681e-01, 1.280400e+00, 1.855717e+00, 1.212476e+00, 1.333145e+00, 3.564296e-01, 6.984072e-01, 8.693191e-01, 1.683603e+00, 1.344474e+00, 1.976974e+00, 7.214676e-01, 2.20876…
4.000000e-01	1.019263e+00, 1.527462e+00, 1.071250e+00, 1.249140e+00, 1.899446e+00, 1.318348e+00, 1.628425e+00, 1.307471e+00, 6.916444e-01, 4.738456e-01, 8.496491e-01, 6.102260e-01, 1.031129e+00, 1.769461e+00, 5.928321e-01, 1.003990e+00, 8.130924e-01, 7.105949e-01, 1.402657e+00, 1.227566e+00, 1.017717e+00, 2.728432e-01, 4.930209e-01, 7.412779e-01, 1.276895e+00, 1.217527e+00, 1.146397e+00, 5.431757e-01, 1.72553…
6.000000e-01	1.008993e+00, 9.468354e-01, 8.143690e-01, 1.328162e+00, 2.003758e+00, 1.675065e+00, 1.337465e+00, 8.313009e-01, 7.276530e-01, 5.185019e-01, 4.999451e-01, 5.248110e-01, 7.130807e-01, 1.578065e+00, 4.630323e-01, 7.495240e-01, 7.223596e-01, 4.694140e-01, 1.022925e+00, 1.063940e+00, 7.961780e-01, 3.911782e-01, 3.503546e-01, 9.189761e-01, 7.846613e-01, 7.736557e-01, 9.314601e-01, 3.761605e-01, 1.35945…
8.000000e-01	1.189336e+00, 8.614732e-01, 5.313566e-01, 1.286738e+00, 1.703972e+00, 1.429714e+00, 9.651778e-01, 7.375358e-01, 7.924033e-01, 3.923546e-01, 2.681942e-01, 5.158719e-01, 4.885734e-01, 1.231385e+00, 3.800939e-01, 4.292592e-01, 5.276555e-01, 3.232434e-01, 1.072937e+00, 8.499672e-01, 5.314950e-01, 4.372641e-01, 2.239698e-01, 9.122279e-01, 5.483126e-01, 8.265384e-01, 1.193768e+00, 2.215124e-01, 1.11223…
1.000000e+00	1.191451e+00, 9.620273e-01, 3.357994e-01, 1.364531e+00, 1.757675e+00, 1.352590e+00, 7.800536e-01, 6.194420e-01, 8.505792e-01, 4.399661e-01, 2.043890e-01, 5.126135e-01, 3.216677e-01, 1.403315e+00, 3.102238e-01, 2.362512e-01, 3.286087e-01, 2.102270e-01, 9.781577e-01, 6.609134e-01, 5.363710e-01, 5.316678e-01, 1.804498e-01, 1.142664e+00, 3.259748e-01, 7.553863e-01, 9.704565e-01, 1.329622e-01, 9.83053…
1.200000e+00	1.187785e+00, 9.599872e-01, 2.319171e-01, 1.154402e+00, 1.667791e+00, 1.420636e+00, 6.244865e-01, 4.826293e-01, 7.847092e-01, 3.935615e-01, 1.479164e-01, 5.148213e-01, 1.554756e-01, 1.331621e+00, 4.036000e-01, 1.810766e-01, 2.830994e-01, 1.742560e-01, 1.040110e+00, 4.754922e-01, 4.834206e-01, 6.475365e-01, 1.053500e-01, 1.040527e+00, 1.890330e-01, 7.076740e-01, 1.002449e+00, 6.003730e-02, 1.30086…
1.400000e+00	1.275867e+00, 9.988026e-01, 1.514136e-01, 1.248258e+00, 1.217471e+00, 1.572489e+00, 4.731948e-01, 4.747706e-01, 7.550028e-01, 3.882661e-01, 1.218494e-01, 4.910400e-01, 9.304243e-02, 1.130879e+00, 3.122683e-01, 1.264652e-01, 2.150354e-01, 1.138058e-01, 8.066375e-01, 2.888970e-01, 5.751088e-01, 6.312803e-01, 7.381833e-02, 1.411440e+00, 1.496046e-01, 6.743021e-01, 1.069931e+00, 4.278158e-02, 1.25286…
1.600000e+00	1.343018e+00, 1.169277e+00, 1.243373e-01, 1.325327e+00, 1.277991e+00, 1.425067e+00, 3.700158e-01, 3.433069e-01, 7.357434e-01, 4.942187e-01, 1.287103e-01, 5.820445e-01, 6.256779e-02, 1.251304e+00, 4.390718e-01, 8.037294e-02, 1.631611e-01, 8.141883e-02, 7.336462e-01, 1.702681e-01, 4.300694e-01, 6.171007e-01, 3.951380e-02, 1.510418e+00, 8.375356e-02, 6.276639e-01, 1.082604e+00, 2.868770e-02, 1.35629…
1.800000e+00	9.105939e-01, 1.107999e+00, 1.064194e-01, 9.330619e-01, 1.361386e+00, 1.719193e+00, 3.182204e-01, 2.866889e-01, 7.234417e-01, 4.678715e-01, 1.575303e-01, 5.234623e-01, 3.772505e-02, 1.444725e+00, 3.949058e-01, 5.315957e-02, 1.474912e-01, 6.942829e-02, 7.859555e-01, 7.941495e-02, 5.267167e-01, 6.676726e-01, 3.468721e-02, 1.274860e+00, 5.654018e-02, 7.780614e-01, 1.024553e+00, 1.744198e-02, 1.43856…
2.000000e+00	1.157907e+00, 1.203561e+00, 7.459438e-02, 1.268320e+00, 1.242577e+00, 1.648163e+00, 2.090412e-01, 2.005160e-01, 7.458165e-01, 3.971038e-01, 1.751190e-01, 5.611789e-01, 2.307237e-02, 1.099800e+00, 4.477888e-01, 2.823899e-02, 1.084385e-01, 4.711189e-02, 8.228188e-01, 6.092518e-02, 4.085491e-01, 6.628720e-01, 1.710556e-02, 1.473630e+00, 4.166258e-02, 6.632304e-01, 1.040858e+00, 1.228210e-02, 1.33409…
0.000000e+00	1.068402e+00, 7.996123e-01, 1.881738e+00, 1.310507e+00, 2.336895e+00, 2.836763e-01, 1.357514e+00, 2.853591e+00, 2.013541e+00, 3.043549e+00, 1.368791e-01, 1.985515e+00, 3.825971e-01, 1.706554e-01, 4.649514e-01, 2.191116e+00, 9.637686e-02, 1.411661e+00, 2.849176e+00, 1.129376e+00, 2.285216e+00, 1.178835e+00, 1.594654e+00, 1.597461e+00, 1.091995e+00, 1.596537e+00, 1.810315e+00, 1.017662e+00, 5.09315…
2.000000e-01	5.867817e-01, 5.274682e-01, 1.703278e+00, 1.642084e+00, 1.532666e+00, 2.829286e-01, 1.522169e+00, 2.320621e+00, 1.732759e+00, 2.013406e+00, 2.504746e-01, 1.417512e+00, 5.740731e-01, 2.538955e-01, 2.658935e-01, 1.536234e+00, 9.216601e-02, 8.885143e-01, 1.765187e+00, 1.201417e+00, 2.075027e+00, 9.443432e-01, 1.077042e+00, 9.078350e-01, 9.781771e-01, 1.537917e+00, 1.716810e+00, 4.896561e-01, 4.16881…
4.000000e-01	5.478754e-01, 4.568381e-01, 1.475814e+00, 1.119057e+00, 9.001414e-01, 2.323530e-01, 1.664273e+00, 2.259656e+00, 1.604709e+00, 1.369631e+00, 2.667703e-01, 1.241399e+00, 5.853212e-01, 4.238056e-01, 1.777979e-01, 9.918763e-01, 7.415790e-02, 6.425955e-01, 1.591738e+00, 1.194866e+00, 1.546386e+00, 9.804325e-01, 6.971550e-01, 7.539943e-01, 5.949087e-01, 1.072651e+00, 1.528424e+00, 2.992177e-01, 2.89716…
6.000000e-01	6.740277e-01, 3.071229e-01, 1.298464e+00, 1.521581e+00, 7.724599e-01, 3.147965e-01, 1.701042e+00, 1.410450e+00, 1.109741e+00, 9.583989e-01, 1.893401e-01, 7.114799e-01, 5.729088e-01, 6.562188e-01, 1.051976e-01, 5.943775e-01, 7.216654e-02, 7.679488e-01, 1.211518e+00, 9.574750e-01, 9.884731e-01, 8.194319e-01, 3.842050e-01, 4.904299e-01, 5.646665e-01, 8.481322e-01, 1.254750e+00, 1.546390e-01, 2.65470…
8.000000e-01	9.306989e-01, 2.335304e-01, 1.227309e+00, 9.832688e-01, 5.644101e-01, 4.295940e-01, 1.743778e+00, 1.334643e+00, 1.186403e+00, 7.069143e-01, 1.070752e-01, 3.579107e-01, 4.236109e-01, 9.294606e-01, 1.083763e-01, 4.230027e-01, 5.479635e-02, 5.331707e-01, 7.757404e-01, 1.017236e+00, 9.353202e-01, 8.369309e-01, 2.035510e-01, 4.679596e-01, 6.377307e-01, 7.472977e-01, 1.176185e+00, 7.806740e-02, 2.27452…
1.000000e+00	1.048908e+00, 1.834771e-01, 8.565304e-01, 8.729079e-01, 5.289688e-01, 6.596858e-01, 2.331691e+00, 9.036236e-01, 8.066828e-01, 6.154622e-01, 5.961605e-02, 2.067212e-01, 2.050361e-01, 8.435710e-01, 1.357685e-01, 2.505348e-01, 4.740836e-02, 3.726218e-01, 7.944871e-01, 9.725979e-01, 7.127359e-01, 7.581765e-01, 2.493447e-01, 5.929306e-01, 4.609826e-01, 5.996831e-01, 1.186377e+00, 5.355748e-02, 1.69510…
1.200000e+00	1.132362e+00, 1.065362e-01, 5.663663e-01, 6.295396e-01, 6.904385e-01, 8.805539e-01, 2.051043e+00, 8.008381e-01, 9.839263e-01, 5.287635e-01, 3.484473e-02, 1.924117e-01, 1.640017e-01, 1.138659e+00, 2.303537e-01, 2.019821e-01, 3.525174e-02, 2.435158e-01, 8.531111e-01, 1.106502e+00, 4.948587e-01, 7.507864e-01, 3.462823e-01, 8.281215e-01, 2.899719e-01, 7.905753e-01, 1.073822e+00, 3.159073e-02, 1.36902…
1.400000e+00	1.159811e+00, 7.723516e-02, 5.593454e-01, 7.576032e-01, 6.673818e-01, 8.257657e-01, 1.856937e+00, 8.355643e-01, 8.755776e-01, 5.023871e-01, 2.043638e-02, 2.114739e-01, 7.792555e-02, 1.122186e+00, 2.873401e-01, 1.246959e-01, 2.417762e-02, 1.276641e-01, 7.171803e-01, 1.093215e+00, 6.056323e-01, 9.035628e-01, 4.162298e-01, 1.000781e+00, 1.828276e-01, 6.285653e-01, 1.322300e+00, 1.701622e-02, 1.09276…
1.600000e+00	1.140974e+00, 6.435029e-02, 5.750806e-01, 6.115206e-01, 9.015301e-01, 1.131860e+00, 1.559039e+00, 5.987821e-01, 7.039062e-01, 4.180168e-01, 9.330637e-03, 3.219242e-01, 5.253854e-02, 1.381000e+00, 3.605105e-01, 7.168235e-02, 1.905469e-02, 8.471649e-02, 6.942536e-01, 9.222094e-01, 5.813834e-01, 6.243650e-01, 5.332162e-01, 1.023174e+00, 1.310614e-01, 6.305090e-01, 1.180712e+00, 9.412989e-03, 8.27617…
1.800000e+00	1.116735e+00, 8.551914e-02, 5.536182e-01, 7.703749e-01, 1.016071e+00, 1.384201e+00, 1.368125e+00, 4.004173e-01, 8.059207e-01, 4.419756e-01, 5.945496e-03, 4.193424e-01, 2.525296e-02, 1.065771e+00, 3.985047e-01, 4.974126e-02, 1.630771e-02, 4.765812e-02, 7.847741e-01, 8.437153e-01, 5.532204e-01, 7.523789e-01, 5.476052e-01, 1.282703e+00, 8.324285e-02, 7.131027e-01, 1.245939e+00, 6.467205e-03, 7.38494…
2.000000e+00	1.301419e+00, 2.288520e-01, 6.144691e-01, 8.539385e-01, 1.103530e+00, 1.292071e+00, 9.473924e-01, 4.984540e-01, 6.230617e-01, 3.838229e-01, 3.338738e-03, 5.565987e-01, 1.641840e-02, 1.187249e+00, 4.090106e-01, 3.243340e-02, 1.390684e-02, 3.255851e-02, 8.270866e-01, 8.883387e-01, 5.081828e-01, 7.358471e-01, 7.439858e-01, 1.156499e+00, 6.192989e-02, 5.719252e-01, 1.104561e+00, 3.443851e-03, 1.96120…
0.000000e+00	4.154037e-01, 2.737801e+00, 2.106309e+00, 5.173143e-01, 1.641046e+00, 4.575549e-01, 3.408982e-01, 1.466660e+00, 1.039297e+00, 2.117522e+00, 1.880720e+00, 2.838213e+00, 3.661831e-01, 6.231670e-03, 3.028247e-02, 8.364234e-02, 1.361625e+00, 6.092103e-01, 5.223234e-02, 4.700097e-02, 2.539343e+00, 1.503692e+00, 1.200544e+00, 1.532653e+00, 4.732189e-01, 1.248620e+00, 1.265425e+00, 1.551188e+00, 2.44009…
2.000000e-01	7.279332e-01, 2.256767e+00, 1.449424e+00, 8.685039e-01, 1.510680e+00, 5.743234e-01, 7.410560e-01, 1.454173e+00, 7.441917e-01, 1.707440e+00, 1.254479e+00, 1.769407e+00, 6.424127e-01, 4.944172e-01, 2.353994e-02, 8.873393e-02, 1.461155e+00, 4.852395e-01, 7.763327e-02, 4.680245e-02, 1.861746e+00, 9.544152e-01, 1.088258e+00, 1.074295e+00, 5.456019e-01, 8.779925e-01, 1.482603e+00, 1.220731e+00, 5.35791…
4.000000e-01	9.011280e-01, 1.799048e+00, 1.121058e+00, 9.016984e-01, 1.060141e+00, 8.065680e-01, 8.340083e-01, 1.484384e+00, 7.008324e-01, 1.124645e+00, 7.825908e-01, 1.177394e+00, 7.013348e-01, 8.308300e-01, 6.465189e-02, 7.042512e-02, 9.687334e-01, 5.511587e-01, 2.088976e-01, 1.363711e-01, 1.414632e+00, 9.208079e-01, 9.793590e-01, 1.117232e+00, 5.097824e-01, 5.451410e-01, 1.338505e+00, 8.179481e-01, 6.15858…
6.000000e-01	9.656793e-01, 1.255172e+00, 6.341457e-01, 9.774727e-01, 1.060458e+00, 1.328149e+00, 1.129345e+00, 1.205928e+00, 6.429116e-01, 8.809810e-01, 5.179073e-01, 1.007877e+00, 7.348354e-01, 1.090636e+00, 1.436289e-01, 5.538394e-02, 9.451947e-01, 3.756205e-01, 2.810446e-01, 2.707791e-01, 1.117325e+00, 9.264987e-01, 9.941693e-01, 1.016215e+00, 4.038418e-01, 5.250706e-01, 1.101178e+00, 6.735163e-01, 6.25603…
8.000000e-01	1.021825e+00, 1.362909e+00, 4.599544e-01, 1.051953e+00, 8.145763e-01, 1.126599e+00, 7.139681e-01, 1.060704e+00, 6.358110e-01, 7.502016e-01, 2.139814e-01, 5.848320e-01, 6.486429e-01, 1.456767e+00, 2.008979e-01, 5.049953e-02, 6.904771e-01, 2.971756e-01, 3.513408e-01, 3.555093e-01, 8.689191e-01, 6.682098e-01, 8.640132e-01, 8.592495e-01, 2.817863e-01, 5.819193e-01, 1.430312e+00, 3.248477e-01, 7.06585…
1.000000e+00	1.142511e+00, 1.359635e+00, 3.478221e-01, 9.883874e-01, 1.139930e+00, 1.607192e+00, 7.764469e-01, 7.771716e-01, 6.447745e-01, 7.068537e-01, 1.427188e-01, 8.721830e-01, 3.480063e-01, 1.463633e+00, 2.597143e-01, 3.378673e-02, 5.647479e-01, 1.672639e-01, 5.151802e-01, 3.208002e-01, 6.733083e-01, 8.982038e-01, 8.445620e-01, 1.181548e+00, 1.480365e-01, 5.810312e-01, 1.267202e+00, 2.148242e-01, 7.15995…
1.200000e+00	1.196299e+00, 1.284124e+00, 2.265249e-01, 1.125390e+00, 1.187801e+00, 1.512612e+00, 5.695512e-01, 7.155122e-01, 6.855271e-01, 6.509605e-01, 8.146671e-02, 7.079277e-01, 2.402059e-01, 1.421287e+00, 3.326972e-01, 2.620799e-02, 3.850883e-01, 1.297628e-01, 4.470812e-01, 2.576432e-01, 5.533339e-01, 8.093151e-01, 6.762034e-01, 1.198225e+00, 1.186968e-01, 6.684004e-01, 1.498348e+00, 1.315935e-01, 9.33076…
1.400000e+00	1.198348e+00, 1.251563e+00, 1.922049e-01, 1.170990e+00, 1.220263e+00, 1.467527e+00, 4.834955e-01, 5.532946e-01, 5.717536e-01, 6.536729e-01, 4.294867e-02, 5.371463e-01, 1.314240e-01, 1.346077e+00, 3.786384e-01, 1.837751e-02, 3.526636e-01, 1.159820e-01, 6.439280e-01, 1.436495e-01, 6.169311e-01, 7.700681e-01, 4.473778e-01, 1.255500e+00, 6.727006e-02, 4.512862e-01, 1.168623e+00, 8.475770e-02, 1.07508…
1.600000e+00	9.826313e-01, 1.130525e+00, 1.249470e-01, 1.004927e+00, 1.305023e+00, 1.791613e+00, 3.802632e-01, 4.867132e-01, 6.499463e-01, 4.757007e-01, 3.550124e-02, 6.451987e-01, 8.585674e-02, 1.395646e+00, 3.569174e-01, 1.265976e-02, 2.089489e-01, 8.440083e-02, 6.052054e-01, 8.569010e-02, 4.788567e-01, 5.625332e-01, 2.602904e-01, 1.293408e+00, 4.272875e-02, 6.812640e-01, 1.080471e+00, 4.577690e-02, 1.06475…
1.800000e+00	1.342013e+00, 1.283094e+00, 1.066992e-01, 1.326397e+00, 1.594366e+00, 1.783625e+00, 2.958055e-01, 3.336394e-01, 7.141636e-01, 4.361341e-01, 4.594026e-02, 4.630366e-01, 4.701464e-02, 1.052161e+00, 3.964296e-01, 9.335487e-03, 1.741311e-01, 6.092025e-02, 5.563218e-01, 6.351827e-02, 5.138545e-01, 7.967709e-01, 1.775271e-01, 1.344018e+00, 2.485116e-02, 7.267811e-01, 1.081674e+00, 3.231897e-02, 1.27966…
2.000000e+00	1.020407e+00, 1.346169e+00, 5.906293e-02, 1.419764e+00, 1.478730e+00, 1.662664e+00, 2.796162e-01, 2.261261e-01, 7.715430e-01, 4.395557e-01, 4.417511e-02, 5.698750e-01, 2.765078e-02, 1.007173e+00, 4.147405e-01, 7.131972e-03, 1.488564e-01, 5.450287e-02, 5.991275e-01, 3.511550e-02, 5.308425e-01, 8.560901e-01, 1.069047e-01, 1.446381e+00, 2.456592e-02, 6.104154e-01, 1.083189e+00, 1.622704e-02, 1.35158…
0.000000e+00	4.945751e-01, 2.584622e+00, 2.184336e+00, 2.839393e+00, 1.533384e+00, 2.668819e+00, 2.604554e+00, 2.588739e+00, 3.582868e-01, 3.695487e-01, 2.473462e+00, 3.061401e+00, 3.948512e-01, 1.392112e+00, 2.176412e+00, 5.483674e-01, 3.219528e-01, 1.746663e+00, 5.030649e-02, 2.545130e+00, 2.389324e+00, 3.019592e+00, 8.250464e-01, 2.340572e+00, 2.300464e+00, 1.264180e+00, 6.032088e-01, 3.141506e+00, 1.70576…
2.000000e-01	7.415684e-01, 1.621379e+00, 1.836483e+00, 2.823285e+00, 1.523662e+00, 2.558764e+00, 1.951120e+00, 2.129690e+00, 2.852050e-01, 7.084959e-01, 1.529576e+00, 1.664119e+00, 6.043790e-01, 1.835245e+00, 1.348154e+00, 5.516560e-01, 2.677438e-01, 1.652463e+00, 1.453486e-01, 1.935489e+00, 1.357219e+00, 1.785742e+00, 5.176545e-01, 1.644771e+00, 1.579123e+00, 9.750341e-01, 8.644381e-01, 1.756474e+00, 1.34813…
4.000000e-01	9.331556e-01, 1.363052e+00, 1.577996e+00, 2.052785e+00, 1.813138e+00, 2.253655e+00, 1.887512e+00, 1.680810e+00, 2.365261e-01, 7.452086e-01, 9.159547e-01, 1.317427e+00, 6.232972e-01, 1.458904e+00, 6.899567e-01, 5.640713e-01, 2.294551e-01, 1.004506e+00, 3.184426e-01, 1.534918e+00, 1.041758e+00, 1.327023e+00, 3.736012e-01, 1.354480e+00, 1.342587e+00, 8.042585e-01, 7.957239e-01, 8.151718e-01, 1.16060…
6.000000e-01	1.102224e+00, 1.038781e+00, 1.216417e+00, 1.701483e+00, 1.427828e+00, 2.128019e+00, 1.233201e+00, 1.128024e+00, 2.112772e-01, 7.598865e-01, 3.925464e-01, 1.035231e+00, 4.115211e-01, 1.995302e+00, 4.573756e-01, 5.303125e-01, 1.777102e-01, 1.156698e+00, 4.668894e-01, 1.381375e+00, 8.579337e-01, 1.283239e+00, 3.584482e-01, 9.843024e-01, 1.124081e+00, 5.496960e-01, 1.076181e+00, 4.559755e-01, 7.84751…
8.000000e-01	1.116474e+00, 7.218748e-01, 8.915243e-01, 1.804861e+00, 1.672596e+00, 2.340333e+00, 1.146321e+00, 1.031049e+00, 1.835747e-01, 5.801009e-01, 2.580231e-01, 8.122104e-01, 2.576442e-01, 1.873179e+00, 5.083790e-01, 3.914878e-01, 9.900385e-02, 8.251449e-01, 5.128597e-01, 1.027903e+00, 4.968823e-01, 9.698117e-01, 3.907010e-01, 7.233200e-01, 8.072704e-01, 6.588739e-01, 9.065641e-01, 2.834987e-01, 7.30354…
1.000000e+00	1.308106e+00, 7.855745e-01, 8.710109e-01, 1.955133e+00, 1.649931e+00, 2.312375e+00, 7.470121e-01, 7.286195e-01, 2.604487e-01, 8.148328e-01, 1.455841e-01, 6.832065e-01, 1.311541e-01, 1.955222e+00, 3.795936e-01, 2.772610e-01, 8.545432e-02, 7.271450e-01, 5.548972e-01, 8.257032e-01, 6.087509e-01, 9.975830e-01, 4.951659e-01, 9.446611e-01, 5.962361e-01, 7.106328e-01, 1.039007e+00, 1.303436e-01, 1.06184…
1.200000e+00	1.033612e+00, 1.070625e+00, 6.798140e-01, 1.521177e+00, 1.354696e+00, 2.185186e+00, 6.624263e-01, 7.566135e-01, 3.238453e-01, 5.910157e-01, 7.208816e-02, 5.979462e-01, 1.002544e-01, 1.812905e+00, 3.919641e-01, 1.876498e-01, 6.651490e-02, 4.494995e-01, 4.898585e-01, 4.726614e-01, 5.448871e-01, 9.240136e-01, 4.156575e-01, 8.039289e-01, 3.975318e-01, 6.367911e-01, 8.751601e-01, 9.258613e-02, 1.01438…
1.400000e+00	1.216420e+00, 1.061483e+00, 4.019981e-01, 1.349413e+00, 1.729569e+00, 1.767820e+00, 4.846503e-01, 5.363560e-01, 4.277087e-01, 4.527850e-01, 4.573729e-02, 7.023293e-01, 4.205999e-02, 1.698216e+00, 4.268218e-01, 1.126084e-01, 4.369419e-02, 4.246275e-01, 6.126914e-01, 2.491159e-01, 4.374339e-01, 6.732066e-01, 3.742997e-01, 1.079474e+00, 2.287257e-01, 6.740343e-01, 1.250359e+00, 5.181767e-02, 1.10290…
1.600000e+00	1.362412e+00, 1.060992e+00, 3.647979e-01, 1.399461e+00, 1.407352e+00, 2.307492e+00, 4.328686e-01, 3.977545e-01, 4.650892e-01, 4.531328e-01, 2.120651e-02, 6.365232e-01, 3.312281e-02, 1.607114e+00, 3.818442e-01, 9.293435e-02, 3.849155e-02, 2.669131e-01, 6.694856e-01, 1.950830e-01, 4.914660e-01, 8.090986e-01, 2.167908e-01, 1.176130e+00, 1.609831e-01, 7.071709e-01, 1.112426e+00, 2.562888e-02, 1.19584…
1.800000e+00	1.310525e+00, 1.088167e+00, 1.909515e-01, 1.426932e+00, 1.699330e+00, 2.353440e+00, 3.261859e-01, 4.190604e-01, 4.649007e-01, 4.397892e-01, 1.492972e-02, 5.547415e-01, 1.952309e-02, 1.456025e+00, 4.023253e-01, 6.050969e-02, 2.599157e-02, 2.536512e-01, 7.471096e-01, 9.935626e-02, 4.669388e-01, 8.571674e-01, 1.609343e-01, 1.114214e+00, 1.246828e-01, 7.701700e-01, 8.965028e-01, 1.711518e-02, 1.26030…
2.000000e+00	1.220461e+00, 1.128477e+00, 1.348394e-01, 1.215454e+00, 1.279306e+00, 1.939618e+00, 2.384639e-01, 3.350024e-01, 6.101041e-01, 4.185483e-01, 9.785317e-03, 6.540301e-01, 1.078371e-02, 1.632191e+00, 5.308901e-01, 3.938863e-02, 2.214111e-02, 1.806559e-01, 6.202672e-01, 6.712156e-02, 3.816532e-01, 8.644579e-01, 1.105525e-01, 1.413578e+00, 7.358764e-02, 5.706722e-01, 9.663171e-01, 8.365026e-03, 1.35534…
0.000000e+00	1.508388e+00, 2.100505e+00, 1.778894e+00, 2.683258e+00, 2.520451e+00, 1.277983e+00, 2.635276e+00, 1.146898e-01, 2.742541e+00, 1.392646e+00, 1.354858e+00, 1.950771e+00, 3.217129e+00, 1.684652e+00, 1.661685e+00, 2.923696e+00, 2.554145e-01, 2.853506e-01, 5.635228e-01, 1.551247e+00, 1.273516e+00, 6.894859e-01, 6.648703e-01, 1.863604e+00, 2.086310e+00, 2.108142e+00, 1.073204e+00, 9.667360e-01, 2.15494…
2.000000e-01	1.017363e+00, 1.709068e+00, 1.288658e+00, 2.016534e+00, 2.000298e+00, 1.020316e+00, 2.178400e+00, 8.827766e-02, 2.544814e+00, 1.440067e+00, 9.872825e-01, 1.609234e+00, 1.735684e+00, 1.357456e+00, 1.210702e+00, 1.905625e+00, 4.776073e-01, 4.173258e-01, 4.394924e-01, 1.250918e+00, 1.013654e+00, 4.791376e-01, 4.284672e-01, 1.646836e+00, 1.754682e+00, 1.209080e+00, 8.293449e-01, 5.458479e-01, 2.01050…
4.000000e-01	6.890621e-01, 1.421288e+00, 7.525144e-01, 2.011580e+00, 1.668052e+00, 7.472626e-01, 1.423239e+00, 7.352671e-02, 1.615563e+00, 1.324861e+00, 6.823066e-01, 1.208687e+00, 9.612476e-01, 1.096096e+00, 6.498020e-01, 1.765690e+00, 6.658038e-01, 5.228647e-01, 5.158155e-01, 1.280932e+00, 7.600219e-01, 3.744582e-01, 2.476483e-01, 9.336168e-01, 1.030932e+00, 1.037269e+00, 5.930102e-01, 2.666862e-01, 1.39948…
6.000000e-01	4.304841e-01, 7.471204e-01, 8.218735e-01, 1.743677e+00, 1.571591e+00, 7.219321e-01, 1.274693e+00, 5.355872e-02, 1.275913e+00, 1.245811e+00, 6.376137e-01, 8.805648e-01, 6.031111e-01, 9.012689e-01, 3.694392e-01, 9.924259e-01, 5.541880e-01, 5.163985e-01, 6.025239e-01, 1.160427e+00, 3.919788e-01, 3.807751e-01, 1.718599e-01, 1.234129e+00, 7.938441e-01, 9.428099e-01, 7.124702e-01, 1.901250e-01, 1.09900…
8.000000e-01	7.132660e-01, 6.197310e-01, 6.182668e-01, 1.710822e+00, 1.094848e+00, 4.956882e-01, 1.629709e+00, 4.463653e-02, 1.359177e+00, 1.100362e+00, 5.095449e-01, 8.080635e-01, 3.815310e-01, 7.419389e-01, 2.461469e-01, 7.311174e-01, 4.975477e-01, 5.668353e-01, 6.279427e-01, 1.117236e+00, 4.093092e-01, 5.518715e-01, 1.074514e-01, 1.130011e+00, 5.060433e-01, 6.515239e-01, 6.272096e-01, 1.612724e-01, 1.03653…
1.000000e+00	7.806900e-01, 4.924207e-01, 7.168172e-01, 1.805073e+00, 6.687620e-01, 4.494237e-01, 1.368938e+00, 3.925941e-02, 1.089719e+00, 1.251166e+00, 4.240125e-01, 6.470254e-01, 2.492673e-01, 6.862337e-01, 1.711255e-01, 4.252633e-01, 4.303995e-01, 6.327707e-01, 5.903229e-01, 1.216945e+00, 3.070545e-01, 4.181719e-01, 7.254443e-02, 1.418552e+00, 3.944099e-01, 8.423697e-01, 9.071344e-01, 7.366829e-02, 6.51391…
1.200000e+00	1.005114e+00, 3.998306e-01, 6.058922e-01, 1.343059e+00, 5.855328e-01, 4.264758e-01, 1.282359e+00, 3.823056e-02, 1.037045e+00, 1.153391e+00, 3.281218e-01, 6.382507e-01, 1.442948e-01, 6.188440e-01, 1.467848e-01, 2.377509e-01, 2.812709e-01, 5.770952e-01, 6.205543e-01, 7.775276e-01, 2.283959e-01, 5.735204e-01, 3.502198e-02, 1.278919e+00, 2.416338e-01, 6.893893e-01, 1.063798e+00, 3.870278e-02, 6.19460…
1.400000e+00	9.547062e-01, 3.727314e-01, 6.583251e-01, 1.302284e+00, 5.132460e-01, 5.798680e-01, 1.183867e+00, 3.141016e-02, 1.282420e+00, 9.477315e-01, 1.956626e-01, 6.410734e-01, 9.197408e-02, 8.990341e-01, 2.054947e-01, 1.748723e-01, 1.733789e-01, 5.741286e-01, 5.731907e-01, 5.993529e-01, 3.314545e-01, 6.271633e-01, 4.036330e-02, 1.234764e+00, 1.464996e-01, 6.965346e-01, 9.996765e-01, 2.518243e-02, 5.50541…
1.600000e+00	1.078586e+00, 5.052393e-01, 6.406627e-01, 1.118361e+00, 5.516911e-01, 6.613489e-01, 9.725713e-01, 4.195004e-02, 8.603188e-01, 7.715154e-01, 1.151002e-01, 5.951489e-01, 5.013742e-02, 8.789987e-01, 2.664388e-01, 1.245621e-01, 1.511723e-01, 4.638237e-01, 6.360229e-01, 6.285577e-01, 3.174651e-01, 6.277005e-01, 4.317869e-02, 1.319927e+00, 1.126294e-01, 5.951125e-01, 1.035524e+00, 2.034053e-02, 6.21696…
1.800000e+00	1.159737e+00, 6.143372e-01, 5.487912e-01, 9.706166e-01, 5.250434e-01, 6.722741e-01, 7.382690e-01, 5.392920e-02, 9.320460e-01, 6.297538e-01, 7.064584e-02, 5.952530e-01, 3.350114e-02, 1.091002e+00, 3.634444e-01, 6.182101e-02, 1.245315e-01, 2.945577e-01, 6.769782e-01, 6.388770e-01, 3.285961e-01, 6.708644e-01, 3.402400e-02, 1.261065e+00, 8.038717e-02, 6.543818e-01, 1.208102e+00, 1.029814e-02, 7.06999…
2.000000e+00	1.440139e+00, 6.605416e-01, 4.708489e-01, 8.902844e-01, 6.934407e-01, 9.803950e-01, 5.900460e-01, 5.165599e-02, 8.795486e-01, 6.353391e-01, 4.780862e-02, 5.524685e-01, 1.746427e-02, 1.021104e+00, 3.859995e-01, 5.340847e-02, 9.765134e-02, 2.122483e-01, 7.091532e-01, 3.635836e-01, 3.279831e-01, 7.267897e-01, 2.371609e-02, 1.337882e+00, 5.720976e-02, 5.133238e-01, 1.223221e+00, 7.023746e-03, 8.48201…
0.000000e+00	2.166806e+00, 2.845978e+00, 2.179876e+00, 9.590808e-01, 2.512760e+00, 3.468849e-01, 1.023568e+00, 3.698491e-01, 1.359746e+00, 9.647573e-01, 6.353014e-02, 1.705472e+00, 1.961236e+00, 1.948879e-01, 3.085370e+00, 1.323393e+00, 2.206840e+00, 2.248359e+00, 1.772519e+00, 2.052416e-01, 2.249264e+00, 2.316705e+00, 1.613986e+00, 2.829557e+00, 1.297104e+00, 3.037605e+00, 2.754376e+00, 1.569243e+00, 1.72235…
2.000000e-01	1.483147e+00, 2.371045e+00, 1.496853e+00, 1.034125e+00, 1.452481e+00, 3.520677e-01, 7.240547e-01, 3.357478e-01, 8.346343e-01, 7.499626e-01, 2.052301e-01, 1.167052e+00, 1.511880e+00, 4.941652e-01, 1.707697e+00, 1.062429e+00, 2.143939e+00, 1.257854e+00, 1.666704e+00, 2.458381e-01, 1.586245e+00, 1.466036e+00, 1.158695e+00, 1.815431e+00, 1.117436e+00, 1.788929e+00, 1.925737e+00, 1.188226e+00, 1.95472…
4.000000e-01	1.305802e+00, 1.951653e+00, 8.986137e-01, 1.198497e+00, 1.129054e+00, 6.389940e-01, 6.982210e-01, 4.663223e-01, 9.072991e-01, 4.649053e-01, 3.154859e-01, 7.693013e-01, 1.367566e+00, 8.771751e-01, 1.224322e+00, 7.175851e-01, 2.113160e+00, 9.049380e-01, 9.287248e-01, 2.209570e-01, 1.378278e+00, 1.218192e+00, 8.050168e-01, 1.534904e+00, 7.971871e-01, 8.935379e-01, 1.112482e+00, 9.986848e-01, 1.97089…
6.000000e-01	1.204821e+00, 1.482665e+00, 6.022021e-01, 9.517419e-01, 1.338069e+00, 8.654295e-01, 5.520830e-01, 7.340622e-01, 8.005539e-01, 6.376608e-01, 3.256090e-01, 4.253185e-01, 1.193248e+00, 1.189033e+00, 8.866208e-01, 5.446202e-01, 1.747961e+00, 5.083233e-01, 7.614307e-01, 1.467502e-01, 8.608967e-01, 8.536813e-01, 5.014940e-01, 1.446756e+00, 5.845224e-01, 6.452961e-01, 7.984465e-01, 8.974716e-01, 1.67209…
8.000000e-01	1.178703e+00, 1.783519e+00, 4.224423e-01, 1.232523e+00, 1.170166e+00, 1.058039e+00, 3.934307e-01, 7.152422e-01, 7.502658e-01, 6.548537e-01, 2.825198e-01, 5.979963e-01, 1.155494e+00, 1.320051e+00, 7.104166e-01, 3.469428e-01, 1.624891e+00, 3.552289e-01, 7.092325e-01, 9.705573e-02, 6.688690e-01, 5.356046e-01, 5.757952e-01, 1.289524e+00, 2.919438e-01, 3.296575e-01, 6.773976e-01, 8.810780e-01, 1.76499…
1.000000e+00	1.144146e+00, 1.278241e+00, 2.986346e-01, 1.046987e+00, 9.945069e-01, 1.249066e+00, 3.480678e-01, 5.853960e-01, 7.195581e-01, 1.072120e+00, 3.647974e-01, 6.343766e-01, 9.827972e-01, 1.316186e+00, 5.137107e-01, 2.392205e-01, 1.373134e+00, 3.528703e-01, 7.615540e-01, 6.664689e-02, 3.174624e-01, 5.986701e-01, 5.667903e-01, 1.142529e+00, 2.639783e-01, 1.836363e-01, 4.811444e-01, 7.365352e-01, 1.50532…
1.200000e+00	1.076277e+00, 1.223333e+00, 1.893502e-01, 1.073384e+00, 1.404131e+00, 1.380036e+00, 2.202113e-01, 3.629847e-01, 7.286782e-01, 1.286472e+00, 3.739153e-01, 6.299137e-01, 6.176079e-01, 1.421276e+00, 5.590356e-01, 1.545779e-01, 1.280347e+00, 4.125262e-01, 8.565838e-01, 3.616357e-02, 2.942117e-01, 4.592826e-01, 3.250892e-01, 1.396030e+00, 1.619823e-01, 1.290254e-01, 6.499027e-01, 6.491928e-01, 1.71983…
1.400000e+00	1.235201e+00, 1.399628e+00, 1.551406e-01, 1.224866e+00, 1.248575e+00, 1.693294e+00, 1.790614e-01, 3.556153e-01, 7.374603e-01, 1.170946e+00, 3.117205e-01, 6.798054e-01, 3.948890e-01, 1.347088e+00, 4.826704e-01, 9.913262e-02, 9.523940e-01, 5.043877e-01, 8.766601e-01, 2.269433e-02, 1.614769e-01, 5.341078e-01, 2.554563e-01, 1.352651e+00, 9.891826e-02, 2.352416e-01, 1.072559e+00, 5.430044e-01, 1.73779…
1.600000e+00	1.104729e+00, 1.325870e+00, 1.212025e-01, 1.127006e+00, 1.288207e+00, 1.526907e+00, 1.547115e-01, 2.101546e-01, 8.118408e-01, 1.155650e+00, 3.050927e-01, 6.251305e-01, 2.267412e-01, 1.292165e+00, 4.539469e-01, 6.187472e-02, 6.090363e-01, 5.407233e-01, 7.958858e-01, 1.690390e-02, 1.950726e-01, 5.494778e-01, 1.594447e-01, 1.480808e+00, 6.909630e-02, 3.590259e-01, 8.850884e-01, 3.063592e-01, 1.71235…
1.800000e+00	1.285465e+00, 1.401612e+00, 8.082379e-02, 1.150290e+00, 1.238532e+00, 1.749864e+00, 1.227872e-01, 2.390444e-01, 7.627331e-01, 1.006257e+00, 3.187411e-01, 6.227311e-01, 1.334767e-01, 1.162429e+00, 4.178363e-01, 3.698397e-02, 5.120554e-01, 4.836534e-01, 7.615147e-01, 1.120005e-02, 2.669594e-01, 6.423597e-01, 8.299255e-02, 1.260166e+00, 4.143237e-02, 4.300690e-01, 8.294058e-01, 2.373013e-01, 1.16339…
2.000000e+00	1.205135e+00, 1.195707e+00, 4.744285e-02, 1.263199e+00, 1.379393e+00, 1.408285e+00, 1.007562e-01, 1.877497e-01, 7.586111e-01, 8.276294e-01, 3.067116e-01, 6.157607e-01, 7.965663e-02, 1.193221e+00, 3.721786e-01, 2.608009e-02, 3.506777e-01, 4.331925e-01, 7.502114e-01, 5.874458e-03, 2.668958e-01, 6.131178e-01, 5.760141e-02, 1.638939e+00, 2.973313e-02, 6.119923e-01, 9.393479e-01, 1.211508e-01, 1.70115…
0.000000e+00	9.025899e-01, 2.340658e+00, 2.373274e+00, 3.881873e-01, 2.765853e+00, 2.065281e-01, 7.418831e-01, 6.415094e-01, 2.929129e+00, 1.806252e+00, 5.404560e-01, 1.394592e+00, 5.148951e-01, 2.714077e+00, 8.211924e-01, 2.457464e+00, 8.158126e-01, 1.214906e+00, 1.509782e+00, 8.663649e-01, 2.340175e+00, 1.678489e+00, 5.215438e-01, 2.052084e+00, 1.751124e+00, 5.274031e-01, 1.945895e+00, 2.103263e+00, 2.41167…
2.000000e-01	5.874394e-01, 1.453814e+00, 2.150913e+00, 6.250462e-01, 2.620473e+00, 1.565052e-01, 6.288358e-01, 6.262168e-01, 2.195529e+00, 1.075558e+00, 2.941727e-01, 8.905152e-01, 3.718764e-01, 2.100933e+00, 4.658381e-01, 1.696295e+00, 6.117669e-01, 8.034330e-01, 9.579569e-01, 4.958228e-01, 1.453767e+00, 1.204396e+00, 5.726028e-01, 1.498489e+00, 1.063581e+00, 5.315341e-01, 1.690557e+00, 1.204828e+00, 1.91471…
4.000000e-01	3.776542e-01, 1.480814e+00, 1.497908e+00, 8.497447e-01, 1.952611e+00, 1.374448e-01, 5.488185e-01, 6.776392e-01, 1.614294e+00, 8.459069e-01, 1.820570e-01, 7.124349e-01, 1.931078e-01, 1.732571e+00, 2.842450e-01, 1.366363e+00, 5.654817e-01, 4.789514e-01, 6.498837e-01, 3.172029e-01, 1.340912e+00, 1.184755e+00, 4.103469e-01, 1.126010e+00, 9.398261e-01, 6.095597e-01, 1.428571e+00, 7.898500e-01, 1.77753…
6.000000e-01	3.459108e-01, 1.669950e+00, 8.705608e-01, 7.224437e-01, 1.929265e+00, 1.381445e-01, 4.837863e-01, 5.113744e-01, 1.285951e+00, 5.994550e-01, 2.312873e-01, 4.301143e-01, 1.175269e-01, 1.519389e+00, 1.789779e-01, 9.419522e-01, 3.509957e-01, 2.939700e-01, 6.561191e-01, 1.485045e-01, 1.056909e+00, 9.382746e-01, 2.438984e-01, 8.708234e-01, 7.598174e-01, 5.564805e-01, 1.559920e+00, 4.105628e-01, 1.68955…
8.000000e-01	5.582022e-01, 1.399418e+00, 7.093187e-01, 9.803791e-01, 1.585137e+00, 2.589483e-01, 5.542245e-01, 3.593695e-01, 1.137801e+00, 3.812542e-01, 3.019669e-01, 2.956438e-01, 7.679171e-02, 1.261762e+00, 1.026383e-01, 5.307121e-01, 2.502846e-01, 2.197154e-01, 5.265723e-01, 1.254690e-01, 8.680805e-01, 9.814323e-01, 1.360190e-01, 7.140180e-01, 4.490980e-01, 6.234916e-01, 1.204281e+00, 1.885654e-01, 1.81461…
1.000000e+00	8.526227e-01, 1.506430e+00, 4.743792e-01, 9.535947e-01, 1.380263e+00, 4.380277e-01, 6.485437e-01, 3.368056e-01, 8.064645e-01, 3.364078e-01, 3.511421e-01, 1.989472e-01, 4.240105e-02, 8.090413e-01, 1.087334e-01, 3.837473e-01, 2.092629e-01, 1.328100e-01, 6.458454e-01, 8.094158e-02, 7.735863e-01, 1.008861e+00, 8.617176e-02, 1.179623e+00, 3.449957e-01, 6.403978e-01, 1.148380e+00, 1.393051e-01, 1.79057…
1.200000e+00	6.995264e-01, 1.456458e+00, 3.359746e-01, 9.959363e-01, 1.211218e+00, 6.071204e-01, 4.849863e-01, 2.353167e-01, 8.023456e-01, 3.140807e-01, 3.440503e-01, 2.149565e-01, 2.413664e-02, 9.401091e-01, 1.499728e-01, 2.615853e-01, 1.601917e-01, 7.248726e-02, 6.865582e-01, 9.018417e-02, 6.742488e-01, 7.898315e-01, 5.771826e-02, 1.250955e+00, 1.973785e-01, 5.447012e-01, 1.510998e+00, 8.123727e-02, 1.67030…
1.400000e+00	1.160162e+00, 1.250303e+00, 1.640218e-01, 9.602929e-01, 1.201348e+00, 7.468924e-01, 4.924797e-01, 2.080147e-01, 8.097968e-01, 2.893524e-01, 3.512025e-01, 3.158214e-01, 1.496274e-02, 1.105607e+00, 1.861181e-01, 1.592024e-01, 1.252736e-01, 4.583643e-02, 7.178339e-01, 5.713040e-02, 6.128578e-01, 7.555418e-01, 3.231438e-02, 1.483337e+00, 1.688063e-01, 5.186375e-01, 9.720399e-01, 4.288663e-02, 1.52267…
1.600000e+00	1.149508e+00, 1.339059e+00, 1.528206e-01, 1.015193e+00, 1.236850e+00, 9.244932e-01, 2.770480e-01, 1.804011e-01, 7.818368e-01, 2.667390e-01, 2.930576e-01, 4.108488e-01, 9.752453e-03, 1.174482e+00, 2.495045e-01, 9.784437e-02, 8.666751e-02, 3.759108e-02, 8.358169e-01, 4.093936e-02, 6.035620e-01, 6.470825e-01, 1.841018e-02, 1.161230e+00, 8.942161e-02, 6.395555e-01, 1.129746e+00, 2.532515e-02, 1.64588…
1.800000e+00	1.183630e+00, 1.381496e+00, 8.958203e-02, 1.167316e+00, 9.808470e-01, 1.030443e+00, 3.431490e-01, 1.353350e-01, 8.997789e-01, 3.004141e-01, 2.878316e-01, 5.542677e-01, 6.402116e-03, 1.120606e+00, 3.264483e-01, 6.133955e-02, 7.867982e-02, 2.508114e-02, 6.111106e-01, 2.744473e-02, 5.870239e-01, 7.892054e-01, 1.487871e-02, 1.249579e+00, 5.619622e-02, 5.949891e-01, 1.209914e+00, 1.353064e-02, 1.49458…
2.000000e+00	1.153403e+00, 1.113126e+00, 7.598875e-02, 1.258002e+00, 1.016260e+00, 1.037790e+00, 2.061532e-01, 9.735617e-02, 7.614697e-01, 3.231606e-01, 3.346777e-01, 5.431807e-01, 2.810870e-03, 1.403806e+00, 3.404033e-01, 4.624472e-02, 6.524330e-02, 1.598727e-02, 5.706465e-01, 1.874244e-02, 5.017979e-01, 7.457279e-01, 7.685958e-03, 1.392010e+00, 4.551256e-02, 6.720873e-01, 1.061212e+00, 9.570906e-03, 1.50738…
0.000000e+00	1.242042e+00, 1.330072e+00, 8.898283e-02, 1.101809e-01, 3.357303e+00, 8.033957e-01, 1.032292e+00, 6.280601e-01, 1.026852e+00, 7.349897e-01, 5.273391e-01, 5.413571e-01, 1.799340e+00, 1.881361e-01, 2.175571e+00, 2.529009e+00, 2.157093e+00, 9.907738e-01, 3.287104e+00, 1.482736e+00, 1.289021e+00, 3.356375e-01, 1.713655e+00, 5.850168e-01, 2.027959e+00, 2.085056e+00, 1.648451e+00, 1.723097e+00, 2.59546…
2.000000e-01	8.013857e-01, 9.615070e-01, 5.671582e-02, 3.722814e-01, 2.006350e+00, 4.967110e-01, 1.339830e+00, 9.518673e-01, 1.400071e+00, 5.648737e-01, 3.692336e-01, 3.215532e-01, 1.459703e+00, 4.883409e-01, 1.539903e+00, 1.639220e+00, 1.968927e+00, 5.636305e-01, 2.159805e+00, 1.168135e+00, 1.023677e+00, 1.873066e-01, 1.334543e+00, 8.939383e-01, 1.307736e+00, 1.403238e+00, 8.219303e-01, 1.355289e+00, 1.85114…
4.000000e-01	5.053113e-01, 8.056752e-01, 3.357464e-02, 5.491993e-01, 1.491395e+00, 6.368367e-01, 1.504612e+00, 1.015332e+00, 1.249968e+00, 8.559362e-01, 4.228362e-01, 1.951206e-01, 1.392881e+00, 7.063238e-01, 7.458422e-01, 1.427962e+00, 1.909435e+00, 3.548820e-01, 1.690945e+00, 1.088626e+00, 6.419464e-01, 1.791524e-01, 9.138584e-01, 1.012609e+00, 1.039649e+00, 9.409918e-01, 6.569934e-01, 1.232488e+00, 1.61206…
6.000000e-01	4.838401e-01, 6.381914e-01, 3.373512e-02, 7.754357e-01, 1.015918e+00, 6.818173e-01, 1.536819e+00, 1.452460e+00, 9.847229e-01, 1.048342e+00, 3.742239e-01, 2.455208e-01, 1.031324e+00, 6.756312e-01, 4.746679e-01, 7.649431e-01, 1.776817e+00, 2.479928e-01, 1.221919e+00, 8.267028e-01, 4.099022e-01, 1.130222e-01, 7.491833e-01, 1.390571e+00, 5.424607e-01, 5.217731e-01, 4.137713e-01, 8.759502e-01, 1.26701…
8.000000e-01	7.351017e-01, 4.492198e-01, 6.450824e-02, 8.014209e-01, 8.331547e-01, 6.835321e-01, 1.239932e+00, 1.717816e+00, 8.773838e-01, 1.087164e+00, 3.677056e-01, 3.220356e-01, 1.164434e+00, 9.657180e-01, 2.282333e-01, 5.722383e-01, 1.447130e+00, 2.635185e-01, 1.008735e+00, 1.146326e+00, 2.891851e-01, 1.255430e-01, 9.780452e-01, 1.484743e+00, 3.889418e-01, 3.467699e-01, 3.748856e-01, 9.128634e-01, 9.20228…
1.000000e+00	9.231342e-01, 4.425841e-01, 1.669765e-01, 8.971265e-01, 9.222284e-01, 8.624724e-01, 1.077552e+00, 1.699169e+00, 8.527065e-01, 1.368479e+00, 3.040760e-01, 4.515544e-01, 1.150356e+00, 7.736588e-01, 1.758663e-01, 3.350466e-01, 1.439186e+00, 3.525658e-01, 1.133531e+00, 8.392648e-01, 1.683613e-01, 1.105255e-01, 7.675911e-01, 1.160147e+00, 2.084087e-01, 2.028176e-01, 3.037652e-01, 9.699823e-01, 8.83767…
1.200000e+00	9.188060e-01, 5.325279e-01, 2.288312e-01, 9.544155e-01, 7.599099e-01, 1.010574e+00, 8.771292e-01, 1.064790e+00, 1.045239e+00, 1.642699e+00, 1.913608e-01, 5.368886e-01, 1.119735e+00, 1.105253e+00, 2.055226e-01, 2.435824e-01, 1.341991e+00, 3.908102e-01, 7.051392e-01, 5.986363e-01, 1.223355e-01, 1.249754e-01, 8.439260e-01, 1.216346e+00, 1.699331e-01, 1.117676e-01, 2.595770e-01, 5.817114e-01, 8.96929…
1.400000e+00	1.122876e+00, 6.916795e-01, 2.366670e-01, 9.548386e-01, 9.458019e-01, 1.079383e+00, 5.011061e-01, 1.010714e+00, 9.956736e-01, 1.401116e+00, 1.664439e-01, 5.079762e-01, 1.244959e+00, 9.137083e-01, 2.566161e-01, 1.555460e-01, 1.335811e+00, 4.883855e-01, 9.784844e-01, 4.546710e-01, 7.659393e-02, 1.050797e-01, 6.351378e-01, 1.427930e+00, 1.125276e-01, 7.509070e-02, 2.563653e-01, 6.660763e-01, 1.08976…
1.600000e+00	1.123514e+00, 8.556656e-01, 2.005268e-01, 9.032392e-01, 9.358435e-01, 1.218987e+00, 4.642850e-01, 7.915922e-01, 7.765307e-01, 1.481624e+00, 1.146775e-01, 5.305977e-01, 9.388147e-01, 1.026596e+00, 3.073172e-01, 9.574858e-02, 1.339667e+00, 5.169836e-01, 9.348509e-01, 2.061101e-01, 5.189344e-02, 1.489258e-01, 9.281785e-01, 1.472553e+00, 6.320632e-02, 6.106642e-02, 3.084056e-01, 6.284732e-01, 1.00526…
1.800000e+00	1.316219e+00, 1.086181e+00, 1.259661e-01, 1.090917e+00, 9.096746e-01, 1.153806e+00, 4.278659e-01, 6.138878e-01, 9.727531e-01, 1.569968e+00, 1.653362e-01, 4.987954e-01, 6.404279e-01, 1.245652e+00, 3.998884e-01, 6.446015e-02, 9.791847e-01, 6.282632e-01, 7.038660e-01, 1.489354e-01, 3.602215e-02, 2.738465e-01, 8.141591e-01, 1.381926e+00, 4.247657e-02, 1.174949e-01, 5.980179e-01, 4.925530e-01, 1.36615…
2.000000e+00	8.724766e-01, 1.051046e+00, 9.982363e-02, 9.389765e-01, 9.960671e-01, 1.167468e+00, 3.457892e-01, 5.076132e-01, 7.685035e-01, 1.147731e+00, 1.556111e-01, 5.246141e-01, 4.856826e-01, 1.153695e+00, 3.715714e-01, 4.207920e-02, 8.429144e-01, 5.001514e-01, 7.645835e-01, 9.713253e-02, 3.965983e-02, 4.125690e-01, 4.953353e-01, 1.455353e+00, 3.028142e-02, 2.307725e-01, 7.471905e-01, 4.189752e-01, 1.14822…
0.000000e+00	1.366162e+00, 2.062389e+00, 4.083446e-01, 1.408739e+00, 2.484576e+00, 2.378528e+00, 2.662420e+00, 2.230735e-01, 1.687105e+00, 1.082795e+00, 1.175508e+00, 1.238299e+00, 4.051345e-01, 1.826111e+00, 2.342314e+00, 4.966989e-01, 1.799279e+00, 2.854659e+00, 5.391661e-01, 2.626245e+00, 1.560636e+00, 1.690148e+00, 1.415611e+00, 3.136664e-02, 2.374888e-01, 4.200107e-01, 1.789784e+00, 2.101664e+00, 2.22249…
2.000000e-01	1.431407e+00, 1.629767e+00, 2.814898e-01, 7.932850e-01, 2.003656e+00, 1.846764e+00, 3.145997e+00, 2.151102e-01, 1.292270e+00, 8.423095e-01, 6.522287e-01, 6.959765e-01, 3.018317e-01, 1.311168e+00, 1.823168e+00, 2.689300e-01, 1.274792e+00, 1.826889e+00, 5.646442e-01, 1.588919e+00, 1.274807e+00, 1.614790e+00, 1.066229e+00, 4.740929e-01, 1.586870e-01, 2.461117e-01, 1.966883e+00, 1.463551e+00, 1.58502…
4.000000e-01	1.194085e+00, 1.301318e+00, 1.799390e-01, 7.381300e-01, 1.743501e+00, 1.412514e+00, 2.864406e+00, 2.123323e-01, 1.161345e+00, 5.839546e-01, 4.425618e-01, 4.717722e-01, 2.023813e-01, 1.083206e+00, 1.309485e+00, 1.678181e-01, 9.987765e-01, 1.319073e+00, 5.355666e-01, 1.220388e+00, 9.816627e-01, 1.317135e+00, 1.010315e+00, 7.246937e-01, 8.292944e-02, 2.389451e-01, 1.731274e+00, 9.441670e-01, 1.51601…
6.000000e-01	1.308521e+00, 8.652272e-01, 1.316780e-01, 4.483482e-01, 1.244536e+00, 1.563244e+00, 2.272818e+00, 1.777044e-01, 9.103505e-01, 3.678590e-01, 2.603139e-01, 2.537307e-01, 1.366714e-01, 1.168860e+00, 8.989737e-01, 1.058409e-01, 7.393173e-01, 6.740988e-01, 5.329365e-01, 1.305337e+00, 9.481094e-01, 8.954514e-01, 9.085653e-01, 9.856085e-01, 7.107465e-02, 2.585810e-01, 1.544247e+00, 7.125498e-01, 1.09674…
8.000000e-01	1.356600e+00, 5.455253e-01, 1.042482e-01, 6.251767e-01, 1.397353e+00, 1.245765e+00, 1.736601e+00, 1.723518e-01, 7.438843e-01, 3.364526e-01, 1.139062e-01, 3.286581e-01, 6.895733e-02, 1.274652e+00, 6.328200e-01, 9.215294e-02, 5.657844e-01, 4.729879e-01, 6.353301e-01, 1.073739e+00, 9.231855e-01, 9.230375e-01, 9.366428e-01, 1.150365e+00, 2.889233e-02, 4.013193e-01, 1.388651e+00, 3.378392e-01, 9.30306…
1.000000e+00	1.340994e+00, 3.953144e-01, 1.285265e-01, 6.163359e-01, 1.216535e+00, 1.595628e+00, 1.555289e+00, 1.517911e-01, 5.781272e-01, 2.869723e-01, 7.420661e-02, 4.544447e-01, 3.882598e-02, 1.401144e+00, 5.185324e-01, 5.300975e-02, 4.804994e-01, 2.654841e-01, 5.274355e-01, 1.150040e+00, 5.911512e-01, 9.041644e-01, 8.945824e-01, 1.280957e+00, 3.294309e-02, 4.828161e-01, 1.505397e+00, 2.394921e-01, 7.04845…
1.200000e+00	1.243290e+00, 2.867814e-01, 2.375259e-01, 7.128552e-01, 1.253945e+00, 1.708567e+00, 1.064242e+00, 1.357161e-01, 7.384855e-01, 3.183130e-01, 4.192477e-02, 4.439028e-01, 2.742642e-02, 1.164724e+00, 5.614412e-01, 2.893414e-02, 4.016501e-01, 1.776062e-01, 5.788669e-01, 1.094616e+00, 6.315988e-01, 7.692441e-01, 9.315219e-01, 1.430646e+00, 1.639979e-02, 5.207296e-01, 1.181752e+00, 1.281803e-01, 7.65230…
1.400000e+00	1.279466e+00, 4.232521e-01, 3.984737e-01, 7.828014e-01, 1.321327e+00, 1.558433e+00, 8.405277e-01, 1.030921e-01, 6.401785e-01, 2.746359e-01, 2.294932e-02, 5.005786e-01, 1.556986e-02, 1.361216e+00, 5.492641e-01, 2.387439e-02, 2.614882e-01, 9.944299e-02, 6.250003e-01, 8.524947e-01, 5.083390e-01, 7.418354e-01, 9.200792e-01, 1.320290e+00, 1.061944e-02, 6.582629e-01, 1.076817e+00, 8.530926e-02, 1.57177…
1.600000e+00	1.297682e+00, 5.627766e-01, 3.471244e-01, 8.820610e-01, 1.218827e+00, 2.027282e+00, 8.352839e-01, 7.798895e-02, 7.767752e-01, 3.154786e-01, 1.328606e-02, 4.452643e-01, 1.139376e-02, 1.650934e+00, 4.118308e-01, 1.636198e-02, 1.952431e-01, 6.592031e-02, 7.186521e-01, 5.144916e-01, 5.378586e-01, 7.894225e-01, 7.007240e-01, 1.269547e+00, 9.245938e-03, 5.472884e-01, 1.147395e+00, 4.205039e-02, 3.88917…
1.800000e+00	1.206140e+00, 8.619172e-01, 2.394506e-01, 1.022882e+00, 1.536236e+00, 1.847325e+00, 4.918716e-01, 6.544729e-02, 6.169488e-01, 3.562452e-01, 8.181520e-03, 5.216969e-01, 5.628349e-03, 1.118491e+00, 5.070449e-01, 1.145807e-02, 1.272026e-01, 4.349311e-02, 6.274243e-01, 3.354776e-01, 4.793243e-01, 8.477858e-01, 7.630642e-01, 1.350009e+00, 5.798898e-03, 6.544016e-01, 1.194919e+00, 2.693763e-02, 5.74359…
2.000000e+00	1.262989e+00, 7.473243e-01, 2.335003e-01, 1.189543e+00, 1.396904e+00, 1.530786e+00, 4.416910e-01, 5.579237e-02, 7.567611e-01, 3.707268e-01, 4.929259e-03, 6.726035e-01, 3.182850e-03, 1.373718e+00, 4.114959e-01, 7.088787e-03, 1.135957e-01, 2.078684e-02, 6.834396e-01, 2.104571e-01, 5.781787e-01, 7.761398e-01, 5.638089e-01, 1.520293e+00, 4.212139e-03, 5.471326e-01, 1.351327e+00, 1.619442e-02, 8.15465…
0.000000e+00	1.171982e+00, 1.296442e+00, 2.840148e+00, 2.465069e+00, 7.317028e-01, 8.768583e-01, 7.178961e-01, 4.374138e-01, 2.048730e+00, 1.277128e+00, 5.951191e-01, 2.722719e+00, 3.042817e+00, 3.507930e-01, 2.679131e+00, 1.111429e+00, 1.734591e+00, 1.333121e-01, 1.207541e+00, 3.057404e-01, 2.814444e+00, 3.415963e-01, 1.392430e+00, 5.588775e-02, 2.353084e+00, 2.989358e+00, 7.926685e-01, 2.021521e+00, 2.14153…
2.000000e-01	8.496771e-01, 1.036422e+00, 1.871128e+00, 1.898607e+00, 4.667793e-01, 7.487104e-01, 8.450917e-01, 9.026518e-01, 1.684461e+00, 1.316149e+00, 6.003839e-01, 1.397334e+00, 2.427664e+00, 3.089986e-01, 1.523452e+00, 9.653152e-01, 2.222147e+00, 3.704783e-01, 9.262992e-01, 3.219180e-01, 1.752016e+00, 2.186910e-01, 1.202324e+00, 3.509300e-02, 1.880909e+00, 2.100399e+00, 5.060493e-01, 1.539122e+00, 1.98704…
4.000000e-01	9.485612e-01, 7.393129e-01, 1.445603e+00, 1.295905e+00, 3.518149e-01, 6.602840e-01, 1.274448e+00, 1.171684e+00, 1.240404e+00, 1.246986e+00, 4.340916e-01, 1.010475e+00, 1.787362e+00, 3.952947e-01, 1.080920e+00, 7.666875e-01, 1.627842e+00, 4.751569e-01, 6.915101e-01, 5.022869e-01, 1.178074e+00, 1.484888e-01, 7.171400e-01, 3.145085e-02, 1.580538e+00, 1.066167e+00, 3.680716e-01, 1.090028e+00, 1.26198…
6.000000e-01	8.874248e-01, 6.496542e-01, 1.015766e+00, 9.195521e-01, 2.709364e-01, 4.789383e-01, 1.242633e+00, 1.268264e+00, 1.436929e+00, 1.560945e+00, 4.998399e-01, 4.818096e-01, 1.526836e+00, 5.677769e-01, 6.956434e-01, 6.813707e-01, 1.422593e+00, 5.009518e-01, 6.715318e-01, 8.382311e-01, 6.620104e-01, 1.274985e-01, 5.014544e-01, 8.893461e-02, 1.264992e+00, 5.666869e-01, 2.029042e-01, 9.354823e-01, 1.30499…
8.000000e-01	1.182622e+00, 5.272225e-01, 5.957997e-01, 6.202890e-01, 1.747641e-01, 4.889850e-01, 1.880603e+00, 1.715243e+00, 1.115734e+00, 1.518624e+00, 3.793639e-01, 2.771254e-01, 1.250287e+00, 5.991901e-01, 5.199336e-01, 5.371907e-01, 1.832368e+00, 4.885805e-01, 5.778612e-01, 7.497972e-01, 5.069563e-01, 9.326715e-02, 5.214784e-01, 3.023878e-01, 6.979058e-01, 3.308552e-01, 1.468449e-01, 8.528221e-01, 1.14959…
1.000000e+00	1.118100e+00, 3.275119e-01, 6.030236e-01, 3.811541e-01, 1.879308e-01, 4.851153e-01, 1.827938e+00, 1.879672e+00, 1.225109e+00, 1.538127e+00, 3.376747e-01, 2.020420e-01, 1.362223e+00, 8.221295e-01, 4.031865e-01, 3.536242e-01, 1.545752e+00, 3.993888e-01, 8.329363e-01, 9.952187e-01, 3.573370e-01, 6.445250e-02, 6.208935e-01, 5.656898e-01, 5.644216e-01, 1.724442e-01, 1.200723e-01, 8.314097e-01, 7.66175…
1.200000e+00	8.609496e-01, 2.456605e-01, 5.362266e-01, 3.893613e-01, 3.027537e-01, 5.537297e-01, 1.721362e+00, 1.772730e+00, 9.287635e-01, 1.540802e+00, 2.710137e-01, 3.111722e-01, 1.254407e+00, 8.846028e-01, 4.151665e-01, 2.606636e-01, 1.690291e+00, 3.361587e-01, 7.285626e-01, 9.429903e-01, 2.276998e-01, 8.263271e-02, 8.486438e-01, 7.382252e-01, 3.320448e-01, 1.407527e-01, 1.459856e-01, 7.807772e-01, 6.81015…
1.400000e+00	1.100865e+00, 1.564602e-01, 5.215373e-01, 2.289750e-01, 3.209063e-01, 5.265745e-01, 1.882902e+00, 2.235157e+00, 9.297977e-01, 1.669464e+00, 1.563558e-01, 3.780828e-01, 1.115405e+00, 9.406900e-01, 3.778525e-01, 1.883441e-01, 1.396920e+00, 1.973417e-01, 6.596761e-01, 8.921688e-01, 1.465694e-01, 9.268972e-02, 8.517042e-01, 8.703392e-01, 2.554378e-01, 7.896204e-02, 1.140672e-01, 6.273776e-01, 4.67856…
1.600000e+00	1.317783e+00, 1.241912e-01, 6.165765e-01, 2.119302e-01, 5.482610e-01, 8.130812e-01, 1.714637e+00, 2.006118e+00, 1.172033e+00, 1.471734e+00, 9.069960e-02, 5.232870e-01, 1.208880e+00, 1.026900e+00, 4.601226e-01, 1.239022e-01, 1.315130e+00, 2.372822e-01, 6.504225e-01, 9.088306e-01, 8.783561e-02, 1.198440e-01, 1.020335e+00, 1.019311e+00, 1.568144e-01, 5.937979e-02, 1.836785e-01, 7.758408e-01, 3.58809…
1.800000e+00	1.064613e+00, 9.855737e-02, 4.105856e-01, 1.537792e-01, 7.813084e-01, 8.539467e-01, 1.484219e+00, 1.955282e+00, 9.210563e-01, 1.275885e+00, 4.977757e-02, 6.121131e-01, 1.248173e+00, 8.787632e-01, 4.421817e-01, 7.041650e-02, 1.121089e+00, 1.599210e-01, 8.184151e-01, 1.062048e+00, 7.015247e-02, 1.431809e-01, 7.710998e-01, 1.315275e+00, 8.982888e-02, 5.556134e-02, 2.048915e-01, 7.027849e-01, 2.85759…
2.000000e+00	1.290154e+00, 1.771533e-01, 6.298849e-01, 2.749368e-01, 7.506810e-01, 1.019040e+00, 1.093197e+00, 2.054683e+00, 8.024791e-01, 1.542545e+00, 2.629585e-02, 6.542489e-01, 9.251804e-01, 1.046745e+00, 3.692440e-01, 4.723623e-02, 1.299202e+00, 1.197089e-01, 7.901062e-01, 6.858330e-01, 4.490710e-02, 1.785469e-01, 9.811421e-01, 1.038671e+00, 6.187207e-02, 4.666134e-02, 2.337543e-01, 7.052211e-01, 2.94216…
0.000000e+00	1.097878e+00, 1.776648e+00, 1.225217e+00, 2.528868e+00, 9.748778e-01, 2.508879e+00, 9.493393e-01, 2.842341e+00, 1.946855e+00, 6.389134e-01, 1.713015e+00, 2.645432e+00, 7.824100e-01, 7.912119e-01, 1.026468e+00, 2.434029e+00, 1.921010e+00, 6.412263e-01, 1.254084e-01, 1.685091e+00, 2.615834e-01, 2.827341e+00, 3.132295e+00, 9.172034e-02, 2.103213e+00, 1.948306e+00, 6.881343e-02, 3.236543e+00, 2.17115…
2.000000e-01	8.080071e-01, 1.634442e+00, 1.124044e+00, 1.784290e+00, 6.734676e-01, 1.739538e+00, 1.121249e+00, 2.899067e+00, 1.373591e+00, 9.417805e-01, 1.247422e+00, 1.858198e+00, 9.213116e-01, 7.399884e-01, 6.886216e-01, 2.357853e+00, 1.475972e+00, 5.798560e-01, 2.663600e-01, 1.027111e+00, 1.665209e-01, 1.936111e+00, 2.207181e+00, 1.508781e-01, 1.727022e+00, 1.152442e+00, 2.957696e-01, 1.820075e+00, 1.72884…
4.000000e-01	5.222441e-01, 1.286106e+00, 8.580016e-01, 1.556223e+00, 6.228416e-01, 1.456231e+00, 1.520141e+00, 2.950436e+00, 1.012667e+00, 1.228580e+00, 8.375195e-01, 1.444477e+00, 1.110151e+00, 9.094422e-01, 3.890408e-01, 1.459880e+00, 1.254370e+00, 5.418288e-01, 3.893556e-01, 1.191403e+00, 1.059961e-01, 1.161164e+00, 1.163134e+00, 3.291966e-01, 1.164455e+00, 6.469082e-01, 3.636765e-01, 1.225662e+00, 1.32464…
6.000000e-01	5.008647e-01, 8.590362e-01, 6.553122e-01, 1.065479e+00, 6.487822e-01, 1.801446e+00, 1.369693e+00, 2.921427e+00, 8.549231e-01, 1.241189e+00, 6.670732e-01, 1.022409e+00, 1.079996e+00, 1.027588e+00, 2.388513e-01, 1.092358e+00, 1.402815e+00, 6.193086e-01, 5.810016e-01, 8.885182e-01, 8.049958e-02, 1.158470e+00, 8.122684e-01, 5.404132e-01, 7.733588e-01, 4.542539e-01, 4.316573e-01, 1.144255e+00, 1.34165…
8.000000e-01	6.955390e-01, 6.622445e-01, 6.960900e-01, 8.848504e-01, 8.519792e-01, 1.678730e+00, 1.872780e+00, 2.269080e+00, 7.140673e-01, 1.374322e+00, 4.119761e-01, 7.902995e-01, 1.042574e+00, 1.129130e+00, 1.664033e-01, 6.645111e-01, 1.132032e+00, 5.245641e-01, 6.301995e-01, 9.744641e-01, 5.464075e-02, 7.753450e-01, 8.082615e-01, 7.841953e-01, 4.476069e-01, 2.644975e-01, 4.125251e-01, 7.807398e-01, 8.97935…
1.000000e+00	9.242689e-01, 4.052284e-01, 6.957522e-01, 9.469220e-01, 1.110739e+00, 1.917245e+00, 1.518683e+00, 1.305476e+00, 7.653610e-01, 1.180301e+00, 2.271614e-01, 6.836371e-01, 1.157624e+00, 1.300587e+00, 1.124872e-01, 4.389806e-01, 1.059785e+00, 5.527254e-01, 5.945070e-01, 9.232080e-01, 4.182340e-02, 6.172468e-01, 7.760398e-01, 9.340812e-01, 3.482672e-01, 2.541226e-01, 3.419670e-01, 7.330888e-01, 7.20781…
1.200000e+00	8.689421e-01, 3.500488e-01, 5.366325e-01, 9.504604e-01, 8.687132e-01, 1.695553e+00, 1.077065e+00, 1.417866e+00, 7.840750e-01, 1.311480e+00, 1.172202e-01, 6.006292e-01, 1.031501e+00, 1.449998e+00, 1.222562e-01, 2.647620e-01, 1.028914e+00, 5.407715e-01, 7.132361e-01, 9.900115e-01, 2.874082e-02, 5.225756e-01, 7.199082e-01, 8.522173e-01, 2.137342e-01, 2.523763e-01, 4.083012e-01, 4.747062e-01, 5.84159…
1.400000e+00	1.044547e+00, 3.476493e-01, 7.493811e-01, 1.178029e+00, 1.096657e+00, 1.565077e+00, 9.547726e-01, 1.386197e+00, 8.194067e-01, 1.526488e+00, 7.122255e-02, 5.232971e-01, 9.408557e-01, 1.523222e+00, 2.216222e-01, 1.814698e-01, 1.045374e+00, 4.847685e-01, 5.412540e-01, 8.306849e-01, 2.061405e-02, 5.118951e-01, 8.087975e-01, 1.184587e+00, 1.515227e-01, 2.540210e-01, 3.823676e-01, 5.449961e-01, 6.64476…
1.600000e+00	1.211865e+00, 6.254348e-01, 5.959525e-01, 1.276502e+00, 1.363874e+00, 1.844182e+00, 7.594660e-01, 1.038450e+00, 6.424366e-01, 1.236122e+00, 4.647841e-02, 5.617286e-01, 1.088871e+00, 1.180587e+00, 2.575556e-01, 1.088164e-01, 8.342557e-01, 5.384793e-01, 5.228372e-01, 5.708259e-01, 1.274031e-02, 3.852912e-01, 9.391929e-01, 1.103945e+00, 1.078745e-01, 2.947772e-01, 5.113147e-01, 4.307597e-01, 5.92911…
1.800000e+00	1.084227e+00, 7.793453e-01, 5.114836e-01, 1.239594e+00, 1.287921e+00, 1.648868e+00, 5.925145e-01, 8.461768e-01, 8.353668e-01, 1.443984e+00, 2.204726e-02, 5.601156e-01, 5.981848e-01, 1.341908e+00, 3.307322e-01, 6.253598e-02, 7.199146e-01, 7.143382e-01, 6.497655e-01, 3.932574e-01, 1.485263e-02, 4.674029e-01, 8.814627e-01, 1.300109e+00, 8.179551e-02, 3.569198e-01, 6.269614e-01, 3.353907e-01, 8.85671…
2.000000e+00	1.033547e+00, 9.063724e-01, 4.017269e-01, 1.316158e+00, 1.304610e+00, 1.660865e+00, 5.173302e-01, 6.056117e-01, 7.365381e-01, 1.335813e+00, 1.620597e-02, 5.661825e-01, 4.735710e-01, 1.449644e+00, 4.186191e-01, 5.026679e-02, 6.160220e-01, 5.070288e-01, 5.893908e-01, 2.379786e-01, 3.204321e-02, 5.818821e-01, 5.258730e-01, 1.363636e+00, 4.989342e-02, 4.652488e-01, 7.563141e-01, 2.049092e-01, 1.14645…
0.000000e+00	2.674715e+00, 1.911510e+00, 2.178900e+00, 1.657063e+00, 2.299170e+00, 1.649814e+00, 3.997337e-01, 2.573610e+00, 1.144860e+00, 1.868030e+00, 1.866951e+00, 1.207336e+00, 2.713835e+00, 1.508778e+00, 1.943422e+00, 1.429425e-01, 1.377303e+00, 2.953984e+00, 1.786407e+00, 2.267234e+00, 7.994782e-01, 5.923442e-01, 5.392986e-01, 1.579150e+00, 1.554817e+00, 7.623564e-01, 1.685795e+00, 2.012270e+00, 2.21223…
2.000000e-01	2.082849e+00, 1.952450e+00, 1.409757e+00, 1.447071e+00, 2.229600e+00, 1.162059e+00, 2.994994e-01, 1.756683e+00, 1.199701e+00, 1.123034e+00, 1.353392e+00, 1.277582e+00, 1.937094e+00, 1.098707e+00, 1.181817e+00, 3.599744e-01, 1.091032e+00, 1.642920e+00, 1.382595e+00, 1.170528e+00, 7.436026e-01, 4.587549e-01, 2.428908e-01, 1.381727e+00, 1.511790e+00, 4.445742e-01, 1.111941e+00, 1.470464e+00, 2.13941…
4.000000e-01	1.742950e+00, 1.672788e+00, 1.093858e+00, 1.491662e+00, 1.722438e+00, 7.301725e-01, 3.312751e-01, 1.791187e+00, 1.228499e+00, 1.122785e+00, 8.638795e-01, 8.343577e-01, 1.919793e+00, 9.395876e-01, 8.948247e-01, 3.422369e-01, 1.103475e+00, 1.060798e+00, 9.035353e-01, 6.261000e-01, 5.759053e-01, 3.367784e-01, 1.861888e-01, 1.034918e+00, 8.939636e-01, 2.747519e-01, 7.352257e-01, 1.128508e+00, 2.03097…
6.000000e-01	1.412732e+00, 1.523178e+00, 6.897320e-01, 1.360699e+00, 1.519177e+00, 9.363577e-01, 5.413304e-01, 1.186264e+00, 1.220244e+00, 1.212781e+00, 7.083320e-01, 6.946616e-01, 1.452454e+00, 9.774655e-01, 7.587320e-01, 3.271729e-01, 1.436849e+00, 8.353672e-01, 8.992850e-01, 3.562696e-01, 3.863137e-01, 2.054120e-01, 1.324908e-01, 1.161061e+00, 8.551539e-01, 1.863514e-01, 4.506012e-01, 8.177744e-01, 2.21020…
8.000000e-01	1.338459e+00, 1.461819e+00, 4.538381e-01, 1.378252e+00, 1.124437e+00, 9.526545e-01, 5.568194e-01, 1.009519e+00, 1.199736e+00, 1.102912e+00, 4.829111e-01, 6.702863e-01, 1.235135e+00, 1.028675e+00, 6.281947e-01, 2.334556e-01, 1.396360e+00, 8.854136e-01, 7.355457e-01, 2.632933e-01, 2.609393e-01, 1.772884e-01, 8.372591e-02, 1.246413e+00, 4.795149e-01, 1.057729e-01, 3.346841e-01, 8.636827e-01, 1.91550…
1.000000e+00	1.050732e+00, 1.503723e+00, 2.791563e-01, 9.949278e-01, 1.188354e+00, 9.777266e-01, 5.105759e-01, 8.242111e-01, 9.756814e-01, 1.348075e+00, 4.696217e-01, 5.891716e-01, 1.121798e+00, 1.172941e+00, 6.374602e-01, 1.288285e-01, 1.342236e+00, 8.325332e-01, 7.724023e-01, 1.472721e-01, 1.630109e-01, 1.258906e-01, 5.418755e-02, 1.051260e+00, 3.678866e-01, 6.624003e-02, 2.718894e-01, 7.201874e-01, 1.84017…
1.200000e+00	1.152453e+00, 1.123706e+00, 2.227154e-01, 1.267408e+00, 1.091232e+00, 1.158826e+00, 3.954492e-01, 5.122455e-01, 9.061085e-01, 1.691476e+00, 4.552088e-01, 5.831911e-01, 9.561950e-01, 1.244651e+00, 5.113001e-01, 9.319067e-02, 1.104923e+00, 6.032822e-01, 9.002088e-01, 1.082819e-01, 1.069880e-01, 2.131307e-01, 3.996895e-02, 1.162754e+00, 2.217938e-01, 5.489479e-02, 3.707308e-01, 7.728071e-01, 1.82353…
1.400000e+00	1.444858e+00, 1.122266e+00, 1.601843e-01, 1.243951e+00, 9.121193e-01, 1.082382e+00, 3.933355e-01, 6.288505e-01, 8.076871e-01, 1.494604e+00, 4.508839e-01, 4.906488e-01, 4.842693e-01, 9.669174e-01, 5.174976e-01, 6.729599e-02, 9.618428e-01, 6.252721e-01, 9.550946e-01, 6.804245e-02, 8.713554e-02, 3.246332e-01, 2.936204e-02, 1.349050e+00, 1.441565e-01, 1.330603e-01, 6.072766e-01, 6.200248e-01, 1.88461…
1.600000e+00	1.141384e+00, 1.378919e+00, 1.042587e-01, 1.179144e+00, 1.052595e+00, 1.114264e+00, 2.629856e-01, 4.591703e-01, 8.242424e-01, 1.156982e+00, 3.752678e-01, 5.851149e-01, 3.031177e-01, 1.060879e+00, 5.160694e-01, 4.630447e-02, 6.853860e-01, 7.145972e-01, 6.486734e-01, 3.987957e-02, 6.318827e-02, 5.194427e-01, 2.178995e-02, 1.521216e+00, 8.646986e-02, 2.405355e-01, 7.829258e-01, 4.104339e-01, 1.58981…
1.800000e+00	1.186396e+00, 1.454172e+00, 7.494453e-02, 1.151830e+00, 1.094302e+00, 1.295899e+00, 1.874360e-01, 3.344313e-01, 9.607145e-01, 1.281520e+00, 3.592110e-01, 5.879556e-01, 1.867601e-01, 1.140916e+00, 4.563272e-01, 2.608550e-02, 6.477779e-01, 6.220206e-01, 6.074404e-01, 2.542418e-02, 9.316893e-02, 5.835929e-01, 9.488252e-03, 1.054003e+00, 5.264246e-02, 4.061303e-01, 1.107663e+00, 2.150928e-01, 1.57291…
2.000000e+00	1.203981e+00, 1.271702e+00, 6.971318e-02, 1.166779e+00, 8.659745e-01, 1.377304e+00, 1.743492e-01, 2.708166e-01, 7.804384e-01, 1.302356e+00, 3.557057e-01, 5.939604e-01, 1.279974e-01, 9.703614e-01, 4.831833e-01, 2.048399e-02, 3.759395e-01, 5.567177e-01, 7.348315e-01, 1.642507e-02, 1.317697e-01, 5.837526e-01, 9.145949e-03, 1.569584e+00, 3.196791e-02, 5.320967e-01, 9.716514e-01, 1.775479e-01, 1.39005…
0.000000e+00	7.358208e-01, 8.704079e-01, 2.702866e+00, 2.268483e+00, 1.292146e+00, 2.388621e+00, 2.167391e+00, 1.453793e+00, 1.189921e+00, 1.652409e+00, 1.087954e+00, 2.946379e-01, 1.784325e+00, 3.145142e+00, 1.815207e+00, 2.123020e+00, 5.422337e-01, 7.887905e-01, 2.556389e+00, 2.038374e+00, 2.083974e-01, 8.708714e-01, 1.024115e+00, 2.682247e+00, 2.210007e-01, 4.703062e-01, 3.066413e+00, 9.894326e-01, 2.73566…
2.000000e-01	4.179466e-01, 6.275490e-01, 1.594734e+00, 1.875813e+00, 1.321850e+00, 1.844949e+00, 1.567956e+00, 1.060311e+00, 1.076888e+00, 1.079882e+00, 6.751315e-01, 4.165543e-01, 9.880418e-01, 2.229405e+00, 9.971877e-01, 1.198424e+00, 8.293300e-01, 7.029889e-01, 2.161323e+00, 1.663893e+00, 3.643199e-01, 7.713365e-01, 7.837294e-01, 1.914906e+00, 3.250284e-01, 4.526365e-01, 1.785495e+00, 6.301062e-01, 2.56165…
4.000000e-01	4.792899e-01, 4.581514e-01, 1.113840e+00, 2.023588e+00, 1.370140e+00, 1.558519e+00, 1.392198e+00, 7.515354e-01, 9.787240e-01, 7.941632e-01, 3.082284e-01, 5.137963e-01, 7.148041e-01, 1.802994e+00, 5.291105e-01, 8.885309e-01, 6.090250e-01, 7.394941e-01, 1.501278e+00, 1.037479e+00, 4.117288e-01, 5.599251e-01, 4.954217e-01, 1.280128e+00, 3.811254e-01, 4.551646e-01, 1.563489e+00, 4.342740e-01, 1.80736…
6.000000e-01	7.118353e-01, 5.815367e-01, 9.640584e-01, 1.509970e+00, 1.433830e+00, 1.580214e+00, 1.042796e+00, 7.050583e-01, 8.375977e-01, 6.121029e-01, 1.886697e-01, 5.518161e-01, 4.628805e-01, 1.772516e+00, 3.785005e-01, 5.332932e-01, 4.952087e-01, 6.464750e-01, 1.303135e+00, 1.271042e+00, 5.054344e-01, 7.616257e-01, 3.215997e-01, 1.206809e+00, 3.746159e-01, 5.956479e-01, 1.662131e+00, 2.401758e-01, 1.70818…
8.000000e-01	1.113998e+00, 7.394030e-01, 6.864456e-01, 1.390259e+00, 1.245628e+00, 1.412989e+00, 7.606298e-01, 6.521199e-01, 9.365896e-01, 4.889937e-01, 1.682576e-01, 5.808310e-01, 2.820766e-01, 1.147308e+00, 2.193211e-01, 3.932864e-01, 3.969733e-01, 4.445889e-01, 9.689518e-01, 6.967283e-01, 5.542059e-01, 6.404817e-01, 2.082275e-01, 1.319462e+00, 2.528028e-01, 6.246057e-01, 1.228983e+00, 1.790374e-01, 1.42159…
1.000000e+00	9.245393e-01, 7.316567e-01, 5.916406e-01, 1.239754e+00, 1.428308e+00, 1.530222e+00, 6.538151e-01, 4.823861e-01, 8.086094e-01, 3.705910e-01, 1.660300e-01, 5.674551e-01, 1.748119e-01, 1.263746e+00, 2.215637e-01, 2.211601e-01, 2.810233e-01, 3.807739e-01, 9.625177e-01, 4.730945e-01, 4.713082e-01, 8.260082e-01, 1.547398e-01, 1.092076e+00, 1.869152e-01, 5.001117e-01, 9.514744e-01, 8.264085e-02, 1.19166…
1.200000e+00	9.766663e-01, 9.083797e-01, 3.855893e-01, 1.280968e+00, 1.188491e+00, 1.551367e+00, 4.729750e-01, 3.699747e-01, 7.027078e-01, 2.750118e-01, 2.622390e-01, 5.985199e-01, 9.687732e-02, 9.137495e-01, 2.712326e-01, 1.277150e-01, 2.475898e-01, 2.768541e-01, 9.641847e-01, 3.180528e-01, 5.037839e-01, 6.543852e-01, 9.070882e-02, 1.292137e+00, 1.239848e-01, 6.371255e-01, 1.412930e+00, 5.474856e-02, 1.45030…
1.400000e+00	1.128473e+00, 8.575240e-01, 3.032460e-01, 1.294048e+00, 1.415663e+00, 1.521107e+00, 3.914976e-01, 3.462909e-01, 9.234693e-01, 2.977592e-01, 2.737860e-01, 6.002365e-01, 6.809587e-02, 1.111435e+00, 2.417770e-01, 8.507119e-02, 1.817161e-01, 1.787559e-01, 8.446302e-01, 1.673812e-01, 4.097763e-01, 7.862185e-01, 4.898280e-02, 1.382934e+00, 6.356667e-02, 7.214660e-01, 1.262807e+00, 3.461135e-02, 1.48840…
1.600000e+00	1.133265e+00, 8.732002e-01, 2.256260e-01, 1.025729e+00, 1.155413e+00, 1.505161e+00, 3.133249e-01, 2.795316e-01, 9.624503e-01, 3.776023e-01, 2.504638e-01, 5.513809e-01, 4.012209e-02, 1.343475e+00, 3.960275e-01, 6.769493e-02, 1.375425e-01, 1.220566e-01, 8.146766e-01, 7.998944e-02, 5.233847e-01, 5.395274e-01, 3.481181e-02, 1.180809e+00, 5.199159e-02, 5.976286e-01, 1.005714e+00, 1.763697e-02, 1.19530…
1.800000e+00	1.444157e+00, 1.041259e+00, 1.366535e-01, 1.373909e+00, 1.238267e+00, 1.570965e+00, 2.062309e-01, 1.951133e-01, 9.273388e-01, 3.600685e-01, 2.799206e-01, 6.803601e-01, 2.386159e-02, 1.139464e+00, 4.090682e-01, 3.122041e-02, 9.394495e-02, 8.052062e-02, 8.569604e-01, 7.031600e-02, 5.091887e-01, 6.433558e-01, 1.772139e-02, 1.431390e+00, 3.395274e-02, 6.038273e-01, 1.345942e+00, 1.304863e-02, 1.74799…
2.000000e+00	1.091275e+00, 1.347750e+00, 1.130128e-01, 9.475302e-01, 1.274024e+00, 1.549014e+00, 2.263495e-01, 1.558282e-01, 8.676617e-01, 3.517830e-01, 2.429007e-01, 4.644287e-01, 1.291005e-02, 1.400374e+00, 3.739792e-01, 2.838603e-02, 8.110227e-02, 5.789653e-02, 8.908583e-01, 4.142734e-02, 4.438491e-01, 7.849643e-01, 1.433283e-02, 1.396574e+00, 2.165390e-02, 6.699000e-01, 1.076424e+00, 8.764891e-03, 1.52819…
0.000000e+00	4.553807e-01, 2.015353e+00, 1.111781e+00, 4.281560e-01, 1.510732e+00, 5.964282e-01, 2.762572e+00, 1.759070e+00, 1.164168e+00, 4.045513e-01, 2.190525e+00, 1.041825e+00, 2.446305e+00, 1.979797e+00, 2.094830e+00, 2.450826e+00, 1.119417e+00, 1.463608e-03, 1.470586e+00, 1.586678e-01, 7.111146e-01, 6.427131e-01, 3.426417e-01, 2.992101e+00, 2.245839e+00, 5.572425e-01, 2.336419e+00, 2.864691e-01, 1.68540…
2.000000e-01	3.327832e-01, 1.462787e+00, 8.300684e-01, 5.403094e-01, 1.421435e+00, 6.436662e-01, 1.611633e+00, 2.074617e+00, 1.172210e+00, 2.607385e-01, 1.180483e+00, 8.883019e-01, 1.731082e+00, 1.631681e+00, 1.227005e+00, 1.436150e+00, 1.148458e+00, 8.583345e-04, 1.110233e+00, 4.799522e-01, 8.595170e-01, 4.857760e-01, 4.871943e-01, 2.759047e+00, 1.614334e+00, 4.081212e-01, 1.258988e+00, 4.119355e-01, 1.35083…
4.000000e-01	2.803547e-01, 9.931698e-01, 5.292525e-01, 7.787780e-01, 1.529786e+00, 6.404998e-01, 1.425007e+00, 1.962736e+00, 1.110792e+00, 3.890660e-01, 7.373557e-01, 7.571240e-01, 1.296856e+00, 1.359218e+00, 7.190695e-01, 1.052108e+00, 1.191847e+00, 9.750163e-04, 8.705468e-01, 7.157501e-01, 6.170478e-01, 3.338434e-01, 6.252624e-01, 1.843640e+00, 1.104682e+00, 2.292168e-01, 8.714246e-01, 5.034248e-01, 1.03319…
6.000000e-01	4.033775e-01, 7.798184e-01, 3.752638e-01, 8.387947e-01, 1.325213e+00, 7.916822e-01, 1.092144e+00, 1.293206e+00, 1.088953e+00, 5.659990e-01, 3.729365e-01, 5.777374e-01, 1.400266e+00, 1.190335e+00, 3.488715e-01, 7.338121e-01, 1.215926e+00, 3.222901e-03, 9.370765e-01, 8.316409e-01, 3.796720e-01, 2.642118e-01, 6.098381e-01, 2.016167e+00, 7.791642e-01, 1.679862e-01, 5.695474e-01, 6.361349e-01, 8.95330…
8.000000e-01	6.496453e-01, 7.587832e-01, 3.779394e-01, 1.081811e+00, 1.367713e+00, 8.608505e-01, 7.763614e-01, 1.012422e+00, 1.021854e+00, 8.857277e-01, 2.241852e-01, 5.664731e-01, 1.114855e+00, 1.120897e+00, 1.960718e-01, 5.044471e-01, 1.154431e+00, 3.129438e-02, 7.281914e-01, 7.271913e-01, 2.576776e-01, 1.771949e-01, 6.405069e-01, 1.925669e+00, 4.340921e-01, 1.226809e-01, 5.256542e-01, 5.019342e-01, 9.42284…
1.000000e+00	7.859395e-01, 8.908715e-01, 2.901641e-01, 1.054630e+00, 1.316910e+00, 1.013965e+00, 6.636200e-01, 9.533861e-01, 9.288932e-01, 1.154122e+00, 1.490315e-01, 6.567088e-01, 9.374177e-01, 1.340321e+00, 2.019859e-01, 3.475838e-01, 1.054311e+00, 1.301893e-01, 8.568485e-01, 5.945097e-01, 2.124457e-01, 1.826810e-01, 7.796488e-01, 1.683165e+00, 3.043530e-01, 9.815412e-02, 3.776001e-01, 6.054611e-01, 1.03770…
1.200000e+00	1.036948e+00, 9.741861e-01, 2.380025e-01, 1.121130e+00, 1.166557e+00, 1.045334e+00, 5.630785e-01, 6.240498e-01, 9.753018e-01, 1.241166e+00, 1.527517e-01, 5.936769e-01, 1.015410e+00, 1.231485e+00, 1.876378e-01, 2.794734e-01, 1.162829e+00, 2.538674e-01, 8.052809e-01, 3.418587e-01, 1.021947e-01, 2.493500e-01, 7.847811e-01, 1.714325e+00, 2.092245e-01, 9.945490e-02, 4.109523e-01, 6.306633e-01, 9.53780…
1.400000e+00	9.728875e-01, 9.844371e-01, 1.743760e-01, 9.818713e-01, 1.130215e+00, 1.352737e+00, 5.394092e-01, 5.741310e-01, 1.012545e+00, 1.296950e+00, 1.255806e-01, 5.885737e-01, 6.499289e-01, 1.067797e+00, 1.996244e-01, 1.483403e-01, 7.338221e-01, 2.972345e-01, 9.331605e-01, 1.744886e-01, 9.112282e-02, 4.488491e-01, 7.449231e-01, 1.270520e+00, 1.513339e-01, 2.131130e-01, 7.398043e-01, 4.905179e-01, 1.16332…
1.600000e+00	1.229693e+00, 1.139161e+00, 1.427156e-01, 1.191975e+00, 1.111951e+00, 1.233414e+00, 3.978942e-01, 5.448894e-01, 8.314113e-01, 9.824744e-01, 1.394521e-01, 6.971774e-01, 3.405371e-01, 1.231499e+00, 2.417838e-01, 8.175534e-02, 5.688099e-01, 4.921235e-01, 9.101345e-01, 1.107430e-01, 1.013209e-01, 4.537310e-01, 4.744629e-01, 1.575526e+00, 9.651179e-02, 3.302763e-01, 8.687281e-01, 3.217667e-01, 1.32580…
1.800000e+00	1.152231e+00, 1.317013e+00, 1.005325e-01, 1.182465e+00, 9.535131e-01, 1.365782e+00, 3.066498e-01, 4.111892e-01, 8.235052e-01, 1.466623e+00, 1.614629e-01, 6.450505e-01, 2.134070e-01, 1.235017e+00, 3.913721e-01, 6.571207e-02, 5.149586e-01, 5.215857e-01, 7.735238e-01, 7.182161e-02, 1.079892e-01, 5.616458e-01, 2.843004e-01, 1.403041e+00, 5.072982e-02, 4.575617e-01, 9.643011e-01, 1.795704e-01, 1.05958…
2.000000e+00	1.123270e+00, 1.186266e+00, 6.152086e-02, 1.067798e+00, 1.085250e+00, 1.312297e+00, 2.576277e-01, 3.173030e-01, 7.704327e-01, 9.904620e-01, 1.825467e-01, 5.447554e-01, 1.540530e-01, 1.141723e+00, 3.797427e-01, 4.309843e-02, 3.177484e-01, 4.968035e-01, 6.652320e-01, 4.264831e-02, 1.628018e-01, 5.606827e-01, 1.853449e-01, 1.487802e+00, 4.088827e-02, 5.526726e-01, 1.052944e+00, 1.328449e-01, 1.27691…
0.000000e+00	2.380147e+00, 1.869126e+00, 1.220997e+00, 2.482835e+00, 2.283735e+00, 7.327514e-01, 3.078190e-01, 2.489310e+00, 1.101171e+00, 6.721986e-01, 2.950799e+00, 9.278294e-01, 2.056070e-01, 2.483583e-02, 2.869073e+00, 2.053082e-01, 1.749514e-01, 8.324647e-01, 1.658698e+00, 1.112204e+00, 4.972194e-01, 8.791337e-01, 2.222151e-01, 1.721410e+00, 8.506099e-02, 2.677457e+00, 2.375969e+00, 1.402442e+00, 1.49009…
2.000000e-01	2.397067e+00, 1.929287e+00, 8.688484e-01, 1.835450e+00, 1.774570e+00, 1.015721e+00, 6.365691e-01, 1.827144e+00, 9.650241e-01, 4.743990e-01, 1.768650e+00, 4.746027e-01, 5.568015e-01, 4.842919e-01, 1.877129e+00, 1.174869e-01, 1.460558e-01, 6.173591e-01, 1.341136e+00, 7.004299e-01, 5.457034e-01, 7.817310e-01, 1.407584e-01, 1.254305e+00, 1.916984e-01, 1.830623e+00, 1.860399e+00, 6.007917e-01, 1.73005…
4.000000e-01	1.825090e+00, 1.605459e+00, 7.214909e-01, 1.514392e+00, 1.064342e+00, 9.134235e-01, 6.985805e-01, 1.391745e+00, 9.904298e-01, 3.497327e-01, 1.083176e+00, 3.746560e-01, 5.057685e-01, 9.021594e-01, 1.278673e+00, 8.745872e-02, 1.300724e-01, 5.255881e-01, 1.390171e+00, 5.742141e-01, 4.153970e-01, 8.120027e-01, 9.413478e-02, 1.422039e+00, 1.256864e-01, 1.344910e+00, 1.794367e+00, 3.220650e-01, 1.56458…
6.000000e-01	1.655169e+00, 1.253522e+00, 4.098890e-01, 1.194716e+00, 9.996793e-01, 1.077256e+00, 5.809689e-01, 1.289509e+00, 9.922909e-01, 2.785089e-01, 7.347061e-01, 2.573324e-01, 2.687418e-01, 8.871016e-01, 7.397692e-01, 5.867572e-02, 8.232329e-02, 2.833158e-01, 1.182490e+00, 3.360868e-01, 5.438645e-01, 8.036666e-01, 5.249089e-02, 1.379870e+00, 8.732974e-02, 9.129727e-01, 1.493051e+00, 1.789314e-01, 1.57265…
8.000000e-01	1.557720e+00, 1.527583e+00, 3.344220e-01, 8.092372e-01, 1.045341e+00, 1.299026e+00, 4.240948e-01, 9.703817e-01, 8.346122e-01, 2.498162e-01, 5.607948e-01, 3.389190e-01, 2.429876e-01, 1.185041e+00, 8.520450e-01, 3.695239e-02, 7.424230e-02, 1.777367e-01, 1.046839e+00, 1.848286e-01, 5.137610e-01, 8.061633e-01, 3.145997e-02, 1.408372e+00, 4.612950e-02, 8.087016e-01, 1.259097e+00, 1.170045e-01, 1.75661…
1.000000e+00	1.233222e+00, 1.602653e+00, 1.917610e-01, 9.033831e-01, 1.151063e+00, 1.242419e+00, 3.339343e-01, 9.820503e-01, 8.429544e-01, 2.010245e-01, 4.520089e-01, 4.165082e-01, 1.178405e-01, 1.415739e+00, 7.022961e-01, 2.714622e-02, 5.684443e-02, 1.012302e-01, 9.991325e-01, 1.030650e-01, 5.216114e-01, 7.534319e-01, 1.888927e-02, 1.483482e+00, 3.211181e-02, 7.741799e-01, 1.089116e+00, 6.399873e-02, 1.60789…
1.200000e+00	1.297401e+00, 1.375039e+00, 1.428933e-01, 1.033556e+00, 1.140711e+00, 1.295947e+00, 3.078780e-01, 6.778118e-01, 8.568753e-01, 1.854067e-01, 4.213950e-01, 4.505087e-01, 7.789710e-02, 1.306100e+00, 4.759963e-01, 1.607758e-02, 3.619950e-02, 6.891063e-02, 8.352625e-01, 8.385453e-02, 4.317602e-01, 7.445634e-01, 1.345081e-02, 1.234261e+00, 2.730583e-02, 5.973201e-01, 1.495367e+00, 3.880986e-02, 1.55627…
1.400000e+00	1.454941e+00, 1.244997e+00, 9.109705e-02, 1.059759e+00, 1.429106e+00, 1.335871e+00, 2.215202e-01, 5.224923e-01, 8.529655e-01, 2.356626e-01, 3.295989e-01, 4.804669e-01, 4.363202e-02, 1.305657e+00, 5.662288e-01, 1.379700e-02, 2.580913e-02, 4.636016e-02, 8.006354e-01, 4.715475e-02, 4.705798e-01, 7.811984e-01, 9.380405e-03, 1.769766e+00, 1.677684e-02, 7.481562e-01, 1.156434e+00, 1.781349e-02, 1.33643…
1.600000e+00	1.110773e+00, 1.158687e+00, 8.093648e-02, 1.092414e+00, 1.116378e+00, 1.253088e+00, 1.751649e-01, 4.180538e-01, 8.146515e-01, 2.288936e-01, 2.957013e-01, 4.884421e-01, 3.070192e-02, 1.319244e+00, 4.244768e-01, 8.608871e-03, 2.518150e-02, 2.720444e-02, 7.570734e-01, 2.147615e-02, 5.262283e-01, 7.279970e-01, 5.278482e-03, 1.325340e+00, 1.058768e-02, 6.576170e-01, 1.253121e+00, 1.198399e-02, 1.36487…
1.800000e+00	1.313658e+00, 1.357748e+00, 5.444285e-02, 1.145509e+00, 1.410579e+00, 1.441342e+00, 1.330972e-01, 3.426036e-01, 8.533756e-01, 2.203129e-01, 3.066017e-01, 7.529043e-01, 1.898329e-02, 1.400163e+00, 4.333420e-01, 7.369870e-03, 1.601048e-02, 1.822595e-02, 7.142986e-01, 1.648780e-02, 4.860948e-01, 6.186789e-01, 2.818119e-03, 1.353417e+00, 6.087462e-03, 6.823557e-01, 1.399142e+00, 7.027451e-03, 1.43236…
2.000000e+00	1.109167e+00, 1.152987e+00, 3.252368e-02, 1.261698e+00, 1.334162e+00, 1.315256e+00, 1.054000e-01, 2.664566e-01, 8.249459e-01, 3.436396e-01, 2.597288e-01, 5.897064e-01, 1.116053e-02, 1.388052e+00, 4.771808e-01, 5.606281e-03, 1.467564e-02, 1.313192e-02, 6.879050e-01, 9.859592e-03, 4.830184e-01, 6.933684e-01, 1.861710e-03, 1.674956e+00, 3.979340e-03, 6.845810e-01, 1.047824e+00, 5.339602e-03, 1.44934…
0.000000e+00	1.154274e+00, 7.282666e-02, 1.901670e+00, 2.810747e+00, 2.970802e+00, 2.582427e+00, 2.511451e+00, 2.218403e+00, 1.779499e+00, 1.976135e+00, 1.714534e+00, 2.519215e+00, 2.151073e-01, 2.460828e+00, 1.701607e+00, 2.023802e+00, 2.389967e+00, 1.097023e+00, 2.137926e+00, 3.550745e+00, 1.114146e+00, 3.842174e-01, 1.914354e+00, 6.754679e-01, 2.414805e+00, 2.367444e+00, 5.918077e-01, 1.402728e+00, 1.55776…
2.000000e-01	9.036759e-01, 4.581218e-02, 1.849745e+00, 2.151639e+00, 2.415264e+00, 2.180557e+00, 2.007686e+00, 2.271086e+00, 1.416503e+00, 1.794763e+00, 9.017505e-01, 1.827266e+00, 4.930790e-01, 1.866824e+00, 1.279394e+00, 1.438130e+00, 1.779578e+00, 8.293494e-01, 1.580883e+00, 2.140348e+00, 7.776408e-01, 4.438175e-01, 1.374882e+00, 4.410171e-01, 2.256462e+00, 1.237599e+00, 7.462113e-01, 1.365083e+00, 1.23736…
4.000000e-01	5.995930e-01, 4.558433e-02, 1.135810e+00, 2.289150e+00, 2.019593e+00, 1.586579e+00, 1.626270e+00, 1.417071e+00, 1.222025e+00, 1.476670e+00, 5.505898e-01, 1.164840e+00, 7.780505e-01, 1.332551e+00, 7.342364e-01, 1.175500e+00, 1.287941e+00, 7.788660e-01, 1.208355e+00, 1.706159e+00, 5.599117e-01, 6.691923e-01, 1.241917e+00, 3.184120e-01, 1.553679e+00, 7.857028e-01, 8.037428e-01, 1.111876e+00, 1.09993…
6.000000e-01	5.582592e-01, 3.065511e-02, 1.249908e+00, 1.754291e+00, 1.908315e+00, 1.335560e+00, 1.846676e+00, 1.219107e+00, 9.125476e-01, 1.317263e+00, 2.745056e-01, 8.749144e-01, 8.829691e-01, 1.339515e+00, 3.888035e-01, 8.410904e-01, 1.434188e+00, 7.074554e-01, 1.000070e+00, 1.421181e+00, 4.419008e-01, 5.447461e-01, 1.240756e+00, 3.363665e-01, 1.132976e+00, 4.831437e-01, 1.033915e+00, 7.583920e-01, 8.03225…
8.000000e-01	7.149961e-01, 2.486108e-02, 1.011399e+00, 1.876478e+00, 1.328615e+00, 1.339750e+00, 1.887429e+00, 1.144324e+00, 1.028453e+00, 1.420406e+00, 1.838852e-01, 8.073891e-01, 7.783267e-01, 9.870371e-01, 2.639182e-01, 7.008010e-01, 9.331648e-01, 7.105093e-01, 1.038176e+00, 1.101336e+00, 3.817828e-01, 6.175112e-01, 9.566406e-01, 4.058914e-01, 9.809185e-01, 3.802380e-01, 9.529521e-01, 7.101331e-01, 7.00496…
1.000000e+00	8.262259e-01, 1.420334e-02, 9.433871e-01, 1.318763e+00, 1.209361e+00, 1.263022e+00, 2.014476e+00, 7.922376e-01, 8.396880e-01, 1.039122e+00, 8.767661e-02, 6.536199e-01, 6.584300e-01, 9.934313e-01, 1.825563e-01, 3.960482e-01, 7.795471e-01, 5.758242e-01, 8.038587e-01, 1.126244e+00, 2.837930e-01, 5.998636e-01, 8.404198e-01, 4.108109e-01, 6.395954e-01, 3.439281e-01, 1.103894e+00, 5.659847e-01, 4.21073…
1.200000e+00	9.132295e-01, 1.403156e-02, 1.110486e+00, 1.516129e+00, 1.168575e+00, 1.091594e+00, 1.979941e+00, 6.045618e-01, 9.346852e-01, 1.202807e+00, 6.119694e-02, 6.187416e-01, 3.782096e-01, 1.067053e+00, 2.199383e-01, 2.686589e-01, 5.859737e-01, 5.812496e-01, 7.604648e-01, 1.045296e+00, 2.665347e-01, 7.016352e-01, 8.944412e-01, 4.370552e-01, 4.559236e-01, 4.365443e-01, 1.100191e+00, 3.403089e-01, 3.74822…
1.400000e+00	1.023454e+00, 1.006154e-02, 1.067708e+00, 1.371342e+00, 1.001848e+00, 1.327171e+00, 2.007421e+00, 5.549534e-01, 9.809605e-01, 1.032836e+00, 3.174432e-02, 6.195127e-01, 2.779503e-01, 1.181639e+00, 2.698764e-01, 1.914318e-01, 5.929327e-01, 6.539448e-01, 8.218547e-01, 1.232875e+00, 2.677571e-01, 6.928400e-01, 6.641827e-01, 6.133439e-01, 4.587535e-01, 5.050974e-01, 1.063495e+00, 1.863088e-01, 3.09606…
1.600000e+00	1.068771e+00, 7.731102e-03, 6.956362e-01, 1.408742e+00, 9.450846e-01, 1.561290e+00, 2.005008e+00, 3.597271e-01, 8.392888e-01, 7.409682e-01, 2.043529e-02, 5.618703e-01, 1.608640e-01, 1.103098e+00, 3.081052e-01, 1.365619e-01, 3.659248e-01, 4.911476e-01, 7.332665e-01, 1.188874e+00, 3.635816e-01, 7.000512e-01, 6.991670e-01, 6.572696e-01, 3.586425e-01, 5.201847e-01, 1.233190e+00, 1.244556e-01, 2.82706…
1.800000e+00	1.126278e+00, 5.862802e-03, 8.844118e-01, 1.203939e+00, 1.044810e+00, 1.398757e+00, 1.701321e+00, 4.195883e-01, 9.737613e-01, 6.985624e-01, 1.123847e-02, 5.775601e-01, 8.686499e-02, 1.073760e+00, 3.714225e-01, 7.338210e-02, 2.669327e-01, 3.453696e-01, 7.469428e-01, 8.074047e-01, 3.830344e-01, 6.057225e-01, 6.797868e-01, 9.287785e-01, 2.583357e-01, 7.402685e-01, 1.118786e+00, 7.577391e-02, 2.08096…
2.000000e+00	1.044163e+00, 7.191615e-03, 7.303054e-01, 1.249019e+00, 1.150468e+00, 1.289291e+00, 1.749591e+00, 3.170573e-01, 7.426418e-01, 6.077359e-01, 6.053576e-03, 5.653223e-01, 5.171395e-02, 1.341401e+00, 4.188381e-01, 6.081581e-02, 2.186151e-01, 2.863969e-01, 8.432058e-01, 1.001355e+00, 4.214165e-01, 7.098799e-01, 7.033068e-01, 8.655279e-01, 1.853297e-01, 6.116241e-01, 1.064534e+00, 4.356099e-02, 1.76500…
0.000000e+00	1.671188e+00, 2.207943e+00, 2.171588e+00, 2.474691e+00, 1.755915e+00, 2.222055e+00, 7.113309e-01, 8.358234e-01, 1.599432e+00, 1.253989e+00, 7.947508e-01, 9.633366e-01, 1.343258e+00, 1.111806e+00, 1.974460e+00, 4.521052e-01, 1.219556e+00, 2.896714e+00, 9.626466e-01, 2.790287e+00, 2.879973e-01, 2.067827e+00, 1.858388e-01, 2.529420e+00, 9.263475e-01, 7.794571e-02, 1.188920e+00, 1.842318e+00, 1.32196…
2.000000e-01	1.354904e+00, 1.823302e+00, 1.250021e+00, 1.800451e+00, 1.686160e+00, 1.379826e+00, 5.305654e-01, 5.962167e-01, 1.216151e+00, 1.064713e+00, 6.290255e-01, 8.096374e-01, 1.035449e+00, 9.549124e-01, 1.385475e+00, 3.197385e-01, 1.195073e+00, 2.075550e+00, 9.493373e-01, 1.524730e+00, 2.549110e-01, 1.476461e+00, 1.443552e-01, 2.041887e+00, 5.426538e-01, 5.816568e-02, 8.363049e-01, 1.201547e+00, 1.41479…
4.000000e-01	1.307242e+00, 1.823480e+00, 1.022518e+00, 1.813101e+00, 1.115485e+00, 1.473976e+00, 4.679417e-01, 4.755585e-01, 8.776044e-01, 1.198948e+00, 5.310125e-01, 6.675244e-01, 7.361879e-01, 1.005320e+00, 8.740579e-01, 2.571134e-01, 1.094844e+00, 1.360454e+00, 1.026803e+00, 9.668424e-01, 2.262766e-01, 1.317634e+00, 1.326114e-01, 1.440132e+00, 5.704093e-01, 7.554951e-02, 8.490902e-01, 9.617444e-01, 1.65370…
6.000000e-01	1.175389e+00, 1.556874e+00, 7.186087e-01, 1.456919e+00, 1.122464e+00, 1.129987e+00, 3.314736e-01, 3.721955e-01, 5.931410e-01, 9.659260e-01, 4.180003e-01, 6.119240e-01, 5.029796e-01, 1.099240e+00, 6.803322e-01, 1.625037e-01, 7.862054e-01, 1.282543e+00, 8.922094e-01, 3.973655e-01, 1.838666e-01, 1.110388e+00, 7.609018e-02, 1.216687e+00, 4.332981e-01, 2.567831e-01, 9.422073e-01, 6.356644e-01, 1.44170…
8.000000e-01	1.380674e+00, 1.795672e+00, 5.084603e-01, 1.614022e+00, 1.252662e+00, 1.527356e+00, 2.941620e-01, 3.408241e-01, 6.971574e-01, 1.109650e+00, 3.945750e-01, 7.446790e-01, 2.491000e-01, 1.353782e+00, 6.656886e-01, 1.121220e-01, 5.933086e-01, 8.026087e-01, 9.495772e-01, 2.825431e-01, 1.587847e-01, 9.468235e-01, 5.283354e-02, 1.238205e+00, 2.726954e-01, 2.969651e-01, 1.022056e+00, 3.590350e-01, 1.34564…
1.000000e+00	1.227871e+00, 1.294055e+00, 3.293496e-01, 1.187560e+00, 1.201009e+00, 1.540107e+00, 2.370841e-01, 2.293452e-01, 5.872314e-01, 9.587846e-01, 2.942462e-01, 6.803870e-01, 1.696725e-01, 1.118659e+00, 5.503853e-01, 7.986245e-02, 4.867096e-01, 7.549302e-01, 8.372609e-01, 1.629001e-01, 2.449806e-01, 9.903552e-01, 3.669678e-02, 1.374878e+00, 1.730993e-01, 4.588603e-01, 1.242684e+00, 1.993942e-01, 1.70688…
1.200000e+00	1.316038e+00, 1.109865e+00, 2.183309e-01, 1.420650e+00, 1.583130e+00, 1.658841e+00, 1.601627e-01, 2.038776e-01, 6.008540e-01, 8.275296e-01, 2.269556e-01, 7.138413e-01, 9.615987e-02, 1.416479e+00, 5.902182e-01, 5.402616e-02, 4.009542e-01, 6.638330e-01, 8.145223e-01, 8.418425e-02, 3.102168e-01, 7.048565e-01, 2.435335e-02, 1.440229e+00, 1.354429e-01, 5.443773e-01, 1.106478e+00, 1.129404e-01, 1.32772…
1.400000e+00	1.627305e+00, 1.299366e+00, 1.739747e-01, 1.205157e+00, 1.279103e+00, 1.429529e+00, 1.565012e-01, 1.646040e-01, 7.657360e-01, 6.991256e-01, 1.935538e-01, 6.115230e-01, 6.474683e-02, 1.401916e+00, 4.913034e-01, 3.965971e-02, 2.498947e-01, 5.952679e-01, 6.901330e-01, 4.999946e-02, 3.367074e-01, 8.074202e-01, 1.606898e-02, 1.405155e+00, 7.273436e-02, 6.498042e-01, 1.426552e+00, 7.572694e-02, 1.47942…
1.600000e+00	1.212352e+00, 1.521987e+00, 7.941178e-02, 1.151635e+00, 1.449344e+00, 1.674846e+00, 1.231040e-01, 1.487135e-01, 6.754767e-01, 5.359348e-01, 1.717951e-01, 5.812852e-01, 3.732504e-02, 1.303285e+00, 4.618992e-01, 2.059277e-02, 1.861250e-01, 4.716571e-01, 6.984511e-01, 3.120920e-02, 3.847816e-01, 7.631030e-01, 8.421776e-03, 1.550387e+00, 3.964534e-02, 5.820580e-01, 1.070810e+00, 5.244739e-02, 1.38591…
1.800000e+00	1.028560e+00, 1.183516e+00, 8.024190e-02, 1.266364e+00, 1.192168e+00, 1.907813e+00, 7.355253e-02, 9.251504e-02, 6.379094e-01, 5.928169e-01, 1.594877e-01, 6.152727e-01, 1.827777e-02, 1.480971e+00, 4.666867e-01, 1.166158e-02, 1.217015e-01, 2.876517e-01, 7.968385e-01, 2.192576e-02, 3.972066e-01, 8.368498e-01, 6.652216e-03, 1.180806e+00, 2.663021e-02, 5.962006e-01, 9.052721e-01, 2.215959e-02, 1.72567…
2.000000e+00	1.285083e+00, 1.348979e+00, 4.473543e-02, 1.422224e+00, 1.287848e+00, 2.032308e+00, 7.403098e-02, 9.660547e-02, 7.169596e-01, 4.955140e-01, 1.521327e-01, 6.052978e-01, 1.083975e-02, 1.510651e+00, 4.793243e-01, 1.176101e-02, 1.239527e-01, 2.004390e-01, 7.758590e-01, 1.140766e-02, 4.104228e-01, 7.936669e-01, 4.602869e-03, 1.514595e+00, 2.092973e-02, 6.366372e-01, 1.085440e+00, 1.581807e-02, 1.64832…
0.000000e+00	2.938335e-01, 1.914924e+00, 2.216987e+00, 2.346823e+00, 1.994547e+00, 8.728628e-01, 1.778429e+00, 2.562672e+00, 3.202978e+00, 2.767468e-01, 1.915444e+00, 7.650609e-01, 2.329940e+00, 1.796141e+00, 2.221734e+00, 1.599810e-01, 7.757839e-01, 1.275360e-01, 1.404049e+00, 2.147544e+00, 2.279792e+00, 8.531656e-01, 1.575933e+00, 2.647070e-01, 2.517433e+00, 2.556597e-01, 2.305647e-01, 1.520043e-01, 2.39805…
2.000000e-01	7.454220e-01, 1.212575e+00, 1.317440e+00, 2.086366e+00, 1.539711e+00, 5.969582e-01, 2.177178e+00, 2.004515e+00, 1.830606e+00, 5.314997e-01, 1.101621e+00, 4.200833e-01, 2.260742e+00, 1.391642e+00, 1.243697e+00, 3.679792e-01, 9.395145e-01, 2.462858e-01, 1.005799e+00, 1.609246e+00, 1.959414e+00, 6.297614e-01, 1.420362e+00, 2.185779e-01, 1.787549e+00, 4.008266e-01, 1.661588e-01, 2.009414e-01, 2.23200…
4.000000e-01	9.235834e-01, 9.467937e-01, 1.096799e+00, 1.691379e+00, 1.626295e+00, 4.387745e-01, 2.340283e+00, 1.632474e+00, 1.849739e+00, 9.971840e-01, 5.340809e-01, 2.444476e-01, 1.740724e+00, 1.011899e+00, 6.487235e-01, 4.426545e-01, 9.826887e-01, 4.272635e-01, 6.964180e-01, 1.538266e+00, 1.098490e+00, 3.665819e-01, 1.180120e+00, 2.095704e-01, 1.352559e+00, 3.747972e-01, 1.153757e-01, 2.518365e-01, 1.62467…
6.000000e-01	1.058456e+00, 5.730895e-01, 7.467677e-01, 1.543373e+00, 1.174550e+00, 4.015580e-01, 1.861261e+00, 1.361033e+00, 1.354441e+00, 1.102513e+00, 2.507896e-01, 1.189887e-01, 1.370749e+00, 6.940583e-01, 5.063032e-01, 4.668239e-01, 1.032208e+00, 4.134450e-01, 7.459453e-01, 1.145637e+00, 6.636829e-01, 2.854618e-01, 8.833012e-01, 4.616684e-01, 7.847130e-01, 3.241735e-01, 7.440573e-02, 3.216238e-01, 1.31058…
8.000000e-01	1.051708e+00, 3.889135e-01, 5.581004e-01, 1.531908e+00, 9.859441e-01, 3.285057e-01, 1.965849e+00, 1.138277e+00, 1.451508e+00, 1.399933e+00, 1.616320e-01, 9.783933e-02, 1.219221e+00, 8.528394e-01, 3.918051e-01, 2.946049e-01, 1.118985e+00, 5.176906e-01, 7.521340e-01, 1.143831e+00, 4.564181e-01, 1.804888e-01, 1.118473e+00, 7.003416e-01, 5.981279e-01, 2.902775e-01, 6.619647e-02, 3.990187e-01, 1.10722…
1.000000e+00	1.202461e+00, 2.860612e-01, 3.698991e-01, 1.111741e+00, 6.484358e-01, 3.207323e-01, 2.222705e+00, 9.382417e-01, 1.277923e+00, 1.406864e+00, 1.004207e-01, 1.733891e-01, 9.158137e-01, 7.510714e-01, 3.994685e-01, 1.976168e-01, 1.266279e+00, 5.460499e-01, 5.571504e-01, 1.108010e+00, 2.803857e-01, 1.865094e-01, 7.540151e-01, 9.364621e-01, 3.517679e-01, 2.293537e-01, 1.418406e-01, 4.306973e-01, 8.35835…
1.200000e+00	1.169651e+00, 1.989302e-01, 3.415516e-01, 1.082508e+00, 5.599331e-01, 3.650273e-01, 1.943091e+00, 8.787882e-01, 1.043451e+00, 1.296267e+00, 5.474045e-02, 3.471858e-01, 9.038184e-01, 8.982045e-01, 4.425512e-01, 1.285169e-01, 1.013876e+00, 5.157039e-01, 6.661526e-01, 1.049916e+00, 1.931339e-01, 3.139382e-01, 8.820916e-01, 1.040287e+00, 2.142027e-01, 2.342327e-01, 3.973639e-01, 4.760728e-01, 7.05098…
1.400000e+00	1.229631e+00, 1.437503e-01, 3.989717e-01, 6.045932e-01, 4.167376e-01, 4.154420e-01, 2.100236e+00, 7.558292e-01, 9.303234e-01, 1.566561e+00, 2.711202e-02, 3.835236e-01, 4.638045e-01, 1.023826e+00, 4.017910e-01, 8.302756e-02, 6.952805e-01, 5.626371e-01, 6.447938e-01, 9.198061e-01, 1.463727e-01, 4.728751e-01, 7.366117e-01, 1.449395e+00, 1.597272e-01, 3.108222e-01, 6.170513e-01, 3.361563e-01, 5.16989…
1.600000e+00	1.234942e+00, 1.075402e-01, 5.026262e-01, 6.526055e-01, 4.375859e-01, 5.470950e-01, 1.709921e+00, 9.185895e-01, 1.124295e+00, 1.115556e+00, 1.952642e-02, 5.210264e-01, 2.788873e-01, 9.451382e-01, 4.111910e-01, 5.385177e-02, 6.142137e-01, 4.777867e-01, 8.080341e-01, 9.515898e-01, 1.080542e-01, 4.925210e-01, 7.650815e-01, 1.291350e+00, 1.136915e-01, 4.969101e-01, 9.009912e-01, 2.033534e-01, 5.17515…
1.800000e+00	1.124767e+00, 1.011349e-01, 4.827880e-01, 5.113072e-01, 5.206933e-01, 6.485559e-01, 1.336590e+00, 1.247036e+00, 9.470313e-01, 9.237340e-01, 1.087995e-02, 5.907671e-01, 2.048388e-01, 9.468742e-01, 4.256586e-01, 3.310161e-02, 4.293576e-01, 3.077619e-01, 8.038422e-01, 9.919341e-01, 1.382509e-01, 5.517365e-01, 9.407807e-01, 1.313330e+00, 7.678075e-02, 4.934000e-01, 9.669242e-01, 1.100284e-01, 5.13719…
2.000000e+00	1.224815e+00, 2.181525e-01, 7.085770e-01, 5.000527e-01, 6.899490e-01, 8.677011e-01, 1.118902e+00, 1.225548e+00, 8.669920e-01, 9.543547e-01, 5.401294e-03, 6.132970e-01, 1.513518e-01, 8.377269e-01, 3.804034e-01, 2.918031e-02, 3.919077e-01, 2.293702e-01, 7.195417e-01, 8.227863e-01, 1.643835e-01, 7.122281e-01, 8.069058e-01, 1.319819e+00, 5.559768e-02, 5.467279e-01, 1.107601e+00, 7.855311e-02, 1.36849…
0.000000e+00	2.013132e+00, 1.298424e+00, 1.037126e+00, 6.721426e-01, 1.787130e-02, 1.227021e+00, 8.156915e-01, 1.298556e+00, 1.618798e+00, 1.373488e+00, 1.990424e+00, 2.305017e+00, 2.178037e+00, 9.601071e-01, 2.274530e-02, 9.131663e-01, 2.453592e+00, 3.829165e-02, 1.765186e+00, 2.448479e+00, 1.070937e+00, 2.442926e+00, 1.298412e+00, 2.268703e+00, 7.472020e-01, 2.145162e+00, 1.142974e+00, 3.580095e+00, 5.92253…
2.000000e-01	1.422297e+00, 1.713240e+00, 9.319142e-01, 6.347515e-01, 3.537002e-01, 1.041764e+00, 6.695774e-01, 1.970720e+00, 1.086838e+00, 1.106455e+00, 1.602088e+00, 1.520885e+00, 1.943132e+00, 1.124210e+00, 2.297428e-01, 6.562929e-01, 1.940662e+00, 1.201735e-01, 1.227876e+00, 1.435542e+00, 5.615348e-01, 1.772382e+00, 1.081764e+00, 2.055347e+00, 6.846828e-01, 1.318811e+00, 8.367849e-01, 2.293488e+00, 8.13345…
4.000000e-01	1.487198e+00, 1.387261e+00, 7.157407e-01, 8.164841e-01, 5.511102e-01, 1.034780e+00, 5.525060e-01, 1.866233e+00, 9.343175e-01, 1.161948e+00, 7.193597e-01, 9.599794e-01, 1.577222e+00, 9.481896e-01, 3.887631e-01, 4.072404e-01, 1.735421e+00, 1.921666e-01, 1.060214e+00, 9.045605e-01, 5.234999e-01, 1.209102e+00, 1.143494e+00, 1.301205e+00, 4.818262e-01, 8.991020e-01, 6.206076e-01, 1.204909e+00, 9.30192…
6.000000e-01	1.366858e+00, 1.286588e+00, 5.879565e-01, 9.275080e-01, 7.055341e-01, 1.182124e+00, 4.019538e-01, 1.807200e+00, 8.063820e-01, 1.084936e+00, 4.850033e-01, 9.257953e-01, 1.422685e+00, 1.035485e+00, 3.649400e-01, 2.647993e-01, 1.472759e+00, 2.804727e-01, 1.117951e+00, 5.151049e-01, 3.764597e-01, 6.531976e-01, 1.062921e+00, 1.588870e+00, 3.989759e-01, 5.054436e-01, 3.880817e-01, 1.116728e+00, 8.82830…
8.000000e-01	1.426458e+00, 1.104159e+00, 3.939070e-01, 9.665679e-01, 7.461009e-01, 1.104686e+00, 2.957252e-01, 1.590568e+00, 7.200305e-01, 1.450269e+00, 3.399470e-01, 8.340992e-01, 1.308735e+00, 1.014758e+00, 3.917256e-01, 1.440115e-01, 1.627319e+00, 2.880892e-01, 1.158025e+00, 3.114142e-01, 2.592889e-01, 4.234843e-01, 1.004058e+00, 1.313690e+00, 2.378237e-01, 2.325803e-01, 3.171625e-01, 9.571532e-01, 1.14367…
1.000000e+00	1.338097e+00, 1.343760e+00, 3.166620e-01, 9.916662e-01, 7.685612e-01, 1.388679e+00, 2.642885e-01, 1.528479e+00, 7.515340e-01, 1.209355e+00, 2.632955e-01, 7.554208e-01, 1.038781e+00, 9.100565e-01, 4.597452e-01, 1.027542e-01, 1.409610e+00, 4.481876e-01, 7.175911e-01, 2.035538e-01, 1.702766e-01, 3.938093e-01, 8.622085e-01, 1.394451e+00, 1.718544e-01, 1.784879e-01, 2.307758e-01, 1.000022e+00, 1.24741…
1.200000e+00	1.263005e+00, 1.492480e+00, 1.986261e-01, 9.751207e-01, 9.520932e-01, 1.374014e+00, 1.978275e-01, 1.064836e+00, 8.827526e-01, 1.227550e+00, 2.091299e-01, 6.301455e-01, 1.035205e+00, 1.126349e+00, 4.888832e-01, 8.342385e-02, 1.465775e+00, 5.249130e-01, 9.392389e-01, 1.012050e-01, 1.027137e-01, 3.400178e-01, 8.704866e-01, 1.525928e+00, 1.064326e-01, 1.110501e-01, 1.988786e-01, 7.781093e-01, 1.09157…
1.400000e+00	1.510515e+00, 1.443668e+00, 1.286548e-01, 1.113149e+00, 1.110685e+00, 1.518555e+00, 1.360912e-01, 9.539109e-01, 8.435139e-01, 1.298884e+00, 1.941414e-01, 6.113985e-01, 1.125222e+00, 1.065626e+00, 4.335949e-01, 5.073625e-02, 1.285737e+00, 5.028571e-01, 6.999135e-01, 6.087316e-02, 7.223394e-02, 3.142833e-01, 9.294466e-01, 1.339787e+00, 4.851412e-02, 7.082492e-02, 2.409782e-01, 7.576506e-01, 1.35625…
1.600000e+00	1.205552e+00, 1.321164e+00, 1.104315e-01, 9.779609e-01, 1.048805e+00, 1.226064e+00, 1.321285e-01, 8.690765e-01, 8.616084e-01, 1.502422e+00, 2.087527e-01, 7.275623e-01, 8.403912e-01, 1.088280e+00, 4.438343e-01, 3.462502e-02, 1.125048e+00, 6.085544e-01, 6.763875e-01, 3.285781e-02, 3.605078e-02, 2.388696e-01, 8.321192e-01, 1.443969e+00, 4.522969e-02, 7.042960e-02, 2.843187e-01, 6.989065e-01, 1.32456…
1.800000e+00	1.168417e+00, 1.249230e+00, 7.824672e-02, 1.136886e+00, 1.162483e+00, 1.320713e+00, 9.522960e-02, 7.280881e-01, 9.198588e-01, 1.504795e+00, 2.238888e-01, 6.363538e-01, 6.616413e-01, 1.355866e+00, 5.245910e-01, 2.014885e-02, 1.007521e+00, 5.233261e-01, 7.190186e-01, 1.914051e-02, 3.366270e-02, 4.367189e-01, 5.298661e-01, 1.536391e+00, 2.346464e-02, 1.215186e-01, 4.744137e-01, 5.656488e-01, 1.14413…
2.000000e+00	1.082565e+00, 1.416738e+00, 4.691311e-02, 1.260946e+00, 1.209199e+00, 1.483574e+00, 7.607956e-02, 5.921974e-01, 9.309700e-01, 1.346124e+00, 2.926037e-01, 6.346079e-01, 5.059528e-01, 1.274989e+00, 5.111204e-01, 1.533228e-02, 8.961475e-01, 5.921910e-01, 7.961293e-01, 1.429054e-02, 2.979629e-02, 4.872380e-01, 3.836715e-01, 1.388111e+00, 1.855593e-02, 2.032224e-01, 6.777881e-01, 4.583380e-01, 1.41607…
0.000000e+00	1.215511e+00, 6.569629e-01, 8.415217e-01, 9.210171e-01, 1.296225e+00, 1.901371e+00, 1.016670e+00, 6.481328e-01, 2.616992e+00, 2.987294e+00, 4.488875e-01, 7.334663e-02, 4.702438e-01, 1.840727e+00, 2.786218e+00, 2.751036e+00, 1.549267e+00, 1.415045e+00, 1.819737e+00, 4.672964e-01, 9.846955e-01, 3.007131e+00, 1.528348e+00, 2.093118e+00, 3.373740e-01, 1.285232e+00, 1.988592e+00, 1.603720e+00, 6.49888…
2.000000e-01	5.959898e-01, 7.763727e-01, 4.470575e-01, 6.582934e-01, 1.642304e+00, 8.245827e-01, 6.503977e-01, 5.584085e-01, 2.230811e+00, 2.248128e+00, 2.772409e-01, 2.710777e-01, 3.276481e-01, 1.571099e+00, 1.566770e+00, 2.036847e+00, 9.473309e-01, 1.214831e+00, 1.222339e+00, 4.001984e-01, 8.459952e-01, 2.152255e+00, 1.221422e+00, 1.805361e+00, 2.341155e-01, 6.177282e-01, 1.376275e+00, 8.903592e-01, 6.27532…
4.000000e-01	5.826157e-01, 7.292320e-01, 3.573873e-01, 7.777653e-01, 1.602643e+00, 8.889937e-01, 5.306414e-01, 4.839422e-01, 1.688133e+00, 1.300978e+00, 1.636653e-01, 3.853055e-01, 2.037260e-01, 1.075133e+00, 8.683680e-01, 1.152721e+00, 8.115349e-01, 8.683428e-01, 1.095171e+00, 2.444992e-01, 6.274600e-01, 1.826668e+00, 1.000354e+00, 1.931186e+00, 1.517970e-01, 6.129997e-01, 1.600127e+00, 7.906875e-01, 8.81216…
6.000000e-01	5.242507e-01, 9.131008e-01, 2.608410e-01, 1.029583e+00, 1.496564e+00, 7.357371e-01, 4.583150e-01, 3.672941e-01, 1.164154e+00, 8.420053e-01, 1.445505e-01, 5.785394e-01, 1.474757e-01, 1.029486e+00, 5.773402e-01, 6.976530e-01, 6.873588e-01, 7.016089e-01, 1.155568e+00, 1.525680e-01, 6.543898e-01, 1.511146e+00, 8.644183e-01, 1.978669e+00, 1.018101e-01, 5.775032e-01, 1.353620e+00, 4.698851e-01, 1.04387…
8.000000e-01	8.243736e-01, 1.039677e+00, 1.715628e-01, 1.027662e+00, 1.096458e+00, 7.051080e-01, 3.954696e-01, 3.094859e-01, 7.613672e-01, 7.278800e-01, 1.677717e-01, 5.917188e-01, 9.003376e-02, 1.034240e+00, 3.096435e-01, 4.415260e-01, 5.814781e-01, 5.443888e-01, 9.600310e-01, 1.036411e-01, 7.283301e-01, 8.774070e-01, 5.017656e-01, 1.499300e+00, 7.354481e-02, 5.826080e-01, 1.595353e+00, 2.571257e-01, 1.12727…
1.000000e+00	1.100265e+00, 1.120367e+00, 1.306681e-01, 9.915066e-01, 1.098817e+00, 9.371490e-01, 3.193489e-01, 2.271668e-01, 7.845340e-01, 4.976580e-01, 2.169139e-01, 4.886726e-01, 5.724664e-02, 1.370910e+00, 3.293848e-01, 2.448471e-01, 3.739838e-01, 2.450400e-01, 7.278336e-01, 6.767390e-02, 5.325518e-01, 9.790080e-01, 3.682960e-01, 1.613928e+00, 3.438942e-02, 6.368341e-01, 1.358666e+00, 1.558441e-01, 1.14361…
1.200000e+00	9.445417e-01, 1.126679e+00, 1.058144e-01, 9.302202e-01, 9.890501e-01, 1.265498e+00, 2.095206e-01, 1.994731e-01, 5.732421e-01, 4.316331e-01, 1.435949e-01, 6.353500e-01, 3.170024e-02, 1.141382e+00, 2.713714e-01, 1.482410e-01, 2.657447e-01, 1.939950e-01, 8.384798e-01, 4.207218e-02, 5.326567e-01, 9.861061e-01, 2.008820e-01, 1.638705e+00, 2.437035e-02, 6.199262e-01, 1.256828e+00, 8.706988e-02, 1.26322…
1.400000e+00	1.181016e+00, 1.149257e+00, 7.140246e-02, 1.056906e+00, 1.211572e+00, 1.221464e+00, 1.813927e-01, 1.604478e-01, 5.768435e-01, 3.523888e-01, 1.262422e-01, 5.943688e-01, 1.772818e-02, 1.419283e+00, 3.063763e-01, 9.646086e-02, 2.059572e-01, 1.259326e-01, 6.836875e-01, 2.466190e-02, 5.709000e-01, 9.415151e-01, 1.176648e-01, 1.438156e+00, 1.941723e-02, 6.206466e-01, 1.596919e+00, 5.879296e-02, 1.25817…
1.600000e+00	9.868419e-01, 1.106973e+00, 5.425069e-02, 1.123790e+00, 1.251619e+00, 1.524598e+00, 1.515625e-01, 1.171646e-01, 6.204422e-01, 3.681807e-01, 1.143447e-01, 5.671460e-01, 1.222319e-02, 1.400290e+00, 4.106145e-01, 6.275065e-02, 1.555267e-01, 9.857349e-02, 7.726455e-01, 1.576007e-02, 5.493869e-01, 8.405871e-01, 7.867889e-02, 1.525351e+00, 1.089806e-02, 5.297461e-01, 1.295588e+00, 3.240432e-02, 1.50472…
1.800000e+00	1.181703e+00, 1.041669e+00, 3.663328e-02, 1.243987e+00, 1.213583e+00, 1.381392e+00, 1.167521e-01, 1.014614e-01, 5.525342e-01, 3.432344e-01, 1.023156e-01, 7.204930e-01, 6.588365e-03, 1.416843e+00, 3.261934e-01, 3.919044e-02, 1.077789e-01, 6.828042e-02, 8.869873e-01, 1.094090e-02, 4.918141e-01, 8.800778e-01, 4.230632e-02, 1.472175e+00, 7.476756e-03, 5.425319e-01, 1.151102e+00, 1.936572e-02, 1.36596…
2.000000e+00	9.742579e-01, 1.317466e+00, 2.436591e-02, 1.260821e+00, 1.281038e+00, 1.443143e+00, 7.898051e-02, 8.622348e-02, 7.454912e-01, 4.034339e-01, 8.997042e-02, 4.258727e-01, 4.077889e-03, 1.330234e+00, 4.248201e-01, 2.782814e-02, 9.355546e-02, 3.920680e-02, 7.412354e-01, 8.925075e-03, 4.897806e-01, 7.185918e-01, 3.108853e-02, 1.481754e+00, 3.757823e-03, 6.764416e-01, 1.218917e+00, 1.081112e-02, 1.29563…
0.000000e+00	2.233625e+00, 2.653475e+00, 6.520189e-01, 2.574769e+00, 1.691489e+00, 7.596163e-01, 2.529768e+00, 1.568469e+00, 4.721116e-01, 1.618556e+00, 2.774949e+00, 9.134594e-01, 1.721750e+00, 2.855974e+00, 2.747757e+00, 1.891351e-02, 2.742963e-01, 2.110388e+00, 1.686513e+00, 2.507831e-01, 2.153632e+00, 1.840070e+00, 4.956133e-01, 2.372053e+00, 8.911205e-01, 1.641518e+00, 1.030642e-01, 7.162553e-01, 2.47886…
2.000000e-01	2.336992e+00, 1.632926e+00, 5.448968e-01, 2.747240e+00, 1.709052e+00, 1.244857e+00, 2.096350e+00, 1.123011e+00, 4.103855e-01, 1.658580e+00, 1.775887e+00, 7.704837e-01, 1.380668e+00, 2.512658e+00, 1.510212e+00, 6.608676e-02, 5.268212e-01, 1.513161e+00, 1.195249e+00, 4.969491e-01, 1.476578e+00, 1.224277e+00, 2.759509e-01, 2.074319e+00, 6.281210e-01, 1.490730e+00, 9.053162e-02, 3.931725e-01, 2.12150…
4.000000e-01	1.524523e+00, 1.169586e+00, 3.501335e-01, 2.123840e+00, 1.746196e+00, 1.328325e+00, 1.528709e+00, 9.628958e-01, 4.538818e-01, 1.699579e+00, 8.653934e-01, 7.553796e-01, 7.548059e-01, 2.036643e+00, 1.228127e+00, 6.589424e-02, 5.563628e-01, 9.945233e-01, 9.896884e-01, 6.974809e-01, 8.012939e-01, 1.031528e+00, 2.477542e-01, 2.055863e+00, 4.172050e-01, 1.031295e+00, 2.504244e-01, 2.332475e-01, 1.40981…
6.000000e-01	1.438574e+00, 8.493860e-01, 3.036501e-01, 1.869872e+00, 1.423684e+00, 1.756755e+00, 1.374644e+00, 9.323216e-01, 4.235153e-01, 1.386758e+00, 5.036446e-01, 6.608318e-01, 4.702962e-01, 1.748572e+00, 8.937797e-01, 4.374172e-02, 5.393077e-01, 8.923561e-01, 8.214069e-01, 9.385466e-01, 5.323488e-01, 8.609922e-01, 2.594095e-01, 1.478196e+00, 2.306594e-01, 8.410860e-01, 5.900494e-01, 1.442662e-01, 1.17130…
8.000000e-01	1.098299e+00, 6.709519e-01, 2.936764e-01, 1.647872e+00, 1.690131e+00, 1.487398e+00, 1.080593e+00, 7.531449e-01, 4.729382e-01, 1.202698e+00, 3.018702e-01, 7.263437e-01, 3.224143e-01, 1.710697e+00, 7.470902e-01, 3.353813e-02, 3.705042e-01, 8.171946e-01, 9.051670e-01, 9.134368e-01, 3.526677e-01, 7.437603e-01, 2.793462e-01, 1.554326e+00, 1.811851e-01, 8.662227e-01, 7.293559e-01, 9.458619e-02, 1.22426…
1.000000e+00	1.253705e+00, 6.333133e-01, 3.232948e-01, 1.620986e+00, 1.294019e+00, 1.747220e+00, 8.569387e-01, 5.333529e-01, 6.262800e-01, 1.453624e+00, 1.517391e-01, 6.240649e-01, 2.098774e-01, 1.835033e+00, 6.533802e-01, 2.334258e-02, 2.772624e-01, 7.095631e-01, 8.170328e-01, 7.143763e-01, 2.513239e-01, 8.627373e-01, 2.683417e-01, 1.439864e+00, 1.097386e-01, 6.948933e-01, 8.140486e-01, 5.443867e-02, 8.15291…
1.200000e+00	1.233596e+00, 7.863492e-01, 2.960832e-01, 1.491241e+00, 1.592537e+00, 1.483219e+00, 5.615065e-01, 5.126168e-01, 5.618026e-01, 1.454439e+00, 8.741768e-02, 6.119342e-01, 1.076846e-01, 1.476213e+00, 4.652360e-01, 1.473098e-02, 2.129086e-01, 6.598183e-01, 6.511461e-01, 4.355351e-01, 2.456391e-01, 8.598271e-01, 1.908350e-01, 1.723418e+00, 7.610232e-02, 5.132965e-01, 1.017918e+00, 3.631719e-02, 1.11096…
1.400000e+00	1.172414e+00, 1.006980e+00, 2.030128e-01, 1.217839e+00, 1.776746e+00, 1.661437e+00, 4.408700e-01, 4.200712e-01, 6.050963e-01, 9.632481e-01, 4.990099e-02, 5.894384e-01, 6.950987e-02, 1.597751e+00, 4.915690e-01, 1.179781e-02, 1.378143e-01, 5.831140e-01, 7.368543e-01, 2.620450e-01, 2.956760e-01, 6.599936e-01, 1.242365e-01, 1.495607e+00, 4.358857e-02, 6.409887e-01, 1.081110e+00, 2.003235e-02, 1.31251…
1.600000e+00	1.239487e+00, 1.119056e+00, 1.610550e-01, 1.200181e+00, 1.466169e+00, 1.678481e+00, 4.037534e-01, 3.156078e-01, 6.850275e-01, 8.073210e-01, 4.813413e-02, 5.622026e-01, 3.512977e-02, 1.632362e+00, 4.795813e-01, 9.000136e-03, 1.280912e-01, 7.174102e-01, 8.321635e-01, 1.723639e-01, 3.460679e-01, 7.815532e-01, 8.092950e-02, 1.525000e+00, 3.036051e-02, 7.448672e-01, 1.123025e+00, 1.309971e-02, 1.03010…
1.800000e+00	1.265147e+00, 1.045909e+00, 1.007293e-01, 1.332177e+00, 1.473961e+00, 1.733825e+00, 2.697928e-01, 2.462129e-01, 6.319784e-01, 8.883341e-01, 4.199000e-02, 5.623273e-01, 2.736236e-02, 1.396449e+00, 4.031526e-01, 8.072322e-03, 9.967940e-02, 4.675177e-01, 6.035949e-01, 1.021376e-01, 3.563310e-01, 7.543084e-01, 6.061125e-02, 1.451605e+00, 1.928395e-02, 7.058910e-01, 1.071547e+00, 7.849977e-03, 1.49045…
2.000000e+00	1.323930e+00, 1.192941e+00, 8.505000e-02, 1.255330e+00, 1.727062e+00, 1.835308e+00, 2.240950e-01, 1.957894e-01, 7.468634e-01, 6.852637e-01, 5.643925e-02, 7.408063e-01, 1.655909e-02, 1.371969e+00, 4.225060e-01, 6.268868e-03, 6.809810e-02, 4.117611e-01, 7.542037e-01, 5.512487e-02, 3.415436e-01, 7.583715e-01, 3.084802e-02, 1.456927e+00, 1.160801e-02, 6.626308e-01, 1.176600e+00, 5.552433e-03, 1.08227…
0.000000e+00	2.661960e+00, 2.376780e+00, 1.085271e-01, 5.988354e-01, 2.673006e+00, 2.409559e+00, 2.515590e+00, 2.112886e+00, 2.991004e-01, 1.840511e+00, 1.012871e+00, 6.854143e-01, 2.560795e+00, 1.608728e+00, 2.450524e+00, 2.643166e-02, 2.030530e+00, 1.668039e+00, 9.574978e-01, 3.076008e+00, 1.195939e+00, 3.417198e-01, 7.979431e-01, 1.922345e-01, 2.174984e+00, 2.014746e+00, 1.310334e+00, 2.597418e+00, 1.06150…
2.000000e-01	1.977485e+00, 1.761978e+00, 6.585831e-02, 7.496096e-01, 2.473235e+00, 2.295408e+00, 1.955478e+00, 1.970743e+00, 4.551408e-01, 1.362464e+00, 6.073081e-01, 5.039550e-01, 1.816109e+00, 1.735146e+00, 1.824050e+00, 2.730878e-01, 1.860396e+00, 1.125121e+00, 1.027402e+00, 1.722664e+00, 9.363529e-01, 2.271885e-01, 1.240509e+00, 6.372512e-01, 1.325187e+00, 1.190469e+00, 1.144142e+00, 1.956982e+00, 1.10554…
4.000000e-01	1.543392e+00, 1.032607e+00, 4.712204e-02, 7.644586e-01, 1.946563e+00, 2.151483e+00, 1.777261e+00, 1.324081e+00, 5.020068e-01, 1.349636e+00, 3.089628e-01, 5.325054e-01, 1.653229e+00, 1.588772e+00, 1.064748e+00, 2.824401e-01, 1.842548e+00, 1.024503e+00, 8.070840e-01, 1.448615e+00, 6.282235e-01, 1.673491e-01, 1.005885e+00, 8.162050e-01, 7.566051e-01, 6.565911e-01, 6.655663e-01, 1.426330e+00, 8.18758…
6.000000e-01	1.601048e+00, 9.356525e-01, 4.213102e-02, 8.671717e-01, 1.809323e+00, 2.193434e+00, 1.439559e+00, 1.413247e+00, 6.511045e-01, 1.386208e+00, 1.789403e-01, 5.928547e-01, 1.368918e+00, 1.435614e+00, 1.000215e+00, 2.129718e-01, 1.682069e+00, 7.193515e-01, 8.689180e-01, 1.248484e+00, 4.591970e-01, 1.314767e-01, 9.848345e-01, 8.622094e-01, 5.301549e-01, 4.399601e-01, 3.444745e-01, 1.106714e+00, 6.59750…
8.000000e-01	1.398787e+00, 5.677883e-01, 8.328815e-02, 9.654483e-01, 1.620808e+00, 1.896232e+00, 9.155623e-01, 1.110020e+00, 7.025329e-01, 1.702834e+00, 9.359137e-02, 5.577469e-01, 1.075637e+00, 1.728985e+00, 5.920080e-01, 1.505659e-01, 1.580686e+00, 6.766665e-01, 7.089788e-01, 1.058600e+00, 2.365375e-01, 9.690083e-02, 8.500947e-01, 1.135709e+00, 2.896053e-01, 2.454192e-01, 2.907825e-01, 7.937370e-01, 5.29123…
1.000000e+00	1.454465e+00, 7.022735e-01, 1.035768e-01, 1.097313e+00, 1.689666e+00, 2.316540e+00, 9.919817e-01, 8.849524e-01, 8.471398e-01, 1.372870e+00, 4.063610e-02, 6.416522e-01, 1.197213e+00, 1.238167e+00, 5.751298e-01, 7.853062e-02, 1.519509e+00, 7.037571e-01, 7.706573e-01, 6.952898e-01, 1.775787e-01, 8.037468e-02, 8.573746e-01, 1.416990e+00, 2.184627e-01, 1.860841e-01, 1.948649e-01, 8.800021e-01, 6.69805…
1.200000e+00	1.160637e+00, 8.414370e-01, 1.286476e-01, 1.024164e+00, 1.342981e+00, 1.925169e+00, 6.581378e-01, 5.783357e-01, 7.660080e-01, 1.518497e+00, 2.658433e-02, 5.651225e-01, 8.600552e-01, 1.553302e+00, 6.355054e-01, 5.698206e-02, 1.498515e+00, 7.010237e-01, 8.441640e-01, 5.484826e-01, 1.121132e-01, 9.096299e-02, 9.005124e-01, 1.445340e+00, 1.467973e-01, 9.136476e-02, 2.530160e-01, 9.234446e-01, 8.47666…
1.400000e+00	1.450508e+00, 8.531545e-01, 1.182541e-01, 1.077169e+00, 1.807342e+00, 1.822642e+00, 6.092648e-01, 6.530826e-01, 7.883768e-01, 1.589319e+00, 1.623165e-02, 6.003752e-01, 8.947857e-01, 1.481235e+00, 5.233642e-01, 4.628910e-02, 1.063879e+00, 5.158076e-01, 6.852788e-01, 2.669574e-01, 7.466710e-02, 2.223763e-01, 8.263007e-01, 1.264804e+00, 9.576686e-02, 7.538007e-02, 4.246013e-01, 7.099027e-01, 8.00719…
1.600000e+00	1.020290e+00, 1.005805e+00, 9.729257e-02, 1.131728e+00, 1.479434e+00, 1.680653e+00, 4.527501e-01, 4.836518e-01, 7.406031e-01, 1.640815e+00, 1.822135e-02, 5.685112e-01, 5.441616e-01, 1.264341e+00, 4.708731e-01, 2.923953e-02, 8.673990e-01, 5.747220e-01, 7.499363e-01, 1.915966e-01, 5.665254e-02, 3.910972e-01, 8.848943e-01, 1.216542e+00, 6.540357e-02, 1.731915e-01, 7.338793e-01, 6.785567e-01, 9.80973…
1.800000e+00	9.876810e-01, 1.035515e+00, 8.171456e-02, 8.604675e-01, 1.226099e+00, 1.748532e+00, 3.207106e-01, 4.018932e-01, 8.359428e-01, 1.458009e+00, 2.495578e-02, 5.358696e-01, 3.077029e-01, 1.053138e+00, 4.984580e-01, 1.702610e-02, 6.893946e-01, 5.432538e-01, 6.263527e-01, 1.197646e-01, 5.735379e-02, 4.001535e-01, 6.407592e-01, 1.554203e+00, 4.009603e-02, 3.310619e-01, 8.118687e-01, 3.435817e-01, 1.15096…
2.000000e+00	1.171424e+00, 1.110965e+00, 5.401031e-02, 1.106447e+00, 1.295216e+00, 1.415998e+00, 2.188892e-01, 2.909492e-01, 8.647773e-01, 1.415630e+00, 5.246469e-02, 6.482004e-01, 1.408642e-01, 1.261611e+00, 4.150691e-01, 1.346664e-02, 5.828172e-01, 5.670798e-01, 6.102895e-01, 9.404561e-02, 8.871074e-02, 6.625132e-01, 4.645879e-01, 1.453649e+00, 2.661934e-02, 3.622453e-01, 1.110362e+00, 2.207154e-01, 1.25785…
0.000000e+00	2.612952e+00, 2.332122e+00, 2.809328e+00, 2.922482e+00, 2.445946e+00, 1.000200e+00, 1.974929e+00, 4.421094e-01, 2.058001e+00, 1.898931e+00, 1.207117e+00, 2.131953e-01, 1.468492e+00, 1.530212e+00, 7.271191e-01, 6.024500e-03, 6.689595e-01, 1.143977e+00, 1.277551e+00, 1.333677e+00, 2.520200e+00, 1.245923e+00, 1.963797e+00, 1.381325e+00, 1.334596e+00, 8.952342e-01, 2.461904e+00, 2.642533e+00, 1.02344…
2.000000e-01	2.220950e+00, 1.201703e+00, 1.724152e+00, 2.087448e+00, 1.976176e+00, 6.516438e-01, 1.244364e+00, 3.712977e-01, 1.468872e+00, 1.028449e+00, 5.189915e-01, 3.607020e-01, 8.166265e-01, 1.210891e+00, 5.523435e-01, 1.211341e-01, 6.685226e-01, 9.773507e-01, 1.159468e+00, 1.190860e+00, 2.168955e+00, 1.345648e+00, 1.840092e+00, 9.726934e-01, 8.919786e-01, 7.609881e-01, 1.541573e+00, 1.450571e+00, 8.41987…
4.000000e-01	2.234121e+00, 1.151131e+00, 1.256504e+00, 1.886909e+00, 1.697889e+00, 7.263873e-01, 1.295603e+00, 3.084209e-01, 1.196486e+00, 9.138067e-01, 3.158099e-01, 3.825391e-01, 5.452297e-01, 8.579962e-01, 5.695972e-01, 1.877809e-01, 5.021835e-01, 7.983354e-01, 5.859146e-01, 1.287463e+00, 1.578608e+00, 8.062396e-01, 1.274230e+00, 8.170943e-01, 9.602805e-01, 7.601362e-01, 1.305005e+00, 8.157379e-01, 7.02818…
6.000000e-01	1.589096e+00, 6.687344e-01, 9.558429e-01, 1.662001e+00, 1.146363e+00, 5.563402e-01, 1.652500e+00, 2.481245e-01, 1.225678e+00, 6.185912e-01, 2.154854e-01, 2.333367e-01, 2.685623e-01, 9.106283e-01, 5.582959e-01, 1.790635e-01, 4.234784e-01, 7.304528e-01, 5.986912e-01, 1.171452e+00, 1.071698e+00, 9.385729e-01, 8.497755e-01, 8.099370e-01, 6.566899e-01, 6.768249e-01, 1.347942e+00, 5.710677e-01, 5.68159…
8.000000e-01	1.339748e+00, 4.991799e-01, 5.431218e-01, 1.417351e+00, 1.109296e+00, 7.657166e-01, 1.831853e+00, 1.774422e-01, 9.811789e-01, 4.789785e-01, 1.263793e-01, 1.210682e-01, 2.030266e-01, 1.162775e+00, 5.377835e-01, 1.088507e-01, 3.250747e-01, 6.250573e-01, 6.059942e-01, 1.042767e+00, 9.468263e-01, 6.992742e-01, 6.924982e-01, 7.343068e-01, 4.541335e-01, 7.167037e-01, 1.587326e+00, 2.744807e-01, 3.78159…
1.000000e+00	1.252492e+00, 4.011612e-01, 4.514677e-01, 1.588014e+00, 1.115613e+00, 7.706452e-01, 1.776633e+00, 1.518500e-01, 9.651225e-01, 4.203426e-01, 6.520888e-02, 1.127341e-01, 1.140896e-01, 1.098046e+00, 5.749804e-01, 8.001416e-02, 1.928541e-01, 4.318897e-01, 7.294931e-01, 8.658516e-01, 7.561385e-01, 9.010971e-01, 5.064383e-01, 9.984387e-01, 2.502861e-01, 6.191684e-01, 1.547681e+00, 1.495210e-01, 3.16888…
1.200000e+00	1.477217e+00, 2.974979e-01, 2.648562e-01, 1.195821e+00, 1.179064e+00, 8.075094e-01, 1.350010e+00, 1.195686e-01, 8.229026e-01, 3.391017e-01, 3.752844e-02, 1.972207e-01, 6.657172e-02, 1.267406e+00, 5.731642e-01, 6.915043e-02, 1.681292e-01, 3.143675e-01, 6.881873e-01, 1.012472e+00, 6.356251e-01, 8.835418e-01, 5.073323e-01, 1.085792e+00, 1.633825e-01, 6.807076e-01, 9.066500e-01, 8.700730e-02, 3.12927…
1.400000e+00	1.097610e+00, 2.679852e-01, 3.003955e-01, 1.277963e+00, 9.147445e-01, 9.573468e-01, 1.009932e+00, 1.077919e-01, 9.676733e-01, 3.278839e-01, 2.293769e-02, 3.110876e-01, 3.976580e-02, 1.105150e+00, 4.471977e-01, 4.043827e-02, 1.287353e-01, 1.871590e-01, 7.107213e-01, 7.342605e-01, 6.180815e-01, 6.933870e-01, 6.007116e-01, 1.183869e+00, 1.037798e-01, 6.920691e-01, 1.089855e+00, 4.899236e-02, 3.33491…
1.600000e+00	1.275103e+00, 4.411745e-01, 2.165586e-01, 1.263869e+00, 8.814601e-01, 1.133523e+00, 8.160561e-01, 9.111409e-02, 7.421861e-01, 2.583024e-01, 1.265595e-02, 4.924771e-01, 2.701340e-02, 1.216658e+00, 5.545568e-01, 2.443143e-02, 1.032728e-01, 1.183845e-01, 6.620987e-01, 6.791035e-01, 5.667560e-01, 7.787287e-01, 4.481300e-01, 1.247980e+00, 8.104244e-02, 5.461238e-01, 1.133965e+00, 2.715565e-02, 3.72271…
1.800000e+00	1.354719e+00, 6.161018e-01, 2.669635e-01, 9.790794e-01, 1.064483e+00, 1.441447e+00, 6.544775e-01, 5.957408e-02, 7.942755e-01, 3.639934e-01, 9.308025e-03, 5.285680e-01, 1.370095e-02, 1.222250e+00, 5.383894e-01, 1.916104e-02, 8.241800e-02, 6.776301e-02, 6.539439e-01, 3.637013e-01, 4.886047e-01, 7.521151e-01, 3.600715e-01, 1.087244e+00, 5.629727e-02, 6.291497e-01, 1.305210e+00, 1.776348e-02, 4.66465…
2.000000e+00	8.603927e-01, 8.329755e-01, 2.155556e-01, 1.191798e+00, 1.237907e+00, 1.634986e+00, 5.314136e-01, 5.446561e-02, 8.462818e-01, 3.315150e-01, 4.670346e-03, 4.259082e-01, 8.869261e-03, 1.212816e+00, 4.867184e-01, 1.287313e-02, 5.217769e-02, 5.802844e-02, 7.221676e-01, 2.711998e-01, 5.397823e-01, 6.670530e-01, 2.940003e-01, 1.296951e+00, 3.496728e-02, 6.451517e-01, 1.248751e+00, 1.176515e-02, 8.64323…
0.000000e+00	1.764515e+00, 4.577214e-02, 8.074079e-01, 8.054063e-01, 1.663959e+00, 1.621163e+00, 2.441173e+00, 9.398195e-01, 1.495212e+00, 7.781851e-01, 2.364918e+00, 9.005077e-01, 8.059433e-01, 2.751556e+00, 8.868563e-01, 2.522532e+00, 3.043282e+00, 1.474270e-01, 1.770158e+00, 1.318203e+00, 1.278951e+00, 2.619322e+00, 7.087869e-01, 4.389103e-01, 4.370558e-02, 2.360190e+00, 2.499205e+00, 2.837165e+00, 6.70624…
2.000000e-01	1.133901e+00, 2.774213e-02, 7.627164e-01, 7.335324e-01, 1.350307e+00, 1.524015e+00, 2.022208e+00, 1.207622e+00, 1.004664e+00, 5.647024e-01, 1.049095e+00, 7.311474e-01, 9.441503e-01, 1.948766e+00, 7.180979e-01, 1.277973e+00, 2.504012e+00, 8.330838e-02, 1.351835e+00, 1.187673e+00, 1.246283e+00, 1.592772e+00, 6.985518e-01, 8.138259e-01, 5.038632e-02, 1.167687e+00, 2.183507e+00, 1.920011e+00, 4.19674…
4.000000e-01	9.842469e-01, 2.166200e-02, 8.460148e-01, 7.314040e-01, 1.368119e+00, 1.568037e+00, 1.394667e+00, 1.336635e+00, 7.981214e-01, 3.231455e-01, 7.030050e-01, 4.921056e-01, 1.000458e+00, 1.967367e+00, 5.688020e-01, 9.194828e-01, 1.784289e+00, 6.641724e-02, 8.962589e-01, 1.256052e+00, 9.878163e-01, 1.533540e+00, 6.379578e-01, 8.538385e-01, 5.817320e-02, 7.360437e-01, 1.482192e+00, 1.291861e+00, 3.73221…
6.000000e-01	1.021094e+00, 5.219336e-02, 7.654443e-01, 8.274886e-01, 1.055232e+00, 1.852951e+00, 1.195854e+00, 9.235621e-01, 8.128110e-01, 3.400169e-01, 3.858225e-01, 5.428885e-01, 1.129867e+00, 1.645021e+00, 3.528533e-01, 5.663939e-01, 1.732535e+00, 3.367160e-02, 1.007641e+00, 1.082476e+00, 7.999987e-01, 1.194164e+00, 8.873867e-01, 6.797059e-01, 5.806263e-02, 4.804638e-01, 1.414319e+00, 1.133119e+00, 3.53512…
8.000000e-01	9.528218e-01, 1.633039e-01, 6.859742e-01, 9.880145e-01, 1.453305e+00, 1.694262e+00, 8.266295e-01, 8.863344e-01, 5.899788e-01, 3.811427e-01, 2.202460e-01, 4.770310e-01, 1.063800e+00, 1.635315e+00, 3.116973e-01, 3.186732e-01, 1.444975e+00, 2.114621e-02, 8.834813e-01, 8.050817e-01, 6.499333e-01, 6.791374e-01, 9.634576e-01, 8.846977e-01, 6.728277e-02, 2.319311e-01, 1.020793e+00, 9.948044e-01, 3.64154…
1.000000e+00	1.081632e+00, 3.584928e-01, 9.037678e-01, 1.070365e+00, 1.454268e+00, 1.747628e+00, 8.077699e-01, 6.623511e-01, 7.504830e-01, 6.018000e-01, 1.240193e-01, 5.095506e-01, 9.576587e-01, 1.371345e+00, 3.169769e-01, 2.495165e-01, 1.281070e+00, 1.777638e-02, 7.709072e-01, 5.844732e-01, 5.068700e-01, 6.556545e-01, 9.095450e-01, 1.017127e+00, 6.016733e-02, 1.422945e-01, 8.137078e-01, 7.268640e-01, 4.27691…
1.200000e+00	1.361292e+00, 6.563410e-01, 6.216183e-01, 1.152221e+00, 1.643617e+00, 1.865069e+00, 7.117630e-01, 5.451951e-01, 5.903431e-01, 6.697317e-01, 7.216693e-02, 4.938605e-01, 5.691068e-01, 1.203102e+00, 3.210454e-01, 1.405990e-01, 1.037667e+00, 3.982838e-02, 8.171798e-01, 4.172954e-01, 4.144245e-01, 7.043718e-01, 9.101408e-01, 1.243444e+00, 4.532677e-02, 1.743685e-01, 1.127788e+00, 6.329770e-01, 6.57956…
1.400000e+00	1.241911e+00, 8.767510e-01, 3.875625e-01, 1.152287e+00, 1.544430e+00, 1.342761e+00, 4.193144e-01, 4.913656e-01, 7.097861e-01, 7.256087e-01, 4.082147e-02, 4.975495e-01, 2.999765e-01, 1.452611e+00, 3.246257e-01, 8.729097e-02, 7.461993e-01, 6.925724e-02, 8.406587e-01, 2.480275e-01, 3.412402e-01, 6.990788e-01, 6.979492e-01, 1.227707e+00, 3.403733e-02, 3.060797e-01, 9.505310e-01, 4.300495e-01, 9.31588…
1.600000e+00	1.190151e+00, 9.392375e-01, 3.631690e-01, 1.328529e+00, 1.726865e+00, 1.665887e+00, 4.513522e-01, 3.530397e-01, 6.506468e-01, 6.842797e-01, 2.617734e-02, 6.286732e-01, 1.952432e-01, 1.508905e+00, 4.837187e-01, 4.985210e-02, 5.825949e-01, 1.078494e-01, 7.087309e-01, 1.715262e-01, 3.052332e-01, 8.569949e-01, 7.004717e-01, 9.883118e-01, 2.010776e-02, 3.845886e-01, 1.123593e+00, 2.906270e-01, 8.64578…
1.800000e+00	1.053221e+00, 8.979460e-01, 2.443037e-01, 1.394247e+00, 1.581026e+00, 1.729303e+00, 3.428105e-01, 2.893899e-01, 7.449641e-01, 6.948753e-01, 1.969825e-02, 5.611445e-01, 1.468860e-01, 1.471795e+00, 4.694205e-01, 3.671115e-02, 3.557289e-01, 8.446912e-02, 8.115202e-01, 8.818850e-02, 3.570243e-01, 7.805314e-01, 5.099658e-01, 1.211833e+00, 1.579512e-02, 4.978440e-01, 1.016863e+00, 1.554551e-01, 1.19991…
2.000000e+00	1.226446e+00, 1.272210e+00, 1.645309e-01, 1.336738e+00, 1.130706e+00, 1.774805e+00, 2.386120e-01, 2.192575e-01, 7.568216e-01, 6.442947e-01, 2.783997e-02, 5.419990e-01, 6.906143e-02, 1.357081e+00, 3.208084e-01, 2.687641e-02, 3.601602e-01, 1.148280e-01, 7.877414e-01, 6.430697e-02, 3.600433e-01, 6.169600e-01, 3.508566e-01, 1.415823e+00, 9.315891e-03, 5.754741e-01, 9.577365e-01, 8.656846e-02, 1.10517…
0.000000e+00	7.439481e-01, 7.035114e-01, 3.073324e+00, 1.090303e+00, 6.972942e-01, 2.396863e+00, 1.551031e+00, 3.015200e+00, 1.838889e-01, 1.666865e+00, 8.246405e-02, 1.161198e+00, 3.079803e+00, 1.388057e+00, 6.665231e-01, 3.910592e-01, 7.469709e-01, 1.292592e+00, 2.860017e+00, 8.600199e-01, 1.652345e+00, 2.055826e+00, 1.948880e+00, 5.942787e-01, 1.122324e+00, 1.497694e+00, 1.963689e+00, 8.188452e-01, 2.03215…
2.000000e-01	8.726784e-01, 4.783283e-01, 1.995999e+00, 1.166401e+00, 9.751123e-01, 2.600082e+00, 1.207340e+00, 2.580900e+00, 1.596889e-01, 1.533765e+00, 7.866426e-02, 8.809537e-01, 2.145530e+00, 1.758962e+00, 4.436036e-01, 3.316201e-01, 8.814368e-01, 1.002156e+00, 1.885338e+00, 9.260722e-01, 1.548218e+00, 1.514001e+00, 1.223503e+00, 4.308048e-01, 8.858259e-01, 1.329738e+00, 1.532359e+00, 3.785920e-01, 1.66973…
4.000000e-01	1.055528e+00, 3.978076e-01, 1.489951e+00, 1.040576e+00, 1.243659e+00, 2.702985e+00, 9.268261e-01, 1.417953e+00, 1.695486e-01, 1.085477e+00, 4.592463e-02, 7.994272e-01, 1.695647e+00, 1.915385e+00, 3.637830e-01, 2.830158e-01, 9.528614e-01, 7.439300e-01, 1.678750e+00, 8.256230e-01, 1.017323e+00, 1.019251e+00, 1.130175e+00, 2.731920e-01, 7.385776e-01, 7.760147e-01, 8.785425e-01, 4.444439e-01, 1.39626…
6.000000e-01	1.215157e+00, 4.199591e-01, 1.404113e+00, 9.694470e-01, 1.199542e+00, 2.247945e+00, 1.350505e+00, 1.511178e+00, 3.416136e-01, 1.007033e+00, 3.088568e-02, 6.745214e-01, 1.649412e+00, 1.617503e+00, 3.956965e-01, 2.010504e-01, 1.284104e+00, 6.660639e-01, 1.255269e+00, 6.867948e-01, 8.786730e-01, 7.342442e-01, 9.409172e-01, 2.260709e-01, 7.097645e-01, 6.726909e-01, 5.030204e-01, 5.307517e-01, 1.12608…
8.000000e-01	1.216302e+00, 3.760297e-01, 1.082180e+00, 9.714570e-01, 1.199488e+00, 2.410333e+00, 1.301785e+00, 1.315819e+00, 4.523395e-01, 1.230131e+00, 1.580280e-02, 6.442266e-01, 1.198490e+00, 1.681171e+00, 4.104176e-01, 1.564469e-01, 1.235437e+00, 6.571559e-01, 9.897308e-01, 7.691512e-01, 4.701250e-01, 3.758660e-01, 9.940043e-01, 2.202085e-01, 4.581822e-01, 4.258105e-01, 4.505521e-01, 5.530102e-01, 1.06232…
1.000000e+00	1.124452e+00, 2.844330e-01, 1.092749e+00, 9.033124e-01, 1.454087e+00, 1.820457e+00, 1.301832e+00, 9.696171e-01, 7.171995e-01, 1.412270e+00, 8.781760e-03, 5.300080e-01, 1.031210e+00, 1.490980e+00, 3.477708e-01, 1.223814e-01, 1.211804e+00, 4.880346e-01, 1.085665e+00, 8.159196e-01, 3.059927e-01, 3.363881e-01, 9.118750e-01, 3.963372e-01, 4.629081e-01, 2.228937e-01, 3.477073e-01, 5.549361e-01, 9.04968…
1.200000e+00	1.133475e+00, 2.831367e-01, 9.900998e-01, 9.557446e-01, 1.422336e+00, 1.758053e+00, 1.330319e+00, 6.436105e-01, 6.335381e-01, 9.899780e-01, 5.950096e-03, 6.111021e-01, 8.878602e-01, 1.553796e+00, 3.771574e-01, 9.926159e-02, 1.181696e+00, 5.144943e-01, 1.015551e+00, 9.028435e-01, 1.991619e-01, 3.617881e-01, 1.047736e+00, 4.679685e-01, 3.753741e-01, 2.685993e-01, 3.681809e-01, 5.464139e-01, 6.58812…
1.400000e+00	1.333209e+00, 1.849375e-01, 7.713682e-01, 1.051105e+00, 1.545343e+00, 1.351100e+00, 1.366397e+00, 6.110471e-01, 5.858204e-01, 1.480917e+00, 3.177482e-03, 5.445224e-01, 5.836187e-01, 1.595343e+00, 4.011325e-01, 7.640261e-02, 8.786046e-01, 4.508840e-01, 7.937206e-01, 9.827646e-01, 1.444372e-01, 3.864626e-01, 9.493413e-01, 6.488275e-01, 2.594198e-01, 3.417698e-01, 6.762506e-01, 4.631915e-01, 6.33073…
1.600000e+00	1.406240e+00, 2.147152e-01, 7.316069e-01, 9.687084e-01, 1.456224e+00, 2.080516e+00, 1.200768e+00, 4.324866e-01, 6.449605e-01, 1.590650e+00, 1.840296e-03, 4.772330e-01, 2.695014e-01, 1.485490e+00, 4.093985e-01, 3.974952e-02, 6.834858e-01, 4.526377e-01, 7.813912e-01, 9.305838e-01, 1.314445e-01, 5.195212e-01, 9.224416e-01, 7.898858e-01, 2.020683e-01, 4.336332e-01, 8.433772e-01, 2.989023e-01, 4.24289…
1.800000e+00	1.105392e+00, 3.081073e-01, 8.723889e-01, 1.063119e+00, 1.329706e+00, 1.930639e+00, 1.136224e+00, 4.116547e-01, 8.256864e-01, 1.356625e+00, 1.069595e-03, 7.331375e-01, 1.517394e-01, 1.298100e+00, 4.655220e-01, 3.680720e-02, 4.300168e-01, 5.536040e-01, 6.680376e-01, 8.891515e-01, 1.490830e-01, 6.435252e-01, 1.035960e+00, 8.287821e-01, 1.484573e-01, 4.617571e-01, 1.095846e+00, 1.574525e-01, 4.70689…
2.000000e+00	1.161423e+00, 3.848933e-01, 8.382419e-01, 9.758550e-01, 1.162367e+00, 1.891372e+00, 8.312285e-01, 3.554428e-01, 7.223589e-01, 1.078936e+00, 6.645204e-04, 6.173236e-01, 1.221818e-01, 1.207583e+00, 4.707740e-01, 2.564947e-02, 4.224047e-01, 5.198613e-01, 8.622368e-01, 7.087198e-01, 1.684034e-01, 6.257728e-01, 8.469153e-01, 9.911736e-01, 1.563685e-01, 5.376284e-01, 9.919807e-01, 9.710615e-02, 4.47758…
0.000000e+00	4.856590e-01, 1.444851e-01, 2.543543e+00, 7.583729e-01, 1.108093e+00, 4.019203e-01, 1.285364e+00, 1.051411e+00, 3.096780e+00, 2.475563e+00, 1.865396e+00, 9.689557e-01, 2.408304e+00, 6.074986e-01, 1.399409e+00, 2.417350e+00, 1.387478e+00, 2.682998e+00, 2.185756e+00, 2.257744e-02, 5.079899e-02, 2.283558e+00, 1.581310e+00, 1.457545e+00, 5.390832e-01, 2.971067e+00, 1.000413e+00, 2.549142e+00, 1.98261…
2.000000e-01	3.547679e-01, 1.818970e-01, 2.051958e+00, 7.817365e-01, 8.416206e-01, 3.466949e-01, 1.201573e+00, 8.404132e-01, 2.199698e+00, 2.069420e+00, 1.159418e+00, 7.711297e-01, 2.006004e+00, 4.004795e-01, 7.616931e-01, 1.427774e+00, 1.201360e+00, 1.806083e+00, 1.975841e+00, 3.314659e-01, 6.472167e-02, 1.453901e+00, 1.210414e+00, 1.166316e+00, 5.158593e-01, 1.318178e+00, 6.297556e-01, 1.705936e+00, 1.71425…
4.000000e-01	2.887629e-01, 1.608280e-01, 1.567474e+00, 6.587868e-01, 4.974393e-01, 2.354885e-01, 1.088878e+00, 5.797397e-01, 1.611306e+00, 1.906474e+00, 6.449646e-01, 7.375487e-01, 1.366341e+00, 3.150014e-01, 4.881420e-01, 1.040034e+00, 1.177384e+00, 1.387848e+00, 1.325049e+00, 6.767417e-01, 3.949125e-02, 1.239350e+00, 7.019528e-01, 7.733489e-01, 4.798834e-01, 9.564297e-01, 4.115621e-01, 1.139619e+00, 1.50969…
6.000000e-01	5.201058e-01, 1.211864e-01, 9.865185e-01, 4.060542e-01, 3.697014e-01, 2.363548e-01, 1.600999e+00, 1.184234e+00, 1.458025e+00, 1.942988e+00, 6.639610e-01, 5.751551e-01, 1.238397e+00, 4.554267e-01, 2.631069e-01, 6.392426e-01, 1.575209e+00, 9.274217e-01, 1.215266e+00, 6.164790e-01, 2.887484e-02, 8.744355e-01, 3.532293e-01, 6.403675e-01, 4.744888e-01, 5.210798e-01, 3.039901e-01, 8.811608e-01, 9.95379…
8.000000e-01	8.535605e-01, 7.919411e-02, 1.198801e+00, 3.002555e-01, 2.727025e-01, 2.652375e-01, 1.909655e+00, 1.254469e+00, 1.249712e+00, 1.750951e+00, 4.782040e-01, 5.353438e-01, 1.314500e+00, 5.670003e-01, 1.650857e-01, 3.930879e-01, 1.435649e+00, 7.383492e-01, 1.162068e+00, 7.834428e-01, 1.612421e-02, 6.347339e-01, 3.787340e-01, 5.146688e-01, 5.173312e-01, 3.417280e-01, 2.586515e-01, 9.833722e-01, 9.50347…
1.000000e+00	9.700863e-01, 7.345468e-02, 1.140487e+00, 2.151575e-01, 2.543895e-01, 3.598263e-01, 1.784077e+00, 1.499351e+00, 9.901476e-01, 1.576673e+00, 3.700615e-01, 4.631973e-01, 1.089666e+00, 6.638217e-01, 1.638648e-01, 2.240541e-01, 1.171172e+00, 5.260997e-01, 1.011781e+00, 1.045511e+00, 1.017259e-02, 4.471189e-01, 6.200992e-01, 4.842376e-01, 5.531608e-01, 2.344756e-01, 2.622250e-01, 7.635325e-01, 6.67736…
1.200000e+00	9.391218e-01, 4.707216e-02, 1.155383e+00, 1.685943e-01, 2.496714e-01, 5.370811e-01, 1.974611e+00, 1.598147e+00, 1.100132e+00, 1.221209e+00, 2.653172e-01, 4.438839e-01, 1.123354e+00, 9.528299e-01, 1.959189e-01, 1.897660e-01, 1.204081e+00, 3.631768e-01, 7.819778e-01, 9.489208e-01, 9.237792e-03, 3.756774e-01, 5.986758e-01, 5.205710e-01, 4.247622e-01, 1.499821e-01, 2.275074e-01, 6.124792e-01, 4.96343…
1.400000e+00	1.057239e+00, 2.977113e-02, 8.671928e-01, 1.251541e-01, 4.429951e-01, 6.380016e-01, 1.958757e+00, 2.004978e+00, 8.582871e-01, 1.782315e+00, 1.751706e-01, 4.912102e-01, 9.578129e-01, 9.532134e-01, 2.884359e-01, 1.422834e-01, 1.281467e+00, 2.771407e-01, 1.025830e+00, 8.852433e-01, 6.390366e-03, 3.493685e-01, 7.542073e-01, 6.420236e-01, 3.345161e-01, 1.227217e-01, 2.286148e-01, 6.542048e-01, 4.25156…
1.600000e+00	1.142686e+00, 1.991290e-02, 7.684575e-01, 1.087541e-01, 4.794362e-01, 8.341777e-01, 2.494782e+00, 1.954797e+00, 7.236237e-01, 1.391926e+00, 8.864438e-02, 4.638537e-01, 1.027015e+00, 9.433063e-01, 3.170170e-01, 7.889899e-02, 1.050517e+00, 2.519101e-01, 8.344275e-01, 9.843617e-01, 4.929567e-03, 2.567846e-01, 8.703642e-01, 7.918436e-01, 2.586466e-01, 1.215372e-01, 2.728304e-01, 6.032385e-01, 3.75088…
1.800000e+00	1.269829e+00, 1.513695e-02, 7.694789e-01, 8.909879e-02, 5.291370e-01, 8.379281e-01, 2.003463e+00, 2.005166e+00, 6.866713e-01, 1.619617e+00, 4.624394e-02, 4.602565e-01, 1.220615e+00, 1.209485e+00, 3.508342e-01, 5.652262e-02, 1.005968e+00, 1.451906e-01, 8.523147e-01, 1.248267e+00, 3.125661e-03, 2.684142e-01, 8.133671e-01, 9.283582e-01, 2.103894e-01, 1.230461e-01, 2.684801e-01, 5.521426e-01, 3.00000…
2.000000e+00	1.018548e+00, 1.267985e-02, 8.058561e-01, 1.092566e-01, 8.433421e-01, 8.581098e-01, 1.967893e+00, 2.206328e+00, 9.633432e-01, 1.769461e+00, 2.181034e-02, 5.664316e-01, 1.157015e+00, 1.087457e+00, 4.272276e-01, 3.741452e-02, 1.023699e+00, 1.159716e-01, 6.688653e-01, 1.014916e+00, 2.081841e-03, 2.397647e-01, 9.012673e-01, 8.135588e-01, 1.719022e-01, 1.618396e-01, 2.712574e-01, 5.522798e-01, 2.67571…
0.000000e+00	2.635680e+00, 1.662463e+00, 8.256315e-01, 4.982173e-01, 3.284570e+00, 3.492302e-01, 5.114369e-01, 1.084295e+00, 1.360638e+00, 5.611471e-01, 1.893421e+00, 1.383356e+00, 2.829833e+00, 1.443803e+00, 6.587164e-01, 1.610504e+00, 2.794021e+00, 2.121273e-01, 8.709551e-01, 2.929418e-01, 3.528585e-03, 5.013648e-01, 2.306236e+00, 1.205368e+00, 7.458464e-01, 2.524471e+00, 3.246347e+00, 1.911753e+00, 6.81566…
2.000000e-01	1.818060e+00, 1.570535e+00, 6.158945e-01, 6.529582e-01, 2.102633e+00, 3.724422e-01, 5.655249e-01, 6.247036e-01, 1.046740e+00, 3.387852e-01, 1.143649e+00, 8.574297e-01, 2.350432e+00, 1.105086e+00, 5.031630e-01, 8.839486e-01, 2.118751e+00, 1.360821e-01, 7.557278e-01, 1.781804e-01, 2.130822e-01, 2.661154e-01, 1.477796e+00, 1.272491e+00, 5.237812e-01, 1.353207e+00, 2.157879e+00, 1.538960e+00, 1.03050…
4.000000e-01	1.345599e+00, 1.502775e+00, 3.919330e-01, 7.104003e-01, 1.797281e+00, 4.820081e-01, 4.935389e-01, 7.483455e-01, 1.046023e+00, 3.059504e-01, 6.125258e-01, 4.287784e-01, 1.670429e+00, 1.181060e+00, 5.284737e-01, 5.845652e-01, 2.095999e+00, 9.383418e-02, 8.165484e-01, 1.120407e-01, 2.600275e-01, 2.423476e-01, 1.325496e+00, 1.342909e+00, 3.210639e-01, 6.653547e-01, 1.175074e+00, 9.942569e-01, 1.29118…
6.000000e-01	1.237650e+00, 1.419955e+00, 3.155200e-01, 9.839852e-01, 1.462356e+00, 4.832068e-01, 4.273490e-01, 5.083602e-01, 8.865330e-01, 4.392898e-01, 4.790698e-01, 3.557704e-01, 1.749397e+00, 1.102001e+00, 5.953050e-01, 4.063190e-01, 2.271985e+00, 5.893162e-02, 8.420005e-01, 8.079655e-02, 2.586197e-01, 1.408463e-01, 1.251646e+00, 1.329499e+00, 2.149304e-01, 4.593306e-01, 7.921606e-01, 7.889127e-01, 1.33469…
8.000000e-01	1.429037e+00, 1.265332e+00, 2.257537e-01, 1.080114e+00, 1.275467e+00, 7.561221e-01, 2.982767e-01, 4.867164e-01, 9.179514e-01, 7.719136e-01, 3.807639e-01, 3.864586e-01, 1.259599e+00, 9.632206e-01, 5.555320e-01, 2.538605e-01, 1.740482e+00, 4.437939e-02, 7.171238e-01, 4.753032e-02, 2.463206e-01, 1.175747e-01, 9.564122e-01, 1.482410e+00, 1.506479e-01, 3.176572e-01, 5.968516e-01, 1.032375e+00, 1.11431…
1.000000e+00	1.317898e+00, 1.213747e+00, 1.531427e-01, 1.047371e+00, 1.248529e+00, 9.392424e-01, 2.792951e-01, 3.433426e-01, 8.685148e-01, 9.399902e-01, 3.519708e-01, 5.217023e-01, 1.120486e+00, 1.057029e+00, 4.677347e-01, 1.505348e-01, 1.607422e+00, 9.230658e-02, 8.333906e-01, 3.008703e-02, 1.424874e-01, 1.279202e-01, 9.056257e-01, 1.346504e+00, 9.381972e-02, 1.423222e-01, 3.846221e-01, 8.432047e-01, 1.17291…
1.200000e+00	1.150212e+00, 1.560400e+00, 9.349393e-02, 9.688891e-01, 1.087694e+00, 8.776215e-01, 2.090189e-01, 2.600295e-01, 9.281691e-01, 1.236910e+00, 3.135065e-01, 5.875887e-01, 6.939064e-01, 1.118910e+00, 5.746047e-01, 1.056384e-01, 1.278750e+00, 2.032035e-01, 7.329139e-01, 2.209541e-02, 1.052054e-01, 2.193159e-01, 1.001638e+00, 1.469597e+00, 6.734485e-02, 8.461682e-02, 5.082582e-01, 9.083524e-01, 1.24003…
1.400000e+00	1.294556e+00, 1.205484e+00, 7.677803e-02, 1.023325e+00, 1.054668e+00, 1.072976e+00, 1.804663e-01, 2.567734e-01, 9.232628e-01, 1.294586e+00, 2.978765e-01, 5.091112e-01, 4.013209e-01, 1.299143e+00, 4.210486e-01, 5.217533e-02, 9.278427e-01, 3.256633e-01, 6.758746e-01, 1.633011e-02, 9.361889e-02, 4.258500e-01, 6.095504e-01, 1.412910e+00, 4.370160e-02, 1.192112e-01, 6.566829e-01, 6.327269e-01, 1.45294…
1.600000e+00	1.305039e+00, 1.170359e+00, 4.511206e-02, 1.123497e+00, 9.512770e-01, 1.088080e+00, 1.345272e-01, 2.260083e-01, 8.637184e-01, 1.079486e+00, 2.762489e-01, 5.641304e-01, 2.574697e-01, 1.123339e+00, 3.579284e-01, 3.927865e-02, 7.104208e-01, 4.342095e-01, 7.069449e-01, 8.261554e-03, 7.309740e-02, 5.152919e-01, 4.008923e-01, 1.336152e+00, 2.618946e-02, 2.350833e-01, 1.064632e+00, 4.888170e-01, 1.26752…
1.800000e+00	1.335298e+00, 1.098718e+00, 3.955791e-02, 1.044079e+00, 1.174872e+00, 1.156876e+00, 1.031419e-01, 2.102052e-01, 9.597816e-01, 1.084683e+00, 2.998785e-01, 5.627058e-01, 1.755016e-01, 1.345576e+00, 4.073177e-01, 3.123195e-02, 5.799530e-01, 4.072730e-01, 7.659286e-01, 8.489479e-03, 1.473724e-01, 6.056760e-01, 2.942568e-01, 1.715390e+00, 1.570018e-02, 2.978721e-01, 9.100850e-01, 2.924384e-01, 1.21909…
2.000000e+00	1.409737e+00, 1.392050e+00, 2.867106e-02, 1.016233e+00, 1.169401e+00, 1.446084e+00, 8.449216e-02, 1.402126e-01, 7.974875e-01, 9.120274e-01, 2.974579e-01, 6.115701e-01, 9.049872e-02, 1.233598e+00, 4.748355e-01, 2.199835e-02, 4.217189e-01, 4.567308e-01, 6.619623e-01, 5.997443e-03, 2.019071e-01, 7.147900e-01, 1.625130e-01, 1.293246e+00, 1.170175e-02, 4.130481e-01, 1.158593e+00, 1.808343e-01, 1.31750…
0.000000e+00	1.272170e+00, 9.514486e-01, 8.494258e-01, 1.133555e+00, 3.357758e+00, 1.272950e+00, 1.645780e+00, 1.067801e+00, 6.970536e-01, 8.088897e-01, 2.994207e+00, 1.006479e+00, 2.438356e+00, 1.147892e+00, 1.646877e+00, 6.998539e-01, 2.878219e+00, 2.084073e+00, 2.633908e-01, 1.947347e-01, 1.280722e+00, 1.198584e+00, 1.879884e+00, 3.481579e-01, 1.744975e+00, 7.161435e-01, 3.194425e-01, 2.627345e+00, 3.02597…
2.000000e-01	1.225457e+00, 7.072758e-01, 7.283166e-01, 1.095051e+00, 2.249664e+00, 1.428989e+00, 1.483396e+00, 9.788215e-01, 5.448376e-01, 9.502560e-01, 1.759605e+00, 7.340029e-01, 1.595485e+00, 1.394315e+00, 1.171369e+00, 5.691589e-01, 2.036496e+00, 1.235405e+00, 3.928913e-01, 5.598461e-01, 8.482184e-01, 9.817054e-01, 1.277717e+00, 6.473194e-01, 1.418415e+00, 4.602762e-01, 2.734063e-01, 1.598938e+00, 2.17891…
4.000000e-01	1.150900e+00, 4.463455e-01, 6.793305e-01, 1.009327e+00, 2.171730e+00, 1.651754e+00, 1.633191e+00, 6.650611e-01, 6.718584e-01, 1.245913e+00, 1.284843e+00, 5.223702e-01, 1.553513e+00, 1.417266e+00, 9.426431e-01, 5.323244e-01, 1.780290e+00, 7.582745e-01, 5.461552e-01, 7.509052e-01, 6.228296e-01, 6.658161e-01, 1.200849e+00, 8.133881e-01, 9.756037e-01, 2.383939e-01, 1.877176e-01, 1.157005e+00, 1.85074…
6.000000e-01	1.153064e+00, 4.339761e-01, 5.831950e-01, 1.129035e+00, 1.901791e+00, 1.786791e+00, 9.443912e-01, 5.506351e-01, 6.853512e-01, 1.064467e+00, 8.354539e-01, 5.500052e-01, 1.526686e+00, 1.496649e+00, 7.309347e-01, 3.542615e-01, 1.843640e+00, 8.515614e-01, 5.719660e-01, 8.304081e-01, 3.197172e-01, 4.461355e-01, 1.044142e+00, 7.466736e-01, 5.136600e-01, 1.502900e-01, 1.156296e-01, 8.526414e-01, 1.49555…
8.000000e-01	9.879598e-01, 4.532460e-01, 5.744869e-01, 1.162390e+00, 1.549731e+00, 1.623591e+00, 9.397576e-01, 4.772969e-01, 7.679196e-01, 1.306808e+00, 4.027765e-01, 4.980885e-01, 1.267791e+00, 1.505111e+00, 4.895018e-01, 3.009709e-01, 1.894835e+00, 7.603552e-01, 6.381766e-01, 6.468965e-01, 2.524219e-01, 3.464411e-01, 1.085114e+00, 1.107934e+00, 3.579125e-01, 9.437373e-02, 1.098523e-01, 8.646220e-01, 1.34078…
1.000000e+00	1.149922e+00, 5.222198e-01, 4.073813e-01, 1.208027e+00, 1.583291e+00, 1.401294e+00, 8.325396e-01, 3.860707e-01, 7.216887e-01, 1.518118e+00, 2.578779e-01, 5.257935e-01, 9.157627e-01, 1.401023e+00, 5.091617e-01, 1.634861e-01, 1.276772e+00, 4.488779e-01, 6.922804e-01, 5.600033e-01, 1.518882e-01, 2.994489e-01, 9.978355e-01, 1.234689e+00, 2.846321e-01, 4.643385e-02, 1.595662e-01, 9.000854e-01, 1.06233…
1.200000e+00	1.119273e+00, 7.384465e-01, 4.102556e-01, 1.225966e+00, 1.524175e+00, 1.860852e+00, 5.491225e-01, 2.663821e-01, 8.165986e-01, 1.257324e+00, 1.595156e-01, 6.380297e-01, 5.078066e-01, 1.406385e+00, 5.336307e-01, 1.149103e-01, 1.409006e+00, 5.919021e-01, 6.227306e-01, 4.174544e-01, 1.130532e-01, 4.030399e-01, 8.357521e-01, 1.249224e+00, 1.470464e-01, 4.812043e-02, 4.604767e-01, 7.869735e-01, 1.27787…
1.400000e+00	1.067375e+00, 8.310589e-01, 2.447183e-01, 1.107442e+00, 1.432862e+00, 1.776189e+00, 4.221229e-01, 2.360562e-01, 8.120311e-01, 1.416605e+00, 1.395856e-01, 5.035386e-01, 3.875555e-01, 1.295558e+00, 4.235045e-01, 7.071650e-02, 8.345742e-01, 5.501108e-01, 6.697898e-01, 2.062971e-01, 7.409243e-02, 5.934828e-01, 8.890673e-01, 1.229807e+00, 1.033728e-01, 1.270889e-01, 6.722790e-01, 5.866878e-01, 1.27784…
1.600000e+00	1.256644e+00, 9.629424e-01, 2.218552e-01, 1.254771e+00, 1.596548e+00, 1.410057e+00, 3.990896e-01, 1.999512e-01, 8.586244e-01, 1.249371e+00, 1.063592e-01, 6.034099e-01, 2.312436e-01, 1.289655e+00, 4.839203e-01, 4.081872e-02, 6.522765e-01, 5.282644e-01, 7.704868e-01, 1.298031e-01, 7.902515e-02, 5.604321e-01, 5.286263e-01, 1.419069e+00, 7.158093e-02, 2.484973e-01, 7.615339e-01, 3.942368e-01, 1.33401…
1.800000e+00	1.236919e+00, 1.141759e+00, 1.795503e-01, 1.074825e+00, 1.231800e+00, 1.779749e+00, 2.379694e-01, 1.701673e-01, 7.005836e-01, 1.080545e+00, 1.482505e-01, 6.098700e-01, 1.492044e-01, 1.362145e+00, 3.892157e-01, 2.787871e-02, 5.236499e-01, 3.838910e-01, 8.058205e-01, 8.112036e-02, 1.118632e-01, 6.257059e-01, 3.057505e-01, 1.397291e+00, 4.709626e-02, 3.877925e-01, 9.073624e-01, 2.577539e-01, 1.27240…
2.000000e+00	1.167733e+00, 1.343063e+00, 1.185184e-01, 1.336759e+00, 1.450783e+00, 1.636948e+00, 2.308593e-01, 1.423633e-01, 7.022506e-01, 1.087497e+00, 1.815703e-01, 5.290922e-01, 8.507435e-02, 1.189634e+00, 5.097683e-01, 1.842428e-02, 4.083071e-01, 5.681820e-01, 6.282231e-01, 5.540051e-02, 1.842283e-01, 5.816467e-01, 2.424607e-01, 1.294899e+00, 3.047257e-02, 4.506860e-01, 9.690043e-01, 1.635552e-01, 1.37467…
0.000000e+00	1.664972e+00, 1.374152e+00, 1.634499e+00, 1.529747e+00, 5.009945e-01, 2.985149e+00, 1.892807e+00, 2.564122e-01, 2.530834e+00, 2.178055e+00, 2.930964e+00, 3.323675e-01, 2.032450e+00, 2.760425e+00, 5.075912e-01, 3.145518e+00, 2.451721e+00, 1.529138e+00, 1.332092e+00, 3.448391e-01, 1.883744e+00, 3.454074e-01, 2.018831e+00, 4.233075e-01, 9.472889e-01, 2.847574e+00, 1.524521e+00, 8.946392e-01, 7.42293…
2.000000e-01	1.207230e+00, 1.061105e+00, 1.129311e+00, 1.083005e+00, 8.154575e-01, 2.839545e+00, 1.506082e+00, 6.518694e-01, 2.079465e+00, 1.736403e+00, 1.430554e+00, 4.224107e-01, 1.717531e+00, 2.149389e+00, 5.444066e-01, 1.613053e+00, 2.678578e+00, 1.068918e+00, 1.123607e+00, 6.128341e-01, 1.180866e+00, 3.186024e-01, 1.211468e+00, 4.075336e-01, 7.668965e-01, 1.682311e+00, 1.035623e+00, 7.593077e-01, 6.98027…
4.000000e-01	8.205143e-01, 6.674172e-01, 7.474830e-01, 9.743976e-01, 9.110221e-01, 1.722010e+00, 1.309174e+00, 1.042890e+00, 1.875323e+00, 1.831101e+00, 7.019701e-01, 5.394995e-01, 1.247949e+00, 1.527021e+00, 4.093433e-01, 1.282803e+00, 2.090556e+00, 8.754639e-01, 8.692978e-01, 6.709453e-01, 6.544139e-01, 2.153422e-01, 1.061356e+00, 3.898239e-01, 5.391102e-01, 1.030489e+00, 6.494428e-01, 8.694481e-01, 6.34823…
6.000000e-01	9.087597e-01, 5.337086e-01, 6.805391e-01, 1.047605e+00, 1.062897e+00, 1.159611e+00, 1.363276e+00, 1.237004e+00, 1.694962e+00, 1.773377e+00, 4.197031e-01, 5.220490e-01, 1.199575e+00, 1.387199e+00, 2.339212e-01, 7.679626e-01, 1.967290e+00, 7.128677e-01, 8.651805e-01, 8.129152e-01, 5.820866e-01, 1.610589e-01, 1.110370e+00, 6.350026e-01, 4.213726e-01, 6.479677e-01, 3.986520e-01, 7.188568e-01, 5.25484…
8.000000e-01	8.670250e-01, 4.578900e-01, 6.918129e-01, 1.068771e+00, 1.256001e+00, 1.061445e+00, 1.444582e+00, 8.047045e-01, 1.355538e+00, 1.749414e+00, 1.997005e-01, 5.239001e-01, 1.270495e+00, 9.747346e-01, 1.799164e-01, 4.957908e-01, 1.824787e+00, 6.849330e-01, 6.801632e-01, 8.881106e-01, 3.212345e-01, 1.308866e-01, 9.961987e-01, 7.760251e-01, 2.964571e-01, 3.324706e-01, 2.931494e-01, 7.854074e-01, 4.10078…
1.000000e+00	1.085908e+00, 2.636324e-01, 5.922666e-01, 1.174647e+00, 8.529658e-01, 8.562426e-01, 1.495438e+00, 6.850402e-01, 1.080634e+00, 1.539408e+00, 1.156344e-01, 5.931065e-01, 1.197221e+00, 9.024275e-01, 2.280361e-01, 2.679658e-01, 1.662570e+00, 5.874911e-01, 7.516167e-01, 8.569227e-01, 2.682496e-01, 1.268305e-01, 1.037286e+00, 1.062374e+00, 1.826273e-01, 1.906381e-01, 2.547650e-01, 8.458810e-01, 3.72408…
1.200000e+00	1.294268e+00, 2.216279e-01, 6.195451e-01, 7.749968e-01, 7.215884e-01, 6.833253e-01, 1.669167e+00, 6.085868e-01, 1.138246e+00, 1.787897e+00, 7.290472e-02, 5.470677e-01, 9.200787e-01, 8.563110e-01, 2.558833e-01, 1.814566e-01, 1.194202e+00, 5.707595e-01, 7.284404e-01, 8.692803e-01, 1.559990e-01, 1.961065e-01, 1.098666e+00, 1.128512e+00, 1.183688e-01, 1.529360e-01, 2.805853e-01, 7.384610e-01, 2.57979…
1.400000e+00	1.180473e+00, 1.926489e-01, 5.777594e-01, 8.965753e-01, 6.331810e-01, 7.733733e-01, 1.301963e+00, 5.796169e-01, 1.204557e+00, 1.569890e+00, 3.721375e-02, 6.007086e-01, 7.479829e-01, 9.314586e-01, 3.212269e-01, 1.172554e-01, 1.445905e+00, 5.154036e-01, 7.386665e-01, 7.155091e-01, 1.005015e-01, 2.728991e-01, 8.958518e-01, 1.002498e+00, 8.768222e-02, 9.740989e-02, 3.540190e-01, 7.517079e-01, 2.39844…
1.600000e+00	1.421900e+00, 1.540683e-01, 6.441948e-01, 8.761376e-01, 6.830964e-01, 6.705010e-01, 1.234549e+00, 6.993684e-01, 9.829449e-01, 1.727948e+00, 2.388406e-02, 6.011148e-01, 5.557627e-01, 9.867594e-01, 3.462283e-01, 8.583985e-02, 8.623207e-01, 5.674003e-01, 6.794781e-01, 9.315630e-01, 8.060709e-02, 4.526127e-01, 8.191974e-01, 1.352817e+00, 5.614237e-02, 1.522375e-01, 6.582594e-01, 6.330446e-01, 1.95289…
1.800000e+00	1.087147e+00, 2.129549e-01, 7.834359e-01, 7.800333e-01, 7.539393e-01, 9.454267e-01, 8.292783e-01, 6.053786e-01, 1.014957e+00, 1.420512e+00, 1.522869e-02, 5.942449e-01, 3.045089e-01, 9.244795e-01, 3.575988e-01, 4.507033e-02, 8.443724e-01, 5.513110e-01, 7.108055e-01, 8.569677e-01, 6.797164e-02, 4.800475e-01, 1.004038e+00, 1.307868e+00, 5.805178e-02, 2.673005e-01, 8.003897e-01, 4.612586e-01, 2.32038…
2.000000e+00	1.083613e+00, 3.508800e-01, 7.265630e-01, 5.634919e-01, 7.671516e-01, 8.744414e-01, 8.213383e-01, 8.138415e-01, 7.277909e-01, 1.588287e+00, 1.017488e-02, 6.351452e-01, 2.172956e-01, 1.102565e+00, 3.540965e-01, 3.282239e-02, 5.151985e-01, 4.100134e-01, 7.345235e-01, 7.505555e-01, 1.065011e-01, 6.567081e-01, 8.350406e-01, 1.150453e+00, 4.615950e-02, 4.000435e-01, 8.554751e-01, 2.887481e-01, 3.37195…
0.000000e+00	2.284250e-01, 1.039709e+00, 1.478083e+00, 2.674507e+00, 1.704379e-01, 1.461495e+00, 7.273490e-01, 2.933564e+00, 2.145036e+00, 1.035221e+00, 1.558911e-02, 1.651226e+00, 1.696244e+00, 1.615222e+00, 1.775745e+00, 8.387389e-01, 2.140986e+00, 2.416480e+00, 2.399951e+00, 8.048833e-01, 8.243831e-01, 2.429779e+00, 2.401345e+00, 1.882752e+00, 7.683309e-01, 8.581063e-01, 8.085414e-01, 2.170008e+00, 1.69193…
2.000000e-01	4.987550e-01, 1.055083e+00, 1.115393e+00, 2.237558e+00, 4.114509e-01, 1.032050e+00, 5.079732e-01, 2.499281e+00, 1.456888e+00, 1.179415e+00, 1.688039e-01, 1.184285e+00, 1.477415e+00, 9.615874e-01, 8.101985e-01, 6.774131e-01, 2.042336e+00, 1.841009e+00, 1.644569e+00, 5.036063e-01, 5.334689e-01, 1.628286e+00, 1.891195e+00, 1.588955e+00, 6.015286e-01, 4.739275e-01, 6.362343e-01, 1.633964e+00, 1.51465…
4.000000e-01	6.364687e-01, 1.117595e+00, 9.890824e-01, 1.361377e+00, 5.080657e-01, 8.697330e-01, 4.138553e-01, 1.932911e+00, 1.032508e+00, 1.420030e+00, 2.896019e-01, 8.198737e-01, 1.190714e+00, 9.707737e-01, 5.421948e-01, 5.045652e-01, 1.731152e+00, 1.451089e+00, 1.510413e+00, 2.697847e-01, 3.699151e-01, 9.814129e-01, 1.437937e+00, 1.353224e+00, 5.098693e-01, 2.445305e-01, 4.181292e-01, 1.030045e+00, 1.79485…
6.000000e-01	1.006653e+00, 1.104931e+00, 8.550163e-01, 1.343643e+00, 5.164903e-01, 9.234009e-01, 4.362923e-01, 2.103821e+00, 1.048918e+00, 1.499549e+00, 2.734558e-01, 8.623646e-01, 1.174040e+00, 8.975597e-01, 4.304663e-01, 2.747496e-01, 1.591554e+00, 1.071526e+00, 1.305139e+00, 1.693983e-01, 2.246890e-01, 7.917717e-01, 1.034345e+00, 1.182305e+00, 4.295741e-01, 1.239232e-01, 3.122721e-01, 1.015682e+00, 1.74594…
8.000000e-01	6.796527e-01, 1.340363e+00, 5.029611e-01, 1.162502e+00, 6.371153e-01, 1.096571e+00, 4.409800e-01, 1.719183e+00, 9.030678e-01, 1.464374e+00, 3.561092e-01, 7.102993e-01, 1.115513e+00, 1.000157e+00, 3.281391e-01, 1.956667e-01, 1.404626e+00, 9.217867e-01, 1.150256e+00, 1.183718e-01, 1.592617e-01, 5.110511e-01, 8.394389e-01, 1.215176e+00, 2.779107e-01, 1.061063e-01, 2.241636e-01, 7.747666e-01, 1.74162…
1.000000e+00	1.130683e+00, 1.322751e+00, 4.557019e-01, 8.720684e-01, 7.544634e-01, 1.214073e+00, 3.726544e-01, 1.610426e+00, 9.067711e-01, 1.433574e+00, 3.538078e-01, 7.247949e-01, 1.156662e+00, 1.068348e+00, 3.236455e-01, 1.279205e-01, 1.520798e+00, 7.149455e-01, 1.027977e+00, 6.299907e-02, 1.143798e-01, 4.116042e-01, 7.117002e-01, 1.284138e+00, 1.980129e-01, 6.734222e-02, 2.177242e-01, 7.840998e-01, 1.48360…
1.200000e+00	1.119530e+00, 1.393731e+00, 3.076351e-01, 9.184555e-01, 7.871307e-01, 1.375841e+00, 2.673196e-01, 1.260578e+00, 8.410710e-01, 1.426342e+00, 3.310414e-01, 6.227313e-01, 1.124387e+00, 1.266491e+00, 3.343840e-01, 8.687710e-02, 1.461810e+00, 6.278620e-01, 8.053694e-01, 4.362859e-02, 6.526788e-02, 3.367042e-01, 5.723567e-01, 1.332751e+00, 1.144782e-01, 3.507110e-02, 1.898231e-01, 7.983115e-01, 1.55362…
1.400000e+00	1.136424e+00, 1.391388e+00, 1.912983e-01, 1.009892e+00, 1.119216e+00, 1.303974e+00, 2.102012e-01, 1.047108e+00, 8.209613e-01, 1.368026e+00, 4.218799e-01, 6.422890e-01, 8.785468e-01, 1.186827e+00, 3.502707e-01, 6.016168e-02, 1.331142e+00, 6.757215e-01, 8.246451e-01, 2.986262e-02, 3.900556e-02, 2.890287e-01, 4.861618e-01, 1.047454e+00, 8.576795e-02, 3.409081e-02, 2.148371e-01, 7.583524e-01, 1.80116…
1.600000e+00	1.190880e+00, 1.368348e+00, 1.482052e-01, 1.276071e+00, 1.162697e+00, 1.101762e+00, 1.710626e-01, 9.477033e-01, 1.002668e+00, 1.484228e+00, 3.523969e-01, 5.856634e-01, 1.069628e+00, 1.137184e+00, 4.428045e-01, 3.287237e-02, 1.196729e+00, 5.827101e-01, 7.363958e-01, 1.831871e-02, 3.254243e-02, 2.809187e-01, 4.602758e-01, 1.299841e+00, 5.818663e-02, 3.618899e-02, 2.803824e-01, 6.598062e-01, 1.46048…
[truncated: 145 more rows]
