# Supplementary material for: Inference of Vohradský's Models of Genetic Networks by Solving Two-Dimensional Function Optimization Problems
Source: PLoS One. 2013 Dec 30;8(12):e83308. doi: 10.1371/journal.pone.0083308 (PMC3875442; doi:10.1371/journal.pone.0083308)
Supplement: Text S2 — Time-series data used in the ‘Inference in noisy environment’ section (compressed by gzip). (GZ) [file pone.0083308.s002.gz › time_series_data/gene30/100sets/tc.dat3103]

Time "G0" "G1" "G2" "G3" "G4" "G5" "G6" "G7" "G8" "G9" "G10" "G11" "G12" "G13" "G14" "G15" "G16" "G17" "G18" "G19" "G20" "G21" "G22" "G23" "G24" "G25" "G26" "G27" "G28" "G29"
0.000000e+00	8.450908e-01, 2.918705e+00, 2.942330e+00, 1.618433e+00, 1.066162e+00, 1.857140e+00, 1.772508e+00, 2.923995e+00, 2.265241e+00, 6.377381e-01, 1.209809e+00, 8.230094e-01, 9.699177e-01, 2.709851e+00, 1.426623e+00, 4.522186e-01, 1.619383e+00, 1.977407e+00, 2.177490e+00, 3.965421e-01, 2.725645e+00, 1.949344e+00, 1.842684e+00, 2.633016e+00, 9.520448e-03, 1.852020e+00, 1.696763e+00, 9.155633e-01, 1.16903…
2.000000e-01	5.260463e-01, 1.850559e+00, 2.276930e+00, 1.250721e+00, 9.312436e-01, 1.614778e+00, 1.817363e+00, 2.171064e+00, 2.083182e+00, 3.891209e-01, 1.118269e+00, 5.174632e-01, 9.099042e-01, 1.990382e+00, 1.117742e+00, 5.012586e-01, 1.324313e+00, 1.571961e+00, 1.585932e+00, 1.756426e-01, 1.676828e+00, 1.320753e+00, 1.134162e+00, 1.980829e+00, 8.329707e-03, 1.293602e+00, 1.282560e+00, 4.918085e-01, 7.97638…
4.000000e-01	2.930126e-01, 1.638859e+00, 1.309630e+00, 8.669719e-01, 1.075293e+00, 1.725799e+00, 1.736974e+00, 1.925073e+00, 1.581033e+00, 3.493520e-01, 9.584737e-01, 5.659036e-01, 1.047241e+00, 9.600492e-01, 6.726756e-01, 6.194641e-01, 1.377602e+00, 1.184066e+00, 1.470239e+00, 1.389940e-01, 8.016949e-01, 1.247467e+00, 6.555612e-01, 2.543911e+00, 8.567881e-03, 9.149169e-01, 9.376251e-01, 4.726773e-01, 7.65538…
6.000000e-01	2.885901e-01, 1.080894e+00, 9.519368e-01, 5.825017e-01, 1.030033e+00, 1.593996e+00, 1.411180e+00, 1.732272e+00, 1.373474e+00, 2.286724e-01, 9.083065e-01, 6.308816e-01, 1.077530e+00, 7.027078e-01, 5.072578e-01, 6.542210e-01, 1.275157e+00, 7.096651e-01, 1.205300e+00, 9.866143e-02, 5.359488e-01, 1.114083e+00, 3.570980e-01, 2.186959e+00, 1.460967e-02, 8.700818e-01, 7.049116e-01, 5.737597e-01, 5.67793…
8.000000e-01	3.377194e-01, 1.350369e+00, 1.222941e+00, 4.734433e-01, 1.250306e+00, 1.240984e+00, 1.371028e+00, 1.528446e+00, 1.135054e+00, 2.021652e-01, 8.176970e-01, 5.411734e-01, 1.088845e+00, 4.136419e-01, 3.515505e-01, 5.197417e-01, 1.151571e+00, 6.060434e-01, 1.163177e+00, 5.583961e-02, 7.626768e-01, 1.013015e+00, 2.171247e-01, 2.188175e+00, 1.430018e-02, 8.075527e-01, 3.996459e-01, 7.696996e-01, 4.88474…
1.000000e+00	2.424394e-01, 1.417776e+00, 7.486343e-01, 3.755335e-01, 1.522297e+00, 1.185045e+00, 1.272938e+00, 1.273539e+00, 1.092784e+00, 1.769018e-01, 7.823400e-01, 6.957907e-01, 1.068171e+00, 2.007547e-01, 1.827140e-01, 4.917887e-01, 1.021345e+00, 4.536785e-01, 1.057775e+00, 4.324203e-02, 7.363075e-01, 1.215412e+00, 1.104976e-01, 1.914693e+00, 2.297748e-02, 7.872082e-01, 6.225073e-01, 8.668785e-01, 4.95941…
1.200000e+00	2.279595e-01, 1.213296e+00, 8.112476e-01, 3.922673e-01, 1.549458e+00, 9.392566e-01, 1.091528e+00, 9.851820e-01, 1.170251e+00, 2.328170e-01, 6.618921e-01, 7.768177e-01, 9.284584e-01, 1.442105e-01, 1.106012e-01, 4.064282e-01, 1.062639e+00, 2.508525e-01, 9.096114e-01, 3.649874e-02, 8.392496e-01, 8.300720e-01, 6.883335e-02, 2.137869e+00, 5.240337e-02, 6.548841e-01, 7.307699e-01, 1.053334e+00, 4.42952…
1.400000e+00	2.001890e-01, 1.202199e+00, 9.777235e-01, 3.544165e-01, 1.278613e+00, 8.052277e-01, 1.005835e+00, 1.120548e+00, 8.896038e-01, 3.577250e-01, 4.983439e-01, 6.172896e-01, 8.526432e-01, 6.761471e-02, 8.068723e-02, 2.805129e-01, 1.220081e+00, 1.797234e-01, 8.650453e-01, 2.223080e-02, 9.281737e-01, 8.856248e-01, 3.247983e-02, 1.814327e+00, 1.281991e-01, 6.328483e-01, 8.339147e-01, 1.167852e+00, 3.65387…
1.600000e+00	1.687974e-01, 1.456818e+00, 1.406592e+00, 2.884326e-01, 1.735219e+00, 6.627763e-01, 7.550599e-01, 8.448506e-01, 8.435511e-01, 4.324262e-01, 3.869110e-01, 7.307440e-01, 6.718157e-01, 3.964943e-02, 4.032632e-02, 3.126657e-01, 1.115885e+00, 1.176316e-01, 6.814357e-01, 1.699552e-02, 9.822047e-01, 7.256395e-01, 2.512934e-02, 2.000837e+00, 3.674324e-01, 6.323628e-01, 7.979084e-01, 1.139675e+00, 2.96614…
1.800000e+00	1.607259e-01, 1.226028e+00, 1.298267e+00, 2.606930e-01, 1.663168e+00, 4.726185e-01, 4.445234e-01, 1.185656e+00, 1.107638e+00, 4.700683e-01, 2.896547e-01, 5.872471e-01, 5.332575e-01, 2.624692e-02, 2.656995e-02, 2.510964e-01, 1.025399e+00, 9.517753e-02, 4.833750e-01, 1.220312e-02, 8.353170e-01, 6.099716e-01, 2.879919e-02, 2.251478e+00, 5.564149e-01, 5.724204e-01, 9.385379e-01, 1.232870e+00, 2.82192…
2.000000e+00	1.447410e-01, 1.330105e+00, 1.804516e+00, 2.205798e-01, 1.742971e+00, 3.259229e-01, 4.315210e-01, 1.008039e+00, 8.854982e-01, 6.667950e-01, 1.734057e-01, 5.379401e-01, 5.524176e-01, 1.651959e-02, 1.749771e-02, 1.889767e-01, 1.201122e+00, 7.817659e-02, 3.995630e-01, 8.909477e-03, 7.744451e-01, 5.600846e-01, 3.824232e-02, 1.802629e+00, 8.354976e-01, 5.679321e-01, 1.029489e+00, 1.226447e+00, 2.51957…
0.000000e+00	5.598682e-02, 2.036018e+00, 1.699570e+00, 1.216114e+00, 2.483513e+00, 7.070668e-01, 1.907433e+00, 6.135350e-01, 5.597884e-01, 1.521125e+00, 1.606067e+00, 9.571707e-01, 1.725661e+00, 5.549126e-01, 2.885036e+00, 1.958594e-01, 1.464218e+00, 2.265280e+00, 3.709996e-01, 2.125609e+00, 1.990705e+00, 2.082887e+00, 4.704031e-01, 2.592118e+00, 1.344115e-01, 1.848022e+00, 3.730078e-01, 1.978125e+00, 1.10633…
2.000000e-01	3.515087e-02, 1.396815e+00, 1.338405e+00, 9.530322e-01, 2.162908e+00, 4.616580e-01, 1.799742e+00, 8.159734e-01, 3.700200e-01, 1.834357e+00, 1.017354e+00, 6.356214e-01, 1.289197e+00, 5.606229e-01, 1.750929e+00, 3.865382e-01, 1.502331e+00, 1.394685e+00, 7.101056e-01, 1.123172e+00, 1.878363e+00, 1.411089e+00, 5.970923e-01, 1.852925e+00, 5.032387e-01, 1.291684e+00, 6.125645e-01, 1.054126e+00, 1.57641…
4.000000e-01	8.718945e-02, 1.150252e+00, 2.048055e+00, 7.027916e-01, 1.511064e+00, 4.349132e-01, 1.444411e+00, 9.130511e-01, 4.149582e-01, 1.499041e+00, 7.671245e-01, 4.065722e-01, 1.370303e+00, 6.807690e-01, 1.644161e+00, 5.104600e-01, 1.038708e+00, 1.113678e+00, 9.539502e-01, 6.921316e-01, 1.124210e+00, 1.159730e+00, 5.892629e-01, 2.233250e+00, 7.776860e-01, 9.357198e-01, 6.948831e-01, 9.842333e-01, 1.83203…
6.000000e-01	1.684810e-01, 1.232119e+00, 2.230053e+00, 5.627919e-01, 1.240474e+00, 4.068920e-01, 1.309733e+00, 8.079705e-01, 4.395484e-01, 1.438308e+00, 6.969014e-01, 3.010142e-01, 1.077086e+00, 6.152797e-01, 1.324846e+00, 3.905351e-01, 1.139786e+00, 8.616951e-01, 8.815623e-01, 4.791931e-01, 6.007855e-01, 1.008018e+00, 6.373817e-01, 1.976701e+00, 1.031623e+00, 5.415665e-01, 8.157823e-01, 8.758187e-01, 2.18197…
8.000000e-01	2.540558e-01, 1.091353e+00, 1.692742e+00, 6.606383e-01, 9.848639e-01, 4.723048e-01, 1.104504e+00, 7.306147e-01, 4.238934e-01, 1.578954e+00, 6.076666e-01, 2.246783e-01, 1.042436e+00, 5.556898e-01, 1.162609e+00, 3.690344e-01, 7.238925e-01, 7.466611e-01, 1.109128e+00, 3.912645e-01, 4.272977e-01, 1.154639e+00, 6.412613e-01, 2.115367e+00, 8.922530e-01, 4.135628e-01, 9.185186e-01, 7.986741e-01, 1.95765…
1.000000e+00	3.369281e-01, 1.084672e+00, 1.808270e+00, 7.131565e-01, 9.154692e-01, 6.561513e-01, 1.336333e+00, 5.233768e-01, 4.550181e-01, 1.447042e+00, 4.580565e-01, 1.850902e-01, 9.443857e-01, 5.080036e-01, 1.375910e+00, 2.990734e-01, 9.482574e-01, 8.100337e-01, 9.115093e-01, 1.798078e-01, 3.307803e-01, 1.389670e+00, 7.599249e-01, 1.934492e+00, 9.488090e-01, 2.825490e-01, 8.356851e-01, 8.862690e-01, 2.36635…
1.200000e+00	3.546027e-01, 1.126186e+00, 2.135463e+00, 6.135623e-01, 8.876894e-01, 7.304591e-01, 1.139387e+00, 4.735379e-01, 6.013676e-01, 1.484387e+00, 4.383470e-01, 1.839503e-01, 9.197696e-01, 4.780841e-01, 1.088951e+00, 2.128664e-01, 7.874521e-01, 6.426414e-01, 7.769739e-01, 1.418984e-01, 3.760243e-01, 1.600659e+00, 8.929629e-01, 2.184587e+00, 9.342113e-01, 2.415386e-01, 7.819425e-01, 1.102347e+00, 2.03984…
1.400000e+00	2.827007e-01, 1.229478e+00, 2.081177e+00, 6.041184e-01, 9.750534e-01, 7.709278e-01, 1.203384e+00, 4.088776e-01, 6.163278e-01, 1.372986e+00, 3.380903e-01, 2.131962e-01, 6.510184e-01, 4.280801e-01, 9.320336e-01, 1.819920e-01, 9.661025e-01, 5.911201e-01, 8.268696e-01, 9.583391e-02, 4.946315e-01, 1.169198e+00, 8.160528e-01, 2.237657e+00, 9.075066e-01, 3.182581e-01, 9.065928e-01, 8.829331e-01, 1.69876…
1.600000e+00	2.905726e-01, 1.350733e+00, 1.564779e+00, 6.121191e-01, 8.424677e-01, 9.852068e-01, 1.352866e+00, 5.095116e-01, 8.475477e-01, 1.326981e+00, 2.716377e-01, 2.837825e-01, 7.713288e-01, 3.875600e-01, 1.076948e+00, 1.406312e-01, 1.080215e+00, 4.170348e-01, 6.396111e-01, 6.423624e-02, 6.730551e-01, 1.467111e+00, 8.368241e-01, 1.993725e+00, 7.587730e-01, 2.806860e-01, 8.506542e-01, 9.635403e-01, 1.45677…
1.800000e+00	2.128876e-01, 1.289238e+00, 1.653263e+00, 4.648251e-01, 9.215692e-01, 1.106251e+00, 1.483037e+00, 5.445424e-01, 8.387961e-01, 1.854955e+00, 2.155905e-01, 3.538624e-01, 6.241640e-01, 3.166858e-01, 6.389590e-01, 1.198789e-01, 1.034248e+00, 3.452926e-01, 4.861729e-01, 4.655097e-02, 7.225700e-01, 1.861867e+00, 7.763891e-01, 1.871345e+00, 9.563828e-01, 3.021528e-01, 1.038628e+00, 1.240382e+00, 8.79473…
2.000000e+00	1.891682e-01, 1.435665e+00, 1.366695e+00, 4.081874e-01, 7.921408e-01, 1.025576e+00, 1.525453e+00, 7.793618e-01, 9.071794e-01, 1.501780e+00, 1.664649e-01, 3.814817e-01, 5.323628e-01, 2.590003e-01, 6.586869e-01, 1.029727e-01, 1.184348e+00, 4.697022e-01, 4.434721e-01, 3.451338e-02, 9.310651e-01, 1.671731e+00, 5.950912e-01, 2.240453e+00, 1.042400e+00, 3.751221e-01, 1.153424e+00, 1.136380e+00, 7.65010…
0.000000e+00	1.601840e-01, 1.491456e+00, 1.915610e+00, 3.031713e+00, 2.661891e+00, 3.273413e+00, 1.087893e+00, 1.724660e+00, 1.543088e-01, 2.424889e+00, 5.512027e-01, 4.409433e-01, 1.421844e-01, 2.742080e+00, 1.745526e+00, 4.747296e-01, 1.371254e+00, 1.708915e+00, 3.582300e-01, 1.205658e+00, 1.389782e+00, 5.904115e-02, 1.347343e+00, 1.932264e+00, 2.487215e+00, 1.051193e+00, 1.492022e+00, 2.093596e+00, 2.13031…
2.000000e-01	2.484371e-01, 9.896416e-01, 1.269666e+00, 1.985188e+00, 2.231320e+00, 2.335482e+00, 6.770804e-01, 1.616726e+00, 4.576549e-01, 2.128109e+00, 3.424898e-01, 2.960153e-01, 1.251877e-01, 1.762536e+00, 1.600160e+00, 5.876700e-01, 1.358399e+00, 1.822932e+00, 3.223866e-01, 6.092606e-01, 8.731757e-01, 5.095359e-02, 1.414099e+00, 1.942355e+00, 2.189965e+00, 7.044605e-01, 9.562363e-01, 1.364761e+00, 1.64929…
4.000000e-01	4.475917e-01, 7.532194e-01, 1.013862e+00, 1.509218e+00, 1.777514e+00, 1.877507e+00, 5.366841e-01, 1.274802e+00, 5.444864e-01, 1.143143e+00, 2.781809e-01, 2.170041e-01, 1.375199e-01, 1.398026e+00, 1.213489e+00, 3.998877e-01, 1.669385e+00, 1.550663e+00, 1.823856e-01, 4.672814e-01, 4.493013e-01, 5.576310e-02, 1.103151e+00, 2.294331e+00, 1.944523e+00, 4.823035e-01, 7.952854e-01, 9.158555e-01, 1.99987…
6.000000e-01	7.030195e-01, 3.955935e-01, 8.120915e-01, 1.043766e+00, 1.355139e+00, 1.431229e+00, 3.298150e-01, 1.679808e+00, 5.169617e-01, 9.940733e-01, 1.733549e-01, 1.506702e-01, 2.843782e-01, 9.483016e-01, 1.126635e+00, 3.379893e-01, 1.441070e+00, 1.346987e+00, 1.485566e-01, 3.156295e-01, 2.150759e-01, 2.687038e-01, 9.309852e-01, 2.528504e+00, 1.668771e+00, 2.798472e-01, 8.346916e-01, 6.579142e-01, 2.27409…
8.000000e-01	7.489890e-01, 3.490815e-01, 7.580113e-01, 5.681757e-01, 1.362579e+00, 1.058120e+00, 2.185679e-01, 1.201108e+00, 4.676012e-01, 9.046766e-01, 1.126260e-01, 1.767825e-01, 5.475247e-01, 8.131628e-01, 1.189118e+00, 2.208002e-01, 1.270819e+00, 1.449340e+00, 1.304219e-01, 1.756666e-01, 1.501656e-01, 6.575599e-01, 5.847824e-01, 2.004208e+00, 1.559185e+00, 2.830408e-01, 8.091643e-01, 5.221400e-01, 2.15779…
1.000000e+00	1.024308e+00, 2.919734e-01, 6.644625e-01, 4.650674e-01, 1.234961e+00, 1.000799e+00, 2.634525e-01, 1.224676e+00, 5.749462e-01, 5.872455e-01, 8.075233e-02, 1.812883e-01, 5.759087e-01, 5.422245e-01, 1.232797e+00, 1.758371e-01, 1.512266e+00, 1.287932e+00, 1.227551e-01, 1.100064e-01, 7.674925e-02, 9.728742e-01, 6.375283e-01, 2.205714e+00, 1.055856e+00, 2.324036e-01, 8.542625e-01, 4.713818e-01, 1.69626…
1.200000e+00	1.004156e+00, 3.609455e-01, 9.991320e-01, 3.820186e-01, 1.016894e+00, 9.761690e-01, 5.035140e-01, 1.501634e+00, 6.812242e-01, 5.138232e-01, 5.339038e-02, 2.299755e-01, 8.435393e-01, 5.210000e-01, 1.252696e+00, 1.484782e-01, 1.867203e+00, 9.921711e-01, 1.495637e-01, 9.336171e-02, 6.871308e-02, 1.381686e+00, 3.290765e-01, 1.857163e+00, 1.065036e+00, 2.961503e-01, 1.031148e+00, 3.673925e-01, 1.49710…
1.400000e+00	8.731053e-01, 5.664378e-01, 1.143827e+00, 2.357362e-01, 1.160048e+00, 7.901380e-01, 6.115405e-01, 1.438457e+00, 7.518235e-01, 3.124846e-01, 3.719860e-02, 2.533038e-01, 8.531111e-01, 4.606230e-01, 8.723278e-01, 1.246642e-01, 1.671689e+00, 7.225799e-01, 1.932824e-01, 5.327306e-02, 1.872335e-01, 1.142918e+00, 2.475024e-01, 1.618827e+00, 5.244433e-01, 2.782864e-01, 1.051527e+00, 5.541967e-01, 1.31421…
1.600000e+00	1.159643e+00, 6.172731e-01, 1.250474e+00, 1.929163e-01, 9.832115e-01, 8.066381e-01, 8.900564e-01, 1.356218e+00, 8.661484e-01, 3.453412e-01, 2.787913e-02, 3.305288e-01, 9.556061e-01, 3.423283e-01, 8.104959e-01, 1.288784e-01, 1.469057e+00, 5.986604e-01, 2.569075e-01, 4.304325e-02, 4.452510e-01, 1.350537e+00, 1.168373e-01, 1.975227e+00, 4.147936e-01, 3.136815e-01, 1.012175e+00, 8.265157e-01, 8.37952…
1.800000e+00	8.853893e-01, 8.756165e-01, 1.155742e+00, 1.531963e-01, 1.097204e+00, 8.497999e-01, 1.112839e+00, 1.389448e+00, 8.498315e-01, 2.325232e-01, 1.730033e-02, 5.157833e-01, 9.317169e-01, 2.011573e-01, 6.844981e-01, 9.646780e-02, 1.354261e+00, 3.160954e-01, 3.273054e-01, 2.637972e-02, 5.667249e-01, 1.457215e+00, 6.154418e-02, 2.117702e+00, 3.146548e-01, 4.064466e-01, 8.773429e-01, 8.228112e-01, 7.83202…
2.000000e+00	7.015696e-01, 1.216466e+00, 1.741820e+00, 9.720490e-02, 1.355708e+00, 6.849194e-01, 1.099090e+00, 1.176363e+00, 7.678575e-01, 2.857221e-01, 1.684605e-02, 4.424940e-01, 8.176624e-01, 1.494641e-01, 4.212247e-01, 1.013054e-01, 1.526842e+00, 2.844862e-01, 3.548552e-01, 1.455354e-02, 8.912718e-01, 1.634866e+00, 3.454975e-02, 1.772073e+00, 2.662944e-01, 4.077703e-01, 9.132977e-01, 1.068966e+00, 6.20721…
0.000000e+00	8.973080e-01, 6.100941e-01, 1.758667e+00, 1.068004e+00, 1.864963e+00, 3.703574e-01, 1.518148e+00, 1.372910e+00, 1.387293e+00, 2.885704e-01, 4.112619e-01, 1.354051e+00, 8.541532e-01, 1.537330e+00, 1.789832e+00, 1.101751e+00, 1.027656e+00, 1.505565e+00, 2.548405e+00, 1.099410e-01, 1.031331e+00, 2.033193e+00, 2.002748e-01, 8.785086e-01, 1.321884e+00, 3.144293e+00, 2.275321e+00, 2.240708e+00, 1.54829…
2.000000e-01	8.950362e-01, 4.674841e-01, 1.725637e+00, 8.595892e-01, 1.584699e+00, 2.946053e-01, 1.335665e+00, 1.007151e+00, 1.527034e+00, 3.949246e-01, 5.842492e-01, 7.183955e-01, 6.919259e-01, 1.086930e+00, 1.198214e+00, 1.518866e+00, 9.698091e-01, 1.243343e+00, 1.821532e+00, 2.221200e-01, 8.079906e-01, 1.337898e+00, 1.414341e-01, 7.927769e-01, 1.046644e+00, 1.658243e+00, 9.970841e-01, 1.892337e+00, 1.29322…
4.000000e-01	8.751649e-01, 4.585950e-01, 1.856092e+00, 7.258844e-01, 1.422160e+00, 2.507094e-01, 1.224486e+00, 1.091007e+00, 1.707894e+00, 4.772961e-01, 5.958936e-01, 4.964787e-01, 5.582337e-01, 8.027686e-01, 1.226250e+00, 1.462675e+00, 1.140569e+00, 1.121607e+00, 1.409830e+00, 3.190383e-01, 5.194903e-01, 9.637988e-01, 1.554386e-01, 4.584034e-01, 7.382315e-01, 9.724688e-01, 1.037425e+00, 1.307745e+00, 9.42639…
6.000000e-01	1.144511e+00, 6.573209e-01, 1.805882e+00, 4.959263e-01, 1.288081e+00, 2.780381e-01, 1.083752e+00, 1.113346e+00, 1.524510e+00, 5.032337e-01, 5.941921e-01, 4.535864e-01, 4.255058e-01, 7.099627e-01, 7.521720e-01, 1.347560e+00, 1.196823e+00, 7.393760e-01, 1.057198e+00, 3.668402e-01, 3.432629e-01, 9.071617e-01, 4.400760e-01, 4.321585e-01, 6.938615e-01, 6.230109e-01, 6.571784e-01, 9.204265e-01, 9.95332…
8.000000e-01	9.543224e-01, 7.934627e-01, 2.125439e+00, 3.202443e-01, 1.348776e+00, 3.584590e-01, 8.978506e-01, 9.600608e-01, 1.371232e+00, 5.770547e-01, 4.473865e-01, 3.998929e-01, 2.888399e-01, 4.551145e-01, 5.462937e-01, 9.106162e-01, 1.366786e+00, 5.122213e-01, 6.361404e-01, 2.955564e-01, 2.452511e-01, 9.758855e-01, 4.764408e-01, 4.026178e-01, 5.782325e-01, 5.888134e-01, 7.506693e-01, 1.250262e+00, 8.02568…
1.000000e+00	9.088225e-01, 1.146330e+00, 1.771202e+00, 2.960057e-01, 1.524569e+00, 3.516721e-01, 7.671394e-01, 9.582150e-01, 1.108510e+00, 5.158785e-01, 3.981738e-01, 5.950518e-01, 3.021955e-01, 2.509329e-01, 4.716761e-01, 8.034223e-01, 1.413875e+00, 3.464934e-01, 4.093142e-01, 2.410943e-01, 3.642951e-01, 8.883241e-01, 5.509565e-01, 2.330999e-01, 4.666361e-01, 6.830003e-01, 7.467954e-01, 1.366892e+00, 1.03270…
1.200000e+00	5.759664e-01, 1.041969e+00, 2.055410e+00, 2.034500e-01, 1.031416e+00, 2.472111e-01, 5.921482e-01, 9.608686e-01, 1.080701e+00, 5.561148e-01, 2.570763e-01, 5.113096e-01, 3.102446e-01, 1.726106e-01, 3.195662e-01, 6.803737e-01, 1.300498e+00, 3.100417e-01, 3.979803e-01, 2.235976e-01, 5.498755e-01, 8.698706e-01, 5.997440e-01, 1.752920e-01, 4.003881e-01, 5.425473e-01, 7.756800e-01, 1.266410e+00, 8.78641…
1.400000e+00	5.481746e-01, 1.214305e+00, 1.938661e+00, 1.780394e-01, 1.374950e+00, 2.518004e-01, 4.805296e-01, 1.140483e+00, 9.244763e-01, 5.631000e-01, 1.610712e-01, 6.466418e-01, 3.239238e-01, 9.853980e-02, 2.348494e-01, 6.997207e-01, 1.297562e+00, 2.062193e-01, 3.117184e-01, 1.360671e-01, 7.597957e-01, 8.571781e-01, 4.164621e-01, 1.730853e-01, 5.360158e-01, 6.299070e-01, 8.178801e-01, 1.203004e+00, 5.89190…
1.600000e+00	3.720373e-01, 1.284230e+00, 2.281007e+00, 1.133325e-01, 1.534560e+00, 2.034959e-01, 5.451472e-01, 1.259244e+00, 9.948342e-01, 4.508876e-01, 1.178333e-01, 6.937256e-01, 2.138605e-01, 6.167633e-02, 2.132313e-01, 5.177878e-01, 1.536915e+00, 1.520435e-01, 1.970037e-01, 9.047000e-02, 7.620734e-01, 8.472664e-01, 2.639565e-01, 1.186436e-01, 7.403478e-01, 6.747373e-01, 8.003074e-01, 1.083672e+00, 4.77194…
1.800000e+00	2.643393e-01, 1.114191e+00, 2.225705e+00, 8.463454e-02, 1.507526e+00, 1.319910e-01, 3.518820e-01, 1.327695e+00, 9.636672e-01, 4.819380e-01, 7.704100e-02, 5.526550e-01, 1.997237e-01, 3.733454e-02, 1.101567e-01, 4.065379e-01, 1.736597e+00, 2.066517e-01, 1.477084e-01, 6.643394e-02, 7.602955e-01, 7.570229e-01, 2.040999e-01, 9.066677e-02, 9.826598e-01, 4.975961e-01, 1.093686e+00, 1.349054e+00, 4.56100…
2.000000e+00	2.292853e-01, 1.388236e+00, 2.373500e+00, 7.525396e-02, 1.774576e+00, 1.251254e-01, 2.396913e-01, 1.442558e+00, 1.107391e+00, 2.973773e-01, 5.631624e-02, 6.507878e-01, 1.697812e-01, 1.946581e-02, 6.117575e-02, 3.015156e-01, 1.520831e+00, 3.353459e-01, 1.155336e-01, 4.927123e-02, 6.668202e-01, 5.026395e-01, 1.621921e-01, 5.986363e-02, 1.242533e+00, 5.223487e-01, 8.961916e-01, 1.339027e+00, 4.16435…
0.000000e+00	2.460452e+00, 2.802563e+00, 2.028100e+00, 1.462152e-01, 1.769815e+00, 2.562239e+00, 1.121767e+00, 1.571524e+00, 1.422104e-01, 2.757275e+00, 2.018881e+00, 1.304965e+00, 6.727560e-01, 7.583537e-01, 1.995873e+00, 6.031584e-01, 5.971815e-01, 2.085674e+00, 1.811897e+00, 2.338256e+00, 1.183584e+00, 2.702373e+00, 2.937921e-01, 1.843574e+00, 1.570432e+00, 4.897144e-01, 9.940977e-01, 1.265398e+00, 7.68941…
2.000000e-01	1.626023e+00, 1.638566e+00, 1.640201e+00, 2.274780e-01, 1.412022e+00, 2.084845e+00, 1.128476e+00, 1.223832e+00, 4.787212e-01, 1.837976e+00, 1.878182e+00, 8.436307e-01, 6.258838e-01, 8.818021e-01, 1.408001e+00, 4.604965e-01, 8.521521e-01, 1.720859e+00, 1.069627e+00, 1.585782e+00, 1.257850e+00, 2.206642e+00, 4.790064e-01, 2.175140e+00, 1.111415e+00, 2.975633e-01, 1.323342e+00, 8.534130e-01, 1.13819…
4.000000e-01	1.088253e+00, 1.428497e+00, 1.385911e+00, 3.794318e-01, 8.775278e-01, 1.842474e+00, 1.276159e+00, 8.069118e-01, 7.156036e-01, 1.508532e+00, 1.207840e+00, 6.860448e-01, 7.046809e-01, 7.074508e-01, 1.398358e+00, 3.997641e-01, 8.295246e-01, 1.546003e+00, 8.036314e-01, 8.048271e-01, 1.180570e+00, 2.282437e+00, 4.758196e-01, 1.830337e+00, 1.193408e+00, 2.255122e-01, 9.558478e-01, 5.699808e-01, 1.27500…
6.000000e-01	7.918802e-01, 1.084630e+00, 1.009317e+00, 3.102403e-01, 1.134887e+00, 1.521477e+00, 1.220336e+00, 8.872077e-01, 8.089568e-01, 1.275245e+00, 9.491733e-01, 5.180632e-01, 8.489627e-01, 5.584551e-01, 9.830998e-01, 3.285805e-01, 8.237508e-01, 1.315021e+00, 6.673597e-01, 5.562983e-01, 9.196038e-01, 1.940600e+00, 3.403607e-01, 1.995248e+00, 8.571237e-01, 1.935217e-01, 1.058056e+00, 4.180453e-01, 1.06380…
8.000000e-01	6.576853e-01, 8.921820e-01, 8.164557e-01, 3.362713e-01, 9.677561e-01, 1.333471e+00, 1.115645e+00, 1.030848e+00, 1.035166e+00, 1.191856e+00, 6.249584e-01, 5.138101e-01, 9.223762e-01, 3.746262e-01, 5.902529e-01, 2.915150e-01, 1.029078e+00, 1.029768e+00, 6.443534e-01, 4.018329e-01, 1.141346e+00, 1.944590e+00, 2.436451e-01, 2.017481e+00, 7.454071e-01, 3.850842e-01, 9.704049e-01, 3.805399e-01, 8.23161…
1.000000e+00	8.663948e-01, 8.990436e-01, 6.463473e-01, 3.280568e-01, 1.170457e+00, 1.218599e+00, 1.178343e+00, 9.701475e-01, 1.083183e+00, 1.218167e+00, 4.589481e-01, 5.109054e-01, 8.741694e-01, 2.395919e-01, 4.777086e-01, 2.583108e-01, 1.055157e+00, 6.664907e-01, 7.063962e-01, 3.301805e-01, 9.114661e-01, 2.035789e+00, 1.748389e-01, 2.094883e+00, 5.094270e-01, 3.220816e-01, 8.844015e-01, 5.243758e-01, 6.04197…
1.200000e+00	7.304130e-01, 1.159866e+00, 7.734360e-01, 2.687878e-01, 1.489316e+00, 1.096492e+00, 1.526532e+00, 9.318752e-01, 9.032142e-01, 1.050559e+00, 3.530582e-01, 6.005699e-01, 1.033435e+00, 1.567806e-01, 3.417594e-01, 2.046813e-01, 1.107934e+00, 5.887951e-01, 6.296694e-01, 1.759006e-01, 9.869713e-01, 1.770701e+00, 7.854639e-02, 1.721107e+00, 3.753452e-01, 5.166759e-01, 8.329394e-01, 6.858622e-01, 5.14014…
1.400000e+00	5.933327e-01, 1.040262e+00, 7.694482e-01, 3.070029e-01, 1.404809e+00, 7.669764e-01, 1.436642e+00, 9.734239e-01, 1.302475e+00, 1.081549e+00, 2.405655e-01, 6.447900e-01, 1.000806e+00, 7.289254e-02, 2.174645e-01, 1.707528e-01, 1.062959e+00, 3.593623e-01, 6.566543e-01, 1.333317e-01, 1.051715e+00, 1.619934e+00, 5.109415e-02, 2.186085e+00, 2.811352e-01, 4.571511e-01, 1.088713e+00, 8.222335e-01, 4.61383…
1.600000e+00	4.609132e-01, 9.606836e-01, 1.123256e+00, 3.325632e-01, 1.429884e+00, 6.515903e-01, 1.436518e+00, 6.739484e-01, 9.029111e-01, 1.169575e+00, 1.622667e-01, 5.852523e-01, 8.754128e-01, 5.322692e-02, 1.228265e-01, 1.434307e-01, 1.187074e+00, 2.801290e-01, 6.318800e-01, 9.187818e-02, 1.009482e+00, 1.440451e+00, 3.157692e-02, 2.061052e+00, 2.375255e-01, 5.920657e-01, 8.606815e-01, 1.081694e+00, 4.07346…
1.800000e+00	3.877399e-01, 1.204927e+00, 1.466370e+00, 3.312764e-01, 1.762467e+00, 6.062045e-01, 1.485027e+00, 6.685596e-01, 1.268365e+00, 1.301335e+00, 1.517818e-01, 5.746937e-01, 7.269247e-01, 3.302954e-02, 7.128766e-02, 1.283915e-01, 1.086090e+00, 1.806390e-01, 6.430837e-01, 5.572751e-02, 6.793418e-01, 1.378058e+00, 2.333611e-02, 1.844680e+00, 1.918354e-01, 5.337684e-01, 1.100063e+00, 1.096589e+00, 2.70956…
2.000000e+00	2.790982e-01, 1.259341e+00, 1.643046e+00, 2.474890e-01, 1.671314e+00, 4.757165e-01, 1.432116e+00, 8.600335e-01, 1.417147e+00, 1.078272e+00, 1.346156e-01, 6.324337e-01, 6.811074e-01, 2.070887e-02, 4.386569e-02, 1.299755e-01, 1.260413e+00, 1.294029e-01, 4.831201e-01, 3.680138e-02, 1.027679e+00, 1.097383e+00, 2.605541e-02, 2.260693e+00, 3.225236e-01, 5.405751e-01, 1.098666e+00, 1.180770e+00, 1.95542…
0.000000e+00	2.070747e+00, 8.068268e-01, 2.437639e+00, 3.147960e+00, 2.119198e+00, 2.653048e+00, 1.875869e+00, 2.370594e+00, 7.378700e-01, 2.149845e-01, 6.753924e-01, 2.600893e+00, 1.637960e+00, 2.892045e-01, 1.497148e+00, 1.100383e+00, 1.112558e+00, 8.583326e-01, 3.428077e-02, 4.020399e-01, 4.112884e-01, 1.462231e+00, 6.783252e-01, 1.903086e+00, 5.660735e-01, 5.361615e-01, 1.952430e+00, 5.868623e-01, 2.70237…
2.000000e-01	1.478732e+00, 1.124125e+00, 1.798573e+00, 2.223164e+00, 1.748714e+00, 1.976016e+00, 1.757262e+00, 2.142071e+00, 1.170576e+00, 1.418934e-01, 5.157944e-01, 1.749285e+00, 1.402247e+00, 4.692166e-01, 1.531438e+00, 8.433497e-01, 9.800560e-01, 5.818602e-01, 3.729139e-01, 3.173567e-01, 6.721227e-01, 1.093334e+00, 3.859631e-01, 2.196476e+00, 3.521407e-01, 4.389183e-01, 1.561076e+00, 8.122632e-01, 1.62715…
4.000000e-01	8.306278e-01, 1.264244e+00, 1.154344e+00, 1.392369e+00, 1.503983e+00, 1.502409e+00, 1.311393e+00, 1.436181e+00, 1.158372e+00, 1.338313e-01, 3.124941e-01, 9.993116e-01, 1.460473e+00, 4.865830e-01, 1.519447e+00, 6.904982e-01, 7.728954e-01, 4.060217e-01, 6.808188e-01, 1.959316e-01, 9.180457e-01, 7.894586e-01, 2.041931e-01, 2.245457e+00, 2.678987e-01, 2.980662e-01, 8.423094e-01, 8.693745e-01, 1.67968…
6.000000e-01	7.044319e-01, 1.436427e+00, 1.163038e+00, 1.206940e+00, 1.455462e+00, 1.353224e+00, 1.111337e+00, 1.132048e+00, 1.104758e+00, 1.891463e-01, 2.884299e-01, 8.138805e-01, 8.739124e-01, 5.296593e-01, 1.017351e+00, 4.740595e-01, 8.456462e-01, 2.785581e-01, 7.147161e-01, 1.672407e-01, 8.110940e-01, 1.105473e+00, 1.043444e-01, 2.174413e+00, 2.012838e-01, 2.350672e-01, 6.852303e-01, 1.196072e+00, 1.23004…
8.000000e-01	4.694190e-01, 1.182293e+00, 6.797727e-01, 1.168882e+00, 1.273056e+00, 1.138496e+00, 1.110123e+00, 8.086374e-01, 8.326106e-01, 3.619076e-01, 2.574878e-01, 5.759906e-01, 9.068529e-01, 5.218304e-01, 9.063424e-01, 4.794938e-01, 6.627417e-01, 1.913686e-01, 8.465837e-01, 1.027018e-01, 9.410767e-01, 1.338102e+00, 7.437283e-02, 1.902103e+00, 1.515732e-01, 3.031990e-01, 5.517559e-01, 1.105878e+00, 1.24828…
1.000000e+00	2.860202e-01, 1.272683e+00, 9.511737e-01, 1.055033e+00, 1.174155e+00, 8.715719e-01, 1.451997e+00, 5.620549e-01, 7.868333e-01, 8.167767e-01, 2.307283e-01, 5.432513e-01, 8.136598e-01, 3.839562e-01, 1.051493e+00, 3.556351e-01, 6.779333e-01, 1.655661e-01, 7.348129e-01, 6.755177e-02, 8.608949e-01, 1.393020e+00, 1.112929e-01, 2.361215e+00, 2.472486e-01, 2.886262e-01, 5.957780e-01, 1.104946e+00, 1.63753…
1.200000e+00	2.724637e-01, 1.525783e+00, 9.004586e-01, 8.968203e-01, 1.246322e+00, 8.124513e-01, 1.192480e+00, 5.755681e-01, 6.966734e-01, 9.354044e-01, 1.622963e-01, 4.555612e-01, 7.069711e-01, 3.140860e-01, 1.071049e+00, 2.613981e-01, 9.776253e-01, 1.204662e-01, 5.144480e-01, 4.975813e-02, 7.569523e-01, 1.369540e+00, 2.274980e-01, 1.919614e+00, 4.915839e-01, 3.519269e-01, 7.433613e-01, 1.067194e+00, 1.52412…
1.400000e+00	1.970960e-01, 1.554364e+00, 1.349103e+00, 6.139688e-01, 1.192208e+00, 8.585988e-01, 1.290692e+00, 6.552795e-01, 5.371804e-01, 1.139953e+00, 1.124754e-01, 4.682778e-01, 6.039746e-01, 3.274018e-01, 9.990561e-01, 2.196685e-01, 1.065363e+00, 7.559912e-02, 4.580835e-01, 3.237112e-02, 9.100869e-01, 1.165991e+00, 3.566087e-01, 1.640793e+00, 6.245604e-01, 3.253984e-01, 6.824296e-01, 1.061395e+00, 1.31707…
1.600000e+00	1.529057e-01, 1.481249e+00, 1.554465e+00, 5.730290e-01, 1.011445e+00, 6.912955e-01, 1.513592e+00, 6.702383e-01, 5.369597e-01, 1.084921e+00, 8.155247e-02, 3.809594e-01, 4.964005e-01, 2.326348e-01, 9.135128e-01, 1.702514e-01, 1.309159e+00, 8.291323e-02, 4.114941e-01, 1.615712e-02, 8.467060e-01, 1.745932e+00, 3.846630e-01, 2.138410e+00, 8.489960e-01, 2.772447e-01, 9.580045e-01, 1.184969e+00, 1.25898…
1.800000e+00	1.426766e-01, 1.215099e+00, 1.266478e+00, 4.326754e-01, 1.026762e+00, 7.931215e-01, 1.505033e+00, 8.339802e-01, 7.675621e-01, 1.093030e+00, 6.129481e-02, 4.053442e-01, 4.803493e-01, 2.605247e-01, 9.415132e-01, 1.512193e-01, 1.237985e+00, 1.852300e-01, 2.364821e-01, 1.524025e-02, 9.931659e-01, 1.559550e+00, 3.441169e-01, 1.912308e+00, 1.054352e+00, 3.127552e-01, 7.706437e-01, 1.241303e+00, 1.17651…
2.000000e+00	1.464079e-01, 1.264593e+00, 1.874979e+00, 2.777346e-01, 1.228036e+00, 7.871316e-01, 1.147633e+00, 1.016913e+00, 7.028881e-01, 9.567253e-01, 4.321097e-02, 4.716733e-01, 3.224335e-01, 2.450186e-01, 7.915874e-01, 1.065042e-01, 1.341347e+00, 3.354066e-01, 2.206406e-01, 1.033770e-02, 8.988301e-01, 1.274738e+00, 2.425466e-01, 1.879016e+00, 9.396994e-01, 3.044396e-01, 9.530333e-01, 1.165828e+00, 1.06836…
0.000000e+00	2.709342e+00, 2.567735e+00, 1.533771e+00, 1.402998e+00, 1.575480e+00, 2.562517e+00, 2.415003e+00, 2.910047e+00, 2.830145e-02, 1.923211e+00, 9.543100e-01, 2.116855e+00, 1.038759e+00, 2.673608e+00, 2.135387e+00, 1.919795e+00, 3.731783e-01, 1.922730e-01, 1.282979e+00, 1.842860e+00, 1.531543e+00, 1.269508e-01, 7.652196e-01, 1.395028e-01, 2.105251e-01, 2.571077e+00, 1.097609e+00, 2.594776e+00, 2.33355…
2.000000e-01	1.316664e+00, 2.511469e+00, 1.380184e+00, 1.018780e+00, 1.427019e+00, 2.217333e+00, 1.200058e+00, 1.547619e+00, 2.290840e-01, 1.294636e+00, 7.151847e-01, 1.478571e+00, 6.077388e-01, 1.716541e+00, 1.840285e+00, 1.599475e+00, 5.686404e-01, 1.764791e-01, 1.292305e+00, 1.175023e+00, 8.758596e-01, 8.191833e-02, 9.106191e-01, 9.771109e-02, 4.479011e-01, 1.515868e+00, 9.482401e-01, 1.843571e+00, 2.36109…
4.000000e-01	8.410462e-01, 1.878554e+00, 7.646260e-01, 1.067568e+00, 9.108433e-01, 2.041989e+00, 8.670844e-01, 1.245397e+00, 4.591441e-01, 1.095297e+00, 8.259318e-01, 8.441050e-01, 5.362898e-01, 1.337588e+00, 1.502931e+00, 1.827640e+00, 7.346979e-01, 1.259136e-01, 9.086088e-01, 1.071997e+00, 5.116479e-01, 1.093246e-01, 1.008208e+00, 9.811706e-02, 7.913723e-01, 1.239946e+00, 1.054431e+00, 2.080985e+00, 2.33622…
6.000000e-01	5.109700e-01, 1.680223e+00, 7.688544e-01, 8.782286e-01, 7.194347e-01, 1.560582e+00, 7.062718e-01, 1.066452e+00, 6.254858e-01, 6.366947e-01, 4.634575e-01, 5.402474e-01, 3.896213e-01, 9.423529e-01, 1.235596e+00, 1.582614e+00, 8.168711e-01, 1.729014e-01, 6.420344e-01, 8.733784e-01, 2.733047e-01, 4.345033e-01, 8.444210e-01, 6.071526e-02, 1.019782e+00, 7.581490e-01, 8.861386e-01, 1.812946e+00, 2.56064…
8.000000e-01	3.036263e-01, 1.627368e+00, 6.683848e-01, 7.237439e-01, 8.377563e-01, 1.284650e+00, 4.082019e-01, 9.014624e-01, 6.791183e-01, 8.056768e-01, 3.749424e-01, 3.697750e-01, 3.461506e-01, 7.904672e-01, 9.117378e-01, 1.348600e+00, 1.021251e+00, 2.988802e-01, 4.558069e-01, 9.296182e-01, 1.424136e-01, 7.098690e-01, 7.836647e-01, 4.499798e-02, 1.174378e+00, 4.961986e-01, 8.475378e-01, 1.598903e+00, 2.09884…
1.000000e+00	1.986457e-01, 1.512377e+00, 3.661667e-01, 5.583043e-01, 7.054899e-01, 2.080516e+00, 4.377039e-01, 8.830381e-01, 7.338272e-01, 7.979642e-01, 2.363255e-01, 2.768685e-01, 2.085619e-01, 7.258042e-01, 1.035516e+00, 9.019856e-01, 1.175141e+00, 4.603626e-01, 3.641459e-01, 7.609080e-01, 8.993126e-02, 1.123693e+00, 8.370927e-01, 3.647659e-02, 1.272336e+00, 4.342991e-01, 9.925014e-01, 1.435047e+00, 2.29872…
1.200000e+00	1.393850e-01, 1.416688e+00, 3.282767e-01, 3.984128e-01, 7.872536e-01, 1.839209e+00, 6.768999e-01, 9.747775e-01, 8.761697e-01, 8.763339e-01, 1.514658e-01, 3.030001e-01, 1.815019e-01, 5.554080e-01, 1.071716e+00, 7.647395e-01, 1.426866e+00, 6.770093e-01, 2.502444e-01, 4.316916e-01, 1.014064e-01, 1.453189e+00, 8.607041e-01, 2.575183e-02, 1.281969e+00, 3.517433e-01, 1.057976e+00, 1.349709e+00, 2.38996…
1.400000e+00	1.163266e-01, 1.530205e+00, 2.805824e-01, 3.570615e-01, 7.457831e-01, 1.674410e+00, 9.089878e-01, 9.240029e-01, 8.381797e-01, 9.813788e-01, 1.151590e-01, 2.122353e-01, 1.808615e-01, 4.679887e-01, 9.063504e-01, 7.251886e-01, 1.453905e+00, 7.732495e-01, 1.755856e-01, 2.866980e-01, 2.331508e-01, 1.165657e+00, 7.759414e-01, 2.072480e-02, 1.307744e+00, 3.277856e-01, 1.048939e+00, 1.366680e+00, 2.03144…
1.600000e+00	1.258595e-01, 1.540521e+00, 2.199589e-01, 2.642241e-01, 7.920953e-01, 2.055681e+00, 9.493237e-01, 1.113015e+00, 1.076257e+00, 8.306317e-01, 9.740024e-02, 3.172392e-01, 1.593783e-01, 4.244680e-01, 9.568566e-01, 5.109393e-01, 1.380364e+00, 1.042713e+00, 1.586893e-01, 1.957264e-01, 4.493063e-01, 1.333401e+00, 9.054820e-01, 1.553367e-02, 1.294768e+00, 3.017002e-01, 9.385891e-01, 1.118644e+00, 1.88436…
1.800000e+00	1.587450e-01, 1.245583e+00, 1.714421e-01, 1.819936e-01, 9.783713e-01, 1.855700e+00, 9.937297e-01, 1.049824e+00, 1.056792e+00, 8.217100e-01, 5.602498e-02, 3.574371e-01, 2.423092e-01, 3.706920e-01, 8.707731e-01, 3.786616e-01, 1.328014e+00, 9.552841e-01, 8.854484e-02, 1.341283e-01, 7.485888e-01, 1.909674e+00, 6.303034e-01, 1.033819e-02, 1.643350e+00, 3.131115e-01, 1.078481e+00, 1.292195e+00, 1.49852…
2.000000e+00	2.416954e-01, 1.031937e+00, 1.391540e-01, 1.366288e-01, 9.405899e-01, 1.698122e+00, 1.019011e+00, 1.406488e+00, 1.000358e+00, 6.405404e-01, 4.214148e-02, 3.748359e-01, 2.703323e-01, 3.372083e-01, 8.285573e-01, 3.109625e-01, 1.572623e+00, 9.862944e-01, 7.881983e-02, 1.063805e-01, 7.889500e-01, 1.484152e+00, 3.783724e-01, 1.070824e-02, 1.443147e+00, 3.002012e-01, 9.156293e-01, 9.457924e-01, 9.52148…
0.000000e+00	9.764881e-01, 1.998919e+00, 8.858683e-01, 1.597415e-01, 2.998249e+00, 2.627115e+00, 8.876496e-01, 1.648663e+00, 2.748483e+00, 1.449907e+00, 6.374787e-01, 3.066441e+00, 2.428277e+00, 1.918454e+00, 2.694674e+00, 1.920052e+00, 2.435392e+00, 2.471509e+00, 2.579234e+00, 1.593915e-01, 1.308862e+00, 5.216708e-01, 2.306155e+00, 2.711175e-01, 5.521997e-01, 1.461382e+00, 2.257847e+00, 1.400547e+00, 8.65455…
2.000000e-01	5.920083e-01, 1.596923e+00, 7.184256e-01, 8.722913e-02, 1.955228e+00, 2.175510e+00, 6.984743e-01, 1.267814e+00, 2.723169e+00, 1.018926e+00, 8.035586e-01, 1.788458e+00, 1.695472e+00, 1.485917e+00, 1.927334e+00, 1.700644e+00, 1.795184e+00, 1.683090e+00, 2.504084e+00, 3.016663e-01, 8.739021e-01, 3.722540e-01, 1.459868e+00, 2.636797e-01, 7.262430e-01, 1.038753e+00, 1.709798e+00, 9.762978e-01, 5.71087…
4.000000e-01	3.831145e-01, 9.032232e-01, 5.615564e-01, 7.812421e-02, 1.803968e+00, 1.909334e+00, 4.599643e-01, 1.497279e+00, 2.555962e+00, 7.879636e-01, 6.092270e-01, 1.204789e+00, 1.719831e+00, 1.021661e+00, 1.003539e+00, 1.224368e+00, 1.272107e+00, 1.517422e+00, 1.872100e+00, 3.455747e-01, 5.784901e-01, 2.310119e-01, 1.009856e+00, 2.312731e-01, 8.759747e-01, 7.279114e-01, 9.597018e-01, 4.910025e-01, 4.61052…
6.000000e-01	5.979795e-01, 7.628677e-01, 4.416988e-01, 5.732368e-02, 1.695710e+00, 1.446637e+00, 2.345250e-01, 1.210742e+00, 2.109981e+00, 5.487034e-01, 7.016281e-01, 9.361846e-01, 1.174413e+00, 6.465710e-01, 7.362051e-01, 1.199868e+00, 1.519463e+00, 8.701403e-01, 2.324362e+00, 3.880593e-01, 3.435750e-01, 2.148815e-01, 6.511903e-01, 1.687940e-01, 1.089461e+00, 6.961112e-01, 6.268041e-01, 3.949451e-01, 3.95312…
8.000000e-01	8.786075e-01, 7.621846e-01, 4.575025e-01, 7.662086e-02, 1.631564e+00, 1.152940e+00, 1.730319e-01, 1.461301e+00, 1.527494e+00, 4.165721e-01, 9.011157e-01, 8.783298e-01, 1.211776e+00, 4.356084e-01, 3.810422e-01, 8.405726e-01, 1.071990e+00, 1.038214e+00, 1.832736e+00, 3.379750e-01, 2.152763e-01, 3.014458e-01, 4.212091e-01, 1.108147e-01, 6.644887e-01, 5.545348e-01, 5.753278e-01, 4.158561e-01, 3.86426…
1.000000e+00	7.133260e-01, 7.398400e-01, 6.757646e-01, 1.986187e-01, 1.725039e+00, 8.283569e-01, 1.334886e-01, 1.085157e+00, 1.590241e+00, 5.022725e-01, 7.382211e-01, 8.570648e-01, 1.128383e+00, 2.504894e-01, 2.407967e-01, 7.863612e-01, 9.694526e-01, 7.745127e-01, 1.884559e+00, 2.246240e-01, 1.560917e-01, 3.418302e-01, 2.849478e-01, 9.249818e-02, 4.732998e-01, 5.495432e-01, 6.699006e-01, 5.986427e-01, 3.35304…
1.200000e+00	8.455694e-01, 9.828196e-01, 8.458824e-01, 2.777728e-01, 1.668243e+00, 7.068534e-01, 6.654882e-02, 7.991527e-01, 1.058979e+00, 6.037807e-01, 8.128832e-01, 5.810851e-01, 1.167264e+00, 1.527543e-01, 1.504978e-01, 5.355503e-01, 5.765711e-01, 5.258730e-01, 1.739567e+00, 1.753886e-01, 1.789011e-01, 3.294354e-01, 4.002927e-01, 6.472341e-02, 4.662782e-01, 7.425002e-01, 8.519314e-01, 8.450386e-01, 2.80944…
1.400000e+00	5.699202e-01, 8.565669e-01, 1.062814e+00, 4.372452e-01, 2.120468e+00, 4.266830e-01, 6.627254e-02, 5.779381e-01, 8.673584e-01, 7.689584e-01, 8.242795e-01, 6.517156e-01, 1.087440e+00, 7.924343e-02, 9.316758e-02, 4.552995e-01, 6.273118e-01, 3.414286e-01, 1.556784e+00, 1.068271e-01, 2.235693e-01, 3.390793e-01, 4.209783e-01, 3.785571e-02, 3.245041e-01, 6.237659e-01, 8.630994e-01, 1.054401e+00, 2.16936…
1.600000e+00	5.533985e-01, 1.032103e+00, 1.282649e+00, 6.269567e-01, 1.894889e+00, 4.194278e-01, 4.370606e-02, 4.833433e-01, 9.735631e-01, 8.046692e-01, 6.955772e-01, 7.140994e-01, 9.758754e-01, 4.967539e-02, 6.132270e-02, 4.561299e-01, 6.710703e-01, 2.560737e-01, 1.445461e+00, 7.612907e-02, 2.262496e-01, 3.612135e-01, 6.446628e-01, 4.020495e-02, 2.278910e-01, 6.152710e-01, 7.717157e-01, 1.111347e+00, 2.03341…
1.800000e+00	4.215679e-01, 1.342923e+00, 1.458420e+00, 5.579900e-01, 1.636308e+00, 3.368273e-01, 2.898070e-02, 3.932954e-01, 9.971440e-01, 1.110543e+00, 7.463355e-01, 6.562819e-01, 8.416097e-01, 3.316933e-02, 3.256810e-02, 3.434762e-01, 6.988408e-01, 1.976554e-01, 1.054364e+00, 6.027057e-02, 2.856621e-01, 2.995547e-01, 6.474704e-01, 3.178556e-02, 2.032318e-01, 5.805160e-01, 6.972294e-01, 9.457806e-01, 1.84446…
2.000000e+00	3.564284e-01, 1.479126e+00, 1.879289e+00, 6.110281e-01, 1.671459e+00, 2.295772e-01, 2.401592e-02, 3.165023e-01, 9.613313e-01, 1.428969e+00, 7.324775e-01, 6.468995e-01, 5.827414e-01, 1.781629e-02, 2.315757e-02, 3.088082e-01, 6.988073e-01, 1.389272e-01, 9.830722e-01, 4.020350e-02, 3.022584e-01, 3.488078e-01, 8.089122e-01, 1.947639e-02, 2.983248e-01, 5.073385e-01, 7.531100e-01, 1.297440e+00, 1.98443…
0.000000e+00	6.220986e-01, 1.553485e+00, 1.538235e+00, 8.633199e-01, 1.719263e+00, 2.597687e+00, 1.570330e+00, 1.779516e+00, 8.029156e-01, 4.167189e-01, 7.739459e-01, 1.331613e+00, 1.757761e+00, 9.615080e-01, 1.602181e+00, 8.989835e-01, 1.559762e+00, 6.919072e-01, 8.491301e-01, 7.371907e-01, 7.795303e-01, 1.555367e+00, 2.163607e+00, 8.365765e-01, 1.882548e+00, 4.293875e-01, 1.097063e+00, 1.960295e+00, 3.03253…
2.000000e-01	3.315658e-01, 1.224190e+00, 1.568467e+00, 6.481436e-01, 1.548751e+00, 2.286024e+00, 1.858825e+00, 2.002070e+00, 9.766650e-01, 2.846774e-01, 5.312466e-01, 9.169215e-01, 1.326195e+00, 8.299110e-01, 1.296371e+00, 6.936509e-01, 1.407640e+00, 7.832923e-01, 9.728651e-01, 4.817216e-01, 1.021404e+00, 1.657715e+00, 1.218835e+00, 5.802253e-01, 1.925153e+00, 2.802709e-01, 1.025244e+00, 1.367066e+00, 2.75107…
4.000000e-01	2.715819e-01, 1.123599e+00, 1.104083e+00, 5.077525e-01, 1.446793e+00, 1.891861e+00, 1.751648e+00, 1.806307e+00, 1.001995e+00, 2.309664e-01, 5.861414e-01, 5.927213e-01, 1.187254e+00, 6.599362e-01, 1.305554e+00, 6.087423e-01, 1.332343e+00, 1.015687e+00, 9.086830e-01, 3.012525e-01, 8.950748e-01, 1.478286e+00, 6.804239e-01, 4.378060e-01, 1.369299e+00, 2.198447e-01, 8.693560e-01, 1.356837e+00, 1.97323…
6.000000e-01	2.334881e-01, 1.088129e+00, 7.836936e-01, 3.433073e-01, 1.152397e+00, 1.471507e+00, 1.279775e+00, 1.078328e+00, 1.132421e+00, 2.061133e-01, 5.662971e-01, 3.910690e-01, 8.583534e-01, 6.251451e-01, 9.746487e-01, 4.150949e-01, 1.266123e+00, 9.287415e-01, 9.125426e-01, 2.352081e-01, 8.259216e-01, 1.461244e+00, 3.462976e-01, 3.248804e-01, 1.704439e+00, 1.820384e-01, 1.192911e+00, 1.145562e+00, 1.82318…
8.000000e-01	3.829345e-01, 9.792819e-01, 6.044973e-01, 3.365916e-01, 9.286910e-01, 1.457323e+00, 1.454541e+00, 1.424123e+00, 1.115317e+00, 1.602863e-01, 4.038301e-01, 3.301181e-01, 7.707099e-01, 5.832401e-01, 1.173689e+00, 3.603897e-01, 1.369703e+00, 1.007510e+00, 8.157808e-01, 1.479071e-01, 9.399654e-01, 1.579986e+00, 1.806750e-01, 2.606705e-01, 1.639656e+00, 2.127463e-01, 8.266391e-01, 9.543912e-01, 1.27971…
1.000000e+00	5.283690e-01, 8.211712e-01, 5.594035e-01, 2.286277e-01, 1.239747e+00, 1.346493e+00, 1.397411e+00, 1.253768e+00, 1.059337e+00, 1.613047e-01, 3.230282e-01, 3.468302e-01, 7.893555e-01, 4.385785e-01, 8.136977e-01, 2.310729e-01, 1.184973e+00, 1.220946e+00, 5.359688e-01, 8.355009e-02, 8.725470e-01, 1.585670e+00, 1.394439e-01, 1.893324e-01, 1.541950e+00, 3.230187e-01, 1.174926e+00, 8.387442e-01, 1.06702…
1.200000e+00	6.573323e-01, 7.376051e-01, 4.924834e-01, 2.242435e-01, 1.189468e+00, 1.015519e+00, 1.616513e+00, 1.238817e+00, 1.249864e+00, 1.823238e-01, 2.548770e-01, 4.008798e-01, 7.861919e-01, 3.537902e-01, 7.197915e-01, 2.745366e-01, 1.229574e+00, 1.099135e+00, 5.922660e-01, 6.173008e-02, 8.460989e-01, 1.592269e+00, 9.203317e-02, 1.456628e-01, 1.192521e+00, 3.671037e-01, 1.083676e+00, 6.866034e-01, 8.79919…
1.400000e+00	7.069079e-01, 6.638668e-01, 4.207505e-01, 1.728400e-01, 1.460517e+00, 9.779572e-01, 1.407491e+00, 1.353262e+00, 1.211840e+00, 1.833418e-01, 1.628346e-01, 4.975106e-01, 7.276323e-01, 1.959374e-01, 4.587750e-01, 1.877620e-01, 1.092177e+00, 8.304476e-01, 5.851405e-01, 4.480536e-02, 8.497081e-01, 1.573435e+00, 4.224879e-02, 1.125665e-01, 8.851425e-01, 5.143870e-01, 7.101868e-01, 6.000028e-01, 6.85975…
1.600000e+00	7.642814e-01, 8.045752e-01, 6.406776e-01, 1.523317e-01, 1.507417e+00, 7.519798e-01, 1.716523e+00, 1.311684e+00, 1.278479e+00, 2.073145e-01, 1.511203e-01, 5.284403e-01, 8.580848e-01, 1.130751e-01, 3.213920e-01, 1.632529e-01, 1.350711e+00, 6.271088e-01, 4.248262e-01, 3.023063e-02, 1.132689e+00, 1.546392e+00, 2.346343e-02, 8.383789e-02, 6.454790e-01, 4.850399e-01, 1.163084e+00, 8.547287e-01, 6.56669…
1.800000e+00	5.667825e-01, 9.337817e-01, 9.551220e-01, 1.197938e-01, 1.541277e+00, 8.433033e-01, 1.257398e+00, 1.236643e+00, 1.268599e+00, 2.504911e-01, 8.470019e-02, 5.406644e-01, 8.747385e-01, 6.946935e-02, 2.200022e-01, 1.477822e-01, 1.188156e+00, 5.466594e-01, 5.314491e-01, 2.179543e-02, 1.041075e+00, 1.759516e+00, 1.210503e-02, 5.539899e-02, 4.287968e-01, 4.774751e-01, 8.581668e-01, 8.499969e-01, 4.64580…
2.000000e+00	5.408486e-01, 1.125380e+00, 1.012148e+00, 1.411850e-01, 1.358316e+00, 6.666124e-01, 1.396782e+00, 1.364930e+00, 1.144114e+00, 2.929463e-01, 7.344610e-02, 4.973782e-01, 7.988094e-01, 4.309014e-02, 1.065975e-01, 1.195717e-01, 9.830594e-01, 3.756055e-01, 5.137028e-01, 1.379718e-02, 1.013313e+00, 1.186455e+00, 6.622847e-03, 4.822276e-02, 3.126102e-01, 5.342227e-01, 9.559111e-01, 1.078129e+00, 3.80596…
0.000000e+00	2.339852e+00, 2.979107e+00, 3.316765e-02, 3.249070e+00, 5.907444e-02, 1.658749e-02, 5.236042e-01, 2.777420e+00, 6.204270e-01, 2.299333e+00, 8.945928e-01, 7.964011e-01, 3.365762e-01, 2.763205e+00, 1.868029e+00, 3.427926e-01, 1.063175e+00, 2.986265e+00, 2.093600e+00, 2.455203e-01, 2.564955e+00, 2.196255e+00, 3.669778e-01, 1.792566e+00, 4.991100e-01, 1.351933e+00, 2.117955e+00, 3.188104e-01, 2.45115…
2.000000e-01	1.320116e+00, 1.708912e+00, 4.712679e-01, 1.828151e+00, 6.368931e-02, 5.038241e-01, 7.829010e-01, 2.051623e+00, 1.221451e+00, 1.496731e+00, 7.642326e-01, 5.115544e-01, 4.861708e-01, 2.068235e+00, 2.111482e+00, 3.626812e-01, 1.094968e+00, 1.663693e+00, 1.441471e+00, 1.240090e-01, 1.444368e+00, 1.853519e+00, 1.948078e-01, 1.705910e+00, 3.719825e-01, 7.869820e-01, 1.380514e+00, 2.670284e-01, 1.85590…
4.000000e-01	7.615352e-01, 1.395482e+00, 7.797424e-01, 1.342765e+00, 8.022013e-02, 1.037979e+00, 9.383616e-01, 1.626618e+00, 1.237155e+00, 1.228888e+00, 6.633343e-01, 3.453056e-01, 7.508568e-01, 1.489262e+00, 1.289996e+00, 3.311780e-01, 1.145641e+00, 1.396613e+00, 9.918311e-01, 1.204449e-01, 6.192994e-01, 2.101062e+00, 8.827940e-02, 1.828250e+00, 2.959504e-01, 5.087930e-01, 9.521948e-01, 1.754618e-01, 1.80097…
6.000000e-01	5.067141e-01, 1.091323e+00, 9.081041e-01, 1.096713e+00, 1.226945e-01, 9.859308e-01, 8.667064e-01, 1.690581e+00, 1.011800e+00, 9.045635e-01, 5.789145e-01, 1.844687e-01, 7.981212e-01, 9.200859e-01, 1.360984e+00, 2.806418e-01, 1.388069e+00, 1.172670e+00, 8.982396e-01, 5.561228e-02, 5.293079e-01, 1.520315e+00, 6.025191e-02, 2.218918e+00, 2.248027e-01, 3.252038e-01, 6.753981e-01, 2.383489e-01, 1.41563…
8.000000e-01	6.546625e-01, 9.155807e-01, 5.869768e-01, 8.628613e-01, 2.771415e-01, 1.383398e+00, 9.819103e-01, 1.157964e+00, 1.091208e+00, 6.349266e-01, 5.070647e-01, 2.017239e-01, 8.343239e-01, 7.530343e-01, 9.978941e-01, 2.212367e-01, 9.854935e-01, 8.604794e-01, 8.126635e-01, 4.565966e-02, 5.104895e-01, 1.878118e+00, 3.117629e-02, 1.597295e+00, 2.199192e-01, 3.413976e-01, 7.610566e-01, 4.769267e-01, 1.16417…
1.000000e+00	4.960190e-01, 1.325069e+00, 6.441270e-01, 5.951955e-01, 4.556632e-01, 1.755640e+00, 1.088358e+00, 1.495009e+00, 7.378065e-01, 4.907093e-01, 3.025856e-01, 3.631532e-01, 8.298512e-01, 4.445108e-01, 6.752193e-01, 1.617727e-01, 1.269510e+00, 5.155576e-01, 6.126257e-01, 3.344890e-02, 7.902175e-01, 1.586124e+00, 2.010560e-02, 1.879051e+00, 1.445976e-01, 3.054463e-01, 7.602053e-01, 6.899036e-01, 9.24144…
1.200000e+00	4.113757e-01, 1.216228e+00, 4.299533e-01, 4.487968e-01, 6.578220e-01, 1.943017e+00, 1.207991e+00, 1.490115e+00, 8.761925e-01, 4.285320e-01, 2.533402e-01, 2.985983e-01, 1.006758e+00, 3.872997e-01, 5.755249e-01, 1.668684e-01, 1.337553e+00, 3.783783e-01, 7.876162e-01, 2.432371e-02, 8.727524e-01, 1.903737e+00, 1.020360e-02, 1.622930e+00, 1.326297e-01, 4.000579e-01, 8.609854e-01, 9.633742e-01, 7.25629…
1.400000e+00	3.464286e-01, 1.272817e+00, 2.964582e-01, 3.289256e-01, 9.194753e-01, 1.856314e+00, 1.173111e+00, 1.393733e+00, 8.784907e-01, 3.729507e-01, 1.889370e-01, 4.475886e-01, 8.616438e-01, 1.977075e-01, 4.910328e-01, 1.314960e-01, 1.150764e+00, 2.581083e-01, 5.991235e-01, 1.427706e-02, 9.055300e-01, 1.662142e+00, 6.746443e-03, 1.635232e+00, 1.100071e-01, 4.707970e-01, 1.020331e+00, 9.706996e-01, 6.81992…
1.600000e+00	2.919439e-01, 1.156481e+00, 2.715943e-01, 2.728785e-01, 1.137388e+00, 1.197330e+00, 1.621270e+00, 1.522487e+00, 6.893467e-01, 4.463395e-01, 1.513433e-01, 5.710364e-01, 8.933245e-01, 1.544033e-01, 3.342038e-01, 1.168236e-01, 1.128294e+00, 1.768496e-01, 5.415565e-01, 9.780948e-03, 1.086765e+00, 1.271921e+00, 4.661586e-03, 1.797282e+00, 1.715252e-01, 5.555169e-01, 9.147684e-01, 1.018466e+00, 6.62962…
1.800000e+00	2.361169e-01, 1.305921e+00, 1.999871e-01, 2.187224e-01, 1.311538e+00, 1.310557e+00, 1.323874e+00, 9.657830e-01, 6.159888e-01, 3.601221e-01, 1.066537e-01, 5.937350e-01, 6.931770e-01, 9.034699e-02, 2.188663e-01, 1.075768e-01, 1.531323e+00, 1.101040e-01, 3.953545e-01, 5.604142e-03, 9.543398e-01, 1.837964e+00, 4.116279e-03, 1.749348e+00, 2.829517e-01, 5.471381e-01, 1.148082e+00, 1.152192e+00, 5.52394…
2.000000e+00	1.846394e-01, 1.286790e+00, 2.847430e-01, 1.714897e-01, 1.421378e+00, 1.225512e+00, 1.378444e+00, 1.032888e+00, 8.538130e-01, 4.184714e-01, 9.105255e-02, 6.265956e-01, 5.616993e-01, 3.970256e-02, 1.103193e-01, 8.580193e-02, 1.380644e+00, 1.012144e-01, 3.469506e-01, 4.960529e-03, 9.061821e-01, 1.673758e+00, 6.397665e-03, 1.999361e+00, 5.342123e-01, 5.775977e-01, 8.444050e-01, 1.184585e+00, 4.35794…
0.000000e+00	6.589223e-01, 2.529184e+00, 4.060087e-01, 5.882448e-01, 3.134130e+00, 7.278934e-01, 2.291577e-02, 2.592737e+00, 2.404435e+00, 2.111263e+00, 2.137996e+00, 3.568797e+00, 2.568241e+00, 9.621111e-01, 1.859853e+00, 2.811579e+00, 2.319766e+00, 2.720304e+00, 2.347851e+00, 1.746446e+00, 2.199129e+00, 1.598263e+00, 6.793563e-01, 2.745199e+00, 2.720631e+00, 2.331895e+00, 7.720514e-01, 2.913207e+00, 1.05234…
2.000000e-01	4.127276e-01, 2.088592e+00, 7.245061e-01, 4.836633e-01, 2.623941e+00, 5.959534e-01, 4.433336e-01, 2.477826e+00, 2.286456e+00, 1.660862e+00, 1.466507e+00, 2.148719e+00, 1.941680e+00, 7.624905e-01, 8.520148e-01, 2.658306e+00, 1.668366e+00, 2.349611e+00, 2.010483e+00, 1.505903e+00, 1.882815e+00, 1.263334e+00, 3.760114e-01, 2.468625e+00, 2.358914e+00, 1.517668e+00, 6.574084e-01, 1.677787e+00, 2.21846…
4.000000e-01	2.589901e-01, 1.458617e+00, 8.478317e-01, 3.667103e-01, 2.364469e+00, 3.975704e-01, 6.806517e-01, 1.960964e+00, 1.944570e+00, 1.061080e+00, 1.224850e+00, 1.362253e+00, 1.376368e+00, 4.266867e-01, 5.937028e-01, 2.150484e+00, 1.472822e+00, 1.855742e+00, 1.812463e+00, 7.522387e-01, 1.525866e+00, 9.668389e-01, 2.000055e-01, 2.343818e+00, 2.219845e+00, 1.020175e+00, 4.613433e-01, 1.182333e+00, 5.48979…
6.000000e-01	2.672829e-01, 8.889365e-01, 1.431895e+00, 2.309688e-01, 1.804791e+00, 3.791343e-01, 4.212900e-01, 1.624112e+00, 1.586177e+00, 7.865673e-01, 1.151979e+00, 1.115610e+00, 1.321600e+00, 3.040409e-01, 4.741044e-01, 1.946032e+00, 1.195489e+00, 1.926140e+00, 1.603316e+00, 1.055795e+00, 1.215011e+00, 6.248347e-01, 1.208678e-01, 2.622057e+00, 2.094118e+00, 8.722023e-01, 3.103908e-01, 7.410353e-01, 9.36612…
8.000000e-01	4.685100e-01, 5.944306e-01, 1.821441e+00, 3.291921e-01, 2.147833e+00, 2.933074e-01, 3.296870e-01, 1.307390e+00, 1.522548e+00, 6.206597e-01, 1.072807e+00, 9.573021e-01, 1.189607e+00, 1.531205e-01, 4.351236e-01, 1.448745e+00, 9.344105e-01, 1.597546e+00, 1.444953e+00, 7.872404e-01, 1.099143e+00, 3.790995e-01, 6.918262e-02, 2.167041e+00, 1.913853e+00, 5.697694e-01, 5.035143e-01, 5.245722e-01, 1.59985…
1.000000e+00	6.953785e-01, 4.516820e-01, 1.791109e+00, 4.024265e-01, 1.820698e+00, 2.576746e-01, 2.358364e-01, 1.052762e+00, 1.255349e+00, 5.663937e-01, 1.116158e+00, 9.520400e-01, 1.252862e+00, 1.342361e-01, 7.615994e-01, 1.203709e+00, 7.018533e-01, 1.409548e+00, 1.541541e+00, 8.800969e-01, 1.019952e+00, 3.833468e-01, 3.367637e-02, 2.382996e+00, 1.450272e+00, 7.563850e-01, 7.142261e-01, 3.707260e-01, 1.78468…
1.200000e+00	8.376446e-01, 3.582948e-01, 1.695004e+00, 4.639761e-01, 2.000988e+00, 2.226214e-01, 1.563829e-01, 9.721030e-01, 8.098934e-01, 5.541278e-01, 8.971214e-01, 7.164860e-01, 1.080070e+00, 1.285012e-01, 8.687012e-01, 1.091204e+00, 6.608380e-01, 1.113674e+00, 1.519765e+00, 6.868273e-01, 6.610057e-01, 3.703286e-01, 3.566117e-02, 1.615528e+00, 9.849820e-01, 5.934563e-01, 7.884948e-01, 2.814688e-01, 1.94941…
1.400000e+00	8.881205e-01, 4.147387e-01, 1.511885e+00, 4.854386e-01, 1.128900e+00, 1.457577e-01, 1.010737e-01, 5.646205e-01, 9.424265e-01, 7.923110e-01, 9.364610e-01, 7.180876e-01, 1.151916e+00, 1.448588e-01, 9.299076e-01, 6.745163e-01, 6.234737e-01, 7.960331e-01, 1.240976e+00, 4.536974e-01, 4.292286e-01, 3.244650e-01, 1.015930e-01, 1.808411e+00, 7.212412e-01, 6.003317e-01, 8.423687e-01, 3.895101e-01, 1.98411…
1.600000e+00	8.367337e-01, 5.938334e-01, 1.796372e+00, 5.790894e-01, 1.477867e+00, 1.495008e-01, 8.453069e-02, 4.525667e-01, 8.540881e-01, 1.169328e+00, 9.441545e-01, 6.834729e-01, 1.335216e+00, 1.730599e-01, 8.715303e-01, 6.401562e-01, 5.874972e-01, 7.492545e-01, 1.121576e+00, 3.619022e-01, 3.320920e-01, 4.407288e-01, 2.849617e-01, 2.271641e+00, 5.695963e-01, 4.518171e-01, 9.590568e-01, 5.019280e-01, 1.80539…
1.800000e+00	8.342144e-01, 8.679742e-01, 1.923034e+00, 6.415385e-01, 1.683588e+00, 1.516935e-01, 5.868708e-02, 3.467371e-01, 8.319500e-01, 1.148269e+00, 6.590784e-01, 4.749229e-01, 1.223126e+00, 1.827705e-01, 8.231966e-01, 5.798338e-01, 5.342550e-01, 6.143057e-01, 1.446791e+00, 2.144284e-01, 2.487623e-01, 6.231919e-01, 4.829838e-01, 2.660159e+00, 3.655390e-01, 4.359484e-01, 9.781578e-01, 7.682389e-01, 1.51956…
2.000000e+00	8.179454e-01, 9.119312e-01, 2.254479e+00, 7.080190e-01, 1.477360e+00, 1.626233e-01, 8.268673e-02, 2.384940e-01, 1.033612e+00, 1.250666e+00, 6.770676e-01, 5.338466e-01, 9.735649e-01, 2.181359e-01, 1.046663e+00, 4.169262e-01, 4.843985e-01, 3.359091e-01, 1.220306e+00, 1.654089e-01, 3.102942e-01, 8.060024e-01, 5.016364e-01, 2.034212e+00, 2.661797e-01, 3.953880e-01, 9.951246e-01, 8.842943e-01, 1.37799…
0.000000e+00	1.412358e+00, 2.370944e-01, 2.098349e+00, 7.481332e-01, 7.165251e-01, 3.706020e-01, 7.057106e-02, 2.909545e+00, 7.018417e-03, 1.548776e+00, 2.301086e+00, 1.229233e+00, 3.035597e+00, 1.427276e+00, 1.252406e+00, 6.671635e-01, 8.868222e-01, 1.139448e+00, 1.663519e+00, 2.880874e+00, 1.196139e+00, 2.364549e+00, 4.423876e-01, 1.454207e+00, 1.080481e-01, 1.933798e+00, 1.191427e+00, 2.361366e+00, 6.90217…
2.000000e-01	1.293164e+00, 3.979839e-01, 2.367901e+00, 6.056524e-01, 7.371224e-01, 7.202250e-01, 4.272792e-01, 1.886362e+00, 3.521111e-01, 1.628762e+00, 1.651291e+00, 9.956302e-01, 2.054584e+00, 9.314447e-01, 9.948498e-01, 6.765733e-01, 6.339720e-01, 7.697966e-01, 1.497128e+00, 1.721175e+00, 1.122998e+00, 1.788097e+00, 1.969177e-01, 1.438619e+00, 7.654312e-02, 1.242279e+00, 9.608998e-01, 2.046129e+00, 9.27861…
4.000000e-01	1.278692e+00, 5.851332e-01, 2.341849e+00, 5.947250e-01, 9.222327e-01, 7.978308e-01, 7.349878e-01, 1.562641e+00, 6.193092e-01, 1.085483e+00, 1.596618e+00, 7.251410e-01, 1.726756e+00, 7.557933e-01, 7.915987e-01, 6.945465e-01, 5.814426e-01, 6.763341e-01, 1.631585e+00, 1.086484e+00, 7.714563e-01, 1.332261e+00, 1.041466e-01, 1.461361e+00, 5.288705e-02, 1.172586e+00, 1.202232e+00, 1.422003e+00, 1.29510…
6.000000e-01	1.051661e+00, 8.257891e-01, 1.668300e+00, 7.649000e-01, 8.509840e-01, 1.099737e+00, 1.096327e+00, 8.741558e-01, 7.499528e-01, 9.280375e-01, 1.245356e+00, 6.665836e-01, 1.327977e+00, 5.546105e-01, 8.057803e-01, 7.669244e-01, 4.593928e-01, 4.256151e-01, 1.550619e+00, 9.032178e-01, 9.482377e-01, 1.274606e+00, 8.862073e-02, 1.870573e+00, 4.901571e-02, 9.764067e-01, 1.195507e+00, 1.525018e+00, 1.20242…
8.000000e-01	9.087472e-01, 9.703805e-01, 1.706367e+00, 7.798161e-01, 9.226261e-01, 9.739836e-01, 1.173523e+00, 7.553902e-01, 9.123243e-01, 1.001959e+00, 1.072699e+00, 6.427447e-01, 9.792041e-01, 4.064528e-01, 8.016173e-01, 5.814274e-01, 5.322120e-01, 3.255805e-01, 1.384467e+00, 6.039388e-01, 9.491595e-01, 1.501712e+00, 2.108848e-01, 2.172276e+00, 9.139691e-02, 6.997791e-01, 1.156060e+00, 1.218353e+00, 1.13979…
1.000000e+00	6.179583e-01, 9.841180e-01, 1.616889e+00, 6.278154e-01, 1.021718e+00, 1.128845e+00, 1.318780e+00, 5.507808e-01, 1.043685e+00, 1.023359e+00, 8.672353e-01, 6.889908e-01, 8.023510e-01, 2.507738e-01, 7.460381e-01, 5.728274e-01, 6.668987e-01, 2.165842e-01, 1.022538e+00, 4.488804e-01, 8.610694e-01, 1.386048e+00, 4.621655e-01, 2.041346e+00, 2.433230e-01, 6.582818e-01, 9.177733e-01, 1.209496e+00, 8.26608…
1.200000e+00	4.650938e-01, 1.289592e+00, 1.079759e+00, 5.530709e-01, 1.119171e+00, 7.881011e-01, 8.739523e-01, 5.071675e-01, 1.177513e+00, 1.309869e+00, 7.912382e-01, 7.223057e-01, 5.237641e-01, 1.861287e-01, 6.110705e-01, 4.308653e-01, 9.600509e-01, 1.509244e-01, 7.385308e-01, 2.391352e-01, 8.751809e-01, 1.482729e+00, 5.730709e-01, 1.768009e+00, 5.082941e-01, 6.547742e-01, 1.001002e+00, 1.519079e+00, 7.76800…
1.400000e+00	3.880664e-01, 1.247873e+00, 1.245705e+00, 6.277141e-01, 1.332461e+00, 8.884817e-01, 1.316285e+00, 4.686682e-01, 1.069716e+00, 1.021822e+00, 6.058466e-01, 5.823998e-01, 4.192829e-01, 1.006381e-01, 3.321110e-01, 3.469058e-01, 9.504117e-01, 1.267553e-01, 6.361989e-01, 1.657796e-01, 1.217225e+00, 1.443364e+00, 6.993002e-01, 1.920696e+00, 6.455361e-01, 5.905404e-01, 9.562445e-01, 1.256454e+00, 7.39219…
1.600000e+00	2.938572e-01, 1.088518e+00, 1.553361e+00, 5.025069e-01, 1.230166e+00, 6.414252e-01, 1.350304e+00, 6.275422e-01, 1.007341e+00, 1.483371e+00, 3.425214e-01, 6.263834e-01, 3.576236e-01, 7.141506e-02, 1.508511e-01, 2.850405e-01, 1.003796e+00, 1.535884e-01, 5.241650e-01, 1.224565e-01, 1.032195e+00, 1.389404e+00, 8.366266e-01, 1.613292e+00, 7.804503e-01, 6.447717e-01, 8.650513e-01, 1.219160e+00, 5.27482…
1.800000e+00	2.098299e-01, 1.411185e+00, 1.709584e+00, 5.118125e-01, 1.593805e+00, 5.624697e-01, 1.436105e+00, 8.186359e-01, 1.183677e+00, 1.195412e+00, 2.663600e-01, 7.069072e-01, 3.373985e-01, 4.560648e-02, 1.258444e-01, 2.554314e-01, 1.091570e+00, 2.401499e-01, 3.412058e-01, 7.851455e-02, 1.030544e+00, 1.318805e+00, 6.570696e-01, 1.686269e+00, 1.129933e+00, 5.466964e-01, 9.929571e-01, 1.178743e+00, 4.53689…
2.000000e+00	2.102971e-01, 1.362542e+00, 1.402676e+00, 3.559866e-01, 1.529519e+00, 4.127317e-01, 1.208111e+00, 7.427723e-01, 9.995872e-01, 1.314888e+00, 1.784086e-01, 6.259247e-01, 3.015145e-01, 2.411047e-02, 8.106826e-02, 2.124321e-01, 1.442460e+00, 4.747079e-01, 2.511161e-01, 5.147792e-02, 9.771414e-01, 1.160171e+00, 5.348026e-01, 2.018683e+00, 1.143490e+00, 6.027384e-01, 9.424832e-01, 1.389302e+00, 3.59956…
0.000000e+00	1.268997e+00, 3.180374e+00, 1.634433e+00, 2.159072e+00, 2.472547e+00, 2.086908e-02, 1.238924e+00, 7.090995e-02, 6.098405e-01, 1.528094e+00, 6.986768e-01, 2.764561e+00, 8.576698e-01, 2.994760e+00, 2.423464e+00, 2.294298e+00, 4.991756e-01, 1.906951e+00, 5.232171e-02, 2.788848e+00, 7.125419e-01, 1.597536e+00, 2.338569e+00, 3.440682e+00, 1.839026e+00, 7.430924e-02, 1.339984e+00, 1.017422e+00, 1.22362…
2.000000e-01	7.267062e-01, 2.062378e+00, 1.908790e+00, 1.719109e+00, 1.667252e+00, 1.374271e-02, 1.221490e+00, 7.262967e-02, 6.157112e-01, 1.782508e+00, 4.560033e-01, 1.732487e+00, 9.870852e-01, 2.041674e+00, 1.760858e+00, 2.065512e+00, 7.435143e-01, 1.687823e+00, 1.818867e-01, 2.032516e+00, 8.516975e-01, 1.297227e+00, 2.053406e+00, 2.486583e+00, 1.518644e+00, 5.295490e-02, 1.063292e+00, 8.292292e-01, 1.41611…
4.000000e-01	5.088934e-01, 1.463448e+00, 2.039980e+00, 1.581968e+00, 1.553124e+00, 1.952173e-02, 1.387373e+00, 9.299021e-02, 7.416689e-01, 1.708441e+00, 3.350670e-01, 1.148385e+00, 9.329144e-01, 1.404356e+00, 1.584858e+00, 1.488657e+00, 7.063555e-01, 1.493531e+00, 3.348182e-01, 1.453836e+00, 5.795445e-01, 1.320979e+00, 1.315936e+00, 2.310036e+00, 1.206631e+00, 3.656754e-02, 6.616893e-01, 5.874290e-01, 1.64527…
6.000000e-01	3.564628e-01, 9.622248e-01, 2.224533e+00, 1.153933e+00, 1.314456e+00, 7.428434e-02, 1.436572e+00, 1.245426e-01, 6.290097e-01, 1.587798e+00, 2.355627e-01, 5.043341e-01, 1.076874e+00, 9.924720e-01, 1.475966e+00, 1.202476e+00, 7.888089e-01, 1.404592e+00, 4.132186e-01, 9.715407e-01, 6.929371e-01, 1.537206e+00, 1.219478e+00, 2.303738e+00, 1.359557e+00, 3.322290e-02, 7.571630e-01, 4.304643e-01, 1.67818…
8.000000e-01	5.105228e-01, 7.371022e-01, 2.158301e+00, 1.002118e+00, 1.118648e+00, 1.985825e-01, 1.231138e+00, 1.948766e-01, 6.449555e-01, 1.339776e+00, 1.522867e-01, 3.964126e-01, 1.016958e+00, 7.260296e-01, 1.125611e+00, 8.823593e-01, 9.154462e-01, 1.276867e+00, 5.332466e-01, 9.100157e-01, 5.864514e-01, 1.406358e+00, 1.157336e+00, 2.474684e+00, 1.333370e+00, 5.682242e-02, 6.304988e-01, 3.222702e-01, 1.75987…
1.000000e+00	6.874482e-01, 5.318778e-01, 2.052717e+00, 8.201293e-01, 1.057964e+00, 3.527294e-01, 1.454933e+00, 2.461842e-01, 5.864781e-01, 1.817971e+00, 1.180200e-01, 3.527708e-01, 1.005726e+00, 5.720890e-01, 9.825914e-01, 6.502929e-01, 9.002038e-01, 1.012406e+00, 7.001410e-01, 6.739538e-01, 6.681508e-01, 1.568068e+00, 7.518548e-01, 2.041298e+00, 7.045386e-01, 1.097916e-01, 9.834672e-01, 2.665009e-01, 2.15302…
1.200000e+00	6.796695e-01, 5.761327e-01, 1.995621e+00, 8.433915e-01, 8.796797e-01, 6.829180e-01, 1.298339e+00, 2.553530e-01, 6.706327e-01, 1.668439e+00, 8.497481e-02, 3.667844e-01, 9.530307e-01, 5.288718e-01, 9.128786e-01, 6.319170e-01, 6.566904e-01, 6.511116e-01, 6.075708e-01, 4.426134e-01, 7.799363e-01, 1.670750e+00, 7.041992e-01, 2.352363e+00, 7.012123e-01, 1.616995e-01, 7.571346e-01, 4.109335e-01, 1.92536…
1.400000e+00	8.950843e-01, 1.012292e+00, 2.066620e+00, 7.813195e-01, 9.123248e-01, 6.736532e-01, 1.263185e+00, 2.266876e-01, 6.686522e-01, 1.583710e+00, 9.759155e-02, 3.508846e-01, 1.188600e+00, 3.442266e-01, 1.021240e+00, 4.804129e-01, 7.339523e-01, 5.232832e-01, 6.701693e-01, 2.950127e-01, 8.289164e-01, 1.627715e+00, 5.118748e-01, 1.883381e+00, 4.945911e-01, 1.888777e-01, 8.090029e-01, 6.278428e-01, 2.11623…
1.600000e+00	6.386643e-01, 1.054439e+00, 2.294021e+00, 6.189914e-01, 1.034798e+00, 9.346610e-01, 1.628603e+00, 2.256520e-01, 7.394762e-01, 1.572638e+00, 1.024499e-01, 2.630338e-01, 1.044006e+00, 3.230422e-01, 9.185731e-01, 3.410609e-01, 7.220615e-01, 3.378515e-01, 7.753438e-01, 1.992147e-01, 8.456548e-01, 1.590889e+00, 3.950438e-01, 1.862360e+00, 3.390632e-01, 2.528306e-01, 9.973196e-01, 8.485557e-01, 1.94297…
1.800000e+00	5.976610e-01, 1.086907e+00, 1.815852e+00, 6.307208e-01, 8.765607e-01, 1.104974e+00, 1.503996e+00, 1.774852e-01, 7.365036e-01, 1.607131e+00, 1.170613e-01, 3.945088e-01, 8.948218e-01, 3.736361e-01, 1.006478e+00, 2.705802e-01, 6.757478e-01, 2.950207e-01, 8.320997e-01, 1.368226e-01, 9.227738e-01, 1.525314e+00, 3.884053e-01, 1.738263e+00, 1.794252e-01, 3.009948e-01, 8.227297e-01, 9.589620e-01, 1.71770…
2.000000e+00	5.425859e-01, 1.218675e+00, 1.402988e+00, 6.833554e-01, 9.812098e-01, 9.291094e-01, 1.406822e+00, 2.143827e-01, 8.516772e-01, 1.876200e+00, 1.262317e-01, 3.275563e-01, 7.964528e-01, 2.952310e-01, 1.102458e+00, 2.592407e-01, 7.917384e-01, 2.020165e-01, 7.997415e-01, 9.415130e-02, 8.948897e-01, 1.731073e+00, 3.897494e-01, 1.969705e+00, 2.173884e-01, 3.776565e-01, 1.012558e+00, 1.200251e+00, 1.28246…
0.000000e+00	3.325551e-01, 1.054263e+00, 1.801190e-01, 2.349744e+00, 1.404891e+00, 3.061438e+00, 2.251699e+00, 8.750179e-01, 1.258647e+00, 2.211870e+00, 1.998091e-01, 2.024976e+00, 2.592953e+00, 1.508178e+00, 2.763053e+00, 5.465175e-01, 1.147441e+00, 4.253983e-01, 2.571122e+00, 7.394415e-02, 2.489869e+00, 8.523006e-01, 1.777743e+00, 1.701998e-01, 1.858888e-01, 2.277436e+00, 5.539488e-01, 3.011269e-01, 2.42853…
2.000000e-01	3.691503e-01, 1.117469e+00, 1.406555e-01, 1.685138e+00, 1.410115e+00, 2.109230e+00, 1.755510e+00, 8.769882e-01, 9.730605e-01, 2.054551e+00, 4.516396e-01, 1.254733e+00, 2.095957e+00, 1.363539e+00, 2.266671e+00, 6.494561e-01, 1.094022e+00, 3.366358e-01, 2.370738e+00, 4.980588e-02, 1.803827e+00, 6.603084e-01, 1.483698e+00, 1.137258e-01, 5.018214e-01, 1.421402e+00, 3.983224e-01, 7.177825e-01, 2.81622…
4.000000e-01	3.504056e-01, 1.090646e+00, 1.125494e-01, 1.307145e+00, 9.934621e-01, 1.483790e+00, 1.224184e+00, 7.002819e-01, 8.997274e-01, 1.830116e+00, 4.940771e-01, 7.900349e-01, 1.643103e+00, 9.980151e-01, 1.577799e+00, 5.696334e-01, 7.783744e-01, 2.854970e-01, 1.683165e+00, 3.772829e-02, 1.029356e+00, 6.984247e-01, 7.750411e-01, 7.895215e-02, 7.985695e-01, 9.759611e-01, 3.418015e-01, 7.728590e-01, 2.46929…
6.000000e-01	2.687311e-01, 1.414451e+00, 8.515462e-02, 1.078249e+00, 7.958679e-01, 1.960956e+00, 8.968089e-01, 5.805596e-01, 6.587449e-01, 1.878660e+00, 6.507471e-01, 5.133403e-01, 1.582018e+00, 8.724909e-01, 1.501481e+00, 5.517898e-01, 6.399990e-01, 2.509259e-01, 2.185892e+00, 3.212198e-02, 6.263889e-01, 8.166596e-01, 8.253508e-01, 5.906182e-02, 9.087433e-01, 5.479879e-01, 3.764186e-01, 1.090504e+00, 2.29264…
8.000000e-01	2.291195e-01, 1.017342e+00, 6.888082e-02, 1.079717e+00, 6.925719e-01, 1.669251e+00, 7.034101e-01, 4.876328e-01, 5.819130e-01, 2.025351e+00, 7.345332e-01, 3.702302e-01, 1.155933e+00, 6.978040e-01, 1.334370e+00, 4.856939e-01, 5.377234e-01, 3.207683e-01, 1.398717e+00, 2.886986e-02, 3.023727e-01, 9.668847e-01, 8.947332e-01, 5.326268e-02, 9.688683e-01, 4.118082e-01, 6.614415e-01, 1.008366e+00, 2.44294…
1.000000e+00	1.906115e-01, 1.399741e+00, 5.071217e-02, 6.958864e-01, 6.915715e-01, 1.881623e+00, 9.188928e-01, 3.545255e-01, 5.166455e-01, 1.434428e+00, 6.863950e-01, 2.629395e-01, 1.050941e+00, 6.363518e-01, 1.105679e+00, 4.026935e-01, 4.334201e-01, 4.892921e-01, 1.248159e+00, 1.817856e-02, 2.383980e-01, 1.231680e+00, 6.480907e-01, 3.431433e-02, 1.071478e+00, 3.084676e-01, 5.872265e-01, 1.171965e+00, 2.15428…
1.200000e+00	1.757408e-01, 1.296102e+00, 2.910302e-02, 7.377174e-01, 7.514462e-01, 1.957404e+00, 1.040015e+00, 2.091379e-01, 5.719690e-01, 1.889283e+00, 6.914340e-01, 2.869807e-01, 8.384060e-01, 4.351201e-01, 1.135149e+00, 2.998048e-01, 5.848546e-01, 6.997787e-01, 1.164636e+00, 1.408961e-02, 2.401525e-01, 1.661362e+00, 9.394352e-01, 2.713865e-02, 1.287406e+00, 2.369654e-01, 6.919424e-01, 1.186950e+00, 2.31751…
1.400000e+00	1.608531e-01, 1.388474e+00, 3.639101e-02, 8.018586e-01, 6.308042e-01, 1.422981e+00, 1.107246e+00, 2.020445e-01, 4.877540e-01, 1.771149e+00, 6.815104e-01, 2.234609e-01, 6.653699e-01, 4.899491e-01, 9.940930e-01, 2.400730e-01, 7.118867e-01, 6.945853e-01, 1.062786e+00, 1.034356e-02, 4.861983e-01, 1.469081e+00, 9.098425e-01, 1.723638e-02, 1.267196e+00, 3.000943e-01, 9.332277e-01, 1.385599e+00, 1.89544…
1.600000e+00	1.691324e-01, 1.375046e+00, 2.465305e-02, 6.312227e-01, 8.059021e-01, 1.880136e+00, 9.272893e-01, 2.506244e-01, 5.703789e-01, 1.790676e+00, 5.357043e-01, 2.983208e-01, 6.188645e-01, 3.786646e-01, 1.066287e+00, 1.683301e-01, 7.906048e-01, 8.593769e-01, 9.218079e-01, 5.776003e-03, 5.724163e-01, 1.856014e+00, 9.213445e-01, 1.463145e-02, 1.264545e+00, 2.522581e-01, 9.081253e-01, 8.585660e-01, 2.06488…
1.800000e+00	1.928500e-01, 1.302381e+00, 2.161195e-02, 6.235974e-01, 7.109513e-01, 2.042334e+00, 1.244957e+00, 3.804318e-01, 6.912361e-01, 1.800700e+00, 4.119325e-01, 3.096280e-01, 6.756336e-01, 3.281953e-01, 7.577569e-01, 1.699270e-01, 1.103968e+00, 7.905299e-01, 6.328324e-01, 4.790060e-03, 7.812796e-01, 1.429086e+00, 8.734407e-01, 1.087270e-02, 1.479090e+00, 2.822849e-01, 8.847222e-01, 1.023226e+00, 1.78511…
2.000000e+00	2.988920e-01, 1.049352e+00, 1.737365e-02, 5.037572e-01, 9.277328e-01, 2.135761e+00, 1.211199e+00, 4.855921e-01, 7.228315e-01, 1.592547e+00, 2.750485e-01, 2.777007e-01, 6.340162e-01, 3.140600e-01, 9.413924e-01, 1.185767e-01, 9.052766e-01, 9.073805e-01, 5.173187e-01, 3.271508e-03, 8.653542e-01, 1.719653e+00, 7.129266e-01, 9.226189e-03, 1.383368e+00, 2.730531e-01, 8.663666e-01, 9.223650e-01, 1.50443…
0.000000e+00	1.741469e+00, 8.212652e-01, 3.800088e-01, 4.234912e-01, 3.098058e+00, 1.295550e+00, 5.272146e-01, 1.286657e+00, 3.320788e+00, 1.251111e+00, 7.952791e-01, 1.907820e+00, 2.356020e+00, 7.534880e-02, 8.151697e-01, 2.486152e+00, 1.835931e+00, 2.142606e+00, 1.956155e+00, 1.659109e+00, 1.937384e+00, 4.429238e-01, 3.181237e+00, 1.454941e+00, 9.860727e-01, 3.376833e-01, 8.064043e-01, 2.682284e+00, 1.44600…
2.000000e-01	1.201956e+00, 4.485923e-01, 4.147370e-01, 2.738930e-01, 1.997795e+00, 8.430346e-01, 3.530951e-01, 1.408523e+00, 2.887586e+00, 1.026473e+00, 8.745341e-01, 1.589814e+00, 1.898795e+00, 1.497897e-01, 8.414438e-01, 2.273373e+00, 1.394967e+00, 1.721297e+00, 1.941039e+00, 1.491362e+00, 1.614843e+00, 3.114631e-01, 2.121469e+00, 1.277396e+00, 9.032581e-01, 3.374225e-01, 6.132858e-01, 1.369289e+00, 1.34517…
4.000000e-01	1.382212e+00, 3.796900e-01, 6.199972e-01, 2.863733e-01, 1.700817e+00, 7.620033e-01, 1.908504e-01, 1.230861e+00, 2.088106e+00, 1.075172e+00, 7.936311e-01, 1.097258e+00, 1.559948e+00, 2.245981e-01, 7.864959e-01, 1.798783e+00, 1.048982e+00, 1.596883e+00, 1.529093e+00, 1.150184e+00, 1.128702e+00, 2.450633e-01, 1.741445e+00, 1.506946e+00, 1.246382e+00, 3.842552e-01, 5.106543e-01, 9.583487e-01, 1.24513…
6.000000e-01	1.289136e+00, 2.321002e-01, 9.176053e-01, 3.376767e-01, 1.756275e+00, 6.780830e-01, 1.582443e-01, 1.226675e+00, 1.882862e+00, 8.230019e-01, 7.060670e-01, 8.958982e-01, 1.179464e+00, 1.990166e-01, 8.122714e-01, 1.501421e+00, 1.105006e+00, 1.641400e+00, 1.636771e+00, 9.791155e-01, 1.183011e+00, 3.189769e-01, 1.067542e+00, 1.770795e+00, 1.294784e+00, 4.062969e-01, 3.759240e-01, 7.128774e-01, 1.33713…
8.000000e-01	8.172565e-01, 2.030055e-01, 1.159486e+00, 4.366985e-01, 1.714022e+00, 5.602161e-01, 1.057191e-01, 8.033930e-01, 1.511389e+00, 7.438524e-01, 7.556796e-01, 7.690828e-01, 1.188333e+00, 1.841054e-01, 9.136476e-01, 1.288381e+00, 7.472620e-01, 1.391544e+00, 1.465870e+00, 9.202475e-01, 6.623551e-01, 4.042333e-01, 7.451374e-01, 1.803168e+00, 1.134112e+00, 3.963947e-01, 4.734444e-01, 4.145755e-01, 1.66227…
1.000000e+00	9.818630e-01, 3.316118e-01, 1.505692e+00, 5.147809e-01, 1.608360e+00, 3.594233e-01, 8.296427e-02, 7.555999e-01, 1.041174e+00, 1.067032e+00, 8.732119e-01, 7.348867e-01, 1.420191e+00, 2.099357e-01, 7.942568e-01, 9.281861e-01, 7.967874e-01, 1.117940e+00, 1.409109e+00, 6.496535e-01, 6.083198e-01, 6.216770e-01, 6.042530e-01, 1.676582e+00, 8.021180e-01, 3.770893e-01, 6.166328e-01, 5.107976e-01, 1.55288…
1.200000e+00	1.126728e+00, 5.794791e-01, 1.689382e+00, 4.834122e-01, 1.314132e+00, 2.894793e-01, 1.109090e-01, 4.888173e-01, 8.905298e-01, 1.095102e+00, 7.891798e-01, 5.509803e-01, 1.199401e+00, 2.121139e-01, 1.034133e+00, 8.671628e-01, 6.629633e-01, 5.734089e-01, 1.544054e+00, 5.140624e-01, 5.606371e-01, 9.210939e-01, 5.801008e-01, 1.827345e+00, 5.745809e-01, 4.130863e-01, 6.855089e-01, 5.894564e-01, 1.85647…
1.400000e+00	8.250836e-01, 7.429332e-01, 1.572787e+00, 5.324888e-01, 1.403423e+00, 3.103400e-01, 2.441714e-01, 3.578259e-01, 8.929796e-01, 1.338432e+00, 6.852985e-01, 5.037937e-01, 9.739165e-01, 2.230084e-01, 7.929084e-01, 6.209691e-01, 4.390699e-01, 4.157824e-01, 1.474531e+00, 3.006268e-01, 6.109035e-01, 1.021014e+00, 5.361995e-01, 1.959868e+00, 4.104546e-01, 3.988322e-01, 7.788964e-01, 7.117639e-01, 1.67948…
1.600000e+00	1.068477e+00, 8.210395e-01, 1.733363e+00, 5.636833e-01, 1.400547e+00, 3.110056e-01, 4.091864e-01, 2.816979e-01, 7.343564e-01, 1.126274e+00, 8.827206e-01, 5.465535e-01, 9.023375e-01, 2.160278e-01, 8.475049e-01, 4.656671e-01, 5.271644e-01, 3.670500e-01, 1.088718e+00, 1.844249e-01, 7.743168e-01, 1.185451e+00, 5.484546e-01, 1.467033e+00, 2.655780e-01, 4.065757e-01, 9.362407e-01, 8.448710e-01, 1.54801…
1.800000e+00	7.276744e-01, 9.871304e-01, 1.680531e+00, 7.273916e-01, 1.134081e+00, 3.556219e-01, 6.182070e-01, 2.318280e-01, 9.331289e-01, 1.336356e+00, 6.504309e-01, 3.543494e-01, 9.059001e-01, 2.266138e-01, 8.090273e-01, 4.349503e-01, 6.038454e-01, 2.806324e-01, 1.070415e+00, 1.415169e-01, 8.501335e-01, 1.268405e+00, 6.221370e-01, 1.934481e+00, 2.193230e-01, 4.338508e-01, 8.983196e-01, 9.847841e-01, 1.28638…
2.000000e+00	5.445564e-01, 1.143228e+00, 2.051625e+00, 5.496197e-01, 1.072980e+00, 3.351924e-01, 8.069248e-01, 2.123757e-01, 8.513445e-01, 1.370205e+00, 6.054545e-01, 4.793197e-01, 7.788964e-01, 2.416277e-01, 8.151796e-01, 3.086712e-01, 7.527012e-01, 2.026636e-01, 9.781965e-01, 9.057132e-02, 7.970930e-01, 1.308755e+00, 7.291397e-01, 2.020937e+00, 1.842272e-01, 5.172515e-01, 9.676642e-01, 1.232783e+00, 1.15135…
0.000000e+00	1.323436e+00, 2.419629e+00, 1.358887e+00, 2.363573e-01, 2.724297e+00, 6.299826e-01, 2.320432e+00, 2.408899e+00, 2.491901e-01, 2.385484e+00, 1.345458e+00, 2.323284e+00, 1.594850e+00, 6.021603e-01, 7.152879e-01, 2.859950e+00, 6.738445e-01, 1.408776e+00, 8.378606e-01, 1.261040e+00, 1.723227e+00, 2.681014e+00, 1.933961e+00, 8.499330e-01, 2.124123e+00, 2.892322e+00, 1.875794e+00, 2.480881e+00, 3.61348…
2.000000e-01	8.165463e-01, 1.651433e+00, 1.434283e+00, 3.723332e-01, 2.916322e+00, 5.534871e-01, 1.874558e+00, 1.303126e+00, 6.136942e-01, 1.424922e+00, 1.042048e+00, 1.779880e+00, 1.144099e+00, 3.037329e-01, 5.192482e-01, 2.210444e+00, 4.887708e-01, 1.387215e+00, 1.025958e+00, 1.154828e+00, 1.284007e+00, 1.727719e+00, 1.039639e+00, 5.718979e-01, 2.190041e+00, 1.373003e+00, 1.784770e+00, 1.673048e+00, 8.40932…
4.000000e-01	5.890398e-01, 1.209651e+00, 1.652635e+00, 4.748549e-01, 2.268366e+00, 3.997044e-01, 1.761139e+00, 7.863712e-01, 1.013984e+00, 1.265219e+00, 8.082552e-01, 1.309865e+00, 1.095265e+00, 2.039997e-01, 4.780996e-01, 2.073090e+00, 4.925212e-01, 1.205464e+00, 1.158257e+00, 8.403853e-01, 1.183458e+00, 1.130463e+00, 7.512375e-01, 4.573202e-01, 1.880727e+00, 1.333454e+00, 1.501299e+00, 1.318185e+00, 1.43131…
6.000000e-01	4.737470e-01, 8.747259e-01, 1.808570e+00, 5.740856e-01, 2.012345e+00, 2.232114e-01, 1.347488e+00, 7.818036e-01, 1.136640e+00, 1.312931e+00, 5.614782e-01, 9.890256e-01, 9.251990e-01, 1.336390e-01, 5.314764e-01, 1.880635e+00, 5.107430e-01, 1.439504e+00, 1.025995e+00, 7.376938e-01, 1.206075e+00, 8.112512e-01, 6.838993e-01, 3.944861e-01, 1.973492e+00, 1.080331e+00, 1.632463e+00, 6.962798e-01, 1.39494…
8.000000e-01	7.461519e-01, 5.682961e-01, 1.902819e+00, 6.443340e-01, 2.043640e+00, 2.423915e-01, 9.394312e-01, 5.372513e-01, 1.354641e+00, 1.216773e+00, 6.824165e-01, 8.884265e-01, 8.571859e-01, 8.873199e-02, 6.917646e-01, 1.448776e+00, 5.600767e-01, 1.161625e+00, 1.084651e+00, 6.762729e-01, 1.021450e+00, 7.060931e-01, 6.498572e-01, 3.031042e-01, 1.440775e+00, 8.068692e-01, 1.137031e+00, 6.903630e-01, 1.19425…
1.000000e+00	8.214630e-01, 4.674912e-01, 2.103422e+00, 6.331587e-01, 2.011577e+00, 1.648653e-01, 6.840534e-01, 3.956432e-01, 1.368282e+00, 1.658871e+00, 4.772792e-01, 6.643327e-01, 9.486635e-01, 1.074664e-01, 8.439513e-01, 1.243298e+00, 5.628727e-01, 1.144517e+00, 8.677014e-01, 6.228768e-01, 9.533305e-01, 3.941930e-01, 4.848251e-01, 2.551310e-01, 1.322897e+00, 6.891073e-01, 8.964257e-01, 4.235303e-01, 1.32692…
1.200000e+00	8.880204e-01, 4.044591e-01, 1.893877e+00, 7.193384e-01, 2.055629e+00, 1.334875e-01, 5.436596e-01, 2.803543e-01, 1.179353e+00, 1.453213e+00, 3.827262e-01, 8.057308e-01, 1.009639e+00, 1.165658e-01, 6.733194e-01, 9.394875e-01, 6.729612e-01, 9.098671e-01, 8.858624e-01, 3.818798e-01, 7.056893e-01, 3.134356e-01, 6.084655e-01, 1.727051e-01, 6.447728e-01, 6.931158e-01, 8.877020e-01, 5.287497e-01, 1.22368…
1.400000e+00	8.748020e-01, 5.529561e-01, 1.928049e+00, 6.169167e-01, 1.805192e+00, 1.269867e-01, 3.112970e-01, 2.883987e-01, 1.068535e+00, 1.589916e+00, 3.367850e-01, 7.061691e-01, 1.210189e+00, 1.204373e-01, 8.005667e-01, 7.776796e-01, 6.660941e-01, 6.484758e-01, 7.739762e-01, 3.897933e-01, 5.781285e-01, 3.156145e-01, 5.565105e-01, 1.443709e-01, 3.988773e-01, 5.369941e-01, 7.103426e-01, 5.284457e-01, 9.64073…
1.600000e+00	9.245674e-01, 8.499173e-01, 1.981319e+00, 6.249984e-01, 1.595847e+00, 9.654168e-02, 2.085853e-01, 2.071751e-01, 8.474635e-01, 1.468049e+00, 2.968159e-01, 6.603883e-01, 9.346241e-01, 1.020872e-01, 7.691473e-01, 6.991917e-01, 6.754802e-01, 5.380123e-01, 9.252983e-01, 3.056203e-01, 3.580796e-01, 4.170104e-01, 6.087922e-01, 9.929896e-02, 3.857608e-01, 5.209711e-01, 7.842068e-01, 7.134862e-01, 1.28191…
1.800000e+00	8.101167e-01, 1.168767e+00, 1.824802e+00, 6.968789e-01, 1.577192e+00, 9.463328e-02, 1.555354e-01, 2.140899e-01, 8.386515e-01, 1.516829e+00, 3.290227e-01, 6.077713e-01, 1.073901e+00, 1.306434e-01, 7.686969e-01, 6.234722e-01, 6.935203e-01, 3.919830e-01, 9.048462e-01, 1.862305e-01, 2.526404e-01, 4.324573e-01, 8.344166e-01, 6.459980e-02, 3.059412e-01, 5.660227e-01, 8.708227e-01, 1.009803e+00, 9.59574…
2.000000e+00	6.707513e-01, 1.044798e+00, 2.146685e+00, 7.093921e-01, 1.230253e+00, 8.148660e-02, 1.142486e-01, 2.205578e-01, 9.059121e-01, 1.834640e+00, 2.890138e-01, 6.481540e-01, 8.583345e-01, 1.131808e-01, 5.914865e-01, 4.819553e-01, 8.054702e-01, 2.740364e-01, 5.822464e-01, 1.581408e-01, 3.432087e-01, 5.307387e-01, 7.712577e-01, 5.434772e-02, 2.730742e-01, 5.787224e-01, 9.701368e-01, 9.893908e-01, 9.04214…
0.000000e+00	6.113306e-01, 6.431045e-01, 9.069886e-01, 5.927218e-01, 8.961547e-01, 2.854377e+00, 2.324943e-01, 5.487047e-02, 1.567470e+00, 2.184156e+00, 2.465271e+00, 1.053013e+00, 1.276549e+00, 2.631790e-01, 1.930668e+00, 1.418578e-01, 2.738990e+00, 1.960377e+00, 4.317634e-01, 2.672368e+00, 3.016442e-01, 3.130576e+00, 1.008832e+00, 6.763068e-01, 1.580112e+00, 2.341670e+00, 4.293619e-02, 7.435590e-01, 1.99145…
2.000000e-01	8.978415e-01, 4.937009e-01, 5.901891e-01, 4.544896e-01, 8.315651e-01, 2.434584e+00, 6.949495e-01, 4.318302e-01, 1.189802e+00, 2.593990e+00, 1.657174e+00, 5.935345e-01, 1.169074e+00, 3.347484e-01, 1.773420e+00, 3.353848e-01, 1.938676e+00, 1.876309e+00, 6.634423e-01, 1.996971e+00, 5.536704e-01, 1.931939e+00, 7.669346e-01, 6.742309e-01, 8.931120e-01, 1.271592e+00, 2.954920e-01, 5.593999e-01, 1.67925…
4.000000e-01	9.182988e-01, 3.433030e-01, 4.681978e-01, 2.866767e-01, 5.792365e-01, 2.415876e+00, 8.372565e-01, 8.289583e-01, 9.376524e-01, 2.279536e+00, 1.114578e+00, 4.718925e-01, 1.213111e+00, 4.679960e-01, 1.460680e+00, 3.311254e-01, 1.742486e+00, 1.266304e+00, 9.834197e-01, 1.242551e+00, 8.188750e-01, 2.020742e+00, 4.160001e-01, 3.969587e-01, 6.999533e-01, 9.138925e-01, 4.365141e-01, 3.340649e-01, 1.53922…
6.000000e-01	1.018314e+00, 4.449259e-01, 4.686974e-01, 2.097251e-01, 5.284416e-01, 2.947555e+00, 1.129155e+00, 7.583023e-01, 8.583042e-01, 1.949145e+00, 8.891061e-01, 2.199903e-01, 1.270519e+00, 4.710445e-01, 1.537847e+00, 3.810522e-01, 1.214467e+00, 1.062346e+00, 9.026191e-01, 7.745619e-01, 8.605503e-01, 2.085016e+00, 2.533840e-01, 3.091650e-01, 4.655717e-01, 5.236169e-01, 7.139634e-01, 3.956954e-01, 1.40541…
8.000000e-01	9.526658e-01, 6.356675e-01, 2.962937e-01, 1.814277e-01, 6.457480e-01, 2.731377e+00, 1.095211e+00, 9.753461e-01, 7.508808e-01, 1.538753e+00, 6.844619e-01, 2.610430e-01, 1.169747e+00, 4.967239e-01, 1.214203e+00, 3.101036e-01, 1.034673e+00, 5.739243e-01, 9.466130e-01, 4.980744e-01, 9.901453e-01, 1.706412e+00, 1.382355e-01, 2.827077e-01, 3.805147e-01, 4.337319e-01, 7.434600e-01, 6.493276e-01, 1.57998…
1.000000e+00	9.568086e-01, 8.963995e-01, 2.357202e-01, 2.012500e-01, 5.230527e-01, 1.874379e+00, 1.278231e+00, 1.093272e+00, 7.342631e-01, 1.529386e+00, 6.246659e-01, 2.262409e-01, 1.318325e+00, 4.349991e-01, 1.195087e+00, 2.547737e-01, 9.282083e-01, 4.519742e-01, 9.643359e-01, 2.869481e-01, 8.284042e-01, 1.737989e+00, 7.439416e-02, 1.716448e-01, 2.559153e-01, 3.791324e-01, 7.685658e-01, 8.117426e-01, 1.57011…
1.200000e+00	7.401911e-01, 1.156967e+00, 1.833554e-01, 2.404869e-01, 6.807145e-01, 2.123723e+00, 1.333132e+00, 9.410078e-01, 6.678205e-01, 1.262520e+00, 5.352753e-01, 3.052660e-01, 1.042349e+00, 3.657204e-01, 9.220418e-01, 1.939685e-01, 1.081936e+00, 3.300786e-01, 9.719696e-01, 2.358713e-01, 8.601768e-01, 1.959934e+00, 4.227832e-02, 1.423389e-01, 2.014752e-01, 3.312885e-01, 9.897266e-01, 8.827072e-01, 1.36123…
1.400000e+00	5.758244e-01, 1.170432e+00, 1.461589e-01, 2.768124e-01, 6.312794e-01, 2.227374e+00, 1.399460e+00, 6.984831e-01, 9.717522e-01, 1.248795e+00, 3.807980e-01, 3.634873e-01, 9.291178e-01, 3.185152e-01, 8.176870e-01, 1.693811e-01, 9.682390e-01, 2.809416e-01, 9.251135e-01, 1.462616e-01, 9.832066e-01, 1.673071e+00, 3.169955e-02, 1.107350e-01, 1.311455e-01, 3.252348e-01, 9.636648e-01, 8.996631e-01, 8.22245…
1.600000e+00	5.184376e-01, 1.129968e+00, 1.115743e-01, 3.619115e-01, 1.068456e+00, 1.794405e+00, 1.362611e+00, 6.829159e-01, 9.449134e-01, 1.393843e+00, 3.691575e-01, 4.742554e-01, 9.604842e-01, 1.913212e-01, 6.233987e-01, 1.588688e-01, 9.275896e-01, 1.485739e-01, 6.621407e-01, 9.555830e-02, 9.179090e-01, 2.020958e+00, 3.039818e-02, 7.330155e-02, 1.228900e-01, 4.261264e-01, 8.302411e-01, 1.290007e+00, 7.97051…
1.800000e+00	3.659772e-01, 1.301625e+00, 9.631958e-02, 3.320265e-01, 1.198236e+00, 1.778617e+00, 1.443455e+00, 6.401151e-01, 7.792417e-01, 1.292664e+00, 3.196744e-01, 4.826608e-01, 6.636525e-01, 1.617850e-01, 4.318619e-01, 1.246655e-01, 1.024602e+00, 1.054000e-01, 7.148427e-01, 6.033856e-02, 1.015203e+00, 1.826373e+00, 6.002517e-02, 5.860451e-02, 2.033948e-01, 4.736581e-01, 7.593726e-01, 1.253691e+00, 7.12179…
2.000000e+00	3.005913e-01, 1.386751e+00, 7.968947e-02, 2.987331e-01, 1.362110e+00, 1.537410e+00, 1.418836e+00, 7.613899e-01, 7.751663e-01, 1.330298e+00, 1.824289e-01, 5.279583e-01, 5.353771e-01, 8.360564e-02, 2.296989e-01, 9.375759e-02, 1.185948e+00, 8.122767e-02, 5.661368e-01, 4.134115e-02, 1.159231e+00, 1.814401e+00, 8.708219e-02, 5.471208e-02, 3.893490e-01, 4.713916e-01, 8.613120e-01, 1.178885e+00, 5.56562…
0.000000e+00	2.901280e+00, 1.293696e+00, 2.204208e+00, 2.744662e+00, 1.199035e+00, 2.934517e+00, 2.207943e+00, 2.858880e+00, 8.510113e-01, 2.727654e+00, 5.852842e-01, 1.110186e+00, 2.077547e+00, 6.626008e-01, 2.537959e+00, 1.775597e+00, 1.474034e-02, 1.671946e+00, 2.541907e+00, 2.284064e+00, 7.444859e-01, 1.824484e+00, 2.041494e-01, 2.596356e+00, 2.867320e-01, 2.389596e+00, 1.834183e-01, 2.290530e+00, 1.29769…
2.000000e-01	1.815400e+00, 8.613917e-01, 1.637635e+00, 2.000493e+00, 9.563800e-01, 2.404370e+00, 2.005053e+00, 2.067308e+00, 8.528042e-01, 2.102135e+00, 6.804490e-01, 5.145244e-01, 1.977733e+00, 6.315621e-01, 1.761854e+00, 1.940337e+00, 1.173681e-02, 9.144031e-01, 2.029401e+00, 1.939672e+00, 8.466166e-01, 1.288757e+00, 1.635427e-01, 2.240779e+00, 2.022247e-01, 1.866611e+00, 1.301124e-01, 1.838348e+00, 1.66555…
4.000000e-01	1.486802e+00, 8.547631e-01, 1.326582e+00, 2.281899e+00, 7.628177e-01, 2.120307e+00, 2.079669e+00, 1.173536e+00, 7.416562e-01, 1.512152e+00, 7.225265e-01, 3.801740e-01, 1.659592e+00, 6.138672e-01, 1.908563e+00, 1.649234e+00, 1.073254e-02, 7.012006e-01, 2.589929e+00, 1.265856e+00, 5.577074e-01, 1.100547e+00, 2.784778e-01, 1.646741e+00, 1.975072e-01, 1.086287e+00, 7.892163e-02, 1.263304e+00, 1.45450…
6.000000e-01	8.825313e-01, 7.768635e-01, 1.266725e+00, 1.483326e+00, 6.739604e-01, 2.107867e+00, 1.407155e+00, 7.831891e-01, 4.505898e-01, 1.359575e+00, 7.426395e-01, 2.656094e-01, 1.268842e+00, 6.449856e-01, 1.518601e+00, 1.163707e+00, 2.144063e-02, 5.333740e-01, 2.050455e+00, 9.805450e-01, 3.587310e-01, 1.007264e+00, 6.176221e-01, 2.051719e+00, 3.016914e-01, 6.944482e-01, 1.675609e-01, 1.349465e+00, 1.65669…
8.000000e-01	6.239742e-01, 1.342174e+00, 9.653386e-01, 1.264230e+00, 5.541979e-01, 2.439687e+00, 1.322256e+00, 5.838566e-01, 4.296727e-01, 1.270395e+00, 7.654688e-01, 1.850150e-01, 9.887856e-01, 4.685797e-01, 1.143995e+00, 8.959299e-01, 1.074425e-01, 4.417556e-01, 1.590086e+00, 8.560896e-01, 2.339646e-01, 1.075074e+00, 7.048244e-01, 1.994351e+00, 3.962489e-01, 4.503751e-01, 3.370810e-01, 1.331258e+00, 2.24431…
1.000000e+00	6.100601e-01, 1.240516e+00, 7.621540e-01, 1.014402e+00, 6.807935e-01, 2.594660e+00, 1.354104e+00, 3.272676e-01, 4.019554e-01, 1.436645e+00, 8.428301e-01, 1.530221e-01, 8.790470e-01, 5.873150e-01, 1.194690e+00, 8.829568e-01, 3.797458e-01, 2.866049e-01, 1.240554e+00, 5.937438e-01, 2.791288e-01, 1.723296e+00, 7.318039e-01, 1.987140e+00, 6.246660e-01, 4.203184e-01, 5.897925e-01, 1.520073e+00, 2.18945…
1.200000e+00	3.778075e-01, 1.305630e+00, 5.780590e-01, 9.957751e-01, 5.408607e-01, 2.245153e+00, 1.423806e+00, 2.978420e-01, 3.274521e-01, 1.485768e+00, 7.601835e-01, 1.734134e-01, 6.070897e-01, 4.292874e-01, 1.314202e+00, 7.589628e-01, 5.814364e-01, 2.598201e-01, 9.797428e-01, 4.331561e-01, 3.433027e-01, 1.537786e+00, 7.860684e-01, 2.069387e+00, 8.241472e-01, 3.181770e-01, 6.826171e-01, 1.231769e+00, 2.54757…
1.400000e+00	2.893923e-01, 1.192249e+00, 3.517629e-01, 9.214997e-01, 7.555255e-01, 1.789298e+00, 1.541140e+00, 2.251519e-01, 3.503892e-01, 1.620137e+00, 5.703695e-01, 2.217412e-01, 5.458570e-01, 4.035765e-01, 1.174984e+00, 5.863997e-01, 8.315842e-01, 2.338446e-01, 7.180291e-01, 3.369693e-01, 6.269472e-01, 1.898516e+00, 8.220741e-01, 1.976364e+00, 1.045524e+00, 3.010319e-01, 8.087974e-01, 1.425929e+00, 2.25144…
1.600000e+00	2.434960e-01, 1.254935e+00, 3.488176e-01, 8.345685e-01, 8.704471e-01, 1.982719e+00, 1.378902e+00, 3.110708e-01, 4.066664e-01, 1.607934e+00, 3.918438e-01, 2.806979e-01, 4.726421e-01, 4.220751e-01, 8.673809e-01, 4.606426e-01, 9.613192e-01, 3.534360e-01, 6.243497e-01, 1.995014e-01, 6.559288e-01, 1.699132e+00, 8.673350e-01, 1.966280e+00, 9.787413e-01, 2.941665e-01, 9.561655e-01, 1.288716e+00, 2.38352…
1.800000e+00	2.094689e-01, 1.281759e+00, 2.478729e-01, 7.017289e-01, 7.688639e-01, 2.158094e+00, 1.587236e+00, 3.367183e-01, 5.365681e-01, 1.636745e+00, 3.219045e-01, 3.561855e-01, 3.551389e-01, 2.776130e-01, 1.053633e+00, 4.067722e-01, 1.129760e+00, 5.123480e-01, 4.656344e-01, 1.254587e-01, 9.133277e-01, 1.571143e+00, 8.892561e-01, 1.828816e+00, 1.074127e+00, 3.199453e-01, 8.595664e-01, 1.089064e+00, 2.28836…
2.000000e+00	2.159955e-01, 1.287883e+00, 1.809166e-01, 4.353139e-01, 7.214707e-01, 1.989684e+00, 1.340414e+00, 5.371487e-01, 5.274352e-01, 1.731436e+00, 1.850225e-01, 3.160812e-01, 3.569728e-01, 2.819628e-01, 9.791863e-01, 2.523525e-01, 1.151961e+00, 6.876900e-01, 3.391118e-01, 9.355004e-02, 8.487237e-01, 1.616320e+00, 9.022592e-01, 1.941389e+00, 1.382302e+00, 3.434403e-01, 1.009529e+00, 1.254200e+00, 2.60220…
0.000000e+00	1.559045e+00, 2.045185e+00, 5.792841e-01, 1.508257e+00, 1.422000e+00, 2.689455e+00, 1.266269e+00, 2.866761e+00, 1.509369e+00, 2.277468e+00, 1.351037e+00, 2.447809e-01, 3.381301e+00, 1.172787e-01, 2.366906e+00, 2.456520e+00, 2.939551e+00, 2.191619e+00, 3.172503e+00, 1.368984e+00, 4.872272e-01, 1.863254e+00, 4.202452e-01, 1.110549e+00, 2.709753e+00, 9.896339e-01, 1.401607e+00, 1.343328e-01, 2.61894…
2.000000e-01	9.314872e-01, 1.427574e+00, 5.383374e-01, 1.125295e+00, 1.066829e+00, 2.084111e+00, 1.240374e+00, 1.973385e+00, 1.460365e+00, 1.433636e+00, 1.478025e+00, 1.673149e-01, 2.555739e+00, 3.271402e-01, 2.037102e+00, 2.137246e+00, 2.226000e+00, 2.176710e+00, 2.252909e+00, 1.342868e+00, 6.746878e-01, 1.916715e+00, 2.211764e-01, 9.758033e-01, 2.049057e+00, 6.216861e-01, 7.967421e-01, 1.038492e-01, 2.71363…
4.000000e-01	6.387041e-01, 1.183322e+00, 3.562077e-01, 8.037463e-01, 8.512853e-01, 1.714818e+00, 1.241304e+00, 2.029662e+00, 1.175969e+00, 1.216002e+00, 1.232252e+00, 1.154711e-01, 2.541815e+00, 5.047086e-01, 1.366004e+00, 2.039286e+00, 1.668838e+00, 1.907011e+00, 1.919984e+00, 1.215939e+00, 8.493996e-01, 1.707489e+00, 1.221437e-01, 8.227122e-01, 1.448286e+00, 3.637678e-01, 6.750048e-01, 6.931567e-02, 3.15993…
6.000000e-01	6.636031e-01, 8.719224e-01, 2.951775e-01, 5.364334e-01, 6.250875e-01, 1.804887e+00, 1.066944e+00, 1.296373e+00, 1.113856e+00, 7.902360e-01, 8.889663e-01, 6.370591e-02, 2.123462e+00, 6.281399e-01, 1.056367e+00, 1.444015e+00, 9.786740e-01, 1.430141e+00, 1.939964e+00, 9.116437e-01, 8.569772e-01, 1.743067e+00, 7.873748e-02, 6.496761e-01, 1.210614e+00, 3.194123e-01, 5.101552e-01, 5.318470e-02, 2.62246…
8.000000e-01	8.826472e-01, 5.386529e-01, 2.411395e-01, 4.636835e-01, 7.285787e-01, 1.930000e+00, 1.411810e+00, 1.645365e+00, 9.133480e-01, 5.065714e-01, 9.750745e-01, 6.590668e-02, 1.738297e+00, 5.086447e-01, 1.269597e+00, 1.271698e+00, 1.074182e+00, 1.250104e+00, 1.980085e+00, 6.760805e-01, 7.522377e-01, 2.034157e+00, 4.604508e-02, 4.515496e-01, 7.090836e-01, 2.318338e-01, 5.822919e-01, 1.068309e-01, 2.96321…
1.000000e+00	9.310900e-01, 5.951122e-01, 2.104912e-01, 3.103174e-01, 7.436619e-01, 1.723908e+00, 1.062161e+00, 1.340147e+00, 8.434712e-01, 4.774507e-01, 1.000367e+00, 1.431200e-01, 1.518807e+00, 3.928671e-01, 1.026932e+00, 8.525798e-01, 8.737449e-01, 9.109948e-01, 2.167658e+00, 5.983068e-01, 7.953215e-01, 1.606020e+00, 2.660859e-02, 4.000035e-01, 5.565382e-01, 2.484500e-01, 6.413168e-01, 2.778267e-01, 2.49116…
1.200000e+00	8.945064e-01, 7.054821e-01, 1.346047e-01, 4.324949e-01, 7.090463e-01, 2.087649e+00, 1.104819e+00, 1.028183e+00, 8.027294e-01, 6.593162e-01, 9.472688e-01, 1.747893e-01, 1.711981e+00, 4.194469e-01, 9.984033e-01, 7.014112e-01, 7.593433e-01, 5.333340e-01, 1.755679e+00, 4.590538e-01, 7.711981e-01, 1.758612e+00, 1.551987e-02, 2.875629e-01, 4.212495e-01, 2.329532e-01, 8.963965e-01, 5.995622e-01, 3.16803…
1.400000e+00	7.428471e-01, 1.141488e+00, 1.018141e-01, 6.038278e-01, 7.773717e-01, 1.843863e+00, 1.431222e+00, 7.422532e-01, 8.478712e-01, 7.819853e-01, 8.882011e-01, 1.964581e-01, 1.581741e+00, 3.864766e-01, 8.066891e-01, 4.126209e-01, 5.762583e-01, 4.057035e-01, 1.831490e+00, 2.882348e-01, 8.891806e-01, 1.668944e+00, 1.182225e-02, 2.453151e-01, 3.207277e-01, 2.221604e-01, 8.928865e-01, 9.795912e-01, 2.09830…
1.600000e+00	6.150651e-01, 1.056421e+00, 8.195747e-02, 4.628178e-01, 9.248977e-01, 1.940256e+00, 1.362551e+00, 6.098799e-01, 1.037221e+00, 1.042281e+00, 8.997868e-01, 2.618607e-01, 1.041564e+00, 3.179000e-01, 9.700428e-01, 4.171715e-01, 4.685390e-01, 2.800821e-01, 1.686454e+00, 1.895308e-01, 9.240197e-01, 2.007459e+00, 2.392404e-02, 1.661940e-01, 2.421297e-01, 2.593967e-01, 7.955332e-01, 8.297207e-01, 2.10298…
1.800000e+00	5.556907e-01, 1.105405e+00, 5.967601e-02, 6.743176e-01, 7.725388e-01, 1.838443e+00, 1.423503e+00, 3.306532e-01, 8.998785e-01, 1.050437e+00, 9.096284e-01, 2.719122e-01, 1.156645e+00, 2.682490e-01, 9.345572e-01, 4.276211e-01, 5.162421e-01, 2.465028e-01, 1.548666e+00, 1.285103e-01, 7.500038e-01, 1.792443e+00, 8.196648e-02, 1.251406e-01, 1.467991e-01, 2.871275e-01, 9.147906e-01, 9.701988e-01, 1.58360…
2.000000e+00	3.892738e-01, 1.248917e+00, 4.878459e-02, 6.556251e-01, 8.496655e-01, 1.914958e+00, 1.499859e+00, 2.752038e-01, 9.752331e-01, 1.270399e+00, 7.827940e-01, 3.217154e-01, 9.542128e-01, 3.240205e-01, 1.001724e+00, 2.560654e-01, 4.338407e-01, 1.399961e-01, 1.383667e+00, 8.872718e-02, 9.416914e-01, 1.800592e+00, 2.210384e-01, 8.737949e-02, 1.260166e-01, 3.144312e-01, 8.577671e-01, 1.052580e+00, 1.45104…
0.000000e+00	1.940610e+00, 2.650431e+00, 2.073689e+00, 2.063046e+00, 7.913939e-01, 2.508268e-01, 2.362804e+00, 2.071717e+00, 1.243071e+00, 1.858919e+00, 9.061083e-02, 4.587914e-01, 8.406029e-02, 1.709892e+00, 9.460903e-01, 2.511379e+00, 1.280834e-01, 6.099477e-01, 2.122309e+00, 1.534770e-01, 8.297379e-01, 1.759324e+00, 1.907840e+00, 2.848860e+00, 5.950935e-01, 1.015908e+00, 1.501884e+00, 7.765685e-01, 1.45376…
2.000000e-01	1.272551e+00, 2.164102e+00, 1.972312e+00, 1.495968e+00, 7.496821e-01, 5.571218e-01, 1.979198e+00, 1.190551e+00, 1.584238e+00, 1.671708e+00, 2.966740e-01, 4.718183e-01, 2.701917e-01, 1.168671e+00, 9.934175e-01, 1.822040e+00, 4.302947e-01, 5.311528e-01, 1.504171e+00, 3.111471e-01, 7.627434e-01, 1.477029e+00, 9.468119e-01, 2.361526e+00, 5.103565e-01, 7.213028e-01, 1.123043e+00, 8.468479e-01, 1.46279…
4.000000e-01	7.546461e-01, 1.756245e+00, 1.676180e+00, 1.408988e+00, 9.153198e-01, 7.878248e-01, 1.630496e+00, 1.050890e+00, 1.339899e+00, 1.485815e+00, 3.912427e-01, 4.053322e-01, 3.733086e-01, 6.761625e-01, 1.070499e+00, 1.237260e+00, 7.293516e-01, 3.148957e-01, 1.187892e+00, 4.067380e-01, 6.869048e-01, 1.701502e+00, 6.481116e-01, 2.401974e+00, 4.350095e-01, 6.130047e-01, 7.680867e-01, 1.006127e+00, 1.74318…
6.000000e-01	4.536413e-01, 1.669604e+00, 1.872842e+00, 1.120219e+00, 9.023496e-01, 1.061549e+00, 1.608316e+00, 6.137806e-01, 1.264106e+00, 1.457389e+00, 3.257674e-01, 3.738071e-01, 3.391290e-01, 5.293145e-01, 1.125015e+00, 1.168718e+00, 7.595840e-01, 2.203766e-01, 8.333896e-01, 3.479988e-01, 7.990188e-01, 1.738178e+00, 3.558699e-01, 2.126621e+00, 3.329916e-01, 5.026859e-01, 5.503763e-01, 1.049385e+00, 1.96478…
8.000000e-01	2.175337e-01, 1.482339e+00, 1.549647e+00, 9.611810e-01, 9.229063e-01, 1.012583e+00, 1.497573e+00, 6.840810e-01, 1.039377e+00, 1.309320e+00, 2.910689e-01, 4.389953e-01, 3.839941e-01, 3.649546e-01, 9.455068e-01, 8.349543e-01, 1.096857e+00, 1.806450e-01, 5.732405e-01, 3.679461e-01, 7.954402e-01, 1.894871e+00, 4.261417e-01, 2.091894e+00, 4.472528e-01, 4.155465e-01, 5.005050e-01, 1.076820e+00, 1.78771…
1.000000e+00	1.923524e-01, 1.226562e+00, 1.338732e+00, 7.842291e-01, 1.033528e+00, 1.318067e+00, 1.679879e+00, 6.232588e-01, 7.017849e-01, 1.440897e+00, 2.179109e-01, 3.730693e-01, 3.734879e-01, 3.137048e-01, 8.591559e-01, 7.131576e-01, 1.004237e+00, 1.240686e-01, 4.900366e-01, 3.349766e-01, 9.552106e-01, 1.879871e+00, 3.329251e-01, 2.222161e+00, 7.587819e-01, 4.279316e-01, 5.927295e-01, 1.281320e+00, 1.87510…
1.200000e+00	1.388977e-01, 1.604988e+00, 1.121291e+00, 6.814994e-01, 8.553277e-01, 1.272992e+00, 1.598410e+00, 8.276483e-01, 6.568168e-01, 1.439603e+00, 1.435793e-01, 4.081132e-01, 3.446434e-01, 2.518660e-01, 7.471120e-01, 6.708503e-01, 1.067580e+00, 1.278350e-01, 3.188934e-01, 2.687126e-01, 9.523626e-01, 1.926467e+00, 3.621005e-01, 1.931364e+00, 9.196896e-01, 4.173645e-01, 6.801124e-01, 1.107801e+00, 1.94707…
1.400000e+00	9.474014e-02, 1.767669e+00, 9.660687e-01, 4.836774e-01, 9.059766e-01, 1.353754e+00, 1.562192e+00, 1.064488e+00, 7.934508e-01, 1.338336e+00, 1.164129e-01, 3.293104e-01, 2.853252e-01, 3.205137e-01, 8.432767e-01, 5.676708e-01, 1.228284e+00, 1.908875e-01, 2.115390e-01, 1.763241e-01, 9.731543e-01, 1.625146e+00, 2.939951e-01, 2.238543e+00, 1.086540e+00, 2.743934e-01, 8.131068e-01, 1.422105e+00, 2.56587…
1.600000e+00	8.511572e-02, 1.381403e+00, 7.270656e-01, 3.584386e-01, 1.055071e+00, 1.378931e+00, 1.320215e+00, 1.020176e+00, 6.207345e-01, 1.314808e+00, 6.656872e-02, 4.145653e-01, 2.516359e-01, 2.930324e-01, 1.053796e+00, 4.522310e-01, 1.306609e+00, 3.123161e-01, 1.792491e-01, 1.223218e-01, 8.973012e-01, 1.690116e+00, 2.578131e-01, 1.920797e+00, 1.079707e+00, 4.507054e-01, 7.360321e-01, 1.160145e+00, 2.39542…
1.800000e+00	8.646828e-02, 1.250199e+00, 6.658266e-01, 2.525185e-01, 9.595653e-01, 1.251250e+00, 1.563440e+00, 1.169956e+00, 6.365145e-01, 1.382222e+00, 5.035999e-02, 4.481383e-01, 2.647000e-01, 2.701568e-01, 1.084932e+00, 3.016903e-01, 1.360038e+00, 5.103890e-01, 1.393103e-01, 7.061314e-02, 9.747546e-01, 1.783517e+00, 1.508642e-01, 2.129107e+00, 1.112149e+00, 3.964972e-01, 1.156807e+00, 1.190824e+00, 1.86429…
2.000000e+00	1.079788e-01, 1.287110e+00, 5.374277e-01, 1.833198e-01, 1.049915e+00, 1.092182e+00, 1.460195e+00, 1.253034e+00, 5.519999e-01, 9.140034e-01, 2.990234e-02, 4.187949e-01, 2.484156e-01, 2.779331e-01, 1.003863e+00, 3.041134e-01, 1.579393e+00, 6.956949e-01, 9.295691e-02, 4.891784e-02, 1.128202e+00, 1.701924e+00, 1.216948e-01, 2.271830e+00, 1.269044e+00, 3.247790e-01, 9.157095e-01, 1.059980e+00, 1.70322…
0.000000e+00	2.567526e+00, 3.569969e-01, 1.056411e-01, 1.436440e+00, 1.032949e+00, 1.415428e+00, 1.006157e+00, 6.279646e-01, 1.630884e+00, 3.000548e+00, 1.082509e+00, 2.580622e+00, 7.692407e-01, 1.061756e+00, 2.872255e+00, 2.121308e+00, 2.468289e+00, 2.358862e+00, 2.940956e+00, 2.295465e+00, 2.135695e-01, 1.402605e+00, 5.288738e-01, 5.731973e-01, 2.143577e+00, 1.399040e+00, 1.262677e+00, 2.290694e+00, 2.30706…
2.000000e-01	2.201250e+00, 2.319220e-01, 1.214655e-01, 9.344493e-01, 9.860522e-01, 1.433502e+00, 1.067098e+00, 1.077213e+00, 1.329384e+00, 2.581246e+00, 8.435845e-01, 1.462975e+00, 6.315308e-01, 1.011690e+00, 1.700847e+00, 1.756502e+00, 2.540130e+00, 1.691582e+00, 2.247611e+00, 1.552620e+00, 7.086800e-01, 1.014089e+00, 7.607710e-01, 3.413955e-01, 1.683846e+00, 8.860085e-01, 8.985018e-01, 1.744280e+00, 2.29579…
4.000000e-01	1.671905e+00, 1.416742e-01, 9.104910e-02, 8.405428e-01, 7.776220e-01, 1.331344e+00, 1.121079e+00, 9.457603e-01, 1.223570e+00, 2.044054e+00, 9.863207e-01, 8.487880e-01, 4.690221e-01, 7.477600e-01, 1.500656e+00, 1.656729e+00, 2.020734e+00, 1.495815e+00, 1.562255e+00, 1.393876e+00, 7.289264e-01, 1.117206e+00, 7.601231e-01, 2.968863e-01, 1.089402e+00, 5.351613e-01, 6.271071e-01, 1.083095e+00, 2.63386…
6.000000e-01	1.305247e+00, 1.472125e-01, 9.252738e-02, 5.859319e-01, 7.031242e-01, 1.393199e+00, 1.192956e+00, 1.370033e+00, 1.090074e+00, 1.139736e+00, 8.689676e-01, 4.690972e-01, 5.227088e-01, 7.529935e-01, 1.207904e+00, 1.226572e+00, 2.168152e+00, 1.345726e+00, 1.181066e+00, 9.787822e-01, 7.951851e-01, 1.451365e+00, 7.041053e-01, 2.304089e-01, 8.781774e-01, 3.818752e-01, 5.217431e-01, 8.062763e-01, 2.40621…
8.000000e-01	1.296760e+00, 2.162833e-01, 7.270557e-02, 3.344405e-01, 5.746158e-01, 1.321327e+00, 1.394795e+00, 1.132192e+00, 9.146431e-01, 1.430326e+00, 6.644702e-01, 3.080903e-01, 7.168618e-01, 5.840362e-01, 1.337336e+00, 9.212735e-01, 1.836249e+00, 8.699178e-01, 7.846349e-01, 9.324381e-01, 7.931661e-01, 1.499097e+00, 3.932087e-01, 1.719412e-01, 5.582539e-01, 2.412328e-01, 6.443291e-01, 6.384740e-01, 2.13596…
1.000000e+00	1.324037e+00, 4.534781e-01, 5.578847e-02, 2.471830e-01, 4.662997e-01, 1.964933e+00, 1.310261e+00, 1.212766e+00, 9.103161e-01, 9.235580e-01, 5.058428e-01, 2.839798e-01, 7.579283e-01, 6.386396e-01, 1.164698e+00, 8.714616e-01, 1.773086e+00, 6.519791e-01, 7.027630e-01, 5.010908e-01, 6.745756e-01, 1.948953e+00, 2.435607e-01, 1.186705e-01, 5.124547e-01, 2.308253e-01, 8.476355e-01, 7.797881e-01, 2.21481…
1.200000e+00	9.153155e-01, 8.218237e-01, 6.157900e-02, 1.557277e-01, 6.411277e-01, 1.773892e+00, 1.362882e+00, 1.371170e+00, 7.158092e-01, 7.723265e-01, 3.544376e-01, 2.302196e-01, 7.860552e-01, 4.039609e-01, 1.027823e+00, 5.634709e-01, 1.770531e+00, 4.557732e-01, 6.139827e-01, 4.190297e-01, 7.949514e-01, 1.587546e+00, 1.329758e-01, 9.681429e-02, 3.407886e-01, 2.379622e-01, 9.936432e-01, 9.790715e-01, 1.95150…
1.400000e+00	9.545576e-01, 9.231717e-01, 2.760137e-02, 1.151377e-01, 7.046478e-01, 1.590424e+00, 1.158673e+00, 1.280519e+00, 7.585008e-01, 6.170690e-01, 2.999709e-01, 2.650529e-01, 7.820502e-01, 4.653615e-01, 1.033192e+00, 4.544219e-01, 1.890783e+00, 3.355819e-01, 3.873152e-01, 2.644094e-01, 7.955123e-01, 1.741656e+00, 8.238938e-02, 7.856986e-02, 2.522003e-01, 2.543477e-01, 8.716962e-01, 1.019884e+00, 1.73658…
1.600000e+00	7.401225e-01, 1.067341e+00, 2.980792e-02, 7.928533e-02, 7.302174e-01, 1.785454e+00, 1.347280e+00, 1.342726e+00, 9.544651e-01, 5.001289e-01, 1.689309e-01, 3.061324e-01, 6.390607e-01, 3.222047e-01, 7.698213e-01, 3.776486e-01, 1.632479e+00, 2.879726e-01, 4.734127e-01, 1.534017e-01, 9.101267e-01, 1.940368e+00, 3.466135e-02, 4.655470e-02, 2.086624e-01, 2.420050e-01, 1.051301e+00, 1.157910e+00, 1.69970…
1.800000e+00	5.906147e-01, 1.330290e+00, 2.337265e-02, 5.337393e-02, 7.765116e-01, 2.084078e+00, 1.406380e+00, 1.434036e+00, 8.139516e-01, 4.525079e-01, 1.431898e-01, 2.957090e-01, 5.333714e-01, 3.534002e-01, 9.973519e-01, 3.446513e-01, 1.555794e+00, 1.872805e-01, 3.805867e-01, 1.201752e-01, 8.811091e-01, 1.659993e+00, 3.040813e-02, 3.705770e-02, 1.579564e-01, 3.060064e-01, 8.504032e-01, 1.044063e+00, 1.33995…
2.000000e+00	4.722322e-01, 1.298144e+00, 2.035238e-02, 4.805178e-02, 8.012937e-01, 1.757640e+00, 1.347835e+00, 1.345049e+00, 9.062120e-01, 3.582931e-01, 1.107964e-01, 3.693849e-01, 5.540519e-01, 3.231140e-01, 8.506920e-01, 2.655209e-01, 1.601626e+00, 1.258705e-01, 2.659500e-01, 7.752446e-02, 9.635257e-01, 2.011898e+00, 1.485674e-02, 2.994036e-02, 2.161344e-01, 3.032590e-01, 8.821861e-01, 1.305107e+00, 1.09701…
0.000000e+00	1.363771e+00, 8.107218e-01, 1.964682e+00, 2.336254e+00, 2.461968e+00, 6.483287e-01, 3.901938e-01, 2.184154e+00, 6.358565e-02, 1.040841e-01, 4.612544e-01, 8.222408e-02, 2.334709e+00, 1.305711e+00, 4.697382e-01, 1.718250e+00, 1.479821e+00, 1.968891e+00, 9.003627e-01, 1.572159e+00, 5.467050e-01, 7.811027e-01, 8.551734e-01, 7.578850e-01, 1.661610e+00, 2.591917e+00, 5.745237e-01, 2.053921e+00, 1.35804…
2.000000e-01	1.055442e+00, 5.979892e-01, 2.310617e+00, 1.414371e+00, 2.201540e+00, 5.318821e-01, 2.519802e-01, 1.596541e+00, 9.193995e-02, 7.464258e-02, 4.309077e-01, 2.724292e-01, 1.947292e+00, 8.351326e-01, 6.810735e-01, 1.539925e+00, 1.417497e+00, 1.808999e+00, 1.073650e+00, 1.125928e+00, 3.551149e-01, 5.033211e-01, 4.615284e-01, 6.801725e-01, 9.800138e-01, 1.910358e+00, 6.031444e-01, 1.355363e+00, 1.53997…
4.000000e-01	1.048517e+00, 3.247731e-01, 2.367285e+00, 1.216908e+00, 2.018205e+00, 4.094423e-01, 1.821004e-01, 1.457671e+00, 1.338610e-01, 6.961094e-02, 4.690754e-01, 3.631054e-01, 1.677540e+00, 6.044614e-01, 8.212351e-01, 1.632533e+00, 1.059526e+00, 1.246811e+00, 1.057881e+00, 9.963224e-01, 1.934767e-01, 3.779519e-01, 2.540825e-01, 5.486068e-01, 9.123705e-01, 1.464721e+00, 6.398261e-01, 1.098420e+00, 1.39826…
6.000000e-01	1.133010e+00, 5.008358e-01, 2.220396e+00, 9.736583e-01, 2.307030e+00, 2.320357e-01, 9.040799e-02, 1.145733e+00, 2.231797e-01, 1.007806e-01, 5.381124e-01, 3.198272e-01, 1.396185e+00, 3.794299e-01, 8.253641e-01, 1.213496e+00, 7.723559e-01, 8.411748e-01, 1.274977e+00, 6.746679e-01, 1.140154e-01, 2.513101e-01, 2.130709e-01, 3.959501e-01, 5.723248e-01, 1.086368e+00, 8.835831e-01, 8.885269e-01, 1.84304…
8.000000e-01	1.165353e+00, 7.125442e-01, 2.212451e+00, 7.772876e-01, 1.687662e+00, 2.543044e-01, 9.484877e-02, 9.806889e-01, 3.117770e-01, 2.519986e-01, 6.648865e-01, 5.004406e-01, 1.173228e+00, 2.641225e-01, 8.191398e-01, 1.290274e+00, 6.662084e-01, 4.587278e-01, 1.153543e+00, 7.579567e-01, 6.775376e-02, 2.243407e-01, 4.051298e-01, 3.820137e-01, 4.481206e-01, 8.169553e-01, 7.218988e-01, 9.684046e-01, 2.19352…
1.000000e+00	9.840146e-01, 9.153201e-01, 2.381679e+00, 7.724140e-01, 1.623842e+00, 1.874030e-01, 4.763360e-02, 6.526155e-01, 4.413548e-01, 5.681250e-01, 6.484642e-01, 3.903419e-01, 8.265658e-01, 3.056029e-01, 9.126013e-01, 8.434102e-01, 6.986890e-01, 4.177356e-01, 1.437261e+00, 6.794742e-01, 3.608399e-02, 1.543966e-01, 5.791349e-01, 2.576119e-01, 2.770512e-01, 5.487696e-01, 9.697067e-01, 1.067038e+00, 1.95376…
1.200000e+00	7.316527e-01, 1.086031e+00, 2.414617e+00, 6.979220e-01, 1.665718e+00, 2.047491e-01, 3.888310e-02, 5.075692e-01, 5.716926e-01, 8.486890e-01, 4.756792e-01, 4.783329e-01, 1.076106e+00, 2.417225e-01, 9.117511e-01, 8.601913e-01, 7.495774e-01, 3.226438e-01, 1.125527e+00, 5.083479e-01, 2.671510e-02, 2.644865e-01, 7.104185e-01, 2.296705e-01, 2.041454e-01, 5.504181e-01, 9.181768e-01, 1.082479e+00, 2.47398…
1.400000e+00	4.784162e-01, 1.242165e+00, 1.707256e+00, 7.946629e-01, 1.398514e+00, 1.764870e-01, 2.866663e-02, 5.419335e-01, 6.467279e-01, 9.733934e-01, 5.305937e-01, 4.402623e-01, 7.293653e-01, 2.723786e-01, 9.000838e-01, 5.768628e-01, 9.591645e-01, 1.897091e-01, 9.021417e-01, 3.707980e-01, 2.091866e-02, 5.028661e-01, 7.942148e-01, 1.348418e-01, 2.200326e-01, 5.428554e-01, 9.465180e-01, 1.174289e+00, 2.71392…
1.600000e+00	5.348749e-01, 1.202548e+00, 2.307190e+00, 5.682890e-01, 1.299826e+00, 1.624050e-01, 4.959328e-02, 4.378221e-01, 6.813251e-01, 1.136019e+00, 3.895970e-01, 3.650093e-01, 5.986878e-01, 2.430799e-01, 8.864861e-01, 6.421088e-01, 1.003200e+00, 1.813711e-01, 7.790472e-01, 2.513711e-01, 6.339299e-02, 7.453054e-01, 9.062082e-01, 1.152286e-01, 2.813219e-01, 4.681932e-01, 8.353499e-01, 1.109335e+00, 2.26312…
1.800000e+00	3.560130e-01, 1.108949e+00, 2.138333e+00, 4.695649e-01, 1.057185e+00, 2.637304e-01, 1.593510e-01, 5.017333e-01, 8.135663e-01, 1.333248e+00, 3.155914e-01, 4.981789e-01, 4.892060e-01, 2.266471e-01, 9.614976e-01, 4.121703e-01, 9.588465e-01, 1.263278e-01, 5.172124e-01, 1.647755e-01, 1.883144e-01, 1.014485e+00, 7.432333e-01, 8.634770e-02, 4.242641e-01, 4.088386e-01, 9.325270e-01, 1.008986e+00, 1.87115…
2.000000e+00	3.017465e-01, 1.371758e+00, 2.163200e+00, 3.997483e-01, 1.194106e+00, 3.156653e-01, 3.927674e-01, 7.250682e-01, 8.604614e-01, 1.257065e+00, 2.189446e-01, 3.722479e-01, 5.355409e-01, 2.319405e-01, 7.860109e-01, 3.436316e-01, 1.326606e+00, 9.954103e-02, 4.220408e-01, 1.078197e-01, 4.407188e-01, 1.173648e+00, 7.456202e-01, 6.973159e-02, 5.968202e-01, 3.834106e-01, 1.062181e+00, 1.234548e+00, 1.59290…
0.000000e+00	5.845487e-01, 2.296671e+00, 2.633743e+00, 3.420432e+00, 2.298066e+00, 1.011655e+00, 2.520840e+00, 2.654597e+00, 1.928399e+00, 1.731429e+00, 3.188777e+00, 2.595096e+00, 2.618988e+00, 7.008806e-01, 8.406598e-01, 5.488191e-01, 1.728781e+00, 2.758201e+00, 1.676153e+00, 9.817883e-02, 2.115585e+00, 1.544340e+00, 4.349449e-01, 2.623141e+00, 1.355447e+00, 2.834546e+00, 1.353031e+00, 8.911082e-01, 1.16745…
2.000000e-01	4.287342e-01, 1.919269e+00, 2.789190e+00, 2.276218e+00, 2.154263e+00, 7.441880e-01, 1.689331e+00, 1.869178e+00, 1.912023e+00, 1.317483e+00, 2.208999e+00, 1.747759e+00, 2.322376e+00, 5.308095e-01, 5.750141e-01, 8.452432e-01, 1.643860e+00, 2.199814e+00, 1.616544e+00, 1.209341e-01, 1.538470e+00, 9.728298e-01, 2.551902e-01, 3.025856e+00, 1.693144e+00, 1.809332e+00, 7.989650e-01, 7.432744e-01, 9.09659…
4.000000e-01	2.347190e-01, 1.398571e+00, 2.358769e+00, 1.693988e+00, 2.202337e+00, 5.952045e-01, 1.740031e+00, 1.972362e+00, 1.539039e+00, 1.053356e+00, 1.961716e+00, 1.469772e+00, 2.351731e+00, 3.560033e-01, 5.131266e-01, 8.639102e-01, 1.058471e+00, 1.646336e+00, 1.279433e+00, 1.014620e-01, 1.340495e+00, 7.909078e-01, 1.275909e-01, 2.440880e+00, 1.391567e+00, 1.612948e+00, 4.933021e-01, 4.852450e-01, 8.70914…
6.000000e-01	2.761566e-01, 9.708448e-01, 2.595471e+00, 1.004662e+00, 2.027863e+00, 4.494178e-01, 1.196784e+00, 1.234770e+00, 1.220272e+00, 8.875164e-01, 1.388494e+00, 1.373863e+00, 1.751759e+00, 2.336382e-01, 4.537341e-01, 7.117209e-01, 7.393113e-01, 1.571756e+00, 1.540222e+00, 1.389461e-01, 1.310557e+00, 7.135991e-01, 8.171062e-02, 2.219573e+00, 1.047792e+00, 1.030544e+00, 4.463963e-01, 3.757608e-01, 9.81835…
8.000000e-01	5.597001e-01, 8.032393e-01, 1.950931e+00, 1.067473e+00, 2.147397e+00, 4.118487e-01, 6.300104e-01, 9.518865e-01, 9.575760e-01, 5.952279e-01, 1.156665e+00, 9.303987e-01, 1.781128e+00, 1.409090e-01, 4.108681e-01, 9.217784e-01, 7.641216e-01, 1.258349e+00, 1.508340e+00, 1.469971e-01, 1.276767e+00, 4.983151e-01, 4.499218e-02, 1.879479e+00, 8.768567e-01, 9.371459e-01, 3.054989e-01, 2.207938e-01, 1.21463…
1.000000e+00	6.622157e-01, 5.804536e-01, 2.066228e+00, 1.096485e+00, 2.019196e+00, 2.334414e-01, 4.636797e-01, 7.171618e-01, 8.142265e-01, 9.550597e-01, 1.090953e+00, 8.143311e-01, 1.450926e+00, 9.880218e-02, 6.631031e-01, 8.224209e-01, 4.450172e-01, 8.846465e-01, 1.464769e+00, 1.357773e-01, 9.201321e-01, 2.719574e-01, 2.880592e-02, 2.420239e+00, 5.348914e-01, 8.027164e-01, 4.218952e-01, 3.364988e-01, 1.43490…
1.200000e+00	7.162324e-01, 8.343782e-01, 2.337155e+00, 7.139369e-01, 1.871132e+00, 2.500749e-01, 3.661209e-01, 4.308493e-01, 7.175366e-01, 1.031873e+00, 9.667655e-01, 7.438052e-01, 1.474005e+00, 1.157897e-01, 9.032102e-01, 5.920137e-01, 4.478058e-01, 6.329381e-01, 1.568100e+00, 8.739963e-02, 7.526838e-01, 2.580323e-01, 4.157216e-02, 2.215946e+00, 5.327496e-01, 7.253237e-01, 6.206967e-01, 3.908876e-01, 1.54660…
1.400000e+00	7.057374e-01, 9.977273e-01, 2.298353e+00, 8.726406e-01, 1.597337e+00, 1.722204e-01, 2.661902e-01, 3.139139e-01, 7.010080e-01, 1.184397e+00, 8.240935e-01, 6.513228e-01, 1.185629e+00, 1.205373e-01, 7.943179e-01, 5.174604e-01, 3.724014e-01, 5.171451e-01, 1.335563e+00, 7.143146e-02, 4.719151e-01, 2.283244e-01, 1.966361e-01, 1.917033e+00, 2.814820e-01, 6.709164e-01, 6.531832e-01, 6.796304e-01, 1.90585…
1.600000e+00	6.661445e-01, 1.054117e+00, 1.859842e+00, 8.906359e-01, 1.368977e+00, 1.838887e-01, 1.446001e-01, 2.247324e-01, 6.627293e-01, 1.221491e+00, 8.802554e-01, 6.252020e-01, 1.271627e+00, 1.433162e-01, 1.044928e+00, 4.002055e-01, 2.755149e-01, 3.086766e-01, 1.606249e+00, 4.269909e-02, 3.458240e-01, 3.265791e-01, 4.205197e-01, 2.493918e+00, 2.354080e-01, 5.696505e-01, 7.112501e-01, 8.074572e-01, 1.70606…
1.800000e+00	5.745763e-01, 1.229589e+00, 2.056165e+00, 7.234107e-01, 1.597269e+00, 1.563948e-01, 1.072613e-01, 1.810197e-01, 4.735155e-01, 1.613142e+00, 8.447624e-01, 5.256299e-01, 1.168611e+00, 2.154637e-01, 8.652349e-01, 4.475555e-01, 3.414261e-01, 2.535632e-01, 1.544323e+00, 3.395391e-02, 2.403943e-01, 5.432696e-01, 6.892559e-01, 2.180235e+00, 1.773158e-01, 4.287246e-01, 7.870136e-01, 9.108763e-01, 1.65028…
2.000000e+00	3.851494e-01, 1.155128e+00, 2.318695e+00, 8.790279e-01, 1.392634e+00, 1.657541e-01, 9.822088e-02, 1.095583e-01, 6.108228e-01, 1.264753e+00, 6.530125e-01, 5.498531e-01, 8.656556e-01, 2.507335e-01, 1.087927e+00, 3.783205e-01, 2.938937e-01, 1.989020e-01, 1.486443e+00, 2.434470e-02, 2.625155e-01, 7.280647e-01, 7.352444e-01, 1.896368e+00, 1.592932e-01, 4.417945e-01, 8.432591e-01, 1.028946e+00, 1.46646…
0.000000e+00	1.876040e+00, 2.888316e+00, 2.189098e+00, 1.634241e+00, 1.751291e+00, 1.831835e+00, 2.613520e+00, 8.395726e-01, 2.223456e+00, 2.219011e-01, 1.557966e+00, 1.704420e+00, 2.360058e+00, 2.349403e+00, 3.282117e+00, 4.842591e-01, 3.097507e+00, 1.526618e+00, 5.321339e-01, 2.987834e+00, 1.867687e+00, 1.804419e+00, 1.092580e+00, 2.923431e+00, 1.670238e-01, 1.108626e+00, 8.856986e-01, 6.150880e-01, 9.96992…
2.000000e-01	1.256137e+00, 1.835700e+00, 2.036106e+00, 1.301923e+00, 1.595042e+00, 1.346396e+00, 1.955523e+00, 1.138868e+00, 1.915109e+00, 4.519246e-01, 9.487220e-01, 1.095005e+00, 1.465049e+00, 1.661328e+00, 1.879776e+00, 6.191677e-01, 2.189333e+00, 1.067130e+00, 7.348400e-01, 1.949828e+00, 1.228504e+00, 1.466034e+00, 8.991655e-01, 2.256101e+00, 4.998893e-01, 8.926602e-01, 5.756809e-01, 4.028016e-01, 7.99387…
4.000000e-01	5.660129e-01, 1.576681e+00, 1.573328e+00, 1.044011e+00, 1.360975e+00, 1.672818e+00, 1.677464e+00, 8.694559e-01, 1.447935e+00, 5.749990e-01, 9.803608e-01, 7.320956e-01, 1.678302e+00, 1.041251e+00, 1.131986e+00, 4.567509e-01, 1.874628e+00, 9.141831e-01, 1.147091e+00, 1.280121e+00, 7.467087e-01, 1.219984e+00, 7.701980e-01, 2.431296e+00, 5.006631e-01, 5.230708e-01, 3.718652e-01, 6.329512e-01, 6.05196…
6.000000e-01	3.983606e-01, 1.645141e+00, 1.091709e+00, 6.674450e-01, 1.390906e+00, 1.259619e+00, 1.302941e+00, 1.197661e+00, 1.268319e+00, 5.598805e-01, 7.702182e-01, 5.764969e-01, 1.630545e+00, 7.103565e-01, 6.560678e-01, 4.282786e-01, 1.545733e+00, 5.046598e-01, 1.283489e+00, 8.776438e-01, 5.474607e-01, 1.236262e+00, 5.671193e-01, 2.289784e+00, 8.027154e-01, 4.591217e-01, 3.476809e-01, 7.963874e-01, 5.83751…
8.000000e-01	3.208162e-01, 1.307260e+00, 1.168185e+00, 4.509543e-01, 1.265875e+00, 1.049168e+00, 1.437517e+00, 1.290309e+00, 9.162900e-01, 5.116656e-01, 7.980571e-01, 7.130238e-01, 1.417468e+00, 4.877248e-01, 4.367042e-01, 3.288194e-01, 1.202071e+00, 4.367421e-01, 1.130935e+00, 5.700553e-01, 8.887864e-01, 1.386032e+00, 2.615656e-01, 2.288963e+00, 6.618502e-01, 4.893681e-01, 5.267513e-01, 9.004318e-01, 6.52025…
1.000000e+00	1.507799e-01, 1.520342e+00, 1.178906e+00, 4.575062e-01, 1.299760e+00, 7.757598e-01, 1.458524e+00, 1.081800e+00, 8.748740e-01, 4.174840e-01, 6.535132e-01, 6.547524e-01, 1.308085e+00, 2.434691e-01, 2.724889e-01, 2.850520e-01, 9.769714e-01, 3.237838e-01, 1.215094e+00, 3.104544e-01, 7.648689e-01, 1.411248e+00, 1.420924e-01, 2.022765e+00, 7.400129e-01, 5.182581e-01, 7.175986e-01, 9.325681e-01, 6.92817…
1.200000e+00	1.328381e-01, 1.447977e+00, 1.421306e+00, 4.536721e-01, 1.558252e+00, 6.485921e-01, 1.523611e+00, 9.476250e-01, 6.715621e-01, 6.325388e-01, 6.481378e-01, 6.479807e-01, 9.461064e-01, 1.569947e-01, 2.164595e-01, 2.375133e-01, 8.527390e-01, 2.142194e-01, 1.310433e+00, 2.862185e-01, 7.727970e-01, 1.123655e+00, 9.677704e-02, 1.704468e+00, 8.145731e-01, 6.444109e-01, 8.031936e-01, 1.142396e+00, 6.87732…
1.400000e+00	1.414211e-01, 1.383411e+00, 1.590919e+00, 4.446113e-01, 1.492263e+00, 5.833443e-01, 1.255492e+00, 5.912742e-01, 8.052920e-01, 7.159700e-01, 6.448369e-01, 7.837113e-01, 8.372119e-01, 7.976485e-02, 1.500491e-01, 1.853095e-01, 8.867378e-01, 1.959215e-01, 1.110480e+00, 1.725198e-01, 8.144269e-01, 1.190140e+00, 8.542126e-02, 2.288769e+00, 6.813791e-01, 5.493117e-01, 9.531229e-01, 1.247049e+00, 6.75043…
1.600000e+00	1.188849e-01, 1.212228e+00, 1.436818e+00, 4.589027e-01, 1.754186e+00, 4.161215e-01, 1.121033e+00, 6.772215e-01, 7.321877e-01, 7.573112e-01, 5.799338e-01, 6.488800e-01, 8.476034e-01, 5.544776e-02, 9.030794e-02, 1.952190e-01, 1.221558e+00, 2.791749e-01, 8.463655e-01, 1.129669e-01, 8.210367e-01, 8.996891e-01, 1.310746e-01, 1.966761e+00, 1.029434e+00, 5.678491e-01, 9.652202e-01, 1.158899e+00, 6.18754…
1.800000e+00	1.082270e-01, 1.226096e+00, 1.921368e+00, 4.312456e-01, 1.500270e+00, 4.207647e-01, 8.571807e-01, 7.586325e-01, 7.377285e-01, 1.001396e+00, 4.372428e-01, 6.062674e-01, 6.481634e-01, 3.216003e-02, 6.101368e-02, 1.917629e-01, 1.218314e+00, 4.005156e-01, 6.121854e-01, 8.034080e-02, 9.236580e-01, 7.864924e-01, 1.801000e-01, 2.041613e+00, 1.125497e+00, 5.501359e-01, 9.448987e-01, 1.312690e+00, 4.82970…
2.000000e+00	1.304476e-01, 1.361075e+00, 2.110311e+00, 3.176541e-01, 1.881546e+00, 3.163563e-01, 5.491769e-01, 9.310425e-01, 7.520248e-01, 1.104077e+00, 2.853829e-01, 7.165090e-01, 4.796404e-01, 1.785082e-02, 3.779580e-02, 1.824254e-01, 1.458346e+00, 6.887131e-01, 5.494942e-01, 4.539273e-02, 8.800575e-01, 6.265755e-01, 1.784051e-01, 1.818223e+00, 1.086350e+00, 5.895314e-01, 8.919888e-01, 1.141976e+00, 4.14042…
0.000000e+00	2.726132e+00, 1.428567e+00, 3.000438e+00, 8.605292e-01, 2.468500e+00, 2.703634e+00, 2.522830e-01, 5.123067e-01, 9.119678e-01, 1.623867e-01, 2.449439e+00, 2.573942e+00, 3.581358e-02, 2.301150e+00, 9.658602e-01, 1.859155e+00, 1.083813e+00, 2.452435e+00, 7.422567e-01, 7.083922e-01, 2.371421e+00, 2.642044e+00, 2.509545e+00, 2.236697e+00, 1.593184e+00, 2.773723e+00, 2.643390e+00, 1.158178e+00, 5.81733…
2.000000e-01	1.924607e+00, 9.711681e-01, 2.247554e+00, 7.425070e-01, 2.070177e+00, 2.279685e+00, 6.484254e-01, 7.457998e-01, 1.235131e+00, 5.849126e-01, 1.644516e+00, 1.575140e+00, 1.671236e-01, 1.928108e+00, 6.758215e-01, 1.705886e+00, 1.090877e+00, 1.656560e+00, 5.937728e-01, 6.498390e-01, 1.628323e+00, 1.986511e+00, 1.547180e+00, 2.101342e+00, 1.168960e+00, 2.099614e+00, 1.861790e+00, 9.134781e-01, 5.30801…
4.000000e-01	1.313208e+00, 7.317210e-01, 1.579821e+00, 6.416740e-01, 1.761010e+00, 1.447238e+00, 8.631129e-01, 8.232009e-01, 1.262409e+00, 6.806768e-01, 1.252673e+00, 1.017144e+00, 3.489459e-01, 1.154576e+00, 3.735453e-01, 1.583965e+00, 1.058018e+00, 1.469564e+00, 5.023795e-01, 6.585063e-01, 1.721165e+00, 1.297240e+00, 9.954339e-01, 2.107931e+00, 9.144599e-01, 1.394102e+00, 1.197965e+00, 5.259620e-01, 4.50237…
6.000000e-01	1.025840e+00, 4.893951e-01, 1.055714e+00, 4.404320e-01, 2.095789e+00, 1.520754e+00, 1.070358e+00, 1.070066e+00, 1.584792e+00, 7.489104e-01, 8.702997e-01, 9.571246e-01, 5.916787e-01, 6.079808e-01, 2.319827e-01, 1.642531e+00, 1.370361e+00, 1.218099e+00, 3.523953e-01, 5.815804e-01, 1.337006e+00, 9.572500e-01, 5.170017e-01, 1.890046e+00, 7.781110e-01, 9.605532e-01, 1.020292e+00, 4.079114e-01, 4.79549…
8.000000e-01	1.125884e+00, 5.830865e-01, 1.168458e+00, 3.332804e-01, 1.736963e+00, 1.045529e+00, 7.375922e-01, 9.680116e-01, 1.613505e+00, 7.511841e-01, 5.411008e-01, 6.474619e-01, 6.154602e-01, 3.409523e-01, 1.566370e-01, 1.571003e+00, 1.251110e+00, 7.604464e-01, 2.716894e-01, 5.380930e-01, 1.047913e+00, 6.897455e-01, 2.161412e-01, 1.764254e+00, 3.756818e-01, 1.118691e+00, 1.058510e+00, 5.120260e-01, 4.84702…
1.000000e+00	1.029052e+00, 7.984943e-01, 1.163285e+00, 2.568035e-01, 1.862105e+00, 8.199620e-01, 5.263118e-01, 1.120477e+00, 1.260228e+00, 6.225320e-01, 3.583623e-01, 7.562170e-01, 6.896593e-01, 2.194516e-01, 9.828443e-02, 1.233562e+00, 1.451851e+00, 6.538866e-01, 2.573923e-01, 5.816416e-01, 9.729187e-01, 4.871838e-01, 1.637829e-01, 2.103235e+00, 3.947539e-01, 8.718707e-01, 9.431647e-01, 6.220588e-01, 4.86999…
1.200000e+00	9.544523e-01, 8.860932e-01, 1.283009e+00, 1.852035e-01, 2.296404e+00, 7.516716e-01, 3.909037e-01, 1.321267e+00, 1.424592e+00, 7.364419e-01, 2.653622e-01, 7.860606e-01, 8.813891e-01, 1.063826e-01, 6.489835e-02, 1.117883e+00, 1.239225e+00, 4.364693e-01, 3.097484e-01, 4.748502e-01, 7.883638e-01, 4.164237e-01, 7.703676e-02, 1.721052e+00, 2.734119e-01, 6.984109e-01, 9.173035e-01, 7.195911e-01, 4.14281…
1.400000e+00	7.299633e-01, 1.081976e+00, 1.347282e+00, 1.338801e-01, 1.798316e+00, 5.287228e-01, 2.532562e-01, 9.281114e-01, 1.197891e+00, 4.191966e-01, 1.681082e-01, 7.160900e-01, 8.031389e-01, 7.430546e-02, 3.686899e-02, 9.268451e-01, 1.449565e+00, 2.950525e-01, 3.210315e-01, 4.451008e-01, 6.142316e-01, 2.569088e-01, 5.263799e-02, 1.863624e+00, 1.921069e-01, 6.567693e-01, 9.768245e-01, 8.810146e-01, 3.25576…
1.600000e+00	5.505264e-01, 1.221477e+00, 1.788170e+00, 9.030184e-02, 1.815291e+00, 4.270908e-01, 1.561874e-01, 1.198519e+00, 1.149224e+00, 4.812064e-01, 1.095486e-01, 7.272876e-01, 6.688488e-01, 4.039164e-02, 2.522926e-02, 8.065303e-01, 1.164556e+00, 2.278319e-01, 3.382878e-01, 2.581185e-01, 3.281879e-01, 2.585262e-01, 3.709106e-02, 2.087739e+00, 1.547119e-01, 7.018236e-01, 1.048881e+00, 1.103541e+00, 3.10841…
1.800000e+00	3.302810e-01, 1.154220e+00, 1.826521e+00, 9.125781e-02, 2.022155e+00, 3.301520e-01, 8.124533e-02, 1.411288e+00, 1.140985e+00, 4.681673e-01, 1.133785e-01, 6.843994e-01, 5.972251e-01, 2.676549e-02, 1.625067e-02, 6.106034e-01, 1.238571e+00, 1.573229e-01, 3.170230e-01, 2.056167e-01, 3.471991e-01, 2.197350e-01, 5.834117e-02, 1.903663e+00, 1.520449e-01, 5.877549e-01, 9.023562e-01, 1.195076e+00, 2.42949…
2.000000e+00	3.424007e-01, 1.308597e+00, 1.600161e+00, 7.098252e-02, 1.776433e+00, 1.912728e-01, 7.221674e-02, 1.047186e+00, 9.846423e-01, 4.490573e-01, 6.360167e-02, 5.964857e-01, 6.711690e-01, 1.671961e-02, 1.038161e-02, 4.353749e-01, 1.348492e+00, 1.009792e-01, 1.713596e-01, 1.232737e-01, 2.774808e-01, 1.834922e-01, 1.218683e-01, 1.643208e+00, 2.672641e-01, 6.473353e-01, 9.556592e-01, 1.004568e+00, 2.12571…
0.000000e+00	1.403673e+00, 2.405683e+00, 2.936992e+00, 1.104649e+00, 2.123760e+00, 2.477297e+00, 2.080907e-01, 2.164966e+00, 5.619794e-01, 5.372298e-01, 2.394947e+00, 9.338014e-01, 1.285096e+00, 2.028257e-01, 7.909052e-01, 1.651417e+00, 3.021538e+00, 1.235969e+00, 1.687215e+00, 2.050020e+00, 1.122426e+00, 4.648752e-01, 4.157849e-01, 2.447939e+00, 4.494172e-01, 2.241168e+00, 1.651813e+00, 1.256876e+00, 1.86092…
2.000000e-01	9.652640e-01, 1.562839e+00, 2.361134e+00, 8.188437e-01, 1.662494e+00, 2.038327e+00, 1.393784e-01, 1.885601e+00, 8.634185e-01, 5.016036e-01, 1.891047e+00, 8.282526e-01, 9.506591e-01, 1.702905e-01, 9.290036e-01, 1.583583e+00, 2.553788e+00, 9.159968e-01, 1.532457e+00, 1.444724e+00, 8.835489e-01, 3.469609e-01, 5.396766e-01, 2.094049e+00, 6.165452e-01, 1.367958e+00, 1.342516e+00, 1.016438e+00, 2.37670…
4.000000e-01	5.918347e-01, 1.613553e+00, 1.753570e+00, 5.678504e-01, 1.685462e+00, 1.423849e+00, 8.801386e-02, 1.448345e+00, 1.279809e+00, 3.953980e-01, 1.397761e+00, 6.411858e-01, 1.119243e+00, 1.914578e-01, 8.110208e-01, 1.457858e+00, 1.827011e+00, 6.707742e-01, 1.553439e+00, 1.038064e+00, 7.061907e-01, 2.334299e-01, 6.460521e-01, 2.190279e+00, 1.008949e+00, 1.099169e+00, 1.031518e+00, 7.966899e-01, 2.01082…
6.000000e-01	3.435475e-01, 1.630059e+00, 1.274802e+00, 3.796499e-01, 1.578728e+00, 1.113437e+00, 5.413939e-02, 1.730925e+00, 1.169732e+00, 2.905981e-01, 1.313513e+00, 6.057611e-01, 7.745381e-01, 2.086586e-01, 8.276080e-01, 1.285241e+00, 1.818156e+00, 6.639063e-01, 1.334470e+00, 9.015911e-01, 4.296872e-01, 2.003437e-01, 5.647044e-01, 2.120422e+00, 1.129245e+00, 8.712379e-01, 1.239093e+00, 1.146711e+00, 1.87127…
8.000000e-01	1.923236e-01, 1.283075e+00, 1.476055e+00, 2.874156e-01, 1.152564e+00, 9.730715e-01, 4.733544e-02, 1.524023e+00, 1.326626e+00, 2.184901e-01, 7.942303e-01, 4.952052e-01, 7.227764e-01, 2.312477e-01, 9.308069e-01, 1.047495e+00, 1.583226e+00, 5.827291e-01, 8.752799e-01, 8.881966e-01, 2.459548e-01, 2.950401e-01, 5.904718e-01, 2.318842e+00, 1.158482e+00, 6.490993e-01, 1.248089e+00, 1.093908e+00, 1.59175…
1.000000e+00	1.850218e-01, 1.350576e+00, 1.685734e+00, 1.750377e-01, 1.329761e+00, 7.441102e-01, 2.957077e-02, 1.433396e+00, 1.305768e+00, 1.510064e-01, 7.302223e-01, 5.099767e-01, 5.210798e-01, 2.371220e-01, 1.128546e+00, 8.342647e-01, 1.605974e+00, 8.482803e-01, 7.182614e-01, 7.005674e-01, 1.382489e-01, 4.453507e-01, 5.635730e-01, 2.219152e+00, 1.185304e+00, 5.826157e-01, 1.129226e+00, 1.102695e+00, 1.40473…
1.200000e+00	2.189551e-01, 1.101439e+00, 1.272173e+00, 1.168245e-01, 1.342434e+00, 7.620607e-01, 3.494176e-02, 1.491520e+00, 1.630881e+00, 1.633210e-01, 4.577909e-01, 4.864680e-01, 5.772998e-01, 2.553926e-01, 8.458227e-01, 7.036776e-01, 1.706397e+00, 7.905650e-01, 5.365956e-01, 4.393657e-01, 1.419719e-01, 6.753314e-01, 5.462038e-01, 1.678217e+00, 1.312163e+00, 3.945671e-01, 9.458490e-01, 9.736081e-01, 9.76126…
1.400000e+00	2.277730e-01, 1.160767e+00, 1.629518e+00, 8.580810e-02, 1.118361e+00, 5.679933e-01, 1.334516e-01, 1.172485e+00, 1.448586e+00, 1.372524e-01, 3.136931e-01, 4.888687e-01, 4.943131e-01, 2.053535e-01, 7.458196e-01, 6.451952e-01, 1.732893e+00, 9.041280e-01, 3.956038e-01, 2.379742e-01, 3.548657e-01, 1.042371e+00, 4.417386e-01, 1.836088e+00, 1.270692e+00, 5.268926e-01, 1.070812e+00, 8.534010e-01, 8.88512…
1.600000e+00	2.501681e-01, 9.217215e-01, 1.790069e+00, 7.712522e-02, 1.416088e+00, 5.134670e-01, 3.110961e-01, 1.734908e+00, 1.276044e+00, 1.298579e-01, 2.163267e-01, 5.807374e-01, 5.236361e-01, 1.451901e-01, 5.524079e-01, 4.588109e-01, 1.657666e+00, 9.936113e-01, 3.412044e-01, 2.138318e-01, 5.148126e-01, 1.011868e+00, 2.663900e-01, 2.186251e+00, 1.234262e+00, 5.678443e-01, 9.966157e-01, 9.243121e-01, 6.28008…
1.800000e+00	4.225718e-01, 9.706047e-01, 1.876847e+00, 4.820566e-02, 1.272753e+00, 4.453826e-01, 4.803292e-01, 1.468490e+00, 1.231226e+00, 1.405727e-01, 1.527874e-01, 6.423381e-01, 6.832569e-01, 9.736480e-02, 3.559650e-01, 4.265286e-01, 1.498152e+00, 1.119785e+00, 2.467540e-01, 1.620883e-01, 7.471290e-01, 1.056274e+00, 1.381261e-01, 2.034151e+00, 1.045059e+00, 5.183417e-01, 9.216753e-01, 8.492417e-01, 5.77834…
2.000000e+00	4.785095e-01, 9.127874e-01, 1.894241e+00, 4.320808e-02, 1.432898e+00, 4.020425e-01, 6.367912e-01, 1.283391e+00, 1.255920e+00, 1.417254e-01, 1.089406e-01, 6.263334e-01, 6.593534e-01, 5.942938e-02, 2.013180e-01, 3.269185e-01, 1.540257e+00, 8.145410e-01, 2.417967e-01, 8.911383e-02, 6.911922e-01, 1.129037e+00, 7.444789e-02, 1.704581e+00, 7.828236e-01, 6.129074e-01, 9.079927e-01, 8.191594e-01, 4.89187…
0.000000e+00	1.240356e-01, 1.697444e+00, 5.781849e-02, 5.374881e-01, 1.574582e+00, 1.479022e-01, 1.987188e+00, 1.175681e+00, 8.872666e-01, 1.973377e-01, 8.721724e-01, 9.611084e-01, 3.022923e+00, 1.273623e+00, 7.874961e-01, 5.860716e-01, 9.199927e-02, 1.761525e+00, 2.021497e+00, 2.136618e+00, 3.331473e-01, 1.411488e+00, 3.623032e-01, 1.486196e+00, 2.723251e+00, 1.838993e-01, 3.421935e-01, 1.476381e+00, 6.06747…
2.000000e-01	1.410820e-01, 1.113323e+00, 5.665575e-01, 6.173527e-01, 1.692657e+00, 1.154275e-01, 1.947152e+00, 1.058665e+00, 7.732279e-01, 2.781040e-01, 9.151930e-01, 7.554456e-01, 2.264514e+00, 7.097518e-01, 6.345528e-01, 5.316941e-01, 5.849447e-02, 1.851764e+00, 1.768077e+00, 1.082847e+00, 6.151079e-01, 1.215337e+00, 1.589060e-01, 1.399092e+00, 2.334971e+00, 3.150957e-01, 4.798048e-01, 1.101157e+00, 1.01258…
4.000000e-01	3.655757e-01, 6.681920e-01, 7.677174e-01, 7.073509e-01, 1.453394e+00, 1.124750e-01, 1.507792e+00, 5.887425e-01, 5.783543e-01, 5.934916e-01, 9.222538e-01, 7.674159e-01, 1.711163e+00, 4.485242e-01, 6.104479e-01, 4.402340e-01, 5.425382e-02, 1.786782e+00, 2.148128e+00, 7.884357e-01, 6.663732e-01, 1.224253e+00, 2.155839e-01, 1.575527e+00, 1.642550e+00, 3.724574e-01, 7.398222e-01, 8.028841e-01, 1.36734…
6.000000e-01	6.410299e-01, 5.710573e-01, 1.120172e+00, 6.486324e-01, 1.761868e+00, 8.276762e-02, 1.433723e+00, 4.832997e-01, 6.135644e-01, 7.525275e-01, 9.731518e-01, 6.820640e-01, 1.607755e+00, 2.859269e-01, 8.395221e-01, 2.939508e-01, 4.321504e-02, 1.548073e+00, 1.762959e+00, 5.539153e-01, 9.539105e-01, 9.091081e-01, 2.172975e-01, 1.956073e+00, 1.063928e+00, 4.328609e-01, 8.361038e-01, 5.710935e-01, 1.39505…
8.000000e-01	8.905452e-01, 3.956570e-01, 1.274209e+00, 7.225540e-01, 1.489891e+00, 8.211126e-02, 1.445460e+00, 2.905877e-01, 6.422019e-01, 1.108627e+00, 7.129610e-01, 6.314586e-01, 1.562439e+00, 2.444697e-01, 7.464228e-01, 3.082248e-01, 3.830792e-02, 1.132183e+00, 1.356220e+00, 3.685541e-01, 8.541989e-01, 1.023406e+00, 1.871148e-01, 1.563599e+00, 1.103601e+00, 3.503480e-01, 9.150066e-01, 3.457253e-01, 1.15985…
1.000000e+00	9.009423e-01, 3.793949e-01, 1.737724e+00, 7.318488e-01, 1.457283e+00, 9.886814e-02, 1.307592e+00, 2.454952e-01, 5.677568e-01, 1.232215e+00, 8.015091e-01, 6.106380e-01, 1.345800e+00, 2.187499e-01, 9.007816e-01, 2.108923e-01, 3.275309e-02, 9.108571e-01, 1.825041e+00, 2.583728e-01, 1.081462e+00, 1.103366e+00, 2.237997e-01, 1.965341e+00, 7.105079e-01, 4.420713e-01, 7.666894e-01, 3.707729e-01, 1.82846…
1.200000e+00	1.043229e+00, 6.368183e-01, 1.348708e+00, 7.058002e-01, 1.285328e+00, 8.710303e-02, 1.136631e+00, 1.518816e-01, 6.577721e-01, 1.311279e+00, 8.335782e-01, 4.526942e-01, 1.350781e+00, 2.377475e-01, 9.890650e-01, 2.093021e-01, 3.516113e-02, 6.990416e-01, 1.603046e+00, 1.308433e-01, 8.829122e-01, 1.266283e+00, 2.072833e-01, 1.783199e+00, 4.157176e-01, 4.339090e-01, 8.598149e-01, 5.499041e-01, 1.40169…
1.400000e+00	1.035570e+00, 7.138154e-01, 1.915042e+00, 7.413507e-01, 1.534162e+00, 1.306560e-01, 1.415422e+00, 9.831084e-02, 7.214831e-01, 1.372234e+00, 7.760290e-01, 5.490206e-01, 1.462702e+00, 1.790232e-01, 7.705633e-01, 1.450418e-01, 4.029160e-02, 5.940768e-01, 1.194707e+00, 8.035893e-02, 9.599062e-01, 1.119704e+00, 2.666216e-01, 1.319778e+00, 4.098858e-01, 3.491273e-01, 6.808583e-01, 8.134620e-01, 9.79169…
1.600000e+00	8.445788e-01, 9.471591e-01, 1.847410e+00, 7.133041e-01, 1.436689e+00, 1.323707e-01, 1.219523e+00, 7.304500e-02, 8.047389e-01, 1.198618e+00, 7.843110e-01, 5.018158e-01, 1.317282e+00, 1.597686e-01, 6.920240e-01, 1.149737e-01, 5.349836e-02, 3.133433e-01, 1.544007e+00, 7.007512e-02, 9.511097e-01, 1.213956e+00, 2.907216e-01, 2.129042e+00, 2.719220e-01, 4.431411e-01, 1.092725e+00, 8.080528e-01, 9.09453…
1.800000e+00	6.304689e-01, 1.099196e+00, 1.883085e+00, 8.169783e-01, 1.373840e+00, 1.334923e-01, 1.065493e+00, 4.530584e-02, 8.422362e-01, 1.833614e+00, 7.964717e-01, 6.754341e-01, 1.126882e+00, 1.209295e-01, 4.422096e-01, 1.385261e-01, 1.321449e-01, 2.294323e-01, 1.507218e+00, 4.459585e-02, 8.644617e-01, 1.122892e+00, 3.606862e-01, 1.931825e+00, 1.909469e-01, 4.876927e-01, 1.069537e+00, 1.085167e+00, 5.96187…
2.000000e+00	5.367786e-01, 1.236999e+00, 1.956138e+00, 7.758239e-01, 1.502610e+00, 1.208680e-01, 1.268154e+00, 3.738998e-02, 9.510880e-01, 1.702482e+00, 7.901627e-01, 6.268707e-01, 9.729714e-01, 6.011345e-02, 2.671337e-01, 1.162420e-01, 2.494652e-01, 1.924097e-01, 1.185440e+00, 2.904172e-02, 9.190851e-01, 1.064476e+00, 4.754176e-01, 2.092947e+00, 1.654702e-01, 5.206203e-01, 1.020309e+00, 1.166062e+00, 5.49498…
0.000000e+00	2.846609e+00, 4.375454e-01, 2.659651e+00, 3.100183e+00, 8.972845e-01, 1.783941e+00, 1.595591e+00, 1.708638e+00, 1.841566e+00, 1.949554e+00, 1.814027e+00, 3.400727e-01, 1.433064e+00, 2.633803e+00, 2.362782e-01, 1.885888e+00, 8.813814e-01, 1.143247e+00, 1.617970e+00, 5.011634e-01, 4.462415e-01, 2.657456e+00, 1.777698e+00, 1.350553e+00, 2.036512e+00, 2.386461e+00, 6.957633e-01, 3.081109e-01, 1.57578…
2.000000e-01	2.016196e+00, 4.386151e-01, 2.473901e+00, 2.243158e+00, 1.249097e+00, 1.599012e+00, 1.434240e+00, 1.231311e+00, 1.306239e+00, 1.564676e+00, 1.730367e+00, 3.449503e-01, 1.489852e+00, 1.418853e+00, 4.866230e-01, 1.757709e+00, 6.928497e-01, 8.761448e-01, 1.840370e+00, 5.378631e-01, 2.809120e-01, 2.247978e+00, 1.177405e+00, 1.350182e+00, 1.647635e+00, 1.999818e+00, 4.749695e-01, 3.689847e-01, 1.61641…
4.000000e-01	1.544309e+00, 3.834452e-01, 1.862085e+00, 1.724628e+00, 1.083010e+00, 1.341917e+00, 1.631267e+00, 7.804868e-01, 1.110707e+00, 1.338245e+00, 1.284627e+00, 4.431186e-01, 1.380101e+00, 6.765420e-01, 6.556541e-01, 1.219951e+00, 5.519176e-01, 1.259054e+00, 1.516370e+00, 6.261273e-01, 4.442878e-01, 1.455988e+00, 1.223443e+00, 1.666972e+00, 1.198896e+00, 1.491940e+00, 3.501604e-01, 3.761746e-01, 1.89577…
6.000000e-01	1.330736e+00, 4.621141e-01, 1.316068e+00, 1.141022e+00, 1.484475e+00, 1.101980e+00, 9.902374e-01, 6.436829e-01, 1.025947e+00, 1.090850e+00, 1.389405e+00, 5.421434e-01, 1.376608e+00, 5.204127e-01, 8.819286e-01, 1.463259e+00, 5.160213e-01, 1.235710e+00, 1.422482e+00, 5.141197e-01, 5.037972e-01, 1.250591e+00, 6.872049e-01, 1.698925e+00, 6.769358e-01, 9.721207e-01, 2.301427e-01, 4.209948e-01, 1.89715…
8.000000e-01	1.145524e+00, 7.197536e-01, 1.296466e+00, 1.298565e+00, 1.258868e+00, 9.136719e-01, 1.172920e+00, 4.009117e-01, 7.882830e-01, 1.739170e+00, 9.667796e-01, 5.710238e-01, 1.097372e+00, 3.791635e-01, 8.070815e-01, 1.131275e+00, 4.800013e-01, 7.335362e-01, 1.420381e+00, 6.120890e-01, 4.346925e-01, 1.034376e+00, 8.374642e-01, 1.852488e+00, 6.561519e-01, 8.600559e-01, 2.576676e-01, 5.585197e-01, 1.75297…
1.000000e+00	1.204514e+00, 9.937095e-01, 1.538968e+00, 1.042858e+00, 1.295179e+00, 7.767472e-01, 9.884077e-01, 2.461971e-01, 7.775459e-01, 1.471816e+00, 9.969690e-01, 5.021050e-01, 1.018143e+00, 3.350135e-01, 9.775059e-01, 9.332466e-01, 4.563325e-01, 4.219338e-01, 1.416571e+00, 4.326775e-01, 5.328098e-01, 9.857197e-01, 8.446481e-01, 1.796887e+00, 5.197275e-01, 5.853084e-01, 4.439790e-01, 7.196132e-01, 2.83068…
1.200000e+00	7.637974e-01, 1.013958e+00, 1.470847e+00, 1.011886e+00, 9.023667e-01, 7.439962e-01, 6.816032e-01, 2.249601e-01, 5.206573e-01, 1.610060e+00, 8.260228e-01, 5.410209e-01, 1.340226e+00, 2.601502e-01, 9.121451e-01, 6.227360e-01, 3.336912e-01, 4.293384e-01, 1.426531e+00, 3.487639e-01, 5.703297e-01, 8.577641e-01, 7.811112e-01, 1.769657e+00, 3.741026e-01, 5.542052e-01, 5.580166e-01, 8.318831e-01, 2.53564…
1.400000e+00	7.294906e-01, 1.291045e+00, 1.735370e+00, 9.094495e-01, 1.310880e+00, 6.771050e-01, 9.167238e-01, 1.543798e-01, 4.748325e-01, 1.492313e+00, 7.286581e-01, 4.443474e-01, 9.768062e-01, 2.463843e-01, 9.453231e-01, 6.181246e-01, 4.382400e-01, 2.766308e-01, 1.091139e+00, 2.669984e-01, 6.756155e-01, 1.194732e+00, 7.322449e-01, 1.732294e+00, 2.511160e-01, 5.275861e-01, 7.209532e-01, 8.776830e-01, 2.67414…
1.600000e+00	4.984684e-01, 1.233307e+00, 1.595890e+00, 6.910050e-01, 1.030852e+00, 7.063396e-01, 9.752192e-01, 1.147612e-01, 4.778076e-01, 1.354739e+00, 8.896111e-01, 4.449830e-01, 9.268133e-01, 2.653306e-01, 9.296436e-01, 4.450901e-01, 5.501377e-01, 1.908048e-01, 1.094657e+00, 1.635841e-01, 8.787201e-01, 1.042511e+00, 6.179543e-01, 2.034745e+00, 1.943151e-01, 4.858305e-01, 8.423832e-01, 1.052929e+00, 2.77933…
1.800000e+00	4.029973e-01, 1.331299e+00, 1.538684e+00, 8.712904e-01, 9.725106e-01, 5.791152e-01, 9.741987e-01, 1.200042e-01, 5.956531e-01, 1.702820e+00, 5.256802e-01, 3.906886e-01, 6.239241e-01, 2.757425e-01, 9.166459e-01, 5.362371e-01, 7.272267e-01, 1.263448e-01, 9.795630e-01, 1.222493e-01, 9.675713e-01, 1.182035e+00, 7.439309e-01, 2.071368e+00, 2.647662e-01, 4.399861e-01, 8.564654e-01, 1.072518e+00, 1.77189…
2.000000e+00	3.079401e-01, 1.465225e+00, 2.028520e+00, 6.814941e-01, 1.265919e+00, 6.281548e-01, 1.199832e+00, 1.817499e-01, 6.178524e-01, 1.653072e+00, 5.361131e-01, 4.203366e-01, 5.092172e-01, 2.461762e-01, 9.614722e-01, 3.323814e-01, 8.174739e-01, 9.517853e-02, 5.741580e-01, 6.687761e-02, 8.039796e-01, 1.401049e+00, 8.522312e-01, 1.929369e+00, 4.016600e-01, 3.710722e-01, 8.845873e-01, 1.252536e+00, 2.08429…
0.000000e+00	2.922827e+00, 1.520620e+00, 1.687219e+00, 1.443785e+00, 2.228387e+00, 1.221282e+00, 1.708731e+00, 2.175035e-01, 7.052894e-01, 2.602546e+00, 2.244884e+00, 1.850230e+00, 1.100273e+00, 3.092006e+00, 6.066944e-01, 6.351150e-01, 1.239276e-01, 9.929298e-02, 1.919517e+00, 1.343910e-01, 2.664610e+00, 2.709867e+00, 1.366861e-01, 8.792088e-01, 2.431923e+00, 2.063870e+00, 1.316999e-01, 1.110391e+00, 1.33857…
2.000000e-01	1.730144e+00, 1.408412e+00, 1.757149e+00, 1.270403e+00, 1.888189e+00, 1.018390e+00, 1.745219e+00, 1.871223e-01, 5.652161e-01, 2.024309e+00, 2.005088e+00, 1.340957e+00, 1.055974e+00, 1.565806e+00, 7.670201e-01, 7.248361e-01, 1.467597e-01, 4.315332e-01, 2.167577e+00, 1.004038e-01, 1.695466e+00, 1.890915e+00, 2.055173e-01, 8.062701e-01, 1.610486e+00, 1.438643e+00, 2.839401e-01, 1.320617e+00, 1.51250…
4.000000e-01	9.567181e-01, 1.341080e+00, 1.744656e+00, 8.446408e-01, 1.823167e+00, 7.676675e-01, 1.639241e+00, 1.309721e-01, 4.594126e-01, 2.230817e+00, 1.209490e+00, 1.135076e+00, 8.013079e-01, 1.139864e+00, 7.405845e-01, 8.747208e-01, 3.106676e-01, 4.935718e-01, 1.466570e+00, 9.646358e-02, 1.627291e+00, 1.273743e+00, 4.646642e-01, 6.882618e-01, 1.207976e+00, 1.130456e+00, 5.005768e-01, 1.467371e+00, 1.67262…
6.000000e-01	6.801322e-01, 1.246024e+00, 1.640157e+00, 1.112102e+00, 1.773814e+00, 7.028751e-01, 1.395301e+00, 1.049811e-01, 3.752498e-01, 1.737171e+00, 1.075947e+00, 8.528384e-01, 5.788499e-01, 7.694321e-01, 7.696534e-01, 6.752773e-01, 6.201893e-01, 7.934159e-01, 1.101204e+00, 1.024738e-01, 1.070283e+00, 9.654810e-01, 6.571436e-01, 6.240182e-01, 1.191847e+00, 7.368532e-01, 6.937853e-01, 9.035684e-01, 1.92661…
8.000000e-01	4.371659e-01, 1.208075e+00, 1.661236e+00, 8.107629e-01, 1.562822e+00, 6.152179e-01, 1.015837e+00, 1.155906e-01, 3.385041e-01, 1.905751e+00, 1.056170e+00, 6.264340e-01, 5.702473e-01, 4.857807e-01, 9.034851e-01, 7.009540e-01, 8.526326e-01, 8.710791e-01, 8.326776e-01, 7.376615e-02, 8.770921e-01, 8.545570e-01, 7.670106e-01, 4.094051e-01, 1.041077e+00, 6.481870e-01, 8.293648e-01, 9.709182e-01, 1.94074…
1.000000e+00	3.615274e-01, 1.088301e+00, 1.829196e+00, 1.014638e+00, 1.459022e+00, 4.549675e-01, 6.238373e-01, 2.144283e-01, 5.271114e-01, 1.821830e+00, 7.769881e-01, 5.978949e-01, 5.400147e-01, 3.575327e-01, 1.034488e+00, 4.552392e-01, 7.301836e-01, 9.367305e-01, 6.984554e-01, 5.896141e-02, 5.350406e-01, 7.393785e-01, 9.240123e-01, 3.231835e-01, 1.248759e+00, 5.941363e-01, 7.835042e-01, 9.902619e-01, 2.01835…
1.200000e+00	3.824596e-01, 9.680407e-01, 1.676789e+00, 6.456023e-01, 1.292251e+00, 3.831872e-01, 5.872292e-01, 3.846001e-01, 4.492051e-01, 1.737950e+00, 3.979126e-01, 5.243629e-01, 3.851875e-01, 3.202723e-01, 7.817149e-01, 3.978510e-01, 7.408844e-01, 1.125536e+00, 4.982533e-01, 3.867896e-02, 6.110602e-01, 8.420319e-01, 9.531681e-01, 2.537745e-01, 1.358107e+00, 3.951160e-01, 9.365749e-01, 9.206785e-01, 2.03133…
1.400000e+00	4.027299e-01, 9.054024e-01, 1.972111e+00, 5.552326e-01, 1.273052e+00, 4.093009e-01, 6.154564e-01, 5.004349e-01, 5.594466e-01, 1.475631e+00, 3.127012e-01, 4.282024e-01, 5.005249e-01, 2.852342e-01, 9.250429e-01, 3.568139e-01, 1.121469e+00, 1.050626e+00, 3.678818e-01, 2.086013e-02, 6.522688e-01, 1.250717e+00, 7.997130e-01, 2.181974e-01, 1.151947e+00, 4.606765e-01, 8.254709e-01, 8.138116e-01, 2.08121…
1.600000e+00	5.374120e-01, 7.586906e-01, 1.843074e+00, 4.142877e-01, 1.231149e+00, 3.762489e-01, 6.706161e-01, 7.130953e-01, 6.945155e-01, 1.646293e+00, 2.200069e-01, 4.102882e-01, 6.621786e-01, 2.863689e-01, 8.988905e-01, 3.061625e-01, 1.045684e+00, 9.746361e-01, 2.720738e-01, 1.960559e-02, 6.930505e-01, 1.257386e+00, 6.461450e-01, 1.588398e-01, 1.062646e+00, 4.257059e-01, 9.964382e-01, 8.690277e-01, 1.71449…
1.800000e+00	5.524118e-01, 1.043420e+00, 2.328896e+00, 2.981277e-01, 1.289997e+00, 3.798759e-01, 7.657018e-01, 9.618089e-01, 6.958783e-01, 1.585223e+00, 1.450377e-01, 4.014745e-01, 6.816753e-01, 3.129506e-01, 9.060633e-01, 2.494112e-01, 1.281338e+00, 8.072688e-01, 2.404278e-01, 1.508184e-02, 7.101785e-01, 1.363614e+00, 4.496766e-01, 1.017897e-01, 8.163587e-01, 4.431509e-01, 9.630428e-01, 7.392027e-01, 1.75157…
2.000000e+00	6.423142e-01, 9.555731e-01, 1.771948e+00, 2.505528e-01, 1.326827e+00, 4.203115e-01, 1.042876e+00, 1.191222e+00, 8.598186e-01, 1.540612e+00, 1.130563e-01, 5.003658e-01, 6.897744e-01, 3.071370e-01, 1.044030e+00, 1.902025e-01, 1.478672e+00, 5.265049e-01, 2.247298e-01, 8.315434e-03, 9.358900e-01, 1.246960e+00, 2.378015e-01, 6.953833e-02, 5.574127e-01, 3.953971e-01, 1.146799e+00, 9.499882e-01, 1.36163…
0.000000e+00	2.701767e+00, 8.725375e-01, 1.157907e+00, 3.118680e+00, 1.038264e+00, 2.454827e+00, 1.805333e+00, 1.496203e+00, 7.880712e-02, 2.020145e+00, 1.213268e+00, 2.468014e+00, 7.515829e-01, 2.862615e+00, 1.873455e+00, 2.079233e-01, 1.965349e+00, 1.858646e+00, 2.587691e+00, 1.418366e+00, 1.535768e+00, 2.173137e+00, 2.671604e+00, 2.773554e+00, 2.624328e-01, 3.153365e+00, 1.920621e+00, 5.268233e-01, 2.83247…
2.000000e-01	2.013128e+00, 7.625335e-01, 1.001956e+00, 2.235017e+00, 8.074411e-01, 2.113343e+00, 1.733404e+00, 1.382473e+00, 5.802718e-01, 1.477560e+00, 8.968642e-01, 1.996449e+00, 8.810318e-01, 2.097445e+00, 1.478427e+00, 4.955833e-01, 1.845826e+00, 1.382599e+00, 2.149824e+00, 7.748288e-01, 1.305427e+00, 1.576247e+00, 1.297240e+00, 2.630046e+00, 1.926934e-01, 1.838808e+00, 1.417771e+00, 3.350848e-01, 2.32481…
4.000000e-01	1.672212e+00, 5.052740e-01, 7.237178e-01, 1.522893e+00, 7.366210e-01, 1.932390e+00, 1.564331e+00, 1.596073e+00, 8.830813e-01, 1.097607e+00, 9.355982e-01, 1.078732e+00, 7.615580e-01, 1.401857e+00, 1.291648e+00, 5.679955e-01, 1.559675e+00, 9.313275e-01, 1.796448e+00, 5.741700e-01, 1.066251e+00, 1.289746e+00, 6.968947e-01, 2.018755e+00, 1.086594e-01, 1.499903e+00, 1.240012e+00, 3.293113e-01, 1.90031…
6.000000e-01	1.390893e+00, 7.479812e-01, 5.234976e-01, 1.084891e+00, 6.745507e-01, 1.905161e+00, 1.895492e+00, 1.418692e+00, 8.445416e-01, 1.062246e+00, 9.158270e-01, 7.840156e-01, 8.477391e-01, 1.026738e+00, 1.018493e+00, 5.170916e-01, 1.506561e+00, 8.057440e-01, 1.330619e+00, 4.212590e-01, 9.212133e-01, 1.163068e+00, 4.226800e-01, 2.447505e+00, 8.512836e-02, 8.862048e-01, 7.552913e-01, 4.825197e-01, 1.53841…
8.000000e-01	1.068866e+00, 8.148623e-01, 3.652292e-01, 7.330469e-01, 6.715286e-01, 1.818047e+00, 1.339138e+00, 1.466717e+00, 7.834206e-01, 6.846220e-01, 8.128330e-01, 5.870402e-01, 9.935409e-01, 6.271989e-01, 1.057014e+00, 4.483652e-01, 1.460942e+00, 5.430011e-01, 1.105666e+00, 3.009572e-01, 7.984004e-01, 1.500713e+00, 2.334961e-01, 2.306033e+00, 6.714119e-02, 5.741692e-01, 9.693910e-01, 7.029270e-01, 1.44295…
1.000000e+00	9.341321e-01, 1.105544e+00, 3.427647e-01, 5.943514e-01, 7.924788e-01, 1.925982e+00, 1.351263e+00, 1.392208e+00, 9.056122e-01, 5.469506e-01, 6.481429e-01, 6.189010e-01, 1.008727e+00, 5.542448e-01, 9.641580e-01, 3.673891e-01, 1.273111e+00, 3.656892e-01, 9.477932e-01, 1.504892e-01, 8.702464e-01, 1.323034e+00, 9.668434e-02, 2.010857e+00, 4.016551e-02, 5.367740e-01, 1.075687e+00, 8.297856e-01, 9.70683…
1.200000e+00	6.396385e-01, 1.227175e+00, 2.432353e-01, 3.355936e-01, 7.365510e-01, 1.889812e+00, 1.393457e+00, 1.582120e+00, 8.795626e-01, 3.126394e-01, 5.573937e-01, 3.134845e-01, 1.082620e+00, 4.319945e-01, 8.644970e-01, 3.139713e-01, 1.185705e+00, 2.795809e-01, 9.273967e-01, 1.047279e-01, 8.636221e-01, 1.536402e+00, 5.923679e-02, 2.100293e+00, 3.643929e-02, 4.661855e-01, 8.675029e-01, 7.913957e-01, 1.05677…
1.400000e+00	5.346198e-01, 1.347609e+00, 2.145902e-01, 3.140955e-01, 9.405716e-01, 1.857305e+00, 1.188385e+00, 1.426909e+00, 7.503969e-01, 3.982304e-01, 4.702505e-01, 5.185333e-01, 8.099828e-01, 3.264224e-01, 6.986570e-01, 3.012951e-01, 1.403240e+00, 1.824980e-01, 7.739046e-01, 7.942351e-02, 8.124050e-01, 1.607764e+00, 3.333751e-02, 1.849349e+00, 3.981842e-02, 4.449643e-01, 1.059591e+00, 9.795625e-01, 9.96146…
1.600000e+00	4.134435e-01, 1.179835e+00, 1.544274e-01, 1.929014e-01, 1.088975e+00, 1.495964e+00, 1.518563e+00, 1.513961e+00, 8.761047e-01, 3.442934e-01, 3.685862e-01, 5.035060e-01, 6.556514e-01, 2.130689e-01, 4.947394e-01, 2.431335e-01, 1.463470e+00, 1.445624e-01, 6.343005e-01, 5.012046e-02, 1.054169e+00, 1.700743e+00, 2.246301e-02, 1.974555e+00, 9.608159e-02, 5.005841e-01, 9.528033e-01, 1.108228e+00, 8.29857…
1.800000e+00	2.914021e-01, 1.245334e+00, 1.122847e-01, 1.677726e-01, 1.249393e+00, 1.282817e+00, 1.281778e+00, 1.288505e+00, 8.592794e-01, 3.824661e-01, 2.529867e-01, 5.597986e-01, 6.058931e-01, 1.330799e-01, 3.536828e-01, 1.955623e-01, 1.327262e+00, 9.830282e-02, 4.209863e-01, 3.769969e-02, 1.117026e+00, 1.601714e+00, 1.604879e-02, 1.805071e+00, 2.850993e-01, 5.766255e-01, 1.025628e+00, 1.190210e+00, 6.69603…
2.000000e+00	2.314455e-01, 1.397542e+00, 1.489569e-01, 9.481128e-02, 1.142433e+00, 1.157066e+00, 1.289596e+00, 1.318251e+00, 9.150590e-01, 3.654346e-01, 1.904859e-01, 5.362989e-01, 5.011230e-01, 6.657008e-02, 1.601727e-01, 1.781934e-01, 1.356709e+00, 7.584399e-02, 4.635700e-01, 2.616499e-02, 8.909408e-01, 1.390646e+00, 1.108765e-02, 2.230684e+00, 5.180360e-01, 6.360574e-01, 8.955133e-01, 1.335285e+00, 4.15540…
0.000000e+00	2.259516e+00, 1.340042e+00, 9.807097e-01, 2.654589e-01, 2.068161e+00, 2.237771e+00, 1.773518e+00, 4.390569e-02, 1.413955e+00, 7.850587e-01, 1.263186e+00, 1.493422e-01, 2.468895e-01, 9.556578e-01, 1.392946e+00, 1.042529e+00, 1.308428e+00, 1.314781e-01, 2.550352e+00, 2.208764e+00, 1.630357e-01, 1.345831e+00, 1.171705e+00, 2.709524e+00, 1.994543e+00, 5.677659e-01, 3.489707e-01, 4.934479e-01, 3.94233…
2.000000e-01	1.389181e+00, 1.406092e+00, 7.640929e-01, 2.010294e-01, 1.906477e+00, 1.693195e+00, 1.724197e+00, 3.683500e-01, 1.221559e+00, 8.845189e-01, 1.106370e+00, 2.118570e-01, 5.231729e-01, 6.367550e-01, 7.177799e-01, 8.784942e-01, 1.324979e+00, 4.420238e-01, 2.280794e+00, 1.388644e+00, 8.227951e-02, 1.045130e+00, 1.237928e+00, 2.513846e+00, 1.411937e+00, 5.850007e-01, 5.349152e-01, 6.426871e-01, 5.89106…
4.000000e-01	7.970477e-01, 1.297213e+00, 6.940773e-01, 1.801989e-01, 1.720803e+00, 1.450479e+00, 1.132925e+00, 5.881453e-01, 1.062519e+00, 1.336332e+00, 1.022188e+00, 3.429442e-01, 4.529710e-01, 3.767501e-01, 4.573690e-01, 5.676770e-01, 1.340767e+00, 4.962546e-01, 1.560106e+00, 1.100755e+00, 7.329456e-02, 7.534081e-01, 1.031947e+00, 2.643290e+00, 1.102971e+00, 4.875042e-01, 7.692943e-01, 8.045263e-01, 5.50883…
6.000000e-01	4.698827e-01, 1.430663e+00, 6.184142e-01, 1.237779e-01, 1.539612e+00, 1.030080e+00, 7.038330e-01, 9.975596e-01, 9.389204e-01, 1.408734e+00, 7.882667e-01, 4.247692e-01, 6.775183e-01, 2.686430e-01, 3.057695e-01, 4.704078e-01, 1.383388e+00, 5.542097e-01, 1.079694e+00, 6.145092e-01, 7.933252e-02, 6.509869e-01, 6.752814e-01, 2.408276e+00, 6.914049e-01, 5.779213e-01, 8.177023e-01, 7.609302e-01, 8.04525…
8.000000e-01	3.460436e-01, 1.313379e+00, 6.454897e-01, 1.096264e-01, 1.463718e+00, 7.523875e-01, 5.477585e-01, 9.633348e-01, 8.798747e-01, 1.287285e+00, 6.457448e-01, 6.340136e-01, 5.436381e-01, 1.654226e-01, 2.220750e-01, 4.521821e-01, 1.376435e+00, 4.299952e-01, 7.036908e-01, 3.404028e-01, 1.649007e-01, 5.148313e-01, 6.412661e-01, 2.198802e+00, 6.810094e-01, 6.064700e-01, 8.903435e-01, 1.069793e+00, 5.89200…
1.000000e+00	2.310666e-01, 1.408617e+00, 9.483785e-01, 8.202946e-02, 1.569781e+00, 5.594384e-01, 4.769804e-01, 1.073142e+00, 9.067163e-01, 9.350622e-01, 5.261443e-01, 7.293191e-01, 6.572934e-01, 8.753130e-02, 1.420732e-01, 2.973007e-01, 1.278785e+00, 2.884907e-01, 5.975047e-01, 3.169244e-01, 2.699376e-01, 5.389174e-01, 6.713332e-01, 2.191042e+00, 6.645336e-01, 5.600756e-01, 9.347790e-01, 1.170725e+00, 5.73261…
1.200000e+00	2.172677e-01, 1.693029e+00, 1.222395e+00, 6.166952e-02, 1.456481e+00, 5.757199e-01, 2.661257e-01, 1.097680e+00, 8.156652e-01, 7.864715e-01, 4.058111e-01, 6.293836e-01, 5.198909e-01, 5.627935e-02, 9.123953e-02, 3.152515e-01, 1.615058e+00, 2.364449e-01, 4.233830e-01, 1.721070e-01, 3.138171e-01, 4.524878e-01, 4.714044e-01, 1.861578e+00, 7.989498e-01, 6.135720e-01, 8.306777e-01, 1.116173e+00, 4.49902…
1.400000e+00	1.409822e-01, 1.555904e+00, 1.634166e+00, 4.105863e-02, 1.924844e+00, 3.143321e-01, 2.135769e-01, 1.313032e+00, 7.673355e-01, 6.545306e-01, 2.471827e-01, 4.761662e-01, 4.300947e-01, 3.191617e-02, 5.739408e-02, 2.401534e-01, 1.459009e+00, 1.897718e-01, 3.744741e-01, 1.448153e-01, 3.317486e-01, 4.016340e-01, 4.129467e-01, 2.208444e+00, 9.455466e-01, 5.965888e-01, 8.728187e-01, 1.240767e+00, 4.10647…
1.600000e+00	1.563892e-01, 1.295201e+00, 1.853237e+00, 3.644628e-02, 1.635638e+00, 3.130012e-01, 1.292458e-01, 1.404447e+00, 7.780949e-01, 6.330308e-01, 1.598053e-01, 6.932643e-01, 4.043595e-01, 1.766792e-02, 4.439010e-02, 2.056783e-01, 1.438942e+00, 3.196547e-01, 2.236758e-01, 7.580280e-02, 2.795631e-01, 4.027213e-01, 3.668970e-01, 1.856320e+00, 1.000324e+00, 6.189702e-01, 1.093129e+00, 1.171819e+00, 3.45874…
1.800000e+00	1.239965e-01, 1.300673e+00, 1.786994e+00, 3.046366e-02, 1.883815e+00, 2.169142e-01, 8.312549e-02, 1.334300e+00, 9.100527e-01, 4.459270e-01, 1.283027e-01, 7.052702e-01, 2.991652e-01, 1.374448e-02, 2.091555e-02, 1.658594e-01, 1.637343e+00, 4.508567e-01, 2.048958e-01, 5.649769e-02, 3.261160e-01, 2.916376e-01, 4.228823e-01, 2.375223e+00, 1.075202e+00, 6.730874e-01, 8.566671e-01, 1.026130e+00, 2.57783…
2.000000e+00	1.052428e-01, 1.392531e+00, 2.213395e+00, 2.233646e-02, 1.613915e+00, 1.988024e-01, 5.618441e-02, 1.435213e+00, 9.090800e-01, 4.494050e-01, 9.798099e-02, 6.389635e-01, 2.524658e-01, 6.513740e-03, 1.455611e-02, 1.712856e-01, 1.520997e+00, 5.914047e-01, 1.338917e-01, 3.584349e-02, 3.318473e-01, 2.882614e-01, 4.224475e-01, 1.745264e+00, 1.131704e+00, 6.477415e-01, 8.977506e-01, 1.259036e+00, 2.21736…
0.000000e+00	1.847657e-01, 1.811923e+00, 6.241896e-01, 1.929606e-01, 1.256806e+00, 1.976939e+00, 2.690872e+00, 2.593341e+00, 2.849050e+00, 1.019167e+00, 2.419574e+00, 8.936083e-01, 1.805928e+00, 2.017174e+00, 1.219954e+00, 9.206780e-01, 2.357969e+00, 9.603295e-01, 1.807510e+00, 3.176300e-01, 1.518623e+00, 2.229435e+00, 1.059964e+00, 1.260428e+00, 2.148467e+00, 4.838855e-01, 1.227263e+00, 2.620076e+00, 3.18069…
2.000000e-01	1.317701e-01, 1.443980e+00, 4.664053e-01, 1.484573e-01, 1.170862e+00, 1.639920e+00, 2.393122e+00, 2.210034e+00, 2.101722e+00, 8.364895e-01, 2.169954e+00, 6.513697e-01, 1.371567e+00, 1.408422e+00, 1.304948e+00, 9.268488e-01, 2.055713e+00, 1.206966e+00, 1.184971e+00, 2.341664e-01, 1.073273e+00, 1.877952e+00, 5.349013e-01, 1.412030e+00, 1.766104e+00, 4.089154e-01, 1.001631e+00, 1.982790e+00, 2.60207…
4.000000e-01	1.984093e-01, 1.068394e+00, 4.098006e-01, 1.122441e-01, 9.655650e-01, 1.626104e+00, 1.871525e+00, 2.239130e+00, 2.062673e+00, 6.731818e-01, 1.587891e+00, 4.296312e-01, 1.174138e+00, 1.089060e+00, 1.170456e+00, 8.096149e-01, 1.592224e+00, 1.276445e+00, 1.372022e+00, 2.139147e-01, 1.236152e+00, 2.188011e+00, 2.795765e-01, 1.680723e+00, 2.187845e+00, 2.746730e-01, 6.891720e-01, 1.423040e+00, 2.15827…
6.000000e-01	4.596410e-01, 8.158439e-01, 3.628523e-01, 8.087082e-02, 9.549728e-01, 1.632352e+00, 1.731125e+00, 1.825171e+00, 1.840389e+00, 4.235884e-01, 1.348278e+00, 3.836403e-01, 9.491528e-01, 6.852220e-01, 9.793727e-01, 5.276692e-01, 1.500832e+00, 1.276709e+00, 1.170523e+00, 1.668388e-01, 9.663028e-01, 1.905721e+00, 1.544730e-01, 1.947284e+00, 1.607303e+00, 2.859207e-01, 6.050063e-01, 9.451424e-01, 1.63405…
8.000000e-01	6.471944e-01, 5.539947e-01, 2.435269e-01, 7.916386e-02, 9.698549e-01, 1.404890e+00, 1.605828e+00, 1.565565e+00, 1.237120e+00, 3.512722e-01, 1.165208e+00, 3.615266e-01, 7.919551e-01, 5.669182e-01, 9.838643e-01, 4.047308e-01, 1.299904e+00, 1.068889e+00, 1.044695e+00, 9.349377e-02, 9.458399e-01, 1.740737e+00, 7.837361e-02, 2.007479e+00, 1.379141e+00, 3.035915e-01, 6.288938e-01, 7.806833e-01, 1.31864…
1.000000e+00	9.330814e-01, 4.742003e-01, 2.507386e-01, 5.885268e-02, 9.797298e-01, 1.428011e+00, 1.509582e+00, 1.342031e+00, 9.224600e-01, 2.704978e-01, 8.581474e-01, 4.214799e-01, 7.955744e-01, 4.333527e-01, 8.608775e-01, 3.686508e-01, 1.374102e+00, 1.045784e+00, 1.017587e+00, 6.566569e-02, 9.730718e-01, 1.657788e+00, 5.162211e-02, 1.674994e+00, 1.187847e+00, 2.607952e-01, 7.957999e-01, 6.342491e-01, 8.60696…
1.200000e+00	8.436384e-01, 4.064479e-01, 1.871381e-01, 6.695059e-02, 9.970139e-01, 1.402279e+00, 1.326525e+00, 1.293610e+00, 1.123290e+00, 2.296469e-01, 5.971140e-01, 3.997408e-01, 9.957415e-01, 2.825747e-01, 6.277683e-01, 2.635146e-01, 1.162399e+00, 9.647300e-01, 7.974268e-01, 5.070405e-02, 1.075787e+00, 1.998923e+00, 2.783272e-02, 1.964779e+00, 8.765128e-01, 4.424260e-01, 9.553870e-01, 4.676277e-01, 8.45424…
1.400000e+00	9.042740e-01, 7.122193e-01, 1.967989e-01, 8.296400e-02, 1.127213e+00, 1.097079e+00, 1.220917e+00, 1.418112e+00, 1.109357e+00, 2.391026e-01, 4.723959e-01, 4.719984e-01, 1.074411e+00, 1.557862e-01, 3.672584e-01, 2.890012e-01, 1.050036e+00, 6.800172e-01, 9.519584e-01, 3.113885e-02, 9.808868e-01, 1.451027e+00, 1.645048e-02, 1.859079e+00, 6.705401e-01, 5.672368e-01, 1.034121e+00, 5.814339e-01, 6.69793…
1.600000e+00	9.716591e-01, 7.533673e-01, 2.788980e-01, 1.401196e-01, 1.445475e+00, 9.911620e-01, 1.426975e+00, 1.284731e+00, 1.186309e+00, 2.560784e-01, 3.859879e-01, 5.452433e-01, 1.031318e+00, 1.068093e-01, 3.211277e-01, 2.201933e-01, 1.201776e+00, 5.298989e-01, 6.912544e-01, 2.369134e-02, 1.038849e+00, 1.838948e+00, 9.111256e-03, 1.987137e+00, 4.578741e-01, 5.043628e-01, 8.184074e-01, 9.106716e-01, 6.01760…
1.800000e+00	8.332556e-01, 9.626582e-01, 5.519710e-01, 1.469056e-01, 1.680107e+00, 7.251199e-01, 1.485096e+00, 9.259936e-01, 9.646304e-01, 2.666140e-01, 3.569510e-01, 5.670379e-01, 1.013512e+00, 5.623339e-02, 1.340039e-01, 1.596559e-01, 1.097109e+00, 3.175716e-01, 8.926348e-01, 1.323129e-02, 1.103452e+00, 1.572672e+00, 5.937795e-03, 1.843930e+00, 2.756286e-01, 4.468830e-01, 1.134565e+00, 1.039936e+00, 4.13496…
2.000000e+00	5.921514e-01, 1.277244e+00, 8.470078e-01, 1.967250e-01, 1.530121e+00, 6.807834e-01, 1.449739e+00, 1.001870e+00, 1.159077e+00, 3.945930e-01, 2.254064e-01, 5.961862e-01, 9.000637e-01, 3.527886e-02, 1.204074e-01, 1.598112e-01, 1.106383e+00, 2.511186e-01, 5.996258e-01, 7.635425e-03, 1.001327e+00, 1.365698e+00, 4.308449e-03, 1.713011e+00, 2.145067e-01, 4.904723e-01, 1.073671e+00, 1.082462e+00, 2.95158…
0.000000e+00	2.295492e+00, 1.245091e+00, 8.324629e-01, 3.582628e-01, 2.437586e+00, 1.752868e+00, 1.453479e+00, 1.306557e+00, 2.581339e+00, 1.912046e+00, 1.406146e+00, 1.315956e+00, 2.706036e+00, 2.847074e+00, 1.858488e+00, 1.973859e+00, 1.478160e+00, 2.282899e+00, 5.009826e-01, 4.377202e-01, 1.979316e+00, 4.946872e-01, 2.823105e+00, 3.088238e+00, 1.236060e+00, 1.245938e-01, 2.226221e+00, 2.190567e+00, 2.46877…
2.000000e-01	1.520072e+00, 6.853576e-01, 6.160315e-01, 2.836388e-01, 1.817286e+00, 1.141558e+00, 8.198496e-01, 1.391227e+00, 2.756735e+00, 1.508245e+00, 1.153284e+00, 1.079711e+00, 2.092338e+00, 1.726829e+00, 1.203892e+00, 1.593834e+00, 1.597789e+00, 1.849681e+00, 8.010516e-01, 5.384030e-01, 1.096993e+00, 5.111596e-01, 1.375243e+00, 2.645323e+00, 8.694754e-01, 9.141944e-02, 1.452020e+00, 1.671294e+00, 2.03098…
4.000000e-01	1.276390e+00, 5.304215e-01, 6.789955e-01, 2.525855e-01, 1.393970e+00, 1.185736e+00, 4.956259e-01, 1.164703e+00, 3.329230e+00, 1.351050e+00, 7.080619e-01, 5.687461e-01, 1.307773e+00, 1.092609e+00, 1.224285e+00, 1.483403e+00, 1.129062e+00, 1.334498e+00, 1.161646e+00, 4.465036e-01, 6.216612e-01, 8.917666e-01, 1.056056e+00, 2.437637e+00, 8.858283e-01, 8.676152e-02, 1.117230e+00, 1.296606e+00, 1.71305…
6.000000e-01	1.149947e+00, 4.255404e-01, 8.582913e-01, 3.290668e-01, 1.286057e+00, 1.037726e+00, 7.219592e-01, 1.126301e+00, 2.509962e+00, 1.110042e+00, 5.945351e-01, 4.811011e-01, 1.111871e+00, 8.960885e-01, 1.114678e+00, 9.391787e-01, 8.625006e-01, 1.208053e+00, 1.026135e+00, 4.387483e-01, 2.704755e-01, 1.259520e+00, 1.054089e+00, 2.130717e+00, 7.342675e-01, 9.289940e-02, 8.012204e-01, 8.648232e-01, 1.44119…
8.000000e-01	1.012997e+00, 5.773103e-01, 9.095468e-01, 3.841889e-01, 9.554932e-01, 8.116287e-01, 9.160823e-01, 9.913962e-01, 1.921000e+00, 9.276772e-01, 6.202045e-01, 3.666645e-01, 1.289744e+00, 7.378127e-01, 8.385180e-01, 6.822723e-01, 8.461228e-01, 7.572623e-01, 1.191538e+00, 3.521303e-01, 2.162502e-01, 9.925124e-01, 1.000562e+00, 1.938674e+00, 5.190015e-01, 1.842546e-01, 5.511997e-01, 7.589307e-01, 1.06485…
1.000000e+00	1.076058e+00, 7.333264e-01, 1.011741e+00, 4.014912e-01, 1.082962e+00, 8.371197e-01, 1.024980e+00, 6.588221e-01, 1.483188e+00, 1.246036e+00, 6.266975e-01, 3.926133e-01, 1.027062e+00, 4.781417e-01, 8.748331e-01, 4.795095e-01, 7.322630e-01, 6.519160e-01, 1.032365e+00, 2.592749e-01, 4.342926e-01, 1.390834e+00, 8.409849e-01, 2.370287e+00, 4.272116e-01, 2.809681e-01, 4.260653e-01, 9.762260e-01, 8.71808…
1.200000e+00	9.030787e-01, 7.414466e-01, 1.311278e+00, 5.395454e-01, 1.143919e+00, 7.587402e-01, 1.160213e+00, 4.647048e-01, 1.120117e+00, 1.153260e+00, 5.241149e-01, 5.282062e-01, 1.057989e+00, 3.404897e-01, 4.929282e-01, 5.279600e-01, 6.270351e-01, 3.388325e-01, 1.208471e+00, 1.731525e-01, 5.520577e-01, 1.324049e+00, 7.542237e-01, 2.378886e+00, 3.206751e-01, 3.478180e-01, 4.859461e-01, 8.392806e-01, 6.56475…
1.400000e+00	7.701121e-01, 1.095774e+00, 1.559478e+00, 6.002208e-01, 1.167245e+00, 6.996538e-01, 1.036483e+00, 3.897423e-01, 1.152289e+00, 1.345797e+00, 4.854737e-01, 5.017279e-01, 7.780895e-01, 1.693554e-01, 3.538819e-01, 4.272966e-01, 7.377998e-01, 2.660446e-01, 9.785186e-01, 1.178901e-01, 7.005996e-01, 1.454339e+00, 7.641375e-01, 2.241762e+00, 2.303514e-01, 4.535119e-01, 5.395687e-01, 9.841608e-01, 6.24285…
1.600000e+00	5.869459e-01, 1.143673e+00, 1.662627e+00, 5.359504e-01, 1.548872e+00, 4.617370e-01, 1.142318e+00, 3.622776e-01, 8.724297e-01, 1.425314e+00, 4.591198e-01, 5.375441e-01, 7.547068e-01, 1.091973e-01, 2.072763e-01, 3.005790e-01, 8.094665e-01, 2.092874e-01, 7.551462e-01, 7.552823e-02, 7.943856e-01, 1.469688e+00, 7.799811e-01, 1.867254e+00, 2.003386e-01, 4.339637e-01, 7.252572e-01, 1.088899e+00, 7.00572…
1.800000e+00	4.609222e-01, 1.246357e+00, 1.705964e+00, 5.329300e-01, 1.520369e+00, 4.403903e-01, 1.242565e+00, 4.900341e-01, 7.952962e-01, 1.529008e+00, 3.143202e-01, 6.597435e-01, 5.854554e-01, 7.630652e-02, 1.372154e-01, 2.831741e-01, 1.027829e+00, 1.597224e-01, 7.359964e-01, 5.576412e-02, 8.382963e-01, 1.134573e+00, 8.245870e-01, 1.977902e+00, 2.810251e-01, 5.812836e-01, 8.482495e-01, 1.340284e+00, 6.31560…
2.000000e+00	3.311944e-01, 1.162528e+00, 1.923234e+00, 4.152548e-01, 1.675402e+00, 3.516771e-01, 1.297930e+00, 5.522452e-01, 8.684836e-01, 1.326104e+00, 1.922297e-01, 6.962008e-01, 5.010331e-01, 4.142110e-02, 8.586448e-02, 2.394557e-01, 1.221884e+00, 1.120078e-01, 4.527055e-01, 3.557018e-02, 1.040085e+00, 1.334955e+00, 6.564041e-01, 1.840132e+00, 4.213251e-01, 6.324585e-01, 8.179376e-01, 1.188550e+00, 4.82060…
0.000000e+00	1.813174e+00, 9.818322e-01, 2.134902e+00, 6.541326e-01, 6.619443e-01, 2.646919e+00, 2.590365e+00, 1.746715e+00, 1.500311e+00, 1.489758e+00, 2.423066e+00, 2.388485e+00, 3.062946e+00, 1.198242e+00, 1.405817e-01, 6.396050e-01, 3.446147e+00, 2.766252e+00, 1.187814e+00, 2.154951e+00, 1.999330e+00, 1.685498e+00, 2.527248e+00, 8.563864e-01, 8.151362e-01, 1.220922e+00, 7.724123e-01, 2.837771e+00, 1.02742…
2.000000e-01	1.319254e+00, 7.791979e-01, 1.620743e+00, 5.205500e-01, 8.197900e-01, 1.962389e+00, 2.704656e+00, 1.655329e+00, 1.295075e+00, 1.007088e+00, 2.168125e+00, 1.810850e+00, 2.092748e+00, 6.826440e-01, 1.806230e-01, 5.076327e-01, 1.795957e+00, 2.375606e+00, 1.301666e+00, 1.291432e+00, 1.300444e+00, 1.435089e+00, 1.216511e+00, 5.441778e-01, 8.407687e-01, 9.013134e-01, 6.515745e-01, 1.682969e+00, 9.24396…
4.000000e-01	1.120939e+00, 4.627637e-01, 1.409541e+00, 4.485981e-01, 1.078169e+00, 2.173706e+00, 1.725985e+00, 1.785471e+00, 1.279541e+00, 8.598734e-01, 1.447856e+00, 1.270575e+00, 1.683030e+00, 3.747442e-01, 1.595178e-01, 4.875268e-01, 1.839712e+00, 1.431114e+00, 1.544100e+00, 7.983017e-01, 1.097338e+00, 1.683639e+00, 7.020089e-01, 5.427918e-01, 9.142864e-01, 7.347470e-01, 6.486747e-01, 1.373880e+00, 6.73527…
6.000000e-01	8.187412e-01, 3.894015e-01, 1.149911e+00, 2.331604e-01, 1.132515e+00, 1.841091e+00, 1.942327e+00, 1.293994e+00, 9.506249e-01, 6.513092e-01, 1.277577e+00, 1.226434e+00, 1.424223e+00, 2.029426e-01, 1.097743e-01, 5.871900e-01, 1.671593e+00, 1.104078e+00, 1.691089e+00, 6.012574e-01, 1.320496e+00, 1.333071e+00, 4.133688e-01, 4.092650e-01, 9.100435e-01, 7.043177e-01, 6.994498e-01, 8.463748e-01, 6.62212…
8.000000e-01	8.168875e-01, 5.660520e-01, 8.489045e-01, 2.047896e-01, 1.354186e+00, 1.573166e+00, 1.541279e+00, 1.418997e+00, 8.496176e-01, 4.477114e-01, 1.054913e+00, 9.314877e-01, 1.173954e+00, 1.132191e-01, 7.225972e-02, 3.792531e-01, 1.417625e+00, 8.682477e-01, 1.390982e+00, 3.814465e-01, 1.062715e+00, 1.243409e+00, 2.643990e-01, 2.709165e-01, 6.824388e-01, 5.758283e-01, 8.707777e-01, 7.138509e-01, 5.31784…
1.000000e+00	1.043381e+00, 8.378297e-01, 5.745667e-01, 1.992690e-01, 1.285093e+00, 1.123009e+00, 1.626807e+00, 1.291380e+00, 9.149192e-01, 4.116799e-01, 9.655563e-01, 8.148780e-01, 1.154256e+00, 5.711392e-02, 4.932169e-02, 3.983491e-01, 1.065616e+00, 5.765911e-01, 1.385192e+00, 2.398923e-01, 9.702593e-01, 1.167012e+00, 1.010350e-01, 1.999821e-01, 4.282863e-01, 6.153110e-01, 7.187523e-01, 9.002091e-01, 5.46098…
1.200000e+00	9.451100e-01, 8.821734e-01, 6.281924e-01, 2.207475e-01, 1.550218e+00, 9.477299e-01, 1.498125e+00, 1.017940e+00, 8.525110e-01, 3.223409e-01, 1.037544e+00, 8.443864e-01, 1.113953e+00, 4.936757e-02, 3.566709e-02, 2.583508e-01, 1.008262e+00, 5.064260e-01, 1.425626e+00, 1.491149e-01, 1.112271e+00, 1.096365e+00, 6.905253e-02, 1.649393e-01, 3.724832e-01, 6.727547e-01, 8.664173e-01, 1.044149e+00, 4.52559…
1.400000e+00	6.478029e-01, 1.055648e+00, 9.860023e-01, 2.958670e-01, 1.583724e+00, 9.677639e-01, 1.039886e+00, 8.685962e-01, 9.339412e-01, 4.946047e-01, 9.400645e-01, 7.700232e-01, 9.686285e-01, 2.747948e-02, 3.002038e-02, 2.717409e-01, 1.055907e+00, 2.730797e-01, 1.241571e+00, 1.118075e-01, 1.157390e+00, 7.780541e-01, 5.119115e-02, 1.293228e-01, 2.796322e-01, 4.348810e-01, 1.169291e+00, 1.152677e+00, 3.85668…
1.600000e+00	4.446054e-01, 1.242240e+00, 1.253841e+00, 4.219746e-01, 1.608540e+00, 5.475442e-01, 6.726921e-01, 6.847572e-01, 9.429363e-01, 6.604909e-01, 7.915938e-01, 7.704021e-01, 7.761545e-01, 1.809874e-02, 2.215922e-02, 2.128907e-01, 1.035437e+00, 1.682536e-01, 1.073133e+00, 6.379009e-02, 9.425034e-01, 8.683426e-01, 6.457070e-02, 8.588578e-02, 1.882288e-01, 5.900762e-01, 9.819431e-01, 1.205752e+00, 3.22091…
1.800000e+00	4.782463e-01, 1.506654e+00, 1.559197e+00, 3.342274e-01, 1.668379e+00, 4.849657e-01, 5.682212e-01, 7.805327e-01, 8.434194e-01, 9.222531e-01, 5.915493e-01, 6.339555e-01, 7.138069e-01, 9.389682e-03, 1.295079e-02, 2.029130e-01, 9.202134e-01, 1.622672e-01, 8.110874e-01, 4.876643e-02, 8.525757e-01, 6.752020e-01, 1.310211e-01, 7.929246e-02, 3.646743e-01, 5.230769e-01, 1.077941e+00, 1.029185e+00, 2.21831…
2.000000e+00	2.992321e-01, 1.100984e+00, 1.553119e+00, 3.282459e-01, 1.618157e+00, 3.995878e-01, 3.396525e-01, 6.018688e-01, 8.908934e-01, 7.760448e-01, 4.654004e-01, 6.020410e-01, 6.001108e-01, 7.320743e-03, 8.806819e-03, 1.769273e-01, 1.343508e+00, 1.128552e-01, 5.613082e-01, 3.237321e-02, 1.006852e+00, 6.218120e-01, 2.052097e-01, 5.016309e-02, 5.686850e-01, 6.572329e-01, 8.040638e-01, 1.114004e+00, 2.04534…
0.000000e+00	2.962566e+00, 1.120715e+00, 1.602615e+00, 2.998193e-01, 2.861801e+00, 7.054782e-01, 3.446328e-01, 1.405137e+00, 7.478885e-01, 1.168014e+00, 2.162058e-01, 1.995217e+00, 2.192322e+00, 2.916868e-01, 6.012137e-01, 9.408550e-01, 2.021186e+00, 1.133848e+00, 2.547028e+00, 1.564230e+00, 1.926581e+00, 1.606303e+00, 1.103084e+00, 2.331614e+00, 1.884763e-02, 2.741108e+00, 2.958076e+00, 2.273727e+00, 5.25089…
2.000000e-01	1.763046e+00, 1.066564e+00, 1.698160e+00, 2.076141e-01, 2.018226e+00, 5.680290e-01, 5.956813e-01, 1.556981e+00, 1.180819e+00, 1.023555e+00, 4.070916e-01, 1.203531e+00, 1.722351e+00, 1.715679e-01, 3.262858e-01, 1.008384e+00, 1.702306e+00, 8.590133e-01, 2.308879e+00, 1.306167e+00, 2.066938e+00, 1.014633e+00, 5.059483e-01, 1.996886e+00, 1.812973e-01, 2.307369e+00, 2.670949e+00, 1.680471e+00, 4.68080…
4.000000e-01	1.274106e+00, 1.136852e+00, 1.610518e+00, 1.646992e-01, 2.446142e+00, 5.107808e-01, 8.460549e-01, 1.490721e+00, 1.297590e+00, 7.331099e-01, 5.207723e-01, 1.104835e+00, 1.396206e+00, 1.333485e-01, 2.096967e-01, 1.284135e+00, 1.488119e+00, 5.107339e-01, 2.566187e+00, 1.032202e+00, 1.457944e+00, 8.105562e-01, 4.172659e-01, 2.278866e+00, 4.359651e-01, 1.406563e+00, 2.105849e+00, 1.440822e+00, 4.17098…
6.000000e-01	8.731228e-01, 1.211112e+00, 2.036272e+00, 1.300106e-01, 2.107411e+00, 3.657764e-01, 5.073619e-01, 1.374340e+00, 1.700692e+00, 5.264448e-01, 6.663762e-01, 8.312849e-01, 8.355370e-01, 6.448627e-02, 9.484790e-02, 1.142358e+00, 1.310372e+00, 4.157016e-01, 1.868363e+00, 7.578461e-01, 1.074309e+00, 6.809695e-01, 2.471138e-01, 2.200189e+00, 6.315393e-01, 9.663542e-01, 1.481858e+00, 1.351717e+00, 3.16420…
8.000000e-01	5.909302e-01, 1.119633e+00, 1.902869e+00, 1.043958e-01, 2.553757e+00, 2.881462e-01, 3.672020e-01, 1.410706e+00, 1.974505e+00, 5.405397e-01, 6.397914e-01, 7.925511e-01, 6.672962e-01, 4.492499e-02, 7.924050e-02, 9.164093e-01, 1.313572e+00, 2.925995e-01, 1.175220e+00, 7.368554e-01, 1.183193e+00, 4.722020e-01, 1.573693e-01, 2.260645e+00, 7.912658e-01, 9.614844e-01, 1.338741e+00, 1.394359e+00, 2.52333…
1.000000e+00	3.819807e-01, 1.269718e+00, 2.229527e+00, 9.233290e-02, 2.145601e+00, 2.039477e-01, 2.608195e-01, 1.395605e+00, 1.902276e+00, 4.315413e-01, 6.939555e-01, 8.515019e-01, 5.400266e-01, 1.986085e-02, 5.243999e-02, 8.734725e-01, 1.357334e+00, 3.132212e-01, 1.023654e+00, 5.082267e-01, 8.890181e-01, 3.419622e-01, 1.455463e-01, 1.956859e+00, 8.855944e-01, 7.400594e-01, 1.273391e+00, 1.334916e+00, 2.02949…
1.200000e+00	3.141859e-01, 1.338415e+00, 2.205725e+00, 7.427075e-02, 2.076573e+00, 1.521282e-01, 1.654499e-01, 1.342868e+00, 1.595085e+00, 4.222852e-01, 5.003904e-01, 7.733983e-01, 4.697047e-01, 1.485263e-02, 3.123206e-02, 8.134921e-01, 1.441216e+00, 4.620492e-01, 8.561545e-01, 3.661689e-01, 6.218731e-01, 2.370597e-01, 1.750300e-01, 2.065834e+00, 1.199285e+00, 7.521138e-01, 9.459433e-01, 1.474262e+00, 1.43659…
1.400000e+00	2.314047e-01, 1.155087e+00, 1.869341e+00, 5.605203e-02, 1.785272e+00, 1.403699e-01, 9.389799e-02, 1.411279e+00, 1.736314e+00, 3.696932e-01, 2.873403e-01, 6.608771e-01, 3.237571e-01, 8.077496e-03, 1.947933e-02, 4.904600e-01, 1.085029e+00, 5.686419e-01, 5.340346e-01, 2.763647e-01, 5.495484e-01, 1.699620e-01, 2.681263e-01, 2.085774e+00, 1.272300e+00, 6.955382e-01, 9.662452e-01, 1.332038e+00, 1.23664…
1.600000e+00	2.069067e-01, 1.083576e+00, 2.134292e+00, 5.822565e-02, 2.078754e+00, 1.013267e-01, 7.002336e-02, 1.172504e+00, 1.283525e+00, 3.278465e-01, 2.770764e-01, 6.666262e-01, 2.344265e-01, 4.888153e-03, 1.069108e-02, 4.880215e-01, 1.529432e+00, 6.907869e-01, 3.620665e-01, 1.847199e-01, 4.190094e-01, 1.584703e-01, 3.773658e-01, 1.794399e+00, 1.233515e+00, 6.220943e-01, 8.135524e-01, 1.277943e+00, 1.02536…
1.800000e+00	2.331104e-01, 1.374487e+00, 2.157605e+00, 4.277632e-02, 1.822031e+00, 6.593321e-02, 5.117257e-02, 1.460320e+00, 1.506230e+00, 2.519012e-01, 1.383511e-01, 5.858970e-01, 2.797940e-01, 4.209439e-03, 5.785795e-03, 4.598427e-01, 1.352893e+00, 8.640277e-01, 2.827773e-01, 1.200795e-01, 2.202076e-01, 1.352842e-01, 4.404263e-01, 1.604955e+00, 1.489225e+00, 6.196099e-01, 8.642327e-01, 1.022363e+00, 1.06599…
2.000000e+00	2.368095e-01, 1.262566e+00, 2.322434e+00, 3.330053e-02, 2.111245e+00, 7.005839e-02, 3.466718e-02, 1.534177e+00, 1.413718e+00, 3.311308e-01, 1.285712e-01, 7.460965e-01, 3.309188e-01, 2.684590e-03, 4.036649e-03, 3.608958e-01, 1.414546e+00, 1.009452e+00, 2.343846e-01, 7.559443e-02, 1.897325e-01, 1.419525e-01, 5.189420e-01, 1.979453e+00, 1.470563e+00, 6.723812e-01, 5.763489e-01, 9.643589e-01, 7.12348…
0.000000e+00	2.506310e+00, 1.545019e+00, 8.345438e-01, 2.545789e+00, 5.909604e-01, 7.612594e-01, 1.110979e+00, 2.774552e+00, 3.021842e+00, 2.804433e+00, 1.059288e+00, 1.619344e+00, 1.703196e+00, 2.473423e+00, 1.229631e+00, 1.797872e+00, 1.418120e+00, 3.025717e+00, 1.750371e+00, 4.133072e-01, 8.151150e-01, 1.324660e+00, 2.301932e+00, 5.725322e-01, 2.651484e+00, 2.042821e+00, 1.124835e+00, 2.551694e+00, 1.19764…
2.000000e-01	1.183381e+00, 1.163098e+00, 1.135405e+00, 1.799443e+00, 5.547245e-01, 8.497700e-01, 1.161854e+00, 2.120162e+00, 2.085229e+00, 1.800501e+00, 8.784374e-01, 1.236055e+00, 1.381043e+00, 1.492234e+00, 8.594204e-01, 1.660812e+00, 1.190195e+00, 2.147178e+00, 1.702158e+00, 4.779035e-01, 6.967105e-01, 8.443354e-01, 1.525667e+00, 4.061567e-01, 1.629368e+00, 1.321570e+00, 6.582393e-01, 1.326806e+00, 8.89250…
4.000000e-01	1.292425e+00, 7.305591e-01, 1.101490e+00, 1.412920e+00, 9.440345e-01, 1.314525e+00, 1.092872e+00, 1.504826e+00, 1.973126e+00, 1.506056e+00, 9.466773e-01, 9.999043e-01, 1.076662e+00, 9.497905e-01, 6.744198e-01, 1.435613e+00, 1.126212e+00, 2.192893e+00, 1.511840e+00, 4.567217e-01, 6.534355e-01, 1.126583e+00, 7.912820e-01, 2.731009e-01, 1.148768e+00, 1.086896e+00, 4.907859e-01, 1.112799e+00, 7.30141…
6.000000e-01	1.050758e+00, 5.236985e-01, 9.215576e-01, 1.095611e+00, 1.152867e+00, 1.123003e+00, 9.720518e-01, 1.748816e+00, 1.831262e+00, 8.566968e-01, 8.062756e-01, 8.229632e-01, 1.018534e+00, 5.491690e-01, 4.641214e-01, 1.203216e+00, 1.071315e+00, 1.755708e+00, 1.218098e+00, 5.825803e-01, 8.468339e-01, 1.221647e+00, 4.598431e-01, 2.172945e-01, 9.991612e-01, 7.879046e-01, 4.114349e-01, 7.023031e-01, 7.15888…
8.000000e-01	1.066953e+00, 4.093194e-01, 1.012520e+00, 7.150036e-01, 1.172678e+00, 1.317212e+00, 9.215702e-01, 1.294547e+00, 1.222326e+00, 6.639969e-01, 7.400476e-01, 7.049058e-01, 1.039158e+00, 3.099033e-01, 2.950161e-01, 9.186238e-01, 9.677314e-01, 1.317074e+00, 1.261569e+00, 4.525019e-01, 8.296667e-01, 9.921531e-01, 2.346895e-01, 1.574412e-01, 5.044904e-01, 7.464034e-01, 2.357565e-01, 4.417701e-01, 7.95592…
1.000000e+00	1.126208e+00, 5.416158e-01, 7.756542e-01, 7.578564e-01, 1.458385e+00, 9.819776e-01, 1.045469e+00, 9.835006e-01, 1.128199e+00, 7.136493e-01, 8.180956e-01, 7.451251e-01, 1.022950e+00, 1.730034e-01, 4.364624e-01, 8.406675e-01, 8.546372e-01, 8.895163e-01, 1.213386e+00, 3.398959e-01, 8.993332e-01, 1.081558e+00, 1.421920e-01, 1.072019e-01, 4.750322e-01, 6.137267e-01, 2.960797e-01, 4.360147e-01, 1.20450…
1.200000e+00	1.035192e+00, 7.500139e-01, 1.141126e+00, 6.693011e-01, 1.614426e+00, 6.987455e-01, 1.374017e+00, 7.691465e-01, 1.024426e+00, 7.734997e-01, 7.690696e-01, 6.643449e-01, 1.131335e+00, 1.317538e-01, 7.488563e-01, 7.327902e-01, 9.434012e-01, 6.732438e-01, 1.025121e+00, 3.211734e-01, 9.140230e-01, 1.167499e+00, 8.038587e-02, 9.960572e-02, 3.250718e-01, 6.360942e-01, 4.524552e-01, 7.828417e-01, 1.38772…
1.400000e+00	1.144713e+00, 9.588650e-01, 1.195348e+00, 6.355814e-01, 1.558840e+00, 6.970961e-01, 1.224840e+00, 6.667814e-01, 8.395009e-01, 8.454239e-01, 6.701523e-01, 6.307427e-01, 1.000434e+00, 1.254509e-01, 7.649802e-01, 6.315520e-01, 8.700149e-01, 4.766149e-01, 1.246857e+00, 1.603085e-01, 1.017331e+00, 1.155033e+00, 5.360255e-02, 6.400046e-02, 2.317481e-01, 5.881930e-01, 7.226101e-01, 9.319677e-01, 1.76757…
1.600000e+00	7.517702e-01, 1.113500e+00, 1.656649e+00, 6.260114e-01, 1.622248e+00, 5.463680e-01, 9.965548e-01, 6.322403e-01, 6.411146e-01, 1.134662e+00, 5.851409e-01, 5.288946e-01, 9.898047e-01, 1.264566e-01, 8.060854e-01, 4.383098e-01, 7.988673e-01, 2.776935e-01, 9.408342e-01, 1.371517e-01, 7.926241e-01, 1.145849e+00, 4.294310e-02, 5.408183e-02, 1.836220e-01, 6.722326e-01, 7.798273e-01, 1.144023e+00, 1.69315…
1.800000e+00	6.782806e-01, 1.091100e+00, 1.542069e+00, 5.014937e-01, 1.478302e+00, 5.124493e-01, 9.508289e-01, 6.089770e-01, 6.557952e-01, 1.099707e+00, 4.482223e-01, 5.518504e-01, 8.539096e-01, 1.523189e-01, 9.128320e-01, 3.784768e-01, 9.463926e-01, 2.295738e-01, 8.717747e-01, 9.532640e-02, 8.693546e-01, 1.098724e+00, 6.921578e-02, 3.445459e-02, 1.284875e-01, 4.976801e-01, 8.619121e-01, 7.150162e-01, 1.46787…
2.000000e+00	4.393730e-01, 1.247993e+00, 1.587479e+00, 6.591703e-01, 1.202104e+00, 4.025937e-01, 1.079388e+00, 5.652956e-01, 6.654034e-01, 9.688759e-01, 3.726835e-01, 5.604745e-01, 6.963584e-01, 2.123806e-01, 9.721008e-01, 3.546065e-01, 1.152373e+00, 1.439028e-01, 6.733849e-01, 5.751816e-02, 1.037857e+00, 1.187687e+00, 1.561390e-01, 3.349633e-02, 1.444171e-01, 4.753489e-01, 8.541548e-01, 1.236552e+00, 1.48965…
0.000000e+00	2.365984e+00, 1.464203e+00, 1.959130e+00, 1.008649e-01, 1.936006e+00, 2.047200e+00, 1.156260e+00, 4.794483e-01, 1.350773e+00, 2.513550e+00, 1.718821e+00, 4.841739e-01, 2.656418e+00, 1.954213e+00, 1.638655e-01, 1.230058e+00, 1.719733e+00, 4.613058e-01, 3.118283e+00, 1.555177e+00, 3.068619e+00, 3.834514e-01, 1.032040e+00, 2.493228e+00, 9.163530e-01, 9.231505e-01, 4.072776e-01, 2.751178e+00, 1.31735…
2.000000e-01	1.501697e+00, 1.566496e+00, 1.657555e+00, 8.428199e-02, 1.715017e+00, 1.531365e+00, 8.110441e-01, 7.232538e-01, 1.425450e+00, 2.421645e+00, 1.291955e+00, 4.936778e-01, 1.878143e+00, 8.146305e-01, 3.646678e-01, 9.121705e-01, 1.381758e+00, 3.660295e-01, 2.601841e+00, 1.182699e+00, 1.766166e+00, 2.353208e-01, 5.434999e-01, 2.191897e+00, 4.961405e-01, 8.712987e-01, 6.545921e-01, 2.104221e+00, 1.11633…
4.000000e-01	8.611521e-01, 1.678779e+00, 1.493816e+00, 1.394945e-01, 1.905104e+00, 1.259645e+00, 5.103031e-01, 7.609819e-01, 1.018708e+00, 2.046358e+00, 1.306309e+00, 6.166628e-01, 1.610912e+00, 7.267301e-01, 4.469387e-01, 8.129354e-01, 1.075393e+00, 3.036829e-01, 2.516950e+00, 8.580716e-01, 9.504427e-01, 2.471450e-01, 3.704988e-01, 2.306486e+00, 4.443460e-01, 8.430894e-01, 8.970650e-01, 1.905880e+00, 1.13815…
6.000000e-01	4.346438e-01, 1.482497e+00, 1.136151e+00, 1.936551e-01, 1.493516e+00, 1.045583e+00, 3.897748e-01, 6.473969e-01, 1.057195e+00, 2.059962e+00, 9.188007e-01, 6.159961e-01, 1.291959e+00, 4.695469e-01, 4.669003e-01, 5.311323e-01, 8.229507e-01, 2.229201e-01, 1.717138e+00, 5.596455e-01, 5.721187e-01, 2.111093e-01, 3.699451e-01, 1.969495e+00, 4.790769e-01, 6.542957e-01, 7.420406e-01, 1.396311e+00, 9.89925…
8.000000e-01	3.367386e-01, 1.477873e+00, 9.831546e-01, 3.032366e-01, 1.850378e+00, 6.525265e-01, 2.414461e-01, 6.772999e-01, 1.051657e+00, 1.803047e+00, 1.091953e+00, 6.147580e-01, 7.745550e-01, 2.360861e-01, 3.881412e-01, 4.549122e-01, 7.064390e-01, 1.594151e-01, 1.655885e+00, 3.882470e-01, 2.831945e-01, 2.130097e-01, 5.885485e-01, 1.771847e+00, 6.409487e-01, 5.855014e-01, 8.667483e-01, 1.318095e+00, 7.98031…
1.000000e+00	2.281608e-01, 1.525281e+00, 9.580755e-01, 4.556726e-01, 1.737999e+00, 7.142446e-01, 1.768361e-01, 4.792941e-01, 1.146733e+00, 1.784929e+00, 9.605763e-01, 6.097000e-01, 7.164039e-01, 1.575256e-01, 3.028708e-01, 3.844837e-01, 8.463809e-01, 1.443143e-01, 1.543641e+00, 2.563248e-01, 1.952299e-01, 1.879563e-01, 6.407090e-01, 2.281804e+00, 9.238697e-01, 6.034321e-01, 7.275232e-01, 1.544524e+00, 7.38564…
1.200000e+00	1.897190e-01, 1.158356e+00, 1.929621e+00, 3.846368e-01, 1.599205e+00, 4.082038e-01, 9.933253e-02, 5.731536e-01, 9.504012e-01, 1.801559e+00, 9.065567e-01, 6.345369e-01, 5.126148e-01, 8.615579e-02, 2.218326e-01, 3.705714e-01, 1.044798e+00, 2.279097e-01, 8.314677e-01, 1.688009e-01, 1.245387e-01, 2.122063e-01, 8.923434e-01, 1.779102e+00, 1.032239e+00, 5.707228e-01, 1.014939e+00, 1.372650e+00, 6.71531…
1.400000e+00	1.298621e-01, 1.436218e+00, 1.869169e+00, 3.741001e-01, 1.682568e+00, 3.616062e-01, 8.197492e-02, 6.782217e-01, 8.963007e-01, 1.625589e+00, 6.512264e-01, 6.526141e-01, 4.839656e-01, 5.675926e-02, 1.362318e-01, 3.078477e-01, 1.303853e+00, 2.599534e-01, 6.885336e-01, 1.254690e-01, 1.266484e-01, 2.265996e-01, 8.621713e-01, 1.717931e+00, 1.060831e+00, 6.860535e-01, 9.686745e-01, 1.791620e+00, 3.92985…
1.600000e+00	1.174133e-01, 1.195929e+00, 1.672954e+00, 2.522603e-01, 1.501829e+00, 3.159782e-01, 5.708041e-02, 8.517872e-01, 1.103672e+00, 1.790014e+00, 4.252671e-01, 6.082716e-01, 3.473353e-01, 3.254122e-02, 7.336437e-02, 2.918591e-01, 1.359122e+00, 5.630394e-01, 5.151081e-01, 7.548244e-02, 1.373286e-01, 2.094677e-01, 8.733096e-01, 1.715636e+00, 1.202133e+00, 5.533055e-01, 9.959175e-01, 1.252407e+00, 3.41800…
1.800000e+00	1.409900e-01, 1.432131e+00, 1.766818e+00, 2.007353e-01, 1.994766e+00, 2.537612e-01, 3.365001e-02, 9.425190e-01, 9.298831e-01, 1.708148e+00, 2.922306e-01, 6.833400e-01, 3.181618e-01, 1.629022e-02, 5.185365e-02, 2.228164e-01, 1.396220e+00, 7.656714e-01, 4.102028e-01, 5.989253e-02, 1.151271e-01, 2.599132e-01, 7.274250e-01, 2.051212e+00, 1.011382e+00, 6.359927e-01, 1.088979e+00, 1.252690e+00, 3.38189…
2.000000e+00	1.019059e-01, 1.302169e+00, 1.715107e+00, 1.678687e-01, 1.611497e+00, 1.610239e-01, 2.502046e-02, 1.112686e+00, 9.893445e-01, 1.098675e+00, 1.978485e-01, 6.124777e-01, 2.913161e-01, 1.221323e-02, 2.862852e-02, 1.739951e-01, 1.522450e+00, 8.088943e-01, 2.694074e-01, 3.386696e-02, 1.849278e-01, 1.987931e-01, 7.683421e-01, 2.278433e+00, 1.356366e+00, 5.018935e-01, 1.077662e+00, 1.293575e+00, 3.00077…
0.000000e+00	2.844835e+00, 2.985196e+00, 5.888205e-01, 2.248854e+00, 6.039075e-01, 2.533276e+00, 1.895811e+00, 7.243016e-02, 1.995432e+00, 1.542587e+00, 2.821304e+00, 7.260507e-01, 3.160623e-01, 1.313358e+00, 2.564519e+00, 7.654024e-01, 1.294093e+00, 1.950181e-01, 1.478131e+00, 1.523924e+00, 8.943937e-01, 9.928380e-01, 2.919348e+00, 1.025901e+00, 1.202907e-01, 5.588162e-01, 1.952372e+00, 2.078192e+00, 1.06456…
2.000000e-01	1.525963e+00, 2.414418e+00, 4.854242e-01, 1.343713e+00, 4.947022e-01, 2.608774e+00, 1.257435e+00, 5.419423e-01, 1.482001e+00, 1.491043e+00, 2.309617e+00, 5.440569e-01, 1.953226e-01, 1.082126e+00, 1.843641e+00, 7.115329e-01, 1.465358e+00, 1.191088e-01, 8.921979e-01, 1.120585e+00, 6.155322e-01, 1.123366e+00, 1.948360e+00, 1.186233e+00, 4.178408e-01, 4.336971e-01, 1.507899e+00, 1.962049e+00, 9.83957…
4.000000e-01	8.591817e-01, 1.871006e+00, 3.714065e-01, 1.050734e+00, 4.493463e-01, 2.185000e+00, 1.324404e+00, 7.828899e-01, 2.000355e+00, 1.635518e+00, 1.821413e+00, 3.135501e-01, 1.325204e-01, 9.190904e-01, 1.042206e+00, 4.859383e-01, 1.315700e+00, 1.056400e-01, 7.605978e-01, 6.759615e-01, 3.557563e-01, 1.290098e+00, 1.372707e+00, 1.102764e+00, 8.938672e-01, 2.190368e-01, 1.034794e+00, 1.558365e+00, 9.06466…
6.000000e-01	5.185467e-01, 1.924158e+00, 3.679568e-01, 7.718140e-01, 5.507434e-01, 2.436198e+00, 1.203737e+00, 1.020155e+00, 1.812809e+00, 1.459435e+00, 1.062985e+00, 3.138345e-01, 1.184174e-01, 6.388124e-01, 8.510941e-01, 3.572951e-01, 1.521803e+00, 1.257833e-01, 4.750951e-01, 4.319547e-01, 3.505487e-01, 1.682613e+00, 1.108451e+00, 1.177854e+00, 8.943734e-01, 3.166412e-01, 6.056672e-01, 1.645115e+00, 7.56213…
8.000000e-01	3.093711e-01, 1.529972e+00, 2.334692e-01, 5.824665e-01, 8.383749e-01, 2.558988e+00, 1.280523e+00, 1.163378e+00, 1.244847e+00, 1.362000e+00, 7.941203e-01, 4.655012e-01, 1.019326e-01, 4.172501e-01, 4.168530e-01, 3.445420e-01, 1.399153e+00, 2.642818e-01, 3.271812e-01, 3.237367e-01, 6.297600e-01, 1.580790e+00, 1.023427e+00, 1.427471e+00, 1.134391e+00, 3.628504e-01, 4.093568e-01, 1.280253e+00, 4.50497…
1.000000e+00	2.257339e-01, 1.531226e+00, 1.971824e-01, 3.924774e-01, 8.767263e-01, 1.795845e+00, 1.375627e+00, 1.035952e+00, 1.071291e+00, 8.968547e-01, 4.970430e-01, 4.865037e-01, 9.862663e-02, 2.404912e-01, 3.031621e-01, 2.778928e-01, 1.297562e+00, 4.481333e-01, 2.834973e-01, 1.953869e-01, 8.344769e-01, 1.766176e+00, 9.622630e-01, 1.841732e+00, 1.365711e+00, 4.071250e-01, 6.369959e-01, 1.246093e+00, 3.90302…
1.200000e+00	1.227394e-01, 1.373469e+00, 1.700792e-01, 2.401738e-01, 1.266015e+00, 1.379776e+00, 1.338304e+00, 1.147968e+00, 1.098512e+00, 9.780620e-01, 3.559473e-01, 5.948978e-01, 9.262374e-02, 1.193749e-01, 1.699561e-01, 2.033699e-01, 1.575346e+00, 5.342638e-01, 2.160365e-01, 1.485918e-01, 9.330824e-01, 1.702307e+00, 7.219592e-01, 1.274125e+00, 1.294130e+00, 4.841314e-01, 7.154764e-01, 1.395571e+00, 4.11340…
1.400000e+00	9.148632e-02, 1.296800e+00, 1.158585e-01, 1.963567e-01, 1.354493e+00, 1.584326e+00, 1.263512e+00, 1.117549e+00, 7.871084e-01, 6.826500e-01, 2.027165e-01, 7.039044e-01, 1.206186e-01, 8.618870e-02, 9.779413e-02, 2.157790e-01, 1.437510e+00, 7.673196e-01, 1.586031e-01, 7.563848e-02, 8.730337e-01, 1.649952e+00, 4.496939e-01, 1.783546e+00, 1.297815e+00, 5.590072e-01, 8.864096e-01, 1.315384e+00, 3.19937…
1.600000e+00	1.125164e-01, 1.415975e+00, 1.161451e-01, 1.562856e-01, 1.384367e+00, 1.332043e+00, 1.386147e+00, 1.233090e+00, 1.077887e+00, 6.941330e-01, 2.105698e-01, 5.420020e-01, 1.237098e-01, 5.031987e-02, 6.382421e-02, 1.546093e-01, 1.387950e+00, 8.498306e-01, 1.191548e-01, 7.209467e-02, 1.150186e+00, 1.477948e+00, 2.906519e-01, 1.752405e+00, 1.314939e+00, 5.509312e-01, 7.889188e-01, 1.151391e+00, 2.49322…
1.800000e+00	1.377300e-01, 1.337049e+00, 3.399280e-01, 1.065265e-01, 1.444353e+00, 1.077215e+00, 1.179018e+00, 1.311485e+00, 6.834502e-01, 5.010277e-01, 1.304127e-01, 6.058865e-01, 1.789993e-01, 3.358703e-02, 3.909781e-02, 1.531847e-01, 1.541404e+00, 9.715379e-01, 8.465526e-02, 5.242934e-02, 9.008633e-01, 1.430823e+00, 1.633355e-01, 1.608646e+00, 1.659653e+00, 6.086137e-01, 1.072969e+00, 1.226220e+00, 2.19698…
2.000000e+00	2.106074e-01, 9.669318e-01, 5.323924e-01, 8.786088e-02, 1.873891e+00, 8.318895e-01, 1.130103e+00, 1.368018e+00, 8.943670e-01, 4.377664e-01, 8.510393e-02, 7.185099e-01, 2.752010e-01, 1.831436e-02, 2.685595e-02, 1.669883e-01, 1.557577e+00, 1.071364e+00, 7.473444e-02, 3.132182e-02, 8.762868e-01, 1.337892e+00, 1.077385e-01, 2.034221e+00, 1.334463e+00, 5.378442e-01, 1.001635e+00, 8.435772e-01, 1.95310…
0.000000e+00	6.314693e-01, 1.098005e+00, 2.448662e+00, 2.059478e+00, 2.438247e+00, 1.449893e+00, 1.745143e+00, 9.856207e-01, 1.253834e+00, 2.428324e+00, 2.321110e+00, 2.447600e+00, 1.380471e-01, 1.070093e+00, 1.605643e+00, 6.034528e-01, 3.383301e-01, 2.655699e+00, 9.709620e-01, 2.068585e-02, 3.106506e+00, 7.271357e-01, 2.709877e+00, 2.594807e+00, 1.661839e+00, 2.295613e+00, 1.118213e+00, 1.910538e+00, 2.14418…
2.000000e-01	5.624729e-01, 7.300759e-01, 2.116911e+00, 1.661519e+00, 1.892987e+00, 1.468343e+00, 1.273811e+00, 7.850768e-01, 1.228703e+00, 2.666487e+00, 1.547337e+00, 1.992042e+00, 1.097323e-01, 8.566186e-01, 1.034194e+00, 6.850194e-01, 6.797025e-01, 2.304377e+00, 6.882896e-01, 2.530306e-02, 2.072491e+00, 3.936961e-01, 1.664513e+00, 2.239402e+00, 1.766712e+00, 1.459315e+00, 6.814749e-01, 1.089492e+00, 2.11222…
4.000000e-01	8.952263e-01, 4.894331e-01, 1.832326e+00, 9.346292e-01, 1.489335e+00, 8.891045e-01, 7.888976e-01, 6.437677e-01, 1.202373e+00, 1.467361e+00, 1.037604e+00, 1.475724e+00, 1.597000e-01, 5.242148e-01, 5.285830e-01, 8.354045e-01, 8.060218e-01, 1.871620e+00, 4.747938e-01, 4.109484e-02, 1.630788e+00, 3.242628e-01, 1.421362e+00, 2.393594e+00, 1.887743e+00, 1.296290e+00, 4.928965e-01, 8.086826e-01, 3.20088…
6.000000e-01	8.910061e-01, 3.897471e-01, 1.561660e+00, 1.029218e+00, 2.225481e+00, 7.912488e-01, 5.941656e-01, 5.560947e-01, 9.467625e-01, 1.946458e+00, 7.698775e-01, 1.198652e+00, 2.964389e-01, 3.936976e-01, 3.560315e-01, 8.355737e-01, 1.157350e+00, 1.527019e+00, 3.321635e-01, 6.033183e-02, 1.087348e+00, 2.363309e-01, 1.200251e+00, 2.177173e+00, 1.446907e+00, 1.089230e+00, 4.139025e-01, 7.090152e-01, 7.03677…
8.000000e-01	9.991608e-01, 2.257072e-01, 1.542992e+00, 7.899388e-01, 1.657608e+00, 4.623152e-01, 2.883028e-01, 7.518645e-01, 6.567093e-01, 1.563530e+00, 4.789596e-01, 8.925385e-01, 4.657262e-01, 2.106403e-01, 3.170403e-01, 8.313786e-01, 1.129174e+00, 1.660945e+00, 2.736537e-01, 5.482039e-02, 7.829116e-01, 1.936937e-01, 1.106320e+00, 1.708862e+00, 1.048277e+00, 9.488935e-01, 5.504301e-01, 4.239835e-01, 1.14324…
1.000000e+00	8.899939e-01, 1.687424e-01, 1.896526e+00, 6.796022e-01, 1.689975e+00, 4.745019e-01, 2.862571e-01, 8.305086e-01, 7.545098e-01, 1.860746e+00, 3.138494e-01, 7.411507e-01, 6.997813e-01, 1.343434e-01, 5.916080e-01, 6.873387e-01, 1.344469e+00, 1.506971e+00, 2.212173e-01, 5.818022e-02, 5.904048e-01, 1.432039e-01, 7.645061e-01, 2.087471e+00, 8.203756e-01, 7.263570e-01, 6.529121e-01, 2.569920e-01, 1.22034…
1.200000e+00	9.125674e-01, 2.585484e-01, 1.914565e+00, 5.452309e-01, 1.767813e+00, 3.671785e-01, 1.397959e-01, 7.348372e-01, 7.261401e-01, 1.550887e+00, 2.828025e-01, 7.028043e-01, 6.927985e-01, 9.747400e-02, 7.621806e-01, 7.036540e-01, 1.132249e+00, 9.258244e-01, 2.533087e-01, 4.482048e-02, 3.628178e-01, 1.490061e-01, 4.636720e-01, 2.194415e+00, 6.791495e-01, 7.190877e-01, 7.665514e-01, 3.538099e-01, 1.89324…
1.400000e+00	1.074577e+00, 4.101770e-01, 1.488537e+00, 3.552805e-01, 1.621288e+00, 3.335318e-01, 1.021917e-01, 1.043847e+00, 6.137556e-01, 1.372139e+00, 1.431788e-01, 6.484751e-01, 8.833780e-01, 1.223780e-01, 7.979206e-01, 4.996778e-01, 1.307895e+00, 6.953965e-01, 3.109374e-01, 3.787665e-02, 2.664071e-01, 1.528299e-01, 2.941734e-01, 1.816191e+00, 5.147138e-01, 7.020623e-01, 8.464597e-01, 4.721479e-01, 1.58088…
1.600000e+00	1.003881e+00, 6.974031e-01, 1.710207e+00, 3.001367e-01, 1.648320e+00, 1.968366e-01, 8.411903e-02, 8.944426e-01, 7.029746e-01, 1.160303e+00, 1.322565e-01, 6.594828e-01, 9.537858e-01, 1.507996e-01, 7.945975e-01, 4.362690e-01, 1.324739e+00, 5.724940e-01, 2.950628e-01, 2.083046e-02, 1.825177e-01, 2.438463e-01, 2.280862e-01, 2.116212e+00, 3.608108e-01, 5.883290e-01, 7.889702e-01, 9.369683e-01, 1.77281…
1.800000e+00	9.792893e-01, 1.016200e+00, 1.798996e+00, 2.368550e-01, 1.402302e+00, 2.260427e-01, 4.763374e-02, 1.125338e+00, 7.468437e-01, 1.066125e+00, 7.634933e-02, 5.617734e-01, 8.429659e-01, 1.898765e-01, 1.019338e+00, 3.425978e-01, 1.232526e+00, 2.911719e-01, 4.160611e-01, 1.682714e-02, 1.580881e-01, 3.830266e-01, 1.770669e-01, 2.042244e+00, 1.897160e-01, 5.456360e-01, 8.443114e-01, 8.669276e-01, 1.77241…
2.000000e+00	8.134901e-01, 9.411406e-01, 2.017936e+00, 1.904632e-01, 1.512861e+00, 1.747842e-01, 5.413333e-02, 1.136081e+00, 6.413700e-01, 8.757559e-01, 6.808927e-02, 6.084443e-01, 6.946630e-01, 1.950778e-01, 8.569049e-01, 2.631886e-01, 1.013332e+00, 1.968842e-01, 4.745036e-01, 1.223365e-02, 1.448340e-01, 6.802576e-01, 1.833424e-01, 2.009500e+00, 1.804436e-01, 4.884020e-01, 9.755913e-01, 1.025234e+00, 1.31926…
0.000000e+00	3.155627e-01, 1.066172e+00, 1.199651e+00, 2.048759e-02, 2.162887e+00, 2.667265e+00, 5.594923e-01, 9.457183e-01, 2.076680e+00, 2.021794e+00, 2.780053e+00, 2.212291e+00, 2.806043e-01, 1.674478e+00, 7.946660e-02, 2.887088e+00, 1.130949e+00, 2.430830e+00, 2.822313e+00, 1.709496e-01, 1.999742e+00, 1.599293e+00, 2.218093e+00, 2.211453e+00, 3.405210e-01, 3.322137e-01, 1.445080e+00, 5.041400e-01, 2.55878…
2.000000e-01	6.475525e-01, 7.421390e-01, 1.030971e+00, 8.322509e-02, 2.216404e+00, 2.236434e+00, 8.223974e-01, 1.156537e+00, 2.023644e+00, 2.110851e+00, 2.393895e+00, 1.333725e+00, 4.421381e-01, 9.353785e-01, 4.234108e-01, 1.757538e+00, 1.067572e+00, 1.648146e+00, 1.582320e+00, 2.993567e-01, 1.815009e+00, 1.085823e+00, 1.721563e+00, 2.025453e+00, 4.204952e-01, 4.076867e-01, 9.194445e-01, 3.199075e-01, 2.10476…
4.000000e-01	7.651179e-01, 4.681673e-01, 8.293891e-01, 1.016752e-01, 1.962789e+00, 1.529918e+00, 6.129784e-01, 1.045673e+00, 1.799921e+00, 1.596934e+00, 1.542789e+00, 1.122519e+00, 6.201691e-01, 6.996879e-01, 5.519659e-01, 1.444441e+00, 1.065755e+00, 1.150053e+00, 1.624386e+00, 3.492968e-01, 1.444678e+00, 8.536283e-01, 7.914921e-01, 1.535994e+00, 4.242985e-01, 4.479026e-01, 7.563945e-01, 2.836101e-01, 1.57021…
6.000000e-01	9.119186e-01, 6.271730e-01, 5.924160e-01, 1.060354e-01, 1.772297e+00, 1.387305e+00, 5.065955e-01, 1.114943e+00, 1.741240e+00, 1.401516e+00, 1.328413e+00, 8.987496e-01, 7.855963e-01, 4.037809e-01, 6.193434e-01, 1.135886e+00, 1.270588e+00, 8.762523e-01, 1.257493e+00, 3.630428e-01, 1.110366e+00, 6.437314e-01, 5.505726e-01, 2.139278e+00, 3.102518e-01, 4.595489e-01, 7.495636e-01, 4.434529e-01, 1.65150…
8.000000e-01	7.872272e-01, 7.839450e-01, 6.963311e-01, 8.764049e-02, 1.776007e+00, 9.630853e-01, 3.955428e-01, 9.682305e-01, 1.364712e+00, 1.019900e+00, 1.125511e+00, 7.788228e-01, 7.273897e-01, 3.175042e-01, 7.432505e-01, 9.151109e-01, 1.469724e+00, 5.295150e-01, 9.489968e-01, 4.324689e-01, 9.411632e-01, 5.651797e-01, 2.840056e-01, 1.988877e+00, 2.281180e-01, 5.773295e-01, 7.471346e-01, 5.526710e-01, 1.19715…
1.000000e+00	8.080975e-01, 9.712441e-01, 9.165034e-01, 9.104808e-02, 1.513532e+00, 8.831319e-01, 2.645925e-01, 1.297887e+00, 1.182498e+00, 9.035108e-01, 8.347572e-01, 6.403876e-01, 9.277501e-01, 2.159703e-01, 6.502326e-01, 7.926287e-01, 1.145661e+00, 4.424576e-01, 9.074598e-01, 3.738565e-01, 7.426040e-01, 6.640952e-01, 1.609035e-01, 2.013660e+00, 1.522607e-01, 5.193140e-01, 7.944276e-01, 9.630360e-01, 9.06389…
1.200000e+00	5.900846e-01, 9.689676e-01, 1.147650e+00, 9.395430e-02, 1.974276e+00, 5.228755e-01, 2.288169e-01, 1.087292e+00, 1.315978e+00, 6.898201e-01, 5.927062e-01, 6.632992e-01, 8.550510e-01, 1.479142e-01, 5.784296e-01, 5.787850e-01, 1.421886e+00, 2.895342e-01, 7.252633e-01, 2.494244e-01, 5.880130e-01, 5.643586e-01, 9.575515e-02, 2.183136e+00, 1.218838e-01, 4.585764e-01, 1.043810e+00, 1.019068e+00, 8.51606…
1.400000e+00	4.685036e-01, 1.220643e+00, 1.426525e+00, 7.430885e-02, 1.645949e+00, 4.281881e-01, 1.702654e-01, 1.267822e+00, 1.099695e+00, 6.514241e-01, 4.373885e-01, 7.174710e-01, 6.364168e-01, 9.992957e-02, 3.356407e-01, 5.381623e-01, 1.004044e+00, 2.158664e-01, 5.006267e-01, 1.608316e-01, 6.595856e-01, 4.452899e-01, 5.710453e-02, 2.066404e+00, 9.084900e-02, 5.601801e-01, 9.650609e-01, 1.112463e+00, 7.12937…
1.600000e+00	4.697191e-01, 1.400253e+00, 1.548856e+00, 8.457891e-02, 1.641333e+00, 4.115188e-01, 1.282279e-01, 1.381892e+00, 1.014498e+00, 5.900639e-01, 3.357988e-01, 5.892258e-01, 6.650352e-01, 5.408127e-02, 2.479423e-01, 4.716553e-01, 1.570649e+00, 1.684687e-01, 4.461049e-01, 1.161990e-01, 7.456198e-01, 6.135059e-01, 3.666817e-02, 1.691735e+00, 1.191070e-01, 5.415980e-01, 8.070931e-01, 1.057180e+00, 4.18601…
1.800000e+00	3.362610e-01, 1.377868e+00, 1.379671e+00, 5.802674e-02, 1.867256e+00, 2.973206e-01, 1.008930e-01, 1.209828e+00, 9.180829e-01, 5.248844e-01, 2.113407e-01, 7.683631e-01, 5.925612e-01, 4.459579e-02, 1.488389e-01, 3.102513e-01, 1.338780e+00, 1.003341e-01, 3.418244e-01, 6.707870e-02, 5.753149e-01, 5.583400e-01, 2.642546e-02, 1.687180e+00, 2.642295e-01, 5.407766e-01, 9.783528e-01, 1.325640e+00, 4.11376…
2.000000e+00	2.252315e-01, 1.141037e+00, 1.855364e+00, 6.312901e-02, 1.976117e+00, 2.856658e-01, 5.850276e-02, 1.397411e+00, 1.392965e+00, 5.256592e-01, 1.597458e-01, 6.194537e-01, 5.204297e-01, 2.030155e-02, 9.617717e-02, 3.817203e-01, 1.370452e+00, 8.400030e-02, 2.817611e-01, 5.333734e-02, 6.623009e-01, 4.257984e-01, 3.249668e-02, 2.095534e+00, 4.850318e-01, 5.760146e-01, 7.538117e-01, 1.238307e+00, 3.18279…
0.000000e+00	2.097121e-01, 4.356220e-01, 1.394328e+00, 3.089733e+00, 1.477610e+00, 1.971824e+00, 8.122054e-01, 1.469480e+00, 4.466576e-01, 1.804909e+00, 6.816900e-01, 2.839173e+00, 2.435185e+00, 1.274722e+00, 1.710213e+00, 1.286170e+00, 2.084245e+00, 1.828429e+00, 2.214334e-02, 1.168583e+00, 5.230690e-01, 1.300678e+00, 2.512440e+00, 2.815879e+00, 1.656834e+00, 1.246368e+00, 2.191577e+00, 2.617651e+00, 9.51246…
2.000000e-01	5.547275e-01, 3.907844e-01, 1.383783e+00, 2.058387e+00, 1.604960e+00, 1.861450e+00, 1.054614e+00, 1.799169e+00, 8.388535e-01, 1.328405e+00, 4.593802e-01, 1.669321e+00, 1.698073e+00, 8.522522e-01, 1.040364e+00, 1.308477e+00, 1.870714e+00, 1.683746e+00, 4.601749e-01, 9.589842e-01, 7.718210e-01, 1.013085e+00, 1.415723e+00, 1.941834e+00, 1.155090e+00, 7.958349e-01, 1.574596e+00, 1.798500e+00, 7.39194…
4.000000e-01	7.779199e-01, 3.186490e-01, 1.099193e+00, 1.541055e+00, 1.541969e+00, 1.548662e+00, 8.234079e-01, 1.625820e+00, 1.041122e+00, 9.377400e-01, 3.544536e-01, 1.084299e+00, 1.422955e+00, 6.282787e-01, 7.569721e-01, 9.519938e-01, 1.657552e+00, 1.184004e+00, 6.950467e-01, 8.032713e-01, 9.492940e-01, 8.737158e-01, 8.468552e-01, 2.453057e+00, 8.293119e-01, 6.794107e-01, 1.222930e+00, 1.145668e+00, 7.18823…
6.000000e-01	9.485075e-01, 3.190227e-01, 9.084456e-01, 1.035677e+00, 1.409660e+00, 1.232430e+00, 7.029268e-01, 1.297553e+00, 8.920212e-01, 7.414166e-01, 2.852249e-01, 1.011313e+00, 1.217322e+00, 3.438920e-01, 3.961266e-01, 7.924670e-01, 1.389333e+00, 1.117788e+00, 9.094347e-01, 4.871994e-01, 7.644045e-01, 8.907727e-01, 4.658804e-01, 2.264255e+00, 6.747642e-01, 6.330241e-01, 7.962385e-01, 9.494353e-01, 6.72592…
8.000000e-01	1.025746e+00, 6.046575e-01, 9.796454e-01, 8.316727e-01, 1.594672e+00, 1.010189e+00, 5.229513e-01, 1.229710e+00, 9.861972e-01, 4.761096e-01, 2.542602e-01, 8.459223e-01, 1.014316e+00, 2.060266e-01, 2.729969e-01, 5.869184e-01, 9.931636e-01, 7.218568e-01, 8.759018e-01, 3.540071e-01, 1.085997e+00, 8.429712e-01, 2.011859e-01, 2.256661e+00, 4.819048e-01, 6.149325e-01, 6.887745e-01, 9.290696e-01, 7.90219…
1.000000e+00	9.394677e-01, 5.763027e-01, 1.128817e+00, 6.295256e-01, 1.481456e+00, 9.455789e-01, 4.337236e-01, 1.252816e+00, 9.384630e-01, 5.278935e-01, 2.943598e-01, 7.172854e-01, 8.578458e-01, 9.884760e-02, 2.308886e-01, 4.583140e-01, 1.100859e+00, 5.387282e-01, 9.104487e-01, 2.546783e-01, 1.047164e+00, 8.605221e-01, 1.320036e-01, 1.614594e+00, 3.702236e-01, 6.040135e-01, 8.260561e-01, 1.036698e+00, 8.57318…
1.200000e+00	9.255438e-01, 8.824034e-01, 1.566891e+00, 5.338829e-01, 1.756702e+00, 6.963518e-01, 4.330757e-01, 1.081971e+00, 9.193352e-01, 5.133815e-01, 2.525978e-01, 7.646320e-01, 7.656571e-01, 5.706000e-02, 2.175897e-01, 5.204721e-01, 1.059595e+00, 3.408715e-01, 7.503093e-01, 1.824038e-01, 1.147061e+00, 7.742474e-01, 5.641444e-02, 2.159262e+00, 2.900400e-01, 5.320403e-01, 7.872018e-01, 1.224471e+00, 8.62254…
1.400000e+00	6.707326e-01, 1.150281e+00, 1.428427e+00, 3.759474e-01, 1.779595e+00, 5.281691e-01, 3.005950e-01, 1.098545e+00, 9.014297e-01, 4.874778e-01, 1.972652e-01, 7.014090e-01, 6.773280e-01, 4.966829e-02, 1.792926e-01, 3.848139e-01, 1.260810e+00, 2.802089e-01, 6.723260e-01, 1.204228e-01, 7.946671e-01, 6.071896e-01, 5.128225e-02, 2.244362e+00, 2.569004e-01, 4.777672e-01, 9.299488e-01, 1.239550e+00, 6.79373…
1.600000e+00	5.468247e-01, 1.006315e+00, 1.409474e+00, 3.262144e-01, 1.411889e+00, 3.462070e-01, 2.244436e-01, 9.580649e-01, 6.935849e-01, 5.377154e-01, 1.525309e-01, 6.744583e-01, 7.465268e-01, 2.923557e-02, 1.207934e-01, 3.380340e-01, 1.328069e+00, 1.848305e-01, 4.840360e-01, 7.396184e-02, 9.645881e-01, 5.711357e-01, 5.177654e-02, 1.980284e+00, 2.573825e-01, 5.859560e-01, 1.064137e+00, 1.386705e+00, 5.22468…
1.800000e+00	4.162470e-01, 1.410014e+00, 1.714590e+00, 2.257925e-01, 1.773582e+00, 3.370201e-01, 1.349572e-01, 1.150755e+00, 8.523046e-01, 5.822157e-01, 9.216020e-02, 6.630893e-01, 5.516554e-01, 1.441336e-02, 9.960714e-02, 2.664463e-01, 1.413667e+00, 1.379273e-01, 4.779894e-01, 5.350459e-02, 8.581036e-01, 5.330024e-01, 4.847057e-02, 2.311832e+00, 4.135966e-01, 6.588570e-01, 1.150226e+00, 1.150585e+00, 5.08300…
2.000000e+00	3.521299e-01, 1.204613e+00, 1.751411e+00, 1.982759e-01, 1.593313e+00, 3.015636e-01, 1.265720e-01, 1.136894e+00, 7.323645e-01, 5.448901e-01, 7.119760e-02, 6.087918e-01, 4.575239e-01, 1.103861e-02, 4.739945e-02, 2.350043e-01, 1.451258e+00, 1.085167e-01, 2.676284e-01, 2.697288e-02, 9.405818e-01, 4.517536e-01, 7.336011e-02, 2.163447e+00, 7.137868e-01, 5.929459e-01, 1.016903e+00, 1.256704e+00, 4.77887…
0.000000e+00	6.424548e-02, 1.211506e-01, 9.751940e-01, 1.644480e+00, 6.231038e-02, 3.002504e+00, 1.584673e+00, 2.530421e+00, 3.250532e+00, 1.130046e+00, 3.362114e+00, 2.886604e+00, 1.101955e+00, 1.449597e+00, 2.320398e+00, 2.987739e+00, 1.004057e+00, 1.282785e+00, 2.586781e-01, 9.349896e-01, 3.073435e+00, 2.238005e+00, 2.494078e+00, 2.830071e+00, 4.499081e-02, 2.145061e-01, 2.971148e+00, 1.852736e+00, 2.74692…
2.000000e-01	3.893512e-01, 2.849319e-01, 8.502119e-01, 1.523959e+00, 4.409996e-02, 2.399839e+00, 1.385110e+00, 1.803205e+00, 2.570248e+00, 1.054294e+00, 1.991908e+00, 1.688978e+00, 8.968368e-01, 1.087489e+00, 1.538178e+00, 2.173936e+00, 8.919129e-01, 9.289149e-01, 4.524814e-01, 7.923462e-01, 2.438821e+00, 2.150141e+00, 1.582407e+00, 2.754279e+00, 1.059288e-01, 1.449810e-01, 1.680850e+00, 1.219822e+00, 2.38465…
4.000000e-01	6.672772e-01, 6.519823e-01, 7.118686e-01, 1.208104e+00, 5.178149e-02, 2.359079e+00, 1.337708e+00, 1.582251e+00, 2.593116e+00, 6.621805e-01, 1.198290e+00, 1.020797e+00, 9.042412e-01, 8.365653e-01, 1.424634e+00, 1.774790e+00, 7.555516e-01, 6.116334e-01, 5.934024e-01, 7.182726e-01, 1.651185e+00, 1.808044e+00, 9.489116e-01, 2.686407e+00, 1.387436e-01, 1.042401e-01, 1.443113e+00, 1.183972e+00, 1.17436…
6.000000e-01	7.429593e-01, 8.700321e-01, 5.250780e-01, 8.160045e-01, 8.716756e-02, 2.321636e+00, 1.274310e+00, 1.220473e+00, 2.359176e+00, 5.167898e-01, 8.274522e-01, 4.596465e-01, 5.318806e-01, 7.611085e-01, 1.255403e+00, 1.615950e+00, 1.003953e+00, 3.317987e-01, 3.995885e-01, 6.699827e-01, 1.401744e+00, 1.927561e+00, 4.523443e-01, 1.752427e+00, 1.420593e-01, 9.304479e-02, 1.008571e+00, 1.249652e+00, 1.24890…
8.000000e-01	7.731320e-01, 9.889239e-01, 3.455309e-01, 6.575071e-01, 1.802520e-01, 2.375025e+00, 1.478875e+00, 1.088929e+00, 1.981283e+00, 4.557927e-01, 6.801562e-01, 4.762186e-01, 5.883340e-01, 7.485896e-01, 9.749194e-01, 1.071535e+00, 1.199332e+00, 3.019082e-01, 2.937792e-01, 6.858039e-01, 1.160675e+00, 1.776288e+00, 2.861977e-01, 1.974173e+00, 1.592739e-01, 1.215669e-01, 6.813998e-01, 1.304327e+00, 9.69119…
1.000000e+00	6.389273e-01, 9.020481e-01, 3.178932e-01, 4.285552e-01, 4.144095e-01, 2.476098e+00, 1.382466e+00, 1.133091e+00, 1.821488e+00, 6.100296e-01, 4.696481e-01, 4.135479e-01, 4.691163e-01, 4.995471e-01, 8.701186e-01, 8.954620e-01, 1.097211e+00, 2.269911e-01, 2.417449e-01, 4.926710e-01, 1.300857e+00, 1.849529e+00, 1.437974e-01, 1.960287e+00, 2.855713e-01, 2.235897e-01, 4.093517e-01, 1.244015e+00, 8.68136…
1.200000e+00	5.473556e-01, 1.414945e+00, 2.238530e-01, 3.990308e-01, 5.983214e-01, 2.421091e+00, 1.602597e+00, 1.044533e+00, 1.548521e+00, 5.108605e-01, 2.722367e-01, 5.611102e-01, 3.788658e-01, 2.395918e-01, 4.857418e-01, 8.448528e-01, 1.086831e+00, 1.755417e-01, 1.815467e-01, 3.854032e-01, 1.134041e+00, 1.795844e+00, 1.027335e-01, 2.219901e+00, 5.093066e-01, 3.503171e-01, 4.449586e-01, 1.246745e+00, 6.93530…
1.400000e+00	4.131406e-01, 1.319188e+00, 1.937050e-01, 3.401872e-01, 8.029629e-01, 1.908646e+00, 1.402717e+00, 1.082758e+00, 1.375323e+00, 5.099535e-01, 1.862299e-01, 5.454225e-01, 3.656090e-01, 1.933655e-01, 3.511042e-01, 7.213866e-01, 1.394833e+00, 1.283731e-01, 1.554344e-01, 2.381190e-01, 9.772523e-01, 1.646118e+00, 8.782357e-02, 2.087390e+00, 6.966393e-01, 4.425664e-01, 5.654276e-01, 1.228732e+00, 8.26266…
1.600000e+00	3.021580e-01, 1.358131e+00, 1.482745e-01, 2.169360e-01, 9.595594e-01, 1.669355e+00, 1.268073e+00, 1.143419e+00, 1.002266e+00, 3.958932e-01, 1.348935e-01, 5.621841e-01, 3.421930e-01, 1.096951e-01, 2.630814e-01, 5.103229e-01, 1.468777e+00, 1.195848e-01, 9.175978e-02, 1.695265e-01, 1.107815e+00, 1.961891e+00, 5.813214e-02, 1.992619e+00, 7.129549e-01, 4.931127e-01, 6.316254e-01, 1.128496e+00, 6.31372…
1.800000e+00	2.188153e-01, 1.313205e+00, 8.789965e-02, 1.616459e-01, 1.500640e+00, 1.986603e+00, 1.311736e+00, 1.117343e+00, 9.334112e-01, 4.729467e-01, 1.019056e-01, 6.842328e-01, 2.285980e-01, 6.080746e-02, 2.177634e-01, 3.862217e-01, 1.265926e+00, 2.166770e-01, 7.728554e-02, 1.295032e-01, 9.480306e-01, 1.766118e+00, 4.760111e-02, 1.801956e+00, 1.010023e+00, 4.916557e-01, 8.566598e-01, 1.119742e+00, 6.82156…
2.000000e+00	1.783562e-01, 1.173840e+00, 9.159016e-02, 1.458175e-01, 1.309937e+00, 1.350995e+00, 1.456885e+00, 1.073572e+00, 9.838980e-01, 4.183302e-01, 6.953518e-02, 6.352111e-01, 2.548142e-01, 4.555198e-02, 1.182508e-01, 2.989264e-01, 1.328798e+00, 4.166043e-01, 7.561100e-02, 8.110095e-02, 1.142708e+00, 1.502301e+00, 3.830683e-02, 2.122891e+00, 1.061765e+00, 4.900736e-01, 8.529463e-01, 1.175132e+00, 6.51571…
0.000000e+00	1.235957e+00, 1.821124e+00, 1.167109e+00, 8.233991e-01, 2.174052e+00, 9.635081e-01, 1.464029e+00, 2.951782e+00, 2.166593e+00, 1.769086e+00, 2.330716e+00, 6.018596e-01, 1.721832e+00, 1.595943e+00, 2.966499e+00, 1.621614e+00, 1.443381e+00, 1.575605e+00, 3.197958e+00, 6.931597e-01, 6.919224e-01, 1.566216e+00, 5.501282e-01, 2.837282e+00, 1.659119e-01, 2.849552e+00, 2.173378e+00, 1.992859e+00, 2.58878…
2.000000e-01	7.706360e-01, 1.274387e+00, 1.458312e+00, 6.681712e-01, 2.073631e+00, 8.659341e-01, 1.323296e+00, 1.906778e+00, 2.690373e+00, 1.231970e+00, 1.705103e+00, 3.289086e-01, 1.093936e+00, 1.181558e+00, 2.094736e+00, 1.646051e+00, 1.061684e+00, 1.028083e+00, 2.706721e+00, 6.548419e-01, 5.192587e-01, 9.613304e-01, 2.888325e-01, 3.018938e+00, 5.283864e-01, 1.668507e+00, 1.626745e+00, 1.642255e+00, 2.09057…
4.000000e-01	5.970819e-01, 1.022856e+00, 1.552310e+00, 6.363969e-01, 1.403998e+00, 6.453417e-01, 9.938875e-01, 1.627774e+00, 2.310440e+00, 7.702434e-01, 1.347821e+00, 2.751914e-01, 8.165380e-01, 9.407542e-01, 1.405725e+00, 1.266197e+00, 1.089837e+00, 8.327956e-01, 2.166848e+00, 6.910188e-01, 2.928460e-01, 6.786344e-01, 2.474413e-01, 2.100187e+00, 6.822124e-01, 9.590955e-01, 9.203641e-01, 1.542888e+00, 1.26935…
6.000000e-01	4.466330e-01, 1.015142e+00, 1.466482e+00, 4.796628e-01, 9.853365e-01, 6.510781e-01, 7.373195e-01, 1.510930e+00, 2.273049e+00, 7.786383e-01, 1.173306e+00, 1.432345e-01, 7.050877e-01, 6.932269e-01, 1.391569e+00, 1.186240e+00, 1.275828e+00, 6.030469e-01, 1.703767e+00, 5.960928e-01, 1.388714e-01, 7.994800e-01, 4.027464e-01, 2.126996e+00, 9.093039e-01, 5.180074e-01, 7.075713e-01, 1.516837e+00, 1.62474…
8.000000e-01	3.564471e-01, 1.153779e+00, 1.635502e+00, 3.931238e-01, 8.093353e-01, 8.334368e-01, 5.872872e-01, 1.171430e+00, 1.997344e+00, 5.933094e-01, 1.137768e+00, 1.319447e-01, 4.762152e-01, 8.107442e-01, 1.310577e+00, 1.261169e+00, 1.084415e+00, 6.520232e-01, 1.217994e+00, 5.172805e-01, 9.484919e-02, 1.147543e+00, 5.698118e-01, 2.113769e+00, 1.049804e+00, 4.092130e-01, 5.102431e-01, 1.316992e+00, 1.02426…
1.000000e+00	3.017082e-01, 1.280962e+00, 1.562445e+00, 3.505654e-01, 8.489618e-01, 9.053345e-01, 6.899486e-01, 1.174732e+00, 1.517528e+00, 5.405357e-01, 8.058270e-01, 1.628840e-01, 3.868563e-01, 5.496905e-01, 9.649884e-01, 6.983119e-01, 1.232484e+00, 6.754601e-01, 9.547120e-01, 4.420548e-01, 5.796113e-02, 1.335179e+00, 6.352893e-01, 1.835211e+00, 1.328385e+00, 3.666212e-01, 5.042720e-01, 1.134633e+00, 9.11377…
1.200000e+00	2.376947e-01, 1.050012e+00, 1.472328e+00, 2.650904e-01, 9.224582e-01, 1.228453e+00, 7.695612e-01, 1.522371e+00, 1.384258e+00, 4.878860e-01, 7.321902e-01, 3.205076e-01, 3.223246e-01, 3.955351e-01, 7.231050e-01, 7.343865e-01, 1.551164e+00, 7.864506e-01, 5.832799e-01, 2.713890e-01, 2.131404e-01, 1.113856e+00, 6.897747e-01, 2.327115e+00, 1.078182e+00, 3.796372e-01, 5.717815e-01, 9.571781e-01, 7.38714…
1.400000e+00	2.320811e-01, 1.264053e+00, 1.022274e+00, 2.067216e-01, 1.044243e+00, 1.008516e+00, 1.078992e+00, 1.238810e+00, 1.045066e+00, 4.456350e-01, 4.653286e-01, 4.187617e-01, 4.042605e-01, 2.342118e-01, 4.337414e-01, 5.126944e-01, 1.495197e+00, 9.079404e-01, 4.880170e-01, 1.761413e-01, 5.956845e-01, 1.559561e+00, 7.797720e-01, 1.943174e+00, 1.377138e+00, 4.280664e-01, 7.849974e-01, 1.046736e+00, 6.90258…
1.600000e+00	2.602638e-01, 1.173044e+00, 1.403603e+00, 1.546331e-01, 1.321752e+00, 1.095354e+00, 1.077564e+00, 1.321815e+00, 9.052996e-01, 3.550354e-01, 3.233226e-01, 6.124426e-01, 4.438980e-01, 1.480317e-01, 3.169469e-01, 4.057189e-01, 1.408335e+00, 8.849461e-01, 3.691737e-01, 1.259759e-01, 7.551072e-01, 1.572996e+00, 3.773032e-01, 2.054613e+00, 1.210732e+00, 5.086162e-01, 7.765222e-01, 9.082355e-01, 6.66441…
1.800000e+00	4.113582e-01, 1.027059e+00, 1.299001e+00, 1.129605e-01, 1.417454e+00, 6.804012e-01, 1.204692e+00, 1.241307e+00, 9.641494e-01, 3.864311e-01, 2.284634e-01, 6.301389e-01, 5.235004e-01, 7.262414e-02, 2.265776e-01, 3.724019e-01, 1.462969e+00, 8.608575e-01, 3.000630e-01, 9.200554e-02, 8.123503e-01, 1.722593e+00, 2.398481e-01, 2.087886e+00, 1.168459e+00, 6.068732e-01, 7.685498e-01, 8.134299e-01, 6.05262…
2.000000e+00	4.911645e-01, 9.414703e-01, 1.549286e+00, 9.771973e-02, 1.489001e+00, 6.666100e-01, 1.102888e+00, 1.432936e+00, 1.070320e+00, 2.826491e-01, 1.399989e-01, 5.489716e-01, 5.682930e-01, 5.703081e-02, 1.416255e-01, 3.305391e-01, 1.579088e+00, 1.007704e+00, 2.359261e-01, 4.949817e-02, 8.370219e-01, 1.274616e+00, 1.347729e-01, 2.151837e+00, 1.011517e+00, 5.613584e-01, 9.066944e-01, 6.635924e-01, 6.01168…
0.000000e+00	7.790097e-01, 1.304781e+00, 7.039454e-01, 1.646496e+00, 1.130413e+00, 1.435538e+00, 1.830390e+00, 3.986986e-01, 3.766518e-02, 2.869069e+00, 2.195651e+00, 2.103974e+00, 2.117472e-01, 3.054724e+00, 1.952943e+00, 2.116527e+00, 2.948067e+00, 3.088158e-01, 4.713639e-02, 2.997627e+00, 1.459006e+00, 2.849528e+00, 4.648155e-02, 1.270779e+00, 1.343870e+00, 1.829203e+00, 1.382398e+00, 2.006652e+00, 2.80925…
2.000000e-01	6.056834e-01, 1.470874e+00, 5.331105e-01, 1.026058e+00, 8.999813e-01, 1.218846e+00, 1.430359e+00, 7.639988e-01, 5.241536e-01, 2.570221e+00, 1.432812e+00, 1.070857e+00, 1.569037e-01, 1.999597e+00, 1.899397e+00, 1.911704e+00, 2.742295e+00, 6.923935e-01, 3.962666e-02, 2.323621e+00, 1.048032e+00, 2.162350e+00, 4.211891e-01, 1.206435e+00, 1.230241e+00, 1.216502e+00, 1.353845e+00, 1.693266e+00, 3.22808…
4.000000e-01	4.661248e-01, 1.360130e+00, 6.388414e-01, 7.566908e-01, 9.072512e-01, 1.285065e+00, 1.508555e+00, 1.108967e+00, 6.969947e-01, 1.938540e+00, 1.138983e+00, 6.908735e-01, 1.187269e-01, 1.191708e+00, 1.494864e+00, 1.845177e+00, 2.438916e+00, 7.923762e-01, 2.774494e-02, 1.250484e+00, 1.149924e+00, 1.830926e+00, 6.377521e-01, 1.217751e+00, 1.292805e+00, 7.210718e-01, 1.359631e+00, 1.776596e+00, 2.48480…
6.000000e-01	3.115669e-01, 1.293348e+00, 4.111673e-01, 6.156959e-01, 8.979792e-01, 1.353016e+00, 1.488400e+00, 1.069503e+00, 9.346603e-01, 1.602917e+00, 7.368456e-01, 4.856730e-01, 1.069972e-01, 9.326838e-01, 1.101167e+00, 1.453387e+00, 2.150779e+00, 9.276492e-01, 2.309602e-02, 1.427924e+00, 7.064881e-01, 1.475389e+00, 6.754328e-01, 1.596616e+00, 1.387288e+00, 4.349678e-01, 1.101887e+00, 1.191419e+00, 2.09032…
8.000000e-01	3.030626e-01, 1.176374e+00, 3.295433e-01, 3.739817e-01, 8.608553e-01, 1.390466e+00, 1.310938e+00, 9.787357e-01, 1.008008e+00, 1.279286e+00, 5.465695e-01, 3.691148e-01, 1.001858e-01, 7.423404e-01, 1.041014e+00, 1.087319e+00, 1.994488e+00, 8.689696e-01, 1.863169e-02, 9.747501e-01, 8.411212e-01, 1.950999e+00, 6.752484e-01, 1.839657e+00, 1.164632e+00, 3.528226e-01, 1.097276e+00, 1.310109e+00, 2.59499…
1.000000e+00	3.302401e-01, 1.034177e+00, 2.848385e-01, 2.782759e-01, 7.106461e-01, 1.631745e+00, 1.161089e+00, 1.151876e+00, 1.310500e+00, 1.026299e+00, 3.068055e-01, 3.294142e-01, 2.097455e-01, 5.844884e-01, 1.099253e+00, 9.630791e-01, 2.409854e+00, 1.030134e+00, 1.263655e-02, 7.110193e-01, 8.101817e-01, 1.942892e+00, 4.769581e-01, 1.761596e+00, 1.350447e+00, 2.719602e-01, 1.210252e+00, 9.463024e-01, 2.02178…
1.200000e+00	4.421425e-01, 8.556739e-01, 2.362001e-01, 1.592610e-01, 8.641882e-01, 1.661961e+00, 1.380793e+00, 1.271296e+00, 1.297736e+00, 8.156318e-01, 1.933464e-01, 3.190103e-01, 3.254184e-01, 5.192105e-01, 1.099055e+00, 7.640603e-01, 2.122136e+00, 9.578215e-01, 1.332029e-02, 4.962680e-01, 7.957065e-01, 1.802867e+00, 2.305133e-01, 2.205931e+00, 1.208993e+00, 2.511150e-01, 9.538267e-01, 7.877971e-01, 1.39323…
1.400000e+00	5.682695e-01, 7.721188e-01, 2.062217e-01, 1.137772e-01, 1.079449e+00, 1.683306e+00, 1.225284e+00, 1.080948e+00, 1.298384e+00, 7.085884e-01, 1.582362e-01, 3.120054e-01, 4.844816e-01, 5.100830e-01, 1.105224e+00, 6.149221e-01, 1.767326e+00, 1.130065e+00, 1.763812e-02, 3.153676e-01, 8.638531e-01, 2.072379e+00, 1.814014e-01, 2.077371e+00, 1.278738e+00, 2.727092e-01, 1.065606e+00, 6.521781e-01, 1.33569…
1.600000e+00	7.094295e-01, 8.081219e-01, 1.534115e-01, 7.953930e-02, 8.765959e-01, 1.657857e+00, 1.455489e+00, 1.334746e+00, 1.128767e+00, 5.950559e-01, 9.996913e-02, 4.094761e-01, 5.973226e-01, 4.033083e-01, 1.007547e+00, 4.838739e-01, 1.787889e+00, 8.391597e-01, 3.400545e-02, 2.014003e-01, 1.076514e+00, 1.820852e+00, 9.651845e-02, 1.749075e+00, 1.000753e+00, 3.573469e-01, 9.413265e-01, 8.094653e-01, 1.10334…
1.800000e+00	7.483177e-01, 8.983807e-01, 1.003678e-01, 4.949723e-02, 8.392189e-01, 1.699748e+00, 1.426665e+00, 1.355439e+00, 1.254668e+00, 5.098508e-01, 5.936269e-02, 3.623931e-01, 6.555919e-01, 2.666612e-01, 6.506085e-01, 3.723509e-01, 1.531936e+00, 6.596379e-01, 7.191425e-02, 1.688059e-01, 1.046048e+00, 1.903812e+00, 4.838389e-02, 1.465198e+00, 6.888292e-01, 3.977606e-01, 1.020807e+00, 8.615891e-01, 9.61186…
2.000000e+00	6.502775e-01, 1.077011e+00, 1.081727e-01, 4.445965e-02, 1.262875e+00, 1.626936e+00, 1.141112e+00, 1.253388e+00, 1.302756e+00, 3.945802e-01, 4.406222e-02, 5.589944e-01, 6.893392e-01, 1.602226e-01, 5.072891e-01, 2.910578e-01, 1.601934e+00, 4.518447e-01, 1.088301e-01, 8.860762e-02, 9.038034e-01, 1.552895e+00, 2.785734e-02, 1.788724e+00, 4.504484e-01, 4.001899e-01, 1.102778e+00, 8.419015e-01, 5.77693…
0.000000e+00	1.649144e+00, 1.003493e-01, 1.068140e-03, 2.793571e+00, 1.854398e+00, 6.761709e-01, 3.810423e-01, 1.175278e+00, 1.542028e+00, 8.845687e-02, 1.257676e+00, 2.226770e+00, 2.568505e+00, 1.685069e+00, 1.989690e+00, 2.991832e+00, 2.464315e+00, 1.927587e+00, 1.780346e+00, 9.684290e-01, 1.292053e+00, 1.744972e+00, 3.089066e-01, 1.463272e+00, 8.100385e-01, 7.627879e-01, 8.819661e-01, 1.938710e+00, 2.45517…
2.000000e-01	1.323160e+00, 7.791119e-02, 3.726542e-01, 1.783362e+00, 2.123820e+00, 5.247199e-01, 5.895837e-01, 1.271168e+00, 2.107577e+00, 1.563868e-01, 8.870774e-01, 1.255075e+00, 2.133340e+00, 9.187106e-01, 1.557793e+00, 2.456875e+00, 1.832496e+00, 1.393098e+00, 1.529586e+00, 1.066064e+00, 9.481974e-01, 1.053307e+00, 1.816944e-01, 1.789926e+00, 5.459376e-01, 4.704346e-01, 7.450047e-01, 1.142706e+00, 2.64859…
4.000000e-01	1.091550e+00, 1.668967e-01, 8.081831e-01, 1.168139e+00, 1.468107e+00, 5.370346e-01, 9.238068e-01, 1.308265e+00, 1.593397e+00, 2.080090e-01, 8.676406e-01, 6.979413e-01, 1.313594e+00, 8.192532e-01, 1.004288e+00, 1.672208e+00, 1.346321e+00, 1.041748e+00, 1.482318e+00, 8.752827e-01, 7.665786e-01, 9.020565e-01, 9.711170e-02, 1.383995e+00, 4.079874e-01, 3.439597e-01, 4.733191e-01, 8.747544e-01, 2.59497…
6.000000e-01	1.110377e+00, 4.985489e-01, 9.846989e-01, 1.002663e+00, 1.365736e+00, 4.208742e-01, 8.802401e-01, 1.138763e+00, 1.501500e+00, 2.007417e-01, 9.152333e-01, 5.491990e-01, 1.470037e+00, 7.009010e-01, 1.179655e+00, 1.728483e+00, 1.161943e+00, 6.513083e-01, 1.771160e+00, 7.130669e-01, 7.805422e-01, 1.338621e+00, 5.695594e-02, 1.605937e+00, 3.186608e-01, 3.731046e-01, 3.316266e-01, 9.225219e-01, 2.52359…
8.000000e-01	9.824719e-01, 7.165758e-01, 1.314787e+00, 9.929720e-01, 1.170071e+00, 3.539378e-01, 1.053089e+00, 1.238763e+00, 1.138414e+00, 2.344752e-01, 7.877374e-01, 4.575907e-01, 1.219505e+00, 5.335474e-01, 1.072401e+00, 1.260440e+00, 9.476604e-01, 5.052631e-01, 1.638807e+00, 6.616594e-01, 6.212195e-01, 1.158075e+00, 3.636711e-02, 1.852201e+00, 2.155994e-01, 2.621247e-01, 3.446335e-01, 1.053744e+00, 2.63197…
1.000000e+00	9.005592e-01, 1.060475e+00, 1.476124e+00, 5.806693e-01, 1.224597e+00, 4.687505e-01, 9.377423e-01, 9.740797e-01, 9.443384e-01, 3.511839e-01, 9.883350e-01, 4.167410e-01, 1.114885e+00, 5.262568e-01, 9.257680e-01, 9.974007e-01, 8.023853e-01, 3.940576e-01, 1.306616e+00, 4.432495e-01, 7.943548e-01, 1.498475e+00, 5.641504e-02, 1.727354e+00, 1.662022e-01, 2.860196e-01, 5.884259e-01, 9.207296e-01, 2.32352…
1.200000e+00	8.241984e-01, 1.218987e+00, 1.789578e+00, 5.254957e-01, 1.173984e+00, 4.990759e-01, 1.206939e+00, 9.166456e-01, 7.993636e-01, 5.277331e-01, 8.078532e-01, 3.478363e-01, 8.044795e-01, 4.159746e-01, 9.521076e-01, 8.282863e-01, 8.659020e-01, 2.802714e-01, 1.335277e+00, 3.909372e-01, 8.298694e-01, 1.653737e+00, 1.089235e-01, 1.800813e+00, 1.463122e-01, 3.167140e-01, 4.680582e-01, 1.286444e+00, 2.76126…
1.400000e+00	6.689748e-01, 1.284352e+00, 1.777695e+00, 4.532109e-01, 1.004663e+00, 5.543212e-01, 1.322824e+00, 7.784228e-01, 6.783314e-01, 6.754176e-01, 7.072316e-01, 3.463907e-01, 7.524682e-01, 3.243263e-01, 9.264136e-01, 5.511106e-01, 1.141849e+00, 1.884432e-01, 1.025828e+00, 2.806963e-01, 9.599541e-01, 1.419712e+00, 1.535187e-01, 1.916953e+00, 1.885595e-01, 2.954498e-01, 8.355869e-01, 1.174092e+00, 2.81104…
1.600000e+00	4.777516e-01, 1.030243e+00, 1.796722e+00, 4.731135e-01, 1.105669e+00, 7.525352e-01, 1.240189e+00, 7.904113e-01, 6.447262e-01, 8.976165e-01, 4.910770e-01, 3.707863e-01, 4.877238e-01, 3.841234e-01, 9.548562e-01, 5.464258e-01, 1.013574e+00, 1.480188e-01, 7.179190e-01, 2.275103e-01, 9.850559e-01, 1.706820e+00, 2.141170e-01, 1.731271e+00, 3.194189e-01, 3.018626e-01, 8.515735e-01, 1.058884e+00, 2.24094…
1.800000e+00	3.468935e-01, 1.279432e+00, 1.804739e+00, 3.877945e-01, 1.167089e+00, 7.185683e-01, 1.140929e+00, 8.886260e-01, 6.292119e-01, 1.079564e+00, 3.322156e-01, 3.429384e-01, 5.586629e-01, 3.341081e-01, 9.683249e-01, 3.484653e-01, 1.076483e+00, 9.406534e-02, 6.870825e-01, 1.300840e-01, 8.017255e-01, 1.651165e+00, 1.697771e-01, 1.823284e+00, 4.588843e-01, 2.809148e-01, 8.576683e-01, 1.367150e+00, 1.45289…
2.000000e+00	2.694731e-01, 1.281905e+00, 1.575125e+00, 2.231380e-01, 9.967949e-01, 8.314754e-01, 1.406042e+00, 1.039792e+00, 7.057263e-01, 8.259923e-01, 1.922736e-01, 3.739401e-01, 4.480913e-01, 2.701373e-01, 8.529350e-01, 2.830132e-01, 8.970118e-01, 8.280226e-02, 4.876754e-01, 9.921140e-02, 1.013802e+00, 1.745963e+00, 1.860967e-01, 1.430650e+00, 7.353435e-01, 3.184880e-01, 7.200603e-01, 1.233710e+00, 1.63375…
0.000000e+00	1.484177e+00, 1.781841e+00, 4.751522e-01, 1.660813e+00, 1.133904e+00, 2.370190e+00, 5.819524e-01, 2.992351e+00, 1.975746e+00, 2.751674e+00, 2.610930e+00, 7.108168e-01, 8.069936e-01, 6.840977e-01, 1.853218e+00, 3.307862e+00, 3.220739e+00, 8.544747e-01, 2.323996e+00, 2.355131e-01, 5.376028e-01, 1.953473e-01, 1.065457e+00, 4.740281e-03, 2.772437e+00, 2.275323e+00, 2.723122e+00, 3.092495e+00, 1.01370…
2.000000e-01	9.679890e-01, 1.575120e+00, 3.854554e-01, 7.606116e-01, 8.162709e-01, 2.109208e+00, 3.321587e-01, 2.336483e+00, 2.575515e+00, 1.816532e+00, 2.388937e+00, 5.545019e-01, 5.827703e-01, 7.035961e-01, 1.254793e+00, 2.433866e+00, 2.762501e+00, 6.964285e-01, 1.983535e+00, 3.092449e-01, 3.470881e-01, 2.150556e-01, 6.007118e-01, 4.075884e-03, 2.410239e+00, 1.123038e+00, 2.005259e+00, 2.426758e+00, 8.70095…
4.000000e-01	7.007458e-01, 1.492408e+00, 3.746109e-01, 6.283882e-01, 9.285165e-01, 1.904772e+00, 2.577922e-01, 2.519688e+00, 2.357546e+00, 1.329398e+00, 1.769135e+00, 3.090524e-01, 3.313801e-01, 5.661391e-01, 8.584929e-01, 2.560119e+00, 2.672176e+00, 9.899248e-01, 1.446858e+00, 4.262391e-01, 1.978024e-01, 5.650619e-01, 3.609361e-01, 4.176478e-03, 1.788091e+00, 8.396874e-01, 1.113243e+00, 1.499780e+00, 6.43219…
6.000000e-01	5.751665e-01, 1.175851e+00, 2.371518e-01, 5.409973e-01, 1.012325e+00, 1.597785e+00, 2.105625e-01, 1.875664e+00, 2.322430e+00, 1.034606e+00, 1.298608e+00, 4.815790e-01, 3.227267e-01, 3.855559e-01, 5.672646e-01, 1.984636e+00, 2.698514e+00, 9.002445e-01, 9.643885e-01, 4.146258e-01, 1.002480e-01, 7.472151e-01, 1.954897e-01, 3.333404e-03, 1.438940e+00, 8.033485e-01, 7.766724e-01, 1.328332e+00, 5.68371…
8.000000e-01	5.336935e-01, 8.550313e-01, 1.845361e-01, 3.377069e-01, 1.039513e+00, 1.677421e+00, 3.418363e-01, 1.524644e+00, 1.352981e+00, 8.307857e-01, 9.852835e-01, 4.740715e-01, 2.838857e-01, 2.346767e-01, 3.381368e-01, 1.362914e+00, 2.026151e+00, 1.048745e+00, 7.546192e-01, 5.617514e-01, 3.113677e-01, 1.008705e+00, 1.230259e-01, 4.123703e-03, 1.158934e+00, 7.041050e-01, 5.142818e-01, 1.049139e+00, 4.85745…
1.000000e+00	5.160250e-01, 8.401433e-01, 1.604009e-01, 2.610949e-01, 1.144509e+00, 1.230461e+00, 4.526529e-01, 1.491687e+00, 1.554943e+00, 5.188310e-01, 7.601526e-01, 6.467019e-01, 3.903396e-01, 1.565539e-01, 2.012744e-01, 9.956131e-01, 2.205922e+00, 9.574180e-01, 5.077748e-01, 5.218217e-01, 5.837726e-01, 8.975475e-01, 1.051937e-01, 4.254591e-03, 1.348532e+00, 6.447104e-01, 5.900757e-01, 7.235069e-01, 5.74079…
1.200000e+00	6.277433e-01, 7.107489e-01, 2.032832e-01, 1.914222e-01, 1.410298e+00, 8.080888e-01, 5.723721e-01, 1.660527e+00, 1.254759e+00, 4.636080e-01, 4.730670e-01, 6.812305e-01, 4.064436e-01, 8.535409e-02, 1.378460e-01, 8.875542e-01, 2.087218e+00, 1.009385e+00, 3.415227e-01, 4.200407e-01, 7.520070e-01, 1.217261e+00, 7.366256e-02, 3.487650e-03, 8.695844e-01, 6.585541e-01, 7.557265e-01, 6.822375e-01, 7.55991…
1.400000e+00	7.238421e-01, 7.159799e-01, 4.160250e-01, 1.088535e-01, 1.272611e+00, 8.941940e-01, 6.603374e-01, 1.537206e+00, 8.953773e-01, 3.364621e-01, 3.079871e-01, 5.771482e-01, 5.030523e-01, 4.523407e-02, 1.429556e-01, 7.859374e-01, 1.647391e+00, 9.792569e-01, 3.228449e-01, 3.586837e-01, 8.106290e-01, 9.251132e-01, 3.876833e-02, 3.265979e-03, 8.414623e-01, 6.936455e-01, 7.365478e-01, 8.371610e-01, 7.57019…
1.600000e+00	8.269844e-01, 7.626148e-01, 8.249663e-01, 1.008885e-01, 1.547493e+00, 6.013594e-01, 6.594723e-01, 1.144092e+00, 9.372806e-01, 2.912907e-01, 2.287742e-01, 7.453378e-01, 6.194168e-01, 2.466052e-02, 1.255598e-01, 5.499810e-01, 1.903340e+00, 5.814718e-01, 3.178145e-01, 2.555769e-01, 8.791022e-01, 9.101841e-01, 2.054971e-02, 4.187483e-03, 5.468797e-01, 6.795997e-01, 9.308868e-01, 8.077010e-01, 6.77666…
1.800000e+00	8.277218e-01, 1.131466e+00, 8.291401e-01, 5.151727e-02, 1.704313e+00, 6.192250e-01, 5.755848e-01, 1.299664e+00, 1.012442e+00, 2.511887e-01, 1.501439e-01, 6.610730e-01, 8.002146e-01, 1.910981e-02, 1.141464e-01, 5.816733e-01, 1.747892e+00, 4.676249e-01, 2.183024e-01, 1.481159e-01, 6.847385e-01, 7.155186e-01, 1.137060e-02, 4.347458e-03, 4.823496e-01, 5.939071e-01, 8.834728e-01, 1.208191e+00, 7.06155…
2.000000e+00	7.232790e-01, 1.227337e+00, 1.086409e+00, 4.387096e-02, 1.669643e+00, 3.473839e-01, 4.851906e-01, 1.336851e+00, 9.150422e-01, 2.047300e-01, 1.172725e-01, 6.482429e-01, 6.539012e-01, 9.065220e-03, 9.441479e-02, 4.472929e-01, 1.884693e+00, 3.238617e-01, 2.646138e-01, 1.123270e-01, 7.890464e-01, 7.494363e-01, 6.383478e-03, 3.343866e-03, 3.694181e-01, 5.716435e-01, 7.859960e-01, 1.095939e+00, 6.86336…
0.000000e+00	1.798325e+00, 1.716170e+00, 1.942122e+00, 1.352765e+00, 1.180054e+00, 3.819507e-03, 6.520170e-01, 2.125879e+00, 2.427747e+00, 2.410913e+00, 1.608509e+00, 3.128402e+00, 1.995656e+00, 2.262050e+00, 1.772521e+00, 1.841911e+00, 2.148693e+00, 1.569644e+00, 5.632765e-01, 1.238112e+00, 2.983099e-01, 2.512174e+00, 1.031136e+00, 1.313506e+00, 2.415481e+00, 1.324870e-01, 4.214733e-01, 1.743870e+00, 7.77741…
2.000000e-01	1.055562e+00, 1.018300e+00, 1.853092e+00, 7.414778e-01, 9.596074e-01, 1.678936e-01, 8.554959e-01, 2.480405e+00, 1.544624e+00, 1.828101e+00, 1.245389e+00, 1.663080e+00, 1.754388e+00, 1.662016e+00, 1.199206e+00, 1.506229e+00, 1.319758e+00, 1.440871e+00, 8.760266e-01, 8.722937e-01, 6.973901e-01, 2.418821e+00, 9.657454e-01, 1.693290e+00, 2.126006e+00, 9.497248e-02, 3.089411e-01, 1.125819e+00, 8.99426…
4.000000e-01	8.804145e-01, 8.116115e-01, 2.074867e+00, 7.304562e-01, 1.046736e+00, 3.211083e-01, 9.941804e-01, 2.173310e+00, 1.547515e+00, 1.377481e+00, 1.015529e+00, 1.031574e+00, 1.637174e+00, 1.004507e+00, 8.240494e-01, 1.119526e+00, 1.341970e+00, 1.136259e+00, 1.254054e+00, 7.379430e-01, 8.181861e-01, 2.101149e+00, 5.938015e-01, 1.395524e+00, 2.300793e+00, 1.359667e-01, 2.491147e-01, 8.238783e-01, 1.19054…
6.000000e-01	7.600633e-01, 6.473292e-01, 2.032792e+00, 5.813136e-01, 1.046388e+00, 4.834631e-01, 1.309808e+00, 1.451012e+00, 1.362634e+00, 8.057575e-01, 8.160334e-01, 9.846063e-01, 1.372397e+00, 5.917359e-01, 8.694156e-01, 9.571206e-01, 1.008053e+00, 1.318687e+00, 1.195447e+00, 5.852082e-01, 7.406320e-01, 1.800414e+00, 4.140100e-01, 1.470342e+00, 1.640670e+00, 2.651172e-01, 3.131078e-01, 5.456357e-01, 1.45523…
8.000000e-01	8.001456e-01, 4.921650e-01, 1.862296e+00, 5.901634e-01, 9.798729e-01, 6.485898e-01, 1.149906e+00, 1.388720e+00, 1.084710e+00, 6.732908e-01, 8.488084e-01, 7.902121e-01, 1.408791e+00, 4.675749e-01, 9.266974e-01, 7.553242e-01, 7.860830e-01, 1.173777e+00, 1.304912e+00, 3.953710e-01, 9.863655e-01, 2.238622e+00, 2.626293e-01, 1.516159e+00, 1.333628e+00, 2.698980e-01, 5.394995e-01, 3.921648e-01, 1.55601…
1.000000e+00	8.524915e-01, 4.154359e-01, 2.074446e+00, 4.926679e-01, 1.004842e+00, 6.486766e-01, 1.251920e+00, 7.747527e-01, 6.859669e-01, 6.742160e-01, 8.866655e-01, 6.558927e-01, 1.105081e+00, 4.094996e-01, 8.472497e-01, 5.651511e-01, 6.994531e-01, 1.040880e+00, 1.453688e+00, 2.593491e-01, 1.031012e+00, 1.995128e+00, 1.296150e-01, 1.759834e+00, 1.037699e+00, 3.183258e-01, 6.436719e-01, 3.322446e-01, 1.73255…
1.200000e+00	1.089103e+00, 3.878159e-01, 1.866925e+00, 6.851841e-01, 1.021964e+00, 7.345573e-01, 1.308761e+00, 6.118927e-01, 7.318319e-01, 1.074078e+00, 7.725400e-01, 5.458798e-01, 1.126365e+00, 3.942352e-01, 8.801349e-01, 3.502927e-01, 4.974345e-01, 9.507324e-01, 1.395620e+00, 1.644739e-01, 9.167235e-01, 2.065552e+00, 9.825814e-02, 1.656938e+00, 8.169183e-01, 3.651232e-01, 7.603419e-01, 4.368619e-01, 1.64930…
1.400000e+00	1.032527e+00, 6.677164e-01, 1.857362e+00, 6.409823e-01, 1.049472e+00, 7.940515e-01, 1.170593e+00, 4.507251e-01, 7.250712e-01, 9.432443e-01, 6.748727e-01, 5.414054e-01, 1.334432e+00, 3.299806e-01, 8.815522e-01, 3.067368e-01, 5.656683e-01, 6.591037e-01, 1.299826e+00, 1.089822e-01, 1.047604e+00, 1.746342e+00, 7.840995e-02, 2.182038e+00, 5.731902e-01, 4.014813e-01, 9.268577e-01, 6.172913e-01, 1.62775…
1.600000e+00	9.425027e-01, 7.342105e-01, 1.951044e+00, 6.362196e-01, 9.113952e-01, 7.016092e-01, 1.195198e+00, 2.674327e-01, 7.319543e-01, 1.104914e+00, 7.326024e-01, 4.557750e-01, 1.269687e+00, 2.914435e-01, 8.415480e-01, 2.914524e-01, 4.585154e-01, 5.297385e-01, 8.372198e-01, 8.351686e-02, 1.060125e+00, 2.117480e+00, 8.094259e-02, 1.992800e+00, 4.462656e-01, 3.445811e-01, 8.487021e-01, 8.419685e-01, 1.25691…
1.800000e+00	8.519781e-01, 9.908494e-01, 1.877030e+00, 6.848991e-01, 1.063418e+00, 7.740847e-01, 1.000961e+00, 2.539259e-01, 8.011648e-01, 1.373218e+00, 6.118042e-01, 4.328965e-01, 1.263712e+00, 3.026046e-01, 8.727000e-01, 2.456441e-01, 4.604207e-01, 3.415050e-01, 1.227441e+00, 6.382951e-02, 7.434021e-01, 1.403709e+00, 1.366682e-01, 1.886058e+00, 2.826772e-01, 4.010487e-01, 9.631161e-01, 1.034651e+00, 1.20674…
2.000000e+00	5.600356e-01, 1.064595e+00, 1.768388e+00, 6.325983e-01, 1.080929e+00, 7.227447e-01, 1.496749e+00, 1.799911e-01, 8.204366e-01, 1.349470e+00, 6.545944e-01, 5.082273e-01, 1.010717e+00, 2.318512e-01, 7.360451e-01, 1.700337e-01, 6.235977e-01, 2.685517e-01, 1.111390e+00, 3.390300e-02, 1.070427e+00, 1.760753e+00, 1.957936e-01, 1.781173e+00, 2.197868e-01, 3.950002e-01, 9.801563e-01, 1.021546e+00, 1.03691…
0.000000e+00	1.942030e+00, 1.627377e-01, 5.363632e-01, 2.229145e+00, 7.458418e-01, 9.632233e-01, 2.680972e+00, 3.134452e+00, 3.033627e+00, 3.374681e-01, 1.292718e-01, 2.809285e+00, 1.623505e+00, 2.411673e+00, 1.002965e+00, 1.853954e+00, 2.879525e+00, 2.513576e+00, 7.522546e-01, 2.130755e+00, 2.306052e+00, 2.151746e+00, 2.284421e-02, 2.783220e+00, 2.470064e+00, 1.228718e+00, 2.758252e+00, 6.554277e-01, 4.70753…
2.000000e-01	1.466874e+00, 1.126995e-01, 6.565333e-01, 1.683983e+00, 9.215824e-01, 9.410994e-01, 2.119606e+00, 2.152012e+00, 2.361705e+00, 1.966606e-01, 1.238935e-01, 1.415437e+00, 2.000315e+00, 1.025383e+00, 7.345523e-01, 1.463497e+00, 1.910851e+00, 2.045284e+00, 8.738366e-01, 1.478029e+00, 1.787958e+00, 1.868860e+00, 1.641415e-02, 2.566538e+00, 1.820035e+00, 9.943932e-01, 2.231965e+00, 4.623478e-01, 3.92239…
4.000000e-01	1.239304e+00, 6.853421e-02, 7.245076e-01, 1.255420e+00, 1.095408e+00, 1.123593e+00, 2.138372e+00, 1.985681e+00, 2.253984e+00, 1.597074e-01, 2.632689e-01, 1.534700e+00, 1.864457e+00, 6.393192e-01, 3.776190e-01, 1.532403e+00, 1.827208e+00, 1.750819e+00, 1.246184e+00, 1.321040e+00, 1.474673e+00, 1.678161e+00, 8.730741e-03, 2.122865e+00, 1.584887e+00, 9.381334e-01, 1.237568e+00, 3.104154e-01, 2.77926…
6.000000e-01	1.349710e+00, 5.707208e-02, 6.291000e-01, 7.029980e-01, 1.100164e+00, 1.201993e+00, 1.506072e+00, 2.044711e+00, 2.443974e+00, 9.107474e-02, 3.325677e-01, 1.158828e+00, 1.288002e+00, 4.505539e-01, 2.580262e-01, 1.336791e+00, 1.453273e+00, 1.702692e+00, 1.296104e+00, 8.001137e-01, 1.238535e+00, 1.938073e+00, 4.575061e-03, 2.259807e+00, 1.248524e+00, 7.765001e-01, 1.055207e+00, 2.170644e-01, 2.62865…
8.000000e-01	1.219625e+00, 5.503992e-02, 7.297814e-01, 5.252417e-01, 1.371487e+00, 9.499361e-01, 1.801615e+00, 1.602199e+00, 1.654727e+00, 9.804411e-02, 4.396975e-01, 8.712366e-01, 1.600730e+00, 2.933173e-01, 1.585828e-01, 8.270460e-01, 1.173307e+00, 1.465103e+00, 1.291625e+00, 6.404095e-01, 1.157436e+00, 1.519706e+00, 2.609373e-03, 1.710164e+00, 8.552594e-01, 6.164544e-01, 6.104592e-01, 1.778848e-01, 1.94337…
1.000000e+00	1.110334e+00, 1.614003e-01, 9.376491e-01, 5.573448e-01, 1.472573e+00, 6.889771e-01, 1.664180e+00, 1.467180e+00, 1.433148e+00, 8.933055e-02, 6.576699e-01, 7.982666e-01, 1.558423e+00, 1.827700e-01, 8.633999e-02, 7.443940e-01, 1.028144e+00, 1.022010e+00, 1.217148e+00, 4.930915e-01, 9.712980e-01, 1.355978e+00, 1.335563e-03, 2.064894e+00, 5.891528e-01, 6.099897e-01, 5.223023e-01, 2.530478e-01, 2.01070…
1.200000e+00	9.913663e-01, 4.928517e-01, 1.226834e+00, 5.149095e-01, 1.508126e+00, 6.153864e-01, 1.407210e+00, 9.921478e-01, 1.371300e+00, 1.399936e-01, 5.516271e-01, 8.498040e-01, 1.148322e+00, 9.214759e-02, 4.671065e-02, 6.533606e-01, 7.436265e-01, 7.437993e-01, 1.550643e+00, 3.418746e-01, 1.374924e+00, 1.229657e+00, 9.971345e-04, 2.166089e+00, 4.296921e-01, 6.596687e-01, 4.779769e-01, 4.629925e-01, 1.96959…
1.400000e+00	1.201945e+00, 6.509169e-01, 1.439608e+00, 5.550416e-01, 1.629001e+00, 4.945800e-01, 1.212483e+00, 8.578419e-01, 9.875044e-01, 2.965885e-01, 6.552300e-01, 7.832645e-01, 1.262671e+00, 5.757603e-02, 3.570978e-02, 4.857802e-01, 7.165916e-01, 5.195153e-01, 1.453008e+00, 2.064701e-01, 1.013894e+00, 1.094315e+00, 1.006978e-03, 2.091293e+00, 3.463957e-01, 5.816572e-01, 6.751761e-01, 6.927101e-01, 3.34854…
1.600000e+00	9.157487e-01, 8.856723e-01, 1.627291e+00, 5.325321e-01, 1.687648e+00, 4.256135e-01, 1.004948e+00, 6.830869e-01, 9.576071e-01, 6.834882e-01, 7.487841e-01, 7.208715e-01, 1.292717e+00, 3.526603e-02, 1.873879e-02, 4.046780e-01, 4.861173e-01, 3.398317e-01, 1.362524e+00, 1.417205e-01, 8.564982e-01, 1.121253e+00, 4.107793e-03, 2.110383e+00, 2.408898e-01, 6.511719e-01, 6.298815e-01, 8.832681e-01, 4.32424…
1.800000e+00	7.733638e-01, 1.036898e+00, 1.761684e+00, 6.540651e-01, 1.685717e+00, 3.476136e-01, 7.130956e-01, 4.669097e-01, 1.025773e+00, 8.948954e-01, 6.372305e-01, 6.949965e-01, 1.134311e+00, 1.682010e-02, 1.334761e-02, 4.038857e-01, 6.388302e-01, 2.463186e-01, 1.330304e+00, 1.086579e-01, 9.856359e-01, 6.555968e-01, 2.275453e-02, 1.935938e+00, 1.589972e-01, 5.974183e-01, 7.522741e-01, 1.012721e+00, 4.08270…
2.000000e+00	6.027012e-01, 1.408308e+00, 1.748925e+00, 6.775859e-01, 1.554302e+00, 2.516426e-01, 5.688907e-01, 3.896788e-01, 9.684638e-01, 1.031991e+00, 6.790451e-01, 6.083746e-01, 9.089561e-01, 1.132254e-02, 1.251838e-02, 3.382499e-01, 5.274900e-01, 1.548702e-01, 1.341512e+00, 7.248806e-02, 8.405606e-01, 6.718458e-01, 1.251292e-01, 2.211857e+00, 1.453872e-01, 5.674290e-01, 7.534101e-01, 1.149137e+00, 3.96056…
0.000000e+00	2.847118e+00, 2.490974e+00, 1.293772e+00, 1.848811e+00, 2.205848e+00, 7.615687e-01, 4.870157e-01, 9.500704e-01, 2.028214e+00, 7.623665e-01, 3.491767e+00, 8.976306e-01, 1.277289e+00, 1.540578e-01, 2.047738e-01, 1.151401e+00, 2.269551e+00, 2.468401e+00, 2.783427e+00, 1.549774e+00, 2.768148e-01, 2.754333e+00, 3.018508e-01, 2.851149e+00, 9.049230e-01, 1.417092e+00, 1.680092e+00, 1.031787e+00, 2.38489…
2.000000e-01	1.319564e+00, 1.449912e+00, 1.533282e+00, 1.269542e+00, 1.756275e+00, 6.703997e-01, 8.913044e-01, 9.880050e-01, 2.288960e+00, 6.984576e-01, 2.614426e+00, 9.041272e-01, 7.863347e-01, 9.596063e-02, 4.921041e-01, 9.450030e-01, 2.133560e+00, 1.798328e+00, 2.142444e+00, 1.354367e+00, 5.120890e-01, 2.141846e+00, 5.449430e-01, 2.684247e+00, 9.064730e-01, 1.093479e+00, 1.062490e+00, 6.475816e-01, 1.67865…
4.000000e-01	1.003884e+00, 1.120460e+00, 1.869845e+00, 1.173095e+00, 1.977309e+00, 4.157119e-01, 9.606395e-01, 1.121287e+00, 1.843919e+00, 8.153074e-01, 1.452882e+00, 6.996902e-01, 9.914923e-01, 7.471302e-02, 6.879687e-01, 1.082871e+00, 1.926850e+00, 1.734286e+00, 2.169960e+00, 7.845719e-01, 9.408535e-01, 1.387341e+00, 7.279947e-01, 2.838661e+00, 1.177279e+00, 7.693888e-01, 6.094547e-01, 5.339953e-01, 1.67328…
6.000000e-01	9.335766e-01, 8.828298e-01, 1.795408e+00, 7.654406e-01, 1.577587e+00, 2.902907e-01, 8.539915e-01, 1.186821e+00, 1.758667e+00, 5.930191e-01, 1.466818e+00, 7.321680e-01, 1.082285e+00, 7.705994e-02, 6.895480e-01, 6.795005e-01, 1.615891e+00, 1.466552e+00, 1.588167e+00, 7.485615e-01, 9.230761e-01, 9.813690e-01, 4.961247e-01, 1.937090e+00, 9.832276e-01, 8.056611e-01, 4.583116e-01, 3.732271e-01, 9.91044…
8.000000e-01	9.388484e-01, 6.847644e-01, 1.882937e+00, 6.398606e-01, 1.666943e+00, 2.839607e-01, 9.050298e-01, 1.306016e+00, 1.496178e+00, 6.418844e-01, 1.245510e+00, 6.604979e-01, 1.089756e+00, 8.292432e-02, 7.063215e-01, 6.197042e-01, 1.444524e+00, 1.020715e+00, 1.240849e+00, 4.687847e-01, 9.447373e-01, 7.135909e-01, 3.238453e-01, 1.619773e+00, 8.490528e-01, 6.168920e-01, 3.492349e-01, 2.817118e-01, 1.00485…
1.000000e+00	1.109217e+00, 7.119826e-01, 1.763391e+00, 4.059666e-01, 1.785999e+00, 1.873390e-01, 5.417416e-01, 1.320188e+00, 9.414136e-01, 5.024999e-01, 9.529422e-01, 6.027303e-01, 1.094894e+00, 6.696789e-02, 5.420637e-01, 5.597972e-01, 9.813390e-01, 7.835397e-01, 1.449018e+00, 3.191319e-01, 9.638895e-01, 5.780232e-01, 1.469066e-01, 2.172449e+00, 4.098692e-01, 5.701262e-01, 6.473348e-01, 5.560545e-01, 1.02148…
1.200000e+00	7.894707e-01, 7.939837e-01, 1.942372e+00, 3.546637e-01, 1.395021e+00, 1.617138e-01, 4.227783e-01, 1.030410e+00, 9.535149e-01, 4.722920e-01, 9.606312e-01, 6.130559e-01, 1.168360e+00, 6.353654e-02, 5.270802e-01, 5.240996e-01, 9.582989e-01, 5.528638e-01, 1.182716e+00, 2.104346e-01, 7.286140e-01, 5.725840e-01, 8.221818e-02, 2.045968e+00, 3.556881e-01, 5.942190e-01, 7.483598e-01, 7.473469e-01, 8.92302…
1.400000e+00	8.730268e-01, 1.172598e+00, 1.877370e+00, 3.654338e-01, 1.493082e+00, 1.502412e-01, 2.597600e-01, 9.423250e-01, 9.771733e-01, 6.416720e-01, 8.485160e-01, 5.886848e-01, 1.123177e+00, 5.672587e-02, 4.692498e-01, 4.475289e-01, 9.430435e-01, 3.956270e-01, 1.186187e+00, 1.508993e-01, 6.016943e-01, 4.265371e-01, 5.615924e-02, 2.007418e+00, 2.869109e-01, 6.171068e-01, 6.992291e-01, 8.324098e-01, 8.35994…
1.600000e+00	6.384575e-01, 1.075590e+00, 1.958582e+00, 4.219918e-01, 2.055343e+00, 1.063921e-01, 1.830209e-01, 9.584584e-01, 6.891766e-01, 6.939193e-01, 8.251267e-01, 4.724649e-01, 9.513448e-01, 3.873900e-02, 4.288898e-01, 3.549701e-01, 8.530525e-01, 2.512756e-01, 9.351410e-01, 9.115111e-02, 5.571984e-01, 3.926960e-01, 5.146510e-02, 1.834769e+00, 2.175572e-01, 5.678712e-01, 8.368838e-01, 8.702604e-01, 1.01441…
1.800000e+00	4.640832e-01, 1.398929e+00, 2.351186e+00, 4.779186e-01, 1.699053e+00, 1.150545e-01, 1.254411e-01, 7.486448e-01, 8.046353e-01, 7.876878e-01, 4.647423e-01, 5.648165e-01, 7.990976e-01, 2.762034e-02, 3.700545e-01, 3.121655e-01, 1.090503e+00, 2.033965e-01, 9.551887e-01, 6.219184e-02, 5.289947e-01, 3.659894e-01, 1.230716e-01, 2.050966e+00, 1.787491e-01, 6.521002e-01, 8.464306e-01, 1.144404e+00, 8.93105…
2.000000e+00	3.963819e-01, 1.075014e+00, 1.986922e+00, 4.330152e-01, 1.918054e+00, 9.672620e-02, 1.121427e-01, 7.611826e-01, 8.509292e-01, 9.860912e-01, 5.760607e-01, 6.548881e-01, 7.855288e-01, 1.742444e-02, 2.465459e-01, 2.765132e-01, 9.866543e-01, 1.168661e-01, 8.316241e-01, 4.220105e-02, 5.563171e-01, 4.210413e-01, 2.898309e-01, 1.779243e+00, 2.306545e-01, 7.098384e-01, 9.034225e-01, 1.319215e+00, 6.16370…
0.000000e+00	1.593055e+00, 1.101014e+00, 2.177420e-01, 2.219174e+00, 2.535407e+00, 1.078243e+00, 7.676006e-01, 1.460515e+00, 1.356404e+00, 1.468522e+00, 1.526190e+00, 1.730996e+00, 1.548235e+00, 1.342273e+00, 3.318571e+00, 6.882998e-01, 1.141401e+00, 1.712546e+00, 1.166302e+00, 1.711943e+00, 7.564120e-01, 2.762700e+00, 2.571782e+00, 1.794888e+00, 2.262799e+00, 2.300665e+00, 8.095324e-01, 3.909327e-01, 2.98065…
2.000000e-01	1.240688e+00, 6.454208e-01, 3.761374e-01, 1.620452e+00, 2.120495e+00, 9.491256e-01, 1.041457e+00, 1.188952e+00, 1.912810e+00, 1.136241e+00, 1.256563e+00, 1.053534e+00, 1.601872e+00, 1.125090e+00, 2.164035e+00, 7.217589e-01, 9.692727e-01, 1.937638e+00, 1.344183e+00, 1.138919e+00, 8.384160e-01, 2.366193e+00, 1.466240e+00, 2.016735e+00, 1.809495e+00, 1.679426e+00, 5.684382e-01, 2.203059e-01, 2.58719…
4.000000e-01	9.241327e-01, 5.234317e-01, 6.442719e-01, 1.161565e+00, 1.659710e+00, 8.257162e-01, 1.221408e+00, 1.091017e+00, 1.231216e+00, 9.357440e-01, 1.258167e+00, 7.054785e-01, 1.458577e+00, 8.761548e-01, 1.599887e+00, 8.844331e-01, 7.578519e-01, 1.328172e+00, 1.416899e+00, 9.398035e-01, 7.787264e-01, 1.450504e+00, 6.817257e-01, 2.028841e+00, 1.779612e+00, 1.082866e+00, 2.972885e-01, 1.575024e-01, 2.22147…
6.000000e-01	8.857343e-01, 3.359302e-01, 7.256601e-01, 1.079658e+00, 1.293320e+00, 5.624068e-01, 1.109352e+00, 6.690007e-01, 1.054643e+00, 8.401128e-01, 8.694941e-01, 4.092752e-01, 1.311476e+00, 8.012875e-01, 1.328564e+00, 7.810173e-01, 6.232417e-01, 1.399284e+00, 1.268048e+00, 6.731149e-01, 5.828862e-01, 1.197792e+00, 6.213924e-01, 2.014143e+00, 1.306914e+00, 6.735315e-01, 2.387089e-01, 1.414093e-01, 2.12143…
8.000000e-01	9.288966e-01, 2.769779e-01, 1.133262e+00, 1.313143e+00, 9.834781e-01, 6.607612e-01, 1.220360e+00, 6.483547e-01, 1.061476e+00, 1.023949e+00, 8.906428e-01, 2.682512e-01, 1.295678e+00, 6.796100e-01, 1.204624e+00, 5.299889e-01, 4.336089e-01, 1.232193e+00, 1.697524e+00, 4.486228e-01, 4.448343e-01, 1.105312e+00, 6.169136e-01, 2.245384e+00, 7.475480e-01, 5.263746e-01, 3.007910e-01, 1.256216e-01, 1.75718…
1.000000e+00	9.663149e-01, 3.889413e-01, 1.378784e+00, 8.128049e-01, 1.037464e+00, 6.353027e-01, 1.234587e+00, 3.752743e-01, 7.449077e-01, 1.287006e+00, 7.804141e-01, 2.803204e-01, 1.402725e+00, 5.648017e-01, 8.527154e-01, 4.572593e-01, 3.855659e-01, 7.435889e-01, 1.535467e+00, 2.547695e-01, 3.166625e-01, 1.519421e+00, 6.562365e-01, 1.996622e+00, 5.799465e-01, 3.159745e-01, 5.061586e-01, 1.979381e-01, 2.07848…
1.200000e+00	1.082252e+00, 6.791295e-01, 1.584190e+00, 8.462104e-01, 8.756885e-01, 7.380816e-01, 1.126257e+00, 2.574616e-01, 6.515194e-01, 1.218047e+00, 6.964458e-01, 2.508560e-01, 1.310799e+00, 5.308782e-01, 9.918329e-01, 3.584044e-01, 3.510381e-01, 6.736768e-01, 1.264055e+00, 1.588590e-01, 3.600441e-01, 1.346208e+00, 6.629897e-01, 1.982263e+00, 4.381631e-01, 2.951199e-01, 5.199027e-01, 4.704397e-01, 2.40794…
1.400000e+00	8.687373e-01, 9.566750e-01, 1.473879e+00, 7.815345e-01, 7.677756e-01, 1.100028e+00, 1.356220e+00, 2.235081e-01, 5.983108e-01, 1.324264e+00, 7.783337e-01, 2.901722e-01, 1.184548e+00, 4.007478e-01, 9.457005e-01, 3.146630e-01, 3.193046e-01, 5.591276e-01, 1.549148e+00, 1.053203e-01, 5.512113e-01, 1.502790e+00, 7.100497e-01, 2.039347e+00, 3.330530e-01, 2.991845e-01, 8.694492e-01, 7.762826e-01, 2.29094…
1.600000e+00	9.396310e-01, 9.938465e-01, 1.404002e+00, 6.747391e-01, 1.019885e+00, 1.086877e+00, 1.352451e+00, 1.413513e-01, 5.371660e-01, 1.358128e+00, 7.093189e-01, 2.950936e-01, 1.224597e+00, 4.188455e-01, 9.041538e-01, 3.067893e-01, 3.606899e-01, 3.302723e-01, 1.298159e+00, 7.982599e-02, 6.655873e-01, 1.465619e+00, 7.035363e-01, 2.214411e+00, 2.331498e-01, 2.824100e-01, 6.994402e-01, 1.013947e+00, 2.26129…
1.800000e+00	7.460228e-01, 1.188948e+00, 1.157332e+00, 8.651939e-01, 9.611264e-01, 1.168851e+00, 1.044820e+00, 1.125229e-01, 5.251011e-01, 1.724930e+00, 6.815831e-01, 3.062671e-01, 9.138987e-01, 3.320180e-01, 8.457963e-01, 2.020382e-01, 4.009838e-01, 2.519313e-01, 1.167671e+00, 5.774516e-02, 8.234242e-01, 1.608534e+00, 6.433803e-01, 2.296619e+00, 1.599821e-01, 3.209566e-01, 8.855036e-01, 1.146011e+00, 1.76377…
2.000000e+00	5.811105e-01, 1.237825e+00, 1.200960e+00, 9.733240e-01, 1.116273e+00, 1.119505e+00, 1.457685e+00, 9.583193e-02, 6.289574e-01, 1.525514e+00, 7.205276e-01, 3.566900e-01, 8.035667e-01, 3.369694e-01, 9.740983e-01, 1.827213e-01, 4.550291e-01, 1.675206e-01, 1.148211e+00, 3.177371e-02, 8.254198e-01, 1.887186e+00, 8.068938e-01, 2.045642e+00, 1.236379e-01, 3.102591e-01, 8.915453e-01, 1.012097e+00, 1.68904…
0.000000e+00	6.323202e-01, 4.612075e-01, 1.562926e+00, 2.734570e-01, 3.670260e+00, 2.397249e+00, 1.486273e+00, 4.718828e-01, 5.005102e-01, 2.540349e+00, 2.648340e+00, 8.669322e-02, 3.361518e+00, 1.812024e+00, 7.133053e-01, 2.619688e-01, 2.265044e+00, 2.226782e+00, 2.745998e+00, 4.555407e-01, 8.181222e-02, 1.363567e+00, 1.088005e-01, 1.629498e+00, 4.008537e-03, 2.480067e-02, 1.277547e+00, 6.282267e-01, 8.23410…
2.000000e-01	6.386984e-01, 3.798433e-01, 9.882610e-01, 1.943876e-01, 2.538866e+00, 2.038115e+00, 1.265413e+00, 6.828142e-01, 8.323883e-01, 1.857733e+00, 1.888206e+00, 3.162705e-01, 2.721379e+00, 9.346270e-01, 5.526394e-01, 2.406363e-01, 1.556288e+00, 1.912567e+00, 2.271104e+00, 2.989940e-01, 4.217518e-02, 9.650717e-01, 3.924837e-01, 2.339172e+00, 3.710910e-01, 2.411804e-01, 1.312816e+00, 3.601266e-01, 5.05972…
4.000000e-01	9.387471e-01, 3.340741e-01, 6.050523e-01, 1.487980e-01, 2.638075e+00, 1.412340e+00, 9.967416e-01, 8.645756e-01, 1.053998e+00, 1.733993e+00, 1.459780e+00, 4.108808e-01, 2.078687e+00, 7.153195e-01, 3.232521e-01, 2.014223e-01, 1.681407e+00, 1.055148e+00, 2.020412e+00, 1.979677e-01, 2.576086e-02, 6.042260e-01, 6.103145e-01, 2.233292e+00, 6.594675e-01, 2.943709e-01, 1.191605e+00, 3.143137e-01, 4.25242…
6.000000e-01	9.509736e-01, 4.046705e-01, 6.681556e-01, 1.637139e-01, 2.103790e+00, 1.321206e+00, 4.917432e-01, 1.036566e+00, 1.392981e+00, 1.546144e+00, 1.239921e+00, 5.823436e-01, 2.037978e+00, 3.225715e-01, 1.760803e-01, 1.641448e-01, 1.071681e+00, 9.805775e-01, 1.674985e+00, 1.571889e-01, 2.383930e-02, 4.935905e-01, 6.796101e-01, 1.620484e+00, 4.617214e-01, 4.161328e-01, 1.120861e+00, 4.197119e-01, 3.99468…
8.000000e-01	1.119762e+00, 6.267430e-01, 8.070030e-01, 2.071443e-01, 2.318295e+00, 8.910918e-01, 3.739535e-01, 7.530189e-01, 1.052466e+00, 1.141321e+00, 1.119658e+00, 6.272094e-01, 1.872375e+00, 1.768585e-01, 1.076237e-01, 1.224375e-01, 7.958001e-01, 5.429158e-01, 1.968379e+00, 9.134315e-02, 2.997240e-02, 3.364339e-01, 7.814118e-01, 1.857383e+00, 4.132203e-01, 4.874118e-01, 1.106814e+00, 4.998802e-01, 2.73600…
1.000000e+00	8.539562e-01, 9.689381e-01, 1.105618e+00, 3.085853e-01, 2.313852e+00, 5.620320e-01, 3.052591e-01, 7.885305e-01, 1.396769e+00, 1.098263e+00, 1.186501e+00, 5.518870e-01, 1.304637e+00, 1.293161e-01, 5.741521e-02, 1.311588e-01, 6.551926e-01, 4.404959e-01, 1.714114e+00, 6.543877e-02, 4.291762e-02, 2.703575e-01, 7.161968e-01, 1.767540e+00, 2.722936e-01, 4.653911e-01, 1.032659e+00, 6.849166e-01, 2.33392…
1.200000e+00	7.570654e-01, 9.605067e-01, 1.025980e+00, 3.670850e-01, 1.878092e+00, 5.090351e-01, 1.907615e-01, 5.513145e-01, 1.120828e+00, 1.373677e+00, 1.054184e+00, 5.598711e-01, 1.366293e+00, 8.484908e-02, 4.438140e-02, 7.869001e-02, 5.716669e-01, 2.578139e-01, 1.652555e+00, 4.030335e-02, 5.490799e-02, 2.308480e-01, 6.522180e-01, 2.096007e+00, 1.699187e-01, 5.760935e-01, 1.076399e+00, 9.109971e-01, 2.08517…
1.400000e+00	6.582435e-01, 1.131663e+00, 1.426201e+00, 4.925516e-01, 1.739240e+00, 4.369401e-01, 1.087996e-01, 3.819901e-01, 1.359215e+00, 1.400308e+00, 7.792623e-01, 5.073233e-01, 1.316402e+00, 4.232743e-02, 2.682772e-02, 1.199766e-01, 5.333293e-01, 2.499155e-01, 1.750180e+00, 2.692704e-02, 7.036671e-02, 1.965640e-01, 9.335867e-01, 2.187279e+00, 1.272226e-01, 5.269246e-01, 8.962457e-01, 9.984816e-01, 1.41652…
1.600000e+00	4.313235e-01, 1.236574e+00, 1.476631e+00, 6.462546e-01, 1.970733e+00, 3.479101e-01, 8.945208e-02, 2.826969e-01, 1.331636e+00, 1.639453e+00, 7.719494e-01, 5.867008e-01, 1.006818e+00, 2.405671e-02, 1.591907e-02, 1.051770e-01, 4.631638e-01, 1.530501e-01, 1.445591e+00, 1.897470e-02, 8.075169e-02, 1.233560e-01, 8.287408e-01, 1.761471e+00, 1.634605e-01, 5.568879e-01, 9.654376e-01, 1.262548e+00, 1.36387…
1.800000e+00	3.416543e-01, 1.555515e+00, 1.650043e+00, 6.213837e-01, 2.038740e+00, 2.722407e-01, 6.121464e-02, 2.375759e-01, 9.382721e-01, 1.370939e+00, 7.528860e-01, 6.241096e-01, 7.812952e-01, 1.544060e-02, 1.019877e-02, 9.102197e-02, 7.043013e-01, 9.783425e-02, 1.193370e+00, 1.189559e-02, 9.544045e-02, 1.548544e-01, 8.725068e-01, 2.015127e+00, 2.635279e-01, 4.970049e-01, 9.762700e-01, 1.082895e+00, 8.23152…
2.000000e+00	3.312457e-01, 1.198984e+00, 1.868045e+00, 7.173948e-01, 1.626172e+00, 2.068983e-01, 3.050356e-02, 1.975687e-01, 9.470420e-01, 1.620265e+00, 6.417345e-01, 5.332595e-01, 6.922370e-01, 1.007716e-02, 5.931533e-03, 1.121045e-01, 8.029345e-01, 8.404517e-02, 8.181062e-01, 7.975486e-03, 9.654512e-02, 1.395113e-01, 8.680537e-01, 1.598661e+00, 3.497705e-01, 5.390613e-01, 8.141315e-01, 1.373160e+00, 8.25626…
0.000000e+00	2.693478e-01, 6.813713e-01, 8.334630e-02, 1.448859e+00, 1.367733e+00, 9.308354e-01, 2.694641e+00, 2.860243e+00, 2.252918e+00, 1.002450e-01, 1.648819e+00, 1.513720e+00, 3.681871e-02, 2.959262e+00, 4.760654e-01, 1.475079e+00, 1.924412e+00, 2.136047e+00, 1.038959e+00, 7.132737e-01, 1.391546e-01, 9.938309e-01, 1.998672e+00, 2.294177e+00, 2.368929e+00, 2.469138e+00, 2.456863e+00, 1.359897e+00, 5.83453…
2.000000e-01	6.114282e-01, 4.411663e-01, 3.741904e-01, 8.746071e-01, 1.984206e+00, 8.259792e-01, 1.747215e+00, 2.626052e+00, 2.623236e+00, 6.909214e-02, 9.183564e-01, 9.451472e-01, 1.569995e-01, 1.995585e+00, 3.095825e-01, 1.571017e+00, 1.500544e+00, 1.788483e+00, 7.494711e-01, 7.144940e-01, 8.320356e-02, 7.431419e-01, 1.251463e+00, 2.345780e+00, 1.443784e+00, 1.849551e+00, 1.924686e+00, 7.128103e-01, 5.08782…
4.000000e-01	9.067355e-01, 2.961510e-01, 6.742823e-01, 5.748980e-01, 1.734817e+00, 4.732552e-01, 1.380785e+00, 2.171962e+00, 2.655030e+00, 6.777211e-02, 7.565744e-01, 7.563006e-01, 3.377237e-01, 9.600646e-01, 1.398462e-01, 1.515170e+00, 1.876742e+00, 1.515678e+00, 6.220873e-01, 6.853699e-01, 4.928008e-02, 5.357684e-01, 7.966461e-01, 2.200565e+00, 1.043950e+00, 1.474136e+00, 1.313252e+00, 6.824692e-01, 3.19128…
6.000000e-01	9.297475e-01, 2.297302e-01, 1.084486e+00, 4.310749e-01, 1.717040e+00, 4.694302e-01, 9.529750e-01, 1.804621e+00, 1.986968e+00, 3.920150e-02, 4.257270e-01, 8.717068e-01, 4.753504e-01, 6.186595e-01, 1.099403e-01, 1.123040e+00, 1.632044e+00, 9.432997e-01, 4.970382e-01, 6.981959e-01, 3.527156e-02, 4.060082e-01, 3.868941e-01, 2.390434e+00, 6.317226e-01, 1.150188e+00, 8.257311e-01, 5.353632e-01, 2.65085…
8.000000e-01	1.007857e+00, 2.899686e-01, 1.267388e+00, 3.321728e-01, 1.729023e+00, 3.368857e-01, 7.397986e-01, 1.561971e+00, 1.961031e+00, 3.646261e-02, 3.899199e-01, 7.068135e-01, 7.346770e-01, 3.911123e-01, 6.416246e-02, 1.242006e+00, 1.422669e+00, 8.235206e-01, 3.415589e-01, 4.599012e-01, 3.765311e-02, 2.606385e-01, 2.149019e-01, 2.267059e+00, 5.264152e-01, 8.769488e-01, 5.978560e-01, 5.795623e-01, 1.96898…
1.000000e+00	9.697670e-01, 7.120670e-01, 1.521373e+00, 1.806389e-01, 1.794218e+00, 3.236457e-01, 4.833042e-01, 1.633364e+00, 1.816599e+00, 4.266109e-02, 2.293770e-01, 6.427713e-01, 7.599535e-01, 2.039922e-01, 3.926788e-02, 8.913400e-01, 1.681478e+00, 7.473438e-01, 3.618884e-01, 4.728954e-01, 4.735362e-02, 2.543302e-01, 8.089674e-02, 2.120814e+00, 4.593697e-01, 9.303819e-01, 5.225022e-01, 5.840943e-01, 2.24762…
1.200000e+00	9.049179e-01, 8.297625e-01, 1.491629e+00, 1.742240e-01, 1.366467e+00, 2.689059e-01, 2.829312e-01, 1.383227e+00, 1.223645e+00, 5.028415e-02, 1.770897e-01, 4.972228e-01, 8.202476e-01, 1.262559e-01, 2.417962e-02, 8.924018e-01, 1.692137e+00, 4.969257e-01, 3.006778e-01, 3.654916e-01, 5.654682e-02, 2.011069e-01, 7.092704e-02, 1.989481e+00, 3.078410e-01, 6.261802e-01, 7.052736e-01, 8.487424e-01, 2.45851…
1.400000e+00	7.072802e-01, 1.033525e+00, 1.751617e+00, 1.230746e-01, 1.442314e+00, 1.820515e-01, 1.592932e-01, 1.431804e+00, 9.860555e-01, 7.140189e-02, 1.217652e-01, 6.574689e-01, 7.989545e-01, 6.896919e-02, 1.618055e-02, 6.002900e-01, 1.541652e+00, 3.312042e-01, 3.393789e-01, 2.392295e-01, 9.754083e-02, 1.805675e-01, 4.482191e-02, 1.682680e+00, 2.057775e-01, 5.754382e-01, 6.950783e-01, 9.460414e-01, 2.69877…
1.600000e+00	5.994310e-01, 1.089209e+00, 1.632404e+00, 7.658964e-02, 2.153044e+00, 1.820421e-01, 1.352058e-01, 1.723410e+00, 1.137164e+00, 7.657855e-02, 8.240745e-02, 7.552774e-01, 7.504276e-01, 4.173874e-02, 9.183719e-03, 5.518758e-01, 1.384275e+00, 2.336873e-01, 3.311084e-01, 1.959542e-01, 9.502358e-02, 1.882054e-01, 4.481500e-02, 1.884193e+00, 1.487711e-01, 6.185313e-01, 8.692494e-01, 1.289720e+00, 2.57531…
1.800000e+00	5.221188e-01, 1.174477e+00, 1.570394e+00, 6.715030e-02, 1.773258e+00, 1.345578e-01, 8.233312e-02, 1.341877e+00, 1.061213e+00, 9.654325e-02, 7.086271e-02, 6.721363e-01, 6.386571e-01, 2.703017e-02, 7.793396e-03, 4.317767e-01, 1.519343e+00, 1.790413e-01, 3.070684e-01, 1.238484e-01, 1.191063e-01, 1.837305e-01, 6.963097e-02, 1.970072e+00, 1.393876e-01, 5.443827e-01, 8.745353e-01, 1.076620e+00, 2.71262…
2.000000e+00	4.325886e-01, 1.215026e+00, 1.842363e+00, 5.038682e-02, 1.772063e+00, 9.861368e-02, 6.799010e-02, 1.377413e+00, 1.072128e+00, 1.013659e-01, 4.712870e-02, 5.955137e-01, 5.546260e-01, 1.649848e-02, 5.537604e-03, 3.796622e-01, 1.352801e+00, 1.098114e-01, 2.588013e-01, 7.152055e-02, 1.494498e-01, 2.419516e-01, 1.177819e-01, 2.037543e+00, 2.270558e-01, 6.157143e-01, 1.011346e+00, 1.325697e+00, 1.90904…
0.000000e+00	1.395312e+00, 2.515674e+00, 2.973569e-01, 3.191246e-01, 2.395188e+00, 5.057836e-01, 2.121596e+00, 2.175414e+00, 8.432614e-01, 4.141980e-01, 9.620919e-01, 2.320970e+00, 1.330547e+00, 3.067424e+00, 1.305186e+00, 1.000631e-01, 4.705174e-01, 5.282400e-01, 6.614822e-02, 2.241671e+00, 2.625297e-01, 2.965514e+00, 2.697603e-01, 2.268829e+00, 1.351541e+00, 1.324851e+00, 3.114040e-01, 6.130003e-01, 1.51203…
2.000000e-01	8.750720e-01, 1.700714e+00, 8.063446e-01, 4.468537e-01, 1.906339e+00, 4.314421e-01, 1.641995e+00, 1.408616e+00, 7.880996e-01, 3.625324e-01, 6.399610e-01, 1.603573e+00, 1.470959e+00, 1.822172e+00, 1.050919e+00, 2.659048e-01, 4.011578e-01, 7.058178e-01, 4.551860e-01, 1.851513e+00, 5.427376e-01, 1.988651e+00, 1.743679e-01, 2.262909e+00, 1.004213e+00, 8.732083e-01, 5.097068e-01, 8.032834e-01, 1.55383…
4.000000e-01	5.338470e-01, 1.357347e+00, 9.250668e-01, 3.687410e-01, 1.823405e+00, 2.916518e-01, 1.607312e+00, 1.024713e+00, 6.837518e-01, 3.505884e-01, 3.719474e-01, 1.001155e+00, 1.068385e+00, 1.111735e+00, 9.329558e-01, 2.631727e-01, 3.527260e-01, 5.195462e-01, 6.350521e-01, 1.279935e+00, 9.400897e-01, 1.563294e+00, 1.526736e-01, 2.095660e+00, 7.629478e-01, 5.931623e-01, 7.678701e-01, 9.759603e-01, 1.36284…
6.000000e-01	2.638582e-01, 1.659038e+00, 1.350424e+00, 6.153898e-01, 1.342690e+00, 2.582915e-01, 1.489862e+00, 7.374291e-01, 6.003737e-01, 6.754096e-01, 3.620160e-01, 7.811435e-01, 9.378963e-01, 7.783410e-01, 1.111203e+00, 2.105191e-01, 3.853563e-01, 4.113131e-01, 9.383316e-01, 6.521041e-01, 9.999703e-01, 1.281099e+00, 1.731662e-01, 2.016393e+00, 7.943174e-01, 5.981817e-01, 7.706353e-01, 1.173759e+00, 1.49325…
8.000000e-01	1.831079e-01, 1.681878e+00, 1.574053e+00, 6.099300e-01, 1.270348e+00, 2.626352e-01, 1.425421e+00, 4.652302e-01, 6.612537e-01, 1.044434e+00, 2.969328e-01, 6.033463e-01, 1.001208e+00, 6.040126e-01, 9.978758e-01, 1.852567e-01, 4.318846e-01, 2.921292e-01, 8.559477e-01, 4.870377e-01, 7.544039e-01, 1.198478e+00, 3.018554e-01, 2.008351e+00, 7.870533e-01, 3.802683e-01, 8.015211e-01, 1.057292e+00, 1.53704…
1.000000e+00	1.144042e-01, 1.549073e+00, 1.544438e+00, 7.372522e-01, 1.088488e+00, 3.205983e-01, 1.304392e+00, 3.790447e-01, 5.832487e-01, 9.224742e-01, 3.207757e-01, 4.508527e-01, 6.995751e-01, 4.852898e-01, 9.150395e-01, 1.258401e-01, 5.727919e-01, 2.808933e-01, 6.951472e-01, 3.154803e-01, 8.387132e-01, 1.544736e+00, 4.797205e-01, 1.977859e+00, 1.131172e+00, 3.598119e-01, 9.344838e-01, 1.134051e+00, 1.21916…
1.200000e+00	1.077039e-01, 1.577040e+00, 1.515747e+00, 5.779926e-01, 1.200504e+00, 3.843787e-01, 1.479194e+00, 2.899970e-01, 6.540346e-01, 1.263349e+00, 2.135008e-01, 4.541264e-01, 6.460771e-01, 4.340347e-01, 9.321251e-01, 1.231652e-01, 6.593814e-01, 4.753837e-01, 4.785261e-01, 2.151143e-01, 8.840939e-01, 1.525366e+00, 4.897085e-01, 1.838619e+00, 8.748118e-01, 3.411799e-01, 1.030809e+00, 1.141096e+00, 1.10765…
1.400000e+00	8.081938e-02, 1.430140e+00, 1.895778e+00, 6.070349e-01, 1.286793e+00, 4.313939e-01, 1.136829e+00, 2.855362e-01, 7.819702e-01, 1.433858e+00, 1.496520e-01, 4.541091e-01, 6.525695e-01, 2.966388e-01, 8.384240e-01, 9.716741e-02, 1.045661e+00, 5.362663e-01, 4.435196e-01, 1.467157e-01, 8.457501e-01, 1.515261e+00, 7.012749e-01, 2.146533e+00, 1.074937e+00, 3.539338e-01, 8.614353e-01, 1.103023e+00, 1.01594…
1.600000e+00	8.938010e-02, 1.152415e+00, 2.126091e+00, 5.997804e-01, 1.377551e+00, 4.777176e-01, 1.405022e+00, 4.509801e-01, 7.737399e-01, 1.481693e+00, 9.738970e-02, 5.155043e-01, 4.382379e-01, 1.966475e-01, 6.112609e-01, 7.865342e-02, 9.496567e-01, 7.146084e-01, 3.265212e-01, 8.964930e-02, 1.138533e+00, 1.504645e+00, 7.147670e-01, 1.825305e+00, 1.122491e+00, 3.887239e-01, 8.901374e-01, 1.187904e+00, 7.53476…
1.800000e+00	1.047141e-01, 1.321527e+00, 1.777470e+00, 5.227950e-01, 1.674055e+00, 3.977952e-01, 1.300230e+00, 6.141610e-01, 9.407077e-01, 1.448396e+00, 7.132313e-02, 3.995195e-01, 4.950941e-01, 1.340450e-01, 3.135547e-01, 8.813503e-02, 1.268223e+00, 8.076413e-01, 2.429359e-01, 4.578442e-02, 9.129133e-01, 1.250090e+00, 7.271447e-01, 1.808965e+00, 1.221759e+00, 5.775665e-01, 1.056559e+00, 1.414142e+00, 6.18985…
2.000000e+00	1.113701e-01, 1.393033e+00, 2.330565e+00, 3.699614e-01, 1.538372e+00, 3.533184e-01, 1.351446e+00, 5.657219e-01, 9.433007e-01, 1.321449e+00, 4.973136e-02, 5.523846e-01, 4.352754e-01, 6.914317e-02, 2.462576e-01, 9.177512e-02, 1.288313e+00, 7.777290e-01, 2.256544e-01, 4.062214e-02, 8.738664e-01, 1.542081e+00, 5.934553e-01, 1.875587e+00, 1.514970e+00, 5.004158e-01, 9.407854e-01, 9.455978e-01, 4.31322…
0.000000e+00	1.394763e+00, 1.564542e+00, 1.388774e+00, 2.681241e+00, 2.355608e+00, 2.795980e+00, 1.202087e+00, 2.348906e-01, 2.708101e+00, 2.863686e+00, 2.528295e+00, 1.864247e+00, 8.078174e-01, 7.176148e-01, 2.399425e-01, 1.353577e-01, 5.556961e-01, 6.897917e-01, 3.132037e+00, 2.071858e+00, 2.890921e+00, 1.170815e+00, 2.091484e+00, 2.171005e+00, 2.525769e+00, 2.467701e+00, 8.718360e-01, 1.430265e+00, 3.18315…
2.000000e-01	7.455563e-01, 1.303382e+00, 1.091442e+00, 1.705763e+00, 2.621392e+00, 2.174213e+00, 7.258136e-01, 2.188137e-01, 2.021733e+00, 2.258287e+00, 2.032323e+00, 1.222620e+00, 6.302546e-01, 3.974606e-01, 1.465200e-01, 3.450682e-01, 8.729861e-01, 8.918156e-01, 2.205456e+00, 1.454564e+00, 1.939145e+00, 8.376809e-01, 1.222789e+00, 2.000212e+00, 1.631038e+00, 1.763667e+00, 6.267453e-01, 1.244730e+00, 2.23102…
4.000000e-01	5.449085e-01, 1.073663e+00, 7.442684e-01, 1.523328e+00, 2.526249e+00, 1.410306e+00, 6.254024e-01, 2.962705e-01, 1.668618e+00, 2.487167e+00, 1.307267e+00, 1.268131e+00, 6.372674e-01, 2.469621e-01, 9.992430e-02, 5.446979e-01, 9.921153e-01, 7.217033e-01, 1.532284e+00, 9.324679e-01, 1.668592e+00, 5.679299e-01, 1.042919e+00, 2.176351e+00, 2.177872e+00, 1.381813e+00, 4.668879e-01, 1.121805e+00, 2.12642…
6.000000e-01	3.635824e-01, 1.091419e+00, 6.800546e-01, 1.147989e+00, 2.612546e+00, 1.400484e+00, 4.055501e-01, 4.407555e-01, 1.289267e+00, 2.155700e+00, 1.353284e+00, 9.183486e-01, 6.153631e-01, 1.534509e-01, 5.424032e-02, 6.384939e-01, 1.117808e+00, 1.094069e+00, 1.177875e+00, 5.868436e-01, 1.337531e+00, 4.502584e-01, 9.732884e-01, 1.865662e+00, 1.695209e+00, 1.228312e+00, 2.445105e-01, 9.909499e-01, 2.63225…
8.000000e-01	3.871969e-01, 1.073040e+00, 7.226815e-01, 7.283418e-01, 2.200604e+00, 1.001584e+00, 2.816188e-01, 6.795934e-01, 1.185502e+00, 1.706965e+00, 9.193390e-01, 8.623134e-01, 7.449940e-01, 9.345293e-02, 4.082293e-02, 5.253011e-01, 9.164130e-01, 1.073072e+00, 8.312229e-01, 4.226447e-01, 9.147240e-01, 3.193832e-01, 6.299486e-01, 2.066089e+00, 1.397663e+00, 9.821151e-01, 2.474827e-01, 9.567806e-01, 5.54983…
1.000000e+00	6.028931e-01, 8.274215e-01, 1.015409e+00, 5.476261e-01, 1.862726e+00, 8.459033e-01, 1.901410e-01, 7.089262e-01, 8.799635e-01, 1.594417e+00, 7.723308e-01, 6.990392e-01, 8.401035e-01, 4.758542e-02, 8.585560e-02, 6.549947e-01, 1.169134e+00, 1.165429e+00, 6.733464e-01, 2.390364e-01, 7.055002e-01, 1.940774e-01, 5.409120e-01, 2.068146e+00, 9.816125e-01, 7.710050e-01, 4.884091e-01, 6.882263e-01, 9.48230…
1.200000e+00	7.383707e-01, 7.373525e-01, 1.190758e+00, 4.329450e-01, 2.207410e+00, 5.601324e-01, 1.449858e-01, 9.964620e-01, 7.516711e-01, 1.594106e+00, 5.259606e-01, 6.982676e-01, 9.561876e-01, 3.339029e-02, 3.198658e-01, 5.034872e-01, 1.162402e+00, 7.382831e-01, 4.672119e-01, 1.780115e-01, 4.947557e-01, 1.472639e-01, 3.508877e-01, 2.114540e+00, 9.829428e-01, 7.544934e-01, 6.861544e-01, 6.217492e-01, 1.28978…
1.400000e+00	8.836198e-01, 8.119775e-01, 1.463133e+00, 4.056468e-01, 1.719638e+00, 4.387028e-01, 8.451863e-02, 1.005068e+00, 8.141797e-01, 1.569383e+00, 3.765456e-01, 7.530022e-01, 8.701081e-01, 2.360628e-02, 5.287787e-01, 3.962944e-01, 1.178720e+00, 6.944270e-01, 6.118735e-01, 1.334239e-01, 3.472169e-01, 1.873883e-01, 2.657642e-01, 2.233024e+00, 7.232861e-01, 6.128339e-01, 7.045889e-01, 6.371905e-01, 1.36268…
1.600000e+00	7.181121e-01, 8.953267e-01, 1.755159e+00, 2.785338e-01, 1.654662e+00, 3.666603e-01, 5.570064e-02, 9.355049e-01, 6.593612e-01, 1.200470e+00, 2.527318e-01, 6.431287e-01, 8.779699e-01, 3.977581e-02, 6.633829e-01, 3.702281e-01, 1.200788e+00, 6.071296e-01, 5.066450e-01, 9.504505e-02, 2.314759e-01, 1.078703e-01, 1.993147e-01, 2.068224e+00, 4.458157e-01, 5.755041e-01, 7.575248e-01, 9.709765e-01, 1.49341…
1.800000e+00	6.219393e-01, 1.024216e+00, 1.794254e+00, 2.211216e-01, 1.896273e+00, 3.011363e-01, 4.036638e-02, 1.312631e+00, 5.634807e-01, 1.227543e+00, 1.926787e-01, 6.059929e-01, 9.790703e-01, 5.909236e-02, 9.648321e-01, 2.998409e-01, 1.376072e+00, 4.290128e-01, 5.065135e-01, 5.434138e-02, 1.704627e-01, 1.497557e-01, 1.758901e-01, 1.722241e+00, 3.788591e-01, 5.623523e-01, 7.738045e-01, 9.624696e-01, 1.67835…
2.000000e+00	3.506157e-01, 1.282201e+00, 1.889113e+00, 1.752467e-01, 1.978062e+00, 2.509833e-01, 2.790654e-02, 1.067602e+00, 7.553240e-01, 8.055269e-01, 1.415717e-01, 6.786052e-01, 7.988250e-01, 9.401824e-02, 9.428977e-01, 2.831551e-01, 1.276826e+00, 2.793566e-01, 5.273226e-01, 3.742638e-02, 1.067731e-01, 1.875709e-01, 2.507340e-01, 1.735401e+00, 2.470420e-01, 5.261725e-01, 8.860655e-01, 8.642891e-01, 1.14668…
0.000000e+00	9.843190e-01, 2.888278e+00, 1.745559e-01, 1.523764e+00, 1.935313e+00, 3.455434e-01, 7.842291e-01, 5.677379e-01, 1.246611e+00, 3.945257e-01, 1.576302e+00, 1.644181e+00, 1.923530e+00, 1.901296e+00, 2.723695e+00, 7.372667e-01, 1.047497e+00, 1.047739e+00, 1.045045e+00, 2.453024e+00, 6.802086e-01, 9.628199e-01, 2.028684e+00, 1.028517e+00, 2.708957e+00, 3.291114e-02, 1.129413e+00, 2.357321e+00, 2.64822…
2.000000e-01	7.307218e-01, 2.140173e+00, 5.650704e-01, 1.188704e+00, 1.880710e+00, 2.810337e-01, 7.181298e-01, 7.453541e-01, 9.548914e-01, 7.203020e-01, 1.090634e+00, 8.330945e-01, 1.674640e+00, 1.719981e+00, 1.864168e+00, 6.516904e-01, 7.855310e-01, 9.601651e-01, 1.258917e+00, 1.758388e+00, 5.114359e-01, 9.413940e-01, 1.519550e+00, 9.059264e-01, 2.189025e+00, 2.319308e-02, 8.251432e-01, 1.941438e+00, 2.02531…
4.000000e-01	3.582658e-01, 1.602147e+00, 1.032352e+00, 1.053741e+00, 1.256198e+00, 2.728525e-01, 7.316058e-01, 4.723688e-01, 9.362696e-01, 8.716776e-01, 7.320866e-01, 5.753063e-01, 1.009663e+00, 1.272949e+00, 1.399373e+00, 5.607899e-01, 7.574420e-01, 1.062002e+00, 1.225433e+00, 9.832478e-01, 3.155583e-01, 9.758858e-01, 1.356430e+00, 8.675597e-01, 2.396475e+00, 1.674954e-02, 5.828651e-01, 1.250062e+00, 1.85924…
6.000000e-01	3.110642e-01, 1.106993e+00, 1.199327e+00, 1.083571e+00, 1.064801e+00, 2.974492e-01, 8.862296e-01, 3.657706e-01, 7.698483e-01, 9.722850e-01, 6.659021e-01, 4.449683e-01, 9.644632e-01, 8.415552e-01, 1.370185e+00, 4.113006e-01, 6.012342e-01, 1.143585e+00, 1.281298e+00, 8.015206e-01, 1.676872e-01, 1.438168e+00, 1.068101e+00, 6.586569e-01, 1.765181e+00, 2.053190e-02, 7.063140e-01, 1.171932e+00, 2.18619…
8.000000e-01	3.987577e-01, 8.355025e-01, 1.406970e+00, 8.952302e-01, 9.056574e-01, 4.512250e-01, 1.045487e+00, 3.088767e-01, 6.671035e-01, 1.144002e+00, 6.229816e-01, 3.245584e-01, 1.015674e+00, 6.603440e-01, 1.240118e+00, 2.947130e-01, 7.522668e-01, 1.105116e+00, 1.223901e+00, 4.623323e-01, 1.550432e-01, 1.245754e+00, 1.012707e+00, 5.787419e-01, 1.779880e+00, 3.948188e-02, 7.449833e-01, 8.613194e-01, 1.89012…
1.000000e+00	4.814447e-01, 7.068216e-01, 1.368173e+00, 9.007619e-01, 9.369535e-01, 5.419379e-01, 1.291839e+00, 2.862586e-01, 6.293840e-01, 1.272574e+00, 6.129030e-01, 1.907594e-01, 1.019277e+00, 5.098706e-01, 1.162770e+00, 2.555335e-01, 8.559225e-01, 1.305196e+00, 1.034398e+00, 3.919060e-01, 2.548049e-01, 1.414152e+00, 8.690840e-01, 4.165265e-01, 1.496378e+00, 1.095218e-01, 6.888797e-01, 6.648866e-01, 1.76652…
1.200000e+00	6.923408e-01, 6.530625e-01, 1.547931e+00, 8.292750e-01, 1.040433e+00, 8.799786e-01, 1.222110e+00, 2.513100e-01, 7.213300e-01, 1.602879e+00, 4.537270e-01, 2.563810e-01, 1.039811e+00, 5.181977e-01, 9.698595e-01, 2.173376e-01, 6.837900e-01, 1.086590e+00, 9.884187e-01, 2.296379e-01, 4.238539e-01, 1.546673e+00, 8.378259e-01, 4.373667e-01, 1.165289e+00, 1.694137e-01, 9.753117e-01, 6.354286e-01, 1.30372…
1.400000e+00	8.019425e-01, 6.767580e-01, 1.648608e+00, 7.831942e-01, 9.922332e-01, 1.035035e+00, 1.370649e+00, 2.615647e-01, 7.552529e-01, 1.629637e+00, 4.139702e-01, 2.822789e-01, 1.026605e+00, 4.130212e-01, 7.875476e-01, 1.763662e-01, 8.591231e-01, 1.074283e+00, 9.291352e-01, 1.451326e-01, 6.176181e-01, 1.828591e+00, 8.269313e-01, 2.651234e-01, 9.105671e-01, 1.826485e-01, 8.288005e-01, 5.199609e-01, 1.09216…
1.600000e+00	8.582207e-01, 7.130156e-01, 1.521775e+00, 6.196352e-01, 8.838286e-01, 9.382846e-01, 1.393154e+00, 2.675375e-01, 7.637620e-01, 1.473217e+00, 3.559400e-01, 3.981142e-01, 9.905639e-01, 3.194419e-01, 6.713493e-01, 1.455756e-01, 7.845639e-01, 7.053251e-01, 7.485836e-01, 1.018317e-01, 6.717820e-01, 1.926021e+00, 8.161687e-01, 2.051236e-01, 6.060097e-01, 2.974842e-01, 8.900792e-01, 6.737462e-01, 7.56428…
1.800000e+00	7.151091e-01, 9.377972e-01, 1.318055e+00, 6.932969e-01, 1.118410e+00, 1.107090e+00, 1.287638e+00, 3.128657e-01, 8.908928e-01, 1.699738e+00, 3.430302e-01, 3.890819e-01, 9.742137e-01, 1.901247e-01, 6.105765e-01, 1.107434e-01, 7.748826e-01, 4.631436e-01, 1.007921e+00, 5.996457e-02, 8.849874e-01, 1.600008e+00, 4.842475e-01, 1.323821e-01, 3.870059e-01, 3.337820e-01, 9.057133e-01, 8.676003e-01, 6.37843…
2.000000e+00	8.346786e-01, 1.072524e+00, 1.513519e+00, 6.114757e-01, 1.078843e+00, 6.650513e-01, 1.370934e+00, 2.860071e-01, 7.780318e-01, 1.896270e+00, 3.070649e-01, 4.767098e-01, 9.187299e-01, 1.651493e-01, 3.755014e-01, 9.220564e-02, 8.076694e-01, 3.868226e-01, 7.823894e-01, 4.264105e-02, 1.060979e+00, 1.718051e+00, 4.138535e-01, 1.124261e-01, 3.316485e-01, 5.065932e-01, 8.690549e-01, 1.033238e+00, 7.25493…
0.000000e+00	1.868215e+00, 1.443916e+00, 1.571524e+00, 1.026898e+00, 2.392462e+00, 2.864545e+00, 2.747377e+00, 1.324933e+00, 1.618618e+00, 1.189339e+00, 2.126117e+00, 2.203729e+00, 9.698316e-01, 1.555582e+00, 1.075189e+00, 1.222973e+00, 1.951923e+00, 2.219140e-01, 1.560859e+00, 2.438019e+00, 3.015857e+00, 9.787938e-01, 2.773108e+00, 6.151726e-01, 1.046008e+00, 3.063355e+00, 1.387401e+00, 2.321095e+00, 1.75070…
2.000000e-01	1.131436e+00, 1.686713e+00, 1.512433e+00, 5.277513e-01, 1.767843e+00, 2.413878e+00, 1.872213e+00, 1.376679e+00, 1.545274e+00, 1.013015e+00, 1.996539e+00, 1.397428e+00, 7.162894e-01, 1.162859e+00, 1.006422e+00, 1.367300e+00, 1.441590e+00, 2.102827e-01, 1.407890e+00, 1.700632e+00, 1.882955e+00, 5.014060e-01, 1.437018e+00, 5.988959e-01, 6.420243e-01, 2.123908e+00, 9.147979e-01, 2.188567e+00, 1.37952…
4.000000e-01	7.007405e-01, 1.583046e+00, 9.455418e-01, 4.751974e-01, 1.628908e+00, 1.583147e+00, 1.221609e+00, 1.374719e+00, 1.532889e+00, 8.975218e-01, 1.318421e+00, 1.145213e+00, 5.984644e-01, 7.396465e-01, 1.027490e+00, 1.434719e+00, 1.240402e+00, 1.794001e-01, 1.020916e+00, 1.200108e+00, 1.270825e+00, 5.484270e-01, 9.707743e-01, 4.345130e-01, 5.117019e-01, 1.289413e+00, 6.877214e-01, 2.036162e+00, 1.77446…
6.000000e-01	4.121998e-01, 1.565840e+00, 7.529482e-01, 2.909304e-01, 1.551912e+00, 1.088642e+00, 7.369847e-01, 1.280045e+00, 1.211223e+00, 6.375581e-01, 1.179554e+00, 6.318912e-01, 4.841477e-01, 6.208014e-01, 8.598276e-01, 1.314472e+00, 1.347019e+00, 1.077233e-01, 6.751695e-01, 1.102720e+00, 6.971026e-01, 3.688860e-01, 5.150874e-01, 3.074952e-01, 5.736031e-01, 9.236897e-01, 7.798520e-01, 1.809627e+00, 1.52971…
8.000000e-01	2.307716e-01, 1.513247e+00, 8.211806e-01, 2.249996e-01, 1.370871e+00, 1.161849e+00, 5.451691e-01, 1.409738e+00, 1.094568e+00, 5.526182e-01, 8.576638e-01, 5.414482e-01, 3.056002e-01, 4.014580e-01, 9.471272e-01, 8.661992e-01, 1.531608e+00, 1.113037e-01, 6.202910e-01, 9.195556e-01, 3.077387e-01, 4.334168e-01, 3.596003e-01, 3.092606e-01, 6.898266e-01, 5.892802e-01, 8.816146e-01, 1.782714e+00, 1.56269…
1.000000e+00	2.100578e-01, 1.635434e+00, 9.695527e-01, 1.688783e-01, 9.664201e-01, 8.475097e-01, 3.658675e-01, 1.186840e+00, 1.052646e+00, 4.104272e-01, 5.932694e-01, 4.939763e-01, 2.993545e-01, 4.095090e-01, 7.990838e-01, 9.511099e-01, 1.782344e+00, 1.555451e-01, 4.174949e-01, 6.501085e-01, 2.450434e-01, 4.998573e-01, 4.430360e-01, 1.811378e-01, 9.628296e-01, 5.966852e-01, 1.040013e+00, 1.194302e+00, 1.65864…
1.200000e+00	1.340505e-01, 1.336774e+00, 1.100326e+00, 1.099788e-01, 1.013123e+00, 6.620465e-01, 3.221890e-01, 1.426499e+00, 1.004489e+00, 2.790649e-01, 3.286114e-01, 4.830389e-01, 2.471747e-01, 3.500399e-01, 9.062727e-01, 6.550378e-01, 1.127071e+00, 2.883466e-01, 2.933301e-01, 4.007509e-01, 1.877166e-01, 7.318567e-01, 5.291047e-01, 1.644877e-01, 9.932028e-01, 5.009036e-01, 9.021474e-01, 1.418269e+00, 1.33025…
1.400000e+00	1.358252e-01, 1.402966e+00, 1.365426e+00, 7.817554e-02, 1.346505e+00, 7.367117e-01, 3.878665e-01, 1.425713e+00, 1.064274e+00, 3.299568e-01, 2.224626e-01, 4.618641e-01, 1.999673e-01, 2.895842e-01, 1.042056e+00, 5.433088e-01, 1.485250e+00, 4.698429e-01, 2.123870e-01, 3.070930e-01, 3.489226e-01, 1.112355e+00, 5.822212e-01, 1.180475e-01, 1.084406e+00, 4.694810e-01, 9.703791e-01, 1.068401e+00, 1.44630…
1.600000e+00	1.009969e-01, 1.541977e+00, 1.519944e+00, 7.436953e-02, 1.225133e+00, 6.517803e-01, 5.496703e-01, 1.283016e+00, 1.099831e+00, 3.239660e-01, 1.515971e-01, 4.535472e-01, 1.754183e-01, 2.578080e-01, 9.081702e-01, 4.484477e-01, 1.326165e+00, 6.596297e-01, 1.263216e-01, 1.789695e-01, 5.347439e-01, 1.224316e+00, 5.149632e-01, 8.855901e-02, 1.298238e+00, 3.780321e-01, 9.193856e-01, 1.460100e+00, 9.20147…
1.800000e+00	1.134975e-01, 1.160929e+00, 1.788040e+00, 4.338463e-02, 1.239224e+00, 5.848011e-01, 7.645639e-01, 1.818465e+00, 9.492554e-01, 2.485554e-01, 9.847207e-02, 4.765874e-01, 1.751961e-01, 2.379763e-01, 6.502767e-01, 3.711240e-01, 1.379654e+00, 9.096586e-01, 1.224008e-01, 1.395150e-01, 5.338483e-01, 1.441423e+00, 3.483027e-01, 6.501556e-02, 1.351193e+00, 3.998205e-01, 9.659804e-01, 1.113111e+00, 7.57132…
2.000000e+00	1.294294e-01, 1.400933e+00, 1.676347e+00, 4.229937e-02, 1.168296e+00, 5.426970e-01, 8.937563e-01, 1.515857e+00, 1.092147e+00, 2.333940e-01, 7.767122e-02, 5.940051e-01, 1.837670e-01, 1.359991e-01, 4.985806e-01, 3.161472e-01, 1.603686e+00, 7.700302e-01, 8.858659e-02, 8.603364e-02, 7.993783e-01, 1.490425e+00, 2.677932e-01, 5.004262e-02, 1.200778e+00, 5.433670e-01, 8.041343e-01, 1.088999e+00, 6.16292…
0.000000e+00	7.312536e-02, 2.263789e+00, 2.380632e+00, 1.884934e+00, 2.348257e+00, 2.014074e+00, 1.074550e+00, 2.568820e+00, 1.600283e+00, 2.110287e+00, 7.738128e-01, 9.572399e-01, 7.562053e-01, 2.009660e+00, 6.487312e-01, 3.351776e-01, 9.372915e-01, 8.385291e-01, 1.395690e+00, 1.460548e+00, 1.427873e+00, 3.018761e-01, 2.717948e+00, 3.112971e+00, 8.123049e-01, 2.501422e+00, 1.043905e+00, 1.415614e+00, 6.89698…
2.000000e-01	4.253132e-02, 2.049868e+00, 1.452784e+00, 1.314853e+00, 2.412122e+00, 1.241792e+00, 7.141711e-01, 1.817490e+00, 1.394672e+00, 1.228524e+00, 7.794118e-01, 8.884193e-01, 6.725898e-01, 1.119951e+00, 4.531995e-01, 4.944620e-01, 7.060158e-01, 8.194136e-01, 1.156249e+00, 9.230563e-01, 1.216840e+00, 2.428052e-01, 1.227217e+00, 2.583859e+00, 1.035533e+00, 1.891576e+00, 6.923728e-01, 1.234882e+00, 5.88523…
4.000000e-01	3.661893e-02, 1.663042e+00, 1.562857e+00, 1.086715e+00, 1.919278e+00, 1.002168e+00, 4.355201e-01, 1.757107e+00, 1.153230e+00, 8.742148e-01, 5.982334e-01, 8.117455e-01, 5.154840e-01, 7.638249e-01, 2.261104e-01, 7.176742e-01, 1.031920e+00, 7.917299e-01, 7.108118e-01, 6.891676e-01, 5.286832e-01, 1.571618e-01, 8.035032e-01, 2.581355e+00, 1.114866e+00, 1.481323e+00, 4.270603e-01, 1.282208e+00, 5.58006…
6.000000e-01	2.702274e-02, 1.662370e+00, 1.636617e+00, 7.070954e-01, 2.002871e+00, 8.524059e-01, 3.239480e-01, 1.679925e+00, 1.070582e+00, 5.524880e-01, 5.876297e-01, 7.713222e-01, 4.601052e-01, 5.057278e-01, 2.083471e-01, 6.098465e-01, 1.068658e+00, 6.630103e-01, 7.117465e-01, 4.282518e-01, 3.110819e-01, 1.291119e-01, 7.555576e-01, 2.233443e+00, 1.181972e+00, 1.008841e+00, 5.309141e-01, 1.011999e+00, 7.76508…
8.000000e-01	3.122682e-02, 1.500299e+00, 1.247855e+00, 6.148802e-01, 1.981683e+00, 5.815757e-01, 1.731029e-01, 1.579906e+00, 9.778848e-01, 5.542925e-01, 3.385873e-01, 6.754356e-01, 4.350250e-01, 2.358906e-01, 3.004570e-01, 5.891017e-01, 1.394174e+00, 9.504313e-01, 5.049442e-01, 3.015704e-01, 2.019868e-01, 9.172731e-02, 7.175890e-01, 1.791625e+00, 1.254710e+00, 9.652804e-01, 7.644860e-01, 1.206480e+00, 1.17396…
1.000000e+00	6.717941e-02, 1.301024e+00, 1.511146e+00, 3.973244e-01, 2.130161e+00, 5.213954e-01, 1.384444e-01, 1.098786e+00, 7.260379e-01, 3.503914e-01, 2.331811e-01, 7.042479e-01, 5.049606e-01, 1.542392e-01, 5.212908e-01, 4.836568e-01, 1.380373e+00, 8.661861e-01, 3.320780e-01, 2.022085e-01, 1.052242e-01, 6.309204e-02, 8.440731e-01, 1.989538e+00, 1.253227e+00, 7.224451e-01, 7.410411e-01, 9.318026e-01, 1.30641…
1.200000e+00	1.281511e-01, 1.262306e+00, 1.507761e+00, 3.149671e-01, 1.950312e+00, 4.310291e-01, 7.483204e-02, 1.174175e+00, 7.041477e-01, 3.852605e-01, 1.721087e-01, 6.900041e-01, 5.095219e-01, 1.039314e-01, 6.194907e-01, 5.152864e-01, 1.314248e+00, 1.076238e+00, 2.529472e-01, 1.147903e-01, 8.978038e-02, 7.433314e-02, 7.983518e-01, 2.222692e+00, 1.397486e+00, 6.630875e-01, 1.038051e+00, 7.811436e-01, 1.36103…
1.400000e+00	2.242545e-01, 9.606564e-01, 1.382608e+00, 2.316944e-01, 1.576706e+00, 3.267533e-01, 5.969356e-02, 1.209168e+00, 7.293175e-01, 3.443856e-01, 1.111101e-01, 6.479588e-01, 7.022924e-01, 1.050971e-01, 7.833378e-01, 4.711159e-01, 1.786192e+00, 8.972184e-01, 2.317017e-01, 1.065583e-01, 6.589626e-02, 8.497702e-02, 6.788356e-01, 2.294949e+00, 1.332242e+00, 6.674108e-01, 7.856643e-01, 7.937111e-01, 1.66192…
1.600000e+00	3.507984e-01, 8.898882e-01, 1.724269e+00, 1.681159e-01, 1.357220e+00, 2.493598e-01, 4.422889e-02, 1.212579e+00, 6.473668e-01, 3.265507e-01, 8.053209e-02, 5.547006e-01, 5.519461e-01, 1.246241e-01, 9.179429e-01, 3.455463e-01, 1.513005e+00, 8.814667e-01, 2.020376e-01, 6.388488e-02, 5.808231e-02, 1.423232e-01, 4.736664e-01, 2.028183e+00, 1.153867e+00, 6.693706e-01, 9.725848e-01, 7.168131e-01, 1.09996…
1.800000e+00	5.270935e-01, 8.872143e-01, 2.284987e+00, 1.133096e-01, 1.801801e+00, 2.148007e-01, 2.627805e-02, 1.588356e+00, 7.962771e-01, 2.714032e-01, 5.715842e-02, 6.053248e-01, 7.159406e-01, 1.469007e-01, 7.050495e-01, 2.259597e-01, 1.391779e+00, 8.880873e-01, 1.798485e-01, 3.856427e-02, 4.515468e-02, 2.191748e-01, 2.632890e-01, 2.381336e+00, 7.917981e-01, 5.157762e-01, 1.044948e+00, 5.743020e-01, 9.50794…
2.000000e+00	6.675136e-01, 9.612798e-01, 2.058866e+00, 8.398148e-02, 1.340442e+00, 1.731482e-01, 2.188942e-02, 1.463606e+00, 9.263208e-01, 3.148748e-01, 3.636572e-02, 5.271261e-01, 8.385358e-01, 1.296712e-01, 6.236577e-01, 2.913295e-01, 1.397820e+00, 7.039109e-01, 2.085726e-01, 2.785203e-02, 7.621268e-02, 3.634322e-01, 2.635207e-01, 1.984833e+00, 6.124782e-01, 4.423603e-01, 9.575869e-01, 8.080722e-01, 9.50722…
0.000000e+00	1.582364e+00, 2.006889e+00, 6.600820e-01, 1.674133e+00, 9.874139e-01, 2.342062e+00, 1.359319e+00, 3.233908e+00, 2.482887e+00, 5.729328e-02, 1.939093e+00, 7.750773e-01, 7.027523e-01, 1.726635e+00, 2.404893e+00, 2.907385e+00, 1.875475e+00, 4.606656e-03, 2.069504e+00, 6.006660e-01, 4.362679e-01, 2.754067e+00, 6.823321e-01, 7.247401e-01, 1.431303e-01, 1.615710e+00, 2.351358e+00, 1.582447e+00, 7.37603…
2.000000e-01	9.214130e-01, 1.638477e+00, 5.495987e-01, 1.178955e+00, 8.185322e-01, 1.742748e+00, 1.451979e+00, 2.403314e+00, 2.200377e+00, 4.950386e-02, 1.575850e+00, 5.650453e-01, 4.415248e-01, 1.250995e+00, 1.471931e+00, 2.883955e+00, 1.686392e+00, 5.101074e-03, 1.539780e+00, 5.368766e-01, 7.576764e-01, 1.946281e+00, 7.059518e-01, 6.782619e-01, 4.647894e-01, 9.526362e-01, 1.724018e+00, 1.322221e+00, 6.42945…
4.000000e-01	4.860625e-01, 1.792974e+00, 4.046057e-01, 7.059979e-01, 7.242250e-01, 2.153288e+00, 1.305582e+00, 1.938683e+00, 2.180279e+00, 3.509966e-02, 1.254466e+00, 4.368369e-01, 3.415873e-01, 9.707959e-01, 1.077104e+00, 1.985384e+00, 2.006778e+00, 1.780747e-02, 1.206059e+00, 6.180567e-01, 9.046963e-01, 2.033615e+00, 4.995025e-01, 4.520169e-01, 8.351383e-01, 6.970815e-01, 1.229295e+00, 1.642188e+00, 6.37701…
6.000000e-01	3.249029e-01, 1.615836e+00, 3.001496e-01, 5.233273e-01, 1.080699e+00, 1.819479e+00, 1.567524e+00, 1.986618e+00, 2.096298e+00, 3.013563e-02, 1.176802e+00, 4.431852e-01, 2.921213e-01, 5.669499e-01, 5.244945e-01, 1.524216e+00, 1.803600e+00, 8.320025e-02, 8.320553e-01, 4.624725e-01, 1.022457e+00, 2.115156e+00, 3.479843e-01, 3.491326e-01, 9.298384e-01, 6.906081e-01, 8.427057e-01, 1.296382e+00, 4.96509…
8.000000e-01	2.194808e-01, 1.609707e+00, 2.215593e-01, 4.122351e-01, 1.119823e+00, 1.899257e+00, 1.497359e+00, 1.815300e+00, 2.136416e+00, 2.436936e-02, 7.901873e-01, 4.871845e-01, 1.974349e-01, 3.308777e-01, 3.305526e-01, 1.459628e+00, 2.062577e+00, 2.492785e-01, 6.034814e-01, 6.093505e-01, 9.472465e-01, 1.825864e+00, 2.216151e-01, 2.482636e-01, 1.167447e+00, 5.889381e-01, 5.646504e-01, 1.413002e+00, 3.79483…
1.000000e+00	1.408018e-01, 1.494492e+00, 1.826710e-01, 2.865698e-01, 1.014303e+00, 1.517308e+00, 1.425816e+00, 1.730175e+00, 1.568451e+00, 3.234092e-02, 5.370425e-01, 5.778362e-01, 1.971832e-01, 1.670194e-01, 2.090862e-01, 1.134025e+00, 1.869859e+00, 4.421881e-01, 5.054681e-01, 5.107375e-01, 9.195083e-01, 1.617704e+00, 1.438345e-01, 1.724822e-01, 1.315504e+00, 6.311879e-01, 5.529537e-01, 1.465341e+00, 5.38833…
1.200000e+00	1.216951e-01, 1.413592e+00, 2.067965e-01, 1.973068e-01, 1.376861e+00, 1.112906e+00, 1.282667e+00, 1.419028e+00, 1.147605e+00, 3.702198e-02, 2.803737e-01, 5.007590e-01, 1.801647e-01, 9.328079e-02, 1.275288e-01, 8.943192e-01, 2.078772e+00, 5.932158e-01, 3.046056e-01, 4.247546e-01, 7.803153e-01, 1.493918e+00, 5.326807e-02, 1.208652e-01, 1.091017e+00, 5.882863e-01, 6.645576e-01, 1.234220e+00, 8.31450…
1.400000e+00	1.027921e-01, 1.208127e+00, 2.705544e-01, 1.276524e-01, 1.823153e+00, 1.169969e+00, 1.348892e+00, 1.716593e+00, 1.237735e+00, 5.300208e-02, 2.319735e-01, 5.746646e-01, 1.650024e-01, 6.437347e-02, 1.152164e-01, 6.313000e-01, 1.509808e+00, 8.022141e-01, 2.187004e-01, 3.150256e-01, 1.025014e+00, 1.432740e+00, 6.158494e-02, 1.153264e-01, 1.187925e+00, 6.464531e-01, 6.849926e-01, 1.315529e+00, 6.39120…
1.600000e+00	1.229443e-01, 1.168227e+00, 4.782466e-01, 9.216967e-02, 1.503783e+00, 9.396786e-01, 1.241821e+00, 1.477011e+00, 1.017704e+00, 5.489529e-02, 1.764992e-01, 6.432846e-01, 1.959307e-01, 3.742948e-02, 1.195770e-01, 5.870581e-01, 1.725810e+00, 8.562943e-01, 1.942210e-01, 2.143071e-01, 7.419576e-01, 1.384788e+00, 4.072804e-02, 7.400624e-02, 1.570188e+00, 6.411484e-01, 7.938847e-01, 1.178518e+00, 8.02445…
1.800000e+00	1.649814e-01, 1.115131e+00, 8.646229e-01, 6.802639e-02, 1.695125e+00, 5.429633e-01, 1.162484e+00, 1.369586e+00, 9.642733e-01, 6.243463e-02, 1.154063e-01, 5.611415e-01, 2.161645e-01, 2.152796e-02, 7.793715e-02, 5.186094e-01, 1.696769e+00, 1.047674e+00, 1.333485e-01, 1.295641e-01, 9.522309e-01, 1.200126e+00, 2.472641e-02, 5.640965e-02, 1.526593e+00, 6.397643e-01, 9.150561e-01, 8.979383e-01, 6.90344…
2.000000e+00	2.623986e-01, 1.074576e+00, 1.048192e+00, 6.025761e-02, 1.905034e+00, 6.047422e-01, 1.156292e+00, 1.141677e+00, 1.026543e+00, 8.800689e-02, 8.885686e-02, 6.837099e-01, 2.871457e-01, 1.307131e-02, 7.655587e-02, 3.900573e-01, 1.665172e+00, 9.078924e-01, 9.295874e-02, 1.016558e-01, 8.975560e-01, 9.197785e-01, 1.291250e-02, 4.189780e-02, 1.303641e+00, 6.405700e-01, 9.120905e-01, 9.017227e-01, 5.46182…
0.000000e+00	9.565629e-01, 1.421549e+00, 1.667971e+00, 2.285502e+00, 2.126670e+00, 3.992836e-01, 1.262048e-01, 4.834203e-01, 3.073961e-01, 2.293944e-01, 1.815554e+00, 2.430758e-01, 4.507868e-02, 1.196964e+00, 1.564626e-01, 2.073266e+00, 2.111002e+00, 4.709269e-01, 1.733167e+00, 2.294833e+00, 1.535672e+00, 2.671664e+00, 9.423247e-01, 1.562036e+00, 2.185256e+00, 4.073780e-01, 4.457229e-01, 2.699249e+00, 2.78077…
2.000000e-01	5.567871e-01, 1.065937e+00, 1.516121e+00, 1.480650e+00, 2.092889e+00, 3.305917e-01, 5.037902e-01, 7.696170e-01, 2.296358e-01, 5.728254e-01, 1.483506e+00, 4.276440e-01, 3.691956e-02, 6.064202e-01, 5.283119e-01, 1.533733e+00, 2.223456e+00, 6.952501e-01, 1.044372e+00, 1.735671e+00, 1.346226e+00, 1.628320e+00, 9.698812e-01, 1.330200e+00, 2.107348e+00, 5.251266e-01, 4.561470e-01, 1.904729e+00, 2.48962…
4.000000e-01	4.666903e-01, 1.073554e+00, 1.927981e+00, 1.071704e+00, 2.020288e+00, 2.480566e-01, 7.879050e-01, 1.031155e+00, 2.174232e-01, 7.374973e-01, 1.227156e+00, 4.143252e-01, 2.841377e-02, 3.322352e-01, 6.959515e-01, 1.242296e+00, 1.663458e+00, 7.830449e-01, 6.633956e-01, 1.152327e+00, 1.198569e+00, 1.226829e+00, 7.316898e-01, 1.673932e+00, 2.018005e+00, 4.600390e-01, 6.052410e-01, 1.978378e+00, 2.46825…
6.000000e-01	3.632147e-01, 1.234480e+00, 1.744050e+00, 7.679201e-01, 1.528706e+00, 1.931667e-01, 7.578936e-01, 9.247063e-01, 2.557534e-01, 7.884928e-01, 8.516103e-01, 4.259360e-01, 2.573255e-02, 2.898782e-01, 8.616613e-01, 1.119164e+00, 2.025647e+00, 9.262694e-01, 6.983781e-01, 8.840083e-01, 1.101144e+00, 9.414645e-01, 7.486892e-01, 1.580390e+00, 1.653753e+00, 4.856698e-01, 5.870148e-01, 1.572414e+00, 2.69044…
8.000000e-01	3.332174e-01, 7.602842e-01, 2.017879e+00, 5.820909e-01, 1.699194e+00, 1.617551e-01, 8.337090e-01, 1.118237e+00, 2.920422e-01, 7.288869e-01, 5.497695e-01, 4.305865e-01, 2.753208e-02, 2.437786e-01, 9.759684e-01, 7.800066e-01, 1.931528e+00, 9.398924e-01, 3.890229e-01, 8.194591e-01, 8.363623e-01, 7.688083e-01, 6.339852e-01, 1.750747e+00, 1.261858e+00, 5.548389e-01, 9.388706e-01, 1.266441e+00, 2.32840…
1.000000e+00	4.679752e-01, 8.887538e-01, 2.170245e+00, 3.623168e-01, 1.759062e+00, 1.310320e-01, 5.432749e-01, 1.302779e+00, 3.770949e-01, 6.541422e-01, 3.760399e-01, 4.479007e-01, 1.043503e-01, 2.288673e-01, 8.035746e-01, 7.358413e-01, 1.672089e+00, 9.674214e-01, 3.688636e-01, 5.964516e-01, 7.170904e-01, 8.249413e-01, 5.544710e-01, 1.430651e+00, 1.859463e+00, 4.881167e-01, 7.938955e-01, 1.106869e+00, 2.65405…
1.200000e+00	5.083848e-01, 9.337515e-01, 2.095354e+00, 3.532134e-01, 1.256155e+00, 1.266200e-01, 5.093163e-01, 1.336870e+00, 4.534702e-01, 5.697886e-01, 2.691799e-01, 5.370782e-01, 2.025224e-01, 2.059720e-01, 8.415730e-01, 5.623909e-01, 1.696097e+00, 1.132482e+00, 2.410830e-01, 3.117286e-01, 6.311979e-01, 8.239797e-01, 4.344084e-01, 2.121717e+00, 1.568234e+00, 5.204812e-01, 8.717481e-01, 6.793095e-01, 2.15487…
1.400000e+00	7.321096e-01, 7.375470e-01, 2.011430e+00, 1.744098e-01, 1.540378e+00, 1.309976e-01, 5.591373e-01, 1.383636e+00, 5.562513e-01, 3.875970e-01, 1.886079e-01, 5.337316e-01, 3.060959e-01, 2.316894e-01, 8.852776e-01, 4.598051e-01, 1.717515e+00, 1.137034e+00, 1.826995e-01, 2.149895e-01, 7.630708e-01, 7.889388e-01, 2.463337e-01, 2.114086e+00, 1.212041e+00, 4.635235e-01, 9.056071e-01, 7.396811e-01, 2.67967…
1.600000e+00	8.660824e-01, 7.375666e-01, 2.296464e+00, 1.482551e-01, 1.250875e+00, 1.427425e-01, 7.549845e-01, 1.098170e+00, 5.859657e-01, 3.733849e-01, 1.142045e-01, 4.809478e-01, 4.824753e-01, 2.686453e-01, 8.531528e-01, 3.841357e-01, 1.762473e+00, 1.056945e+00, 1.735672e-01, 1.574742e-01, 8.712225e-01, 1.205177e+00, 1.249554e-01, 1.583100e+00, 7.320817e-01, 4.495921e-01, 9.542807e-01, 5.762851e-01, 1.84948…
1.800000e+00	8.989869e-01, 8.568161e-01, 1.878283e+00, 1.128227e-01, 9.986670e-01, 1.739717e-01, 8.021706e-01, 1.454577e+00, 6.757592e-01, 2.705946e-01, 9.028749e-02, 4.202491e-01, 7.375126e-01, 2.609742e-01, 1.001119e+00, 3.094554e-01, 1.931075e+00, 6.589554e-01, 1.439928e-01, 1.075316e-01, 7.904158e-01, 1.455271e+00, 7.732531e-02, 1.777140e+00, 5.847660e-01, 4.069074e-01, 9.252964e-01, 7.858540e-01, 1.91156…
2.000000e+00	8.326337e-01, 1.010955e+00, 2.374428e+00, 7.060260e-02, 1.291515e+00, 2.667456e-01, 1.042453e+00, 1.263228e+00, 7.008579e-01, 2.718073e-01, 6.721336e-02, 4.450514e-01, 7.647959e-01, 2.279072e-01, 9.351585e-01, 2.227880e-01, 1.489208e+00, 4.688452e-01, 1.874712e-01, 5.227244e-02, 9.298642e-01, 1.404929e+00, 4.239234e-02, 1.806079e+00, 4.935960e-01, 3.701759e-01, 1.068201e+00, 8.486932e-01, 1.58817…
0.000000e+00	2.298641e+00, 1.192798e+00, 3.140628e-01, 1.645573e+00, 2.046210e+00, 3.107289e+00, 1.294206e+00, 1.880873e+00, 1.452976e+00, 1.255381e+00, 1.234287e+00, 2.562441e+00, 2.145733e+00, 5.808831e-02, 1.657204e+00, 1.117179e+00, 3.017573e+00, 4.095730e-01, 1.980539e+00, 1.991919e+00, 1.473809e-01, 5.678393e-01, 7.746071e-01, 1.302576e+00, 2.410104e+00, 2.394512e-01, 7.886998e-01, 7.575655e-01, 2.43154…
2.000000e-01	1.112992e+00, 1.478140e+00, 2.894186e-01, 1.229456e+00, 1.522532e+00, 2.220824e+00, 8.985538e-01, 1.941505e+00, 1.055046e+00, 7.881253e-01, 9.690866e-01, 1.520745e+00, 1.426100e+00, 2.797697e-01, 1.135736e+00, 9.088039e-01, 2.421510e+00, 5.915563e-01, 2.064109e+00, 1.211989e+00, 5.161853e-01, 7.505315e-01, 6.606435e-01, 1.277060e+00, 2.390187e+00, 1.302031e-01, 5.853341e-01, 7.265050e-01, 4.89773…
4.000000e-01	6.971772e-01, 1.528221e+00, 2.409674e-01, 8.631815e-01, 1.397030e+00, 1.869146e+00, 8.558856e-01, 1.529539e+00, 1.046563e+00, 6.361668e-01, 8.684200e-01, 1.028028e+00, 1.576885e+00, 2.977835e-01, 8.754339e-01, 7.662282e-01, 1.882214e+00, 7.849551e-01, 1.910211e+00, 9.443274e-01, 7.620318e-01, 9.851299e-01, 5.052357e-01, 1.741039e+00, 2.018468e+00, 2.566420e-01, 4.361060e-01, 9.157718e-01, 7.51933…
6.000000e-01	5.387215e-01, 1.418498e+00, 2.353238e-01, 5.894326e-01, 1.505379e+00, 1.289955e+00, 8.572246e-01, 1.622155e+00, 8.399588e-01, 5.035061e-01, 1.038465e+00, 1.022354e+00, 1.492233e+00, 1.957468e-01, 5.368207e-01, 4.854556e-01, 1.593066e+00, 1.008229e+00, 1.732705e+00, 5.800381e-01, 6.801387e-01, 1.048676e+00, 2.883345e-01, 1.410533e+00, 1.747727e+00, 3.897482e-01, 6.647821e-01, 8.276041e-01, 1.19249…
8.000000e-01	4.106676e-01, 1.146335e+00, 2.649872e-01, 4.537456e-01, 1.405254e+00, 1.232670e+00, 1.072584e+00, 1.496454e+00, 7.511598e-01, 3.678977e-01, 8.507707e-01, 9.331324e-01, 1.216453e+00, 1.170924e-01, 7.753731e-01, 4.749543e-01, 1.243412e+00, 9.218445e-01, 1.860683e+00, 4.305343e-01, 8.163553e-01, 1.201893e+00, 1.326207e-01, 1.650660e+00, 1.644287e+00, 4.280663e-01, 6.935986e-01, 1.023009e+00, 1.37708…
1.000000e+00	4.453392e-01, 9.693883e-01, 5.365239e-01, 3.462033e-01, 1.321464e+00, 7.495928e-01, 1.032347e+00, 1.497448e+00, 8.032559e-01, 3.001875e-01, 8.944456e-01, 7.053779e-01, 1.256883e+00, 9.825696e-02, 7.577335e-01, 4.233708e-01, 9.643706e-01, 6.887983e-01, 1.775428e+00, 2.517062e-01, 9.452146e-01, 1.139517e+00, 9.309761e-02, 2.044167e+00, 1.200345e+00, 4.565078e-01, 8.595698e-01, 7.949905e-01, 1.31540…
1.200000e+00	4.666255e-01, 8.796053e-01, 8.739851e-01, 4.129656e-01, 1.731306e+00, 7.156567e-01, 1.178103e+00, 1.129583e+00, 5.690141e-01, 3.496191e-01, 8.664560e-01, 7.054262e-01, 1.169033e+00, 1.347439e-01, 8.840314e-01, 2.612558e-01, 8.897446e-01, 1.247177e+00, 1.337231e+00, 1.885804e-01, 9.970745e-01, 1.290378e+00, 4.946173e-02, 1.699332e+00, 1.059451e+00, 5.316954e-01, 9.341720e-01, 5.788089e-01, 1.17061…
1.400000e+00	6.382698e-01, 9.933968e-01, 9.657185e-01, 5.076999e-01, 1.748199e+00, 5.316801e-01, 1.098043e+00, 8.742475e-01, 7.341801e-01, 5.492923e-01, 7.812110e-01, 5.142446e-01, 1.001052e+00, 1.223495e-01, 7.240459e-01, 2.456821e-01, 6.936236e-01, 8.448911e-01, 1.350923e+00, 1.240325e-01, 1.081812e+00, 1.346407e+00, 2.943399e-02, 1.629453e+00, 8.300158e-01, 4.538155e-01, 6.559014e-01, 7.604088e-01, 1.09361…
1.600000e+00	5.709751e-01, 8.534395e-01, 1.330490e+00, 4.841324e-01, 1.648979e+00, 4.698037e-01, 1.068721e+00, 7.678214e-01, 7.546657e-01, 8.447970e-01, 7.086091e-01, 5.689289e-01, 1.012572e+00, 1.373920e-01, 5.286764e-01, 2.509943e-01, 7.181820e-01, 6.053334e-01, 1.225678e+00, 8.561110e-02, 1.184539e+00, 1.224225e+00, 3.002479e-02, 1.326958e+00, 5.683796e-01, 4.883149e-01, 8.270384e-01, 9.687910e-01, 8.95734…
1.800000e+00	5.522154e-01, 1.108335e+00, 1.574755e+00, 6.169767e-01, 1.729836e+00, 4.039477e-01, 1.296265e+00, 5.237606e-01, 7.620698e-01, 9.166800e-01, 7.274995e-01, 4.973765e-01, 9.336944e-01, 7.972133e-02, 4.095491e-01, 1.962745e-01, 7.486897e-01, 5.199611e-01, 1.177048e+00, 5.608802e-02, 1.097329e+00, 1.087625e+00, 3.480698e-02, 2.026176e+00, 4.705213e-01, 4.919103e-01, 9.682042e-01, 1.074215e+00, 8.81956…
2.000000e+00	4.392465e-01, 1.359501e+00, 1.311320e+00, 6.275042e-01, 1.586680e+00, 3.271325e-01, 1.249180e+00, 4.707326e-01, 8.449591e-01, 8.706245e-01, 6.048167e-01, 6.376418e-01, 1.000468e+00, 6.788672e-02, 3.475053e-01, 1.697022e-01, 8.606176e-01, 3.035862e-01, 9.135877e-01, 3.116716e-02, 1.039709e+00, 9.588670e-01, 8.400147e-02, 1.891775e+00, 3.281922e-01, 4.897171e-01, 9.301433e-01, 1.155887e+00, 5.97656…
0.000000e+00	2.103201e+00, 1.843899e+00, 2.414140e+00, 7.746239e-01, 2.408867e+00, 1.329561e+00, 2.446242e-01, 9.010762e-01, 9.570145e-01, 1.120676e-01, 8.843030e-01, 1.975580e+00, 1.610493e+00, 1.665567e+00, 3.037581e+00, 2.136298e-01, 6.963186e-01, 1.298632e+00, 2.614069e+00, 1.745179e+00, 1.011335e+00, 2.403511e-01, 2.783657e+00, 2.258812e+00, 1.455174e+00, 1.406093e+00, 1.176172e+00, 1.618679e+00, 2.69424…
2.000000e-01	1.361851e+00, 1.158550e+00, 2.255432e+00, 7.506428e-01, 2.477063e+00, 8.141534e-01, 1.211286e-01, 6.278282e-01, 1.213132e+00, 4.464618e-01, 7.227894e-01, 1.594119e+00, 1.210442e+00, 1.163518e+00, 1.811652e+00, 3.846502e-01, 6.328876e-01, 1.244835e+00, 2.283206e+00, 1.058534e+00, 6.053265e-01, 1.452381e-01, 1.645130e+00, 2.742066e+00, 1.573910e+00, 1.098009e+00, 1.003138e+00, 1.575384e+00, 2.35106…
4.000000e-01	1.107320e+00, 8.905592e-01, 2.558564e+00, 7.883853e-01, 2.082617e+00, 7.308191e-01, 1.071154e-01, 5.095898e-01, 1.165859e+00, 6.725963e-01, 8.725415e-01, 8.803640e-01, 1.098672e+00, 1.124344e+00, 1.161954e+00, 3.600832e-01, 6.264609e-01, 1.397225e+00, 2.164727e+00, 7.519732e-01, 3.380919e-01, 1.539009e-01, 1.579394e+00, 2.437459e+00, 1.399888e+00, 8.007445e-01, 8.942360e-01, 1.001709e+00, 2.28156…
6.000000e-01	9.645102e-01, 6.460788e-01, 2.306057e+00, 8.111143e-01, 1.632230e+00, 4.467719e-01, 7.105410e-02, 3.519841e-01, 1.070605e+00, 8.902609e-01, 7.319792e-01, 8.917346e-01, 8.660289e-01, 7.174696e-01, 6.892434e-01, 3.377221e-01, 5.848795e-01, 1.171214e+00, 1.886476e+00, 5.367217e-01, 1.601439e-01, 1.752642e-01, 1.235764e+00, 2.090974e+00, 1.354273e+00, 6.057378e-01, 8.988266e-01, 8.154723e-01, 1.75081…
8.000000e-01	9.267332e-01, 6.457531e-01, 1.923761e+00, 8.389006e-01, 1.590494e+00, 4.243279e-01, 4.632741e-02, 2.389765e-01, 1.078357e+00, 1.067030e+00, 7.762069e-01, 7.922010e-01, 8.542781e-01, 3.611485e-01, 3.614636e-01, 3.109331e-01, 5.566622e-01, 1.260556e+00, 1.497301e+00, 3.610819e-01, 8.946021e-02, 2.353852e-01, 1.225129e+00, 2.137606e+00, 1.152648e+00, 4.709443e-01, 8.018977e-01, 5.681738e-01, 1.41353…
1.000000e+00	1.017124e+00, 5.690463e-01, 2.243286e+00, 7.651239e-01, 1.715629e+00, 2.782657e-01, 2.472501e-02, 2.195015e-01, 1.059732e+00, 1.215018e+00, 7.053869e-01, 8.362610e-01, 9.779381e-01, 2.458560e-01, 2.618169e-01, 2.473753e-01, 6.001559e-01, 9.055237e-01, 1.238860e+00, 1.926967e-01, 9.177561e-02, 2.338658e-01, 9.974242e-01, 2.018729e+00, 9.183537e-01, 5.748571e-01, 7.072033e-01, 5.626500e-01, 1.13618…
1.200000e+00	9.360153e-01, 5.757283e-01, 1.999166e+00, 8.472166e-01, 1.653214e+00, 2.681983e-01, 1.881725e-02, 1.441362e-01, 9.144585e-01, 1.418427e+00, 6.708357e-01, 6.194150e-01, 1.027953e+00, 1.341481e-01, 1.566560e-01, 1.888927e-01, 5.438536e-01, 8.607782e-01, 1.195122e+00, 1.401632e-01, 1.142327e-01, 2.945675e-01, 8.679928e-01, 1.972771e+00, 6.173728e-01, 7.282354e-01, 9.428108e-01, 4.572483e-01, 1.06910…
1.400000e+00	9.463875e-01, 8.355041e-01, 2.431415e+00, 8.094190e-01, 1.785869e+00, 1.987794e-01, 1.548417e-02, 1.561027e-01, 9.516136e-01, 1.563388e+00, 6.435331e-01, 5.643614e-01, 1.111160e+00, 7.538740e-02, 9.888543e-02, 2.276664e-01, 5.997284e-01, 5.652026e-01, 1.283782e+00, 9.119900e-02, 1.479970e-01, 3.047736e-01, 9.899389e-01, 1.922824e+00, 4.074819e-01, 6.520679e-01, 8.658527e-01, 8.002070e-01, 1.15477…
1.600000e+00	9.200148e-01, 8.649769e-01, 2.340640e+00, 7.373870e-01, 1.348438e+00, 1.694813e-01, 1.010770e-02, 1.266784e-01, 1.000921e+00, 1.762328e+00, 6.766140e-01, 5.934910e-01, 9.172150e-01, 4.876969e-02, 5.920967e-02, 1.683436e-01, 6.524363e-01, 4.037047e-01, 9.798860e-01, 6.462050e-02, 1.963602e-01, 3.376260e-01, 9.030047e-01, 1.960365e+00, 2.795629e-01, 6.172420e-01, 9.703529e-01, 8.067904e-01, 9.52482…
1.800000e+00	8.350740e-01, 1.013491e+00, 2.166378e+00, 6.826518e-01, 1.446873e+00, 1.445911e-01, 1.012315e-02, 1.185151e-01, 9.339579e-01, 1.530834e+00, 6.099252e-01, 6.884766e-01, 8.375991e-01, 2.843426e-02, 3.630893e-02, 1.877330e-01, 7.126962e-01, 3.239218e-01, 1.026332e+00, 4.985287e-02, 1.834371e-01, 2.554522e-01, 8.935192e-01, 1.981148e+00, 2.823711e-01, 6.496969e-01, 8.789450e-01, 1.057265e+00, 8.25461…
2.000000e+00	3.898048e-01, 1.164092e+00, 2.127551e+00, 7.002372e-01, 1.681165e+00, 1.307347e-01, 7.282336e-03, 1.453680e-01, 7.973657e-01, 1.457554e+00, 4.020330e-01, 6.453268e-01, 7.126001e-01, 1.656168e-02, 1.732713e-02, 1.269885e-01, 8.322332e-01, 2.141856e-01, 8.794235e-01, 2.538498e-02, 2.332003e-01, 3.309814e-01, 7.952002e-01, 1.434490e+00, 1.893000e-01, 5.763690e-01, 8.710196e-01, 1.185849e+00, 8.80486…
0.000000e+00	2.783777e+00, 3.084004e+00, 5.864874e-01, 9.940597e-01, 2.327660e+00, 2.777805e+00, 3.137186e+00, 2.365144e+00, 2.508302e+00, 1.327376e+00, 2.072273e+00, 2.827139e+00, 7.300399e-01, 6.254241e-01, 1.549350e+00, 2.705279e+00, 1.718661e+00, 1.718364e+00, 1.418668e+00, 6.547148e-01, 1.044664e+00, 2.162621e+00, 2.224750e+00, 8.304586e-01, 1.152228e+00, 1.394344e+00, 9.991817e-01, 2.371602e-01, 1.99507…
2.000000e-01	1.767719e+00, 2.001385e+00, 4.289180e-01, 6.984181e-01, 1.902207e+00, 2.099152e+00, 2.203587e+00, 2.544321e+00, 1.860451e+00, 7.683459e-01, 1.824108e+00, 1.580630e+00, 9.724285e-01, 6.267287e-01, 1.510960e+00, 2.242190e+00, 1.479280e+00, 1.307536e+00, 1.348705e+00, 6.678675e-01, 1.210135e+00, 1.709401e+00, 1.461053e+00, 8.141496e-01, 1.328872e+00, 1.034402e+00, 7.319785e-01, 1.783438e-01, 1.87962…
4.000000e-01	7.363803e-01, 1.210308e+00, 3.870189e-01, 4.836793e-01, 1.805655e+00, 1.562521e+00, 2.104550e+00, 2.007318e+00, 2.173189e+00, 6.675957e-01, 1.504663e+00, 1.221639e+00, 1.054365e+00, 6.544516e-01, 1.121893e+00, 1.952530e+00, 1.429800e+00, 1.286873e+00, 1.176568e+00, 6.566056e-01, 1.055452e+00, 9.721579e-01, 9.516617e-01, 5.529374e-01, 1.323268e+00, 8.017887e-01, 5.084706e-01, 1.615884e-01, 1.41703…
6.000000e-01	6.037907e-01, 8.749175e-01, 2.249088e-01, 2.914099e-01, 1.561847e+00, 1.165726e+00, 1.615156e+00, 1.656227e+00, 1.484144e+00, 5.601724e-01, 1.110993e+00, 8.864824e-01, 9.279181e-01, 5.557801e-01, 1.101070e+00, 1.359469e+00, 1.312979e+00, 1.154220e+00, 9.881667e-01, 5.846789e-01, 9.556106e-01, 9.439558e-01, 4.771674e-01, 4.668715e-01, 1.151848e+00, 6.164410e-01, 4.668813e-01, 1.614490e-01, 1.63726…
8.000000e-01	7.330118e-01, 7.126844e-01, 2.523026e-01, 2.700122e-01, 1.309089e+00, 9.485621e-01, 1.182773e+00, 1.338513e+00, 1.126927e+00, 3.333816e-01, 8.244122e-01, 6.413526e-01, 1.237435e+00, 4.154838e-01, 1.267698e+00, 1.243307e+00, 1.314176e+00, 1.230234e+00, 8.923176e-01, 4.917305e-01, 9.709812e-01, 8.759721e-01, 2.336407e-01, 3.441853e-01, 1.072620e+00, 4.471753e-01, 6.287301e-01, 1.576243e-01, 1.97257…
1.000000e+00	7.671243e-01, 7.729464e-01, 4.697116e-01, 2.008866e-01, 1.029721e+00, 8.104304e-01, 1.091415e+00, 1.383579e+00, 1.117368e+00, 3.059218e-01, 5.953018e-01, 4.363825e-01, 1.039455e+00, 3.686315e-01, 7.995599e-01, 9.687280e-01, 1.096585e+00, 9.516487e-01, 8.394973e-01, 5.171567e-01, 8.294649e-01, 1.186183e+00, 1.643601e-01, 2.976352e-01, 8.255825e-01, 3.857185e-01, 7.080800e-01, 2.779959e-01, 2.11402…
1.200000e+00	7.146378e-01, 9.151420e-01, 6.965707e-01, 2.003658e-01, 1.151057e+00, 9.062175e-01, 1.080851e+00, 1.287305e+00, 1.003077e+00, 2.522604e-01, 5.853150e-01, 4.679997e-01, 1.031606e+00, 3.798297e-01, 1.059555e+00, 8.152277e-01, 1.105490e+00, 5.694916e-01, 9.933322e-01, 3.794412e-01, 1.000253e+00, 1.076743e+00, 7.635784e-02, 2.277934e-01, 5.138976e-01, 3.453712e-01, 7.157233e-01, 6.368641e-01, 1.72211…
1.400000e+00	5.788277e-01, 1.087880e+00, 9.009591e-01, 3.226068e-01, 1.179625e+00, 8.075452e-01, 1.230865e+00, 8.532203e-01, 9.482088e-01, 2.844038e-01, 5.219619e-01, 4.286943e-01, 9.826110e-01, 3.364109e-01, 9.603968e-01, 6.028062e-01, 7.055272e-01, 4.100279e-01, 8.643837e-01, 2.553887e-01, 8.680280e-01, 1.331296e+00, 4.205704e-02, 1.441436e-01, 3.518759e-01, 3.826198e-01, 8.293781e-01, 7.461407e-01, 1.76429…
1.600000e+00	6.371785e-01, 1.153583e+00, 1.127010e+00, 3.316891e-01, 1.134016e+00, 6.571605e-01, 1.014021e+00, 9.355091e-01, 8.944381e-01, 4.912391e-01, 4.388099e-01, 3.750495e-01, 1.128662e+00, 3.377769e-01, 1.191228e+00, 4.919347e-01, 9.192461e-01, 2.948711e-01, 1.231425e+00, 1.625581e-01, 7.554265e-01, 1.453037e+00, 2.836464e-02, 1.175919e-01, 2.890356e-01, 3.518924e-01, 9.759269e-01, 1.000006e+00, 1.77738…
1.800000e+00	4.616451e-01, 1.092865e+00, 1.105456e+00, 4.284462e-01, 1.097466e+00, 8.540727e-01, 1.372402e+00, 6.327627e-01, 9.869128e-01, 7.262917e-01, 4.432433e-01, 4.293597e-01, 9.854124e-01, 3.299930e-01, 8.614099e-01, 4.040593e-01, 9.113433e-01, 2.103289e-01, 1.122149e+00, 1.249090e-01, 9.651405e-01, 1.392070e+00, 2.586333e-02, 9.242684e-02, 2.597820e-01, 3.018805e-01, 8.651516e-01, 1.091201e+00, 1.20988…
2.000000e+00	3.461975e-01, 1.165164e+00, 1.192851e+00, 3.878727e-01, 9.883972e-01, 7.520361e-01, 1.406670e+00, 6.373386e-01, 1.046844e+00, 5.839595e-01, 3.417746e-01, 4.249114e-01, 8.501580e-01, 2.548900e-01, 8.521794e-01, 3.318593e-01, 9.744030e-01, 1.552248e-01, 7.511373e-01, 7.077873e-02, 9.762033e-01, 1.566088e+00, 3.862237e-02, 7.023426e-02, 2.203631e-01, 3.113768e-01, 9.955593e-01, 1.106661e+00, 1.10838…
0.000000e+00	5.360686e-01, 2.381546e+00, 8.516265e-01, 1.510820e+00, 8.983782e-01, 8.125765e-01, 1.633465e+00, 8.930396e-01, 1.338993e+00, 1.873484e+00, 3.167130e+00, 5.305841e-01, 1.524590e+00, 1.252594e+00, 1.023023e+00, 2.234281e+00, 5.143571e-01, 2.759104e+00, 4.523128e-01, 1.499988e+00, 1.279914e+00, 2.235549e+00, 1.710976e+00, 1.459602e+00, 1.411305e+00, 7.404198e-01, 1.806051e+00, 1.103179e+00, 1.63574…
2.000000e-01	2.752957e-01, 1.742743e+00, 1.061646e+00, 1.279960e+00, 7.670709e-01, 1.042839e+00, 1.275864e+00, 5.542910e-01, 1.832355e+00, 1.657106e+00, 1.716966e+00, 4.711314e-01, 1.255102e+00, 1.029135e+00, 7.713402e-01, 1.573169e+00, 4.518858e-01, 2.787967e+00, 7.974744e-01, 1.012217e+00, 9.280045e-01, 2.329257e+00, 1.593243e+00, 1.913751e+00, 1.478431e+00, 6.011561e-01, 1.104662e+00, 6.822823e-01, 1.61524…
4.000000e-01	2.657938e-01, 1.028899e+00, 9.680830e-01, 1.218878e+00, 7.737026e-01, 1.078788e+00, 1.368738e+00, 4.187741e-01, 1.436940e+00, 1.775757e+00, 1.245340e+00, 4.283995e-01, 1.317143e+00, 6.582400e-01, 1.008471e+00, 1.317213e+00, 4.039788e-01, 1.882627e+00, 8.611184e-01, 1.011774e+00, 1.071565e+00, 2.330429e+00, 1.143905e+00, 1.636678e+00, 1.385537e+00, 4.908349e-01, 8.070401e-01, 4.304098e-01, 1.16900…
6.000000e-01	5.438410e-01, 6.409683e-01, 1.003487e+00, 9.213364e-01, 1.019616e+00, 1.170273e+00, 1.607661e+00, 2.987248e-01, 1.482529e+00, 1.606791e+00, 7.321805e-01, 4.304198e-01, 1.252877e+00, 5.996794e-01, 8.880018e-01, 1.306532e+00, 2.946195e-01, 1.867452e+00, 1.101460e+00, 6.850870e-01, 1.055741e+00, 2.006842e+00, 8.910704e-01, 1.735250e+00, 1.601094e+00, 5.889588e-01, 4.955261e-01, 4.184845e-01, 1.08716…
8.000000e-01	7.115556e-01, 4.518308e-01, 7.265101e-01, 9.607721e-01, 9.912483e-01, 1.232961e+00, 1.436615e+00, 1.851929e-01, 1.110132e+00, 1.410790e+00, 8.922296e-01, 4.631881e-01, 1.262824e+00, 3.542866e-01, 8.908700e-01, 8.591345e-01, 3.079549e-01, 1.766070e+00, 1.164939e+00, 7.242694e-01, 9.062723e-01, 1.673423e+00, 9.860727e-01, 1.903877e+00, 1.205827e+00, 5.314616e-01, 4.246511e-01, 2.944496e-01, 1.46494…
1.000000e+00	8.790252e-01, 4.092069e-01, 7.952757e-01, 8.079792e-01, 1.108086e+00, 1.196642e+00, 1.241044e+00, 1.462559e-01, 9.550446e-01, 1.536786e+00, 9.023765e-01, 4.265129e-01, 1.182739e+00, 3.407698e-01, 9.960164e-01, 7.745789e-01, 3.209400e-01, 1.098061e+00, 1.179942e+00, 4.395859e-01, 9.782416e-01, 1.861932e+00, 8.760943e-01, 2.059857e+00, 7.924711e-01, 3.751277e-01, 4.124799e-01, 2.018386e-01, 1.60428…
1.200000e+00	8.568239e-01, 3.535428e-01, 6.670446e-01, 8.390865e-01, 1.142608e+00, 1.257920e+00, 1.560007e+00, 1.002129e-01, 6.888744e-01, 1.224534e+00, 7.101933e-01, 4.722634e-01, 1.212572e+00, 2.854683e-01, 9.236087e-01, 4.866760e-01, 2.365818e-01, 1.043365e+00, 1.380331e+00, 2.782376e-01, 8.681203e-01, 1.587276e+00, 7.072552e-01, 2.178992e+00, 6.167810e-01, 4.447253e-01, 6.544729e-01, 2.550333e-01, 1.83672…
1.400000e+00	1.037231e+00, 5.896467e-01, 6.485956e-01, 7.819090e-01, 1.100095e+00, 1.080375e+00, 1.357421e+00, 6.147609e-02, 7.622120e-01, 1.483920e+00, 7.216703e-01, 3.448780e-01, 1.206899e+00, 2.901829e-01, 9.957450e-01, 4.549268e-01, 3.097962e-01, 6.807575e-01, 1.136021e+00, 1.973939e-01, 9.585775e-01, 1.630542e+00, 5.663628e-01, 1.852113e+00, 4.709260e-01, 3.984784e-01, 8.468719e-01, 4.587173e-01, 1.79916…
1.600000e+00	9.206706e-01, 8.433696e-01, 7.836857e-01, 6.473333e-01, 9.827422e-01, 9.842510e-01, 1.475819e+00, 5.527025e-02, 6.358905e-01, 2.009151e+00, 7.327340e-01, 4.655902e-01, 1.209989e+00, 2.624627e-01, 9.887204e-01, 2.852044e-01, 2.825000e-01, 5.710939e-01, 8.989828e-01, 1.216634e-01, 9.387252e-01, 1.764200e+00, 4.571000e-01, 1.997800e+00, 3.369353e-01, 3.274460e-01, 9.900109e-01, 7.441941e-01, 1.81775…
1.800000e+00	8.054879e-01, 1.050847e+00, 7.534786e-01, 7.232747e-01, 9.089033e-01, 9.928802e-01, 1.336150e+00, 3.969538e-02, 6.378783e-01, 1.670467e+00, 4.644086e-01, 4.075812e-01, 1.079985e+00, 2.866728e-01, 9.895211e-01, 2.887080e-01, 3.201436e-01, 3.925997e-01, 1.364718e+00, 7.585523e-02, 1.049763e+00, 1.788144e+00, 4.302582e-01, 1.941333e+00, 2.249662e-01, 3.426315e-01, 8.353855e-01, 8.842793e-01, 1.83952…
2.000000e+00	7.327372e-01, 9.529439e-01, 8.489646e-01, 7.907124e-01, 1.077319e+00, 8.405567e-01, 1.140998e+00, 3.097019e-02, 7.001433e-01, 1.771455e+00, 6.178733e-01, 4.635915e-01, 1.057978e+00, 3.073667e-01, 8.526935e-01, 2.215157e-01, 3.037609e-01, 2.283900e-01, 1.220951e+00, 5.572257e-02, 1.032748e+00, 1.882531e+00, 5.382552e-01, 1.696626e+00, 1.499521e-01, 4.200485e-01, 1.040208e+00, 1.069847e+00, 1.37786…
0.000000e+00	1.266893e+00, 1.627646e+00, 1.865721e-01, 2.701252e+00, 2.348035e+00, 2.316629e+00, 1.765555e+00, 1.315825e+00, 1.361892e+00, 5.597355e-01, 2.296361e+00, 8.948477e-01, 1.518843e+00, 2.479298e+00, 1.996565e+00, 2.635387e+00, 1.473819e+00, 2.111723e+00, 6.658274e-01, 1.762865e+00, 4.299597e-01, 3.110497e+00, 1.578045e+00, 2.602237e+00, 2.024861e-01, 1.079229e+00, 2.451887e+00, 2.409202e+00, 1.96077…
2.000000e-01	9.473457e-01, 1.221931e+00, 1.893599e-01, 1.726035e+00, 1.592188e+00, 1.634024e+00, 1.502260e+00, 1.457983e+00, 1.867775e+00, 5.447541e-01, 1.572358e+00, 5.213606e-01, 1.077866e+00, 1.606709e+00, 1.239334e+00, 2.425209e+00, 1.488141e+00, 1.555712e+00, 7.441180e-01, 1.231811e+00, 2.557402e-01, 1.959464e+00, 1.356384e+00, 2.382027e+00, 5.064797e-01, 7.678342e-01, 2.093276e+00, 1.491110e+00, 1.40550…
4.000000e-01	7.378562e-01, 9.077897e-01, 1.634125e-01, 1.375507e+00, 1.962073e+00, 1.224598e+00, 1.390295e+00, 1.270944e+00, 1.639212e+00, 5.333716e-01, 8.819692e-01, 4.852005e-01, 1.188866e+00, 9.255037e-01, 7.607010e-01, 1.800507e+00, 1.271120e+00, 1.229224e+00, 8.886721e-01, 8.744791e-01, 2.027695e-01, 1.241049e+00, 1.196833e+00, 2.528108e+00, 6.486305e-01, 6.598429e-01, 1.450546e+00, 7.725129e-01, 1.07125…
6.000000e-01	6.720159e-01, 7.079143e-01, 1.723047e-01, 1.012276e+00, 1.460746e+00, 1.017227e+00, 1.674311e+00, 1.064822e+00, 1.811005e+00, 4.860262e-01, 7.981071e-01, 5.054748e-01, 9.072489e-01, 7.065763e-01, 4.976445e-01, 1.401845e+00, 9.333257e-01, 1.075185e+00, 7.665921e-01, 7.646019e-01, 2.136251e-01, 1.233890e+00, 1.000963e+00, 2.099919e+00, 7.265534e-01, 5.646703e-01, 8.280635e-01, 6.646774e-01, 1.11345…
8.000000e-01	7.800634e-01, 8.542636e-01, 4.112553e-01, 6.590801e-01, 1.397913e+00, 8.249799e-01, 1.300079e+00, 1.080828e+00, 1.467047e+00, 4.787371e-01, 4.855075e-01, 6.237224e-01, 8.124453e-01, 3.243594e-01, 2.437592e-01, 1.072296e+00, 1.100738e+00, 6.511536e-01, 7.907701e-01, 8.334816e-01, 3.166399e-01, 1.053593e+00, 8.490677e-01, 1.849663e+00, 7.414457e-01, 5.242391e-01, 4.639874e-01, 7.980869e-01, 1.98584…
1.000000e+00	8.013159e-01, 1.014249e+00, 6.682428e-01, 6.557887e-01, 1.570348e+00, 6.992195e-01, 9.108069e-01, 7.627542e-01, 1.074816e+00, 5.289749e-01, 3.585462e-01, 5.608127e-01, 7.972133e-01, 2.170074e-01, 2.071587e-01, 7.836753e-01, 1.192181e+00, 5.134291e-01, 7.303217e-01, 5.493670e-01, 5.177809e-01, 9.034000e-01, 6.834200e-01, 2.475479e+00, 5.842160e-01, 6.157768e-01, 5.924175e-01, 9.609149e-01, 3.86912…
1.200000e+00	6.098212e-01, 1.070843e+00, 9.399166e-01, 5.583519e-01, 1.610795e+00, 5.097656e-01, 8.418420e-01, 1.061398e+00, 9.971664e-01, 6.091835e-01, 3.234295e-01, 6.230559e-01, 7.569075e-01, 1.448941e-01, 1.202527e-01, 6.153450e-01, 1.129784e+00, 3.637295e-01, 6.690589e-01, 3.898645e-01, 5.413478e-01, 7.143570e-01, 3.499346e-01, 2.048045e+00, 4.837153e-01, 5.408110e-01, 6.445414e-01, 1.132145e+00, 7.12022…
1.400000e+00	4.155715e-01, 1.096872e+00, 1.184917e+00, 3.679728e-01, 2.031916e+00, 3.994489e-01, 4.252770e-01, 1.074331e+00, 8.323691e-01, 7.932981e-01, 2.519365e-01, 6.563431e-01, 7.457852e-01, 7.549746e-02, 2.011315e-01, 6.337834e-01, 1.208257e+00, 2.209361e-01, 5.379584e-01, 2.712750e-01, 6.437969e-01, 6.608721e-01, 3.163371e-01, 1.891076e+00, 3.576942e-01, 5.791243e-01, 7.351802e-01, 9.993047e-01, 8.77954…
1.600000e+00	3.890069e-01, 1.415188e+00, 1.573744e+00, 4.326984e-01, 1.710149e+00, 3.605906e-01, 4.213578e-01, 9.627820e-01, 9.555805e-01, 6.772560e-01, 1.723093e-01, 7.384848e-01, 7.181983e-01, 5.979985e-02, 2.297626e-01, 4.336396e-01, 1.184951e+00, 1.900808e-01, 4.902848e-01, 1.644453e-01, 5.433368e-01, 5.270600e-01, 2.833062e-01, 2.446793e+00, 5.060862e-01, 5.966683e-01, 6.909263e-01, 1.092991e+00, 9.73433…
1.800000e+00	3.176033e-01, 1.449691e+00, 1.396948e+00, 3.002327e-01, 1.609038e+00, 2.692302e-01, 2.571046e-01, 9.895978e-01, 8.724950e-01, 5.501268e-01, 1.262569e-01, 5.062191e-01, 5.550830e-01, 3.767689e-02, 2.567880e-01, 3.670634e-01, 1.344994e+00, 1.505492e-01, 4.143915e-01, 1.223258e-01, 5.184177e-01, 5.306992e-01, 2.702712e-01, 2.280439e+00, 6.860276e-01, 5.752674e-01, 8.458599e-01, 1.303775e+00, 9.53167…
2.000000e+00	2.410617e-01, 1.272062e+00, 1.697735e+00, 2.184492e-01, 1.828203e+00, 2.134407e-01, 1.654206e-01, 1.106339e+00, 9.421474e-01, 6.954273e-01, 9.595593e-02, 6.874083e-01, 4.793579e-01, 2.104122e-02, 2.783819e-01, 3.140859e-01, 1.272792e+00, 1.253542e-01, 3.011475e-01, 8.676096e-02, 5.817820e-01, 4.000084e-01, 2.673375e-01, 1.470609e+00, 8.062618e-01, 4.802977e-01, 9.543183e-01, 1.083696e+00, 9.11492…
0.000000e+00	1.840766e+00, 3.192097e+00, 2.114943e+00, 3.715311e-01, 2.475558e+00, 2.888458e+00, 7.315437e-01, 1.894497e+00, 1.143972e+00, 6.244705e-01, 1.315117e+00, 1.655967e+00, 1.211563e+00, 8.859705e-01, 2.648906e+00, 1.870831e+00, 3.147376e+00, 1.514799e+00, 9.321632e-01, 1.060584e+00, 1.870541e+00, 1.314126e+00, 1.447625e+00, 1.243468e+00, 1.199041e+00, 4.576105e-01, 3.937242e-01, 2.001155e+00, 1.53478…
2.000000e-01	9.960894e-01, 2.274190e+00, 1.659914e+00, 2.538463e-01, 1.882815e+00, 2.120612e+00, 6.407569e-01, 1.541031e+00, 9.447791e-01, 5.190703e-01, 1.034363e+00, 1.661370e+00, 9.208239e-01, 7.047658e-01, 2.032689e+00, 1.796554e+00, 2.250491e+00, 1.174734e+00, 7.469006e-01, 8.583269e-01, 1.666509e+00, 1.246308e+00, 8.113610e-01, 1.461592e+00, 8.953605e-01, 2.494389e-01, 5.902588e-01, 1.189915e+00, 1.96954…
4.000000e-01	6.705061e-01, 1.522399e+00, 1.446110e+00, 1.764009e-01, 1.354202e+00, 1.255813e+00, 7.506656e-01, 1.571862e+00, 8.565709e-01, 3.537551e-01, 7.789576e-01, 8.609123e-01, 7.440218e-01, 6.371098e-01, 1.300425e+00, 1.275707e+00, 2.284935e+00, 8.455104e-01, 8.237509e-01, 7.287514e-01, 1.261577e+00, 1.123987e+00, 3.807966e-01, 1.790440e+00, 7.847939e-01, 1.686762e-01, 7.732034e-01, 9.864401e-01, 2.08428…
6.000000e-01	4.670834e-01, 1.163790e+00, 9.937859e-01, 1.195248e-01, 1.079406e+00, 1.009153e+00, 6.931190e-01, 1.529139e+00, 8.561266e-01, 2.559788e-01, 4.799410e-01, 5.604132e-01, 7.552962e-01, 6.646182e-01, 1.224792e+00, 9.264434e-01, 1.867183e+00, 8.638434e-01, 6.048344e-01, 5.624421e-01, 1.004987e+00, 1.235888e+00, 2.685585e-01, 1.937450e+00, 5.305510e-01, 1.302876e-01, 8.807113e-01, 9.569066e-01, 1.90246…
8.000000e-01	3.622178e-01, 1.338886e+00, 9.512375e-01, 9.627135e-02, 1.014685e+00, 1.107819e+00, 1.014890e+00, 1.672159e+00, 7.670656e-01, 2.172565e-01, 3.083434e-01, 4.011640e-01, 7.558553e-01, 6.079761e-01, 1.203330e+00, 7.620604e-01, 2.223735e+00, 5.796035e-01, 6.991804e-01, 4.890184e-01, 9.658290e-01, 1.461671e+00, 1.189553e-01, 1.870002e+00, 4.900318e-01, 9.217376e-02, 6.808652e-01, 9.154075e-01, 2.13498…
1.000000e+00	2.535209e-01, 1.242719e+00, 7.314060e-01, 6.035372e-02, 8.924568e-01, 1.035824e+00, 9.772132e-01, 1.465340e+00, 7.243242e-01, 1.667004e-01, 2.853514e-01, 3.012692e-01, 6.890622e-01, 4.937831e-01, 1.126752e+00, 6.301471e-01, 1.399648e+00, 4.360415e-01, 5.252090e-01, 2.999429e-01, 9.120628e-01, 1.426865e+00, 5.727602e-02, 1.991724e+00, 4.869804e-01, 1.469180e-01, 1.020192e+00, 9.758066e-01, 2.15757…
1.200000e+00	2.149659e-01, 1.202912e+00, 7.237942e-01, 4.390005e-02, 1.080440e+00, 1.436996e+00, 1.222827e+00, 1.247246e+00, 7.555139e-01, 1.782742e-01, 1.937063e-01, 2.554459e-01, 5.054239e-01, 4.490078e-01, 8.994049e-01, 4.405420e-01, 1.565760e+00, 2.878976e-01, 4.176547e-01, 2.322044e-01, 8.607586e-01, 1.603918e+00, 4.761111e-02, 2.115305e+00, 5.629240e-01, 1.810322e-01, 9.260297e-01, 1.141662e+00, 1.84152…
1.400000e+00	1.554484e-01, 1.361157e+00, 6.423356e-01, 2.962742e-02, 9.108165e-01, 1.126774e+00, 1.151266e+00, 1.725298e+00, 8.505756e-01, 1.424135e-01, 1.299576e-01, 2.952312e-01, 5.200135e-01, 3.791173e-01, 1.060655e+00, 4.165878e-01, 2.103251e+00, 1.947193e-01, 3.954966e-01, 1.369365e-01, 7.918198e-01, 1.854037e+00, 2.182172e-02, 1.279544e+00, 6.706978e-01, 1.893309e-01, 1.054203e+00, 1.051618e+00, 1.69587…
1.600000e+00	1.349123e-01, 1.340411e+00, 5.025722e-01, 2.301774e-02, 9.460576e-01, 1.216421e+00, 1.304546e+00, 1.338545e+00, 8.311664e-01, 1.549758e-01, 9.446132e-02, 3.353484e-01, 4.514907e-01, 3.829139e-01, 7.798912e-01, 3.828265e-01, 1.616733e+00, 2.108184e-01, 2.133150e-01, 1.078352e-01, 9.647248e-01, 1.726910e+00, 1.424027e-02, 1.720115e+00, 9.204594e-01, 3.114083e-01, 8.130415e-01, 1.297184e+00, 1.24538…
1.800000e+00	1.131598e-01, 1.237262e+00, 4.203845e-01, 2.001381e-02, 1.084210e+00, 1.245631e+00, 1.437866e+00, 1.240464e+00, 8.800916e-01, 1.446964e-01, 6.578875e-02, 3.684535e-01, 4.750727e-01, 3.153264e-01, 8.751955e-01, 2.739599e-01, 1.491900e+00, 2.982494e-01, 2.014057e-01, 7.174778e-02, 9.493451e-01, 1.594654e+00, 1.218793e-02, 1.854424e+00, 9.867042e-01, 2.543888e-01, 9.382039e-01, 1.112918e+00, 1.05831…
2.000000e+00	9.987022e-02, 1.557914e+00, 3.166704e-01, 1.523872e-02, 1.166413e+00, 1.180319e+00, 1.388535e+00, 1.623051e+00, 1.013230e+00, 1.437138e-01, 4.436313e-02, 3.977084e-01, 3.544745e-01, 2.442665e-01, 7.465791e-01, 2.242959e-01, 1.851323e+00, 4.616707e-01, 1.229309e-01, 4.457537e-02, 9.640643e-01, 1.596644e+00, 1.022971e-02, 1.875228e+00, 1.153490e+00, 3.208851e-01, 7.788785e-01, 1.112570e+00, 7.78206…
0.000000e+00	1.555382e+00, 3.796626e-01, 1.463256e+00, 1.288100e+00, 7.854908e-01, 2.271771e+00, 7.547099e-01, 2.201935e-01, 1.814771e+00, 1.968899e+00, 1.556911e+00, 1.851990e+00, 2.268497e+00, 2.573830e+00, 1.168224e+00, 1.933352e-01, 1.317720e+00, 1.491342e+00, 9.034523e-01, 7.169580e-01, 2.939986e+00, 2.915911e+00, 1.455810e+00, 2.907599e+00, 1.620467e+00, 9.310993e-01, 2.651345e+00, 2.210328e+00, 4.02012…
2.000000e-01	1.532462e+00, 3.252316e-01, 1.050929e+00, 8.943130e-01, 8.975910e-01, 2.366093e+00, 1.159388e+00, 5.194908e-01, 1.848486e+00, 1.745136e+00, 1.189112e+00, 1.346229e+00, 1.586695e+00, 1.448245e+00, 6.926055e-01, 2.411507e-01, 1.109733e+00, 1.263996e+00, 1.092977e+00, 4.880701e-01, 1.970212e+00, 2.074993e+00, 1.104543e+00, 2.359203e+00, 1.266238e+00, 8.004794e-01, 1.376260e+00, 1.728156e+00, 3.58168…
4.000000e-01	1.216094e+00, 3.119077e-01, 9.674582e-01, 6.766062e-01, 1.036304e+00, 1.712207e+00, 1.232136e+00, 5.569155e-01, 2.253976e+00, 1.525995e+00, 7.979250e-01, 9.426536e-01, 1.385441e+00, 7.664488e-01, 5.022868e-01, 2.769356e-01, 8.590677e-01, 1.059525e+00, 1.242256e+00, 3.757862e-01, 1.458353e+00, 1.940837e+00, 6.266275e-01, 2.538015e+00, 8.618258e-01, 6.460946e-01, 9.253041e-01, 1.044230e+00, 2.60346…
6.000000e-01	1.140978e+00, 4.840182e-01, 7.526688e-01, 7.042038e-01, 1.216714e+00, 1.749372e+00, 1.086169e+00, 3.949355e-01, 1.797210e+00, 1.402954e+00, 8.883051e-01, 7.733520e-01, 1.185525e+00, 5.425454e-01, 3.283801e-01, 2.314535e-01, 6.424225e-01, 8.691183e-01, 1.243666e+00, 2.080052e-01, 1.403425e+00, 2.047646e+00, 4.451255e-01, 2.245760e+00, 6.626526e-01, 6.351497e-01, 8.347369e-01, 8.925035e-01, 1.98516…
8.000000e-01	1.004046e+00, 5.319415e-01, 5.238043e-01, 6.703835e-01, 1.241833e+00, 1.329592e+00, 1.440953e+00, 4.351619e-01, 1.492614e+00, 1.680221e+00, 7.545326e-01, 8.200036e-01, 1.066336e+00, 2.903249e-01, 1.689349e-01, 2.349843e-01, 7.703267e-01, 5.759117e-01, 1.177845e+00, 1.433729e-01, 1.279671e+00, 1.480232e+00, 4.249175e-01, 2.321339e+00, 4.937969e-01, 5.500984e-01, 5.954445e-01, 1.133548e+00, 1.66771…
1.000000e+00	1.115973e+00, 9.810687e-01, 5.562730e-01, 4.218038e-01, 1.591609e+00, 1.245296e+00, 1.282682e+00, 3.584511e-01, 1.031024e+00, 1.676995e+00, 7.061447e-01, 6.957214e-01, 9.671997e-01, 1.711796e-01, 1.078531e-01, 1.739533e-01, 7.023112e-01, 4.965572e-01, 9.722313e-01, 9.295720e-02, 1.248086e+00, 1.677772e+00, 5.137887e-01, 1.840663e+00, 3.641308e-01, 5.056057e-01, 4.826105e-01, 1.202555e+00, 1.23148…
1.200000e+00	7.813124e-01, 1.135461e+00, 6.221795e-01, 5.478270e-01, 1.475875e+00, 1.025084e+00, 1.460677e+00, 3.655369e-01, 1.025758e+00, 1.463909e+00, 6.005047e-01, 8.208727e-01, 8.040155e-01, 1.002597e-01, 6.392698e-02, 1.406186e-01, 6.813076e-01, 3.069573e-01, 9.175039e-01, 6.499213e-02, 8.404619e-01, 1.296746e+00, 5.345790e-01, 2.215990e+00, 2.852035e-01, 5.756955e-01, 6.084766e-01, 1.151607e+00, 1.25631…
1.400000e+00	6.547245e-01, 1.033419e+00, 6.938578e-01, 7.172392e-01, 1.818502e+00, 7.400742e-01, 1.231338e+00, 3.445166e-01, 8.841461e-01, 1.593712e+00, 3.754001e-01, 6.568057e-01, 5.338340e-01, 5.298534e-02, 3.778953e-02, 1.748853e-01, 1.165333e+00, 2.339207e-01, 6.058224e-01, 4.076347e-02, 1.122198e+00, 1.206494e+00, 5.036446e-01, 1.954983e+00, 2.818408e-01, 7.656472e-01, 6.682218e-01, 1.341821e+00, 1.25395…
1.600000e+00	5.002188e-01, 8.992478e-01, 1.250225e+00, 4.163443e-01, 1.402188e+00, 5.415792e-01, 1.177260e+00, 4.570363e-01, 8.056060e-01, 1.504737e+00, 3.400361e-01, 6.828313e-01, 5.262301e-01, 3.471960e-02, 2.493735e-02, 1.238666e-01, 8.737497e-01, 1.318302e-01, 5.403876e-01, 2.331863e-02, 1.103461e+00, 8.691653e-01, 6.347972e-01, 2.229212e+00, 3.966659e-01, 5.672779e-01, 7.550386e-01, 1.151396e+00, 1.57049…
1.800000e+00	4.343843e-01, 1.236108e+00, 1.452099e+00, 4.698565e-01, 1.653373e+00, 4.169898e-01, 9.961455e-01, 7.512471e-01, 7.584223e-01, 1.794955e+00, 2.251329e-01, 6.172483e-01, 3.654512e-01, 1.919951e-02, 1.369614e-02, 1.211939e-01, 9.800167e-01, 1.155852e-01, 4.475516e-01, 1.904823e-02, 9.213552e-01, 9.029961e-01, 5.829371e-01, 2.015255e+00, 5.448872e-01, 5.567984e-01, 8.892053e-01, 1.330035e+00, 1.57359…
2.000000e+00	3.112877e-01, 1.449890e+00, 1.241670e+00, 3.473800e-01, 1.528913e+00, 4.372417e-01, 5.928352e-01, 9.520763e-01, 8.260648e-01, 1.535403e+00, 1.557849e-01, 7.131068e-01, 4.885894e-01, 1.320382e-02, 8.284273e-03, 1.222926e-01, 1.247264e+00, 9.354156e-02, 2.807708e-01, 1.447734e-02, 9.234176e-01, 7.697128e-01, 4.718295e-01, 1.841700e+00, 7.809519e-01, 5.805208e-01, 9.648224e-01, 1.171850e+00, 1.44646…
0.000000e+00	1.530809e+00, 2.658561e+00, 1.103283e+00, 2.989875e+00, 2.914563e+00, 2.272087e+00, 1.675633e+00, 1.853386e+00, 2.326738e+00, 2.640861e+00, 2.355945e+00, 1.596114e+00, 2.471470e+00, 7.128850e-01, 1.750276e+00, 8.491610e-01, 2.574031e-02, 9.705512e-01, 1.518948e+00, 1.796984e+00, 9.559100e-01, 1.542434e-01, 1.677357e+00, 3.078069e-01, 1.782447e+00, 8.311901e-01, 1.152418e-02, 1.267815e+00, 1.29371…
2.000000e-01	7.779949e-01, 2.495049e+00, 7.948320e-01, 2.140724e+00, 1.840650e+00, 1.633913e+00, 1.154245e+00, 1.031531e+00, 1.825680e+00, 2.166502e+00, 1.991694e+00, 1.033149e+00, 1.542477e+00, 5.814097e-01, 1.549063e+00, 7.640312e-01, 3.352901e-02, 8.833148e-01, 1.556132e+00, 1.396699e+00, 4.919562e-01, 1.151522e-01, 1.204339e+00, 2.176776e-01, 1.747831e+00, 5.108380e-01, 6.938047e-03, 9.543736e-01, 1.10641…
4.000000e-01	4.599262e-01, 1.214574e+00, 9.064599e-01, 1.745626e+00, 1.621329e+00, 1.137204e+00, 6.623583e-01, 5.712103e-01, 1.679079e+00, 2.153257e+00, 1.388511e+00, 5.965922e-01, 1.455242e+00, 6.476926e-01, 1.369796e+00, 5.847277e-01, 2.866120e-02, 1.020860e+00, 1.685721e+00, 8.692882e-01, 3.778775e-01, 1.860218e-01, 1.195420e+00, 1.586779e-01, 1.709453e+00, 3.822115e-01, 4.788222e-03, 6.588053e-01, 1.06104…
6.000000e-01	3.012425e-01, 8.911805e-01, 7.267987e-01, 1.501075e+00, 1.177935e+00, 1.005198e+00, 4.075293e-01, 5.124778e-01, 1.260616e+00, 1.537730e+00, 1.056421e+00, 4.374287e-01, 1.249715e+00, 4.938344e-01, 1.114961e+00, 5.081406e-01, 2.747412e-02, 1.133828e+00, 1.422024e+00, 5.678080e-01, 1.606959e-01, 5.255615e-01, 1.051728e+00, 1.193155e-01, 1.592985e+00, 2.984381e-01, 3.840793e-03, 6.244873e-01, 1.37837…
8.000000e-01	3.789825e-01, 8.080647e-01, 7.005263e-01, 1.426132e+00, 1.475390e+00, 9.152798e-01, 3.565388e-01, 2.810245e-01, 1.237396e+00, 1.595603e+00, 1.304341e+00, 4.564487e-01, 1.100258e+00, 3.806107e-01, 1.005172e+00, 3.558448e-01, 2.883152e-02, 1.191649e+00, 1.813733e+00, 3.658989e-01, 1.490044e-01, 8.441590e-01, 1.025055e+00, 8.513163e-02, 1.435672e+00, 2.974127e-01, 1.714861e-02, 6.036748e-01, 1.49773…
1.000000e+00	5.444830e-01, 6.082560e-01, 1.150034e+00, 1.209824e+00, 1.382909e+00, 6.808383e-01, 4.525124e-01, 2.298042e-01, 9.786653e-01, 1.407398e+00, 9.868406e-01, 4.300921e-01, 1.340352e+00, 3.611793e-01, 9.208488e-01, 3.287890e-01, 4.560358e-02, 1.039634e+00, 1.440771e+00, 2.534758e-01, 1.790101e-01, 1.008998e+00, 1.044409e+00, 6.440327e-02, 1.124792e+00, 3.915350e-01, 1.360750e-01, 5.080582e-01, 1.48537…
1.200000e+00	8.121577e-01, 7.104480e-01, 1.045937e+00, 9.995285e-01, 1.313164e+00, 6.992974e-01, 6.363644e-01, 1.970878e-01, 7.192833e-01, 1.494219e+00, 8.314089e-01, 3.556410e-01, 1.173734e+00, 2.703113e-01, 1.060401e+00, 2.286989e-01, 5.547731e-02, 1.026490e+00, 1.563278e+00, 1.734999e-01, 3.704421e-01, 1.385180e+00, 8.303478e-01, 5.255494e-02, 9.589771e-01, 3.032887e-01, 3.709318e-01, 4.839094e-01, 2.27770…
1.400000e+00	8.301738e-01, 8.552023e-01, 1.584811e+00, 8.851718e-01, 1.275949e+00, 6.319076e-01, 9.174854e-01, 1.027244e-01, 4.858357e-01, 1.570057e+00, 7.530779e-01, 4.630189e-01, 1.207613e+00, 2.816463e-01, 1.049955e+00, 2.669779e-01, 8.121788e-02, 6.609533e-01, 1.195240e+00, 1.225153e-01, 5.977592e-01, 1.328491e+00, 7.826060e-01, 4.324047e-02, 5.823268e-01, 3.679040e-01, 5.461607e-01, 7.048037e-01, 2.03595…
1.600000e+00	7.321065e-01, 9.458622e-01, 1.599208e+00, 8.585995e-01, 1.249550e+00, 7.640781e-01, 9.467461e-01, 7.033782e-02, 4.097786e-01, 1.492515e+00, 7.221834e-01, 4.014259e-01, 1.112174e+00, 2.893564e-01, 1.042535e+00, 1.456239e-01, 1.292926e-01, 4.591571e-01, 1.417705e+00, 6.859267e-02, 6.187815e-01, 1.373913e+00, 7.110903e-01, 2.993508e-02, 4.349228e-01, 3.659370e-01, 6.217421e-01, 8.961104e-01, 1.97965…
1.800000e+00	5.492835e-01, 1.079382e+00, 1.849465e+00, 9.408235e-01, 1.024998e+00, 6.152954e-01, 9.894140e-01, 5.297931e-02, 5.480193e-01, 1.624613e+00, 7.555270e-01, 4.477664e-01, 9.801465e-01, 3.038620e-01, 9.702313e-01, 1.639236e-01, 1.993211e-01, 3.564574e-01, 1.478976e+00, 4.601270e-02, 8.053813e-01, 1.408408e+00, 7.137429e-01, 2.564701e-02, 2.796323e-01, 3.424432e-01, 8.727770e-01, 1.009876e+00, 1.95452…
2.000000e+00	4.112162e-01, 1.330319e+00, 1.907204e+00, 7.336376e-01, 1.224096e+00, 6.199321e-01, 1.167661e+00, 4.943617e-02, 5.112919e-01, 1.679614e+00, 6.825865e-01, 4.137360e-01, 8.611273e-01, 3.071847e-01, 8.885903e-01, 1.128769e-01, 3.138026e-01, 2.582928e-01, 1.239956e+00, 2.919652e-02, 9.017970e-01, 1.661446e+00, 7.124538e-01, 2.073054e-02, 2.206282e-01, 3.001931e-01, 9.591838e-01, 1.154096e+00, 1.97286…
0.000000e+00	2.285730e+00, 3.887701e-01, 4.851449e-01, 1.076837e+00, 1.928533e+00, 1.479165e+00, 2.853749e+00, 9.402190e-01, 1.249647e+00, 1.662697e+00, 2.149386e+00, 1.721403e+00, 3.620159e-01, 2.621114e+00, 7.305920e-01, 2.700194e+00, 2.473224e+00, 8.360559e-02, 2.641348e+00, 2.351229e+00, 8.379846e-01, 9.629887e-02, 1.502267e+00, 1.553859e+00, 1.853779e+00, 1.739224e+00, 2.408200e+00, 2.566721e-01, 1.56875…
2.000000e-01	1.787607e+00, 7.969174e-01, 4.103999e-01, 9.474066e-01, 1.946738e+00, 1.140990e+00, 1.967362e+00, 1.072523e+00, 1.391251e+00, 1.506037e+00, 1.497787e+00, 1.092791e+00, 6.501716e-01, 1.736035e+00, 6.818512e-01, 2.589946e+00, 2.255226e+00, 4.128108e-01, 1.843559e+00, 1.554933e+00, 5.738970e-01, 5.701262e-02, 1.336023e+00, 1.500128e+00, 1.354247e+00, 1.092382e+00, 1.996921e+00, 5.382632e-01, 1.29544…
4.000000e-01	1.372790e+00, 9.901990e-01, 4.181813e-01, 5.968473e-01, 1.815289e+00, 8.064201e-01, 1.187334e+00, 1.061216e+00, 1.653583e+00, 1.087629e+00, 1.442781e+00, 7.953075e-01, 7.636002e-01, 7.748220e-01, 8.144668e-01, 2.323538e+00, 1.914067e+00, 6.056470e-01, 1.311807e+00, 1.004686e+00, 3.373973e-01, 4.563389e-02, 6.470353e-01, 2.038899e+00, 1.146272e+00, 8.733876e-01, 1.245505e+00, 6.667026e-01, 1.08415…
6.000000e-01	1.070021e+00, 1.208527e+00, 6.842689e-01, 4.130810e-01, 2.107894e+00, 8.389179e-01, 7.786478e-01, 1.392823e+00, 1.328507e+00, 9.748286e-01, 1.106798e+00, 7.360004e-01, 6.918022e-01, 5.225445e-01, 5.571361e-01, 1.514900e+00, 1.607356e+00, 5.226399e-01, 8.780244e-01, 8.405864e-01, 1.798625e-01, 4.955101e-02, 3.718324e-01, 1.559651e+00, 8.285607e-01, 8.209179e-01, 9.058481e-01, 9.455884e-01, 8.72715…
8.000000e-01	6.837639e-01, 1.040951e+00, 8.384813e-01, 2.938281e-01, 1.411038e+00, 5.232156e-01, 5.274909e-01, 1.122910e+00, 1.247739e+00, 9.153067e-01, 7.543389e-01, 6.636790e-01, 6.980586e-01, 3.371055e-01, 5.355969e-01, 1.379772e+00, 1.699198e+00, 3.087554e-01, 9.694286e-01, 9.179746e-01, 1.058433e-01, 4.733939e-02, 2.079013e-01, 1.938732e+00, 5.448515e-01, 7.046912e-01, 8.647771e-01, 1.013694e+00, 9.80693…
1.000000e+00	4.584405e-01, 1.380815e+00, 1.102392e+00, 1.767889e-01, 1.628507e+00, 4.076291e-01, 3.925331e-01, 1.327233e+00, 1.271904e+00, 5.769383e-01, 6.892732e-01, 7.393426e-01, 5.963186e-01, 1.689269e-01, 3.791891e-01, 9.386886e-01, 2.033674e+00, 2.305216e-01, 7.137639e-01, 7.580683e-01, 6.524542e-02, 7.157340e-02, 1.918466e-01, 2.182237e+00, 4.044362e-01, 7.796646e-01, 7.943522e-01, 7.807941e-01, 9.65589…
1.200000e+00	3.191504e-01, 1.240780e+00, 1.558949e+00, 1.481040e-01, 1.858485e+00, 3.377667e-01, 2.824096e-01, 1.390170e+00, 1.175894e+00, 5.687259e-01, 3.683978e-01, 7.163629e-01, 5.326710e-01, 1.230226e-01, 2.996686e-01, 8.777269e-01, 1.611093e+00, 2.210735e-01, 5.171274e-01, 4.527430e-01, 6.017345e-02, 1.252113e-01, 2.253137e-01, 2.050420e+00, 3.683433e-01, 6.547603e-01, 7.565184e-01, 1.193260e+00, 7.32182…
1.400000e+00	3.011750e-01, 1.099309e+00, 1.760419e+00, 9.638846e-02, 1.880176e+00, 2.756853e-01, 1.886994e-01, 1.160168e+00, 1.081387e+00, 3.353160e-01, 3.571329e-01, 6.198171e-01, 4.812552e-01, 6.770686e-02, 2.512042e-01, 7.413930e-01, 1.254131e+00, 1.542185e-01, 4.090863e-01, 3.899367e-01, 6.526290e-02, 1.546804e-01, 3.055627e-01, 1.775649e+00, 4.064035e-01, 6.175193e-01, 9.565588e-01, 1.143699e+00, 7.22335…
1.600000e+00	2.245035e-01, 1.316360e+00, 1.908604e+00, 7.964065e-02, 2.233745e+00, 2.058681e-01, 1.161889e-01, 1.388629e+00, 1.148660e+00, 3.543403e-01, 1.990782e-01, 5.841536e-01, 4.303124e-01, 4.734223e-02, 1.565615e-01, 5.028699e-01, 1.637577e+00, 1.049944e-01, 2.972326e-01, 2.671117e-01, 8.609697e-02, 1.559994e-01, 3.713927e-01, 1.885750e+00, 6.795449e-01, 5.971828e-01, 8.791749e-01, 1.026554e+00, 5.42594…
1.800000e+00	2.036153e-01, 1.267312e+00, 1.741566e+00, 4.979566e-02, 1.796275e+00, 1.905729e-01, 7.606462e-02, 1.456923e+00, 1.094963e+00, 3.400543e-01, 1.250564e-01, 6.432913e-01, 3.223389e-01, 2.600059e-02, 1.260793e-01, 4.491747e-01, 1.530946e+00, 1.089211e-01, 2.290370e-01, 1.902878e-01, 1.050549e-01, 1.638174e-01, 4.436960e-01, 1.706572e+00, 7.303862e-01, 5.088477e-01, 1.048512e+00, 1.166023e+00, 4.52091…
2.000000e+00	1.498485e-01, 1.134935e+00, 2.150045e+00, 4.093028e-02, 1.816890e+00, 1.569754e-01, 5.387961e-02, 1.427929e+00, 9.008998e-01, 3.011930e-01, 8.968547e-02, 7.793413e-01, 3.225734e-01, 1.757641e-02, 7.397368e-02, 3.471825e-01, 1.804885e+00, 2.062555e-01, 1.592051e-01, 1.149749e-01, 1.193404e-01, 1.937679e-01, 5.409584e-01, 1.690184e+00, 9.784360e-01, 6.009266e-01, 8.736142e-01, 1.005387e+00, 4.56472…
0.000000e+00	8.588280e-01, 2.772721e+00, 1.029982e-01, 1.740567e+00, 5.022035e-01, 2.483916e+00, 2.991082e+00, 1.407736e+00, 2.357100e+00, 5.607689e-03, 2.246122e+00, 1.454435e+00, 6.260063e-01, 2.493974e+00, 2.886166e+00, 2.502698e+00, 1.998387e+00, 7.310936e-01, 6.286829e-02, 1.029277e+00, 1.045419e+00, 1.143613e+00, 9.920078e-02, 1.756085e+00, 1.387547e+00, 8.829869e-01, 1.984053e+00, 1.358307e+00, 6.42919…
2.000000e-01	4.854984e-01, 2.145783e+00, 6.917832e-02, 1.319102e+00, 3.888205e-01, 2.634940e+00, 2.553811e+00, 1.199603e+00, 2.352944e+00, 1.103037e-01, 1.443032e+00, 8.487743e-01, 4.959283e-01, 1.963923e+00, 1.477132e+00, 1.733592e+00, 2.381457e+00, 8.413348e-01, 7.866515e-02, 8.717120e-01, 6.304306e-01, 1.349589e+00, 6.766446e-02, 1.506423e+00, 8.673519e-01, 6.335982e-01, 1.435868e+00, 1.089217e+00, 4.59276…
4.000000e-01	3.022778e-01, 2.244489e+00, 5.368175e-02, 8.920539e-01, 4.382063e-01, 2.343959e+00, 1.711717e+00, 1.377438e+00, 2.274812e+00, 1.463155e-01, 1.029297e+00, 4.646837e-01, 5.412280e-01, 1.387730e+00, 1.098630e+00, 1.764569e+00, 1.984985e+00, 6.409083e-01, 7.760428e-02, 8.572499e-01, 3.265542e-01, 1.571622e+00, 7.528657e-02, 1.688355e+00, 8.495217e-01, 4.166824e-01, 8.617306e-01, 1.021116e+00, 3.61992…
6.000000e-01	1.690633e-01, 1.569226e+00, 3.909471e-02, 6.612154e-01, 5.773297e-01, 2.412955e+00, 1.855489e+00, 1.672752e+00, 1.982105e+00, 2.148839e-01, 6.622773e-01, 5.397815e-01, 4.464403e-01, 7.915255e-01, 6.427784e-01, 1.134512e+00, 2.000601e+00, 6.230433e-01, 7.657959e-02, 6.190364e-01, 4.399505e-01, 1.313872e+00, 1.220812e-01, 1.515651e+00, 1.109888e+00, 3.947723e-01, 6.488923e-01, 1.146540e+00, 3.37057…
8.000000e-01	1.172977e-01, 1.676191e+00, 3.529343e-02, 3.459148e-01, 8.462439e-01, 1.819127e+00, 1.487029e+00, 1.465244e+00, 1.523873e+00, 1.757223e-01, 4.730205e-01, 6.186904e-01, 4.883708e-01, 5.161743e-01, 3.999436e-01, 1.042807e+00, 2.010021e+00, 6.343349e-01, 6.969573e-02, 5.900465e-01, 7.365771e-01, 1.662113e+00, 9.718242e-02, 1.888906e+00, 9.617698e-01, 4.933122e-01, 5.068309e-01, 1.014393e+00, 8.85834…
1.000000e+00	8.530561e-02, 1.791068e+00, 2.340886e-02, 2.892712e-01, 1.108568e+00, 1.746584e+00, 1.417107e+00, 1.455579e+00, 1.170369e+00, 1.692001e-01, 3.712449e-01, 6.060075e-01, 4.273046e-01, 1.971469e-01, 2.250022e-01, 7.089565e-01, 1.916353e+00, 8.413321e-01, 6.043109e-02, 4.498853e-01, 7.990202e-01, 1.703638e+00, 5.427371e-02, 1.679765e+00, 1.210278e+00, 4.394800e-01, 4.884477e-01, 1.309500e+00, 1.97260…
1.200000e+00	8.387934e-02, 1.530748e+00, 1.987565e-02, 2.147012e-01, 1.088235e+00, 2.072875e+00, 1.624802e+00, 1.644774e+00, 9.828539e-01, 1.732557e-01, 1.655322e-01, 5.853546e-01, 3.690363e-01, 1.525521e-01, 1.351213e-01, 6.951350e-01, 1.669087e+00, 6.788344e-01, 5.779825e-02, 2.791053e-01, 8.378369e-01, 1.722550e+00, 4.139300e-02, 1.551312e+00, 1.337125e+00, 5.595522e-01, 7.175432e-01, 1.028985e+00, 2.95095…
1.400000e+00	1.056257e-01, 1.165182e+00, 2.275592e-02, 1.466654e-01, 1.147269e+00, 1.343655e+00, 1.694214e+00, 1.146017e+00, 9.968950e-01, 1.869145e-01, 1.844292e-01, 6.258305e-01, 3.408175e-01, 9.829220e-02, 8.559733e-02, 4.912659e-01, 1.854739e+00, 9.000909e-01, 4.579528e-02, 1.874758e-01, 8.851501e-01, 1.295177e+00, 2.567167e-02, 1.976538e+00, 1.280083e+00, 5.531039e-01, 7.936950e-01, 1.205092e+00, 2.59278…
1.600000e+00	1.703485e-01, 1.174090e+00, 6.042855e-02, 9.867543e-02, 1.541335e+00, 1.140024e+00, 1.414056e+00, 1.325271e+00, 8.502465e-01, 2.203685e-01, 9.415387e-02, 5.122727e-01, 3.942713e-01, 6.196472e-02, 5.555809e-02, 4.630258e-01, 1.486018e+00, 8.930962e-01, 4.470501e-02, 1.708399e-01, 9.516585e-01, 1.360442e+00, 1.360114e-02, 1.736057e+00, 1.392396e+00, 5.034863e-01, 7.818005e-01, 1.086133e+00, 3.15933…
1.800000e+00	2.578863e-01, 8.176599e-01, 2.211545e-01, 6.911296e-02, 1.494438e+00, 1.155480e+00, 1.267297e+00, 1.064297e+00, 7.749141e-01, 1.914109e-01, 8.080561e-02, 5.661368e-01, 6.160712e-01, 3.015171e-02, 3.689139e-02, 3.884988e-01, 1.410864e+00, 1.017793e+00, 4.360204e-02, 9.543948e-02, 8.732170e-01, 1.106164e+00, 9.543039e-03, 1.722689e+00, 1.286327e+00, 5.634868e-01, 9.568306e-01, 9.033406e-01, 3.12777…
2.000000e+00	4.006271e-01, 1.101099e+00, 5.372502e-01, 6.396590e-02, 1.749407e+00, 7.911349e-01, 1.132804e+00, 1.441385e+00, 7.404980e-01, 1.559185e-01, 3.858675e-02, 7.042115e-01, 5.850496e-01, 2.073045e-02, 2.049138e-02, 2.834824e-01, 1.704927e+00, 9.168302e-01, 7.142701e-02, 6.525089e-02, 9.608417e-01, 1.253198e+00, 7.110983e-03, 1.910800e+00, 1.182703e+00, 5.749557e-01, 9.151821e-01, 9.212315e-01, 3.42398…
0.000000e+00	2.015361e+00, 2.678513e+00, 9.694113e-02, 1.807787e+00, 2.295022e+00, 5.779030e-01, 1.885966e+00, 2.029244e+00, 1.534476e+00, 1.424916e+00, 2.440615e+00, 3.142078e+00, 2.756260e+00, 2.839364e+00, 1.522678e+00, 2.214439e+00, 1.356193e+00, 3.535388e-01, 2.026697e+00, 1.139327e+00, 6.725897e-01, 2.342295e-01, 2.725938e+00, 1.242201e-01, 1.943512e+00, 1.479078e+00, 1.273554e+00, 1.657350e+00, 3.94177…
2.000000e-01	1.145326e+00, 2.347161e+00, 5.797394e-01, 1.182342e+00, 1.610770e+00, 3.936748e-01, 1.398272e+00, 1.547637e+00, 1.538338e+00, 1.074043e+00, 1.423515e+00, 1.544534e+00, 2.073895e+00, 1.583632e+00, 1.029683e+00, 1.884156e+00, 9.625504e-01, 5.411607e-01, 1.951890e+00, 1.105732e+00, 3.716099e-01, 1.720260e-01, 1.817528e+00, 9.480598e-02, 1.809841e+00, 1.092935e+00, 9.539287e-01, 1.442924e+00, 4.77156…
4.000000e-01	8.162719e-01, 1.995395e+00, 8.853120e-01, 9.347902e-01, 1.677576e+00, 3.207675e-01, 9.902151e-01, 1.548565e+00, 1.300996e+00, 7.707049e-01, 1.371487e+00, 1.123645e+00, 1.327491e+00, 1.062870e+00, 8.834228e-01, 2.119604e+00, 7.776111e-01, 8.556442e-01, 1.789548e+00, 6.827855e-01, 2.030776e-01, 1.737425e-01, 1.537989e+00, 6.419048e-02, 1.196853e+00, 7.964101e-01, 6.479782e-01, 1.161985e+00, 8.93248…
6.000000e-01	4.218550e-01, 1.556130e+00, 1.180230e+00, 1.012710e+00, 1.459543e+00, 2.921086e-01, 7.276383e-01, 1.145369e+00, 1.266668e+00, 6.916122e-01, 1.226078e+00, 1.014067e+00, 1.262672e+00, 6.565834e-01, 7.533478e-01, 1.404052e+00, 8.071927e-01, 7.646479e-01, 1.934998e+00, 6.653674e-01, 1.335669e-01, 1.530296e-01, 1.078850e+00, 5.071286e-02, 1.623149e+00, 8.229362e-01, 5.003672e-01, 1.234832e+00, 1.18711…
8.000000e-01	2.752431e-01, 1.378272e+00, 1.253801e+00, 6.470608e-01, 1.545282e+00, 2.817844e-01, 4.393155e-01, 8.187647e-01, 1.056760e+00, 7.334984e-01, 1.186181e+00, 9.140768e-01, 9.900950e-01, 4.658660e-01, 7.966676e-01, 1.141488e+00, 7.252846e-01, 9.029297e-01, 1.729989e+00, 7.281257e-01, 1.117781e-01, 2.432311e-01, 8.561799e-01, 3.603720e-02, 1.239566e+00, 7.010006e-01, 6.198047e-01, 9.525908e-01, 1.48610…
1.000000e+00	2.078635e-01, 1.201972e+00, 1.593137e+00, 8.153014e-01, 1.495047e+00, 2.172466e-01, 2.579325e-01, 4.768176e-01, 8.202588e-01, 1.081282e+00, 1.033197e+00, 6.273104e-01, 1.094913e+00, 2.998354e-01, 9.161724e-01, 9.611295e-01, 7.841028e-01, 9.993930e-01, 1.510776e+00, 6.087984e-01, 1.017812e-01, 4.282022e-01, 7.928745e-01, 2.966126e-02, 1.481613e+00, 5.358851e-01, 6.845009e-01, 9.705558e-01, 1.88673…
1.200000e+00	2.512361e-01, 1.071910e+00, 1.598954e+00, 7.583415e-01, 1.372846e+00, 1.777757e-01, 1.919246e-01, 4.458701e-01, 6.509137e-01, 1.138785e+00, 8.226340e-01, 6.871185e-01, 8.332270e-01, 3.299295e-01, 7.448651e-01, 7.889440e-01, 7.689266e-01, 9.107342e-01, 9.791112e-01, 4.558563e-01, 1.346408e-01, 6.103436e-01, 8.194789e-01, 2.710208e-02, 1.429958e+00, 5.284871e-01, 8.178717e-01, 7.665719e-01, 1.72182…
1.400000e+00	4.271121e-01, 8.015210e-01, 1.839225e+00, 7.338786e-01, 1.287569e+00, 2.244644e-01, 1.769808e-01, 4.100311e-01, 7.382865e-01, 1.343772e+00, 6.620647e-01, 5.207631e-01, 1.047257e+00, 2.692316e-01, 7.356336e-01, 6.862276e-01, 7.440639e-01, 1.056245e+00, 9.218824e-01, 3.017565e-01, 3.171984e-01, 6.860191e-01, 8.547727e-01, 2.323756e-02, 1.517581e+00, 4.598069e-01, 9.481399e-01, 7.270167e-01, 1.80907…
1.600000e+00	5.865208e-01, 7.671979e-01, 1.833974e+00, 6.588225e-01, 1.219859e+00, 2.520414e-01, 2.625552e-01, 4.263105e-01, 7.293383e-01, 1.260440e+00, 4.762005e-01, 4.926831e-01, 1.157936e+00, 2.494601e-01, 1.068606e+00, 5.778632e-01, 8.069790e-01, 1.041396e+00, 9.850831e-01, 2.201173e-01, 5.437142e-01, 9.821990e-01, 7.914610e-01, 1.227560e-02, 9.572424e-01, 3.898318e-01, 9.949182e-01, 6.912616e-01, 1.70129…
1.800000e+00	6.254038e-01, 7.659737e-01, 1.797712e+00, 6.358809e-01, 1.199052e+00, 2.226669e-01, 4.558062e-01, 4.215964e-01, 6.602785e-01, 1.292228e+00, 5.167300e-01, 5.578272e-01, 9.520830e-01, 2.370705e-01, 7.595558e-01, 3.777042e-01, 9.275479e-01, 7.166515e-01, 9.186287e-01, 1.489525e-01, 6.419621e-01, 1.056186e+00, 7.956552e-01, 1.129395e-02, 7.315856e-01, 4.507111e-01, 1.080548e+00, 7.732906e-01, 1.85714…
2.000000e+00	7.241087e-01, 1.085843e+00, 1.811508e+00, 5.293958e-01, 1.125979e+00, 3.360073e-01, 6.452858e-01, 4.922670e-01, 8.955042e-01, 1.486851e+00, 3.326139e-01, 5.095299e-01, 8.638029e-01, 2.733332e-01, 9.711258e-01, 3.474313e-01, 1.016884e+00, 6.486362e-01, 8.701924e-01, 1.031656e-01, 5.722396e-01, 1.154063e+00, 4.919487e-01, 1.012740e-02, 4.410223e-01, 3.663747e-01, 9.514997e-01, 7.777431e-01, 1.37907…
0.000000e+00	2.847887e+00, 1.872430e+00, 1.928997e+00, 1.410560e+00, 1.862732e+00, 2.160936e+00, 2.926440e+00, 3.581263e-01, 1.682068e+00, 2.703865e+00, 7.942169e-01, 1.702689e+00, 1.980181e+00, 7.898672e-01, 9.260004e-01, 2.384844e+00, 2.504808e+00, 2.233408e+00, 2.573403e+00, 1.598816e+00, 2.104696e+00, 1.841434e+00, 3.433988e+00, 2.242690e+00, 2.988509e+00, 2.271291e+00, 7.032599e-01, 9.231233e-01, 2.19490…
2.000000e-01	1.594648e+00, 1.567111e+00, 1.533437e+00, 9.866635e-01, 1.706024e+00, 1.536916e+00, 2.478553e+00, 6.756922e-01, 1.216287e+00, 2.208626e+00, 6.072716e-01, 1.226043e+00, 1.639985e+00, 5.165744e-01, 6.669737e-01, 2.097052e+00, 1.976396e+00, 1.661236e+00, 2.194736e+00, 1.618104e+00, 1.836917e+00, 1.396128e+00, 1.570700e+00, 2.156811e+00, 2.125035e+00, 1.562131e+00, 4.211249e-01, 7.050527e-01, 2.95116…
4.000000e-01	1.220667e+00, 1.000930e+00, 1.085089e+00, 7.025460e-01, 1.469255e+00, 1.185491e+00, 1.810177e+00, 9.135295e-01, 1.048053e+00, 1.757296e+00, 7.525743e-01, 9.923658e-01, 1.564256e+00, 3.550597e-01, 7.878990e-01, 2.352927e+00, 1.510981e+00, 1.822233e+00, 1.844593e+00, 1.124451e+00, 1.285558e+00, 1.010019e+00, 7.264924e-01, 2.449757e+00, 1.655828e+00, 1.277112e+00, 4.317875e-01, 5.319780e-01, 2.30182…
6.000000e-01	1.038626e+00, 6.527834e-01, 8.064177e-01, 5.019862e-01, 1.559481e+00, 1.105120e+00, 1.313974e+00, 9.240862e-01, 9.379332e-01, 2.071658e+00, 6.361608e-01, 7.585964e-01, 1.788139e+00, 3.635960e-01, 7.596516e-01, 2.045512e+00, 1.262761e+00, 1.592978e+00, 2.066049e+00, 1.138466e+00, 1.166849e+00, 7.796234e-01, 4.900253e-01, 1.755601e+00, 1.098733e+00, 1.056128e+00, 6.652931e-01, 3.307487e-01, 2.36060…
8.000000e-01	1.028384e+00, 4.780904e-01, 1.139041e+00, 5.409903e-01, 1.265679e+00, 8.458653e-01, 8.942382e-01, 8.453408e-01, 7.836385e-01, 1.702076e+00, 7.546978e-01, 6.187835e-01, 1.515829e+00, 2.684195e-01, 9.973905e-01, 1.243668e+00, 8.945026e-01, 1.188630e+00, 2.138096e+00, 8.433543e-01, 8.982840e-01, 7.162305e-01, 2.593038e-01, 1.791136e+00, 8.986967e-01, 7.791222e-01, 6.685367e-01, 2.411743e-01, 2.46735…
1.000000e+00	1.217752e+00, 5.465597e-01, 9.471681e-01, 4.679298e-01, 1.316337e+00, 8.502475e-01, 5.915745e-01, 7.450766e-01, 7.639939e-01, 1.573195e+00, 7.211130e-01, 6.200294e-01, 1.280860e+00, 2.911267e-01, 9.323208e-01, 1.397706e+00, 7.247626e-01, 8.346433e-01, 1.999091e+00, 6.510618e-01, 5.684532e-01, 8.009999e-01, 1.593857e-01, 1.786084e+00, 5.477901e-01, 7.412135e-01, 6.075539e-01, 3.489699e-01, 2.28070…
1.200000e+00	9.024335e-01, 8.230072e-01, 1.397569e+00, 5.632145e-01, 1.217231e+00, 6.666571e-01, 6.224488e-01, 5.595661e-01, 6.760839e-01, 1.466615e+00, 8.333210e-01, 4.850767e-01, 1.150565e+00, 2.958734e-01, 1.030738e+00, 1.001546e+00, 6.651609e-01, 5.668818e-01, 1.437076e+00, 6.808520e-01, 6.274115e-01, 1.000372e+00, 1.148024e-01, 1.873501e+00, 4.671751e-01, 5.103803e-01, 9.281695e-01, 6.002325e-01, 2.18985…
1.400000e+00	7.921050e-01, 9.781526e-01, 1.643577e+00, 6.259357e-01, 1.261700e+00, 6.843512e-01, 5.869926e-01, 3.394558e-01, 7.380592e-01, 1.467978e+00, 7.591432e-01, 4.475588e-01, 1.262587e+00, 2.727818e-01, 9.065956e-01, 7.631553e-01, 4.936505e-01, 4.550354e-01, 1.599030e+00, 4.862165e-01, 5.427931e-01, 1.126204e+00, 1.494457e-01, 1.944693e+00, 3.265679e-01, 4.766304e-01, 8.276411e-01, 8.124856e-01, 2.32325…
1.600000e+00	6.962536e-01, 1.107637e+00, 1.404453e+00, 6.950197e-01, 1.167736e+00, 7.305560e-01, 8.512345e-01, 3.375426e-01, 8.766399e-01, 1.521999e+00, 8.201857e-01, 4.159227e-01, 9.344170e-01, 3.419743e-01, 9.615732e-01, 7.528547e-01, 5.044325e-01, 3.521194e-01, 1.443404e+00, 3.729641e-01, 6.811329e-01, 1.316084e+00, 2.193168e-01, 1.812814e+00, 2.386091e-01, 3.904407e-01, 9.110034e-01, 9.215510e-01, 2.65065…
1.800000e+00	5.556752e-01, 1.321198e+00, 1.404180e+00, 6.753042e-01, 1.194637e+00, 6.697711e-01, 9.348055e-01, 2.483818e-01, 7.403790e-01, 1.316175e+00, 6.345722e-01, 4.089037e-01, 1.195485e+00, 2.804256e-01, 1.094684e+00, 5.990972e-01, 4.673810e-01, 2.219308e-01, 1.250584e+00, 2.406686e-01, 8.142953e-01, 1.609969e+00, 3.111674e-01, 1.887801e+00, 1.819570e-01, 3.418234e-01, 9.081399e-01, 1.148602e+00, 1.88135…
2.000000e+00	4.961250e-01, 1.128389e+00, 1.884671e+00, 7.547423e-01, 9.288239e-01, 7.270322e-01, 1.060834e+00, 1.795676e-01, 7.640513e-01, 1.292817e+00, 6.288347e-01, 4.507882e-01, 8.893851e-01, 2.600720e-01, 1.009636e+00, 3.509632e-01, 6.581933e-01, 1.607578e-01, 9.660851e-01, 1.301337e-01, 9.719295e-01, 1.381327e+00, 4.731383e-01, 2.075543e+00, 1.443104e-01, 3.522270e-01, 1.079979e+00, 1.023755e+00, 2.03819…
0.000000e+00	1.685560e+00, 2.500352e-01, 6.651646e-01, 8.784484e-01, 2.625008e+00, 1.290388e+00, 7.771132e-01, 2.324971e+00, 1.441699e-01, 1.588457e+00, 5.318800e-01, 2.606668e+00, 2.341230e+00, 3.578869e+00, 1.803056e+00, 2.486040e+00, 4.442280e-01, 9.319567e-01, 3.179690e+00, 2.197292e+00, 1.733808e+00, 2.262283e+00, 5.944619e-01, 7.750552e-01, 3.213867e+00, 3.141866e+00, 1.434167e+00, 1.373925e+00, 2.00125…
2.000000e-01	1.285212e+00, 4.366595e-01, 6.965461e-01, 8.796502e-01, 2.180940e+00, 9.824017e-01, 1.165780e+00, 1.615063e+00, 6.251199e-01, 1.128403e+00, 5.921229e-01, 2.048355e+00, 1.629582e+00, 1.954870e+00, 1.970365e+00, 2.571506e+00, 2.787892e-01, 9.645706e-01, 2.675457e+00, 1.671528e+00, 1.289310e+00, 1.515219e+00, 3.811639e-01, 6.218834e-01, 1.924471e+00, 2.008673e+00, 1.581912e+00, 1.158179e+00, 2.30121…
4.000000e-01	1.170293e+00, 4.479485e-01, 1.042573e+00, 7.002016e-01, 1.583057e+00, 7.651901e-01, 1.183657e+00, 1.288958e+00, 9.916436e-01, 8.480764e-01, 6.996833e-01, 1.267465e+00, 1.570141e+00, 1.232843e+00, 1.391078e+00, 1.947520e+00, 2.553966e-01, 1.061566e+00, 2.629724e+00, 1.177111e+00, 1.222726e+00, 1.242976e+00, 1.906693e-01, 5.166084e-01, 1.464455e+00, 8.225469e-01, 1.143704e+00, 1.065273e+00, 2.39275…
6.000000e-01	1.028921e+00, 5.331035e-01, 1.295755e+00, 7.302070e-01, 1.480137e+00, 6.097769e-01, 8.676044e-01, 7.513744e-01, 1.119683e+00, 1.182388e+00, 6.148037e-01, 7.004233e-01, 1.128023e+00, 1.026555e+00, 1.168473e+00, 2.297540e+00, 2.396371e-01, 1.092121e+00, 1.838118e+00, 8.305836e-01, 6.672806e-01, 1.120541e+00, 2.361943e-01, 3.804790e-01, 1.281444e+00, 7.597676e-01, 1.279790e+00, 8.402548e-01, 2.14361…
8.000000e-01	1.238208e+00, 5.379734e-01, 1.443855e+00, 7.456466e-01, 1.105970e+00, 5.699285e-01, 8.500526e-01, 4.620430e-01, 1.305190e+00, 1.295999e+00, 8.151109e-01, 5.025354e-01, 1.012419e+00, 9.201999e-01, 1.094137e+00, 1.598447e+00, 2.423195e-01, 9.849232e-01, 1.977273e+00, 7.867645e-01, 4.000084e-01, 1.137789e+00, 4.409772e-01, 2.291848e-01, 9.759749e-01, 6.035602e-01, 9.696934e-01, 7.025363e-01, 2.21580…
1.000000e+00	9.936861e-01, 6.834001e-01, 1.493308e+00, 7.765189e-01, 1.120460e+00, 5.523264e-01, 9.923182e-01, 3.392147e-01, 1.154297e+00, 1.194049e+00, 8.003744e-01, 4.576597e-01, 1.043946e+00, 7.565474e-01, 7.882875e-01, 1.263626e+00, 2.806580e-01, 7.191397e-01, 1.292437e+00, 7.330530e-01, 2.807323e-01, 1.142805e+00, 5.544491e-01, 2.005127e-01, 6.576506e-01, 4.115400e-01, 7.453260e-01, 7.515908e-01, 2.26050…
1.200000e+00	8.845915e-01, 8.614078e-01, 1.544330e+00, 5.641190e-01, 1.177154e+00, 6.291167e-01, 9.476914e-01, 2.964566e-01, 1.085229e+00, 1.399126e+00, 8.385136e-01, 3.996858e-01, 8.589816e-01, 4.171142e-01, 9.324094e-01, 8.096141e-01, 3.120845e-01, 4.942975e-01, 1.329644e+00, 6.394101e-01, 3.702922e-01, 1.182988e+00, 7.348091e-01, 1.574674e-01, 4.966075e-01, 4.426415e-01, 8.159679e-01, 8.564195e-01, 2.37605…
1.400000e+00	6.839116e-01, 1.067203e+00, 1.685500e+00, 7.459776e-01, 9.445113e-01, 6.672797e-01, 1.065881e+00, 1.605192e-01, 1.066614e+00, 1.484892e+00, 8.039638e-01, 4.066377e-01, 9.618157e-01, 3.910136e-01, 8.658635e-01, 7.708607e-01, 4.481660e-01, 2.938780e-01, 1.092801e+00, 4.382247e-01, 4.976705e-01, 1.423226e+00, 7.498819e-01, 8.716354e-02, 3.191102e-01, 2.886121e-01, 7.445323e-01, 1.017674e+00, 1.87954…
1.600000e+00	6.432172e-01, 9.811368e-01, 1.834665e+00, 7.621768e-01, 9.909628e-01, 7.752645e-01, 1.147090e+00, 1.603157e-01, 1.107568e+00, 1.533598e+00, 6.496361e-01, 3.562311e-01, 7.563441e-01, 3.755246e-01, 8.770185e-01, 6.655716e-01, 4.980582e-01, 2.382259e-01, 1.186221e+00, 3.425270e-01, 6.026569e-01, 1.444895e+00, 8.716481e-01, 8.296587e-02, 2.932529e-01, 3.209643e-01, 9.152463e-01, 1.096773e+00, 1.76930…
1.800000e+00	4.542314e-01, 1.485313e+00, 2.025506e+00, 6.516975e-01, 9.430605e-01, 8.422030e-01, 1.386721e+00, 1.219276e-01, 8.711006e-01, 1.611271e+00, 5.444291e-01, 3.615324e-01, 6.308626e-01, 3.420741e-01, 8.398974e-01, 4.814212e-01, 6.532104e-01, 2.040759e-01, 8.485894e-01, 2.064573e-01, 8.912703e-01, 1.470992e+00, 7.754615e-01, 7.004818e-02, 3.201150e-01, 2.607903e-01, 9.772008e-01, 1.062155e+00, 1.91566…
2.000000e+00	3.237456e-01, 1.203136e+00, 1.762002e+00, 6.349812e-01, 1.129052e+00, 9.813375e-01, 1.414990e+00, 1.998978e-01, 8.570461e-01, 1.654131e+00, 4.046381e-01, 3.306176e-01, 5.932698e-01, 3.301252e-01, 1.033171e+00, 3.972342e-01, 9.373261e-01, 1.348818e-01, 6.709190e-01, 1.373984e-01, 8.949734e-01, 1.620120e+00, 8.783629e-01, 5.853734e-02, 4.525669e-01, 3.590739e-01, 8.293586e-01, 1.115500e+00, 1.26705…
0.000000e+00	1.983796e+00, 2.058075e+00, 6.631433e-01, 7.190591e-01, 2.524420e+00, 1.244196e+00, 2.872845e+00, 1.792151e-01, 2.264303e+00, 3.027692e-01, 6.816548e-01, 2.100165e+00, 1.229425e+00, 1.861384e+00, 1.232252e+00, 1.235566e+00, 3.385816e-01, 2.873843e+00, 2.678820e+00, 3.262895e-02, 2.308649e+00, 2.692445e-02, 6.733538e-01, 2.377214e-01, 1.754670e-01, 2.089996e+00, 2.953459e+00, 2.439712e+00, 1.92217…
2.000000e-01	1.002642e+00, 1.113561e+00, 6.438320e-01, 7.740633e-01, 2.272984e+00, 1.114133e+00, 1.651740e+00, 1.264359e-01, 2.857172e+00, 5.891106e-01, 7.602095e-01, 1.239912e+00, 1.076401e+00, 1.126535e+00, 1.176035e+00, 1.503102e+00, 2.602018e-01, 1.858879e+00, 2.150994e+00, 2.170632e-01, 1.149248e+00, 1.721754e-02, 8.360963e-01, 1.723513e-01, 4.963449e-01, 1.381067e+00, 1.944079e+00, 1.726428e+00, 1.55008…
4.000000e-01	6.167170e-01, 1.023151e+00, 9.005353e-01, 6.179788e-01, 2.221058e+00, 6.174478e-01, 9.307585e-01, 1.112206e-01, 2.463167e+00, 1.027455e+00, 7.449915e-01, 8.706296e-01, 7.833859e-01, 8.647120e-01, 9.374135e-01, 1.391682e+00, 4.321700e-01, 1.636231e+00, 2.040636e+00, 3.544923e-01, 6.598764e-01, 1.237615e-02, 8.518663e-01, 1.085621e-01, 9.635563e-01, 9.036402e-01, 1.175685e+00, 1.133832e+00, 1.25138…
6.000000e-01	7.108434e-01, 7.599779e-01, 1.197321e+00, 6.673648e-01, 2.117900e+00, 6.398106e-01, 8.606960e-01, 6.948541e-02, 2.363987e+00, 1.127999e+00, 7.413197e-01, 7.453367e-01, 6.466216e-01, 5.616921e-01, 1.067464e+00, 1.314259e+00, 6.047639e-01, 1.164694e+00, 1.427177e+00, 3.865716e-01, 3.390712e-01, 1.676341e-02, 8.798150e-01, 7.783630e-02, 9.051612e-01, 8.494095e-01, 9.775543e-01, 7.768589e-01, 1.02662…
8.000000e-01	7.286915e-01, 6.234684e-01, 1.406590e+00, 6.401503e-01, 1.759771e+00, 5.191889e-01, 5.400234e-01, 8.753434e-02, 2.239017e+00, 1.271019e+00, 6.542934e-01, 6.484513e-01, 8.436256e-01, 4.418431e-01, 6.296223e-01, 1.231778e+00, 7.020981e-01, 8.616374e-01, 1.094115e+00, 4.228675e-01, 1.847755e-01, 5.575505e-02, 9.659548e-01, 7.559087e-02, 8.854142e-01, 6.714333e-01, 6.719857e-01, 8.195600e-01, 7.73305…
1.000000e+00	7.907632e-01, 8.950703e-01, 1.284731e+00, 6.619390e-01, 1.755094e+00, 3.730792e-01, 4.492453e-01, 1.238636e-01, 1.645127e+00, 1.465749e+00, 6.996984e-01, 5.580094e-01, 9.833812e-01, 2.268010e-01, 4.649928e-01, 7.301252e-01, 7.787738e-01, 8.047323e-01, 9.365256e-01, 3.043530e-01, 1.175645e-01, 8.985432e-02, 7.495417e-01, 5.278854e-02, 7.764921e-01, 5.876095e-01, 4.179810e-01, 7.253830e-01, 6.85944…
1.200000e+00	8.021057e-01, 9.024547e-01, 1.603165e+00, 5.971462e-01, 1.704706e+00, 2.151631e-01, 2.309138e-01, 2.045842e-01, 1.267001e+00, 1.506488e+00, 5.345527e-01, 6.691088e-01, 8.743491e-01, 1.575776e-01, 3.255492e-01, 7.554821e-01, 9.322709e-01, 5.240303e-01, 8.539506e-01, 2.379893e-01, 7.883416e-02, 1.520687e-01, 1.008552e+00, 4.507039e-02, 5.675722e-01, 6.509076e-01, 3.147448e-01, 8.352246e-01, 6.37797…
1.400000e+00	7.960404e-01, 1.127896e+00, 1.686091e+00, 6.618765e-01, 1.621430e+00, 2.737406e-01, 1.566247e-01, 2.581320e-01, 1.131979e+00, 1.505887e+00, 3.919975e-01, 5.935303e-01, 6.678964e-01, 1.001473e-01, 2.051857e-01, 5.443211e-01, 8.494607e-01, 4.136202e-01, 7.795465e-01, 1.892512e-01, 8.019482e-02, 2.146733e-01, 8.828301e-01, 2.926652e-02, 4.183786e-01, 5.550448e-01, 4.174623e-01, 1.022769e+00, 7.94157…
1.600000e+00	5.758163e-01, 1.038200e+00, 1.574881e+00, 5.556567e-01, 1.654395e+00, 1.906678e-01, 9.597386e-02, 3.870244e-01, 8.466580e-01, 1.543962e+00, 3.017701e-01, 5.309788e-01, 7.633998e-01, 5.244566e-02, 2.173748e-01, 4.588536e-01, 9.291748e-01, 3.138620e-01, 5.898312e-01, 1.055739e-01, 1.040953e-01, 2.213948e-01, 8.551083e-01, 2.730576e-02, 3.105254e-01, 5.716494e-01, 4.680352e-01, 1.284821e+00, 8.75253…
1.800000e+00	4.624823e-01, 1.244928e+00, 2.061227e+00, 4.760217e-01, 1.805663e+00, 1.276677e-01, 9.295050e-02, 5.201856e-01, 8.979026e-01, 1.613162e+00, 2.334716e-01, 5.951607e-01, 6.948600e-01, 3.529878e-02, 2.917253e-01, 4.056340e-01, 1.095027e+00, 2.072617e-01, 5.098116e-01, 7.371914e-02, 1.094927e-01, 2.450231e-01, 1.082156e+00, 1.916805e-02, 3.203374e-01, 5.887498e-01, 7.079272e-01, 9.190065e-01, 9.29839…
2.000000e+00	3.515855e-01, 1.343773e+00, 1.975791e+00, 4.251230e-01, 1.784969e+00, 1.433697e-01, 5.625734e-02, 7.547515e-01, 8.549281e-01, 1.482229e+00, 2.122949e-01, 6.925936e-01, 5.869204e-01, 1.990640e-02, 2.995300e-01, 4.123512e-01, 1.147330e+00, 1.404006e-01, 4.354101e-01, 6.318405e-02, 1.530884e-01, 2.504830e-01, 7.850583e-01, 1.585038e-02, 4.275236e-01, 6.118444e-01, 9.013100e-01, 1.264807e+00, 1.05233…
0.000000e+00	1.424045e+00, 2.315208e+00, 2.257874e+00, 9.816409e-01, 1.711276e+00, 7.395480e-01, 6.389073e-01, 3.342422e+00, 2.201920e+00, 2.159981e+00, 2.554637e+00, 1.657504e+00, 1.544253e+00, 2.179607e-01, 2.311737e+00, 1.588504e+00, 1.582204e+00, 2.454048e+00, 2.295062e+00, 1.419811e+00, 6.595535e-01, 4.726448e-01, 2.876285e+00, 5.154890e-01, 1.496976e+00, 7.789499e-01, 2.135674e+00, 2.822972e+00, 3.04104…
2.000000e-01	9.487052e-01, 1.541556e+00, 1.797447e+00, 7.236850e-01, 1.576464e+00, 6.239830e-01, 3.745725e-01, 2.450279e+00, 2.148826e+00, 1.571910e+00, 1.992792e+00, 8.921068e-01, 1.252335e+00, 3.447020e-01, 1.729225e+00, 1.440633e+00, 1.437463e+00, 1.816044e+00, 2.183192e+00, 1.139247e+00, 8.139592e-01, 4.368444e-01, 1.894968e+00, 3.852891e-01, 1.642562e+00, 5.144188e-01, 1.578593e+00, 1.481692e+00, 2.44995…
4.000000e-01	6.400337e-01, 1.012984e+00, 2.542460e+00, 5.692058e-01, 1.445653e+00, 5.506968e-01, 2.299794e-01, 2.201394e+00, 2.250905e+00, 1.058808e+00, 1.251333e+00, 5.799264e-01, 8.004170e-01, 5.196451e-01, 1.503013e+00, 9.298083e-01, 1.315206e+00, 1.789618e+00, 1.693986e+00, 7.858591e-01, 5.352891e-01, 7.426026e-01, 1.208247e+00, 2.845808e-01, 1.795962e+00, 3.236370e-01, 1.057592e+00, 1.169639e+00, 1.73232…
6.000000e-01	6.772839e-01, 7.468541e-01, 1.833587e+00, 4.602520e-01, 8.976747e-01, 5.186561e-01, 3.347450e-01, 1.505530e+00, 1.702388e+00, 7.251499e-01, 1.297226e+00, 4.095366e-01, 6.354656e-01, 4.854436e-01, 1.373910e+00, 7.494267e-01, 1.388024e+00, 1.609248e+00, 1.126092e+00, 6.017467e-01, 3.585853e-01, 1.017718e+00, 8.635837e-01, 2.134990e-01, 1.648752e+00, 2.236811e-01, 7.403384e-01, 9.175111e-01, 1.54067…
8.000000e-01	7.755015e-01, 4.618861e-01, 2.221078e+00, 2.459422e-01, 1.036887e+00, 7.285915e-01, 5.306388e-01, 1.516854e+00, 1.509441e+00, 5.179247e-01, 1.022729e+00, 3.082934e-01, 8.303063e-01, 4.624558e-01, 1.096411e+00, 6.971873e-01, 1.378630e+00, 1.206853e+00, 1.081944e+00, 4.026012e-01, 2.833737e-01, 1.150981e+00, 4.247207e-01, 1.434611e-01, 1.371885e+00, 2.159219e-01, 5.913219e-01, 6.641977e-01, 1.29777…
1.000000e+00	8.903209e-01, 3.081034e-01, 2.132750e+00, 2.291173e-01, 1.143511e+00, 7.553949e-01, 8.195659e-01, 1.432458e+00, 1.473904e+00, 4.159496e-01, 8.412156e-01, 3.371613e-01, 9.638023e-01, 4.098104e-01, 9.377725e-01, 5.560438e-01, 1.036571e+00, 1.261709e+00, 8.075927e-01, 3.094666e-01, 3.837765e-01, 1.326263e+00, 3.363812e-01, 1.164856e-01, 1.155836e+00, 2.490877e-01, 7.146340e-01, 3.010959e-01, 9.41859…
1.200000e+00	8.424387e-01, 3.740936e-01, 1.982139e+00, 1.909414e-01, 1.061884e+00, 8.397319e-01, 7.907944e-01, 1.485912e+00, 1.191768e+00, 2.971206e-01, 6.557391e-01, 4.628483e-01, 1.097600e+00, 2.862396e-01, 5.376608e-01, 3.878827e-01, 1.327591e+00, 1.112872e+00, 7.396304e-01, 1.616451e-01, 5.594353e-01, 1.418125e+00, 1.739034e-01, 7.973122e-02, 7.667534e-01, 3.166390e-01, 7.339687e-01, 3.428083e-01, 7.72817…
1.400000e+00	9.138784e-01, 5.304622e-01, 1.841217e+00, 1.992674e-01, 1.217155e+00, 8.054322e-01, 1.029837e+00, 1.280748e+00, 9.665063e-01, 3.181173e-01, 4.746680e-01, 4.573254e-01, 9.309445e-01, 1.500491e-01, 3.551366e-01, 3.199379e-01, 1.021711e+00, 7.000284e-01, 8.485354e-01, 1.306000e-01, 8.191095e-01, 1.775280e+00, 9.575276e-02, 5.867368e-02, 6.469436e-01, 4.210968e-01, 8.678927e-01, 4.389846e-01, 5.89252…
1.600000e+00	1.042115e+00, 6.249450e-01, 1.769628e+00, 2.257764e-01, 1.688873e+00, 7.200570e-01, 8.335928e-01, 1.023463e+00, 8.811214e-01, 3.895120e-01, 3.936678e-01, 4.971377e-01, 1.088204e+00, 9.808174e-02, 2.729922e-01, 3.276704e-01, 1.148529e+00, 5.543406e-01, 9.115824e-01, 7.739468e-02, 7.823037e-01, 1.584514e+00, 6.109258e-02, 4.937391e-02, 3.763811e-01, 4.952295e-01, 8.702332e-01, 6.033360e-01, 5.56568…
1.800000e+00	8.574216e-01, 9.178816e-01, 2.196673e+00, 2.678560e-01, 1.288992e+00, 6.143983e-01, 1.224436e+00, 1.074057e+00, 1.030392e+00, 3.514730e-01, 3.447802e-01, 5.782795e-01, 9.463455e-01, 6.315639e-02, 1.582464e-01, 2.245239e-01, 9.912997e-01, 3.860213e-01, 8.619396e-01, 5.492072e-02, 8.834938e-01, 1.435879e+00, 3.482310e-02, 3.930796e-02, 2.829062e-01, 4.565865e-01, 9.345864e-01, 8.536325e-01, 4.03185…
2.000000e+00	8.626016e-01, 1.053774e+00, 2.305677e+00, 3.440100e-01, 1.548748e+00, 3.916433e-01, 1.434578e+00, 8.775272e-01, 8.852824e-01, 5.709020e-01, 3.726269e-01, 5.942253e-01, 7.710216e-01, 3.531021e-02, 9.371452e-02, 2.283133e-01, 9.469009e-01, 2.936577e-01, 6.879809e-01, 3.893034e-02, 9.276662e-01, 1.439966e+00, 2.070594e-02, 2.664141e-02, 2.597968e-01, 5.507219e-01, 1.033589e+00, 1.075571e+00, 4.09423…
0.000000e+00	4.144911e-01, 4.631995e-01, 1.282415e+00, 2.619236e+00, 6.270725e-02, 4.000553e-02, 1.786947e+00, 1.290766e+00, 1.836080e+00, 3.562668e-02, 2.684662e+00, 1.725399e-01, 8.967473e-01, 2.087531e+00, 2.930584e+00, 2.508064e-01, 2.372892e+00, 1.930632e+00, 2.591506e+00, 2.375105e+00, 1.647273e+00, 2.180000e+00, 1.624377e+00, 4.823919e-01, 9.913023e-01, 1.259537e+00, 1.117707e+00, 2.446331e+00, 2.16455…
2.000000e-01	7.175147e-01, 3.333325e-01, 1.757878e+00, 1.466427e+00, 4.879743e-02, 5.752581e-01, 1.613671e+00, 1.676134e+00, 1.739538e+00, 8.354399e-02, 2.165448e+00, 1.223121e-01, 6.675208e-01, 1.491712e+00, 1.912015e+00, 2.803624e-01, 2.082923e+00, 2.060178e+00, 1.761051e+00, 1.360786e+00, 9.827374e-01, 1.817140e+00, 7.386865e-01, 3.354026e-01, 1.180046e+00, 8.373972e-01, 7.628760e-01, 1.412841e+00, 1.67474…
4.000000e-01	8.070078e-01, 2.656957e-01, 1.685616e+00, 9.882645e-01, 4.131771e-02, 8.315238e-01, 1.640909e+00, 1.238691e+00, 1.274563e+00, 7.794352e-02, 1.928545e+00, 8.848085e-02, 7.431806e-01, 1.064480e+00, 1.619501e+00, 2.479330e-01, 2.420016e+00, 1.799866e+00, 1.689130e+00, 1.043014e+00, 4.713455e-01, 1.826910e+00, 4.160804e-01, 3.275809e-01, 1.213131e+00, 4.568865e-01, 4.863460e-01, 1.078386e+00, 1.13380…
6.000000e-01	9.932348e-01, 1.691381e-01, 1.354327e+00, 6.976073e-01, 8.601449e-02, 9.543001e-01, 1.316782e+00, 1.531131e+00, 1.176095e+00, 1.091519e-01, 1.408899e+00, 5.806701e-02, 7.457739e-01, 8.841655e-01, 1.283398e+00, 1.830442e-01, 1.899317e+00, 1.397486e+00, 1.167056e+00, 5.410360e-01, 3.618037e-01, 1.914108e+00, 5.013686e-01, 1.776268e-01, 1.120959e+00, 3.013843e-01, 4.763532e-01, 6.249774e-01, 1.04535…
8.000000e-01	1.061362e+00, 2.225358e-01, 1.242347e+00, 5.264480e-01, 2.497381e-01, 1.353997e+00, 1.268935e+00, 1.193162e+00, 7.598252e-01, 1.350296e-01, 1.034715e+00, 1.328693e-01, 6.793392e-01, 6.942316e-01, 7.371631e-01, 1.526169e-01, 2.266582e+00, 1.071836e+00, 8.790074e-01, 4.172926e-01, 4.281338e-01, 1.768304e+00, 2.717393e-01, 1.818059e-01, 8.610732e-01, 2.774235e-01, 5.228676e-01, 6.196688e-01, 8.29058…
1.000000e+00	1.221227e+00, 3.765627e-01, 8.595576e-01, 3.749709e-01, 4.113348e-01, 1.548617e+00, 1.478786e+00, 1.326123e+00, 7.516982e-01, 1.355979e-01, 9.409725e-01, 2.498153e-01, 7.593825e-01, 4.166422e-01, 6.323850e-01, 1.454677e-01, 1.695514e+00, 7.701515e-01, 7.324529e-01, 2.526267e-01, 6.252316e-01, 1.718272e+00, 1.768007e-01, 1.097363e-01, 6.112096e-01, 2.910931e-01, 8.053197e-01, 7.138915e-01, 9.67479…
1.200000e+00	1.163812e+00, 6.350876e-01, 4.476420e-01, 2.492809e-01, 8.526116e-01, 1.802899e+00, 1.188662e+00, 1.143411e+00, 7.756017e-01, 1.521742e-01, 7.117677e-01, 4.518122e-01, 8.777093e-01, 2.851305e-01, 4.116826e-01, 1.096073e-01, 1.703456e+00, 5.476470e-01, 6.738440e-01, 1.484546e-01, 7.535066e-01, 1.981119e+00, 1.007406e-01, 1.095115e-01, 4.585708e-01, 4.049344e-01, 9.010186e-01, 7.343528e-01, 7.93187…
1.400000e+00	1.061787e+00, 9.551495e-01, 6.070152e-01, 1.832585e-01, 1.099401e+00, 1.762593e+00, 1.529120e+00, 1.493069e+00, 7.426670e-01, 1.614172e-01, 4.184338e-01, 4.735546e-01, 8.353122e-01, 1.578257e-01, 2.750922e-01, 1.081919e-01, 1.355773e+00, 4.574875e-01, 6.192234e-01, 1.327554e-01, 8.434333e-01, 1.599870e+00, 5.077660e-02, 5.776230e-02, 3.181822e-01, 5.215338e-01, 8.979757e-01, 9.767618e-01, 6.95777…
1.600000e+00	7.586590e-01, 9.469589e-01, 4.752565e-01, 1.446017e-01, 1.327047e+00, 1.288966e+00, 1.405560e+00, 1.184925e+00, 8.478028e-01, 1.660987e-01, 2.763526e-01, 5.431511e-01, 7.064725e-01, 9.543156e-02, 1.918504e-01, 7.957092e-02, 1.791871e+00, 2.680768e-01, 5.499018e-01, 8.061900e-02, 9.375214e-01, 1.602783e+00, 2.939675e-02, 6.077927e-02, 2.327915e-01, 4.911338e-01, 8.880706e-01, 1.108442e+00, 5.56399…
1.800000e+00	7.054970e-01, 1.196126e+00, 4.046767e-01, 8.219469e-02, 1.080329e+00, 1.353800e+00, 1.355442e+00, 1.468533e+00, 7.416654e-01, 1.590683e-01, 2.230243e-01, 6.165638e-01, 7.477796e-01, 5.204816e-02, 1.161314e-01, 7.880107e-02, 1.354357e+00, 1.989510e-01, 5.167858e-01, 5.827464e-02, 1.021848e+00, 1.480641e+00, 1.408472e-02, 4.001974e-02, 1.802748e-01, 5.880838e-01, 8.740163e-01, 9.602237e-01, 4.79814…
2.000000e+00	5.252460e-01, 1.269963e+00, 3.647939e-01, 6.786708e-02, 1.500272e+00, 1.045861e+00, 1.220203e+00, 1.318329e+00, 7.524537e-01, 2.044339e-01, 1.556512e-01, 6.157313e-01, 5.432142e-01, 3.310273e-02, 7.157685e-02, 8.031069e-02, 1.539768e+00, 1.469853e-01, 4.093835e-01, 3.513363e-02, 1.056086e+00, 1.208264e+00, 7.803900e-03, 2.780606e-02, 2.064362e-01, 5.492535e-01, 1.072893e+00, 1.207338e+00, 4.05922…
0.000000e+00	5.351987e-01, 1.180505e+00, 5.485150e-02, 1.020821e+00, 1.945930e+00, 2.836790e+00, 1.632275e-01, 3.019807e+00, 2.213553e+00, 6.765336e-01, 3.079717e+00, 1.303895e+00, 9.665113e-01, 2.477829e+00, 2.636114e+00, 1.733961e+00, 3.998386e-01, 1.979328e+00, 1.421916e+00, 1.272122e+00, 1.082750e+00, 2.806074e+00, 1.730226e-01, 1.994416e+00, 2.892336e+00, 8.544998e-01, 1.175270e+00, 1.211239e-01, 1.96236…
2.000000e-01	4.812612e-01, 8.264472e-01, 4.417581e-02, 8.624464e-01, 1.070020e+00, 1.995616e+00, 5.465086e-01, 1.999191e+00, 1.766463e+00, 5.429618e-01, 1.892566e+00, 8.149525e-01, 9.117996e-01, 1.558388e+00, 1.910079e+00, 1.474289e+00, 5.143785e-01, 1.992758e+00, 1.238554e+00, 1.091519e+00, 9.648202e-01, 2.493253e+00, 2.796806e-01, 1.828750e+00, 2.169209e+00, 5.956215e-01, 9.466948e-01, 7.297838e-02, 1.58053…
4.000000e-01	5.387900e-01, 5.629152e-01, 3.679528e-02, 8.474904e-01, 9.288302e-01, 1.489699e+00, 8.151486e-01, 1.431502e+00, 1.559906e+00, 3.628162e-01, 1.585796e+00, 4.596978e-01, 1.160355e+00, 1.237592e+00, 1.537033e+00, 1.212043e+00, 5.451172e-01, 1.633823e+00, 1.235754e+00, 9.046500e-01, 1.104229e+00, 2.237623e+00, 2.239296e-01, 2.215300e+00, 1.615440e+00, 3.437742e-01, 6.161455e-01, 6.206463e-02, 1.05683…
6.000000e-01	7.461907e-01, 4.350179e-01, 3.430559e-02, 9.760599e-01, 8.053243e-01, 2.118189e+00, 9.218388e-01, 9.345161e-01, 1.464658e+00, 4.289192e-01, 1.450234e+00, 3.647615e-01, 8.848826e-01, 9.553699e-01, 1.297593e+00, 9.542474e-01, 6.735116e-01, 1.485120e+00, 9.430774e-01, 8.585887e-01, 8.914162e-01, 2.376733e+00, 1.750924e-01, 1.927999e+00, 1.754040e+00, 2.202386e-01, 4.415643e-01, 4.595816e-02, 1.20368…
8.000000e-01	9.469269e-01, 3.336689e-01, 2.712050e-02, 6.113145e-01, 8.197344e-01, 1.782659e+00, 1.231296e+00, 7.021312e-01, 1.143463e+00, 6.300050e-01, 1.070999e+00, 2.416357e-01, 1.066497e+00, 7.379975e-01, 1.108576e+00, 8.224311e-01, 6.248358e-01, 1.204292e+00, 9.452810e-01, 4.234246e-01, 1.065393e+00, 1.956497e+00, 1.830789e-01, 2.236955e+00, 1.317770e+00, 2.098041e-01, 4.746893e-01, 6.295660e-02, 1.20088…
1.000000e+00	9.687477e-01, 2.887666e-01, 1.878767e-02, 7.557617e-01, 6.891895e-01, 2.120105e+00, 1.146890e+00, 5.083447e-01, 7.978744e-01, 8.841225e-01, 9.353493e-01, 2.333734e-01, 1.054602e+00, 5.981453e-01, 1.105286e+00, 6.639030e-01, 7.777992e-01, 1.193128e+00, 9.241820e-01, 3.894913e-01, 1.026255e+00, 2.120480e+00, 1.915165e-01, 2.023673e+00, 9.271162e-01, 2.504431e-01, 5.562715e-01, 7.576716e-02, 1.65965…
1.200000e+00	7.467072e-01, 3.399427e-01, 1.289810e-02, 8.355396e-01, 6.996199e-01, 1.679303e+00, 1.305468e+00, 3.866278e-01, 7.547094e-01, 1.213528e+00, 6.181179e-01, 2.491425e-01, 1.188603e+00, 4.563589e-01, 1.083397e+00, 4.736087e-01, 5.512288e-01, 9.973080e-01, 1.069135e+00, 2.583814e-01, 1.022506e+00, 1.726463e+00, 1.881341e-01, 1.690364e+00, 6.468027e-01, 1.747906e-01, 7.874575e-01, 2.301718e-01, 1.70088…
1.400000e+00	9.964016e-01, 7.017650e-01, 1.088287e-02, 7.557271e-01, 7.520156e-01, 1.779230e+00, 1.353932e+00, 2.736292e-01, 6.692802e-01, 1.156781e+00, 5.878152e-01, 3.335711e-01, 1.218995e+00, 3.763301e-01, 9.650855e-01, 3.762045e-01, 5.561601e-01, 7.010053e-01, 1.226312e+00, 1.867645e-01, 1.027838e+00, 1.998359e+00, 1.588196e-01, 2.073911e+00, 5.387333e-01, 2.030859e-01, 7.883815e-01, 5.026231e-01, 1.73996…
1.600000e+00	8.731894e-01, 8.725983e-01, 1.112808e-02, 7.665386e-01, 8.246026e-01, 1.833068e+00, 1.391587e+00, 1.905750e-01, 6.646459e-01, 1.114365e+00, 5.909348e-01, 2.898302e-01, 1.001088e+00, 3.896615e-01, 9.598280e-01, 2.474722e-01, 5.749697e-01, 4.220943e-01, 1.039648e+00, 9.793796e-02, 1.149513e+00, 1.744805e+00, 1.442069e-01, 1.800822e+00, 3.716088e-01, 3.193602e-01, 7.164064e-01, 6.658364e-01, 1.31966…
1.800000e+00	7.193452e-01, 9.328066e-01, 7.320619e-03, 7.655775e-01, 7.203762e-01, 1.869801e+00, 1.629024e+00, 1.545301e-01, 7.164338e-01, 1.214146e+00, 4.513904e-01, 3.094182e-01, 9.097228e-01, 3.398268e-01, 9.237097e-01, 2.711399e-01, 5.736882e-01, 2.750770e-01, 9.658671e-01, 7.419337e-02, 1.149420e+00, 1.852374e+00, 1.511698e-01, 1.868992e+00, 2.709003e-01, 3.104846e-01, 9.942680e-01, 9.605961e-01, 1.48701…
2.000000e+00	5.718489e-01, 1.114738e+00, 7.904307e-03, 6.779706e-01, 8.350174e-01, 1.545969e+00, 1.457750e+00, 1.541960e-01, 7.206562e-01, 1.608642e+00, 4.720773e-01, 3.493697e-01, 9.768771e-01, 2.992940e-01, 1.123754e+00, 1.844102e-01, 6.025849e-01, 2.750377e-01, 1.014168e+00, 4.854441e-02, 1.034613e+00, 1.939525e+00, 2.653454e-01, 1.908652e+00, 1.625152e-01, 2.957855e-01, 8.391294e-01, 1.086437e+00, 1.26605…
0.000000e+00	5.152816e-01, 9.627211e-01, 1.752979e+00, 1.427003e-01, 1.812205e+00, 3.464353e+00, 1.139120e+00, 1.740878e+00, 2.278480e+00, 1.973264e+00, 1.816945e+00, 1.432021e+00, 2.674570e+00, 1.086957e-01, 9.858508e-01, 2.428428e+00, 2.588932e+00, 5.085459e-01, 1.334227e+00, 1.970617e-01, 1.048925e+00, 2.632663e+00, 2.356424e+00, 2.108937e+00, 1.875800e+00, 7.308824e-01, 1.437522e+00, 1.756359e+00, 1.66131…
2.000000e-01	4.678125e-01, 1.481067e+00, 1.562337e+00, 1.012113e-01, 1.649883e+00, 2.373903e+00, 1.259895e+00, 1.798222e+00, 1.881685e+00, 1.618405e+00, 1.474044e+00, 1.051659e+00, 2.635468e+00, 1.819944e-01, 8.826967e-01, 2.172847e+00, 2.417109e+00, 7.176918e-01, 1.471884e+00, 2.693185e-01, 9.443632e-01, 2.196955e+00, 1.298030e+00, 2.155305e+00, 1.795644e+00, 6.594996e-01, 1.176030e+00, 1.400124e+00, 1.62238…
4.000000e-01	3.148569e-01, 1.368466e+00, 1.158288e+00, 5.476811e-02, 1.599854e+00, 2.120898e+00, 1.336742e+00, 1.734627e+00, 2.194825e+00, 1.249969e+00, 1.243047e+00, 7.368544e-01, 2.043444e+00, 2.074098e-01, 9.854434e-01, 1.632943e+00, 1.652338e+00, 6.468385e-01, 1.460209e+00, 4.103383e-01, 1.006528e+00, 1.741179e+00, 9.887361e-01, 1.934091e+00, 1.757219e+00, 4.869683e-01, 7.644824e-01, 1.423789e+00, 1.53043…
6.000000e-01	2.500083e-01, 1.217606e+00, 8.581678e-01, 5.615614e-02, 1.545716e+00, 1.592356e+00, 1.379114e+00, 1.434683e+00, 1.814517e+00, 8.104471e-01, 9.420116e-01, 5.720698e-01, 1.346181e+00, 2.385039e-01, 9.546125e-01, 1.455975e+00, 1.322883e+00, 8.105179e-01, 1.554769e+00, 4.208158e-01, 9.714448e-01, 1.616689e+00, 5.416649e-01, 2.095190e+00, 1.567125e+00, 4.931284e-01, 8.314215e-01, 1.225719e+00, 1.20955…
8.000000e-01	3.449571e-01, 9.605947e-01, 5.836926e-01, 6.399825e-02, 1.273722e+00, 1.242964e+00, 1.288661e+00, 1.321324e+00, 1.453227e+00, 5.878817e-01, 1.182125e+00, 5.782827e-01, 1.070731e+00, 2.226610e-01, 9.006457e-01, 1.067290e+00, 1.423327e+00, 8.946228e-01, 1.472480e+00, 4.706119e-01, 9.359167e-01, 1.542148e+00, 3.453317e-01, 2.170836e+00, 1.662759e+00, 4.676729e-01, 9.223172e-01, 1.077932e+00, 9.54763…
1.000000e+00	4.811873e-01, 9.912759e-01, 6.624120e-01, 1.221895e-01, 1.343603e+00, 9.498027e-01, 1.313737e+00, 1.038780e+00, 1.474923e+00, 5.189787e-01, 1.030611e+00, 6.509251e-01, 1.107763e+00, 1.638009e-01, 5.960839e-01, 8.346626e-01, 1.044778e+00, 1.058749e+00, 1.244154e+00, 4.375418e-01, 1.029407e+00, 1.446721e+00, 1.970510e-01, 2.078750e+00, 1.361521e+00, 5.506999e-01, 8.296826e-01, 7.432778e-01, 9.53344…
1.200000e+00	5.551114e-01, 8.703015e-01, 8.836655e-01, 2.048047e-01, 1.398044e+00, 8.166959e-01, 1.541698e+00, 1.032438e+00, 1.160141e+00, 5.696450e-01, 7.447608e-01, 6.125088e-01, 8.879411e-01, 1.276073e-01, 4.856818e-01, 7.609769e-01, 9.017706e-01, 1.278003e+00, 1.195171e+00, 3.084998e-01, 9.809609e-01, 1.537266e+00, 1.524134e-01, 1.586810e+00, 1.302472e+00, 5.824660e-01, 7.791011e-01, 7.427021e-01, 7.79357…
1.400000e+00	7.340705e-01, 7.749392e-01, 1.006139e+00, 2.538345e-01, 1.433560e+00, 5.857301e-01, 1.286719e+00, 9.123228e-01, 1.326945e+00, 5.837809e-01, 7.213512e-01, 6.382111e-01, 8.835045e-01, 7.309505e-02, 2.851426e-01, 5.614487e-01, 9.698089e-01, 1.005156e+00, 1.015787e+00, 2.108617e-01, 1.058043e+00, 1.336525e+00, 8.141468e-02, 1.941593e+00, 9.614567e-01, 4.808704e-01, 8.480485e-01, 6.355832e-01, 5.07477…
1.600000e+00	8.395684e-01, 8.761381e-01, 1.190099e+00, 3.021652e-01, 1.679930e+00, 5.620281e-01, 1.232671e+00, 9.109235e-01, 1.097602e+00, 7.850914e-01, 6.411796e-01, 6.173265e-01, 9.657698e-01, 3.518721e-02, 1.832003e-01, 6.244958e-01, 9.331809e-01, 7.966504e-01, 1.099419e+00, 1.246812e-01, 9.836836e-01, 1.315488e+00, 4.075656e-02, 1.883344e+00, 7.040856e-01, 5.070789e-01, 1.011150e+00, 8.421125e-01, 5.24575…
1.800000e+00	7.337859e-01, 1.061236e+00, 1.759495e+00, 3.879891e-01, 1.544714e+00, 4.865037e-01, 1.162212e+00, 6.408096e-01, 1.036483e+00, 1.062951e+00, 5.549647e-01, 6.509296e-01, 8.726244e-01, 2.851297e-02, 1.268850e-01, 4.438973e-01, 8.435772e-01, 5.470120e-01, 1.066667e+00, 9.354902e-02, 1.048852e+00, 1.120085e+00, 3.466069e-02, 1.845641e+00, 5.245201e-01, 6.694441e-01, 9.061753e-01, 1.008925e+00, 4.04163…
2.000000e+00	6.241126e-01, 1.007727e+00, 1.491769e+00, 4.709528e-01, 1.788858e+00, 3.682111e-01, 8.952300e-01, 6.388016e-01, 1.108331e+00, 1.066756e+00, 4.800269e-01, 5.277967e-01, 8.098029e-01, 1.552701e-02, 7.761950e-02, 3.237202e-01, 9.082665e-01, 3.881485e-01, 7.682877e-01, 7.630389e-02, 9.076738e-01, 8.580659e-01, 3.833460e-02, 2.078157e+00, 3.742059e-01, 5.029830e-01, 1.199223e+00, 9.927419e-01, 3.10135…
0.000000e+00	1.400042e+00, 1.971090e+00, 1.982404e+00, 3.057091e+00, 1.120253e+00, 4.248633e-01, 2.065682e+00, 2.243354e+00, 2.566660e-01, 5.037480e-01, 8.819648e-01, 1.855155e+00, 2.386887e+00, 1.995845e+00, 5.088260e-01, 1.980955e+00, 2.511268e+00, 5.951413e-01, 6.852774e-01, 1.529916e+00, 1.442059e+00, 1.377177e+00, 8.115496e-01, 2.455004e+00, 1.252619e+00, 1.400841e+00, 1.907711e+00, 2.813318e+00, 1.04822…
2.000000e-01	9.822041e-01, 1.389925e+00, 2.042893e+00, 2.064423e+00, 1.061301e+00, 5.019863e-01, 1.642048e+00, 2.503206e+00, 7.815477e-01, 3.598528e-01, 6.497994e-01, 1.354796e+00, 2.329346e+00, 9.789750e-01, 7.435453e-01, 1.749295e+00, 1.966282e+00, 6.900788e-01, 8.373405e-01, 1.333624e+00, 9.694360e-01, 8.421313e-01, 4.151704e-01, 1.809925e+00, 1.405916e+00, 1.058988e+00, 1.529377e+00, 2.370685e+00, 1.43400…
4.000000e-01	5.429574e-01, 1.806702e+00, 2.064377e+00, 1.283756e+00, 1.330868e+00, 4.729594e-01, 1.106366e+00, 1.824064e+00, 7.722848e-01, 2.520334e-01, 6.070549e-01, 1.026177e+00, 1.505934e+00, 5.703445e-01, 8.273154e-01, 1.461148e+00, 1.535412e+00, 8.337625e-01, 1.086330e+00, 1.139937e+00, 8.772893e-01, 7.774997e-01, 2.161515e-01, 1.603570e+00, 1.623695e+00, 9.865187e-01, 8.458154e-01, 1.949416e+00, 1.60949…
6.000000e-01	3.703009e-01, 1.191703e+00, 2.259031e+00, 7.622825e-01, 1.388830e+00, 4.988351e-01, 8.329401e-01, 1.709738e+00, 9.414044e-01, 1.882291e-01, 5.584977e-01, 7.831740e-01, 1.172606e+00, 4.468885e-01, 9.661739e-01, 1.281833e+00, 1.121199e+00, 9.664064e-01, 1.188251e+00, 9.179832e-01, 8.163129e-01, 7.817801e-01, 1.711990e-01, 2.152540e+00, 1.437239e+00, 7.199486e-01, 7.604543e-01, 1.539213e+00, 1.87599…
8.000000e-01	3.012111e-01, 1.236080e+00, 2.052330e+00, 6.748868e-01, 1.324355e+00, 4.599916e-01, 5.737535e-01, 1.544131e+00, 8.136969e-01, 1.506282e-01, 6.557241e-01, 5.938583e-01, 1.106729e+00, 3.046197e-01, 9.184241e-01, 9.109545e-01, 9.759166e-01, 9.211025e-01, 1.386123e+00, 7.145793e-01, 8.058275e-01, 8.251140e-01, 1.066770e-01, 2.091587e+00, 1.464417e+00, 5.567109e-01, 9.711251e-01, 1.361407e+00, 2.14744…
1.000000e+00	3.041063e-01, 9.175159e-01, 2.176032e+00, 5.026361e-01, 1.173612e+00, 4.082855e-01, 6.030810e-01, 1.519723e+00, 8.450065e-01, 9.892535e-02, 6.160355e-01, 5.951783e-01, 8.957948e-01, 3.442940e-01, 9.026460e-01, 7.695388e-01, 1.353488e+00, 1.195784e+00, 9.989466e-01, 4.824222e-01, 8.646926e-01, 1.216434e+00, 7.589635e-02, 2.011401e+00, 1.666962e+00, 4.718548e-01, 7.435428e-01, 1.006412e+00, 1.89411…
1.200000e+00	4.343921e-01, 9.338683e-01, 2.217638e+00, 2.990712e-01, 1.114308e+00, 4.334091e-01, 6.987512e-01, 1.663288e+00, 8.690240e-01, 1.054014e-01, 5.211181e-01, 4.949132e-01, 8.150533e-01, 2.869733e-01, 9.643666e-01, 6.694195e-01, 1.231179e+00, 9.760214e-01, 7.995247e-01, 3.815348e-01, 8.602680e-01, 1.208284e+00, 4.848064e-02, 1.702038e+00, 1.337420e+00, 4.517191e-01, 9.399293e-01, 7.729402e-01, 2.04031…
1.400000e+00	6.722705e-01, 5.909990e-01, 2.181406e+00, 2.631334e-01, 1.192605e+00, 5.529929e-01, 9.753637e-01, 1.600551e+00, 7.873339e-01, 1.399972e-01, 3.520890e-01, 4.970497e-01, 9.417374e-01, 2.701080e-01, 7.914864e-01, 4.938838e-01, 1.326040e+00, 1.089764e+00, 6.953938e-01, 1.889560e-01, 8.763891e-01, 1.384203e+00, 3.568427e-02, 1.839710e+00, 1.292996e+00, 3.812331e-01, 9.812318e-01, 7.770440e-01, 1.76895…
1.600000e+00	7.694994e-01, 6.896579e-01, 2.066160e+00, 2.181372e-01, 1.029843e+00, 5.258406e-01, 1.128704e+00, 1.451319e+00, 8.787243e-01, 1.639091e-01, 2.687417e-01, 3.775943e-01, 8.767537e-01, 2.427973e-01, 1.076985e+00, 4.500553e-01, 1.497294e+00, 1.019531e+00, 6.573449e-01, 1.626410e-01, 8.226294e-01, 1.358055e+00, 1.881444e-02, 2.164659e+00, 8.092418e-01, 4.062130e-01, 1.009791e+00, 7.391481e-01, 1.46662…
1.800000e+00	6.765645e-01, 7.579725e-01, 1.639697e+00, 1.665674e-01, 1.176535e+00, 5.507108e-01, 1.430350e+00, 1.481580e+00, 9.730400e-01, 1.711314e-01, 1.587669e-01, 3.676348e-01, 9.467669e-01, 2.747112e-01, 8.966729e-01, 3.363442e-01, 1.156801e+00, 8.140480e-01, 6.034648e-01, 1.076444e-01, 1.069341e+00, 1.361249e+00, 1.079484e-02, 2.016621e+00, 5.557123e-01, 3.736307e-01, 9.181220e-01, 7.485516e-01, 1.05073…
2.000000e+00	6.973359e-01, 9.539159e-01, 2.073714e+00, 1.729482e-01, 1.126749e+00, 6.295009e-01, 1.243145e+00, 1.319065e+00, 1.094796e+00, 2.341273e-01, 1.623717e-01, 4.903315e-01, 1.006485e+00, 2.148340e-01, 8.439853e-01, 2.575585e-01, 1.400497e+00, 5.372389e-01, 6.129851e-01, 8.473125e-02, 1.041683e+00, 1.512425e+00, 5.892978e-03, 2.113650e+00, 3.930902e-01, 3.541334e-01, 1.063986e+00, 1.024392e+00, 7.25578…
0.000000e+00	2.901055e+00, 9.551515e-01, 1.222012e+00, 1.137442e+00, 2.713470e+00, 1.883819e-01, 1.383108e+00, 1.473172e+00, 6.140113e-01, 1.313885e+00, 1.539443e+00, 3.947082e-01, 8.857672e-01, 2.228865e-01, 1.064577e+00, 1.236279e+00, 2.831268e+00, 1.267609e+00, 8.878645e-01, 1.302911e+00, 5.406704e-01, 1.830450e+00, 1.600548e-01, 1.267590e+00, 1.818636e+00, 3.509354e-01, 9.032937e-01, 7.449110e-01, 2.40380…
2.000000e-01	1.623888e+00, 7.939867e-01, 1.441945e+00, 8.948419e-01, 2.162921e+00, 1.492410e-01, 1.026524e+00, 1.548509e+00, 5.848169e-01, 1.030794e+00, 9.906740e-01, 2.202131e-01, 8.536607e-01, 3.519175e-01, 1.021390e+00, 1.152971e+00, 2.183693e+00, 1.538420e+00, 7.601360e-01, 1.153528e+00, 6.827466e-01, 1.117752e+00, 1.170119e-01, 9.686783e-01, 1.307406e+00, 3.732328e-01, 1.017958e+00, 6.323967e-01, 2.56217…
4.000000e-01	1.151478e+00, 6.301703e-01, 1.784203e+00, 6.146640e-01, 1.968441e+00, 9.808934e-02, 9.847207e-01, 1.667086e+00, 8.283286e-01, 6.489834e-01, 6.257194e-01, 2.245560e-01, 1.053444e+00, 4.070618e-01, 9.876298e-01, 7.796235e-01, 2.136095e+00, 1.364469e+00, 8.287322e-01, 7.648966e-01, 4.862027e-01, 1.058237e+00, 6.391709e-02, 1.152661e+00, 9.025103e-01, 2.546152e-01, 9.930698e-01, 4.276569e-01, 2.83912…
6.000000e-01	1.406645e+00, 6.452680e-01, 1.691985e+00, 3.831492e-01, 1.398934e+00, 1.074554e-01, 9.542170e-01, 1.537616e+00, 7.865348e-01, 5.697872e-01, 3.683498e-01, 2.601437e-01, 9.990090e-01, 3.600580e-01, 9.894807e-01, 6.488718e-01, 1.799287e+00, 1.093973e+00, 7.409959e-01, 5.643189e-01, 2.712277e-01, 1.037444e+00, 4.877860e-02, 1.282076e+00, 7.617611e-01, 2.275365e-01, 1.031074e+00, 4.678969e-01, 2.01845…
8.000000e-01	1.277422e+00, 7.332403e-01, 2.110161e+00, 3.241119e-01, 1.372324e+00, 8.570006e-02, 6.876893e-01, 1.379563e+00, 9.620755e-01, 4.377503e-01, 3.753218e-01, 3.137694e-01, 9.023128e-01, 3.400281e-01, 8.324678e-01, 6.203725e-01, 1.629308e+00, 6.582267e-01, 6.267529e-01, 4.275440e-01, 2.488779e-01, 9.802364e-01, 2.656603e-02, 1.511114e+00, 6.058653e-01, 2.229082e-01, 1.091954e+00, 5.977326e-01, 1.55368…
1.000000e+00	8.648714e-01, 9.644300e-01, 1.876353e+00, 1.988743e-01, 1.236946e+00, 1.043532e-01, 9.962350e-01, 1.598489e+00, 7.446428e-01, 2.584480e-01, 2.664839e-01, 2.498148e-01, 8.838168e-01, 3.202042e-01, 8.852757e-01, 3.690166e-01, 1.650314e+00, 4.924150e-01, 6.710584e-01, 2.408516e-01, 2.521238e-01, 1.161655e+00, 2.161629e-02, 1.708446e+00, 4.161046e-01, 2.897856e-01, 9.958382e-01, 6.883718e-01, 1.37772…
1.200000e+00	7.860903e-01, 1.281194e+00, 2.348593e+00, 1.140906e-01, 9.763404e-01, 1.456401e-01, 1.070482e+00, 1.471390e+00, 9.713615e-01, 2.920285e-01, 2.216089e-01, 3.164837e-01, 1.077158e+00, 3.105506e-01, 9.673049e-01, 3.523337e-01, 1.399189e+00, 3.491079e-01, 7.373734e-01, 1.553904e-01, 5.233268e-01, 1.345496e+00, 1.346978e-02, 1.654877e+00, 2.926206e-01, 3.095592e-01, 9.445907e-01, 8.678584e-01, 1.40341…
1.400000e+00	7.052217e-01, 1.150413e+00, 2.027131e+00, 1.098574e-01, 1.481607e+00, 1.831970e-01, 1.168901e+00, 1.436694e+00, 8.762898e-01, 2.305340e-01, 2.065344e-01, 3.907304e-01, 8.433974e-01, 2.660436e-01, 8.735010e-01, 3.096225e-01, 1.094618e+00, 2.759758e-01, 7.143929e-01, 9.497634e-02, 6.960766e-01, 1.218444e+00, 9.009306e-03, 1.450047e+00, 2.218891e-01, 3.326000e-01, 7.930612e-01, 1.019908e+00, 1.02526…
1.600000e+00	5.452076e-01, 1.320386e+00, 2.383972e+00, 9.554938e-02, 1.302853e+00, 1.891110e-01, 1.140535e+00, 9.962782e-01, 9.361938e-01, 2.618823e-01, 1.333653e-01, 4.483013e-01, 6.257148e-01, 2.183977e-01, 5.893197e-01, 1.960935e-01, 1.197235e+00, 1.503666e-01, 6.525639e-01, 6.674126e-02, 8.221698e-01, 1.616488e+00, 7.021119e-03, 2.017846e+00, 1.651768e-01, 4.315363e-01, 8.769444e-01, 1.158716e+00, 7.53257…
1.800000e+00	3.598604e-01, 1.204821e+00, 1.875682e+00, 8.712638e-02, 1.232195e+00, 2.194914e-01, 1.513599e+00, 1.344751e+00, 1.157429e+00, 3.236171e-01, 1.153613e-01, 5.252211e-01, 5.402282e-01, 1.257939e-01, 5.006846e-01, 1.291776e-01, 1.295725e+00, 1.307302e-01, 4.698738e-01, 4.552849e-02, 6.286862e-01, 1.519873e+00, 6.217203e-03, 1.591703e+00, 2.042672e-01, 4.161593e-01, 9.586815e-01, 1.242714e+00, 7.36780…
2.000000e+00	2.768639e-01, 1.309541e+00, 1.993032e+00, 5.453390e-02, 1.416400e+00, 2.023685e-01, 1.255361e+00, 1.112031e+00, 1.035834e+00, 3.072816e-01, 8.446813e-02, 5.459803e-01, 6.202286e-01, 8.222815e-02, 2.732238e-01, 1.501202e-01, 1.633398e+00, 8.687431e-02, 3.493776e-01, 3.641789e-02, 9.278973e-01, 1.227186e+00, 8.909706e-03, 1.851910e+00, 4.455837e-01, 3.892064e-01, 9.715858e-01, 8.714810e-01, 5.35656…
0.000000e+00	4.461098e-01, 1.546883e+00, 1.067173e+00, 1.772203e+00, 2.510360e+00, 2.345586e+00, 1.729936e+00, 1.141852e+00, 6.178062e-02, 1.196898e+00, 2.325657e+00, 1.712341e+00, 3.141444e+00, 1.200349e+00, 1.289231e+00, 1.809422e+00, 2.913098e+00, 2.409682e+00, 3.854310e-01, 1.236089e+00, 1.986169e+00, 1.429924e+00, 1.477130e+00, 2.749276e+00, 8.076459e-01, 1.122763e+00, 5.455268e-01, 1.423933e+00, 2.14948…
2.000000e-01	3.427993e-01, 1.365259e+00, 9.675686e-01, 1.357918e+00, 2.371270e+00, 1.344198e+00, 1.667559e+00, 1.556118e+00, 1.072394e-01, 9.949442e-01, 1.390796e+00, 1.187252e+00, 2.767796e+00, 1.145844e+00, 1.023134e+00, 1.956819e+00, 2.590774e+00, 1.807001e+00, 7.040276e-01, 1.188632e+00, 1.714428e+00, 1.063433e+00, 8.159748e-01, 2.694946e+00, 9.967184e-01, 8.952018e-01, 5.769912e-01, 9.950498e-01, 2.15945…
4.000000e-01	4.637077e-01, 7.786371e-01, 8.477427e-01, 1.097876e+00, 1.874752e+00, 1.233518e+00, 8.959136e-01, 1.640578e+00, 1.389602e-01, 6.758725e-01, 1.336557e+00, 9.370245e-01, 2.583790e+00, 7.027244e-01, 1.071879e+00, 1.566970e+00, 1.617076e+00, 1.374587e+00, 9.114437e-01, 9.297913e-01, 1.005504e+00, 7.221600e-01, 3.792775e-01, 2.454849e+00, 1.092988e+00, 6.018012e-01, 7.483364e-01, 5.665314e-01, 1.91807…
6.000000e-01	6.634137e-01, 5.553072e-01, 6.660759e-01, 6.842729e-01, 1.573752e+00, 9.208221e-01, 7.447063e-01, 1.596678e+00, 2.144290e-01, 4.712783e-01, 1.053061e+00, 6.847140e-01, 1.974904e+00, 5.702582e-01, 8.858574e-01, 1.344192e+00, 1.348307e+00, 1.144788e+00, 1.327233e+00, 7.365041e-01, 6.366374e-01, 5.696321e-01, 2.511385e-01, 2.088832e+00, 9.772202e-01, 4.718060e-01, 7.752709e-01, 5.121464e-01, 1.88154…
8.000000e-01	7.179478e-01, 6.074828e-01, 8.173829e-01, 4.656647e-01, 1.696809e+00, 6.707503e-01, 4.553947e-01, 1.345803e+00, 3.989591e-01, 4.431603e-01, 8.225577e-01, 5.312939e-01, 1.604937e+00, 3.962771e-01, 1.061174e+00, 1.029126e+00, 1.249372e+00, 9.229135e-01, 1.388237e+00, 5.501474e-01, 3.364982e-01, 5.936709e-01, 1.504643e-01, 2.022299e+00, 6.904349e-01, 3.599670e-01, 8.579884e-01, 4.564830e-01, 1.89317…
1.000000e+00	8.780300e-01, 7.767357e-01, 1.109907e+00, 4.706919e-01, 1.501271e+00, 6.401131e-01, 3.929085e-01, 1.046386e+00, 4.570355e-01, 4.917707e-01, 7.633021e-01, 5.219488e-01, 1.695315e+00, 4.299452e-01, 8.655783e-01, 9.108497e-01, 9.460255e-01, 5.490618e-01, 1.253294e+00, 4.586715e-01, 2.438935e-01, 7.512679e-01, 1.103647e-01, 1.807040e+00, 5.233189e-01, 3.851188e-01, 1.119768e+00, 7.725357e-01, 2.42299…
1.200000e+00	8.030127e-01, 9.844137e-01, 1.543466e+00, 4.732857e-01, 1.149954e+00, 5.175049e-01, 4.526820e-01, 9.150381e-01, 6.081081e-01, 4.487096e-01, 8.288015e-01, 4.291432e-01, 1.339101e+00, 3.912210e-01, 9.511469e-01, 6.503721e-01, 7.889414e-01, 6.195382e-01, 1.310502e+00, 3.257495e-01, 2.946670e-01, 1.055995e+00, 1.111545e-01, 2.080817e+00, 4.080669e-01, 4.044346e-01, 9.273815e-01, 8.986442e-01, 2.00625…
1.400000e+00	6.730310e-01, 1.191915e+00, 1.368547e+00, 4.615366e-01, 1.309977e+00, 4.909277e-01, 5.112736e-01, 7.669723e-01, 6.539828e-01, 7.553843e-01, 6.839851e-01, 4.421135e-01, 1.073515e+00, 2.885629e-01, 1.020176e+00, 4.262170e-01, 5.952936e-01, 3.830896e-01, 1.352458e+00, 2.039072e-01, 4.200791e-01, 1.210901e+00, 1.422048e-01, 1.895278e+00, 2.357703e-01, 3.589238e-01, 8.623308e-01, 7.980744e-01, 2.31667…
1.600000e+00	4.816513e-01, 1.079071e+00, 1.480145e+00, 6.010236e-01, 1.158512e+00, 4.631781e-01, 8.435962e-01, 5.552033e-01, 7.467245e-01, 9.053503e-01, 7.945971e-01, 3.407354e-01, 1.051249e+00, 2.635999e-01, 9.954976e-01, 4.404886e-01, 5.929070e-01, 2.284054e-01, 1.392204e+00, 1.342177e-01, 5.819050e-01, 1.293332e+00, 2.705697e-01, 2.063328e+00, 2.027211e-01, 4.020403e-01, 1.168429e+00, 1.065103e+00, 2.14562…
1.800000e+00	4.434012e-01, 1.153383e+00, 1.598530e+00, 6.211541e-01, 1.196068e+00, 4.604578e-01, 1.066806e+00, 3.795061e-01, 8.110901e-01, 1.068041e+00, 7.364651e-01, 3.916487e-01, 9.543724e-01, 3.132027e-01, 9.159375e-01, 2.439024e-01, 7.491023e-01, 1.424821e-01, 1.105820e+00, 9.009849e-02, 8.638991e-01, 1.244049e+00, 4.109483e-01, 1.878025e+00, 1.921117e-01, 3.478694e-01, 1.133605e+00, 1.029031e+00, 1.87490…
2.000000e+00	3.039801e-01, 1.020192e+00, 1.994322e+00, 6.182805e-01, 1.155734e+00, 4.924276e-01, 1.229415e+00, 3.473358e-01, 9.170221e-01, 1.145847e+00, 5.835046e-01, 4.835047e-01, 8.509275e-01, 2.201064e-01, 7.865854e-01, 2.503773e-01, 6.379758e-01, 1.243803e-01, 9.629316e-01, 7.109960e-02, 8.865264e-01, 1.572707e+00, 4.643756e-01, 1.805559e+00, 2.783462e-01, 3.848475e-01, 8.992769e-01, 1.231034e+00, 1.30347…
0.000000e+00	2.141888e+00, 1.190653e+00, 3.467617e+00, 8.286621e-01, 4.874972e-01, 7.638431e-01, 2.544771e+00, 1.186574e+00, 2.934982e+00, 1.662595e+00, 3.113574e+00, 1.407856e+00, 2.027887e+00, 1.555948e+00, 1.976912e+00, 9.020175e-01, 1.172778e+00, 2.671949e+00, 2.393477e+00, 2.897523e+00, 2.668325e+00, 1.144555e+00, 7.905325e-01, 2.857768e+00, 6.141400e-01, 2.464812e+00, 1.247731e+00, 2.015931e+00, 1.57966…
2.000000e-01	1.644009e+00, 7.586420e-01, 2.409756e+00, 6.880527e-01, 3.595602e-01, 9.903104e-01, 1.483224e+00, 1.167391e+00, 2.447642e+00, 1.476753e+00, 1.623827e+00, 9.750816e-01, 1.429663e+00, 9.580918e-01, 1.701943e+00, 1.091227e+00, 8.760169e-01, 1.510220e+00, 2.615975e+00, 1.714793e+00, 1.185581e+00, 9.031315e-01, 4.431721e-01, 2.548598e+00, 5.019793e-01, 1.698337e+00, 6.270945e-01, 1.534151e+00, 1.21552…
4.000000e-01	1.211503e+00, 5.972160e-01, 1.964136e+00, 6.913098e-01, 4.295496e-01, 1.399624e+00, 1.218477e+00, 9.906234e-01, 1.997112e+00, 1.305778e+00, 1.637774e+00, 6.396621e-01, 1.322432e+00, 9.147064e-01, 1.134270e+00, 1.023342e+00, 8.539587e-01, 9.987784e-01, 2.094017e+00, 1.489872e+00, 8.230156e-01, 9.987382e-01, 2.469653e-01, 2.421036e+00, 3.414692e-01, 8.733624e-01, 5.201800e-01, 9.276468e-01, 1.00899…
6.000000e-01	1.132271e+00, 4.720238e-01, 1.387383e+00, 6.128360e-01, 5.242180e-01, 1.532210e+00, 1.109561e+00, 6.787864e-01, 1.685073e+00, 1.105246e+00, 1.296666e+00, 4.764191e-01, 1.053082e+00, 6.729432e-01, 8.792389e-01, 7.799925e-01, 7.109222e-01, 6.692719e-01, 1.806845e+00, 1.014805e+00, 5.049707e-01, 1.221520e+00, 4.850296e-01, 2.328336e+00, 2.348631e-01, 8.022575e-01, 4.474434e-01, 9.283791e-01, 6.78617…
8.000000e-01	8.304179e-01, 6.973141e-01, 1.130007e+00, 6.951203e-01, 7.803117e-01, 1.477983e+00, 1.175727e+00, 5.422729e-01, 1.507056e+00, 1.147626e+00, 1.118098e+00, 4.872088e-01, 9.282079e-01, 3.781117e-01, 5.205046e-01, 7.139568e-01, 8.441652e-01, 6.428655e-01, 1.650088e+00, 6.945958e-01, 6.291371e-01, 1.466239e+00, 6.533173e-01, 2.125231e+00, 1.702201e-01, 6.733245e-01, 2.995017e-01, 9.931728e-01, 7.61419…
1.000000e+00	8.134965e-01, 1.006760e+00, 8.807213e-01, 5.467894e-01, 7.384763e-01, 1.652999e+00, 1.353011e+00, 5.126860e-01, 1.240203e+00, 1.273331e+00, 8.900321e-01, 5.343004e-01, 7.472245e-01, 2.138549e-01, 3.598145e-01, 7.296980e-01, 8.064875e-01, 4.229084e-01, 1.196982e+00, 5.309690e-01, 6.875872e-01, 1.212465e+00, 6.314814e-01, 2.302413e+00, 1.414845e-01, 7.908964e-01, 3.490054e-01, 1.064174e+00, 9.18853…
1.200000e+00	8.074384e-01, 1.057885e+00, 7.865408e-01, 5.840561e-01, 1.363730e+00, 1.502033e+00, 1.302541e+00, 5.178161e-01, 1.026892e+00, 1.427096e+00, 7.844196e-01, 4.979384e-01, 7.936515e-01, 1.212539e-01, 3.439864e-01, 5.105482e-01, 1.157719e+00, 2.898200e-01, 9.136978e-01, 3.304825e-01, 7.423693e-01, 1.508852e+00, 6.395568e-01, 2.339403e+00, 1.309830e-01, 7.016827e-01, 5.986441e-01, 1.170737e+00, 7.67505…
1.400000e+00	5.196994e-01, 1.162990e+00, 6.330134e-01, 5.209864e-01, 1.436313e+00, 1.364630e+00, 1.364918e+00, 5.984412e-01, 9.252864e-01, 1.455640e+00, 6.086093e-01, 6.419051e-01, 7.452398e-01, 9.642799e-02, 4.632204e-01, 4.583816e-01, 1.278366e+00, 1.905853e-01, 7.571336e-01, 1.682375e-01, 1.093737e+00, 1.626838e+00, 5.656571e-01, 2.300258e+00, 2.003906e-01, 5.779775e-01, 7.742359e-01, 1.330608e+00, 1.21756…
1.600000e+00	4.896300e-01, 1.274369e+00, 6.057948e-01, 4.202607e-01, 1.287588e+00, 8.586030e-01, 1.430523e+00, 7.865585e-01, 6.139378e-01, 1.253302e+00, 4.178683e-01, 4.742525e-01, 5.528274e-01, 6.516715e-02, 4.705533e-01, 3.477139e-01, 1.244767e+00, 1.382564e-01, 5.572920e-01, 1.317028e-01, 9.178238e-01, 1.538050e+00, 5.246005e-01, 2.414851e+00, 3.779772e-01, 6.431128e-01, 7.685032e-01, 1.454710e+00, 1.21510…
1.800000e+00	3.209524e-01, 1.442373e+00, 6.982816e-01, 4.131560e-01, 1.358488e+00, 1.011901e+00, 1.251211e+00, 7.581379e-01, 7.201848e-01, 1.308836e+00, 2.525806e-01, 6.082567e-01, 5.450508e-01, 5.261437e-02, 5.714533e-01, 3.350203e-01, 1.095809e+00, 1.138494e-01, 3.157539e-01, 1.081169e-01, 8.919522e-01, 1.275750e+00, 4.319255e-01, 1.934472e+00, 5.014531e-01, 4.887524e-01, 8.901678e-01, 1.261337e+00, 1.06689…
2.000000e+00	2.595422e-01, 1.166434e+00, 8.635079e-01, 2.423659e-01, 1.688859e+00, 7.476566e-01, 1.525777e+00, 1.208183e+00, 7.059717e-01, 1.207618e+00, 1.856748e-01, 5.580010e-01, 3.285384e-01, 5.412144e-02, 4.739304e-01, 2.745751e-01, 1.373327e+00, 1.058532e-01, 2.388710e-01, 6.400146e-02, 9.260284e-01, 1.340668e+00, 2.779928e-01, 1.793634e+00, 8.609237e-01, 5.860089e-01, 1.059141e+00, 1.249649e+00, 8.82545…
0.000000e+00	4.806437e-01, 2.420865e+00, 1.631232e+00, 2.290481e-01, 2.302548e+00, 1.224237e+00, 2.466490e+00, 2.547901e+00, 2.655892e+00, 4.270777e-02, 2.975912e+00, 6.285113e-01, 1.848229e+00, 2.044089e+00, 1.272756e+00, 1.186129e-01, 2.042019e+00, 1.167995e+00, 5.084848e-01, 1.968962e+00, 2.659260e+00, 1.669510e+00, 7.749848e-01, 1.421748e+00, 2.462349e+00, 8.917617e-01, 9.882547e-01, 1.242014e+00, 1.54225…
2.000000e-01	3.688905e-01, 1.936978e+00, 1.598414e+00, 1.480251e-01, 2.346620e+00, 1.025860e+00, 2.348377e+00, 1.970325e+00, 2.281540e+00, 2.812567e-02, 2.367141e+00, 4.040689e-01, 1.773664e+00, 9.867543e-01, 1.070256e+00, 1.895016e-01, 1.989758e+00, 1.209341e+00, 9.124461e-01, 1.097954e+00, 1.265117e+00, 1.155403e+00, 4.252765e-01, 1.695602e+00, 2.254526e+00, 7.063878e-01, 7.609457e-01, 1.051055e+00, 1.14420…
4.000000e-01	2.276372e-01, 1.293778e+00, 1.823774e+00, 1.299470e-01, 2.041550e+00, 7.460678e-01, 1.996213e+00, 1.925504e+00, 1.914216e+00, 2.799144e-02, 1.415559e+00, 3.750212e-01, 1.280153e+00, 9.848136e-01, 7.866801e-01, 1.625816e-01, 1.387051e+00, 1.199495e+00, 1.097520e+00, 9.205819e-01, 8.795975e-01, 1.128082e+00, 3.010596e-01, 1.461145e+00, 1.963105e+00, 4.692127e-01, 5.061771e-01, 8.693757e-01, 8.70332…
6.000000e-01	2.734016e-01, 8.819542e-01, 1.763600e+00, 1.061178e-01, 1.694161e+00, 4.682452e-01, 1.353080e+00, 1.625096e+00, 1.407955e+00, 2.060565e-02, 9.964818e-01, 4.380829e-01, 1.493351e+00, 4.874817e-01, 4.950077e-01, 1.643243e-01, 1.230345e+00, 1.009445e+00, 1.038031e+00, 6.867998e-01, 4.358540e-01, 7.604033e-01, 1.639998e-01, 1.766710e+00, 1.837719e+00, 6.254120e-01, 5.327496e-01, 7.781047e-01, 8.28628…
8.000000e-01	3.955480e-01, 9.950989e-01, 1.885256e+00, 1.813526e-01, 1.962388e+00, 4.830167e-01, 1.142768e+00, 1.555803e+00, 1.429534e+00, 4.236800e-02, 1.110178e+00, 6.049532e-01, 9.893170e-01, 3.117348e-01, 3.575882e-01, 1.394009e-01, 1.040115e+00, 1.214430e+00, 1.242025e+00, 3.683167e-01, 3.376082e-01, 7.310867e-01, 1.055678e-01, 1.969751e+00, 1.315553e+00, 5.026164e-01, 6.802355e-01, 6.021924e-01, 6.43747…
1.000000e+00	5.926724e-01, 7.238475e-01, 1.826154e+00, 2.440207e-01, 1.673589e+00, 4.262980e-01, 7.243137e-01, 1.144962e+00, 1.193109e+00, 1.301587e-01, 7.454037e-01, 5.676849e-01, 1.276351e+00, 2.007964e-01, 1.982559e-01, 1.369630e-01, 9.027754e-01, 1.152897e+00, 1.165426e+00, 1.885493e-01, 3.714085e-01, 5.468480e-01, 1.013606e-01, 1.797073e+00, 1.056367e+00, 5.793185e-01, 7.879233e-01, 5.561115e-01, 3.89698…
1.200000e+00	7.313814e-01, 7.304634e-01, 2.077698e+00, 4.684234e-01, 1.594350e+00, 3.088583e-01, 4.730696e-01, 7.717043e-01, 1.129030e+00, 2.802488e-01, 8.736579e-01, 5.386653e-01, 1.158012e+00, 1.092478e-01, 1.353414e-01, 1.156521e-01, 7.407348e-01, 9.246378e-01, 1.149299e+00, 1.586925e-01, 4.035969e-01, 6.846403e-01, 1.458252e-01, 1.839435e+00, 7.503364e-01, 4.844140e-01, 8.336003e-01, 5.415877e-01, 3.66681…
1.400000e+00	9.182342e-01, 8.087875e-01, 1.499538e+00, 5.009398e-01, 1.312550e+00, 2.740769e-01, 3.671992e-01, 6.003875e-01, 8.731942e-01, 7.055261e-01, 7.314898e-01, 6.524127e-01, 9.787486e-01, 6.273979e-02, 9.013433e-02, 1.140684e-01, 5.159486e-01, 6.180389e-01, 1.152636e+00, 9.778426e-02, 4.009340e-01, 5.457875e-01, 2.223287e-01, 2.229837e+00, 6.683464e-01, 6.285308e-01, 6.442816e-01, 6.734876e-01, 3.16543…
1.600000e+00	8.728044e-01, 7.227014e-01, 1.407903e+00, 5.195027e-01, 1.582045e+00, 2.134793e-01, 2.418276e-01, 4.225517e-01, 8.451558e-01, 8.461384e-01, 6.186138e-01, 7.137082e-01, 9.272318e-01, 3.897702e-02, 5.263630e-02, 9.822496e-02, 4.943562e-01, 4.631683e-01, 1.158524e+00, 7.265413e-02, 4.750787e-01, 4.793662e-01, 3.123772e-01, 1.899293e+00, 4.412889e-01, 5.262946e-01, 7.580255e-01, 7.593609e-01, 2.52449…
1.800000e+00	5.944740e-01, 9.748924e-01, 2.006220e+00, 6.205875e-01, 1.949603e+00, 1.418508e-01, 1.654867e-01, 3.031437e-01, 8.471301e-01, 1.193267e+00, 7.081414e-01, 6.008245e-01, 1.006241e+00, 2.143195e-02, 3.415191e-02, 9.486785e-02, 5.431152e-01, 3.709861e-01, 1.010626e+00, 4.422724e-02, 3.725549e-01, 4.047755e-01, 5.217498e-01, 2.220372e+00, 3.607530e-01, 5.664923e-01, 9.785138e-01, 8.813692e-01, 2.02673…
2.000000e+00	5.059187e-01, 1.074457e+00, 1.999870e+00, 6.227263e-01, 2.012350e+00, 7.050922e-02, 7.940553e-02, 2.684765e-01, 8.712973e-01, 1.260605e+00, 7.330516e-01, 5.799562e-01, 1.045074e+00, 1.354457e-02, 2.232549e-02, 1.092049e-01, 6.876473e-01, 2.207198e-01, 8.652381e-01, 3.086745e-02, 4.155903e-01, 3.724233e-01, 5.136190e-01, 1.866848e+00, 2.644798e-01, 6.398354e-01, 9.983349e-01, 1.016043e+00, 1.81944…
0.000000e+00	8.086862e-01, 1.035966e+00, 1.627414e+00, 2.506586e-01, 2.125552e+00, 2.440334e+00, 3.174262e-01, 1.711277e+00, 9.557193e-01, 4.312982e-01, 4.325008e-01, 9.559429e-01, 7.560250e-01, 7.812567e-01, 2.501201e+00, 2.494099e-02, 1.020182e-01, 5.803650e-01, 5.301756e-01, 2.130050e+00, 1.528579e+00, 1.691751e+00, 2.716427e+00, 5.705274e-01, 9.189302e-01, 3.034830e+00, 1.647978e+00, 2.675617e+00, 2.25377…
2.000000e-01	6.031604e-01, 1.144287e+00, 1.502526e+00, 3.804661e-01, 1.616486e+00, 1.781652e+00, 5.815899e-01, 1.529350e+00, 1.118139e+00, 3.212626e-01, 2.658013e-01, 6.877882e-01, 6.862623e-01, 6.671097e-01, 2.208066e+00, 3.344033e-01, 3.961572e-01, 3.914407e-01, 3.339617e-01, 1.223469e+00, 1.075122e+00, 1.122167e+00, 1.235618e+00, 4.912152e-01, 7.899337e-01, 1.967172e+00, 1.413463e+00, 2.697659e+00, 1.78538…
4.000000e-01	4.755070e-01, 1.231880e+00, 8.055713e-01, 4.658954e-01, 9.472888e-01, 1.431826e+00, 5.308824e-01, 7.673735e-01, 1.094498e+00, 5.043345e-01, 2.065689e-01, 3.629799e-01, 4.623377e-01, 6.929975e-01, 1.475035e+00, 4.540608e-01, 5.835729e-01, 3.503314e-01, 2.954436e-01, 8.542367e-01, 7.723206e-01, 8.417013e-01, 8.307706e-01, 3.088170e-01, 7.616898e-01, 1.258976e+00, 1.191069e+00, 2.152219e+00, 1.14576…
6.000000e-01	3.531880e-01, 1.289549e+00, 7.128940e-01, 5.416641e-01, 7.575302e-01, 1.692441e+00, 4.795108e-01, 7.409863e-01, 1.153105e+00, 6.405397e-01, 1.420140e-01, 2.208362e-01, 3.159045e-01, 6.355682e-01, 1.527104e+00, 3.035009e-01, 7.759221e-01, 3.302115e-01, 2.555794e-01, 6.107959e-01, 3.849770e-01, 7.027900e-01, 9.186292e-01, 1.968058e-01, 7.665181e-01, 7.113387e-01, 1.271461e+00, 1.764723e+00, 1.21267…
8.000000e-01	2.655745e-01, 1.206487e+00, 6.372743e-01, 4.858142e-01, 7.996594e-01, 1.446616e+00, 5.017666e-01, 6.503844e-01, 1.138884e+00, 1.017234e+00, 8.323356e-02, 2.022816e-01, 2.525852e-01, 5.792576e-01, 1.282113e+00, 3.480555e-01, 9.358468e-01, 4.385216e-01, 1.370508e-01, 4.105734e-01, 2.443799e-01, 1.089646e+00, 8.070414e-01, 1.673326e-01, 1.194956e+00, 4.609617e-01, 9.929294e-01, 1.732223e+00, 9.45931…
1.000000e+00	2.098762e-01, 1.401756e+00, 4.870792e-01, 4.406218e-01, 9.064734e-01, 1.490433e+00, 5.814886e-01, 5.842908e-01, 1.282388e+00, 8.568347e-01, 6.397575e-02, 2.640725e-01, 2.000414e-01, 3.797775e-01, 7.707443e-01, 2.837297e-01, 1.240708e+00, 5.611578e-01, 1.118995e-01, 2.743129e-01, 2.617162e-01, 1.288123e+00, 8.905481e-01, 1.422669e-01, 1.194919e+00, 4.848894e-01, 1.001829e+00, 1.678545e+00, 9.45944…
1.200000e+00	1.788240e-01, 1.220501e+00, 4.279454e-01, 4.063393e-01, 9.790609e-01, 1.523095e+00, 9.540615e-01, 6.394001e-01, 1.146600e+00, 1.042941e+00, 4.913762e-02, 4.258919e-01, 1.569810e-01, 2.653263e-01, 4.957122e-01, 2.149033e-01, 1.332966e+00, 7.283473e-01, 9.440430e-02, 1.804291e-01, 4.269116e-01, 1.232738e+00, 7.215910e-01, 1.006020e-01, 1.290397e+00, 4.568046e-01, 9.159546e-01, 1.406226e+00, 7.29356…
1.400000e+00	1.784614e-01, 1.147524e+00, 3.353395e-01, 3.061232e-01, 1.179816e+00, 1.235792e+00, 9.356277e-01, 9.812705e-01, 9.146584e-01, 1.132034e+00, 3.315357e-02, 5.615090e-01, 1.566711e-01, 1.686482e-01, 3.689577e-01, 2.113332e-01, 1.570361e+00, 6.538628e-01, 6.663339e-02, 1.360344e-01, 7.293360e-01, 1.538925e+00, 8.233210e-01, 6.175211e-02, 1.310835e+00, 5.379480e-01, 1.001232e+00, 9.434259e-01, 6.09912…
1.600000e+00	1.957338e-01, 1.302686e+00, 4.154626e-01, 2.242989e-01, 1.413986e+00, 1.050660e+00, 1.097926e+00, 1.124968e+00, 1.005663e+00, 9.733859e-01, 2.640566e-02, 4.686623e-01, 1.566829e-01, 8.480306e-02, 2.177058e-01, 2.271288e-01, 1.446569e+00, 9.385509e-01, 5.196894e-02, 7.384463e-02, 1.005597e+00, 1.534772e+00, 5.644947e-01, 5.388562e-02, 1.256316e+00, 5.230010e-01, 9.330396e-01, 1.185547e+00, 4.43002…
1.800000e+00	2.655520e-01, 1.035228e+00, 6.158565e-01, 1.855731e-01, 1.602992e+00, 8.392097e-01, 1.052780e+00, 1.130410e+00, 8.511958e-01, 9.256727e-01, 1.726351e-02, 6.465591e-01, 2.217702e-01, 5.824270e-02, 1.231788e-01, 1.406842e-01, 1.371576e+00, 1.022175e+00, 4.290459e-02, 4.083515e-02, 9.133617e-01, 1.108101e+00, 3.834909e-01, 4.932575e-02, 1.418002e+00, 5.769830e-01, 1.039443e+00, 1.107138e+00, 3.33086…
2.000000e+00	3.694358e-01, 8.057175e-01, 9.788408e-01, 1.452309e-01, 1.446963e+00, 6.345687e-01, 1.405834e+00, 1.088579e+00, 1.121424e+00, 9.404312e-01, 1.385095e-02, 7.504332e-01, 3.170429e-01, 2.992868e-02, 7.118548e-02, 1.592481e-01, 1.374687e+00, 1.001336e+00, 3.611509e-02, 4.331981e-02, 8.721774e-01, 1.256828e+00, 2.879221e-01, 3.171597e-02, 1.270400e+00, 5.616789e-01, 9.536647e-01, 9.191538e-01, 2.09993…
0.000000e+00	1.118378e+00, 2.372577e+00, 1.052733e+00, 1.008741e+00, 4.070996e-01, 1.068049e+00, 1.358377e+00, 3.240987e+00, 8.521537e-01, 2.162863e+00, 1.870408e+00, 2.614803e+00, 2.656471e+00, 1.534236e+00, 4.656130e-01, 5.796240e-01, 1.976794e+00, 2.926688e-01, 2.020455e+00, 1.618493e+00, 1.736135e-01, 2.095636e+00, 9.739728e-01, 2.281930e+00, 2.052011e+00, 1.446694e+00, 2.665322e+00, 2.609847e+00, 3.19762…
2.000000e-01	7.582878e-01, 2.056289e+00, 9.768667e-01, 7.197655e-01, 7.156784e-01, 1.317824e+00, 1.737604e+00, 2.195119e+00, 1.094216e+00, 1.512907e+00, 1.390362e+00, 1.543947e+00, 1.460183e+00, 8.498468e-01, 6.723191e-01, 6.917239e-01, 1.559163e+00, 5.252023e-01, 1.613549e+00, 1.142361e+00, 6.122847e-01, 1.864032e+00, 4.622339e-01, 2.181990e+00, 1.912769e+00, 9.994476e-01, 1.834819e+00, 1.895687e+00, 2.54916…
4.000000e-01	4.325086e-01, 1.842714e+00, 7.635237e-01, 5.797792e-01, 7.637018e-01, 1.080707e+00, 1.556824e+00, 2.073015e+00, 1.445600e+00, 1.333972e+00, 1.192134e+00, 1.341826e+00, 1.237025e+00, 6.386660e-01, 7.511914e-01, 7.219618e-01, 1.373654e+00, 8.191136e-01, 1.814990e+00, 6.130599e-01, 8.472767e-01, 1.895574e+00, 3.113586e-01, 2.128117e+00, 1.898933e+00, 8.110565e-01, 1.361770e+00, 1.747391e+00, 1.76989…
6.000000e-01	2.116275e-01, 1.418690e+00, 6.146574e-01, 3.755571e-01, 1.013198e+00, 1.362746e+00, 1.427365e+00, 1.740813e+00, 1.465300e+00, 8.979029e-01, 1.212085e+00, 9.781161e-01, 8.935849e-01, 4.349926e-01, 8.528721e-01, 5.954304e-01, 1.010667e+00, 8.045615e-01, 1.674733e+00, 4.509694e-01, 6.785480e-01, 1.647477e+00, 1.549709e-01, 1.998507e+00, 2.069641e+00, 7.918673e-01, 1.261527e+00, 1.521935e+00, 1.37339…
8.000000e-01	1.693142e-01, 1.482141e+00, 5.023761e-01, 3.631439e-01, 9.783402e-01, 1.397824e+00, 1.440245e+00, 1.282032e+00, 1.364464e+00, 6.342589e-01, 9.905877e-01, 8.374852e-01, 6.882823e-01, 3.506298e-01, 8.067882e-01, 5.392457e-01, 1.144723e+00, 1.123717e+00, 1.229443e+00, 3.495519e-01, 9.902574e-01, 1.612678e+00, 1.183353e-01, 1.911848e+00, 1.380460e+00, 5.390826e-01, 1.006934e+00, 1.329702e+00, 1.27492…
1.000000e+00	1.789297e-01, 1.277711e+00, 4.583094e-01, 2.489470e-01, 1.047308e+00, 1.476644e+00, 1.423690e+00, 1.322583e+00, 1.630323e+00, 5.847404e-01, 7.557940e-01, 6.181800e-01, 8.148830e-01, 2.499253e-01, 5.638254e-01, 4.901564e-01, 1.165576e+00, 9.976628e-01, 9.858566e-01, 2.454824e-01, 1.062910e+00, 1.678726e+00, 7.759348e-02, 2.168975e+00, 1.466949e+00, 5.236929e-01, 8.708017e-01, 1.115835e+00, 8.41886…
1.200000e+00	2.664325e-01, 1.108828e+00, 4.118992e-01, 2.767302e-01, 1.447806e+00, 1.172592e+00, 1.819904e+00, 1.276361e+00, 1.208534e+00, 4.971816e-01, 7.024068e-01, 7.570644e-01, 7.045646e-01, 1.782508e-01, 4.944238e-01, 3.364133e-01, 1.070923e+00, 1.002287e+00, 7.905143e-01, 1.471538e-01, 8.282377e-01, 1.794691e+00, 7.300223e-02, 2.070508e+00, 1.367161e+00, 5.404539e-01, 1.015412e+00, 8.379549e-01, 7.54060…
1.400000e+00	4.856192e-01, 9.295825e-01, 4.731491e-01, 2.376884e-01, 1.151419e+00, 9.612755e-01, 1.526502e+00, 1.229405e+00, 1.347240e+00, 4.316863e-01, 4.969478e-01, 6.676641e-01, 6.440572e-01, 1.095992e-01, 4.197591e-01, 3.032070e-01, 1.322678e+00, 1.278218e+00, 5.628811e-01, 1.053585e-01, 1.016544e+00, 1.441439e+00, 4.774842e-02, 2.045225e+00, 1.472801e+00, 5.476750e-01, 1.026860e+00, 9.130650e-01, 6.51486…
1.600000e+00	6.772760e-01, 7.417970e-01, 6.080439e-01, 1.677726e-01, 1.482889e+00, 7.463253e-01, 1.391431e+00, 1.189372e+00, 1.105003e+00, 4.280686e-01, 3.550620e-01, 7.049912e-01, 8.382004e-01, 6.607134e-02, 2.153789e-01, 2.507285e-01, 1.376433e+00, 1.214651e+00, 4.990523e-01, 6.255667e-02, 1.109065e+00, 1.629429e+00, 2.221436e-02, 1.979180e+00, 9.717967e-01, 5.128211e-01, 1.016022e+00, 6.450242e-01, 5.26891…
1.800000e+00	8.676632e-01, 6.562751e-01, 9.195957e-01, 1.473074e-01, 1.168282e+00, 6.638894e-01, 1.459436e+00, 1.265394e+00, 1.185289e+00, 4.381759e-01, 2.517382e-01, 6.508607e-01, 1.028172e+00, 3.479525e-02, 1.518458e-01, 2.195911e-01, 1.437375e+00, 8.175824e-01, 4.702340e-01, 4.544498e-02, 9.321578e-01, 1.240175e+00, 1.480927e-02, 2.114178e+00, 7.401454e-01, 4.994490e-01, 9.538483e-01, 6.594356e-01, 4.38019…
2.000000e+00	6.839196e-01, 7.575191e-01, 1.265169e+00, 1.174883e-01, 1.543205e+00, 5.891643e-01, 1.381810e+00, 1.037721e+00, 9.843940e-01, 3.466403e-01, 1.373727e-01, 6.990173e-01, 9.840946e-01, 2.650973e-02, 8.885571e-02, 1.800367e-01, 1.441725e+00, 6.467530e-01, 5.171439e-01, 2.696558e-02, 1.082885e+00, 8.909143e-01, 6.656995e-03, 1.974371e+00, 5.867216e-01, 6.436418e-01, 9.499119e-01, 7.634344e-01, 3.03645…
0.000000e+00	1.714065e+00, 7.725613e-01, 2.626680e+00, 2.722106e+00, 2.186136e+00, 3.488557e+00, 1.646157e+00, 1.102545e+00, 1.758325e+00, 2.161891e+00, 3.249540e+00, 2.573529e+00, 9.284726e-01, 1.760335e+00, 2.342200e+00, 2.224970e-01, 2.165845e+00, 1.450891e+00, 4.392771e-01, 1.163075e-01, 3.021102e+00, 5.867498e-01, 3.750890e-01, 9.752878e-01, 1.158521e+00, 3.232967e-01, 1.163069e-01, 8.533287e-01, 1.71985…
2.000000e-01	1.339637e+00, 5.592514e-01, 2.647377e+00, 2.059717e+00, 1.831057e+00, 2.009553e+00, 1.460767e+00, 1.112061e+00, 9.883328e-01, 1.438946e+00, 1.869359e+00, 1.605667e+00, 9.261784e-01, 1.366838e+00, 1.763786e+00, 1.355937e-01, 2.121095e+00, 1.599232e+00, 4.619167e-01, 7.575089e-02, 1.759086e+00, 6.130292e-01, 3.707625e-01, 9.620677e-01, 1.215105e+00, 2.105652e-01, 7.049247e-02, 5.460802e-01, 1.46913…
4.000000e-01	1.083433e+00, 3.738627e-01, 1.870146e+00, 1.422051e+00, 1.385209e+00, 1.948673e+00, 9.133060e-01, 1.238512e+00, 1.147213e+00, 1.304204e+00, 1.388697e+00, 1.200170e+00, 9.037629e-01, 1.071517e+00, 1.336497e+00, 1.149584e-01, 2.189632e+00, 1.676094e+00, 4.866076e-01, 5.608178e-02, 1.463780e+00, 1.043438e+00, 2.276610e-01, 7.702993e-01, 1.432917e+00, 1.398179e-01, 5.566102e-02, 3.384842e-01, 1.21315…
6.000000e-01	1.349243e+00, 3.059493e-01, 1.318154e+00, 9.575174e-01, 1.191192e+00, 1.495839e+00, 8.164696e-01, 1.352864e+00, 8.669329e-01, 1.019270e+00, 9.901334e-01, 7.062279e-01, 1.097404e+00, 8.404823e-01, 9.391980e-01, 1.329812e-01, 1.651424e+00, 1.164360e+00, 5.683907e-01, 3.845643e-02, 9.604130e-01, 1.122152e+00, 1.363874e-01, 6.685501e-01, 9.822497e-01, 1.253197e-01, 1.652935e-01, 3.331043e-01, 1.48156…
8.000000e-01	1.083268e+00, 4.604757e-01, 1.018361e+00, 7.108435e-01, 1.078272e+00, 1.179325e+00, 1.203715e+00, 1.248293e+00, 6.128171e-01, 8.029725e-01, 6.648592e-01, 5.365578e-01, 9.938763e-01, 7.155187e-01, 1.114774e+00, 7.388491e-02, 1.735199e+00, 1.028178e+00, 6.527913e-01, 2.139546e-02, 7.734119e-01, 1.101848e+00, 8.040085e-02, 5.881836e-01, 6.875682e-01, 1.270508e-01, 4.070524e-01, 3.678717e-01, 1.61799…
1.000000e+00	1.067526e+00, 6.923953e-01, 9.029081e-01, 5.035206e-01, 9.763139e-01, 1.396191e+00, 1.078749e+00, 1.254900e+00, 5.998484e-01, 5.954809e-01, 4.688542e-01, 3.643784e-01, 9.855623e-01, 5.488680e-01, 1.162959e+00, 7.272503e-02, 1.313437e+00, 6.517992e-01, 7.111797e-01, 1.750596e-02, 5.793948e-01, 1.401648e+00, 5.631919e-02, 3.947886e-01, 5.440446e-01, 1.684798e-01, 6.434112e-01, 6.897460e-01, 1.80386…
1.200000e+00	8.021228e-01, 8.197250e-01, 6.939442e-01, 3.503975e-01, 9.309060e-01, 1.201630e+00, 1.023032e+00, 1.145057e+00, 5.897448e-01, 6.253120e-01, 3.602930e-01, 3.508876e-01, 9.028669e-01, 4.353604e-01, 1.198948e+00, 6.403768e-02, 1.194622e+00, 4.602976e-01, 7.973040e-01, 1.214397e-02, 9.011965e-01, 1.615581e+00, 2.673280e-02, 3.229361e-01, 3.660889e-01, 2.193628e-01, 7.668404e-01, 8.075070e-01, 1.75672…
1.400000e+00	9.617802e-01, 1.087642e+00, 5.499450e-01, 2.496146e-01, 1.180918e+00, 1.535329e+00, 1.265289e+00, 1.301290e+00, 4.990964e-01, 4.920195e-01, 2.563884e-01, 2.769260e-01, 1.073093e+00, 4.017413e-01, 8.986980e-01, 4.761609e-02, 1.083110e+00, 3.192420e-01, 8.121766e-01, 7.228778e-03, 8.650180e-01, 1.989213e+00, 1.513616e-02, 2.457498e-01, 2.939628e-01, 2.035149e-01, 8.170576e-01, 1.033939e+00, 1.51298…
1.600000e+00	6.301769e-01, 1.106677e+00, 4.041275e-01, 2.347979e-01, 9.251449e-01, 1.428707e+00, 1.068972e+00, 1.203470e+00, 6.148600e-01, 5.125715e-01, 2.417881e-01, 3.732546e-01, 7.821780e-01, 3.160554e-01, 1.034186e+00, 3.921469e-02, 1.282062e+00, 2.347342e-01, 6.814662e-01, 4.699545e-03, 8.518435e-01, 1.621106e+00, 9.577589e-03, 1.537042e-01, 1.820393e-01, 2.862976e-01, 9.250616e-01, 9.038230e-01, 1.32738…
1.800000e+00	5.115796e-01, 1.262410e+00, 4.554460e-01, 2.242536e-01, 9.827120e-01, 1.193344e+00, 1.325864e+00, 1.102074e+00, 6.192568e-01, 5.748263e-01, 1.988028e-01, 3.124986e-01, 9.649730e-01, 3.526454e-01, 8.840773e-01, 4.115056e-02, 1.179608e+00, 1.481379e-01, 6.799707e-01, 3.816596e-03, 8.660352e-01, 1.564637e+00, 8.099746e-03, 1.391993e-01, 1.730929e-01, 2.913085e-01, 6.966724e-01, 1.207992e+00, 1.17314…
2.000000e+00	4.146162e-01, 1.168133e+00, 3.952205e-01, 1.854524e-01, 1.000208e+00, 1.212539e+00, 1.349179e+00, 1.347042e+00, 7.634150e-01, 5.360180e-01, 1.277031e-01, 3.567203e-01, 6.446603e-01, 2.585462e-01, 8.453021e-01, 4.173904e-02, 1.246197e+00, 1.317174e-01, 4.718034e-01, 2.390973e-03, 9.560862e-01, 1.783449e+00, 8.876670e-03, 7.829526e-02, 2.611435e-01, 3.788773e-01, 9.382277e-01, 1.032107e+00, 9.25529…
0.000000e+00	5.808433e-02, 2.414935e+00, 1.769828e+00, 2.800592e+00, 6.884108e-01, 1.687463e+00, 7.864944e-02, 2.756078e+00, 2.484373e+00, 2.238567e+00, 5.081862e-01, 2.676399e+00, 2.279368e+00, 3.225389e-02, 1.958863e+00, 1.030563e+00, 1.736825e+00, 6.838610e-01, 9.761167e-03, 2.367208e+00, 1.967374e+00, 1.882813e+00, 2.087722e+00, 5.735756e-01, 3.164551e+00, 8.009147e-02, 8.903467e-01, 1.831127e+00, 1.27057…
2.000000e-01	3.640064e-02, 1.585275e+00, 1.554317e+00, 2.095791e+00, 4.936312e-01, 2.339289e+00, 4.902792e-01, 2.511565e+00, 2.147113e+00, 1.538558e+00, 3.087347e-01, 1.828560e+00, 1.794324e+00, 2.272842e-01, 1.450317e+00, 8.917930e-01, 1.538617e+00, 1.005566e+00, 5.073230e-01, 1.743953e+00, 1.820917e+00, 2.618121e+00, 1.438274e+00, 4.439311e-01, 2.619505e+00, 5.625089e-02, 4.856720e-01, 1.153302e+00, 9.14976…
4.000000e-01	4.569793e-02, 1.473627e+00, 9.385071e-01, 1.757133e+00, 5.064014e-01, 2.304271e+00, 7.619050e-01, 2.183807e+00, 1.741537e+00, 1.366384e+00, 2.224842e-01, 1.018271e+00, 1.425611e+00, 3.210861e-01, 8.711800e-01, 8.645285e-01, 1.126159e+00, 8.838052e-01, 7.597433e-01, 1.158384e+00, 1.523473e+00, 2.246317e+00, 7.557227e-01, 2.790766e-01, 2.600091e+00, 7.836870e-02, 3.524825e-01, 1.216799e+00, 7.44959…
6.000000e-01	1.140040e-01, 1.212992e+00, 8.139612e-01, 1.163013e+00, 8.613920e-01, 2.371806e+00, 1.026738e+00, 1.646686e+00, 1.171476e+00, 9.607854e-01, 2.145649e-01, 6.513718e-01, 1.196470e+00, 2.272088e-01, 6.316124e-01, 5.607904e-01, 7.705735e-01, 1.028438e+00, 9.080174e-01, 9.475263e-01, 1.150835e+00, 1.973776e+00, 3.913825e-01, 2.465840e-01, 1.809763e+00, 2.243024e-01, 2.239371e-01, 1.044830e+00, 1.06901…
8.000000e-01	2.755179e-01, 1.093575e+00, 6.396324e-01, 8.735552e-01, 8.546410e-01, 1.929757e+00, 1.127962e+00, 1.180060e+00, 1.109622e+00, 5.926906e-01, 2.207174e-01, 8.474278e-01, 9.590715e-01, 1.551656e-01, 3.328160e-01, 5.124191e-01, 9.922752e-01, 1.046966e+00, 1.090990e+00, 5.087906e-01, 1.239009e+00, 1.960500e+00, 2.477774e-01, 1.698443e-01, 1.915487e+00, 2.918460e-01, 2.317658e-01, 7.697309e-01, 4.32930…
1.000000e+00	4.902951e-01, 8.516884e-01, 4.794668e-01, 8.789354e-01, 1.042227e+00, 1.621005e+00, 1.314527e+00, 1.009084e+00, 9.638165e-01, 7.188645e-01, 2.618923e-01, 7.626908e-01, 9.945855e-01, 8.039442e-02, 2.484519e-01, 4.375686e-01, 7.712066e-01, 1.173068e+00, 9.163560e-01, 3.253243e-01, 1.070079e+00, 1.726206e+00, 1.034619e-01, 1.360940e-01, 1.700424e+00, 4.256604e-01, 3.016715e-01, 5.845222e-01, 6.67271…
1.200000e+00	6.438864e-01, 6.175505e-01, 4.318472e-01, 6.665581e-01, 1.220508e+00, 1.641076e+00, 1.131246e+00, 7.426402e-01, 8.467716e-01, 8.771959e-01, 2.606499e-01, 7.139711e-01, 1.024161e+00, 6.162395e-02, 2.498502e-01, 3.095632e-01, 7.152248e-01, 1.158519e+00, 8.203702e-01, 2.601550e-01, 1.186314e+00, 1.883804e+00, 9.483644e-02, 9.373379e-02, 1.252666e+00, 4.802693e-01, 5.070174e-01, 5.396460e-01, 9.93615…
1.400000e+00	8.489458e-01, 6.671976e-01, 3.551535e-01, 6.148423e-01, 1.424458e+00, 1.303313e+00, 1.393945e+00, 7.389280e-01, 5.896179e-01, 1.111999e+00, 2.335927e-01, 7.271650e-01, 1.151835e+00, 3.182807e-02, 3.521828e-01, 2.720027e-01, 8.998937e-01, 1.017035e+00, 7.504256e-01, 1.713045e-01, 9.259345e-01, 1.827239e+00, 5.842926e-02, 6.807308e-02, 9.065518e-01, 4.114515e-01, 6.140258e-01, 5.830095e-01, 1.34768…
1.600000e+00	7.825622e-01, 5.446618e-01, 4.261660e-01, 5.641548e-01, 1.510254e+00, 1.013541e+00, 1.319581e+00, 5.411287e-01, 7.133880e-01, 1.046617e+00, 2.489440e-01, 6.194628e-01, 1.014546e+00, 2.824668e-02, 4.918649e-01, 2.298414e-01, 8.408997e-01, 6.779321e-01, 8.218926e-01, 1.110715e-01, 9.927895e-01, 1.548825e+00, 4.867008e-02, 6.293266e-02, 5.224387e-01, 5.014764e-01, 7.476588e-01, 6.651236e-01, 1.23120…
1.800000e+00	8.015952e-01, 9.594508e-01, 6.383408e-01, 6.965872e-01, 1.564013e+00, 8.138380e-01, 1.538778e+00, 4.738631e-01, 6.713148e-01, 1.341505e+00, 2.288800e-01, 6.459077e-01, 9.628298e-01, 3.393976e-02, 6.449597e-01, 2.216483e-01, 7.662696e-01, 4.750470e-01, 1.014639e+00, 8.695548e-02, 9.775382e-01, 1.377208e+00, 5.425609e-02, 3.517223e-02, 4.054520e-01, 5.782899e-01, 8.882013e-01, 7.950314e-01, 1.26852…
2.000000e+00	5.709278e-01, 8.860893e-01, 9.841561e-01, 7.513221e-01, 1.171148e+00, 5.617274e-01, 1.324855e+00, 3.337198e-01, 5.528735e-01, 1.404059e+00, 2.541669e-01, 6.771639e-01, 9.953318e-01, 5.500153e-02, 7.452225e-01, 1.833761e-01, 7.088196e-01, 4.020128e-01, 8.797919e-01, 4.746216e-02, 1.020247e+00, 1.212387e+00, 6.345721e-02, 3.245507e-02, 3.649398e-01, 5.144773e-01, 7.771858e-01, 8.896691e-01, 1.20559…
0.000000e+00	1.798491e+00, 2.430724e+00, 1.223428e+00, 1.326821e+00, 2.923348e+00, 7.415406e-01, 2.426860e+00, 1.616111e+00, 3.543351e-01, 1.864105e+00, 2.069451e+00, 7.904648e-01, 1.559614e+00, 1.307258e+00, 3.066534e-01, 2.178261e+00, 5.171228e-01, 7.571340e-01, 2.700044e+00, 1.900936e+00, 2.627437e+00, 2.200873e+00, 1.617115e+00, 1.556101e+00, 2.709422e+00, 1.714742e+00, 2.394505e+00, 2.584092e+00, 2.53054…
2.000000e-01	1.127583e+00, 1.953645e+00, 1.341293e+00, 1.145081e+00, 2.555088e+00, 5.273240e-01, 1.914921e+00, 1.102629e+00, 6.270844e-01, 1.087973e+00, 1.727252e+00, 6.356526e-01, 1.187636e+00, 6.922862e-01, 5.821873e-01, 1.951353e+00, 3.970741e-01, 8.454411e-01, 1.972910e+00, 1.322401e+00, 2.135015e+00, 1.534625e+00, 9.057451e-01, 1.594842e+00, 2.273106e+00, 1.583677e+00, 1.700384e+00, 1.833883e+00, 1.86609…
4.000000e-01	5.711709e-01, 1.893610e+00, 1.341564e+00, 1.136543e+00, 2.300468e+00, 3.627444e-01, 2.086837e+00, 8.368078e-01, 1.133535e+00, 1.491033e+00, 1.356799e+00, 5.969092e-01, 8.211649e-01, 4.407353e-01, 8.501153e-01, 1.915404e+00, 5.570626e-01, 9.549224e-01, 1.622287e+00, 1.275472e+00, 1.496855e+00, 1.167918e+00, 4.876307e-01, 1.736217e+00, 1.685550e+00, 1.160680e+00, 1.549448e+00, 1.521862e+00, 2.07519…
6.000000e-01	3.613991e-01, 1.598874e+00, 1.600909e+00, 8.785120e-01, 2.101838e+00, 2.815100e-01, 1.092734e+00, 6.205823e-01, 1.382892e+00, 1.292826e+00, 1.037780e+00, 6.476885e-01, 6.317518e-01, 2.671627e-01, 7.901947e-01, 1.610909e+00, 6.517312e-01, 7.972548e-01, 1.172038e+00, 9.833818e-01, 1.166941e+00, 8.053862e-01, 3.431415e-01, 1.763593e+00, 1.473122e+00, 1.148031e+00, 8.560034e-01, 1.389384e+00, 2.42837…
8.000000e-01	2.798074e-01, 1.031227e+00, 2.039323e+00, 7.809505e-01, 1.966834e+00, 2.312991e-01, 9.736615e-01, 5.039748e-01, 1.286420e+00, 1.308572e+00, 1.012053e+00, 5.825838e-01, 4.495383e-01, 2.408817e-01, 9.442967e-01, 1.419230e+00, 1.029728e+00, 8.983178e-01, 8.030616e-01, 8.252025e-01, 8.581767e-01, 6.179659e-01, 4.931842e-01, 1.756010e+00, 1.712360e+00, 8.106948e-01, 8.924757e-01, 1.000607e+00, 2.33716…
1.000000e+00	3.582588e-01, 8.411006e-01, 2.076638e+00, 5.337099e-01, 1.558083e+00, 1.795298e-01, 5.841929e-01, 6.136159e-01, 1.134775e+00, 1.429796e+00, 7.692409e-01, 5.852944e-01, 6.178100e-01, 2.563943e-01, 1.117139e+00, 1.062381e+00, 1.072283e+00, 1.033589e+00, 7.156586e-01, 6.198764e-01, 5.848564e-01, 5.354337e-01, 6.474663e-01, 1.858093e+00, 1.511777e+00, 5.936788e-01, 7.623005e-01, 7.628915e-01, 2.25466…
1.200000e+00	5.109438e-01, 8.397679e-01, 2.349544e+00, 5.095013e-01, 1.399900e+00, 1.301725e-01, 4.564971e-01, 8.184965e-01, 1.092817e+00, 1.370372e+00, 4.950085e-01, 4.845890e-01, 5.531653e-01, 2.499009e-01, 9.486535e-01, 7.305866e-01, 1.176595e+00, 1.368384e+00, 5.204462e-01, 5.720166e-01, 2.725617e-01, 4.729586e-01, 5.729718e-01, 1.569803e+00, 1.329797e+00, 6.468677e-01, 7.994649e-01, 8.698450e-01, 2.25610…
1.400000e+00	6.678668e-01, 6.886397e-01, 1.991633e+00, 5.132394e-01, 1.462691e+00, 1.558177e-01, 3.160452e-01, 9.044470e-01, 1.092553e+00, 1.335322e+00, 3.391765e-01, 4.283181e-01, 7.338257e-01, 2.373286e-01, 8.878598e-01, 8.044021e-01, 1.194828e+00, 9.683261e-01, 5.215082e-01, 3.346973e-01, 2.388288e-01, 5.295708e-01, 7.178066e-01, 2.072266e+00, 9.024546e-01, 4.961687e-01, 9.225417e-01, 7.674602e-01, 2.04106…
1.600000e+00	6.275932e-01, 7.616266e-01, 2.064892e+00, 3.532062e-01, 1.507727e+00, 1.277916e-01, 2.378543e-01, 9.426536e-01, 9.952005e-01, 1.397541e+00, 2.303939e-01, 4.828138e-01, 7.735820e-01, 2.558199e-01, 1.056264e+00, 6.972933e-01, 1.116598e+00, 5.781955e-01, 3.872275e-01, 2.490298e-01, 2.285599e-01, 6.514201e-01, 5.510829e-01, 1.809428e+00, 6.743803e-01, 3.978099e-01, 7.640794e-01, 8.625612e-01, 1.54628…
[truncated: 145 more rows]
