# Supplementary material for: Inference of Vohradský's Models of Genetic Networks by Solving Two-Dimensional Function Optimization Problems
Source: PLoS One. 2013 Dec 30;8(12):e83308. doi: 10.1371/journal.pone.0083308 (PMC3875442; doi:10.1371/journal.pone.0083308)
Supplement: Text S2 — Time-series data used in the ‘Inference in noisy environment’ section (compressed by gzip). (GZ) [file pone.0083308.s002.gz › time_series_data/gene30/100sets/tc.dat3104]

Time "G0" "G1" "G2" "G3" "G4" "G5" "G6" "G7" "G8" "G9" "G10" "G11" "G12" "G13" "G14" "G15" "G16" "G17" "G18" "G19" "G20" "G21" "G22" "G23" "G24" "G25" "G26" "G27" "G28" "G29"
0.000000e+00	1.591361e+00, 2.731139e+00, 7.512693e-01, 8.098011e-02, 2.809291e+00, 2.582687e+00, 2.284687e+00, 2.444056e+00, 1.896581e+00, 2.194151e-01, 1.956987e+00, 1.484817e+00, 3.202292e-01, 1.629800e+00, 3.197029e+00, 1.053048e+00, 3.089803e+00, 2.887773e+00, 1.630225e+00, 1.691280e+00, 1.463724e+00, 2.412504e+00, 7.144414e-01, 3.579565e-02, 2.362039e-01, 1.796901e+00, 2.990491e-02, 1.264635e+00, 1.16811…
2.000000e-01	8.752200e-01, 1.435159e+00, 5.519467e-01, 4.200282e-01, 1.752305e+00, 1.640441e+00, 1.654950e+00, 1.506424e+00, 1.500365e+00, 1.609012e-01, 1.527466e+00, 1.448257e+00, 1.536658e-01, 1.233801e+00, 2.302151e+00, 7.939179e-01, 2.122686e+00, 1.539131e+00, 8.369803e-01, 9.677055e-01, 1.466849e+00, 1.745847e+00, 9.900193e-01, 4.890873e-02, 3.796843e-01, 1.100990e+00, 6.505564e-02, 9.444215e-01, 8.07957…
4.000000e-01	7.581441e-01, 1.130531e+00, 4.462791e-01, 5.143155e-01, 1.196059e+00, 1.131010e+00, 1.242687e+00, 1.414332e+00, 9.924914e-01, 1.110517e-01, 8.109726e-01, 1.079046e+00, 9.125781e-02, 1.293666e+00, 1.763844e+00, 5.009225e-01, 1.322298e+00, 1.198525e+00, 6.745961e-01, 5.507112e-01, 9.486426e-01, 1.189051e+00, 1.068867e+00, 2.933140e-02, 5.802049e-01, 7.687113e-01, 2.300930e-01, 1.039354e+00, 4.92634…
6.000000e-01	4.278274e-01, 4.283083e-01, 3.056035e-01, 4.185986e-01, 1.030833e+00, 6.570409e-01, 6.714527e-01, 1.011088e+00, 8.947672e-01, 9.613510e-02, 1.006999e+00, 8.299601e-01, 5.235476e-02, 1.299605e+00, 1.553212e+00, 4.619426e-01, 7.776100e-01, 5.307925e-01, 5.968702e-01, 3.443425e-01, 9.327571e-01, 7.988948e-01, 1.404281e+00, 2.174828e-02, 7.067084e-01, 3.756970e-01, 5.475869e-01, 9.298686e-01, 4.99203…
8.000000e-01	2.682014e-01, 3.122989e-01, 3.955866e-01, 3.626397e-01, 7.405809e-01, 6.799740e-01, 5.742447e-01, 5.104427e-01, 7.999220e-01, 1.939678e-01, 8.702017e-01, 5.500015e-01, 2.947501e-02, 9.955002e-01, 1.214531e+00, 5.038520e-01, 5.615854e-01, 3.591408e-01, 5.861978e-01, 3.626083e-01, 5.120305e-01, 6.295649e-01, 1.227398e+00, 1.365841e-02, 8.418393e-01, 2.092288e-01, 8.070362e-01, 8.855078e-01, 6.19151…
1.000000e+00	1.794238e-01, 2.194161e-01, 4.829057e-01, 2.948168e-01, 6.773359e-01, 6.586935e-01, 4.015782e-01, 4.129627e-01, 6.416916e-01, 4.777217e-01, 9.874984e-01, 3.143441e-01, 1.588150e-02, 5.095822e-01, 1.233599e+00, 5.520870e-01, 2.913031e-01, 2.133639e-01, 4.896547e-01, 4.304827e-01, 4.080582e-01, 5.727219e-01, 1.371823e+00, 1.141922e-02, 9.626107e-01, 1.489682e-01, 7.095376e-01, 8.623656e-01, 5.24663…
1.200000e+00	1.319636e-01, 1.412431e-01, 6.548430e-01, 2.270270e-01, 6.378152e-01, 5.633636e-01, 2.671805e-01, 2.156500e-01, 4.123861e-01, 6.259795e-01, 1.063451e+00, 2.120209e-01, 9.708268e-03, 5.558701e-01, 1.047775e+00, 6.848668e-01, 2.328730e-01, 1.054636e-01, 6.298946e-01, 6.278821e-01, 2.903909e-01, 4.628482e-01, 1.197778e+00, 6.376709e-03, 9.483064e-01, 8.721810e-02, 9.088470e-01, 5.179700e-01, 6.25316…
1.400000e+00	1.026922e-01, 5.664426e-02, 5.928938e-01, 1.770589e-01, 6.945641e-01, 6.126352e-01, 1.811224e-01, 1.099427e-01, 3.245577e-01, 9.706783e-01, 9.928186e-01, 1.227531e-01, 5.955854e-03, 4.011373e-01, 1.107875e+00, 6.132463e-01, 1.265334e-01, 7.167822e-02, 6.063312e-01, 7.765065e-01, 1.774809e-01, 4.560884e-01, 9.009599e-01, 3.707096e-03, 9.812315e-01, 6.837191e-02, 8.702498e-01, 4.011305e-01, 6.67185…
1.600000e+00	5.568808e-02, 3.468999e-02, 7.224453e-01, 1.214302e-01, 5.417266e-01, 7.339991e-01, 1.388436e-01, 8.621015e-02, 1.706490e-01, 1.007615e+00, 1.132167e+00, 6.154118e-02, 2.824301e-03, 3.434326e-01, 1.045811e+00, 5.885925e-01, 9.197307e-02, 4.181062e-02, 5.878168e-01, 1.020338e+00, 1.081972e-01, 4.091767e-01, 6.509593e-01, 2.835273e-03, 1.038330e+00, 6.983194e-02, 7.421688e-01, 2.559821e-01, 7.29911…
1.800000e+00	4.257160e-02, 1.945083e-02, 5.894050e-01, 1.229403e-01, 4.861159e-01, 8.194857e-01, 8.744380e-02, 5.063472e-02, 1.036439e-01, 1.121547e+00, 1.194177e+00, 4.861364e-02, 2.056716e-03, 3.435125e-01, 1.099836e+00, 7.704592e-01, 5.528461e-02, 2.202198e-02, 5.773236e-01, 1.035297e+00, 6.690314e-02, 4.147673e-01, 6.387174e-01, 2.252587e-03, 1.072604e+00, 6.282246e-02, 1.019959e+00, 2.273832e-01, 5.83679…
2.000000e+00	2.201385e-02, 1.035083e-02, 6.046579e-01, 8.057024e-02, 5.659266e-01, 8.802637e-01, 4.315081e-02, 3.446638e-02, 5.524398e-02, 1.216071e+00, 1.031534e+00, 3.125524e-02, 1.597367e-03, 2.822417e-01, 9.191763e-01, 6.940532e-01, 3.916770e-02, 1.747914e-02, 6.516547e-01, 1.102072e+00, 4.755218e-02, 4.555759e-01, 3.608524e-01, 1.280217e-03, 1.352467e+00, 5.184726e-02, 7.796444e-01, 1.685957e-01, 5.99429…
0.000000e+00	1.376883e+00, 1.081792e+00, 1.736704e+00, 2.694219e+00, 1.484447e+00, 2.440870e+00, 3.320546e-01, 2.881678e+00, 4.812007e-01, 1.564621e+00, 2.485591e-02, 2.649060e+00, 3.029474e+00, 8.091315e-01, 2.365381e-01, 4.579948e-01, 2.930847e+00, 9.221018e-01, 1.312404e+00, 1.672435e+00, 1.192277e+00, 2.321345e+00, 3.093738e+00, 2.753523e+00, 2.095622e+00, 6.355919e-01, 1.350397e+00, 2.375835e+00, 7.77526…
2.000000e-01	1.206877e+00, 6.570241e-01, 1.479720e+00, 2.653900e+00, 1.437532e+00, 1.725815e+00, 5.889195e-01, 1.987970e+00, 5.492130e-01, 1.258974e+00, 1.492451e-02, 1.677624e+00, 1.565775e+00, 1.046145e+00, 4.296089e-01, 4.920956e-01, 1.868267e+00, 7.021858e-01, 5.683705e-01, 1.398200e+00, 1.201841e+00, 1.632114e+00, 2.467877e+00, 2.429583e+00, 1.892177e+00, 3.927391e-01, 7.631631e-01, 2.369166e+00, 2.51953…
4.000000e-01	1.353656e+00, 3.576884e-01, 9.474884e-01, 1.585923e+00, 1.060426e+00, 1.962950e+00, 6.380419e-01, 1.278526e+00, 7.211465e-01, 1.032169e+00, 1.102279e-02, 1.278963e+00, 1.465756e+00, 1.138356e+00, 5.992760e-01, 5.155995e-01, 1.305552e+00, 7.845381e-01, 2.951002e-01, 9.891369e-01, 1.063520e+00, 1.372127e+00, 2.239992e+00, 1.818875e+00, 1.680169e+00, 1.820253e-01, 6.474350e-01, 1.689171e+00, 3.21820…
6.000000e-01	1.297740e+00, 2.186846e-01, 5.936495e-01, 1.321153e+00, 1.004409e+00, 1.756508e+00, 3.909819e-01, 9.552419e-01, 7.333353e-01, 7.731587e-01, 1.252577e-01, 7.365469e-01, 1.280550e+00, 1.557951e+00, 7.377931e-01, 6.261647e-01, 1.202308e+00, 6.687357e-01, 1.712522e-01, 5.490472e-01, 7.299198e-01, 8.311681e-01, 2.168105e+00, 1.712220e+00, 1.395820e+00, 1.070750e-01, 3.518196e-01, 1.614769e+00, 4.71149…
8.000000e-01	1.121125e+00, 1.205626e-01, 3.452401e-01, 8.589502e-01, 8.588678e-01, 1.620584e+00, 2.878221e-01, 6.625992e-01, 7.543900e-01, 4.918835e-01, 4.569994e-01, 5.254262e-01, 9.769550e-01, 1.633146e+00, 9.317660e-01, 6.159145e-01, 8.324941e-01, 5.620364e-01, 1.674155e-01, 3.918993e-01, 5.241434e-01, 5.940071e-01, 1.816385e+00, 1.169633e+00, 1.755893e+00, 5.834016e-02, 3.721010e-01, 1.417269e+00, 5.49777…
1.000000e+00	8.742522e-01, 6.233039e-02, 2.074565e-01, 8.821062e-01, 7.962560e-01, 1.512590e+00, 2.089231e-01, 4.710016e-01, 6.719669e-01, 2.961532e-01, 7.013004e-01, 3.095862e-01, 5.981577e-01, 1.444946e+00, 9.287281e-01, 7.210892e-01, 5.326432e-01, 4.402000e-01, 2.606230e-01, 2.844287e-01, 3.512471e-01, 5.278967e-01, 2.082671e+00, 8.768020e-01, 1.539731e+00, 3.894033e-02, 4.128339e-01, 1.040096e+00, 5.77632…
1.200000e+00	5.697033e-01, 3.760372e-02, 1.292235e-01, 6.876421e-01, 6.082130e-01, 1.196298e+00, 1.321009e-01, 3.087411e-01, 6.735429e-01, 2.317799e-01, 9.143928e-01, 1.922942e-01, 3.788772e-01, 1.795362e+00, 8.976255e-01, 6.583208e-01, 3.985618e-01, 1.959359e-01, 3.404435e-01, 1.628837e-01, 2.272036e-01, 5.137142e-01, 1.846466e+00, 5.606823e-01, 1.562554e+00, 2.939654e-02, 6.411280e-01, 1.025881e+00, 6.00659…
1.400000e+00	3.077301e-01, 1.593503e-02, 1.317010e-01, 5.528865e-01, 7.602762e-01, 1.373694e+00, 8.992345e-02, 1.545315e-01, 4.889629e-01, 1.835389e-01, 1.022403e+00, 1.285072e-01, 2.469770e-01, 1.673403e+00, 9.150360e-01, 6.927498e-01, 2.356918e-01, 1.291940e-01, 4.458667e-01, 1.004133e-01, 1.288073e-01, 4.947417e-01, 1.395862e+00, 3.611933e-01, 1.233358e+00, 3.456209e-02, 6.528694e-01, 5.844612e-01, 6.71664…
1.600000e+00	2.382404e-01, 1.036571e-02, 1.519399e-01, 5.166431e-01, 6.614282e-01, 1.312472e+00, 6.346884e-02, 9.069708e-02, 2.756539e-01, 1.317139e-01, 1.171742e+00, 7.551273e-02, 1.268347e-01, 1.522363e+00, 8.231490e-01, 5.921326e-01, 1.595195e-01, 7.881898e-02, 5.286003e-01, 7.717959e-02, 1.041349e-01, 5.710065e-01, 1.265075e+00, 2.427530e-01, 1.453938e+00, 3.741330e-02, 8.810115e-01, 4.095900e-01, 6.46925…
1.800000e+00	1.534574e-01, 6.963160e-03, 2.319983e-01, 3.218895e-01, 5.866578e-01, 1.426539e+00, 4.181838e-02, 5.527219e-02, 1.365705e-01, 1.066092e-01, 1.264560e+00, 3.865173e-02, 7.492986e-02, 1.392765e+00, 1.023356e+00, 7.209247e-01, 1.042566e-01, 4.544539e-02, 5.097253e-01, 4.161573e-02, 6.441956e-02, 3.896978e-01, 1.457768e+00, 1.983816e-01, 1.556182e+00, 3.622641e-02, 8.072093e-01, 3.369296e-01, 6.70140…
2.000000e+00	1.039948e-01, 3.578789e-03, 2.961621e-01, 2.742140e-01, 5.462259e-01, 1.161723e+00, 2.852264e-02, 3.947528e-02, 9.845836e-02, 6.704249e-02, 9.616016e-01, 2.911989e-02, 4.053489e-02, 1.668153e+00, 9.438766e-01, 6.956655e-01, 8.299586e-02, 2.667512e-02, 6.563495e-01, 3.397598e-02, 4.334253e-02, 4.742490e-01, 1.538991e+00, 1.283717e-01, 1.535814e+00, 4.240133e-02, 8.497684e-01, 2.641007e-01, 6.55720…
0.000000e+00	2.574726e+00, 8.472715e-01, 4.134956e-01, 2.094994e+00, 3.175396e-01, 2.307965e+00, 2.636837e+00, 2.519541e+00, 2.688869e+00, 2.098196e+00, 8.832085e-01, 1.515549e+00, 9.881514e-01, 5.794200e-01, 6.256882e-01, 2.277808e+00, 1.453487e+00, 4.878764e-02, 3.475631e-01, 1.232769e+00, 1.234443e-02, 7.260851e-01, 2.053041e-01, 5.876313e-01, 5.578081e-01, 2.205465e+00, 2.042530e+00, 2.483827e+00, 5.82736…
2.000000e-01	1.745024e+00, 4.735350e-01, 2.214370e-01, 1.926060e+00, 1.628653e-01, 1.549984e+00, 1.556223e+00, 2.034529e+00, 1.530542e+00, 1.962051e+00, 6.583494e-01, 1.027810e+00, 7.477108e-01, 8.178834e-01, 4.546132e-01, 1.616926e+00, 1.378916e+00, 1.314883e-01, 2.270541e-01, 1.204836e+00, 2.447887e-01, 7.384105e-01, 5.214343e-01, 9.000229e-01, 6.315808e-01, 1.776093e+00, 1.164974e+00, 2.695671e+00, 6.02516…
4.000000e-01	1.362557e+00, 3.004672e-01, 1.565939e-01, 2.418071e+00, 1.293292e-01, 1.108204e+00, 1.444655e+00, 1.430626e+00, 1.135158e+00, 1.313204e+00, 4.174429e-01, 6.441399e-01, 4.310489e-01, 1.081223e+00, 3.520185e-01, 1.033871e+00, 9.258784e-01, 1.199128e-01, 1.755796e-01, 8.871148e-01, 1.754559e-01, 4.936044e-01, 8.959423e-01, 7.350390e-01, 8.843343e-01, 1.193749e+00, 7.952880e-01, 2.107064e+00, 7.82837…
6.000000e-01	9.050855e-01, 1.685443e-01, 1.475311e-01, 1.728940e+00, 3.307866e-01, 8.896856e-01, 1.026656e+00, 8.882891e-01, 1.082561e+00, 1.137561e+00, 5.554833e-01, 3.004605e-01, 2.636576e-01, 1.134332e+00, 4.934687e-01, 7.082497e-01, 6.911793e-01, 5.212018e-02, 2.253334e-01, 6.088831e-01, 1.531983e-01, 5.268765e-01, 9.494305e-01, 5.543462e-01, 8.013734e-01, 1.171876e+00, 7.898514e-01, 1.553582e+00, 6.82229…
8.000000e-01	4.543598e-01, 8.132645e-02, 2.650794e-01, 1.336665e+00, 3.824027e-01, 7.504576e-01, 7.852017e-01, 4.960842e-01, 8.093047e-01, 1.087862e+00, 8.410103e-01, 2.090406e-01, 1.678741e-01, 8.087641e-01, 5.738981e-01, 6.161706e-01, 4.563714e-01, 3.707015e-02, 3.691855e-01, 7.143817e-01, 9.721032e-02, 4.584944e-01, 1.049103e+00, 3.009758e-01, 1.093731e+00, 9.180844e-01, 8.505501e-01, 1.212085e+00, 6.12322…
1.000000e+00	3.093249e-01, 4.726331e-02, 4.744960e-01, 1.101744e+00, 4.427496e-01, 7.452579e-01, 4.888769e-01, 2.791148e-01, 8.546861e-01, 9.906970e-01, 8.702220e-01, 1.373121e-01, 9.221267e-02, 7.649340e-01, 7.789830e-01, 6.134695e-01, 2.966073e-01, 2.626051e-02, 4.623946e-01, 8.282600e-01, 5.116044e-02, 4.888342e-01, 7.941727e-01, 2.375052e-01, 1.105928e+00, 6.016883e-01, 7.786349e-01, 9.048186e-01, 6.56563…
1.200000e+00	2.419962e-01, 2.812110e-02, 6.159593e-01, 9.345380e-01, 6.390664e-01, 7.501944e-01, 3.126124e-01, 1.983951e-01, 4.128084e-01, 1.224075e+00, 1.070510e+00, 1.011123e-01, 4.883625e-02, 5.710569e-01, 9.110876e-01, 6.347577e-01, 1.652174e-01, 1.525931e-02, 5.719980e-01, 8.659363e-01, 3.547384e-02, 3.224330e-01, 6.787784e-01, 1.812790e-01, 1.043084e+00, 5.388840e-01, 1.041961e+00, 6.637751e-01, 5.48373…
1.400000e+00	1.529048e-01, 1.354791e-02, 6.412483e-01, 7.058474e-01, 5.683288e-01, 8.369015e-01, 2.194819e-01, 1.303091e-01, 3.064417e-01, 1.074945e+00, 7.582397e-01, 4.403865e-02, 3.919151e-02, 5.341082e-01, 7.783136e-01, 5.455528e-01, 1.393131e-01, 9.445118e-03, 5.958581e-01, 8.928224e-01, 2.479531e-02, 3.105797e-01, 5.225252e-01, 1.074712e-01, 1.146307e+00, 3.216272e-01, 7.851698e-01, 4.055704e-01, 7.04073…
1.600000e+00	9.597841e-02, 8.342723e-03, 5.842463e-01, 6.648973e-01, 5.981534e-01, 7.394919e-01, 1.654642e-01, 7.320637e-02, 1.890937e-01, 1.173367e+00, 1.074473e+00, 3.162331e-02, 1.803679e-02, 4.958828e-01, 8.769161e-01, 6.811602e-01, 9.223544e-02, 5.899653e-03, 4.965583e-01, 1.073367e+00, 1.636268e-02, 3.718014e-01, 2.657527e-01, 7.316700e-02, 1.282392e+00, 2.039036e-01, 1.014325e+00, 3.732262e-01, 6.12521…
1.800000e+00	6.168381e-02, 4.799115e-03, 6.175394e-01, 5.527040e-01, 4.562176e-01, 1.040235e+00, 1.246504e-01, 5.112077e-02, 9.944454e-02, 1.380099e+00, 1.072431e+00, 2.126960e-02, 1.154451e-02, 6.450909e-01, 9.650244e-01, 6.618188e-01, 5.407016e-02, 5.334994e-03, 5.425051e-01, 1.045019e+00, 1.156910e-02, 4.534207e-01, 2.192278e-01, 4.584861e-02, 1.157631e+00, 1.756742e-01, 9.891080e-01, 2.471285e-01, 6.42568…
2.000000e+00	4.959496e-02, 2.806171e-03, 6.486172e-01, 3.530189e-01, 6.062170e-01, 9.241744e-01, 8.267124e-02, 2.670514e-02, 5.704160e-02, 1.370826e+00, 9.911669e-01, 1.217364e-02, 6.181468e-03, 5.896738e-01, 8.670756e-01, 6.019460e-01, 4.183053e-02, 3.123193e-03, 6.588776e-01, 8.923827e-01, 7.331273e-03, 4.287120e-01, 1.984466e-01, 3.629051e-02, 1.443313e+00, 1.273061e-01, 9.747482e-01, 1.672357e-01, 7.44566…
0.000000e+00	5.093275e-01, 1.746408e+00, 1.376157e+00, 1.740246e+00, 2.185996e+00, 2.310324e+00, 2.795215e+00, 1.328260e+00, 2.975665e-01, 1.969139e+00, 2.398697e-01, 1.677104e-01, 1.305654e+00, 2.004218e+00, 2.669572e+00, 2.897688e+00, 2.275945e+00, 2.325814e+00, 1.902998e-02, 2.489271e+00, 2.167136e+00, 7.327964e-01, 1.044655e+00, 1.712169e+00, 5.098347e-01, 8.288327e-01, 1.045651e+00, 4.671152e-01, 1.88814…
2.000000e-01	6.687818e-01, 1.134118e+00, 9.213664e-01, 1.496014e+00, 1.214091e+00, 1.595985e+00, 2.510738e+00, 1.099018e+00, 5.411757e-01, 1.315085e+00, 1.469767e-01, 5.338180e-01, 1.171979e+00, 2.342286e+00, 1.824727e+00, 1.783089e+00, 1.417894e+00, 1.360534e+00, 2.282334e-01, 1.072506e+00, 1.412115e+00, 6.225026e-01, 8.486421e-01, 1.134389e+00, 4.162724e-01, 8.356299e-01, 1.077568e+00, 6.525778e-01, 1.02859…
4.000000e-01	5.504899e-01, 6.685956e-01, 9.302581e-01, 1.584678e+00, 6.839997e-01, 1.060905e+00, 1.813469e+00, 7.908413e-01, 6.028917e-01, 1.009782e+00, 9.939958e-02, 8.215404e-01, 7.515526e-01, 1.735339e+00, 1.033213e+00, 1.121432e+00, 9.079436e-01, 1.036928e+00, 3.951686e-01, 7.579583e-01, 9.395113e-01, 5.350709e-01, 8.515280e-01, 8.744502e-01, 5.830922e-01, 8.098049e-01, 1.049647e+00, 8.826370e-01, 6.84127…
6.000000e-01	4.034712e-01, 3.382311e-01, 6.395513e-01, 1.110150e+00, 6.281855e-01, 8.261274e-01, 1.100507e+00, 5.443406e-01, 6.909434e-01, 6.711209e-01, 2.761540e-01, 5.795625e-01, 5.053171e-01, 1.547150e+00, 1.017606e+00, 5.787890e-01, 6.614159e-01, 6.455006e-01, 4.432736e-01, 3.994424e-01, 7.007280e-01, 3.891354e-01, 6.354020e-01, 6.147125e-01, 6.570874e-01, 7.088235e-01, 1.029680e+00, 7.100395e-01, 6.33088…
8.000000e-01	3.342706e-01, 2.114222e-01, 6.207583e-01, 1.044633e+00, 5.954472e-01, 6.630151e-01, 8.454650e-01, 3.667568e-01, 5.252000e-01, 5.656818e-01, 4.672189e-01, 3.129412e-01, 2.499521e-01, 1.173532e+00, 1.195184e+00, 5.938864e-01, 4.578345e-01, 4.227019e-01, 5.113534e-01, 3.454636e-01, 4.156261e-01, 4.484328e-01, 7.037277e-01, 4.512106e-01, 8.131930e-01, 6.585839e-01, 1.033227e+00, 5.882133e-01, 6.76638…
1.000000e+00	1.918930e-01, 1.047985e-01, 5.838684e-01, 8.453049e-01, 5.195627e-01, 6.308457e-01, 4.975217e-01, 2.484063e-01, 3.728840e-01, 5.413176e-01, 6.441768e-01, 2.529904e-01, 1.587589e-01, 9.908125e-01, 9.715446e-01, 4.839394e-01, 2.940407e-01, 2.072991e-01, 5.990953e-01, 4.313123e-01, 2.624134e-01, 4.345387e-01, 6.664701e-01, 2.752680e-01, 9.012097e-01, 4.405749e-01, 1.110416e+00, 3.834109e-01, 6.81472…
1.200000e+00	1.147936e-01, 5.926073e-02, 6.820584e-01, 5.767154e-01, 6.268167e-01, 5.894049e-01, 4.000964e-01, 1.191156e-01, 2.068956e-01, 7.037261e-01, 9.995158e-01, 1.245107e-01, 8.411081e-02, 6.314606e-01, 9.499550e-01, 5.467734e-01, 1.739404e-01, 1.447748e-01, 5.623259e-01, 6.564613e-01, 2.059961e-01, 3.993463e-01, 5.270718e-01, 2.283906e-01, 9.077202e-01, 3.377760e-01, 1.047168e+00, 2.969376e-01, 7.65944…
1.400000e+00	7.884028e-02, 3.311510e-02, 6.090759e-01, 5.062872e-01, 6.069061e-01, 5.815960e-01, 2.808882e-01, 8.520478e-02, 1.138127e-01, 7.400157e-01, 7.996637e-01, 7.557289e-02, 5.247411e-02, 4.553277e-01, 9.105698e-01, 5.503176e-01, 1.225603e-01, 8.313980e-02, 5.405371e-01, 6.278231e-01, 1.187538e-01, 4.305435e-01, 4.291071e-01, 1.203512e-01, 1.176934e+00, 2.901682e-01, 8.550634e-01, 1.945777e-01, 6.28737…
1.600000e+00	5.260152e-02, 1.663904e-02, 7.845640e-01, 4.069817e-01, 6.116761e-01, 6.072145e-01, 2.005219e-01, 5.613860e-02, 6.191949e-02, 1.048614e+00, 1.096953e+00, 6.054936e-02, 3.062843e-02, 3.272060e-01, 8.488264e-01, 5.557156e-01, 8.360334e-02, 5.289430e-02, 5.959200e-01, 8.227897e-01, 8.316128e-02, 4.206027e-01, 2.607266e-01, 8.529599e-02, 1.246207e+00, 1.716375e-01, 9.310531e-01, 1.564695e-01, 6.00039…
1.800000e+00	3.690971e-02, 1.168763e-02, 7.257401e-01, 3.672346e-01, 6.028959e-01, 7.101166e-01, 1.124366e-01, 3.024360e-02, 3.875839e-02, 1.292829e+00, 1.121854e+00, 3.595673e-02, 1.464691e-02, 3.423872e-01, 9.287749e-01, 6.178369e-01, 4.424559e-02, 2.853178e-02, 5.541950e-01, 8.440503e-01, 5.142533e-02, 4.646143e-01, 2.269777e-01, 6.180027e-02, 1.148539e+00, 1.337786e-01, 9.684378e-01, 1.113013e-01, 6.23501…
2.000000e+00	2.433604e-02, 5.848624e-03, 7.086135e-01, 2.721039e-01, 6.648362e-01, 8.335432e-01, 1.028752e-01, 2.085122e-02, 2.230649e-02, 1.036784e+00, 9.168066e-01, 2.185112e-02, 9.251852e-03, 3.149827e-01, 9.478507e-01, 6.055452e-01, 3.655483e-02, 1.713191e-02, 5.816668e-01, 8.906312e-01, 3.622435e-02, 3.971776e-01, 1.651337e-01, 4.359017e-02, 1.307465e+00, 1.440168e-01, 1.080967e+00, 1.009806e-01, 7.28847…
0.000000e+00	1.391823e+00, 1.350817e+00, 2.323997e+00, 2.236089e+00, 2.230481e+00, 1.900924e+00, 1.232478e+00, 8.352481e-02, 1.192727e+00, 5.504582e-01, 1.269007e+00, 6.182537e-02, 8.117841e-01, 2.264295e+00, 2.711345e+00, 1.248796e-01, 2.417903e+00, 1.037976e+00, 7.474364e-01, 2.846318e-01, 2.779281e+00, 7.182213e-01, 2.856586e+00, 5.515998e-01, 7.983809e-02, 9.519342e-01, 1.486585e+00, 1.920617e+00, 2.14440…
2.000000e-01	9.768644e-01, 1.071334e+00, 1.220630e+00, 2.045890e+00, 1.513150e+00, 1.103492e+00, 1.030523e+00, 2.897307e-01, 9.625311e-01, 4.440653e-01, 1.096199e+00, 1.110829e-01, 4.934210e-01, 2.181624e+00, 2.078552e+00, 1.193174e-01, 1.546186e+00, 7.315088e-01, 4.704235e-01, 1.993031e-01, 1.879333e+00, 7.221909e-01, 2.677326e+00, 4.107274e-01, 7.110559e-02, 7.763649e-01, 9.198605e-01, 1.400627e+00, 1.24601…
4.000000e-01	4.744965e-01, 4.768395e-01, 9.299589e-01, 1.492528e+00, 9.782383e-01, 9.862871e-01, 7.225953e-01, 3.652556e-01, 8.445113e-01, 2.388796e-01, 1.237605e+00, 9.413522e-02, 3.019085e-01, 2.047324e+00, 2.101132e+00, 2.130660e-01, 1.092517e+00, 3.790071e-01, 6.095639e-01, 1.065180e-01, 1.025967e+00, 6.340107e-01, 2.162940e+00, 3.144256e-01, 1.349822e-01, 4.531411e-01, 8.044646e-01, 1.532569e+00, 1.22439…
6.000000e-01	3.990823e-01, 2.926229e-01, 4.331070e-01, 1.367152e+00, 7.201258e-01, 4.937544e-01, 5.543183e-01, 2.529646e-01, 8.523424e-01, 1.987837e-01, 9.428463e-01, 5.202179e-02, 1.597313e-01, 1.660828e+00, 1.360963e+00, 3.952230e-01, 7.601552e-01, 2.434665e-01, 6.035904e-01, 7.113982e-02, 5.976141e-01, 5.151500e-01, 1.881847e+00, 1.633739e-01, 3.044479e-01, 2.860498e-01, 9.043501e-01, 1.150249e+00, 8.17250…
8.000000e-01	2.009096e-01, 1.655457e-01, 3.901141e-01, 8.313565e-01, 7.938410e-01, 4.144288e-01, 3.678276e-01, 1.872025e-01, 8.279076e-01, 2.512344e-01, 1.107129e+00, 3.109660e-02, 9.833648e-02, 8.557433e-01, 1.016048e+00, 3.769661e-01, 4.294037e-01, 1.368578e-01, 6.714483e-01, 1.794072e-01, 5.590520e-01, 4.594117e-01, 1.902133e+00, 1.441178e-01, 4.535000e-01, 1.536170e-01, 8.587649e-01, 8.706452e-01, 6.64379…
1.000000e+00	1.833872e-01, 9.529620e-02, 3.492229e-01, 7.620735e-01, 7.270148e-01, 3.254988e-01, 2.488570e-01, 1.365265e-01, 6.277989e-01, 5.266218e-01, 1.164516e+00, 1.765075e-02, 5.033189e-02, 6.897080e-01, 1.038331e+00, 4.920291e-01, 3.000600e-01, 7.141768e-02, 4.329236e-01, 4.024233e-01, 2.879004e-01, 4.594489e-01, 1.671647e+00, 8.901179e-02, 6.713618e-01, 1.292764e-01, 1.045980e+00, 7.288945e-01, 6.98014…
1.200000e+00	1.082862e-01, 5.958663e-02, 5.405241e-01, 6.951188e-01, 8.196175e-01, 2.955682e-01, 1.949440e-01, 8.061535e-02, 3.991148e-01, 7.108568e-01, 9.617933e-01, 1.151687e-02, 2.790829e-02, 5.044404e-01, 1.199308e+00, 5.764079e-01, 1.802960e-01, 3.412263e-02, 6.111803e-01, 5.411628e-01, 2.068680e-01, 3.644015e-01, 1.222096e+00, 4.949481e-02, 7.894969e-01, 9.397197e-02, 1.071306e+00, 4.677507e-01, 8.48760…
1.400000e+00	7.882606e-02, 2.333121e-02, 6.157168e-01, 4.514565e-01, 5.562562e-01, 2.817710e-01, 1.335846e-01, 5.666685e-02, 2.679379e-01, 7.780155e-01, 1.041286e+00, 8.085852e-03, 1.803633e-02, 3.329542e-01, 1.078772e+00, 5.455960e-01, 1.287577e-01, 2.867920e-02, 4.515708e-01, 6.939510e-01, 1.396085e-01, 4.773325e-01, 9.480427e-01, 4.099376e-02, 9.430167e-01, 9.850861e-02, 9.320476e-01, 3.681043e-01, 7.48756…
1.600000e+00	4.801446e-02, 1.287077e-02, 5.877450e-01, 3.287924e-01, 6.228191e-01, 2.642788e-01, 8.231700e-02, 2.949037e-02, 1.371565e-01, 9.357429e-01, 1.055030e+00, 4.892653e-03, 9.073772e-03, 2.483523e-01, 1.023807e+00, 6.124707e-01, 7.658994e-02, 1.653063e-02, 6.604698e-01, 8.654219e-01, 9.336459e-02, 3.803031e-01, 7.765440e-01, 3.209918e-02, 8.580806e-01, 7.277654e-02, 8.106871e-01, 2.461717e-01, 6.69383…
1.800000e+00	3.517566e-02, 8.847058e-03, 6.219979e-01, 2.831254e-01, 5.334208e-01, 4.341013e-01, 6.340384e-02, 1.657893e-02, 8.286912e-02, 1.060142e+00, 1.111484e+00, 2.891274e-03, 4.271923e-03, 1.828543e-01, 9.546719e-01, 7.616833e-01, 5.851300e-02, 1.049354e-02, 6.180750e-01, 9.500809e-01, 6.006772e-02, 3.995287e-01, 5.500403e-01, 2.060885e-02, 1.094778e+00, 6.957220e-02, 8.760627e-01, 1.770625e-01, 7.05666…
2.000000e+00	1.976972e-02, 4.359984e-03, 7.550915e-01, 2.184020e-01, 6.263717e-01, 4.584680e-01, 4.872513e-02, 9.707894e-03, 4.419398e-02, 1.124914e+00, 1.097439e+00, 2.211321e-03, 3.521002e-03, 1.446698e-01, 8.458384e-01, 7.527824e-01, 3.197592e-02, 7.045297e-03, 6.311078e-01, 1.122107e+00, 4.196111e-02, 3.816672e-01, 4.996818e-01, 1.245642e-02, 1.100350e+00, 5.993412e-02, 9.850333e-01, 1.327649e-01, 7.05516…
0.000000e+00	1.037351e+00, 4.084022e-01, 7.091434e-02, 2.253183e-01, 1.415226e+00, 6.226702e-01, 2.976272e+00, 1.954398e+00, 1.881109e+00, 3.844060e-01, 1.640243e+00, 1.376279e+00, 2.233222e+00, 8.824029e-01, 2.104095e+00, 2.483307e+00, 2.753295e+00, 2.061905e+00, 1.229971e+00, 1.381444e+00, 5.436504e-01, 3.923177e-01, 2.753694e+00, 1.000746e-01, 2.621640e+00, 2.538463e+00, 4.507874e-02, 2.231354e+00, 1.90919…
2.000000e-01	1.114557e+00, 2.329022e-01, 2.351964e-01, 5.591941e-01, 7.314630e-01, 8.738663e-01, 1.755072e+00, 1.154560e+00, 1.351892e+00, 6.037962e-01, 1.082320e+00, 1.329035e+00, 1.430989e+00, 7.574310e-01, 1.679449e+00, 2.008735e+00, 1.514235e+00, 1.470179e+00, 7.901198e-01, 1.058298e+00, 5.115422e-01, 2.964729e-01, 2.681399e+00, 4.345177e-01, 2.668398e+00, 1.914771e+00, 1.203592e-01, 1.668475e+00, 9.45121…
4.000000e-01	8.325266e-01, 1.468570e-01, 3.222515e-01, 9.149804e-01, 4.604461e-01, 8.614572e-01, 1.408336e+00, 1.181581e+00, 9.851197e-01, 8.282287e-01, 8.884317e-01, 1.024019e+00, 8.890218e-01, 7.128781e-01, 1.274235e+00, 1.109604e+00, 1.190792e+00, 8.983327e-01, 6.201696e-01, 1.190703e+00, 6.186416e-01, 2.808158e-01, 2.845033e+00, 5.581939e-01, 2.241392e+00, 1.729556e+00, 2.474776e-01, 1.803939e+00, 6.39719…
6.000000e-01	7.116841e-01, 8.397520e-02, 4.413986e-01, 8.048221e-01, 4.862882e-01, 1.004479e+00, 1.059293e+00, 7.988250e-01, 7.769658e-01, 7.716026e-01, 9.433591e-01, 8.167294e-01, 5.012201e-01, 9.090105e-01, 1.208289e+00, 7.925187e-01, 7.161843e-01, 5.730557e-01, 6.279071e-01, 8.736750e-01, 4.098185e-01, 3.677652e-01, 2.402074e+00, 4.412782e-01, 2.066046e+00, 1.221678e+00, 4.343864e-01, 1.447820e+00, 5.69187…
8.000000e-01	4.250136e-01, 4.615105e-02, 4.618301e-01, 7.686689e-01, 5.456028e-01, 1.163096e+00, 5.713039e-01, 4.808487e-01, 8.005684e-01, 8.924889e-01, 1.099428e+00, 4.942023e-01, 2.514160e-01, 9.571862e-01, 1.003326e+00, 7.288699e-01, 6.103501e-01, 3.855008e-01, 5.387524e-01, 8.500841e-01, 3.055276e-01, 3.439942e-01, 1.743750e+00, 2.408269e-01, 1.358204e+00, 6.063078e-01, 5.573587e-01, 1.011747e+00, 5.99104…
1.000000e+00	3.024282e-01, 2.581723e-02, 6.401087e-01, 6.353873e-01, 5.399213e-01, 1.166016e+00, 4.761294e-01, 2.827323e-01, 6.452366e-01, 7.088127e-01, 1.173851e+00, 3.492950e-01, 1.499532e-01, 1.067293e+00, 1.162743e+00, 6.919457e-01, 4.094135e-01, 2.720305e-01, 5.863359e-01, 5.368645e-01, 2.298832e-01, 4.010898e-01, 1.676992e+00, 2.072048e-01, 1.583457e+00, 3.914464e-01, 8.165117e-01, 7.771968e-01, 7.03389…
1.200000e+00	2.019149e-01, 1.448939e-02, 5.153508e-01, 4.755217e-01, 6.295345e-01, 1.391800e+00, 3.371957e-01, 1.949914e-01, 3.975949e-01, 5.505757e-01, 1.087198e+00, 1.715416e-01, 8.592856e-02, 1.196160e+00, 8.637945e-01, 6.949045e-01, 2.168476e-01, 1.335396e-01, 5.067148e-01, 4.430147e-01, 1.525768e-01, 3.424432e-01, 1.340401e+00, 1.409862e-01, 1.783876e+00, 2.993577e-01, 7.177112e-01, 5.737182e-01, 6.93560…
1.400000e+00	1.188401e-01, 5.872787e-03, 5.832311e-01, 4.046665e-01, 7.116275e-01, 1.318236e+00, 2.210689e-01, 1.257671e-01, 2.707973e-01, 4.395046e-01, 1.125625e+00, 1.203394e-01, 4.070207e-02, 1.242406e+00, 1.006838e+00, 6.996714e-01, 1.109166e-01, 7.267761e-02, 5.583675e-01, 3.541748e-01, 1.199296e-01, 4.082798e-01, 1.041430e+00, 9.755863e-02, 1.388350e+00, 2.139609e-01, 7.315982e-01, 3.934003e-01, 7.46138…
1.600000e+00	8.136789e-02, 5.052508e-03, 5.875962e-01, 3.361214e-01, 6.051625e-01, 1.305604e+00, 1.692989e-01, 7.848927e-02, 1.913203e-01, 3.303729e-01, 1.109823e+00, 8.206031e-02, 2.343951e-02, 1.140308e+00, 9.826266e-01, 6.665552e-01, 8.472151e-02, 5.039747e-02, 5.611110e-01, 2.409885e-01, 8.203238e-02, 4.255878e-01, 7.471560e-01, 5.659025e-02, 1.527514e+00, 1.522969e-01, 9.740940e-01, 2.831445e-01, 7.48670…
1.800000e+00	5.619108e-02, 2.775709e-03, 5.511959e-01, 2.570755e-01, 5.930392e-01, 1.340838e+00, 1.109572e-01, 5.992649e-02, 9.552600e-02, 2.523216e-01, 1.218076e+00, 3.943540e-02, 1.527947e-02, 1.721737e+00, 1.010439e+00, 8.299660e-01, 5.952687e-02, 2.433452e-02, 6.170389e-01, 1.790596e-01, 4.560291e-02, 4.201348e-01, 8.168295e-01, 4.559565e-02, 1.293995e+00, 1.204083e-01, 1.105528e+00, 1.864824e-01, 5.66018…
2.000000e+00	3.433848e-02, 1.399958e-03, 5.050404e-01, 2.138160e-01, 6.475834e-01, 1.365841e+00, 8.929433e-02, 2.628032e-02, 6.272948e-02, 2.033598e-01, 1.058375e+00, 2.796151e-02, 1.033617e-02, 1.386357e+00, 9.911121e-01, 6.843458e-01, 4.265786e-02, 1.647359e-02, 5.440152e-01, 1.160805e-01, 4.013884e-02, 4.410790e-01, 7.628054e-01, 2.520698e-02, 1.203656e+00, 9.583796e-02, 9.510440e-01, 1.935028e-01, 6.00417…
0.000000e+00	2.034090e+00, 2.314059e+00, 6.781886e-01, 1.736893e+00, 2.404074e+00, 8.764820e-01, 1.359500e+00, 2.509575e+00, 1.295993e-01, 2.133696e+00, 1.723914e+00, 2.546602e+00, 1.423224e+00, 2.251630e+00, 1.850885e+00, 2.191270e+00, 2.883586e-01, 5.424072e-01, 2.796529e+00, 1.106733e-01, 1.382338e-01, 1.322724e+00, 3.249316e+00, 1.707012e+00, 1.746386e+00, 2.096079e+00, 1.399769e+00, 7.159013e-02, 1.03954…
2.000000e-01	1.531827e+00, 1.610032e+00, 4.125289e-01, 1.922035e+00, 1.512503e+00, 1.133549e+00, 1.386939e+00, 1.451473e+00, 6.176662e-02, 1.432332e+00, 1.016000e+00, 1.404403e+00, 1.198081e+00, 1.488755e+00, 1.410966e+00, 1.616916e+00, 3.815100e-01, 5.707638e-01, 1.628288e+00, 9.429688e-02, 3.582677e-01, 9.558954e-01, 2.309793e+00, 1.023188e+00, 1.738836e+00, 1.335157e+00, 1.277080e+00, 3.536106e-01, 8.58287…
4.000000e-01	1.147408e+00, 8.134759e-01, 2.876937e-01, 2.094247e+00, 8.817909e-01, 1.041923e+00, 1.125171e+00, 9.454370e-01, 3.679278e-02, 1.173144e+00, 7.366372e-01, 9.815615e-01, 7.341454e-01, 1.126740e+00, 1.130220e+00, 8.720567e-01, 4.101963e-01, 4.314441e-01, 9.627348e-01, 6.674896e-02, 5.166698e-01, 6.237089e-01, 1.439086e+00, 7.313154e-01, 1.421229e+00, 1.233164e+00, 7.761814e-01, 3.753529e-01, 8.03744…
6.000000e-01	7.735447e-01, 4.758549e-01, 1.585087e-01, 1.718489e+00, 7.218826e-01, 1.218134e+00, 8.321025e-01, 5.888477e-01, 2.086477e-02, 6.418771e-01, 8.571979e-01, 5.306666e-01, 3.932344e-01, 1.253780e+00, 9.502966e-01, 8.870888e-01, 3.075905e-01, 2.911107e-01, 5.240302e-01, 6.917054e-02, 4.164304e-01, 5.510102e-01, 1.130215e+00, 4.245967e-01, 1.239939e+00, 8.868509e-01, 8.078174e-01, 3.028527e-01, 6.88328…
8.000000e-01	5.531909e-01, 2.944706e-01, 9.781889e-02, 1.544633e+00, 5.882043e-01, 1.363512e+00, 5.998696e-01, 3.445774e-01, 1.349450e-02, 6.073455e-01, 8.513487e-01, 4.195849e-01, 2.664723e-01, 1.281766e+00, 9.478146e-01, 7.009970e-01, 1.895790e-01, 1.359938e-01, 5.889061e-01, 6.841110e-02, 2.675467e-01, 4.454732e-01, 7.674665e-01, 3.072717e-01, 1.660953e+00, 5.498849e-01, 7.449551e-01, 2.013597e-01, 6.60218…
1.000000e+00	3.500741e-01, 1.532746e-01, 8.870441e-02, 1.236742e+00, 7.122771e-01, 9.923453e-01, 3.371731e-01, 2.261388e-01, 8.681659e-03, 3.830389e-01, 1.037059e+00, 2.282173e-01, 1.476256e-01, 1.510760e+00, 8.320200e-01, 6.970760e-01, 1.316718e-01, 8.640062e-02, 6.135990e-01, 5.102324e-02, 1.840039e-01, 4.093219e-01, 6.355449e-01, 2.154051e-01, 1.241500e+00, 4.351038e-01, 6.704936e-01, 1.384212e-01, 7.52574…
1.200000e+00	2.280034e-01, 8.431737e-02, 1.264295e-01, 9.758249e-01, 5.945028e-01, 1.253944e+00, 2.769563e-01, 1.308522e-01, 8.024172e-03, 2.582380e-01, 9.801411e-01, 1.719423e-01, 7.531625e-02, 1.255275e+00, 1.046849e+00, 6.483819e-01, 1.001242e-01, 5.338212e-02, 6.453766e-01, 6.171118e-02, 1.245927e-01, 4.140179e-01, 5.381683e-01, 1.298259e-01, 1.516177e+00, 3.059792e-01, 8.934647e-01, 1.080426e-01, 6.81536…
1.400000e+00	1.501570e-01, 5.194154e-02, 2.166923e-01, 6.925937e-01, 7.114023e-01, 1.239776e+00, 1.573347e-01, 7.733594e-02, 5.432761e-03, 2.488682e-01, 1.133885e+00, 1.026542e-01, 4.456483e-02, 1.291037e+00, 8.359366e-01, 7.151739e-01, 5.942982e-02, 3.218448e-02, 5.976029e-01, 5.708469e-02, 7.897369e-02, 4.483588e-01, 5.270226e-01, 9.050942e-02, 1.337669e+00, 2.111438e-01, 7.325131e-01, 8.983909e-02, 7.92503…
1.600000e+00	8.678670e-02, 2.770144e-02, 3.075794e-01, 6.091517e-01, 5.939848e-01, 1.211053e+00, 1.297361e-01, 5.536507e-02, 3.628411e-03, 1.685823e-01, 1.135236e+00, 4.846860e-02, 2.752487e-02, 1.427702e+00, 9.044858e-01, 7.868746e-01, 3.741365e-02, 1.948739e-02, 5.886362e-01, 5.889688e-02, 5.241395e-02, 3.517510e-01, 3.958314e-01, 6.502497e-02, 1.638538e+00, 1.247542e-01, 8.810021e-01, 5.826751e-02, 8.10032…
1.800000e+00	5.877130e-02, 1.656238e-02, 3.092192e-01, 4.467943e-01, 5.885977e-01, 1.322101e+00, 8.198935e-02, 2.734825e-02, 3.481197e-03, 1.644768e-01, 1.159512e+00, 3.844789e-02, 1.357567e-02, 1.273645e+00, 9.665819e-01, 8.145020e-01, 3.128805e-02, 1.170694e-02, 5.619989e-01, 5.150268e-02, 3.253263e-02, 4.175792e-01, 4.343350e-01, 4.672238e-02, 1.309511e+00, 1.198394e-01, 1.107998e+00, 4.389879e-02, 7.38303…
2.000000e+00	4.345451e-02, 7.550796e-03, 4.312424e-01, 3.421950e-01, 5.883854e-01, 1.327169e+00, 5.942854e-02, 1.975110e-02, 2.822196e-03, 1.228708e-01, 1.358176e+00, 2.141061e-02, 8.365755e-03, 1.591802e+00, 9.589459e-01, 6.039795e-01, 1.793434e-02, 7.911177e-03, 6.228679e-01, 5.885790e-02, 2.489356e-02, 3.782181e-01, 4.062706e-01, 3.665595e-02, 1.102231e+00, 1.169337e-01, 1.032072e+00, 3.449483e-02, 6.42754…
0.000000e+00	7.564919e-01, 6.317802e-01, 1.183099e+00, 2.617089e+00, 3.784935e-02, 8.783112e-01, 1.994838e+00, 4.569209e-01, 2.322091e+00, 1.129799e+00, 2.540370e+00, 2.205738e+00, 7.444216e-01, 7.901941e-01, 3.325953e+00, 2.416551e-01, 2.803765e+00, 2.771159e+00, 1.796118e+00, 2.545184e+00, 2.497591e+00, 2.468089e+00, 1.881519e-01, 1.090511e+00, 2.892903e+00, 1.787747e+00, 2.591222e-01, 3.405026e-02, 3.48584…
2.000000e-01	5.264291e-01, 3.284719e-01, 1.162487e+00, 2.582662e+00, 2.581552e-01, 9.916988e-01, 1.690044e+00, 5.531916e-01, 1.350294e+00, 1.136004e+00, 2.345958e+00, 2.130509e+00, 6.791647e-01, 8.415823e-01, 2.325905e+00, 1.481466e-01, 1.631497e+00, 1.340871e+00, 1.045096e+00, 1.594153e+00, 1.636649e+00, 1.589384e+00, 5.347765e-01, 8.668187e-01, 2.305990e+00, 1.057443e+00, 4.865812e-01, 2.609291e-01, 2.12733…
4.000000e-01	3.614271e-01, 1.440841e-01, 9.889227e-01, 2.108954e+00, 4.959470e-01, 1.293609e+00, 1.397501e+00, 5.104499e-01, 1.261493e+00, 1.161918e+00, 1.961830e+00, 1.771685e+00, 5.340213e-01, 8.018106e-01, 1.973925e+00, 1.521854e-01, 1.284737e+00, 7.808871e-01, 1.067653e+00, 1.224705e+00, 1.566080e+00, 9.987081e-01, 7.966624e-01, 9.021972e-01, 2.105021e+00, 4.732040e-01, 5.536554e-01, 4.832990e-01, 2.31252…
6.000000e-01	2.675130e-01, 8.803567e-02, 8.649416e-01, 1.407972e+00, 5.512756e-01, 1.168066e+00, 6.397706e-01, 4.135580e-01, 1.127387e+00, 9.511411e-01, 1.424052e+00, 9.625034e-01, 2.810087e-01, 9.794091e-01, 1.953017e+00, 2.016282e-01, 6.447651e-01, 5.177496e-01, 7.564613e-01, 1.444056e+00, 1.296008e+00, 7.766562e-01, 9.606696e-01, 5.472811e-01, 2.281784e+00, 2.765859e-01, 7.132943e-01, 7.974520e-01, 4.49550…
8.000000e-01	2.068911e-01, 5.819201e-02, 7.934346e-01, 1.242032e+00, 6.643960e-01, 1.228921e+00, 6.327637e-01, 2.265330e-01, 7.177905e-01, 8.941348e-01, 1.591801e+00, 6.123646e-01, 1.718812e-01, 1.265276e+00, 1.567258e+00, 3.443209e-01, 4.608201e-01, 2.465807e-01, 5.613947e-01, 9.147156e-01, 9.242553e-01, 6.286120e-01, 9.309172e-01, 3.676094e-01, 1.848334e+00, 1.556259e-01, 8.422073e-01, 5.411328e-01, 5.00127…
1.000000e+00	1.021223e-01, 3.382436e-02, 7.048603e-01, 9.761271e-01, 5.701219e-01, 1.200744e+00, 3.482920e-01, 1.476792e-01, 5.910063e-01, 7.379323e-01, 1.390237e+00, 3.408895e-01, 1.090303e-01, 1.309404e+00, 1.162295e+00, 5.406237e-01, 2.902038e-01, 1.596995e-01, 4.773639e-01, 5.775978e-01, 6.535799e-01, 5.115709e-01, 7.355933e-01, 2.200819e-01, 1.897533e+00, 8.768311e-02, 7.961235e-01, 3.922113e-01, 6.28839…
1.200000e+00	7.118859e-02, 1.552225e-02, 7.484628e-01, 7.633509e-01, 6.751935e-01, 1.067240e+00, 2.280907e-01, 9.617084e-02, 2.990075e-01, 4.520381e-01, 1.153533e+00, 2.336124e-01, 4.433234e-02, 1.171163e+00, 1.284009e+00, 5.633950e-01, 1.806729e-01, 9.979031e-02, 5.678616e-01, 3.635613e-01, 3.861251e-01, 4.823754e-01, 6.571350e-01, 1.918546e-01, 1.923681e+00, 5.516735e-02, 1.045879e+00, 3.085622e-01, 5.99877…
1.400000e+00	5.158920e-02, 1.130757e-02, 8.763898e-01, 4.948845e-01, 5.602589e-01, 1.188190e+00, 1.998530e-01, 6.352295e-02, 2.131060e-01, 4.028997e-01, 1.193494e+00, 1.539707e-01, 2.877003e-02, 1.712062e+00, 1.087334e+00, 5.102071e-01, 1.087580e-01, 5.646998e-02, 6.331164e-01, 2.709035e-01, 2.759926e-01, 4.804198e-01, 5.293506e-01, 1.206255e-01, 1.799704e+00, 4.348440e-02, 8.604347e-01, 2.115444e-01, 6.22045…
1.600000e+00	3.447285e-02, 4.797905e-03, 7.222952e-01, 4.121903e-01, 5.828936e-01, 1.252985e+00, 1.325508e-01, 3.718022e-02, 8.257423e-02, 2.571043e-01, 1.220727e+00, 1.046553e-01, 1.966909e-02, 1.369147e+00, 1.079620e+00, 5.735673e-01, 8.482682e-02, 3.717396e-02, 4.796274e-01, 1.760730e-01, 1.456692e-01, 5.513162e-01, 4.908270e-01, 8.046119e-02, 1.397624e+00, 3.857630e-02, 8.284850e-01, 1.458261e-01, 6.62240…
1.800000e+00	2.364007e-02, 2.816702e-03, 5.409086e-01, 3.493887e-01, 5.677045e-01, 1.386387e+00, 9.707425e-02, 2.653364e-02, 6.297909e-02, 2.054850e-01, 1.251072e+00, 4.348241e-02, 1.113387e-02, 1.387388e+00, 1.091818e+00, 7.064143e-01, 4.721969e-02, 2.226948e-02, 6.138107e-01, 1.126328e-01, 1.166992e-01, 4.534034e-01, 5.655595e-01, 5.960736e-02, 1.527738e+00, 4.376514e-02, 9.556382e-01, 1.229775e-01, 6.56898…
2.000000e+00	1.506154e-02, 1.938980e-03, 6.408964e-01, 3.083085e-01, 6.654413e-01, 1.372029e+00, 6.632290e-02, 1.326083e-02, 4.719170e-02, 1.816601e-01, 1.085474e+00, 3.516077e-02, 7.010764e-03, 1.639369e+00, 8.870823e-01, 7.883477e-01, 3.291974e-02, 1.526997e-02, 4.856742e-01, 9.836091e-02, 7.677273e-02, 4.515685e-01, 4.924573e-01, 4.209340e-02, 1.383900e+00, 4.218207e-02, 9.300205e-01, 8.126675e-02, 7.48370…
0.000000e+00	2.869620e+00, 1.303957e-01, 1.258032e+00, 1.805906e+00, 7.210570e-01, 4.905826e-02, 9.236583e-01, 2.439255e+00, 2.540220e+00, 1.700779e+00, 9.609840e-01, 3.986674e-01, 1.408073e+00, 1.475945e+00, 2.576155e+00, 2.023829e-01, 1.486798e+00, 1.589153e+00, 2.888495e-01, 2.225447e+00, 2.058813e+00, 6.690461e-01, 1.910663e+00, 1.382980e+00, 1.600978e+00, 2.690128e+00, 6.143262e-01, 2.051570e+00, 1.99239…
2.000000e-01	2.110269e+00, 8.600432e-02, 7.089462e-01, 1.893174e+00, 6.586173e-01, 3.582783e-01, 6.151376e-01, 1.769410e+00, 1.811396e+00, 1.209311e+00, 7.863663e-01, 5.471090e-01, 1.178428e+00, 1.090301e+00, 2.206260e+00, 4.037863e-01, 1.239905e+00, 1.181124e+00, 1.742333e-01, 1.458091e+00, 1.643395e+00, 4.833486e-01, 1.892272e+00, 1.226534e+00, 1.187513e+00, 1.659379e+00, 5.103453e-01, 1.841289e+00, 1.09548…
4.000000e-01	1.696693e+00, 3.973941e-02, 4.284296e-01, 1.476929e+00, 6.072549e-01, 5.578663e-01, 5.088836e-01, 1.203261e+00, 1.093198e+00, 9.040851e-01, 6.896006e-01, 6.559495e-01, 9.479637e-01, 7.228384e-01, 1.663835e+00, 4.407167e-01, 1.098023e+00, 7.624034e-01, 1.035905e-01, 1.102854e+00, 1.035225e+00, 4.462923e-01, 1.799157e+00, 1.058663e+00, 1.196616e+00, 8.731349e-01, 3.112018e-01, 1.422202e+00, 8.59188…
6.000000e-01	1.398428e+00, 2.711634e-02, 2.819233e-01, 1.174736e+00, 6.101377e-01, 5.847369e-01, 3.147672e-01, 7.150279e-01, 1.031930e+00, 8.915278e-01, 8.788493e-01, 4.804421e-01, 7.534635e-01, 4.850441e-01, 1.392637e+00, 6.209465e-01, 7.060772e-01, 6.119659e-01, 6.176451e-02, 1.072088e+00, 5.674560e-01, 5.049564e-01, 1.433937e+00, 9.316878e-01, 1.178240e+00, 4.410720e-01, 2.086303e-01, 1.351570e+00, 8.19503…
8.000000e-01	8.040165e-01, 1.301759e-02, 2.673118e-01, 1.253149e+00, 7.688024e-01, 7.479663e-01, 1.963267e-01, 3.995762e-01, 6.686242e-01, 1.092317e+00, 1.067104e+00, 2.578452e-01, 4.712559e-01, 4.115041e-01, 1.177731e+00, 6.190202e-01, 5.313811e-01, 3.806963e-01, 1.550847e-01, 1.047641e+00, 4.081519e-01, 4.113253e-01, 1.375408e+00, 5.605541e-01, 1.086778e+00, 2.795449e-01, 3.373251e-01, 9.372503e-01, 6.92787…
1.000000e+00	5.196118e-01, 7.883053e-03, 3.880189e-01, 9.413369e-01, 5.032991e-01, 7.144954e-01, 1.471670e-01, 2.616567e-01, 6.293144e-01, 1.068258e+00, 1.088485e+00, 1.429490e-01, 2.691081e-01, 3.778556e-01, 9.727035e-01, 6.136302e-01, 3.346294e-01, 2.154200e-01, 2.896486e-01, 1.013808e+00, 3.006606e-01, 4.298310e-01, 8.688973e-01, 4.003093e-01, 1.143627e+00, 1.526751e-01, 4.874019e-01, 6.280914e-01, 8.22842…
1.200000e+00	3.799668e-01, 4.300295e-03, 5.111496e-01, 6.720154e-01, 6.048988e-01, 8.759398e-01, 1.088378e-01, 1.702262e-01, 5.484054e-01, 1.252341e+00, 1.121840e+00, 1.050911e-01, 1.558239e-01, 3.667027e-01, 1.216381e+00, 6.307368e-01, 2.532976e-01, 1.223462e-01, 4.153405e-01, 1.020209e+00, 1.938355e-01, 4.351883e-01, 7.658870e-01, 2.875509e-01, 1.037789e+00, 9.788117e-02, 6.189468e-01, 5.374209e-01, 6.49174…
1.400000e+00	2.566880e-01, 2.444301e-03, 5.897224e-01, 4.378367e-01, 6.211341e-01, 1.006309e+00, 7.713045e-02, 1.074508e-01, 2.912437e-01, 1.393870e+00, 1.121147e+00, 6.596508e-02, 8.288751e-02, 3.769445e-01, 1.157501e+00, 6.716512e-01, 1.514649e-01, 6.482275e-02, 4.908535e-01, 9.184283e-01, 1.242627e-01, 4.467548e-01, 4.753625e-01, 1.898488e-01, 1.248084e+00, 7.529672e-02, 7.165343e-01, 3.554592e-01, 7.38500…
1.600000e+00	1.688944e-01, 1.394987e-03, 7.533994e-01, 4.454013e-01, 5.871649e-01, 1.075226e+00, 5.267792e-02, 6.507527e-02, 1.837628e-01, 1.410907e+00, 1.141902e+00, 4.096751e-02, 4.356920e-02, 4.332031e-01, 1.119027e+00, 6.015544e-01, 1.125210e-01, 4.146360e-02, 5.630228e-01, 1.117940e+00, 9.042309e-02, 4.868668e-01, 2.648743e-01, 1.243906e-01, 1.313616e+00, 5.840436e-02, 7.536472e-01, 2.506544e-01, 6.06811…
1.800000e+00	9.900224e-02, 6.964841e-04, 6.297891e-01, 2.788374e-01, 5.517555e-01, 9.127876e-01, 4.156344e-02, 4.763394e-02, 1.045294e-01, 1.154683e+00, 1.097369e+00, 2.191619e-02, 2.637223e-02, 5.125488e-01, 1.053885e+00, 5.944801e-01, 6.595351e-02, 2.807083e-02, 5.285721e-01, 1.021610e+00, 4.326138e-02, 4.373136e-01, 2.613315e-01, 8.336372e-02, 1.238595e+00, 5.091153e-02, 8.001481e-01, 1.864868e-01, 5.92214…
2.000000e+00	6.970918e-02, 4.016309e-04, 6.077349e-01, 2.820267e-01, 5.380284e-01, 8.290835e-01, 2.098578e-02, 2.280471e-02, 6.029785e-02, 1.299503e+00, 8.351247e-01, 1.722060e-02, 1.376553e-02, 6.985307e-01, 1.013662e+00, 6.109876e-01, 4.288505e-02, 1.746141e-02, 5.064940e-01, 1.065579e+00, 3.455053e-02, 4.417140e-01, 2.307268e-01, 5.720145e-02, 1.182611e+00, 5.316496e-02, 8.502225e-01, 1.524914e-01, 7.00246…
0.000000e+00	8.637624e-01, 1.799409e+00, 2.870109e+00, 2.089398e+00, 1.521722e-01, 1.545796e+00, 1.004814e+00, 6.528184e-01, 3.927837e-02, 1.091087e+00, 1.721800e+00, 2.972313e-01, 3.177559e-01, 2.502510e-01, 1.908032e+00, 8.209983e-01, 2.632649e+00, 1.039613e+00, 2.600105e+00, 2.266348e+00, 3.181659e-01, 1.430419e+00, 2.949988e+00, 1.013184e+00, 2.241696e+00, 1.844598e-01, 1.675022e+00, 7.578737e-01, 1.52855…
2.000000e-01	5.466396e-01, 1.027680e+00, 1.811676e+00, 1.775631e+00, 3.536001e-01, 1.433250e+00, 1.002897e+00, 5.427940e-01, 2.004558e-02, 1.156281e+00, 1.511388e+00, 2.404611e-01, 2.535338e-01, 6.973843e-01, 1.633421e+00, 5.142514e-01, 1.750832e+00, 4.316059e-01, 1.867820e+00, 1.922038e+00, 1.820978e-01, 8.051608e-01, 2.567368e+00, 6.513932e-01, 2.049066e+00, 4.460258e-01, 1.593232e+00, 5.890920e-01, 1.01649…
4.000000e-01	3.415393e-01, 7.273584e-01, 1.410129e+00, 1.557693e+00, 5.151451e-01, 1.418761e+00, 8.712432e-01, 5.535047e-01, 1.007058e-02, 1.088013e+00, 1.228254e+00, 1.723108e-01, 2.004342e-01, 8.409906e-01, 1.155514e+00, 5.131151e-01, 9.587548e-01, 3.650298e-01, 1.269729e+00, 1.530784e+00, 1.249142e-01, 5.754827e-01, 1.686895e+00, 4.560320e-01, 1.526706e+00, 4.659854e-01, 1.154947e+00, 3.240443e-01, 1.07421…
6.000000e-01	2.339982e-01, 3.234056e-01, 1.111223e+00, 1.370847e+00, 4.552042e-01, 1.243968e+00, 6.327162e-01, 4.106242e-01, 1.149365e-02, 8.737894e-01, 1.241434e+00, 1.081785e-01, 8.056364e-02, 1.064194e+00, 1.429534e+00, 5.789312e-01, 7.092279e-01, 2.262129e-01, 8.899221e-01, 1.098632e+00, 6.837256e-02, 5.077702e-01, 1.129209e+00, 3.176454e-01, 1.444117e+00, 5.246097e-01, 1.077263e+00, 3.073100e-01, 8.09927…
8.000000e-01	1.517865e-01, 2.327011e-01, 8.027897e-01, 9.624155e-01, 6.433384e-01, 9.886272e-01, 4.562612e-01, 2.346213e-01, 1.135189e-02, 8.261943e-01, 1.250667e+00, 7.468281e-02, 6.398830e-02, 1.184466e+00, 1.346439e+00, 6.173811e-01, 5.785446e-01, 1.209977e-01, 7.254091e-01, 6.791835e-01, 5.047016e-02, 4.362906e-01, 1.017169e+00, 2.044374e-01, 1.650550e+00, 3.895574e-01, 1.194581e+00, 1.907917e-01, 7.08805…
1.000000e+00	9.644770e-02, 1.482092e-01, 8.233761e-01, 8.501063e-01, 6.537150e-01, 1.166036e+00, 2.637961e-01, 1.575351e-01, 9.345234e-03, 4.574345e-01, 1.183265e+00, 4.726396e-02, 3.353714e-02, 1.324434e+00, 1.199329e+00, 6.922769e-01, 2.486154e-01, 6.786484e-02, 7.770976e-01, 4.544562e-01, 3.408479e-02, 3.726651e-01, 8.237769e-01, 1.425751e-01, 1.650243e+00, 2.580418e-01, 1.187577e+00, 1.307053e-01, 7.95598…
1.200000e+00	5.750182e-02, 7.214475e-02, 8.117882e-01, 6.997289e-01, 6.569191e-01, 1.047724e+00, 2.347097e-01, 1.081768e-01, 1.068081e-02, 3.809290e-01, 1.092802e+00, 2.620157e-02, 2.346630e-02, 1.311689e+00, 1.422970e+00, 7.718700e-01, 1.644576e-01, 4.511614e-02, 6.758338e-01, 2.926935e-01, 2.642516e-02, 4.138810e-01, 5.631200e-01, 8.613003e-02, 1.553972e+00, 2.096821e-01, 1.175775e+00, 1.215033e-01, 7.82246…
1.400000e+00	4.728005e-02, 3.804800e-02, 6.176171e-01, 4.234011e-01, 6.087127e-01, 1.233863e+00, 1.466921e-01, 7.401999e-02, 5.971946e-03, 2.704286e-01, 1.151563e+00, 1.740978e-02, 1.344895e-02, 1.431008e+00, 1.016421e+00, 6.978206e-01, 1.355872e-01, 2.867221e-02, 6.528753e-01, 2.069468e-01, 1.551851e-02, 4.076037e-01, 3.996074e-01, 7.095881e-02, 1.234100e+00, 1.639085e-01, 1.194522e+00, 8.717262e-02, 7.02095…
1.600000e+00	2.293864e-02, 2.072133e-02, 8.249794e-01, 3.857831e-01, 5.891267e-01, 1.195377e+00, 6.581384e-02, 3.368500e-02, 5.574622e-03, 1.965646e-01, 1.024996e+00, 1.161423e-02, 7.066700e-03, 1.415911e+00, 1.157400e+00, 7.593826e-01, 8.030838e-02, 1.829730e-02, 5.387791e-01, 1.496151e-01, 8.601270e-03, 4.161322e-01, 5.312246e-01, 4.647127e-02, 1.146862e+00, 1.384516e-01, 1.068861e+00, 6.445866e-02, 7.40395…
1.800000e+00	2.090413e-02, 1.253641e-02, 7.934659e-01, 2.721361e-01, 5.481975e-01, 9.954687e-01, 6.713430e-02, 2.592551e-02, 3.372472e-03, 1.376273e-01, 1.199629e+00, 7.753670e-03, 4.439890e-03, 1.514715e+00, 1.053900e+00, 7.288503e-01, 5.834324e-02, 1.069557e-02, 5.141522e-01, 9.753504e-02, 7.307907e-03, 4.159519e-01, 5.154681e-01, 3.317695e-02, 1.132716e+00, 1.070092e-01, 9.550065e-01, 4.499077e-02, 6.68593…
2.000000e+00	1.221517e-02, 5.828880e-03, 5.382907e-01, 2.159458e-01, 5.513309e-01, 1.125681e+00, 4.774121e-02, 1.449739e-02, 3.902534e-03, 1.141328e-01, 1.011338e+00, 4.597725e-03, 2.522549e-03, 1.718662e+00, 9.406309e-01, 6.504972e-01, 3.493787e-02, 5.907536e-03, 4.973109e-01, 6.712449e-02, 5.597663e-03, 3.739076e-01, 4.282480e-01, 2.328596e-02, 1.324373e+00, 7.667876e-02, 9.956133e-01, 3.836296e-02, 7.18115…
0.000000e+00	1.810378e+00, 1.600904e-01, 2.124716e+00, 1.390055e+00, 3.847315e-01, 6.445096e-01, 8.852246e-01, 1.810085e+00, 1.983811e+00, 2.237436e+00, 1.600197e+00, 2.524555e+00, 1.642782e+00, 9.649241e-01, 1.243662e+00, 1.328108e+00, 9.411872e-02, 3.054533e-01, 6.771612e-01, 1.448759e+00, 1.772936e+00, 1.175196e+00, 1.603817e+00, 5.673592e-01, 1.086456e+00, 2.253045e+00, 2.342983e+00, 1.624163e+00, 3.12066…
2.000000e-01	1.481653e+00, 8.936606e-02, 1.758546e+00, 1.324046e+00, 2.635096e-01, 8.316188e-01, 1.017972e+00, 1.188510e+00, 1.144564e+00, 1.643404e+00, 1.417875e+00, 1.440396e+00, 1.065561e+00, 8.513383e-01, 1.072563e+00, 9.791250e-01, 2.239222e-01, 3.601069e-01, 3.843797e-01, 7.889081e-01, 1.382167e+00, 6.900892e-01, 1.434263e+00, 6.949647e-01, 7.801729e-01, 1.466640e+00, 1.482128e+00, 1.173292e+00, 2.00407…
4.000000e-01	1.048970e+00, 4.366783e-02, 1.159727e+00, 1.297537e+00, 3.263639e-01, 6.829767e-01, 8.285339e-01, 6.186351e-01, 6.402508e-01, 1.872892e+00, 1.278071e+00, 7.248078e-01, 6.759089e-01, 6.892268e-01, 9.533003e-01, 7.718927e-01, 2.368189e-01, 2.997284e-01, 2.656268e-01, 1.126661e+00, 1.123361e+00, 4.838979e-01, 1.042545e+00, 4.704190e-01, 7.272126e-01, 6.563253e-01, 9.265098e-01, 1.077955e+00, 1.45332…
6.000000e-01	5.498304e-01, 2.700751e-02, 7.307956e-01, 1.218048e+00, 4.579988e-01, 5.029842e-01, 5.255679e-01, 3.310923e-01, 4.277184e-01, 1.485703e+00, 1.364306e+00, 4.984086e-01, 3.002074e-01, 5.182875e-01, 9.221644e-01, 8.453047e-01, 2.473852e-01, 1.818026e-01, 3.875022e-01, 7.580867e-01, 8.152339e-01, 4.086883e-01, 7.654298e-01, 3.817223e-01, 6.706284e-01, 5.127690e-01, 1.118360e+00, 5.578389e-01, 1.03692…
8.000000e-01	5.147773e-01, 1.125690e-02, 7.374839e-01, 8.048133e-01, 5.815442e-01, 3.954338e-01, 4.223039e-01, 2.538770e-01, 2.722076e-01, 1.695455e+00, 1.220159e+00, 3.123852e-01, 1.733633e-01, 4.190515e-01, 8.897409e-01, 7.871038e-01, 1.611157e-01, 1.198064e-01, 3.957989e-01, 9.311982e-01, 4.988056e-01, 5.078117e-01, 4.999202e-01, 3.050985e-01, 5.071229e-01, 3.094775e-01, 9.099864e-01, 5.100735e-01, 9.62724…
1.000000e+00	3.302326e-01, 8.801036e-03, 8.592753e-01, 7.732304e-01, 6.568892e-01, 3.136388e-01, 2.554006e-01, 1.425403e-01, 1.148311e-01, 1.651312e+00, 1.009004e+00, 2.155352e-01, 1.151961e-01, 2.724433e-01, 8.082437e-01, 7.077132e-01, 1.114975e-01, 9.038342e-02, 4.588837e-01, 1.001356e+00, 3.595931e-01, 3.182544e-01, 4.396391e-01, 1.757040e-01, 6.486077e-01, 2.284620e-01, 9.341964e-01, 3.218459e-01, 8.23857…
1.200000e+00	1.980546e-01, 4.607171e-03, 7.239816e-01, 5.163400e-01, 5.306571e-01, 2.975040e-01, 1.565521e-01, 1.018114e-01, 1.077278e-01, 1.303237e+00, 1.310589e+00, 1.024233e-01, 5.491683e-02, 2.198193e-01, 8.869373e-01, 7.043500e-01, 6.998531e-02, 4.638721e-02, 5.346112e-01, 9.379278e-01, 2.375741e-01, 4.068361e-01, 3.453403e-01, 1.312763e-01, 8.662498e-01, 1.768381e-01, 1.040110e+00, 2.507658e-01, 8.31386…
1.400000e+00	1.018404e-01, 1.842610e-03, 8.089522e-01, 3.917589e-01, 5.389011e-01, 3.170158e-01, 1.405218e-01, 4.755374e-02, 4.431173e-02, 1.345598e+00, 1.051729e+00, 8.544813e-02, 2.838809e-02, 1.271094e-01, 9.454876e-01, 7.058363e-01, 4.769975e-02, 2.313281e-02, 5.787582e-01, 9.491315e-01, 1.538765e-01, 3.896570e-01, 2.491490e-01, 8.087939e-02, 9.695737e-01, 1.178257e-01, 9.978933e-01, 1.905670e-01, 8.18123…
1.600000e+00	7.417774e-02, 1.429768e-03, 7.066945e-01, 3.718697e-01, 5.877031e-01, 4.275291e-01, 7.848193e-02, 2.976631e-02, 2.589627e-02, 1.297402e+00, 1.235372e+00, 5.500716e-02, 1.963457e-02, 1.081537e-01, 9.409769e-01, 7.532776e-01, 3.185819e-02, 1.564768e-02, 6.066607e-01, 1.100134e+00, 9.976097e-02, 3.195222e-01, 1.822534e-01, 5.828928e-02, 9.582593e-01, 1.032515e-01, 8.863409e-01, 1.609282e-01, 6.97166…
1.800000e+00	6.442203e-02, 7.469493e-04, 7.302415e-01, 2.645925e-01, 5.464739e-01, 5.228405e-01, 6.708438e-02, 1.958600e-02, 1.568866e-02, 1.317905e+00, 1.106442e+00, 2.846018e-02, 1.269604e-02, 8.113693e-02, 7.718922e-01, 6.303012e-01, 2.044378e-02, 1.073905e-02, 5.965867e-01, 1.100769e+00, 5.425243e-02, 4.258648e-01, 1.319811e-01, 4.024891e-02, 9.842439e-01, 7.209197e-02, 9.452570e-01, 1.492442e-01, 6.46854…
2.000000e+00	3.876475e-02, 4.077332e-04, 8.077422e-01, 2.069739e-01, 5.295880e-01, 5.968293e-01, 4.452833e-02, 1.422501e-02, 9.004205e-03, 1.371237e+00, 1.085277e+00, 1.536165e-02, 7.052489e-03, 7.822641e-02, 9.211774e-01, 6.251424e-01, 1.513787e-02, 7.243219e-03, 6.358681e-01, 1.098177e+00, 3.868573e-02, 3.919419e-01, 8.037878e-02, 2.864973e-02, 1.188110e+00, 6.067158e-02, 8.469004e-01, 1.053213e-01, 6.80281…
0.000000e+00	1.823091e+00, 1.018420e+00, 3.425706e-01, 2.635752e+00, 9.355390e-01, 2.533587e+00, 2.135968e+00, 8.508535e-01, 2.253502e+00, 1.036222e+00, 1.821400e+00, 8.509868e-01, 2.452793e+00, 1.608198e+00, 1.944523e+00, 1.379565e-01, 5.950205e-02, 3.035836e+00, 6.754030e-01, 1.636566e+00, 1.779225e+00, 1.075223e+00, 2.471934e+00, 1.716431e+00, 7.492978e-01, 2.906685e+00, 3.782344e-01, 2.509303e+00, 2.33892…
2.000000e-01	1.730397e+00, 7.292138e-01, 2.171343e-01, 2.151795e+00, 5.980087e-01, 1.821770e+00, 9.686054e-01, 5.507677e-01, 1.556268e+00, 7.680765e-01, 1.382477e+00, 1.138175e+00, 1.501232e+00, 1.701487e+00, 1.771489e+00, 9.661085e-02, 2.170550e-01, 1.817757e+00, 5.139190e-01, 1.119129e+00, 1.268456e+00, 7.184101e-01, 1.803173e+00, 1.265043e+00, 6.124503e-01, 1.856672e+00, 2.554772e-01, 1.861997e+00, 1.22735…
4.000000e-01	1.834874e+00, 4.195450e-01, 1.542912e-01, 2.284670e+00, 5.876750e-01, 1.331881e+00, 9.685098e-01, 3.287967e-01, 1.382631e+00, 5.300157e-01, 1.166998e+00, 1.120991e+00, 1.328992e+00, 1.728017e+00, 1.576468e+00, 1.276517e-01, 3.481211e-01, 1.409822e+00, 2.284088e-01, 6.269208e-01, 1.107342e+00, 6.695833e-01, 1.845471e+00, 1.259234e+00, 5.027073e-01, 1.062247e+00, 1.608402e-01, 1.410139e+00, 7.65925…
6.000000e-01	1.412037e+00, 2.586874e-01, 7.592483e-02, 1.743921e+00, 7.686430e-01, 8.611793e-01, 7.438286e-01, 1.991681e-01, 8.860417e-01, 3.714221e-01, 1.427338e+00, 1.085897e+00, 9.728564e-01, 1.541471e+00, 1.242729e+00, 2.495891e-01, 3.806600e-01, 1.164828e+00, 1.378015e-01, 3.961677e-01, 1.044538e+00, 5.209423e-01, 2.000416e+00, 1.369779e+00, 7.647487e-01, 5.392001e-01, 9.800518e-02, 1.489009e+00, 5.38212…
8.000000e-01	1.306443e+00, 1.477273e-01, 4.527955e-02, 1.064363e+00, 7.016742e-01, 7.441047e-01, 5.018895e-01, 1.285391e-01, 9.550186e-01, 3.214840e-01, 1.290657e+00, 6.920230e-01, 8.328246e-01, 1.206559e+00, 1.221124e+00, 4.620948e-01, 3.963417e-01, 6.820623e-01, 1.023568e-01, 3.288372e-01, 6.440915e-01, 4.833598e-01, 1.454011e+00, 8.275141e-01, 9.124234e-01, 2.914679e-01, 1.038869e-01, 1.229724e+00, 5.03484…
1.000000e+00	6.138351e-01, 7.656675e-02, 3.875558e-02, 1.307199e+00, 6.174824e-01, 6.991319e-01, 3.343996e-01, 7.655237e-02, 5.308924e-01, 4.452792e-01, 1.206038e+00, 4.758460e-01, 5.353098e-01, 7.957523e-01, 1.243128e+00, 5.620737e-01, 2.781867e-01, 3.770821e-01, 2.489380e-01, 4.019569e-01, 4.658651e-01, 4.326886e-01, 1.272078e+00, 7.396352e-01, 9.880322e-01, 1.750701e-01, 3.264091e-01, 8.920031e-01, 5.55745…
1.200000e+00	4.846665e-01, 4.111597e-02, 1.720444e-01, 8.644538e-01, 6.637289e-01, 6.220776e-01, 2.545997e-01, 5.546048e-02, 3.705760e-01, 6.698031e-01, 1.001493e+00, 2.999014e-01, 3.040032e-01, 6.106466e-01, 9.620961e-01, 5.259443e-01, 2.236421e-01, 2.871871e-01, 3.631432e-01, 6.089783e-01, 3.473147e-01, 4.121570e-01, 1.220523e+00, 4.447527e-01, 1.152333e+00, 9.284248e-02, 5.179408e-01, 5.525526e-01, 6.62905…
1.400000e+00	3.106396e-01, 2.455429e-02, 3.172103e-01, 5.719165e-01, 5.909359e-01, 6.243701e-01, 1.539414e-01, 3.350174e-02, 2.159107e-01, 1.040897e+00, 1.147985e+00, 1.574473e-01, 1.798487e-01, 5.569368e-01, 1.126577e+00, 5.859885e-01, 1.384299e-01, 1.492349e-01, 5.182003e-01, 7.697634e-01, 2.365024e-01, 4.917238e-01, 8.549782e-01, 3.135782e-01, 8.996306e-01, 6.078253e-02, 5.707558e-01, 4.360213e-01, 6.09570…
1.600000e+00	2.501137e-01, 1.347553e-02, 4.469957e-01, 4.831339e-01, 6.720027e-01, 7.808192e-01, 1.218953e-01, 1.825869e-02, 1.274567e-01, 7.743337e-01, 1.174616e+00, 1.140044e-01, 8.881706e-02, 4.195970e-01, 1.142003e+00, 5.010781e-01, 9.570933e-02, 1.072367e-01, 4.593829e-01, 7.956719e-01, 1.223932e-01, 4.447469e-01, 6.378668e-01, 2.109571e-01, 1.031618e+00, 5.352967e-02, 8.041754e-01, 3.257332e-01, 7.27501…
1.800000e+00	1.744579e-01, 6.755295e-03, 6.211718e-01, 4.363718e-01, 6.506775e-01, 8.749119e-01, 8.093459e-02, 1.165262e-02, 5.697843e-02, 1.060460e+00, 1.207172e+00, 5.879955e-02, 5.963745e-02, 3.361961e-01, 9.749932e-01, 5.239670e-01, 6.133185e-02, 5.043322e-02, 6.198515e-01, 1.022911e+00, 9.986460e-02, 4.311479e-01, 3.947762e-01, 1.398602e-01, 9.549238e-01, 4.135690e-02, 8.651422e-01, 2.427060e-01, 7.00045…
2.000000e+00	8.412472e-02, 4.034885e-03, 6.698100e-01, 3.171340e-01, 6.127906e-01, 8.708598e-01, 5.621974e-02, 7.595216e-03, 4.161810e-02, 1.225632e+00, 9.494761e-01, 4.521337e-02, 3.301796e-02, 3.824084e-01, 9.386071e-01, 6.372029e-01, 4.321375e-02, 3.313388e-02, 5.835950e-01, 8.716588e-01, 5.933305e-02, 4.129173e-01, 3.781913e-01, 1.072586e-01, 1.439597e+00, 4.404243e-02, 1.007152e+00, 2.335556e-01, 7.18951…
0.000000e+00	2.099014e+00, 1.343596e+00, 3.619724e-01, 2.849511e+00, 2.412856e+00, 2.875226e+00, 9.501706e-01, 2.378888e+00, 7.281780e-02, 1.512421e-01, 1.611624e-01, 2.778752e+00, 2.170195e+00, 6.439571e-01, 1.846844e+00, 7.336837e-01, 4.710997e-01, 1.112213e+00, 4.864217e-01, 2.033124e+00, 1.222492e+00, 2.264345e+00, 1.007632e+00, 1.195688e+00, 6.501986e-01, 1.763455e+00, 1.228829e+00, 1.683183e+00, 1.21936…
2.000000e-01	1.964294e+00, 8.593469e-01, 2.339224e-01, 2.508120e+00, 1.545426e+00, 1.475617e+00, 1.017134e+00, 1.331284e+00, 3.223665e-01, 3.804663e-01, 9.119383e-02, 2.337851e+00, 1.615117e+00, 8.553306e-01, 1.563438e+00, 6.398451e-01, 4.747635e-01, 9.574583e-01, 2.608869e-01, 1.592612e+00, 1.107194e+00, 1.434251e+00, 1.118133e+00, 1.049984e+00, 5.955077e-01, 8.630244e-01, 9.035594e-01, 1.572607e+00, 8.86741…
4.000000e-01	1.792919e+00, 5.206900e-01, 1.750219e-01, 2.059058e+00, 1.375308e+00, 1.274853e+00, 7.674555e-01, 7.552231e-01, 4.996370e-01, 4.360451e-01, 1.289020e-01, 1.090386e+00, 1.209928e+00, 9.518535e-01, 1.517249e+00, 6.567645e-01, 4.051093e-01, 7.084964e-01, 1.322513e-01, 1.132860e+00, 9.256643e-01, 1.115986e+00, 1.212458e+00, 9.435005e-01, 6.511484e-01, 5.218018e-01, 4.937007e-01, 1.386606e+00, 7.08221…
6.000000e-01	1.142823e+00, 2.664298e-01, 9.294768e-02, 1.284238e+00, 9.685886e-01, 9.251677e-01, 4.008395e-01, 5.131970e-01, 4.246446e-01, 3.541473e-01, 4.362631e-01, 6.563098e-01, 6.488825e-01, 1.149781e+00, 1.038109e+00, 6.068860e-01, 4.406285e-01, 4.554207e-01, 1.235356e-01, 8.851689e-01, 7.925725e-01, 5.790707e-01, 1.078553e+00, 5.615550e-01, 7.469799e-01, 3.050252e-01, 3.524515e-01, 1.146653e+00, 6.84734…
8.000000e-01	7.848880e-01, 1.449224e-01, 7.783997e-02, 1.197383e+00, 8.163436e-01, 8.151861e-01, 3.994196e-01, 2.727505e-01, 3.788371e-01, 4.302738e-01, 6.920143e-01, 4.977595e-01, 3.496051e-01, 9.798407e-01, 1.111370e+00, 6.097827e-01, 3.110828e-01, 2.759898e-01, 1.891137e-01, 5.834748e-01, 5.776258e-01, 7.518737e-01, 8.384514e-01, 4.496572e-01, 9.590261e-01, 1.754565e-01, 4.055301e-01, 8.708551e-01, 7.04019…
1.000000e+00	4.879612e-01, 8.696293e-02, 2.190319e-01, 9.967613e-01, 7.365976e-01, 6.865339e-01, 2.262582e-01, 1.787078e-01, 1.961170e-01, 6.138424e-01, 8.737440e-01, 3.149670e-01, 2.347073e-01, 8.499211e-01, 1.059009e+00, 7.662590e-01, 2.459734e-01, 1.785949e-01, 2.748251e-01, 6.399667e-01, 4.191298e-01, 5.224251e-01, 6.995972e-01, 2.026601e-01, 1.136188e+00, 1.059216e-01, 5.123005e-01, 6.190986e-01, 7.03275…
1.200000e+00	3.188557e-01, 4.675724e-02, 3.923481e-01, 6.404350e-01, 6.801165e-01, 7.493129e-01, 1.635906e-01, 1.227356e-01, 1.467549e-01, 7.739996e-01, 1.010798e+00, 1.943820e-01, 1.120520e-01, 5.000209e-01, 1.154393e+00, 7.633038e-01, 1.691216e-01, 1.134382e-01, 4.966549e-01, 7.347999e-01, 2.188793e-01, 5.303974e-01, 5.825114e-01, 1.764189e-01, 1.026712e+00, 7.674901e-02, 7.119969e-01, 3.775957e-01, 5.54009…
1.400000e+00	2.391819e-01, 2.356386e-02, 5.101825e-01, 6.501915e-01, 7.287185e-01, 7.904698e-01, 1.035083e-01, 6.512462e-02, 8.529057e-02, 1.056881e+00, 8.678270e-01, 1.073763e-01, 6.781061e-02, 4.771818e-01, 1.013268e+00, 5.756476e-01, 1.046565e-01, 5.414802e-02, 4.732746e-01, 9.140568e-01, 1.388400e-01, 4.617544e-01, 4.213295e-01, 1.296878e-01, 1.122147e+00, 6.186472e-02, 7.357283e-01, 2.632159e-01, 5.86880…
1.600000e+00	1.536525e-01, 1.503279e-02, 6.211230e-01, 5.805323e-01, 6.263322e-01, 8.105081e-01, 7.926072e-02, 3.983182e-02, 6.616161e-02, 1.143238e+00, 9.513878e-01, 7.902680e-02, 3.925620e-02, 3.799193e-01, 8.356334e-01, 6.755137e-01, 7.946376e-02, 3.726174e-02, 4.140069e-01, 9.686058e-01, 1.096296e-01, 4.457654e-01, 3.008065e-01, 8.776774e-02, 9.825013e-01, 5.982181e-02, 7.823474e-01, 2.114913e-01, 6.45013…
1.800000e+00	1.031684e-01, 7.437426e-03, 6.232132e-01, 3.332654e-01, 4.786006e-01, 8.675418e-01, 5.102703e-02, 3.430647e-02, 2.933901e-02, 1.217779e+00, 1.006388e+00, 4.546731e-02, 2.015902e-02, 4.727558e-01, 1.062720e+00, 6.433258e-01, 4.832520e-02, 1.986656e-02, 5.269030e-01, 1.092857e+00, 6.486274e-02, 4.865253e-01, 2.430418e-01, 5.616760e-02, 1.267360e+00, 5.525552e-02, 9.696147e-01, 1.666484e-01, 6.68257…
2.000000e+00	5.477200e-02, 4.610140e-03, 6.772947e-01, 3.294859e-01, 6.283099e-01, 8.853939e-01, 3.909515e-02, 1.696138e-02, 1.934502e-02, 1.104089e+00, 1.181299e+00, 2.669850e-02, 1.205106e-02, 4.391404e-01, 1.158131e+00, 6.091692e-01, 3.102082e-02, 1.604934e-02, 5.502470e-01, 9.761712e-01, 4.100273e-02, 4.681045e-01, 1.449056e-01, 3.162133e-02, 1.274557e+00, 6.469319e-02, 9.485103e-01, 1.286337e-01, 6.67079…
0.000000e+00	3.313013e-01, 3.022093e+00, 2.463291e+00, 3.173255e+00, 1.150839e+00, 2.053216e+00, 1.155590e+00, 2.437269e+00, 2.149000e+00, 3.846039e-01, 1.360828e+00, 2.020852e+00, 2.091262e+00, 1.757427e+00, 6.247297e-02, 1.330071e+00, 2.912162e+00, 3.210028e-01, 5.495507e-01, 4.414636e-01, 1.757578e-01, 2.008687e+00, 1.220180e-01, 1.543130e+00, 1.560518e+00, 7.187828e-01, 1.436812e+00, 2.663025e+00, 2.96062…
2.000000e-01	6.675270e-01, 1.916727e+00, 1.526568e+00, 2.513379e+00, 8.515327e-01, 1.598619e+00, 1.155747e+00, 1.367146e+00, 1.198085e+00, 3.359552e-01, 8.676812e-01, 1.193143e+00, 1.607735e+00, 2.234906e+00, 2.032726e-01, 8.478185e-01, 1.692221e+00, 4.278674e-01, 5.984786e-01, 2.193654e-01, 4.503162e-01, 1.095061e+00, 5.273182e-01, 1.618705e+00, 9.670562e-01, 4.438242e-01, 1.330905e+00, 2.072215e+00, 1.87957…
4.000000e-01	9.073171e-01, 1.146439e+00, 8.162679e-01, 1.573838e+00, 7.238327e-01, 1.469626e+00, 8.625355e-01, 1.174630e+00, 1.078189e+00, 2.141304e-01, 5.899196e-01, 8.347266e-01, 1.057818e+00, 2.026043e+00, 4.349742e-01, 5.100504e-01, 1.212568e+00, 5.329745e-01, 5.583938e-01, 1.766353e-01, 4.145536e-01, 8.841127e-01, 7.512543e-01, 1.268569e+00, 8.014221e-01, 3.011346e-01, 1.080636e+00, 2.154260e+00, 1.46815…
6.000000e-01	9.007105e-01, 6.905683e-01, 4.928424e-01, 1.407390e+00, 6.861464e-01, 8.709927e-01, 9.755987e-01, 7.391307e-01, 8.921861e-01, 1.832822e-01, 6.061826e-01, 5.125374e-01, 1.140991e+00, 1.638110e+00, 7.620428e-01, 4.391837e-01, 9.433039e-01, 4.611026e-01, 4.670262e-01, 1.081250e-01, 3.409668e-01, 8.365122e-01, 8.901009e-01, 1.268991e+00, 7.511936e-01, 1.420481e-01, 8.324527e-01, 1.808718e+00, 1.08806…
8.000000e-01	8.735241e-01, 4.262614e-01, 2.479671e-01, 1.065351e+00, 6.510072e-01, 7.237744e-01, 7.090082e-01, 5.406193e-01, 8.964270e-01, 1.271020e-01, 7.518975e-01, 3.938365e-01, 8.506747e-01, 1.243985e+00, 7.130574e-01, 5.148491e-01, 6.534572e-01, 4.474316e-01, 4.156059e-01, 8.145034e-02, 1.955604e-01, 5.726701e-01, 1.100530e+00, 8.616851e-01, 7.139540e-01, 1.942530e-01, 8.125357e-01, 1.460806e+00, 9.59234…
1.000000e+00	5.232462e-01, 2.229669e-01, 1.551273e-01, 9.828609e-01, 6.642600e-01, 4.764433e-01, 5.293219e-01, 2.877919e-01, 6.704447e-01, 2.800462e-01, 7.707327e-01, 2.244996e-01, 5.380605e-01, 9.332687e-01, 7.104369e-01, 4.897902e-01, 4.047438e-01, 2.263849e-01, 4.599082e-01, 2.559862e-01, 1.126498e-01, 4.946585e-01, 1.300971e+00, 7.151875e-01, 8.046731e-01, 1.364992e-01, 8.091109e-01, 7.612411e-01, 6.16674…
1.200000e+00	3.765557e-01, 1.337826e-01, 2.357154e-01, 7.469937e-01, 5.442459e-01, 4.008482e-01, 3.164458e-01, 1.876660e-01, 4.739626e-01, 4.265099e-01, 9.418356e-01, 1.125418e-01, 3.324026e-01, 6.161033e-01, 9.185172e-01, 6.037666e-01, 2.152032e-01, 1.824000e-01, 5.906179e-01, 4.521444e-01, 8.571912e-02, 4.733600e-01, 1.165107e+00, 5.891221e-01, 1.016195e+00, 1.394827e-01, 9.891347e-01, 7.741394e-01, 8.10354…
1.400000e+00	2.763754e-01, 6.158045e-02, 3.381595e-01, 6.654781e-01, 6.133527e-01, 4.988469e-01, 2.884308e-01, 1.169766e-01, 3.460225e-01, 8.131505e-01, 1.049594e+00, 8.671140e-02, 1.877011e-01, 4.510765e-01, 9.012627e-01, 5.395502e-01, 1.464806e-01, 1.338624e-01, 4.772232e-01, 7.120875e-01, 6.851011e-02, 4.015659e-01, 6.998210e-01, 3.212677e-01, 8.460969e-01, 1.308886e-01, 9.315446e-01, 5.751557e-01, 7.71309…
1.600000e+00	1.804130e-01, 4.053733e-02, 5.031864e-01, 5.631771e-01, 6.701119e-01, 5.572749e-01, 1.717597e-01, 8.145809e-02, 1.567568e-01, 9.185770e-01, 1.066721e+00, 4.708079e-02, 9.406461e-02, 3.823882e-01, 8.618229e-01, 7.142737e-01, 1.133143e-01, 6.716707e-02, 4.543530e-01, 7.255055e-01, 4.480531e-02, 4.504428e-01, 6.796501e-01, 1.995329e-01, 1.032793e+00, 9.926970e-02, 1.007056e+00, 4.102905e-01, 7.42577…
1.800000e+00	1.154332e-01, 2.409360e-02, 5.572734e-01, 4.205720e-01, 6.375153e-01, 5.717253e-01, 1.271066e-01, 5.288320e-02, 1.306757e-01, 9.469267e-01, 9.639260e-01, 2.814898e-02, 6.245227e-02, 3.042953e-01, 9.296373e-01, 6.206221e-01, 7.931416e-02, 4.234615e-02, 5.597451e-01, 8.487866e-01, 2.312354e-02, 4.198428e-01, 4.886018e-01, 1.546620e-01, 1.143566e+00, 8.905026e-02, 7.369179e-01, 3.313055e-01, 6.58768…
2.000000e+00	6.708259e-02, 1.142634e-02, 6.648519e-01, 2.870663e-01, 7.303281e-01, 7.935681e-01, 8.417570e-02, 2.988243e-02, 5.558310e-02, 1.050001e+00, 1.226261e+00, 1.667537e-02, 3.638672e-02, 2.300898e-01, 9.729497e-01, 6.449013e-01, 3.786564e-02, 2.298835e-02, 6.192242e-01, 1.076695e+00, 1.885243e-02, 4.538079e-01, 3.685269e-01, 9.462980e-02, 1.124642e+00, 8.996730e-02, 8.201934e-01, 2.135858e-01, 7.02340…
0.000000e+00	2.384150e+00, 5.303162e-01, 2.620959e+00, 2.960592e-01, 1.072126e+00, 8.871959e-01, 1.842227e+00, 2.209924e+00, 1.551330e+00, 2.839047e-01, 2.999013e-01, 1.866695e+00, 7.404345e-01, 7.880785e-01, 1.312326e+00, 2.532698e+00, 2.833378e-01, 1.000411e+00, 2.327586e+00, 2.118835e+00, 7.480773e-01, 9.966723e-01, 1.680892e+00, 9.280195e-01, 8.301184e-01, 2.709190e+00, 2.796964e-01, 2.304744e-01, 2.79783…
2.000000e-01	1.590248e+00, 2.684827e-01, 1.875589e+00, 6.662926e-01, 6.645885e-01, 8.905544e-01, 1.223768e+00, 1.384966e+00, 8.326153e-01, 4.919973e-01, 1.950331e-01, 1.355544e+00, 5.801426e-01, 7.517745e-01, 1.040512e+00, 1.828113e+00, 3.523643e-01, 7.612725e-01, 1.586572e+00, 1.648675e+00, 7.432273e-01, 5.653435e-01, 1.488131e+00, 7.575970e-01, 6.297148e-01, 1.765643e+00, 1.908514e-01, 1.661989e-01, 1.77995…
4.000000e-01	1.046033e+00, 1.238977e-01, 1.060089e+00, 8.473026e-01, 3.582156e-01, 6.688675e-01, 1.046436e+00, 9.332086e-01, 4.194512e-01, 6.390804e-01, 1.385489e-01, 9.053583e-01, 3.624060e-01, 6.364465e-01, 6.502793e-01, 1.427570e+00, 4.281436e-01, 3.713156e-01, 8.645796e-01, 1.427715e+00, 6.554348e-01, 2.770157e-01, 9.921511e-01, 4.829560e-01, 4.918081e-01, 1.178420e+00, 1.630148e-01, 1.650101e-01, 1.25657…
6.000000e-01	7.053833e-01, 8.335378e-02, 1.046346e+00, 9.367611e-01, 2.831090e-01, 4.558931e-01, 6.576116e-01, 4.867144e-01, 2.808277e-01, 1.025482e+00, 2.811777e-01, 5.629171e-01, 1.892197e-01, 3.920726e-01, 6.302138e-01, 9.621234e-01, 2.667750e-01, 2.761976e-01, 6.066608e-01, 1.129426e+00, 4.621536e-01, 2.337157e-01, 6.556352e-01, 3.688629e-01, 5.234901e-01, 9.648940e-01, 3.697356e-01, 1.098224e-01, 1.03773…
8.000000e-01	4.920721e-01, 4.599173e-02, 9.571473e-01, 9.268908e-01, 3.590767e-01, 3.822507e-01, 4.327845e-01, 3.280489e-01, 1.316784e-01, 1.159910e+00, 5.662388e-01, 3.174133e-01, 1.154541e-01, 3.180561e-01, 6.427483e-01, 9.362576e-01, 2.137147e-01, 1.480371e-01, 6.418151e-01, 1.228650e+00, 3.091643e-01, 2.556966e-01, 5.710900e-01, 2.372125e-01, 7.448995e-01, 7.916790e-01, 5.079212e-01, 8.953568e-02, 8.82844…
1.000000e+00	3.042853e-01, 3.226007e-02, 7.389461e-01, 6.175110e-01, 4.347743e-01, 3.151163e-01, 3.140461e-01, 2.032898e-01, 8.025724e-02, 1.137775e+00, 7.680537e-01, 1.704775e-01, 6.600216e-02, 2.327018e-01, 5.677941e-01, 8.913822e-01, 1.675851e-01, 7.642582e-02, 5.733855e-01, 1.236884e+00, 1.750388e-01, 3.501084e-01, 4.838436e-01, 1.479012e-01, 7.615155e-01, 5.168404e-01, 6.971372e-01, 7.158915e-02, 7.71361…
1.200000e+00	1.971888e-01, 1.613731e-02, 8.129200e-01, 4.830105e-01, 5.006109e-01, 2.807713e-01, 2.366642e-01, 1.366906e-01, 5.336164e-02, 1.299889e+00, 9.503775e-01, 1.187020e-01, 3.401890e-02, 1.548401e-01, 7.293835e-01, 9.414044e-01, 7.006238e-02, 4.934832e-02, 6.380825e-01, 1.262530e+00, 1.176296e-01, 3.094663e-01, 3.727341e-01, 1.094724e-01, 7.857496e-01, 4.152813e-01, 6.680068e-01, 5.386710e-02, 9.53995…
1.400000e+00	1.230833e-01, 9.535006e-03, 6.149735e-01, 4.193279e-01, 5.425363e-01, 3.183648e-01, 1.379746e-01, 7.330023e-02, 2.773999e-02, 1.134355e+00, 1.061848e+00, 6.962471e-02, 1.903795e-02, 1.253259e-01, 7.864998e-01, 6.931027e-01, 6.408840e-02, 2.996750e-02, 6.113644e-01, 8.881108e-01, 8.873643e-02, 3.282425e-01, 2.561340e-01, 8.937968e-02, 9.038601e-01, 3.049626e-01, 8.850236e-01, 3.416119e-02, 7.96205…
1.600000e+00	1.017605e-01, 5.061127e-03, 6.965278e-01, 3.432789e-01, 5.762371e-01, 4.295891e-01, 1.209909e-01, 4.387054e-02, 1.516038e-02, 1.269898e+00, 1.070456e+00, 4.570176e-02, 1.051113e-02, 8.024153e-02, 9.645983e-01, 6.884277e-01, 3.393467e-02, 1.910574e-02, 4.924590e-01, 1.042318e+00, 4.323646e-02, 3.955010e-01, 1.793071e-01, 5.141072e-02, 1.185968e+00, 2.238504e-01, 7.597678e-01, 2.160217e-02, 6.02353…
1.800000e+00	5.505916e-02, 2.555544e-03, 6.907052e-01, 2.428333e-01, 5.858195e-01, 4.652198e-01, 8.719257e-02, 3.668283e-02, 1.046935e-02, 1.460966e+00, 1.034472e+00, 2.535445e-02, 6.258409e-03, 6.483603e-02, 9.051169e-01, 9.063881e-01, 2.455359e-02, 1.356047e-02, 5.757255e-01, 1.145991e+00, 3.632036e-02, 3.360946e-01, 1.358269e-01, 3.419561e-02, 9.753124e-01, 1.441696e-01, 8.297065e-01, 2.044506e-02, 6.03132…
2.000000e+00	3.981963e-02, 1.612661e-03, 6.848361e-01, 2.592728e-01, 6.055517e-01, 5.561834e-01, 5.277728e-02, 1.844476e-02, 6.767363e-03, 1.169965e+00, 9.756017e-01, 1.792025e-02, 4.095324e-03, 6.464917e-02, 7.493640e-01, 6.290530e-01, 1.952499e-02, 7.531404e-03, 6.234652e-01, 9.959237e-01, 2.593587e-02, 4.352819e-01, 1.020361e-01, 2.321375e-02, 8.679861e-01, 1.259595e-01, 8.900211e-01, 1.559400e-02, 6.62442…
0.000000e+00	1.539842e+00, 2.404501e-01, 7.785205e-01, 2.789008e+00, 1.638550e+00, 2.306430e+00, 1.816481e+00, 2.737571e+00, 1.443528e+00, 3.125821e+00, 2.916662e+00, 1.124231e+00, 1.564427e+00, 2.311776e+00, 1.847403e+00, 1.926025e+00, 6.743687e-01, 1.815207e+00, 1.630482e-01, 2.134640e+00, 1.417602e+00, 5.631997e-01, 5.843962e-01, 2.072158e-01, 5.250507e-01, 4.050983e-02, 8.289086e-01, 1.619704e+00, 1.32794…
2.000000e-01	1.201380e+00, 1.399150e-01, 6.637502e-01, 2.413814e+00, 8.844704e-01, 1.866026e+00, 1.543884e+00, 1.686729e+00, 1.322709e+00, 2.196591e+00, 2.009376e+00, 1.183186e+00, 9.610567e-01, 1.482597e+00, 1.292392e+00, 1.530085e+00, 5.757045e-01, 1.175572e+00, 1.111097e-01, 1.171048e+00, 1.147561e+00, 3.279399e-01, 7.288138e-01, 4.193109e-01, 5.866067e-01, 3.403638e-01, 6.151618e-01, 1.327618e+00, 5.76453…
4.000000e-01	8.273008e-01, 5.951839e-02, 4.327481e-01, 1.765956e+00, 6.299681e-01, 1.605701e+00, 1.007453e+00, 9.317766e-01, 1.079214e+00, 1.581476e+00, 1.806495e+00, 8.565554e-01, 6.302727e-01, 1.990011e+00, 9.983723e-01, 9.538636e-01, 4.710234e-01, 7.391604e-01, 1.568930e-01, 6.917654e-01, 8.697658e-01, 3.507019e-01, 5.122918e-01, 3.627086e-01, 7.444936e-01, 4.997282e-01, 4.937923e-01, 1.401178e+00, 6.12366…
6.000000e-01	6.222091e-01, 2.907975e-02, 3.451259e-01, 1.393236e+00, 5.885860e-01, 1.048371e+00, 8.259907e-01, 6.029941e-01, 7.719176e-01, 1.079310e+00, 1.734981e+00, 7.123104e-01, 3.166058e-01, 1.828931e+00, 9.116524e-01, 7.284061e-01, 3.231858e-01, 4.201992e-01, 2.995484e-01, 4.336687e-01, 6.886466e-01, 3.318428e-01, 3.849737e-01, 2.675222e-01, 8.512538e-01, 4.030118e-01, 6.309681e-01, 1.368068e+00, 6.76981…
8.000000e-01	3.920591e-01, 2.475307e-02, 3.050645e-01, 1.316772e+00, 5.712681e-01, 9.480676e-01, 4.452059e-01, 4.528607e-01, 5.083112e-01, 8.310600e-01, 1.481059e+00, 3.078343e-01, 1.642830e-01, 1.292671e+00, 9.067762e-01, 7.764107e-01, 2.310476e-01, 2.898520e-01, 4.185662e-01, 2.092439e-01, 4.501000e-01, 3.513612e-01, 3.280634e-01, 2.028313e-01, 1.142618e+00, 3.252159e-01, 6.214157e-01, 9.567347e-01, 6.38892…
1.000000e+00	2.369400e-01, 1.145309e-02, 3.333531e-01, 9.421472e-01, 5.525274e-01, 7.617357e-01, 3.646971e-01, 2.634610e-01, 3.115865e-01, 5.225001e-01, 1.447815e+00, 2.519949e-01, 8.908102e-02, 1.129488e+00, 9.112943e-01, 7.195385e-01, 1.240704e-01, 1.340881e-01, 5.478879e-01, 2.033287e-01, 2.628088e-01, 4.322541e-01, 2.418500e-01, 1.061859e-01, 9.874105e-01, 2.188739e-01, 1.042522e+00, 7.269171e-01, 5.56226…
1.200000e+00	1.521956e-01, 6.643122e-03, 3.647624e-01, 6.717594e-01, 5.972774e-01, 7.514959e-01, 2.297219e-01, 1.616473e-01, 1.644455e-01, 6.623440e-01, 1.148499e+00, 1.359993e-01, 5.351442e-02, 9.387979e-01, 9.447051e-01, 7.181373e-01, 9.574898e-02, 8.826523e-02, 5.173239e-01, 3.639593e-01, 2.279778e-01, 4.065680e-01, 1.942330e-01, 8.154676e-02, 8.293166e-01, 1.710749e-01, 8.368058e-01, 5.044396e-01, 8.24891…
1.400000e+00	1.122318e-01, 3.986526e-03, 6.706760e-01, 6.154962e-01, 5.777028e-01, 9.201285e-01, 1.508743e-01, 9.084634e-02, 1.002383e-01, 6.567883e-01, 1.253974e+00, 9.103590e-02, 2.881212e-02, 7.229533e-01, 8.995074e-01, 6.827961e-01, 7.040063e-02, 5.332892e-02, 5.540265e-01, 4.517103e-01, 1.231103e-01, 3.837152e-01, 1.433117e-01, 5.063788e-02, 1.254059e+00, 1.794767e-01, 9.675419e-01, 4.135281e-01, 6.99553…
1.600000e+00	7.964417e-02, 1.992915e-03, 6.362605e-01, 5.134212e-01, 5.859094e-01, 7.677598e-01, 1.170847e-01, 6.571392e-02, 5.376503e-02, 8.269070e-01, 1.177529e+00, 5.220254e-02, 1.922574e-02, 6.999187e-01, 9.660048e-01, 7.231537e-01, 3.636636e-02, 3.119803e-02, 6.312049e-01, 6.772662e-01, 7.302846e-02, 3.970692e-01, 8.094933e-02, 3.578860e-02, 1.333023e+00, 1.054551e-01, 1.096954e+00, 2.703898e-01, 5.92905…
1.800000e+00	4.876838e-02, 1.465312e-03, 5.485766e-01, 3.751669e-01, 6.840982e-01, 8.466075e-01, 1.021506e-01, 3.986293e-02, 3.479399e-02, 1.077177e+00, 1.204053e+00, 3.250877e-02, 9.906139e-03, 6.667547e-01, 8.534815e-01, 7.411693e-01, 2.831753e-02, 1.827519e-02, 5.090345e-01, 6.252064e-01, 6.120935e-02, 4.288285e-01, 8.661831e-02, 2.798008e-02, 1.230385e+00, 1.226980e-01, 9.443621e-01, 1.876186e-01, 5.34805…
2.000000e+00	3.930087e-02, 6.026117e-04, 7.351421e-01, 2.987728e-01, 6.206490e-01, 9.571661e-01, 6.335462e-02, 2.379779e-02, 1.238460e-02, 1.000195e+00, 1.107560e+00, 2.326548e-02, 5.799025e-03, 6.281191e-01, 9.493583e-01, 7.373836e-01, 1.994340e-02, 1.126541e-02, 5.989613e-01, 7.923384e-01, 3.407622e-02, 4.554738e-01, 6.852160e-02, 1.992606e-02, 1.305267e+00, 9.854202e-02, 1.048108e+00, 1.324048e-01, 7.74866…
0.000000e+00	3.010702e+00, 8.789855e-01, 1.535470e+00, 2.605236e+00, 2.691956e+00, 1.732967e+00, 2.129628e+00, 2.713232e-01, 6.078937e-01, 8.941479e-01, 1.929667e-01, 2.577791e+00, 1.738397e+00, 7.786375e-01, 1.454086e+00, 1.046017e+00, 1.367495e+00, 1.356198e+00, 2.957098e+00, 9.104803e-01, 1.650325e+00, 2.734957e+00, 1.101554e+00, 1.924622e+00, 6.154855e-02, 3.296867e+00, 1.113435e+00, 1.558059e+00, 2.14745…
2.000000e-01	2.673758e+00, 5.567773e-01, 8.634076e-01, 2.284801e+00, 1.483127e+00, 1.040254e+00, 1.893942e+00, 4.213446e-01, 6.248541e-01, 7.594777e-01, 4.058361e-01, 2.408689e+00, 1.451698e+00, 9.436514e-01, 1.486528e+00, 7.623327e-01, 1.597706e+00, 1.378630e+00, 1.632094e+00, 7.183568e-01, 1.394200e+00, 1.600288e+00, 1.123027e+00, 1.700858e+00, 8.318736e-02, 1.883966e+00, 7.915937e-01, 1.251051e+00, 1.05805…
4.000000e-01	2.031922e+00, 2.564615e-01, 5.324357e-01, 2.482948e+00, 1.233628e+00, 7.278590e-01, 1.042224e+00, 3.903725e-01, 6.221934e-01, 7.944752e-01, 6.685366e-01, 1.329229e+00, 1.220962e+00, 8.980111e-01, 1.144824e+00, 4.175348e-01, 1.238569e+00, 1.019187e+00, 9.272477e-01, 7.426889e-01, 1.174534e+00, 1.161745e+00, 1.070416e+00, 1.239900e+00, 2.276688e-01, 8.127530e-01, 4.926976e-01, 1.527626e+00, 8.10730…
6.000000e-01	1.553833e+00, 1.765727e-01, 3.299800e-01, 1.913787e+00, 8.070906e-01, 5.476673e-01, 8.859155e-01, 3.395999e-01, 6.208202e-01, 7.550594e-01, 8.596054e-01, 1.027411e+00, 8.044669e-01, 6.572147e-01, 1.136285e+00, 3.714203e-01, 8.527104e-01, 7.298546e-01, 5.698710e-01, 6.368621e-01, 8.569705e-01, 7.832785e-01, 1.352019e+00, 7.425382e-01, 4.714423e-01, 4.581149e-01, 3.788795e-01, 1.348853e+00, 6.51286…
8.000000e-01	8.934431e-01, 7.385211e-02, 2.284298e-01, 1.432706e+00, 8.142964e-01, 3.543017e-01, 6.478579e-01, 2.183115e-01, 6.559570e-01, 1.063847e+00, 8.787575e-01, 8.401655e-01, 4.689560e-01, 5.781058e-01, 1.299046e+00, 4.678452e-01, 5.568692e-01, 3.956580e-01, 3.065861e-01, 8.341021e-01, 7.120400e-01, 5.533769e-01, 9.873492e-01, 5.690775e-01, 6.882766e-01, 3.038138e-01, 2.966617e-01, 1.025596e+00, 6.06143…
1.000000e+00	5.415571e-01, 6.089266e-02, 3.706883e-01, 1.255131e+00, 7.066839e-01, 3.865666e-01, 4.646729e-01, 1.235285e-01, 7.558662e-01, 1.180127e+00, 1.047728e+00, 4.161040e-01, 2.420883e-01, 2.912655e-01, 1.053570e+00, 4.261521e-01, 4.510908e-01, 2.057249e-01, 4.670466e-01, 8.548680e-01, 5.146143e-01, 5.068331e-01, 1.063990e+00, 3.378199e-01, 7.151178e-01, 1.464988e-01, 4.956051e-01, 5.808626e-01, 7.16786…
1.200000e+00	4.351759e-01, 2.521889e-02, 5.323046e-01, 9.844707e-01, 5.884453e-01, 3.679339e-01, 3.000256e-01, 6.655757e-02, 4.867775e-01, 1.207869e+00, 9.604918e-01, 3.244103e-01, 1.594048e-01, 2.740602e-01, 1.064902e+00, 6.346827e-01, 2.806436e-01, 1.893040e-01, 4.908266e-01, 1.083855e+00, 3.254640e-01, 4.874597e-01, 6.191580e-01, 2.953539e-01, 8.322130e-01, 1.008165e-01, 6.489077e-01, 5.057703e-01, 7.03333…
1.400000e+00	3.050833e-01, 1.714294e-02, 5.808384e-01, 7.814606e-01, 6.102359e-01, 3.541034e-01, 1.643891e-01, 5.535008e-02, 2.505345e-01, 1.166075e+00, 1.067690e+00, 1.447732e-01, 8.460381e-02, 1.810107e-01, 9.903325e-01, 6.719629e-01, 1.989693e-01, 8.573311e-02, 5.517976e-01, 9.780991e-01, 2.134662e-01, 5.145242e-01, 5.573365e-01, 1.882323e-01, 9.437826e-01, 6.932367e-02, 8.360282e-01, 3.625370e-01, 6.88225…
1.600000e+00	1.717104e-01, 8.130193e-03, 6.667225e-01, 6.533084e-01, 6.329694e-01, 4.254937e-01, 1.330755e-01, 3.345216e-02, 1.612044e-01, 1.072418e+00, 1.017436e+00, 9.242239e-02, 4.674001e-02, 1.417672e-01, 8.554375e-01, 5.638432e-01, 1.208479e-01, 4.957286e-02, 5.378807e-01, 9.481705e-01, 1.421730e-01, 4.848513e-01, 3.776628e-01, 1.254872e-01, 8.962128e-01, 6.337556e-02, 8.874896e-01, 3.431224e-01, 7.00593…
1.800000e+00	1.263188e-01, 5.179089e-03, 5.923043e-01, 4.675507e-01, 6.414848e-01, 4.941958e-01, 1.019197e-01, 2.442217e-02, 8.479622e-02, 1.414162e+00, 9.894284e-01, 8.188829e-02, 2.787820e-02, 1.078555e-01, 9.484242e-01, 6.889706e-01, 7.106618e-02, 3.291031e-02, 5.870430e-01, 1.191370e+00, 1.043497e-01, 4.273711e-01, 2.952287e-01, 8.485545e-02, 1.217922e+00, 5.071960e-02, 8.887059e-01, 2.269490e-01, 7.19885…
2.000000e+00	7.832174e-02, 2.209384e-03, 5.421904e-01, 3.826471e-01, 5.631918e-01, 6.835045e-01, 6.476852e-02, 1.256254e-02, 4.956265e-02, 1.115054e+00, 8.158559e-01, 3.607640e-02, 1.580711e-02, 1.102344e-01, 8.815148e-01, 6.240422e-01, 5.657249e-02, 2.003446e-02, 5.936757e-01, 8.595732e-01, 6.386143e-02, 4.508768e-01, 2.117880e-01, 5.987035e-02, 1.164372e+00, 5.560988e-02, 1.127801e+00, 1.617233e-01, 6.94943…
0.000000e+00	2.325194e-01, 2.899075e+00, 1.985951e+00, 9.775755e-01, 3.876209e-01, 2.696645e+00, 2.538021e+00, 1.267201e-01, 6.265566e-03, 1.330724e+00, 1.274814e+00, 3.001922e+00, 2.085527e+00, 9.958638e-01, 1.740355e+00, 7.095029e-01, 8.326028e-01, 1.302804e+00, 1.338294e+00, 1.124380e-01, 2.906658e+00, 2.606043e+00, 1.965633e+00, 1.024183e+00, 1.764540e+00, 3.873043e-01, 1.006946e+00, 1.330465e-02, 1.08440…
2.000000e-01	6.991380e-01, 1.709719e+00, 1.018026e+00, 8.465712e-01, 5.048770e-01, 1.761300e+00, 1.753056e+00, 1.614513e-01, 1.608640e-01, 9.688036e-01, 1.278865e+00, 2.397180e+00, 1.328780e+00, 1.039073e+00, 1.895298e+00, 4.227208e-01, 6.569820e-01, 1.066323e+00, 7.988595e-01, 2.592179e-01, 2.205346e+00, 1.969159e+00, 1.349042e+00, 8.395534e-01, 1.320716e+00, 2.954563e-01, 9.316302e-01, 2.640808e-01, 7.43461…
4.000000e-01	6.151226e-01, 1.027894e+00, 7.627402e-01, 6.927052e-01, 6.049360e-01, 1.566696e+00, 1.518043e+00, 8.088567e-02, 1.994983e-01, 7.805133e-01, 1.369412e+00, 1.319967e+00, 9.053906e-01, 1.387225e+00, 1.430397e+00, 2.737491e-01, 3.905733e-01, 6.925732e-01, 6.535592e-01, 1.951653e-01, 1.937432e+00, 1.041126e+00, 1.238691e+00, 7.207369e-01, 1.418690e+00, 1.632172e-01, 9.203689e-01, 5.177830e-01, 6.17712…
6.000000e-01	4.893590e-01, 6.698656e-01, 4.387864e-01, 4.512902e-01, 6.242522e-01, 1.553743e+00, 9.764199e-01, 5.589936e-02, 1.473128e-01, 6.839299e-01, 1.330925e+00, 9.148171e-01, 4.738552e-01, 1.203808e+00, 1.268829e+00, 2.452117e-01, 2.408965e-01, 4.698545e-01, 6.736481e-01, 1.453436e-01, 1.139932e+00, 9.584275e-01, 8.373443e-01, 4.710983e-01, 1.697514e+00, 9.021274e-02, 9.867144e-01, 4.607617e-01, 5.25455…
8.000000e-01	3.005236e-01, 3.440999e-01, 2.730177e-01, 3.678971e-01, 5.618847e-01, 1.749464e+00, 7.721373e-01, 3.981299e-02, 9.790285e-02, 4.156630e-01, 1.149776e+00, 5.917953e-01, 2.974453e-01, 1.210807e+00, 1.344965e+00, 3.186100e-01, 2.012280e-01, 2.834339e-01, 5.893627e-01, 9.110607e-02, 8.711487e-01, 7.076479e-01, 9.008825e-01, 3.530425e-01, 1.694627e+00, 4.753663e-02, 8.678043e-01, 4.533186e-01, 7.03182…
1.000000e+00	2.019971e-01, 2.153187e-01, 3.292806e-01, 3.140613e-01, 6.008502e-01, 1.432459e+00, 4.253627e-01, 1.874898e-02, 5.015455e-02, 3.263376e-01, 1.122733e+00, 3.601990e-01, 1.785848e-01, 1.893642e+00, 1.196722e+00, 3.539851e-01, 1.291346e-01, 1.313060e-01, 5.933175e-01, 6.393221e-02, 6.436647e-01, 5.011235e-01, 7.047152e-01, 1.814695e-01, 1.388315e+00, 3.917636e-02, 1.198577e+00, 2.758436e-01, 6.80969…
1.200000e+00	1.315521e-01, 1.017251e-01, 3.215453e-01, 2.886058e-01, 6.358738e-01, 1.389492e+00, 3.788097e-01, 1.252928e-02, 4.050172e-02, 2.108304e-01, 1.037755e+00, 2.101773e-01, 9.131662e-02, 1.450120e+00, 1.141432e+00, 5.279695e-01, 7.904046e-02, 9.704347e-02, 5.751631e-01, 5.173300e-02, 4.013793e-01, 5.191022e-01, 7.541381e-01, 1.566297e-01, 1.356016e+00, 2.693869e-02, 9.987577e-01, 2.097284e-01, 6.78919…
1.400000e+00	8.759728e-02, 6.016953e-02, 3.246315e-01, 1.819516e-01, 6.156473e-01, 1.371007e+00, 2.712723e-01, 7.629764e-03, 2.139783e-02, 1.840936e-01, 1.139623e+00, 1.091687e-01, 4.535323e-02, 1.220947e+00, 1.283687e+00, 6.161428e-01, 5.639602e-02, 5.862860e-02, 6.576823e-01, 2.948138e-02, 2.581261e-01, 5.287850e-01, 7.745341e-01, 1.181884e-01, 1.498765e+00, 4.107861e-02, 1.020265e+00, 1.396462e-01, 7.15662…
1.600000e+00	5.559237e-02, 3.600359e-02, 5.076650e-01, 1.817203e-01, 5.913830e-01, 1.042412e+00, 1.613544e-01, 5.714140e-03, 1.303709e-02, 9.567411e-02, 1.151969e+00, 7.968095e-02, 2.855912e-02, 1.547077e+00, 1.021286e+00, 6.753735e-01, 3.081193e-02, 3.204769e-02, 6.097504e-01, 2.400450e-02, 1.789417e-01, 5.496762e-01, 6.940199e-01, 7.497009e-02, 1.319027e+00, 4.709091e-02, 1.033965e+00, 1.153167e-01, 6.90955…
1.800000e+00	3.896020e-02, 2.048081e-02, 4.540578e-01, 1.386859e-01, 6.093129e-01, 1.342063e+00, 9.281447e-02, 3.176807e-03, 8.293955e-03, 8.312496e-02, 1.229922e+00, 4.168857e-02, 1.617443e-02, 1.371930e+00, 1.140586e+00, 5.282772e-01, 2.269153e-02, 2.248323e-02, 6.468947e-01, 2.377397e-02, 1.151807e-01, 4.260670e-01, 7.373677e-01, 3.688729e-02, 1.540179e+00, 5.093001e-02, 9.986421e-01, 8.029160e-02, 6.56152…
2.000000e+00	2.362764e-02, 1.089396e-02, 4.622638e-01, 1.067153e-01, 6.572242e-01, 1.321923e+00, 9.702519e-02, 2.356091e-03, 6.095596e-03, 6.911231e-02, 1.031048e+00, 3.357096e-02, 9.931839e-03, 1.357261e+00, 1.006904e+00, 7.638500e-01, 1.953382e-02, 1.190162e-02, 5.020568e-01, 1.989214e-02, 6.792476e-02, 4.792576e-01, 5.919845e-01, 3.380625e-02, 1.253248e+00, 5.675442e-02, 9.746655e-01, 5.977123e-02, 7.24071…
0.000000e+00	1.679416e+00, 2.059068e+00, 1.547708e+00, 2.135191e+00, 2.116385e-02, 4.023776e-01, 2.735478e+00, 1.830304e+00, 1.462701e+00, 1.991075e-01, 9.339631e-01, 1.734826e+00, 7.532600e-01, 2.236655e+00, 8.023908e-01, 1.296473e-01, 3.044213e+00, 3.033676e-01, 4.022029e-01, 1.062202e+00, 2.559103e+00, 2.228642e+00, 9.643733e-01, 2.127018e+00, 2.877631e+00, 2.488560e+00, 2.493883e-01, 1.733956e+00, 2.55534…
2.000000e-01	1.237385e+00, 1.186107e+00, 1.046060e+00, 1.874185e+00, 3.035634e-01, 7.763242e-01, 1.997340e+00, 1.199894e+00, 9.471361e-01, 1.461551e-01, 6.518926e-01, 1.210071e+00, 7.562227e-01, 2.276853e+00, 1.027224e+00, 8.635337e-02, 1.944086e+00, 2.181352e-01, 2.399273e-01, 7.025238e-01, 1.999772e+00, 1.617800e+00, 1.053831e+00, 1.366037e+00, 2.423768e+00, 1.310218e+00, 2.218169e-01, 1.509868e+00, 4.19810…
4.000000e-01	8.300936e-01, 7.634423e-01, 5.197529e-01, 1.636075e+00, 4.216716e-01, 1.003777e+00, 1.198971e+00, 1.105630e+00, 8.907073e-01, 9.973155e-02, 6.981636e-01, 6.458420e-01, 6.756583e-01, 1.881802e+00, 9.188028e-01, 6.014997e-02, 1.294187e+00, 1.834931e-01, 2.449238e-01, 4.088784e-01, 1.525595e+00, 1.140907e+00, 1.183914e+00, 9.670808e-01, 1.921073e+00, 6.570950e-01, 2.893582e-01, 1.321916e+00, 3.63990…
6.000000e-01	5.868430e-01, 5.207588e-01, 3.011797e-01, 1.230053e+00, 4.278534e-01, 8.117218e-01, 8.453640e-01, 7.233746e-01, 7.324521e-01, 8.650368e-02, 9.899241e-01, 4.195888e-01, 4.853018e-01, 1.368458e+00, 9.271806e-01, 1.308902e-01, 8.277944e-01, 1.019662e-01, 3.425520e-01, 2.744398e-01, 8.641049e-01, 7.862948e-01, 1.439739e+00, 6.122128e-01, 2.231884e+00, 4.408599e-01, 5.205857e-01, 1.027096e+00, 5.69554…
8.000000e-01	3.818847e-01, 2.743931e-01, 2.657655e-01, 9.409006e-01, 5.989712e-01, 1.094931e+00, 6.224447e-01, 4.939490e-01, 5.843395e-01, 9.791795e-02, 8.313711e-01, 2.869018e-01, 2.718524e-01, 1.292443e+00, 9.652507e-01, 3.989980e-01, 5.912970e-01, 7.636514e-02, 4.286340e-01, 2.223117e-01, 4.943491e-01, 6.706195e-01, 1.411413e+00, 4.121110e-01, 2.005096e+00, 2.229644e-01, 7.231547e-01, 8.478842e-01, 6.45339…
1.000000e+00	1.855365e-01, 1.524336e-01, 3.027169e-01, 8.473375e-01, 5.580825e-01, 1.050610e+00, 4.380044e-01, 3.088906e-01, 2.584509e-01, 1.103329e-01, 8.475387e-01, 1.646838e-01, 1.528276e-01, 1.264680e+00, 1.061776e+00, 3.946837e-01, 3.377061e-01, 4.354173e-02, 5.014416e-01, 1.653490e-01, 3.573207e-01, 5.643064e-01, 1.351393e+00, 3.152696e-01, 1.850290e+00, 1.636932e-01, 6.587873e-01, 4.779527e-01, 6.15759…
1.200000e+00	1.988995e-01, 7.115151e-02, 2.664893e-01, 6.133404e-01, 6.680787e-01, 1.187913e+00, 2.966277e-01, 1.781608e-01, 2.078640e-01, 9.583664e-02, 1.031691e+00, 8.837287e-02, 9.618204e-02, 1.369817e+00, 1.261181e+00, 5.551039e-01, 2.093375e-01, 3.024952e-02, 4.514806e-01, 1.230833e-01, 1.930558e-01, 4.617130e-01, 1.225566e+00, 1.751304e-01, 1.906445e+00, 9.673871e-02, 7.634073e-01, 4.150681e-01, 7.55413…
1.400000e+00	1.104514e-01, 4.674006e-02, 4.297732e-01, 4.854349e-01, 5.917392e-01, 1.175194e+00, 1.925740e-01, 1.007894e-01, 1.353153e-01, 8.722445e-02, 1.065818e+00, 7.789102e-02, 5.723873e-02, 1.491830e+00, 9.184294e-01, 5.988869e-01, 1.409904e-01, 1.683076e-02, 5.551015e-01, 1.000782e-01, 1.586723e-01, 4.682844e-01, 1.058001e+00, 1.632544e-01, 1.407704e+00, 7.480848e-02, 8.888159e-01, 3.161349e-01, 6.76332…
1.600000e+00	7.304393e-02, 3.029124e-02, 4.619094e-01, 3.869877e-01, 6.168394e-01, 1.272281e+00, 1.307570e-01, 6.887093e-02, 5.557258e-02, 7.199736e-02, 1.203615e+00, 2.902263e-02, 3.340024e-02, 1.287365e+00, 1.143741e+00, 5.536657e-01, 8.432391e-02, 1.170119e-02, 5.840648e-01, 9.247422e-02, 1.172392e-01, 4.655136e-01, 1.172930e+00, 8.365327e-02, 1.779928e+00, 6.298875e-02, 7.994640e-01, 2.136639e-01, 7.38114…
1.800000e+00	4.915663e-02, 1.225763e-02, 4.495802e-01, 2.776029e-01, 5.811591e-01, 1.341461e+00, 9.468174e-02, 3.868656e-02, 3.958531e-02, 6.772663e-02, 1.028854e+00, 2.264061e-02, 1.737873e-02, 1.593757e+00, 8.005504e-01, 6.801497e-01, 6.024677e-02, 7.396848e-03, 6.239657e-01, 8.009872e-02, 7.024637e-02, 4.742387e-01, 1.202439e+00, 6.639182e-02, 1.469627e+00, 6.386040e-02, 7.236016e-01, 1.497881e-01, 7.38244…
2.000000e+00	2.592679e-02, 6.537109e-03, 5.141114e-01, 2.178458e-01, 6.192078e-01, 1.169767e+00, 5.936143e-02, 2.590415e-02, 2.570468e-02, 5.740477e-02, 9.823803e-01, 1.497577e-02, 1.016354e-02, 1.505234e+00, 9.865542e-01, 6.581222e-01, 4.246296e-02, 5.626896e-03, 5.230336e-01, 6.077252e-02, 5.095791e-02, 4.202832e-01, 1.162983e+00, 4.515956e-02, 1.626039e+00, 6.088603e-02, 7.651220e-01, 1.356032e-01, 6.32012…
0.000000e+00	3.126430e+00, 2.180696e+00, 1.351205e-01, 8.073126e-01, 8.456648e-01, 1.050173e+00, 5.940128e-02, 1.496182e+00, 2.936697e-01, 2.751218e+00, 3.598935e-01, 3.415424e-01, 3.003310e-01, 1.561798e+00, 1.693314e+00, 1.611393e+00, 2.375734e+00, 1.583760e-01, 7.628291e-01, 2.374531e-01, 2.321904e+00, 3.199857e+00, 3.078252e-01, 3.892684e-01, 1.420881e+00, 4.721261e-01, 1.688262e+00, 1.669223e+00, 1.50803…
2.000000e-01	1.830831e+00, 1.481127e+00, 6.563535e-02, 5.972704e-01, 3.286101e-01, 1.026594e+00, 3.238759e-01, 1.236030e+00, 4.035086e-01, 1.662276e+00, 1.904601e-01, 1.863095e-01, 1.722975e-01, 1.332264e+00, 1.310948e+00, 1.404159e+00, 1.902148e+00, 9.879433e-02, 3.953032e-01, 1.687357e-01, 1.489986e+00, 1.575818e+00, 2.945344e-01, 2.647722e-01, 1.296223e+00, 6.413677e-01, 1.298515e+00, 1.137474e+00, 9.85291…
4.000000e-01	1.045831e+00, 9.773143e-01, 4.505656e-02, 6.397573e-01, 2.940527e-01, 1.112606e+00, 1.626295e-01, 1.047027e+00, 5.055769e-01, 1.214180e+00, 1.282103e-01, 1.126514e-01, 8.758508e-02, 1.213339e+00, 9.230335e-01, 9.588590e-01, 1.443947e+00, 5.515564e-02, 2.631038e-01, 1.310785e-01, 1.028397e+00, 1.244997e+00, 2.144949e-01, 1.641162e-01, 1.325790e+00, 5.370180e-01, 8.673257e-01, 8.858446e-01, 1.03797…
6.000000e-01	8.052298e-01, 6.204349e-01, 2.848551e-02, 4.789794e-01, 2.569899e-01, 1.105875e+00, 8.711442e-02, 7.996209e-01, 6.033164e-01, 9.494365e-01, 9.096891e-02, 7.141360e-02, 4.988724e-02, 1.160481e+00, 8.192816e-01, 9.620603e-01, 9.066881e-01, 3.296755e-02, 2.533615e-01, 1.359324e-01, 5.437762e-01, 1.066345e+00, 2.026051e-01, 1.463098e-01, 1.207094e+00, 5.711217e-01, 7.376436e-01, 5.756433e-01, 6.93993…
8.000000e-01	5.480558e-01, 3.134999e-01, 2.077867e-02, 3.753743e-01, 3.793854e-01, 8.632848e-01, 8.868084e-02, 4.510796e-01, 6.575964e-01, 7.710509e-01, 3.015523e-01, 4.545964e-02, 2.630620e-02, 1.165459e+00, 7.416201e-01, 9.436674e-01, 6.087984e-01, 2.539837e-02, 4.448203e-01, 1.832805e-01, 3.746714e-01, 6.592630e-01, 3.866561e-01, 8.932785e-02, 1.294001e+00, 4.648133e-01, 8.145406e-01, 4.278766e-01, 7.19811…
1.000000e+00	4.015523e-01, 1.881159e-01, 6.131812e-02, 2.469608e-01, 3.898247e-01, 1.108261e+00, 5.904119e-02, 2.666488e-01, 5.109805e-01, 5.341440e-01, 6.935827e-01, 2.823687e-02, 1.519101e-02, 1.055827e+00, 7.932028e-01, 7.256446e-01, 4.269656e-01, 1.374944e-02, 5.008578e-01, 2.089148e-01, 2.525042e-01, 6.097255e-01, 2.908373e-01, 5.963086e-02, 1.331813e+00, 3.229235e-01, 8.422780e-01, 2.904566e-01, 7.07871…
1.200000e+00	2.055149e-01, 9.299115e-02, 2.073257e-01, 2.611097e-01, 3.931552e-01, 8.152504e-01, 3.815657e-02, 1.506941e-01, 3.149632e-01, 5.498389e-01, 7.490778e-01, 1.758510e-02, 1.100790e-02, 1.038203e+00, 7.452923e-01, 8.381398e-01, 2.212837e-01, 8.249970e-03, 4.897613e-01, 2.996936e-01, 1.784321e-01, 3.668238e-01, 3.212578e-01, 3.600665e-02, 1.363387e+00, 2.369647e-01, 8.211090e-01, 2.417378e-01, 7.37824…
1.400000e+00	1.664289e-01, 5.493348e-02, 3.917166e-01, 1.774721e-01, 5.204220e-01, 1.096563e+00, 3.231730e-02, 1.098412e-01, 1.549288e-01, 6.244058e-01, 8.606772e-01, 9.912507e-03, 5.316644e-03, 1.059742e+00, 8.648447e-01, 7.586500e-01, 1.576210e-01, 5.389901e-03, 5.854281e-01, 3.061137e-01, 1.044382e-01, 5.429441e-01, 2.996636e-01, 2.986597e-02, 1.174172e+00, 1.863293e-01, 9.918331e-01, 1.876106e-01, 6.38888…
1.600000e+00	1.129012e-01, 3.147254e-02, 5.047211e-01, 1.277762e-01, 6.083160e-01, 1.169793e+00, 1.903919e-02, 6.079960e-02, 8.852767e-02, 6.813254e-01, 8.815479e-01, 6.401591e-03, 3.008265e-03, 1.102962e+00, 9.171699e-01, 6.685951e-01, 1.044856e-01, 4.686873e-03, 4.740763e-01, 4.197295e-01, 7.767024e-02, 4.394129e-01, 2.439234e-01, 2.052347e-02, 9.380603e-01, 1.322338e-01, 7.934113e-01, 1.275199e-01, 7.58558…
1.800000e+00	6.877121e-02, 1.468940e-02, 6.489531e-01, 1.397903e-01, 6.140399e-01, 9.389863e-01, 1.552922e-02, 4.062653e-02, 6.159115e-02, 7.425898e-01, 1.047307e+00, 4.686450e-03, 2.046431e-03, 1.025430e+00, 9.485614e-01, 6.988395e-01, 6.550446e-02, 3.339556e-03, 5.361657e-01, 5.676218e-01, 4.388142e-02, 3.856242e-01, 1.531499e-01, 1.191599e-02, 1.437204e+00, 9.329133e-02, 9.855901e-01, 9.072099e-02, 7.51365…
2.000000e+00	4.613165e-02, 8.260418e-03, 7.713107e-01, 8.977986e-02, 6.410954e-01, 1.012019e+00, 1.023955e-02, 2.652027e-02, 3.296465e-02, 6.848423e-01, 1.106428e+00, 2.879499e-03, 1.484384e-03, 1.075017e+00, 9.232440e-01, 7.136529e-01, 4.812141e-02, 2.999285e-03, 7.127171e-01, 6.322373e-01, 2.493104e-02, 3.820253e-01, 1.160836e-01, 8.325892e-03, 1.248933e+00, 8.440613e-02, 9.391334e-01, 6.495166e-02, 6.18898…
0.000000e+00	2.396905e+00, 8.378096e-01, 2.209224e+00, 1.170775e+00, 1.794148e+00, 2.014799e+00, 4.657866e-01, 2.529215e+00, 6.388708e-01, 1.323722e+00, 2.467668e+00, 1.437750e+00, 1.127317e+00, 2.895007e+00, 1.557268e+00, 1.909020e+00, 2.520775e+00, 1.285394e+00, 1.591783e+00, 1.062767e+00, 1.312263e+00, 2.386308e+00, 2.911652e+00, 2.574214e+00, 8.142505e-02, 2.477416e+00, 3.010108e+00, 7.874882e-01, 1.41379…
2.000000e-01	1.668691e+00, 4.726527e-01, 1.516378e+00, 1.531460e+00, 1.481818e+00, 1.339991e+00, 6.990435e-01, 1.928267e+00, 6.849587e-01, 1.151972e+00, 1.748954e+00, 1.201466e+00, 1.027483e+00, 2.334194e+00, 1.063362e+00, 1.534752e+00, 2.210087e+00, 7.783835e-01, 8.063665e-01, 7.524337e-01, 1.230843e+00, 1.645328e+00, 2.131736e+00, 1.697264e+00, 1.626061e-01, 1.584735e+00, 1.737542e+00, 9.149081e-01, 8.46359…
4.000000e-01	1.421847e+00, 2.771386e-01, 8.068491e-01, 1.617782e+00, 8.436514e-01, 1.042481e+00, 8.809806e-01, 1.349825e+00, 6.899498e-01, 7.861835e-01, 1.197786e+00, 7.560733e-01, 8.081145e-01, 1.936809e+00, 8.281742e-01, 1.209475e+00, 1.740286e+00, 5.771683e-01, 4.858613e-01, 4.570389e-01, 8.688175e-01, 1.133077e+00, 1.946594e+00, 1.009968e+00, 3.750336e-01, 1.140302e+00, 1.421568e+00, 7.806537e-01, 7.69106…
6.000000e-01	1.120162e+00, 1.461217e-01, 4.717409e-01, 1.306490e+00, 4.126586e-01, 6.207707e-01, 5.028820e-01, 1.122874e+00, 7.614446e-01, 5.366470e-01, 1.250696e+00, 4.812035e-01, 6.397593e-01, 1.582650e+00, 7.967673e-01, 9.416697e-01, 1.121280e+00, 4.086760e-01, 2.624480e-01, 2.424059e-01, 6.164460e-01, 8.911840e-01, 1.878341e+00, 7.599636e-01, 6.515780e-01, 1.032811e+00, 9.028406e-01, 8.957108e-01, 6.97802…
8.000000e-01	6.153501e-01, 8.433434e-02, 3.314933e-01, 1.124146e+00, 5.153937e-01, 4.379945e-01, 4.433810e-01, 6.569067e-01, 7.034948e-01, 4.767213e-01, 1.026101e+00, 3.370085e-01, 3.466422e-01, 1.102589e+00, 6.398044e-01, 8.088496e-01, 6.511763e-01, 2.726204e-01, 3.809329e-01, 2.654973e-01, 3.121480e-01, 7.949603e-01, 1.766956e+00, 5.272160e-01, 7.727921e-01, 7.765436e-01, 7.700417e-01, 8.662890e-01, 7.57452…
1.000000e+00	4.338422e-01, 4.555013e-02, 2.249695e-01, 9.615828e-01, 6.003279e-01, 4.904162e-01, 2.889749e-01, 3.773219e-01, 8.020788e-01, 4.809929e-01, 1.317559e+00, 1.712205e-01, 1.747207e-01, 8.503656e-01, 6.590018e-01, 7.412654e-01, 4.169783e-01, 1.479803e-01, 3.985376e-01, 4.612125e-01, 2.921728e-01, 5.871212e-01, 1.676849e+00, 3.840501e-01, 8.936419e-01, 4.721319e-01, 9.185822e-01, 6.585172e-01, 5.85920…
1.200000e+00	2.955592e-01, 2.338173e-02, 3.629630e-01, 7.105363e-01, 5.963345e-01, 3.382585e-01, 2.512141e-01, 2.978742e-01, 6.407306e-01, 7.866354e-01, 1.067234e+00, 1.029801e-01, 1.040882e-01, 6.668188e-01, 8.261117e-01, 6.096595e-01, 2.646873e-01, 8.779290e-02, 5.421028e-01, 6.799989e-01, 1.793511e-01, 5.518169e-01, 1.303598e+00, 2.839535e-01, 9.239419e-01, 3.104723e-01, 9.795768e-01, 3.314350e-01, 6.72473…
1.400000e+00	1.948191e-01, 1.306360e-02, 5.345232e-01, 5.678429e-01, 5.895186e-01, 4.665583e-01, 1.303552e-01, 1.854162e-01, 3.286164e-01, 7.795376e-01, 1.147306e+00, 6.675186e-02, 7.261952e-02, 3.991177e-01, 7.278164e-01, 7.041874e-01, 2.264101e-01, 4.306117e-02, 4.779413e-01, 9.163307e-01, 9.467404e-02, 4.894873e-01, 1.034702e+00, 1.729959e-01, 1.136795e+00, 3.061271e-01, 8.480340e-01, 3.238251e-01, 8.17823…
1.600000e+00	1.347267e-01, 7.621984e-03, 4.793596e-01, 4.827663e-01, 6.172030e-01, 5.506614e-01, 9.765631e-02, 1.114589e-01, 2.283580e-01, 8.226695e-01, 1.177731e+00, 4.056662e-02, 3.744404e-02, 3.212581e-01, 8.447245e-01, 7.248068e-01, 9.185805e-02, 2.978803e-02, 5.383969e-01, 9.056458e-01, 7.332036e-02, 4.504856e-01, 8.953864e-01, 1.314206e-01, 1.215306e+00, 2.173321e-01, 8.543247e-01, 2.809727e-01, 7.19449…
1.800000e+00	7.080808e-02, 4.379180e-03, 6.343889e-01, 3.281374e-01, 6.082522e-01, 6.010861e-01, 6.318013e-02, 7.497206e-02, 1.481199e-01, 8.387959e-01, 1.131718e+00, 2.793789e-02, 2.126167e-02, 2.608548e-01, 8.685170e-01, 7.323099e-01, 9.139428e-02, 2.083136e-02, 5.508695e-01, 9.786677e-01, 4.346445e-02, 4.600283e-01, 6.426359e-01, 7.636232e-02, 1.139390e+00, 1.174762e-01, 9.408719e-01, 1.703528e-01, 5.70576…
2.000000e+00	6.209093e-02, 2.183348e-03, 5.735790e-01, 2.333329e-01, 5.239652e-01, 7.482870e-01, 4.966777e-02, 3.790487e-02, 8.650048e-02, 1.281455e+00, 1.229011e+00, 1.613818e-02, 1.264971e-02, 2.366045e-01, 7.960659e-01, 7.143726e-01, 5.120207e-02, 1.277524e-02, 5.197574e-01, 1.023306e+00, 2.867354e-02, 4.152562e-01, 4.866505e-01, 5.739193e-02, 1.203001e+00, 1.137759e-01, 1.057003e+00, 1.330056e-01, 6.92369…
0.000000e+00	2.972536e+00, 1.888729e+00, 1.416953e+00, 3.119026e+00, 1.898310e-01, 7.753174e-01, 2.339704e-01, 5.995689e-01, 2.498283e+00, 1.753503e+00, 1.492133e+00, 1.097053e+00, 7.833807e-02, 9.964791e-02, 8.298581e-02, 1.193407e+00, 1.327537e+00, 1.856623e+00, 1.421636e+00, 1.827473e+00, 2.665751e-02, 9.148173e-01, 2.460619e+00, 2.877842e+00, 1.972158e+00, 9.000465e-02, 2.581781e+00, 2.090823e+00, 1.12554…
2.000000e-01	1.990514e+00, 1.204601e+00, 7.322498e-01, 2.807857e+00, 1.662756e-01, 9.671174e-01, 4.174314e-01, 4.691145e-01, 1.888906e+00, 2.203998e+00, 9.952830e-01, 8.801630e-01, 4.954211e-01, 1.927130e-01, 1.433497e-01, 1.083519e+00, 9.645620e-01, 1.116595e+00, 8.577229e-01, 1.479807e+00, 2.262803e-01, 5.979085e-01, 1.717603e+00, 2.503630e+00, 2.048101e+00, 6.450601e-02, 1.859631e+00, 1.787030e+00, 5.86998…
4.000000e-01	1.002740e+00, 6.902100e-01, 6.134812e-01, 2.181247e+00, 2.156482e-01, 1.083893e+00, 5.593253e-01, 2.918459e-01, 1.417450e+00, 1.564371e+00, 7.891077e-01, 6.815525e-01, 5.644843e-01, 4.367791e-01, 2.409544e-01, 1.088955e+00, 8.483966e-01, 6.182875e-01, 3.800057e-01, 1.461296e+00, 2.433108e-01, 5.783788e-01, 1.213008e+00, 1.553201e+00, 1.730684e+00, 6.460546e-02, 1.164150e+00, 9.880390e-01, 5.74534…
6.000000e-01	7.823128e-01, 3.724508e-01, 5.951813e-01, 1.385347e+00, 3.486777e-01, 1.070035e+00, 4.257613e-01, 2.600102e-01, 8.587521e-01, 1.533796e+00, 9.140509e-01, 4.372814e-01, 6.783359e-01, 7.468789e-01, 3.764541e-01, 8.894443e-01, 5.912696e-01, 4.210350e-01, 3.298971e-01, 1.173172e+00, 1.567296e-01, 4.986563e-01, 7.719316e-01, 1.040628e+00, 1.914196e+00, 7.769772e-02, 1.046046e+00, 9.091132e-01, 5.88515…
8.000000e-01	5.794743e-01, 2.312218e-01, 5.762023e-01, 1.139941e+00, 4.469601e-01, 1.273407e+00, 2.618837e-01, 2.060111e-01, 9.107001e-01, 1.509426e+00, 9.689540e-01, 2.729159e-01, 4.684830e-01, 9.451310e-01, 5.363465e-01, 7.582208e-01, 4.444001e-01, 2.485457e-01, 4.149148e-01, 1.109254e+00, 1.057658e-01, 3.727004e-01, 6.578504e-01, 7.631516e-01, 1.241660e+00, 1.107263e-01, 9.558118e-01, 7.527278e-01, 5.60631…
1.000000e+00	3.800983e-01, 1.184159e-01, 6.728913e-01, 1.057369e+00, 4.806148e-01, 1.153830e+00, 1.739386e-01, 9.626528e-02, 4.139583e-01, 1.191756e+00, 1.040452e+00, 1.718104e-01, 2.948715e-01, 9.532383e-01, 5.767323e-01, 6.437498e-01, 2.730232e-01, 1.658467e-01, 4.687276e-01, 9.129411e-01, 7.722910e-02, 4.092588e-01, 3.941961e-01, 4.847039e-01, 1.504535e+00, 9.075684e-02, 1.068971e+00, 4.262156e-01, 5.83280…
1.200000e+00	1.847521e-01, 7.096390e-02, 5.767119e-01, 6.412349e-01, 5.278611e-01, 1.614117e+00, 1.394951e-01, 5.811257e-02, 3.050988e-01, 9.774318e-01, 1.196006e+00, 1.054690e-01, 1.723045e-01, 1.032933e+00, 7.335434e-01, 7.885681e-01, 2.060174e-01, 7.557830e-02, 5.707795e-01, 6.533545e-01, 4.911557e-02, 4.488385e-01, 4.093231e-01, 2.936898e-01, 1.530004e+00, 9.808258e-02, 9.410967e-01, 3.457958e-01, 6.80839…
1.400000e+00	1.563489e-01, 3.292130e-02, 5.795867e-01, 6.189432e-01, 5.172465e-01, 1.119292e+00, 9.413458e-02, 4.453181e-02, 1.881954e-01, 7.516192e-01, 1.243659e+00, 7.830895e-02, 6.626704e-02, 1.437767e+00, 8.861354e-01, 6.942974e-01, 1.110053e-01, 6.397604e-02, 5.495965e-01, 4.289290e-01, 2.750377e-02, 5.006922e-01, 2.575807e-01, 2.007390e-01, 1.333653e+00, 1.022209e-01, 8.664266e-01, 2.807099e-01, 5.36726…
1.600000e+00	9.044034e-02, 2.130752e-02, 7.455400e-01, 4.588375e-01, 5.745228e-01, 1.146899e+00, 6.319837e-02, 2.028945e-02, 8.135069e-02, 7.156008e-01, 1.136295e+00, 4.210554e-02, 3.980716e-02, 1.176820e+00, 8.843644e-01, 6.743054e-01, 8.432598e-02, 3.236931e-02, 6.605631e-01, 3.447835e-01, 2.180663e-02, 3.866299e-01, 2.417391e-01, 1.535304e-01, 1.448541e+00, 6.266584e-02, 9.914924e-01, 1.656720e-01, 8.18471…
1.800000e+00	6.089299e-02, 1.003833e-02, 6.288354e-01, 3.874433e-01, 5.974733e-01, 1.077037e+00, 4.148295e-02, 1.327778e-02, 5.183774e-02, 4.409229e-01, 1.208970e+00, 3.098176e-02, 3.289875e-02, 1.516387e+00, 9.073634e-01, 7.247579e-01, 5.008669e-02, 2.115231e-02, 5.000027e-01, 2.655843e-01, 1.272125e-02, 4.350476e-01, 1.770235e-01, 9.591498e-02, 1.604594e+00, 8.323918e-02, 9.374705e-01, 1.370895e-01, 7.03005…
2.000000e+00	4.621697e-02, 6.240173e-03, 6.780191e-01, 3.041080e-01, 5.973222e-01, 1.254760e+00, 3.219651e-02, 8.487544e-03, 3.301868e-02, 3.295284e-01, 9.489937e-01, 1.841580e-02, 1.701727e-02, 1.356063e+00, 7.412576e-01, 7.622553e-01, 3.564305e-02, 1.370705e-02, 5.821760e-01, 1.314472e-01, 1.122607e-02, 4.273036e-01, 1.434867e-01, 8.012210e-02, 1.341325e+00, 7.729042e-02, 8.788161e-01, 8.388902e-02, 7.43095…
0.000000e+00	9.167900e-01, 1.609578e+00, 2.888283e+00, 2.147896e-01, 1.225258e-01, 2.363803e+00, 1.052710e+00, 1.428374e+00, 3.202024e+00, 5.943440e-01, 7.049486e-02, 1.490125e+00, 3.494038e+00, 5.389487e-01, 2.666124e+00, 2.563147e+00, 5.950379e-01, 8.924679e-01, 2.283165e+00, 1.218728e+00, 2.180098e+00, 1.411013e+00, 2.622244e+00, 2.844100e+00, 7.028475e-01, 2.089200e+00, 1.727185e+00, 3.159543e-01, 8.60418…
2.000000e-01	1.082952e+00, 1.065896e+00, 1.810020e+00, 5.312595e-01, 8.357796e-02, 1.857659e+00, 1.142359e+00, 1.240030e+00, 1.791500e+00, 7.251770e-01, 3.824786e-02, 8.270375e-01, 2.220430e+00, 6.314832e-01, 2.270491e+00, 2.300975e+00, 4.836880e-01, 8.470422e-01, 1.573398e+00, 9.610379e-01, 1.688457e+00, 8.784623e-01, 2.454974e+00, 2.197196e+00, 7.862209e-01, 1.603832e+00, 1.458237e+00, 5.089126e-01, 7.04311…
4.000000e-01	8.729381e-01, 6.592515e-01, 1.407420e+00, 6.502596e-01, 4.180141e-02, 1.451094e+00, 1.107704e+00, 8.602701e-01, 9.414252e-01, 7.255285e-01, 3.320596e-02, 6.368042e-01, 1.458585e+00, 1.294176e+00, 1.151277e+00, 1.377120e+00, 3.877614e-01, 6.830340e-01, 8.778623e-01, 8.863227e-01, 1.274879e+00, 6.819052e-01, 2.071742e+00, 1.926062e+00, 9.131086e-01, 1.138851e+00, 1.215359e+00, 3.085908e-01, 7.49601…
6.000000e-01	1.005639e+00, 3.658028e-01, 7.305127e-01, 8.005153e-01, 9.056828e-02, 1.075712e+00, 9.382733e-01, 4.411956e-01, 6.361459e-01, 6.608895e-01, 8.545960e-02, 3.651142e-01, 1.338896e+00, 1.290157e+00, 9.798036e-01, 9.374248e-01, 3.554527e-01, 6.841408e-01, 5.552570e-01, 5.640299e-01, 7.776286e-01, 6.549851e-01, 2.037906e+00, 1.317118e+00, 9.198607e-01, 1.004041e+00, 8.530203e-01, 2.700934e-01, 6.03274…
8.000000e-01	1.109797e+00, 1.703765e-01, 4.340608e-01, 7.850724e-01, 2.914297e-01, 1.082690e+00, 6.919285e-01, 2.638538e-01, 4.002687e-01, 6.601449e-01, 4.638603e-01, 2.263918e-01, 9.473653e-01, 1.177813e+00, 1.075731e+00, 7.181490e-01, 3.586408e-01, 5.373645e-01, 4.107912e-01, 4.712458e-01, 4.442741e-01, 5.397283e-01, 1.144170e+00, 1.051593e+00, 8.949802e-01, 7.625925e-01, 6.674457e-01, 1.978588e-01, 5.83638…
1.000000e+00	7.980114e-01, 1.130854e-01, 2.454313e-01, 6.274821e-01, 3.733602e-01, 9.471031e-01, 5.017877e-01, 1.720852e-01, 2.830384e-01, 5.916329e-01, 6.562703e-01, 1.623091e-01, 6.565548e-01, 1.032419e+00, 1.076646e+00, 7.702856e-01, 2.752471e-01, 3.521687e-01, 4.053172e-01, 5.048366e-01, 3.130209e-01, 4.957056e-01, 1.079215e+00, 5.308009e-01, 1.044622e+00, 8.459129e-01, 5.962280e-01, 1.363620e-01, 7.17351…
1.200000e+00	5.134242e-01, 6.115860e-02, 2.665534e-01, 5.140558e-01, 4.564489e-01, 1.015613e+00, 2.957944e-01, 1.196563e-01, 1.836145e-01, 5.695267e-01, 7.233637e-01, 7.691567e-02, 4.511902e-01, 8.420070e-01, 1.094585e+00, 7.757361e-01, 2.149204e-01, 2.720326e-01, 4.346213e-01, 5.428769e-01, 2.261868e-01, 4.771092e-01, 7.958536e-01, 4.973990e-01, 1.386243e+00, 5.387705e-01, 8.664862e-01, 8.417200e-02, 5.73291…
1.400000e+00	3.606016e-01, 3.824586e-02, 4.265196e-01, 4.851463e-01, 4.397199e-01, 8.559296e-01, 2.120162e-01, 6.273206e-02, 1.014198e-01, 7.811054e-01, 9.941425e-01, 7.209111e-02, 1.793176e-01, 7.993740e-01, 7.144312e-01, 7.397442e-01, 1.242759e-01, 1.315488e-01, 3.792792e-01, 7.217030e-01, 1.525824e-01, 4.336563e-01, 6.984109e-01, 3.662011e-01, 1.150560e+00, 4.305612e-01, 8.254827e-01, 8.512530e-02, 6.49879…
1.600000e+00	1.717587e-01, 1.706760e-02, 6.227405e-01, 3.589240e-01, 5.982102e-01, 8.866579e-01, 1.754701e-01, 3.846474e-02, 5.988103e-02, 1.039351e+00, 9.153867e-01, 3.699475e-02, 1.189394e-01, 6.962979e-01, 8.670758e-01, 7.955620e-01, 1.016221e-01, 7.049009e-02, 4.835411e-01, 8.050640e-01, 9.932598e-02, 4.723153e-01, 4.264917e-01, 2.583024e-01, 1.181582e+00, 3.000813e-01, 9.623059e-01, 5.082308e-02, 5.93869…
1.800000e+00	1.393898e-01, 9.170102e-03, 5.856465e-01, 2.241409e-01, 6.951465e-01, 7.232548e-01, 1.082684e-01, 2.436821e-02, 3.928854e-02, 1.048861e+00, 9.275817e-01, 2.167105e-02, 7.395258e-02, 6.747962e-01, 1.068874e+00, 6.327640e-01, 5.360719e-02, 4.547667e-02, 5.485426e-01, 8.840591e-01, 6.158129e-02, 3.499687e-01, 2.718338e-01, 1.674452e-01, 1.241506e+00, 2.622203e-01, 9.965160e-01, 4.103591e-02, 6.91814…
2.000000e+00	1.008044e-01, 5.550278e-03, 5.575033e-01, 2.273357e-01, 5.423340e-01, 1.028842e+00, 8.389955e-02, 1.495734e-02, 2.206640e-02, 9.495654e-01, 1.141910e+00, 1.274859e-02, 4.789823e-02, 7.263612e-01, 9.231428e-01, 6.165533e-01, 3.346240e-02, 2.983512e-02, 5.863822e-01, 8.179717e-01, 3.999317e-02, 3.895688e-01, 2.373891e-01, 9.666173e-02, 1.155057e+00, 1.667819e-01, 1.014711e+00, 3.027374e-02, 6.73172…
0.000000e+00	1.916260e+00, 6.286382e-01, 1.129069e+00, 3.006268e-02, 2.629656e+00, 2.662990e+00, 1.531938e+00, 1.629786e+00, 2.726374e+00, 1.753575e+00, 2.388429e-01, 1.309436e+00, 1.574408e+00, 1.373342e+00, 1.204026e+00, 5.904472e-01, 9.286094e-01, 8.697745e-01, 1.309947e+00, 1.950558e-01, 2.139721e+00, 2.375214e-01, 2.142075e+00, 2.149057e+00, 3.016518e-01, 2.059747e+00, 2.636614e+00, 1.884675e+00, 5.52011…
2.000000e-01	1.396615e+00, 3.357830e-01, 7.825731e-01, 3.503549e-01, 1.679789e+00, 1.942823e+00, 1.114567e+00, 8.854437e-01, 1.637148e+00, 1.393288e+00, 3.207571e-01, 9.865922e-01, 1.238715e+00, 1.985346e+00, 9.427857e-01, 3.630888e-01, 9.066930e-01, 7.351508e-01, 9.248635e-01, 1.417364e-01, 1.343051e+00, 2.821745e-01, 2.265649e+00, 1.789857e+00, 7.106859e-01, 1.091191e+00, 1.420403e+00, 1.625842e+00, 5.43313…
4.000000e-01	1.366396e+00, 2.041396e-01, 3.806328e-01, 4.361444e-01, 1.316368e+00, 1.115909e+00, 1.146788e+00, 7.159134e-01, 1.027403e+00, 8.762514e-01, 4.980410e-01, 6.494722e-01, 1.072882e+00, 1.762141e+00, 1.024680e+00, 2.906158e-01, 6.720192e-01, 6.968855e-01, 4.659927e-01, 1.045716e-01, 9.836469e-01, 3.402734e-01, 1.812679e+00, 1.450007e+00, 7.834791e-01, 6.332733e-01, 1.077396e+00, 1.231185e+00, 5.69402…
6.000000e-01	1.327900e+00, 1.085213e-01, 2.122554e-01, 4.540420e-01, 9.353950e-01, 1.050911e+00, 9.376664e-01, 4.414359e-01, 9.668424e-01, 5.920271e-01, 6.975742e-01, 3.698236e-01, 9.714530e-01, 1.657602e+00, 1.281823e+00, 3.628030e-01, 5.529728e-01, 5.659298e-01, 2.752893e-01, 6.100604e-02, 7.788829e-01, 3.905781e-01, 1.818152e+00, 1.476371e+00, 8.977436e-01, 3.303831e-01, 7.177311e-01, 1.437590e+00, 5.83045…
8.000000e-01	9.035924e-01, 6.471501e-02, 1.758989e-01, 3.174937e-01, 9.854884e-01, 7.125782e-01, 5.656360e-01, 2.171263e-01, 8.973876e-01, 5.884195e-01, 9.528973e-01, 2.415575e-01, 8.005052e-01, 1.329600e+00, 1.037798e+00, 3.606405e-01, 4.211117e-01, 4.573200e-01, 2.897160e-01, 9.111044e-02, 4.709786e-01, 4.013822e-01, 1.941896e+00, 1.144850e+00, 9.004233e-01, 2.535901e-01, 6.618701e-01, 1.066340e+00, 5.92814…
1.000000e+00	5.929410e-01, 3.045367e-02, 8.011664e-02, 2.202297e-01, 6.643575e-01, 7.814810e-01, 4.673193e-01, 1.191026e-01, 7.752890e-01, 5.913433e-01, 9.877874e-01, 1.524929e-01, 6.490328e-01, 7.451744e-01, 1.178629e+00, 4.734446e-01, 3.201716e-01, 2.747620e-01, 4.101016e-01, 2.763614e-01, 2.354812e-01, 3.893231e-01, 1.585509e+00, 6.632689e-01, 9.783433e-01, 1.418144e-01, 6.393072e-01, 6.715436e-01, 6.47302…
1.200000e+00	4.410803e-01, 1.663747e-02, 1.865531e-01, 2.206270e-01, 6.561278e-01, 8.972820e-01, 2.733193e-01, 9.973028e-02, 3.874195e-01, 6.271425e-01, 9.381379e-01, 7.855931e-02, 3.678035e-01, 6.438021e-01, 1.044523e+00, 5.656213e-01, 2.277808e-01, 1.835175e-01, 4.940424e-01, 4.522061e-01, 1.763748e-01, 3.778446e-01, 1.257904e+00, 5.952418e-01, 1.159583e+00, 9.923526e-02, 6.989530e-01, 5.058690e-01, 6.54292…
1.400000e+00	2.234181e-01, 1.157069e-02, 4.688448e-01, 1.378633e-01, 6.704105e-01, 8.706068e-01, 2.319743e-01, 5.245660e-02, 2.707905e-01, 8.924196e-01, 1.115157e+00, 5.971170e-02, 1.941697e-01, 5.665009e-01, 1.081532e+00, 7.234543e-01, 1.132417e-01, 9.694168e-02, 4.367158e-01, 6.477212e-01, 1.379664e-01, 4.556658e-01, 9.981690e-01, 3.213665e-01, 1.238191e+00, 8.746965e-02, 9.935732e-01, 3.575767e-01, 6.98850…
1.600000e+00	1.770636e-01, 5.364407e-03, 5.285549e-01, 1.175210e-01, 6.122354e-01, 8.661781e-01, 1.300360e-01, 3.548788e-02, 1.487395e-01, 1.077410e+00, 1.121120e+00, 3.688973e-02, 1.166457e-01, 5.829316e-01, 9.371460e-01, 6.187141e-01, 8.778308e-02, 5.340249e-02, 4.375556e-01, 8.233135e-01, 8.098573e-02, 4.583856e-01, 6.556823e-01, 2.550871e-01, 1.213661e+00, 8.772775e-02, 1.003093e+00, 2.824077e-01, 6.94326…
1.800000e+00	1.004170e-01, 3.031395e-03, 5.476251e-01, 8.944256e-02, 6.154461e-01, 7.745978e-01, 1.007694e-01, 2.472099e-02, 8.059679e-02, 9.817262e-01, 1.110405e+00, 2.442813e-02, 6.815079e-02, 6.005682e-01, 1.076648e+00, 5.578222e-01, 6.700590e-02, 4.732441e-02, 4.603832e-01, 8.392308e-01, 5.458008e-02, 3.371127e-01, 5.498304e-01, 1.357309e-01, 1.108479e+00, 8.257169e-02, 7.876091e-01, 1.912166e-01, 6.55327…
2.000000e+00	8.593700e-02, 1.598544e-03, 5.766299e-01, 7.138373e-02, 6.733246e-01, 1.026455e+00, 6.911108e-02, 1.361443e-02, 5.982123e-02, 1.183937e+00, 1.166389e+00, 1.583151e-02, 2.994961e-02, 5.899816e-01, 9.180204e-01, 6.669662e-01, 3.686849e-02, 2.491525e-02, 5.185111e-01, 1.099839e+00, 4.080689e-02, 4.610617e-01, 3.386002e-01, 1.064027e-01, 1.246736e+00, 6.743457e-02, 8.333633e-01, 1.590227e-01, 6.39136…
0.000000e+00	7.173166e-01, 1.138128e+00, 4.599585e-01, 2.145056e+00, 1.585097e+00, 1.873965e+00, 3.879466e-01, 2.276426e+00, 5.937917e-01, 9.495792e-01, 2.978660e+00, 2.723414e+00, 7.507560e-01, 1.602015e+00, 1.096735e+00, 1.040627e+00, 1.272004e+00, 2.175867e+00, 1.901265e+00, 9.021293e-01, 1.335357e+00, 1.543437e+00, 1.243769e+00, 2.329318e+00, 2.756034e+00, 6.026123e-01, 2.788267e+00, 8.411447e-01, 1.68165…
2.000000e-01	4.385718e-01, 6.519176e-01, 5.847407e-01, 1.746325e+00, 9.604005e-01, 1.519177e+00, 5.290177e-01, 1.095623e+00, 5.589260e-01, 6.296394e-01, 2.008970e+00, 2.532758e+00, 6.653106e-01, 1.818976e+00, 1.165062e+00, 9.953155e-01, 8.293847e-01, 1.497669e+00, 1.345263e+00, 5.266004e-01, 1.141128e+00, 8.470759e-01, 1.233515e+00, 1.838029e+00, 2.222226e+00, 3.279184e-01, 2.301484e+00, 6.776268e-01, 1.01695…
4.000000e-01	3.759627e-01, 4.199895e-01, 4.507056e-01, 1.486497e+00, 1.036504e+00, 1.464757e+00, 6.476765e-01, 9.602763e-01, 5.892327e-01, 4.920084e-01, 1.437714e+00, 1.799425e+00, 7.069290e-01, 1.781235e+00, 7.168407e-01, 8.177356e-01, 5.751493e-01, 8.594310e-01, 9.590826e-01, 3.220271e-01, 1.172186e+00, 6.517212e-01, 1.323054e+00, 1.066981e+00, 2.017220e+00, 1.653869e-01, 1.943408e+00, 9.814496e-01, 7.99983…
6.000000e-01	2.910472e-01, 1.851099e-01, 4.005437e-01, 1.202858e+00, 6.983937e-01, 1.528303e+00, 8.024807e-01, 6.225120e-01, 4.551929e-01, 2.971124e-01, 1.764432e+00, 9.727515e-01, 4.938839e-01, 1.519736e+00, 7.985032e-01, 5.895389e-01, 3.229249e-01, 4.764259e-01, 8.451317e-01, 2.218105e-01, 1.019852e+00, 5.997278e-01, 1.597683e+00, 7.937216e-01, 1.855674e+00, 9.382445e-02, 1.594180e+00, 1.038205e+00, 7.59334…
8.000000e-01	1.979759e-01, 9.247056e-02, 4.430012e-01, 8.820324e-01, 5.061900e-01, 1.322715e+00, 6.023422e-01, 3.178486e-01, 3.011862e-01, 2.568815e-01, 1.439014e+00, 7.334552e-01, 3.473336e-01, 1.552528e+00, 8.335840e-01, 6.970284e-01, 2.462113e-01, 3.666543e-01, 7.998174e-01, 1.657682e-01, 6.024528e-01, 4.919567e-01, 1.447506e+00, 5.605398e-01, 1.646727e+00, 6.689962e-02, 1.084952e+00, 7.731430e-01, 6.47293…
1.000000e+00	1.143480e-01, 6.166188e-02, 5.539746e-01, 5.470470e-01, 7.845652e-01, 1.390004e+00, 4.962995e-01, 1.645623e-01, 1.767448e-01, 1.534638e-01, 1.134657e+00, 3.917180e-01, 1.916174e-01, 1.756452e+00, 1.059395e+00, 6.960850e-01, 1.592344e-01, 1.742403e-01, 6.545037e-01, 7.273657e-02, 5.000536e-01, 5.159988e-01, 1.284127e+00, 4.179239e-01, 1.410241e+00, 6.472894e-02, 1.329554e+00, 7.726420e-01, 6.40265…
1.200000e+00	8.819823e-02, 2.954624e-02, 4.283309e-01, 5.597947e-01, 5.724122e-01, 1.354748e+00, 3.026956e-01, 1.278536e-01, 1.067082e-01, 9.571612e-02, 1.294482e+00, 2.415726e-01, 1.141972e-01, 1.706101e+00, 7.979459e-01, 6.230631e-01, 1.018403e-01, 1.085652e-01, 6.026223e-01, 6.668165e-02, 3.499929e-01, 4.126506e-01, 1.406123e+00, 2.467479e-01, 1.485381e+00, 6.115359e-02, 1.075660e+00, 4.766997e-01, 6.46752…
1.400000e+00	5.706963e-02, 1.845143e-02, 4.529508e-01, 3.789587e-01, 6.003914e-01, 1.128501e+00, 2.533111e-01, 8.343594e-02, 6.978006e-02, 8.184460e-02, 1.253773e+00, 1.548756e-01, 6.990043e-02, 1.701136e+00, 1.011256e+00, 7.086417e-01, 6.887354e-02, 7.053541e-02, 5.433423e-01, 3.472240e-02, 2.200749e-01, 4.732027e-01, 1.230754e+00, 1.542570e-01, 1.233292e+00, 7.615713e-02, 1.085884e+00, 4.133720e-01, 5.94535…
1.600000e+00	3.451138e-02, 1.233428e-02, 5.375145e-01, 3.756541e-01, 6.487756e-01, 1.378592e+00, 1.725863e-01, 5.684735e-02, 3.366401e-02, 7.678656e-02, 1.344777e+00, 1.074021e-01, 3.846482e-02, 1.763368e+00, 9.643920e-01, 5.405291e-01, 4.132316e-02, 3.790843e-02, 4.974367e-01, 2.766956e-02, 1.728345e-01, 4.399168e-01, 1.159888e+00, 1.267826e-01, 1.356440e+00, 7.181792e-02, 1.237719e+00, 2.748836e-01, 7.24705…
1.800000e+00	2.649706e-02, 7.077965e-03, 5.128125e-01, 2.746565e-01, 6.912201e-01, 1.288760e+00, 1.124330e-01, 3.347280e-02, 2.199572e-02, 4.966617e-02, 1.260995e+00, 6.557367e-02, 1.908914e-02, 1.606509e+00, 9.543862e-01, 6.186995e-01, 2.526234e-02, 2.237825e-02, 5.365125e-01, 2.824387e-02, 1.000260e-01, 4.065707e-01, 1.157885e+00, 7.844456e-02, 1.381967e+00, 7.325601e-02, 9.609196e-01, 1.997742e-01, 6.33330…
2.000000e+00	1.387684e-02, 3.269336e-03, 5.465922e-01, 1.908215e-01, 5.634917e-01, 1.324981e+00, 8.459459e-02, 1.792972e-02, 1.311440e-02, 2.709787e-02, 1.094110e+00, 3.525087e-02, 1.327489e-02, 1.783235e+00, 9.658767e-01, 7.265908e-01, 1.973266e-02, 1.610222e-02, 6.057858e-01, 1.921803e-02, 6.058880e-02, 4.264513e-01, 1.027526e+00, 4.911823e-02, 1.176355e+00, 6.926873e-02, 1.167246e+00, 1.295350e-01, 6.50895…
0.000000e+00	1.128802e+00, 2.019080e-01, 1.369096e+00, 1.771065e+00, 7.639984e-01, 3.253354e+00, 8.097092e-01, 1.930047e+00, 6.455101e-01, 3.009109e+00, 1.766116e+00, 2.488111e+00, 2.094632e+00, 3.666464e-01, 1.817886e-01, 1.486944e+00, 6.242801e-01, 1.049157e+00, 2.142270e+00, 1.384924e+00, 1.108994e+00, 5.800011e-01, 1.576955e+00, 1.534916e-01, 1.062745e+00, 3.043632e+00, 1.458093e-03, 8.433602e-01, 2.89076…
2.000000e-01	1.258168e+00, 1.184251e-01, 1.248535e+00, 1.732119e+00, 4.015694e-01, 1.871153e+00, 5.632565e-01, 1.157164e+00, 4.302716e-01, 2.653732e+00, 1.564261e+00, 1.899542e+00, 1.227187e+00, 9.102946e-01, 2.101097e-01, 1.102099e+00, 5.010028e-01, 1.072383e+00, 1.146130e+00, 1.683787e+00, 1.118024e+00, 3.873302e-01, 1.250076e+00, 4.415917e-01, 8.011879e-01, 1.872374e+00, 7.976411e-02, 7.131474e-01, 1.87508…
4.000000e-01	7.870912e-01, 7.392084e-02, 8.507612e-01, 1.389495e+00, 3.657579e-01, 1.497756e+00, 4.156764e-01, 6.962120e-01, 4.808002e-01, 1.754379e+00, 1.539532e+00, 1.093940e+00, 9.113285e-01, 1.194564e+00, 3.010479e-01, 9.316114e-01, 4.629888e-01, 7.793753e-01, 8.270834e-01, 1.178498e+00, 8.758401e-01, 2.127642e-01, 8.626353e-01, 3.683732e-01, 6.959940e-01, 9.121977e-01, 1.198082e-01, 7.856320e-01, 9.71499…
6.000000e-01	6.825089e-01, 3.352680e-02, 7.012047e-01, 1.420772e+00, 4.775936e-01, 9.663064e-01, 3.084571e-01, 4.122861e-01, 3.246992e-01, 1.520421e+00, 1.188020e+00, 7.898230e-01, 4.857869e-01, 1.315612e+00, 4.210950e-01, 8.754016e-01, 3.661530e-01, 5.168233e-01, 6.528152e-01, 8.064244e-01, 7.002031e-01, 1.293525e-01, 7.594313e-01, 2.524287e-01, 6.223361e-01, 5.027359e-01, 3.159037e-01, 8.128034e-01, 7.87192…
8.000000e-01	5.046389e-01, 1.904701e-02, 6.769573e-01, 9.961447e-01, 6.015355e-01, 8.172078e-01, 1.736127e-01, 3.245591e-01, 2.735083e-01, 9.694289e-01, 1.169524e+00, 4.595715e-01, 2.509536e-01, 9.502744e-01, 5.527209e-01, 7.257454e-01, 2.057892e-01, 2.602834e-01, 6.104989e-01, 5.278697e-01, 4.614389e-01, 1.416087e-01, 4.260113e-01, 1.813494e-01, 8.102642e-01, 2.721526e-01, 5.306182e-01, 4.976915e-01, 9.63820…
1.000000e+00	2.964060e-01, 1.072043e-02, 5.466452e-01, 7.908085e-01, 5.200407e-01, 6.230562e-01, 1.361966e-01, 1.712374e-01, 1.417746e-01, 1.287842e+00, 9.892320e-01, 2.936483e-01, 1.441546e-01, 8.602855e-01, 8.077560e-01, 6.458196e-01, 1.617139e-01, 1.705340e-01, 5.924137e-01, 5.221971e-01, 3.196271e-01, 2.293980e-01, 3.527771e-01, 1.183508e-01, 8.131930e-01, 1.803155e-01, 7.431470e-01, 4.053403e-01, 8.21643…
1.200000e+00	1.789548e-01, 6.379089e-03, 5.872563e-01, 6.753124e-01, 5.453768e-01, 6.372239e-01, 9.330930e-02, 9.449670e-02, 9.588583e-02, 1.143089e+00, 1.110044e+00, 2.094323e-01, 8.080707e-02, 5.459095e-01, 6.330630e-01, 7.971608e-01, 1.065007e-01, 9.006885e-02, 6.077531e-01, 6.706156e-01, 2.315958e-01, 3.032953e-01, 2.847807e-01, 8.282896e-02, 9.370540e-01, 1.193531e-01, 7.222029e-01, 2.809548e-01, 6.79797…
1.400000e+00	1.357447e-01, 3.349115e-03, 6.168969e-01, 4.005538e-01, 5.136008e-01, 5.132935e-01, 5.740812e-02, 5.838983e-02, 6.331068e-02, 1.247865e+00, 1.028757e+00, 1.232032e-01, 4.791681e-02, 4.980685e-01, 7.266433e-01, 7.286865e-01, 6.602856e-02, 6.320404e-02, 5.634186e-01, 7.578101e-01, 1.366045e-01, 2.622877e-01, 1.721626e-01, 5.323882e-02, 1.125468e+00, 8.500141e-02, 8.016318e-01, 2.478462e-01, 7.16106…
1.600000e+00	8.273064e-02, 2.043993e-03, 7.665435e-01, 4.461060e-01, 5.543792e-01, 4.004201e-01, 4.783632e-02, 4.534652e-02, 3.349289e-02, 1.284200e+00, 1.102465e+00, 7.763820e-02, 2.682278e-02, 2.758252e-01, 8.998101e-01, 6.443358e-01, 4.714538e-02, 3.543272e-02, 5.788515e-01, 8.683676e-01, 8.980299e-02, 3.589662e-01, 1.323734e-01, 4.100042e-02, 1.101528e+00, 6.022036e-02, 1.021320e+00, 1.359413e-01, 8.13911…
1.800000e+00	5.698916e-02, 1.125968e-03, 7.162507e-01, 3.265446e-01, 6.753045e-01, 6.459006e-01, 3.172683e-02, 2.782499e-02, 2.005871e-02, 1.382443e+00, 1.029151e+00, 5.402137e-02, 1.332706e-02, 2.218306e-01, 8.885420e-01, 7.990400e-01, 3.131131e-02, 1.978653e-02, 6.305829e-01, 1.138146e+00, 5.539025e-02, 3.358236e-01, 1.158442e-01, 2.276615e-02, 1.083091e+00, 4.707215e-02, 8.400829e-01, 1.007585e-01, 6.43168…
2.000000e+00	3.840072e-02, 6.311474e-04, 6.094104e-01, 3.119720e-01, 7.247241e-01, 7.567503e-01, 2.073475e-02, 1.592035e-02, 1.232596e-02, 1.266881e+00, 8.761007e-01, 2.855499e-02, 8.199811e-03, 2.031148e-01, 8.296866e-01, 7.132689e-01, 2.168741e-02, 1.257155e-02, 4.743135e-01, 9.005993e-01, 3.852446e-02, 3.379887e-01, 7.950322e-02, 1.485532e-02, 1.027904e+00, 5.498141e-02, 8.562170e-01, 8.070796e-02, 7.17864…
0.000000e+00	2.853209e+00, 2.458048e+00, 2.513165e-01, 3.530206e-01, 1.685839e-01, 1.793088e+00, 5.898368e-01, 8.766725e-01, 1.139240e+00, 3.007258e+00, 1.103008e+00, 1.143031e+00, 3.062897e+00, 2.737293e+00, 2.509283e+00, 2.739406e+00, 2.019368e+00, 1.248500e+00, 6.385924e-01, 1.010063e+00, 3.622939e-01, 2.063869e-01, 5.087854e-02, 1.617405e+00, 6.653979e-01, 2.376726e+00, 1.802060e+00, 2.305645e+00, 2.19325…
2.000000e-01	2.061513e+00, 1.545339e+00, 1.680042e-01, 6.815497e-01, 9.495613e-02, 1.464863e+00, 7.838993e-01, 7.329538e-01, 9.907896e-01, 1.938345e+00, 9.332183e-01, 9.297495e-01, 2.141627e+00, 2.253963e+00, 1.708584e+00, 2.154773e+00, 1.466512e+00, 9.632428e-01, 3.128390e-01, 5.401409e-01, 5.069622e-01, 1.656681e-01, 3.507243e-02, 1.400191e+00, 6.579691e-01, 1.751567e+00, 1.675538e+00, 1.849800e+00, 1.48878…
4.000000e-01	1.876071e+00, 8.536820e-01, 1.173047e-01, 8.034337e-01, 5.312077e-02, 1.108422e+00, 9.107690e-01, 6.390394e-01, 1.133040e+00, 1.374501e+00, 5.558721e-01, 7.088670e-01, 1.586981e+00, 2.687741e+00, 1.183082e+00, 1.391874e+00, 1.077850e+00, 6.850795e-01, 1.370304e-01, 3.069511e-01, 3.454029e-01, 2.208897e-01, 5.966911e-02, 1.563226e+00, 6.051246e-01, 1.232983e+00, 8.729357e-01, 1.640278e+00, 8.34704…
6.000000e-01	1.510257e+00, 6.367603e-01, 6.474109e-02, 8.856720e-01, 5.830904e-02, 5.484171e-01, 6.748804e-01, 5.107987e-01, 7.776247e-01, 9.538945e-01, 3.043233e-01, 6.863108e-01, 1.214835e+00, 1.840818e+00, 8.645331e-01, 1.248747e+00, 8.718970e-01, 7.974229e-01, 1.147451e-01, 2.160658e-01, 3.216918e-01, 3.680202e-01, 1.678337e-01, 1.396110e+00, 6.551765e-01, 7.886990e-01, 6.061379e-01, 1.516432e+00, 7.55686…
8.000000e-01	1.011099e+00, 3.791076e-01, 4.101007e-02, 8.600130e-01, 1.336042e-01, 5.359262e-01, 5.395773e-01, 3.717367e-01, 9.036963e-01, 6.976802e-01, 5.301376e-01, 4.075625e-01, 7.939467e-01, 1.409751e+00, 8.116326e-01, 9.427561e-01, 5.714639e-01, 5.027686e-01, 6.246120e-02, 1.412539e-01, 1.953310e-01, 3.737392e-01, 3.421850e-01, 7.591681e-01, 7.546479e-01, 7.741802e-01, 4.523454e-01, 1.119633e+00, 7.20567…
1.000000e+00	8.014049e-01, 1.876615e-01, 2.346332e-02, 7.653453e-01, 3.085964e-01, 5.664527e-01, 4.118297e-01, 1.813289e-01, 5.287160e-01, 6.487525e-01, 7.780520e-01, 2.702913e-01, 5.177169e-01, 7.656825e-01, 7.344891e-01, 7.570805e-01, 5.606772e-01, 4.013362e-01, 1.549762e-01, 3.033494e-01, 1.502764e-01, 3.170625e-01, 3.867493e-01, 6.347870e-01, 8.574189e-01, 6.316554e-01, 4.225373e-01, 8.207740e-01, 6.08659…
1.200000e+00	5.720952e-01, 1.047484e-01, 5.951161e-02, 5.975450e-01, 3.911968e-01, 5.706648e-01, 2.753376e-01, 1.332674e-01, 5.719506e-01, 8.574006e-01, 7.846287e-01, 1.343115e-01, 2.850664e-01, 6.492052e-01, 8.162837e-01, 6.544918e-01, 4.365882e-01, 2.225787e-01, 2.714273e-01, 5.488881e-01, 9.012464e-02, 4.562997e-01, 3.228125e-01, 4.455175e-01, 1.026920e+00, 5.202903e-01, 5.614937e-01, 7.091995e-01, 7.20452…
1.400000e+00	3.570544e-01, 6.318792e-02, 2.545701e-01, 4.197389e-01, 4.518896e-01, 6.495094e-01, 1.685890e-01, 8.559748e-02, 3.644510e-01, 8.465919e-01, 9.863424e-01, 7.540539e-02, 1.591558e-01, 4.705284e-01, 8.230553e-01, 5.991082e-01, 2.032210e-01, 1.179158e-01, 3.365866e-01, 7.187216e-01, 6.699081e-02, 3.161057e-01, 2.387058e-01, 2.669568e-01, 9.137471e-01, 4.477292e-01, 7.455999e-01, 4.728553e-01, 5.67222…
1.600000e+00	2.665141e-01, 3.615939e-02, 3.864936e-01, 3.990047e-01, 4.987092e-01, 7.814211e-01, 1.081386e-01, 5.763354e-02, 1.890025e-01, 9.894195e-01, 1.149222e+00, 7.253777e-02, 9.923853e-02, 3.167831e-01, 8.754486e-01, 6.958286e-01, 1.499115e-01, 6.672556e-02, 4.723777e-01, 8.714160e-01, 4.260987e-02, 3.980263e-01, 1.714077e-01, 1.913028e-01, 1.279199e+00, 2.344037e-01, 8.428394e-01, 3.912803e-01, 6.52425…
1.800000e+00	1.607567e-01, 1.741151e-02, 6.358819e-01, 3.385233e-01, 5.429997e-01, 6.342501e-01, 9.481482e-02, 2.980814e-02, 1.282547e-01, 9.889822e-01, 1.111930e+00, 3.715317e-02, 5.234782e-02, 3.036739e-01, 8.512829e-01, 6.536911e-01, 9.879409e-02, 4.915647e-02, 5.720421e-01, 1.047807e+00, 2.801525e-02, 4.019752e-01, 1.186366e-01, 1.541636e-01, 1.240743e+00, 1.733227e-01, 8.829469e-01, 3.041376e-01, 7.31327…
2.000000e+00	1.288986e-01, 1.060136e-02, 6.940016e-01, 2.536233e-01, 6.127502e-01, 8.559826e-01, 5.656458e-02, 1.876820e-02, 5.810532e-02, 1.152440e+00, 1.109393e+00, 2.152373e-02, 3.367528e-02, 2.729587e-01, 8.763077e-01, 6.653431e-01, 6.296736e-02, 2.577477e-02, 6.218565e-01, 9.268398e-01, 1.814286e-02, 3.743090e-01, 1.154515e-01, 7.163845e-02, 1.157279e+00, 1.446059e-01, 9.141782e-01, 2.441052e-01, 7.74225…
0.000000e+00	2.721163e+00, 1.851892e-01, 2.990876e+00, 4.301834e-01, 1.844925e+00, 2.646867e+00, 3.783436e-01, 1.105206e+00, 1.230165e+00, 1.584399e+00, 6.201334e-01, 2.216471e+00, 3.114479e+00, 1.031365e+00, 1.792310e-01, 2.497762e+00, 2.250273e+00, 4.072399e-02, 1.950394e+00, 9.104975e-01, 2.416510e+00, 1.388716e+00, 4.179724e-01, 3.987994e-01, 1.049398e+00, 1.656114e+00, 7.073976e-01, 5.994714e-01, 1.76422…
2.000000e-01	2.279707e+00, 1.035866e-01, 1.519354e+00, 6.768532e-01, 1.262305e+00, 2.011102e+00, 5.725643e-01, 9.151198e-01, 1.053280e+00, 1.161530e+00, 3.839769e-01, 1.389479e+00, 1.448114e+00, 1.429318e+00, 1.597647e-01, 1.801153e+00, 1.607816e+00, 2.859812e-01, 1.455755e+00, 9.439708e-01, 1.799107e+00, 8.948292e-01, 7.880623e-01, 7.743528e-01, 1.062590e+00, 9.768998e-01, 5.027670e-01, 8.371200e-01, 3.92579…
4.000000e-01	1.839972e+00, 6.675186e-02, 1.055277e+00, 6.295725e-01, 6.402821e-01, 1.413373e+00, 3.805423e-01, 8.666942e-01, 8.903808e-01, 7.383612e-01, 2.765524e-01, 1.021897e+00, 7.035698e-01, 1.362403e+00, 1.279859e-01, 1.629978e+00, 1.130305e+00, 3.562719e-01, 6.539345e-01, 4.802619e-01, 1.454879e+00, 5.581993e-01, 1.359666e+00, 6.709115e-01, 1.034856e+00, 7.135681e-01, 3.985306e-01, 7.636463e-01, 5.53831…
6.000000e-01	1.271165e+00, 3.615240e-02, 5.027184e-01, 5.666310e-01, 4.313959e-01, 1.450149e+00, 2.808698e-01, 5.159279e-01, 7.107541e-01, 5.498473e-01, 3.443342e-01, 5.987061e-01, 4.683362e-01, 1.438267e+00, 1.500709e-01, 1.101540e+00, 9.313204e-01, 2.653467e-01, 3.983660e-01, 3.323055e-01, 9.594245e-01, 5.060473e-01, 9.976272e-01, 4.085593e-01, 1.114598e+00, 4.651131e-01, 2.465513e-01, 8.330110e-01, 5.85722…
8.000000e-01	8.315607e-01, 1.944334e-02, 3.819685e-01, 4.250339e-01, 3.386235e-01, 1.042784e+00, 1.999282e-01, 3.819607e-01, 9.374000e-01, 4.159696e-01, 6.554556e-01, 3.487004e-01, 2.700944e-01, 1.591762e+00, 2.770572e-01, 7.170714e-01, 7.619296e-01, 1.522930e-01, 3.595319e-01, 1.804237e-01, 6.097936e-01, 4.633051e-01, 1.151558e+00, 2.464374e-01, 1.179180e+00, 3.930463e-01, 3.149565e-01, 8.433193e-01, 6.67421…
1.000000e+00	4.302571e-01, 1.257989e-02, 2.282761e-01, 3.152031e-01, 3.646228e-01, 1.069603e+00, 1.058176e-01, 2.551107e-01, 8.069206e-01, 2.929219e-01, 7.621608e-01, 2.003144e-01, 1.633872e-01, 1.364288e+00, 4.007976e-01, 7.640045e-01, 4.949299e-01, 7.829140e-02, 4.371562e-01, 1.380176e-01, 4.076556e-01, 4.563971e-01, 1.541100e+00, 2.367325e-01, 1.063249e+00, 3.098458e-01, 5.172238e-01, 7.226090e-01, 7.12840…
1.200000e+00	4.022760e-01, 6.511108e-03, 1.896540e-01, 2.753489e-01, 3.811261e-01, 1.042061e+00, 8.727654e-02, 1.627793e-01, 6.121495e-01, 2.663808e-01, 8.712238e-01, 1.220334e-01, 9.840764e-02, 1.323427e+00, 5.381761e-01, 8.148737e-01, 2.574524e-01, 3.919176e-02, 5.340997e-01, 1.047575e-01, 2.486577e-01, 3.976791e-01, 1.228890e+00, 1.351827e-01, 1.160361e+00, 1.752190e-01, 7.410436e-01, 4.156944e-01, 7.62838…
1.400000e+00	2.317197e-01, 2.649969e-03, 1.828120e-01, 1.788456e-01, 4.636145e-01, 1.099244e+00, 6.691881e-02, 1.072426e-01, 3.231468e-01, 1.862464e-01, 7.372751e-01, 7.509548e-02, 5.073376e-02, 1.378218e+00, 6.837887e-01, 8.745662e-01, 2.183140e-01, 3.352221e-02, 5.050873e-01, 1.014717e-01, 2.026232e-01, 4.661686e-01, 1.500720e+00, 1.236419e-01, 1.389774e+00, 1.455035e-01, 7.708039e-01, 3.075330e-01, 7.28581…
1.600000e+00	1.632002e-01, 1.741043e-03, 2.678112e-01, 1.863398e-01, 6.102708e-01, 1.141673e+00, 4.295228e-02, 7.240042e-02, 2.061161e-01, 1.775154e-01, 1.015825e+00, 5.075817e-02, 2.819003e-02, 1.221072e+00, 6.273050e-01, 7.051816e-01, 1.247979e-01, 1.888249e-02, 6.352098e-01, 1.019439e-01, 1.148554e-01, 4.488627e-01, 1.368775e+00, 6.253123e-02, 1.210387e+00, 1.163884e-01, 7.681481e-01, 2.644175e-01, 6.24172…
1.800000e+00	1.109996e-01, 1.118448e-03, 3.372483e-01, 1.366403e-01, 5.300487e-01, 9.257193e-01, 2.469583e-02, 3.627071e-02, 1.041714e-01, 1.517353e-01, 1.352057e+00, 3.100505e-02, 1.803825e-02, 1.248323e+00, 8.670074e-01, 6.549269e-01, 8.372584e-02, 1.344574e-02, 5.074152e-01, 1.198222e-01, 6.379731e-02, 3.770588e-01, 1.041220e+00, 4.733491e-02, 1.153151e+00, 9.011800e-02, 8.848732e-01, 1.801272e-01, 7.11323…
2.000000e+00	6.220615e-02, 5.114872e-04, 4.706919e-01, 1.032463e-01, 5.585807e-01, 1.082799e+00, 1.976636e-02, 2.188993e-02, 6.479002e-02, 2.064904e-01, 1.027164e+00, 1.867364e-02, 1.031247e-02, 1.028762e+00, 6.352840e-01, 7.170014e-01, 5.191208e-02, 8.949287e-03, 5.423000e-01, 1.524958e-01, 4.390056e-02, 3.787659e-01, 9.419845e-01, 3.875894e-02, 1.352459e+00, 8.428723e-02, 1.051288e+00, 1.548497e-01, 6.70109…
0.000000e+00	2.407932e+00, 3.108944e-01, 2.589454e+00, 1.214104e-01, 2.704542e+00, 1.288488e+00, 1.907684e+00, 2.786251e+00, 2.629458e+00, 2.971579e+00, 1.387371e+00, 8.146949e-01, 3.637610e-01, 5.699428e-01, 2.696128e+00, 1.647336e+00, 2.539414e+00, 9.193304e-01, 2.535156e+00, 7.364108e-01, 3.343826e-01, 2.815871e+00, 1.598812e+00, 2.927423e+00, 6.452807e-01, 3.673743e-01, 2.580934e+00, 1.548008e+00, 2.94790…
2.000000e-01	1.446962e+00, 2.110730e-01, 1.713074e+00, 1.184092e-01, 1.378738e+00, 6.893667e-01, 1.739805e+00, 2.059828e+00, 1.321396e+00, 2.462780e+00, 1.032463e+00, 6.965783e-01, 5.169659e-01, 6.295970e-01, 2.238292e+00, 1.220236e+00, 2.140415e+00, 7.201586e-01, 1.398936e+00, 8.098845e-01, 3.130947e-01, 1.616191e+00, 1.349354e+00, 1.924009e+00, 5.167394e-01, 5.037232e-01, 1.844262e+00, 1.117335e+00, 1.55404…
4.000000e-01	1.250727e+00, 1.295683e-01, 9.104045e-01, 1.109531e-01, 1.051021e+00, 5.349818e-01, 1.395124e+00, 1.271749e+00, 8.933272e-01, 2.484308e+00, 7.672574e-01, 3.906558e-01, 7.362576e-01, 5.656057e-01, 1.613008e+00, 7.085750e-01, 1.492704e+00, 4.587712e-01, 8.479772e-01, 6.857084e-01, 1.785625e-01, 1.106656e+00, 9.111418e-01, 1.356326e+00, 3.879256e-01, 7.267985e-01, 1.285144e+00, 6.766776e-01, 1.45182…
6.000000e-01	9.281277e-01, 6.188709e-02, 8.044566e-01, 1.217227e-01, 7.945743e-01, 3.689551e-01, 1.029292e+00, 9.867060e-01, 7.499991e-01, 1.870799e+00, 8.171909e-01, 3.620090e-01, 6.374449e-01, 4.113018e-01, 1.397088e+00, 5.110632e-01, 9.043304e-01, 2.716090e-01, 4.817777e-01, 8.012425e-01, 1.372287e-01, 7.002979e-01, 6.520421e-01, 9.281085e-01, 3.879149e-01, 5.958487e-01, 8.293615e-01, 6.532934e-01, 9.96274…
8.000000e-01	4.772876e-01, 3.223326e-02, 7.402879e-01, 1.330517e-01, 7.447742e-01, 2.985786e-01, 7.168290e-01, 6.576042e-01, 6.421035e-01, 1.719033e+00, 1.023337e+00, 1.675369e-01, 4.758437e-01, 2.762695e-01, 1.103195e+00, 4.800424e-01, 6.638162e-01, 1.824308e-01, 4.805343e-01, 9.343306e-01, 1.075769e-01, 3.848131e-01, 5.509211e-01, 5.535886e-01, 4.869724e-01, 5.805060e-01, 8.994143e-01, 4.351618e-01, 9.17726…
1.000000e+00	3.733011e-01, 1.808631e-02, 8.093613e-01, 9.752243e-02, 6.863914e-01, 2.258096e-01, 4.546646e-01, 4.062601e-01, 4.108302e-01, 1.732998e+00, 1.135888e+00, 1.093522e-01, 2.752100e-01, 1.955778e-01, 1.321871e+00, 5.177870e-01, 4.392746e-01, 1.031556e-01, 4.721981e-01, 1.009698e+00, 6.417568e-02, 4.364049e-01, 3.648373e-01, 5.092076e-01, 5.801346e-01, 3.783721e-01, 8.737923e-01, 3.536968e-01, 8.91982…
1.200000e+00	2.475215e-01, 9.239635e-03, 5.981605e-01, 8.851685e-02, 6.983942e-01, 2.439556e-01, 3.598008e-01, 2.479695e-01, 3.105432e-01, 1.491001e+00, 9.702434e-01, 7.451000e-02, 1.893809e-01, 1.171519e-01, 1.163175e+00, 6.242292e-01, 2.433689e-01, 6.071889e-02, 4.099044e-01, 8.996757e-01, 4.382941e-02, 3.232299e-01, 2.774526e-01, 3.483202e-01, 6.752442e-01, 2.823359e-01, 8.360196e-01, 2.491609e-01, 7.89818…
1.400000e+00	1.731029e-01, 6.126500e-03, 6.966976e-01, 7.879245e-02, 6.730927e-01, 2.404831e-01, 2.042303e-01, 1.366574e-01, 1.724055e-01, 1.116370e+00, 1.040161e+00, 4.264746e-02, 7.734973e-02, 9.805260e-02, 9.561861e-01, 6.189606e-01, 1.941210e-01, 4.584085e-02, 5.696795e-01, 9.776390e-01, 2.353479e-02, 4.098257e-01, 2.009293e-01, 2.122608e-01, 7.775510e-01, 2.179934e-01, 1.007628e+00, 2.084707e-01, 7.56473…
1.600000e+00	1.002072e-01, 2.956979e-03, 5.401040e-01, 5.079244e-02, 6.555232e-01, 3.028058e-01, 1.508027e-01, 1.059092e-01, 9.429598e-02, 1.531749e+00, 1.077910e+00, 2.135773e-02, 5.459906e-02, 6.202449e-02, 1.085580e+00, 6.112312e-01, 1.119556e-01, 2.565145e-02, 5.967939e-01, 1.155190e+00, 1.839884e-02, 3.584095e-01, 1.364408e-01, 1.716992e-01, 8.685843e-01, 1.323337e-01, 8.958937e-01, 1.265339e-01, 7.12186…
1.800000e+00	7.548314e-02, 1.924654e-03, 7.059254e-01, 4.724154e-02, 5.759176e-01, 3.578460e-01, 1.091960e-01, 6.199055e-02, 6.330206e-02, 1.359874e+00, 1.093685e+00, 1.710698e-02, 2.888068e-02, 6.144522e-02, 9.938783e-01, 7.804945e-01, 8.921515e-02, 1.727808e-02, 6.252669e-01, 1.119249e+00, 1.304430e-02, 4.677686e-01, 1.107372e-01, 1.151311e-01, 9.299081e-01, 1.419948e-01, 1.021488e+00, 1.014057e-01, 5.74959…
2.000000e+00	5.044656e-02, 1.051837e-03, 6.418195e-01, 3.647547e-02, 6.535970e-01, 4.902570e-01, 6.095408e-02, 3.633265e-02, 3.086434e-02, 1.576036e+00, 1.092393e+00, 9.391855e-03, 1.803429e-02, 4.819929e-02, 9.163639e-01, 6.516463e-01, 4.951786e-02, 9.048976e-03, 4.966545e-01, 9.746562e-01, 7.994646e-03, 3.833864e-01, 9.476684e-02, 7.458550e-02, 1.097089e+00, 8.453787e-02, 9.327230e-01, 8.240049e-02, 7.44592…
0.000000e+00	1.801502e+00, 1.403958e+00, 5.873205e-01, 1.877126e+00, 5.121628e-01, 1.835106e+00, 1.322204e+00, 2.834074e+00, 2.631797e+00, 1.691299e+00, 3.384234e+00, 5.027974e-01, 2.439959e+00, 2.990231e+00, 9.197231e-01, 2.155154e-01, 3.048222e+00, 1.280376e+00, 1.859291e+00, 4.168986e-01, 7.459869e-01, 2.617394e+00, 2.695280e-03, 2.743527e+00, 2.699047e+00, 2.282756e+00, 1.835752e+00, 1.896087e+00, 2.29607…
2.000000e-01	1.524448e+00, 8.677680e-01, 3.596744e-01, 2.256054e+00, 5.976391e-01, 1.719912e+00, 1.228363e+00, 1.772470e+00, 1.286777e+00, 1.124141e+00, 1.874550e+00, 6.231819e-01, 1.319562e+00, 2.418735e+00, 9.289737e-01, 2.123097e-01, 2.063123e+00, 1.133307e+00, 1.431313e+00, 2.577302e-01, 4.481087e-01, 1.463594e+00, 3.459458e-02, 2.082112e+00, 2.136798e+00, 1.171777e+00, 1.151233e+00, 2.121491e+00, 1.38459…
4.000000e-01	1.326940e+00, 5.163600e-01, 2.266644e-01, 1.719132e+00, 6.272486e-01, 1.480619e+00, 1.258649e+00, 1.462652e+00, 9.086298e-01, 7.858096e-01, 1.884787e+00, 6.982234e-01, 1.038084e+00, 2.650349e+00, 7.400695e-01, 1.971109e-01, 1.156930e+00, 9.107977e-01, 7.444201e-01, 1.660197e-01, 3.787998e-01, 1.142447e+00, 2.993885e-01, 1.482814e+00, 1.731926e+00, 7.122361e-01, 8.991312e-01, 1.805909e+00, 9.79411…
6.000000e-01	1.197508e+00, 2.457024e-01, 1.203151e-01, 1.449018e+00, 5.395215e-01, 1.559734e+00, 7.486677e-01, 8.029040e-01, 7.995883e-01, 7.012697e-01, 1.514728e+00, 4.686365e-01, 1.187477e+00, 1.962332e+00, 1.272156e+00, 2.815237e-01, 1.075410e+00, 6.239160e-01, 4.185581e-01, 8.864834e-02, 2.521776e-01, 8.310611e-01, 4.967625e-01, 1.207686e+00, 1.533684e+00, 3.460090e-01, 6.272037e-01, 1.488603e+00, 8.01622…
8.000000e-01	9.845569e-01, 1.596441e-01, 7.323289e-02, 1.090420e+00, 6.288322e-01, 1.330664e+00, 5.780471e-01, 6.833411e-01, 7.774912e-01, 4.311088e-01, 1.572299e+00, 3.513133e-01, 1.005854e+00, 1.802079e+00, 1.029854e+00, 4.636059e-01, 8.561916e-01, 5.214559e-01, 3.240898e-01, 5.393514e-02, 1.640231e-01, 6.692584e-01, 7.719540e-01, 1.090472e+00, 1.439259e+00, 2.314548e-01, 5.217286e-01, 1.443724e+00, 5.97100…
1.000000e+00	8.805930e-01, 8.106495e-02, 4.402668e-02, 9.678931e-01, 6.869250e-01, 1.397575e+00, 3.505290e-01, 4.403671e-01, 7.179203e-01, 3.071066e-01, 1.423027e+00, 1.886268e-01, 6.266818e-01, 2.233978e+00, 1.021606e+00, 5.118151e-01, 5.078527e-01, 3.545677e-01, 3.370000e-01, 3.723794e-02, 1.227696e-01, 5.349261e-01, 9.142296e-01, 6.679322e-01, 1.547267e+00, 1.410281e-01, 5.432151e-01, 9.419428e-01, 6.72013…
1.200000e+00	5.508517e-01, 4.548953e-02, 3.221277e-02, 6.617634e-01, 7.118385e-01, 1.450841e+00, 2.294687e-01, 2.089954e-01, 4.905033e-01, 2.125784e-01, 1.190526e+00, 1.206638e-01, 3.153327e-01, 1.926582e+00, 9.584240e-01, 4.996385e-01, 3.425149e-01, 1.711825e-01, 4.078635e-01, 1.873295e-02, 6.907504e-02, 5.056465e-01, 1.193619e+00, 4.394171e-01, 1.482844e+00, 9.955996e-02, 5.452321e-01, 8.732696e-01, 6.64773…
1.400000e+00	3.035127e-01, 2.651534e-02, 5.118283e-02, 6.014436e-01, 6.791053e-01, 1.237365e+00, 2.008381e-01, 1.416857e-01, 3.238419e-01, 1.853832e-01, 1.372286e+00, 7.592532e-02, 1.997432e-01, 1.869962e+00, 8.778647e-01, 4.895428e-01, 2.687594e-01, 1.200603e-01, 4.346864e-01, 1.569269e-02, 4.172251e-02, 3.796230e-01, 1.025937e+00, 2.812187e-01, 1.351164e+00, 6.787571e-02, 6.436916e-01, 5.538534e-01, 6.78934…
1.600000e+00	2.210330e-01, 1.337986e-02, 1.154113e-01, 4.467718e-01, 5.421703e-01, 1.440322e+00, 1.310261e-01, 9.208576e-02, 1.512137e-01, 1.294206e-01, 1.090167e+00, 4.798326e-02, 1.040416e-01, 1.760787e+00, 9.208711e-01, 6.911565e-01, 1.685430e-01, 6.263052e-02, 5.928506e-01, 1.070119e-02, 3.480171e-02, 4.432008e-01, 1.196321e+00, 2.345331e-01, 1.493740e+00, 7.445846e-02, 8.822913e-01, 4.361383e-01, 6.31504…
1.800000e+00	1.093541e-01, 7.770524e-03, 1.875194e-01, 3.248312e-01, 5.666168e-01, 1.385983e+00, 7.700765e-02, 5.823828e-02, 1.062087e-01, 7.593327e-02, 1.056892e+00, 2.861562e-02, 5.698239e-02, 1.516613e+00, 9.309847e-01, 7.059924e-01, 1.052910e-01, 3.863036e-02, 4.817714e-01, 9.864541e-03, 2.037754e-02, 4.450396e-01, 1.130724e+00, 1.222527e-01, 1.328517e+00, 6.125542e-02, 8.987430e-01, 3.279123e-01, 5.83354…
2.000000e+00	6.648320e-02, 4.404972e-03, 1.974569e-01, 2.424380e-01, 5.592218e-01, 1.338054e+00, 5.055828e-02, 3.805372e-02, 5.971304e-02, 6.950984e-02, 9.354046e-01, 2.105552e-02, 3.254711e-02, 1.517635e+00, 9.614199e-01, 6.939115e-01, 5.981959e-02, 2.550662e-02, 5.686861e-01, 9.691942e-03, 1.427293e-02, 4.024516e-01, 9.445783e-01, 1.237136e-01, 1.363083e+00, 6.413477e-02, 9.225661e-01, 2.753000e-01, 6.09731…
0.000000e+00	1.973508e+00, 1.284124e+00, 2.698247e+00, 1.566837e+00, 4.050640e-01, 1.687018e+00, 4.165126e-01, 2.682424e+00, 7.681295e-01, 7.737755e-02, 2.534457e+00, 1.898392e-01, 2.138138e-01, 8.035675e-01, 2.626227e+00, 2.105814e+00, 6.969799e-01, 1.171890e-01, 1.007844e+00, 4.122798e-01, 2.431169e+00, 2.430149e+00, 8.697215e-01, 5.408507e-01, 2.053154e+00, 4.145938e-02, 2.912471e+00, 1.385713e+00, 1.64198…
2.000000e-01	1.376206e+00, 8.398730e-01, 1.431840e+00, 1.274807e+00, 2.165032e-01, 1.676165e+00, 5.634775e-01, 1.369705e+00, 5.487027e-01, 3.077916e-01, 1.763717e+00, 1.041298e-01, 1.569103e-01, 1.041920e+00, 1.774469e+00, 1.691214e+00, 4.771979e-01, 6.749134e-02, 6.163043e-01, 5.107637e-01, 1.727005e+00, 1.609404e+00, 7.761034e-01, 3.904528e-01, 2.396392e+00, 3.642886e-01, 1.686483e+00, 1.144168e+00, 1.13633…
4.000000e-01	1.065782e+00, 3.539541e-01, 8.537651e-01, 9.052486e-01, 1.369446e-01, 1.682884e+00, 5.997100e-01, 1.112739e+00, 2.654207e-01, 2.983997e-01, 1.161733e+00, 5.942112e-02, 8.027605e-02, 1.106695e+00, 1.297436e+00, 1.256645e+00, 5.226459e-01, 3.603983e-02, 3.506412e-01, 3.627056e-01, 9.745592e-01, 1.082086e+00, 5.270559e-01, 2.676396e-01, 1.708893e+00, 5.003897e-01, 1.202354e+00, 7.973450e-01, 9.75616…
6.000000e-01	5.598215e-01, 2.386780e-01, 5.899464e-01, 8.638477e-01, 1.488695e-01, 1.294097e+00, 3.757878e-01, 5.559069e-01, 1.623065e-01, 2.017810e-01, 1.089104e+00, 3.634022e-02, 6.503568e-02, 1.175050e+00, 8.668960e-01, 1.000599e+00, 3.200257e-01, 2.671612e-02, 4.549630e-01, 2.912992e-01, 6.647600e-01, 8.348000e-01, 5.023980e-01, 1.848212e-01, 1.967083e+00, 7.103621e-01, 1.091722e+00, 5.497806e-01, 9.40129…
8.000000e-01	4.359879e-01, 1.407259e-01, 3.808944e-01, 6.748985e-01, 2.361273e-01, 1.336295e+00, 2.732435e-01, 4.133509e-01, 8.672528e-02, 1.994404e-01, 1.329704e+00, 2.753725e-02, 3.112401e-02, 1.609182e+00, 6.859463e-01, 8.549134e-01, 2.573853e-01, 1.699163e-02, 4.846418e-01, 1.642159e-01, 5.003472e-01, 5.517169e-01, 4.939076e-01, 1.462346e-01, 1.521272e+00, 5.922027e-01, 9.567430e-01, 4.155970e-01, 8.45009…
1.000000e+00	2.458854e-01, 6.815206e-02, 3.614077e-01, 5.512965e-01, 3.757470e-01, 1.349852e+00, 1.497820e-01, 1.986675e-01, 6.146218e-02, 1.506593e-01, 1.228966e+00, 1.530666e-02, 2.003253e-02, 1.573957e+00, 7.202266e-01, 6.533151e-01, 1.613402e-01, 8.794681e-03, 4.409936e-01, 1.250262e-01, 2.812428e-01, 6.452742e-01, 4.195245e-01, 8.830257e-02, 1.083650e+00, 5.719057e-01, 1.003957e+00, 2.906695e-01, 8.22553…
1.200000e+00	1.810661e-01, 4.828794e-02, 3.118682e-01, 4.360417e-01, 3.332361e-01, 1.550755e+00, 1.278747e-01, 1.361858e-01, 2.859049e-02, 1.096159e-01, 1.181293e+00, 1.131016e-02, 1.013505e-02, 1.450422e+00, 8.534289e-01, 6.542559e-01, 9.389400e-02, 6.031859e-03, 5.315914e-01, 8.509000e-02, 1.639809e-01, 5.846479e-01, 4.575743e-01, 6.033991e-02, 1.589643e+00, 4.383355e-01, 8.025229e-01, 2.084515e-01, 7.83839…
1.400000e+00	1.479109e-01, 2.465549e-02, 4.426137e-01, 3.710138e-01, 4.643611e-01, 1.348922e+00, 8.342647e-02, 9.092560e-02, 1.903264e-02, 7.876130e-02, 1.048556e+00, 5.609796e-03, 6.516729e-03, 1.595481e+00, 7.302320e-01, 6.384176e-01, 6.919190e-02, 3.944062e-03, 5.389372e-01, 6.470339e-02, 1.154536e-01, 3.999757e-01, 4.540924e-01, 4.123467e-02, 1.451548e+00, 3.234532e-01, 1.067786e+00, 1.498096e-01, 6.61174…
1.600000e+00	8.281439e-02, 1.339822e-02, 4.572631e-01, 2.958864e-01, 6.596403e-01, 1.352959e+00, 6.631877e-02, 5.935121e-02, 1.169523e-02, 5.604894e-02, 1.103567e+00, 4.425810e-03, 3.279948e-03, 1.696611e+00, 6.629653e-01, 7.319794e-01, 4.385150e-02, 3.411351e-03, 5.724483e-01, 4.206236e-02, 8.212758e-02, 3.503161e-01, 6.143381e-01, 2.322867e-02, 1.342281e+00, 2.157421e-01, 1.034804e+00, 1.158238e-01, 6.48963…
1.800000e+00	5.557664e-02, 7.015720e-03, 3.928324e-01, 2.172909e-01, 5.243793e-01, 1.309461e+00, 4.048192e-02, 3.390692e-02, 7.152306e-03, 5.063688e-02, 1.006960e+00, 2.524057e-03, 2.721195e-03, 1.461388e+00, 8.239555e-01, 8.103333e-01, 2.978008e-02, 2.658963e-03, 5.593701e-01, 3.725433e-02, 4.822587e-02, 4.057965e-01, 5.540154e-01, 2.127287e-02, 1.457133e+00, 2.038633e-01, 1.059849e+00, 9.539670e-02, 7.71187…
2.000000e+00	3.371938e-02, 3.785258e-03, 4.600106e-01, 1.792279e-01, 6.356913e-01, 1.201638e+00, 3.098342e-02, 2.051421e-02, 5.028671e-03, 3.849750e-02, 1.049077e+00, 1.662132e-03, 1.660206e-03, 1.293863e+00, 9.626905e-01, 8.063646e-01, 1.965424e-02, 2.318249e-03, 5.417181e-01, 3.533862e-02, 3.778084e-02, 4.146279e-01, 5.194826e-01, 1.452314e-02, 1.260548e+00, 1.498933e-01, 9.076316e-01, 6.317855e-02, 8.09402…
0.000000e+00	2.940983e+00, 2.013992e+00, 2.888361e+00, 2.871189e-01, 2.243477e+00, 1.841667e+00, 2.962737e+00, 7.289000e-01, 1.114422e+00, 1.048206e+00, 3.599380e+00, 7.237509e-01, 2.245192e+00, 2.128570e+00, 2.697700e+00, 2.439328e+00, 1.134981e+00, 6.861910e-01, 9.957702e-02, 1.263387e+00, 2.328068e+00, 2.885407e+00, 2.397380e+00, 2.178458e+00, 2.210066e-01, 2.489294e+00, 1.377581e+00, 2.141036e+00, 1.12546…
2.000000e-01	2.255281e+00, 1.288446e+00, 1.697287e+00, 5.237313e-01, 1.380403e+00, 1.442794e+00, 2.065275e+00, 5.412663e-01, 1.130954e+00, 7.411713e-01, 2.360228e+00, 4.994955e-01, 1.587482e+00, 1.842061e+00, 1.974873e+00, 1.648105e+00, 9.235126e-01, 4.997235e-01, 5.887896e-02, 7.418645e-01, 1.548919e+00, 1.705133e+00, 1.332424e+00, 1.447340e+00, 3.680588e-01, 1.559061e+00, 7.310138e-01, 1.795456e+00, 9.58466…
4.000000e-01	1.715947e+00, 7.105978e-01, 8.720900e-01, 5.618353e-01, 6.366933e-01, 8.208055e-01, 1.794589e+00, 3.872947e-01, 7.935351e-01, 5.332504e-01, 1.759996e+00, 3.295908e-01, 1.216109e+00, 1.740913e+00, 1.656108e+00, 1.255443e+00, 6.756185e-01, 7.271620e-01, 3.147427e-02, 4.149431e-01, 1.221730e+00, 1.461280e+00, 1.048624e+00, 1.501486e+00, 4.712253e-01, 9.949331e-01, 6.047805e-01, 1.395304e+00, 7.69940…
6.000000e-01	1.644875e+00, 4.843448e-01, 5.198525e-01, 8.530444e-01, 6.015274e-01, 6.006673e-01, 1.146466e+00, 2.190823e-01, 5.446350e-01, 4.637204e-01, 1.192419e+00, 1.772573e-01, 1.096250e+00, 1.247984e+00, 1.431261e+00, 6.801780e-01, 5.934634e-01, 6.051905e-01, 1.611948e-02, 2.549226e-01, 6.862699e-01, 9.792469e-01, 1.151966e+00, 1.138753e+00, 5.661848e-01, 1.007228e+00, 4.159419e-01, 8.795680e-01, 7.18509…
8.000000e-01	1.401231e+00, 2.079835e-01, 3.704611e-01, 8.927178e-01, 5.590338e-01, 5.647539e-01, 9.885325e-01, 1.633584e-01, 5.031685e-01, 4.358046e-01, 1.455074e+00, 1.243283e-01, 7.650342e-01, 8.159713e-01, 1.312933e+00, 4.928843e-01, 5.600851e-01, 4.586685e-01, 2.264036e-02, 3.557042e-01, 4.255252e-01, 7.551274e-01, 7.156302e-01, 7.967086e-01, 8.704542e-01, 9.150717e-01, 2.941123e-01, 7.458141e-01, 7.17014…
1.000000e+00	8.352483e-01, 1.360246e-01, 2.353560e-01, 8.347037e-01, 6.098662e-01, 4.468789e-01, 5.747527e-01, 1.091193e-01, 3.559146e-01, 6.898797e-01, 1.192202e+00, 8.547242e-02, 3.920371e-01, 5.884288e-01, 1.310803e+00, 5.712291e-01, 5.392299e-01, 2.685453e-01, 1.188972e-01, 5.822350e-01, 2.612057e-01, 5.810397e-01, 5.267591e-01, 5.913316e-01, 8.732260e-01, 7.203457e-01, 3.279833e-01, 5.032733e-01, 7.31526…
1.200000e+00	6.078333e-01, 9.281952e-02, 2.563634e-01, 6.854354e-01, 6.561101e-01, 4.836433e-01, 4.792629e-01, 6.081972e-02, 2.414341e-01, 8.909789e-01, 1.118384e+00, 5.354105e-02, 2.335419e-01, 5.258036e-01, 1.045605e+00, 6.433499e-01, 2.729045e-01, 1.738240e-01, 3.010656e-01, 6.783766e-01, 2.152915e-01, 5.694464e-01, 4.566562e-01, 2.840337e-01, 9.473369e-01, 4.037869e-01, 4.928364e-01, 3.789579e-01, 6.21160…
1.400000e+00	3.355205e-01, 4.403173e-02, 3.886217e-01, 5.931326e-01, 6.322383e-01, 5.227598e-01, 2.799834e-01, 3.613279e-02, 1.349089e-01, 9.022984e-01, 8.549688e-01, 2.990703e-02, 1.666959e-01, 2.969070e-01, 1.206302e+00, 6.913137e-01, 2.220440e-01, 1.204071e-01, 4.754625e-01, 9.512872e-01, 1.472107e-01, 5.331777e-01, 3.879730e-01, 2.857586e-01, 9.732862e-01, 4.053349e-01, 7.024363e-01, 2.696036e-01, 5.88456…
1.600000e+00	2.561430e-01, 2.424756e-02, 4.920354e-01, 4.206887e-01, 6.469341e-01, 6.747582e-01, 1.838638e-01, 2.770274e-02, 6.822918e-02, 1.175624e+00, 1.208242e+00, 1.938561e-02, 8.479628e-02, 2.553430e-01, 9.848902e-01, 6.809384e-01, 1.210489e-01, 5.614015e-02, 4.300641e-01, 8.545101e-01, 8.397796e-02, 4.965644e-01, 2.887416e-01, 1.769796e-01, 1.222913e+00, 2.713072e-01, 8.120896e-01, 1.719875e-01, 6.02302…
1.800000e+00	1.474943e-01, 1.463943e-02, 6.271630e-01, 3.364353e-01, 5.911277e-01, 6.383743e-01, 1.497102e-01, 1.325386e-02, 4.177757e-02, 9.897701e-01, 1.076573e+00, 1.460004e-02, 4.594067e-02, 2.660154e-01, 1.067268e+00, 6.654832e-01, 1.045264e-01, 4.134440e-02, 6.238865e-01, 1.188708e+00, 6.352549e-02, 4.520103e-01, 1.861718e-01, 1.264074e-01, 1.235704e+00, 2.224342e-01, 8.125427e-01, 1.599601e-01, 6.60544…
2.000000e+00	1.121139e-01, 7.068497e-03, 5.709840e-01, 2.665730e-01, 6.006967e-01, 7.594726e-01, 9.658130e-02, 9.366027e-03, 2.339606e-02, 9.959069e-01, 1.177146e+00, 7.335393e-03, 3.246894e-02, 2.348125e-01, 7.881100e-01, 6.631266e-01, 6.387620e-02, 2.134227e-02, 5.011868e-01, 9.702491e-01, 3.997995e-02, 3.875619e-01, 1.477501e-01, 7.846505e-02, 1.230718e+00, 1.484170e-01, 1.100781e+00, 1.141729e-01, 6.01259…
0.000000e+00	2.675123e+00, 4.028322e-01, 3.022033e+00, 1.499791e+00, 9.655597e-01, 5.337756e-01, 6.791020e-01, 1.682876e+00, 1.610896e+00, 4.567636e-01, 3.043678e+00, 1.364285e+00, 1.291892e+00, 1.367721e+00, 2.461626e+00, 2.865914e+00, 8.423242e-01, 4.502273e-01, 2.256157e+00, 1.700130e+00, 6.318611e-01, 2.701915e+00, 3.905902e-01, 9.595462e-01, 4.197832e-01, 1.648885e+00, 2.784308e+00, 1.873861e+00, 1.71008…
2.000000e-01	2.078165e+00, 1.942947e-01, 1.772654e+00, 1.370680e+00, 5.895517e-01, 3.867425e-01, 7.960453e-01, 1.179428e+00, 1.312630e+00, 4.732882e-01, 1.786897e+00, 9.743793e-01, 9.206636e-01, 1.016283e+00, 1.498648e+00, 1.641070e+00, 9.016188e-01, 4.904339e-01, 1.128739e+00, 1.143476e+00, 7.513141e-01, 1.830619e+00, 5.764467e-01, 1.131218e+00, 6.524729e-01, 1.498208e+00, 1.588921e+00, 1.251988e+00, 3.46954…
4.000000e-01	1.616083e+00, 1.200365e-01, 1.036792e+00, 1.436813e+00, 2.993696e-01, 3.681891e-01, 9.086618e-01, 7.354914e-01, 8.873067e-01, 5.350014e-01, 1.545597e+00, 5.165560e-01, 5.815770e-01, 7.272317e-01, 1.174762e+00, 1.118907e+00, 6.481759e-01, 3.143503e-01, 6.289033e-01, 9.798737e-01, 5.760887e-01, 1.064494e+00, 9.991346e-01, 5.794763e-01, 6.996354e-01, 1.064368e+00, 1.302139e+00, 1.049307e+00, 5.11080…
6.000000e-01	1.194617e+00, 6.663783e-02, 6.918266e-01, 1.394392e+00, 2.707122e-01, 3.937634e-01, 7.149848e-01, 4.415551e-01, 7.843841e-01, 7.421916e-01, 1.244225e+00, 4.646373e-01, 3.539143e-01, 5.014361e-01, 7.767252e-01, 1.036793e+00, 4.907452e-01, 1.846582e-01, 5.091661e-01, 1.050160e+00, 2.985762e-01, 9.292336e-01, 9.853776e-01, 4.145974e-01, 8.033945e-01, 9.541582e-01, 9.838065e-01, 7.676596e-01, 4.13106…
8.000000e-01	6.152352e-01, 3.327545e-02, 6.650779e-01, 1.265359e+00, 2.624437e-01, 4.285237e-01, 3.856367e-01, 3.155487e-01, 7.107269e-01, 7.862442e-01, 1.160785e+00, 2.448688e-01, 1.473337e-01, 4.356069e-01, 6.404276e-01, 9.630592e-01, 4.055176e-01, 1.014198e-01, 4.162240e-01, 9.544105e-01, 2.401190e-01, 6.783308e-01, 8.471967e-01, 3.711836e-01, 1.013828e+00, 8.116723e-01, 8.468868e-01, 5.946403e-01, 6.65798…
1.000000e+00	4.552853e-01, 1.687967e-02, 7.582208e-01, 1.175270e+00, 3.918807e-01, 4.563788e-01, 2.614638e-01, 1.862494e-01, 5.035502e-01, 1.042574e+00, 1.313109e+00, 1.643432e-01, 1.140163e-01, 2.599382e-01, 6.847335e-01, 8.884131e-01, 2.496275e-01, 7.290674e-02, 5.532920e-01, 1.076107e+00, 1.486106e-01, 7.602126e-01, 6.750335e-01, 2.429747e-01, 8.915572e-01, 6.562526e-01, 7.769450e-01, 4.886466e-01, 5.19064…
1.200000e+00	3.110194e-01, 1.280896e-02, 6.174104e-01, 9.360328e-01, 4.802383e-01, 4.941623e-01, 2.229203e-01, 9.715884e-02, 2.731305e-01, 1.093151e+00, 1.288089e+00, 8.353600e-02, 4.311109e-02, 2.230661e-01, 6.133642e-01, 8.972094e-01, 1.848614e-01, 4.086702e-02, 4.726183e-01, 9.781824e-01, 9.588722e-02, 5.161284e-01, 4.458437e-01, 1.492702e-01, 1.258551e+00, 4.923142e-01, 9.301356e-01, 4.013579e-01, 7.07959…
1.400000e+00	1.898562e-01, 5.695770e-03, 5.526279e-01, 6.426631e-01, 5.270090e-01, 7.037441e-01, 1.755519e-01, 5.986423e-02, 1.539267e-01, 1.205385e+00, 1.259391e+00, 4.903049e-02, 3.987996e-02, 1.801391e-01, 8.682907e-01, 7.361857e-01, 1.248083e-01, 2.379529e-02, 5.620991e-01, 1.101863e+00, 5.377675e-02, 5.795702e-01, 3.723100e-01, 1.202837e-01, 1.111230e+00, 3.940538e-01, 7.460489e-01, 2.483732e-01, 7.32251…
1.600000e+00	1.483023e-01, 3.709757e-03, 7.187617e-01, 5.822249e-01, 5.250605e-01, 7.916518e-01, 1.005368e-01, 3.500959e-02, 9.038559e-02, 1.348646e+00, 1.138610e+00, 3.766597e-02, 1.895282e-02, 2.128605e-01, 7.689609e-01, 6.214126e-01, 7.470752e-02, 1.485436e-02, 6.080777e-01, 9.583512e-01, 4.649627e-02, 4.773475e-01, 2.671045e-01, 8.672268e-02, 1.298125e+00, 2.068326e-01, 9.112437e-01, 2.030919e-01, 6.06684…
1.800000e+00	8.573359e-02, 2.211056e-03, 7.453706e-01, 4.574829e-01, 4.855347e-01, 8.454376e-01, 7.170727e-02, 2.506872e-02, 5.241271e-02, 1.423030e+00, 1.230735e+00, 2.301146e-02, 1.203196e-02, 2.078116e-01, 8.256043e-01, 7.086051e-01, 4.223745e-02, 7.701330e-03, 5.512197e-01, 1.160837e+00, 2.224841e-02, 4.289826e-01, 2.097137e-01, 4.277374e-02, 1.134241e+00, 2.240085e-01, 1.003005e+00, 1.190037e-01, 7.24728…
2.000000e+00	5.671014e-02, 1.277139e-03, 7.135616e-01, 3.758879e-01, 5.403455e-01, 9.747958e-01, 5.324942e-02, 1.734254e-02, 2.849485e-02, 1.056458e+00, 1.185734e+00, 1.102482e-02, 7.061679e-03, 3.211965e-01, 6.973333e-01, 6.299131e-01, 3.517609e-02, 5.735141e-03, 6.605628e-01, 1.100466e+00, 2.189873e-02, 4.346255e-01, 1.403678e-01, 2.913948e-02, 1.273266e+00, 1.365967e-01, 9.216931e-01, 9.780868e-02, 6.83065…
0.000000e+00	6.197229e-01, 5.433582e-01, 1.599922e+00, 3.156218e+00, 6.169359e-01, 2.004558e-01, 2.805749e+00, 1.949409e+00, 7.709652e-01, 2.468895e+00, 2.182951e+00, 1.224096e+00, 2.346355e+00, 2.149776e+00, 8.475933e-02, 2.399544e+00, 1.672260e+00, 9.987173e-01, 9.559524e-01, 6.246694e-01, 3.010668e+00, 2.353113e+00, 1.226005e+00, 2.688004e+00, 1.110151e+00, 8.176714e-02, 3.827352e-01, 2.449205e+00, 2.74706…
2.000000e-01	7.777320e-01, 3.240976e-01, 9.086663e-01, 2.623737e+00, 3.226998e-01, 2.591776e-01, 2.250527e+00, 1.093659e+00, 7.529461e-01, 1.863036e+00, 1.814265e+00, 9.244374e-01, 1.670727e+00, 1.852907e+00, 6.174281e-02, 1.567508e+00, 1.101619e+00, 7.074986e-01, 8.641699e-01, 4.221859e-01, 2.117502e+00, 1.383860e+00, 9.559743e-01, 2.239892e+00, 8.141446e-01, 3.861094e-01, 5.590524e-01, 2.206985e+00, 1.55985…
4.000000e-01	1.094531e+00, 1.901893e-01, 4.918171e-01, 1.959718e+00, 2.286076e-01, 2.954463e-01, 1.886103e+00, 7.190865e-01, 6.700420e-01, 1.302576e+00, 1.471820e+00, 7.022438e-01, 1.196792e+00, 1.092790e+00, 1.251914e-01, 1.138143e+00, 7.831653e-01, 6.354913e-01, 5.686866e-01, 2.493041e-01, 1.443327e+00, 8.414778e-01, 7.084962e-01, 1.979217e+00, 6.195140e-01, 5.527179e-01, 5.443123e-01, 1.872922e+00, 1.22563…
6.000000e-01	9.513601e-01, 9.262503e-02, 3.713824e-01, 1.544337e+00, 3.806097e-01, 2.260134e-01, 9.714434e-01, 4.664419e-01, 7.798915e-01, 1.064493e+00, 1.273200e+00, 4.269827e-01, 1.233858e+00, 9.134465e-01, 3.421160e-01, 6.670633e-01, 4.896796e-01, 6.022527e-01, 4.318939e-01, 3.525636e-01, 9.468301e-01, 6.793363e-01, 7.171886e-01, 1.207938e+00, 5.797312e-01, 7.420898e-01, 5.268479e-01, 1.287528e+00, 9.88561…
8.000000e-01	8.018347e-01, 5.395057e-02, 1.988945e-01, 1.125910e+00, 4.675039e-01, 2.215765e-01, 7.321729e-01, 3.371965e-01, 6.162981e-01, 8.576669e-01, 1.230811e+00, 2.663513e-01, 8.176353e-01, 5.560840e-01, 4.688321e-01, 5.264147e-01, 4.275524e-01, 5.055455e-01, 4.736765e-01, 6.661756e-01, 7.324234e-01, 5.789811e-01, 4.173378e-01, 9.992388e-01, 6.020305e-01, 5.489408e-01, 6.118724e-01, 8.716383e-01, 8.56228…
1.000000e+00	7.031937e-01, 3.310833e-02, 2.452984e-01, 9.517748e-01, 4.697188e-01, 2.188867e-01, 5.714678e-01, 2.133806e-01, 5.550095e-01, 9.107258e-01, 1.090106e+00, 1.399474e-01, 5.703817e-01, 4.017235e-01, 6.702801e-01, 6.105984e-01, 3.462088e-01, 3.078767e-01, 4.889425e-01, 7.959416e-01, 4.106249e-01, 6.025262e-01, 3.959171e-01, 6.073614e-01, 7.552050e-01, 3.779585e-01, 4.658765e-01, 8.567226e-01, 7.66913…
1.200000e+00	3.478713e-01, 1.623664e-02, 3.896203e-01, 7.578212e-01, 6.040886e-01, 2.432486e-01, 3.166545e-01, 1.317240e-01, 3.165634e-01, 1.182151e+00, 1.276265e+00, 1.121908e-01, 3.552972e-01, 3.183674e-01, 9.009245e-01, 6.079389e-01, 2.303644e-01, 2.115346e-01, 5.590711e-01, 7.363839e-01, 3.046302e-01, 4.238546e-01, 3.256743e-01, 4.344666e-01, 7.694027e-01, 2.487536e-01, 7.934824e-01, 6.434016e-01, 8.38322…
1.400000e+00	2.410376e-01, 8.119055e-03, 4.615895e-01, 7.161095e-01, 4.491405e-01, 3.626168e-01, 2.492394e-01, 9.213231e-02, 1.783573e-01, 1.274860e+00, 1.243362e+00, 6.445631e-02, 1.602170e-01, 1.891598e-01, 9.340137e-01, 6.567010e-01, 1.419483e-01, 1.499902e-01, 4.124545e-01, 9.904093e-01, 1.716017e-01, 3.788588e-01, 1.831467e-01, 3.226370e-01, 9.862050e-01, 2.268746e-01, 8.753508e-01, 4.746846e-01, 7.79937…
1.600000e+00	1.728285e-01, 5.136603e-03, 6.584214e-01, 5.391541e-01, 5.962148e-01, 4.493825e-01, 1.854983e-01, 4.354465e-02, 8.952989e-02, 1.429080e+00, 1.197239e+00, 3.529545e-02, 1.095132e-01, 1.680030e-01, 8.941851e-01, 6.692800e-01, 7.309111e-02, 6.943999e-02, 5.383726e-01, 9.698027e-01, 1.281582e-01, 3.989749e-01, 1.390618e-01, 2.262292e-01, 1.016594e+00, 1.969843e-01, 9.051857e-01, 3.602763e-01, 8.68324…
1.800000e+00	9.969574e-02, 2.925197e-03, 5.981830e-01, 4.042094e-01, 5.434614e-01, 4.964315e-01, 1.199727e-01, 2.544232e-02, 5.329261e-02, 1.389792e+00, 1.153580e+00, 2.678677e-02, 5.445596e-02, 1.229218e-01, 9.943022e-01, 5.703378e-01, 6.319430e-02, 3.932788e-02, 6.368036e-01, 1.087034e+00, 7.124784e-02, 4.448167e-01, 1.126048e-01, 1.435407e-01, 1.022100e+00, 1.213262e-01, 7.987371e-01, 2.462766e-01, 6.63895…
2.000000e+00	8.695443e-02, 1.803870e-03, 6.602148e-01, 2.885509e-01, 7.612421e-01, 6.426535e-01, 8.811606e-02, 1.879574e-02, 3.712776e-02, 1.084364e+00, 1.113344e+00, 1.697113e-02, 3.520844e-02, 1.313691e-01, 8.021512e-01, 6.516226e-01, 4.234472e-02, 2.800445e-02, 6.082448e-01, 9.482654e-01, 4.892957e-02, 3.087346e-01, 8.970176e-02, 1.070181e-01, 1.210082e+00, 1.211925e-01, 9.297303e-01, 1.651248e-01, 7.43530…
0.000000e+00	2.024556e+00, 1.118734e+00, 2.975453e+00, 1.676225e+00, 1.536899e+00, 2.786685e+00, 1.734704e+00, 2.309448e+00, 5.049351e-01, 1.247183e+00, 9.259739e-02, 1.174780e+00, 1.793305e+00, 2.615630e+00, 4.410873e-01, 1.198049e+00, 3.903194e-02, 8.792267e-01, 1.919282e+00, 7.348325e-01, 6.025968e-01, 1.296521e+00, 5.056639e-01, 2.632992e+00, 3.067938e+00, 2.320734e+00, 2.875391e+00, 1.325781e+00, 2.41590…
2.000000e-01	1.894167e+00, 5.476907e-01, 1.504225e+00, 1.535446e+00, 8.474706e-01, 1.997377e+00, 1.552608e+00, 1.252446e+00, 2.663170e-01, 8.774313e-01, 7.631192e-02, 9.333905e-01, 1.376180e+00, 2.398143e+00, 4.889309e-01, 7.622706e-01, 1.890426e-01, 8.045727e-01, 9.192617e-01, 4.393050e-01, 6.088051e-01, 7.598090e-01, 3.109722e-01, 2.231347e+00, 2.199076e+00, 1.632264e+00, 1.582600e+00, 1.173886e+00, 1.37430…
4.000000e-01	1.656599e+00, 3.002067e-01, 9.999636e-01, 1.552009e+00, 7.614925e-01, 1.912633e+00, 1.189170e+00, 8.732799e-01, 1.197015e-01, 6.692447e-01, 1.305568e-01, 7.064777e-01, 1.228923e+00, 2.232010e+00, 5.362506e-01, 5.048615e-01, 2.825253e-01, 6.768767e-01, 6.068321e-01, 2.868361e-01, 3.699728e-01, 6.128016e-01, 2.699897e-01, 1.590062e+00, 1.708095e+00, 1.274820e+00, 1.251472e+00, 1.228946e+00, 1.02593…
6.000000e-01	1.547074e+00, 1.643844e-01, 5.814543e-01, 1.729045e+00, 7.834408e-01, 1.638677e+00, 1.020681e+00, 5.180664e-01, 1.012308e-01, 4.827038e-01, 4.917790e-01, 3.571634e-01, 9.879876e-01, 1.734158e+00, 6.602483e-01, 4.538120e-01, 3.601901e-01, 6.759995e-01, 3.816708e-01, 1.396363e-01, 2.471653e-01, 6.615356e-01, 2.294274e-01, 1.159467e+00, 1.492586e+00, 8.829463e-01, 7.634536e-01, 7.674265e-01, 8.80990…
8.000000e-01	8.986843e-01, 1.121200e-01, 3.059655e-01, 1.215979e+00, 7.444912e-01, 1.633770e+00, 7.194196e-01, 3.579163e-01, 7.490548e-02, 3.240704e-01, 6.900125e-01, 2.609373e-01, 7.086012e-01, 1.881963e+00, 8.369055e-01, 4.221743e-01, 3.738524e-01, 3.974953e-01, 2.774891e-01, 1.195073e-01, 2.057762e-01, 4.503236e-01, 2.464972e-01, 6.691000e-01, 1.417520e+00, 5.086899e-01, 5.996769e-01, 7.546327e-01, 6.05180…
1.000000e+00	6.465076e-01, 5.149727e-02, 2.242954e-01, 1.172779e+00, 7.311502e-01, 1.431432e+00, 4.950587e-01, 1.715079e-01, 4.704012e-02, 2.016024e-01, 9.711263e-01, 1.662203e-01, 3.771080e-01, 1.781326e+00, 9.662773e-01, 5.031405e-01, 2.810391e-01, 2.968358e-01, 3.336327e-01, 5.964947e-02, 1.065739e-01, 5.308643e-01, 2.594645e-01, 4.646379e-01, 1.409176e+00, 3.953250e-01, 6.153936e-01, 4.841387e-01, 7.44239…
1.200000e+00	4.285315e-01, 3.500745e-02, 1.583394e-01, 8.442615e-01, 7.007358e-01, 1.430423e+00, 3.059365e-01, 1.305969e-01, 3.400023e-02, 1.496628e-01, 8.526080e-01, 1.017891e-01, 2.152678e-01, 1.946468e+00, 1.031798e+00, 5.486434e-01, 1.951570e-01, 1.480397e-01, 4.766569e-01, 4.211047e-02, 8.856919e-02, 4.487582e-01, 3.222505e-01, 3.479869e-01, 1.554087e+00, 2.513536e-01, 6.074559e-01, 3.086388e-01, 7.14441…
1.400000e+00	2.414801e-01, 1.686523e-02, 1.279398e-01, 6.240156e-01, 6.158408e-01, 1.202070e+00, 2.416332e-01, 7.918094e-02, 2.259625e-02, 1.033412e-01, 8.363691e-01, 6.012238e-02, 1.393612e-01, 1.677496e+00, 1.024328e+00, 6.093999e-01, 1.228174e-01, 9.755902e-02, 4.908169e-01, 2.361516e-02, 5.482776e-02, 4.448713e-01, 3.253697e-01, 2.364158e-01, 1.061639e+00, 2.252668e-01, 7.647898e-01, 2.686669e-01, 7.22497…
1.600000e+00	1.830690e-01, 9.827631e-03, 1.344614e-01, 5.492604e-01, 6.641457e-01, 1.344872e+00, 1.695824e-01, 4.748510e-02, 1.221397e-02, 6.783116e-02, 1.042360e+00, 3.744997e-02, 6.315315e-02, 1.588618e+00, 9.715979e-01, 6.618579e-01, 8.147261e-02, 6.061418e-02, 6.051156e-01, 1.732416e-02, 3.824345e-02, 3.798435e-01, 4.313715e-01, 1.612780e-01, 1.258659e+00, 1.428735e-01, 8.096363e-01, 1.956223e-01, 6.38479…
1.800000e+00	1.419816e-01, 4.943416e-03, 2.055084e-01, 4.311354e-01, 5.946440e-01, 1.251783e+00, 1.183812e-01, 2.985979e-02, 9.254876e-03, 5.743032e-02, 1.036375e+00, 2.297256e-02, 4.157407e-02, 1.733680e+00, 8.819434e-01, 6.084331e-01, 5.909052e-02, 3.957183e-02, 6.302193e-01, 1.329476e-02, 1.990685e-02, 4.322819e-01, 5.162424e-01, 1.113557e-01, 1.399581e+00, 1.223966e-01, 1.031264e+00, 1.490253e-01, 7.10764…
2.000000e+00	8.231824e-02, 2.588595e-03, 2.931932e-01, 2.953071e-01, 6.514580e-01, 1.220296e+00, 7.766657e-02, 1.402496e-02, 6.195264e-03, 4.032449e-02, 1.032601e+00, 1.426493e-02, 2.038890e-02, 1.584798e+00, 9.725985e-01, 6.059659e-01, 3.566252e-02, 2.102833e-02, 4.748654e-01, 1.388288e-02, 1.585406e-02, 3.381707e-01, 4.932219e-01, 5.985127e-02, 1.317578e+00, 9.750132e-02, 9.144916e-01, 1.035734e-01, 7.54066…
0.000000e+00	1.541727e+00, 2.253285e+00, 6.503557e-01, 2.004565e+00, 5.796412e-01, 4.702184e-01, 4.478712e-01, 3.602038e-01, 1.491176e-01, 8.285147e-01, 1.486144e+00, 4.014674e-01, 1.390951e-02, 2.894900e+00, 1.795310e+00, 1.787553e+00, 2.529870e+00, 2.402980e+00, 2.831319e-01, 1.988485e+00, 2.785021e+00, 1.040933e+00, 1.456590e+00, 9.468966e-01, 1.471922e+00, 8.864666e-01, 1.910171e+00, 2.533834e+00, 2.24649…
2.000000e-01	6.986363e-01, 1.442555e+00, 5.488248e-01, 1.824436e+00, 2.776052e-01, 6.340219e-01, 4.304101e-01, 4.161452e-01, 3.972329e-01, 5.421685e-01, 8.383264e-01, 8.223590e-01, 7.053707e-02, 1.310779e+00, 1.170548e+00, 1.523132e+00, 1.655934e+00, 1.419588e+00, 1.978275e-01, 1.034286e+00, 1.929032e+00, 7.987341e-01, 1.800746e+00, 6.407005e-01, 9.002689e-01, 7.369033e-01, 1.608020e+00, 2.392078e+00, 1.15954…
4.000000e-01	6.363294e-01, 7.682694e-01, 5.839557e-01, 1.448253e+00, 2.080410e-01, 6.839133e-01, 3.192876e-01, 4.328605e-01, 6.143903e-01, 5.168767e-01, 7.965986e-01, 7.504514e-01, 5.195818e-02, 1.202314e+00, 9.099033e-01, 1.254184e+00, 1.094611e+00, 8.706617e-01, 3.458005e-01, 6.746836e-01, 1.269308e+00, 7.053932e-01, 1.887932e+00, 4.033498e-01, 1.049903e+00, 5.922096e-01, 1.106374e+00, 1.838288e+00, 7.92451…
6.000000e-01	4.188626e-01, 5.561095e-01, 5.148877e-01, 8.025971e-01, 1.655614e-01, 7.543490e-01, 2.104396e-01, 4.554225e-01, 6.002710e-01, 4.194743e-01, 8.037575e-01, 4.349426e-01, 3.659062e-02, 8.517287e-01, 7.129545e-01, 9.997028e-01, 9.308536e-01, 4.263688e-01, 3.651556e-01, 4.974580e-01, 9.774474e-01, 5.324446e-01, 1.465049e+00, 2.679618e-01, 1.251993e+00, 4.757468e-01, 1.083940e+00, 1.733010e+00, 6.75159…
8.000000e-01	2.929722e-01, 2.979759e-01, 5.639522e-01, 7.771678e-01, 2.630434e-01, 8.865286e-01, 1.345416e-01, 2.583498e-01, 5.795699e-01, 6.609485e-01, 1.060526e+00, 3.098888e-01, 2.348546e-02, 7.012201e-01, 7.451584e-01, 1.001803e+00, 5.074784e-01, 3.014090e-01, 4.382333e-01, 5.390007e-01, 4.929286e-01, 4.751428e-01, 1.729965e+00, 2.288562e-01, 1.248061e+00, 2.624541e-01, 1.136696e+00, 1.174175e+00, 6.09720…
1.000000e+00	2.045272e-01, 1.303628e-01, 6.938003e-01, 6.828966e-01, 4.681629e-01, 7.011790e-01, 1.081981e-01, 1.373099e-01, 6.879684e-01, 7.615887e-01, 8.695161e-01, 1.847473e-01, 1.396043e-02, 6.506330e-01, 7.406368e-01, 7.554240e-01, 3.325156e-01, 1.970651e-01, 4.673706e-01, 7.383981e-01, 3.269894e-01, 5.489969e-01, 1.516606e+00, 1.311301e-01, 1.178809e+00, 2.221047e-01, 9.502028e-01, 9.171921e-01, 5.44595…
1.200000e+00	1.234680e-01, 9.198226e-02, 6.588641e-01, 5.955011e-01, 4.649311e-01, 7.985951e-01, 1.005172e-01, 9.294367e-02, 4.065914e-01, 8.604298e-01, 1.022966e+00, 1.217287e-01, 7.688057e-03, 6.418960e-01, 7.608804e-01, 7.478897e-01, 2.089975e-01, 1.228301e-01, 5.787458e-01, 7.877645e-01, 2.030082e-01, 4.320969e-01, 1.062345e+00, 1.115637e-01, 1.227535e+00, 1.601291e-01, 9.309013e-01, 5.926047e-01, 7.48426…
1.400000e+00	9.459993e-02, 5.089075e-02, 8.420990e-01, 4.962309e-01, 5.708895e-01, 8.763196e-01, 6.041187e-02, 4.914822e-02, 2.498799e-01, 1.126050e+00, 8.934522e-01, 6.794079e-02, 4.544855e-03, 6.785149e-01, 6.548054e-01, 8.650742e-01, 1.458024e-01, 6.006817e-02, 6.064774e-01, 8.982889e-01, 1.271264e-01, 4.226701e-01, 8.349012e-01, 5.863854e-02, 1.243186e+00, 1.403070e-01, 9.979195e-01, 4.591747e-01, 6.24864…
1.600000e+00	5.327156e-02, 3.093099e-02, 5.244723e-01, 3.615656e-01, 5.326684e-01, 1.017226e+00, 4.003129e-02, 3.805922e-02, 1.664746e-01, 1.140352e+00, 9.527722e-01, 4.749414e-02, 2.953577e-03, 5.560278e-01, 7.703302e-01, 7.759368e-01, 7.877200e-02, 3.471257e-02, 5.413801e-01, 8.169414e-01, 1.030286e-01, 3.899224e-01, 6.624130e-01, 4.251811e-02, 1.330307e+00, 1.016065e-01, 9.210143e-01, 3.840304e-01, 7.41021…
1.800000e+00	3.279081e-02, 1.469189e-02, 6.368529e-01, 2.722091e-01, 6.066160e-01, 9.461523e-01, 2.337985e-02, 2.546812e-02, 1.057128e-01, 9.068578e-01, 1.071132e+00, 2.682107e-02, 2.109413e-03, 5.944839e-01, 8.946344e-01, 5.713002e-01, 5.158412e-02, 1.971023e-02, 5.254187e-01, 9.730486e-01, 6.623800e-02, 4.106049e-01, 4.579950e-01, 2.425312e-02, 1.003442e+00, 7.705130e-02, 9.739522e-01, 2.722558e-01, 6.73434…
2.000000e+00	2.485975e-02, 7.357481e-03, 7.114474e-01, 2.287866e-01, 4.821527e-01, 1.225438e+00, 1.767748e-02, 1.520723e-02, 4.898714e-02, 8.122742e-01, 1.046056e+00, 1.836894e-02, 1.459840e-03, 7.721691e-01, 7.614566e-01, 6.649499e-01, 3.603233e-02, 1.458917e-02, 5.257062e-01, 1.002672e+00, 4.311508e-02, 4.497620e-01, 3.162227e-01, 2.051418e-02, 1.212379e+00, 5.898261e-02, 9.765185e-01, 2.171196e-01, 6.83965…
0.000000e+00	2.432838e+00, 1.887590e+00, 1.055885e+00, 2.032781e+00, 2.165818e+00, 1.053786e+00, 1.150701e+00, 4.046058e-01, 1.988261e+00, 2.389557e-01, 4.503874e-01, 1.770768e-01, 5.880227e-01, 3.169862e+00, 1.887814e+00, 3.038658e+00, 6.904733e-01, 2.661092e-01, 3.107547e+00, 1.577692e-01, 1.241959e+00, 2.122676e+00, 2.861347e+00, 1.503353e-01, 1.400277e+00, 2.201764e+00, 2.326038e-01, 2.593992e-01, 1.74768…
2.000000e-01	1.720834e+00, 1.228308e+00, 8.022326e-01, 2.101972e+00, 1.164243e+00, 1.098982e+00, 8.547747e-01, 2.729718e-01, 1.429451e+00, 2.010740e-01, 2.406459e-01, 9.200087e-02, 3.295891e-01, 2.478563e+00, 1.145706e+00, 2.202130e+00, 6.295482e-01, 1.428833e-01, 1.740135e+00, 8.559678e-02, 6.015181e-01, 1.429314e+00, 2.715145e+00, 2.812026e-01, 1.069424e+00, 1.269375e+00, 1.363530e-01, 3.931520e-01, 1.46461…
4.000000e-01	8.730956e-01, 8.239322e-01, 4.846903e-01, 1.557553e+00, 7.852115e-01, 9.433567e-01, 4.992483e-01, 2.111195e-01, 7.947772e-01, 1.437366e-01, 1.661779e-01, 5.907023e-02, 2.073746e-01, 2.152591e+00, 8.418427e-01, 1.352981e+00, 4.884739e-01, 9.734296e-02, 7.951589e-01, 4.671854e-02, 5.758674e-01, 9.705823e-01, 1.743692e+00, 1.893976e-01, 9.564575e-01, 1.010973e+00, 1.900465e-01, 2.998778e-01, 1.25232…
6.000000e-01	6.973887e-01, 4.395864e-01, 3.326842e-01, 1.597588e+00, 3.720343e-01, 8.560300e-01, 3.638941e-01, 1.101449e-01, 4.487783e-01, 1.007740e-01, 2.675043e-01, 3.714190e-02, 9.326805e-02, 1.444918e+00, 6.960374e-01, 1.101176e+00, 3.159338e-01, 5.114684e-02, 7.282686e-01, 3.194400e-02, 2.653030e-01, 7.442234e-01, 2.090500e+00, 1.171396e-01, 1.000984e+00, 9.097005e-01, 3.415420e-01, 2.294457e-01, 8.33833…
8.000000e-01	5.025838e-01, 1.999020e-01, 1.644205e-01, 1.349809e+00, 3.484379e-01, 7.635799e-01, 2.719601e-01, 8.462611e-02, 2.031764e-01, 9.221046e-02, 5.882682e-01, 2.367323e-02, 5.074932e-02, 1.202118e+00, 7.337599e-01, 9.348891e-01, 2.099720e-01, 4.068204e-02, 5.744073e-01, 6.652818e-02, 1.907202e-01, 6.528868e-01, 1.404831e+00, 9.000990e-02, 8.504543e-01, 9.420790e-01, 5.766135e-01, 1.855416e-01, 8.67061…
1.000000e+00	2.119993e-01, 1.461810e-01, 2.097453e-01, 1.277477e+00, 3.939757e-01, 6.645744e-01, 1.988008e-01, 5.445099e-02, 1.446295e-01, 2.773171e-01, 6.885116e-01, 1.371388e-02, 3.153175e-02, 8.799845e-01, 6.075768e-01, 8.297198e-01, 1.751103e-01, 2.435606e-02, 6.372045e-01, 2.587498e-01, 1.334847e-01, 5.642591e-01, 1.480475e+00, 5.236257e-02, 9.879069e-01, 7.701530e-01, 7.767454e-01, 1.194815e-01, 7.62683…
1.200000e+00	1.736207e-01, 6.651897e-02, 3.913186e-01, 8.240456e-01, 4.309319e-01, 7.043288e-01, 1.362098e-01, 3.546007e-02, 7.994173e-02, 5.825533e-01, 8.251782e-01, 9.156415e-03, 2.090901e-02, 7.058152e-01, 6.755558e-01, 8.292879e-01, 8.916661e-02, 1.491631e-02, 6.045822e-01, 5.920907e-01, 8.902260e-02, 4.885974e-01, 1.083679e+00, 3.790394e-02, 9.293863e-01, 5.699004e-01, 7.338465e-01, 9.524352e-02, 7.48655…
1.400000e+00	1.136831e-01, 3.574035e-02, 4.866381e-01, 7.304604e-01, 4.391037e-01, 5.563479e-01, 8.160435e-02, 1.912336e-02, 4.261845e-02, 7.690331e-01, 8.869267e-01, 5.536553e-03, 1.201674e-02, 5.632488e-01, 7.073275e-01, 7.554413e-01, 7.182533e-02, 9.435815e-03, 5.450887e-01, 8.630477e-01, 5.966317e-02, 3.995415e-01, 9.258202e-01, 2.637277e-02, 1.137344e+00, 3.670507e-01, 8.012436e-01, 7.338158e-02, 7.01886…
1.600000e+00	7.900210e-02, 2.011928e-02, 5.964845e-01, 7.024464e-01, 4.690885e-01, 7.954577e-01, 6.766962e-02, 1.481127e-02, 2.129383e-02, 9.790730e-01, 1.108754e+00, 3.358933e-03, 7.253761e-03, 4.590552e-01, 7.147836e-01, 7.498108e-01, 3.887085e-02, 5.586928e-03, 5.237814e-01, 8.456058e-01, 4.050196e-02, 4.884768e-01, 5.833570e-01, 1.722374e-02, 1.090480e+00, 2.852673e-01, 9.650457e-01, 4.455003e-02, 6.98841…
1.800000e+00	4.115475e-02, 1.143284e-02, 6.711709e-01, 5.301062e-01, 5.575396e-01, 7.577938e-01, 3.177724e-02, 7.318075e-03, 1.362669e-02, 1.151821e+00, 8.615746e-01, 2.351779e-03, 3.600593e-03, 3.237783e-01, 7.863878e-01, 7.187353e-01, 2.937859e-02, 4.021912e-03, 5.388733e-01, 9.275178e-01, 2.269024e-02, 3.906535e-01, 4.159250e-01, 1.166858e-02, 1.060171e+00, 2.109964e-01, 8.353070e-01, 4.117599e-02, 6.67246…
2.000000e+00	3.225740e-02, 8.520594e-03, 6.332228e-01, 3.880995e-01, 5.136176e-01, 9.382835e-01, 2.834858e-02, 4.424606e-03, 9.378858e-03, 1.016454e+00, 9.372176e-01, 1.615834e-03, 2.340274e-03, 3.745773e-01, 8.116051e-01, 5.868528e-01, 1.884745e-02, 3.207397e-03, 5.850037e-01, 9.863401e-01, 1.518826e-02, 4.147682e-01, 2.969871e-01, 9.911944e-03, 1.132589e+00, 1.323938e-01, 9.653035e-01, 2.762671e-02, 7.93444…
0.000000e+00	1.877080e+00, 1.883015e+00, 1.377615e-01, 5.919167e-01, 2.333517e+00, 1.352819e+00, 1.345259e+00, 8.970303e-01, 9.898971e-01, 6.282559e-02, 2.124018e+00, 3.121715e-01, 5.052217e-01, 1.515392e-01, 2.451688e+00, 1.889122e+00, 4.176540e-01, 1.028705e+00, 2.266623e+00, 1.927949e+00, 8.963348e-01, 2.605758e+00, 6.375330e-01, 5.260945e-01, 2.168139e+00, 3.056287e+00, 1.510062e+00, 1.485427e+00, 1.63088…
2.000000e-01	1.248239e+00, 1.251688e+00, 3.631695e-01, 8.558464e-01, 1.005415e+00, 1.254713e+00, 1.220032e+00, 5.135050e-01, 5.159705e-01, 4.841270e-01, 1.599645e+00, 2.878684e-01, 3.207076e-01, 4.928963e-01, 1.895067e+00, 1.294431e+00, 4.574541e-01, 6.041141e-01, 1.274326e+00, 1.799748e+00, 6.031878e-01, 1.904855e+00, 8.496633e-01, 3.871893e-01, 1.740546e+00, 1.820892e+00, 9.434149e-01, 1.285475e+00, 1.17653…
4.000000e-01	7.278493e-01, 7.319284e-01, 4.965366e-01, 1.021602e+00, 6.508195e-01, 1.236717e+00, 8.046181e-01, 2.525938e-01, 2.519579e-01, 6.290505e-01, 1.276974e+00, 1.762879e-01, 1.864052e-01, 8.321408e-01, 1.387989e+00, 1.054034e+00, 3.124702e-01, 2.558080e-01, 7.750108e-01, 1.408866e+00, 3.693991e-01, 1.129138e+00, 6.023178e-01, 2.553717e-01, 1.565927e+00, 1.350602e+00, 7.252070e-01, 8.892635e-01, 1.21235…
6.000000e-01	5.658616e-01, 3.926289e-01, 4.545053e-01, 1.238978e+00, 5.640985e-01, 1.425433e+00, 5.280361e-01, 1.822878e-01, 1.697241e-01, 5.771378e-01, 1.308816e+00, 1.222927e-01, 9.841104e-02, 9.052102e-01, 1.411962e+00, 8.702792e-01, 2.664686e-01, 1.505460e-01, 6.330125e-01, 9.643886e-01, 2.577774e-01, 9.100755e-01, 4.970981e-01, 1.661582e-01, 1.365494e+00, 9.843331e-01, 7.755310e-01, 6.150736e-01, 9.18547…
8.000000e-01	3.677208e-01, 2.192339e-01, 5.728945e-01, 9.588316e-01, 5.501877e-01, 1.107664e+00, 4.241008e-01, 1.179156e-01, 8.834570e-02, 4.577092e-01, 1.175392e+00, 6.393864e-02, 5.733296e-02, 1.160385e+00, 1.084709e+00, 7.561596e-01, 1.462987e-01, 1.123029e-01, 6.384332e-01, 6.931319e-01, 1.489694e-01, 6.457782e-01, 3.433189e-01, 1.091464e-01, 1.150843e+00, 8.885982e-01, 8.822084e-01, 5.135411e-01, 8.33744…
1.000000e+00	2.653942e-01, 1.160703e-01, 6.215853e-01, 8.175849e-01, 6.904919e-01, 1.191651e+00, 3.259052e-01, 5.793506e-02, 5.692801e-02, 3.996206e-01, 8.264937e-01, 3.759086e-02, 2.755313e-02, 1.479291e+00, 1.060671e+00, 7.408661e-01, 1.168546e-01, 8.090672e-02, 5.434894e-01, 4.267364e-01, 9.644992e-02, 7.175451e-01, 2.714988e-01, 8.207990e-02, 1.021786e+00, 6.574149e-01, 9.073354e-01, 3.357494e-01, 6.88655…
1.200000e+00	1.605413e-01, 6.945000e-02, 6.240486e-01, 7.436181e-01, 5.519302e-01, 1.201746e+00, 1.924542e-01, 4.345880e-02, 2.827083e-02, 3.123544e-01, 1.045949e+00, 2.540711e-02, 1.666940e-02, 1.278921e+00, 1.061643e+00, 7.005272e-01, 7.362777e-02, 4.008011e-02, 5.087503e-01, 3.120580e-01, 6.989820e-02, 5.431417e-01, 2.868831e-01, 5.482475e-02, 1.345274e+00, 4.375621e-01, 9.850203e-01, 2.784980e-01, 6.84700…
1.400000e+00	1.133267e-01, 3.210189e-02, 5.968977e-01, 4.451093e-01, 7.243047e-01, 1.008137e+00, 1.151248e-01, 2.881260e-02, 1.568331e-02, 2.864144e-01, 1.006584e+00, 1.735556e-02, 1.275441e-02, 1.362713e+00, 8.845415e-01, 5.741168e-01, 5.206879e-02, 3.220453e-02, 5.875116e-01, 2.423375e-01, 3.803893e-02, 5.669805e-01, 2.739334e-01, 4.174932e-02, 1.322699e+00, 3.317671e-01, 8.311133e-01, 2.140717e-01, 6.28395…
1.600000e+00	6.520572e-02, 2.469361e-02, 7.290977e-01, 4.201618e-01, 6.841206e-01, 1.156197e+00, 9.081324e-02, 1.783528e-02, 9.997982e-03, 2.326052e-01, 1.055228e+00, 9.760124e-03, 7.809283e-03, 1.250407e+00, 1.009943e+00, 6.347571e-01, 3.596524e-02, 1.370682e-02, 6.050041e-01, 1.952145e-01, 2.340071e-02, 5.071949e-01, 2.536391e-01, 2.329469e-02, 1.480046e+00, 2.222086e-01, 1.062892e+00, 1.421069e-01, 7.61756…
1.800000e+00	4.641715e-02, 1.132122e-02, 7.385318e-01, 3.670187e-01, 5.808434e-01, 9.104363e-01, 5.923302e-02, 1.054412e-02, 5.761701e-03, 1.793365e-01, 9.985734e-01, 5.801313e-03, 3.407649e-03, 1.429635e+00, 1.045631e+00, 6.170649e-01, 2.298156e-02, 1.105116e-02, 5.493049e-01, 1.519262e-01, 2.089809e-02, 4.575663e-01, 2.209898e-01, 1.616974e-02, 1.478216e+00, 1.523686e-01, 9.835929e-01, 1.164717e-01, 6.35234…
2.000000e+00	2.776990e-02, 6.402657e-03, 7.278205e-01, 3.165705e-01, 6.571072e-01, 1.189589e+00, 4.572033e-02, 6.329506e-03, 4.768684e-03, 1.928356e-01, 1.207999e+00, 3.376241e-03, 2.636812e-03, 1.296294e+00, 9.595562e-01, 6.326725e-01, 1.498852e-02, 5.648936e-03, 5.620751e-01, 1.413720e-01, 1.259518e-02, 4.228999e-01, 2.785960e-01, 1.183997e-02, 1.037251e+00, 1.284198e-01, 8.678463e-01, 8.107515e-02, 6.29164…
0.000000e+00	2.461477e+00, 5.352205e-01, 3.100198e+00, 2.599952e+00, 1.841722e+00, 7.837093e-01, 6.766882e-01, 7.560805e-01, 1.141842e+00, 2.884093e+00, 3.134088e+00, 1.845003e+00, 3.215073e+00, 2.004699e-01, 2.170015e+00, 2.357735e+00, 4.941417e-01, 1.914548e-01, 2.258574e+00, 1.990479e+00, 1.940803e+00, 2.849527e+00, 9.893450e-01, 7.078879e-01, 3.077738e+00, 6.211876e-01, 1.932950e+00, 8.058200e-02, 3.06748…
2.000000e-01	2.007688e+00, 2.666027e-01, 1.522031e+00, 2.737824e+00, 8.882799e-01, 8.517299e-01, 7.850807e-01, 3.993134e-01, 7.717121e-01, 2.014599e+00, 1.966613e+00, 1.150715e+00, 1.404024e+00, 3.041187e-01, 1.397808e+00, 1.959411e+00, 5.545368e-01, 3.894411e-01, 1.158969e+00, 1.724802e+00, 1.497878e+00, 1.898527e+00, 6.490199e-01, 8.899594e-01, 2.359442e+00, 6.807798e-01, 1.355054e+00, 3.627317e-01, 1.44301…
4.000000e-01	1.762317e+00, 1.378529e-01, 9.051380e-01, 2.001433e+00, 4.957334e-01, 1.078418e+00, 8.898863e-01, 2.859110e-01, 7.645081e-01, 1.855219e+00, 1.929719e+00, 8.183933e-01, 1.010806e+00, 5.255630e-01, 8.617426e-01, 1.445668e+00, 5.294704e-01, 4.686542e-01, 5.703246e-01, 1.116675e+00, 9.415831e-01, 9.821252e-01, 4.396613e-01, 7.513043e-01, 1.673300e+00, 7.897701e-01, 9.692118e-01, 2.112878e-01, 9.85620…
6.000000e-01	1.153418e+00, 8.459946e-02, 5.378992e-01, 1.517367e+00, 3.180548e-01, 1.238969e+00, 5.552358e-01, 1.697166e-01, 7.901221e-01, 1.836523e+00, 1.228596e+00, 4.132688e-01, 6.586932e-01, 7.416484e-01, 8.637686e-01, 1.016462e+00, 5.036653e-01, 2.932459e-01, 3.527130e-01, 1.178598e+00, 6.198098e-01, 7.173119e-01, 3.747930e-01, 6.501098e-01, 1.618204e+00, 5.840776e-01, 5.757545e-01, 1.463482e-01, 1.07705…
8.000000e-01	7.914306e-01, 4.462514e-02, 5.927366e-01, 1.518461e+00, 2.608776e-01, 1.094568e+00, 3.968433e-01, 9.699949e-02, 7.167998e-01, 1.512307e+00, 1.126664e+00, 2.798291e-01, 3.880053e-01, 1.003047e+00, 6.295240e-01, 9.531426e-01, 4.098460e-01, 2.085073e-01, 2.545459e-01, 1.063577e+00, 3.829572e-01, 4.248011e-01, 2.651518e-01, 4.041400e-01, 1.384906e+00, 6.382606e-01, 5.471239e-01, 1.319573e-01, 9.53362…
1.000000e+00	5.098978e-01, 2.684738e-02, 5.958850e-01, 1.140229e+00, 3.386589e-01, 1.239026e+00, 2.458448e-01, 6.441032e-02, 4.432976e-01, 1.025742e+00, 1.338808e+00, 1.743309e-01, 2.101212e-01, 9.063190e-01, 7.278786e-01, 9.674389e-01, 2.266762e-01, 1.103919e-01, 4.511080e-01, 9.609042e-01, 2.217439e-01, 4.103061e-01, 2.137524e-01, 2.723815e-01, 1.202304e+00, 4.189896e-01, 7.051901e-01, 1.158278e-01, 8.01679…
1.200000e+00	3.615744e-01, 1.714338e-02, 5.547350e-01, 8.912745e-01, 4.058638e-01, 1.237613e+00, 1.680175e-01, 3.996356e-02, 3.006241e-01, 9.222852e-01, 1.302308e+00, 1.004136e-01, 1.048349e-01, 1.045962e+00, 8.831444e-01, 8.184170e-01, 1.765193e-01, 7.376641e-02, 5.264754e-01, 5.590898e-01, 2.002483e-01, 4.547336e-01, 1.398086e-01, 1.570306e-01, 1.435328e+00, 4.724886e-01, 7.791687e-01, 7.556370e-02, 6.86737…
1.400000e+00	2.581607e-01, 8.330264e-03, 5.654195e-01, 7.134430e-01, 4.768918e-01, 1.027541e+00, 1.432827e-01, 2.664621e-02, 1.753074e-01, 7.451045e-01, 1.125097e+00, 5.377368e-02, 5.628260e-02, 1.074455e+00, 8.112185e-01, 7.817264e-01, 9.236307e-02, 4.072050e-02, 4.566659e-01, 4.423881e-01, 1.298867e-01, 4.064985e-01, 1.143933e-01, 1.352242e-01, 1.160144e+00, 2.798880e-01, 9.346685e-01, 5.159138e-02, 7.87063…
1.600000e+00	1.872132e-01, 4.879703e-03, 7.486567e-01, 5.940344e-01, 4.026905e-01, 1.152410e+00, 1.016206e-01, 1.233402e-02, 7.137286e-02, 6.551183e-01, 1.310061e+00, 3.659571e-02, 3.672017e-02, 1.328473e+00, 7.905420e-01, 7.839103e-01, 7.417707e-02, 2.534663e-02, 5.622096e-01, 3.890891e-01, 9.049343e-02, 4.381155e-01, 7.922403e-02, 7.561126e-02, 1.374027e+00, 2.177642e-01, 1.003607e+00, 3.999658e-02, 6.18366…
1.800000e+00	1.128304e-01, 2.753984e-03, 7.148094e-01, 4.594166e-01, 4.803860e-01, 1.030560e+00, 7.285317e-02, 8.982780e-03, 5.439470e-02, 6.467013e-01, 1.098899e+00, 2.651253e-02, 1.796214e-02, 1.352406e+00, 8.738615e-01, 5.510794e-01, 4.951178e-02, 1.743851e-02, 5.988794e-01, 3.426311e-01, 5.432138e-02, 3.907084e-01, 6.737602e-02, 6.469486e-02, 1.330342e+00, 1.369699e-01, 1.058580e+00, 3.067226e-02, 6.45497…
2.000000e+00	6.599613e-02, 1.311748e-03, 7.989919e-01, 3.224550e-01, 6.286328e-01, 1.185655e+00, 4.805828e-02, 5.971547e-03, 2.723608e-02, 5.115235e-01, 1.164071e+00, 1.629126e-02, 1.408736e-02, 1.162686e+00, 8.740607e-01, 7.019153e-01, 3.491125e-02, 9.572028e-03, 5.262381e-01, 3.106444e-01, 3.285233e-02, 4.308621e-01, 5.208598e-02, 4.069076e-02, 1.097570e+00, 1.199194e-01, 8.674726e-01, 1.903998e-02, 7.49263…
0.000000e+00	1.830383e+00, 2.034066e+00, 1.274763e+00, 2.621330e+00, 8.799604e-01, 1.062535e+00, 2.347127e+00, 2.535823e+00, 4.068263e-01, 3.095749e+00, 1.937028e+00, 2.854189e+00, 1.005632e+00, 7.783936e-01, 8.979882e-01, 1.927787e+00, 4.195935e-01, 9.682604e-01, 1.937193e+00, 1.010575e+00, 1.590215e+00, 2.936592e-01, 2.000801e+00, 1.964569e-01, 3.553329e-01, 2.674070e-01, 2.725902e+00, 2.399750e+00, 1.82256…
2.000000e-01	1.483018e+00, 1.242329e+00, 7.036427e-01, 1.927342e+00, 5.086421e-01, 7.816828e-01, 2.049130e+00, 1.706442e+00, 1.821274e-01, 2.399723e+00, 1.239398e+00, 1.747484e+00, 5.779694e-01, 6.353482e-01, 5.502519e-01, 1.456471e+00, 3.555113e-01, 6.692717e-01, 1.226114e+00, 1.126676e+00, 1.313625e+00, 1.709248e-01, 2.017223e+00, 1.462511e-01, 2.865486e-01, 4.443955e-01, 2.015207e+00, 1.803449e+00, 1.10163…
4.000000e-01	7.917192e-01, 1.053662e+00, 7.369810e-01, 1.913774e+00, 5.644988e-01, 4.564047e-01, 1.660457e+00, 9.026984e-01, 1.440985e-01, 2.457164e+00, 6.637496e-01, 1.013037e+00, 3.880590e-01, 4.436434e-01, 6.142385e-01, 8.008435e-01, 3.979060e-01, 4.147064e-01, 9.879973e-01, 9.977666e-01, 1.354401e+00, 1.080279e-01, 1.368158e+00, 9.372784e-02, 3.526277e-01, 6.293315e-01, 1.499964e+00, 1.309513e+00, 9.50158…
6.000000e-01	6.227888e-01, 5.194763e-01, 7.327680e-01, 1.167744e+00, 5.959081e-01, 3.619061e-01, 1.299835e+00, 5.787483e-01, 8.345746e-02, 1.917793e+00, 9.570900e-01, 6.152595e-01, 2.026071e-01, 3.647221e-01, 6.705974e-01, 5.253541e-01, 2.576754e-01, 2.629612e-01, 6.252025e-01, 1.290060e+00, 8.322113e-01, 7.834159e-02, 8.044767e-01, 6.193187e-02, 4.416339e-01, 5.344488e-01, 1.312622e+00, 1.002074e+00, 8.08338…
8.000000e-01	3.708323e-01, 2.789517e-01, 6.970693e-01, 1.033202e+00, 6.356239e-01, 2.814209e-01, 7.882761e-01, 4.011391e-01, 5.016789e-02, 1.582430e+00, 1.156618e+00, 4.026425e-01, 1.157731e-01, 2.521152e-01, 7.950466e-01, 4.902518e-01, 1.745922e-01, 1.232830e-01, 5.981169e-01, 1.008425e+00, 4.998123e-01, 1.246958e-01, 7.763036e-01, 4.701765e-02, 5.988746e-01, 3.038138e-01, 1.235465e+00, 9.639369e-01, 7.67838…
1.000000e+00	2.139606e-01, 1.367937e-01, 7.273425e-01, 6.755493e-01, 5.840022e-01, 2.733023e-01, 5.392277e-01, 2.195589e-01, 3.560874e-02, 1.709053e+00, 1.052407e+00, 2.012003e-01, 6.583049e-02, 1.273442e-01, 9.095623e-01, 5.334786e-01, 1.222739e-01, 9.203519e-02, 6.145043e-01, 1.088496e+00, 3.061712e-01, 1.605092e-01, 5.211164e-01, 3.384517e-02, 7.802873e-01, 2.964049e-01, 1.020059e+00, 6.005431e-01, 8.05601…
1.200000e+00	1.489349e-01, 8.390389e-02, 7.455191e-01, 7.267710e-01, 6.242810e-01, 2.791897e-01, 3.999371e-01, 1.206667e-01, 1.903429e-02, 1.633354e+00, 9.894358e-01, 1.828000e-01, 3.569553e-02, 1.128977e-01, 9.647460e-01, 4.783163e-01, 6.996846e-02, 5.895411e-02, 5.712045e-01, 1.042129e+00, 2.305132e-01, 2.679860e-01, 4.027313e-01, 2.456183e-02, 9.241698e-01, 2.120863e-01, 1.148758e+00, 3.900794e-01, 7.57475…
1.400000e+00	1.067186e-01, 4.251234e-02, 6.320268e-01, 5.710675e-01, 6.216486e-01, 3.586456e-01, 3.246059e-01, 7.236977e-02, 1.197552e-02, 1.306975e+00, 1.107785e+00, 9.705500e-02, 1.928406e-02, 8.834288e-02, 8.340502e-01, 5.725832e-01, 5.634481e-02, 3.396250e-02, 5.883885e-01, 9.224326e-01, 1.759298e-01, 2.743603e-01, 2.525927e-01, 1.297544e-02, 9.717536e-01, 1.559891e-01, 1.178763e+00, 2.949044e-01, 7.58224…
1.600000e+00	7.891574e-02, 2.539255e-02, 6.292618e-01, 4.326476e-01, 6.794223e-01, 4.042409e-01, 2.138132e-01, 5.931292e-02, 7.845678e-03, 1.202372e+00, 1.138972e+00, 6.295578e-02, 1.080527e-02, 7.567969e-02, 8.094239e-01, 7.546713e-01, 3.064101e-02, 1.811118e-02, 5.982198e-01, 1.049127e+00, 9.158414e-02, 2.916897e-01, 2.310010e-01, 1.073097e-02, 1.055474e+00, 1.035455e-01, 9.687521e-01, 2.499602e-01, 6.78845…
1.800000e+00	4.359727e-02, 1.588653e-02, 6.834030e-01, 3.723907e-01, 4.893592e-01, 4.381322e-01, 1.595213e-01, 3.165161e-02, 6.519392e-03, 1.339459e+00, 1.105812e+00, 3.641641e-02, 7.542426e-03, 5.079163e-02, 9.724422e-01, 6.577430e-01, 2.443842e-02, 1.185492e-02, 5.703751e-01, 1.010772e+00, 7.684445e-02, 2.886859e-01, 1.721059e-01, 6.094281e-03, 1.225482e+00, 1.064550e-01, 1.049806e+00, 1.719547e-01, 8.19086…
2.000000e+00	3.382270e-02, 7.917634e-03, 6.182969e-01, 2.641245e-01, 5.754852e-01, 6.095670e-01, 1.033986e-01, 1.851419e-02, 3.895743e-03, 1.145251e+00, 1.003718e+00, 2.425978e-02, 3.155003e-03, 5.307294e-02, 8.961005e-01, 7.698053e-01, 1.736920e-02, 7.990171e-03, 5.381487e-01, 1.145414e+00, 4.023303e-02, 4.894717e-01, 1.126743e-01, 5.298057e-03, 1.327332e+00, 9.049003e-02, 8.583950e-01, 1.331786e-01, 6.37235…
0.000000e+00	1.777097e+00, 2.992845e+00, 9.340336e-01, 3.081475e+00, 1.473743e+00, 8.886921e-01, 2.136698e-01, 1.884965e+00, 2.169177e+00, 1.425831e+00, 5.415551e-01, 6.081066e-01, 2.437779e-01, 2.754716e+00, 2.906738e+00, 9.557285e-01, 2.726487e+00, 1.807503e+00, 2.656593e+00, 2.244927e+00, 1.447895e+00, 4.064620e-01, 3.821694e-01, 2.050521e+00, 1.319864e+00, 1.883668e+00, 1.945237e-01, 2.112863e+00, 2.56688…
2.000000e-01	1.176661e+00, 1.410250e+00, 7.254888e-01, 2.667278e+00, 9.749048e-01, 8.858430e-01, 1.677245e-01, 1.519358e+00, 1.506138e+00, 9.594131e-01, 4.213105e-01, 7.392525e-01, 5.736219e-01, 2.519895e+00, 1.860490e+00, 7.475895e-01, 1.870848e+00, 9.597516e-01, 1.394728e+00, 1.422602e+00, 7.882564e-01, 1.917988e-01, 5.838610e-01, 1.385084e+00, 1.295120e+00, 1.113679e+00, 1.320632e-01, 1.558150e+00, 2.53139…
4.000000e-01	9.644171e-01, 8.385719e-01, 4.464066e-01, 2.360359e+00, 7.065229e-01, 1.079969e+00, 9.639909e-02, 1.025582e+00, 1.025119e+00, 8.172718e-01, 3.271692e-01, 5.138319e-01, 6.185478e-01, 1.609665e+00, 1.550860e+00, 8.139032e-01, 1.207821e+00, 5.029497e-01, 9.190108e-01, 8.495172e-01, 5.714842e-01, 2.359947e-01, 7.094528e-01, 9.718401e-01, 1.529127e+00, 5.536126e-01, 2.289613e-01, 1.494042e+00, 3.39208…
6.000000e-01	6.612398e-01, 5.105227e-01, 5.365836e-01, 1.689256e+00, 7.641327e-01, 8.175442e-01, 7.545534e-02, 5.748318e-01, 8.301132e-01, 5.553759e-01, 2.267620e-01, 2.710346e-01, 3.470141e-01, 1.643452e+00, 1.360100e+00, 8.374704e-01, 7.576040e-01, 3.406958e-01, 6.312162e-01, 5.253789e-01, 3.943174e-01, 2.365694e-01, 9.578068e-01, 6.078390e-01, 1.392331e+00, 3.129747e-01, 4.025355e-01, 1.351026e+00, 5.18683…
8.000000e-01	3.738674e-01, 2.835942e-01, 4.031366e-01, 1.452504e+00, 5.939897e-01, 9.982142e-01, 5.206947e-02, 3.730388e-01, 4.918653e-01, 3.970407e-01, 5.095486e-01, 1.772502e-01, 2.309690e-01, 1.174892e+00, 1.386654e+00, 6.234766e-01, 4.318277e-01, 2.078437e-01, 5.380267e-01, 3.607268e-01, 2.368175e-01, 3.468059e-01, 1.063503e+00, 4.766224e-01, 1.483557e+00, 2.208259e-01, 7.117583e-01, 1.051697e+00, 5.76189…
1.000000e+00	2.397164e-01, 1.439116e-01, 4.649893e-01, 1.131041e+00, 6.651576e-01, 9.598635e-01, 3.053609e-02, 3.371925e-01, 4.574758e-01, 3.164893e-01, 7.452919e-01, 1.144212e-01, 1.471927e-01, 1.369177e+00, 1.128115e+00, 8.852503e-01, 3.471205e-01, 1.179808e-01, 5.023721e-01, 2.643109e-01, 1.710214e-01, 4.100202e-01, 1.342915e+00, 3.164647e-01, 1.415698e+00, 1.324108e-01, 7.907268e-01, 5.863301e-01, 5.96235…
1.200000e+00	1.669290e-01, 8.539764e-02, 5.075765e-01, 8.470437e-01, 6.476666e-01, 1.135662e+00, 2.166159e-02, 1.735990e-01, 2.985803e-01, 2.697679e-01, 8.955333e-01, 7.929248e-02, 5.599300e-02, 1.097415e+00, 1.023104e+00, 8.216556e-01, 1.722203e-01, 6.105914e-02, 6.838404e-01, 1.974581e-01, 1.087264e-01, 4.534790e-01, 9.541921e-01, 2.381572e-01, 1.193910e+00, 7.775818e-02, 7.704670e-01, 5.459818e-01, 5.57756…
1.400000e+00	1.132806e-01, 5.881512e-02, 5.438324e-01, 6.232729e-01, 4.906553e-01, 1.023270e+00, 1.386527e-02, 1.157655e-01, 1.571045e-01, 2.691979e-01, 7.877324e-01, 4.324572e-02, 4.559661e-02, 1.099820e+00, 1.107543e+00, 7.422229e-01, 1.397853e-01, 4.035062e-02, 4.453559e-01, 2.346964e-01, 6.565779e-02, 3.935326e-01, 1.174785e+00, 1.322274e-01, 1.122258e+00, 7.153531e-02, 9.484898e-01, 3.695342e-01, 7.47440…
1.600000e+00	8.185480e-02, 3.148096e-02, 6.539736e-01, 4.610495e-01, 6.377615e-01, 1.137922e+00, 1.136673e-02, 8.210020e-02, 7.178702e-02, 2.398281e-01, 1.067685e+00, 3.242175e-02, 2.608642e-02, 1.355821e+00, 9.479389e-01, 6.701105e-01, 8.893655e-02, 2.757014e-02, 5.737775e-01, 1.892806e-01, 4.549196e-02, 3.754765e-01, 8.969081e-01, 8.965990e-02, 1.152944e+00, 6.307446e-02, 8.915987e-01, 2.382020e-01, 6.77074…
1.800000e+00	5.102425e-02, 1.382890e-02, 5.964182e-01, 4.039669e-01, 5.356315e-01, 1.018483e+00, 7.315476e-03, 4.990225e-02, 4.119061e-02, 2.319767e-01, 1.113328e+00, 1.452542e-02, 1.328657e-02, 1.443791e+00, 9.417929e-01, 7.102995e-01, 5.413561e-02, 1.554878e-02, 5.006694e-01, 1.555517e-01, 2.846008e-02, 3.889293e-01, 8.790228e-01, 5.563169e-02, 1.248309e+00, 5.049665e-02, 8.821626e-01, 1.948622e-01, 6.86642…
2.000000e+00	3.540033e-02, 7.146827e-03, 5.034440e-01, 3.157075e-01, 5.668997e-01, 1.079343e+00, 6.126926e-03, 2.203832e-02, 3.062523e-02, 2.102364e-01, 1.095681e+00, 1.158674e-02, 7.815877e-03, 1.085221e+00, 8.018339e-01, 7.840476e-01, 3.137164e-02, 7.995975e-03, 5.533209e-01, 1.538420e-01, 2.167585e-02, 3.665599e-01, 6.523668e-01, 4.700545e-02, 1.208793e+00, 5.003670e-02, 9.035258e-01, 1.355301e-01, 6.37377…
0.000000e+00	1.518619e-01, 2.338286e+00, 1.223924e+00, 2.699092e+00, 1.742841e+00, 1.204298e+00, 1.727685e+00, 1.360795e+00, 2.123463e+00, 2.509333e+00, 2.521568e+00, 7.268952e-03, 1.579099e-01, 5.194021e-02, 1.619970e+00, 1.057842e-01, 1.712286e+00, 1.082060e+00, 5.315441e-01, 6.328101e-01, 3.828150e-04, 2.372800e+00, 1.157343e+00, 1.331181e+00, 1.397546e+00, 4.713478e-01, 7.866285e-01, 3.026933e-01, 1.09246…
2.000000e-01	8.240017e-02, 1.366034e+00, 1.013377e+00, 2.240525e+00, 1.359363e+00, 1.142339e+00, 1.059945e+00, 1.174921e+00, 1.418385e+00, 1.962898e+00, 1.714970e+00, 8.094696e-02, 2.934932e-01, 4.379116e-01, 1.608925e+00, 8.351018e-02, 1.255401e+00, 6.377707e-01, 4.943457e-01, 6.868857e-01, 7.492859e-04, 1.416503e+00, 8.252439e-01, 7.765268e-01, 1.432912e+00, 4.872243e-01, 8.800235e-01, 2.302123e-01, 7.47393…
4.000000e-01	6.202907e-02, 8.948486e-01, 1.042514e+00, 1.770539e+00, 9.845948e-01, 1.260613e+00, 8.889407e-01, 9.072558e-01, 1.165114e+00, 1.766927e+00, 1.480778e+00, 5.833847e-02, 1.765540e-01, 6.828569e-01, 1.222517e+00, 2.112733e-01, 7.513931e-01, 4.085403e-01, 5.369273e-01, 7.963062e-01, 1.159559e-03, 9.749161e-01, 5.807417e-01, 4.984782e-01, 9.808422e-01, 3.327119e-01, 8.859682e-01, 1.940598e-01, 7.56376…
6.000000e-01	4.217150e-02, 5.504800e-01, 8.551754e-01, 1.301150e+00, 9.272352e-01, 1.042519e+00, 4.890513e-01, 5.753896e-01, 9.359110e-01, 1.401783e+00, 1.640033e+00, 4.019129e-02, 9.544666e-02, 9.008479e-01, 1.342254e+00, 3.691960e-01, 5.338194e-01, 2.107048e-01, 5.888081e-01, 7.354611e-01, 1.200794e-03, 6.491199e-01, 4.980018e-01, 4.292852e-01, 1.272245e+00, 1.953067e-01, 9.856406e-01, 1.149427e-01, 8.19969…
8.000000e-01	2.970368e-02, 2.940077e-01, 5.390028e-01, 1.120783e+00, 8.929892e-01, 1.020606e+00, 4.159864e-01, 2.948228e-01, 5.016941e-01, 1.280718e+00, 1.593755e+00, 2.689330e-02, 6.140931e-02, 8.289563e-01, 1.077430e+00, 3.799290e-01, 3.221537e-01, 1.302703e-01, 6.095513e-01, 7.016956e-01, 1.355997e-03, 5.180713e-01, 3.555194e-01, 2.234437e-01, 1.273239e+00, 1.499848e-01, 8.170815e-01, 9.298780e-02, 6.21616…
1.000000e+00	1.635318e-02, 1.946080e-01, 7.884058e-01, 9.621352e-01, 6.969510e-01, 1.017611e+00, 2.656699e-01, 2.253252e-01, 2.922844e-01, 1.218633e+00, 1.247548e+00, 1.767426e-02, 3.566617e-02, 9.751507e-01, 1.211052e+00, 6.099859e-01, 2.156296e-01, 7.954157e-02, 5.668019e-01, 6.004574e-01, 1.051630e-03, 4.718867e-01, 2.300912e-01, 1.869945e-01, 1.387948e+00, 1.313941e-01, 7.524876e-01, 8.181713e-02, 6.80775…
1.200000e+00	1.239717e-02, 1.151724e-01, 7.197255e-01, 6.833925e-01, 7.660161e-01, 1.252298e+00, 1.920805e-01, 1.254820e-01, 2.151664e-01, 6.753431e-01, 1.262682e+00, 8.787028e-03, 1.910722e-02, 9.380319e-01, 1.098611e+00, 5.804427e-01, 1.369460e-01, 4.071168e-02, 6.789455e-01, 5.813212e-01, 8.786690e-04, 4.692974e-01, 1.486411e-01, 1.276252e-01, 1.294130e+00, 1.144549e-01, 9.914577e-01, 5.130106e-02, 7.45887…
1.400000e+00	8.828724e-03, 4.654916e-02, 6.482012e-01, 6.045229e-01, 6.474006e-01, 1.228863e+00, 1.479822e-01, 9.126437e-02, 9.076728e-02, 7.854630e-01, 1.272350e+00, 5.142751e-03, 1.205054e-02, 1.186242e+00, 9.931907e-01, 6.134349e-01, 7.888382e-02, 2.547775e-02, 6.037603e-01, 5.508423e-01, 8.827058e-04, 3.997184e-01, 1.380770e-01, 7.482085e-02, 1.436324e+00, 8.816760e-02, 7.683035e-01, 3.410958e-02, 7.04813…
1.600000e+00	5.577869e-03, 2.807157e-02, 8.029783e-01, 3.997589e-01, 5.312620e-01, 1.149584e+00, 9.143181e-02, 4.137599e-02, 6.862446e-02, 7.077092e-01, 1.248687e+00, 3.643769e-03, 6.858001e-03, 9.881986e-01, 1.030699e+00, 5.885861e-01, 6.627080e-02, 1.627687e-02, 6.070197e-01, 5.384405e-01, 9.454004e-04, 4.760499e-01, 1.016114e-01, 5.847009e-02, 1.235106e+00, 7.792780e-02, 9.648814e-01, 3.357830e-02, 5.91425…
1.800000e+00	3.429415e-03, 1.738858e-02, 7.438288e-01, 3.631445e-01, 5.984841e-01, 1.100502e+00, 4.898362e-02, 3.113804e-02, 3.807109e-02, 5.473673e-01, 9.594062e-01, 2.742505e-03, 4.203422e-03, 1.074077e+00, 8.903028e-01, 7.554442e-01, 3.996196e-02, 9.902467e-03, 5.902904e-01, 4.512734e-01, 1.025473e-03, 4.348295e-01, 7.031269e-02, 3.832268e-02, 1.521086e+00, 6.159921e-02, 9.540927e-01, 2.350860e-02, 5.88724…
2.000000e+00	2.294807e-03, 1.126226e-02, 8.248734e-01, 2.823489e-01, 6.144648e-01, 1.095145e+00, 5.484240e-02, 2.005275e-02, 2.674694e-02, 5.743941e-01, 1.054370e+00, 1.713291e-03, 2.724379e-03, 1.306006e+00, 9.887607e-01, 7.713318e-01, 2.058214e-02, 7.379319e-03, 6.026790e-01, 3.705407e-01, 9.835931e-04, 3.798028e-01, 7.113584e-02, 2.474584e-02, 1.452117e+00, 6.620464e-02, 8.094936e-01, 1.675377e-02, 7.17249…
0.000000e+00	3.247578e-02, 1.263413e+00, 2.446136e+00, 1.347580e+00, 1.844209e+00, 1.024616e+00, 1.612268e+00, 1.360649e-01, 2.284456e+00, 2.072017e+00, 2.346605e+00, 2.919593e+00, 8.160462e-01, 3.085968e+00, 5.995192e-01, 1.087508e+00, 2.012290e+00, 5.589216e-01, 9.717665e-01, 2.086434e+00, 4.293974e-01, 2.654326e+00, 2.286479e+00, 9.511780e-01, 7.583647e-01, 1.563167e+00, 2.645181e+00, 2.409612e-01, 3.20155…
2.000000e-01	4.884113e-02, 8.292933e-01, 1.901587e+00, 1.376427e+00, 1.492673e+00, 1.093510e+00, 1.523954e+00, 2.762948e-01, 1.746518e+00, 1.056865e+00, 1.624655e+00, 1.633287e+00, 6.195972e-01, 2.263015e+00, 5.911361e-01, 6.685563e-01, 1.081217e+00, 4.237887e-01, 8.675585e-01, 1.510146e+00, 6.606131e-01, 1.818004e+00, 2.690349e+00, 8.504740e-01, 7.831452e-01, 9.099805e-01, 1.833660e+00, 4.420187e-01, 2.11160…
4.000000e-01	3.652179e-02, 4.815290e-01, 1.403104e+00, 1.207247e+00, 1.175889e+00, 7.145463e-01, 1.232232e+00, 2.039504e-01, 1.141682e+00, 9.719824e-01, 1.627025e+00, 1.023115e+00, 4.041515e-01, 1.597673e+00, 7.217785e-01, 3.668535e-01, 8.802003e-01, 2.078714e-01, 6.579010e-01, 9.917103e-01, 6.896773e-01, 1.165286e+00, 1.995319e+00, 6.231988e-01, 5.619335e-01, 6.095949e-01, 1.556119e+00, 6.004022e-01, 1.27316…
6.000000e-01	2.373732e-02, 2.499274e-01, 1.240520e+00, 9.601350e-01, 6.945835e-01, 4.600123e-01, 1.282097e+00, 2.032610e-01, 1.009541e+00, 6.275275e-01, 1.186376e+00, 6.317494e-01, 2.485201e-01, 1.107326e+00, 7.763638e-01, 2.134627e-01, 4.786895e-01, 1.277982e-01, 6.890043e-01, 4.526204e-01, 4.320274e-01, 1.113353e+00, 1.594116e+00, 4.695132e-01, 5.506716e-01, 3.872153e-01, 1.384477e+00, 7.161460e-01, 1.12426…
8.000000e-01	1.523102e-02, 1.424863e-01, 9.716358e-01, 8.181469e-01, 7.190184e-01, 3.872566e-01, 8.585141e-01, 1.146751e-01, 8.614522e-01, 4.897049e-01, 1.310703e+00, 3.493452e-01, 1.365956e-01, 9.037082e-01, 9.162892e-01, 2.730426e-01, 3.707650e-01, 8.950733e-02, 5.611305e-01, 4.056335e-01, 3.246713e-01, 8.434013e-01, 1.766822e+00, 3.961800e-01, 5.881052e-01, 2.060096e-01, 1.250325e+00, 5.602185e-01, 9.41691…
1.000000e+00	1.150586e-02, 7.382829e-02, 8.847417e-01, 5.848811e-01, 7.816323e-01, 2.696151e-01, 5.754708e-01, 6.763282e-02, 5.787801e-01, 7.069480e-01, 1.260706e+00, 2.526908e-01, 7.910778e-02, 6.050372e-01, 1.075448e+00, 3.717861e-01, 1.994148e-01, 5.216139e-02, 6.308481e-01, 5.367173e-01, 2.586236e-01, 5.775471e-01, 1.183571e+00, 2.133239e-01, 5.384534e-01, 1.118652e-01, 1.121582e+00, 3.371994e-01, 7.78357…
1.200000e+00	6.751223e-03, 4.972743e-02, 8.920904e-01, 4.847126e-01, 6.222131e-01, 2.555541e-01, 4.543501e-01, 4.345053e-02, 3.750768e-01, 7.821259e-01, 1.348352e+00, 1.587670e-01, 4.334712e-02, 4.816529e-01, 8.465405e-01, 5.523560e-01, 1.304032e-01, 3.152695e-02, 5.916164e-01, 7.874103e-01, 1.376078e-01, 5.363240e-01, 1.247905e+00, 2.065196e-01, 8.409553e-01, 8.769242e-02, 1.202647e+00, 2.850620e-01, 8.69062…
1.400000e+00	5.217069e-03, 2.526750e-02, 5.070596e-01, 3.968962e-01, 6.201248e-01, 2.552799e-01, 2.920180e-01, 2.597808e-02, 2.195006e-01, 1.038917e+00, 1.219151e+00, 9.005366e-02, 2.959028e-02, 2.842269e-01, 9.615887e-01, 6.051598e-01, 8.774616e-02, 2.043675e-02, 5.522179e-01, 9.729170e-01, 9.901819e-02, 5.214239e-01, 8.454783e-01, 9.580855e-02, 8.463130e-01, 5.172258e-02, 1.066288e+00, 1.938100e-01, 7.64913…
1.600000e+00	3.277757e-03, 1.236067e-02, 7.721674e-01, 2.507734e-01, 6.914106e-01, 3.385516e-01, 1.987439e-01, 1.750740e-02, 9.931712e-02, 1.089851e+00, 1.193769e+00, 5.034311e-02, 1.756249e-02, 2.655786e-01, 9.512488e-01, 5.496773e-01, 5.595875e-02, 1.208218e-02, 6.510846e-01, 9.757467e-01, 7.021953e-02, 4.564471e-01, 5.180590e-01, 7.149928e-02, 9.398871e-01, 7.269707e-02, 9.872935e-01, 1.425275e-01, 7.35296…
1.800000e+00	2.212522e-03, 7.840587e-03, 7.337813e-01, 2.115227e-01, 5.787304e-01, 4.167350e-01, 1.554865e-01, 1.005340e-02, 6.539197e-02, 1.179454e+00, 1.121795e+00, 3.989626e-02, 9.760746e-03, 1.911017e-01, 1.105043e+00, 6.035948e-01, 3.311461e-02, 7.558110e-03, 6.648142e-01, 7.275714e-01, 3.616728e-02, 4.373610e-01, 4.127037e-01, 6.217885e-02, 1.011854e+00, 8.138700e-02, 1.020549e+00, 1.203862e-01, 6.33514…
2.000000e+00	1.181507e-03, 4.534711e-03, 6.561784e-01, 1.698129e-01, 4.706830e-01, 6.266412e-01, 1.079602e-01, 6.893897e-03, 3.792663e-02, 1.286612e+00, 1.213727e+00, 2.099462e-02, 6.051980e-03, 1.542146e-01, 1.014890e+00, 7.226854e-01, 2.612281e-02, 4.623848e-03, 5.578014e-01, 9.983976e-01, 2.721775e-02, 5.163522e-01, 3.401882e-01, 3.828286e-02, 1.072784e+00, 7.749051e-02, 9.826508e-01, 8.640916e-02, 7.29748…
0.000000e+00	2.275736e+00, 2.716394e+00, 5.985260e-01, 1.629642e+00, 1.625873e+00, 3.730341e-01, 2.911833e+00, 2.985684e+00, 2.719972e+00, 3.123572e+00, 3.076802e+00, 2.116912e+00, 2.256587e+00, 2.656315e-01, 1.188886e+00, 3.256019e+00, 6.785969e-01, 1.684260e+00, 6.137099e-01, 7.341699e-01, 6.912364e-01, 2.321331e+00, 3.275082e-01, 6.253660e-01, 2.105175e+00, 4.894492e-01, 1.099234e+00, 1.852036e+00, 5.93950…
2.000000e-01	2.379653e+00, 1.364362e+00, 2.669081e-01, 1.306767e+00, 8.347785e-01, 5.938058e-01, 2.220976e+00, 1.565366e+00, 1.781243e+00, 2.342929e+00, 1.878366e+00, 1.589447e+00, 1.292241e+00, 2.602037e-01, 7.121844e-01, 1.942363e+00, 5.780419e-01, 1.302189e+00, 2.811468e-01, 7.685459e-01, 6.490582e-01, 1.385075e+00, 2.859753e-01, 6.862889e-01, 1.839968e+00, 5.460668e-01, 9.678083e-01, 1.494304e+00, 3.48494…
4.000000e-01	1.906117e+00, 1.130025e+00, 2.282686e-01, 1.039013e+00, 5.378414e-01, 9.551716e-01, 1.293815e+00, 9.636763e-01, 1.593613e+00, 1.913004e+00, 9.626979e-01, 1.451466e+00, 7.834747e-01, 2.463308e-01, 7.152955e-01, 1.266042e+00, 5.681752e-01, 9.195138e-01, 1.690397e-01, 9.780723e-01, 6.822442e-01, 8.947209e-01, 2.232647e-01, 8.218091e-01, 1.593761e+00, 7.597524e-01, 6.562281e-01, 1.328098e+00, 3.45681…
6.000000e-01	1.120342e+00, 5.066885e-01, 1.386806e-01, 9.955555e-01, 4.928252e-01, 1.019910e+00, 9.556545e-01, 6.841868e-01, 1.116051e+00, 1.603024e+00, 1.037767e+00, 8.123027e-01, 4.279112e-01, 3.589109e-01, 6.706097e-01, 7.869320e-01, 5.089710e-01, 5.213809e-01, 1.305379e-01, 1.101402e+00, 5.845450e-01, 6.477597e-01, 1.522279e-01, 5.626368e-01, 1.816298e+00, 6.294827e-01, 4.566080e-01, 1.210856e+00, 4.66044…
8.000000e-01	8.087287e-01, 3.094848e-01, 3.016739e-01, 7.296379e-01, 4.785166e-01, 9.892985e-01, 7.139049e-01, 4.484470e-01, 9.402063e-01, 1.836069e+00, 1.117663e+00, 5.058890e-01, 2.524591e-01, 5.205741e-01, 7.172074e-01, 6.569293e-01, 4.286382e-01, 3.058041e-01, 2.438839e-01, 1.115700e+00, 5.153549e-01, 5.782578e-01, 1.047585e-01, 3.917933e-01, 1.584784e+00, 4.598551e-01, 4.648943e-01, 7.725704e-01, 5.60704…
1.000000e+00	4.713464e-01, 1.844132e-01, 4.490233e-01, 5.240376e-01, 5.268088e-01, 1.220071e+00, 4.748980e-01, 2.377413e-01, 6.811505e-01, 1.868682e+00, 1.020460e+00, 3.122501e-01, 1.431979e-01, 7.743657e-01, 7.270555e-01, 6.806003e-01, 2.858050e-01, 1.758869e-01, 3.530122e-01, 8.275491e-01, 3.496836e-01, 4.610432e-01, 9.055964e-02, 2.721036e-01, 1.986790e+00, 3.237128e-01, 6.452861e-01, 6.296680e-01, 6.43324…
1.200000e+00	3.644731e-01, 9.839788e-02, 5.334909e-01, 3.974347e-01, 5.365219e-01, 1.179289e+00, 3.062746e-01, 1.372373e-01, 4.303145e-01, 1.340326e+00, 1.010354e+00, 2.017985e-01, 7.118552e-02, 7.962751e-01, 9.048842e-01, 7.419369e-01, 1.758204e-01, 8.933697e-02, 4.633090e-01, 8.038842e-01, 2.075747e-01, 3.826828e-01, 7.295672e-02, 1.587667e-01, 1.528140e+00, 2.632542e-01, 7.129436e-01, 4.149975e-01, 6.01968…
1.400000e+00	2.141206e-01, 5.708178e-02, 6.464660e-01, 2.915985e-01, 6.311813e-01, 1.345645e+00, 2.330778e-01, 9.288961e-02, 2.895890e-01, 1.132000e+00, 1.235677e+00, 1.059042e-01, 3.931639e-02, 1.204175e+00, 1.064284e+00, 6.298459e-01, 9.115286e-02, 5.784978e-02, 4.752794e-01, 7.281793e-01, 1.610702e-01, 3.617154e-01, 4.784140e-02, 1.333462e-01, 1.750854e+00, 1.870593e-01, 7.385149e-01, 2.800968e-01, 6.64546…
1.600000e+00	1.266852e-01, 2.886481e-02, 5.906251e-01, 3.187533e-01, 6.513962e-01, 9.913385e-01, 1.695507e-01, 5.755352e-02, 1.549128e-01, 7.050305e-01, 1.173278e+00, 7.761458e-02, 3.053766e-02, 1.057442e+00, 1.062669e+00, 8.148721e-01, 8.349513e-02, 3.736102e-02, 4.350579e-01, 4.121911e-01, 8.641304e-02, 4.478315e-01, 3.544737e-02, 8.962257e-02, 1.361602e+00, 1.490122e-01, 8.238956e-01, 2.157124e-01, 6.54647…
1.800000e+00	7.869488e-02, 1.795212e-02, 4.721124e-01, 2.217995e-01, 6.543426e-01, 1.492054e+00, 1.064260e-01, 3.484974e-02, 9.054287e-02, 6.852123e-01, 1.107216e+00, 4.386740e-02, 1.381023e-02, 1.187180e+00, 7.658074e-01, 7.280844e-01, 5.072949e-02, 2.233260e-02, 6.682140e-01, 3.903527e-01, 5.578690e-02, 4.987409e-01, 3.420273e-02, 4.807677e-02, 1.167121e+00, 1.094151e-01, 9.131879e-01, 1.551770e-01, 6.76631…
2.000000e+00	6.364284e-02, 7.550531e-03, 7.781099e-01, 1.826037e-01, 6.014071e-01, 1.007241e+00, 8.010592e-02, 2.184204e-02, 5.190935e-02, 5.409895e-01, 1.198314e+00, 2.533836e-02, 8.759527e-03, 1.376629e+00, 7.636581e-01, 6.222141e-01, 3.621413e-02, 1.416588e-02, 5.074262e-01, 2.857414e-01, 3.923627e-02, 4.157863e-01, 3.022010e-02, 3.946540e-02, 1.512095e+00, 1.127395e-01, 7.755560e-01, 1.008712e-01, 6.26974…
0.000000e+00	1.555283e+00, 1.875312e+00, 1.308982e-01, 3.826494e-01, 2.387204e+00, 2.132670e+00, 2.005741e-01, 1.774655e+00, 1.062901e+00, 2.327123e+00, 1.440194e+00, 1.334486e+00, 9.151241e-01, 2.562247e+00, 1.626291e+00, 2.639955e+00, 1.878778e+00, 7.482262e-01, 2.017165e-01, 4.662631e-01, 1.396145e+00, 1.012399e+00, 1.186276e+00, 1.071394e+00, 1.487943e+00, 1.064387e+00, 3.997269e-02, 2.598037e+00, 2.02833…
2.000000e-01	8.077877e-01, 1.157960e+00, 8.422032e-02, 5.237745e-01, 1.541940e+00, 1.995106e+00, 1.184592e-01, 1.077505e+00, 8.253059e-01, 1.752839e+00, 6.888050e-01, 8.206882e-01, 6.205299e-01, 2.318252e+00, 1.191757e+00, 2.076200e+00, 1.363269e+00, 4.892823e-01, 1.987042e-01, 3.141857e-01, 1.216449e+00, 7.810675e-01, 9.195710e-01, 9.394623e-01, 1.020097e+00, 1.021874e+00, 1.497784e-01, 2.534226e+00, 1.16603…
4.000000e-01	5.569239e-01, 8.225702e-01, 5.329572e-02, 6.016581e-01, 9.971324e-01, 1.200934e+00, 8.126197e-02, 9.489651e-01, 8.132319e-01, 1.125037e+00, 5.032252e-01, 4.638176e-01, 4.351809e-01, 2.221136e+00, 7.659772e-01, 1.529553e+00, 1.012051e+00, 2.947277e-01, 3.111858e-01, 1.326890e-01, 9.922736e-01, 4.750596e-01, 8.724028e-01, 5.286017e-01, 9.470158e-01, 8.745335e-01, 4.291225e-01, 1.698034e+00, 1.18990…
6.000000e-01	3.555498e-01, 4.595778e-01, 5.288283e-02, 5.317796e-01, 4.934332e-01, 1.125598e+00, 6.555965e-02, 5.129770e-01, 6.258622e-01, 7.290343e-01, 3.754507e-01, 3.481378e-01, 2.997048e-01, 1.757884e+00, 5.649367e-01, 1.224959e+00, 5.548633e-01, 1.857886e-01, 3.885351e-01, 1.108134e-01, 5.530658e-01, 4.551917e-01, 6.270078e-01, 4.198974e-01, 9.498494e-01, 6.020889e-01, 6.040469e-01, 1.682694e+00, 7.79350…
8.000000e-01	2.750160e-01, 2.235965e-01, 8.748895e-02, 4.422722e-01, 3.350880e-01, 9.510559e-01, 3.990887e-02, 3.139695e-01, 6.230133e-01, 5.857630e-01, 6.151018e-01, 1.992070e-01, 1.304994e-01, 1.732518e+00, 4.853615e-01, 1.024841e+00, 3.910998e-01, 9.288629e-02, 4.599947e-01, 4.804293e-02, 3.406950e-01, 4.055244e-01, 5.547605e-01, 2.828403e-01, 9.147471e-01, 6.439073e-01, 7.315719e-01, 1.255827e+00, 8.61378…
1.000000e+00	1.586644e-01, 1.106320e-01, 1.613585e-01, 3.851548e-01, 3.930189e-01, 7.834354e-01, 2.822404e-02, 2.039501e-01, 4.342661e-01, 4.347961e-01, 8.529777e-01, 1.189574e-01, 7.649086e-02, 1.327159e+00, 5.078612e-01, 1.098854e+00, 2.592456e-01, 6.617663e-02, 5.283712e-01, 5.616165e-02, 2.318301e-01, 4.222223e-01, 5.695675e-01, 1.628930e-01, 1.037886e+00, 4.813187e-01, 6.647033e-01, 8.774134e-01, 6.51381…
1.200000e+00	1.081295e-01, 6.218955e-02, 2.092309e-01, 3.669861e-01, 4.126134e-01, 9.027494e-01, 2.276844e-02, 1.297979e-01, 2.139093e-01, 4.036898e-01, 8.816266e-01, 7.277410e-02, 5.236667e-02, 8.244583e-01, 6.226362e-01, 7.103630e-01, 1.764548e-01, 3.585924e-02, 6.045254e-01, 1.507548e-01, 1.444450e-01, 4.313341e-01, 7.443326e-01, 1.215638e-01, 1.076340e+00, 2.822096e-01, 7.746434e-01, 6.621427e-01, 8.40785…
1.400000e+00	7.618534e-02, 3.090709e-02, 4.764305e-01, 2.600321e-01, 5.060860e-01, 8.447121e-01, 1.506107e-02, 7.237202e-02, 1.525071e-01, 5.909935e-01, 8.569469e-01, 5.352410e-02, 2.564615e-02, 7.578001e-01, 5.995297e-01, 7.459644e-01, 1.116376e-01, 2.384031e-02, 5.379704e-01, 3.922630e-01, 9.296045e-02, 4.703565e-01, 5.736720e-01, 9.939452e-02, 1.047459e+00, 2.462181e-01, 8.445465e-01, 5.536028e-01, 7.73981…
1.600000e+00	5.401439e-02, 1.604089e-02, 5.903545e-01, 1.965254e-01, 4.485601e-01, 7.013457e-01, 9.190913e-03, 4.815195e-02, 8.232716e-02, 7.561679e-01, 1.158936e+00, 2.991216e-02, 1.527387e-02, 5.133123e-01, 7.970295e-01, 8.010700e-01, 8.199085e-02, 1.212224e-02, 5.266851e-01, 6.191623e-01, 6.658462e-02, 4.415303e-01, 3.657503e-01, 5.639095e-02, 1.068317e+00, 1.346903e-01, 8.403950e-01, 4.065906e-01, 7.68904…
1.800000e+00	4.085351e-02, 1.123789e-02, 5.745668e-01, 1.929854e-01, 6.267681e-01, 8.392044e-01, 8.533579e-03, 3.036178e-02, 4.945063e-02, 7.684561e-01, 1.055854e+00, 1.481053e-02, 8.698786e-03, 5.374471e-01, 6.878556e-01, 7.619293e-01, 4.926082e-02, 8.972607e-03, 5.691618e-01, 6.849844e-01, 4.213134e-02, 3.998294e-01, 2.224841e-01, 4.122988e-02, 1.240284e+00, 1.309928e-01, 9.419296e-01, 2.562486e-01, 6.89508…
2.000000e+00	2.460281e-02, 7.799779e-03, 5.879278e-01, 1.507770e-01, 5.476149e-01, 8.761359e-01, 5.301315e-03, 1.841735e-02, 2.942925e-02, 8.656538e-01, 1.059665e+00, 1.275265e-02, 6.251622e-03, 4.313189e-01, 8.816262e-01, 6.979222e-01, 3.280035e-02, 6.995945e-03, 5.423912e-01, 8.685971e-01, 2.084322e-02, 3.963928e-01, 2.193746e-01, 2.993004e-02, 1.276886e+00, 8.557835e-02, 7.725988e-01, 2.090382e-01, 6.50274…
0.000000e+00	5.719670e-01, 2.257292e+00, 2.982585e+00, 1.226189e+00, 3.267119e-01, 2.746511e-01, 7.488678e-01, 4.403876e-01, 1.423421e+00, 2.228645e+00, 2.498524e-01, 2.529478e+00, 1.761828e+00, 1.179022e+00, 2.101331e-01, 1.304933e-01, 2.477836e+00, 1.485023e+00, 1.881884e+00, 3.262400e+00, 2.016653e-01, 5.374739e-02, 6.905872e-01, 1.684162e+00, 4.511707e-01, 1.315104e+00, 1.836259e+00, 2.284323e+00, 1.03591…
2.000000e-01	7.065515e-01, 1.255494e+00, 1.861752e+00, 1.393226e+00, 4.371795e-01, 1.683860e-01, 9.908473e-01, 4.384232e-01, 9.485721e-01, 2.211988e+00, 2.926488e-01, 2.250360e+00, 1.332570e+00, 8.082647e-01, 4.711491e-01, 2.904880e-01, 1.790805e+00, 1.131717e+00, 1.308809e+00, 1.783894e+00, 5.178797e-01, 2.691159e-02, 4.029976e-01, 1.468480e+00, 5.971442e-01, 6.076392e-01, 1.510232e+00, 1.814873e+00, 5.79535…
4.000000e-01	6.991753e-01, 8.492801e-01, 1.410436e+00, 1.027474e+00, 5.413857e-01, 2.238552e-01, 8.447547e-01, 5.030487e-01, 8.149357e-01, 1.826765e+00, 6.748077e-01, 1.627861e+00, 1.060912e+00, 6.949781e-01, 6.537892e-01, 4.146271e-01, 1.338958e+00, 8.286579e-01, 9.347383e-01, 1.686312e+00, 6.223865e-01, 2.642173e-02, 3.007824e-01, 1.159461e+00, 7.970541e-01, 3.683532e-01, 1.216944e+00, 1.730035e+00, 5.90695…
6.000000e-01	6.013752e-01, 4.774957e-01, 1.097310e+00, 7.947860e-01, 5.956905e-01, 2.666069e-01, 7.614349e-01, 3.598279e-01, 6.806380e-01, 1.665705e+00, 8.465319e-01, 9.040171e-01, 6.786425e-01, 5.035357e-01, 7.571884e-01, 4.365151e-01, 8.617243e-01, 5.632485e-01, 6.284837e-01, 1.135978e+00, 7.178629e-01, 9.455740e-02, 2.565099e-01, 9.944854e-01, 9.517943e-01, 2.179172e-01, 1.016709e+00, 1.292535e+00, 5.32379…
8.000000e-01	4.902558e-01, 2.959539e-01, 8.110083e-01, 6.047670e-01, 5.736117e-01, 3.564460e-01, 5.215687e-01, 2.420585e-01, 4.808628e-01, 1.377226e+00, 8.606486e-01, 5.317155e-01, 4.803604e-01, 3.154836e-01, 8.723784e-01, 4.889575e-01, 4.215154e-01, 3.367249e-01, 7.393128e-01, 1.081056e+00, 4.167136e-01, 1.470800e-01, 1.746568e-01, 5.241241e-01, 9.721983e-01, 1.271950e-01, 1.108051e+00, 9.911882e-01, 6.37206…
1.000000e+00	3.002144e-01, 1.327255e-01, 6.465449e-01, 4.405812e-01, 4.747781e-01, 4.488127e-01, 3.705844e-01, 1.315288e-01, 3.707316e-01, 1.322786e+00, 1.008351e+00, 3.247180e-01, 2.581022e-01, 2.059642e-01, 8.824447e-01, 6.230577e-01, 3.477700e-01, 2.018557e-01, 6.709395e-01, 1.325953e+00, 2.788818e-01, 2.839663e-01, 1.143812e-01, 3.695378e-01, 9.576955e-01, 1.002111e-01, 1.192089e+00, 6.469219e-01, 5.33738…
1.200000e+00	1.903093e-01, 6.313990e-02, 8.279004e-01, 4.622714e-01, 5.747729e-01, 6.472789e-01, 2.775651e-01, 1.003230e-01, 2.222015e-01, 1.348075e+00, 8.737086e-01, 2.126681e-01, 1.358558e-01, 1.557941e-01, 7.766387e-01, 5.750263e-01, 1.765184e-01, 1.081451e-01, 5.573745e-01, 8.681914e-01, 1.922783e-01, 3.012473e-01, 1.213587e-01, 2.672998e-01, 1.085460e+00, 5.698406e-02, 9.791182e-01, 5.335715e-01, 5.73230…
1.400000e+00	1.306108e-01, 4.613011e-02, 7.938077e-01, 3.175620e-01, 5.838919e-01, 6.225771e-01, 1.845013e-01, 6.882470e-02, 1.516566e-01, 1.343309e+00, 8.931477e-01, 1.228375e-01, 7.591105e-02, 1.603070e-01, 8.231162e-01, 5.798913e-01, 1.441492e-01, 7.532033e-02, 6.096477e-01, 1.152699e+00, 1.385805e-01, 3.447614e-01, 8.241775e-02, 1.899505e-01, 1.172772e+00, 4.759450e-02, 1.020142e+00, 4.164911e-01, 5.99287…
1.600000e+00	8.262383e-02, 2.480380e-02, 6.813406e-01, 1.947939e-01, 6.538813e-01, 8.159234e-01, 1.229353e-01, 3.234821e-02, 8.022234e-02, 1.375679e+00, 8.881500e-01, 8.818282e-02, 4.345445e-02, 1.872261e-01, 9.085616e-01, 5.829914e-01, 1.029053e-01, 4.754064e-02, 5.921120e-01, 1.144918e+00, 9.881159e-02, 2.936718e-01, 5.249039e-02, 1.141201e-01, 1.044782e+00, 5.735524e-02, 1.002755e+00, 2.826968e-01, 5.95098…
1.800000e+00	5.093675e-02, 1.182701e-02, 5.740433e-01, 2.002137e-01, 5.691230e-01, 8.840704e-01, 9.762583e-02, 1.917208e-02, 4.779324e-02, 1.299402e+00, 1.118300e+00, 6.695312e-02, 2.568467e-02, 2.459195e-01, 1.026920e+00, 6.151562e-01, 4.441562e-02, 2.643804e-02, 6.438270e-01, 1.261921e+00, 6.585807e-02, 3.642699e-01, 4.089032e-02, 8.067700e-02, 9.734809e-01, 5.455175e-02, 1.077399e+00, 1.718075e-01, 7.23376…
2.000000e+00	3.401657e-02, 8.012289e-03, 6.937126e-01, 1.509202e-01, 6.968271e-01, 9.922162e-01, 5.789544e-02, 1.366480e-02, 2.752677e-02, 1.420952e+00, 1.201093e+00, 3.169686e-02, 1.506895e-02, 2.584554e-01, 8.414646e-01, 7.696198e-01, 3.475593e-02, 1.930914e-02, 5.483959e-01, 9.622818e-01, 3.268246e-02, 3.758016e-01, 2.722042e-02, 5.796302e-02, 1.219661e+00, 4.251100e-02, 9.106866e-01, 1.354733e-01, 7.91667…
0.000000e+00	7.311891e-01, 2.895321e+00, 1.410571e+00, 1.703929e+00, 1.774248e+00, 2.516421e+00, 9.463051e-01, 2.220161e+00, 2.218821e+00, 2.861610e+00, 2.261572e-01, 3.429507e+00, 2.677555e+00, 1.429103e+00, 7.848181e-01, 6.943050e-01, 1.400535e+00, 7.933046e-01, 1.805633e+00, 3.064824e+00, 2.739576e+00, 1.454042e+00, 1.447193e+00, 7.396194e-01, 7.387319e-01, 1.057092e+00, 2.120119e+00, 1.946227e-01, 1.26680…
2.000000e-01	1.040173e+00, 1.785193e+00, 1.016915e+00, 1.619915e+00, 1.295376e+00, 1.869598e+00, 9.840595e-01, 1.448422e+00, 1.374765e+00, 1.924697e+00, 1.394998e-01, 1.815482e+00, 1.577984e+00, 1.321871e+00, 8.695751e-01, 4.492160e-01, 1.003997e+00, 6.830329e-01, 1.423257e+00, 1.466613e+00, 2.254705e+00, 8.191084e-01, 8.141698e-01, 1.064373e+00, 6.167129e-01, 6.057392e-01, 1.601470e+00, 3.969386e-01, 1.16967…
4.000000e-01	9.981287e-01, 1.210042e+00, 1.063294e+00, 1.560862e+00, 1.015812e+00, 1.279447e+00, 1.220442e+00, 9.264999e-01, 6.213022e-01, 1.363437e+00, 9.917335e-02, 1.344462e+00, 1.053882e+00, 1.343322e+00, 8.053755e-01, 4.220290e-01, 6.783883e-01, 6.779123e-01, 7.889959e-01, 9.774945e-01, 1.568763e+00, 5.373251e-01, 7.020243e-01, 9.680889e-01, 8.497975e-01, 3.963077e-01, 1.473279e+00, 6.403981e-01, 8.98598…
6.000000e-01	6.463549e-01, 6.851200e-01, 7.777247e-01, 1.184137e+00, 7.093743e-01, 9.039991e-01, 6.650760e-01, 6.004139e-01, 3.883663e-01, 9.486375e-01, 2.323249e-01, 7.527928e-01, 4.525331e-01, 1.454078e+00, 8.459864e-01, 4.467335e-01, 5.360491e-01, 4.528977e-01, 7.156490e-01, 6.502620e-01, 9.783036e-01, 4.229045e-01, 4.994561e-01, 5.054570e-01, 8.293520e-01, 2.102948e-01, 1.126986e+00, 3.443402e-01, 7.46955…
8.000000e-01	4.864294e-01, 3.872755e-01, 5.815532e-01, 9.235197e-01, 6.787772e-01, 7.167779e-01, 5.379231e-01, 4.535973e-01, 2.139608e-01, 7.571489e-01, 5.278360e-01, 3.651890e-01, 3.415795e-01, 9.078686e-01, 8.916787e-01, 3.977370e-01, 3.310250e-01, 2.202580e-01, 5.575069e-01, 4.673940e-01, 7.234848e-01, 4.323723e-01, 4.279593e-01, 3.838737e-01, 8.794063e-01, 1.191698e-01, 9.304327e-01, 3.001975e-01, 7.16572…
1.000000e+00	2.868115e-01, 2.064603e-01, 7.561045e-01, 7.581949e-01, 6.679277e-01, 6.677939e-01, 4.277294e-01, 1.704547e-01, 1.070820e-01, 1.029729e+00, 6.206762e-01, 3.233593e-01, 1.635029e-01, 7.401928e-01, 8.104289e-01, 5.319686e-01, 2.467080e-01, 1.222427e-01, 6.275112e-01, 6.450485e-01, 6.498587e-01, 3.942817e-01, 3.300814e-01, 2.733511e-01, 8.622381e-01, 6.589924e-02, 1.010519e+00, 2.212245e-01, 6.43149…
1.200000e+00	1.834190e-01, 1.165797e-01, 7.195084e-01, 5.126674e-01, 6.275991e-01, 6.775036e-01, 2.893020e-01, 1.389858e-01, 7.085798e-02, 9.902012e-01, 8.546053e-01, 1.639648e-01, 1.145523e-01, 5.235662e-01, 9.236897e-01, 6.644044e-01, 1.685176e-01, 8.713689e-02, 5.407678e-01, 7.051442e-01, 3.378732e-01, 4.007884e-01, 2.143057e-01, 1.510195e-01, 1.078638e+00, 7.128693e-02, 1.011838e+00, 1.605429e-01, 7.78245…
1.400000e+00	1.535280e-01, 6.147073e-02, 5.280306e-01, 4.933205e-01, 6.915849e-01, 7.905425e-01, 2.056057e-01, 9.891333e-02, 4.280698e-02, 1.059141e+00, 9.027013e-01, 1.214328e-01, 6.131528e-02, 3.851483e-01, 8.574713e-01, 5.637591e-01, 9.028659e-02, 5.892248e-02, 6.088853e-01, 7.076830e-01, 2.014850e-01, 3.974641e-01, 1.453994e-01, 1.433598e-01, 1.070561e+00, 5.511746e-02, 1.080990e+00, 1.100024e-01, 6.73821…
1.600000e+00	6.752698e-02, 3.500354e-02, 7.065077e-01, 3.430627e-01, 6.551852e-01, 8.180761e-01, 1.306585e-01, 5.618371e-02, 2.312235e-02, 1.166390e+00, 1.040700e+00, 6.571072e-02, 2.775784e-02, 3.408249e-01, 9.516868e-01, 5.896233e-01, 6.982145e-02, 2.685464e-02, 5.696077e-01, 9.710942e-01, 1.372798e-01, 3.914102e-01, 9.905857e-02, 8.177300e-02, 1.141162e+00, 4.971421e-02, 9.379620e-01, 7.886139e-02, 7.03824…
1.800000e+00	4.928010e-02, 1.789777e-02, 6.414358e-01, 2.557731e-01, 6.205133e-01, 8.295403e-01, 9.437227e-02, 3.625953e-02, 1.208338e-02, 1.320080e+00, 1.010958e+00, 4.080260e-02, 1.965616e-02, 3.413600e-01, 8.105532e-01, 6.557293e-01, 4.699366e-02, 1.956106e-02, 6.280382e-01, 9.965754e-01, 9.266928e-02, 4.103880e-01, 9.170613e-02, 5.421389e-02, 1.092864e+00, 6.409457e-02, 1.030809e+00, 5.957790e-02, 7.99349…
2.000000e+00	4.261638e-02, 1.105843e-02, 7.242292e-01, 2.086823e-01, 5.961421e-01, 8.294139e-01, 8.148181e-02, 2.373825e-02, 9.698392e-03, 1.076048e+00, 9.976863e-01, 2.615118e-02, 1.113251e-02, 3.178702e-01, 1.037510e+00, 7.038373e-01, 3.015062e-02, 1.208468e-02, 5.675006e-01, 9.304170e-01, 4.665961e-02, 3.894535e-01, 6.224189e-02, 3.575175e-02, 1.267405e+00, 5.885149e-02, 1.001812e+00, 5.478214e-02, 7.84229…
0.000000e+00	1.753820e+00, 1.493736e+00, 8.090620e-01, 1.605570e+00, 2.433983e+00, 1.962288e+00, 8.700084e-01, 9.477174e-01, 1.827253e+00, 4.518139e-01, 2.309783e+00, 2.341218e+00, 2.482404e+00, 3.163791e+00, 8.542789e-01, 1.245086e+00, 1.011710e+00, 2.861129e+00, 1.976773e+00, 1.072721e+00, 1.293943e+00, 2.191797e+00, 1.729631e+00, 2.572974e+00, 2.854849e+00, 2.497506e+00, 2.612417e+00, 2.045591e+00, 2.64569…
2.000000e-01	1.944031e+00, 1.022745e+00, 3.987884e-01, 1.755833e+00, 1.614783e+00, 1.542768e+00, 9.543657e-01, 6.341832e-01, 1.600622e+00, 3.619430e-01, 1.672703e+00, 1.747462e+00, 2.001970e+00, 2.128541e+00, 5.868135e-01, 1.042240e+00, 6.991870e-01, 1.932429e+00, 1.202158e+00, 7.086459e-01, 1.021707e+00, 1.250672e+00, 1.504762e+00, 2.452689e+00, 2.242526e+00, 1.408730e+00, 1.644602e+00, 1.575103e+00, 1.39349…
4.000000e-01	1.475192e+00, 4.260833e-01, 3.047756e-01, 1.462169e+00, 8.476418e-01, 1.650138e+00, 8.910798e-01, 4.032854e-01, 9.876102e-01, 1.993962e-01, 1.389514e+00, 1.309627e+00, 1.303461e+00, 1.808673e+00, 9.488220e-01, 7.927592e-01, 6.023942e-01, 1.138557e+00, 5.976750e-01, 4.185015e-01, 1.068149e+00, 8.512660e-01, 1.629701e+00, 2.030352e+00, 1.866298e+00, 9.142673e-01, 1.023099e+00, 1.358330e+00, 8.86563…
6.000000e-01	1.309560e+00, 2.949176e-01, 1.602022e-01, 1.243426e+00, 8.892460e-01, 1.315223e+00, 8.331050e-01, 2.202323e-01, 9.511516e-01, 1.738034e-01, 1.295147e+00, 1.359427e+00, 1.332557e+00, 2.033351e+00, 8.004336e-01, 7.313349e-01, 6.352454e-01, 1.084856e+00, 2.966083e-01, 2.256279e-01, 7.622746e-01, 6.540686e-01, 1.575129e+00, 1.429388e+00, 1.218084e+00, 4.173162e-01, 7.369997e-01, 1.252491e+00, 6.11634…
8.000000e-01	1.297926e+00, 1.841623e-01, 1.018039e-01, 8.965735e-01, 6.686380e-01, 1.102314e+00, 7.241813e-01, 1.857013e-01, 7.919865e-01, 9.586545e-02, 1.323754e+00, 8.627903e-01, 7.908583e-01, 2.040378e+00, 9.256468e-01, 6.063318e-01, 4.742688e-01, 5.395054e-01, 2.136583e-01, 1.741909e-01, 8.090093e-01, 5.922377e-01, 1.515914e+00, 1.292063e+00, 1.626665e+00, 2.598045e-01, 5.009150e-01, 1.164715e+00, 5.46162…
1.000000e+00	1.080107e+00, 1.028838e-01, 6.083151e-02, 9.491233e-01, 8.403058e-01, 1.300602e+00, 4.312928e-01, 9.856541e-02, 7.315339e-01, 9.547533e-02, 1.390057e+00, 5.269247e-01, 7.715761e-01, 1.808781e+00, 8.606107e-01, 6.776301e-01, 3.465695e-01, 5.398364e-01, 2.157227e-01, 9.483991e-02, 6.143574e-01, 5.767283e-01, 1.470112e+00, 8.437391e-01, 1.549614e+00, 1.382410e-01, 5.011633e-01, 1.169191e+00, 5.65008…
1.200000e+00	5.547269e-01, 5.841432e-02, 4.646489e-02, 6.186065e-01, 5.995399e-01, 1.329547e+00, 2.721820e-01, 6.502311e-02, 4.891670e-01, 5.019724e-02, 9.950078e-01, 2.615675e-01, 4.198913e-01, 1.961507e+00, 8.304572e-01, 6.536443e-01, 3.106537e-01, 2.022398e-01, 2.969605e-01, 6.203134e-02, 3.526941e-01, 5.439102e-01, 1.498495e+00, 5.844265e-01, 1.510379e+00, 9.863628e-02, 5.301842e-01, 9.222262e-01, 6.36706…
1.400000e+00	4.746279e-01, 3.136203e-02, 4.266929e-02, 4.567484e-01, 6.229107e-01, 1.112615e+00, 1.956040e-01, 4.511305e-02, 3.308730e-01, 4.129969e-02, 9.414799e-01, 2.288796e-01, 2.686410e-01, 1.851449e+00, 8.834794e-01, 6.720228e-01, 2.276256e-01, 2.118209e-01, 4.446397e-01, 3.111168e-02, 2.620370e-01, 4.190764e-01, 1.521275e+00, 4.964870e-01, 1.534866e+00, 5.151074e-02, 6.719652e-01, 6.306667e-01, 4.44148…
1.600000e+00	2.706120e-01, 1.781586e-02, 7.430409e-02, 4.330924e-01, 7.602631e-01, 1.385102e+00, 1.527743e-01, 2.525360e-02, 1.374519e-01, 3.275232e-02, 1.128202e+00, 1.328512e-01, 1.555713e-01, 1.600898e+00, 9.641238e-01, 7.231632e-01, 1.498456e-01, 1.190493e-01, 4.732008e-01, 2.437090e-02, 1.588979e-01, 4.240530e-01, 1.143489e+00, 3.037693e-01, 1.277975e+00, 4.982297e-02, 8.022056e-01, 3.907266e-01, 6.96039…
1.800000e+00	1.925218e-01, 9.787190e-03, 1.312005e-01, 3.017524e-01, 6.161143e-01, 1.133773e+00, 1.070274e-01, 1.693980e-02, 8.553018e-02, 2.639548e-02, 1.111537e+00, 8.501104e-02, 8.597049e-02, 1.684760e+00, 1.167554e+00, 6.631848e-01, 8.596828e-02, 7.844295e-02, 4.436819e-01, 1.640825e-02, 8.867273e-02, 4.611784e-01, 1.142741e+00, 1.905671e-01, 1.468031e+00, 4.950953e-02, 7.242469e-01, 3.508999e-01, 7.27386…
2.000000e+00	1.121578e-01, 4.576088e-03, 2.368074e-01, 2.933736e-01, 4.804535e-01, 1.348068e+00, 7.365873e-02, 8.873854e-03, 5.292739e-02, 1.709414e-02, 1.032104e+00, 5.036965e-02, 5.740121e-02, 1.617976e+00, 1.048405e+00, 6.282041e-01, 6.733246e-02, 3.792894e-02, 5.815155e-01, 1.804653e-02, 8.817577e-02, 3.948083e-01, 1.235135e+00, 1.612240e-01, 1.352583e+00, 4.494501e-02, 8.116652e-01, 2.721197e-01, 6.15298…
0.000000e+00	5.214618e-01, 2.500100e+00, 3.217863e+00, 1.334493e+00, 2.286099e+00, 2.209487e+00, 1.480359e+00, 2.069980e+00, 1.117736e+00, 1.394331e-01, 2.417672e+00, 8.762649e-01, 1.770491e+00, 5.002897e-01, 1.532879e+00, 2.427533e+00, 7.866066e-01, 2.662691e+00, 9.226832e-01, 2.702561e+00, 1.222769e+00, 8.080823e-01, 1.026490e+00, 9.029387e-02, 2.174063e+00, 8.318216e-01, 3.694379e-01, 2.594548e+00, 4.59160…
2.000000e-01	8.452784e-01, 1.545192e+00, 1.808984e+00, 1.289524e+00, 1.246445e+00, 2.258222e+00, 1.174885e+00, 1.446918e+00, 7.737032e-01, 4.718962e-01, 1.628854e+00, 1.048371e+00, 1.020489e+00, 9.511997e-01, 1.355614e+00, 2.319506e+00, 5.486944e-01, 1.829424e+00, 8.698524e-01, 1.895733e+00, 9.293086e-01, 6.344518e-01, 1.302084e+00, 3.643694e-01, 2.240823e+00, 8.255613e-01, 4.807427e-01, 2.004381e+00, 2.49405…
4.000000e-01	4.553639e-01, 1.104042e+00, 1.482909e+00, 8.739219e-01, 7.654125e-01, 1.694425e+00, 7.160869e-01, 7.842431e-01, 7.815329e-01, 5.166727e-01, 1.030830e+00, 9.654106e-01, 5.778838e-01, 1.111195e+00, 8.100326e-01, 1.254467e+00, 3.979186e-01, 1.371282e+00, 6.650330e-01, 1.252144e+00, 6.059861e-01, 5.789945e-01, 1.408359e+00, 2.782299e-01, 1.605375e+00, 8.297657e-01, 6.684639e-01, 1.726758e+00, 1.76259…
6.000000e-01	3.478949e-01, 6.027672e-01, 1.120115e+00, 6.936530e-01, 4.723254e-01, 1.719567e+00, 3.940936e-01, 5.033003e-01, 4.762215e-01, 4.516544e-01, 9.411540e-01, 7.896020e-01, 3.497147e-01, 1.082053e+00, 7.010484e-01, 1.005623e+00, 2.941079e-01, 6.077317e-01, 6.937094e-01, 9.469239e-01, 5.762918e-01, 4.967280e-01, 1.359435e+00, 1.880035e-01, 2.052833e+00, 5.451968e-01, 7.809297e-01, 1.317059e+00, 2.95329…
8.000000e-01	2.554909e-01, 3.912992e-01, 1.059459e+00, 6.831368e-01, 4.113255e-01, 1.290374e+00, 3.586752e-01, 3.335718e-01, 3.405726e-01, 2.938154e-01, 8.837693e-01, 4.902688e-01, 1.826276e-01, 1.534921e+00, 7.031394e-01, 1.138158e+00, 1.492816e-01, 3.878163e-01, 7.321488e-01, 5.376264e-01, 3.985710e-01, 5.262541e-01, 1.198575e+00, 1.434248e-01, 1.747123e+00, 4.066162e-01, 8.479473e-01, 8.568361e-01, 5.20214…
1.000000e+00	1.575330e-01, 1.963213e-01, 8.367553e-01, 5.783026e-01, 4.620623e-01, 1.551568e+00, 2.309937e-01, 2.395017e-01, 1.890030e-01, 2.743066e-01, 1.060146e+00, 3.205767e-01, 1.047033e-01, 1.585980e+00, 6.947319e-01, 8.545064e-01, 8.243043e-02, 2.258086e-01, 5.809581e-01, 3.907511e-01, 2.408647e-01, 4.851784e-01, 1.222986e+00, 8.513428e-02, 1.462512e+00, 2.707619e-01, 8.444524e-01, 6.232734e-01, 5.77449…
1.200000e+00	8.581360e-02, 1.147787e-01, 8.935230e-01, 4.413159e-01, 4.238549e-01, 1.463603e+00, 1.842355e-01, 1.268432e-01, 1.234255e-01, 1.729205e-01, 9.393071e-01, 1.627244e-01, 5.984837e-02, 1.480234e+00, 6.578767e-01, 7.842130e-01, 6.630879e-02, 1.238980e-01, 5.488338e-01, 2.416984e-01, 1.746893e-01, 4.549653e-01, 1.049044e+00, 5.977299e-02, 1.561886e+00, 2.100868e-01, 1.034241e+00, 4.486082e-01, 6.35119…
1.400000e+00	5.839488e-02, 5.550424e-02, 6.366444e-01, 3.394412e-01, 5.212910e-01, 1.482834e+00, 1.132711e-01, 8.026875e-02, 7.273044e-02, 1.191116e-01, 1.078278e+00, 1.300849e-01, 3.077537e-02, 1.459851e+00, 7.050035e-01, 6.737342e-01, 4.593874e-02, 8.276598e-02, 6.006683e-01, 1.404051e-01, 1.066027e-01, 4.550926e-01, 9.174104e-01, 4.107827e-02, 1.625253e+00, 1.746926e-01, 9.941450e-01, 4.102778e-01, 4.62113…
1.600000e+00	4.912178e-02, 2.671207e-02, 8.208218e-01, 3.003874e-01, 5.612938e-01, 1.353765e+00, 8.978585e-02, 5.093545e-02, 4.100383e-02, 9.617812e-02, 1.053169e+00, 7.094423e-02, 1.659859e-02, 1.518943e+00, 7.941836e-01, 8.596402e-01, 2.655801e-02, 4.838482e-02, 6.009911e-01, 1.048120e-01, 8.222085e-02, 4.446322e-01, 9.094523e-01, 2.937988e-02, 1.611398e+00, 1.354971e-01, 8.674300e-01, 2.420517e-01, 6.81734…
1.800000e+00	2.832548e-02, 1.666301e-02, 6.756868e-01, 2.488036e-01, 5.489151e-01, 1.385861e+00, 3.899979e-02, 3.304213e-02, 2.623394e-02, 7.061244e-02, 1.163681e+00, 4.978916e-02, 9.167871e-03, 1.682108e+00, 7.217395e-01, 7.210250e-01, 1.950296e-02, 2.851744e-02, 4.688703e-01, 6.816994e-02, 5.727938e-02, 4.746317e-01, 9.032527e-01, 1.790015e-02, 1.440979e+00, 8.145311e-02, 8.745034e-01, 1.944275e-01, 7.24277…
2.000000e+00	2.014923e-02, 1.065891e-02, 5.963771e-01, 1.919314e-01, 5.674805e-01, 1.238182e+00, 3.529280e-02, 1.691430e-02, 1.597818e-02, 6.006987e-02, 1.004515e+00, 2.348049e-02, 5.617456e-03, 1.630160e+00, 9.973615e-01, 6.444514e-01, 1.477846e-02, 1.699297e-02, 5.923262e-01, 4.910519e-02, 3.503548e-02, 3.711208e-01, 8.737320e-01, 1.444664e-02, 1.368181e+00, 6.916628e-02, 9.157754e-01, 1.531886e-01, 6.62403…
0.000000e+00	2.110983e+00, 2.493117e+00, 1.828036e+00, 1.705359e+00, 1.373176e+00, 1.865887e+00, 9.384908e-01, 2.235287e+00, 1.919919e+00, 1.951608e+00, 1.889686e+00, 2.037021e+00, 2.504081e-01, 2.183283e+00, 1.940640e+00, 1.867308e+00, 1.540928e+00, 5.572257e-01, 2.574640e+00, 1.989503e+00, 2.207548e+00, 6.284732e-01, 1.386681e+00, 1.212885e+00, 2.117619e+00, 2.125278e+00, 1.323605e+00, 1.128157e+00, 1.15559…
2.000000e-01	1.232682e+00, 1.269935e+00, 1.130860e+00, 1.692383e+00, 9.345616e-01, 1.640506e+00, 4.671853e-01, 1.516482e+00, 1.106192e+00, 1.444350e+00, 1.227232e+00, 1.653029e+00, 3.176878e-01, 2.199063e+00, 1.182540e+00, 1.667083e+00, 1.153197e+00, 2.979577e-01, 1.535048e+00, 1.232496e+00, 1.590072e+00, 3.545028e-01, 1.462670e+00, 1.076332e+00, 1.792508e+00, 1.182599e+00, 7.999897e-01, 1.201271e+00, 8.14804…
4.000000e-01	9.021500e-01, 1.108092e+00, 7.064076e-01, 1.669195e+00, 4.944515e-01, 1.276244e+00, 3.885701e-01, 1.039607e+00, 1.292102e+00, 1.006717e+00, 7.588234e-01, 8.366391e-01, 2.538530e-01, 1.718394e+00, 8.884803e-01, 1.069025e+00, 9.368985e-01, 2.157407e-01, 8.716219e-01, 7.238945e-01, 1.199699e+00, 2.310269e-01, 1.680772e+00, 5.638210e-01, 1.651417e+00, 6.871870e-01, 6.433148e-01, 1.133363e+00, 7.86189…
6.000000e-01	5.699780e-01, 5.789997e-01, 5.457587e-01, 1.091645e+00, 4.589327e-01, 1.571856e+00, 2.302189e-01, 6.411404e-01, 1.149286e+00, 5.845931e-01, 7.102522e-01, 5.339046e-01, 1.820526e-01, 1.898872e+00, 6.886066e-01, 1.131854e+00, 4.285851e-01, 1.086452e-01, 8.540505e-01, 5.137287e-01, 9.143590e-01, 2.637515e-01, 1.402738e+00, 3.762699e-01, 1.631330e+00, 3.855478e-01, 7.759811e-01, 1.135910e+00, 7.68112…
8.000000e-01	4.348775e-01, 3.632559e-01, 4.164353e-01, 7.859345e-01, 3.613975e-01, 1.556924e+00, 1.896079e-01, 3.831779e-01, 8.246438e-01, 3.725008e-01, 7.056559e-01, 3.189062e-01, 1.075441e-01, 1.493609e+00, 9.327784e-01, 9.396900e-01, 3.460341e-01, 6.584561e-02, 8.204653e-01, 3.128688e-01, 5.878851e-01, 2.856344e-01, 1.406132e+00, 2.866719e-01, 1.429213e+00, 2.585199e-01, 8.636573e-01, 1.277756e+00, 6.44310…
1.000000e+00	2.662270e-01, 1.662107e-01, 4.713525e-01, 7.416455e-01, 4.632468e-01, 1.454975e+00, 1.299074e-01, 2.108481e-01, 5.346929e-01, 3.066717e-01, 8.261194e-01, 1.939233e-01, 6.594743e-02, 1.548958e+00, 6.074707e-01, 7.614288e-01, 2.506912e-01, 3.657234e-02, 6.600514e-01, 1.862627e-01, 4.039561e-01, 3.046098e-01, 1.403295e+00, 2.108305e-01, 1.552107e+00, 1.897798e-01, 8.087242e-01, 9.001689e-01, 6.66960…
1.200000e+00	1.410789e-01, 1.021776e-01, 4.805566e-01, 6.679169e-01, 5.234473e-01, 1.196491e+00, 1.008104e-01, 1.663174e-01, 3.328194e-01, 2.102374e-01, 1.029671e+00, 1.355109e-01, 2.366514e-02, 1.660838e+00, 7.858196e-01, 7.468885e-01, 1.361583e-01, 2.364721e-02, 5.675360e-01, 1.032180e-01, 2.317928e-01, 3.722592e-01, 1.501804e+00, 1.414249e-01, 1.551689e+00, 1.452290e-01, 8.153864e-01, 6.481783e-01, 7.33211…
1.400000e+00	1.116750e-01, 5.381280e-02, 4.549700e-01, 4.409723e-01, 5.823557e-01, 1.299687e+00, 5.544138e-02, 9.822113e-02, 2.074368e-01, 1.618326e-01, 1.021767e+00, 7.146243e-02, 1.876566e-02, 1.517321e+00, 8.366838e-01, 8.104398e-01, 9.639267e-02, 1.414226e-02, 6.122440e-01, 5.897978e-02, 1.651425e-01, 4.570269e-01, 1.484357e+00, 1.182199e-01, 1.231805e+00, 1.146869e-01, 8.633043e-01, 5.361034e-01, 6.54571…
1.600000e+00	6.261805e-02, 3.202642e-02, 3.826119e-01, 3.590344e-01, 6.284573e-01, 1.373037e+00, 3.998886e-02, 6.059296e-02, 1.223186e-01, 1.195967e-01, 9.394605e-01, 5.961740e-02, 1.055197e-02, 1.546159e+00, 8.930008e-01, 6.602714e-01, 7.250397e-02, 9.590358e-03, 6.178677e-01, 4.365922e-02, 1.043134e-01, 3.532315e-01, 1.028671e+00, 6.745581e-02, 1.409690e+00, 9.060055e-02, 9.678890e-01, 3.217955e-01, 7.79080…
1.800000e+00	5.070483e-02, 1.847777e-02, 5.180167e-01, 2.606687e-01, 5.891702e-01, 9.739468e-01, 3.117194e-02, 3.718643e-02, 7.095354e-02, 1.066059e-01, 1.130003e+00, 3.308941e-02, 6.562765e-03, 1.545304e+00, 1.003047e+00, 5.925594e-01, 4.780678e-02, 5.369484e-03, 6.253508e-01, 2.927145e-02, 7.177818e-02, 3.488896e-01, 1.222354e+00, 4.041191e-02, 1.290940e+00, 9.185030e-02, 8.422535e-01, 2.145605e-01, 7.03267…
2.000000e+00	3.259126e-02, 9.450279e-03, 4.800057e-01, 2.715107e-01, 5.968495e-01, 1.042559e+00, 2.372048e-02, 2.394947e-02, 3.438434e-02, 5.466071e-02, 1.235420e+00, 2.084489e-02, 3.352953e-03, 1.880558e+00, 9.128581e-01, 6.279282e-01, 3.132700e-02, 4.867663e-03, 6.799528e-01, 2.819782e-02, 4.694009e-02, 4.073263e-01, 1.243348e+00, 2.978836e-02, 1.122143e+00, 5.915444e-02, 1.022881e+00, 1.769706e-01, 5.76366…
0.000000e+00	9.630843e-01, 7.432667e-01, 1.507948e+00, 1.714420e+00, 1.342265e+00, 2.337354e-01, 1.019503e+00, 4.631769e-01, 7.268350e-02, 2.463655e+00, 2.946371e+00, 2.711694e+00, 2.353774e-01, 2.089209e+00, 1.804934e+00, 2.474720e+00, 7.740184e-01, 1.014952e+00, 1.644516e+00, 2.179581e+00, 7.486315e-01, 2.430468e+00, 7.775087e-01, 1.967781e+00, 1.489482e+00, 2.103886e+00, 2.518756e+00, 2.562533e+00, 2.37176…
2.000000e-01	6.971097e-01, 5.524734e-01, 1.259203e+00, 1.513529e+00, 8.360417e-01, 5.909051e-01, 9.893840e-01, 3.035102e-01, 3.864436e-01, 1.644608e+00, 2.024008e+00, 2.075314e+00, 3.868544e-01, 1.093027e+00, 1.425019e+00, 1.760205e+00, 3.422954e-01, 6.921666e-01, 1.144076e+00, 1.496956e+00, 8.454643e-01, 1.596781e+00, 6.806657e-01, 1.171360e+00, 1.339114e+00, 1.304540e+00, 1.771504e+00, 2.212775e+00, 1.47440…
4.000000e-01	5.081267e-01, 2.409443e-01, 7.724560e-01, 1.611463e+00, 4.577454e-01, 6.218565e-01, 8.861634e-01, 2.339497e-01, 4.625189e-01, 1.466894e+00, 1.882899e+00, 1.075844e+00, 3.102753e-01, 8.716507e-01, 1.150165e+00, 1.320084e+00, 3.443215e-01, 4.218450e-01, 8.819569e-01, 1.033091e+00, 8.144757e-01, 8.408539e-01, 5.737515e-01, 8.031678e-01, 1.139568e+00, 9.127524e-01, 1.635612e+00, 1.925044e+00, 1.09936…
6.000000e-01	3.572653e-01, 1.522281e-01, 1.037061e+00, 1.186434e+00, 2.838163e-01, 6.576894e-01, 8.845319e-01, 1.387623e-01, 5.015202e-01, 1.345661e+00, 1.682509e+00, 8.767190e-01, 1.951552e-01, 6.222226e-01, 9.305006e-01, 1.237784e+00, 2.373179e-01, 2.786855e-01, 7.948202e-01, 6.235390e-01, 5.840180e-01, 6.256354e-01, 4.941735e-01, 5.022526e-01, 8.434530e-01, 9.270688e-01, 1.384063e+00, 1.691831e+00, 9.56565…
8.000000e-01	2.036327e-01, 8.212694e-02, 7.528203e-01, 1.043794e+00, 3.708805e-01, 6.186373e-01, 6.126875e-01, 7.661940e-02, 3.926926e-01, 1.387513e+00, 1.334621e+00, 4.235296e-01, 1.412932e-01, 4.973857e-01, 7.737932e-01, 8.007841e-01, 1.659687e-01, 1.216734e-01, 7.454658e-01, 8.687747e-01, 4.219445e-01, 5.921566e-01, 3.051420e-01, 3.730856e-01, 1.031575e+00, 6.197992e-01, 1.332424e+00, 1.077586e+00, 9.38618…
1.000000e+00	1.048551e-01, 4.326288e-02, 9.346636e-01, 8.836811e-01, 4.575941e-01, 5.935232e-01, 4.273675e-01, 5.623118e-02, 2.027762e-01, 1.344054e+00, 1.349110e+00, 3.147666e-01, 6.837560e-02, 4.230140e-01, 7.497019e-01, 9.374839e-01, 8.871783e-02, 8.182044e-02, 7.155845e-01, 8.770353e-01, 2.686648e-01, 4.594491e-01, 2.594242e-01, 2.695818e-01, 9.449930e-01, 4.960431e-01, 1.070741e+00, 8.512771e-01, 7.79770…
1.200000e+00	9.996068e-02, 2.357730e-02, 6.478746e-01, 5.770437e-01, 5.108710e-01, 5.578931e-01, 3.648124e-01, 2.518067e-02, 1.421938e-01, 1.352064e+00, 1.325353e+00, 2.029426e-01, 4.876669e-02, 3.139655e-01, 7.625341e-01, 6.994801e-01, 5.374699e-02, 4.950034e-02, 6.668930e-01, 1.076969e+00, 1.663139e-01, 4.521521e-01, 2.053435e-01, 1.669842e-01, 1.031443e+00, 4.204289e-01, 1.083496e+00, 5.308630e-01, 8.21867…
1.400000e+00	4.986817e-02, 1.343651e-02, 6.706915e-01, 6.124657e-01, 6.396985e-01, 5.774516e-01, 2.002149e-01, 1.580198e-02, 7.986115e-02, 1.285463e+00, 9.904539e-01, 1.158881e-01, 3.085582e-02, 2.185334e-01, 7.668697e-01, 7.052049e-01, 4.039277e-02, 3.141591e-02, 6.445014e-01, 1.001281e+00, 1.311469e-01, 4.220787e-01, 1.582798e-01, 1.019740e-01, 1.060870e+00, 2.514846e-01, 1.087175e+00, 4.678456e-01, 6.88097…
1.600000e+00	4.036001e-02, 8.288407e-03, 7.650043e-01, 4.848799e-01, 5.396179e-01, 6.706114e-01, 1.432588e-01, 1.216036e-02, 5.108443e-02, 1.342663e+00, 1.215690e+00, 6.922852e-02, 1.881987e-02, 2.239695e-01, 8.254715e-01, 6.366307e-01, 2.310790e-02, 1.915845e-02, 6.472320e-01, 8.704769e-01, 7.936310e-02, 4.057534e-01, 1.087851e-01, 8.904050e-02, 1.013316e+00, 2.007500e-01, 9.688893e-01, 2.872839e-01, 7.72300…
1.800000e+00	2.657181e-02, 4.251040e-03, 7.107552e-01, 4.283538e-01, 6.246688e-01, 7.429159e-01, 1.096398e-01, 7.643502e-03, 3.272034e-02, 1.025265e+00, 1.086802e+00, 3.751486e-02, 7.929647e-03, 1.843453e-01, 8.086814e-01, 6.971918e-01, 1.398082e-02, 1.153651e-02, 5.739652e-01, 1.165424e+00, 5.505015e-02, 4.843924e-01, 7.848852e-02, 5.540818e-02, 1.022907e+00, 1.391072e-01, 1.113734e+00, 1.976877e-01, 6.73127…
2.000000e+00	1.935745e-02, 1.977755e-03, 7.207410e-01, 2.575450e-01, 6.157626e-01, 9.053902e-01, 7.350448e-02, 4.226185e-03, 1.577376e-02, 1.285003e+00, 1.199486e+00, 2.948893e-02, 5.245188e-03, 2.182127e-01, 9.379080e-01, 6.288341e-01, 1.251191e-02, 7.580031e-03, 6.643500e-01, 1.097918e+00, 3.595522e-02, 4.317572e-01, 5.502043e-02, 3.631020e-02, 1.369277e+00, 1.367224e-01, 8.944443e-01, 1.477569e-01, 6.05962…
0.000000e+00	1.660809e+00, 4.725644e-01, 1.870812e+00, 2.333592e+00, 6.363823e-01, 2.513638e+00, 2.655667e-01, 2.746767e+00, 1.272384e+00, 8.100390e-01, 1.855266e+00, 1.738943e+00, 2.206359e+00, 3.147104e-01, 5.631248e-01, 2.581267e-01, 3.171464e+00, 1.898686e+00, 1.023922e+00, 3.041922e-01, 5.184736e-01, 1.891355e+00, 3.236109e-01, 7.388161e-02, 2.749562e+00, 2.780379e+00, 2.890606e+00, 1.812484e+00, 7.25176…
2.000000e-01	2.097718e+00, 2.867506e-01, 1.066080e+00, 2.051071e+00, 6.289926e-01, 2.295143e+00, 5.242428e-01, 1.835970e+00, 1.016079e+00, 9.839253e-01, 2.018001e+00, 1.838768e+00, 1.123951e+00, 7.796885e-01, 8.308968e-01, 3.494966e-01, 1.617341e+00, 1.288559e+00, 5.299527e-01, 5.309099e-01, 6.738401e-01, 1.279151e+00, 4.182950e-01, 3.921667e-01, 2.504307e+00, 1.372427e+00, 1.950761e+00, 1.501412e+00, 4.08220…
4.000000e-01	1.352349e+00, 1.557228e-01, 6.316854e-01, 1.823067e+00, 7.230869e-01, 1.847162e+00, 5.899306e-01, 1.369977e+00, 7.330510e-01, 9.786629e-01, 1.251372e+00, 1.366807e+00, 7.642834e-01, 1.120576e+00, 8.691455e-01, 4.471833e-01, 1.292842e+00, 8.884151e-01, 2.970183e-01, 6.930094e-01, 7.195398e-01, 1.097325e+00, 3.487724e-01, 3.192656e-01, 2.457431e+00, 7.968507e-01, 1.230414e+00, 1.635839e+00, 3.49457…
6.000000e-01	9.551898e-01, 8.418552e-02, 4.532066e-01, 1.600214e+00, 5.873004e-01, 1.995910e+00, 4.023535e-01, 9.254558e-01, 8.031354e-01, 8.457444e-01, 1.362716e+00, 9.111617e-01, 3.443194e-01, 1.475406e+00, 8.406328e-01, 6.398028e-01, 9.414844e-01, 5.663144e-01, 2.425584e-01, 5.191826e-01, 6.867113e-01, 6.461625e-01, 4.934042e-01, 2.542324e-01, 2.056790e+00, 4.467467e-01, 1.017662e+00, 1.299921e+00, 5.06166…
8.000000e-01	7.187196e-01, 5.084530e-02, 2.688541e-01, 1.409092e+00, 7.284658e-01, 1.351558e+00, 2.965393e-01, 7.450960e-01, 6.984095e-01, 6.538464e-01, 1.093929e+00, 5.108740e-01, 2.030293e-01, 1.310826e+00, 9.060104e-01, 5.778962e-01, 6.907140e-01, 3.089891e-01, 3.631491e-01, 3.539432e-01, 5.152532e-01, 6.232797e-01, 5.341163e-01, 1.828394e-01, 1.619575e+00, 2.838136e-01, 7.934257e-01, 1.042730e+00, 5.22605…
1.000000e+00	4.064036e-01, 2.836162e-02, 2.037967e-01, 8.148711e-01, 5.651173e-01, 1.490576e+00, 2.109761e-01, 3.470636e-01, 5.428506e-01, 4.317609e-01, 8.068933e-01, 3.165227e-01, 1.382658e-01, 1.620417e+00, 9.337838e-01, 5.941708e-01, 4.215129e-01, 1.642019e-01, 4.585986e-01, 1.997859e-01, 3.180690e-01, 5.005480e-01, 6.893178e-01, 1.070778e-01, 1.659396e+00, 1.410944e-01, 1.002209e+00, 7.587302e-01, 5.49824…
1.200000e+00	2.724455e-01, 1.352457e-02, 2.494132e-01, 6.992343e-01, 5.806607e-01, 1.413349e+00, 1.783620e-01, 2.800410e-01, 3.128544e-01, 3.092719e-01, 1.270113e+00, 1.974720e-01, 7.214927e-02, 1.359783e+00, 9.008600e-01, 6.142658e-01, 3.067917e-01, 1.048307e-01, 5.564723e-01, 1.372954e-01, 2.174971e-01, 5.263872e-01, 6.909771e-01, 8.125718e-02, 1.399546e+00, 9.024312e-02, 8.852122e-01, 5.408769e-01, 5.57350…
1.400000e+00	2.138936e-01, 1.082827e-02, 2.401190e-01, 5.941669e-01, 5.936592e-01, 1.282442e+00, 1.083658e-01, 1.665610e-01, 2.228414e-01, 2.086423e-01, 1.212325e+00, 1.195274e-01, 4.006519e-02, 1.286237e+00, 9.033523e-01, 5.967234e-01, 1.794750e-01, 6.488439e-02, 4.423359e-01, 8.683732e-02, 1.286827e-01, 4.560586e-01, 7.270735e-01, 3.850412e-02, 1.842214e+00, 6.011803e-02, 8.073749e-01, 4.313034e-01, 5.84602…
1.600000e+00	1.073404e-01, 5.715151e-03, 3.853188e-01, 4.010111e-01, 6.834102e-01, 1.359613e+00, 8.527470e-02, 9.342999e-02, 1.358195e-01, 1.367256e-01, 1.053963e+00, 9.582929e-02, 2.425790e-02, 1.495163e+00, 9.350150e-01, 6.393722e-01, 1.115253e-01, 4.096290e-02, 5.524030e-01, 7.354659e-02, 9.688680e-02, 4.734022e-01, 8.498204e-01, 3.494319e-02, 1.701770e+00, 6.028021e-02, 9.880310e-01, 3.219596e-01, 6.87811…
1.800000e+00	8.902108e-02, 2.531398e-03, 3.705328e-01, 4.108842e-01, 4.994139e-01, 1.394979e+00, 5.031558e-02, 6.040064e-02, 7.767679e-02, 1.175183e-01, 9.575333e-01, 5.492760e-02, 1.084021e-02, 1.554767e+00, 8.927726e-01, 6.378715e-01, 8.338987e-02, 2.225213e-02, 6.365003e-01, 4.515891e-02, 5.700556e-02, 4.892494e-01, 9.062599e-01, 2.607899e-02, 1.568616e+00, 4.499871e-02, 8.240474e-01, 2.349974e-01, 6.83225…
2.000000e+00	5.501566e-02, 1.366609e-03, 3.683474e-01, 3.336646e-01, 5.307647e-01, 1.423875e+00, 4.542423e-02, 4.560851e-02, 4.524706e-02, 1.029616e-01, 1.182000e+00, 3.506366e-02, 7.578074e-03, 1.402208e+00, 9.220501e-01, 7.055219e-01, 5.589189e-02, 1.527665e-02, 6.084689e-01, 3.008921e-02, 4.068476e-02, 4.654546e-01, 6.691440e-01, 1.894127e-02, 1.192408e+00, 5.499596e-02, 1.051309e+00, 1.595707e-01, 7.16105…
0.000000e+00	1.104759e+00, 6.031257e-01, 9.482927e-01, 8.560353e-01, 2.087758e+00, 1.442156e+00, 2.552140e+00, 1.002130e+00, 8.593849e-01, 2.531695e+00, 6.273991e-01, 8.319121e-01, 4.586992e-01, 2.614842e+00, 1.576046e+00, 4.593081e-01, 1.493637e+00, 3.427907e-01, 6.950354e-01, 2.452955e+00, 5.191933e-02, 4.954931e-01, 2.028524e+00, 2.885481e+00, 9.689742e-01, 1.336879e+00, 2.490290e+00, 4.298369e-01, 2.47014…
2.000000e-01	5.108631e-01, 3.449408e-01, 9.947331e-01, 1.072238e+00, 1.450680e+00, 9.182650e-01, 1.861562e+00, 7.817204e-01, 5.654713e-01, 1.657177e+00, 7.627624e-01, 5.518570e-01, 6.364906e-01, 1.711625e+00, 1.462829e+00, 2.504708e-01, 9.716603e-01, 2.169196e-01, 6.324158e-01, 1.591748e+00, 5.428866e-02, 3.304289e-01, 1.707729e+00, 1.714084e+00, 8.275692e-01, 1.440781e+00, 1.931826e+00, 4.032366e-01, 1.54141…
4.000000e-01	4.189040e-01, 1.951614e-01, 8.411759e-01, 9.347988e-01, 1.074209e+00, 7.536246e-01, 1.809509e+00, 7.061616e-01, 3.198034e-01, 1.134229e+00, 8.077522e-01, 2.804094e-01, 5.677474e-01, 1.455760e+00, 1.229039e+00, 2.145857e-01, 6.930163e-01, 1.548376e-01, 5.734365e-01, 9.578680e-01, 4.510328e-02, 4.128196e-01, 1.169824e+00, 1.189737e+00, 6.161257e-01, 1.207222e+00, 1.886587e+00, 3.659173e-01, 1.30634…
6.000000e-01	3.235855e-01, 1.112803e-01, 6.817215e-01, 1.039700e+00, 8.274683e-01, 4.860652e-01, 1.692190e+00, 3.584992e-01, 1.765678e-01, 9.522087e-01, 8.365651e-01, 1.822827e-01, 5.881965e-01, 9.585307e-01, 1.139398e+00, 1.278894e-01, 4.557905e-01, 1.235605e-01, 6.302219e-01, 5.985279e-01, 3.033997e-02, 4.088694e-01, 7.689584e-01, 8.409304e-01, 4.954589e-01, 9.822423e-01, 1.456745e+00, 2.673440e-01, 1.19913…
8.000000e-01	2.374324e-01, 5.920044e-02, 8.354048e-01, 1.032187e+00, 7.221898e-01, 4.139498e-01, 1.058094e+00, 1.923856e-01, 1.046761e-01, 7.809149e-01, 1.059185e+00, 1.089640e-01, 4.058042e-01, 8.849375e-01, 9.755316e-01, 9.567849e-02, 2.401823e-01, 8.689245e-02, 5.170272e-01, 6.434461e-01, 1.841476e-02, 4.369019e-01, 5.424108e-01, 5.952884e-01, 6.293246e-01, 8.062566e-01, 1.712428e+00, 1.745926e-01, 7.18215…
1.000000e+00	1.418246e-01, 2.952893e-02, 5.726191e-01, 6.921536e-01, 6.810677e-01, 3.192903e-01, 9.161319e-01, 1.253899e-01, 5.135114e-02, 9.561415e-01, 8.178971e-01, 6.068735e-02, 2.315409e-01, 6.205892e-01, 1.163572e+00, 1.884168e-01, 1.476699e-01, 4.845333e-02, 5.175869e-01, 7.253663e-01, 1.407003e-02, 4.370348e-01, 3.980166e-01, 4.155112e-01, 7.521277e-01, 4.476331e-01, 1.143385e+00, 1.541296e-01, 8.63630…
1.200000e+00	8.967580e-02, 1.938670e-02, 6.212449e-01, 4.573890e-01, 6.643137e-01, 3.083712e-01, 4.409262e-01, 7.733004e-02, 3.346616e-02, 9.327486e-01, 9.954385e-01, 4.220217e-02, 1.099240e-01, 3.902063e-01, 8.683369e-01, 3.798632e-01, 9.345733e-02, 2.363182e-02, 5.504443e-01, 8.502438e-01, 1.011627e-02, 3.698687e-01, 3.343975e-01, 2.009286e-01, 8.400596e-01, 3.219098e-01, 1.014882e+00, 1.043955e-01, 6.83237…
1.400000e+00	4.695574e-02, 1.036719e-02, 6.325018e-01, 5.139676e-01, 5.948628e-01, 3.454570e-01, 4.864614e-01, 5.556173e-02, 2.026682e-02, 1.124220e+00, 1.187362e+00, 2.641455e-02, 7.047299e-02, 3.187721e-01, 1.258970e+00, 5.044879e-01, 6.381737e-02, 1.601626e-02, 6.180463e-01, 8.457289e-01, 5.496997e-03, 4.148508e-01, 2.500949e-01, 1.567041e-01, 9.217832e-01, 2.192314e-01, 1.134135e+00, 7.141505e-02, 7.20783…
1.600000e+00	3.541522e-02, 4.264534e-03, 6.962549e-01, 3.917388e-01, 6.706695e-01, 3.902761e-01, 2.512050e-01, 3.097645e-02, 1.078950e-02, 1.410097e+00, 1.118539e+00, 1.569591e-02, 3.061833e-02, 2.335873e-01, 9.124727e-01, 5.454098e-01, 3.987642e-02, 1.069234e-02, 6.048236e-01, 7.627103e-01, 4.932718e-03, 4.483813e-01, 1.738780e-01, 1.230924e-01, 9.844269e-01, 1.463556e-01, 1.013114e+00, 5.412753e-02, 4.92806…
1.800000e+00	2.647759e-02, 2.464306e-03, 6.592574e-01, 3.478583e-01, 5.858233e-01, 4.869740e-01, 2.284648e-01, 1.959958e-02, 8.369388e-03, 1.325157e+00, 1.186928e+00, 1.027594e-02, 2.235165e-02, 1.825231e-01, 9.575652e-01, 5.749331e-01, 3.706499e-02, 5.587561e-03, 6.219004e-01, 7.472519e-01, 3.294016e-03, 3.658554e-01, 1.172926e-01, 7.411978e-02, 1.080476e+00, 1.133526e-01, 8.313599e-01, 3.758022e-02, 7.21289…
2.000000e+00	1.768892e-02, 1.353740e-03, 8.374312e-01, 2.242379e-01, 6.456248e-01, 6.823912e-01, 1.282429e-01, 1.313392e-02, 4.183271e-03, 1.215013e+00, 1.147461e+00, 6.914335e-03, 1.294884e-02, 1.230644e-01, 1.140775e+00, 5.721085e-01, 2.062755e-02, 4.901891e-03, 6.214667e-01, 1.113256e+00, 2.699837e-03, 4.328692e-01, 1.060180e-01, 6.706769e-02, 1.182434e+00, 1.203483e-01, 9.538147e-01, 3.435634e-02, 6.94338…
0.000000e+00	8.419196e-01, 1.464399e+00, 2.785833e+00, 7.433407e-01, 1.485730e-01, 1.852195e+00, 7.230028e-01, 2.935432e+00, 2.882870e+00, 1.613840e+00, 2.683035e+00, 8.997121e-01, 3.315785e-01, 3.211567e+00, 1.471334e+00, 1.525192e+00, 2.008616e+00, 2.278028e+00, 1.769238e+00, 2.959668e+00, 2.130110e+00, 1.388905e+00, 2.231672e+00, 2.377649e+00, 1.992787e+00, 3.030914e-01, 5.097549e-01, 2.022277e+00, 1.11431…
2.000000e-01	6.008364e-01, 9.164113e-01, 1.611970e+00, 5.256969e-01, 1.088659e-01, 1.483803e+00, 6.200439e-01, 1.501661e+00, 2.216037e+00, 9.996679e-01, 1.471556e+00, 1.070042e+00, 5.798718e-01, 2.346076e+00, 8.554847e-01, 1.292650e+00, 9.977321e-01, 1.350751e+00, 1.119990e+00, 1.690967e+00, 1.470226e+00, 7.609032e-01, 2.401785e+00, 1.929850e+00, 2.047516e+00, 3.749711e-01, 5.644713e-01, 2.023680e+00, 6.72294…
4.000000e-01	3.298798e-01, 6.517738e-01, 1.481100e+00, 4.515854e-01, 1.559619e-01, 1.466569e+00, 4.266175e-01, 1.390227e+00, 1.230311e+00, 6.848889e-01, 9.978238e-01, 8.521900e-01, 7.589459e-01, 2.219116e+00, 8.508201e-01, 9.792273e-01, 7.483537e-01, 8.609885e-01, 1.002892e+00, 8.953962e-01, 1.325366e+00, 5.511618e-01, 1.816531e+00, 1.463516e+00, 1.408342e+00, 2.219181e-01, 8.083947e-01, 1.805801e+00, 5.97687…
6.000000e-01	2.961151e-01, 3.108209e-01, 1.127942e+00, 2.860405e-01, 2.707668e-01, 1.418795e+00, 3.394931e-01, 7.191726e-01, 9.840413e-01, 4.842820e-01, 1.326290e+00, 6.438671e-01, 7.198567e-01, 2.169148e+00, 6.817318e-01, 8.474444e-01, 5.276384e-01, 5.307002e-01, 8.035656e-01, 6.130493e-01, 9.327863e-01, 5.153619e-01, 1.863197e+00, 1.264978e+00, 1.489289e+00, 1.097802e-01, 7.653649e-01, 1.561010e+00, 5.70928…
8.000000e-01	1.757778e-01, 1.624086e-01, 9.283939e-01, 2.193810e-01, 4.341323e-01, 1.396881e+00, 2.182666e-01, 4.698774e-01, 7.409067e-01, 3.492125e-01, 1.372374e+00, 3.547869e-01, 5.605913e-01, 2.073329e+00, 8.081451e-01, 1.000837e+00, 2.880381e-01, 3.915904e-01, 6.853140e-01, 3.891509e-01, 5.954359e-01, 4.551268e-01, 1.636410e+00, 6.457266e-01, 1.666465e+00, 9.162781e-02, 8.658029e-01, 1.522464e+00, 6.59014…
1.000000e+00	1.486920e-01, 9.456245e-02, 7.936409e-01, 1.789502e-01, 4.323418e-01, 1.177773e+00, 1.692028e-01, 3.133357e-01, 5.043801e-01, 2.287338e-01, 1.036419e+00, 2.500076e-01, 2.929767e-01, 1.797390e+00, 7.267831e-01, 7.106484e-01, 2.079133e-01, 1.815001e-01, 5.738259e-01, 1.922041e-01, 4.325161e-01, 4.851212e-01, 1.595176e+00, 4.756796e-01, 1.491703e+00, 7.100663e-02, 8.692681e-01, 8.142678e-01, 7.40268…
1.200000e+00	9.243069e-02, 5.356859e-02, 7.061082e-01, 1.846868e-01, 5.619439e-01, 1.393345e+00, 9.770589e-02, 2.189112e-01, 2.876554e-01, 1.440495e-01, 9.309171e-01, 1.392456e-01, 1.730001e-01, 1.667581e+00, 9.060053e-01, 7.275965e-01, 1.339229e-01, 1.155611e-01, 5.429619e-01, 1.449287e-01, 2.271019e-01, 4.726392e-01, 1.360438e+00, 3.714923e-01, 1.256437e+00, 5.709732e-02, 9.887876e-01, 7.219982e-01, 6.79357…
1.400000e+00	5.221228e-02, 3.325476e-02, 6.834580e-01, 1.232717e-01, 5.314798e-01, 1.343751e+00, 6.754309e-02, 1.125468e-01, 1.559552e-01, 1.310422e-01, 1.055373e+00, 7.442282e-02, 8.887870e-02, 1.714453e+00, 8.268314e-01, 7.441450e-01, 7.407876e-02, 7.387276e-02, 6.535497e-01, 9.697751e-02, 1.733649e-01, 4.591727e-01, 1.075809e+00, 2.574587e-01, 1.558067e+00, 6.372803e-02, 9.876444e-01, 5.859001e-01, 7.33433…
1.600000e+00	3.543237e-02, 2.011282e-02, 6.126231e-01, 1.054476e-01, 5.579156e-01, 1.255982e+00, 5.373718e-02, 7.334800e-02, 8.779164e-02, 9.835348e-02, 1.215477e+00, 5.790621e-02, 6.232289e-02, 1.642294e+00, 8.905885e-01, 7.322434e-01, 5.240744e-02, 3.630948e-02, 5.344106e-01, 4.798879e-02, 9.939322e-02, 4.259884e-01, 1.649585e+00, 1.612855e-01, 1.046875e+00, 5.706789e-02, 1.000101e+00, 4.576449e-01, 7.44548…
1.800000e+00	2.798006e-02, 1.074553e-02, 4.366868e-01, 7.080292e-02, 6.051160e-01, 1.393122e+00, 3.318535e-02, 3.863438e-02, 5.256564e-02, 7.816551e-02, 1.284474e+00, 3.747399e-02, 3.296947e-02, 1.755559e+00, 1.077858e+00, 6.021911e-01, 3.862120e-02, 2.754594e-02, 6.680071e-01, 4.184932e-02, 5.996431e-02, 3.780359e-01, 1.161456e+00, 1.125926e-01, 1.378288e+00, 6.225151e-02, 8.729634e-01, 2.998103e-01, 5.44566…
2.000000e+00	1.724936e-02, 5.661697e-03, 4.689100e-01, 6.049643e-02, 7.001948e-01, 1.197118e+00, 2.653312e-02, 2.367434e-02, 3.085420e-02, 5.668407e-02, 1.109154e+00, 2.020829e-02, 1.738883e-02, 1.480429e+00, 9.724257e-01, 7.586304e-01, 2.973640e-02, 1.845324e-02, 4.427698e-01, 2.952265e-02, 3.476715e-02, 3.769822e-01, 1.085409e+00, 8.981311e-02, 1.191974e+00, 6.358868e-02, 1.028610e+00, 2.416523e-01, 6.87192…
0.000000e+00	1.900843e+00, 2.112403e+00, 1.058633e+00, 1.454529e+00, 1.885361e+00, 3.090399e+00, 1.032427e+00, 7.354570e-01, 7.545138e-01, 2.732215e+00, 1.892238e+00, 2.245953e+00, 8.294288e-01, 1.724584e+00, 1.557160e+00, 1.515832e+00, 1.800310e+00, 1.140607e+00, 2.096471e+00, 2.378438e-01, 4.016244e-01, 2.796975e+00, 3.047812e+00, 1.148950e+00, 8.470117e-01, 1.011864e+00, 6.991215e-01, 1.297249e+00, 2.48468…
2.000000e-01	1.120787e+00, 1.245114e+00, 6.188153e-01, 1.135584e+00, 1.316037e+00, 2.268918e+00, 7.139171e-01, 7.145936e-01, 6.444568e-01, 1.979131e+00, 1.361587e+00, 2.038760e+00, 7.755038e-01, 1.861631e+00, 9.729109e-01, 1.192251e+00, 1.320467e+00, 8.254433e-01, 1.284895e+00, 1.340106e-01, 5.353731e-01, 1.660198e+00, 2.336524e+00, 7.360827e-01, 4.822366e-01, 6.131044e-01, 3.949380e-01, 1.158002e+00, 1.46849…
4.000000e-01	8.693027e-01, 7.002072e-01, 3.793970e-01, 7.867697e-01, 9.495904e-01, 1.578999e+00, 4.796243e-01, 6.115676e-01, 6.998901e-01, 1.155881e+00, 1.212753e+00, 1.170523e+00, 3.812677e-01, 1.446495e+00, 8.506468e-01, 7.782931e-01, 8.487737e-01, 4.408945e-01, 9.157690e-01, 9.161806e-02, 5.480150e-01, 8.659858e-01, 1.713073e+00, 4.566521e-01, 4.401220e-01, 3.969198e-01, 3.688216e-01, 1.071774e+00, 1.11755…
6.000000e-01	6.107029e-01, 3.708922e-01, 2.480527e-01, 7.125167e-01, 6.884319e-01, 9.732162e-01, 3.307287e-01, 4.223131e-01, 7.556231e-01, 1.064814e+00, 1.395809e+00, 7.393173e-01, 2.087429e-01, 1.423757e+00, 9.093649e-01, 8.219845e-01, 6.460468e-01, 2.760561e-01, 6.851320e-01, 5.568506e-02, 5.010698e-01, 6.488166e-01, 1.786246e+00, 3.658894e-01, 5.481286e-01, 1.881528e-01, 5.077340e-01, 1.115274e+00, 8.67202…
8.000000e-01	3.588648e-01, 2.515247e-01, 1.390838e-01, 6.162760e-01, 5.934042e-01, 6.558071e-01, 2.505067e-01, 2.980923e-01, 5.213129e-01, 6.931344e-01, 1.208953e+00, 4.229748e-01, 1.117698e-01, 1.022171e+00, 9.242366e-01, 7.578613e-01, 3.940388e-01, 1.500385e-01, 6.081208e-01, 5.725777e-02, 3.233336e-01, 5.374860e-01, 1.643978e+00, 1.938178e-01, 6.665359e-01, 1.143827e-01, 7.278168e-01, 9.454177e-01, 7.56773…
1.000000e+00	2.547362e-01, 1.128666e-01, 2.241215e-01, 4.499770e-01, 5.558716e-01, 4.976086e-01, 1.940451e-01, 1.495260e-01, 4.604458e-01, 7.687609e-01, 1.191566e+00, 3.202647e-01, 7.190035e-02, 1.058555e+00, 9.584294e-01, 7.643611e-01, 2.890240e-01, 9.424878e-02, 4.853436e-01, 1.856592e-01, 2.619634e-01, 5.679963e-01, 9.992564e-01, 1.716583e-01, 7.261907e-01, 7.858276e-02, 8.216847e-01, 6.618440e-01, 6.56884…
1.200000e+00	1.487033e-01, 8.171265e-02, 3.804394e-01, 3.107793e-01, 6.164282e-01, 5.215845e-01, 1.215802e-01, 9.438940e-02, 2.729834e-01, 8.207832e-01, 1.270091e+00, 2.041393e-01, 4.318934e-02, 5.303260e-01, 9.687342e-01, 6.267427e-01, 1.601322e-01, 6.339665e-02, 5.576118e-01, 4.639870e-01, 1.461412e-01, 4.344685e-01, 9.183994e-01, 9.804224e-02, 1.069285e+00, 4.923182e-02, 7.622821e-01, 4.375376e-01, 8.37445…
1.400000e+00	1.031574e-01, 4.155849e-02, 4.077284e-01, 2.591911e-01, 5.930718e-01, 5.111044e-01, 1.000771e-01, 5.536680e-02, 1.403362e-01, 8.915527e-01, 9.628043e-01, 1.176922e-01, 2.440911e-02, 4.263123e-01, 8.832959e-01, 5.639968e-01, 1.067795e-01, 4.211401e-02, 5.929550e-01, 6.275994e-01, 1.076592e-01, 3.921986e-01, 7.111525e-01, 8.710650e-02, 8.938300e-01, 5.968753e-02, 8.746409e-01, 3.419362e-01, 6.89991…
1.600000e+00	7.558065e-02, 2.063557e-02, 5.236040e-01, 2.254137e-01, 5.355497e-01, 4.758360e-01, 4.856922e-02, 3.880024e-02, 9.614359e-02, 9.778736e-01, 1.204700e+00, 6.548780e-02, 1.291332e-02, 3.578904e-01, 9.303375e-01, 7.424021e-01, 7.464169e-02, 2.161384e-02, 5.271407e-01, 8.358522e-01, 7.191459e-02, 4.201257e-01, 4.804505e-01, 5.607668e-02, 9.322354e-01, 6.128240e-02, 9.420801e-01, 2.786978e-01, 7.33887…
1.800000e+00	4.343023e-02, 1.414274e-02, 6.002380e-01, 1.882475e-01, 6.550473e-01, 5.404431e-01, 3.704767e-02, 2.487487e-02, 5.192455e-02, 1.065943e+00, 9.907049e-01, 4.714660e-02, 8.009701e-03, 2.216969e-01, 8.945849e-01, 7.590925e-01, 5.151481e-02, 1.228243e-02, 5.898376e-01, 9.689497e-01, 4.625173e-02, 4.550411e-01, 3.780590e-01, 4.573813e-02, 1.135630e+00, 5.258842e-02, 9.175481e-01, 1.579191e-01, 8.31988…
2.000000e+00	2.942768e-02, 6.746610e-03, 6.890545e-01, 1.239055e-01, 6.423796e-01, 6.949313e-01, 2.605422e-02, 1.371781e-02, 2.677608e-02, 1.143656e+00, 1.138403e+00, 2.825226e-02, 4.869685e-03, 2.242919e-01, 8.839415e-01, 6.875605e-01, 3.524127e-02, 9.011666e-03, 5.325888e-01, 9.724797e-01, 2.875537e-02, 4.508641e-01, 2.716898e-01, 2.462432e-02, 1.088815e+00, 5.978950e-02, 7.976356e-01, 1.252695e-01, 6.78864…
0.000000e+00	1.525502e-01, 2.076492e+00, 9.039084e-01, 1.189827e+00, 4.813387e-01, 1.594824e+00, 1.525807e+00, 1.776724e-01, 9.212469e-01, 1.759645e+00, 9.745242e-01, 1.449274e+00, 1.455404e+00, 1.745738e+00, 2.641879e+00, 1.744025e-01, 3.351892e-01, 8.762932e-01, 1.287962e+00, 4.651622e-01, 1.151891e+00, 2.559031e+00, 9.561648e-01, 1.704886e+00, 1.656746e+00, 2.162933e+00, 1.885711e+00, 4.039502e-01, 9.91280…
2.000000e-01	4.875571e-01, 1.518524e+00, 6.908966e-01, 1.294633e+00, 6.081194e-01, 1.368805e+00, 1.538479e+00, 8.714569e-02, 4.995256e-01, 1.245225e+00, 9.574315e-01, 9.531224e-01, 1.171384e+00, 1.575620e+00, 1.861335e+00, 1.190105e-01, 1.992528e-01, 8.432598e-01, 8.872603e-01, 3.007789e-01, 1.288066e+00, 1.887869e+00, 7.366627e-01, 1.447699e+00, 1.803476e+00, 1.041378e+00, 1.945586e+00, 4.031168e-01, 9.26381…
4.000000e-01	7.527237e-01, 8.347680e-01, 4.913881e-01, 9.923194e-01, 5.953777e-01, 1.200048e+00, 1.500171e+00, 6.157013e-02, 2.888255e-01, 8.843329e-01, 9.210880e-01, 5.067662e-01, 6.773990e-01, 1.651610e+00, 1.673524e+00, 7.786707e-02, 1.411933e-01, 5.901041e-01, 8.903069e-01, 2.123703e-01, 8.790219e-01, 1.403592e+00, 4.799442e-01, 9.392238e-01, 1.755667e+00, 6.718314e-01, 1.449556e+00, 3.124962e-01, 6.43785…
6.000000e-01	4.271133e-01, 4.183816e-01, 3.042287e-01, 8.658182e-01, 7.190274e-01, 1.510825e+00, 1.148292e+00, 3.315322e-02, 1.201018e-01, 5.898031e-01, 9.871765e-01, 3.426890e-01, 4.891013e-01, 1.595825e+00, 1.498743e+00, 6.245804e-02, 9.132063e-02, 3.681195e-01, 7.537255e-01, 1.159234e-01, 4.532565e-01, 7.472700e-01, 4.869329e-01, 5.445116e-01, 1.729455e+00, 3.608720e-01, 1.227972e+00, 2.137984e-01, 7.09250…
8.000000e-01	3.200701e-01, 2.709289e-01, 2.663944e-01, 7.916240e-01, 5.893642e-01, 1.141343e+00, 1.032668e+00, 2.184959e-02, 9.267333e-02, 3.852599e-01, 1.124761e+00, 2.630047e-01, 3.536383e-01, 1.514811e+00, 1.431021e+00, 1.147464e-01, 8.576078e-02, 2.829234e-01, 7.111995e-01, 8.331130e-02, 3.123495e-01, 6.864529e-01, 3.794574e-01, 3.834522e-01, 1.505323e+00, 2.256609e-01, 9.771377e-01, 1.711824e-01, 6.83312…
1.000000e+00	1.720932e-01, 1.686015e-01, 2.066869e-01, 6.052084e-01, 6.635292e-01, 1.376047e+00, 7.344862e-01, 1.238734e-02, 4.517454e-02, 2.705312e-01, 1.121598e+00, 1.632890e-01, 1.682337e-01, 1.745387e+00, 1.163202e+00, 2.682728e-01, 5.516967e-02, 1.500649e-01, 6.679333e-01, 4.857217e-02, 2.264544e-01, 6.542033e-01, 2.638907e-01, 2.454814e-01, 1.479408e+00, 1.473255e-01, 1.125760e+00, 1.215506e-01, 6.37687…
1.200000e+00	1.145831e-01, 8.285746e-02, 2.792363e-01, 4.601197e-01, 5.547667e-01, 1.487823e+00, 4.809904e-01, 7.325843e-03, 3.034337e-02, 2.327004e-01, 1.205695e+00, 8.750850e-02, 1.071020e-01, 1.618379e+00, 9.428224e-01, 4.276877e-01, 3.615852e-02, 8.628548e-02, 5.907873e-01, 3.444531e-02, 1.511068e-01, 5.116701e-01, 2.419529e-01, 1.547664e-01, 1.661470e+00, 1.029449e-01, 9.900185e-01, 9.770889e-02, 6.22348…
1.400000e+00	9.743501e-02, 5.184023e-02, 2.999998e-01, 2.797315e-01, 6.368648e-01, 1.264442e+00, 3.187330e-01, 6.412021e-03, 1.728055e-02, 1.729827e-01, 9.290167e-01, 6.310615e-02, 6.026311e-02, 1.512834e+00, 1.116037e+00, 5.458927e-01, 2.286743e-02, 5.442285e-02, 6.501672e-01, 2.904145e-02, 1.036974e-01, 5.209499e-01, 3.105373e-01, 1.491695e-01, 1.401202e+00, 8.496857e-02, 1.169959e+00, 5.662748e-02, 7.45323…
1.600000e+00	5.696571e-02, 2.733527e-02, 4.075650e-01, 3.197985e-01, 6.771132e-01, 1.270327e+00, 1.885374e-01, 3.559707e-03, 1.001702e-02, 1.175246e-01, 1.241648e+00, 3.540155e-02, 2.561365e-02, 1.434118e+00, 1.128348e+00, 5.547862e-01, 1.638696e-02, 3.334286e-02, 5.981198e-01, 2.083092e-02, 7.173317e-02, 4.588474e-01, 3.726334e-01, 9.506253e-02, 1.261976e+00, 8.438537e-02, 9.593411e-01, 4.583396e-02, 7.18390…
1.800000e+00	3.275641e-02, 1.484348e-02, 5.114886e-01, 2.520846e-01, 6.096503e-01, 1.172552e+00, 1.363291e-01, 2.140735e-03, 7.056865e-03, 8.136469e-02, 8.653005e-01, 1.915496e-02, 1.762879e-02, 1.557653e+00, 1.001702e+00, 5.646588e-01, 1.088924e-02, 2.048847e-02, 6.173541e-01, 1.981210e-02, 5.077600e-02, 4.467112e-01, 4.740450e-01, 5.528840e-02, 1.347866e+00, 7.439509e-02, 9.116024e-01, 3.590559e-02, 7.07447…
2.000000e+00	2.353085e-02, 7.216360e-03, 4.967959e-01, 1.494178e-01, 5.650487e-01, 1.212276e+00, 1.018380e-01, 1.528610e-03, 4.662772e-03, 6.806628e-02, 9.829503e-01, 1.252353e-02, 1.087392e-02, 1.638452e+00, 9.948759e-01, 5.770202e-01, 8.696540e-03, 1.429027e-02, 6.474147e-01, 2.236240e-02, 3.145387e-02, 4.739897e-01, 5.169735e-01, 4.655474e-02, 1.307193e+00, 6.288705e-02, 9.615502e-01, 3.344826e-02, 6.74061…
0.000000e+00	1.466569e-01, 6.439745e-01, 7.782646e-01, 1.839902e+00, 2.235910e+00, 1.516657e+00, 2.841187e+00, 1.438282e+00, 1.128240e+00, 1.287541e+00, 1.980282e+00, 1.862801e+00, 1.607876e+00, 7.278683e-01, 4.378189e-01, 4.481596e-01, 2.512556e+00, 1.863825e+00, 2.128661e+00, 1.427369e+00, 1.842836e+00, 1.879358e+00, 3.073476e+00, 2.902219e+00, 1.620789e+00, 1.549267e+00, 1.451650e+00, 1.290538e+00, 9.08443…
2.000000e-01	3.900688e-01, 4.341535e-01, 7.269597e-01, 1.365982e+00, 1.576291e+00, 1.363123e+00, 2.582649e+00, 1.403827e+00, 8.547965e-01, 9.484423e-01, 1.746796e+00, 1.597142e+00, 9.898206e-01, 1.085684e+00, 6.972089e-01, 2.921437e-01, 1.217711e+00, 1.260536e+00, 1.769715e+00, 1.381422e+00, 1.445236e+00, 1.140924e+00, 2.499511e+00, 1.952223e+00, 1.449123e+00, 1.122384e+00, 1.545929e+00, 1.332300e+00, 4.78047…
4.000000e-01	6.384984e-01, 2.698249e-01, 8.123383e-01, 1.243340e+00, 1.033004e+00, 1.442069e+00, 1.877136e+00, 8.379803e-01, 6.182848e-01, 9.638946e-01, 1.167442e+00, 1.420932e+00, 1.054511e+00, 9.402337e-01, 8.889995e-01, 1.773838e-01, 9.794815e-01, 1.136938e+00, 1.197499e+00, 8.392350e-01, 1.200492e+00, 7.550284e-01, 1.967033e+00, 1.409442e+00, 1.521276e+00, 7.157285e-01, 1.243332e+00, 1.329977e+00, 4.10933…
6.000000e-01	5.786594e-01, 1.307149e-01, 6.947706e-01, 1.335308e+00, 9.005958e-01, 1.393116e+00, 1.589872e+00, 6.583466e-01, 6.480436e-01, 7.062732e-01, 1.276765e+00, 7.979910e-01, 8.922681e-01, 1.142569e+00, 1.069999e+00, 1.108519e-01, 5.957454e-01, 7.228700e-01, 7.617091e-01, 4.965536e-01, 7.693575e-01, 5.884192e-01, 2.145154e+00, 1.068858e+00, 1.537983e+00, 3.311468e-01, 1.163976e+00, 1.249400e+00, 4.73150…
8.000000e-01	3.906903e-01, 6.235880e-02, 5.890687e-01, 1.020537e+00, 7.188555e-01, 1.322701e+00, 1.087189e+00, 4.277696e-01, 5.381327e-01, 5.457072e-01, 1.069840e+00, 5.394238e-01, 6.242182e-01, 1.508508e+00, 9.602587e-01, 9.661905e-02, 4.127164e-01, 4.711047e-01, 8.063872e-01, 4.353185e-01, 6.807751e-01, 4.199318e-01, 1.693882e+00, 7.185413e-01, 1.382637e+00, 2.225380e-01, 9.515442e-01, 1.048951e+00, 4.92919…
1.000000e+00	3.188632e-01, 4.035504e-02, 5.731180e-01, 7.005738e-01, 8.930739e-01, 1.096243e+00, 8.627608e-01, 1.945769e-01, 3.380933e-01, 2.899853e-01, 1.297397e+00, 3.430160e-01, 3.896953e-01, 1.387661e+00, 9.345798e-01, 1.595056e-01, 2.305639e-01, 2.420123e-01, 6.454520e-01, 2.388296e-01, 4.464201e-01, 4.958510e-01, 1.353445e+00, 5.441858e-01, 1.517638e+00, 1.240799e-01, 9.710766e-01, 7.456475e-01, 6.04685…
1.200000e+00	1.898430e-01, 2.130855e-02, 5.352151e-01, 5.185163e-01, 7.333519e-01, 1.204991e+00, 6.525983e-01, 1.504819e-01, 2.365264e-01, 2.956875e-01, 8.503441e-01, 1.543538e-01, 2.044043e-01, 1.329657e+00, 9.202159e-01, 3.287915e-01, 1.870855e-01, 1.707962e-01, 6.205915e-01, 1.707433e-01, 2.671651e-01, 5.355962e-01, 1.458433e+00, 4.057439e-01, 1.285485e+00, 6.334868e-02, 1.020115e+00, 5.584756e-01, 5.95968…
1.400000e+00	1.302074e-01, 1.236462e-02, 4.287387e-01, 4.262723e-01, 6.648579e-01, 1.323252e+00, 4.370411e-01, 8.922230e-02, 1.181298e-01, 2.227671e-01, 9.479999e-01, 1.416484e-01, 1.179184e-01, 1.444455e+00, 1.082579e+00, 4.051699e-01, 1.118598e-01, 9.946697e-02, 6.596936e-01, 1.156640e-01, 1.732099e-01, 4.214744e-01, 1.453880e+00, 2.933075e-01, 1.540272e+00, 6.131644e-02, 9.579120e-01, 4.197245e-01, 6.07407…
1.600000e+00	9.701875e-02, 7.742787e-03, 4.036075e-01, 4.223888e-01, 5.982053e-01, 1.245363e+00, 2.877515e-01, 5.929822e-02, 7.844905e-02, 1.661525e-01, 1.248355e+00, 8.429602e-02, 7.307066e-02, 1.474503e+00, 1.079541e+00, 5.291980e-01, 5.141962e-02, 5.121030e-02, 5.520760e-01, 8.254372e-02, 1.352355e-01, 4.706550e-01, 1.122031e+00, 1.931815e-01, 1.252122e+00, 5.048340e-02, 8.619361e-01, 3.393256e-01, 6.20682…
1.800000e+00	5.953141e-02, 3.364786e-03, 4.642501e-01, 3.392332e-01, 5.585450e-01, 1.253962e+00, 2.132228e-01, 3.770483e-02, 4.430244e-02, 1.271573e-01, 1.072826e+00, 4.617894e-02, 4.570856e-02, 1.257952e+00, 1.140910e+00, 4.967589e-01, 4.673367e-02, 2.557150e-02, 6.301302e-01, 7.149265e-02, 7.532243e-02, 4.654663e-01, 1.021409e+00, 1.181375e-01, 1.398692e+00, 5.408232e-02, 8.643162e-01, 1.943269e-01, 7.18788…
2.000000e+00	3.287436e-02, 1.728996e-03, 6.716025e-01, 2.547889e-01, 6.683591e-01, 1.445886e+00, 1.451126e-01, 2.180758e-02, 2.011874e-02, 1.055612e-01, 9.230735e-01, 2.887598e-02, 1.914367e-02, 1.443369e+00, 9.582336e-01, 6.652986e-01, 2.797470e-02, 2.528110e-02, 6.177453e-01, 4.813486e-02, 5.462075e-02, 3.801613e-01, 1.118640e+00, 8.185574e-02, 1.246903e+00, 6.143956e-02, 8.880322e-01, 1.508192e-01, 7.00678…
0.000000e+00	9.785655e-01, 1.678647e+00, 2.394982e+00, 1.572181e-01, 5.280413e-01, 4.711363e-01, 4.621178e-01, 1.677841e-01, 5.458382e-01, 1.159212e+00, 1.780180e-01, 3.002123e+00, 1.665035e+00, 1.747508e+00, 3.509861e-01, 1.457764e+00, 1.999306e+00, 2.794027e+00, 2.367845e+00, 1.859079e+00, 2.357472e+00, 2.177304e-01, 2.524205e+00, 1.486945e+00, 2.528485e+00, 1.216941e+00, 5.971369e-01, 2.511995e+00, 1.02590…
2.000000e-01	8.211251e-01, 1.085166e+00, 1.736850e+00, 3.443919e-01, 3.338931e-01, 7.937906e-01, 5.965195e-01, 3.527626e-01, 3.426316e-01, 9.981778e-01, 1.263326e-01, 2.400468e+00, 1.607274e+00, 1.446013e+00, 2.673020e-01, 9.575097e-01, 1.192764e+00, 1.412376e+00, 1.234686e+00, 1.089206e+00, 1.673819e+00, 1.072277e-01, 2.186718e+00, 1.040204e+00, 2.216929e+00, 8.698767e-01, 4.958999e-01, 1.793117e+00, 6.61460…
4.000000e-01	9.363039e-01, 5.740605e-01, 1.040563e+00, 2.908827e-01, 3.142036e-01, 8.322098e-01, 3.690613e-01, 3.132431e-01, 4.507296e-01, 6.916499e-01, 3.329748e-01, 1.785311e+00, 9.279808e-01, 9.949163e-01, 3.723662e-01, 6.903043e-01, 9.180506e-01, 1.180366e+00, 8.317237e-01, 8.302171e-01, 1.404438e+00, 2.033594e-01, 1.665141e+00, 8.712856e-01, 1.984482e+00, 4.648471e-01, 5.780159e-01, 1.762121e+00, 4.29505…
6.000000e-01	7.992934e-01, 2.886035e-01, 6.981247e-01, 2.293709e-01, 3.914540e-01, 9.777336e-01, 2.513624e-01, 2.130477e-01, 5.219495e-01, 6.329686e-01, 5.673593e-01, 1.207763e+00, 5.885104e-01, 1.104229e+00, 5.453328e-01, 8.648436e-01, 7.040637e-01, 7.321246e-01, 7.009266e-01, 6.320967e-01, 1.415227e+00, 2.520623e-01, 1.400345e+00, 5.962578e-01, 1.911049e+00, 2.518382e-01, 5.967162e-01, 1.487119e+00, 3.96657…
8.000000e-01	4.977614e-01, 2.358492e-01, 6.490470e-01, 2.076991e-01, 5.779447e-01, 1.061506e+00, 1.417252e-01, 1.458162e-01, 4.212800e-01, 6.830583e-01, 6.138522e-01, 7.422739e-01, 3.463266e-01, 1.212207e+00, 7.428674e-01, 8.260134e-01, 4.037320e-01, 3.387321e-01, 5.771839e-01, 4.980991e-01, 1.065450e+00, 3.105186e-01, 1.653984e+00, 3.694443e-01, 1.937093e+00, 1.443482e-01, 7.401738e-01, 1.165603e+00, 4.14158…
1.000000e+00	2.960328e-01, 1.018014e-01, 6.125382e-01, 1.789967e-01, 5.312566e-01, 8.452305e-01, 1.441632e-01, 8.879843e-02, 2.460699e-01, 5.440700e-01, 9.077270e-01, 5.070323e-01, 1.800149e-01, 1.011126e+00, 7.340908e-01, 6.934741e-01, 2.364165e-01, 2.573115e-01, 4.770348e-01, 4.264314e-01, 5.543079e-01, 3.930401e-01, 1.461467e+00, 3.011971e-01, 1.609676e+00, 7.628658e-02, 6.974284e-01, 7.996423e-01, 6.44981…
1.200000e+00	2.005981e-01, 5.640151e-02, 5.852087e-01, 1.034145e-01, 4.987002e-01, 1.047117e+00, 9.435081e-02, 5.440450e-02, 1.402503e-01, 4.043701e-01, 9.096689e-01, 3.415148e-01, 1.141673e-01, 1.359526e+00, 6.871493e-01, 6.947216e-01, 1.712964e-01, 1.639170e-01, 5.150291e-01, 3.097033e-01, 4.599828e-01, 3.880715e-01, 1.132659e+00, 1.863167e-01, 1.766678e+00, 6.056044e-02, 7.559520e-01, 6.370930e-01, 6.43716…
1.400000e+00	9.834678e-02, 3.364511e-02, 6.279735e-01, 1.037051e-01, 5.952834e-01, 1.263787e+00, 6.067616e-02, 3.164057e-02, 9.560483e-02, 3.693599e-01, 8.302008e-01, 2.021430e-01, 4.875689e-02, 1.365478e+00, 8.433032e-01, 5.651745e-01, 9.201386e-02, 9.028134e-02, 6.227926e-01, 2.893822e-01, 3.087556e-01, 3.997607e-01, 7.291938e-01, 1.292992e-01, 1.693735e+00, 3.672604e-02, 7.691131e-01, 4.815226e-01, 5.15926…
1.600000e+00	8.412626e-02, 1.871981e-02, 5.244537e-01, 7.607458e-02, 5.868976e-01, 1.065099e+00, 5.134222e-02, 1.947331e-02, 5.010719e-02, 2.333737e-01, 9.919340e-01, 1.301358e-01, 2.880224e-02, 1.589758e+00, 7.342654e-01, 7.556020e-01, 8.385544e-02, 5.416209e-02, 6.129588e-01, 1.914089e-01, 2.007892e-01, 3.704648e-01, 7.805827e-01, 7.355480e-02, 1.476040e+00, 3.556058e-02, 9.352228e-01, 3.416560e-01, 6.64283…
1.800000e+00	6.369434e-02, 9.983655e-03, 6.085301e-01, 6.033312e-02, 7.025191e-01, 1.256811e+00, 3.396191e-02, 1.298658e-02, 2.914490e-02, 1.789221e-01, 9.315653e-01, 8.641452e-02, 1.654149e-02, 1.334065e+00, 8.279402e-01, 6.289372e-01, 4.589959e-02, 3.475063e-02, 5.472602e-01, 1.464129e-01, 1.460735e-01, 4.163672e-01, 7.601826e-01, 5.436490e-02, 1.051984e+00, 3.325665e-02, 8.365665e-01, 2.171568e-01, 5.18544…
2.000000e+00	4.063196e-02, 6.446124e-03, 6.320502e-01, 4.852321e-02, 5.894023e-01, 1.331194e+00, 1.990922e-02, 9.282693e-03, 1.687677e-02, 1.382789e-01, 9.837100e-01, 4.620698e-02, 9.135621e-03, 1.465516e+00, 7.343378e-01, 7.621375e-01, 3.452797e-02, 2.057131e-02, 5.491703e-01, 8.833091e-02, 8.576157e-02, 4.652715e-01, 6.609388e-01, 3.486226e-02, 1.370809e+00, 3.479157e-02, 8.338612e-01, 1.909323e-01, 6.42539…
0.000000e+00	2.338018e-01, 2.480296e+00, 1.422902e+00, 1.065945e+00, 2.193282e+00, 8.208729e-01, 1.030290e+00, 1.399140e+00, 3.843313e-01, 1.028773e-01, 2.135513e+00, 4.447480e-01, 5.527342e-01, 5.043568e-01, 7.242903e-02, 2.103274e+00, 4.260493e-01, 1.942979e+00, 1.361310e+00, 6.175029e-02, 1.627271e+00, 5.404956e-01, 6.926808e-01, 1.936063e+00, 3.311358e+00, 3.919740e-01, 1.362094e+00, 6.158899e-01, 2.18026…
2.000000e-01	1.896191e-01, 1.339279e+00, 9.157464e-01, 8.685061e-01, 1.249227e+00, 9.680625e-01, 8.984278e-01, 7.973317e-01, 5.417898e-01, 4.580786e-01, 1.269899e+00, 6.966849e-01, 6.065755e-01, 5.724606e-01, 5.791977e-02, 1.633904e+00, 2.916286e-01, 1.230552e+00, 9.349196e-01, 4.963488e-01, 1.258499e+00, 4.328379e-01, 1.007398e+00, 1.388731e+00, 2.030689e+00, 7.395094e-01, 1.364999e+00, 8.393389e-01, 1.57694…
4.000000e-01	1.419789e-01, 1.051273e+00, 9.039921e-01, 7.342918e-01, 9.173495e-01, 1.094184e+00, 7.672208e-01, 4.451398e-01, 6.693388e-01, 7.190096e-01, 9.808165e-01, 7.389193e-01, 5.486096e-01, 8.276570e-01, 9.735324e-02, 1.076501e+00, 1.869936e-01, 8.414291e-01, 7.195930e-01, 6.928925e-01, 8.315168e-01, 3.813692e-01, 1.127297e+00, 8.700890e-01, 1.800473e+00, 6.810657e-01, 1.143965e+00, 7.983428e-01, 9.48208…
6.000000e-01	1.045983e-01, 6.435373e-01, 7.298618e-01, 6.848012e-01, 5.674189e-01, 1.102206e+00, 6.023756e-01, 3.349367e-01, 6.908298e-01, 9.217165e-01, 9.439605e-01, 4.057061e-01, 3.156667e-01, 1.108299e+00, 2.238095e-01, 9.278570e-01, 1.218446e-01, 5.182132e-01, 8.469874e-01, 8.571745e-01, 5.478260e-01, 3.561960e-01, 1.178782e+00, 5.881117e-01, 1.465343e+00, 6.292369e-01, 1.071128e+00, 5.540933e-01, 8.58821…
8.000000e-01	5.366424e-02, 3.548270e-01, 6.443105e-01, 4.768265e-01, 4.046607e-01, 1.213459e+00, 3.676440e-01, 2.033475e-01, 4.478439e-01, 7.622827e-01, 1.098435e+00, 2.751694e-01, 1.800958e-01, 1.100238e+00, 3.255111e-01, 7.203978e-01, 6.589231e-02, 2.499373e-01, 5.933968e-01, 7.173546e-01, 3.493716e-01, 4.082651e-01, 1.022425e+00, 3.539801e-01, 1.437579e+00, 4.473387e-01, 9.987197e-01, 3.635205e-01, 7.90155…
1.000000e+00	4.141680e-02, 1.636792e-01, 6.964442e-01, 3.959263e-01, 5.304169e-01, 1.160275e+00, 2.598674e-01, 1.333297e-01, 2.978013e-01, 6.173619e-01, 9.998909e-01, 1.694135e-01, 1.131431e-01, 1.055980e+00, 4.349882e-01, 9.170611e-01, 4.851587e-02, 1.438395e-01, 6.924387e-01, 5.361218e-01, 2.241161e-01, 3.851761e-01, 8.719519e-01, 2.519042e-01, 1.549219e+00, 3.777120e-01, 9.691504e-01, 2.791423e-01, 8.39379…
1.200000e+00	2.490334e-02, 9.367734e-02, 5.742747e-01, 3.108215e-01, 5.229942e-01, 1.259406e+00, 2.031450e-01, 8.282937e-02, 1.852914e-01, 5.373524e-01, 1.039305e+00, 9.742357e-02, 6.433414e-02, 1.247323e+00, 6.068011e-01, 8.155254e-01, 3.075840e-02, 9.518820e-02, 5.786980e-01, 3.264954e-01, 1.582910e-01, 4.096214e-01, 6.408671e-01, 1.716387e-01, 1.316511e+00, 3.499287e-01, 9.173717e-01, 2.455253e-01, 7.07400…
1.400000e+00	1.599945e-02, 4.887203e-02, 6.579426e-01, 2.812694e-01, 5.123986e-01, 1.288355e+00, 1.338700e-01, 4.530675e-02, 1.063123e-01, 4.537209e-01, 1.006125e+00, 5.447912e-02, 2.731804e-02, 1.069743e+00, 8.063693e-01, 7.904621e-01, 1.977982e-02, 5.696007e-02, 6.592360e-01, 2.722538e-01, 1.006626e-01, 4.508961e-01, 4.918452e-01, 1.240944e-01, 1.610997e+00, 2.280253e-01, 9.894510e-01, 1.563262e-01, 7.49052…
1.600000e+00	1.086141e-02, 3.317730e-02, 6.538694e-01, 1.670665e-01, 5.724754e-01, 1.252129e+00, 8.771708e-02, 2.923718e-02, 7.327260e-02, 3.764099e-01, 1.084449e+00, 4.157019e-02, 2.201662e-02, 1.410653e+00, 7.439776e-01, 8.143453e-01, 1.503055e-02, 3.411155e-02, 4.374710e-01, 2.011904e-01, 6.626866e-02, 3.811473e-01, 5.032421e-01, 7.733803e-02, 1.113624e+00, 1.931483e-01, 8.749086e-01, 9.988311e-02, 7.37709…
1.800000e+00	8.155579e-03, 1.688357e-02, 6.920411e-01, 1.473720e-01, 5.796169e-01, 1.243589e+00, 7.533216e-02, 1.856290e-02, 4.266836e-02, 2.806442e-01, 9.840417e-01, 2.381596e-02, 1.405439e-02, 1.086661e+00, 6.987406e-01, 6.621205e-01, 1.147723e-02, 1.886420e-02, 6.192937e-01, 1.956407e-01, 3.409079e-02, 4.240885e-01, 4.696774e-01, 5.205628e-02, 1.079076e+00, 1.056698e-01, 1.039814e+00, 9.823675e-02, 5.65841…
2.000000e+00	6.125711e-03, 8.230726e-03, 6.182033e-01, 1.112511e-01, 7.110584e-01, 1.167339e+00, 4.540521e-02, 1.104323e-02, 2.218405e-02, 2.052334e-01, 1.369647e+00, 1.630718e-02, 7.171924e-03, 1.077417e+00, 8.906174e-01, 6.220061e-01, 6.400281e-03, 1.161777e-02, 5.071658e-01, 1.406424e-01, 2.401947e-02, 4.636189e-01, 4.683535e-01, 4.162640e-02, 1.475362e+00, 8.584184e-02, 8.805239e-01, 6.929375e-02, 6.03205…
0.000000e+00	2.060950e+00, 1.949984e+00, 6.600298e-01, 1.600422e+00, 4.160929e-01, 1.716967e+00, 2.449226e+00, 1.906617e+00, 2.005112e+00, 1.581533e+00, 7.311098e-01, 1.223041e+00, 2.025531e-01, 1.683747e+00, 5.252401e-01, 1.011607e+00, 1.004275e+00, 1.005521e+00, 8.923271e-01, 1.897354e+00, 3.381244e+00, 3.553386e-01, 1.154635e+00, 6.467770e-01, 9.089292e-01, 4.677632e-01, 3.011747e+00, 1.630783e+00, 2.03298…
2.000000e-01	1.680691e+00, 1.462170e+00, 3.576121e-01, 1.128578e+00, 4.944631e-01, 1.060354e+00, 1.912395e+00, 1.308455e+00, 1.043751e+00, 1.433790e+00, 4.679000e-01, 7.249382e-01, 1.277422e-01, 1.567185e+00, 5.073988e-01, 7.613245e-01, 7.825331e-01, 5.084652e-01, 5.257650e-01, 1.209461e+00, 2.074221e+00, 3.369139e-01, 1.051545e+00, 3.956617e-01, 6.614301e-01, 6.115027e-01, 1.788479e+00, 1.460535e+00, 1.58846…
4.000000e-01	1.171959e+00, 7.278977e-01, 2.403826e-01, 1.087985e+00, 5.925600e-01, 9.848516e-01, 1.438856e+00, 8.392448e-01, 9.818023e-01, 7.915875e-01, 3.597977e-01, 4.919745e-01, 6.787457e-02, 1.426649e+00, 7.070759e-01, 4.622241e-01, 7.456787e-01, 2.961731e-01, 3.160270e-01, 7.861894e-01, 1.470724e+00, 4.511362e-01, 1.047521e+00, 2.643508e-01, 6.793630e-01, 5.581101e-01, 9.463964e-01, 1.426949e+00, 1.08277…
6.000000e-01	6.966382e-01, 4.109159e-01, 1.762797e-01, 8.505577e-01, 6.019816e-01, 7.164252e-01, 1.079434e+00, 5.251264e-01, 8.935767e-01, 6.604603e-01, 5.434991e-01, 2.915663e-01, 3.615426e-02, 1.095889e+00, 8.498620e-01, 3.017434e-01, 4.352859e-01, 2.088699e-01, 3.544509e-01, 4.794602e-01, 1.002694e+00, 3.927099e-01, 9.224338e-01, 1.664176e-01, 5.972423e-01, 5.261079e-01, 8.528579e-01, 1.264683e+00, 1.09454…
8.000000e-01	4.518721e-01, 2.376297e-01, 2.021665e-01, 6.310283e-01, 6.058109e-01, 6.139589e-01, 6.400522e-01, 2.974435e-01, 7.145783e-01, 7.930929e-01, 8.719490e-01, 1.870774e-01, 2.392356e-02, 8.764860e-01, 9.564475e-01, 3.754546e-01, 3.921328e-01, 1.026719e-01, 4.741787e-01, 4.667259e-01, 4.788698e-01, 3.541804e-01, 1.112206e+00, 1.185165e-01, 7.428860e-01, 3.851255e-01, 9.853623e-01, 9.342479e-01, 8.33183…
1.000000e+00	3.221188e-01, 1.335191e-01, 3.870394e-01, 5.439407e-01, 5.589561e-01, 4.210704e-01, 4.740628e-01, 1.761026e-01, 4.863562e-01, 9.348749e-01, 1.041909e+00, 1.335909e-01, 1.328236e-02, 6.094198e-01, 8.630153e-01, 4.114738e-01, 2.639181e-01, 7.304863e-02, 4.536389e-01, 7.284131e-01, 3.197565e-01, 4.915144e-01, 8.749937e-01, 8.979198e-02, 6.920669e-01, 2.643048e-01, 1.028624e+00, 6.373925e-01, 6.86945…
1.200000e+00	2.318089e-01, 7.700665e-02, 4.435900e-01, 4.233475e-01, 6.500672e-01, 3.577560e-01, 3.279919e-01, 1.134474e-01, 2.833621e-01, 1.006653e+00, 1.100850e+00, 6.565628e-02, 7.312273e-03, 4.626968e-01, 9.881147e-01, 5.173964e-01, 1.437618e-01, 4.198503e-02, 5.373772e-01, 6.091875e-01, 2.186681e-01, 3.778272e-01, 6.226126e-01, 4.704150e-02, 9.468018e-01, 1.981691e-01, 7.676073e-01, 4.546568e-01, 8.88949…
1.400000e+00	1.557465e-01, 3.920684e-02, 6.276024e-01, 3.312835e-01, 5.635023e-01, 4.322137e-01, 2.523894e-01, 7.552090e-02, 1.792514e-01, 1.238581e+00, 1.055872e+00, 4.464571e-02, 4.268820e-03, 3.015759e-01, 1.093716e+00, 6.024409e-01, 9.793036e-02, 2.196567e-02, 5.819811e-01, 8.817776e-01, 1.436328e-01, 4.052081e-01, 5.233313e-01, 3.737202e-02, 8.897305e-01, 1.256966e-01, 1.026439e+00, 3.215900e-01, 8.37569…
1.600000e+00	9.368382e-02, 2.749667e-02, 4.746216e-01, 2.023327e-01, 5.816509e-01, 5.027141e-01, 1.718482e-01, 4.048818e-02, 9.568993e-02, 1.270151e+00, 9.777639e-01, 2.694749e-02, 3.066246e-03, 2.451079e-01, 9.512719e-01, 5.891542e-01, 7.766779e-02, 1.406758e-02, 5.559458e-01, 9.443017e-01, 8.989637e-02, 4.399106e-01, 3.523773e-01, 2.412018e-02, 9.771577e-01, 1.343269e-01, 8.356228e-01, 2.472741e-01, 6.14183…
1.800000e+00	7.924656e-02, 1.350925e-02, 6.872503e-01, 2.102290e-01, 6.239898e-01, 5.520538e-01, 1.108357e-01, 2.199686e-02, 5.633733e-02, 1.298044e+00, 1.213986e+00, 1.743993e-02, 1.774472e-03, 1.490703e-01, 7.606895e-01, 5.872092e-01, 3.829217e-02, 9.922176e-03, 6.608603e-01, 9.544503e-01, 7.433395e-02, 4.430892e-01, 2.682023e-01, 1.829750e-02, 9.623554e-01, 9.633061e-02, 9.336350e-01, 1.676711e-01, 8.00420…
2.000000e+00	4.487713e-02, 8.997263e-03, 6.774008e-01, 1.404816e-01, 5.725098e-01, 6.557938e-01, 8.884037e-02, 1.511734e-02, 3.594838e-02, 1.286567e+00, 1.086891e+00, 1.198836e-02, 1.529871e-03, 1.261425e-01, 9.461558e-01, 6.245617e-01, 3.416671e-02, 7.289430e-03, 4.984381e-01, 9.251117e-01, 3.731862e-02, 4.636164e-01, 1.556998e-01, 1.102558e-02, 9.346664e-01, 9.314344e-02, 9.762784e-01, 1.437690e-01, 5.98241…
0.000000e+00	2.147293e+00, 6.991781e-01, 1.950807e+00, 1.749333e+00, 2.705924e+00, 2.611281e+00, 1.726152e+00, 2.927317e+00, 1.157059e+00, 2.012242e+00, 3.211224e+00, 2.150844e+00, 1.746048e+00, 1.599446e+00, 1.709922e-01, 1.961760e+00, 1.721539e+00, 1.889306e+00, 2.044864e+00, 5.059746e-01, 1.885282e+00, 1.541327e+00, 2.846559e+00, 6.365567e-01, 1.473376e+00, 2.830337e+00, 2.762703e+00, 1.981115e+00, 1.84491…
2.000000e-01	2.194679e+00, 4.078497e-01, 9.598120e-01, 2.040591e+00, 1.480155e+00, 1.810631e+00, 1.359352e+00, 1.879461e+00, 6.334348e-01, 2.043826e+00, 2.156249e+00, 1.880530e+00, 8.065710e-01, 1.654571e+00, 9.153555e-02, 1.308537e+00, 1.668518e+00, 1.118336e+00, 1.071370e+00, 3.862309e-01, 1.620049e+00, 9.008015e-01, 1.962647e+00, 6.746631e-01, 1.023662e+00, 1.509081e+00, 1.520736e+00, 1.535657e+00, 1.15899…
4.000000e-01	1.251719e+00, 2.213964e-01, 6.246942e-01, 1.673388e+00, 1.023264e+00, 1.452137e+00, 1.000338e+00, 1.555312e+00, 3.600390e-01, 1.427375e+00, 1.625433e+00, 1.293705e+00, 4.267020e-01, 1.494536e+00, 2.404855e-01, 7.764599e-01, 1.068748e+00, 8.316707e-01, 5.389416e-01, 2.085900e-01, 1.176879e+00, 6.400722e-01, 1.669313e+00, 4.668623e-01, 1.177185e+00, 1.080573e+00, 8.793470e-01, 1.579067e+00, 8.20006…
6.000000e-01	9.444852e-01, 1.090525e-01, 3.722120e-01, 1.705569e+00, 7.855570e-01, 1.153234e+00, 7.464290e-01, 9.820515e-01, 3.639354e-01, 1.000376e+00, 1.495734e+00, 6.645415e-01, 2.694346e-01, 1.799723e+00, 4.446067e-01, 6.608548e-01, 6.212371e-01, 4.544456e-01, 4.182844e-01, 1.259306e-01, 9.288848e-01, 5.797504e-01, 1.237920e+00, 3.019749e-01, 1.034151e+00, 5.855808e-01, 9.820845e-01, 1.474198e+00, 7.45523…
8.000000e-01	6.145211e-01, 7.080751e-02, 2.148289e-01, 1.260596e+00, 6.689271e-01, 1.169576e+00, 5.967731e-01, 6.848377e-01, 2.651169e-01, 5.743009e-01, 1.391614e+00, 4.812474e-01, 1.692422e-01, 1.605571e+00, 7.099017e-01, 6.683032e-01, 5.514947e-01, 3.128252e-01, 3.869552e-01, 7.707774e-02, 6.980019e-01, 5.191311e-01, 9.645942e-01, 2.177369e-01, 1.089556e+00, 3.663869e-01, 8.397232e-01, 9.964049e-01, 7.70939…
1.000000e+00	3.602757e-01, 3.828619e-02, 1.324115e-01, 1.022414e+00, 7.917738e-01, 1.108139e+00, 4.083032e-01, 4.018531e-01, 1.820295e-01, 4.625972e-01, 1.371942e+00, 3.028620e-01, 9.920148e-02, 1.561919e+00, 8.983608e-01, 7.026329e-01, 3.125128e-01, 1.834951e-01, 5.458638e-01, 6.509906e-02, 3.949152e-01, 4.609883e-01, 6.637756e-01, 1.742211e-01, 1.150560e+00, 2.045105e-01, 9.240450e-01, 8.975175e-01, 5.74732…
1.200000e+00	2.593018e-01, 2.283293e-02, 1.567338e-01, 7.650977e-01, 5.815352e-01, 1.054696e+00, 2.756688e-01, 2.335853e-01, 1.166266e-01, 3.178741e-01, 1.195896e+00, 1.627897e-01, 5.669537e-02, 1.218763e+00, 6.935840e-01, 6.129124e-01, 2.386286e-01, 1.094805e-01, 5.132815e-01, 9.040113e-02, 3.263026e-01, 4.873481e-01, 5.882244e-01, 1.011959e-01, 1.238353e+00, 1.757984e-01, 8.853435e-01, 5.878906e-01, 6.37600…
1.400000e+00	1.610232e-01, 1.162947e-02, 2.520785e-01, 6.059225e-01, 6.086320e-01, 8.483598e-01, 2.178230e-01, 1.366571e-01, 7.032212e-02, 3.226576e-01, 1.317772e+00, 1.351989e-01, 2.900527e-02, 1.004981e+00, 7.801621e-01, 7.602496e-01, 1.580436e-01, 6.478801e-02, 5.896650e-01, 1.826280e-01, 1.595901e-01, 4.176394e-01, 5.249768e-01, 6.511186e-02, 1.214289e+00, 1.150234e-01, 8.651952e-01, 4.230813e-01, 7.37898…
1.600000e+00	1.100636e-01, 5.071951e-03, 4.149956e-01, 4.476776e-01, 6.751093e-01, 8.848474e-01, 1.270480e-01, 9.047055e-02, 3.960486e-02, 3.345953e-01, 1.413048e+00, 6.893875e-02, 1.763484e-02, 1.129004e+00, 8.000969e-01, 6.677358e-01, 9.490397e-02, 3.551762e-02, 5.679187e-01, 3.243057e-01, 1.023385e-01, 3.944856e-01, 4.306945e-01, 4.574774e-02, 1.149407e+00, 1.135688e-01, 9.530220e-01, 2.979281e-01, 6.32196…
1.800000e+00	8.926762e-02, 3.486768e-03, 4.736665e-01, 3.576982e-01, 6.091060e-01, 8.895540e-01, 9.374405e-02, 4.830176e-02, 2.630954e-02, 5.780488e-01, 1.003738e+00, 3.762457e-02, 8.923795e-03, 8.766893e-01, 8.806330e-01, 6.401454e-01, 5.582066e-02, 2.125540e-02, 6.486224e-01, 3.356423e-01, 8.308441e-02, 4.928250e-01, 3.387098e-01, 3.364376e-02, 1.267156e+00, 7.074296e-02, 8.968489e-01, 2.180522e-01, 5.85182…
2.000000e+00	5.022287e-02, 1.897702e-03, 5.958610e-01, 3.482204e-01, 6.190644e-01, 8.453930e-01, 6.589243e-02, 3.334746e-02, 1.567933e-02, 5.512031e-01, 1.142853e+00, 2.706655e-02, 6.021533e-03, 9.541293e-01, 1.006959e+00, 6.371928e-01, 4.442886e-02, 1.420447e-02, 5.607701e-01, 5.113354e-01, 5.111481e-02, 4.652428e-01, 2.688265e-01, 1.316665e-02, 1.131797e+00, 6.373805e-02, 1.050933e+00, 1.569019e-01, 5.96514…
0.000000e+00	2.334127e+00, 2.692566e+00, 1.989987e+00, 1.458861e+00, 2.056249e+00, 1.879362e+00, 3.119047e+00, 2.804540e-01, 9.504489e-01, 1.221333e+00, 2.558368e+00, 1.216570e+00, 8.590459e-01, 5.826926e-01, 1.049897e+00, 1.533702e-01, 9.117846e-02, 2.377367e+00, 9.491095e-01, 2.243666e-02, 1.303758e+00, 1.796801e+00, 1.312681e+00, 1.160415e+00, 1.023664e+00, 2.893843e-01, 2.660238e+00, 1.747464e-01, 4.70779…
2.000000e-01	1.465523e+00, 1.504893e+00, 8.792787e-01, 1.314045e+00, 1.598695e+00, 1.676992e+00, 2.278381e+00, 1.933382e-01, 8.768503e-01, 1.031403e+00, 2.148271e+00, 1.263749e+00, 6.713570e-01, 9.843755e-01, 1.029758e+00, 8.569959e-02, 2.257229e-01, 1.379773e+00, 5.544239e-01, 3.716003e-01, 8.124082e-01, 1.107270e+00, 1.659148e+00, 8.506443e-01, 1.052795e+00, 5.285316e-01, 1.776153e+00, 2.968601e-01, 2.73344…
4.000000e-01	1.069077e+00, 8.160256e-01, 7.027373e-01, 1.104833e+00, 1.088824e+00, 1.262601e+00, 1.985847e+00, 1.023931e-01, 8.005599e-01, 7.794548e-01, 1.579039e+00, 1.067030e+00, 4.028337e-01, 1.137500e+00, 1.185644e+00, 5.294658e-02, 2.789377e-01, 8.501930e-01, 2.886943e-01, 4.197975e-01, 8.399622e-01, 9.749083e-01, 1.248999e+00, 4.908607e-01, 1.324702e+00, 3.009253e-01, 1.179550e+00, 4.200918e-01, 2.88189…
6.000000e-01	6.532926e-01, 5.611787e-01, 3.985662e-01, 8.919958e-01, 7.747471e-01, 1.170889e+00, 1.396186e+00, 6.857840e-02, 6.252934e-01, 6.447824e-01, 1.697920e+00, 6.492561e-01, 2.127591e-01, 1.406350e+00, 1.207867e+00, 3.997181e-02, 2.484856e-01, 4.982331e-01, 3.950489e-01, 2.690257e-01, 6.364796e-01, 8.118123e-01, 9.734105e-01, 3.024358e-01, 1.208239e+00, 1.835264e-01, 9.610315e-01, 3.542862e-01, 3.78179…
8.000000e-01	5.060222e-01, 3.360655e-01, 3.092166e-01, 6.589772e-01, 8.499699e-01, 1.450238e+00, 9.452005e-01, 4.286805e-02, 4.604527e-01, 5.233006e-01, 1.313676e+00, 4.100643e-01, 1.195263e-01, 1.356757e+00, 1.232833e+00, 1.334258e-01, 1.621820e-01, 2.790306e-01, 4.655548e-01, 2.552956e-01, 4.236056e-01, 5.506343e-01, 7.525267e-01, 1.991647e-01, 1.094308e+00, 1.042443e-01, 9.313075e-01, 2.824452e-01, 5.78335…
1.000000e+00	3.195963e-01, 1.760245e-01, 2.191982e-01, 3.800341e-01, 7.211855e-01, 1.279661e+00, 5.414776e-01, 2.530501e-02, 3.291579e-01, 4.301098e-01, 1.152835e+00, 2.393585e-01, 5.804942e-02, 1.359220e+00, 8.940984e-01, 3.022920e-01, 1.006250e-01, 1.871481e-01, 4.443318e-01, 1.552975e-01, 3.249642e-01, 5.354818e-01, 6.168152e-01, 1.867105e-01, 1.253028e+00, 7.171821e-02, 1.006447e+00, 2.009025e-01, 6.29972…
1.200000e+00	2.125882e-01, 7.381138e-02, 2.713285e-01, 3.627309e-01, 6.213627e-01, 1.262035e+00, 4.104908e-01, 1.554368e-02, 1.560382e-01, 3.161471e-01, 1.216018e+00, 1.702943e-01, 4.143648e-02, 1.569522e+00, 1.016730e+00, 4.561959e-01, 7.689986e-02, 9.282556e-02, 5.167738e-01, 1.139401e-01, 1.597194e-01, 3.680187e-01, 6.079397e-01, 1.182446e-01, 1.661840e+00, 4.394204e-02, 8.777094e-01, 1.518628e-01, 5.54880…
1.400000e+00	1.402156e-01, 6.149682e-02, 3.208407e-01, 3.230285e-01, 6.379689e-01, 1.200718e+00, 2.893320e-01, 9.351547e-03, 8.287341e-02, 2.236987e-01, 1.336113e+00, 1.053608e-01, 2.451428e-02, 1.481414e+00, 1.301928e+00, 4.450776e-01, 4.563007e-02, 5.797123e-02, 7.034354e-01, 8.887058e-02, 1.011704e-01, 5.324337e-01, 6.105339e-01, 7.483740e-02, 1.282990e+00, 4.356825e-02, 1.019995e+00, 1.052197e-01, 6.82558…
1.600000e+00	9.318146e-02, 3.206874e-02, 4.397594e-01, 2.721353e-01, 6.785597e-01, 1.224510e+00, 1.881840e-01, 7.266055e-03, 5.622888e-02, 1.777983e-01, 9.292674e-01, 5.475327e-02, 1.331894e-02, 1.378872e+00, 9.355886e-01, 4.960408e-01, 3.736118e-02, 3.048250e-02, 5.210970e-01, 8.219287e-02, 7.795115e-02, 4.711375e-01, 5.426414e-01, 5.811336e-02, 1.266960e+00, 4.656257e-02, 1.063423e+00, 9.408703e-02, 8.05283…
1.800000e+00	6.248349e-02, 1.667153e-02, 4.165181e-01, 2.201917e-01, 6.519259e-01, 1.245348e+00, 1.281969e-01, 4.222499e-03, 3.446477e-02, 1.647498e-01, 1.274951e+00, 3.411680e-02, 7.503179e-03, 1.313495e+00, 9.195130e-01, 6.240968e-01, 2.236579e-02, 2.190221e-02, 6.045480e-01, 6.676942e-02, 4.848090e-02, 4.862563e-01, 5.036881e-01, 3.576314e-02, 1.302791e+00, 5.653734e-02, 7.961907e-01, 5.913956e-02, 6.79692…
2.000000e+00	3.919125e-02, 1.048182e-02, 4.096625e-01, 1.634041e-01, 6.782238e-01, 1.102952e+00, 8.442368e-02, 2.592563e-03, 1.822587e-02, 1.412615e-01, 1.093583e+00, 2.258270e-02, 4.227301e-03, 1.379826e+00, 8.995073e-01, 6.865730e-01, 1.676444e-02, 1.247196e-02, 5.360064e-01, 8.220577e-02, 3.384765e-02, 3.807843e-01, 5.405458e-01, 2.683695e-02, 1.277369e+00, 5.073008e-02, 8.794669e-01, 4.440376e-02, 5.80084…
0.000000e+00	1.952170e+00, 3.623717e-01, 9.609264e-01, 6.798303e-01, 1.176343e+00, 2.011873e+00, 2.122025e+00, 7.902931e-01, 1.210813e-01, 9.711445e-01, 1.605624e+00, 2.212434e+00, 2.133278e+00, 1.736768e+00, 7.610854e-01, 1.492236e+00, 2.335124e+00, 4.047966e-01, 2.925272e+00, 3.017609e-01, 2.258179e-01, 1.727236e+00, 2.294827e+00, 9.231863e-01, 1.938164e+00, 1.789466e+00, 7.292932e-02, 2.879562e+00, 6.59446…
2.000000e-01	1.640561e+00, 2.281300e-01, 5.389036e-01, 8.796949e-01, 5.310997e-01, 1.967605e+00, 1.543045e+00, 6.994392e-01, 6.676838e-02, 6.944475e-01, 1.186175e+00, 1.052623e+00, 1.461937e+00, 1.511184e+00, 5.553775e-01, 1.006894e+00, 1.925858e+00, 4.378221e-01, 1.255856e+00, 2.125555e-01, 3.555022e-01, 9.416073e-01, 1.945888e+00, 7.375334e-01, 1.659594e+00, 1.602467e+00, 4.615490e-02, 2.500803e+00, 6.51086…
4.000000e-01	1.280882e+00, 9.920993e-02, 2.740858e-01, 1.075043e+00, 5.955744e-01, 2.022267e+00, 8.542558e-01, 7.423980e-01, 1.008146e-01, 4.619016e-01, 1.322364e+00, 8.565643e-01, 8.182445e-01, 1.722628e+00, 6.614720e-01, 6.557280e-01, 1.178201e+00, 3.774666e-01, 6.798440e-01, 1.362961e-01, 4.339853e-01, 6.723677e-01, 1.717526e+00, 4.967763e-01, 1.819967e+00, 9.766712e-01, 3.136891e-02, 2.138503e+00, 6.89566…
6.000000e-01	8.635400e-01, 6.730589e-02, 1.946105e-01, 9.196517e-01, 6.202965e-01, 1.712385e+00, 8.008931e-01, 5.851816e-01, 2.652894e-01, 3.539256e-01, 1.274303e+00, 4.636535e-01, 4.895412e-01, 1.787857e+00, 6.704500e-01, 5.144932e-01, 9.770745e-01, 2.480616e-01, 5.428323e-01, 7.420855e-02, 3.153373e-01, 6.454793e-01, 1.781188e+00, 3.865066e-01, 1.675460e+00, 5.546749e-01, 1.383378e-01, 1.918212e+00, 6.00172…
8.000000e-01	7.054837e-01, 3.448605e-02, 1.371106e-01, 7.656369e-01, 6.298561e-01, 1.459002e+00, 5.344993e-01, 4.217275e-01, 4.047422e-01, 2.655106e-01, 1.291730e+00, 2.940838e-01, 1.902070e-01, 1.705265e+00, 6.919321e-01, 5.736093e-01, 7.065744e-01, 1.745500e-01, 5.313008e-01, 4.821689e-02, 1.570927e-01, 4.866800e-01, 1.397142e+00, 2.403941e-01, 1.586120e+00, 4.183347e-01, 3.512904e-01, 1.161631e+00, 6.97338…
1.000000e+00	3.864985e-01, 1.896167e-02, 8.277777e-02, 5.590255e-01, 6.849563e-01, 1.475115e+00, 2.933990e-01, 2.450018e-01, 2.611769e-01, 1.766123e-01, 1.019840e+00, 1.756468e-01, 1.444447e-01, 1.627062e+00, 9.303401e-01, 6.091502e-01, 3.766774e-01, 1.030122e-01, 5.354844e-01, 3.930742e-02, 1.182847e-01, 5.028694e-01, 1.621335e+00, 1.636174e-01, 1.559065e+00, 2.378255e-01, 5.132099e-01, 9.782400e-01, 7.11442…
1.200000e+00	2.411934e-01, 9.103711e-03, 1.052791e-01, 5.011831e-01, 6.444823e-01, 1.492076e+00, 2.848020e-01, 1.659392e-01, 1.642594e-01, 1.248322e-01, 1.136833e+00, 1.210722e-01, 8.109899e-02, 1.571811e+00, 9.038096e-01, 6.447509e-01, 2.305152e-01, 5.585691e-02, 6.530423e-01, 2.665786e-02, 8.182777e-02, 4.037895e-01, 1.498122e+00, 1.177805e-01, 1.211445e+00, 2.202140e-01, 6.153376e-01, 7.437300e-01, 6.20112…
1.400000e+00	1.659312e-01, 5.552321e-03, 1.839436e-01, 3.443006e-01, 6.843130e-01, 1.358459e+00, 1.416845e-01, 1.075706e-01, 1.069327e-01, 9.764921e-02, 8.539629e-01, 7.483169e-02, 3.669080e-02, 1.853634e+00, 9.048980e-01, 5.997340e-01, 1.482042e-01, 4.135852e-02, 4.925689e-01, 1.588894e-02, 4.571842e-02, 3.927088e-01, 1.420495e+00, 7.183091e-02, 1.224009e+00, 1.324580e-01, 9.001367e-01, 5.336325e-01, 6.26970…
1.600000e+00	1.124538e-01, 3.097802e-03, 2.826694e-01, 2.637339e-01, 5.760255e-01, 1.512660e+00, 1.157822e-01, 5.731038e-02, 4.860095e-02, 6.427421e-02, 1.352505e+00, 4.495582e-02, 2.925458e-02, 1.798243e+00, 9.851407e-01, 6.591396e-01, 1.036548e-01, 1.850135e-02, 5.439267e-01, 1.479149e-02, 3.650720e-02, 4.480963e-01, 1.265777e+00, 6.321857e-02, 1.373401e+00, 1.049911e-01, 7.780310e-01, 4.185659e-01, 7.91031…
1.800000e+00	8.803680e-02, 1.693988e-03, 3.654099e-01, 2.175451e-01, 5.767829e-01, 1.198231e+00, 9.135754e-02, 3.068958e-02, 2.757923e-02, 4.549107e-02, 9.690309e-01, 2.237136e-02, 1.567840e-02, 1.615633e+00, 7.280299e-01, 6.602443e-01, 7.854027e-02, 1.133841e-02, 6.639237e-01, 1.471682e-02, 2.460230e-02, 3.705625e-01, 1.210563e+00, 3.506434e-02, 1.433932e+00, 1.003743e-01, 1.032760e+00, 2.805285e-01, 7.05831…
2.000000e+00	4.728745e-02, 1.163130e-03, 3.683314e-01, 1.745364e-01, 5.303576e-01, 9.968785e-01, 5.816392e-02, 2.459176e-02, 2.028897e-02, 3.593039e-02, 9.779240e-01, 1.870357e-02, 7.918780e-03, 1.489926e+00, 8.820519e-01, 6.789973e-01, 4.565343e-02, 8.301822e-03, 5.325428e-01, 1.197963e-02, 1.370467e-02, 4.295584e-01, 1.336408e+00, 2.769903e-02, 1.357491e+00, 8.472659e-02, 9.259640e-01, 2.279768e-01, 7.07359…
0.000000e+00	5.963706e-01, 1.660330e-01, 1.639179e+00, 1.262519e+00, 1.395118e+00, 1.956018e+00, 5.441900e-02, 5.534185e-01, 1.672748e+00, 6.275324e-01, 2.313791e+00, 1.385039e+00, 1.288493e+00, 9.968493e-01, 2.927572e+00, 1.333819e+00, 2.067985e+00, 1.030677e+00, 5.022858e-01, 1.026845e+00, 3.212502e-01, 1.537140e+00, 1.185159e+00, 1.309784e-01, 9.295438e-01, 2.646422e+00, 1.892723e+00, 5.649070e-01, 2.41445…
2.000000e-01	6.308356e-01, 8.581612e-02, 1.161657e+00, 1.539308e+00, 7.496767e-01, 1.869556e+00, 3.518211e-01, 5.845672e-01, 1.346249e+00, 5.569942e-01, 1.760164e+00, 7.676968e-01, 8.483339e-01, 1.183543e+00, 1.861621e+00, 1.076392e+00, 1.325042e+00, 5.807660e-01, 4.779807e-01, 5.782227e-01, 3.117117e-01, 1.038510e+00, 1.210585e+00, 3.835088e-01, 8.588340e-01, 1.215393e+00, 1.480624e+00, 7.084387e-01, 1.63420…
4.000000e-01	4.318412e-01, 4.101797e-02, 9.064208e-01, 1.258708e+00, 3.849166e-01, 1.296279e+00, 3.832988e-01, 3.859725e-01, 1.003125e+00, 4.351675e-01, 1.648665e+00, 5.080671e-01, 3.662165e-01, 1.611602e+00, 1.362224e+00, 1.037349e+00, 7.897463e-01, 4.653803e-01, 5.860867e-01, 4.272790e-01, 2.554809e-01, 7.663764e-01, 1.352572e+00, 2.735229e-01, 5.846861e-01, 7.281132e-01, 1.315378e+00, 6.523519e-01, 1.02192…
6.000000e-01	2.872887e-01, 2.898096e-02, 6.301179e-01, 1.034084e+00, 4.298026e-01, 1.028233e+00, 2.818796e-01, 2.831755e-01, 7.303353e-01, 3.056361e-01, 1.170556e+00, 3.398685e-01, 2.510519e-01, 1.247791e+00, 1.213663e+00, 7.909172e-01, 4.720359e-01, 2.333549e-01, 5.939879e-01, 3.087446e-01, 1.927420e-01, 6.416775e-01, 1.195853e+00, 2.012702e-01, 7.658451e-01, 5.441795e-01, 1.332124e+00, 4.437893e-01, 9.42388…
8.000000e-01	1.643701e-01, 1.640468e-02, 6.664522e-01, 7.721236e-01, 4.854299e-01, 6.305418e-01, 2.243776e-01, 1.708659e-01, 5.833494e-01, 2.857729e-01, 9.524723e-01, 1.580410e-01, 1.486729e-01, 1.186385e+00, 9.257038e-01, 7.065152e-01, 3.251441e-01, 1.754607e-01, 5.368655e-01, 2.643256e-01, 1.048577e-01, 5.121363e-01, 1.693088e+00, 1.548225e-01, 7.692379e-01, 3.238693e-01, 1.123050e+00, 2.907770e-01, 7.15452…
1.000000e+00	1.308175e-01, 8.155243e-03, 7.035615e-01, 6.442736e-01, 5.074433e-01, 6.647702e-01, 1.408189e-01, 1.163364e-01, 3.188914e-01, 4.879654e-01, 1.096122e+00, 1.256037e-01, 8.166060e-02, 8.499423e-01, 9.225575e-01, 8.564325e-01, 2.268516e-01, 9.353570e-02, 5.521347e-01, 4.113601e-01, 7.576546e-02, 5.669364e-01, 1.065901e+00, 9.914376e-02, 1.039097e+00, 2.161899e-01, 1.272131e+00, 2.635725e-01, 7.26784…
1.200000e+00	7.618622e-02, 5.098837e-03, 5.890998e-01, 5.450340e-01, 5.859845e-01, 5.932543e-01, 1.022570e-01, 6.292683e-02, 1.764315e-01, 7.070796e-01, 1.155967e+00, 6.622870e-02, 4.474670e-02, 5.089301e-01, 9.221337e-01, 8.153106e-01, 1.490540e-01, 5.640514e-02, 5.969416e-01, 7.427172e-01, 5.040650e-02, 4.930144e-01, 9.147949e-01, 5.716415e-02, 9.655970e-01, 1.566081e-01, 1.150314e+00, 1.525438e-01, 5.61312…
1.400000e+00	5.976661e-02, 2.182432e-03, 7.818024e-01, 4.263440e-01, 5.387118e-01, 5.287971e-01, 7.056297e-02, 4.452186e-02, 7.490050e-02, 9.450087e-01, 1.201176e+00, 5.324494e-02, 2.659485e-02, 4.660994e-01, 8.507814e-01, 6.697545e-01, 8.331975e-02, 3.145547e-02, 6.005319e-01, 7.398749e-01, 2.876040e-02, 4.019285e-01, 7.383507e-01, 4.301005e-02, 9.766706e-01, 1.176325e-01, 1.050346e+00, 1.282962e-01, 7.40676…
1.600000e+00	3.536720e-02, 1.488320e-03, 7.875158e-01, 3.084637e-01, 5.814482e-01, 6.640720e-01, 4.795964e-02, 2.461834e-02, 3.933078e-02, 1.222727e+00, 1.202434e+00, 3.038100e-02, 1.095297e-02, 3.300145e-01, 1.061628e+00, 7.691075e-01, 5.963493e-02, 2.111754e-02, 5.235893e-01, 9.049212e-01, 2.202633e-02, 4.162254e-01, 4.276925e-01, 3.473623e-02, 1.051305e+00, 9.528615e-02, 1.053212e+00, 9.472073e-02, 7.61697…
1.800000e+00	2.473152e-02, 6.860881e-04, 6.900182e-01, 2.578513e-01, 5.313434e-01, 6.973764e-01, 3.905810e-02, 1.426469e-02, 2.587375e-02, 1.024425e+00, 9.817276e-01, 1.625498e-02, 8.712021e-03, 2.576662e-01, 7.168458e-01, 7.438243e-01, 3.289987e-02, 9.881809e-03, 5.543594e-01, 9.781346e-01, 1.609154e-02, 4.252967e-01, 3.749470e-01, 1.922338e-02, 1.051534e+00, 1.031541e-01, 9.362653e-01, 8.308576e-02, 6.57077…
2.000000e+00	1.654655e-02, 5.411223e-04, 8.094560e-01, 2.330564e-01, 6.452395e-01, 6.958496e-01, 2.613571e-02, 7.366803e-03, 1.811555e-02, 1.256126e+00, 1.302197e+00, 1.201568e-02, 4.351479e-03, 2.881191e-01, 7.788098e-01, 6.476379e-01, 2.557880e-02, 8.167038e-03, 5.887396e-01, 9.423960e-01, 1.187873e-02, 4.864840e-01, 2.340845e-01, 1.337573e-02, 1.059306e+00, 6.731439e-02, 1.036613e+00, 5.071830e-02, 7.18615…
0.000000e+00	2.410519e-01, 2.362247e+00, 9.292645e-01, 1.003942e+00, 2.426085e+00, 2.548307e+00, 6.776302e-01, 9.201344e-01, 4.017280e-01, 1.208734e+00, 2.500858e+00, 1.797299e-01, 3.010884e+00, 2.373387e+00, 2.062071e+00, 1.692352e+00, 3.060471e+00, 1.415871e+00, 1.331828e+00, 4.331260e-01, 1.922544e+00, 1.282174e+00, 8.403123e-01, 1.892533e+00, 4.236672e-01, 2.631826e+00, 7.122101e-01, 2.158762e+00, 5.44658…
2.000000e-01	5.552993e-01, 1.553877e+00, 6.350401e-01, 1.293311e+00, 1.267145e+00, 2.046877e+00, 7.599610e-01, 8.266900e-01, 5.480394e-01, 9.269093e-01, 2.179425e+00, 5.774890e-01, 1.817810e+00, 2.109973e+00, 1.531479e+00, 1.231178e+00, 1.649167e+00, 1.228428e+00, 9.530905e-01, 2.143268e-01, 1.038308e+00, 9.605028e-01, 1.100728e+00, 1.820817e+00, 7.082251e-01, 2.097519e+00, 7.444829e-01, 1.701777e+00, 3.43280…
4.000000e-01	1.006295e+00, 1.122860e+00, 3.933491e-01, 1.089206e+00, 8.063670e-01, 1.317032e+00, 7.222094e-01, 8.012373e-01, 6.521120e-01, 5.612303e-01, 1.990170e+00, 5.304046e-01, 1.441014e+00, 2.501893e+00, 1.143496e+00, 1.124718e+00, 1.191416e+00, 8.379745e-01, 7.953596e-01, 1.368167e-01, 6.864660e-01, 5.301447e-01, 1.246479e+00, 1.124316e+00, 7.589040e-01, 1.351081e+00, 8.811247e-01, 1.258282e+00, 3.45793…
6.000000e-01	8.966722e-01, 5.947814e-01, 1.831294e-01, 9.747692e-01, 7.209647e-01, 1.026034e+00, 6.744841e-01, 4.690518e-01, 5.511264e-01, 5.519087e-01, 1.529052e+00, 4.900907e-01, 1.023469e+00, 1.936553e+00, 9.313944e-01, 9.871225e-01, 6.221554e-01, 6.411987e-01, 5.907586e-01, 9.585807e-02, 3.484963e-01, 6.333074e-01, 1.264597e+00, 1.224508e+00, 8.835775e-01, 1.080187e+00, 7.475695e-01, 1.389371e+00, 4.09419…
8.000000e-01	6.333944e-01, 3.697606e-01, 1.275538e-01, 1.262458e+00, 6.093370e-01, 9.127753e-01, 4.745840e-01, 2.817980e-01, 5.066461e-01, 4.214534e-01, 1.316249e+00, 2.636812e-01, 8.305171e-01, 1.527925e+00, 9.250718e-01, 8.932596e-01, 5.034954e-01, 5.559642e-01, 6.494675e-01, 7.094686e-02, 3.009797e-01, 5.068990e-01, 1.208818e+00, 1.026537e+00, 8.711823e-01, 8.759469e-01, 7.972131e-01, 1.223792e+00, 5.04796…
1.000000e+00	5.230810e-01, 1.781838e-01, 9.639636e-02, 9.357684e-01, 5.268564e-01, 9.759628e-01, 3.351323e-01, 1.618055e-01, 4.732025e-01, 2.912281e-01, 1.244178e+00, 1.667367e-01, 5.346020e-01, 1.205835e+00, 7.641056e-01, 6.886366e-01, 3.685538e-01, 3.071516e-01, 6.330571e-01, 6.853670e-02, 1.753109e-01, 4.541684e-01, 1.462863e+00, 5.925032e-01, 1.183522e+00, 5.231321e-01, 8.991629e-01, 9.040137e-01, 5.78046…
1.200000e+00	3.497198e-01, 9.615414e-02, 1.092814e-01, 7.295068e-01, 6.038629e-01, 9.147508e-01, 1.917309e-01, 1.093402e-01, 3.286458e-01, 2.980056e-01, 1.164412e+00, 1.094042e-01, 2.345975e-01, 9.564700e-01, 8.318899e-01, 6.584983e-01, 2.130354e-01, 2.485722e-01, 5.389652e-01, 2.192239e-01, 1.054230e-01, 4.538069e-01, 9.847568e-01, 4.284484e-01, 1.274849e+00, 4.315431e-01, 8.940786e-01, 6.232632e-01, 6.22471…
1.400000e+00	2.346251e-01, 5.028610e-02, 2.430861e-01, 6.932290e-01, 5.287654e-01, 9.396599e-01, 1.588727e-01, 7.593591e-02, 2.264375e-01, 5.136982e-01, 1.256138e+00, 7.352336e-02, 1.694205e-01, 9.353784e-01, 9.579652e-01, 6.868369e-01, 1.286463e-01, 1.118742e-01, 5.920231e-01, 4.569517e-01, 6.889427e-02, 4.508565e-01, 1.051331e+00, 2.882752e-01, 1.301789e+00, 3.016188e-01, 9.300767e-01, 4.395867e-01, 7.63382…
1.600000e+00	1.646649e-01, 3.787499e-02, 4.211126e-01, 5.313975e-01, 6.300154e-01, 8.971995e-01, 1.029141e-01, 4.904274e-02, 1.054473e-01, 5.877297e-01, 1.172551e+00, 4.325482e-02, 9.157456e-02, 7.063346e-01, 9.239770e-01, 7.608571e-01, 1.100639e-01, 8.791899e-02, 5.482038e-01, 6.049749e-01, 6.446780e-02, 4.371353e-01, 7.572077e-01, 1.649640e-01, 1.450984e+00, 1.894672e-01, 8.219865e-01, 3.146249e-01, 5.78889…
1.800000e+00	8.870402e-02, 1.904486e-02, 5.657498e-01, 3.050857e-01, 5.191111e-01, 9.630850e-01, 8.343229e-02, 2.769068e-02, 6.059606e-02, 9.231817e-01, 1.266525e+00, 3.075763e-02, 5.244603e-02, 6.963495e-01, 1.073349e+00, 7.343287e-01, 5.788874e-02, 4.369186e-02, 4.759833e-01, 7.768273e-01, 3.712116e-02, 3.451333e-01, 6.117507e-01, 8.842767e-02, 1.255970e+00, 1.281763e-01, 1.140248e+00, 2.536822e-01, 7.08664…
2.000000e+00	6.399354e-02, 8.394070e-03, 5.457672e-01, 3.123138e-01, 5.573118e-01, 1.196468e+00, 6.065500e-02, 1.657827e-02, 4.176403e-02, 8.664090e-01, 1.195346e+00, 1.691863e-02, 3.199079e-02, 6.258631e-01, 9.029657e-01, 6.161557e-01, 4.118398e-02, 2.542286e-02, 5.824969e-01, 7.409849e-01, 2.267825e-02, 4.173652e-01, 4.427458e-01, 7.494383e-02, 1.128879e+00, 1.084799e-01, 8.303239e-01, 1.680796e-01, 7.11012…
0.000000e+00	9.628515e-01, 8.489456e-01, 2.276958e+00, 2.041903e+00, 4.545410e-01, 7.182543e-01, 1.086526e+00, 1.636529e+00, 1.601611e+00, 2.991023e+00, 3.014313e+00, 2.590981e+00, 2.560930e-01, 2.205416e+00, 1.665329e+00, 2.863528e+00, 2.324558e+00, 9.366092e-01, 1.621841e+00, 1.648596e+00, 2.159984e+00, 4.338193e-01, 2.318717e+00, 1.424615e+00, 1.169362e+00, 1.580506e+00, 2.393043e+00, 8.684663e-01, 2.52931…
2.000000e-01	5.776396e-01, 4.775899e-01, 1.579209e+00, 1.647786e+00, 2.375762e-01, 9.856304e-01, 1.102683e+00, 1.334256e+00, 1.038452e+00, 1.788137e+00, 1.983072e+00, 1.698804e+00, 3.928364e-01, 1.837946e+00, 1.418804e+00, 1.865565e+00, 1.710556e+00, 8.276779e-01, 1.194166e+00, 1.046080e+00, 1.724155e+00, 2.935446e-01, 1.767567e+00, 1.006963e+00, 1.417650e+00, 1.345911e+00, 2.151188e+00, 9.182890e-01, 1.64392…
4.000000e-01	4.951648e-01, 3.166030e-01, 1.146275e+00, 1.701420e+00, 1.340594e-01, 1.114042e+00, 9.541274e-01, 9.946782e-01, 8.927421e-01, 1.508837e+00, 1.788394e+00, 1.006354e+00, 2.758697e-01, 1.503705e+00, 9.238333e-01, 1.287182e+00, 1.136030e+00, 4.489867e-01, 9.751153e-01, 6.317141e-01, 1.264689e+00, 3.340042e-01, 1.925181e+00, 5.971720e-01, 1.246765e+00, 1.110459e+00, 1.273440e+00, 8.733061e-01, 2.84108…
6.000000e-01	2.954170e-01, 1.597144e-01, 9.759522e-01, 1.522928e+00, 2.262616e-01, 8.927999e-01, 6.872858e-01, 6.153517e-01, 7.826718e-01, 9.427976e-01, 1.302271e+00, 5.943853e-01, 2.003065e-01, 1.317656e+00, 6.942070e-01, 1.013842e+00, 6.924492e-01, 2.615679e-01, 7.808515e-01, 3.777262e-01, 8.622692e-01, 3.715117e-01, 1.573263e+00, 4.503312e-01, 1.410655e+00, 1.034225e+00, 1.279912e+00, 1.088178e+00, 4.82887…
8.000000e-01	1.856072e-01, 7.793737e-02, 8.761721e-01, 1.444603e+00, 3.234768e-01, 8.244058e-01, 4.748270e-01, 4.612211e-01, 8.166130e-01, 7.795606e-01, 1.093907e+00, 3.965453e-01, 9.105509e-02, 1.076014e+00, 8.475680e-01, 7.858785e-01, 4.324400e-01, 1.644741e-01, 7.069408e-01, 3.376567e-01, 5.625434e-01, 4.312964e-01, 1.633574e+00, 3.597973e-01, 1.449457e+00, 5.986682e-01, 1.328251e+00, 9.559503e-01, 5.95624…
1.000000e+00	1.332257e-01, 4.763568e-02, 7.122932e-01, 1.244569e+00, 4.143615e-01, 1.163934e+00, 3.832439e-01, 2.074263e-01, 6.307678e-01, 6.610856e-01, 1.173018e+00, 2.508958e-01, 5.208305e-02, 1.110454e+00, 8.134980e-01, 8.025811e-01, 3.032592e-01, 1.119150e-01, 5.942183e-01, 2.294257e-01, 3.933395e-01, 4.640445e-01, 1.298489e+00, 1.979527e-01, 1.548443e+00, 3.598933e-01, 1.068768e+00, 5.488898e-01, 5.79582…
1.200000e+00	7.031730e-02, 2.768245e-02, 6.709173e-01, 7.871146e-01, 5.027978e-01, 1.049514e+00, 2.603936e-01, 1.551038e-01, 4.160815e-01, 4.268681e-01, 1.034175e+00, 1.408830e-01, 3.183932e-02, 1.067804e+00, 7.797848e-01, 7.447760e-01, 2.057384e-01, 5.877849e-02, 5.517171e-01, 2.319870e-01, 2.185151e-01, 3.866935e-01, 1.405925e+00, 1.545147e-01, 1.498487e+00, 4.372176e-01, 9.787756e-01, 4.612783e-01, 5.55512…
1.400000e+00	6.733687e-02, 1.609108e-02, 6.875830e-01, 7.256773e-01, 5.884750e-01, 1.074377e+00, 1.971851e-01, 8.762704e-02, 2.041561e-01, 3.628001e-01, 1.022087e+00, 1.115869e-01, 1.821070e-02, 1.478289e+00, 7.728944e-01, 7.264914e-01, 1.264156e-01, 3.415905e-02, 5.439071e-01, 1.903049e-01, 1.796758e-01, 3.916552e-01, 1.171091e+00, 9.240564e-02, 1.625911e+00, 2.731198e-01, 1.224102e+00, 3.643999e-01, 6.82612…
1.600000e+00	3.252698e-02, 9.250555e-03, 5.804232e-01, 5.001607e-01, 5.646835e-01, 1.412421e+00, 1.223290e-01, 5.746978e-02, 1.248078e-01, 2.889364e-01, 1.139578e+00, 5.319740e-02, 1.031129e-02, 1.434627e+00, 8.413624e-01, 7.721717e-01, 7.668494e-02, 2.038443e-02, 6.302024e-01, 1.446438e-01, 8.888247e-02, 4.267743e-01, 1.031119e+00, 6.703789e-02, 1.268686e+00, 1.896569e-01, 8.566660e-01, 2.496122e-01, 7.51329…
1.800000e+00	2.387170e-02, 4.221915e-03, 6.145022e-01, 3.788133e-01, 5.470747e-01, 1.177315e+00, 8.638722e-02, 3.939739e-02, 7.810171e-02, 2.287881e-01, 1.116368e+00, 3.630188e-02, 6.551850e-03, 1.137026e+00, 6.625048e-01, 7.225385e-01, 4.400458e-02, 1.175333e-02, 6.650698e-01, 1.289413e-01, 6.766527e-02, 4.332091e-01, 8.615296e-01, 4.450779e-02, 1.501596e+00, 1.385006e-01, 1.122601e+00, 2.205089e-01, 6.07914…
2.000000e+00	1.200702e-02, 3.027811e-03, 6.348362e-01, 3.403282e-01, 5.850001e-01, 1.229199e+00, 5.724625e-02, 2.174957e-02, 5.059555e-02, 2.439817e-01, 1.165268e+00, 2.388333e-02, 4.637552e-03, 1.394731e+00, 8.872771e-01, 5.884511e-01, 3.250688e-02, 8.049191e-03, 5.946064e-01, 1.148961e-01, 5.233588e-02, 3.800434e-01, 7.975716e-01, 3.615172e-02, 1.245079e+00, 9.468153e-02, 8.596690e-01, 1.284694e-01, 7.30928…
0.000000e+00	1.363577e+00, 2.201944e+00, 9.237403e-02, 2.708930e+00, 7.803328e-01, 2.108007e+00, 3.168922e+00, 1.040784e+00, 3.222101e+00, 2.859230e+00, 1.271109e+00, 2.756538e+00, 2.102028e-01, 1.766278e+00, 1.307624e+00, 6.572299e-01, 3.254964e-01, 1.919464e+00, 2.044078e+00, 1.900086e+00, 5.709037e-01, 2.933805e-01, 2.162939e+00, 2.425146e+00, 9.128721e-01, 1.771671e+00, 5.445465e-01, 1.283477e-02, 2.34436…
2.000000e-01	9.736801e-01, 1.469910e+00, 3.204830e-01, 2.640954e+00, 7.077608e-01, 1.708325e+00, 1.764369e+00, 6.134771e-01, 1.874057e+00, 2.107040e+00, 1.048822e+00, 1.993720e+00, 5.043465e-01, 2.069164e+00, 1.159564e+00, 4.408468e-01, 3.271460e-01, 1.206362e+00, 1.214424e+00, 1.288957e+00, 6.200024e-01, 1.499935e-01, 1.575240e+00, 1.744870e+00, 5.704475e-01, 9.586208e-01, 3.870301e-01, 3.157759e-01, 1.54029…
4.000000e-01	6.860678e-01, 7.442319e-01, 3.869494e-01, 2.147609e+00, 7.003608e-01, 1.122622e+00, 1.212892e+00, 3.654076e-01, 9.595019e-01, 1.708954e+00, 1.278601e+00, 1.179465e+00, 6.157250e-01, 1.943204e+00, 1.088639e+00, 2.497378e-01, 2.629553e-01, 6.017037e-01, 7.476869e-01, 8.347536e-01, 7.595621e-01, 1.005936e-01, 1.072289e+00, 1.028696e+00, 5.700575e-01, 5.992702e-01, 5.209303e-01, 4.408454e-01, 9.70893…
6.000000e-01	3.683694e-01, 5.311881e-01, 5.390492e-01, 1.664588e+00, 4.933045e-01, 9.665320e-01, 9.621485e-01, 2.410787e-01, 5.393076e-01, 9.022440e-01, 1.186795e+00, 8.721403e-01, 5.359911e-01, 1.351886e+00, 1.118218e+00, 2.391109e-01, 1.779085e-01, 3.830072e-01, 7.827339e-01, 6.005707e-01, 5.938726e-01, 1.036302e-01, 8.175499e-01, 7.567378e-01, 5.336412e-01, 3.169297e-01, 7.026374e-01, 4.296912e-01, 8.77348…
8.000000e-01	2.328078e-01, 2.629806e-01, 5.325519e-01, 1.338136e+00, 7.215265e-01, 5.887251e-01, 7.074682e-01, 1.388307e-01, 2.474329e-01, 9.364174e-01, 1.054382e+00, 4.730880e-01, 3.048350e-01, 1.151471e+00, 1.131776e+00, 3.084950e-01, 1.331583e-01, 2.158498e-01, 7.522733e-01, 4.071919e-01, 4.904630e-01, 1.719946e-01, 5.574360e-01, 5.869822e-01, 7.751790e-01, 1.961124e-01, 7.457738e-01, 3.474537e-01, 8.16720…
1.000000e+00	1.826346e-01, 1.718889e-01, 6.043173e-01, 9.975887e-01, 5.551823e-01, 4.880770e-01, 4.534501e-01, 7.591956e-02, 1.289373e-01, 7.588494e-01, 1.199143e+00, 3.219532e-01, 1.797017e-01, 7.386116e-01, 9.608120e-01, 4.642571e-01, 6.372986e-02, 1.674093e-01, 6.606542e-01, 5.248616e-01, 3.151156e-01, 2.520817e-01, 4.538877e-01, 4.207100e-01, 8.502400e-01, 1.074495e-01, 7.525023e-01, 2.383275e-01, 7.59389…
1.200000e+00	1.310484e-01, 8.667175e-02, 6.244795e-01, 8.294267e-01, 6.156143e-01, 4.692363e-01, 2.726344e-01, 6.503190e-02, 9.831593e-02, 7.790101e-01, 9.328363e-01, 1.621910e-01, 1.138900e-01, 6.168883e-01, 1.224014e+00, 5.802929e-01, 5.023283e-02, 6.494271e-02, 6.751134e-01, 5.446894e-01, 2.124470e-01, 3.898771e-01, 3.622004e-01, 2.168474e-01, 1.091614e+00, 7.607841e-02, 7.728195e-01, 1.662044e-01, 7.53935…
1.400000e+00	7.935498e-02, 4.992331e-02, 6.808274e-01, 8.457477e-01, 6.730790e-01, 4.626676e-01, 2.064472e-01, 3.073912e-02, 4.666219e-02, 1.074141e+00, 1.138168e+00, 1.174118e-01, 6.177796e-02, 4.120291e-01, 1.056128e+00, 5.437648e-01, 3.533768e-02, 5.022646e-02, 5.354502e-01, 8.875284e-01, 1.213583e-01, 3.528724e-01, 2.501847e-01, 1.741756e-01, 1.158177e+00, 6.252649e-02, 7.903112e-01, 1.408391e-01, 7.31963…
1.600000e+00	6.906900e-02, 2.653218e-02, 5.544223e-01, 4.647844e-01, 6.032285e-01, 5.224331e-01, 1.643981e-01, 2.048894e-02, 2.782725e-02, 9.568560e-01, 1.257062e+00, 6.101050e-02, 3.375757e-02, 3.194683e-01, 9.265774e-01, 6.377369e-01, 2.418288e-02, 3.659299e-02, 5.477167e-01, 8.538754e-01, 7.671842e-02, 3.248778e-01, 1.888572e-01, 1.262455e-01, 9.297839e-01, 4.732872e-02, 9.150304e-01, 1.018032e-01, 7.74056…
1.800000e+00	2.595003e-02, 1.656808e-02, 6.690206e-01, 3.461764e-01, 5.759657e-01, 5.946821e-01, 1.208354e-01, 1.202347e-02, 1.547008e-02, 1.270038e+00, 1.041091e+00, 4.671122e-02, 2.182908e-02, 2.271360e-01, 1.103275e+00, 5.808011e-01, 1.719391e-02, 2.176087e-02, 5.314550e-01, 7.850131e-01, 5.832576e-02, 3.610788e-01, 1.328796e-01, 9.195829e-02, 9.786457e-01, 5.196462e-02, 8.501788e-01, 7.676884e-02, 6.25421…
2.000000e+00	2.520188e-02, 6.046650e-03, 6.896943e-01, 2.355675e-01, 6.354635e-01, 6.330406e-01, 6.653580e-02, 7.034516e-03, 9.090518e-03, 1.293811e+00, 1.000322e+00, 2.471880e-02, 1.283098e-02, 2.352744e-01, 1.134109e+00, 5.456242e-01, 1.066030e-02, 1.154267e-02, 4.980293e-01, 9.457673e-01, 3.611276e-02, 4.231141e-01, 7.791370e-02, 6.202006e-02, 9.015806e-01, 5.168008e-02, 9.362636e-01, 5.433104e-02, 6.54826…
0.000000e+00	2.786812e-02, 1.672521e+00, 1.024601e+00, 8.817577e-01, 4.491891e-01, 3.030368e+00, 2.133566e+00, 2.005756e+00, 2.483325e+00, 2.146616e+00, 2.631018e-01, 6.803506e-01, 2.998398e+00, 1.003403e+00, 1.027228e+00, 1.235073e+00, 2.269308e+00, 2.998952e-01, 1.857327e+00, 1.456391e+00, 9.256627e-01, 4.670600e-01, 2.466185e+00, 2.645407e+00, 1.144878e+00, 6.748982e-01, 1.111230e+00, 3.335231e-01, 2.18310…
2.000000e-01	4.412779e-01, 1.255605e+00, 9.074611e-01, 7.105254e-01, 3.881331e-01, 1.735958e+00, 1.845650e+00, 1.814175e+00, 1.538403e+00, 1.640501e+00, 1.602980e-01, 4.412866e-01, 2.116354e+00, 1.219782e+00, 8.133683e-01, 8.400299e-01, 1.844857e+00, 4.591049e-01, 1.221893e+00, 8.527606e-01, 6.804959e-01, 2.706816e-01, 1.899179e+00, 1.838570e+00, 1.075610e+00, 7.246207e-01, 9.074161e-01, 2.959408e-01, 1.60882…
4.000000e-01	8.631689e-01, 6.023375e-01, 7.114306e-01, 5.360352e-01, 4.774206e-01, 1.555813e+00, 1.360026e+00, 1.219209e+00, 1.115685e+00, 1.049605e+00, 8.733865e-02, 3.146815e-01, 1.426741e+00, 1.586749e+00, 8.505132e-01, 5.385641e-01, 1.033186e+00, 5.652087e-01, 8.511431e-01, 6.715610e-01, 3.557108e-01, 1.873693e-01, 1.695007e+00, 2.163691e+00, 7.009303e-01, 7.624573e-01, 1.181530e+00, 2.192227e-01, 1.31970…
6.000000e-01	8.844170e-01, 3.513018e-01, 4.606959e-01, 4.869576e-01, 5.406188e-01, 1.066455e+00, 1.390903e+00, 9.387326e-01, 7.429052e-01, 7.845396e-01, 2.227079e-01, 1.828762e-01, 1.224822e+00, 1.637336e+00, 8.466097e-01, 3.646668e-01, 7.689314e-01, 6.034103e-01, 6.303464e-01, 3.527869e-01, 2.868602e-01, 2.131805e-01, 1.377518e+00, 1.674538e+00, 6.451606e-01, 7.142710e-01, 9.431949e-01, 2.063481e-01, 7.54004…
8.000000e-01	8.735635e-01, 1.881665e-01, 2.814286e-01, 4.195813e-01, 5.637791e-01, 7.733625e-01, 1.041544e+00, 5.525774e-01, 6.618691e-01, 6.349343e-01, 5.668000e-01, 1.099181e-01, 1.008556e+00, 1.278029e+00, 1.016413e+00, 2.768498e-01, 5.237880e-01, 5.020692e-01, 7.014845e-01, 3.001562e-01, 1.928937e-01, 2.602971e-01, 1.433642e+00, 1.210819e+00, 7.981684e-01, 7.119617e-01, 8.557474e-01, 1.512745e-01, 8.52954…
1.000000e+00	6.458606e-01, 1.231467e-01, 1.553158e-01, 3.462230e-01, 5.406307e-01, 6.584796e-01, 7.733192e-01, 3.580462e-01, 3.493151e-01, 5.706409e-01, 7.843648e-01, 8.764380e-02, 7.580959e-01, 1.071047e+00, 1.031574e+00, 3.873343e-01, 4.459706e-01, 3.622778e-01, 4.927543e-01, 3.424975e-01, 1.020941e-01, 3.327865e-01, 9.163828e-01, 8.716846e-01, 9.309626e-01, 4.479012e-01, 8.365092e-01, 1.046891e-01, 8.83885…
1.200000e+00	4.260713e-01, 5.483219e-02, 2.626024e-01, 2.662422e-01, 6.143954e-01, 6.475893e-01, 4.717905e-01, 2.553465e-01, 2.523607e-01, 9.154298e-01, 8.253926e-01, 4.826702e-02, 4.888849e-01, 7.415037e-01, 1.026537e+00, 5.605521e-01, 2.551806e-01, 1.784285e-01, 5.389235e-01, 5.862514e-01, 8.534527e-02, 3.703201e-01, 9.357511e-01, 5.445677e-01, 9.022720e-01, 3.228673e-01, 7.300285e-01, 6.932210e-02, 7.80527…
1.400000e+00	2.623582e-01, 3.390967e-02, 3.542561e-01, 2.412752e-01, 5.882350e-01, 5.667339e-01, 3.702855e-01, 1.391943e-01, 1.632396e-01, 8.890491e-01, 9.624524e-01, 3.252955e-02, 2.291260e-01, 4.896804e-01, 1.024381e+00, 5.705981e-01, 1.780116e-01, 1.442622e-01, 5.622777e-01, 6.457231e-01, 4.735687e-02, 4.340021e-01, 6.888459e-01, 3.857459e-01, 9.137077e-01, 2.266284e-01, 7.464889e-01, 5.661727e-02, 6.13893…
1.600000e+00	2.247637e-01, 1.995747e-02, 4.401968e-01, 1.888498e-01, 6.913678e-01, 6.175638e-01, 2.756744e-01, 7.107491e-02, 7.953446e-02, 1.013433e+00, 1.058665e+00, 1.827159e-02, 1.305729e-01, 4.072971e-01, 1.143442e+00, 6.951433e-01, 1.389964e-01, 9.247851e-02, 7.124500e-01, 9.579964e-01, 3.191147e-02, 4.395655e-01, 4.578647e-01, 2.544240e-01, 9.584385e-01, 1.825465e-01, 9.360106e-01, 3.317341e-02, 6.65502…
1.800000e+00	1.324238e-01, 1.051493e-02, 6.563976e-01, 1.388760e-01, 6.481890e-01, 6.211671e-01, 1.337951e-01, 4.397462e-02, 5.765366e-02, 1.225601e+00, 1.046372e+00, 1.085885e-02, 8.614124e-02, 3.651399e-01, 1.065661e+00, 6.439801e-01, 7.045871e-02, 4.958198e-02, 6.030099e-01, 1.061002e+00, 1.861151e-02, 3.956011e-01, 3.148907e-01, 1.502504e-01, 1.053088e+00, 1.331394e-01, 1.034387e+00, 2.849423e-02, 7.04979…
2.000000e+00	9.233997e-02, 6.289933e-03, 6.486189e-01, 1.121911e-01, 6.044325e-01, 8.490064e-01, 7.736018e-02, 2.897193e-02, 2.991833e-02, 1.197367e+00, 1.064755e+00, 9.379031e-03, 4.169379e-02, 2.808339e-01, 1.211190e+00, 6.744898e-01, 5.991901e-02, 2.592652e-02, 6.466697e-01, 9.920732e-01, 1.781726e-02, 3.947232e-01, 2.507818e-01, 1.401322e-01, 1.169174e+00, 9.983440e-02, 9.028705e-01, 2.233240e-02, 8.28218…
0.000000e+00	2.103117e+00, 2.060468e+00, 1.424843e+00, 1.843413e+00, 2.869786e+00, 2.011793e+00, 1.058003e+00, 1.305449e+00, 1.785773e+00, 2.693838e+00, 1.013619e+00, 9.270970e-01, 1.108669e+00, 1.374735e+00, 1.379469e-01, 2.199015e+00, 4.964128e-01, 6.214342e-01, 1.285856e+00, 5.400074e-01, 1.621395e+00, 6.024590e-01, 2.494078e+00, 1.860488e-01, 2.001254e+00, 1.867748e+00, 1.862076e+00, 2.294823e+00, 2.97099…
2.000000e-01	1.807100e+00, 1.960539e+00, 8.085485e-01, 1.590016e+00, 1.909071e+00, 1.867380e+00, 7.492749e-01, 1.062938e+00, 1.649426e+00, 1.576206e+00, 6.689646e-01, 6.509460e-01, 4.629667e-01, 1.278921e+00, 9.457007e-02, 1.915090e+00, 4.507900e-01, 5.023525e-01, 6.053804e-01, 4.567290e-01, 1.002165e+00, 3.080782e-01, 2.015603e+00, 3.680892e-01, 1.816925e+00, 2.132336e+00, 1.006735e+00, 1.909266e+00, 1.96004…
4.000000e-01	1.042385e+00, 1.234906e+00, 4.997515e-01, 1.905583e+00, 8.918886e-01, 1.486199e+00, 6.248487e-01, 6.219391e-01, 8.167562e-01, 1.235317e+00, 3.409026e-01, 3.910898e-01, 3.575800e-01, 1.633953e+00, 9.781509e-02, 1.236286e+00, 4.994249e-01, 3.135341e-01, 3.843254e-01, 2.675163e-01, 7.191858e-01, 2.388996e-01, 1.590510e+00, 3.002904e-01, 1.211014e+00, 1.450301e+00, 8.809128e-01, 1.580854e+00, 1.37119…
6.000000e-01	7.708854e-01, 6.515210e-01, 3.558289e-01, 1.840984e+00, 4.116232e-01, 1.311741e+00, 4.784941e-01, 3.293391e-01, 8.156683e-01, 8.957445e-01, 3.221239e-01, 2.402400e-01, 1.650648e-01, 1.333396e+00, 1.491891e-01, 1.250068e+00, 3.481190e-01, 1.589697e-01, 3.273433e-01, 1.503055e-01, 5.009081e-01, 2.719232e-01, 1.229222e+00, 1.771986e-01, 1.025058e+00, 9.855673e-01, 7.867643e-01, 1.045984e+00, 1.05246…
8.000000e-01	3.935953e-01, 3.396104e-01, 2.118450e-01, 1.465382e+00, 5.147786e-01, 1.169349e+00, 3.122000e-01, 2.277414e-01, 4.660273e-01, 6.216550e-01, 4.999694e-01, 1.489598e-01, 8.756113e-02, 1.260197e+00, 2.765427e-01, 8.704151e-01, 2.233474e-01, 1.004671e-01, 3.999218e-01, 1.079382e-01, 3.141656e-01, 3.056406e-01, 8.994221e-01, 1.358530e-01, 1.052950e+00, 8.031239e-01, 7.422145e-01, 9.652379e-01, 6.68588…
1.000000e+00	3.244489e-01, 1.781913e-01, 1.762543e-01, 1.317731e+00, 4.218502e-01, 1.101510e+00, 1.889200e-01, 1.357303e-01, 3.100772e-01, 5.057412e-01, 8.282106e-01, 9.210058e-02, 6.035120e-02, 1.523240e+00, 3.173475e-01, 8.461351e-01, 1.482501e-01, 6.820355e-02, 4.992094e-01, 6.474555e-02, 2.220384e-01, 3.604128e-01, 6.753528e-01, 7.321126e-02, 1.015827e+00, 7.514147e-01, 8.052318e-01, 6.607680e-01, 7.17489…
1.200000e+00	2.083685e-01, 1.040693e-01, 2.021935e-01, 1.138753e+00, 5.168854e-01, 1.089672e+00, 1.515372e-01, 9.053746e-02, 1.535304e-01, 3.305742e-01, 8.323880e-01, 5.477679e-02, 3.235122e-02, 1.150522e+00, 4.965533e-01, 7.450095e-01, 1.139347e-01, 3.360039e-02, 6.015561e-01, 7.548220e-02, 1.569685e-01, 3.992216e-01, 6.716622e-01, 6.553442e-02, 1.116401e+00, 5.873178e-01, 8.524523e-01, 4.477570e-01, 6.98476…
1.400000e+00	1.199562e-01, 6.661302e-02, 2.808886e-01, 8.033071e-01, 5.191055e-01, 9.230209e-01, 9.648005e-02, 5.052194e-02, 8.335638e-02, 3.086933e-01, 8.775304e-01, 3.634528e-02, 2.299675e-02, 1.200898e+00, 5.228086e-01, 7.117973e-01, 7.368989e-02, 1.895542e-02, 5.374542e-01, 1.365631e-01, 1.155679e-01, 3.698531e-01, 4.960602e-01, 4.192464e-02, 8.458206e-01, 4.066271e-01, 8.174943e-01, 3.225239e-01, 7.43096…
1.600000e+00	9.265085e-02, 2.544653e-02, 4.147157e-01, 5.683035e-01, 5.078651e-01, 9.762401e-01, 7.723767e-02, 3.403612e-02, 5.332046e-02, 4.238972e-01, 8.993846e-01, 2.080236e-02, 1.001463e-02, 9.587761e-01, 6.473841e-01, 8.098625e-01, 5.418677e-02, 1.308049e-02, 5.806952e-01, 3.239578e-01, 6.102039e-02, 3.259404e-01, 4.281626e-01, 2.717770e-02, 1.044692e+00, 2.366042e-01, 9.237197e-01, 2.097282e-01, 7.19188…
1.800000e+00	5.548197e-02, 1.920295e-02, 5.537890e-01, 5.303628e-01, 6.298064e-01, 8.318825e-01, 5.374871e-02, 1.787552e-02, 2.800983e-02, 5.873717e-01, 8.435875e-01, 1.230780e-02, 7.356972e-03, 8.650215e-01, 8.815349e-01, 7.597899e-01, 3.331280e-02, 7.271089e-03, 5.743428e-01, 4.563319e-01, 4.522138e-02, 3.726214e-01, 3.078451e-01, 1.843435e-02, 1.195481e+00, 1.880175e-01, 1.039668e+00, 2.003525e-01, 6.64973…
2.000000e+00	4.893942e-02, 1.216180e-02, 6.826592e-01, 3.678868e-01, 5.984016e-01, 8.976729e-01, 2.927547e-02, 1.406323e-02, 2.028554e-02, 8.177696e-01, 1.015501e+00, 9.841378e-03, 3.632730e-03, 7.646599e-01, 9.242880e-01, 6.647534e-01, 2.363581e-02, 5.632070e-03, 6.364044e-01, 5.588319e-01, 2.762141e-02, 4.167493e-01, 2.113864e-01, 1.367188e-02, 1.022825e+00, 1.199156e-01, 1.081637e+00, 1.417818e-01, 7.39000…
0.000000e+00	4.115273e-01, 6.938604e-02, 2.746501e+00, 1.877918e+00, 2.569842e+00, 1.852968e+00, 1.191867e+00, 1.783063e+00, 1.086955e+00, 6.758679e-01, 2.064723e+00, 1.023090e+00, 3.020016e+00, 6.754253e-01, 1.499628e+00, 2.285923e+00, 2.156582e+00, 1.127988e+00, 1.519467e+00, 1.464855e+00, 1.989929e+00, 9.228927e-01, 2.691685e+00, 1.384005e+00, 1.601165e-01, 2.719720e+00, 2.678303e+00, 1.538408e+00, 7.25800…
2.000000e-01	7.108577e-01, 4.694817e-02, 1.901610e+00, 1.439071e+00, 1.364533e+00, 1.240700e+00, 1.281605e+00, 1.611836e+00, 7.180706e-01, 7.666596e-01, 1.996094e+00, 8.451514e-01, 1.755968e+00, 7.628493e-01, 7.914662e-01, 1.608149e+00, 1.209485e+00, 8.241014e-01, 1.201145e+00, 1.329733e+00, 1.512164e+00, 5.978123e-01, 2.221502e+00, 1.350936e+00, 4.259653e-01, 1.909030e+00, 1.554071e+00, 1.633095e+00, 5.39323…
4.000000e-01	7.208520e-01, 2.957297e-02, 1.442665e+00, 1.972823e+00, 5.680183e-01, 8.467722e-01, 1.316957e+00, 9.189540e-01, 7.924465e-01, 7.584201e-01, 1.651972e+00, 6.122363e-01, 1.164642e+00, 9.569828e-01, 5.658519e-01, 1.035010e+00, 9.189205e-01, 7.380171e-01, 6.696288e-01, 1.150169e+00, 9.312439e-01, 5.895748e-01, 2.200262e+00, 1.143000e+00, 5.341379e-01, 1.232211e+00, 1.298728e+00, 1.127002e+00, 5.02380…
6.000000e-01	8.019742e-01, 1.480428e-02, 8.547379e-01, 1.729666e+00, 6.458773e-01, 6.669416e-01, 1.259833e+00, 6.116789e-01, 7.030959e-01, 9.662231e-01, 1.051325e+00, 3.114267e-01, 9.998127e-01, 6.868298e-01, 6.545155e-01, 7.628531e-01, 6.481613e-01, 7.418686e-01, 6.743266e-01, 8.645031e-01, 6.321016e-01, 5.286615e-01, 1.876895e+00, 9.978611e-01, 8.634348e-01, 1.274554e+00, 1.272721e+00, 8.735037e-01, 4.77303…
8.000000e-01	6.200697e-01, 8.917799e-03, 8.917578e-01, 1.750988e+00, 5.026573e-01, 4.832579e-01, 9.984257e-01, 4.251318e-01, 4.475122e-01, 1.134808e+00, 1.326688e+00, 2.020328e-01, 5.450314e-01, 4.767090e-01, 7.254233e-01, 4.841740e-01, 5.133821e-01, 4.001348e-01, 5.775273e-01, 1.110695e+00, 4.232016e-01, 4.321116e-01, 1.580889e+00, 6.358334e-01, 8.546125e-01, 7.661737e-01, 9.237831e-01, 6.968071e-01, 6.20986…
1.000000e+00	4.136525e-01, 4.594138e-03, 8.681614e-01, 1.102657e+00, 7.788528e-01, 6.411057e-01, 5.931778e-01, 2.405860e-01, 4.264612e-01, 1.012659e+00, 1.222472e+00, 1.562720e-01, 3.542362e-01, 3.623159e-01, 9.164158e-01, 6.273707e-01, 4.066902e-01, 2.712307e-01, 5.759427e-01, 9.098034e-01, 2.980189e-01, 5.056912e-01, 1.074034e+00, 4.626050e-01, 1.060554e+00, 6.484812e-01, 1.064198e+00, 5.095712e-01, 6.10731…
1.200000e+00	3.311868e-01, 2.300075e-03, 6.635357e-01, 1.022076e+00, 5.708119e-01, 5.470994e-01, 5.365290e-01, 1.671867e-01, 2.465831e-01, 1.070657e+00, 1.232865e+00, 8.474821e-02, 2.051532e-01, 2.985246e-01, 8.927345e-01, 4.903505e-01, 2.338340e-01, 1.532243e-01, 5.488786e-01, 9.016379e-01, 1.762208e-01, 3.818981e-01, 8.042804e-01, 3.458753e-01, 9.198279e-01, 5.132214e-01, 1.031352e+00, 3.509652e-01, 7.37841…
1.400000e+00	1.531224e-01, 1.567448e-03, 6.450138e-01, 8.905121e-01, 6.560379e-01, 5.950829e-01, 2.794624e-01, 9.014291e-02, 1.371773e-01, 1.108117e+00, 1.211407e+00, 5.830964e-02, 1.121883e-01, 1.850871e-01, 1.075255e+00, 6.534119e-01, 1.519674e-01, 9.832053e-02, 6.391806e-01, 1.098347e+00, 1.378596e-01, 3.496021e-01, 7.248218e-01, 2.379778e-01, 1.185116e+00, 3.588737e-01, 9.259803e-01, 2.755172e-01, 5.92858…
1.600000e+00	1.098379e-01, 7.892035e-04, 7.982803e-01, 6.430349e-01, 5.171877e-01, 7.087652e-01, 2.020402e-01, 6.361529e-02, 8.497064e-02, 1.115746e+00, 9.503241e-01, 3.361330e-02, 7.004336e-02, 1.961260e-01, 9.807940e-01, 6.784903e-01, 1.047604e-01, 6.150354e-02, 6.740708e-01, 1.252754e+00, 7.612294e-02, 4.676007e-01, 3.773892e-01, 1.155071e-01, 1.269624e+00, 2.880197e-01, 9.435806e-01, 2.128805e-01, 7.35266…
1.800000e+00	9.346764e-02, 4.194302e-04, 7.749740e-01, 5.300811e-01, 6.253849e-01, 9.018302e-01, 1.487864e-01, 3.267530e-02, 4.772899e-02, 1.343722e+00, 1.301934e+00, 2.423928e-02, 4.290390e-02, 2.444497e-01, 1.067963e+00, 6.113846e-01, 5.478409e-02, 3.474397e-02, 5.910364e-01, 9.070991e-01, 5.265074e-02, 4.169729e-01, 3.752737e-01, 9.222808e-02, 1.133162e+00, 2.070095e-01, 1.058087e+00, 1.293260e-01, 5.91855…
2.000000e+00	5.206982e-02, 2.877302e-04, 6.841669e-01, 3.474996e-01, 5.183376e-01, 8.571773e-01, 1.048267e-01, 2.132752e-02, 2.511141e-02, 1.226780e+00, 1.164443e+00, 1.451031e-02, 2.308244e-02, 2.925706e-01, 9.469193e-01, 5.374222e-01, 4.033449e-02, 1.927218e-02, 5.348669e-01, 8.385553e-01, 4.012257e-02, 4.480885e-01, 2.698304e-01, 7.807068e-02, 1.174074e+00, 1.405184e-01, 1.002602e+00, 1.129097e-01, 6.49210…
0.000000e+00	1.189653e+00, 2.137940e+00, 1.297492e+00, 1.003348e+00, 2.301161e+00, 1.026015e+00, 8.115593e-01, 1.330733e+00, 2.716005e+00, 1.319766e-01, 5.451828e-01, 2.107907e+00, 1.867858e+00, 3.132668e+00, 6.446140e-01, 2.196339e-01, 3.112410e+00, 2.437493e+00, 8.150063e-01, 1.902655e+00, 8.895310e-01, 1.774051e+00, 2.369018e+00, 2.361564e-01, 8.884999e-01, 2.098784e+00, 1.218213e+00, 1.090595e+00, 4.41055…
2.000000e-01	1.101520e+00, 1.189702e+00, 1.060993e+00, 1.138636e+00, 1.542266e+00, 1.350720e+00, 8.128814e-01, 1.299090e+00, 2.003388e+00, 8.448376e-02, 3.093332e-01, 1.904679e+00, 1.023364e+00, 2.389431e+00, 7.759650e-01, 2.667547e-01, 2.096401e+00, 1.781464e+00, 5.873255e-01, 1.220582e+00, 8.346552e-01, 1.075146e+00, 1.774844e+00, 4.728840e-01, 1.112137e+00, 1.454487e+00, 8.597306e-01, 9.159646e-01, 2.64233…
4.000000e-01	8.650012e-01, 6.708112e-01, 5.754385e-01, 1.055932e+00, 1.170574e+00, 9.505174e-01, 5.876915e-01, 1.128527e+00, 1.461151e+00, 5.897288e-02, 4.047759e-01, 1.354903e+00, 4.507737e-01, 1.851806e+00, 7.608496e-01, 4.134223e-01, 1.385898e+00, 1.153260e+00, 5.423078e-01, 6.635428e-01, 8.196683e-01, 9.085409e-01, 1.829770e+00, 6.000905e-01, 1.133547e+00, 6.655389e-01, 6.543934e-01, 1.039343e+00, 2.20010…
6.000000e-01	5.386792e-01, 3.915237e-01, 4.946524e-01, 9.476584e-01, 1.026992e+00, 9.901108e-01, 3.777919e-01, 7.427668e-01, 1.114630e+00, 4.175101e-02, 5.791598e-01, 1.134013e+00, 2.805887e-01, 1.932588e+00, 7.980671e-01, 5.794878e-01, 9.723410e-01, 4.280581e-01, 5.152279e-01, 3.745806e-01, 7.696704e-01, 6.195928e-01, 1.940751e+00, 3.504966e-01, 1.132373e+00, 4.390681e-01, 6.887706e-01, 1.122569e+00, 3.01181…
8.000000e-01	2.909952e-01, 1.843533e-01, 3.982040e-01, 7.214772e-01, 8.154784e-01, 1.013300e+00, 2.955890e-01, 4.150183e-01, 8.644702e-01, 3.797643e-02, 8.172792e-01, 6.841796e-01, 1.883738e-01, 1.677421e+00, 8.102640e-01, 5.277992e-01, 5.100762e-01, 2.798652e-01, 4.810585e-01, 2.193270e-01, 5.942120e-01, 6.202594e-01, 1.446702e+00, 3.099157e-01, 1.311944e+00, 1.932093e-01, 8.099453e-01, 1.006838e+00, 3.71027…
1.000000e+00	2.330501e-01, 1.180314e-01, 3.659338e-01, 4.907685e-01, 5.922761e-01, 1.052274e+00, 1.966905e-01, 2.609969e-01, 7.262957e-01, 5.589331e-02, 9.220374e-01, 4.745264e-01, 1.094685e-01, 1.171585e+00, 1.040904e+00, 7.285865e-01, 4.330543e-01, 1.934782e-01, 5.615598e-01, 1.682952e-01, 4.522281e-01, 5.501749e-01, 1.422461e+00, 2.031405e-01, 1.462172e+00, 1.311069e-01, 1.019294e+00, 8.793859e-01, 5.19932…
1.200000e+00	1.289560e-01, 7.109127e-02, 4.816182e-01, 4.242375e-01, 6.257922e-01, 1.175138e+00, 1.262015e-01, 1.468217e-01, 5.241759e-01, 1.043886e-01, 9.949836e-01, 2.197336e-01, 5.264620e-02, 1.134365e+00, 9.269916e-01, 6.099380e-01, 2.503314e-01, 1.285806e-01, 6.258888e-01, 1.870796e-01, 2.834387e-01, 5.898346e-01, 1.828526e+00, 1.280668e-01, 1.455853e+00, 6.538458e-02, 9.447136e-01, 6.801475e-01, 6.34759…
1.400000e+00	1.092452e-01, 3.853238e-02, 4.452444e-01, 3.779948e-01, 6.353899e-01, 1.167544e+00, 8.722755e-02, 9.241020e-02, 3.555167e-01, 1.661625e-01, 1.040873e+00, 1.551704e-01, 3.277275e-02, 1.057821e+00, 9.630693e-01, 6.209591e-01, 1.501666e-01, 8.050425e-02, 5.207815e-01, 1.994710e-01, 1.363504e-01, 5.423983e-01, 1.428048e+00, 1.052825e-01, 1.303897e+00, 4.338050e-02, 9.852177e-01, 4.988071e-01, 6.15084…
1.600000e+00	7.047114e-02, 1.920545e-02, 5.701242e-01, 2.752929e-01, 6.168485e-01, 1.255182e+00, 7.197459e-02, 7.023170e-02, 2.018174e-01, 2.903994e-01, 1.009591e+00, 1.015232e-01, 1.668046e-02, 1.216751e+00, 9.522889e-01, 7.749906e-01, 1.016330e-01, 5.054551e-02, 5.436459e-01, 2.702369e-01, 1.258592e-01, 4.623495e-01, 1.261413e+00, 6.516082e-02, 1.403351e+00, 4.365611e-02, 1.011523e+00, 2.585536e-01, 5.09703…
1.800000e+00	4.395212e-02, 1.215630e-02, 6.200059e-01, 2.301767e-01, 7.253286e-01, 1.093918e+00, 4.801461e-02, 3.914457e-02, 9.711484e-02, 3.125226e-01, 9.479628e-01, 5.437253e-02, 1.111748e-02, 9.290465e-01, 7.416321e-01, 5.447842e-01, 5.935817e-02, 2.424261e-02, 5.348941e-01, 2.054484e-01, 7.499266e-02, 3.696289e-01, 1.286903e+00, 3.395195e-02, 1.578277e+00, 3.904028e-02, 8.105514e-01, 2.592586e-01, 5.85335…
2.000000e+00	2.832407e-02, 5.683206e-03, 6.469972e-01, 1.671227e-01, 6.037235e-01, 1.341861e+00, 3.386046e-02, 2.070745e-02, 5.891423e-02, 2.892707e-01, 1.056550e+00, 4.240537e-02, 6.719624e-03, 1.177212e+00, 9.655825e-01, 6.851786e-01, 4.222102e-02, 1.754272e-02, 6.684383e-01, 2.890472e-01, 5.347593e-02, 4.356355e-01, 1.051667e+00, 2.593228e-02, 1.262045e+00, 4.580844e-02, 9.221703e-01, 1.857628e-01, 6.45242…
0.000000e+00	7.640523e-01, 7.740284e-01, 6.688161e-02, 1.051816e+00, 8.347645e-01, 2.385727e+00, 8.919872e-01, 9.937973e-01, 2.641959e+00, 2.030245e+00, 2.276503e+00, 3.239015e+00, 2.056606e+00, 1.405316e+00, 1.275603e-01, 2.384614e+00, 1.007101e+00, 5.080645e-01, 2.836597e+00, 1.810468e+00, 1.753545e+00, 1.975220e+00, 2.772249e+00, 1.154325e+00, 1.429928e+00, 9.081769e-01, 1.632899e+00, 3.722710e-01, 1.78674…
2.000000e-01	8.667401e-01, 4.224404e-01, 2.639798e-01, 1.070994e+00, 4.605976e-01, 2.294792e+00, 1.131425e+00, 7.787315e-01, 1.802157e+00, 1.292188e+00, 1.729727e+00, 1.992774e+00, 1.917569e+00, 1.580355e+00, 8.640063e-02, 1.352988e+00, 6.994642e-01, 6.999981e-01, 1.599635e+00, 1.075012e+00, 1.368424e+00, 1.452856e+00, 1.497113e+00, 1.113847e+00, 9.138739e-01, 6.735008e-01, 1.545361e+00, 4.857212e-01, 1.32752…
4.000000e-01	1.161201e+00, 2.645152e-01, 1.988841e-01, 8.753195e-01, 2.674616e-01, 1.528970e+00, 1.244569e+00, 4.231864e-01, 8.931787e-01, 8.412559e-01, 1.549264e+00, 9.315385e-01, 1.256297e+00, 1.483744e+00, 1.052426e-01, 1.275962e+00, 4.989304e-01, 6.255571e-01, 1.143959e+00, 5.885526e-01, 1.345845e+00, 9.417770e-01, 1.089935e+00, 1.144755e+00, 1.003999e+00, 6.910248e-01, 1.025697e+00, 6.650641e-01, 1.04199…
6.000000e-01	8.249463e-01, 1.275730e-01, 1.293375e-01, 6.121367e-01, 3.298239e-01, 1.475982e+00, 8.865218e-01, 2.618673e-01, 5.922997e-01, 6.354588e-01, 1.456902e+00, 7.520409e-01, 9.389865e-01, 1.501943e+00, 2.492132e-01, 9.858658e-01, 4.425322e-01, 6.371157e-01, 6.966059e-01, 3.125273e-01, 7.530838e-01, 6.665549e-01, 1.111583e+00, 7.793109e-01, 9.146276e-01, 4.179021e-01, 9.219665e-01, 7.247613e-01, 7.07347…
8.000000e-01	6.949448e-01, 6.477998e-02, 8.725955e-02, 5.586786e-01, 4.313375e-01, 1.008724e+00, 5.962925e-01, 1.500872e-01, 3.030271e-01, 4.380686e-01, 1.252571e+00, 4.408024e-01, 5.489154e-01, 1.385292e+00, 4.072359e-01, 8.314236e-01, 2.958380e-01, 3.467957e-01, 6.242368e-01, 2.013588e-01, 4.929140e-01, 5.506325e-01, 9.597656e-01, 4.690160e-01, 1.025033e+00, 4.652232e-01, 8.062148e-01, 5.388209e-01, 8.53851…
1.000000e+00	4.425087e-01, 3.397612e-02, 6.956527e-02, 4.282440e-01, 4.267281e-01, 1.003075e+00, 3.967867e-01, 8.874281e-02, 1.894673e-01, 2.846574e-01, 1.063420e+00, 2.732536e-01, 2.733251e-01, 1.534272e+00, 5.761326e-01, 8.299873e-01, 2.103216e-01, 2.117589e-01, 5.520571e-01, 1.621653e-01, 3.396693e-01, 5.960453e-01, 8.651601e-01, 4.003543e-01, 8.418215e-01, 3.601308e-01, 8.948164e-01, 4.798095e-01, 7.25110…
1.200000e+00	2.663586e-01, 2.525231e-02, 1.232827e-01, 4.141763e-01, 4.366041e-01, 9.072971e-01, 3.151232e-01, 6.752096e-02, 1.236940e-01, 2.941706e-01, 1.290761e+00, 1.652799e-01, 1.556486e-01, 1.545092e+00, 6.502714e-01, 6.382003e-01, 1.245572e-01, 9.726743e-02, 5.425128e-01, 1.385200e-01, 3.195066e-01, 4.583718e-01, 9.045367e-01, 2.727070e-01, 1.084245e+00, 2.329387e-01, 8.787968e-01, 3.279342e-01, 6.00249…
1.400000e+00	1.891548e-01, 1.225079e-02, 2.346061e-01, 2.700770e-01, 5.803699e-01, 1.099443e+00, 2.350913e-01, 4.336055e-02, 6.359019e-02, 3.170785e-01, 1.181256e+00, 1.137821e-01, 9.938257e-02, 1.259252e+00, 8.280946e-01, 6.376124e-01, 1.024625e-01, 7.194710e-02, 6.482734e-01, 2.114919e-01, 1.634696e-01, 4.163124e-01, 6.960557e-01, 1.629041e-01, 1.156196e+00, 1.686755e-01, 8.240310e-01, 2.433015e-01, 6.88457…
1.600000e+00	1.475696e-01, 6.054979e-03, 4.065871e-01, 1.939636e-01, 5.870934e-01, 9.009290e-01, 1.284124e-01, 2.266847e-02, 3.726714e-02, 3.802629e-01, 1.014450e+00, 7.138110e-02, 6.016400e-02, 9.893160e-01, 8.400568e-01, 6.817544e-01, 6.893227e-02, 3.512443e-02, 5.564255e-01, 3.176027e-01, 1.019883e-01, 4.620132e-01, 6.046719e-01, 1.341576e-01, 1.155440e+00, 1.573459e-01, 9.906991e-01, 1.804843e-01, 7.07530…
1.800000e+00	7.364191e-02, 3.805459e-03, 5.903798e-01, 1.804902e-01, 6.887435e-01, 1.019922e+00, 1.058901e-01, 1.324542e-02, 2.128967e-02, 5.405917e-01, 1.103095e+00, 3.652817e-02, 2.923533e-02, 9.689972e-01, 8.728279e-01, 6.866974e-01, 3.967769e-02, 2.904087e-02, 5.379768e-01, 4.895210e-01, 6.510404e-02, 4.307674e-01, 4.639239e-01, 8.857379e-02, 1.340181e+00, 1.226989e-01, 9.272454e-01, 1.239112e-01, 8.11044…
2.000000e+00	5.783467e-02, 2.146737e-03, 5.433836e-01, 1.191057e-01, 6.709210e-01, 1.002625e+00, 6.882080e-02, 9.544265e-03, 1.594370e-02, 5.343150e-01, 1.330491e+00, 2.281615e-02, 1.819923e-02, 8.642911e-01, 9.716454e-01, 5.884383e-01, 2.792477e-02, 2.123188e-02, 6.236518e-01, 6.026984e-01, 4.352119e-02, 4.684159e-01, 3.257360e-01, 6.111189e-02, 1.395109e+00, 1.148652e-01, 8.711829e-01, 9.643506e-02, 7.32554…
0.000000e+00	1.748454e+00, 2.572024e+00, 2.036784e+00, 1.898801e+00, 2.136003e+00, 2.047968e+00, 1.785785e+00, 2.076987e+00, 8.140197e-01, 1.442504e+00, 2.023642e+00, 6.269476e-01, 9.638759e-01, 4.390372e-01, 1.873382e+00, 9.420853e-01, 2.840634e+00, 2.126963e+00, 2.035702e+00, 2.771148e+00, 9.687699e-01, 1.032155e-01, 1.675018e+00, 8.633800e-01, 2.462869e+00, 2.902010e+00, 3.113863e+00, 1.168318e+00, 2.48695…
2.000000e-01	1.233382e+00, 1.276865e+00, 1.244978e+00, 2.008759e+00, 1.367186e+00, 1.960729e+00, 1.486413e+00, 1.658195e+00, 7.320764e-01, 1.431717e+00, 1.242164e+00, 9.027247e-01, 5.646568e-01, 7.830343e-01, 1.403082e+00, 5.743218e-01, 1.575346e+00, 1.437576e+00, 1.232734e+00, 2.268728e+00, 6.928387e-01, 7.750887e-02, 1.507134e+00, 5.319618e-01, 2.076311e+00, 1.925018e+00, 1.820490e+00, 1.039319e+00, 1.45753…
4.000000e-01	7.653686e-01, 1.041005e+00, 1.095136e+00, 1.934889e+00, 9.905913e-01, 1.838460e+00, 1.429965e+00, 9.692123e-01, 7.539535e-01, 1.088370e+00, 8.690260e-01, 7.852018e-01, 2.591232e-01, 9.703499e-01, 1.452222e+00, 3.957141e-01, 1.121557e+00, 6.666515e-01, 7.934330e-01, 1.578559e+00, 4.502455e-01, 1.893122e-01, 1.734619e+00, 3.203225e-01, 1.722209e+00, 1.145656e+00, 1.593193e+00, 1.105170e+00, 1.06861…
6.000000e-01	4.587993e-01, 6.012869e-01, 7.966249e-01, 1.809015e+00, 9.724130e-01, 1.506617e+00, 8.659755e-01, 8.096011e-01, 7.612784e-01, 9.258471e-01, 1.121024e+00, 5.068582e-01, 1.574555e-01, 1.268294e+00, 1.159477e+00, 2.582288e-01, 7.057285e-01, 4.693182e-01, 6.819360e-01, 9.390873e-01, 4.220434e-01, 2.679302e-01, 1.605790e+00, 2.192087e-01, 1.084562e+00, 6.619851e-01, 1.350373e+00, 1.065944e+00, 8.71489…
8.000000e-01	3.047354e-01, 3.001006e-01, 9.411394e-01, 1.321009e+00, 7.085010e-01, 1.388719e+00, 6.429001e-01, 4.363374e-01, 6.122650e-01, 5.659345e-01, 9.785885e-01, 3.117373e-01, 1.057058e-01, 1.523109e+00, 1.021417e+00, 3.916992e-01, 6.070099e-01, 2.902696e-01, 6.648189e-01, 4.997678e-01, 2.345181e-01, 2.688728e-01, 1.632111e+00, 1.759124e-01, 1.421470e+00, 4.291630e-01, 1.334256e+00, 9.060898e-01, 7.78507…
1.000000e+00	2.223052e-01, 1.847291e-01, 6.400853e-01, 1.059179e+00, 7.846564e-01, 1.317159e+00, 5.254084e-01, 3.397023e-01, 5.412624e-01, 3.945254e-01, 8.730848e-01, 1.913235e-01, 5.659446e-02, 1.680483e+00, 1.012348e+00, 4.640359e-01, 2.910371e-01, 1.834768e-01, 7.527449e-01, 3.972246e-01, 1.674157e-01, 3.006033e-01, 1.738631e+00, 1.180831e-01, 1.165538e+00, 2.549689e-01, 1.171703e+00, 6.883007e-01, 7.71176…
1.200000e+00	1.364419e-01, 1.104500e-01, 8.054474e-01, 1.000360e+00, 6.410274e-01, 1.378812e+00, 3.554892e-01, 1.623122e-01, 3.721349e-01, 3.626931e-01, 9.699877e-01, 1.011272e-01, 3.349840e-02, 1.314582e+00, 1.066779e+00, 6.736604e-01, 1.775497e-01, 1.072334e-01, 5.792982e-01, 2.264965e-01, 1.204569e-01, 4.457492e-01, 1.214441e+00, 7.350569e-02, 1.380093e+00, 1.781887e-01, 1.194014e+00, 4.701711e-01, 6.31259…
1.400000e+00	7.279656e-02, 5.921703e-02, 7.272197e-01, 6.786870e-01, 6.116708e-01, 1.381842e+00, 2.522016e-01, 9.798238e-02, 1.765455e-01, 2.204914e-01, 1.075754e+00, 7.222974e-02, 1.731067e-02, 1.511450e+00, 8.530420e-01, 5.993495e-01, 1.289280e-01, 5.303412e-02, 4.907797e-01, 1.553850e-01, 7.255826e-02, 3.926045e-01, 1.517242e+00, 5.797532e-02, 1.207247e+00, 1.431555e-01, 1.105324e+00, 3.156292e-01, 7.06912…
1.600000e+00	5.401420e-02, 2.971033e-02, 7.469995e-01, 5.855556e-01, 7.782192e-01, 1.114877e+00, 1.616950e-01, 8.361101e-02, 1.265150e-01, 1.721191e-01, 1.131299e+00, 4.738174e-02, 8.608294e-03, 1.674677e+00, 1.211754e+00, 5.591670e-01, 8.003528e-02, 3.192559e-02, 5.884572e-01, 1.168562e-01, 4.266715e-02, 4.045206e-01, 1.294507e+00, 3.418434e-02, 1.376368e+00, 1.062057e-01, 1.098690e+00, 2.954258e-01, 7.45069…
1.800000e+00	3.704255e-02, 1.853671e-02, 6.490824e-01, 4.010014e-01, 5.068057e-01, 1.193954e+00, 1.338151e-01, 4.220933e-02, 7.771171e-02, 1.353548e-01, 1.023116e+00, 2.906919e-02, 4.865301e-03, 1.570654e+00, 1.177486e+00, 6.467647e-01, 6.305904e-02, 1.944675e-02, 6.189063e-01, 7.266621e-02, 3.145661e-02, 3.726953e-01, 1.187347e+00, 2.436698e-02, 1.442106e+00, 8.958126e-02, 9.806626e-01, 1.742897e-01, 7.01208…
2.000000e+00	2.713841e-02, 1.106413e-02, 5.809741e-01, 3.459540e-01, 6.431910e-01, 1.130480e+00, 7.011973e-02, 2.531898e-02, 5.007646e-02, 7.993321e-02, 1.056209e+00, 1.785860e-02, 3.997563e-03, 1.851364e+00, 1.046219e+00, 5.179696e-01, 3.205405e-02, 1.427236e-02, 5.703894e-01, 5.912799e-02, 1.870754e-02, 3.830195e-01, 1.039091e+00, 1.808227e-02, 1.364144e+00, 6.557712e-02, 9.780527e-01, 1.432712e-01, 7.30318…
0.000000e+00	2.346583e+00, 2.627020e+00, 1.762467e+00, 1.303589e+00, 1.759194e+00, 2.932551e+00, 2.801913e+00, 7.182091e-01, 1.697423e+00, 1.925805e-01, 1.857521e+00, 8.380636e-01, 2.308061e-01, 2.458052e+00, 8.408452e-01, 2.815222e+00, 1.086473e+00, 4.181558e-01, 2.420015e+00, 1.186394e-01, 2.176724e+00, 1.980493e+00, 1.913792e+00, 1.661466e+00, 1.705438e+00, 5.426918e-02, 2.108233e+00, 8.352172e-01, 2.50475…
2.000000e-01	1.906004e+00, 1.825026e+00, 1.121002e+00, 9.042095e-01, 1.243365e+00, 2.169704e+00, 1.916883e+00, 6.875862e-01, 9.465683e-01, 1.473376e-01, 1.017727e+00, 4.580871e-01, 4.523995e-01, 2.444912e+00, 4.851195e-01, 1.866678e+00, 8.457610e-01, 2.485378e-01, 1.453811e+00, 6.666748e-02, 1.438641e+00, 1.088814e+00, 1.961522e+00, 9.670882e-01, 1.263169e+00, 3.718013e-01, 1.350588e+00, 9.219953e-01, 1.73458…
4.000000e-01	1.311159e+00, 1.038717e+00, 6.938105e-01, 8.385586e-01, 5.778727e-01, 2.001908e+00, 1.754012e+00, 5.011624e-01, 5.931963e-01, 8.561165e-02, 8.221839e-01, 3.361682e-01, 3.543080e-01, 1.902406e+00, 3.782729e-01, 1.173091e+00, 7.962027e-01, 1.320421e-01, 9.711683e-01, 4.616850e-02, 8.851262e-01, 7.263988e-01, 2.093049e+00, 7.633360e-01, 8.028290e-01, 5.462562e-01, 8.660401e-01, 8.775496e-01, 1.05586…
6.000000e-01	9.434731e-01, 6.072562e-01, 4.643913e-01, 6.890073e-01, 5.467397e-01, 1.453029e+00, 1.050294e+00, 3.008486e-01, 7.507879e-01, 5.928653e-02, 8.420934e-01, 2.088518e-01, 2.353635e-01, 1.933559e+00, 5.553775e-01, 7.598465e-01, 5.496143e-01, 9.983646e-02, 6.751723e-01, 2.806390e-02, 6.826217e-01, 7.592887e-01, 1.699154e+00, 4.734316e-01, 8.377172e-01, 7.471667e-01, 8.071560e-01, 9.270283e-01, 1.06971…
8.000000e-01	5.670427e-01, 3.826136e-01, 2.628836e-01, 4.468116e-01, 4.394233e-01, 9.549628e-01, 7.226409e-01, 1.610379e-01, 4.630506e-01, 4.826338e-02, 8.466282e-01, 1.453675e-01, 1.150579e-01, 1.701497e+00, 5.957922e-01, 7.400768e-01, 4.118134e-01, 5.811583e-02, 5.994489e-01, 2.117706e-02, 4.049248e-01, 4.636083e-01, 1.532599e+00, 2.931356e-01, 7.242238e-01, 5.918848e-01, 8.276062e-01, 6.358602e-01, 8.47306…
1.000000e+00	3.477559e-01, 1.910538e-01, 1.643639e-01, 4.987708e-01, 4.806953e-01, 7.946432e-01, 5.333889e-01, 1.032720e-01, 3.012814e-01, 3.766263e-02, 7.937577e-01, 9.462109e-02, 7.602361e-02, 1.469978e+00, 6.844520e-01, 6.991796e-01, 2.556556e-01, 4.030428e-02, 5.138190e-01, 2.297625e-02, 3.194185e-01, 5.032837e-01, 1.834065e+00, 2.486074e-01, 7.761644e-01, 6.693324e-01, 7.482414e-01, 4.451321e-01, 7.84730…
1.200000e+00	2.373790e-01, 9.624528e-02, 2.077755e-01, 4.141945e-01, 5.922627e-01, 6.995697e-01, 3.590320e-01, 6.220506e-02, 1.662671e-01, 1.021684e-01, 1.112641e+00, 5.179832e-02, 4.221398e-02, 1.035213e+00, 6.921338e-01, 6.455865e-01, 1.563180e-01, 2.206346e-02, 5.264795e-01, 1.044020e-01, 1.784457e-01, 5.324546e-01, 1.613959e+00, 1.618997e-01, 9.983379e-01, 5.891530e-01, 8.642929e-01, 4.137487e-01, 6.94547…
1.400000e+00	1.335165e-01, 5.420162e-02, 3.461449e-01, 2.475712e-01, 5.140047e-01, 5.837320e-01, 1.777844e-01, 4.186637e-02, 1.155229e-01, 3.254804e-01, 1.108471e+00, 3.598437e-02, 2.374078e-02, 7.276169e-01, 7.943714e-01, 5.980701e-01, 1.065985e-01, 1.315520e-02, 5.249142e-01, 3.701580e-01, 1.139697e-01, 4.399573e-01, 1.307149e+00, 1.052559e-01, 8.994669e-01, 3.168303e-01, 8.587926e-01, 2.546009e-01, 7.35066…
1.600000e+00	1.076953e-01, 3.270922e-02, 5.038834e-01, 2.643508e-01, 6.024957e-01, 6.846530e-01, 1.810317e-01, 2.028278e-02, 5.549304e-02, 6.101626e-01, 1.106589e+00, 1.926091e-02, 1.398379e-02, 5.328229e-01, 8.467659e-01, 7.211292e-01, 7.755888e-02, 7.098636e-03, 5.520322e-01, 5.394484e-01, 8.650899e-02, 4.435552e-01, 1.013521e+00, 6.442973e-02, 1.084843e+00, 2.783796e-01, 8.004902e-01, 1.935416e-01, 6.46313…
1.800000e+00	6.149037e-02, 1.975686e-02, 5.851548e-01, 2.354303e-01, 5.099131e-01, 6.447380e-01, 1.184121e-01, 1.500645e-02, 3.443414e-02, 8.692915e-01, 9.676467e-01, 1.308408e-02, 8.183145e-03, 4.534044e-01, 9.110163e-01, 6.506453e-01, 5.147644e-02, 5.951212e-03, 5.943815e-01, 7.755965e-01, 5.555763e-02, 4.408152e-01, 6.919058e-01, 5.183021e-02, 1.109229e+00, 2.028050e-01, 9.846284e-01, 1.362920e-01, 7.04562…
2.000000e+00	4.213624e-02, 1.026905e-02, 7.360315e-01, 1.392475e-01, 5.770229e-01, 5.902656e-01, 7.699694e-02, 1.025508e-02, 2.527159e-02, 9.068719e-01, 8.958472e-01, 7.240287e-03, 4.404541e-03, 3.437692e-01, 1.026534e+00, 7.957504e-01, 3.524800e-02, 3.783406e-03, 5.061126e-01, 8.484579e-01, 3.400396e-02, 3.842745e-01, 6.073594e-01, 3.207396e-02, 9.503306e-01, 1.459524e-01, 1.037182e+00, 1.000666e-01, 7.37719…
0.000000e+00	1.744371e-01, 2.037843e+00, 1.573829e+00, 2.210777e+00, 2.892433e-01, 2.200225e+00, 2.645402e-01, 2.040120e+00, 3.028031e+00, 1.406398e+00, 8.606915e-01, 1.570920e+00, 1.106469e+00, 2.412942e+00, 3.214814e+00, 2.589656e+00, 2.076648e+00, 2.337909e-02, 1.993984e+00, 9.288056e-01, 5.921081e-01, 3.091815e+00, 2.369349e+00, 2.551580e+00, 3.122513e+00, 2.672167e+00, 2.167530e+00, 4.568241e-01, 2.64328…
2.000000e-01	3.620394e-01, 1.445126e+00, 1.209148e+00, 1.598032e+00, 1.848899e-01, 2.062433e+00, 4.648233e-01, 1.224205e+00, 1.516061e+00, 9.893050e-01, 4.574091e-01, 1.055035e+00, 8.501575e-01, 2.037291e+00, 2.208459e+00, 1.742834e+00, 1.549975e+00, 1.794578e-01, 1.945677e+00, 5.732637e-01, 6.153272e-01, 1.639021e+00, 1.542562e+00, 2.154873e+00, 2.561143e+00, 2.018745e+00, 2.065826e+00, 7.219594e-01, 4.62473…
4.000000e-01	4.379802e-01, 9.337005e-01, 8.894507e-01, 1.901594e+00, 1.009032e-01, 1.470903e+00, 7.313157e-01, 1.028453e+00, 8.917043e-01, 7.483034e-01, 2.830610e-01, 6.131763e-01, 8.939821e-01, 1.917973e+00, 1.527836e+00, 1.406470e+00, 8.715267e-01, 2.171718e-01, 1.614834e+00, 3.426658e-01, 5.143583e-01, 1.235300e+00, 1.244216e+00, 1.417205e+00, 2.396749e+00, 1.492903e+00, 1.805014e+00, 7.920331e-01, 5.23057…
6.000000e-01	4.401199e-01, 4.857862e-01, 4.776491e-01, 1.776741e+00, 6.306560e-02, 1.355831e+00, 8.085883e-01, 5.946454e-01, 4.464139e-01, 6.050326e-01, 1.703204e-01, 3.594250e-01, 7.341697e-01, 2.140605e+00, 1.061326e+00, 1.225228e+00, 4.695335e-01, 2.434558e-01, 8.877724e-01, 1.818622e-01, 3.590034e-01, 8.744281e-01, 1.183742e+00, 1.073685e+00, 1.896242e+00, 1.021199e+00, 1.361330e+00, 6.306163e-01, 6.45242…
8.000000e-01	2.376537e-01, 2.984716e-01, 4.342407e-01, 1.559593e+00, 1.190222e-01, 1.307450e+00, 6.462644e-01, 3.937997e-01, 2.272948e-01, 3.239728e-01, 3.419297e-01, 2.502239e-01, 6.184801e-01, 1.979029e+00, 6.882290e-01, 9.845420e-01, 3.449159e-01, 1.658112e-01, 8.291366e-01, 1.074320e-01, 2.091566e-01, 6.586420e-01, 9.953413e-01, 8.298910e-01, 2.008643e+00, 8.961329e-01, 1.247270e+00, 5.297611e-01, 6.01580…
1.000000e+00	2.441611e-01, 1.607599e-01, 3.318274e-01, 1.401762e+00, 2.571465e-01, 1.425836e+00, 4.808951e-01, 2.592990e-01, 1.141740e-01, 2.134577e-01, 5.616207e-01, 1.128365e-01, 3.701427e-01, 1.650146e+00, 7.821878e-01, 9.001029e-01, 2.212018e-01, 1.001183e-01, 6.698837e-01, 7.489748e-02, 1.386111e-01, 6.833355e-01, 1.011084e+00, 5.272900e-01, 1.811336e+00, 8.495370e-01, 1.229206e+00, 3.164079e-01, 6.53538…
1.200000e+00	1.494575e-01, 8.096389e-02, 3.061373e-01, 1.501123e+00, 3.830898e-01, 1.448403e+00, 3.285587e-01, 1.465544e-01, 6.795382e-02, 1.879134e-01, 8.086937e-01, 9.498114e-02, 2.169446e-01, 1.809618e+00, 6.746415e-01, 8.601111e-01, 1.552923e-01, 7.514928e-02, 6.587046e-01, 4.346283e-02, 6.835993e-02, 5.315026e-01, 1.000484e+00, 3.683118e-01, 1.630375e+00, 7.800309e-01, 1.227767e+00, 2.494665e-01, 7.06108…
1.400000e+00	1.023485e-01, 4.199857e-02, 3.329374e-01, 1.093527e+00, 4.476900e-01, 1.205201e+00, 2.479221e-01, 9.445007e-02, 4.190984e-02, 1.264484e-01, 8.526218e-01, 5.631823e-02, 9.780912e-02, 2.046952e+00, 7.284753e-01, 6.301047e-01, 1.074008e-01, 4.817736e-02, 6.690734e-01, 3.017493e-02, 6.750840e-02, 4.829181e-01, 9.409837e-01, 2.323737e-01, 1.616320e+00, 6.146420e-01, 9.221707e-01, 1.766821e-01, 6.79557…
1.600000e+00	5.992125e-02, 2.353005e-02, 3.936440e-01, 9.632030e-01, 5.158844e-01, 1.184296e+00, 1.977491e-01, 5.894706e-02, 3.034714e-02, 7.325110e-02, 9.730422e-01, 3.500561e-02, 7.208913e-02, 1.718620e+00, 8.601072e-01, 6.262592e-01, 6.901122e-02, 2.694660e-02, 5.312893e-01, 2.207275e-02, 4.621311e-02, 5.316948e-01, 7.230721e-01, 1.627300e-01, 1.770702e+00, 4.337528e-01, 8.745041e-01, 1.260180e-01, 6.38972…
1.800000e+00	4.569584e-02, 1.176148e-02, 4.095295e-01, 6.878084e-01, 5.392465e-01, 1.153329e+00, 1.199224e-01, 3.738881e-02, 1.701305e-02, 6.718257e-02, 8.656518e-01, 2.125670e-02, 3.980301e-02, 1.620839e+00, 8.976392e-01, 6.148042e-01, 4.300437e-02, 1.685084e-02, 5.686871e-01, 1.561261e-02, 2.670183e-02, 3.909972e-01, 7.368237e-01, 7.735233e-02, 1.424960e+00, 2.462461e-01, 8.378513e-01, 1.114083e-01, 7.99960…
2.000000e+00	3.183462e-02, 7.676735e-03, 4.025771e-01, 5.846965e-01, 5.511600e-01, 1.288788e+00, 9.509690e-02, 1.815185e-02, 9.394897e-03, 4.708850e-02, 9.044301e-01, 1.184120e-02, 2.053107e-02, 1.372660e+00, 8.347218e-01, 6.370038e-01, 2.621119e-02, 1.207472e-02, 5.806153e-01, 1.374756e-02, 2.000903e-02, 4.382844e-01, 9.507952e-01, 7.368784e-02, 1.426179e+00, 2.608488e-01, 1.128539e+00, 8.855903e-02, 7.09173…
0.000000e+00	7.850431e-02, 1.960621e+00, 2.732396e+00, 9.427928e-01, 1.339548e+00, 2.022166e+00, 1.033747e+00, 2.316272e+00, 3.015417e-01, 1.757736e+00, 1.180918e+00, 3.633312e-01, 1.655762e+00, 2.453714e+00, 2.173847e+00, 2.627843e+00, 9.012139e-01, 1.623061e+00, 1.571262e+00, 2.050700e+00, 2.116177e-01, 2.065500e+00, 1.103618e+00, 1.353779e+00, 2.367508e+00, 1.780958e+00, 1.109215e+00, 1.147535e+00, 2.92149…
2.000000e-01	4.099874e-01, 1.304952e+00, 1.757996e+00, 1.046338e+00, 9.494971e-01, 1.875521e+00, 1.014959e+00, 1.514445e+00, 5.076568e-01, 1.482493e+00, 7.005764e-01, 6.466448e-01, 1.368772e+00, 2.201593e+00, 1.518515e+00, 1.640718e+00, 4.044931e-01, 1.392214e+00, 9.971408e-01, 1.432838e+00, 1.482594e-01, 1.339103e+00, 8.238517e-01, 1.199466e+00, 2.084085e+00, 1.390387e+00, 1.034623e+00, 1.151241e+00, 4.74541…
4.000000e-01	5.351159e-01, 6.881350e-01, 1.470484e+00, 1.040674e+00, 4.779081e-01, 1.389827e+00, 8.402635e-01, 1.064240e+00, 4.698299e-01, 1.187182e+00, 4.416600e-01, 6.500458e-01, 8.925436e-01, 1.944367e+00, 1.137781e+00, 1.326672e+00, 3.250190e-01, 8.527068e-01, 8.511463e-01, 8.514113e-01, 1.793165e-01, 1.067244e+00, 7.274726e-01, 7.975872e-01, 2.592825e+00, 1.031657e+00, 9.071310e-01, 1.038252e+00, 1.51597…
6.000000e-01	3.868891e-01, 3.783272e-01, 1.091869e+00, 9.961319e-01, 2.866049e-01, 1.435154e+00, 5.557785e-01, 4.822211e-01, 3.519151e-01, 6.185360e-01, 3.766252e-01, 4.912012e-01, 5.156039e-01, 1.693088e+00, 7.874148e-01, 1.104419e+00, 2.334743e-01, 6.154384e-01, 6.148856e-01, 4.992914e-01, 1.344112e-01, 7.599374e-01, 6.927638e-01, 5.315506e-01, 1.986242e+00, 8.932099e-01, 9.560253e-01, 9.577368e-01, 3.47931…
8.000000e-01	2.796878e-01, 2.444573e-01, 8.764761e-01, 1.037945e+00, 2.714901e-01, 1.258745e+00, 3.729498e-01, 3.561307e-01, 2.557826e-01, 4.546192e-01, 7.058593e-01, 3.007663e-01, 2.881095e-01, 1.959654e+00, 7.872200e-01, 9.632963e-01, 1.433989e-01, 3.037690e-01, 7.941263e-01, 2.688995e-01, 1.029030e-01, 5.058213e-01, 8.011391e-01, 3.810646e-01, 1.626822e+00, 7.352895e-01, 8.223212e-01, 6.958212e-01, 4.86295…
1.000000e+00	1.463572e-01, 1.210569e-01, 7.869031e-01, 7.748012e-01, 4.021020e-01, 1.172200e+00, 3.106605e-01, 2.584751e-01, 1.293971e-01, 4.062013e-01, 8.990090e-01, 1.670172e-01, 1.579436e-01, 1.922277e+00, 5.845077e-01, 8.465367e-01, 9.513660e-02, 1.908147e-01, 6.722315e-01, 1.917372e-01, 4.578175e-02, 5.575513e-01, 6.454233e-01, 2.216596e-01, 1.706320e+00, 6.154371e-01, 8.937160e-01, 7.588471e-01, 4.66788…
1.200000e+00	1.296380e-01, 8.076642e-02, 7.139140e-01, 6.564158e-01, 3.646604e-01, 9.860421e-01, 2.533738e-01, 1.294992e-01, 8.252250e-02, 2.840921e-01, 8.483009e-01, 1.205045e-01, 9.365381e-02, 1.592040e+00, 7.400445e-01, 7.585825e-01, 6.198818e-02, 1.328027e-01, 4.671439e-01, 1.142143e-01, 3.907392e-02, 4.624122e-01, 6.384017e-01, 2.125928e-01, 1.607183e+00, 3.978594e-01, 1.033252e+00, 5.247401e-01, 5.37585…
1.400000e+00	7.589041e-02, 4.783197e-02, 6.097253e-01, 5.326222e-01, 5.564722e-01, 1.289615e+00, 1.321377e-01, 9.016541e-02, 4.187337e-02, 1.602441e-01, 1.029054e+00, 5.549034e-02, 5.672987e-02, 2.064430e+00, 7.841300e-01, 7.102875e-01, 4.227115e-02, 7.649854e-02, 6.706234e-01, 7.702710e-02, 2.729737e-02, 5.299546e-01, 8.696562e-01, 1.311813e-01, 1.716305e+00, 3.225450e-01, 1.007041e+00, 3.663590e-01, 5.67306…
1.600000e+00	4.691101e-02, 2.524265e-02, 5.942440e-01, 4.065303e-01, 5.590528e-01, 1.386563e+00, 9.182547e-02, 5.418852e-02, 3.265782e-02, 1.128535e-01, 9.962285e-01, 3.331600e-02, 2.963695e-02, 1.731181e+00, 8.495517e-01, 8.190079e-01, 2.705956e-02, 4.098988e-02, 6.204237e-01, 3.818921e-02, 1.449766e-02, 4.718867e-01, 7.677410e-01, 9.009957e-02, 1.559595e+00, 2.141532e-01, 1.003874e+00, 2.596790e-01, 7.16167…
1.800000e+00	3.094200e-02, 1.228611e-02, 6.061681e-01, 3.143176e-01, 5.862897e-01, 1.191057e+00, 6.472131e-02, 4.196000e-02, 2.020255e-02, 9.475034e-02, 1.072104e+00, 2.851275e-02, 1.532997e-02, 1.642475e+00, 7.917400e-01, 6.786738e-01, 1.831008e-02, 2.048819e-02, 6.729354e-01, 2.841254e-02, 1.223700e-02, 5.281810e-01, 7.474880e-01, 6.277002e-02, 1.395778e+00, 1.897278e-01, 9.993719e-01, 2.253803e-01, 5.57851…
2.000000e+00	2.329901e-02, 8.411497e-03, 5.088352e-01, 3.022297e-01, 5.469565e-01, 1.453469e+00, 5.036819e-02, 2.250766e-02, 1.172648e-02, 6.504053e-02, 1.032094e+00, 1.712450e-02, 1.023189e-02, 1.616982e+00, 1.071463e+00, 6.197786e-01, 1.306199e-02, 1.513544e-02, 4.048871e-01, 2.125322e-02, 8.892823e-03, 4.157786e-01, 7.257292e-01, 4.347621e-02, 1.373466e+00, 1.123089e-01, 9.994742e-01, 1.685832e-01, 6.17311…
0.000000e+00	1.435514e+00, 1.947932e+00, 1.810702e+00, 2.165746e+00, 1.972564e+00, 2.045732e+00, 2.212063e-01, 1.265985e-01, 2.353121e+00, 1.410046e-01, 2.325122e+00, 2.378765e-02, 1.001140e+00, 1.241479e+00, 2.203265e+00, 8.182770e-01, 1.095547e+00, 1.630395e+00, 2.865912e+00, 2.342616e+00, 1.052546e-02, 1.534976e+00, 1.436986e+00, 2.818236e+00, 2.448869e+00, 6.303137e-01, 2.939103e+00, 2.349097e+00, 1.87970…
2.000000e-01	1.296943e+00, 1.117385e+00, 1.106917e+00, 1.914720e+00, 1.226443e+00, 1.899388e+00, 4.177666e-01, 1.167995e-01, 1.371443e+00, 1.835982e-01, 2.321712e+00, 4.406792e-01, 1.028600e+00, 1.394657e+00, 1.783895e+00, 6.702023e-01, 6.998889e-01, 9.738770e-01, 1.379572e+00, 1.096764e+00, 1.160862e-02, 1.234705e+00, 1.247234e+00, 2.604764e+00, 2.086313e+00, 3.359436e-01, 2.266747e+00, 1.959896e+00, 8.49812…
4.000000e-01	9.830271e-01, 7.245533e-01, 7.248856e-01, 1.115323e+00, 1.235793e+00, 1.780450e+00, 6.206396e-01, 9.173624e-02, 5.933638e-01, 1.177924e-01, 1.584362e+00, 4.561234e-01, 1.049358e+00, 1.479567e+00, 1.468240e+00, 7.903592e-01, 6.010982e-01, 7.745132e-01, 9.237839e-01, 8.988149e-01, 1.322716e-02, 9.454228e-01, 1.342235e+00, 1.657933e+00, 1.752767e+00, 2.958777e-01, 1.381631e+00, 1.347948e+00, 6.47646…
6.000000e-01	8.660859e-01, 4.248781e-01, 3.851352e-01, 1.032151e+00, 8.527937e-01, 1.413811e+00, 6.895664e-01, 5.678679e-02, 3.947231e-01, 9.259048e-02, 1.444847e+00, 2.159223e-01, 9.657498e-01, 1.451015e+00, 1.378389e+00, 7.046256e-01, 5.004391e-01, 5.073176e-01, 5.999844e-01, 5.673142e-01, 1.083064e-02, 7.108381e-01, 1.169506e+00, 8.919621e-01, 1.961109e+00, 3.203205e-01, 1.033348e+00, 9.014512e-01, 6.66708…
8.000000e-01	5.999606e-01, 1.734670e-01, 3.598251e-01, 6.941822e-01, 8.279639e-01, 1.483861e+00, 4.597579e-01, 4.354591e-02, 2.231959e-01, 7.400433e-02, 1.349409e+00, 1.541249e-01, 6.022179e-01, 1.515515e+00, 1.069654e+00, 6.670273e-01, 2.901293e-01, 3.483185e-01, 5.562992e-01, 3.835726e-01, 7.882307e-03, 5.797775e-01, 9.988840e-01, 6.549413e-01, 1.774344e+00, 3.475555e-01, 1.107441e+00, 7.765438e-01, 7.63484…
1.000000e+00	3.953709e-01, 1.357172e-01, 3.061199e-01, 6.375862e-01, 7.114186e-01, 1.212182e+00, 4.401755e-01, 2.381824e-02, 1.323761e-01, 5.225880e-02, 1.467820e+00, 1.283200e-01, 3.780357e-01, 1.896008e+00, 1.245240e+00, 7.164142e-01, 1.925828e-01, 2.108268e-01, 5.928010e-01, 2.138087e-01, 7.056126e-03, 4.807464e-01, 1.002076e+00, 5.642353e-01, 1.481385e+00, 3.087857e-01, 9.963965e-01, 4.654806e-01, 7.43600…
1.200000e+00	2.384631e-01, 7.795036e-02, 3.286534e-01, 5.392540e-01, 5.936295e-01, 1.282723e+00, 2.406579e-01, 1.925479e-02, 7.425657e-02, 3.915700e-02, 1.356337e+00, 6.451641e-02, 2.476274e-01, 1.775405e+00, 9.175284e-01, 7.267719e-01, 1.335501e-01, 1.280206e-01, 6.530213e-01, 1.158758e-01, 5.080761e-03, 4.091704e-01, 1.046449e+00, 3.740617e-01, 1.434609e+00, 2.205202e-01, 1.019720e+00, 4.109683e-01, 7.17601…
1.400000e+00	1.732184e-01, 3.720712e-02, 3.035181e-01, 4.236705e-01, 6.587656e-01, 1.383289e+00, 1.723039e-01, 1.210160e-02, 3.846219e-02, 3.240920e-02, 1.132475e+00, 4.611129e-02, 1.310093e-01, 1.646753e+00, 1.004799e+00, 7.519418e-01, 9.767164e-02, 8.845231e-02, 5.542583e-01, 6.658251e-02, 3.041905e-03, 4.685385e-01, 8.336381e-01, 2.313304e-01, 1.448940e+00, 1.768436e-01, 1.192623e+00, 3.303706e-01, 7.68812…
1.600000e+00	1.074194e-01, 2.544229e-02, 3.525011e-01, 3.176172e-01, 5.002031e-01, 1.370220e+00, 1.293803e-01, 6.631357e-03, 2.238530e-02, 2.186111e-02, 9.063046e-01, 2.257091e-02, 7.157339e-02, 1.639053e+00, 1.102232e+00, 5.882136e-01, 5.063953e-02, 4.370175e-02, 5.682246e-01, 4.612178e-02, 2.746458e-03, 3.641751e-01, 7.670227e-01, 2.040311e-01, 1.461045e+00, 1.708263e-01, 8.368829e-01, 2.552556e-01, 6.52409…
1.800000e+00	7.365823e-02, 1.034643e-02, 4.248598e-01, 2.608463e-01, 6.666007e-01, 1.072669e+00, 1.071804e-01, 4.642530e-03, 1.510817e-02, 2.301375e-02, 1.164389e+00, 1.541867e-02, 3.768179e-02, 1.934264e+00, 1.087146e+00, 6.495230e-01, 4.079390e-02, 3.219575e-02, 5.901100e-01, 4.027293e-02, 1.944287e-03, 4.797649e-01, 9.672614e-01, 1.189075e-01, 1.474662e+00, 1.180802e-01, 8.428836e-01, 1.569266e-01, 5.88813…
2.000000e+00	5.349759e-02, 6.398951e-03, 3.839257e-01, 1.958937e-01, 5.777453e-01, 1.290488e+00, 7.239781e-02, 3.055744e-03, 9.006121e-03, 2.440763e-02, 1.086493e+00, 9.814563e-03, 2.309058e-02, 1.547747e+00, 9.020431e-01, 7.051795e-01, 3.034791e-02, 2.043970e-02, 6.838499e-01, 2.271899e-02, 1.894178e-03, 4.337420e-01, 7.916997e-01, 8.675749e-02, 1.548514e+00, 1.113665e-01, 1.001092e+00, 1.056590e-01, 6.49490…
0.000000e+00	4.166190e-01, 1.599711e+00, 1.061747e+00, 1.646962e+00, 2.431797e+00, 7.668515e-01, 2.550537e+00, 3.543753e-01, 7.894505e-02, 2.164265e+00, 1.105328e+00, 3.276188e+00, 2.793993e+00, 1.552076e+00, 1.832869e+00, 7.450062e-01, 8.955654e-01, 1.813925e+00, 2.023536e+00, 2.152160e+00, 1.113267e+00, 7.897259e-02, 8.457246e-01, 1.732283e+00, 7.024721e-01, 2.091662e+00, 1.052535e+00, 1.321851e+00, 3.17726…
2.000000e-01	7.996320e-01, 8.306558e-01, 8.519723e-01, 1.847208e+00, 1.805351e+00, 5.454819e-01, 2.222323e+00, 2.521076e-01, 4.178546e-02, 1.351735e+00, 1.145226e+00, 2.236603e+00, 1.782143e+00, 1.097857e+00, 1.607804e+00, 4.437533e-01, 5.733850e-01, 1.067724e+00, 1.475467e+00, 1.216077e+00, 1.001464e+00, 4.785649e-02, 6.093155e-01, 1.482284e+00, 7.528942e-01, 1.130674e+00, 1.138051e+00, 1.058636e+00, 1.62811…
4.000000e-01	1.037272e+00, 4.206861e-01, 8.060137e-01, 1.402983e+00, 1.131392e+00, 4.584336e-01, 1.581701e+00, 1.865237e-01, 2.743978e-02, 1.538266e+00, 1.084161e+00, 1.596541e+00, 1.226352e+00, 9.346393e-01, 1.263347e+00, 3.646294e-01, 4.159512e-01, 8.939161e-01, 1.110112e+00, 1.130629e+00, 8.918057e-01, 2.992966e-02, 4.963162e-01, 1.214585e+00, 5.533216e-01, 9.273540e-01, 9.302507e-01, 1.125259e+00, 1.00950…
6.000000e-01	8.801884e-01, 2.327107e-01, 5.799925e-01, 1.078931e+00, 9.031840e-01, 3.750626e-01, 1.376511e+00, 1.257247e-01, 1.697307e-02, 1.363485e+00, 1.026570e+00, 8.797581e-01, 1.058274e+00, 6.765374e-01, 1.245710e+00, 2.085068e-01, 3.466040e-01, 7.159812e-01, 6.961448e-01, 7.746015e-01, 1.059271e+00, 6.233861e-02, 3.593176e-01, 9.259196e-01, 7.841022e-01, 4.001288e-01, 8.331566e-01, 8.561078e-01, 9.16408…
8.000000e-01	6.120891e-01, 1.602104e-01, 6.185771e-01, 1.024068e+00, 7.319216e-01, 3.096962e-01, 8.367406e-01, 6.151948e-02, 1.143118e-02, 1.161448e+00, 1.066121e+00, 6.590149e-01, 4.714417e-01, 4.762855e-01, 1.088984e+00, 2.168725e-01, 2.495946e-01, 4.841562e-01, 6.652541e-01, 9.805564e-01, 6.119039e-01, 1.923353e-01, 3.090735e-01, 6.001907e-01, 7.334057e-01, 2.738017e-01, 8.240988e-01, 5.915698e-01, 6.35676…
1.000000e+00	4.842757e-01, 7.265164e-02, 6.749870e-01, 7.518014e-01, 7.973675e-01, 2.976298e-01, 7.409358e-01, 3.818371e-02, 1.155596e-02, 1.338225e+00, 1.127205e+00, 3.786463e-01, 3.168692e-01, 3.413814e-01, 1.242065e+00, 3.400523e-01, 1.990577e-01, 2.802566e-01, 6.175314e-01, 9.554150e-01, 4.485841e-01, 2.091958e-01, 1.789418e-01, 3.718093e-01, 7.355139e-01, 1.518491e-01, 8.110056e-01, 5.297628e-01, 8.38286…
1.200000e+00	3.169453e-01, 4.763520e-02, 6.168621e-01, 5.925101e-01, 6.655433e-01, 3.308965e-01, 4.419021e-01, 2.463507e-02, 6.899372e-03, 1.169326e+00, 1.097307e+00, 2.409069e-01, 1.830249e-01, 2.221326e-01, 1.251649e+00, 3.873853e-01, 1.384488e-01, 1.742609e-01, 5.747714e-01, 1.035187e+00, 3.542488e-01, 3.179526e-01, 1.218980e-01, 2.677174e-01, 1.047023e+00, 7.871535e-02, 8.900840e-01, 3.275534e-01, 6.50214…
1.400000e+00	1.768500e-01, 2.402826e-02, 6.990683e-01, 4.289213e-01, 7.112208e-01, 4.835217e-01, 3.195228e-01, 1.456221e-02, 5.923987e-03, 1.174865e+00, 1.017125e+00, 1.773275e-01, 1.000250e-01, 1.650525e-01, 9.638110e-01, 4.819734e-01, 7.739973e-02, 1.030380e-01, 5.559463e-01, 1.165175e+00, 2.249581e-01, 3.875383e-01, 1.100122e-01, 1.850878e-01, 8.520497e-01, 5.946997e-02, 9.161163e-01, 2.682540e-01, 8.02720…
1.600000e+00	1.181414e-01, 1.429373e-02, 7.550440e-01, 3.987063e-01, 5.623454e-01, 5.314408e-01, 2.006310e-01, 9.946748e-03, 5.629339e-03, 1.383666e+00, 1.142787e+00, 9.520218e-02, 4.591185e-02, 1.277501e-01, 1.211158e+00, 6.336797e-01, 6.025761e-02, 4.891948e-02, 6.145393e-01, 1.077209e+00, 1.333163e-01, 3.546410e-01, 8.278430e-02, 1.106251e-01, 1.074565e+00, 4.695538e-02, 9.486537e-01, 1.997039e-01, 7.97055…
1.800000e+00	9.173848e-02, 7.362692e-03, 7.497546e-01, 2.699609e-01, 6.960856e-01, 6.604450e-01, 1.544289e-01, 6.860624e-03, 3.788863e-03, 1.120140e+00, 1.149341e+00, 5.919024e-02, 3.237111e-02, 8.824270e-02, 1.037162e+00, 6.056148e-01, 3.758119e-02, 2.484130e-02, 6.262793e-01, 9.286353e-01, 1.035229e-01, 3.764340e-01, 5.980458e-02, 8.871636e-02, 1.237899e+00, 4.892402e-02, 1.100094e+00, 1.186044e-01, 5.79121…
2.000000e+00	5.271240e-02, 4.244945e-03, 6.850790e-01, 2.122966e-01, 6.498801e-01, 5.988220e-01, 9.729935e-02, 3.975404e-03, 2.968810e-03, 1.267719e+00, 1.048430e+00, 4.550658e-02, 1.702731e-02, 1.091742e-01, 9.884772e-01, 7.646376e-01, 2.797306e-02, 1.984237e-02, 5.321984e-01, 1.143750e+00, 6.804771e-02, 3.461047e-01, 5.184613e-02, 6.160541e-02, 9.561308e-01, 6.058735e-02, 8.456951e-01, 1.164485e-01, 6.78187…
0.000000e+00	1.805391e+00, 7.358194e-01, 1.573147e+00, 1.380308e+00, 2.142808e+00, 2.133810e+00, 8.156996e-01, 1.230328e+00, 1.094193e-01, 2.335002e+00, 5.676771e-01, 1.849025e-01, 3.228222e-01, 2.790311e+00, 1.510621e+00, 2.424459e+00, 1.006929e+00, 2.300258e+00, 2.011357e+00, 2.912061e+00, 1.240868e+00, 2.112285e+00, 2.530581e+00, 1.429420e+00, 2.417927e+00, 2.744099e+00, 1.388610e+00, 2.409963e+00, 2.43273…
2.000000e-01	1.221430e+00, 4.501905e-01, 1.414094e+00, 1.378779e+00, 1.165810e+00, 2.020654e+00, 7.667163e-01, 7.207372e-01, 3.627079e-01, 1.693411e+00, 3.504287e-01, 6.771316e-01, 5.652704e-01, 2.464499e+00, 1.027660e+00, 1.364077e+00, 8.046290e-01, 1.574385e+00, 1.140457e+00, 1.668958e+00, 8.797014e-01, 1.268686e+00, 1.802790e+00, 1.112852e+00, 1.525076e+00, 1.985340e+00, 1.093514e+00, 1.997713e+00, 1.74458…
4.000000e-01	6.437690e-01, 2.645576e-01, 1.027802e+00, 1.391382e+00, 5.117633e-01, 1.817686e+00, 5.107889e-01, 5.883366e-01, 5.490363e-01, 1.026680e+00, 2.666808e-01, 6.190745e-01, 4.121501e-01, 2.163842e+00, 9.219090e-01, 1.291651e+00, 5.221200e-01, 7.430227e-01, 8.808304e-01, 9.595589e-01, 5.660973e-01, 8.347484e-01, 1.508020e+00, 8.205461e-01, 1.265495e+00, 1.568736e+00, 9.710165e-01, 2.027418e+00, 9.66101…
6.000000e-01	5.551901e-01, 1.107783e-01, 8.730155e-01, 1.193334e+00, 3.258173e-01, 1.345137e+00, 3.186929e-01, 3.155914e-01, 5.342309e-01, 7.212707e-01, 6.008196e-01, 4.192990e-01, 3.082937e-01, 2.242649e+00, 7.475768e-01, 1.055881e+00, 3.476941e-01, 5.201775e-01, 7.020910e-01, 5.990075e-01, 4.318220e-01, 7.326842e-01, 1.593045e+00, 5.741671e-01, 1.232526e+00, 9.931880e-01, 9.500214e-01, 1.858393e+00, 8.81673…
8.000000e-01	3.065703e-01, 7.208391e-02, 7.754628e-01, 1.453061e+00, 3.677106e-01, 1.552735e+00, 2.521939e-01, 2.107200e-01, 4.706158e-01, 5.175176e-01, 6.371858e-01, 2.687839e-01, 1.650657e-01, 1.839276e+00, 6.483293e-01, 9.074418e-01, 2.191123e-01, 2.708683e-01, 6.227149e-01, 3.929197e-01, 2.355557e-01, 5.159783e-01, 1.441303e+00, 3.723124e-01, 1.184028e+00, 7.038628e-01, 8.597920e-01, 1.614542e+00, 7.92174…
1.000000e+00	1.969584e-01, 3.790676e-02, 5.559542e-01, 1.041724e+00, 3.649411e-01, 1.217463e+00, 2.275562e-01, 1.141782e-01, 2.749749e-01, 4.373341e-01, 8.848127e-01, 1.765234e-01, 9.233389e-02, 2.187284e+00, 6.634911e-01, 8.587659e-01, 1.589377e-01, 1.741386e-01, 6.771068e-01, 2.456267e-01, 1.741482e-01, 4.908316e-01, 1.368638e+00, 2.144156e-01, 9.709591e-01, 4.882627e-01, 1.009868e+00, 1.011409e+00, 7.34814…
1.200000e+00	1.141536e-01, 2.289540e-02, 4.458744e-01, 9.180237e-01, 5.120655e-01, 1.332125e+00, 1.443412e-01, 7.460021e-02, 1.732872e-01, 2.346569e-01, 9.862775e-01, 1.072203e-01, 5.210080e-02, 1.847773e+00, 7.699175e-01, 7.489326e-01, 9.543779e-02, 1.006443e-01, 6.617716e-01, 1.364683e-01, 1.069521e-01, 4.996783e-01, 1.096224e+00, 1.640069e-01, 1.317423e+00, 3.592931e-01, 7.017313e-01, 7.419421e-01, 7.83706…
1.400000e+00	7.780858e-02, 1.347916e-02, 5.312415e-01, 6.824492e-01, 4.207824e-01, 1.032588e+00, 7.612757e-02, 4.322810e-02, 1.059001e-01, 1.897680e-01, 9.718947e-01, 6.501806e-02, 2.602411e-02, 1.418132e+00, 7.623273e-01, 7.721925e-01, 5.672263e-02, 5.868296e-02, 6.112624e-01, 8.320254e-02, 7.672963e-02, 4.771544e-01, 1.097107e+00, 9.914769e-02, 1.271541e+00, 2.191579e-01, 8.561609e-01, 6.743558e-01, 7.71068…
1.600000e+00	6.566140e-02, 7.803465e-03, 5.923779e-01, 4.687316e-01, 6.016748e-01, 7.915898e-01, 4.686669e-02, 3.089509e-02, 5.909891e-02, 1.426174e-01, 9.917454e-01, 3.896164e-02, 1.651559e-02, 1.732627e+00, 7.310941e-01, 7.303780e-01, 4.373201e-02, 3.649651e-02, 6.132484e-01, 6.277006e-02, 4.777857e-02, 3.944182e-01, 9.754649e-01, 8.207539e-02, 1.070727e+00, 1.883318e-01, 1.020465e+00, 5.008790e-01, 6.48373…
1.800000e+00	4.696406e-02, 3.734417e-03, 5.433013e-01, 4.119815e-01, 5.613267e-01, 1.082900e+00, 3.712205e-02, 1.591770e-02, 3.112883e-02, 8.910397e-02, 9.792771e-01, 2.562474e-02, 8.641654e-03, 1.360934e+00, 9.053085e-01, 7.329012e-01, 2.428697e-02, 1.713778e-02, 5.596960e-01, 5.812012e-02, 3.273865e-02, 4.194325e-01, 1.020721e+00, 5.912019e-02, 1.379638e+00, 1.555845e-01, 1.028699e+00, 2.997294e-01, 6.75399…
2.000000e+00	2.250464e-02, 2.003635e-03, 4.943768e-01, 3.231889e-01, 5.573068e-01, 9.620475e-01, 3.170836e-02, 1.041182e-02, 2.191704e-02, 1.092236e-01, 1.072282e+00, 1.527063e-02, 6.506029e-03, 1.402276e+00, 8.014630e-01, 7.848110e-01, 2.015875e-02, 1.298571e-02, 5.170771e-01, 7.966276e-02, 1.998198e-02, 3.645201e-01, 9.734167e-01, 3.515408e-02, 9.348791e-01, 1.063551e-01, 9.423503e-01, 2.251849e-01, 5.90183…
0.000000e+00	2.375472e+00, 1.271530e+00, 1.694119e+00, 2.792060e+00, 2.272555e+00, 2.507845e+00, 2.083121e+00, 2.306817e+00, 7.016295e-01, 1.635438e-01, 2.928605e+00, 2.506580e+00, 1.242344e-01, 2.147463e+00, 5.204187e-01, 2.469549e+00, 1.737934e+00, 6.210166e-01, 3.223772e-01, 5.670318e-02, 1.235044e+00, 1.209677e+00, 2.702597e+00, 7.855935e-01, 2.718723e+00, 2.113570e+00, 2.290779e+00, 2.389835e+00, 6.51030…
2.000000e-01	1.811333e+00, 6.981645e-01, 1.010116e+00, 2.611355e+00, 1.408743e+00, 1.911243e+00, 2.200021e+00, 1.454532e+00, 6.920189e-01, 9.042237e-02, 1.985817e+00, 1.439993e+00, 1.139682e-01, 1.991272e+00, 3.615938e-01, 1.415661e+00, 8.664439e-01, 4.387816e-01, 2.054133e-01, 3.798653e-02, 1.482521e+00, 8.518831e-01, 2.304116e+00, 5.736704e-01, 1.721431e+00, 1.592189e+00, 1.712677e+00, 1.949106e+00, 6.81795…
4.000000e-01	9.792100e-01, 3.729387e-01, 7.287470e-01, 2.291414e+00, 6.333068e-01, 1.768091e+00, 1.558873e+00, 1.055174e+00, 6.705185e-01, 7.457178e-02, 1.958415e+00, 1.082606e+00, 6.328678e-02, 2.402147e+00, 3.905788e-01, 1.069391e+00, 9.105472e-01, 2.197486e-01, 1.361954e-01, 2.025841e-02, 1.083689e+00, 8.265754e-01, 1.822920e+00, 3.787519e-01, 2.354490e+00, 1.092895e+00, 1.052784e+00, 1.391705e+00, 7.59610…
6.000000e-01	5.852806e-01, 1.635927e-01, 3.728742e-01, 1.591752e+00, 6.077987e-01, 1.260010e+00, 1.075059e+00, 5.760144e-01, 7.633750e-01, 5.148004e-02, 1.319485e+00, 5.015593e-01, 4.422151e-02, 1.919807e+00, 5.104213e-01, 6.988011e-01, 6.005427e-01, 1.287145e-01, 2.402833e-01, 1.298078e-02, 7.100525e-01, 7.067890e-01, 2.072917e+00, 2.589133e-01, 1.825211e+00, 9.752315e-01, 1.113647e+00, 1.528728e+00, 6.55171…
8.000000e-01	4.260717e-01, 1.011566e-01, 2.023593e-01, 1.932449e+00, 6.223362e-01, 1.595009e+00, 7.414566e-01, 3.975401e-01, 5.383983e-01, 4.250765e-02, 1.369612e+00, 2.971547e-01, 2.158358e-02, 2.279816e+00, 5.916730e-01, 5.294427e-01, 3.213730e-01, 7.428713e-02, 3.706057e-01, 8.380210e-03, 4.121101e-01, 5.774069e-01, 1.644023e+00, 2.032761e-01, 2.172950e+00, 7.403392e-01, 9.786569e-01, 1.053387e+00, 6.91672…
1.000000e+00	3.197753e-01, 5.560363e-02, 1.901860e-01, 1.337910e+00, 5.808192e-01, 1.256087e+00, 4.318785e-01, 2.990905e-01, 4.080157e-01, 2.367038e-02, 1.065305e+00, 1.943985e-01, 1.391640e-02, 1.996192e+00, 6.378866e-01, 6.171137e-01, 2.723787e-01, 3.903168e-02, 5.487241e-01, 4.625897e-03, 3.127545e-01, 4.741444e-01, 1.573853e+00, 1.026291e-01, 1.842456e+00, 5.023297e-01, 1.074896e+00, 1.074493e+00, 7.69326…
1.200000e+00	1.887784e-01, 3.367079e-02, 1.713773e-01, 1.103721e+00, 7.018297e-01, 1.301394e+00, 3.617461e-01, 1.739883e-01, 2.568600e-01, 2.193186e-02, 1.284463e+00, 1.379483e-01, 8.577883e-03, 1.985531e+00, 7.831355e-01, 5.685455e-01, 1.846140e-01, 3.098519e-02, 4.681514e-01, 4.494160e-03, 2.031135e-01, 4.600037e-01, 1.649454e+00, 7.154341e-02, 1.600660e+00, 3.611483e-01, 9.491594e-01, 7.303066e-01, 7.18974…
1.400000e+00	1.288668e-01, 1.960594e-02, 2.304609e-01, 8.621329e-01, 5.340657e-01, 1.597118e+00, 2.397445e-01, 1.254197e-01, 1.475498e-01, 1.566917e-02, 1.240804e+00, 9.213295e-02, 5.041103e-03, 2.106088e+00, 8.148984e-01, 5.336698e-01, 1.129124e-01, 2.025623e-02, 6.019475e-01, 4.326561e-03, 1.295814e-01, 4.472525e-01, 1.360183e+00, 5.694297e-02, 1.706159e+00, 2.367885e-01, 1.051300e+00, 5.867146e-01, 7.50216…
1.600000e+00	8.161988e-02, 1.048088e-02, 3.375208e-01, 6.813534e-01, 6.128765e-01, 1.319535e+00, 1.820161e-01, 6.000020e-02, 1.022418e-01, 1.316401e-02, 1.168492e+00, 5.254876e-02, 3.355634e-03, 1.761504e+00, 9.255850e-01, 6.772707e-01, 7.070781e-02, 1.088380e-02, 4.860784e-01, 4.884231e-03, 8.298633e-02, 4.585449e-01, 1.578843e+00, 3.204951e-02, 1.608819e+00, 1.762295e-01, 8.973497e-01, 4.095231e-01, 6.25219…
1.800000e+00	5.076368e-02, 6.097653e-03, 3.718444e-01, 5.383936e-01, 5.815713e-01, 1.471697e+00, 1.290612e-01, 4.202567e-02, 4.906906e-02, 9.214818e-03, 1.009974e+00, 2.879269e-02, 1.939695e-03, 1.400503e+00, 9.600945e-01, 6.240802e-01, 4.458434e-02, 7.416650e-03, 6.559983e-01, 5.482658e-03, 5.910418e-02, 5.061544e-01, 1.401464e+00, 3.019511e-02, 1.447950e+00, 1.488769e-01, 1.218842e+00, 2.748998e-01, 7.59510…
2.000000e+00	4.114416e-02, 3.408737e-03, 3.346711e-01, 3.809208e-01, 6.390168e-01, 1.261046e+00, 7.618176e-02, 2.306278e-02, 2.948999e-02, 1.034578e-02, 1.100533e+00, 1.858975e-02, 1.444290e-03, 1.428333e+00, 1.020625e+00, 6.794032e-01, 3.127932e-02, 4.566642e-03, 4.623108e-01, 6.956400e-03, 4.342202e-02, 3.694993e-01, 9.445594e-01, 1.770383e-02, 1.472525e+00, 1.092709e-01, 9.161294e-01, 2.584640e-01, 5.60323…
0.000000e+00	2.190156e+00, 2.299779e+00, 1.400981e+00, 2.451442e+00, 2.090514e+00, 9.038089e-01, 2.904836e+00, 6.286332e-01, 1.249965e+00, 1.217827e+00, 2.763881e+00, 2.180155e+00, 1.252692e+00, 1.707766e+00, 2.623970e+00, 2.502987e-01, 2.080277e+00, 8.902243e-01, 6.963429e-01, 3.284111e+00, 2.371910e+00, 1.171730e+00, 2.087611e+00, 5.114754e-01, 1.576844e+00, 2.673926e+00, 1.034741e+00, 2.463638e+00, 9.37662…
2.000000e-01	1.680205e+00, 1.346747e+00, 9.308676e-01, 2.727688e+00, 1.477800e+00, 1.040546e+00, 1.899035e+00, 5.389749e-01, 1.206443e+00, 1.029846e+00, 2.333809e+00, 1.742061e+00, 8.377804e-01, 1.499831e+00, 2.143018e+00, 1.593087e-01, 1.551862e+00, 5.968499e-01, 3.374633e-01, 1.936190e+00, 1.828406e+00, 7.041701e-01, 1.797734e+00, 5.689139e-01, 1.621013e+00, 1.326426e+00, 5.489921e-01, 2.045260e+00, 8.16642…
4.000000e-01	1.126026e+00, 6.852537e-01, 5.848029e-01, 2.685274e+00, 1.052930e+00, 1.024305e+00, 1.244231e+00, 5.198890e-01, 8.686088e-01, 7.012568e-01, 1.627197e+00, 7.746316e-01, 4.433684e-01, 1.465019e+00, 1.669145e+00, 1.042885e-01, 1.003145e+00, 3.808981e-01, 2.297504e-01, 1.187481e+00, 1.151851e+00, 5.754721e-01, 2.119057e+00, 5.123223e-01, 1.319248e+00, 6.719937e-01, 4.010267e-01, 1.509077e+00, 6.94205…
6.000000e-01	9.170655e-01, 4.334850e-01, 4.352403e-01, 2.047175e+00, 8.709128e-01, 9.345486e-01, 9.074313e-01, 4.679692e-01, 7.452713e-01, 5.739560e-01, 1.346663e+00, 5.543074e-01, 2.474864e-01, 1.252915e+00, 1.788988e+00, 2.049524e-01, 6.345571e-01, 2.087121e-01, 2.799902e-01, 6.289744e-01, 8.460342e-01, 5.712195e-01, 1.958519e+00, 3.379297e-01, 1.139731e+00, 4.596670e-01, 5.903646e-01, 1.221571e+00, 6.18967…
8.000000e-01	4.719173e-01, 2.171472e-01, 3.629601e-01, 1.435642e+00, 8.255047e-01, 1.082427e+00, 5.652521e-01, 2.179130e-01, 7.939221e-01, 3.407669e-01, 1.470162e+00, 3.468799e-01, 1.430892e-01, 1.311017e+00, 1.485295e+00, 3.257362e-01, 4.666381e-01, 1.167651e-01, 4.134728e-01, 3.424910e-01, 5.139548e-01, 4.579818e-01, 1.563750e+00, 2.445416e-01, 1.553524e+00, 2.788380e-01, 7.300570e-01, 1.408640e+00, 6.28333…
1.000000e+00	2.905735e-01, 1.143079e-01, 3.700516e-01, 1.167836e+00, 7.034299e-01, 8.227230e-01, 3.924976e-01, 1.596880e-01, 6.452183e-01, 2.821394e-01, 1.196721e+00, 2.457112e-01, 8.267406e-02, 1.510869e+00, 1.182678e+00, 4.867901e-01, 3.584051e-01, 9.506792e-02, 4.678150e-01, 2.701994e-01, 3.691419e-01, 4.700268e-01, 1.563156e+00, 1.427730e-01, 1.238858e+00, 1.789449e-01, 6.656428e-01, 7.615902e-01, 7.73340…
1.200000e+00	2.208103e-01, 5.672450e-02, 4.475118e-01, 1.066530e+00, 7.245180e-01, 1.099073e+00, 3.051447e-01, 9.962740e-02, 4.731234e-01, 2.220940e-01, 1.128448e+00, 1.371461e-01, 3.885386e-02, 1.480718e+00, 1.406120e+00, 4.904694e-01, 2.016538e-01, 5.593476e-02, 5.299892e-01, 2.043522e-01, 2.426291e-01, 4.722149e-01, 1.545274e+00, 1.025821e-01, 1.275682e+00, 1.040303e-01, 8.909862e-01, 6.176651e-01, 6.61076…
1.400000e+00	1.245080e-01, 4.137978e-02, 4.518402e-01, 7.814234e-01, 7.091245e-01, 1.112920e+00, 2.164582e-01, 6.676668e-02, 3.431238e-01, 1.781921e-01, 1.214240e+00, 7.202573e-02, 2.716835e-02, 1.273197e+00, 1.205630e+00, 5.715893e-01, 1.273563e-01, 3.047417e-02, 4.356523e-01, 1.478615e-01, 1.364181e-01, 4.421033e-01, 1.308778e+00, 6.283846e-02, 1.609414e+00, 6.708433e-02, 8.135091e-01, 4.539017e-01, 6.81362…
1.600000e+00	7.989109e-02, 1.909210e-02, 4.523682e-01, 5.894335e-01, 6.155026e-01, 1.348382e+00, 1.534553e-01, 3.606359e-02, 2.238184e-01, 1.543465e-01, 1.152629e+00, 4.245401e-02, 1.394207e-02, 1.381007e+00, 1.027405e+00, 6.065709e-01, 7.279075e-02, 1.962770e-02, 5.784069e-01, 1.196361e-01, 9.393195e-02, 4.480869e-01, 1.413477e+00, 4.209676e-02, 1.383381e+00, 7.008504e-02, 9.989672e-01, 3.511937e-01, 6.31857…
1.800000e+00	6.141294e-02, 1.316109e-02, 5.022969e-01, 5.003053e-01, 6.877395e-01, 1.293939e+00, 9.147164e-02, 2.104767e-02, 1.272199e-01, 1.332873e-01, 8.884423e-01, 3.646631e-02, 8.618966e-03, 1.594863e+00, 1.041745e+00, 6.925000e-01, 5.387504e-02, 1.172444e-02, 5.953698e-01, 9.102881e-02, 7.519916e-02, 5.334384e-01, 1.294642e+00, 3.013067e-02, 1.441872e+00, 5.490972e-02, 9.608878e-01, 2.599685e-01, 5.24879…
2.000000e+00	3.799301e-02, 7.003962e-03, 5.906246e-01, 3.392771e-01, 6.032089e-01, 1.351857e+00, 7.376555e-02, 1.474194e-02, 5.162854e-02, 1.336357e-01, 1.267682e+00, 1.687316e-02, 5.432981e-03, 1.191624e+00, 1.012831e+00, 7.303896e-01, 3.743536e-02, 7.063387e-03, 6.044542e-01, 1.020250e-01, 4.158726e-02, 4.088026e-01, 1.055482e+00, 2.076517e-02, 1.093940e+00, 6.059433e-02, 9.826620e-01, 1.900199e-01, 7.33496…
0.000000e+00	1.274495e+00, 1.244094e+00, 8.002971e-01, 1.581440e+00, 2.334024e+00, 1.601499e+00, 1.559909e+00, 2.870828e+00, 2.600082e+00, 1.421264e-01, 1.986771e-02, 3.169273e+00, 2.752711e+00, 2.198141e-01, 1.979179e+00, 9.864430e-01, 2.147141e+00, 2.011169e+00, 1.851707e+00, 5.899021e-01, 2.880494e+00, 2.007967e+00, 1.415406e+00, 2.237388e-01, 9.989008e-01, 2.357328e+00, 2.843833e+00, 2.130753e+00, 5.92439…
2.000000e-01	1.491067e+00, 7.284708e-01, 5.279248e-01, 1.622390e+00, 1.725337e+00, 1.496377e+00, 1.543698e+00, 1.838148e+00, 1.875667e+00, 4.979164e-01, 1.104589e-02, 2.413075e+00, 1.440684e+00, 6.084432e-01, 1.487041e+00, 5.612383e-01, 1.630639e+00, 1.570963e+00, 1.159994e+00, 7.816229e-01, 2.138893e+00, 1.507105e+00, 1.596039e+00, 4.647985e-01, 9.990448e-01, 9.680536e-01, 2.173109e+00, 1.674332e+00, 3.43497…
4.000000e-01	9.755707e-01, 5.285552e-01, 3.145845e-01, 1.606637e+00, 8.393033e-01, 1.298332e+00, 1.295028e+00, 1.194935e+00, 1.045808e+00, 8.498252e-01, 1.192194e-02, 2.070981e+00, 8.501741e-01, 9.706757e-01, 1.515942e+00, 3.587030e-01, 9.148018e-01, 1.073958e+00, 6.576259e-01, 8.371231e-01, 1.319441e+00, 9.211351e-01, 1.509933e+00, 6.595933e-01, 1.212627e+00, 7.120448e-01, 1.094953e+00, 1.534529e+00, 2.26286…
6.000000e-01	6.931991e-01, 2.789180e-01, 2.059395e-01, 1.279348e+00, 1.009900e+00, 1.150813e+00, 1.122942e+00, 9.709626e-01, 9.865375e-01, 8.232949e-01, 2.162519e-01, 1.359728e+00, 4.491275e-01, 9.630959e-01, 1.475278e+00, 3.508561e-01, 8.265237e-01, 7.122757e-01, 5.250938e-01, 6.904488e-01, 1.387164e+00, 8.935222e-01, 1.459538e+00, 4.259575e-01, 1.207664e+00, 3.914129e-01, 8.646478e-01, 1.182423e+00, 2.71702…
8.000000e-01	4.542035e-01, 1.675645e-01, 3.440045e-01, 8.359738e-01, 8.290161e-01, 9.608589e-01, 7.144321e-01, 5.985341e-01, 6.886046e-01, 5.305273e-01, 5.778704e-01, 7.644705e-01, 2.467472e-01, 1.276405e+00, 1.348591e+00, 3.577827e-01, 5.387602e-01, 4.202002e-01, 6.341925e-01, 6.469675e-01, 1.112432e+00, 5.640456e-01, 1.499423e+00, 3.251931e-01, 1.064147e+00, 1.926945e-01, 1.099749e+00, 1.321939e+00, 4.64904…
1.000000e+00	3.278805e-01, 7.789397e-02, 4.133028e-01, 6.903134e-01, 8.505931e-01, 1.038905e+00, 4.621331e-01, 3.496865e-01, 5.052292e-01, 6.301816e-01, 6.669544e-01, 4.766792e-01, 1.349486e-01, 1.115941e+00, 1.122929e+00, 5.270035e-01, 2.850545e-01, 2.806956e-01, 6.635194e-01, 5.850527e-01, 6.740841e-01, 5.959071e-01, 9.695599e-01, 2.397224e-01, 1.271227e+00, 1.167404e-01, 1.003902e+00, 8.803771e-01, 4.63602…
1.200000e+00	2.011627e-01, 4.604302e-02, 5.440164e-01, 4.986957e-01, 6.211941e-01, 8.501482e-01, 3.206599e-01, 2.216619e-01, 2.665056e-01, 6.028189e-01, 9.285876e-01, 2.419498e-01, 9.051553e-02, 1.154323e+00, 1.199233e+00, 5.476810e-01, 2.307525e-01, 1.530015e-01, 4.730243e-01, 5.378453e-01, 5.084825e-01, 4.543332e-01, 8.232377e-01, 1.290275e-01, 1.331271e+00, 6.189324e-02, 1.098178e+00, 5.411036e-01, 5.32751…
1.400000e+00	1.638284e-01, 2.656820e-02, 6.378050e-01, 4.154156e-01, 5.633537e-01, 1.087839e+00, 2.252319e-01, 1.264573e-01, 1.656096e-01, 6.472865e-01, 8.761446e-01, 2.363450e-01, 4.093616e-02, 1.050603e+00, 1.086661e+00, 4.967588e-01, 1.491620e-01, 1.001134e-01, 6.095376e-01, 4.969564e-01, 2.549700e-01, 4.436414e-01, 5.113800e-01, 9.196330e-02, 1.359864e+00, 5.139931e-02, 1.070349e+00, 4.316182e-01, 6.64377…
1.600000e+00	9.338333e-02, 1.334558e-02, 5.037137e-01, 3.646521e-01, 5.864054e-01, 1.262275e+00, 1.911585e-01, 7.529159e-02, 8.756945e-02, 4.608707e-01, 1.102871e+00, 1.391350e-01, 2.791863e-02, 9.909408e-01, 9.088355e-01, 6.190568e-01, 9.237331e-02, 5.317407e-02, 4.322417e-01, 4.984039e-01, 2.377058e-01, 3.841811e-01, 4.406862e-01, 6.751809e-02, 1.409413e+00, 3.904762e-02, 7.743245e-01, 3.201671e-01, 7.30297…
1.800000e+00	6.676979e-02, 7.045194e-03, 6.689463e-01, 3.172761e-01, 6.297281e-01, 1.120528e+00, 1.271481e-01, 4.606416e-02, 5.436578e-02, 5.256155e-01, 9.117923e-01, 7.403729e-02, 1.524166e-02, 1.302748e+00, 6.984346e-01, 6.940998e-01, 6.505421e-02, 2.164519e-02, 6.596727e-01, 4.545001e-01, 1.089682e-01, 4.341415e-01, 3.802796e-01, 3.707097e-02, 1.267045e+00, 4.466874e-02, 9.173016e-01, 2.502237e-01, 6.99643…
2.000000e+00	4.583417e-02, 4.233401e-03, 6.434197e-01, 2.280370e-01, 4.575360e-01, 1.206034e+00, 6.883112e-02, 2.989108e-02, 2.998858e-02, 5.544079e-01, 1.143378e+00, 5.512785e-02, 9.682836e-03, 8.953402e-01, 9.581007e-01, 5.981355e-01, 3.811052e-02, 1.871844e-02, 5.121700e-01, 3.850676e-01, 8.148782e-02, 3.278874e-01, 2.790444e-01, 3.495685e-02, 1.269870e+00, 3.446594e-02, 1.163122e+00, 1.761835e-01, 5.65012…
0.000000e+00	2.753929e+00, 1.906521e+00, 2.030324e+00, 1.003255e+00, 1.280030e+00, 2.680421e+00, 3.778250e-01, 1.583102e+00, 1.411413e+00, 2.618785e+00, 1.830940e+00, 1.448797e+00, 2.914191e+00, 2.677841e+00, 1.616751e+00, 1.595520e+00, 1.538812e+00, 4.788694e-01, 2.839450e+00, 6.076580e-01, 1.498635e-01, 7.787485e-02, 1.672780e+00, 2.841550e+00, 1.382474e+00, 2.545027e-01, 1.100703e-01, 7.855551e-01, 9.96847…
2.000000e-01	2.200783e+00, 1.270282e+00, 1.189261e+00, 7.063232e-01, 6.501179e-01, 2.381214e+00, 3.512194e-01, 1.034202e+00, 7.834989e-01, 1.615778e+00, 1.243263e+00, 8.099187e-01, 1.821158e+00, 2.481264e+00, 9.285916e-01, 1.296619e+00, 1.166125e+00, 5.606422e-01, 1.172884e+00, 3.830700e-01, 2.193053e-01, 5.522011e-02, 1.254552e+00, 3.079623e+00, 1.305317e+00, 3.227286e-01, 5.702556e-02, 8.478614e-01, 1.00443…
4.000000e-01	2.092749e+00, 6.633306e-01, 8.078827e-01, 6.277067e-01, 4.350698e-01, 1.817219e+00, 2.436346e-01, 7.977281e-01, 4.681296e-01, 1.191400e+00, 8.235643e-01, 5.003767e-01, 1.563120e+00, 2.055475e+00, 7.621902e-01, 9.995600e-01, 8.428769e-01, 4.706627e-01, 8.711504e-01, 1.952687e-01, 1.840030e-01, 2.938747e-02, 1.146199e+00, 2.003823e+00, 1.205621e+00, 3.966520e-01, 3.571783e-02, 8.535878e-01, 6.33598…
6.000000e-01	1.396855e+00, 4.186276e-01, 5.031473e-01, 4.767923e-01, 4.096233e-01, 1.526580e+00, 1.553279e-01, 4.907562e-01, 2.807846e-01, 9.081010e-01, 9.854890e-01, 3.815162e-01, 1.276301e+00, 2.024642e+00, 6.448984e-01, 7.734254e-01, 8.282105e-01, 4.758028e-01, 4.764797e-01, 1.100787e-01, 1.254821e-01, 8.966571e-02, 7.323881e-01, 1.445634e+00, 1.101545e+00, 3.366712e-01, 2.643368e-02, 7.819312e-01, 7.68166…
8.000000e-01	1.282013e+00, 2.048662e-01, 2.838927e-01, 4.299315e-01, 3.594444e-01, 1.637635e+00, 1.224863e-01, 3.437707e-01, 2.670138e-01, 6.518237e-01, 9.654839e-01, 1.910710e-01, 8.477711e-01, 2.109229e+00, 6.299539e-01, 9.662954e-01, 6.765694e-01, 5.549198e-01, 2.921701e-01, 7.486296e-02, 9.011653e-02, 2.203635e-01, 6.315299e-01, 1.099966e+00, 1.227545e+00, 2.468902e-01, 2.657072e-02, 6.458841e-01, 7.99627…
1.000000e+00	8.951273e-01, 1.183798e-01, 1.609630e-01, 3.408140e-01, 4.311580e-01, 1.317574e+00, 7.445961e-02, 2.018077e-01, 2.831240e-01, 4.211314e-01, 8.470011e-01, 1.254775e-01, 4.977970e-01, 1.895872e+00, 7.941672e-01, 7.578027e-01, 5.850966e-01, 2.743377e-01, 1.815862e-01, 4.591233e-02, 5.831136e-02, 2.918707e-01, 4.910187e-01, 5.760101e-01, 1.110242e+00, 1.427166e-01, 1.171516e-01, 5.023714e-01, 7.87170…
1.200000e+00	5.510005e-01, 7.090900e-02, 1.145699e-01, 2.704219e-01, 4.796182e-01, 1.126268e+00, 6.556399e-02, 1.379277e-01, 1.691371e-01, 2.636650e-01, 1.084900e+00, 8.865571e-02, 3.707149e-01, 1.863263e+00, 6.931618e-01, 6.783829e-01, 3.384951e-01, 2.400043e-01, 2.903672e-01, 2.805643e-02, 3.843937e-02, 3.477275e-01, 4.114173e-01, 4.807298e-01, 1.372673e+00, 1.344890e-01, 2.408200e-01, 3.499752e-01, 6.15977…
1.400000e+00	4.734500e-01, 4.187308e-02, 7.581720e-02, 1.617949e-01, 5.912959e-01, 9.951714e-01, 3.668812e-02, 8.791139e-02, 1.133101e-01, 1.917761e-01, 8.576743e-01, 5.482320e-02, 1.942212e-01, 1.743768e+00, 7.730995e-01, 8.066841e-01, 2.241493e-01, 1.145992e-01, 5.152438e-01, 1.889034e-02, 2.893983e-02, 3.739237e-01, 4.070013e-01, 3.163070e-01, 1.292321e+00, 1.219250e-01, 4.326745e-01, 2.761128e-01, 6.41402…
1.600000e+00	3.237925e-01, 1.935131e-02, 8.160898e-02, 1.477305e-01, 6.529789e-01, 9.860115e-01, 2.778816e-02, 5.937380e-02, 6.050375e-02, 1.622832e-01, 1.016992e+00, 3.702662e-02, 9.941450e-02, 1.245417e+00, 7.829836e-01, 7.864388e-01, 1.633142e-01, 7.525906e-02, 4.032943e-01, 2.140995e-02, 1.744419e-02, 4.030092e-01, 5.237838e-01, 1.632232e-01, 1.416483e+00, 9.431922e-02, 8.406510e-01, 1.715884e-01, 7.30343…
1.800000e+00	2.113570e-01, 1.320952e-02, 1.479502e-01, 1.215206e-01, 6.125864e-01, 1.244412e+00, 1.780475e-02, 3.381956e-02, 4.418735e-02, 1.108674e-01, 8.617451e-01, 1.959679e-02, 6.861496e-02, 1.410316e+00, 9.045624e-01, 8.166890e-01, 1.138425e-01, 4.467612e-02, 6.084719e-01, 2.266510e-02, 1.170529e-02, 3.514004e-01, 5.361921e-01, 1.550368e-01, 1.344049e+00, 6.968609e-02, 8.230919e-01, 1.531856e-01, 7.21322…
2.000000e+00	1.202651e-01, 6.858699e-03, 2.069831e-01, 9.693184e-02, 5.475959e-01, 1.236719e+00, 1.511093e-02, 2.066840e-02, 2.216968e-02, 1.101453e-01, 1.245084e+00, 1.318589e-02, 3.851862e-02, 1.681160e+00, 8.965539e-01, 6.270283e-01, 7.194533e-02, 2.226420e-02, 5.116036e-01, 4.005584e-02, 7.498087e-03, 3.706817e-01, 4.585305e-01, 1.082646e-01, 1.321915e+00, 7.150591e-02, 9.137695e-01, 9.676402e-02, 6.57669…
0.000000e+00	4.302760e-01, 3.265233e+00, 1.688296e+00, 1.368837e+00, 1.459884e+00, 1.907619e+00, 1.025602e+00, 1.825616e-01, 2.433426e+00, 1.495924e-01, 1.406548e+00, 1.092654e+00, 2.601839e+00, 1.937966e+00, 2.862589e-01, 3.514340e-01, 6.224728e-01, 1.646033e+00, 8.339616e-01, 3.022428e-01, 1.353893e-01, 2.034430e+00, 1.143549e+00, 5.827148e-02, 2.736265e+00, 1.552930e+00, 2.214920e+00, 2.646816e+00, 1.62666…
2.000000e-01	8.150780e-01, 1.876292e+00, 9.560626e-01, 1.367157e+00, 9.837563e-01, 1.510192e+00, 9.439981e-01, 1.260419e-01, 1.480237e+00, 1.326244e-01, 1.258263e+00, 9.729807e-01, 1.354842e+00, 2.187805e+00, 4.849389e-01, 3.283328e-01, 4.607768e-01, 1.055291e+00, 7.504510e-01, 2.237823e-01, 3.098661e-01, 1.302907e+00, 1.138323e+00, 4.042634e-01, 2.595722e+00, 9.095025e-01, 2.055757e+00, 2.326586e+00, 8.57097…
4.000000e-01	6.442333e-01, 9.083197e-01, 5.647396e-01, 1.123003e+00, 9.088785e-01, 1.373587e+00, 9.701202e-01, 7.825559e-02, 7.518126e-01, 1.079196e-01, 1.315834e+00, 9.721645e-01, 6.821794e-01, 1.876543e+00, 7.658552e-01, 3.302328e-01, 3.389040e-01, 6.653632e-01, 7.073537e-01, 1.452331e-01, 3.216025e-01, 9.526734e-01, 1.147400e+00, 3.962836e-01, 2.166233e+00, 5.756062e-01, 1.680911e+00, 1.721984e+00, 7.76642…
6.000000e-01	3.935036e-01, 5.815262e-01, 3.628553e-01, 9.672246e-01, 7.374042e-01, 1.487254e+00, 8.058512e-01, 5.377165e-02, 4.591111e-01, 6.857841e-02, 9.707030e-01, 5.306783e-01, 3.388231e-01, 1.794096e+00, 8.291028e-01, 3.578355e-01, 2.321531e-01, 4.775746e-01, 6.420801e-01, 7.564550e-02, 2.279165e-01, 8.476995e-01, 1.215395e+00, 2.450020e-01, 1.776477e+00, 2.782282e-01, 1.329956e+00, 1.595801e+00, 7.21343…
8.000000e-01	2.369965e-01, 3.465128e-01, 3.194866e-01, 7.641930e-01, 6.911776e-01, 1.249583e+00, 6.000898e-01, 3.039428e-02, 2.522202e-01, 4.846171e-02, 1.203489e+00, 3.405583e-01, 2.643645e-01, 1.251654e+00, 7.740351e-01, 4.511782e-01, 1.314787e-01, 2.722192e-01, 6.666318e-01, 4.626779e-02, 1.589203e-01, 7.524642e-01, 9.977415e-01, 1.529941e-01, 1.994618e+00, 1.749521e-01, 1.236128e+00, 1.090538e+00, 6.24026…
1.000000e+00	1.906696e-01, 2.489616e-01, 2.373127e-01, 5.113153e-01, 7.287812e-01, 1.302674e+00, 3.962259e-01, 2.014810e-02, 1.421662e-01, 3.536453e-02, 1.210181e+00, 1.813402e-01, 1.233704e-01, 1.988443e+00, 1.070157e+00, 5.534769e-01, 9.863712e-02, 1.479121e-01, 4.315562e-01, 3.000735e-02, 1.109347e-01, 5.147467e-01, 1.348011e+00, 1.356925e-01, 1.670533e+00, 1.012664e-01, 9.872363e-01, 8.841736e-01, 6.62747…
1.200000e+00	1.195069e-01, 1.320938e-01, 2.870774e-01, 3.777747e-01, 6.737397e-01, 1.339228e+00, 3.292502e-01, 1.102365e-02, 8.081779e-02, 2.061230e-02, 1.019561e+00, 1.218649e-01, 6.044175e-02, 1.658992e+00, 9.801401e-01, 5.215296e-01, 5.632973e-02, 9.663744e-02, 5.588303e-01, 2.491512e-02, 7.456170e-02, 5.492127e-01, 9.989551e-01, 8.754178e-02, 1.476314e+00, 1.080345e-01, 1.012745e+00, 6.031615e-01, 6.77575…
1.400000e+00	7.513402e-02, 7.141618e-02, 3.130671e-01, 3.877048e-01, 5.743215e-01, 1.368011e+00, 2.160845e-01, 8.111556e-03, 4.641354e-02, 2.438510e-02, 1.266637e+00, 7.331600e-02, 4.549596e-02, 1.464759e+00, 1.222889e+00, 6.601494e-01, 3.487924e-02, 5.821255e-02, 6.826080e-01, 1.689060e-02, 4.771170e-02, 4.254909e-01, 8.646329e-01, 6.064033e-02, 1.558117e+00, 9.870142e-02, 1.014217e+00, 4.199702e-01, 6.93283…
1.600000e+00	4.676814e-02, 2.851967e-02, 3.916789e-01, 2.996095e-01, 6.431024e-01, 1.397409e+00, 1.564147e-01, 4.962958e-03, 3.131356e-02, 1.805817e-02, 1.193287e+00, 4.679439e-02, 2.471279e-02, 1.678906e+00, 9.278811e-01, 6.224556e-01, 2.190432e-02, 3.968811e-02, 5.855666e-01, 1.588698e-02, 2.709314e-02, 4.257765e-01, 9.207958e-01, 3.676033e-02, 1.388185e+00, 5.716192e-02, 1.194477e+00, 3.149003e-01, 5.93896…
1.800000e+00	3.169507e-02, 1.852859e-02, 4.517379e-01, 1.853504e-01, 5.331143e-01, 1.201465e+00, 1.089593e-01, 2.947844e-03, 1.404865e-02, 1.318792e-02, 1.080095e+00, 2.210892e-02, 1.278401e-02, 1.801025e+00, 9.475308e-01, 5.908318e-01, 1.531146e-02, 2.136386e-02, 5.596971e-01, 1.299998e-02, 1.756345e-02, 4.322094e-01, 9.286819e-01, 2.991799e-02, 1.462270e+00, 6.353512e-02, 8.983843e-01, 2.392425e-01, 7.64827…
2.000000e+00	2.063427e-02, 1.124124e-02, 4.463503e-01, 1.662594e-01, 5.666146e-01, 1.279561e+00, 7.087350e-02, 1.627524e-03, 9.391988e-03, 1.269274e-02, 9.345875e-01, 1.595702e-02, 6.565469e-03, 1.460355e+00, 1.011370e+00, 5.835476e-01, 9.514697e-03, 1.219748e-02, 6.664744e-01, 1.416762e-02, 1.224682e-02, 4.390267e-01, 9.329868e-01, 2.027080e-02, 1.468868e+00, 7.224975e-02, 1.022868e+00, 1.771058e-01, 6.56486…
0.000000e+00	7.518471e-01, 1.196036e+00, 2.463602e+00, 2.709971e+00, 2.472512e+00, 1.967930e+00, 1.805441e+00, 2.543267e+00, 3.151132e+00, 3.152800e-01, 1.842801e+00, 1.809526e+00, 1.776405e+00, 1.283000e+00, 4.553869e-01, 1.730073e+00, 6.401418e-01, 2.081319e+00, 1.602898e+00, 3.076744e+00, 1.810461e-01, 3.376032e+00, 2.733825e+00, 1.280722e+00, 1.206770e+00, 4.078764e-01, 2.560666e+00, 1.020864e+00, 5.08533…
2.000000e-01	8.924613e-01, 7.884901e-01, 1.719188e+00, 1.532628e+00, 1.108876e+00, 1.561466e+00, 1.581767e+00, 1.353524e+00, 1.804989e+00, 2.728729e-01, 1.169968e+00, 1.732938e+00, 1.269521e+00, 1.723118e+00, 3.777423e-01, 9.997010e-01, 4.610818e-01, 1.356119e+00, 7.937867e-01, 1.746638e+00, 4.054925e-01, 1.621731e+00, 2.439228e+00, 1.280842e+00, 1.338013e+00, 5.664542e-01, 2.258540e+00, 9.049923e-01, 2.89270…
4.000000e-01	9.488941e-01, 3.441149e-01, 1.350863e+00, 1.508607e+00, 1.050278e+00, 1.530775e+00, 1.394097e+00, 8.054858e-01, 7.593116e-01, 1.910965e-01, 9.691529e-01, 1.477573e+00, 8.926956e-01, 1.707358e+00, 4.261501e-01, 8.240847e-01, 3.504287e-01, 8.981176e-01, 7.196950e-01, 1.054756e+00, 6.582402e-01, 9.689966e-01, 1.728148e+00, 1.108601e+00, 1.284203e+00, 3.844857e-01, 1.636272e+00, 1.063789e+00, 3.15628…
6.000000e-01	7.507371e-01, 2.505558e-01, 1.062313e+00, 1.563141e+00, 7.481374e-01, 1.553867e+00, 1.368489e+00, 6.566774e-01, 5.701340e-01, 1.703577e-01, 9.540991e-01, 9.065399e-01, 6.864235e-01, 1.273134e+00, 6.262031e-01, 3.961102e-01, 2.218173e-01, 7.234082e-01, 7.501782e-01, 6.058070e-01, 7.269685e-01, 9.055467e-01, 1.285888e+00, 6.989601e-01, 1.286511e+00, 2.482647e-01, 1.305104e+00, 7.587335e-01, 3.53887…
8.000000e-01	4.960557e-01, 1.415750e-01, 8.875744e-01, 1.077511e+00, 7.453225e-01, 1.447854e+00, 1.004099e+00, 3.406361e-01, 2.800398e-01, 8.369595e-02, 1.046295e+00, 5.948772e-01, 3.606984e-01, 1.914232e+00, 9.112380e-01, 4.077901e-01, 1.883133e-01, 4.289496e-01, 6.303771e-01, 3.885115e-01, 4.325075e-01, 8.814775e-01, 1.381329e+00, 5.864509e-01, 1.298113e+00, 1.660717e-01, 9.562242e-01, 4.486298e-01, 4.92681…
1.000000e+00	2.863741e-01, 6.930719e-02, 5.258022e-01, 7.363499e-01, 5.804564e-01, 1.383706e+00, 6.117592e-01, 2.612412e-01, 1.274450e-01, 7.498499e-02, 1.072646e+00, 3.193337e-01, 2.162607e-01, 1.323806e+00, 8.116930e-01, 5.400165e-01, 1.376247e-01, 2.393929e-01, 5.586283e-01, 2.390334e-01, 2.790094e-01, 6.840988e-01, 1.151544e+00, 3.610570e-01, 1.350709e+00, 9.949720e-02, 1.191545e+00, 4.493611e-01, 5.73517…
1.200000e+00	1.979168e-01, 4.275548e-02, 4.558973e-01, 5.986691e-01, 6.966317e-01, 1.369732e+00, 4.241251e-01, 1.483845e-01, 8.699552e-02, 4.746555e-02, 1.217706e+00, 2.395647e-01, 1.321821e-01, 1.562217e+00, 8.107497e-01, 5.340249e-01, 7.557691e-02, 1.587498e-01, 5.549245e-01, 1.451316e-01, 1.965371e-01, 5.368157e-01, 1.016598e+00, 2.061384e-01, 1.458960e+00, 8.071977e-02, 9.381942e-01, 3.488907e-01, 7.13177…
1.400000e+00	1.372925e-01, 2.616694e-02, 5.813649e-01, 5.035814e-01, 6.280862e-01, 1.229178e+00, 3.683975e-01, 8.773787e-02, 4.597687e-02, 4.108355e-02, 1.273797e+00, 1.148426e-01, 6.539666e-02, 1.530115e+00, 1.036538e+00, 5.809527e-01, 5.074241e-02, 8.128079e-02, 6.655712e-01, 9.037343e-02, 1.325150e-01, 5.641302e-01, 9.129779e-01, 1.411009e-01, 1.486865e+00, 6.434282e-02, 9.519033e-01, 1.853116e-01, 6.46620…
1.600000e+00	8.586480e-02, 1.096583e-02, 4.796949e-01, 3.333603e-01, 6.131732e-01, 1.437150e+00, 2.449289e-01, 5.940854e-02, 2.779030e-02, 3.830207e-02, 1.109161e+00, 8.139922e-02, 4.093507e-02, 1.530302e+00, 1.045259e+00, 6.063675e-01, 3.491627e-02, 5.090689e-02, 5.586621e-01, 6.365803e-02, 7.392737e-02, 4.221803e-01, 8.607816e-01, 9.793511e-02, 1.454260e+00, 6.899496e-02, 1.066575e+00, 1.812394e-01, 6.18367…
1.800000e+00	5.166194e-02, 6.917027e-03, 4.629618e-01, 3.489725e-01, 6.055491e-01, 1.115734e+00, 1.545165e-01, 3.358298e-02, 1.612333e-02, 2.455133e-02, 1.080455e+00, 5.218084e-02, 2.206464e-02, 1.738000e+00, 8.969746e-01, 5.624651e-01, 2.656724e-02, 2.845070e-02, 5.224031e-01, 4.633819e-02, 5.138411e-02, 4.308931e-01, 9.238291e-01, 7.222731e-02, 1.455622e+00, 6.725907e-02, 9.009296e-01, 1.084568e-01, 5.19014…
2.000000e+00	4.159431e-02, 3.232681e-03, 5.666482e-01, 2.719725e-01, 7.360608e-01, 1.226496e+00, 1.081009e-01, 1.873143e-02, 8.338455e-03, 3.172129e-02, 1.113720e+00, 3.449989e-02, 1.264859e-02, 1.378055e+00, 9.711269e-01, 7.623068e-01, 1.488386e-02, 1.605923e-02, 6.470354e-01, 3.781655e-02, 3.902790e-02, 4.350132e-01, 7.753678e-01, 4.891505e-02, 1.239054e+00, 8.391843e-02, 9.727552e-01, 7.635134e-02, 5.80467…
0.000000e+00	2.779120e+00, 8.640299e-02, 3.125143e+00, 5.081976e-01, 2.474235e+00, 1.729089e+00, 7.327916e-01, 1.843973e+00, 2.618359e+00, 4.154282e-01, 1.509146e+00, 1.295955e+00, 1.217078e+00, 4.789006e-01, 1.067723e+00, 1.765978e+00, 1.421827e+00, 2.272958e+00, 1.406117e-01, 3.224876e+00, 2.616250e+00, 3.032154e+00, 7.880674e-01, 2.366384e+00, 2.363831e+00, 2.486336e+00, 9.572769e-01, 4.100496e-01, 2.66528…
2.000000e-01	1.875493e+00, 5.411111e-02, 1.668877e+00, 7.306473e-01, 1.357551e+00, 1.523293e+00, 8.158494e-01, 1.575062e+00, 1.710895e+00, 7.114456e-01, 1.518902e+00, 1.376812e+00, 9.673619e-01, 7.666375e-01, 7.184559e-01, 1.172841e+00, 1.177837e+00, 1.410180e+00, 7.447799e-02, 1.933332e+00, 1.734447e+00, 1.545371e+00, 5.268769e-01, 1.999437e+00, 1.681504e+00, 1.451555e+00, 7.932359e-01, 3.206331e-01, 1.38917…
4.000000e-01	1.744549e+00, 3.171870e-02, 9.760822e-01, 8.639892e-01, 7.238422e-01, 1.508241e+00, 5.709968e-01, 7.497944e-01, 1.161904e+00, 5.569267e-01, 1.378903e+00, 1.122333e+00, 8.371106e-01, 8.956623e-01, 5.975818e-01, 8.845420e-01, 9.735346e-01, 1.228043e+00, 4.529752e-02, 1.767924e+00, 1.356403e+00, 1.165598e+00, 6.817965e-01, 1.683040e+00, 1.367191e+00, 9.354419e-01, 5.423325e-01, 2.691049e-01, 8.13745…
6.000000e-01	1.246697e+00, 1.558049e-02, 6.323578e-01, 7.502605e-01, 5.621645e-01, 1.241146e+00, 4.147598e-01, 6.395162e-01, 9.601340e-01, 6.405113e-01, 1.171801e+00, 8.505202e-01, 9.459473e-01, 1.348625e+00, 6.136002e-01, 8.481299e-01, 7.522211e-01, 8.217477e-01, 3.506595e-02, 8.811592e-01, 1.141478e+00, 1.085545e+00, 6.134447e-01, 1.432969e+00, 1.501486e+00, 5.480192e-01, 2.824943e-01, 1.958118e-01, 7.09043…
8.000000e-01	1.055627e+00, 8.716008e-03, 3.689693e-01, 5.985927e-01, 5.531657e-01, 1.070899e+00, 2.403722e-01, 4.517110e-01, 8.415072e-01, 4.023287e-01, 1.324262e+00, 5.835122e-01, 6.931985e-01, 1.244504e+00, 5.998453e-01, 8.855878e-01, 6.274689e-01, 5.023365e-01, 7.837934e-02, 6.262823e-01, 6.070302e-01, 7.472001e-01, 5.868733e-01, 1.029946e+00, 1.598851e+00, 2.703699e-01, 2.932837e-01, 1.635405e-01, 4.50145…
1.000000e+00	7.142759e-01, 5.066632e-03, 2.685901e-01, 5.392544e-01, 4.759558e-01, 1.498618e+00, 1.655879e-01, 2.050282e-01, 5.896486e-01, 3.316018e-01, 1.093512e+00, 3.464200e-01, 5.386519e-01, 1.259917e+00, 7.933023e-01, 7.183279e-01, 4.266254e-01, 3.144701e-01, 2.087000e-01, 4.265336e-01, 5.185307e-01, 6.375183e-01, 5.950708e-01, 7.345337e-01, 1.282377e+00, 1.519553e-01, 4.366566e-01, 1.340851e-01, 5.54695…
1.200000e+00	4.697004e-01, 3.125358e-03, 2.357116e-01, 3.844231e-01, 5.464293e-01, 1.408545e+00, 1.377659e-01, 1.659754e-01, 3.287429e-01, 2.532520e-01, 1.034315e+00, 2.185521e-01, 2.921275e-01, 1.427709e+00, 8.927922e-01, 6.940221e-01, 3.276392e-01, 1.742546e-01, 3.695554e-01, 2.872344e-01, 3.719084e-01, 5.189764e-01, 5.356528e-01, 5.505819e-01, 1.378056e+00, 1.224989e-01, 5.913796e-01, 8.219678e-02, 5.47108…
1.400000e+00	2.850179e-01, 1.596971e-03, 2.721460e-01, 2.687404e-01, 5.720226e-01, 1.309252e+00, 7.776510e-02, 9.587775e-02, 1.948053e-01, 2.191540e-01, 1.106058e+00, 1.132928e-01, 1.575483e-01, 1.376279e+00, 6.781239e-01, 8.767462e-01, 2.003811e-01, 1.078321e-01, 5.296031e-01, 1.865606e-01, 2.521859e-01, 6.057263e-01, 8.028560e-01, 3.446045e-01, 1.431524e+00, 7.912398e-02, 7.510792e-01, 6.239742e-02, 6.66716…
1.600000e+00	2.047026e-01, 9.110217e-04, 2.891002e-01, 2.275288e-01, 5.542233e-01, 1.254199e+00, 6.873873e-02, 5.937282e-02, 1.011103e-01, 1.639041e-01, 1.036229e+00, 9.579642e-02, 1.008685e-01, 1.328827e+00, 9.130551e-01, 5.848425e-01, 1.314714e-01, 8.552999e-02, 4.849157e-01, 1.227943e-01, 1.473270e-01, 4.160729e-01, 6.089141e-01, 2.082035e-01, 1.024899e+00, 7.864561e-02, 8.602821e-01, 5.078782e-02, 7.72892…
1.800000e+00	1.393768e-01, 4.854808e-04, 3.702408e-01, 1.858762e-01, 5.880109e-01, 1.176243e+00, 4.314734e-02, 3.942140e-02, 5.645153e-02, 1.294853e-01, 1.184423e+00, 4.875142e-02, 5.252483e-02, 1.525260e+00, 8.427077e-01, 7.193626e-01, 8.024800e-02, 4.240984e-02, 5.435525e-01, 9.165369e-02, 7.664626e-02, 4.289107e-01, 6.659856e-01, 1.459430e-01, 1.318579e+00, 6.446795e-02, 9.449739e-01, 3.487858e-02, 6.31318…
2.000000e+00	8.108977e-02, 2.911860e-04, 4.301273e-01, 1.461790e-01, 5.794663e-01, 1.073887e+00, 3.101672e-02, 2.162451e-02, 3.795509e-02, 9.238463e-02, 1.086043e+00, 3.044684e-02, 3.426475e-02, 1.432963e+00, 9.200777e-01, 5.972990e-01, 5.351478e-02, 2.522120e-02, 5.115392e-01, 8.524773e-02, 5.724107e-02, 4.561019e-01, 7.388242e-01, 9.293349e-02, 1.219548e+00, 6.743596e-02, 8.751819e-01, 3.096930e-02, 6.47427…
0.000000e+00	2.845593e+00, 1.979617e-02, 1.924018e-01, 1.977337e+00, 1.814656e-02, 2.425121e+00, 1.076394e+00, 2.131730e+00, 2.521775e+00, 2.599439e+00, 1.373109e+00, 1.483390e+00, 2.929776e+00, 1.017138e+00, 3.284916e-01, 1.195881e+00, 2.430062e+00, 3.096806e+00, 6.987247e-01, 4.872542e-02, 1.634412e+00, 3.076198e-01, 2.616604e-01, 1.483611e+00, 9.316908e-01, 6.695376e-01, 5.455589e-03, 2.031174e+00, 1.30498…
2.000000e-01	1.972956e+00, 1.513374e-02, 1.066156e-01, 1.817988e+00, 1.124710e-01, 1.471392e+00, 8.877735e-01, 1.771894e+00, 1.614648e+00, 1.861790e+00, 1.356748e+00, 1.317168e+00, 2.173578e+00, 1.046065e+00, 4.332075e-01, 1.000427e+00, 1.766487e+00, 2.313948e+00, 3.479689e-01, 1.662107e-01, 1.465334e+00, 1.621258e-01, 3.427309e-01, 1.346526e+00, 1.006057e+00, 4.074100e-01, 2.629948e-03, 1.731560e+00, 7.31084…
4.000000e-01	2.190732e+00, 8.469515e-03, 6.769042e-02, 1.198750e+00, 3.230640e-01, 1.450657e+00, 6.122581e-01, 1.303188e+00, 1.194796e+00, 1.560245e+00, 1.263004e+00, 1.338122e+00, 1.555066e+00, 1.215728e+00, 5.846322e-01, 7.156793e-01, 1.368744e+00, 1.439883e+00, 1.759660e-01, 1.305077e-01, 1.205135e+00, 1.709571e-01, 4.770123e-01, 1.354489e+00, 1.052660e+00, 2.267120e-01, 2.108049e-03, 1.721441e+00, 5.05457…
6.000000e-01	1.439312e+00, 3.813947e-03, 3.551095e-02, 1.251984e+00, 3.593773e-01, 1.146251e+00, 4.776112e-01, 8.808025e-01, 9.163448e-01, 8.755941e-01, 1.316023e+00, 1.198268e+00, 1.365980e+00, 1.233554e+00, 6.003494e-01, 7.363002e-01, 9.994175e-01, 1.128825e+00, 1.343187e-01, 1.369118e-01, 9.912999e-01, 2.698439e-01, 6.556655e-01, 1.100692e+00, 1.154234e+00, 1.129915e-01, 1.997673e-03, 1.526697e+00, 3.15904…
8.000000e-01	1.383883e+00, 2.465308e-03, 1.982137e-02, 8.015994e-01, 4.867975e-01, 1.306982e+00, 3.094963e-01, 6.289913e-01, 8.669254e-01, 7.301313e-01, 1.038546e+00, 8.512450e-01, 8.414284e-01, 1.125013e+00, 6.805746e-01, 7.381028e-01, 7.150564e-01, 7.639043e-01, 7.071556e-02, 1.194208e-01, 8.623611e-01, 3.354262e-01, 8.307071e-01, 1.057225e+00, 1.014915e+00, 6.434255e-02, 8.430202e-03, 1.580632e+00, 3.57812…
1.000000e+00	9.637605e-01, 1.212782e-03, 1.280469e-02, 7.419232e-01, 5.534332e-01, 1.046713e+00, 2.075200e-01, 3.357164e-01, 8.292268e-01, 5.026548e-01, 9.949830e-01, 5.786774e-01, 5.600376e-01, 1.372373e+00, 6.393052e-01, 6.159585e-01, 5.695055e-01, 4.736727e-01, 1.158034e-01, 1.296152e-01, 5.969637e-01, 2.676948e-01, 9.176752e-01, 6.526964e-01, 1.303694e+00, 3.688723e-02, 1.127828e-01, 1.176286e+00, 3.36569…
1.200000e+00	6.852217e-01, 7.896297e-04, 1.215901e-02, 5.141974e-01, 5.843019e-01, 1.064340e+00, 1.530668e-01, 1.923338e-01, 6.658177e-01, 4.630393e-01, 1.191253e+00, 3.699344e-01, 2.730726e-01, 1.259500e+00, 8.323160e-01, 5.780514e-01, 4.785657e-01, 2.864126e-01, 2.601267e-01, 2.136053e-01, 3.627069e-01, 4.023455e-01, 1.019678e+00, 3.804641e-01, 1.080802e+00, 2.751857e-02, 3.859164e-01, 6.901827e-01, 5.33719…
1.400000e+00	3.566765e-01, 4.584207e-04, 6.163228e-02, 3.983630e-01, 6.360528e-01, 1.072941e+00, 1.032104e-01, 1.613842e-01, 4.250627e-01, 4.279946e-01, 9.738628e-01, 2.290646e-01, 2.416546e-01, 1.247914e+00, 7.786979e-01, 8.278218e-01, 2.849643e-01, 1.761709e-01, 3.812813e-01, 2.291220e-01, 2.930486e-01, 3.735212e-01, 1.026027e+00, 3.093437e-01, 1.441246e+00, 2.671507e-02, 5.813700e-01, 6.201689e-01, 6.78498…
1.600000e+00	2.322556e-01, 2.401735e-04, 1.988791e-01, 3.139192e-01, 5.384566e-01, 1.035932e+00, 6.461062e-02, 9.488749e-02, 3.108456e-01, 3.600697e-01, 1.128899e+00, 1.260098e-01, 1.038893e-01, 1.028963e+00, 9.079622e-01, 6.925878e-01, 2.106616e-01, 1.052832e-01, 4.783843e-01, 3.086884e-01, 1.541846e-01, 3.618964e-01, 8.340428e-01, 2.346915e-01, 1.278132e+00, 2.347532e-02, 6.944248e-01, 5.224397e-01, 6.56673…
[truncated: 145 more rows]
