# Supplementary material for: Inference of Vohradský's Models of Genetic Networks by Solving Two-Dimensional Function Optimization Problems
Source: PLoS One. 2013 Dec 30;8(12):e83308. doi: 10.1371/journal.pone.0083308 (PMC3875442; doi:10.1371/journal.pone.0083308)
Supplement: Text S2 — Time-series data used in the ‘Inference in noisy environment’ section (compressed by gzip). (GZ) [file pone.0083308.s002.gz › time_series_data/gene30/100sets/tc.dat3105]

Time "G0" "G1" "G2" "G3" "G4" "G5" "G6" "G7" "G8" "G9" "G10" "G11" "G12" "G13" "G14" "G15" "G16" "G17" "G18" "G19" "G20" "G21" "G22" "G23" "G24" "G25" "G26" "G27" "G28" "G29"
0.000000e+00	1.227580e+00, 1.351991e+00, 2.225491e+00, 5.248205e-01, 2.146250e+00, 2.401844e+00, 2.622654e+00, 8.384323e-01, 1.379496e+00, 2.404581e+00, 1.629254e-01, 5.369586e-01, 1.567945e+00, 2.897893e+00, 1.496777e+00, 1.891560e+00, 1.454840e+00, 5.746930e-01, 3.357718e+00, 4.147074e-02, 2.206176e+00, 2.434129e-01, 2.215563e+00, 1.207945e+00, 1.135142e+00, 4.719292e-01, 2.832909e+00, 2.382731e+00, 1.91241…
2.000000e-01	6.866484e-01, 1.065000e+00, 1.504980e+00, 6.788654e-01, 1.608175e+00, 1.448647e+00, 1.681614e+00, 9.707443e-01, 1.124116e+00, 2.109338e+00, 3.665342e-01, 5.958983e-01, 1.482735e+00, 1.657164e+00, 9.740240e-01, 1.672764e+00, 1.208875e+00, 5.681124e-01, 2.467586e+00, 4.736190e-01, 1.270046e+00, 2.152349e-01, 1.594897e+00, 8.818887e-01, 9.342415e-01, 6.463064e-01, 1.783108e+00, 1.496535e+00, 1.13351…
4.000000e-01	5.345868e-01, 5.985667e-01, 1.470907e+00, 7.203673e-01, 9.501489e-01, 7.585438e-01, 1.712300e+00, 1.042178e+00, 7.223721e-01, 1.617449e+00, 4.945300e-01, 5.051281e-01, 1.253607e+00, 1.013308e+00, 6.631388e-01, 1.579220e+00, 9.594325e-01, 4.698978e-01, 2.203501e+00, 6.925332e-01, 8.608121e-01, 3.026661e-01, 9.125189e-01, 1.086081e+00, 6.549522e-01, 6.390165e-01, 1.264650e+00, 1.061376e+00, 1.07541…
6.000000e-01	6.885500e-01, 3.779242e-01, 8.400063e-01, 7.638215e-01, 6.927083e-01, 4.632951e-01, 1.206497e+00, 8.749141e-01, 7.105922e-01, 1.271500e+00, 4.035021e-01, 4.666890e-01, 1.025957e+00, 5.418321e-01, 4.172611e-01, 8.288956e-01, 1.029982e+00, 4.587260e-01, 2.268747e+00, 6.898586e-01, 7.003429e-01, 3.082057e-01, 6.051455e-01, 9.568621e-01, 5.676016e-01, 6.931107e-01, 1.345389e+00, 7.947238e-01, 1.16314…
8.000000e-01	7.167067e-01, 3.974392e-01, 6.122927e-01, 7.306051e-01, 5.916580e-01, 4.436454e-01, 7.977335e-01, 9.054514e-01, 6.829344e-01, 1.382577e+00, 3.698675e-01, 3.362563e-01, 7.431256e-01, 4.221016e-01, 3.395636e-01, 6.911177e-01, 1.012824e+00, 3.680891e-01, 1.716360e+00, 6.192857e-01, 6.744289e-01, 4.433783e-01, 4.404246e-01, 1.191427e+00, 3.666088e-01, 7.302553e-01, 1.287362e+00, 1.000522e+00, 1.15828…
1.000000e+00	6.334285e-01, 2.961997e-01, 4.229628e-01, 6.726728e-01, 5.095172e-01, 4.310070e-01, 8.947367e-01, 1.042253e+00, 8.409152e-01, 1.014336e+00, 2.134830e-01, 2.073552e-01, 6.518534e-01, 2.251037e-01, 2.694011e-01, 5.296084e-01, 9.289580e-01, 4.014125e-01, 1.378942e+00, 4.373219e-01, 6.008263e-01, 4.709895e-01, 4.134026e-01, 1.048625e+00, 2.620538e-01, 6.674914e-01, 1.221400e+00, 8.024050e-01, 1.07943…
1.200000e+00	8.869420e-01, 2.553812e-01, 3.398219e-01, 6.318157e-01, 5.565370e-01, 5.074114e-01, 9.019273e-01, 9.893735e-01, 1.098412e+00, 1.220054e+00, 1.410740e-01, 1.323064e-01, 5.986585e-01, 1.537487e-01, 2.888158e-01, 3.180274e-01, 1.052488e+00, 2.824793e-01, 1.165436e+00, 3.072896e-01, 5.511630e-01, 4.479936e-01, 4.034772e-01, 1.125688e+00, 1.561403e-01, 6.483190e-01, 1.421499e+00, 9.385794e-01, 9.42312…
1.400000e+00	8.165004e-01, 2.008181e-01, 2.271507e-01, 6.018556e-01, 5.633284e-01, 5.663863e-01, 8.240651e-01, 9.130308e-01, 1.120576e+00, 1.210439e+00, 1.092602e-01, 1.089635e-01, 3.876359e-01, 1.116030e-01, 2.653091e-01, 1.747139e-01, 1.030812e+00, 2.317825e-01, 9.375026e-01, 1.639660e-01, 7.663548e-01, 4.310516e-01, 2.896568e-01, 1.303602e+00, 9.424985e-02, 6.586706e-01, 1.185472e+00, 9.062999e-01, 7.44978…
1.600000e+00	7.957789e-01, 2.020249e-01, 1.696892e-01, 6.396634e-01, 5.254021e-01, 6.033612e-01, 8.175896e-01, 1.066540e+00, 9.439039e-01, 1.105554e+00, 8.680736e-02, 6.535889e-02, 3.211426e-01, 5.529687e-02, 1.710376e-01, 1.348488e-01, 9.899956e-01, 2.164545e-01, 8.933436e-01, 1.385714e-01, 5.789646e-01, 4.775231e-01, 3.829954e-01, 1.309864e+00, 5.381931e-02, 4.526033e-01, 1.079639e+00, 7.707575e-01, 5.85174…
1.800000e+00	7.889257e-01, 1.680694e-01, 1.036069e-01, 6.729557e-01, 4.345670e-01, 5.517246e-01, 7.406591e-01, 1.008747e+00, 1.367993e+00, 1.108542e+00, 5.265899e-02, 4.319949e-02, 2.100078e-01, 3.546181e-02, 1.407978e-01, 8.148360e-02, 1.156156e+00, 1.789984e-01, 6.751355e-01, 1.048583e-01, 5.851822e-01, 4.841626e-01, 3.798143e-01, 1.291421e+00, 3.718998e-02, 4.055280e-01, 1.247208e+00, 9.692569e-01, 4.17035…
2.000000e+00	8.007707e-01, 1.395978e-01, 8.315273e-02, 4.523280e-01, 4.711004e-01, 5.443999e-01, 7.223441e-01, 1.107911e+00, 1.286180e+00, 1.043569e+00, 3.765746e-02, 3.191416e-02, 1.369031e-01, 2.108169e-02, 1.185610e-01, 6.270469e-02, 9.742690e-01, 1.758177e-01, 5.931695e-01, 5.688818e-02, 6.346371e-01, 4.288210e-01, 3.669622e-01, 1.270872e+00, 2.898511e-02, 2.262853e-01, 1.225344e+00, 8.256795e-01, 3.40910…
0.000000e+00	3.103308e-01, 5.157165e-01, 1.433208e+00, 1.048930e+00, 5.024572e-01, 2.095159e-02, 1.652685e+00, 3.028974e+00, 1.267656e+00, 2.640555e+00, 4.643591e-01, 5.019657e-01, 1.026150e+00, 2.528728e-01, 3.463817e+00, 8.996754e-01, 1.183400e+00, 1.587390e+00, 2.529898e+00, 2.519643e+00, 2.046722e+00, 1.974092e+00, 1.960052e+00, 1.983279e+00, 1.524364e-01, 2.599660e+00, 1.198344e+00, 2.680995e+00, 1.40148…
2.000000e-01	4.187814e-01, 3.489303e-01, 1.100137e+00, 8.281037e-01, 3.091063e-01, 2.335312e-02, 9.843685e-01, 2.184566e+00, 1.016290e+00, 2.227261e+00, 5.401306e-01, 3.535892e-01, 4.381783e-01, 1.337152e-01, 1.872518e+00, 7.084067e-01, 1.119805e+00, 9.672223e-01, 1.776689e+00, 2.345283e+00, 1.569530e+00, 1.380509e+00, 1.204542e+00, 1.417562e+00, 1.051224e-01, 2.157970e+00, 1.480115e+00, 1.800802e+00, 1.63505…
4.000000e-01	5.436751e-01, 2.629506e-01, 9.558446e-01, 7.859159e-01, 1.836440e-01, 9.332075e-02, 1.059417e+00, 1.589042e+00, 1.057700e+00, 1.510866e+00, 4.281111e-01, 2.672685e-01, 3.246404e-01, 7.853730e-02, 1.539058e+00, 6.095239e-01, 9.414201e-01, 5.629713e-01, 1.792659e+00, 2.134743e+00, 1.174588e+00, 1.024023e+00, 6.283395e-01, 1.036084e+00, 5.675148e-02, 1.308053e+00, 1.129766e+00, 1.466530e+00, 3.67896…
6.000000e-01	7.735949e-01, 2.083470e-01, 1.096363e+00, 6.858440e-01, 1.850990e-01, 2.176158e-01, 9.541702e-01, 1.208761e+00, 8.444131e-01, 8.975765e-01, 5.868792e-01, 1.687617e-01, 3.639819e-01, 5.168664e-02, 1.187974e+00, 4.090964e-01, 8.512976e-01, 4.548178e-01, 1.413759e+00, 1.514450e+00, 6.371800e-01, 9.814082e-01, 4.187231e-01, 1.013876e+00, 3.847606e-02, 1.136983e+00, 1.396602e+00, 9.708036e-01, 4.87682…
8.000000e-01	7.139631e-01, 1.926397e-01, 8.810756e-01, 6.972043e-01, 2.463594e-01, 2.910807e-01, 9.027173e-01, 1.327348e+00, 8.334400e-01, 6.168022e-01, 4.169958e-01, 1.003903e-01, 3.478813e-01, 3.341748e-02, 9.849299e-01, 2.436328e-01, 8.539250e-01, 4.601416e-01, 1.362627e+00, 1.110097e+00, 8.152885e-01, 7.686034e-01, 3.228229e-01, 1.042256e+00, 2.854956e-02, 1.037845e+00, 1.192399e+00, 9.209211e-01, 5.46939…
1.000000e+00	6.590096e-01, 1.707593e-01, 9.526965e-01, 9.184481e-01, 2.985808e-01, 3.384832e-01, 9.067235e-01, 1.361122e+00, 8.795354e-01, 4.988929e-01, 3.316002e-01, 5.965986e-02, 2.738029e-01, 2.055346e-02, 1.061142e+00, 1.863798e-01, 9.173384e-01, 4.858811e-01, 1.526400e+00, 9.076624e-01, 7.426874e-01, 6.880649e-01, 3.613550e-01, 7.988202e-01, 1.465841e-02, 8.058798e-01, 1.287119e+00, 8.767799e-01, 7.39015…
1.200000e+00	8.164061e-01, 1.329956e-01, 4.018742e-01, 9.013431e-01, 4.456720e-01, 3.598298e-01, 8.377628e-01, 1.186652e+00, 9.020735e-01, 6.489479e-01, 3.089382e-01, 4.519595e-02, 2.140024e-01, 1.271060e-02, 9.739226e-01, 1.091258e-01, 8.366678e-01, 4.985642e-01, 1.523445e+00, 7.279511e-01, 6.470744e-01, 6.304849e-01, 3.314484e-01, 8.620599e-01, 1.144736e-02, 7.134096e-01, 1.465319e+00, 9.139238e-01, 7.25532…
1.400000e+00	8.794244e-01, 1.376183e-01, 3.782777e-01, 9.284819e-01, 4.605421e-01, 3.966636e-01, 7.460671e-01, 1.082178e+00, 1.106174e+00, 7.783299e-01, 1.829707e-01, 2.232616e-02, 1.412922e-01, 8.159091e-03, 9.621354e-01, 7.981309e-02, 7.380458e-01, 5.009268e-01, 1.820273e+00, 5.088576e-01, 5.416969e-01, 7.232295e-01, 3.266790e-01, 9.912283e-01, 8.197981e-03, 1.011885e+00, 9.954971e-01, 1.025725e+00, 6.12921…
1.600000e+00	8.589564e-01, 1.785082e-01, 2.848826e-01, 9.489627e-01, 4.609423e-01, 4.769628e-01, 8.528141e-01, 1.158234e+00, 1.096018e+00, 8.957026e-01, 1.449795e-01, 1.851271e-02, 8.831192e-02, 4.713683e-03, 7.439069e-01, 4.735697e-02, 5.489205e-01, 4.930044e-01, 1.787670e+00, 3.229079e-01, 7.052634e-01, 5.763496e-01, 3.401264e-01, 6.793633e-01, 4.526459e-03, 7.114651e-01, 1.280223e+00, 9.371510e-01, 5.82568…
1.800000e+00	8.255905e-01, 1.779946e-01, 1.980816e-01, 1.077160e+00, 4.514184e-01, 5.464128e-01, 8.951227e-01, 1.072459e+00, 9.485201e-01, 8.541525e-01, 8.376528e-02, 1.257424e-02, 5.459394e-02, 2.943920e-03, 8.153453e-01, 3.545390e-02, 5.419396e-01, 4.782023e-01, 1.470905e+00, 2.215392e-01, 5.681962e-01, 5.074907e-01, 3.761483e-01, 7.379155e-01, 3.706860e-03, 6.612705e-01, 1.316237e+00, 9.633565e-01, 4.68497…
2.000000e+00	6.536162e-01, 2.023609e-01, 1.455349e-01, 1.183274e+00, 3.947804e-01, 5.272866e-01, 9.290319e-01, 1.270039e+00, 1.171112e+00, 1.006759e+00, 5.991692e-02, 8.057095e-03, 3.282767e-02, 1.702980e-03, 8.107507e-01, 2.399212e-02, 5.038162e-01, 5.051291e-01, 1.583283e+00, 1.389922e-01, 4.753886e-01, 6.007274e-01, 3.152365e-01, 9.683463e-01, 2.713090e-03, 6.111807e-01, 1.330492e+00, 8.428380e-01, 4.19251…
0.000000e+00	1.079441e+00, 1.995289e+00, 1.221387e+00, 2.620307e+00, 1.996906e+00, 8.693212e-01, 2.286853e+00, 7.859047e-01, 1.860487e+00, 4.280430e-01, 1.294264e+00, 1.080167e+00, 1.282480e+00, 1.388119e+00, 3.511308e-01, 2.533935e+00, 2.141726e-02, 3.564216e-01, 1.666446e-01, 8.950687e-02, 1.704695e+00, 1.002214e+00, 1.395889e+00, 5.095476e-01, 2.153484e-01, 1.169639e-01, 1.432225e+00, 1.323175e+00, 3.12369…
2.000000e-01	8.740611e-01, 1.578213e+00, 7.816278e-01, 2.503333e+00, 1.706286e+00, 5.267719e-01, 1.616574e+00, 1.064557e+00, 1.153569e+00, 7.250179e-01, 1.342807e+00, 9.836624e-01, 1.120448e+00, 1.586696e+00, 6.590617e-01, 2.125552e+00, 1.118556e-02, 4.647337e-01, 6.506110e-01, 2.026756e-01, 1.357130e+00, 6.521807e-01, 8.056124e-01, 5.558410e-01, 3.674382e-01, 8.423293e-02, 9.160883e-01, 1.072166e+00, 1.54700…
4.000000e-01	9.328281e-01, 1.153897e+00, 5.507097e-01, 2.145341e+00, 9.494917e-01, 3.313490e-01, 1.813576e+00, 1.196877e+00, 1.074658e+00, 8.095575e-01, 6.785092e-01, 7.881667e-01, 6.206599e-01, 1.004978e+00, 7.758473e-01, 1.531998e+00, 7.050845e-03, 5.732948e-01, 8.408630e-01, 1.435629e-01, 8.891562e-01, 5.675308e-01, 6.500206e-01, 8.607748e-01, 3.642294e-01, 9.788401e-02, 1.132056e+00, 9.241682e-01, 1.19590…
6.000000e-01	8.491666e-01, 7.853248e-01, 3.598331e-01, 1.918455e+00, 5.921940e-01, 2.177339e-01, 1.382124e+00, 8.894065e-01, 7.847372e-01, 8.497422e-01, 5.157756e-01, 8.155212e-01, 4.229169e-01, 8.840578e-01, 7.489565e-01, 8.372772e-01, 5.466179e-03, 6.547416e-01, 9.987144e-01, 8.678916e-02, 7.715197e-01, 5.270533e-01, 5.450028e-01, 8.793026e-01, 3.617350e-01, 2.414437e-01, 1.155060e+00, 8.731726e-01, 1.02475…
8.000000e-01	7.468565e-01, 6.946891e-01, 2.582119e-01, 1.564683e+00, 6.095819e-01, 1.574247e-01, 1.183562e+00, 1.083194e+00, 5.166881e-01, 1.019653e+00, 2.576750e-01, 4.194485e-01, 2.958104e-01, 4.496970e-01, 7.635212e-01, 6.208266e-01, 3.167362e-03, 5.093632e-01, 1.439569e+00, 7.433770e-02, 8.657658e-01, 3.704310e-01, 4.074105e-01, 8.219576e-01, 2.167090e-01, 3.598427e-01, 1.370385e+00, 8.325829e-01, 1.04600…
1.000000e+00	7.289409e-01, 5.529352e-01, 1.708785e-01, 1.904793e+00, 5.190813e-01, 1.719163e-01, 1.087773e+00, 1.149135e+00, 5.455870e-01, 8.833070e-01, 2.057497e-01, 2.897291e-01, 1.589693e-01, 3.348341e-01, 7.484815e-01, 4.057275e-01, 4.210527e-03, 4.900524e-01, 1.591737e+00, 4.637596e-02, 6.687469e-01, 5.023099e-01, 4.312622e-01, 1.061400e+00, 1.681026e-01, 5.018755e-01, 1.026360e+00, 9.307374e-01, 1.04885…
1.200000e+00	9.089130e-01, 4.198271e-01, 1.225463e-01, 1.477117e+00, 4.640108e-01, 2.135880e-01, 8.471099e-01, 1.053760e+00, 5.495534e-01, 1.180297e+00, 1.596291e-01, 2.077445e-01, 1.234702e-01, 1.536996e-01, 8.683982e-01, 2.943916e-01, 9.364384e-03, 4.975450e-01, 1.161690e+00, 3.753624e-02, 7.109096e-01, 4.282336e-01, 3.489397e-01, 9.334992e-01, 8.999769e-02, 6.150729e-01, 1.140494e+00, 8.111746e-01, 9.68995…
1.400000e+00	6.913175e-01, 3.490998e-01, 9.577109e-02, 1.078790e+00, 5.615163e-01, 3.219390e-01, 1.052634e+00, 1.091905e+00, 8.723063e-01, 1.043518e+00, 7.662557e-02, 1.481822e-01, 7.134702e-02, 9.753519e-02, 6.391470e-01, 2.142941e-01, 2.967585e-02, 4.480992e-01, 1.309639e+00, 2.483983e-02, 5.393494e-01, 3.986635e-01, 4.168720e-01, 9.327612e-01, 6.578365e-02, 6.951171e-01, 1.102024e+00, 8.554864e-01, 1.20755…
1.600000e+00	6.936751e-01, 2.780215e-01, 6.937757e-02, 1.163910e+00, 5.447737e-01, 4.421676e-01, 1.060259e+00, 1.141569e+00, 9.758121e-01, 9.108895e-01, 6.376588e-02, 6.182925e-02, 4.582225e-02, 7.558999e-02, 6.267566e-01, 1.259304e-01, 9.523867e-02, 3.929631e-01, 1.226131e+00, 1.762834e-02, 6.211292e-01, 5.313748e-01, 3.962717e-01, 9.948938e-01, 4.174608e-02, 4.986299e-01, 1.130914e+00, 7.803363e-01, 9.39524…
1.800000e+00	6.974589e-01, 3.088147e-01, 4.625928e-02, 1.073983e+00, 4.583392e-01, 4.846801e-01, 8.417300e-01, 1.192234e+00, 8.638363e-01, 1.183811e+00, 4.489809e-02, 6.247102e-02, 2.871730e-02, 4.057451e-02, 5.569385e-01, 9.958698e-02, 1.867700e-01, 3.853370e-01, 1.175268e+00, 1.292177e-02, 5.663081e-01, 4.225684e-01, 3.653251e-01, 1.109506e+00, 2.466664e-02, 5.823121e-01, 1.378643e+00, 7.041645e-01, 7.97547…
2.000000e+00	8.955142e-01, 2.361618e-01, 2.850085e-02, 9.904838e-01, 4.792291e-01, 4.543241e-01, 9.229133e-01, 1.041777e+00, 9.205902e-01, 1.108379e+00, 2.245327e-02, 2.746250e-02, 1.705671e-02, 2.557432e-02, 4.282569e-01, 6.356770e-02, 3.416831e-01, 3.112350e-01, 9.180432e-01, 8.012829e-03, 6.868720e-01, 4.958785e-01, 3.585806e-01, 1.108779e+00, 1.769189e-02, 3.978100e-01, 1.004729e+00, 8.945249e-01, 6.07327…
0.000000e+00	2.647625e+00, 5.434311e-01, 1.029352e+00, 1.721752e+00, 6.813790e-02, 8.183685e-01, 1.195946e+00, 1.473775e+00, 1.961231e+00, 1.428751e+00, 5.131298e-01, 2.437872e+00, 3.528068e-01, 2.108063e-01, 3.078621e+00, 2.452706e+00, 2.695995e+00, 7.167898e-01, 1.934675e+00, 5.193806e-01, 2.210119e-01, 1.841216e+00, 2.589771e+00, 2.614791e+00, 2.575309e+00, 2.491997e+00, 2.203010e+00, 5.099772e-02, 1.74562…
2.000000e-01	1.699532e+00, 5.353746e-01, 8.301299e-01, 1.331159e+00, 2.584003e-01, 4.862085e-01, 1.075007e+00, 1.229167e+00, 1.533216e+00, 1.452348e+00, 4.055946e-01, 1.426053e+00, 2.269528e-01, 5.221691e-01, 2.089637e+00, 2.076952e+00, 1.511660e+00, 4.495542e-01, 1.324562e+00, 5.430618e-01, 3.070021e-01, 1.243202e+00, 1.752228e+00, 2.154109e+00, 1.160846e+00, 1.453100e+00, 1.908752e+00, 4.237008e-01, 1.00346…
4.000000e-01	1.565487e+00, 8.445554e-01, 5.882416e-01, 1.033949e+00, 3.867033e-01, 3.629758e-01, 9.030517e-01, 9.689210e-01, 1.213485e+00, 1.635962e+00, 2.949497e-01, 1.334786e+00, 1.126185e-01, 7.878488e-01, 1.167549e+00, 1.405995e+00, 1.127796e+00, 3.304739e-01, 8.976489e-01, 4.137944e-01, 3.618563e-01, 1.250777e+00, 1.005626e+00, 1.759791e+00, 6.964959e-01, 1.142676e+00, 1.798912e+00, 5.864464e-01, 5.85179…
6.000000e-01	1.308213e+00, 7.423512e-01, 4.127252e-01, 9.638044e-01, 3.746089e-01, 2.544829e-01, 8.831190e-01, 9.342691e-01, 1.153947e+00, 1.468634e+00, 1.836906e-01, 1.090347e+00, 8.738008e-02, 4.453457e-01, 1.261327e+00, 9.107870e-01, 9.780297e-01, 1.824131e-01, 7.606787e-01, 3.195142e-01, 5.287242e-01, 8.714312e-01, 9.273978e-01, 1.081898e+00, 5.983932e-01, 8.091658e-01, 1.707694e+00, 8.646371e-01, 6.46333…
8.000000e-01	9.498715e-01, 6.487456e-01, 2.649015e-01, 7.952501e-01, 4.743694e-01, 2.308036e-01, 1.111921e+00, 8.991360e-01, 9.346478e-01, 1.404834e+00, 1.502456e-01, 7.332691e-01, 5.685516e-02, 3.612462e-01, 7.130444e-01, 6.452629e-01, 9.063642e-01, 1.366228e-01, 6.831805e-01, 1.897746e-01, 5.408372e-01, 8.661922e-01, 6.015913e-01, 1.190799e+00, 3.560969e-01, 4.965693e-01, 1.226873e+00, 8.090615e-01, 6.45255…
1.000000e+00	8.601723e-01, 4.898378e-01, 1.879174e-01, 6.421524e-01, 5.035561e-01, 3.067958e-01, 8.580132e-01, 1.033960e+00, 8.512329e-01, 1.066550e+00, 9.160705e-02, 4.233336e-01, 3.528818e-02, 1.899908e-01, 6.155245e-01, 3.596410e-01, 1.086341e+00, 1.520698e-01, 4.818326e-01, 1.591703e-01, 5.884669e-01, 5.523478e-01, 4.700187e-01, 1.449306e+00, 2.298333e-01, 2.752328e-01, 1.536192e+00, 9.591191e-01, 6.00687…
1.200000e+00	8.936501e-01, 4.647097e-01, 1.480972e-01, 5.343277e-01, 4.698120e-01, 3.367174e-01, 8.565737e-01, 1.191351e+00, 8.208166e-01, 1.168134e+00, 6.695093e-02, 2.991197e-01, 2.984722e-02, 1.408336e-01, 3.121096e-01, 3.093878e-01, 9.346564e-01, 1.355366e-01, 4.280059e-01, 1.089380e-01, 6.591017e-01, 6.981323e-01, 4.873978e-01, 1.119819e+00, 1.480385e-01, 2.135370e-01, 1.391978e+00, 9.546552e-01, 7.44658…
1.400000e+00	8.571388e-01, 3.544104e-01, 8.831072e-02, 5.639157e-01, 3.678109e-01, 4.535010e-01, 9.607028e-01, 1.053522e+00, 7.662203e-01, 1.238480e+00, 5.047667e-02, 2.179032e-01, 3.593367e-02, 7.828838e-02, 2.393739e-01, 1.715802e-01, 1.013109e+00, 1.187700e-01, 3.678319e-01, 7.389964e-02, 6.444636e-01, 5.489263e-01, 4.311588e-01, 1.253580e+00, 9.317530e-02, 1.132630e-01, 1.406231e+00, 9.159276e-01, 7.59246…
1.600000e+00	9.488832e-01, 3.873301e-01, 6.437602e-02, 5.028744e-01, 4.471782e-01, 3.888637e-01, 8.726329e-01, 1.076815e+00, 1.097820e+00, 1.201597e+00, 3.649341e-02, 1.256374e-01, 5.047992e-02, 4.306614e-02, 1.675683e-01, 1.075938e-01, 1.038564e+00, 1.349387e-01, 4.054084e-01, 4.358453e-02, 6.401142e-01, 6.068179e-01, 3.350028e-01, 1.172647e+00, 8.667638e-02, 7.352770e-02, 1.298540e+00, 9.058848e-01, 6.09415…
1.800000e+00	7.959293e-01, 3.562857e-01, 4.665394e-02, 4.512149e-01, 5.150183e-01, 4.859399e-01, 8.247981e-01, 1.051916e+00, 9.878650e-01, 1.273805e+00, 2.430187e-02, 7.768504e-02, 5.099474e-02, 2.983779e-02, 1.157501e-01, 6.971891e-02, 9.935080e-01, 1.220773e-01, 3.201407e-01, 3.133108e-02, 5.865870e-01, 5.759928e-01, 4.305469e-01, 1.004047e+00, 4.776619e-02, 4.364146e-02, 1.135876e+00, 7.862404e-01, 6.83193…
2.000000e+00	8.715525e-01, 2.393640e-01, 3.132531e-02, 3.216624e-01, 6.553876e-01, 4.873043e-01, 7.883362e-01, 9.863825e-01, 1.223460e+00, 9.579090e-01, 1.271739e-02, 4.586996e-02, 6.068069e-02, 1.678536e-02, 7.855536e-02, 5.091881e-02, 1.114716e+00, 1.215957e-01, 2.970760e-01, 2.337375e-02, 6.077645e-01, 5.484557e-01, 3.769977e-01, 1.336623e+00, 2.363905e-02, 3.573664e-02, 1.205817e+00, 8.014468e-01, 5.14833…
0.000000e+00	2.140184e+00, 2.111355e+00, 1.147411e+00, 2.840742e+00, 8.723394e-01, 2.109508e-01, 2.928534e+00, 8.202008e-01, 4.999311e-01, 2.564778e+00, 1.155432e-01, 5.052110e-01, 5.165015e-02, 1.262507e+00, 7.006842e-01, 1.099942e+00, 2.365288e+00, 3.127764e+00, 2.952913e-01, 2.256737e+00, 1.845110e+00, 5.116173e-01, 1.712976e+00, 2.458238e+00, 4.391339e-01, 4.666751e-01, 7.480829e-01, 1.323160e+00, 2.42703…
2.000000e-01	1.580540e+00, 1.597020e+00, 1.057906e+00, 1.916127e+00, 4.226498e-01, 1.044665e-01, 1.924931e+00, 9.098406e-01, 3.987609e-01, 1.506704e+00, 2.396305e-01, 5.122936e-01, 3.483515e-01, 1.140798e+00, 6.848359e-01, 1.369789e+00, 1.427788e+00, 1.418470e+00, 2.209974e-01, 1.642628e+00, 1.300126e+00, 3.695244e-01, 1.319713e+00, 2.341952e+00, 4.091564e-01, 2.568550e-01, 9.997292e-01, 1.114789e+00, 1.72333…
4.000000e-01	1.233218e+00, 1.289266e+00, 9.798703e-01, 1.568763e+00, 3.715242e-01, 6.712843e-02, 1.715933e+00, 8.323692e-01, 3.012683e-01, 1.130909e+00, 3.370595e-01, 3.786880e-01, 4.944441e-01, 1.019365e+00, 4.732709e-01, 1.264320e+00, 8.098400e-01, 9.962897e-01, 1.642995e-01, 1.331028e+00, 1.091687e+00, 2.353032e-01, 8.151056e-01, 2.199328e+00, 4.447298e-01, 1.805673e-01, 9.600349e-01, 8.980783e-01, 1.69123…
6.000000e-01	1.222825e+00, 9.890450e-01, 8.534460e-01, 1.241797e+00, 3.348036e-01, 3.502305e-02, 1.536441e+00, 7.850478e-01, 2.009306e-01, 8.737906e-01, 2.791904e-01, 3.951358e-01, 6.141283e-01, 8.422486e-01, 3.901929e-01, 1.067169e+00, 5.356965e-01, 6.142600e-01, 1.375508e-01, 1.066569e+00, 7.136569e-01, 2.081228e-01, 5.543263e-01, 1.562102e+00, 2.809831e-01, 1.223082e-01, 1.084449e+00, 1.035407e+00, 1.51025…
8.000000e-01	9.588129e-01, 7.956052e-01, 6.556881e-01, 1.044618e+00, 3.575037e-01, 2.300839e-02, 1.412944e+00, 5.506812e-01, 1.641042e-01, 7.197580e-01, 2.300629e-01, 3.379392e-01, 7.306152e-01, 5.912282e-01, 2.851760e-01, 7.289554e-01, 3.973504e-01, 4.024176e-01, 8.001498e-02, 7.873696e-01, 7.249570e-01, 2.365575e-01, 4.915401e-01, 1.409890e+00, 2.217684e-01, 6.731103e-02, 9.147762e-01, 7.394496e-01, 1.13603…
1.000000e+00	1.002092e+00, 7.911515e-01, 4.171458e-01, 7.132608e-01, 4.267853e-01, 1.820480e-02, 1.494150e+00, 4.942631e-01, 1.218101e-01, 8.118381e-01, 1.798910e-01, 2.019956e-01, 5.041550e-01, 3.972158e-01, 2.031416e-01, 5.065637e-01, 6.343549e-01, 2.397298e-01, 6.912379e-02, 5.051641e-01, 7.178266e-01, 2.512558e-01, 4.074215e-01, 1.616820e+00, 1.621121e-01, 4.359031e-02, 1.116261e+00, 7.898519e-01, 1.07326…
1.200000e+00	7.880429e-01, 7.105005e-01, 2.869058e-01, 6.815985e-01, 3.992233e-01, 2.809178e-02, 1.243696e+00, 3.770537e-01, 1.244990e-01, 8.836775e-01, 1.251027e-01, 1.488875e-01, 5.552579e-01, 2.182530e-01, 1.269001e-01, 3.483445e-01, 7.875411e-01, 1.517772e-01, 6.300267e-02, 3.591759e-01, 6.440990e-01, 3.219871e-01, 4.748731e-01, 1.883492e+00, 1.170347e-01, 2.376334e-02, 8.206524e-01, 9.518569e-01, 1.06822…
1.400000e+00	8.535593e-01, 3.679842e-01, 2.061745e-01, 3.761673e-01, 5.130425e-01, 5.042070e-02, 1.129572e+00, 3.455727e-01, 1.393736e-01, 1.107847e+00, 8.037268e-02, 8.278798e-02, 4.140222e-01, 1.173769e-01, 9.743863e-02, 1.821340e-01, 8.844992e-01, 1.121856e-01, 4.237800e-02, 2.544603e-01, 6.485095e-01, 4.293477e-01, 4.362018e-01, 1.648738e+00, 8.092052e-02, 1.681369e-02, 1.124085e+00, 9.072230e-01, 1.46425…
1.600000e+00	9.070653e-01, 4.361480e-01, 1.362940e-01, 3.649795e-01, 4.600902e-01, 1.112386e-01, 1.123143e+00, 3.521475e-01, 2.033680e-01, 1.101087e+00, 5.400397e-02, 6.469194e-02, 2.877277e-01, 9.278584e-02, 8.076918e-02, 1.553820e-01, 8.223006e-01, 7.275870e-02, 3.364565e-02, 1.723735e-01, 6.110653e-01, 3.953847e-01, 3.490291e-01, 1.540453e+00, 3.966480e-02, 9.235693e-03, 1.075492e+00, 8.929768e-01, 1.22421…
1.800000e+00	8.511322e-01, 3.473782e-01, 1.070712e-01, 2.845138e-01, 5.052174e-01, 1.677638e-01, 9.867329e-01, 4.598236e-01, 2.987041e-01, 1.134170e+00, 4.066552e-02, 3.781493e-02, 2.341415e-01, 6.179966e-02, 4.504976e-02, 7.997319e-02, 1.203714e+00, 5.816915e-02, 2.925064e-02, 1.221066e-01, 5.478014e-01, 5.110505e-01, 3.328789e-01, 1.378022e+00, 3.367322e-02, 6.770747e-03, 1.108200e+00, 9.326654e-01, 1.04241…
2.000000e+00	8.246134e-01, 3.346937e-01, 6.868663e-02, 2.573003e-01, 4.823637e-01, 2.224379e-01, 9.588727e-01, 5.022023e-01, 3.796278e-01, 1.104190e+00, 2.346826e-02, 2.857777e-02, 1.867577e-01, 3.493912e-02, 3.741913e-02, 6.403903e-02, 1.174761e+00, 4.197663e-02, 2.985565e-02, 7.848239e-02, 6.944420e-01, 5.682593e-01, 3.981649e-01, 1.437721e+00, 2.299859e-02, 3.967734e-03, 1.161807e+00, 8.297579e-01, 1.13923…
0.000000e+00	1.137134e+00, 2.322908e+00, 2.447490e+00, 3.701678e+00, 3.033874e+00, 2.604829e+00, 2.633643e+00, 1.017669e+00, 1.316023e+00, 2.892191e+00, 9.649636e-01, 2.476690e+00, 2.500988e+00, 9.837826e-01, 3.648389e-01, 2.754406e-01, 2.198364e+00, 1.694692e+00, 1.446202e+00, 1.057139e+00, 1.989611e+00, 1.376562e+00, 2.709685e+00, 1.717882e+00, 7.807702e-01, 2.052371e+00, 3.361558e+00, 1.177118e+00, 1.24485…
2.000000e-01	6.381374e-01, 1.703601e+00, 1.750851e+00, 1.768197e+00, 1.636859e+00, 1.437249e+00, 2.104711e+00, 6.881371e-01, 8.202948e-01, 2.070834e+00, 9.438943e-01, 1.348452e+00, 1.760171e+00, 8.334363e-01, 7.859030e-01, 5.108618e-01, 1.395649e+00, 1.155697e+00, 1.112497e+00, 1.194001e+00, 1.666682e+00, 8.914570e-01, 1.280814e+00, 1.721421e+00, 5.380597e-01, 1.121837e+00, 1.710751e+00, 1.069039e+00, 9.12088…
4.000000e-01	5.650237e-01, 1.114444e+00, 1.665282e+00, 1.876778e+00, 1.050520e+00, 6.590127e-01, 2.171274e+00, 4.555833e-01, 6.364578e-01, 1.455273e+00, 6.841708e-01, 8.722200e-01, 1.428140e+00, 1.027627e+00, 8.227904e-01, 8.920020e-01, 8.147067e-01, 6.157003e-01, 7.840323e-01, 1.227446e+00, 1.057051e+00, 5.766970e-01, 7.491747e-01, 1.535719e+00, 4.894948e-01, 1.079350e+00, 1.634099e+00, 9.008531e-01, 8.26720…
6.000000e-01	6.834927e-01, 8.626369e-01, 1.307664e+00, 1.185703e+00, 8.964043e-01, 4.306753e-01, 1.718715e+00, 2.798734e-01, 6.233048e-01, 1.220065e+00, 7.985520e-01, 6.766881e-01, 1.333700e+00, 6.864389e-01, 8.413733e-01, 9.197889e-01, 5.016753e-01, 4.041519e-01, 5.892653e-01, 1.016472e+00, 7.549334e-01, 5.058235e-01, 4.574803e-01, 1.467844e+00, 3.621826e-01, 6.222731e-01, 1.831199e+00, 9.305583e-01, 8.40838…
8.000000e-01	6.722023e-01, 5.116607e-01, 9.578232e-01, 1.139210e+00, 5.521456e-01, 2.437992e-01, 1.374569e+00, 1.688835e-01, 4.373038e-01, 7.380871e-01, 7.162284e-01, 5.031513e-01, 1.153018e+00, 3.548852e-01, 6.403260e-01, 8.429064e-01, 3.175874e-01, 2.720398e-01, 4.522436e-01, 1.310825e+00, 7.048811e-01, 4.671738e-01, 2.762338e-01, 1.239340e+00, 2.153755e-01, 3.788968e-01, 1.651893e+00, 8.980250e-01, 1.12064…
1.000000e+00	6.448647e-01, 4.812325e-01, 9.686194e-01, 8.207161e-01, 6.443532e-01, 1.561360e-01, 1.583840e+00, 1.314616e-01, 3.033468e-01, 5.634985e-01, 5.108264e-01, 3.353088e-01, 9.762988e-01, 2.449077e-01, 4.499895e-01, 6.638128e-01, 4.751329e-01, 2.259295e-01, 4.143974e-01, 1.095815e+00, 6.801063e-01, 4.792776e-01, 2.427534e-01, 1.416881e+00, 1.289300e-01, 2.410391e-01, 1.176638e+00, 9.581555e-01, 1.07866…
1.200000e+00	6.339391e-01, 3.029981e-01, 8.512636e-01, 7.371313e-01, 5.388753e-01, 8.897703e-02, 1.330869e+00, 6.438745e-02, 2.187434e-01, 7.495193e-01, 4.972154e-01, 2.381513e-01, 1.057189e+00, 1.632020e-01, 3.288370e-01, 3.860275e-01, 6.847049e-01, 1.214311e-01, 3.525930e-01, 8.469194e-01, 6.329513e-01, 4.993223e-01, 3.109340e-01, 1.361908e+00, 1.084517e-01, 1.440336e-01, 1.610936e+00, 8.699693e-01, 1.22641…
1.400000e+00	7.437227e-01, 2.772554e-01, 4.712126e-01, 5.881947e-01, 5.255514e-01, 8.153519e-02, 1.419479e+00, 5.343173e-02, 2.297955e-01, 8.567485e-01, 3.304390e-01, 1.475002e-01, 7.577661e-01, 9.062047e-02, 2.446407e-01, 2.204311e-01, 9.376640e-01, 9.668371e-02, 3.135038e-01, 5.386142e-01, 6.867836e-01, 4.486249e-01, 3.071068e-01, 1.340978e+00, 6.741271e-02, 8.942099e-02, 1.426001e+00, 9.728110e-01, 1.07477…
1.600000e+00	9.347443e-01, 2.001977e-01, 3.182156e-01, 4.542311e-01, 4.703323e-01, 1.101428e-01, 1.309900e+00, 8.209964e-02, 2.605315e-01, 8.433070e-01, 2.073645e-01, 9.872638e-02, 6.663788e-01, 5.798332e-02, 1.647042e-01, 1.605131e-01, 9.677281e-01, 1.038303e-01, 2.552400e-01, 4.334780e-01, 7.008948e-01, 4.990038e-01, 3.081386e-01, 1.278852e+00, 3.945282e-02, 5.292219e-02, 1.367190e+00, 7.580549e-01, 1.19802…
1.800000e+00	6.381215e-01, 2.415665e-01, 2.060463e-01, 4.202558e-01, 4.208384e-01, 1.488701e-01, 1.241452e+00, 1.613042e-01, 2.767431e-01, 9.601061e-01, 1.693708e-01, 6.662893e-02, 4.917658e-01, 3.519650e-02, 1.310094e-01, 1.100644e-01, 8.363734e-01, 9.204667e-02, 2.098452e-01, 2.354213e-01, 6.352447e-01, 4.856862e-01, 3.606071e-01, 1.403209e+00, 2.303993e-02, 3.486361e-02, 1.446318e+00, 8.256457e-01, 1.33998…
2.000000e+00	7.018885e-01, 1.554199e-01, 1.891220e-01, 3.956381e-01, 5.650935e-01, 2.192006e-01, 1.007184e+00, 3.015996e-01, 3.702051e-01, 1.041882e+00, 9.108297e-02, 4.215474e-02, 3.452123e-01, 2.172444e-02, 9.979378e-02, 7.759410e-02, 1.112051e+00, 9.472017e-02, 1.491345e-01, 1.714979e-01, 5.641272e-01, 4.917624e-01, 4.368284e-01, 1.168507e+00, 2.169251e-02, 1.943087e-02, 1.240525e+00, 8.944081e-01, 1.25722…
0.000000e+00	2.252798e+00, 5.008041e-01, 1.917482e+00, 1.090387e-01, 1.470981e-01, 2.377444e+00, 1.273396e+00, 1.107629e+00, 1.609173e-01, 8.190335e-01, 1.712639e+00, 1.388300e+00, 4.550103e-01, 5.814568e-01, 1.294597e+00, 2.221743e+00, 1.303993e+00, 3.019937e+00, 1.041297e+00, 2.977405e+00, 1.559090e+00, 2.059294e+00, 2.441050e+00, 1.613134e+00, 1.929500e+00, 3.316780e-02, 2.298642e+00, 2.597961e+00, 2.84822…
2.000000e-01	1.731685e+00, 5.438269e-01, 1.458095e+00, 1.059856e-01, 1.019513e-01, 1.322963e+00, 1.087981e+00, 7.790480e-01, 1.775720e-01, 5.201347e-01, 1.168645e+00, 1.144649e+00, 7.409015e-01, 8.240660e-01, 1.070926e+00, 2.497090e+00, 1.064078e+00, 1.680213e+00, 1.137410e+00, 2.094554e+00, 9.473797e-01, 1.455841e+00, 1.277845e+00, 1.464515e+00, 1.354014e+00, 2.339922e-01, 1.713141e+00, 1.544774e+00, 1.79485…
4.000000e-01	9.999252e-01, 5.535276e-01, 1.296628e+00, 1.302367e-01, 2.140362e-01, 1.020201e+00, 1.117360e+00, 3.694798e-01, 2.690598e-01, 3.651559e-01, 1.084485e+00, 9.903573e-01, 7.569670e-01, 7.835799e-01, 6.956952e-01, 1.822644e+00, 1.127526e+00, 7.622608e-01, 8.364454e-01, 1.971046e+00, 8.811392e-01, 1.089224e+00, 8.389292e-01, 1.183239e+00, 9.298203e-01, 2.501399e-01, 9.185843e-01, 1.259106e+00, 1.79253…
6.000000e-01	9.460856e-01, 4.503545e-01, 1.240288e+00, 2.045922e-01, 2.489458e-01, 6.369660e-01, 9.596729e-01, 3.126168e-01, 4.029168e-01, 2.137167e-01, 9.191150e-01, 9.456512e-01, 7.536807e-01, 9.648633e-01, 5.282619e-01, 1.317854e+00, 1.004930e+00, 7.180388e-01, 5.684609e-01, 1.685094e+00, 6.593262e-01, 8.814058e-01, 6.266438e-01, 9.598844e-01, 6.318717e-01, 2.149375e-01, 7.410859e-01, 9.743281e-01, 1.62611…
8.000000e-01	9.408893e-01, 4.151624e-01, 1.087427e+00, 2.235723e-01, 3.550161e-01, 4.882255e-01, 9.001590e-01, 2.130366e-01, 4.965064e-01, 1.813379e-01, 6.482549e-01, 5.671877e-01, 8.159277e-01, 8.282891e-01, 3.320363e-01, 9.233272e-01, 1.101618e+00, 4.345867e-01, 5.151958e-01, 1.508613e+00, 6.712827e-01, 7.820228e-01, 3.198601e-01, 1.155941e+00, 4.662894e-01, 1.295834e-01, 8.670384e-01, 9.188114e-01, 1.27721…
1.000000e+00	7.768760e-01, 3.277974e-01, 1.069536e+00, 2.267458e-01, 3.896739e-01, 4.393345e-01, 1.118002e+00, 1.163875e-01, 5.085588e-01, 1.820108e-01, 6.201529e-01, 4.226400e-01, 8.172896e-01, 5.952772e-01, 2.407681e-01, 6.144700e-01, 1.199372e+00, 3.214659e-01, 4.449056e-01, 9.958007e-01, 5.465822e-01, 7.300825e-01, 3.217332e-01, 1.222171e+00, 4.226635e-01, 9.947656e-02, 1.215616e+00, 9.370092e-01, 1.28511…
1.200000e+00	9.543745e-01, 2.868205e-01, 7.824415e-01, 2.346233e-01, 4.045463e-01, 4.658697e-01, 9.846688e-01, 1.093912e-01, 6.845703e-01, 2.478916e-01, 5.284767e-01, 2.834838e-01, 6.669082e-01, 4.021542e-01, 1.508512e-01, 3.994294e-01, 1.025448e+00, 2.579895e-01, 4.860712e-01, 1.030877e+00, 5.162493e-01, 5.881239e-01, 3.237389e-01, 1.304244e+00, 2.294933e-01, 6.187981e-02, 7.735257e-01, 8.455182e-01, 1.28760…
1.400000e+00	9.004782e-01, 2.199387e-01, 5.019778e-01, 2.347936e-01, 4.697445e-01, 3.786366e-01, 8.878661e-01, 2.068974e-01, 7.938508e-01, 5.253073e-01, 3.821474e-01, 2.295205e-01, 7.605351e-01, 2.828369e-01, 1.378522e-01, 2.564319e-01, 1.195987e+00, 2.041529e-01, 3.185445e-01, 6.334932e-01, 5.342059e-01, 5.600629e-01, 3.755035e-01, 1.292135e+00, 1.732534e-01, 3.898193e-02, 9.601804e-01, 8.399878e-01, 1.04171…
1.600000e+00	7.056633e-01, 2.452811e-01, 3.833301e-01, 2.271857e-01, 5.242031e-01, 3.872444e-01, 8.866743e-01, 3.487143e-01, 8.437652e-01, 7.012149e-01, 1.899014e-01, 1.029647e-01, 7.180755e-01, 1.822727e-01, 9.418334e-02, 2.024683e-01, 1.160048e+00, 1.908447e-01, 3.132912e-01, 4.386174e-01, 5.501865e-01, 6.476684e-01, 3.755070e-01, 1.322988e+00, 1.092088e-01, 2.455175e-02, 1.153083e+00, 7.791228e-01, 9.79569…
1.800000e+00	8.442084e-01, 2.202001e-01, 2.594919e-01, 2.740644e-01, 5.124583e-01, 4.541940e-01, 8.868227e-01, 5.767864e-01, 1.176418e+00, 7.546399e-01, 1.314119e-01, 7.086021e-02, 7.134443e-01, 1.017086e-01, 7.870307e-02, 1.165627e-01, 1.196144e+00, 1.530970e-01, 2.742076e-01, 2.978149e-01, 4.622893e-01, 6.116223e-01, 3.391910e-01, 1.120183e+00, 6.603641e-02, 1.552361e-02, 1.201526e+00, 8.042763e-01, 9.54295…
2.000000e+00	6.218902e-01, 2.267620e-01, 1.950679e-01, 2.667397e-01, 4.234722e-01, 4.128075e-01, 8.394628e-01, 8.026388e-01, 9.778323e-01, 7.738980e-01, 8.284572e-02, 5.070145e-02, 4.651965e-01, 6.220357e-02, 5.234016e-02, 9.371203e-02, 1.039254e+00, 1.227582e-01, 2.251269e-01, 1.702151e-01, 6.098766e-01, 5.136378e-01, 3.662127e-01, 1.282481e+00, 4.413601e-02, 1.235447e-02, 1.003966e+00, 8.504356e-01, 7.94744…
0.000000e+00	4.844618e-01, 4.327779e-01, 1.734270e+00, 1.151563e+00, 2.608217e+00, 1.000852e+00, 2.668795e+00, 1.440934e+00, 2.424048e+00, 2.330118e+00, 1.811440e+00, 9.131374e-01, 2.045678e+00, 8.554708e-01, 2.637921e+00, 2.095501e-01, 9.605635e-01, 4.173668e-01, 3.066624e+00, 2.836612e+00, 1.272796e+00, 6.667904e-01, 1.307679e+00, 2.190231e+00, 2.038396e+00, 2.189258e+00, 1.641177e+00, 1.399941e+00, 2.83319…
2.000000e-01	5.300513e-01, 3.190968e-01, 1.456020e+00, 8.767018e-01, 1.593128e+00, 5.072066e-01, 1.831443e+00, 2.000274e+00, 1.771433e+00, 1.716779e+00, 1.537241e+00, 5.584331e-01, 1.295409e+00, 1.123814e+00, 1.910542e+00, 2.908177e-01, 7.398087e-01, 3.017412e-01, 2.254675e+00, 2.620583e+00, 9.659211e-01, 5.375234e-01, 9.540492e-01, 1.560974e+00, 1.429019e+00, 1.794645e+00, 1.276914e+00, 1.115588e+00, 1.95998…
4.000000e-01	6.241473e-01, 1.992961e-01, 1.086587e+00, 7.704872e-01, 9.910762e-01, 3.018730e-01, 1.805484e+00, 1.977067e+00, 1.582375e+00, 1.070693e+00, 1.224072e+00, 4.096711e-01, 8.156604e-01, 7.533619e-01, 1.167571e+00, 2.576181e-01, 9.149056e-01, 1.782304e-01, 1.764694e+00, 1.659937e+00, 8.720395e-01, 6.042402e-01, 5.053596e-01, 1.408663e+00, 9.444141e-01, 1.242979e+00, 1.321845e+00, 7.450604e-01, 9.95114…
6.000000e-01	5.626284e-01, 1.405080e-01, 9.202834e-01, 6.551802e-01, 8.142900e-01, 1.727117e-01, 1.489246e+00, 1.324072e+00, 9.026409e-01, 7.037025e-01, 9.297630e-01, 2.368777e-01, 5.893784e-01, 4.229902e-01, 1.075198e+00, 1.727180e-01, 1.034276e+00, 1.970803e-01, 1.609646e+00, 1.575412e+00, 7.061974e-01, 5.418090e-01, 3.658110e-01, 1.102433e+00, 6.397745e-01, 1.008653e+00, 1.313960e+00, 9.906561e-01, 6.17513…
8.000000e-01	7.067342e-01, 1.543965e-01, 9.352074e-01, 5.663741e-01, 7.464254e-01, 1.028000e-01, 1.559011e+00, 1.100417e+00, 7.948099e-01, 5.301288e-01, 6.377372e-01, 1.819004e-01, 4.981390e-01, 2.889009e-01, 1.115668e+00, 1.070912e-01, 7.881294e-01, 1.959711e-01, 1.233771e+00, 1.316679e+00, 5.992910e-01, 6.017777e-01, 3.078658e-01, 9.621067e-01, 4.369055e-01, 6.722797e-01, 1.276488e+00, 9.029708e-01, 7.79270…
1.000000e+00	7.520100e-01, 1.362619e-01, 7.444132e-01, 8.489378e-01, 6.296276e-01, 8.099543e-02, 1.172253e+00, 7.915952e-01, 7.097445e-01, 4.313500e-01, 4.740093e-01, 1.076831e-01, 4.293215e-01, 1.664199e-01, 8.016445e-01, 7.222460e-02, 9.056443e-01, 3.423690e-01, 1.425383e+00, 7.452930e-01, 6.043905e-01, 5.278585e-01, 3.140473e-01, 8.395343e-01, 3.111757e-01, 7.879262e-01, 1.337848e+00, 8.936841e-01, 9.38177…
1.200000e+00	7.714632e-01, 1.308533e-01, 5.658024e-01, 9.323982e-01, 4.742871e-01, 8.549440e-02, 1.272639e+00, 5.899412e-01, 4.244306e-01, 6.803645e-01, 3.767368e-01, 6.175786e-02, 2.386260e-01, 9.162204e-02, 9.026366e-01, 5.228860e-02, 8.869745e-01, 4.465463e-01, 1.450702e+00, 6.367481e-01, 5.525351e-01, 5.281912e-01, 3.442946e-01, 8.500685e-01, 1.473371e-01, 8.646845e-01, 1.276923e+00, 9.056086e-01, 1.12354…
1.400000e+00	9.316338e-01, 1.780121e-01, 4.564583e-01, 7.429717e-01, 5.434379e-01, 1.135147e-01, 1.009304e+00, 5.478861e-01, 4.874760e-01, 7.193011e-01, 2.861488e-01, 4.495452e-02, 1.508319e-01, 5.632682e-02, 9.093127e-01, 3.324072e-02, 6.942431e-01, 5.088966e-01, 1.495661e+00, 4.581565e-01, 6.071195e-01, 4.650687e-01, 3.240500e-01, 8.900518e-01, 1.081136e-01, 7.919112e-01, 1.256186e+00, 9.471820e-01, 1.11931…
1.600000e+00	6.667476e-01, 1.941910e-01, 2.892851e-01, 9.399975e-01, 5.686324e-01, 1.844705e-01, 1.002658e+00, 5.518529e-01, 5.131596e-01, 7.483970e-01, 1.620998e-01, 2.566418e-02, 9.531811e-02, 4.244320e-02, 8.543343e-01, 1.899977e-02, 6.980265e-01, 5.431641e-01, 1.445939e+00, 3.354055e-01, 6.325927e-01, 4.762284e-01, 3.655971e-01, 8.601868e-01, 8.224805e-02, 7.037981e-01, 1.122664e+00, 9.079673e-01, 1.10906…
1.800000e+00	7.035069e-01, 1.949554e-01, 1.956039e-01, 1.092650e+00, 6.069301e-01, 2.367228e-01, 9.668505e-01, 7.620912e-01, 6.111013e-01, 1.017905e+00, 1.151040e-01, 1.617725e-02, 6.608945e-02, 2.500565e-02, 8.429323e-01, 1.409773e-02, 4.951550e-01, 5.466935e-01, 1.720861e+00, 2.263935e-01, 5.931489e-01, 4.507189e-01, 3.615555e-01, 9.757659e-01, 4.870902e-02, 6.317622e-01, 1.077083e+00, 9.497384e-01, 1.10619…
2.000000e+00	7.373884e-01, 1.853550e-01, 1.251045e-01, 9.164312e-01, 5.487804e-01, 3.287519e-01, 7.959485e-01, 7.831287e-01, 6.759796e-01, 9.228527e-01, 7.925271e-02, 1.053795e-02, 4.545318e-02, 1.585317e-02, 7.321718e-01, 1.043321e-02, 4.717134e-01, 4.876047e-01, 1.547334e+00, 1.562959e-01, 5.093248e-01, 5.385988e-01, 3.984107e-01, 1.172849e+00, 3.190892e-02, 6.736708e-01, 1.143405e+00, 9.069507e-01, 9.12759…
0.000000e+00	1.375566e+00, 9.974592e-01, 1.513723e+00, 2.655831e+00, 1.232575e+00, 2.520958e+00, 1.260093e+00, 2.693757e+00, 1.289202e+00, 2.722079e+00, 1.976930e+00, 9.070497e-01, 1.326254e-02, 2.035967e+00, 2.312476e+00, 1.366615e+00, 1.556627e+00, 2.863982e+00, 3.993010e-01, 1.928560e+00, 2.153813e+00, 2.024190e+00, 1.838377e+00, 1.507240e+00, 1.617216e+00, 1.801775e+00, 4.386152e-01, 1.443980e+00, 2.11987…
2.000000e-01	7.534180e-01, 7.331303e-01, 1.051598e+00, 1.733870e+00, 7.555811e-01, 1.610554e+00, 1.087364e+00, 2.028439e+00, 1.199357e+00, 1.959974e+00, 1.508162e+00, 7.836174e-01, 1.179488e-02, 1.580983e+00, 1.765898e+00, 1.026958e+00, 9.586860e-01, 1.535437e+00, 2.256659e-01, 1.475944e+00, 1.367748e+00, 2.030421e+00, 1.212640e+00, 1.486770e+00, 1.272332e+00, 1.091601e+00, 3.856354e-01, 1.282333e+00, 1.43878…
4.000000e-01	5.973538e-01, 5.295037e-01, 1.163133e+00, 1.449753e+00, 3.859579e-01, 1.133829e+00, 8.671899e-01, 1.460360e+00, 1.347596e+00, 1.253216e+00, 1.218408e+00, 6.332311e-01, 2.636525e-02, 1.081118e+00, 1.489267e+00, 8.683894e-01, 4.814147e-01, 9.512708e-01, 2.314404e-01, 1.091022e+00, 9.093195e-01, 1.249688e+00, 7.914585e-01, 1.410051e+00, 8.379372e-01, 4.836304e-01, 2.328288e-01, 1.017468e+00, 8.37951…
6.000000e-01	5.158101e-01, 3.865388e-01, 8.757174e-01, 1.314732e+00, 3.795649e-01, 8.826504e-01, 4.893216e-01, 1.290334e+00, 1.359906e+00, 9.483116e-01, 9.357942e-01, 3.618666e-01, 9.283179e-02, 5.737155e-01, 8.815995e-01, 5.615836e-01, 3.984245e-01, 7.221618e-01, 2.826314e-01, 1.096663e+00, 5.940476e-01, 1.074682e+00, 4.551106e-01, 1.093990e+00, 5.854741e-01, 3.798433e-01, 3.390091e-01, 7.663534e-01, 6.59347…
8.000000e-01	6.488246e-01, 2.758826e-01, 7.161920e-01, 1.224561e+00, 4.554590e-01, 8.012825e-01, 4.515438e-01, 1.215593e+00, 1.186809e+00, 1.042173e+00, 6.348024e-01, 2.626955e-01, 2.530960e-01, 4.286849e-01, 6.813096e-01, 4.811007e-01, 2.616484e-01, 5.783983e-01, 4.138214e-01, 8.571877e-01, 5.469812e-01, 1.056817e+00, 3.723973e-01, 9.954539e-01, 3.826666e-01, 2.122292e-01, 6.141839e-01, 9.836848e-01, 4.00326…
1.000000e+00	5.663697e-01, 1.966716e-01, 4.822680e-01, 1.136206e+00, 5.791287e-01, 7.322965e-01, 4.245043e-01, 1.309502e+00, 1.709005e+00, 8.874959e-01, 4.686989e-01, 1.443471e-01, 2.808142e-01, 3.032299e-01, 4.654712e-01, 2.888790e-01, 3.236846e-01, 4.060015e-01, 4.773931e-01, 5.792002e-01, 5.918854e-01, 9.061815e-01, 3.776106e-01, 1.141172e+00, 2.703209e-01, 1.182968e-01, 8.394580e-01, 8.322398e-01, 2.44418…
1.200000e+00	6.523889e-01, 1.366078e-01, 4.236556e-01, 8.221038e-01, 4.179953e-01, 8.171661e-01, 3.466348e-01, 1.229531e+00, 1.577503e+00, 9.800877e-01, 3.620202e-01, 1.048878e-01, 2.262637e-01, 1.742731e-01, 3.074266e-01, 1.661307e-01, 3.690741e-01, 3.001669e-01, 4.996586e-01, 4.096491e-01, 5.805879e-01, 7.255671e-01, 4.123583e-01, 1.255812e+00, 1.386416e-01, 8.439190e-02, 9.823754e-01, 7.373018e-01, 1.55436…
1.400000e+00	6.358274e-01, 1.192188e-01, 2.881171e-01, 1.045637e+00, 4.642147e-01, 6.284969e-01, 5.408281e-01, 1.252732e+00, 1.643730e+00, 9.844903e-01, 1.964451e-01, 8.275467e-02, 2.248641e-01, 9.914133e-02, 2.626222e-01, 1.207065e-01, 5.571318e-01, 3.424142e-01, 4.139812e-01, 2.583917e-01, 5.098000e-01, 7.337464e-01, 4.071407e-01, 1.131078e+00, 1.141582e-01, 5.226027e-02, 8.525568e-01, 6.976264e-01, 1.02490…
1.600000e+00	7.019212e-01, 1.152735e-01, 1.615103e-01, 7.295610e-01, 4.836195e-01, 6.010203e-01, 4.869592e-01, 1.025497e+00, 1.723865e+00, 1.128115e+00, 1.442883e-01, 4.813668e-02, 1.642842e-01, 5.965659e-02, 1.409350e-01, 8.776155e-02, 7.065087e-01, 2.906082e-01, 4.653594e-01, 1.933795e-01, 5.392497e-01, 5.302564e-01, 4.275392e-01, 1.095492e+00, 7.326131e-02, 3.686703e-02, 9.906465e-01, 8.900928e-01, 6.17769…
1.800000e+00	9.137069e-01, 1.205806e-01, 1.334518e-01, 7.261159e-01, 5.848499e-01, 7.038202e-01, 5.374805e-01, 1.321567e+00, 1.710061e+00, 1.056219e+00, 7.399123e-02, 3.404668e-02, 1.649539e-01, 4.018770e-02, 1.179447e-01, 5.740133e-02, 8.331028e-01, 2.044661e-01, 4.839360e-01, 1.106729e-01, 5.075818e-01, 5.892543e-01, 4.115986e-01, 1.375987e+00, 4.824208e-02, 2.698890e-02, 1.103945e+00, 9.204762e-01, 4.24033…
2.000000e+00	7.682133e-01, 1.199446e-01, 8.372797e-02, 6.135577e-01, 4.509632e-01, 7.534768e-01, 4.849054e-01, 1.276822e+00, 1.395462e+00, 1.077217e+00, 5.492521e-02, 2.192695e-02, 1.525579e-01, 2.533498e-02, 6.667583e-02, 3.169337e-02, 1.000354e+00, 1.965126e-01, 3.416510e-01, 1.028333e-01, 4.951818e-01, 4.901157e-01, 3.972196e-01, 1.133578e+00, 3.099474e-02, 2.104808e-02, 1.299972e+00, 7.950332e-01, 3.21711…
0.000000e+00	2.145327e+00, 8.320604e-01, 2.294670e+00, 5.973727e-01, 2.391242e+00, 2.479714e-01, 2.788368e+00, 5.236673e-02, 5.667610e-01, 1.475444e+00, 5.497118e-01, 1.164297e+00, 2.011558e+00, 1.144731e+00, 5.897045e-01, 2.177550e+00, 1.592983e+00, 2.769960e+00, 2.055567e+00, 2.978762e+00, 7.436641e-01, 1.974660e+00, 1.638069e+00, 2.637616e+00, 8.791515e-01, 1.107388e+00, 2.610174e+00, 2.739857e+00, 1.84970…
2.000000e-01	1.700187e+00, 8.904753e-01, 1.591452e+00, 5.191677e-01, 1.983704e+00, 1.339813e-01, 2.684276e+00, 4.114711e-01, 3.737761e-01, 9.465658e-01, 6.306484e-01, 1.256991e+00, 1.592229e+00, 1.163997e+00, 4.728565e-01, 1.633577e+00, 1.742257e+00, 1.853440e+00, 1.545211e+00, 2.179921e+00, 6.707871e-01, 1.389779e+00, 7.249457e-01, 2.352249e+00, 6.034418e-01, 9.376137e-01, 1.761110e+00, 2.200914e+00, 1.53568…
4.000000e-01	1.462694e+00, 7.924326e-01, 1.504750e+00, 3.104485e-01, 1.290906e+00, 8.305969e-02, 2.081789e+00, 5.491195e-01, 2.647695e-01, 7.634909e-01, 6.416279e-01, 1.081900e+00, 1.342511e+00, 1.151783e+00, 4.584675e-01, 1.569581e+00, 1.682494e+00, 1.136333e+00, 9.412765e-01, 1.901681e+00, 6.135734e-01, 8.640881e-01, 4.605495e-01, 1.974944e+00, 3.997619e-01, 9.327617e-01, 1.614548e+00, 1.510455e+00, 1.43815…
6.000000e-01	1.007432e+00, 6.522107e-01, 1.200363e+00, 2.814306e-01, 9.137655e-01, 5.037779e-02, 2.098159e+00, 2.683090e-01, 1.953314e-01, 4.238136e-01, 5.943505e-01, 8.238008e-01, 8.837727e-01, 7.420936e-01, 5.119971e-01, 1.263286e+00, 1.245094e+00, 6.734472e-01, 1.017289e+00, 1.432700e+00, 5.920231e-01, 7.875805e-01, 2.602222e-01, 2.182653e+00, 4.335737e-01, 5.110645e-01, 1.348063e+00, 1.010919e+00, 1.44186…
8.000000e-01	1.025852e+00, 6.322545e-01, 1.067793e+00, 1.917765e-01, 8.014788e-01, 2.271928e-02, 1.316939e+00, 1.922897e-01, 1.839245e-01, 3.151395e-01, 6.172164e-01, 7.272201e-01, 1.000741e+00, 8.823572e-01, 4.075665e-01, 1.240205e+00, 1.080858e+00, 4.196527e-01, 6.415187e-01, 1.467584e+00, 7.418914e-01, 7.842204e-01, 2.091650e-01, 1.698443e+00, 3.540905e-01, 4.008221e-01, 1.182835e+00, 1.086991e+00, 1.17710…
1.000000e+00	8.874106e-01, 5.437665e-01, 9.492227e-01, 1.518330e-01, 5.407540e-01, 1.927826e-02, 1.474972e+00, 1.391443e-01, 1.288202e-01, 2.793297e-01, 4.931099e-01, 6.213053e-01, 1.091025e+00, 5.891170e-01, 2.361876e-01, 7.220558e-01, 8.899869e-01, 2.877237e-01, 4.751705e-01, 1.416010e+00, 6.888001e-01, 6.158109e-01, 1.695872e-01, 1.486859e+00, 2.891192e-01, 2.723657e-01, 1.468331e+00, 9.518582e-01, 8.57490…
1.200000e+00	8.504988e-01, 4.746934e-01, 8.150727e-01, 1.330557e-01, 6.442904e-01, 2.217439e-02, 1.154842e+00, 8.159892e-02, 1.128272e-01, 2.765106e-01, 3.979615e-01, 3.536713e-01, 8.920382e-01, 4.120757e-01, 2.223919e-01, 4.962345e-01, 1.108702e+00, 1.781106e-01, 3.926827e-01, 1.112077e+00, 6.794523e-01, 6.436032e-01, 2.058663e-01, 1.462905e+00, 1.782273e-01, 1.695126e-01, 1.393384e+00, 8.872719e-01, 1.00402…
1.400000e+00	7.668467e-01, 4.439351e-01, 7.253691e-01, 1.024982e-01, 5.584559e-01, 4.481137e-02, 9.493756e-01, 6.217208e-02, 1.314204e-01, 4.562210e-01, 3.786314e-01, 2.142702e-01, 1.069420e+00, 2.583366e-01, 1.506393e-01, 3.746403e-01, 1.082709e+00, 1.218147e-01, 3.321592e-01, 8.467832e-01, 6.687144e-01, 5.994655e-01, 2.893234e-01, 1.522027e+00, 1.383726e-01, 9.914245e-02, 1.367890e+00, 8.924162e-01, 1.22930…
1.600000e+00	7.474228e-01, 3.805782e-01, 4.955192e-01, 9.467925e-02, 5.042264e-01, 6.096488e-02, 1.302113e+00, 4.909802e-02, 1.471818e-01, 5.649636e-01, 2.603836e-01, 1.489118e-01, 8.913016e-01, 1.402971e-01, 1.068305e-01, 2.058764e-01, 1.289335e+00, 8.804321e-02, 2.185968e-01, 5.627537e-01, 5.975028e-01, 5.749719e-01, 3.045147e-01, 1.630580e+00, 9.178923e-02, 6.189689e-02, 1.087266e+00, 8.871332e-01, 1.02435…
1.800000e+00	9.590405e-01, 3.336795e-01, 2.927208e-01, 8.438644e-02, 5.769234e-01, 1.315852e-01, 1.155563e+00, 8.278276e-02, 2.860509e-01, 6.536325e-01, 1.528640e-01, 9.670530e-02, 7.773497e-01, 1.114041e-01, 7.224195e-02, 1.777774e-01, 1.178957e+00, 4.962268e-02, 1.890258e-01, 3.427195e-01, 6.542147e-01, 4.898354e-01, 2.896413e-01, 1.877981e+00, 5.816160e-02, 4.114940e-02, 1.291767e+00, 7.979272e-01, 1.14071…
2.000000e+00	8.157564e-01, 3.169765e-01, 2.692698e-01, 1.035268e-01, 5.268449e-01, 1.925448e-01, 1.134958e+00, 1.864516e-01, 3.548912e-01, 8.368766e-01, 1.133603e-01, 6.806783e-02, 5.553979e-01, 5.864592e-02, 6.066472e-02, 9.955655e-02, 1.066002e+00, 5.740688e-02, 1.576081e-01, 2.014975e-01, 5.607828e-01, 5.300288e-01, 3.348563e-01, 1.547287e+00, 3.828248e-02, 1.916730e-02, 1.105759e+00, 7.342702e-01, 1.04315…
0.000000e+00	2.348150e+00, 2.985939e+00, 2.329041e+00, 3.081778e-01, 1.166229e+00, 2.429932e+00, 2.770248e+00, 8.561454e-01, 2.986120e+00, 1.679719e+00, 2.480429e+00, 4.329650e-02, 5.337493e-01, 9.571350e-01, 2.899050e-01, 2.146386e+00, 2.256255e+00, 1.731223e+00, 2.391292e-01, 1.862756e-01, 1.935224e+00, 1.625675e+00, 1.122348e+00, 1.580016e-01, 3.859099e-01, 2.346110e+00, 8.113669e-01, 2.153595e+00, 2.46745…
2.000000e-01	1.331849e+00, 1.595858e+00, 1.724667e+00, 8.771334e-01, 7.386430e-01, 1.137925e+00, 2.463668e+00, 1.086418e+00, 1.999870e+00, 1.389872e+00, 1.752472e+00, 2.193330e-01, 7.070408e-01, 9.763553e-01, 6.205717e-01, 1.572850e+00, 1.627240e+00, 1.403998e+00, 6.555991e-01, 4.402213e-01, 1.169363e+00, 1.137812e+00, 5.628433e-01, 3.292421e-01, 4.088305e-01, 1.751074e+00, 5.788864e-01, 1.588505e+00, 1.28987…
4.000000e-01	1.047146e+00, 1.192916e+00, 1.160927e+00, 7.530361e-01, 5.945345e-01, 8.291293e-01, 1.781933e+00, 1.151044e+00, 1.648198e+00, 1.241693e+00, 1.255734e+00, 2.839881e-01, 8.457456e-01, 5.431481e-01, 6.650746e-01, 1.954273e+00, 1.390983e+00, 1.165170e+00, 1.093205e+00, 6.628319e-01, 7.998110e-01, 8.053772e-01, 3.310368e-01, 5.691473e-01, 2.836469e-01, 8.788046e-01, 6.208218e-01, 9.734900e-01, 9.63996…
6.000000e-01	9.140330e-01, 1.171465e+00, 9.202797e-01, 1.131038e+00, 5.641292e-01, 3.531284e-01, 1.359598e+00, 1.114447e+00, 1.259655e+00, 1.142551e+00, 1.097875e+00, 4.791942e-01, 8.244963e-01, 3.946330e-01, 6.611864e-01, 1.198090e+00, 1.018926e+00, 1.165983e+00, 1.302833e+00, 7.042733e-01, 7.631365e-01, 4.893435e-01, 2.805812e-01, 6.863691e-01, 1.508059e-01, 8.714304e-01, 7.105061e-01, 9.923648e-01, 4.97456…
8.000000e-01	8.600097e-01, 9.304182e-01, 6.884292e-01, 1.281456e+00, 5.191099e-01, 3.058594e-01, 9.431434e-01, 1.260144e+00, 1.049309e+00, 9.708459e-01, 8.775781e-01, 4.071706e-01, 7.481885e-01, 2.477225e-01, 6.869249e-01, 9.331624e-01, 7.184381e-01, 8.356323e-01, 1.547938e+00, 6.041916e-01, 6.516810e-01, 5.040371e-01, 2.756575e-01, 7.042525e-01, 9.911697e-02, 7.288479e-01, 7.149189e-01, 1.050325e+00, 4.23627…
1.000000e+00	8.816664e-01, 6.277213e-01, 4.416874e-01, 9.509718e-01, 4.274390e-01, 3.380510e-01, 8.226536e-01, 1.098122e+00, 1.313044e+00, 1.098483e+00, 5.283923e-01, 2.971403e-01, 4.441147e-01, 1.205762e-01, 7.271634e-01, 6.178970e-01, 5.048945e-01, 7.221126e-01, 1.296054e+00, 3.916306e-01, 6.120424e-01, 3.579278e-01, 2.998017e-01, 8.667437e-01, 5.625909e-02, 7.283340e-01, 9.232721e-01, 7.754275e-01, 5.20735…
1.200000e+00	8.820511e-01, 5.004397e-01, 3.202003e-01, 1.258219e+00, 5.613998e-01, 3.994543e-01, 6.554216e-01, 1.102492e+00, 1.153560e+00, 1.087553e+00, 2.941865e-01, 2.371738e-01, 3.205710e-01, 6.215564e-02, 7.524409e-01, 3.972518e-01, 4.325009e-01, 7.529801e-01, 1.586354e+00, 2.445176e-01, 5.465058e-01, 4.349090e-01, 2.854715e-01, 9.750560e-01, 4.592578e-02, 8.407742e-01, 8.920874e-01, 9.332444e-01, 3.94381…
1.400000e+00	7.166877e-01, 3.546829e-01, 2.098739e-01, 1.151952e+00, 5.038222e-01, 5.370925e-01, 6.691725e-01, 1.197775e+00, 1.266283e+00, 1.079375e+00, 2.514281e-01, 1.226655e-01, 1.806583e-01, 4.084815e-02, 6.302510e-01, 2.955274e-01, 3.073463e-01, 6.476256e-01, 1.536619e+00, 1.857759e-01, 6.038657e-01, 5.105516e-01, 3.553259e-01, 1.068647e+00, 3.197415e-02, 6.602414e-01, 1.011544e+00, 6.433936e-01, 3.48367…
1.600000e+00	8.565330e-01, 3.487150e-01, 1.436875e-01, 8.349604e-01, 4.817493e-01, 5.810177e-01, 4.870479e-01, 1.151743e+00, 1.313176e+00, 8.559320e-01, 1.655755e-01, 9.076616e-02, 9.167827e-02, 2.864070e-02, 5.567447e-01, 2.186703e-01, 2.960423e-01, 4.481760e-01, 1.492533e+00, 1.472751e-01, 6.883900e-01, 4.604884e-01, 3.496038e-01, 1.122362e+00, 2.507052e-02, 6.621925e-01, 1.066370e+00, 8.203707e-01, 2.81688…
1.800000e+00	7.380724e-01, 2.654780e-01, 1.190388e-01, 7.689637e-01, 4.290952e-01, 7.636393e-01, 4.760041e-01, 1.092856e+00, 1.302525e+00, 1.186156e+00, 9.062726e-02, 5.168225e-02, 6.724494e-02, 1.509859e-02, 5.323189e-01, 1.485596e-01, 3.746891e-01, 3.835833e-01, 9.928438e-01, 9.132787e-02, 4.944341e-01, 5.082023e-01, 3.592073e-01, 9.451992e-01, 1.242494e-02, 6.165169e-01, 1.219426e+00, 7.650443e-01, 1.88107…
2.000000e+00	7.155051e-01, 2.387034e-01, 7.108137e-02, 8.386503e-01, 4.580948e-01, 6.427637e-01, 6.449442e-01, 9.331858e-01, 1.557919e+00, 1.305115e+00, 6.807488e-02, 3.651422e-02, 5.666112e-02, 1.031121e-02, 4.766823e-01, 8.608462e-02, 5.776730e-01, 3.876872e-01, 9.425608e-01, 7.107899e-02, 5.767993e-01, 5.790455e-01, 3.533926e-01, 1.041369e+00, 1.018854e-02, 6.307322e-01, 1.195096e+00, 9.453780e-01, 1.02073…
0.000000e+00	1.200245e+00, 2.145719e+00, 2.403473e+00, 2.287488e+00, 3.107607e+00, 1.382485e+00, 1.271293e+00, 1.795640e+00, 1.536957e+00, 2.339539e+00, 6.513196e-01, 1.212676e+00, 9.481635e-02, 9.332511e-01, 7.907037e-01, 3.035518e+00, 2.086619e+00, 3.346366e-01, 1.941775e+00, 1.588759e+00, 6.571544e-01, 1.823266e-01, 2.808427e+00, 2.194206e+00, 1.332627e+00, 1.798526e+00, 2.857531e+00, 1.239336e+00, 2.50932…
2.000000e-01	1.140563e+00, 1.454687e+00, 2.380772e+00, 1.643290e+00, 1.704028e+00, 7.761576e-01, 1.211489e+00, 1.680760e+00, 1.122198e+00, 1.661531e+00, 6.711679e-01, 6.973154e-01, 4.542416e-01, 8.797287e-01, 9.375242e-01, 1.989957e+00, 1.226356e+00, 1.673308e-01, 1.553884e+00, 1.599533e+00, 4.312482e-01, 1.220848e-01, 1.556302e+00, 2.113123e+00, 8.740530e-01, 1.105772e+00, 2.175222e+00, 8.237855e-01, 1.51526…
4.000000e-01	9.999338e-01, 1.200974e+00, 1.723190e+00, 1.125098e+00, 1.099267e+00, 4.799243e-01, 1.049931e+00, 1.422124e+00, 1.122421e+00, 1.190321e+00, 6.863929e-01, 7.554246e-01, 7.045038e-01, 8.838265e-01, 9.200513e-01, 1.917887e+00, 8.034319e-01, 1.065473e-01, 1.294685e+00, 1.293087e+00, 4.709982e-01, 9.556995e-02, 9.431774e-01, 1.828925e+00, 7.267410e-01, 9.311341e-01, 1.732241e+00, 7.131441e-01, 1.28393…
6.000000e-01	1.044097e+00, 8.264602e-01, 1.414473e+00, 1.041727e+00, 6.821932e-01, 3.127695e-01, 1.084537e+00, 1.032482e+00, 9.485033e-01, 7.721370e-01, 6.739965e-01, 8.158663e-01, 6.552802e-01, 7.061970e-01, 9.623695e-01, 1.604614e+00, 6.097216e-01, 9.247303e-02, 8.312923e-01, 1.265973e+00, 5.261072e-01, 1.376092e-01, 6.100158e-01, 1.510486e+00, 4.562938e-01, 7.476417e-01, 1.892020e+00, 8.465810e-01, 1.01983…
8.000000e-01	8.429566e-01, 7.729686e-01, 1.180488e+00, 8.689028e-01, 7.790574e-01, 3.524958e-01, 8.129025e-01, 7.748630e-01, 8.902550e-01, 6.391025e-01, 5.849842e-01, 6.971992e-01, 8.767477e-01, 4.116438e-01, 7.668267e-01, 1.371498e+00, 5.912395e-01, 6.815556e-02, 6.244571e-01, 1.413796e+00, 6.023367e-01, 2.126058e-01, 3.276056e-01, 1.533232e+00, 4.019983e-01, 5.330135e-01, 1.522392e+00, 8.588438e-01, 7.86075…
1.000000e+00	9.083707e-01, 5.014424e-01, 9.903223e-01, 6.375218e-01, 7.416363e-01, 4.139893e-01, 9.531839e-01, 6.162623e-01, 8.037167e-01, 4.036031e-01, 6.118323e-01, 5.972343e-01, 8.909515e-01, 2.919950e-01, 6.018587e-01, 1.125364e+00, 7.853334e-01, 6.226142e-02, 5.610975e-01, 1.275324e+00, 5.966029e-01, 2.983337e-01, 2.074047e-01, 1.454726e+00, 2.269309e-01, 3.909140e-01, 1.491479e+00, 8.629225e-01, 7.92906…
1.200000e+00	8.694211e-01, 4.205731e-01, 9.105905e-01, 5.384759e-01, 6.017267e-01, 3.441688e-01, 1.009708e+00, 4.965955e-01, 9.757358e-01, 3.838853e-01, 5.416794e-01, 4.597135e-01, 8.524437e-01, 1.739615e-01, 5.225193e-01, 6.961274e-01, 8.458110e-01, 7.231249e-02, 5.148331e-01, 1.258338e+00, 6.011117e-01, 3.168615e-01, 1.870450e-01, 1.503953e+00, 1.385338e-01, 1.948806e-01, 1.325865e+00, 9.577859e-01, 8.07765…
1.400000e+00	7.755606e-01, 3.904457e-01, 6.562824e-01, 4.907590e-01, 4.543347e-01, 4.145527e-01, 9.251582e-01, 6.400137e-01, 1.054997e+00, 5.879168e-01, 3.988234e-01, 3.306336e-01, 7.936465e-01, 1.121744e-01, 3.544671e-01, 5.037389e-01, 1.030605e+00, 6.482991e-02, 3.341101e-01, 7.612555e-01, 6.573857e-01, 3.703568e-01, 2.653590e-01, 1.241979e+00, 9.240390e-02, 1.296990e-01, 1.379827e+00, 8.059081e-01, 7.24232…
1.600000e+00	9.775375e-01, 2.590897e-01, 4.693317e-01, 4.029543e-01, 4.935335e-01, 4.320292e-01, 8.883627e-01, 8.030525e-01, 1.054820e+00, 6.416578e-01, 2.515813e-01, 2.131137e-01, 6.148768e-01, 6.395538e-02, 2.190506e-01, 3.005090e-01, 9.771001e-01, 7.916145e-02, 3.145111e-01, 6.108750e-01, 6.143171e-01, 4.276345e-01, 3.323399e-01, 1.329065e+00, 6.152267e-02, 6.656596e-02, 1.151722e+00, 8.329619e-01, 8.91289…
1.800000e+00	8.249513e-01, 2.957185e-01, 3.111167e-01, 3.697765e-01, 6.130321e-01, 3.838808e-01, 9.764716e-01, 9.891366e-01, 1.026239e+00, 7.268754e-01, 1.692307e-01, 1.311200e-01, 5.373015e-01, 3.516689e-02, 1.567580e-01, 2.655437e-01, 1.162050e+00, 8.529159e-02, 2.995445e-01, 2.949884e-01, 4.908895e-01, 5.067720e-01, 3.279545e-01, 1.381948e+00, 4.075551e-02, 4.765223e-02, 1.436355e+00, 8.741011e-01, 6.55038…
2.000000e+00	7.116477e-01, 2.392597e-01, 2.194065e-01, 3.375371e-01, 5.177156e-01, 3.354899e-01, 9.357476e-01, 8.681805e-01, 1.316152e+00, 8.062035e-01, 1.316957e-01, 8.439342e-02, 4.752634e-01, 2.212896e-02, 1.130298e-01, 1.404698e-01, 1.091459e+00, 8.064998e-02, 2.447366e-01, 2.517766e-01, 5.075650e-01, 5.078503e-01, 3.245624e-01, 1.030108e+00, 3.083419e-02, 3.165804e-02, 1.244059e+00, 8.219423e-01, 5.96525…
0.000000e+00	7.373844e-01, 4.068893e-01, 1.068614e+00, 1.903834e-01, 2.471168e+00, 3.122775e+00, 5.889493e-01, 1.859123e+00, 1.428837e-01, 1.292104e+00, 2.554286e+00, 2.321954e+00, 2.704981e+00, 2.487905e+00, 2.765625e-02, 2.138174e+00, 2.975497e-01, 7.201444e-02, 6.068032e-01, 3.833557e-01, 2.686879e-01, 1.495667e+00, 2.053250e+00, 1.339200e+00, 5.082346e-01, 8.538862e-02, 1.206935e+00, 5.935772e-01, 2.65375…
2.000000e-01	5.097314e-01, 2.634911e-01, 7.371272e-01, 2.075509e-01, 2.005181e+00, 1.884376e+00, 5.590721e-01, 1.277382e+00, 4.982627e-01, 1.599469e+00, 1.717271e+00, 1.413768e+00, 1.580133e+00, 1.905211e+00, 2.213423e-02, 1.187815e+00, 5.376171e-01, 5.293141e-02, 4.547920e-01, 4.732033e-01, 1.550402e-01, 1.146512e+00, 9.409250e-01, 1.438190e+00, 5.180854e-01, 6.591527e-02, 8.434067e-01, 6.260147e-01, 2.19253…
4.000000e-01	3.350480e-01, 2.158137e-01, 4.676822e-01, 1.912916e-01, 1.518574e+00, 1.109940e+00, 4.743737e-01, 7.451430e-01, 8.040077e-01, 1.112394e+00, 1.563823e+00, 1.148251e+00, 1.560746e+00, 1.728468e+00, 1.363012e-02, 8.342002e-01, 7.345508e-01, 6.509821e-02, 3.676764e-01, 3.577038e-01, 1.053855e-01, 9.704606e-01, 8.133763e-01, 1.696677e+00, 4.310746e-01, 5.168757e-02, 7.263604e-01, 8.607078e-01, 1.55188…
6.000000e-01	3.084249e-01, 1.160534e-01, 4.021064e-01, 1.656722e-01, 1.101430e+00, 8.903238e-01, 3.754235e-01, 7.213084e-01, 1.214204e+00, 1.294842e+00, 9.126488e-01, 6.884555e-01, 8.848860e-01, 1.270529e+00, 7.973837e-03, 5.697552e-01, 9.458070e-01, 5.127137e-02, 3.379551e-01, 2.057765e-01, 1.436251e-01, 8.545412e-01, 5.884394e-01, 1.378232e+00, 4.807224e-01, 2.814008e-02, 3.977075e-01, 7.166218e-01, 1.28693…
8.000000e-01	3.716894e-01, 8.097251e-02, 2.795200e-01, 2.080027e-01, 8.622705e-01, 8.657359e-01, 2.821569e-01, 8.748828e-01, 1.058153e+00, 1.146404e+00, 4.728631e-01, 5.405497e-01, 8.628557e-01, 9.571495e-01, 6.222460e-03, 4.506089e-01, 1.234664e+00, 5.305986e-02, 3.178433e-01, 1.738017e-01, 2.004408e-01, 6.390624e-01, 4.390967e-01, 1.328860e+00, 4.370125e-01, 1.653877e-02, 4.783279e-01, 1.099800e+00, 9.19707…
1.000000e+00	4.077270e-01, 6.628834e-02, 1.879532e-01, 1.711865e-01, 7.553030e-01, 9.559586e-01, 2.997655e-01, 9.265233e-01, 1.356795e+00, 8.565791e-01, 3.206151e-01, 2.715306e-01, 5.630038e-01, 4.956547e-01, 4.533554e-03, 3.038814e-01, 1.053777e+00, 6.606791e-02, 2.020960e-01, 8.748359e-02, 2.172620e-01, 5.718643e-01, 4.033529e-01, 1.349478e+00, 3.188496e-01, 1.425210e-02, 7.731960e-01, 8.972034e-01, 5.81173…
1.200000e+00	5.812267e-01, 6.452115e-02, 1.328095e-01, 1.950620e-01, 5.679212e-01, 6.897890e-01, 2.826587e-01, 1.056972e+00, 1.275508e+00, 1.053414e+00, 2.278226e-01, 2.107161e-01, 5.421310e-01, 3.234461e-01, 3.756157e-03, 1.907888e-01, 8.151886e-01, 5.888456e-02, 2.030945e-01, 8.015988e-02, 3.489588e-01, 6.323649e-01, 4.095931e-01, 1.442704e+00, 2.449992e-01, 9.010923e-03, 7.968080e-01, 9.350644e-01, 5.07343…
1.400000e+00	6.731451e-01, 5.536399e-02, 1.068311e-01, 1.854758e-01, 5.934330e-01, 6.715368e-01, 3.257581e-01, 9.424766e-01, 1.382964e+00, 9.737855e-01, 1.489999e-01, 1.414576e-01, 3.161436e-01, 1.852989e-01, 2.100695e-03, 1.208151e-01, 1.178113e+00, 6.532687e-02, 1.825922e-01, 5.247622e-02, 3.874699e-01, 5.978059e-01, 3.179517e-01, 1.600779e+00, 1.438726e-01, 5.913547e-03, 8.387255e-01, 6.896480e-01, 2.35309…
1.600000e+00	6.260139e-01, 6.164295e-02, 6.465677e-02, 2.209235e-01, 5.247447e-01, 6.818594e-01, 4.019780e-01, 1.162293e+00, 1.652260e+00, 1.163350e+00, 9.042663e-02, 9.564136e-02, 3.030550e-01, 1.469830e-01, 1.783471e-03, 8.887641e-02, 1.089264e+00, 6.957626e-02, 1.633721e-01, 3.951361e-02, 4.582793e-01, 5.786072e-01, 3.411994e-01, 1.392131e+00, 9.445244e-02, 4.362418e-03, 9.952718e-01, 9.077122e-01, 1.23067…
1.800000e+00	5.949142e-01, 7.568050e-02, 4.597974e-02, 2.024385e-01, 5.293887e-01, 6.789014e-01, 4.370837e-01, 1.219308e+00, 1.621264e+00, 1.102481e+00, 6.679139e-02, 4.804051e-02, 1.992681e-01, 8.128667e-02, 1.184116e-03, 5.615984e-02, 1.072285e+00, 7.236347e-02, 1.151883e-01, 2.444748e-02, 4.670235e-01, 5.584447e-01, 4.045478e-01, 1.182086e+00, 5.623396e-02, 3.442511e-03, 9.261691e-01, 7.897938e-01, 1.19283…
2.000000e+00	6.774746e-01, 8.677693e-02, 2.980833e-02, 2.310151e-01, 5.112605e-01, 6.412762e-01, 5.807599e-01, 1.095429e+00, 1.576199e+00, 9.007351e-01, 4.147896e-02, 3.309491e-02, 1.913159e-01, 4.824037e-02, 1.008534e-03, 3.735155e-02, 1.270371e+00, 8.875652e-02, 1.474326e-01, 1.630583e-02, 4.800028e-01, 5.968697e-01, 3.426055e-01, 1.207940e+00, 4.225824e-02, 2.916094e-03, 1.140393e+00, 8.725659e-01, 6.62585…
0.000000e+00	2.612431e+00, 1.237074e+00, 1.648146e-01, 2.628281e-01, 5.597835e-02, 8.623677e-01, 2.916530e+00, 4.246305e-01, 1.375074e+00, 1.922899e+00, 1.162011e-01, 1.624236e+00, 3.052323e+00, 2.754885e+00, 2.789960e+00, 2.401445e+00, 5.584858e-01, 3.171744e+00, 1.292812e+00, 7.273150e-01, 2.252939e+00, 2.883068e+00, 2.549627e+00, 5.056221e-01, 1.174723e+00, 2.875700e-01, 9.508558e-02, 9.029149e-01, 2.54079…
2.000000e-01	1.564521e+00, 9.776989e-01, 1.088867e-01, 5.509585e-01, 3.357937e-02, 4.354186e-01, 2.487830e+00, 6.681196e-01, 1.474447e+00, 1.933793e+00, 6.258363e-02, 1.417405e+00, 1.858367e+00, 2.213348e+00, 2.148215e+00, 1.601818e+00, 8.552151e-01, 1.824346e+00, 1.303788e+00, 4.227936e-01, 1.630593e+00, 2.149774e+00, 1.675988e+00, 3.628785e-01, 9.172898e-01, 3.976306e-01, 6.093826e-02, 8.585522e-01, 1.38958…
4.000000e-01	1.691341e+00, 9.495871e-01, 7.716659e-02, 7.839927e-01, 3.204309e-02, 2.576757e-01, 1.768145e+00, 7.640782e-01, 1.037625e+00, 1.550959e+00, 4.677128e-02, 1.030214e+00, 1.089662e+00, 1.884934e+00, 1.782485e+00, 1.061628e+00, 8.783842e-01, 1.623583e+00, 1.291376e+00, 3.462300e-01, 1.066802e+00, 1.386545e+00, 1.029165e+00, 3.051080e-01, 6.515301e-01, 5.483271e-01, 1.639086e-01, 9.114301e-01, 1.12708…
6.000000e-01	1.201180e+00, 7.721132e-01, 5.296802e-02, 9.648069e-01, 9.523677e-02, 1.644149e-01, 1.398926e+00, 6.230523e-01, 7.811961e-01, 1.349903e+00, 3.789955e-02, 7.811708e-01, 5.627286e-01, 1.246670e+00, 7.669965e-01, 7.163511e-01, 8.133173e-01, 1.058196e+00, 1.599787e+00, 1.902563e-01, 9.323284e-01, 1.098584e+00, 8.054463e-01, 3.563157e-01, 6.253063e-01, 5.976367e-01, 4.802794e-01, 8.657186e-01, 9.96895…
8.000000e-01	9.937413e-01, 8.470197e-01, 3.713254e-02, 1.092103e+00, 2.006168e-01, 1.532274e-01, 1.082927e+00, 5.919698e-01, 5.771902e-01, 1.224023e+00, 1.851331e-02, 4.926944e-01, 4.604833e-01, 8.220487e-01, 7.040021e-01, 4.994188e-01, 5.669094e-01, 1.114270e+00, 2.016149e+00, 1.649027e-01, 7.936624e-01, 7.656759e-01, 6.814590e-01, 3.703267e-01, 4.340725e-01, 8.663405e-01, 6.822036e-01, 9.499653e-01, 8.82654…
1.000000e+00	1.015387e+00, 6.636244e-01, 2.657920e-02, 1.398007e+00, 2.595914e-01, 2.722710e-01, 9.788799e-01, 6.924402e-01, 6.715245e-01, 1.004006e+00, 1.353479e-02, 3.065267e-01, 2.060523e-01, 4.166722e-01, 6.386003e-01, 3.434134e-01, 3.872396e-01, 9.932213e-01, 1.845297e+00, 8.111277e-02, 6.675811e-01, 7.272826e-01, 4.844747e-01, 6.245204e-01, 3.545375e-01, 7.285517e-01, 7.388960e-01, 8.486612e-01, 1.07423…
1.200000e+00	1.127168e+00, 6.287104e-01, 2.146341e-02, 1.433257e+00, 3.516754e-01, 3.983896e-01, 5.831410e-01, 7.574450e-01, 1.169326e+00, 1.095810e+00, 1.187644e-02, 2.434237e-01, 1.419256e-01, 2.943612e-01, 5.852038e-01, 1.945896e-01, 2.713085e-01, 7.591777e-01, 1.494619e+00, 6.078696e-02, 6.591100e-01, 6.352177e-01, 4.860389e-01, 7.366800e-01, 1.748872e-01, 8.386259e-01, 1.051389e+00, 9.772429e-01, 8.75024…
1.400000e+00	9.233264e-01, 4.572531e-01, 1.305503e-02, 1.387098e+00, 3.714545e-01, 5.841320e-01, 5.092877e-01, 9.103354e-01, 1.121690e+00, 1.112417e+00, 7.852915e-03, 1.451455e-01, 8.984182e-02, 1.892016e-01, 6.208926e-01, 1.538953e-01, 1.942183e-01, 7.626104e-01, 1.622029e+00, 5.130743e-02, 6.310018e-01, 7.068304e-01, 4.215184e-01, 9.955861e-01, 1.511236e-01, 8.172745e-01, 1.038690e+00, 8.764298e-01, 7.31828…
1.600000e+00	9.161761e-01, 3.819297e-01, 1.197636e-02, 1.291850e+00, 4.030325e-01, 4.590192e-01, 4.239235e-01, 1.005822e+00, 1.376402e+00, 9.895844e-01, 6.521279e-03, 8.548687e-02, 6.120280e-02, 1.011553e-01, 7.192495e-01, 9.347260e-02, 1.343082e-01, 7.865633e-01, 1.668366e+00, 2.888668e-02, 6.006781e-01, 5.500020e-01, 3.526404e-01, 7.516884e-01, 7.022626e-02, 6.732027e-01, 1.148470e+00, 7.897613e-01, 6.01275…
1.800000e+00	6.233151e-01, 4.192519e-01, 8.300503e-03, 1.083798e+00, 4.538614e-01, 6.139836e-01, 4.301132e-01, 1.155812e+00, 1.468356e+00, 9.313592e-01, 5.591169e-03, 5.584596e-02, 3.138021e-02, 5.423713e-02, 7.575677e-01, 6.810420e-02, 1.300984e-01, 6.116379e-01, 1.666025e+00, 1.782159e-02, 6.043364e-01, 5.490725e-01, 4.205060e-01, 9.242565e-01, 6.575688e-02, 8.154047e-01, 1.140864e+00, 9.402940e-01, 3.59192…
2.000000e+00	6.523816e-01, 2.605607e-01, 4.499608e-03, 1.092955e+00, 4.551453e-01, 6.760033e-01, 4.906997e-01, 1.238008e+00, 1.474073e+00, 1.017985e+00, 4.369665e-03, 3.507885e-02, 1.870166e-02, 3.986779e-02, 5.538195e-01, 4.383210e-02, 1.460964e-01, 5.988110e-01, 1.482583e+00, 1.493870e-02, 5.120959e-01, 5.537793e-01, 3.350582e-01, 1.209505e+00, 3.393395e-02, 7.287143e-01, 1.125511e+00, 7.958604e-01, 2.53508…
0.000000e+00	6.016253e-01, 2.306317e+00, 7.266818e-01, 1.621637e+00, 4.299285e-01, 1.952295e-01, 9.000968e-01, 1.326950e+00, 8.824536e-01, 1.579334e+00, 2.065038e+00, 1.379711e+00, 3.072215e+00, 4.808026e-01, 1.251288e+00, 5.331432e-01, 1.837284e+00, 1.233065e+00, 1.623443e+00, 2.400998e+00, 2.088851e+00, 9.436152e-02, 1.312241e+00, 3.557244e-01, 1.843076e+00, 6.130414e-01, 1.383379e+00, 3.311198e+00, 3.34947…
2.000000e-01	5.422176e-01, 1.669700e+00, 7.242632e-01, 1.717480e+00, 2.675260e-01, 3.925054e-01, 6.068480e-01, 1.247852e+00, 1.153683e+00, 8.943344e-01, 1.449024e+00, 8.367928e-01, 1.771168e+00, 2.441085e-01, 8.493221e-01, 5.932244e-01, 1.013885e+00, 1.195620e+00, 2.022061e+00, 1.693094e+00, 1.489913e+00, 8.049840e-02, 8.184892e-01, 4.268254e-01, 1.227792e+00, 6.308342e-01, 1.412701e+00, 1.935439e+00, 4.98381…
4.000000e-01	8.764817e-01, 1.135705e+00, 7.155160e-01, 1.758676e+00, 2.137672e-01, 4.533684e-01, 6.993367e-01, 1.119909e+00, 1.144376e+00, 7.266463e-01, 1.012517e+00, 5.750418e-01, 1.089360e+00, 1.481238e-01, 1.013752e+00, 4.678269e-01, 6.064856e-01, 8.929666e-01, 1.805936e+00, 1.327167e+00, 1.238397e+00, 8.335285e-02, 5.486213e-01, 4.265310e-01, 7.231521e-01, 7.716238e-01, 1.499879e+00, 1.371263e+00, 3.65467…
6.000000e-01	8.287084e-01, 6.654961e-01, 6.096068e-01, 1.859805e+00, 2.229839e-01, 4.630748e-01, 7.121265e-01, 1.212596e+00, 1.153074e+00, 5.474891e-01, 7.149082e-01, 3.106547e-01, 6.498593e-01, 9.568930e-02, 1.308581e+00, 3.675412e-01, 3.314093e-01, 9.541692e-01, 1.833875e+00, 1.032451e+00, 8.560466e-01, 1.888749e-01, 4.851470e-01, 4.014325e-01, 5.257855e-01, 7.164070e-01, 1.269268e+00, 1.285226e+00, 3.33572…
8.000000e-01	9.070197e-01, 4.304791e-01, 4.383553e-01, 1.539928e+00, 3.349842e-01, 5.263211e-01, 7.114798e-01, 1.215407e+00, 1.381599e+00, 6.946542e-01, 3.988542e-01, 1.908063e-01, 4.042196e-01, 5.456894e-02, 1.414787e+00, 2.996946e-01, 2.535707e-01, 8.467695e-01, 2.354214e+00, 6.168383e-01, 6.448021e-01, 3.134689e-01, 4.882324e-01, 3.781629e-01, 3.292656e-01, 7.160198e-01, 1.311686e+00, 9.183780e-01, 2.22536…
1.000000e+00	7.231999e-01, 4.031132e-01, 3.215109e-01, 1.691705e+00, 3.459730e-01, 6.102415e-01, 7.859287e-01, 1.318139e+00, 1.387504e+00, 9.295811e-01, 3.239452e-01, 1.510149e-01, 2.430458e-01, 3.245594e-02, 1.113711e+00, 1.883175e-01, 1.590944e-01, 8.660196e-01, 2.274409e+00, 3.863410e-01, 6.824232e-01, 3.786221e-01, 4.508232e-01, 3.289006e-01, 2.287085e-01, 7.159482e-01, 1.326894e+00, 8.269364e-01, 1.47192…
1.200000e+00	7.128017e-01, 3.388449e-01, 2.466861e-01, 1.876478e+00, 3.568897e-01, 4.930004e-01, 5.915609e-01, 1.113990e+00, 1.485259e+00, 8.778468e-01, 1.934758e-01, 9.497520e-02, 1.416825e-01, 1.871479e-02, 1.190277e+00, 1.208049e-01, 9.304501e-02, 9.943612e-01, 2.155388e+00, 3.202442e-01, 6.933270e-01, 3.633935e-01, 3.866440e-01, 2.777929e-01, 1.118980e-01, 7.345156e-01, 1.376023e+00, 9.645947e-01, 1.23526…
1.400000e+00	7.380337e-01, 2.447381e-01, 1.540242e-01, 1.187718e+00, 4.934784e-01, 7.531880e-01, 4.477234e-01, 1.066185e+00, 1.487034e+00, 1.000358e+00, 1.437947e-01, 6.527113e-02, 8.721240e-02, 1.386596e-02, 1.108570e+00, 8.383466e-02, 4.664346e-02, 7.941455e-01, 2.145954e+00, 2.149338e-01, 5.309818e-01, 4.961537e-01, 4.099941e-01, 2.818683e-01, 9.549684e-02, 7.064182e-01, 1.303500e+00, 7.777447e-01, 7.07190…
1.600000e+00	8.639207e-01, 2.468376e-01, 1.054587e-01, 1.330265e+00, 4.150494e-01, 7.313297e-01, 4.657814e-01, 9.604304e-01, 1.483497e+00, 9.961930e-01, 9.194884e-02, 4.115945e-02, 4.892594e-02, 7.059330e-03, 1.168889e+00, 5.397905e-02, 3.112334e-02, 6.635176e-01, 1.738418e+00, 1.671737e-01, 6.264757e-01, 4.739383e-01, 4.149453e-01, 3.117333e-01, 5.121883e-02, 8.062788e-01, 1.387645e+00, 8.060882e-01, 5.39038…
1.800000e+00	8.204585e-01, 2.331947e-01, 8.678214e-02, 1.548423e+00, 4.759560e-01, 6.403385e-01, 3.615169e-01, 9.081281e-01, 1.456779e+00, 9.760442e-01, 5.615638e-02, 2.817031e-02, 3.404488e-02, 5.773357e-03, 1.153555e+00, 4.253669e-02, 2.305293e-02, 7.678545e-01, 1.848485e+00, 9.513796e-02, 5.351982e-01, 4.826300e-01, 4.166616e-01, 2.877836e-01, 3.846688e-02, 7.976637e-01, 1.238822e+00, 7.875184e-01, 4.39742…
2.000000e+00	7.951443e-01, 1.659802e-01, 6.372452e-02, 1.909758e+00, 4.405540e-01, 6.890556e-01, 2.875285e-01, 1.052951e+00, 1.772052e+00, 1.047357e+00, 3.596679e-02, 1.724292e-02, 1.959840e-02, 3.330912e-03, 9.906708e-01, 2.487390e-02, 1.332386e-02, 8.292581e-01, 1.879273e+00, 6.945664e-02, 5.810960e-01, 3.919376e-01, 3.512040e-01, 3.210489e-01, 2.407915e-02, 6.358617e-01, 1.191584e+00, 7.916357e-01, 3.25096…
0.000000e+00	4.679684e-01, 2.505809e+00, 2.005760e-01, 9.815308e-01, 1.106958e+00, 7.902422e-01, 2.483272e+00, 1.874693e+00, 1.318668e+00, 1.595807e-01, 1.750643e+00, 2.974109e+00, 3.352416e+00, 1.666064e+00, 1.721352e+00, 3.551603e+00, 5.570567e-01, 2.925021e+00, 1.185314e+00, 2.270571e+00, 2.207788e+00, 2.064177e-01, 2.032831e-01, 6.535282e-01, 1.046160e+00, 1.649207e+00, 1.102533e+00, 2.767321e+00, 2.69721…
2.000000e-01	5.987150e-01, 1.497364e+00, 3.550543e-01, 1.192099e+00, 5.446816e-01, 3.651650e-01, 1.607220e+00, 1.293819e+00, 9.330938e-01, 9.711288e-02, 9.549176e-01, 2.196467e+00, 1.891107e+00, 1.194518e+00, 1.542872e+00, 2.402091e+00, 4.820463e-01, 1.758566e+00, 1.353536e+00, 2.040694e+00, 1.430952e+00, 1.772737e-01, 2.652301e-01, 3.862179e-01, 7.450213e-01, 1.258815e+00, 1.341082e+00, 1.741132e+00, 1.89638…
4.000000e-01	6.926420e-01, 1.195045e+00, 4.172108e-01, 1.349162e+00, 4.659677e-01, 2.219622e-01, 1.609137e+00, 1.240256e+00, 8.217740e-01, 8.504993e-02, 7.473392e-01, 1.463681e+00, 1.071254e+00, 1.455845e+00, 1.690476e+00, 1.674201e+00, 3.650978e-01, 1.588100e+00, 1.438099e+00, 1.309413e+00, 1.268599e+00, 1.252068e-01, 3.177716e-01, 4.144149e-01, 5.841728e-01, 1.094292e+00, 1.172255e+00, 1.095285e+00, 1.57902…
6.000000e-01	8.433820e-01, 6.509192e-01, 4.612831e-01, 1.370804e+00, 3.194111e-01, 1.370710e-01, 1.353134e+00, 1.017924e+00, 4.819552e-01, 2.807416e-01, 4.561945e-01, 1.164725e+00, 6.467461e-01, 1.592657e+00, 1.593680e+00, 1.138250e+00, 1.937621e-01, 1.392484e+00, 1.637653e+00, 8.540130e-01, 1.020926e+00, 1.748887e-01, 3.017501e-01, 3.054261e-01, 5.026395e-01, 9.312698e-01, 1.069081e+00, 9.733327e-01, 1.19071…
8.000000e-01	7.376583e-01, 6.585087e-01, 3.200245e-01, 1.349260e+00, 3.420557e-01, 8.829367e-02, 1.238379e+00, 6.168472e-01, 3.454550e-01, 5.199193e-01, 2.867952e-01, 8.089331e-01, 3.653070e-01, 1.294367e+00, 1.472603e+00, 6.613252e-01, 1.213700e-01, 8.850841e-01, 2.051745e+00, 6.042096e-01, 8.222790e-01, 2.210155e-01, 2.965500e-01, 2.471605e-01, 4.604488e-01, 7.539786e-01, 1.020422e+00, 9.914759e-01, 1.26147…
1.000000e+00	5.691625e-01, 4.286502e-01, 2.286224e-01, 1.547494e+00, 3.912699e-01, 1.000793e-01, 1.181234e+00, 5.018542e-01, 4.375184e-01, 7.705710e-01, 2.065222e-01, 5.146628e-01, 2.042137e-01, 7.388375e-01, 1.594124e+00, 5.501290e-01, 8.388666e-02, 9.157775e-01, 2.068543e+00, 3.621251e-01, 7.605093e-01, 3.462597e-01, 3.242254e-01, 2.410380e-01, 4.472288e-01, 7.057926e-01, 1.088818e+00, 7.078539e-01, 1.14671…
1.200000e+00	8.782344e-01, 3.525777e-01, 1.440372e-01, 1.385534e+00, 4.004847e-01, 1.872974e-01, 1.098957e+00, 4.015063e-01, 4.180381e-01, 8.492594e-01, 1.457131e-01, 3.008546e-01, 1.116977e-01, 5.405996e-01, 1.072557e+00, 3.293754e-01, 7.248730e-02, 8.732467e-01, 1.720360e+00, 2.805372e-01, 7.016543e-01, 4.038447e-01, 3.250076e-01, 1.738794e-01, 2.265482e-01, 7.116332e-01, 1.348306e+00, 8.638436e-01, 1.12637…
1.400000e+00	6.953989e-01, 3.089181e-01, 9.263886e-02, 1.500526e+00, 4.651382e-01, 3.091142e-01, 7.065473e-01, 4.282294e-01, 6.945535e-01, 9.306609e-01, 9.234624e-02, 2.635485e-01, 8.191498e-02, 3.052022e-01, 1.216825e+00, 2.130298e-01, 3.771187e-02, 7.927089e-01, 1.846260e+00, 2.102057e-01, 6.418418e-01, 4.439273e-01, 3.452674e-01, 2.104957e-01, 2.125453e-01, 7.453097e-01, 1.178859e+00, 8.119700e-01, 1.20655…
1.600000e+00	8.386239e-01, 2.347791e-01, 7.653173e-02, 1.679010e+00, 4.435914e-01, 5.028033e-01, 5.636567e-01, 6.394294e-01, 9.097286e-01, 9.703210e-01, 6.383083e-02, 1.424867e-01, 4.433635e-02, 1.872053e-01, 1.265674e+00, 1.680964e-01, 2.753104e-02, 7.828742e-01, 1.847549e+00, 1.238335e-01, 5.300635e-01, 4.139679e-01, 4.104756e-01, 2.028930e-01, 1.144695e-01, 7.043552e-01, 1.191748e+00, 9.071940e-01, 1.07198…
1.800000e+00	7.389435e-01, 2.359832e-01, 4.840011e-02, 1.487604e+00, 4.555950e-01, 5.395228e-01, 5.257291e-01, 7.917234e-01, 1.082253e+00, 9.318566e-01, 4.242543e-02, 1.067874e-01, 2.728507e-02, 1.204333e-01, 1.195837e+00, 8.632021e-02, 1.339693e-02, 8.240679e-01, 2.408912e+00, 8.992490e-02, 6.127791e-01, 4.375345e-01, 3.603205e-01, 2.273201e-01, 7.483314e-02, 6.763392e-01, 9.445053e-01, 8.177277e-01, 7.91067…
2.000000e+00	8.833149e-01, 2.331136e-01, 2.643868e-02, 1.651260e+00, 5.417833e-01, 6.521003e-01, 4.159232e-01, 1.023797e+00, 1.127080e+00, 9.236889e-01, 2.083888e-02, 5.601820e-02, 1.556640e-02, 6.625600e-02, 1.155264e+00, 6.303789e-02, 1.123679e-02, 8.332337e-01, 2.453825e+00, 5.850098e-02, 5.382940e-01, 4.268419e-01, 3.443750e-01, 2.201895e-01, 6.170253e-02, 6.758458e-01, 1.135579e+00, 8.627636e-01, 6.57999…
0.000000e+00	3.155454e+00, 2.443307e+00, 1.649644e+00, 2.006149e+00, 1.906673e+00, 2.189473e+00, 1.566643e+00, 1.923105e+00, 3.296428e+00, 5.457615e-01, 1.836288e+00, 1.068560e+00, 5.883196e-03, 4.875689e-01, 2.298562e+00, 1.320275e+00, 2.798180e+00, 2.382927e+00, 1.741291e+00, 3.454802e+00, 4.767691e-01, 1.214434e+00, 3.170254e+00, 3.140196e+00, 2.182242e-01, 1.862978e+00, 1.561082e+00, 1.025156e+00, 5.24813…
2.000000e-01	1.770265e+00, 1.995589e+00, 1.476718e+00, 1.394622e+00, 1.615428e+00, 9.613861e-01, 1.748566e+00, 1.895967e+00, 2.275066e+00, 4.755079e-01, 1.355661e+00, 8.405211e-01, 6.504655e-03, 2.738486e-01, 1.739562e+00, 1.078418e+00, 1.543943e+00, 1.427213e+00, 1.533363e+00, 2.274171e+00, 3.058344e-01, 6.439733e-01, 1.569971e+00, 2.240302e+00, 1.540549e-01, 1.224610e+00, 1.642448e+00, 8.843006e-01, 3.59115…
4.000000e-01	1.254151e+00, 1.596457e+00, 9.961704e-01, 1.010319e+00, 9.106740e-01, 6.492682e-01, 1.439167e+00, 1.438295e+00, 1.495272e+00, 2.513072e-01, 1.131342e+00, 7.344386e-01, 1.064379e-02, 1.876337e-01, 2.404937e+00, 1.210846e+00, 9.664416e-01, 9.605048e-01, 9.984442e-01, 2.090954e+00, 3.578601e-01, 4.817145e-01, 1.100621e+00, 1.716656e+00, 7.302041e-02, 9.527150e-01, 1.390174e+00, 9.889697e-01, 1.68188…
6.000000e-01	1.074373e+00, 1.302154e+00, 9.608820e-01, 8.729945e-01, 8.340155e-01, 3.790461e-01, 1.436669e+00, 1.414885e+00, 1.387797e+00, 1.956046e-01, 7.393230e-01, 5.502816e-01, 2.160163e-02, 1.473596e-01, 1.681457e+00, 1.177823e+00, 9.183240e-01, 5.163110e-01, 9.734495e-01, 1.687561e+00, 4.296857e-01, 2.470534e-01, 6.262579e-01, 1.656091e+00, 5.790276e-02, 7.607221e-01, 1.263209e+00, 8.995151e-01, 1.81116…
8.000000e-01	9.528682e-01, 9.782962e-01, 1.063502e+00, 6.408461e-01, 9.022951e-01, 2.154571e-01, 1.160927e+00, 1.085928e+00, 1.115095e+00, 1.459648e-01, 7.456857e-01, 5.777654e-01, 5.809393e-02, 6.320815e-02, 1.056220e+00, 9.643364e-01, 9.494498e-01, 3.618045e-01, 7.862721e-01, 1.557903e+00, 5.035800e-01, 2.824557e-01, 4.454742e-01, 1.240051e+00, 4.441033e-02, 4.890839e-01, 1.402185e+00, 9.622427e-01, 2.88215…
1.000000e+00	9.815877e-01, 7.713745e-01, 7.136379e-01, 5.179895e-01, 5.677709e-01, 1.855164e-01, 1.232922e+00, 9.038240e-01, 7.514110e-01, 1.823740e-01, 5.221451e-01, 4.378467e-01, 1.375780e-01, 4.832939e-02, 7.962905e-01, 7.052838e-01, 1.034606e+00, 3.241049e-01, 5.900869e-01, 9.865545e-01, 5.367806e-01, 3.087655e-01, 3.367479e-01, 1.147062e+00, 2.449185e-02, 3.542150e-01, 1.373484e+00, 7.023748e-01, 4.38477…
1.200000e+00	8.309452e-01, 6.578617e-01, 6.175200e-01, 5.857400e-01, 5.578304e-01, 1.696093e-01, 1.191715e+00, 6.704790e-01, 6.109665e-01, 4.078442e-01, 3.707888e-01, 2.485848e-01, 1.686257e-01, 2.929021e-02, 5.802204e-01, 4.928909e-01, 1.052549e+00, 2.130452e-01, 5.967035e-01, 7.460742e-01, 6.258836e-01, 3.405032e-01, 3.826456e-01, 1.148319e+00, 1.662853e-02, 2.185386e-01, 1.221569e+00, 6.990380e-01, 6.39077…
1.400000e+00	9.775887e-01, 6.025879e-01, 4.128477e-01, 4.810379e-01, 5.253643e-01, 2.062576e-01, 9.375780e-01, 6.842677e-01, 5.692836e-01, 4.100150e-01, 2.174537e-01, 1.880477e-01, 2.169323e-01, 1.661786e-02, 4.727474e-01, 3.590755e-01, 1.113155e+00, 2.376434e-01, 5.069217e-01, 5.455648e-01, 5.557728e-01, 3.984079e-01, 4.028571e-01, 1.297406e+00, 1.164034e-02, 1.253013e-01, 1.208188e+00, 8.798073e-01, 7.77155…
1.600000e+00	8.495989e-01, 3.518843e-01, 2.845412e-01, 5.044388e-01, 4.925125e-01, 2.813238e-01, 9.830436e-01, 7.584259e-01, 6.370214e-01, 7.063635e-01, 1.683475e-01, 1.329013e-01, 1.899859e-01, 1.129151e-02, 3.287418e-01, 1.868728e-01, 1.021780e+00, 2.354542e-01, 4.601656e-01, 3.292623e-01, 6.201951e-01, 4.211870e-01, 3.989614e-01, 1.026378e+00, 8.416221e-03, 1.025375e-01, 1.261633e+00, 8.404600e-01, 8.99303…
1.800000e+00	8.086636e-01, 3.027595e-01, 2.077690e-01, 4.751774e-01, 5.350669e-01, 3.039923e-01, 8.893232e-01, 8.127286e-01, 7.898100e-01, 8.753147e-01, 1.192353e-01, 7.052084e-02, 1.721666e-01, 6.495665e-03, 2.176098e-01, 1.663964e-01, 1.183641e+00, 1.773974e-01, 4.533268e-01, 2.349831e-01, 5.815679e-01, 4.097912e-01, 3.706371e-01, 1.186175e+00, 5.017336e-03, 6.560172e-02, 1.124895e+00, 7.346286e-01, 9.34068…
2.000000e+00	9.200753e-01, 2.836017e-01, 1.502576e-01, 3.797507e-01, 5.458290e-01, 3.841162e-01, 7.649562e-01, 9.557981e-01, 9.319199e-01, 8.006525e-01, 8.116520e-02, 5.306905e-02, 1.713930e-01, 3.534187e-03, 1.556467e-01, 1.055679e-01, 1.038413e+00, 1.696156e-01, 3.605084e-01, 1.623699e-01, 5.677723e-01, 4.882318e-01, 3.535037e-01, 1.050553e+00, 3.769615e-03, 4.709474e-02, 1.233741e+00, 8.725937e-01, 1.17826…
0.000000e+00	4.676347e-01, 3.226759e-01, 1.035936e-01, 1.931812e+00, 1.162961e+00, 1.101285e+00, 6.253703e-01, 1.515236e+00, 2.756456e+00, 1.824037e+00, 2.437102e+00, 9.264602e-01, 1.126771e+00, 2.986694e+00, 2.735319e+00, 2.033335e+00, 2.198517e+00, 2.382176e+00, 1.602423e+00, 8.441431e-01, 1.831093e+00, 9.038571e-01, 4.101236e-01, 3.036045e+00, 1.456250e+00, 2.769990e+00, 2.635821e+00, 1.397735e+00, 6.16697…
2.000000e-01	4.377187e-01, 2.676772e-01, 8.011978e-02, 1.319362e+00, 6.668826e-01, 9.611546e-01, 6.968643e-01, 1.263306e+00, 3.030026e+00, 1.367965e+00, 1.560743e+00, 6.834890e-01, 6.743237e-01, 2.196765e+00, 2.258285e+00, 1.299197e+00, 1.502033e+00, 1.813261e+00, 1.036622e+00, 6.082122e-01, 1.427486e+00, 6.408564e-01, 4.325671e-01, 2.367033e+00, 1.072314e+00, 1.348751e+00, 2.047468e+00, 1.005703e+00, 4.30039…
4.000000e-01	5.343770e-01, 1.789800e-01, 5.186894e-02, 1.069107e+00, 4.115679e-01, 6.876390e-01, 6.921082e-01, 1.262245e+00, 2.117724e+00, 1.339864e+00, 9.774307e-01, 6.404140e-01, 4.153447e-01, 9.599438e-01, 1.512150e+00, 8.607884e-01, 6.336431e-01, 1.095368e+00, 9.019101e-01, 3.797411e-01, 9.730900e-01, 7.034287e-01, 3.824481e-01, 2.175919e+00, 8.137774e-01, 1.071795e+00, 2.194478e+00, 8.072424e-01, 2.69276…
6.000000e-01	5.979895e-01, 1.407517e-01, 3.896479e-02, 7.977830e-01, 3.741542e-01, 7.063701e-01, 7.827322e-01, 1.273803e+00, 1.398858e+00, 1.274204e+00, 7.030510e-01, 3.181723e-01, 2.338222e-01, 5.893278e-01, 1.093855e+00, 5.248900e-01, 6.602531e-01, 6.283939e-01, 5.076511e-01, 2.878800e-01, 9.237220e-01, 6.563561e-01, 3.623974e-01, 1.564270e+00, 6.170734e-01, 7.218884e-01, 1.929121e+00, 8.369600e-01, 1.36364…
8.000000e-01	6.577880e-01, 1.209178e-01, 2.928678e-02, 5.806046e-01, 4.439863e-01, 4.877079e-01, 7.597321e-01, 1.275201e+00, 2.325324e+00, 1.151158e+00, 3.786172e-01, 2.857041e-01, 1.545789e-01, 4.557466e-01, 7.424113e-01, 3.769283e-01, 8.086662e-01, 4.419969e-01, 4.221821e-01, 1.990225e-01, 7.753143e-01, 6.081809e-01, 3.601025e-01, 1.498823e+00, 4.608898e-01, 4.245369e-01, 1.384588e+00, 8.184131e-01, 8.20313…
1.000000e+00	6.170513e-01, 1.052496e-01, 1.630333e-02, 5.404825e-01, 4.601747e-01, 5.615709e-01, 9.432526e-01, 1.370091e+00, 1.562446e+00, 1.131007e+00, 3.019812e-01, 1.760830e-01, 9.632655e-02, 2.021205e-01, 4.944508e-01, 2.673910e-01, 1.013418e+00, 2.859005e-01, 3.570084e-01, 1.309261e-01, 5.042547e-01, 5.021568e-01, 3.776909e-01, 1.215815e+00, 2.643015e-01, 2.411110e-01, 1.404106e+00, 8.318301e-01, 4.83983…
1.200000e+00	8.050275e-01, 1.045400e-01, 1.326860e-02, 3.888311e-01, 4.861401e-01, 6.820579e-01, 9.952489e-01, 1.091633e+00, 1.783322e+00, 1.133913e+00, 1.757374e-01, 1.065937e-01, 5.093105e-02, 1.480850e-01, 3.406007e-01, 1.633435e-01, 9.268688e-01, 1.953429e-01, 2.881779e-01, 9.848797e-02, 7.167198e-01, 5.944386e-01, 3.148075e-01, 1.200438e+00, 1.606805e-01, 1.471952e-01, 1.221995e+00, 7.612854e-01, 3.62291…
1.400000e+00	7.204510e-01, 1.080619e-01, 1.042687e-02, 4.143892e-01, 5.395202e-01, 5.409313e-01, 8.760442e-01, 1.207447e+00, 1.554865e+00, 1.101758e+00, 1.188294e-01, 7.018630e-02, 4.316400e-02, 9.721321e-02, 2.608952e-01, 1.058857e-01, 9.802218e-01, 1.403727e-01, 2.584150e-01, 6.458231e-02, 4.983469e-01, 5.295183e-01, 3.918366e-01, 1.511676e+00, 1.018556e-01, 9.306981e-02, 1.365987e+00, 8.483644e-01, 2.33353…
1.600000e+00	6.155120e-01, 1.323672e-01, 6.174160e-03, 2.997614e-01, 4.903981e-01, 6.462361e-01, 8.471043e-01, 1.086257e+00, 1.310683e+00, 1.095286e+00, 6.536425e-02, 5.413427e-02, 4.484115e-02, 5.724865e-02, 1.450004e-01, 8.649108e-02, 9.653206e-01, 1.063287e-01, 2.155128e-01, 4.134926e-02, 6.387180e-01, 5.127077e-01, 3.174242e-01, 1.524213e+00, 6.849990e-02, 4.611539e-02, 1.488399e+00, 9.587142e-01, 2.11793…
1.800000e+00	7.861243e-01, 1.517298e-01, 3.970764e-03, 2.936208e-01, 4.695698e-01, 5.490902e-01, 9.012614e-01, 1.334476e+00, 1.394275e+00, 1.218621e+00, 5.805320e-02, 3.067831e-02, 3.859207e-02, 3.279953e-02, 1.459403e-01, 4.834496e-02, 1.102879e+00, 6.930918e-02, 1.799113e-01, 3.100140e-02, 5.479718e-01, 5.212852e-01, 3.745915e-01, 1.468312e+00, 5.494678e-02, 2.851981e-02, 1.130133e+00, 9.498165e-01, 2.19788…
2.000000e+00	6.572464e-01, 1.460220e-01, 3.579539e-03, 2.568968e-01, 5.254085e-01, 5.619072e-01, 8.652331e-01, 8.931700e-01, 1.391810e+00, 1.066672e+00, 2.870808e-02, 1.804153e-02, 3.874952e-02, 2.221067e-02, 8.033609e-02, 2.884894e-02, 1.032083e+00, 9.226776e-02, 1.620211e-01, 1.974636e-02, 5.353200e-01, 5.276400e-01, 3.984085e-01, 1.442651e+00, 3.037409e-02, 2.333448e-02, 1.182018e+00, 9.017450e-01, 3.30235…
0.000000e+00	3.328336e-01, 3.001662e+00, 1.290863e+00, 1.794646e+00, 9.743911e-01, 1.825699e+00, 1.772137e+00, 4.209811e-02, 1.765283e+00, 1.084217e+00, 2.640364e+00, 8.868648e-01, 6.092294e-01, 9.824997e-02, 2.066480e+00, 2.141125e-02, 6.583792e-01, 2.886347e+00, 8.195782e-01, 2.821869e+00, 1.336339e+00, 1.762408e+00, 1.732148e+00, 5.635520e-01, 1.886052e+00, 2.054297e+00, 6.248483e-01, 2.362445e+00, 9.04242…
2.000000e-01	2.463939e-01, 1.936062e+00, 9.725937e-01, 1.595671e+00, 5.449336e-01, 9.155291e-01, 1.141992e+00, 3.163128e-01, 1.124131e+00, 6.048910e-01, 1.718679e+00, 6.202478e-01, 3.464944e-01, 4.541474e-02, 1.713767e+00, 4.119452e-01, 3.793549e-01, 1.995118e+00, 8.905432e-01, 1.965570e+00, 9.236357e-01, 1.193106e+00, 1.018188e+00, 5.284011e-01, 1.482515e+00, 1.800845e+00, 6.208732e-01, 1.598888e+00, 9.49283…
4.000000e-01	5.144079e-01, 1.044523e+00, 9.111132e-01, 1.804897e+00, 4.362971e-01, 6.199826e-01, 1.266593e+00, 6.847528e-01, 9.214999e-01, 5.526441e-01, 1.381641e+00, 4.572907e-01, 2.042821e-01, 3.101528e-02, 1.674919e+00, 6.262480e-01, 2.166175e-01, 1.374749e+00, 1.383681e+00, 1.851741e+00, 7.144762e-01, 1.075081e+00, 5.736101e-01, 4.535231e-01, 8.225720e-01, 1.141794e+00, 7.536384e-01, 1.188741e+00, 2.58332…
6.000000e-01	6.297290e-01, 8.683863e-01, 8.946758e-01, 1.856494e+00, 6.012273e-01, 4.293112e-01, 8.962786e-01, 6.238136e-01, 8.848672e-01, 4.395276e-01, 1.069333e+00, 2.739901e-01, 1.476372e-01, 1.692144e-02, 1.860940e+00, 5.503326e-01, 1.302000e-01, 1.178227e+00, 1.564700e+00, 1.380914e+00, 7.817362e-01, 7.550231e-01, 4.390764e-01, 3.076273e-01, 7.256215e-01, 9.674222e-01, 8.673704e-01, 1.134504e+00, 4.33806…
8.000000e-01	7.514670e-01, 6.427150e-01, 7.589555e-01, 1.997349e+00, 4.393210e-01, 4.031953e-01, 8.796388e-01, 6.743744e-01, 9.045203e-01, 3.369991e-01, 4.951037e-01, 2.395908e-01, 8.958829e-02, 1.229044e-02, 1.507294e+00, 3.554762e-01, 8.955094e-02, 9.722480e-01, 1.788587e+00, 8.673506e-01, 6.402976e-01, 4.366571e-01, 5.238390e-01, 3.048592e-01, 3.104831e-01, 9.351534e-01, 1.190460e+00, 8.520080e-01, 5.94727…
1.000000e+00	7.869965e-01, 4.938237e-01, 5.144668e-01, 1.843753e+00, 5.452073e-01, 5.120635e-01, 8.167943e-01, 8.253258e-01, 1.135693e+00, 5.756814e-01, 5.065625e-01, 1.069356e-01, 5.205892e-02, 7.221347e-03, 1.303149e+00, 3.028515e-01, 5.508337e-02, 1.112594e+00, 1.965742e+00, 7.660100e-01, 5.981378e-01, 5.916746e-01, 3.548216e-01, 2.269586e-01, 2.914868e-01, 8.130015e-01, 1.070872e+00, 8.587460e-01, 6.18284…
1.200000e+00	8.587330e-01, 3.282587e-01, 3.537348e-01, 1.930473e+00, 4.158723e-01, 5.658724e-01, 7.589302e-01, 9.570583e-01, 1.096207e+00, 7.244067e-01, 3.510944e-01, 8.954610e-02, 3.367757e-02, 4.487375e-03, 1.231169e+00, 1.593201e-01, 3.496013e-02, 7.954764e-01, 1.832800e+00, 4.243573e-01, 6.152021e-01, 5.616088e-01, 4.691167e-01, 1.729406e-01, 1.400801e-01, 7.094628e-01, 9.190488e-01, 7.743608e-01, 3.59283…
1.400000e+00	6.766944e-01, 2.793198e-01, 3.038378e-01, 1.744057e+00, 4.438177e-01, 6.056962e-01, 4.015563e-01, 9.002878e-01, 1.502511e+00, 8.264379e-01, 2.120355e-01, 6.251699e-02, 2.158989e-02, 2.867506e-03, 1.597228e+00, 1.434279e-01, 1.938079e-02, 8.108665e-01, 1.930005e+00, 3.242593e-01, 5.931138e-01, 4.962201e-01, 3.723072e-01, 1.696933e-01, 1.142950e-01, 8.816435e-01, 1.231312e+00, 8.193285e-01, 2.90051…
1.600000e+00	7.649489e-01, 2.241616e-01, 1.928795e-01, 1.802206e+00, 5.016221e-01, 6.741509e-01, 4.081656e-01, 1.280052e+00, 1.628380e+00, 8.876434e-01, 1.357838e-01, 3.352554e-02, 1.320948e-02, 1.587384e-03, 1.404920e+00, 7.530663e-02, 1.124364e-02, 7.398285e-01, 1.864009e+00, 2.447492e-01, 5.406213e-01, 5.934950e-01, 3.241454e-01, 1.624805e-01, 7.055508e-02, 6.294306e-01, 1.189856e+00, 7.744050e-01, 2.42734…
1.800000e+00	8.087855e-01, 1.462617e-01, 1.351633e-01, 1.790596e+00, 5.551182e-01, 6.384518e-01, 3.635637e-01, 9.974224e-01, 1.433572e+00, 8.672385e-01, 8.310552e-02, 2.503155e-02, 6.290597e-03, 1.018769e-03, 1.254006e+00, 5.751698e-02, 8.919005e-03, 8.668409e-01, 1.818703e+00, 1.813729e-01, 5.217607e-01, 5.278340e-01, 4.057774e-01, 1.075938e-01, 3.645794e-02, 8.577875e-01, 1.089962e+00, 8.080735e-01, 1.69104…
2.000000e+00	5.951894e-01, 1.563451e-01, 1.075098e-01, 1.793829e+00, 5.224719e-01, 5.705165e-01, 3.124757e-01, 1.104078e+00, 1.880739e+00, 9.772506e-01, 7.701359e-02, 1.522544e-02, 4.728297e-03, 5.268656e-04, 1.379891e+00, 4.321774e-02, 5.692639e-03, 7.165035e-01, 1.978620e+00, 1.082833e-01, 4.391971e-01, 4.577997e-01, 3.280338e-01, 1.135544e-01, 2.500826e-02, 6.694587e-01, 1.191074e+00, 7.779151e-01, 1.02159…
0.000000e+00	5.712105e-01, 9.945152e-01, 8.876563e-01, 1.040344e+00, 1.203020e+00, 6.250011e-01, 2.829708e+00, 1.630932e+00, 6.317647e-01, 8.498658e-01, 2.856183e+00, 6.178422e-01, 1.003204e+00, 1.898542e+00, 2.266769e+00, 1.636639e+00, 7.202637e-01, 1.436578e+00, 1.388822e+00, 2.093688e+00, 2.363257e+00, 3.604948e-01, 2.595508e+00, 1.443222e+00, 1.259574e+00, 1.468140e+00, 2.514216e+00, 9.225394e-01, 1.07259…
2.000000e-01	7.260431e-01, 5.685484e-01, 9.058960e-01, 9.539276e-01, 7.075394e-01, 5.081161e-01, 2.907083e+00, 1.412882e+00, 4.807492e-01, 5.545540e-01, 2.151614e+00, 6.329490e-01, 5.546877e-01, 1.025554e+00, 2.009858e+00, 1.342814e+00, 6.215396e-01, 8.976209e-01, 1.140769e+00, 1.794878e+00, 1.680935e+00, 4.429910e-01, 1.238309e+00, 1.223583e+00, 8.886283e-01, 1.181344e+00, 2.432587e+00, 1.012654e+00, 1.02520…
4.000000e-01	8.937111e-01, 3.876778e-01, 1.014136e+00, 8.363380e-01, 4.525671e-01, 2.401831e-01, 2.290780e+00, 1.563816e+00, 4.045046e-01, 4.503474e-01, 1.505205e+00, 4.434042e-01, 3.718199e-01, 7.017947e-01, 1.367508e+00, 8.567305e-01, 6.367746e-01, 7.493371e-01, 1.117396e+00, 1.003714e+00, 1.205826e+00, 5.199465e-01, 7.922675e-01, 8.375231e-01, 7.035429e-01, 8.862518e-01, 2.015401e+00, 9.344488e-01, 1.09026…
6.000000e-01	7.207566e-01, 3.353420e-01, 8.421655e-01, 7.606477e-01, 3.574868e-01, 1.523669e-01, 1.986687e+00, 1.004357e+00, 2.421327e-01, 2.995823e-01, 9.710508e-01, 2.728438e-01, 2.323299e-01, 4.073652e-01, 1.362210e+00, 5.963928e-01, 5.970244e-01, 6.769230e-01, 1.194968e+00, 1.202395e+00, 8.311763e-01, 5.234930e-01, 7.113358e-01, 8.120482e-01, 3.798420e-01, 7.241558e-01, 1.923379e+00, 9.223735e-01, 1.02208…
8.000000e-01	8.590581e-01, 2.870711e-01, 6.950058e-01, 1.219458e+00, 2.918703e-01, 8.689492e-02, 1.745778e+00, 9.037291e-01, 2.038145e-01, 4.914485e-01, 5.790089e-01, 1.981091e-01, 1.437127e-01, 2.269456e-01, 9.967265e-01, 3.810698e-01, 5.651211e-01, 5.471541e-01, 1.368635e+00, 7.235791e-01, 8.108715e-01, 4.506355e-01, 4.502364e-01, 8.540707e-01, 3.167411e-01, 6.582964e-01, 1.349797e+00, 9.809335e-01, 1.09517…
1.000000e+00	8.742767e-01, 2.627910e-01, 5.341198e-01, 1.179159e+00, 3.085875e-01, 5.153135e-02, 1.803963e+00, 5.176321e-01, 1.608629e-01, 5.599400e-01, 4.715889e-01, 1.579053e-01, 9.653359e-02, 1.512558e-01, 1.057463e+00, 2.347989e-01, 5.294177e-01, 5.716312e-01, 1.382751e+00, 5.328628e-01, 8.643583e-01, 4.501333e-01, 4.642452e-01, 7.320272e-01, 1.643636e-01, 6.148898e-01, 1.586012e+00, 8.072747e-01, 1.15991…
1.200000e+00	8.003587e-01, 2.025575e-01, 3.209188e-01, 1.263562e+00, 4.213319e-01, 4.422054e-02, 1.120112e+00, 6.396472e-01, 1.363354e-01, 6.903718e-01, 2.604955e-01, 1.023813e-01, 6.517656e-02, 8.719479e-02, 9.590929e-01, 1.304799e-01, 3.113678e-01, 5.651711e-01, 1.621478e+00, 3.525851e-01, 7.220531e-01, 5.044579e-01, 3.719710e-01, 5.747207e-01, 9.876246e-02, 8.743966e-01, 1.438991e+00, 8.259056e-01, 9.58890…
1.400000e+00	8.354638e-01, 2.446165e-01, 2.419572e-01, 1.235870e+00, 4.333072e-01, 6.135875e-02, 1.142469e+00, 4.257222e-01, 1.431202e-01, 9.200416e-01, 1.792381e-01, 5.753082e-02, 4.175492e-02, 6.216891e-02, 9.789277e-01, 1.260614e-01, 3.039224e-01, 7.782013e-01, 1.870029e+00, 2.700713e-01, 6.570258e-01, 4.589460e-01, 3.511033e-01, 7.390210e-01, 7.030941e-02, 7.465272e-01, 1.229723e+00, 9.415626e-01, 1.15693…
1.600000e+00	8.281376e-01, 2.327449e-01, 1.575801e-01, 1.364009e+00, 5.768160e-01, 1.200649e-01, 1.133890e+00, 5.314103e-01, 2.753660e-01, 9.615920e-01, 1.381560e-01, 3.729936e-02, 2.399388e-02, 3.318185e-02, 8.405134e-01, 7.577991e-02, 2.339678e-01, 7.605046e-01, 1.485424e+00, 1.851721e-01, 6.829051e-01, 5.437759e-01, 3.988556e-01, 6.362123e-01, 4.971515e-02, 7.757971e-01, 1.273178e+00, 8.265012e-01, 1.12953…
1.800000e+00	7.996839e-01, 2.303937e-01, 1.051851e-01, 1.678632e+00, 4.473269e-01, 1.854913e-01, 9.302178e-01, 5.348200e-01, 3.202872e-01, 1.097316e+00, 9.207064e-02, 2.075105e-02, 1.521030e-02, 2.617634e-02, 8.928630e-01, 4.787536e-02, 1.636517e-01, 7.944670e-01, 1.737408e+00, 1.111556e-01, 6.760353e-01, 4.744211e-01, 3.990936e-01, 7.631158e-01, 3.564731e-02, 6.402245e-01, 1.166010e+00, 7.311037e-01, 1.07910…
2.000000e+00	7.656530e-01, 1.697868e-01, 8.170454e-02, 1.454289e+00, 4.669952e-01, 2.232638e-01, 8.884629e-01, 6.487887e-01, 5.519793e-01, 1.239687e+00, 6.355296e-02, 1.734931e-02, 1.131829e-02, 1.590896e-02, 8.263321e-01, 3.807934e-02, 1.077480e-01, 6.162792e-01, 2.160551e+00, 8.480981e-02, 5.430450e-01, 4.956533e-01, 4.552033e-01, 6.920304e-01, 1.929956e-02, 6.944858e-01, 1.193055e+00, 9.027696e-01, 1.21507…
0.000000e+00	2.110245e+00, 2.098153e+00, 1.935043e+00, 7.602288e-01, 1.065670e+00, 2.920114e+00, 2.473046e+00, 9.158982e-01, 1.713163e+00, 9.214376e-01, 5.931328e-01, 1.310509e+00, 9.315357e-01, 1.770127e+00, 1.980611e+00, 9.095645e-01, 1.794280e+00, 1.480990e+00, 1.372344e+00, 2.257462e+00, 5.330505e-01, 1.235892e+00, 2.301222e+00, 7.424217e-02, 3.664383e-01, 1.031536e-02, 2.854794e+00, 2.465094e+00, 1.51838…
2.000000e-01	1.241527e+00, 1.937491e+00, 1.215728e+00, 9.906758e-01, 9.374535e-01, 1.558136e+00, 1.332213e+00, 9.632462e-01, 1.473895e+00, 6.376250e-01, 5.997275e-01, 9.922428e-01, 8.807807e-01, 1.857727e+00, 1.320783e+00, 9.454463e-01, 1.680513e+00, 1.372945e+00, 1.505779e+00, 2.141802e+00, 2.841209e-01, 7.547648e-01, 1.304801e+00, 5.593481e-02, 4.445730e-01, 2.435585e-01, 1.931425e+00, 1.565911e+00, 1.40829…
4.000000e-01	9.306504e-01, 1.374572e+00, 1.286573e+00, 1.277731e+00, 7.048198e-01, 8.683517e-01, 1.655797e+00, 8.809607e-01, 8.480298e-01, 3.825950e-01, 7.392208e-01, 7.712363e-01, 8.947193e-01, 1.234785e+00, 9.836082e-01, 1.198657e+00, 1.100196e+00, 1.123405e+00, 1.571456e+00, 1.973929e+00, 2.921612e-01, 6.519848e-01, 7.736865e-01, 9.377162e-02, 4.857872e-01, 4.715674e-01, 1.297297e+00, 1.245565e+00, 9.58408…
6.000000e-01	8.616983e-01, 8.132872e-01, 1.113416e+00, 1.216954e+00, 5.704279e-01, 5.462251e-01, 1.277962e+00, 7.249156e-01, 5.128106e-01, 2.990375e-01, 7.361826e-01, 6.923922e-01, 8.499181e-01, 8.366123e-01, 1.102113e+00, 1.335119e+00, 7.936214e-01, 9.025939e-01, 1.789954e+00, 1.873061e+00, 3.921182e-01, 4.921268e-01, 4.728632e-01, 2.038467e-01, 3.504655e-01, 5.777399e-01, 1.545037e+00, 8.946031e-01, 9.37360…
8.000000e-01	9.229742e-01, 8.310512e-01, 9.586825e-01, 1.273383e+00, 5.138720e-01, 2.744202e-01, 1.342680e+00, 5.122948e-01, 5.247781e-01, 2.073742e-01, 6.475397e-01, 5.194599e-01, 5.853218e-01, 4.559350e-01, 1.081021e+00, 9.379059e-01, 4.520267e-01, 9.556656e-01, 2.061027e+00, 1.649840e+00, 4.755206e-01, 4.873468e-01, 3.089094e-01, 2.027439e-01, 2.805292e-01, 6.106949e-01, 1.333820e+00, 8.848846e-01, 1.10981…
1.000000e+00	8.015595e-01, 6.102354e-01, 1.063672e+00, 1.609792e+00, 5.513312e-01, 2.033357e-01, 1.191816e+00, 3.206081e-01, 4.432781e-01, 1.666672e-01, 5.084655e-01, 4.544847e-01, 5.253255e-01, 2.996597e-01, 1.023786e+00, 7.337539e-01, 2.766617e-01, 7.915270e-01, 1.805074e+00, 1.228633e+00, 5.358607e-01, 4.560660e-01, 2.535298e-01, 2.350181e-01, 2.077581e-01, 6.625015e-01, 1.218444e+00, 8.267753e-01, 1.00412…
1.200000e+00	7.449585e-01, 4.957050e-01, 7.561741e-01, 1.318632e+00, 6.427404e-01, 1.836928e-01, 1.083901e+00, 1.939029e-01, 3.744191e-01, 2.395055e-01, 4.507003e-01, 2.399556e-01, 3.191877e-01, 2.149708e-01, 1.320963e+00, 4.041442e-01, 1.657894e-01, 9.261158e-01, 1.776251e+00, 9.451921e-01, 5.040380e-01, 4.021949e-01, 2.471928e-01, 1.884028e-01, 1.179496e-01, 7.238190e-01, 1.259583e+00, 8.483662e-01, 1.11617…
1.400000e+00	7.166990e-01, 4.085887e-01, 6.370512e-01, 1.688975e+00, 5.768980e-01, 1.905729e-01, 9.520200e-01, 1.410191e-01, 3.882463e-01, 4.509872e-01, 2.928797e-01, 1.436065e-01, 2.294218e-01, 1.309859e-01, 1.368579e+00, 3.349711e-01, 8.935160e-02, 7.783941e-01, 2.177795e+00, 7.034244e-01, 6.186442e-01, 5.439561e-01, 2.934254e-01, 1.498503e-01, 7.849362e-02, 7.828159e-01, 1.356180e+00, 8.561228e-01, 1.21329…
1.600000e+00	6.989447e-01, 3.258631e-01, 4.046047e-01, 1.235775e+00, 4.997171e-01, 2.481916e-01, 9.933775e-01, 1.903593e-01, 5.374383e-01, 7.043142e-01, 2.361666e-01, 1.236908e-01, 1.203345e-01, 8.183004e-02, 1.305135e+00, 2.083800e-01, 6.808128e-02, 7.563662e-01, 1.997503e+00, 4.825691e-01, 6.361361e-01, 4.772643e-01, 3.134840e-01, 1.416531e-01, 4.132848e-02, 7.376283e-01, 1.339314e+00, 9.282758e-01, 1.27713…
1.800000e+00	7.980466e-01, 2.547116e-01, 2.563730e-01, 1.857573e+00, 4.068217e-01, 3.257808e-01, 9.188756e-01, 4.440065e-01, 6.596354e-01, 8.370223e-01, 1.312508e-01, 6.393566e-02, 8.091099e-02, 3.863513e-02, 1.208555e+00, 1.298897e-01, 4.563852e-02, 8.656178e-01, 2.440593e+00, 3.245849e-01, 6.132084e-01, 4.783733e-01, 3.624169e-01, 1.375338e-01, 3.548087e-02, 7.922802e-01, 1.302435e+00, 9.596497e-01, 1.01424…
2.000000e+00	7.707917e-01, 2.740306e-01, 2.183526e-01, 1.596535e+00, 5.498611e-01, 5.249435e-01, 6.089946e-01, 5.516929e-01, 8.704166e-01, 8.382932e-01, 8.597710e-02, 4.166712e-02, 5.098878e-02, 3.071091e-02, 1.195945e+00, 8.818308e-02, 3.087865e-02, 8.218283e-01, 2.197182e+00, 2.051576e-01, 5.262767e-01, 5.563615e-01, 3.484717e-01, 1.397259e-01, 1.954461e-02, 8.424025e-01, 1.227787e+00, 7.014828e-01, 1.14113…
0.000000e+00	3.930100e-01, 1.001320e+00, 1.056128e-01, 9.184170e-01, 1.904736e+00, 2.221955e+00, 1.751147e+00, 2.463637e+00, 6.037077e-02, 2.538698e+00, 5.683328e-01, 2.377017e+00, 5.171039e-01, 9.184855e-01, 2.428993e+00, 2.157515e+00, 2.434412e+00, 1.106070e+00, 2.457833e+00, 1.648949e+00, 2.208705e-01, 9.689643e-02, 1.640536e+00, 1.402645e+00, 2.669477e+00, 4.218701e-01, 9.851092e-03, 1.195358e+00, 1.23588…
2.000000e-01	2.424953e-01, 7.786624e-01, 3.246987e-01, 6.782207e-01, 1.445485e+00, 1.418292e+00, 1.191965e+00, 1.717006e+00, 5.762237e-02, 1.659514e+00, 3.500551e-01, 1.664418e+00, 2.395888e-01, 1.050109e+00, 1.719431e+00, 1.518339e+00, 1.751819e+00, 8.033135e-01, 1.995199e+00, 1.266660e+00, 1.553159e-01, 1.618061e-01, 1.171470e+00, 1.216775e+00, 1.996401e+00, 6.277965e-01, 1.492362e-01, 8.875858e-01, 1.19071…
4.000000e-01	3.887938e-01, 4.272348e-01, 3.819252e-01, 6.770633e-01, 8.936864e-01, 7.478693e-01, 1.027586e+00, 1.153134e+00, 1.416378e-01, 9.943852e-01, 2.364207e-01, 1.137431e+00, 2.100379e-01, 1.184582e+00, 1.141884e+00, 8.902449e-01, 1.265653e+00, 4.951654e-01, 1.563579e+00, 9.541574e-01, 1.997039e-01, 3.048336e-01, 7.165020e-01, 1.236000e+00, 1.130279e+00, 6.968428e-01, 3.213777e-01, 7.683835e-01, 1.09920…
6.000000e-01	4.795725e-01, 3.111894e-01, 3.103068e-01, 6.686947e-01, 7.692129e-01, 7.294092e-01, 7.045394e-01, 8.957776e-01, 4.380035e-01, 1.020627e+00, 1.628010e-01, 7.148274e-01, 1.257701e-01, 1.257878e+00, 6.411555e-01, 6.132767e-01, 1.569693e+00, 3.443730e-01, 9.811202e-01, 6.103572e-01, 1.990861e-01, 3.093270e-01, 5.801046e-01, 1.093043e+00, 1.086435e+00, 6.814457e-01, 6.186648e-01, 8.879546e-01, 1.00836…
8.000000e-01	6.182396e-01, 2.747686e-01, 1.959437e-01, 5.291408e-01, 6.404761e-01, 5.623803e-01, 6.550759e-01, 8.346437e-01, 6.981721e-01, 1.089644e+00, 1.200734e-01, 4.592116e-01, 9.112656e-02, 6.684132e-01, 4.920095e-01, 3.690384e-01, 1.138152e+00, 2.622102e-01, 1.233998e+00, 4.536048e-01, 4.933633e-01, 3.777776e-01, 5.326362e-01, 1.295399e+00, 6.643968e-01, 5.736610e-01, 7.595079e-01, 9.798258e-01, 1.18051…
1.000000e+00	6.403936e-01, 1.528418e-01, 1.321501e-01, 5.785416e-01, 5.808281e-01, 6.999212e-01, 5.138923e-01, 8.176337e-01, 9.961740e-01, 1.131758e+00, 7.299518e-02, 3.666499e-01, 7.236989e-02, 3.910528e-01, 3.484597e-01, 2.854337e-01, 1.258465e+00, 2.952362e-01, 8.803174e-01, 3.708720e-01, 5.213313e-01, 4.747991e-01, 5.137744e-01, 1.199479e+00, 4.943458e-01, 5.203618e-01, 7.987757e-01, 9.888596e-01, 1.01297…
1.200000e+00	7.193877e-01, 1.423565e-01, 7.955905e-02, 4.869664e-01, 5.231982e-01, 6.924168e-01, 5.313170e-01, 1.111365e+00, 1.257184e+00, 9.932333e-01, 5.104122e-02, 1.830072e-01, 4.790309e-02, 2.313953e-01, 2.278254e-01, 1.624278e-01, 1.260992e+00, 2.526316e-01, 7.837274e-01, 1.977305e-01, 4.242543e-01, 4.734524e-01, 4.179771e-01, 1.178999e+00, 3.169499e-01, 2.957772e-01, 7.662159e-01, 7.860643e-01, 9.11706…
1.400000e+00	7.310330e-01, 1.149864e-01, 7.643358e-02, 4.160942e-01, 5.725740e-01, 7.384704e-01, 4.719500e-01, 9.998517e-01, 1.218829e+00, 1.069635e+00, 3.945280e-02, 1.406543e-01, 5.175574e-02, 1.342644e-01, 1.790406e-01, 1.095213e-01, 1.258821e+00, 2.370809e-01, 7.287710e-01, 1.697587e-01, 4.707896e-01, 5.195246e-01, 4.292575e-01, 1.138975e+00, 1.575798e-01, 2.694521e-01, 1.134474e+00, 8.720106e-01, 5.39517…
1.600000e+00	7.921033e-01, 1.391563e-01, 4.147684e-02, 4.946328e-01, 4.730059e-01, 6.400237e-01, 6.343018e-01, 1.190897e+00, 1.550420e+00, 1.197521e+00, 2.905110e-02, 9.748529e-02, 5.756085e-02, 1.083769e-01, 1.427953e-01, 7.634932e-02, 9.973582e-01, 1.758303e-01, 5.322168e-01, 1.141763e-01, 5.466940e-01, 5.089444e-01, 3.535590e-01, 1.322348e+00, 1.102172e-01, 1.439881e-01, 1.348756e+00, 7.935914e-01, 3.18272…
1.800000e+00	7.986289e-01, 1.390748e-01, 3.267122e-02, 4.263787e-01, 5.746517e-01, 8.263143e-01, 5.079508e-01, 1.149167e+00, 1.219631e+00, 1.176713e+00, 1.910835e-02, 4.957141e-02, 6.066509e-02, 5.596709e-02, 7.700706e-02, 5.136555e-02, 1.100069e+00, 1.388893e-01, 5.560568e-01, 5.708561e-02, 5.090668e-01, 5.252952e-01, 3.549653e-01, 1.431539e+00, 6.745856e-02, 1.109034e-01, 1.212080e+00, 9.402136e-01, 2.37690…
2.000000e+00	7.870817e-01, 1.219744e-01, 2.350647e-02, 4.024281e-01, 5.290510e-01, 6.832543e-01, 5.758517e-01, 1.114039e+00, 1.378618e+00, 9.380174e-01, 1.255197e-02, 3.892279e-02, 5.954605e-02, 3.420929e-02, 5.970524e-02, 4.232570e-02, 9.456646e-01, 1.430172e-01, 4.230334e-01, 4.317746e-02, 4.435278e-01, 5.056013e-01, 3.953754e-01, 1.086205e+00, 4.623696e-02, 7.328897e-02, 1.492374e+00, 8.024948e-01, 1.64013…
0.000000e+00	9.871167e-02, 3.789699e-01, 2.637944e+00, 8.183718e-01, 1.087854e+00, 1.345470e+00, 6.917481e-01, 2.234959e+00, 6.856519e-01, 2.121661e+00, 2.503262e+00, 2.110447e+00, 1.979455e+00, 6.552025e-01, 2.556014e-01, 2.725527e+00, 2.329878e+00, 1.096110e+00, 1.110305e+00, 2.924423e+00, 1.246251e+00, 1.282794e+00, 1.231157e+00, 1.024927e+00, 8.272208e-01, 1.399227e+00, 2.049246e+00, 2.672682e-01, 1.26214…
2.000000e-01	1.150940e-01, 2.889356e-01, 2.268268e+00, 9.056674e-01, 8.661320e-01, 1.239528e+00, 6.285122e-01, 1.307104e+00, 7.660686e-01, 1.706357e+00, 1.548189e+00, 1.411676e+00, 1.646120e+00, 8.481993e-01, 4.499132e-01, 2.649974e+00, 1.568839e+00, 6.683595e-01, 9.143210e-01, 2.422817e+00, 8.598943e-01, 9.295193e-01, 8.793230e-01, 9.050873e-01, 4.563217e-01, 1.362589e+00, 1.282503e+00, 4.881812e-01, 1.18106…
4.000000e-01	1.973326e-01, 1.853299e-01, 1.653740e+00, 8.148241e-01, 7.826224e-01, 8.955777e-01, 4.821237e-01, 8.041776e-01, 9.210069e-01, 1.156145e+00, 1.538035e+00, 9.175344e-01, 1.149064e+00, 8.866627e-01, 4.855506e-01, 1.785034e+00, 1.499795e+00, 5.909440e-01, 1.125818e+00, 1.628591e+00, 6.378341e-01, 7.099229e-01, 2.999841e-01, 9.397910e-01, 3.835177e-01, 8.395801e-01, 1.209891e+00, 8.638342e-01, 8.73961…
6.000000e-01	3.484928e-01, 1.307460e-01, 1.353367e+00, 6.544188e-01, 6.088608e-01, 7.639454e-01, 6.411894e-01, 4.273561e-01, 1.361461e+00, 8.341988e-01, 1.053194e+00, 8.658968e-01, 1.239785e+00, 5.709776e-01, 5.284741e-01, 1.245599e+00, 1.205402e+00, 5.387431e-01, 9.707790e-01, 1.717519e+00, 4.864444e-01, 8.273920e-01, 2.082211e-01, 1.205115e+00, 2.821963e-01, 5.995908e-01, 8.572952e-01, 8.418662e-01, 5.72943…
8.000000e-01	4.281889e-01, 8.984200e-02, 1.135762e+00, 8.070746e-01, 5.201350e-01, 6.791321e-01, 5.486442e-01, 5.044641e-01, 1.229394e+00, 6.433306e-01, 1.183328e+00, 5.936152e-01, 9.222870e-01, 3.524749e-01, 5.195759e-01, 9.664521e-01, 1.262788e+00, 3.831733e-01, 7.397096e-01, 1.500107e+00, 4.687264e-01, 5.731518e-01, 1.497925e-01, 1.091326e+00, 1.931060e-01, 5.444677e-01, 1.315005e+00, 8.493857e-01, 3.83547…
1.000000e+00	5.737476e-01, 7.182743e-02, 1.010006e+00, 6.216249e-01, 6.007762e-01, 6.850269e-01, 6.023746e-01, 5.885422e-01, 1.229815e+00, 3.757302e-01, 8.259485e-01, 4.901483e-01, 9.875912e-01, 2.176327e-01, 6.801370e-01, 6.061468e-01, 1.244547e+00, 3.619544e-01, 7.691156e-01, 1.409265e+00, 4.234503e-01, 6.770049e-01, 1.519588e-01, 1.319405e+00, 9.910837e-02, 3.941750e-01, 1.388844e+00, 1.026288e+00, 2.57527…
1.200000e+00	7.300484e-01, 7.824802e-02, 9.605374e-01, 6.324146e-01, 5.440716e-01, 6.937037e-01, 9.348566e-01, 7.815694e-01, 1.278314e+00, 3.457184e-01, 6.180021e-01, 4.120177e-01, 9.478239e-01, 1.363657e-01, 4.044676e-01, 4.165072e-01, 9.027520e-01, 2.934238e-01, 7.635942e-01, 1.052268e+00, 4.520011e-01, 5.656221e-01, 1.596643e-01, 1.415842e+00, 9.604710e-02, 2.922812e-01, 1.066483e+00, 8.521828e-01, 1.81687…
1.400000e+00	7.064356e-01, 8.593202e-02, 7.678843e-01, 6.298531e-01, 5.075053e-01, 6.761694e-01, 6.811613e-01, 1.074481e+00, 1.469496e+00, 3.255951e-01, 4.723119e-01, 1.853582e-01, 8.419149e-01, 7.780019e-02, 4.154242e-01, 2.487961e-01, 9.361093e-01, 2.762616e-01, 6.292418e-01, 8.052253e-01, 5.268095e-01, 5.407790e-01, 1.943960e-01, 1.093438e+00, 5.722896e-02, 1.743639e-01, 1.190720e+00, 9.132608e-01, 1.24456…
1.600000e+00	7.266859e-01, 8.358363e-02, 5.604642e-01, 6.661620e-01, 4.753041e-01, 6.726568e-01, 9.486993e-01, 1.040211e+00, 1.420010e+00, 4.934761e-01, 3.450705e-01, 1.441278e-01, 6.294373e-01, 4.501251e-02, 2.607024e-01, 2.190127e-01, 1.082358e+00, 2.371395e-01, 6.259512e-01, 6.751205e-01, 5.246637e-01, 5.480168e-01, 3.172706e-01, 1.119736e+00, 3.008640e-02, 1.367253e-01, 1.069339e+00, 1.038467e+00, 7.43305…
1.800000e+00	6.546707e-01, 8.445302e-02, 3.558680e-01, 4.826514e-01, 5.736474e-01, 7.170691e-01, 7.588867e-01, 1.052428e+00, 1.447193e+00, 7.039537e-01, 2.078417e-01, 7.688126e-02, 5.397036e-01, 2.747885e-02, 1.785326e-01, 1.202789e-01, 9.482124e-01, 1.780117e-01, 4.499054e-01, 4.370249e-01, 5.671935e-01, 5.152760e-01, 2.669535e-01, 1.379536e+00, 2.298965e-02, 1.008156e-01, 1.068614e+00, 8.674435e-01, 5.12451…
2.000000e+00	6.671573e-01, 1.111158e-01, 2.286686e-01, 5.244128e-01, 5.025919e-01, 6.745158e-01, 6.807665e-01, 1.001921e+00, 1.467324e+00, 7.743664e-01, 1.337763e-01, 5.406707e-02, 5.225752e-01, 1.859661e-02, 1.187543e-01, 8.476116e-02, 1.054151e+00, 1.495961e-01, 4.963263e-01, 3.248382e-01, 4.176807e-01, 5.456766e-01, 3.917917e-01, 1.202576e+00, 1.635917e-02, 5.344544e-02, 1.253856e+00, 8.511364e-01, 4.96969…
0.000000e+00	1.093054e+00, 1.190492e+00, 2.809387e-01, 1.685964e+00, 1.953380e+00, 1.113942e+00, 1.777319e+00, 2.393427e+00, 1.017096e+00, 2.721715e+00, 1.958594e-01, 6.446939e-01, 2.060955e+00, 1.581355e+00, 1.757640e+00, 7.243457e-01, 1.288943e+00, 6.797761e-01, 8.987086e-02, 2.473402e+00, 4.857592e-02, 2.126605e+00, 2.341208e+00, 2.432454e+00, 1.330576e+00, 1.223477e+00, 2.713845e+00, 2.187352e+00, 7.20313…
2.000000e-01	8.785699e-01, 1.034644e+00, 3.866424e-01, 1.252647e+00, 1.477250e+00, 4.597694e-01, 1.526918e+00, 2.156416e+00, 9.093464e-01, 1.745888e+00, 1.185793e-01, 6.288034e-01, 1.183854e+00, 9.047571e-01, 1.548004e+00, 4.745823e-01, 8.615325e-01, 3.598214e-01, 7.492301e-02, 1.569949e+00, 1.761363e-01, 1.365044e+00, 1.390561e+00, 1.934688e+00, 9.106892e-01, 8.140891e-01, 2.058463e+00, 1.524289e+00, 6.29015…
4.000000e-01	9.150019e-01, 7.634621e-01, 5.811779e-01, 9.432728e-01, 1.135231e+00, 3.314538e-01, 1.181639e+00, 1.602778e+00, 5.226675e-01, 1.114730e+00, 1.034794e-01, 3.449778e-01, 6.514646e-01, 4.718871e-01, 8.304378e-01, 2.964800e-01, 7.339740e-01, 2.072733e-01, 5.923767e-02, 1.188268e+00, 3.328792e-01, 1.016135e+00, 1.234425e+00, 1.743911e+00, 6.230840e-01, 4.009783e-01, 1.628063e+00, 1.010026e+00, 7.43553…
6.000000e-01	8.168010e-01, 5.952232e-01, 3.912694e-01, 7.940774e-01, 1.000124e+00, 2.292546e-01, 1.142283e+00, 1.196772e+00, 3.825881e-01, 9.795503e-01, 7.043770e-02, 2.450527e-01, 4.719862e-01, 3.283757e-01, 5.382269e-01, 1.812973e-01, 7.883186e-01, 1.498427e-01, 4.402903e-02, 8.111200e-01, 4.819088e-01, 9.625792e-01, 7.296013e-01, 1.482141e+00, 4.062876e-01, 3.228219e-01, 1.622922e+00, 8.836627e-01, 9.30947…
8.000000e-01	9.276423e-01, 3.882242e-01, 3.317196e-01, 5.615976e-01, 7.190311e-01, 1.698335e-01, 9.403097e-01, 1.103994e+00, 4.371486e-01, 9.279743e-01, 5.994387e-02, 1.679370e-01, 2.658225e-01, 1.988879e-01, 4.268374e-01, 1.224668e-01, 8.060062e-01, 1.060093e-01, 3.446874e-02, 5.123069e-01, 4.654622e-01, 7.722326e-01, 6.006778e-01, 1.771766e+00, 2.786563e-01, 1.640586e-01, 1.442911e+00, 9.680215e-01, 1.02179…
1.000000e+00	7.403918e-01, 3.997412e-01, 1.930852e-01, 3.900623e-01, 8.083814e-01, 1.621622e-01, 1.208247e+00, 8.767719e-01, 4.280973e-01, 1.145065e+00, 3.789106e-02, 9.797852e-02, 1.942761e-01, 1.123933e-01, 2.639053e-01, 9.471472e-02, 1.019583e+00, 7.387802e-02, 3.209485e-02, 3.288554e-01, 5.030727e-01, 7.069471e-01, 4.169051e-01, 1.579606e+00, 1.568918e-01, 9.157081e-02, 1.538075e+00, 9.610752e-01, 1.07303…
1.200000e+00	9.178888e-01, 3.561239e-01, 1.481808e-01, 3.872259e-01, 5.060975e-01, 2.395662e-01, 9.493877e-01, 8.880294e-01, 4.435524e-01, 8.372893e-01, 2.860897e-02, 7.688262e-02, 1.664192e-01, 6.830716e-02, 1.586276e-01, 4.964683e-02, 1.095107e+00, 4.770466e-02, 3.196038e-02, 2.489538e-01, 5.915049e-01, 5.934289e-01, 4.456967e-01, 1.389202e+00, 7.591020e-02, 5.877219e-02, 1.317071e+00, 8.736350e-01, 8.87792…
1.400000e+00	9.570097e-01, 3.051829e-01, 8.506299e-02, 3.089056e-01, 5.495128e-01, 2.211805e-01, 1.134451e+00, 8.965438e-01, 4.604915e-01, 1.012065e+00, 1.946740e-02, 3.871428e-02, 1.562756e-01, 4.780115e-02, 1.283356e-01, 3.943317e-02, 1.071974e+00, 4.400809e-02, 3.296809e-02, 1.830019e-01, 6.878853e-01, 6.562961e-01, 4.153961e-01, 1.579558e+00, 7.180876e-02, 3.050036e-02, 1.516731e+00, 9.274976e-01, 1.16708…
1.600000e+00	6.778466e-01, 2.369292e-01, 6.694383e-02, 2.324203e-01, 4.184601e-01, 3.273933e-01, 1.098662e+00, 9.372436e-01, 5.452014e-01, 8.936522e-01, 1.470555e-02, 2.612041e-02, 1.367972e-01, 2.736314e-02, 9.671513e-02, 2.625557e-02, 1.095063e+00, 5.175081e-02, 3.283996e-02, 1.137537e-01, 5.358980e-01, 6.727653e-01, 3.185684e-01, 1.362324e+00, 4.406504e-02, 1.976851e-02, 1.355581e+00, 8.808603e-01, 1.03360…
1.800000e+00	7.230145e-01, 2.506477e-01, 3.969368e-02, 2.160367e-01, 5.476734e-01, 3.747239e-01, 8.884072e-01, 1.138126e+00, 6.539816e-01, 1.045568e+00, 1.174999e-02, 1.591445e-02, 9.604998e-02, 1.569294e-02, 6.501421e-02, 1.852747e-02, 1.068046e+00, 5.543978e-02, 4.202502e-02, 7.354193e-02, 7.204796e-01, 5.580823e-01, 3.819369e-01, 1.328314e+00, 2.928361e-02, 1.615488e-02, 1.108684e+00, 9.637019e-01, 1.09131…
2.000000e+00	6.919027e-01, 1.890252e-01, 3.012663e-02, 2.207610e-01, 4.768532e-01, 4.165232e-01, 7.773474e-01, 8.927573e-01, 7.304303e-01, 1.091652e+00, 7.901917e-03, 1.027754e-02, 1.005743e-01, 1.103749e-02, 4.623204e-02, 1.201365e-02, 1.147681e+00, 4.878281e-02, 5.866707e-02, 5.251886e-02, 5.188158e-01, 5.242118e-01, 3.665499e-01, 1.353636e+00, 2.043031e-02, 7.556163e-03, 9.202479e-01, 9.824061e-01, 1.14145…
0.000000e+00	3.056347e+00, 1.356298e+00, 1.031159e+00, 1.753158e+00, 3.458896e-01, 7.296659e-01, 7.988213e-01, 1.735632e+00, 1.449052e+00, 1.364941e+00, 9.744426e-01, 1.276790e+00, 2.367843e+00, 9.961580e-01, 1.477989e+00, 1.314994e-01, 3.290379e+00, 1.998595e-01, 1.306108e+00, 1.659850e+00, 2.074116e+00, 2.076084e+00, 2.360612e-01, 3.602319e-01, 8.824789e-01, 1.520213e+00, 2.334334e-01, 1.497572e+00, 2.51869…
2.000000e-01	1.922604e+00, 1.316199e+00, 9.580970e-01, 1.978250e+00, 2.153913e-01, 8.208650e-01, 6.006539e-01, 1.231972e+00, 1.611163e+00, 7.211104e-01, 7.404553e-01, 8.841960e-01, 1.156216e+00, 9.707840e-01, 1.817894e+00, 4.235451e-01, 1.246453e+00, 4.262099e-01, 1.536001e+00, 1.171694e+00, 1.560143e+00, 1.434194e+00, 2.255917e-01, 2.578340e-01, 6.258013e-01, 1.392056e+00, 1.831053e-01, 9.489311e-01, 1.61931…
4.000000e-01	1.675827e+00, 1.105153e+00, 9.333807e-01, 1.620201e+00, 1.307097e-01, 7.542762e-01, 5.713706e-01, 1.422561e+00, 1.648717e+00, 6.514787e-01, 6.420789e-01, 5.900890e-01, 9.102586e-01, 7.682450e-01, 1.571996e+00, 5.665520e-01, 1.130124e+00, 4.742683e-01, 1.602599e+00, 1.215427e+00, 1.124724e+00, 9.362257e-01, 2.344898e-01, 2.650621e-01, 5.302593e-01, 1.134388e+00, 3.875451e-01, 1.085508e+00, 7.79002…
6.000000e-01	9.990115e-01, 9.969171e-01, 7.290272e-01, 1.935712e+00, 2.049854e-01, 7.917565e-01, 3.654768e-01, 1.089343e+00, 1.624002e+00, 6.762894e-01, 4.244704e-01, 4.526760e-01, 5.544081e-01, 4.156154e-01, 1.241182e+00, 4.392921e-01, 7.476027e-01, 6.896456e-01, 1.748948e+00, 8.586823e-01, 8.065523e-01, 6.181214e-01, 2.748081e-01, 2.017538e-01, 3.455628e-01, 9.526899e-01, 6.114870e-01, 9.122374e-01, 5.63430…
8.000000e-01	1.012743e+00, 9.532573e-01, 5.353890e-01, 1.929673e+00, 3.057626e-01, 6.001546e-01, 2.951806e-01, 1.191107e+00, 1.568693e+00, 5.907407e-01, 3.091804e-01, 2.191648e-01, 2.802531e-01, 2.793436e-01, 1.590750e+00, 3.377726e-01, 3.616569e-01, 6.755819e-01, 1.494171e+00, 5.594851e-01, 8.463306e-01, 5.878464e-01, 3.115754e-01, 1.467772e-01, 2.666982e-01, 9.136157e-01, 7.897784e-01, 1.002675e+00, 3.58682…
1.000000e+00	9.977256e-01, 8.752092e-01, 2.909287e-01, 1.680592e+00, 4.047391e-01, 6.610198e-01, 2.020702e-01, 1.318743e+00, 1.455463e+00, 9.616576e-01, 2.126859e-01, 1.677448e-01, 1.545515e-01, 1.617274e-01, 1.445386e+00, 2.726096e-01, 2.788469e-01, 7.749908e-01, 1.928186e+00, 3.549505e-01, 6.911451e-01, 4.278854e-01, 3.190698e-01, 1.245777e-01, 1.392315e-01, 9.663698e-01, 7.771393e-01, 8.359377e-01, 2.29896…
1.200000e+00	1.032784e+00, 6.936057e-01, 2.336174e-01, 1.866589e+00, 3.729188e-01, 6.902192e-01, 1.864007e-01, 1.160387e+00, 1.741053e+00, 8.812040e-01, 1.540781e-01, 8.182411e-02, 1.272265e-01, 1.196647e-01, 1.377377e+00, 1.568937e-01, 1.576398e-01, 7.278040e-01, 1.978682e+00, 2.574584e-01, 5.064592e-01, 4.953833e-01, 2.804667e-01, 1.204300e-01, 1.130947e-01, 8.469178e-01, 1.027601e+00, 9.145962e-01, 1.39239…
1.400000e+00	7.951088e-01, 5.576337e-01, 1.563526e-01, 1.785657e+00, 4.813610e-01, 5.846977e-01, 1.498848e-01, 1.135945e+00, 1.399644e+00, 8.697446e-01, 8.848651e-02, 6.686663e-02, 7.231028e-02, 6.525103e-02, 1.116555e+00, 1.048864e-01, 9.637945e-02, 7.167359e-01, 1.772678e+00, 2.039391e-01, 5.794982e-01, 5.192043e-01, 4.094364e-01, 1.044061e-01, 6.603973e-02, 5.565025e-01, 1.103188e+00, 8.464571e-01, 7.41029…
1.600000e+00	8.063322e-01, 3.797594e-01, 1.147855e-01, 1.950220e+00, 4.838932e-01, 7.894010e-01, 1.090797e-01, 1.069013e+00, 1.933400e+00, 7.890364e-01, 7.034980e-02, 5.191798e-02, 4.213867e-02, 3.741977e-02, 1.065621e+00, 6.525452e-02, 5.044062e-02, 8.519089e-01, 2.317514e+00, 1.205885e-01, 5.563573e-01, 4.544198e-01, 4.170710e-01, 1.005300e-01, 4.044406e-02, 8.501695e-01, 1.246825e+00, 9.524379e-01, 4.65105…
1.800000e+00	7.328958e-01, 3.296883e-01, 7.333519e-02, 1.456016e+00, 4.448657e-01, 7.577460e-01, 9.559405e-02, 1.125389e+00, 2.070522e+00, 8.951259e-01, 4.327570e-02, 2.666037e-02, 2.441432e-02, 2.610344e-02, 1.025767e+00, 4.617280e-02, 3.107403e-02, 8.518069e-01, 2.165756e+00, 1.080545e-01, 5.975552e-01, 6.059926e-01, 3.683193e-01, 1.322738e-01, 3.232450e-02, 6.916922e-01, 1.064121e+00, 8.078131e-01, 3.47435…
2.000000e+00	8.496724e-01, 2.100765e-01, 5.498736e-02, 1.982070e+00, 4.764924e-01, 6.052595e-01, 7.937543e-02, 8.822786e-01, 1.942335e+00, 1.101844e+00, 3.160204e-02, 1.847089e-02, 1.357488e-02, 1.372416e-02, 1.066775e+00, 3.186278e-02, 1.547904e-02, 7.045807e-01, 1.930940e+00, 7.032083e-02, 5.686176e-01, 5.941743e-01, 4.067762e-01, 1.633889e-01, 1.663506e-02, 7.436249e-01, 9.641543e-01, 8.668995e-01, 2.15347…
0.000000e+00	2.167190e+00, 1.971753e+00, 2.100309e+00, 1.604833e+00, 1.970688e+00, 8.264183e-01, 2.022182e+00, 1.840862e+00, 3.826714e-01, 2.722697e+00, 2.244985e-01, 6.484442e-01, 3.011419e-01, 4.635774e-01, 2.281344e+00, 1.440245e+00, 2.378384e+00, 9.843296e-01, 5.649622e-01, 1.196454e+00, 4.817385e-01, 2.513394e+00, 1.110903e+00, 6.687522e-01, 2.357035e+00, 2.514804e+00, 1.387864e-02, 7.369737e-01, 1.49534…
2.000000e-01	1.579415e+00, 1.321267e+00, 1.773586e+00, 1.413671e+00, 1.367481e+00, 4.059792e-01, 1.566508e+00, 1.129019e+00, 3.116075e-01, 2.143912e+00, 4.609129e-01, 6.002929e-01, 5.470698e-01, 5.205669e-01, 1.351070e+00, 1.223358e+00, 1.578494e+00, 9.168257e-01, 8.344911e-01, 1.348680e+00, 4.937839e-01, 1.518227e+00, 4.681165e-01, 5.354676e-01, 1.433422e+00, 1.457607e+00, 1.131695e-02, 7.817399e-01, 1.38656…
4.000000e-01	1.534984e+00, 1.239774e+00, 1.346643e+00, 1.448946e+00, 8.338054e-01, 2.633561e-01, 1.268642e+00, 7.940754e-01, 2.164846e-01, 1.258122e+00, 5.924263e-01, 6.654881e-01, 6.721242e-01, 4.814764e-01, 9.641200e-01, 1.403631e+00, 8.552435e-01, 1.009043e+00, 1.249029e+00, 1.145758e+00, 4.275808e-01, 9.461723e-01, 2.859824e-01, 4.502299e-01, 1.004333e+00, 1.055609e+00, 1.815034e-01, 7.501210e-01, 1.34250…
6.000000e-01	9.702497e-01, 1.100134e+00, 1.015739e+00, 1.507575e+00, 7.861504e-01, 2.005689e-01, 1.049876e+00, 4.934362e-01, 2.918008e-01, 1.359771e+00, 5.793146e-01, 5.283782e-01, 6.035393e-01, 3.461116e-01, 9.160576e-01, 1.230998e+00, 5.711082e-01, 7.091465e-01, 1.924196e+00, 1.210703e+00, 5.340391e-01, 7.588264e-01, 2.095408e-01, 4.477851e-01, 5.635407e-01, 1.033927e+00, 4.514048e-01, 9.059044e-01, 1.40762…
8.000000e-01	1.180163e+00, 6.665240e-01, 9.138760e-01, 1.472487e+00, 6.429485e-01, 3.900459e-01, 8.495994e-01, 2.533341e-01, 5.058710e-01, 8.153008e-01, 5.268494e-01, 5.275850e-01, 6.000881e-01, 2.779891e-01, 1.057115e+00, 1.117772e+00, 3.677764e-01, 9.068044e-01, 1.302635e+00, 1.053385e+00, 4.899960e-01, 6.272207e-01, 1.780785e-01, 4.983789e-01, 2.632744e-01, 7.339587e-01, 7.255602e-01, 8.852781e-01, 1.33276…
1.000000e+00	6.760610e-01, 6.603871e-01, 8.912000e-01, 1.620243e+00, 6.350765e-01, 4.923530e-01, 5.931320e-01, 3.152486e-01, 8.702875e-01, 6.495905e-01, 3.933333e-01, 3.416185e-01, 3.685274e-01, 2.103556e-01, 1.152382e+00, 5.388825e-01, 1.975895e-01, 8.023320e-01, 1.944075e+00, 7.613895e-01, 6.361820e-01, 5.435515e-01, 2.575744e-01, 4.306821e-01, 2.014832e-01, 8.373519e-01, 8.228021e-01, 9.079906e-01, 1.26888…
1.200000e+00	8.835074e-01, 5.949973e-01, 5.054796e-01, 1.520345e+00, 4.641436e-01, 5.051965e-01, 5.125298e-01, 6.803811e-01, 1.003900e+00, 7.763205e-01, 2.745625e-01, 2.086405e-01, 2.801903e-01, 1.176496e-01, 1.037799e+00, 4.638243e-01, 1.342100e-01, 7.861755e-01, 1.805489e+00, 5.744669e-01, 5.439443e-01, 7.097163e-01, 2.353505e-01, 4.104817e-01, 1.765735e-01, 8.217799e-01, 8.761870e-01, 9.630242e-01, 8.65146…
1.400000e+00	8.429319e-01, 3.677096e-01, 3.510858e-01, 1.765164e+00, 5.610068e-01, 5.014027e-01, 4.458730e-01, 7.266783e-01, 1.245701e+00, 9.315844e-01, 2.145940e-01, 1.633128e-01, 1.518296e-01, 8.570098e-02, 1.170298e+00, 3.804900e-01, 7.365214e-02, 7.854199e-01, 1.699113e+00, 4.695508e-01, 5.535845e-01, 4.493552e-01, 3.040520e-01, 3.209872e-01, 8.853986e-02, 6.492004e-01, 9.537858e-01, 8.301777e-01, 8.36377…
1.600000e+00	7.018892e-01, 3.985763e-01, 2.934633e-01, 1.650700e+00, 5.728658e-01, 6.873025e-01, 3.466802e-01, 8.809162e-01, 1.428590e+00, 9.348351e-01, 1.532711e-01, 1.088198e-01, 1.049265e-01, 4.893996e-02, 1.246696e+00, 1.872577e-01, 4.600897e-02, 7.259585e-01, 2.075354e+00, 2.838437e-01, 4.817156e-01, 5.107346e-01, 4.020277e-01, 3.448270e-01, 6.364168e-02, 6.845291e-01, 1.216998e+00, 6.300984e-01, 4.09599…
1.800000e+00	9.027684e-01, 2.808432e-01, 1.649901e-01, 1.809416e+00, 4.740071e-01, 6.553488e-01, 2.960679e-01, 9.619275e-01, 1.658240e+00, 8.836586e-01, 9.129024e-02, 6.806945e-02, 6.435052e-02, 2.892236e-02, 1.277871e+00, 1.424147e-01, 3.182685e-02, 7.584389e-01, 2.242055e+00, 2.068480e-01, 4.394910e-01, 5.685427e-01, 3.475779e-01, 3.741442e-01, 3.952327e-02, 7.980399e-01, 1.202552e+00, 6.302759e-01, 3.36207…
2.000000e+00	6.815254e-01, 2.774438e-01, 1.298058e-01, 1.531864e+00, 4.648023e-01, 5.810046e-01, 2.080542e-01, 8.474881e-01, 1.419722e+00, 1.041107e+00, 5.793981e-02, 4.452669e-02, 2.872384e-02, 1.821423e-02, 9.409025e-01, 9.944077e-02, 1.696547e-02, 6.559233e-01, 1.844088e+00, 1.166880e-01, 6.018079e-01, 4.978820e-01, 3.841422e-01, 3.281991e-01, 2.720098e-02, 7.862784e-01, 9.455896e-01, 8.105030e-01, 2.27929…
0.000000e+00	2.924074e+00, 2.968971e-01, 3.982156e-01, 6.867050e-02, 1.346259e+00, 9.339058e-01, 6.818371e-01, 1.598359e+00, 3.441327e-01, 1.505742e+00, 1.602866e+00, 6.095090e-01, 2.045456e+00, 3.331873e+00, 8.557221e-01, 1.157720e+00, 1.855100e+00, 5.582763e-01, 7.603064e-01, 1.159632e-01, 7.479561e-01, 9.667687e-01, 2.234635e+00, 2.936108e+00, 1.687938e-01, 2.262028e+00, 1.709103e+00, 1.161522e+00, 5.89527…
2.000000e-01	2.179596e+00, 5.076272e-01, 1.779537e-01, 6.437387e-02, 1.014845e+00, 8.017153e-01, 7.781791e-01, 1.367294e+00, 7.565260e-01, 9.699119e-01, 1.133382e+00, 5.243362e-01, 1.339764e+00, 1.661684e+00, 9.564796e-01, 8.836023e-01, 1.368822e+00, 3.547072e-01, 5.159306e-01, 7.123450e-02, 6.251040e-01, 8.352271e-01, 1.179503e+00, 2.449267e+00, 2.762524e-01, 1.519860e+00, 1.555383e+00, 8.663267e-01, 8.44390…
4.000000e-01	1.727721e+00, 5.223619e-01, 1.532176e-01, 4.805327e-02, 8.820935e-01, 6.109379e-01, 7.081970e-01, 1.261179e+00, 5.872209e-01, 9.929065e-01, 8.395440e-01, 3.841952e-01, 7.054972e-01, 1.012173e+00, 6.249888e-01, 4.382134e-01, 1.204939e+00, 2.144196e-01, 3.462913e-01, 5.642322e-02, 6.656282e-01, 6.155123e-01, 1.002857e+00, 2.130268e+00, 3.287036e-01, 1.042673e+00, 1.492754e+00, 9.450180e-01, 8.12249…
6.000000e-01	1.235839e+00, 6.467775e-01, 1.181110e-01, 3.863615e-02, 6.392977e-01, 6.354997e-01, 9.323685e-01, 1.279790e+00, 1.079164e+00, 1.005209e+00, 5.752315e-01, 2.081945e-01, 4.200732e-01, 6.536598e-01, 4.172035e-01, 3.953372e-01, 1.201796e+00, 1.523570e-01, 2.921261e-01, 3.744816e-02, 4.707167e-01, 5.710088e-01, 7.462585e-01, 1.901795e+00, 2.886025e-01, 5.680041e-01, 1.431560e+00, 8.853558e-01, 6.94821…
8.000000e-01	1.171168e+00, 6.102283e-01, 7.143515e-02, 2.945674e-02, 6.682785e-01, 6.514113e-01, 8.867392e-01, 1.364687e+00, 1.292523e+00, 1.051459e+00, 3.508413e-01, 1.610948e-01, 2.398386e-01, 3.663325e-01, 3.388475e-01, 2.381271e-01, 1.081437e+00, 9.393510e-02, 2.116455e-01, 2.635766e-02, 5.685259e-01, 4.987405e-01, 5.800107e-01, 1.607778e+00, 1.356842e-01, 3.074873e-01, 1.298408e+00, 9.176651e-01, 5.10659…
1.000000e+00	9.612728e-01, 5.607623e-01, 6.271149e-02, 2.885170e-02, 6.188595e-01, 5.894491e-01, 9.126201e-01, 1.219648e+00, 1.347718e+00, 1.005498e+00, 2.400128e-01, 1.142099e-01, 1.608704e-01, 2.675191e-01, 2.025870e-01, 1.734247e-01, 1.173908e+00, 6.214234e-02, 1.786926e-01, 1.891283e-02, 5.990195e-01, 4.950439e-01, 4.485981e-01, 1.715668e+00, 1.080768e-01, 2.082722e-01, 1.348908e+00, 7.184370e-01, 3.73489…
1.200000e+00	9.070225e-01, 4.735832e-01, 4.436616e-02, 2.695782e-02, 4.245821e-01, 5.802008e-01, 7.904018e-01, 1.166327e+00, 1.337516e+00, 1.050733e+00, 1.192105e-01, 5.756012e-02, 1.066581e-01, 1.355280e-01, 1.468494e-01, 1.235582e-01, 1.200777e+00, 4.351195e-02, 1.601939e-01, 1.496903e-02, 5.336227e-01, 5.637430e-01, 3.556390e-01, 1.560516e+00, 8.074017e-02, 1.278419e-01, 1.380301e+00, 9.120700e-01, 3.25276…
1.400000e+00	9.486571e-01, 4.322667e-01, 2.729285e-02, 3.210859e-02, 5.204207e-01, 6.052787e-01, 7.604131e-01, 1.076298e+00, 1.018749e+00, 1.052237e+00, 8.011083e-02, 4.118323e-02, 9.042431e-02, 9.016983e-02, 1.113963e-01, 6.361169e-02, 1.252506e+00, 3.617721e-02, 1.227639e-01, 6.992174e-03, 6.297200e-01, 5.023966e-01, 4.035357e-01, 1.813724e+00, 5.023845e-02, 5.649184e-02, 1.402707e+00, 9.543446e-01, 2.52384…
1.600000e+00	8.872890e-01, 4.062880e-01, 1.817716e-02, 3.586640e-02, 5.677653e-01, 6.284080e-01, 9.531947e-01, 1.231479e+00, 1.250860e+00, 1.006446e+00, 6.638084e-02, 2.298229e-02, 9.691932e-02, 5.587820e-02, 7.375778e-02, 5.104448e-02, 9.507238e-01, 2.550973e-02, 8.278399e-02, 5.811796e-03, 5.781813e-01, 4.685993e-01, 3.641974e-01, 1.440803e+00, 2.801521e-02, 4.438217e-02, 1.053871e+00, 8.322080e-01, 2.10835…
1.800000e+00	6.944591e-01, 3.318044e-01, 1.408822e-02, 5.513660e-02, 4.903393e-01, 7.274704e-01, 9.036776e-01, 1.033179e+00, 1.385553e+00, 1.077758e+00, 3.761369e-02, 1.690331e-02, 7.092324e-02, 3.558195e-02, 4.360197e-02, 2.869493e-02, 1.138454e+00, 2.559158e-02, 7.612266e-02, 3.986857e-03, 5.478306e-01, 5.381074e-01, 3.863813e-01, 1.193677e+00, 2.196907e-02, 2.695602e-02, 1.207322e+00, 8.216788e-01, 1.48760…
2.000000e+00	8.225013e-01, 2.563593e-01, 8.204983e-03, 6.707162e-02, 5.234021e-01, 4.769061e-01, 7.910713e-01, 1.384716e+00, 1.156600e+00, 1.191226e+00, 2.520059e-02, 1.217453e-02, 8.545348e-02, 2.084304e-02, 3.377733e-02, 2.090792e-02, 1.007406e+00, 3.254674e-02, 5.913857e-02, 3.110047e-03, 5.253995e-01, 5.441994e-01, 3.812167e-01, 1.646020e+00, 1.354151e-02, 1.580527e-02, 1.260438e+00, 9.424838e-01, 1.40085…
0.000000e+00	5.835862e-01, 1.849739e+00, 7.180160e-01, 2.514786e+00, 2.106470e+00, 2.113429e+00, 4.205085e-02, 4.460818e-01, 1.921086e-01, 1.384271e-01, 8.316846e-01, 8.981487e-01, 3.533510e-01, 2.319144e+00, 1.015645e+00, 2.562019e+00, 1.242557e+00, 2.319081e+00, 1.242202e+00, 1.272820e-01, 2.048165e+00, 1.206360e+00, 2.752518e+00, 1.230347e+00, 1.425191e-01, 6.699375e-01, 1.944473e+00, 4.724320e-01, 2.94193…
2.000000e-01	4.297711e-01, 1.498315e+00, 5.067368e-01, 1.811371e+00, 1.229655e+00, 1.334607e+00, 2.082305e-01, 3.247453e-01, 5.887173e-01, 4.657397e-01, 7.516810e-01, 8.745967e-01, 2.377294e-01, 1.411734e+00, 1.142487e+00, 1.855123e+00, 8.872126e-01, 1.709711e+00, 1.143752e+00, 9.706064e-02, 1.191920e+00, 7.119769e-01, 1.544039e+00, 1.110510e+00, 3.078356e-01, 6.950953e-01, 1.294108e+00, 6.562476e-01, 3.88066…
4.000000e-01	3.208880e-01, 1.013771e+00, 3.154144e-01, 1.375095e+00, 7.062005e-01, 1.073709e+00, 3.938637e-01, 4.937899e-01, 8.667482e-01, 6.021397e-01, 4.191126e-01, 7.503600e-01, 1.324168e-01, 1.109198e+00, 1.315692e+00, 1.344209e+00, 4.345395e-01, 1.260590e+00, 1.184900e+00, 7.650462e-02, 7.938694e-01, 5.862339e-01, 1.346331e+00, 8.026279e-01, 3.352238e-01, 5.526171e-01, 1.372588e+00, 8.276273e-01, 5.62732…
6.000000e-01	3.571552e-01, 6.017725e-01, 2.087553e-01, 1.315303e+00, 6.448756e-01, 8.533126e-01, 5.177216e-01, 5.943730e-01, 1.168596e+00, 8.593391e-01, 2.291453e-01, 4.237444e-01, 1.020103e-01, 6.592984e-01, 9.559003e-01, 6.779284e-01, 2.810090e-01, 9.292797e-01, 1.256016e+00, 4.223627e-02, 4.690886e-01, 5.364541e-01, 8.481384e-01, 9.652718e-01, 2.432882e-01, 5.197526e-01, 1.467754e+00, 7.213615e-01, 6.40151…
8.000000e-01	4.362523e-01, 4.118514e-01, 1.854811e-01, 1.764701e+00, 6.567893e-01, 8.970389e-01, 4.821010e-01, 8.348619e-01, 1.234308e+00, 8.017018e-01, 1.491683e-01, 3.973900e-01, 5.432859e-02, 3.377142e-01, 8.418830e-01, 5.693759e-01, 2.116534e-01, 7.462325e-01, 1.261793e+00, 3.821945e-02, 4.351349e-01, 5.078942e-01, 6.469099e-01, 8.222015e-01, 1.566850e-01, 5.582088e-01, 1.231823e+00, 9.428940e-01, 4.35306…
1.000000e+00	5.006446e-01, 2.998830e-01, 1.075850e-01, 1.395665e+00, 5.628277e-01, 7.368009e-01, 5.065770e-01, 1.025269e+00, 1.349154e+00, 9.067690e-01, 1.087494e-01, 1.940397e-01, 3.685856e-02, 1.894661e-01, 8.093868e-01, 3.852540e-01, 1.345500e-01, 7.669541e-01, 1.337458e+00, 2.226106e-02, 4.823104e-01, 5.579620e-01, 5.409492e-01, 8.481602e-01, 9.621896e-02, 6.198533e-01, 1.325993e+00, 8.620878e-01, 3.72905…
1.200000e+00	5.685579e-01, 2.153010e-01, 6.665300e-02, 1.465748e+00, 5.205088e-01, 6.357351e-01, 6.213764e-01, 8.300434e-01, 1.409310e+00, 1.094795e+00, 6.993511e-02, 1.394775e-01, 1.911592e-02, 1.350437e-01, 7.920039e-01, 2.338220e-01, 1.005840e-01, 6.116165e-01, 1.236620e+00, 1.366716e-02, 5.194396e-01, 4.734385e-01, 4.354449e-01, 1.030577e+00, 6.292216e-02, 6.346940e-01, 1.352557e+00, 8.542986e-01, 2.25265…
1.400000e+00	6.470799e-01, 1.729219e-01, 5.325892e-02, 1.397641e+00, 5.453515e-01, 6.470705e-01, 6.582427e-01, 9.939517e-01, 1.295743e+00, 9.510346e-01, 5.014474e-02, 7.481211e-02, 1.562229e-02, 6.768596e-02, 8.309078e-01, 1.678219e-01, 8.905592e-02, 5.837515e-01, 1.606758e+00, 8.625532e-03, 4.497790e-01, 4.797097e-01, 4.263076e-01, 1.036673e+00, 3.833085e-02, 6.742629e-01, 1.348008e+00, 9.191733e-01, 1.53967…
1.600000e+00	6.762339e-01, 1.456554e-01, 2.905929e-02, 1.337778e+00, 5.285930e-01, 5.804583e-01, 5.929370e-01, 1.139355e+00, 1.462365e+00, 1.105196e+00, 3.478252e-02, 6.809808e-02, 9.509192e-03, 5.100676e-02, 7.113362e-01, 1.250813e-01, 9.433822e-02, 4.625425e-01, 1.508186e+00, 7.843943e-03, 5.670848e-01, 5.365520e-01, 3.878464e-01, 9.145965e-01, 3.087516e-02, 6.087077e-01, 1.318588e+00, 7.772113e-01, 1.09993…
1.800000e+00	6.699287e-01, 1.249309e-01, 2.538092e-02, 1.171495e+00, 5.243741e-01, 7.707755e-01, 5.616719e-01, 1.248581e+00, 1.675228e+00, 1.077374e+00, 1.474941e-02, 4.125937e-02, 6.718741e-03, 3.162652e-02, 7.382600e-01, 7.984686e-02, 1.295967e-01, 4.935354e-01, 1.330102e+00, 4.594044e-03, 5.325558e-01, 5.001045e-01, 4.013478e-01, 1.110726e+00, 1.733560e-02, 6.850527e-01, 1.285863e+00, 8.955309e-01, 6.69038…
2.000000e+00	6.048196e-01, 1.055683e-01, 1.959761e-02, 8.265938e-01, 4.890186e-01, 6.460863e-01, 8.037887e-01, 1.103872e+00, 1.639312e+00, 1.044812e+00, 1.448535e-02, 2.733514e-02, 5.397208e-03, 2.211114e-02, 6.754507e-01, 5.291024e-02, 1.977260e-01, 3.501440e-01, 1.289645e+00, 3.232005e-03, 5.472643e-01, 4.151330e-01, 4.015107e-01, 1.015419e+00, 1.267243e-02, 6.783874e-01, 1.385233e+00, 6.512995e-01, 5.09277…
0.000000e+00	1.273076e+00, 7.080177e-01, 2.251031e-01, 2.808115e+00, 1.080023e+00, 5.013109e-01, 1.034785e+00, 1.309873e+00, 7.419231e-01, 1.548171e+00, 2.442266e+00, 2.114242e-02, 1.783594e+00, 1.458762e+00, 1.014476e+00, 1.134259e+00, 3.562191e-01, 3.324585e-01, 2.993255e+00, 1.706744e+00, 1.621002e-02, 1.157928e+00, 1.387132e+00, 1.581989e+00, 2.523861e+00, 2.122107e-01, 1.140787e+00, 7.703572e-01, 1.19510…
2.000000e-01	1.035718e+00, 6.899295e-01, 3.881493e-01, 1.795058e+00, 8.617524e-01, 4.938485e-01, 1.071689e+00, 7.775958e-01, 7.991444e-01, 1.296854e+00, 2.088816e+00, 7.550457e-02, 1.171954e+00, 6.784465e-01, 7.075590e-01, 6.754439e-01, 2.272576e-01, 1.838345e-01, 2.437301e+00, 1.247462e+00, 2.463373e-01, 9.469312e-01, 1.087741e+00, 1.484517e+00, 1.638685e+00, 3.846027e-01, 1.192049e+00, 7.906522e-01, 1.06808…
4.000000e-01	7.882287e-01, 5.962087e-01, 3.667738e-01, 1.648518e+00, 6.499526e-01, 4.342440e-01, 8.817367e-01, 6.086795e-01, 8.260361e-01, 1.134926e+00, 1.094161e+00, 5.024602e-02, 8.300029e-01, 3.971544e-01, 7.779445e-01, 4.795152e-01, 1.182819e-01, 1.678216e-01, 1.833482e+00, 7.596873e-01, 3.806178e-01, 7.563357e-01, 7.794161e-01, 1.096480e+00, 1.144495e+00, 5.491812e-01, 1.210268e+00, 8.417193e-01, 9.36896…
6.000000e-01	6.897430e-01, 5.346717e-01, 3.008030e-01, 1.303358e+00, 6.199047e-01, 3.576029e-01, 7.288189e-01, 3.699909e-01, 9.219970e-01, 1.025953e+00, 8.055372e-01, 3.604152e-02, 3.598966e-01, 2.969828e-01, 6.475772e-01, 3.824270e-01, 1.022782e-01, 1.122092e-01, 1.250907e+00, 5.323546e-01, 4.811081e-01, 6.472037e-01, 6.456269e-01, 1.277508e+00, 7.333671e-01, 5.740554e-01, 1.426336e+00, 8.375430e-01, 8.16186…
8.000000e-01	8.357885e-01, 3.912410e-01, 1.688127e-01, 9.067150e-01, 4.998793e-01, 4.197294e-01, 9.547511e-01, 3.964635e-01, 9.533316e-01, 9.402950e-01, 4.585073e-01, 2.207499e-02, 2.748237e-01, 1.792256e-01, 5.362430e-01, 1.825965e-01, 2.296579e-01, 9.684029e-02, 9.730465e-01, 4.343282e-01, 5.079872e-01, 5.425824e-01, 5.119924e-01, 1.487824e+00, 4.986788e-01, 4.479412e-01, 1.190182e+00, 1.062140e+00, 6.67935…
1.000000e+00	9.152174e-01, 3.901690e-01, 1.228887e-01, 8.015208e-01, 5.010256e-01, 4.781295e-01, 9.593523e-01, 6.718188e-01, 1.063101e+00, 9.837587e-01, 2.866936e-01, 1.600110e-02, 1.489080e-01, 1.018961e-01, 3.620918e-01, 1.389624e-01, 3.547226e-01, 8.568619e-02, 7.405564e-01, 2.772200e-01, 6.295080e-01, 6.778824e-01, 4.171592e-01, 1.417847e+00, 3.455282e-01, 3.981190e-01, 1.087639e+00, 8.277508e-01, 5.40654…
1.200000e+00	7.765189e-01, 2.818133e-01, 1.009101e-01, 7.798633e-01, 5.357937e-01, 4.719713e-01, 7.172480e-01, 7.752140e-01, 1.226690e+00, 1.178602e+00, 2.125455e-01, 9.496233e-03, 9.199019e-02, 5.748134e-02, 3.209453e-01, 1.034289e-01, 7.329368e-01, 8.247963e-02, 6.050613e-01, 1.721356e-01, 6.093978e-01, 6.473250e-01, 4.276242e-01, 1.216293e+00, 2.357536e-01, 2.267034e-01, 1.054469e+00, 1.050971e+00, 3.73000…
1.400000e+00	8.206830e-01, 2.702999e-01, 7.442052e-02, 5.352562e-01, 5.188502e-01, 5.085385e-01, 8.383798e-01, 9.614027e-01, 1.222638e+00, 1.035365e+00, 1.077160e-01, 6.459266e-03, 6.684277e-02, 4.393571e-02, 1.877249e-01, 5.138827e-02, 7.611112e-01, 8.371566e-02, 5.238496e-01, 1.555186e-01, 4.778456e-01, 4.841316e-01, 3.588985e-01, 1.393019e+00, 1.409802e-01, 1.691742e-01, 1.228927e+00, 8.024269e-01, 3.90489…
1.600000e+00	7.831666e-01, 2.266180e-01, 3.603500e-02, 4.304239e-01, 4.377871e-01, 4.988832e-01, 8.027874e-01, 9.815143e-01, 1.321459e+00, 9.573403e-01, 9.305682e-02, 4.336917e-03, 6.564691e-02, 2.534802e-02, 1.351091e-01, 3.923783e-02, 8.221182e-01, 9.280212e-02, 4.623385e-01, 8.743407e-02, 5.820532e-01, 5.045357e-01, 3.886568e-01, 1.508301e+00, 8.744988e-02, 1.173701e-01, 1.409900e+00, 8.489562e-01, 2.46370…
1.800000e+00	7.849001e-01, 2.210145e-01, 3.047397e-02, 4.032580e-01, 4.837972e-01, 5.365147e-01, 8.560728e-01, 1.035197e+00, 1.390449e+00, 1.181242e+00, 5.902236e-02, 1.876484e-03, 7.413822e-02, 1.482638e-02, 9.277799e-02, 2.944852e-02, 1.043902e+00, 8.696611e-02, 3.310801e-01, 6.272824e-02, 5.441179e-01, 5.669775e-01, 3.737405e-01, 1.208794e+00, 5.481662e-02, 5.351392e-02, 1.125049e+00, 1.009577e+00, 2.45452…
2.000000e+00	7.442143e-01, 2.247259e-01, 2.209947e-02, 3.326500e-01, 4.769096e-01, 5.168781e-01, 9.680423e-01, 1.103626e+00, 1.392189e+00, 9.794056e-01, 3.789217e-02, 1.759636e-03, 7.006369e-02, 8.880716e-03, 7.709875e-02, 1.691269e-02, 9.890715e-01, 1.058096e-01, 2.592536e-01, 4.419631e-02, 5.537085e-01, 5.103701e-01, 3.384765e-01, 1.369175e+00, 3.045212e-02, 4.648679e-02, 1.145491e+00, 7.990178e-01, 1.67130…
0.000000e+00	1.790801e+00, 1.175167e+00, 1.928490e+00, 3.131096e+00, 4.063933e-01, 1.708316e+00, 1.237628e+00, 2.426075e+00, 1.654412e+00, 7.437398e-01, 2.399995e+00, 1.103638e+00, 3.027870e-01, 4.444033e-01, 2.749657e+00, 2.007259e+00, 4.899033e-01, 6.910947e-01, 1.691010e+00, 2.447214e+00, 8.755830e-01, 7.312920e-01, 2.686434e+00, 1.378943e+00, 1.172214e+00, 1.220571e+00, 2.304405e+00, 1.609930e+00, 1.05488…
2.000000e-01	1.150344e+00, 1.041350e+00, 1.237948e+00, 2.834777e+00, 4.024522e-01, 8.994704e-01, 9.862090e-01, 2.370338e+00, 1.124416e+00, 5.861608e-01, 1.444364e+00, 9.193310e-01, 1.844075e-01, 4.416428e-01, 2.329620e+00, 1.851050e+00, 2.941184e-01, 5.303073e-01, 1.334691e+00, 2.289770e+00, 5.131829e-01, 4.860305e-01, 1.528952e+00, 1.110369e+00, 9.208478e-01, 8.054238e-01, 1.228630e+00, 1.306054e+00, 5.87665…
4.000000e-01	9.972215e-01, 7.746249e-01, 1.439862e+00, 1.825328e+00, 4.390903e-01, 4.406450e-01, 1.363384e+00, 1.756051e+00, 9.523633e-01, 3.858163e-01, 1.071684e+00, 8.399632e-01, 9.163911e-02, 2.887049e-01, 2.043968e+00, 1.511565e+00, 1.548922e-01, 3.988540e-01, 1.348039e+00, 2.142735e+00, 6.381792e-01, 4.434464e-01, 1.088158e+00, 1.001742e+00, 5.618896e-01, 8.621623e-01, 1.283297e+00, 1.028531e+00, 4.98096…
6.000000e-01	1.021956e+00, 6.735365e-01, 9.301112e-01, 1.516456e+00, 4.044434e-01, 3.580968e-01, 1.120259e+00, 9.891950e-01, 8.170730e-01, 2.609980e-01, 8.717940e-01, 8.456546e-01, 9.743577e-02, 1.893640e-01, 1.726093e+00, 1.065903e+00, 1.072357e-01, 4.970046e-01, 1.471644e+00, 1.665760e+00, 6.142624e-01, 4.326438e-01, 6.568732e-01, 7.821372e-01, 3.063754e-01, 7.409043e-01, 1.541171e+00, 1.051034e+00, 5.70972…
8.000000e-01	9.203394e-01, 4.620906e-01, 9.732312e-01, 1.253536e+00, 4.456220e-01, 3.133185e-01, 1.156635e+00, 7.192781e-01, 8.365110e-01, 2.005309e-01, 7.945081e-01, 6.911221e-01, 7.327251e-02, 1.223439e-01, 1.710172e+00, 9.205499e-01, 6.751045e-02, 5.376373e-01, 1.421050e+00, 1.411233e+00, 6.729517e-01, 4.313111e-01, 4.215718e-01, 6.254153e-01, 1.928465e-01, 6.537146e-01, 1.232645e+00, 8.214775e-01, 8.66047…
1.000000e+00	8.745974e-01, 4.053942e-01, 7.337922e-01, 1.851537e+00, 4.690932e-01, 3.212840e-01, 9.863959e-01, 5.113889e-01, 8.774084e-01, 1.961900e-01, 5.108207e-01, 3.422509e-01, 4.645518e-02, 6.953252e-02, 1.474515e+00, 6.513003e-01, 3.936014e-02, 6.756326e-01, 1.740077e+00, 1.093245e+00, 5.375110e-01, 4.648012e-01, 3.347808e-01, 5.429544e-01, 1.187300e-01, 8.011761e-01, 1.221780e+00, 1.068795e+00, 8.56648…
1.200000e+00	7.022519e-01, 2.711679e-01, 7.677575e-01, 1.649511e+00, 4.852099e-01, 3.206828e-01, 1.043660e+00, 4.060613e-01, 8.640489e-01, 3.169488e-01, 4.372581e-01, 2.551184e-01, 3.548453e-02, 4.004522e-02, 1.522859e+00, 3.841283e-01, 2.100599e-02, 7.019345e-01, 1.981268e+00, 8.725183e-01, 6.891033e-01, 4.458051e-01, 2.580271e-01, 3.857681e-01, 9.399379e-02, 7.370657e-01, 1.337726e+00, 8.772895e-01, 9.26776…
1.400000e+00	7.927596e-01, 3.086008e-01, 5.256159e-01, 1.727337e+00, 4.350674e-01, 3.834036e-01, 9.292709e-01, 4.695479e-01, 8.127354e-01, 4.614016e-01, 3.053163e-01, 1.762891e-01, 2.474440e-02, 2.180748e-02, 1.378826e+00, 2.266040e-01, 1.742856e-02, 7.500115e-01, 1.591444e+00, 6.539216e-01, 6.031671e-01, 4.000040e-01, 2.949429e-01, 3.001201e-01, 6.211513e-02, 7.145613e-01, 1.403116e+00, 7.733622e-01, 9.96116…
1.600000e+00	8.510901e-01, 3.270276e-01, 4.018573e-01, 1.612123e+00, 4.660693e-01, 3.681200e-01, 9.728000e-01, 7.177146e-01, 8.877797e-01, 7.556362e-01, 2.237006e-01, 1.424953e-01, 1.277281e-02, 1.451117e-02, 1.257533e+00, 1.744716e-01, 1.188946e-02, 7.458675e-01, 1.944349e+00, 3.356774e-01, 4.965037e-01, 5.549093e-01, 3.461642e-01, 2.849546e-01, 3.813084e-02, 6.865428e-01, 1.356894e+00, 6.940806e-01, 9.76596…
1.800000e+00	8.189454e-01, 2.384122e-01, 2.234868e-01, 1.831675e+00, 4.694801e-01, 4.779180e-01, 8.561396e-01, 7.065657e-01, 9.980538e-01, 7.911589e-01, 1.482216e-01, 7.877550e-02, 8.576432e-03, 8.436108e-03, 1.240570e+00, 1.283344e-01, 8.954692e-03, 7.764825e-01, 1.739967e+00, 2.914564e-01, 5.327934e-01, 5.121529e-01, 3.442249e-01, 2.551889e-01, 2.530983e-02, 7.122407e-01, 1.257233e+00, 8.174700e-01, 8.82074…
2.000000e+00	5.743768e-01, 2.483455e-01, 1.814509e-01, 1.882974e+00, 5.424381e-01, 4.745297e-01, 6.380331e-01, 8.351407e-01, 9.573278e-01, 8.987798e-01, 1.025298e-01, 3.741781e-02, 6.287246e-03, 6.197835e-03, 1.357057e+00, 8.385585e-02, 6.165769e-03, 6.829919e-01, 1.612726e+00, 1.920822e-01, 4.342816e-01, 5.000827e-01, 3.884006e-01, 2.372535e-01, 1.233026e-02, 6.473368e-01, 1.337492e+00, 7.178083e-01, 6.44486…
0.000000e+00	2.971920e+00, 9.477249e-01, 2.681385e+00, 1.567908e+00, 2.818825e+00, 4.512163e-01, 2.335988e+00, 5.458635e-01, 1.930223e+00, 2.274364e+00, 2.798378e+00, 1.525032e+00, 2.318362e+00, 1.040818e+00, 1.363955e+00, 3.374754e+00, 2.059463e-01, 1.027692e+00, 2.000817e+00, 1.366510e+00, 2.069435e+00, 2.324534e+00, 3.753709e-02, 2.846491e+00, 2.021621e+00, 1.114654e+00, 5.510051e-01, 1.878807e+00, 4.10715…
2.000000e-01	1.915218e+00, 8.566934e-01, 2.901482e+00, 1.147020e+00, 1.426939e+00, 2.585589e-01, 2.185768e+00, 4.063587e-01, 1.602158e+00, 1.486173e+00, 2.026953e+00, 1.166483e+00, 2.049051e+00, 7.738525e-01, 8.795441e-01, 2.129703e+00, 1.274794e-01, 6.909025e-01, 1.685376e+00, 1.596042e+00, 1.701073e+00, 1.796031e+00, 2.291673e-02, 2.104653e+00, 1.278036e+00, 1.033229e+00, 5.894088e-01, 1.574013e+00, 2.89642…
4.000000e-01	1.452571e+00, 8.374429e-01, 1.822256e+00, 9.163408e-01, 8.864657e-01, 1.456158e-01, 1.799105e+00, 2.660583e-01, 1.116191e+00, 1.038101e+00, 1.260320e+00, 1.055970e+00, 1.427171e+00, 4.309118e-01, 7.255658e-01, 1.775284e+00, 2.285751e-01, 4.402216e-01, 1.123419e+00, 1.287601e+00, 1.286177e+00, 1.228774e+00, 1.225133e-02, 2.135096e+00, 9.456489e-01, 8.682306e-01, 8.861255e-01, 1.073941e+00, 2.49685…
6.000000e-01	1.422749e+00, 9.367894e-01, 1.271942e+00, 7.013547e-01, 7.245983e-01, 6.907009e-02, 1.727689e+00, 1.687577e-01, 8.317070e-01, 6.328810e-01, 1.197963e+00, 8.738412e-01, 1.286332e+00, 2.557481e-01, 7.257563e-01, 1.435546e+00, 5.868645e-01, 2.856070e-01, 8.905930e-01, 1.735346e+00, 1.078126e+00, 1.007922e+00, 7.086969e-03, 1.800418e+00, 5.641120e-01, 7.173613e-01, 8.582442e-01, 9.317182e-01, 5.08992…
8.000000e-01	1.026440e+00, 6.545688e-01, 1.254640e+00, 5.376241e-01, 5.635486e-01, 5.426970e-02, 1.436118e+00, 1.293210e-01, 6.111205e-01, 6.557617e-01, 9.995277e-01, 7.763933e-01, 1.213428e+00, 1.661092e-01, 5.255527e-01, 1.389885e+00, 8.212294e-01, 2.262888e-01, 7.023196e-01, 1.166892e+00, 7.808890e-01, 7.254677e-01, 1.289068e-02, 1.689544e+00, 3.782368e-01, 4.537226e-01, 1.016600e+00, 8.955921e-01, 6.59081…
1.000000e+00	1.198962e+00, 7.097326e-01, 1.000159e+00, 4.463862e-01, 5.436790e-01, 4.626385e-02, 1.198688e+00, 9.574754e-02, 4.646486e-01, 4.120278e-01, 7.840100e-01, 6.373228e-01, 1.079385e+00, 9.113225e-02, 4.335679e-01, 1.074105e+00, 8.959969e-01, 9.449237e-02, 5.260573e-01, 1.419344e+00, 7.234104e-01, 7.021319e-01, 4.738606e-02, 1.942549e+00, 2.317563e-01, 3.108185e-01, 9.890579e-01, 8.394656e-01, 7.52131…
1.200000e+00	9.863936e-01, 5.811954e-01, 1.005060e+00, 4.325748e-01, 6.153954e-01, 6.410177e-02, 1.158774e+00, 5.074327e-02, 4.019350e-01, 3.530468e-01, 6.500794e-01, 4.585256e-01, 8.520171e-01, 6.925179e-02, 3.228185e-01, 7.378159e-01, 9.242263e-01, 8.911289e-02, 3.870624e-01, 1.141800e+00, 6.494167e-01, 6.046030e-01, 1.180443e-01, 1.349202e+00, 1.661354e-01, 2.214203e-01, 1.138099e+00, 7.200844e-01, 9.91197…
1.400000e+00	9.398339e-01, 4.882505e-01, 6.811696e-01, 2.241406e-01, 5.967925e-01, 1.106203e-01, 1.134236e+00, 6.478961e-02, 3.409070e-01, 4.775540e-01, 5.159901e-01, 3.124251e-01, 9.185466e-01, 4.668545e-02, 2.635587e-01, 5.396631e-01, 1.014553e+00, 5.160461e-02, 2.758573e-01, 6.880410e-01, 6.486476e-01, 6.078546e-01, 1.841418e-01, 1.466198e+00, 8.973500e-02, 1.075498e-01, 9.435387e-01, 9.669608e-01, 1.03675…
1.600000e+00	8.809027e-01, 4.032186e-01, 4.367095e-01, 2.802780e-01, 5.258633e-01, 1.528257e-01, 9.297009e-01, 6.865940e-02, 4.869798e-01, 6.032789e-01, 4.230799e-01, 2.101111e-01, 7.553059e-01, 2.425881e-02, 1.611761e-01, 3.973460e-01, 1.059188e+00, 5.248324e-02, 2.398387e-01, 5.812673e-01, 5.404911e-01, 4.866222e-01, 2.378777e-01, 1.588798e+00, 7.788686e-02, 7.016893e-02, 1.101214e+00, 8.043157e-01, 1.06409…
1.800000e+00	9.368460e-01, 3.569916e-01, 3.463779e-01, 2.146923e-01, 4.702455e-01, 1.865979e-01, 9.064836e-01, 2.189556e-01, 5.659057e-01, 8.044070e-01, 2.449024e-01, 1.468601e-01, 7.130136e-01, 1.617010e-02, 1.041446e-01, 2.183677e-01, 1.074100e+00, 5.189294e-02, 1.881202e-01, 4.472316e-01, 5.423872e-01, 5.321019e-01, 2.912199e-01, 1.181512e+00, 4.414312e-02, 4.715123e-02, 1.068401e+00, 9.682994e-01, 1.14919…
2.000000e+00	8.759289e-01, 2.890748e-01, 2.202806e-01, 1.719838e-01, 4.752819e-01, 2.925113e-01, 1.189467e+00, 3.833808e-01, 6.115819e-01, 8.466501e-01, 1.557473e-01, 9.429175e-02, 6.345212e-01, 9.435600e-03, 7.947499e-02, 1.580143e-01, 1.153887e+00, 3.576520e-02, 1.417815e-01, 2.583956e-01, 5.418467e-01, 4.822162e-01, 3.394479e-01, 1.195167e+00, 2.079294e-02, 2.573654e-02, 1.140528e+00, 7.820705e-01, 9.75714…
0.000000e+00	7.350256e-02, 1.891546e+00, 2.130773e+00, 2.872153e+00, 1.260538e+00, 1.098063e+00, 2.173962e+00, 1.596693e+00, 9.006082e-01, 8.195028e-02, 3.491053e-01, 2.724964e+00, 5.499738e-03, 5.774411e-01, 1.194110e+00, 4.024056e-01, 1.420710e+00, 2.131935e-01, 2.633799e+00, 9.957132e-01, 1.245210e+00, 1.720489e+00, 2.183442e+00, 9.531249e-01, 2.541626e+00, 2.855409e+00, 2.285307e+00, 2.135072e+00, 8.85141…
2.000000e-01	2.101792e-01, 1.487364e+00, 1.604480e+00, 2.151904e+00, 8.915890e-01, 7.234942e-01, 2.072836e+00, 1.148234e+00, 6.176727e-01, 1.589991e-01, 5.890619e-01, 1.690918e+00, 3.591752e-01, 9.155205e-01, 1.355075e+00, 5.112159e-01, 6.388766e-01, 3.385385e-01, 2.223564e+00, 1.277757e+00, 8.574600e-01, 1.070486e+00, 1.383511e+00, 8.478409e-01, 1.853298e+00, 1.733156e+00, 1.730777e+00, 1.271674e+00, 9.31902…
4.000000e-01	4.160495e-01, 1.139880e+00, 1.065984e+00, 1.754058e+00, 5.330774e-01, 4.462232e-01, 2.035440e+00, 7.652168e-01, 4.799597e-01, 1.551732e-01, 5.906082e-01, 1.051906e+00, 6.153627e-01, 1.042634e+00, 1.346488e+00, 7.131073e-01, 5.527934e-01, 3.652895e-01, 2.102605e+00, 1.023052e+00, 7.452840e-01, 7.855086e-01, 9.953879e-01, 7.013064e-01, 1.117951e+00, 1.277789e+00, 1.647284e+00, 1.115383e+00, 1.01000…
6.000000e-01	5.608559e-01, 7.029207e-01, 1.200786e+00, 2.039474e+00, 5.972503e-01, 2.172077e-01, 1.644534e+00, 4.854406e-01, 3.775259e-01, 1.509956e-01, 5.509166e-01, 7.754914e-01, 3.637429e-01, 6.920281e-01, 1.208113e+00, 9.487427e-01, 2.707918e-01, 4.913695e-01, 2.302055e+00, 1.059652e+00, 7.563145e-01, 7.291258e-01, 4.738833e-01, 6.367828e-01, 7.582273e-01, 9.002706e-01, 1.664513e+00, 1.082477e+00, 1.28712…
8.000000e-01	6.700362e-01, 5.005824e-01, 8.562263e-01, 1.679153e+00, 5.471013e-01, 1.279448e-01, 1.202328e+00, 3.910413e-01, 2.352368e-01, 2.497721e-01, 5.160606e-01, 5.635066e-01, 3.386034e-01, 4.522154e-01, 1.304488e+00, 5.682649e-01, 1.935985e-01, 6.830645e-01, 2.122031e+00, 1.169992e+00, 7.298255e-01, 6.229099e-01, 3.627848e-01, 5.128377e-01, 4.887791e-01, 8.564402e-01, 1.661331e+00, 1.070824e+00, 1.05798…
1.000000e+00	7.384828e-01, 4.476100e-01, 7.533936e-01, 1.781118e+00, 5.267312e-01, 8.519029e-02, 1.112066e+00, 2.024992e-01, 2.051719e-01, 3.184507e-01, 3.306824e-01, 3.410964e-01, 1.811303e-01, 2.536399e-01, 1.481920e+00, 4.738291e-01, 1.205253e-01, 7.248495e-01, 2.157714e+00, 7.692203e-01, 5.687197e-01, 6.068736e-01, 3.687333e-01, 3.558445e-01, 3.698838e-01, 8.772414e-01, 1.410690e+00, 9.351220e-01, 1.15601…
1.200000e+00	6.870920e-01, 2.823295e-01, 5.213673e-01, 2.007763e+00, 5.344279e-01, 7.095500e-02, 1.541096e+00, 1.393753e-01, 2.254644e-01, 4.708546e-01, 3.076115e-01, 2.266278e-01, 1.322047e-01, 2.085426e-01, 1.354401e+00, 2.732927e-01, 7.684833e-02, 6.588480e-01, 2.484922e+00, 5.927594e-01, 6.438604e-01, 5.614819e-01, 3.337074e-01, 2.561687e-01, 2.389812e-01, 8.872166e-01, 1.348144e+00, 7.484939e-01, 1.05494…
1.400000e+00	7.858957e-01, 2.844935e-01, 3.826709e-01, 1.549232e+00, 4.480646e-01, 1.089546e-01, 1.012174e+00, 1.398286e-01, 2.720385e-01, 7.977791e-01, 1.816845e-01, 1.316147e-01, 5.647165e-02, 1.178416e-01, 1.494327e+00, 1.688566e-01, 4.450594e-02, 6.659967e-01, 1.995073e+00, 3.615238e-01, 5.870126e-01, 4.899702e-01, 3.544866e-01, 2.306285e-01, 1.288417e-01, 8.698131e-01, 1.264666e+00, 7.495425e-01, 1.28875…
1.600000e+00	8.988340e-01, 2.194607e-01, 2.198483e-01, 1.577245e+00, 5.100102e-01, 2.237468e-01, 1.096634e+00, 2.257207e-01, 4.374781e-01, 7.653973e-01, 1.075007e-01, 1.007739e-01, 4.056638e-02, 7.519945e-02, 1.183946e+00, 1.163361e-01, 2.762281e-02, 7.855107e-01, 2.395540e+00, 2.678293e-01, 5.780905e-01, 5.886906e-01, 3.562757e-01, 2.418464e-01, 8.944350e-02, 8.290162e-01, 1.285532e+00, 8.977871e-01, 1.26020…
1.800000e+00	8.294624e-01, 2.123137e-01, 2.078187e-01, 1.460894e+00, 6.265289e-01, 3.070375e-01, 6.466672e-01, 4.594471e-01, 6.571574e-01, 9.298934e-01, 7.606375e-02, 5.870904e-02, 2.554755e-02, 3.881136e-02, 9.368307e-01, 9.204392e-02, 1.672479e-02, 9.319041e-01, 2.275064e+00, 1.923534e-01, 6.145445e-01, 4.750079e-01, 4.235504e-01, 2.162499e-01, 5.863272e-02, 6.887160e-01, 1.205176e+00, 8.813018e-01, 1.43337…
2.000000e+00	8.542416e-01, 1.794896e-01, 1.068519e-01, 1.683275e+00, 4.607877e-01, 5.326345e-01, 6.306469e-01, 7.637717e-01, 1.030365e+00, 1.049203e+00, 6.562425e-02, 3.522975e-02, 1.376335e-02, 2.869873e-02, 1.207527e+00, 5.043998e-02, 1.232440e-02, 8.931328e-01, 1.960304e+00, 1.323228e-01, 6.975606e-01, 5.144782e-01, 3.690525e-01, 1.988534e-01, 3.859433e-02, 6.587946e-01, 1.198714e+00, 7.983028e-01, 1.13456…
0.000000e+00	7.498574e-01, 5.724047e-01, 1.944384e+00, 1.836600e+00, 6.933452e-01, 2.339289e+00, 7.102482e-01, 1.579999e+00, 2.999740e+00, 1.384660e+00, 1.819687e+00, 1.162127e+00, 1.766055e+00, 7.511794e-02, 7.579785e-01, 3.161419e+00, 1.955235e-01, 1.558841e+00, 7.112720e-03, 1.558298e+00, 1.629593e+00, 2.683393e+00, 2.043572e+00, 4.556065e-01, 8.972917e-01, 2.719189e+00, 2.529849e+00, 2.984947e+00, 6.63632…
2.000000e-01	4.676767e-01, 4.663870e-01, 2.034725e+00, 1.643877e+00, 5.006236e-01, 1.538689e+00, 7.367747e-01, 1.554590e+00, 2.736175e+00, 1.145520e+00, 1.547387e+00, 9.917465e-01, 1.487578e+00, 7.298454e-02, 8.629210e-01, 2.107372e+00, 1.181446e-01, 1.137665e+00, 4.476391e-01, 1.482769e+00, 9.837666e-01, 1.759322e+00, 1.232893e+00, 5.079538e-01, 5.455692e-01, 1.664094e+00, 1.799454e+00, 2.033887e+00, 4.90074…
4.000000e-01	3.701966e-01, 2.702223e-01, 1.252433e+00, 1.795827e+00, 5.010244e-01, 1.121380e+00, 7.555146e-01, 1.362008e+00, 2.568373e+00, 7.991407e-01, 9.704373e-01, 9.685193e-01, 1.613288e+00, 4.343292e-02, 1.138071e+00, 1.944317e+00, 6.041730e-02, 9.384366e-01, 9.796579e-01, 1.352851e+00, 5.786674e-01, 1.426268e+00, 8.442671e-01, 4.088126e-01, 3.285517e-01, 1.211860e+00, 1.487990e+00, 1.369751e+00, 3.07347…
6.000000e-01	3.904377e-01, 1.995172e-01, 1.104235e+00, 1.841127e+00, 4.782247e-01, 9.811316e-01, 7.812011e-01, 1.356680e+00, 2.373267e+00, 5.591714e-01, 1.061913e+00, 1.019971e+00, 9.036014e-01, 3.155921e-02, 1.140987e+00, 1.177150e+00, 4.487041e-02, 8.672710e-01, 1.200809e+00, 1.502166e+00, 6.043020e-01, 1.086010e+00, 4.472800e-01, 4.867008e-01, 2.361867e-01, 7.410862e-01, 1.386153e+00, 1.100950e+00, 1.67029…
8.000000e-01	4.047405e-01, 1.345877e-01, 1.116853e+00, 1.813859e+00, 4.911910e-01, 6.925057e-01, 8.911628e-01, 1.252238e+00, 1.915883e+00, 4.653688e-01, 8.527725e-01, 5.646626e-01, 8.324154e-01, 1.672125e-02, 1.417822e+00, 7.611857e-01, 2.494996e-02, 9.689802e-01, 1.451708e+00, 1.135257e+00, 4.439144e-01, 9.508127e-01, 2.727135e-01, 4.478007e-01, 1.634084e-01, 7.310643e-01, 1.402076e+00, 1.055572e+00, 9.18165…
1.000000e+00	5.329531e-01, 9.649160e-02, 9.080097e-01, 1.923703e+00, 5.246087e-01, 6.872046e-01, 7.902954e-01, 1.101099e+00, 1.627925e+00, 3.692233e-01, 6.665108e-01, 4.363767e-01, 5.112063e-01, 9.399156e-03, 1.408329e+00, 5.343032e-01, 1.750731e-02, 8.944508e-01, 1.582736e+00, 1.010858e+00, 5.192556e-01, 5.941673e-01, 2.546678e-01, 3.274147e-01, 8.347292e-02, 6.837073e-01, 1.243125e+00, 7.941966e-01, 6.29201…
1.200000e+00	6.353529e-01, 8.826087e-02, 7.481624e-01, 1.486126e+00, 4.695750e-01, 6.578908e-01, 8.468216e-01, 1.434683e+00, 1.438939e+00, 4.149032e-01, 4.988041e-01, 1.950131e-01, 2.945459e-01, 5.616948e-03, 1.389439e+00, 3.903196e-01, 1.031831e-02, 7.609245e-01, 1.613016e+00, 9.039209e-01, 4.882717e-01, 6.697762e-01, 3.003566e-01, 2.682887e-01, 6.559907e-02, 7.723436e-01, 1.398313e+00, 8.016810e-01, 3.09393…
1.400000e+00	7.753144e-01, 6.737334e-02, 5.646291e-01, 1.616080e+00, 3.801572e-01, 6.376187e-01, 7.883929e-01, 1.259228e+00, 1.608284e+00, 6.902847e-01, 3.875988e-01, 1.191538e-01, 1.916898e-01, 4.373328e-03, 1.314871e+00, 2.413206e-01, 7.741183e-03, 7.770452e-01, 2.163572e+00, 5.546871e-01, 5.505334e-01, 7.138232e-01, 3.555550e-01, 1.918366e-01, 4.121000e-02, 7.798227e-01, 9.728194e-01, 8.568335e-01, 2.52377…
1.600000e+00	8.190261e-01, 8.230625e-02, 3.469939e-01, 1.704744e+00, 5.177718e-01, 6.217266e-01, 7.914794e-01, 1.169326e+00, 1.641538e+00, 7.115259e-01, 2.355106e-01, 1.170500e-01, 8.825624e-02, 2.451002e-03, 1.410168e+00, 1.840717e-01, 6.235776e-03, 8.521846e-01, 2.443643e+00, 3.855097e-01, 5.031495e-01, 5.557635e-01, 3.045772e-01, 1.825827e-01, 2.982013e-02, 7.679083e-01, 1.288014e+00, 9.508756e-01, 1.98491…
1.800000e+00	7.346093e-01, 1.198864e-01, 2.163712e-01, 1.739294e+00, 5.587603e-01, 7.493309e-01, 5.776509e-01, 1.287028e+00, 1.527007e+00, 8.142787e-01, 1.681636e-01, 6.914813e-02, 6.577532e-02, 1.275978e-03, 1.356284e+00, 1.191624e-01, 5.137760e-03, 8.538367e-01, 2.392678e+00, 2.762938e-01, 5.018846e-01, 6.081636e-01, 3.631281e-01, 1.648994e-01, 1.777026e-02, 7.328831e-01, 1.167071e+00, 1.000504e+00, 1.44674…
2.000000e+00	8.141104e-01, 1.210348e-01, 1.897463e-01, 1.448699e+00, 4.860067e-01, 6.358379e-01, 4.868578e-01, 1.118683e+00, 1.628135e+00, 9.395153e-01, 9.168971e-02, 5.168057e-02, 4.069872e-02, 7.646351e-04, 1.162865e+00, 6.894519e-02, 3.962117e-03, 7.585539e-01, 1.939152e+00, 1.857894e-01, 5.294063e-01, 6.048975e-01, 3.618000e-01, 1.312692e-01, 1.000697e-02, 7.651422e-01, 1.056253e+00, 7.442272e-01, 1.63550…
0.000000e+00	6.508202e-01, 1.496617e+00, 1.314487e+00, 5.857442e-01, 2.736857e+00, 2.779133e+00, 2.675897e-01, 1.768650e-01, 3.647075e-01, 2.018393e+00, 2.617457e+00, 1.711440e+00, 1.313961e+00, 1.061237e+00, 2.418547e+00, 1.997005e+00, 3.047952e+00, 9.585329e-01, 7.832728e-01, 1.076773e+00, 5.289248e-01, 8.039439e-01, 2.800264e+00, 9.339076e-01, 1.775640e+00, 5.614900e-03, 6.204803e-01, 1.016559e+00, 1.42741…
2.000000e-01	4.618262e-01, 1.124603e+00, 1.313805e+00, 8.070240e-01, 1.749823e+00, 1.714799e+00, 1.888522e-01, 1.129503e-01, 7.308832e-01, 1.770413e+00, 2.301520e+00, 1.346890e+00, 8.804716e-01, 1.121129e+00, 2.090343e+00, 1.984321e+00, 2.064132e+00, 9.773147e-01, 9.031317e-01, 1.064270e+00, 3.591044e-01, 6.173333e-01, 1.718833e+00, 8.306648e-01, 9.896944e-01, 7.957845e-02, 4.616926e-01, 1.212356e+00, 1.38174…
4.000000e-01	2.753482e-01, 7.427648e-01, 1.143821e+00, 9.066542e-01, 1.326106e+00, 1.291601e+00, 1.587704e-01, 8.038974e-02, 7.946696e-01, 1.381909e+00, 1.418422e+00, 1.151993e+00, 6.634282e-01, 9.483861e-01, 1.116022e+00, 1.722548e+00, 1.697634e+00, 6.221982e-01, 1.271427e+00, 9.160449e-01, 2.260757e-01, 4.541721e-01, 1.053749e+00, 7.884048e-01, 8.798117e-01, 2.636210e-01, 4.766234e-01, 8.489647e-01, 1.19061…
6.000000e-01	3.308582e-01, 5.207391e-01, 6.343745e-01, 9.186923e-01, 9.258655e-01, 8.599389e-01, 1.279319e-01, 1.120482e-01, 1.147578e+00, 1.142093e+00, 9.434803e-01, 8.573587e-01, 4.647398e-01, 6.413333e-01, 7.702644e-01, 9.257306e-01, 1.297783e+00, 6.787727e-01, 1.420432e+00, 8.609339e-01, 2.426165e-01, 4.554545e-01, 6.566064e-01, 8.198227e-01, 6.428031e-01, 3.977371e-01, 6.901217e-01, 9.906448e-01, 7.83111…
8.000000e-01	4.022977e-01, 4.065408e-01, 6.858941e-01, 1.033824e+00, 6.897059e-01, 8.133351e-01, 9.441798e-02, 3.895470e-01, 1.494568e+00, 7.996541e-01, 6.033889e-01, 5.788929e-01, 3.240779e-01, 4.470093e-01, 5.253108e-01, 5.827910e-01, 1.084660e+00, 6.876500e-01, 1.527805e+00, 6.236918e-01, 3.169290e-01, 4.873668e-01, 5.630188e-01, 7.245701e-01, 3.440203e-01, 4.718793e-01, 9.742702e-01, 8.148493e-01, 5.40358…
1.000000e+00	4.802580e-01, 2.264082e-01, 3.909791e-01, 1.274973e+00, 7.486233e-01, 8.311178e-01, 8.843575e-02, 5.329570e-01, 1.428773e+00, 1.131277e+00, 4.858504e-01, 3.720165e-01, 3.411009e-01, 3.087126e-01, 4.175214e-01, 4.164793e-01, 5.970655e-01, 6.206054e-01, 1.376108e+00, 4.222411e-01, 3.079421e-01, 4.584814e-01, 4.032120e-01, 1.096894e+00, 2.769129e-01, 6.303009e-01, 1.020248e+00, 8.739863e-01, 3.08383…
1.200000e+00	5.111218e-01, 1.967445e-01, 2.801770e-01, 1.118831e+00, 7.470196e-01, 6.119229e-01, 1.618648e-01, 7.287463e-01, 1.609003e+00, 1.037277e+00, 3.471788e-01, 2.556544e-01, 2.389188e-01, 1.566573e-01, 5.639848e-01, 3.081458e-01, 5.888344e-01, 6.351634e-01, 1.384654e+00, 3.210341e-01, 4.057987e-01, 5.108204e-01, 4.049914e-01, 8.702309e-01, 1.739369e-01, 6.185369e-01, 1.120328e+00, 8.136819e-01, 2.08620…
1.400000e+00	5.659212e-01, 1.339010e-01, 2.007995e-01, 9.118708e-01, 6.331330e-01, 6.510469e-01, 2.006916e-01, 8.539569e-01, 1.955937e+00, 1.118776e+00, 1.878609e-01, 1.503598e-01, 1.533213e-01, 9.060370e-02, 4.564432e-01, 1.939031e-01, 5.326583e-01, 4.891858e-01, 1.338298e+00, 1.979946e-01, 4.582084e-01, 5.870426e-01, 4.142497e-01, 1.153404e+00, 8.843686e-02, 6.991799e-01, 1.115592e+00, 7.725067e-01, 1.54150…
1.600000e+00	7.612038e-01, 1.102149e-01, 1.230566e-01, 1.017616e+00, 5.156823e-01, 6.397600e-01, 2.997565e-01, 1.031192e+00, 1.530971e+00, 1.090962e+00, 1.130065e-01, 1.031561e-01, 9.946506e-02, 6.317699e-02, 5.261535e-01, 1.178170e-01, 5.727676e-01, 3.935248e-01, 1.259881e+00, 1.186662e-01, 4.898895e-01, 4.525940e-01, 3.513236e-01, 9.225772e-01, 7.363940e-02, 5.926197e-01, 1.039650e+00, 9.236067e-01, 1.07560…
1.800000e+00	6.919046e-01, 1.094251e-01, 1.071030e-01, 8.520032e-01, 5.014398e-01, 7.008833e-01, 3.548328e-01, 1.133556e+00, 1.522092e+00, 1.006326e+00, 8.395159e-02, 6.507315e-02, 5.443840e-02, 3.544056e-02, 4.766313e-01, 8.863424e-02, 6.249114e-01, 3.440765e-01, 1.138203e+00, 1.007450e-01, 5.800719e-01, 4.944243e-01, 3.494028e-01, 1.162730e+00, 4.852402e-02, 7.005148e-01, 1.156240e+00, 7.759940e-01, 6.65076…
2.000000e+00	7.930551e-01, 1.146044e-01, 5.832937e-02, 8.876693e-01, 5.722887e-01, 7.344621e-01, 3.960829e-01, 8.909791e-01, 1.553191e+00, 1.093531e+00, 5.851524e-02, 4.426974e-02, 4.657069e-02, 2.381385e-02, 4.063086e-01, 6.546313e-02, 6.256762e-01, 3.221687e-01, 8.573139e-01, 6.503930e-02, 5.903347e-01, 3.896309e-01, 4.078315e-01, 1.063274e+00, 2.740521e-02, 5.080503e-01, 1.192746e+00, 7.745173e-01, 4.54440…
0.000000e+00	1.226258e+00, 1.300524e-01, 1.165316e+00, 4.401683e-01, 9.949857e-01, 1.588648e+00, 1.626884e-01, 2.449231e+00, 1.493290e+00, 2.694795e+00, 1.065192e+00, 2.672065e+00, 1.670299e+00, 1.272789e+00, 1.051487e+00, 1.504137e+00, 1.802032e+00, 8.903228e-02, 3.030080e+00, 2.077785e-01, 1.998898e+00, 1.904644e-01, 1.405479e+00, 2.708935e+00, 9.244698e-01, 2.506224e+00, 2.043026e+00, 1.481137e+00, 1.08914…
2.000000e-01	9.165456e-01, 2.126196e-01, 8.432462e-01, 5.736056e-01, 5.987624e-01, 1.186121e+00, 2.561466e-01, 1.982607e+00, 1.863968e+00, 2.381804e+00, 7.593591e-01, 2.186102e+00, 1.129670e+00, 1.049570e+00, 8.436585e-01, 8.978613e-01, 1.880579e+00, 4.061262e-02, 2.047980e+00, 3.192126e-01, 1.525611e+00, 2.803445e-01, 6.514013e-01, 1.851360e+00, 7.872331e-01, 1.825872e+00, 1.751667e+00, 9.755826e-01, 6.08730…
4.000000e-01	6.642925e-01, 2.167456e-01, 5.434983e-01, 3.957312e-01, 4.555942e-01, 9.709009e-01, 3.519205e-01, 1.413486e+00, 1.695968e+00, 1.838212e+00, 5.207561e-01, 1.303451e+00, 7.920891e-01, 9.509230e-01, 7.222127e-01, 5.161290e-01, 1.648932e+00, 3.429500e-02, 1.653791e+00, 2.411079e-01, 1.128122e+00, 3.692337e-01, 6.119487e-01, 1.835896e+00, 6.016503e-01, 1.398541e+00, 1.151798e+00, 9.024185e-01, 3.39660…
6.000000e-01	6.729108e-01, 1.556905e-01, 3.633459e-01, 3.098852e-01, 4.210399e-01, 8.409566e-01, 4.187290e-01, 1.472956e+00, 2.146133e+00, 1.294871e+00, 3.584790e-01, 8.830577e-01, 5.021320e-01, 4.712449e-01, 3.980200e-01, 3.309457e-01, 1.229207e+00, 2.510679e-02, 1.334395e+00, 1.407059e-01, 6.921706e-01, 4.225382e-01, 5.840931e-01, 1.692557e+00, 4.105340e-01, 1.161253e+00, 1.406079e+00, 8.159362e-01, 2.61324…
8.000000e-01	5.716465e-01, 1.397735e-01, 2.446454e-01, 2.592466e-01, 4.654429e-01, 7.488881e-01, 5.165025e-01, 1.292669e+00, 2.166641e+00, 1.417123e+00, 2.102009e-01, 4.777958e-01, 3.370209e-01, 3.567913e-01, 3.183841e-01, 1.909926e-01, 1.109178e+00, 1.811291e-02, 8.751802e-01, 1.099767e-01, 5.694434e-01, 3.934009e-01, 3.857556e-01, 1.807451e+00, 3.019624e-01, 8.244827e-01, 1.273218e+00, 9.245933e-01, 1.48837…
1.000000e+00	7.130496e-01, 1.222527e-01, 1.654575e-01, 1.996945e-01, 4.540411e-01, 7.336950e-01, 4.645659e-01, 1.098480e+00, 1.376104e+00, 1.108753e+00, 1.729124e-01, 4.204127e-01, 3.194324e-01, 2.008068e-01, 2.388922e-01, 1.657726e-01, 1.202286e+00, 2.215430e-02, 7.354268e-01, 1.002531e-01, 5.296710e-01, 4.139156e-01, 4.220001e-01, 1.445443e+00, 1.721278e-01, 4.448248e-01, 1.256718e+00, 8.500620e-01, 8.77643…
1.200000e+00	6.580940e-01, 1.316712e-01, 1.228831e-01, 1.637142e-01, 4.607069e-01, 7.179817e-01, 6.449567e-01, 9.923752e-01, 1.642263e+00, 1.291327e+00, 8.816262e-02, 2.326296e-01, 1.801214e-01, 1.183650e-01, 1.438590e-01, 1.079384e-01, 1.032777e+00, 1.801661e-02, 4.933728e-01, 4.994551e-02, 5.503481e-01, 4.426916e-01, 4.174013e-01, 1.526867e+00, 1.416540e-01, 3.228239e-01, 1.418046e+00, 7.720636e-01, 5.40330…
1.400000e+00	6.990470e-01, 1.093546e-01, 8.803535e-02, 1.498948e-01, 4.165922e-01, 6.790709e-01, 6.707726e-01, 1.232904e+00, 1.765364e+00, 1.243281e+00, 6.445214e-02, 1.725256e-01, 1.711614e-01, 9.568019e-02, 1.114619e-01, 7.421486e-02, 1.086633e+00, 1.995329e-02, 3.484226e-01, 3.754696e-02, 6.008695e-01, 5.358175e-01, 3.674859e-01, 1.698639e+00, 6.996835e-02, 1.987086e-01, 1.146959e+00, 9.160887e-01, 3.89124…
1.600000e+00	6.994558e-01, 9.945017e-02, 6.907926e-02, 1.683087e-01, 4.733256e-01, 5.481047e-01, 8.233003e-01, 1.109610e+00, 1.785338e+00, 1.268290e+00, 4.510860e-02, 9.717220e-02, 1.097170e-01, 4.554093e-02, 7.564797e-02, 5.155323e-02, 1.103292e+00, 3.060415e-02, 2.990815e-01, 2.836601e-02, 5.563891e-01, 5.384443e-01, 3.829476e-01, 1.165380e+00, 4.569201e-02, 1.108767e-01, 1.281278e+00, 8.637501e-01, 2.90539…
1.800000e+00	7.788880e-01, 1.163500e-01, 3.988509e-02, 1.467908e-01, 4.663422e-01, 6.763122e-01, 6.511623e-01, 1.147077e+00, 1.397749e+00, 8.631653e-01, 2.635614e-02, 5.205282e-02, 1.129309e-01, 2.905960e-02, 6.620906e-02, 3.302900e-02, 1.088261e+00, 3.555113e-02, 2.637511e-01, 1.816743e-02, 4.249582e-01, 4.878770e-01, 3.627312e-01, 1.398579e+00, 3.684586e-02, 8.243742e-02, 1.112987e+00, 8.577183e-01, 1.99343…
2.000000e+00	7.049666e-01, 1.311373e-01, 3.417962e-02, 1.748949e-01, 5.412902e-01, 5.861906e-01, 6.736826e-01, 1.068667e+00, 1.463397e+00, 1.298212e+00, 2.002998e-02, 4.429658e-02, 9.567796e-02, 1.660719e-02, 3.001995e-02, 2.245692e-02, 8.140528e-01, 4.978534e-02, 1.933900e-01, 1.427544e-02, 5.320368e-01, 5.108124e-01, 3.432982e-01, 1.005503e+00, 2.291926e-02, 4.060438e-02, 1.241643e+00, 9.562690e-01, 1.77100…
0.000000e+00	7.741880e-01, 8.714048e-01, 1.168263e+00, 3.128296e+00, 2.464585e+00, 1.711722e+00, 1.867745e+00, 2.042856e+00, 2.431776e-01, 2.646307e+00, 7.669375e-01, 2.941105e+00, 1.131691e+00, 1.532539e+00, 1.703514e+00, 2.250802e+00, 1.402342e+00, 7.302307e-01, 1.369305e+00, 1.453108e+00, 1.424106e+00, 2.669380e+00, 2.395525e+00, 2.341264e+00, 2.774601e+00, 1.493110e+00, 9.270834e-01, 1.371166e+00, 1.34835…
2.000000e-01	5.013070e-01, 6.732746e-01, 1.264309e+00, 2.163491e+00, 1.139818e+00, 8.426408e-01, 1.443029e+00, 1.210055e+00, 1.772878e-01, 2.028630e+00, 7.285474e-01, 1.999783e+00, 6.543007e-01, 1.473725e+00, 1.493337e+00, 1.592409e+00, 8.470954e-01, 4.097098e-01, 1.020259e+00, 1.552929e+00, 7.792434e-01, 2.285125e+00, 1.799113e+00, 1.422199e+00, 1.594415e+00, 1.248767e+00, 7.191095e-01, 1.157233e+00, 1.07030…
4.000000e-01	5.827851e-01, 4.267547e-01, 9.936205e-01, 1.605061e+00, 9.247418e-01, 7.260984e-01, 9.186111e-01, 7.698168e-01, 2.541376e-01, 1.566089e+00, 7.328286e-01, 1.707501e+00, 5.650369e-01, 1.477558e+00, 9.240491e-01, 1.119742e+00, 4.874144e-01, 2.985031e-01, 7.873714e-01, 1.180217e+00, 5.833303e-01, 1.513517e+00, 1.195609e+00, 1.019703e+00, 1.249921e+00, 7.629334e-01, 5.537746e-01, 9.388399e-01, 1.27619…
6.000000e-01	7.089259e-01, 2.896986e-01, 7.310507e-01, 1.314941e+00, 5.869279e-01, 6.110211e-01, 8.096683e-01, 6.005954e-01, 5.704142e-01, 1.018094e+00, 4.405330e-01, 1.077490e+00, 4.926861e-01, 1.090483e+00, 6.827279e-01, 7.625520e-01, 3.404684e-01, 2.247916e-01, 5.701341e-01, 8.880927e-01, 6.465348e-01, 1.170402e+00, 6.948986e-01, 1.173634e+00, 1.114344e+00, 4.735245e-01, 4.119424e-01, 9.103563e-01, 1.12106…
8.000000e-01	7.410042e-01, 2.110657e-01, 6.826730e-01, 1.135946e+00, 7.423297e-01, 6.892166e-01, 6.179478e-01, 4.039208e-01, 7.394835e-01, 9.013442e-01, 3.684965e-01, 5.671354e-01, 4.783965e-01, 8.305263e-01, 5.369991e-01, 6.045788e-01, 2.267956e-01, 1.741695e-01, 5.143575e-01, 8.285632e-01, 6.218137e-01, 9.627726e-01, 5.223608e-01, 1.178858e+00, 6.836511e-01, 2.542765e-01, 5.821019e-01, 1.005280e+00, 1.13444…
1.000000e+00	5.377062e-01, 2.025232e-01, 3.982905e-01, 6.461825e-01, 6.288521e-01, 6.357996e-01, 5.989454e-01, 5.077199e-01, 1.117319e+00, 8.295832e-01, 2.529678e-01, 4.295110e-01, 4.224632e-01, 5.777398e-01, 3.582736e-01, 3.086308e-01, 3.743300e-01, 1.628143e-01, 3.674455e-01, 5.130590e-01, 6.031345e-01, 6.455663e-01, 4.105714e-01, 1.256937e+00, 5.617542e-01, 1.875294e-01, 8.722382e-01, 8.149723e-01, 9.90511…
1.200000e+00	7.416572e-01, 1.898495e-01, 3.167655e-01, 8.029354e-01, 6.115088e-01, 7.022509e-01, 5.643435e-01, 6.187337e-01, 1.040233e+00, 9.926843e-01, 1.891714e-01, 2.698643e-01, 3.151779e-01, 3.731159e-01, 2.883185e-01, 1.781820e-01, 6.198069e-01, 1.441279e-01, 4.111397e-01, 3.905269e-01, 4.377395e-01, 7.149124e-01, 4.281839e-01, 1.247087e+00, 3.372015e-01, 9.036876e-02, 8.976602e-01, 8.503049e-01, 7.48028…
1.400000e+00	7.905468e-01, 1.554804e-01, 2.017174e-01, 8.064596e-01, 6.917237e-01, 7.256970e-01, 5.678951e-01, 9.580470e-01, 1.302030e+00, 1.103168e+00, 1.110919e-01, 1.677083e-01, 2.634023e-01, 1.976130e-01, 1.685896e-01, 1.570405e-01, 7.439446e-01, 1.470174e-01, 3.460919e-01, 2.154213e-01, 4.571197e-01, 5.964101e-01, 4.357105e-01, 1.311834e+00, 2.278332e-01, 6.335244e-02, 8.682777e-01, 8.688065e-01, 4.77729…
1.600000e+00	7.585925e-01, 1.560537e-01, 1.341318e-01, 5.079838e-01, 5.072081e-01, 6.541493e-01, 5.588989e-01, 7.482517e-01, 1.375247e+00, 1.009952e+00, 7.260013e-02, 1.162450e-01, 2.251045e-01, 1.410346e-01, 1.363295e-01, 9.029323e-02, 8.917946e-01, 1.287029e-01, 2.276283e-01, 1.584722e-01, 5.661088e-01, 6.418452e-01, 3.484249e-01, 1.426500e+00, 1.425289e-01, 4.194206e-02, 1.032058e+00, 1.000285e+00, 3.56919…
1.800000e+00	7.300955e-01, 1.577088e-01, 1.079735e-01, 4.566812e-01, 6.116122e-01, 6.059821e-01, 6.280486e-01, 1.105002e+00, 1.437233e+00, 1.036437e+00, 5.710254e-02, 6.725520e-02, 1.763169e-01, 7.239997e-02, 8.228625e-02, 6.685202e-02, 9.374678e-01, 1.221381e-01, 3.207091e-01, 1.363391e-01, 4.600064e-01, 5.970554e-01, 3.785364e-01, 1.276978e+00, 1.036932e-01, 2.903957e-02, 1.069099e+00, 7.773250e-01, 1.89188…
2.000000e+00	6.182673e-01, 1.392056e-01, 8.602228e-02, 4.652572e-01, 4.981126e-01, 6.350546e-01, 6.113014e-01, 9.996636e-01, 1.667099e+00, 1.138295e+00, 4.055190e-02, 4.384696e-02, 1.762072e-01, 4.858159e-02, 6.861691e-02, 5.112293e-02, 1.030771e+00, 1.171142e-01, 2.651935e-01, 7.944919e-02, 4.408212e-01, 5.432633e-01, 4.045202e-01, 1.298151e+00, 5.319045e-02, 1.894622e-02, 1.308749e+00, 7.350465e-01, 1.51441…
0.000000e+00	9.860150e-01, 7.465588e-01, 1.135338e+00, 1.306369e+00, 2.889330e+00, 1.235167e+00, 1.500425e+00, 2.727494e+00, 1.973613e+00, 2.127625e+00, 1.859974e+00, 7.218282e-01, 2.064653e+00, 2.759115e+00, 6.235729e-01, 3.650387e-01, 2.276853e+00, 3.157634e+00, 5.990789e-01, 4.650271e-02, 6.308126e-01, 2.672665e+00, 5.463797e-01, 1.653149e+00, 4.353745e-01, 2.088008e-01, 2.565072e+00, 2.233378e+00, 2.84624…
2.000000e-01	7.561407e-01, 5.107794e-01, 8.893211e-01, 1.191167e+00, 1.882672e+00, 5.391583e-01, 1.494991e+00, 2.312052e+00, 1.574863e+00, 2.155650e+00, 1.198908e+00, 4.808897e-01, 1.544623e+00, 2.183331e+00, 4.784607e-01, 2.793865e-01, 1.787672e+00, 1.945112e+00, 4.766459e-01, 2.455680e-01, 5.497085e-01, 2.123306e+00, 4.366963e-01, 1.446634e+00, 3.005230e-01, 1.453654e-01, 1.523232e+00, 1.675054e+00, 1.42792…
4.000000e-01	7.579680e-01, 5.097630e-01, 6.149679e-01, 1.024739e+00, 1.403835e+00, 3.209188e-01, 1.074864e+00, 1.539854e+00, 1.154934e+00, 1.690215e+00, 5.967571e-01, 3.130108e-01, 1.030054e+00, 1.318060e+00, 3.172331e-01, 2.101439e-01, 1.288900e+00, 1.165537e+00, 3.513398e-01, 2.143611e-01, 6.023300e-01, 1.356796e+00, 3.735928e-01, 1.448785e+00, 4.990972e-01, 7.310066e-02, 1.233877e+00, 9.688544e-01, 1.21513…
6.000000e-01	7.115179e-01, 4.183495e-01, 4.421740e-01, 6.358846e-01, 9.793230e-01, 3.027939e-01, 1.237752e+00, 1.589669e+00, 9.221831e-01, 1.350331e+00, 5.963060e-01, 2.280214e-01, 8.525000e-01, 7.822930e-01, 2.358184e-01, 1.305178e-01, 1.155655e+00, 8.198375e-01, 2.619502e-01, 1.554189e-01, 4.670393e-01, 1.184339e+00, 3.330589e-01, 1.730063e+00, 3.836296e-01, 4.846758e-02, 1.374577e+00, 8.628454e-01, 1.00097…
8.000000e-01	9.196878e-01, 3.360176e-01, 2.890621e-01, 4.477935e-01, 8.792584e-01, 2.974201e-01, 1.068292e+00, 1.536977e+00, 7.780376e-01, 1.398947e+00, 3.204712e-01, 1.009317e-01, 6.889055e-01, 4.155397e-01, 1.601504e-01, 1.002246e-01, 1.137689e+00, 4.443063e-01, 2.179244e-01, 1.133216e-01, 6.183882e-01, 1.004877e+00, 3.533945e-01, 1.719540e+00, 2.447963e-01, 2.664136e-02, 1.201348e+00, 9.304663e-01, 8.21450…
1.000000e+00	9.490716e-01, 2.468728e-01, 1.867373e-01, 4.567897e-01, 7.147723e-01, 3.207164e-01, 8.475331e-01, 1.506420e+00, 9.098071e-01, 9.277624e-01, 2.262180e-01, 7.064968e-02, 4.963397e-01, 2.937271e-01, 1.004228e-01, 5.374690e-02, 1.072777e+00, 2.804289e-01, 1.550306e-01, 6.993351e-02, 5.545238e-01, 7.344776e-01, 3.516464e-01, 1.212319e+00, 1.567156e-01, 1.730263e-02, 1.253984e+00, 9.736887e-01, 9.62125…
1.200000e+00	7.748482e-01, 2.670697e-01, 1.461882e-01, 3.205893e-01, 6.513430e-01, 3.566464e-01, 9.211438e-01, 1.186092e+00, 9.240787e-01, 9.749517e-01, 1.695407e-01, 6.049617e-02, 3.448782e-01, 1.904460e-01, 7.575490e-02, 4.553220e-02, 1.163943e+00, 1.938133e-01, 1.390051e-01, 5.188850e-02, 5.711103e-01, 6.818455e-01, 3.014281e-01, 1.274134e+00, 9.320806e-02, 9.462937e-03, 1.141590e+00, 9.071321e-01, 9.38425…
1.400000e+00	7.655266e-01, 2.876291e-01, 1.057040e-01, 2.260669e-01, 5.451916e-01, 3.767098e-01, 8.738092e-01, 1.072806e+00, 1.060921e+00, 1.290185e+00, 9.730893e-02, 3.697389e-02, 2.562949e-01, 1.098671e-01, 5.516117e-02, 2.324938e-02, 1.121091e+00, 1.500392e-01, 1.235337e-01, 3.533632e-02, 6.117922e-01, 5.740381e-01, 4.159202e-01, 1.373640e+00, 5.881543e-02, 8.388352e-03, 1.059648e+00, 7.071506e-01, 9.02540…
1.600000e+00	7.599264e-01, 2.639499e-01, 7.232519e-02, 2.695067e-01, 4.798698e-01, 4.086065e-01, 7.041732e-01, 1.115843e+00, 1.097721e+00, 1.146002e+00, 7.031567e-02, 2.446076e-02, 1.690323e-01, 6.825706e-02, 3.825353e-02, 1.894614e-02, 1.011211e+00, 1.164722e-01, 1.283926e-01, 2.685174e-02, 6.584218e-01, 5.880547e-01, 3.702941e-01, 1.376093e+00, 5.003145e-02, 4.507068e-03, 1.263118e+00, 8.838718e-01, 6.01793…
1.800000e+00	7.913958e-01, 1.873048e-01, 5.900124e-02, 2.489157e-01, 4.725085e-01, 5.199625e-01, 8.048771e-01, 1.057800e+00, 9.656857e-01, 1.090461e+00, 4.032273e-02, 1.725921e-02, 1.907950e-01, 4.423672e-02, 2.996429e-02, 1.269656e-02, 1.264712e+00, 8.300315e-02, 8.629256e-02, 1.900875e-02, 5.679845e-01, 5.306943e-01, 4.370185e-01, 1.282586e+00, 3.457746e-02, 3.671132e-03, 1.306577e+00, 8.694380e-01, 7.11513…
2.000000e+00	8.186031e-01, 2.221824e-01, 3.253337e-02, 2.588048e-01, 4.826877e-01, 5.057236e-01, 8.392403e-01, 1.172706e+00, 9.346237e-01, 1.201429e+00, 3.108579e-02, 1.137886e-02, 1.405079e-01, 2.129360e-02, 2.191805e-02, 7.790657e-03, 1.123319e+00, 8.236239e-02, 9.690754e-02, 1.641882e-02, 5.999226e-01, 5.934701e-01, 3.387009e-01, 1.445042e+00, 2.102162e-02, 2.585482e-03, 1.023394e+00, 7.895275e-01, 3.92204…
0.000000e+00	2.641677e+00, 5.328019e-01, 3.347208e+00, 1.875272e+00, 5.081059e-01, 2.109475e+00, 2.683820e+00, 8.498549e-01, 1.470531e+00, 1.315467e+00, 1.968144e+00, 1.688390e-01, 2.459654e-01, 2.120997e+00, 1.625511e+00, 1.677579e+00, 2.056872e+00, 1.852270e+00, 1.592518e+00, 9.722060e-01, 1.196685e+00, 1.810988e+00, 1.894541e+00, 7.109434e-01, 1.461216e+00, 2.115795e+00, 1.977738e+00, 1.786837e+00, 2.67260…
2.000000e-01	1.753510e+00, 8.007202e-01, 2.110663e+00, 1.850778e+00, 3.831463e-01, 1.157546e+00, 2.223227e+00, 9.314555e-01, 9.774820e-01, 1.013231e+00, 1.145555e+00, 3.450768e-01, 4.482277e-01, 1.658352e+00, 1.658279e+00, 1.220722e+00, 1.204313e+00, 1.393038e+00, 1.767247e+00, 1.130052e+00, 7.569315e-01, 1.877806e+00, 1.254181e+00, 5.977369e-01, 9.595462e-01, 1.783631e+00, 1.282338e+00, 1.519772e+00, 1.67886…
4.000000e-01	1.299741e+00, 6.740683e-01, 1.462447e+00, 1.714806e+00, 4.610396e-01, 6.423824e-01, 1.796832e+00, 6.675199e-01, 7.306076e-01, 9.139582e-01, 1.247387e+00, 3.662321e-01, 6.454998e-01, 7.742319e-01, 1.793937e+00, 1.491146e+00, 7.402401e-01, 8.972359e-01, 1.917289e+00, 1.068215e+00, 5.576944e-01, 1.128801e+00, 7.088872e-01, 4.901204e-01, 9.492890e-01, 1.363902e+00, 9.972514e-01, 1.078395e+00, 1.57666…
6.000000e-01	1.293234e+00, 6.699884e-01, 1.276356e+00, 1.651577e+00, 4.711594e-01, 3.545284e-01, 1.543547e+00, 4.854228e-01, 5.772011e-01, 6.500662e-01, 7.732558e-01, 4.554031e-01, 5.463828e-01, 5.993772e-01, 1.392103e+00, 1.439258e+00, 5.229629e-01, 1.125786e+00, 1.921179e+00, 1.470487e+00, 6.338118e-01, 1.209489e+00, 3.783639e-01, 3.791350e-01, 6.286613e-01, 9.553348e-01, 9.301906e-01, 1.081399e+00, 1.22562…
8.000000e-01	1.075446e+00, 5.981172e-01, 1.052372e+00, 1.586860e+00, 4.783589e-01, 2.069469e-01, 1.297070e+00, 3.285866e-01, 5.567238e-01, 5.593232e-01, 7.971499e-01, 3.845880e-01, 3.691433e-01, 3.820507e-01, 1.394724e+00, 9.748836e-01, 2.913600e-01, 7.805468e-01, 1.658580e+00, 1.070186e+00, 5.683018e-01, 8.583624e-01, 3.113796e-01, 3.219846e-01, 3.468919e-01, 9.745787e-01, 9.838080e-01, 9.144946e-01, 1.17297…
1.000000e+00	1.094507e+00, 4.981339e-01, 7.567769e-01, 1.809456e+00, 5.045801e-01, 2.336906e-01, 1.023631e+00, 2.047921e-01, 5.557073e-01, 5.132901e-01, 6.805856e-01, 2.672966e-01, 2.793016e-01, 2.255871e-01, 1.345314e+00, 5.797543e-01, 1.900217e-01, 8.093990e-01, 2.211114e+00, 1.033919e+00, 5.668350e-01, 6.321529e-01, 2.374395e-01, 3.097904e-01, 2.559653e-01, 9.628766e-01, 9.895715e-01, 8.563156e-01, 1.28118…
1.200000e+00	8.697198e-01, 4.600037e-01, 5.653110e-01, 1.446067e+00, 5.373575e-01, 2.988167e-01, 8.337270e-01, 2.089716e-01, 6.724050e-01, 6.171858e-01, 4.077720e-01, 1.857484e-01, 1.709702e-01, 1.466353e-01, 1.294271e+00, 5.087070e-01, 1.080404e-01, 9.009068e-01, 2.281422e+00, 5.899591e-01, 4.397281e-01, 5.695896e-01, 2.523339e-01, 2.602555e-01, 1.435018e-01, 6.601239e-01, 1.173291e+00, 8.269559e-01, 1.16115…
1.400000e+00	8.835871e-01, 3.786434e-01, 4.164031e-01, 1.425826e+00, 4.776457e-01, 4.344952e-01, 6.016651e-01, 4.209632e-01, 8.933119e-01, 9.162148e-01, 3.152573e-01, 1.284496e-01, 9.560818e-02, 1.001283e-01, 1.373108e+00, 3.284486e-01, 6.886148e-02, 7.936372e-01, 1.890639e+00, 4.492586e-01, 5.628642e-01, 6.192168e-01, 2.864120e-01, 1.949315e-01, 9.344556e-02, 6.949080e-01, 1.257770e+00, 8.592568e-01, 1.19379…
1.600000e+00	9.382419e-01, 2.829828e-01, 3.865543e-01, 1.686744e+00, 5.034520e-01, 5.729661e-01, 6.365080e-01, 6.496929e-01, 1.110436e+00, 7.777204e-01, 2.348142e-01, 6.654994e-02, 6.519045e-02, 5.252301e-02, 1.303406e+00, 1.792805e-01, 3.835643e-02, 8.530837e-01, 1.835529e+00, 3.043333e-01, 6.933138e-01, 4.750496e-01, 3.546764e-01, 1.876236e-01, 5.433238e-02, 7.224009e-01, 1.151599e+00, 9.107113e-01, 1.00716…
1.800000e+00	6.834712e-01, 2.186042e-01, 2.602528e-01, 1.611680e+00, 4.657005e-01, 5.639629e-01, 4.828588e-01, 9.086140e-01, 1.251584e+00, 8.233004e-01, 1.445156e-01, 4.772934e-02, 3.683698e-02, 3.008052e-02, 1.209328e+00, 1.322238e-01, 2.677595e-02, 8.319262e-01, 2.033088e+00, 1.853802e-01, 6.413393e-01, 4.739759e-01, 3.048409e-01, 1.746824e-01, 4.241826e-02, 6.874815e-01, 1.259212e+00, 9.390160e-01, 7.08690…
2.000000e+00	8.668531e-01, 2.389166e-01, 1.572170e-01, 1.800692e+00, 5.487808e-01, 6.472465e-01, 4.122550e-01, 8.698058e-01, 1.300022e+00, 9.758410e-01, 1.116395e-01, 3.154543e-02, 2.542577e-02, 2.172568e-02, 1.106145e+00, 8.562030e-02, 1.378524e-02, 7.517029e-01, 2.185956e+00, 1.610508e-01, 4.876171e-01, 4.642758e-01, 3.433512e-01, 1.634430e-01, 2.816992e-02, 8.504767e-01, 1.011885e+00, 1.039621e+00, 4.74179…
0.000000e+00	9.644992e-01, 2.907604e+00, 1.866733e+00, 2.018624e+00, 2.555350e-01, 1.260373e+00, 2.674421e+00, 1.520081e+00, 2.820123e-01, 2.207604e+00, 1.196253e+00, 8.660225e-01, 2.500978e+00, 1.545648e+00, 2.952032e+00, 6.563871e-01, 2.384763e+00, 5.190981e-02, 1.137237e+00, 1.738260e+00, 5.253791e-01, 1.828830e+00, 2.414913e+00, 1.285170e+00, 1.502356e+00, 1.093412e+00, 2.501423e-01, 6.162099e-01, 2.79759…
2.000000e-01	7.269764e-01, 1.684645e+00, 1.554861e+00, 1.446122e+00, 3.432187e-01, 8.604459e-01, 2.675534e+00, 1.005314e+00, 2.093372e-01, 1.763826e+00, 1.301538e+00, 5.966983e-01, 1.748433e+00, 1.170814e+00, 1.254396e+00, 9.515261e-01, 1.304958e+00, 1.245891e-01, 9.649000e-01, 1.595063e+00, 3.922364e-01, 1.361396e+00, 1.530019e+00, 1.061184e+00, 1.146297e+00, 7.717385e-01, 1.705377e-01, 8.195150e-01, 2.33629…
4.000000e-01	5.432636e-01, 1.075039e+00, 1.201532e+00, 1.515987e+00, 3.966960e-01, 4.590507e-01, 1.634405e+00, 6.075026e-01, 1.592903e-01, 1.067680e+00, 1.008556e+00, 4.582691e-01, 1.510913e+00, 1.274126e+00, 1.367344e+00, 9.799758e-01, 7.429846e-01, 2.459313e-01, 1.094011e+00, 1.371282e+00, 4.052932e-01, 8.930582e-01, 6.921315e-01, 9.298045e-01, 9.629554e-01, 5.989047e-01, 1.903152e-01, 8.232891e-01, 1.76838…
6.000000e-01	7.549634e-01, 1.028077e+00, 1.334820e+00, 1.700068e+00, 4.471762e-01, 3.071988e-01, 1.509904e+00, 3.619195e-01, 1.130658e-01, 8.199331e-01, 1.008726e+00, 4.129912e-01, 1.018669e+00, 1.065056e+00, 7.109302e-01, 1.200235e+00, 4.446898e-01, 3.661660e-01, 1.221000e+00, 1.383607e+00, 5.722901e-01, 5.853346e-01, 5.101101e-01, 9.061687e-01, 6.165072e-01, 4.490832e-01, 4.845661e-01, 8.518584e-01, 1.55623…
8.000000e-01	7.703531e-01, 7.206966e-01, 1.103776e+00, 1.132955e+00, 4.160890e-01, 1.757275e-01, 1.128886e+00, 2.395523e-01, 1.278615e-01, 6.851301e-01, 7.183838e-01, 3.856117e-01, 9.824531e-01, 7.788250e-01, 9.369064e-01, 7.711286e-01, 3.304354e-01, 4.177378e-01, 1.312280e+00, 1.048966e+00, 5.683314e-01, 6.388236e-01, 3.049022e-01, 8.477507e-01, 4.801359e-01, 5.751214e-01, 7.014985e-01, 9.103780e-01, 1.38143…
1.000000e+00	6.478475e-01, 5.984220e-01, 8.091266e-01, 1.254144e+00, 4.655455e-01, 2.251389e-01, 1.082711e+00, 1.867709e-01, 2.726861e-01, 5.679375e-01, 5.069528e-01, 2.938842e-01, 6.662091e-01, 4.423914e-01, 9.729767e-01, 5.199945e-01, 2.256877e-01, 4.988462e-01, 1.346175e+00, 8.434938e-01, 5.089585e-01, 5.258539e-01, 3.136622e-01, 8.582511e-01, 3.156866e-01, 5.244141e-01, 8.862653e-01, 8.805841e-01, 1.22232…
1.200000e+00	9.208365e-01, 3.974796e-01, 6.097382e-01, 1.206391e+00, 4.119691e-01, 2.814785e-01, 1.032287e+00, 1.373303e-01, 3.788393e-01, 6.585730e-01, 4.412392e-01, 1.347086e-01, 5.326360e-01, 2.148638e-01, 1.013354e+00, 4.112331e-01, 1.635585e-01, 5.134093e-01, 1.594592e+00, 6.273572e-01, 5.983749e-01, 5.812332e-01, 3.422090e-01, 8.871672e-01, 1.950238e-01, 6.838982e-01, 1.137440e+00, 8.189020e-01, 1.20427…
1.400000e+00	7.466742e-01, 2.463561e-01, 3.744166e-01, 1.079078e+00, 5.316327e-01, 3.398918e-01, 1.036148e+00, 1.796658e-01, 6.138246e-01, 7.898601e-01, 2.994889e-01, 1.069760e-01, 3.673900e-01, 1.572629e-01, 9.749034e-01, 2.576286e-01, 1.529757e-01, 4.957476e-01, 1.465095e+00, 4.178201e-01, 5.282298e-01, 5.126739e-01, 3.189108e-01, 8.486010e-01, 1.390209e-01, 6.901922e-01, 8.024253e-01, 8.563590e-01, 1.13970…
1.600000e+00	9.677842e-01, 3.233501e-01, 3.311098e-01, 1.286492e+00, 4.391413e-01, 4.445067e-01, 1.059334e+00, 4.682158e-01, 7.496872e-01, 8.130693e-01, 2.172254e-01, 7.690598e-02, 2.125509e-01, 7.620080e-02, 9.266973e-01, 2.042929e-01, 1.699255e-01, 4.991148e-01, 1.390295e+00, 3.458413e-01, 5.845144e-01, 4.208847e-01, 4.074644e-01, 7.408696e-01, 8.560499e-02, 6.294517e-01, 1.137879e+00, 9.318362e-01, 1.34453…
1.800000e+00	8.198286e-01, 2.300326e-01, 1.870939e-01, 1.269240e+00, 4.370177e-01, 4.584810e-01, 7.596944e-01, 7.206862e-01, 7.611176e-01, 8.753855e-01, 1.279093e-01, 4.494780e-02, 1.264499e-01, 6.621114e-02, 7.158900e-01, 1.084429e-01, 1.744057e-01, 4.488012e-01, 1.658577e+00, 2.149851e-01, 6.373909e-01, 4.575987e-01, 3.415714e-01, 8.843476e-01, 5.247966e-02, 6.282235e-01, 1.230170e+00, 7.742800e-01, 1.06877…
2.000000e+00	7.607549e-01, 2.053715e-01, 1.538706e-01, 1.181425e+00, 5.022933e-01, 5.370957e-01, 8.742690e-01, 7.337860e-01, 1.155698e+00, 9.187259e-01, 7.805552e-02, 2.906189e-02, 6.280422e-02, 3.222979e-02, 8.525057e-01, 7.338298e-02, 1.758524e-01, 5.358404e-01, 1.363781e+00, 1.282242e-01, 5.223236e-01, 6.472519e-01, 4.064593e-01, 1.007219e+00, 2.921943e-02, 6.708675e-01, 8.983964e-01, 9.288443e-01, 9.00908…
0.000000e+00	2.091544e+00, 2.973782e+00, 2.350593e+00, 1.684745e-01, 1.273491e+00, 8.421257e-01, 1.189710e+00, 2.594130e+00, 1.301956e+00, 6.390953e-01, 5.515998e-01, 2.292427e+00, 2.591450e-01, 1.619791e+00, 1.552060e+00, 9.496317e-02, 1.409564e+00, 3.157139e+00, 3.132469e-01, 2.015438e+00, 3.202128e+00, 9.542830e-01, 1.674302e+00, 2.780238e+00, 1.238917e+00, 1.694845e+00, 2.542025e-01, 1.615245e+00, 1.48241…
2.000000e-01	1.676627e+00, 2.223551e+00, 1.452917e+00, 1.116065e-01, 8.628617e-01, 5.250230e-01, 1.137967e+00, 1.457188e+00, 1.150526e+00, 4.430912e-01, 7.699006e-01, 1.330565e+00, 6.597471e-01, 1.494132e+00, 1.327194e+00, 5.213867e-01, 1.168541e+00, 1.836937e+00, 2.490475e-01, 1.684202e+00, 2.148247e+00, 6.676752e-01, 8.044893e-01, 1.215732e+00, 8.512053e-01, 9.647546e-01, 5.366576e-01, 9.945100e-01, 9.42506…
4.000000e-01	1.270778e+00, 1.650688e+00, 1.435074e+00, 8.478188e-02, 5.231856e-01, 4.527613e-01, 1.238616e+00, 9.791354e-01, 1.022796e+00, 2.596845e-01, 7.979923e-01, 8.379259e-01, 7.315119e-01, 1.047001e+00, 7.956384e-01, 6.666888e-01, 1.124844e+00, 1.066018e+00, 1.956593e-01, 1.859327e+00, 1.589214e+00, 3.997302e-01, 4.062001e-01, 1.523546e+00, 8.871259e-01, 4.477877e-01, 7.225619e-01, 6.535211e-01, 8.40560…
6.000000e-01	1.202537e+00, 1.090212e+00, 1.106200e+00, 7.673144e-02, 3.465043e-01, 3.499533e-01, 8.795307e-01, 6.693903e-01, 1.010318e+00, 1.822633e-01, 7.228855e-01, 4.720275e-01, 7.329269e-01, 7.675753e-01, 5.749627e-01, 7.186595e-01, 1.177328e+00, 6.374180e-01, 1.296576e-01, 1.738215e+00, 9.286073e-01, 2.750703e-01, 2.548436e-01, 1.552655e+00, 4.925019e-01, 3.220605e-01, 7.735756e-01, 9.843604e-01, 6.87837…
8.000000e-01	1.030617e+00, 1.037186e+00, 1.080194e+00, 5.877426e-02, 3.621710e-01, 3.670107e-01, 9.862171e-01, 4.431647e-01, 9.955040e-01, 1.285403e-01, 7.490429e-01, 3.912620e-01, 8.475384e-01, 3.544177e-01, 3.694662e-01, 9.700995e-01, 1.227245e+00, 4.139543e-01, 1.212627e-01, 1.136560e+00, 8.343203e-01, 2.125553e-01, 1.738715e-01, 1.709555e+00, 3.373482e-01, 1.950521e-01, 8.415158e-01, 9.081302e-01, 7.60144…
1.000000e+00	8.214025e-01, 7.767362e-01, 9.644610e-01, 9.181236e-02, 3.442553e-01, 3.448592e-01, 1.039777e+00, 2.963068e-01, 1.022492e+00, 1.171448e-01, 6.049593e-01, 3.201060e-01, 6.474293e-01, 2.524830e-01, 3.343593e-01, 6.989630e-01, 9.314718e-01, 2.605102e-01, 7.716933e-02, 1.202216e+00, 8.226734e-01, 2.619197e-01, 1.973347e-01, 1.457041e+00, 1.884403e-01, 1.159990e-01, 1.077562e+00, 9.032145e-01, 7.04712…
1.200000e+00	8.731144e-01, 6.048697e-01, 8.308709e-01, 1.060707e-01, 4.501348e-01, 3.982730e-01, 8.690770e-01, 2.891823e-01, 9.360774e-01, 2.002355e-01, 4.701477e-01, 2.080689e-01, 8.258689e-01, 1.507000e-01, 2.237602e-01, 5.451308e-01, 1.250086e+00, 1.792437e-01, 8.779105e-02, 8.842419e-01, 6.882237e-01, 3.798385e-01, 2.163903e-01, 1.382005e+00, 1.524915e-01, 6.156487e-02, 1.030008e+00, 6.898213e-01, 7.95040…
1.400000e+00	8.019096e-01, 5.171002e-01, 6.945305e-01, 1.352105e-01, 4.267331e-01, 4.488561e-01, 9.774875e-01, 4.794376e-01, 7.885073e-01, 3.973776e-01, 3.462936e-01, 1.659579e-01, 8.164853e-01, 7.916473e-02, 1.438207e-01, 3.903587e-01, 1.060984e+00, 1.511908e-01, 8.496652e-02, 7.014446e-01, 7.582205e-01, 3.353799e-01, 2.566702e-01, 1.175109e+00, 9.269667e-02, 4.240530e-02, 1.037172e+00, 9.490716e-01, 6.42871…
1.600000e+00	9.103854e-01, 4.024658e-01, 4.497619e-01, 1.208656e-01, 4.483159e-01, 4.397570e-01, 9.263723e-01, 6.787738e-01, 1.028690e+00, 5.271721e-01, 2.366949e-01, 8.094079e-02, 7.517436e-01, 4.998142e-02, 1.175615e-01, 2.152726e-01, 1.099174e+00, 1.211761e-01, 7.778077e-02, 5.432334e-01, 6.083562e-01, 3.849674e-01, 2.969913e-01, 1.476884e+00, 5.997469e-02, 2.319167e-02, 1.012995e+00, 9.510573e-01, 5.82063…
1.800000e+00	1.026249e+00, 2.980847e-01, 2.776650e-01, 1.290376e-01, 3.690571e-01, 4.265547e-01, 8.204817e-01, 8.555765e-01, 8.859358e-01, 8.163126e-01, 1.410819e-01, 6.382867e-02, 6.057589e-01, 3.260604e-02, 8.519016e-02, 1.845300e-01, 9.667334e-01, 8.507801e-02, 8.551904e-02, 3.512720e-01, 5.575822e-01, 4.671099e-01, 3.293419e-01, 1.219123e+00, 4.472708e-02, 1.618302e-02, 1.132617e+00, 9.718160e-01, 4.76596…
2.000000e+00	7.093160e-01, 2.960818e-01, 2.383536e-01, 1.517516e-01, 4.710900e-01, 4.417013e-01, 7.808805e-01, 9.504345e-01, 1.265249e+00, 7.578154e-01, 8.645394e-02, 3.474727e-02, 5.468694e-01, 1.980216e-02, 5.384578e-02, 1.190475e-01, 1.164296e+00, 1.056113e-01, 9.642103e-02, 2.496934e-01, 5.457090e-01, 3.938188e-01, 3.899551e-01, 1.452803e+00, 2.818656e-02, 1.091454e-02, 1.182627e+00, 9.313608e-01, 4.19213…
0.000000e+00	2.966881e+00, 1.706372e+00, 1.820852e+00, 2.572213e+00, 1.718359e+00, 1.102744e+00, 1.854957e+00, 2.244566e-01, 2.664362e+00, 2.811484e+00, 2.146215e+00, 1.911633e+00, 3.311744e-01, 3.124907e+00, 1.925820e+00, 1.211289e+00, 2.140020e+00, 2.041315e+00, 6.246094e-01, 2.740308e+00, 1.873401e+00, 1.336248e+00, 2.234749e+00, 2.265183e+00, 1.486904e+00, 1.177676e-01, 3.060957e-01, 3.617717e+00, 1.78142…
2.000000e-01	1.791349e+00, 1.492677e+00, 1.802083e+00, 2.277938e+00, 1.139963e+00, 6.051542e-01, 1.333788e+00, 4.975357e-01, 1.969259e+00, 1.785455e+00, 1.662066e+00, 1.431924e+00, 3.846069e-01, 2.093992e+00, 1.455530e+00, 7.551067e-01, 1.262260e+00, 1.077540e+00, 4.156445e-01, 2.028409e+00, 1.171144e+00, 1.108377e+00, 7.952852e-01, 2.268488e+00, 9.947051e-01, 8.750333e-02, 2.995612e-01, 2.085643e+00, 9.65196…
4.000000e-01	1.601543e+00, 1.487402e+00, 1.383911e+00, 1.435796e+00, 5.496178e-01, 3.215473e-01, 1.118426e+00, 5.431510e-01, 1.710077e+00, 1.614912e+00, 1.238678e+00, 1.075783e+00, 4.856379e-01, 1.384452e+00, 1.069970e+00, 1.386792e+00, 7.745972e-01, 7.984893e-01, 3.593572e-01, 1.585542e+00, 1.050902e+00, 5.924331e-01, 6.749778e-01, 2.164046e+00, 9.964582e-01, 4.573679e-02, 6.438894e-01, 1.368988e+00, 5.48950…
6.000000e-01	1.595720e+00, 9.740647e-01, 1.179416e+00, 1.496876e+00, 5.983749e-01, 2.882963e-01, 8.932488e-01, 7.902538e-01, 1.328120e+00, 9.185476e-01, 1.241193e+00, 6.974076e-01, 6.899339e-01, 1.123732e+00, 8.719197e-01, 1.108338e+00, 5.249986e-01, 4.234785e-01, 2.535537e-01, 1.363726e+00, 7.835064e-01, 5.774942e-01, 3.910252e-01, 1.898576e+00, 7.455043e-01, 3.507465e-02, 7.864908e-01, 1.140874e+00, 4.19759…
8.000000e-01	1.074017e+00, 8.982817e-01, 1.057959e+00, 1.176182e+00, 4.842891e-01, 3.028354e-01, 8.444352e-01, 5.142957e-01, 1.345417e+00, 7.382290e-01, 6.996130e-01, 7.121747e-01, 6.806849e-01, 5.564605e-01, 4.138771e-01, 1.040632e+00, 4.153905e-01, 2.751222e-01, 2.145233e-01, 1.263491e+00, 6.437330e-01, 4.406263e-01, 2.898146e-01, 1.813555e+00, 4.155616e-01, 1.915489e-02, 8.811888e-01, 7.669184e-01, 3.14631…
1.000000e+00	9.701190e-01, 7.224848e-01, 8.723437e-01, 7.896828e-01, 5.075288e-01, 2.941486e-01, 1.051689e+00, 4.651618e-01, 1.012660e+00, 5.583522e-01, 6.565915e-01, 4.061259e-01, 6.741619e-01, 3.518496e-01, 3.825990e-01, 6.698790e-01, 6.014982e-01, 1.430754e-01, 1.555115e-01, 1.191205e+00, 7.007420e-01, 4.364059e-01, 2.853699e-01, 1.903860e+00, 3.293357e-01, 1.387174e-02, 9.712344e-01, 9.951469e-01, 3.27373…
1.200000e+00	9.847123e-01, 5.051427e-01, 7.045940e-01, 6.813966e-01, 4.796675e-01, 3.162078e-01, 1.000408e+00, 5.426968e-01, 1.217050e+00, 5.347759e-01, 4.428029e-01, 3.321005e-01, 8.143162e-01, 2.137198e-01, 2.370083e-01, 5.548676e-01, 6.895021e-01, 1.172580e-01, 1.234008e-01, 7.269763e-01, 5.422708e-01, 3.890309e-01, 2.849606e-01, 1.452181e+00, 1.826856e-01, 9.953190e-03, 1.113397e+00, 8.459599e-01, 3.87014…
1.400000e+00	8.614937e-01, 5.797951e-01, 4.839867e-01, 5.014399e-01, 4.969993e-01, 3.555636e-01, 8.887303e-01, 6.947677e-01, 1.155315e+00, 7.296727e-01, 3.535068e-01, 1.858965e-01, 6.811464e-01, 1.298707e-01, 1.907705e-01, 2.881926e-01, 8.799218e-01, 9.126491e-02, 1.164060e-01, 5.019836e-01, 5.980044e-01, 5.088690e-01, 3.005915e-01, 1.506567e+00, 1.273271e-01, 5.950374e-03, 1.251785e+00, 8.556104e-01, 3.53402…
1.600000e+00	9.379502e-01, 4.029252e-01, 3.417562e-01, 3.877316e-01, 4.693657e-01, 4.450990e-01, 9.538176e-01, 7.571792e-01, 1.096823e+00, 7.414435e-01, 2.195321e-01, 1.404560e-01, 5.973903e-01, 8.359998e-02, 1.361888e-01, 1.967098e-01, 9.702501e-01, 7.071859e-02, 9.080371e-02, 3.427478e-01, 5.950827e-01, 4.459468e-01, 2.985042e-01, 1.636835e+00, 8.272415e-02, 3.662523e-03, 9.319357e-01, 7.897519e-01, 4.60334…
1.800000e+00	8.109683e-01, 3.188604e-01, 1.986672e-01, 3.403971e-01, 5.139863e-01, 3.786301e-01, 8.442511e-01, 8.347800e-01, 1.009539e+00, 9.065684e-01, 1.487646e-01, 8.491359e-02, 5.348636e-01, 4.848656e-02, 9.546140e-02, 1.568083e-01, 9.467607e-01, 5.325715e-02, 9.065710e-02, 2.772245e-01, 5.553001e-01, 4.691475e-01, 3.594499e-01, 1.376999e+00, 5.373198e-02, 3.027326e-03, 1.074247e+00, 7.747444e-01, 4.53167…
2.000000e+00	8.583693e-01, 2.948891e-01, 1.264418e-01, 3.130972e-01, 4.513142e-01, 3.725816e-01, 8.741664e-01, 1.057257e+00, 1.052457e+00, 9.302072e-01, 8.880657e-02, 5.599667e-02, 4.383873e-01, 2.602661e-02, 6.345940e-02, 8.895600e-02, 1.003618e+00, 5.689715e-02, 6.676288e-02, 1.549916e-01, 5.660056e-01, 5.631986e-01, 3.799157e-01, 1.566004e+00, 2.917251e-02, 1.501039e-03, 1.122124e+00, 7.583494e-01, 3.53590…
0.000000e+00	2.275317e+00, 6.256393e-01, 7.098582e-02, 1.462908e+00, 3.037355e-01, 3.007899e+00, 3.560627e-01, 1.368980e+00, 2.345439e+00, 2.185077e+00, 1.666043e+00, 8.107210e-01, 1.177125e+00, 3.030420e+00, 8.655946e-01, 1.095756e+00, 1.098498e-01, 6.069652e-01, 2.476407e+00, 1.807344e+00, 1.306785e+00, 2.296791e+00, 6.838266e-01, 8.393847e-01, 2.570187e+00, 5.695938e-01, 2.116531e-01, 2.092524e+00, 3.37300…
2.000000e-01	1.498871e+00, 6.276000e-01, 2.771642e-01, 1.518140e+00, 3.127355e-01, 1.967804e+00, 3.413689e-01, 1.660463e+00, 2.315311e+00, 1.606476e+00, 8.611186e-01, 5.665476e-01, 6.428657e-01, 2.502238e+00, 6.635673e-01, 7.184787e-01, 6.998615e-02, 5.487506e-01, 2.273201e+00, 1.083040e+00, 6.920039e-01, 1.459064e+00, 6.200492e-01, 8.061216e-01, 2.323406e+00, 7.543936e-01, 1.467767e-01, 1.531870e+00, 1.97443…
4.000000e-01	8.850144e-01, 5.033600e-01, 2.796101e-01, 1.277463e+00, 3.909615e-01, 1.348180e+00, 2.513766e-01, 1.371195e+00, 2.487054e+00, 1.479567e+00, 6.894656e-01, 4.227883e-01, 3.463912e-01, 1.357769e+00, 4.670776e-01, 4.930078e-01, 8.643328e-02, 5.481494e-01, 1.816369e+00, 8.269046e-01, 4.549017e-01, 1.120763e+00, 5.284106e-01, 1.112527e+00, 1.155467e+00, 6.223149e-01, 8.741408e-02, 9.587207e-01, 1.00139…
6.000000e-01	5.379607e-01, 4.488883e-01, 1.930532e-01, 1.257859e+00, 3.650807e-01, 1.097640e+00, 1.983135e-01, 1.163700e+00, 1.876297e+00, 1.170420e+00, 3.450086e-01, 2.493945e-01, 3.146053e-01, 8.983485e-01, 5.721372e-01, 2.846060e-01, 1.256357e-01, 3.668189e-01, 1.703913e+00, 5.840597e-01, 2.744236e-01, 8.911164e-01, 4.082849e-01, 1.057399e+00, 1.158077e+00, 7.446824e-01, 2.350778e-01, 9.139020e-01, 6.28820…
8.000000e-01	5.255303e-01, 3.067016e-01, 1.325399e-01, 1.115104e+00, 4.503181e-01, 7.111541e-01, 1.708006e-01, 1.290349e+00, 2.026849e+00, 1.265747e+00, 2.437047e-01, 1.625708e-01, 1.990129e-01, 4.270468e-01, 5.146981e-01, 2.303024e-01, 2.244998e-01, 3.871882e-01, 1.583474e+00, 4.094790e-01, 3.122113e-01, 8.053910e-01, 4.480615e-01, 1.061040e+00, 7.109201e-01, 7.472330e-01, 4.836204e-01, 1.040267e+00, 3.79087…
1.000000e+00	5.506446e-01, 2.361897e-01, 1.040146e-01, 9.414329e-01, 4.401685e-01, 8.517400e-01, 1.187425e-01, 1.011236e+00, 1.687384e+00, 1.024202e+00, 1.759105e-01, 1.313161e-01, 1.180586e-01, 3.779954e-01, 4.039202e-01, 1.682499e-01, 3.319527e-01, 2.890526e-01, 1.477242e+00, 2.475395e-01, 4.015563e-01, 6.960628e-01, 3.192020e-01, 1.101597e+00, 4.781066e-01, 6.541834e-01, 6.820456e-01, 8.600367e-01, 2.71556…
1.200000e+00	6.196351e-01, 2.108991e-01, 7.706122e-02, 8.061020e-01, 4.882125e-01, 8.183990e-01, 1.121698e-01, 1.215219e+00, 1.972600e+00, 9.937329e-01, 1.033793e-01, 7.893456e-02, 8.137117e-02, 1.924957e-01, 3.698747e-01, 8.478782e-02, 5.875732e-01, 2.699037e-01, 1.070337e+00, 1.788997e-01, 3.181349e-01, 6.991283e-01, 3.678071e-01, 1.266247e+00, 2.908827e-01, 7.191531e-01, 7.794126e-01, 8.422737e-01, 1.52750…
1.400000e+00	5.608329e-01, 1.364153e-01, 4.897315e-02, 6.975642e-01, 4.581746e-01, 6.686907e-01, 1.707738e-01, 1.135825e+00, 2.253019e+00, 9.096810e-01, 7.700686e-02, 5.302440e-02, 5.814512e-02, 1.287930e-01, 3.050301e-01, 5.595740e-02, 7.623452e-01, 2.769007e-01, 9.918653e-01, 1.472142e-01, 4.016926e-01, 5.304146e-01, 4.263335e-01, 1.153333e+00, 1.653870e-01, 5.827367e-01, 8.323015e-01, 8.560821e-01, 9.74528…
1.600000e+00	5.991577e-01, 1.078660e-01, 3.913937e-02, 6.049014e-01, 4.100053e-01, 6.564584e-01, 2.855055e-01, 1.046575e+00, 1.657013e+00, 1.051521e+00, 5.003024e-02, 3.435552e-02, 3.916932e-02, 8.309899e-02, 2.899152e-01, 3.564511e-02, 7.452897e-01, 2.190244e-01, 8.531669e-01, 9.052551e-02, 4.577119e-01, 5.467263e-01, 3.512611e-01, 1.198881e+00, 1.109571e-01, 3.851241e-01, 1.132975e+00, 7.722815e-01, 6.47296…
1.800000e+00	6.588888e-01, 1.260623e-01, 2.359144e-02, 6.501505e-01, 5.773963e-01, 5.998964e-01, 3.132190e-01, 1.103436e+00, 1.434253e+00, 1.182134e+00, 2.816274e-02, 2.237321e-02, 4.913340e-02, 4.724491e-02, 1.694304e-01, 3.444359e-02, 9.831789e-01, 2.243469e-01, 5.846168e-01, 6.013774e-02, 4.204247e-01, 5.585608e-01, 3.568103e-01, 1.169652e+00, 9.568340e-02, 2.627430e-01, 1.105549e+00, 9.012870e-01, 3.46924…
2.000000e+00	6.351478e-01, 1.252277e-01, 1.925323e-02, 4.746897e-01, 4.560811e-01, 6.088803e-01, 3.620730e-01, 1.112126e+00, 1.981336e+00, 1.149863e+00, 2.335546e-02, 1.405792e-02, 4.898340e-02, 3.062710e-02, 1.280362e-01, 2.033442e-02, 1.032799e+00, 1.683921e-01, 5.679567e-01, 4.441714e-02, 5.245256e-01, 5.542160e-01, 3.403751e-01, 1.111436e+00, 4.369667e-02, 1.858645e-01, 1.151037e+00, 9.137922e-01, 2.21443…
0.000000e+00	1.748246e+00, 8.906372e-01, 9.440487e-01, 1.104490e-01, 2.740750e+00, 1.263773e+00, 1.721028e+00, 2.659193e+00, 1.712989e+00, 2.455583e+00, 5.107473e-01, 2.686708e+00, 1.108977e-01, 9.872009e-01, 1.928791e+00, 2.414942e-01, 1.287478e+00, 2.648641e+00, 2.963823e+00, 2.727612e+00, 3.896059e-01, 1.982501e+00, 1.682194e+00, 1.958553e+00, 2.638982e+00, 1.198283e+00, 1.314963e+00, 6.060803e-01, 1.28790…
2.000000e-01	1.159597e+00, 8.280138e-01, 1.068957e+00, 1.028625e-01, 1.833477e+00, 9.872334e-01, 1.247092e+00, 1.745617e+00, 1.009830e+00, 1.821850e+00, 4.424875e-01, 1.639552e+00, 5.651389e-02, 1.079332e+00, 1.599964e+00, 1.966662e-01, 1.234314e+00, 1.966590e+00, 2.615288e+00, 1.948670e+00, 4.184733e-01, 1.806677e+00, 9.080031e-01, 1.703662e+00, 2.250487e+00, 1.084919e+00, 9.283398e-01, 6.089481e-01, 8.49278…
4.000000e-01	8.111335e-01, 7.090860e-01, 7.339902e-01, 1.098419e-01, 1.376620e+00, 5.869509e-01, 1.080511e+00, 8.995373e-01, 1.109310e+00, 1.244920e+00, 3.961283e-01, 1.155276e+00, 8.440727e-02, 1.029321e+00, 8.316240e-01, 1.449638e-01, 1.108392e+00, 1.212689e+00, 1.579671e+00, 1.314148e+00, 4.108037e-01, 1.082288e+00, 7.438185e-01, 1.441909e+00, 1.363058e+00, 1.068622e+00, 9.653058e-01, 7.971287e-01, 5.13467…
6.000000e-01	9.002747e-01, 4.304476e-01, 8.407264e-01, 1.033346e-01, 1.023165e+00, 6.099671e-01, 8.941379e-01, 6.916423e-01, 1.058092e+00, 8.408295e-01, 3.098093e-01, 6.866529e-01, 2.068109e-01, 4.522428e-01, 6.218713e-01, 1.082181e-01, 1.040565e+00, 6.950111e-01, 1.171656e+00, 1.207262e+00, 4.941273e-01, 1.090875e+00, 4.619670e-01, 1.323321e+00, 6.870314e-01, 8.684306e-01, 8.765708e-01, 8.532031e-01, 4.64681…
8.000000e-01	8.198662e-01, 3.986227e-01, 6.251499e-01, 1.283688e-01, 8.678835e-01, 5.005177e-01, 1.004212e+00, 8.477376e-01, 1.292828e+00, 9.389555e-01, 1.741317e-01, 4.490480e-01, 2.490296e-01, 2.712763e-01, 4.545485e-01, 7.466956e-02, 9.772622e-01, 4.137114e-01, 1.257605e+00, 8.056532e-01, 4.682293e-01, 9.906578e-01, 5.073147e-01, 1.255539e+00, 4.888190e-01, 5.776827e-01, 1.104160e+00, 8.523517e-01, 3.47542…
1.000000e+00	8.352522e-01, 4.052709e-01, 3.688941e-01, 1.180695e-01, 7.430103e-01, 5.290555e-01, 1.003903e+00, 7.182810e-01, 1.065528e+00, 8.188375e-01, 1.832503e-01, 2.784791e-01, 3.236732e-01, 1.922778e-01, 3.416743e-01, 5.146610e-02, 1.019164e+00, 2.877526e-01, 8.537265e-01, 4.697442e-01, 5.018969e-01, 7.095754e-01, 4.794331e-01, 1.291172e+00, 3.383165e-01, 4.853591e-01, 1.068716e+00, 7.701066e-01, 3.28356…
1.200000e+00	8.887157e-01, 3.554156e-01, 2.475588e-01, 1.502092e-01, 5.975263e-01, 5.190855e-01, 9.151101e-01, 9.804546e-01, 1.014526e+00, 9.269444e-01, 1.168303e-01, 1.652278e-01, 2.134016e-01, 1.060596e-01, 2.121708e-01, 2.808185e-02, 1.111888e+00, 2.457513e-01, 5.804499e-01, 3.127494e-01, 5.540799e-01, 6.603696e-01, 4.115306e-01, 1.130259e+00, 2.366693e-01, 3.166180e-01, 1.148114e+00, 7.495442e-01, 3.26205…
1.400000e+00	8.063526e-01, 2.428587e-01, 1.928330e-01, 1.696498e-01, 5.517945e-01, 4.465556e-01, 9.238898e-01, 9.683827e-01, 1.022413e+00, 9.033212e-01, 6.729261e-02, 1.299206e-01, 2.503789e-01, 6.522309e-02, 1.685861e-01, 2.415004e-02, 1.114237e+00, 1.940381e-01, 5.066364e-01, 2.427178e-01, 5.375379e-01, 5.595391e-01, 3.106793e-01, 1.385310e+00, 1.288813e-01, 2.148218e-01, 1.206385e+00, 7.991995e-01, 2.31981…
1.600000e+00	9.039420e-01, 1.742565e-01, 1.439966e-01, 1.802704e-01, 5.524601e-01, 4.837564e-01, 7.516282e-01, 1.167783e+00, 1.210978e+00, 9.751319e-01, 4.757938e-02, 7.784314e-02, 2.132442e-01, 4.080641e-02, 1.053222e-01, 1.317787e-02, 1.142527e+00, 1.580478e-01, 4.372100e-01, 1.855831e-01, 5.937631e-01, 5.969348e-01, 4.251805e-01, 1.336991e+00, 1.084551e-01, 1.257642e-01, 1.055824e+00, 9.529733e-01, 2.23389…
1.800000e+00	8.390373e-01, 2.494991e-01, 9.567452e-02, 2.234698e-01, 4.106407e-01, 5.202363e-01, 8.132517e-01, 1.086852e+00, 1.255268e+00, 1.101866e+00, 3.301670e-02, 5.286784e-02, 1.734312e-01, 2.308180e-02, 7.996844e-02, 7.676824e-03, 1.026907e+00, 1.357750e-01, 3.518998e-01, 9.013146e-02, 6.553504e-01, 5.558440e-01, 4.032533e-01, 1.319548e+00, 5.573882e-02, 9.184325e-02, 1.062791e+00, 9.665148e-01, 1.51552…
2.000000e+00	8.349111e-01, 2.064667e-01, 7.662234e-02, 2.126685e-01, 4.313638e-01, 4.466311e-01, 6.938173e-01, 9.572871e-01, 1.123328e+00, 9.182857e-01, 2.249566e-02, 3.736716e-02, 1.399217e-01, 1.635415e-02, 5.202770e-02, 7.635349e-03, 1.232836e+00, 1.332547e-01, 2.340486e-01, 6.015231e-02, 5.887862e-01, 5.537327e-01, 3.491031e-01, 1.329132e+00, 3.818562e-02, 5.398728e-02, 1.217827e+00, 8.036091e-01, 2.05893…
0.000000e+00	1.243919e+00, 1.563352e+00, 1.072499e-01, 3.460597e-02, 9.633365e-01, 2.614566e-01, 3.827353e-01, 6.593176e-01, 1.614218e+00, 1.008975e+00, 1.794302e+00, 1.537447e+00, 2.587398e+00, 1.797618e+00, 7.492607e-01, 7.667688e-01, 8.953824e-01, 1.555751e+00, 7.291815e-01, 3.278689e+00, 2.019865e+00, 2.015407e+00, 1.062298e+00, 2.885796e-01, 5.190638e-01, 7.999067e-01, 8.963593e-01, 2.425221e+00, 3.25911…
2.000000e-01	9.937120e-01, 1.225557e+00, 2.999330e-01, 3.993260e-01, 5.010304e-01, 5.179318e-01, 2.817078e-01, 7.494188e-01, 1.406191e+00, 7.852281e-01, 1.330802e+00, 9.238577e-01, 1.551710e+00, 1.522614e+00, 5.407959e-01, 6.226301e-01, 8.550841e-01, 1.217137e+00, 1.132683e+00, 2.204816e+00, 1.474191e+00, 1.294909e+00, 6.358646e-01, 4.786503e-01, 5.598681e-01, 6.695457e-01, 8.353178e-01, 1.704483e+00, 1.77835…
4.000000e-01	9.939199e-01, 6.662610e-01, 4.421443e-01, 7.292569e-01, 4.372199e-01, 6.002004e-01, 3.019438e-01, 9.361883e-01, 1.594098e+00, 4.458111e-01, 8.402228e-01, 5.849014e-01, 9.205152e-01, 1.117104e+00, 4.034821e-01, 3.416321e-01, 9.905391e-01, 1.257785e+00, 1.339092e+00, 1.582506e+00, 9.733687e-01, 1.189698e+00, 5.647528e-01, 6.910661e-01, 5.619362e-01, 5.204938e-01, 7.253405e-01, 1.155317e+00, 7.69188…
6.000000e-01	9.553636e-01, 6.473405e-01, 4.540346e-01, 8.842483e-01, 4.137326e-01, 5.900260e-01, 4.155161e-01, 1.017465e+00, 1.862416e+00, 4.278370e-01, 5.168722e-01, 3.624408e-01, 6.550323e-01, 7.788154e-01, 7.728325e-01, 2.776198e-01, 1.000406e+00, 9.777439e-01, 1.353385e+00, 8.478866e-01, 7.456780e-01, 8.141404e-01, 5.305083e-01, 7.132859e-01, 3.381840e-01, 7.035598e-01, 7.787799e-01, 9.378199e-01, 5.83245…
8.000000e-01	8.336493e-01, 5.824237e-01, 3.741974e-01, 9.329884e-01, 4.609731e-01, 5.968709e-01, 5.868250e-01, 1.004638e+00, 1.536095e+00, 5.146757e-01, 3.844022e-01, 2.326129e-01, 4.339535e-01, 4.943355e-01, 7.274427e-01, 1.682860e-01, 8.318729e-01, 7.335798e-01, 1.485922e+00, 4.940040e-01, 7.125406e-01, 7.401554e-01, 3.863016e-01, 7.465494e-01, 2.349323e-01, 7.464334e-01, 8.725750e-01, 1.082916e+00, 3.69691…
1.000000e+00	8.399064e-01, 3.021868e-01, 2.465359e-01, 9.962826e-01, 4.922048e-01, 6.204673e-01, 4.482465e-01, 1.262850e+00, 1.500255e+00, 7.067576e-01, 2.712960e-01, 1.316007e-01, 2.540727e-01, 2.783637e-01, 9.725620e-01, 1.004506e-01, 6.752913e-01, 7.578778e-01, 1.743430e+00, 5.275773e-01, 7.235484e-01, 7.576774e-01, 4.246000e-01, 7.755845e-01, 1.571008e-01, 5.954543e-01, 9.286906e-01, 9.684261e-01, 2.15383…
1.200000e+00	7.147131e-01, 3.811795e-01, 1.788152e-01, 9.921450e-01, 4.499569e-01, 6.396399e-01, 5.802230e-01, 1.024411e+00, 1.559062e+00, 7.643043e-01, 1.359339e-01, 1.005592e-01, 1.419547e-01, 1.708104e-01, 7.718883e-01, 8.183739e-02, 6.193993e-01, 6.576745e-01, 1.501224e+00, 3.224382e-01, 5.682625e-01, 6.438526e-01, 4.293346e-01, 9.462205e-01, 1.188234e-01, 6.048910e-01, 1.034475e+00, 1.072060e+00, 1.50617…
1.400000e+00	7.044660e-01, 2.483957e-01, 1.207996e-01, 1.283369e+00, 5.425707e-01, 6.798254e-01, 5.635615e-01, 1.177802e+00, 1.566354e+00, 8.112956e-01, 1.002767e-01, 7.332107e-02, 7.836021e-02, 1.026639e-01, 7.818490e-01, 4.118225e-02, 4.967080e-01, 4.815709e-01, 1.579110e+00, 1.644946e-01, 5.938713e-01, 5.294647e-01, 3.731162e-01, 1.039304e+00, 6.940471e-02, 7.569795e-01, 1.093666e+00, 9.786387e-01, 9.62793…
1.600000e+00	7.233326e-01, 2.287888e-01, 6.524730e-02, 1.066980e+00, 5.625236e-01, 5.895955e-01, 6.528321e-01, 1.239172e+00, 1.628080e+00, 9.298363e-01, 7.424048e-02, 4.148771e-02, 5.872695e-02, 6.624809e-02, 6.535014e-01, 3.175465e-02, 5.034249e-01, 5.358725e-01, 1.411154e+00, 1.584257e-01, 6.353286e-01, 4.876644e-01, 3.535978e-01, 8.804200e-01, 4.725148e-02, 6.628460e-01, 1.247616e+00, 8.468347e-01, 6.34874…
1.800000e+00	7.068187e-01, 1.766408e-01, 5.988427e-02, 1.009673e+00, 4.776102e-01, 6.772784e-01, 5.928164e-01, 1.049569e+00, 1.643590e+00, 8.822722e-01, 3.957313e-02, 3.194898e-02, 3.790944e-02, 4.200978e-02, 6.501205e-01, 1.853856e-02, 4.816182e-01, 4.970171e-01, 1.067158e+00, 1.126503e-01, 5.204313e-01, 5.154529e-01, 3.475339e-01, 1.019822e+00, 3.149680e-02, 7.934418e-01, 1.211684e+00, 9.154020e-01, 4.02902…
2.000000e+00	7.593592e-01, 1.717215e-01, 3.801147e-02, 1.004567e+00, 5.983575e-01, 5.707660e-01, 7.032124e-01, 9.560787e-01, 1.737405e+00, 1.014722e+00, 3.151959e-02, 2.031081e-02, 2.315564e-02, 1.824411e-02, 5.230872e-01, 1.180498e-02, 5.280453e-01, 4.241442e-01, 1.119442e+00, 7.280022e-02, 4.859565e-01, 5.568447e-01, 3.653654e-01, 1.006234e+00, 2.164071e-02, 7.551310e-01, 9.182802e-01, 9.927470e-01, 2.43250…
0.000000e+00	1.462690e+00, 1.528529e+00, 2.147686e+00, 1.303989e+00, 2.029852e+00, 2.300198e+00, 1.704790e+00, 2.582703e-01, 1.417180e-02, 2.070863e+00, 1.435732e+00, 2.715944e+00, 2.719913e+00, 2.074494e+00, 6.194601e-01, 2.422020e+00, 3.961239e-01, 5.349089e-01, 2.753119e+00, 1.230721e+00, 5.049237e-01, 2.399589e-01, 2.982181e+00, 4.777918e-01, 1.412508e+00, 8.982610e-01, 1.069189e+00, 2.114680e+00, 1.08639…
2.000000e-01	9.259669e-01, 1.218406e+00, 1.606202e+00, 1.233372e+00, 1.253165e+00, 1.146260e+00, 9.795989e-01, 1.552273e-01, 7.457555e-02, 1.311795e+00, 1.140761e+00, 1.671925e+00, 2.539117e+00, 2.240997e+00, 5.192142e-01, 1.986036e+00, 3.018920e-01, 5.498828e-01, 2.525116e+00, 1.078326e+00, 2.980935e-01, 2.071501e-01, 1.895861e+00, 5.836307e-01, 9.602389e-01, 8.238295e-01, 7.947644e-01, 1.504773e+00, 1.10574…
4.000000e-01	6.515777e-01, 8.148978e-01, 1.368322e+00, 1.523103e+00, 9.304504e-01, 1.001101e+00, 8.828178e-01, 1.108607e-01, 2.665751e-01, 9.880050e-01, 1.048256e+00, 1.435093e+00, 1.180630e+00, 1.846991e+00, 6.850089e-01, 1.495544e+00, 2.344177e-01, 6.958562e-01, 2.422297e+00, 1.340647e+00, 3.035192e-01, 2.270439e-01, 9.489545e-01, 6.892348e-01, 8.457030e-01, 9.177707e-01, 1.032973e+00, 1.150737e+00, 1.22949…
6.000000e-01	6.692488e-01, 5.686083e-01, 1.186253e+00, 1.263863e+00, 7.176646e-01, 6.901215e-01, 7.431413e-01, 7.576555e-02, 5.947134e-01, 9.288850e-01, 7.313494e-01, 1.034749e+00, 1.178179e+00, 1.529410e+00, 1.006879e+00, 1.007349e+00, 1.641678e-01, 6.507826e-01, 2.288518e+00, 9.037884e-01, 3.648686e-01, 3.246030e-01, 5.048098e-01, 7.173166e-01, 7.571302e-01, 7.826747e-01, 8.383049e-01, 9.126120e-01, 9.59959…
8.000000e-01	6.590594e-01, 4.406871e-01, 1.051396e+00, 1.335334e+00, 8.133266e-01, 7.113301e-01, 7.883743e-01, 4.546302e-02, 8.196511e-01, 6.551049e-01, 6.651498e-01, 7.856413e-01, 9.204232e-01, 1.021441e+00, 1.134300e+00, 8.838581e-01, 9.956868e-02, 4.805807e-01, 2.189777e+00, 1.097538e+00, 4.001609e-01, 3.536425e-01, 3.977259e-01, 6.317509e-01, 4.863594e-01, 8.554694e-01, 8.556111e-01, 8.851147e-01, 1.33547…
1.000000e+00	7.429147e-01, 2.150698e-01, 8.153879e-01, 1.376809e+00, 5.686303e-01, 7.619716e-01, 8.049887e-01, 8.490590e-02, 9.086291e-01, 6.911772e-01, 5.333804e-01, 4.462744e-01, 5.181551e-01, 8.481104e-01, 1.105430e+00, 6.772244e-01, 9.159445e-02, 6.491098e-01, 2.178964e+00, 7.849876e-01, 4.251453e-01, 4.183705e-01, 3.363114e-01, 7.752391e-01, 4.578946e-01, 7.342290e-01, 1.209594e+00, 8.138505e-01, 1.10690…
1.200000e+00	6.607781e-01, 2.029456e-01, 5.655138e-01, 1.496679e+00, 6.319058e-01, 6.320673e-01, 7.925359e-01, 3.016348e-01, 1.277880e+00, 7.067028e-01, 4.483888e-01, 3.556114e-01, 3.838054e-01, 4.541924e-01, 1.024208e+00, 4.091981e-01, 7.311346e-02, 6.401217e-01, 1.950419e+00, 6.511646e-01, 5.256432e-01, 4.238592e-01, 3.700103e-01, 6.429610e-01, 3.168720e-01, 6.316499e-01, 1.348532e+00, 9.213529e-01, 5.82104…
1.400000e+00	6.462775e-01, 1.725082e-01, 3.866519e-01, 1.526408e+00, 4.107924e-01, 6.834150e-01, 8.030910e-01, 6.245948e-01, 1.375452e+00, 8.770772e-01, 2.410080e-01, 2.476876e-01, 3.069198e-01, 2.487248e-01, 9.610221e-01, 2.179449e-01, 5.786920e-02, 7.547592e-01, 1.929940e+00, 4.345641e-01, 4.799197e-01, 4.656200e-01, 3.021357e-01, 6.266852e-01, 1.833972e-01, 7.517011e-01, 1.009714e+00, 8.390730e-01, 4.80676…
1.600000e+00	7.251954e-01, 1.923561e-01, 2.664828e-01, 1.436389e+00, 4.890601e-01, 6.703301e-01, 6.528566e-01, 7.110787e-01, 1.323438e+00, 9.793961e-01, 1.744666e-01, 1.484047e-01, 1.400807e-01, 1.756160e-01, 1.249202e+00, 1.542613e-01, 4.783338e-02, 6.884102e-01, 1.861307e+00, 3.301165e-01, 4.580117e-01, 4.679772e-01, 3.468462e-01, 5.384132e-01, 1.329484e-01, 6.484678e-01, 1.106815e+00, 9.714066e-01, 3.60867…
1.800000e+00	8.180304e-01, 1.692054e-01, 1.624020e-01, 1.436837e+00, 4.806850e-01, 6.236314e-01, 5.887829e-01, 8.493428e-01, 1.411374e+00, 1.048032e+00, 1.124250e-01, 9.311796e-02, 8.878865e-02, 1.080914e-01, 1.037141e+00, 1.330802e-01, 3.876314e-02, 6.624098e-01, 2.060303e+00, 1.798651e-01, 5.368867e-01, 4.305296e-01, 2.737408e-01, 5.704176e-01, 7.988232e-02, 7.184398e-01, 1.176855e+00, 6.752229e-01, 2.89019…
2.000000e+00	7.901904e-01, 1.435903e-01, 1.076339e-01, 1.564316e+00, 5.525746e-01, 7.557928e-01, 4.800897e-01, 1.002807e+00, 1.336567e+00, 8.592023e-01, 7.469457e-02, 5.423639e-02, 5.258163e-02, 5.797622e-02, 9.897644e-01, 7.524788e-02, 2.526671e-02, 7.299355e-01, 2.178029e+00, 1.405818e-01, 5.512143e-01, 4.919329e-01, 3.840778e-01, 6.615361e-01, 5.626216e-02, 7.722291e-01, 1.272879e+00, 9.056627e-01, 1.31452…
0.000000e+00	5.657091e-01, 7.165352e-01, 2.321825e+00, 1.179550e+00, 2.427799e+00, 1.818911e+00, 4.649337e-01, 1.034928e+00, 2.671498e+00, 1.308806e+00, 7.189588e-01, 2.030818e+00, 1.251103e-01, 1.199555e+00, 1.073650e+00, 2.715026e+00, 2.514670e+00, 4.717507e-01, 2.746445e+00, 4.580797e-01, 2.777220e+00, 5.750259e-01, 1.066685e+00, 5.100745e-01, 6.959712e-02, 2.492302e+00, 2.685530e+00, 1.036175e-01, 1.76956…
2.000000e-01	4.792226e-01, 6.524138e-01, 1.643885e+00, 1.355748e+00, 1.832506e+00, 1.253913e+00, 4.922863e-01, 1.101523e+00, 2.656511e+00, 1.369959e+00, 6.941768e-01, 1.482414e+00, 5.052243e-01, 1.227030e+00, 1.243735e+00, 2.485114e+00, 1.402779e+00, 6.685057e-01, 2.448712e+00, 7.057234e-01, 1.517092e+00, 6.248902e-01, 7.124737e-01, 4.299484e-01, 2.358026e-01, 1.332836e+00, 1.951366e+00, 3.830681e-01, 1.06279…
4.000000e-01	4.566714e-01, 5.103003e-01, 1.216113e+00, 1.319039e+00, 1.112276e+00, 1.000371e+00, 5.729169e-01, 1.146942e+00, 2.327250e+00, 1.034571e+00, 7.755571e-01, 1.027632e+00, 5.248303e-01, 9.152752e-01, 1.160553e+00, 1.727466e+00, 1.064784e+00, 5.257672e-01, 2.347457e+00, 1.023807e+00, 9.784719e-01, 4.533723e-01, 4.258606e-01, 4.111625e-01, 2.968396e-01, 1.327763e+00, 2.207004e+00, 6.840577e-01, 8.07496…
6.000000e-01	5.168216e-01, 3.347483e-01, 8.429632e-01, 1.385520e+00, 9.081154e-01, 7.933821e-01, 7.297119e-01, 1.342369e+00, 2.519706e+00, 8.400107e-01, 4.964801e-01, 9.442981e-01, 4.127437e-01, 6.115573e-01, 1.439583e+00, 1.163165e+00, 6.044561e-01, 6.905527e-01, 2.047410e+00, 7.332393e-01, 8.173636e-01, 5.661503e-01, 3.204406e-01, 2.991635e-01, 2.133618e-01, 9.274726e-01, 1.434528e+00, 7.494301e-01, 4.76843…
8.000000e-01	6.350587e-01, 2.052330e-01, 5.760333e-01, 1.656836e+00, 6.536332e-01, 8.287319e-01, 5.859802e-01, 1.007502e+00, 2.024008e+00, 7.742502e-01, 4.607154e-01, 7.580467e-01, 2.097880e-01, 3.912905e-01, 1.112903e+00, 8.603765e-01, 3.369078e-01, 7.235639e-01, 2.144599e+00, 5.587055e-01, 5.532543e-01, 4.591646e-01, 2.936766e-01, 3.048636e-01, 1.503463e-01, 8.475403e-01, 1.350275e+00, 7.529098e-01, 2.58556…
1.000000e+00	5.961036e-01, 1.549572e-01, 4.815712e-01, 1.727589e+00, 6.631451e-01, 5.315384e-01, 5.282537e-01, 9.943963e-01, 1.816432e+00, 9.359825e-01, 2.879950e-01, 3.747622e-01, 1.343383e-01, 2.348491e-01, 1.056821e+00, 5.891917e-01, 2.112645e-01, 7.113927e-01, 2.471220e+00, 4.170676e-01, 5.538043e-01, 5.011972e-01, 3.518123e-01, 2.705003e-01, 7.320110e-02, 8.116156e-01, 1.554799e+00, 7.929805e-01, 1.48922…
1.200000e+00	6.442630e-01, 1.306881e-01, 2.647128e-01, 1.663696e+00, 6.825900e-01, 6.822252e-01, 4.215412e-01, 1.363310e+00, 1.692665e+00, 8.315530e-01, 1.430157e-01, 2.796458e-01, 8.684537e-02, 1.343770e-01, 1.027263e+00, 3.431196e-01, 1.298503e-01, 6.150651e-01, 2.028655e+00, 2.831924e-01, 6.198037e-01, 5.373431e-01, 3.226117e-01, 2.815221e-01, 6.356955e-02, 7.521776e-01, 1.318731e+00, 8.308440e-01, 1.01061…
1.400000e+00	6.656868e-01, 1.279453e-01, 2.086417e-01, 1.393043e+00, 4.921825e-01, 6.738388e-01, 3.940877e-01, 1.098348e+00, 1.836352e+00, 9.656633e-01, 1.340941e-01, 1.944762e-01, 6.457927e-02, 8.729867e-02, 8.659159e-01, 2.698187e-01, 9.712054e-02, 6.831718e-01, 2.132142e+00, 2.080670e-01, 5.646462e-01, 4.870458e-01, 3.744310e-01, 2.953929e-01, 3.868983e-02, 7.779582e-01, 1.303400e+00, 8.005178e-01, 6.68415…
1.600000e+00	8.243602e-01, 1.170681e-01, 1.498120e-01, 1.182835e+00, 5.615302e-01, 7.314481e-01, 3.712701e-01, 1.212962e+00, 1.811346e+00, 1.015675e+00, 6.674329e-02, 1.281048e-01, 3.165494e-02, 5.160825e-02, 1.066876e+00, 1.712817e-01, 5.746451e-02, 7.852422e-01, 2.431909e+00, 1.316691e-01, 5.503886e-01, 5.354759e-01, 4.018164e-01, 3.590928e-01, 2.409703e-02, 7.164180e-01, 1.285569e+00, 9.942599e-01, 4.11920…
1.800000e+00	6.825282e-01, 1.005693e-01, 1.028174e-01, 1.715606e+00, 5.322180e-01, 7.465921e-01, 2.862152e-01, 1.107437e+00, 2.058784e+00, 9.473797e-01, 5.005292e-02, 8.352690e-02, 2.296627e-02, 3.344330e-02, 8.836450e-01, 9.339856e-02, 3.732000e-02, 8.147721e-01, 2.610882e+00, 8.875819e-02, 4.987223e-01, 5.591933e-01, 3.211217e-01, 3.169245e-01, 1.869565e-02, 8.502098e-01, 1.250911e+00, 7.010188e-01, 2.40640…
2.000000e+00	7.737647e-01, 1.279234e-01, 6.364008e-02, 1.740346e+00, 6.670441e-01, 6.221306e-01, 2.020413e-01, 1.094900e+00, 1.877183e+00, 8.937566e-01, 3.677811e-02, 4.282567e-02, 1.162479e-02, 1.568999e-02, 8.942337e-01, 7.117083e-02, 2.609923e-02, 7.863749e-01, 2.031569e+00, 5.357452e-02, 5.259054e-01, 5.266133e-01, 4.584722e-01, 4.065315e-01, 9.838428e-03, 7.315320e-01, 1.396709e+00, 8.931360e-01, 1.33783…
0.000000e+00	1.774260e+00, 5.386931e-01, 1.291259e+00, 2.169589e-01, 1.911411e+00, 1.312599e+00, 2.009377e+00, 2.705809e+00, 1.129643e+00, 2.117734e-02, 2.037603e+00, 1.200761e-01, 1.877559e-01, 6.235586e-01, 2.148880e+00, 2.260378e+00, 2.733707e+00, 2.700352e+00, 1.027043e+00, 1.657112e+00, 1.647982e+00, 2.975943e+00, 2.339852e+00, 2.765824e+00, 2.869830e+00, 2.617250e+00, 4.679502e-01, 1.063560e+00, 3.02386…
2.000000e-01	1.248524e+00, 4.716285e-01, 1.112278e+00, 2.003217e-01, 1.601399e+00, 6.471465e-01, 1.685142e+00, 2.141758e+00, 9.117183e-01, 2.088660e-02, 1.330963e+00, 2.915456e-01, 1.239428e-01, 8.958125e-01, 1.745503e+00, 1.336437e+00, 2.641885e+00, 1.988118e+00, 7.972262e-01, 1.861422e+00, 1.556872e+00, 2.025027e+00, 1.243215e+00, 2.301094e+00, 1.989646e+00, 1.559134e+00, 3.410712e-01, 1.152715e+00, 1.98305…
4.000000e-01	1.059991e+00, 5.398681e-01, 9.940919e-01, 1.722026e-01, 8.816681e-01, 4.059080e-01, 1.306751e+00, 1.150692e+00, 4.884957e-01, 2.483013e-02, 1.148539e+00, 3.454142e-01, 9.554193e-02, 6.202128e-01, 1.414075e+00, 7.159662e-01, 1.380575e+00, 1.063726e+00, 6.850610e-01, 1.234789e+00, 1.133106e+00, 1.246420e+00, 9.733789e-01, 2.131322e+00, 1.172087e+00, 9.912594e-01, 2.563440e-01, 8.063097e-01, 1.42452…
6.000000e-01	7.984127e-01, 4.010206e-01, 8.920652e-01, 1.322687e-01, 6.654701e-01, 2.231084e-01, 1.434202e+00, 8.753575e-01, 6.192000e-01, 1.093060e-01, 7.846525e-01, 2.559696e-01, 1.107522e-01, 3.916806e-01, 9.836318e-01, 5.615489e-01, 1.397085e+00, 6.272418e-01, 4.381279e-01, 1.052611e+00, 9.817846e-01, 1.297158e+00, 5.531761e-01, 1.671300e+00, 8.229643e-01, 6.224623e-01, 4.467228e-01, 9.587950e-01, 1.28016…
8.000000e-01	9.553258e-01, 3.651974e-01, 6.871244e-01, 1.217792e-01, 4.320277e-01, 1.606502e-01, 1.307173e+00, 5.537573e-01, 4.442930e-01, 2.880822e-01, 5.766767e-01, 1.703020e-01, 1.568935e-01, 1.923557e-01, 8.566018e-01, 4.829001e-01, 1.288952e+00, 4.274611e-01, 3.198486e-01, 6.597140e-01, 8.286257e-01, 8.346114e-01, 5.659120e-01, 1.199591e+00, 4.842863e-01, 3.875005e-01, 6.586622e-01, 8.760931e-01, 1.38204…
1.000000e+00	7.307674e-01, 3.302660e-01, 4.688530e-01, 1.658694e-01, 5.681732e-01, 1.161704e-01, 1.030349e+00, 4.002512e-01, 4.094189e-01, 4.555149e-01, 3.748187e-01, 9.895012e-02, 1.718348e-01, 1.603133e-01, 4.441304e-01, 2.831884e-01, 1.343172e+00, 3.131144e-01, 2.279063e-01, 5.199053e-01, 7.236995e-01, 7.179322e-01, 4.351737e-01, 1.366176e+00, 2.719162e-01, 2.011276e-01, 7.567703e-01, 7.979260e-01, 1.30877…
1.200000e+00	8.487076e-01, 3.191463e-01, 3.433253e-01, 1.871749e-01, 4.775856e-01, 1.314234e-01, 9.943340e-01, 2.997441e-01, 4.007522e-01, 7.146272e-01, 2.173883e-01, 7.752978e-02, 1.990714e-01, 8.277661e-02, 3.792885e-01, 1.985640e-01, 1.265131e+00, 2.229861e-01, 2.421235e-01, 3.490713e-01, 5.866331e-01, 8.135170e-01, 3.934485e-01, 1.239269e+00, 2.167539e-01, 1.139312e-01, 1.008891e+00, 9.497520e-01, 1.25360…
1.400000e+00	9.466989e-01, 2.552973e-01, 2.203018e-01, 1.874664e-01, 4.611681e-01, 1.938482e-01, 1.070210e+00, 3.372994e-01, 4.684001e-01, 7.821422e-01, 1.715456e-01, 4.995036e-02, 1.439687e-01, 5.539534e-02, 2.907549e-01, 1.309980e-01, 1.261075e+00, 1.632396e-01, 2.066827e-01, 2.404664e-01, 6.793812e-01, 5.926446e-01, 4.158066e-01, 1.183476e+00, 1.363441e-01, 7.625641e-02, 9.571506e-01, 8.111736e-01, 1.23407…
1.600000e+00	8.260024e-01, 2.599736e-01, 1.649848e-01, 1.944819e-01, 4.761697e-01, 2.322487e-01, 9.931314e-01, 4.150627e-01, 4.933214e-01, 9.268157e-01, 1.026275e-01, 3.243786e-02, 1.438208e-01, 3.869512e-02, 1.517305e-01, 8.384680e-02, 9.978482e-01, 1.292558e-01, 2.131775e-01, 1.670700e-01, 5.918081e-01, 5.756706e-01, 3.656454e-01, 1.199600e+00, 7.155010e-02, 5.305294e-02, 1.036360e+00, 8.546228e-01, 9.53278…
1.800000e+00	8.209106e-01, 2.480583e-01, 1.034708e-01, 1.839526e-01, 5.683093e-01, 3.057095e-01, 1.127512e+00, 7.201266e-01, 6.876642e-01, 9.392492e-01, 7.918007e-02, 1.875164e-02, 1.429734e-01, 2.389533e-02, 1.193906e-01, 7.030133e-02, 1.054860e+00, 1.184082e-01, 1.645014e-01, 1.215193e-01, 5.878923e-01, 5.868473e-01, 3.472395e-01, 1.394167e+00, 5.593322e-02, 2.513256e-02, 1.245328e+00, 8.577096e-01, 1.25658…
2.000000e+00	9.568664e-01, 2.345586e-01, 7.767257e-02, 2.647356e-01, 4.299675e-01, 3.382094e-01, 9.259520e-01, 8.336123e-01, 7.575306e-01, 7.348659e-01, 4.549422e-02, 1.244429e-02, 1.131797e-01, 1.360161e-02, 8.946435e-02, 4.067114e-02, 1.211576e+00, 8.730131e-02, 1.725914e-01, 9.757996e-02, 5.601100e-01, 4.613626e-01, 3.465937e-01, 1.340619e+00, 3.454827e-02, 1.649870e-02, 1.112612e+00, 1.011054e+00, 1.14052…
0.000000e+00	1.604256e+00, 1.848589e+00, 1.177694e+00, 1.431032e+00, 4.720921e-01, 2.801056e+00, 2.263056e-01, 5.971642e-01, 1.500610e+00, 2.747845e+00, 1.289124e+00, 5.572699e-01, 9.458916e-01, 9.814307e-01, 1.132310e+00, 5.431197e-02, 1.506191e+00, 2.385761e+00, 2.936513e+00, 1.475272e+00, 2.700585e+00, 2.526658e+00, 1.177946e+00, 1.031830e+00, 2.583412e+00, 2.381107e+00, 1.940629e+00, 1.283974e+00, 1.66562…
2.000000e-01	9.141496e-01, 1.625493e+00, 9.375210e-01, 1.730399e+00, 3.178878e-01, 2.118031e+00, 1.635610e-01, 7.557811e-01, 1.209416e+00, 1.584719e+00, 9.889239e-01, 3.778661e-01, 6.358554e-01, 1.025519e+00, 1.097896e+00, 4.506028e-01, 9.735647e-01, 1.757607e+00, 2.350536e+00, 1.544547e+00, 1.628359e+00, 2.071483e+00, 7.219958e-01, 7.489752e-01, 1.533640e+00, 1.698432e+00, 1.788834e+00, 1.014887e+00, 1.08674…
4.000000e-01	6.575242e-01, 1.196935e+00, 1.072134e+00, 1.527923e+00, 2.398843e-01, 1.298136e+00, 1.420966e-01, 7.142009e-01, 1.555359e+00, 1.306370e+00, 7.820740e-01, 2.749845e-01, 4.197239e-01, 4.937692e-01, 1.235257e+00, 6.218998e-01, 6.644706e-01, 1.618785e+00, 2.316287e+00, 9.910320e-01, 1.076808e+00, 1.116808e+00, 5.134640e-01, 7.086995e-01, 1.153585e+00, 1.184685e+00, 9.844422e-01, 8.815418e-01, 6.61216…
6.000000e-01	4.461382e-01, 6.732711e-01, 6.591491e-01, 1.849010e+00, 2.868474e-01, 1.035869e+00, 1.250275e-01, 1.197258e+00, 1.689041e+00, 1.227865e+00, 4.981869e-01, 1.554876e-01, 2.577077e-01, 2.605531e-01, 1.074377e+00, 4.334824e-01, 3.490058e-01, 9.110354e-01, 1.831559e+00, 8.845660e-01, 6.539461e-01, 1.032422e+00, 4.122617e-01, 6.714029e-01, 8.423211e-01, 9.705916e-01, 9.090774e-01, 9.263196e-01, 4.85263…
8.000000e-01	4.469957e-01, 4.792143e-01, 5.063073e-01, 1.710798e+00, 4.060550e-01, 8.881656e-01, 1.123061e-01, 1.224073e+00, 1.852096e+00, 1.156724e+00, 4.377917e-01, 9.857989e-02, 1.458358e-01, 1.972624e-01, 1.157577e+00, 3.047958e-01, 2.173348e-01, 9.032523e-01, 2.185871e+00, 5.324851e-01, 5.215836e-01, 7.447052e-01, 4.101917e-01, 4.342922e-01, 5.325244e-01, 7.995876e-01, 1.071713e+00, 9.369076e-01, 2.68078…
1.000000e+00	4.418004e-01, 3.168890e-01, 2.992949e-01, 1.414714e+00, 4.943927e-01, 8.174947e-01, 9.273145e-02, 1.138926e+00, 1.465609e+00, 1.088410e+00, 2.309652e-01, 6.542891e-02, 1.014637e-01, 1.113653e-01, 1.093073e+00, 1.600271e-01, 1.227413e-01, 8.861707e-01, 2.318235e+00, 4.506765e-01, 5.325663e-01, 6.805363e-01, 4.155842e-01, 4.169203e-01, 3.162834e-01, 1.016182e+00, 9.274479e-01, 8.231774e-01, 1.91888…
1.200000e+00	4.960428e-01, 2.354461e-01, 2.456709e-01, 1.318170e+00, 4.522244e-01, 7.911383e-01, 7.965956e-02, 9.357560e-01, 1.665066e+00, 9.664829e-01, 1.927459e-01, 4.453211e-02, 5.953221e-02, 6.987195e-02, 9.988154e-01, 1.269395e-01, 1.006378e-01, 9.226210e-01, 1.833908e+00, 3.029042e-01, 3.991881e-01, 6.808190e-01, 3.652041e-01, 4.903981e-01, 1.937416e-01, 7.426360e-01, 1.005232e+00, 8.722507e-01, 1.18845…
1.400000e+00	5.347881e-01, 1.561851e-01, 1.919907e-01, 1.619951e+00, 4.886793e-01, 7.378469e-01, 7.582646e-02, 1.191794e+00, 1.844850e+00, 1.061688e+00, 1.374377e-01, 3.399357e-02, 3.735135e-02, 3.795855e-02, 1.047204e+00, 1.002410e-01, 5.896547e-02, 6.398997e-01, 2.052103e+00, 1.804263e-01, 5.737761e-01, 6.033869e-01, 4.179343e-01, 4.280559e-01, 1.245173e-01, 7.657446e-01, 1.074443e+00, 8.660668e-01, 6.70173…
1.600000e+00	5.764882e-01, 1.660364e-01, 1.260541e-01, 1.835968e+00, 5.321599e-01, 7.259696e-01, 6.280617e-02, 1.314121e+00, 1.635191e+00, 1.188147e+00, 7.130334e-02, 2.151894e-02, 2.480623e-02, 2.537086e-02, 1.092979e+00, 5.922518e-02, 3.731456e-02, 7.759400e-01, 1.927799e+00, 1.288131e-01, 4.666266e-01, 4.992839e-01, 3.635426e-01, 4.582858e-01, 7.744736e-02, 8.416565e-01, 1.127941e+00, 9.076571e-01, 5.16156…
1.800000e+00	7.103317e-01, 1.504626e-01, 9.075079e-02, 1.954165e+00, 4.447420e-01, 6.601125e-01, 9.094301e-02, 1.161519e+00, 1.527036e+00, 1.008655e+00, 4.763298e-02, 1.559129e-02, 1.214059e-02, 1.484144e-02, 1.084773e+00, 3.633468e-02, 2.733624e-02, 7.552298e-01, 2.203373e+00, 9.328830e-02, 4.846911e-01, 4.778425e-01, 3.396801e-01, 5.264405e-01, 6.460576e-02, 7.314141e-01, 1.109672e+00, 8.428880e-01, 2.65260…
2.000000e+00	6.732802e-01, 1.126579e-01, 7.521851e-02, 1.821000e+00, 5.012836e-01, 6.033278e-01, 7.349578e-02, 1.071279e+00, 1.814754e+00, 9.994883e-01, 4.039748e-02, 8.507134e-03, 8.205135e-03, 8.900895e-03, 1.007681e+00, 2.945420e-02, 1.827502e-02, 8.617784e-01, 2.100215e+00, 6.625222e-02, 4.566509e-01, 5.572248e-01, 3.635880e-01, 5.188170e-01, 4.183143e-02, 6.539555e-01, 1.227554e+00, 7.424560e-01, 2.05654…
0.000000e+00	9.656408e-01, 2.623339e+00, 2.196175e+00, 1.931585e+00, 1.412612e-01, 2.195420e+00, 2.042072e+00, 1.945614e+00, 8.630293e-01, 2.850222e+00, 1.737107e+00, 7.772911e-02, 2.947559e+00, 7.139020e-02, 3.270618e-01, 5.978758e-01, 5.356272e-01, 2.227944e-01, 6.191425e-01, 1.087820e+00, 2.737725e+00, 1.026190e+00, 2.289592e-01, 9.933900e-01, 9.856948e-03, 2.747388e+00, 1.249586e+00, 1.641590e+00, 1.61475…
2.000000e-01	6.395200e-01, 1.362274e+00, 1.977075e+00, 1.878418e+00, 8.870353e-02, 1.279309e+00, 1.709962e+00, 1.443480e+00, 5.834487e-01, 1.717252e+00, 1.306115e+00, 4.415106e-02, 1.976747e+00, 1.601223e-01, 6.715157e-01, 9.163928e-01, 2.723465e-01, 3.350130e-01, 9.362047e-01, 9.148886e-01, 1.412574e+00, 5.465795e-01, 1.067975e-01, 9.276382e-01, 7.454440e-03, 1.871191e+00, 9.758263e-01, 1.492990e+00, 1.52453…
4.000000e-01	5.657928e-01, 1.011771e+00, 1.528009e+00, 1.673829e+00, 9.795201e-02, 8.027316e-01, 1.342010e+00, 9.136286e-01, 4.205935e-01, 1.456706e+00, 1.050319e+00, 8.772508e-02, 1.110192e+00, 1.107665e-01, 9.314038e-01, 9.106749e-01, 1.688030e-01, 3.606196e-01, 1.038215e+00, 1.159482e+00, 1.071032e+00, 4.498290e-01, 5.679183e-02, 9.541616e-01, 5.509202e-03, 9.834087e-01, 8.292251e-01, 1.161562e+00, 1.24205…
6.000000e-01	5.433804e-01, 7.163711e-01, 1.131140e+00, 1.641517e+00, 1.773085e-01, 5.323055e-01, 1.034382e+00, 6.354758e-01, 6.116410e-01, 1.171583e+00, 1.048214e+00, 1.333139e-01, 1.093286e+00, 9.165043e-02, 1.096065e+00, 9.396497e-01, 1.260523e-01, 4.236703e-01, 9.263773e-01, 1.349605e+00, 7.764622e-01, 4.357467e-01, 5.529962e-02, 8.166416e-01, 4.150622e-03, 9.241481e-01, 8.693151e-01, 1.054014e+00, 1.38419…
8.000000e-01	5.699206e-01, 4.881511e-01, 1.008469e+00, 1.331869e+00, 2.836630e-01, 5.020166e-01, 1.015806e+00, 4.951800e-01, 7.582737e-01, 8.176964e-01, 7.296149e-01, 1.091875e-01, 9.243448e-01, 5.452997e-02, 9.999768e-01, 7.645481e-01, 6.685918e-02, 4.778150e-01, 1.013298e+00, 9.896411e-01, 8.679791e-01, 4.734638e-01, 7.091462e-02, 7.485152e-01, 3.175826e-03, 7.169927e-01, 9.194424e-01, 8.230003e-01, 1.20804…
1.000000e+00	6.662407e-01, 3.609795e-01, 7.821932e-01, 1.416923e+00, 3.726919e-01, 5.954071e-01, 7.744110e-01, 3.796830e-01, 7.802014e-01, 7.202524e-01, 7.437594e-01, 8.769058e-02, 7.141123e-01, 2.961686e-02, 1.160015e+00, 4.854379e-01, 5.563999e-02, 5.449451e-01, 1.312856e+00, 7.973375e-01, 7.032971e-01, 4.312402e-01, 1.738923e-01, 9.575128e-01, 1.605533e-03, 5.817681e-01, 1.063196e+00, 6.225015e-01, 1.19114…
1.200000e+00	6.053652e-01, 3.128939e-01, 6.211935e-01, 1.332516e+00, 4.243412e-01, 5.502574e-01, 8.069236e-01, 5.766707e-01, 1.078446e+00, 8.510517e-01, 4.302337e-01, 6.122553e-02, 5.138504e-01, 1.798897e-02, 9.064147e-01, 2.853001e-01, 5.022695e-02, 5.181130e-01, 1.479687e+00, 5.763000e-01, 5.831518e-01, 4.411815e-01, 2.153674e-01, 7.469257e-01, 1.808247e-03, 6.093526e-01, 1.225428e+00, 7.848489e-01, 8.63436…
1.400000e+00	7.921591e-01, 2.458878e-01, 2.954710e-01, 1.344662e+00, 4.455496e-01, 4.748633e-01, 8.023405e-01, 7.576595e-01, 1.348144e+00, 9.493092e-01, 3.086379e-01, 3.167076e-02, 2.629035e-01, 1.336757e-02, 8.576909e-01, 1.846493e-01, 4.626611e-02, 5.830797e-01, 1.585792e+00, 4.439302e-01, 6.342366e-01, 4.289977e-01, 2.926901e-01, 7.418361e-01, 1.420660e-03, 8.661445e-01, 1.064753e+00, 7.974335e-01, 7.67087…
1.600000e+00	7.110638e-01, 2.555274e-01, 3.131945e-01, 1.385908e+00, 4.318136e-01, 5.439823e-01, 6.048195e-01, 8.783176e-01, 1.195924e+00, 9.857006e-01, 1.838336e-01, 2.289612e-02, 1.804979e-01, 7.336045e-03, 9.777058e-01, 1.363421e-01, 4.276901e-02, 5.489127e-01, 1.533212e+00, 2.975480e-01, 6.730168e-01, 4.131279e-01, 3.692522e-01, 7.826080e-01, 1.168221e-03, 6.818866e-01, 1.121587e+00, 1.009022e+00, 4.90167…
1.800000e+00	6.868547e-01, 1.587883e-01, 2.125787e-01, 1.474410e+00, 4.252620e-01, 6.119819e-01, 7.482404e-01, 8.613032e-01, 1.238383e+00, 9.096586e-01, 1.458265e-01, 1.510347e-02, 1.016021e-01, 3.760302e-03, 8.515657e-01, 9.112075e-02, 3.533698e-02, 6.704718e-01, 1.480602e+00, 1.920354e-01, 5.636332e-01, 4.469095e-01, 3.499981e-01, 8.169856e-01, 9.985730e-04, 7.823842e-01, 1.109325e+00, 7.605952e-01, 3.62363…
2.000000e+00	6.542986e-01, 1.945473e-01, 1.672991e-01, 1.463091e+00, 4.529666e-01, 6.208850e-01, 5.827148e-01, 9.633172e-01, 1.391246e+00, 9.986258e-01, 7.316113e-02, 9.573013e-03, 6.108656e-02, 2.646885e-03, 7.869012e-01, 6.634961e-02, 4.081529e-02, 5.546558e-01, 1.819905e+00, 1.450854e-01, 5.928384e-01, 5.236674e-01, 4.171653e-01, 7.679553e-01, 8.004009e-04, 7.214694e-01, 1.296268e+00, 7.054756e-01, 2.08764…
0.000000e+00	2.684353e+00, 1.908851e+00, 1.640588e+00, 7.503668e-01, 2.741128e+00, 1.690441e+00, 1.975896e+00, 7.853039e-01, 2.409215e-01, 2.668374e-01, 1.040029e+00, 1.140738e+00, 3.014659e+00, 1.195454e+00, 3.520484e+00, 2.129705e+00, 6.666852e-02, 8.725744e-02, 2.631458e+00, 7.371254e-03, 1.123493e+00, 1.049710e+00, 2.422473e+00, 1.766866e-01, 2.717692e+00, 2.098190e+00, 2.697677e+00, 1.962862e-01, 4.00033…
2.000000e-01	1.723678e+00, 1.531095e+00, 1.003581e+00, 8.397021e-01, 1.490797e+00, 9.308965e-01, 1.716660e+00, 4.569777e-01, 1.200192e-01, 4.506038e-01, 7.716802e-01, 8.529047e-01, 1.408780e+00, 7.808190e-01, 2.240381e+00, 1.810164e+00, 3.715752e-01, 3.503645e-01, 2.646335e+00, 3.382486e-01, 8.218811e-01, 5.435294e-01, 1.356024e+00, 1.238153e-01, 1.496338e+00, 1.449915e+00, 2.078525e+00, 3.871207e-01, 6.86974…
4.000000e-01	1.461937e+00, 1.312100e+00, 7.102088e-01, 1.252812e+00, 1.280308e+00, 4.801564e-01, 1.407804e+00, 2.809740e-01, 1.160920e-01, 6.240174e-01, 6.610929e-01, 7.998528e-01, 8.518518e-01, 4.029370e-01, 1.652036e+00, 1.474207e+00, 4.674416e-01, 4.736831e-01, 2.663523e+00, 2.791189e-01, 7.585868e-01, 5.075334e-01, 7.792606e-01, 1.154549e-01, 1.100711e+00, 1.330841e+00, 1.934681e+00, 8.112304e-01, 8.38721…
6.000000e-01	1.159604e+00, 1.082190e+00, 4.869030e-01, 1.057086e+00, 9.090498e-01, 2.587530e-01, 1.297880e+00, 2.019235e-01, 8.591412e-02, 7.789878e-01, 4.597259e-01, 7.033855e-01, 5.657323e-01, 2.863995e-01, 1.414335e+00, 9.259089e-01, 3.422712e-01, 5.718580e-01, 2.498851e+00, 2.284852e-01, 6.636571e-01, 2.737669e-01, 7.680212e-01, 7.607886e-02, 6.572343e-01, 1.063008e+00, 1.694988e+00, 8.909464e-01, 9.75286…
8.000000e-01	1.091396e+00, 8.893328e-01, 3.863266e-01, 1.053974e+00, 6.670362e-01, 1.723743e-01, 1.187967e+00, 1.207631e-01, 1.031046e-01, 9.027370e-01, 2.752423e-01, 4.533438e-01, 3.197613e-01, 1.844484e-01, 1.165993e+00, 8.639178e-01, 2.426346e-01, 6.993357e-01, 2.821446e+00, 1.582663e-01, 6.070519e-01, 3.221907e-01, 5.386607e-01, 7.375264e-02, 3.800049e-01, 9.343171e-01, 1.496691e+00, 8.515455e-01, 9.14449…
1.000000e+00	1.096761e+00, 6.110673e-01, 2.276982e-01, 1.730249e+00, 6.659749e-01, 1.861542e-01, 1.013172e+00, 8.200106e-02, 2.169300e-01, 9.101150e-01, 2.080156e-01, 2.587761e-01, 1.743324e-01, 1.368916e-01, 1.020893e+00, 3.584353e-01, 1.557372e-01, 7.042706e-01, 1.883724e+00, 1.084848e-01, 7.169544e-01, 3.050054e-01, 5.180361e-01, 1.128568e-01, 2.927200e-01, 7.739195e-01, 1.403858e+00, 7.266535e-01, 1.23248…
1.200000e+00	7.856494e-01, 6.188395e-01, 1.477867e-01, 1.341817e+00, 5.747278e-01, 3.499681e-01, 7.751149e-01, 1.508686e-01, 5.193797e-01, 9.114794e-01, 1.106079e-01, 2.107937e-01, 9.693689e-02, 6.449115e-02, 1.125270e+00, 3.434597e-01, 1.074578e-01, 6.291365e-01, 1.735665e+00, 6.723393e-02, 6.367702e-01, 3.566183e-01, 3.760966e-01, 1.663163e-01, 1.870841e-01, 8.318865e-01, 1.225001e+00, 8.860073e-01, 1.05280…
1.400000e+00	8.763389e-01, 4.946259e-01, 1.333786e-01, 1.490209e+00, 5.247934e-01, 4.543506e-01, 6.573232e-01, 4.757831e-01, 6.460913e-01, 8.385140e-01, 9.699271e-02, 1.319734e-01, 6.987812e-02, 3.664738e-02, 1.048914e+00, 2.256853e-01, 5.566505e-02, 6.183588e-01, 1.812081e+00, 5.666587e-02, 6.837958e-01, 4.283515e-01, 3.478272e-01, 1.798456e-01, 1.408218e-01, 9.088107e-01, 1.344913e+00, 9.767925e-01, 1.10429…
1.600000e+00	9.903210e-01, 4.058710e-01, 8.204274e-02, 1.391240e+00, 5.032773e-01, 4.615883e-01, 5.569760e-01, 7.238421e-01, 1.032484e+00, 1.123423e+00, 5.762746e-02, 7.696641e-02, 4.064391e-02, 3.105227e-02, 9.875136e-01, 1.485674e-01, 4.438116e-02, 8.370426e-01, 2.008078e+00, 3.162302e-02, 6.132506e-01, 4.612583e-01, 4.184636e-01, 3.127550e-01, 7.976566e-02, 7.679327e-01, 1.547666e+00, 9.345845e-01, 1.21785…
1.800000e+00	7.910703e-01, 3.507419e-01, 6.215951e-02, 1.404835e+00, 5.764449e-01, 6.799736e-01, 3.491848e-01, 8.314190e-01, 1.101099e+00, 1.039627e+00, 3.550031e-02, 4.331286e-02, 2.623464e-02, 2.093069e-02, 1.097433e+00, 1.063252e-01, 2.299783e-02, 7.026128e-01, 2.559419e+00, 2.271414e-02, 5.790053e-01, 4.782490e-01, 4.090557e-01, 2.546377e-01, 5.099749e-02, 7.959719e-01, 1.305429e+00, 9.161959e-01, 9.18579…
2.000000e+00	8.810255e-01, 2.501423e-01, 3.797539e-02, 1.373336e+00, 4.847935e-01, 5.746042e-01, 3.798199e-01, 9.543113e-01, 1.290378e+00, 1.109618e+00, 3.121301e-02, 3.443353e-02, 1.627619e-02, 1.101912e-02, 1.094897e+00, 6.485134e-02, 1.940060e-02, 6.063478e-01, 1.796053e+00, 1.182560e-02, 5.360745e-01, 5.105494e-01, 3.110978e-01, 5.079858e-01, 3.427616e-02, 8.229167e-01, 1.517175e+00, 9.512939e-01, 5.38337…
0.000000e+00	5.158650e-02, 1.857452e+00, 1.477473e+00, 1.698301e+00, 2.191626e+00, 2.642018e+00, 2.886586e+00, 1.618122e+00, 1.035245e+00, 1.726842e+00, 1.902872e+00, 1.507074e+00, 6.436029e-01, 2.591437e+00, 1.137122e-01, 3.167665e+00, 1.499524e+00, 3.337915e+00, 1.140250e+00, 1.034317e+00, 2.482606e+00, 2.046566e+00, 2.146345e-01, 4.831602e-01, 2.864999e-01, 1.711556e+00, 7.249719e-02, 1.521690e-01, 1.66144…
2.000000e-01	4.201624e-02, 1.589613e+00, 1.367259e+00, 1.906182e+00, 1.380149e+00, 1.454697e+00, 2.422223e+00, 1.445794e+00, 9.101565e-01, 1.099502e+00, 1.595089e+00, 1.442861e+00, 7.103414e-01, 2.586089e+00, 5.358319e-01, 2.331751e+00, 8.428554e-01, 1.894438e+00, 1.256371e+00, 1.388936e+00, 1.410013e+00, 1.228548e+00, 1.000387e-01, 6.635080e-01, 3.893978e-01, 1.090284e+00, 6.005080e-02, 5.583045e-01, 1.02567…
4.000000e-01	1.453762e-01, 9.498986e-01, 1.142850e+00, 1.609051e+00, 8.977615e-01, 7.067427e-01, 1.875865e+00, 9.119226e-01, 6.260409e-01, 7.979578e-01, 1.330649e+00, 1.011465e+00, 7.916838e-01, 1.611078e+00, 9.331174e-01, 2.023462e+00, 5.133770e-01, 1.362677e+00, 1.186946e+00, 1.291066e+00, 8.762378e-01, 9.537183e-01, 6.481799e-02, 8.260710e-01, 3.860597e-01, 1.136940e+00, 1.344302e-01, 7.867272e-01, 1.15172…
6.000000e-01	3.589227e-01, 5.578317e-01, 1.014639e+00, 1.601445e+00, 7.125579e-01, 4.335933e-01, 1.339870e+00, 4.920334e-01, 5.571463e-01, 6.557101e-01, 1.091021e+00, 6.520774e-01, 6.306819e-01, 1.118409e+00, 1.123614e+00, 1.395790e+00, 2.836826e-01, 1.303454e+00, 1.933343e+00, 1.263289e+00, 7.930891e-01, 7.661048e-01, 7.251379e-02, 8.277613e-01, 3.999425e-01, 7.779834e-01, 4.094092e-01, 7.429935e-01, 1.02434…
8.000000e-01	5.449019e-01, 4.063320e-01, 9.975405e-01, 1.831122e+00, 5.839822e-01, 3.269206e-01, 9.870722e-01, 3.344995e-01, 3.686854e-01, 5.315475e-01, 8.284199e-01, 8.079982e-01, 5.719143e-01, 8.126425e-01, 1.059284e+00, 1.045564e+00, 2.041847e-01, 1.032753e+00, 1.730406e+00, 1.062955e+00, 7.727821e-01, 7.579108e-01, 8.158177e-02, 6.114696e-01, 4.065713e-01, 7.987521e-01, 6.460018e-01, 8.423494e-01, 1.07866…
1.000000e+00	5.806610e-01, 3.085509e-01, 7.002862e-01, 1.385442e+00, 5.156686e-01, 3.286749e-01, 9.329253e-01, 2.608773e-01, 4.816531e-01, 5.902057e-01, 5.331267e-01, 5.303180e-01, 3.933026e-01, 5.820237e-01, 1.557326e+00, 7.060601e-01, 1.121135e-01, 9.167446e-01, 1.944426e+00, 7.727400e-01, 7.331852e-01, 6.869542e-01, 1.700182e-01, 6.764813e-01, 2.981192e-01, 6.022588e-01, 7.143134e-01, 8.497720e-01, 1.20411…
1.200000e+00	7.584166e-01, 2.313039e-01, 5.930017e-01, 1.680363e+00, 6.138303e-01, 3.960199e-01, 8.273856e-01, 2.916252e-01, 7.848566e-01, 6.769226e-01, 3.938021e-01, 3.162051e-01, 2.134981e-01, 3.912190e-01, 1.396777e+00, 5.024565e-01, 7.829886e-02, 7.577758e-01, 1.539296e+00, 6.522645e-01, 7.638452e-01, 6.184613e-01, 2.391929e-01, 5.467153e-01, 1.689722e-01, 6.266638e-01, 7.935928e-01, 9.674576e-01, 9.39078…
1.400000e+00	8.915314e-01, 1.895658e-01, 4.132480e-01, 1.549789e+00, 4.431226e-01, 5.711434e-01, 7.154642e-01, 5.201515e-01, 9.676709e-01, 7.668474e-01, 3.075211e-01, 2.181000e-01, 1.550830e-01, 2.313131e-01, 1.139487e+00, 2.890439e-01, 4.558940e-02, 7.912238e-01, 2.112559e+00, 4.313270e-01, 5.062728e-01, 6.154684e-01, 2.605463e-01, 4.115239e-01, 1.156415e-01, 7.464015e-01, 1.029667e+00, 8.725008e-01, 9.60137…
1.600000e+00	7.404201e-01, 1.431302e-01, 2.654795e-01, 1.766825e+00, 4.554041e-01, 6.898350e-01, 5.387546e-01, 6.777567e-01, 1.114742e+00, 8.794078e-01, 1.463035e-01, 1.384710e-01, 9.839604e-02, 1.449023e-01, 1.188833e+00, 2.236545e-01, 3.269132e-02, 8.549267e-01, 2.078713e+00, 2.648724e-01, 5.342866e-01, 4.886850e-01, 2.868597e-01, 4.080076e-01, 7.656208e-02, 7.721444e-01, 1.073274e+00, 9.412059e-01, 6.71183…
1.800000e+00	7.441567e-01, 1.668158e-01, 1.630293e-01, 1.834153e+00, 4.608442e-01, 6.430761e-01, 4.189511e-01, 9.306366e-01, 1.253361e+00, 9.916035e-01, 1.420147e-01, 8.947555e-02, 5.776061e-02, 9.027948e-02, 1.287938e+00, 1.382276e-01, 2.083003e-02, 7.113722e-01, 1.585141e+00, 1.850011e-01, 5.326314e-01, 4.673438e-01, 3.495922e-01, 3.273800e-01, 4.948277e-02, 7.635971e-01, 1.233167e+00, 9.058300e-01, 4.77216…
2.000000e+00	8.832295e-01, 1.553562e-01, 1.130818e-01, 1.768027e+00, 5.180775e-01, 6.498338e-01, 3.911983e-01, 8.396694e-01, 1.438778e+00, 1.000757e+00, 7.286426e-02, 6.684853e-02, 3.533747e-02, 5.604996e-02, 1.021784e+00, 1.028331e-01, 1.556313e-02, 7.079196e-01, 1.618438e+00, 1.249777e-01, 4.932047e-01, 5.770409e-01, 3.816886e-01, 3.950222e-01, 3.098110e-02, 7.556515e-01, 1.199434e+00, 8.896020e-01, 3.75612…
0.000000e+00	2.045449e+00, 7.875135e-01, 1.705174e+00, 1.708024e+00, 5.406900e-01, 5.464333e-01, 2.301997e-01, 2.484020e-01, 2.447146e-01, 5.781349e-01, 6.190402e-01, 2.458444e+00, 2.790189e+00, 2.033363e+00, 1.922336e+00, 2.393490e+00, 2.231588e+00, 2.888077e+00, 2.058206e+00, 2.641492e+00, 3.021619e+00, 1.680962e+00, 2.371735e+00, 3.007305e+00, 1.906742e-01, 1.477888e+00, 2.257855e+00, 4.587761e-01, 2.68098…
2.000000e-01	1.654682e+00, 8.157811e-01, 1.432876e+00, 1.237368e+00, 3.658840e-01, 5.887275e-01, 4.175201e-01, 4.921161e-01, 6.668936e-01, 3.375341e-01, 5.763876e-01, 1.713453e+00, 1.843303e+00, 1.710290e+00, 1.974358e+00, 2.204705e+00, 1.030963e+00, 1.829516e+00, 1.399917e+00, 1.559547e+00, 2.060811e+00, 1.270917e+00, 1.432648e+00, 1.898534e+00, 3.678457e-01, 1.144060e+00, 1.761515e+00, 6.939813e-01, 1.87442…
4.000000e-01	1.329402e+00, 8.080927e-01, 1.206038e+00, 1.094442e+00, 1.966599e-01, 5.895805e-01, 4.218928e-01, 8.378514e-01, 8.254489e-01, 1.899931e-01, 6.524096e-01, 1.531599e+00, 1.262694e+00, 1.573928e+00, 1.419872e+00, 1.800912e+00, 8.070175e-01, 9.516979e-01, 1.019481e+00, 1.879212e+00, 1.625436e+00, 9.281711e-01, 9.233867e-01, 1.569792e+00, 3.728378e-01, 9.941691e-01, 1.348144e+00, 6.025513e-01, 1.56559…
6.000000e-01	1.129873e+00, 8.062637e-01, 1.251072e+00, 9.479986e-01, 1.874626e-01, 6.666559e-01, 6.368773e-01, 8.029761e-01, 1.070941e+00, 1.586624e-01, 6.073863e-01, 1.194027e+00, 7.861227e-01, 1.371735e+00, 1.341201e+00, 1.238789e+00, 9.411773e-01, 7.595379e-01, 7.265630e-01, 1.271400e+00, 1.284058e+00, 7.977364e-01, 5.099697e-01, 1.349825e+00, 4.385486e-01, 7.863743e-01, 1.201956e+00, 9.477674e-01, 1.05926…
8.000000e-01	1.137879e+00, 5.835239e-01, 1.106083e+00, 7.137047e-01, 2.245932e-01, 5.592363e-01, 5.458237e-01, 9.650034e-01, 1.288262e+00, 1.301757e-01, 5.348170e-01, 9.030504e-01, 4.458666e-01, 7.910267e-01, 1.064527e+00, 9.010396e-01, 9.063188e-01, 4.798909e-01, 6.971027e-01, 1.147090e+00, 7.158548e-01, 6.143788e-01, 3.650753e-01, 9.621817e-01, 3.490394e-01, 3.708919e-01, 9.314357e-01, 9.957321e-01, 9.17918…
1.000000e+00	9.836548e-01, 5.859386e-01, 8.414827e-01, 6.366538e-01, 2.732988e-01, 7.253036e-01, 7.703294e-01, 1.060833e+00, 1.157107e+00, 2.121073e-01, 4.450182e-01, 5.631083e-01, 5.735197e-01, 6.509235e-01, 7.439328e-01, 6.661567e-01, 7.898184e-01, 3.473819e-01, 6.258527e-01, 9.982144e-01, 7.405549e-01, 4.210602e-01, 3.590705e-01, 1.216247e+00, 2.974142e-01, 2.281344e-01, 9.703316e-01, 8.743384e-01, 5.99291…
1.200000e+00	8.672457e-01, 4.457339e-01, 6.666567e-01, 6.795484e-01, 4.305014e-01, 7.645426e-01, 6.543101e-01, 9.772254e-01, 1.455110e+00, 3.314568e-01, 3.163498e-01, 3.827348e-01, 5.276660e-01, 3.303996e-01, 4.642774e-01, 4.200950e-01, 7.535417e-01, 3.295329e-01, 6.402378e-01, 8.155367e-01, 6.932012e-01, 6.190198e-01, 3.090801e-01, 1.162988e+00, 2.168483e-01, 1.619685e-01, 1.136930e+00, 9.265296e-01, 3.39551…
1.400000e+00	8.079822e-01, 3.629917e-01, 4.914123e-01, 6.451544e-01, 3.961019e-01, 5.719083e-01, 6.707635e-01, 1.028969e+00, 1.659844e+00, 5.449792e-01, 2.516595e-01, 2.578053e-01, 4.011704e-01, 2.297766e-01, 3.619992e-01, 2.808951e-01, 9.712124e-01, 2.324143e-01, 5.834613e-01, 5.326087e-01, 5.799977e-01, 6.304553e-01, 3.502018e-01, 1.002711e+00, 1.332339e-01, 1.175298e-01, 9.014398e-01, 9.324856e-01, 2.05606…
1.600000e+00	6.514437e-01, 2.984598e-01, 3.044933e-01, 6.234679e-01, 4.817045e-01, 6.934390e-01, 7.697558e-01, 9.222950e-01, 1.371839e+00, 6.813831e-01, 1.636277e-01, 1.344264e-01, 3.193061e-01, 1.269152e-01, 3.383662e-01, 1.752918e-01, 1.109218e+00, 2.212020e-01, 5.003940e-01, 3.792383e-01, 4.767701e-01, 6.003517e-01, 3.688562e-01, 1.276224e+00, 1.053853e-01, 6.436517e-02, 1.432061e+00, 7.929459e-01, 1.37871…
1.800000e+00	7.792636e-01, 2.379354e-01, 2.383071e-01, 5.526057e-01, 5.180210e-01, 5.530899e-01, 7.916032e-01, 1.005261e+00, 1.497014e+00, 9.139936e-01, 1.143414e-01, 8.623622e-02, 2.594931e-01, 9.143610e-02, 2.099691e-01, 1.327500e-01, 8.370468e-01, 2.186072e-01, 4.684517e-01, 2.551328e-01, 6.070995e-01, 4.524761e-01, 3.245275e-01, 1.125423e+00, 5.643112e-02, 4.562042e-02, 1.380269e+00, 7.536191e-01, 1.18831…
2.000000e+00	8.957231e-01, 2.395808e-01, 1.273461e-01, 5.002054e-01, 5.016796e-01, 6.054986e-01, 6.708330e-01, 1.179256e+00, 1.577616e+00, 9.783499e-01, 7.133650e-02, 6.214335e-02, 2.145266e-01, 4.930047e-02, 1.194040e-01, 9.127644e-02, 1.063405e+00, 1.874567e-01, 4.360391e-01, 1.727924e-01, 6.088021e-01, 5.841968e-01, 2.765114e-01, 1.164180e+00, 3.767860e-02, 3.772939e-02, 1.200083e+00, 9.081228e-01, 8.95215…
0.000000e+00	3.853728e-01, 2.107203e+00, 1.177820e+00, 1.580762e+00, 3.229081e+00, 5.858806e-02, 1.371871e+00, 1.351381e+00, 2.634296e-02, 2.296072e+00, 1.351460e+00, 3.056845e+00, 6.455220e-01, 2.180739e+00, 5.958717e-02, 1.313055e+00, 1.730423e+00, 5.978731e-01, 3.113389e+00, 2.010651e+00, 1.541886e+00, 3.084004e+00, 1.829515e+00, 1.458413e-01, 2.339001e+00, 3.117485e+00, 9.404062e-01, 1.818810e+00, 2.77105…
2.000000e-01	4.980915e-01, 1.160408e+00, 8.787799e-01, 1.630653e+00, 2.149712e+00, 6.391566e-02, 1.112021e+00, 1.021075e+00, 9.223879e-02, 1.537237e+00, 1.002996e+00, 2.109035e+00, 7.608110e-01, 2.103046e+00, 5.571781e-01, 1.280560e+00, 1.306216e+00, 7.677653e-01, 2.634615e+00, 1.773841e+00, 1.292312e+00, 1.745226e+00, 1.078081e+00, 3.116536e-01, 1.909423e+00, 1.943924e+00, 4.426015e-01, 1.328564e+00, 2.03250…
4.000000e-01	4.701989e-01, 8.501789e-01, 7.296367e-01, 1.352435e+00, 1.197604e+00, 2.114238e-01, 8.279032e-01, 6.231895e-01, 2.427945e-01, 1.039213e+00, 7.729787e-01, 1.276723e+00, 6.532639e-01, 1.786398e+00, 8.090509e-01, 1.126566e+00, 7.139676e-01, 6.950049e-01, 2.614938e+00, 1.300091e+00, 1.009227e+00, 1.172312e+00, 7.494502e-01, 5.022729e-01, 1.071132e+00, 1.601730e+00, 4.991253e-01, 1.015695e+00, 2.17958…
6.000000e-01	7.064565e-01, 5.640279e-01, 9.833728e-01, 1.673629e+00, 7.960286e-01, 3.365933e-01, 6.814274e-01, 3.948128e-01, 6.315492e-01, 7.221710e-01, 6.365017e-01, 1.027094e+00, 6.604958e-01, 1.360945e+00, 9.951072e-01, 5.695370e-01, 4.128322e-01, 7.206743e-01, 2.549957e+00, 1.155949e+00, 7.674141e-01, 1.276761e+00, 6.090233e-01, 5.384777e-01, 1.106209e+00, 1.273121e+00, 4.358452e-01, 7.895527e-01, 1.55398…
8.000000e-01	7.952316e-01, 5.004382e-01, 6.275017e-01, 1.472024e+00, 6.935523e-01, 4.659314e-01, 5.460809e-01, 2.974511e-01, 9.226239e-01, 7.395441e-01, 5.577050e-01, 5.850442e-01, 2.924068e-01, 1.068801e+00, 9.812682e-01, 3.956763e-01, 2.247733e-01, 6.873872e-01, 2.477279e+00, 7.695181e-01, 8.721711e-01, 9.231849e-01, 4.363514e-01, 5.796840e-01, 7.707079e-01, 1.004922e+00, 5.882265e-01, 9.316392e-01, 1.28857…
1.000000e+00	8.137907e-01, 3.444889e-01, 4.580880e-01, 1.478393e+00, 5.946207e-01, 5.554288e-01, 3.991142e-01, 2.487093e-01, 1.359252e+00, 6.255782e-01, 2.903996e-01, 4.176421e-01, 2.260940e-01, 6.746798e-01, 1.342006e+00, 2.853868e-01, 1.554095e-01, 8.182262e-01, 2.173421e+00, 4.676581e-01, 7.474787e-01, 8.561750e-01, 4.937967e-01, 5.372439e-01, 5.435345e-01, 9.073864e-01, 8.123072e-01, 8.525306e-01, 1.17393…
1.200000e+00	9.171587e-01, 2.659991e-01, 2.934694e-01, 1.934997e+00, 5.090644e-01, 5.823342e-01, 3.170007e-01, 5.549387e-01, 1.461145e+00, 9.563822e-01, 1.906148e-01, 2.602579e-01, 1.206461e-01, 4.577456e-01, 1.086682e+00, 1.869044e-01, 8.657394e-02, 6.439088e-01, 1.776822e+00, 3.068384e-01, 6.378461e-01, 6.636446e-01, 3.685317e-01, 3.712312e-01, 4.519607e-01, 8.454352e-01, 9.697132e-01, 9.767773e-01, 7.35855…
1.400000e+00	7.868377e-01, 1.975332e-01, 2.280057e-01, 1.480327e+00, 5.598673e-01, 6.027361e-01, 2.873829e-01, 7.197352e-01, 1.564849e+00, 1.066420e+00, 1.365325e-01, 1.556271e-01, 6.572564e-02, 2.603182e-01, 1.137916e+00, 1.186060e-01, 6.013423e-02, 7.059762e-01, 2.383540e+00, 2.234726e-01, 6.029405e-01, 6.194186e-01, 4.175552e-01, 3.522269e-01, 2.687842e-01, 7.457647e-01, 1.113369e+00, 7.428964e-01, 4.14818…
1.600000e+00	6.489027e-01, 1.971845e-01, 1.377658e-01, 1.787056e+00, 5.293371e-01, 7.495352e-01, 2.065111e-01, 8.213318e-01, 1.593562e+00, 9.419961e-01, 8.229415e-02, 1.189112e-01, 4.189271e-02, 1.803757e-01, 1.179440e+00, 6.921459e-02, 3.036493e-02, 6.075244e-01, 2.303053e+00, 1.844750e-01, 5.375341e-01, 5.654207e-01, 4.420073e-01, 3.269146e-01, 1.847769e-01, 6.955588e-01, 9.262273e-01, 8.983945e-01, 2.90564…
1.800000e+00	8.233818e-01, 2.069437e-01, 1.046907e-01, 1.528886e+00, 5.558165e-01, 6.721974e-01, 1.606989e-01, 9.478491e-01, 1.267800e+00, 9.832583e-01, 5.800023e-02, 7.674624e-02, 3.024133e-02, 1.052215e-01, 1.131042e+00, 5.313283e-02, 3.128559e-02, 7.343750e-01, 2.566588e+00, 1.286602e-01, 5.565991e-01, 4.790553e-01, 3.728688e-01, 3.440355e-01, 9.775509e-02, 6.911082e-01, 1.218983e+00, 8.851035e-01, 2.01001…
2.000000e+00	7.382120e-01, 1.788390e-01, 6.766698e-02, 1.615124e+00, 5.695060e-01, 8.750777e-01, 1.492767e-01, 1.064718e+00, 1.525949e+00, 9.070844e-01, 4.080436e-02, 5.634194e-02, 1.761046e-02, 6.882322e-02, 1.049225e+00, 4.004145e-02, 1.661065e-02, 8.614548e-01, 2.087195e+00, 7.404285e-02, 4.532187e-01, 4.883924e-01, 3.395181e-01, 3.805376e-01, 8.321264e-02, 7.224352e-01, 1.030829e+00, 8.842524e-01, 1.30071…
0.000000e+00	2.336855e+00, 1.398861e+00, 2.346619e+00, 2.371297e+00, 1.689590e-01, 2.573149e+00, 2.148300e+00, 1.131136e+00, 1.476396e+00, 2.929741e+00, 2.011740e+00, 2.055131e+00, 1.604450e+00, 2.569873e+00, 1.865379e+00, 1.255726e+00, 2.177342e+00, 1.019815e+00, 2.035957e+00, 2.183574e+00, 7.981608e-01, 2.112739e+00, 1.335838e-01, 2.957506e-01, 2.020061e+00, 9.444234e-01, 1.442701e+00, 1.011787e+00, 2.44526…
2.000000e-01	1.139884e+00, 1.070770e+00, 2.151935e+00, 2.256366e+00, 2.762053e-01, 1.545300e+00, 1.763623e+00, 7.040615e-01, 1.423080e+00, 2.157113e+00, 1.261873e+00, 1.312120e+00, 1.123945e+00, 2.055199e+00, 1.390149e+00, 1.420841e+00, 1.247577e+00, 9.147944e-01, 2.501462e+00, 2.196685e+00, 6.073116e-01, 1.427740e+00, 6.235521e-02, 2.621620e-01, 1.231509e+00, 9.896624e-01, 9.807599e-01, 9.860069e-01, 1.68127…
4.000000e-01	1.034544e+00, 1.016617e+00, 1.419433e+00, 1.968184e+00, 3.690301e-01, 7.389878e-01, 1.312436e+00, 4.738068e-01, 9.726865e-01, 1.246429e+00, 1.181055e+00, 8.065862e-01, 1.009692e+00, 1.843524e+00, 1.146314e+00, 1.237762e+00, 6.179377e-01, 9.088550e-01, 2.185010e+00, 1.737761e+00, 4.055091e-01, 7.987015e-01, 3.831445e-02, 2.562251e-01, 9.890224e-01, 9.617294e-01, 8.404546e-01, 1.013343e+00, 9.65424…
6.000000e-01	9.594478e-01, 9.213541e-01, 1.543027e+00, 2.112082e+00, 4.370677e-01, 4.357445e-01, 1.138997e+00, 2.682948e-01, 6.887303e-01, 9.353685e-01, 1.106780e+00, 7.460066e-01, 1.014686e+00, 1.006098e+00, 1.191356e+00, 1.069571e+00, 5.155749e-01, 8.226459e-01, 2.202568e+00, 1.739378e+00, 4.510810e-01, 7.696764e-01, 2.298768e-02, 1.550385e-01, 7.970644e-01, 8.196774e-01, 1.011686e+00, 6.324226e-01, 1.04500…
8.000000e-01	7.107401e-01, 6.033496e-01, 1.040726e+00, 2.460063e+00, 3.927512e-01, 4.822351e-01, 9.731162e-01, 1.791668e-01, 8.304533e-01, 6.131088e-01, 8.678259e-01, 6.851291e-01, 7.949318e-01, 7.345309e-01, 1.475519e+00, 9.639260e-01, 2.846423e-01, 8.821431e-01, 2.531906e+00, 1.510062e+00, 5.669374e-01, 6.140238e-01, 1.992970e-02, 1.434636e-01, 5.830221e-01, 6.514299e-01, 8.729486e-01, 8.162187e-01, 1.06155…
1.000000e+00	8.602117e-01, 4.261441e-01, 9.417830e-01, 1.677682e+00, 5.045326e-01, 4.454521e-01, 6.917482e-01, 1.319504e-01, 9.831666e-01, 3.948457e-01, 7.661715e-01, 4.784246e-01, 5.828232e-01, 4.766410e-01, 1.627804e+00, 7.207889e-01, 1.460968e-01, 6.696342e-01, 2.295182e+00, 1.521812e+00, 6.307871e-01, 5.360385e-01, 5.240858e-02, 1.196109e-01, 3.935646e-01, 7.630845e-01, 9.737536e-01, 1.024992e+00, 8.28288…
1.200000e+00	8.124323e-01, 3.695039e-01, 8.484488e-01, 1.707386e+00, 6.149628e-01, 6.300067e-01, 6.904143e-01, 1.806044e-01, 9.336303e-01, 3.115060e-01, 6.039531e-01, 3.714817e-01, 4.114612e-01, 2.378316e-01, 1.081306e+00, 5.265793e-01, 1.077468e-01, 7.326778e-01, 2.397057e+00, 1.351339e+00, 5.263388e-01, 5.173642e-01, 1.051080e-01, 1.144393e-01, 2.154038e-01, 8.148218e-01, 1.062339e+00, 9.055988e-01, 7.87492…
1.400000e+00	6.979409e-01, 2.712456e-01, 6.932795e-01, 1.790646e+00, 5.036060e-01, 5.124050e-01, 8.337322e-01, 3.171370e-01, 1.363538e+00, 4.349531e-01, 5.818191e-01, 2.572024e-01, 2.317725e-01, 1.664191e-01, 1.440757e+00, 3.750671e-01, 6.664828e-02, 8.026216e-01, 2.087892e+00, 8.646062e-01, 5.880374e-01, 5.728725e-01, 1.671118e-01, 6.812812e-02, 1.331573e-01, 7.337421e-01, 1.025674e+00, 7.586475e-01, 5.87251…
1.600000e+00	8.693792e-01, 2.705880e-01, 5.946801e-01, 1.894642e+00, 5.092326e-01, 5.775320e-01, 7.138131e-01, 5.654475e-01, 1.451933e+00, 5.249330e-01, 3.911221e-01, 1.777225e-01, 1.631866e-01, 1.018570e-01, 1.740457e+00, 2.485266e-01, 3.238061e-02, 7.011768e-01, 2.177840e+00, 6.497874e-01, 5.163298e-01, 4.617226e-01, 2.650779e-01, 7.275339e-02, 1.196302e-01, 7.447567e-01, 1.160736e+00, 7.328814e-01, 4.03592…
1.800000e+00	7.537103e-01, 3.189422e-01, 4.213578e-01, 1.585371e+00, 4.868238e-01, 6.298827e-01, 5.218491e-01, 8.460689e-01, 1.383085e+00, 7.156772e-01, 2.406690e-01, 9.542496e-02, 9.376078e-02, 5.937210e-02, 1.400650e+00, 1.593190e-01, 2.483375e-02, 8.577011e-01, 2.174994e+00, 4.006353e-01, 6.009094e-01, 5.469032e-01, 2.769953e-01, 7.086656e-02, 7.663071e-02, 7.042596e-01, 1.073671e+00, 9.160481e-01, 2.87598…
2.000000e+00	8.970610e-01, 1.757326e-01, 3.123507e-01, 1.508555e+00, 5.287371e-01, 6.008065e-01, 5.013173e-01, 8.085904e-01, 1.331132e+00, 7.764114e-01, 1.686354e-01, 6.838327e-02, 6.345777e-02, 3.777780e-02, 1.248764e+00, 1.107589e-01, 1.340392e-02, 7.325448e-01, 2.204152e+00, 2.516109e-01, 5.398545e-01, 5.821385e-01, 3.346249e-01, 5.982186e-02, 4.157703e-02, 6.547901e-01, 1.221118e+00, 9.005730e-01, 1.83678…
0.000000e+00	6.789426e-01, 1.522363e+00, 2.926785e-01, 1.395984e+00, 1.896811e+00, 1.092573e+00, 6.154024e-01, 1.247118e-02, 1.299066e+00, 2.332969e+00, 1.457463e+00, 6.509466e-01, 2.903481e+00, 1.600302e+00, 2.050599e+00, 1.937876e+00, 2.094775e+00, 2.381088e+00, 1.281124e+00, 1.859264e+00, 1.748901e+00, 2.582662e+00, 2.253482e+00, 1.984714e+00, 6.574321e-01, 1.225885e+00, 5.144469e-01, 6.553104e-01, 1.36474…
2.000000e-01	6.385794e-01, 1.253164e+00, 3.877784e-01, 1.117209e+00, 9.164528e-01, 1.033443e+00, 5.512316e-01, 3.432800e-01, 1.553871e+00, 1.420475e+00, 9.573793e-01, 6.377927e-01, 1.513111e+00, 1.077512e+00, 1.870876e+00, 1.245591e+00, 1.292889e+00, 1.732934e+00, 9.188645e-01, 1.312998e+00, 1.129208e+00, 2.005305e+00, 1.362071e+00, 2.215285e+00, 5.556060e-01, 9.812216e-01, 4.631906e-01, 7.874448e-01, 1.18303…
4.000000e-01	6.811550e-01, 8.101437e-01, 4.208288e-01, 8.722115e-01, 7.987139e-01, 7.536473e-01, 4.751123e-01, 6.357724e-01, 1.986655e+00, 1.272928e+00, 7.078982e-01, 5.513970e-01, 1.004558e+00, 7.790154e-01, 8.741434e-01, 8.549505e-01, 1.088110e+00, 1.018540e+00, 6.604004e-01, 7.683737e-01, 8.475986e-01, 1.309291e+00, 1.074830e+00, 1.322397e+00, 4.935963e-01, 5.988560e-01, 5.535628e-01, 7.366386e-01, 7.54693…
6.000000e-01	6.750196e-01, 5.549621e-01, 3.484738e-01, 7.017635e-01, 6.122709e-01, 7.191627e-01, 3.441973e-01, 8.483666e-01, 1.630453e+00, 1.287613e+00, 4.223756e-01, 4.162247e-01, 5.194692e-01, 4.370966e-01, 7.806972e-01, 5.900740e-01, 1.021082e+00, 5.986756e-01, 6.041180e-01, 5.792259e-01, 6.695869e-01, 1.054390e+00, 7.731284e-01, 1.480956e+00, 3.145283e-01, 4.470395e-01, 6.824496e-01, 9.589904e-01, 4.61460…
8.000000e-01	7.250779e-01, 3.804599e-01, 2.365750e-01, 5.844194e-01, 5.513546e-01, 6.511188e-01, 3.758867e-01, 8.799132e-01, 1.722816e+00, 1.037703e+00, 2.288437e-01, 2.177705e-01, 3.447871e-01, 2.891579e-01, 5.077176e-01, 4.076125e-01, 9.452708e-01, 3.422536e-01, 5.347222e-01, 4.061385e-01, 5.018021e-01, 9.301045e-01, 6.505714e-01, 1.582328e+00, 1.726285e-01, 2.714702e-01, 1.043886e+00, 8.016278e-01, 4.02568…
1.000000e+00	5.956521e-01, 2.269619e-01, 1.705863e-01, 4.929009e-01, 4.444647e-01, 7.437259e-01, 4.261098e-01, 8.515233e-01, 1.788507e+00, 1.017096e+00, 1.703519e-01, 1.557139e-01, 2.108941e-01, 1.695568e-01, 3.284264e-01, 2.490805e-01, 1.101414e+00, 2.768295e-01, 4.079090e-01, 2.540430e-01, 5.780987e-01, 8.119200e-01, 4.408426e-01, 1.294966e+00, 1.216867e-01, 1.880328e-01, 1.034213e+00, 8.279849e-01, 1.95264…
1.200000e+00	6.966678e-01, 2.151228e-01, 1.126709e-01, 4.498946e-01, 4.844953e-01, 7.999119e-01, 5.008662e-01, 1.088640e+00, 1.820722e+00, 1.176514e+00, 1.238561e-01, 1.092042e-01, 1.498327e-01, 1.081197e-01, 2.245876e-01, 1.876346e-01, 9.314133e-01, 1.819486e-01, 3.047085e-01, 1.983166e-01, 5.155022e-01, 6.332501e-01, 4.647380e-01, 1.429330e+00, 8.641104e-02, 1.081130e-01, 9.838142e-01, 8.457246e-01, 1.91016…
1.400000e+00	7.580253e-01, 1.811125e-01, 7.823741e-02, 4.574365e-01, 5.490796e-01, 5.316414e-01, 5.040599e-01, 1.186881e+00, 1.590557e+00, 1.091362e+00, 7.802700e-02, 7.691058e-02, 1.227229e-01, 6.318556e-02, 2.003010e-01, 1.163065e-01, 1.101024e+00, 1.524397e-01, 3.173227e-01, 1.521441e-01, 5.883642e-01, 7.227941e-01, 4.788313e-01, 1.121699e+00, 5.799133e-02, 5.693785e-02, 1.245375e+00, 8.137147e-01, 1.26285…
1.600000e+00	6.814803e-01, 1.640875e-01, 4.693118e-02, 2.950553e-01, 4.159128e-01, 7.005895e-01, 5.082309e-01, 1.097547e+00, 1.626443e+00, 9.153809e-01, 5.472999e-02, 4.769878e-02, 1.120057e-01, 3.687308e-02, 1.314781e-01, 7.890231e-02, 1.058529e+00, 1.392439e-01, 2.141858e-01, 1.036399e-01, 4.005831e-01, 7.012335e-01, 3.919065e-01, 1.268550e+00, 2.540894e-02, 3.717718e-02, 1.021167e+00, 8.338393e-01, 1.01676…
1.800000e+00	6.720738e-01, 1.548316e-01, 3.747572e-02, 3.137236e-01, 4.766308e-01, 6.976426e-01, 5.555338e-01, 1.232680e+00, 1.783937e+00, 1.068604e+00, 2.662320e-02, 2.968395e-02, 7.366452e-02, 2.037592e-02, 8.504354e-02, 5.487675e-02, 1.097799e+00, 1.237830e-01, 2.196181e-01, 6.747774e-02, 5.719475e-01, 5.964769e-01, 3.530922e-01, 1.424079e+00, 2.144675e-02, 2.200717e-02, 1.103933e+00, 7.976474e-01, 1.07047…
2.000000e+00	5.517688e-01, 1.445010e-01, 2.729518e-02, 2.967863e-01, 5.316356e-01, 7.800224e-01, 7.066713e-01, 1.026729e+00, 1.594101e+00, 9.939140e-01, 2.532665e-02, 1.831374e-02, 7.263063e-02, 1.353043e-02, 5.896888e-02, 3.383904e-02, 9.132662e-01, 1.197489e-01, 2.105741e-01, 5.168763e-02, 5.681901e-01, 5.388937e-01, 3.745420e-01, 1.467518e+00, 1.563886e-02, 1.582940e-02, 1.160477e+00, 8.803473e-01, 9.78052…
0.000000e+00	1.339972e+00, 1.207599e-01, 8.995762e-01, 1.455978e+00, 2.782267e+00, 2.618279e-01, 2.712781e+00, 1.876008e+00, 2.557785e+00, 2.132899e+00, 2.190437e+00, 2.689653e+00, 1.779635e+00, 9.819866e-01, 1.536555e+00, 1.554551e+00, 1.411121e+00, 2.094614e+00, 2.419354e+00, 2.648802e+00, 1.687261e+00, 1.472462e+00, 2.412397e+00, 2.688628e+00, 2.676100e+00, 1.940996e+00, 1.100094e-02, 2.461870e-02, 2.39971…
2.000000e-01	1.021791e+00, 3.116294e-01, 7.996073e-01, 1.161346e+00, 1.743609e+00, 1.622217e-01, 2.016863e+00, 1.856743e+00, 1.785376e+00, 1.348346e+00, 1.542723e+00, 1.644300e+00, 1.540055e+00, 1.035063e+00, 1.263929e+00, 1.210533e+00, 8.386483e-01, 1.225801e+00, 1.451983e+00, 2.150611e+00, 9.971887e-01, 1.190563e+00, 1.683848e+00, 1.916394e+00, 1.888493e+00, 1.510265e+00, 1.261271e-01, 4.067294e-01, 1.46059…
4.000000e-01	1.153874e+00, 3.897064e-01, 9.044458e-01, 8.031981e-01, 1.044233e+00, 7.940075e-02, 2.062679e+00, 1.516335e+00, 1.264590e+00, 1.113581e+00, 1.164955e+00, 1.226045e+00, 9.236691e-01, 1.113797e+00, 1.524147e+00, 8.669975e-01, 7.565162e-01, 5.553329e-01, 1.282134e+00, 1.523969e+00, 9.470979e-01, 9.198177e-01, 1.188162e+00, 1.941387e+00, 1.353836e+00, 1.384368e+00, 4.988699e-01, 6.214813e-01, 7.81577…
6.000000e-01	1.049855e+00, 3.769168e-01, 7.499635e-01, 5.584271e-01, 8.766238e-01, 4.045192e-02, 1.427299e+00, 1.251876e+00, 1.107208e+00, 7.207750e-01, 8.738029e-01, 9.258216e-01, 5.859077e-01, 6.598568e-01, 1.068804e+00, 5.811212e-01, 8.813733e-01, 3.640604e-01, 1.031623e+00, 1.070402e+00, 7.167056e-01, 8.944162e-01, 7.365359e-01, 1.632591e+00, 9.494776e-01, 9.340416e-01, 6.526885e-01, 7.780208e-01, 5.95692…
8.000000e-01	9.176696e-01, 3.731392e-01, 6.174443e-01, 5.735667e-01, 5.978557e-01, 3.529901e-02, 1.383616e+00, 1.120743e+00, 7.430451e-01, 6.884905e-01, 6.306733e-01, 5.479947e-01, 4.013977e-01, 4.599995e-01, 7.412832e-01, 2.889566e-01, 9.327841e-01, 3.118638e-01, 7.692263e-01, 7.420181e-01, 7.575068e-01, 7.089837e-01, 6.227481e-01, 1.525629e+00, 6.238651e-01, 6.125522e-01, 8.255535e-01, 7.295480e-01, 6.81252…
1.000000e+00	9.286237e-01, 2.992526e-01, 3.473475e-01, 4.574071e-01, 5.553290e-01, 4.246634e-02, 1.321438e+00, 1.249168e+00, 5.932609e-01, 8.623086e-01, 3.750477e-01, 3.381406e-01, 2.622075e-01, 2.649386e-01, 5.160911e-01, 2.206128e-01, 1.195111e+00, 2.489962e-01, 5.956631e-01, 4.862005e-01, 6.889702e-01, 6.648094e-01, 4.516383e-01, 1.425060e+00, 3.381333e-01, 3.989862e-01, 1.029688e+00, 8.799679e-01, 7.29307…
1.200000e+00	9.056815e-01, 3.025294e-01, 2.715490e-01, 4.417012e-01, 4.916601e-01, 8.835266e-02, 1.240946e+00, 9.265384e-01, 5.418844e-01, 8.944047e-01, 2.427626e-01, 2.434878e-01, 2.042928e-01, 1.713958e-01, 3.039063e-01, 1.363098e-01, 1.104272e+00, 1.925669e-01, 5.145249e-01, 3.257428e-01, 5.912350e-01, 6.634214e-01, 5.127404e-01, 1.413330e+00, 2.564596e-01, 2.561235e-01, 1.094147e+00, 1.036921e+00, 8.57285…
1.400000e+00	7.788214e-01, 3.227612e-01, 2.021655e-01, 3.603227e-01, 5.254124e-01, 1.416219e-01, 1.043596e+00, 7.175495e-01, 4.447213e-01, 9.088566e-01, 2.121276e-01, 1.291171e-01, 1.460628e-01, 1.101432e-01, 2.662609e-01, 8.186796e-02, 9.694361e-01, 1.530500e-01, 3.794897e-01, 2.610919e-01, 5.915145e-01, 5.436837e-01, 4.039210e-01, 1.625109e+00, 2.051580e-01, 1.429301e-01, 1.209808e+00, 8.509522e-01, 9.73494…
1.600000e+00	9.200074e-01, 2.244891e-01, 1.537624e-01, 3.346112e-01, 3.829516e-01, 1.914343e-01, 8.895302e-01, 1.038158e+00, 5.741745e-01, 1.030757e+00, 1.315704e-01, 9.824913e-02, 1.599404e-01, 6.287587e-02, 1.794177e-01, 6.545720e-02, 1.333589e+00, 1.537425e-01, 3.117003e-01, 1.809411e-01, 6.328304e-01, 4.760890e-01, 3.823280e-01, 1.300442e+00, 1.163403e-01, 8.184333e-02, 1.160544e+00, 9.110478e-01, 9.94130…
1.800000e+00	8.457385e-01, 1.971595e-01, 1.069245e-01, 3.136957e-01, 4.876785e-01, 2.694868e-01, 8.764183e-01, 1.079011e+00, 6.941446e-01, 9.766531e-01, 6.554207e-02, 5.855653e-02, 1.219817e-01, 3.635381e-02, 1.228617e-01, 4.014029e-02, 1.079872e+00, 1.018754e-01, 2.799269e-01, 1.293834e-01, 7.389624e-01, 6.400800e-01, 3.753148e-01, 1.468092e+00, 7.028683e-02, 5.708100e-02, 1.262198e+00, 9.083134e-01, 1.08056…
2.000000e+00	6.730049e-01, 2.448738e-01, 6.758309e-02, 3.078659e-01, 4.907674e-01, 4.065635e-01, 8.762601e-01, 1.012029e+00, 6.929285e-01, 9.585959e-01, 5.205324e-02, 4.961870e-02, 1.102692e-01, 2.204436e-02, 1.001115e-01, 3.086035e-02, 1.199112e+00, 1.176211e-01, 2.803897e-01, 8.733805e-02, 5.847533e-01, 6.292554e-01, 3.281005e-01, 1.202799e+00, 5.010252e-02, 3.361203e-02, 1.141779e+00, 8.711495e-01, 1.03947…
0.000000e+00	2.425292e+00, 1.604323e-02, 1.027340e+00, 6.055435e-01, 2.443514e+00, 1.795417e-01, 2.436328e+00, 1.410033e+00, 2.295800e+00, 1.694367e+00, 2.526614e+00, 1.681696e+00, 1.661775e+00, 2.268323e+00, 2.670875e-01, 1.623833e+00, 2.849051e+00, 2.116435e+00, 2.401180e+00, 6.248060e-02, 4.663211e-01, 5.797019e-01, 2.602735e+00, 2.360485e+00, 6.675139e-01, 1.984440e+00, 1.757646e+00, 2.462870e+00, 1.05633…
2.000000e-01	1.980859e+00, 2.994005e-01, 8.075275e-01, 4.375798e-01, 1.798851e+00, 1.069220e-01, 2.506015e+00, 1.439731e+00, 1.711058e+00, 1.500717e+00, 1.450848e+00, 1.601215e+00, 1.233885e+00, 1.948770e+00, 6.164032e-01, 1.002576e+00, 1.965295e+00, 1.412490e+00, 1.708273e+00, 7.889050e-02, 4.867830e-01, 5.584315e-01, 1.829037e+00, 2.494617e+00, 6.897461e-01, 1.575942e+00, 1.636243e+00, 1.848500e+00, 7.16206…
4.000000e-01	1.516966e+00, 4.888872e-01, 4.428841e-01, 3.309579e-01, 1.620505e+00, 4.941545e-02, 1.562786e+00, 1.142846e+00, 1.184710e+00, 1.453294e+00, 9.912934e-01, 1.056709e+00, 1.119164e+00, 9.689717e-01, 5.853385e-01, 6.486632e-01, 1.768104e+00, 1.027335e+00, 1.126849e+00, 9.862234e-02, 5.882205e-01, 6.042166e-01, 1.092750e+00, 2.243188e+00, 6.208305e-01, 1.231901e+00, 2.031558e+00, 1.180764e+00, 3.83654…
6.000000e-01	1.270369e+00, 4.937431e-01, 3.027551e-01, 2.489883e-01, 1.006353e+00, 3.592973e-02, 1.714310e+00, 1.110416e+00, 1.128078e+00, 1.220419e+00, 6.064402e-01, 6.234002e-01, 5.561582e-01, 7.466901e-01, 3.844807e-01, 5.393667e-01, 1.348295e+00, 6.115072e-01, 1.051871e+00, 6.165821e-02, 5.825689e-01, 4.453860e-01, 8.214777e-01, 1.903564e+00, 4.215717e-01, 8.743578e-01, 1.280516e+00, 8.878317e-01, 3.45308…
8.000000e-01	1.150796e+00, 4.846221e-01, 2.071258e-01, 2.236309e-01, 8.855556e-01, 1.789691e-02, 1.506696e+00, 1.119217e+00, 7.874198e-01, 1.319798e+00, 4.120246e-01, 3.986468e-01, 4.345815e-01, 4.054015e-01, 2.943741e-01, 3.056472e-01, 1.140953e+00, 3.317198e-01, 7.484963e-01, 4.340542e-02, 6.047961e-01, 6.160781e-01, 6.074609e-01, 1.981939e+00, 3.576379e-01, 5.903856e-01, 1.631211e+00, 1.045426e+00, 5.65377…
1.000000e+00	8.757671e-01, 5.138281e-01, 1.536883e-01, 1.604864e-01, 6.199359e-01, 1.542354e-02, 1.522823e+00, 1.108504e+00, 5.288110e-01, 1.312922e+00, 2.957675e-01, 2.904789e-01, 2.621087e-01, 2.692064e-01, 2.409045e-01, 1.885991e-01, 1.211777e+00, 2.527349e-01, 6.055122e-01, 2.849820e-02, 5.517113e-01, 4.920795e-01, 4.635780e-01, 2.201959e+00, 1.708425e-01, 3.367129e-01, 1.572400e+00, 7.808196e-01, 7.89552…
1.200000e+00	9.706506e-01, 3.773048e-01, 1.221503e-01, 1.494152e-01, 6.873262e-01, 3.132491e-02, 1.327505e+00, 1.270209e+00, 4.068376e-01, 1.114478e+00, 1.745903e-01, 1.676823e-01, 2.279537e-01, 1.482295e-01, 1.272894e-01, 1.468199e-01, 1.105784e+00, 1.169409e-01, 3.669169e-01, 2.312590e-02, 5.314366e-01, 5.429359e-01, 3.699563e-01, 1.813235e+00, 1.321420e-01, 2.869759e-01, 1.435474e+00, 9.486134e-01, 8.35561…
1.400000e+00	9.006093e-01, 4.467797e-01, 7.288301e-02, 1.083322e-01, 6.448700e-01, 4.918506e-02, 1.193969e+00, 9.932529e-01, 4.290031e-01, 7.871291e-01, 1.317960e-01, 1.094879e-01, 1.572471e-01, 1.104188e-01, 9.877271e-02, 9.020701e-02, 1.026445e+00, 9.496681e-02, 3.676127e-01, 1.463775e-02, 6.969548e-01, 5.334511e-01, 3.778268e-01, 1.785828e+00, 7.556725e-02, 1.118253e-01, 1.393802e+00, 9.020427e-01, 9.13596…
1.600000e+00	9.944991e-01, 3.622159e-01, 6.295482e-02, 1.016680e-01, 4.503866e-01, 9.452909e-02, 1.122848e+00, 8.418281e-01, 3.675390e-01, 1.276314e+00, 8.604728e-02, 5.999463e-02, 1.445645e-01, 5.856824e-02, 6.523561e-02, 5.749950e-02, 1.053256e+00, 6.940073e-02, 2.644354e-01, 1.080273e-02, 5.897406e-01, 4.814894e-01, 3.697293e-01, 1.634443e+00, 5.424255e-02, 7.869689e-02, 1.440365e+00, 9.628400e-01, 1.32200…
1.800000e+00	8.912764e-01, 3.077232e-01, 4.180125e-02, 1.142269e-01, 5.211107e-01, 1.370933e-01, 1.211387e+00, 9.609207e-01, 4.362313e-01, 1.088743e+00, 4.745569e-02, 4.351451e-02, 1.028078e-01, 3.751719e-02, 4.545405e-02, 4.377817e-02, 1.156693e+00, 5.337220e-02, 1.932342e-01, 5.855621e-03, 6.308495e-01, 5.194352e-01, 3.649105e-01, 1.389547e+00, 2.688768e-02, 5.008500e-02, 1.348455e+00, 8.320238e-01, 1.13778…
2.000000e+00	8.147770e-01, 2.909310e-01, 2.802476e-02, 1.140577e-01, 5.431546e-01, 2.590366e-01, 1.040909e+00, 9.958524e-01, 5.117473e-01, 1.014255e+00, 3.416583e-02, 3.097539e-02, 1.131287e-01, 2.228706e-02, 3.030523e-02, 2.907874e-02, 9.172214e-01, 4.420355e-02, 1.728613e-01, 5.396038e-03, 6.574866e-01, 5.200400e-01, 3.544534e-01, 1.323522e+00, 2.265191e-02, 2.332806e-02, 1.010986e+00, 8.422372e-01, 1.27522…
0.000000e+00	1.216619e+00, 7.304315e-01, 4.596928e-01, 2.162374e+00, 1.664250e+00, 4.867140e-01, 1.920181e-01, 2.162600e+00, 1.151258e+00, 2.022615e+00, 2.668825e-02, 2.689789e+00, 2.951031e+00, 1.787334e+00, 5.132937e-01, 6.260577e-01, 2.555979e+00, 5.029768e-02, 2.535642e+00, 1.555025e+00, 1.924318e+00, 3.493663e-01, 9.120201e-01, 2.777353e+00, 2.905358e-01, 7.605613e-01, 2.034203e+00, 3.457695e+00, 1.02023…
2.000000e-01	9.626597e-01, 6.415848e-01, 5.091158e-01, 1.438661e+00, 8.459858e-01, 5.180718e-01, 3.575503e-01, 1.315275e+00, 1.050768e+00, 1.469730e+00, 3.097824e-02, 2.097453e+00, 1.909386e+00, 1.868978e+00, 7.254826e-01, 3.323316e-01, 1.466868e+00, 3.088349e-02, 1.599371e+00, 9.086560e-01, 1.759191e+00, 4.095347e-01, 5.454781e-01, 2.541521e+00, 3.557571e-01, 8.629844e-01, 1.826102e+00, 1.838380e+00, 2.36778…
4.000000e-01	7.903234e-01, 4.426730e-01, 4.213616e-01, 1.375688e+00, 7.295358e-01, 4.884175e-01, 3.916078e-01, 1.679612e+00, 1.246934e+00, 1.121725e+00, 3.619217e-02, 1.164359e+00, 1.150665e+00, 9.119657e-01, 7.864317e-01, 2.646189e-01, 9.781461e-01, 1.767687e-02, 1.205399e+00, 7.955404e-01, 1.355839e+00, 4.920442e-01, 5.115695e-01, 2.341993e+00, 3.142387e-01, 7.826223e-01, 1.521737e+00, 1.491160e+00, 2.00364…
6.000000e-01	7.012319e-01, 4.338889e-01, 2.467275e-01, 1.013768e+00, 4.578199e-01, 5.716335e-01, 5.937486e-01, 1.557132e+00, 1.483307e+00, 9.576007e-01, 2.599817e-02, 7.813780e-01, 7.761793e-01, 6.661384e-01, 6.660010e-01, 1.984680e-01, 7.885217e-01, 1.068877e-02, 1.006911e+00, 4.995680e-01, 1.061773e+00, 4.698847e-01, 5.453729e-01, 1.723003e+00, 2.883249e-01, 7.245386e-01, 1.658056e+00, 1.118548e+00, 1.68966…
8.000000e-01	8.076233e-01, 3.524349e-01, 2.108479e-01, 7.076035e-01, 4.699664e-01, 5.984879e-01, 5.855483e-01, 8.671494e-01, 1.515288e+00, 1.011281e+00, 2.299968e-02, 5.332356e-01, 3.980316e-01, 3.345465e-01, 4.734039e-01, 1.171341e-01, 8.548437e-01, 7.168513e-03, 7.417248e-01, 3.268114e-01, 9.388327e-01, 4.413852e-01, 4.309867e-01, 1.823327e+00, 1.720546e-01, 4.847166e-01, 1.417721e+00, 8.501103e-01, 1.14926…
1.000000e+00	8.404178e-01, 2.849561e-01, 1.621623e-01, 5.502492e-01, 4.138644e-01, 6.063798e-01, 6.205103e-01, 1.134300e+00, 1.368329e+00, 1.106951e+00, 1.704081e-02, 3.214600e-01, 2.399900e-01, 2.181285e-01, 3.077059e-01, 7.522854e-02, 8.488528e-01, 5.199104e-03, 5.284392e-01, 2.520986e-01, 7.070457e-01, 5.581796e-01, 4.195474e-01, 1.712314e+00, 1.243091e-01, 3.101272e-01, 1.324685e+00, 9.137632e-01, 8.45309…
1.200000e+00	8.776192e-01, 2.195305e-01, 1.042008e-01, 4.171982e-01, 5.740678e-01, 6.066582e-01, 8.867958e-01, 1.097494e+00, 1.513818e+00, 1.122781e+00, 1.490687e-02, 2.337126e-01, 1.822444e-01, 1.710512e-01, 2.588567e-01, 5.440265e-02, 7.853827e-01, 5.496519e-03, 4.340908e-01, 1.319559e-01, 6.358107e-01, 5.260216e-01, 3.155359e-01, 1.562959e+00, 8.856392e-02, 1.788056e-01, 1.332153e+00, 8.502119e-01, 5.81522…
1.400000e+00	7.100372e-01, 2.470243e-01, 6.711691e-02, 3.420680e-01, 4.235442e-01, 6.647851e-01, 7.217751e-01, 1.143211e+00, 1.334150e+00, 1.023706e+00, 1.136737e-02, 1.393275e-01, 8.481261e-02, 9.740513e-02, 1.372021e-01, 4.248053e-02, 1.141046e+00, 7.060897e-03, 3.047918e-01, 1.050313e-01, 6.659140e-01, 4.321487e-01, 4.003675e-01, 1.750139e+00, 4.978862e-02, 1.411945e-01, 1.235920e+00, 8.928204e-01, 5.07185…
1.600000e+00	7.857662e-01, 1.715343e-01, 4.657228e-02, 2.784836e-01, 5.152953e-01, 6.214827e-01, 6.808522e-01, 8.888701e-01, 1.646404e+00, 1.068528e+00, 7.088033e-03, 9.052428e-02, 9.998348e-02, 4.976879e-02, 1.043885e-01, 2.498435e-02, 9.708125e-01, 9.017403e-03, 2.956361e-01, 7.365712e-02, 5.003163e-01, 5.596606e-01, 3.621178e-01, 1.403680e+00, 3.723469e-02, 8.755316e-02, 1.342323e+00, 1.005651e+00, 3.04693…
1.800000e+00	6.246362e-01, 1.426524e-01, 2.293392e-02, 1.937611e-01, 4.860906e-01, 5.936622e-01, 9.676600e-01, 1.119881e+00, 1.669081e+00, 9.970838e-01, 6.770486e-03, 4.399859e-02, 9.590278e-02, 3.411279e-02, 7.296448e-02, 1.577730e-02, 1.155016e+00, 1.733719e-02, 1.971692e-01, 4.624276e-02, 6.286775e-01, 5.206303e-01, 4.461689e-01, 1.391019e+00, 1.951521e-02, 4.723812e-02, 1.555945e+00, 7.780519e-01, 2.97376…
2.000000e+00	8.318509e-01, 1.656049e-01, 2.173021e-02, 1.961555e-01, 4.609783e-01, 5.398828e-01, 7.040435e-01, 1.271137e+00, 1.645302e+00, 1.187395e+00, 4.587611e-03, 3.539790e-02, 8.751523e-02, 2.102756e-02, 4.706182e-02, 1.250099e-02, 1.228804e+00, 2.391231e-02, 1.781209e-01, 3.892093e-02, 6.196718e-01, 5.615530e-01, 3.490642e-01, 1.561716e+00, 1.319919e-02, 2.941482e-02, 1.130728e+00, 8.881635e-01, 3.38775…
0.000000e+00	3.027483e+00, 1.705194e-01, 8.091874e-01, 3.734376e-02, 9.125351e-01, 2.661008e+00, 2.605001e+00, 3.066074e+00, 1.347653e+00, 1.548381e+00, 1.111799e+00, 3.327568e-01, 1.950166e+00, 1.401212e-01, 9.911102e-01, 5.917230e-01, 1.709132e-01, 2.103178e+00, 9.260043e-01, 2.066053e+00, 2.624350e-01, 6.539190e-01, 2.598606e+00, 1.096485e+00, 1.010421e+00, 2.738183e+00, 7.390824e-01, 9.287032e-01, 8.86401…
2.000000e-01	2.011176e+00, 4.075784e-01, 7.876206e-01, 1.450895e-01, 5.788854e-01, 1.733159e+00, 1.935561e+00, 2.096904e+00, 1.076871e+00, 1.373104e+00, 8.499204e-01, 2.647853e-01, 1.256887e+00, 7.641519e-02, 1.091300e+00, 4.309728e-01, 5.639019e-01, 1.539650e+00, 7.201275e-01, 1.513234e+00, 1.289045e-01, 4.924949e-01, 1.745977e+00, 1.024765e+00, 7.100960e-01, 1.912213e+00, 6.647226e-01, 8.730576e-01, 6.92260…
4.000000e-01	1.361157e+00, 6.229756e-01, 7.848421e-01, 3.028708e-01, 5.603038e-01, 9.975066e-01, 1.764148e+00, 1.820830e+00, 7.149383e-01, 9.044241e-01, 5.154340e-01, 1.777675e-01, 8.741844e-01, 4.465668e-02, 9.702160e-01, 2.776816e-01, 6.201370e-01, 8.788077e-01, 7.684129e-01, 8.409258e-01, 1.300584e-01, 5.021315e-01, 9.702009e-01, 1.173179e+00, 4.564362e-01, 1.321915e+00, 6.344970e-01, 7.449058e-01, 6.74838…
6.000000e-01	1.134960e+00, 5.147527e-01, 5.338553e-01, 3.744349e-01, 6.800280e-01, 5.265227e-01, 1.402257e+00, 1.921592e+00, 6.243315e-01, 7.764259e-01, 3.965386e-01, 1.106711e-01, 5.615111e-01, 2.666123e-02, 7.793517e-01, 1.833359e-01, 8.916733e-01, 6.996165e-01, 8.105520e-01, 7.966354e-01, 2.526359e-01, 6.101363e-01, 8.395826e-01, 9.756621e-01, 3.166726e-01, 7.490332e-01, 8.778499e-01, 8.808139e-01, 9.55461…
8.000000e-01	8.672835e-01, 4.817546e-01, 4.238014e-01, 4.966895e-01, 5.702013e-01, 3.644993e-01, 1.222753e+00, 1.328370e+00, 4.620244e-01, 7.313868e-01, 2.147826e-01, 6.518331e-02, 4.102311e-01, 1.848896e-02, 5.411179e-01, 1.193457e-01, 8.870947e-01, 5.792764e-01, 9.446163e-01, 5.591837e-01, 4.125564e-01, 5.947295e-01, 5.552840e-01, 1.043788e+00, 1.898991e-01, 4.807824e-01, 1.122479e+00, 8.195688e-01, 9.70920…
1.000000e+00	1.021399e+00, 4.278637e-01, 3.100116e-01, 5.056129e-01, 4.413896e-01, 2.170664e-01, 9.662395e-01, 1.208798e+00, 4.489728e-01, 8.556375e-01, 1.641255e-01, 5.417017e-02, 2.630626e-01, 1.111297e-02, 3.971151e-01, 7.688577e-02, 9.998769e-01, 4.776921e-01, 8.136086e-01, 3.495801e-01, 4.432660e-01, 5.418885e-01, 4.653333e-01, 1.036825e+00, 1.149341e-01, 4.491777e-01, 1.120629e+00, 8.167621e-01, 1.08700…
1.200000e+00	9.279760e-01, 4.028172e-01, 2.234474e-01, 7.199516e-01, 5.268740e-01, 2.474538e-01, 1.007860e+00, 1.111031e+00, 4.318222e-01, 8.796622e-01, 1.148834e-01, 2.567785e-02, 1.951083e-01, 6.492004e-03, 2.560066e-01, 5.194045e-02, 1.005766e+00, 4.031614e-01, 6.611608e-01, 2.574465e-01, 5.897213e-01, 4.518163e-01, 3.738741e-01, 9.716763e-01, 9.129536e-02, 3.750236e-01, 1.008525e+00, 9.193351e-01, 1.02995…
1.400000e+00	9.234704e-01, 3.517304e-01, 1.235270e-01, 5.687004e-01, 5.212612e-01, 2.014983e-01, 1.034794e+00, 9.234345e-01, 5.670514e-01, 1.140177e+00, 7.835934e-02, 2.116873e-02, 1.416165e-01, 4.660595e-03, 2.209847e-01, 3.396129e-02, 1.285362e+00, 2.908726e-01, 6.664936e-01, 1.487760e-01, 4.863619e-01, 5.396267e-01, 4.231078e-01, 1.209647e+00, 4.913214e-02, 2.878267e-01, 9.767635e-01, 9.350303e-01, 1.06153…
1.600000e+00	7.998664e-01, 3.623094e-01, 1.164498e-01, 5.808527e-01, 4.312715e-01, 3.244115e-01, 9.480097e-01, 1.063312e+00, 7.926993e-01, 1.091914e+00, 5.150713e-02, 1.046823e-02, 1.246813e-01, 3.083815e-03, 1.336412e-01, 2.594413e-02, 9.689868e-01, 3.358493e-01, 7.905857e-01, 1.211561e-01, 6.752578e-01, 5.021165e-01, 3.404421e-01, 1.169331e+00, 4.118131e-02, 1.802613e-01, 1.196724e+00, 1.043730e+00, 1.10416…
1.800000e+00	8.994882e-01, 2.329618e-01, 6.678440e-02, 5.946775e-01, 6.356127e-01, 3.612027e-01, 9.083215e-01, 1.106790e+00, 7.944359e-01, 9.617787e-01, 3.516748e-02, 8.016265e-03, 1.218081e-01, 1.762730e-03, 1.021487e-01, 1.416192e-02, 1.088962e+00, 2.645514e-01, 6.332716e-01, 7.105641e-02, 5.539731e-01, 4.755222e-01, 4.339788e-01, 1.013379e+00, 2.207152e-02, 1.445868e-01, 1.208721e+00, 8.309258e-01, 1.08832…
2.000000e+00	7.509210e-01, 2.481406e-01, 5.007996e-02, 5.296954e-01, 5.342267e-01, 5.122292e-01, 7.417530e-01, 1.057276e+00, 7.801954e-01, 9.779001e-01, 2.274331e-02, 4.544078e-03, 1.204197e-01, 1.089423e-03, 7.524366e-02, 1.139805e-02, 1.149741e+00, 2.336032e-01, 6.247856e-01, 4.528038e-02, 7.062656e-01, 4.801687e-01, 3.860260e-01, 1.348868e+00, 1.725638e-02, 8.428559e-02, 1.226996e+00, 8.979679e-01, 1.02145…
0.000000e+00	2.605833e+00, 2.982532e+00, 3.882041e-01, 1.765077e+00, 1.089287e-01, 2.717213e+00, 9.461646e-01, 1.608432e+00, 1.800558e+00, 2.083258e+00, 2.639583e+00, 2.048415e+00, 3.647838e-01, 4.374778e-02, 1.896661e+00, 3.698111e-01, 2.258671e+00, 2.603232e+00, 2.025689e+00, 1.355663e+00, 1.140194e+00, 5.422729e-01, 3.083052e-01, 2.044110e+00, 2.584025e+00, 9.646401e-01, 2.961849e+00, 1.869575e+00, 2.04297…
2.000000e-01	1.634592e+00, 2.182653e+00, 4.276946e-01, 1.497376e+00, 2.626101e-01, 1.593809e+00, 9.628075e-01, 1.473312e+00, 1.779206e+00, 1.787314e+00, 1.755583e+00, 1.508158e+00, 2.160700e-01, 5.003081e-01, 1.060391e+00, 5.751799e-01, 1.343758e+00, 1.697496e+00, 1.193200e+00, 9.900567e-01, 6.734803e-01, 3.797021e-01, 3.670727e-01, 1.171426e+00, 1.790478e+00, 6.559638e-01, 2.116970e+00, 1.338409e+00, 1.65084…
4.000000e-01	9.686317e-01, 1.941522e+00, 3.618091e-01, 1.436092e+00, 3.358501e-01, 1.248769e+00, 8.770187e-01, 1.502748e+00, 1.233876e+00, 1.508455e+00, 1.105955e+00, 1.065507e+00, 1.208187e-01, 6.172119e-01, 1.118448e+00, 6.681426e-01, 8.923582e-01, 1.103990e+00, 1.186687e+00, 7.744096e-01, 3.495847e-01, 2.381621e-01, 3.361383e-01, 1.247854e+00, 1.333590e+00, 7.853467e-01, 1.562624e+00, 1.213100e+00, 9.19086…
6.000000e-01	8.923045e-01, 1.276124e+00, 2.203654e-01, 1.282555e+00, 4.221275e-01, 9.165429e-01, 7.942944e-01, 1.501024e+00, 1.364746e+00, 1.291494e+00, 7.816316e-01, 6.700453e-01, 9.640177e-02, 3.223069e-01, 7.726670e-01, 4.084759e-01, 5.348017e-01, 6.605801e-01, 9.359520e-01, 5.487454e-01, 3.120914e-01, 1.798008e-01, 3.799195e-01, 1.103082e+00, 8.356224e-01, 6.262988e-01, 1.499291e+00, 9.476581e-01, 5.48115…
8.000000e-01	7.988000e-01, 9.545058e-01, 1.679289e-01, 1.184277e+00, 4.127730e-01, 8.592287e-01, 9.397997e-01, 1.339313e+00, 1.491295e+00, 1.145727e+00, 4.891878e-01, 4.229010e-01, 5.028289e-02, 2.565715e-01, 5.897106e-01, 3.038737e-01, 3.187812e-01, 4.828779e-01, 7.530951e-01, 3.237447e-01, 4.260459e-01, 1.964931e-01, 3.232120e-01, 1.104706e+00, 5.078353e-01, 4.623350e-01, 1.058447e+00, 8.962646e-01, 3.11470…
1.000000e+00	8.508250e-01, 6.283799e-01, 1.237549e-01, 9.296551e-01, 5.041008e-01, 6.518462e-01, 9.134522e-01, 1.364258e+00, 1.271898e+00, 1.120992e+00, 2.828539e-01, 2.495162e-01, 4.998730e-02, 1.551409e-01, 3.626013e-01, 1.925643e-01, 3.824479e-01, 4.446710e-01, 6.876410e-01, 1.812857e-01, 5.287487e-01, 2.900631e-01, 3.146150e-01, 1.140687e+00, 3.268421e-01, 3.289797e-01, 1.150668e+00, 7.662300e-01, 2.14986…
1.200000e+00	7.447097e-01, 4.748600e-01, 8.617024e-02, 8.027585e-01, 4.112418e-01, 5.588715e-01, 7.980036e-01, 1.019602e+00, 1.220515e+00, 1.306569e+00, 2.019711e-01, 1.944287e-01, 3.464255e-02, 8.470055e-02, 2.789525e-01, 1.414781e-01, 4.055321e-01, 2.945341e-01, 6.797406e-01, 1.188860e-01, 5.046426e-01, 3.582920e-01, 2.870197e-01, 1.271417e+00, 2.211880e-01, 2.518983e-01, 1.285369e+00, 7.766907e-01, 1.70274…
1.400000e+00	7.737127e-01, 3.592720e-01, 4.852429e-02, 8.929393e-01, 4.785569e-01, 6.241289e-01, 1.063429e+00, 1.300329e+00, 1.310483e+00, 1.124725e+00, 1.454690e-01, 1.014093e-01, 4.882635e-02, 5.615691e-02, 1.887273e-01, 7.324136e-02, 6.402140e-01, 2.834431e-01, 4.307529e-01, 1.151383e-01, 5.101812e-01, 3.840545e-01, 3.893346e-01, 1.001727e+00, 1.476146e-01, 1.558863e-01, 1.284638e+00, 7.891814e-01, 1.26307…
1.600000e+00	8.442362e-01, 2.809974e-01, 4.347359e-02, 7.389381e-01, 5.209972e-01, 6.279545e-01, 8.667705e-01, 1.101313e+00, 1.309286e+00, 1.109935e+00, 8.284253e-02, 7.633468e-02, 4.985355e-02, 3.197746e-02, 1.330024e-01, 5.699560e-02, 7.901528e-01, 2.001478e-01, 4.205356e-01, 7.603006e-02, 4.808579e-01, 4.337377e-01, 3.124454e-01, 1.361560e+00, 9.126767e-02, 9.218401e-02, 1.323135e+00, 8.712021e-01, 9.62466…
1.800000e+00	8.799256e-01, 2.179216e-01, 2.593155e-02, 5.476426e-01, 4.365781e-01, 4.323391e-01, 8.673107e-01, 1.006837e+00, 1.275742e+00, 1.120286e+00, 4.891340e-02, 4.851358e-02, 5.302521e-02, 2.019527e-02, 9.381732e-02, 4.760637e-02, 9.159237e-01, 2.004561e-01, 3.224680e-01, 4.932337e-02, 4.919315e-01, 4.944830e-01, 3.754280e-01, 1.374943e+00, 5.361276e-02, 6.700034e-02, 1.135924e+00, 8.148640e-01, 8.90875…
2.000000e+00	7.766566e-01, 2.343320e-01, 2.002970e-02, 5.164656e-01, 5.501656e-01, 5.979441e-01, 7.316597e-01, 8.429256e-01, 1.293879e+00, 1.148983e+00, 3.855592e-02, 2.754427e-02, 5.646957e-02, 1.310666e-02, 7.178126e-02, 2.983888e-02, 8.988864e-01, 1.384175e-01, 4.067994e-01, 3.867538e-02, 4.523298e-01, 5.705824e-01, 3.751468e-01, 1.178233e+00, 4.436171e-02, 5.039412e-02, 1.256016e+00, 6.949481e-01, 6.74593…
0.000000e+00	8.677179e-01, 3.041099e+00, 4.353388e-01, 9.348936e-01, 6.975683e-01, 1.952440e+00, 9.158746e-01, 5.089013e-01, 6.642385e-01, 2.886887e-01, 1.654999e+00, 2.444611e+00, 9.975485e-01, 9.065890e-01, 1.885193e+00, 1.485215e+00, 1.108798e-01, 6.329525e-02, 1.843934e-01, 2.069427e+00, 2.347242e+00, 1.266826e+00, 2.761477e+00, 2.556222e+00, 1.865989e+00, 2.232745e+00, 1.531290e-01, 1.919371e+00, 3.13083…
2.000000e-01	5.142595e-01, 1.939367e+00, 4.831851e-01, 1.029206e+00, 4.772774e-01, 1.079001e+00, 8.494188e-01, 7.630078e-01, 8.775344e-01, 1.463961e-01, 9.726749e-01, 1.831828e+00, 6.331729e-01, 1.411428e+00, 1.647083e+00, 1.524334e+00, 2.386364e-01, 3.491175e-02, 1.466103e-01, 1.647159e+00, 1.560321e+00, 8.330070e-01, 1.836965e+00, 2.303299e+00, 1.506704e+00, 1.511511e+00, 9.995605e-02, 1.457970e+00, 2.26038…
4.000000e-01	5.062688e-01, 1.132289e+00, 6.152998e-01, 6.558151e-01, 3.893940e-01, 9.569772e-01, 9.422451e-01, 9.071800e-01, 1.015636e+00, 2.012924e-01, 6.673519e-01, 1.157163e+00, 3.608085e-01, 1.154973e+00, 1.518029e+00, 1.031970e+00, 4.859290e-01, 3.206351e-02, 1.086293e-01, 1.164931e+00, 8.860572e-01, 5.320519e-01, 1.080415e+00, 1.386704e+00, 1.174293e+00, 6.997763e-01, 1.216299e-01, 1.095352e+00, 1.47341…
6.000000e-01	4.703205e-01, 1.022310e+00, 5.284311e-01, 5.704284e-01, 3.600373e-01, 8.398218e-01, 9.896163e-01, 1.010408e+00, 1.055315e+00, 3.356309e-01, 4.352407e-01, 9.969264e-01, 2.122420e-01, 1.218124e+00, 9.859219e-01, 6.881293e-01, 6.523063e-01, 4.024634e-02, 1.068723e-01, 7.801548e-01, 8.240157e-01, 5.029488e-01, 7.924696e-01, 1.372535e+00, 7.758745e-01, 4.465198e-01, 4.249532e-01, 1.001739e+00, 1.32650…
8.000000e-01	6.021194e-01, 5.761154e-01, 3.636812e-01, 5.052176e-01, 4.780094e-01, 5.690412e-01, 7.650351e-01, 8.965540e-01, 1.275853e+00, 5.827662e-01, 2.890602e-01, 4.348447e-01, 1.480845e-01, 6.826672e-01, 8.954201e-01, 6.343975e-01, 8.106021e-01, 7.348973e-02, 1.551383e-01, 6.047153e-01, 5.955197e-01, 5.493876e-01, 6.549171e-01, 1.226807e+00, 4.573809e-01, 2.465254e-01, 5.107477e-01, 8.964749e-01, 7.58089…
1.000000e+00	7.360456e-01, 4.681856e-01, 1.578772e-01, 6.065638e-01, 4.573868e-01, 6.894667e-01, 7.980179e-01, 1.089731e+00, 1.432180e+00, 7.498358e-01, 1.683197e-01, 3.473236e-01, 1.065416e-01, 4.994827e-01, 5.371228e-01, 3.427033e-01, 9.061806e-01, 9.205362e-02, 1.763765e-01, 2.987520e-01, 6.674194e-01, 5.094918e-01, 4.889999e-01, 1.058007e+00, 3.223207e-01, 1.638155e-01, 7.906142e-01, 7.550730e-01, 6.42372…
1.200000e+00	6.765314e-01, 3.152701e-01, 1.679157e-01, 5.267936e-01, 4.188152e-01, 5.754026e-01, 9.058290e-01, 1.124271e+00, 1.358691e+00, 8.956283e-01, 1.128050e-01, 2.592919e-01, 7.262624e-02, 2.801520e-01, 4.466924e-01, 2.411173e-01, 9.622264e-01, 1.182687e-01, 1.522056e-01, 2.240152e-01, 6.814345e-01, 5.681404e-01, 4.834486e-01, 1.336889e+00, 2.631895e-01, 1.271047e-01, 7.183804e-01, 8.313854e-01, 4.22897…
1.400000e+00	7.721563e-01, 2.871975e-01, 9.810041e-02, 3.853921e-01, 4.068115e-01, 5.402870e-01, 7.404901e-01, 1.028366e+00, 9.165970e-01, 9.947853e-01, 8.191886e-02, 1.875703e-01, 6.484145e-02, 1.740974e-01, 2.114830e-01, 1.599110e-01, 9.521202e-01, 1.210824e-01, 2.361194e-01, 1.349680e-01, 5.140297e-01, 4.837355e-01, 4.129657e-01, 1.234070e+00, 1.761788e-01, 6.356738e-02, 9.196899e-01, 1.006544e+00, 3.26413…
1.600000e+00	7.261520e-01, 2.110843e-01, 7.815120e-02, 3.459493e-01, 5.125581e-01, 6.357203e-01, 8.630151e-01, 1.131213e+00, 1.021542e+00, 8.107237e-01, 6.659394e-02, 1.235950e-01, 7.132092e-02, 8.886676e-02, 1.568602e-01, 9.476842e-02, 1.052864e+00, 1.197228e-01, 1.762924e-01, 1.129401e-01, 6.334036e-01, 5.053057e-01, 3.414059e-01, 1.352007e+00, 1.055945e-01, 3.723616e-02, 1.129095e+00, 8.099219e-01, 2.46473…
1.800000e+00	6.422815e-01, 2.096617e-01, 6.017088e-02, 3.395917e-01, 5.461370e-01, 5.789753e-01, 7.753682e-01, 9.521491e-01, 1.497189e+00, 1.167421e+00, 3.563429e-02, 5.700514e-02, 7.270583e-02, 4.791962e-02, 1.368191e-01, 6.753960e-02, 1.149578e+00, 1.025897e-01, 2.051811e-01, 7.605849e-02, 5.928386e-01, 5.734407e-01, 4.090665e-01, 1.329638e+00, 7.711827e-02, 2.478825e-02, 1.226524e+00, 9.043312e-01, 1.64075…
2.000000e+00	7.883776e-01, 2.119454e-01, 4.087757e-02, 3.139451e-01, 5.278680e-01, 6.034800e-01, 7.450266e-01, 9.173047e-01, 1.184457e+00, 1.123847e+00, 2.225026e-02, 4.271515e-02, 7.040133e-02, 4.093689e-02, 7.667978e-02, 5.534225e-02, 1.272870e+00, 9.466570e-02, 2.114243e-01, 5.148529e-02, 6.252075e-01, 4.699675e-01, 3.448281e-01, 1.176222e+00, 4.971946e-02, 1.552960e-02, 1.117505e+00, 8.545855e-01, 1.12118…
0.000000e+00	1.478417e-01, 4.145849e-01, 3.534623e-01, 6.741275e-01, 2.117073e+00, 2.735439e+00, 7.920765e-01, 1.783083e+00, 1.503020e-01, 1.771746e+00, 1.422048e+00, 8.502295e-02, 1.290415e+00, 2.415741e+00, 1.063841e+00, 4.738244e-01, 1.385329e+00, 2.449601e+00, 1.983790e-01, 2.116063e+00, 1.156449e-01, 1.499774e+00, 9.226837e-01, 1.827978e+00, 1.617952e+00, 2.891414e+00, 1.240227e+00, 6.997803e-02, 6.89745…
2.000000e-01	9.092755e-02, 3.234453e-01, 4.996286e-01, 4.393784e-01, 1.055035e+00, 1.792844e+00, 7.513784e-01, 9.349830e-01, 5.174261e-01, 1.620944e+00, 9.094191e-01, 5.215737e-02, 8.565979e-01, 1.940839e+00, 9.558201e-01, 2.479978e-01, 1.526267e+00, 1.444172e+00, 1.297326e-01, 1.448714e+00, 7.207648e-02, 1.525011e+00, 7.821601e-01, 1.467215e+00, 1.063002e+00, 1.638941e+00, 1.003256e+00, 4.638602e-01, 8.87886…
4.000000e-01	6.874156e-02, 1.938542e-01, 5.401140e-01, 4.016700e-01, 9.357531e-01, 1.350405e+00, 6.574381e-01, 5.506441e-01, 6.708986e-01, 1.007649e+00, 6.934928e-01, 3.462684e-02, 5.020312e-01, 1.158276e+00, 8.763855e-01, 1.799714e-01, 1.168583e+00, 8.113971e-01, 1.608792e-01, 9.726656e-01, 5.186270e-02, 1.008328e+00, 5.050553e-01, 1.445422e+00, 1.072983e+00, 8.523489e-01, 5.954916e-01, 6.757839e-01, 9.96628…
6.000000e-01	1.299948e-01, 1.045948e-01, 3.316453e-01, 3.303755e-01, 8.817664e-01, 9.195671e-01, 6.512982e-01, 5.160695e-01, 9.295237e-01, 9.557789e-01, 4.195820e-01, 2.436124e-02, 3.740561e-01, 6.731138e-01, 6.376029e-01, 1.282201e-01, 1.230294e+00, 6.630085e-01, 1.037999e-01, 7.281108e-01, 9.796264e-02, 9.099149e-01, 4.664405e-01, 1.248431e+00, 7.275697e-01, 4.786045e-01, 6.128610e-01, 8.166036e-01, 8.48322…
8.000000e-01	2.019911e-01, 1.053303e-01, 2.804070e-01, 3.562974e-01, 6.716419e-01, 9.746994e-01, 5.317089e-01, 7.560751e-01, 1.116401e+00, 9.227725e-01, 2.244188e-01, 1.208853e-02, 2.286182e-01, 3.643578e-01, 4.142790e-01, 9.778783e-02, 1.191072e+00, 4.931390e-01, 1.550685e-01, 4.563702e-01, 1.766496e-01, 6.964828e-01, 3.514848e-01, 1.372101e+00, 4.326727e-01, 3.588007e-01, 7.536479e-01, 8.445229e-01, 7.93048…
1.000000e+00	4.058925e-01, 6.443921e-02, 1.603772e-01, 3.401615e-01, 7.294904e-01, 6.978412e-01, 5.317163e-01, 9.554852e-01, 1.418880e+00, 9.038625e-01, 1.822781e-01, 9.815598e-03, 1.958894e-01, 2.392841e-01, 2.546775e-01, 5.520697e-02, 1.377366e+00, 3.100595e-01, 1.729050e-01, 2.877037e-01, 3.178425e-01, 5.741865e-01, 4.154761e-01, 1.310854e+00, 2.898870e-01, 1.832473e-01, 7.660668e-01, 8.923470e-01, 4.08968…
1.200000e+00	4.928706e-01, 4.772199e-02, 1.225431e-01, 3.718155e-01, 5.237920e-01, 6.760294e-01, 5.941211e-01, 8.946456e-01, 1.441069e+00, 7.418739e-01, 1.122508e-01, 6.805549e-03, 1.386733e-01, 1.403125e-01, 2.213063e-01, 3.742369e-02, 1.199497e+00, 2.348724e-01, 1.549658e-01, 2.353798e-01, 3.938690e-01, 6.954562e-01, 3.737311e-01, 1.163959e+00, 1.506429e-01, 1.236755e-01, 9.538290e-01, 7.692791e-01, 3.07441…
1.400000e+00	6.805053e-01, 5.471444e-02, 1.137398e-01, 3.976767e-01, 5.770926e-01, 5.931619e-01, 6.720510e-01, 1.173836e+00, 1.200849e+00, 1.082775e+00, 6.986086e-02, 3.962085e-03, 1.089957e-01, 9.049220e-02, 1.500071e-01, 2.660347e-02, 1.004981e+00, 2.135999e-01, 2.104509e-01, 1.809040e-01, 3.086074e-01, 5.195711e-01, 4.187096e-01, 1.265970e+00, 8.714342e-02, 5.839461e-02, 1.060294e+00, 9.185931e-01, 2.05011…
1.600000e+00	6.252166e-01, 5.198964e-02, 6.575522e-02, 2.935013e-01, 4.641111e-01, 6.060749e-01, 7.414641e-01, 1.192882e+00, 1.469924e+00, 1.103141e+00, 5.522895e-02, 2.774791e-03, 1.132421e-01, 4.512186e-02, 9.928962e-02, 1.651135e-02, 1.218005e+00, 1.504534e-01, 1.721644e-01, 1.243459e-01, 4.999887e-01, 5.109194e-01, 3.917008e-01, 1.497226e+00, 6.673745e-02, 4.103738e-02, 1.060599e+00, 7.996685e-01, 1.43019…
1.800000e+00	5.607670e-01, 7.344106e-02, 4.906530e-02, 3.076555e-01, 5.547960e-01, 6.332510e-01, 5.646497e-01, 1.139604e+00, 1.623960e+00, 1.033268e+00, 4.010153e-02, 1.483362e-03, 1.016034e-01, 3.179577e-02, 7.147064e-02, 9.843417e-03, 1.122040e+00, 1.437193e-01, 1.950066e-01, 7.779468e-02, 4.481678e-01, 5.894936e-01, 2.802127e-01, 1.199435e+00, 4.392967e-02, 2.695697e-02, 1.164418e+00, 8.173338e-01, 9.77259…
2.000000e+00	7.188400e-01, 7.509748e-02, 3.370328e-02, 3.010403e-01, 4.776865e-01, 7.088724e-01, 6.413179e-01, 9.251956e-01, 1.538076e+00, 9.728713e-01, 2.378397e-02, 1.041699e-03, 8.883101e-02, 1.799672e-02, 4.196835e-02, 8.449026e-03, 1.192810e+00, 1.197925e-01, 1.499207e-01, 3.850585e-02, 4.717637e-01, 4.940326e-01, 3.636707e-01, 1.299957e+00, 3.501970e-02, 1.530174e-02, 1.042772e+00, 9.071008e-01, 6.97101…
0.000000e+00	4.365388e-01, 1.433846e+00, 5.878953e-01, 2.588445e+00, 9.492932e-01, 1.293130e+00, 5.134919e-01, 6.817976e-01, 1.598022e+00, 1.174585e-01, 2.777107e+00, 2.463529e+00, 1.997106e+00, 1.128050e+00, 9.014369e-01, 2.097693e+00, 1.767832e+00, 1.661794e+00, 1.813349e+00, 1.640302e+00, 2.456080e+00, 2.760161e+00, 1.917992e+00, 1.112938e+00, 4.593502e-01, 1.532078e+00, 2.630450e+00, 8.821038e-02, 1.95805…
2.000000e-01	5.356076e-01, 7.925686e-01, 5.210222e-01, 2.146458e+00, 5.476076e-01, 9.147689e-01, 6.162879e-01, 8.383490e-01, 1.717572e+00, 1.010848e-01, 2.177911e+00, 1.187584e+00, 1.505089e+00, 1.093648e+00, 1.302990e+00, 1.234922e+00, 1.224104e+00, 9.130358e-01, 1.423864e+00, 1.529299e+00, 1.744421e+00, 1.968093e+00, 1.466561e+00, 9.155284e-01, 3.947751e-01, 1.287135e+00, 1.619726e+00, 3.734994e-01, 1.03788…
4.000000e-01	4.835310e-01, 6.703768e-01, 7.153572e-01, 1.795597e+00, 2.756467e-01, 8.840420e-01, 7.015375e-01, 8.506763e-01, 1.799296e+00, 1.460286e-01, 1.431719e+00, 1.233317e+00, 8.782083e-01, 9.604746e-01, 1.087963e+00, 8.029673e-01, 6.568317e-01, 8.853084e-01, 1.517479e+00, 1.099370e+00, 1.099176e+00, 1.359253e+00, 8.724380e-01, 8.294596e-01, 3.246712e-01, 9.513348e-01, 1.079764e+00, 7.014070e-01, 7.87455…
6.000000e-01	5.048505e-01, 3.886822e-01, 5.349403e-01, 1.767480e+00, 2.474848e-01, 7.100825e-01, 6.546652e-01, 9.497755e-01, 1.681860e+00, 3.457948e-01, 8.758357e-01, 7.582890e-01, 5.083588e-01, 7.072393e-01, 1.339585e+00, 5.121597e-01, 3.300318e-01, 7.401425e-01, 1.870646e+00, 6.532968e-01, 9.124580e-01, 1.244799e+00, 7.732801e-01, 7.286837e-01, 2.638472e-01, 9.052439e-01, 1.437948e+00, 6.843573e-01, 4.34321…
8.000000e-01	7.057694e-01, 2.906776e-01, 3.272877e-01, 1.753664e+00, 3.892797e-01, 7.831651e-01, 6.939006e-01, 1.050009e+00, 1.710827e+00, 6.064934e-01, 5.243898e-01, 4.932636e-01, 3.450970e-01, 3.357799e-01, 1.558610e+00, 3.567104e-01, 2.331459e-01, 8.227168e-01, 1.654113e+00, 4.850658e-01, 6.223923e-01, 7.951134e-01, 5.808523e-01, 5.473447e-01, 1.888640e-01, 8.541920e-01, 1.322073e+00, 7.693613e-01, 2.34661…
1.000000e+00	5.874160e-01, 2.878912e-01, 1.920749e-01, 1.728942e+00, 3.239815e-01, 6.361657e-01, 7.921254e-01, 8.880680e-01, 1.666464e+00, 6.750764e-01, 3.938751e-01, 2.897247e-01, 1.839627e-01, 1.957871e-01, 1.616631e+00, 2.556815e-01, 1.591904e-01, 6.978987e-01, 1.598661e+00, 3.349601e-01, 6.553358e-01, 8.584961e-01, 5.304903e-01, 4.562493e-01, 1.010664e-01, 8.180793e-01, 1.078465e+00, 7.055655e-01, 1.62139…
1.200000e+00	8.139178e-01, 1.490678e-01, 1.894104e-01, 1.694989e+00, 3.980272e-01, 6.291718e-01, 7.156349e-01, 1.171894e+00, 1.500734e+00, 7.944529e-01, 2.178930e-01, 1.925063e-01, 9.857638e-02, 1.200127e-01, 1.190984e+00, 1.508919e-01, 8.223020e-02, 7.824026e-01, 2.037715e+00, 2.135869e-01, 6.032490e-01, 5.542092e-01, 4.962439e-01, 4.632948e-01, 7.579283e-02, 7.752157e-01, 9.510633e-01, 9.189544e-01, 1.08069…
1.400000e+00	7.103517e-01, 1.621585e-01, 1.108001e-01, 1.771334e+00, 4.696864e-01, 6.652683e-01, 5.788192e-01, 1.322389e+00, 1.289840e+00, 8.048705e-01, 1.448844e-01, 1.127493e-01, 6.066827e-02, 8.061985e-02, 1.316946e+00, 1.019109e-01, 5.250813e-02, 7.179150e-01, 2.288606e+00, 1.467523e-01, 4.800151e-01, 5.483494e-01, 4.716593e-01, 4.392251e-01, 5.776827e-02, 6.871060e-01, 1.406415e+00, 8.411130e-01, 7.23058…
1.600000e+00	6.584786e-01, 1.631431e-01, 7.875522e-02, 1.421299e+00, 5.408860e-01, 6.895286e-01, 4.560000e-01, 1.263391e+00, 1.334082e+00, 9.185369e-01, 9.858727e-02, 9.336420e-02, 4.400711e-02, 4.499258e-02, 1.065583e+00, 7.112275e-02, 3.412636e-02, 7.494058e-01, 1.969495e+00, 1.111607e-01, 5.735795e-01, 5.724002e-01, 4.151048e-01, 2.841688e-01, 4.053965e-02, 8.059176e-01, 1.354449e+00, 7.863989e-01, 4.95418…
1.800000e+00	7.279954e-01, 1.460657e-01, 4.991069e-02, 1.848645e+00, 5.688242e-01, 6.496307e-01, 3.777707e-01, 1.221004e+00, 1.462420e+00, 1.123457e+00, 6.196119e-02, 4.889405e-02, 1.987572e-02, 3.546567e-02, 1.298465e+00, 5.382044e-02, 2.139455e-02, 7.652748e-01, 1.844857e+00, 6.311290e-02, 5.489858e-01, 5.820157e-01, 4.060228e-01, 3.572639e-01, 2.187728e-02, 6.424058e-01, 1.221647e+00, 8.532275e-01, 2.88180…
2.000000e+00	6.799784e-01, 1.690618e-01, 3.678595e-02, 1.783307e+00, 4.550204e-01, 7.306298e-01, 3.480234e-01, 1.202851e+00, 1.221174e+00, 1.235572e+00, 3.801558e-02, 3.488989e-02, 1.420837e-02, 2.174728e-02, 1.078772e+00, 3.279594e-02, 1.650924e-02, 9.035372e-01, 2.218390e+00, 4.794675e-02, 4.559726e-01, 5.281417e-01, 3.523816e-01, 3.321134e-01, 1.386224e-02, 7.712635e-01, 1.353347e+00, 7.480842e-01, 2.20280…
0.000000e+00	6.729684e-01, 6.125321e-01, 1.372109e+00, 1.624076e+00, 9.043032e-01, 2.499640e+00, 2.100428e+00, 1.947954e+00, 5.558069e-01, 2.460632e+00, 2.220575e+00, 2.067101e+00, 2.852846e+00, 2.529313e+00, 2.412482e+00, 2.382361e+00, 2.432325e+00, 6.798851e-02, 2.692868e+00, 1.053747e-01, 2.831678e+00, 6.271110e-01, 2.394639e+00, 2.183616e+00, 9.446689e-01, 4.093957e-01, 5.894230e-01, 1.804897e+00, 8.95526…
2.000000e-01	3.827393e-01, 3.458623e-01, 8.241041e-01, 1.152379e+00, 6.145144e-01, 1.529902e+00, 2.156677e+00, 1.663007e+00, 3.619180e-01, 1.899926e+00, 1.446207e+00, 1.504155e+00, 1.595413e+00, 1.805632e+00, 2.108337e+00, 1.940901e+00, 1.698313e+00, 5.206612e-02, 2.084645e+00, 4.289534e-01, 1.323205e+00, 6.899190e-01, 1.217638e+00, 1.687501e+00, 7.468093e-01, 4.619004e-01, 3.885601e-01, 1.235568e+00, 1.23305…
4.000000e-01	4.382364e-01, 2.594596e-01, 8.057957e-01, 1.023097e+00, 4.242853e-01, 8.143943e-01, 1.418174e+00, 1.327409e+00, 2.162598e-01, 1.614164e+00, 1.114167e+00, 1.516632e+00, 9.466755e-01, 1.795667e+00, 1.502140e+00, 1.481356e+00, 1.354987e+00, 4.021955e-02, 1.780271e+00, 3.827496e-01, 1.228808e+00, 5.895728e-01, 9.004880e-01, 1.408212e+00, 6.297205e-01, 5.930280e-01, 6.016559e-01, 1.000340e+00, 1.00323…
6.000000e-01	4.407161e-01, 2.469169e-01, 5.143439e-01, 8.755738e-01, 3.151651e-01, 5.061848e-01, 1.162219e+00, 9.902408e-01, 3.019835e-01, 1.567554e+00, 7.849468e-01, 1.143188e+00, 7.246923e-01, 1.273780e+00, 8.230002e-01, 8.086724e-01, 1.134555e+00, 5.693243e-02, 1.137754e+00, 2.564100e-01, 8.456782e-01, 5.370696e-01, 6.322727e-01, 1.075473e+00, 5.731019e-01, 7.215625e-01, 7.448223e-01, 7.433126e-01, 1.12399…
8.000000e-01	5.427404e-01, 1.822311e-01, 2.894102e-01, 7.604128e-01, 3.327769e-01, 4.451800e-01, 9.952280e-01, 9.948895e-01, 3.721859e-01, 1.093821e+00, 5.676244e-01, 5.978175e-01, 4.112269e-01, 8.508945e-01, 5.581915e-01, 6.118188e-01, 1.061601e+00, 1.061842e-01, 1.205351e+00, 1.762848e-01, 7.219428e-01, 5.504071e-01, 6.191592e-01, 1.173280e+00, 5.732731e-01, 4.898234e-01, 9.529825e-01, 7.683767e-01, 1.09853…
1.000000e+00	7.084533e-01, 1.108956e-01, 2.201028e-01, 5.906037e-01, 4.077650e-01, 5.016440e-01, 7.834123e-01, 8.722940e-01, 7.171418e-01, 1.392400e+00, 3.801238e-01, 3.695930e-01, 2.204615e-01, 6.732202e-01, 4.403967e-01, 4.548181e-01, 1.198516e+00, 1.220318e-01, 8.406280e-01, 1.265632e-01, 7.554221e-01, 4.741233e-01, 4.814729e-01, 1.321399e+00, 3.822212e-01, 3.946993e-01, 1.234542e+00, 8.431256e-01, 9.97402…
1.200000e+00	8.018100e-01, 1.239908e-01, 1.883607e-01, 5.928418e-01, 3.747579e-01, 5.603191e-01, 6.648447e-01, 7.632670e-01, 7.318709e-01, 1.158662e+00, 2.229532e-01, 2.637411e-01, 1.793128e-01, 3.571079e-01, 3.138055e-01, 2.623968e-01, 9.879225e-01, 1.190999e-01, 7.337635e-01, 8.751853e-02, 6.846832e-01, 5.581668e-01, 5.518145e-01, 1.252723e+00, 2.798164e-01, 2.982060e-01, 8.799482e-01, 1.088063e+00, 1.10918…
1.400000e+00	8.302226e-01, 1.280802e-01, 1.148027e-01, 5.485510e-01, 4.090270e-01, 4.995921e-01, 5.998346e-01, 1.026237e+00, 1.007884e+00, 1.030792e+00, 1.449999e-01, 1.616436e-01, 1.063362e-01, 2.042259e-01, 1.750499e-01, 1.678925e-01, 1.117996e+00, 1.379331e-01, 5.420370e-01, 5.028614e-02, 5.271562e-01, 4.421474e-01, 4.510009e-01, 1.094971e+00, 1.386118e-01, 1.712163e-01, 9.517425e-01, 7.714237e-01, 9.16355…
1.600000e+00	6.970474e-01, 1.293698e-01, 7.518276e-02, 5.499581e-01, 4.001786e-01, 7.019306e-01, 7.518768e-01, 1.041548e+00, 1.393646e+00, 9.929947e-01, 9.212769e-02, 8.293455e-02, 1.048034e-01, 1.335359e-01, 1.647598e-01, 1.079655e-01, 1.194728e+00, 1.162977e-01, 4.897391e-01, 3.483848e-02, 5.577713e-01, 5.477413e-01, 3.000058e-01, 1.218023e+00, 9.918835e-02, 1.434653e-01, 9.714733e-01, 9.577885e-01, 5.77252…
1.800000e+00	7.608583e-01, 1.356309e-01, 5.822512e-02, 5.377111e-01, 4.567368e-01, 7.194067e-01, 5.511008e-01, 1.071278e+00, 1.320322e+00, 1.071276e+00, 7.906139e-02, 5.975525e-02, 9.688132e-02, 6.747984e-02, 9.784561e-02, 7.674837e-02, 9.844178e-01, 1.273343e-01, 4.656237e-01, 2.783634e-02, 6.583886e-01, 5.063854e-01, 3.858121e-01, 1.323366e+00, 7.063941e-02, 1.054063e-01, 1.264081e+00, 9.208998e-01, 4.51189…
2.000000e+00	6.019211e-01, 1.295941e-01, 3.759793e-02, 4.304585e-01, 4.270554e-01, 4.694814e-01, 6.745216e-01, 1.172914e+00, 1.402902e+00, 1.131162e+00, 4.429777e-02, 4.457483e-02, 9.144276e-02, 5.461696e-02, 6.799054e-02, 6.242798e-02, 1.108623e+00, 1.561993e-01, 4.134381e-01, 2.039336e-02, 5.097418e-01, 5.484898e-01, 3.393709e-01, 1.296894e+00, 4.045990e-02, 5.810818e-02, 1.108710e+00, 9.747043e-01, 3.20676…
0.000000e+00	2.747855e+00, 1.565818e+00, 2.993296e+00, 3.950551e-01, 2.924253e+00, 3.514321e+00, 2.465302e+00, 2.723491e+00, 2.139342e+00, 2.737132e+00, 5.618418e-01, 1.777198e+00, 1.424542e+00, 1.075399e-01, 2.769705e-01, 9.901302e-01, 1.059855e+00, 3.049136e+00, 1.956433e+00, 1.642052e+00, 9.658693e-01, 1.146388e+00, 2.688353e+00, 1.320227e+00, 6.533856e-01, 1.941934e+00, 5.527914e-01, 2.027606e+00, 1.25635…
2.000000e-01	1.593794e+00, 1.350013e+00, 2.241749e+00, 4.253253e-01, 1.594076e+00, 1.608569e+00, 2.326930e+00, 2.112456e+00, 1.823378e+00, 1.761500e+00, 5.403827e-01, 1.504712e+00, 8.874584e-01, 5.167665e-01, 2.501611e-01, 9.539200e-01, 1.113478e+00, 1.940295e+00, 1.655147e+00, 1.476652e+00, 5.994045e-01, 5.354821e-01, 1.464972e+00, 1.591070e+00, 4.097374e-01, 1.191622e+00, 3.525939e-01, 1.106712e+00, 7.50898…
4.000000e-01	1.135692e+00, 9.162910e-01, 1.623034e+00, 3.584702e-01, 1.111219e+00, 8.425459e-01, 1.839589e+00, 1.782141e+00, 1.417015e+00, 1.483582e+00, 6.924981e-01, 9.322501e-01, 9.719695e-01, 4.506218e-01, 2.513704e-01, 1.155122e+00, 1.185557e+00, 1.183708e+00, 1.026432e+00, 1.315752e+00, 3.625267e-01, 5.938420e-01, 8.339392e-01, 1.316109e+00, 2.617737e-01, 1.087079e+00, 5.702159e-01, 7.558358e-01, 5.18147…
6.000000e-01	1.011324e+00, 1.031688e+00, 1.490764e+00, 2.665970e-01, 9.411830e-01, 5.134188e-01, 1.167513e+00, 1.499285e+00, 9.872039e-01, 9.719854e-01, 7.091102e-01, 7.024114e-01, 7.642587e-01, 2.768477e-01, 3.439433e-01, 1.067981e+00, 1.025964e+00, 8.014261e-01, 9.405307e-01, 1.394460e+00, 4.825000e-01, 4.457558e-01, 4.460090e-01, 1.092799e+00, 1.720751e-01, 7.879244e-01, 7.429563e-01, 9.334685e-01, 5.23762…
8.000000e-01	1.194410e+00, 7.139802e-01, 9.435818e-01, 3.068547e-01, 6.935558e-01, 3.433889e-01, 1.037806e+00, 7.827157e-01, 7.221859e-01, 5.945509e-01, 7.423868e-01, 6.298455e-01, 1.100928e+00, 1.640227e-01, 2.839812e-01, 1.057798e+00, 1.268289e+00, 4.507720e-01, 7.458962e-01, 1.323295e+00, 5.439916e-01, 5.117064e-01, 2.915554e-01, 1.151322e+00, 1.168912e-01, 5.499573e-01, 8.316856e-01, 9.169081e-01, 5.25555…
1.000000e+00	8.745356e-01, 5.933518e-01, 1.179558e+00, 3.017990e-01, 7.423188e-01, 1.956986e-01, 1.206081e+00, 7.933261e-01, 6.655190e-01, 5.062995e-01, 5.963291e-01, 5.320261e-01, 9.655374e-01, 9.871554e-02, 2.689408e-01, 9.289162e-01, 1.217047e+00, 3.443261e-01, 5.291607e-01, 1.428893e+00, 5.190022e-01, 4.843220e-01, 1.974658e-01, 1.401270e+00, 6.587761e-02, 3.525317e-01, 9.085612e-01, 8.005656e-01, 8.26269…
1.200000e+00	7.204636e-01, 4.052725e-01, 9.696920e-01, 3.333536e-01, 6.931128e-01, 2.058830e-01, 1.033570e+00, 5.820110e-01, 5.696757e-01, 4.078006e-01, 5.315177e-01, 4.138486e-01, 7.717438e-01, 6.818163e-02, 1.972757e-01, 6.278065e-01, 1.061412e+00, 2.460699e-01, 5.704361e-01, 1.097420e+00, 4.933844e-01, 5.671945e-01, 2.106761e-01, 1.397429e+00, 4.959331e-02, 2.129960e-01, 1.166555e+00, 7.997307e-01, 9.34744…
1.400000e+00	8.125492e-01, 3.739317e-01, 6.967208e-01, 2.682528e-01, 4.691290e-01, 2.046828e-01, 8.853922e-01, 4.794772e-01, 6.461739e-01, 5.433777e-01, 4.437511e-01, 2.378659e-01, 8.927806e-01, 3.649940e-02, 1.486630e-01, 3.785996e-01, 1.114292e+00, 1.864078e-01, 4.887932e-01, 7.458370e-01, 5.576311e-01, 4.229467e-01, 2.927707e-01, 1.425923e+00, 3.107195e-02, 1.282090e-01, 1.270010e+00, 6.716050e-01, 1.13555…
1.600000e+00	9.194511e-01, 2.755916e-01, 5.246124e-01, 2.727840e-01, 5.157100e-01, 2.935011e-01, 9.265340e-01, 3.762209e-01, 6.956755e-01, 6.948589e-01, 2.407947e-01, 1.545055e-01, 9.133387e-01, 2.097813e-02, 8.967402e-02, 2.200026e-01, 9.307334e-01, 1.424430e-01, 3.243430e-01, 5.066714e-01, 5.671544e-01, 4.858254e-01, 3.074042e-01, 1.352843e+00, 1.864254e-02, 7.822282e-02, 1.270048e+00, 8.334648e-01, 1.02045…
1.800000e+00	8.019783e-01, 2.730393e-01, 3.739193e-01, 2.976540e-01, 5.267296e-01, 2.886316e-01, 9.537394e-01, 6.648044e-01, 5.553233e-01, 8.115886e-01, 1.970759e-01, 9.184055e-02, 6.298302e-01, 1.226726e-02, 8.224870e-02, 1.786489e-01, 1.111596e+00, 1.342191e-01, 3.385776e-01, 3.761696e-01, 5.933383e-01, 4.872154e-01, 3.008423e-01, 1.382330e+00, 1.155182e-02, 5.227301e-02, 1.248252e+00, 9.635991e-01, 1.18252…
2.000000e+00	7.995502e-01, 2.690686e-01, 1.759449e-01, 3.429837e-01, 4.661491e-01, 3.281227e-01, 1.022968e+00, 7.325014e-01, 7.568691e-01, 7.214439e-01, 1.332444e-01, 5.933116e-02, 5.729392e-01, 8.925635e-03, 6.256561e-02, 1.138584e-01, 7.729034e-01, 1.549534e-01, 2.750722e-01, 2.023956e-01, 5.014221e-01, 5.030594e-01, 2.965663e-01, 1.101787e+00, 7.648926e-03, 3.247243e-02, 8.950729e-01, 8.165827e-01, 9.51805…
0.000000e+00	9.332150e-01, 2.899735e-01, 9.446414e-01, 2.289822e+00, 1.545689e+00, 1.460262e+00, 1.543787e+00, 2.294111e+00, 8.983933e-02, 1.583601e+00, 1.119097e+00, 2.394256e+00, 1.632386e+00, 2.330641e+00, 1.531752e+00, 3.326264e+00, 3.142251e+00, 2.557002e+00, 2.724086e-01, 2.992159e-01, 2.716317e+00, 1.501631e+00, 1.192062e+00, 2.058767e+00, 5.328962e-01, 9.004054e-01, 2.243651e+00, 9.827946e-01, 1.67087…
2.000000e-01	8.090011e-01, 2.493928e-01, 6.312759e-01, 1.875539e+00, 8.380287e-01, 7.203248e-01, 1.767938e+00, 1.739114e+00, 8.255537e-02, 1.280373e+00, 8.543236e-01, 1.781420e+00, 9.625517e-01, 1.929323e+00, 1.111186e+00, 1.920378e+00, 1.663587e+00, 1.523382e+00, 2.218235e-01, 2.722942e-01, 1.574492e+00, 1.136175e+00, 8.986867e-01, 1.266841e+00, 5.179020e-01, 5.987328e-01, 1.802337e+00, 9.345377e-01, 1.60611…
4.000000e-01	6.523790e-01, 1.510886e-01, 4.021752e-01, 1.707272e+00, 5.657954e-01, 4.267116e-01, 1.338595e+00, 1.397198e+00, 6.870586e-02, 1.240858e+00, 4.792498e-01, 1.290504e+00, 5.606350e-01, 1.604775e+00, 8.052161e-01, 1.194024e+00, 8.290821e-01, 1.097939e+00, 1.820016e-01, 2.041668e-01, 1.244275e+00, 1.096621e+00, 6.799456e-01, 1.404755e+00, 4.141384e-01, 3.151808e-01, 1.336686e+00, 9.459161e-01, 1.55257…
6.000000e-01	8.978559e-01, 1.953094e-01, 2.795534e-01, 1.335519e+00, 4.099174e-01, 2.290788e-01, 9.726311e-01, 9.743023e-01, 5.247450e-02, 1.095471e+00, 3.559599e-01, 9.865294e-01, 3.706667e-01, 1.330485e+00, 6.609058e-01, 9.005823e-01, 7.090708e-01, 6.103994e-01, 1.647160e-01, 1.400086e-01, 1.120855e+00, 8.291363e-01, 5.787314e-01, 1.552341e+00, 4.949666e-01, 2.319134e-01, 1.186515e+00, 7.914960e-01, 1.18359…
8.000000e-01	7.189046e-01, 1.807360e-01, 2.043465e-01, 9.219956e-01, 3.776290e-01, 2.079686e-01, 1.131783e+00, 6.929633e-01, 1.012544e-01, 1.180175e+00, 2.421375e-01, 6.481624e-01, 2.820272e-01, 1.133088e+00, 3.885488e-01, 4.511131e-01, 5.520615e-01, 4.333606e-01, 1.843106e-01, 9.520005e-02, 9.142340e-01, 6.630213e-01, 5.484259e-01, 1.295368e+00, 5.953513e-01, 1.561218e-01, 1.382043e+00, 8.231556e-01, 1.18606…
1.000000e+00	8.681563e-01, 1.613738e-01, 1.196464e-01, 8.601863e-01, 4.226363e-01, 1.491608e-01, 1.047524e+00, 4.101998e-01, 1.585286e-01, 1.104863e+00, 1.653102e-01, 4.286282e-01, 1.826951e-01, 7.412936e-01, 2.732497e-01, 3.622247e-01, 4.963698e-01, 3.476515e-01, 1.811783e-01, 6.087275e-02, 8.408242e-01, 7.720701e-01, 4.347127e-01, 1.198796e+00, 4.111943e-01, 7.432530e-02, 1.306263e+00, 7.155359e-01, 1.21792…
1.200000e+00	7.569896e-01, 1.667655e-01, 1.091485e-01, 7.860372e-01, 4.265353e-01, 2.245103e-01, 1.137013e+00, 4.144670e-01, 3.515774e-01, 1.058620e+00, 8.773825e-02, 2.676498e-01, 1.334679e-01, 4.712160e-01, 1.993113e-01, 2.785079e-01, 7.972255e-01, 2.351792e-01, 1.635513e-01, 5.155589e-02, 6.607842e-01, 5.914857e-01, 3.760810e-01, 1.381003e+00, 2.545034e-01, 4.691551e-02, 1.244245e+00, 8.650712e-01, 1.24013…
1.400000e+00	7.758247e-01, 2.129686e-01, 7.400660e-02, 6.378363e-01, 4.458236e-01, 2.802752e-01, 9.732377e-01, 4.016517e-01, 3.814080e-01, 1.133676e+00, 6.492720e-02, 1.718212e-01, 1.209311e-01, 3.181957e-01, 1.256139e-01, 1.939150e-01, 8.038839e-01, 2.199524e-01, 1.684977e-01, 3.005358e-02, 7.233607e-01, 6.323491e-01, 3.545411e-01, 1.566587e+00, 1.936294e-01, 2.623640e-02, 1.291454e+00, 9.295827e-01, 1.12184…
1.600000e+00	9.202187e-01, 2.133438e-01, 4.142051e-02, 4.618171e-01, 4.054633e-01, 3.186668e-01, 1.023022e+00, 6.625556e-01, 5.624694e-01, 1.083642e+00, 4.547716e-02, 1.249494e-01, 8.413579e-02, 1.643639e-01, 8.655703e-02, 1.245354e-01, 8.451755e-01, 1.919348e-01, 1.620406e-01, 2.452975e-02, 6.460265e-01, 5.292075e-01, 4.031288e-01, 1.359329e+00, 1.363600e-01, 1.745282e-02, 1.324317e+00, 7.537758e-01, 8.71472…
1.800000e+00	9.477977e-01, 1.834239e-01, 2.626973e-02, 4.368012e-01, 4.446747e-01, 3.923810e-01, 1.056308e+00, 7.438950e-01, 7.041438e-01, 1.105946e+00, 3.028627e-02, 8.000945e-02, 6.696233e-02, 1.283142e-01, 6.528713e-02, 7.717992e-02, 1.059683e+00, 1.336329e-01, 1.399849e-01, 1.370511e-02, 6.195490e-01, 5.068875e-01, 3.472661e-01, 1.399424e+00, 5.340491e-02, 1.350570e-02, 1.128295e+00, 8.760245e-01, 1.16078…
2.000000e+00	5.602211e-01, 1.763465e-01, 2.337393e-02, 4.680656e-01, 4.441490e-01, 4.930147e-01, 8.382464e-01, 8.677143e-01, 8.843143e-01, 1.155150e+00, 2.526093e-02, 5.370761e-02, 9.790902e-02, 7.164650e-02, 4.264273e-02, 5.337769e-02, 1.061446e+00, 1.252090e-01, 1.586804e-01, 1.150755e-02, 6.359063e-01, 5.263611e-01, 3.729410e-01, 1.488196e+00, 4.591975e-02, 7.167634e-03, 1.131811e+00, 8.309746e-01, 9.65737…
0.000000e+00	1.161750e+00, 2.502569e+00, 1.083340e+00, 1.285696e+00, 2.892288e+00, 1.876666e+00, 8.551815e-01, 2.649016e+00, 1.208559e+00, 3.032585e+00, 1.683517e+00, 5.593754e-01, 9.233112e-01, 1.364719e+00, 8.767969e-01, 2.225123e+00, 2.290457e+00, 2.450449e+00, 9.714805e-01, 2.549757e+00, 5.699112e-01, 5.315605e-01, 1.229650e+00, 9.191715e-01, 1.336926e+00, 2.504305e+00, 1.458270e+00, 3.166580e-01, 1.97639…
2.000000e-01	6.750243e-01, 1.941536e+00, 9.904620e-01, 1.289058e+00, 2.027259e+00, 1.206406e+00, 5.856774e-01, 1.602043e+00, 1.219724e+00, 1.991552e+00, 1.312484e+00, 5.737428e-01, 5.754614e-01, 7.234036e-01, 1.205089e+00, 1.699088e+00, 1.310935e+00, 1.660398e+00, 9.465592e-01, 2.161703e+00, 4.038202e-01, 3.146916e-01, 9.041656e-01, 1.010400e+00, 1.139008e+00, 1.511850e+00, 1.231553e+00, 6.368780e-01, 2.54799…
4.000000e-01	4.660842e-01, 1.378280e+00, 1.042478e+00, 1.321663e+00, 1.484541e+00, 1.038697e+00, 5.168864e-01, 1.184569e+00, 1.396774e+00, 1.132192e+00, 8.940594e-01, 5.345922e-01, 5.622182e-01, 4.660132e-01, 1.052182e+00, 1.469277e+00, 1.025643e+00, 1.310108e+00, 1.225201e+00, 1.619949e+00, 3.620753e-01, 2.668008e-01, 5.722133e-01, 8.138387e-01, 7.012623e-01, 1.269838e+00, 1.378461e+00, 7.781104e-01, 2.47734…
6.000000e-01	5.521127e-01, 8.454273e-01, 1.033277e+00, 1.222328e+00, 8.918591e-01, 7.040667e-01, 4.826354e-01, 1.065800e+00, 1.374313e+00, 9.642056e-01, 7.288129e-01, 6.478319e-01, 3.683477e-01, 2.668554e-01, 1.147712e+00, 1.199573e+00, 5.800768e-01, 1.226751e+00, 1.306018e+00, 1.240274e+00, 3.480117e-01, 2.546939e-01, 4.211134e-01, 6.530683e-01, 4.376602e-01, 1.015229e+00, 1.299633e+00, 8.541688e-01, 1.55553…
8.000000e-01	6.186558e-01, 6.547068e-01, 7.300890e-01, 1.302329e+00, 9.073146e-01, 6.956078e-01, 5.911930e-01, 1.009105e+00, 1.484420e+00, 9.152587e-01, 5.382245e-01, 4.548823e-01, 2.458888e-01, 1.328495e-01, 1.143851e+00, 7.695873e-01, 3.508020e-01, 8.444016e-01, 1.418613e+00, 9.017681e-01, 3.549510e-01, 3.062583e-01, 3.664522e-01, 6.531998e-01, 2.603682e-01, 8.544336e-01, 1.345254e+00, 8.690970e-01, 1.44827…
1.000000e+00	6.038242e-01, 5.058827e-01, 4.589353e-01, 1.165895e+00, 7.195420e-01, 6.723002e-01, 4.916466e-01, 1.084666e+00, 1.470599e+00, 9.846027e-01, 3.884105e-01, 3.085038e-01, 1.488013e-01, 1.219869e-01, 1.068482e+00, 6.012370e-01, 2.723270e-01, 8.264275e-01, 1.953711e+00, 5.917582e-01, 3.572844e-01, 4.126870e-01, 3.885873e-01, 6.060243e-01, 1.897614e-01, 8.440958e-01, 1.391252e+00, 7.373626e-01, 6.93523…
1.200000e+00	5.884165e-01, 2.773135e-01, 3.321754e-01, 1.430770e+00, 7.107747e-01, 8.130234e-01, 4.864842e-01, 1.114788e+00, 1.531651e+00, 8.389527e-01, 2.209826e-01, 2.048303e-01, 9.444494e-02, 5.040520e-02, 1.218219e+00, 3.361291e-01, 1.647550e-01, 9.119633e-01, 1.764288e+00, 4.363422e-01, 4.552544e-01, 4.307628e-01, 3.138469e-01, 5.190565e-01, 1.209005e-01, 7.773513e-01, 1.067328e+00, 9.056282e-01, 5.82411…
1.400000e+00	5.218757e-01, 2.169400e-01, 2.649294e-01, 1.392666e+00, 5.546670e-01, 6.629283e-01, 4.524542e-01, 1.010829e+00, 1.704234e+00, 8.808236e-01, 1.599578e-01, 1.139070e-01, 5.011099e-02, 3.312182e-02, 1.045281e+00, 2.055112e-01, 1.314207e-01, 7.310814e-01, 2.332499e+00, 2.409351e-01, 4.228104e-01, 4.744696e-01, 3.698463e-01, 5.823626e-01, 8.098827e-02, 7.985097e-01, 1.276714e+00, 9.242460e-01, 4.22820…
1.600000e+00	7.344005e-01, 2.231745e-01, 1.403585e-01, 1.515418e+00, 5.520272e-01, 6.822968e-01, 3.480746e-01, 7.838405e-01, 1.638071e+00, 1.053917e+00, 1.047171e-01, 7.347068e-02, 3.245129e-02, 2.509985e-02, 1.037304e+00, 1.599328e-01, 8.628272e-02, 7.004956e-01, 1.644539e+00, 1.969286e-01, 5.829278e-01, 4.579702e-01, 4.106045e-01, 4.460223e-01, 4.537805e-02, 7.041494e-01, 1.136601e+00, 9.340970e-01, 2.77415…
1.800000e+00	7.209085e-01, 1.545518e-01, 1.133658e-01, 1.613864e+00, 6.044327e-01, 6.762524e-01, 3.637098e-01, 9.871267e-01, 1.626242e+00, 9.367789e-01, 6.481998e-02, 5.080098e-02, 2.021288e-02, 1.460080e-02, 9.834515e-01, 9.558274e-02, 6.009303e-02, 6.291572e-01, 1.691887e+00, 1.641822e-01, 4.251922e-01, 5.268265e-01, 3.666572e-01, 5.482600e-01, 2.873711e-02, 6.464557e-01, 1.331253e+00, 9.254560e-01, 2.30114…
2.000000e+00	6.584413e-01, 1.265622e-01, 9.302634e-02, 1.650160e+00, 6.126483e-01, 7.415111e-01, 3.423734e-01, 1.058240e+00, 1.495587e+00, 8.804560e-01, 4.040901e-02, 3.236779e-02, 1.157343e-02, 9.059443e-03, 1.006667e+00, 6.508702e-02, 3.707431e-02, 6.033677e-01, 1.898847e+00, 8.289208e-02, 5.237072e-01, 4.882005e-01, 3.442142e-01, 6.645857e-01, 1.692966e-02, 8.564593e-01, 1.244522e+00, 1.002185e+00, 1.49631…
0.000000e+00	2.041290e+00, 9.037632e-01, 2.045888e+00, 2.417301e+00, 2.014080e+00, 7.690807e-01, 1.985582e+00, 2.554169e+00, 7.509715e-01, 2.583661e+00, 2.521064e+00, 2.872731e+00, 1.148686e+00, 1.960237e+00, 1.935128e+00, 2.175876e+00, 1.110481e+00, 3.219695e+00, 8.461874e-01, 2.444257e+00, 1.940098e+00, 2.365964e+00, 4.514485e-01, 2.049731e+00, 2.037990e+00, 1.875372e+00, 2.655156e+00, 8.767410e-01, 7.97606…
2.000000e-01	1.503071e+00, 8.485487e-01, 1.924199e+00, 1.659784e+00, 1.375051e+00, 3.865973e-01, 2.199176e+00, 1.731987e+00, 5.695493e-01, 1.790289e+00, 2.059068e+00, 1.945294e+00, 1.063895e+00, 1.692044e+00, 1.774177e+00, 1.839845e+00, 6.534449e-01, 1.590049e+00, 6.991367e-01, 2.188175e+00, 1.394498e+00, 1.200256e+00, 2.161935e-01, 1.477622e+00, 1.324051e+00, 1.451610e+00, 1.848362e+00, 9.613179e-01, 1.08260…
4.000000e-01	1.089420e+00, 7.517235e-01, 1.633272e+00, 1.534731e+00, 8.686977e-01, 2.456778e-01, 1.553089e+00, 9.481375e-01, 4.090037e-01, 1.393932e+00, 1.457390e+00, 1.442469e+00, 1.151143e+00, 1.412192e+00, 1.290414e+00, 1.384367e+00, 5.306065e-01, 1.127303e+00, 5.125798e-01, 1.563569e+00, 1.037043e+00, 1.112813e+00, 1.610268e-01, 1.378016e+00, 1.000735e+00, 8.540745e-01, 1.830365e+00, 8.496008e-01, 9.84596…
6.000000e-01	1.181544e+00, 8.518888e-01, 9.957460e-01, 1.356353e+00, 6.054116e-01, 1.436990e-01, 1.300632e+00, 6.991161e-01, 3.201742e-01, 8.517652e-01, 1.071910e+00, 1.265180e+00, 8.551282e-01, 1.426197e+00, 9.349768e-01, 1.311884e+00, 3.907792e-01, 5.925830e-01, 5.636783e-01, 1.637310e+00, 1.046902e+00, 9.398174e-01, 1.059566e-01, 9.474260e-01, 9.383465e-01, 5.139021e-01, 1.141867e+00, 7.956779e-01, 1.07715…
8.000000e-01	1.036096e+00, 5.915560e-01, 1.043297e+00, 9.727360e-01, 6.421703e-01, 8.548410e-02, 1.603104e+00, 3.405854e-01, 3.204655e-01, 7.380671e-01, 1.013805e+00, 9.331852e-01, 7.487368e-01, 1.129310e+00, 6.310266e-01, 1.118760e+00, 3.345246e-01, 5.701344e-01, 6.020037e-01, 1.329511e+00, 7.307994e-01, 7.409391e-01, 7.923564e-02, 1.110744e+00, 6.937613e-01, 3.338570e-01, 1.416557e+00, 9.646322e-01, 1.03421…
1.000000e+00	7.848386e-01, 5.856157e-01, 9.764344e-01, 8.480608e-01, 5.636287e-01, 7.846713e-02, 1.198388e+00, 2.521286e-01, 2.909579e-01, 4.139827e-01, 7.461372e-01, 7.148577e-01, 7.838881e-01, 8.097383e-01, 4.897387e-01, 7.206744e-01, 4.369874e-01, 3.674344e-01, 4.528977e-01, 1.142105e+00, 7.278257e-01, 6.103463e-01, 8.286420e-02, 1.181687e+00, 5.143150e-01, 2.291011e-01, 1.311769e+00, 8.006235e-01, 1.04315…
1.200000e+00	9.565078e-01, 5.032067e-01, 6.609084e-01, 7.631511e-01, 4.630845e-01, 8.227441e-02, 1.118963e+00, 1.872016e-01, 2.541633e-01, 4.756633e-01, 6.439905e-01, 4.120971e-01, 9.630585e-01, 5.697372e-01, 3.170989e-01, 4.965246e-01, 7.153925e-01, 2.779952e-01, 4.293271e-01, 1.144455e+00, 6.860523e-01, 5.071213e-01, 1.499073e-01, 1.120297e+00, 4.178239e-01, 1.127565e-01, 1.398367e+00, 9.547996e-01, 1.04924…
1.400000e+00	8.339492e-01, 4.032864e-01, 6.034314e-01, 8.341396e-01, 4.640301e-01, 1.394477e-01, 1.087441e+00, 1.048623e-01, 3.094843e-01, 5.981111e-01, 4.751072e-01, 2.848790e-01, 7.494947e-01, 3.900745e-01, 2.911645e-01, 3.989793e-01, 7.382509e-01, 2.875449e-01, 5.028707e-01, 7.037550e-01, 6.798671e-01, 5.742828e-01, 2.561958e-01, 1.344393e+00, 2.422893e-01, 6.657540e-02, 1.201428e+00, 9.614490e-01, 1.19818…
1.600000e+00	1.025275e+00, 2.912648e-01, 3.542371e-01, 6.233839e-01, 5.066232e-01, 1.903792e-01, 1.129196e+00, 1.017260e-01, 3.999991e-01, 6.726242e-01, 2.974121e-01, 1.738100e-01, 6.800105e-01, 2.329539e-01, 2.319134e-01, 2.509630e-01, 8.212626e-01, 1.886299e-01, 3.490765e-01, 3.800096e-01, 5.617318e-01, 5.778676e-01, 2.411383e-01, 1.415260e+00, 1.715203e-01, 4.625708e-02, 1.109627e+00, 9.047885e-01, 1.35640…
1.800000e+00	8.243008e-01, 2.961676e-01, 3.354977e-01, 5.945076e-01, 4.875931e-01, 2.017025e-01, 9.494933e-01, 2.109840e-01, 6.052148e-01, 7.300205e-01, 1.901110e-01, 1.105353e-01, 5.032843e-01, 1.354771e-01, 1.524068e-01, 1.454016e-01, 1.094673e+00, 1.910585e-01, 3.836122e-01, 4.134235e-01, 6.108644e-01, 5.090984e-01, 3.035491e-01, 1.238855e+00, 8.760247e-02, 2.981449e-02, 1.142229e+00, 8.891965e-01, 1.26375…
2.000000e+00	8.101731e-01, 2.656395e-01, 2.574287e-01, 4.526674e-01, 5.449318e-01, 2.852790e-01, 9.558618e-01, 3.822919e-01, 6.279019e-01, 7.254255e-01, 1.433818e-01, 8.054099e-02, 3.575642e-01, 7.340840e-02, 1.015878e-01, 1.209822e-01, 1.024595e+00, 1.436230e-01, 3.275131e-01, 2.188640e-01, 6.225157e-01, 4.650834e-01, 3.138263e-01, 1.269340e+00, 7.051404e-02, 1.855948e-02, 1.140530e+00, 8.844968e-01, 9.84862…
0.000000e+00	4.973664e-01, 2.193922e+00, 1.456256e+00, 1.899238e-01, 2.355286e+00, 2.270850e+00, 2.114154e+00, 1.881682e+00, 2.352268e+00, 1.807778e+00, 1.045860e+00, 2.784403e+00, 2.861644e+00, 1.250378e+00, 1.849424e+00, 2.783520e-01, 2.007271e+00, 1.481666e+00, 3.246991e+00, 5.339491e-01, 3.831011e-01, 2.870102e+00, 1.858464e-01, 2.979080e-01, 1.195551e-01, 2.339744e-01, 1.569703e+00, 4.321618e-01, 4.65764…
2.000000e-01	2.809826e-01, 1.362376e+00, 8.502098e-01, 4.837246e-01, 1.834804e+00, 1.356386e+00, 1.351164e+00, 2.059169e+00, 1.898093e+00, 1.717396e+00, 6.571739e-01, 2.075275e+00, 1.947893e+00, 1.193104e+00, 1.085699e+00, 5.952969e-01, 1.697076e+00, 1.522034e+00, 2.624075e+00, 6.339769e-01, 1.836979e-01, 1.921757e+00, 1.511310e-01, 2.617148e-01, 2.357887e-01, 5.420731e-01, 1.310475e+00, 5.711794e-01, 2.88116…
4.000000e-01	4.045271e-01, 8.066498e-01, 7.080631e-01, 8.301787e-01, 1.011061e+00, 7.124630e-01, 1.181221e+00, 1.592127e+00, 1.572411e+00, 1.546202e+00, 5.478921e-01, 1.152038e+00, 1.132840e+00, 7.186066e-01, 8.345059e-01, 4.718436e-01, 1.085166e+00, 1.024814e+00, 2.112095e+00, 5.431799e-01, 2.424767e-01, 1.349929e+00, 2.334072e-01, 3.601303e-01, 2.284386e-01, 5.570486e-01, 1.072400e+00, 8.358495e-01, 1.69218…
6.000000e-01	4.604168e-01, 7.116598e-01, 4.489111e-01, 9.531902e-01, 8.783079e-01, 4.426349e-01, 1.024030e+00, 1.538929e+00, 1.270056e+00, 1.381678e+00, 3.033216e-01, 7.317233e-01, 8.584040e-01, 5.558881e-01, 6.563559e-01, 3.167845e-01, 1.041231e+00, 9.407736e-01, 2.532555e+00, 3.273925e-01, 3.159507e-01, 1.049619e+00, 2.506506e-01, 5.406510e-01, 1.351317e-01, 6.914936e-01, 1.356956e+00, 7.672560e-01, 1.45923…
8.000000e-01	6.942147e-01, 4.842469e-01, 3.117476e-01, 1.182682e+00, 7.614361e-01, 5.162881e-01, 7.427499e-01, 1.494796e+00, 1.247431e+00, 1.050352e+00, 2.871393e-01, 6.537354e-01, 4.880483e-01, 2.650166e-01, 4.757252e-01, 2.073061e-01, 7.663969e-01, 8.254191e-01, 2.769802e+00, 2.535353e-01, 4.818015e-01, 8.827481e-01, 3.222790e-01, 7.687029e-01, 1.061192e-01, 6.243437e-01, 1.194419e+00, 8.993042e-01, 2.26443…
1.000000e+00	6.608999e-01, 3.194088e-01, 1.799088e-01, 1.379642e+00, 7.203085e-01, 4.825022e-01, 5.948996e-01, 1.404150e+00, 1.402914e+00, 1.181898e+00, 1.709231e-01, 3.351963e-01, 3.763703e-01, 1.645614e-01, 5.392045e-01, 1.615582e-01, 5.288140e-01, 7.004419e-01, 2.508427e+00, 1.074939e-01, 4.952501e-01, 7.464984e-01, 3.293563e-01, 6.863032e-01, 6.563091e-02, 7.469926e-01, 1.156104e+00, 8.346834e-01, 1.94514…
1.200000e+00	7.164461e-01, 2.474624e-01, 1.417165e-01, 1.181731e+00, 5.693039e-01, 6.245839e-01, 5.001295e-01, 1.152065e+00, 1.640297e+00, 9.291800e-01, 1.036356e-01, 2.321691e-01, 1.806223e-01, 1.087766e-01, 5.007466e-01, 1.063576e-01, 2.695862e-01, 6.093576e-01, 2.367633e+00, 1.098873e-01, 4.607407e-01, 6.179897e-01, 3.224809e-01, 8.101844e-01, 4.056046e-02, 7.588718e-01, 1.293180e+00, 8.097611e-01, 1.73679…
1.400000e+00	7.134887e-01, 2.047743e-01, 1.059104e-01, 1.221992e+00, 5.980937e-01, 7.254490e-01, 5.269744e-01, 1.250498e+00, 1.676808e+00, 9.604441e-01, 6.840720e-02, 1.308241e-01, 1.058803e-01, 6.812050e-02, 5.793098e-01, 6.105537e-02, 2.997946e-01, 6.455484e-01, 2.239823e+00, 6.786833e-02, 5.644807e-01, 5.462927e-01, 3.626491e-01, 9.303328e-01, 3.138550e-02, 7.093137e-01, 1.292247e+00, 7.010884e-01, 1.05439…
1.600000e+00	7.644140e-01, 2.002072e-01, 6.887572e-02, 1.031206e+00, 5.495707e-01, 6.156767e-01, 5.756876e-01, 1.052712e+00, 1.520248e+00, 9.347818e-01, 4.348225e-02, 8.544617e-02, 7.077824e-02, 3.489894e-02, 5.639948e-01, 4.288799e-02, 2.640395e-01, 5.666840e-01, 1.749468e+00, 4.398260e-02, 5.058151e-01, 5.277262e-01, 4.025617e-01, 1.076526e+00, 2.003788e-02, 7.962933e-01, 1.416515e+00, 7.386343e-01, 8.82029…
1.800000e+00	7.567767e-01, 1.674144e-01, 5.563716e-02, 9.852354e-01, 4.682047e-01, 6.688998e-01, 4.291320e-01, 1.349025e+00, 1.669080e+00, 1.151354e+00, 3.528687e-02, 6.825978e-02, 5.262576e-02, 2.463645e-02, 5.046933e-01, 3.243807e-02, 3.492362e-01, 4.806529e-01, 1.557101e+00, 3.606385e-02, 5.212856e-01, 5.520727e-01, 3.470930e-01, 1.052162e+00, 1.098906e-02, 8.025943e-01, 1.131305e+00, 9.237465e-01, 6.46051…
2.000000e+00	8.653213e-01, 1.675060e-01, 3.803808e-02, 9.867489e-01, 5.033937e-01, 7.746843e-01, 4.453063e-01, 1.066767e+00, 1.567468e+00, 1.061170e+00, 2.412674e-02, 4.047768e-02, 3.200039e-02, 1.263852e-02, 4.840099e-01, 1.928188e-02, 4.004200e-01, 3.588923e-01, 1.315078e+00, 2.769107e-02, 6.235059e-01, 5.599789e-01, 4.402542e-01, 1.044145e+00, 9.235252e-03, 7.594365e-01, 1.152071e+00, 7.976400e-01, 4.38339…
0.000000e+00	1.666106e-01, 1.667197e+00, 2.348074e+00, 1.304507e+00, 2.803938e+00, 1.215929e+00, 3.175097e+00, 5.266458e-01, 1.898677e+00, 2.313142e+00, 1.851395e+00, 2.028619e+00, 1.182437e+00, 2.227210e+00, 1.818498e-02, 1.396634e+00, 1.708917e+00, 4.320544e-01, 1.875620e+00, 1.898734e+00, 1.312792e+00, 6.750152e-01, 1.437402e-01, 2.650840e+00, 1.658278e+00, 2.801055e+00, 1.864830e-01, 2.828738e+00, 4.60425…
2.000000e-01	3.353129e-01, 1.462406e+00, 2.319726e+00, 1.030686e+00, 1.689996e+00, 6.383914e-01, 2.081385e+00, 3.242764e-01, 1.246312e+00, 1.550749e+00, 1.528381e+00, 1.502715e+00, 1.142347e+00, 1.762119e+00, 4.476289e-01, 1.106747e+00, 9.445435e-01, 2.579481e-01, 1.812761e+00, 1.620740e+00, 7.941440e-01, 3.738559e-01, 7.895100e-02, 1.966160e+00, 1.084086e+00, 2.068996e+00, 4.241172e-01, 2.156174e+00, 3.30762…
4.000000e-01	4.198848e-01, 7.610555e-01, 1.731774e+00, 8.168960e-01, 1.429368e+00, 4.323248e-01, 1.720155e+00, 2.288665e-01, 9.556731e-01, 1.395311e+00, 1.226383e+00, 1.254207e+00, 1.123818e+00, 1.079312e+00, 5.938125e-01, 1.569221e+00, 1.166829e+00, 1.540813e-01, 9.378686e-01, 1.704955e+00, 6.700973e-01, 3.751407e-01, 3.960701e-02, 2.385405e+00, 8.391303e-01, 1.430290e+00, 7.280853e-01, 1.182855e+00, 3.49195…
6.000000e-01	6.790775e-01, 6.590909e-01, 1.382914e+00, 6.035192e-01, 9.732570e-01, 1.777993e-01, 1.487588e+00, 1.344984e-01, 6.668277e-01, 8.873113e-01, 1.192485e+00, 9.277307e-01, 1.009453e+00, 5.554068e-01, 8.920635e-01, 1.062929e+00, 1.034207e+00, 1.170036e-01, 1.074575e+00, 1.723370e+00, 6.510927e-01, 3.745564e-01, 3.522809e-02, 1.913417e+00, 6.241058e-01, 1.133513e+00, 8.857148e-01, 1.023468e+00, 7.17358…
8.000000e-01	6.345637e-01, 4.790686e-01, 1.341420e+00, 5.223107e-01, 9.026035e-01, 1.107145e-01, 1.362213e+00, 8.917408e-02, 4.534202e-01, 6.451184e-01, 8.374076e-01, 7.396730e-01, 9.372494e-01, 4.156457e-01, 7.116821e-01, 9.389773e-01, 1.124547e+00, 7.215601e-02, 6.652869e-01, 1.425221e+00, 6.547694e-01, 4.820722e-01, 2.744126e-02, 1.475432e+00, 3.702599e-01, 5.715847e-01, 9.210558e-01, 9.661128e-01, 8.78685…
1.000000e+00	8.260223e-01, 3.152391e-01, 1.082692e+00, 3.936879e-01, 5.694906e-01, 8.169237e-02, 1.304357e+00, 6.583737e-02, 3.647469e-01, 4.004579e-01, 6.786594e-01, 3.968790e-01, 9.846702e-01, 2.605488e-01, 5.640920e-01, 5.437420e-01, 8.907477e-01, 4.126229e-02, 4.157721e-01, 1.331058e+00, 5.231817e-01, 4.244488e-01, 5.810615e-02, 1.768731e+00, 3.110726e-01, 3.827989e-01, 1.062202e+00, 8.230047e-01, 9.84155…
1.200000e+00	8.786197e-01, 2.540453e-01, 9.343737e-01, 2.687578e-01, 6.125392e-01, 6.094752e-02, 1.634287e+00, 3.419950e-02, 3.849003e-01, 3.612729e-01, 6.510185e-01, 3.561096e-01, 8.080479e-01, 1.608913e-01, 4.339102e-01, 3.596076e-01, 1.136846e+00, 3.334551e-02, 3.962536e-01, 1.229237e+00, 5.842377e-01, 4.817092e-01, 1.095271e-01, 1.843908e+00, 1.930221e-01, 2.687675e-01, 1.238257e+00, 9.821348e-01, 1.15937…
1.400000e+00	8.281849e-01, 2.141102e-01, 6.782489e-01, 2.187607e-01, 6.060330e-01, 8.679319e-02, 1.065311e+00, 3.318687e-02, 3.058477e-01, 4.441348e-01, 4.869362e-01, 1.913194e-01, 9.546382e-01, 1.026684e-01, 2.534045e-01, 3.556341e-01, 1.006391e+00, 3.670816e-02, 3.413989e-01, 1.024832e+00, 6.121985e-01, 5.207357e-01, 1.966818e-01, 1.616517e+00, 1.153886e-01, 1.503744e-01, 9.464497e-01, 9.594995e-01, 1.02027…
1.600000e+00	9.089978e-01, 2.227056e-01, 4.790636e-01, 2.184788e-01, 4.492230e-01, 1.453924e-01, 1.059569e+00, 3.395757e-02, 3.369423e-01, 6.782112e-01, 3.406513e-01, 1.406094e-01, 7.579115e-01, 5.914116e-02, 2.104690e-01, 1.925468e-01, 1.287360e+00, 3.679041e-02, 2.240326e-01, 5.704482e-01, 6.917549e-01, 5.197907e-01, 2.266754e-01, 1.761410e+00, 7.183757e-02, 9.617834e-02, 1.033380e+00, 8.841291e-01, 1.25248…
1.800000e+00	8.802456e-01, 2.153740e-01, 3.606889e-01, 1.901454e-01, 5.028172e-01, 1.953247e-01, 1.027336e+00, 8.895506e-02, 3.981866e-01, 7.971894e-01, 2.595206e-01, 8.888993e-02, 6.410187e-01, 3.668839e-02, 1.436894e-01, 1.290154e-01, 1.108471e+00, 3.004494e-02, 2.044903e-01, 4.331452e-01, 6.650351e-01, 3.798779e-01, 2.842753e-01, 1.288378e+00, 4.456060e-02, 5.750010e-02, 1.048051e+00, 8.450316e-01, 1.01670…
2.000000e+00	6.927930e-01, 2.076391e-01, 2.329067e-01, 1.564642e-01, 4.390008e-01, 2.224902e-01, 9.367472e-01, 2.864538e-01, 5.833317e-01, 7.441625e-01, 1.455787e-01, 6.790931e-02, 5.373931e-01, 2.851997e-02, 8.577152e-02, 7.948502e-02, 1.145538e+00, 3.710157e-02, 1.572823e-01, 2.626356e-01, 5.908031e-01, 5.760662e-01, 3.650151e-01, 1.298467e+00, 3.251139e-02, 2.721156e-02, 1.026008e+00, 7.866810e-01, 1.22768…
0.000000e+00	2.747911e+00, 9.178444e-01, 2.545596e+00, 1.032280e+00, 9.775330e-01, 2.394643e+00, 1.662081e+00, 1.174650e+00, 2.012720e+00, 2.022525e-01, 8.300454e-01, 2.863880e+00, 8.538072e-04, 2.098328e+00, 3.089413e+00, 2.108591e+00, 2.048728e+00, 4.787371e-01, 2.331715e+00, 2.016642e-01, 1.842472e+00, 3.034374e-01, 2.065679e+00, 9.951057e-01, 2.026651e+00, 1.760168e+00, 1.770555e+00, 1.213382e+00, 2.74304…
2.000000e-01	1.503094e+00, 9.990587e-01, 1.398609e+00, 1.201740e+00, 7.102952e-01, 1.479238e+00, 1.752979e+00, 1.224029e+00, 1.935905e+00, 5.699676e-01, 7.418424e-01, 1.784307e+00, 4.069104e-02, 1.900151e+00, 2.480949e+00, 2.098977e+00, 1.710696e+00, 4.268657e-01, 2.245310e+00, 5.408771e-01, 1.034261e+00, 3.280339e-01, 1.058053e+00, 7.326647e-01, 1.766085e+00, 1.326542e+00, 1.315518e+00, 1.023467e+00, 1.53130…
4.000000e-01	1.190868e+00, 9.086988e-01, 9.467942e-01, 1.095528e+00, 5.953094e-01, 8.038401e-01, 1.595959e+00, 1.383540e+00, 1.403400e+00, 6.727305e-01, 7.559557e-01, 1.630772e+00, 5.116661e-02, 1.435967e+00, 1.454935e+00, 1.898276e+00, 1.174668e+00, 5.756767e-01, 2.144637e+00, 7.034749e-01, 6.108049e-01, 3.466161e-01, 8.010097e-01, 6.846495e-01, 9.479807e-01, 8.440933e-01, 1.134121e+00, 8.591775e-01, 9.50761…
6.000000e-01	1.035211e+00, 7.696278e-01, 8.070937e-01, 1.250509e+00, 5.517496e-01, 4.027026e-01, 1.405142e+00, 9.771134e-01, 9.369513e-01, 6.819451e-01, 5.123616e-01, 1.345044e+00, 4.673965e-02, 1.202432e+00, 1.623250e+00, 1.316100e+00, 6.863913e-01, 5.118802e-01, 1.809862e+00, 7.020198e-01, 6.933803e-01, 3.658780e-01, 6.327709e-01, 6.470577e-01, 9.403979e-01, 9.284215e-01, 1.171352e+00, 7.661013e-01, 6.73935…
8.000000e-01	8.799537e-01, 6.578773e-01, 5.023282e-01, 1.382161e+00, 5.890503e-01, 2.707564e-01, 1.122638e+00, 1.068391e+00, 8.049945e-01, 6.834439e-01, 3.939273e-01, 7.514789e-01, 3.788146e-02, 7.431795e-01, 1.233999e+00, 9.000822e-01, 4.984139e-01, 6.686134e-01, 2.174098e+00, 4.131538e-01, 6.059175e-01, 3.477655e-01, 5.226813e-01, 5.199758e-01, 6.427982e-01, 9.450278e-01, 1.436869e+00, 8.227905e-01, 7.15522…
1.000000e+00	9.450353e-01, 6.150086e-01, 3.652943e-01, 1.333303e+00, 4.586991e-01, 2.626018e-01, 1.101421e+00, 9.053792e-01, 6.664600e-01, 8.106786e-01, 2.566275e-01, 4.550049e-01, 1.843123e-02, 4.683903e-01, 9.533739e-01, 5.801870e-01, 3.217885e-01, 6.918994e-01, 2.083236e+00, 3.084698e-01, 5.721489e-01, 4.805301e-01, 4.237812e-01, 4.795766e-01, 4.281787e-01, 7.473155e-01, 1.105721e+00, 8.858659e-01, 8.58923…
1.200000e+00	9.465785e-01, 4.953276e-01, 2.206286e-01, 1.265263e+00, 5.451668e-01, 3.982248e-01, 7.994337e-01, 9.163618e-01, 8.306793e-01, 9.912462e-01, 1.746771e-01, 3.076223e-01, 1.455146e-02, 2.368009e-01, 9.418463e-01, 3.782185e-01, 2.112012e-01, 6.569336e-01, 2.140855e+00, 2.126813e-01, 6.898176e-01, 4.285374e-01, 4.324591e-01, 4.374763e-01, 2.995501e-01, 7.289607e-01, 1.381778e+00, 9.328214e-01, 9.02448…
1.400000e+00	8.164847e-01, 3.926840e-01, 2.092476e-01, 1.474766e+00, 5.508469e-01, 5.249744e-01, 6.825919e-01, 8.306031e-01, 1.114354e+00, 8.388123e-01, 1.130580e-01, 2.131916e-01, 8.994615e-03, 1.548645e-01, 9.927175e-01, 2.738877e-01, 1.300959e-01, 6.040799e-01, 2.335915e+00, 1.229738e-01, 6.177718e-01, 4.655016e-01, 4.278037e-01, 5.173651e-01, 1.699551e-01, 6.144219e-01, 1.099978e+00, 8.465168e-01, 8.05836…
1.600000e+00	8.622653e-01, 3.074242e-01, 1.070333e-01, 1.698744e+00, 4.830407e-01, 5.366520e-01, 5.747256e-01, 8.004020e-01, 1.377918e+00, 9.803720e-01, 6.654212e-02, 1.420920e-01, 5.757581e-03, 8.816549e-02, 8.858318e-01, 1.681586e-01, 7.863441e-02, 8.787128e-01, 1.935702e+00, 8.984246e-02, 6.539526e-01, 4.668654e-01, 3.681116e-01, 4.064096e-01, 1.214882e-01, 6.763653e-01, 1.169421e+00, 8.232666e-01, 5.43764…
1.800000e+00	7.456796e-01, 2.611637e-01, 7.369728e-02, 1.867743e+00, 5.375961e-01, 6.327265e-01, 5.474376e-01, 1.057538e+00, 1.308613e+00, 1.055508e+00, 5.615240e-02, 1.017423e-01, 4.222061e-03, 6.793557e-02, 1.055111e+00, 9.926327e-02, 5.225129e-02, 6.994369e-01, 2.098835e+00, 6.355653e-02, 5.945025e-01, 4.067404e-01, 3.765781e-01, 4.566478e-01, 7.386982e-02, 6.676067e-01, 1.193527e+00, 9.211439e-01, 4.47350…
2.000000e+00	8.091709e-01, 2.393287e-01, 5.715485e-02, 1.563067e+00, 4.626535e-01, 6.772372e-01, 4.347395e-01, 1.143385e+00, 1.316360e+00, 9.303043e-01, 2.905526e-02, 7.675048e-02, 3.101088e-03, 3.489502e-02, 9.807124e-01, 7.822628e-02, 3.822425e-02, 7.667272e-01, 2.030424e+00, 4.745579e-02, 5.387052e-01, 4.301297e-01, 3.535927e-01, 5.598353e-01, 4.735425e-02, 6.222294e-01, 1.048937e+00, 7.356103e-01, 2.67644…
0.000000e+00	8.077352e-01, 1.157318e-01, 1.794918e+00, 1.271841e+00, 9.874869e-01, 2.993380e+00, 1.637065e+00, 1.595070e-01, 8.856229e-01, 3.179272e+00, 5.336781e-01, 2.134981e+00, 9.593110e-01, 5.563178e-04, 3.922252e-01, 2.098765e+00, 2.015693e+00, 7.184912e-01, 2.162822e+00, 1.510165e+00, 7.036589e-01, 2.607973e+00, 2.659931e+00, 9.742667e-02, 2.031377e+00, 1.122687e+00, 2.145646e+00, 3.152996e+00, 7.31494…
2.000000e-01	4.960514e-01, 9.827489e-02, 1.624180e+00, 1.317179e+00, 8.122397e-01, 1.592289e+00, 1.392861e+00, 5.828237e-01, 7.154285e-01, 1.935367e+00, 4.737846e-01, 1.330638e+00, 9.394190e-01, 3.748517e-01, 2.516196e-01, 1.300852e+00, 1.324920e+00, 8.212585e-01, 2.220089e+00, 1.638221e+00, 4.110178e-01, 1.844611e+00, 2.021452e+00, 3.217675e-01, 1.180805e+00, 9.883036e-01, 1.623471e+00, 1.716066e+00, 8.71184…
4.000000e-01	3.906952e-01, 7.283241e-02, 1.318439e+00, 1.330532e+00, 6.656774e-01, 8.782490e-01, 9.592897e-01, 5.057764e-01, 6.591986e-01, 1.373377e+00, 6.270092e-01, 1.291893e+00, 8.018862e-01, 6.479701e-01, 5.474924e-01, 9.447588e-01, 6.848433e-01, 7.337606e-01, 2.470220e+00, 1.617804e+00, 2.935774e-01, 1.420628e+00, 1.034684e+00, 4.872748e-01, 8.486097e-01, 7.217176e-01, 8.852052e-01, 1.384144e+00, 8.60251…
6.000000e-01	4.893121e-01, 5.332877e-02, 1.091770e+00, 1.377791e+00, 5.778994e-01, 7.178909e-01, 7.840703e-01, 3.886007e-01, 8.168627e-01, 8.355560e-01, 6.019972e-01, 6.911823e-01, 9.067180e-01, 5.558621e-01, 7.477210e-01, 7.974090e-01, 4.128029e-01, 7.336170e-01, 2.358291e+00, 1.074199e+00, 3.761530e-01, 1.121333e+00, 5.744837e-01, 6.261401e-01, 5.877642e-01, 7.630256e-01, 9.559159e-01, 1.170633e+00, 9.48962…
8.000000e-01	6.166527e-01, 5.044288e-02, 9.453991e-01, 1.470748e+00, 5.624119e-01, 7.751054e-01, 6.297392e-01, 4.088201e-01, 1.038736e+00, 6.539363e-01, 4.512481e-01, 4.425308e-01, 8.633936e-01, 2.955826e-01, 1.003305e+00, 4.239617e-01, 2.674344e-01, 7.727296e-01, 2.483123e+00, 1.032013e+00, 4.206366e-01, 9.622529e-01, 4.171667e-01, 6.985027e-01, 3.473016e-01, 8.182443e-01, 9.597021e-01, 9.214449e-01, 1.11530…
1.000000e+00	7.386241e-01, 6.301998e-02, 5.855298e-01, 1.547253e+00, 5.682371e-01, 8.284642e-01, 7.126467e-01, 6.308795e-01, 1.291368e+00, 6.377766e-01, 4.020374e-01, 3.088139e-01, 4.993173e-01, 1.717132e-01, 1.013482e+00, 2.880792e-01, 2.092918e-01, 7.351804e-01, 2.134675e+00, 8.275527e-01, 4.475891e-01, 7.524421e-01, 3.672908e-01, 8.420293e-01, 2.733239e-01, 6.988684e-01, 1.034111e+00, 9.026559e-01, 7.83864…
1.200000e+00	7.873484e-01, 7.601114e-02, 4.894798e-01, 1.521919e+00, 4.596680e-01, 5.867652e-01, 5.199373e-01, 7.947371e-01, 1.332270e+00, 7.237648e-01, 2.947880e-01, 1.928714e-01, 4.028895e-01, 1.209989e-01, 9.677570e-01, 1.832274e-01, 1.213802e-01, 7.244813e-01, 2.326835e+00, 5.165509e-01, 3.861915e-01, 6.541561e-01, 3.360491e-01, 6.682321e-01, 1.559056e-01, 5.122052e-01, 9.751260e-01, 8.010214e-01, 4.09724…
1.400000e+00	7.781813e-01, 7.943134e-02, 4.165297e-01, 1.476041e+00, 5.254413e-01, 7.136180e-01, 5.819518e-01, 8.379926e-01, 1.542371e+00, 8.546683e-01, 2.010438e-01, 1.421540e-01, 2.085895e-01, 7.064123e-02, 1.365169e+00, 1.319483e-01, 6.306307e-02, 7.536431e-01, 2.125085e+00, 4.499321e-01, 4.900488e-01, 6.824903e-01, 3.459205e-01, 5.643311e-01, 1.126362e-01, 6.862206e-01, 1.262784e+00, 8.108995e-01, 3.43976…
1.600000e+00	6.963776e-01, 8.222214e-02, 2.692021e-01, 1.699461e+00, 5.820114e-01, 6.450214e-01, 4.977213e-01, 7.966003e-01, 1.546843e+00, 8.898102e-01, 1.473851e-01, 9.748624e-02, 1.169510e-01, 3.851429e-02, 1.070485e+00, 8.138860e-02, 4.820919e-02, 7.977539e-01, 2.207987e+00, 2.564909e-01, 4.270305e-01, 5.364301e-01, 3.483370e-01, 4.840864e-01, 6.049171e-02, 7.919277e-01, 1.100503e+00, 8.613046e-01, 2.70478…
1.800000e+00	6.792061e-01, 9.372633e-02, 2.180729e-01, 1.773947e+00, 4.722701e-01, 7.052749e-01, 4.323785e-01, 9.339430e-01, 1.516618e+00, 1.023557e+00, 8.082779e-02, 5.408903e-02, 7.857624e-02, 2.824051e-02, 1.232985e+00, 4.940652e-02, 3.220540e-02, 7.028876e-01, 2.245060e+00, 1.691458e-01, 5.419605e-01, 5.288618e-01, 3.546701e-01, 4.413566e-01, 4.333764e-02, 8.062077e-01, 1.119425e+00, 7.611925e-01, 1.65648…
2.000000e+00	8.041238e-01, 1.175569e-01, 1.514284e-01, 1.805771e+00, 5.174501e-01, 7.042034e-01, 3.662282e-01, 1.131288e+00, 1.529556e+00, 8.471551e-01, 6.970005e-02, 3.677984e-02, 5.521592e-02, 1.438977e-02, 1.183321e+00, 3.992749e-02, 2.261346e-02, 7.045157e-01, 2.062143e+00, 1.251891e-01, 3.987249e-01, 5.353850e-01, 4.190777e-01, 5.131109e-01, 3.380409e-02, 7.328322e-01, 1.335718e+00, 7.110833e-01, 9.80893…
0.000000e+00	4.442243e-01, 1.490325e+00, 1.524445e+00, 2.364515e+00, 1.074046e+00, 1.476636e+00, 1.887747e+00, 1.555652e+00, 1.632689e-01, 5.080928e-02, 3.012021e+00, 1.727048e+00, 1.665901e+00, 1.050287e+00, 1.510356e+00, 8.091593e-01, 1.554506e+00, 2.156349e+00, 1.091646e+00, 1.143320e+00, 2.940184e+00, 1.047828e+00, 1.956133e+00, 2.102306e+00, 2.179350e+00, 9.356183e-01, 1.232874e+00, 1.169358e+00, 3.00228…
2.000000e-01	3.941160e-01, 9.336257e-01, 1.392655e+00, 1.635575e+00, 5.747148e-01, 9.197646e-01, 1.481913e+00, 9.715616e-01, 1.440479e-01, 9.862551e-02, 1.806627e+00, 1.665369e+00, 1.345125e+00, 1.386030e+00, 1.613753e+00, 9.031379e-01, 7.765461e-01, 1.076401e+00, 1.035549e+00, 1.344666e+00, 2.176988e+00, 7.410290e-01, 1.532724e+00, 1.900916e+00, 2.074355e+00, 1.038391e+00, 9.996802e-01, 9.536019e-01, 2.35603…
4.000000e-01	4.818346e-01, 7.065580e-01, 1.000990e+00, 1.324891e+00, 3.010424e-01, 5.831208e-01, 1.412288e+00, 5.956370e-01, 9.253488e-02, 1.715455e-01, 1.292973e+00, 1.177509e+00, 7.630647e-01, 1.293577e+00, 1.446311e+00, 8.103241e-01, 4.693728e-01, 7.546664e-01, 7.847167e-01, 1.101042e+00, 1.278075e+00, 5.113182e-01, 7.473548e-01, 1.375027e+00, 1.389364e+00, 6.487729e-01, 8.028341e-01, 7.384222e-01, 1.56487…
6.000000e-01	6.489599e-01, 5.616809e-01, 8.465168e-01, 1.137051e+00, 2.747012e-01, 3.242309e-01, 1.094502e+00, 4.646843e-01, 7.514056e-02, 2.295822e-01, 9.538192e-01, 6.386815e-01, 5.374077e-01, 1.005405e+00, 1.345616e+00, 7.938286e-01, 4.588303e-01, 5.292437e-01, 6.296887e-01, 8.893198e-01, 9.825864e-01, 4.692249e-01, 5.832974e-01, 1.099501e+00, 8.615105e-01, 3.265841e-01, 7.906933e-01, 7.899064e-01, 1.72641…
8.000000e-01	7.827616e-01, 3.483065e-01, 5.463552e-01, 9.452171e-01, 3.074569e-01, 2.042437e-01, 1.087401e+00, 2.490586e-01, 1.077924e-01, 4.300677e-01, 6.719440e-01, 4.474868e-01, 3.273182e-01, 9.705078e-01, 8.882085e-01, 4.139318e-01, 4.055717e-01, 4.073848e-01, 6.297333e-01, 7.110073e-01, 8.361636e-01, 5.743844e-01, 4.439926e-01, 1.034299e+00, 6.476595e-01, 2.761612e-01, 1.067788e+00, 7.181609e-01, 1.49036…
1.000000e+00	8.423726e-01, 2.683930e-01, 4.114838e-01, 8.951848e-01, 3.492478e-01, 1.771671e-01, 1.068316e+00, 1.568265e-01, 1.581638e-01, 6.977968e-01, 5.423563e-01, 3.024053e-01, 2.417572e-01, 5.498873e-01, 6.940022e-01, 2.569955e-01, 5.425838e-01, 3.860677e-01, 6.872991e-01, 4.494125e-01, 7.674047e-01, 5.606732e-01, 3.780873e-01, 1.194273e+00, 4.501413e-01, 2.040054e-01, 1.049828e+00, 8.331959e-01, 1.30294…
1.200000e+00	6.889084e-01, 2.541575e-01, 3.135664e-01, 9.204546e-01, 4.570019e-01, 1.919505e-01, 1.165181e+00, 1.284294e-01, 2.566236e-01, 7.517721e-01, 3.310881e-01, 1.639074e-01, 1.405236e-01, 3.918445e-01, 4.264602e-01, 1.572004e-01, 5.782957e-01, 3.419353e-01, 7.847317e-01, 3.307346e-01, 6.270179e-01, 4.847629e-01, 3.717414e-01, 1.135787e+00, 3.525543e-01, 1.658007e-01, 1.069224e+00, 9.392528e-01, 1.51605…
1.400000e+00	7.347131e-01, 2.592637e-01, 2.420491e-01, 8.983086e-01, 3.461075e-01, 2.160528e-01, 9.861914e-01, 1.439262e-01, 3.802760e-01, 8.223565e-01, 2.048498e-01, 1.061099e-01, 1.415324e-01, 2.063510e-01, 2.947584e-01, 1.115621e-01, 7.086776e-01, 3.389950e-01, 7.198049e-01, 2.214813e-01, 5.969563e-01, 6.088265e-01, 3.664462e-01, 1.035194e+00, 1.925346e-01, 1.235413e-01, 1.014258e+00, 7.568986e-01, 1.43041…
1.600000e+00	8.503107e-01, 2.237022e-01, 1.631886e-01, 7.051632e-01, 4.610341e-01, 2.292767e-01, 8.780081e-01, 2.865733e-01, 4.625956e-01, 9.773600e-01, 1.315754e-01, 8.274291e-02, 1.126392e-01, 1.288557e-01, 2.280437e-01, 8.614760e-02, 6.869886e-01, 3.176216e-01, 6.895696e-01, 1.694431e-01, 5.845747e-01, 5.401152e-01, 2.910156e-01, 1.173492e+00, 1.424178e-01, 1.057080e-01, 1.169848e+00, 1.065161e+00, 1.20378…
1.800000e+00	8.394285e-01, 1.758054e-01, 1.233107e-01, 7.963669e-01, 4.444048e-01, 3.957364e-01, 9.474739e-01, 4.695241e-01, 6.542076e-01, 7.681667e-01, 9.063218e-02, 5.091215e-02, 1.146601e-01, 8.950432e-02, 1.556620e-01, 4.514147e-02, 8.774584e-01, 2.616914e-01, 5.309874e-01, 1.018946e-01, 6.465336e-01, 5.077207e-01, 3.196130e-01, 1.346857e+00, 8.559032e-02, 7.489626e-02, 1.319498e+00, 9.346196e-01, 1.16030…
2.000000e+00	8.744306e-01, 1.939916e-01, 7.566098e-02, 5.828712e-01, 5.242674e-01, 3.991086e-01, 9.346218e-01, 8.187672e-01, 6.395741e-01, 9.569620e-01, 5.643364e-02, 3.326078e-02, 1.118392e-01, 4.335249e-02, 1.248959e-01, 3.390275e-02, 7.931580e-01, 2.041363e-01, 5.840388e-01, 7.708674e-02, 6.487391e-01, 4.697266e-01, 3.383802e-01, 9.364837e-01, 6.665584e-02, 7.416711e-02, 1.131757e+00, 7.082830e-01, 9.43525…
0.000000e+00	1.893447e+00, 2.997249e-02, 1.476061e+00, 9.744987e-01, 9.596568e-02, 3.496919e-01, 7.829717e-02, 3.158560e+00, 4.410488e-01, 2.482196e+00, 7.100569e-01, 2.514992e+00, 1.051052e+00, 3.107323e-01, 6.781553e-01, 1.765560e+00, 8.821792e-01, 1.145371e+00, 2.450884e+00, 4.417632e-01, 2.664743e+00, 2.306231e+00, 5.330259e-01, 8.820222e-01, 3.944027e-01, 1.199448e+00, 2.000552e+00, 2.239903e+00, 1.34010…
2.000000e-01	1.577482e+00, 2.786390e-01, 1.050086e+00, 1.075618e+00, 5.843838e-02, 5.963772e-01, 6.182125e-02, 2.250700e+00, 6.877918e-01, 1.736951e+00, 7.042726e-01, 2.188451e+00, 8.886353e-01, 5.835167e-01, 4.575215e-01, 1.148748e+00, 7.253815e-01, 8.515916e-01, 2.406621e+00, 6.612866e-01, 1.886931e+00, 1.653020e+00, 2.836787e-01, 9.528890e-01, 2.473550e-01, 8.889393e-01, 1.359142e+00, 1.496537e+00, 1.14525…
4.000000e-01	1.195333e+00, 4.337859e-01, 6.865884e-01, 8.901096e-01, 4.297498e-02, 6.218152e-01, 5.624988e-02, 2.169168e+00, 1.015327e+00, 1.728989e+00, 4.402262e-01, 1.370742e+00, 8.338138e-01, 8.371508e-01, 4.159478e-01, 7.670184e-01, 6.305013e-01, 7.373793e-01, 2.197722e+00, 5.992560e-01, 1.378759e+00, 1.376399e+00, 2.392490e-01, 8.923920e-01, 1.903307e-01, 7.596809e-01, 1.043716e+00, 1.253629e+00, 1.19126…
6.000000e-01	1.074145e+00, 4.883856e-01, 5.601462e-01, 7.824358e-01, 1.010325e-01, 6.232848e-01, 4.376282e-02, 1.736348e+00, 1.318623e+00, 1.629453e+00, 4.268296e-01, 9.366892e-01, 8.417240e-01, 7.222184e-01, 2.782555e-01, 5.221160e-01, 6.910141e-01, 5.832250e-01, 1.764783e+00, 3.640781e-01, 9.684693e-01, 9.349614e-01, 2.552449e-01, 1.014058e+00, 1.404477e-01, 9.704061e-01, 8.197870e-01, 1.007487e+00, 7.46027…
8.000000e-01	7.853650e-01, 3.883687e-01, 3.515110e-01, 1.003327e+00, 1.850284e-01, 6.487909e-01, 5.358662e-02, 1.194522e+00, 1.425401e+00, 1.321276e+00, 2.627410e-01, 5.468713e-01, 6.045699e-01, 4.600107e-01, 3.418867e-01, 3.536938e-01, 6.734384e-01, 4.104774e-01, 1.394198e+00, 3.012370e-01, 8.294119e-01, 9.973553e-01, 3.534200e-01, 8.767026e-01, 1.113355e-01, 7.793709e-01, 1.130339e+00, 7.203372e-01, 5.88535…
1.000000e+00	8.664151e-01, 4.345344e-01, 2.176126e-01, 9.527655e-01, 2.716889e-01, 6.237268e-01, 1.081471e-01, 1.142127e+00, 1.434134e+00, 1.027611e+00, 1.643428e-01, 4.363980e-01, 4.828645e-01, 2.585378e-01, 3.881129e-01, 2.276432e-01, 9.407718e-01, 3.523166e-01, 1.024874e+00, 2.087461e-01, 6.250568e-01, 8.592664e-01, 3.752977e-01, 1.045898e+00, 7.026615e-02, 6.600781e-01, 1.234965e+00, 9.279023e-01, 3.12305…
1.200000e+00	9.299592e-01, 3.618674e-01, 1.793643e-01, 7.240864e-01, 3.585834e-01, 7.659162e-01, 1.450247e-01, 1.363743e+00, 1.584758e+00, 1.136187e+00, 1.126073e-01, 2.558061e-01, 2.584938e-01, 1.452548e-01, 3.509657e-01, 1.525708e-01, 7.708813e-01, 4.032567e-01, 9.875207e-01, 1.483180e-01, 7.671385e-01, 6.122051e-01, 3.038741e-01, 1.138561e+00, 5.186646e-02, 6.008512e-01, 1.115512e+00, 8.513097e-01, 2.18095…
1.400000e+00	7.861616e-01, 3.063033e-01, 1.341376e-01, 7.313747e-01, 3.858253e-01, 6.284012e-01, 3.033799e-01, 1.046454e+00, 1.575875e+00, 1.228212e+00, 8.472640e-02, 1.668529e-01, 1.847908e-01, 8.678916e-02, 2.464961e-01, 9.808165e-02, 1.068020e+00, 2.689734e-01, 9.470586e-01, 1.063368e-01, 5.657179e-01, 6.706853e-01, 3.626648e-01, 1.083094e+00, 3.602937e-02, 5.479316e-01, 1.144053e+00, 7.658060e-01, 1.24166…
1.600000e+00	8.049786e-01, 2.238407e-01, 8.723308e-02, 6.229577e-01, 4.470421e-01, 6.301603e-01, 4.220271e-01, 1.221373e+00, 1.323325e+00, 1.082831e+00, 5.588145e-02, 1.136008e-01, 1.377987e-01, 5.515637e-02, 1.573355e-01, 7.418674e-02, 9.636378e-01, 2.086434e-01, 7.901417e-01, 4.621150e-02, 6.043433e-01, 5.260205e-01, 3.693774e-01, 1.267061e+00, 2.199851e-02, 3.473337e-01, 1.249356e+00, 9.405466e-01, 7.73065…
1.800000e+00	7.181480e-01, 2.077602e-01, 5.988489e-02, 4.808446e-01, 4.262940e-01, 6.526286e-01, 3.890791e-01, 1.321229e+00, 1.670364e+00, 1.056921e+00, 2.948336e-02, 6.895762e-02, 1.499530e-01, 3.360196e-02, 1.064292e-01, 4.993241e-02, 1.098643e+00, 2.186476e-01, 5.356943e-01, 5.113692e-02, 4.545780e-01, 5.970936e-01, 3.684587e-01, 1.034653e+00, 1.321026e-02, 2.665505e-01, 1.160642e+00, 7.491631e-01, 6.58799…
2.000000e+00	5.974561e-01, 1.850924e-01, 4.029527e-02, 4.734477e-01, 4.839435e-01, 8.027284e-01, 5.004596e-01, 1.078223e+00, 1.368814e+00, 1.123360e+00, 2.819228e-02, 4.298754e-02, 1.214247e-01, 2.134741e-02, 8.631458e-02, 3.429153e-02, 1.058719e+00, 2.138830e-01, 5.364284e-01, 3.033287e-02, 4.962798e-01, 4.507058e-01, 3.712109e-01, 1.174820e+00, 1.073146e-02, 1.772607e-01, 1.150175e+00, 9.718892e-01, 4.00599…
0.000000e+00	1.024252e+00, 1.394006e+00, 1.654281e+00, 9.130256e-01, 1.904340e+00, 3.888800e-01, 1.033703e+00, 3.242702e+00, 3.245295e+00, 1.535534e+00, 2.675210e+00, 1.995628e+00, 2.102179e+00, 2.776923e+00, 2.835525e+00, 1.318803e+00, 9.317712e-01, 2.681599e+00, 3.071564e+00, 2.934726e+00, 1.454071e+00, 1.137609e+00, 2.234325e+00, 2.733537e+00, 2.751495e-01, 4.127719e-01, 1.692295e-02, 1.726398e+00, 2.63628…
2.000000e-01	8.531185e-01, 1.001101e+00, 1.585036e+00, 8.267170e-01, 1.296874e+00, 4.231576e-01, 7.460103e-01, 2.418781e+00, 2.639994e+00, 1.337407e+00, 1.948285e+00, 1.525034e+00, 1.548347e+00, 2.710329e+00, 1.850986e+00, 1.199667e+00, 9.612316e-01, 1.607891e+00, 2.751879e+00, 2.392215e+00, 1.033790e+00, 9.036382e-01, 1.283581e+00, 1.915302e+00, 3.150462e-01, 4.743334e-01, 1.164523e-01, 1.557814e+00, 1.54326…
4.000000e-01	1.002763e+00, 7.670059e-01, 1.465163e+00, 5.722889e-01, 9.162693e-01, 5.273811e-01, 6.395266e-01, 1.923808e+00, 2.008718e+00, 7.302943e-01, 1.438235e+00, 1.078755e+00, 1.313513e+00, 1.631342e+00, 1.256317e+00, 1.384139e+00, 9.062271e-01, 9.682960e-01, 1.351669e+00, 1.900738e+00, 1.077155e+00, 5.876827e-01, 7.708970e-01, 1.619800e+00, 3.964048e-01, 5.893035e-01, 5.152074e-01, 1.235883e+00, 8.44541…
6.000000e-01	6.778580e-01, 5.555902e-01, 1.207168e+00, 4.421045e-01, 7.345406e-01, 6.206103e-01, 7.216983e-01, 1.750523e+00, 1.680099e+00, 6.027228e-01, 1.408982e+00, 8.338202e-01, 8.336257e-01, 9.184029e-01, 7.327164e-01, 1.057277e+00, 9.417502e-01, 5.741354e-01, 1.180817e+00, 1.913782e+00, 7.578619e-01, 6.234818e-01, 4.204823e-01, 1.419745e+00, 4.002422e-01, 6.780318e-01, 5.953950e-01, 8.172401e-01, 6.01809…
8.000000e-01	8.107757e-01, 4.793061e-01, 1.060048e+00, 4.457949e-01, 6.622953e-01, 5.899252e-01, 6.985579e-01, 1.630444e+00, 2.078370e+00, 3.319207e-01, 6.852291e-01, 3.962454e-01, 1.013686e+00, 6.721846e-01, 7.383977e-01, 8.238727e-01, 9.022932e-01, 4.532718e-01, 1.107766e+00, 1.391022e+00, 6.003162e-01, 6.788558e-01, 3.153635e-01, 1.512727e+00, 2.826687e-01, 5.623203e-01, 7.864017e-01, 8.267654e-01, 3.38632…
1.000000e+00	8.532825e-01, 4.277603e-01, 8.955789e-01, 2.789355e-01, 5.968604e-01, 5.767581e-01, 8.649841e-01, 1.291709e+00, 1.850301e+00, 3.113706e-01, 6.250673e-01, 3.622283e-01, 8.520672e-01, 4.275564e-01, 5.260880e-01, 4.792668e-01, 1.170745e+00, 2.688094e-01, 7.788498e-01, 1.153771e+00, 6.068349e-01, 5.553022e-01, 2.456211e-01, 1.256890e+00, 1.948361e-01, 4.356673e-01, 7.791926e-01, 8.431999e-01, 2.16841…
1.200000e+00	7.506498e-01, 3.346187e-01, 8.393779e-01, 3.111331e-01, 5.185217e-01, 6.285230e-01, 7.064794e-01, 1.293171e+00, 1.478196e+00, 3.293910e-01, 4.531663e-01, 2.269604e-01, 8.409946e-01, 1.889697e-01, 3.748637e-01, 2.893338e-01, 1.132185e+00, 1.955721e-01, 5.551971e-01, 9.506822e-01, 6.304379e-01, 5.926761e-01, 2.463791e-01, 1.206465e+00, 1.483780e-01, 2.729932e-01, 9.270053e-01, 9.005554e-01, 1.43129…
1.400000e+00	8.249911e-01, 2.590965e-01, 5.335567e-01, 2.350352e-01, 4.769769e-01, 6.017510e-01, 8.086723e-01, 1.157664e+00, 1.539186e+00, 5.212245e-01, 3.310364e-01, 1.584186e-01, 6.785984e-01, 1.144339e-01, 2.778354e-01, 1.957187e-01, 9.124035e-01, 1.457343e-01, 4.305087e-01, 5.271037e-01, 6.453958e-01, 5.777056e-01, 2.890171e-01, 1.489865e+00, 8.925135e-02, 1.603112e-01, 1.013685e+00, 8.760756e-01, 8.50088…
1.600000e+00	6.935821e-01, 2.439093e-01, 4.311033e-01, 2.888259e-01, 4.554990e-01, 5.908855e-01, 8.035020e-01, 9.707681e-01, 1.658400e+00, 7.061533e-01, 2.326055e-01, 8.832239e-02, 5.761244e-01, 8.893021e-02, 2.093065e-01, 1.618587e-01, 1.208471e+00, 1.134284e-01, 3.636439e-01, 3.888194e-01, 5.920551e-01, 4.800339e-01, 3.565389e-01, 1.262968e+00, 5.695461e-02, 1.206757e-01, 9.722323e-01, 9.097531e-01, 5.48666…
1.800000e+00	8.384289e-01, 1.683336e-01, 2.985335e-01, 2.244088e-01, 5.016655e-01, 6.328959e-01, 8.808863e-01, 1.298109e+00, 1.654672e+00, 9.207672e-01, 1.712345e-01, 7.584447e-02, 5.788078e-01, 5.621761e-02, 1.311829e-01, 1.244082e-01, 1.082195e+00, 1.040405e-01, 3.163583e-01, 3.198519e-01, 5.626070e-01, 5.143953e-01, 2.710970e-01, 1.582486e+00, 3.484671e-02, 6.087887e-02, 1.057748e+00, 9.161698e-01, 4.42536…
2.000000e+00	7.367096e-01, 1.942990e-01, 2.005496e-01, 2.084137e-01, 4.434444e-01, 5.624046e-01, 7.552209e-01, 1.117160e+00, 1.426897e+00, 9.697067e-01, 1.189445e-01, 4.495577e-02, 3.772082e-01, 3.298934e-02, 1.022119e-01, 6.019710e-02, 1.149293e+00, 9.251558e-02, 2.504129e-01, 1.793093e-01, 5.215728e-01, 5.717459e-01, 3.334634e-01, 1.285301e+00, 2.102410e-02, 4.154676e-02, 1.060501e+00, 9.609726e-01, 3.00887…
0.000000e+00	4.629614e-01, 1.464332e+00, 1.823544e+00, 4.978724e-01, 2.275678e+00, 1.235521e+00, 1.960630e+00, 1.055620e+00, 6.015781e-01, 2.595673e+00, 8.680295e-01, 1.482840e+00, 1.266490e+00, 1.499167e+00, 3.399000e+00, 2.165380e+00, 7.889656e-01, 3.141553e+00, 1.613175e+00, 3.105102e+00, 2.942388e+00, 9.129595e-02, 9.977197e-01, 2.322326e+00, 1.714475e+00, 1.805948e+00, 9.278848e-01, 2.241673e+00, 2.10268…
2.000000e-01	4.102028e-01, 1.029429e+00, 1.136170e+00, 4.225938e-01, 1.452336e+00, 7.074917e-01, 1.248036e+00, 6.035559e-01, 4.372373e-01, 1.867007e+00, 8.854270e-01, 1.324542e+00, 6.506164e-01, 1.755513e+00, 2.297569e+00, 2.041382e+00, 8.886312e-01, 1.683841e+00, 1.181797e+00, 2.443120e+00, 2.045439e+00, 1.151962e-01, 5.657203e-01, 1.720352e+00, 1.210802e+00, 1.395159e+00, 1.072614e+00, 1.436009e+00, 1.70943…
4.000000e-01	7.392827e-01, 6.555284e-01, 9.278616e-01, 2.761021e-01, 8.101103e-01, 4.265000e-01, 1.163280e+00, 3.642543e-01, 4.388719e-01, 1.162171e+00, 7.472005e-01, 9.559172e-01, 4.020988e-01, 1.450459e+00, 1.108740e+00, 1.284483e+00, 1.050098e+00, 9.634615e-01, 8.520432e-01, 2.068388e+00, 1.197977e+00, 1.678466e-01, 3.961722e-01, 1.408270e+00, 8.943814e-01, 9.007476e-01, 9.968851e-01, 1.137486e+00, 1.42277…
6.000000e-01	6.700258e-01, 4.299298e-01, 1.239518e+00, 2.606105e-01, 5.818373e-01, 3.472195e-01, 1.156082e+00, 2.382031e-01, 5.288875e-01, 7.693301e-01, 7.377120e-01, 1.015105e+00, 4.764611e-01, 1.231583e+00, 1.117854e+00, 1.200669e+00, 1.027348e+00, 6.500211e-01, 6.362513e-01, 1.977552e+00, 1.127867e+00, 2.655833e-01, 2.308305e-01, 1.324893e+00, 5.848568e-01, 7.232674e-01, 9.783950e-01, 1.094357e+00, 1.42231…
8.000000e-01	7.526250e-01, 4.573310e-01, 1.049961e+00, 2.547625e-01, 4.948432e-01, 3.108830e-01, 9.017738e-01, 1.695965e-01, 5.882692e-01, 7.066233e-01, 5.045272e-01, 5.719995e-01, 4.938354e-01, 9.494427e-01, 6.996796e-01, 6.724468e-01, 1.169205e+00, 4.786343e-01, 5.090206e-01, 9.897482e-01, 9.391396e-01, 3.494621e-01, 1.962008e-01, 1.068359e+00, 4.152638e-01, 5.109793e-01, 9.337976e-01, 9.392603e-01, 1.38044…
1.000000e+00	7.937918e-01, 2.822660e-01, 8.436535e-01, 3.021568e-01, 5.085148e-01, 3.328897e-01, 1.026152e+00, 1.232572e-01, 7.213121e-01, 5.029601e-01, 4.251317e-01, 3.660838e-01, 6.617127e-01, 6.546006e-01, 4.871483e-01, 4.698831e-01, 8.869123e-01, 3.637965e-01, 4.913908e-01, 9.971938e-01, 7.413130e-01, 3.945065e-01, 2.171229e-01, 1.221792e+00, 3.910966e-01, 2.902660e-01, 1.239974e+00, 7.790642e-01, 1.14964…
1.200000e+00	8.733025e-01, 2.479359e-01, 6.409581e-01, 3.277139e-01, 5.354550e-01, 3.931044e-01, 9.391532e-01, 1.215248e-01, 6.260888e-01, 5.845226e-01, 2.775687e-01, 2.882857e-01, 7.373394e-01, 4.246999e-01, 4.070428e-01, 3.556885e-01, 9.908899e-01, 2.586748e-01, 3.798237e-01, 7.171536e-01, 6.760377e-01, 3.601851e-01, 2.617044e-01, 1.086494e+00, 2.417275e-01, 1.605943e-01, 1.364917e+00, 8.305287e-01, 1.18736…
1.400000e+00	8.802885e-01, 2.036979e-01, 4.166440e-01, 2.999997e-01, 3.720778e-01, 3.882647e-01, 8.228315e-01, 2.621567e-01, 8.636778e-01, 7.375678e-01, 2.866831e-01, 1.631908e-01, 6.714141e-01, 2.562129e-01, 2.012880e-01, 2.429821e-01, 9.145127e-01, 2.359173e-01, 4.298136e-01, 5.210942e-01, 5.867731e-01, 4.643619e-01, 3.021986e-01, 1.320037e+00, 1.901216e-01, 1.014345e-01, 1.421037e+00, 9.008178e-01, 1.08289…
1.600000e+00	8.183830e-01, 2.177475e-01, 2.900803e-01, 3.415793e-01, 4.659220e-01, 4.815843e-01, 1.152943e+00, 4.282740e-01, 9.508461e-01, 8.097711e-01, 1.666768e-01, 1.194245e-01, 5.523860e-01, 1.766845e-01, 1.733439e-01, 1.641758e-01, 1.089438e+00, 1.560269e-01, 3.009608e-01, 3.148132e-01, 7.510277e-01, 4.828226e-01, 3.552869e-01, 1.135538e+00, 1.107782e-01, 6.377689e-02, 1.178653e+00, 8.595415e-01, 1.26457…
1.800000e+00	8.162673e-01, 2.042755e-01, 2.490623e-01, 3.615243e-01, 4.819112e-01, 5.155324e-01, 9.728017e-01, 7.304464e-01, 1.095341e+00, 8.427449e-01, 1.085824e-01, 7.065183e-02, 4.428686e-01, 9.588789e-02, 1.155834e-01, 1.069632e-01, 8.293840e-01, 1.381661e-01, 3.097463e-01, 2.693204e-01, 5.219297e-01, 4.957886e-01, 3.520425e-01, 1.379178e+00, 8.178831e-02, 4.480043e-02, 1.140792e+00, 8.695957e-01, 9.32001…
2.000000e+00	8.055821e-01, 1.929393e-01, 1.371941e-01, 2.579624e-01, 5.728154e-01, 4.827769e-01, 9.362651e-01, 6.728657e-01, 1.120216e+00, 8.457058e-01, 7.835031e-02, 4.194638e-02, 2.920817e-01, 5.082260e-02, 8.128083e-02, 7.005039e-02, 1.087336e+00, 1.527416e-01, 3.215710e-01, 1.527989e-01, 6.555859e-01, 5.357324e-01, 3.405371e-01, 1.136020e+00, 5.525423e-02, 2.717536e-02, 1.481885e+00, 8.049968e-01, 6.44673…
0.000000e+00	1.108826e+00, 7.206848e-01, 1.274470e+00, 1.766469e+00, 1.526495e+00, 6.095289e-01, 1.120781e+00, 2.612085e+00, 1.084934e+00, 2.132575e+00, 4.312537e-01, 2.466996e+00, 1.096110e+00, 2.300345e+00, 4.237357e-01, 1.420455e+00, 2.556826e+00, 3.213954e+00, 3.714686e-01, 6.500419e-01, 4.582868e-01, 1.618578e+00, 1.958520e-01, 5.145702e-01, 4.910624e-01, 1.518150e-01, 1.470884e+00, 2.148669e+00, 2.03882…
2.000000e-01	1.059507e+00, 5.660373e-01, 6.551681e-01, 1.871795e+00, 1.189004e+00, 4.587041e-01, 8.016162e-01, 2.048720e+00, 1.022301e+00, 1.973316e+00, 3.290787e-01, 1.606619e+00, 7.923832e-01, 1.563958e+00, 3.118773e-01, 1.046008e+00, 1.317490e+00, 2.109690e+00, 8.824566e-01, 5.862828e-01, 5.386915e-01, 1.235614e+00, 2.141558e-01, 7.900273e-01, 4.989371e-01, 1.323026e-01, 1.033654e+00, 1.805335e+00, 1.44693…
4.000000e-01	9.068444e-01, 4.398109e-01, 6.156381e-01, 1.520185e+00, 1.030138e+00, 5.686986e-01, 6.505983e-01, 1.901062e+00, 1.193093e+00, 1.737683e+00, 2.677936e-01, 1.424112e+00, 7.527959e-01, 1.793806e+00, 2.531020e-01, 6.724162e-01, 9.901655e-01, 1.194049e+00, 9.300188e-01, 3.918165e-01, 5.042253e-01, 9.146344e-01, 2.357111e-01, 7.715957e-01, 4.352569e-01, 1.787269e-01, 1.233369e+00, 1.277815e+00, 9.55885…
6.000000e-01	1.035102e+00, 4.298898e-01, 4.432318e-01, 1.441120e+00, 8.184600e-01, 6.497045e-01, 4.709530e-01, 1.682717e+00, 1.211829e+00, 1.427579e+00, 1.933613e-01, 8.541991e-01, 6.722658e-01, 1.320278e+00, 2.001038e-01, 4.355101e-01, 6.290366e-01, 1.172792e+00, 1.201007e+00, 3.311743e-01, 6.107068e-01, 8.078582e-01, 3.514715e-01, 6.901472e-01, 4.185872e-01, 3.041527e-01, 1.015165e+00, 8.247511e-01, 7.50905…
8.000000e-01	7.315168e-01, 3.193777e-01, 2.563055e-01, 1.517444e+00, 5.099915e-01, 6.496275e-01, 4.455216e-01, 1.520149e+00, 1.453638e+00, 1.478101e+00, 1.292962e-01, 4.802787e-01, 5.687722e-01, 8.064632e-01, 2.766452e-01, 2.753710e-01, 3.899731e-01, 8.854337e-01, 1.261999e+00, 1.941921e-01, 4.995968e-01, 6.716117e-01, 3.240436e-01, 1.167159e+00, 3.364059e-01, 4.313147e-01, 1.073657e+00, 9.078654e-01, 4.42775…
1.000000e+00	7.681915e-01, 3.307241e-01, 1.806025e-01, 1.243138e+00, 6.663820e-01, 7.127351e-01, 3.806747e-01, 1.294964e+00, 1.372018e+00, 1.218582e+00, 8.074600e-02, 3.556021e-01, 3.672661e-01, 4.534012e-01, 3.502383e-01, 1.752800e-01, 2.243479e-01, 8.197444e-01, 1.189181e+00, 1.330624e-01, 4.614062e-01, 5.905272e-01, 3.771523e-01, 1.096969e+00, 3.065572e-01, 5.105184e-01, 1.018818e+00, 9.184147e-01, 2.88806…
1.200000e+00	7.384404e-01, 2.274851e-01, 1.206322e-01, 1.219496e+00, 6.639596e-01, 7.948311e-01, 2.931141e-01, 1.079348e+00, 1.413384e+00, 1.276670e+00, 5.822702e-02, 2.457610e-01, 2.091931e-01, 3.272867e-01, 3.527269e-01, 1.461751e-01, 2.035146e-01, 6.728369e-01, 1.191930e+00, 1.095900e-01, 4.580627e-01, 4.721307e-01, 3.678559e-01, 1.073735e+00, 1.692703e-01, 4.880562e-01, 1.227512e+00, 9.091717e-01, 2.04746…
1.400000e+00	7.352636e-01, 2.132565e-01, 1.011798e-01, 1.103903e+00, 5.250976e-01, 5.903042e-01, 4.587262e-01, 1.230337e+00, 1.555957e+00, 1.184785e+00, 3.375939e-02, 1.505920e-01, 1.360801e-01, 1.387880e-01, 3.350772e-01, 7.306320e-02, 2.596100e-01, 4.561993e-01, 1.228996e+00, 5.827914e-02, 4.920905e-01, 4.543134e-01, 3.497139e-01, 1.215230e+00, 9.421153e-02, 4.680583e-01, 1.113699e+00, 9.754129e-01, 1.32635…
1.600000e+00	8.327352e-01, 2.120429e-01, 6.729998e-02, 9.139275e-01, 4.969316e-01, 6.767970e-01, 5.126154e-01, 1.190622e+00, 1.528329e+00, 8.323230e-01, 2.553120e-02, 1.085049e-01, 8.724670e-02, 9.974660e-02, 2.788274e-01, 5.963207e-02, 4.508915e-01, 3.160145e-01, 8.699503e-01, 4.494839e-02, 5.319902e-01, 5.216212e-01, 4.061595e-01, 1.398905e+00, 7.425314e-02, 4.304524e-01, 1.208166e+00, 9.461578e-01, 8.32503…
1.800000e+00	8.486768e-01, 1.755685e-01, 5.232610e-02, 8.910194e-01, 4.472169e-01, 6.905258e-01, 5.003824e-01, 1.086118e+00, 1.533104e+00, 1.342637e+00, 1.748872e-02, 6.331794e-02, 6.402017e-02, 5.888625e-02, 2.346127e-01, 3.242193e-02, 4.739332e-01, 2.947224e-01, 8.355793e-01, 3.125490e-02, 4.756788e-01, 5.336289e-01, 3.509007e-01, 1.164522e+00, 4.596029e-02, 2.955476e-01, 1.140118e+00, 8.913325e-01, 4.80613…
2.000000e+00	7.973577e-01, 1.720071e-01, 3.570063e-02, 6.755626e-01, 4.662597e-01, 7.139688e-01, 6.225017e-01, 1.247720e+00, 1.397074e+00, 1.112641e+00, 1.280900e-02, 4.599550e-02, 6.479896e-02, 4.424786e-02, 1.814306e-01, 2.414203e-02, 6.366339e-01, 2.410087e-01, 8.108668e-01, 2.433668e-02, 4.733341e-01, 5.286512e-01, 3.896422e-01, 1.193950e+00, 3.093580e-02, 2.401929e-01, 1.049728e+00, 8.031509e-01, 4.12764…
0.000000e+00	1.869936e+00, 1.069039e+00, 2.110807e+00, 2.745382e-02, 3.220429e-01, 1.242073e+00, 2.452728e+00, 1.430926e+00, 1.733747e+00, 3.723682e-01, 1.533008e+00, 1.782358e+00, 1.005959e+00, 2.558416e+00, 2.130750e+00, 5.145048e-01, 1.782762e+00, 2.415472e+00, 2.195802e+00, 8.920460e-01, 1.589166e+00, 2.063607e+00, 1.583941e+00, 3.069607e+00, 2.616767e+00, 2.466028e+00, 1.988558e+00, 1.594353e-01, 3.08354…
2.000000e-01	1.789951e+00, 9.964811e-01, 1.324200e+00, 2.293604e-02, 2.032320e-01, 6.645116e-01, 2.164298e+00, 9.240174e-01, 1.259533e+00, 4.584195e-01, 1.509868e+00, 1.598179e+00, 6.777533e-01, 2.317090e+00, 1.594273e+00, 7.676409e-01, 1.601392e+00, 1.501740e+00, 1.670032e+00, 9.793666e-01, 1.081005e+00, 1.303158e+00, 7.654040e-01, 2.330319e+00, 1.844682e+00, 1.975855e+00, 1.600907e+00, 4.999400e-01, 1.83232…
4.000000e-01	1.130774e+00, 8.812910e-01, 1.055043e+00, 1.948441e-02, 2.623173e-01, 4.369384e-01, 1.643035e+00, 6.104164e-01, 8.644523e-01, 4.504825e-01, 1.136311e+00, 1.053394e+00, 5.812958e-01, 2.016176e+00, 1.653066e+00, 9.081736e-01, 1.592005e+00, 9.491991e-01, 1.269554e+00, 9.134428e-01, 8.162508e-01, 1.053172e+00, 6.058908e-01, 2.126956e+00, 1.162212e+00, 1.334985e+00, 1.000291e+00, 5.522009e-01, 1.38127…
6.000000e-01	1.020025e+00, 8.898945e-01, 1.077545e+00, 2.151850e-02, 3.746884e-01, 1.853382e-01, 1.525115e+00, 3.888340e-01, 6.856695e-01, 6.005177e-01, 7.591765e-01, 7.339147e-01, 3.917482e-01, 1.436167e+00, 1.120313e+00, 6.819190e-01, 1.144469e+00, 5.484883e-01, 8.950958e-01, 9.472338e-01, 7.849210e-01, 7.205012e-01, 4.019717e-01, 1.425617e+00, 1.063812e+00, 8.346218e-01, 1.180282e+00, 7.074791e-01, 1.28208…
8.000000e-01	9.954870e-01, 5.762780e-01, 5.648337e-01, 4.071282e-02, 3.688558e-01, 1.677901e-01, 1.430814e+00, 2.416151e-01, 5.144661e-01, 7.000221e-01, 4.928158e-01, 4.504925e-01, 2.887970e-01, 7.958603e-01, 7.462632e-01, 5.084752e-01, 1.500134e+00, 4.572697e-01, 7.384494e-01, 5.981809e-01, 7.678006e-01, 6.131516e-01, 2.877642e-01, 1.245565e+00, 8.064738e-01, 6.020374e-01, 1.344673e+00, 7.831003e-01, 1.10793…
1.000000e+00	8.560838e-01, 6.548639e-01, 4.301570e-01, 6.063045e-02, 3.299951e-01, 9.311481e-02, 1.360719e+00, 1.613524e-01, 4.135851e-01, 6.003390e-01, 4.299299e-01, 2.750623e-01, 2.318981e-01, 6.123562e-01, 5.765743e-01, 2.173701e-01, 1.006190e+00, 2.190349e-01, 5.652721e-01, 4.441677e-01, 7.579560e-01, 5.506783e-01, 2.824740e-01, 1.212960e+00, 5.622780e-01, 4.797254e-01, 1.340177e+00, 8.805802e-01, 1.21409…
1.200000e+00	8.608155e-01, 4.954377e-01, 2.901786e-01, 9.431066e-02, 4.420709e-01, 7.826283e-02, 1.381289e+00, 1.383259e-01, 4.083495e-01, 9.013160e-01, 2.740387e-01, 1.916514e-01, 1.843822e-01, 2.816280e-01, 3.960228e-01, 2.157518e-01, 1.201727e+00, 1.973735e-01, 4.167337e-01, 3.070145e-01, 5.832162e-01, 6.060849e-01, 3.834375e-01, 1.583522e+00, 3.307443e-01, 2.548136e-01, 1.217877e+00, 8.576086e-01, 1.12048…
1.400000e+00	9.033359e-01, 4.693687e-01, 2.424243e-01, 1.084485e-01, 5.468728e-01, 1.029765e-01, 1.214976e+00, 1.563489e-01, 3.625948e-01, 1.039555e+00, 1.822319e-01, 1.133600e-01, 1.500477e-01, 1.923022e-01, 2.635715e-01, 1.374400e-01, 8.874149e-01, 1.452056e-01, 3.319455e-01, 2.245522e-01, 6.619504e-01, 4.615365e-01, 3.721656e-01, 1.465643e+00, 2.060439e-01, 1.362559e-01, 1.097358e+00, 9.117104e-01, 1.14530…
1.600000e+00	1.002300e+00, 3.294024e-01, 1.348919e-01, 1.602950e-01, 5.357951e-01, 1.605355e-01, 1.149241e+00, 2.958236e-01, 4.110304e-01, 9.487788e-01, 1.262909e-01, 8.166659e-02, 1.451105e-01, 1.269830e-01, 1.782400e-01, 7.567150e-02, 1.006509e+00, 1.271149e-01, 3.080361e-01, 1.425892e-01, 5.638437e-01, 5.517295e-01, 3.706320e-01, 1.400877e+00, 1.572804e-01, 1.021292e-01, 9.293149e-01, 9.454652e-01, 9.51752…
1.800000e+00	9.484101e-01, 3.021303e-01, 1.136092e-01, 1.490255e-01, 4.755999e-01, 2.097531e-01, 8.737981e-01, 3.959181e-01, 4.392709e-01, 9.495363e-01, 7.292434e-02, 5.534323e-02, 1.153172e-01, 7.614715e-02, 1.239166e-01, 5.848811e-02, 9.528574e-01, 1.016929e-01, 2.591229e-01, 8.261507e-02, 5.917207e-01, 4.487736e-01, 3.641644e-01, 1.463691e+00, 8.552729e-02, 4.841551e-02, 1.168140e+00, 9.646894e-01, 1.21893…
2.000000e+00	8.516806e-01, 2.825068e-01, 7.134975e-02, 1.705852e-01, 4.407028e-01, 3.294892e-01, 1.010981e+00, 5.179585e-01, 5.722961e-01, 9.662032e-01, 4.941885e-02, 3.211733e-02, 1.368238e-01, 4.458215e-02, 8.682208e-02, 3.728679e-02, 1.157493e+00, 9.924664e-02, 2.606955e-01, 7.893464e-02, 6.286857e-01, 5.238002e-01, 3.858196e-01, 1.433568e+00, 5.313746e-02, 3.542961e-02, 1.013283e+00, 7.361454e-01, 1.15471…
0.000000e+00	5.312300e-01, 2.069352e+00, 1.227072e+00, 1.631733e+00, 1.340899e+00, 2.677684e+00, 1.475141e+00, 9.585382e-01, 4.128076e-01, 2.394873e+00, 8.798324e-01, 1.128109e+00, 4.897226e-01, 6.420492e-01, 1.154547e+00, 6.880589e-01, 4.719641e-01, 6.163837e-01, 2.206680e+00, 1.839173e+00, 2.044925e+00, 9.248765e-01, 8.076608e-01, 1.282636e+00, 1.908374e-01, 6.224763e-01, 2.168201e+00, 2.198351e+00, 6.89088…
2.000000e-01	2.726781e-01, 1.238138e+00, 1.423064e+00, 1.484373e+00, 7.234893e-01, 1.597145e+00, 1.175995e+00, 8.871829e-01, 3.533719e-01, 1.747540e+00, 6.397173e-01, 7.486488e-01, 8.219176e-01, 4.818630e-01, 8.672225e-01, 8.432090e-01, 3.019565e-01, 3.983007e-01, 2.136399e+00, 1.796833e+00, 1.348991e+00, 6.085258e-01, 6.129723e-01, 1.349177e+00, 1.331762e-01, 8.102647e-01, 1.817471e+00, 1.319920e+00, 8.94407…
4.000000e-01	2.063421e-01, 8.529373e-01, 1.405705e+00, 1.185288e+00, 5.447132e-01, 1.161686e+00, 9.846954e-01, 5.141164e-01, 4.205650e-01, 1.170229e+00, 5.762638e-01, 5.327373e-01, 8.541246e-01, 2.978548e-01, 4.679723e-01, 9.629745e-01, 1.532418e-01, 3.258758e-01, 1.432372e+00, 1.342454e+00, 8.766355e-01, 3.757020e-01, 4.349775e-01, 1.144686e+00, 7.839840e-02, 6.659019e-01, 1.390734e+00, 1.302307e+00, 9.74689…
6.000000e-01	3.278997e-01, 5.134513e-01, 1.176531e+00, 1.105489e+00, 4.712856e-01, 6.318769e-01, 9.987972e-01, 3.157201e-01, 4.523957e-01, 7.968423e-01, 4.917187e-01, 4.015118e-01, 8.783124e-01, 1.525866e-01, 7.177343e-01, 5.816011e-01, 2.518738e-01, 2.473405e-01, 1.114786e+00, 1.347163e+00, 7.316786e-01, 5.478607e-01, 2.446162e-01, 1.141971e+00, 7.921798e-02, 6.565234e-01, 1.295638e+00, 1.100759e+00, 9.97231…
8.000000e-01	4.174544e-01, 4.093186e-01, 8.421414e-01, 8.993014e-01, 4.962416e-01, 6.060687e-01, 1.015059e+00, 2.015146e-01, 6.971842e-01, 6.836233e-01, 4.602643e-01, 2.827730e-01, 7.878760e-01, 1.091053e-01, 7.502069e-01, 4.969435e-01, 3.896322e-01, 2.024412e-01, 1.084233e+00, 1.130935e+00, 7.239689e-01, 5.201232e-01, 2.117544e-01, 1.180456e+00, 3.736871e-02, 6.848522e-01, 1.346884e+00, 9.363447e-01, 1.18416…
1.000000e+00	6.349616e-01, 2.845861e-01, 6.047590e-01, 7.974193e-01, 5.186184e-01, 4.632261e-01, 8.669838e-01, 2.313449e-01, 8.784411e-01, 6.458245e-01, 3.781724e-01, 1.386659e-01, 5.224411e-01, 7.528541e-02, 6.026769e-01, 2.630967e-01, 5.188217e-01, 1.649550e-01, 7.769792e-01, 7.243655e-01, 6.246943e-01, 4.523616e-01, 3.003855e-01, 1.002795e+00, 2.958577e-02, 5.427390e-01, 1.512595e+00, 8.023097e-01, 1.29575…
1.200000e+00	6.551537e-01, 2.101724e-01, 4.832430e-01, 6.772862e-01, 4.800018e-01, 4.866829e-01, 1.120519e+00, 4.575829e-01, 8.384473e-01, 7.838290e-01, 2.449667e-01, 1.020197e-01, 4.959933e-01, 4.225873e-02, 4.421905e-01, 1.872179e-01, 7.875402e-01, 1.719870e-01, 7.610027e-01, 4.725648e-01, 4.738284e-01, 5.657756e-01, 2.803599e-01, 1.422995e+00, 1.771535e-02, 3.460906e-01, 1.101885e+00, 6.844964e-01, 1.01721…
1.400000e+00	6.281046e-01, 1.924173e-01, 3.192172e-01, 6.706019e-01, 5.026585e-01, 5.024849e-01, 9.185844e-01, 6.302000e-01, 8.172779e-01, 7.874994e-01, 1.831175e-01, 6.677425e-02, 3.283986e-01, 2.689989e-02, 3.473476e-01, 1.550032e-01, 9.047362e-01, 1.358058e-01, 6.331790e-01, 3.313858e-01, 6.859001e-01, 5.279384e-01, 3.531545e-01, 1.386125e+00, 1.159796e-02, 2.251993e-01, 1.289497e+00, 8.723965e-01, 8.54258…
1.600000e+00	7.579807e-01, 1.607753e-01, 2.556460e-01, 5.401200e-01, 4.999320e-01, 4.798038e-01, 8.257201e-01, 7.341664e-01, 8.492549e-01, 8.928678e-01, 1.229661e-01, 4.319823e-02, 3.083646e-01, 1.414710e-02, 2.329871e-01, 1.044481e-01, 9.890361e-01, 1.584710e-01, 4.891911e-01, 2.212775e-01, 6.252498e-01, 5.336747e-01, 3.029577e-01, 1.296856e+00, 7.219931e-03, 1.589748e-01, 1.191685e+00, 8.204616e-01, 8.63243…
1.800000e+00	6.585437e-01, 1.541729e-01, 1.638250e-01, 3.995045e-01, 4.288909e-01, 5.111287e-01, 8.981829e-01, 9.033307e-01, 1.185911e+00, 9.298148e-01, 7.816754e-02, 3.054630e-02, 2.132320e-01, 9.026171e-03, 1.554221e-01, 6.524694e-02, 1.093372e+00, 1.527902e-01, 4.697459e-01, 1.747862e-01, 5.651545e-01, 5.256569e-01, 3.145196e-01, 1.232214e+00, 5.359380e-03, 9.139720e-02, 1.216447e+00, 9.767499e-01, 6.77654…
2.000000e+00	9.033542e-01, 1.594945e-01, 1.027291e-01, 4.993768e-01, 5.392808e-01, 5.087294e-01, 1.001093e+00, 8.651759e-01, 1.215213e+00, 1.160686e+00, 5.707343e-02, 1.813234e-02, 1.804859e-01, 6.684675e-03, 1.034036e-01, 3.660307e-02, 1.215819e+00, 1.396332e-01, 3.961558e-01, 1.370311e-01, 5.544629e-01, 5.284295e-01, 3.811869e-01, 1.253592e+00, 4.008455e-03, 5.723535e-02, 1.013493e+00, 9.543674e-01, 5.11694…
0.000000e+00	1.872140e+00, 4.037359e-02, 2.009302e+00, 1.891419e+00, 1.569038e-01, 1.573315e+00, 2.435449e+00, 1.748867e+00, 1.112855e+00, 1.245296e+00, 3.391339e+00, 1.832894e+00, 2.041540e+00, 2.362646e+00, 7.772855e-01, 1.867067e+00, 2.061233e+00, 2.292677e+00, 2.842234e+00, 8.651703e-01, 8.968253e-01, 1.947936e+00, 1.109648e+00, 2.204696e+00, 2.711347e+00, 1.035481e+00, 1.275738e+00, 1.775004e-01, 1.99524…
2.000000e-01	1.675976e+00, 2.986652e-01, 1.338953e+00, 2.015378e+00, 2.744772e-01, 1.037000e+00, 1.929362e+00, 8.939404e-01, 8.824026e-01, 1.189765e+00, 2.113473e+00, 1.375997e+00, 1.884168e+00, 1.923494e+00, 9.283508e-01, 1.486564e+00, 1.441171e+00, 1.451369e+00, 1.975650e+00, 9.903250e-01, 5.698028e-01, 1.178223e+00, 5.965788e-01, 2.180370e+00, 1.717103e+00, 9.711920e-01, 1.071833e+00, 4.887091e-01, 1.76358…
4.000000e-01	1.300300e+00, 4.356545e-01, 9.434123e-01, 1.715105e+00, 3.858958e-01, 5.921631e-01, 1.388831e+00, 6.413842e-01, 5.291363e-01, 8.928090e-01, 1.427029e+00, 1.192596e+00, 1.509064e+00, 1.663737e+00, 1.150159e+00, 9.985760e-01, 7.264953e-01, 9.267099e-01, 1.765399e+00, 7.906827e-01, 5.474064e-01, 1.061563e+00, 3.289165e-01, 1.389463e+00, 1.334064e+00, 9.846071e-01, 6.515921e-01, 7.099051e-01, 1.44992…
6.000000e-01	1.140986e+00, 6.873795e-01, 1.103724e+00, 1.035311e+00, 3.339751e-01, 3.098647e-01, 1.432489e+00, 4.246266e-01, 4.611311e-01, 7.677528e-01, 1.004879e+00, 9.428963e-01, 9.331740e-01, 1.036686e+00, 8.918096e-01, 7.529129e-01, 4.959597e-01, 5.615141e-01, 1.216471e+00, 9.271971e-01, 6.122279e-01, 8.900262e-01, 2.894568e-01, 1.324465e+00, 1.164785e+00, 8.973492e-01, 7.810770e-01, 7.065368e-01, 1.34506…
8.000000e-01	9.491551e-01, 6.143532e-01, 6.721867e-01, 1.120413e+00, 5.387460e-01, 1.313766e-01, 1.355168e+00, 2.969066e-01, 4.379724e-01, 7.940513e-01, 6.645364e-01, 5.308059e-01, 5.772454e-01, 1.052334e+00, 8.810936e-01, 4.752606e-01, 4.182832e-01, 4.794484e-01, 8.661578e-01, 5.952610e-01, 5.547887e-01, 8.568023e-01, 3.163726e-01, 1.214431e+00, 6.617819e-01, 7.315199e-01, 1.082998e+00, 7.592994e-01, 1.15960…
1.000000e+00	8.690876e-01, 3.582527e-01, 4.895699e-01, 7.960947e-01, 4.894870e-01, 1.142429e-01, 1.233521e+00, 1.903781e-01, 3.480440e-01, 9.615772e-01, 5.344722e-01, 3.914535e-01, 3.187534e-01, 5.666316e-01, 5.312107e-01, 3.349107e-01, 5.953097e-01, 2.894987e-01, 6.607898e-01, 5.104527e-01, 6.444383e-01, 6.546059e-01, 3.683574e-01, 1.409107e+00, 4.939749e-01, 5.044160e-01, 1.032555e+00, 9.976842e-01, 1.10809…
1.200000e+00	1.044911e+00, 4.871502e-01, 2.817847e-01, 8.032534e-01, 5.487166e-01, 1.324017e-01, 1.209004e+00, 1.467440e-01, 2.689243e-01, 9.169218e-01, 3.475664e-01, 2.829181e-01, 2.745018e-01, 3.833379e-01, 3.763492e-01, 2.242515e-01, 8.863637e-01, 2.421328e-01, 5.944423e-01, 3.255013e-01, 6.726378e-01, 5.903685e-01, 3.311491e-01, 1.381357e+00, 3.920506e-01, 2.928755e-01, 1.109535e+00, 8.750386e-01, 1.28225…
1.400000e+00	7.680686e-01, 3.722118e-01, 1.952205e-01, 5.892760e-01, 4.718401e-01, 1.399334e-01, 1.145402e+00, 1.719833e-01, 3.328476e-01, 1.011065e+00, 2.318096e-01, 1.661894e-01, 2.100612e-01, 2.165308e-01, 2.971769e-01, 1.465611e-01, 9.915408e-01, 1.650029e-01, 4.201997e-01, 2.193708e-01, 5.932385e-01, 5.964648e-01, 3.218940e-01, 1.408939e+00, 2.566622e-01, 2.010445e-01, 9.116846e-01, 8.920696e-01, 1.16147…
1.600000e+00	7.221513e-01, 3.309516e-01, 1.387063e-01, 4.339763e-01, 4.933957e-01, 2.036608e-01, 8.990252e-01, 3.067495e-01, 4.278166e-01, 9.999217e-01, 1.172707e-01, 9.707194e-02, 1.624237e-01, 1.457705e-01, 1.567549e-01, 1.144012e-01, 8.973939e-01, 1.635240e-01, 3.907991e-01, 1.361360e-01, 5.936304e-01, 5.536262e-01, 3.255262e-01, 1.240371e+00, 1.667056e-01, 1.360097e-01, 1.182218e+00, 8.322019e-01, 8.34637…
1.800000e+00	7.585286e-01, 3.102112e-01, 1.019870e-01, 6.022649e-01, 5.039170e-01, 2.459598e-01, 1.049227e+00, 4.534377e-01, 6.055740e-01, 8.808045e-01, 8.673431e-02, 6.727265e-02, 1.379450e-01, 9.120600e-02, 1.452049e-01, 6.364025e-02, 1.044826e+00, 1.322991e-01, 3.329498e-01, 1.021611e-01, 6.486510e-01, 5.692102e-01, 3.976093e-01, 1.203857e+00, 1.079102e-01, 7.016281e-02, 1.088830e+00, 9.919601e-01, 1.11358…
2.000000e+00	7.217908e-01, 2.351962e-01, 8.077596e-02, 4.227642e-01, 4.681711e-01, 3.222371e-01, 9.758320e-01, 7.484896e-01, 6.789331e-01, 1.226968e+00, 6.296757e-02, 3.987210e-02, 1.032580e-01, 5.941453e-02, 1.025707e-01, 4.418956e-02, 1.006023e+00, 1.372495e-01, 2.959005e-01, 6.873594e-02, 6.518683e-01, 4.882159e-01, 3.471475e-01, 1.240097e+00, 7.301802e-02, 4.600059e-02, 1.051732e+00, 9.364715e-01, 1.35941…
0.000000e+00	5.417293e-01, 1.911368e+00, 3.414151e+00, 2.140614e+00, 1.221864e+00, 1.377103e+00, 1.902521e+00, 2.495518e+00, 2.184659e+00, 2.821717e+00, 1.502105e+00, 6.611104e-01, 2.069238e+00, 2.336402e+00, 9.159785e-01, 2.038003e+00, 1.038153e+00, 8.704851e-01, 3.803363e-01, 4.219764e-01, 1.652801e+00, 1.607040e+00, 1.724311e+00, 2.796424e+00, 2.260605e-03, 1.255441e-01, 7.834892e-01, 1.043809e+00, 9.62462…
2.000000e-01	4.916644e-01, 1.350917e+00, 2.561969e+00, 1.993614e+00, 8.415673e-01, 7.849563e-01, 1.355346e+00, 1.714026e+00, 1.321204e+00, 2.302538e+00, 1.172671e+00, 7.674455e-01, 1.363245e+00, 1.525415e+00, 6.350143e-01, 2.103869e+00, 6.775944e-01, 4.125276e-01, 3.623573e-01, 7.287757e-01, 1.166927e+00, 1.222468e+00, 1.114815e+00, 2.379480e+00, 1.951940e-01, 6.542143e-02, 7.984499e-01, 9.956611e-01, 5.92922…
4.000000e-01	5.033600e-01, 7.944932e-01, 1.494609e+00, 1.120295e+00, 7.491877e-01, 4.011031e-01, 1.068685e+00, 1.380822e+00, 1.028707e+00, 1.673496e+00, 1.056465e+00, 7.087219e-01, 1.432351e+00, 9.348712e-01, 5.240414e-01, 2.087684e+00, 4.045908e-01, 2.645753e-01, 2.824492e-01, 8.422265e-01, 7.216654e-01, 1.058272e+00, 5.202832e-01, 2.229270e+00, 2.256785e-01, 6.085168e-02, 7.716289e-01, 7.807659e-01, 3.70735…
6.000000e-01	6.882830e-01, 5.927342e-01, 9.902822e-01, 1.243925e+00, 6.281850e-01, 2.800177e-01, 1.034366e+00, 1.348348e+00, 7.307444e-01, 1.295718e+00, 9.354557e-01, 5.528257e-01, 1.364209e+00, 4.642105e-01, 3.054086e-01, 1.541736e+00, 2.985713e-01, 2.017906e-01, 2.452189e-01, 8.679510e-01, 7.129051e-01, 7.631217e-01, 3.402477e-01, 1.818448e+00, 1.615745e-01, 3.049090e-02, 8.711442e-01, 7.770686e-01, 5.72840…
8.000000e-01	7.831294e-01, 4.252491e-01, 8.606163e-01, 6.930460e-01, 5.382809e-01, 2.469130e-01, 8.537002e-01, 1.148649e+00, 1.088102e+00, 1.310924e+00, 6.878212e-01, 5.926853e-01, 1.077177e+00, 2.912507e-01, 2.137179e-01, 8.852340e-01, 4.174527e-01, 1.056334e-01, 1.649845e-01, 7.292779e-01, 6.757522e-01, 6.301529e-01, 3.215709e-01, 1.565447e+00, 1.221135e-01, 1.733065e-02, 1.116150e+00, 7.534749e-01, 7.80928…
1.000000e+00	7.743097e-01, 3.115498e-01, 6.850164e-01, 6.429819e-01, 4.843869e-01, 3.130343e-01, 9.401349e-01, 9.648309e-01, 9.047654e-01, 9.070791e-01, 6.470361e-01, 4.506670e-01, 1.046644e+00, 2.134619e-01, 1.471328e-01, 6.843784e-01, 6.802275e-01, 7.306131e-02, 1.108601e-01, 7.184506e-01, 5.943948e-01, 6.902634e-01, 3.553953e-01, 1.501921e+00, 8.634254e-02, 1.322309e-02, 1.004887e+00, 8.656339e-01, 7.33659…
1.200000e+00	8.893503e-01, 2.124966e-01, 4.075075e-01, 5.854278e-01, 5.252459e-01, 3.518620e-01, 7.020423e-01, 1.005210e+00, 7.352589e-01, 1.156392e+00, 4.051876e-01, 2.708531e-01, 8.419768e-01, 1.127027e-01, 9.217442e-02, 5.696083e-01, 8.195916e-01, 6.081248e-02, 8.936450e-02, 4.629787e-01, 5.932344e-01, 6.665295e-01, 3.330857e-01, 1.442070e+00, 5.311488e-02, 7.578687e-03, 1.207448e+00, 8.353888e-01, 8.26535…
1.400000e+00	8.409329e-01, 2.278392e-01, 3.569114e-01, 3.779892e-01, 5.111165e-01, 4.059559e-01, 9.079266e-01, 8.142158e-01, 9.535825e-01, 1.013135e+00, 2.454867e-01, 1.692027e-01, 6.675227e-01, 7.418955e-02, 7.322029e-02, 2.967675e-01, 8.497743e-01, 4.358358e-02, 7.953762e-02, 2.944032e-01, 7.554289e-01, 5.130596e-01, 3.742724e-01, 1.463305e+00, 3.088747e-02, 4.392336e-03, 1.282140e+00, 8.195975e-01, 7.52208…
1.600000e+00	6.776419e-01, 1.914990e-01, 2.102080e-01, 3.750750e-01, 4.559509e-01, 3.935547e-01, 1.000960e+00, 9.840802e-01, 1.057081e+00, 1.119329e+00, 1.613668e-01, 1.387832e-01, 5.791366e-01, 4.561332e-02, 5.159048e-02, 2.138841e-01, 1.016538e+00, 3.844133e-02, 5.840960e-02, 1.973899e-01, 5.577436e-01, 5.443764e-01, 3.395015e-01, 1.794533e+00, 2.032191e-02, 3.452527e-03, 1.293241e+00, 9.375338e-01, 5.19069…
1.800000e+00	8.851269e-01, 2.266245e-01, 1.763494e-01, 2.965305e-01, 5.743653e-01, 4.961036e-01, 7.985843e-01, 9.625794e-01, 1.090843e+00, 9.938472e-01, 1.035870e-01, 6.511830e-02, 4.825835e-01, 2.733912e-02, 3.027783e-02, 1.268394e-01, 9.968924e-01, 3.708270e-02, 5.288362e-02, 1.596629e-01, 5.874426e-01, 6.481925e-01, 4.206278e-01, 1.358426e+00, 1.574239e-02, 2.409484e-03, 1.131040e+00, 8.762526e-01, 6.43711…
2.000000e+00	7.254450e-01, 1.895509e-01, 1.146654e-01, 2.273380e-01, 4.075449e-01, 4.586262e-01, 9.279913e-01, 1.249853e+00, 1.118511e+00, 9.049411e-01, 7.115592e-02, 5.532750e-02, 2.685879e-01, 1.793763e-02, 2.622381e-02, 9.740945e-02, 1.105996e+00, 4.325984e-02, 6.282015e-02, 9.432636e-02, 6.180999e-01, 5.007618e-01, 3.276726e-01, 1.246355e+00, 7.861279e-03, 1.559008e-03, 1.206643e+00, 8.275055e-01, 5.76355…
0.000000e+00	2.760758e+00, 1.523569e+00, 8.884683e-01, 8.766614e-01, 1.218179e+00, 7.471464e-01, 9.011657e-01, 2.750233e+00, 1.199337e+00, 1.654636e+00, 3.182579e+00, 1.012826e+00, 2.194835e+00, 1.458113e-01, 2.747004e+00, 2.706128e+00, 4.307750e-01, 2.194627e+00, 1.599611e+00, 2.604537e+00, 5.540582e-01, 2.688914e+00, 2.148312e+00, 1.437847e+00, 2.312311e+00, 2.184246e+00, 4.333327e-01, 1.253542e+00, 8.76934…
2.000000e-01	1.747188e+00, 1.278842e+00, 7.566481e-01, 6.364925e-01, 1.019922e+00, 6.642949e-01, 7.150283e-01, 1.805105e+00, 1.275076e+00, 1.437837e+00, 1.750507e+00, 9.040963e-01, 1.113466e+00, 9.572599e-02, 1.720865e+00, 2.149045e+00, 7.166097e-01, 1.168048e+00, 1.158832e+00, 1.708647e+00, 6.047909e-01, 1.861071e+00, 1.521275e+00, 1.494202e+00, 1.370187e+00, 1.445737e+00, 4.346463e-01, 1.031188e+00, 1.34074…
4.000000e-01	1.626138e+00, 1.168119e+00, 8.012464e-01, 5.590470e-01, 8.812180e-01, 7.022918e-01, 5.252790e-01, 1.168650e+00, 1.238786e+00, 6.354417e-01, 1.140466e+00, 6.841077e-01, 9.062240e-01, 6.299187e-02, 1.377213e+00, 1.761148e+00, 7.588905e-01, 7.921577e-01, 8.799794e-01, 1.458107e+00, 6.451618e-01, 1.305685e+00, 1.043697e+00, 9.933778e-01, 6.696961e-01, 1.072619e+00, 6.991581e-01, 8.425674e-01, 1.64486…
6.000000e-01	1.059767e+00, 1.029252e+00, 7.479121e-01, 5.522054e-01, 5.864229e-01, 5.966359e-01, 6.197676e-01, 1.147488e+00, 1.572838e+00, 7.223202e-01, 8.302897e-01, 5.941445e-01, 4.984046e-01, 3.426927e-02, 9.896814e-01, 1.113397e+00, 9.768050e-01, 5.134300e-01, 9.586613e-01, 8.967647e-01, 5.424938e-01, 7.566275e-01, 7.133738e-01, 1.043778e+00, 4.953741e-01, 7.132976e-01, 8.709919e-01, 9.321402e-01, 1.29167…
8.000000e-01	9.793366e-01, 8.052601e-01, 4.989578e-01, 7.330544e-01, 6.220199e-01, 5.757938e-01, 6.502302e-01, 9.889170e-01, 1.530316e+00, 6.508956e-01, 6.642770e-01, 5.120379e-01, 3.336498e-01, 1.613308e-02, 7.996018e-01, 6.256663e-01, 9.020932e-01, 4.921648e-01, 1.104018e+00, 6.599114e-01, 6.047561e-01, 7.731578e-01, 5.195429e-01, 9.019626e-01, 3.668022e-01, 7.348220e-01, 1.001982e+00, 9.956408e-01, 9.87764…
1.000000e+00	9.410057e-01, 6.569073e-01, 4.061638e-01, 7.368885e-01, 5.981611e-01, 6.774968e-01, 7.697633e-01, 1.190318e+00, 1.435046e+00, 8.601088e-01, 3.425403e-01, 2.592693e-01, 2.433516e-01, 1.159339e-02, 6.550906e-01, 5.153069e-01, 7.982263e-01, 4.527922e-01, 1.004439e+00, 4.200864e-01, 5.944766e-01, 5.204935e-01, 5.047228e-01, 1.083200e+00, 2.147617e-01, 4.599795e-01, 1.035220e+00, 8.882102e-01, 7.26816…
1.200000e+00	7.343882e-01, 4.262099e-01, 2.796419e-01, 9.157138e-01, 5.218076e-01, 5.714614e-01, 6.230740e-01, 1.113758e+00, 1.487408e+00, 9.518112e-01, 2.673349e-01, 2.268200e-01, 1.785275e-01, 8.164936e-03, 4.420640e-01, 3.278900e-01, 7.005811e-01, 3.890992e-01, 8.850349e-01, 3.334045e-01, 4.610643e-01, 5.176605e-01, 4.202914e-01, 8.475800e-01, 1.340904e-01, 4.505359e-01, 8.958431e-01, 8.688507e-01, 4.96554…
1.400000e+00	8.484322e-01, 4.182709e-01, 1.665320e-01, 8.442457e-01, 5.410292e-01, 5.434435e-01, 6.620650e-01, 1.109634e+00, 1.608626e+00, 8.156239e-01, 1.799472e-01, 1.372412e-01, 1.489068e-01, 4.411435e-03, 3.588234e-01, 2.571253e-01, 9.463772e-01, 3.557777e-01, 9.256605e-01, 2.273820e-01, 5.121040e-01, 5.431887e-01, 4.209126e-01, 1.283114e+00, 8.992224e-02, 3.579601e-01, 1.026269e+00, 9.004155e-01, 4.10557…
1.600000e+00	7.680639e-01, 3.277270e-01, 1.285595e-01, 7.373965e-01, 4.925512e-01, 6.111787e-01, 7.351724e-01, 1.014557e+00, 1.609137e+00, 1.133223e+00, 1.148854e-01, 8.722328e-02, 1.065185e-01, 2.133085e-03, 2.440668e-01, 1.312289e-01, 9.698685e-01, 3.208017e-01, 6.507847e-01, 1.582153e-01, 5.310439e-01, 4.986267e-01, 3.611711e-01, 1.341979e+00, 6.249241e-02, 3.164815e-01, 9.049059e-01, 8.108992e-01, 2.83658…
1.800000e+00	7.229550e-01, 3.167547e-01, 1.002332e-01, 6.386540e-01, 4.868375e-01, 5.919588e-01, 7.549348e-01, 1.018129e+00, 1.458674e+00, 9.758358e-01, 7.969523e-02, 5.715217e-02, 8.384614e-02, 1.557943e-03, 1.939279e-01, 1.094953e-01, 1.037176e+00, 2.869425e-01, 7.320502e-01, 9.967000e-02, 5.223935e-01, 5.573820e-01, 4.306102e-01, 1.162012e+00, 3.903609e-02, 2.594489e-01, 1.059990e+00, 7.862913e-01, 2.51547…
2.000000e+00	8.463323e-01, 2.354161e-01, 6.403436e-02, 6.135129e-01, 4.849088e-01, 6.792926e-01, 6.984870e-01, 1.105630e+00, 1.666104e+00, 1.003493e+00, 4.791871e-02, 3.667050e-02, 8.644893e-02, 9.684874e-04, 1.158246e-01, 7.423435e-02, 1.098367e+00, 2.139210e-01, 6.294969e-01, 7.198093e-02, 5.235911e-01, 6.711043e-01, 4.104581e-01, 1.317680e+00, 2.632830e-02, 1.875980e-01, 1.070629e+00, 8.574514e-01, 2.19082…
0.000000e+00	1.246169e+00, 2.140008e+00, 4.597555e-01, 1.967630e+00, 3.312370e+00, 6.215452e-01, 2.002345e+00, 2.878579e-01, 2.360745e+00, 2.176493e+00, 2.368634e+00, 2.099096e+00, 1.130238e+00, 2.858353e-01, 2.197449e+00, 2.606206e+00, 2.332236e+00, 2.363073e+00, 2.307560e+00, 8.767905e-02, 5.231461e-02, 1.177538e+00, 1.000051e+00, 1.737312e+00, 2.985122e+00, 1.698238e+00, 1.018658e+00, 2.409020e-01, 1.51704…
2.000000e-01	1.100186e+00, 1.424256e+00, 3.981056e-01, 1.375332e+00, 2.140613e+00, 3.475913e-01, 1.448229e+00, 1.817317e-01, 1.780151e+00, 1.747343e+00, 1.395343e+00, 1.816076e+00, 5.847944e-01, 5.906136e-01, 1.275294e+00, 2.773731e+00, 1.483579e+00, 1.592652e+00, 1.640685e+00, 5.789098e-02, 2.538897e-01, 5.834877e-01, 8.670980e-01, 1.705012e+00, 1.901347e+00, 1.132603e+00, 9.222914e-01, 6.572461e-01, 1.19180…
4.000000e-01	1.145472e+00, 1.317935e+00, 2.566115e-01, 1.291179e+00, 1.269379e+00, 1.755467e-01, 1.326290e+00, 2.034998e-01, 1.171445e+00, 1.648694e+00, 9.582778e-01, 1.015369e+00, 4.383695e-01, 6.558442e-01, 9.503382e-01, 1.327349e+00, 7.431323e-01, 8.814657e-01, 1.524865e+00, 3.058354e-02, 4.031342e-01, 4.825882e-01, 6.614224e-01, 1.479071e+00, 1.116880e+00, 1.146269e+00, 1.160413e+00, 7.057410e-01, 7.09618…
6.000000e-01	9.355245e-01, 9.290643e-01, 1.840972e-01, 8.817337e-01, 1.163556e+00, 2.343758e-01, 8.745282e-01, 5.197725e-01, 1.161372e+00, 1.573333e+00, 6.532671e-01, 1.027434e+00, 2.339605e-01, 4.362026e-01, 6.892553e-01, 9.659448e-01, 6.564937e-01, 4.742775e-01, 1.107621e+00, 2.588447e-02, 5.131743e-01, 3.471744e-01, 5.150658e-01, 1.323731e+00, 6.254386e-01, 8.405186e-01, 1.277915e+00, 7.875000e-01, 5.08666…
8.000000e-01	1.122271e+00, 5.886488e-01, 1.087588e-01, 6.786945e-01, 7.612045e-01, 3.088519e-01, 7.960597e-01, 5.726435e-01, 1.193714e+00, 1.439892e+00, 4.425300e-01, 5.627753e-01, 1.508034e-01, 2.903121e-01, 4.677633e-01, 6.631580e-01, 7.340172e-01, 3.613992e-01, 9.740810e-01, 1.777161e-02, 6.292029e-01, 3.599859e-01, 4.422874e-01, 1.369979e+00, 5.268541e-01, 5.515684e-01, 1.117141e+00, 7.836142e-01, 4.49507…
1.000000e+00	7.499527e-01, 5.635500e-01, 9.042006e-02, 7.598666e-01, 6.394942e-01, 5.156043e-01, 8.567262e-01, 8.092775e-01, 1.387559e+00, 1.436254e+00, 3.102507e-01, 3.600673e-01, 9.626049e-02, 2.152002e-01, 3.279698e-01, 4.434080e-01, 7.677256e-01, 2.485656e-01, 7.507186e-01, 1.231204e-02, 6.379269e-01, 4.328577e-01, 3.856366e-01, 1.279440e+00, 2.972321e-01, 4.933937e-01, 1.159668e+00, 8.392986e-01, 3.86032…
1.200000e+00	8.355087e-01, 4.577539e-01, 5.170357e-02, 4.832100e-01, 5.478147e-01, 4.618243e-01, 7.898938e-01, 8.683976e-01, 1.284881e+00, 1.388656e+00, 1.593333e-01, 2.163908e-01, 7.980062e-02, 1.358625e-01, 2.452262e-01, 2.649100e-01, 7.357741e-01, 1.856032e-01, 5.181440e-01, 8.997720e-03, 6.432087e-01, 4.315743e-01, 4.226233e-01, 1.235305e+00, 1.531600e-01, 2.656490e-01, 1.317260e+00, 9.385525e-01, 2.50904…
1.400000e+00	8.762738e-01, 3.884147e-01, 4.274712e-02, 4.431298e-01, 5.130343e-01, 6.322815e-01, 8.759590e-01, 9.841957e-01, 1.078665e+00, 1.082951e+00, 1.517625e-01, 1.730569e-01, 8.117592e-02, 5.823816e-02, 1.516295e-01, 1.980025e-01, 8.528875e-01, 1.586296e-01, 4.281335e-01, 7.839621e-03, 5.959216e-01, 5.001367e-01, 3.694779e-01, 1.201831e+00, 1.296809e-01, 1.752503e-01, 1.247408e+00, 9.112667e-01, 2.17862…
1.600000e+00	8.263977e-01, 3.299757e-01, 3.384573e-02, 4.491767e-01, 5.735920e-01, 5.339270e-01, 6.147937e-01, 1.009742e+00, 1.780441e+00, 1.038684e+00, 7.474917e-02, 9.323115e-02, 6.154581e-02, 4.110590e-02, 1.031325e-01, 1.231334e-01, 8.894033e-01, 1.207995e-01, 3.803872e-01, 4.359381e-03, 5.150854e-01, 4.640500e-01, 4.356421e-01, 1.183662e+00, 7.991708e-02, 1.022004e-01, 1.231828e+00, 8.779244e-01, 1.43074…
1.800000e+00	7.110644e-01, 3.092551e-01, 2.046543e-02, 3.692684e-01, 5.298755e-01, 6.610510e-01, 6.879322e-01, 1.033353e+00, 1.554694e+00, 1.192413e+00, 5.892894e-02, 7.073098e-02, 7.018499e-02, 2.763644e-02, 7.497580e-02, 7.056922e-02, 1.092608e+00, 1.117481e-01, 3.130428e-01, 3.309697e-03, 5.507551e-01, 5.514332e-01, 4.150518e-01, 1.201008e+00, 5.281206e-02, 7.500292e-02, 1.098150e+00, 7.937610e-01, 9.49421…
2.000000e+00	8.491999e-01, 1.847777e-01, 1.415703e-02, 3.849417e-01, 5.778597e-01, 5.616392e-01, 9.237416e-01, 1.129382e+00, 1.461807e+00, 1.191860e+00, 3.658648e-02, 4.068499e-02, 6.561388e-02, 1.664089e-02, 5.921077e-02, 5.628584e-02, 9.858496e-01, 9.303707e-02, 2.404200e-01, 2.380692e-03, 5.470192e-01, 4.962808e-01, 4.090781e-01, 1.177912e+00, 3.911165e-02, 4.572742e-02, 1.359429e+00, 8.823045e-01, 7.55155…
0.000000e+00	7.292974e-01, 2.810095e+00, 1.132396e+00, 2.236776e+00, 2.636579e+00, 3.971477e-02, 1.363979e+00, 2.415635e-01, 1.712844e-01, 2.255301e+00, 1.087190e+00, 1.291808e+00, 3.686611e-01, 2.293019e+00, 4.616655e-01, 1.503173e+00, 6.320353e-01, 2.782072e+00, 2.206070e+00, 1.230717e+00, 8.179629e-01, 9.343993e-01, 2.275312e+00, 1.416637e-01, 2.197686e+00, 1.790425e+00, 1.825712e+00, 2.597598e-01, 2.57109…
2.000000e-01	6.478511e-01, 1.969764e+00, 1.113555e+00, 2.761912e+00, 1.331241e+00, 5.661594e-02, 1.071342e+00, 1.351349e-01, 1.222265e-01, 1.728982e+00, 9.396931e-01, 1.154930e+00, 5.959057e-01, 2.044911e+00, 7.113342e-01, 1.439022e+00, 4.614408e-01, 2.425027e+00, 2.031793e+00, 1.161391e+00, 7.799168e-01, 7.330205e-01, 1.397551e+00, 3.530871e-01, 1.553373e+00, 1.395279e+00, 1.575729e+00, 6.452033e-01, 1.65413…
4.000000e-01	6.450480e-01, 1.036473e+00, 8.597516e-01, 2.073014e+00, 1.136551e+00, 1.823064e-01, 8.453144e-01, 1.135907e-01, 2.875663e-01, 1.019352e+00, 7.941277e-01, 7.667115e-01, 5.715014e-01, 1.499329e+00, 9.466562e-01, 1.340882e+00, 2.317189e-01, 1.709171e+00, 2.075243e+00, 1.101772e+00, 6.248406e-01, 4.170290e-01, 9.293107e-01, 5.274953e-01, 1.055182e+00, 1.171945e+00, 1.578321e+00, 7.741151e-01, 1.47608…
6.000000e-01	7.060662e-01, 9.277425e-01, 8.250619e-01, 2.488320e+00, 7.593946e-01, 3.475866e-01, 6.229117e-01, 7.403486e-02, 5.777041e-01, 1.022043e+00, 4.463629e-01, 7.349266e-01, 3.501375e-01, 1.559164e+00, 1.109886e+00, 9.805940e-01, 1.488217e-01, 1.439243e+00, 2.382354e+00, 8.998643e-01, 6.220368e-01, 3.643919e-01, 6.651818e-01, 4.406060e-01, 8.961637e-01, 7.834035e-01, 1.331998e+00, 8.776348e-01, 1.64832…
8.000000e-01	8.281125e-01, 7.314744e-01, 4.595010e-01, 2.033806e+00, 7.549688e-01, 4.177536e-01, 6.436874e-01, 1.492248e-01, 8.262745e-01, 1.150782e+00, 4.007245e-01, 5.038418e-01, 2.481019e-01, 1.097702e+00, 1.324069e+00, 6.436442e-01, 9.321808e-02, 1.246850e+00, 2.444982e+00, 5.343584e-01, 5.706595e-01, 3.473567e-01, 4.440654e-01, 4.139820e-01, 7.940762e-01, 8.648888e-01, 1.325515e+00, 9.414091e-01, 1.28719…
1.000000e+00	7.980978e-01, 4.599698e-01, 3.290001e-01, 1.763190e+00, 6.273371e-01, 5.493964e-01, 5.026841e-01, 3.336277e-01, 1.048487e+00, 7.956532e-01, 2.334147e-01, 2.896349e-01, 1.456341e-01, 6.589335e-01, 1.081404e+00, 4.030796e-01, 4.536498e-02, 9.401762e-01, 2.329194e+00, 3.888296e-01, 6.180933e-01, 4.476681e-01, 4.611553e-01, 2.739844e-01, 4.803038e-01, 8.029058e-01, 1.154077e+00, 7.272126e-01, 9.43624…
1.200000e+00	7.863418e-01, 3.672723e-01, 1.915644e-01, 1.970891e+00, 4.744114e-01, 5.656925e-01, 4.689134e-01, 6.549230e-01, 1.178184e+00, 1.140877e+00, 1.637549e-01, 2.308236e-01, 8.256329e-02, 4.062672e-01, 1.013706e+00, 3.067016e-01, 3.072364e-02, 8.810035e-01, 2.105416e+00, 2.316378e-01, 6.760507e-01, 4.619681e-01, 5.182262e-01, 2.298931e-01, 3.177288e-01, 7.065331e-01, 1.287912e+00, 8.169357e-01, 8.29631…
1.400000e+00	8.132969e-01, 2.997506e-01, 1.876235e-01, 1.841105e+00, 5.700665e-01, 6.659727e-01, 4.051451e-01, 9.365435e-01, 1.609056e+00, 1.052043e+00, 1.192087e-01, 1.486943e-01, 5.278736e-02, 2.175681e-01, 1.338595e+00, 1.843009e-01, 2.014143e-02, 9.065729e-01, 2.011485e+00, 1.910166e-01, 5.626716e-01, 5.057357e-01, 3.234771e-01, 2.185539e-01, 2.175303e-01, 8.151957e-01, 1.540285e+00, 1.077131e+00, 4.73401…
1.600000e+00	7.431344e-01, 2.676090e-01, 1.122004e-01, 1.796644e+00, 6.077618e-01, 7.000323e-01, 3.012682e-01, 1.066452e+00, 1.627192e+00, 1.027092e+00, 7.861740e-02, 7.793386e-02, 2.710620e-02, 1.308108e-01, 9.470804e-01, 1.251310e-01, 1.356316e-02, 7.777425e-01, 2.217696e+00, 1.203329e-01, 5.681009e-01, 4.818695e-01, 3.200797e-01, 2.459113e-01, 1.525075e-01, 7.622444e-01, 1.101205e+00, 8.481242e-01, 2.66292…
1.800000e+00	7.451877e-01, 2.293406e-01, 9.283371e-02, 1.521760e+00, 5.064730e-01, 6.125843e-01, 2.376478e-01, 9.808166e-01, 1.583827e+00, 1.158921e+00, 4.729409e-02, 5.064845e-02, 1.909605e-02, 9.487819e-02, 1.110641e+00, 8.748162e-02, 8.780950e-03, 7.447082e-01, 2.086043e+00, 8.451903e-02, 5.116249e-01, 4.941081e-01, 3.700528e-01, 2.004912e-01, 1.035049e-01, 6.221761e-01, 1.201896e+00, 9.218550e-01, 1.86594…
2.000000e+00	6.783416e-01, 2.106137e-01, 6.039852e-02, 1.677177e+00, 5.330391e-01, 5.825437e-01, 1.742543e-01, 8.283369e-01, 1.511210e+00, 9.700748e-01, 3.552409e-02, 3.178789e-02, 1.060856e-02, 5.427406e-02, 1.005448e+00, 5.405974e-02, 4.917247e-03, 7.986023e-01, 2.399442e+00, 6.871902e-02, 5.660413e-01, 4.443842e-01, 3.672534e-01, 2.185588e-01, 6.177278e-02, 7.670608e-01, 1.109400e+00, 9.063289e-01, 9.86062…
0.000000e+00	1.947144e+00, 9.300034e-01, 1.910687e+00, 1.754773e+00, 1.363798e+00, 1.840494e+00, 9.453177e-01, 1.000333e+00, 1.190296e-01, 2.424998e+00, 2.593292e+00, 5.857342e-01, 1.123591e+00, 2.192707e+00, 2.772483e+00, 3.184579e+00, 2.597640e+00, 2.116700e+00, 4.270853e-01, 7.013368e-01, 3.065981e-01, 2.659211e+00, 2.955996e-01, 5.410844e-01, 2.447915e+00, 3.734683e-01, 2.876874e+00, 3.083061e+00, 1.40392…
2.000000e-01	1.916274e+00, 7.506614e-01, 1.200796e+00, 1.450436e+00, 7.436245e-01, 1.360754e+00, 1.100453e+00, 6.150061e-01, 3.125549e-01, 1.591885e+00, 2.087836e+00, 5.445540e-01, 6.078493e-01, 1.525156e+00, 1.779710e+00, 2.940876e+00, 1.713306e+00, 1.467733e+00, 7.115622e-01, 7.701654e-01, 2.424055e-01, 1.646690e+00, 1.866181e-01, 4.777035e-01, 1.469157e+00, 3.015429e-01, 2.610136e+00, 1.915896e+00, 1.60582…
4.000000e-01	1.452489e+00, 7.710809e-01, 1.027752e+00, 1.787167e+00, 6.051270e-01, 1.005229e+00, 6.326977e-01, 4.173788e-01, 5.259848e-01, 1.416413e+00, 1.491473e+00, 5.535113e-01, 4.345152e-01, 9.923407e-01, 1.279126e+00, 1.588021e+00, 1.008415e+00, 1.090734e+00, 1.255860e+00, 8.578295e-01, 2.251847e-01, 1.440306e+00, 1.995152e-01, 4.179853e-01, 1.097825e+00, 3.287215e-01, 1.510865e+00, 1.406281e+00, 1.11509…
6.000000e-01	1.159379e+00, 8.209943e-01, 5.736277e-01, 1.839110e+00, 6.879234e-01, 7.837112e-01, 5.826705e-01, 2.064614e-01, 8.240296e-01, 1.351231e+00, 9.206056e-01, 4.910996e-01, 3.590981e-01, 8.076324e-01, 8.685873e-01, 1.321152e+00, 6.030821e-01, 1.108612e+00, 1.325248e+00, 6.485004e-01, 2.951235e-01, 1.061791e+00, 2.559842e-01, 4.803668e-01, 9.291174e-01, 4.094537e-01, 1.239198e+00, 1.123438e+00, 1.20436…
8.000000e-01	8.588661e-01, 6.571745e-01, 4.534268e-01, 1.712322e+00, 6.475417e-01, 8.265927e-01, 5.532485e-01, 2.830534e-01, 1.029213e+00, 1.212528e+00, 7.408489e-01, 4.953017e-01, 2.601470e-01, 6.107767e-01, 6.584823e-01, 7.101883e-01, 4.298343e-01, 9.369517e-01, 1.806759e+00, 3.333736e-01, 3.288137e-01, 8.366900e-01, 3.133564e-01, 5.999797e-01, 5.361610e-01, 5.584335e-01, 1.181967e+00, 9.108821e-01, 1.03477…
1.000000e+00	7.256648e-01, 3.703852e-01, 3.306298e-01, 1.682550e+00, 5.125788e-01, 7.167113e-01, 3.303885e-01, 5.082757e-01, 1.286233e+00, 1.321096e+00, 5.218945e-01, 3.036949e-01, 1.643533e-01, 2.978385e-01, 8.622290e-01, 5.095905e-01, 2.370667e-01, 7.307342e-01, 1.670155e+00, 3.180902e-01, 4.525045e-01, 7.569035e-01, 2.740861e-01, 7.175969e-01, 4.310212e-01, 5.835306e-01, 1.107646e+00, 8.968208e-01, 7.26739…
1.200000e+00	8.548452e-01, 2.963696e-01, 2.117728e-01, 1.540276e+00, 4.508105e-01, 7.842281e-01, 3.502225e-01, 5.982929e-01, 1.343181e+00, 1.146924e+00, 2.923427e-01, 1.957205e-01, 1.102638e-01, 2.100615e-01, 7.486488e-01, 3.491015e-01, 1.425732e-01, 9.261919e-01, 2.062097e+00, 1.779085e-01, 4.907453e-01, 6.507036e-01, 3.172660e-01, 8.070442e-01, 2.700155e-01, 5.329563e-01, 1.167272e+00, 1.086320e+00, 4.90259…
1.400000e+00	7.576952e-01, 3.311036e-01, 1.648104e-01, 1.830266e+00, 5.245667e-01, 6.563967e-01, 2.863666e-01, 9.733114e-01, 1.463048e+00, 1.108611e+00, 1.963424e-01, 1.320792e-01, 6.408830e-02, 1.038229e-01, 7.688376e-01, 2.463082e-01, 9.660585e-02, 7.112736e-01, 1.733059e+00, 1.428500e-01, 4.800802e-01, 5.880360e-01, 3.351731e-01, 8.950421e-01, 1.518938e-01, 7.573076e-01, 1.010414e+00, 7.803428e-01, 2.87047…
1.600000e+00	6.966787e-01, 2.583913e-01, 9.547753e-02, 1.215541e+00, 4.411272e-01, 6.047889e-01, 3.084812e-01, 8.760474e-01, 1.578340e+00, 1.105398e+00, 1.323626e-01, 5.623433e-02, 3.876182e-02, 5.946442e-02, 6.544983e-01, 1.747831e-01, 4.759226e-02, 6.278954e-01, 1.867729e+00, 1.091489e-01, 4.339608e-01, 6.624201e-01, 4.163951e-01, 9.725949e-01, 8.781962e-02, 6.720054e-01, 1.126965e+00, 8.491179e-01, 2.13717…
1.800000e+00	7.069704e-01, 2.103434e-01, 7.788433e-02, 1.161931e+00, 5.241904e-01, 6.373205e-01, 3.161445e-01, 1.025271e+00, 1.168933e+00, 1.260022e+00, 7.728785e-02, 4.516327e-02, 2.585357e-02, 4.680301e-02, 9.147806e-01, 1.144378e-01, 5.638051e-02, 4.761690e-01, 1.738900e+00, 5.948654e-02, 5.968626e-01, 5.926887e-01, 3.275117e-01, 8.695432e-01, 6.905904e-02, 6.966411e-01, 9.521957e-01, 8.247357e-01, 1.31395…
2.000000e+00	7.395450e-01, 1.985371e-01, 5.187478e-02, 1.134989e+00, 4.618870e-01, 6.485587e-01, 3.519848e-01, 8.776764e-01, 1.709046e+00, 1.071894e+00, 5.914603e-02, 3.574597e-02, 1.340365e-02, 2.650207e-02, 6.740086e-01, 5.734153e-02, 6.023652e-02, 5.554412e-01, 1.720893e+00, 4.308151e-02, 4.969882e-01, 5.827312e-01, 3.997479e-01, 9.708900e-01, 4.707553e-02, 6.580128e-01, 1.393915e+00, 8.040127e-01, 8.33930…
0.000000e+00	2.080345e+00, 1.201625e-01, 1.500715e+00, 2.166869e+00, 8.791383e-01, 2.406937e+00, 1.363756e+00, 2.382227e+00, 9.640353e-01, 3.046518e+00, 2.411048e-02, 2.450745e+00, 2.829161e+00, 2.226217e+00, 1.840260e+00, 1.007388e+00, 5.247581e-01, 5.267493e-01, 1.917190e+00, 2.196222e+00, 5.509274e-01, 1.856656e+00, 6.553870e-01, 8.943288e-01, 1.526190e+00, 1.182066e+00, 8.735145e-01, 2.883748e+00, 2.81650…
2.000000e-01	1.334359e+00, 3.486731e-01, 1.355267e+00, 2.161633e+00, 7.370595e-01, 1.388804e+00, 1.051652e+00, 1.835160e+00, 8.149427e-01, 1.576064e+00, 2.798609e-01, 1.619808e+00, 1.710205e+00, 1.790961e+00, 1.091192e+00, 7.311293e-01, 2.912649e-01, 6.147477e-01, 2.155152e+00, 1.662064e+00, 3.033746e-01, 1.426087e+00, 3.778835e-01, 6.877738e-01, 1.540232e+00, 1.134758e+00, 5.809703e-01, 2.295901e+00, 1.97726…
4.000000e-01	9.533968e-01, 4.431428e-01, 1.105368e+00, 1.799124e+00, 7.229282e-01, 1.039747e+00, 9.496245e-01, 1.101056e+00, 8.150280e-01, 1.162669e+00, 3.930770e-01, 7.422577e-01, 1.245222e+00, 1.446266e+00, 1.050029e+00, 6.218580e-01, 2.112676e-01, 5.217248e-01, 1.851910e+00, 1.708918e+00, 2.953415e-01, 1.031448e+00, 2.435895e-01, 6.926657e-01, 1.137597e+00, 1.002973e+00, 4.060999e-01, 1.176599e+00, 1.65437…
6.000000e-01	8.157236e-01, 3.204112e-01, 1.062847e+00, 1.252409e+00, 6.305138e-01, 8.136022e-01, 7.583074e-01, 7.733781e-01, 9.814317e-01, 1.026118e+00, 3.345323e-01, 7.797747e-01, 9.791144e-01, 1.668415e+00, 1.172801e+00, 3.875441e-01, 1.055424e-01, 5.841290e-01, 1.945685e+00, 1.452864e+00, 3.425022e-01, 7.615675e-01, 2.104047e-01, 6.827515e-01, 8.859207e-01, 7.656518e-01, 3.539412e-01, 1.133583e+00, 1.12327…
8.000000e-01	8.680299e-01, 3.851539e-01, 1.033205e+00, 1.520736e+00, 5.687097e-01, 7.134247e-01, 5.913327e-01, 5.157038e-01, 1.275114e+00, 6.512762e-01, 3.917053e-01, 4.830807e-01, 6.477621e-01, 8.232986e-01, 1.368191e+00, 2.894013e-01, 8.393563e-02, 6.907113e-01, 2.050684e+00, 1.326547e+00, 4.239994e-01, 8.475485e-01, 2.429990e-01, 5.051880e-01, 7.269339e-01, 8.490114e-01, 5.858705e-01, 7.459918e-01, 8.76946…
1.000000e+00	8.766059e-01, 2.651393e-01, 7.624041e-01, 1.457355e+00, 5.671320e-01, 6.240794e-01, 4.550715e-01, 4.218760e-01, 1.349373e+00, 6.613589e-01, 2.779193e-01, 3.293834e-01, 4.578064e-01, 5.336718e-01, 1.258722e+00, 1.523689e-01, 4.696019e-02, 6.533092e-01, 2.034785e+00, 1.053087e+00, 3.458597e-01, 6.670035e-01, 2.064919e-01, 3.991412e-01, 3.751349e-01, 7.864662e-01, 7.864175e-01, 9.084794e-01, 5.64049…
1.200000e+00	7.122097e-01, 2.353666e-01, 5.410444e-01, 1.781758e+00, 6.519120e-01, 6.949984e-01, 3.291572e-01, 5.089215e-01, 1.392103e+00, 7.421081e-01, 2.420469e-01, 2.026237e-01, 2.325052e-01, 3.181197e-01, 1.096122e+00, 1.460192e-01, 3.339790e-02, 6.749866e-01, 1.801107e+00, 5.407410e-01, 5.305806e-01, 6.870152e-01, 2.869571e-01, 3.968939e-01, 2.727021e-01, 7.630735e-01, 8.912983e-01, 8.281751e-01, 4.62658…
1.400000e+00	7.339930e-01, 1.993210e-01, 3.817554e-01, 1.580767e+00, 4.068568e-01, 6.381196e-01, 2.674524e-01, 8.417889e-01, 1.585064e+00, 6.933172e-01, 1.812038e-01, 1.222317e-01, 1.765719e-01, 2.143067e-01, 1.372272e+00, 9.180260e-02, 1.909659e-02, 8.054101e-01, 2.581128e+00, 3.507210e-01, 5.453302e-01, 5.504164e-01, 3.780138e-01, 3.545172e-01, 1.976174e-01, 7.809179e-01, 1.050175e+00, 8.353611e-01, 2.52390…
1.600000e+00	6.167742e-01, 1.856645e-01, 2.611112e-01, 1.405119e+00, 3.668229e-01, 7.210846e-01, 2.709603e-01, 7.956961e-01, 1.565563e+00, 8.655991e-01, 1.215016e-01, 7.917043e-02, 1.011209e-01, 1.215864e-01, 1.135958e+00, 4.987001e-02, 1.135297e-02, 7.871547e-01, 2.195466e+00, 2.809348e-01, 5.271787e-01, 4.796831e-01, 2.976855e-01, 2.512478e-01, 1.072308e-01, 7.955735e-01, 8.603962e-01, 9.669762e-01, 1.72832…
1.800000e+00	7.100109e-01, 1.591527e-01, 1.851532e-01, 1.747849e+00, 5.361592e-01, 6.375649e-01, 1.744970e-01, 9.184126e-01, 1.620035e+00, 9.339655e-01, 7.118388e-02, 4.349864e-02, 4.997730e-02, 6.969636e-02, 1.181578e+00, 3.932005e-02, 8.921793e-03, 7.057776e-01, 2.442660e+00, 2.209611e-01, 5.949529e-01, 5.357574e-01, 2.936255e-01, 2.690625e-01, 7.514162e-02, 6.956991e-01, 1.132170e+00, 8.220080e-01, 1.06195…
2.000000e+00	7.985281e-01, 1.611876e-01, 1.384290e-01, 1.827455e+00, 5.698752e-01, 6.893877e-01, 1.616645e-01, 1.066115e+00, 1.698490e+00, 1.057569e+00, 4.980056e-02, 3.624290e-02, 3.270058e-02, 4.987943e-02, 9.599725e-01, 2.563957e-02, 6.369466e-03, 7.540855e-01, 2.086631e+00, 1.428348e-01, 5.109698e-01, 5.830863e-01, 4.123007e-01, 2.388045e-01, 5.463027e-02, 7.350106e-01, 1.036794e+00, 9.343991e-01, 7.22274…
0.000000e+00	3.812395e-01, 2.782425e-01, 1.247016e+00, 1.151266e+00, 3.413555e+00, 1.781341e+00, 1.058300e+00, 1.994739e+00, 2.463691e+00, 2.801552e+00, 2.728027e+00, 2.045696e+00, 1.886089e+00, 2.459268e+00, 1.932037e-01, 1.244732e+00, 7.317749e-01, 2.528454e+00, 2.994106e-01, 2.606978e+00, 1.704097e+00, 2.282370e+00, 2.156839e+00, 1.498727e+00, 4.604543e-01, 1.557077e+00, 3.086032e+00, 8.637829e-01, 1.16441…
2.000000e-01	3.264903e-01, 2.728141e-01, 1.135136e+00, 1.032509e+00, 1.854969e+00, 9.410439e-01, 1.008995e+00, 1.902227e+00, 2.083213e+00, 1.809286e+00, 2.064180e+00, 1.477866e+00, 1.568013e+00, 1.791444e+00, 3.571369e-01, 8.490318e-01, 6.571780e-01, 1.523100e+00, 2.278726e-01, 2.486285e+00, 9.134260e-01, 1.414124e+00, 1.027809e+00, 1.814187e+00, 4.605827e-01, 9.075177e-01, 2.135371e+00, 7.708213e-01, 8.07808…
4.000000e-01	3.916384e-01, 1.681003e-01, 7.768276e-01, 8.533491e-01, 1.218271e+00, 5.451674e-01, 1.021299e+00, 1.747272e+00, 1.817864e+00, 1.235626e+00, 1.337270e+00, 9.237807e-01, 1.285407e+00, 1.451687e+00, 2.659014e-01, 6.379101e-01, 6.287602e-01, 1.002749e+00, 2.012598e-01, 1.935653e+00, 6.503778e-01, 1.424397e+00, 7.743902e-01, 1.810886e+00, 4.932566e-01, 6.106925e-01, 1.584367e+00, 7.144401e-01, 5.48763…
6.000000e-01	4.452666e-01, 1.415114e-01, 1.031056e+00, 6.441013e-01, 1.073726e+00, 5.928436e-01, 1.024191e+00, 1.260048e+00, 1.720030e+00, 9.209010e-01, 1.114034e+00, 6.650980e-01, 1.107816e+00, 6.681551e-01, 2.578030e-01, 4.003354e-01, 8.530231e-01, 5.672986e-01, 1.394031e-01, 1.385749e+00, 6.120397e-01, 1.045687e+00, 4.887814e-01, 1.760331e+00, 4.474127e-01, 3.365526e-01, 1.417855e+00, 6.749618e-01, 3.67184…
8.000000e-01	6.228732e-01, 1.258814e-01, 6.725707e-01, 4.855590e-01, 7.630893e-01, 4.028471e-01, 8.924007e-01, 1.254561e+00, 1.546212e+00, 6.597516e-01, 7.265274e-01, 4.241748e-01, 9.846676e-01, 4.640694e-01, 1.577344e-01, 2.307290e-01, 9.968730e-01, 3.457771e-01, 1.110464e-01, 9.602266e-01, 6.394086e-01, 8.943464e-01, 4.235399e-01, 1.681593e+00, 2.915000e-01, 1.852308e-01, 1.289617e+00, 8.638461e-01, 2.14583…
1.000000e+00	7.261608e-01, 1.111382e-01, 6.663171e-01, 3.926746e-01, 5.810848e-01, 4.874582e-01, 8.501820e-01, 1.333371e+00, 1.371348e+00, 8.060838e-01, 4.808165e-01, 2.724294e-01, 9.010580e-01, 2.436659e-01, 1.341772e-01, 1.559762e-01, 1.031036e+00, 2.416936e-01, 9.326494e-02, 6.253603e-01, 5.363735e-01, 6.452068e-01, 3.943268e-01, 1.796205e+00, 2.017923e-01, 1.169265e-01, 1.428233e+00, 7.682484e-01, 1.51577…
1.200000e+00	7.241298e-01, 1.152927e-01, 4.119111e-01, 3.109539e-01, 5.420251e-01, 4.830015e-01, 9.422385e-01, 1.107375e+00, 1.175519e+00, 7.300553e-01, 3.569197e-01, 1.763366e-01, 6.759003e-01, 1.474321e-01, 9.625407e-02, 1.024263e-01, 1.027211e+00, 1.554669e-01, 7.109117e-02, 5.563445e-01, 5.513540e-01, 6.667537e-01, 3.911046e-01, 1.443939e+00, 1.287139e-01, 7.506037e-02, 1.349865e+00, 7.394185e-01, 1.16835…
1.400000e+00	8.128963e-01, 1.198243e-01, 2.481798e-01, 2.499170e-01, 6.016699e-01, 4.225015e-01, 9.803433e-01, 1.271196e+00, 1.117839e+00, 7.929514e-01, 2.140069e-01, 9.875275e-02, 5.963194e-01, 9.424740e-02, 6.666916e-02, 7.374107e-02, 1.102766e+00, 1.213505e-01, 6.492303e-02, 3.281346e-01, 4.985759e-01, 5.581676e-01, 3.624940e-01, 1.556430e+00, 7.041665e-02, 5.150522e-02, 1.162790e+00, 9.499976e-01, 1.30143…
1.600000e+00	7.088664e-01, 1.450873e-01, 1.909925e-01, 2.226524e-01, 4.917400e-01, 5.370199e-01, 9.456528e-01, 1.076446e+00, 1.166974e+00, 9.611423e-01, 1.655330e-01, 6.990905e-02, 5.704316e-01, 6.387494e-02, 4.444494e-02, 5.068240e-02, 1.070801e+00, 9.417714e-02, 6.375365e-02, 2.411463e-01, 4.900335e-01, 5.698879e-01, 3.829049e-01, 1.332542e+00, 5.587193e-02, 2.425808e-02, 1.156994e+00, 9.279023e-01, 1.26008…
[truncated: 145 more rows]
