# Supplementary material for: Inference of Vohradský's Models of Genetic Networks by Solving Two-Dimensional Function Optimization Problems
Source: PLoS One. 2013 Dec 30;8(12):e83308. doi: 10.1371/journal.pone.0083308 (PMC3875442; doi:10.1371/journal.pone.0083308)
Supplement: Text S2 — Time-series data used in the ‘Inference in noisy environment’ section (compressed by gzip). (GZ) [file pone.0083308.s002.gz › time_series_data/gene30/100sets/tc.dat3106]

Time "G0" "G1" "G2" "G3" "G4" "G5" "G6" "G7" "G8" "G9" "G10" "G11" "G12" "G13" "G14" "G15" "G16" "G17" "G18" "G19" "G20" "G21" "G22" "G23" "G24" "G25" "G26" "G27" "G28" "G29"
0.000000e+00	1.758187e+00, 1.897664e+00, 1.274796e+00, 6.303264e-01, 1.054185e-01, 1.056150e+00, 2.398920e+00, 2.480168e+00, 2.283708e-01, 1.350856e+00, 1.539420e-01, 2.188499e+00, 2.043121e+00, 6.966615e-01, 1.475310e+00, 1.476213e+00, 1.073329e+00, 1.849618e+00, 1.623631e+00, 2.196496e+00, 1.129961e+00, 3.521462e-01, 3.365449e+00, 9.838726e-01, 1.970643e+00, 7.066951e-01, 2.533587e+00, 2.527427e+00, 1.20235…
2.000000e-01	1.991621e+00, 1.233091e+00, 1.053102e+00, 6.634366e-01, 1.954270e-01, 6.489983e-01, 1.737760e+00, 2.060902e+00, 1.338496e-01, 1.286049e+00, 4.326430e-01, 1.838990e+00, 1.927920e+00, 6.159171e-01, 1.371819e+00, 1.047824e+00, 6.310273e-01, 1.143249e+00, 1.304180e+00, 1.480127e+00, 9.714807e-01, 5.846758e-01, 1.855772e+00, 5.139279e-01, 1.894879e+00, 6.369093e-01, 1.882994e+00, 1.882006e+00, 1.08197…
4.000000e-01	9.754103e-01, 8.872879e-01, 8.613529e-01, 5.260888e-01, 2.210261e-01, 6.019319e-01, 1.084025e+00, 1.105926e+00, 1.439474e-01, 1.138694e+00, 7.783047e-01, 1.670352e+00, 1.385174e+00, 4.519732e-01, 1.438096e+00, 1.065087e+00, 5.353388e-01, 1.159633e+00, 7.654675e-01, 1.177968e+00, 4.462284e-01, 4.756728e-01, 1.198004e+00, 3.778001e-01, 1.458171e+00, 5.625301e-01, 1.342223e+00, 1.729244e+00, 9.32387…
6.000000e-01	1.220416e+00, 7.070681e-01, 4.495040e-01, 5.787681e-01, 2.129191e-01, 6.344848e-01, 8.961346e-01, 8.476825e-01, 2.898188e-01, 1.091600e+00, 8.802666e-01, 1.790955e+00, 9.523298e-01, 4.271638e-01, 1.144548e+00, 1.159394e+00, 3.103061e-01, 1.079471e+00, 6.344657e-01, 7.879790e-01, 4.084897e-01, 3.428966e-01, 6.591875e-01, 2.549128e-01, 1.022155e+00, 4.630380e-01, 1.075978e+00, 1.351802e+00, 6.66680…
8.000000e-01	7.741657e-01, 8.091576e-01, 2.792259e-01, 5.005210e-01, 2.042249e-01, 5.106540e-01, 1.151828e+00, 8.488003e-01, 3.717445e-01, 9.612993e-01, 6.629526e-01, 1.704847e+00, 6.882419e-01, 4.336695e-01, 9.251235e-01, 1.284853e+00, 1.841833e-01, 1.042293e+00, 5.319551e-01, 8.514460e-01, 2.512427e-01, 2.282226e-01, 6.661857e-01, 2.559830e-01, 8.697002e-01, 3.552012e-01, 8.773346e-01, 1.543759e+00, 1.07204…
1.000000e+00	5.642273e-01, 9.649103e-01, 2.227462e-01, 6.165137e-01, 2.119688e-01, 4.706599e-01, 8.853713e-01, 6.018093e-01, 5.769146e-01, 8.113401e-01, 8.055948e-01, 1.608260e+00, 5.619508e-01, 3.713343e-01, 7.691544e-01, 1.390596e+00, 1.139965e-01, 1.004709e+00, 5.204972e-01, 9.069650e-01, 2.073137e-01, 1.394668e-01, 8.671925e-01, 3.316860e-01, 7.089275e-01, 2.866883e-01, 8.154525e-01, 1.221771e+00, 1.26935…
1.200000e+00	4.131556e-01, 9.293391e-01, 1.423801e-01, 5.179035e-01, 2.343122e-01, 5.928468e-01, 1.027177e+00, 5.991397e-01, 8.073727e-01, 9.290030e-01, 9.384135e-01, 1.660495e+00, 6.421801e-01, 2.665080e-01, 6.012683e-01, 1.833789e+00, 5.704577e-02, 9.578636e-01, 4.552527e-01, 6.346358e-01, 1.554531e-01, 1.172534e-01, 8.725623e-01, 4.409615e-01, 5.386522e-01, 1.577776e-01, 7.706511e-01, 1.183762e+00, 1.16268…
1.400000e+00	2.971086e-01, 1.168182e+00, 9.367047e-02, 3.904780e-01, 2.019277e-01, 6.102072e-01, 1.013111e+00, 7.133891e-01, 6.747281e-01, 8.586991e-01, 7.596936e-01, 1.767546e+00, 6.524034e-01, 1.785849e-01, 4.802755e-01, 1.502428e+00, 4.038969e-02, 1.160991e+00, 7.622536e-01, 7.884440e-01, 2.116663e-01, 5.705332e-02, 9.271569e-01, 4.949984e-01, 3.850880e-01, 1.084990e-01, 7.762860e-01, 1.012441e+00, 1.39683…
1.600000e+00	1.839883e-01, 9.402768e-01, 6.300435e-02, 5.215344e-01, 2.330945e-01, 6.440383e-01, 1.059621e+00, 7.651217e-01, 8.070258e-01, 8.468583e-01, 7.704298e-01, 1.263618e+00, 5.721097e-01, 1.146000e-01, 3.488917e-01, 1.015774e+00, 2.126176e-02, 9.153387e-01, 7.722018e-01, 7.410370e-01, 2.535436e-01, 4.555727e-02, 9.952789e-01, 5.354097e-01, 4.000401e-01, 5.424000e-02, 6.075031e-01, 7.969039e-01, 1.14045…
1.800000e+00	1.664191e-01, 1.055155e+00, 4.494071e-02, 5.277708e-01, 2.407489e-01, 5.257020e-01, 1.045583e+00, 5.568796e-01, 1.016792e+00, 1.014908e+00, 7.437839e-01, 1.685574e+00, 5.605095e-01, 7.984699e-02, 2.367688e-01, 1.484469e+00, 1.449084e-02, 1.070978e+00, 8.550593e-01, 8.480404e-01, 3.174958e-01, 3.444123e-02, 9.219219e-01, 5.607378e-01, 2.807285e-01, 3.717357e-02, 6.433698e-01, 6.141198e-01, 1.51174…
2.000000e+00	1.229676e-01, 1.097568e+00, 2.851367e-02, 4.594290e-01, 1.833401e-01, 5.163910e-01, 1.027999e+00, 6.315562e-01, 9.243492e-01, 8.113266e-01, 9.398177e-01, 1.267183e+00, 4.441736e-01, 5.880797e-02, 1.982501e-01, 1.517666e+00, 8.348960e-03, 9.757557e-01, 7.168060e-01, 6.895247e-01, 3.873670e-01, 3.129070e-02, 1.048764e+00, 6.691164e-01, 2.294022e-01, 2.401043e-02, 6.001704e-01, 5.017389e-01, 1.51534…
0.000000e+00	1.173828e+00, 1.937182e+00, 4.632755e-01, 2.968194e+00, 7.049627e-01, 1.531105e-01, 8.088897e-01, 2.687657e+00, 2.609409e+00, 1.475023e+00, 2.585348e-01, 1.496857e+00, 2.250279e+00, 2.075512e+00, 1.636051e+00, 3.011016e-01, 8.497372e-01, 1.114854e+00, 2.062719e+00, 2.785041e+00, 1.321651e-01, 5.543645e-01, 1.860769e+00, 9.839611e-01, 3.068331e+00, 4.710900e-01, 8.238316e-01, 2.451969e+00, 3.05772…
2.000000e-01	1.271834e+00, 1.849877e+00, 2.914707e-01, 1.658333e+00, 5.369827e-01, 8.043890e-02, 5.645817e-01, 1.207827e+00, 1.630340e+00, 1.199451e+00, 5.482232e-01, 1.449003e+00, 1.260116e+00, 1.174673e+00, 1.100318e+00, 6.898116e-01, 5.742520e-01, 8.184254e-01, 1.649036e+00, 1.771344e+00, 5.110629e-01, 7.863567e-01, 1.538942e+00, 5.290547e-01, 2.046795e+00, 5.066529e-01, 7.994231e-01, 2.080314e+00, 2.15682…
4.000000e-01	1.178044e+00, 1.425855e+00, 1.699958e-01, 1.082912e+00, 5.142135e-01, 6.430147e-02, 5.671967e-01, 9.093308e-01, 1.126373e+00, 9.324966e-01, 8.022656e-01, 1.623953e+00, 1.186435e+00, 8.251708e-01, 7.984653e-01, 8.420692e-01, 3.371096e-01, 1.036006e+00, 1.094131e+00, 1.598170e+00, 7.260674e-01, 5.812095e-01, 1.412635e+00, 4.200180e-01, 1.696772e+00, 5.357014e-01, 6.691660e-01, 1.623656e+00, 2.25993…
6.000000e-01	6.343121e-01, 1.275196e+00, 1.291999e-01, 1.026862e+00, 3.424282e-01, 6.375154e-02, 7.504846e-01, 6.610194e-01, 8.512955e-01, 1.192455e+00, 8.816934e-01, 1.310472e+00, 9.884347e-01, 4.543333e-01, 7.531071e-01, 1.098872e+00, 1.945939e-01, 1.011192e+00, 1.062661e+00, 9.074369e-01, 6.344570e-01, 3.751883e-01, 1.240554e+00, 3.980466e-01, 1.696259e+00, 4.863621e-01, 7.198790e-01, 1.483099e+00, 2.04605…
8.000000e-01	3.920652e-01, 1.076746e+00, 8.573266e-02, 7.699093e-01, 3.244423e-01, 1.029768e-01, 8.849181e-01, 6.855800e-01, 1.006798e+00, 7.341517e-01, 8.673645e-01, 1.533097e+00, 6.632138e-01, 2.412290e-01, 6.682641e-01, 1.333264e+00, 1.153990e-01, 9.851502e-01, 8.619972e-01, 8.402525e-01, 5.794484e-01, 2.296491e-01, 1.073014e+00, 5.089663e-01, 1.151838e+00, 5.447711e-01, 7.145418e-01, 1.190568e+00, 2.01719…
1.000000e+00	3.240887e-01, 1.259951e+00, 5.053979e-02, 6.836921e-01, 2.371215e-01, 2.447146e-01, 9.784916e-01, 5.711802e-01, 8.853391e-01, 8.517065e-01, 7.082784e-01, 1.713546e+00, 6.703749e-01, 1.531582e-01, 3.975383e-01, 1.462103e+00, 7.491744e-02, 1.021689e+00, 6.490896e-01, 5.598427e-01, 5.373741e-01, 1.718740e-01, 1.140620e+00, 5.304457e-01, 8.363663e-01, 4.621556e-01, 7.925074e-01, 9.685456e-01, 1.70812…
1.200000e+00	1.865480e-01, 1.396215e+00, 3.491455e-02, 6.923476e-01, 2.263215e-01, 3.486235e-01, 8.679796e-01, 6.117143e-01, 9.862975e-01, 1.028939e+00, 7.517342e-01, 1.366203e+00, 5.448794e-01, 1.086989e-01, 3.863903e-01, 1.490187e+00, 5.012928e-02, 1.184389e+00, 8.434387e-01, 4.419661e-01, 5.136713e-01, 9.994075e-02, 1.091868e+00, 5.628427e-01, 8.526496e-01, 2.893454e-01, 6.541453e-01, 7.517760e-01, 1.77565…
1.400000e+00	1.450787e-01, 1.277324e+00, 2.228748e-02, 6.762562e-01, 1.640745e-01, 3.881631e-01, 1.127108e+00, 6.229617e-01, 1.144809e+00, 1.035365e+00, 8.259906e-01, 1.618224e+00, 5.528359e-01, 6.350309e-02, 3.138458e-01, 1.269056e+00, 3.082884e-02, 9.307290e-01, 7.890375e-01, 3.862549e-01, 4.977029e-01, 6.669438e-02, 1.100576e+00, 5.948598e-01, 7.313022e-01, 1.907395e-01, 6.521711e-01, 5.876247e-01, 1.87066…
1.600000e+00	9.177625e-02, 1.354699e+00, 1.936405e-02, 6.547911e-01, 1.618558e-01, 4.444097e-01, 7.529453e-01, 5.364799e-01, 8.427824e-01, 7.411996e-01, 8.034179e-01, 1.614496e+00, 5.502048e-01, 4.309328e-02, 1.733569e-01, 1.208942e+00, 1.717174e-02, 1.005188e+00, 9.131086e-01, 3.929788e-01, 5.304319e-01, 3.957661e-02, 1.035793e+00, 6.624913e-01, 4.273555e-01, 1.202165e-01, 6.445324e-01, 4.879751e-01, 1.83011…
1.800000e+00	9.750641e-02, 1.325300e+00, 1.620360e-02, 4.933291e-01, 1.603420e-01, 5.032254e-01, 1.175356e+00, 6.487052e-01, 7.818303e-01, 7.941728e-01, 7.669367e-01, 1.547339e+00, 5.131227e-01, 2.702492e-02, 2.052932e-01, 1.216133e+00, 9.475677e-03, 1.005016e+00, 8.797768e-01, 3.880145e-01, 5.152909e-01, 2.507123e-02, 1.035944e+00, 6.277830e-01, 5.084534e-01, 8.685572e-02, 6.179076e-01, 4.562413e-01, 1.93582…
2.000000e+00	7.696221e-02, 1.466210e+00, 1.363779e-02, 4.570076e-01, 1.543965e-01, 4.818119e-01, 1.138550e+00, 6.095134e-01, 1.204494e+00, 8.394129e-01, 7.999424e-01, 1.471109e+00, 6.116807e-01, 1.432345e-02, 1.317453e-01, 1.586440e+00, 5.968743e-03, 1.018343e+00, 7.659164e-01, 3.901745e-01, 6.047434e-01, 1.533968e-02, 9.808247e-01, 8.320981e-01, 3.493058e-01, 4.211738e-02, 6.405508e-01, 3.701083e-01, 1.93464…
0.000000e+00	5.226114e-01, 1.924858e+00, 1.885718e+00, 6.337061e-01, 2.221882e+00, 2.676298e+00, 2.192922e+00, 1.415939e+00, 2.068015e+00, 2.733443e+00, 3.039727e+00, 1.837209e-01, 2.253025e+00, 1.686697e+00, 6.560703e-01, 2.385251e+00, 1.358107e+00, 2.862965e+00, 9.861474e-01, 1.686959e+00, 1.360573e+00, 3.039870e+00, 9.839775e-01, 1.326269e+00, 4.644847e-01, 9.341139e-01, 9.091858e-01, 1.816220e-01, 3.95230…
2.000000e-01	7.547777e-01, 2.167409e+00, 1.971511e+00, 3.343635e-01, 2.177017e+00, 1.650539e+00, 1.330617e+00, 1.241508e+00, 1.382845e+00, 1.792567e+00, 1.727117e+00, 1.154048e-01, 1.231544e+00, 1.361909e+00, 7.111971e-01, 1.361660e+00, 9.372119e-01, 1.808510e+00, 5.020382e-01, 1.924123e+00, 1.378029e+00, 1.843651e+00, 1.134104e+00, 9.728796e-01, 8.481879e-01, 7.450887e-01, 5.148083e-01, 4.664920e-01, 3.37198…
4.000000e-01	5.884020e-01, 1.868945e+00, 1.559378e+00, 2.790073e-01, 2.120533e+00, 1.067189e+00, 7.929978e-01, 8.261488e-01, 9.091738e-01, 1.163044e+00, 1.041239e+00, 9.564625e-02, 7.967351e-01, 1.172182e+00, 1.029141e+00, 1.116100e+00, 6.340808e-01, 1.223683e+00, 3.408788e-01, 1.470427e+00, 1.274990e+00, 1.422245e+00, 1.130888e+00, 9.987085e-01, 9.717450e-01, 5.275545e-01, 2.914112e-01, 7.556346e-01, 3.53988…
6.000000e-01	4.167881e-01, 1.541377e+00, 1.341894e+00, 2.729072e-01, 2.078914e+00, 9.426635e-01, 5.924279e-01, 6.247852e-01, 8.283003e-01, 5.388349e-01, 8.588234e-01, 2.789169e-01, 8.353000e-01, 8.255291e-01, 1.141745e+00, 6.843015e-01, 4.926616e-01, 9.751610e-01, 2.635952e-01, 1.656099e+00, 1.128305e+00, 1.374484e+00, 1.113590e+00, 7.003607e-01, 9.109457e-01, 4.392004e-01, 2.622383e-01, 9.184639e-01, 6.90658…
8.000000e-01	3.256665e-01, 1.614294e+00, 9.266021e-01, 3.458770e-01, 1.604562e+00, 6.814296e-01, 5.126514e-01, 3.669418e-01, 1.056502e+00, 3.831145e-01, 7.621367e-01, 6.130054e-01, 5.835850e-01, 8.206369e-01, 1.043516e+00, 7.050694e-01, 3.676112e-01, 1.073313e+00, 2.114323e-01, 1.241975e+00, 9.426647e-01, 1.085734e+00, 1.221095e+00, 7.244536e-01, 7.861389e-01, 2.754529e-01, 2.796662e-01, 9.936357e-01, 1.10502…
1.000000e+00	1.695547e-01, 1.197541e+00, 7.302580e-01, 3.204058e-01, 1.222398e+00, 6.956058e-01, 7.345577e-01, 2.956679e-01, 1.414573e+00, 2.402250e-01, 8.594594e-01, 9.081471e-01, 6.099613e-01, 5.586245e-01, 8.782511e-01, 9.389444e-01, 2.457394e-01, 9.273236e-01, 4.116057e-01, 1.213228e+00, 9.956459e-01, 1.045080e+00, 1.186887e+00, 6.895925e-01, 6.833349e-01, 1.924551e-01, 4.758062e-01, 8.085181e-01, 1.38981…
1.200000e+00	1.309709e-01, 1.594071e+00, 4.203833e-01, 4.719377e-01, 1.011616e+00, 6.939338e-01, 7.761553e-01, 2.707309e-01, 1.271213e+00, 2.045473e-01, 9.528204e-01, 1.066566e+00, 6.070897e-01, 3.650035e-01, 7.217788e-01, 1.076616e+00, 1.370636e-01, 1.078728e+00, 6.588415e-01, 1.293775e+00, 9.840304e-01, 6.498042e-01, 1.151997e+00, 5.982451e-01, 8.519423e-01, 1.319599e-01, 5.553845e-01, 7.393045e-01, 1.47493…
1.400000e+00	7.897866e-02, 1.637948e+00, 3.586657e-01, 4.795046e-01, 8.821552e-01, 6.003411e-01, 8.668848e-01, 3.737976e-01, 1.129451e+00, 2.725321e-01, 8.874464e-01, 1.068720e+00, 5.403385e-01, 2.131767e-01, 6.253908e-01, 9.864016e-01, 8.003940e-02, 9.966902e-01, 5.992999e-01, 9.806285e-01, 1.234203e+00, 6.167753e-01, 1.235273e+00, 6.051286e-01, 8.621135e-01, 1.022092e-01, 5.029815e-01, 5.634137e-01, 1.72006…
1.600000e+00	4.243680e-02, 1.652942e+00, 3.563448e-01, 4.731920e-01, 9.926231e-01, 6.025329e-01, 8.052439e-01, 4.592213e-01, 1.090359e+00, 4.344739e-01, 7.668997e-01, 8.818062e-01, 6.449365e-01, 1.278525e-01, 4.546578e-01, 1.296358e+00, 4.617148e-02, 9.309908e-01, 7.143618e-01, 8.436476e-01, 9.891321e-01, 3.595160e-01, 1.263621e+00, 6.673583e-01, 8.118481e-01, 9.137447e-02, 7.734189e-01, 4.237465e-01, 1.87922…
1.800000e+00	4.118577e-02, 1.236835e+00, 3.256204e-01, 4.822671e-01, 7.310196e-01, 5.420443e-01, 9.090273e-01, 4.789285e-01, 1.402653e+00, 6.260449e-01, 8.374819e-01, 1.225883e+00, 4.885475e-01, 7.811905e-02, 3.140688e-01, 1.293962e+00, 2.875345e-02, 9.896190e-01, 7.051750e-01, 1.018465e+00, 8.645895e-01, 2.288389e-01, 1.039496e+00, 5.441715e-01, 9.199549e-01, 7.800200e-02, 6.050184e-01, 3.713395e-01, 2.09982…
2.000000e+00	3.276541e-02, 1.212844e+00, 3.443636e-01, 4.035616e-01, 5.276505e-01, 6.096985e-01, 9.907057e-01, 6.352448e-01, 1.232706e+00, 6.838811e-01, 8.861548e-01, 1.447519e+00, 4.920652e-01, 5.179392e-02, 2.627182e-01, 1.378239e+00, 1.703133e-02, 1.000330e+00, 8.623336e-01, 7.877731e-01, 1.251603e+00, 2.138349e-01, 1.210937e+00, 6.497198e-01, 7.697161e-01, 9.308017e-02, 5.775528e-01, 2.984632e-01, 1.75596…
0.000000e+00	1.121207e+00, 4.479082e-01, 2.521560e+00, 2.007701e+00, 1.168011e+00, 1.677919e+00, 4.638332e-01, 1.235748e+00, 1.544064e+00, 2.691797e+00, 1.269062e+00, 2.643392e+00, 3.746010e-01, 3.894907e-01, 5.015349e-02, 3.164875e+00, 2.356701e+00, 1.652648e+00, 2.199644e+00, 1.915018e-01, 5.464456e-01, 2.385631e+00, 2.595180e+00, 1.417307e+00, 9.776419e-01, 2.939219e+00, 1.410436e+00, 2.464676e+00, 2.06837…
2.000000e-01	1.279060e+00, 3.860807e-01, 1.758952e+00, 1.517797e+00, 1.182558e+00, 9.759643e-01, 3.809532e-01, 1.002830e+00, 9.569552e-01, 2.056427e+00, 8.738212e-01, 2.496207e+00, 2.258849e-01, 2.513360e-01, 3.337562e-01, 2.003727e+00, 1.434310e+00, 1.159627e+00, 1.723174e+00, 1.185823e-01, 6.274661e-01, 1.415510e+00, 2.128297e+00, 1.077436e+00, 9.405324e-01, 1.444986e+00, 9.534172e-01, 2.144869e+00, 1.55490…
4.000000e-01	1.148301e+00, 6.540560e-01, 9.293305e-01, 1.237719e+00, 1.371434e+00, 6.549851e-01, 2.782742e-01, 1.141095e+00, 6.260942e-01, 8.840895e-01, 8.807248e-01, 1.755989e+00, 1.305841e-01, 1.522914e-01, 5.277678e-01, 1.463193e+00, 1.050320e+00, 1.234148e+00, 1.364923e+00, 1.200993e-01, 5.369146e-01, 7.119344e-01, 1.449408e+00, 5.855473e-01, 8.032340e-01, 1.148247e+00, 5.463098e-01, 1.777690e+00, 1.28328…
6.000000e-01	8.136137e-01, 1.061704e+00, 6.881828e-01, 8.603456e-01, 8.835754e-01, 6.419415e-01, 2.645967e-01, 7.058591e-01, 7.404123e-01, 8.891528e-01, 8.352609e-01, 1.724599e+00, 2.516563e-01, 9.527465e-02, 5.951040e-01, 1.237085e+00, 6.316067e-01, 1.032763e+00, 1.065371e+00, 9.564586e-02, 3.904364e-01, 5.334626e-01, 1.350591e+00, 5.716622e-01, 6.083518e-01, 7.877130e-01, 6.130102e-01, 1.351411e+00, 1.55897…
8.000000e-01	4.678302e-01, 1.194603e+00, 4.081430e-01, 7.362309e-01, 7.253194e-01, 4.947233e-01, 5.164320e-01, 7.791092e-01, 9.307845e-01, 6.532055e-01, 7.213466e-01, 1.820413e+00, 2.764546e-01, 7.364367e-02, 4.963237e-01, 1.415684e+00, 3.084312e-01, 7.460593e-01, 9.052225e-01, 1.189681e-01, 3.958424e-01, 2.842618e-01, 1.442819e+00, 5.741209e-01, 4.112585e-01, 5.462018e-01, 7.165747e-01, 1.203965e+00, 1.65164…
1.000000e+00	3.352265e-01, 1.108850e+00, 2.874293e-01, 5.876492e-01, 6.356414e-01, 5.494868e-01, 5.851615e-01, 7.097156e-01, 7.613849e-01, 7.202032e-01, 7.915273e-01, 1.960832e+00, 4.502623e-01, 5.615469e-02, 3.505442e-01, 1.348338e+00, 2.678132e-01, 8.983188e-01, 1.010241e+00, 1.748225e-01, 3.699836e-01, 2.106028e-01, 1.100121e+00, 5.827695e-01, 3.668267e-01, 2.601028e-01, 6.972693e-01, 8.868920e-01, 1.77272…
1.200000e+00	2.911539e-01, 1.437176e+00, 2.361460e-01, 6.078599e-01, 5.121494e-01, 6.313240e-01, 8.154512e-01, 7.217696e-01, 1.129353e+00, 7.302197e-01, 8.408096e-01, 1.765718e+00, 4.309461e-01, 3.591880e-02, 2.919861e-01, 1.477313e+00, 1.411413e-01, 1.043824e+00, 1.044259e+00, 2.172383e-01, 5.521581e-01, 8.448952e-02, 1.006628e+00, 4.942932e-01, 3.082262e-01, 1.947608e-01, 6.942241e-01, 5.824117e-01, 1.97106…
1.400000e+00	2.480826e-01, 1.208357e+00, 1.179608e-01, 4.680922e-01, 5.352120e-01, 6.260822e-01, 9.114023e-01, 7.256803e-01, 1.038647e+00, 8.844043e-01, 8.820540e-01, 1.773644e+00, 4.202794e-01, 2.347974e-02, 1.848051e-01, 1.344642e+00, 7.509568e-02, 9.979395e-01, 8.141642e-01, 3.023015e-01, 6.695662e-01, 7.186708e-02, 1.161735e+00, 6.138389e-01, 2.658555e-01, 9.808482e-02, 5.961986e-01, 5.510778e-01, 1.74259…
1.600000e+00	1.816120e-01, 1.348579e+00, 9.784464e-02, 5.550148e-01, 4.953982e-01, 5.535816e-01, 9.286993e-01, 6.697107e-01, 9.770790e-01, 7.475036e-01, 9.498349e-01, 1.353552e+00, 4.450487e-01, 1.257387e-02, 1.903213e-01, 1.436076e+00, 4.380843e-02, 9.889840e-01, 8.417976e-01, 3.819517e-01, 6.531231e-01, 5.081645e-02, 9.457286e-01, 6.643897e-01, 2.487141e-01, 6.842684e-02, 7.078812e-01, 5.284157e-01, 2.35746…
1.800000e+00	1.245953e-01, 1.168993e+00, 5.913060e-02, 4.603801e-01, 4.047485e-01, 5.986686e-01, 1.138642e+00, 6.631346e-01, 1.051467e+00, 8.145272e-01, 7.682183e-01, 1.322361e+00, 4.580727e-01, 8.941926e-03, 1.285420e-01, 1.500112e+00, 3.158540e-02, 1.185781e+00, 6.765933e-01, 4.875934e-01, 7.827340e-01, 2.774910e-02, 9.844887e-01, 5.200929e-01, 2.631076e-01, 4.618953e-02, 7.621433e-01, 4.170985e-01, 1.98124…
2.000000e+00	1.103259e-01, 1.131204e+00, 4.526960e-02, 5.199061e-01, 3.425555e-01, 4.381115e-01, 1.010827e+00, 6.369236e-01, 1.147145e+00, 7.259016e-01, 7.074880e-01, 1.394683e+00, 4.560503e-01, 6.167805e-03, 9.762704e-02, 1.499560e+00, 1.449677e-02, 1.049634e+00, 7.635200e-01, 4.537293e-01, 8.085441e-01, 2.166110e-02, 1.027496e+00, 5.955142e-01, 2.637643e-01, 2.966294e-02, 6.278698e-01, 2.976995e-01, 2.04404…
0.000000e+00	1.100465e+00, 6.536410e-01, 1.701238e+00, 1.687605e+00, 8.486407e-01, 2.291699e+00, 2.284650e+00, 1.164352e+00, 2.098842e+00, 1.462943e-01, 1.466124e+00, 2.112746e+00, 8.163465e-01, 2.471356e+00, 1.014966e+00, 2.067558e+00, 1.061321e+00, 2.327991e+00, 1.781413e+00, 3.756381e-01, 2.452901e+00, 2.664690e+00, 1.401605e+00, 6.344941e-01, 1.139394e+00, 2.237565e+00, 2.154409e-01, 7.897368e-01, 2.62599…
2.000000e-01	1.155886e+00, 1.144712e+00, 1.303925e+00, 1.006539e+00, 1.270328e+00, 1.637037e+00, 1.386639e+00, 9.303254e-01, 1.765158e+00, 3.358378e-01, 1.047919e+00, 1.591457e+00, 5.616018e-01, 1.389127e+00, 1.103921e+00, 1.502926e+00, 6.784702e-01, 1.908332e+00, 1.612362e+00, 4.349519e-01, 1.981670e+00, 1.950263e+00, 1.359110e+00, 4.371511e-01, 1.396554e+00, 2.074176e+00, 1.604065e-01, 6.541912e-01, 2.81342…
4.000000e-01	9.117727e-01, 9.907660e-01, 1.042977e+00, 7.420497e-01, 1.056649e+00, 1.266901e+00, 8.985162e-01, 9.716903e-01, 1.821348e+00, 2.695600e-01, 7.934092e-01, 9.383456e-01, 3.844217e-01, 1.038442e+00, 1.245138e+00, 9.084960e-01, 3.655798e-01, 1.023827e+00, 1.237469e+00, 5.731824e-01, 1.471852e+00, 1.141531e+00, 1.181051e+00, 3.355823e-01, 1.720019e+00, 1.232602e+00, 1.478250e-01, 5.581294e-01, 3.42437…
6.000000e-01	5.064703e-01, 1.324251e+00, 1.204997e+00, 5.952693e-01, 1.047046e+00, 6.666850e-01, 9.025737e-01, 5.155745e-01, 1.721318e+00, 2.424456e-01, 7.840961e-01, 7.654907e-01, 2.467433e-01, 5.449460e-01, 1.284433e+00, 6.433290e-01, 2.142346e-01, 1.020320e+00, 9.396619e-01, 6.593790e-01, 1.645707e+00, 7.005162e-01, 1.167481e+00, 4.402962e-01, 1.285945e+00, 9.754123e-01, 1.693972e-01, 4.132274e-01, 2.30293…
8.000000e-01	3.081680e-01, 1.390297e+00, 8.862178e-01, 5.350637e-01, 1.012321e+00, 4.556219e-01, 8.237533e-01, 3.841429e-01, 1.588865e+00, 2.790087e-01, 9.830493e-01, 6.651939e-01, 2.787134e-01, 4.309871e-01, 1.105174e+00, 6.910048e-01, 1.258293e-01, 9.475242e-01, 8.786197e-01, 5.034716e-01, 1.594868e+00, 4.918544e-01, 1.226061e+00, 6.421320e-01, 1.110878e+00, 7.728769e-01, 3.111877e-01, 3.674726e-01, 2.85841…
1.000000e+00	2.038923e-01, 1.396571e+00, 9.094987e-01, 5.474661e-01, 8.297612e-01, 4.151460e-01, 8.747563e-01, 2.312082e-01, 1.282899e+00, 3.910194e-01, 7.367769e-01, 6.617672e-01, 3.357561e-01, 1.858485e-01, 1.264559e+00, 5.319097e-01, 7.365184e-02, 9.576722e-01, 8.344086e-01, 3.989709e-01, 1.712912e+00, 2.537003e-01, 1.108024e+00, 6.630169e-01, 1.364563e+00, 6.621313e-01, 3.912022e-01, 2.666969e-01, 2.63131…
1.200000e+00	1.214763e-01, 1.365659e+00, 8.998761e-01, 4.621289e-01, 6.389470e-01, 3.131318e-01, 9.784210e-01, 1.722798e-01, 1.266369e+00, 5.298189e-01, 7.111265e-01, 8.932916e-01, 4.445319e-01, 1.104425e-01, 1.062030e+00, 6.617422e-01, 3.736065e-02, 1.141783e+00, 9.533133e-01, 3.297329e-01, 1.371135e+00, 1.846952e-01, 1.264078e+00, 6.160757e-01, 1.649456e+00, 6.623238e-01, 4.139594e-01, 2.067883e-01, 3.23171…
1.400000e+00	8.114148e-02, 1.444996e+00, 1.046121e+00, 5.345917e-01, 4.900617e-01, 3.479005e-01, 1.023093e+00, 1.309494e-01, 1.369855e+00, 6.156648e-01, 8.689787e-01, 9.043806e-01, 4.284074e-01, 7.188405e-02, 1.068184e+00, 6.095352e-01, 3.214425e-02, 1.108526e+00, 8.531355e-01, 3.585552e-01, 1.423786e+00, 1.048206e-01, 1.111713e+00, 6.450527e-01, 1.283718e+00, 5.499202e-01, 4.952198e-01, 1.892955e-01, 2.96530…
1.600000e+00	5.722139e-02, 1.089360e+00, 8.890862e-01, 5.738998e-01, 3.832698e-01, 3.057754e-01, 1.081291e+00, 1.153673e-01, 1.170877e+00, 8.666035e-01, 7.854733e-01, 9.330222e-01, 4.717173e-01, 5.157072e-02, 8.899882e-01, 8.387915e-01, 1.633428e-02, 1.060220e+00, 6.758241e-01, 2.329322e-01, 1.277477e+00, 6.637656e-02, 1.195299e+00, 5.957283e-01, 1.997826e+00, 5.801530e-01, 5.070567e-01, 1.336757e-01, 2.67754…
1.800000e+00	3.305589e-02, 1.275804e+00, 7.960515e-01, 5.241834e-01, 2.918577e-01, 3.667217e-01, 8.571668e-01, 1.318870e-01, 1.258597e+00, 8.493442e-01, 6.827956e-01, 1.297506e+00, 4.533746e-01, 2.972532e-02, 7.742222e-01, 9.553459e-01, 1.102836e-02, 9.363187e-01, 8.604737e-01, 2.298871e-01, 1.126025e+00, 4.727324e-02, 9.653671e-01, 7.133245e-01, 1.652048e+00, 4.817161e-01, 5.916629e-01, 1.184155e-01, 2.24909…
2.000000e+00	2.180005e-02, 1.417690e+00, 7.393670e-01, 4.535061e-01, 2.629943e-01, 3.882027e-01, 8.661007e-01, 1.967490e-01, 1.172623e+00, 9.604987e-01, 8.007075e-01, 1.135284e+00, 5.019117e-01, 1.899019e-02, 6.993260e-01, 7.872045e-01, 6.085319e-03, 1.139174e+00, 9.535033e-01, 2.420552e-01, 1.162693e+00, 2.605809e-02, 1.087610e+00, 4.989589e-01, 1.658808e+00, 5.412411e-01, 6.546703e-01, 9.593702e-02, 2.51590…
0.000000e+00	1.023583e+00, 2.475964e+00, 6.901123e-01, 8.692812e-01, 1.362930e+00, 8.789893e-01, 3.628073e-03, 1.233077e+00, 2.560024e-01, 3.013698e+00, 2.871950e+00, 8.519061e-01, 9.892498e-01, 4.054327e-01, 1.161610e+00, 2.734235e+00, 4.534668e-01, 1.432694e+00, 2.069800e+00, 1.445620e+00, 4.949821e-01, 2.730310e+00, 2.202921e+00, 2.053265e+00, 2.387805e+00, 1.242208e+00, 3.123885e+00, 1.309339e+00, 1.23275…
2.000000e-01	9.282348e-01, 1.639172e+00, 5.219818e-01, 6.825984e-01, 1.494558e+00, 6.092057e-01, 3.477431e-01, 1.072089e+00, 1.731360e-01, 1.541868e+00, 1.634655e+00, 1.103797e+00, 6.807022e-01, 3.561102e-01, 1.156427e+00, 2.320026e+00, 4.287546e-01, 1.152150e+00, 1.237997e+00, 9.891507e-01, 2.304177e-01, 1.542946e+00, 1.102351e+00, 1.309617e+00, 1.960825e+00, 1.294352e+00, 1.569817e+00, 8.763713e-01, 1.09095…
4.000000e-01	8.674075e-01, 1.561852e+00, 2.758067e-01, 5.687865e-01, 1.091766e+00, 3.594680e-01, 5.971077e-01, 8.944745e-01, 1.637891e-01, 1.091552e+00, 9.878400e-01, 1.159685e+00, 4.205521e-01, 3.517177e-01, 7.402684e-01, 2.275336e+00, 4.143364e-01, 1.049708e+00, 9.104919e-01, 6.294886e-01, 1.877256e-01, 1.001328e+00, 7.444658e-01, 1.015407e+00, 1.325537e+00, 8.081234e-01, 1.064478e+00, 1.113477e+00, 9.16298…
6.000000e-01	4.863469e-01, 1.061870e+00, 1.971593e-01, 5.391062e-01, 1.052605e+00, 3.177657e-01, 6.799581e-01, 8.188166e-01, 3.973296e-01, 7.431614e-01, 8.631110e-01, 1.430651e+00, 4.622374e-01, 3.732598e-01, 6.295718e-01, 1.937635e+00, 4.473356e-01, 8.623059e-01, 6.211684e-01, 5.359041e-01, 1.314928e-01, 6.253897e-01, 5.913398e-01, 7.601251e-01, 1.309748e+00, 7.531672e-01, 8.918020e-01, 8.916139e-01, 8.74202…
8.000000e-01	4.034739e-01, 1.116301e+00, 1.442685e-01, 5.146086e-01, 7.470996e-01, 4.332721e-01, 7.896802e-01, 7.100773e-01, 6.835236e-01, 6.557409e-01, 9.797663e-01, 1.320406e+00, 4.261801e-01, 3.058891e-01, 4.972422e-01, 1.649478e+00, 2.741429e-01, 9.390831e-01, 6.236831e-01, 4.763525e-01, 1.218444e-01, 4.225179e-01, 4.836731e-01, 7.695833e-01, 1.028660e+00, 6.489217e-01, 7.465051e-01, 1.251047e+00, 1.33394…
1.000000e+00	3.231099e-01, 7.434028e-01, 8.368392e-02, 3.630647e-01, 5.963832e-01, 4.574263e-01, 8.748697e-01, 8.704508e-01, 8.068529e-01, 7.559555e-01, 7.831688e-01, 1.076954e+00, 4.433345e-01, 2.252825e-01, 3.344811e-01, 1.609021e+00, 1.907394e-01, 9.926609e-01, 8.308473e-01, 3.517617e-01, 1.599201e-01, 2.641081e-01, 6.512073e-01, 7.861659e-01, 6.853890e-01, 4.051115e-01, 7.549481e-01, 9.232452e-01, 1.55295…
1.200000e+00	3.032306e-01, 1.049087e+00, 5.465488e-02, 5.124481e-01, 5.524137e-01, 4.893526e-01, 9.437930e-01, 6.846838e-01, 9.504114e-01, 7.242104e-01, 9.411630e-01, 1.416213e+00, 4.376343e-01, 1.713644e-01, 3.533573e-01, 1.592257e+00, 1.271983e-01, 9.023081e-01, 7.045833e-01, 4.509789e-01, 2.487334e-01, 1.627029e-01, 8.681748e-01, 5.943079e-01, 5.604637e-01, 1.885211e-01, 7.543504e-01, 9.359835e-01, 1.65215…
1.400000e+00	2.155425e-01, 1.251880e+00, 3.370626e-02, 4.428736e-01, 4.532346e-01, 5.336927e-01, 9.203346e-01, 7.401433e-01, 1.178846e+00, 7.111020e-01, 9.136980e-01, 1.527554e+00, 4.773463e-01, 9.713860e-02, 2.378307e-01, 1.513249e+00, 6.402827e-02, 1.136751e+00, 8.655409e-01, 4.631361e-01, 4.142074e-01, 9.664200e-02, 9.299250e-01, 5.925654e-01, 4.826962e-01, 1.257034e-01, 7.757732e-01, 7.715066e-01, 1.74705…
1.600000e+00	1.694165e-01, 8.941837e-01, 2.330244e-02, 4.735309e-01, 4.486330e-01, 5.502284e-01, 8.213160e-01, 6.184410e-01, 1.015738e+00, 7.002219e-01, 7.015285e-01, 1.509498e+00, 5.010488e-01, 5.861616e-02, 2.254080e-01, 1.540246e+00, 3.833922e-02, 9.803754e-01, 6.642745e-01, 4.816892e-01, 5.071599e-01, 5.041824e-02, 9.944423e-01, 6.599141e-01, 4.283837e-01, 1.045180e-01, 6.808880e-01, 5.566368e-01, 2.02125…
1.800000e+00	1.542771e-01, 1.313455e+00, 2.206806e-02, 5.806074e-01, 3.794199e-01, 6.082847e-01, 9.797717e-01, 6.827634e-01, 8.467436e-01, 7.450055e-01, 7.339672e-01, 1.468925e+00, 5.611906e-01, 3.715597e-02, 1.473131e-01, 1.310001e+00, 2.499133e-02, 9.514465e-01, 7.227998e-01, 5.076076e-01, 5.601030e-01, 3.732968e-02, 9.623180e-01, 7.066498e-01, 3.079525e-01, 7.167733e-02, 7.532453e-01, 4.251562e-01, 1.85347…
2.000000e+00	1.244995e-01, 1.370267e+00, 1.966803e-02, 4.842400e-01, 3.363856e-01, 5.465116e-01, 1.031510e+00, 7.817174e-01, 1.049416e+00, 8.353782e-01, 8.856859e-01, 1.543085e+00, 5.409468e-01, 2.138145e-02, 1.434321e-01, 1.308716e+00, 1.245937e-02, 1.030139e+00, 8.185098e-01, 6.694142e-01, 7.061925e-01, 2.781631e-02, 1.049583e+00, 6.974115e-01, 2.759043e-01, 4.092938e-02, 7.436918e-01, 3.571578e-01, 2.09936…
0.000000e+00	2.155617e+00, 9.916258e-01, 2.636388e+00, 2.824831e+00, 6.708723e-01, 2.554186e+00, 1.046390e-01, 2.192408e+00, 2.837998e+00, 1.881951e+00, 1.087629e+00, 2.643739e+00, 1.353144e+00, 4.758631e-01, 2.871529e-01, 2.550900e+00, 1.573036e+00, 2.977900e+00, 2.360581e+00, 2.019427e+00, 2.273173e+00, 1.860095e-01, 2.563785e+00, 2.608755e+00, 4.106129e-01, 1.867513e+00, 7.693976e-01, 4.220247e-01, 2.00962…
2.000000e-01	1.586170e+00, 1.223437e+00, 1.857244e+00, 2.101228e+00, 9.189987e-01, 1.512764e+00, 8.585445e-02, 1.736554e+00, 1.820922e+00, 1.347759e+00, 9.892168e-01, 1.747393e+00, 8.247697e-01, 2.579771e-01, 5.833338e-01, 2.184270e+00, 1.044292e+00, 1.905581e+00, 1.855098e+00, 1.361720e+00, 1.821786e+00, 4.332718e-01, 2.226506e+00, 1.685326e+00, 6.129845e-01, 1.039684e+00, 3.245324e-01, 3.150657e-01, 1.76536…
4.000000e-01	1.468416e+00, 1.092742e+00, 1.105938e+00, 1.537149e+00, 1.172244e+00, 9.776500e-01, 2.061034e-01, 1.259426e+00, 1.280372e+00, 9.721802e-01, 8.417371e-01, 1.404775e+00, 7.076086e-01, 1.518870e-01, 7.326142e-01, 1.457021e+00, 8.940606e-01, 1.546427e+00, 1.431359e+00, 1.050457e+00, 1.603986e+00, 6.178732e-01, 2.289166e+00, 1.083668e+00, 8.071711e-01, 6.781250e-01, 2.725118e-01, 3.209522e-01, 1.49047…
6.000000e-01	1.461214e+00, 1.363298e+00, 8.502091e-01, 1.191791e+00, 9.340318e-01, 6.266122e-01, 5.301786e-01, 1.059563e+00, 1.043791e+00, 8.033469e-01, 8.604412e-01, 7.715152e-01, 4.570774e-01, 1.054964e-01, 7.605750e-01, 1.211997e+00, 5.382256e-01, 1.322723e+00, 7.594661e-01, 6.876474e-01, 1.472578e+00, 4.517579e-01, 1.337474e+00, 6.276779e-01, 1.049470e+00, 4.216506e-01, 4.341100e-01, 2.920468e-01, 1.65727…
8.000000e-01	9.702382e-01, 1.334167e+00, 8.086231e-01, 1.045495e+00, 8.780223e-01, 5.522460e-01, 6.421981e-01, 8.014810e-01, 1.273980e+00, 6.987630e-01, 8.927495e-01, 7.695542e-01, 3.562312e-01, 6.489109e-02, 6.961815e-01, 1.278318e+00, 3.949685e-01, 1.112752e+00, 9.727321e-01, 5.104869e-01, 1.176842e+00, 3.098177e-01, 1.563995e+00, 5.312539e-01, 1.096318e+00, 4.298233e-01, 4.894725e-01, 2.144042e-01, 1.44507…
1.000000e+00	6.889874e-01, 1.563464e+00, 7.835844e-01, 8.931038e-01, 6.411056e-01, 5.312751e-01, 9.019072e-01, 7.445257e-01, 1.251680e+00, 7.021680e-01, 7.047022e-01, 6.328923e-01, 5.564285e-01, 4.237060e-02, 4.589007e-01, 1.204993e+00, 2.461117e-01, 9.289122e-01, 9.604307e-01, 3.949198e-01, 1.291874e+00, 1.936532e-01, 1.318680e+00, 4.819677e-01, 1.105413e+00, 2.768148e-01, 5.321484e-01, 1.495347e-01, 1.90780…
1.200000e+00	4.664027e-01, 1.368951e+00, 7.754895e-01, 5.374741e-01, 5.348767e-01, 4.701049e-01, 8.846054e-01, 7.023334e-01, 9.860356e-01, 8.129983e-01, 8.772900e-01, 8.030158e-01, 4.909689e-01, 2.895788e-02, 4.129114e-01, 1.317359e+00, 1.404383e-01, 1.117998e+00, 8.217468e-01, 3.678272e-01, 1.410339e+00, 1.115190e-01, 9.427548e-01, 6.456588e-01, 1.122792e+00, 3.108896e-01, 5.912673e-01, 1.427305e-01, 2.10271…
1.400000e+00	2.507031e-01, 1.344639e+00, 7.050447e-01, 6.862008e-01, 5.261115e-01, 5.348115e-01, 9.536387e-01, 6.420860e-01, 1.207110e+00, 6.636910e-01, 9.121969e-01, 8.993846e-01, 4.611567e-01, 1.489599e-02, 4.401718e-01, 1.201571e+00, 7.733302e-02, 9.314311e-01, 8.238447e-01, 3.969333e-01, 1.264485e+00, 7.276252e-02, 1.030269e+00, 6.975631e-01, 1.416040e+00, 3.005134e-01, 6.608942e-01, 1.224914e-01, 2.02771…
1.600000e+00	2.206546e-01, 1.566428e+00, 5.509752e-01, 5.905066e-01, 3.495374e-01, 4.387901e-01, 1.081404e+00, 5.948653e-01, 1.160964e+00, 7.313715e-01, 9.148689e-01, 1.260145e+00, 5.140015e-01, 1.158371e-02, 3.326564e-01, 1.339956e+00, 5.600352e-02, 8.112291e-01, 8.126225e-01, 4.071702e-01, 1.156764e+00, 4.225790e-02, 1.218852e+00, 6.779274e-01, 1.299359e+00, 3.504544e-01, 6.151296e-01, 8.811763e-02, 1.65406…
1.800000e+00	1.569151e-01, 1.127796e+00, 4.492637e-01, 5.422158e-01, 3.938303e-01, 4.674850e-01, 1.075527e+00, 6.479759e-01, 1.361966e+00, 9.671486e-01, 8.665004e-01, 1.062273e+00, 4.878529e-01, 6.605307e-03, 2.287118e-01, 1.430720e+00, 3.613534e-02, 1.105860e+00, 7.775604e-01, 3.903948e-01, 1.016456e+00, 2.127735e-02, 1.114533e+00, 6.831504e-01, 1.291925e+00, 3.346372e-01, 7.240795e-01, 7.346436e-02, 1.86699…
2.000000e+00	1.239215e-01, 1.351079e+00, 3.466408e-01, 5.385885e-01, 3.457349e-01, 4.814644e-01, 9.515453e-01, 6.793985e-01, 1.113853e+00, 8.363198e-01, 9.444357e-01, 1.379592e+00, 5.259153e-01, 4.843296e-03, 2.315254e-01, 1.630361e+00, 2.026702e-02, 1.115492e+00, 8.947500e-01, 4.763039e-01, 1.191999e+00, 1.732060e-02, 1.074685e+00, 5.514775e-01, 1.233946e+00, 2.963481e-01, 6.795916e-01, 6.058847e-02, 1.95346…
0.000000e+00	6.239005e-02, 1.352660e+00, 1.675716e+00, 2.267707e+00, 1.449062e+00, 4.448932e-01, 1.720787e+00, 1.103413e+00, 4.547461e-01, 7.927015e-01, 9.960613e-01, 1.187307e+00, 2.135201e+00, 2.385763e+00, 2.019061e+00, 2.651622e+00, 5.408543e-01, 2.096860e+00, 1.887826e+00, 1.526999e-02, 1.581899e+00, 2.702571e+00, 1.291008e-01, 4.307480e-01, 2.938339e+00, 9.181349e-01, 1.068364e+00, 3.555885e-01, 1.93649…
2.000000e-01	1.437633e-01, 1.495021e+00, 1.339154e+00, 1.675468e+00, 1.414524e+00, 2.363443e-01, 1.227667e+00, 8.366812e-01, 7.817721e-01, 5.368308e-01, 8.497731e-01, 1.399596e+00, 1.092755e+00, 1.638160e+00, 1.805835e+00, 1.888526e+00, 4.395676e-01, 1.942726e+00, 1.324534e+00, 1.062737e-02, 1.239269e+00, 1.737237e+00, 3.543655e-01, 5.478442e-01, 3.336854e+00, 7.473632e-01, 7.648462e-01, 2.986899e-01, 2.01380…
4.000000e-01	1.904145e-01, 1.454616e+00, 8.922262e-01, 1.203359e+00, 1.000248e+00, 1.926068e-01, 8.033442e-01, 7.895394e-01, 8.775699e-01, 3.831252e-01, 8.143252e-01, 1.359371e+00, 8.767685e-01, 9.776464e-01, 1.904854e+00, 1.478489e+00, 3.383248e-01, 1.606135e+00, 1.120668e+00, 7.327817e-03, 9.141461e-01, 1.165665e+00, 6.687674e-01, 5.243930e-01, 1.730428e+00, 7.762168e-01, 6.160780e-01, 2.180797e-01, 2.04642…
6.000000e-01	1.778900e-01, 1.335455e+00, 6.181093e-01, 8.697100e-01, 8.161510e-01, 1.864516e-01, 1.013129e+00, 7.680011e-01, 1.062723e+00, 3.460194e-01, 1.057345e+00, 1.286427e+00, 6.032996e-01, 5.410622e-01, 1.568672e+00, 1.356138e+00, 1.910429e-01, 9.796580e-01, 9.316696e-01, 6.002689e-03, 7.366532e-01, 6.343494e-01, 7.485218e-01, 6.495975e-01, 1.575910e+00, 5.833980e-01, 4.983619e-01, 2.144930e-01, 2.48854…
8.000000e-01	1.211398e-01, 1.380379e+00, 5.514681e-01, 7.184232e-01, 7.699141e-01, 1.906596e-01, 9.633712e-01, 6.606720e-01, 9.824292e-01, 5.706514e-01, 9.217715e-01, 1.356747e+00, 6.519727e-01, 2.951478e-01, 1.150916e+00, 1.151634e+00, 1.053160e-01, 8.599465e-01, 9.463129e-01, 5.515329e-03, 7.309133e-01, 4.042002e-01, 7.591903e-01, 6.575936e-01, 1.362469e+00, 6.605685e-01, 6.802898e-01, 1.709496e-01, 2.26501…
1.000000e+00	1.137573e-01, 1.319669e+00, 3.775008e-01, 8.097021e-01, 6.459062e-01, 2.494010e-01, 1.161106e+00, 7.030443e-01, 1.113375e+00, 6.677580e-01, 8.076241e-01, 1.188703e+00, 5.407718e-01, 2.101139e-01, 1.085738e+00, 1.599028e+00, 5.655112e-02, 1.007170e+00, 7.967997e-01, 1.330671e-02, 7.863230e-01, 2.902695e-01, 9.398744e-01, 6.686288e-01, 1.409273e+00, 5.995021e-01, 6.054257e-01, 1.343328e-01, 2.06606…
1.200000e+00	1.060032e-01, 1.328166e+00, 2.137050e-01, 6.911523e-01, 5.043224e-01, 3.161916e-01, 1.125849e+00, 6.564601e-01, 1.199980e+00, 6.184641e-01, 7.809256e-01, 1.425570e+00, 5.445775e-01, 1.258578e-01, 8.171059e-01, 1.318949e+00, 4.140768e-02, 8.427590e-01, 7.031190e-01, 3.193210e-02, 1.051932e+00, 1.589831e-01, 1.038531e+00, 7.081143e-01, 1.063161e+00, 3.958420e-01, 6.058396e-01, 1.044121e-01, 2.08861…
1.400000e+00	8.312089e-02, 1.306938e+00, 2.042111e-01, 5.899297e-01, 3.904881e-01, 4.026751e-01, 1.010608e+00, 7.991076e-01, 9.746356e-01, 8.610200e-01, 7.811825e-01, 1.450392e+00, 4.412558e-01, 7.308983e-02, 7.779687e-01, 1.592849e+00, 2.998322e-02, 9.217160e-01, 6.884298e-01, 6.982863e-02, 9.442676e-01, 1.066638e-01, 9.876142e-01, 6.993737e-01, 1.130088e+00, 3.909368e-01, 6.513193e-01, 8.245711e-02, 2.02838…
1.600000e+00	8.525399e-02, 1.493252e+00, 1.704695e-01, 5.488964e-01, 3.758567e-01, 4.451980e-01, 1.189332e+00, 6.561979e-01, 1.194604e+00, 9.226172e-01, 8.007148e-01, 1.513033e+00, 5.818426e-01, 4.843352e-02, 5.119672e-01, 1.562844e+00, 1.244049e-02, 9.438894e-01, 7.592167e-01, 1.567344e-01, 9.697386e-01, 7.904791e-02, 1.142627e+00, 7.462533e-01, 1.268737e+00, 2.395243e-01, 7.515372e-01, 7.675731e-02, 2.57386…
1.800000e+00	7.139940e-02, 1.298682e+00, 1.440607e-01, 5.825806e-01, 3.397341e-01, 5.136976e-01, 1.084826e+00, 7.267129e-01, 1.242293e+00, 7.710488e-01, 8.988477e-01, 1.395103e+00, 5.451557e-01, 3.173782e-02, 3.679869e-01, 1.346249e+00, 9.823526e-03, 9.417267e-01, 9.406537e-01, 2.262851e-01, 9.279137e-01, 4.337776e-02, 1.119955e+00, 7.410998e-01, 1.029068e+00, 2.355317e-01, 7.109898e-01, 6.577541e-02, 2.35258…
2.000000e+00	8.139898e-02, 1.351443e+00, 1.584154e-01, 5.054474e-01, 2.638112e-01, 4.479957e-01, 1.120104e+00, 6.406130e-01, 1.208396e+00, 7.718691e-01, 7.284516e-01, 1.253007e+00, 4.307220e-01, 1.916175e-02, 3.424070e-01, 1.250211e+00, 5.429100e-03, 8.909389e-01, 7.764008e-01, 3.133212e-01, 1.196213e+00, 2.427522e-02, 1.021165e+00, 7.368775e-01, 1.091356e+00, 2.384994e-01, 6.376488e-01, 5.273152e-02, 2.06087…
0.000000e+00	2.367907e+00, 3.025744e+00, 2.857677e+00, 1.278371e+00, 7.675809e-01, 1.810056e+00, 2.086100e+00, 2.342328e+00, 2.533246e+00, 4.383162e-01, 8.281672e-01, 2.876712e+00, 2.349622e+00, 8.706960e-01, 9.995730e-01, 2.547307e+00, 1.246277e+00, 1.476223e+00, 2.016522e+00, 2.526569e+00, 1.214825e+00, 3.080369e-01, 3.082886e+00, 3.427751e-01, 6.209430e-02, 1.784143e+00, 7.434354e-01, 1.198963e+00, 7.23346…
2.000000e-01	1.902470e+00, 2.017865e+00, 2.401838e+00, 6.819174e-01, 1.022559e+00, 9.062541e-01, 1.467970e+00, 1.924045e+00, 2.203098e+00, 3.607224e-01, 8.440393e-01, 1.943134e+00, 1.323425e+00, 7.926390e-01, 1.194258e+00, 1.630996e+00, 8.609828e-01, 1.334291e+00, 1.354645e+00, 1.746652e+00, 1.242763e+00, 6.323306e-01, 1.808900e+00, 2.025490e-01, 3.519542e-01, 9.861053e-01, 6.991181e-01, 8.133040e-01, 1.09275…
4.000000e-01	1.447009e+00, 1.625429e+00, 1.698842e+00, 6.795383e-01, 9.380789e-01, 5.291469e-01, 8.236829e-01, 1.236171e+00, 2.119314e+00, 3.749890e-01, 7.699062e-01, 1.336192e+00, 7.842373e-01, 4.807607e-01, 1.244111e+00, 1.247723e+00, 7.565404e-01, 1.150782e+00, 1.234647e+00, 1.048312e+00, 1.282314e+00, 6.017965e-01, 1.792764e+00, 1.320605e-01, 5.819038e-01, 7.030194e-01, 3.449630e-01, 8.445266e-01, 1.59307…
6.000000e-01	1.442592e+00, 1.966535e+00, 1.085006e+00, 6.458118e-01, 6.797940e-01, 4.330204e-01, 7.027853e-01, 9.270097e-01, 1.574719e+00, 5.418231e-01, 7.114299e-01, 1.421814e+00, 7.633630e-01, 3.839872e-01, 1.262263e+00, 9.482252e-01, 4.337996e-01, 1.087343e+00, 1.007003e+00, 9.141557e-01, 1.312574e+00, 4.328096e-01, 1.389276e+00, 9.814861e-02, 8.059010e-01, 5.790324e-01, 2.929609e-01, 6.620117e-01, 1.37739…
8.000000e-01	8.193914e-01, 1.950418e+00, 8.020993e-01, 6.103472e-01, 6.009501e-01, 3.290610e-01, 7.776511e-01, 7.314241e-01, 1.764890e+00, 6.250693e-01, 8.565309e-01, 1.395629e+00, 8.078703e-01, 2.091501e-01, 9.490680e-01, 9.520826e-01, 2.456274e-01, 7.381896e-01, 9.678538e-01, 6.736099e-01, 1.400197e+00, 2.566771e-01, 1.565560e+00, 1.340425e-01, 9.668536e-01, 3.296560e-01, 3.645922e-01, 5.491895e-01, 1.63204…
1.000000e+00	6.506587e-01, 1.551025e+00, 5.906037e-01, 5.852760e-01, 4.892321e-01, 3.097471e-01, 8.784697e-01, 5.958814e-01, 1.401585e+00, 7.920824e-01, 8.229524e-01, 1.557006e+00, 5.569544e-01, 1.251786e-01, 8.296219e-01, 8.975333e-01, 1.455302e-01, 9.717238e-01, 8.445635e-01, 4.775886e-01, 1.213619e+00, 1.306239e-01, 1.217220e+00, 2.528970e-01, 1.157836e+00, 2.475398e-01, 4.149768e-01, 4.217877e-01, 1.72364…
1.200000e+00	3.455464e-01, 1.693514e+00, 5.442488e-01, 5.671132e-01, 4.087409e-01, 3.618617e-01, 8.079306e-01, 4.867103e-01, 9.878714e-01, 6.784935e-01, 9.510796e-01, 1.464329e+00, 5.819330e-01, 6.890816e-02, 6.408010e-01, 1.246615e+00, 1.140352e-01, 8.920083e-01, 7.145080e-01, 3.583245e-01, 1.166897e+00, 1.209252e-01, 1.035683e+00, 4.518930e-01, 9.571980e-01, 2.815883e-01, 5.977810e-01, 4.003547e-01, 1.94529…
1.400000e+00	2.437545e-01, 1.522867e+00, 4.322520e-01, 5.860304e-01, 3.879318e-01, 4.030575e-01, 9.442625e-01, 4.877077e-01, 1.254825e+00, 7.493440e-01, 8.144645e-01, 1.373141e+00, 4.707813e-01, 5.000335e-02, 5.372004e-01, 1.244301e+00, 6.369043e-02, 9.671015e-01, 8.627923e-01, 4.282315e-01, 1.211138e+00, 6.335843e-02, 1.220715e+00, 5.531422e-01, 1.372801e+00, 3.429292e-01, 5.629828e-01, 3.007973e-01, 1.85870…
1.600000e+00	1.829393e-01, 1.306492e+00, 3.311098e-01, 5.366510e-01, 2.389733e-01, 3.817569e-01, 9.723182e-01, 6.268195e-01, 1.093705e+00, 8.738285e-01, 9.076993e-01, 1.335447e+00, 5.097106e-01, 2.523913e-02, 5.404189e-01, 1.278238e+00, 4.261292e-02, 8.247276e-01, 8.821742e-01, 3.880945e-01, 1.377804e+00, 4.174218e-02, 1.298732e+00, 6.440919e-01, 1.426068e+00, 3.070597e-01, 6.478045e-01, 2.081203e-01, 1.91403…
1.800000e+00	1.077316e-01, 1.546957e+00, 3.632273e-01, 4.879168e-01, 2.722095e-01, 4.534381e-01, 8.824227e-01, 6.104441e-01, 1.061892e+00, 1.023224e+00, 7.152967e-01, 1.388111e+00, 5.500785e-01, 1.658127e-02, 3.780377e-01, 1.345977e+00, 2.479738e-02, 1.128082e+00, 8.093507e-01, 3.967025e-01, 1.277136e+00, 2.814327e-02, 1.234879e+00, 6.407730e-01, 1.204995e+00, 3.990843e-01, 6.199066e-01, 1.744890e-01, 2.08451…
2.000000e+00	8.920143e-02, 1.346380e+00, 3.016616e-01, 5.161221e-01, 2.326271e-01, 4.668357e-01, 1.060176e+00, 7.372380e-01, 1.170780e+00, 8.730749e-01, 8.133220e-01, 1.141871e+00, 4.335382e-01, 9.441551e-03, 3.290166e-01, 1.392992e+00, 1.414482e-02, 9.438696e-01, 6.860997e-01, 4.758684e-01, 1.101867e+00, 1.847339e-02, 1.304088e+00, 6.868866e-01, 1.412974e+00, 4.426638e-01, 6.016522e-01, 1.687544e-01, 2.04536…
0.000000e+00	5.161577e-01, 1.625806e+00, 1.502800e+00, 2.534970e+00, 1.776703e+00, 1.709111e-01, 3.359050e+00, 2.183649e+00, 3.962569e-01, 2.203137e+00, 2.647137e+00, 1.343976e+00, 2.488635e+00, 1.703843e+00, 6.831572e-01, 1.867196e+00, 1.518443e+00, 1.762803e+00, 6.687097e-01, 2.656000e+00, 3.068086e+00, 5.321419e-01, 2.093668e+00, 1.535777e+00, 1.574084e+00, 1.910277e+00, 7.893722e-01, 2.865422e-01, 2.23128…
2.000000e-01	7.463010e-01, 1.636629e+00, 1.418420e+00, 1.730568e+00, 1.268502e+00, 1.351241e-01, 1.903981e+00, 1.415539e+00, 2.147028e-01, 1.343945e+00, 1.653905e+00, 1.222081e+00, 1.668410e+00, 1.189841e+00, 9.073299e-01, 1.737491e+00, 1.006597e+00, 1.247305e+00, 6.674807e-01, 2.152103e+00, 2.048041e+00, 6.924069e-01, 1.618748e+00, 1.263427e+00, 1.720984e+00, 1.555001e+00, 4.005585e-01, 2.085500e-01, 1.85991…
4.000000e-01	8.611024e-01, 1.755577e+00, 1.281296e+00, 1.580980e+00, 1.244265e+00, 8.122860e-02, 1.634844e+00, 1.068409e+00, 3.601316e-01, 8.127542e-01, 1.250920e+00, 1.245946e+00, 1.070306e+00, 6.843297e-01, 1.016790e+00, 1.101648e+00, 7.372259e-01, 9.697647e-01, 8.217626e-01, 1.427586e+00, 1.174296e+00, 5.978688e-01, 1.515416e+00, 9.856761e-01, 1.663119e+00, 1.328404e+00, 2.695113e-01, 2.188033e-01, 1.82143…
6.000000e-01	8.448471e-01, 1.440509e+00, 8.387531e-01, 1.138662e+00, 9.804136e-01, 5.032091e-02, 1.659193e+00, 7.246298e-01, 7.412656e-01, 6.717103e-01, 8.018413e-01, 1.029236e+00, 7.807875e-01, 5.037225e-01, 1.016458e+00, 8.659634e-01, 4.946950e-01, 1.096285e+00, 8.127127e-01, 1.131186e+00, 9.771061e-01, 4.361167e-01, 1.438249e+00, 6.866025e-01, 1.445923e+00, 1.007181e+00, 2.850833e-01, 1.871708e-01, 1.88511…
8.000000e-01	4.752556e-01, 1.244602e+00, 9.173090e-01, 6.709267e-01, 8.683311e-01, 4.384815e-02, 1.243107e+00, 4.985989e-01, 9.249916e-01, 7.168624e-01, 9.039729e-01, 1.310302e+00, 6.421613e-01, 2.693181e-01, 1.108394e+00, 7.432048e-01, 2.677882e-01, 9.478956e-01, 9.164235e-01, 7.582381e-01, 6.529480e-01, 2.378955e-01, 1.115948e+00, 7.240165e-01, 1.438656e+00, 7.472239e-01, 3.202006e-01, 1.302643e-01, 2.03323…
1.000000e+00	3.361101e-01, 1.489329e+00, 6.362718e-01, 8.102636e-01, 6.756388e-01, 9.457606e-02, 1.205449e+00, 4.026230e-01, 1.063222e+00, 7.685463e-01, 8.083795e-01, 1.682146e+00, 7.000324e-01, 1.379440e-01, 9.023461e-01, 9.809278e-01, 1.436111e-01, 8.318384e-01, 7.748269e-01, 5.945826e-01, 7.018570e-01, 1.411259e-01, 1.662228e+00, 6.603699e-01, 1.009410e+00, 5.684656e-01, 4.042867e-01, 8.741928e-02, 1.81659…
1.200000e+00	2.496606e-01, 1.480751e+00, 4.568606e-01, 6.884787e-01, 5.544138e-01, 2.487089e-01, 1.075403e+00, 4.672032e-01, 1.124475e+00, 8.665690e-01, 8.466776e-01, 1.228581e+00, 4.775075e-01, 1.073287e-01, 6.778139e-01, 1.151112e+00, 1.111924e-01, 8.780264e-01, 7.754464e-01, 3.890727e-01, 6.677901e-01, 7.688695e-02, 1.192599e+00, 7.028778e-01, 7.347741e-01, 4.274637e-01, 6.284590e-01, 8.982189e-02, 2.04903…
1.400000e+00	1.167856e-01, 1.658457e+00, 3.156674e-01, 4.986039e-01, 3.533138e-01, 3.266555e-01, 1.023249e+00, 3.630629e-01, 1.210784e+00, 9.255045e-01, 7.792961e-01, 1.318551e+00, 4.295942e-01, 7.195034e-02, 5.740467e-01, 1.128394e+00, 4.540529e-02, 1.009337e+00, 8.195170e-01, 3.023285e-01, 8.663648e-01, 4.927048e-02, 1.084205e+00, 7.762539e-01, 7.286636e-01, 2.371527e-01, 5.070114e-01, 5.711729e-02, 2.00168…
1.600000e+00	9.378225e-02, 1.484337e+00, 1.985696e-01, 6.022983e-01, 3.743002e-01, 3.533409e-01, 1.093934e+00, 5.153578e-01, 1.244373e+00, 9.125008e-01, 7.556622e-01, 1.756353e+00, 5.058764e-01, 3.685244e-02, 3.729348e-01, 1.257870e+00, 3.564373e-02, 8.780877e-01, 7.479294e-01, 2.891433e-01, 8.395177e-01, 3.871550e-02, 1.075575e+00, 8.529831e-01, 6.903858e-01, 1.940789e-01, 6.098519e-01, 6.166824e-02, 2.15651…
1.800000e+00	6.154680e-02, 1.509996e+00, 1.635227e-01, 4.122637e-01, 3.161735e-01, 4.695837e-01, 9.918254e-01, 5.386606e-01, 9.762604e-01, 7.636314e-01, 9.006137e-01, 1.236186e+00, 5.007659e-01, 1.984336e-02, 3.072707e-01, 1.312576e+00, 2.025603e-02, 1.023807e+00, 7.809972e-01, 2.787354e-01, 8.380549e-01, 2.474652e-02, 1.187576e+00, 7.113716e-01, 4.655736e-01, 9.644206e-02, 7.022013e-01, 4.472799e-02, 2.07940…
2.000000e+00	5.306556e-02, 1.317846e+00, 1.589102e-01, 4.503547e-01, 2.515664e-01, 4.834070e-01, 1.149597e+00, 6.353258e-01, 1.116620e+00, 7.728424e-01, 8.904020e-01, 1.587131e+00, 5.579623e-01, 1.171464e-02, 2.744693e-01, 1.244535e+00, 1.333495e-02, 9.689642e-01, 6.481995e-01, 3.459408e-01, 1.028171e+00, 1.298641e-02, 9.004115e-01, 6.315162e-01, 6.152406e-01, 6.881638e-02, 6.461289e-01, 3.657270e-02, 2.11228…
0.000000e+00	2.222096e-01, 7.496762e-01, 1.238087e+00, 1.718279e+00, 2.531289e+00, 5.127762e-01, 7.428737e-01, 1.341736e+00, 4.732604e-01, 1.377266e+00, 1.729152e+00, 4.559779e-01, 6.428232e-01, 2.162490e+00, 3.986421e-01, 1.417242e+00, 2.594223e+00, 4.026813e-01, 1.138674e-01, 2.505993e+00, 1.274187e+00, 2.905718e+00, 3.048866e+00, 2.305177e+00, 7.461648e-01, 2.814947e+00, 2.471508e+00, 1.498404e+00, 6.26624…
2.000000e-01	3.750937e-01, 4.792749e-01, 1.291958e+00, 1.069155e+00, 2.345178e+00, 3.785532e-01, 4.444268e-01, 8.659199e-01, 5.803132e-01, 8.002837e-01, 1.214427e+00, 7.174259e-01, 4.591103e-01, 1.882740e+00, 5.549351e-01, 1.066063e+00, 1.964046e+00, 7.964806e-01, 8.450043e-02, 1.650476e+00, 9.083781e-01, 1.914540e+00, 1.628835e+00, 1.451728e+00, 7.744129e-01, 1.839300e+00, 1.933234e+00, 1.307074e+00, 5.81003…
4.000000e-01	3.599903e-01, 4.760302e-01, 6.874107e-01, 6.099341e-01, 1.647305e+00, 4.047647e-01, 5.397853e-01, 7.319577e-01, 8.501136e-01, 4.662648e-01, 7.610883e-01, 8.467703e-01, 3.242981e-01, 1.335105e+00, 5.174199e-01, 1.234312e+00, 1.326395e+00, 9.668140e-01, 1.651953e-01, 1.039536e+00, 6.592442e-01, 1.274538e+00, 1.154426e+00, 1.196385e+00, 6.348612e-01, 1.353101e+00, 1.088574e+00, 1.169634e+00, 9.38521…
6.000000e-01	2.825345e-01, 3.515471e-01, 4.927898e-01, 5.569669e-01, 1.239302e+00, 4.502362e-01, 6.816617e-01, 6.437733e-01, 1.045404e+00, 3.589757e-01, 7.840949e-01, 1.087373e+00, 3.142863e-01, 8.244610e-01, 5.166525e-01, 1.334945e+00, 6.641846e-01, 1.225555e+00, 3.891243e-01, 8.878758e-01, 5.605790e-01, 7.617383e-01, 6.521182e-01, 1.243778e+00, 5.846025e-01, 8.101080e-01, 1.139179e+00, 8.644024e-01, 1.27115…
8.000000e-01	1.641201e-01, 6.362680e-01, 2.780249e-01, 4.985613e-01, 1.123644e+00, 4.456122e-01, 7.687288e-01, 5.911944e-01, 1.032232e+00, 2.043065e-01, 1.058081e+00, 1.192331e+00, 2.855060e-01, 6.112259e-01, 4.016220e-01, 1.150013e+00, 4.183848e-01, 1.060011e+00, 5.750827e-01, 7.926977e-01, 6.054382e-01, 4.616331e-01, 9.102093e-01, 8.873083e-01, 4.443365e-01, 4.782377e-01, 7.050579e-01, 7.412743e-01, 1.52376…
1.000000e+00	1.448936e-01, 7.147441e-01, 2.291518e-01, 4.964750e-01, 9.594742e-01, 6.159942e-01, 8.051778e-01, 6.095443e-01, 1.106702e+00, 2.280194e-01, 8.150417e-01, 1.245616e+00, 4.008711e-01, 2.892990e-01, 2.816314e-01, 1.217218e+00, 2.958039e-01, 1.092655e+00, 6.731598e-01, 6.740599e-01, 7.511567e-01, 3.127084e-01, 7.057362e-01, 9.221455e-01, 3.332074e-01, 3.968309e-01, 8.313346e-01, 6.696184e-01, 1.74945…
1.200000e+00	1.065650e-01, 9.521604e-01, 1.640894e-01, 5.064458e-01, 7.505773e-01, 5.053828e-01, 8.322372e-01, 5.514001e-01, 1.056920e+00, 3.473550e-01, 8.987803e-01, 1.517865e+00, 4.463032e-01, 2.238527e-01, 2.218310e-01, 1.294247e+00, 1.703033e-01, 1.121849e+00, 6.406412e-01, 7.580776e-01, 9.029198e-01, 2.099923e-01, 9.972170e-01, 8.100099e-01, 3.984216e-01, 1.998728e-01, 6.443813e-01, 6.647030e-01, 1.93958…
1.400000e+00	7.948155e-02, 1.152777e+00, 1.370481e-01, 5.627385e-01, 6.865818e-01, 4.300910e-01, 9.285404e-01, 7.294599e-01, 1.340572e+00, 4.267254e-01, 8.051937e-01, 1.289657e+00, 4.775714e-01, 1.192849e-01, 1.807063e-01, 1.130792e+00, 9.258570e-02, 9.038485e-01, 6.198074e-01, 6.675310e-01, 1.102235e+00, 1.468684e-01, 1.021122e+00, 6.987280e-01, 4.172375e-01, 1.278577e-01, 6.425816e-01, 4.338168e-01, 2.12612…
1.600000e+00	7.224068e-02, 1.024653e+00, 1.350850e-01, 4.854301e-01, 5.135330e-01, 5.428078e-01, 9.369997e-01, 6.929750e-01, 1.175441e+00, 6.306543e-01, 7.798987e-01, 1.570462e+00, 4.483706e-01, 7.125106e-02, 1.538222e-01, 1.366505e+00, 5.359276e-02, 1.006712e+00, 8.609398e-01, 7.162204e-01, 1.013678e+00, 1.000056e-01, 1.026880e+00, 6.253094e-01, 4.820957e-01, 8.650181e-02, 6.380214e-01, 3.365005e-01, 2.12361…
1.800000e+00	7.395147e-02, 1.269671e+00, 1.266129e-01, 4.413636e-01, 4.557461e-01, 5.599833e-01, 1.134962e+00, 7.695370e-01, 1.213516e+00, 7.909955e-01, 7.920733e-01, 1.617432e+00, 6.037346e-01, 3.756394e-02, 9.153471e-02, 1.357480e+00, 3.594445e-02, 9.712547e-01, 6.808962e-01, 5.355113e-01, 9.607301e-01, 6.066669e-02, 1.080685e+00, 5.557122e-01, 4.455436e-01, 6.006200e-02, 6.110540e-01, 2.916166e-01, 1.97839…
2.000000e+00	5.299699e-02, 1.268265e+00, 1.247726e-01, 4.434813e-01, 4.152424e-01, 5.895438e-01, 1.057557e+00, 6.624620e-01, 1.241862e+00, 9.178394e-01, 8.315532e-01, 1.366680e+00, 5.200496e-01, 2.919720e-02, 9.080164e-02, 1.303343e+00, 1.755520e-02, 8.565410e-01, 8.006962e-01, 6.356546e-01, 1.012507e+00, 4.590937e-02, 1.097331e+00, 6.493720e-01, 7.988732e-01, 4.097658e-02, 6.917240e-01, 2.596372e-01, 2.10822…
0.000000e+00	1.544139e+00, 5.965508e-01, 8.640945e-01, 2.101771e+00, 5.916234e-01, 1.927839e-01, 1.397648e+00, 1.036603e+00, 1.120089e-02, 1.588019e+00, 3.848193e-01, 7.563045e-01, 1.772559e+00, 2.373319e+00, 2.099598e+00, 2.650362e+00, 2.647551e+00, 2.407027e+00, 5.640025e-01, 1.623626e+00, 1.397084e+00, 4.700669e-01, 2.044811e+00, 1.695472e+00, 2.360778e+00, 1.709915e+00, 1.037445e+00, 8.944045e-01, 2.26136…
2.000000e-01	1.315518e+00, 7.083606e-01, 8.143425e-01, 1.265147e+00, 4.602459e-01, 3.053601e-01, 1.271932e+00, 1.092818e+00, 2.716731e-02, 1.480158e+00, 6.138356e-01, 1.042083e+00, 1.256992e+00, 1.179581e+00, 1.892828e+00, 2.452360e+00, 1.625193e+00, 1.642135e+00, 7.446765e-01, 1.011682e+00, 1.105407e+00, 4.035338e-01, 1.440148e+00, 1.066200e+00, 2.096701e+00, 1.423649e+00, 9.380465e-01, 7.861221e-01, 1.73101…
4.000000e-01	9.372886e-01, 7.421528e-01, 6.713505e-01, 7.438998e-01, 3.331971e-01, 3.001126e-01, 1.247438e+00, 8.779935e-01, 1.269329e-01, 1.204575e+00, 7.709635e-01, 1.057870e+00, 5.530512e-01, 7.728848e-01, 1.443284e+00, 1.934613e+00, 8.874123e-01, 1.571786e+00, 7.789504e-01, 7.103981e-01, 7.476463e-01, 2.280793e-01, 1.405246e+00, 7.092370e-01, 1.853084e+00, 1.076806e+00, 8.260929e-01, 6.748067e-01, 1.71416…
6.000000e-01	8.703794e-01, 8.772261e-01, 4.538433e-01, 7.256177e-01, 3.606419e-01, 3.207970e-01, 1.162418e+00, 8.658308e-01, 2.549697e-01, 8.217965e-01, 6.789580e-01, 1.141189e+00, 5.188396e-01, 4.792004e-01, 1.221785e+00, 1.772002e+00, 7.686465e-01, 1.076199e+00, 6.681983e-01, 5.436809e-01, 4.921451e-01, 1.515032e-01, 1.134953e+00, 6.220391e-01, 1.568288e+00, 9.370346e-01, 8.156854e-01, 6.264307e-01, 1.80348…
8.000000e-01	5.509844e-01, 9.665793e-01, 2.536544e-01, 6.498277e-01, 2.848354e-01, 5.217467e-01, 9.877343e-01, 8.790400e-01, 4.547411e-01, 1.030101e+00, 7.862285e-01, 1.468857e+00, 4.074331e-01, 2.845420e-01, 9.155486e-01, 1.913358e+00, 3.818092e-01, 9.724589e-01, 8.085515e-01, 4.115864e-01, 2.768848e-01, 8.972927e-02, 1.103258e+00, 5.738320e-01, 1.392378e+00, 5.870968e-01, 7.078839e-01, 4.609112e-01, 1.50143…
1.000000e+00	5.148927e-01, 1.145746e+00, 2.319817e-01, 5.807615e-01, 2.049733e-01, 4.938513e-01, 1.093059e+00, 6.800094e-01, 5.673658e-01, 1.012293e+00, 7.217614e-01, 1.372306e+00, 3.718441e-01, 2.346552e-01, 7.988664e-01, 1.380320e+00, 2.919450e-01, 9.704022e-01, 6.211295e-01, 3.493206e-01, 2.148918e-01, 5.469011e-02, 9.736797e-01, 5.225066e-01, 8.924250e-01, 5.639702e-01, 7.611548e-01, 3.855220e-01, 1.83775…
1.200000e+00	3.112580e-01, 1.136997e+00, 1.401757e-01, 5.863140e-01, 2.131544e-01, 4.753915e-01, 1.118536e+00, 7.403857e-01, 6.287761e-01, 8.861829e-01, 7.532308e-01, 1.459391e+00, 4.710211e-01, 1.241568e-01, 5.946959e-01, 1.571965e+00, 1.711875e-01, 8.958529e-01, 8.049228e-01, 3.924353e-01, 1.923079e-01, 3.504820e-02, 1.237635e+00, 6.165545e-01, 6.294710e-01, 3.607778e-01, 6.499646e-01, 3.275092e-01, 1.70722…
1.400000e+00	2.612146e-01, 1.329091e+00, 7.859302e-02, 5.069075e-01, 2.260433e-01, 5.796523e-01, 1.082254e+00, 6.740227e-01, 9.812272e-01, 9.622907e-01, 8.943890e-01, 1.437751e+00, 3.883215e-01, 8.104366e-02, 4.878147e-01, 1.795513e+00, 9.389292e-02, 1.018198e+00, 7.548030e-01, 4.750597e-01, 2.099926e-01, 2.439919e-02, 9.038745e-01, 6.090510e-01, 5.913006e-01, 2.368965e-01, 8.066485e-01, 2.648016e-01, 1.95061…
1.600000e+00	1.642241e-01, 1.246209e+00, 6.217919e-02, 6.216808e-01, 1.629936e-01, 5.982762e-01, 1.223353e+00, 5.907589e-01, 9.888312e-01, 8.622431e-01, 8.032242e-01, 1.389125e+00, 4.241041e-01, 5.428976e-02, 3.489976e-01, 1.420154e+00, 6.213185e-02, 7.895076e-01, 8.981355e-01, 4.093052e-01, 2.644295e-01, 1.348496e-02, 9.671626e-01, 7.145636e-01, 5.592086e-01, 1.084560e-01, 5.981623e-01, 2.470011e-01, 1.92797…
1.800000e+00	1.444824e-01, 1.350108e+00, 4.568144e-02, 5.474903e-01, 2.152045e-01, 6.058251e-01, 8.895562e-01, 6.870359e-01, 1.067381e+00, 8.779787e-01, 7.792985e-01, 1.448388e+00, 4.507263e-01, 3.257963e-02, 2.952129e-01, 1.515338e+00, 3.456658e-02, 8.068381e-01, 7.091839e-01, 5.975556e-01, 3.679765e-01, 9.525167e-03, 1.068218e+00, 6.769836e-01, 3.310814e-01, 8.850489e-02, 5.737185e-01, 1.457925e-01, 1.73638…
2.000000e+00	1.370089e-01, 1.536588e+00, 2.876284e-02, 4.581012e-01, 1.749096e-01, 5.150549e-01, 1.002712e+00, 7.506100e-01, 8.497185e-01, 7.832349e-01, 7.922857e-01, 1.331069e+00, 4.401279e-01, 2.149930e-02, 2.642846e-01, 1.581148e+00, 1.663731e-02, 1.097022e+00, 7.508596e-01, 5.054607e-01, 3.563090e-01, 8.525673e-03, 1.005572e+00, 6.681016e-01, 3.396533e-01, 5.705111e-02, 7.205855e-01, 1.450906e-01, 1.98362…
0.000000e+00	5.737028e-01, 2.787986e+00, 9.078196e-01, 7.844046e-02, 1.281919e+00, 4.606715e-01, 1.709018e+00, 2.593669e+00, 1.801317e+00, 2.017827e+00, 2.031485e+00, 1.275238e+00, 2.363586e+00, 5.227428e-02, 1.481300e+00, 2.422557e-02, 7.157329e-01, 2.967721e+00, 1.635054e+00, 5.312047e-01, 2.686604e+00, 8.811274e-01, 9.710853e-01, 1.824692e+00, 4.551882e-01, 2.221926e-01, 2.885173e+00, 6.777954e-02, 1.26125…
2.000000e-01	8.362664e-01, 1.814116e+00, 9.283864e-01, 2.509223e-01, 9.809097e-01, 2.376519e-01, 1.797609e+00, 1.350904e+00, 1.142887e+00, 1.221185e+00, 1.227678e+00, 1.005370e+00, 1.395390e+00, 1.237306e-01, 1.458880e+00, 3.824982e-01, 6.060768e-01, 1.754607e+00, 9.416153e-01, 3.294433e-01, 2.757293e+00, 4.731039e-01, 5.266058e-01, 1.670598e+00, 7.328028e-01, 3.207817e-01, 1.717288e+00, 2.784324e-01, 9.80203…
4.000000e-01	7.006581e-01, 1.274227e+00, 1.023389e+00, 3.257976e-01, 9.021693e-01, 2.811245e-01, 1.358960e+00, 7.035740e-01, 8.022904e-01, 8.264384e-01, 9.267614e-01, 8.259756e-01, 1.118031e+00, 2.711314e-01, 1.219515e+00, 6.278341e-01, 4.459330e-01, 1.417745e+00, 7.508360e-01, 2.274718e-01, 1.696023e+00, 3.340345e-01, 4.615235e-01, 1.291951e+00, 7.483369e-01, 2.581675e-01, 1.141800e+00, 4.900233e-01, 9.19758…
6.000000e-01	5.868086e-01, 1.034419e+00, 9.858026e-01, 4.423224e-01, 7.664458e-01, 3.789614e-01, 1.178674e+00, 5.406807e-01, 6.128252e-01, 8.975716e-01, 9.765880e-01, 8.995860e-01, 7.670800e-01, 3.109032e-01, 1.093136e+00, 6.909938e-01, 3.167186e-01, 1.124405e+00, 5.352484e-01, 2.097858e-01, 1.234138e+00, 1.755146e-01, 4.518938e-01, 1.025730e+00, 9.978830e-01, 1.866389e-01, 9.500805e-01, 6.538261e-01, 9.89934…
8.000000e-01	3.547127e-01, 9.534332e-01, 7.909752e-01, 3.898411e-01, 6.578572e-01, 5.254809e-01, 1.276618e+00, 3.023438e-01, 7.423831e-01, 7.533045e-01, 8.958847e-01, 1.222197e+00, 8.623427e-01, 3.218567e-01, 1.006157e+00, 8.045965e-01, 2.567236e-01, 1.109202e+00, 4.956202e-01, 1.866059e-01, 6.546949e-01, 1.145231e-01, 5.945624e-01, 7.439795e-01, 1.005385e+00, 1.493933e-01, 7.446145e-01, 7.699398e-01, 1.06725…
1.000000e+00	2.302121e-01, 1.204268e+00, 6.430698e-01, 4.285629e-01, 5.748122e-01, 4.000043e-01, 1.006714e+00, 3.464450e-01, 7.335133e-01, 9.092126e-01, 7.426772e-01, 1.192901e+00, 4.954999e-01, 2.831378e-01, 6.890674e-01, 7.740793e-01, 1.592121e-01, 9.140378e-01, 5.509341e-01, 3.258268e-01, 5.013421e-01, 8.811870e-02, 8.097413e-01, 7.198940e-01, 7.020658e-01, 1.308375e-01, 6.561311e-01, 9.295667e-01, 1.38742…
1.200000e+00	1.590457e-01, 1.291108e+00, 4.116939e-01, 4.813858e-01, 3.793325e-01, 4.554492e-01, 9.001792e-01, 2.690396e-01, 9.065591e-01, 8.385288e-01, 8.586474e-01, 1.405335e+00, 5.657702e-01, 2.280275e-01, 6.847683e-01, 9.106642e-01, 8.809638e-02, 9.773837e-01, 6.982243e-01, 4.128423e-01, 5.394495e-01, 4.780594e-02, 8.668106e-01, 7.681974e-01, 6.425507e-01, 9.732800e-02, 7.696474e-01, 8.325348e-01, 1.27245…
1.400000e+00	9.048089e-02, 1.276917e+00, 2.433068e-01, 5.388901e-01, 4.171805e-01, 4.821916e-01, 9.584678e-01, 3.770889e-01, 7.785453e-01, 8.279501e-01, 7.773498e-01, 1.453305e+00, 6.084914e-01, 1.488022e-01, 4.783033e-01, 1.230706e+00, 5.081437e-02, 9.760993e-01, 7.758463e-01, 4.492967e-01, 5.779300e-01, 2.741307e-02, 1.001424e+00, 6.399852e-01, 5.294227e-01, 5.889864e-02, 6.444477e-01, 6.325247e-01, 1.54120…
1.600000e+00	5.757683e-02, 1.249808e+00, 1.735564e-01, 4.992711e-01, 3.170549e-01, 6.161772e-01, 1.300370e+00, 5.076247e-01, 9.412548e-01, 9.190216e-01, 8.530107e-01, 1.333046e+00, 4.741480e-01, 8.661397e-02, 3.493400e-01, 1.202146e+00, 2.970108e-02, 9.759204e-01, 9.086733e-01, 5.867748e-01, 5.115201e-01, 2.384234e-02, 9.626110e-01, 6.106646e-01, 4.618295e-01, 4.126103e-02, 7.200236e-01, 4.742382e-01, 1.37394…
1.800000e+00	4.929457e-02, 1.232312e+00, 1.339478e-01, 4.623722e-01, 2.676422e-01, 6.505923e-01, 1.126912e+00, 6.045128e-01, 9.238304e-01, 8.394793e-01, 7.755873e-01, 1.218017e+00, 5.137032e-01, 5.858598e-02, 3.227634e-01, 1.307584e+00, 1.755399e-02, 1.136863e+00, 8.211625e-01, 6.579979e-01, 5.650767e-01, 1.757513e-02, 9.410496e-01, 7.637899e-01, 3.219573e-01, 2.284668e-02, 7.224602e-01, 4.386361e-01, 1.73005…
2.000000e+00	4.545644e-02, 1.287830e+00, 9.815018e-02, 4.650647e-01, 3.118389e-01, 6.080840e-01, 8.734131e-01, 5.000029e-01, 8.550923e-01, 8.032406e-01, 9.273063e-01, 1.326708e+00, 4.662667e-01, 3.851283e-02, 2.565379e-01, 1.435596e+00, 1.051255e-02, 7.998113e-01, 8.378323e-01, 5.140425e-01, 6.478713e-01, 1.386730e-02, 1.145997e+00, 7.443110e-01, 2.953906e-01, 1.710275e-02, 7.699915e-01, 3.921741e-01, 1.69990…
0.000000e+00	1.980320e+00, 4.565984e-01, 1.271768e+00, 1.893691e+00, 7.018594e-01, 1.612945e+00, 1.548678e+00, 1.795884e+00, 1.018706e+00, 1.752740e+00, 1.956701e+00, 3.047786e+00, 1.942984e-01, 8.618059e-01, 7.652070e-01, 1.385670e+00, 2.450115e+00, 5.080336e-01, 1.254397e+00, 2.112177e+00, 3.531526e-01, 2.870244e+00, 2.117607e+00, 2.104585e+00, 1.089284e+00, 1.873354e+00, 2.611704e-01, 1.676809e+00, 9.66631…
2.000000e-01	1.643462e+00, 8.630319e-01, 9.693403e-01, 1.298437e+00, 9.134496e-01, 1.109176e+00, 9.905423e-01, 1.524217e+00, 6.973617e-01, 1.475632e+00, 1.289185e+00, 2.368730e+00, 1.471774e-01, 7.366796e-01, 8.102547e-01, 1.444055e+00, 1.786877e+00, 7.677007e-01, 6.795498e-01, 1.409573e+00, 4.427975e-01, 2.063231e+00, 1.787806e+00, 1.226278e+00, 1.006724e+00, 1.568356e+00, 2.009670e-01, 1.737880e+00, 6.23497…
4.000000e-01	1.414909e+00, 1.101578e+00, 5.633729e-01, 1.183389e+00, 8.479128e-01, 6.890943e-01, 1.088844e+00, 1.151510e+00, 6.076931e-01, 9.161616e-01, 9.434160e-01, 1.793263e+00, 1.977649e-01, 7.643694e-01, 6.231604e-01, 1.537124e+00, 1.023624e+00, 7.695867e-01, 4.801169e-01, 1.328603e+00, 3.039006e-01, 1.226333e+00, 1.729338e+00, 8.431873e-01, 7.785286e-01, 9.502912e-01, 3.664095e-01, 1.179295e+00, 9.52689…
6.000000e-01	1.076117e+00, 9.910794e-01, 2.989793e-01, 7.980587e-01, 6.686982e-01, 6.331926e-01, 1.098488e+00, 9.632836e-01, 7.138049e-01, 9.692170e-01, 8.534483e-01, 1.790525e+00, 2.625928e-01, 5.579867e-01, 5.392572e-01, 1.279069e+00, 6.714999e-01, 9.245727e-01, 3.500967e-01, 9.572642e-01, 2.448487e-01, 1.128557e+00, 1.151531e+00, 5.339737e-01, 6.267988e-01, 6.948401e-01, 5.583455e-01, 1.073857e+00, 8.42281…
8.000000e-01	7.612969e-01, 1.209371e+00, 2.392894e-01, 6.732582e-01, 7.312722e-01, 5.258260e-01, 1.158644e+00, 7.112017e-01, 8.997078e-01, 7.756302e-01, 9.113340e-01, 1.904315e+00, 3.379050e-01, 6.169186e-01, 3.811938e-01, 1.312555e+00, 3.702391e-01, 9.860898e-01, 4.552222e-01, 9.375989e-01, 2.414526e-01, 8.257243e-01, 1.431021e+00, 5.909670e-01, 4.455755e-01, 3.776398e-01, 5.710832e-01, 8.849970e-01, 8.20551…
1.000000e+00	4.880811e-01, 1.093508e+00, 1.415936e-01, 7.002955e-01, 6.293233e-01, 6.732103e-01, 1.105741e+00, 7.603549e-01, 8.158962e-01, 8.443156e-01, 6.443208e-01, 1.451083e+00, 3.781631e-01, 4.428923e-01, 2.969463e-01, 1.592708e+00, 2.410926e-01, 1.086264e+00, 4.463833e-01, 7.894090e-01, 2.955635e-01, 5.472268e-01, 1.320300e+00, 4.633706e-01, 3.870083e-01, 2.092261e-01, 5.230783e-01, 7.274527e-01, 1.13091…
1.200000e+00	3.270791e-01, 1.548209e+00, 9.345909e-02, 6.091479e-01, 4.615273e-01, 6.194869e-01, 1.204573e+00, 7.387578e-01, 1.005002e+00, 6.926822e-01, 7.929192e-01, 1.738663e+00, 3.864331e-01, 3.104850e-01, 2.619562e-01, 1.276532e+00, 1.565847e-01, 8.939174e-01, 6.554105e-01, 6.837936e-01, 4.073799e-01, 2.935358e-01, 1.200414e+00, 5.465424e-01, 2.670528e-01, 1.272767e-01, 5.660644e-01, 5.429427e-01, 1.37658…
1.400000e+00	2.359558e-01, 1.365689e+00, 7.296357e-02, 5.831631e-01, 5.285966e-01, 5.963722e-01, 8.571051e-01, 6.721090e-01, 8.753029e-01, 9.693644e-01, 7.434555e-01, 1.650401e+00, 5.068378e-01, 1.684761e-01, 1.839212e-01, 1.343843e+00, 1.099133e-01, 9.479279e-01, 7.550332e-01, 7.425711e-01, 4.699023e-01, 2.138532e-01, 1.170485e+00, 5.438128e-01, 2.177389e-01, 9.335008e-02, 6.608862e-01, 5.420282e-01, 1.78094…
1.600000e+00	1.939851e-01, 1.114554e+00, 4.416847e-02, 4.872723e-01, 3.889010e-01, 5.508718e-01, 8.671459e-01, 6.689363e-01, 8.344225e-01, 8.925298e-01, 9.227606e-01, 1.421763e+00, 4.455920e-01, 1.309643e-01, 1.428869e-01, 1.399733e+00, 5.814984e-02, 1.155745e+00, 6.448868e-01, 7.504558e-01, 5.808955e-01, 1.062392e-01, 1.202305e+00, 6.574428e-01, 2.164247e-01, 4.991094e-02, 6.430837e-01, 3.589245e-01, 1.52825…
1.800000e+00	2.002510e-01, 1.382190e+00, 3.199055e-02, 4.503567e-01, 3.509485e-01, 6.531006e-01, 1.009942e+00, 7.059144e-01, 1.058279e+00, 8.719306e-01, 7.959504e-01, 1.759189e+00, 4.637608e-01, 7.046853e-02, 1.427497e-01, 1.732947e+00, 3.262860e-02, 8.766773e-01, 8.214215e-01, 6.200499e-01, 6.032027e-01, 8.797424e-02, 9.773506e-01, 4.720414e-01, 1.522378e-01, 3.213697e-02, 5.950068e-01, 2.894868e-01, 1.65734…
2.000000e+00	1.420100e-01, 1.289219e+00, 2.354837e-02, 5.219224e-01, 3.451561e-01, 5.660999e-01, 1.120220e+00, 5.788483e-01, 1.195653e+00, 8.493985e-01, 8.857284e-01, 1.638845e+00, 4.561032e-01, 4.994565e-02, 1.030547e-01, 1.519499e+00, 1.745424e-02, 1.005483e+00, 6.436710e-01, 5.662987e-01, 5.755379e-01, 4.941017e-02, 1.203447e+00, 6.305503e-01, 1.591249e-01, 2.270622e-02, 7.520571e-01, 2.591944e-01, 1.60888…
0.000000e+00	2.839276e+00, 1.778041e+00, 2.105396e+00, 4.240972e-01, 1.797629e+00, 2.247546e+00, 2.413595e+00, 1.153780e+00, 6.265538e-01, 2.582043e+00, 2.822923e+00, 1.438003e+00, 2.940062e+00, 2.681274e+00, 1.300326e+00, 6.901043e-01, 1.479046e+00, 1.988702e+00, 1.921764e+00, 1.597635e+00, 7.570215e-02, 7.335275e-01, 1.431651e+00, 2.464893e+00, 6.549751e-01, 1.332463e+00, 1.926682e-01, 1.100763e+00, 3.45682…
2.000000e-01	1.825907e+00, 1.583302e+00, 1.462890e+00, 2.685243e-01, 1.635088e+00, 1.372913e+00, 1.563008e+00, 5.743775e-01, 4.426491e-01, 1.617415e+00, 1.683097e+00, 1.538770e+00, 1.990097e+00, 2.240079e+00, 1.184473e+00, 4.346088e-01, 8.005044e-01, 1.819589e+00, 1.300635e+00, 1.231644e+00, 5.877691e-02, 8.191551e-01, 1.375739e+00, 1.128484e+00, 4.876181e-01, 1.137520e+00, 1.185005e-01, 8.918045e-01, 2.53337…
4.000000e-01	1.441558e+00, 1.695990e+00, 9.416455e-01, 1.757071e-01, 1.570923e+00, 7.817298e-01, 9.980700e-01, 3.196442e-01, 4.488543e-01, 9.122776e-01, 9.509183e-01, 1.209146e+00, 1.310348e+00, 1.647730e+00, 1.161524e+00, 3.616319e-01, 5.568639e-01, 1.256168e+00, 6.115009e-01, 1.160750e+00, 6.143106e-02, 7.577825e-01, 1.177525e+00, 7.912334e-01, 3.581073e-01, 6.601224e-01, 1.021261e-01, 1.243759e+00, 5.47164…
6.000000e-01	8.706305e-01, 1.562718e+00, 7.424709e-01, 1.198462e-01, 1.137433e+00, 7.463381e-01, 8.753880e-01, 2.558721e-01, 6.899750e-01, 4.709773e-01, 9.458786e-01, 1.184476e+00, 9.096295e-01, 9.545117e-01, 1.005316e+00, 7.377735e-01, 3.465784e-01, 9.284805e-01, 4.854876e-01, 1.038020e+00, 6.215349e-02, 7.932050e-01, 1.360177e+00, 6.352309e-01, 2.618460e-01, 4.608893e-01, 3.082945e-01, 1.135544e+00, 9.41650…
8.000000e-01	4.557519e-01, 1.441269e+00, 4.812446e-01, 1.708890e-01, 1.023730e+00, 6.033001e-01, 8.790595e-01, 2.126517e-01, 1.159153e+00, 4.291211e-01, 8.742883e-01, 1.527962e+00, 6.994121e-01, 8.279957e-01, 1.064739e+00, 8.419181e-01, 1.925163e-01, 1.107160e+00, 4.322420e-01, 1.076807e+00, 1.403291e-01, 6.086377e-01, 1.054447e+00, 5.821222e-01, 2.253711e-01, 2.699753e-01, 4.471351e-01, 1.065328e+00, 1.17692…
1.000000e+00	3.200308e-01, 1.759401e+00, 3.030530e-01, 3.167132e-01, 1.043838e+00, 5.303257e-01, 9.440473e-01, 2.442398e-01, 8.884573e-01, 3.245585e-01, 7.287454e-01, 1.364608e+00, 6.941019e-01, 5.590499e-01, 6.681896e-01, 1.043142e+00, 1.105836e-01, 9.422532e-01, 6.161757e-01, 1.295610e+00, 3.277042e-01, 5.755317e-01, 1.354249e+00, 6.460505e-01, 1.708909e-01, 1.670196e-01, 6.500746e-01, 9.613218e-01, 1.32747…
1.200000e+00	1.829484e-01, 1.528946e+00, 2.020217e-01, 3.998353e-01, 7.603525e-01, 5.691662e-01, 8.535494e-01, 3.362628e-01, 1.296020e+00, 5.091194e-01, 7.929699e-01, 1.556240e+00, 6.516695e-01, 3.249184e-01, 5.697493e-01, 1.277866e+00, 5.507022e-02, 9.553080e-01, 6.803417e-01, 1.209734e+00, 5.917326e-01, 4.157761e-01, 1.003450e+00, 6.220609e-01, 1.232614e-01, 1.063330e-01, 6.470780e-01, 7.583118e-01, 1.44955…
1.400000e+00	1.376655e-01, 1.587208e+00, 1.622877e-01, 4.228988e-01, 7.426450e-01, 5.849226e-01, 8.053668e-01, 4.257532e-01, 1.223745e+00, 5.641874e-01, 7.649922e-01, 1.392758e+00, 6.313493e-01, 2.338874e-01, 4.952198e-01, 1.125113e+00, 4.813302e-02, 1.047329e+00, 8.197215e-01, 1.153591e+00, 7.334805e-01, 2.856228e-01, 1.123603e+00, 7.268439e-01, 1.641463e-01, 7.002476e-02, 6.697141e-01, 6.835207e-01, 1.65105…
1.600000e+00	9.909819e-02, 1.168776e+00, 9.867166e-02, 4.339321e-01, 6.135036e-01, 5.955746e-01, 8.804662e-01, 6.726201e-01, 1.044443e+00, 5.958027e-01, 6.972858e-01, 1.514934e+00, 4.879593e-01, 1.388829e-01, 3.682773e-01, 1.158519e+00, 2.477732e-02, 8.747412e-01, 7.185606e-01, 8.027995e-01, 8.426011e-01, 2.467521e-01, 1.044437e+00, 7.021240e-01, 1.707370e-01, 4.459538e-02, 6.965192e-01, 5.439714e-01, 2.09268…
1.800000e+00	6.906492e-02, 1.295981e+00, 7.884460e-02, 5.604132e-01, 4.656245e-01, 5.835784e-01, 9.002270e-01, 5.521009e-01, 1.285412e+00, 7.966146e-01, 7.743052e-01, 1.254546e+00, 5.880219e-01, 8.207463e-02, 2.683353e-01, 1.197037e+00, 1.236743e-02, 9.483307e-01, 7.222564e-01, 9.465123e-01, 8.559674e-01, 1.731070e-01, 1.195365e+00, 5.419819e-01, 2.002628e-01, 2.948931e-02, 7.120715e-01, 5.199829e-01, 1.82029…
2.000000e+00	4.862769e-02, 1.426627e+00, 7.876801e-02, 4.413945e-01, 5.044782e-01, 6.111715e-01, 1.102208e+00, 5.247259e-01, 1.047813e+00, 8.068023e-01, 8.676460e-01, 1.178859e+00, 4.821764e-01, 5.745242e-02, 2.077331e-01, 1.377423e+00, 8.917554e-03, 1.017415e+00, 6.863578e-01, 1.049107e+00, 7.604843e-01, 1.510866e-01, 1.123345e+00, 7.511339e-01, 3.618201e-01, 1.839738e-02, 5.868110e-01, 3.081632e-01, 1.90933…
0.000000e+00	3.020290e+00, 1.002314e+00, 2.705682e+00, 1.603707e+00, 3.500165e-01, 1.150640e+00, 4.800824e-01, 2.409304e-01, 1.556958e+00, 2.588615e+00, 2.246186e+00, 5.852400e-01, 1.509749e+00, 8.907799e-01, 1.544507e+00, 2.561140e+00, 1.343698e+00, 6.836151e-01, 2.496515e+00, 3.660225e-01, 2.026163e+00, 2.182531e+00, 2.487788e+00, 2.424444e+00, 2.246019e+00, 2.000340e+00, 1.639668e+00, 2.558345e-01, 3.13626…
2.000000e-01	1.723833e+00, 7.915749e-01, 2.253894e+00, 1.129317e+00, 4.834856e-01, 6.328698e-01, 2.954406e-01, 5.355515e-01, 9.303770e-01, 1.695221e+00, 9.239374e-01, 4.118733e-01, 8.900591e-01, 6.269806e-01, 1.633477e+00, 1.627253e+00, 8.412786e-01, 7.389146e-01, 1.967950e+00, 3.742841e-01, 2.058387e+00, 1.366395e+00, 1.586585e+00, 1.369243e+00, 2.258480e+00, 1.375304e+00, 1.015728e+00, 1.697167e-01, 2.14301…
4.000000e-01	1.030927e+00, 9.477801e-01, 1.574269e+00, 9.453428e-01, 3.879703e-01, 4.118995e-01, 3.285878e-01, 5.337498e-01, 5.536652e-01, 1.515114e+00, 9.692370e-01, 4.555466e-01, 7.107296e-01, 3.601149e-01, 1.524029e+00, 1.213659e+00, 6.083787e-01, 8.745087e-01, 1.492561e+00, 3.526053e-01, 1.212967e+00, 6.629261e-01, 1.367693e+00, 9.262611e-01, 2.229122e+00, 9.679048e-01, 6.550079e-01, 1.671322e-01, 2.15142…
6.000000e-01	6.885345e-01, 1.244557e+00, 8.936993e-01, 7.918779e-01, 2.766338e-01, 2.821042e-01, 4.768950e-01, 4.228812e-01, 3.999885e-01, 1.170045e+00, 8.981209e-01, 8.558152e-01, 4.965264e-01, 2.428447e-01, 1.607402e+00, 9.513825e-01, 3.001385e-01, 1.092940e+00, 1.276322e+00, 2.227496e-01, 7.827344e-01, 4.574064e-01, 1.240507e+00, 6.629593e-01, 1.397830e+00, 9.595585e-01, 4.009657e-01, 1.322525e-01, 1.76565…
8.000000e-01	4.381109e-01, 1.121584e+00, 7.036112e-01, 7.374446e-01, 2.742968e-01, 2.932674e-01, 6.773040e-01, 3.823739e-01, 3.884211e-01, 1.142931e+00, 9.033236e-01, 1.019967e+00, 4.152122e-01, 1.471477e-01, 1.485494e+00, 8.297403e-01, 2.047663e-01, 9.948497e-01, 9.069085e-01, 1.488909e-01, 4.962706e-01, 3.270679e-01, 1.185349e+00, 7.450209e-01, 1.470675e+00, 6.912720e-01, 4.474065e-01, 1.393113e-01, 1.09269…
1.000000e+00	2.861492e-01, 1.322080e+00, 4.143737e-01, 5.616718e-01, 1.984923e-01, 2.686272e-01, 7.541902e-01, 4.216894e-01, 4.076178e-01, 9.386106e-01, 7.950470e-01, 1.270092e+00, 5.160384e-01, 1.041151e-01, 1.026284e+00, 1.199346e+00, 1.312338e-01, 9.103823e-01, 9.960356e-01, 1.372998e-01, 3.038163e-01, 1.919568e-01, 1.330113e+00, 6.765216e-01, 1.008098e+00, 6.489459e-01, 5.847435e-01, 7.741045e-02, 1.49153…
1.200000e+00	1.918142e-01, 1.030262e+00, 2.736757e-01, 5.495115e-01, 1.815946e-01, 3.593109e-01, 8.363047e-01, 5.127097e-01, 5.435872e-01, 7.668941e-01, 8.261314e-01, 1.234051e+00, 4.505908e-01, 6.251843e-02, 6.942685e-01, 1.318848e+00, 7.295959e-02, 9.613222e-01, 9.688511e-01, 1.294841e-01, 2.501376e-01, 1.276323e-01, 1.370998e+00, 5.962002e-01, 8.594820e-01, 4.570822e-01, 6.239797e-01, 8.147108e-02, 1.25138…
1.400000e+00	1.040588e-01, 1.363193e+00, 1.811950e-01, 5.691397e-01, 1.763453e-01, 4.255440e-01, 9.336049e-01, 5.181354e-01, 5.985109e-01, 8.520527e-01, 7.754946e-01, 1.239875e+00, 4.430123e-01, 5.543688e-02, 6.624353e-01, 1.181498e+00, 4.297009e-02, 1.050685e+00, 7.946316e-01, 1.639263e-01, 1.908884e-01, 8.165349e-02, 1.140609e+00, 6.734241e-01, 8.906438e-01, 2.941430e-01, 5.736828e-01, 7.633439e-02, 1.37021…
1.600000e+00	8.305173e-02, 1.445107e+00, 1.446788e-01, 4.952125e-01, 1.377531e-01, 5.148249e-01, 8.476568e-01, 6.011233e-01, 8.639878e-01, 7.510501e-01, 9.036791e-01, 1.307847e+00, 5.284975e-01, 4.666384e-02, 5.472167e-01, 1.427557e+00, 2.552191e-02, 8.311905e-01, 8.393515e-01, 2.414778e-01, 1.643179e-01, 5.319509e-02, 9.359237e-01, 6.872442e-01, 5.052194e-01, 1.845668e-01, 7.692885e-01, 5.300903e-02, 1.46632…
1.800000e+00	6.970466e-02, 1.221791e+00, 8.140376e-02, 5.157107e-01, 1.811902e-01, 4.933689e-01, 8.816656e-01, 5.796148e-01, 8.094477e-01, 8.214981e-01, 8.259163e-01, 1.569764e+00, 5.165312e-01, 3.056776e-02, 3.804175e-01, 1.356794e+00, 1.561524e-02, 1.005677e+00, 8.470150e-01, 2.835939e-01, 2.252386e-01, 3.112247e-02, 1.190765e+00, 5.367916e-01, 4.801559e-01, 1.400910e-01, 6.521933e-01, 5.658440e-02, 1.81902…
2.000000e+00	5.469966e-02, 1.257581e+00, 5.466200e-02, 5.405542e-01, 1.713805e-01, 5.702214e-01, 8.591507e-01, 6.561866e-01, 9.133802e-01, 1.080443e+00, 8.537443e-01, 1.458921e+00, 4.677946e-01, 2.126961e-02, 2.656448e-01, 1.371118e+00, 1.009320e-02, 8.243865e-01, 7.520371e-01, 3.505430e-01, 3.005546e-01, 1.690896e-02, 1.168482e+00, 6.545946e-01, 3.841162e-01, 7.328038e-02, 5.961442e-01, 4.861401e-02, 1.53496…
0.000000e+00	2.051405e-01, 3.096775e+00, 4.927419e-01, 1.014755e+00, 3.648240e-01, 1.203327e+00, 1.334573e+00, 7.425442e-01, 1.850502e+00, 2.255545e+00, 2.102371e+00, 1.852248e+00, 8.907178e-01, 2.627193e+00, 9.103950e-01, 1.732807e+00, 9.353718e-01, 3.533376e-01, 2.264276e+00, 9.796291e-01, 9.502597e-01, 2.421050e+00, 3.447059e+00, 2.820181e+00, 7.533879e-01, 2.533028e+00, 3.472426e-01, 1.548422e+00, 2.79185…
2.000000e-01	1.233099e-01, 2.518102e+00, 3.500255e-01, 5.771589e-01, 4.516235e-01, 7.388252e-01, 1.370603e+00, 7.782667e-01, 1.005515e+00, 1.527177e+00, 1.105643e+00, 1.986567e+00, 5.253057e-01, 1.422115e+00, 7.678474e-01, 1.363448e+00, 6.206166e-01, 7.254273e-01, 1.287954e+00, 1.008537e+00, 1.196184e+00, 2.042734e+00, 2.437023e+00, 1.876736e+00, 8.801797e-01, 1.862347e+00, 3.348358e-01, 1.126733e+00, 2.14396…
4.000000e-01	1.266126e-01, 2.143067e+00, 2.882483e-01, 4.420848e-01, 4.565386e-01, 3.508345e-01, 1.386865e+00, 6.428483e-01, 7.687691e-01, 1.551254e+00, 1.015957e+00, 1.917783e+00, 3.478387e-01, 1.056870e+00, 7.204758e-01, 2.020769e+00, 4.718305e-01, 9.918676e-01, 1.266375e+00, 1.119063e+00, 7.444679e-01, 1.073391e+00, 1.989500e+00, 1.234395e+00, 7.857744e-01, 1.361373e+00, 5.846995e-01, 8.172282e-01, 1.38746…
6.000000e-01	1.146365e-01, 1.438097e+00, 1.889839e-01, 4.397640e-01, 2.843346e-01, 2.790503e-01, 1.124988e+00, 6.042417e-01, 5.400491e-01, 1.079072e+00, 9.429218e-01, 1.879080e+00, 3.481097e-01, 6.029595e-01, 5.734325e-01, 1.253233e+00, 2.809335e-01, 1.154261e+00, 1.105702e+00, 7.543495e-01, 6.031926e-01, 6.561723e-01, 1.481267e+00, 1.333497e+00, 6.123413e-01, 7.400637e-01, 5.495978e-01, 7.507415e-01, 1.46743…
8.000000e-01	1.161110e-01, 1.572585e+00, 1.359643e-01, 4.511382e-01, 2.794245e-01, 1.748334e-01, 1.065279e+00, 6.756513e-01, 4.432534e-01, 1.225219e+00, 7.916397e-01, 1.316950e+00, 3.617497e-01, 3.235382e-01, 3.205615e-01, 1.322790e+00, 1.694893e-01, 1.113827e+00, 9.601655e-01, 5.846477e-01, 4.242400e-01, 4.523834e-01, 1.565326e+00, 8.073544e-01, 5.966009e-01, 5.284943e-01, 6.471434e-01, 5.117950e-01, 1.29887…
1.000000e+00	9.032256e-02, 1.619735e+00, 9.335581e-02, 4.896181e-01, 1.875673e-01, 2.250747e-01, 1.345363e+00, 7.314064e-01, 6.093632e-01, 9.917298e-01, 7.626935e-01, 1.581964e+00, 4.008717e-01, 2.479041e-01, 3.163509e-01, 1.611068e+00, 9.162345e-02, 1.011031e+00, 7.493388e-01, 4.707111e-01, 3.130869e-01, 2.778143e-01, 1.243953e+00, 8.075831e-01, 4.351630e-01, 2.902654e-01, 7.141045e-01, 5.665961e-01, 1.53560…
1.200000e+00	7.471695e-02, 1.391494e+00, 6.287831e-02, 4.335801e-01, 1.952496e-01, 2.291758e-01, 1.111845e+00, 7.227088e-01, 5.980750e-01, 8.144339e-01, 7.938008e-01, 1.656951e+00, 4.600460e-01, 1.237357e-01, 2.756802e-01, 1.372043e+00, 6.791112e-02, 1.042587e+00, 7.713487e-01, 3.005431e-01, 2.098936e-01, 2.055776e-01, 1.144022e+00, 6.232726e-01, 3.118803e-01, 1.970514e-01, 6.324096e-01, 3.879016e-01, 1.43773…
1.400000e+00	9.572745e-02, 1.306765e+00, 4.826859e-02, 4.785687e-01, 1.570562e-01, 4.465417e-01, 1.117355e+00, 6.726369e-01, 7.881353e-01, 9.930514e-01, 8.504471e-01, 1.665037e+00, 5.635930e-01, 1.127208e-01, 2.041122e-01, 1.529551e+00, 4.129196e-02, 9.716657e-01, 7.469340e-01, 3.728076e-01, 1.910232e-01, 1.095610e-01, 1.071077e+00, 6.300218e-01, 3.202720e-01, 1.261633e-01, 7.479056e-01, 3.669205e-01, 1.82647…
1.600000e+00	8.051359e-02, 1.567316e+00, 2.281674e-02, 4.595462e-01, 1.572831e-01, 4.967146e-01, 1.092705e+00, 6.709825e-01, 7.998710e-01, 9.806401e-01, 7.692271e-01, 1.680632e+00, 4.740180e-01, 6.625027e-02, 1.825219e-01, 1.318387e+00, 2.264649e-02, 8.863229e-01, 8.033396e-01, 3.309846e-01, 2.161973e-01, 7.932250e-02, 1.273653e+00, 7.033817e-01, 2.375768e-01, 8.783952e-02, 7.934814e-01, 2.564984e-01, 1.44426…
1.800000e+00	8.225584e-02, 1.107672e+00, 1.955180e-02, 3.959612e-01, 1.382760e-01, 4.519193e-01, 9.596847e-01, 7.141562e-01, 8.494306e-01, 7.586658e-01, 8.173219e-01, 1.428501e+00, 5.046804e-01, 4.633157e-02, 1.307908e-01, 1.275979e+00, 1.059047e-02, 8.592431e-01, 8.204296e-01, 3.790221e-01, 2.408786e-01, 3.626666e-02, 1.177784e+00, 7.138399e-01, 1.796387e-01, 5.390700e-02, 6.090446e-01, 1.980364e-01, 1.54477…
2.000000e+00	8.034280e-02, 1.442143e+00, 1.336401e-02, 5.172331e-01, 1.577364e-01, 4.516142e-01, 9.293190e-01, 7.438826e-01, 7.850794e-01, 9.117974e-01, 1.002153e+00, 1.275464e+00, 5.061662e-01, 2.851718e-02, 1.004065e-01, 1.709498e+00, 8.332857e-03, 9.643367e-01, 8.227045e-01, 4.664700e-01, 3.182894e-01, 2.654769e-02, 1.067816e+00, 6.637219e-01, 1.921808e-01, 3.650561e-02, 6.873584e-01, 2.203009e-01, 1.94118…
0.000000e+00	1.200666e-01, 2.557935e+00, 2.197202e+00, 8.157301e-01, 1.037112e+00, 1.993223e+00, 1.625921e+00, 1.492472e-02, 2.056402e+00, 2.820544e+00, 1.050245e+00, 1.725642e-01, 1.350630e-01, 2.228312e+00, 2.649120e+00, 1.511906e+00, 1.237817e+00, 2.613227e+00, 4.611572e-01, 9.792081e-02, 2.716054e+00, 1.035564e+00, 5.264647e-01, 2.680428e+00, 7.451836e-01, 2.604696e-01, 1.809121e+00, 2.643212e-01, 7.13421…
2.000000e-01	6.932510e-02, 1.970221e+00, 1.642649e+00, 3.840158e-01, 1.273265e+00, 1.031682e+00, 1.096833e+00, 2.570528e-01, 1.432240e+00, 1.724889e+00, 7.995529e-01, 1.434294e-01, 1.123537e-01, 1.614694e+00, 1.942007e+00, 1.064062e+00, 8.369096e-01, 1.945469e+00, 3.341251e-01, 6.349161e-02, 2.253952e+00, 7.048913e-01, 5.063763e-01, 2.245531e+00, 9.952572e-01, 2.660714e-01, 9.802239e-01, 5.764345e-01, 5.95116…
4.000000e-01	4.156340e-02, 1.831343e+00, 1.397715e+00, 2.902608e-01, 1.328768e+00, 8.622400e-01, 8.970744e-01, 2.645277e-01, 1.042054e+00, 1.223621e+00, 8.138675e-01, 9.410221e-02, 2.218110e-01, 1.155488e+00, 2.224735e+00, 8.242215e-01, 7.348493e-01, 1.588984e+00, 2.091125e-01, 6.331286e-02, 1.702298e+00, 3.729226e-01, 7.314292e-01, 1.647201e+00, 1.182070e+00, 2.138069e-01, 5.232584e-01, 7.749791e-01, 4.48026…
6.000000e-01	2.770613e-02, 1.901113e+00, 1.061041e+00, 2.214030e-01, 9.235477e-01, 8.254928e-01, 5.611404e-01, 1.927474e-01, 8.427084e-01, 8.761772e-01, 7.984613e-01, 1.078207e-01, 3.324502e-01, 1.080523e+00, 2.117125e+00, 5.943391e-01, 5.164733e-01, 9.644669e-01, 1.438388e-01, 2.334399e-01, 1.279591e+00, 2.333674e-01, 9.710942e-01, 1.085103e+00, 1.229462e+00, 2.542490e-01, 3.638492e-01, 8.683247e-01, 7.11537…
8.000000e-01	1.779535e-02, 1.755603e+00, 1.129549e+00, 2.287225e-01, 8.768524e-01, 6.340072e-01, 5.140155e-01, 1.132508e-01, 9.093138e-01, 6.295931e-01, 6.757089e-01, 3.718797e-01, 3.682083e-01, 9.120474e-01, 1.710917e+00, 4.702819e-01, 3.447311e-01, 9.311218e-01, 2.143098e-01, 4.785242e-01, 1.258802e+00, 1.331074e-01, 1.156309e+00, 9.191007e-01, 1.396365e+00, 3.388195e-01, 3.813696e-01, 1.050347e+00, 1.17780…
1.000000e+00	9.831084e-03, 1.643646e+00, 7.321470e-01, 3.439130e-01, 8.602884e-01, 5.132983e-01, 6.016104e-01, 9.482783e-02, 1.100214e+00, 6.689695e-01, 9.118061e-01, 7.111530e-01, 3.860426e-01, 5.714784e-01, 1.907583e+00, 6.713543e-01, 1.783564e-01, 1.017032e+00, 4.287078e-01, 6.867702e-01, 1.107280e+00, 7.517547e-02, 9.399045e-01, 7.139860e-01, 1.075840e+00, 2.836367e-01, 4.330946e-01, 8.394223e-01, 1.42743…
1.200000e+00	7.280694e-03, 1.441865e+00, 5.071745e-01, 3.707738e-01, 6.551224e-01, 6.088723e-01, 6.768601e-01, 1.022019e-01, 1.133637e+00, 6.055852e-01, 7.455440e-01, 6.930317e-01, 4.067848e-01, 4.028130e-01, 1.500314e+00, 6.905739e-01, 1.224019e-01, 9.385076e-01, 5.250905e-01, 7.399879e-01, 8.230416e-01, 6.305128e-02, 9.602658e-01, 6.883573e-01, 1.236048e+00, 3.142879e-01, 5.374651e-01, 7.387661e-01, 1.47434…
1.400000e+00	4.469301e-03, 1.578433e+00, 3.428112e-01, 4.143655e-01, 4.696969e-01, 5.538161e-01, 8.113913e-01, 2.171138e-01, 1.180889e+00, 6.879282e-01, 9.420181e-01, 1.299216e+00, 3.793388e-01, 2.075289e-01, 1.137538e+00, 1.016530e+00, 8.126589e-02, 1.020355e+00, 6.893168e-01, 6.984265e-01, 1.153818e+00, 5.256678e-02, 1.024545e+00, 6.765663e-01, 1.088621e+00, 2.342954e-01, 5.608331e-01, 5.979133e-01, 1.44568…
1.600000e+00	4.367556e-03, 1.218730e+00, 2.681211e-01, 3.902721e-01, 5.056235e-01, 5.717153e-01, 9.822289e-01, 3.409914e-01, 1.134506e+00, 7.435065e-01, 7.867776e-01, 1.347332e+00, 4.936300e-01, 1.273850e-01, 8.055475e-01, 1.183894e+00, 4.178783e-02, 9.076520e-01, 6.958964e-01, 9.205024e-01, 9.029504e-01, 4.703194e-02, 1.169995e+00, 7.134538e-01, 9.109804e-01, 2.019370e-01, 5.575398e-01, 4.399878e-01, 1.62746…
1.800000e+00	4.827264e-03, 1.299345e+00, 2.227582e-01, 4.331175e-01, 4.550251e-01, 6.472729e-01, 9.365823e-01, 4.113322e-01, 1.160960e+00, 8.235992e-01, 7.804199e-01, 1.295863e+00, 4.106184e-01, 8.825329e-02, 6.489761e-01, 1.402324e+00, 2.916251e-02, 1.116849e+00, 7.507863e-01, 7.748932e-01, 9.811843e-01, 3.531780e-02, 1.094577e+00, 6.754203e-01, 8.920885e-01, 1.463458e-01, 5.681935e-01, 4.302527e-01, 1.85687…
2.000000e+00	7.852914e-03, 1.234203e+00, 2.158645e-01, 4.101120e-01, 4.122045e-01, 5.172156e-01, 7.992085e-01, 4.412801e-01, 1.147800e+00, 8.379077e-01, 7.693015e-01, 1.294626e+00, 5.120338e-01, 5.566114e-02, 5.202940e-01, 1.382309e+00, 1.444767e-02, 9.241897e-01, 7.072209e-01, 7.867667e-01, 1.083345e+00, 2.792765e-02, 1.152802e+00, 5.389505e-01, 8.584049e-01, 1.522671e-01, 5.997661e-01, 3.380227e-01, 2.04836…
0.000000e+00	3.814692e-01, 2.172729e+00, 1.409869e+00, 2.444545e+00, 1.271870e+00, 2.938306e+00, 7.710420e-01, 2.393312e+00, 1.068100e+00, 2.693535e+00, 1.218538e+00, 2.090087e+00, 2.361416e+00, 2.248230e+00, 2.406771e+00, 1.718795e+00, 7.336705e-01, 2.254573e+00, 1.992989e+00, 1.896219e+00, 2.475620e+00, 1.485114e+00, 2.501783e+00, 5.420543e-01, 2.450637e+00, 1.006772e+00, 2.142236e+00, 2.058171e+00, 1.27315…
2.000000e-01	6.184400e-01, 1.107703e+00, 1.200934e+00, 1.327671e+00, 1.038531e+00, 1.484393e+00, 5.422653e-01, 2.144442e+00, 7.057728e-01, 1.767070e+00, 9.219689e-01, 1.254806e+00, 1.312317e+00, 1.307384e+00, 2.699424e+00, 1.106051e+00, 6.984231e-01, 1.643344e+00, 1.304426e+00, 1.150551e+00, 1.822521e+00, 1.036738e+00, 1.804833e+00, 5.908338e-01, 2.384823e+00, 9.820439e-01, 1.280410e+00, 1.851074e+00, 1.04568…
4.000000e-01	7.503808e-01, 1.062548e+00, 9.027168e-01, 8.762361e-01, 1.312073e+00, 1.403303e+00, 3.966397e-01, 1.389281e+00, 4.408024e-01, 9.878976e-01, 8.815268e-01, 9.920793e-01, 8.506445e-01, 1.106942e+00, 1.841926e+00, 9.690491e-01, 6.765518e-01, 1.114512e+00, 9.134759e-01, 1.289818e+00, 1.334626e+00, 1.283244e+00, 1.343319e+00, 4.864638e-01, 1.842481e+00, 6.173414e-01, 8.029562e-01, 1.631298e+00, 9.62747…
6.000000e-01	9.253952e-01, 9.549853e-01, 6.139732e-01, 6.840553e-01, 1.560424e+00, 9.905550e-01, 3.958107e-01, 9.063805e-01, 6.295682e-01, 6.559495e-01, 8.265455e-01, 9.299572e-01, 7.514253e-01, 7.232670e-01, 1.914166e+00, 1.152243e+00, 5.554463e-01, 1.036937e+00, 6.549475e-01, 1.002044e+00, 8.763811e-01, 9.027987e-01, 1.036968e+00, 4.734795e-01, 1.596580e+00, 7.882582e-01, 7.810984e-01, 1.332397e+00, 1.15948…
8.000000e-01	5.756160e-01, 1.108583e+00, 2.931947e-01, 6.398695e-01, 1.173070e+00, 7.657525e-01, 5.121191e-01, 7.741412e-01, 8.445117e-01, 4.576208e-01, 8.842882e-01, 9.773384e-01, 5.704798e-01, 4.156254e-01, 1.258672e+00, 1.159833e+00, 2.755222e-01, 1.146730e+00, 5.528603e-01, 9.879171e-01, 6.728494e-01, 7.137461e-01, 1.074945e+00, 4.768200e-01, 1.688469e+00, 6.479703e-01, 7.607535e-01, 8.702870e-01, 1.09627…
1.000000e+00	4.210403e-01, 1.138854e+00, 2.722950e-01, 6.311846e-01, 1.139918e+00, 5.700977e-01, 8.105355e-01, 6.777366e-01, 9.537765e-01, 3.802229e-01, 8.674358e-01, 1.137521e+00, 5.454774e-01, 2.825126e-01, 1.189061e+00, 1.142473e+00, 1.461703e-01, 9.145134e-01, 7.539107e-01, 1.030461e+00, 6.821887e-01, 5.120293e-01, 1.005720e+00, 5.294284e-01, 1.113465e+00, 5.443694e-01, 7.605098e-01, 7.764737e-01, 1.64286…
1.200000e+00	3.937994e-01, 1.166545e+00, 1.925533e-01, 5.269131e-01, 9.021833e-01, 5.477146e-01, 7.232444e-01, 6.889298e-01, 1.067958e+00, 4.871183e-01, 8.875933e-01, 1.240230e+00, 4.598967e-01, 1.742766e-01, 9.103843e-01, 1.351822e+00, 7.854999e-02, 7.770912e-01, 8.265108e-01, 1.011431e+00, 8.902380e-01, 3.235950e-01, 1.046711e+00, 6.247606e-01, 1.023095e+00, 4.169142e-01, 7.059133e-01, 8.846566e-01, 1.57666…
1.400000e+00	2.331438e-01, 9.491422e-01, 1.271558e-01, 4.745504e-01, 7.318256e-01, 6.969214e-01, 6.640310e-01, 6.268790e-01, 1.218077e+00, 6.097558e-01, 7.956370e-01, 1.205257e+00, 5.311404e-01, 1.241239e-01, 7.594885e-01, 1.186419e+00, 5.521458e-02, 9.037171e-01, 7.809056e-01, 7.050365e-01, 8.269079e-01, 2.317914e-01, 1.017195e+00, 6.924863e-01, 9.523883e-01, 3.436661e-01, 7.737659e-01, 5.605710e-01, 2.18858…
1.600000e+00	1.712888e-01, 1.288268e+00, 8.057651e-02, 5.667759e-01, 6.737641e-01, 4.954728e-01, 9.076538e-01, 7.301178e-01, 1.208820e+00, 6.165728e-01, 9.207579e-01, 1.247428e+00, 6.091236e-01, 5.733504e-02, 5.870734e-01, 1.196557e+00, 4.297279e-02, 9.065667e-01, 8.338004e-01, 8.773094e-01, 1.023663e+00, 1.394344e-01, 1.364414e+00, 6.209116e-01, 8.135681e-01, 2.012184e-01, 6.255652e-01, 5.487875e-01, 1.90660…
1.800000e+00	1.180976e-01, 1.401525e+00, 8.625455e-02, 5.592255e-01, 4.982280e-01, 6.512166e-01, 9.887648e-01, 6.259048e-01, 1.162272e+00, 6.365577e-01, 9.595474e-01, 1.536586e+00, 5.209436e-01, 3.993162e-02, 5.279902e-01, 1.476394e+00, 1.674252e-02, 1.032453e+00, 8.027086e-01, 8.766624e-01, 1.075473e+00, 1.096880e-01, 1.185383e+00, 6.144829e-01, 8.660636e-01, 1.267553e-01, 7.390889e-01, 4.407731e-01, 2.18114…
2.000000e+00	9.788678e-02, 1.275531e+00, 8.088590e-02, 5.737335e-01, 4.124795e-01, 4.299888e-01, 8.632450e-01, 7.000995e-01, 1.399833e+00, 6.274977e-01, 8.999145e-01, 1.395961e+00, 5.942719e-01, 2.709800e-02, 4.395783e-01, 1.542896e+00, 1.216190e-02, 6.171044e-01, 6.629846e-01, 7.440559e-01, 8.688631e-01, 6.399154e-02, 1.179936e+00, 5.752510e-01, 8.012707e-01, 1.101866e-01, 6.904355e-01, 3.522268e-01, 2.44936…
0.000000e+00	6.215949e-01, 2.642680e-01, 1.879320e+00, 1.208643e+00, 1.132517e+00, 9.458902e-01, 1.020400e+00, 5.483824e-01, 6.812159e-01, 6.520975e-01, 7.709303e-01, 6.456167e-01, 2.692282e+00, 1.019538e+00, 9.733768e-01, 1.274277e+00, 4.793394e-01, 1.754017e+00, 1.752249e+00, 1.377966e+00, 1.425387e+00, 6.296806e-01, 3.074660e+00, 5.420984e-01, 1.863411e+00, 7.862990e-02, 2.229853e+00, 2.814545e+00, 2.32244…
2.000000e-01	3.517691e-01, 1.865726e-01, 1.838376e+00, 1.106589e+00, 1.061366e+00, 8.719200e-01, 7.485956e-01, 4.588509e-01, 7.328788e-01, 5.790934e-01, 8.035329e-01, 3.865796e-01, 1.643124e+00, 5.574818e-01, 1.262253e+00, 9.706789e-01, 3.318391e-01, 1.216845e+00, 1.228779e+00, 1.062967e+00, 1.402587e+00, 6.288071e-01, 1.995039e+00, 5.781801e-01, 2.242971e+00, 2.440274e-01, 1.322971e+00, 2.400974e+00, 2.60050…
4.000000e-01	2.762045e-01, 3.258979e-01, 1.544397e+00, 6.891165e-01, 9.505444e-01, 7.124565e-01, 4.144506e-01, 3.541967e-01, 1.078443e+00, 6.758885e-01, 8.359211e-01, 5.855414e-01, 1.410298e+00, 3.321683e-01, 1.227297e+00, 6.353031e-01, 1.989506e-01, 1.118349e+00, 1.020780e+00, 7.954769e-01, 1.376348e+00, 3.568192e-01, 1.368855e+00, 7.051451e-01, 1.814229e+00, 4.070489e-01, 7.584581e-01, 1.702352e+00, 2.26567…
6.000000e-01	1.488940e-01, 6.506787e-01, 8.220582e-01, 7.005124e-01, 7.125451e-01, 6.767416e-01, 2.399175e-01, 2.458339e-01, 1.200625e+00, 7.244078e-01, 9.542080e-01, 9.046344e-01, 1.183147e+00, 1.470126e-01, 1.021101e+00, 6.981964e-01, 1.052828e-01, 9.439437e-01, 9.709898e-01, 5.297474e-01, 9.788258e-01, 2.238764e-01, 1.286596e+00, 6.730472e-01, 1.585264e+00, 4.977635e-01, 7.082448e-01, 1.338023e+00, 2.64627…
8.000000e-01	9.122697e-02, 9.147941e-01, 5.984328e-01, 5.949359e-01, 5.279924e-01, 6.009812e-01, 4.359652e-01, 1.590147e-01, 1.239265e+00, 7.088052e-01, 8.485934e-01, 9.290120e-01, 8.369431e-01, 1.362248e-01, 9.245933e-01, 8.155666e-01, 7.442591e-02, 9.662740e-01, 9.008214e-01, 5.896263e-01, 9.576727e-01, 1.763376e-01, 1.132515e+00, 6.522987e-01, 1.491559e+00, 4.442508e-01, 7.314296e-01, 1.401659e+00, 2.61723…
1.000000e+00	6.361787e-02, 8.740918e-01, 4.306614e-01, 6.486142e-01, 6.234265e-01, 6.244996e-01, 6.183342e-01, 2.392956e-01, 1.053717e+00, 8.068769e-01, 1.048975e+00, 1.085515e+00, 7.729233e-01, 7.403164e-02, 6.900792e-01, 1.090390e+00, 4.040712e-02, 1.035765e+00, 8.612027e-01, 7.478325e-01, 9.107605e-01, 1.074156e-01, 1.129707e+00, 6.856893e-01, 1.167358e+00, 4.985671e-01, 5.917760e-01, 9.493939e-01, 2.75111…
1.200000e+00	3.839408e-02, 9.774887e-01, 2.725908e-01, 5.643111e-01, 5.052566e-01, 5.440145e-01, 6.905832e-01, 3.325972e-01, 1.131514e+00, 6.083958e-01, 8.810841e-01, 1.123482e+00, 5.289434e-01, 5.379010e-02, 5.845710e-01, 1.229184e+00, 2.756385e-02, 8.168274e-01, 7.371903e-01, 6.286561e-01, 1.227952e+00, 6.980501e-02, 1.258694e+00, 6.221852e-01, 1.487723e+00, 4.421441e-01, 7.308857e-01, 1.002329e+00, 2.42716…
1.400000e+00	3.031863e-02, 1.046099e+00, 1.873255e-01, 3.761029e-01, 4.316092e-01, 5.415397e-01, 8.735660e-01, 4.482265e-01, 1.097714e+00, 8.719756e-01, 7.547412e-01, 1.244286e+00, 6.751988e-01, 3.167333e-02, 5.103258e-01, 1.368856e+00, 1.556587e-02, 9.144753e-01, 8.239448e-01, 5.733397e-01, 1.056118e+00, 4.856724e-02, 1.189187e+00, 6.956675e-01, 1.187853e+00, 3.983428e-01, 6.828715e-01, 7.191797e-01, 2.48784…
1.600000e+00	2.288895e-02, 1.013228e+00, 1.724572e-01, 5.178682e-01, 4.551651e-01, 6.173101e-01, 9.239582e-01, 5.517654e-01, 1.114508e+00, 9.453630e-01, 1.004484e+00, 1.640010e+00, 5.021661e-01, 1.452471e-02, 4.171235e-01, 1.217388e+00, 7.754735e-03, 9.014558e-01, 8.053501e-01, 6.708832e-01, 8.410677e-01, 2.861223e-02, 1.028962e+00, 5.328311e-01, 1.169680e+00, 3.292418e-01, 6.672728e-01, 5.059047e-01, 1.62781…
1.800000e+00	2.196210e-02, 1.232166e+00, 1.643497e-01, 5.529408e-01, 3.520507e-01, 4.713415e-01, 8.357235e-01, 5.836285e-01, 1.063917e+00, 8.837602e-01, 7.180492e-01, 1.164703e+00, 5.357428e-01, 1.134578e-02, 3.785426e-01, 1.387053e+00, 3.870641e-03, 8.839180e-01, 8.312897e-01, 5.286169e-01, 8.899046e-01, 2.187715e-02, 1.080566e+00, 6.249680e-01, 1.018362e+00, 3.343411e-01, 6.735503e-01, 4.692502e-01, 2.28431…
2.000000e+00	2.771011e-02, 1.300683e+00, 1.260744e-01, 5.042474e-01, 2.758687e-01, 5.400391e-01, 1.009482e+00, 5.612561e-01, 1.060740e+00, 1.053457e+00, 8.073432e-01, 1.222948e+00, 5.828207e-01, 6.929882e-03, 2.104406e-01, 1.292727e+00, 3.239304e-03, 8.759102e-01, 7.264702e-01, 7.046447e-01, 8.821004e-01, 1.855255e-02, 1.049702e+00, 5.792900e-01, 9.547244e-01, 2.475769e-01, 5.558962e-01, 3.177932e-01, 1.83361…
0.000000e+00	3.642580e-01, 2.206816e+00, 5.470497e-01, 3.097814e+00, 2.974112e+00, 8.254206e-01, 1.903141e+00, 1.901456e+00, 5.477515e-01, 2.650937e+00, 5.301356e-01, 2.472464e+00, 1.116521e+00, 1.357644e+00, 6.187341e-01, 9.759814e-01, 1.074547e+00, 1.949939e+00, 1.598106e-01, 1.351587e+00, 3.509710e-01, 2.487270e+00, 1.664243e+00, 1.361968e+00, 1.536322e+00, 7.613573e-01, 1.348871e+00, 7.551399e-01, 2.31012…
2.000000e-01	6.519311e-01, 2.387025e+00, 4.125104e-01, 1.678617e+00, 1.906787e+00, 4.833588e-01, 1.590898e+00, 1.077254e+00, 3.593780e-01, 1.547844e+00, 7.613954e-01, 2.768452e+00, 8.015533e-01, 1.003203e+00, 4.363209e-01, 1.032147e+00, 6.198784e-01, 1.461968e+00, 9.737453e-02, 8.722275e-01, 2.350637e-01, 1.511908e+00, 1.487250e+00, 1.464641e+00, 1.110034e+00, 5.880256e-01, 8.951375e-01, 8.427679e-01, 1.95200…
4.000000e-01	5.839051e-01, 1.770884e+00, 1.934416e-01, 1.312144e+00, 1.828754e+00, 4.542126e-01, 1.457292e+00, 7.503462e-01, 3.277123e-01, 8.196932e-01, 7.274694e-01, 1.906007e+00, 6.843728e-01, 8.323915e-01, 3.735630e-01, 1.122747e+00, 6.600094e-01, 1.268851e+00, 5.258121e-02, 6.684277e-01, 2.017906e-01, 9.222145e-01, 1.307405e+00, 8.388175e-01, 1.078088e+00, 4.337629e-01, 8.810566e-01, 1.122743e+00, 2.89227…
6.000000e-01	5.631242e-01, 1.411591e+00, 1.715954e-01, 9.185254e-01, 1.416780e+00, 5.324612e-01, 1.136598e+00, 8.662235e-01, 6.947846e-01, 5.840155e-01, 8.593434e-01, 1.994544e+00, 6.183147e-01, 7.635186e-01, 2.896789e-01, 1.518622e+00, 4.061011e-01, 9.277534e-01, 4.500709e-02, 4.413732e-01, 1.486532e-01, 9.046886e-01, 9.902786e-01, 8.543429e-01, 7.088506e-01, 2.237963e-01, 7.301812e-01, 1.277633e+00, 7.19654…
8.000000e-01	3.169495e-01, 1.367698e+00, 1.200311e-01, 8.442363e-01, 1.250957e+00, 6.275658e-01, 1.139144e+00, 7.862360e-01, 8.416979e-01, 3.375149e-01, 8.291390e-01, 1.802447e+00, 4.977083e-01, 6.905871e-01, 2.215900e-01, 1.573242e+00, 2.526569e-01, 8.066211e-01, 1.519323e-01, 3.563508e-01, 2.007812e-01, 4.723470e-01, 1.094279e+00, 6.808706e-01, 6.070350e-01, 1.585810e-01, 7.637129e-01, 9.770479e-01, 1.17295…
1.000000e+00	2.537200e-01, 1.509466e+00, 6.671954e-02, 5.532971e-01, 9.416805e-01, 5.618495e-01, 1.312690e+00, 6.689516e-01, 8.132617e-01, 3.309128e-01, 8.554052e-01, 1.681251e+00, 5.179870e-01, 4.621291e-01, 1.871523e-01, 1.405082e+00, 1.659355e-01, 1.027916e+00, 2.891921e-01, 3.032962e-01, 3.170616e-01, 2.365219e-01, 1.379185e+00, 7.237816e-01, 4.871413e-01, 9.886862e-02, 7.208409e-01, 9.710475e-01, 1.30669…
1.200000e+00	1.962729e-01, 1.453749e+00, 4.410190e-02, 6.255961e-01, 6.353349e-01, 5.220703e-01, 1.063653e+00, 6.349126e-01, 1.018122e+00, 4.362595e-01, 6.061786e-01, 1.950261e+00, 5.600519e-01, 2.690964e-01, 1.396553e-01, 1.515376e+00, 9.659249e-02, 1.092721e+00, 4.910949e-01, 3.470733e-01, 4.414600e-01, 1.362871e-01, 1.153041e+00, 6.411428e-01, 3.571965e-01, 7.049147e-02, 6.906372e-01, 9.053290e-01, 1.49375…
1.400000e+00	1.585048e-01, 1.404153e+00, 4.131579e-02, 5.593234e-01, 7.221335e-01, 5.380022e-01, 1.190215e+00, 7.542389e-01, 1.033634e+00, 5.799734e-01, 8.549269e-01, 1.575090e+00, 5.161262e-01, 2.173921e-01, 1.355446e-01, 1.383956e+00, 6.807410e-02, 7.568932e-01, 6.127349e-01, 3.992948e-01, 6.563891e-01, 1.078450e-01, 1.071372e+00, 7.053209e-01, 3.223342e-01, 4.370140e-02, 7.281528e-01, 6.410258e-01, 1.73254…
1.600000e+00	1.186756e-01, 1.554582e+00, 2.823983e-02, 4.858839e-01, 5.354049e-01, 5.535087e-01, 8.111531e-01, 6.730453e-01, 1.188649e+00, 6.852978e-01, 8.325429e-01, 1.615637e+00, 4.546414e-01, 1.252427e-01, 9.434433e-02, 1.341704e+00, 3.148610e-02, 1.015627e+00, 6.184341e-01, 4.368424e-01, 8.168208e-01, 6.430218e-02, 1.144944e+00, 6.753723e-01, 2.479977e-01, 2.912754e-02, 7.400074e-01, 5.462455e-01, 1.92640…
1.800000e+00	1.053031e-01, 1.406319e+00, 3.561464e-02, 4.721201e-01, 6.217771e-01, 5.570089e-01, 9.972963e-01, 7.354334e-01, 1.122223e+00, 7.107367e-01, 7.743058e-01, 1.629420e+00, 5.138504e-01, 7.003125e-02, 5.551789e-02, 1.154756e+00, 2.506576e-02, 1.017417e+00, 6.940818e-01, 4.697315e-01, 8.398361e-01, 4.507737e-02, 1.170216e+00, 6.778132e-01, 3.250842e-01, 1.617360e-02, 6.652546e-01, 4.355729e-01, 1.73103…
2.000000e+00	9.442520e-02, 1.314260e+00, 4.144370e-02, 5.760144e-01, 4.918748e-01, 5.278292e-01, 1.133998e+00, 5.249120e-01, 1.087630e+00, 8.326418e-01, 8.433455e-01, 1.550774e+00, 6.280147e-01, 3.917670e-02, 6.789982e-02, 1.478411e+00, 1.734903e-02, 9.429156e-01, 6.262642e-01, 4.801114e-01, 9.757372e-01, 3.467652e-02, 1.069855e+00, 7.282236e-01, 4.032842e-01, 1.225445e-02, 7.104567e-01, 3.834393e-01, 1.88903…
0.000000e+00	1.165754e+00, 1.791809e+00, 1.741139e+00, 2.034451e+00, 1.719180e+00, 1.603672e+00, 1.599037e+00, 1.327533e+00, 2.930157e+00, 2.695881e+00, 5.926253e-01, 2.202790e+00, 2.043490e+00, 2.624731e+00, 2.458097e+00, 4.056598e-01, 2.954053e+00, 1.283922e+00, 3.476728e-01, 4.532862e-01, 1.026783e+00, 3.684086e-01, 5.214088e-01, 1.595880e-01, 2.728475e+00, 3.145783e+00, 1.284890e+00, 3.061020e+00, 2.72246…
2.000000e-01	9.093880e-01, 1.664745e+00, 1.364880e+00, 1.404497e+00, 1.735406e+00, 8.237975e-01, 1.126969e+00, 6.960405e-01, 2.047333e+00, 1.253592e+00, 8.156940e-01, 1.933931e+00, 9.412005e-01, 1.518026e+00, 2.089105e+00, 2.420079e-01, 1.941906e+00, 1.172678e+00, 6.138388e-01, 3.120222e-01, 1.021689e+00, 2.486918e-01, 6.971148e-01, 1.893207e-01, 2.523630e+00, 1.700687e+00, 8.016807e-01, 2.258701e+00, 2.05117…
4.000000e-01	6.231000e-01, 1.612068e+00, 9.540956e-01, 9.010051e-01, 1.250855e+00, 6.061231e-01, 8.564312e-01, 5.428193e-01, 1.308269e+00, 1.042193e+00, 7.806157e-01, 1.727670e+00, 6.658843e-01, 9.431224e-01, 2.051394e+00, 3.099807e-01, 1.246843e+00, 8.749211e-01, 5.816059e-01, 2.802101e-01, 1.152246e+00, 1.574056e-01, 7.405362e-01, 3.364990e-01, 2.224062e+00, 1.189519e+00, 6.670313e-01, 2.210847e+00, 2.00620…
6.000000e-01	3.777663e-01, 1.518225e+00, 5.561459e-01, 7.546962e-01, 1.204050e+00, 3.706539e-01, 6.359362e-01, 2.918189e-01, 1.045954e+00, 6.800623e-01, 9.281711e-01, 1.374676e+00, 4.753385e-01, 4.699317e-01, 1.819119e+00, 7.263451e-01, 6.213729e-01, 1.057643e+00, 7.334497e-01, 2.036810e-01, 1.017242e+00, 1.040101e-01, 9.455233e-01, 5.006829e-01, 2.207954e+00, 1.110477e+00, 6.907551e-01, 1.252601e+00, 2.18447…
8.000000e-01	2.628386e-01, 1.192697e+00, 3.754270e-01, 6.841384e-01, 1.047343e+00, 2.054237e-01, 6.201049e-01, 2.252312e-01, 1.034981e+00, 4.538055e-01, 7.811172e-01, 1.641644e+00, 3.889923e-01, 3.880419e-01, 1.351318e+00, 9.593514e-01, 4.006912e-01, 1.035976e+00, 8.358324e-01, 1.476440e-01, 1.111428e+00, 6.140812e-02, 9.626004e-01, 5.116393e-01, 1.605996e+00, 8.693024e-01, 6.780123e-01, 1.271401e+00, 2.06926…
1.000000e+00	1.606384e-01, 1.332966e+00, 2.991315e-01, 5.989996e-01, 7.933128e-01, 1.794241e-01, 8.244336e-01, 2.670263e-01, 1.272861e+00, 5.427099e-01, 9.095030e-01, 1.533377e+00, 4.762816e-01, 2.292303e-01, 9.750689e-01, 1.049387e+00, 2.418207e-01, 8.322503e-01, 6.947763e-01, 1.192683e-01, 1.238847e+00, 3.435211e-02, 9.019914e-01, 6.402926e-01, 1.744086e+00, 7.375629e-01, 6.990922e-01, 9.856881e-01, 2.88168…
1.200000e+00	9.562905e-02, 1.339968e+00, 2.012007e-01, 6.011749e-01, 4.981057e-01, 2.307807e-01, 9.700340e-01, 3.737307e-01, 1.303813e+00, 5.787768e-01, 8.629882e-01, 1.425085e+00, 3.468185e-01, 9.716672e-02, 8.450611e-01, 1.119279e+00, 1.252048e-01, 1.004637e+00, 9.838183e-01, 1.158054e-01, 1.412320e+00, 1.898753e-02, 1.062900e+00, 6.761515e-01, 1.867378e+00, 6.675021e-01, 7.860904e-01, 9.451285e-01, 2.01514…
1.400000e+00	7.832396e-02, 1.525882e+00, 1.635901e-01, 5.246016e-01, 4.629826e-01, 2.837547e-01, 8.870436e-01, 4.502068e-01, 1.447344e+00, 6.175250e-01, 7.990460e-01, 1.268405e+00, 4.875572e-01, 7.750477e-02, 7.558597e-01, 1.280353e+00, 8.238034e-02, 9.462963e-01, 7.135688e-01, 1.015503e-01, 1.284998e+00, 1.604304e-02, 1.072010e+00, 5.558943e-01, 1.595006e+00, 4.887977e-01, 5.708672e-01, 8.424347e-01, 2.06742…
1.600000e+00	4.744760e-02, 1.296109e+00, 1.495555e-01, 6.409700e-01, 4.031201e-01, 3.427985e-01, 1.015324e+00, 5.805601e-01, 1.166810e+00, 7.022303e-01, 9.016432e-01, 1.547480e+00, 4.052404e-01, 4.952221e-02, 6.946824e-01, 1.152062e+00, 4.833830e-02, 1.139564e+00, 8.355834e-01, 1.185420e-01, 1.150147e+00, 6.256837e-03, 9.231398e-01, 6.625604e-01, 1.554813e+00, 5.236390e-01, 6.328170e-01, 5.373708e-01, 2.55265…
1.800000e+00	3.915184e-02, 1.368279e+00, 1.433503e-01, 5.577403e-01, 3.798482e-01, 3.721320e-01, 8.356045e-01, 4.977426e-01, 1.087375e+00, 7.907004e-01, 1.033036e+00, 1.143250e+00, 4.073830e-01, 3.181436e-02, 4.243554e-01, 1.428078e+00, 3.420819e-02, 9.049289e-01, 7.120150e-01, 1.229464e-01, 1.202094e+00, 5.409066e-03, 1.146822e+00, 6.933900e-01, 1.522664e+00, 5.308100e-01, 7.461057e-01, 4.902720e-01, 2.47165…
2.000000e+00	3.985282e-02, 1.270361e+00, 1.233795e-01, 5.301027e-01, 2.981924e-01, 4.362869e-01, 1.108041e+00, 5.840124e-01, 1.022527e+00, 7.676914e-01, 8.802553e-01, 1.411264e+00, 4.333416e-01, 1.975505e-02, 3.653164e-01, 1.390124e+00, 1.896132e-02, 9.626532e-01, 6.920547e-01, 1.927184e-01, 9.141688e-01, 3.438282e-03, 7.983646e-01, 5.864778e-01, 1.377564e+00, 4.715176e-01, 6.213968e-01, 3.975269e-01, 2.21149…
0.000000e+00	1.784203e+00, 1.612494e+00, 2.283720e-01, 2.830010e+00, 6.817950e-01, 3.021838e+00, 8.842714e-03, 1.056697e+00, 2.105024e+00, 2.795006e-01, 2.623466e+00, 2.630425e+00, 2.597497e+00, 1.295939e+00, 1.594770e+00, 2.539514e+00, 1.543811e-01, 1.400390e+00, 3.497619e-01, 1.647167e+00, 2.068313e+00, 7.474230e-01, 6.864959e-01, 1.735580e+00, 1.367739e-01, 5.650043e-01, 8.924089e-01, 2.792752e+00, 5.26413…
2.000000e-01	1.097001e+00, 1.377278e+00, 1.501750e-01, 1.841407e+00, 1.174547e+00, 1.808817e+00, 5.602160e-02, 8.624950e-01, 1.735950e+00, 3.920343e-01, 1.670632e+00, 1.754303e+00, 1.888461e+00, 1.389387e+00, 1.035250e+00, 2.044941e+00, 2.408859e-01, 1.261219e+00, 3.187022e-01, 1.162334e+00, 1.767104e+00, 7.625828e-01, 7.104009e-01, 1.033339e+00, 4.236255e-01, 5.879765e-01, 5.714959e-01, 2.160589e+00, 1.00814…
4.000000e-01	7.675397e-01, 1.726107e+00, 9.232142e-02, 1.221454e+00, 1.054282e+00, 1.397072e+00, 2.102317e-01, 8.654823e-01, 1.447425e+00, 3.637602e-01, 1.047871e+00, 1.235724e+00, 1.270397e+00, 8.086501e-01, 9.487446e-01, 1.816487e+00, 3.215905e-01, 9.954610e-01, 3.909998e-01, 1.184757e+00, 1.422975e+00, 9.478155e-01, 9.171767e-01, 7.776335e-01, 7.252518e-01, 4.639140e-01, 6.797082e-01, 2.485807e+00, 1.12975…
6.000000e-01	6.800950e-01, 1.436387e+00, 9.336116e-02, 9.686443e-01, 1.170823e+00, 1.033293e+00, 4.008111e-01, 7.385320e-01, 1.230783e+00, 2.490919e-01, 8.225014e-01, 9.232237e-01, 1.134682e+00, 4.883399e-01, 7.910573e-01, 1.987315e+00, 3.561104e-01, 1.169391e+00, 4.313379e-01, 8.117124e-01, 1.556619e+00, 7.498781e-01, 1.008105e+00, 5.336807e-01, 8.840381e-01, 3.374687e-01, 7.062096e-01, 1.624244e+00, 1.37094…
8.000000e-01	5.286696e-01, 1.420687e+00, 2.978645e-01, 8.868433e-01, 1.104110e+00, 8.831996e-01, 6.052571e-01, 7.289158e-01, 1.201758e+00, 2.032412e-01, 8.195741e-01, 6.153792e-01, 6.932470e-01, 2.686904e-01, 6.694346e-01, 1.719101e+00, 3.274356e-01, 1.021294e+00, 5.825711e-01, 1.157676e+00, 1.713967e+00, 6.177773e-01, 8.790123e-01, 5.140972e-01, 1.037596e+00, 2.050211e-01, 7.653311e-01, 1.603413e+00, 1.79358…
1.000000e+00	4.159175e-01, 1.348028e+00, 4.741781e-01, 7.439013e-01, 1.040789e+00, 7.710734e-01, 7.245739e-01, 5.789570e-01, 1.381587e+00, 1.936527e-01, 7.525734e-01, 4.181596e-01, 6.196626e-01, 2.025348e-01, 4.413863e-01, 1.676487e+00, 3.053784e-01, 8.479274e-01, 7.979017e-01, 9.195014e-01, 1.171042e+00, 4.001266e-01, 1.270986e+00, 6.016914e-01, 1.101914e+00, 2.643878e-01, 6.659888e-01, 1.217040e+00, 1.62693…
1.200000e+00	3.160023e-01, 1.399967e+00, 5.156814e-01, 6.333582e-01, 8.661508e-01, 6.915846e-01, 7.149822e-01, 6.328656e-01, 1.345716e+00, 3.912051e-01, 8.400258e-01, 4.436874e-01, 5.845130e-01, 1.272760e-01, 3.931356e-01, 1.668428e+00, 1.981921e-01, 1.084620e+00, 8.240432e-01, 8.205357e-01, 1.535930e+00, 3.834101e-01, 1.216821e+00, 6.638142e-01, 1.358405e+00, 3.007965e-01, 6.186341e-01, 1.111811e+00, 1.79507…
1.400000e+00	2.136128e-01, 1.283140e+00, 6.667634e-01, 5.351459e-01, 7.699252e-01, 5.886496e-01, 9.665179e-01, 6.970940e-01, 1.208035e+00, 4.332007e-01, 8.398532e-01, 6.060340e-01, 4.859758e-01, 7.094201e-02, 4.027229e-01, 1.440543e+00, 1.333632e-01, 1.129643e+00, 7.927207e-01, 6.316757e-01, 1.331937e+00, 2.133758e-01, 1.078647e+00, 5.600432e-01, 1.162627e+00, 3.222897e-01, 7.623787e-01, 8.720079e-01, 2.06566…
1.600000e+00	1.748996e-01, 1.079135e+00, 7.642642e-01, 6.203916e-01, 6.630824e-01, 6.731058e-01, 1.021249e+00, 6.657927e-01, 1.151443e+00, 5.533013e-01, 8.761183e-01, 8.002393e-01, 5.368036e-01, 4.400101e-02, 3.036074e-01, 1.363199e+00, 7.780862e-02, 9.888955e-01, 8.715762e-01, 6.149444e-01, 1.544034e+00, 1.391504e-01, 1.024200e+00, 6.015238e-01, 1.411946e+00, 3.720687e-01, 6.387076e-01, 7.182824e-01, 2.27647…
1.800000e+00	1.343092e-01, 1.501683e+00, 7.667004e-01, 4.833596e-01, 6.345039e-01, 5.930496e-01, 9.029106e-01, 7.137707e-01, 1.029993e+00, 6.590221e-01, 7.687079e-01, 7.887955e-01, 4.652189e-01, 2.890166e-02, 2.676581e-01, 1.431122e+00, 5.351803e-02, 8.054000e-01, 6.760586e-01, 7.260248e-01, 1.465037e+00, 9.694486e-02, 1.052550e+00, 6.349588e-01, 1.295336e+00, 3.563661e-01, 6.777416e-01, 6.356606e-01, 2.13011…
2.000000e+00	1.062494e-01, 1.232139e+00, 9.597924e-01, 4.580465e-01, 5.264501e-01, 5.624235e-01, 9.543157e-01, 5.993306e-01, 1.160028e+00, 7.438766e-01, 1.005125e+00, 7.135966e-01, 5.284593e-01, 1.649780e-02, 3.563724e-01, 1.559101e+00, 2.681998e-02, 8.242200e-01, 7.584269e-01, 7.890052e-01, 1.308785e+00, 6.530949e-02, 1.100162e+00, 7.452066e-01, 1.359394e+00, 4.828759e-01, 5.952629e-01, 4.159352e-01, 1.96663…
0.000000e+00	2.177940e+00, 1.322659e-01, 1.578950e-01, 1.460884e+00, 2.602145e+00, 2.108661e+00, 3.030249e+00, 1.552456e+00, 3.732351e-02, 3.081656e+00, 3.388270e-02, 1.039403e+00, 9.108662e-01, 7.979284e-01, 1.103812e-01, 1.749551e+00, 2.684116e+00, 1.797114e+00, 2.649549e+00, 8.640233e-02, 1.071810e+00, 1.229594e+00, 4.453656e-01, 8.897119e-02, 1.306012e+00, 2.171230e+00, 2.694218e+00, 2.532103e+00, 5.59251…
2.000000e-01	2.106702e+00, 8.982088e-02, 4.592593e-01, 1.288182e+00, 2.608780e+00, 2.273375e+00, 1.881005e+00, 1.402204e+00, 2.414927e-02, 1.551261e+00, 4.951275e-01, 6.195593e-01, 7.104925e-01, 7.898668e-01, 7.313254e-02, 1.782479e+00, 1.768526e+00, 1.534105e+00, 1.413485e+00, 2.908178e-01, 7.106691e-01, 1.172794e+00, 3.129345e-01, 4.129358e-02, 9.987261e-01, 1.743518e+00, 2.082339e+00, 2.328131e+00, 4.47516…
4.000000e-01	1.810757e+00, 7.566500e-02, 5.113725e-01, 9.737107e-01, 2.431133e+00, 1.355709e+00, 1.214747e+00, 1.014078e+00, 1.004829e-01, 9.987045e-01, 5.824594e-01, 6.062204e-01, 3.863429e-01, 7.383246e-01, 6.240982e-02, 1.245508e+00, 1.009943e+00, 1.147511e+00, 9.051433e-01, 6.046512e-01, 3.918825e-01, 7.031962e-01, 1.819094e-01, 3.519480e-02, 8.521428e-01, 8.888551e-01, 1.662461e+00, 2.116506e+00, 5.41636…
6.000000e-01	1.341335e+00, 1.275779e-01, 3.926956e-01, 7.707456e-01, 2.200275e+00, 8.633599e-01, 9.226837e-01, 9.916295e-01, 3.934706e-01, 6.319763e-01, 7.862501e-01, 9.337778e-01, 3.783598e-01, 6.421538e-01, 6.382079e-02, 1.413016e+00, 8.786761e-01, 9.797869e-01, 5.267026e-01, 6.628227e-01, 2.555669e-01, 4.396716e-01, 1.664729e-01, 6.521496e-02, 6.545265e-01, 5.348232e-01, 1.085203e+00, 2.276457e+00, 7.95608…
8.000000e-01	8.117767e-01, 2.802886e-01, 2.443363e-01, 6.644651e-01, 2.134672e+00, 8.035345e-01, 7.357211e-01, 8.177522e-01, 7.464960e-01, 3.578187e-01, 9.827382e-01, 9.247407e-01, 3.946994e-01, 6.394583e-01, 5.696836e-02, 1.391781e+00, 6.121433e-01, 8.970516e-01, 5.895797e-01, 7.007048e-01, 2.065388e-01, 4.217677e-01, 2.731111e-01, 1.707130e-01, 5.885705e-01, 3.660026e-01, 9.482305e-01, 1.710431e+00, 1.17165…
1.000000e+00	5.972677e-01, 5.071405e-01, 1.923917e-01, 6.459144e-01, 1.534666e+00, 6.721740e-01, 7.997944e-01, 8.563568e-01, 1.021497e+00, 2.331279e-01, 9.110733e-01, 1.095072e+00, 4.663267e-01, 3.912705e-01, 3.841086e-02, 1.309989e+00, 2.939742e-01, 8.874316e-01, 6.473952e-01, 7.272847e-01, 2.189936e-01, 2.879343e-01, 5.056202e-01, 3.694968e-01, 4.545723e-01, 2.411572e-01, 8.147137e-01, 1.545230e+00, 1.34640…
1.200000e+00	3.928774e-01, 6.316753e-01, 1.303470e-01, 5.130342e-01, 1.353271e+00, 6.760960e-01, 7.880853e-01, 7.295596e-01, 1.040836e+00, 1.083416e-01, 8.973801e-01, 1.376789e+00, 4.394143e-01, 2.372817e-01, 3.404839e-02, 1.757674e+00, 2.121867e-01, 9.912789e-01, 6.143129e-01, 7.616411e-01, 4.757435e-01, 1.761244e-01, 6.569708e-01, 3.790263e-01, 3.210986e-01, 1.483353e-01, 7.388264e-01, 1.717568e+00, 1.88683…
1.400000e+00	2.735216e-01, 8.049709e-01, 9.989470e-02, 4.920649e-01, 1.294720e+00, 6.800443e-01, 1.023065e+00, 6.697462e-01, 9.068755e-01, 1.135098e-01, 7.148907e-01, 1.294687e+00, 4.954676e-01, 1.379424e-01, 2.493231e-02, 1.279104e+00, 1.219925e-01, 9.951072e-01, 6.597287e-01, 9.002054e-01, 4.707005e-01, 1.314899e-01, 8.216564e-01, 5.034649e-01, 2.933314e-01, 9.157952e-02, 7.207869e-01, 1.265611e+00, 1.86545…
1.600000e+00	2.569204e-01, 1.033191e+00, 4.707461e-02, 5.420938e-01, 9.370875e-01, 6.809019e-01, 8.706979e-01, 6.764330e-01, 1.076060e+00, 1.446267e-01, 7.390553e-01, 1.377593e+00, 4.492135e-01, 8.551839e-02, 1.970559e-02, 1.864581e+00, 8.340572e-02, 1.022205e+00, 7.077581e-01, 6.704488e-01, 7.126121e-01, 8.968369e-02, 8.257356e-01, 5.911578e-01, 2.716380e-01, 5.654530e-02, 6.745030e-01, 1.114797e+00, 2.39255…
1.800000e+00	1.614810e-01, 1.140057e+00, 4.948226e-02, 5.203652e-01, 9.129326e-01, 5.598040e-01, 9.684072e-01, 7.425708e-01, 1.229960e+00, 2.934759e-01, 8.981880e-01, 1.122721e+00, 4.889331e-01, 5.355965e-02, 1.643232e-02, 1.418944e+00, 4.959939e-02, 9.470460e-01, 6.751122e-01, 7.831995e-01, 8.591173e-01, 7.375120e-02, 1.127647e+00, 5.440399e-01, 3.217757e-01, 3.711023e-02, 5.702352e-01, 9.498221e-01, 2.00686…
2.000000e+00	1.268864e-01, 9.784067e-01, 6.043557e-02, 4.296534e-01, 8.186009e-01, 6.222743e-01, 9.940206e-01, 6.835221e-01, 1.220713e+00, 4.995590e-01, 8.286271e-01, 1.181747e+00, 3.968744e-01, 3.418952e-02, 1.203347e-02, 1.613772e+00, 3.120069e-02, 1.002439e+00, 8.210320e-01, 7.251539e-01, 1.056779e+00, 5.385729e-02, 9.548143e-01, 6.092164e-01, 3.645925e-01, 2.518223e-02, 7.570908e-01, 7.556010e-01, 2.56669…
0.000000e+00	1.660341e+00, 2.494132e+00, 1.242697e+00, 3.303031e-01, 7.343405e-01, 2.482006e+00, 1.647357e+00, 2.110582e+00, 1.738818e+00, 2.031518e+00, 1.414432e+00, 2.965937e+00, 1.001293e+00, 1.406637e+00, 2.497085e-01, 1.191256e+00, 2.462428e-02, 1.710445e+00, 1.558642e+00, 1.756851e+00, 1.635821e+00, 2.665925e-01, 2.408095e+00, 2.450846e+00, 9.430626e-01, 2.292050e+00, 7.755226e-01, 1.334978e+00, 1.75186…
2.000000e-01	1.474072e+00, 2.143838e+00, 1.109989e+00, 2.943915e-01, 8.639006e-01, 1.684082e+00, 1.081068e+00, 1.605865e+00, 1.051505e+00, 1.432425e+00, 9.643872e-01, 2.008065e+00, 6.887874e-01, 9.104321e-01, 4.947486e-01, 1.094115e+00, 1.454509e-01, 1.227552e+00, 1.078445e+00, 1.811026e+00, 1.759596e+00, 4.766242e-01, 1.818948e+00, 1.530018e+00, 1.046013e+00, 1.662918e+00, 5.794967e-01, 1.273320e+00, 1.33452…
4.000000e-01	1.453674e+00, 1.846409e+00, 8.293127e-01, 3.672218e-01, 1.186819e+00, 1.036113e+00, 1.026448e+00, 1.179733e+00, 7.693450e-01, 1.004209e+00, 8.485196e-01, 1.466145e+00, 3.659362e-01, 5.827244e-01, 4.521002e-01, 1.145225e+00, 2.315054e-01, 9.641670e-01, 8.857323e-01, 1.389241e+00, 1.123629e+00, 6.822379e-01, 1.898288e+00, 9.980495e-01, 1.227035e+00, 1.090073e+00, 5.763212e-01, 1.148237e+00, 1.40274…
6.000000e-01	1.081396e+00, 1.981360e+00, 5.166726e-01, 3.698425e-01, 8.624524e-01, 5.928474e-01, 8.822790e-01, 6.921528e-01, 8.179688e-01, 7.825231e-01, 8.189353e-01, 1.382504e+00, 3.273098e-01, 3.814791e-01, 4.749967e-01, 1.319591e+00, 1.291195e-01, 1.045101e+00, 8.308573e-01, 1.342931e+00, 9.988970e-01, 7.225614e-01, 1.296688e+00, 5.546375e-01, 1.054229e+00, 8.222400e-01, 5.933127e-01, 8.838412e-01, 1.13313…
8.000000e-01	6.218616e-01, 1.804895e+00, 3.862419e-01, 4.866347e-01, 6.859915e-01, 4.981546e-01, 9.258096e-01, 6.819182e-01, 9.020022e-01, 7.545074e-01, 6.286821e-01, 1.274312e+00, 4.305580e-01, 2.435407e-01, 3.114341e-01, 1.161714e+00, 7.584394e-02, 9.032939e-01, 9.278816e-01, 1.199998e+00, 7.891619e-01, 5.326050e-01, 1.403643e+00, 4.711419e-01, 1.029711e+00, 6.381394e-01, 6.076774e-01, 7.054370e-01, 1.77463…
1.000000e+00	4.853056e-01, 1.405522e+00, 3.096394e-01, 4.395582e-01, 7.646431e-01, 3.449666e-01, 1.034033e+00, 7.589269e-01, 1.106649e+00, 6.892037e-01, 8.192375e-01, 1.189103e+00, 4.098148e-01, 1.803021e-01, 3.006339e-01, 1.197507e+00, 4.837968e-02, 8.911377e-01, 8.148754e-01, 9.626731e-01, 8.435227e-01, 2.706174e-01, 1.317125e+00, 4.956907e-01, 7.782352e-01, 3.521654e-01, 6.298267e-01, 7.137465e-01, 1.51138…
1.200000e+00	3.277432e-01, 1.520200e+00, 1.847186e-01, 5.126844e-01, 5.331185e-01, 4.695490e-01, 8.899165e-01, 6.759473e-01, 9.656869e-01, 8.054970e-01, 8.450310e-01, 1.328703e+00, 4.740397e-01, 9.432897e-02, 2.288283e-01, 1.324942e+00, 2.456244e-02, 1.057324e+00, 8.787036e-01, 7.630608e-01, 7.885961e-01, 2.021050e-01, 1.219844e+00, 5.669566e-01, 6.113160e-01, 2.568879e-01, 7.410402e-01, 4.972876e-01, 1.60895…
1.400000e+00	2.348588e-01, 1.495055e+00, 1.632314e-01, 5.097370e-01, 4.775728e-01, 4.604602e-01, 1.056792e+00, 6.248360e-01, 1.236416e+00, 6.420309e-01, 8.083264e-01, 1.527841e+00, 5.102106e-01, 5.136686e-02, 1.550386e-01, 1.407581e+00, 1.834188e-02, 1.028727e+00, 8.335604e-01, 7.178211e-01, 7.239893e-01, 1.343599e-01, 9.276138e-01, 5.394285e-01, 6.572302e-01, 1.472541e-01, 6.048339e-01, 4.019722e-01, 1.95430…
1.600000e+00	1.336032e-01, 1.063343e+00, 1.142291e-01, 4.024844e-01, 4.106532e-01, 6.289188e-01, 1.019113e+00, 7.145661e-01, 1.171133e+00, 8.868571e-01, 7.777298e-01, 1.210580e+00, 4.455639e-01, 3.841534e-02, 1.349446e-01, 1.509880e+00, 1.260632e-02, 9.736515e-01, 9.302979e-01, 6.153410e-01, 7.745055e-01, 7.906439e-02, 1.117109e+00, 6.063151e-01, 6.554641e-01, 9.520265e-02, 6.503101e-01, 3.123801e-01, 1.96809…
1.800000e+00	1.327413e-01, 1.550088e+00, 8.066410e-02, 4.619668e-01, 3.650700e-01, 5.092145e-01, 1.065495e+00, 6.742618e-01, 8.807793e-01, 7.760779e-01, 8.146951e-01, 1.201777e+00, 4.821279e-01, 2.171679e-02, 1.101159e-01, 1.440869e+00, 7.796627e-03, 1.019756e+00, 7.637225e-01, 7.145011e-01, 9.947204e-01, 5.454716e-02, 1.144103e+00, 6.971790e-01, 7.533821e-01, 7.974788e-02, 7.052666e-01, 2.285732e-01, 1.80603…
2.000000e+00	1.004738e-01, 1.514096e+00, 9.048156e-02, 4.936378e-01, 3.712793e-01, 6.222413e-01, 1.031363e+00, 6.772052e-01, 1.199488e+00, 7.297259e-01, 7.675335e-01, 1.606121e+00, 5.059567e-01, 1.325985e-02, 1.019162e-01, 1.365663e+00, 4.937126e-03, 1.152665e+00, 7.209287e-01, 6.530045e-01, 9.854734e-01, 3.651870e-02, 1.024739e+00, 5.130833e-01, 6.124819e-01, 4.426679e-02, 6.738772e-01, 1.974268e-01, 2.17644…
0.000000e+00	4.865809e-01, 2.039426e+00, 6.813784e-01, 2.163742e+00, 1.820952e+00, 1.129246e+00, 1.216785e+00, 4.514719e-01, 2.429291e+00, 3.940749e-02, 2.855146e+00, 2.915022e-01, 3.595428e-01, 5.042262e-01, 1.503274e+00, 2.432407e+00, 4.168782e-01, 1.349775e+00, 1.702002e+00, 1.412649e+00, 3.532105e-01, 1.105536e+00, 2.031669e+00, 1.365586e+00, 9.663795e-01, 2.860980e+00, 2.086237e+00, 2.874697e+00, 1.71454…
2.000000e-01	3.029881e-01, 1.264240e+00, 6.335107e-01, 1.631118e+00, 1.905805e+00, 9.542975e-01, 6.766412e-01, 5.534411e-01, 2.113754e+00, 3.127968e-02, 1.204494e+00, 6.316482e-01, 2.413700e-01, 3.274743e-01, 1.114735e+00, 1.899428e+00, 2.783481e-01, 1.024882e+00, 1.624988e+00, 9.041928e-01, 6.570285e-01, 8.705336e-01, 1.337010e+00, 9.310710e-01, 6.142644e-01, 1.786851e+00, 1.227485e+00, 2.273351e+00, 2.08360…
4.000000e-01	1.898826e-01, 1.179843e+00, 4.868841e-01, 8.781839e-01, 1.306613e+00, 5.685310e-01, 7.152199e-01, 6.228586e-01, 2.021707e+00, 2.392192e-02, 8.812734e-01, 7.508895e-01, 1.346521e-01, 2.575874e-01, 1.089877e+00, 1.635293e+00, 1.484428e-01, 1.152000e+00, 1.227055e+00, 6.456275e-01, 1.042726e+00, 4.967913e-01, 1.045525e+00, 8.176162e-01, 6.910120e-01, 1.051030e+00, 1.073463e+00, 1.699406e+00, 2.37310…
6.000000e-01	1.399069e-01, 1.326895e+00, 3.740185e-01, 9.094603e-01, 1.103893e+00, 4.015387e-01, 8.302224e-01, 6.597260e-01, 1.660614e+00, 5.480812e-02, 8.544888e-01, 1.064147e+00, 1.913759e-01, 1.497587e-01, 8.545261e-01, 1.249307e+00, 8.397743e-02, 9.104973e-01, 9.508959e-01, 4.060227e-01, 1.074905e+00, 3.838551e-01, 9.663099e-01, 7.438459e-01, 7.467576e-01, 7.456714e-01, 7.016775e-01, 1.256525e+00, 2.54519…
8.000000e-01	1.374629e-01, 1.134542e+00, 2.808860e-01, 6.079485e-01, 1.029359e+00, 3.866784e-01, 8.624463e-01, 6.125665e-01, 1.330227e+00, 2.512292e-01, 9.352246e-01, 1.225046e+00, 2.753638e-01, 6.936738e-02, 6.002762e-01, 1.676908e+00, 4.660153e-02, 1.071960e+00, 9.664696e-01, 3.368258e-01, 1.067185e+00, 2.165691e-01, 1.007553e+00, 7.401469e-01, 8.092404e-01, 4.995316e-01, 7.252350e-01, 9.168102e-01, 2.50626…
1.000000e+00	1.130225e-01, 1.415874e+00, 2.980220e-01, 6.257917e-01, 7.090601e-01, 4.793738e-01, 8.231969e-01, 6.226859e-01, 1.352085e+00, 3.764998e-01, 1.076486e+00, 1.331662e+00, 3.877775e-01, 4.909929e-02, 4.635776e-01, 1.528796e+00, 3.171175e-02, 9.795684e-01, 9.276560e-01, 2.614730e-01, 1.090521e+00, 1.300919e-01, 1.045081e+00, 6.275696e-01, 8.931817e-01, 3.941549e-01, 7.243040e-01, 1.030133e+00, 2.83403…
1.200000e+00	1.107428e-01, 1.118950e+00, 2.780390e-01, 4.797965e-01, 6.527376e-01, 5.336565e-01, 8.132053e-01, 6.786213e-01, 1.519246e+00, 5.534364e-01, 9.730445e-01, 1.225004e+00, 4.979683e-01, 2.955329e-02, 3.617519e-01, 1.308951e+00, 2.048431e-02, 1.067198e+00, 8.258276e-01, 3.085880e-01, 1.279605e+00, 9.007859e-02, 1.206673e+00, 7.408549e-01, 9.425544e-01, 2.885051e-01, 6.876790e-01, 7.468093e-01, 2.91633…
1.400000e+00	9.470850e-02, 1.153288e+00, 3.495701e-01, 6.282996e-01, 5.030122e-01, 5.296161e-01, 9.087677e-01, 7.065355e-01, 1.228013e+00, 6.786321e-01, 1.015172e+00, 1.523719e+00, 4.729414e-01, 2.149798e-02, 3.560082e-01, 1.411801e+00, 1.425575e-02, 1.132306e+00, 8.489329e-01, 3.250018e-01, 1.232362e+00, 4.857780e-02, 9.217823e-01, 5.690806e-01, 1.080214e+00, 2.192217e-01, 7.212246e-01, 6.567030e-01, 2.41949…
1.600000e+00	8.137237e-02, 1.478473e+00, 4.069722e-01, 5.079880e-01, 4.424683e-01, 4.820921e-01, 8.588890e-01, 7.570511e-01, 1.201091e+00, 7.491619e-01, 8.511555e-01, 1.191151e+00, 5.084506e-01, 1.319437e-02, 2.790362e-01, 1.606146e+00, 6.734604e-03, 9.180879e-01, 6.722873e-01, 3.788099e-01, 1.044564e+00, 3.669409e-02, 1.080836e+00, 5.830033e-01, 1.129157e+00, 2.274574e-01, 5.607867e-01, 4.457175e-01, 2.38621…
1.800000e+00	9.314416e-02, 1.307354e+00, 3.210512e-01, 5.311281e-01, 3.984016e-01, 5.254057e-01, 8.212910e-01, 5.886647e-01, 1.182338e+00, 7.032315e-01, 7.442398e-01, 1.431927e+00, 4.561278e-01, 6.761231e-03, 2.181713e-01, 1.602573e+00, 4.576186e-03, 8.450836e-01, 8.537337e-01, 4.863429e-01, 9.475193e-01, 2.424286e-02, 1.147683e+00, 6.990447e-01, 1.304977e+00, 2.524332e-01, 7.306007e-01, 3.766876e-01, 2.65023…
2.000000e+00	7.526497e-02, 1.227315e+00, 4.146511e-01, 4.695361e-01, 3.637120e-01, 5.724066e-01, 9.241172e-01, 6.487936e-01, 1.130073e+00, 6.880903e-01, 7.991212e-01, 1.461595e+00, 5.313833e-01, 3.632404e-03, 1.474586e-01, 1.319035e+00, 2.795263e-03, 1.017467e+00, 8.916285e-01, 4.309063e-01, 1.131054e+00, 1.295189e-02, 1.073675e+00, 7.250513e-01, 9.574266e-01, 3.148826e-01, 7.630538e-01, 3.435795e-01, 2.31630…
0.000000e+00	3.788330e-01, 2.105887e+00, 3.252591e-01, 2.194708e+00, 1.341180e+00, 2.307403e+00, 2.236865e+00, 1.301331e+00, 3.334101e-01, 2.200088e+00, 1.108387e+00, 2.465214e+00, 1.497910e+00, 2.571857e-01, 1.020002e+00, 2.025024e+00, 8.604762e-01, 2.304308e-01, 9.816925e-03, 1.228407e+00, 2.171399e+00, 3.251348e-02, 6.765342e-01, 2.124533e+00, 2.825120e+00, 8.762557e-01, 1.469866e+00, 2.467592e+00, 2.43688…
2.000000e-01	7.199806e-01, 1.193018e+00, 5.054271e-01, 1.390124e+00, 1.408035e+00, 1.749859e+00, 1.752943e+00, 8.666738e-01, 2.170535e-01, 1.351767e+00, 9.526855e-01, 2.075922e+00, 1.033290e+00, 1.319106e-01, 8.072456e-01, 2.099967e+00, 7.252227e-01, 6.839474e-01, 3.603830e-01, 1.218545e+00, 1.749068e+00, 4.349925e-01, 4.700397e-01, 1.849148e+00, 2.811493e+00, 7.289330e-01, 1.317969e+00, 2.218548e+00, 2.31845…
4.000000e-01	6.726460e-01, 1.159976e+00, 7.479977e-01, 1.138483e+00, 1.647759e+00, 1.087071e+00, 1.126859e+00, 9.798695e-01, 2.879712e-01, 7.310409e-01, 8.197364e-01, 1.395900e+00, 8.851385e-01, 8.262287e-02, 6.586660e-01, 1.745178e+00, 4.764424e-01, 8.343030e-01, 4.870590e-01, 9.687486e-01, 1.338504e+00, 6.226342e-01, 4.271837e-01, 1.435930e+00, 2.236642e+00, 8.126118e-01, 1.061195e+00, 1.835406e+00, 2.09686…
6.000000e-01	4.457848e-01, 1.300349e+00, 4.905317e-01, 9.823573e-01, 1.545276e+00, 8.565648e-01, 9.110035e-01, 8.260185e-01, 5.643520e-01, 6.466062e-01, 8.015529e-01, 9.155321e-01, 7.356994e-01, 5.014964e-02, 6.395702e-01, 2.064595e+00, 3.472616e-01, 1.072310e+00, 7.990037e-01, 9.681208e-01, 7.803603e-01, 5.075370e-01, 5.940731e-01, 1.026864e+00, 2.242643e+00, 5.936258e-01, 7.822868e-01, 1.519420e+00, 2.12110…
8.000000e-01	3.375943e-01, 9.735634e-01, 3.834430e-01, 8.211201e-01, 1.117775e+00, 7.921930e-01, 1.022703e+00, 8.948085e-01, 9.642030e-01, 3.722450e-01, 8.555536e-01, 1.096389e+00, 5.963538e-01, 2.877348e-02, 4.962927e-01, 1.713149e+00, 2.062077e-01, 9.245530e-01, 6.317906e-01, 7.761671e-01, 6.729850e-01, 3.527488e-01, 8.491222e-01, 8.848106e-01, 1.824778e+00, 6.991299e-01, 7.628957e-01, 1.189571e+00, 2.18743…
1.000000e+00	2.929867e-01, 1.202607e+00, 2.279488e-01, 7.088252e-01, 1.170681e+00, 8.180400e-01, 9.841378e-01, 7.837394e-01, 9.128301e-01, 3.203502e-01, 8.580441e-01, 1.084743e+00, 5.427925e-01, 1.694637e-02, 3.932619e-01, 1.453624e+00, 1.055549e-01, 1.135998e+00, 6.859950e-01, 7.371193e-01, 5.992624e-01, 3.037590e-01, 9.087785e-01, 8.270146e-01, 1.671463e+00, 7.174340e-01, 7.148589e-01, 1.074497e+00, 2.51046…
1.200000e+00	1.986248e-01, 1.344825e+00, 1.647038e-01, 5.556288e-01, 1.022118e+00, 6.638776e-01, 9.343212e-01, 7.094109e-01, 9.981389e-01, 2.523450e-01, 7.389386e-01, 1.391805e+00, 5.798065e-01, 1.375902e-02, 3.119747e-01, 1.563902e+00, 6.877689e-02, 9.613840e-01, 6.657111e-01, 7.962540e-01, 7.624555e-01, 1.864552e-01, 9.329745e-01, 7.986318e-01, 1.088047e+00, 4.216502e-01, 7.112277e-01, 7.975489e-01, 2.83345…
1.400000e+00	1.580387e-01, 9.856912e-01, 1.182396e-01, 6.140131e-01, 8.379390e-01, 5.866135e-01, 9.680336e-01, 7.957389e-01, 1.161861e+00, 4.323022e-01, 7.438987e-01, 1.503130e+00, 4.867870e-01, 7.175919e-03, 2.622742e-01, 1.450126e+00, 4.452774e-02, 1.088797e+00, 8.386419e-01, 5.400377e-01, 6.926617e-01, 1.211030e-01, 8.048422e-01, 6.805885e-01, 9.198563e-01, 3.169636e-01, 6.320875e-01, 6.761322e-01, 1.97086…
1.600000e+00	1.150611e-01, 1.261241e+00, 9.027761e-02, 5.216102e-01, 7.231760e-01, 5.207041e-01, 1.058540e+00, 6.238968e-01, 1.166937e+00, 4.546295e-01, 7.571106e-01, 1.413950e+00, 5.381739e-01, 4.631775e-03, 1.958057e-01, 1.341672e+00, 2.947817e-02, 8.871100e-01, 7.772907e-01, 6.690018e-01, 8.863129e-01, 8.291588e-02, 9.954476e-01, 6.336436e-01, 8.902044e-01, 2.317774e-01, 7.421765e-01, 5.666774e-01, 2.45064…
1.800000e+00	1.156102e-01, 1.252011e+00, 6.377780e-02, 5.684155e-01, 6.811760e-01, 5.860101e-01, 9.094098e-01, 6.555403e-01, 1.178765e+00, 5.102795e-01, 8.933575e-01, 1.322440e+00, 5.881567e-01, 2.760390e-03, 1.587788e-01, 1.470894e+00, 1.946986e-02, 8.609845e-01, 8.230691e-01, 7.613802e-01, 8.311717e-01, 5.767921e-02, 1.219426e+00, 4.894204e-01, 9.533003e-01, 1.632170e-01, 6.841455e-01, 4.478280e-01, 2.64511…
2.000000e+00	1.061703e-01, 1.177677e+00, 9.396587e-02, 4.759829e-01, 5.798896e-01, 5.543724e-01, 8.902789e-01, 6.761746e-01, 1.135928e+00, 8.173957e-01, 8.996628e-01, 1.285928e+00, 4.561533e-01, 1.654260e-03, 1.348807e-01, 1.412700e+00, 1.091059e-02, 8.017162e-01, 9.807860e-01, 5.134406e-01, 1.081173e+00, 3.435442e-02, 1.030277e+00, 6.991198e-01, 7.991496e-01, 1.074118e-01, 6.338361e-01, 3.823929e-01, 2.39711…
0.000000e+00	1.788590e-01, 2.701486e+00, 3.441218e+00, 2.386672e+00, 6.315824e-01, 7.374705e-01, 9.272085e-01, 1.039293e+00, 5.633029e-01, 1.616720e+00, 1.593561e+00, 2.153896e+00, 1.946046e+00, 7.690077e-01, 1.658984e+00, 3.770979e-01, 1.308959e+00, 1.240259e+00, 3.309127e-01, 2.588290e+00, 1.296023e+00, 5.787317e-01, 1.680477e+00, 1.097625e-01, 5.435788e-01, 3.041232e+00, 1.935017e-01, 2.128449e+00, 2.54905…
2.000000e-01	1.819677e-01, 2.334983e+00, 2.149606e+00, 1.845622e+00, 6.356719e-01, 5.743860e-01, 5.431898e-01, 5.008947e-01, 3.788147e-01, 1.100781e+00, 7.965007e-01, 2.429314e+00, 1.342046e+00, 5.529489e-01, 1.532491e+00, 2.640699e-01, 8.227576e-01, 8.343731e-01, 4.822235e-01, 1.802939e+00, 9.167246e-01, 7.022592e-01, 1.795036e+00, 3.282609e-01, 5.901303e-01, 1.553668e+00, 1.260011e-01, 1.196726e+00, 1.96737…
4.000000e-01	1.342378e-01, 1.924351e+00, 1.278330e+00, 1.177149e+00, 5.011928e-01, 3.062564e-01, 4.675276e-01, 3.585260e-01, 3.851807e-01, 1.131412e+00, 9.227105e-01, 2.040971e+00, 9.545308e-01, 3.287942e-01, 1.446715e+00, 1.699683e-01, 4.280116e-01, 9.178879e-01, 6.650582e-01, 1.273108e+00, 7.522566e-01, 6.983643e-01, 1.546507e+00, 4.999289e-01, 5.429453e-01, 1.137596e+00, 8.570278e-02, 1.170071e+00, 1.67676…
6.000000e-01	9.067386e-02, 1.622016e+00, 9.817494e-01, 1.042684e+00, 4.966553e-01, 2.453393e-01, 4.397858e-01, 2.200558e-01, 3.489718e-01, 9.619525e-01, 1.021773e+00, 1.877818e+00, 7.637552e-01, 1.842057e-01, 1.419765e+00, 3.984721e-01, 3.005148e-01, 8.305306e-01, 6.692152e-01, 7.910091e-01, 3.822958e-01, 3.562033e-01, 1.363986e+00, 6.526839e-01, 4.421526e-01, 5.446052e-01, 2.716737e-01, 8.752348e-01, 1.65689…
8.000000e-01	5.494701e-02, 1.829743e+00, 6.455976e-01, 8.011234e-01, 2.776278e-01, 1.531214e-01, 6.223465e-01, 1.484864e-01, 4.549195e-01, 9.591059e-01, 7.733846e-01, 1.615373e+00, 6.125625e-01, 1.329659e-01, 1.185912e+00, 6.622249e-01, 1.806161e-01, 1.016172e+00, 7.706682e-01, 6.392909e-01, 2.734989e-01, 2.942045e-01, 1.220866e+00, 5.519639e-01, 3.219336e-01, 4.315509e-01, 4.248132e-01, 9.670873e-01, 1.54517…
1.000000e+00	3.887607e-02, 1.338028e+00, 4.051282e-01, 7.172063e-01, 2.669072e-01, 2.313025e-01, 7.313372e-01, 1.652843e-01, 5.605005e-01, 9.029601e-01, 8.452380e-01, 1.667664e+00, 5.275618e-01, 7.602236e-02, 1.118199e+00, 8.040897e-01, 7.815910e-02, 9.487485e-01, 7.729439e-01, 3.902262e-01, 2.404215e-01, 1.663522e-01, 1.224310e+00, 6.116791e-01, 3.332600e-01, 1.634284e-01, 5.491366e-01, 6.368096e-01, 1.62675…
1.200000e+00	1.732008e-02, 1.311194e+00, 2.502343e-01, 5.836069e-01, 2.368173e-01, 2.605406e-01, 7.292144e-01, 2.017025e-01, 6.527269e-01, 9.883267e-01, 1.016024e+00, 1.477045e+00, 5.260326e-01, 4.817457e-02, 6.418517e-01, 1.074005e+00, 6.115007e-02, 1.003104e+00, 7.410376e-01, 2.599160e-01, 1.757442e-01, 1.090374e-01, 1.021501e+00, 5.958586e-01, 2.172351e-01, 1.552266e-01, 5.346281e-01, 5.518385e-01, 1.74898…
1.400000e+00	1.500384e-02, 1.333791e+00, 1.516595e-01, 5.805207e-01, 2.021784e-01, 4.125963e-01, 9.432308e-01, 3.418843e-01, 6.272549e-01, 9.376320e-01, 7.716066e-01, 1.571000e+00, 5.896500e-01, 3.533145e-02, 6.175963e-01, 1.052220e+00, 3.567168e-02, 9.987978e-01, 7.793546e-01, 2.904556e-01, 2.455060e-01, 7.538026e-02, 1.162957e+00, 6.396668e-01, 2.124852e-01, 9.969689e-02, 6.148287e-01, 4.874718e-01, 1.79426…
1.600000e+00	1.178555e-02, 1.338370e+00, 9.109768e-02, 6.793905e-01, 1.925996e-01, 5.191216e-01, 8.217233e-01, 5.134931e-01, 9.375657e-01, 8.284949e-01, 9.721864e-01, 1.741664e+00, 5.344894e-01, 2.401307e-02, 4.932007e-01, 1.266949e+00, 1.902985e-02, 9.504928e-01, 7.537909e-01, 3.169205e-01, 2.405774e-01, 3.586944e-02, 1.112894e+00, 5.818783e-01, 1.597015e-01, 5.926826e-02, 6.242407e-01, 3.755396e-01, 1.73445…
1.800000e+00	1.314252e-02, 1.050361e+00, 7.509585e-02, 5.268040e-01, 1.799894e-01, 5.361781e-01, 9.575900e-01, 5.227517e-01, 9.302420e-01, 8.974371e-01, 9.707521e-01, 1.430628e+00, 5.199265e-01, 1.318243e-02, 4.327413e-01, 1.163830e+00, 1.183789e-02, 9.762023e-01, 7.960555e-01, 3.569690e-01, 3.803023e-01, 2.320634e-02, 1.061304e+00, 6.393038e-01, 1.371633e-01, 3.603290e-02, 6.258345e-01, 3.689357e-01, 1.46942…
2.000000e+00	2.068148e-02, 1.361613e+00, 4.375874e-02, 5.637299e-01, 1.765872e-01, 4.622161e-01, 9.388119e-01, 5.467868e-01, 9.656781e-01, 9.569245e-01, 7.894708e-01, 1.712143e+00, 4.889424e-01, 9.223278e-03, 3.812423e-01, 1.588823e+00, 7.636265e-03, 1.105520e+00, 7.846225e-01, 4.099378e-01, 3.941128e-01, 1.662331e-02, 8.608914e-01, 7.268411e-01, 1.030954e-01, 2.487504e-02, 6.124787e-01, 2.220324e-01, 1.55567…
0.000000e+00	9.065816e-01, 2.001368e+00, 1.646914e+00, 1.730658e+00, 9.294380e-01, 1.697609e+00, 1.370973e-01, 2.555570e+00, 2.345256e+00, 2.319751e+00, 2.437417e+00, 1.113984e-01, 2.360201e+00, 2.734375e+00, 2.321525e+00, 9.188297e-01, 1.965914e+00, 3.175109e-01, 7.355989e-01, 5.378252e-01, 7.406905e-01, 1.539720e+00, 2.737593e+00, 1.591083e+00, 2.392638e+00, 1.982322e+00, 2.748751e+00, 3.762675e-01, 2.36345…
2.000000e-01	1.064089e+00, 1.298207e+00, 1.170085e+00, 1.142217e+00, 1.245787e+00, 8.975891e-01, 2.298135e-01, 1.408861e+00, 1.796752e+00, 1.745568e+00, 1.581356e+00, 1.683362e-01, 1.061986e+00, 1.385184e+00, 1.769606e+00, 5.480961e-01, 1.112594e+00, 6.836940e-01, 7.457797e-01, 8.041692e-01, 8.839069e-01, 1.105468e+00, 1.644125e+00, 1.076268e+00, 2.229908e+00, 1.135037e+00, 1.568700e+00, 3.028919e-01, 2.90332…
4.000000e-01	9.828608e-01, 8.771790e-01, 7.860562e-01, 5.576350e-01, 1.035870e+00, 7.962968e-01, 4.638091e-01, 1.086174e+00, 1.089712e+00, 1.286315e+00, 8.719798e-01, 4.624464e-01, 7.454517e-01, 7.957333e-01, 1.391546e+00, 6.235142e-01, 7.347058e-01, 9.839671e-01, 6.487438e-01, 8.248352e-01, 9.337829e-01, 5.038020e-01, 1.236404e+00, 6.469195e-01, 1.686913e+00, 1.018002e+00, 1.129829e+00, 2.546376e-01, 1.60739…
6.000000e-01	6.953293e-01, 7.847892e-01, 7.429364e-01, 6.967313e-01, 8.655767e-01, 7.146845e-01, 7.276290e-01, 6.092400e-01, 8.872908e-01, 1.073438e+00, 9.215177e-01, 7.265691e-01, 5.850972e-01, 5.682364e-01, 1.478164e+00, 9.154797e-01, 4.541163e-01, 9.876334e-01, 7.540858e-01, 8.237228e-01, 9.758245e-01, 4.055072e-01, 7.894641e-01, 6.149865e-01, 1.707994e+00, 8.950638e-01, 8.410909e-01, 1.614758e-01, 2.04838…
8.000000e-01	4.487555e-01, 1.037324e+00, 4.373533e-01, 5.036185e-01, 7.710741e-01, 6.281832e-01, 7.758725e-01, 5.803565e-01, 1.199498e+00, 6.322448e-01, 9.138963e-01, 8.934375e-01, 5.318821e-01, 2.929480e-01, 1.161716e+00, 1.053981e+00, 1.892319e-01, 9.184800e-01, 6.738274e-01, 6.934954e-01, 7.861858e-01, 2.437373e-01, 1.228481e+00, 6.274585e-01, 1.702480e+00, 6.699843e-01, 6.738210e-01, 1.141818e-01, 1.72534…
1.000000e+00	3.312367e-01, 1.173331e+00, 4.196682e-01, 5.150360e-01, 6.952457e-01, 5.638150e-01, 8.968178e-01, 4.950533e-01, 1.105961e+00, 7.097297e-01, 8.229403e-01, 1.156575e+00, 4.095541e-01, 2.044052e-01, 8.479479e-01, 1.105705e+00, 1.593073e-01, 9.424100e-01, 8.251046e-01, 6.427378e-01, 9.883047e-01, 1.652138e-01, 8.780676e-01, 5.320152e-01, 1.096056e+00, 6.072936e-01, 7.052018e-01, 1.516327e-01, 2.09474…
1.200000e+00	2.005757e-01, 1.504323e+00, 2.686531e-01, 6.180587e-01, 4.649808e-01, 5.845335e-01, 1.143122e+00, 5.230964e-01, 1.195820e+00, 7.688158e-01, 9.021233e-01, 1.336957e+00, 5.666709e-01, 1.346752e-01, 6.916111e-01, 1.463529e+00, 8.128434e-02, 8.934777e-01, 8.638757e-01, 7.449756e-01, 7.710354e-01, 9.381590e-02, 1.069484e+00, 5.107265e-01, 8.543524e-01, 4.630458e-01, 6.618247e-01, 1.261752e-01, 1.73122…
1.400000e+00	1.503535e-01, 1.249680e+00, 2.280615e-01, 4.827363e-01, 4.850179e-01, 5.282185e-01, 1.076422e+00, 6.137745e-01, 1.102083e+00, 7.645218e-01, 8.362813e-01, 1.414147e+00, 5.362160e-01, 8.058933e-02, 5.971353e-01, 1.395736e+00, 6.575247e-02, 1.093285e+00, 6.640657e-01, 7.462192e-01, 9.440004e-01, 7.214975e-02, 9.979224e-01, 5.566974e-01, 8.303058e-01, 3.192375e-01, 6.024643e-01, 7.036139e-02, 2.36537…
1.600000e+00	8.706244e-02, 1.127102e+00, 1.744330e-01, 5.612664e-01, 4.929637e-01, 5.121670e-01, 9.491252e-01, 6.387461e-01, 1.020889e+00, 8.038476e-01, 7.653211e-01, 1.302827e+00, 5.262990e-01, 4.549280e-02, 4.459739e-01, 1.413772e+00, 3.182592e-02, 9.255841e-01, 7.997523e-01, 6.252507e-01, 9.754208e-01, 4.743375e-02, 1.245790e+00, 6.675618e-01, 8.757475e-01, 2.676614e-01, 5.927828e-01, 6.839269e-02, 1.89096…
1.800000e+00	7.247824e-02, 1.456794e+00, 1.568408e-01, 4.855206e-01, 3.597226e-01, 5.213434e-01, 1.138124e+00, 5.779552e-01, 1.011858e+00, 9.046242e-01, 7.693129e-01, 1.568371e+00, 4.022792e-01, 2.873517e-02, 3.995930e-01, 1.591367e+00, 1.617943e-02, 9.974609e-01, 8.858625e-01, 6.908616e-01, 7.938180e-01, 3.126609e-02, 9.988066e-01, 6.366931e-01, 6.847627e-01, 1.753169e-01, 8.197794e-01, 5.378007e-02, 2.11453…
2.000000e+00	6.701901e-02, 1.259179e+00, 1.016577e-01, 5.277256e-01, 3.496552e-01, 6.493785e-01, 9.879457e-01, 6.118838e-01, 9.093539e-01, 7.907227e-01, 8.503128e-01, 1.697487e+00, 4.572098e-01, 1.636312e-02, 2.998762e-01, 1.358746e+00, 1.143866e-02, 8.817749e-01, 5.932669e-01, 7.492930e-01, 8.415016e-01, 2.305446e-02, 1.051829e+00, 6.229011e-01, 7.558368e-01, 1.257936e-01, 6.177589e-01, 4.903931e-02, 1.62418…
0.000000e+00	3.847466e-01, 9.515216e-01, 2.011987e+00, 1.474306e+00, 7.878578e-01, 2.907075e+00, 1.085217e+00, 1.823776e+00, 9.054786e-01, 2.466570e+00, 4.298847e-02, 2.615396e+00, 1.696645e+00, 7.733076e-01, 1.666665e+00, 2.365642e+00, 3.456337e+00, 2.606602e+00, 1.008105e+00, 9.170966e-01, 8.008385e-01, 9.346138e-01, 1.118881e+00, 2.015426e-01, 1.571652e+00, 6.358213e-01, 2.330359e+00, 2.726338e+00, 1.24141…
2.000000e-01	6.560041e-01, 8.342336e-01, 1.614531e+00, 1.130096e+00, 1.018684e+00, 1.976190e+00, 7.018384e-01, 1.529057e+00, 6.914679e-01, 1.456887e+00, 4.470370e-01, 1.519315e+00, 8.402620e-01, 5.777921e-01, 1.593987e+00, 1.729200e+00, 2.033375e+00, 2.266577e+00, 6.507509e-01, 5.690500e-01, 5.446430e-01, 9.846093e-01, 8.010567e-01, 3.549768e-01, 1.220773e+00, 4.639002e-01, 1.104602e+00, 2.853753e+00, 1.09265…
4.000000e-01	7.822257e-01, 7.551695e-01, 8.840738e-01, 7.657679e-01, 1.402064e+00, 1.582823e+00, 5.029654e-01, 9.858929e-01, 4.401629e-01, 1.061956e+00, 7.411511e-01, 1.816258e+00, 8.343336e-01, 6.161299e-01, 1.493489e+00, 1.036643e+00, 1.369663e+00, 1.519048e+00, 3.485828e-01, 4.089948e-01, 3.669909e-01, 8.308499e-01, 7.778537e-01, 3.819599e-01, 8.314122e-01, 3.077726e-01, 1.067095e+00, 2.554870e+00, 2.27257…
6.000000e-01	7.140078e-01, 8.025519e-01, 6.070729e-01, 6.679090e-01, 9.259536e-01, 1.161554e+00, 3.127553e-01, 8.184087e-01, 6.005601e-01, 6.444379e-01, 5.864454e-01, 1.517080e+00, 7.163912e-01, 6.276168e-01, 1.355393e+00, 1.265557e+00, 8.863121e-01, 1.137501e+00, 2.094864e-01, 4.683394e-01, 2.643566e-01, 6.518370e-01, 6.903605e-01, 5.011699e-01, 7.849612e-01, 1.686442e-01, 8.757848e-01, 1.918236e+00, 5.22551…
8.000000e-01	3.937660e-01, 9.176439e-01, 4.792988e-01, 6.150734e-01, 1.431711e+00, 8.733869e-01, 2.081437e-01, 5.836603e-01, 8.687558e-01, 4.327078e-01, 7.818881e-01, 1.531684e+00, 5.921992e-01, 6.010285e-01, 1.056421e+00, 1.081848e+00, 5.855863e-01, 1.031511e+00, 1.759009e-01, 8.007724e-01, 3.014912e-01, 3.258128e-01, 8.867138e-01, 4.478225e-01, 7.605939e-01, 1.153014e-01, 9.733175e-01, 2.259628e+00, 1.04496…
1.000000e+00	3.320640e-01, 9.545977e-01, 2.540852e-01, 5.612147e-01, 9.951561e-01, 7.459688e-01, 3.081264e-01, 7.281132e-01, 9.138017e-01, 2.949888e-01, 9.778391e-01, 1.482744e+00, 5.668797e-01, 5.405375e-01, 7.382467e-01, 1.513687e+00, 2.750030e-01, 1.158612e+00, 4.079362e-01, 8.734652e-01, 3.972998e-01, 2.525818e-01, 9.855807e-01, 5.971533e-01, 4.733277e-01, 8.969355e-02, 6.591775e-01, 2.005802e+00, 1.07523…
1.200000e+00	1.909923e-01, 1.048857e+00, 1.999165e-01, 4.368695e-01, 1.017046e+00, 7.095410e-01, 5.017078e-01, 6.578802e-01, 1.030419e+00, 3.268612e-01, 8.205471e-01, 1.523923e+00, 4.654052e-01, 3.006210e-01, 7.604473e-01, 1.244582e+00, 1.779743e-01, 1.070246e+00, 5.917637e-01, 7.615741e-01, 4.995610e-01, 1.699158e-01, 9.602664e-01, 5.551695e-01, 3.985818e-01, 5.041609e-02, 5.809668e-01, 1.681802e+00, 1.66298…
1.400000e+00	1.718139e-01, 1.105159e+00, 1.559449e-01, 4.767522e-01, 8.911658e-01, 6.355065e-01, 6.623882e-01, 6.273161e-01, 1.243882e+00, 3.868346e-01, 8.659872e-01, 1.491320e+00, 4.932397e-01, 2.206634e-01, 5.836967e-01, 1.541011e+00, 1.289049e-01, 9.426345e-01, 6.213195e-01, 7.010658e-01, 7.260186e-01, 1.226946e-01, 1.110356e+00, 5.338153e-01, 3.151551e-01, 3.252796e-02, 8.124757e-01, 1.300933e+00, 1.92689…
1.600000e+00	1.142826e-01, 1.367122e+00, 8.691718e-02, 5.389035e-01, 7.220501e-01, 6.184282e-01, 8.620596e-01, 6.720184e-01, 1.337233e+00, 5.988468e-01, 8.695632e-01, 1.707806e+00, 5.346232e-01, 1.266577e-01, 3.386591e-01, 1.542175e+00, 6.610797e-02, 9.718427e-01, 6.993949e-01, 7.615543e-01, 8.774764e-01, 9.565020e-02, 9.898174e-01, 6.601087e-01, 2.908474e-01, 1.934566e-02, 6.744710e-01, 9.811205e-01, 2.14622…
1.800000e+00	8.996594e-02, 1.301679e+00, 5.462201e-02, 4.032463e-01, 7.751654e-01, 6.876976e-01, 9.459466e-01, 8.013387e-01, 1.315977e+00, 6.310213e-01, 7.914852e-01, 1.772823e+00, 5.973379e-01, 8.062714e-02, 3.922403e-01, 1.389963e+00, 4.136127e-02, 1.103939e+00, 7.789549e-01, 7.448688e-01, 8.901053e-01, 7.201953e-02, 9.829781e-01, 5.708243e-01, 3.381307e-01, 1.604457e-02, 6.456299e-01, 9.482728e-01, 2.09879…
2.000000e+00	8.534956e-02, 1.290074e+00, 5.469132e-02, 4.739959e-01, 5.665050e-01, 5.832529e-01, 9.974927e-01, 5.971326e-01, 1.388644e+00, 6.044794e-01, 7.027317e-01, 1.534561e+00, 5.352297e-01, 4.809284e-02, 2.240111e-01, 1.528267e+00, 2.425369e-02, 8.664095e-01, 6.685637e-01, 8.323752e-01, 8.994090e-01, 5.848302e-02, 1.022466e+00, 6.554690e-01, 5.057445e-01, 1.146706e-02, 6.768289e-01, 7.589338e-01, 1.95245…
0.000000e+00	2.122998e+00, 1.074469e-01, 2.542879e+00, 6.638030e-01, 1.016272e-01, 1.114416e+00, 2.657384e+00, 2.421010e+00, 9.341194e-01, 2.861278e+00, 1.951407e+00, 2.605297e+00, 2.641601e+00, 9.739258e-02, 2.711686e+00, 1.016151e-01, 2.278159e+00, 3.295165e+00, 1.093086e+00, 1.299588e+00, 2.670235e+00, 2.300839e+00, 2.002570e+00, 8.453811e-02, 4.613726e-01, 1.829919e-01, 2.110740e+00, 6.357984e-01, 1.26665…
2.000000e-01	2.044832e+00, 9.700850e-02, 2.108967e+00, 5.641974e-01, 3.442559e-01, 1.003788e+00, 1.603446e+00, 1.277649e+00, 5.829512e-01, 2.170872e+00, 1.178588e+00, 1.734744e+00, 1.399182e+00, 1.106988e-01, 2.535492e+00, 7.833829e-02, 1.436667e+00, 2.283413e+00, 1.096757e+00, 7.997227e-01, 1.749707e+00, 1.831200e+00, 1.303211e+00, 4.888627e-02, 6.883258e-01, 2.228689e-01, 1.056934e+00, 4.212921e-01, 1.42071…
4.000000e-01	1.710458e+00, 3.801398e-01, 1.748471e+00, 5.158037e-01, 4.055997e-01, 9.014933e-01, 9.036856e-01, 8.447612e-01, 3.176412e-01, 1.423228e+00, 9.076741e-01, 1.091854e+00, 1.521718e+00, 1.953305e-01, 2.490785e+00, 5.146512e-02, 8.633885e-01, 1.553899e+00, 7.198986e-01, 5.792171e-01, 1.277323e+00, 1.014609e+00, 1.143182e+00, 3.633715e-02, 8.520973e-01, 1.610935e-01, 5.715827e-01, 4.377251e-01, 9.14005…
6.000000e-01	1.060104e+00, 6.559668e-01, 1.174277e+00, 5.175940e-01, 4.251713e-01, 6.529726e-01, 9.958102e-01, 4.530435e-01, 2.592624e-01, 1.171191e+00, 8.175126e-01, 1.151694e+00, 9.737510e-01, 2.636954e-01, 1.595799e+00, 4.654249e-02, 4.708049e-01, 1.327673e+00, 5.173635e-01, 4.374245e-01, 7.832305e-01, 5.770491e-01, 1.074597e+00, 7.965151e-02, 8.274010e-01, 1.267498e-01, 3.408524e-01, 6.289420e-01, 8.86380…
8.000000e-01	6.103526e-01, 1.047512e+00, 7.665028e-01, 5.565848e-01, 3.232799e-01, 6.634749e-01, 7.673396e-01, 2.995882e-01, 2.938028e-01, 1.066123e+00, 8.197071e-01, 1.195849e+00, 6.727922e-01, 4.167779e-01, 1.728484e+00, 2.625093e-01, 3.072750e-01, 1.056521e+00, 3.564047e-01, 4.826833e-01, 4.854923e-01, 3.866640e-01, 1.070426e+00, 2.722034e-01, 6.792629e-01, 1.020256e-01, 4.449445e-01, 6.467701e-01, 8.63901…
1.000000e+00	3.702841e-01, 1.144966e+00, 4.955051e-01, 5.622561e-01, 3.150541e-01, 6.187265e-01, 9.619386e-01, 1.807254e-01, 4.067814e-01, 8.432738e-01, 9.137163e-01, 1.501427e+00, 8.012457e-01, 4.893745e-01, 1.464822e+00, 7.746999e-01, 1.529837e-01, 1.057811e+00, 3.237667e-01, 5.366598e-01, 4.460968e-01, 2.937230e-01, 8.480372e-01, 3.503470e-01, 5.096171e-01, 6.681924e-02, 5.714008e-01, 6.638670e-01, 8.52396…
1.200000e+00	2.570688e-01, 1.072652e+00, 3.300160e-01, 4.268922e-01, 3.037453e-01, 5.977697e-01, 8.775027e-01, 1.718439e-01, 6.047968e-01, 8.556999e-01, 7.442010e-01, 1.362501e+00, 5.619171e-01, 3.708436e-01, 1.162853e+00, 9.368340e-01, 1.032279e-01, 9.709883e-01, 3.571198e-01, 4.931376e-01, 2.946491e-01, 1.758588e-01, 1.111953e+00, 4.718553e-01, 4.732362e-01, 5.297325e-02, 6.042657e-01, 6.676029e-01, 1.25756…
1.400000e+00	1.250018e-01, 1.299090e+00, 2.322832e-01, 5.710902e-01, 2.984214e-01, 5.706326e-01, 1.115982e+00, 2.401922e-01, 6.284133e-01, 9.260314e-01, 7.204411e-01, 1.257573e+00, 6.565229e-01, 3.336246e-01, 1.129544e+00, 8.871234e-01, 5.690761e-02, 8.157242e-01, 4.772751e-01, 6.733047e-01, 1.788510e-01, 1.096694e-01, 1.069894e+00, 4.665135e-01, 3.967396e-01, 2.255546e-02, 6.163147e-01, 5.777393e-01, 9.63821…
1.600000e+00	9.889577e-02, 1.106123e+00, 1.762210e-01, 5.286792e-01, 2.709379e-01, 5.593230e-01, 1.080148e+00, 3.512032e-01, 7.075762e-01, 8.381697e-01, 8.871493e-01, 1.462247e+00, 5.046704e-01, 2.930318e-01, 9.028295e-01, 1.179943e+00, 3.568361e-02, 1.102827e+00, 5.006875e-01, 6.363170e-01, 1.886518e-01, 6.875733e-02, 1.016976e+00, 5.648636e-01, 2.452985e-01, 1.917930e-02, 6.001890e-01, 5.362065e-01, 1.46248…
1.800000e+00	6.724902e-02, 1.287147e+00, 1.141019e-01, 5.492446e-01, 2.688615e-01, 6.176955e-01, 9.915973e-01, 4.385404e-01, 7.645162e-01, 8.035954e-01, 7.759897e-01, 1.335215e+00, 5.417761e-01, 1.598260e-01, 5.809447e-01, 1.275625e+00, 2.421798e-02, 1.177354e+00, 6.490738e-01, 6.805217e-01, 2.247758e-01, 4.741480e-02, 9.498375e-01, 5.627176e-01, 2.578935e-01, 1.304481e-02, 7.458732e-01, 3.793355e-01, 1.55927…
2.000000e+00	4.633927e-02, 1.021450e+00, 6.875608e-02, 5.441854e-01, 2.628970e-01, 5.600803e-01, 9.642436e-01, 4.749644e-01, 8.522450e-01, 9.266939e-01, 8.424180e-01, 1.320287e+00, 5.014417e-01, 1.044585e-01, 4.776890e-01, 1.277356e+00, 1.308504e-02, 1.067369e+00, 7.562168e-01, 7.889603e-01, 3.056328e-01, 3.537010e-02, 9.106828e-01, 6.277415e-01, 2.043374e-01, 1.013819e-02, 7.071954e-01, 3.582568e-01, 1.41811…
0.000000e+00	8.135122e-01, 3.235360e-01, 1.941623e+00, 2.521559e-01, 2.012894e+00, 2.572474e-01, 1.452820e+00, 1.056628e+00, 4.132405e-01, 9.530268e-01, 2.887244e+00, 1.578074e+00, 1.860988e+00, 9.022708e-01, 5.466297e-01, 1.647950e+00, 2.563934e+00, 6.865486e-01, 2.347798e+00, 2.723614e+00, 2.089658e+00, 8.532224e-01, 1.341624e+00, 1.131098e+00, 2.433099e+00, 3.426024e-01, 2.061021e+00, 2.411235e-02, 2.82207…
2.000000e-01	8.072356e-01, 3.080893e-01, 1.345432e+00, 4.009649e-01, 2.052307e+00, 4.426810e-01, 1.096750e+00, 1.267820e+00, 6.193361e-01, 6.212522e-01, 1.757502e+00, 1.572182e+00, 1.213225e+00, 5.776250e-01, 8.858078e-01, 1.238043e+00, 1.384116e+00, 9.890915e-01, 1.814065e+00, 2.154752e+00, 1.511031e+00, 8.542551e-01, 8.334489e-01, 1.115220e+00, 2.174905e+00, 4.545195e-01, 9.606716e-01, 1.821770e-02, 2.93865…
4.000000e-01	5.885002e-01, 5.822238e-01, 1.095001e+00, 3.383315e-01, 1.591890e+00, 4.661395e-01, 9.033093e-01, 8.925826e-01, 9.045479e-01, 3.960308e-01, 1.104806e+00, 1.568442e+00, 9.329603e-01, 3.216446e-01, 1.064418e+00, 8.181754e-01, 6.410343e-01, 9.786060e-01, 1.442084e+00, 1.708074e+00, 8.313606e-01, 1.037079e+00, 1.043636e+00, 8.763015e-01, 1.685832e+00, 4.479633e-01, 5.721196e-01, 1.659654e-02, 2.38606…
6.000000e-01	4.632904e-01, 9.959329e-01, 8.540157e-01, 4.961025e-01, 1.249527e+00, 5.310861e-01, 9.916887e-01, 4.806794e-01, 1.081332e+00, 3.201214e-01, 9.897678e-01, 1.378919e+00, 8.382884e-01, 2.278151e-01, 8.163483e-01, 9.636542e-01, 5.370890e-01, 8.926266e-01, 1.177414e+00, 1.578619e+00, 7.515367e-01, 9.004938e-01, 9.792433e-01, 6.690204e-01, 1.577843e+00, 5.208318e-01, 6.406750e-01, 1.287545e-02, 2.38483…
8.000000e-01	3.081226e-01, 8.417818e-01, 3.957083e-01, 3.544046e-01, 9.051933e-01, 5.981907e-01, 8.483394e-01, 4.869224e-01, 1.164850e+00, 2.858409e-01, 7.207292e-01, 1.583805e+00, 7.051679e-01, 1.431457e-01, 6.441350e-01, 1.236684e+00, 3.973988e-01, 9.628629e-01, 9.550512e-01, 1.012406e+00, 8.679845e-01, 7.182632e-01, 1.128224e+00, 7.195431e-01, 1.437231e+00, 5.867955e-01, 5.147400e-01, 1.144645e-02, 2.63517…
1.000000e+00	1.768874e-01, 1.190262e+00, 3.863981e-01, 4.821842e-01, 8.063337e-01, 4.868806e-01, 1.250642e+00, 4.908450e-01, 1.004088e+00, 4.396507e-01, 8.422506e-01, 1.377186e+00, 6.265091e-01, 6.531559e-02, 5.001262e-01, 1.222560e+00, 2.177905e-01, 9.330869e-01, 9.061952e-01, 1.010977e+00, 9.246593e-01, 4.224319e-01, 1.157810e+00, 5.832992e-01, 1.292918e+00, 4.939509e-01, 6.310850e-01, 1.030602e-02, 2.52093…
1.200000e+00	1.169589e-01, 1.044688e+00, 2.184813e-01, 4.699452e-01, 7.132787e-01, 4.898718e-01, 1.226073e+00, 4.926267e-01, 1.237047e+00, 5.677873e-01, 8.146833e-01, 1.616133e+00, 5.372273e-01, 3.587169e-02, 4.520828e-01, 1.364279e+00, 1.002554e-01, 1.014447e+00, 1.229748e+00, 9.798940e-01, 9.654345e-01, 3.626384e-01, 1.052339e+00, 5.395982e-01, 1.136017e+00, 4.988246e-01, 6.711404e-01, 6.046727e-03, 2.56342…
1.400000e+00	8.187809e-02, 1.337774e+00, 2.117641e-01, 4.419304e-01, 5.404652e-01, 5.339177e-01, 1.054102e+00, 6.028181e-01, 1.162790e+00, 6.052156e-01, 8.519274e-01, 1.281028e+00, 4.726114e-01, 2.448336e-02, 4.001219e-01, 1.315069e+00, 7.187758e-02, 1.113392e+00, 9.109684e-01, 8.280673e-01, 1.166413e+00, 2.181009e-01, 1.156982e+00, 6.339470e-01, 1.064942e+00, 3.346503e-01, 6.519930e-01, 6.130957e-03, 2.72078…
1.600000e+00	7.257788e-02, 1.302734e+00, 1.643170e-01, 5.171414e-01, 5.439918e-01, 6.157183e-01, 1.012943e+00, 6.779672e-01, 1.111047e+00, 6.498394e-01, 7.605858e-01, 1.387389e+00, 5.303581e-01, 1.404975e-02, 2.854591e-01, 1.310816e+00, 4.301175e-02, 1.017746e+00, 8.840301e-01, 8.927827e-01, 8.067066e-01, 1.691218e-01, 1.170075e+00, 6.647320e-01, 1.036362e+00, 2.671365e-01, 5.205054e-01, 4.797358e-03, 2.45669…
1.800000e+00	6.268324e-02, 1.401460e+00, 1.961160e-01, 4.985728e-01, 3.866820e-01, 5.119944e-01, 9.810001e-01, 5.207782e-01, 9.379762e-01, 7.875704e-01, 8.797616e-01, 1.212786e+00, 5.476955e-01, 1.075727e-02, 2.079808e-01, 1.556496e+00, 2.558154e-02, 1.024956e+00, 8.158312e-01, 6.519516e-01, 1.166956e+00, 9.282975e-02, 1.148514e+00, 5.957304e-01, 9.567900e-01, 2.135826e-01, 6.543041e-01, 3.406900e-03, 2.49770…
2.000000e+00	5.201927e-02, 1.316319e+00, 1.461401e-01, 4.434216e-01, 4.486678e-01, 5.916375e-01, 9.650649e-01, 6.790975e-01, 1.147709e+00, 8.259986e-01, 8.738661e-01, 1.511750e+00, 5.390182e-01, 5.665727e-03, 1.799572e-01, 1.157125e+00, 1.444638e-02, 1.006688e+00, 9.047825e-01, 6.473788e-01, 1.061062e+00, 6.144459e-02, 1.104872e+00, 6.824303e-01, 9.650178e-01, 2.188584e-01, 6.977710e-01, 3.503405e-03, 2.77892…
0.000000e+00	2.491418e+00, 1.163757e+00, 8.303131e-01, 1.194730e+00, 1.581353e+00, 3.131314e-01, 1.969547e+00, 2.388239e+00, 4.013154e-01, 1.719384e+00, 6.815743e-01, 2.676353e+00, 1.487415e+00, 2.013225e+00, 3.496640e-01, 2.784723e+00, 1.629601e+00, 1.624110e+00, 2.617127e+00, 1.606507e+00, 2.131406e+00, 1.355946e+00, 1.611417e+00, 5.123547e-01, 1.341132e+00, 1.574925e+00, 8.532464e-01, 3.187649e+00, 1.30981…
2.000000e-01	1.897038e+00, 1.205445e+00, 8.020763e-01, 7.267113e-01, 1.285976e+00, 1.760902e-01, 1.403732e+00, 1.350973e+00, 3.175197e-01, 1.076905e+00, 7.355717e-01, 2.460860e+00, 7.872073e-01, 1.409035e+00, 4.746200e-01, 2.316374e+00, 1.215843e+00, 1.339756e+00, 1.777855e+00, 1.216912e+00, 1.470653e+00, 8.406391e-01, 1.306266e+00, 3.300826e-01, 1.643776e+00, 8.731287e-01, 6.872249e-01, 2.529963e+00, 1.20669…
4.000000e-01	1.684277e+00, 1.363433e+00, 6.707299e-01, 6.363600e-01, 8.358128e-01, 1.182240e-01, 7.643245e-01, 1.409244e+00, 6.431712e-01, 7.915700e-01, 7.854033e-01, 1.957413e+00, 4.717048e-01, 9.259360e-01, 3.706335e-01, 2.074466e+00, 9.013192e-01, 1.043917e+00, 1.399978e+00, 8.090404e-01, 1.030838e+00, 5.291646e-01, 1.195318e+00, 2.092372e-01, 1.671321e+00, 8.116085e-01, 7.806357e-01, 1.528620e+00, 1.33752…
6.000000e-01	1.121285e+00, 1.415252e+00, 4.008931e-01, 5.751909e-01, 8.359742e-01, 8.338395e-02, 8.431160e-01, 1.080780e+00, 8.195926e-01, 6.277334e-01, 8.416862e-01, 2.336238e+00, 5.917143e-01, 6.399638e-01, 2.707759e-01, 1.782230e+00, 5.740975e-01, 9.551066e-01, 1.078222e+00, 6.820290e-01, 7.541696e-01, 3.742963e-01, 1.251600e+00, 1.517661e-01, 1.255389e+00, 7.651448e-01, 7.139888e-01, 1.480762e+00, 1.46184…
8.000000e-01	1.087945e+00, 1.446273e+00, 2.950406e-01, 5.982923e-01, 6.248082e-01, 1.521010e-01, 7.618404e-01, 7.551462e-01, 9.903780e-01, 6.506132e-01, 7.976662e-01, 1.799224e+00, 5.244098e-01, 3.148006e-01, 3.200966e-01, 1.492201e+00, 3.943465e-01, 1.046304e+00, 1.037940e+00, 4.333430e-01, 8.076619e-01, 2.514198e-01, 1.192203e+00, 1.557399e-01, 7.719817e-01, 5.355963e-01, 5.683527e-01, 1.636840e+00, 1.55712…
1.000000e+00	6.652199e-01, 1.496875e+00, 1.746313e-01, 4.446160e-01, 4.692888e-01, 3.207441e-01, 8.031878e-01, 8.878587e-01, 1.139618e+00, 6.926782e-01, 8.960233e-01, 1.388675e+00, 4.453000e-01, 1.921563e-01, 2.134249e-01, 1.427614e+00, 2.477963e-01, 1.017458e+00, 7.663418e-01, 3.406094e-01, 7.980531e-01, 1.370293e-01, 1.029687e+00, 2.541574e-01, 7.271143e-01, 3.124845e-01, 7.096865e-01, 1.222394e+00, 1.79238…
1.200000e+00	5.878485e-01, 1.199437e+00, 1.278015e-01, 4.859696e-01, 4.546349e-01, 3.658081e-01, 9.984298e-01, 6.852354e-01, 7.894802e-01, 7.739144e-01, 8.824956e-01, 1.673401e+00, 5.142120e-01, 1.087856e-01, 1.977019e-01, 1.416204e+00, 1.369731e-01, 9.938403e-01, 9.306836e-01, 2.822487e-01, 9.123170e-01, 8.906290e-02, 1.086646e+00, 3.182218e-01, 7.266978e-01, 2.048405e-01, 6.590315e-01, 7.153146e-01, 2.27250…
1.400000e+00	3.529222e-01, 1.207643e+00, 9.005274e-02, 5.927176e-01, 3.329710e-01, 4.769070e-01, 1.062978e+00, 7.657103e-01, 1.123962e+00, 8.089868e-01, 8.108332e-01, 1.604618e+00, 5.216948e-01, 7.855569e-02, 1.489010e-01, 1.802134e+00, 8.205684e-02, 9.112107e-01, 7.977820e-01, 3.253077e-01, 7.515176e-01, 6.115396e-02, 1.290897e+00, 4.679568e-01, 6.207710e-01, 1.594338e-01, 6.522531e-01, 8.161472e-01, 2.05830…
1.600000e+00	3.392023e-01, 1.561021e+00, 5.819779e-02, 4.713515e-01, 2.890603e-01, 5.258944e-01, 1.018584e+00, 6.995590e-01, 1.211293e+00, 7.640243e-01, 8.529531e-01, 1.940130e+00, 4.948489e-01, 4.587166e-02, 9.382740e-02, 1.350726e+00, 6.175147e-02, 9.847955e-01, 8.358824e-01, 3.327668e-01, 1.002472e+00, 3.217260e-02, 1.185463e+00, 5.477980e-01, 4.695756e-01, 9.801005e-02, 6.154428e-01, 4.730872e-01, 1.82267…
1.800000e+00	1.890392e-01, 1.153262e+00, 4.827042e-02, 4.885968e-01, 3.190409e-01, 6.051504e-01, 9.485011e-01, 7.461007e-01, 1.022418e+00, 8.641706e-01, 8.548518e-01, 1.506206e+00, 5.321907e-01, 2.566793e-02, 1.016097e-01, 1.671786e+00, 2.878705e-02, 9.810098e-01, 8.712023e-01, 4.824396e-01, 8.916936e-01, 2.072070e-02, 1.023540e+00, 6.482741e-01, 5.359208e-01, 6.223053e-02, 7.601005e-01, 4.717911e-01, 1.87794…
2.000000e+00	1.886818e-01, 1.189442e+00, 4.223266e-02, 5.403140e-01, 2.583444e-01, 5.443565e-01, 1.147279e+00, 6.877951e-01, 1.186902e+00, 7.788249e-01, 9.326470e-01, 1.670215e+00, 4.188735e-01, 1.622407e-02, 8.131898e-02, 1.699821e+00, 1.892399e-02, 1.050226e+00, 9.352679e-01, 5.383156e-01, 1.014536e+00, 1.552537e-02, 1.104872e+00, 5.575828e-01, 6.149981e-01, 4.417827e-02, 7.479661e-01, 4.266908e-01, 2.20688…
0.000000e+00	2.260938e-01, 2.762741e+00, 2.610905e+00, 2.962163e+00, 1.649036e+00, 3.097677e-01, 8.043923e-01, 2.129638e+00, 3.322276e-01, 1.305766e+00, 4.273866e-01, 3.177245e+00, 1.265355e+00, 1.103890e+00, 1.507408e+00, 2.641506e+00, 1.881300e+00, 2.728309e+00, 1.946373e+00, 7.803938e-01, 5.598612e-01, 5.234557e-02, 2.459918e+00, 1.894166e+00, 7.848523e-01, 2.903398e+00, 2.021297e+00, 2.878755e-01, 1.39928…
2.000000e-01	6.518659e-01, 1.979211e+00, 1.631932e+00, 2.048060e+00, 1.719633e+00, 1.942442e-01, 5.840164e-01, 1.475350e+00, 3.290726e-01, 1.005237e+00, 5.642473e-01, 2.416317e+00, 5.948575e-01, 7.583206e-01, 1.741798e+00, 2.046799e+00, 1.502602e+00, 2.184524e+00, 1.705080e+00, 5.579122e-01, 3.502002e-01, 2.872855e-02, 1.596214e+00, 1.351018e+00, 5.783377e-01, 1.572235e+00, 1.277845e+00, 2.204524e-01, 1.26095…
4.000000e-01	7.310313e-01, 1.420402e+00, 1.254547e+00, 1.147451e+00, 1.244552e+00, 1.210200e-01, 6.072621e-01, 9.289861e-01, 6.735486e-01, 5.469459e-01, 7.230327e-01, 1.934859e+00, 4.088061e-01, 3.716114e-01, 1.752048e+00, 1.408198e+00, 9.459251e-01, 1.261896e+00, 1.135587e+00, 4.461352e-01, 2.683016e-01, 2.119759e-02, 1.182513e+00, 9.394406e-01, 5.730815e-01, 9.426447e-01, 8.761430e-01, 1.889866e-01, 1.45454…
6.000000e-01	7.694983e-01, 1.224570e+00, 6.343062e-01, 9.531900e-01, 1.091947e+00, 9.358538e-02, 7.552568e-01, 9.500275e-01, 9.708521e-01, 3.997729e-01, 7.204335e-01, 2.123738e+00, 3.578286e-01, 2.984284e-01, 1.663257e+00, 1.314827e+00, 5.126582e-01, 1.339917e+00, 1.195339e+00, 3.205168e-01, 2.535479e-01, 1.379684e-02, 1.262753e+00, 7.349966e-01, 4.425895e-01, 6.582066e-01, 8.620949e-01, 1.572073e-01, 1.74408…
8.000000e-01	5.661313e-01, 1.531867e+00, 5.240250e-01, 7.168381e-01, 7.023825e-01, 2.301428e-01, 8.615925e-01, 8.174006e-01, 1.167281e+00, 5.079976e-01, 7.769883e-01, 1.668235e+00, 4.679941e-01, 1.585231e-01, 1.020200e+00, 1.255393e+00, 2.708524e-01, 1.121643e+00, 9.806783e-01, 2.308568e-01, 3.412984e-01, 8.723424e-03, 9.847679e-01, 7.163131e-01, 3.423549e-01, 3.469633e-01, 6.699706e-01, 1.320419e-01, 2.14906…
1.000000e+00	4.380315e-01, 1.087658e+00, 3.456849e-01, 6.702969e-01, 7.287471e-01, 2.792131e-01, 9.747345e-01, 7.579432e-01, 9.912740e-01, 6.514427e-01, 7.206783e-01, 1.762432e+00, 4.158739e-01, 1.125913e-01, 1.021469e+00, 1.578326e+00, 1.861760e-01, 9.577806e-01, 8.555115e-01, 1.582544e-01, 4.813875e-01, 5.386596e-03, 1.041963e+00, 7.004260e-01, 2.604840e-01, 2.617242e-01, 6.776498e-01, 1.194168e-01, 2.08192…
1.200000e+00	2.930766e-01, 1.351764e+00, 1.932939e-01, 5.957518e-01, 5.671849e-01, 4.637596e-01, 8.943186e-01, 6.748392e-01, 1.054424e+00, 5.970003e-01, 7.761314e-01, 1.429587e+00, 5.155623e-01, 6.744651e-02, 6.846654e-01, 1.435664e+00, 1.197915e-01, 9.681271e-01, 8.705614e-01, 1.322048e-01, 6.333250e-01, 3.127688e-03, 1.117010e+00, 6.896601e-01, 2.432634e-01, 1.167292e-01, 7.447686e-01, 9.662738e-02, 2.14836…
1.400000e+00	2.490124e-01, 1.239338e+00, 1.433688e-01, 6.985146e-01, 4.869615e-01, 4.725576e-01, 1.032506e+00, 6.424182e-01, 1.334963e+00, 7.713175e-01, 7.506929e-01, 1.639592e+00, 4.792522e-01, 4.537208e-02, 5.147901e-01, 1.287173e+00, 6.687585e-02, 9.103892e-01, 7.530409e-01, 1.429407e-01, 8.520751e-01, 2.019137e-03, 1.046679e+00, 5.963082e-01, 2.027605e-01, 9.092137e-02, 7.300418e-01, 7.131501e-02, 2.16335…
1.600000e+00	1.954992e-01, 1.358052e+00, 1.157585e-01, 5.390533e-01, 3.791805e-01, 5.445723e-01, 9.580371e-01, 7.206169e-01, 1.241479e+00, 6.750242e-01, 7.995831e-01, 1.437815e+00, 5.176122e-01, 3.017276e-02, 4.882433e-01, 1.278334e+00, 3.732322e-02, 8.421252e-01, 8.782957e-01, 2.672183e-01, 9.473962e-01, 1.687923e-03, 1.197196e+00, 5.684290e-01, 2.637932e-01, 5.899017e-02, 5.888708e-01, 6.333525e-02, 2.07358…
1.800000e+00	1.280988e-01, 1.199573e+00, 9.448355e-02, 5.469772e-01, 3.553348e-01, 5.733294e-01, 1.104522e+00, 7.221594e-01, 1.176714e+00, 8.806029e-01, 8.957295e-01, 1.184071e+00, 4.422051e-01, 1.579463e-02, 3.176417e-01, 1.590685e+00, 2.317568e-02, 1.000513e+00, 8.635141e-01, 2.625281e-01, 9.040484e-01, 9.646282e-04, 1.123544e+00, 6.391367e-01, 3.234756e-01, 3.632281e-02, 8.090120e-01, 4.601331e-02, 1.88088…
2.000000e+00	1.180244e-01, 1.423198e+00, 7.736077e-02, 5.867305e-01, 3.276200e-01, 4.481305e-01, 8.951236e-01, 7.567839e-01, 1.144225e+00, 7.040569e-01, 6.725261e-01, 1.490789e+00, 5.285312e-01, 9.813637e-03, 3.271263e-01, 1.657886e+00, 1.695372e-02, 9.275021e-01, 8.387009e-01, 4.046899e-01, 8.891217e-01, 1.171646e-03, 1.064538e+00, 7.652055e-01, 5.151804e-01, 3.000443e-02, 7.719082e-01, 3.593025e-02, 2.22601…
0.000000e+00	3.115882e+00, 1.902653e+00, 1.793035e+00, 2.685894e+00, 3.559602e+00, 5.258162e-01, 2.756736e+00, 7.449887e-01, 2.192715e+00, 1.283640e+00, 2.428845e+00, 4.336643e-01, 9.672384e-01, 1.209010e-01, 2.448914e+00, 2.489859e+00, 3.130352e+00, 6.480290e-01, 9.846225e-01, 1.611551e+00, 3.249565e-01, 2.981451e+00, 9.812058e-01, 2.134780e+00, 8.816834e-01, 8.409573e-01, 3.039986e+00, 1.842965e+00, 1.83076…
2.000000e-01	1.831593e+00, 1.603296e+00, 1.961366e+00, 2.031544e+00, 2.502048e+00, 3.010436e-01, 2.161150e+00, 7.128911e-01, 1.715292e+00, 7.062456e-01, 1.284005e+00, 6.076416e-01, 9.490352e-01, 6.867499e-02, 2.216108e+00, 1.518156e+00, 1.952710e+00, 8.976192e-01, 8.473334e-01, 9.419587e-01, 6.508812e-01, 1.870775e+00, 5.045818e-01, 1.071713e+00, 6.842426e-01, 6.491552e-01, 1.513863e+00, 1.877520e+00, 1.89498…
4.000000e-01	1.085504e+00, 1.165350e+00, 1.366198e+00, 1.526653e+00, 1.723915e+00, 3.145569e-01, 1.368525e+00, 6.087695e-01, 1.418580e+00, 4.146786e-01, 8.769363e-01, 9.523005e-01, 8.009321e-01, 4.720351e-02, 1.952873e+00, 1.085829e+00, 1.019553e+00, 8.965135e-01, 7.993395e-01, 5.558026e-01, 7.473184e-01, 1.062284e+00, 5.548042e-01, 6.753697e-01, 6.538185e-01, 3.678743e-01, 7.257952e-01, 1.365341e+00, 1.97044…
6.000000e-01	8.191823e-01, 9.866816e-01, 1.299398e+00, 1.065295e+00, 1.558596e+00, 4.788089e-01, 7.709257e-01, 4.940638e-01, 1.131655e+00, 2.932464e-01, 7.592246e-01, 1.102960e+00, 6.387059e-01, 3.042507e-02, 2.079812e+00, 7.316251e-01, 6.968434e-01, 1.003382e+00, 8.363691e-01, 4.302987e-01, 1.022886e+00, 6.546116e-01, 6.443563e-01, 4.663562e-01, 7.396651e-01, 3.117094e-01, 4.969857e-01, 1.058723e+00, 2.12603…
8.000000e-01	4.592751e-01, 1.431247e+00, 9.980564e-01, 9.773993e-01, 1.366513e+00, 4.810323e-01, 7.413997e-01, 3.528864e-01, 1.292461e+00, 1.756356e-01, 9.186913e-01, 1.363841e+00, 6.565259e-01, 2.060507e-02, 2.117325e+00, 8.522320e-01, 3.779121e-01, 9.960959e-01, 8.687336e-01, 3.201928e-01, 9.748352e-01, 3.738660e-01, 8.192782e-01, 6.153266e-01, 6.972649e-01, 2.046879e-01, 5.043757e-01, 1.048558e+00, 2.20091…
1.000000e+00	2.265773e-01, 1.180418e+00, 6.150106e-01, 7.423601e-01, 1.116609e+00, 6.099811e-01, 8.794317e-01, 2.603815e-01, 1.080584e+00, 1.957164e-01, 8.132491e-01, 1.345399e+00, 6.865244e-01, 1.028986e-02, 1.520571e+00, 7.904384e-01, 2.016937e-01, 8.458637e-01, 7.362987e-01, 2.772053e-01, 1.223749e+00, 2.396398e-01, 7.950784e-01, 6.046879e-01, 7.016066e-01, 1.365029e-01, 4.662070e-01, 7.639049e-01, 2.15693…
1.200000e+00	1.828609e-01, 1.669645e+00, 4.475800e-01, 7.316817e-01, 1.004938e+00, 5.629973e-01, 9.999815e-01, 3.206475e-01, 1.358993e+00, 2.867805e-01, 8.400955e-01, 1.337568e+00, 5.571019e-01, 7.703752e-03, 9.369933e-01, 1.034368e+00, 1.551145e-01, 8.493555e-01, 8.051354e-01, 2.679458e-01, 1.206740e+00, 1.559207e-01, 1.183722e+00, 6.426384e-01, 1.149885e+00, 1.092365e-01, 6.519742e-01, 6.664366e-01, 2.53673…
1.400000e+00	1.061869e-01, 1.356127e+00, 3.807159e-01, 6.650325e-01, 7.084937e-01, 5.576803e-01, 7.536430e-01, 4.235230e-01, 1.111744e+00, 4.700894e-01, 8.731387e-01, 1.347238e+00, 4.927158e-01, 4.975494e-03, 9.592471e-01, 1.079833e+00, 8.842935e-02, 9.292060e-01, 8.030479e-01, 2.593057e-01, 1.031372e+00, 9.143781e-02, 1.079753e+00, 5.125800e-01, 1.053477e+00, 1.267956e-01, 6.968772e-01, 5.596821e-01, 2.37091…
1.600000e+00	7.721578e-02, 1.297405e+00, 2.993792e-01, 4.906793e-01, 6.437192e-01, 5.871765e-01, 9.133936e-01, 4.939720e-01, 1.426902e+00, 5.531586e-01, 8.278420e-01, 1.406585e+00, 5.215710e-01, 2.326220e-03, 5.480850e-01, 1.097604e+00, 5.066730e-02, 1.171024e+00, 7.937368e-01, 3.502480e-01, 1.235181e+00, 6.147899e-02, 1.058333e+00, 5.787766e-01, 1.006927e+00, 1.724447e-01, 6.995095e-01, 3.765632e-01, 2.52294…
1.800000e+00	4.745268e-02, 1.309077e+00, 3.132332e-01, 5.802476e-01, 4.913244e-01, 5.403466e-01, 9.678595e-01, 6.220068e-01, 1.369730e+00, 6.184262e-01, 7.636191e-01, 1.340162e+00, 4.787853e-01, 1.719777e-03, 6.667752e-01, 1.199435e+00, 2.721126e-02, 1.031989e+00, 9.006081e-01, 3.806774e-01, 1.271671e+00, 3.349029e-02, 1.016946e+00, 6.934743e-01, 1.188519e+00, 2.052549e-01, 6.818448e-01, 3.836095e-01, 2.84089…
2.000000e+00	4.603981e-02, 1.323155e+00, 3.393205e-01, 5.036121e-01, 4.849198e-01, 6.044915e-01, 9.471084e-01, 6.092200e-01, 1.295450e+00, 7.714145e-01, 1.069811e+00, 1.550997e+00, 4.998176e-01, 9.529171e-04, 4.866771e-01, 1.377259e+00, 1.576481e-02, 8.830772e-01, 8.539600e-01, 4.300322e-01, 1.225149e+00, 2.594331e-02, 1.339289e+00, 5.037174e-01, 1.110354e+00, 2.536775e-01, 6.823715e-01, 2.926597e-01, 2.92293…
0.000000e+00	5.845539e-01, 1.497617e-01, 1.227132e+00, 3.382798e+00, 1.746538e-01, 2.400753e+00, 2.474179e+00, 2.206274e+00, 8.505546e-02, 4.843673e-01, 1.794749e+00, 6.803479e-01, 1.839582e+00, 2.103999e+00, 2.256084e-01, 2.220060e+00, 7.984717e-01, 2.110969e+00, 1.027792e+00, 1.583340e+00, 1.875868e+00, 2.284272e+00, 1.020271e+00, 1.168433e+00, 1.256373e+00, 2.959780e+00, 1.526828e+00, 2.592469e+00, 1.72539…
2.000000e-01	8.086901e-01, 3.037506e-01, 1.211274e+00, 1.749403e+00, 6.065167e-01, 1.420132e+00, 1.281261e+00, 1.571600e+00, 4.673734e-01, 5.838794e-01, 1.087637e+00, 4.776500e-01, 9.087555e-01, 1.469524e+00, 3.423749e-01, 1.941767e+00, 7.853870e-01, 1.921617e+00, 8.872021e-01, 1.087009e+00, 1.049851e+00, 1.950508e+00, 6.033507e-01, 1.027230e+00, 9.636678e-01, 1.871879e+00, 9.988802e-01, 1.845326e+00, 2.17061…
4.000000e-01	9.402631e-01, 7.201791e-01, 9.365216e-01, 1.150827e+00, 6.813406e-01, 1.047575e+00, 1.121293e+00, 1.103903e+00, 8.527820e-01, 7.147518e-01, 9.101930e-01, 3.566556e-01, 5.718350e-01, 6.219939e-01, 5.960582e-01, 1.482743e+00, 4.091907e-01, 1.422441e+00, 9.350445e-01, 6.744426e-01, 9.837037e-01, 1.979045e+00, 8.132576e-01, 6.742996e-01, 1.072249e+00, 1.538810e+00, 6.847683e-01, 1.433279e+00, 2.12752…
6.000000e-01	8.315107e-01, 1.084326e+00, 7.449210e-01, 8.013758e-01, 7.823740e-01, 6.972787e-01, 7.118458e-01, 8.572873e-01, 7.793994e-01, 6.622236e-01, 1.023505e+00, 6.790295e-01, 4.254753e-01, 5.996394e-01, 6.488221e-01, 1.321842e+00, 2.374652e-01, 1.077979e+00, 9.138515e-01, 5.619463e-01, 6.516405e-01, 1.011882e+00, 1.058475e+00, 6.063608e-01, 1.051848e+00, 9.610168e-01, 5.829158e-01, 1.095068e+00, 2.09379…
8.000000e-01	7.740297e-01, 1.125615e+00, 6.658710e-01, 7.792192e-01, 7.502436e-01, 8.064871e-01, 8.409409e-01, 9.421001e-01, 1.218234e+00, 8.141450e-01, 7.748865e-01, 1.044008e+00, 4.156896e-01, 2.718181e-01, 4.477691e-01, 1.348107e+00, 1.491513e-01, 8.309935e-01, 8.364242e-01, 4.717959e-01, 7.336729e-01, 6.249300e-01, 1.056431e+00, 6.365955e-01, 1.006324e+00, 7.812535e-01, 5.453302e-01, 1.088254e+00, 2.06687…
1.000000e+00	4.340899e-01, 1.163711e+00, 3.507807e-01, 7.937158e-01, 5.415795e-01, 6.176799e-01, 7.461507e-01, 7.118843e-01, 1.265829e+00, 7.591371e-01, 7.008482e-01, 9.644889e-01, 4.212438e-01, 1.600426e-01, 3.866871e-01, 1.338238e+00, 8.784786e-02, 8.565497e-01, 7.526339e-01, 5.698524e-01, 6.769267e-01, 3.308094e-01, 9.753461e-01, 5.988930e-01, 6.780033e-01, 4.379387e-01, 6.795133e-01, 9.267447e-01, 1.97004…
1.200000e+00	4.103304e-01, 1.151427e+00, 2.741847e-01, 6.051977e-01, 5.757539e-01, 5.960202e-01, 7.966011e-01, 7.443513e-01, 9.752284e-01, 8.678100e-01, 8.787469e-01, 1.203575e+00, 4.718273e-01, 1.036331e-01, 2.713474e-01, 1.083593e+00, 5.056971e-02, 9.827801e-01, 7.770746e-01, 5.605268e-01, 7.438629e-01, 2.734418e-01, 8.228625e-01, 6.231411e-01, 6.670246e-01, 2.806770e-01, 6.805295e-01, 5.714417e-01, 2.29601…
1.400000e+00	2.211850e-01, 1.305562e+00, 2.305921e-01, 6.452362e-01, 4.621263e-01, 6.132388e-01, 9.154200e-01, 5.428798e-01, 1.224307e+00, 9.092530e-01, 1.077151e+00, 1.257977e+00, 5.079467e-01, 6.920621e-02, 2.306010e-01, 1.367828e+00, 3.046115e-02, 1.045103e+00, 5.611786e-01, 5.535395e-01, 8.873456e-01, 1.569926e-01, 9.948888e-01, 6.920426e-01, 5.477750e-01, 1.930623e-01, 6.118229e-01, 5.161425e-01, 2.27391…
1.600000e+00	2.295620e-01, 1.353607e+00, 1.822815e-01, 4.016692e-01, 5.018331e-01, 6.092782e-01, 1.031172e+00, 6.715271e-01, 9.220886e-01, 7.942911e-01, 7.786129e-01, 1.176088e+00, 4.380601e-01, 3.387165e-02, 2.102653e-01, 1.585086e+00, 1.787520e-02, 9.566162e-01, 8.221407e-01, 4.886883e-01, 7.122462e-01, 9.709117e-02, 1.145545e+00, 6.019875e-01, 5.872894e-01, 1.310646e-01, 6.641580e-01, 4.341255e-01, 1.97336…
1.800000e+00	1.560139e-01, 1.436946e+00, 1.404235e-01, 5.250686e-01, 4.055036e-01, 4.705041e-01, 1.056437e+00, 6.671953e-01, 1.063722e+00, 9.107388e-01, 8.758301e-01, 1.373326e+00, 4.379966e-01, 2.788139e-02, 1.692691e-01, 1.206400e+00, 9.851334e-03, 9.465833e-01, 9.048755e-01, 6.835606e-01, 8.279996e-01, 6.548298e-02, 1.083712e+00, 6.077162e-01, 6.138396e-01, 7.467928e-02, 6.360465e-01, 3.575314e-01, 2.19250…
2.000000e+00	1.310423e-01, 1.304657e+00, 1.231989e-01, 5.338134e-01, 4.079542e-01, 5.659156e-01, 9.240202e-01, 6.393895e-01, 1.208888e+00, 9.496888e-01, 8.745698e-01, 1.518286e+00, 5.087082e-01, 1.285042e-02, 1.455209e-01, 1.443631e+00, 6.315385e-03, 9.568419e-01, 7.523260e-01, 5.665572e-01, 7.860194e-01, 4.499135e-02, 1.187144e+00, 6.708034e-01, 5.156114e-01, 5.019611e-02, 7.490784e-01, 2.484775e-01, 1.85066…
0.000000e+00	1.627154e+00, 5.640828e-01, 2.259303e+00, 1.602015e+00, 1.469235e+00, 1.574685e+00, 8.531676e-01, 2.995518e+00, 3.128949e+00, 6.893925e-01, 2.761056e+00, 3.049686e+00, 8.053013e-02, 2.421253e+00, 2.578498e+00, 2.295762e+00, 2.204013e+00, 1.208921e-01, 2.643555e+00, 1.278974e+00, 2.242397e+00, 1.586133e+00, 2.511004e+00, 2.278878e-01, 2.161714e-01, 1.032575e+00, 9.062127e-01, 2.571687e+00, 8.64478…
2.000000e-01	1.556361e+00, 6.816031e-01, 1.232365e+00, 9.206419e-01, 1.321193e+00, 9.635875e-01, 6.461198e-01, 1.813160e+00, 2.340081e+00, 3.281657e-01, 1.402425e+00, 2.018491e+00, 2.497307e-01, 1.263962e+00, 2.193534e+00, 1.787550e+00, 1.621192e+00, 5.194817e-01, 1.337984e+00, 1.343401e+00, 1.666148e+00, 1.241478e+00, 2.033905e+00, 1.313465e-01, 4.071772e-01, 8.351925e-01, 5.875891e-01, 2.823786e+00, 1.07786…
4.000000e-01	1.439308e+00, 1.048269e+00, 5.986491e-01, 4.940261e-01, 1.172983e+00, 7.213270e-01, 4.178753e-01, 1.491427e+00, 1.662148e+00, 2.719094e-01, 1.041809e+00, 1.495847e+00, 3.276465e-01, 8.831587e-01, 1.848126e+00, 1.204380e+00, 8.383684e-01, 6.685955e-01, 1.369880e+00, 1.548055e+00, 1.623174e+00, 1.041478e+00, 1.572498e+00, 1.327330e-01, 7.457849e-01, 6.789022e-01, 4.095386e-01, 2.141555e+00, 1.46932…
6.000000e-01	1.223160e+00, 1.009997e+00, 6.921074e-01, 6.594595e-01, 1.253521e+00, 5.019655e-01, 3.488199e-01, 1.051965e+00, 1.861662e+00, 2.690595e-01, 1.008322e+00, 9.997578e-01, 4.349808e-01, 6.597993e-01, 1.651170e+00, 1.240092e+00, 6.490790e-01, 9.994210e-01, 1.137513e+00, 1.059307e+00, 1.833458e+00, 6.875287e-01, 1.470726e+00, 1.242283e-01, 8.892647e-01, 4.068661e-01, 4.038930e-01, 1.238756e+00, 1.63997…
8.000000e-01	8.980989e-01, 1.270790e+00, 6.807977e-01, 5.119562e-01, 8.298522e-01, 5.576329e-01, 4.732189e-01, 8.612934e-01, 1.570124e+00, 3.607055e-01, 8.610267e-01, 8.246141e-01, 4.553953e-01, 3.712810e-01, 1.453170e+00, 1.422478e+00, 4.992205e-01, 8.796746e-01, 8.418434e-01, 1.079703e+00, 1.626876e+00, 5.210318e-01, 1.559593e+00, 1.683788e-01, 9.433890e-01, 3.620802e-01, 4.814489e-01, 1.164485e+00, 1.63285…
1.000000e+00	8.148298e-01, 1.207387e+00, 5.954957e-01, 5.325630e-01, 7.337613e-01, 4.873536e-01, 6.963638e-01, 8.472216e-01, 1.340638e+00, 4.411347e-01, 7.644182e-01, 6.824054e-01, 4.711577e-01, 2.318862e-01, 1.008164e+00, 1.492572e+00, 3.075944e-01, 9.312632e-01, 9.618565e-01, 9.754455e-01, 1.264524e+00, 3.108062e-01, 1.456433e+00, 2.767628e-01, 1.229026e+00, 3.625205e-01, 5.498109e-01, 1.084480e+00, 2.04411…
1.200000e+00	5.210326e-01, 1.215625e+00, 6.934715e-01, 5.543635e-01, 5.881420e-01, 5.365716e-01, 6.761379e-01, 7.244461e-01, 1.571337e+00, 5.798523e-01, 9.406230e-01, 6.162300e-01, 5.031876e-01, 1.509951e-01, 9.183538e-01, 1.327273e+00, 1.927895e-01, 1.071459e+00, 8.413915e-01, 7.696938e-01, 1.506325e+00, 2.033329e-01, 1.311053e+00, 4.221640e-01, 1.529687e+00, 3.201894e-01, 5.151692e-01, 1.019976e+00, 2.58934…
1.400000e+00	3.710232e-01, 1.354296e+00, 8.311008e-01, 5.319410e-01, 5.386827e-01, 5.304746e-01, 9.040139e-01, 5.900268e-01, 1.186115e+00, 6.263554e-01, 8.573245e-01, 6.946518e-01, 5.272784e-01, 8.706824e-02, 6.383105e-01, 1.333136e+00, 9.785453e-02, 9.179143e-01, 8.137518e-01, 8.296371e-01, 1.433857e+00, 1.480841e-01, 1.339870e+00, 4.907342e-01, 1.147652e+00, 3.675998e-01, 6.030223e-01, 6.717229e-01, 2.38612…
1.600000e+00	2.798511e-01, 1.490393e+00, 8.932005e-01, 4.705733e-01, 4.001522e-01, 5.719002e-01, 7.235610e-01, 7.091863e-01, 1.183896e+00, 6.401128e-01, 8.162740e-01, 9.411071e-01, 4.815941e-01, 4.727276e-02, 5.752038e-01, 1.319710e+00, 6.985831e-02, 9.642257e-01, 7.651632e-01, 7.337600e-01, 1.424237e+00, 1.122423e-01, 9.894894e-01, 5.588755e-01, 1.392825e+00, 3.205907e-01, 6.347718e-01, 5.880116e-01, 1.98835…
1.800000e+00	1.412157e-01, 1.169124e+00, 7.478046e-01, 5.187138e-01, 3.574503e-01, 5.229857e-01, 9.267230e-01, 7.096129e-01, 1.296422e+00, 7.522714e-01, 9.232735e-01, 9.794497e-01, 4.966999e-01, 3.205428e-02, 4.980950e-01, 1.511343e+00, 3.899288e-02, 1.042533e+00, 7.719096e-01, 7.429442e-01, 1.259097e+00, 7.379308e-02, 1.089960e+00, 4.941839e-01, 1.455739e+00, 4.573268e-01, 5.612463e-01, 4.983218e-01, 2.25893…
2.000000e+00	1.510105e-01, 1.420714e+00, 7.584009e-01, 5.026341e-01, 3.930526e-01, 5.806118e-01, 9.652875e-01, 6.664125e-01, 1.401950e+00, 8.243668e-01, 7.906415e-01, 1.064169e+00, 5.293037e-01, 1.885577e-02, 5.506875e-01, 1.195202e+00, 2.772350e-02, 1.018903e+00, 7.619080e-01, 6.622552e-01, 1.168447e+00, 4.682555e-02, 1.050636e+00, 6.317865e-01, 1.701332e+00, 4.806680e-01, 6.094382e-01, 4.269304e-01, 2.19285…
0.000000e+00	1.454293e+00, 2.897816e-01, 1.921506e+00, 2.522675e+00, 1.882863e+00, 1.107933e+00, 1.788059e+00, 5.288741e-01, 3.082915e-01, 2.405994e+00, 1.414203e+00, 6.199405e-01, 2.508725e+00, 1.935986e+00, 5.805104e-01, 2.460556e+00, 2.251156e-01, 2.664227e+00, 1.947538e+00, 1.931290e+00, 2.800566e+00, 2.063115e+00, 1.621258e+00, 2.232517e+00, 2.137907e+00, 4.450859e-01, 1.589562e+00, 2.518379e+00, 2.00666…
2.000000e-01	7.956368e-01, 2.738529e-01, 1.668389e+00, 1.536294e+00, 1.972358e+00, 7.636930e-01, 1.211422e+00, 5.281133e-01, 2.000900e-01, 1.372638e+00, 9.581880e-01, 4.762152e-01, 1.191217e+00, 1.037262e+00, 8.750144e-01, 1.551296e+00, 2.878294e-01, 1.775739e+00, 1.834859e+00, 1.564854e+00, 1.773255e+00, 1.962219e+00, 1.211707e+00, 1.267746e+00, 2.211216e+00, 4.967022e-01, 1.120052e+00, 2.329308e+00, 1.67963…
4.000000e-01	4.673126e-01, 5.705507e-01, 1.480679e+00, 1.126726e+00, 1.598764e+00, 5.322035e-01, 1.088997e+00, 5.893780e-01, 2.447573e-01, 7.322439e-01, 9.775710e-01, 4.849133e-01, 8.526416e-01, 8.695568e-01, 8.842556e-01, 1.102163e+00, 3.045304e-01, 1.450306e+00, 1.383459e+00, 1.327045e+00, 1.053243e+00, 1.358981e+00, 1.114442e+00, 1.057226e+00, 2.344262e+00, 5.157632e-01, 5.454224e-01, 1.830084e+00, 1.34068…
6.000000e-01	3.513003e-01, 8.946008e-01, 1.070895e+00, 9.030470e-01, 1.239752e+00, 6.949561e-01, 5.758515e-01, 3.980910e-01, 5.341690e-01, 4.931458e-01, 7.049743e-01, 6.727079e-01, 8.132870e-01, 4.045573e-01, 1.122609e+00, 8.269854e-01, 1.781606e-01, 1.138523e+00, 1.081301e+00, 8.085304e-01, 7.123581e-01, 8.281712e-01, 1.124524e+00, 8.476539e-01, 2.035448e+00, 5.382624e-01, 5.394883e-01, 1.582226e+00, 1.57543…
8.000000e-01	2.561210e-01, 8.369123e-01, 6.096175e-01, 7.047255e-01, 1.176893e+00, 5.977621e-01, 5.271838e-01, 3.491517e-01, 9.600105e-01, 4.922122e-01, 9.250030e-01, 1.014240e+00, 6.376178e-01, 3.525983e-01, 9.475298e-01, 1.049858e+00, 1.167093e-01, 9.681938e-01, 1.087861e+00, 6.844690e-01, 6.129893e-01, 5.350820e-01, 1.111926e+00, 7.825020e-01, 1.531715e+00, 5.091668e-01, 5.273709e-01, 1.040930e+00, 1.92873…
1.000000e+00	1.533921e-01, 1.123353e+00, 4.038076e-01, 7.039122e-01, 9.801150e-01, 5.460721e-01, 8.469541e-01, 3.459114e-01, 9.721298e-01, 4.162229e-01, 7.635120e-01, 1.182898e+00, 5.727756e-01, 1.962610e-01, 6.946683e-01, 1.268584e+00, 5.907378e-02, 1.095748e+00, 7.701398e-01, 5.950328e-01, 6.608098e-01, 4.559932e-01, 8.933945e-01, 7.389346e-01, 1.445805e+00, 4.723860e-01, 6.349816e-01, 9.946833e-01, 2.17939…
1.200000e+00	9.039094e-02, 1.155343e+00, 2.949766e-01, 5.972134e-01, 6.437427e-01, 6.144314e-01, 6.370744e-01, 3.816197e-01, 1.016526e+00, 5.147182e-01, 8.067646e-01, 1.162011e+00, 5.731465e-01, 1.452169e-01, 5.533615e-01, 1.322951e+00, 3.951322e-02, 9.217499e-01, 8.722032e-01, 5.378344e-01, 6.512074e-01, 2.546237e-01, 1.026465e+00, 7.723552e-01, 9.881015e-01, 4.079582e-01, 5.269472e-01, 9.410083e-01, 2.12462…
1.400000e+00	7.322820e-02, 1.338596e+00, 2.035757e-01, 5.687593e-01, 7.013609e-01, 6.015105e-01, 7.930596e-01, 5.246307e-01, 1.171237e+00, 5.669359e-01, 8.831338e-01, 1.226167e+00, 5.850042e-01, 6.966071e-02, 5.272602e-01, 1.565969e+00, 2.600245e-02, 1.082038e+00, 7.690284e-01, 4.564396e-01, 7.353425e-01, 1.441514e-01, 1.181663e+00, 6.812501e-01, 8.818822e-01, 2.676409e-01, 4.958275e-01, 7.154903e-01, 2.18669…
1.600000e+00	5.474356e-02, 1.184524e+00, 1.621435e-01, 5.638350e-01, 5.536035e-01, 5.205041e-01, 1.011878e+00, 5.591583e-01, 1.337764e+00, 6.964543e-01, 9.632597e-01, 1.407739e+00, 5.548921e-01, 4.826578e-02, 3.876173e-01, 1.169694e+00, 1.679918e-02, 9.484708e-01, 7.388221e-01, 6.164095e-01, 8.943077e-01, 1.204503e-01, 1.062809e+00, 6.193083e-01, 7.309300e-01, 1.771932e-01, 6.393544e-01, 6.415856e-01, 2.45542…
1.800000e+00	4.141117e-02, 1.452313e+00, 1.178286e-01, 5.153030e-01, 5.120282e-01, 5.532596e-01, 8.566900e-01, 6.408411e-01, 1.098517e+00, 7.465280e-01, 7.840949e-01, 1.451377e+00, 4.645392e-01, 2.133390e-02, 2.578196e-01, 1.498859e+00, 9.093617e-03, 9.988235e-01, 9.124514e-01, 5.106940e-01, 9.526119e-01, 6.172155e-02, 1.042901e+00, 5.392359e-01, 6.403357e-01, 1.237951e-01, 6.546112e-01, 4.550622e-01, 2.36992…
2.000000e+00	4.227288e-02, 1.402383e+00, 1.222091e-01, 4.309495e-01, 4.551781e-01, 5.038057e-01, 1.113374e+00, 5.551026e-01, 1.064075e+00, 7.274408e-01, 9.322080e-01, 1.554090e+00, 5.564861e-01, 1.913897e-02, 2.198956e-01, 1.404159e+00, 4.714584e-03, 1.089562e+00, 7.350701e-01, 6.341841e-01, 9.744290e-01, 3.555129e-02, 1.131489e+00, 5.832036e-01, 7.937742e-01, 8.798033e-02, 6.304121e-01, 3.827584e-01, 2.21133…
0.000000e+00	1.848715e+00, 1.487001e+00, 1.976742e+00, 1.157015e+00, 7.848637e-01, 2.926595e+00, 7.620857e-01, 2.090180e+00, 1.277890e+00, 7.884792e-01, 5.492101e-01, 2.471695e+00, 1.972671e+00, 9.269386e-02, 2.563035e+00, 2.863419e+00, 5.674937e-01, 1.948640e+00, 2.650331e-01, 8.540204e-01, 1.422067e+00, 1.711187e-01, 2.146375e+00, 2.578306e+00, 1.156508e+00, 1.552307e+00, 1.109522e+00, 3.163610e+00, 1.09003…
2.000000e-01	1.806861e+00, 1.271758e+00, 1.047567e+00, 9.330200e-01, 9.548112e-01, 1.710261e+00, 4.653974e-01, 1.694996e+00, 1.374356e+00, 6.680423e-01, 6.984670e-01, 1.982556e+00, 1.295615e+00, 1.045434e-01, 2.129060e+00, 2.175344e+00, 5.090263e-01, 1.787154e+00, 5.257507e-01, 8.280400e-01, 1.488561e+00, 4.622111e-01, 1.411888e+00, 1.607563e+00, 1.388806e+00, 1.145171e+00, 8.972761e-01, 2.265344e+00, 1.65358…
4.000000e-01	1.444622e+00, 1.147540e+00, 6.095061e-01, 8.946374e-01, 1.134693e+00, 1.394696e+00, 3.147038e-01, 1.255494e+00, 1.257503e+00, 5.114251e-01, 8.062836e-01, 1.233974e+00, 7.638694e-01, 6.263778e-02, 1.889165e+00, 1.613927e+00, 4.024148e-01, 1.412213e+00, 7.155747e-01, 6.554426e-01, 1.346958e+00, 4.207964e-01, 1.339834e+00, 9.117641e-01, 1.202446e+00, 6.919219e-01, 7.881551e-01, 2.075226e+00, 1.81674…
6.000000e-01	1.276511e+00, 1.151994e+00, 5.338891e-01, 8.149915e-01, 1.148901e+00, 1.012114e+00, 3.584146e-01, 8.748660e-01, 1.332254e+00, 3.851549e-01, 7.017580e-01, 9.797097e-01, 6.574179e-01, 3.958796e-02, 1.407132e+00, 1.655404e+00, 3.098996e-01, 1.121866e+00, 6.805205e-01, 6.554228e-01, 1.412435e+00, 2.956863e-01, 1.077627e+00, 5.349960e-01, 1.262812e+00, 6.350686e-01, 6.333396e-01, 1.748208e+00, 1.77742…
8.000000e-01	1.053854e+00, 1.209036e+00, 4.310870e-01, 6.612761e-01, 1.247157e+00, 8.508786e-01, 6.058835e-01, 9.241098e-01, 1.094252e+00, 3.220260e-01, 9.170897e-01, 6.988397e-01, 5.933605e-01, 2.198078e-02, 1.254323e+00, 1.704337e+00, 2.680413e-01, 1.101516e+00, 6.762907e-01, 7.825456e-01, 1.174468e+00, 2.849616e-01, 1.184351e+00, 4.912452e-01, 1.227467e+00, 6.094099e-01, 7.724744e-01, 1.258784e+00, 2.05143…
1.000000e+00	7.530057e-01, 1.402885e+00, 4.135126e-01, 4.476473e-01, 1.086706e+00, 5.658685e-01, 7.292279e-01, 9.243935e-01, 1.351849e+00, 3.784019e-01, 8.269794e-01, 8.108926e-01, 5.726915e-01, 1.496206e-02, 8.170269e-01, 1.384624e+00, 1.611660e-01, 9.425990e-01, 6.882162e-01, 8.576460e-01, 1.236519e+00, 1.877428e-01, 1.195774e+00, 5.222430e-01, 1.499477e+00, 4.687482e-01, 7.278035e-01, 8.669066e-01, 2.01388…
1.200000e+00	4.745473e-01, 1.065511e+00, 6.032884e-01, 6.469167e-01, 9.602675e-01, 6.564840e-01, 8.192816e-01, 8.517402e-01, 1.163414e+00, 4.081609e-01, 7.398727e-01, 7.876343e-01, 5.372179e-01, 8.344077e-03, 7.461287e-01, 1.467546e+00, 1.119694e-01, 8.876475e-01, 6.384818e-01, 9.339315e-01, 1.332412e+00, 1.209580e-01, 9.778761e-01, 5.479559e-01, 1.226959e+00, 4.957536e-01, 6.491531e-01, 6.832372e-01, 2.30089…
1.400000e+00	3.936530e-01, 1.489285e+00, 5.535235e-01, 5.447180e-01, 8.204488e-01, 5.356130e-01, 9.664102e-01, 6.755576e-01, 1.300404e+00, 6.232686e-01, 8.735525e-01, 9.507530e-01, 4.473021e-01, 5.228462e-03, 5.674016e-01, 1.334889e+00, 5.829705e-02, 9.550362e-01, 8.140057e-01, 8.215477e-01, 1.163860e+00, 9.510998e-02, 1.006850e+00, 4.950066e-01, 1.303006e+00, 4.958018e-01, 6.674075e-01, 5.456164e-01, 1.87153…
1.600000e+00	2.948837e-01, 1.373640e+00, 6.717708e-01, 4.742899e-01, 5.085897e-01, 6.164028e-01, 8.712704e-01, 6.384949e-01, 1.370908e+00, 6.995258e-01, 7.780477e-01, 9.813078e-01, 4.267937e-01, 3.080186e-03, 4.965196e-01, 1.365206e+00, 3.772625e-02, 1.033263e+00, 8.195079e-01, 7.674603e-01, 1.141644e+00, 7.509812e-02, 9.870980e-01, 6.177792e-01, 1.234884e+00, 4.422380e-01, 6.891401e-01, 5.555799e-01, 2.29364…
1.800000e+00	2.314104e-01, 1.555799e+00, 4.617816e-01, 5.025906e-01, 5.085417e-01, 4.893033e-01, 1.036135e+00, 6.781329e-01, 1.186841e+00, 6.878503e-01, 8.929652e-01, 1.066505e+00, 4.424285e-01, 1.888419e-03, 3.746729e-01, 1.546604e+00, 2.224749e-02, 8.984904e-01, 7.880059e-01, 6.747418e-01, 1.248011e+00, 4.212397e-02, 1.059970e+00, 5.259663e-01, 1.450154e+00, 5.343385e-01, 6.989795e-01, 3.738470e-01, 2.37065…
2.000000e+00	1.662255e-01, 1.167671e+00, 4.840692e-01, 5.595580e-01, 4.561955e-01, 4.815443e-01, 9.561980e-01, 5.406417e-01, 1.168005e+00, 6.937300e-01, 8.221885e-01, 1.070589e+00, 4.621294e-01, 1.246337e-03, 3.400604e-01, 1.676693e+00, 1.350828e-02, 1.011916e+00, 7.841421e-01, 6.408312e-01, 1.250563e+00, 3.765006e-02, 1.159019e+00, 6.402193e-01, 1.546287e+00, 4.884075e-01, 6.224853e-01, 3.776628e-01, 2.68846…
0.000000e+00	9.926610e-01, 2.581053e+00, 2.232411e+00, 2.602275e+00, 2.768951e+00, 2.404384e+00, 1.657072e+00, 2.517243e-01, 1.846022e+00, 1.400485e+00, 1.996751e+00, 2.845500e+00, 1.648952e+00, 2.858175e+00, 2.188345e-01, 1.512052e+00, 1.522012e-01, 2.498577e+00, 1.904997e+00, 2.501584e+00, 8.670418e-01, 1.010714e+00, 2.055098e+00, 1.031239e+00, 2.537084e+00, 2.627565e+00, 1.132484e+00, 7.132061e-01, 1.55659…
2.000000e-01	6.243916e-01, 2.032598e+00, 1.477120e+00, 1.591667e+00, 3.000174e+00, 1.553867e+00, 8.587357e-01, 3.309862e-01, 1.342035e+00, 8.928984e-01, 9.681437e-01, 1.914164e+00, 1.094216e+00, 1.613490e+00, 5.502500e-01, 1.101472e+00, 1.122562e-01, 2.296185e+00, 1.278903e+00, 1.500893e+00, 1.043221e+00, 1.026026e+00, 1.656889e+00, 8.194814e-01, 2.192360e+00, 1.776668e+00, 6.303123e-01, 4.223390e-01, 1.37583…
4.000000e-01	3.826911e-01, 1.736416e+00, 8.940937e-01, 1.186674e+00, 2.707265e+00, 1.017798e+00, 8.698567e-01, 3.314356e-01, 1.249732e+00, 5.682602e-01, 9.609208e-01, 1.493512e+00, 6.547876e-01, 8.519661e-01, 7.167044e-01, 7.858412e-01, 7.575341e-02, 1.362562e+00, 1.218951e+00, 1.068121e+00, 8.799467e-01, 9.522143e-01, 1.308442e+00, 6.630516e-01, 2.124407e+00, 1.172790e+00, 4.337090e-01, 4.009731e-01, 1.46669…
6.000000e-01	2.903060e-01, 1.839665e+00, 7.691877e-01, 6.882033e-01, 2.002791e+00, 5.555283e-01, 7.614437e-01, 2.640637e-01, 1.205285e+00, 3.905116e-01, 9.406105e-01, 1.074615e+00, 3.476269e-01, 5.796058e-01, 5.492645e-01, 9.166495e-01, 3.535330e-02, 1.111766e+00, 1.080721e+00, 7.763347e-01, 1.286006e+00, 6.607180e-01, 1.225519e+00, 7.105476e-01, 1.765790e+00, 1.154008e+00, 5.147083e-01, 3.923859e-01, 1.72338…
8.000000e-01	1.698831e-01, 1.806792e+00, 5.244518e-01, 6.673728e-01, 1.601612e+00, 3.629952e-01, 9.678043e-01, 2.949127e-01, 1.250753e+00, 1.963577e-01, 8.917192e-01, 1.335887e+00, 3.151834e-01, 3.329594e-01, 5.017929e-01, 1.103830e+00, 2.722291e-02, 8.536468e-01, 1.081167e+00, 6.030523e-01, 1.009737e+00, 4.757452e-01, 1.398290e+00, 6.793144e-01, 1.664250e+00, 8.392454e-01, 6.004676e-01, 2.700054e-01, 2.40150…
1.000000e+00	9.531687e-02, 1.291479e+00, 4.358793e-01, 6.587509e-01, 1.353165e+00, 1.860436e-01, 7.809109e-01, 3.551305e-01, 1.372955e+00, 1.340867e-01, 8.413967e-01, 1.123875e+00, 3.437872e-01, 1.788804e-01, 3.611751e-01, 1.153611e+00, 1.255548e-02, 8.724146e-01, 9.737915e-01, 4.388684e-01, 1.327995e+00, 2.379288e-01, 1.285137e+00, 6.115889e-01, 1.646940e+00, 6.403317e-01, 6.590106e-01, 2.296473e-01, 2.08980…
1.200000e+00	7.364936e-02, 1.426606e+00, 3.459730e-01, 4.741219e-01, 9.911621e-01, 1.471863e-01, 8.996257e-01, 4.467507e-01, 1.078324e+00, 1.478120e-01, 8.609864e-01, 1.291568e+00, 2.693723e-01, 1.217517e-01, 3.326293e-01, 1.220415e+00, 7.261686e-03, 9.298307e-01, 7.870473e-01, 3.873166e-01, 1.211070e+00, 1.436780e-01, 1.231553e+00, 7.293926e-01, 1.609605e+00, 7.087465e-01, 6.831871e-01, 1.674611e-01, 2.13904…
1.400000e+00	5.057029e-02, 1.463321e+00, 3.253065e-01, 5.915890e-01, 7.301756e-01, 1.870890e-01, 9.838814e-01, 5.334513e-01, 1.383960e+00, 2.917453e-01, 7.866487e-01, 1.206187e+00, 4.156157e-01, 8.277685e-02, 2.533522e-01, 1.209413e+00, 4.567811e-03, 9.964036e-01, 8.389590e-01, 2.084285e-01, 1.210837e+00, 1.044299e-01, 1.035113e+00, 7.063041e-01, 1.281961e+00, 7.065055e-01, 6.893289e-01, 1.661036e-01, 2.20354…
1.600000e+00	4.186755e-02, 1.470950e+00, 2.900543e-01, 4.841423e-01, 7.035405e-01, 2.700722e-01, 9.448356e-01, 5.374561e-01, 1.296072e+00, 4.807151e-01, 6.020058e-01, 1.531632e+00, 4.415739e-01, 4.996509e-02, 1.912468e-01, 1.363256e+00, 3.053072e-03, 1.046707e+00, 8.128940e-01, 1.928899e-01, 1.163623e+00, 5.796714e-02, 9.607842e-01, 6.506948e-01, 1.353265e+00, 6.423848e-01, 5.889179e-01, 1.271222e-01, 2.25781…
1.800000e+00	4.048928e-02, 1.632715e+00, 3.078400e-01, 5.669200e-01, 5.688690e-01, 3.221215e-01, 1.007614e+00, 6.127824e-01, 1.223655e+00, 4.737725e-01, 9.825803e-01, 1.254547e+00, 5.262774e-01, 2.535215e-02, 1.732718e-01, 1.392810e+00, 1.870138e-03, 1.003370e+00, 8.559161e-01, 1.683771e-01, 1.298935e+00, 2.982066e-02, 1.158429e+00, 6.775801e-01, 1.324686e+00, 4.907278e-01, 6.397084e-01, 8.815081e-02, 2.24773…
2.000000e+00	3.881305e-02, 1.298580e+00, 2.429339e-01, 4.743102e-01, 4.827239e-01, 3.700748e-01, 1.048554e+00, 7.402606e-01, 1.304364e+00, 7.121530e-01, 8.161905e-01, 1.230861e+00, 4.801203e-01, 1.880247e-02, 1.400113e-01, 1.420340e+00, 9.727702e-04, 7.810129e-01, 7.943733e-01, 1.528840e-01, 1.337791e+00, 2.117879e-02, 9.141549e-01, 6.409457e-01, 1.694944e+00, 6.207719e-01, 6.723554e-01, 7.617869e-02, 2.26512…
0.000000e+00	1.056475e-03, 3.128527e-01, 2.929777e+00, 1.638398e+00, 1.542114e+00, 4.253908e-01, 2.248116e+00, 1.310514e+00, 2.530982e+00, 2.045779e-01, 2.013534e+00, 3.122484e-01, 2.640458e+00, 2.380840e+00, 1.488237e+00, 5.003201e-01, 9.867810e-02, 2.223693e+00, 6.583309e-01, 1.197047e+00, 9.562441e-01, 2.276881e+00, 4.282418e-01, 2.507381e+00, 4.331661e-01, 1.556582e+00, 3.004882e+00, 2.690324e-01, 1.10718…
2.000000e-01	1.936446e-01, 2.021133e-01, 2.006486e+00, 1.072318e+00, 1.383375e+00, 5.167840e-01, 1.898250e+00, 5.318195e-01, 2.029987e+00, 1.232027e-01, 1.189586e+00, 5.610558e-01, 1.829582e+00, 1.396714e+00, 1.485164e+00, 3.964660e-01, 5.299351e-02, 1.664113e+00, 6.383211e-01, 7.693164e-01, 1.294663e+00, 1.436557e+00, 2.852838e-01, 1.617034e+00, 3.865468e-01, 1.278872e+00, 1.759805e+00, 5.646822e-01, 1.41011…
4.000000e-01	1.661454e-01, 2.341167e-01, 1.682287e+00, 6.984747e-01, 1.214307e+00, 5.165530e-01, 1.100213e+00, 4.128634e-01, 1.640287e+00, 1.156110e-01, 7.821371e-01, 8.911456e-01, 1.045784e+00, 9.457144e-01, 1.815507e+00, 2.629366e-01, 3.570427e-02, 1.430827e+00, 7.928409e-01, 7.369216e-01, 1.278533e+00, 1.022624e+00, 2.685081e-01, 1.342413e+00, 5.446178e-01, 8.757515e-01, 8.314367e-01, 6.400966e-01, 1.56842…
6.000000e-01	9.203592e-02, 6.653282e-01, 1.198705e+00, 5.801597e-01, 9.996999e-01, 4.753507e-01, 7.503276e-01, 2.974440e-01, 1.387787e+00, 2.066621e-01, 9.382076e-01, 1.018711e+00, 8.923245e-01, 6.094766e-01, 1.640988e+00, 1.947734e-01, 1.628958e-02, 1.089728e+00, 6.824718e-01, 4.034196e-01, 1.399850e+00, 5.498015e-01, 5.686676e-01, 9.248675e-01, 7.741069e-01, 4.602324e-01, 5.187207e-01, 5.143428e-01, 2.10359…
8.000000e-01	5.332216e-02, 8.499157e-01, 1.006524e+00, 5.880308e-01, 8.126390e-01, 4.487259e-01, 8.798869e-01, 1.564388e-01, 1.337510e+00, 4.677555e-01, 9.095920e-01, 9.275466e-01, 6.957654e-01, 3.624444e-01, 1.806435e+00, 2.620705e-01, 1.151455e-02, 1.163634e+00, 7.398651e-01, 4.229763e-01, 1.166278e+00, 3.098784e-01, 6.832411e-01, 8.633079e-01, 1.065739e+00, 3.117558e-01, 4.345742e-01, 3.770139e-01, 2.18645…
1.000000e+00	3.162634e-02, 1.210391e+00, 8.426031e-01, 4.852518e-01, 7.719924e-01, 5.117265e-01, 8.868962e-01, 1.183392e-01, 1.398891e+00, 6.255428e-01, 7.893124e-01, 1.002782e+00, 5.910402e-01, 2.284740e-01, 1.164875e+00, 4.737847e-01, 5.293165e-03, 9.253063e-01, 8.517226e-01, 5.359038e-01, 1.124710e+00, 2.769977e-01, 9.608849e-01, 7.964535e-01, 1.071352e+00, 2.759187e-01, 5.287028e-01, 3.841191e-01, 2.08834…
1.200000e+00	2.393803e-02, 1.398415e+00, 6.584509e-01, 5.281677e-01, 6.116558e-01, 5.669631e-01, 8.573469e-01, 8.069490e-02, 1.423185e+00, 5.538947e-01, 7.816457e-01, 1.126427e+00, 5.509293e-01, 1.427409e-01, 9.750568e-01, 7.297415e-01, 3.929357e-03, 9.150628e-01, 7.324473e-01, 5.508977e-01, 1.255327e+00, 1.531805e-01, 8.600140e-01, 8.097922e-01, 1.172569e+00, 2.761312e-01, 5.637035e-01, 2.092148e-01, 2.02511…
1.400000e+00	1.659803e-02, 1.354650e+00, 7.131339e-01, 5.735702e-01, 4.896080e-01, 5.378333e-01, 9.800897e-01, 1.539654e-01, 1.070325e+00, 7.514557e-01, 9.021360e-01, 1.170870e+00, 5.812539e-01, 8.496660e-02, 8.143251e-01, 9.801244e-01, 2.630561e-03, 9.919574e-01, 7.098735e-01, 5.322618e-01, 1.381023e+00, 7.908871e-02, 1.137079e+00, 6.550722e-01, 1.448416e+00, 2.635746e-01, 6.079001e-01, 1.949804e-01, 2.21110…
1.600000e+00	9.744212e-03, 1.012781e+00, 7.640545e-01, 6.084519e-01, 4.505032e-01, 4.904571e-01, 8.892034e-01, 2.191110e-01, 1.183053e+00, 7.764284e-01, 8.900628e-01, 1.136826e+00, 5.089702e-01, 5.086329e-02, 7.830005e-01, 1.006327e+00, 1.629953e-03, 8.610016e-01, 7.480985e-01, 6.517445e-01, 1.269821e+00, 5.348146e-02, 1.170366e+00, 7.067854e-01, 1.419664e+00, 3.430397e-01, 5.563001e-01, 1.840004e-01, 2.81678…
1.800000e+00	6.540224e-03, 1.553702e+00, 8.073954e-01, 4.800190e-01, 3.807505e-01, 5.244020e-01, 8.389002e-01, 3.694382e-01, 1.215563e+00, 8.507528e-01, 8.134644e-01, 9.764302e-01, 4.747723e-01, 2.968948e-02, 5.118590e-01, 1.225910e+00, 9.255756e-04, 8.956068e-01, 8.002400e-01, 6.246422e-01, 1.151711e+00, 3.222575e-02, 1.074154e+00, 5.950056e-01, 1.365028e+00, 3.711130e-01, 6.203577e-01, 1.472478e-01, 1.99687…
2.000000e+00	5.772663e-03, 1.184031e+00, 5.978036e-01, 4.921197e-01, 3.469428e-01, 4.693542e-01, 1.049684e+00, 3.672691e-01, 1.242345e+00, 7.431959e-01, 7.841253e-01, 1.097699e+00, 5.101956e-01, 1.814098e-02, 5.270252e-01, 1.336563e+00, 5.902230e-04, 9.627536e-01, 7.050892e-01, 6.036087e-01, 9.946788e-01, 2.933140e-02, 1.063572e+00, 7.283750e-01, 1.617849e+00, 4.212339e-01, 7.392030e-01, 1.121572e-01, 2.13794…
0.000000e+00	6.949491e-01, 4.993558e-01, 3.262897e-01, 7.620548e-01, 1.059279e+00, 5.100666e-01, 1.588894e-01, 2.232269e+00, 1.175790e+00, 2.027744e+00, 2.731792e+00, 2.509743e+00, 6.260513e-01, 2.485905e-02, 1.624344e+00, 1.554050e+00, 2.426077e-01, 3.009420e+00, 2.053405e-01, 1.534089e+00, 1.251590e+00, 1.190664e+00, 2.633520e+00, 1.491123e+00, 3.459465e+00, 1.793032e+00, 1.288621e+00, 7.493808e-01, 4.30760…
2.000000e-01	1.036267e+00, 6.124997e-01, 1.537057e-01, 5.563523e-01, 6.457818e-01, 4.779836e-01, 4.001145e-01, 1.911692e+00, 8.975451e-01, 1.259845e+00, 1.966446e+00, 2.465756e+00, 4.121911e-01, 3.350649e-01, 1.524014e+00, 1.452441e+00, 2.844488e-01, 1.897147e+00, 1.164131e-01, 9.153327e-01, 9.638608e-01, 8.453501e-01, 2.211064e+00, 1.190351e+00, 2.922978e+00, 1.385798e+00, 8.539789e-01, 7.379320e-01, 3.10500…
4.000000e-01	1.000197e+00, 8.636556e-01, 1.055361e-01, 5.927212e-01, 6.507085e-01, 5.390441e-01, 6.496654e-01, 1.440709e+00, 5.801880e-01, 1.365562e+00, 1.115041e+00, 2.281953e+00, 2.378009e-01, 4.083249e-01, 1.274405e+00, 1.648525e+00, 3.911520e-01, 1.458846e+00, 7.851906e-02, 7.464371e-01, 6.869912e-01, 5.637894e-01, 1.622745e+00, 6.568072e-01, 2.127963e+00, 1.086981e+00, 7.823610e-01, 7.085153e-01, 3.58824…
6.000000e-01	9.892369e-01, 1.017167e+00, 5.526075e-02, 5.946453e-01, 6.004734e-01, 5.357077e-01, 6.361767e-01, 1.162600e+00, 5.127966e-01, 1.079411e+00, 9.955254e-01, 1.800221e+00, 2.012454e-01, 6.007492e-01, 8.739576e-01, 1.356167e+00, 4.177891e-01, 1.240121e+00, 5.260039e-02, 4.461263e-01, 4.652836e-01, 3.487758e-01, 1.601034e+00, 5.706235e-01, 1.619028e+00, 8.647258e-01, 8.075783e-01, 9.313379e-01, 5.80261…
8.000000e-01	9.011716e-01, 1.018602e+00, 5.152446e-02, 5.144694e-01, 5.065606e-01, 5.900656e-01, 8.647759e-01, 9.215463e-01, 5.795200e-01, 9.255710e-01, 7.860608e-01, 1.789317e+00, 2.910002e-01, 5.431523e-01, 5.701125e-01, 1.512203e+00, 3.842207e-01, 8.911706e-01, 5.350782e-02, 6.216045e-01, 2.583187e-01, 2.616700e-01, 1.425287e+00, 4.917714e-01, 1.529776e+00, 6.761262e-01, 6.032855e-01, 9.673848e-01, 7.80840…
1.000000e+00	6.959866e-01, 9.785032e-01, 3.462691e-02, 4.841741e-01, 3.729376e-01, 4.954802e-01, 7.928308e-01, 6.912677e-01, 7.189749e-01, 7.700651e-01, 9.734406e-01, 1.626094e+00, 3.300803e-01, 5.421394e-01, 4.271171e-01, 1.393627e+00, 3.287935e-01, 1.133885e+00, 9.864706e-02, 4.809909e-01, 2.622409e-01, 1.344011e-01, 1.286310e+00, 4.904494e-01, 1.042638e+00, 6.129390e-01, 6.614751e-01, 9.192264e-01, 8.02222…
1.200000e+00	4.401579e-01, 1.123685e+00, 1.974793e-02, 4.882806e-01, 3.148377e-01, 5.815898e-01, 7.208890e-01, 8.375714e-01, 7.520750e-01, 8.631605e-01, 8.024559e-01, 1.997348e+00, 3.577823e-01, 5.037941e-01, 3.896181e-01, 1.375500e+00, 2.013899e-01, 9.974901e-01, 2.127124e-01, 5.746564e-01, 2.670460e-01, 1.016962e-01, 9.677435e-01, 5.905760e-01, 7.821575e-01, 4.443391e-01, 6.522862e-01, 6.380543e-01, 1.22391…
1.400000e+00	3.419894e-01, 1.174199e+00, 1.535665e-02, 4.916936e-01, 3.215976e-01, 5.007876e-01, 1.124493e+00, 7.679813e-01, 7.894728e-01, 9.274194e-01, 8.298682e-01, 1.675375e+00, 4.133597e-01, 3.568674e-01, 3.174889e-01, 1.353993e+00, 1.231114e-01, 9.789225e-01, 4.514779e-01, 5.676333e-01, 2.601070e-01, 5.865608e-02, 1.137901e+00, 6.062938e-01, 7.825940e-01, 2.701470e-01, 5.954177e-01, 8.562189e-01, 1.08632…
1.600000e+00	2.291817e-01, 1.404218e+00, 9.726933e-03, 4.580663e-01, 2.773631e-01, 6.333509e-01, 1.088573e+00, 7.384521e-01, 8.034594e-01, 1.015345e+00, 8.611804e-01, 1.408164e+00, 4.502615e-01, 2.485901e-01, 2.487424e-01, 1.225028e+00, 8.941358e-02, 8.377582e-01, 4.353599e-01, 7.326853e-01, 3.632231e-01, 3.647934e-02, 1.138385e+00, 5.398794e-01, 6.035477e-01, 1.971687e-01, 6.236616e-01, 5.895918e-01, 1.50517…
1.800000e+00	1.790340e-01, 1.234767e+00, 6.954049e-03, 4.405015e-01, 3.194919e-01, 6.250999e-01, 1.000425e+00, 5.476809e-01, 8.239048e-01, 8.588561e-01, 9.858094e-01, 1.566781e+00, 4.400004e-01, 1.762753e-01, 2.011541e-01, 1.353735e+00, 5.758561e-02, 8.575590e-01, 6.696458e-01, 5.985888e-01, 4.093121e-01, 2.813067e-02, 9.650372e-01, 6.254747e-01, 4.503861e-01, 1.343392e-01, 6.434918e-01, 5.382285e-01, 1.62381…
2.000000e+00	1.396932e-01, 1.381470e+00, 4.829960e-03, 4.507238e-01, 2.431006e-01, 6.204985e-01, 8.044752e-01, 6.187566e-01, 8.288067e-01, 8.866876e-01, 8.343932e-01, 1.458033e+00, 4.825590e-01, 1.116310e-01, 1.811018e-01, 9.757115e-01, 3.562561e-02, 1.013661e+00, 5.875036e-01, 7.169779e-01, 3.956082e-01, 2.037196e-02, 1.155376e+00, 5.887499e-01, 2.950946e-01, 7.359620e-02, 6.238723e-01, 4.270306e-01, 1.55704…
0.000000e+00	1.778017e+00, 2.442278e+00, 1.807574e-01, 3.275962e+00, 1.924157e+00, 2.566721e+00, 1.520351e+00, 2.296057e+00, 2.640764e+00, 1.972107e+00, 2.273721e+00, 1.852532e+00, 3.564406e-01, 2.029302e+00, 2.220710e+00, 1.858679e+00, 5.995514e-01, 3.376399e-01, 2.925831e+00, 2.008471e+00, 1.997543e+00, 6.880116e-01, 1.697970e+00, 1.004626e+00, 1.860184e+00, 1.115561e+00, 5.687618e-01, 1.300204e+00, 1.34068…
2.000000e-01	1.544241e+00, 2.216297e+00, 4.230721e-01, 1.912613e+00, 2.236592e+00, 1.436929e+00, 1.388055e+00, 1.261839e+00, 1.842355e+00, 9.310662e-01, 1.511954e+00, 1.748866e+00, 3.834471e-01, 1.218423e+00, 1.868192e+00, 1.610470e+00, 4.214197e-01, 7.244693e-01, 1.585363e+00, 1.812459e+00, 2.317483e+00, 7.384234e-01, 1.507496e+00, 5.568838e-01, 1.310188e+00, 1.111052e+00, 3.853449e-01, 1.153298e+00, 1.11047…
4.000000e-01	1.314085e+00, 2.069511e+00, 7.072210e-01, 1.393206e+00, 1.995183e+00, 9.500399e-01, 1.332994e+00, 1.206480e+00, 1.298379e+00, 7.074221e-01, 8.103735e-01, 1.005320e+00, 3.923090e-01, 1.020179e+00, 1.513551e+00, 1.997318e+00, 5.060527e-01, 8.328452e-01, 1.501260e+00, 1.184001e+00, 1.962062e+00, 9.088268e-01, 1.300712e+00, 2.891935e-01, 1.721968e+00, 9.557675e-01, 4.586841e-01, 8.043847e-01, 1.21873…
6.000000e-01	1.159214e+00, 1.658135e+00, 6.899977e-01, 9.940298e-01, 1.718444e+00, 6.467637e-01, 1.319815e+00, 1.131859e+00, 1.415729e+00, 3.451339e-01, 1.010723e+00, 7.438873e-01, 3.683506e-01, 5.238166e-01, 1.107368e+00, 1.388613e+00, 4.593989e-01, 9.662323e-01, 1.310809e+00, 1.162171e+00, 1.688669e+00, 8.725552e-01, 1.205664e+00, 2.578057e-01, 1.306250e+00, 6.404832e-01, 5.656749e-01, 6.217794e-01, 1.61926…
8.000000e-01	9.525743e-01, 1.860377e+00, 8.365747e-01, 8.187909e-01, 1.234956e+00, 3.433140e-01, 1.072775e+00, 9.052490e-01, 1.272220e+00, 2.632688e-01, 8.231091e-01, 5.787662e-01, 4.756211e-01, 4.191508e-01, 1.004502e+00, 1.433660e+00, 4.349430e-01, 1.155730e+00, 1.036945e+00, 7.377864e-01, 1.626815e+00, 4.968157e-01, 1.003877e+00, 2.922836e-01, 1.692968e+00, 7.189895e-01, 6.329685e-01, 5.902771e-01, 1.53654…
1.000000e+00	5.635118e-01, 1.803409e+00, 9.808711e-01, 5.544739e-01, 1.205167e+00, 2.460148e-01, 1.239783e+00, 8.917214e-01, 1.256594e+00, 1.806866e-01, 6.538858e-01, 9.848651e-01, 4.915556e-01, 2.078489e-01, 8.568979e-01, 1.419846e+00, 2.758310e-01, 9.255968e-01, 1.044987e+00, 5.531349e-01, 1.247081e+00, 3.147900e-01, 1.132064e+00, 4.148201e-01, 1.609226e+00, 5.710586e-01, 5.293899e-01, 4.771461e-01, 1.38509…
1.200000e+00	4.959129e-01, 1.248369e+00, 7.477413e-01, 6.471759e-01, 7.778994e-01, 2.017238e-01, 1.072477e+00, 6.302540e-01, 1.329006e+00, 2.936523e-01, 7.671618e-01, 7.977069e-01, 3.972355e-01, 1.075040e-01, 7.493046e-01, 1.235478e+00, 1.807712e-01, 9.646858e-01, 9.608405e-01, 3.161536e-01, 1.194761e+00, 1.907115e-01, 1.098796e+00, 5.178928e-01, 1.689726e+00, 7.154842e-01, 5.895776e-01, 3.633766e-01, 1.91883…
1.400000e+00	3.200868e-01, 1.543739e+00, 9.448629e-01, 5.441393e-01, 6.882377e-01, 2.124042e-01, 1.103862e+00, 7.370994e-01, 1.531016e+00, 5.024196e-01, 7.468899e-01, 1.187294e+00, 4.228285e-01, 8.040176e-02, 6.806420e-01, 1.322079e+00, 1.256805e-01, 9.935581e-01, 8.448807e-01, 2.750999e-01, 1.462394e+00, 1.057438e-01, 8.315812e-01, 5.169977e-01, 1.278826e+00, 6.500918e-01, 5.513055e-01, 2.928733e-01, 2.20387…
1.600000e+00	2.037466e-01, 1.348985e+00, 9.261454e-01, 5.231619e-01, 5.393465e-01, 2.791280e-01, 8.494213e-01, 6.597610e-01, 9.623367e-01, 6.377128e-01, 6.924429e-01, 1.098732e+00, 5.280859e-01, 3.948021e-02, 6.440574e-01, 1.267073e+00, 6.677562e-02, 1.088705e+00, 9.418683e-01, 2.325491e-01, 1.439079e+00, 5.510012e-02, 9.881214e-01, 5.916097e-01, 1.598929e+00, 5.830421e-01, 5.800438e-01, 2.491946e-01, 2.06186…
1.800000e+00	1.934212e-01, 1.511627e+00, 6.929408e-01, 4.347636e-01, 4.641227e-01, 2.680469e-01, 1.063906e+00, 6.055510e-01, 1.320866e+00, 5.934331e-01, 8.737341e-01, 1.336848e+00, 4.710955e-01, 2.697600e-02, 5.364956e-01, 1.260562e+00, 4.395218e-02, 9.165523e-01, 8.265054e-01, 1.672602e-01, 1.371904e+00, 4.160260e-02, 1.181490e+00, 6.003785e-01, 1.854744e+00, 6.017922e-01, 6.172099e-01, 2.467796e-01, 2.13125…
2.000000e+00	1.030275e-01, 1.387081e+00, 6.577605e-01, 4.588431e-01, 3.038171e-01, 3.666614e-01, 1.119278e+00, 5.733062e-01, 1.291963e+00, 8.189929e-01, 8.069951e-01, 1.208951e+00, 4.655512e-01, 1.314757e-02, 4.769874e-01, 1.065796e+00, 2.144197e-02, 8.326483e-01, 8.369019e-01, 1.885957e-01, 1.257850e+00, 2.429420e-02, 1.131962e+00, 5.924406e-01, 1.360486e+00, 5.163022e-01, 6.599035e-01, 1.850525e-01, 2.64432…
0.000000e+00	3.030235e+00, 2.784969e+00, 2.131073e+00, 2.360727e+00, 4.451071e-01, 4.677909e-02, 1.118956e+00, 3.283219e-02, 4.029705e-01, 3.091357e+00, 2.650641e+00, 2.031236e+00, 1.926588e+00, 2.887344e-01, 2.772774e+00, 1.612605e+00, 2.099062e+00, 1.243734e-01, 6.851349e-01, 1.399532e-01, 2.832751e+00, 1.227921e+00, 2.224246e+00, 1.313752e+00, 2.398435e+00, 3.363203e-01, 1.991244e+00, 1.401959e+00, 2.02034…
2.000000e-01	1.921156e+00, 2.203266e+00, 1.617777e+00, 1.308678e+00, 3.295326e-01, 4.010820e-02, 7.782135e-01, 2.584161e-01, 2.833682e-01, 2.525944e+00, 1.345661e+00, 1.412456e+00, 1.481317e+00, 1.390449e-01, 2.708242e+00, 1.059394e+00, 1.174134e+00, 5.960983e-01, 6.623765e-01, 1.125169e-01, 1.983868e+00, 8.306585e-01, 1.648725e+00, 7.328445e-01, 2.098455e+00, 3.983911e-01, 1.240599e+00, 1.251170e+00, 1.53634…
4.000000e-01	8.411252e-01, 1.898882e+00, 1.185270e+00, 1.125117e+00, 3.019593e-01, 8.980875e-02, 5.687420e-01, 3.056088e-01, 1.780181e-01, 1.633328e+00, 1.134694e+00, 1.412853e+00, 1.122377e+00, 1.008465e-01, 2.048051e+00, 7.202679e-01, 8.782366e-01, 9.617893e-01, 6.281424e-01, 6.967686e-02, 1.335542e+00, 4.603514e-01, 1.258579e+00, 5.144842e-01, 1.954838e+00, 5.510678e-01, 7.443485e-01, 1.063329e+00, 1.41577…
6.000000e-01	7.791121e-01, 1.812830e+00, 9.285362e-01, 9.407904e-01, 2.341327e-01, 1.522786e-01, 6.190793e-01, 1.906115e-01, 1.128800e-01, 1.344948e+00, 8.316585e-01, 1.448930e+00, 8.173077e-01, 1.800683e-01, 2.042978e+00, 6.693573e-01, 5.070200e-01, 1.025412e+00, 6.670270e-01, 5.661839e-02, 7.626934e-01, 2.629887e-01, 1.120092e+00, 4.966812e-01, 1.826055e+00, 3.835881e-01, 4.716771e-01, 8.002791e-01, 8.86843…
8.000000e-01	3.858517e-01, 1.578917e+00, 6.636993e-01, 7.221191e-01, 1.787843e-01, 2.617385e-01, 5.959949e-01, 1.874743e-01, 1.231158e-01, 1.157222e+00, 9.225457e-01, 1.355233e+00, 7.759174e-01, 2.061444e-01, 1.219887e+00, 8.964392e-01, 3.552168e-01, 9.239452e-01, 6.989153e-01, 3.307598e-02, 5.971958e-01, 1.634837e-01, 1.440452e+00, 5.079095e-01, 1.311966e+00, 4.983284e-01, 5.407227e-01, 7.254770e-01, 7.54317…
1.000000e+00	2.753967e-01, 1.368502e+00, 2.801421e-01, 5.867526e-01, 1.980423e-01, 3.903907e-01, 7.863934e-01, 2.322975e-01, 2.610153e-01, 9.251950e-01, 1.011331e+00, 1.198948e+00, 6.645719e-01, 3.079334e-01, 1.339463e+00, 1.264528e+00, 1.828885e-01, 9.950196e-01, 5.101376e-01, 4.856709e-02, 3.435111e-01, 1.021108e-01, 1.394605e+00, 5.404317e-01, 1.172955e+00, 5.190951e-01, 5.646783e-01, 6.611805e-01, 1.12695…
1.200000e+00	1.960342e-01, 1.489291e+00, 2.282033e-01, 5.871376e-01, 1.441034e-01, 3.615437e-01, 8.017532e-01, 2.476219e-01, 4.172442e-01, 9.367211e-01, 9.157049e-01, 1.568388e+00, 5.811196e-01, 2.803279e-01, 1.023307e+00, 9.762461e-01, 1.080368e-01, 9.613822e-01, 5.436095e-01, 7.645387e-02, 2.650153e-01, 6.385137e-02, 1.001074e+00, 5.440750e-01, 8.348488e-01, 4.726214e-01, 6.143928e-01, 6.498697e-01, 1.14710…
1.400000e+00	1.207802e-01, 1.460629e+00, 1.546212e-01, 5.602983e-01, 1.400962e-01, 4.350904e-01, 8.631272e-01, 4.052886e-01, 5.630082e-01, 9.544390e-01, 9.315271e-01, 1.476072e+00, 5.481631e-01, 2.672786e-01, 7.640534e-01, 1.340931e+00, 6.810064e-02, 1.017745e+00, 5.190090e-01, 1.569950e-01, 1.796299e-01, 4.143580e-02, 1.093438e+00, 6.380619e-01, 7.027281e-01, 2.728393e-01, 7.069108e-01, 5.507627e-01, 1.26254…
1.600000e+00	7.376324e-02, 1.221998e+00, 1.032737e-01, 5.455853e-01, 1.390407e-01, 4.477161e-01, 9.319508e-01, 5.490030e-01, 6.475978e-01, 7.881113e-01, 9.331688e-01, 1.541160e+00, 5.317450e-01, 1.772289e-01, 6.010142e-01, 1.501102e+00, 4.015783e-02, 8.640289e-01, 5.613590e-01, 2.456236e-01, 1.512523e-01, 2.414771e-02, 8.778024e-01, 7.309865e-01, 5.431423e-01, 1.434626e-01, 5.729396e-01, 4.367993e-01, 1.20924…
1.800000e+00	6.999918e-02, 1.390641e+00, 7.461781e-02, 5.097662e-01, 1.296239e-01, 5.328827e-01, 1.009251e+00, 5.423192e-01, 7.914800e-01, 8.769063e-01, 7.638370e-01, 1.187137e+00, 5.820236e-01, 1.385747e-01, 4.860615e-01, 1.284659e+00, 2.723923e-02, 8.529271e-01, 7.762588e-01, 3.100082e-01, 1.992080e-01, 1.731268e-02, 1.171724e+00, 6.569784e-01, 5.130418e-01, 1.058274e-01, 5.815211e-01, 3.770926e-01, 1.35716…
2.000000e+00	5.031862e-02, 1.442986e+00, 5.556016e-02, 5.469156e-01, 1.642521e-01, 5.676070e-01, 9.873045e-01, 5.459456e-01, 9.186012e-01, 8.440347e-01, 7.493167e-01, 1.457465e+00, 4.427587e-01, 1.056075e-01, 4.551582e-01, 1.317780e+00, 1.329887e-02, 1.004361e+00, 5.651402e-01, 4.051839e-01, 2.546655e-01, 9.788070e-03, 1.064556e+00, 6.220708e-01, 4.278851e-01, 7.432249e-02, 6.895682e-01, 3.070467e-01, 1.43616…
0.000000e+00	1.377952e+00, 8.850600e-01, 1.352287e+00, 3.146105e+00, 3.612015e-01, 1.630334e+00, 1.698814e+00, 2.816060e+00, 8.066559e-01, 2.271574e+00, 1.669027e+00, 2.109659e+00, 8.919137e-02, 1.715526e+00, 1.323114e+00, 6.255043e-01, 2.207080e+00, 2.503007e+00, 2.530423e+00, 2.454452e+00, 1.467584e+00, 2.549393e+00, 3.773696e-01, 6.362858e-01, 2.549136e+00, 1.280302e+00, 3.697586e-01, 2.079020e+00, 2.03458…
2.000000e-01	1.384507e+00, 1.188365e+00, 8.862816e-01, 1.935530e+00, 7.247741e-01, 1.020089e+00, 9.001397e-01, 1.250058e+00, 5.510407e-01, 1.858429e+00, 9.569762e-01, 1.412251e+00, 6.512955e-02, 1.209615e+00, 1.250001e+00, 4.455758e-01, 1.817642e+00, 1.926307e+00, 1.653885e+00, 1.623725e+00, 1.059545e+00, 1.642120e+00, 7.345541e-01, 4.586873e-01, 2.985506e+00, 1.172603e+00, 3.016299e-01, 2.032683e+00, 1.71942…
4.000000e-01	1.153905e+00, 1.117266e+00, 5.924553e-01, 1.124718e+00, 5.597804e-01, 7.525557e-01, 6.915980e-01, 1.066987e+00, 3.585304e-01, 1.266248e+00, 8.491601e-01, 1.574963e+00, 5.839838e-02, 1.199150e+00, 1.034880e+00, 8.757875e-01, 9.846582e-01, 1.379155e+00, 8.626197e-01, 1.054813e+00, 5.988805e-01, 1.494412e+00, 8.774386e-01, 3.595207e-01, 1.856624e+00, 9.336556e-01, 3.899885e-01, 2.376743e+00, 1.23823…
6.000000e-01	7.774478e-01, 1.251356e+00, 5.191858e-01, 7.051353e-01, 5.574051e-01, 5.802612e-01, 4.833225e-01, 4.777390e-01, 2.399250e-01, 1.149060e+00, 8.874782e-01, 1.111749e+00, 1.387607e-01, 8.728138e-01, 7.771081e-01, 1.029052e+00, 8.411189e-01, 1.252173e+00, 4.941198e-01, 7.425123e-01, 5.966858e-01, 9.833542e-01, 8.852549e-01, 3.247331e-01, 1.678444e+00, 5.936696e-01, 4.972303e-01, 2.182545e+00, 1.87194…
8.000000e-01	4.810945e-01, 1.333392e+00, 3.023929e-01, 5.525860e-01, 3.790111e-01, 5.566769e-01, 5.354215e-01, 5.533830e-01, 3.410781e-01, 1.114394e+00, 8.566089e-01, 1.340039e+00, 2.162385e-01, 9.808834e-01, 7.139706e-01, 1.138085e+00, 6.780002e-01, 1.061536e+00, 3.104872e-01, 5.995559e-01, 3.470735e-01, 5.323869e-01, 1.197858e+00, 5.116875e-01, 1.258928e+00, 6.568995e-01, 6.605851e-01, 1.602982e+00, 3.64535…
1.000000e+00	2.859556e-01, 1.355478e+00, 1.817138e-01, 5.248543e-01, 4.455218e-01, 5.988338e-01, 5.931657e-01, 5.517272e-01, 4.257101e-01, 8.628682e-01, 8.706237e-01, 1.505599e+00, 2.515776e-01, 7.809501e-01, 5.433565e-01, 1.123921e+00, 5.239257e-01, 9.140520e-01, 1.937392e-01, 6.308172e-01, 1.773942e-01, 2.696193e-01, 1.134230e+00, 4.849056e-01, 1.029686e+00, 5.252271e-01, 6.405915e-01, 1.700987e+00, 5.73381…
1.200000e+00	2.080427e-01, 1.257943e+00, 1.231692e-01, 4.281636e-01, 3.783387e-01, 5.943697e-01, 6.525087e-01, 5.328858e-01, 5.532033e-01, 7.822073e-01, 7.354430e-01, 1.281127e+00, 3.535062e-01, 7.821060e-01, 3.851702e-01, 1.347079e+00, 3.633916e-01, 8.431054e-01, 1.288287e-01, 6.136205e-01, 1.447689e-01, 2.468261e-01, 1.057130e+00, 6.725777e-01, 8.433444e-01, 4.251111e-01, 6.691930e-01, 2.162796e+00, 9.10753…
1.400000e+00	1.621532e-01, 1.415628e+00, 7.076392e-02, 5.330521e-01, 3.171870e-01, 5.667341e-01, 8.498062e-01, 5.580779e-01, 7.262802e-01, 8.332844e-01, 8.917128e-01, 1.412299e+00, 4.313310e-01, 6.319696e-01, 3.734400e-01, 1.325011e+00, 1.954219e-01, 8.836787e-01, 1.773973e-01, 6.725502e-01, 1.627608e-01, 1.458783e-01, 9.467630e-01, 5.565522e-01, 6.002652e-01, 2.828914e-01, 6.862904e-01, 1.837025e+00, 9.04600…
1.600000e+00	1.172773e-01, 8.862268e-01, 5.738536e-02, 5.548927e-01, 2.749093e-01, 6.321895e-01, 8.755210e-01, 5.634319e-01, 8.250679e-01, 8.659673e-01, 7.379809e-01, 1.443011e+00, 4.230893e-01, 4.627906e-01, 2.960367e-01, 1.282642e+00, 1.471826e-01, 1.011564e+00, 3.550600e-01, 6.734944e-01, 1.932210e-01, 1.108655e-01, 9.595516e-01, 7.495525e-01, 4.628614e-01, 1.502353e-01, 7.024651e-01, 1.457677e+00, 1.22724…
1.800000e+00	1.018618e-01, 1.322260e+00, 3.116405e-02, 4.526970e-01, 3.003630e-01, 6.174417e-01, 8.883357e-01, 5.527341e-01, 8.619025e-01, 8.925529e-01, 1.006029e+00, 1.327316e+00, 5.807949e-01, 3.711398e-01, 2.044717e-01, 1.324001e+00, 8.081061e-02, 1.157397e+00, 5.111680e-01, 6.883493e-01, 2.645437e-01, 6.311999e-02, 1.298738e+00, 6.573454e-01, 4.927777e-01, 1.130947e-01, 5.479367e-01, 1.263531e+00, 1.33677…
2.000000e+00	9.267567e-02, 1.393359e+00, 2.245539e-02, 4.575743e-01, 2.679597e-01, 6.570637e-01, 9.271791e-01, 7.054681e-01, 1.031775e+00, 8.719345e-01, 6.632116e-01, 1.283249e+00, 5.071624e-01, 2.170494e-01, 1.804409e-01, 1.314646e+00, 4.977167e-02, 8.667176e-01, 5.599325e-01, 7.896537e-01, 3.123903e-01, 4.549302e-02, 1.054286e+00, 6.526633e-01, 3.844824e-01, 6.074660e-02, 6.619115e-01, 1.110042e+00, 1.23209…
0.000000e+00	9.390337e-01, 1.274546e+00, 3.328202e+00, 7.440190e-01, 1.994333e+00, 1.909665e+00, 1.769404e+00, 1.728625e+00, 4.185525e-01, 1.198755e+00, 1.019219e+00, 1.429289e+00, 2.059315e+00, 1.222137e+00, 2.329628e+00, 5.596789e-02, 2.746186e+00, 5.473517e-01, 2.120222e+00, 1.661705e+00, 1.487738e+00, 4.706309e-01, 1.716169e+00, 1.027642e+00, 2.142236e+00, 2.280407e+00, 2.859004e+00, 7.102502e-01, 4.46011…
2.000000e-01	9.648567e-01, 1.026505e+00, 2.154662e+00, 6.255025e-01, 1.938013e+00, 1.265778e+00, 9.349894e-01, 9.812547e-01, 5.707070e-01, 7.212374e-01, 9.215368e-01, 1.147397e+00, 1.335529e+00, 9.484780e-01, 2.598066e+00, 5.149612e-02, 1.588858e+00, 7.950259e-01, 1.335234e+00, 1.662880e+00, 8.175000e-01, 7.248501e-01, 8.936747e-01, 8.709946e-01, 2.162987e+00, 1.325104e+00, 1.635832e+00, 7.997843e-01, 6.33642…
4.000000e-01	6.821635e-01, 6.702746e-01, 1.435941e+00, 4.753860e-01, 1.743812e+00, 8.203178e-01, 6.673714e-01, 6.250620e-01, 8.741776e-01, 4.884383e-01, 8.468265e-01, 1.049852e+00, 9.381433e-01, 7.912913e-01, 1.915753e+00, 2.976580e-02, 8.983690e-01, 8.292226e-01, 9.345619e-01, 1.458531e+00, 4.687246e-01, 7.486905e-01, 8.159166e-01, 7.343255e-01, 1.863316e+00, 1.090397e+00, 9.671158e-01, 9.852032e-01, 1.00183…
6.000000e-01	4.199742e-01, 7.718662e-01, 8.915711e-01, 4.332740e-01, 1.350511e+00, 6.914467e-01, 6.892614e-01, 3.350993e-01, 1.031810e+00, 3.022950e-01, 7.968487e-01, 1.140221e+00, 7.770273e-01, 5.554076e-01, 2.070035e+00, 1.233718e-01, 5.267048e-01, 1.033825e+00, 8.398168e-01, 9.598688e-01, 6.765295e-01, 6.752224e-01, 9.936287e-01, 6.544761e-01, 1.237282e+00, 9.265654e-01, 7.940895e-01, 7.973383e-01, 1.17734…
8.000000e-01	2.954882e-01, 1.138471e+00, 5.402321e-01, 4.407738e-01, 1.190088e+00, 6.403425e-01, 6.127772e-01, 1.879973e-01, 9.186915e-01, 1.358011e-01, 9.029858e-01, 1.282417e+00, 5.499354e-01, 3.363415e-01, 1.860508e+00, 4.909854e-01, 3.236297e-01, 8.023996e-01, 8.050063e-01, 1.289435e+00, 5.144018e-01, 5.699742e-01, 7.379438e-01, 6.163078e-01, 1.081476e+00, 6.249997e-01, 6.457563e-01, 6.929608e-01, 1.72484…
1.000000e+00	1.918715e-01, 1.339410e+00, 4.456907e-01, 4.917198e-01, 9.970455e-01, 6.384365e-01, 8.497595e-01, 1.467027e-01, 1.016024e+00, 2.161693e-01, 9.096597e-01, 1.491238e+00, 5.055181e-01, 2.062337e-01, 1.416324e+00, 6.839468e-01, 1.779840e-01, 9.330368e-01, 6.056954e-01, 1.068884e+00, 7.151541e-01, 3.303820e-01, 9.289005e-01, 6.642803e-01, 1.083160e+00, 3.954151e-01, 6.093973e-01, 5.568302e-01, 2.06652…
1.200000e+00	1.156288e-01, 1.204099e+00, 3.250814e-01, 5.752183e-01, 8.277174e-01, 6.188804e-01, 9.027393e-01, 2.010511e-01, 1.118895e+00, 3.728744e-01, 8.410423e-01, 1.258499e+00, 4.944040e-01, 1.042258e-01, 1.313935e+00, 1.000611e+00, 1.149926e-01, 9.288355e-01, 7.015214e-01, 1.020133e+00, 9.534267e-01, 3.651429e-01, 1.078601e+00, 7.223471e-01, 8.305460e-01, 2.406311e-01, 6.617220e-01, 4.747412e-01, 2.10804…
1.400000e+00	7.078136e-02, 1.379196e+00, 2.167932e-01, 5.162930e-01, 7.244044e-01, 6.265700e-01, 8.915656e-01, 2.941812e-01, 1.374234e+00, 4.616471e-01, 8.891508e-01, 1.440103e+00, 5.288659e-01, 7.572843e-02, 8.903582e-01, 1.180296e+00, 7.146782e-02, 1.039513e+00, 8.486197e-01, 7.739177e-01, 1.003104e+00, 2.088587e-01, 1.056268e+00, 5.874441e-01, 7.094094e-01, 2.229909e-01, 6.608330e-01, 3.584049e-01, 2.35001…
1.600000e+00	4.511009e-02, 1.433349e+00, 1.545175e-01, 4.302985e-01, 5.681249e-01, 6.148843e-01, 9.819250e-01, 3.428619e-01, 1.100169e+00, 6.433721e-01, 8.821282e-01, 1.640985e+00, 5.620718e-01, 4.979729e-02, 6.394001e-01, 1.431250e+00, 4.930217e-02, 9.331877e-01, 7.532331e-01, 8.775539e-01, 8.636630e-01, 1.630311e-01, 9.945258e-01, 5.667273e-01, 8.012114e-01, 1.221387e-01, 6.126136e-01, 2.770403e-01, 2.64305…
1.800000e+00	2.624657e-02, 1.056886e+00, 1.525923e-01, 4.216628e-01, 4.928197e-01, 5.143329e-01, 9.927725e-01, 4.482368e-01, 1.286450e+00, 7.973292e-01, 8.582108e-01, 1.669197e+00, 4.996311e-01, 2.778612e-02, 5.274361e-01, 1.369545e+00, 2.832794e-02, 9.394233e-01, 7.929090e-01, 7.402029e-01, 1.178793e+00, 1.192104e-01, 9.813700e-01, 5.391087e-01, 9.361469e-01, 1.130718e-01, 6.526307e-01, 2.383821e-01, 2.12649…
2.000000e+00	2.486109e-02, 1.381968e+00, 1.804309e-01, 4.592467e-01, 4.182894e-01, 6.393275e-01, 9.977480e-01, 6.124751e-01, 1.298131e+00, 7.555526e-01, 6.477540e-01, 1.497730e+00, 4.464401e-01, 1.427661e-02, 4.253774e-01, 1.525334e+00, 1.415396e-02, 9.232960e-01, 7.972748e-01, 7.727561e-01, 1.208454e+00, 6.464620e-02, 1.104079e+00, 7.208018e-01, 9.604731e-01, 8.925318e-02, 7.710206e-01, 2.036825e-01, 2.20216…
0.000000e+00	2.270072e+00, 4.619826e-01, 2.776770e+00, 2.911143e+00, 2.526930e+00, 2.180555e+00, 1.599968e+00, 2.297753e+00, 5.989086e-01, 8.443202e-01, 2.134799e+00, 1.755320e+00, 6.673753e-01, 2.856823e+00, 1.166939e+00, 1.288158e+00, 4.810627e-01, 1.689643e+00, 2.602960e+00, 2.460131e+00, 2.286851e+00, 3.065370e-01, 8.459602e-01, 1.562462e+00, 1.459088e+00, 2.449457e+00, 6.506385e-02, 2.478501e+00, 1.42547…
2.000000e-01	1.873326e+00, 8.247348e-01, 2.300886e+00, 1.816930e+00, 2.961962e+00, 9.629746e-01, 1.123958e+00, 1.654803e+00, 7.985055e-01, 5.163244e-01, 1.301419e+00, 1.527306e+00, 4.045117e-01, 1.741900e+00, 1.243566e+00, 7.949821e-01, 4.351261e-01, 1.012851e+00, 1.994538e+00, 1.375176e+00, 1.549436e+00, 5.631832e-01, 9.217291e-01, 1.028193e+00, 1.686209e+00, 1.734017e+00, 3.652718e-02, 2.052815e+00, 1.66776…
4.000000e-01	1.084852e+00, 9.470651e-01, 1.653585e+00, 9.805417e-01, 2.383049e+00, 6.018026e-01, 7.745383e-01, 8.739707e-01, 9.322362e-01, 3.506962e-01, 8.482770e-01, 9.836608e-01, 2.800003e-01, 1.076450e+00, 1.367258e+00, 4.584520e-01, 2.136049e-01, 1.108602e+00, 1.138148e+00, 1.272508e+00, 1.269898e+00, 5.202738e-01, 1.150481e+00, 5.664554e-01, 1.779740e+00, 1.422657e+00, 2.406874e-02, 2.024295e+00, 1.92077…
6.000000e-01	1.120201e+00, 1.072296e+00, 9.765435e-01, 7.094653e-01, 1.803056e+00, 5.334864e-01, 5.829845e-01, 6.048223e-01, 1.181580e+00, 2.223752e-01, 8.731338e-01, 9.833025e-01, 2.372362e-01, 6.990567e-01, 1.364911e+00, 4.278388e-01, 1.536453e-01, 9.322585e-01, 1.191860e+00, 7.473806e-01, 1.232646e+00, 4.110947e-01, 9.430865e-01, 4.766946e-01, 1.545721e+00, 9.480276e-01, 1.087918e-01, 1.377595e+00, 1.97592…
8.000000e-01	7.335923e-01, 1.104348e+00, 7.932327e-01, 6.628017e-01, 1.596247e+00, 3.237017e-01, 5.441139e-01, 3.520846e-01, 1.131632e+00, 1.229645e-01, 7.841459e-01, 1.252835e+00, 2.728229e-01, 4.582155e-01, 1.255791e+00, 6.071982e-01, 8.438864e-02, 1.189359e+00, 8.933166e-01, 5.207824e-01, 8.221885e-01, 2.283966e-01, 1.221475e+00, 4.146382e-01, 1.678355e+00, 8.169054e-01, 3.087616e-01, 1.079458e+00, 2.74203…
1.000000e+00	3.665935e-01, 1.349609e+00, 4.722863e-01, 7.378587e-01, 1.334832e+00, 3.149620e-01, 7.210738e-01, 2.266766e-01, 9.692756e-01, 9.076273e-02, 8.271071e-01, 1.242833e+00, 3.042527e-01, 2.606654e-01, 8.935775e-01, 9.516149e-01, 4.493984e-02, 9.819745e-01, 9.775928e-01, 4.498816e-01, 1.098912e+00, 1.903474e-01, 1.190688e+00, 4.869997e-01, 1.537432e+00, 6.796234e-01, 4.202392e-01, 1.087249e+00, 2.10199…
1.200000e+00	1.953005e-01, 1.044556e+00, 3.512822e-01, 5.422753e-01, 9.561541e-01, 2.751813e-01, 7.879161e-01, 2.582426e-01, 1.372480e+00, 1.743996e-01, 7.389715e-01, 1.257704e+00, 3.862185e-01, 1.719038e-01, 6.535672e-01, 1.081181e+00, 2.850596e-02, 1.007876e+00, 9.925513e-01, 3.347032e-01, 9.206459e-01, 9.588839e-02, 1.044512e+00, 4.735586e-01, 1.728952e+00, 5.488405e-01, 6.181013e-01, 7.584126e-01, 2.09745…
1.400000e+00	1.628821e-01, 1.266268e+00, 2.410197e-01, 5.388556e-01, 8.517640e-01, 3.510885e-01, 9.392067e-01, 4.182003e-01, 1.271130e+00, 3.055200e-01, 7.139301e-01, 1.503212e+00, 4.566820e-01, 9.301862e-02, 6.185301e-01, 1.097596e+00, 1.986182e-02, 7.868856e-01, 6.973644e-01, 2.813036e-01, 9.569363e-01, 6.529479e-02, 1.066224e+00, 7.127306e-01, 1.092448e+00, 5.247680e-01, 6.273063e-01, 5.136260e-01, 2.25123…
1.600000e+00	8.990007e-02, 1.246465e+00, 2.057578e-01, 5.720342e-01, 6.897920e-01, 3.254782e-01, 9.188069e-01, 4.350424e-01, 1.416803e+00, 4.505323e-01, 7.655934e-01, 1.492347e+00, 4.353307e-01, 5.637612e-02, 4.723490e-01, 1.420114e+00, 1.030950e-02, 1.074873e+00, 7.791244e-01, 2.674633e-01, 1.153317e+00, 3.166958e-02, 1.052404e+00, 6.588622e-01, 1.156917e+00, 5.466847e-01, 5.108410e-01, 5.226571e-01, 2.49514…
1.800000e+00	6.429543e-02, 1.417916e+00, 1.720334e-01, 5.709935e-01, 5.362968e-01, 4.415964e-01, 8.124724e-01, 4.712365e-01, 1.140282e+00, 5.774442e-01, 7.105664e-01, 1.293024e+00, 4.510597e-01, 3.485340e-02, 4.468771e-01, 1.416923e+00, 5.251153e-03, 1.119275e+00, 8.391385e-01, 2.905001e-01, 1.076630e+00, 2.016111e-02, 1.127505e+00, 6.076838e-01, 1.316479e+00, 4.336606e-01, 6.971416e-01, 3.789874e-01, 2.40223…
2.000000e+00	5.529706e-02, 1.328416e+00, 1.932332e-01, 5.309800e-01, 5.321370e-01, 4.620754e-01, 9.745071e-01, 5.049321e-01, 1.116184e+00, 7.579253e-01, 8.618013e-01, 1.338550e+00, 4.204300e-01, 2.227787e-02, 3.264330e-01, 1.251939e+00, 3.718030e-03, 8.806972e-01, 8.545257e-01, 3.133327e-01, 1.074948e+00, 1.665481e-02, 1.124224e+00, 7.230024e-01, 1.270213e+00, 4.508498e-01, 7.477286e-01, 3.516609e-01, 2.44706…
0.000000e+00	2.650943e+00, 1.443292e+00, 1.231397e+00, 2.869605e+00, 9.154043e-01, 1.556308e+00, 1.336701e+00, 1.674114e+00, 1.638458e+00, 2.082988e+00, 5.490321e-01, 2.339006e+00, 5.444140e-02, 4.800651e-01, 2.766063e+00, 7.161773e-01, 1.131081e-01, 6.750619e-01, 3.390218e-01, 2.639024e+00, 1.168425e-01, 1.875277e+00, 1.420193e+00, 9.948286e-01, 2.959992e+00, 2.406853e+00, 1.576321e+00, 3.047155e-03, 6.19217…
2.000000e-01	2.335758e+00, 8.693696e-01, 7.450421e-01, 2.307277e+00, 1.066817e+00, 1.204265e+00, 1.244706e+00, 8.979086e-01, 1.075581e+00, 1.491023e+00, 5.828892e-01, 2.099002e+00, 3.716233e-02, 6.554323e-01, 2.060531e+00, 8.509012e-01, 1.983118e-01, 8.609724e-01, 1.777717e-01, 1.727484e+00, 5.092814e-01, 1.564399e+00, 9.548147e-01, 6.717340e-01, 2.256962e+00, 1.825374e+00, 1.267473e+00, 3.616913e-01, 6.10599…
4.000000e-01	1.624542e+00, 7.737948e-01, 4.661523e-01, 1.629614e+00, 1.003455e+00, 1.005684e+00, 1.101028e+00, 6.682097e-01, 6.270100e-01, 1.020971e+00, 8.532003e-01, 1.958822e+00, 3.536042e-02, 7.204782e-01, 2.099984e+00, 1.047738e+00, 2.721115e-01, 9.572927e-01, 1.023107e-01, 1.296608e+00, 5.527698e-01, 1.419049e+00, 8.411737e-01, 4.042097e-01, 1.641689e+00, 1.110605e+00, 8.635456e-01, 5.464516e-01, 2.11113…
6.000000e-01	1.184532e+00, 8.852077e-01, 3.294697e-01, 1.063318e+00, 9.225609e-01, 7.817798e-01, 1.210624e+00, 6.181323e-01, 6.829040e-01, 8.009822e-01, 9.734800e-01, 1.511167e+00, 9.417796e-02, 7.030397e-01, 1.686458e+00, 1.251349e+00, 3.270809e-01, 9.689534e-01, 7.058787e-02, 1.042932e+00, 4.436829e-01, 9.399201e-01, 6.923782e-01, 2.694098e-01, 1.494130e+00, 9.702053e-01, 8.481016e-01, 6.741163e-01, 5.63443…
8.000000e-01	6.666590e-01, 8.232975e-01, 2.063020e-01, 8.922203e-01, 8.768147e-01, 5.463675e-01, 1.220043e+00, 5.091538e-01, 9.312704e-01, 7.538483e-01, 7.697885e-01, 1.789850e+00, 2.006427e-01, 6.667439e-01, 1.283733e+00, 1.289801e+00, 3.379188e-01, 9.504989e-01, 8.468760e-02, 6.235945e-01, 5.104776e-01, 5.732956e-01, 7.871656e-01, 3.723612e-01, 9.401326e-01, 5.937229e-01, 8.864089e-01, 9.489852e-01, 9.28579…
1.000000e+00	4.582252e-01, 1.208619e+00, 1.630988e-01, 8.094875e-01, 6.674481e-01, 6.759125e-01, 9.309587e-01, 7.484404e-01, 9.699678e-01, 6.189593e-01, 6.913652e-01, 1.418887e+00, 3.284904e-01, 5.383435e-01, 1.018593e+00, 1.388742e+00, 2.128376e-01, 9.567599e-01, 2.323983e-01, 5.407455e-01, 4.908941e-01, 3.287565e-01, 9.730153e-01, 4.459464e-01, 7.794156e-01, 4.733729e-01, 6.989678e-01, 9.436684e-01, 1.30155…
1.200000e+00	2.752206e-01, 1.001202e+00, 8.614972e-02, 6.504644e-01, 6.353808e-01, 6.385632e-01, 1.005322e+00, 5.633516e-01, 1.051768e+00, 5.592662e-01, 1.001438e+00, 1.689765e+00, 4.216903e-01, 3.369160e-01, 7.341137e-01, 1.270202e+00, 1.550489e-01, 9.459295e-01, 4.111875e-01, 5.196933e-01, 7.270867e-01, 2.218723e-01, 1.030348e+00, 5.831564e-01, 7.063929e-01, 2.759574e-01, 7.195260e-01, 6.864566e-01, 1.38749…
1.400000e+00	2.261018e-01, 1.317319e+00, 7.679473e-02, 6.105784e-01, 6.087044e-01, 6.220066e-01, 1.034293e+00, 7.071962e-01, 1.202567e+00, 6.793081e-01, 8.607320e-01, 1.524041e+00, 4.942181e-01, 2.257198e-01, 6.281453e-01, 1.499071e+00, 1.007540e-01, 1.069610e+00, 5.337107e-01, 5.754095e-01, 9.096987e-01, 1.795071e-01, 1.125094e+00, 5.262545e-01, 6.180344e-01, 1.928519e-01, 7.041371e-01, 6.512718e-01, 1.48083…
1.600000e+00	1.432664e-01, 1.113142e+00, 5.624093e-02, 5.843214e-01, 5.832756e-01, 4.788354e-01, 1.175184e+00, 6.518435e-01, 1.193211e+00, 7.299495e-01, 7.143615e-01, 1.366905e+00, 4.459459e-01, 1.625388e-01, 5.432961e-01, 1.304765e+00, 6.662471e-02, 9.377119e-01, 6.978164e-01, 5.929668e-01, 8.660192e-01, 1.156542e-01, 1.045350e+00, 7.014301e-01, 6.408710e-01, 1.183947e-01, 6.121088e-01, 5.071594e-01, 1.73904…
1.800000e+00	1.173781e-01, 1.317190e+00, 5.597448e-02, 5.447818e-01, 4.021147e-01, 5.651641e-01, 1.007924e+00, 6.446750e-01, 1.175740e+00, 6.416582e-01, 8.091282e-01, 1.680415e+00, 4.697976e-01, 1.025582e-01, 4.383059e-01, 1.441338e+00, 3.764790e-02, 8.853020e-01, 6.728687e-01, 6.110204e-01, 7.963529e-01, 6.596741e-02, 1.023938e+00, 6.962403e-01, 4.705800e-01, 8.656276e-02, 5.637504e-01, 4.143630e-01, 1.70001…
2.000000e+00	1.097278e-01, 1.154107e+00, 5.683279e-02, 4.694632e-01, 3.625516e-01, 6.047245e-01, 1.040976e+00, 7.044399e-01, 1.252846e+00, 8.921826e-01, 8.176531e-01, 1.443965e+00, 4.550170e-01, 4.885451e-02, 3.263803e-01, 1.417629e+00, 2.173273e-02, 1.107394e+00, 6.984953e-01, 4.944014e-01, 8.682056e-01, 4.532520e-02, 1.078630e+00, 6.752829e-01, 5.827572e-01, 4.980452e-02, 6.888081e-01, 3.449545e-01, 1.89600…
0.000000e+00	2.234335e+00, 2.599051e+00, 2.801800e+00, 4.685783e-01, 2.922583e+00, 2.448561e+00, 2.856667e+00, 6.868845e-01, 2.411588e-01, 1.730912e+00, 1.281325e+00, 2.831456e+00, 1.168010e+00, 1.620776e+00, 1.330682e+00, 1.546322e+00, 1.972034e+00, 2.789849e+00, 2.285679e+00, 1.115456e+00, 2.484100e+00, 2.934928e-01, 5.124282e-01, 1.065840e+00, 1.862576e+00, 1.903493e+00, 2.422175e-01, 1.073768e+00, 3.31297…
2.000000e-01	1.707443e+00, 2.244622e+00, 2.208185e+00, 4.480910e-01, 2.338859e+00, 1.472987e+00, 1.464138e+00, 6.908603e-01, 2.782286e-01, 9.998405e-01, 9.398470e-01, 2.281862e+00, 8.456073e-01, 1.047430e+00, 1.378316e+00, 1.084027e+00, 1.435028e+00, 1.970985e+00, 1.690493e+00, 6.433920e-01, 2.184793e+00, 4.822053e-01, 7.418112e-01, 5.619083e-01, 1.899847e+00, 1.776570e+00, 2.008031e-01, 1.044775e+00, 2.43646…
4.000000e-01	1.195748e+00, 1.660136e+00, 1.539919e+00, 4.008104e-01, 2.029921e+00, 7.355900e-01, 9.841377e-01, 4.511401e-01, 5.472988e-01, 6.186020e-01, 9.415490e-01, 1.439236e+00, 5.909209e-01, 6.790880e-01, 1.457708e+00, 6.415540e-01, 7.859458e-01, 1.620698e+00, 1.268461e+00, 5.128740e-01, 1.298890e+00, 3.743946e-01, 9.562982e-01, 3.538689e-01, 1.788637e+00, 1.093951e+00, 1.121696e-01, 7.463239e-01, 2.33993…
6.000000e-01	8.351607e-01, 1.647188e+00, 1.019528e+00, 4.705271e-01, 1.943258e+00, 5.126705e-01, 8.319576e-01, 3.261000e-01, 8.369183e-01, 3.447844e-01, 8.977757e-01, 1.443684e+00, 3.477543e-01, 4.130717e-01, 1.760274e+00, 5.981374e-01, 4.823960e-01, 1.365163e+00, 1.139969e+00, 3.969782e-01, 9.164792e-01, 2.060712e-01, 9.796686e-01, 3.252602e-01, 1.318369e+00, 1.165860e+00, 1.146655e-01, 6.093458e-01, 2.26552…
8.000000e-01	4.489172e-01, 1.746256e+00, 6.378874e-01, 4.512319e-01, 1.653559e+00, 2.673150e-01, 7.769514e-01, 1.943523e-01, 8.277136e-01, 2.373898e-01, 9.036499e-01, 1.364622e+00, 3.297885e-01, 2.352211e-01, 1.609497e+00, 6.562897e-01, 2.777754e-01, 8.051246e-01, 1.020708e+00, 3.074148e-01, 8.358455e-01, 1.311839e-01, 1.086032e+00, 4.462850e-01, 1.617706e+00, 8.014022e-01, 3.100155e-01, 3.973234e-01, 2.23434…
1.000000e+00	2.733451e-01, 1.892934e+00, 4.945115e-01, 3.835684e-01, 1.307701e+00, 2.085868e-01, 8.998742e-01, 1.851834e-01, 9.741228e-01, 1.845161e-01, 6.678021e-01, 1.744993e+00, 3.356021e-01, 1.256576e-01, 8.482387e-01, 9.118452e-01, 1.512096e-01, 1.168947e+00, 8.362564e-01, 3.061059e-01, 7.259216e-01, 7.688403e-02, 8.824457e-01, 5.538901e-01, 1.003210e+00, 4.799766e-01, 4.321981e-01, 3.880796e-01, 2.11087…
1.200000e+00	1.812260e-01, 1.266309e+00, 3.628617e-01, 4.480229e-01, 1.117432e+00, 1.861758e-01, 1.060780e+00, 2.585036e-01, 1.040912e+00, 2.056965e-01, 8.057754e-01, 1.489479e+00, 4.092684e-01, 9.489839e-02, 7.144589e-01, 1.041649e+00, 1.068026e-01, 8.706030e-01, 8.199321e-01, 1.923032e-01, 9.686816e-01, 6.536713e-02, 9.043186e-01, 5.358618e-01, 9.483540e-01, 4.345196e-01, 6.092941e-01, 3.179730e-01, 2.99667…
1.400000e+00	1.050194e-01, 1.511681e+00, 1.940552e-01, 4.647343e-01, 8.085559e-01, 2.839720e-01, 1.117041e+00, 3.315881e-01, 1.196604e+00, 3.341698e-01, 8.437962e-01, 1.563742e+00, 4.166232e-01, 5.760797e-02, 7.160517e-01, 1.327342e+00, 5.203104e-02, 1.022316e+00, 7.661037e-01, 1.720771e-01, 7.437803e-01, 3.677716e-02, 1.068184e+00, 6.572016e-01, 9.927420e-01, 3.459906e-01, 5.632631e-01, 2.720455e-01, 2.62216…
1.600000e+00	8.027723e-02, 1.534419e+00, 2.022379e-01, 5.382990e-01, 6.310885e-01, 3.490188e-01, 7.989441e-01, 4.749431e-01, 1.471639e+00, 5.309035e-01, 9.857811e-01, 1.394363e+00, 3.869551e-01, 2.833888e-02, 5.773264e-01, 1.009246e+00, 3.664834e-02, 8.610833e-01, 7.789986e-01, 1.888294e-01, 1.097404e+00, 2.033110e-02, 1.181815e+00, 6.824414e-01, 8.221063e-01, 2.304424e-01, 7.451980e-01, 2.149514e-01, 2.81888…
1.800000e+00	5.736975e-02, 1.185592e+00, 1.564994e-01, 4.878016e-01, 5.269384e-01, 4.705008e-01, 8.174882e-01, 5.646780e-01, 1.130389e+00, 5.782197e-01, 7.685132e-01, 1.474007e+00, 5.242872e-01, 1.603364e-02, 4.102869e-01, 1.270747e+00, 1.878192e-02, 1.020729e+00, 6.924396e-01, 2.146601e-01, 1.126973e+00, 1.259733e-02, 9.179955e-01, 6.363157e-01, 9.210719e-01, 2.012458e-01, 5.574403e-01, 1.522850e-01, 2.50730…
2.000000e+00	4.724962e-02, 1.560965e+00, 1.520836e-01, 4.997736e-01, 4.739698e-01, 5.138675e-01, 1.042459e+00, 5.574210e-01, 1.044492e+00, 7.044348e-01, 7.318245e-01, 1.285960e+00, 5.586376e-01, 1.194774e-02, 2.813242e-01, 1.427020e+00, 1.047424e-02, 9.193393e-01, 7.927967e-01, 2.591779e-01, 1.184677e+00, 8.330879e-03, 1.108706e+00, 6.965927e-01, 8.844955e-01, 1.338614e-01, 6.735844e-01, 1.443177e-01, 2.60211…
0.000000e+00	1.583893e+00, 5.516018e-01, 2.979013e+00, 8.927733e-02, 1.566166e+00, 1.162888e+00, 2.171254e+00, 2.423876e+00, 1.529106e+00, 2.469266e+00, 5.096576e-02, 2.408635e+00, 6.856402e-01, 1.879197e+00, 2.197611e+00, 1.141134e+00, 2.188630e+00, 1.296074e+00, 1.433983e+00, 5.173574e-01, 2.244345e+00, 1.403850e+00, 1.197646e+00, 1.623000e+00, 1.159005e+00, 1.390005e+00, 1.315178e+00, 2.665829e-01, 2.30104…
2.000000e-01	1.324508e+00, 7.058941e-01, 2.089626e+00, 6.959586e-02, 1.210885e+00, 7.228511e-01, 1.396088e+00, 1.464561e+00, 9.025355e-01, 1.687238e+00, 4.387038e-01, 2.105620e+00, 4.686324e-01, 1.341111e+00, 2.192421e+00, 7.454579e-01, 1.305726e+00, 1.019445e+00, 8.907622e-01, 6.526312e-01, 1.581854e+00, 7.475651e-01, 1.191464e+00, 8.376441e-01, 1.671804e+00, 7.095526e-01, 6.583803e-01, 5.226769e-01, 1.81340…
4.000000e-01	1.163225e+00, 9.412363e-01, 1.762977e+00, 6.720624e-02, 1.275276e+00, 8.001649e-01, 9.925663e-01, 8.116683e-01, 6.877771e-01, 8.631688e-01, 7.551087e-01, 1.503812e+00, 4.907178e-01, 1.244697e+00, 2.050107e+00, 5.268736e-01, 1.089811e+00, 9.462682e-01, 4.458995e-01, 8.734822e-01, 1.183013e+00, 6.365296e-01, 1.196613e+00, 5.215937e-01, 1.824477e+00, 6.410912e-01, 4.245844e-01, 7.751283e-01, 2.22539…
6.000000e-01	7.459843e-01, 1.183035e+00, 9.576771e-01, 1.269944e-01, 1.004862e+00, 7.149760e-01, 7.394856e-01, 4.624549e-01, 6.257552e-01, 8.382805e-01, 7.881747e-01, 1.402719e+00, 4.943840e-01, 1.091862e+00, 1.831386e+00, 3.329410e-01, 9.070954e-01, 1.007465e+00, 3.231601e-01, 9.816129e-01, 8.085487e-01, 3.214509e-01, 9.119360e-01, 5.197111e-01, 1.403361e+00, 4.902866e-01, 4.667109e-01, 1.041031e+00, 4.80129…
8.000000e-01	5.429756e-01, 1.311220e+00, 6.383410e-01, 2.247100e-01, 7.767267e-01, 5.654370e-01, 7.297622e-01, 2.801013e-01, 9.934021e-01, 5.363396e-01, 7.746936e-01, 1.481948e+00, 4.707766e-01, 8.476288e-01, 1.983658e+00, 6.432796e-01, 4.695872e-01, 9.996120e-01, 2.255112e-01, 9.919926e-01, 7.483195e-01, 2.589030e-01, 1.044228e+00, 4.933762e-01, 1.153957e+00, 5.435629e-01, 5.838458e-01, 1.118117e+00, 8.86773…
1.000000e+00	2.671690e-01, 1.475396e+00, 4.845826e-01, 2.176686e-01, 8.007364e-01, 6.163717e-01, 7.347913e-01, 2.492828e-01, 1.133262e+00, 6.978869e-01, 8.603791e-01, 1.448802e+00, 5.011051e-01, 6.589725e-01, 1.431986e+00, 7.800209e-01, 2.657487e-01, 8.644487e-01, 2.695297e-01, 1.014772e+00, 6.494048e-01, 2.206026e-01, 9.001043e-01, 6.413013e-01, 1.119382e+00, 2.316415e-01, 6.329616e-01, 9.542186e-01, 1.07954…
1.200000e+00	1.856596e-01, 1.458666e+00, 2.616019e-01, 4.016158e-01, 7.098663e-01, 5.280840e-01, 9.406887e-01, 2.586429e-01, 7.860422e-01, 6.993903e-01, 6.419942e-01, 1.686396e+00, 4.217331e-01, 4.028421e-01, 1.059537e+00, 1.009581e+00, 1.471814e-01, 1.037587e+00, 5.411972e-01, 9.218887e-01, 7.033466e-01, 1.712652e-01, 1.075220e+00, 5.900227e-01, 9.045795e-01, 2.530933e-01, 6.215585e-01, 7.104707e-01, 1.42570…
1.400000e+00	1.324354e-01, 1.292061e+00, 2.127210e-01, 3.683466e-01, 4.457001e-01, 7.279964e-01, 1.040767e+00, 3.335440e-01, 9.916377e-01, 8.103688e-01, 8.573064e-01, 1.542701e+00, 4.937053e-01, 3.022163e-01, 9.021327e-01, 1.154070e+00, 9.127146e-02, 1.111963e+00, 6.648524e-01, 1.063989e+00, 8.078472e-01, 1.505090e-01, 1.197644e+00, 6.151027e-01, 8.695167e-01, 1.733036e-01, 6.984218e-01, 6.931673e-01, 1.51269…
1.600000e+00	7.887148e-02, 1.313530e+00, 1.422264e-01, 4.792214e-01, 4.309608e-01, 5.586222e-01, 8.899600e-01, 4.320194e-01, 1.182536e+00, 9.588845e-01, 9.719343e-01, 1.497464e+00, 4.590881e-01, 1.684655e-01, 7.395566e-01, 1.424230e+00, 6.023404e-02, 9.817889e-01, 7.393971e-01, 9.880628e-01, 7.790429e-01, 1.108201e-01, 1.230670e+00, 6.337040e-01, 5.743757e-01, 1.038694e-01, 6.795514e-01, 4.798723e-01, 1.46619…
1.800000e+00	5.327962e-02, 1.194458e+00, 1.394071e-01, 4.951240e-01, 4.580007e-01, 5.977666e-01, 1.086400e+00, 5.265225e-01, 1.406112e+00, 8.569845e-01, 8.435697e-01, 1.638154e+00, 4.570429e-01, 9.719460e-02, 5.236472e-01, 1.558940e+00, 3.542829e-02, 1.023500e+00, 8.477827e-01, 8.617813e-01, 7.087849e-01, 9.180888e-02, 1.213754e+00, 6.153911e-01, 6.837672e-01, 7.569181e-02, 7.213224e-01, 3.846745e-01, 1.75057…
2.000000e+00	3.894522e-02, 1.315786e+00, 8.230925e-02, 4.863552e-01, 4.037300e-01, 6.068208e-01, 1.074929e+00, 6.010991e-01, 1.089287e+00, 8.828154e-01, 8.360993e-01, 1.728242e+00, 5.200539e-01, 6.957565e-02, 4.970690e-01, 1.377147e+00, 2.403116e-02, 9.611519e-01, 6.846604e-01, 6.615145e-01, 9.120694e-01, 6.749202e-02, 1.069952e+00, 6.401672e-01, 5.362088e-01, 5.801441e-02, 6.549424e-01, 3.620878e-01, 1.69507…
0.000000e+00	2.786941e-01, 1.782803e+00, 4.545049e-01, 2.689956e+00, 4.922135e-01, 3.366765e-01, 5.006370e-01, 1.296340e+00, 3.263022e-01, 1.437951e+00, 2.003019e+00, 1.086157e+00, 8.996577e-01, 1.613667e+00, 2.856234e+00, 1.474029e+00, 1.661735e+00, 6.132784e-01, 1.073391e+00, 4.289735e-01, 1.599327e+00, 2.307154e+00, 1.260917e+00, 2.833331e+00, 5.794733e-01, 5.130419e-01, 2.690041e+00, 6.475956e-01, 1.51463…
2.000000e-01	4.351149e-01, 1.566727e+00, 3.433979e-01, 1.565654e+00, 4.337285e-01, 1.934716e-01, 6.612707e-01, 9.748632e-01, 3.165349e-01, 1.191706e+00, 1.244156e+00, 1.126200e+00, 8.020938e-01, 1.149584e+00, 2.316806e+00, 1.399175e+00, 1.241634e+00, 9.483193e-01, 9.650551e-01, 3.377239e-01, 1.222282e+00, 1.351891e+00, 7.378346e-01, 2.075857e+00, 8.318985e-01, 5.381482e-01, 1.737505e+00, 4.786312e-01, 1.44915…
4.000000e-01	4.652295e-01, 1.111111e+00, 2.147715e-01, 1.125652e+00, 3.197627e-01, 3.157102e-01, 8.121518e-01, 7.767135e-01, 2.877408e-01, 1.241736e+00, 7.892508e-01, 1.517899e+00, 6.938985e-01, 7.704428e-01, 1.598390e+00, 1.367580e+00, 9.182933e-01, 8.612034e-01, 8.100416e-01, 1.760955e-01, 6.487063e-01, 1.046144e+00, 3.923831e-01, 1.613768e+00, 8.532813e-01, 4.247593e-01, 1.402767e+00, 7.686146e-01, 1.13503…
6.000000e-01	3.654738e-01, 8.628037e-01, 1.653855e-01, 9.825165e-01, 2.440686e-01, 4.378320e-01, 7.929078e-01, 6.752547e-01, 3.367188e-01, 1.048125e+00, 1.015460e+00, 1.278533e+00, 5.485163e-01, 6.384089e-01, 1.426094e+00, 1.468463e+00, 5.961426e-01, 9.797669e-01, 7.449776e-01, 1.487470e-01, 5.608169e-01, 5.577337e-01, 4.110859e-01, 1.073778e+00, 6.245512e-01, 2.596269e-01, 1.140284e+00, 8.623359e-01, 1.33216…
8.000000e-01	2.944486e-01, 7.859949e-01, 1.098570e-01, 6.925634e-01, 2.485271e-01, 4.152785e-01, 9.351621e-01, 8.371516e-01, 4.145062e-01, 9.765215e-01, 7.572328e-01, 1.414533e+00, 4.667098e-01, 3.867844e-01, 1.261331e+00, 1.330613e+00, 4.419620e-01, 9.110402e-01, 7.395545e-01, 1.563464e-01, 3.261805e-01, 4.079427e-01, 3.925758e-01, 8.836194e-01, 5.242639e-01, 1.794516e-01, 9.961392e-01, 9.832229e-01, 1.17394…
1.000000e+00	2.452598e-01, 8.447249e-01, 7.373171e-02, 6.532871e-01, 1.899168e-01, 5.292766e-01, 8.805949e-01, 6.933772e-01, 5.918778e-01, 9.801401e-01, 8.483457e-01, 1.488816e+00, 4.842480e-01, 3.091395e-01, 8.983532e-01, 1.652367e+00, 1.489637e-01, 1.229295e+00, 7.090913e-01, 1.844461e-01, 2.502549e-01, 2.666957e-01, 6.256733e-01, 8.704708e-01, 4.052189e-01, 8.826156e-02, 1.051307e+00, 1.097642e+00, 1.30763…
1.200000e+00	1.961731e-01, 9.556093e-01, 4.762308e-02, 5.813786e-01, 2.007661e-01, 5.210949e-01, 8.813820e-01, 7.227089e-01, 7.948483e-01, 8.792906e-01, 8.898617e-01, 1.294471e+00, 5.154913e-01, 1.924479e-01, 7.150990e-01, 1.416576e+00, 1.207107e-01, 9.109339e-01, 7.369172e-01, 2.303776e-01, 1.673444e-01, 1.400715e-01, 8.379457e-01, 7.416862e-01, 3.108112e-01, 6.854629e-02, 6.534889e-01, 7.268414e-01, 1.45313…
1.400000e+00	1.594059e-01, 9.677337e-01, 2.578391e-02, 5.266378e-01, 2.095178e-01, 5.216315e-01, 1.032518e+00, 7.289627e-01, 9.951913e-01, 1.022572e+00, 8.161064e-01, 1.450701e+00, 5.623164e-01, 1.374340e-01, 4.896144e-01, 1.286154e+00, 8.145873e-02, 1.046893e+00, 8.846458e-01, 2.513233e-01, 2.767593e-01, 8.567565e-02, 9.250083e-01, 7.736344e-01, 3.089157e-01, 4.360790e-02, 7.919227e-01, 7.700572e-01, 1.55570…
1.600000e+00	1.292228e-01, 1.170847e+00, 1.607672e-02, 5.090334e-01, 1.915568e-01, 6.196989e-01, 9.716665e-01, 6.295800e-01, 1.122745e+00, 8.790392e-01, 9.145719e-01, 1.332715e+00, 4.914297e-01, 9.441029e-02, 4.336087e-01, 1.277435e+00, 4.379042e-02, 9.972445e-01, 8.196093e-01, 2.943431e-01, 2.908543e-01, 5.541240e-02, 9.063303e-01, 6.638323e-01, 2.052190e-01, 2.779183e-02, 6.770906e-01, 5.559124e-01, 1.62828…
1.800000e+00	1.251162e-01, 1.312225e+00, 1.560863e-02, 4.876009e-01, 2.197987e-01, 5.888860e-01, 1.118655e+00, 6.873593e-01, 9.263366e-01, 9.523913e-01, 8.816475e-01, 1.507823e+00, 5.186566e-01, 5.360529e-02, 3.983683e-01, 1.320282e+00, 2.669190e-02, 8.948152e-01, 8.081012e-01, 4.157749e-01, 3.812928e-01, 3.424693e-02, 9.715376e-01, 6.550632e-01, 1.400103e-01, 1.927848e-02, 5.647246e-01, 4.883942e-01, 1.94166…
2.000000e+00	8.511540e-02, 1.130896e+00, 1.242041e-02, 4.809063e-01, 1.809828e-01, 5.576216e-01, 1.183950e+00, 5.933387e-01, 1.085600e+00, 9.178795e-01, 7.435514e-01, 1.797512e+00, 4.879058e-01, 3.775239e-02, 2.858984e-01, 1.353852e+00, 1.748359e-02, 1.005683e+00, 6.511391e-01, 5.589016e-01, 4.705071e-01, 2.436686e-02, 1.066130e+00, 6.323365e-01, 1.420607e-01, 1.091636e-02, 6.015261e-01, 3.615070e-01, 1.99678…
0.000000e+00	3.207884e+00, 3.094892e+00, 1.805147e+00, 4.971028e-01, 3.781640e-01, 1.999839e+00, 2.095255e+00, 1.308064e+00, 3.132459e+00, 2.930206e+00, 2.876356e+00, 6.023787e-01, 2.864033e+00, 1.527152e+00, 2.402865e+00, 8.782456e-02, 6.425617e-01, 3.919123e-01, 1.371252e+00, 7.091647e-01, 4.932792e-01, 6.750448e-01, 1.746245e+00, 3.026143e-01, 3.838088e-01, 1.700810e+00, 1.436149e+00, 2.859688e+00, 5.19158…
2.000000e-01	2.175248e+00, 2.213552e+00, 1.559516e+00, 3.510180e-01, 6.227518e-01, 1.059275e+00, 1.967968e+00, 7.094988e-01, 1.672639e+00, 1.978050e+00, 1.613293e+00, 6.400196e-01, 1.771112e+00, 1.074434e+00, 2.033485e+00, 5.418884e-02, 5.400131e-01, 7.848326e-01, 8.053747e-01, 7.492798e-01, 7.512320e-01, 4.030263e-01, 1.445757e+00, 2.012249e-01, 4.253381e-01, 1.198168e+00, 7.463836e-01, 2.907933e+00, 4.68907…
4.000000e-01	1.400958e+00, 2.044840e+00, 1.451707e+00, 3.316225e-01, 5.020556e-01, 8.837629e-01, 1.203318e+00, 4.151989e-01, 1.111616e+00, 1.633050e+00, 8.719280e-01, 7.873443e-01, 1.133278e+00, 5.728167e-01, 2.514351e+00, 5.459162e-02, 2.535572e-01, 9.035770e-01, 4.267676e-01, 9.610359e-01, 1.041682e+00, 3.335301e-01, 1.249628e+00, 1.165071e-01, 3.842676e-01, 7.985994e-01, 3.896074e-01, 2.209547e+00, 4.06926…
6.000000e-01	7.694363e-01, 2.126433e+00, 8.299024e-01, 3.125747e-01, 6.395807e-01, 5.637577e-01, 1.021540e+00, 2.758839e-01, 7.470225e-01, 1.020856e+00, 7.659124e-01, 1.066623e+00, 9.714218e-01, 8.085042e-01, 1.680480e+00, 1.310603e-01, 1.688731e-01, 9.590278e-01, 2.430303e-01, 8.355562e-01, 8.895337e-01, 2.794163e-01, 1.338758e+00, 1.823279e-01, 4.600207e-01, 6.058170e-01, 4.154103e-01, 2.427495e+00, 4.50111…
8.000000e-01	4.802812e-01, 1.413523e+00, 6.036085e-01, 3.947116e-01, 5.186944e-01, 5.001201e-01, 5.409149e-01, 1.715234e-01, 5.388220e-01, 7.891124e-01, 9.182219e-01, 1.256153e+00, 7.411596e-01, 7.915533e-01, 1.463757e+00, 4.903990e-01, 1.194598e-01, 8.830020e-01, 1.735713e-01, 9.723881e-01, 4.586715e-01, 1.816443e-01, 1.299193e+00, 3.646056e-01, 3.373686e-01, 3.846181e-01, 5.304802e-01, 1.929253e+00, 3.91275…
1.000000e+00	3.058885e-01, 1.259516e+00, 4.455435e-01, 3.705991e-01, 4.370730e-01, 4.485183e-01, 4.395234e-01, 1.203525e-01, 5.840277e-01, 8.384788e-01, 7.852307e-01, 1.335135e+00, 7.577547e-01, 6.258016e-01, 1.223132e+00, 7.040236e-01, 6.943289e-02, 1.158605e+00, 1.130285e-01, 8.386690e-01, 3.710820e-01, 1.295185e-01, 1.106394e+00, 4.175205e-01, 2.824663e-01, 1.965697e-01, 6.278501e-01, 1.944576e+00, 7.10829…
1.200000e+00	2.125033e-01, 1.425375e+00, 2.730533e-01, 4.499090e-01, 4.128872e-01, 5.464134e-01, 5.035436e-01, 1.535470e-01, 4.790798e-01, 1.060971e+00, 7.566622e-01, 1.088090e+00, 5.421273e-01, 7.462374e-01, 1.003587e+00, 9.143342e-01, 5.392127e-02, 1.173555e+00, 1.020566e-01, 7.396664e-01, 2.733974e-01, 9.862718e-02, 1.158661e+00, 5.129993e-01, 2.360785e-01, 1.374028e-01, 5.656963e-01, 1.907192e+00, 7.83984…
1.400000e+00	1.143260e-01, 1.643107e+00, 1.757214e-01, 4.687077e-01, 3.521553e-01, 5.232061e-01, 4.940715e-01, 2.805193e-01, 7.653496e-01, 9.725090e-01, 7.946260e-01, 1.465206e+00, 5.842731e-01, 5.448555e-01, 9.193134e-01, 1.077637e+00, 3.707749e-02, 1.000995e+00, 1.527440e-01, 8.672478e-01, 2.262424e-01, 5.734005e-02, 1.231342e+00, 5.255338e-01, 2.256101e-01, 7.729659e-02, 4.458226e-01, 1.767410e+00, 9.59682…
1.600000e+00	8.838437e-02, 1.537455e+00, 1.352122e-01, 4.780181e-01, 2.606370e-01, 5.765054e-01, 7.687794e-01, 3.628859e-01, 8.496203e-01, 9.050476e-01, 8.179787e-01, 1.335690e+00, 6.137299e-01, 4.542146e-01, 7.554421e-01, 1.325730e+00, 2.386875e-02, 1.082266e+00, 3.176524e-01, 8.068979e-01, 2.057609e-01, 4.762927e-02, 1.000068e+00, 6.832603e-01, 1.558175e-01, 5.072191e-02, 6.457269e-01, 1.551207e+00, 1.21822…
1.800000e+00	5.978627e-02, 1.432627e+00, 6.713429e-02, 5.434416e-01, 2.726853e-01, 5.805562e-01, 9.605630e-01, 4.607153e-01, 8.604065e-01, 8.048406e-01, 9.038188e-01, 1.358147e+00, 6.171399e-01, 2.973873e-01, 4.834746e-01, 1.186945e+00, 1.720494e-02, 9.211547e-01, 4.657190e-01, 6.915324e-01, 2.755735e-01, 3.488844e-02, 1.103979e+00, 7.016152e-01, 1.286740e-01, 3.265284e-02, 7.162670e-01, 1.249670e+00, 1.26255…
2.000000e+00	3.898541e-02, 1.206588e+00, 6.006262e-02, 3.762115e-01, 2.632533e-01, 6.352087e-01, 8.820206e-01, 6.086299e-01, 9.612474e-01, 1.150118e+00, 8.941237e-01, 1.266695e+00, 4.324246e-01, 2.095182e-01, 4.721925e-01, 1.530099e+00, 1.037714e-02, 8.944193e-01, 5.057691e-01, 7.534272e-01, 3.267857e-01, 3.403471e-02, 1.119067e+00, 6.177902e-01, 9.816208e-02, 1.831455e-02, 5.847826e-01, 1.249829e+00, 1.34238…
0.000000e+00	2.039116e+00, 1.572285e+00, 6.170496e-01, 2.883814e+00, 1.257959e+00, 2.213978e+00, 2.218157e+00, 7.937069e-01, 1.431772e+00, 7.529112e-01, 1.471654e+00, 2.383727e+00, 2.576520e+00, 2.352740e+00, 1.547191e+00, 3.302986e+00, 1.256391e+00, 2.495596e+00, 2.391645e-01, 1.884917e-01, 4.374956e-02, 2.259364e+00, 6.333019e-01, 2.723103e-01, 2.162098e+00, 1.454193e+00, 5.137930e-01, 2.304852e+00, 1.67370…
2.000000e-01	1.603716e+00, 1.347211e+00, 4.843932e-01, 1.375912e+00, 1.257219e+00, 1.614383e+00, 1.299406e+00, 8.904401e-01, 1.243524e+00, 3.946162e-01, 9.818876e-01, 1.887120e+00, 1.546022e+00, 1.667360e+00, 1.343269e+00, 2.653698e+00, 7.816191e-01, 1.836816e+00, 4.854995e-01, 9.112496e-02, 4.807429e-01, 1.396906e+00, 7.533714e-01, 1.721394e-01, 1.737953e+00, 1.242941e+00, 4.892197e-01, 1.608829e+00, 1.94172…
4.000000e-01	1.209072e+00, 1.475858e+00, 3.187470e-01, 7.136229e-01, 1.473161e+00, 7.624846e-01, 1.344860e+00, 7.861694e-01, 1.383707e+00, 2.901019e-01, 1.064058e+00, 1.754063e+00, 1.210189e+00, 9.912920e-01, 1.164570e+00, 1.725263e+00, 7.388024e-01, 1.138576e+00, 5.831805e-01, 6.792956e-02, 7.891227e-01, 7.577458e-01, 8.952651e-01, 1.620298e-01, 1.326924e+00, 1.008387e+00, 5.603236e-01, 1.403896e+00, 2.11478…
6.000000e-01	6.554961e-01, 1.373682e+00, 2.644562e-01, 6.458746e-01, 1.245386e+00, 5.334559e-01, 1.165441e+00, 6.664100e-01, 1.300756e+00, 1.599360e-01, 7.413296e-01, 1.356244e+00, 6.055806e-01, 5.073150e-01, 8.349813e-01, 1.668269e+00, 4.237595e-01, 1.036528e+00, 7.159084e-01, 6.665381e-02, 7.610382e-01, 5.241754e-01, 9.993799e-01, 2.583115e-01, 1.350240e+00, 7.644133e-01, 5.365255e-01, 1.094506e+00, 2.70410…
8.000000e-01	5.213813e-01, 1.438671e+00, 2.468222e-01, 5.193821e-01, 9.336571e-01, 4.358717e-01, 1.164096e+00, 8.249914e-01, 1.305940e+00, 2.547849e-01, 9.002319e-01, 1.602098e+00, 6.061953e-01, 2.997835e-01, 7.112065e-01, 2.003373e+00, 2.216412e-01, 1.085745e+00, 6.533554e-01, 8.605582e-02, 9.815959e-01, 2.964781e-01, 1.059950e+00, 3.856640e-01, 1.260406e+00, 6.395840e-01, 7.378643e-01, 8.614750e-01, 2.18076…
1.000000e+00	3.764310e-01, 1.319250e+00, 2.184638e-01, 5.991505e-01, 7.974127e-01, 3.848725e-01, 1.152229e+00, 6.798100e-01, 1.376638e+00, 4.481944e-01, 9.463453e-01, 1.717151e+00, 5.452147e-01, 2.219382e-01, 5.137676e-01, 1.818281e+00, 1.465625e-01, 9.753629e-01, 7.041458e-01, 1.402826e-01, 1.190051e+00, 1.989169e-01, 1.190684e+00, 4.431898e-01, 1.078135e+00, 5.697687e-01, 6.600256e-01, 7.722425e-01, 2.50439…
1.200000e+00	2.760358e-01, 1.319784e+00, 2.588240e-01, 6.401519e-01, 6.957969e-01, 5.284599e-01, 1.124594e+00, 7.504201e-01, 1.278360e+00, 5.690920e-01, 8.470399e-01, 1.729293e+00, 4.311327e-01, 1.284587e-01, 4.139778e-01, 1.393270e+00, 1.012117e-01, 1.013836e+00, 9.467678e-01, 1.874853e-01, 1.283901e+00, 1.272168e-01, 9.905391e-01, 5.163518e-01, 1.158846e+00, 4.180242e-01, 6.498159e-01, 7.492428e-01, 2.44544…
1.400000e+00	2.138699e-01, 1.250744e+00, 2.592017e-01, 5.391812e-01, 4.856954e-01, 4.848457e-01, 1.079236e+00, 7.595115e-01, 1.490019e+00, 6.855992e-01, 8.762832e-01, 1.529404e+00, 5.392811e-01, 7.125644e-02, 3.320838e-01, 1.563256e+00, 6.526623e-02, 9.504525e-01, 7.109457e-01, 2.232172e-01, 9.819389e-01, 8.531929e-02, 1.011594e+00, 6.559880e-01, 1.153565e+00, 3.901873e-01, 7.829236e-01, 5.108431e-01, 3.01005…
1.600000e+00	1.451980e-01, 1.394947e+00, 2.320039e-01, 5.393372e-01, 5.301472e-01, 4.298316e-01, 9.999324e-01, 7.459034e-01, 1.407608e+00, 7.428301e-01, 7.893123e-01, 1.375509e+00, 5.064734e-01, 4.081970e-02, 2.757796e-01, 1.166307e+00, 3.347657e-02, 1.032434e+00, 8.500217e-01, 2.945868e-01, 1.245806e+00, 3.679615e-02, 9.294441e-01, 6.259823e-01, 1.234937e+00, 3.097138e-01, 6.963077e-01, 3.293071e-01, 2.76714…
1.800000e+00	1.367917e-01, 1.403788e+00, 2.979641e-01, 5.042952e-01, 3.893326e-01, 5.848825e-01, 1.015232e+00, 7.994573e-01, 1.163390e+00, 7.609206e-01, 7.933229e-01, 1.237027e+00, 4.856387e-01, 3.013118e-02, 2.642520e-01, 1.199244e+00, 1.946899e-02, 9.954970e-01, 7.137833e-01, 4.285900e-01, 9.676720e-01, 2.845371e-02, 1.035517e+00, 5.776211e-01, 1.201892e+00, 3.542133e-01, 5.647000e-01, 3.573394e-01, 2.60871…
2.000000e+00	1.168231e-01, 1.643422e+00, 3.057153e-01, 5.317284e-01, 2.678010e-01, 5.535220e-01, 1.017819e+00, 8.081799e-01, 1.034828e+00, 7.169576e-01, 9.949240e-01, 1.270215e+00, 5.373197e-01, 1.794190e-02, 1.799664e-01, 1.564870e+00, 1.265447e-02, 1.058797e+00, 8.214947e-01, 3.488926e-01, 1.030731e+00, 1.622822e-02, 9.547274e-01, 5.500208e-01, 9.476896e-01, 4.020525e-01, 6.899162e-01, 2.927928e-01, 2.69361…
0.000000e+00	4.870405e-01, 9.584969e-02, 2.532390e+00, 8.659387e-01, 8.251122e-01, 2.185926e+00, 8.693255e-01, 2.229831e+00, 1.553990e+00, 3.006135e+00, 7.267714e-01, 8.719773e-01, 1.103195e+00, 2.904610e-01, 2.272067e+00, 4.240500e-02, 2.599733e+00, 1.695450e+00, 3.099674e-01, 3.713254e-01, 9.601656e-01, 2.694630e+00, 1.634035e-01, 1.523429e+00, 1.087557e+00, 2.513364e+00, 1.585656e-01, 1.223509e+00, 2.80502…
2.000000e-01	6.712879e-01, 6.645056e-01, 1.912072e+00, 8.494818e-01, 1.302050e+00, 1.639165e+00, 6.336691e-01, 1.263645e+00, 1.221846e+00, 1.642816e+00, 5.681408e-01, 4.782614e-01, 8.334432e-01, 1.913797e-01, 3.083381e+00, 2.873264e-02, 1.528176e+00, 1.311295e+00, 5.109609e-01, 6.719940e-01, 1.332016e+00, 2.344091e+00, 3.888909e-01, 1.041938e+00, 1.009842e+00, 1.800431e+00, 9.725933e-02, 1.169762e+00, 2.37228…
4.000000e-01	7.648058e-01, 8.963353e-01, 1.421150e+00, 6.389831e-01, 1.400508e+00, 1.242128e+00, 3.674892e-01, 9.336840e-01, 7.233616e-01, 9.676733e-01, 6.479605e-01, 4.218791e-01, 4.896303e-01, 1.120210e-01, 2.486477e+00, 2.186102e-02, 8.344948e-01, 9.937741e-01, 5.666555e-01, 7.463139e-01, 7.333610e-01, 1.424918e+00, 7.159566e-01, 9.202351e-01, 9.941364e-01, 9.976311e-01, 1.215651e-01, 1.245795e+00, 2.01847…
6.000000e-01	5.391876e-01, 9.642045e-01, 9.057143e-01, 5.734559e-01, 1.333247e+00, 9.524799e-01, 4.202396e-01, 5.066954e-01, 8.823835e-01, 6.913139e-01, 7.415835e-01, 5.073646e-01, 4.892407e-01, 7.926094e-02, 2.301908e+00, 1.742561e-01, 3.953040e-01, 9.200665e-01, 7.643753e-01, 9.444873e-01, 8.200462e-01, 9.417249e-01, 9.400984e-01, 7.925650e-01, 1.031182e+00, 6.857649e-01, 2.297953e-01, 9.992949e-01, 2.18013…
8.000000e-01	3.299731e-01, 1.152152e+00, 6.557384e-01, 5.216028e-01, 1.210306e+00, 7.985957e-01, 5.300031e-01, 3.492734e-01, 1.076815e+00, 4.401401e-01, 8.155006e-01, 8.118920e-01, 4.823443e-01, 4.523521e-02, 1.585723e+00, 5.622959e-01, 3.095440e-01, 1.057436e+00, 6.779302e-01, 8.997999e-01, 7.066398e-01, 6.622281e-01, 9.437595e-01, 6.928783e-01, 7.805728e-01, 4.574471e-01, 4.213236e-01, 6.194456e-01, 2.29853…
1.000000e+00	2.010075e-01, 1.470320e+00, 4.387793e-01, 5.828431e-01, 1.026607e+00, 6.754710e-01, 8.005954e-01, 2.296209e-01, 1.126779e+00, 4.063852e-01, 8.837632e-01, 1.147654e+00, 4.061871e-01, 3.053259e-02, 1.314945e+00, 9.380485e-01, 1.618486e-01, 1.162153e+00, 7.066230e-01, 8.398410e-01, 7.198962e-01, 5.017376e-01, 9.672094e-01, 6.608702e-01, 7.352946e-01, 3.275654e-01, 4.877330e-01, 5.378126e-01, 2.43932…
1.200000e+00	1.014652e-01, 1.396911e+00, 2.813041e-01, 5.501913e-01, 1.006340e+00, 6.496054e-01, 9.102324e-01, 2.180334e-01, 1.128782e+00, 4.196039e-01, 8.987648e-01, 1.105378e+00, 5.148371e-01, 1.671424e-02, 1.131014e+00, 1.124227e+00, 1.000427e-01, 1.020493e+00, 7.104656e-01, 1.014255e+00, 8.062640e-01, 3.460675e-01, 1.257107e+00, 6.683713e-01, 7.703600e-01, 2.230840e-01, 6.408921e-01, 4.402416e-01, 1.89209…
1.400000e+00	8.237099e-02, 1.274419e+00, 1.999699e-01, 5.613844e-01, 7.713450e-01, 6.210080e-01, 9.489246e-01, 2.792281e-01, 1.146294e+00, 5.050486e-01, 8.337836e-01, 1.273253e+00, 4.353439e-01, 1.265641e-02, 8.647084e-01, 1.184343e+00, 5.512160e-02, 8.921945e-01, 8.375734e-01, 9.777495e-01, 8.172135e-01, 2.180251e-01, 8.918421e-01, 6.675288e-01, 6.986049e-01, 1.409974e-01, 5.804623e-01, 3.826467e-01, 2.52541…
1.600000e+00	5.768190e-02, 1.051702e+00, 1.733692e-01, 5.040435e-01, 6.307584e-01, 5.035247e-01, 9.972342e-01, 5.110541e-01, 1.065954e+00, 6.304073e-01, 9.709321e-01, 1.354532e+00, 5.032969e-01, 5.898793e-03, 6.186354e-01, 1.372221e+00, 3.401036e-02, 1.021765e+00, 8.001163e-01, 9.005213e-01, 9.773275e-01, 1.703138e-01, 1.002541e+00, 6.086500e-01, 5.454378e-01, 1.044638e-01, 6.314383e-01, 2.987936e-01, 2.52696…
1.800000e+00	3.936885e-02, 1.166352e+00, 1.832691e-01, 5.697046e-01, 5.722796e-01, 5.430301e-01, 8.678885e-01, 4.937217e-01, 1.347375e+00, 6.165272e-01, 8.005157e-01, 1.461173e+00, 4.932446e-01, 4.034541e-03, 6.166023e-01, 1.258592e+00, 2.277588e-02, 9.746774e-01, 7.350471e-01, 7.502944e-01, 8.564683e-01, 1.163062e-01, 1.179213e+00, 6.168561e-01, 6.243476e-01, 5.816273e-02, 6.943481e-01, 2.389002e-01, 2.59341…
2.000000e+00	3.742141e-02, 1.420239e+00, 1.570554e-01, 5.256944e-01, 4.688373e-01, 4.643307e-01, 8.858685e-01, 6.155495e-01, 1.369428e+00, 8.366390e-01, 8.755856e-01, 1.618703e+00, 5.626425e-01, 1.937057e-03, 4.961771e-01, 1.539291e+00, 1.267537e-02, 9.607330e-01, 6.973491e-01, 7.072012e-01, 1.098347e+00, 9.152063e-02, 1.016839e+00, 6.610265e-01, 7.661922e-01, 4.568879e-02, 8.507183e-01, 2.137378e-01, 2.17252…
0.000000e+00	3.421694e-01, 3.040439e+00, 2.938696e+00, 1.747753e+00, 9.842902e-01, 2.187598e+00, 3.252420e-01, 1.893309e-01, 1.829596e+00, 2.825934e-01, 6.774290e-01, 1.792075e+00, 1.637394e+00, 1.272289e+00, 1.105192e-01, 1.224779e+00, 6.020033e-01, 6.004011e-01, 2.549113e+00, 2.233998e+00, 1.078290e+00, 1.541622e+00, 1.211205e+00, 2.855991e+00, 2.516975e+00, 6.485986e-01, 2.465656e-01, 1.749549e+00, 2.37140…
2.000000e-01	1.808387e-01, 2.751497e+00, 1.667806e+00, 1.250564e+00, 9.899226e-01, 1.478294e+00, 2.344742e-01, 2.567764e-01, 1.922810e+00, 3.637074e-01, 7.656859e-01, 1.484032e+00, 1.233925e+00, 7.802027e-01, 4.494749e-01, 7.551031e-01, 3.304100e-01, 1.027250e+00, 1.962513e+00, 1.656159e+00, 1.039523e+00, 1.185893e+00, 1.368101e+00, 1.597096e+00, 2.601262e+00, 6.879546e-01, 1.804569e-01, 1.291105e+00, 2.26023…
4.000000e-01	1.541893e-01, 2.245700e+00, 1.199227e+00, 7.875232e-01, 1.105773e+00, 9.011144e-01, 1.931626e-01, 1.762880e-01, 1.639043e+00, 2.839056e-01, 8.352069e-01, 1.037171e+00, 8.632483e-01, 3.479074e-01, 6.430235e-01, 6.401869e-01, 2.368289e-01, 1.081759e+00, 1.370508e+00, 1.498277e+00, 1.330032e+00, 1.047192e+00, 1.229739e+00, 1.590390e+00, 2.384038e+00, 6.472905e-01, 2.178513e-01, 1.047118e+00, 2.71838…
6.000000e-01	8.785115e-02, 1.811360e+00, 7.287184e-01, 8.987528e-01, 9.433242e-01, 4.385494e-01, 4.760963e-01, 1.187101e-01, 1.842978e+00, 3.799777e-01, 7.338677e-01, 1.101694e+00, 9.418096e-01, 2.414188e-01, 7.467884e-01, 7.393978e-01, 1.356969e-01, 9.735061e-01, 1.202548e+00, 7.986342e-01, 1.462617e+00, 7.320092e-01, 1.099457e+00, 1.240601e+00, 1.751967e+00, 6.224177e-01, 3.568871e-01, 9.194341e-01, 2.64042…
8.000000e-01	5.263314e-02, 1.428214e+00, 4.806847e-01, 7.547996e-01, 7.767881e-01, 2.844436e-01, 5.608411e-01, 1.605360e-01, 1.560598e+00, 5.352147e-01, 8.433260e-01, 1.211821e+00, 7.398432e-01, 1.584160e-01, 5.548457e-01, 1.010033e+00, 6.390338e-02, 9.653868e-01, 1.091175e+00, 7.438675e-01, 1.290594e+00, 5.316297e-01, 1.130661e+00, 8.930832e-01, 2.288994e+00, 5.946539e-01, 5.434525e-01, 7.336329e-01, 3.29084…
1.000000e+00	3.657272e-02, 1.429492e+00, 4.087619e-01, 6.467113e-01, 5.900781e-01, 1.839688e-01, 6.446599e-01, 2.418670e-01, 1.268723e+00, 5.876688e-01, 9.980250e-01, 1.445304e+00, 5.055719e-01, 1.037846e-01, 4.539891e-01, 1.321669e+00, 4.371964e-02, 9.870893e-01, 7.136275e-01, 4.811422e-01, 1.365576e+00, 2.689770e-01, 1.222729e+00, 7.879792e-01, 2.081089e+00, 5.917310e-01, 6.455686e-01, 5.046743e-01, 2.66551…
1.200000e+00	2.285428e-02, 1.663507e+00, 3.252400e-01, 5.936378e-01, 4.408317e-01, 1.763659e-01, 9.179769e-01, 3.358791e-01, 1.125133e+00, 7.447486e-01, 7.737359e-01, 1.348910e+00, 4.627409e-01, 6.222297e-02, 3.329726e-01, 1.251146e+00, 2.718792e-02, 1.011641e+00, 7.272392e-01, 4.091308e-01, 1.336378e+00, 1.961967e-01, 1.261740e+00, 7.215415e-01, 1.845523e+00, 5.984615e-01, 6.092247e-01, 4.289619e-01, 2.29339…
1.400000e+00	1.597937e-02, 1.409529e+00, 2.543702e-01, 5.512565e-01, 3.620348e-01, 1.698024e-01, 7.720613e-01, 4.064032e-01, 1.451700e+00, 7.682862e-01, 7.533209e-01, 1.209002e+00, 4.305355e-01, 3.376230e-02, 2.845298e-01, 1.302406e+00, 1.499867e-02, 9.766808e-01, 8.949323e-01, 2.872940e-01, 1.504767e+00, 1.182515e-01, 1.087526e+00, 6.962575e-01, 1.666496e+00, 6.145687e-01, 6.231472e-01, 4.624338e-01, 2.05967…
1.600000e+00	1.596775e-02, 1.501880e+00, 2.787963e-01, 4.894922e-01, 3.472342e-01, 2.772099e-01, 8.257933e-01, 5.548543e-01, 1.291330e+00, 6.761192e-01, 9.631914e-01, 1.267425e+00, 5.246258e-01, 1.874536e-02, 1.714001e-01, 1.240020e+00, 9.817952e-03, 8.703666e-01, 7.864710e-01, 2.375981e-01, 1.159688e+00, 9.049824e-02, 1.197472e+00, 6.705001e-01, 1.820290e+00, 5.065476e-01, 5.785708e-01, 2.769809e-01, 2.38398…
1.800000e+00	2.028268e-02, 1.489048e+00, 2.730019e-01, 5.186856e-01, 3.156250e-01, 2.390941e-01, 1.031221e+00, 4.612956e-01, 1.185591e+00, 8.031331e-01, 9.060535e-01, 1.465494e+00, 5.106931e-01, 1.412870e-02, 1.774447e-01, 1.468773e+00, 6.405696e-03, 8.681977e-01, 8.337409e-01, 1.844116e-01, 1.113050e+00, 4.389362e-02, 1.013097e+00, 6.989564e-01, 1.558010e+00, 6.856288e-01, 5.489919e-01, 2.402920e-01, 2.61175…
2.000000e+00	2.408063e-02, 1.256376e+00, 2.709136e-01, 5.055713e-01, 2.410476e-01, 3.196578e-01, 1.007950e+00, 5.616280e-01, 9.174980e-01, 9.799636e-01, 8.777981e-01, 1.154826e+00, 4.428016e-01, 9.991503e-03, 1.388007e-01, 1.529548e+00, 3.771439e-03, 9.995748e-01, 9.335847e-01, 1.655361e-01, 1.240755e+00, 2.980904e-02, 9.659757e-01, 7.372958e-01, 1.746327e+00, 5.705882e-01, 6.109174e-01, 1.948100e-01, 2.31026…
0.000000e+00	1.932106e+00, 1.036739e+00, 6.292315e-01, 4.974324e-01, 2.924985e+00, 9.934108e-01, 1.878982e-02, 4.990777e-01, 2.147031e+00, 4.857743e-02, 1.572410e+00, 2.556783e-01, 2.119967e+00, 1.102797e+00, 2.210584e-01, 3.044164e-02, 2.938555e+00, 1.449999e+00, 3.026287e+00, 2.494380e+00, 2.588261e+00, 2.121669e+00, 2.387810e+00, 1.067598e+00, 1.000594e+00, 1.323580e+00, 5.666141e-01, 9.915949e-01, 1.97375…
2.000000e-01	1.721420e+00, 1.173476e+00, 8.690664e-01, 5.141387e-01, 2.324915e+00, 6.003302e-01, 3.187128e-01, 2.282322e-01, 1.933466e+00, 3.579629e-02, 9.364201e-01, 2.091083e-01, 1.412737e+00, 7.666792e-01, 2.283660e-01, 3.832261e-01, 1.471135e+00, 8.824886e-01, 2.200686e+00, 1.842863e+00, 1.634843e+00, 1.522120e+00, 1.837856e+00, 6.405195e-01, 1.251489e+00, 1.028605e+00, 4.219086e-01, 9.703525e-01, 1.99130…
4.000000e-01	9.034396e-01, 1.404728e+00, 9.926798e-01, 5.098034e-01, 1.902801e+00, 4.737552e-01, 4.599455e-01, 1.750668e-01, 1.810348e+00, 2.296952e-02, 9.399989e-01, 1.750871e-01, 9.387836e-01, 4.649784e-01, 2.911673e-01, 6.546053e-01, 9.131323e-01, 1.114527e+00, 1.503459e+00, 1.679946e+00, 2.187293e+00, 1.169907e+00, 1.380952e+00, 3.642843e-01, 1.140533e+00, 8.933241e-01, 4.802294e-01, 7.559566e-01, 2.03419…
6.000000e-01	6.568667e-01, 1.327859e+00, 9.535434e-01, 5.444914e-01, 1.583218e+00, 2.952832e-01, 6.791024e-01, 1.544160e-01, 1.496206e+00, 1.644182e-02, 7.396515e-01, 1.647594e-01, 7.814045e-01, 2.721661e-01, 2.900695e-01, 7.877547e-01, 5.553114e-01, 8.939022e-01, 1.074324e+00, 1.021587e+00, 1.849494e+00, 9.575520e-01, 1.418059e+00, 5.010663e-01, 1.674904e+00, 7.099350e-01, 4.952467e-01, 6.164573e-01, 1.97756…
8.000000e-01	3.859766e-01, 1.401631e+00, 9.126448e-01, 4.541404e-01, 1.425578e+00, 2.630404e-01, 7.497103e-01, 1.257763e-01, 1.394887e+00, 1.864461e-02, 7.874537e-01, 4.031782e-01, 6.459359e-01, 1.668096e-01, 3.367536e-01, 1.017345e+00, 3.916353e-01, 9.709056e-01, 8.791829e-01, 7.710081e-01, 1.446845e+00, 6.497541e-01, 1.365747e+00, 5.601679e-01, 1.388365e+00, 5.747400e-01, 5.750685e-01, 4.071389e-01, 2.31967…
1.000000e+00	2.283380e-01, 1.515319e+00, 1.065762e+00, 5.168845e-01, 1.123113e+00, 2.507890e-01, 9.329516e-01, 1.970624e-01, 1.660181e+00, 8.328833e-02, 9.319154e-01, 6.399511e-01, 5.346729e-01, 1.165059e-01, 4.246877e-01, 7.669208e-01, 1.887175e-01, 1.052571e+00, 9.121038e-01, 7.342239e-01, 1.526628e+00, 3.900995e-01, 1.414255e+00, 5.990041e-01, 1.455500e+00, 5.733830e-01, 5.568589e-01, 3.321790e-01, 2.57907…
1.200000e+00	1.715687e-01, 1.343248e+00, 8.882916e-01, 5.079522e-01, 8.701744e-01, 3.380630e-01, 9.426661e-01, 1.995481e-01, 1.195254e+00, 2.637415e-01, 8.323171e-01, 8.223920e-01, 6.215237e-01, 6.421793e-02, 4.261364e-01, 8.752208e-01, 1.133107e-01, 7.910343e-01, 8.484016e-01, 4.781202e-01, 1.488986e+00, 2.554151e-01, 1.306020e+00, 4.599661e-01, 1.605990e+00, 6.260185e-01, 5.255605e-01, 3.158440e-01, 2.61105…
1.400000e+00	1.033793e-01, 1.352800e+00, 1.049849e+00, 5.096577e-01, 7.231945e-01, 3.302840e-01, 1.221893e+00, 2.319106e-01, 1.302138e+00, 4.970016e-01, 6.230911e-01, 1.000493e+00, 4.946114e-01, 4.053319e-02, 5.304545e-01, 9.095023e-01, 7.542456e-02, 1.028368e+00, 8.252841e-01, 4.726566e-01, 1.354531e+00, 1.305679e-01, 1.266443e+00, 4.805046e-01, 1.397592e+00, 5.860260e-01, 4.767136e-01, 2.658583e-01, 2.19073…
1.600000e+00	7.271117e-02, 1.524079e+00, 8.375224e-01, 5.043876e-01, 6.113574e-01, 4.234848e-01, 1.015590e+00, 2.444662e-01, 1.144926e+00, 6.807013e-01, 1.038211e+00, 1.145248e+00, 4.456133e-01, 2.377307e-02, 4.459632e-01, 9.692939e-01, 4.490524e-02, 1.154340e+00, 8.575431e-01, 4.215478e-01, 1.337114e+00, 9.489046e-02, 9.838943e-01, 7.592321e-01, 1.493459e+00, 5.487830e-01, 5.695708e-01, 1.816896e-01, 3.28632…
1.800000e+00	4.512014e-02, 1.253174e+00, 7.794175e-01, 5.798552e-01, 4.751935e-01, 4.050727e-01, 1.116211e+00, 2.999392e-01, 1.243067e+00, 7.082481e-01, 8.006978e-01, 1.234642e+00, 4.879036e-01, 1.463879e-02, 4.318776e-01, 1.145202e+00, 2.574285e-02, 9.426739e-01, 8.142915e-01, 3.868442e-01, 1.295330e+00, 4.921916e-02, 1.139857e+00, 6.630169e-01, 1.646503e+00, 5.991960e-01, 6.175090e-01, 1.539952e-01, 2.80723…
2.000000e+00	2.842581e-02, 1.633716e+00, 7.642650e-01, 4.636608e-01, 3.875347e-01, 3.741892e-01, 9.125880e-01, 3.124033e-01, 1.107243e+00, 6.895231e-01, 1.013471e+00, 1.351864e+00, 4.307168e-01, 9.382645e-03, 3.631051e-01, 1.089116e+00, 1.531088e-02, 9.251650e-01, 8.948341e-01, 2.864078e-01, 1.225929e+00, 3.559570e-02, 9.811919e-01, 6.466720e-01, 1.493001e+00, 5.137945e-01, 5.885602e-01, 1.280075e-01, 2.59381…
0.000000e+00	2.151346e+00, 1.563661e+00, 1.218033e+00, 1.661355e+00, 2.891540e+00, 2.512388e+00, 1.297823e+00, 1.972021e+00, 1.521866e+00, 1.138963e+00, 1.625849e+00, 3.127970e+00, 1.951421e+00, 4.130156e-01, 3.106047e+00, 1.463642e+00, 2.891593e+00, 1.456443e+00, 2.128582e+00, 4.953151e-01, 2.518801e+00, 4.952979e-01, 2.626100e+00, 7.747392e-01, 1.801836e-01, 2.621671e+00, 3.464227e-01, 7.277768e-01, 2.51573…
2.000000e-01	1.570201e+00, 1.575692e+00, 9.224126e-01, 1.286903e+00, 2.453487e+00, 1.544323e+00, 8.472918e-01, 1.457867e+00, 1.055638e+00, 9.020364e-01, 1.165866e+00, 1.979656e+00, 1.474111e+00, 2.929879e-01, 2.763112e+00, 1.007591e+00, 1.615905e+00, 1.117258e+00, 1.603450e+00, 6.914797e-01, 1.974893e+00, 6.721938e-01, 2.167461e+00, 4.723388e-01, 5.285396e-01, 1.106735e+00, 2.612597e-01, 5.015256e-01, 2.79260…
4.000000e-01	1.553076e+00, 1.554771e+00, 8.139280e-01, 9.239563e-01, 2.452512e+00, 1.085477e+00, 1.010201e+00, 1.036499e+00, 1.319010e+00, 6.577467e-01, 9.371660e-01, 1.395176e+00, 9.650130e-01, 1.429877e-01, 2.004883e+00, 9.453415e-01, 1.105318e+00, 9.621153e-01, 1.250945e+00, 9.678722e-01, 1.524362e+00, 5.897865e-01, 1.985302e+00, 3.848568e-01, 7.073408e-01, 9.781930e-01, 3.021586e-01, 4.255499e-01, 1.85236…
6.000000e-01	1.059529e+00, 1.308276e+00, 8.336016e-01, 7.771325e-01, 2.046011e+00, 6.539249e-01, 1.078721e+00, 7.318133e-01, 1.194182e+00, 2.664904e-01, 1.039725e+00, 1.133825e+00, 8.081832e-01, 8.869898e-02, 1.937833e+00, 1.210995e+00, 5.750203e-01, 1.005603e+00, 8.780944e-01, 6.161452e-01, 1.130227e+00, 4.012583e-01, 1.703632e+00, 2.318684e-01, 8.537412e-01, 6.758677e-01, 3.795585e-01, 2.916304e-01, 2.16056…
8.000000e-01	5.802756e-01, 1.360273e+00, 7.926218e-01, 6.533400e-01, 1.667197e+00, 3.482805e-01, 9.514183e-01, 5.844754e-01, 1.139384e+00, 2.302828e-01, 8.131760e-01, 1.126685e+00, 6.778592e-01, 5.572706e-02, 1.392643e+00, 1.063813e+00, 3.021613e-01, 1.070279e+00, 7.744514e-01, 5.249915e-01, 1.279244e+00, 2.609062e-01, 1.412308e+00, 3.032530e-01, 1.108988e+00, 4.702753e-01, 4.599530e-01, 2.557539e-01, 2.60875…
1.000000e+00	4.869355e-01, 1.660911e+00, 7.192658e-01, 6.033841e-01, 1.447978e+00, 4.016122e-01, 1.005216e+00, 5.922822e-01, 1.140088e+00, 1.410740e-01, 8.407570e-01, 1.228788e+00, 6.104090e-01, 3.658284e-02, 1.184416e+00, 1.176059e+00, 1.797073e-01, 1.029018e+00, 9.967288e-01, 4.095478e-01, 1.074229e+00, 1.464025e-01, 1.334655e+00, 4.367901e-01, 8.287953e-01, 3.438313e-01, 5.054733e-01, 2.614331e-01, 2.56094…
1.200000e+00	3.126268e-01, 1.397835e+00, 7.626592e-01, 5.134559e-01, 1.030430e+00, 4.537222e-01, 1.018739e+00, 6.308147e-01, 1.046942e+00, 1.099655e-01, 7.719803e-01, 1.309392e+00, 5.908317e-01, 2.106740e-02, 1.123058e+00, 1.084133e+00, 1.387852e-01, 1.045022e+00, 8.874898e-01, 3.611663e-01, 1.198053e+00, 8.756437e-02, 1.406709e+00, 5.450103e-01, 1.104184e+00, 3.030405e-01, 6.772630e-01, 1.854544e-01, 2.64583…
1.400000e+00	1.991319e-01, 1.506298e+00, 6.215826e-01, 6.325298e-01, 1.116348e+00, 4.683836e-01, 1.225508e+00, 6.738641e-01, 1.336783e+00, 2.241044e-01, 9.448546e-01, 1.330742e+00, 5.430947e-01, 1.186617e-02, 8.192934e-01, 1.437355e+00, 6.430374e-02, 1.058522e+00, 7.400824e-01, 4.145977e-01, 1.312632e+00, 6.146200e-02, 1.140848e+00, 5.442741e-01, 1.205894e+00, 2.677762e-01, 6.662819e-01, 1.530377e-01, 2.41883…
1.600000e+00	1.067624e-01, 1.399139e+00, 4.976761e-01, 4.752197e-01, 8.104591e-01, 3.677991e-01, 9.507988e-01, 4.996624e-01, 1.303185e+00, 4.706788e-01, 7.100415e-01, 1.325266e+00, 5.543459e-01, 8.157501e-03, 7.214509e-01, 1.249194e+00, 3.910794e-02, 1.132134e+00, 7.520899e-01, 3.587228e-01, 1.224361e+00, 3.695829e-02, 1.353999e+00, 5.358662e-01, 1.428562e+00, 3.415582e-01, 6.332518e-01, 1.300532e-01, 2.11053…
1.800000e+00	9.734440e-02, 1.250593e+00, 5.142002e-01, 5.408942e-01, 6.402110e-01, 4.920868e-01, 9.818695e-01, 5.286906e-01, 1.228692e+00, 5.780404e-01, 8.639446e-01, 1.357312e+00, 5.048595e-01, 5.116604e-03, 4.948001e-01, 1.159520e+00, 2.743447e-02, 1.079963e+00, 7.547351e-01, 4.665494e-01, 1.256548e+00, 2.669072e-02, 1.146993e+00, 5.343671e-01, 1.313493e+00, 2.589130e-01, 5.929353e-01, 9.802390e-02, 2.29730…
2.000000e+00	8.759079e-02, 1.280034e+00, 4.757947e-01, 5.194666e-01, 5.013652e-01, 4.815719e-01, 9.844266e-01, 6.154589e-01, 1.259375e+00, 6.674206e-01, 8.435451e-01, 1.290237e+00, 4.755856e-01, 3.215096e-03, 4.300091e-01, 1.248105e+00, 1.431925e-02, 9.372971e-01, 6.065792e-01, 4.346162e-01, 9.988560e-01, 1.798841e-02, 1.102022e+00, 6.717338e-01, 1.514468e+00, 3.758708e-01, 6.348262e-01, 8.887321e-02, 1.96619…
0.000000e+00	1.458276e+00, 8.301514e-01, 2.374319e+00, 1.236883e+00, 2.382632e+00, 1.966222e+00, 1.987986e+00, 3.149289e-01, 5.763338e-01, 7.374328e-01, 1.685547e+00, 1.837895e+00, 2.325010e+00, 1.158952e+00, 1.517454e+00, 9.732539e-01, 2.704824e-01, 3.147909e-01, 2.204384e+00, 2.508569e+00, 3.075623e+00, 1.550609e+00, 2.469682e+00, 1.865237e+00, 2.685351e-01, 7.052437e-03, 3.093454e+00, 1.943093e-01, 2.11849…
2.000000e-01	1.198366e+00, 4.260776e-01, 1.941433e+00, 8.262196e-01, 2.432205e+00, 1.459658e+00, 1.357137e+00, 2.225955e-01, 8.224057e-01, 4.854381e-01, 1.124391e+00, 1.624338e+00, 2.189714e+00, 7.346041e-01, 1.881367e+00, 5.614818e-01, 1.926105e-01, 5.928583e-01, 1.655893e+00, 2.266339e+00, 2.163218e+00, 1.376396e+00, 1.326877e+00, 1.199504e+00, 5.535933e-01, 5.026447e-02, 1.483547e+00, 1.508186e-01, 2.27940…
4.000000e-01	7.344574e-01, 3.873534e-01, 1.614604e+00, 6.541447e-01, 2.098797e+00, 1.071731e+00, 8.340918e-01, 1.337573e-01, 9.234061e-01, 2.920678e-01, 9.835753e-01, 8.812067e-01, 1.498004e+00, 4.333605e-01, 1.998347e+00, 3.565094e-01, 1.105060e-01, 8.709752e-01, 1.340440e+00, 2.006529e+00, 1.394393e+00, 1.106275e+00, 9.553208e-01, 9.538375e-01, 7.506211e-01, 6.911194e-02, 1.028840e+00, 1.798353e-01, 2.68530…
6.000000e-01	5.150381e-01, 7.713865e-01, 1.256211e+00, 6.260223e-01, 2.372546e+00, 1.015384e+00, 8.907560e-01, 9.254886e-02, 1.127825e+00, 2.065931e-01, 7.865965e-01, 8.043725e-01, 1.065258e+00, 2.801233e-01, 1.708417e+00, 3.140767e-01, 5.536776e-02, 9.031202e-01, 1.150787e+00, 1.765351e+00, 1.288026e+00, 1.266923e+00, 1.143097e+00, 7.167894e-01, 9.644581e-01, 7.433401e-02, 6.456874e-01, 1.227469e-01, 2.26123…
8.000000e-01	3.411939e-01, 1.133008e+00, 1.021663e+00, 6.044432e-01, 1.424487e+00, 6.291079e-01, 9.702262e-01, 6.240426e-02, 1.169516e+00, 1.121364e-01, 8.725953e-01, 5.604845e-01, 8.999689e-01, 1.637032e-01, 1.533949e+00, 3.153898e-01, 4.309755e-02, 1.046785e+00, 9.328327e-01, 1.640326e+00, 1.194799e+00, 1.085468e+00, 9.829075e-01, 8.185215e-01, 1.150039e+00, 9.971585e-02, 3.709903e-01, 1.016193e-01, 2.28859…
1.000000e+00	1.485754e-01, 1.187611e+00, 1.007748e+00, 5.218344e-01, 1.566965e+00, 8.115825e-01, 8.158704e-01, 3.916073e-02, 1.131952e+00, 6.845331e-02, 8.833990e-01, 8.284647e-01, 7.689627e-01, 9.971419e-02, 1.732661e+00, 4.276513e-01, 2.342942e-02, 8.262609e-01, 7.491884e-01, 1.428280e+00, 1.318711e+00, 9.110062e-01, 1.049838e+00, 7.601102e-01, 1.028920e+00, 1.200878e-01, 4.544636e-01, 7.192440e-02, 2.61327…
1.200000e+00	1.175252e-01, 1.135543e+00, 9.359593e-01, 5.902363e-01, 1.486908e+00, 6.455373e-01, 9.576073e-01, 3.193120e-02, 1.282254e+00, 6.590213e-02, 7.989695e-01, 8.667404e-01, 5.362932e-01, 6.614091e-02, 1.289240e+00, 6.168705e-01, 1.434329e-02, 9.365564e-01, 8.331675e-01, 1.256381e+00, 1.315698e+00, 7.978498e-01, 1.109560e+00, 6.823575e-01, 1.008100e+00, 1.556312e-01, 5.767865e-01, 5.425834e-02, 2.34672…
1.400000e+00	7.363609e-02, 1.343226e+00, 8.701660e-01, 5.204415e-01, 9.691706e-01, 5.719403e-01, 9.667376e-01, 5.766999e-02, 1.315298e+00, 1.070877e-01, 8.004684e-01, 1.108334e+00, 6.209209e-01, 4.198785e-02, 1.215783e+00, 7.666273e-01, 8.610152e-03, 9.424797e-01, 8.681243e-01, 1.044270e+00, 1.200750e+00, 6.222952e-01, 1.049974e+00, 7.453827e-01, 9.717082e-01, 1.935326e-01, 5.327304e-01, 5.988030e-02, 1.93213…
1.600000e+00	5.100973e-02, 1.120576e+00, 7.174868e-01, 4.906980e-01, 8.414671e-01, 5.415768e-01, 1.122797e+00, 1.093070e-01, 1.241234e+00, 2.979382e-01, 9.104850e-01, 1.200866e+00, 6.076210e-01, 2.187669e-02, 9.438763e-01, 1.074998e+00, 5.781247e-03, 9.200709e-01, 9.804512e-01, 9.075092e-01, 1.088246e+00, 3.298366e-01, 1.197414e+00, 6.941468e-01, 1.034447e+00, 2.065705e-01, 6.101999e-01, 4.136954e-02, 2.20771…
1.800000e+00	3.087211e-02, 1.337822e+00, 6.658811e-01, 5.148991e-01, 6.734968e-01, 5.635055e-01, 9.365349e-01, 2.016686e-01, 1.179666e+00, 5.176231e-01, 7.573879e-01, 1.112962e+00, 5.804211e-01, 1.352125e-02, 6.480011e-01, 8.830175e-01, 2.706941e-03, 1.008478e+00, 9.468385e-01, 8.645341e-01, 1.033845e+00, 2.605091e-01, 1.149921e+00, 7.104028e-01, 1.044969e+00, 2.275368e-01, 6.510366e-01, 3.393181e-02, 2.64298…
2.000000e+00	1.976199e-02, 1.287230e+00, 6.164948e-01, 5.913481e-01, 5.474589e-01, 5.777686e-01, 1.008672e+00, 3.082422e-01, 1.068138e+00, 5.459630e-01, 6.472567e-01, 1.134560e+00, 4.446199e-01, 6.370958e-03, 7.016025e-01, 1.285714e+00, 1.827448e-03, 9.020721e-01, 7.491011e-01, 7.641320e-01, 1.208075e+00, 1.887488e-01, 1.139817e+00, 7.111814e-01, 1.204173e+00, 2.721523e-01, 5.716914e-01, 2.983127e-02, 2.40037…
0.000000e+00	2.815871e+00, 1.249675e+00, 1.831751e-01, 1.785654e+00, 2.408742e+00, 3.778541e-01, 2.420002e+00, 1.141883e+00, 2.765361e+00, 3.321738e+00, 2.782929e+00, 7.208034e-03, 3.134817e+00, 1.833821e+00, 6.833707e-01, 1.784958e+00, 2.314797e+00, 5.323426e-01, 3.986738e-01, 3.037806e+00, 2.513936e+00, 3.505264e-01, 1.109476e+00, 1.755917e+00, 8.423713e-01, 9.822520e-01, 2.398113e+00, 4.360196e-01, 2.66590…
2.000000e-01	2.302145e+00, 9.932283e-01, 4.518841e-01, 1.005920e+00, 1.940773e+00, 4.403709e-01, 2.147690e+00, 1.094286e+00, 1.614526e+00, 1.344910e+00, 1.341456e+00, 5.380299e-03, 2.182761e+00, 1.179293e+00, 4.449813e-01, 1.700763e+00, 1.362653e+00, 7.683507e-01, 5.304147e-01, 1.919389e+00, 2.604600e+00, 6.135961e-01, 7.528017e-01, 1.067413e+00, 1.015297e+00, 8.724593e-01, 1.457108e+00, 2.976117e-01, 2.19901…
4.000000e-01	1.313312e+00, 7.122746e-01, 5.893364e-01, 8.244166e-01, 1.754912e+00, 4.154931e-01, 1.775594e+00, 7.256927e-01, 1.078029e+00, 1.012683e+00, 8.770540e-01, 5.363004e-03, 1.428326e+00, 7.707803e-01, 3.578834e-01, 1.697843e+00, 1.015569e+00, 8.542419e-01, 7.044797e-01, 1.150922e+00, 2.124065e+00, 6.447130e-01, 4.828930e-01, 8.075022e-01, 1.159320e+00, 7.968209e-01, 1.188175e+00, 2.615122e-01, 1.95197…
6.000000e-01	1.003539e+00, 6.710094e-01, 7.016785e-01, 7.779045e-01, 1.377525e+00, 5.301626e-01, 1.573567e+00, 9.430768e-01, 1.085477e+00, 7.002087e-01, 9.559183e-01, 1.030579e-01, 1.170699e+00, 4.488870e-01, 3.605975e-01, 1.330211e+00, 7.061077e-01, 1.050426e+00, 7.461138e-01, 9.106645e-01, 1.655738e+00, 4.266179e-01, 8.212788e-01, 6.645348e-01, 1.169809e+00, 5.534171e-01, 7.705234e-01, 2.119764e-01, 1.57933…
8.000000e-01	7.611681e-01, 8.749970e-01, 8.341729e-01, 7.606507e-01, 1.166286e+00, 6.297586e-01, 1.348474e+00, 7.151617e-01, 1.215122e+00, 4.732607e-01, 9.446878e-01, 4.156101e-01, 8.256043e-01, 2.900801e-01, 3.153003e-01, 1.675791e+00, 4.702538e-01, 9.172213e-01, 7.507345e-01, 8.371596e-01, 1.171061e+00, 2.929607e-01, 8.305679e-01, 4.175850e-01, 1.253667e+00, 5.103047e-01, 5.545657e-01, 1.980847e-01, 2.23267…
1.000000e+00	4.467065e-01, 9.523915e-01, 8.563572e-01, 5.663138e-01, 9.543771e-01, 7.002011e-01, 1.154269e+00, 6.939698e-01, 1.087035e+00, 4.226080e-01, 8.916617e-01, 5.938222e-01, 6.873217e-01, 1.800597e-01, 3.671440e-01, 1.461261e+00, 2.723752e-01, 9.360461e-01, 8.439241e-01, 6.141233e-01, 1.208750e+00, 2.106503e-01, 8.381437e-01, 5.100322e-01, 1.293383e+00, 4.719965e-01, 5.949536e-01, 1.488257e-01, 1.84739…
1.200000e+00	3.181649e-01, 1.068820e+00, 8.687103e-01, 6.039499e-01, 8.391498e-01, 5.994011e-01, 1.033099e+00, 6.111631e-01, 1.229623e+00, 4.683044e-01, 8.260999e-01, 9.109927e-01, 6.707873e-01, 8.033004e-02, 3.373584e-01, 1.270418e+00, 1.850072e-01, 8.525854e-01, 9.044161e-01, 5.613287e-01, 9.732436e-01, 1.204705e-01, 9.497493e-01, 5.892557e-01, 1.277665e+00, 5.095043e-01, 6.229053e-01, 1.411286e-01, 2.22960…
1.400000e+00	1.937559e-01, 1.267731e+00, 8.873755e-01, 5.109282e-01, 7.903446e-01, 5.380215e-01, 1.168570e+00, 6.912526e-01, 1.240545e+00, 6.384400e-01, 8.861346e-01, 1.059620e+00, 5.560064e-01, 6.113722e-02, 3.955856e-01, 1.243448e+00, 1.013729e-01, 9.977656e-01, 7.011827e-01, 5.699646e-01, 1.144170e+00, 7.418332e-02, 1.237804e+00, 7.410161e-01, 1.383401e+00, 4.468904e-01, 5.627622e-01, 1.047532e-01, 2.03462…
1.600000e+00	1.770574e-01, 1.389474e+00, 8.148806e-01, 5.196166e-01, 6.184427e-01, 5.546902e-01, 1.163103e+00, 6.833375e-01, 1.220927e+00, 6.432572e-01, 7.515290e-01, 9.966545e-01, 4.156998e-01, 3.894347e-02, 3.506122e-01, 1.117251e+00, 6.646171e-02, 9.824978e-01, 9.495417e-01, 6.912584e-01, 1.279664e+00, 5.752265e-02, 1.134200e+00, 6.598195e-01, 1.342886e+00, 3.979152e-01, 5.924118e-01, 8.868363e-02, 2.26311…
1.800000e+00	1.173781e-01, 1.233198e+00, 7.146578e-01, 4.448085e-01, 4.403055e-01, 5.240342e-01, 1.099694e+00, 5.537833e-01, 1.081239e+00, 6.914050e-01, 8.794472e-01, 1.106199e+00, 4.904495e-01, 2.488171e-02, 4.280000e-01, 1.371657e+00, 3.979066e-02, 1.032260e+00, 8.652832e-01, 5.467657e-01, 1.298722e+00, 3.034493e-02, 1.167566e+00, 7.725160e-01, 1.229684e+00, 3.328240e-01, 6.285059e-01, 5.528472e-02, 2.35472…
2.000000e+00	8.694322e-02, 1.304984e+00, 6.445742e-01, 5.067134e-01, 3.654157e-01, 5.541645e-01, 1.051789e+00, 6.148634e-01, 1.151315e+00, 9.130188e-01, 7.766646e-01, 1.390077e+00, 5.602796e-01, 1.417440e-02, 2.956308e-01, 1.157748e+00, 2.017047e-02, 9.520010e-01, 7.620715e-01, 5.916331e-01, 9.103921e-01, 2.546294e-02, 1.119593e+00, 7.117415e-01, 1.171050e+00, 3.414683e-01, 6.803532e-01, 4.873335e-02, 2.00334…
0.000000e+00	2.428273e+00, 1.915278e+00, 1.829517e+00, 1.580661e+00, 2.191010e+00, 1.587922e+00, 2.310722e+00, 2.935184e-02, 2.781629e+00, 2.160592e+00, 4.654287e-01, 2.117329e-01, 1.142585e+00, 1.477826e+00, 2.363069e+00, 2.358835e+00, 3.208833e-01, 1.630487e+00, 1.885442e+00, 1.437370e+00, 6.862440e-01, 2.391235e+00, 2.902058e+00, 1.362645e+00, 2.336878e+00, 1.205829e+00, 1.564626e+00, 1.572182e+00, 9.97021…
2.000000e-01	1.505238e+00, 9.932817e-01, 1.698537e+00, 1.170712e+00, 2.053961e+00, 1.085775e+00, 1.796212e+00, 2.679017e-01, 1.822338e+00, 1.115385e+00, 7.224695e-01, 4.651483e-01, 6.230869e-01, 9.900249e-01, 2.032798e+00, 1.784343e+00, 3.450677e-01, 9.539819e-01, 1.221176e+00, 9.984115e-01, 8.367323e-01, 1.852242e+00, 1.875692e+00, 6.143842e-01, 1.784151e+00, 6.753868e-01, 1.263094e+00, 1.505384e+00, 1.07560…
4.000000e-01	9.971802e-01, 1.128527e+00, 1.196044e+00, 7.410397e-01, 1.955902e+00, 6.904319e-01, 1.071954e+00, 4.844999e-01, 1.413569e+00, 7.835248e-01, 6.917029e-01, 6.763636e-01, 6.573134e-01, 7.731083e-01, 1.741591e+00, 1.220962e+00, 3.196860e-01, 9.324357e-01, 9.032339e-01, 6.854218e-01, 9.612979e-01, 1.159882e+00, 1.490412e+00, 5.411688e-01, 1.677207e+00, 7.288304e-01, 6.381198e-01, 1.121337e+00, 1.11328…
6.000000e-01	5.073225e-01, 1.108374e+00, 1.122869e+00, 8.025834e-01, 1.596674e+00, 6.478885e-01, 6.220901e-01, 3.495492e-01, 1.289186e+00, 4.932532e-01, 8.175904e-01, 9.126712e-01, 5.375438e-01, 4.963983e-01, 2.323163e+00, 8.231414e-01, 2.562820e-01, 8.691799e-01, 7.981466e-01, 5.891449e-01, 1.121118e+00, 6.789932e-01, 1.363969e+00, 5.148615e-01, 1.611262e+00, 4.779957e-01, 4.452303e-01, 1.071019e+00, 1.29077…
8.000000e-01	3.458147e-01, 1.310598e+00, 8.539673e-01, 6.971141e-01, 1.187958e+00, 5.541575e-01, 5.931025e-01, 2.812829e-01, 1.512801e+00, 2.610287e-01, 8.244468e-01, 9.799180e-01, 4.490607e-01, 3.031312e-01, 1.696216e+00, 9.640084e-01, 1.551501e-01, 9.274142e-01, 7.750089e-01, 5.843213e-01, 1.237813e+00, 4.971493e-01, 1.406097e+00, 5.574201e-01, 1.662723e+00, 6.144759e-01, 4.531481e-01, 8.668112e-01, 1.41408…
1.000000e+00	2.012598e-01, 1.482185e+00, 6.428614e-01, 5.063000e-01, 9.722746e-01, 5.242199e-01, 6.285238e-01, 2.643104e-01, 1.209999e+00, 2.914942e-01, 7.695750e-01, 1.025009e+00, 5.010476e-01, 1.817126e-01, 1.429698e+00, 8.807698e-01, 7.270243e-02, 1.008466e+00, 8.097594e-01, 5.471443e-01, 1.080589e+00, 2.786876e-01, 1.070123e+00, 6.692196e-01, 1.522202e+00, 5.993379e-01, 5.435661e-01, 6.565444e-01, 1.83062…
1.200000e+00	1.361591e-01, 1.170738e+00, 4.727307e-01, 4.634121e-01, 9.778930e-01, 5.720534e-01, 1.000247e+00, 3.511978e-01, 1.351409e+00, 4.342530e-01, 7.572896e-01, 1.198389e+00, 5.167837e-01, 9.181029e-02, 1.240657e+00, 1.178908e+00, 5.067300e-02, 1.031187e+00, 7.327627e-01, 4.018973e-01, 1.201546e+00, 1.716915e-01, 1.145428e+00, 5.735197e-01, 1.640731e+00, 5.408416e-01, 6.263106e-01, 4.738032e-01, 2.13367…
1.400000e+00	1.048557e-01, 1.439405e+00, 3.735241e-01, 5.078404e-01, 6.484524e-01, 4.765506e-01, 8.979019e-01, 3.775724e-01, 1.144351e+00, 4.933062e-01, 8.100192e-01, 1.156093e+00, 4.576821e-01, 7.138588e-02, 8.057375e-01, 1.221484e+00, 2.744832e-02, 7.302411e-01, 8.312645e-01, 4.511245e-01, 1.255242e+00, 1.021435e-01, 1.016710e+00, 5.636490e-01, 1.529270e+00, 4.945924e-01, 5.647842e-01, 4.448981e-01, 2.17216…
1.600000e+00	6.740937e-02, 1.205500e+00, 3.728435e-01, 5.255207e-01, 5.494260e-01, 4.691571e-01, 9.543870e-01, 5.235037e-01, 1.395190e+00, 5.679685e-01, 7.419500e-01, 1.301578e+00, 4.145985e-01, 4.207549e-02, 8.561434e-01, 1.247855e+00, 1.644875e-02, 1.021127e+00, 7.037865e-01, 4.336060e-01, 1.401297e+00, 6.441886e-02, 1.067662e+00, 5.917551e-01, 1.312670e+00, 5.044426e-01, 6.745245e-01, 3.305557e-01, 1.91922…
1.800000e+00	4.889170e-02, 1.522030e+00, 3.410770e-01, 4.226164e-01, 5.800287e-01, 5.308563e-01, 1.075381e+00, 5.409102e-01, 1.115619e+00, 7.414307e-01, 8.716374e-01, 1.368257e+00, 5.265591e-01, 2.442636e-02, 5.512488e-01, 1.272866e+00, 1.206856e-02, 1.034622e+00, 8.286704e-01, 4.094042e-01, 1.137274e+00, 4.484280e-02, 1.244559e+00, 6.826476e-01, 1.494286e+00, 5.280737e-01, 5.978638e-01, 2.816753e-01, 2.29161…
2.000000e+00	4.039612e-02, 1.323308e+00, 3.659621e-01, 5.208032e-01, 3.987527e-01, 5.542270e-01, 8.039265e-01, 6.553032e-01, 1.287731e+00, 7.280815e-01, 9.824878e-01, 1.436822e+00, 4.697414e-01, 2.020598e-02, 5.574145e-01, 1.346048e+00, 5.307844e-03, 1.066731e+00, 8.079087e-01, 5.069237e-01, 1.186059e+00, 2.750378e-02, 1.150513e+00, 7.216416e-01, 1.501266e+00, 4.816416e-01, 5.579463e-01, 2.306043e-01, 2.23956…
0.000000e+00	1.285666e+00, 1.637843e+00, 2.701261e-01, 2.096142e+00, 6.096770e-01, 1.261813e+00, 5.912304e-01, 1.716205e+00, 2.171112e+00, 2.219942e+00, 2.253881e+00, 6.693048e-01, 1.031600e+00, 6.512418e-01, 1.280706e+00, 1.114517e+00, 2.172228e-01, 1.590392e+00, 6.685505e-01, 2.186156e+00, 2.937377e+00, 1.588928e+00, 1.651149e+00, 6.999963e-01, 2.655769e-01, 2.621830e-01, 1.890296e+00, 1.828457e+00, 1.86524…
2.000000e-01	1.469414e+00, 1.311214e+00, 4.512388e-01, 1.462000e+00, 5.382683e-01, 1.081714e+00, 7.135777e-01, 9.353623e-01, 1.594874e+00, 1.517658e+00, 1.838789e+00, 4.408541e-01, 9.318237e-01, 3.767620e-01, 1.054020e+00, 1.401371e+00, 3.822943e-01, 1.225293e+00, 7.864143e-01, 1.833806e+00, 1.961809e+00, 1.622927e+00, 1.145105e+00, 4.241945e-01, 4.731979e-01, 4.369531e-01, 1.121633e+00, 1.362007e+00, 1.38265…
4.000000e-01	1.064187e+00, 1.126937e+00, 6.278027e-01, 1.104669e+00, 7.603805e-01, 9.163421e-01, 7.442657e-01, 9.150100e-01, 1.017481e+00, 1.279199e+00, 1.088787e+00, 2.916184e-01, 7.261112e-01, 2.950421e-01, 8.989476e-01, 1.493433e+00, 3.364689e-01, 1.148877e+00, 8.319077e-01, 1.337104e+00, 1.802064e+00, 1.417659e+00, 1.079961e+00, 3.545758e-01, 7.211173e-01, 3.831967e-01, 8.412954e-01, 1.125696e+00, 1.37441…
6.000000e-01	7.132313e-01, 1.007493e+00, 6.989889e-01, 6.192837e-01, 7.012260e-01, 7.422134e-01, 8.388138e-01, 9.233935e-01, 6.884443e-01, 1.014568e+00, 9.079332e-01, 2.928263e-01, 6.014796e-01, 2.628753e-01, 8.198325e-01, 1.509799e+00, 3.164989e-01, 8.912945e-01, 7.316097e-01, 1.020210e+00, 1.336131e+00, 9.898243e-01, 8.385529e-01, 3.431781e-01, 1.091139e+00, 2.943724e-01, 6.776092e-01, 8.180591e-01, 1.28040…
8.000000e-01	5.540736e-01, 1.216850e+00, 8.273035e-01, 7.385798e-01, 6.446611e-01, 6.451443e-01, 9.918845e-01, 7.004101e-01, 6.092228e-01, 9.790859e-01, 8.064237e-01, 5.208342e-01, 6.535604e-01, 2.149724e-01, 6.013554e-01, 1.311699e+00, 3.534203e-01, 1.081500e+00, 7.835737e-01, 9.301629e-01, 8.122336e-01, 6.657581e-01, 9.132456e-01, 4.491531e-01, 1.074363e+00, 2.442412e-01, 7.577136e-01, 8.212296e-01, 1.16981…
1.000000e+00	3.084823e-01, 1.058059e+00, 6.801211e-01, 6.240717e-01, 6.418387e-01, 4.641517e-01, 7.981968e-01, 6.711379e-01, 8.763675e-01, 9.409768e-01, 9.066029e-01, 7.872770e-01, 6.108412e-01, 1.594692e-01, 4.582705e-01, 1.454758e+00, 2.088012e-01, 1.064432e+00, 6.644531e-01, 7.650939e-01, 7.192781e-01, 3.473931e-01, 1.099949e+00, 5.834552e-01, 9.721805e-01, 2.101069e-01, 6.020996e-01, 6.282661e-01, 1.20366…
1.200000e+00	2.974915e-01, 1.146841e+00, 5.092531e-01, 5.560140e-01, 4.088726e-01, 6.095833e-01, 1.012860e+00, 7.175027e-01, 7.878959e-01, 8.985808e-01, 7.610414e-01, 9.967706e-01, 5.249847e-01, 1.084436e-01, 4.374995e-01, 1.021902e+00, 1.637565e-01, 8.777839e-01, 6.975821e-01, 5.920988e-01, 4.719400e-01, 2.222491e-01, 1.108651e+00, 5.410270e-01, 6.279418e-01, 1.143083e-01, 7.796141e-01, 6.332506e-01, 1.33846…
1.400000e+00	2.114732e-01, 1.319642e+00, 3.538672e-01, 5.393558e-01, 4.244342e-01, 6.474838e-01, 8.067115e-01, 7.452897e-01, 1.039424e+00, 8.600386e-01, 8.632492e-01, 1.141130e+00, 5.084830e-01, 7.251097e-02, 4.139501e-01, 1.291728e+00, 9.868928e-02, 9.069942e-01, 8.304983e-01, 6.503914e-01, 5.269024e-01, 1.586583e-01, 1.065991e+00, 6.659837e-01, 6.050461e-01, 9.460603e-02, 6.443266e-01, 3.909698e-01, 1.33262…
1.600000e+00	1.237856e-01, 1.343507e+00, 1.955492e-01, 5.855946e-01, 4.110826e-01, 5.298364e-01, 1.060860e+00, 6.147099e-01, 1.084243e+00, 8.390268e-01, 8.234431e-01, 1.274408e+00, 4.809678e-01, 5.468112e-02, 3.117955e-01, 1.291227e+00, 5.131034e-02, 1.073782e+00, 8.710912e-01, 6.157047e-01, 5.478421e-01, 1.119688e-01, 1.251026e+00, 7.024096e-01, 5.378285e-01, 5.079554e-02, 6.328103e-01, 4.281767e-01, 1.27114…
1.800000e+00	1.083103e-01, 1.150000e+00, 1.583866e-01, 5.127423e-01, 3.601773e-01, 6.082065e-01, 1.020835e+00, 8.117272e-01, 9.595728e-01, 8.193679e-01, 7.697675e-01, 1.230569e+00, 4.405813e-01, 3.638776e-02, 1.706660e-01, 1.473520e+00, 3.444141e-02, 9.676271e-01, 8.182770e-01, 6.957842e-01, 5.658212e-01, 6.785815e-02, 1.158108e+00, 5.321191e-01, 3.592001e-01, 3.403696e-02, 7.808117e-01, 3.490213e-01, 1.79671…
2.000000e+00	1.156226e-01, 1.278311e+00, 1.249938e-01, 4.837355e-01, 2.862368e-01, 6.565310e-01, 1.057212e+00, 5.910478e-01, 1.048240e+00, 8.975643e-01, 7.946731e-01, 1.276883e+00, 4.897099e-01, 2.740092e-02, 1.986120e-01, 1.283886e+00, 2.133609e-02, 9.460216e-01, 8.835501e-01, 5.097887e-01, 6.554087e-01, 5.274413e-02, 1.184691e+00, 6.079191e-01, 3.197330e-01, 2.070635e-02, 8.356388e-01, 2.506785e-01, 1.50554…
0.000000e+00	2.671932e+00, 2.784769e+00, 6.297484e-02, 1.865783e+00, 2.232859e+00, 2.727465e+00, 1.412237e+00, 1.238203e+00, 3.108180e+00, 5.977164e-02, 3.282044e-01, 3.358799e+00, 4.133993e-01, 8.489488e-02, 5.405229e-01, 1.576924e+00, 9.223222e-01, 2.404428e+00, 2.612249e+00, 1.366416e+00, 2.001631e+00, 2.344820e-02, 8.766203e-01, 1.751176e+00, 2.720568e+00, 3.361694e+00, 6.848360e-01, 1.792506e+00, 9.21128…
2.000000e-01	1.923582e+00, 2.166750e+00, 1.615218e-01, 1.211516e+00, 2.275727e+00, 1.907085e+00, 1.321404e+00, 1.152636e+00, 2.290635e+00, 3.413684e-02, 5.662567e-01, 1.724536e+00, 3.092799e-01, 3.314314e-01, 4.125982e-01, 1.271854e+00, 7.028522e-01, 1.580435e+00, 1.479949e+00, 1.111242e+00, 1.820223e+00, 3.975948e-01, 9.819789e-01, 9.393701e-01, 2.476779e+00, 2.080610e+00, 5.902615e-01, 1.868528e+00, 6.07866…
4.000000e-01	1.346301e+00, 1.986430e+00, 3.983864e-01, 9.364187e-01, 2.342820e+00, 1.135366e+00, 9.790684e-01, 8.200249e-01, 2.100834e+00, 2.789372e-02, 7.404825e-01, 1.645501e+00, 1.878605e-01, 4.062294e-01, 3.917841e-01, 1.425138e+00, 5.548989e-01, 1.349497e+00, 1.129823e+00, 7.575716e-01, 1.592346e+00, 5.958456e-01, 8.613087e-01, 6.484406e-01, 2.290446e+00, 1.624717e+00, 6.516712e-01, 1.965125e+00, 1.07392…
6.000000e-01	1.406979e+00, 1.408809e+00, 4.456021e-01, 8.953980e-01, 1.840288e+00, 6.883492e-01, 9.031722e-01, 9.533113e-01, 1.595998e+00, 1.237184e-02, 7.515433e-01, 1.062379e+00, 1.512897e-01, 2.588053e-01, 3.205568e-01, 1.646392e+00, 5.223877e-01, 1.118213e+00, 9.298835e-01, 6.420931e-01, 1.483542e+00, 3.544327e-01, 8.236719e-01, 5.043118e-01, 1.909023e+00, 1.036697e+00, 7.906874e-01, 1.605326e+00, 1.19921…
8.000000e-01	6.899994e-01, 1.606051e+00, 6.295337e-01, 6.108479e-01, 1.485523e+00, 4.049008e-01, 8.969454e-01, 9.133338e-01, 1.291890e+00, 1.081489e-02, 8.333582e-01, 8.894133e-01, 1.342203e-01, 2.070755e-01, 2.565697e-01, 1.390916e+00, 4.986758e-01, 1.176041e+00, 7.665276e-01, 5.336882e-01, 1.469204e+00, 2.087392e-01, 1.224879e+00, 4.571765e-01, 2.450204e+00, 8.843420e-01, 6.767785e-01, 1.318464e+00, 1.77742…
1.000000e+00	4.913655e-01, 1.291175e+00, 6.962683e-01, 7.001964e-01, 1.252620e+00, 2.288954e-01, 9.998179e-01, 8.263650e-01, 1.216731e+00, 3.723096e-02, 7.117864e-01, 9.159593e-01, 2.651355e-01, 1.390481e-01, 2.429040e-01, 1.364966e+00, 3.775997e-01, 8.983867e-01, 8.886599e-01, 3.706938e-01, 1.570074e+00, 1.234971e-01, 1.075563e+00, 5.854773e-01, 2.201063e+00, 8.111105e-01, 7.355632e-01, 1.038885e+00, 2.00221…
1.200000e+00	3.293484e-01, 1.422755e+00, 8.021356e-01, 5.617312e-01, 8.278567e-01, 2.164936e-01, 8.806335e-01, 5.250576e-01, 1.363519e+00, 1.240451e-01, 8.813846e-01, 1.116356e+00, 2.829083e-01, 7.685713e-02, 1.787329e-01, 1.238183e+00, 2.395243e-01, 9.903124e-01, 8.954052e-01, 2.969632e-01, 1.435910e+00, 8.491080e-02, 1.072625e+00, 5.601623e-01, 1.509729e+00, 6.751519e-01, 7.033532e-01, 8.431408e-01, 1.84904…
1.400000e+00	3.160667e-01, 1.534946e+00, 6.399503e-01, 6.290806e-01, 7.993239e-01, 2.731391e-01, 9.580538e-01, 6.717825e-01, 1.298769e+00, 2.797078e-01, 8.884153e-01, 1.322807e+00, 3.333658e-01, 4.950248e-02, 1.874671e-01, 1.488771e+00, 1.412637e-01, 9.436869e-01, 7.815316e-01, 2.049398e-01, 1.568252e+00, 4.073380e-02, 1.247831e+00, 5.873344e-01, 1.692959e+00, 6.447794e-01, 6.059525e-01, 8.053784e-01, 1.88828…
1.600000e+00	1.660395e-01, 1.548484e+00, 6.789440e-01, 6.027620e-01, 6.738780e-01, 2.576385e-01, 8.468162e-01, 6.937544e-01, 1.278713e+00, 5.605116e-01, 8.473378e-01, 1.251333e+00, 3.667437e-01, 3.089377e-02, 1.755249e-01, 1.468574e+00, 9.037158e-02, 8.498948e-01, 8.122205e-01, 1.441375e-01, 1.497759e+00, 3.058283e-02, 1.081902e+00, 6.485569e-01, 1.648230e+00, 5.702189e-01, 6.745727e-01, 4.772734e-01, 2.33376…
1.800000e+00	1.471455e-01, 1.213005e+00, 6.521497e-01, 5.407479e-01, 5.391373e-01, 3.543345e-01, 8.715202e-01, 6.624332e-01, 1.451363e+00, 7.187268e-01, 7.797459e-01, 1.249462e+00, 4.364020e-01, 1.823234e-02, 1.672400e-01, 1.327522e+00, 5.968489e-02, 1.100456e+00, 8.188311e-01, 1.609230e-01, 1.317154e+00, 1.976983e-02, 1.183959e+00, 6.030654e-01, 1.824600e+00, 6.232050e-01, 7.641965e-01, 5.216462e-01, 2.27404…
2.000000e+00	1.386666e-01, 1.266998e+00, 5.953545e-01, 4.967699e-01, 4.620342e-01, 3.776311e-01, 1.012056e+00, 7.043640e-01, 1.294312e+00, 6.242562e-01, 8.243954e-01, 1.363996e+00, 4.767244e-01, 9.854125e-03, 1.259960e-01, 1.248128e+00, 3.683061e-02, 1.018251e+00, 7.449808e-01, 1.754719e-01, 1.096006e+00, 1.284342e-02, 1.148102e+00, 6.130001e-01, 1.765667e+00, 5.857765e-01, 5.484188e-01, 3.560301e-01, 2.48505…
0.000000e+00	3.828944e-02, 1.060463e+00, 2.273888e+00, 2.017460e+00, 1.146185e+00, 1.127342e+00, 2.196799e+00, 1.086955e+00, 2.450875e+00, 1.668265e+00, 1.049983e+00, 1.437963e+00, 2.129001e+00, 5.033178e-01, 2.530768e+00, 3.264936e+00, 3.003386e+00, 1.890389e+00, 2.287801e-01, 2.172398e+00, 2.847796e+00, 2.342823e+00, 2.102968e+00, 1.887055e+00, 5.072602e-01, 3.274363e+00, 2.388088e+00, 2.354949e+00, 1.25746…
2.000000e-01	2.443024e-01, 6.890888e-01, 1.886132e+00, 1.312773e+00, 1.214084e+00, 6.115772e-01, 1.053712e+00, 7.978519e-01, 1.556103e+00, 9.735308e-01, 7.285598e-01, 1.288342e+00, 1.252790e+00, 4.647856e-01, 2.390531e+00, 1.685183e+00, 2.083610e+00, 1.544849e+00, 3.150082e-01, 1.479052e+00, 2.851929e+00, 2.299918e+00, 1.554660e+00, 1.180115e+00, 7.537466e-01, 1.996357e+00, 1.599417e+00, 2.026196e+00, 9.45208…
4.000000e-01	2.356960e-01, 7.165651e-01, 1.949943e+00, 1.072322e+00, 9.802241e-01, 6.363336e-01, 8.737374e-01, 8.645364e-01, 1.686041e+00, 8.370481e-01, 8.737485e-01, 8.656658e-01, 7.050155e-01, 3.140107e-01, 1.932744e+00, 1.182342e+00, 1.160805e+00, 1.316609e+00, 4.297459e-01, 1.048815e+00, 2.540037e+00, 1.403454e+00, 1.135573e+00, 9.111397e-01, 1.187263e+00, 1.050346e+00, 7.927237e-01, 1.756910e+00, 1.53633…
6.000000e-01	2.291317e-01, 7.892694e-01, 1.342794e+00, 9.521316e-01, 6.962818e-01, 5.687441e-01, 4.700460e-01, 6.277572e-01, 1.510430e+00, 5.481998e-01, 7.677727e-01, 5.726074e-01, 6.661664e-01, 2.533492e-01, 2.316960e+00, 8.751171e-01, 8.918177e-01, 9.736662e-01, 5.541210e-01, 7.109063e-01, 1.827511e+00, 1.087706e+00, 9.423982e-01, 8.309248e-01, 1.299744e+00, 7.771250e-01, 4.710336e-01, 1.285281e+00, 1.57775…
8.000000e-01	1.596993e-01, 1.082363e+00, 1.196552e+00, 7.387909e-01, 6.814265e-01, 5.980340e-01, 4.131062e-01, 3.873094e-01, 1.132187e+00, 6.427009e-01, 7.348853e-01, 3.704316e-01, 5.688472e-01, 1.790938e-01, 2.146410e+00, 4.387444e-01, 5.349915e-01, 1.063285e+00, 5.765119e-01, 5.489247e-01, 1.618421e+00, 6.121401e-01, 9.474170e-01, 8.683498e-01, 1.053292e+00, 4.260587e-01, 3.311756e-01, 1.238240e+00, 1.70219…
1.000000e+00	1.021593e-01, 1.070160e+00, 1.105622e+00, 5.053637e-01, 5.576751e-01, 5.849323e-01, 3.806978e-01, 2.729110e-01, 1.417558e+00, 7.727726e-01, 9.865929e-01, 3.818995e-01, 4.874199e-01, 9.602243e-02, 2.053135e+00, 5.476295e-01, 2.833232e-01, 9.656579e-01, 6.924676e-01, 4.808333e-01, 1.506545e+00, 3.404990e-01, 1.083329e+00, 8.616058e-01, 1.275588e+00, 4.239490e-01, 2.901097e-01, 8.732865e-01, 1.79791…
1.200000e+00	5.596204e-02, 1.316725e+00, 8.404320e-01, 4.820964e-01, 6.492156e-01, 6.605369e-01, 5.104386e-01, 1.694527e-01, 1.097751e+00, 7.905920e-01, 9.962024e-01, 4.841557e-01, 5.552537e-01, 5.299727e-02, 1.550748e+00, 6.772581e-01, 2.099450e-01, 9.775561e-01, 7.136790e-01, 5.216432e-01, 1.192041e+00, 2.144497e-01, 1.129464e+00, 6.034720e-01, 1.497035e+00, 4.956859e-01, 4.138851e-01, 8.556953e-01, 2.11026…
1.400000e+00	3.954220e-02, 1.319550e+00, 7.758838e-01, 4.996473e-01, 4.744145e-01, 5.165881e-01, 5.628292e-01, 1.115673e-01, 1.285243e+00, 7.334748e-01, 9.507214e-01, 6.139692e-01, 5.174090e-01, 4.159497e-02, 1.481408e+00, 6.583123e-01, 1.037491e-01, 9.026526e-01, 8.036565e-01, 4.426950e-01, 1.216696e+00, 1.501858e-01, 1.144955e+00, 7.232189e-01, 1.647802e+00, 5.060444e-01, 4.790222e-01, 6.380387e-01, 2.02698…
1.600000e+00	2.273036e-02, 1.273520e+00, 8.000982e-01, 4.621332e-01, 4.026869e-01, 5.126504e-01, 6.921492e-01, 1.601715e-01, 1.124741e+00, 7.561002e-01, 7.870008e-01, 7.493266e-01, 5.950977e-01, 1.950364e-02, 9.627587e-01, 9.429985e-01, 9.550142e-02, 8.614267e-01, 7.037883e-01, 4.137363e-01, 1.091303e+00, 9.523716e-02, 1.122355e+00, 7.461827e-01, 1.598212e+00, 4.539424e-01, 5.082763e-01, 4.522874e-01, 1.81286…
1.800000e+00	1.715716e-02, 1.190037e+00, 7.308428e-01, 4.774803e-01, 3.710095e-01, 5.364864e-01, 7.153849e-01, 2.562369e-01, 1.199392e+00, 8.211038e-01, 9.383644e-01, 9.122630e-01, 5.434388e-01, 1.312607e-02, 1.016986e+00, 9.603535e-01, 3.406063e-02, 1.152426e+00, 7.976564e-01, 5.299430e-01, 1.164621e+00, 5.883005e-02, 1.112601e+00, 7.216272e-01, 1.603076e+00, 4.866006e-01, 6.544927e-01, 4.845114e-01, 2.06964…
2.000000e+00	1.031818e-02, 1.406747e+00, 6.929773e-01, 5.129109e-01, 2.891550e-01, 4.605411e-01, 9.511588e-01, 3.435904e-01, 1.133708e+00, 8.756403e-01, 6.783714e-01, 1.323695e+00, 5.125376e-01, 9.200078e-03, 9.601513e-01, 1.056460e+00, 2.955206e-02, 9.678748e-01, 8.644696e-01, 4.694020e-01, 1.174973e+00, 3.082508e-02, 1.133230e+00, 6.675747e-01, 1.298521e+00, 4.532946e-01, 5.976647e-01, 3.474690e-01, 1.73367…
0.000000e+00	1.536787e-01, 1.338222e+00, 1.140773e+00, 1.682830e+00, 1.409587e+00, 5.795366e-01, 1.937973e+00, 1.618037e+00, 8.077655e-02, 3.331923e+00, 1.859231e+00, 1.410659e+00, 2.601597e+00, 1.426980e+00, 6.143777e-01, 6.132387e-01, 1.124161e+00, 1.842128e+00, 1.758249e+00, 7.527559e-01, 2.334193e+00, 1.447300e+00, 2.047018e+00, 2.445760e+00, 1.187246e+00, 4.042266e-01, 2.358410e+00, 2.079555e+00, 1.78386…
2.000000e-01	4.182337e-01, 1.077955e+00, 9.978903e-01, 1.009993e+00, 1.443259e+00, 4.161941e-01, 1.137539e+00, 9.822809e-01, 5.913565e-02, 1.950551e+00, 1.137054e+00, 1.002749e+00, 1.424546e+00, 1.063874e+00, 7.740413e-01, 5.758830e-01, 8.734250e-01, 1.506314e+00, 1.223068e+00, 6.649122e-01, 1.641630e+00, 8.045163e-01, 1.202524e+00, 1.939271e+00, 1.527925e+00, 4.821156e-01, 1.627056e+00, 1.665701e+00, 1.26346…
4.000000e-01	4.177330e-01, 7.076102e-01, 8.464248e-01, 8.654354e-01, 1.275541e+00, 4.026623e-01, 7.523853e-01, 7.586920e-01, 6.445403e-02, 1.064685e+00, 1.002356e+00, 1.295057e+00, 1.075473e+00, 5.609899e-01, 7.961484e-01, 7.340168e-01, 4.734412e-01, 9.964431e-01, 1.081494e+00, 4.424979e-01, 8.767420e-01, 5.786719e-01, 7.539246e-01, 1.456384e+00, 1.201897e+00, 6.204239e-01, 9.573858e-01, 1.475693e+00, 1.51982…
6.000000e-01	2.357744e-01, 8.971380e-01, 4.870059e-01, 6.047191e-01, 9.364782e-01, 4.660247e-01, 8.029306e-01, 4.275425e-01, 3.347573e-01, 7.175099e-01, 8.263109e-01, 1.411472e+00, 8.912150e-01, 3.827573e-01, 5.493836e-01, 9.525029e-01, 2.549687e-01, 8.586270e-01, 1.082329e+00, 3.530438e-01, 5.400206e-01, 3.457468e-01, 7.967075e-01, 1.007969e+00, 1.058940e+00, 3.758370e-01, 8.194786e-01, 1.291641e+00, 1.63766…
8.000000e-01	1.593265e-01, 8.975537e-01, 4.099471e-01, 6.573750e-01, 9.436447e-01, 4.434836e-01, 6.918455e-01, 4.265056e-01, 6.504735e-01, 6.163263e-01, 8.699455e-01, 1.445599e+00, 7.025736e-01, 2.769689e-01, 4.070800e-01, 1.087277e+00, 1.439076e-01, 1.052916e+00, 7.133968e-01, 3.625160e-01, 4.637706e-01, 1.860635e-01, 9.039635e-01, 9.934214e-01, 7.187670e-01, 3.904029e-01, 7.841624e-01, 9.626224e-01, 2.21914…
1.000000e+00	9.158175e-02, 1.194909e+00, 2.148957e-01, 4.944864e-01, 8.125745e-01, 4.659717e-01, 8.120920e-01, 4.350646e-01, 7.322814e-01, 8.543042e-01, 8.848704e-01, 1.395590e+00, 5.189170e-01, 1.782573e-01, 3.793467e-01, 1.321820e+00, 1.221276e-01, 1.232413e+00, 8.498953e-01, 3.773337e-01, 3.804029e-01, 1.297110e-01, 9.695942e-01, 7.261607e-01, 8.541064e-01, 2.604302e-01, 7.689479e-01, 6.960808e-01, 1.93023…
1.200000e+00	7.162405e-02, 1.097714e+00, 1.663549e-01, 5.165469e-01, 6.531595e-01, 5.293871e-01, 1.070237e+00, 4.379816e-01, 9.140679e-01, 7.022096e-01, 9.215310e-01, 1.617911e+00, 6.965715e-01, 9.657183e-02, 3.140531e-01, 1.304867e+00, 6.879144e-02, 8.467805e-01, 6.480544e-01, 3.973814e-01, 3.977644e-01, 8.009313e-02, 9.426932e-01, 7.574670e-01, 5.894416e-01, 1.653253e-01, 7.231215e-01, 7.428594e-01, 1.92408…
1.400000e+00	5.147545e-02, 1.074116e+00, 1.040102e-01, 4.835009e-01, 6.148125e-01, 4.245783e-01, 7.205787e-01, 5.583328e-01, 1.095989e+00, 8.412099e-01, 7.889727e-01, 1.539583e+00, 5.891907e-01, 6.652108e-02, 2.304278e-01, 1.252057e+00, 4.201622e-02, 1.012487e+00, 7.729678e-01, 4.176926e-01, 4.963251e-01, 4.934363e-02, 1.090177e+00, 7.269674e-01, 4.567187e-01, 8.515703e-02, 6.137823e-01, 5.527953e-01, 2.07639…
1.600000e+00	3.901009e-02, 1.107698e+00, 6.156186e-02, 4.831988e-01, 4.955627e-01, 5.312981e-01, 9.913159e-01, 6.215123e-01, 1.258162e+00, 7.196223e-01, 7.093852e-01, 1.396338e+00, 5.184651e-01, 3.794825e-02, 2.020463e-01, 1.346594e+00, 2.466926e-02, 7.974568e-01, 8.366349e-01, 6.158865e-01, 6.104783e-01, 2.843642e-02, 9.056470e-01, 8.279898e-01, 3.906655e-01, 5.740848e-02, 6.003699e-01, 4.422378e-01, 1.78188…
1.800000e+00	4.100991e-02, 1.214119e+00, 5.506261e-02, 3.716474e-01, 3.671189e-01, 5.597706e-01, 1.033660e+00, 6.301050e-01, 1.314222e+00, 7.056648e-01, 7.452815e-01, 1.543219e+00, 5.243267e-01, 1.827509e-02, 1.458154e-01, 1.429576e+00, 1.533656e-02, 9.626325e-01, 7.422545e-01, 5.567296e-01, 8.016176e-01, 2.251662e-02, 1.144892e+00, 7.274140e-01, 3.741064e-01, 4.576357e-02, 6.858768e-01, 3.590585e-01, 2.11778…
2.000000e+00	4.639323e-02, 1.461633e+00, 4.543774e-02, 5.836576e-01, 3.516735e-01, 4.799236e-01, 1.055650e+00, 5.358366e-01, 9.846461e-01, 7.433373e-01, 8.463611e-01, 1.476123e+00, 4.730493e-01, 1.294019e-02, 1.066307e-01, 1.255258e+00, 8.822029e-03, 1.002906e+00, 8.903531e-01, 5.915805e-01, 7.903593e-01, 1.790813e-02, 1.193114e+00, 7.062099e-01, 2.946366e-01, 2.397992e-02, 5.946936e-01, 3.364789e-01, 1.98933…
0.000000e+00	3.836395e-01, 2.170675e+00, 1.623377e+00, 2.685070e+00, 2.247691e+00, 3.122119e+00, 2.215761e+00, 2.608713e-01, 1.951038e+00, 2.272611e+00, 2.367962e-01, 2.771040e+00, 2.433441e+00, 1.338950e+00, 1.607882e+00, 1.865114e+00, 1.680208e+00, 2.189201e+00, 1.525584e+00, 7.338026e-01, 2.067917e+00, 2.674079e+00, 2.046774e+00, 4.212763e-01, 2.285501e+00, 1.660319e+00, 1.968571e+00, 2.282379e+00, 3.20714…
2.000000e-01	3.104418e-01, 1.751922e+00, 1.569980e+00, 1.784643e+00, 1.760876e+00, 1.857182e+00, 1.315882e+00, 3.762880e-01, 1.428802e+00, 1.222273e+00, 5.296768e-01, 1.758418e+00, 1.686253e+00, 1.133548e+00, 1.687179e+00, 1.379718e+00, 1.357080e+00, 1.674901e+00, 8.578057e-01, 5.369604e-01, 1.821726e+00, 1.757719e+00, 1.480694e+00, 4.597567e-01, 2.325991e+00, 1.305210e+00, 1.298210e+00, 1.981165e+00, 2.62851…
4.000000e-01	2.067742e-01, 1.367800e+00, 1.223928e+00, 1.340465e+00, 2.384136e+00, 9.793321e-01, 8.421597e-01, 4.252706e-01, 1.163740e+00, 7.569235e-01, 7.789822e-01, 1.172234e+00, 1.052169e+00, 1.083106e+00, 1.728599e+00, 8.142628e-01, 9.775353e-01, 1.317180e+00, 5.130038e-01, 4.418824e-01, 1.379292e+00, 1.254487e+00, 8.907017e-01, 5.928564e-01, 2.603584e+00, 1.000963e+00, 8.740143e-01, 1.743803e+00, 4.59513…
6.000000e-01	1.082260e-01, 1.238338e+00, 1.194784e+00, 1.128594e+00, 1.913054e+00, 9.934547e-01, 5.027840e-01, 3.298223e-01, 1.184012e+00, 4.678884e-01, 8.660023e-01, 8.213217e-01, 6.987311e-01, 9.633732e-01, 1.525884e+00, 7.650477e-01, 8.778467e-01, 1.131445e+00, 2.948756e-01, 3.352582e-01, 1.400392e+00, 8.147010e-01, 9.012372e-01, 5.293230e-01, 1.932558e+00, 7.492387e-01, 7.505245e-01, 1.705064e+00, 8.40352…
8.000000e-01	7.843126e-02, 1.310868e+00, 6.941993e-01, 6.855874e-01, 1.852748e+00, 6.744892e-01, 4.065996e-01, 2.374430e-01, 1.174045e+00, 2.301000e-01, 8.508193e-01, 8.299616e-01, 7.007430e-01, 6.539956e-01, 1.247398e+00, 8.439677e-01, 6.978407e-01, 9.146754e-01, 3.777906e-01, 3.321571e-01, 1.084208e+00, 5.077101e-01, 9.205929e-01, 5.439573e-01, 2.210607e+00, 6.941207e-01, 6.791761e-01, 1.846229e+00, 1.17421…
1.000000e+00	4.833551e-02, 1.295152e+00, 5.985389e-01, 6.197629e-01, 1.237461e+00, 6.633609e-01, 4.801753e-01, 3.154986e-01, 1.055165e+00, 1.653499e-01, 8.901682e-01, 6.935226e-01, 6.166203e-01, 4.093772e-01, 1.116364e+00, 1.150152e+00, 3.631321e-01, 8.792228e-01, 5.260009e-01, 3.914749e-01, 1.239814e+00, 3.258944e-01, 1.013548e+00, 6.083920e-01, 1.877918e+00, 7.097531e-01, 7.574686e-01, 1.161574e+00, 1.47322…
1.200000e+00	3.383861e-02, 1.313676e+00, 4.388320e-01, 4.731972e-01, 9.988271e-01, 6.290107e-01, 6.457662e-01, 3.028208e-01, 1.115121e+00, 1.822696e-01, 9.165844e-01, 8.227704e-01, 5.351858e-01, 2.359677e-01, 8.575535e-01, 1.267112e+00, 2.060580e-01, 8.203363e-01, 5.152056e-01, 4.977913e-01, 9.489746e-01, 2.002840e-01, 1.088468e+00, 6.431503e-01, 1.725764e+00, 6.093498e-01, 6.761509e-01, 9.897073e-01, 1.73007…
1.400000e+00	2.109972e-02, 1.220075e+00, 4.173157e-01, 5.862151e-01, 9.690582e-01, 4.706464e-01, 7.455609e-01, 4.594786e-01, 1.068064e+00, 3.197120e-01, 7.950914e-01, 1.038563e+00, 4.620809e-01, 1.489603e-01, 6.877397e-01, 1.114784e+00, 1.256124e-01, 1.108332e+00, 7.038210e-01, 4.724491e-01, 1.171008e+00, 1.281890e-01, 9.660093e-01, 5.685211e-01, 1.897275e+00, 5.821922e-01, 6.348595e-01, 8.848628e-01, 1.90757…
1.600000e+00	2.053244e-02, 1.235762e+00, 2.811010e-01, 4.284846e-01, 8.489591e-01, 5.413884e-01, 9.517526e-01, 5.491082e-01, 1.352058e+00, 5.011456e-01, 8.430676e-01, 9.709991e-01, 5.284880e-01, 1.054921e-01, 5.892823e-01, 1.302160e+00, 9.022797e-02, 9.348897e-01, 6.811054e-01, 4.957917e-01, 1.030653e+00, 7.368953e-02, 8.530582e-01, 6.522287e-01, 1.714415e+00, 4.946669e-01, 6.820710e-01, 7.319631e-01, 1.82403…
1.800000e+00	2.271735e-02, 1.426835e+00, 3.075839e-01, 5.634216e-01, 7.219890e-01, 5.655676e-01, 8.727240e-01, 5.704557e-01, 1.135805e+00, 5.710766e-01, 7.861201e-01, 1.086210e+00, 5.240471e-01, 6.619880e-02, 4.408498e-01, 1.358811e+00, 4.817250e-02, 9.116641e-01, 9.210137e-01, 5.374148e-01, 1.137927e+00, 4.767717e-02, 1.096234e+00, 6.145981e-01, 1.630362e+00, 5.731534e-01, 8.840314e-01, 5.796446e-01, 1.76228…
2.000000e+00	2.631899e-02, 1.314611e+00, 2.771262e-01, 4.965678e-01, 5.107049e-01, 6.081921e-01, 9.274507e-01, 5.659849e-01, 1.218373e+00, 5.634721e-01, 8.774105e-01, 9.671161e-01, 5.423269e-01, 3.776166e-02, 3.438774e-01, 1.148509e+00, 2.920786e-02, 1.032481e+00, 8.278233e-01, 5.189890e-01, 9.415236e-01, 3.895568e-02, 1.219797e+00, 6.376692e-01, 1.620755e+00, 5.168114e-01, 6.996735e-01, 4.075357e-01, 2.13166…
0.000000e+00	3.080645e+00, 1.420024e+00, 1.029042e+00, 2.263001e+00, 4.452836e-01, 1.022789e+00, 2.508622e+00, 4.949392e-02, 2.306102e+00, 6.217130e-01, 1.128510e+00, 8.139064e-01, 2.925233e+00, 2.237105e+00, 2.918944e+00, 9.089839e-01, 1.905958e+00, 6.483651e-01, 2.117971e+00, 1.366124e+00, 5.073866e-01, 4.789409e-01, 1.171637e+00, 5.559662e-01, 9.063538e-01, 1.977839e-01, 1.605932e+00, 1.853083e+00, 1.70610…
2.000000e-01	1.410802e+00, 1.025168e+00, 7.694704e-01, 1.467843e+00, 4.408213e-01, 6.594159e-01, 1.668921e+00, 1.281250e-01, 1.860625e+00, 7.806959e-01, 8.084847e-01, 9.131197e-01, 1.595698e+00, 1.755172e+00, 2.098850e+00, 9.671706e-01, 1.246285e+00, 9.283529e-01, 1.630909e+00, 8.695825e-01, 8.379512e-01, 3.573771e-01, 9.796660e-01, 2.601424e-01, 7.936549e-01, 1.350941e-01, 9.979148e-01, 1.463257e+00, 2.06475…
4.000000e-01	9.752393e-01, 9.882922e-01, 1.000512e+00, 1.082046e+00, 4.256763e-01, 5.402894e-01, 1.145763e+00, 1.483133e-01, 1.704338e+00, 6.691089e-01, 6.415551e-01, 1.156672e+00, 1.239382e+00, 7.106229e-01, 1.815210e+00, 9.171640e-01, 8.376419e-01, 1.034283e+00, 1.151689e+00, 7.768724e-01, 9.896470e-01, 2.613299e-01, 8.485105e-01, 2.106065e-01, 6.608940e-01, 1.119683e-01, 7.885611e-01, 1.250586e+00, 2.30386…
6.000000e-01	5.820972e-01, 1.011763e+00, 8.461181e-01, 7.534732e-01, 4.676108e-01, 6.312594e-01, 1.291608e+00, 1.953908e-01, 1.511839e+00, 8.538988e-01, 9.119096e-01, 1.052033e+00, 1.003415e+00, 5.036725e-01, 1.642270e+00, 8.081609e-01, 5.049000e-01, 8.832280e-01, 1.173451e+00, 5.923720e-01, 1.163130e+00, 1.550665e-01, 9.754538e-01, 2.995263e-01, 6.768639e-01, 9.824567e-02, 7.249170e-01, 1.085799e+00, 2.26141…
8.000000e-01	5.939546e-01, 1.107014e+00, 8.161798e-01, 7.714244e-01, 3.825533e-01, 5.364238e-01, 9.312487e-01, 2.869096e-01, 1.279220e+00, 8.215254e-01, 1.046485e+00, 1.313566e+00, 8.177146e-01, 3.789704e-01, 1.380324e+00, 9.704551e-01, 3.294610e-01, 9.166700e-01, 1.033288e+00, 3.891410e-01, 1.262888e+00, 9.803914e-02, 1.039524e+00, 4.322083e-01, 8.127931e-01, 7.801062e-02, 6.584679e-01, 8.377554e-01, 2.56907…
1.000000e+00	3.012576e-01, 1.309482e+00, 6.234876e-01, 5.545080e-01, 2.636528e-01, 5.985754e-01, 1.118545e+00, 3.599092e-01, 1.193959e+00, 7.805529e-01, 7.350561e-01, 1.155295e+00, 7.675680e-01, 2.375630e-01, 9.939921e-01, 1.224969e+00, 2.009010e-01, 1.109916e+00, 8.227661e-01, 4.585256e-01, 1.400030e+00, 6.567691e-02, 1.008610e+00, 5.714838e-01, 9.071764e-01, 9.567956e-02, 6.455078e-01, 5.713971e-01, 1.89905…
1.200000e+00	1.788364e-01, 1.218864e+00, 6.230487e-01, 5.940562e-01, 2.681858e-01, 7.070128e-01, 1.068998e+00, 3.988680e-01, 1.036988e+00, 7.866448e-01, 7.950075e-01, 1.299542e+00, 5.552553e-01, 1.319908e-01, 9.003162e-01, 1.492491e+00, 1.401941e-01, 9.305985e-01, 7.027276e-01, 4.841306e-01, 1.092823e+00, 3.807436e-02, 9.019440e-01, 5.290618e-01, 1.215582e+00, 1.179367e-01, 6.057054e-01, 5.010536e-01, 1.99279…
1.400000e+00	1.156809e-01, 1.229936e+00, 5.436624e-01, 5.292716e-01, 1.942101e-01, 5.630813e-01, 1.148222e+00, 5.372674e-01, 1.092825e+00, 7.769900e-01, 7.558630e-01, 1.236215e+00, 5.807169e-01, 7.634994e-02, 7.803539e-01, 1.101177e+00, 7.157961e-02, 9.647595e-01, 7.923165e-01, 4.814988e-01, 1.205502e+00, 2.553103e-02, 1.089039e+00, 6.256331e-01, 1.218866e+00, 1.325371e-01, 6.858966e-01, 4.387247e-01, 2.30532…
1.600000e+00	8.609812e-02, 1.305742e+00, 3.858523e-01, 4.980925e-01, 2.477121e-01, 5.355079e-01, 9.223945e-01, 5.991234e-01, 1.352570e+00, 9.157437e-01, 6.981688e-01, 1.618002e+00, 4.618978e-01, 4.605376e-02, 5.629100e-01, 1.390773e+00, 4.403388e-02, 1.226965e+00, 7.425344e-01, 5.188578e-01, 1.170952e+00, 2.393021e-02, 1.047729e+00, 5.923914e-01, 1.185895e+00, 1.865305e-01, 5.995901e-01, 3.129409e-01, 2.13630…
1.800000e+00	6.556406e-02, 1.665638e+00, 3.641382e-01, 4.275683e-01, 1.853539e-01, 5.456099e-01, 7.912825e-01, 6.083865e-01, 1.017788e+00, 8.385040e-01, 8.214322e-01, 1.393837e+00, 5.291316e-01, 3.425403e-02, 4.207470e-01, 1.330090e+00, 2.159612e-02, 9.286858e-01, 7.756417e-01, 4.897595e-01, 9.786301e-01, 1.446016e-02, 1.035224e+00, 7.116305e-01, 1.009331e+00, 1.908061e-01, 6.514535e-01, 2.193043e-01, 1.78568…
2.000000e+00	4.924630e-02, 1.221029e+00, 3.352194e-01, 5.106015e-01, 2.462271e-01, 4.820382e-01, 1.012232e+00, 5.732440e-01, 1.004810e+00, 9.484456e-01, 7.140646e-01, 1.451308e+00, 5.924675e-01, 1.628682e-02, 4.229669e-01, 1.351561e+00, 1.523223e-02, 1.036421e+00, 8.244817e-01, 6.197426e-01, 1.078701e+00, 1.067935e-02, 1.127285e+00, 5.500751e-01, 1.004602e+00, 1.461134e-01, 6.173459e-01, 2.001253e-01, 1.88731…
0.000000e+00	2.712210e+00, 1.629555e+00, 6.119044e-01, 1.977349e+00, 3.054883e+00, 1.729894e+00, 1.274095e+00, 8.205831e-01, 1.331014e+00, 3.364489e+00, 5.662506e-01, 9.423401e-01, 1.681298e+00, 1.642564e+00, 1.904268e+00, 5.395344e-01, 1.586311e+00, 8.635729e-01, 4.324276e-01, 4.110412e-01, 1.864459e+00, 1.329237e+00, 2.101451e+00, 1.805493e+00, 2.203465e+00, 1.203237e+00, 2.516000e-01, 1.116119e+00, 6.34227…
2.000000e-01	1.763434e+00, 1.402469e+00, 7.779808e-01, 1.139526e+00, 1.893952e+00, 8.014373e-01, 1.257405e+00, 5.063680e-01, 9.255941e-01, 1.963636e+00, 5.907714e-01, 6.855147e-01, 1.008004e+00, 1.525661e+00, 1.327490e+00, 7.921167e-01, 1.205310e+00, 9.385390e-01, 2.385879e-01, 3.549415e-01, 1.593091e+00, 7.542767e-01, 2.172329e+00, 9.620945e-01, 2.371186e+00, 1.070109e+00, 5.010783e-01, 9.044424e-01, 5.09125…
4.000000e-01	1.104829e+00, 1.555290e+00, 7.134417e-01, 7.551646e-01, 2.066647e+00, 7.317034e-01, 1.158938e+00, 3.714976e-01, 7.098783e-01, 9.826975e-01, 6.791379e-01, 6.628291e-01, 8.249167e-01, 1.002109e+00, 1.490785e+00, 9.432766e-01, 9.471736e-01, 1.085069e+00, 1.340079e-01, 3.472400e-01, 1.043006e+00, 6.451816e-01, 1.576793e+00, 6.042570e-01, 2.202620e+00, 6.866170e-01, 4.286599e-01, 8.492126e-01, 5.72924…
6.000000e-01	7.007641e-01, 1.184105e+00, 7.609662e-01, 6.546809e-01, 1.763982e+00, 6.508952e-01, 1.185475e+00, 3.235350e-01, 7.868147e-01, 5.799026e-01, 8.298289e-01, 7.654378e-01, 5.880555e-01, 9.596717e-01, 1.164665e+00, 9.242057e-01, 6.712774e-01, 9.930854e-01, 1.053457e-01, 3.559905e-01, 6.790427e-01, 3.377418e-01, 1.199474e+00, 5.159920e-01, 1.639900e+00, 6.684245e-01, 6.187763e-01, 9.407232e-01, 9.63683…
8.000000e-01	4.230316e-01, 1.439348e+00, 6.113257e-01, 6.739420e-01, 1.532370e+00, 5.913822e-01, 1.065365e+00, 4.322486e-01, 8.586075e-01, 3.455456e-01, 7.853533e-01, 9.277706e-01, 5.120143e-01, 6.966814e-01, 8.362977e-01, 1.192057e+00, 4.237279e-01, 8.815576e-01, 2.430687e-01, 4.173753e-01, 7.098840e-01, 1.793894e-01, 1.199703e+00, 5.860081e-01, 1.399680e+00, 5.938568e-01, 5.856617e-01, 7.322312e-01, 1.17874…
1.000000e+00	2.948810e-01, 1.294379e+00, 4.005664e-01, 5.250117e-01, 1.258947e+00, 5.947930e-01, 9.837301e-01, 4.952246e-01, 1.126922e+00, 2.774035e-01, 8.656046e-01, 1.165642e+00, 6.679546e-01, 4.146228e-01, 6.229950e-01, 1.208225e+00, 2.609476e-01, 8.934385e-01, 4.590098e-01, 4.943390e-01, 6.656339e-01, 1.262221e-01, 1.311879e+00, 6.183083e-01, 1.302229e+00, 5.582369e-01, 6.737029e-01, 5.301399e-01, 1.49215…
1.200000e+00	2.175363e-01, 1.529676e+00, 3.415596e-01, 4.966069e-01, 8.450473e-01, 5.868962e-01, 1.135232e+00, 5.572571e-01, 1.282938e+00, 2.957187e-01, 9.679232e-01, 1.109185e+00, 4.969711e-01, 2.991738e-01, 5.132286e-01, 1.290409e+00, 1.586447e-01, 1.106767e+00, 6.279174e-01, 4.829890e-01, 7.152529e-01, 8.148811e-02, 1.208321e+00, 6.894777e-01, 9.150646e-01, 4.430727e-01, 7.121601e-01, 3.937816e-01, 1.53525…
1.400000e+00	1.137836e-01, 1.156482e+00, 2.235443e-01, 4.310820e-01, 7.176947e-01, 7.422176e-01, 1.170137e+00, 6.375165e-01, 1.238277e+00, 4.099950e-01, 6.440262e-01, 1.325777e+00, 5.382918e-01, 1.495714e-01, 4.269438e-01, 1.340804e+00, 9.554490e-02, 1.120802e+00, 5.468638e-01, 4.602175e-01, 9.588065e-01, 5.575811e-02, 9.309774e-01, 6.536458e-01, 6.976779e-01, 3.377137e-01, 6.329388e-01, 4.734455e-01, 1.88295…
1.600000e+00	7.534358e-02, 1.347346e+00, 1.742586e-01, 6.247787e-01, 8.690333e-01, 4.930466e-01, 1.121408e+00, 5.107627e-01, 9.734766e-01, 5.408050e-01, 9.595380e-01, 1.204940e+00, 4.366381e-01, 1.177049e-01, 3.304284e-01, 1.372583e+00, 6.129083e-02, 9.865069e-01, 7.108534e-01, 6.001555e-01, 1.056603e+00, 3.308793e-02, 8.374204e-01, 6.364905e-01, 8.831911e-01, 1.988280e-01, 7.130618e-01, 2.511174e-01, 1.99114…
1.800000e+00	7.880314e-02, 1.464348e+00, 1.829063e-01, 4.604290e-01, 5.726086e-01, 4.505729e-01, 8.359164e-01, 6.311722e-01, 1.044839e+00, 6.335248e-01, 7.374577e-01, 1.521552e+00, 5.265328e-01, 6.121560e-02, 2.870566e-01, 1.495914e+00, 2.724746e-02, 9.281349e-01, 7.309082e-01, 5.485791e-01, 8.694099e-01, 2.079508e-02, 1.181537e+00, 6.674934e-01, 8.571548e-01, 1.601454e-01, 6.469571e-01, 2.542157e-01, 2.08837…
2.000000e+00	6.519009e-02, 1.532347e+00, 1.772055e-01, 5.153890e-01, 5.563148e-01, 6.078438e-01, 1.120999e+00, 5.952955e-01, 1.402365e+00, 6.653303e-01, 9.607127e-01, 1.383648e+00, 5.092562e-01, 4.171002e-02, 2.674012e-01, 1.335362e+00, 2.067198e-02, 7.445306e-01, 6.615897e-01, 6.902237e-01, 1.034232e+00, 1.645914e-02, 1.085070e+00, 5.375283e-01, 7.705261e-01, 8.535574e-02, 6.055151e-01, 2.070978e-01, 2.09302…
0.000000e+00	1.609675e+00, 2.257733e+00, 5.485041e-01, 1.296692e+00, 2.678610e+00, 2.961306e+00, 2.367355e+00, 1.893975e+00, 1.139015e+00, 2.308132e+00, 1.420868e+00, 1.367241e+00, 2.611093e+00, 9.396189e-01, 1.052630e+00, 1.225251e+00, 1.988992e+00, 9.208453e-01, 4.291609e-01, 2.527520e-01, 1.410787e+00, 6.602310e-01, 1.096755e-01, 7.726826e-03, 1.789204e+00, 1.897318e+00, 3.448527e+00, 8.291992e-01, 1.16466…
2.000000e-01	1.793645e+00, 1.852066e+00, 8.007939e-01, 1.014680e+00, 2.171937e+00, 1.713452e+00, 1.805494e+00, 1.567388e+00, 7.289838e-01, 1.388318e+00, 1.004420e+00, 1.081984e+00, 1.774000e+00, 6.790328e-01, 8.418318e-01, 1.347279e+00, 1.550792e+00, 1.108364e+00, 4.341302e-01, 5.054263e-01, 1.025258e+00, 6.730801e-01, 7.402264e-02, 5.888979e-03, 1.903337e+00, 1.477430e+00, 2.201640e+00, 8.422288e-01, 1.03978…
4.000000e-01	1.454547e+00, 1.182060e+00, 8.892278e-01, 8.211843e-01, 2.108482e+00, 8.567811e-01, 1.370554e+00, 1.082963e+00, 7.604162e-01, 8.407380e-01, 9.950917e-01, 9.273128e-01, 1.091380e+00, 7.003632e-01, 9.202673e-01, 1.194911e+00, 9.877587e-01, 9.337682e-01, 4.584609e-01, 6.664614e-01, 7.701760e-01, 5.789552e-01, 5.133367e-02, 1.523882e-02, 1.351586e+00, 1.095302e+00, 1.392868e+00, 1.171996e+00, 1.02082…
6.000000e-01	1.009791e+00, 9.828057e-01, 7.182714e-01, 6.708049e-01, 2.101126e+00, 6.876363e-01, 1.191057e+00, 9.612796e-01, 7.947870e-01, 4.814519e-01, 7.109725e-01, 1.099745e+00, 7.593093e-01, 4.248960e-01, 7.490411e-01, 1.563386e+00, 7.039065e-01, 8.597666e-01, 4.036375e-01, 8.029450e-01, 6.346961e-01, 4.473118e-01, 1.156382e-01, 6.770833e-02, 1.332819e+00, 9.067430e-01, 8.890043e-01, 1.145151e+00, 1.45822…
8.000000e-01	7.841201e-01, 8.310517e-01, 5.531757e-01, 5.940745e-01, 1.807369e+00, 8.229504e-01, 1.006224e+00, 7.995012e-01, 9.994211e-01, 2.834733e-01, 7.922622e-01, 1.213417e+00, 6.608167e-01, 3.377014e-01, 5.154234e-01, 1.312082e+00, 4.472071e-01, 8.838295e-01, 5.244444e-01, 7.544871e-01, 6.012458e-01, 2.467178e-01, 3.773666e-01, 2.140974e-01, 1.240112e+00, 6.037485e-01, 8.041865e-01, 1.292624e+00, 1.65070…
1.000000e+00	4.561766e-01, 9.391001e-01, 4.026284e-01, 6.275035e-01, 1.325068e+00, 7.502582e-01, 1.062442e+00, 6.829213e-01, 1.177251e+00, 2.114829e-01, 6.876652e-01, 1.609732e+00, 6.355596e-01, 1.543437e-01, 4.569807e-01, 1.575343e+00, 2.440134e-01, 9.659399e-01, 6.099887e-01, 7.930729e-01, 7.903221e-01, 2.055303e-01, 6.085106e-01, 3.539775e-01, 7.984230e-01, 3.665997e-01, 6.428243e-01, 1.181713e+00, 1.43812…
1.200000e+00	3.771786e-01, 1.020849e+00, 2.618857e-01, 5.543299e-01, 1.197609e+00, 6.706145e-01, 1.120990e+00, 5.504859e-01, 1.133499e+00, 1.572657e-01, 7.559014e-01, 1.350997e+00, 5.504149e-01, 1.428302e-01, 4.370590e-01, 1.384794e+00, 1.616718e-01, 9.061244e-01, 7.284134e-01, 7.441294e-01, 6.515915e-01, 1.157549e-01, 7.676378e-01, 3.739954e-01, 6.648156e-01, 3.271806e-01, 8.637916e-01, 8.114277e-01, 1.70461…
1.400000e+00	2.751190e-01, 1.160457e+00, 2.113374e-01, 5.079501e-01, 1.110096e+00, 5.732369e-01, 1.077199e+00, 6.568354e-01, 9.305885e-01, 1.508250e-01, 7.561285e-01, 1.429111e+00, 5.577906e-01, 9.287198e-02, 2.935737e-01, 1.567512e+00, 7.007583e-02, 8.807803e-01, 6.405987e-01, 7.521561e-01, 8.554244e-01, 9.690659e-02, 8.689471e-01, 5.818107e-01, 7.957047e-01, 2.184573e-01, 6.883970e-01, 6.804320e-01, 1.80918…
1.600000e+00	1.955166e-01, 1.171215e+00, 1.598079e-01, 5.451774e-01, 8.897354e-01, 6.319214e-01, 1.006724e+00, 6.806362e-01, 1.203623e+00, 2.865594e-01, 1.008349e+00, 1.459648e+00, 5.010392e-01, 4.376872e-02, 2.433075e-01, 1.684727e+00, 5.243532e-02, 9.731222e-01, 8.524637e-01, 7.842213e-01, 1.120587e+00, 7.758078e-02, 8.523266e-01, 6.159394e-01, 7.113478e-01, 1.325056e-01, 7.316913e-01, 5.096933e-01, 1.59001…
1.800000e+00	1.441791e-01, 1.185259e+00, 1.863915e-01, 6.045296e-01, 8.738374e-01, 6.040500e-01, 1.049404e+00, 6.856922e-01, 1.171991e+00, 4.958920e-01, 8.694376e-01, 1.477552e+00, 5.256402e-01, 3.441373e-02, 2.028409e-01, 1.143999e+00, 3.567268e-02, 1.214389e+00, 9.367081e-01, 6.976145e-01, 9.831185e-01, 4.743536e-02, 1.059225e+00, 7.114795e-01, 6.657043e-01, 9.028535e-02, 5.861456e-01, 5.439547e-01, 1.89509…
2.000000e+00	1.130465e-01, 1.241089e+00, 1.931966e-01, 5.341687e-01, 6.654193e-01, 5.757566e-01, 9.194962e-01, 6.434051e-01, 1.243501e+00, 5.977755e-01, 8.240579e-01, 1.530962e+00, 4.518668e-01, 1.505173e-02, 1.202526e-01, 1.771252e+00, 1.891966e-02, 1.024230e+00, 7.414264e-01, 7.452697e-01, 1.101901e+00, 4.428881e-02, 1.177028e+00, 6.226293e-01, 7.111024e-01, 6.835696e-02, 6.740360e-01, 3.515287e-01, 2.30679…
0.000000e+00	4.628798e-01, 2.695015e+00, 2.140916e+00, 2.405979e-01, 1.816340e+00, 2.800269e+00, 2.303865e+00, 2.393515e+00, 1.631461e+00, 2.490906e+00, 7.090962e-01, 7.467890e-01, 1.903847e+00, 1.727672e+00, 1.466151e+00, 2.261099e+00, 2.984223e-01, 3.103924e+00, 1.409489e-02, 2.034336e+00, 1.196448e+00, 7.440960e-01, 2.297554e+00, 1.511809e+00, 1.546152e+00, 9.457701e-01, 9.424652e-01, 1.188268e+00, 5.11717…
2.000000e-01	7.383441e-01, 2.336370e+00, 1.557054e+00, 1.422317e-01, 1.653318e+00, 2.080580e+00, 1.523510e+00, 1.394945e+00, 1.079929e+00, 1.274597e+00, 7.661019e-01, 6.604509e-01, 1.133587e+00, 1.280263e+00, 1.379800e+00, 1.261337e+00, 3.274688e-01, 1.990326e+00, 1.160113e-02, 1.777342e+00, 1.157924e+00, 7.780545e-01, 1.792776e+00, 1.249757e+00, 1.298144e+00, 7.617104e-01, 6.067795e-01, 8.720789e-01, 4.12461…
4.000000e-01	7.756104e-01, 2.025843e+00, 1.509507e+00, 1.078626e-01, 1.570632e+00, 1.057654e+00, 1.151215e+00, 9.774381e-01, 7.962016e-01, 9.311026e-01, 9.677623e-01, 4.577666e-01, 6.557229e-01, 1.109625e+00, 1.512644e+00, 9.297290e-01, 3.952765e-01, 1.287943e+00, 1.013851e-02, 1.611321e+00, 7.685805e-01, 1.007029e+00, 1.825246e+00, 9.660124e-01, 1.441237e+00, 7.166632e-01, 3.157672e-01, 9.643012e-01, 4.74303…
6.000000e-01	5.683360e-01, 1.668428e+00, 9.966626e-01, 1.342181e-01, 1.351158e+00, 7.570069e-01, 7.767453e-01, 7.553379e-01, 9.382381e-01, 5.129740e-01, 7.180456e-01, 7.413346e-01, 5.134943e-01, 8.719702e-01, 1.592012e+00, 6.844251e-01, 3.274056e-01, 1.161422e+00, 2.303632e-02, 1.509698e+00, 7.254327e-01, 9.634818e-01, 1.351268e+00, 7.876689e-01, 1.246985e+00, 5.055756e-01, 3.457347e-01, 8.254770e-01, 7.16236…
8.000000e-01	3.866278e-01, 1.478815e+00, 8.478349e-01, 2.697259e-01, 1.369709e+00, 7.562239e-01, 9.072653e-01, 4.774294e-01, 1.056477e+00, 3.701182e-01, 9.339842e-01, 1.021750e+00, 5.933999e-01, 6.091112e-01, 1.026352e+00, 9.569090e-01, 1.707332e-01, 9.354840e-01, 1.433264e-01, 1.648203e+00, 7.357435e-01, 9.031394e-01, 1.275144e+00, 6.772130e-01, 8.259248e-01, 4.162368e-01, 4.281799e-01, 9.141958e-01, 1.16245…
1.000000e+00	2.679270e-01, 1.423156e+00, 5.642655e-01, 3.485611e-01, 1.112816e+00, 5.973876e-01, 8.644233e-01, 3.519651e-01, 9.871965e-01, 2.731969e-01, 1.001470e+00, 1.164573e+00, 5.557142e-01, 4.605288e-01, 9.907733e-01, 1.042972e+00, 1.148749e-01, 9.263432e-01, 3.550661e-01, 1.288659e+00, 7.125086e-01, 7.514286e-01, 1.451704e+00, 7.844931e-01, 7.067817e-01, 3.414790e-01, 5.570810e-01, 6.624207e-01, 1.48770…
1.200000e+00	1.792028e-01, 1.461394e+00, 3.354741e-01, 4.398915e-01, 1.033874e+00, 4.905444e-01, 8.856208e-01, 3.567211e-01, 1.255710e+00, 3.330411e-01, 9.220742e-01, 9.670721e-01, 5.410540e-01, 2.765225e-01, 7.621927e-01, 1.146616e+00, 6.148706e-02, 9.077940e-01, 5.415690e-01, 1.096791e+00, 9.720734e-01, 6.118766e-01, 1.161052e+00, 6.496111e-01, 8.017162e-01, 2.089640e-01, 6.233946e-01, 6.073437e-01, 1.51684…
1.400000e+00	1.159487e-01, 1.237027e+00, 2.190084e-01, 4.556262e-01, 7.596502e-01, 5.671123e-01, 9.840188e-01, 4.881046e-01, 1.372038e+00, 3.816965e-01, 8.276597e-01, 1.419367e+00, 4.453252e-01, 1.785796e-01, 6.157082e-01, 1.491981e+00, 5.020814e-02, 1.081015e+00, 6.833131e-01, 1.136918e+00, 9.944657e-01, 5.288616e-01, 1.274463e+00, 6.932702e-01, 7.294666e-01, 1.531774e-01, 6.900954e-01, 4.549453e-01, 2.04277…
1.600000e+00	7.653287e-02, 1.333401e+00, 2.159335e-01, 4.605011e-01, 7.258602e-01, 5.354651e-01, 8.966760e-01, 4.114776e-01, 1.354992e+00, 5.633377e-01, 8.706640e-01, 1.286441e+00, 4.832578e-01, 1.173858e-01, 5.523853e-01, 1.238795e+00, 2.690358e-02, 1.153897e+00, 6.961466e-01, 1.088894e+00, 1.072163e+00, 3.167136e-01, 1.254048e+00, 6.778202e-01, 7.470816e-01, 9.482681e-02, 6.510203e-01, 3.353484e-01, 2.09056…
1.800000e+00	5.643076e-02, 1.593456e+00, 1.653116e-01, 5.017549e-01, 6.287500e-01, 5.540796e-01, 1.089097e+00, 5.651052e-01, 1.097938e+00, 7.185456e-01, 9.511223e-01, 1.379310e+00, 4.925961e-01, 7.187337e-02, 3.660336e-01, 1.400938e+00, 1.425471e-02, 1.054312e+00, 6.012851e-01, 9.549622e-01, 9.155905e-01, 2.272248e-01, 9.220234e-01, 6.297973e-01, 7.284891e-01, 6.524147e-02, 6.240815e-01, 3.412104e-01, 2.26117…
2.000000e+00	5.511507e-02, 1.556515e+00, 2.270804e-01, 4.611315e-01, 4.792562e-01, 5.143384e-01, 1.094212e+00, 6.540742e-01, 1.251513e+00, 7.771763e-01, 8.870533e-01, 1.262238e+00, 5.325043e-01, 4.109030e-02, 3.629863e-01, 1.271269e+00, 9.705756e-03, 1.070793e+00, 8.032035e-01, 7.966268e-01, 8.921980e-01, 1.906927e-01, 1.193864e+00, 6.280559e-01, 8.898227e-01, 5.642317e-02, 7.873277e-01, 2.512173e-01, 2.56508…
0.000000e+00	1.124928e+00, 2.622462e+00, 2.422816e+00, 2.590402e+00, 2.529781e+00, 1.394710e+00, 6.372845e-01, 6.962537e-01, 1.783183e+00, 7.641047e-01, 1.784920e+00, 2.521432e+00, 4.077367e-01, 2.638174e+00, 2.369762e-01, 2.620685e-01, 1.205709e-01, 3.022295e+00, 2.348913e+00, 2.920220e+00, 2.464935e+00, 2.754947e+00, 2.660108e+00, 2.313658e+00, 1.388021e+00, 2.913511e+00, 2.911799e+00, 3.860423e-01, 5.28923…
2.000000e-01	7.747506e-01, 1.700711e+00, 1.580769e+00, 1.118272e+00, 2.301483e+00, 8.122837e-01, 5.556021e-01, 4.429829e-01, 1.811660e+00, 4.578347e-01, 1.212569e+00, 2.101835e+00, 2.953833e-01, 2.048469e+00, 5.576020e-01, 1.484163e-01, 2.126163e-01, 2.064621e+00, 1.434130e+00, 2.113421e+00, 1.778828e+00, 1.880344e+00, 1.485489e+00, 1.612292e+00, 1.392040e+00, 2.241516e+00, 1.304645e+00, 4.456881e-01, 9.98812…
4.000000e-01	5.010925e-01, 1.179683e+00, 1.062676e+00, 9.308556e-01, 1.708360e+00, 5.610438e-01, 6.131806e-01, 2.604854e-01, 1.757436e+00, 3.030476e-01, 8.656737e-01, 1.476432e+00, 1.553757e-01, 1.318169e+00, 6.662383e-01, 1.872361e-01, 1.549982e-01, 1.617341e+00, 1.145070e+00, 1.542826e+00, 1.674989e+00, 1.162574e+00, 1.103206e+00, 1.369732e+00, 1.428635e+00, 1.421832e+00, 7.815526e-01, 3.165834e-01, 1.45114…
6.000000e-01	2.801158e-01, 1.327991e+00, 9.933847e-01, 7.215625e-01, 1.554051e+00, 2.726033e-01, 6.264502e-01, 1.587576e-01, 1.515122e+00, 1.665987e-01, 8.217727e-01, 9.340049e-01, 1.104430e-01, 6.864003e-01, 7.142625e-01, 3.159107e-01, 9.165436e-02, 1.179484e+00, 9.666337e-01, 7.665319e-01, 1.631763e+00, 1.011241e+00, 1.031648e+00, 1.114690e+00, 1.414986e+00, 1.008448e+00, 7.062583e-01, 2.634484e-01, 1.76230…
8.000000e-01	2.004776e-01, 1.109362e+00, 8.355567e-01, 6.185422e-01, 1.251752e+00, 2.897279e-01, 7.843434e-01, 9.090950e-02, 1.097842e+00, 1.142408e-01, 8.865685e-01, 9.790006e-01, 1.440559e-01, 4.732342e-01, 6.358968e-01, 4.745767e-01, 6.992870e-02, 1.010409e+00, 9.098601e-01, 6.743049e-01, 1.435585e+00, 5.977647e-01, 1.089607e+00, 9.926894e-01, 1.529536e+00, 8.273459e-01, 5.694470e-01, 2.049079e-01, 1.56295…
1.000000e+00	1.379504e-01, 1.144161e+00, 1.052238e+00, 4.398569e-01, 9.674382e-01, 2.097860e-01, 8.813170e-01, 1.050042e-01, 1.343889e+00, 1.430221e-01, 7.326546e-01, 1.041027e+00, 2.751829e-01, 3.013995e-01, 6.335181e-01, 6.973129e-01, 3.950120e-02, 9.112414e-01, 8.080265e-01, 4.449175e-01, 1.430460e+00, 3.205364e-01, 9.919916e-01, 7.092178e-01, 1.527439e+00, 7.442540e-01, 6.050823e-01, 1.722678e-01, 1.86263…
1.200000e+00	8.175598e-02, 1.334826e+00, 8.047505e-01, 5.333701e-01, 8.973718e-01, 2.534778e-01, 1.004197e+00, 1.189828e-01, 1.112875e+00, 2.642839e-01, 7.858182e-01, 1.193525e+00, 3.163334e-01, 1.989718e-01, 5.720983e-01, 1.027475e+00, 2.255402e-02, 9.398893e-01, 8.617324e-01, 3.598755e-01, 1.342472e+00, 2.084046e-01, 1.099582e+00, 7.888438e-01, 1.686817e+00, 7.239838e-01, 6.032426e-01, 1.367109e-01, 2.31830…
1.400000e+00	4.565007e-02, 1.151009e+00, 7.679514e-01, 4.678792e-01, 6.706752e-01, 2.648479e-01, 1.097890e+00, 2.328219e-01, 1.306926e+00, 4.759368e-01, 8.047580e-01, 1.244352e+00, 3.451958e-01, 1.147612e-01, 5.061523e-01, 1.032685e+00, 1.136443e-02, 9.715145e-01, 9.072957e-01, 3.291109e-01, 1.280063e+00, 1.317234e-01, 1.047765e+00, 7.146933e-01, 1.636538e+00, 6.592410e-01, 5.471788e-01, 1.079071e-01, 2.28122…
1.600000e+00	3.289686e-02, 1.187189e+00, 7.077599e-01, 5.597348e-01, 6.787683e-01, 3.563309e-01, 1.231176e+00, 2.574103e-01, 1.127722e+00, 6.814895e-01, 7.851831e-01, 1.421260e+00, 3.572026e-01, 6.090270e-02, 3.585036e-01, 1.120493e+00, 9.114886e-03, 7.798641e-01, 7.400194e-01, 2.426937e-01, 1.354233e+00, 8.464946e-02, 1.020747e+00, 7.433349e-01, 1.603408e+00, 6.543260e-01, 4.910646e-01, 8.423851e-02, 2.21537…
1.800000e+00	2.604762e-02, 1.718955e+00, 6.404815e-01, 5.381223e-01, 5.050514e-01, 3.850781e-01, 1.178359e+00, 3.838961e-01, 1.133999e+00, 7.852736e-01, 8.714186e-01, 1.388555e+00, 3.583139e-01, 4.021180e-02, 3.329911e-01, 1.085051e+00, 4.903922e-03, 1.011462e+00, 7.229214e-01, 3.155454e-01, 1.183240e+00, 6.242542e-02, 1.111295e+00, 6.848113e-01, 1.675271e+00, 5.072854e-01, 6.561922e-01, 8.316619e-02, 2.52077…
2.000000e+00	2.283084e-02, 1.390314e+00, 4.693936e-01, 4.618273e-01, 3.815931e-01, 4.126331e-01, 9.172441e-01, 4.347093e-01, 1.284934e+00, 7.725285e-01, 9.064702e-01, 1.489932e+00, 4.327757e-01, 2.538287e-02, 3.298986e-01, 1.175887e+00, 2.446996e-03, 8.940625e-01, 9.119569e-01, 2.934248e-01, 1.297838e+00, 3.801860e-02, 1.072344e+00, 6.475421e-01, 1.533961e+00, 5.882140e-01, 7.203678e-01, 7.068858e-02, 2.16657…
0.000000e+00	2.440967e+00, 1.643875e+00, 2.248334e+00, 1.772742e+00, 2.903649e+00, 4.140453e-02, 1.752954e+00, 2.243399e+00, 5.972615e-01, 2.456058e+00, 8.235380e-01, 2.100662e-01, 2.182359e+00, 1.966957e+00, 4.537905e-01, 2.527569e+00, 2.397697e+00, 6.333830e-01, 2.981083e+00, 2.474764e+00, 1.990375e+00, 1.663038e+00, 4.606980e-01, 2.002746e+00, 2.640728e+00, 2.004299e+00, 1.881669e+00, 1.504235e+00, 1.58787…
2.000000e-01	1.601664e+00, 1.151867e+00, 1.544709e+00, 1.230593e+00, 1.879259e+00, 2.327571e-02, 1.100327e+00, 1.731589e+00, 3.842502e-01, 1.762092e+00, 7.662595e-01, 4.883600e-01, 1.184320e+00, 1.308338e+00, 6.203782e-01, 1.525233e+00, 1.570619e+00, 8.090866e-01, 2.196102e+00, 1.642113e+00, 1.554378e+00, 1.058648e+00, 2.867709e-01, 1.133300e+00, 2.377901e+00, 1.557707e+00, 1.318313e+00, 1.523964e+00, 1.35525…
4.000000e-01	1.585007e+00, 9.581576e-01, 1.350731e+00, 9.118571e-01, 1.811761e+00, 1.824221e-02, 8.162506e-01, 1.418992e+00, 3.473024e-01, 8.331527e-01, 8.057885e-01, 8.037352e-01, 7.817293e-01, 8.371481e-01, 9.934522e-01, 1.308521e+00, 1.072539e+00, 9.476409e-01, 1.335341e+00, 1.250220e+00, 7.420646e-01, 7.773483e-01, 4.074125e-01, 8.046252e-01, 2.583081e+00, 1.117776e+00, 8.458556e-01, 1.553833e+00, 1.17327…
6.000000e-01	1.212782e+00, 1.186891e+00, 9.639116e-01, 7.298927e-01, 1.325834e+00, 3.563200e-02, 5.934800e-01, 8.485577e-01, 6.846235e-01, 5.131954e-01, 7.909740e-01, 1.189906e+00, 7.169187e-01, 4.899859e-01, 1.092414e+00, 9.460287e-01, 7.355171e-01, 9.426219e-01, 1.111760e+00, 8.971611e-01, 6.781310e-01, 5.579888e-01, 6.421777e-01, 4.785411e-01, 1.896867e+00, 7.147334e-01, 4.963774e-01, 1.445991e+00, 1.64328…
8.000000e-01	8.067059e-01, 1.228185e+00, 5.667183e-01, 5.163289e-01, 9.655983e-01, 1.009403e-01, 5.956603e-01, 5.804865e-01, 7.893728e-01, 4.016473e-01, 7.807316e-01, 1.337977e+00, 5.991839e-01, 3.425301e-01, 8.036513e-01, 8.575106e-01, 4.345691e-01, 9.489692e-01, 9.816996e-01, 6.356927e-01, 5.560926e-01, 3.221892e-01, 7.521136e-01, 3.670234e-01, 1.786992e+00, 8.309539e-01, 5.782928e-01, 1.359405e+00, 1.37011…
1.000000e+00	4.963486e-01, 1.294842e+00, 4.172338e-01, 5.820180e-01, 8.018831e-01, 2.173122e-01, 7.546214e-01, 5.495855e-01, 1.186913e+00, 4.172354e-01, 8.791355e-01, 1.183694e+00, 4.343600e-01, 2.172877e-01, 7.786487e-01, 1.001846e+00, 2.067847e-01, 9.185095e-01, 9.700956e-01, 5.548731e-01, 6.514503e-01, 2.166307e-01, 9.417470e-01, 4.670138e-01, 1.359660e+00, 6.512019e-01, 6.082734e-01, 7.959059e-01, 1.86667…
1.200000e+00	3.495568e-01, 1.300041e+00, 2.507026e-01, 5.630051e-01, 8.202014e-01, 2.919534e-01, 9.087158e-01, 5.789208e-01, 1.342133e+00, 4.781886e-01, 8.593156e-01, 1.311091e+00, 4.787642e-01, 1.377771e-01, 5.432329e-01, 1.241291e+00, 1.375642e-01, 8.931722e-01, 9.203176e-01, 3.685762e-01, 7.593262e-01, 1.125779e-01, 9.975246e-01, 4.679357e-01, 1.108596e+00, 4.649920e-01, 6.285314e-01, 7.297907e-01, 2.18397…
1.400000e+00	1.937599e-01, 1.322792e+00, 1.493184e-01, 4.601637e-01, 5.738929e-01, 3.959752e-01, 8.136334e-01, 6.795630e-01, 1.173647e+00, 6.311655e-01, 7.965484e-01, 1.564726e+00, 4.011526e-01, 8.475320e-02, 4.477177e-01, 1.339450e+00, 8.929888e-02, 9.215384e-01, 8.458730e-01, 2.697579e-01, 8.884202e-01, 7.782308e-02, 9.547087e-01, 5.464319e-01, 7.867303e-01, 3.541884e-01, 6.684247e-01, 6.234297e-01, 2.37285…
1.600000e+00	1.480055e-01, 1.400825e+00, 1.191172e-01, 5.290488e-01, 5.172521e-01, 4.358695e-01, 9.420980e-01, 5.217086e-01, 1.156284e+00, 7.709805e-01, 6.552358e-01, 1.408087e+00, 4.931035e-01, 4.826907e-02, 3.352041e-01, 1.530192e+00, 4.257972e-02, 1.005589e+00, 8.557633e-01, 3.469280e-01, 7.820341e-01, 4.392978e-02, 8.714364e-01, 5.755213e-01, 7.424291e-01, 1.844238e-01, 6.668115e-01, 4.499873e-01, 2.37623…
1.800000e+00	1.168407e-01, 1.310880e+00, 8.919863e-02, 4.963626e-01, 3.994055e-01, 4.293691e-01, 1.044892e+00, 6.459116e-01, 1.259327e+00, 7.942979e-01, 8.862261e-01, 1.396208e+00, 4.691895e-01, 2.337881e-02, 3.187743e-01, 1.433518e+00, 2.587017e-02, 1.037299e+00, 9.509033e-01, 3.650949e-01, 9.414697e-01, 3.075130e-02, 1.062325e+00, 6.513533e-01, 6.361741e-01, 1.953726e-01, 7.526344e-01, 3.743398e-01, 2.02263…
2.000000e+00	8.677753e-02, 1.509556e+00, 1.152316e-01, 5.036049e-01, 3.825026e-01, 4.305461e-01, 9.961436e-01, 7.404749e-01, 1.228727e+00, 8.114789e-01, 8.037715e-01, 1.318401e+00, 4.088161e-01, 1.755756e-02, 2.358578e-01, 1.386997e+00, 1.665486e-02, 1.025390e+00, 6.833054e-01, 4.270350e-01, 9.511082e-01, 2.173923e-02, 1.228214e+00, 5.691583e-01, 7.038080e-01, 9.803912e-02, 5.066534e-01, 2.986917e-01, 2.24270…
0.000000e+00	2.213709e+00, 2.033453e+00, 1.114831e+00, 1.157613e+00, 2.529763e+00, 2.544062e+00, 2.831553e+00, 1.649561e+00, 2.730300e+00, 1.262717e+00, 4.045370e-01, 5.062171e-01, 1.990183e+00, 2.772427e+00, 1.820606e+00, 2.780675e+00, 1.508685e+00, 9.201489e-01, 3.411959e-01, 1.310147e+00, 1.088309e+00, 2.933328e+00, 8.267723e-01, 2.026918e+00, 1.719860e+00, 1.986345e+00, 1.220861e+00, 8.116261e-01, 5.19221…
2.000000e-01	1.567148e+00, 1.399036e+00, 1.231361e+00, 6.200029e-01, 2.851789e+00, 1.532126e+00, 1.823119e+00, 1.346710e+00, 1.480977e+00, 8.647991e-01, 4.874161e-01, 3.760163e-01, 1.201956e+00, 1.668076e+00, 1.856632e+00, 2.248420e+00, 8.962106e-01, 1.143096e+00, 2.712698e-01, 1.316446e+00, 1.129299e+00, 1.624308e+00, 7.382364e-01, 1.378120e+00, 1.594966e+00, 1.330599e+00, 1.018565e+00, 1.049080e+00, 5.39021…
4.000000e-01	1.431854e+00, 1.432726e+00, 1.084786e+00, 4.360675e-01, 2.594883e+00, 1.254992e+00, 1.358644e+00, 1.088822e+00, 1.746160e+00, 5.461298e-01, 8.083618e-01, 2.398343e-01, 9.531944e-01, 1.330115e+00, 1.605244e+00, 1.515972e+00, 7.943746e-01, 1.016815e+00, 1.661111e-01, 1.346031e+00, 1.096605e+00, 1.607933e+00, 7.720620e-01, 8.106608e-01, 1.529672e+00, 1.008318e+00, 8.346326e-01, 9.531427e-01, 9.83306…
6.000000e-01	1.120703e+00, 1.066924e+00, 1.006886e+00, 3.070638e-01, 2.300608e+00, 8.706719e-01, 9.112597e-01, 8.021865e-01, 1.520420e+00, 3.220993e-01, 8.976051e-01, 1.843497e-01, 5.560311e-01, 1.066097e+00, 1.524750e+00, 1.044560e+00, 5.998813e-01, 1.007744e+00, 3.688485e-01, 1.278352e+00, 1.188751e+00, 1.404553e+00, 6.950678e-01, 6.828960e-01, 1.683307e+00, 7.574004e-01, 6.451207e-01, 1.086327e+00, 1.35553…
8.000000e-01	7.213159e-01, 1.182546e+00, 8.248807e-01, 4.897835e-01, 1.780922e+00, 8.680536e-01, 9.062276e-01, 6.915081e-01, 1.272203e+00, 1.717086e-01, 7.820259e-01, 2.002140e-01, 6.275956e-01, 5.335800e-01, 1.291605e+00, 1.298456e+00, 4.622115e-01, 9.774565e-01, 4.859086e-01, 1.192538e+00, 1.080989e+00, 1.188742e+00, 9.477231e-01, 5.593482e-01, 1.542828e+00, 7.075805e-01, 6.010486e-01, 1.136126e+00, 1.43992…
1.000000e+00	5.122168e-01, 1.250618e+00, 8.852803e-01, 4.014357e-01, 1.452568e+00, 7.267225e-01, 7.783444e-01, 6.431019e-01, 1.448743e+00, 1.015459e-01, 9.192773e-01, 2.511938e-01, 4.465481e-01, 3.213842e-01, 1.109173e+00, 1.089865e+00, 2.838413e-01, 9.632588e-01, 6.798299e-01, 1.098351e+00, 1.561663e+00, 9.293867e-01, 9.886149e-01, 6.527148e-01, 1.429240e+00, 6.493667e-01, 6.607618e-01, 7.124364e-01, 1.87076…
1.200000e+00	3.118569e-01, 1.364738e+00, 9.802928e-01, 3.922768e-01, 1.067016e+00, 6.493759e-01, 9.703070e-01, 5.092925e-01, 1.327720e+00, 8.527506e-02, 8.299146e-01, 3.770537e-01, 5.160471e-01, 2.162840e-01, 9.351118e-01, 1.072475e+00, 1.474124e-01, 9.226300e-01, 8.655534e-01, 9.025413e-01, 1.519871e+00, 7.011261e-01, 1.152051e+00, 5.724350e-01, 1.558080e+00, 6.073619e-01, 5.205924e-01, 6.078713e-01, 1.85902…
1.400000e+00	2.219858e-01, 1.348348e+00, 8.592181e-01, 4.368504e-01, 1.058714e+00, 5.724228e-01, 9.746711e-01, 4.652177e-01, 1.258312e+00, 1.055906e-01, 7.795818e-01, 6.176245e-01, 4.587895e-01, 1.078578e-01, 8.789520e-01, 9.167238e-01, 1.063650e-01, 1.092117e+00, 7.033108e-01, 1.021714e+00, 1.333498e+00, 4.620170e-01, 1.045532e+00, 5.265531e-01, 1.644789e+00, 5.320934e-01, 6.478191e-01, 5.252058e-01, 2.14592…
1.600000e+00	1.207670e-01, 1.121524e+00, 9.154487e-01, 5.205961e-01, 1.005112e+00, 5.076769e-01, 9.062407e-01, 4.366568e-01, 1.311676e+00, 2.392674e-01, 8.432298e-01, 8.065805e-01, 5.537269e-01, 6.758181e-02, 9.149907e-01, 9.628556e-01, 6.208511e-02, 9.464402e-01, 9.034646e-01, 9.155083e-01, 1.253276e+00, 3.124917e-01, 1.203849e+00, 5.147911e-01, 1.400509e+00, 5.932140e-01, 5.304175e-01, 4.074387e-01, 2.56846…
1.800000e+00	6.633774e-02, 1.467287e+00, 9.144565e-01, 5.508456e-01, 8.181489e-01, 4.610273e-01, 1.044070e+00, 3.545281e-01, 1.311283e+00, 3.881122e-01, 9.289680e-01, 7.206555e-01, 4.527771e-01, 4.615177e-02, 8.292750e-01, 9.455377e-01, 4.226820e-02, 9.639224e-01, 8.466516e-01, 8.673761e-01, 1.418657e+00, 1.927506e-01, 1.118586e+00, 5.878972e-01, 1.373298e+00, 5.572316e-01, 5.148094e-01, 3.851979e-01, 2.12454…
2.000000e+00	5.676294e-02, 1.359876e+00, 7.515273e-01, 5.585971e-01, 6.265205e-01, 4.661561e-01, 1.034408e+00, 3.078822e-01, 1.040341e+00, 5.014547e-01, 9.027193e-01, 1.074596e+00, 3.779318e-01, 3.294893e-02, 8.245351e-01, 9.579946e-01, 2.718812e-02, 9.511931e-01, 9.270198e-01, 6.585206e-01, 1.342151e+00, 1.417761e-01, 1.191668e+00, 6.372516e-01, 1.711430e+00, 4.571903e-01, 5.904818e-01, 2.805717e-01, 2.33503…
0.000000e+00	3.234022e-01, 8.945896e-01, 6.799152e-01, 1.530045e-01, 1.508228e+00, 1.005864e+00, 3.016688e+00, 7.089777e-01, 7.476699e-01, 2.197413e-01, 1.505143e+00, 1.762947e+00, 1.452286e+00, 1.821862e+00, 2.256225e+00, 2.682258e+00, 1.285705e+00, 8.613784e-01, 2.061366e+00, 6.498111e-01, 1.722082e-01, 6.941606e-01, 1.327083e+00, 1.688911e+00, 7.562612e-01, 2.342702e-01, 1.800946e+00, 9.182800e-01, 1.17268…
2.000000e-01	2.361701e-01, 6.576559e-01, 7.505461e-01, 1.038051e-01, 1.140768e+00, 7.807852e-01, 2.258529e+00, 7.130196e-01, 9.106673e-01, 1.657163e-01, 9.621706e-01, 1.674724e+00, 1.063140e+00, 1.257309e+00, 2.321660e+00, 1.707463e+00, 1.103082e+00, 1.028167e+00, 1.651377e+00, 8.542157e-01, 2.307980e-01, 4.971951e-01, 7.793940e-01, 1.296502e+00, 5.202873e-01, 2.342657e-01, 1.169987e+00, 7.916540e-01, 1.62044…
4.000000e-01	1.688923e-01, 5.224473e-01, 6.010354e-01, 1.830363e-01, 8.343848e-01, 6.095596e-01, 1.815225e+00, 7.128323e-01, 1.042294e+00, 1.549170e-01, 7.592253e-01, 1.436518e+00, 9.218290e-01, 7.724407e-01, 1.784684e+00, 2.124544e+00, 6.339571e-01, 9.416481e-01, 1.249427e+00, 1.055466e+00, 3.599637e-01, 3.213381e-01, 6.690151e-01, 9.546936e-01, 4.326492e-01, 1.354949e-01, 1.007717e+00, 7.065494e-01, 1.85485…
6.000000e-01	1.169164e-01, 7.795054e-01, 6.157973e-01, 2.328750e-01, 1.022496e+00, 6.360688e-01, 1.745206e+00, 6.578323e-01, 1.072049e+00, 1.996655e-01, 9.230424e-01, 1.685938e+00, 7.924277e-01, 3.989805e-01, 1.099755e+00, 2.038739e+00, 3.401189e-01, 9.207067e-01, 9.726413e-01, 1.002477e+00, 5.369201e-01, 2.738233e-01, 6.809317e-01, 8.320835e-01, 3.946727e-01, 8.284828e-02, 8.654168e-01, 4.961113e-01, 2.23237…
8.000000e-01	1.291450e-01, 9.195680e-01, 3.427527e-01, 3.354075e-01, 6.845894e-01, 6.060702e-01, 1.402828e+00, 8.359567e-01, 1.190221e+00, 3.394308e-01, 9.022001e-01, 1.509335e+00, 6.468629e-01, 2.281361e-01, 1.216372e+00, 1.570798e+00, 2.365373e-01, 1.021059e+00, 1.180376e+00, 1.157832e+00, 7.310787e-01, 1.670817e-01, 9.203802e-01, 8.231033e-01, 3.762877e-01, 5.802779e-02, 6.804663e-01, 4.188168e-01, 2.30442…
1.000000e+00	1.273338e-01, 1.014984e+00, 3.373402e-01, 4.309011e-01, 5.943426e-01, 4.651533e-01, 1.278994e+00, 6.256418e-01, 1.207512e+00, 5.468275e-01, 9.461178e-01, 1.159802e+00, 5.241075e-01, 1.629244e-01, 9.157645e-01, 1.949907e+00, 1.265731e-01, 1.085460e+00, 8.156479e-01, 1.000943e+00, 9.263596e-01, 1.283726e-01, 8.438069e-01, 6.945854e-01, 3.037030e-01, 3.503342e-02, 8.200694e-01, 3.256334e-01, 2.07715…
1.200000e+00	1.083518e-01, 9.141835e-01, 2.281812e-01, 4.381531e-01, 7.017554e-01, 5.208249e-01, 1.172486e+00, 7.313203e-01, 1.239479e+00, 6.643640e-01, 8.371621e-01, 1.313706e+00, 5.083166e-01, 1.077329e-01, 7.999991e-01, 1.535131e+00, 6.732559e-02, 1.054921e+00, 7.705373e-01, 9.990511e-01, 7.958977e-01, 1.227737e-01, 9.240726e-01, 7.268666e-01, 3.755533e-01, 2.108076e-02, 6.091101e-01, 2.158037e-01, 2.07083…
1.400000e+00	8.693034e-02, 1.185356e+00, 2.247754e-01, 5.184766e-01, 5.278336e-01, 5.469698e-01, 1.062838e+00, 5.039930e-01, 1.378064e+00, 6.825279e-01, 7.795353e-01, 1.702771e+00, 4.723252e-01, 6.932546e-02, 5.162059e-01, 1.414200e+00, 4.883116e-02, 8.266163e-01, 7.908180e-01, 9.746809e-01, 1.043805e+00, 1.204017e-01, 9.322690e-01, 7.176218e-01, 5.290888e-01, 1.532518e-02, 6.482401e-01, 2.127510e-01, 1.89249…
1.600000e+00	7.688554e-02, 1.349169e+00, 1.784180e-01, 4.860040e-01, 4.404297e-01, 5.877821e-01, 1.161739e+00, 7.610830e-01, 1.361988e+00, 8.215106e-01, 8.268814e-01, 1.530513e+00, 6.099960e-01, 3.949921e-02, 4.742275e-01, 1.426813e+00, 2.298776e-02, 8.679546e-01, 9.331842e-01, 7.733175e-01, 1.111292e+00, 7.851130e-02, 9.798867e-01, 7.364449e-01, 4.414877e-01, 1.105625e-02, 6.048760e-01, 1.952982e-01, 2.26098…
1.800000e+00	8.225011e-02, 1.253576e+00, 2.142492e-01, 4.279116e-01, 4.134455e-01, 5.806507e-01, 1.011255e+00, 7.061933e-01, 1.160833e+00, 7.837354e-01, 8.668196e-01, 1.724230e+00, 4.920630e-01, 2.298534e-02, 3.760706e-01, 1.357031e+00, 1.583790e-02, 8.404415e-01, 8.146613e-01, 9.699521e-01, 1.152750e+00, 5.213803e-02, 1.036246e+00, 6.644527e-01, 7.267317e-01, 1.460851e-02, 6.504665e-01, 1.300949e-01, 2.25474…
2.000000e+00	9.152302e-02, 1.357298e+00, 2.002454e-01, 5.367578e-01, 3.649505e-01, 5.520308e-01, 9.125502e-01, 5.935375e-01, 9.570015e-01, 7.574156e-01, 8.953251e-01, 1.327306e+00, 5.230920e-01, 1.534503e-02, 2.670767e-01, 1.321351e+00, 9.700086e-03, 9.517527e-01, 7.641442e-01, 7.755159e-01, 1.067436e+00, 4.905009e-02, 1.110506e+00, 6.102382e-01, 8.433291e-01, 1.870244e-02, 6.043033e-01, 1.210094e-01, 2.43183…
0.000000e+00	1.705734e+00, 2.568354e+00, 1.476320e+00, 1.245248e+00, 2.053092e+00, 1.858623e+00, 3.275126e-01, 2.749750e+00, 1.417470e+00, 9.171537e-01, 2.813839e+00, 1.582640e+00, 9.922496e-01, 1.070406e-01, 1.895606e+00, 9.669790e-01, 9.289604e-01, 1.312123e+00, 3.168881e+00, 7.974633e-01, 1.898052e+00, 1.441759e+00, 2.474282e+00, 3.445586e+00, 1.567110e+00, 2.795227e+00, 2.012069e+00, 2.644809e-01, 2.56240…
2.000000e-01	1.372175e+00, 1.923814e+00, 8.064171e-01, 8.006415e-01, 1.954862e+00, 1.311593e+00, 4.362683e-01, 1.771736e+00, 1.279424e+00, 5.039472e-01, 1.664672e+00, 1.279069e+00, 5.359232e-01, 8.048856e-02, 1.661246e+00, 9.317089e-01, 5.083026e-01, 1.301356e+00, 1.940665e+00, 6.313630e-01, 1.387363e+00, 1.215036e+00, 1.394634e+00, 1.907419e+00, 1.560538e+00, 1.990587e+00, 1.113407e+00, 2.252986e-01, 2.74850…
4.000000e-01	1.459092e+00, 1.442667e+00, 6.640669e-01, 1.117325e+00, 1.481815e+00, 7.392774e-01, 8.568692e-01, 1.470721e+00, 1.178935e+00, 3.852586e-01, 1.028667e+00, 9.097977e-01, 3.853629e-01, 4.363560e-02, 1.585517e+00, 9.566269e-01, 3.306699e-01, 9.362221e-01, 1.494858e+00, 6.065596e-01, 1.632879e+00, 7.040841e-01, 1.265342e+00, 1.169025e+00, 1.909469e+00, 1.616511e+00, 8.394609e-01, 1.814825e-01, 2.62268…
6.000000e-01	9.736284e-01, 1.739651e+00, 6.221845e-01, 7.216634e-01, 1.258297e+00, 4.085446e-01, 8.214082e-01, 8.541231e-01, 1.051669e+00, 1.847753e-01, 8.469552e-01, 9.774402e-01, 2.689954e-01, 2.529997e-02, 1.223572e+00, 1.026156e+00, 1.890527e-01, 9.977595e-01, 1.302199e+00, 3.720078e-01, 1.451734e+00, 4.430129e-01, 1.199216e+00, 8.646773e-01, 1.597527e+00, 1.019932e+00, 8.320098e-01, 1.465284e-01, 2.21555…
8.000000e-01	6.087750e-01, 1.364913e+00, 8.117589e-01, 5.484739e-01, 1.393752e+00, 3.150653e-01, 9.728465e-01, 5.310306e-01, 1.505073e+00, 1.478052e-01, 8.621669e-01, 1.127040e+00, 2.705753e-01, 1.703051e-02, 8.326479e-01, 1.191655e+00, 1.308658e-01, 8.924401e-01, 1.036818e+00, 3.392044e-01, 1.531183e+00, 2.778627e-01, 1.143506e+00, 5.868767e-01, 1.841399e+00, 9.153573e-01, 7.364775e-01, 1.225046e-01, 2.39467…
1.000000e+00	5.027013e-01, 1.581574e+00, 4.899866e-01, 5.183744e-01, 1.127804e+00, 2.211614e-01, 1.025337e+00, 6.210639e-01, 1.192087e+00, 2.185980e-01, 8.574720e-01, 1.133960e+00, 3.153129e-01, 9.746693e-03, 9.504750e-01, 1.137309e+00, 5.302880e-02, 8.819258e-01, 9.069957e-01, 2.981989e-01, 1.234042e+00, 1.328791e-01, 9.915339e-01, 5.800314e-01, 1.490706e+00, 7.627599e-01, 6.353095e-01, 9.908597e-02, 2.77215…
1.200000e+00	3.601217e-01, 1.277341e+00, 5.545454e-01, 6.282834e-01, 7.628906e-01, 1.684376e-01, 9.033271e-01, 6.922145e-01, 1.217618e+00, 3.612963e-01, 8.747619e-01, 1.279850e+00, 3.849100e-01, 6.970439e-03, 5.915820e-01, 1.444121e+00, 3.898079e-02, 1.140458e+00, 9.610358e-01, 1.991880e-01, 1.196691e+00, 1.124515e-01, 1.208362e+00, 5.366021e-01, 1.701150e+00, 6.250340e-01, 6.630466e-01, 7.900468e-02, 2.43529…
1.400000e+00	2.124050e-01, 1.379353e+00, 6.276459e-01, 5.502107e-01, 5.769887e-01, 2.509889e-01, 9.623292e-01, 5.947355e-01, 1.304964e+00, 5.586529e-01, 7.351280e-01, 1.293309e+00, 4.529921e-01, 3.072526e-03, 5.546829e-01, 1.541601e+00, 2.420215e-02, 1.023624e+00, 9.279710e-01, 1.639828e-01, 1.198624e+00, 6.409094e-02, 1.116346e+00, 6.066449e-01, 1.351247e+00, 5.550674e-01, 7.384023e-01, 7.241639e-02, 2.54962…
1.600000e+00	1.467195e-01, 1.552508e+00, 4.580483e-01, 4.607172e-01, 5.469409e-01, 3.045112e-01, 1.034168e+00, 6.372123e-01, 1.409188e+00, 6.494098e-01, 8.400000e-01, 1.478789e+00, 3.977884e-01, 2.241528e-03, 4.745523e-01, 1.288844e+00, 1.293807e-02, 1.122213e+00, 8.640240e-01, 1.486434e-01, 1.311976e+00, 4.524602e-02, 1.141409e+00, 7.152608e-01, 1.259792e+00, 6.169711e-01, 6.744623e-01, 4.240475e-02, 2.58516…
1.800000e+00	1.229240e-01, 1.400026e+00, 3.958772e-01, 5.315283e-01, 3.554718e-01, 3.964212e-01, 1.071124e+00, 5.634270e-01, 1.151685e+00, 7.319452e-01, 8.169407e-01, 1.405251e+00, 4.281628e-01, 1.529997e-03, 4.060111e-01, 1.293212e+00, 6.503273e-03, 9.164996e-01, 7.141715e-01, 1.537752e-01, 1.207464e+00, 2.355865e-02, 9.790995e-01, 7.217974e-01, 1.318225e+00, 5.143866e-01, 6.524335e-01, 4.224450e-02, 2.67859…
2.000000e+00	9.893803e-02, 1.472380e+00, 3.744773e-01, 4.922560e-01, 3.503638e-01, 3.902021e-01, 1.268163e+00, 6.340864e-01, 1.319568e+00, 6.200658e-01, 9.371952e-01, 1.672363e+00, 4.425929e-01, 7.821762e-04, 2.829683e-01, 1.611676e+00, 5.018728e-03, 1.071077e+00, 7.981619e-01, 2.410340e-01, 1.139374e+00, 1.337971e-02, 1.282367e+00, 6.691602e-01, 1.669064e+00, 4.968353e-01, 7.392530e-01, 3.423171e-02, 2.48678…
0.000000e+00	1.625114e+00, 1.315648e+00, 1.944342e+00, 2.670507e+00, 2.713426e+00, 2.164399e+00, 2.738686e+00, 3.463373e+00, 1.090104e+00, 1.440874e+00, 1.950563e-01, 1.056769e+00, 1.966851e+00, 2.585245e+00, 2.791995e+00, 2.319867e+00, 3.861106e-01, 1.651488e+00, 2.237425e-01, 1.284188e+00, 1.394910e+00, 1.297731e+00, 5.540031e-01, 1.129096e+00, 8.750065e-01, 8.867453e-01, 6.196469e-01, 1.207994e+00, 1.87633…
2.000000e-01	1.247503e+00, 1.493713e+00, 1.808756e+00, 1.709247e+00, 2.763774e+00, 1.442427e+00, 2.215315e+00, 2.007160e+00, 9.589480e-01, 7.905605e-01, 5.005426e-01, 7.458608e-01, 1.141183e+00, 2.093793e+00, 2.554217e+00, 2.114226e+00, 5.244255e-01, 1.511641e+00, 4.836665e-01, 1.067341e+00, 1.305494e+00, 1.100666e+00, 7.744233e-01, 8.697445e-01, 8.446886e-01, 5.166895e-01, 4.279222e-01, 1.170459e+00, 1.79586…
4.000000e-01	1.366617e+00, 1.000538e+00, 1.169950e+00, 1.025358e+00, 2.731591e+00, 1.081376e+00, 1.210748e+00, 1.702884e+00, 8.832637e-01, 4.562861e-01, 6.947093e-01, 5.370042e-01, 9.324288e-01, 1.287422e+00, 2.227161e+00, 1.411568e+00, 2.892619e-01, 1.102620e+00, 7.511465e-01, 8.030325e-01, 1.165914e+00, 9.078482e-01, 9.106401e-01, 4.743509e-01, 1.101539e+00, 3.014581e-01, 2.907221e-01, 7.990361e-01, 1.80043…
6.000000e-01	1.385080e+00, 1.385053e+00, 1.098323e+00, 7.943312e-01, 2.501140e+00, 9.387262e-01, 9.332835e-01, 8.773540e-01, 1.194103e+00, 2.869104e-01, 7.498684e-01, 5.269439e-01, 6.934941e-01, 5.974617e-01, 2.129102e+00, 8.236506e-01, 1.696043e-01, 8.464721e-01, 5.870040e-01, 9.101424e-01, 9.383789e-01, 6.506497e-01, 8.075766e-01, 3.253574e-01, 8.123607e-01, 2.505712e-01, 2.909761e-01, 8.864394e-01, 1.99016…
8.000000e-01	9.652297e-01, 1.545527e+00, 1.034244e+00, 5.952885e-01, 1.789640e+00, 6.483371e-01, 8.605486e-01, 5.907258e-01, 1.207530e+00, 1.641204e-01, 9.378483e-01, 6.270216e-01, 6.669569e-01, 3.426725e-01, 1.736249e+00, 6.689252e-01, 1.005017e-01, 1.033001e+00, 7.753490e-01, 1.008846e+00, 1.107574e+00, 4.847929e-01, 1.015648e+00, 3.020875e-01, 1.002549e+00, 1.615110e-01, 2.851500e-01, 5.828266e-01, 2.38255…
1.000000e+00	5.050656e-01, 1.449579e+00, 7.487320e-01, 5.462868e-01, 1.819501e+00, 8.600014e-01, 1.007525e+00, 4.056648e-01, 1.248871e+00, 1.087323e-01, 8.551810e-01, 7.110186e-01, 6.688814e-01, 2.099495e-01, 1.589643e+00, 6.313071e-01, 6.328228e-02, 9.600763e-01, 7.671673e-01, 7.663028e-01, 1.342720e+00, 3.647427e-01, 1.141134e+00, 4.051272e-01, 1.293589e+00, 1.479391e-01, 3.791789e-01, 6.303647e-01, 2.33999…
1.200000e+00	3.530259e-01, 1.359462e+00, 7.300822e-01, 5.020854e-01, 1.555998e+00, 6.466661e-01, 1.035197e+00, 2.613121e-01, 1.165643e+00, 7.450814e-02, 8.364646e-01, 9.123608e-01, 3.969295e-01, 1.489804e-01, 1.371919e+00, 9.955545e-01, 4.473438e-02, 8.764765e-01, 7.525254e-01, 9.156000e-01, 1.190506e+00, 2.522120e-01, 1.067750e+00, 5.502896e-01, 1.028019e+00, 1.546360e-01, 5.414751e-01, 4.277066e-01, 1.83136…
1.400000e+00	2.302435e-01, 1.537644e+00, 6.954553e-01, 4.815119e-01, 1.385734e+00, 6.634780e-01, 1.047541e+00, 3.470720e-01, 1.236170e+00, 8.125985e-02, 8.876330e-01, 1.192625e+00, 5.545338e-01, 9.966418e-02, 1.338175e+00, 1.190481e+00, 2.600554e-02, 1.054850e+00, 8.252731e-01, 7.213457e-01, 1.128102e+00, 1.922280e-01, 1.060520e+00, 5.258549e-01, 8.460271e-01, 1.556063e-01, 6.703014e-01, 3.253635e-01, 2.64272…
1.600000e+00	1.352094e-01, 1.548392e+00, 5.499421e-01, 5.776415e-01, 8.040091e-01, 5.346983e-01, 9.087126e-01, 3.212623e-01, 1.398591e+00, 1.428626e-01, 9.080041e-01, 1.107260e+00, 4.899078e-01, 5.435870e-02, 9.086324e-01, 1.128544e+00, 1.580314e-02, 9.320600e-01, 9.170819e-01, 7.813085e-01, 1.269803e+00, 1.185583e-01, 1.113003e+00, 4.479152e-01, 1.046530e+00, 1.537959e-01, 6.261628e-01, 2.738348e-01, 2.29891…
1.800000e+00	1.049498e-01, 1.310423e+00, 6.249528e-01, 4.591475e-01, 7.364546e-01, 5.622028e-01, 9.645361e-01, 3.885978e-01, 1.042170e+00, 3.742677e-01, 6.915693e-01, 1.311708e+00, 4.728090e-01, 3.364707e-02, 7.490731e-01, 1.342653e+00, 8.974346e-03, 1.076550e+00, 7.382579e-01, 8.132108e-01, 1.164963e+00, 9.603437e-02, 1.111938e+00, 6.436784e-01, 1.192370e+00, 2.135781e-01, 6.019764e-01, 2.846466e-01, 2.25829…
2.000000e+00	6.268467e-02, 1.205480e+00, 5.024550e-01, 4.179140e-01, 7.442331e-01, 6.135943e-01, 1.121918e+00, 5.118821e-01, 1.213710e+00, 4.424305e-01, 7.497724e-01, 1.272820e+00, 5.121928e-01, 2.003866e-02, 5.602888e-01, 1.425416e+00, 4.801099e-03, 7.973636e-01, 7.771430e-01, 6.608976e-01, 1.223733e+00, 5.904292e-02, 1.182162e+00, 6.401631e-01, 1.286229e+00, 2.261783e-01, 6.786866e-01, 1.801890e-01, 2.63837…
0.000000e+00	1.975683e+00, 3.617090e-01, 2.587363e+00, 8.891632e-01, 1.805932e+00, 2.509492e+00, 2.764985e-01, 5.979141e-01, 1.949421e+00, 9.387491e-01, 2.122141e+00, 1.686415e-01, 7.370204e-01, 1.883332e+00, 1.267706e-01, 1.825409e+00, 6.009993e-01, 1.153850e+00, 1.467270e+00, 2.190953e+00, 1.568595e+00, 9.629447e-01, 3.001236e-01, 1.818179e+00, 1.065459e+00, 1.456514e+00, 1.772790e-01, 1.783429e+00, 9.33908…
2.000000e-01	1.240544e+00, 7.174111e-01, 1.892382e+00, 5.670906e-01, 2.264791e+00, 2.184349e+00, 1.866203e-01, 6.023062e-01, 1.784736e+00, 5.522661e-01, 1.393314e+00, 1.073090e-01, 4.433433e-01, 1.217014e+00, 4.265750e-01, 1.662217e+00, 4.199785e-01, 9.219669e-01, 1.117822e+00, 2.209862e+00, 1.120408e+00, 9.052954e-01, 6.270291e-01, 1.177031e+00, 1.015820e+00, 1.029229e+00, 1.000331e-01, 1.552135e+00, 1.16296…
4.000000e-01	7.792216e-01, 1.070123e+00, 1.475909e+00, 5.505730e-01, 1.861544e+00, 1.423766e+00, 1.448120e-01, 4.587998e-01, 1.773305e+00, 3.199045e-01, 1.041372e+00, 8.475873e-02, 3.732823e-01, 7.313492e-01, 6.880550e-01, 1.084548e+00, 3.530125e-01, 8.821818e-01, 8.240046e-01, 1.741139e+00, 1.427700e+00, 8.476180e-01, 9.412331e-01, 6.389739e-01, 1.132979e+00, 8.933687e-01, 6.823350e-02, 1.265357e+00, 1.63229…
6.000000e-01	4.992897e-01, 8.475270e-01, 1.017515e+00, 4.863671e-01, 1.800995e+00, 9.362791e-01, 1.129611e-01, 3.911581e-01, 1.577301e+00, 1.760459e-01, 9.433555e-01, 5.445764e-02, 3.715017e-01, 4.911900e-01, 9.112710e-01, 7.806553e-01, 1.846688e-01, 1.127884e+00, 8.834151e-01, 1.389658e+00, 1.194018e+00, 7.546341e-01, 7.900867e-01, 6.997687e-01, 1.186347e+00, 7.011028e-01, 1.551725e-01, 1.181329e+00, 1.53379…
8.000000e-01	3.267475e-01, 1.209941e+00, 7.829560e-01, 5.907882e-01, 1.585276e+00, 7.052520e-01, 2.189806e-01, 2.764919e-01, 1.385450e+00, 1.328049e-01, 9.413299e-01, 8.650705e-02, 3.931012e-01, 2.557033e-01, 7.671876e-01, 7.961966e-01, 1.573985e-01, 1.173693e+00, 9.172294e-01, 1.537445e+00, 1.233529e+00, 1.130551e+00, 1.007993e+00, 5.816109e-01, 1.267413e+00, 6.082855e-01, 4.192789e-01, 1.229915e+00, 2.04230…
1.000000e+00	1.772849e-01, 1.079763e+00, 9.038633e-01, 5.567087e-01, 1.369085e+00, 6.964027e-01, 4.383772e-01, 2.876299e-01, 1.312077e+00, 9.003564e-02, 8.878603e-01, 1.602040e-01, 5.512281e-01, 1.767457e-01, 5.907268e-01, 9.590959e-01, 9.464171e-02, 1.039910e+00, 6.891399e-01, 1.228026e+00, 1.313110e+00, 8.154713e-01, 9.430627e-01, 7.419677e-01, 1.377954e+00, 5.569482e-01, 4.747500e-01, 7.189938e-01, 1.87766…
1.200000e+00	1.346101e-01, 1.347562e+00, 8.626916e-01, 5.902198e-01, 1.099721e+00, 6.384694e-01, 5.807879e-01, 3.112564e-01, 1.312768e+00, 1.002434e-01, 7.489345e-01, 3.973738e-01, 3.789058e-01, 9.822218e-02, 5.359297e-01, 1.149138e+00, 5.570022e-02, 7.397351e-01, 9.576701e-01, 1.200632e+00, 1.378337e+00, 6.868778e-01, 1.045853e+00, 5.955440e-01, 1.419849e+00, 4.104803e-01, 5.534140e-01, 8.398000e-01, 2.18234…
1.400000e+00	7.441829e-02, 1.665025e+00, 7.086779e-01, 4.602586e-01, 8.920976e-01, 6.220892e-01, 6.988081e-01, 3.478880e-01, 1.335654e+00, 1.890147e-01, 8.546615e-01, 6.498137e-01, 4.355337e-01, 6.124346e-02, 5.203708e-01, 1.204019e+00, 3.597123e-02, 8.261548e-01, 8.836674e-01, 9.862587e-01, 1.400023e+00, 5.139450e-01, 1.130323e+00, 7.438330e-01, 1.480296e+00, 4.337820e-01, 4.696463e-01, 5.619243e-01, 1.91390…
1.600000e+00	5.919685e-02, 1.525760e+00, 8.188107e-01, 5.313265e-01, 8.339425e-01, 4.472031e-01, 8.641317e-01, 4.055122e-01, 1.280899e+00, 3.600544e-01, 9.346823e-01, 6.401386e-01, 4.206902e-01, 4.310027e-02, 4.123125e-01, 1.168212e+00, 2.300582e-02, 9.261750e-01, 9.033294e-01, 9.909514e-01, 1.238979e+00, 2.892696e-01, 1.243418e+00, 6.259875e-01, 1.505123e+00, 5.521221e-01, 4.960599e-01, 4.191184e-01, 2.49764…
1.800000e+00	3.483222e-02, 1.407359e+00, 6.190821e-01, 4.381254e-01, 7.263167e-01, 5.370333e-01, 9.216407e-01, 4.816976e-01, 1.204037e+00, 4.582573e-01, 8.129381e-01, 9.722391e-01, 4.618962e-01, 2.619322e-02, 3.734379e-01, 1.118345e+00, 1.127769e-02, 1.039593e+00, 8.681476e-01, 6.975191e-01, 1.267298e+00, 2.228994e-01, 1.265870e+00, 5.632731e-01, 1.747960e+00, 4.919460e-01, 5.559645e-01, 4.189605e-01, 2.22934…
2.000000e+00	2.829137e-02, 1.417223e+00, 7.867906e-01, 5.207949e-01, 6.090101e-01, 4.916888e-01, 1.003366e+00, 4.909822e-01, 1.052922e+00, 5.841369e-01, 8.410242e-01, 9.262907e-01, 5.361822e-01, 1.428966e-02, 3.697070e-01, 1.167244e+00, 6.971175e-03, 1.054172e+00, 8.951112e-01, 8.352189e-01, 1.200913e+00, 1.376373e-01, 1.057907e+00, 6.216524e-01, 1.812365e+00, 4.221221e-01, 5.464330e-01, 3.174549e-01, 2.48850…
0.000000e+00	7.899543e-01, 7.579661e-01, 2.357118e+00, 3.570894e+00, 2.538020e+00, 1.657064e+00, 1.199482e-02, 4.654162e-01, 2.628898e+00, 5.047007e-02, 4.125926e-01, 1.501270e+00, 2.355091e-01, 3.062984e-03, 2.984384e+00, 2.255014e+00, 1.145350e+00, 2.993922e+00, 2.789938e+00, 1.058004e+00, 1.285997e+00, 3.127828e+00, 2.094226e-01, 2.817688e-01, 9.951971e-01, 2.531713e+00, 1.553071e+00, 2.043944e+00, 2.17864…
2.000000e-01	5.337104e-01, 6.613436e-01, 1.328652e+00, 2.220523e+00, 2.465884e+00, 1.075540e+00, 1.131280e-02, 5.961701e-01, 1.685621e+00, 3.267099e-02, 5.925467e-01, 1.084112e+00, 1.749150e-01, 2.036819e-03, 2.269839e+00, 1.411209e+00, 8.281058e-01, 1.975278e+00, 2.129904e+00, 6.742997e-01, 1.440072e+00, 2.030508e+00, 2.538793e-01, 3.728088e-01, 9.087332e-01, 1.171408e+00, 7.939782e-01, 1.651182e+00, 2.28571…
4.000000e-01	3.528899e-01, 9.427609e-01, 7.833856e-01, 1.760818e+00, 2.224848e+00, 6.560348e-01, 4.942959e-02, 5.424296e-01, 1.930349e+00, 2.086956e-02, 9.175918e-01, 7.424429e-01, 9.931365e-02, 1.413405e-03, 2.354542e+00, 1.200026e+00, 5.021751e-01, 1.717260e+00, 1.616174e+00, 4.190386e-01, 1.381323e+00, 1.316983e+00, 4.984458e-01, 5.341898e-01, 1.111531e+00, 9.072958e-01, 7.385243e-01, 1.365745e+00, 2.49874…
6.000000e-01	2.547716e-01, 8.868516e-01, 6.479848e-01, 1.367799e+00, 1.865461e+00, 6.171231e-01, 2.748375e-01, 5.309654e-01, 1.505894e+00, 1.168478e-02, 8.631023e-01, 6.470664e-01, 1.677352e-01, 6.995282e-04, 1.913238e+00, 1.529296e+00, 2.730927e-01, 1.080846e+00, 1.081122e+00, 3.285284e-01, 1.012459e+00, 6.938205e-01, 7.945246e-01, 5.116319e-01, 1.253598e+00, 6.525435e-01, 8.716741e-01, 1.069042e+00, 2.64732…
8.000000e-01	1.618032e-01, 1.113574e+00, 4.812328e-01, 8.129332e-01, 1.593753e+00, 4.985646e-01, 5.914814e-01, 6.397294e-01, 1.345294e+00, 7.628274e-03, 9.596193e-01, 6.822706e-01, 3.157340e-01, 4.849022e-04, 1.467504e+00, 1.189469e+00, 1.638800e-01, 1.149283e+00, 9.433840e-01, 2.224333e-01, 1.269921e+00, 4.430344e-01, 8.056951e-01, 5.065369e-01, 1.052530e+00, 4.864488e-01, 7.229126e-01, 9.874370e-01, 2.23781…
1.000000e+00	1.044979e-01, 1.182071e+00, 6.442542e-01, 7.224236e-01, 1.153737e+00, 5.681655e-01, 6.909824e-01, 5.614946e-01, 1.078049e+00, 2.348375e-02, 8.168611e-01, 7.585223e-01, 3.761253e-01, 2.913575e-04, 8.882782e-01, 1.229868e+00, 8.862602e-02, 9.156639e-01, 1.082983e+00, 1.957808e-01, 1.367144e+00, 2.430378e-01, 9.581255e-01, 6.896861e-01, 1.357016e+00, 5.140738e-01, 6.629300e-01, 7.270886e-01, 2.81507…
1.200000e+00	8.314331e-02, 1.056676e+00, 6.589627e-01, 6.724467e-01, 1.041074e+00, 5.914589e-01, 7.611565e-01, 5.157658e-01, 1.499061e+00, 9.280298e-02, 6.316630e-01, 8.767547e-01, 4.478513e-01, 2.165905e-04, 1.114891e+00, 1.506317e+00, 6.431149e-02, 9.008539e-01, 7.427581e-01, 2.073887e-01, 1.275844e+00, 1.848709e-01, 9.804188e-01, 6.366163e-01, 1.544139e+00, 4.503380e-01, 6.060466e-01, 5.827243e-01, 2.45235…
1.400000e+00	8.024674e-02, 1.262119e+00, 6.818969e-01, 5.916884e-01, 8.064495e-01, 5.311499e-01, 7.742977e-01, 5.982060e-01, 1.545373e+00, 2.572608e-01, 7.103492e-01, 1.139679e+00, 4.591801e-01, 1.329520e-04, 7.038926e-01, 1.190227e+00, 3.649946e-02, 8.558232e-01, 7.984098e-01, 3.075601e-01, 1.182553e+00, 9.928100e-02, 9.287288e-01, 6.757688e-01, 1.519320e+00, 3.860573e-01, 6.011922e-01, 4.606781e-01, 2.16595…
1.600000e+00	6.973558e-02, 1.320535e+00, 6.856003e-01, 5.386185e-01, 6.366904e-01, 5.507991e-01, 9.573905e-01, 5.805943e-01, 1.090586e+00, 3.769012e-01, 8.612402e-01, 9.464619e-01, 4.529498e-01, 8.156389e-05, 6.009718e-01, 1.376502e+00, 2.042990e-02, 9.044856e-01, 7.525527e-01, 3.620819e-01, 1.321983e+00, 7.214440e-02, 1.152246e+00, 6.276092e-01, 1.338996e+00, 4.778146e-01, 8.223869e-01, 3.654280e-01, 2.67082…
1.800000e+00	7.054981e-02, 1.373180e+00, 8.168617e-01, 5.947721e-01, 7.393302e-01, 4.970663e-01, 1.017123e+00, 5.982606e-01, 1.163297e+00, 5.830338e-01, 7.933777e-01, 8.927595e-01, 4.935291e-01, 5.756431e-05, 4.826978e-01, 1.517600e+00, 1.401706e-02, 9.561512e-01, 6.657673e-01, 3.986605e-01, 1.455977e+00, 4.396428e-02, 1.134859e+00, 6.523834e-01, 1.397296e+00, 5.577958e-01, 6.700275e-01, 2.809380e-01, 2.78090…
2.000000e+00	7.152033e-02, 1.013012e+00, 6.284735e-01, 5.385650e-01, 4.869491e-01, 6.573547e-01, 8.809460e-01, 7.071430e-01, 1.344346e+00, 6.232991e-01, 8.600644e-01, 1.031817e+00, 4.781074e-01, 3.564646e-05, 4.339566e-01, 1.077981e+00, 7.055270e-03, 9.586369e-01, 8.644914e-01, 4.309940e-01, 1.053102e+00, 2.675419e-02, 1.014169e+00, 6.893506e-01, 1.583715e+00, 4.485437e-01, 6.442844e-01, 2.849532e-01, 2.65806…
0.000000e+00	1.120214e+00, 1.051872e+00, 2.080034e+00, 1.350667e+00, 3.563417e-01, 2.129069e-01, 2.906510e+00, 1.307182e+00, 6.896357e-01, 2.429899e+00, 9.858837e-01, 8.720638e-01, 4.450618e-01, 5.265855e-01, 5.217043e-01, 2.064053e+00, 4.654507e-01, 4.481676e-01, 6.960786e-01, 1.837908e+00, 1.750089e+00, 1.270184e+00, 2.065238e+00, 3.458794e-01, 1.073261e+00, 1.468029e+00, 1.365705e+00, 1.915673e+00, 9.74965…
2.000000e-01	8.396820e-01, 7.065363e-01, 1.705326e+00, 9.210140e-01, 3.014469e-01, 3.117971e-01, 1.650191e+00, 1.072718e+00, 3.986102e-01, 1.744039e+00, 1.048382e+00, 1.076337e+00, 3.011175e-01, 5.278609e-01, 6.719523e-01, 1.157724e+00, 4.042942e-01, 8.747357e-01, 5.368316e-01, 1.525658e+00, 1.246662e+00, 1.332151e+00, 1.840844e+00, 3.070559e-01, 1.354178e+00, 1.179766e+00, 8.861271e-01, 1.589238e+00, 7.81098…
4.000000e-01	9.478469e-01, 1.025598e+00, 1.317151e+00, 8.232639e-01, 2.171551e-01, 3.870576e-01, 1.203458e+00, 8.965962e-01, 2.627483e-01, 1.620397e+00, 9.025049e-01, 1.124054e+00, 3.152902e-01, 5.944965e-01, 8.298936e-01, 9.913165e-01, 4.380217e-01, 9.193731e-01, 2.497907e-01, 8.833124e-01, 8.191773e-01, 7.111558e-01, 1.637789e+00, 3.559775e-01, 1.333970e+00, 9.355331e-01, 5.554283e-01, 1.675058e+00, 7.05178…
6.000000e-01	6.150850e-01, 9.386886e-01, 8.013554e-01, 6.360493e-01, 2.442202e-01, 4.373978e-01, 9.664350e-01, 5.838434e-01, 1.937037e-01, 1.326230e+00, 8.915319e-01, 1.337894e+00, 3.575776e-01, 4.381428e-01, 8.035308e-01, 6.644976e-01, 3.228468e-01, 1.077780e+00, 2.215530e-01, 7.268286e-01, 5.914650e-01, 4.576994e-01, 1.223573e+00, 3.568123e-01, 1.074996e+00, 6.690166e-01, 4.370161e-01, 1.497275e+00, 4.74897…
8.000000e-01	3.632277e-01, 1.040558e+00, 5.166366e-01, 6.967023e-01, 1.928426e-01, 5.880267e-01, 7.076031e-01, 3.834539e-01, 1.979185e-01, 1.134444e+00, 8.316565e-01, 1.075639e+00, 5.027980e-01, 6.803869e-01, 8.539085e-01, 9.678459e-01, 1.897796e-01, 1.008350e+00, 1.154923e-01, 4.949906e-01, 3.336763e-01, 3.090808e-01, 1.425902e+00, 4.749452e-01, 9.748170e-01, 4.905906e-01, 5.015777e-01, 1.771054e+00, 5.95872…
1.000000e+00	2.747062e-01, 1.292091e+00, 4.087248e-01, 5.489357e-01, 2.289119e-01, 6.097726e-01, 7.591741e-01, 3.923108e-01, 3.029282e-01, 1.096287e+00, 8.521671e-01, 1.416928e+00, 5.328989e-01, 7.997550e-01, 6.914244e-01, 1.220881e+00, 1.625174e-01, 9.137876e-01, 1.030107e-01, 5.734066e-01, 2.671576e-01, 1.812485e-01, 1.279029e+00, 4.647642e-01, 7.161277e-01, 3.676000e-01, 6.532929e-01, 1.702438e+00, 7.41157…
1.200000e+00	1.602107e-01, 1.439356e+00, 2.684966e-01, 5.150118e-01, 1.902603e-01, 5.821902e-01, 7.492181e-01, 4.283648e-01, 5.544123e-01, 9.167683e-01, 9.156904e-01, 1.330618e+00, 5.558608e-01, 5.687696e-01, 5.071302e-01, 9.418975e-01, 1.062246e-01, 9.715147e-01, 9.790083e-02, 5.056930e-01, 1.530059e-01, 1.286553e-01, 1.327019e+00, 6.131306e-01, 4.535910e-01, 1.664413e-01, 6.729095e-01, 1.295457e+00, 7.31473…
1.400000e+00	9.630954e-02, 1.155406e+00, 1.928950e-01, 4.514874e-01, 1.769201e-01, 4.991697e-01, 8.575035e-01, 4.122482e-01, 6.970394e-01, 8.648056e-01, 7.010863e-01, 1.308181e+00, 4.591547e-01, 5.300571e-01, 4.107759e-01, 1.143505e+00, 6.631704e-02, 8.018237e-01, 2.245413e-01, 5.545773e-01, 1.216499e-01, 6.710292e-02, 1.247433e+00, 6.919507e-01, 4.021023e-01, 1.017431e-01, 6.834661e-01, 1.295215e+00, 1.17735…
1.600000e+00	8.569149e-02, 1.456254e+00, 1.113112e-01, 5.381290e-01, 1.624479e-01, 5.632168e-01, 1.072150e+00, 5.208561e-01, 6.149721e-01, 7.560987e-01, 9.060238e-01, 1.601782e+00, 5.109488e-01, 4.057256e-01, 2.840623e-01, 1.524446e+00, 3.461157e-02, 1.075864e+00, 3.373715e-01, 6.343194e-01, 1.367851e-01, 4.100802e-02, 1.106561e+00, 5.744069e-01, 3.255497e-01, 8.168871e-02, 6.765907e-01, 1.198587e+00, 1.37586…
1.800000e+00	5.640963e-02, 1.290206e+00, 7.600952e-02, 5.158648e-01, 1.937104e-01, 6.303467e-01, 1.029462e+00, 5.907997e-01, 6.308636e-01, 8.652427e-01, 7.719220e-01, 1.302515e+00, 5.378781e-01, 3.005895e-01, 2.758273e-01, 1.343057e+00, 2.196212e-02, 1.067468e+00, 5.349392e-01, 5.679459e-01, 2.039903e-01, 3.654571e-02, 1.001914e+00, 6.380148e-01, 2.350069e-01, 4.318469e-02, 5.991606e-01, 9.387866e-01, 1.16885…
2.000000e+00	5.902487e-02, 1.394320e+00, 4.841245e-02, 5.388722e-01, 1.810844e-01, 6.439436e-01, 9.496147e-01, 7.567855e-01, 8.465717e-01, 7.833329e-01, 8.355989e-01, 1.497518e+00, 5.050295e-01, 1.933902e-01, 2.179236e-01, 1.339050e+00, 1.951024e-02, 8.380604e-01, 6.779382e-01, 6.371505e-01, 2.763372e-01, 2.372237e-02, 1.096656e+00, 6.493929e-01, 2.260403e-01, 3.538463e-02, 6.414112e-01, 8.256406e-01, 1.45694…
0.000000e+00	2.983893e+00, 1.504038e+00, 1.314646e+00, 1.194241e+00, 2.697904e+00, 2.925909e+00, 6.267106e-01, 3.118036e+00, 5.381192e-01, 3.007149e-03, 3.356343e+00, 1.372387e+00, 5.607256e-01, 9.805069e-01, 4.011370e-01, 2.261051e+00, 2.206230e+00, 7.502616e-01, 2.571557e+00, 2.915933e+00, 2.910646e+00, 2.293370e+00, 1.019001e+00, 5.228766e-01, 1.790852e+00, 2.159852e+00, 1.719890e+00, 2.060960e+00, 1.70996…
2.000000e-01	1.734083e+00, 1.175295e+00, 1.434302e+00, 8.239307e-01, 2.820028e+00, 1.467915e+00, 4.602450e-01, 1.727283e+00, 8.078710e-01, 1.385825e-03, 1.426655e+00, 1.015126e+00, 3.989263e-01, 5.212900e-01, 6.365766e-01, 1.617260e+00, 1.761694e+00, 9.400406e-01, 2.016849e+00, 2.382292e+00, 1.988993e+00, 1.815211e+00, 7.003470e-01, 3.816340e-01, 1.693415e+00, 1.566428e+00, 1.197667e+00, 1.680352e+00, 2.02517…
4.000000e-01	1.256388e+00, 1.262297e+00, 1.092908e+00, 6.587620e-01, 2.351982e+00, 1.015650e+00, 2.905524e-01, 1.364200e+00, 9.067264e-01, 9.922941e-04, 9.359054e-01, 7.890502e-01, 2.512019e-01, 3.471126e-01, 7.885081e-01, 1.304298e+00, 9.622966e-01, 8.603918e-01, 1.552902e+00, 2.008567e+00, 1.393527e+00, 1.392694e+00, 6.366405e-01, 2.033775e-01, 1.579437e+00, 1.491438e+00, 5.347661e-01, 1.164989e+00, 2.18553…
6.000000e-01	1.327926e+00, 8.530593e-01, 6.410677e-01, 5.203459e-01, 2.198699e+00, 5.820770e-01, 3.766377e-01, 9.395459e-01, 1.113631e+00, 6.129762e-04, 9.689180e-01, 7.599221e-01, 1.866858e-01, 2.007759e-01, 7.390533e-01, 9.881272e-01, 5.979800e-01, 1.019794e+00, 1.189676e+00, 1.677767e+00, 1.297652e+00, 1.102665e+00, 8.433062e-01, 1.440289e-01, 1.821171e+00, 7.743321e-01, 5.708027e-01, 1.210913e+00, 2.23282…
8.000000e-01	9.582754e-01, 1.087627e+00, 5.226005e-01, 5.805081e-01, 2.054425e+00, 3.842772e-01, 4.976194e-01, 7.969409e-01, 1.118214e+00, 8.201474e-04, 9.070157e-01, 1.123176e+00, 2.406550e-01, 1.044432e-01, 4.919295e-01, 1.137175e+00, 2.980460e-01, 9.819315e-01, 1.085591e+00, 1.169215e+00, 1.089150e+00, 9.292852e-01, 9.067757e-01, 1.336807e-01, 1.319949e+00, 9.207770e-01, 6.012818e-01, 8.923743e-01, 2.38345…
1.000000e+00	6.034442e-01, 1.407257e+00, 2.694889e-01, 6.002316e-01, 1.359960e+00, 3.519825e-01, 8.516241e-01, 6.978844e-01, 1.127693e+00, 8.248648e-03, 7.926451e-01, 1.126399e+00, 3.540869e-01, 6.771556e-02, 5.096937e-01, 1.057919e+00, 1.773621e-01, 9.229967e-01, 9.748054e-01, 8.890682e-01, 1.183321e+00, 7.196756e-01, 1.098541e+00, 2.595401e-01, 1.421507e+00, 6.762018e-01, 5.624691e-01, 8.892204e-01, 2.52014…
1.200000e+00	4.888312e-01, 1.409850e+00, 3.260878e-01, 5.862724e-01, 1.065706e+00, 3.295143e-01, 8.209539e-01, 6.052330e-01, 1.187919e+00, 6.254624e-02, 8.336064e-01, 1.199480e+00, 3.721135e-01, 4.750140e-02, 4.133952e-01, 1.419789e+00, 1.283093e-01, 1.063220e+00, 9.080038e-01, 5.569392e-01, 1.153318e+00, 4.199324e-01, 1.150195e+00, 4.367706e-01, 1.264370e+00, 5.489341e-01, 6.216644e-01, 7.065394e-01, 2.53270…
1.400000e+00	3.374828e-01, 1.213943e+00, 2.315167e-01, 4.600159e-01, 9.089947e-01, 3.282682e-01, 8.908562e-01, 5.763118e-01, 1.351089e+00, 2.162617e-01, 7.535264e-01, 1.183260e+00, 3.574051e-01, 2.401737e-02, 2.878002e-01, 1.488027e+00, 6.858427e-02, 7.639248e-01, 9.187312e-01, 6.073312e-01, 1.009122e+00, 2.496477e-01, 9.208740e-01, 5.114310e-01, 1.041283e+00, 5.622611e-01, 7.300402e-01, 5.219563e-01, 2.67615…
1.600000e+00	1.981115e-01, 1.283904e+00, 2.315801e-01, 4.993557e-01, 8.661775e-01, 3.201148e-01, 9.501492e-01, 6.338484e-01, 1.110995e+00, 3.802903e-01, 7.918500e-01, 1.485748e+00, 4.497638e-01, 1.599316e-02, 2.714533e-01, 1.357848e+00, 4.299629e-02, 1.085317e+00, 8.159483e-01, 5.091234e-01, 1.310628e+00, 1.424171e-01, 1.043972e+00, 5.180389e-01, 1.297886e+00, 6.177271e-01, 6.672301e-01, 4.795106e-01, 3.02681…
1.800000e+00	1.695811e-01, 1.313705e+00, 2.300506e-01, 4.226803e-01, 6.183517e-01, 4.212202e-01, 1.029393e+00, 6.362642e-01, 1.367721e+00, 5.731845e-01, 6.766364e-01, 1.268626e+00, 4.732526e-01, 1.123081e-02, 1.747877e-01, 1.615967e+00, 2.377936e-02, 9.633195e-01, 7.608660e-01, 4.080181e-01, 1.154990e+00, 8.575719e-02, 9.766097e-01, 4.701328e-01, 1.568749e+00, 5.491674e-01, 8.162620e-01, 3.221746e-01, 2.70425…
2.000000e+00	1.380228e-01, 1.410854e+00, 2.251476e-01, 4.918571e-01, 4.187845e-01, 4.078916e-01, 1.122011e+00, 7.703073e-01, 1.101208e+00, 5.690090e-01, 9.227296e-01, 1.219480e+00, 3.914403e-01, 5.584772e-03, 1.360841e-01, 1.391303e+00, 1.586855e-02, 1.062418e+00, 7.195354e-01, 4.643659e-01, 9.864023e-01, 6.098745e-02, 1.262417e+00, 5.906409e-01, 1.150516e+00, 4.588580e-01, 6.898512e-01, 3.045275e-01, 2.66536…
0.000000e+00	1.140550e+00, 2.719227e+00, 3.245114e+00, 2.256488e-01, 2.033953e-01, 1.643939e+00, 2.166991e+00, 2.636251e+00, 3.779149e-01, 2.560529e+00, 5.400473e-01, 2.230422e+00, 1.614136e+00, 5.082644e-02, 1.174287e+00, 3.243645e-01, 4.853243e-01, 1.956343e-01, 2.304557e+00, 1.164650e+00, 1.677844e-02, 1.620826e-01, 2.888418e+00, 1.714183e+00, 1.283957e+00, 2.899415e+00, 1.876637e-01, 2.915921e+00, 3.98314…
2.000000e-01	1.174526e+00, 2.390980e+00, 1.850944e+00, 3.389798e-01, 4.409441e-01, 1.142167e+00, 1.685431e+00, 1.622201e+00, 2.128570e-01, 1.992656e+00, 5.506601e-01, 1.840924e+00, 1.112899e+00, 3.089546e-01, 1.209358e+00, 2.651929e-01, 2.813330e-01, 6.507572e-01, 1.689432e+00, 1.505564e+00, 1.343346e-02, 5.793101e-01, 2.394407e+00, 1.708474e+00, 9.763174e-01, 1.744634e+00, 1.076731e-01, 1.818874e+00, 3.69330…
4.000000e-01	1.157443e+00, 2.091277e+00, 1.169329e+00, 3.929424e-01, 4.862408e-01, 6.912449e-01, 1.131503e+00, 8.725850e-01, 1.498753e-01, 1.567717e+00, 8.557895e-01, 1.739706e+00, 6.358931e-01, 4.419851e-01, 9.653198e-01, 1.806510e-01, 2.043653e-01, 1.097085e+00, 1.011378e+00, 1.295076e+00, 1.047499e-02, 6.185950e-01, 1.622454e+00, 1.019509e+00, 9.129600e-01, 9.252029e-01, 1.227778e-01, 2.083660e+00, 3.46944…
6.000000e-01	7.331306e-01, 1.719194e+00, 9.111513e-01, 5.022368e-01, 4.310747e-01, 3.873254e-01, 6.447429e-01, 5.965523e-01, 1.171426e-01, 1.261136e+00, 7.849825e-01, 2.172428e+00, 5.682855e-01, 5.757380e-01, 1.236541e+00, 3.243417e-01, 1.078099e-01, 9.956389e-01, 4.929177e-01, 1.129447e+00, 9.940156e-03, 3.742862e-01, 1.474196e+00, 8.049068e-01, 6.762523e-01, 8.192688e-01, 2.723510e-01, 1.503113e+00, 2.90246…
8.000000e-01	5.910951e-01, 1.631530e+00, 6.348543e-01, 4.460117e-01, 3.555763e-01, 3.426124e-01, 4.533633e-01, 3.388765e-01, 1.590955e-01, 1.054641e+00, 8.587423e-01, 1.466252e+00, 5.062744e-01, 7.000288e-01, 1.159021e+00, 6.509279e-01, 5.920195e-02, 9.217133e-01, 3.167344e-01, 7.987499e-01, 6.159768e-03, 3.086100e-01, 1.410726e+00, 6.559488e-01, 5.255200e-01, 4.708714e-01, 3.973139e-01, 1.581441e+00, 3.59103…
1.000000e+00	2.860999e-01, 1.435226e+00, 3.551272e-01, 4.701615e-01, 3.072416e-01, 4.987002e-01, 5.878265e-01, 2.657091e-01, 2.372979e-01, 8.883797e-01, 8.859196e-01, 1.267694e+00, 5.752192e-01, 5.372162e-01, 7.633012e-01, 7.893949e-01, 3.929284e-02, 1.032673e+00, 1.651371e-01, 7.423331e-01, 7.464381e-03, 1.340724e-01, 1.315879e+00, 6.051084e-01, 4.504523e-01, 2.642239e-01, 5.177246e-01, 1.524583e+00, 4.93860…
1.200000e+00	1.757325e-01, 1.462662e+00, 2.642301e-01, 4.143005e-01, 2.769380e-01, 4.595039e-01, 6.643960e-01, 2.393882e-01, 4.501578e-01, 8.738570e-01, 8.903646e-01, 1.613061e+00, 5.492749e-01, 6.823474e-01, 6.520164e-01, 1.226047e+00, 2.937637e-02, 9.368685e-01, 1.310686e-01, 5.734865e-01, 9.734635e-03, 1.064629e-01, 1.428827e+00, 6.049193e-01, 3.622132e-01, 1.678625e-01, 5.884121e-01, 1.743836e+00, 7.44716…
1.400000e+00	1.375307e-01, 1.303686e+00, 1.321201e-01, 5.180438e-01, 2.542861e-01, 5.717312e-01, 6.447719e-01, 3.757806e-01, 6.583972e-01, 7.892848e-01, 8.273891e-01, 1.413702e+00, 4.531517e-01, 5.760280e-01, 5.213002e-01, 1.084179e+00, 1.957108e-02, 1.051517e+00, 1.107298e-01, 6.495128e-01, 2.579068e-02, 6.596421e-02, 1.095180e+00, 7.096141e-01, 2.806419e-01, 1.294792e-01, 5.533447e-01, 1.818994e+00, 1.06555…
1.600000e+00	8.699474e-02, 1.422220e+00, 1.147242e-01, 4.558339e-01, 2.155858e-01, 5.580857e-01, 1.015767e+00, 4.564874e-01, 7.080492e-01, 8.717231e-01, 7.359405e-01, 1.335720e+00, 5.901486e-01, 5.148154e-01, 4.295513e-01, 1.187305e+00, 1.226436e-02, 8.868980e-01, 2.542946e-01, 5.443711e-01, 5.813826e-02, 4.357907e-02, 1.100319e+00, 6.206372e-01, 2.203915e-01, 8.294822e-02, 7.045808e-01, 1.212236e+00, 1.00365…
1.800000e+00	5.980924e-02, 1.185379e+00, 7.222446e-02, 4.550789e-01, 2.115628e-01, 5.385200e-01, 8.999047e-01, 6.109360e-01, 5.834615e-01, 6.667776e-01, 9.538650e-01, 1.650088e+00, 5.041050e-01, 4.008832e-01, 2.835727e-01, 1.283797e+00, 8.605131e-03, 1.025888e+00, 4.106495e-01, 6.479108e-01, 1.197210e-01, 3.748236e-02, 1.104881e+00, 5.331699e-01, 1.854081e-01, 3.850271e-02, 6.190475e-01, 1.195168e+00, 1.18672…
2.000000e+00	4.382196e-02, 1.266848e+00, 4.613249e-02, 4.999116e-01, 1.918483e-01, 5.276186e-01, 7.760031e-01, 4.930383e-01, 1.033130e+00, 8.975266e-01, 7.576804e-01, 1.312634e+00, 4.036421e-01, 2.718853e-01, 2.705686e-01, 1.211817e+00, 5.651133e-03, 8.569035e-01, 5.991653e-01, 7.537363e-01, 1.957592e-01, 2.576661e-02, 1.135373e+00, 7.464792e-01, 1.572415e-01, 3.304851e-02, 6.430317e-01, 1.173933e+00, 1.42235…
0.000000e+00	2.080135e-01, 2.384141e+00, 8.082694e-01, 3.251426e+00, 1.795021e+00, 3.041309e+00, 1.936976e+00, 2.725421e+00, 2.103423e+00, 4.320928e-01, 2.727362e+00, 1.284734e+00, 1.268633e+00, 2.443237e+00, 1.733930e+00, 1.072249e+00, 2.091907e+00, 2.190763e+00, 2.699229e+00, 1.818428e+00, 2.389029e+00, 2.815407e+00, 3.343662e+00, 2.280710e+00, 1.322854e+00, 2.017095e+00, 1.358005e+00, 1.361642e+00, 7.40658…
2.000000e-01	6.217275e-01, 1.989680e+00, 7.432762e-01, 1.713604e+00, 1.672560e+00, 1.880427e+00, 1.368441e+00, 1.850078e+00, 1.742164e+00, 3.294298e-01, 1.730366e+00, 7.295344e-01, 1.033683e+00, 1.806676e+00, 1.454193e+00, 1.025579e+00, 1.140235e+00, 1.882844e+00, 1.615978e+00, 1.210925e+00, 2.360627e+00, 1.879592e+00, 2.048708e+00, 2.063896e+00, 1.436651e+00, 1.771705e+00, 7.166489e-01, 1.226209e+00, 7.78739…
4.000000e-01	7.290888e-01, 2.090610e+00, 1.014933e+00, 1.224048e+00, 1.559949e+00, 8.864468e-01, 1.392459e+00, 1.199325e+00, 1.460953e+00, 2.090934e-01, 1.210169e+00, 6.916694e-01, 4.733560e-01, 1.070935e+00, 9.645274e-01, 1.057691e+00, 8.915592e-01, 1.013367e+00, 1.295586e+00, 8.502581e-01, 2.164268e+00, 1.275623e+00, 1.788701e+00, 1.498929e+00, 1.906457e+00, 1.150107e+00, 5.516570e-01, 8.482094e-01, 1.19014…
6.000000e-01	8.219945e-01, 1.635523e+00, 7.358787e-01, 9.391754e-01, 1.420189e+00, 6.925220e-01, 9.241523e-01, 9.684727e-01, 1.377790e+00, 1.238542e-01, 7.754694e-01, 3.827342e-01, 4.417157e-01, 5.763896e-01, 1.147717e+00, 1.147710e+00, 7.749072e-01, 1.056236e+00, 1.013043e+00, 5.870529e-01, 1.643482e+00, 1.022883e+00, 1.471601e+00, 1.118424e+00, 1.799495e+00, 9.115493e-01, 5.090485e-01, 7.282864e-01, 1.47955…
8.000000e-01	6.221229e-01, 1.547659e+00, 9.331703e-01, 8.164415e-01, 1.021605e+00, 3.936108e-01, 9.119088e-01, 8.142029e-01, 1.217118e+00, 9.742373e-02, 8.776013e-01, 4.389066e-01, 4.067877e-01, 4.755054e-01, 7.866363e-01, 1.084820e+00, 4.700909e-01, 1.077397e+00, 8.785184e-01, 5.479398e-01, 1.366523e+00, 5.135867e-01, 1.631925e+00, 7.912317e-01, 1.502114e+00, 7.569576e-01, 5.657496e-01, 7.106459e-01, 1.67898…
1.000000e+00	4.513739e-01, 1.592835e+00, 1.028188e+00, 6.439574e-01, 1.061368e+00, 2.367632e-01, 9.166981e-01, 5.962727e-01, 1.314334e+00, 1.989360e-01, 9.269123e-01, 6.922987e-01, 3.866570e-01, 2.923413e-01, 8.879215e-01, 1.003602e+00, 2.498180e-01, 1.102230e+00, 8.395652e-01, 3.434444e-01, 1.607071e+00, 3.681081e-01, 1.255178e+00, 7.057149e-01, 1.721406e+00, 7.776215e-01, 4.785958e-01, 5.425648e-01, 1.97061…
1.200000e+00	2.328499e-01, 1.440893e+00, 9.115213e-01, 5.742481e-01, 8.178364e-01, 1.833531e-01, 1.136990e+00, 4.352219e-01, 1.437553e+00, 3.417066e-01, 8.038467e-01, 7.458036e-01, 4.795187e-01, 1.473954e-01, 7.456802e-01, 9.560841e-01, 1.762121e-01, 1.117111e+00, 8.165843e-01, 2.415451e-01, 1.417136e+00, 2.476073e-01, 1.123314e+00, 7.421175e-01, 1.595030e+00, 7.246351e-01, 4.708225e-01, 3.973369e-01, 2.04346…
1.400000e+00	1.878665e-01, 1.572918e+00, 7.017610e-01, 5.560191e-01, 7.458624e-01, 1.955542e-01, 1.023390e+00, 4.670303e-01, 1.339662e+00, 5.429259e-01, 9.269445e-01, 9.020651e-01, 4.316813e-01, 9.483707e-02, 6.263956e-01, 1.057414e+00, 1.149919e-01, 8.739373e-01, 5.963501e-01, 1.799804e-01, 1.345606e+00, 1.777017e-01, 1.302990e+00, 6.967819e-01, 1.781363e+00, 5.580437e-01, 5.883406e-01, 3.528252e-01, 2.05615…
1.600000e+00	9.725083e-02, 1.559656e+00, 8.663886e-01, 5.837578e-01, 5.172587e-01, 2.524034e-01, 9.398548e-01, 4.032984e-01, 1.280575e+00, 6.370111e-01, 9.436914e-01, 1.303141e+00, 5.141642e-01, 5.230991e-02, 6.410718e-01, 9.867806e-01, 6.704132e-02, 9.862835e-01, 7.796061e-01, 1.651632e-01, 1.123608e+00, 9.636506e-02, 1.268585e+00, 7.476479e-01, 1.541502e+00, 4.964599e-01, 5.316447e-01, 2.746581e-01, 2.70295…
1.800000e+00	7.574719e-02, 1.488759e+00, 7.129718e-01, 5.265502e-01, 4.054284e-01, 2.574029e-01, 9.223770e-01, 3.619552e-01, 1.271968e+00, 8.197428e-01, 7.859593e-01, 1.053015e+00, 5.112113e-01, 3.760647e-02, 6.886013e-01, 1.013130e+00, 3.004234e-02, 1.202201e+00, 6.675669e-01, 1.635817e-01, 1.153193e+00, 7.212399e-02, 9.876703e-01, 6.963240e-01, 1.391638e+00, 5.242041e-01, 6.268920e-01, 2.359985e-01, 2.19029…
2.000000e+00	3.836876e-02, 1.423481e+00, 7.025680e-01, 5.843778e-01, 3.280767e-01, 2.842452e-01, 9.686684e-01, 4.940561e-01, 1.337720e+00, 8.134789e-01, 8.521293e-01, 1.119086e+00, 4.568633e-01, 2.192577e-02, 5.983381e-01, 1.044445e+00, 2.035377e-02, 1.087504e+00, 9.271173e-01, 1.583425e-01, 1.164996e+00, 3.607938e-02, 1.171693e+00, 5.921811e-01, 1.518155e+00, 5.341202e-01, 5.898012e-01, 1.810885e-01, 2.23434…
0.000000e+00	3.921962e-01, 2.079540e+00, 1.032743e+00, 2.182364e+00, 1.615592e+00, 1.461134e+00, 2.456523e+00, 2.482021e-01, 1.537128e+00, 1.543070e+00, 1.719817e-01, 1.635860e+00, 6.204450e-01, 2.439349e+00, 1.362880e+00, 8.177141e-01, 1.274461e+00, 1.686460e-01, 3.236824e-01, 1.794911e+00, 1.379143e+00, 2.443190e+00, 2.856248e+00, 6.355865e-01, 1.880083e+00, 7.021291e-01, 2.174810e-01, 8.007063e-02, 1.41251…
2.000000e-01	2.774997e-01, 1.823728e+00, 1.051986e+00, 1.283454e+00, 1.844471e+00, 7.578718e-01, 1.983185e+00, 1.742006e-01, 1.166257e+00, 8.953760e-01, 4.775476e-01, 1.370266e+00, 6.290131e-01, 2.003793e+00, 1.436347e+00, 7.086805e-01, 8.547526e-01, 5.628996e-01, 2.039138e-01, 1.727462e+00, 1.421854e+00, 1.760781e+00, 2.466201e+00, 5.619912e-01, 1.879572e+00, 5.712325e-01, 3.672561e-01, 1.249881e-01, 2.31235…
4.000000e-01	1.728471e-01, 1.705169e+00, 1.210385e+00, 7.233102e-01, 1.535945e+00, 8.196393e-01, 1.977889e+00, 1.546759e-01, 1.361503e+00, 5.559978e-01, 7.237083e-01, 1.176354e+00, 6.350800e-01, 1.354312e+00, 1.273628e+00, 5.872426e-01, 7.828148e-01, 8.811507e-01, 1.381358e-01, 1.312896e+00, 1.135926e+00, 1.219886e+00, 1.917772e+00, 5.530147e-01, 1.619351e+00, 5.980153e-01, 5.598212e-01, 1.584814e-01, 7.60944…
6.000000e-01	1.114696e-01, 1.542820e+00, 1.143533e+00, 5.634025e-01, 1.074788e+00, 6.628503e-01, 1.093198e+00, 1.032433e-01, 1.309662e+00, 3.860001e-01, 6.750808e-01, 1.214644e+00, 5.131858e-01, 1.049307e+00, 1.184250e+00, 7.642041e-01, 5.837478e-01, 8.741101e-01, 1.862864e-01, 1.221049e+00, 1.096802e+00, 8.989879e-01, 1.572586e+00, 7.039894e-01, 1.692991e+00, 5.425092e-01, 5.043325e-01, 1.253932e-01, 1.07067…
8.000000e-01	6.141887e-02, 1.503113e+00, 9.006739e-01, 4.803226e-01, 9.825537e-01, 5.663902e-01, 1.358610e+00, 1.162178e-01, 1.258977e+00, 3.876361e-01, 7.802102e-01, 1.401378e+00, 5.152502e-01, 6.886291e-01, 1.087464e+00, 6.778635e-01, 3.199950e-01, 8.881330e-01, 3.553933e-01, 8.434141e-01, 1.091404e+00, 5.308366e-01, 1.252628e+00, 5.832511e-01, 1.603670e+00, 5.183982e-01, 5.076525e-01, 1.283579e-01, 1.24214…
1.000000e+00	3.831390e-02, 1.614005e+00, 1.021524e+00, 4.900166e-01, 8.342271e-01, 6.132453e-01, 1.258283e+00, 1.482975e-01, 1.154045e+00, 3.796947e-01, 8.286568e-01, 1.219558e+00, 5.281409e-01, 4.539210e-01, 8.840119e-01, 7.850661e-01, 1.760882e-01, 9.091683e-01, 4.459151e-01, 8.316602e-01, 1.259564e+00, 4.482059e-01, 1.119019e+00, 5.876243e-01, 1.320988e+00, 4.895494e-01, 5.964683e-01, 8.873858e-02, 1.56688…
1.200000e+00	2.416979e-02, 1.237360e+00, 6.506545e-01, 5.247084e-01, 7.883784e-01, 5.023601e-01, 1.226993e+00, 1.489163e-01, 1.273246e+00, 5.284968e-01, 9.809400e-01, 1.151483e+00, 4.778425e-01, 2.796574e-01, 8.928879e-01, 9.971557e-01, 1.189744e-01, 8.284004e-01, 6.345689e-01, 8.015505e-01, 1.279604e+00, 3.241636e-01, 1.032720e+00, 5.329287e-01, 1.365990e+00, 4.441053e-01, 5.912956e-01, 8.581382e-02, 1.56532…
1.400000e+00	1.921447e-02, 1.576801e+00, 6.766746e-01, 4.705098e-01, 5.848917e-01, 5.031638e-01, 1.073849e+00, 2.204663e-01, 1.249173e+00, 5.197041e-01, 7.403495e-01, 1.153760e+00, 4.755524e-01, 1.487040e-01, 6.550781e-01, 8.735494e-01, 5.153408e-02, 1.085729e+00, 6.547517e-01, 7.720458e-01, 1.243122e+00, 1.742855e-01, 9.887040e-01, 7.251926e-01, 1.500475e+00, 5.475460e-01, 5.187397e-01, 6.705125e-02, 1.91873…
1.600000e+00	1.192462e-02, 1.494209e+00, 6.151120e-01, 5.686485e-01, 5.237076e-01, 4.480426e-01, 9.500901e-01, 3.160269e-01, 1.267998e+00, 7.923671e-01, 8.442053e-01, 9.791285e-01, 5.522620e-01, 9.367534e-02, 6.092662e-01, 1.114073e+00, 3.774827e-02, 9.863964e-01, 6.842922e-01, 5.464606e-01, 9.185764e-01, 1.086867e-01, 1.058845e+00, 5.639658e-01, 1.183413e+00, 5.935878e-01, 6.080140e-01, 4.970443e-02, 1.89790…
1.800000e+00	8.745869e-03, 1.436397e+00, 5.708157e-01, 5.488817e-01, 4.267459e-01, 4.536448e-01, 1.031132e+00, 4.531147e-01, 1.199741e+00, 8.598493e-01, 8.879887e-01, 1.274263e+00, 5.282520e-01, 5.679021e-02, 4.812604e-01, 1.283698e+00, 2.457706e-02, 1.016852e+00, 8.062657e-01, 6.946920e-01, 1.267786e+00, 7.540211e-02, 1.101032e+00, 6.989253e-01, 1.229704e+00, 4.442557e-01, 5.998528e-01, 4.300962e-02, 1.69214…
2.000000e+00	1.048264e-02, 1.189418e+00, 4.168870e-01, 4.800322e-01, 3.825904e-01, 5.433773e-01, 7.826795e-01, 4.731040e-01, 1.331655e+00, 6.844252e-01, 6.917085e-01, 1.106594e+00, 5.467664e-01, 4.243402e-02, 3.730383e-01, 1.189161e+00, 1.362401e-02, 1.000926e+00, 6.458755e-01, 5.553120e-01, 1.042735e+00, 5.093912e-02, 1.096754e+00, 6.490886e-01, 1.513441e+00, 4.694295e-01, 5.517442e-01, 3.586976e-02, 1.96129…
0.000000e+00	3.525264e-01, 1.906000e+00, 1.792126e+00, 1.042465e-01, 1.751791e+00, 2.185619e-01, 3.365603e-01, 2.081357e+00, 2.867521e+00, 5.386187e-01, 1.917519e+00, 2.300744e+00, 2.262649e+00, 2.708154e+00, 1.633402e-01, 2.672759e+00, 2.378806e+00, 9.621997e-01, 1.455044e-01, 7.431725e-01, 1.348870e+00, 2.872208e+00, 1.312176e+00, 1.273422e+00, 1.183646e+00, 2.754599e-01, 6.772218e-01, 2.578536e+00, 1.35768…
2.000000e-01	7.019512e-01, 1.726411e+00, 1.148115e+00, 6.703056e-02, 1.562989e+00, 2.929623e-01, 2.607593e-01, 1.758798e+00, 2.168861e+00, 3.441870e-01, 9.683732e-01, 2.088805e+00, 1.289270e+00, 1.526163e+00, 3.542418e-01, 2.031508e+00, 1.479337e+00, 1.009408e+00, 4.708165e-01, 7.759361e-01, 1.277615e+00, 1.587880e+00, 1.008018e+00, 1.012838e+00, 1.153896e+00, 4.621260e-01, 5.355277e-01, 1.773474e+00, 1.79378…
4.000000e-01	8.164022e-01, 2.018757e+00, 7.368623e-01, 9.197781e-02, 9.946856e-01, 3.422983e-01, 1.767250e-01, 1.122683e+00, 1.984455e+00, 3.172351e-01, 7.099588e-01, 1.711262e+00, 1.191581e+00, 9.772096e-01, 6.039012e-01, 1.428738e+00, 8.805026e-01, 8.970315e-01, 5.418495e-01, 8.161148e-01, 1.476004e+00, 9.470602e-01, 8.633892e-01, 7.426243e-01, 1.305056e+00, 4.771104e-01, 4.607728e-01, 1.714127e+00, 2.01284…
6.000000e-01	7.451280e-01, 1.764363e+00, 5.385259e-01, 2.332916e-01, 8.296021e-01, 3.311781e-01, 3.263100e-01, 7.417420e-01, 1.556359e+00, 4.487461e-01, 9.174448e-01, 1.696002e+00, 9.947901e-01, 5.422239e-01, 5.653688e-01, 1.493256e+00, 6.437209e-01, 9.499722e-01, 6.489335e-01, 7.640337e-01, 1.419363e+00, 6.758182e-01, 8.731110e-01, 7.022152e-01, 1.432784e+00, 4.796797e-01, 6.297272e-01, 1.249672e+00, 1.87503…
8.000000e-01	7.256913e-01, 1.341855e+00, 3.627717e-01, 3.091966e-01, 6.568655e-01, 4.269758e-01, 4.888155e-01, 8.582902e-01, 1.831561e+00, 5.271656e-01, 8.460776e-01, 1.658251e+00, 7.253714e-01, 3.342186e-01, 4.100647e-01, 1.531476e+00, 4.298782e-01, 1.023970e+00, 8.027950e-01, 7.350893e-01, 1.321704e+00, 4.200130e-01, 1.076616e+00, 5.645274e-01, 1.388269e+00, 3.888996e-01, 5.684680e-01, 8.699869e-01, 2.01902…
1.000000e+00	5.241774e-01, 1.485285e+00, 2.694743e-01, 3.971323e-01, 6.468559e-01, 3.948241e-01, 6.196414e-01, 6.736830e-01, 1.441786e+00, 6.069297e-01, 8.988392e-01, 1.623126e+00, 5.405388e-01, 2.081412e-01, 3.314059e-01, 1.235318e+00, 2.516129e-01, 1.085387e+00, 6.586205e-01, 8.123277e-01, 1.391915e+00, 2.471999e-01, 1.180741e+00, 6.420742e-01, 1.493009e+00, 3.811672e-01, 6.041400e-01, 9.345730e-01, 2.07180…
1.200000e+00	2.746416e-01, 1.368453e+00, 2.151161e-01, 4.826281e-01, 4.821714e-01, 4.762627e-01, 7.267892e-01, 6.523102e-01, 1.368257e+00, 7.542528e-01, 9.268942e-01, 1.556489e+00, 5.826764e-01, 1.273430e-01, 2.497790e-01, 1.413116e+00, 1.707874e-01, 1.007193e+00, 6.461708e-01, 7.669091e-01, 1.593440e+00, 1.401807e-01, 1.134854e+00, 5.875887e-01, 1.472605e+00, 4.499689e-01, 7.134093e-01, 7.899908e-01, 1.92042…
1.400000e+00	2.827830e-01, 1.362214e+00, 1.970984e-01, 4.400041e-01, 4.218628e-01, 4.441567e-01, 8.932119e-01, 6.144769e-01, 1.217752e+00, 8.140061e-01, 7.860441e-01, 1.497903e+00, 4.505605e-01, 7.518135e-02, 2.221257e-01, 1.450515e+00, 9.332109e-02, 9.285393e-01, 7.187200e-01, 6.338745e-01, 1.260891e+00, 1.260375e-01, 1.077968e+00, 6.116281e-01, 1.504258e+00, 5.517288e-01, 6.983258e-01, 6.582531e-01, 2.54733…
1.600000e+00	1.956243e-01, 1.314150e+00, 2.235566e-01, 5.326783e-01, 2.962226e-01, 4.665581e-01, 9.736839e-01, 7.122991e-01, 9.977145e-01, 9.317691e-01, 7.898816e-01, 1.485426e+00, 5.493783e-01, 4.617203e-02, 1.478120e-01, 1.439059e+00, 4.497947e-02, 9.591110e-01, 9.213663e-01, 5.696003e-01, 1.280602e+00, 7.175655e-02, 7.929032e-01, 6.432269e-01, 1.405105e+00, 4.280748e-01, 6.758719e-01, 5.345669e-01, 2.34537…
1.800000e+00	1.267432e-01, 1.300039e+00, 2.637524e-01, 4.127877e-01, 2.911984e-01, 4.120273e-01, 1.053172e+00, 6.347300e-01, 1.306772e+00, 6.176061e-01, 8.268957e-01, 1.202002e+00, 5.754184e-01, 3.005510e-02, 1.245745e-01, 1.530503e+00, 3.109429e-02, 8.260544e-01, 7.964157e-01, 5.769376e-01, 1.137294e+00, 4.368866e-02, 1.011919e+00, 6.414605e-01, 1.197883e+00, 4.899610e-01, 7.345306e-01, 4.188151e-01, 2.20063…
2.000000e+00	1.194894e-01, 1.257382e+00, 2.333275e-01, 4.377925e-01, 2.647630e-01, 3.946853e-01, 1.056622e+00, 7.738361e-01, 1.189014e+00, 8.022499e-01, 7.502135e-01, 1.525634e+00, 4.728082e-01, 1.909404e-02, 9.377460e-02, 1.316696e+00, 1.920835e-02, 1.125019e+00, 8.835393e-01, 5.930459e-01, 1.191927e+00, 2.914925e-02, 1.075671e+00, 5.453510e-01, 1.227632e+00, 5.432109e-01, 7.944845e-01, 3.147126e-01, 1.96848…
0.000000e+00	2.653604e+00, 1.060837e+00, 2.685352e+00, 1.560114e+00, 2.019448e-01, 1.284656e+00, 2.621542e-01, 2.050068e+00, 2.171565e+00, 8.606078e-01, 1.495829e+00, 1.777662e+00, 8.546637e-01, 2.473869e+00, 1.902226e+00, 5.630145e-01, 1.864114e+00, 3.043864e+00, 1.759116e+00, 8.063559e-01, 6.671526e-01, 1.034947e+00, 1.469609e+00, 1.759675e+00, 1.203223e+00, 7.670578e-02, 2.132609e+00, 4.081319e-01, 9.78746…
2.000000e-01	2.448927e+00, 7.185352e-01, 1.346966e+00, 1.372868e+00, 4.880892e-01, 1.250838e+00, 2.324576e-01, 1.291073e+00, 2.074625e+00, 7.134301e-01, 9.597269e-01, 1.470058e+00, 6.358072e-01, 1.956968e+00, 1.906688e+00, 4.161947e-01, 1.359534e+00, 2.462298e+00, 1.050110e+00, 5.412670e-01, 7.186655e-01, 9.896958e-01, 9.227457e-01, 8.521565e-01, 7.554608e-01, 1.911162e-01, 1.341044e+00, 3.817634e-01, 1.04834…
4.000000e-01	1.496548e+00, 8.110901e-01, 1.078720e+00, 8.540167e-01, 6.570107e-01, 9.004617e-01, 3.768655e-01, 6.787679e-01, 1.526519e+00, 7.996886e-01, 7.946356e-01, 1.101351e+00, 4.483953e-01, 9.923449e-01, 1.851046e+00, 3.701276e-01, 6.415234e-01, 1.716214e+00, 1.176192e+00, 4.506154e-01, 1.085574e+00, 5.389289e-01, 8.601852e-01, 7.168254e-01, 9.953670e-01, 1.737805e-01, 8.311869e-01, 4.642610e-01, 1.33027…
6.000000e-01	1.272506e+00, 7.400650e-01, 5.498311e-01, 5.649108e-01, 7.377107e-01, 9.575794e-01, 5.391470e-01, 4.465938e-01, 1.548425e+00, 8.134372e-01, 6.895307e-01, 1.015716e+00, 5.226111e-01, 6.870087e-01, 1.396840e+00, 6.705808e-01, 3.431692e-01, 1.393784e+00, 1.018854e+00, 3.615689e-01, 1.110059e+00, 3.983172e-01, 7.480784e-01, 4.749648e-01, 9.935581e-01, 1.358485e-01, 7.197595e-01, 3.846542e-01, 1.43432…
8.000000e-01	6.205543e-01, 1.108997e+00, 5.572613e-01, 4.960445e-01, 6.912046e-01, 6.815948e-01, 7.306999e-01, 3.162092e-01, 1.197942e+00, 7.931047e-01, 8.581549e-01, 9.583437e-01, 4.766376e-01, 4.216107e-01, 1.219865e+00, 6.885317e-01, 2.416252e-01, 9.731531e-01, 8.439312e-01, 4.265268e-01, 1.204703e+00, 2.415432e-01, 9.046925e-01, 4.520374e-01, 1.052596e+00, 1.624861e-01, 7.063863e-01, 2.944698e-01, 1.45007…
1.000000e+00	4.297594e-01, 1.076193e+00, 5.219237e-01, 6.088543e-01, 6.663539e-01, 6.191349e-01, 7.928632e-01, 3.686221e-01, 1.197914e+00, 8.714344e-01, 8.101668e-01, 1.089586e+00, 5.131299e-01, 2.568804e-01, 9.615069e-01, 1.019599e+00, 1.798964e-01, 9.352069e-01, 8.946533e-01, 5.387157e-01, 1.355534e+00, 1.449955e-01, 1.167843e+00, 5.238809e-01, 1.269480e+00, 1.761042e-01, 5.789993e-01, 2.459226e-01, 1.66780…
1.200000e+00	2.618504e-01, 1.195735e+00, 5.288555e-01, 5.340643e-01, 5.015786e-01, 6.240249e-01, 9.303450e-01, 3.897476e-01, 1.076267e+00, 8.194898e-01, 8.381819e-01, 1.097430e+00, 5.519765e-01, 1.504970e-01, 5.808365e-01, 1.016150e+00, 9.900462e-02, 9.980103e-01, 8.595089e-01, 6.371664e-01, 1.264935e+00, 8.810318e-02, 1.052595e+00, 5.853712e-01, 1.120314e+00, 1.873236e-01, 6.853306e-01, 2.499295e-01, 1.63359…
1.400000e+00	1.453188e-01, 1.312673e+00, 4.645984e-01, 5.365314e-01, 5.113840e-01, 6.222846e-01, 9.067378e-01, 4.102500e-01, 1.352458e+00, 8.489708e-01, 9.004115e-01, 1.015677e+00, 4.362968e-01, 1.003917e-01, 5.928208e-01, 1.273962e+00, 5.569804e-02, 8.984659e-01, 8.726734e-01, 6.534072e-01, 9.511305e-01, 7.005768e-02, 1.066879e+00, 5.856411e-01, 1.357353e+00, 2.183703e-01, 6.025233e-01, 1.612104e-01, 1.93564…
1.600000e+00	1.195413e-01, 1.123523e+00, 5.540839e-01, 4.914353e-01, 3.918813e-01, 5.278391e-01, 1.186994e+00, 5.204042e-01, 1.180675e+00, 8.075465e-01, 6.450619e-01, 1.233613e+00, 4.186781e-01, 5.826102e-02, 3.945071e-01, 1.123202e+00, 4.101007e-02, 1.023145e+00, 7.875254e-01, 6.093231e-01, 1.101285e+00, 3.852816e-02, 1.097712e+00, 4.893554e-01, 1.139167e+00, 2.520723e-01, 6.866701e-01, 1.667645e-01, 2.18735…
1.800000e+00	7.864946e-02, 1.430429e+00, 3.845144e-01, 4.458398e-01, 3.408648e-01, 5.947339e-01, 9.680486e-01, 5.519146e-01, 1.128303e+00, 8.157872e-01, 7.693687e-01, 1.157336e+00, 4.556581e-01, 4.322477e-02, 4.431419e-01, 1.419996e+00, 2.120878e-02, 9.895701e-01, 8.641358e-01, 6.281396e-01, 1.118855e+00, 3.624378e-02, 9.042984e-01, 6.611589e-01, 1.116270e+00, 3.189792e-01, 6.864958e-01, 1.121031e-01, 1.75480…
2.000000e+00	5.575350e-02, 1.289234e+00, 3.574838e-01, 5.388903e-01, 2.901525e-01, 5.848211e-01, 1.036473e+00, 5.778720e-01, 1.305760e+00, 8.041610e-01, 6.946602e-01, 1.518707e+00, 5.247665e-01, 2.504953e-02, 3.136906e-01, 1.486950e+00, 1.403224e-02, 1.042537e+00, 8.459676e-01, 6.240639e-01, 1.017049e+00, 2.228118e-02, 7.841147e-01, 6.400654e-01, 1.221875e+00, 2.514890e-01, 6.657838e-01, 9.860852e-02, 2.09035…
0.000000e+00	1.074380e+00, 2.134558e+00, 9.510338e-01, 2.760002e+00, 1.628114e+00, 1.601769e+00, 2.617610e+00, 3.787480e-01, 2.989940e-01, 2.021876e+00, 2.820223e+00, 2.151437e+00, 1.886352e+00, 8.112162e-01, 2.253321e+00, 1.865526e+00, 1.697930e+00, 4.843426e-01, 2.589987e+00, 2.680188e+00, 1.625633e+00, 1.923456e+00, 1.072906e-01, 9.908479e-01, 2.774949e+00, 2.954547e+00, 1.498240e+00, 2.020776e+00, 1.90963…
2.000000e-01	6.824734e-01, 1.777111e+00, 8.738299e-01, 2.009297e+00, 1.517256e+00, 9.684492e-01, 2.001895e+00, 5.342653e-01, 1.960265e-01, 1.265165e+00, 1.773320e+00, 1.861060e+00, 1.217062e+00, 4.213352e-01, 2.129366e+00, 1.721868e+00, 1.174232e+00, 8.609356e-01, 1.916428e+00, 1.637421e+00, 1.081945e+00, 1.305518e+00, 1.913124e-01, 8.355459e-01, 2.457925e+00, 2.066298e+00, 7.536986e-01, 1.484566e+00, 1.83095…
4.000000e-01	4.675152e-01, 1.494150e+00, 7.903194e-01, 1.541030e+00, 1.299016e+00, 7.095576e-01, 1.431587e+00, 5.970062e-01, 3.621969e-01, 8.606602e-01, 9.920974e-01, 1.535019e+00, 6.983012e-01, 2.704757e-01, 1.695402e+00, 1.292665e+00, 7.664359e-01, 8.092320e-01, 1.401603e+00, 1.247425e+00, 7.966239e-01, 8.794944e-01, 4.912651e-01, 6.550438e-01, 2.539611e+00, 1.725530e+00, 6.905826e-01, 1.359852e+00, 1.66542…
6.000000e-01	2.839106e-01, 1.545488e+00, 4.943290e-01, 1.020285e+00, 1.014340e+00, 3.454835e-01, 1.259820e+00, 5.662671e-01, 6.237431e-01, 6.066382e-01, 9.057953e-01, 1.562057e+00, 4.592294e-01, 1.991782e-01, 1.640439e+00, 1.487359e+00, 5.069573e-01, 1.107883e+00, 9.771993e-01, 1.053642e+00, 5.658840e-01, 7.300649e-01, 7.760168e-01, 6.847581e-01, 1.645907e+00, 1.366773e+00, 7.617622e-01, 9.752998e-01, 1.78500…
8.000000e-01	2.105682e-01, 1.414268e+00, 3.208984e-01, 6.981397e-01, 8.242610e-01, 2.557908e-01, 1.255750e+00, 5.637229e-01, 7.836359e-01, 5.287611e-01, 8.650921e-01, 1.335536e+00, 4.603355e-01, 1.093241e-01, 1.039759e+00, 1.279448e+00, 2.669605e-01, 9.592175e-01, 8.395521e-01, 6.535394e-01, 4.908912e-01, 4.477150e-01, 9.977721e-01, 7.228593e-01, 1.553525e+00, 9.193995e-01, 7.607142e-01, 8.829008e-01, 2.17102…
1.000000e+00	1.683148e-01, 1.672773e+00, 2.185291e-01, 7.701116e-01, 6.805906e-01, 1.899740e-01, 1.279528e+00, 5.381641e-01, 1.079004e+00, 5.665569e-01, 9.677194e-01, 1.936649e+00, 3.736225e-01, 5.881206e-02, 9.267514e-01, 1.486115e+00, 1.450973e-01, 8.541166e-01, 8.481104e-01, 4.134574e-01, 5.476124e-01, 2.716228e-01, 9.233490e-01, 7.284424e-01, 1.106874e+00, 6.432114e-01, 6.322004e-01, 7.466328e-01, 2.33336…
1.200000e+00	1.255224e-01, 1.334447e+00, 1.410040e-01, 5.853451e-01, 6.028792e-01, 2.263794e-01, 1.064024e+00, 5.714762e-01, 1.023108e+00, 6.397413e-01, 7.297448e-01, 1.709991e+00, 4.453754e-01, 3.946173e-02, 6.784971e-01, 1.344096e+00, 9.303940e-02, 8.556113e-01, 9.140537e-01, 3.512316e-01, 6.642769e-01, 1.761133e-01, 7.700462e-01, 6.539206e-01, 8.160372e-01, 4.337965e-01, 7.353798e-01, 6.348336e-01, 1.87108…
1.400000e+00	8.659801e-02, 1.265665e+00, 9.382862e-02, 6.158971e-01, 4.216950e-01, 3.341779e-01, 1.050378e+00, 6.854200e-01, 1.243822e+00, 8.431175e-01, 9.347030e-01, 1.532634e+00, 4.291685e-01, 2.293479e-02, 5.884863e-01, 1.547670e+00, 6.376104e-02, 9.676107e-01, 8.133918e-01, 2.661997e-01, 8.196008e-01, 1.118219e-01, 7.853030e-01, 7.564776e-01, 8.244763e-01, 2.897429e-01, 5.995744e-01, 4.187618e-01, 2.29452…
1.600000e+00	9.215057e-02, 1.298445e+00, 8.568692e-02, 5.653913e-01, 4.320843e-01, 4.268817e-01, 1.057534e+00, 6.784866e-01, 1.255755e+00, 7.962704e-01, 9.094342e-01, 1.517793e+00, 4.895108e-01, 1.724518e-02, 5.123013e-01, 1.639707e+00, 3.306968e-02, 9.928045e-01, 7.065194e-01, 2.765456e-01, 7.838433e-01, 6.109272e-02, 1.131366e+00, 6.999755e-01, 5.681205e-01, 2.261953e-01, 7.925508e-01, 3.900200e-01, 2.00727…
1.800000e+00	7.906898e-02, 1.289633e+00, 6.129848e-02, 5.299562e-01, 3.726820e-01, 5.454675e-01, 1.164557e+00, 7.315985e-01, 9.151952e-01, 7.463288e-01, 9.018569e-01, 1.496503e+00, 4.379302e-01, 6.259498e-03, 3.794172e-01, 1.459506e+00, 1.689037e-02, 1.176631e+00, 9.386068e-01, 2.858005e-01, 8.382514e-01, 4.461201e-02, 1.039873e+00, 5.641945e-01, 6.113204e-01, 1.221387e-01, 6.421491e-01, 3.274268e-01, 1.95120…
2.000000e+00	7.304913e-02, 1.189440e+00, 7.180605e-02, 5.566635e-01, 3.221918e-01, 5.493162e-01, 1.036679e+00, 7.048696e-01, 1.076575e+00, 7.976438e-01, 9.358272e-01, 1.408930e+00, 4.363372e-01, 5.117883e-03, 2.654024e-01, 1.588413e+00, 1.400253e-02, 9.817514e-01, 9.082836e-01, 3.877336e-01, 8.926825e-01, 2.830348e-02, 1.180650e+00, 7.434414e-01, 6.825765e-01, 8.490306e-02, 7.466292e-01, 2.798186e-01, 1.90398…
0.000000e+00	2.745788e+00, 1.352528e+00, 1.927730e+00, 2.424481e+00, 1.890423e+00, 2.223679e+00, 6.795128e-01, 1.086345e+00, 3.063822e+00, 4.990856e-01, 1.120114e-01, 9.364748e-01, 3.347204e+00, 1.772624e+00, 8.356613e-01, 3.335484e-01, 1.769789e+00, 9.969183e-01, 2.302996e+00, 1.246343e-01, 2.761071e+00, 5.296717e-01, 2.045834e+00, 3.084070e-01, 2.591504e+00, 1.309675e+00, 2.227780e-01, 1.645588e+00, 2.64738…
2.000000e-01	1.990659e+00, 1.170109e+00, 1.572073e+00, 1.407638e+00, 2.304366e+00, 1.389498e+00, 4.623749e-01, 7.017528e-01, 2.537371e+00, 3.751690e-01, 4.716810e-01, 8.414605e-01, 2.132898e+00, 1.174059e+00, 1.054732e+00, 2.347700e-01, 1.346718e+00, 9.449721e-01, 1.981166e+00, 3.484857e-01, 2.469569e+00, 4.690600e-01, 1.693026e+00, 2.005882e-01, 2.227089e+00, 1.098828e+00, 2.857054e-01, 1.474980e+00, 2.28639…
4.000000e-01	1.247164e+00, 1.325832e+00, 1.640136e+00, 9.648352e-01, 1.652743e+00, 1.037130e+00, 2.920201e-01, 4.246660e-01, 1.498474e+00, 2.235029e-01, 6.332884e-01, 6.208783e-01, 1.249602e+00, 8.703870e-01, 1.037276e+00, 1.634857e-01, 8.567825e-01, 1.068429e+00, 1.311781e+00, 3.594216e-01, 1.741389e+00, 3.023281e-01, 1.585779e+00, 1.581859e-01, 2.742233e+00, 9.094828e-01, 2.618002e-01, 1.087838e+00, 2.85636…
6.000000e-01	9.391801e-01, 1.703464e+00, 1.357813e+00, 7.631242e-01, 1.501051e+00, 6.474646e-01, 2.752097e-01, 2.490940e-01, 1.736700e+00, 1.279322e-01, 8.534233e-01, 3.832677e-01, 1.050003e+00, 4.481423e-01, 1.107120e+00, 1.433930e-01, 5.065751e-01, 9.190121e-01, 1.180897e+00, 3.534464e-01, 1.668177e+00, 2.040581e-01, 1.615494e+00, 1.811992e-01, 2.444598e+00, 7.770273e-01, 3.655528e-01, 9.429398e-01, 3.27388…
8.000000e-01	5.159680e-01, 1.252060e+00, 8.567726e-01, 7.545885e-01, 1.528659e+00, 3.739632e-01, 3.659845e-01, 1.614586e-01, 1.543512e+00, 9.169847e-02, 7.020340e-01, 2.984909e-01, 6.244727e-01, 2.676217e-01, 1.178697e+00, 2.803749e-01, 3.018581e-01, 9.097144e-01, 1.104256e+00, 2.398305e-01, 1.549852e+00, 1.157820e-01, 1.416127e+00, 3.448167e-01, 2.452910e+00, 6.998567e-01, 3.814559e-01, 7.733632e-01, 2.69834…
1.000000e+00	2.804291e-01, 1.331407e+00, 1.004612e+00, 6.070550e-01, 1.095100e+00, 3.624200e-01, 6.155634e-01, 1.001722e-01, 1.351402e+00, 1.467769e-01, 7.923114e-01, 4.976619e-01, 6.043577e-01, 1.914645e-01, 1.199765e+00, 4.462274e-01, 1.931124e-01, 8.923179e-01, 8.769853e-01, 1.843019e-01, 1.491061e+00, 6.755269e-02, 1.117617e+00, 4.696417e-01, 1.696815e+00, 6.786016e-01, 4.279312e-01, 6.535547e-01, 2.49816…
1.200000e+00	2.147975e-01, 1.637962e+00, 9.834601e-01, 6.017913e-01, 8.800847e-01, 3.545956e-01, 7.488949e-01, 7.485351e-02, 1.315996e+00, 2.638293e-01, 9.412685e-01, 8.448112e-01, 5.878388e-01, 9.587288e-02, 1.019561e+00, 6.052795e-01, 1.243688e-01, 1.025801e+00, 8.466337e-01, 1.594152e-01, 1.540864e+00, 4.919338e-02, 1.350663e+00, 5.704062e-01, 1.944109e+00, 6.072193e-01, 4.516612e-01, 4.038630e-01, 2.52471…
1.400000e+00	1.374472e-01, 1.262183e+00, 8.404095e-01, 4.645373e-01, 5.886197e-01, 2.974176e-01, 7.039448e-01, 8.676235e-02, 1.501957e+00, 4.250589e-01, 8.870310e-01, 7.833252e-01, 4.617492e-01, 6.082548e-02, 8.655013e-01, 8.436609e-01, 7.037817e-02, 1.119777e+00, 7.766751e-01, 1.502394e-01, 1.576255e+00, 2.284645e-02, 1.166877e+00, 6.347405e-01, 1.849757e+00, 5.916691e-01, 5.975251e-01, 4.317182e-01, 3.30287…
1.600000e+00	8.150645e-02, 1.393124e+00, 8.358796e-01, 5.265720e-01, 5.631061e-01, 2.880949e-01, 8.834708e-01, 1.358991e-01, 1.280334e+00, 6.199346e-01, 7.879853e-01, 1.019156e+00, 5.101160e-01, 3.385506e-02, 7.620267e-01, 1.028555e+00, 3.786114e-02, 6.718815e-01, 8.020970e-01, 1.529724e-01, 1.559085e+00, 2.086008e-02, 1.091573e+00, 5.761453e-01, 1.777608e+00, 5.834312e-01, 6.691329e-01, 3.293123e-01, 2.94849…
1.800000e+00	4.910855e-02, 1.348085e+00, 8.330153e-01, 5.215749e-01, 4.784746e-01, 3.053133e-01, 9.470812e-01, 2.368641e-01, 1.400253e+00, 7.335251e-01, 7.734793e-01, 1.146400e+00, 4.481824e-01, 2.487142e-02, 6.506357e-01, 9.733641e-01, 2.155158e-02, 1.055079e+00, 9.357075e-01, 1.551107e-01, 1.022988e+00, 1.217054e-02, 1.181228e+00, 5.956599e-01, 1.830523e+00, 7.360847e-01, 6.275106e-01, 2.879089e-01, 2.85626…
2.000000e+00	3.295378e-02, 1.409216e+00, 6.568339e-01, 4.531620e-01, 3.512015e-01, 2.892104e-01, 8.163740e-01, 3.436694e-01, 1.401466e+00, 7.720436e-01, 7.519874e-01, 1.259248e+00, 5.107987e-01, 1.163796e-02, 4.972899e-01, 1.111165e+00, 1.573060e-02, 1.044226e+00, 6.677989e-01, 1.488572e-01, 1.131515e+00, 8.148280e-03, 1.127469e+00, 6.937582e-01, 1.703598e+00, 5.295341e-01, 6.756874e-01, 2.147743e-01, 2.73761…
0.000000e+00	9.314977e-02, 1.651842e+00, 1.552956e+00, 1.362432e+00, 2.100466e+00, 1.433825e+00, 1.106665e+00, 2.803951e-01, 2.203747e+00, 1.180607e+00, 3.436446e-01, 2.378075e+00, 1.692374e+00, 2.913866e+00, 1.763211e+00, 2.845797e+00, 9.939787e-01, 1.172476e+00, 1.229279e+00, 3.531372e+00, 1.178242e+00, 1.205163e+00, 2.307064e+00, 1.052373e+00, 1.746322e-01, 2.462957e+00, 1.863020e+00, 1.043460e+00, 2.71742…
2.000000e-01	4.617496e-02, 1.173421e+00, 1.088467e+00, 8.326395e-01, 2.064413e+00, 8.386596e-01, 8.212125e-01, 4.716372e-01, 1.815023e+00, 8.707951e-01, 6.382009e-01, 1.384978e+00, 1.012179e+00, 1.592604e+00, 1.447396e+00, 1.714695e+00, 7.491735e-01, 9.606713e-01, 1.096355e+00, 2.232961e+00, 1.201952e+00, 1.280937e+00, 1.820839e+00, 8.499120e-01, 4.806217e-01, 1.674246e+00, 1.527136e+00, 8.627573e-01, 2.86553…
4.000000e-01	4.442158e-02, 8.290021e-01, 6.551947e-01, 4.371995e-01, 1.693371e+00, 5.793164e-01, 8.933471e-01, 6.230236e-01, 1.621551e+00, 5.434131e-01, 7.268378e-01, 1.264572e+00, 6.319891e-01, 8.973257e-01, 1.209834e+00, 1.869170e+00, 4.590730e-01, 9.599893e-01, 1.003435e+00, 2.091554e+00, 1.324991e+00, 1.016225e+00, 1.153470e+00, 7.222161e-01, 6.841332e-01, 1.063826e+00, 1.123647e+00, 8.702494e-01, 3.04909…
6.000000e-01	4.011456e-02, 9.671056e-01, 7.358496e-01, 4.337497e-01, 1.323760e+00, 5.760253e-01, 8.777617e-01, 6.136431e-01, 1.796492e+00, 3.032568e-01, 7.568146e-01, 9.479562e-01, 4.866620e-01, 5.282619e-01, 1.132199e+00, 1.669108e+00, 2.247421e-01, 1.062018e+00, 8.930379e-01, 1.699217e+00, 1.465287e+00, 1.176587e+00, 9.801468e-01, 6.768851e-01, 8.365743e-01, 5.147293e-01, 7.938347e-01, 6.025246e-01, 2.32699…
8.000000e-01	4.774378e-02, 1.008383e+00, 6.934382e-01, 4.890081e-01, 1.042895e+00, 5.822689e-01, 9.336449e-01, 5.961552e-01, 1.215231e+00, 2.604731e-01, 7.349649e-01, 1.233294e+00, 5.615655e-01, 3.553513e-01, 8.522168e-01, 1.533483e+00, 1.696072e-01, 1.170233e+00, 8.053456e-01, 1.135204e+00, 1.314062e+00, 9.632161e-01, 9.432839e-01, 6.887221e-01, 7.677532e-01, 4.489527e-01, 7.644492e-01, 4.286424e-01, 2.31760…
1.000000e+00	4.547008e-02, 1.021827e+00, 6.400278e-01, 5.521640e-01, 8.875576e-01, 5.682674e-01, 8.798401e-01, 7.370198e-01, 1.343696e+00, 4.167650e-01, 8.213632e-01, 1.142428e+00, 4.745002e-01, 2.284984e-01, 6.338341e-01, 1.624053e+00, 8.287236e-02, 9.154555e-01, 8.391358e-01, 1.179553e+00, 1.256092e+00, 6.056573e-01, 1.134930e+00, 6.565745e-01, 8.895857e-01, 2.773877e-01, 6.554226e-01, 4.112100e-01, 2.54289…
1.200000e+00	5.482071e-02, 1.135272e+00, 7.163532e-01, 5.531919e-01, 7.686519e-01, 5.394226e-01, 1.209001e+00, 7.729525e-01, 1.437954e+00, 3.901355e-01, 8.053332e-01, 7.890726e-01, 4.216779e-01, 1.434923e-01, 6.714512e-01, 1.586539e+00, 6.215363e-02, 1.027687e+00, 8.281567e-01, 8.548614e-01, 1.485584e+00, 4.177778e-01, 1.023518e+00, 5.633705e-01, 1.129179e+00, 3.151685e-01, 5.788365e-01, 3.166666e-01, 2.67574…
1.400000e+00	6.167784e-02, 1.255179e+00, 6.075457e-01, 5.050742e-01, 7.391189e-01, 5.647383e-01, 1.026957e+00, 7.124270e-01, 1.339015e+00, 6.175854e-01, 8.342932e-01, 9.082764e-01, 5.056024e-01, 9.792183e-02, 6.882395e-01, 1.210690e+00, 2.842536e-02, 1.142216e+00, 7.786893e-01, 8.623139e-01, 1.134857e+00, 2.598533e-01, 1.132284e+00, 6.774841e-01, 1.301030e+00, 3.138827e-01, 6.849990e-01, 3.233288e-01, 2.81417…
1.600000e+00	6.998647e-02, 1.227476e+00, 7.291504e-01, 5.630739e-01, 5.497672e-01, 6.044951e-01, 1.065824e+00, 6.490593e-01, 1.127366e+00, 6.356603e-01, 9.192461e-01, 1.009798e+00, 4.842322e-01, 5.099090e-02, 4.628871e-01, 1.245510e+00, 2.073918e-02, 1.065126e+00, 7.165084e-01, 8.840636e-01, 1.289890e+00, 1.813302e-01, 1.027637e+00, 6.397320e-01, 1.360571e+00, 3.203582e-01, 7.729635e-01, 1.802261e-01, 2.54626…
[truncated: 145 more rows]
