# Supplementary material for: Inference of Vohradský's Models of Genetic Networks by Solving Two-Dimensional Function Optimization Problems
Source: PLoS One. 2013 Dec 30;8(12):e83308. doi: 10.1371/journal.pone.0083308 (PMC3875442; doi:10.1371/journal.pone.0083308)
Supplement: Text S2 — Time-series data used in the ‘Inference in noisy environment’ section (compressed by gzip). (GZ) [file pone.0083308.s002.gz › time_series_data/gene30/100sets/tc.dat3107]

Time "G0" "G1" "G2" "G3" "G4" "G5" "G6" "G7" "G8" "G9" "G10" "G11" "G12" "G13" "G14" "G15" "G16" "G17" "G18" "G19" "G20" "G21" "G22" "G23" "G24" "G25" "G26" "G27" "G28" "G29"
0.000000e+00	1.761029e+00, 2.896701e+00, 5.080492e-01, 1.507481e+00, 1.969762e+00, 2.503361e+00, 2.234193e+00, 9.951796e-01, 2.395823e+00, 2.277713e+00, 1.061015e+00, 1.758796e+00, 8.267562e-02, 1.506151e+00, 6.806671e-01, 1.574939e+00, 2.048393e+00, 1.614040e+00, 1.061974e+00, 1.878624e+00, 1.917845e+00, 2.677480e+00, 2.398150e+00, 1.726037e+00, 6.102180e-01, 1.482654e+00, 2.287696e+00, 1.952307e+00, 9.51246…
2.000000e-01	1.358001e+00, 1.731505e+00, 6.163118e-01, 1.383075e+00, 1.444397e+00, 2.254717e+00, 1.894612e+00, 7.292590e-01, 1.737451e+00, 1.391773e+00, 7.227224e-01, 1.329644e+00, 1.060096e-01, 1.351059e+00, 4.071198e-01, 1.527692e+00, 1.487190e+00, 1.168396e+00, 8.099463e-01, 1.544920e+00, 1.418607e+00, 1.970070e+00, 1.277332e+00, 1.252610e+00, 4.265537e-01, 1.265389e+00, 1.443349e+00, 1.722678e+00, 6.40820…
4.000000e-01	9.686014e-01, 9.901730e-01, 7.005225e-01, 1.400711e+00, 1.298879e+00, 2.206948e+00, 1.947526e+00, 5.443027e-01, 1.510419e+00, 1.122057e+00, 5.037732e-01, 1.109029e+00, 7.498453e-02, 1.681807e+00, 2.706950e-01, 1.220094e+00, 8.885648e-01, 5.922029e-01, 4.317078e-01, 1.830683e+00, 1.070220e+00, 1.868037e+00, 6.153283e-01, 8.702782e-01, 5.029412e-01, 1.343636e+00, 1.049942e+00, 1.209486e+00, 4.20368…
6.000000e-01	7.861033e-01, 6.695901e-01, 8.563305e-01, 1.639367e+00, 1.318796e+00, 2.614433e+00, 2.038926e+00, 4.321206e-01, 1.129838e+00, 9.238273e-01, 4.151996e-01, 1.285656e+00, 4.591397e-02, 1.448876e+00, 1.519652e-01, 1.125373e+00, 9.168869e-01, 4.639930e-01, 2.911739e-01, 1.965157e+00, 8.945887e-01, 1.210252e+00, 4.285826e-01, 6.606430e-01, 7.140604e-01, 1.173710e+00, 7.801224e-01, 7.778711e-01, 2.68790…
8.000000e-01	6.020279e-01, 4.652252e-01, 7.497901e-01, 1.380536e+00, 7.759434e-01, 2.488755e+00, 2.063423e+00, 4.126297e-01, 7.674195e-01, 8.591641e-01, 2.080769e-01, 1.140005e+00, 2.692887e-02, 9.621016e-01, 8.380182e-02, 1.220177e+00, 7.926788e-01, 6.332892e-01, 2.081835e-01, 2.102905e+00, 6.837831e-01, 1.116417e+00, 2.194209e-01, 1.032543e+00, 7.081764e-01, 9.374011e-01, 5.323856e-01, 5.029970e-01, 2.31669…
1.000000e+00	3.496420e-01, 3.510457e-01, 8.012251e-01, 1.546289e+00, 6.015138e-01, 2.459065e+00, 2.405307e+00, 6.565154e-01, 5.358640e-01, 7.709679e-01, 1.781818e-01, 9.565734e-01, 2.281672e-02, 9.679065e-01, 4.824866e-02, 1.093877e+00, 6.823858e-01, 6.755637e-01, 9.898803e-02, 1.930966e+00, 5.302164e-01, 9.675358e-01, 1.228108e-01, 1.188097e+00, 8.601749e-01, 1.057071e+00, 2.892467e-01, 3.636967e-01, 3.46813…
1.200000e+00	3.049535e-01, 3.834893e-01, 8.641545e-01, 1.267450e+00, 3.839005e-01, 2.682139e+00, 2.801020e+00, 7.803725e-01, 3.250328e-01, 9.119030e-01, 1.630705e-01, 6.585988e-01, 4.560999e-02, 6.719409e-01, 2.980726e-02, 8.727374e-01, 6.405505e-01, 5.964390e-01, 8.892814e-02, 1.528707e+00, 3.968104e-01, 7.914082e-01, 5.799723e-02, 1.199430e+00, 8.470087e-01, 9.925803e-01, 1.611700e-01, 2.507942e-01, 5.55945…
1.400000e+00	2.644372e-01, 4.057803e-01, 1.009216e+00, 1.138237e+00, 2.852661e-01, 1.716686e+00, 2.501427e+00, 9.581922e-01, 2.052925e-01, 9.105574e-01, 1.596094e-01, 6.209556e-01, 1.699963e-01, 5.283230e-01, 1.922777e-02, 7.542712e-01, 6.219893e-01, 6.122441e-01, 5.756203e-02, 1.783163e+00, 2.612248e-01, 5.713278e-01, 7.345419e-02, 1.440277e+00, 7.361199e-01, 1.095658e+00, 9.511191e-02, 1.949548e-01, 6.23510…
1.600000e+00	1.823680e-01, 3.968346e-01, 8.422350e-01, 9.516262e-01, 1.670647e-01, 2.092864e+00, 2.557789e+00, 1.437828e+00, 1.409178e-01, 8.878767e-01, 2.992328e-01, 3.808887e-01, 3.229986e-01, 3.344732e-01, 1.341797e-02, 5.258218e-01, 6.097210e-01, 5.701779e-01, 9.428391e-02, 1.958061e+00, 1.903915e-01, 4.379412e-01, 1.935783e-01, 1.515831e+00, 7.642068e-01, 1.143870e+00, 7.679237e-02, 2.322456e-01, 7.66031…
1.800000e+00	1.473341e-01, 3.685200e-01, 8.955447e-01, 8.509149e-01, 1.048029e-01, 2.225722e+00, 2.249344e+00, 1.413054e+00, 6.572419e-02, 9.281189e-01, 5.338943e-01, 2.980745e-01, 4.267321e-01, 2.730118e-01, 1.455512e-02, 4.333663e-01, 5.497354e-01, 6.935663e-01, 2.662844e-01, 2.050584e+00, 1.298596e-01, 4.246204e-01, 3.102822e-01, 1.581442e+00, 8.615604e-01, 1.044849e+00, 3.822841e-02, 3.908830e-01, 9.09680…
2.000000e+00	8.307940e-02, 4.905357e-01, 9.504916e-01, 6.747156e-01, 6.435457e-02, 1.794844e+00, 2.177057e+00, 1.627115e+00, 3.217636e-02, 1.030282e+00, 6.540416e-01, 1.710067e-01, 4.956923e-01, 1.886412e-01, 2.248450e-02, 3.252497e-01, 7.345104e-01, 7.405205e-01, 3.682403e-01, 1.963001e+00, 8.929811e-02, 3.520866e-01, 4.547805e-01, 1.445278e+00, 1.033043e+00, 1.472792e+00, 3.133056e-02, 5.263177e-01, 6.47853…
0.000000e+00	2.297405e+00, 2.003321e+00, 3.718910e-01, 2.048827e+00, 2.460416e-01, 2.985107e-01, 2.591763e+00, 1.814522e+00, 2.246885e+00, 1.895021e+00, 7.507420e-01, 1.392484e+00, 9.429586e-01, 2.600096e+00, 1.438315e+00, 2.328664e+00, 9.313880e-01, 8.868668e-01, 1.842380e+00, 1.830046e+00, 1.453952e+00, 2.100441e+00, 5.477722e-01, 2.744466e+00, 2.237746e+00, 5.169223e-02, 2.426411e+00, 8.543656e-01, 1.46184…
2.000000e-01	1.615807e+00, 1.117281e+00, 6.353233e-01, 2.347124e+00, 4.112588e-01, 7.094580e-01, 2.553805e+00, 1.177948e+00, 1.448414e+00, 1.611995e+00, 3.790468e-01, 8.576952e-01, 8.652792e-01, 1.969548e+00, 8.008830e-01, 1.908356e+00, 9.371514e-01, 5.438978e-01, 9.377454e-01, 1.674492e+00, 1.311069e+00, 1.566509e+00, 2.306869e-01, 2.214978e+00, 1.383755e+00, 4.801308e-01, 1.460462e+00, 9.770141e-01, 6.68729…
4.000000e-01	1.890358e+00, 1.151308e+00, 8.434626e-01, 2.154784e+00, 5.785944e-01, 1.026420e+00, 2.966933e+00, 1.072457e+00, 1.227506e+00, 1.517889e+00, 2.846509e-01, 6.532444e-01, 6.421759e-01, 1.997537e+00, 6.487034e-01, 1.767057e+00, 5.476823e-01, 4.118618e-01, 5.548941e-01, 1.370972e+00, 1.117612e+00, 1.430335e+00, 1.396915e-01, 1.211937e+00, 1.448031e+00, 6.964148e-01, 1.055955e+00, 9.295946e-01, 5.05597…
6.000000e-01	1.639301e+00, 7.437646e-01, 8.016514e-01, 1.797913e+00, 5.899423e-01, 1.477021e+00, 2.687456e+00, 1.091090e+00, 9.248459e-01, 1.505390e+00, 2.070509e-01, 4.403252e-01, 5.304284e-01, 1.942087e+00, 4.085495e-01, 1.156220e+00, 6.606740e-01, 3.858220e-01, 3.587125e-01, 1.426657e+00, 1.228625e+00, 1.216849e+00, 9.115536e-02, 1.006628e+00, 1.147238e+00, 9.340490e-01, 7.083804e-01, 1.103212e+00, 4.92995…
8.000000e-01	1.274449e+00, 6.814572e-01, 7.285998e-01, 1.768957e+00, 6.041274e-01, 1.476502e+00, 2.751450e+00, 8.273437e-01, 1.245781e+00, 1.243023e+00, 1.245812e-01, 6.749775e-01, 3.590731e-01, 1.791216e+00, 2.045407e-01, 9.301743e-01, 5.578302e-01, 3.215448e-01, 2.134482e-01, 1.801688e+00, 1.083099e+00, 9.945130e-01, 5.093284e-02, 7.858754e-01, 1.053127e+00, 7.019332e-01, 3.988776e-01, 9.611999e-01, 4.61090…
1.000000e+00	9.489298e-01, 6.007962e-01, 9.754911e-01, 1.800346e+00, 5.193419e-01, 1.562918e+00, 2.577233e+00, 9.494867e-01, 7.422725e-01, 1.345420e+00, 9.979742e-02, 9.079675e-01, 3.258132e-01, 1.252277e+00, 1.643269e-01, 8.426375e-01, 6.563286e-01, 3.743706e-01, 1.002888e-01, 1.580875e+00, 8.591588e-01, 9.303615e-01, 2.439596e-02, 9.996891e-01, 1.122593e+00, 7.046667e-01, 2.137330e-01, 7.212307e-01, 4.09209…
1.200000e+00	7.255874e-01, 5.696621e-01, 8.805608e-01, 1.451601e+00, 4.267204e-01, 1.961631e+00, 2.877258e+00, 1.035822e+00, 5.984119e-01, 1.112437e+00, 8.676243e-02, 6.976446e-01, 3.739659e-01, 1.020798e+00, 8.577295e-02, 6.409710e-01, 6.185304e-01, 4.455731e-01, 8.261404e-02, 1.575305e+00, 6.665721e-01, 7.909914e-01, 1.720988e-02, 1.173687e+00, 9.669595e-01, 5.923255e-01, 1.618280e-01, 6.773623e-01, 5.85970…
1.400000e+00	5.444052e-01, 4.898900e-01, 8.150785e-01, 1.185380e+00, 2.827080e-01, 1.787230e+00, 2.613348e+00, 1.410822e+00, 4.683481e-01, 9.106909e-01, 1.469630e-01, 6.428091e-01, 4.703331e-01, 8.239077e-01, 5.333485e-02, 5.380022e-01, 6.731747e-01, 6.526115e-01, 5.168400e-02, 1.693133e+00, 6.411787e-01, 5.973303e-01, 4.155447e-02, 1.171533e+00, 8.511290e-01, 9.876820e-01, 9.648674e-02, 5.940266e-01, 5.04361…
1.600000e+00	4.224064e-01, 4.480023e-01, 8.771792e-01, 9.763038e-01, 1.697589e-01, 1.891681e+00, 2.614449e+00, 1.584117e+00, 2.917071e-01, 1.163827e+00, 3.338158e-01, 4.438408e-01, 4.087048e-01, 6.361102e-01, 5.057935e-02, 4.098160e-01, 6.862071e-01, 6.785449e-01, 4.501755e-02, 2.019446e+00, 3.870885e-01, 7.776271e-01, 1.718772e-01, 1.321200e+00, 9.195270e-01, 1.029767e+00, 6.654481e-02, 6.477781e-01, 5.89648…
1.800000e+00	3.027887e-01, 4.578733e-01, 1.015835e+00, 7.966959e-01, 1.065966e-01, 2.115549e+00, 2.550023e+00, 1.629608e+00, 1.466907e-01, 9.013020e-01, 4.937889e-01, 3.118343e-01, 5.370619e-01, 4.396472e-01, 4.119646e-02, 3.416553e-01, 6.752529e-01, 5.572499e-01, 9.590040e-02, 1.482611e+00, 2.859591e-01, 6.730926e-01, 3.767454e-01, 1.516668e+00, 7.054652e-01, 1.253879e+00, 3.501642e-02, 6.506327e-01, 7.27168…
2.000000e+00	2.999069e-01, 4.835833e-01, 9.412326e-01, 6.587387e-01, 8.450509e-02, 2.196304e+00, 2.661437e+00, 1.331019e+00, 1.271792e-01, 1.113371e+00, 7.060173e-01, 2.229138e-01, 4.965526e-01, 4.220358e-01, 3.970997e-02, 3.131019e-01, 5.675794e-01, 5.327846e-01, 2.692036e-01, 1.803380e+00, 1.979555e-01, 7.351204e-01, 4.297955e-01, 1.504502e+00, 9.817302e-01, 1.532273e+00, 2.279157e-02, 8.009219e-01, 8.24229…
0.000000e+00	1.889514e+00, 2.471852e+00, 1.381959e+00, 1.499633e+00, 9.039256e-01, 1.268253e+00, 8.154658e-01, 1.579167e+00, 2.055795e+00, 2.306100e+00, 1.410937e+00, 2.648787e+00, 1.091333e+00, 1.360832e+00, 1.322234e+00, 7.810491e-01, 2.695331e+00, 4.824101e-02, 6.690503e-01, 1.641485e+00, 1.754310e+00, 3.039327e+00, 2.475115e+00, 2.285089e+00, 2.174080e-01, 2.908770e+00, 9.775818e-01, 1.742827e+00, 2.59487…
2.000000e-01	1.503330e+00, 1.298847e+00, 9.622373e-01, 1.309219e+00, 9.145468e-01, 1.152727e+00, 6.903605e-01, 1.379854e+00, 1.831641e+00, 2.004411e+00, 8.970865e-01, 1.608904e+00, 8.872764e-01, 1.366231e+00, 1.007877e+00, 7.104519e-01, 1.793963e+00, 2.629502e-02, 6.326344e-01, 1.305827e+00, 1.721704e+00, 2.131904e+00, 1.431014e+00, 1.377534e+00, 1.329515e-01, 2.305054e+00, 8.321919e-01, 1.523168e+00, 2.16751…
4.000000e-01	1.071497e+00, 6.311527e-01, 1.001545e+00, 9.904948e-01, 9.269265e-01, 8.857359e-01, 7.582246e-01, 9.893087e-01, 1.656458e+00, 1.569425e+00, 7.944261e-01, 1.233476e+00, 7.011884e-01, 1.161018e+00, 6.239060e-01, 8.221356e-01, 1.182460e+00, 2.059883e-02, 4.700924e-01, 1.436901e+00, 1.526831e+00, 1.357803e+00, 8.288075e-01, 1.364502e+00, 2.477215e-01, 2.516069e+00, 7.354186e-01, 1.276973e+00, 1.06972…
6.000000e-01	7.954262e-01, 5.643385e-01, 9.175397e-01, 8.854730e-01, 8.619519e-01, 8.727173e-01, 1.195656e+00, 6.027505e-01, 1.450576e+00, 1.343417e+00, 6.980232e-01, 1.037116e+00, 4.122221e-01, 1.297446e+00, 4.495254e-01, 9.185190e-01, 9.912943e-01, 3.258696e-02, 3.100857e-01, 1.281736e+00, 1.218458e+00, 1.446493e+00, 7.426813e-01, 8.226518e-01, 4.291668e-01, 1.991590e+00, 6.812851e-01, 1.043882e+00, 7.72642…
8.000000e-01	5.156537e-01, 3.837356e-01, 8.657151e-01, 7.967659e-01, 9.433137e-01, 1.055466e+00, 1.195644e+00, 6.355228e-01, 7.810183e-01, 1.214056e+00, 7.553138e-01, 1.470622e+00, 2.296050e-01, 1.216179e+00, 2.327697e-01, 8.873316e-01, 7.268102e-01, 1.504687e-01, 2.101894e-01, 1.466616e+00, 8.777618e-01, 1.388338e+00, 5.892781e-01, 8.133838e-01, 6.551986e-01, 1.534373e+00, 6.391655e-01, 8.977336e-01, 5.31755…
1.000000e+00	3.713401e-01, 2.859342e-01, 9.535953e-01, 6.986748e-01, 4.805813e-01, 1.131318e+00, 1.536959e+00, 5.612862e-01, 7.420520e-01, 1.046332e+00, 9.561174e-01, 1.224750e+00, 1.452893e-01, 9.285205e-01, 1.581160e-01, 8.504353e-01, 8.112777e-01, 2.930729e-01, 1.346804e-01, 1.617230e+00, 7.319566e-01, 1.176481e+00, 6.667235e-01, 9.073055e-01, 5.663274e-01, 1.324982e+00, 4.421431e-01, 5.862750e-01, 3.87831…
1.200000e+00	3.154067e-01, 2.405224e-01, 8.053039e-01, 6.611617e-01, 3.867455e-01, 1.587902e+00, 1.272678e+00, 7.212128e-01, 4.161474e-01, 9.329181e-01, 9.094972e-01, 8.961942e-01, 8.436052e-02, 7.554501e-01, 7.909109e-02, 8.857394e-01, 6.803553e-01, 4.127003e-01, 1.355474e-01, 1.352155e+00, 4.377846e-01, 8.618885e-01, 5.957945e-01, 1.188666e+00, 7.649928e-01, 1.165818e+00, 2.427749e-01, 4.238346e-01, 3.22656…
1.400000e+00	2.321888e-01, 2.964904e-01, 9.754942e-01, 5.704053e-01, 2.518054e-01, 1.706411e+00, 1.864507e+00, 6.934655e-01, 1.934188e-01, 1.026977e+00, 8.610802e-01, 7.776619e-01, 1.003435e-01, 5.739699e-01, 4.350593e-02, 7.100449e-01, 5.621667e-01, 5.350430e-01, 2.617098e-01, 1.835268e+00, 2.938283e-01, 8.438326e-01, 7.222489e-01, 1.192050e+00, 8.783695e-01, 1.267780e+00, 1.695330e-01, 5.560075e-01, 4.38831…
1.600000e+00	1.864623e-01, 3.627616e-01, 8.848459e-01, 5.108026e-01, 1.560792e-01, 1.836313e+00, 1.707472e+00, 9.441976e-01, 1.730037e-01, 1.141346e+00, 8.586558e-01, 5.557177e-01, 1.562370e-01, 4.525975e-01, 2.650078e-02, 6.003015e-01, 6.137265e-01, 5.616671e-01, 4.611654e-01, 1.567869e+00, 1.920121e-01, 6.937586e-01, 5.921023e-01, 1.425465e+00, 9.677299e-01, 1.258426e+00, 1.005730e-01, 4.506909e-01, 5.82345…
1.800000e+00	1.469232e-01, 3.995111e-01, 1.047210e+00, 4.054801e-01, 1.200746e-01, 1.982994e+00, 1.846147e+00, 1.113451e+00, 8.365111e-02, 1.027135e+00, 1.233822e+00, 3.605195e-01, 3.043846e-01, 3.599825e-01, 2.129703e-02, 4.722858e-01, 5.415682e-01, 5.934912e-01, 6.450084e-01, 1.772825e+00, 1.328809e-01, 6.854542e-01, 6.634204e-01, 1.283631e+00, 9.609707e-01, 1.356052e+00, 6.908347e-02, 7.237358e-01, 7.76077…
2.000000e+00	1.138847e-01, 4.204146e-01, 7.509610e-01, 3.708359e-01, 8.382553e-02, 2.114880e+00, 2.310705e+00, 1.554925e+00, 5.766291e-02, 1.226190e+00, 8.907363e-01, 2.378670e-01, 4.837678e-01, 3.062878e-01, 1.643242e-02, 3.571428e-01, 6.705429e-01, 5.750610e-01, 6.621774e-01, 1.417505e+00, 1.130654e-01, 5.516665e-01, 7.545947e-01, 1.325864e+00, 9.198229e-01, 1.608743e+00, 4.312328e-02, 6.915393e-01, 5.80286…
0.000000e+00	7.923084e-01, 7.889148e-01, 4.860923e-01, 1.182620e+00, 4.904351e-01, 2.152649e+00, 3.213858e-01, 2.417966e+00, 1.972992e+00, 5.781274e-02, 1.259232e+00, 2.163866e+00, 7.799787e-01, 3.333111e+00, 3.620434e-01, 1.589060e+00, 2.245158e+00, 2.010151e+00, 1.971675e+00, 2.307690e+00, 1.007904e+00, 2.269767e+00, 1.934519e+00, 1.229324e+00, 2.419630e-01, 9.666414e-01, 1.683295e+00, 1.790929e+00, 1.95746…
2.000000e-01	6.581901e-01, 6.567072e-01, 7.225898e-01, 1.240756e+00, 6.132953e-01, 1.467409e+00, 5.287878e-01, 1.888463e+00, 1.244173e+00, 3.780229e-02, 8.445110e-01, 1.563232e+00, 8.331803e-01, 2.227338e+00, 3.480013e-01, 1.894388e+00, 1.445672e+00, 1.236323e+00, 1.418327e+00, 2.407814e+00, 9.139758e-01, 1.942824e+00, 8.785177e-01, 1.058707e+00, 1.454479e-01, 1.064668e+00, 1.691619e+00, 1.269462e+00, 1.04964…
4.000000e-01	3.999247e-01, 3.685523e-01, 8.182294e-01, 1.571356e+00, 6.088803e-01, 1.446160e+00, 8.325743e-01, 1.443143e+00, 7.866181e-01, 6.110077e-02, 6.152391e-01, 1.597056e+00, 5.374017e-01, 2.446386e+00, 2.207117e-01, 1.443881e+00, 1.274825e+00, 9.380215e-01, 7.018691e-01, 2.620265e+00, 6.156125e-01, 1.398456e+00, 4.483896e-01, 6.889817e-01, 1.632686e-01, 8.339419e-01, 1.194739e+00, 9.294495e-01, 7.44585…
6.000000e-01	3.139641e-01, 1.831902e-01, 8.315249e-01, 1.899466e+00, 3.745365e-01, 1.446948e+00, 1.045099e+00, 1.210740e+00, 4.971051e-01, 1.542693e-01, 3.772739e-01, 1.286049e+00, 6.544596e-01, 1.706458e+00, 1.966413e-01, 1.263775e+00, 9.965583e-01, 7.385009e-01, 5.073551e-01, 2.193157e+00, 4.187466e-01, 9.069740e-01, 2.610251e-01, 1.085790e+00, 3.766783e-01, 8.357833e-01, 7.972248e-01, 5.800811e-01, 5.89306…
8.000000e-01	2.522207e-01, 1.785171e-01, 1.097786e+00, 1.903686e+00, 2.649170e-01, 1.687429e+00, 1.385013e+00, 1.515526e+00, 3.388134e-01, 3.723001e-01, 2.543780e-01, 9.231807e-01, 5.640398e-01, 1.399068e+00, 1.422462e-01, 1.106711e+00, 6.432385e-01, 7.317363e-01, 2.479673e-01, 2.129049e+00, 2.438854e-01, 6.597205e-01, 1.175856e-01, 1.275586e+00, 4.781426e-01, 9.293134e-01, 6.483009e-01, 4.050154e-01, 7.32641…
1.000000e+00	1.598096e-01, 2.058826e-01, 8.772093e-01, 1.706323e+00, 1.342400e-01, 1.757417e+00, 1.546604e+00, 1.565917e+00, 1.858193e-01, 5.415803e-01, 1.734762e-01, 8.227500e-01, 5.742478e-01, 1.146218e+00, 8.503416e-02, 1.387923e+00, 7.205245e-01, 7.013296e-01, 1.553477e-01, 2.294885e+00, 2.160279e-01, 5.008652e-01, 7.894151e-02, 1.274374e+00, 5.711357e-01, 9.155358e-01, 4.265425e-01, 2.428510e-01, 7.78244…
1.200000e+00	1.268748e-01, 3.544532e-01, 7.339094e-01, 1.773641e+00, 1.188562e-01, 1.547110e+00, 1.822695e+00, 1.301856e+00, 1.403909e-01, 7.010155e-01, 1.411277e-01, 5.397370e-01, 6.448351e-01, 6.952371e-01, 8.230503e-02, 8.211901e-01, 5.802128e-01, 7.979305e-01, 1.073886e-01, 2.488308e+00, 1.453805e-01, 3.479764e-01, 4.899893e-02, 1.354043e+00, 8.378093e-01, 1.227453e+00, 3.056117e-01, 1.821070e-01, 8.86880…
1.400000e+00	1.006082e-01, 4.621013e-01, 8.957814e-01, 1.518603e+00, 8.448957e-02, 2.306536e+00, 2.219428e+00, 1.695372e+00, 6.545581e-02, 7.436255e-01, 1.178033e-01, 4.430657e-01, 5.139767e-01, 6.615189e-01, 6.088263e-02, 7.925038e-01, 5.077668e-01, 6.145983e-01, 7.150528e-02, 1.991339e+00, 1.210934e-01, 1.894125e-01, 2.630009e-02, 1.609752e+00, 9.447203e-01, 1.401062e+00, 1.451986e-01, 1.382537e-01, 8.05637…
1.600000e+00	7.891325e-02, 4.204054e-01, 9.087857e-01, 1.263779e+00, 5.834536e-02, 2.318801e+00, 2.110744e+00, 1.850895e+00, 4.464068e-02, 8.827112e-01, 1.261468e-01, 2.395074e-01, 6.154304e-01, 5.081497e-01, 7.827944e-02, 6.817701e-01, 6.587961e-01, 6.748599e-01, 5.436464e-02, 1.968755e+00, 7.736930e-02, 2.260847e-01, 3.613519e-02, 1.549275e+00, 8.386319e-01, 1.564286e+00, 1.267190e-01, 1.380585e-01, 8.61607…
1.800000e+00	6.112709e-02, 3.831511e-01, 8.244078e-01, 8.919999e-01, 4.030956e-02, 1.843852e+00, 2.497625e+00, 1.830592e+00, 2.879398e-02, 9.733496e-01, 2.639660e-01, 1.495672e-01, 5.788150e-01, 4.345428e-01, 5.350454e-02, 4.581511e-01, 6.260145e-01, 6.281319e-01, 9.994341e-02, 1.614194e+00, 5.830348e-02, 2.031256e-01, 1.508918e-01, 1.506142e+00, 9.461738e-01, 1.550065e+00, 7.605874e-02, 2.341491e-01, 8.99136…
2.000000e+00	5.580542e-02, 4.560208e-01, 8.453243e-01, 7.956770e-01, 2.483202e-02, 1.848542e+00, 2.143565e+00, 1.927875e+00, 1.774373e-02, 8.350549e-01, 4.148243e-01, 1.230574e-01, 5.545759e-01, 2.769749e-01, 6.282463e-02, 3.812830e-01, 6.321328e-01, 6.828441e-01, 2.234231e-01, 1.852794e+00, 4.277480e-02, 2.082446e-01, 3.314159e-01, 1.494770e+00, 8.809775e-01, 1.108194e+00, 4.909914e-02, 3.526078e-01, 9.49382…
0.000000e+00	1.388010e+00, 1.679323e+00, 7.587669e-01, 9.654642e-01, 4.605237e-01, 1.586674e+00, 1.226007e+00, 6.085910e-01, 2.657582e+00, 2.503264e-01, 1.979254e+00, 1.932858e-01, 1.080676e+00, 3.257205e-01, 6.680869e-01, 1.390349e+00, 2.212005e+00, 1.869067e+00, 1.082098e+00, 1.855283e+00, 2.494825e+00, 2.533873e+00, 1.677642e+00, 1.751592e+00, 1.525393e+00, 4.364788e-01, 2.097765e+00, 3.600167e-01, 2.61710…
2.000000e-01	8.670149e-01, 1.153592e+00, 7.787162e-01, 1.064353e+00, 5.028545e-01, 1.597092e+00, 1.032011e+00, 4.439019e-01, 1.868898e+00, 4.229968e-01, 1.601374e+00, 1.102395e-01, 6.801359e-01, 4.191257e-01, 4.314080e-01, 1.269928e+00, 1.785975e+00, 1.368682e+00, 1.169135e+00, 1.950642e+00, 1.770882e+00, 2.424613e+00, 1.134999e+00, 1.758754e+00, 1.128603e+00, 6.815747e-01, 1.129224e+00, 2.552145e-01, 1.87941…
4.000000e-01	5.583453e-01, 9.880121e-01, 8.286039e-01, 1.085211e+00, 6.792197e-01, 1.435060e+00, 1.530709e+00, 2.897597e-01, 1.643579e+00, 5.395559e-01, 1.072190e+00, 8.315587e-02, 3.585803e-01, 2.604955e-01, 3.342791e-01, 9.023392e-01, 1.262466e+00, 1.017315e+00, 8.992229e-01, 2.001336e+00, 1.558531e+00, 1.297820e+00, 5.381736e-01, 1.786784e+00, 8.883903e-01, 9.164722e-01, 7.949881e-01, 1.458220e-01, 1.23906…
6.000000e-01	4.791016e-01, 6.690536e-01, 9.707271e-01, 9.268988e-01, 6.367252e-01, 1.965947e+00, 1.519127e+00, 3.464738e-01, 1.313183e+00, 6.907544e-01, 8.598857e-01, 5.952741e-02, 1.888681e-01, 2.497656e-01, 1.691730e-01, 7.338083e-01, 1.076298e+00, 8.149638e-01, 8.377006e-01, 2.133330e+00, 1.119359e+00, 1.253835e+00, 5.319360e-01, 1.245595e+00, 6.346510e-01, 1.084010e+00, 4.812431e-01, 9.854730e-02, 7.68100…
8.000000e-01	4.181271e-01, 6.608636e-01, 7.924008e-01, 9.848361e-01, 6.614093e-01, 1.851056e+00, 1.595865e+00, 4.845859e-01, 8.391633e-01, 8.561086e-01, 8.388477e-01, 4.341097e-02, 1.252628e-01, 1.416347e-01, 1.107741e-01, 5.696767e-01, 8.277174e-01, 7.838355e-01, 7.608031e-01, 1.981055e+00, 7.212064e-01, 7.930905e-01, 4.820304e-01, 1.863988e+00, 8.220397e-01, 1.144525e+00, 3.476053e-01, 6.968926e-02, 8.59755…
1.000000e+00	3.086507e-01, 5.529011e-01, 9.329443e-01, 5.912680e-01, 4.792068e-01, 1.664283e+00, 1.654275e+00, 7.404888e-01, 5.624981e-01, 8.339645e-01, 8.603860e-01, 2.529205e-02, 7.276309e-02, 1.206127e-01, 6.872867e-02, 5.514851e-01, 7.815072e-01, 7.682987e-01, 8.692130e-01, 2.029476e+00, 4.717904e-01, 6.007853e-01, 5.151172e-01, 1.465115e+00, 6.603078e-01, 1.437153e+00, 2.189343e-01, 4.524081e-02, 7.90350…
1.200000e+00	2.600030e-01, 5.262651e-01, 7.499880e-01, 4.970011e-01, 3.281995e-01, 2.144911e+00, 1.693728e+00, 1.293631e+00, 3.669022e-01, 1.064744e+00, 1.035399e+00, 2.394390e-02, 1.797906e-01, 1.072188e-01, 4.124394e-02, 3.846510e-01, 7.415204e-01, 6.068598e-01, 8.097138e-01, 1.781073e+00, 3.980534e-01, 5.965414e-01, 7.136601e-01, 1.616913e+00, 7.530796e-01, 1.690816e+00, 1.276321e-01, 5.268514e-02, 8.99711…
1.400000e+00	1.842428e-01, 5.400309e-01, 9.223643e-01, 4.435094e-01, 2.099986e-01, 1.934336e+00, 1.639562e+00, 1.382302e+00, 2.736400e-01, 8.282430e-01, 9.824461e-01, 1.979707e-02, 3.158507e-01, 8.549533e-02, 2.578206e-02, 2.578514e-01, 6.326081e-01, 6.539065e-01, 7.279893e-01, 1.671291e+00, 2.779156e-01, 4.339250e-01, 5.064854e-01, 1.326311e+00, 8.813178e-01, 1.462288e+00, 6.881910e-02, 1.011444e-01, 7.63037…
1.600000e+00	1.093739e-01, 4.341751e-01, 9.469156e-01, 3.216274e-01, 1.549540e-01, 2.378589e+00, 2.110475e+00, 1.494755e+00, 1.446308e-01, 9.176942e-01, 9.456130e-01, 1.536646e-02, 3.860874e-01, 5.337550e-02, 2.273872e-02, 2.328132e-01, 5.765047e-01, 5.144013e-01, 8.225307e-01, 1.607378e+00, 1.626920e-01, 4.136141e-01, 7.111422e-01, 1.568349e+00, 9.116781e-01, 1.733773e+00, 4.817308e-02, 2.505382e-01, 8.89695…
1.800000e+00	8.661901e-02, 5.146145e-01, 8.749917e-01, 2.738379e-01, 9.057304e-02, 2.336164e+00, 1.791754e+00, 1.220196e+00, 9.117514e-02, 9.567190e-01, 1.209345e+00, 1.276632e-02, 5.480193e-01, 5.165876e-02, 2.723696e-02, 1.515708e-01, 5.287620e-01, 5.915744e-01, 9.831791e-01, 1.740583e+00, 1.384496e-01, 4.412962e-01, 7.348192e-01, 1.778485e+00, 8.254714e-01, 1.086828e+00, 2.628612e-02, 5.324085e-01, 7.42165…
2.000000e+00	6.852352e-02, 5.122426e-01, 9.179432e-01, 2.070820e-01, 7.257476e-02, 2.114329e+00, 2.226152e+00, 1.796682e+00, 4.483951e-02, 1.089956e+00, 9.672710e-01, 1.474337e-02, 5.385558e-01, 4.553872e-02, 3.161175e-02, 1.613819e-01, 6.873472e-01, 6.905737e-01, 8.491921e-01, 1.586126e+00, 1.081166e-01, 4.071711e-01, 6.783308e-01, 1.544872e+00, 8.231297e-01, 1.674431e+00, 2.343004e-02, 5.218508e-01, 7.61242…
0.000000e+00	1.731039e+00, 3.024942e+00, 2.441756e+00, 1.485404e+00, 7.253603e-01, 2.462385e-01, 2.529763e+00, 1.699331e-01, 1.016013e+00, 1.353222e+00, 1.218676e+00, 2.134179e+00, 1.458916e-01, 1.409334e+00, 1.427782e+00, 5.366682e-01, 1.734402e+00, 5.099127e-01, 9.173018e-01, 1.520724e+00, 1.345665e+00, 1.456473e+00, 2.239075e+00, 1.672795e+00, 6.780481e-01, 9.377762e-01, 1.326301e+00, 2.329639e+00, 5.83662…
2.000000e-01	1.178940e+00, 1.815927e+00, 1.998006e+00, 1.398459e+00, 5.303304e-01, 7.916576e-01, 1.977894e+00, 1.276271e-01, 1.033434e+00, 9.117071e-01, 9.333147e-01, 2.114187e+00, 8.926190e-02, 1.470665e+00, 9.652241e-01, 5.704912e-01, 1.192005e+00, 2.685663e-01, 7.790361e-01, 9.886776e-01, 1.300169e+00, 1.148870e+00, 1.124482e+00, 1.121966e+00, 5.621714e-01, 1.074012e+00, 1.044470e+00, 1.926322e+00, 4.27275…
4.000000e-01	1.080980e+00, 9.835713e-01, 1.347915e+00, 9.764108e-01, 4.808681e-01, 1.165160e+00, 1.931209e+00, 2.783574e-01, 1.025983e+00, 6.351798e-01, 7.877087e-01, 1.525985e+00, 6.053761e-02, 1.307949e+00, 5.501970e-01, 6.562686e-01, 7.905236e-01, 1.776812e-01, 4.718423e-01, 1.284025e+00, 1.150425e+00, 1.006753e+00, 7.409056e-01, 9.396210e-01, 6.051508e-01, 9.749908e-01, 8.355315e-01, 1.481275e+00, 2.77804…
6.000000e-01	1.006495e+00, 6.728943e-01, 1.160362e+00, 9.458802e-01, 4.673356e-01, 1.608133e+00, 1.823851e+00, 4.998274e-01, 9.203769e-01, 5.997542e-01, 6.940973e-01, 1.395552e+00, 3.056796e-02, 1.159997e+00, 3.298303e-01, 7.390920e-01, 7.103898e-01, 1.350985e-01, 3.145904e-01, 1.395862e+00, 9.025094e-01, 8.535149e-01, 6.514296e-01, 7.341233e-01, 7.421734e-01, 9.378425e-01, 8.132104e-01, 1.319165e+00, 5.20969…
8.000000e-01	6.327591e-01, 4.474797e-01, 9.107249e-01, 6.357861e-01, 3.078159e-01, 1.637170e+00, 2.205863e+00, 8.571762e-01, 6.594863e-01, 5.670269e-01, 8.270079e-01, 1.337752e+00, 7.316086e-02, 1.044577e+00, 2.217867e-01, 7.786715e-01, 6.329243e-01, 2.324075e-01, 2.014593e-01, 1.393503e+00, 6.462594e-01, 4.986644e-01, 6.567689e-01, 8.365563e-01, 7.950744e-01, 6.385171e-01, 8.300648e-01, 7.719348e-01, 6.32942…
1.000000e+00	5.560192e-01, 2.522616e-01, 8.716598e-01, 5.391440e-01, 2.330225e-01, 1.646250e+00, 2.034803e+00, 1.239954e+00, 4.130443e-01, 7.008110e-01, 9.858106e-01, 1.381791e+00, 1.881223e-01, 6.162715e-01, 9.602680e-02, 8.095662e-01, 6.478573e-01, 4.548894e-01, 1.591443e-01, 1.355442e+00, 5.235316e-01, 3.284804e-01, 6.782459e-01, 1.010801e+00, 9.304915e-01, 6.972688e-01, 7.277647e-01, 5.222054e-01, 7.70259…
1.200000e+00	3.360412e-01, 2.062778e-01, 9.738128e-01, 4.992060e-01, 1.698762e-01, 1.892889e+00, 1.918693e+00, 1.197887e+00, 2.483614e-01, 6.184794e-01, 8.708746e-01, 8.830914e-01, 2.713317e-01, 6.019295e-01, 5.900680e-02, 8.151035e-01, 5.177725e-01, 4.921835e-01, 2.512046e-01, 1.386163e+00, 4.672084e-01, 2.762770e-01, 7.710469e-01, 1.231049e+00, 6.731253e-01, 9.241217e-01, 4.535783e-01, 3.313862e-01, 8.95257…
1.400000e+00	2.938320e-01, 3.265206e-01, 8.873678e-01, 5.352460e-01, 1.036285e-01, 1.840328e+00, 2.031619e+00, 1.567468e+00, 1.687848e-01, 7.311899e-01, 9.047497e-01, 8.061641e-01, 4.600121e-01, 5.261839e-01, 5.124662e-02, 7.287502e-01, 4.831737e-01, 5.459303e-01, 4.200557e-01, 1.486735e+00, 2.650847e-01, 2.668675e-01, 6.532719e-01, 1.328411e+00, 1.023431e+00, 1.106086e+00, 2.956487e-01, 3.088206e-01, 7.31664…
1.600000e+00	1.847109e-01, 3.189605e-01, 8.568366e-01, 4.921578e-01, 8.057782e-02, 2.066974e+00, 2.178033e+00, 1.613523e+00, 8.907185e-02, 9.593259e-01, 9.163529e-01, 4.840465e-01, 5.143516e-01, 3.226768e-01, 4.092030e-02, 5.419080e-01, 5.451816e-01, 6.087071e-01, 5.766286e-01, 1.356774e+00, 1.728849e-01, 2.496032e-01, 7.818735e-01, 1.228997e+00, 1.022536e+00, 1.079756e+00, 1.895691e-01, 3.794717e-01, 8.76162…
1.800000e+00	1.726944e-01, 4.225048e-01, 7.467202e-01, 3.687399e-01, 3.540607e-02, 2.321316e+00, 2.326796e+00, 1.622761e+00, 5.638629e-02, 9.265796e-01, 1.060306e+00, 4.274763e-01, 4.762863e-01, 2.871818e-01, 3.572688e-02, 4.810792e-01, 6.087287e-01, 6.138728e-01, 5.937874e-01, 1.635127e+00, 1.378943e-01, 2.580125e-01, 6.856855e-01, 1.580001e+00, 8.233324e-01, 1.255939e+00, 1.061019e-01, 4.600763e-01, 8.49117…
2.000000e+00	1.231126e-01, 4.782294e-01, 9.408765e-01, 2.901598e-01, 2.998660e-02, 2.080404e+00, 2.077237e+00, 1.762611e+00, 3.379448e-02, 1.113309e+00, 1.134071e+00, 2.474777e-01, 5.604249e-01, 2.418682e-01, 4.463522e-02, 4.319898e-01, 5.655937e-01, 5.302709e-01, 8.268245e-01, 1.759638e+00, 9.956997e-02, 2.183273e-01, 6.332946e-01, 1.600162e+00, 9.501508e-01, 1.184348e+00, 6.998282e-02, 6.139891e-01, 8.49860…
0.000000e+00	2.458655e+00, 2.873820e+00, 2.313799e+00, 2.881713e+00, 3.315704e-01, 1.761044e+00, 2.586830e+00, 4.062937e-01, 1.962584e+00, 1.134058e+00, 2.894654e+00, 2.428768e+00, 4.826756e-01, 2.526963e+00, 2.040002e+00, 1.993061e+00, 2.677943e+00, 3.412293e+00, 1.703669e+00, 6.072267e-02, 2.808943e+00, 7.260289e-01, 2.305440e+00, 1.758778e+00, 2.376623e+00, 1.685082e+00, 3.207947e+00, 4.451244e-01, 1.56207…
2.000000e-01	1.824830e+00, 1.846221e+00, 1.664856e+00, 2.892535e+00, 4.472768e-01, 1.708350e+00, 2.204977e+00, 7.450736e-01, 1.723436e+00, 6.932010e-01, 1.799263e+00, 1.987869e+00, 2.937635e-01, 1.845101e+00, 1.248959e+00, 1.473540e+00, 1.188029e+00, 1.977744e+00, 1.076252e+00, 6.240106e-02, 2.620055e+00, 6.712337e-01, 1.308486e+00, 1.464602e+00, 1.449563e+00, 1.642434e+00, 1.490469e+00, 7.379795e-01, 1.37158…
4.000000e-01	2.160623e+00, 1.078267e+00, 1.451876e+00, 2.507033e+00, 5.519973e-01, 1.836507e+00, 1.853786e+00, 1.136527e+00, 1.393928e+00, 8.373970e-01, 1.436669e+00, 1.366881e+00, 3.108139e-01, 1.764013e+00, 8.303101e-01, 1.180118e+00, 6.934047e-01, 1.494678e+00, 7.288686e-01, 2.581839e-01, 1.586957e+00, 4.975717e-01, 7.512250e-01, 1.055993e+00, 1.424910e+00, 1.416631e+00, 1.257659e+00, 8.089530e-01, 1.33100…
6.000000e-01	1.877899e+00, 7.525949e-01, 8.313794e-01, 2.556673e+00, 5.887629e-01, 2.408025e+00, 2.454253e+00, 1.193641e+00, 1.425378e+00, 8.297705e-01, 1.030178e+00, 1.002141e+00, 3.656853e-01, 1.224703e+00, 4.129717e-01, 1.138044e+00, 3.758589e-01, 1.301875e+00, 4.445777e-01, 5.917392e-01, 1.806423e+00, 4.413246e-01, 4.131193e-01, 9.971394e-01, 9.377134e-01, 1.425842e+00, 6.179833e-01, 6.889280e-01, 9.01081…
8.000000e-01	1.996656e+00, 4.365394e-01, 1.074196e+00, 2.244059e+00, 7.069515e-01, 2.353587e+00, 2.198207e+00, 1.238671e+00, 1.260594e+00, 8.678666e-01, 5.880285e-01, 1.207505e+00, 4.937433e-01, 7.879717e-01, 2.779770e-01, 9.415270e-01, 3.004252e-01, 9.519199e-01, 2.379514e-01, 1.000536e+00, 1.318364e+00, 3.729971e-01, 2.415460e-01, 1.005977e+00, 1.205665e+00, 9.579605e-01, 3.887738e-01, 5.349909e-01, 1.01277…
1.000000e+00	1.756023e+00, 4.050309e-01, 9.426052e-01, 1.531996e+00, 6.833199e-01, 2.458953e+00, 2.339860e+00, 1.465765e+00, 1.131657e+00, 7.818940e-01, 4.416325e-01, 1.011004e+00, 4.979554e-01, 6.864139e-01, 1.914190e-01, 8.901352e-01, 3.077678e-01, 8.483571e-01, 1.961908e-01, 1.168127e+00, 1.117774e+00, 3.177292e-01, 9.984499e-02, 1.112938e+00, 8.484635e-01, 1.084991e+00, 3.004339e-01, 3.843865e-01, 8.35888…
1.200000e+00	1.105753e+00, 3.791118e-01, 9.678432e-01, 1.344931e+00, 5.442332e-01, 1.819442e+00, 2.243483e+00, 1.552241e+00, 1.106650e+00, 1.000439e+00, 2.667799e-01, 7.214389e-01, 5.297090e-01, 5.973625e-01, 1.200096e-01, 6.767009e-01, 3.980263e-01, 7.625243e-01, 1.254486e-01, 1.451005e+00, 1.278853e+00, 3.676353e-01, 6.066917e-02, 1.218296e+00, 1.086756e+00, 1.188565e+00, 1.881067e-01, 2.832863e-01, 9.98145…
1.400000e+00	1.155871e+00, 3.772547e-01, 8.421624e-01, 1.101477e+00, 6.257163e-01, 2.373303e+00, 2.922112e+00, 1.777256e+00, 9.781282e-01, 9.810696e-01, 2.466880e-01, 6.846707e-01, 5.959574e-01, 4.406474e-01, 9.436759e-02, 6.325792e-01, 4.235767e-01, 7.181922e-01, 1.070520e-01, 1.422211e+00, 1.148717e+00, 3.955496e-01, 5.344574e-02, 1.334584e+00, 8.946816e-01, 1.119421e+00, 9.417514e-02, 1.896808e-01, 9.36255…
1.600000e+00	8.017288e-01, 4.417991e-01, 9.221291e-01, 1.009881e+00, 5.141295e-01, 2.419147e+00, 2.517325e+00, 1.880781e+00, 8.193437e-01, 9.836538e-01, 2.800534e-01, 3.960766e-01, 6.892774e-01, 3.128489e-01, 8.993232e-02, 4.096914e-01, 4.845412e-01, 6.546921e-01, 1.549870e-01, 1.556817e+00, 8.052858e-01, 2.797507e-01, 1.385850e-01, 1.168488e+00, 8.354261e-01, 1.304834e+00, 7.530623e-02, 1.423566e-01, 9.91382…
1.800000e+00	6.102302e-01, 4.068789e-01, 8.243823e-01, 9.097286e-01, 3.919463e-01, 2.044134e+00, 2.505282e+00, 1.884300e+00, 4.623474e-01, 1.088954e+00, 4.910845e-01, 3.186389e-01, 6.596753e-01, 2.611473e-01, 6.675093e-02, 3.856907e-01, 4.888257e-01, 7.176509e-01, 2.995274e-01, 1.523700e+00, 6.082447e-01, 4.447104e-01, 3.055893e-01, 1.466023e+00, 9.877772e-01, 1.222334e+00, 4.882999e-02, 1.918425e-01, 8.87348…
2.000000e+00	4.350132e-01, 4.613202e-01, 9.870917e-01, 5.650048e-01, 2.271111e-01, 2.442886e+00, 2.475098e+00, 1.909036e+00, 3.509054e-01, 1.038255e+00, 6.866342e-01, 2.132679e-01, 6.507316e-01, 2.024472e-01, 7.986654e-02, 2.848634e-01, 4.920153e-01, 5.793835e-01, 4.327642e-01, 1.519939e+00, 4.610464e-01, 3.569890e-01, 4.817435e-01, 1.607813e+00, 8.832822e-01, 1.395182e+00, 2.882208e-02, 3.289184e-01, 9.65968…
0.000000e+00	8.647996e-01, 2.135279e+00, 2.275861e+00, 1.645255e+00, 9.988908e-01, 2.240364e+00, 1.834280e+00, 7.101130e-01, 1.902821e+00, 7.547831e-01, 2.312479e+00, 1.730333e+00, 6.636723e-01, 1.098599e+00, 8.553903e-01, 2.835901e+00, 9.604486e-01, 2.861310e+00, 2.228588e+00, 1.199266e+00, 6.993914e-01, 2.179675e+00, 1.350512e+00, 2.654676e+00, 7.275931e-01, 2.041629e+00, 6.469657e-01, 1.777998e+00, 1.97529…
2.000000e-01	7.101487e-01, 1.023599e+00, 1.523090e+00, 1.459770e+00, 9.129333e-01, 2.115793e+00, 1.654731e+00, 5.974813e-01, 1.056151e+00, 4.478402e-01, 1.697271e+00, 1.358103e+00, 3.703822e-01, 1.021259e+00, 5.180004e-01, 2.376629e+00, 6.546333e-01, 1.510291e+00, 1.107948e+00, 1.570217e+00, 6.450372e-01, 1.865574e+00, 7.035917e-01, 2.025214e+00, 5.166536e-01, 1.691682e+00, 7.380078e-01, 1.131526e+00, 1.36888…
4.000000e-01	6.448002e-01, 8.329521e-01, 1.341493e+00, 1.824971e+00, 5.491446e-01, 1.993750e+00, 1.920318e+00, 5.084520e-01, 7.711186e-01, 4.311149e-01, 1.247759e+00, 1.160935e+00, 2.224655e-01, 1.043796e+00, 3.703208e-01, 1.879709e+00, 8.136729e-01, 8.204806e-01, 6.749441e-01, 1.319380e+00, 4.862528e-01, 1.062122e+00, 3.979362e-01, 1.707588e+00, 7.004016e-01, 1.803789e+00, 6.334900e-01, 8.074645e-01, 8.95547…
6.000000e-01	4.683809e-01, 6.564162e-01, 1.081048e+00, 2.023480e+00, 4.822420e-01, 2.164298e+00, 2.212812e+00, 6.297851e-01, 4.343045e-01, 4.938017e-01, 9.980809e-01, 6.100560e-01, 1.632992e-01, 9.084568e-01, 2.311117e-01, 1.566974e+00, 6.046261e-01, 9.650399e-01, 4.714562e-01, 1.342817e+00, 3.105594e-01, 1.077748e+00, 2.195652e-01, 1.744552e+00, 7.800433e-01, 1.650294e+00, 6.970108e-01, 5.919572e-01, 7.25800…
8.000000e-01	4.484418e-01, 6.076387e-01, 9.859443e-01, 1.802437e+00, 2.861340e-01, 2.509093e+00, 1.659713e+00, 9.132483e-01, 2.518785e-01, 7.282133e-01, 6.049283e-01, 4.194043e-01, 1.316276e-01, 7.645329e-01, 1.600014e-01, 1.285462e+00, 6.215911e-01, 7.952164e-01, 2.354164e-01, 1.627161e+00, 2.642647e-01, 6.217712e-01, 1.152951e-01, 1.786732e+00, 7.187792e-01, 1.992836e+00, 7.164369e-01, 4.398564e-01, 6.76848…
1.000000e+00	3.276239e-01, 4.517368e-01, 9.873095e-01, 1.741105e+00, 2.565290e-01, 2.363663e+00, 2.567058e+00, 1.224710e+00, 1.423565e-01, 8.409201e-01, 4.932094e-01, 3.519129e-01, 2.014584e-01, 5.457563e-01, 9.580291e-02, 1.231627e+00, 6.521911e-01, 8.901203e-01, 1.509580e-01, 1.794863e+00, 1.918369e-01, 4.835175e-01, 7.550208e-02, 1.674630e+00, 9.232547e-01, 1.371641e+00, 4.971315e-01, 3.753285e-01, 6.81760…
1.200000e+00	2.349423e-01, 5.123436e-01, 9.649793e-01, 1.579474e+00, 1.710948e-01, 2.787524e+00, 2.461647e+00, 1.239199e+00, 9.015200e-02, 7.791447e-01, 2.395886e-01, 1.800085e-01, 3.289706e-01, 3.465855e-01, 4.911954e-02, 9.883434e-01, 5.122294e-01, 7.681265e-01, 1.165119e-01, 1.856394e+00, 1.143441e-01, 3.497379e-01, 3.287758e-02, 1.687174e+00, 9.267707e-01, 1.658312e+00, 2.700910e-01, 4.179112e-01, 9.23278…
1.400000e+00	1.816466e-01, 4.691861e-01, 7.285558e-01, 1.276462e+00, 1.062834e-01, 2.025501e+00, 2.338447e+00, 1.608041e+00, 5.346524e-02, 8.728915e-01, 2.075547e-01, 1.615553e-01, 3.888620e-01, 2.844831e-01, 3.664449e-02, 7.373518e-01, 6.649529e-01, 7.536764e-01, 1.474831e-01, 1.953342e+00, 7.350342e-02, 3.799744e-01, 2.330696e-02, 1.495081e+00, 8.659737e-01, 1.592136e+00, 1.904383e-01, 5.250138e-01, 8.63378…
1.600000e+00	1.412575e-01, 4.132751e-01, 8.995564e-01, 1.139765e+00, 5.628257e-02, 2.595714e+00, 2.478289e+00, 1.814032e+00, 3.426712e-02, 9.045949e-01, 1.813561e-01, 1.007318e-01, 5.122036e-01, 2.406268e-01, 3.568362e-02, 5.401286e-01, 5.563203e-01, 6.628641e-01, 1.743843e-01, 1.517742e+00, 6.327865e-02, 3.428182e-01, 3.820871e-02, 1.443091e+00, 9.209576e-01, 1.640778e+00, 1.192812e-01, 6.754495e-01, 8.39307…
1.800000e+00	1.092460e-01, 4.542718e-01, 9.951224e-01, 8.663034e-01, 4.220972e-02, 2.005108e+00, 2.127049e+00, 1.368786e+00, 1.785568e-02, 8.124392e-01, 3.039617e-01, 7.862031e-02, 6.063346e-01, 1.796766e-01, 4.090801e-02, 4.597285e-01, 5.524299e-01, 6.575520e-01, 2.236682e-01, 1.759128e+00, 4.517884e-02, 3.745873e-01, 1.607118e-01, 1.527241e+00, 8.980707e-01, 1.601461e+00, 6.279523e-02, 8.056256e-01, 7.58697…
2.000000e+00	7.271628e-02, 4.351456e-01, 8.874913e-01, 7.331468e-01, 2.430997e-02, 2.458316e+00, 2.290297e+00, 1.812967e+00, 1.357249e-02, 1.096927e+00, 4.979100e-01, 6.276949e-02, 5.513553e-01, 1.872819e-01, 4.835668e-02, 4.205587e-01, 5.842761e-01, 5.985989e-01, 4.070727e-01, 1.739002e+00, 2.880834e-02, 2.796832e-01, 3.465228e-01, 1.483404e+00, 8.670792e-01, 1.620624e+00, 4.438876e-02, 9.457561e-01, 8.84130…
0.000000e+00	2.656814e+00, 4.486926e-01, 2.160751e+00, 3.966563e-01, 1.645247e+00, 6.287236e-01, 3.568496e-02, 1.912929e+00, 2.588794e+00, 1.768221e+00, 9.929873e-01, 1.566915e+00, 2.679481e+00, 1.814027e+00, 2.402635e+00, 8.287482e-01, 2.460237e+00, 1.937966e+00, 1.729752e-01, 9.317443e-01, 3.694061e-01, 1.809893e+00, 1.822233e+00, 8.520363e-01, 1.966244e+00, 2.888758e+00, 8.106917e-01, 2.962494e+00, 2.93048…
2.000000e-01	1.824740e+00, 2.919600e-01, 1.570532e+00, 4.616187e-01, 1.356258e+00, 4.720164e-01, 7.672965e-02, 1.347278e+00, 1.328700e+00, 1.731309e+00, 1.083935e+00, 1.376697e+00, 1.795949e+00, 1.703622e+00, 1.708202e+00, 9.405590e-01, 1.623214e+00, 1.307110e+00, 1.784815e-01, 1.251831e+00, 5.888150e-01, 1.476546e+00, 1.228713e+00, 6.104462e-01, 1.544716e+00, 2.275115e+00, 8.017769e-01, 2.342316e+00, 1.76645…
4.000000e-01	1.293094e+00, 1.833512e-01, 1.547975e+00, 4.398008e-01, 8.135084e-01, 3.343624e-01, 2.596566e-01, 1.021624e+00, 8.343438e-01, 1.355710e+00, 9.865933e-01, 1.289512e+00, 1.356101e+00, 1.696180e+00, 1.438450e+00, 1.073991e+00, 1.015084e+00, 7.757246e-01, 1.163992e-01, 9.087060e-01, 6.301031e-01, 1.223250e+00, 9.440098e-01, 5.100228e-01, 1.416137e+00, 2.063534e+00, 8.048616e-01, 2.040475e+00, 1.18880…
6.000000e-01	1.287926e+00, 1.236691e-01, 1.161751e+00, 5.661896e-01, 7.459189e-01, 2.134398e-01, 5.172902e-01, 7.657924e-01, 5.870557e-01, 1.346801e+00, 1.103932e+00, 1.532667e+00, 8.361608e-01, 1.183532e+00, 9.073689e-01, 9.683269e-01, 5.955308e-01, 5.107056e-01, 9.982342e-02, 7.981697e-01, 6.489279e-01, 1.083883e+00, 7.298652e-01, 3.938507e-01, 1.258427e+00, 1.283733e+00, 7.058666e-01, 1.746103e+00, 9.39717…
8.000000e-01	7.430586e-01, 6.903501e-02, 8.878613e-01, 5.533269e-01, 4.860355e-01, 2.455538e-01, 7.785520e-01, 9.851711e-01, 3.322301e-01, 1.316220e+00, 1.094936e+00, 1.552227e+00, 4.952224e-01, 1.240874e+00, 5.898586e-01, 1.114036e+00, 3.445473e-01, 3.794482e-01, 5.727445e-02, 1.006937e+00, 6.658158e-01, 1.136977e+00, 7.533471e-01, 3.589291e-01, 1.005768e+00, 1.015821e+00, 6.339449e-01, 1.603761e+00, 6.79015…
1.000000e+00	6.390382e-01, 5.390563e-02, 9.428838e-01, 5.102880e-01, 3.132640e-01, 3.676331e-01, 9.790202e-01, 9.923109e-01, 2.474855e-01, 1.108526e+00, 1.135693e+00, 1.712074e+00, 3.779513e-01, 1.434036e+00, 3.481414e-01, 1.056308e+00, 3.917032e-01, 1.961337e-01, 3.697993e-02, 1.019197e+00, 4.653103e-01, 1.079099e+00, 8.433015e-01, 4.801465e-01, 1.153688e+00, 7.955795e-01, 4.748018e-01, 1.380086e+00, 6.52831…
1.200000e+00	4.617697e-01, 2.925775e-02, 8.816825e-01, 7.121598e-01, 2.070123e-01, 6.822408e-01, 1.079397e+00, 1.009269e+00, 1.182673e-01, 1.173630e+00, 1.030299e+00, 1.584838e+00, 3.394799e-01, 1.268082e+00, 2.695690e-01, 9.884462e-01, 3.984062e-01, 1.403228e-01, 3.834250e-02, 1.244457e+00, 3.346065e-01, 8.149572e-01, 5.609342e-01, 6.417904e-01, 1.000027e+00, 7.249327e-01, 2.881791e-01, 1.234951e+00, 7.14333…
1.400000e+00	3.640181e-01, 1.759464e-02, 8.739046e-01, 7.533780e-01, 1.626032e-01, 8.776720e-01, 1.391340e+00, 1.261614e+00, 9.223337e-02, 1.147587e+00, 1.044270e+00, 1.549826e+00, 3.551981e-01, 8.613812e-01, 1.224670e-01, 1.036410e+00, 4.400566e-01, 1.016907e-01, 4.610951e-02, 1.469608e+00, 2.890057e-01, 7.383836e-01, 6.455168e-01, 1.069601e+00, 8.554929e-01, 6.650184e-01, 2.147439e-01, 1.157213e+00, 5.14930…
1.600000e+00	2.737085e-01, 2.891315e-02, 9.058122e-01, 6.277533e-01, 1.003403e-01, 1.223416e+00, 1.562547e+00, 1.321597e+00, 6.512946e-02, 1.108068e+00, 9.265575e-01, 1.007648e+00, 4.211002e-01, 1.088407e+00, 8.170375e-02, 8.384686e-01, 5.713162e-01, 1.167122e-01, 7.304798e-02, 1.649245e+00, 1.427183e-01, 5.821887e-01, 7.853074e-01, 1.109942e+00, 9.257545e-01, 7.050162e-01, 1.211781e-01, 1.091427e+00, 6.92097…
1.800000e+00	1.656190e-01, 1.209320e-01, 9.129144e-01, 5.195836e-01, 6.978760e-02, 1.584903e+00, 1.488543e+00, 1.812678e+00, 2.999756e-02, 1.069263e+00, 1.051374e+00, 9.493956e-01, 4.985578e-01, 8.064247e-01, 6.465456e-02, 6.771691e-01, 5.093760e-01, 2.033069e-01, 1.540475e-01, 1.805871e+00, 1.215021e-01, 6.135552e-01, 6.713636e-01, 1.372598e+00, 1.004744e+00, 7.753950e-01, 7.800714e-02, 1.240645e+00, 7.61193…
2.000000e+00	1.444977e-01, 2.554485e-01, 8.963136e-01, 5.460059e-01, 4.217512e-02, 1.522491e+00, 1.509290e+00, 1.732205e+00, 2.053819e-02, 1.057634e+00, 9.668511e-01, 5.768152e-01, 5.388626e-01, 5.687924e-01, 4.768481e-02, 5.122390e-01, 6.188819e-01, 2.238073e-01, 2.793399e-01, 1.664760e+00, 9.039187e-02, 5.846011e-01, 6.824663e-01, 1.452459e+00, 9.454118e-01, 1.120417e+00, 4.124847e-02, 1.049030e+00, 8.09038…
0.000000e+00	1.390307e+00, 4.253138e-01, 2.381868e+00, 2.851160e-01, 9.871267e-01, 2.496513e+00, 1.562093e+00, 2.890187e+00, 6.291305e-01, 1.992837e+00, 2.814365e+00, 1.666531e+00, 3.028082e+00, 1.844203e+00, 3.604226e-01, 1.479692e-01, 1.855959e+00, 3.620250e-01, 2.111176e+00, 2.633401e+00, 1.473758e+00, 7.564896e-01, 1.417998e+00, 2.464569e+00, 1.291060e+00, 1.218259e+00, 1.473238e+00, 2.013522e+00, 1.30343…
2.000000e-01	1.278153e+00, 2.764423e-01, 1.616320e+00, 1.986309e-01, 7.760364e-01, 2.238395e+00, 1.100868e+00, 2.706905e+00, 7.753562e-01, 1.675922e+00, 2.026050e+00, 8.635112e-01, 1.403448e+00, 1.285950e+00, 7.225755e-01, 2.226908e-01, 1.247085e+00, 2.877469e-01, 1.298398e+00, 2.189487e+00, 1.230193e+00, 6.724875e-01, 8.644737e-01, 2.203801e+00, 9.425662e-01, 1.390384e+00, 1.282042e+00, 1.110761e+00, 1.01379…
4.000000e-01	7.951099e-01, 3.773983e-01, 1.150371e+00, 1.547610e-01, 5.032210e-01, 2.108377e+00, 1.338219e+00, 2.147810e+00, 8.058928e-01, 1.815422e+00, 1.814198e+00, 7.998374e-01, 1.168420e+00, 1.088624e+00, 7.182874e-01, 3.617636e-01, 8.988083e-01, 2.733935e-01, 1.000245e+00, 2.625397e+00, 8.056218e-01, 8.007045e-01, 9.067453e-01, 1.682872e+00, 6.936614e-01, 1.350614e+00, 1.084087e+00, 8.201526e-01, 7.76002…
6.000000e-01	6.006783e-01, 3.361390e-01, 1.040080e+00, 1.583977e-01, 4.961018e-01, 2.099353e+00, 1.630248e+00, 2.442079e+00, 5.090488e-01, 1.575142e+00, 1.694411e+00, 5.157742e-01, 8.950587e-01, 8.401623e-01, 6.650922e-01, 5.447657e-01, 8.360218e-01, 4.632743e-01, 6.740584e-01, 2.149065e+00, 5.456381e-01, 7.725109e-01, 6.830051e-01, 1.380116e+00, 6.622777e-01, 1.503404e+00, 8.682195e-01, 6.790004e-01, 8.83337…
8.000000e-01	5.418740e-01, 3.978454e-01, 9.677927e-01, 1.163079e-01, 3.112827e-01, 1.925341e+00, 1.447241e+00, 2.209393e+00, 3.398425e-01, 1.223137e+00, 1.498395e+00, 4.161987e-01, 7.006640e-01, 6.491853e-01, 4.519742e-01, 4.449372e-01, 6.963058e-01, 5.635283e-01, 6.853202e-01, 2.092909e+00, 5.003295e-01, 7.074359e-01, 7.566688e-01, 1.210527e+00, 8.669652e-01, 1.769974e+00, 7.338639e-01, 5.797984e-01, 9.48890…
1.000000e+00	3.634289e-01, 4.073225e-01, 1.023331e+00, 9.263925e-02, 1.930294e-01, 1.913240e+00, 1.554706e+00, 2.216250e+00, 1.709345e-01, 1.446658e+00, 1.363864e+00, 2.310840e-01, 6.394803e-01, 5.813129e-01, 3.475679e-01, 4.391504e-01, 7.372342e-01, 5.380483e-01, 6.710066e-01, 2.228029e+00, 3.399490e-01, 7.199054e-01, 6.750694e-01, 1.675292e+00, 7.958890e-01, 1.721351e+00, 5.750937e-01, 7.404238e-01, 7.79952…
1.200000e+00	2.729079e-01, 5.146411e-01, 7.251471e-01, 7.277261e-02, 1.179124e-01, 2.121141e+00, 1.775325e+00, 2.294187e+00, 1.005906e-01, 1.231451e+00, 1.525227e+00, 1.890988e-01, 6.635733e-01, 3.456111e-01, 2.622089e-01, 4.053251e-01, 5.766724e-01, 6.385074e-01, 5.988676e-01, 1.852389e+00, 2.498444e-01, 6.000036e-01, 7.257541e-01, 1.332154e+00, 7.865413e-01, 1.652171e+00, 5.029408e-01, 7.055441e-01, 6.66262…
1.400000e+00	1.827001e-01, 4.128132e-01, 7.842308e-01, 6.792615e-02, 7.791820e-02, 1.921292e+00, 1.828865e+00, 2.096346e+00, 8.013180e-02, 1.296442e+00, 9.690667e-01, 1.276772e-01, 6.687003e-01, 3.723732e-01, 1.690770e-01, 3.130577e-01, 4.969252e-01, 5.999610e-01, 7.792154e-01, 1.690833e+00, 1.965451e-01, 6.998474e-01, 6.410380e-01, 1.706766e+00, 8.669823e-01, 1.510408e+00, 3.536634e-01, 9.688471e-01, 7.60076…
1.600000e+00	1.453883e-01, 5.684113e-01, 1.021544e+00, 5.080619e-02, 5.522080e-02, 2.212482e+00, 1.995286e+00, 2.168036e+00, 4.974269e-02, 1.094600e+00, 1.340830e+00, 7.727293e-02, 7.290531e-01, 3.237519e-01, 1.473046e-01, 2.488888e-01, 6.138696e-01, 4.834187e-01, 7.081623e-01, 1.917475e+00, 1.322672e-01, 6.672978e-01, 6.545293e-01, 1.517917e+00, 8.508649e-01, 1.392483e+00, 2.123883e-01, 7.875338e-01, 9.06691…
1.800000e+00	1.030594e-01, 5.468645e-01, 7.363319e-01, 4.234948e-02, 4.587644e-02, 2.230823e+00, 1.974925e+00, 2.269044e+00, 2.855885e-02, 1.150405e+00, 1.116186e+00, 5.679233e-02, 7.463226e-01, 3.319179e-01, 1.134725e-01, 1.691275e-01, 6.785899e-01, 4.220208e-01, 8.758771e-01, 1.517698e+00, 9.575550e-02, 6.030316e-01, 5.539811e-01, 1.424734e+00, 8.910398e-01, 1.555273e+00, 1.392816e-01, 1.039202e+00, 8.06209…
2.000000e+00	9.219414e-02, 4.639191e-01, 9.332748e-01, 3.483994e-02, 2.219972e-02, 2.269177e+00, 1.880998e+00, 2.280505e+00, 1.825369e-02, 8.965787e-01, 1.135122e+00, 3.560637e-02, 5.985647e-01, 3.439975e-01, 1.057462e-01, 1.370547e-01, 6.810610e-01, 3.409057e-01, 7.605495e-01, 1.706160e+00, 8.010025e-02, 5.394616e-01, 7.277567e-01, 1.621573e+00, 8.592147e-01, 1.820063e+00, 1.029277e-01, 1.160206e+00, 8.54419…
0.000000e+00	1.919497e+00, 1.824088e+00, 5.337738e-01, 6.684985e-01, 1.202235e+00, 1.905065e+00, 6.504171e-01, 1.704809e+00, 1.131282e+00, 1.835419e+00, 2.347288e+00, 2.156161e+00, 4.810180e-01, 1.572990e+00, 8.867748e-01, 8.032307e-01, 3.480259e+00, 1.319003e+00, 2.295212e+00, 2.934052e-01, 7.859065e-01, 1.853708e+00, 8.546151e-01, 2.009060e+00, 1.554566e+00, 1.668403e+00, 2.162402e+00, 1.110355e+00, 1.98399…
2.000000e-01	1.628618e+00, 1.028571e+00, 7.322569e-01, 5.063061e-01, 9.733636e-01, 1.320341e+00, 9.324725e-01, 1.451774e+00, 7.543952e-01, 1.418371e+00, 1.879154e+00, 1.351267e+00, 5.781356e-01, 1.574372e+00, 5.031192e-01, 6.438793e-01, 1.678450e+00, 1.066913e+00, 1.293744e+00, 6.431332e-01, 8.882738e-01, 1.652013e+00, 8.920468e-01, 1.499975e+00, 1.196223e+00, 1.477092e+00, 1.483925e+00, 1.188561e+00, 1.43580…
4.000000e-01	1.445965e+00, 7.433103e-01, 9.215358e-01, 4.687738e-01, 5.818269e-01, 1.642095e+00, 1.266745e+00, 1.232696e+00, 7.088592e-01, 1.166382e+00, 1.623876e+00, 1.144031e+00, 5.237250e-01, 1.315799e+00, 3.061818e-01, 5.114536e-01, 9.661909e-01, 6.205529e-01, 1.061530e+00, 8.722473e-01, 8.506204e-01, 1.223205e+00, 7.773994e-01, 1.264148e+00, 7.794534e-01, 1.619592e+00, 9.459330e-01, 1.112353e+00, 7.43675…
6.000000e-01	1.213363e+00, 5.407997e-01, 7.744924e-01, 3.107538e-01, 5.320385e-01, 1.506277e+00, 1.192433e+00, 7.734947e-01, 5.063291e-01, 1.081793e+00, 1.526023e+00, 8.973588e-01, 3.683330e-01, 1.094895e+00, 1.719137e-01, 3.771649e-01, 7.504688e-01, 5.276901e-01, 5.851702e-01, 1.046133e+00, 9.331924e-01, 1.144239e+00, 8.428254e-01, 1.402303e+00, 8.616360e-01, 1.459879e+00, 5.621672e-01, 1.147036e+00, 5.36854…
8.000000e-01	9.090668e-01, 4.957165e-01, 7.825423e-01, 2.566735e-01, 3.600896e-01, 2.108822e+00, 1.557033e+00, 8.728376e-01, 4.760402e-01, 1.056335e+00, 1.567613e+00, 5.888841e-01, 2.771478e-01, 9.606103e-01, 1.107016e-01, 3.110023e-01, 6.250094e-01, 3.006858e-01, 4.155560e-01, 1.251726e+00, 6.516983e-01, 1.169609e+00, 6.881132e-01, 1.283442e+00, 8.872177e-01, 1.620782e+00, 3.574687e-01, 1.114365e+00, 4.44054…
1.000000e+00	5.920095e-01, 5.716971e-01, 1.075334e+00, 2.212522e-01, 2.199582e-01, 1.719778e+00, 1.237772e+00, 8.241606e-01, 2.863553e-01, 1.189145e+00, 1.362465e+00, 3.928739e-01, 2.406255e-01, 7.712481e-01, 6.973579e-02, 2.286554e-01, 5.744738e-01, 2.542579e-01, 3.184855e-01, 1.496778e+00, 4.529535e-01, 9.051161e-01, 7.012263e-01, 1.509557e+00, 8.375199e-01, 1.941113e+00, 2.165811e-01, 1.271625e+00, 5.27101…
1.200000e+00	4.350667e-01, 4.088611e-01, 9.706863e-01, 1.517792e-01, 1.508126e-01, 1.945949e+00, 1.801465e+00, 1.043030e+00, 1.816268e-01, 1.241291e+00, 1.303216e+00, 3.112990e-01, 2.378196e-01, 7.091931e-01, 3.986377e-02, 1.796022e-01, 5.938803e-01, 2.080830e-01, 4.187765e-01, 1.683627e+00, 3.994875e-01, 8.851503e-01, 7.975226e-01, 1.376801e+00, 8.546158e-01, 1.466004e+00, 1.523772e-01, 1.147879e+00, 5.93071…
1.400000e+00	3.441025e-01, 4.430545e-01, 9.263902e-01, 1.324583e-01, 8.644825e-02, 1.850499e+00, 1.717763e+00, 1.267836e+00, 9.893645e-02, 1.196224e+00, 1.294682e+00, 1.763787e-01, 3.755955e-01, 5.983417e-01, 3.224401e-02, 1.615645e-01, 5.767630e-01, 1.415334e-01, 4.740527e-01, 1.598307e+00, 2.903085e-01, 8.908179e-01, 7.083590e-01, 1.381376e+00, 9.365366e-01, 1.529579e+00, 8.897374e-02, 1.272965e+00, 6.35813…
1.600000e+00	2.506203e-01, 4.676724e-01, 7.619736e-01, 7.902285e-02, 5.395267e-02, 1.863526e+00, 2.111698e+00, 1.420620e+00, 6.301702e-02, 9.688912e-01, 1.184927e+00, 1.387067e-01, 5.302562e-01, 5.984858e-01, 1.976094e-02, 1.348020e-01, 5.931608e-01, 1.207356e-01, 5.720423e-01, 1.569130e+00, 1.942929e-01, 6.313731e-01, 7.160335e-01, 1.565102e+00, 1.006175e+00, 1.930641e+00, 6.073070e-02, 1.166510e+00, 7.39614…
1.800000e+00	1.844430e-01, 5.108267e-01, 9.870140e-01, 8.512311e-02, 4.093635e-02, 2.043879e+00, 1.735478e+00, 1.440523e+00, 3.787871e-02, 1.137766e+00, 1.212269e+00, 1.177482e-01, 4.024793e-01, 7.003176e-01, 2.522812e-02, 1.037633e-01, 6.023713e-01, 8.643415e-02, 5.767542e-01, 1.639054e+00, 1.200403e-01, 5.538938e-01, 6.370826e-01, 1.467621e+00, 7.527044e-01, 1.456443e+00, 3.918890e-02, 1.154153e+00, 7.84794…
2.000000e+00	1.390686e-01, 4.066974e-01, 8.825905e-01, 7.051978e-02, 2.963453e-02, 2.064511e+00, 1.897644e+00, 1.752865e+00, 2.751936e-02, 1.195260e+00, 1.015235e+00, 9.152515e-02, 5.215300e-01, 5.640031e-01, 3.774499e-02, 8.899801e-02, 6.003390e-01, 7.397078e-02, 6.452064e-01, 1.604229e+00, 1.024801e-01, 5.511179e-01, 6.538829e-01, 1.661321e+00, 7.844385e-01, 1.667656e+00, 1.745994e-02, 1.062325e+00, 7.35767…
0.000000e+00	6.074556e-01, 4.127296e-01, 2.025198e+00, 3.313267e-01, 2.529829e+00, 1.317263e+00, 2.775070e-01, 1.616013e+00, 6.228366e-01, 2.680143e+00, 3.727118e-01, 6.431584e-01, 1.864074e+00, 1.538483e+00, 1.377967e+00, 5.401883e-02, 1.687423e+00, 2.866782e+00, 6.175275e-01, 1.973428e+00, 2.872499e+00, 1.033063e+00, 1.638244e+00, 9.607526e-01, 5.557854e-01, 3.017871e-01, 3.380730e+00, 2.363862e+00, 1.81386…
2.000000e-01	6.067663e-01, 4.538029e-01, 1.156389e+00, 2.455025e-01, 1.354873e+00, 9.542736e-01, 2.795387e-01, 1.584131e+00, 7.184888e-01, 2.444368e+00, 6.905311e-01, 9.090603e-01, 1.523423e+00, 1.379437e+00, 1.127429e+00, 2.558045e-01, 1.435543e+00, 1.368941e+00, 4.796495e-01, 1.894943e+00, 1.748842e+00, 8.933929e-01, 1.017766e+00, 6.480579e-01, 6.615169e-01, 3.138724e-01, 1.660049e+00, 1.526988e+00, 1.55305…
4.000000e-01	3.537097e-01, 3.368563e-01, 1.008820e+00, 1.990671e-01, 8.917382e-01, 7.702657e-01, 4.648288e-01, 1.670862e+00, 9.594226e-01, 1.482474e+00, 6.919679e-01, 1.115956e+00, 9.662009e-01, 1.182830e+00, 7.984015e-01, 3.882032e-01, 1.142700e+00, 1.171545e+00, 3.709161e-01, 1.532393e+00, 1.367615e+00, 8.703742e-01, 9.590883e-01, 5.990082e-01, 5.897738e-01, 2.512606e-01, 1.757897e+00, 1.342573e+00, 1.23953…
6.000000e-01	2.753877e-01, 1.854460e-01, 8.403090e-01, 1.353932e-01, 8.488296e-01, 7.575359e-01, 7.143713e-01, 1.490908e+00, 9.265121e-01, 1.487994e+00, 9.264329e-01, 1.420817e+00, 9.045947e-01, 8.955930e-01, 7.373650e-01, 4.898437e-01, 7.136984e-01, 7.311188e-01, 3.217421e-01, 1.275763e+00, 8.455241e-01, 8.671303e-01, 8.424012e-01, 5.501376e-01, 7.668077e-01, 1.934766e-01, 1.259842e+00, 8.804113e-01, 8.89736…
8.000000e-01	2.344892e-01, 1.536677e-01, 9.385894e-01, 1.455330e-01, 5.456164e-01, 6.928673e-01, 1.059777e+00, 1.786010e+00, 6.625151e-01, 1.202484e+00, 1.130047e+00, 1.270150e+00, 7.816365e-01, 5.152907e-01, 4.970114e-01, 7.339505e-01, 7.576024e-01, 6.428090e-01, 3.480244e-01, 1.778087e+00, 5.748397e-01, 8.312871e-01, 7.420462e-01, 9.612027e-01, 8.921652e-01, 1.967732e-01, 1.085209e+00, 5.502396e-01, 1.02899…
1.000000e+00	1.712808e-01, 1.120260e-01, 7.998914e-01, 1.511283e-01, 4.254852e-01, 7.752555e-01, 1.098616e+00, 1.974438e+00, 3.283543e-01, 1.137936e+00, 9.903549e-01, 1.251386e+00, 7.238650e-01, 4.715039e-01, 3.568229e-01, 7.302045e-01, 6.118755e-01, 6.771462e-01, 5.066329e-01, 1.572736e+00, 5.400650e-01, 7.542379e-01, 7.618353e-01, 8.533049e-01, 8.919235e-01, 3.132724e-01, 8.389924e-01, 4.919621e-01, 1.01727…
1.200000e+00	1.258318e-01, 1.427002e-01, 1.034019e+00, 1.400340e-01, 3.553702e-01, 1.063699e+00, 1.429813e+00, 1.835773e+00, 1.894370e-01, 1.120086e+00, 9.207219e-01, 9.234636e-01, 6.355382e-01, 5.179937e-01, 2.443966e-01, 7.433109e-01, 6.799869e-01, 7.227094e-01, 5.591065e-01, 1.610512e+00, 3.334111e-01, 6.568362e-01, 7.343685e-01, 1.301034e+00, 7.765183e-01, 5.639276e-01, 5.925623e-01, 3.738438e-01, 6.07721…
1.400000e+00	8.196245e-02, 2.458027e-01, 8.310046e-01, 1.208599e-01, 2.030858e-01, 1.520066e+00, 1.555485e+00, 1.876553e+00, 1.545947e-01, 1.059435e+00, 1.107593e+00, 7.134015e-01, 7.095644e-01, 3.441351e-01, 1.828898e-01, 6.879880e-01, 6.309888e-01, 7.263027e-01, 6.770272e-01, 1.609031e+00, 1.988494e-01, 5.505433e-01, 7.229382e-01, 1.298682e+00, 7.219729e-01, 8.467181e-01, 5.529128e-01, 4.792404e-01, 6.90571…
1.600000e+00	8.121909e-02, 3.853027e-01, 9.654958e-01, 1.381333e-01, 1.225344e-01, 1.286459e+00, 2.018900e+00, 1.724848e+00, 9.289477e-02, 1.095715e+00, 1.027236e+00, 4.503066e-01, 5.978800e-01, 2.246204e-01, 1.099023e-01, 5.771457e-01, 5.716689e-01, 6.697550e-01, 7.573897e-01, 1.627137e+00, 1.919033e-01, 5.243549e-01, 5.928394e-01, 1.268622e+00, 8.527121e-01, 7.872250e-01, 3.198773e-01, 5.665971e-01, 8.58675…
1.800000e+00	6.660488e-02, 4.065327e-01, 9.014937e-01, 9.182376e-02, 9.865220e-02, 1.613246e+00, 1.353548e+00, 1.759651e+00, 5.496784e-02, 1.093848e+00, 1.201974e+00, 3.261909e-01, 6.532598e-01, 2.020661e-01, 1.255001e-01, 5.160922e-01, 5.263569e-01, 6.518379e-01, 8.201508e-01, 1.873100e+00, 1.059755e-01, 5.964651e-01, 5.795427e-01, 1.264726e+00, 7.452613e-01, 1.004773e+00, 2.079507e-01, 8.109327e-01, 1.05738…
2.000000e+00	4.167447e-02, 3.622750e-01, 9.949497e-01, 8.055640e-02, 5.962908e-02, 1.932896e+00, 1.851302e+00, 1.917216e+00, 2.943757e-02, 9.700340e-01, 1.183839e+00, 2.747375e-01, 5.124373e-01, 1.938907e-01, 8.232666e-02, 3.655384e-01, 6.040639e-01, 5.189944e-01, 6.715898e-01, 1.842960e+00, 7.222755e-02, 4.798696e-01, 6.491013e-01, 1.422776e+00, 7.782916e-01, 1.269028e+00, 1.304881e-01, 7.953840e-01, 8.65367…
0.000000e+00	2.347579e+00, 1.622155e+00, 3.024044e+00, 1.593127e+00, 1.510285e+00, 3.266547e+00, 2.583085e+00, 2.667684e+00, 7.343619e-01, 1.683399e+00, 1.024742e+00, 8.950697e-02, 1.694855e+00, 2.123978e+00, 2.303589e+00, 1.263654e+00, 8.818825e-01, 5.503684e-01, 2.686895e+00, 1.607839e+00, 2.889832e+00, 5.287499e-01, 2.844802e+00, 1.347876e-01, 1.970539e+00, 1.045671e+00, 3.262995e+00, 9.998211e-01, 1.25635…
2.000000e-01	2.028558e+00, 1.158558e+00, 1.932541e+00, 1.514306e+00, 1.038608e+00, 2.870917e+00, 1.834410e+00, 2.141087e+00, 9.812741e-01, 1.739709e+00, 7.408170e-01, 5.677563e-01, 1.414010e+00, 1.986230e+00, 2.069204e+00, 1.521894e+00, 9.367318e-01, 5.232412e-01, 1.766520e+00, 1.274266e+00, 2.649211e+00, 7.518501e-01, 1.421188e+00, 3.639502e-01, 1.455777e+00, 8.172305e-01, 1.794681e+00, 6.705058e-01, 3.44705…
4.000000e-01	1.793792e+00, 1.061773e+00, 1.212154e+00, 1.748827e+00, 8.751667e-01, 2.441505e+00, 1.921238e+00, 2.722892e+00, 8.852151e-01, 1.733286e+00, 6.173689e-01, 8.745757e-01, 8.931591e-01, 1.569640e+00, 1.471935e+00, 1.498277e+00, 6.403682e-01, 7.109765e-01, 1.047201e+00, 9.927311e-01, 2.082351e+00, 6.689715e-01, 7.424544e-01, 9.350550e-01, 1.112940e+00, 6.332077e-01, 1.532233e+00, 6.014680e-01, 4.85524…
6.000000e-01	1.746081e+00, 7.559246e-01, 9.969692e-01, 1.662101e+00, 6.359044e-01, 2.877339e+00, 2.074899e+00, 2.022404e+00, 1.065813e+00, 1.238641e+00, 3.506533e-01, 8.760115e-01, 7.109518e-01, 1.331252e+00, 9.445929e-01, 1.286610e+00, 4.061875e-01, 5.511716e-01, 6.929633e-01, 7.679992e-01, 1.442414e+00, 5.953034e-01, 3.415795e-01, 8.219044e-01, 8.539189e-01, 5.553298e-01, 1.107366e+00, 5.805173e-01, 6.70979…
8.000000e-01	1.781451e+00, 6.021594e-01, 9.713345e-01, 1.950374e+00, 5.899869e-01, 2.242261e+00, 1.907554e+00, 1.966419e+00, 1.006167e+00, 1.240743e+00, 2.445720e-01, 9.615914e-01, 7.586169e-01, 7.607380e-01, 6.295319e-01, 1.246717e+00, 3.708387e-01, 6.206750e-01, 3.877837e-01, 1.074454e+00, 1.269935e+00, 5.956609e-01, 2.268126e-01, 1.033260e+00, 9.361762e-01, 7.650296e-01, 1.043511e+00, 6.661119e-01, 7.58931…
1.000000e+00	1.708509e+00, 5.116530e-01, 1.017242e+00, 1.905586e+00, 6.164223e-01, 2.517537e+00, 1.690872e+00, 2.124858e+00, 1.192382e+00, 1.410170e+00, 1.961419e-01, 6.378645e-01, 7.254108e-01, 5.896231e-01, 4.213230e-01, 1.321205e+00, 3.873766e-01, 5.764417e-01, 2.229318e-01, 1.400033e+00, 1.244992e+00, 7.287451e-01, 1.319298e-01, 1.158794e+00, 9.519929e-01, 7.772389e-01, 6.425454e-01, 6.074593e-01, 7.93180…
1.200000e+00	1.410083e+00, 4.675965e-01, 9.495080e-01, 1.471862e+00, 5.135776e-01, 2.200538e+00, 2.363099e+00, 1.788366e+00, 1.057397e+00, 1.235259e+00, 9.614015e-02, 5.102419e-01, 7.600346e-01, 4.746380e-01, 2.849627e-01, 9.664324e-01, 4.680717e-01, 6.476074e-01, 1.583232e-01, 1.374929e+00, 1.204353e+00, 6.329880e-01, 7.700593e-02, 1.385478e+00, 7.673199e-01, 9.945359e-01, 5.426032e-01, 5.358916e-01, 7.41314…
1.400000e+00	9.630652e-01, 4.621569e-01, 9.603348e-01, 1.648623e+00, 6.418540e-01, 2.480221e+00, 2.335652e+00, 2.098989e+00, 1.161466e+00, 1.036830e+00, 9.439815e-02, 4.313919e-01, 4.818261e-01, 4.353302e-01, 1.720334e-01, 7.955161e-01, 5.038321e-01, 7.013915e-01, 1.626345e-01, 1.286020e+00, 9.304937e-01, 5.635264e-01, 3.918661e-02, 1.264485e+00, 7.619241e-01, 1.083043e+00, 2.921344e-01, 3.926100e-01, 7.96037…
1.600000e+00	7.480070e-01, 4.721510e-01, 7.202144e-01, 1.149057e+00, 4.856125e-01, 2.491469e+00, 2.639827e+00, 2.167257e+00, 7.204567e-01, 1.158369e+00, 1.098240e-01, 2.945714e-01, 5.700425e-01, 2.672495e-01, 1.601137e-01, 4.823147e-01, 6.187968e-01, 7.273120e-01, 1.568715e-01, 1.475225e+00, 7.923609e-01, 6.368565e-01, 4.064230e-02, 1.331921e+00, 9.112152e-01, 1.389928e+00, 2.451042e-01, 3.046126e-01, 9.62952…
1.800000e+00	6.684196e-01, 4.361844e-01, 9.237811e-01, 9.086383e-01, 3.854396e-01, 2.374191e+00, 2.793419e+00, 1.938148e+00, 6.208784e-01, 1.090486e+00, 1.690326e-01, 2.131327e-01, 6.267469e-01, 2.606176e-01, 1.222189e-01, 4.582489e-01, 5.029785e-01, 6.307916e-01, 2.158203e-01, 1.144212e+00, 6.545112e-01, 5.888573e-01, 1.200354e-01, 1.577150e+00, 9.890901e-01, 1.470440e+00, 1.181514e-01, 3.151617e-01, 8.30187…
2.000000e+00	3.661768e-01, 4.967022e-01, 7.872824e-01, 8.391277e-01, 2.225685e-01, 2.770642e+00, 2.124843e+00, 2.168253e+00, 3.884407e-01, 1.297597e+00, 4.089067e-01, 1.512552e-01, 6.212423e-01, 1.963620e-01, 9.825462e-02, 4.297393e-01, 5.616227e-01, 5.182827e-01, 3.856364e-01, 1.733399e+00, 4.505501e-01, 5.541363e-01, 2.755797e-01, 1.429988e+00, 7.962162e-01, 1.493164e+00, 8.718701e-02, 4.183357e-01, 7.64404…
0.000000e+00	2.012199e+00, 1.408801e-01, 1.544008e+00, 8.325620e-01, 4.426776e-02, 9.642543e-01, 5.821600e-01, 2.381347e+00, 2.588212e+00, 3.527019e-01, 3.015421e+00, 2.687865e+00, 2.739806e+00, 9.029238e-01, 2.860514e+00, 2.629104e+00, 1.703922e-01, 2.625751e+00, 1.439938e-01, 4.093501e-02, 2.542156e+00, 1.072146e+00, 3.431768e-01, 1.630153e+00, 7.609383e-01, 2.299557e+00, 5.799284e-01, 2.815169e+00, 2.22933…
2.000000e-01	1.712868e+00, 8.494369e-02, 1.221589e+00, 1.072919e+00, 3.351964e-01, 8.365619e-01, 9.252224e-01, 2.320169e+00, 2.126441e+00, 6.115367e-01, 2.395682e+00, 1.846389e+00, 2.270092e+00, 9.978137e-01, 1.958583e+00, 2.514465e+00, 9.133785e-02, 1.356073e+00, 9.263443e-02, 2.906552e-02, 2.751008e+00, 8.451280e-01, 4.478512e-01, 1.125823e+00, 8.858769e-01, 1.872946e+00, 6.748664e-01, 1.856639e+00, 1.83668…
4.000000e-01	1.566154e+00, 4.140286e-02, 9.580056e-01, 1.235694e+00, 4.350999e-01, 1.053213e+00, 1.092915e+00, 2.445187e+00, 1.732721e+00, 5.347660e-01, 1.428671e+00, 1.553387e+00, 1.345752e+00, 1.038045e+00, 1.320997e+00, 2.192053e+00, 6.462964e-02, 9.214922e-01, 4.640138e-02, 2.887883e-02, 1.846561e+00, 6.206108e-01, 2.434035e-01, 8.373264e-01, 9.383484e-01, 1.767777e+00, 5.702725e-01, 1.179296e+00, 1.38035…
6.000000e-01	2.121387e+00, 2.980401e-02, 1.080784e+00, 1.651128e+00, 5.600543e-01, 1.052362e+00, 1.345349e+00, 2.395115e+00, 1.320409e+00, 8.102487e-01, 1.075848e+00, 1.333711e+00, 9.448611e-01, 9.944105e-01, 1.163742e+00, 2.093184e+00, 3.379335e-02, 6.650504e-01, 2.932106e-02, 6.176417e-02, 1.838726e+00, 4.327275e-01, 1.164025e-01, 6.204637e-01, 8.315828e-01, 1.223816e+00, 6.533910e-01, 8.260557e-01, 1.34158…
8.000000e-01	1.923886e+00, 1.977161e-02, 9.280433e-01, 1.630998e+00, 5.770412e-01, 1.200609e+00, 1.564896e+00, 1.983441e+00, 1.490202e+00, 8.371100e-01, 6.141777e-01, 1.467961e+00, 8.099050e-01, 7.623546e-01, 7.975942e-01, 1.963132e+00, 2.353093e-02, 7.110342e-01, 2.386654e-02, 2.628714e-01, 1.386379e+00, 3.537057e-01, 6.174448e-02, 5.982323e-01, 9.680126e-01, 1.165024e+00, 7.291899e-01, 6.572215e-01, 1.14666…
1.000000e+00	1.724530e+00, 1.718400e-02, 8.773168e-01, 1.725313e+00, 6.027245e-01, 1.887546e+00, 1.951856e+00, 2.165665e+00, 1.531714e+00, 9.722006e-01, 5.578325e-01, 1.315799e+00, 7.564654e-01, 6.064424e-01, 5.542640e-01, 1.499304e+00, 1.353947e-02, 5.978092e-01, 2.042088e-02, 6.093413e-01, 1.082921e+00, 2.700757e-01, 4.512264e-02, 9.550470e-01, 8.777991e-01, 8.931373e-01, 6.271367e-01, 5.289665e-01, 1.03025…
1.200000e+00	1.761983e+00, 1.301779e-02, 8.562273e-01, 1.517986e+00, 7.686137e-01, 1.674502e+00, 1.941744e+00, 2.012600e+00, 1.211425e+00, 1.013419e+00, 3.609419e-01, 1.479406e+00, 7.931344e-01, 4.176116e-01, 3.412344e-01, 1.528225e+00, 3.850716e-02, 7.222852e-01, 3.115139e-02, 7.456797e-01, 1.116179e+00, 3.287845e-01, 2.308194e-02, 1.010579e+00, 8.707669e-01, 7.131371e-01, 4.550828e-01, 3.322878e-01, 1.07231…
1.400000e+00	1.331143e+00, 3.728423e-02, 9.852323e-01, 2.089098e+00, 6.432763e-01, 1.981190e+00, 1.817671e+00, 2.320093e+00, 9.423531e-01, 1.026092e+00, 2.754784e-01, 1.017623e+00, 6.585513e-01, 3.257697e-01, 2.445488e-01, 1.456156e+00, 1.527055e-01, 6.751311e-01, 6.610385e-02, 1.033939e+00, 1.108235e+00, 3.185336e-01, 1.305273e-02, 1.228562e+00, 8.725428e-01, 8.946967e-01, 3.625275e-01, 2.290244e-01, 8.70032…
1.600000e+00	1.213895e+00, 1.497338e-01, 8.021625e-01, 1.657384e+00, 4.857544e-01, 2.106741e+00, 2.261016e+00, 2.417481e+00, 9.386186e-01, 1.192574e+00, 1.497704e-01, 7.769012e-01, 6.218626e-01, 2.054547e-01, 1.724290e-01, 1.223625e+00, 3.140358e-01, 7.127934e-01, 1.061206e-01, 1.453852e+00, 1.027754e+00, 2.811793e-01, 6.842202e-03, 1.225198e+00, 8.345646e-01, 8.985259e-01, 1.963048e-01, 1.249555e-01, 9.86921…
1.800000e+00	9.923019e-01, 2.707629e-01, 9.053557e-01, 1.500493e+00, 4.349137e-01, 2.430614e+00, 1.971097e+00, 2.100734e+00, 7.428153e-01, 1.109175e+00, 1.413903e-01, 5.480665e-01, 5.967489e-01, 1.759981e-01, 1.737089e-01, 1.015516e+00, 4.058825e-01, 6.327483e-01, 1.329866e-01, 1.254429e+00, 9.472600e-01, 3.542434e-01, 3.067172e-03, 1.110566e+00, 8.218927e-01, 8.810988e-01, 1.388249e-01, 1.076407e-01, 9.79638…
2.000000e+00	7.229718e-01, 2.834126e-01, 8.056176e-01, 1.236017e+00, 2.481040e-01, 1.749898e+00, 2.153127e+00, 1.791760e+00, 5.663369e-01, 9.669144e-01, 7.692002e-02, 3.949828e-01, 6.222674e-01, 1.602594e-01, 1.278988e-01, 6.276001e-01, 4.752900e-01, 7.645818e-01, 2.162383e-01, 1.511757e+00, 6.095121e-01, 3.276635e-01, 7.772352e-03, 1.280257e+00, 8.781941e-01, 1.122139e+00, 7.494478e-02, 1.197995e-01, 8.50766…
0.000000e+00	1.661262e+00, 2.548623e+00, 2.123400e+00, 2.603879e+00, 1.616453e-01, 5.601265e-04, 1.155485e+00, 1.445243e-01, 2.080408e+00, 1.963131e+00, 1.025885e+00, 1.211821e-02, 1.246657e+00, 6.652467e-01, 6.611695e-01, 2.190341e+00, 4.176435e-01, 2.230489e-01, 3.798762e-01, 8.382136e-01, 2.887486e+00, 2.151492e+00, 1.111462e+00, 1.691606e+00, 5.458457e-01, 7.927095e-01, 3.289002e-01, 1.152410e+00, 2.95358…
2.000000e-01	1.521832e+00, 1.580403e+00, 1.469782e+00, 2.442743e+00, 3.597895e-01, 3.952051e-01, 1.546113e+00, 1.027166e-01, 1.721380e+00, 1.609298e+00, 6.822374e-01, 5.758271e-02, 7.985521e-01, 7.865067e-01, 6.601687e-01, 1.430345e+00, 4.469319e-01, 1.734669e-01, 4.415580e-01, 1.273886e+00, 1.858612e+00, 1.622279e+00, 6.231686e-01, 1.280955e+00, 6.616717e-01, 1.105372e+00, 4.787119e-01, 1.255996e+00, 1.95930…
4.000000e-01	1.723845e+00, 1.391026e+00, 9.606511e-01, 2.506639e+00, 4.659045e-01, 8.848801e-01, 1.293285e+00, 8.364001e-02, 1.539835e+00, 1.447184e+00, 3.858038e-01, 3.025751e-01, 5.046629e-01, 7.898266e-01, 4.215943e-01, 1.413553e+00, 4.699731e-01, 1.601611e-01, 3.242414e-01, 1.115082e+00, 2.092410e+00, 1.363012e+00, 3.300128e-01, 7.958183e-01, 7.431557e-01, 9.674737e-01, 5.415153e-01, 1.086617e+00, 1.38479…
6.000000e-01	1.530990e+00, 1.027544e+00, 9.701188e-01, 2.058495e+00, 5.674468e-01, 1.000761e+00, 1.867871e+00, 1.088515e-01, 1.415766e+00, 1.165076e+00, 3.173061e-01, 7.134679e-01, 2.839376e-01, 6.299861e-01, 2.486583e-01, 1.872318e+00, 3.868215e-01, 1.510723e-01, 2.287500e-01, 1.451239e+00, 1.434942e+00, 1.082593e+00, 1.965224e-01, 5.085370e-01, 8.118360e-01, 8.516537e-01, 5.725701e-01, 1.121521e+00, 8.65042…
8.000000e-01	1.189645e+00, 7.007774e-01, 9.445748e-01, 2.075100e+00, 6.782162e-01, 1.588076e+00, 1.989274e+00, 1.530510e-01, 1.377685e+00, 1.235901e+00, 2.311044e-01, 7.692073e-01, 1.345415e-01, 6.265230e-01, 1.253639e-01, 1.239509e+00, 5.500295e-01, 2.857109e-01, 1.444210e-01, 1.454018e+00, 1.110934e+00, 1.138304e+00, 1.007282e-01, 4.996684e-01, 7.946171e-01, 5.632576e-01, 4.089151e-01, 9.363623e-01, 5.55426…
1.000000e+00	9.909838e-01, 4.752785e-01, 9.618807e-01, 2.426921e+00, 6.711096e-01, 1.438504e+00, 1.812514e+00, 2.877138e-01, 1.271978e+00, 1.084403e+00, 1.508030e-01, 1.068450e+00, 7.420474e-02, 5.444206e-01, 7.210621e-02, 1.586123e+00, 5.006556e-01, 3.996978e-01, 1.219939e-01, 1.264574e+00, 1.087400e+00, 8.973279e-01, 5.675259e-02, 8.384805e-01, 8.854769e-01, 3.820531e-01, 3.290882e-01, 4.956233e-01, 5.56357…
1.200000e+00	7.133336e-01, 3.087640e-01, 9.066043e-01, 2.526402e+00, 4.985982e-01, 1.560976e+00, 2.032903e+00, 4.862445e-01, 1.065612e+00, 1.444621e+00, 1.005843e-01, 1.180700e+00, 5.013696e-02, 3.981020e-01, 4.534637e-02, 1.081193e+00, 5.877516e-01, 5.099118e-01, 1.035964e-01, 1.629008e+00, 1.025218e+00, 8.369174e-01, 3.303625e-02, 9.067193e-01, 8.305832e-01, 4.992475e-01, 2.471191e-01, 4.016864e-01, 5.98906…
1.400000e+00	6.793618e-01, 2.445135e-01, 8.021835e-01, 2.110910e+00, 4.047561e-01, 1.927216e+00, 2.017041e+00, 8.063406e-01, 6.344157e-01, 1.086752e+00, 7.089675e-02, 9.872932e-01, 4.625039e-02, 3.431956e-01, 2.188121e-02, 1.111917e+00, 6.814550e-01, 5.231940e-01, 1.414596e-01, 1.836144e+00, 7.299890e-01, 6.447642e-01, 1.916846e-02, 1.130532e+00, 8.674427e-01, 6.054500e-01, 1.120034e-01, 2.281740e-01, 5.78953…
1.600000e+00	5.501232e-01, 2.874545e-01, 9.435532e-01, 1.924866e+00, 3.575795e-01, 1.801984e+00, 2.531613e+00, 1.145290e+00, 4.037544e-01, 9.889035e-01, 5.282515e-02, 7.528999e-01, 1.636352e-01, 2.468211e-01, 1.956720e-02, 8.015210e-01, 5.438534e-01, 6.897377e-01, 1.583232e-01, 1.536229e+00, 5.289340e-01, 7.627721e-01, 1.064040e-02, 1.314291e+00, 9.988429e-01, 7.119781e-01, 7.752841e-02, 2.208547e-01, 8.04630…
1.800000e+00	3.585253e-01, 4.073288e-01, 9.386828e-01, 1.374172e+00, 2.108365e-01, 2.036574e+00, 2.248618e+00, 1.324514e+00, 2.990299e-01, 1.121288e+00, 3.761476e-02, 5.349399e-01, 3.152169e-01, 1.913714e-01, 1.355605e-02, 7.053672e-01, 6.411294e-01, 5.889047e-01, 2.016965e-01, 1.749173e+00, 3.605862e-01, 6.422453e-01, 5.848675e-03, 1.629246e+00, 1.025258e+00, 9.810340e-01, 5.035938e-02, 2.738829e-01, 7.26698…
2.000000e+00	2.458022e-01, 3.624743e-01, 9.451845e-01, 1.153820e+00, 1.476112e-01, 1.860986e+00, 2.286320e+00, 1.295765e+00, 1.720852e-01, 1.111202e+00, 4.538230e-02, 4.138938e-01, 3.910624e-01, 1.458272e-01, 1.065566e-02, 5.659575e-01, 6.466226e-01, 7.159765e-01, 1.985808e-01, 1.724521e+00, 2.791297e-01, 5.159321e-01, 1.028500e-02, 1.443090e+00, 8.397017e-01, 1.133307e+00, 4.101729e-02, 5.199406e-01, 7.69402…
0.000000e+00	8.653427e-01, 6.185280e-02, 1.935900e+00, 3.506407e-01, 2.368866e+00, 1.886565e+00, 2.234365e+00, 2.174580e+00, 1.497606e+00, 1.293844e-01, 1.149014e+00, 1.838425e+00, 2.496627e+00, 2.067646e+00, 1.944167e+00, 1.514975e+00, 1.903742e+00, 4.051248e-02, 8.623483e-01, 1.147997e+00, 1.048531e+00, 2.907266e-02, 5.663874e-01, 1.789571e+00, 2.549685e+00, 7.505539e-01, 6.325839e-01, 2.055089e+00, 2.35039…
2.000000e-01	7.871375e-01, 3.588261e-02, 1.417420e+00, 6.988997e-01, 1.987983e+00, 1.763942e+00, 2.605437e+00, 2.764916e+00, 9.082801e-01, 3.379568e-01, 9.661764e-01, 1.484133e+00, 1.820657e+00, 1.849127e+00, 1.587827e+00, 1.659445e+00, 1.187003e+00, 3.005949e-02, 6.197337e-01, 8.571916e-01, 5.960972e-01, 2.167660e-02, 5.105562e-01, 1.082053e+00, 1.645570e+00, 7.587207e-01, 5.237053e-01, 1.714686e+00, 1.86306…
4.000000e-01	7.520171e-01, 4.334247e-02, 1.052118e+00, 9.502474e-01, 1.324794e+00, 2.298932e+00, 2.548126e+00, 2.335408e+00, 5.491103e-01, 5.173442e-01, 8.518394e-01, 1.279251e+00, 1.097825e+00, 1.524259e+00, 1.118437e+00, 1.715358e+00, 8.121747e-01, 3.205547e-02, 3.294928e-01, 8.305272e-01, 5.600868e-01, 1.911098e-02, 6.484731e-01, 8.870848e-01, 1.709316e+00, 7.486130e-01, 6.566166e-01, 1.035294e+00, 1.69781…
6.000000e-01	8.283650e-01, 5.198583e-02, 8.952603e-01, 1.134811e+00, 8.526089e-01, 2.124135e+00, 2.450957e+00, 1.839275e+00, 3.904343e-01, 8.328563e-01, 8.869566e-01, 9.844171e-01, 9.058722e-01, 1.304175e+00, 9.630088e-01, 1.569383e+00, 5.068674e-01, 1.888794e-01, 2.388396e-01, 7.535257e-01, 5.113149e-01, 2.247719e-02, 4.299104e-01, 1.144416e+00, 1.231118e+00, 9.513820e-01, 6.278478e-01, 7.910171e-01, 1.46810…
8.000000e-01	8.190417e-01, 1.431870e-01, 8.147267e-01, 1.458909e+00, 5.806484e-01, 2.024331e+00, 2.449434e+00, 2.387231e+00, 2.266460e-01, 7.113573e-01, 5.803712e-01, 9.830361e-01, 7.874911e-01, 9.687262e-01, 8.236579e-01, 1.452083e+00, 3.200130e-01, 3.602631e-01, 1.737108e-01, 8.596392e-01, 3.505917e-01, 4.148843e-02, 2.262023e-01, 1.499056e+00, 1.432726e+00, 1.014024e+00, 6.684956e-01, 7.290951e-01, 1.23908…
1.000000e+00	8.563039e-01, 2.729242e-01, 8.548038e-01, 1.450848e+00, 3.537178e-01, 2.206278e+00, 2.300391e+00, 2.297691e+00, 1.333450e-01, 9.608796e-01, 4.001867e-01, 5.741104e-01, 6.481622e-01, 7.640439e-01, 4.774975e-01, 1.259221e+00, 3.354392e-01, 4.729609e-01, 9.247518e-02, 9.841350e-01, 2.241704e-01, 7.102314e-02, 1.399494e-01, 1.263645e+00, 1.207794e+00, 1.221425e+00, 5.884973e-01, 6.701091e-01, 1.15675…
1.200000e+00	8.713605e-01, 3.825795e-01, 9.719609e-01, 1.741646e+00, 3.230590e-01, 2.297946e+00, 2.172868e+00, 2.041303e+00, 7.681670e-02, 9.203710e-01, 3.045255e-01, 4.534441e-01, 6.657433e-01, 6.733377e-01, 3.133343e-01, 1.238398e+00, 3.503628e-01, 5.424065e-01, 7.169234e-02, 1.400658e+00, 2.989891e-01, 1.369391e-01, 5.678903e-02, 1.460784e+00, 9.109649e-01, 1.049534e+00, 5.532203e-01, 6.720646e-01, 8.61929…
1.400000e+00	6.635658e-01, 4.066402e-01, 9.131090e-01, 1.534988e+00, 1.846200e-01, 2.080519e+00, 2.607338e+00, 2.213312e+00, 5.573944e-02, 1.101861e+00, 2.181353e-01, 3.500729e-01, 6.725619e-01, 5.059117e-01, 2.505884e-01, 7.618338e-01, 5.472292e-01, 5.508902e-01, 6.640510e-02, 1.223839e+00, 2.080160e-01, 1.858637e-01, 4.014181e-02, 1.453527e+00, 1.047374e+00, 1.083123e+00, 3.271752e-01, 8.739320e-01, 9.10487…
1.600000e+00	4.880374e-01, 3.685414e-01, 9.184881e-01, 1.093416e+00, 1.124538e-01, 2.305300e+00, 2.188058e+00, 2.218533e+00, 2.975030e-02, 9.529417e-01, 1.906146e-01, 2.071957e-01, 6.157266e-01, 4.483807e-01, 1.669591e-01, 6.173499e-01, 5.033566e-01, 4.999471e-01, 7.423310e-02, 1.604358e+00, 1.880225e-01, 2.194888e-01, 2.884369e-02, 1.409615e+00, 1.011999e+00, 1.264007e+00, 1.981368e-01, 9.886213e-01, 8.66032…
1.800000e+00	4.236417e-01, 4.645721e-01, 8.581427e-01, 1.010295e+00, 7.723057e-02, 2.297384e+00, 2.883143e+00, 2.236079e+00, 1.813591e-02, 1.068736e+00, 2.322289e-01, 1.633521e-01, 5.311894e-01, 3.311021e-01, 1.384062e-01, 5.262232e-01, 4.376154e-01, 5.144302e-01, 8.899301e-02, 1.575020e+00, 1.169781e-01, 2.754586e-01, 1.079190e-01, 1.572115e+00, 9.557031e-01, 1.583914e+00, 1.417436e-01, 1.199618e+00, 1.02764…
2.000000e+00	2.678144e-01, 5.042923e-01, 9.159473e-01, 7.508993e-01, 5.131457e-02, 1.895240e+00, 2.351527e+00, 2.114325e+00, 1.175726e-02, 9.244387e-01, 4.119416e-01, 1.068524e-01, 5.802584e-01, 3.128515e-01, 9.881554e-02, 4.875727e-01, 5.831404e-01, 4.360238e-01, 1.598784e-01, 1.666663e+00, 7.883522e-02, 3.337644e-01, 2.784915e-01, 1.601037e+00, 8.530664e-01, 1.749004e+00, 7.774898e-02, 1.094557e+00, 8.75903…
0.000000e+00	9.191643e-01, 3.225137e-01, 1.852947e+00, 2.020813e+00, 2.456752e+00, 1.044982e+00, 1.339514e+00, 5.452585e-01, 3.314904e-01, 1.639918e+00, 2.845292e-02, 1.823839e+00, 2.151491e+00, 1.095176e+00, 1.993227e+00, 2.650687e+00, 2.641328e+00, 2.893693e+00, 2.206675e+00, 1.506522e+00, 7.325791e-01, 2.562778e+00, 7.782634e-01, 2.800854e+00, 1.401178e+00, 6.141308e-01, 1.109562e+00, 1.447095e+00, 2.18369…
2.000000e-01	9.674317e-01, 2.130585e-01, 1.181907e+00, 2.104691e+00, 1.276216e+00, 1.359120e+00, 1.485456e+00, 4.048315e-01, 3.119377e-01, 1.343017e+00, 2.611428e-02, 1.241813e+00, 1.068487e+00, 9.510704e-01, 1.696593e+00, 2.590706e+00, 1.490425e+00, 1.770832e+00, 1.398346e+00, 1.132551e+00, 6.473229e-01, 1.734239e+00, 3.518608e-01, 2.069717e+00, 7.310514e-01, 8.001673e-01, 9.828663e-01, 1.243683e+00, 1.57873…
4.000000e-01	1.101509e+00, 2.263973e-01, 1.080058e+00, 2.054130e+00, 9.160519e-01, 1.615048e+00, 1.658866e+00, 3.700895e-01, 2.122523e-01, 1.067720e+00, 1.412165e-02, 8.805874e-01, 7.760257e-01, 6.934343e-01, 1.183487e+00, 1.651576e+00, 1.039757e+00, 1.316066e+00, 7.201655e-01, 9.658587e-01, 6.746191e-01, 1.473203e+00, 2.145326e-01, 2.258140e+00, 7.321047e-01, 1.002903e+00, 7.715515e-01, 9.520625e-01, 8.57315…
6.000000e-01	1.182441e+00, 3.160207e-01, 1.035092e+00, 1.976340e+00, 7.324788e-01, 1.529871e+00, 1.553597e+00, 2.387969e-01, 1.830887e-01, 1.165917e+00, 1.126967e-02, 5.510749e-01, 3.434338e-01, 5.683375e-01, 6.672251e-01, 1.514661e+00, 5.987703e-01, 8.507325e-01, 3.906854e-01, 1.078548e+00, 7.304958e-01, 1.504373e+00, 9.995428e-02, 1.904009e+00, 8.643410e-01, 1.221182e+00, 7.448676e-01, 8.548059e-01, 5.94234…
8.000000e-01	1.213742e+00, 3.534330e-01, 8.296751e-01, 1.905931e+00, 4.453259e-01, 1.718392e+00, 1.928566e+00, 2.142527e-01, 1.576979e-01, 1.178303e+00, 8.928152e-03, 3.516896e-01, 2.220552e-01, 4.468282e-01, 3.991665e-01, 1.361120e+00, 4.933696e-01, 6.849748e-01, 3.614382e-01, 1.229775e+00, 7.377959e-01, 1.374181e+00, 6.609370e-02, 1.826762e+00, 7.296079e-01, 1.129600e+00, 7.076118e-01, 1.192265e+00, 4.09392…
1.000000e+00	1.031994e+00, 4.036180e-01, 8.298411e-01, 1.957870e+00, 2.837985e-01, 1.857298e+00, 1.852227e+00, 3.500384e-01, 1.444348e-01, 9.716592e-01, 5.883326e-03, 2.722826e-01, 1.278070e-01, 3.038842e-01, 2.586854e-01, 8.728679e-01, 4.597894e-01, 4.924668e-01, 2.909430e-01, 1.441584e+00, 7.671575e-01, 1.079211e+00, 3.159595e-02, 1.682055e+00, 8.911600e-01, 1.527844e+00, 4.718009e-01, 8.917428e-01, 3.24601…
1.200000e+00	8.469289e-01, 4.436060e-01, 8.906612e-01, 1.690621e+00, 1.880395e-01, 1.700575e+00, 1.863163e+00, 4.978598e-01, 1.538832e-01, 9.688826e-01, 9.170239e-03, 1.505880e-01, 7.182053e-02, 2.277484e-01, 1.381064e-01, 7.460581e-01, 5.141540e-01, 4.788497e-01, 2.657378e-01, 1.333854e+00, 8.218712e-01, 8.635492e-01, 1.815601e-02, 1.620316e+00, 8.889152e-01, 1.370982e+00, 3.145295e-01, 1.024775e+00, 3.64354…
1.400000e+00	7.089965e-01, 3.971802e-01, 8.886771e-01, 1.355240e+00, 1.263850e-01, 2.248781e+00, 2.117594e+00, 8.715458e-01, 1.237937e-01, 1.097447e+00, 3.148628e-02, 1.237998e-01, 6.714830e-02, 2.290198e-01, 7.793002e-02, 5.620952e-01, 5.840054e-01, 3.884466e-01, 1.818725e-01, 1.498269e+00, 5.676571e-01, 7.681153e-01, 1.685541e-02, 1.674330e+00, 7.444676e-01, 1.530849e+00, 1.913827e-01, 1.025907e+00, 4.40923…
1.600000e+00	5.307274e-01, 3.648339e-01, 8.401375e-01, 1.249133e+00, 1.048371e-01, 2.203176e+00, 2.226034e+00, 1.000104e+00, 7.916920e-02, 1.118338e+00, 1.307700e-01, 9.633454e-02, 1.418026e-01, 1.467569e-01, 5.598013e-02, 3.769358e-01, 5.047336e-01, 3.684704e-01, 2.946220e-01, 1.788967e+00, 3.992636e-01, 7.403257e-01, 7.612188e-02, 1.687907e+00, 8.159968e-01, 1.794486e+00, 1.356502e-01, 1.124304e+00, 5.91365…
1.800000e+00	3.988665e-01, 4.981700e-01, 9.465703e-01, 8.357478e-01, 6.469548e-02, 1.986345e+00, 2.276453e+00, 1.093157e+00, 5.983500e-02, 9.991187e-01, 2.633160e-01, 7.056738e-02, 3.102359e-01, 1.566891e-01, 3.063108e-02, 3.501702e-01, 6.371694e-01, 2.709460e-01, 3.731280e-01, 1.465990e+00, 2.787152e-01, 5.948810e-01, 2.235336e-01, 1.525386e+00, 9.758452e-01, 1.658816e+00, 7.209667e-02, 1.062680e+00, 6.14997…
2.000000e+00	3.107805e-01, 4.675801e-01, 9.923002e-01, 6.262360e-01, 4.260205e-02, 1.958448e+00, 2.142171e+00, 1.249072e+00, 3.919587e-02, 1.149777e+00, 4.825807e-01, 5.155711e-02, 4.792617e-01, 1.597215e-01, 2.421677e-02, 4.126838e-01, 5.377234e-01, 2.997677e-01, 6.344547e-01, 1.849947e+00, 2.311176e-01, 5.093552e-01, 4.219913e-01, 1.384935e+00, 7.932179e-01, 1.681308e+00, 5.372371e-02, 1.118600e+00, 8.12924…
0.000000e+00	2.434481e+00, 2.314784e+00, 6.936781e-01, 3.437323e-01, 3.548378e-01, 2.778236e+00, 2.609754e+00, 1.440138e+00, 6.967836e-01, 2.215013e+00, 1.331531e+00, 2.024312e-01, 5.616616e-01, 6.685468e-01, 2.030168e+00, 2.151177e+00, 3.052583e+00, 2.232626e+00, 1.673043e+00, 1.896984e+00, 2.854247e+00, 4.695765e-01, 2.612364e-02, 5.726122e-03, 2.354913e-01, 1.313252e+00, 1.253324e-01, 1.866477e+00, 5.28872…
2.000000e-01	1.324619e+00, 1.872247e+00, 9.236003e-01, 6.635752e-01, 2.780742e-01, 2.642015e+00, 2.612933e+00, 1.732141e+00, 9.735556e-01, 1.778546e+00, 1.135527e+00, 7.337391e-01, 7.426817e-01, 4.795645e-01, 1.124325e+00, 2.355473e+00, 1.726119e+00, 1.552784e+00, 1.185430e+00, 1.569976e+00, 2.727655e+00, 5.723674e-01, 3.192228e-01, 6.585257e-03, 1.815445e-01, 1.125899e+00, 3.041656e-01, 1.659859e+00, 7.19846…
4.000000e-01	1.262865e+00, 1.111590e+00, 8.936804e-01, 1.010024e+00, 3.358682e-01, 2.461640e+00, 2.197861e+00, 1.672395e+00, 1.026295e+00, 1.763842e+00, 1.147180e+00, 8.510669e-01, 6.139869e-01, 3.920289e-01, 6.624318e-01, 1.791332e+00, 1.246599e+00, 1.110973e+00, 7.040241e-01, 1.217727e+00, 2.282842e+00, 5.474972e-01, 4.191795e-01, 8.116807e-03, 1.504739e-01, 9.221174e-01, 4.340243e-01, 1.523779e+00, 8.79223…
6.000000e-01	7.192697e-01, 8.996289e-01, 1.004643e+00, 1.171698e+00, 2.877634e-01, 2.641391e+00, 2.474057e+00, 1.954143e+00, 1.097490e+00, 1.203855e+00, 8.184755e-01, 1.305584e+00, 6.115194e-01, 4.505936e-01, 3.919654e-01, 1.639469e+00, 9.434398e-01, 6.033278e-01, 6.633086e-01, 1.407403e+00, 1.325670e+00, 6.752363e-01, 3.517341e-01, 1.401853e-02, 4.154030e-01, 5.940353e-01, 5.698200e-01, 1.357280e+00, 8.37232…
8.000000e-01	7.629699e-01, 6.066746e-01, 8.344134e-01, 1.344889e+00, 3.742233e-01, 2.492113e+00, 2.401846e+00, 2.003786e+00, 1.087647e+00, 1.174432e+00, 6.932727e-01, 1.356474e+00, 5.618893e-01, 4.516681e-01, 2.695002e-01, 1.606562e+00, 9.230380e-01, 4.979156e-01, 5.164760e-01, 1.675814e+00, 1.249650e+00, 6.086844e-01, 1.783136e-01, 1.068639e-01, 4.965227e-01, 5.725505e-01, 5.604138e-01, 1.070519e+00, 8.52359…
1.000000e+00	5.614645e-01, 3.031819e-01, 8.931225e-01, 1.733529e+00, 4.229268e-01, 2.590851e+00, 2.757110e+00, 1.712028e+00, 7.681595e-01, 1.115068e+00, 4.881347e-01, 1.497848e+00, 6.019337e-01, 2.966135e-01, 1.993630e-01, 1.400911e+00, 7.245905e-01, 5.175923e-01, 3.928662e-01, 1.361396e+00, 7.532635e-01, 6.043767e-01, 1.045036e-01, 4.577656e-01, 6.046932e-01, 3.801254e-01, 3.789723e-01, 6.813941e-01, 8.47411…
1.200000e+00	4.766422e-01, 1.966014e-01, 9.083705e-01, 1.936342e+00, 2.968598e-01, 2.103812e+00, 2.368429e+00, 2.014729e+00, 5.430744e-01, 1.077457e+00, 3.477897e-01, 1.619199e+00, 5.727778e-01, 2.499496e-01, 1.331782e-01, 1.175948e+00, 6.803948e-01, 5.667060e-01, 4.118061e-01, 1.830905e+00, 5.289565e-01, 5.646061e-01, 6.601969e-02, 7.200555e-01, 6.528569e-01, 3.439668e-01, 2.758180e-01, 5.120760e-01, 1.01795…
1.400000e+00	2.878100e-01, 1.358068e-01, 8.977646e-01, 1.863326e+00, 1.907761e-01, 1.998178e+00, 2.497907e+00, 1.625192e+00, 3.061984e-01, 8.073134e-01, 2.033431e-01, 1.191519e+00, 6.086850e-01, 2.077217e-01, 9.494125e-02, 1.302567e+00, 6.634608e-01, 6.275152e-01, 3.069354e-01, 1.581460e+00, 4.383707e-01, 4.917799e-01, 3.539775e-02, 1.220146e+00, 7.448203e-01, 3.255752e-01, 1.760133e-01, 3.595905e-01, 8.66128…
1.600000e+00	2.246027e-01, 1.138822e-01, 9.465370e-01, 1.451041e+00, 1.260287e-01, 2.475671e+00, 2.292542e+00, 2.252589e+00, 1.719789e-01, 7.418352e-01, 1.397185e-01, 1.045901e+00, 6.180581e-01, 1.490535e-01, 8.675207e-02, 9.684819e-01, 6.381347e-01, 5.773730e-01, 3.999606e-01, 1.672823e+00, 2.908383e-01, 3.304510e-01, 2.096343e-02, 1.274207e+00, 7.638998e-01, 5.160466e-01, 1.027500e-01, 2.223423e-01, 9.79261…
1.800000e+00	1.361742e-01, 1.889028e-01, 9.355561e-01, 1.668654e+00, 8.466536e-02, 2.427084e+00, 2.261680e+00, 2.158697e+00, 1.378141e-01, 1.028301e+00, 1.251643e-01, 7.250882e-01, 6.153891e-01, 1.243409e-01, 9.508669e-02, 7.833802e-01, 6.007817e-01, 7.408152e-01, 3.611361e-01, 1.910581e+00, 2.336508e-01, 3.294073e-01, 9.984428e-03, 1.216227e+00, 9.415692e-01, 8.729114e-01, 6.068074e-02, 1.910788e-01, 7.02209…
2.000000e+00	1.295077e-01, 3.313304e-01, 9.350506e-01, 1.068928e+00, 5.899740e-02, 2.656854e+00, 2.225899e+00, 2.099837e+00, 8.754560e-02, 9.181400e-01, 1.034668e-01, 5.463070e-01, 5.981393e-01, 1.084564e-01, 7.298280e-02, 7.032415e-01, 6.263463e-01, 7.669449e-01, 3.999953e-01, 1.875969e+00, 1.501492e-01, 2.791057e-01, 1.890756e-02, 1.387915e+00, 8.291334e-01, 9.726074e-01, 3.833613e-02, 2.555660e-01, 7.11297…
0.000000e+00	1.229864e+00, 1.262761e+00, 2.561295e-01, 2.251641e+00, 5.357380e-01, 4.473123e-01, 2.573971e+00, 1.150152e+00, 2.672668e+00, 1.767072e+00, 1.375241e+00, 3.242693e+00, 5.924331e-01, 1.860745e+00, 1.437707e+00, 1.991309e+00, 3.503646e-01, 4.685783e-01, 1.257146e+00, 3.031444e+00, 2.209533e+00, 1.052027e+00, 1.722075e+00, 2.065258e+00, 2.678899e+00, 1.202644e+00, 2.328330e+00, 2.006606e+00, 1.11581…
2.000000e-01	1.257570e+00, 7.858374e-01, 5.939987e-01, 2.535246e+00, 5.663783e-01, 8.684793e-01, 1.884445e+00, 1.256374e+00, 1.722683e+00, 1.407115e+00, 7.523939e-01, 1.737635e+00, 5.597432e-01, 2.026153e+00, 9.137608e-01, 1.688316e+00, 3.978752e-01, 2.955741e-01, 6.951724e-01, 1.754415e+00, 1.977163e+00, 8.777399e-01, 1.008925e+00, 1.299751e+00, 2.142415e+00, 1.164343e+00, 1.980826e+00, 1.220524e+00, 9.59794…
4.000000e-01	1.219764e+00, 4.659281e-01, 7.706036e-01, 2.144341e+00, 5.805746e-01, 1.153589e+00, 1.724529e+00, 1.325748e+00, 1.905906e+00, 8.326494e-01, 4.946831e-01, 1.372907e+00, 4.280296e-01, 1.790785e+00, 5.456478e-01, 1.902860e+00, 5.411547e-01, 3.265394e-01, 4.208491e-01, 1.763504e+00, 1.219677e+00, 8.571163e-01, 5.064171e-01, 9.770844e-01, 1.369688e+00, 1.279213e+00, 1.530327e+00, 9.006712e-01, 8.09047…
6.000000e-01	1.054216e+00, 3.284558e-01, 9.297159e-01, 2.771992e+00, 5.648768e-01, 1.480913e+00, 1.734181e+00, 1.317900e+00, 1.322492e+00, 1.016255e+00, 3.950200e-01, 1.391877e+00, 6.167627e-01, 1.422936e+00, 2.934820e-01, 1.665484e+00, 5.052184e-01, 3.586920e-01, 2.619922e-01, 2.104087e+00, 1.036281e+00, 8.154990e-01, 3.202253e-01, 9.498896e-01, 1.201819e+00, 1.165403e+00, 9.776624e-01, 7.002542e-01, 5.76276…
8.000000e-01	8.489838e-01, 2.071482e-01, 9.716635e-01, 2.047870e+00, 6.219050e-01, 1.678820e+00, 2.621252e+00, 1.439876e+00, 1.460733e+00, 1.084517e+00, 2.953555e-01, 1.131031e+00, 5.589928e-01, 1.272651e+00, 1.914705e-01, 1.558855e+00, 5.940390e-01, 5.980951e-01, 1.778818e-01, 2.014613e+00, 1.038793e+00, 6.400289e-01, 1.676223e-01, 1.127061e+00, 1.044095e+00, 8.916228e-01, 6.715171e-01, 4.111732e-01, 8.79954…
1.000000e+00	5.672800e-01, 1.939400e-01, 9.155261e-01, 2.307055e+00, 6.204111e-01, 1.628924e+00, 2.572723e+00, 1.580562e+00, 8.780535e-01, 1.136413e+00, 1.748683e-01, 8.880653e-01, 4.977055e-01, 8.880726e-01, 1.399042e-01, 1.176379e+00, 4.896219e-01, 5.105508e-01, 1.051874e-01, 1.912156e+00, 7.356714e-01, 5.575402e-01, 8.525963e-02, 1.038579e+00, 8.710544e-01, 9.188196e-01, 4.478288e-01, 2.512707e-01, 8.50708…
1.200000e+00	3.904401e-01, 2.355577e-01, 9.110003e-01, 2.205956e+00, 3.913445e-01, 1.867973e+00, 2.544493e+00, 1.890490e+00, 6.282740e-01, 8.746209e-01, 1.293700e-01, 6.861395e-01, 5.848643e-01, 7.972405e-01, 1.085630e-01, 1.234177e+00, 5.617184e-01, 6.426123e-01, 6.843688e-02, 1.918879e+00, 5.786987e-01, 5.416507e-01, 4.632737e-02, 1.225537e+00, 1.143180e+00, 1.218576e+00, 2.979204e-01, 1.741733e-01, 9.20954…
1.400000e+00	3.298009e-01, 3.501995e-01, 1.044599e+00, 1.843601e+00, 2.601470e-01, 2.307252e+00, 2.423946e+00, 2.118153e+00, 2.843663e-01, 1.183001e+00, 8.877972e-02, 5.764236e-01, 6.542836e-01, 4.925324e-01, 9.487507e-02, 7.133791e-01, 4.908892e-01, 5.307530e-01, 5.830062e-02, 2.098304e+00, 3.554681e-01, 5.731848e-01, 2.831040e-02, 1.161797e+00, 8.994234e-01, 1.338983e+00, 1.852483e-01, 1.805911e-01, 8.20146…
1.600000e+00	2.501356e-01, 3.447087e-01, 8.025000e-01, 1.366522e+00, 1.606502e-01, 1.915140e+00, 2.358321e+00, 1.695510e+00, 1.891173e-01, 8.994706e-01, 6.288937e-02, 3.521864e-01, 5.522960e-01, 3.912210e-01, 6.812006e-02, 6.598764e-01, 5.356617e-01, 6.024831e-01, 6.338285e-02, 1.864588e+00, 2.927971e-01, 5.350340e-01, 1.659527e-02, 1.372316e+00, 9.055867e-01, 1.418766e+00, 8.221057e-02, 1.790688e-01, 9.82669…
1.800000e+00	2.173864e-01, 3.756335e-01, 9.034882e-01, 1.134140e+00, 1.394897e-01, 2.245823e+00, 2.250608e+00, 1.890970e+00, 1.223520e-01, 1.075504e+00, 8.783027e-02, 2.682961e-01, 5.579879e-01, 3.262652e-01, 8.107840e-02, 6.259797e-01, 5.029139e-01, 7.057717e-01, 1.050170e-01, 2.140827e+00, 1.887949e-01, 4.700598e-01, 2.729043e-02, 1.472569e+00, 9.797286e-01, 1.185655e+00, 7.594555e-02, 3.936964e-01, 8.31065…
2.000000e+00	1.263441e-01, 4.074166e-01, 9.717863e-01, 8.198215e-01, 7.570276e-02, 2.026478e+00, 2.661123e+00, 1.906805e+00, 6.879418e-02, 9.757861e-01, 2.044590e-01, 2.310444e-01, 6.605659e-01, 2.896309e-01, 7.252113e-02, 4.655287e-01, 7.069761e-01, 7.350895e-01, 1.551643e-01, 1.378190e+00, 1.216283e-01, 4.813966e-01, 1.235712e-01, 1.561197e+00, 8.588631e-01, 1.428372e+00, 4.825331e-02, 5.485312e-01, 9.39587…
0.000000e+00	1.692684e+00, 3.267929e+00, 2.368535e+00, 2.687230e+00, 7.691625e-01, 1.382637e+00, 6.069441e-01, 1.580893e+00, 2.825867e+00, 2.344248e+00, 2.770198e+00, 2.055871e-01, 2.955340e+00, 1.146809e+00, 1.919753e+00, 1.604819e+00, 1.354294e+00, 6.339365e-01, 2.281084e+00, 4.709560e-01, 1.954577e+00, 1.013771e+00, 1.184284e+00, 8.441461e-01, 1.009164e+00, 2.223747e+00, 1.433084e+00, 1.368194e+00, 2.07780…
2.000000e-01	1.582879e+00, 1.977406e+00, 1.355607e+00, 2.857338e+00, 8.145251e-01, 1.421144e+00, 7.508229e-01, 9.018603e-01, 2.503675e+00, 1.657966e+00, 1.867309e+00, 6.035203e-01, 1.885463e+00, 1.386364e+00, 1.377582e+00, 1.844067e+00, 7.403438e-01, 3.482151e-01, 1.738574e+00, 4.136060e-01, 1.622695e+00, 1.019957e+00, 5.657874e-01, 6.138061e-01, 7.155415e-01, 1.840538e+00, 1.140472e+00, 1.524260e+00, 1.72072…
4.000000e-01	1.624399e+00, 1.358203e+00, 1.104908e+00, 2.670331e+00, 8.751881e-01, 1.102864e+00, 9.983738e-01, 1.285158e+00, 1.791697e+00, 1.032042e+00, 1.225736e+00, 9.483808e-01, 1.414232e+00, 1.238724e+00, 1.206065e+00, 1.414087e+00, 4.616989e-01, 2.148616e-01, 9.586771e-01, 3.126437e-01, 1.605114e+00, 9.977839e-01, 4.012618e-01, 3.843263e-01, 6.721243e-01, 1.446527e+00, 8.998089e-01, 1.426557e+00, 1.24124…
6.000000e-01	1.310844e+00, 1.046303e+00, 8.954013e-01, 2.552731e+00, 8.984213e-01, 1.026086e+00, 1.149868e+00, 1.065328e+00, 1.599033e+00, 1.018242e+00, 8.712019e-01, 1.282253e+00, 9.934102e-01, 1.112947e+00, 9.606465e-01, 1.771812e+00, 2.740680e-01, 1.729662e-01, 6.003839e-01, 4.337073e-01, 1.477333e+00, 8.142728e-01, 1.856111e-01, 3.108239e-01, 7.178033e-01, 1.072383e+00, 7.853431e-01, 1.188205e+00, 8.87469…
8.000000e-01	1.429681e+00, 5.929537e-01, 9.518898e-01, 2.323465e+00, 8.112738e-01, 1.487507e+00, 1.340861e+00, 1.297457e+00, 1.312605e+00, 9.649581e-01, 4.815945e-01, 1.298889e+00, 7.522114e-01, 1.297202e+00, 6.586875e-01, 1.627770e+00, 1.436831e-01, 1.096690e-01, 4.027048e-01, 6.977889e-01, 1.170476e+00, 7.560426e-01, 9.906432e-02, 2.114319e-01, 7.470544e-01, 8.711080e-01, 6.688274e-01, 1.405898e+00, 8.09293…
1.000000e+00	1.607395e+00, 4.053492e-01, 1.003026e+00, 2.379561e+00, 8.516722e-01, 1.629314e+00, 1.754691e+00, 1.644089e+00, 8.515806e-01, 8.430142e-01, 4.538888e-01, 1.388199e+00, 7.513141e-01, 1.164910e+00, 4.626530e-01, 1.479635e+00, 1.053905e-01, 1.101065e-01, 2.795625e-01, 8.614648e-01, 1.226239e+00, 7.512988e-01, 7.449791e-02, 2.175205e-01, 7.327811e-01, 6.282693e-01, 6.531355e-01, 1.197078e+00, 8.75654…
1.200000e+00	1.780965e+00, 2.414064e-01, 7.846422e-01, 1.999170e+00, 6.269002e-01, 1.645956e+00, 1.737194e+00, 1.396294e+00, 1.129341e+00, 9.709891e-01, 2.705612e-01, 1.437399e+00, 6.514809e-01, 8.754696e-01, 2.698772e-01, 1.242000e+00, 2.228852e-01, 2.488374e-01, 1.309383e-01, 1.032555e+00, 1.236868e+00, 6.721712e-01, 3.403318e-02, 3.696245e-01, 7.730286e-01, 5.241017e-01, 7.874198e-01, 6.824236e-01, 8.27757…
1.400000e+00	1.405499e+00, 1.594322e-01, 8.882502e-01, 2.243384e+00, 5.857057e-01, 2.087848e+00, 1.926419e+00, 1.827053e+00, 9.428922e-01, 1.057005e+00, 1.619853e-01, 1.243617e+00, 6.253687e-01, 8.821531e-01, 1.881694e-01, 1.183237e+00, 3.076388e-01, 4.345207e-01, 9.504001e-02, 1.392755e+00, 1.059298e+00, 5.494878e-01, 1.809838e-02, 6.500027e-01, 9.690708e-01, 3.719815e-01, 5.399826e-01, 6.372057e-01, 7.63737…
1.600000e+00	1.354643e+00, 9.737964e-02, 9.312557e-01, 1.936662e+00, 5.225541e-01, 2.106656e+00, 2.118291e+00, 1.594667e+00, 6.944291e-01, 1.060165e+00, 1.241992e-01, 1.339994e+00, 6.911579e-01, 6.806213e-01, 1.405306e-01, 1.149458e+00, 5.301340e-01, 5.362057e-01, 5.774243e-02, 1.250632e+00, 1.192943e+00, 5.634362e-01, 9.108362e-03, 8.526929e-01, 7.565376e-01, 3.098725e-01, 2.522078e-01, 3.960522e-01, 7.62994…
1.800000e+00	9.807292e-01, 6.694400e-02, 9.645524e-01, 2.218424e+00, 3.763296e-01, 1.908392e+00, 2.254899e+00, 2.142578e+00, 7.225975e-01, 9.997995e-01, 8.656596e-02, 1.301153e+00, 6.882372e-01, 4.064329e-01, 1.097495e-01, 9.390571e-01, 5.294456e-01, 6.223165e-01, 4.320471e-02, 1.509474e+00, 9.868989e-01, 6.447880e-01, 6.417217e-03, 1.171923e+00, 8.180323e-01, 5.588766e-01, 2.144843e-01, 2.799959e-01, 9.16709…
2.000000e+00	8.505290e-01, 1.214451e-01, 8.682465e-01, 1.893626e+00, 2.244245e-01, 1.937263e+00, 2.017481e+00, 1.754457e+00, 3.941155e-01, 1.251401e+00, 6.197998e-02, 7.742642e-01, 5.705874e-01, 4.054265e-01, 9.750317e-02, 7.225142e-01, 5.126107e-01, 5.778719e-01, 7.155365e-02, 1.432540e+00, 8.527517e-01, 4.839968e-01, 2.675236e-03, 1.213209e+00, 9.196578e-01, 5.980047e-01, 1.322774e-01, 2.485014e-01, 8.82935…
0.000000e+00	1.884083e+00, 7.532957e-01, 2.032963e+00, 3.164490e+00, 2.053593e+00, 2.103318e+00, 9.405187e-01, 9.464014e-01, 1.259928e+00, 1.761381e-02, 2.062748e+00, 9.244441e-01, 4.686948e-01, 6.335704e-02, 2.403228e+00, 1.208356e+00, 8.796118e-01, 6.544551e-01, 6.594925e-01, 5.984971e-03, 2.843814e-01, 8.778584e-02, 2.285885e+00, 1.231635e+00, 2.369313e-01, 2.016601e+00, 2.408955e+00, 1.973516e+00, 2.81416…
2.000000e-01	1.932458e+00, 5.934207e-01, 1.683115e+00, 2.637096e+00, 1.217888e+00, 1.520096e+00, 9.767936e-01, 1.147742e+00, 6.548546e-01, 3.241723e-01, 1.393618e+00, 9.993473e-01, 3.443880e-01, 3.206271e-01, 1.387372e+00, 1.166359e+00, 3.575410e-01, 3.931236e-01, 6.516859e-01, 2.009561e-02, 4.735279e-01, 7.625111e-02, 1.107509e+00, 8.563395e-01, 4.172951e-01, 1.414956e+00, 1.619331e+00, 1.200747e+00, 2.04925…
4.000000e-01	1.702260e+00, 4.935314e-01, 9.911615e-01, 2.543620e+00, 7.222623e-01, 1.895924e+00, 8.457549e-01, 1.212348e+00, 5.520481e-01, 4.717323e-01, 8.800861e-01, 1.016149e+00, 4.485224e-01, 4.828267e-01, 8.345165e-01, 9.720631e-01, 2.183291e-01, 2.752041e-01, 7.489023e-01, 2.456568e-01, 6.240447e-01, 5.373715e-02, 6.806432e-01, 1.002408e+00, 6.314232e-01, 1.517333e+00, 1.513171e+00, 1.018343e+00, 1.78510…
6.000000e-01	1.788597e+00, 5.022417e-01, 9.649532e-01, 1.733692e+00, 6.916660e-01, 1.436011e+00, 1.067956e+00, 1.600709e+00, 3.251934e-01, 7.024859e-01, 6.837221e-01, 8.628424e-01, 5.105004e-01, 3.431756e-01, 4.379520e-01, 9.807072e-01, 1.396660e-01, 3.167493e-01, 6.543309e-01, 5.794886e-01, 8.131101e-01, 4.883981e-02, 3.791785e-01, 1.104839e+00, 6.289463e-01, 1.338822e+00, 1.150750e+00, 8.107629e-01, 1.41892…
8.000000e-01	1.508230e+00, 3.837383e-01, 8.690197e-01, 2.294694e+00, 3.965751e-01, 1.517560e+00, 1.788349e+00, 1.594135e+00, 2.327080e-01, 7.436686e-01, 4.573399e-01, 5.891554e-01, 6.093756e-01, 2.687110e-01, 2.595305e-01, 1.028196e+00, 1.406429e-01, 4.399059e-01, 6.736286e-01, 7.983202e-01, 7.440966e-01, 5.195700e-02, 2.143275e-01, 1.344573e+00, 7.523835e-01, 1.195545e+00, 8.428694e-01, 7.489578e-01, 1.49921…
1.000000e+00	1.349266e+00, 4.974303e-01, 9.931239e-01, 1.602426e+00, 3.293755e-01, 2.024278e+00, 1.826814e+00, 1.481427e+00, 3.064000e-01, 8.901181e-01, 2.521586e-01, 4.933711e-01, 5.248426e-01, 2.034740e-01, 1.834972e-01, 1.167949e+00, 2.090697e-01, 5.872388e-01, 5.412349e-01, 1.036123e+00, 8.528138e-01, 6.591978e-02, 1.264165e-01, 1.214930e+00, 7.368390e-01, 1.593141e+00, 6.671983e-01, 6.951498e-01, 1.26831…
1.200000e+00	1.440234e+00, 4.453612e-01, 8.573905e-01, 1.798855e+00, 1.747407e-01, 1.860206e+00, 1.780049e+00, 1.813096e+00, 3.042967e-01, 7.997044e-01, 2.062502e-01, 3.841496e-01, 6.239494e-01, 1.532011e-01, 1.330736e-01, 8.617512e-01, 3.191882e-01, 4.943584e-01, 5.492935e-01, 1.513851e+00, 8.972708e-01, 1.238121e-01, 7.069673e-02, 1.471848e+00, 7.743446e-01, 1.307359e+00, 4.787040e-01, 6.400576e-01, 8.54986…
1.400000e+00	9.641117e-01, 4.162279e-01, 7.249182e-01, 1.450901e+00, 1.055646e-01, 2.283781e+00, 2.070802e+00, 1.754970e+00, 2.978988e-01, 8.903082e-01, 1.811043e-01, 2.778920e-01, 5.390755e-01, 1.343976e-01, 1.107743e-01, 6.683671e-01, 4.145629e-01, 5.920115e-01, 4.941646e-01, 1.535070e+00, 8.827963e-01, 1.622637e-01, 4.413703e-02, 1.267878e+00, 8.475708e-01, 1.345020e+00, 3.164699e-01, 4.985658e-01, 1.03481…
1.600000e+00	7.260779e-01, 5.140520e-01, 1.098560e+00, 1.157503e+00, 8.657011e-02, 2.300573e+00, 1.909645e+00, 1.536966e+00, 2.464442e-01, 8.423859e-01, 1.719304e-01, 2.026933e-01, 5.668585e-01, 9.918576e-02, 7.711285e-02, 5.965565e-01, 4.270381e-01, 5.755288e-01, 5.335096e-01, 1.313206e+00, 6.903899e-01, 1.982644e-01, 5.957723e-02, 1.684294e+00, 8.512875e-01, 1.348535e+00, 2.246541e-01, 5.017689e-01, 9.17166…
1.800000e+00	7.248056e-01, 4.840546e-01, 9.127161e-01, 1.014713e+00, 5.796016e-02, 2.069527e+00, 1.702197e+00, 1.957671e+00, 1.867033e-01, 1.229322e+00, 3.182047e-01, 1.323496e-01, 6.719979e-01, 8.060802e-02, 8.202089e-02, 4.101657e-01, 5.624774e-01, 6.695047e-01, 5.250791e-01, 1.649533e+00, 5.900125e-01, 2.697600e-01, 2.157502e-01, 1.472862e+00, 9.771481e-01, 1.540640e+00, 1.186894e-01, 5.786311e-01, 9.51826…
2.000000e+00	5.440930e-01, 5.003807e-01, 6.806997e-01, 7.089363e-01, 3.650335e-02, 1.787601e+00, 2.475350e+00, 2.291165e+00, 1.396459e-01, 1.121710e+00, 4.928082e-01, 1.114094e-01, 5.579764e-01, 5.936847e-02, 7.129901e-02, 3.466125e-01, 5.029397e-01, 6.451830e-01, 5.995104e-01, 1.432958e+00, 3.971619e-01, 2.683151e-01, 3.528650e-01, 1.457868e+00, 8.202151e-01, 1.703859e+00, 8.800638e-02, 8.945349e-01, 8.90860…
0.000000e+00	2.124484e+00, 9.574215e-01, 1.012045e+00, 1.948058e+00, 1.379759e+00, 2.513585e+00, 3.048839e+00, 2.192508e+00, 2.686898e+00, 2.917757e-01, 2.034716e+00, 2.520256e+00, 2.699594e+00, 1.090071e+00, 1.505915e+00, 2.242856e+00, 2.518455e+00, 9.873925e-01, 2.443789e+00, 2.469227e+00, 8.120116e-01, 3.713961e-01, 5.875311e-01, 1.930711e+00, 1.091057e+00, 2.334515e+00, 3.075397e+00, 2.092106e+00, 7.43475…
2.000000e-01	2.184060e+00, 5.832894e-01, 9.767515e-01, 1.948695e+00, 1.582829e+00, 2.352881e+00, 3.122363e+00, 2.126390e+00, 1.852312e+00, 5.322531e-01, 1.447826e+00, 1.604355e+00, 1.649248e+00, 1.172712e+00, 1.275060e+00, 1.611478e+00, 1.637739e+00, 5.524139e-01, 1.709619e+00, 1.954830e+00, 1.041131e+00, 2.243917e-01, 2.998190e-01, 1.201773e+00, 6.977206e-01, 2.319161e+00, 1.867238e+00, 1.246510e+00, 7.79368…
4.000000e-01	1.833550e+00, 4.076629e-01, 7.907946e-01, 2.099880e+00, 1.304910e+00, 2.302449e+00, 3.373342e+00, 1.734135e+00, 1.132319e+00, 7.201428e-01, 1.174576e+00, 1.139432e+00, 1.227978e+00, 9.845165e-01, 1.042414e+00, 1.547025e+00, 1.256896e+00, 5.967416e-01, 8.963274e-01, 1.545166e+00, 9.942982e-01, 2.220028e-01, 1.783212e-01, 9.538947e-01, 4.987921e-01, 1.798481e+00, 1.411057e+00, 8.209051e-01, 8.50606…
6.000000e-01	1.869201e+00, 2.592541e-01, 9.711892e-01, 2.280742e+00, 1.009661e+00, 2.623231e+00, 2.582856e+00, 2.246180e+00, 1.022131e+00, 7.546538e-01, 7.260243e-01, 1.120128e+00, 9.549460e-01, 9.310958e-01, 9.115499e-01, 1.618466e+00, 1.036638e+00, 4.349469e-01, 4.890537e-01, 1.318702e+00, 9.986778e-01, 1.795282e-01, 8.668282e-02, 1.118592e+00, 4.843528e-01, 1.841369e+00, 1.396486e+00, 5.096096e-01, 9.60636…
8.000000e-01	1.619461e+00, 3.234384e-01, 9.537674e-01, 1.855910e+00, 7.036573e-01, 2.416848e+00, 2.481708e+00, 2.055469e+00, 5.683971e-01, 8.561932e-01, 4.776555e-01, 6.850652e-01, 7.864992e-01, 6.998515e-01, 7.635910e-01, 1.366362e+00, 8.021319e-01, 6.122511e-01, 2.759656e-01, 1.435494e+00, 1.046991e+00, 1.488916e-01, 4.537846e-02, 1.254120e+00, 8.020972e-01, 1.611636e+00, 6.834416e-01, 3.342451e-01, 1.05601…
1.000000e+00	1.502056e+00, 3.610698e-01, 1.064676e+00, 1.757395e+00, 4.907976e-01, 2.425472e+00, 2.883203e+00, 2.108122e+00, 6.378761e-01, 7.888455e-01, 3.164098e-01, 6.564774e-01, 7.755098e-01, 5.345903e-01, 5.222512e-01, 1.022397e+00, 7.165486e-01, 6.786422e-01, 2.512439e-01, 1.516835e+00, 9.101307e-01, 1.344780e-01, 2.490608e-02, 1.431635e+00, 7.799731e-01, 1.964914e+00, 6.290165e-01, 2.205781e-01, 1.00897…
1.200000e+00	1.166594e+00, 4.236101e-01, 8.890532e-01, 1.308875e+00, 3.614173e-01, 2.746561e+00, 2.150557e+00, 1.966382e+00, 5.335877e-01, 8.706266e-01, 2.077866e-01, 4.505540e-01, 7.224406e-01, 3.994444e-01, 3.397858e-01, 8.497293e-01, 7.056197e-01, 7.296787e-01, 1.612678e-01, 1.342660e+00, 1.029652e+00, 2.003483e-01, 1.719403e-02, 1.604377e+00, 7.926972e-01, 1.771462e+00, 3.314258e-01, 1.624371e-01, 8.46961…
1.400000e+00	9.257157e-01, 4.685070e-01, 7.533835e-01, 1.274675e+00, 2.568221e-01, 2.561051e+00, 2.657122e+00, 2.211207e+00, 4.012716e-01, 1.084348e+00, 1.514191e-01, 3.396737e-01, 5.727742e-01, 3.400404e-01, 2.264662e-01, 7.398580e-01, 5.275710e-01, 6.037068e-01, 1.634500e-01, 1.676088e+00, 7.644600e-01, 2.111428e-01, 1.324372e-02, 1.029456e+00, 7.331917e-01, 1.744608e+00, 1.921417e-01, 1.605319e-01, 9.46164…
1.600000e+00	5.763064e-01, 4.706902e-01, 9.067748e-01, 1.054260e+00, 1.694491e-01, 2.398050e+00, 2.991068e+00, 2.078509e+00, 3.323649e-01, 1.125887e+00, 1.593637e-01, 1.909211e-01, 7.588222e-01, 2.555076e-01, 1.578441e-01, 5.878601e-01, 5.728011e-01, 6.905882e-01, 1.573803e-01, 1.681544e+00, 6.173808e-01, 2.469355e-01, 3.769502e-02, 1.418561e+00, 8.227770e-01, 1.688499e+00, 1.386043e-01, 2.114240e-01, 8.98631…
1.800000e+00	4.637219e-01, 4.280202e-01, 1.007014e+00, 7.997451e-01, 1.326542e-01, 2.083400e+00, 2.578357e+00, 1.669724e+00, 2.166923e-01, 9.939213e-01, 2.960653e-01, 1.326519e-01, 6.163404e-01, 2.080048e-01, 1.172102e-01, 4.712408e-01, 6.381682e-01, 7.379490e-01, 3.364477e-01, 1.647193e+00, 4.044398e-01, 3.614842e-01, 1.915441e-01, 1.632261e+00, 8.079270e-01, 1.924476e+00, 7.467295e-02, 3.668698e-01, 8.22647…
2.000000e+00	3.697901e-01, 4.418169e-01, 9.029204e-01, 7.914599e-01, 6.252068e-02, 2.603023e+00, 2.664422e+00, 1.873273e+00, 1.259546e-01, 1.011083e+00, 4.899259e-01, 1.169709e-01, 7.795024e-01, 1.498199e-01, 1.020039e-01, 2.819077e-01, 4.915068e-01, 6.260217e-01, 3.977553e-01, 1.630513e+00, 3.408486e-01, 3.030673e-01, 3.707836e-01, 1.458511e+00, 7.062360e-01, 1.509245e+00, 5.158461e-02, 4.747618e-01, 9.68155…
0.000000e+00	1.822847e+00, 1.887897e+00, 2.186439e+00, 6.391111e-01, 1.982055e+00, 2.265644e+00, 6.264653e-01, 5.017649e-01, 1.723324e+00, 1.029905e+00, 1.492226e+00, 2.506346e+00, 4.335725e-01, 1.821953e+00, 8.171283e-01, 6.190810e-03, 4.237797e-01, 3.506093e-01, 1.536473e+00, 2.911471e-01, 1.263250e-01, 5.712244e-01, 7.111295e-01, 1.561661e-01, 2.083460e+00, 1.470197e+00, 4.282716e-01, 3.178719e-01, 5.38057…
2.000000e-01	1.898527e+00, 1.096971e+00, 1.923565e+00, 4.807036e-01, 1.827209e+00, 2.041957e+00, 8.968957e-01, 8.469913e-01, 8.946358e-01, 7.516468e-01, 1.366966e+00, 2.354706e+00, 2.532950e-01, 2.037302e+00, 5.338423e-01, 2.555360e-01, 2.317542e-01, 4.893371e-01, 7.928360e-01, 5.603676e-01, 3.306588e-01, 4.102679e-01, 7.139899e-01, 5.739831e-01, 1.555241e+00, 1.299407e+00, 4.912647e-01, 5.424078e-01, 5.83511…
4.000000e-01	1.209525e+00, 8.049849e-01, 1.289276e+00, 4.294071e-01, 1.217546e+00, 1.446872e+00, 1.123487e+00, 1.036321e+00, 6.947917e-01, 4.834804e-01, 1.251378e+00, 2.005361e+00, 3.095678e-01, 1.309324e+00, 2.725109e-01, 3.891888e-01, 1.799177e-01, 6.217254e-01, 6.342979e-01, 9.484949e-01, 4.702004e-01, 2.629906e-01, 7.875156e-01, 1.040653e+00, 1.326519e+00, 1.033344e+00, 5.746108e-01, 4.582866e-01, 7.48633…
6.000000e-01	9.674332e-01, 5.060885e-01, 1.074042e+00, 2.918753e-01, 8.727852e-01, 2.134244e+00, 1.213206e+00, 1.244647e+00, 2.779007e-01, 5.174802e-01, 1.336968e+00, 2.098218e+00, 3.936964e-01, 1.126652e+00, 1.752429e-01, 5.393176e-01, 1.968846e-01, 6.630876e-01, 3.262391e-01, 1.158976e+00, 5.899317e-01, 2.070516e-01, 6.473881e-01, 1.053099e+00, 1.188116e+00, 1.037649e+00, 7.210009e-01, 3.173853e-01, 8.04496…
8.000000e-01	7.018115e-01, 3.204756e-01, 1.030055e+00, 3.085583e-01, 4.771340e-01, 1.901319e+00, 1.500221e+00, 1.538681e+00, 2.766354e-01, 6.195796e-01, 1.316165e+00, 1.346191e+00, 4.308443e-01, 8.324181e-01, 9.977361e-02, 5.923744e-01, 4.325483e-01, 5.968049e-01, 2.101033e-01, 1.039851e+00, 4.142975e-01, 1.394069e-01, 7.564632e-01, 1.126747e+00, 1.023266e+00, 1.286941e+00, 4.777707e-01, 2.013859e-01, 9.24770…
1.000000e+00	5.286460e-01, 2.254220e-01, 7.276333e-01, 2.580199e-01, 2.889558e-01, 1.915007e+00, 1.542154e+00, 1.570734e+00, 1.486908e-01, 7.434148e-01, 1.137796e+00, 8.846016e-01, 5.529247e-01, 7.868246e-01, 7.880170e-02, 5.259624e-01, 4.913273e-01, 7.219507e-01, 2.952655e-01, 1.567665e+00, 3.067969e-01, 1.116122e-01, 7.996200e-01, 1.459846e+00, 1.219195e+00, 1.130352e+00, 4.207381e-01, 1.366687e-01, 9.67206…
1.200000e+00	4.074363e-01, 3.282004e-01, 8.168106e-01, 1.829206e-01, 2.298876e-01, 1.908289e+00, 1.820285e+00, 1.835277e+00, 9.092860e-02, 7.643943e-01, 9.840061e-01, 5.384738e-01, 5.296254e-01, 5.644338e-01, 5.244821e-02, 5.398421e-01, 6.052524e-01, 6.496005e-01, 3.771550e-01, 1.610934e+00, 2.565373e-01, 1.190482e-01, 7.918769e-01, 1.480796e+00, 8.242796e-01, 1.288702e+00, 2.885010e-01, 1.612120e-01, 9.47996…
1.400000e+00	3.375756e-01, 3.328937e-01, 9.363973e-01, 1.200546e-01, 1.363494e-01, 1.652042e+00, 1.867008e+00, 1.907051e+00, 5.691342e-02, 9.994788e-01, 9.994793e-01, 4.611053e-01, 5.590666e-01, 4.403921e-01, 6.562944e-02, 3.624493e-01, 5.407040e-01, 5.756968e-01, 3.823480e-01, 1.297379e+00, 1.648804e-01, 1.299232e-01, 6.207909e-01, 1.194032e+00, 9.440479e-01, 1.368596e+00, 2.091463e-01, 2.834402e-01, 7.12226…
1.600000e+00	2.329531e-01, 3.904896e-01, 9.019146e-01, 1.342162e-01, 9.630239e-02, 2.048244e+00, 1.520002e+00, 1.983316e+00, 3.519468e-02, 1.029478e+00, 1.092664e+00, 3.247092e-01, 6.483058e-01, 3.019306e-01, 6.968747e-02, 3.635307e-01, 5.597879e-01, 7.222457e-01, 7.113887e-01, 1.325594e+00, 1.052095e-01, 1.557966e-01, 6.991328e-01, 1.545293e+00, 9.185519e-01, 1.533422e+00, 1.216066e-01, 4.953661e-01, 9.62594…
1.800000e+00	2.015070e-01, 4.313709e-01, 7.824216e-01, 1.002741e-01, 6.050449e-02, 1.819461e+00, 1.830013e+00, 2.010403e+00, 2.460954e-02, 9.067834e-01, 1.200302e+00, 2.111558e-01, 6.144706e-01, 2.647548e-01, 6.697976e-02, 3.574048e-01, 5.300362e-01, 5.582366e-01, 6.468688e-01, 2.152235e+00, 8.599227e-02, 1.975904e-01, 7.129494e-01, 1.372994e+00, 9.639694e-01, 1.449850e+00, 6.505896e-02, 6.974239e-01, 9.66629…
2.000000e+00	1.189693e-01, 4.279219e-01, 9.851846e-01, 6.651060e-02, 3.628713e-02, 2.459616e+00, 1.926587e+00, 2.004056e+00, 1.252848e-02, 9.602239e-01, 1.035675e+00, 1.549637e-01, 6.628335e-01, 1.988836e-01, 5.958893e-02, 2.040344e-01, 6.063693e-01, 7.405723e-01, 7.584029e-01, 1.840708e+00, 6.209149e-02, 2.257253e-01, 6.464943e-01, 1.290583e+00, 1.013054e+00, 1.589776e+00, 3.731837e-02, 7.910463e-01, 7.63730…
0.000000e+00	2.322664e+00, 9.599846e-01, 2.284530e+00, 6.796383e-01, 1.656961e+00, 1.526778e-01, 8.015809e-01, 1.924737e-01, 1.469788e+00, 2.655702e+00, 1.836310e+00, 7.599315e-01, 3.295860e+00, 1.095492e+00, 1.287308e+00, 2.170924e+00, 4.900466e-01, 3.085519e+00, 2.173397e+00, 1.781198e+00, 2.968793e+00, 1.499875e+00, 1.457621e+00, 6.051964e-01, 1.121342e+00, 2.708225e+00, 6.182263e-01, 3.111903e+00, 9.50738…
2.000000e-01	1.644238e+00, 6.259606e-01, 1.432905e+00, 9.137348e-01, 1.258622e+00, 1.850722e-01, 8.129867e-01, 1.665220e-01, 1.539485e+00, 2.099910e+00, 1.572823e+00, 9.677480e-01, 1.808085e+00, 1.135498e+00, 1.395056e+00, 2.097062e+00, 4.903799e-01, 1.854051e+00, 1.386320e+00, 1.235924e+00, 2.442131e+00, 1.315670e+00, 1.145866e+00, 4.369314e-01, 7.892817e-01, 2.319572e+00, 6.383471e-01, 2.384559e+00, 6.85699…
4.000000e-01	1.439002e+00, 4.143006e-01, 1.039120e+00, 1.333593e+00, 8.487619e-01, 2.769582e-01, 8.896463e-01, 1.494968e-01, 1.477096e+00, 2.327297e+00, 1.229647e+00, 1.192691e+00, 9.192970e-01, 1.116257e+00, 9.418540e-01, 2.229124e+00, 4.609770e-01, 1.050093e+00, 9.627449e-01, 1.726972e+00, 1.955284e+00, 1.128675e+00, 7.023735e-01, 2.681830e-01, 9.065745e-01, 1.724233e+00, 6.665287e-01, 1.404835e+00, 4.61760…
6.000000e-01	1.037777e+00, 2.250872e-01, 1.079156e+00, 1.323653e+00, 9.755036e-01, 4.527040e-01, 1.318041e+00, 2.174852e-01, 9.105675e-01, 1.518680e+00, 8.673716e-01, 1.393631e+00, 4.065475e-01, 7.672873e-01, 6.615414e-01, 1.701032e+00, 5.728397e-01, 7.626381e-01, 6.035171e-01, 1.600354e+00, 1.545791e+00, 9.964626e-01, 3.811291e-01, 2.504748e-01, 8.474450e-01, 1.238494e+00, 7.068021e-01, 1.203050e+00, 3.68889…
8.000000e-01	6.660065e-01, 1.644565e-01, 9.117044e-01, 1.857859e+00, 7.353514e-01, 7.143867e-01, 1.302175e+00, 3.791267e-01, 1.283285e+00, 1.562487e+00, 6.420201e-01, 1.347643e+00, 2.877294e-01, 7.638688e-01, 3.935955e-01, 1.452872e+00, 6.344066e-01, 4.471251e-01, 3.827396e-01, 1.025007e+00, 1.279885e+00, 9.998423e-01, 2.230471e-01, 2.605174e-01, 8.168370e-01, 7.476301e-01, 6.752878e-01, 1.020355e+00, 4.21316…
1.000000e+00	5.867985e-01, 1.091910e-01, 1.042615e+00, 1.600497e+00, 6.758903e-01, 1.233270e+00, 1.933870e+00, 5.145405e-01, 1.043266e+00, 1.447495e+00, 4.131540e-01, 1.505233e+00, 1.486996e-01, 6.909057e-01, 2.214164e-01, 1.598152e+00, 5.244991e-01, 6.129221e-01, 2.199081e-01, 1.694777e+00, 9.738056e-01, 9.320754e-01, 9.278890e-02, 5.284564e-01, 8.494378e-01, 6.647306e-01, 5.055721e-01, 6.098546e-01, 4.11900…
1.200000e+00	4.875622e-01, 8.185681e-02, 8.961156e-01, 1.883574e+00, 5.759363e-01, 1.547114e+00, 1.719210e+00, 7.782743e-01, 6.777263e-01, 1.198918e+00, 3.250435e-01, 1.465013e+00, 1.324511e-01, 6.321485e-01, 1.232926e-01, 1.427523e+00, 6.173634e-01, 6.274639e-01, 1.558450e-01, 1.671394e+00, 6.735895e-01, 7.974589e-01, 5.721465e-02, 8.405009e-01, 8.073897e-01, 4.936960e-01, 4.080532e-01, 4.715219e-01, 4.81960…
1.400000e+00	4.069264e-01, 6.019313e-02, 7.629921e-01, 2.011649e+00, 3.670980e-01, 1.512744e+00, 2.150528e+00, 1.060659e+00, 4.054184e-01, 1.288128e+00, 2.105799e-01, 1.195604e+00, 1.685759e-01, 4.339556e-01, 7.932688e-02, 1.061353e+00, 6.283498e-01, 5.242455e-01, 1.127019e-01, 1.362883e+00, 4.644446e-01, 7.699797e-01, 3.878153e-02, 1.113657e+00, 7.920864e-01, 5.357543e-01, 3.173435e-01, 4.068462e-01, 6.25537…
1.600000e+00	2.324874e-01, 6.428644e-02, 8.800594e-01, 1.501199e+00, 2.347214e-01, 1.781608e+00, 2.053443e+00, 1.030607e+00, 2.957364e-01, 1.234854e+00, 1.625464e-01, 1.128484e+00, 2.399918e-01, 3.366402e-01, 4.313401e-02, 1.068174e+00, 5.045784e-01, 5.606961e-01, 1.338075e-01, 1.438534e+00, 3.138425e-01, 7.649001e-01, 1.902548e-02, 1.194352e+00, 8.602742e-01, 7.520595e-01, 2.138854e-01, 3.022076e-01, 6.59905…
1.800000e+00	1.935071e-01, 1.875662e-01, 7.365475e-01, 1.890240e+00, 1.736632e-01, 1.749280e+00, 2.056149e+00, 1.310620e+00, 1.391534e-01, 1.019440e+00, 1.064440e-01, 7.220270e-01, 3.896323e-01, 3.223099e-01, 3.219218e-02, 7.436142e-01, 6.345642e-01, 6.353996e-01, 1.634416e-01, 1.612446e+00, 2.094886e-01, 7.274403e-01, 1.038078e-02, 1.213583e+00, 8.813843e-01, 9.355540e-01, 1.184013e-01, 3.806600e-01, 7.84351…
2.000000e+00	1.491233e-01, 2.835187e-01, 8.068933e-01, 1.529393e+00, 1.247434e-01, 2.140530e+00, 1.959564e+00, 1.424573e+00, 9.588828e-02, 1.018021e+00, 8.855029e-02, 5.779532e-01, 4.884572e-01, 1.880203e-01, 2.643152e-02, 7.026874e-01, 7.256458e-01, 6.442029e-01, 2.715300e-01, 1.839451e+00, 1.759237e-01, 6.184349e-01, 9.616376e-03, 1.485376e+00, 1.026394e+00, 1.024878e+00, 7.554206e-02, 5.782848e-01, 6.78571…
0.000000e+00	6.309448e-01, 1.155810e+00, 2.781483e+00, 8.602902e-01, 1.908195e-01, 2.096734e+00, 1.809725e-01, 6.171213e-01, 1.779527e+00, 1.359053e+00, 1.929501e+00, 7.146742e-01, 1.239480e+00, 3.305241e+00, 2.226851e+00, 2.206784e+00, 1.106958e+00, 2.144072e+00, 6.668584e-01, 2.113573e+00, 9.427215e-01, 2.914559e+00, 2.453478e+00, 1.055644e+00, 1.544830e+00, 2.036862e+00, 2.700187e+00, 2.550729e+00, 1.88061…
2.000000e-01	8.045775e-01, 8.668746e-01, 2.176417e+00, 1.489641e+00, 3.515598e-01, 2.193089e+00, 2.098347e-01, 3.043654e-01, 1.443063e+00, 9.678358e-01, 1.246010e+00, 1.020428e+00, 8.018067e-01, 2.336803e+00, 1.507612e+00, 2.920876e+00, 9.378987e-01, 1.092034e+00, 3.451813e-01, 1.719093e+00, 7.328203e-01, 2.328718e+00, 1.113497e+00, 6.877882e-01, 1.230206e+00, 1.762241e+00, 1.982888e+00, 1.847096e+00, 1.41070…
4.000000e-01	6.862206e-01, 6.362921e-01, 1.268066e+00, 1.445644e+00, 4.262603e-01, 1.552046e+00, 4.842203e-01, 3.820863e-01, 9.004921e-01, 1.015538e+00, 9.615731e-01, 1.133848e+00, 4.324098e-01, 2.072663e+00, 9.910142e-01, 2.312269e+00, 8.712923e-01, 7.701500e-01, 2.431212e-01, 1.358534e+00, 5.254710e-01, 1.953506e+00, 7.685951e-01, 5.247152e-01, 1.269578e+00, 1.333628e+00, 1.336120e+00, 1.715080e+00, 8.10790…
6.000000e-01	8.590273e-01, 3.580629e-01, 1.057072e+00, 1.174379e+00, 2.817815e-01, 1.287312e+00, 8.212408e-01, 2.680332e-01, 5.496315e-01, 9.148669e-01, 8.283662e-01, 1.252641e+00, 2.548719e-01, 1.919365e+00, 5.470943e-01, 2.043789e+00, 7.077767e-01, 6.185755e-01, 1.460590e-01, 1.411498e+00, 4.736762e-01, 1.333258e+00, 3.666475e-01, 4.582732e-01, 1.134240e+00, 1.023001e+00, 1.056226e+00, 1.382668e+00, 4.42647…
8.000000e-01	5.316527e-01, 2.699454e-01, 9.025425e-01, 1.785710e+00, 2.279953e-01, 1.126197e+00, 1.196908e+00, 2.885184e-01, 3.000548e-01, 1.034189e+00, 4.402710e-01, 1.334480e+00, 1.446409e-01, 1.664843e+00, 3.204892e-01, 2.084764e+00, 5.871688e-01, 4.090780e-01, 8.411646e-02, 1.361772e+00, 2.975246e-01, 1.142073e+00, 2.269900e-01, 5.551515e-01, 9.402219e-01, 6.841129e-01, 6.157370e-01, 1.356587e+00, 4.36055…
1.000000e+00	7.007609e-01, 1.520449e-01, 8.880818e-01, 1.618338e+00, 1.237913e-01, 1.622897e+00, 1.319873e+00, 5.193566e-01, 1.648602e-01, 8.931294e-01, 3.750709e-01, 1.357506e+00, 8.203961e-02, 1.595659e+00, 1.746936e-01, 1.499272e+00, 6.597506e-01, 2.877370e-01, 5.972487e-02, 1.437537e+00, 2.506983e-01, 9.940942e-01, 1.053009e-01, 1.007362e+00, 8.691434e-01, 5.631388e-01, 6.118667e-01, 1.004931e+00, 3.89601…
1.200000e+00	3.868576e-01, 1.058171e-01, 8.968864e-01, 1.913650e+00, 7.704063e-02, 1.394709e+00, 1.659251e+00, 8.148534e-01, 1.146354e-01, 1.143553e+00, 2.351171e-01, 1.067363e+00, 6.704247e-02, 1.283067e+00, 9.592042e-02, 1.227569e+00, 6.435146e-01, 3.115932e-01, 2.668736e-02, 1.495126e+00, 2.061842e-01, 8.019783e-01, 5.907946e-02, 1.001847e+00, 8.681414e-01, 7.538256e-01, 3.442009e-01, 8.615032e-01, 5.58947…
1.400000e+00	2.807634e-01, 1.677347e-01, 9.814066e-01, 1.981598e+00, 6.006620e-02, 1.780543e+00, 1.509119e+00, 1.054701e+00, 6.376382e-02, 8.545361e-01, 1.666939e-01, 1.016733e+00, 1.471954e-01, 8.875080e-01, 6.889019e-02, 1.118626e+00, 5.964918e-01, 4.646740e-01, 1.993616e-02, 1.809311e+00, 1.717389e-01, 6.036086e-01, 3.280558e-02, 1.231639e+00, 9.385812e-01, 7.865211e-01, 1.775697e-01, 7.898619e-01, 6.93182…
1.600000e+00	3.002103e-01, 2.774457e-01, 8.043881e-01, 1.789554e+00, 4.429786e-02, 2.199480e+00, 1.586353e+00, 1.213622e+00, 4.743029e-02, 1.047885e+00, 1.027799e-01, 6.839029e-01, 2.693907e-01, 7.118304e-01, 3.847881e-02, 8.944584e-01, 5.371010e-01, 5.247638e-01, 1.769736e-02, 1.294397e+00, 1.039852e-01, 6.508010e-01, 1.974792e-02, 1.256320e+00, 1.061029e+00, 8.632212e-01, 1.273080e-01, 7.585535e-01, 6.49867…
1.800000e+00	1.783883e-01, 3.414539e-01, 9.458950e-01, 1.685356e+00, 2.717133e-02, 2.046763e+00, 2.271010e+00, 1.442038e+00, 2.858065e-02, 1.007074e+00, 7.766442e-02, 4.440228e-01, 4.355744e-01, 5.953972e-01, 3.178800e-02, 6.493280e-01, 6.718789e-01, 5.572108e-01, 1.887684e-02, 1.464886e+00, 7.738583e-02, 5.122236e-01, 1.186318e-02, 1.301679e+00, 8.398923e-01, 1.195541e+00, 9.518546e-02, 1.021676e+00, 1.02207…
2.000000e+00	1.600759e-01, 4.120282e-01, 7.236157e-01, 1.194244e+00, 1.893034e-02, 1.925323e+00, 1.860421e+00, 1.721372e+00, 1.715974e-02, 1.068894e+00, 1.009248e-01, 2.941780e-01, 4.453205e-01, 4.519732e-01, 2.849057e-02, 5.792974e-01, 7.046345e-01, 4.306069e-01, 3.119550e-02, 1.884376e+00, 5.693867e-02, 4.773616e-01, 1.984899e-02, 1.198501e+00, 8.520119e-01, 1.315266e+00, 5.185443e-02, 9.665264e-01, 7.26431…
0.000000e+00	6.371178e-01, 2.445257e-01, 3.153491e+00, 8.009731e-01, 2.659862e+00, 1.496908e+00, 1.997933e+00, 1.781750e+00, 1.042570e+00, 1.010299e+00, 1.099711e+00, 9.920656e-01, 2.225630e+00, 9.465569e-01, 7.217115e-01, 3.072090e-01, 2.410910e-01, 4.582465e-01, 2.267877e+00, 8.465948e-01, 3.402791e-02, 2.089452e+00, 1.474680e+00, 9.875715e-01, 6.273239e-01, 1.641075e+00, 7.781266e-01, 2.951947e-01, 2.94238…
2.000000e-01	6.804218e-01, 3.343809e-01, 1.971033e+00, 4.779917e-01, 1.870236e+00, 1.668130e+00, 1.782640e+00, 1.280275e+00, 6.585142e-01, 9.528652e-01, 9.493362e-01, 7.096790e-01, 1.725337e+00, 9.053049e-01, 8.185446e-01, 3.097464e-01, 2.371455e-01, 4.487787e-01, 1.991463e+00, 1.070221e+00, 4.936295e-02, 1.308470e+00, 1.033316e+00, 1.366038e+00, 4.860877e-01, 1.970162e+00, 6.778449e-01, 1.979886e-01, 1.95677…
4.000000e-01	3.653501e-01, 3.453695e-01, 1.278950e+00, 4.760498e-01, 1.371529e+00, 2.153068e+00, 1.711926e+00, 1.000546e+00, 5.271627e-01, 8.992045e-01, 1.046252e+00, 4.559774e-01, 1.107431e+00, 6.136511e-01, 8.067123e-01, 3.979289e-01, 2.500010e-01, 5.081848e-01, 1.362612e+00, 1.115285e+00, 4.938150e-02, 1.206028e+00, 1.011732e+00, 1.494047e+00, 4.760972e-01, 1.829535e+00, 8.455801e-01, 1.805412e-01, 1.20463…
6.000000e-01	3.490126e-01, 4.596401e-01, 1.128908e+00, 4.148239e-01, 7.591665e-01, 1.855978e+00, 2.096285e+00, 1.152625e+00, 2.693795e-01, 1.006874e+00, 1.054487e+00, 3.666997e-01, 9.356267e-01, 6.476093e-01, 6.164876e-01, 3.956781e-01, 3.488973e-01, 5.389365e-01, 1.092931e+00, 1.287877e+00, 3.673341e-02, 8.336858e-01, 8.900746e-01, 1.437052e+00, 6.894216e-01, 1.530211e+00, 6.432800e-01, 3.877149e-01, 1.12493…
8.000000e-01	2.592257e-01, 4.427805e-01, 7.752045e-01, 3.604690e-01, 6.202144e-01, 1.924704e+00, 1.751640e+00, 1.097266e+00, 1.632550e-01, 1.152315e+00, 9.712392e-01, 2.271730e-01, 6.521696e-01, 4.255597e-01, 4.678833e-01, 3.416634e-01, 4.665791e-01, 6.654529e-01, 9.963284e-01, 1.483200e+00, 3.021381e-02, 6.063624e-01, 8.651872e-01, 1.555932e+00, 8.281289e-01, 1.392124e+00, 4.702244e-01, 5.801142e-01, 8.55865…
1.000000e+00	1.785931e-01, 4.271085e-01, 9.189805e-01, 2.293693e-01, 3.321038e-01, 2.155846e+00, 1.765611e+00, 1.383022e+00, 8.616111e-02, 9.041192e-01, 1.021549e+00, 1.859516e-01, 6.505503e-01, 3.850222e-01, 2.627043e-01, 3.215720e-01, 4.818678e-01, 7.475822e-01, 9.055699e-01, 1.332452e+00, 2.267296e-02, 6.365822e-01, 7.499086e-01, 1.555439e+00, 8.127961e-01, 1.882806e+00, 4.423251e-01, 6.589509e-01, 8.38049…
1.200000e+00	1.436495e-01, 5.206691e-01, 9.413254e-01, 1.980965e-01, 2.875238e-01, 2.232962e+00, 1.954373e+00, 1.627609e+00, 4.561372e-02, 1.048987e+00, 9.262933e-01, 1.172898e-01, 6.779774e-01, 3.281697e-01, 2.029943e-01, 2.671513e-01, 5.547381e-01, 5.848954e-01, 9.132147e-01, 1.744759e+00, 1.640058e-02, 5.743837e-01, 7.101388e-01, 1.531592e+00, 8.157732e-01, 1.740788e+00, 2.980344e-01, 9.053833e-01, 8.24964…
1.400000e+00	1.242362e-01, 3.455676e-01, 7.829721e-01, 1.736589e-01, 1.766858e-01, 2.673636e+00, 1.703520e+00, 1.781472e+00, 4.175984e-02, 9.903085e-01, 9.626984e-01, 9.342178e-02, 6.194412e-01, 2.804028e-01, 1.549139e-01, 1.890123e-01, 4.854707e-01, 5.885429e-01, 9.312994e-01, 1.918769e+00, 1.199218e-02, 4.930681e-01, 7.051622e-01, 1.581666e+00, 7.471844e-01, 1.536276e+00, 2.428009e-01, 8.916996e-01, 8.01012…
1.600000e+00	8.836217e-02, 5.768081e-01, 1.035566e+00, 1.567638e-01, 1.254397e-01, 2.348694e+00, 1.795633e+00, 1.451120e+00, 2.352060e-02, 1.046329e+00, 1.110594e+00, 6.384428e-02, 7.335800e-01, 3.205809e-01, 9.925815e-02, 1.649860e-01, 5.473002e-01, 3.720649e-01, 8.694219e-01, 1.568266e+00, 7.884095e-03, 4.901575e-01, 7.150976e-01, 1.389533e+00, 8.260849e-01, 1.429424e+00, 1.289444e-01, 9.121468e-01, 8.49824…
1.800000e+00	6.241508e-02, 5.013817e-01, 7.038046e-01, 1.079576e-01, 8.662459e-02, 2.577862e+00, 2.192403e+00, 1.928112e+00, 1.536052e-02, 1.161180e+00, 1.233661e+00, 4.811368e-02, 6.291436e-01, 4.151165e-01, 8.465710e-02, 1.315495e-01, 6.225940e-01, 3.106271e-01, 6.308235e-01, 1.677966e+00, 6.221018e-03, 5.053144e-01, 6.825259e-01, 1.756584e+00, 7.867754e-01, 1.587543e+00, 7.517073e-02, 1.293769e+00, 9.11162…
2.000000e+00	5.176786e-02, 4.975809e-01, 8.888259e-01, 7.267330e-02, 5.116357e-02, 2.560877e+00, 2.168133e+00, 1.713366e+00, 8.505786e-03, 8.440636e-01, 9.622647e-01, 3.256261e-02, 7.626117e-01, 4.378190e-01, 8.495778e-02, 1.071575e-01, 5.511105e-01, 2.953183e-01, 8.568618e-01, 1.560748e+00, 5.062975e-03, 5.159668e-01, 7.418478e-01, 1.407128e+00, 9.212028e-01, 1.454259e+00, 4.864198e-02, 9.766209e-01, 7.54288…
0.000000e+00	2.070588e+00, 2.840935e+00, 2.359890e+00, 2.229461e+00, 5.821319e-03, 1.193348e+00, 2.556048e+00, 1.901897e+00, 3.398254e-01, 1.278064e+00, 1.774183e+00, 1.884326e+00, 9.450176e-01, 1.473395e+00, 4.606740e-01, 1.663389e+00, 1.739066e+00, 1.954926e+00, 1.979029e+00, 1.824667e+00, 2.810845e+00, 2.748962e+00, 2.217183e+00, 2.018532e+00, 1.427639e+00, 2.186009e-01, 2.580628e+00, 2.474359e+00, 1.45828…
2.000000e-01	1.980483e+00, 1.582563e+00, 1.683880e+00, 2.233554e+00, 2.045519e-02, 1.556963e+00, 2.034089e+00, 1.331173e+00, 6.557955e-01, 9.070850e-01, 1.443206e+00, 1.273766e+00, 7.076464e-01, 9.881656e-01, 3.399129e-01, 1.535420e+00, 1.466392e+00, 1.561095e+00, 1.338053e+00, 2.071436e+00, 2.329689e+00, 2.362771e+00, 9.436523e-01, 1.708847e+00, 8.903427e-01, 5.370646e-01, 1.560091e+00, 1.875784e+00, 8.77395…
4.000000e-01	1.489527e+00, 8.566280e-01, 1.089646e+00, 2.459077e+00, 7.265077e-02, 1.838142e+00, 2.268041e+00, 8.061013e-01, 9.103585e-01, 8.306997e-01, 8.667938e-01, 1.089675e+00, 5.461062e-01, 7.524442e-01, 2.289554e-01, 1.117944e+00, 1.090602e+00, 8.677530e-01, 9.857798e-01, 1.971524e+00, 1.986732e+00, 1.696170e+00, 5.461749e-01, 1.246668e+00, 5.775111e-01, 8.235020e-01, 9.215058e-01, 1.265096e+00, 4.49534…
6.000000e-01	1.121024e+00, 7.339886e-01, 8.096080e-01, 1.980720e+00, 1.254205e-01, 1.972883e+00, 2.104924e+00, 6.589099e-01, 9.300698e-01, 8.815291e-01, 7.488220e-01, 8.551619e-01, 3.590540e-01, 7.519216e-01, 1.456413e-01, 8.110096e-01, 8.631466e-01, 6.344512e-01, 5.821608e-01, 1.757105e+00, 1.422996e+00, 9.677071e-01, 3.282093e-01, 1.148078e+00, 6.791959e-01, 6.978108e-01, 6.180039e-01, 9.821397e-01, 2.91668…
8.000000e-01	6.850117e-01, 5.599699e-01, 8.302748e-01, 1.664252e+00, 2.596607e-01, 1.877655e+00, 2.387754e+00, 8.058144e-01, 1.070791e+00, 1.058170e+00, 4.773405e-01, 7.556294e-01, 2.014216e-01, 5.953611e-01, 7.061796e-02, 8.119305e-01, 6.336269e-01, 7.065361e-01, 4.746574e-01, 1.640961e+00, 1.059413e+00, 1.060248e+00, 1.903805e-01, 1.516869e+00, 6.603052e-01, 9.716695e-01, 3.806349e-01, 4.715923e-01, 3.92351…
1.000000e+00	7.687970e-01, 6.124012e-01, 8.121882e-01, 1.214930e+00, 3.228735e-01, 2.206312e+00, 2.612609e+00, 1.009334e+00, 1.066778e+00, 8.811533e-01, 2.735093e-01, 5.169270e-01, 2.552290e-01, 3.253158e-01, 4.028381e-02, 6.088867e-01, 7.087379e-01, 5.769706e-01, 3.161240e-01, 1.955164e+00, 9.882026e-01, 7.844618e-01, 1.051091e-01, 1.338394e+00, 6.233987e-01, 1.180092e+00, 2.577029e-01, 3.641873e-01, 5.27450…
1.200000e+00	4.338516e-01, 4.941076e-01, 7.821622e-01, 1.084934e+00, 2.530628e-01, 2.080487e+00, 1.974305e+00, 1.277355e+00, 7.092378e-01, 1.119152e+00, 3.054140e-01, 4.065305e-01, 2.832463e-01, 3.218408e-01, 3.090946e-02, 4.760440e-01, 5.084335e-01, 6.250027e-01, 2.418986e-01, 1.910635e+00, 7.886661e-01, 5.629625e-01, 9.164679e-02, 1.376811e+00, 8.720714e-01, 1.232218e+00, 1.500981e-01, 2.708331e-01, 6.19260…
1.400000e+00	3.973716e-01, 5.182714e-01, 9.852287e-01, 8.580395e-01, 1.466190e-01, 2.433025e+00, 2.528788e+00, 1.242434e+00, 3.809577e-01, 1.111518e+00, 4.082405e-01, 2.403433e-01, 4.056360e-01, 2.541605e-01, 2.632526e-02, 4.408368e-01, 5.385638e-01, 6.410900e-01, 3.544559e-01, 1.812492e+00, 4.899135e-01, 4.673925e-01, 2.445724e-01, 1.370735e+00, 8.136089e-01, 1.345013e+00, 9.451283e-02, 2.986033e-01, 7.12971…
1.600000e+00	2.909068e-01, 5.156624e-01, 9.694269e-01, 7.461782e-01, 1.232233e-01, 2.094192e+00, 2.194683e+00, 1.631384e+00, 2.646365e-01, 1.048529e+00, 5.027508e-01, 1.765938e-01, 4.982973e-01, 1.922863e-01, 2.446898e-02, 3.234767e-01, 5.149751e-01, 6.445679e-01, 5.428069e-01, 1.913046e+00, 3.423115e-01, 6.115317e-01, 3.886109e-01, 1.662312e+00, 8.886201e-01, 1.415235e+00, 5.697644e-02, 3.426890e-01, 5.76755…
1.800000e+00	2.367881e-01, 5.608395e-01, 7.574431e-01, 5.556145e-01, 7.553145e-02, 1.833226e+00, 2.404042e+00, 1.415400e+00, 1.706551e-01, 9.687620e-01, 6.495976e-01, 1.358409e-01, 5.969137e-01, 1.669277e-01, 3.127835e-02, 2.459486e-01, 5.028583e-01, 6.773384e-01, 5.509867e-01, 1.676197e+00, 2.459820e-01, 4.343807e-01, 4.898165e-01, 1.334724e+00, 8.715550e-01, 1.415798e+00, 3.878591e-02, 5.273181e-01, 7.92027…
2.000000e+00	1.302019e-01, 4.788106e-01, 1.094816e+00, 4.679606e-01, 5.108892e-02, 2.230448e+00, 2.009284e+00, 1.354523e+00, 9.236898e-02, 1.103890e+00, 8.145751e-01, 7.904911e-02, 5.818889e-01, 1.034449e-01, 4.282822e-02, 2.083929e-01, 6.784393e-01, 6.659105e-01, 7.573899e-01, 1.686385e+00, 1.786583e-01, 5.982752e-01, 5.977807e-01, 1.570505e+00, 7.795784e-01, 1.375903e+00, 2.049502e-02, 6.159934e-01, 6.97674…
0.000000e+00	1.953223e+00, 2.555354e+00, 2.679839e+00, 1.733059e+00, 2.431161e+00, 1.070434e+00, 2.555326e+00, 2.944833e-01, 1.925374e+00, 1.196661e+00, 1.435704e+00, 1.901768e+00, 1.930059e+00, 1.626559e+00, 4.475102e-01, 2.050894e+00, 1.474530e+00, 9.164641e-02, 1.496923e+00, 4.164840e-01, 2.971748e+00, 2.730317e+00, 1.909567e+00, 1.844552e+00, 8.949839e-01, 1.442763e+00, 1.227283e+00, 1.552524e+00, 2.22660…
2.000000e-01	1.923537e+00, 1.293092e+00, 1.821069e+00, 1.747462e+00, 1.657832e+00, 1.503311e+00, 2.110990e+00, 1.889889e-01, 1.877514e+00, 7.705641e-01, 8.697008e-01, 1.645547e+00, 1.084431e+00, 1.253252e+00, 6.259460e-01, 1.509778e+00, 7.162360e-01, 5.476500e-02, 1.124707e+00, 7.140295e-01, 1.952372e+00, 1.845546e+00, 1.151230e+00, 1.297128e+00, 6.501881e-01, 2.025410e+00, 8.158196e-01, 1.271693e+00, 1.44249…
4.000000e-01	2.123664e+00, 8.339014e-01, 1.374822e+00, 1.837810e+00, 1.230984e+00, 1.558930e+00, 2.224411e+00, 1.187072e-01, 1.223941e+00, 7.219614e-01, 7.027871e-01, 1.142639e+00, 6.483849e-01, 1.157770e+00, 4.692036e-01, 1.263469e+00, 4.082547e-01, 1.562065e-01, 7.985706e-01, 1.036937e+00, 1.440751e+00, 2.017596e+00, 6.034754e-01, 1.247509e+00, 8.068935e-01, 1.788478e+00, 4.805056e-01, 7.143373e-01, 9.22015…
6.000000e-01	1.925608e+00, 6.196789e-01, 1.052371e+00, 1.788995e+00, 1.264426e+00, 1.722577e+00, 2.064147e+00, 1.304575e-01, 1.439099e+00, 7.616990e-01, 3.968447e-01, 1.225575e+00, 3.818774e-01, 8.636896e-01, 2.780216e-01, 1.330553e+00, 3.773657e-01, 3.044907e-01, 4.073069e-01, 1.238156e+00, 1.264851e+00, 1.218570e+00, 3.599378e-01, 1.151439e+00, 8.727601e-01, 1.697727e+00, 3.175076e-01, 6.290032e-01, 7.16230…
8.000000e-01	1.385652e+00, 3.474852e-01, 8.885843e-01, 1.700169e+00, 9.083285e-01, 1.642373e+00, 2.040635e+00, 2.495403e-01, 1.236620e+00, 8.535652e-01, 3.509162e-01, 1.085949e+00, 1.662642e-01, 4.740391e-01, 1.985811e-01, 1.275164e+00, 4.741964e-01, 4.632382e-01, 3.230009e-01, 1.189793e+00, 1.514607e+00, 1.149492e+00, 1.947718e-01, 1.187823e+00, 9.712139e-01, 1.319340e+00, 2.620344e-01, 4.142848e-01, 1.40444…
1.000000e+00	1.219547e+00, 3.695028e-01, 1.010113e+00, 1.713128e+00, 9.080847e-01, 2.213549e+00, 2.134055e+00, 5.779593e-01, 1.192437e+00, 7.988793e-01, 1.987163e-01, 8.774315e-01, 1.264070e-01, 5.400777e-01, 1.063581e-01, 1.026525e+00, 3.888775e-01, 5.255104e-01, 2.230680e-01, 1.628113e+00, 1.209875e+00, 7.537075e-01, 1.087458e-01, 1.155647e+00, 7.463221e-01, 1.162369e+00, 1.519316e-01, 2.777434e-01, 3.24342…
1.200000e+00	7.828149e-01, 3.839074e-01, 7.487245e-01, 1.798881e+00, 8.731257e-01, 2.476633e+00, 2.424109e+00, 8.380027e-01, 1.103459e+00, 9.718932e-01, 1.434634e-01, 6.295527e-01, 1.051453e-01, 3.787909e-01, 6.169618e-02, 6.472775e-01, 5.679333e-01, 6.128606e-01, 1.997619e-01, 1.880515e+00, 1.202545e+00, 5.667690e-01, 6.091979e-02, 1.424145e+00, 9.114717e-01, 1.274870e+00, 9.463050e-02, 2.075364e-01, 5.82832…
1.400000e+00	6.193600e-01, 3.605587e-01, 9.078340e-01, 1.203219e+00, 6.493337e-01, 2.207967e+00, 2.465299e+00, 8.430874e-01, 7.386913e-01, 1.169232e+00, 1.415165e-01, 4.357682e-01, 1.871642e-01, 2.748934e-01, 4.029337e-02, 6.820504e-01, 5.219579e-01, 6.585068e-01, 1.645769e-01, 1.826639e+00, 7.579036e-01, 5.861625e-01, 4.232790e-02, 1.253703e+00, 7.419664e-01, 1.220910e+00, 5.038918e-02, 1.270192e-01, 6.28189…
1.600000e+00	4.931973e-01, 3.953523e-01, 8.330876e-01, 1.119768e+00, 5.378099e-01, 2.069291e+00, 2.568713e+00, 1.584676e+00, 4.930704e-01, 1.228749e+00, 2.452877e-01, 3.224389e-01, 3.324315e-01, 1.932269e-01, 2.319447e-02, 4.892330e-01, 5.091317e-01, 6.167467e-01, 2.839307e-01, 1.615593e+00, 5.945745e-01, 4.943698e-01, 8.472117e-02, 1.472747e+00, 7.768263e-01, 1.417124e+00, 4.298119e-02, 1.194716e-01, 7.57359…
1.800000e+00	3.811907e-01, 4.415375e-01, 9.830374e-01, 7.650973e-01, 3.152083e-01, 1.716170e+00, 2.767130e+00, 1.378456e+00, 3.835783e-01, 9.134187e-01, 2.725034e-01, 2.462971e-01, 5.336854e-01, 1.803885e-01, 2.175176e-02, 4.402516e-01, 6.488576e-01, 7.016327e-01, 4.180819e-01, 1.604983e+00, 3.946309e-01, 5.857726e-01, 2.614163e-01, 1.721891e+00, 7.534353e-01, 1.660612e+00, 2.258909e-02, 2.048756e-01, 6.91205…
2.000000e+00	2.907683e-01, 4.466642e-01, 8.284503e-01, 6.843462e-01, 1.624033e-01, 1.513971e+00, 2.261329e+00, 1.524288e+00, 1.929815e-01, 1.089423e+00, 6.030005e-01, 1.956039e-01, 5.116269e-01, 1.488196e-01, 3.213446e-02, 3.396714e-01, 4.188498e-01, 5.384932e-01, 6.192965e-01, 1.743935e+00, 2.748680e-01, 5.098759e-01, 4.987531e-01, 1.293406e+00, 9.790086e-01, 1.453118e+00, 1.488224e-02, 3.261674e-01, 7.65762…
0.000000e+00	2.313712e+00, 8.099369e-01, 1.523677e+00, 2.923583e+00, 4.833889e-01, 1.090261e+00, 2.596410e+00, 1.755309e+00, 3.287579e+00, 2.317922e+00, 1.927217e-01, 2.624440e+00, 1.372631e+00, 1.222663e+00, 5.646783e-03, 6.685771e-01, 7.549357e-01, 5.160701e-01, 1.784795e+00, 2.232554e+00, 1.867797e+00, 3.947523e-01, 3.047268e+00, 2.039786e+00, 1.599872e+00, 1.337883e-01, 4.408783e-01, 2.522630e+00, 1.23534…
2.000000e-01	2.259748e+00, 4.663683e-01, 1.092210e+00, 2.636043e+00, 5.129787e-01, 1.417713e+00, 2.140523e+00, 2.191331e+00, 1.900742e+00, 2.013536e+00, 1.536961e-01, 1.809600e+00, 1.346783e+00, 1.282267e+00, 2.741666e-01, 5.160141e-01, 7.165501e-01, 3.280240e-01, 1.376783e+00, 2.280725e+00, 2.158706e+00, 6.055102e-01, 1.486051e+00, 1.597797e+00, 1.037442e+00, 4.858930e-01, 3.231018e-01, 1.585627e+00, 1.25325…
4.000000e-01	1.432692e+00, 2.819839e-01, 9.857221e-01, 1.981207e+00, 5.526831e-01, 1.722872e+00, 1.604033e+00, 2.261615e+00, 2.070404e+00, 1.795464e+00, 8.766149e-02, 1.296826e+00, 8.052193e-01, 1.265098e+00, 3.925084e-01, 5.000858e-01, 7.792119e-01, 2.074618e-01, 1.011583e+00, 1.612720e+00, 1.625707e+00, 6.371680e-01, 6.679303e-01, 1.122065e+00, 8.888254e-01, 5.818234e-01, 1.920494e-01, 1.187504e+00, 1.12414…
6.000000e-01	1.000450e+00, 1.933553e-01, 9.444016e-01, 1.625916e+00, 7.846408e-01, 1.616250e+00, 2.148973e+00, 2.120450e+00, 1.615512e+00, 1.463356e+00, 6.447165e-02, 1.102956e+00, 8.769700e-01, 1.340852e+00, 2.642301e-01, 5.090188e-01, 6.463071e-01, 2.715427e-01, 5.891901e-01, 2.163647e+00, 1.416037e+00, 6.516022e-01, 3.534811e-01, 8.866150e-01, 8.014653e-01, 6.007356e-01, 1.247130e-01, 7.974632e-01, 9.81943…
8.000000e-01	7.906938e-01, 1.150919e-01, 8.528427e-01, 1.105718e+00, 7.778805e-01, 2.097462e+00, 2.417270e+00, 1.630479e+00, 1.340033e+00, 1.266281e+00, 1.080772e-01, 1.219709e+00, 6.178208e-01, 8.962034e-01, 2.061867e-01, 5.568242e-01, 5.881228e-01, 3.537316e-01, 3.239634e-01, 1.961479e+00, 1.242163e+00, 4.868032e-01, 2.360991e-01, 8.378908e-01, 8.230012e-01, 5.043113e-01, 9.883637e-02, 5.841918e-01, 9.50724…
1.000000e+00	6.538589e-01, 8.884232e-02, 8.939812e-01, 1.124934e+00, 7.602528e-01, 1.887788e+00, 2.102532e+00, 1.863004e+00, 8.268578e-01, 1.528479e+00, 1.989902e-01, 1.059578e+00, 6.636025e-01, 8.843642e-01, 1.965096e-01, 5.076087e-01, 6.455552e-01, 4.550605e-01, 1.672373e-01, 1.653865e+00, 7.695582e-01, 7.346935e-01, 2.424890e-01, 9.993091e-01, 1.129486e+00, 5.858683e-01, 6.808213e-02, 4.112868e-01, 8.63543…
1.200000e+00	4.840319e-01, 1.023122e-01, 7.440384e-01, 6.690293e-01, 5.408437e-01, 1.947889e+00, 2.124893e+00, 1.754762e+00, 5.737175e-01, 1.071430e+00, 4.404765e-01, 9.927106e-01, 5.969449e-01, 7.272793e-01, 1.422156e-01, 4.582367e-01, 6.089841e-01, 4.793735e-01, 1.234527e-01, 2.150148e+00, 4.859747e-01, 6.537162e-01, 4.227925e-01, 9.755690e-01, 9.350485e-01, 7.335652e-01, 3.852286e-02, 2.883037e-01, 9.70919…
1.400000e+00	3.277099e-01, 1.833840e-01, 9.039501e-01, 7.230950e-01, 3.379741e-01, 2.062133e+00, 2.427066e+00, 1.952002e+00, 4.027553e-01, 1.357109e+00, 5.064483e-01, 8.762952e-01, 6.782595e-01, 4.960949e-01, 1.208134e-01, 5.069736e-01, 5.995931e-01, 5.970660e-01, 1.804875e-01, 2.300408e+00, 4.557644e-01, 6.880918e-01, 5.149364e-01, 1.379916e+00, 6.397032e-01, 7.603151e-01, 2.388252e-02, 2.367722e-01, 9.15821…
1.600000e+00	2.027675e-01, 2.954727e-01, 8.507820e-01, 5.640338e-01, 2.116909e-01, 2.298856e+00, 1.859253e+00, 2.210962e+00, 2.490517e-01, 1.209051e+00, 8.433326e-01, 6.088007e-01, 6.112812e-01, 3.397413e-01, 9.836012e-02, 2.774719e-01, 5.178259e-01, 5.493582e-01, 3.532769e-01, 2.096964e+00, 2.792679e-01, 6.766884e-01, 5.449156e-01, 1.482744e+00, 1.088818e+00, 1.006560e+00, 1.466492e-02, 2.499933e-01, 9.54571…
1.800000e+00	1.883803e-01, 3.454785e-01, 8.491088e-01, 3.935273e-01, 1.406141e-01, 2.276028e+00, 2.409095e+00, 1.971646e+00, 1.472456e-01, 1.066762e+00, 8.680239e-01, 4.663261e-01, 5.826382e-01, 3.730071e-01, 8.314728e-02, 2.611155e-01, 5.475776e-01, 6.313802e-01, 5.846231e-01, 1.686424e+00, 2.277648e-01, 6.474243e-01, 7.094282e-01, 1.377438e+00, 8.128194e-01, 1.159923e+00, 8.874120e-03, 3.675419e-01, 9.14426…
2.000000e+00	1.637854e-01, 3.824639e-01, 1.010992e+00, 3.030421e-01, 1.066803e-01, 1.766166e+00, 1.752769e+00, 2.122574e+00, 8.661109e-02, 1.293258e+00, 9.035757e-01, 3.138674e-01, 6.243939e-01, 2.371598e-01, 7.558485e-02, 2.399179e-01, 6.611718e-01, 6.885520e-01, 5.866119e-01, 2.084789e+00, 1.399965e-01, 5.670695e-01, 6.702086e-01, 1.429630e+00, 1.107527e+00, 1.146887e+00, 6.473064e-03, 6.015629e-01, 8.30672…
0.000000e+00	2.613093e+00, 7.487404e-01, 1.067615e+00, 1.176442e+00, 2.826101e+00, 1.475829e+00, 2.392490e+00, 2.711129e+00, 1.601813e-01, 6.821095e-01, 1.564596e-02, 3.063086e-01, 6.683313e-01, 1.872795e+00, 1.048041e+00, 1.390092e+00, 1.092149e+00, 7.536293e-01, 2.183426e-01, 4.962956e-01, 1.327122e+00, 2.819022e+00, 1.784246e+00, 1.630120e+00, 1.758340e+00, 4.696505e-01, 2.704159e+00, 1.143947e+00, 8.45815…
2.000000e-01	2.491592e+00, 6.301696e-01, 1.151411e+00, 1.302990e+00, 1.896642e+00, 1.871561e+00, 1.731708e+00, 1.886566e+00, 4.134938e-01, 8.015768e-01, 4.378251e-02, 2.108042e-01, 6.267038e-01, 1.396336e+00, 5.482337e-01, 1.055036e+00, 8.542438e-01, 8.602460e-01, 1.383645e-01, 7.119042e-01, 1.060191e+00, 1.895536e+00, 8.759808e-01, 1.861186e+00, 2.072488e+00, 8.042981e-01, 1.795605e+00, 7.827301e-01, 5.25390…
4.000000e-01	2.125424e+00, 5.444725e-01, 1.058660e+00, 1.536731e+00, 1.200883e+00, 1.648041e+00, 2.123372e+00, 1.811535e+00, 5.590924e-01, 9.729924e-01, 4.157228e-02, 1.946479e-01, 6.810786e-01, 1.131445e+00, 3.699018e-01, 1.303021e+00, 3.785912e-01, 7.350391e-01, 1.023046e-01, 8.780340e-01, 1.131414e+00, 1.428879e+00, 5.463394e-01, 1.544973e+00, 1.390963e+00, 1.028970e+00, 1.669587e+00, 5.395780e-01, 3.58957…
6.000000e-01	2.088251e+00, 5.317881e-01, 8.395998e-01, 1.416157e+00, 9.532696e-01, 1.835365e+00, 2.253690e+00, 1.436067e+00, 5.834987e-01, 8.173127e-01, 4.011597e-02, 1.180755e-01, 5.636473e-01, 9.288280e-01, 2.745546e-01, 9.095035e-01, 3.861026e-01, 7.000882e-01, 7.274835e-02, 9.711831e-01, 9.037527e-01, 1.019272e+00, 2.771323e-01, 1.658630e+00, 1.380339e+00, 1.337228e+00, 1.262056e+00, 3.019958e-01, 2.88074…
8.000000e-01	1.397438e+00, 4.818412e-01, 9.706065e-01, 1.422572e+00, 5.696584e-01, 1.972644e+00, 2.473554e+00, 1.362754e+00, 5.323485e-01, 8.414139e-01, 6.339225e-02, 8.966645e-02, 5.762142e-01, 6.987872e-01, 1.270691e-01, 8.261805e-01, 5.413733e-01, 6.832102e-01, 6.027468e-02, 1.399555e+00, 1.199711e+00, 6.439988e-01, 1.847397e-01, 1.771066e+00, 1.234466e+00, 1.290975e+00, 8.732658e-01, 2.334727e-01, 3.86341…
1.000000e+00	1.226525e+00, 5.055783e-01, 7.698418e-01, 1.086894e+00, 4.069380e-01, 2.423770e+00, 2.255114e+00, 1.662198e+00, 4.798073e-01, 1.028246e+00, 1.515157e-01, 5.484829e-02, 5.706875e-01, 4.295342e-01, 1.240956e-01, 6.242569e-01, 5.290478e-01, 6.685587e-01, 5.611447e-02, 1.529677e+00, 9.133735e-01, 7.041118e-01, 1.680293e-01, 1.368609e+00, 1.232240e+00, 1.350725e+00, 4.913668e-01, 2.231885e-01, 5.32603…
1.200000e+00	1.089504e+00, 5.274032e-01, 8.169407e-01, 7.476026e-01, 2.472723e-01, 1.907079e+00, 2.521508e+00, 1.398650e+00, 5.327036e-01, 9.680244e-01, 3.483949e-01, 4.519298e-02, 6.529255e-01, 4.006163e-01, 9.363478e-02, 4.366095e-01, 5.382329e-01, 7.162506e-01, 1.528656e-01, 1.444005e+00, 7.861558e-01, 6.455977e-01, 3.197336e-01, 1.692915e+00, 1.152304e+00, 1.514507e+00, 2.551559e-01, 2.091370e-01, 6.50932…
1.400000e+00	7.058931e-01, 4.311668e-01, 9.317021e-01, 8.009733e-01, 2.034259e-01, 2.248426e+00, 2.603133e+00, 1.642609e+00, 3.226918e-01, 1.134857e+00, 4.443005e-01, 3.239714e-02, 6.223387e-01, 3.029690e-01, 8.174439e-02, 4.482531e-01, 5.399794e-01, 6.746525e-01, 3.670760e-01, 1.312251e+00, 6.003583e-01, 5.571373e-01, 4.967770e-01, 1.588904e+00, 1.037375e+00, 1.392588e+00, 1.779589e-01, 2.342527e-01, 6.58637…
1.600000e+00	5.134105e-01, 4.254000e-01, 9.297337e-01, 5.222588e-01, 1.229303e-01, 2.537705e+00, 2.151721e+00, 1.806139e+00, 2.196578e-01, 1.080405e+00, 6.612824e-01, 2.547079e-02, 6.197803e-01, 2.380192e-01, 7.483547e-02, 3.428644e-01, 5.906875e-01, 6.457611e-01, 4.588083e-01, 1.790202e+00, 4.748705e-01, 4.937020e-01, 6.212709e-01, 1.789788e+00, 9.807748e-01, 1.398431e+00, 1.101353e-01, 3.668452e-01, 7.84121…
1.800000e+00	4.709512e-01, 5.711679e-01, 9.128604e-01, 5.116807e-01, 9.623087e-02, 2.258195e+00, 2.101908e+00, 2.155507e+00, 1.966985e-01, 1.095098e+00, 8.789262e-01, 1.873098e-02, 6.609114e-01, 1.870425e-01, 7.510508e-02, 2.999920e-01, 5.107854e-01, 6.112184e-01, 6.273556e-01, 1.774792e+00, 3.818947e-01, 5.136746e-01, 5.504105e-01, 1.609922e+00, 8.954139e-01, 1.464539e+00, 7.258930e-02, 5.004867e-01, 7.04088…
2.000000e+00	3.639463e-01, 4.482272e-01, 8.719235e-01, 3.739955e-01, 4.683117e-02, 2.607458e+00, 2.173475e+00, 1.874056e+00, 1.047710e-01, 8.823310e-01, 8.756911e-01, 1.786915e-02, 5.416697e-01, 1.317746e-01, 6.548060e-02, 1.854613e-01, 5.595070e-01, 6.589304e-01, 6.973172e-01, 1.594080e+00, 2.872685e-01, 5.387428e-01, 6.251700e-01, 1.742274e+00, 9.206354e-01, 1.567852e+00, 4.725217e-02, 5.919493e-01, 9.32201…
0.000000e+00	2.077535e+00, 1.596303e+00, 3.421582e+00, 3.054547e+00, 1.565162e+00, 2.500800e+00, 2.457288e+00, 1.902055e+00, 1.323063e+00, 1.786450e+00, 1.584694e+00, 1.910101e+00, 1.124526e+00, 3.807621e-01, 5.075087e-01, 1.735820e+00, 8.676675e-01, 7.601506e-01, 1.741720e+00, 2.360552e+00, 2.024793e+00, 1.249112e+00, 2.217298e+00, 1.619644e+00, 1.609565e+00, 2.469548e+00, 5.026643e-02, 2.660996e+00, 1.73763…
2.000000e-01	1.503953e+00, 9.470029e-01, 1.903590e+00, 2.809399e+00, 1.097021e+00, 2.686966e+00, 1.828626e+00, 1.695009e+00, 1.108838e+00, 1.807391e+00, 1.340408e+00, 1.280083e+00, 9.158481e-01, 6.003639e-01, 4.551791e-01, 1.146404e+00, 7.899306e-01, 5.091616e-01, 1.452113e+00, 2.305933e+00, 1.570958e+00, 9.171291e-01, 1.489086e+00, 1.080433e+00, 1.002409e+00, 2.519370e+00, 5.613281e-02, 2.013502e+00, 1.20379…
4.000000e-01	1.298172e+00, 5.192382e-01, 1.226151e+00, 2.024121e+00, 8.032904e-01, 2.345032e+00, 1.388489e+00, 1.828991e+00, 1.440213e+00, 1.582957e+00, 7.572556e-01, 1.031808e+00, 7.029823e-01, 6.406944e-01, 3.909893e-01, 9.794392e-01, 6.709409e-01, 3.282589e-01, 1.128220e+00, 1.932212e+00, 1.676524e+00, 1.049937e+00, 9.049606e-01, 7.546275e-01, 8.700178e-01, 2.261936e+00, 8.726555e-02, 1.453269e+00, 9.15171…
6.000000e-01	9.129256e-01, 4.536114e-01, 1.028788e+00, 1.883036e+00, 7.480574e-01, 2.401037e+00, 1.713904e+00, 1.364105e+00, 1.103425e+00, 1.160718e+00, 6.507349e-01, 1.203647e+00, 6.764570e-01, 5.729679e-01, 2.594025e-01, 8.556072e-01, 7.214000e-01, 2.709955e-01, 8.907189e-01, 2.404322e+00, 1.282867e+00, 1.027113e+00, 4.263737e-01, 6.976413e-01, 9.033301e-01, 1.556439e+00, 1.309825e-01, 8.557253e-01, 8.41524…
8.000000e-01	6.871030e-01, 2.546165e-01, 8.621120e-01, 2.272852e+00, 8.086509e-01, 2.263823e+00, 1.655233e+00, 1.493050e+00, 9.653255e-01, 1.394085e+00, 4.271756e-01, 1.191642e+00, 7.228578e-01, 5.846354e-01, 1.700067e-01, 9.078613e-01, 5.588399e-01, 3.963016e-01, 7.044138e-01, 2.280588e+00, 1.033200e+00, 8.642075e-01, 2.416919e-01, 8.339908e-01, 8.779739e-01, 1.214077e+00, 1.105904e-01, 6.553918e-01, 7.40318…
1.000000e+00	5.435738e-01, 1.553363e-01, 7.850015e-01, 1.664983e+00, 4.878752e-01, 2.140609e+00, 1.899227e+00, 1.619077e+00, 5.660704e-01, 1.102442e+00, 2.451772e-01, 1.229611e+00, 6.470247e-01, 4.568529e-01, 1.371889e-01, 9.025063e-01, 5.545297e-01, 5.531825e-01, 3.654915e-01, 1.790151e+00, 7.008775e-01, 7.581035e-01, 1.551994e-01, 1.074697e+00, 8.083570e-01, 1.058909e+00, 7.201910e-02, 3.908853e-01, 6.64604…
1.200000e+00	4.187525e-01, 1.755235e-01, 1.128327e+00, 1.647037e+00, 3.296861e-01, 2.200061e+00, 1.936233e+00, 1.470847e+00, 4.100235e-01, 1.010276e+00, 1.869580e-01, 9.568969e-01, 6.552193e-01, 3.401051e-01, 1.299783e-01, 8.990596e-01, 5.789680e-01, 6.192534e-01, 3.039188e-01, 1.917840e+00, 4.709821e-01, 8.207260e-01, 6.860709e-02, 1.407321e+00, 8.106356e-01, 1.122076e+00, 6.055646e-02, 2.883940e-01, 8.47975…
1.400000e+00	3.422963e-01, 2.730896e-01, 8.524239e-01, 1.433128e+00, 2.742796e-01, 2.430704e+00, 2.272528e+00, 1.827441e+00, 2.492462e-01, 1.100566e+00, 1.614057e-01, 7.130627e-01, 6.105480e-01, 2.990085e-01, 9.740556e-02, 5.643118e-01, 5.556737e-01, 5.578270e-01, 2.445671e-01, 1.805549e+00, 3.003699e-01, 7.176372e-01, 4.921982e-02, 1.235013e+00, 9.701668e-01, 1.337768e+00, 4.415890e-02, 2.452077e-01, 8.32671…
1.600000e+00	2.736046e-01, 3.313952e-01, 9.051914e-01, 1.047688e+00, 1.591737e-01, 2.529214e+00, 1.995747e+00, 1.784635e+00, 1.582011e-01, 8.626880e-01, 2.217477e-01, 5.201340e-01, 5.018563e-01, 2.214536e-01, 8.329409e-02, 5.400934e-01, 5.975515e-01, 6.666343e-01, 3.021178e-01, 1.937912e+00, 2.147915e-01, 6.416306e-01, 1.074251e-01, 1.292261e+00, 9.977088e-01, 1.245632e+00, 2.702476e-02, 3.486353e-01, 8.78146…
1.800000e+00	1.939970e-01, 4.243492e-01, 9.265711e-01, 7.110784e-01, 1.042288e-01, 2.323969e+00, 2.242574e+00, 2.193929e+00, 1.072896e-01, 1.058209e+00, 3.797882e-01, 3.491782e-01, 6.795063e-01, 1.433761e-01, 8.112927e-02, 4.951469e-01, 6.139134e-01, 7.183923e-01, 4.445427e-01, 1.731201e+00, 1.500605e-01, 5.325184e-01, 2.458015e-01, 1.408863e+00, 8.656459e-01, 1.168789e+00, 1.612603e-02, 4.008117e-01, 1.02277…
2.000000e+00	1.488292e-01, 3.458389e-01, 8.250376e-01, 6.893790e-01, 7.118814e-02, 1.982786e+00, 2.272439e+00, 1.761569e+00, 4.760235e-02, 1.144172e+00, 5.296925e-01, 3.048393e-01, 5.090716e-01, 1.355495e-01, 7.558631e-02, 3.187167e-01, 5.942450e-01, 7.811659e-01, 5.466137e-01, 1.807415e+00, 1.220668e-01, 6.372975e-01, 3.700208e-01, 1.466465e+00, 8.854926e-01, 1.168706e+00, 9.736228e-03, 6.606242e-01, 7.47986…
0.000000e+00	2.346799e+00, 1.787302e+00, 2.167865e+00, 3.025552e+00, 8.811955e-01, 1.403161e+00, 1.035161e-01, 2.204275e+00, 3.257234e+00, 1.046100e+00, 2.071296e+00, 1.089933e+00, 1.234760e+00, 7.064416e-01, 2.104262e+00, 1.215149e+00, 1.604550e+00, 1.530218e+00, 1.115388e+00, 8.570197e-01, 7.409686e-03, 1.789100e+00, 7.207999e-01, 1.580220e+00, 1.133419e+00, 1.259457e+00, 1.453206e+00, 2.160903e+00, 9.31778…
2.000000e-01	2.191255e+00, 1.289142e+00, 2.057821e+00, 2.951933e+00, 7.885873e-01, 9.126183e-01, 5.093068e-01, 1.572398e+00, 1.750200e+00, 8.926051e-01, 1.338439e+00, 6.442126e-01, 8.257207e-01, 7.231150e-01, 1.429823e+00, 1.274166e+00, 8.762783e-01, 8.129016e-01, 6.718338e-01, 6.648299e-01, 2.642129e-01, 1.667555e+00, 3.686183e-01, 1.399308e+00, 7.827922e-01, 1.273063e+00, 1.134864e+00, 2.241901e+00, 7.34783…
4.000000e-01	2.261733e+00, 8.476224e-01, 1.359170e+00, 2.480330e+00, 8.064487e-01, 9.032537e-01, 9.393175e-01, 1.416259e+00, 1.120020e+00, 1.115416e+00, 1.056209e+00, 7.652385e-01, 8.277596e-01, 8.697039e-01, 1.052013e+00, 1.105415e+00, 4.682896e-01, 5.045330e-01, 5.343301e-01, 5.868736e-01, 5.573905e-01, 1.192590e+00, 2.153189e-01, 8.703647e-01, 7.989027e-01, 1.570324e+00, 9.614616e-01, 1.792935e+00, 3.84143…
6.000000e-01	1.766599e+00, 6.305140e-01, 9.735209e-01, 2.303541e+00, 5.074415e-01, 1.137934e+00, 1.107189e+00, 1.136036e+00, 6.368850e-01, 9.961684e-01, 6.751495e-01, 8.270870e-01, 7.410380e-01, 8.647972e-01, 7.670613e-01, 1.040589e+00, 3.690594e-01, 3.615882e-01, 2.641899e-01, 8.610642e-01, 7.172711e-01, 8.954326e-01, 1.058489e-01, 6.293572e-01, 8.964787e-01, 1.073655e+00, 8.424724e-01, 1.549978e+00, 3.78759…
8.000000e-01	1.910099e+00, 5.329767e-01, 7.908238e-01, 2.143916e+00, 4.171371e-01, 1.239884e+00, 1.292675e+00, 1.063677e+00, 3.976170e-01, 9.288346e-01, 5.005763e-01, 1.038254e+00, 5.869105e-01, 9.901881e-01, 3.002842e-01, 1.231661e+00, 2.445026e-01, 2.008525e-01, 1.789938e-01, 9.673300e-01, 6.648337e-01, 6.899639e-01, 6.622532e-02, 4.667514e-01, 9.064969e-01, 7.313492e-01, 7.727435e-01, 1.378932e+00, 5.60991…
1.000000e+00	1.783193e+00, 3.353069e-01, 8.525839e-01, 1.995279e+00, 2.742002e-01, 1.658201e+00, 1.561175e+00, 1.595424e+00, 3.555350e-01, 8.759895e-01, 3.529425e-01, 1.291622e+00, 4.693601e-01, 8.955070e-01, 2.383693e-01, 1.163502e+00, 3.379584e-01, 1.412298e-01, 1.008485e-01, 1.152923e+00, 7.016051e-01, 6.624242e-01, 3.098273e-02, 5.485272e-01, 9.404903e-01, 6.439644e-01, 9.009191e-01, 1.509265e+00, 6.60771…
1.200000e+00	1.533515e+00, 2.317453e-01, 9.571519e-01, 1.974537e+00, 1.942144e-01, 1.770490e+00, 1.835334e+00, 1.416776e+00, 3.004346e-01, 8.493090e-01, 2.227738e-01, 1.540860e+00, 7.283338e-01, 8.507200e-01, 1.596505e-01, 1.170813e+00, 3.765109e-01, 1.038801e-01, 6.140389e-02, 1.569791e+00, 8.758324e-01, 7.247502e-01, 2.207067e-02, 7.103265e-01, 9.702322e-01, 5.171246e-01, 5.669811e-01, 1.038553e+00, 7.83170…
1.400000e+00	1.234606e+00, 1.441693e-01, 8.804590e-01, 1.808103e+00, 1.313462e-01, 1.755199e+00, 2.302263e+00, 1.536345e+00, 2.877349e-01, 1.090290e+00, 1.509965e-01, 1.224591e+00, 5.553160e-01, 6.207281e-01, 1.187518e-01, 1.033878e+00, 4.772774e-01, 2.283112e-01, 4.423568e-02, 1.617909e+00, 9.930130e-01, 6.173070e-01, 1.205795e-02, 1.102055e+00, 8.465629e-01, 5.219855e-01, 4.581960e-01, 7.805729e-01, 7.39348…
1.600000e+00	1.069882e+00, 1.490475e-01, 8.141182e-01, 1.382116e+00, 9.998179e-02, 2.159026e+00, 1.905624e+00, 1.748550e+00, 3.366685e-01, 1.007356e+00, 1.117337e-01, 1.144489e+00, 6.028740e-01, 4.557104e-01, 9.399505e-02, 9.901386e-01, 4.538776e-01, 4.100955e-01, 4.366944e-02, 1.581699e+00, 7.976394e-01, 5.375726e-01, 7.508964e-03, 1.097679e+00, 9.884920e-01, 6.113210e-01, 3.871434e-01, 6.498977e-01, 7.70296…
1.800000e+00	7.638516e-01, 2.512524e-01, 9.445457e-01, 1.609723e+00, 6.388900e-02, 1.788295e+00, 2.323643e+00, 1.584343e+00, 2.239320e-01, 1.078273e+00, 8.609935e-02, 6.887540e-01, 7.025066e-01, 3.554061e-01, 8.438018e-02, 8.031643e-01, 5.679302e-01, 4.947216e-01, 7.553239e-02, 1.629277e+00, 6.156158e-01, 5.810537e-01, 5.937193e-03, 1.142267e+00, 7.967853e-01, 7.373447e-01, 1.829899e-01, 4.686728e-01, 8.18629…
2.000000e+00	6.076456e-01, 3.542878e-01, 6.684149e-01, 1.218957e+00, 4.414540e-02, 2.569262e+00, 2.200923e+00, 1.657813e+00, 1.707464e-01, 1.018429e+00, 1.266506e-01, 5.029267e-01, 5.706673e-01, 2.995417e-01, 7.543511e-02, 6.807239e-01, 5.544713e-01, 5.561685e-01, 1.039578e-01, 1.813554e+00, 4.939118e-01, 5.379295e-01, 1.759426e-02, 1.459446e+00, 1.003361e+00, 1.091769e+00, 1.179714e-01, 4.594187e-01, 8.26374…
0.000000e+00	1.437007e+00, 1.338072e+00, 9.540220e-01, 1.067326e+00, 8.962622e-01, 1.566145e+00, 2.850025e+00, 6.465470e-02, 1.713981e+00, 2.646677e+00, 1.144990e+00, 6.011467e-01, 1.092083e+00, 2.118811e+00, 2.722484e+00, 4.594442e-01, 1.751690e+00, 1.266568e+00, 1.660084e+00, 2.492199e+00, 1.311889e+00, 1.411218e+00, 8.269144e-01, 1.003054e+00, 2.846730e+00, 2.239118e+00, 2.239157e+00, 7.309680e-01, 1.98997…
2.000000e-01	1.029707e+00, 1.080117e+00, 8.987947e-01, 1.001952e+00, 8.680435e-01, 1.648579e+00, 2.603783e+00, 6.100743e-02, 1.521217e+00, 2.108467e+00, 1.014553e+00, 7.777510e-01, 5.982045e-01, 1.969348e+00, 1.737854e+00, 4.072053e-01, 1.178697e+00, 1.305609e+00, 1.155185e+00, 2.323100e+00, 9.335982e-01, 1.471723e+00, 4.711865e-01, 7.793374e-01, 1.941325e+00, 2.004995e+00, 1.553332e+00, 8.770333e-01, 1.10287…
4.000000e-01	7.637101e-01, 7.761330e-01, 1.010997e+00, 8.021655e-01, 6.939856e-01, 1.729695e+00, 2.661541e+00, 1.079513e-01, 9.955396e-01, 1.495060e+00, 9.323056e-01, 9.641806e-01, 3.374058e-01, 1.725309e+00, 1.079770e+00, 3.197298e-01, 9.453304e-01, 8.301712e-01, 7.811876e-01, 1.737252e+00, 9.330606e-01, 1.205635e+00, 4.815720e-01, 6.005745e-01, 1.544459e+00, 1.781363e+00, 9.059531e-01, 1.049677e+00, 8.31266…
6.000000e-01	6.045171e-01, 4.650129e-01, 8.564775e-01, 7.700830e-01, 5.578505e-01, 2.347775e+00, 2.777133e+00, 2.519763e-01, 6.146110e-01, 1.351305e+00, 9.712183e-01, 1.152878e+00, 1.824704e-01, 1.675449e+00, 6.339129e-01, 2.984989e-01, 8.748558e-01, 4.793949e-01, 4.390627e-01, 1.584396e+00, 7.190107e-01, 1.156849e+00, 5.890087e-01, 7.888951e-01, 1.378923e+00, 1.374078e+00, 6.143980e-01, 1.040777e+00, 6.32278…
8.000000e-01	3.969299e-01, 3.548558e-01, 1.005090e+00, 5.140055e-01, 3.981820e-01, 2.286291e+00, 2.463193e+00, 4.383567e-01, 3.597353e-01, 1.226818e+00, 1.030424e+00, 1.187687e+00, 1.185124e-01, 1.340596e+00, 3.380015e-01, 3.492333e-01, 7.634236e-01, 4.395878e-01, 2.532596e-01, 1.429648e+00, 4.486759e-01, 9.276547e-01, 7.338225e-01, 1.083133e+00, 1.118019e+00, 1.278732e+00, 4.878488e-01, 8.839273e-01, 5.11366…
1.000000e+00	3.689867e-01, 3.055048e-01, 7.997853e-01, 3.761059e-01, 2.662873e-01, 2.111564e+00, 2.099737e+00, 6.523282e-01, 2.365747e-01, 8.905408e-01, 1.070641e+00, 8.961021e-01, 6.701820e-02, 1.033040e+00, 1.938479e-01, 3.068443e-01, 6.537573e-01, 3.761136e-01, 1.839871e-01, 1.842646e+00, 3.258718e-01, 8.519179e-01, 6.986272e-01, 1.142167e+00, 1.085470e+00, 1.101913e+00, 2.544032e-01, 1.031831e+00, 5.98649…
1.200000e+00	2.266486e-01, 3.782142e-01, 8.032616e-01, 3.497172e-01, 2.061052e-01, 2.075633e+00, 2.231503e+00, 9.230972e-01, 1.544899e-01, 9.448762e-01, 8.595476e-01, 6.895268e-01, 9.717127e-02, 8.238903e-01, 1.276959e-01, 2.118890e-01, 5.907275e-01, 3.994997e-01, 1.024201e-01, 1.865249e+00, 1.680965e-01, 7.387506e-01, 6.983406e-01, 1.385960e+00, 1.043388e+00, 1.013619e+00, 1.521634e-01, 7.793438e-01, 6.58820…
1.400000e+00	2.008507e-01, 3.988388e-01, 9.233788e-01, 2.449184e-01, 1.275945e-01, 2.279009e+00, 2.361196e+00, 1.317499e+00, 8.858708e-02, 9.870995e-01, 1.043259e+00, 5.116442e-01, 2.314301e-01, 7.608839e-01, 7.725823e-02, 1.424604e-01, 6.265836e-01, 5.356599e-01, 1.886624e-01, 1.422223e+00, 1.725569e-01, 6.259685e-01, 6.806640e-01, 1.348008e+00, 8.391104e-01, 1.399218e+00, 1.067719e-01, 9.065255e-01, 8.00497…
1.600000e+00	1.317936e-01, 4.145841e-01, 8.907542e-01, 2.084675e-01, 8.848265e-02, 2.020040e+00, 2.273505e+00, 1.382022e+00, 5.498585e-02, 1.045096e+00, 9.937403e-01, 3.351664e-01, 3.686475e-01, 7.115121e-01, 4.537361e-02, 1.345155e-01, 6.337798e-01, 4.752088e-01, 3.119575e-01, 2.373137e+00, 1.091984e-01, 6.129671e-01, 6.964394e-01, 1.295562e+00, 1.053028e+00, 1.081236e+00, 7.651167e-02, 8.046799e-01, 7.63692…
1.800000e+00	1.116183e-01, 4.495596e-01, 9.997696e-01, 1.717455e-01, 4.950051e-02, 2.246204e+00, 1.764681e+00, 1.463243e+00, 3.555434e-02, 1.006078e+00, 9.160459e-01, 2.604152e-01, 4.819283e-01, 4.691656e-01, 3.175204e-02, 1.300221e-01, 5.217513e-01, 4.489848e-01, 4.516378e-01, 1.650945e+00, 7.011404e-02, 5.518687e-01, 6.451800e-01, 1.391168e+00, 7.207541e-01, 1.248971e+00, 4.115295e-02, 1.038847e+00, 7.39449…
2.000000e+00	7.198126e-02, 3.940381e-01, 8.505396e-01, 1.145104e-01, 3.387802e-02, 2.463602e+00, 2.186096e+00, 1.471165e+00, 2.424804e-02, 1.125539e+00, 1.024874e+00, 1.998367e-01, 4.884245e-01, 4.689000e-01, 3.591335e-02, 1.053518e-01, 6.702257e-01, 3.066062e-01, 5.392981e-01, 1.608335e+00, 5.215825e-02, 5.872766e-01, 8.002550e-01, 1.395361e+00, 1.009487e+00, 1.461397e+00, 2.351899e-02, 1.153696e+00, 8.78392…
0.000000e+00	1.384564e-01, 2.682183e+00, 2.425858e+00, 2.979217e+00, 2.102008e+00, 1.910128e+00, 8.653164e-01, 1.939295e-01, 4.581403e-01, 2.510193e+00, 6.207818e-01, 7.696523e-01, 1.156729e+00, 2.519546e+00, 9.450095e-01, 1.190548e+00, 3.847526e-01, 1.996148e+00, 5.401270e-02, 6.385660e-01, 2.331987e+00, 2.782955e+00, 8.437451e-01, 1.243666e+00, 1.486154e+00, 2.629966e+00, 2.610835e+00, 8.207106e-01, 2.28654…
2.000000e-01	5.136968e-01, 2.153849e+00, 1.683591e+00, 2.112713e+00, 1.175420e+00, 1.663351e+00, 1.335729e+00, 1.608977e-01, 8.094630e-01, 1.419183e+00, 6.755993e-01, 5.401869e-01, 7.339625e-01, 1.832417e+00, 6.521902e-01, 1.186713e+00, 1.966815e-01, 1.036217e+00, 3.643699e-02, 7.547634e-01, 1.672835e+00, 2.573640e+00, 3.761988e-01, 1.280750e+00, 1.164010e+00, 2.110043e+00, 1.566390e+00, 9.864381e-01, 1.88144…
4.000000e-01	8.582393e-01, 1.308033e+00, 1.410151e+00, 2.206263e+00, 9.439058e-01, 1.776199e+00, 1.502597e+00, 1.141398e-01, 8.020932e-01, 1.364316e+00, 4.069122e-01, 4.425052e-01, 3.986155e-01, 1.285053e+00, 3.607689e-01, 1.011037e+00, 2.253608e-01, 8.138363e-01, 2.409562e-02, 9.118809e-01, 1.084896e+00, 2.005071e+00, 2.347864e-01, 1.266877e+00, 8.933633e-01, 2.005826e+00, 1.386121e+00, 1.065999e+00, 1.00290…
6.000000e-01	1.070487e+00, 8.350069e-01, 8.242216e-01, 1.950123e+00, 6.750536e-01, 2.230020e+00, 1.664005e+00, 9.402354e-02, 7.609567e-01, 1.087338e+00, 2.940381e-01, 4.682016e-01, 1.980094e-01, 1.153291e+00, 2.671594e-01, 1.256326e+00, 2.963845e-01, 4.495810e-01, 1.324441e-02, 1.156954e+00, 1.022501e+00, 1.658968e+00, 1.498953e-01, 1.006948e+00, 1.220393e+00, 1.693581e+00, 1.191307e+00, 1.313315e+00, 7.52345…
8.000000e-01	1.151857e+00, 9.419704e-01, 1.066050e+00, 1.981694e+00, 5.562984e-01, 1.960251e+00, 1.779046e+00, 7.924074e-02, 6.415780e-01, 1.314135e+00, 1.798455e-01, 5.643983e-01, 1.087209e-01, 1.261259e+00, 1.656399e-01, 1.054765e+00, 3.583083e-01, 3.373479e-01, 8.145818e-03, 1.254631e+00, 8.112650e-01, 1.147883e+00, 7.607472e-02, 1.025367e+00, 9.382240e-01, 1.554191e+00, 8.829682e-01, 1.185637e+00, 4.73871…
1.000000e+00	1.023438e+00, 6.298183e-01, 8.506417e-01, 1.693720e+00, 3.969078e-01, 2.052620e+00, 1.782047e+00, 1.390205e-01, 4.519271e-01, 9.169837e-01, 1.251446e-01, 6.073176e-01, 6.513668e-02, 9.228909e-01, 8.796292e-02, 1.038438e+00, 4.761208e-01, 3.332621e-01, 4.287059e-03, 1.618536e+00, 7.508665e-01, 1.203519e+00, 4.351112e-02, 1.162057e+00, 1.088819e+00, 1.422022e+00, 7.813038e-01, 1.103682e+00, 3.37442…
1.200000e+00	8.145823e-01, 5.653769e-01, 8.911019e-01, 1.413223e+00, 2.375184e-01, 2.326322e+00, 1.925203e+00, 4.148277e-01, 3.000613e-01, 1.254280e+00, 9.472708e-02, 5.764006e-01, 3.600727e-02, 8.025634e-01, 4.933279e-02, 7.895315e-01, 4.727027e-01, 3.570492e-01, 4.837279e-03, 1.711639e+00, 5.934722e-01, 9.435582e-01, 2.438967e-02, 1.271926e+00, 9.816282e-01, 1.167346e+00, 4.620476e-01, 9.201705e-01, 4.67122…
1.400000e+00	5.334798e-01, 4.802238e-01, 9.354937e-01, 1.438685e+00, 2.075803e-01, 2.673660e+00, 2.021296e+00, 7.349021e-01, 1.803659e-01, 1.068911e+00, 8.685237e-02, 4.062728e-01, 3.170200e-02, 7.095952e-01, 3.198269e-02, 7.403930e-01, 5.377185e-01, 3.269657e-01, 1.081097e-02, 1.681052e+00, 4.881073e-01, 7.724200e-01, 1.897041e-02, 1.429327e+00, 1.001795e+00, 1.285682e+00, 2.575842e-01, 8.378746e-01, 4.92908…
1.600000e+00	4.886919e-01, 4.757481e-01, 8.528840e-01, 1.224367e+00, 1.035303e-01, 2.419994e+00, 2.134632e+00, 9.640670e-01, 1.587198e-01, 1.109766e+00, 1.151514e-01, 2.526985e-01, 9.420798e-02, 5.144312e-01, 2.066433e-02, 6.841729e-01, 6.204976e-01, 3.522552e-01, 2.206144e-02, 1.455646e+00, 3.649168e-01, 8.632777e-01, 4.391501e-02, 1.426268e+00, 9.484826e-01, 1.470473e+00, 1.704712e-01, 1.042620e+00, 5.51268…
1.800000e+00	3.396147e-01, 4.103534e-01, 8.774270e-01, 1.004645e+00, 8.350898e-02, 2.202979e+00, 2.186359e+00, 1.187752e+00, 1.013581e-01, 1.062361e+00, 2.174940e-01, 2.262191e-01, 1.917977e-01, 4.202459e-01, 1.393398e-02, 6.446833e-01, 4.523554e-01, 2.991094e-01, 5.654422e-02, 1.756992e+00, 2.438310e-01, 6.484387e-01, 1.397224e-01, 1.476383e+00, 8.839061e-01, 1.746769e+00, 1.133191e-01, 9.503658e-01, 6.38504…
2.000000e+00	3.084270e-01, 3.550533e-01, 9.890292e-01, 7.100676e-01, 5.002499e-02, 2.450436e+00, 2.476514e+00, 1.472549e+00, 5.840506e-02, 1.039570e+00, 4.825685e-01, 1.563671e-01, 3.531022e-01, 3.367868e-01, 1.095985e-02, 4.866093e-01, 6.617693e-01, 3.273457e-01, 1.814994e-01, 2.126651e+00, 1.904477e-01, 5.587680e-01, 3.068534e-01, 1.146236e+00, 7.567014e-01, 1.689247e+00, 8.145788e-02, 1.042416e+00, 6.87771…
0.000000e+00	2.391958e-01, 2.220075e+00, 4.327722e-01, 2.108204e+00, 3.383175e+00, 1.410790e-01, 4.554470e-01, 1.562542e+00, 2.345438e+00, 2.640033e+00, 4.665338e-02, 1.830742e+00, 1.819771e+00, 1.329995e+00, 8.706035e-01, 1.922282e-01, 1.044766e-01, 2.388304e+00, 6.375619e-01, 2.543763e+00, 8.231075e-01, 7.489118e-01, 2.322446e-03, 1.028257e+00, 2.848898e-01, 9.480685e-01, 2.224177e+00, 2.037029e+00, 1.15189…
2.000000e-01	2.149342e-01, 1.629046e+00, 6.333563e-01, 1.928307e+00, 2.423294e+00, 1.732318e-01, 9.555583e-01, 1.782136e+00, 1.515106e+00, 2.246282e+00, 2.498853e-02, 2.069306e+00, 1.108237e+00, 1.126531e+00, 9.733737e-01, 2.083664e-01, 2.682363e-01, 1.569332e+00, 4.382804e-01, 2.977262e+00, 5.308457e-01, 6.023682e-01, 1.445533e-03, 9.221047e-01, 4.549455e-01, 7.198281e-01, 1.245983e+00, 2.075922e+00, 1.00127…
4.000000e-01	1.610139e-01, 8.662146e-01, 9.170337e-01, 1.720173e+00, 1.514223e+00, 3.876092e-01, 1.123169e+00, 1.456156e+00, 9.308583e-01, 1.296491e+00, 3.097413e-02, 1.909270e+00, 9.460426e-01, 1.300277e+00, 6.666863e-01, 1.719893e-01, 3.770031e-01, 1.015569e+00, 2.586796e-01, 2.638511e+00, 3.812318e-01, 8.317794e-01, 2.072734e-03, 5.319767e-01, 6.386788e-01, 6.251161e-01, 6.821102e-01, 1.684940e+00, 9.05417…
6.000000e-01	1.150248e-01, 6.058575e-01, 9.237318e-01, 1.214849e+00, 1.082895e+00, 7.370528e-01, 1.473462e+00, 1.524914e+00, 5.366418e-01, 1.123189e+00, 6.408708e-02, 1.608741e+00, 1.005488e+00, 1.305000e+00, 6.003751e-01, 1.578895e-01, 4.439225e-01, 6.377664e-01, 1.723581e-01, 1.986709e+00, 3.047422e-01, 8.605638e-01, 1.899393e-02, 6.559900e-01, 7.908154e-01, 4.990204e-01, 5.606874e-01, 9.767802e-01, 1.04685…
8.000000e-01	9.161239e-02, 3.498654e-01, 9.748475e-01, 9.746538e-01, 7.267415e-01, 1.144248e+00, 1.548093e+00, 1.944077e+00, 3.414697e-01, 8.234997e-01, 2.101371e-01, 1.212026e+00, 7.669826e-01, 9.631271e-01, 3.989061e-01, 1.546251e-01, 5.918481e-01, 6.767152e-01, 9.189209e-02, 2.222616e+00, 2.161670e-01, 6.772553e-01, 1.348394e-01, 9.644845e-01, 6.385811e-01, 4.408127e-01, 3.101473e-01, 5.619756e-01, 8.45257…
1.000000e+00	6.304325e-02, 2.415440e-01, 8.002126e-01, 7.560088e-01, 4.885467e-01, 1.258212e+00, 1.945683e+00, 1.541642e+00, 1.845012e-01, 6.890526e-01, 3.679470e-01, 1.382044e+00, 6.539317e-01, 7.034602e-01, 3.107099e-01, 1.230097e-01, 5.106375e-01, 6.715696e-01, 6.820849e-02, 2.056729e+00, 1.316802e-01, 3.865493e-01, 3.172953e-01, 1.023941e+00, 7.746427e-01, 5.135911e-01, 2.543389e-01, 4.755426e-01, 9.06681…
1.200000e+00	4.914683e-02, 1.860374e-01, 1.006627e+00, 6.128675e-01, 3.559079e-01, 1.582322e+00, 2.204251e+00, 1.747889e+00, 1.178525e-01, 7.288925e-01, 5.860766e-01, 7.853866e-01, 6.541814e-01, 5.684080e-01, 2.088296e-01, 1.076049e-01, 4.776075e-01, 7.094840e-01, 1.112241e-01, 2.137225e+00, 8.558589e-02, 2.758032e-01, 4.253395e-01, 1.211264e+00, 8.753535e-01, 7.498756e-01, 1.355165e-01, 2.318907e-01, 8.82440…
1.400000e+00	3.120810e-02, 3.048484e-01, 9.541167e-01, 5.511230e-01, 2.401556e-01, 1.403275e+00, 2.126031e+00, 1.452529e+00, 6.561641e-02, 6.147166e-01, 7.363122e-01, 6.950388e-01, 7.415185e-01, 4.065600e-01, 1.331670e-01, 7.750874e-02, 5.549488e-01, 7.709232e-01, 2.851884e-01, 1.527679e+00, 6.917575e-02, 2.463695e-01, 5.062423e-01, 1.147848e+00, 6.720092e-01, 1.038102e+00, 9.024888e-02, 2.142781e-01, 8.78802…
1.600000e+00	3.259936e-02, 3.549092e-01, 8.339112e-01, 4.778328e-01, 1.458886e-01, 1.869154e+00, 1.711269e+00, 2.021701e+00, 4.463586e-02, 6.852185e-01, 9.177225e-01, 4.345683e-01, 5.799120e-01, 3.992179e-01, 1.309563e-01, 7.479819e-02, 5.615598e-01, 7.349990e-01, 4.081721e-01, 1.872327e+00, 5.204998e-02, 1.881290e-01, 6.116127e-01, 1.521295e+00, 7.822769e-01, 9.801984e-01, 4.836415e-02, 1.823187e-01, 8.81287…
1.800000e+00	2.053067e-02, 3.668895e-01, 8.350818e-01, 2.866183e-01, 9.794813e-02, 2.152175e+00, 1.898076e+00, 1.850539e+00, 2.885154e-02, 7.515486e-01, 8.968117e-01, 3.230084e-01, 6.928414e-01, 2.976024e-01, 9.390249e-02, 5.393253e-02, 6.558232e-01, 6.285519e-01, 5.789793e-01, 1.901874e+00, 3.810834e-02, 1.977002e-01, 6.635365e-01, 1.549276e+00, 9.399725e-01, 1.287090e+00, 3.398019e-02, 1.716251e-01, 8.80785…
2.000000e+00	1.355489e-02, 4.830630e-01, 8.973086e-01, 2.946425e-01, 6.946005e-02, 2.474992e+00, 2.604753e+00, 2.134219e+00, 1.396641e-02, 7.728717e-01, 1.168919e+00, 2.273497e-01, 5.508216e-01, 2.141832e-01, 7.859642e-02, 4.077606e-02, 6.663679e-01, 6.277355e-01, 7.222284e-01, 1.850301e+00, 2.567864e-02, 1.520520e-01, 6.952293e-01, 1.315216e+00, 8.541530e-01, 1.299170e+00, 2.290512e-02, 2.675198e-01, 8.62879…
0.000000e+00	2.707686e+00, 4.081950e-03, 1.528063e+00, 1.536179e-02, 1.377397e+00, 1.163903e+00, 1.561734e+00, 2.138461e+00, 2.447248e+00, 1.203839e+00, 2.016515e+00, 2.547284e+00, 2.146856e-01, 5.483217e-01, 1.638264e+00, 5.974968e-01, 1.280207e+00, 7.265979e-01, 1.039511e+00, 1.028362e+00, 1.116699e+00, 2.824554e+00, 1.379207e+00, 2.644895e+00, 4.033323e-01, 2.444679e+00, 2.071619e+00, 2.228292e+00, 1.20364…
2.000000e-01	2.101315e+00, 2.260976e-03, 1.252664e+00, 2.191329e-02, 1.194503e+00, 1.525079e+00, 1.200630e+00, 1.463886e+00, 1.792137e+00, 1.184250e+00, 2.024164e+00, 2.000770e+00, 4.260989e-01, 7.973686e-01, 8.640901e-01, 5.058639e-01, 9.567669e-01, 4.063643e-01, 7.720119e-01, 8.016317e-01, 1.167431e+00, 2.140812e+00, 1.366403e+00, 1.822996e+00, 5.151229e-01, 2.356765e+00, 1.292600e+00, 1.479537e+00, 8.29485…
4.000000e-01	1.731978e+00, 7.633411e-03, 1.035353e+00, 1.819126e-02, 1.020223e+00, 1.895381e+00, 1.250365e+00, 1.153757e+00, 1.102338e+00, 1.096693e+00, 1.436108e+00, 1.189196e+00, 5.079064e-01, 1.079295e+00, 6.245326e-01, 4.041541e-01, 6.191786e-01, 2.318915e-01, 8.466774e-01, 9.529097e-01, 1.316758e+00, 1.972407e+00, 1.179302e+00, 1.465677e+00, 6.359959e-01, 1.768350e+00, 8.628865e-01, 1.129444e+00, 5.78494…
6.000000e-01	1.114693e+00, 6.995817e-02, 8.546945e-01, 1.760420e-02, 1.049409e+00, 1.959503e+00, 1.388690e+00, 9.088422e-01, 1.194935e+00, 1.057310e+00, 1.345531e+00, 9.711874e-01, 4.080777e-01, 8.690555e-01, 3.378830e-01, 3.612832e-01, 4.539456e-01, 4.281059e-01, 6.321619e-01, 1.326987e+00, 1.018717e+00, 1.460405e+00, 8.183518e-01, 1.007872e+00, 5.896574e-01, 1.777212e+00, 5.210516e-01, 5.456548e-01, 3.82413…
8.000000e-01	8.364703e-01, 1.774863e-01, 8.358947e-01, 1.282505e-02, 8.022460e-01, 1.977334e+00, 1.327304e+00, 7.557765e-01, 9.771928e-01, 9.736864e-01, 1.451697e+00, 7.333972e-01, 3.465638e-01, 6.955386e-01, 2.013624e-01, 2.945036e-01, 4.716868e-01, 5.267872e-01, 6.441474e-01, 1.287535e+00, 7.180828e-01, 1.167148e+00, 9.426851e-01, 1.232641e+00, 8.522724e-01, 1.744036e+00, 3.983828e-01, 4.779746e-01, 2.71651…
1.000000e+00	5.913639e-01, 2.845944e-01, 8.794768e-01, 1.143948e-02, 5.824579e-01, 1.861002e+00, 1.194609e+00, 7.983506e-01, 6.493328e-01, 8.893964e-01, 1.044600e+00, 7.083896e-01, 2.298880e-01, 5.434322e-01, 1.103287e-01, 2.309419e-01, 4.860296e-01, 5.633398e-01, 5.792642e-01, 1.254227e+00, 6.454391e-01, 8.488423e-01, 8.078848e-01, 1.356696e+00, 7.693784e-01, 1.666800e+00, 2.178162e-01, 3.829076e-01, 2.50017…
1.200000e+00	4.883563e-01, 3.413610e-01, 9.812890e-01, 8.909046e-03, 4.013912e-01, 2.236043e+00, 1.580478e+00, 7.693382e-01, 4.038589e-01, 1.088969e+00, 1.327330e+00, 3.833886e-01, 1.722182e-01, 3.739835e-01, 6.883831e-02, 1.686207e-01, 6.439893e-01, 5.667552e-01, 6.169662e-01, 1.678570e+00, 4.779166e-01, 9.042398e-01, 5.376099e-01, 1.432171e+00, 6.673650e-01, 1.635762e+00, 1.370806e-01, 4.247861e-01, 3.34303…
1.400000e+00	3.663813e-01, 4.078994e-01, 9.201813e-01, 7.207363e-03, 2.302800e-01, 2.178951e+00, 1.834876e+00, 1.317984e+00, 2.275958e-01, 1.096134e+00, 1.340601e+00, 3.699325e-01, 2.786210e-01, 3.153080e-01, 4.362460e-02, 1.695173e-01, 7.217513e-01, 6.183168e-01, 6.814608e-01, 1.583615e+00, 3.223274e-01, 7.891037e-01, 7.158481e-01, 1.609524e+00, 7.870284e-01, 1.588161e+00, 9.032761e-02, 5.378673e-01, 5.06412…
1.600000e+00	2.496096e-01, 4.006002e-01, 8.384505e-01, 6.002716e-03, 1.595211e-01, 2.247717e+00, 1.890106e+00, 1.323830e+00, 1.567198e-01, 1.156475e+00, 1.159239e+00, 2.409688e-01, 3.663138e-01, 2.795286e-01, 3.169898e-02, 1.222928e-01, 5.329358e-01, 6.272229e-01, 6.490669e-01, 1.757769e+00, 2.496610e-01, 6.771629e-01, 5.400576e-01, 1.532877e+00, 8.210828e-01, 1.542869e+00, 5.576369e-02, 5.228949e-01, 6.14841…
1.800000e+00	2.038828e-01, 4.904259e-01, 8.712325e-01, 5.977753e-03, 1.381472e-01, 2.174696e+00, 1.464531e+00, 1.719631e+00, 9.957890e-02, 8.922049e-01, 1.065530e+00, 1.904971e-01, 4.435284e-01, 2.084382e-01, 2.800739e-02, 1.082520e-01, 5.631711e-01, 6.512942e-01, 7.923847e-01, 1.502755e+00, 1.569394e-01, 5.448785e-01, 7.911681e-01, 1.318427e+00, 9.511024e-01, 1.882014e+00, 3.450759e-02, 6.800947e-01, 6.20252…
2.000000e+00	1.335863e-01, 4.392771e-01, 9.735509e-01, 3.323800e-03, 8.264217e-02, 1.812185e+00, 1.620013e+00, 1.574442e+00, 5.295098e-02, 1.160158e+00, 1.082530e+00, 9.950717e-02, 5.950539e-01, 1.962823e-01, 3.008329e-02, 7.545065e-02, 7.167693e-01, 6.193116e-01, 8.920212e-01, 1.698737e+00, 1.315154e-01, 5.985145e-01, 6.632747e-01, 1.469791e+00, 8.391104e-01, 1.607145e+00, 1.616777e-02, 9.459242e-01, 7.21884…
0.000000e+00	1.086882e+00, 1.433639e+00, 3.059830e-01, 8.911137e-01, 3.265165e+00, 8.519682e-01, 1.157353e+00, 2.994102e+00, 8.158589e-01, 2.391505e+00, 2.661533e+00, 2.890846e+00, 2.827538e+00, 1.173438e+00, 9.525571e-01, 2.028990e+00, 2.663843e+00, 2.412771e-01, 4.263824e-02, 1.567971e+00, 1.691219e+00, 5.092568e-01, 2.996630e+00, 2.475986e+00, 1.291903e+00, 1.088594e+00, 6.352357e-01, 2.848953e+00, 3.18599…
2.000000e-01	8.284879e-01, 1.108777e+00, 6.978767e-01, 1.025209e+00, 2.109297e+00, 1.257857e+00, 1.259012e+00, 2.208629e+00, 8.427155e-01, 1.588920e+00, 1.901754e+00, 1.829090e+00, 1.798977e+00, 1.301137e+00, 1.107428e+00, 2.028970e+00, 1.594140e+00, 1.509872e-01, 3.483346e-01, 1.119096e+00, 1.002092e+00, 5.947098e-01, 1.793180e+00, 2.331412e+00, 9.388005e-01, 1.408975e+00, 4.243186e-01, 2.054243e+00, 5.56465…
4.000000e-01	5.910601e-01, 5.614375e-01, 7.395589e-01, 1.176881e+00, 1.519557e+00, 1.515131e+00, 1.142245e+00, 2.088355e+00, 7.433661e-01, 1.391842e+00, 1.291847e+00, 1.080049e+00, 1.189411e+00, 1.277478e+00, 8.823262e-01, 1.648577e+00, 1.201687e+00, 1.158717e-01, 3.279853e-01, 1.210157e+00, 6.847576e-01, 6.188479e-01, 9.642234e-01, 1.329739e+00, 8.169427e-01, 1.389040e+00, 2.148316e-01, 1.564057e+00, 5.87017…
6.000000e-01	4.117457e-01, 4.942481e-01, 8.606088e-01, 1.411587e+00, 1.145424e+00, 1.678470e+00, 1.317061e+00, 2.289638e+00, 5.525569e-01, 1.409539e+00, 9.887399e-01, 9.025597e-01, 1.050959e+00, 1.067784e+00, 7.572556e-01, 1.359500e+00, 8.442163e-01, 8.247088e-02, 1.936595e-01, 1.389117e+00, 7.375174e-01, 7.157901e-01, 4.259016e-01, 1.313569e+00, 9.142867e-01, 1.611734e+00, 1.466085e-01, 1.362734e+00, 7.71443…
8.000000e-01	4.291914e-01, 3.546094e-01, 9.267667e-01, 1.390635e+00, 5.433473e-01, 1.884831e+00, 1.419676e+00, 2.188254e+00, 3.017111e-01, 1.018030e+00, 7.240101e-01, 6.698258e-01, 9.243424e-01, 8.845796e-01, 6.051397e-01, 9.607549e-01, 6.585196e-01, 1.609266e-01, 1.223525e-01, 1.161960e+00, 4.227557e-01, 6.448612e-01, 2.523372e-01, 1.355342e+00, 7.757829e-01, 1.273292e+00, 1.045880e-01, 1.041998e+00, 7.81127…
1.000000e+00	2.670875e-01, 4.075053e-01, 9.244638e-01, 1.783455e+00, 4.002394e-01, 2.079736e+00, 1.596647e+00, 2.283318e+00, 2.101934e-01, 1.139492e+00, 4.981468e-01, 4.712828e-01, 8.957070e-01, 9.113186e-01, 3.811255e-01, 8.547530e-01, 7.279860e-01, 2.764068e-01, 7.445260e-02, 1.587583e+00, 3.695650e-01, 5.935959e-01, 1.602691e-01, 1.528623e+00, 8.783607e-01, 1.431317e+00, 5.452187e-02, 1.035636e+00, 6.52274…
1.200000e+00	1.716089e-01, 4.812482e-01, 9.409900e-01, 9.377919e-01, 2.907216e-01, 2.030649e+00, 2.082706e+00, 2.239570e+00, 1.185161e-01, 1.015510e+00, 4.185510e-01, 3.078787e-01, 6.843716e-01, 7.998945e-01, 3.095961e-01, 8.193402e-01, 5.771810e-01, 3.460610e-01, 5.418146e-02, 1.723708e+00, 2.261451e-01, 6.192903e-01, 1.009891e-01, 1.483012e+00, 7.597590e-01, 1.391272e+00, 3.842147e-02, 8.747569e-01, 8.49746…
1.400000e+00	1.556619e-01, 4.572815e-01, 9.586822e-01, 1.105169e+00, 1.994367e-01, 2.087891e+00, 2.199272e+00, 2.359860e+00, 6.886429e-02, 9.667847e-01, 4.374518e-01, 2.946809e-01, 6.506548e-01, 6.386534e-01, 1.885867e-01, 5.060153e-01, 5.398371e-01, 3.336354e-01, 6.739051e-02, 1.610870e+00, 1.436137e-01, 5.524975e-01, 1.712827e-01, 1.323147e+00, 1.078882e+00, 1.509383e+00, 3.029484e-02, 1.053437e+00, 9.90204…
1.600000e+00	1.057964e-01, 5.287572e-01, 8.482772e-01, 6.482131e-01, 1.390318e-01, 1.743061e+00, 2.693874e+00, 1.901878e+00, 4.717807e-02, 9.483188e-01, 5.573034e-01, 1.740958e-01, 6.254058e-01, 4.682815e-01, 1.872953e-01, 4.702382e-01, 5.542995e-01, 2.782879e-01, 1.107588e-01, 1.451641e+00, 1.037829e-01, 5.743742e-01, 3.078719e-01, 1.356861e+00, 7.595872e-01, 1.647092e+00, 1.611986e-02, 1.025475e+00, 8.39209…
1.800000e+00	8.935151e-02, 4.248677e-01, 8.794320e-01, 7.032689e-01, 8.024400e-02, 2.274918e+00, 2.178958e+00, 2.077951e+00, 2.463737e-02, 9.975520e-01, 5.646051e-01, 1.209844e-01, 7.244366e-01, 5.466672e-01, 1.175143e-01, 3.135428e-01, 6.433065e-01, 2.335051e-01, 2.240935e-01, 1.941068e+00, 8.535087e-02, 5.148481e-01, 3.425183e-01, 1.266691e+00, 1.042902e+00, 1.436726e+00, 1.157055e-02, 8.599440e-01, 8.89625…
2.000000e+00	4.873220e-02, 4.845356e-01, 1.056211e+00, 5.250258e-01, 5.030655e-02, 2.419738e+00, 2.078528e+00, 2.055112e+00, 1.773279e-02, 1.024432e+00, 8.432304e-01, 9.071103e-02, 5.434049e-01, 6.574199e-01, 1.051284e-01, 3.219777e-01, 4.739199e-01, 1.952566e-01, 3.515557e-01, 1.656266e+00, 6.233891e-02, 5.761078e-01, 5.565782e-01, 1.505930e+00, 7.097277e-01, 1.761446e+00, 5.772123e-03, 1.361984e+00, 9.16531…
0.000000e+00	1.460389e+00, 2.497158e+00, 2.331066e+00, 1.754312e+00, 2.937505e+00, 5.015183e-01, 2.011244e+00, 5.084943e-01, 2.445794e+00, 1.532462e+00, 7.903019e-01, 2.329279e+00, 1.609288e-01, 1.476189e-01, 8.001800e-01, 6.958185e-01, 3.146844e+00, 8.956701e-01, 3.385421e+00, 9.330769e-01, 6.202660e-01, 1.852327e+00, 1.748590e+00, 1.885892e+00, 6.200173e-01, 2.686474e+00, 2.028281e+00, 1.441885e+00, 3.25755…
2.000000e-01	1.471950e+00, 1.628355e+00, 1.762534e+00, 1.599311e+00, 1.990334e+00, 9.203738e-01, 2.216249e+00, 3.062133e-01, 1.551908e+00, 7.879046e-01, 4.759478e-01, 1.768682e+00, 8.030783e-02, 3.841300e-01, 3.869366e-01, 7.870168e-01, 1.499361e+00, 6.317516e-01, 2.252636e+00, 1.090144e+00, 7.519255e-01, 1.620289e+00, 9.673163e-01, 1.596223e+00, 4.134176e-01, 2.383209e+00, 1.676761e+00, 1.254420e+00, 2.37694…
4.000000e-01	1.359561e+00, 9.874638e-01, 1.172140e+00, 1.429200e+00, 1.758790e+00, 1.406791e+00, 1.935990e+00, 3.773513e-01, 8.743791e-01, 7.573753e-01, 3.512607e-01, 1.326177e+00, 4.042025e-02, 5.427348e-01, 3.139561e-01, 8.447651e-01, 1.285872e+00, 5.812622e-01, 1.479547e+00, 1.357127e+00, 8.116764e-01, 1.081245e+00, 4.556385e-01, 1.206390e+00, 2.317245e-01, 2.041946e+00, 1.334717e+00, 8.432530e-01, 1.87930…
6.000000e-01	1.147147e+00, 6.638196e-01, 9.890044e-01, 1.345176e+00, 9.762307e-01, 1.432169e+00, 2.199505e+00, 3.642011e-01, 6.259638e-01, 7.600511e-01, 3.360148e-01, 1.158706e+00, 2.748032e-02, 4.402427e-01, 1.306408e-01, 9.519597e-01, 1.034394e+00, 6.214230e-01, 1.080301e+00, 1.379384e+00, 7.416308e-01, 9.320647e-01, 3.295188e-01, 1.598906e+00, 2.028465e-01, 1.712419e+00, 8.639835e-01, 4.774918e-01, 1.73538…
8.000000e-01	9.999565e-01, 6.272266e-01, 1.070920e+00, 9.426441e-01, 8.084913e-01, 1.401746e+00, 1.980358e+00, 6.325496e-01, 4.238059e-01, 7.805794e-01, 3.339583e-01, 7.259368e-01, 2.760556e-02, 3.588985e-01, 9.586309e-02, 8.642194e-01, 6.804881e-01, 6.298303e-01, 8.312198e-01, 1.446843e+00, 7.433179e-01, 6.871880e-01, 3.201319e-01, 1.379533e+00, 3.723792e-01, 1.556011e+00, 9.839813e-01, 3.684002e-01, 3.98321…
1.000000e+00	7.125824e-01, 5.139736e-01, 1.022180e+00, 9.280031e-01, 5.139640e-01, 1.827585e+00, 2.142325e+00, 1.067959e+00, 3.007700e-01, 8.337748e-01, 4.301356e-01, 5.637466e-01, 9.380035e-02, 2.443451e-01, 5.934738e-02, 6.995087e-01, 7.115594e-01, 5.754355e-01, 8.263966e-01, 1.516956e+00, 5.606296e-01, 6.816576e-01, 3.479872e-01, 1.328502e+00, 6.193520e-01, 1.537632e+00, 7.433353e-01, 2.789799e-01, 6.03970…
1.200000e+00	6.001035e-01, 4.780335e-01, 9.881917e-01, 7.658560e-01, 3.382735e-01, 1.815845e+00, 2.075820e+00, 1.139518e+00, 1.687867e-01, 8.839502e-01, 5.506528e-01, 3.944778e-01, 2.051651e-01, 2.407658e-01, 2.743401e-02, 7.236425e-01, 5.462449e-01, 5.984573e-01, 8.256255e-01, 1.412612e+00, 4.649694e-01, 4.957557e-01, 4.002177e-01, 1.317833e+00, 7.231600e-01, 2.013133e+00, 5.599573e-01, 2.718675e-01, 6.70414…
1.400000e+00	3.853926e-01, 5.114978e-01, 9.270844e-01, 7.134489e-01, 2.451246e-01, 2.153264e+00, 2.123146e+00, 1.475207e+00, 1.024970e-01, 1.129449e+00, 7.310875e-01, 2.459307e-01, 3.886505e-01, 1.528595e-01, 2.155634e-02, 6.041429e-01, 6.520632e-01, 5.849231e-01, 7.153019e-01, 1.581546e+00, 2.653300e-01, 5.159447e-01, 4.834060e-01, 1.579853e+00, 7.050134e-01, 1.651894e+00, 3.312378e-01, 4.443721e-01, 7.45517…
1.600000e+00	2.579585e-01, 4.952492e-01, 8.382577e-01, 6.568567e-01, 1.537503e-01, 1.915185e+00, 1.947961e+00, 1.465865e+00, 7.290527e-02, 9.431394e-01, 7.779840e-01, 1.693757e-01, 5.190342e-01, 1.386903e-01, 2.687574e-02, 4.799254e-01, 6.159110e-01, 6.877881e-01, 8.328419e-01, 1.803548e+00, 2.125853e-01, 4.357490e-01, 5.956091e-01, 1.453228e+00, 9.326268e-01, 1.715608e+00, 1.925669e-01, 5.597289e-01, 8.18867…
1.800000e+00	2.127753e-01, 4.549830e-01, 9.834543e-01, 3.368697e-01, 1.141213e-01, 2.057948e+00, 2.227375e+00, 1.466060e+00, 4.338294e-02, 9.262969e-01, 9.115885e-01, 1.161621e-01, 5.137602e-01, 8.753851e-02, 2.731846e-02, 4.316299e-01, 6.232231e-01, 7.433978e-01, 7.821656e-01, 1.898545e+00, 1.422488e-01, 4.358824e-01, 5.775608e-01, 1.330134e+00, 8.047908e-01, 1.789779e+00, 1.724572e-01, 6.796193e-01, 7.30082…
2.000000e+00	1.721914e-01, 4.916209e-01, 1.033530e+00, 3.804162e-01, 7.035153e-02, 2.132753e+00, 2.146121e+00, 1.824847e+00, 2.801304e-02, 1.136756e+00, 9.494455e-01, 1.144779e-01, 6.353653e-01, 9.352642e-02, 3.627221e-02, 3.083278e-01, 6.689082e-01, 7.255222e-01, 9.150256e-01, 1.775649e+00, 1.112766e-01, 4.599220e-01, 7.298760e-01, 1.744492e+00, 9.643650e-01, 1.881016e+00, 8.850892e-02, 7.534633e-01, 8.40053…
0.000000e+00	1.562604e-01, 1.225820e+00, 1.319247e+00, 1.863194e+00, 2.412667e+00, 1.482085e+00, 2.991691e-01, 2.629318e+00, 9.999544e-01, 2.513046e+00, 2.169899e-01, 9.206762e-01, 2.409696e+00, 5.100339e-01, 8.443071e-02, 1.102315e+00, 1.579089e+00, 1.625901e+00, 9.803833e-01, 1.579888e+00, 2.726972e+00, 2.065775e+00, 6.536263e-01, 1.704355e+00, 2.328539e+00, 3.101139e+00, 9.220285e-01, 3.611128e+00, 2.52588…
2.000000e-01	2.399816e-01, 9.203521e-01, 8.614615e-01, 2.006305e+00, 2.131491e+00, 1.434750e+00, 6.445056e-01, 2.089106e+00, 1.097875e+00, 1.548804e+00, 1.612467e-01, 6.489989e-01, 1.695378e+00, 6.558699e-01, 5.658675e-01, 9.467320e-01, 1.484931e+00, 1.219867e+00, 7.811331e-01, 1.534122e+00, 2.046800e+00, 1.639998e+00, 3.894111e-01, 9.668699e-01, 1.702630e+00, 2.535884e+00, 6.307312e-01, 1.567402e+00, 2.11278…
4.000000e-01	2.215792e-01, 8.873006e-01, 9.049088e-01, 1.687136e+00, 1.549614e+00, 1.032704e+00, 1.030367e+00, 1.470975e+00, 1.168921e+00, 1.489548e+00, 9.476963e-02, 7.950180e-01, 1.253109e+00, 7.328622e-01, 6.356089e-01, 8.852391e-01, 8.317531e-01, 6.482448e-01, 4.455820e-01, 1.840997e+00, 1.336999e+00, 1.217650e+00, 2.073734e-01, 9.138549e-01, 1.219448e+00, 1.743045e+00, 4.676333e-01, 1.464717e+00, 1.17257…
6.000000e-01	1.522473e-01, 7.193092e-01, 8.798435e-01, 1.437637e+00, 1.116095e+00, 1.284199e+00, 1.427611e+00, 1.229281e+00, 9.247355e-01, 9.092935e-01, 8.200956e-02, 8.857865e-01, 9.423108e-01, 7.261890e-01, 5.754425e-01, 8.129475e-01, 7.348415e-01, 5.344203e-01, 3.626076e-01, 1.724027e+00, 9.463532e-01, 1.270451e+00, 1.395781e-01, 8.591974e-01, 1.398691e+00, 1.666391e+00, 3.262661e-01, 9.744020e-01, 8.30533…
8.000000e-01	1.214268e-01, 4.743905e-01, 8.563142e-01, 1.138380e+00, 8.377308e-01, 1.464412e+00, 1.560491e+00, 1.031319e+00, 6.574628e-01, 7.123238e-01, 6.891214e-02, 9.313314e-01, 7.288312e-01, 6.609951e-01, 5.353488e-01, 9.281757e-01, 6.877644e-01, 5.002671e-01, 1.613536e-01, 1.556101e+00, 5.917888e-01, 1.005456e+00, 7.011469e-02, 1.006989e+00, 1.092592e+00, 1.377549e+00, 2.135778e-01, 5.915998e-01, 6.38372…
1.000000e+00	1.043110e-01, 4.382994e-01, 9.481864e-01, 1.046180e+00, 5.334748e-01, 1.755836e+00, 1.639022e+00, 1.107710e+00, 3.627219e-01, 6.853990e-01, 1.139546e-01, 8.959440e-01, 4.942663e-01, 5.506169e-01, 3.206163e-01, 7.696286e-01, 6.137524e-01, 5.880834e-01, 1.363016e-01, 1.756015e+00, 4.095455e-01, 5.458500e-01, 6.316501e-02, 1.222972e+00, 8.941714e-01, 1.369871e+00, 1.632611e-01, 4.440240e-01, 5.95107…
1.200000e+00	7.147073e-02, 4.816593e-01, 8.819167e-01, 8.777307e-01, 3.596234e-01, 1.940616e+00, 1.806341e+00, 1.278683e+00, 2.741065e-01, 6.663972e-01, 2.240111e-01, 7.127482e-01, 4.824386e-01, 3.934458e-01, 2.208875e-01, 5.218534e-01, 6.379001e-01, 6.647496e-01, 1.371809e-01, 1.875849e+00, 3.479984e-01, 5.733720e-01, 2.040934e-01, 1.105062e+00, 9.617652e-01, 1.363669e+00, 9.093369e-02, 2.692464e-01, 6.62466…
1.400000e+00	5.396770e-02, 4.325041e-01, 7.262765e-01, 7.270126e-01, 2.582525e-01, 1.953462e+00, 1.879719e+00, 1.309912e+00, 1.710782e-01, 7.746767e-01, 3.686185e-01, 4.376954e-01, 5.817679e-01, 2.691337e-01, 1.306997e-01, 5.088761e-01, 5.871633e-01, 5.825883e-01, 3.091173e-01, 1.587683e+00, 2.643921e-01, 4.130494e-01, 3.704305e-01, 1.520339e+00, 9.497483e-01, 1.420166e+00, 6.946371e-02, 2.314205e-01, 7.59783…
1.600000e+00	4.220376e-02, 4.634721e-01, 8.446325e-01, 6.586177e-01, 1.676150e-01, 1.957294e+00, 1.947057e+00, 1.335265e+00, 8.678014e-02, 7.473086e-01, 6.557068e-01, 3.188917e-01, 5.512736e-01, 2.389288e-01, 1.071186e-01, 3.454492e-01, 5.356220e-01, 6.834269e-01, 3.995822e-01, 1.660251e+00, 1.453945e-01, 3.269870e-01, 4.035183e-01, 1.366974e+00, 8.703483e-01, 1.304884e+00, 4.038919e-02, 1.765777e-01, 7.68599…
1.800000e+00	2.974952e-02, 5.068071e-01, 8.139502e-01, 5.607494e-01, 1.067921e-01, 2.013854e+00, 2.214124e+00, 1.951358e+00, 4.812175e-02, 1.023981e+00, 6.706262e-01, 2.606385e-01, 4.598363e-01, 1.916133e-01, 1.052758e-01, 2.767741e-01, 5.803664e-01, 6.904917e-01, 6.557342e-01, 1.730952e+00, 1.182929e-01, 2.037020e-01, 6.111278e-01, 1.635975e+00, 8.732209e-01, 1.509155e+00, 2.311162e-02, 2.521543e-01, 9.54124…
2.000000e+00	2.545038e-02, 4.994204e-01, 8.346269e-01, 3.987634e-01, 7.656668e-02, 2.298471e+00, 1.816730e+00, 1.878928e+00, 3.801485e-02, 9.422277e-01, 9.281952e-01, 1.623965e-01, 7.005414e-01, 1.077404e-01, 8.003149e-02, 2.059963e-01, 6.890426e-01, 7.769047e-01, 5.723277e-01, 1.975284e+00, 8.666120e-02, 2.474791e-01, 5.703486e-01, 1.497168e+00, 1.010017e+00, 1.429033e+00, 1.420497e-02, 3.972774e-01, 7.95220…
0.000000e+00	2.207672e+00, 2.177651e+00, 2.315340e+00, 1.848157e+00, 2.420587e+00, 3.814449e-01, 1.389673e+00, 1.436093e+00, 1.929960e+00, 1.012796e+00, 1.212098e-01, 1.576031e-01, 1.958176e+00, 5.398159e-02, 2.049566e+00, 1.504640e-02, 1.349374e+00, 1.960617e+00, 8.473268e-01, 2.658963e-01, 1.142079e-01, 3.049688e-02, 2.521720e-01, 2.366737e+00, 1.532381e+00, 2.733757e-01, 2.206871e-01, 2.973720e+00, 1.10372…
2.000000e-01	2.397135e+00, 1.856800e+00, 1.334668e+00, 1.785788e+00, 1.871286e+00, 8.260007e-01, 1.394197e+00, 1.252463e+00, 1.374155e+00, 9.956723e-01, 9.386766e-02, 1.030719e-01, 1.680022e+00, 2.911762e-01, 1.661193e+00, 1.136853e-02, 8.424784e-01, 1.026381e+00, 8.716213e-01, 1.781284e-01, 4.350907e-01, 7.999116e-02, 1.431523e-01, 2.005401e+00, 1.053703e+00, 6.411098e-01, 3.890377e-01, 2.648128e+00, 1.15516…
4.000000e-01	1.824052e+00, 1.393172e+00, 1.077863e+00, 1.319230e+00, 1.217021e+00, 1.303203e+00, 1.958501e+00, 1.626447e+00, 6.876274e-01, 1.069709e+00, 8.823866e-02, 7.655292e-02, 1.041958e+00, 4.839075e-01, 1.412123e+00, 5.864003e-02, 4.614242e-01, 6.612928e-01, 4.253924e-01, 1.572987e-01, 5.731730e-01, 1.550807e-01, 8.327397e-02, 1.347991e+00, 1.201482e+00, 8.353543e-01, 5.376735e-01, 2.071175e+00, 9.22275…
6.000000e-01	1.837059e+00, 8.670662e-01, 9.442401e-01, 1.005797e+00, 8.297921e-01, 1.554003e+00, 1.632587e+00, 1.955042e+00, 5.025436e-01, 1.118747e+00, 1.479985e-01, 1.794678e-01, 9.201714e-01, 6.200741e-01, 8.407343e-01, 1.989013e-01, 2.378707e-01, 3.588862e-01, 3.805744e-01, 3.211266e-01, 5.485946e-01, 1.947772e-01, 1.192557e-01, 9.500743e-01, 1.117922e+00, 1.009756e+00, 5.163794e-01, 1.355683e+00, 8.09228…
8.000000e-01	1.474499e+00, 6.691108e-01, 7.736391e-01, 8.853830e-01, 4.715542e-01, 1.903147e+00, 1.852981e+00, 1.584086e+00, 3.102963e-01, 1.073320e+00, 3.104945e-01, 5.167525e-01, 6.645236e-01, 8.944750e-01, 6.608080e-01, 4.671911e-01, 1.881465e-01, 2.583500e-01, 2.245031e-01, 4.957373e-01, 7.433127e-01, 2.333551e-01, 3.078758e-01, 7.475385e-01, 1.103134e+00, 7.628035e-01, 4.917149e-01, 1.808485e+00, 8.71167…
1.000000e+00	1.448869e+00, 5.820179e-01, 9.241873e-01, 5.343089e-01, 4.102061e-01, 1.805644e+00, 2.305178e+00, 1.868500e+00, 2.743485e-01, 1.018321e+00, 4.483468e-01, 8.091625e-01, 7.098949e-01, 8.701460e-01, 4.082238e-01, 3.750179e-01, 1.129853e-01, 1.645597e-01, 1.332900e-01, 9.667835e-01, 8.593522e-01, 3.099442e-01, 3.996008e-01, 8.526482e-01, 9.394939e-01, 5.959966e-01, 3.962117e-01, 1.817015e+00, 9.82221…
1.200000e+00	1.035694e+00, 5.050180e-01, 7.452480e-01, 4.490724e-01, 2.691571e-01, 2.031677e+00, 2.307850e+00, 1.603781e+00, 2.695185e-01, 1.053880e+00, 7.053744e-01, 1.031043e+00, 6.317234e-01, 6.166450e-01, 2.387601e-01, 5.117014e-01, 2.005271e-01, 9.698788e-02, 1.805440e-01, 1.038566e+00, 7.285045e-01, 3.313158e-01, 4.887616e-01, 6.169574e-01, 9.765102e-01, 4.839001e-01, 2.493091e-01, 1.560272e+00, 9.28760…
1.400000e+00	8.062873e-01, 4.776382e-01, 8.035775e-01, 5.042479e-01, 1.688637e-01, 1.651674e+00, 2.443061e+00, 1.962032e+00, 2.260207e-01, 9.384473e-01, 9.043692e-01, 1.275366e+00, 6.392048e-01, 6.286220e-01, 1.589384e-01, 5.289143e-01, 3.682712e-01, 6.418394e-02, 2.446127e-01, 1.299799e+00, 7.161022e-01, 3.616791e-01, 5.987915e-01, 9.142224e-01, 8.235235e-01, 5.276427e-01, 1.322197e-01, 1.392854e+00, 9.13366…
1.600000e+00	5.899374e-01, 3.403685e-01, 7.655163e-01, 3.664175e-01, 1.345996e-01, 2.028985e+00, 1.993507e+00, 2.072099e+00, 1.546212e-01, 9.339139e-01, 8.449838e-01, 8.841356e-01, 6.500477e-01, 5.331114e-01, 1.393145e-01, 5.247264e-01, 4.407665e-01, 6.824994e-02, 3.697314e-01, 1.440759e+00, 4.280693e-01, 3.271202e-01, 5.354939e-01, 9.991998e-01, 1.090105e+00, 6.041179e-01, 9.315118e-02, 1.257679e+00, 9.10729…
1.800000e+00	3.793937e-01, 3.487192e-01, 9.650094e-01, 3.335143e-01, 9.143166e-02, 1.610050e+00, 2.262388e+00, 2.143799e+00, 8.702017e-02, 1.085332e+00, 8.456767e-01, 7.863143e-01, 6.390346e-01, 4.807744e-01, 1.219724e-01, 4.326930e-01, 4.283852e-01, 7.767109e-02, 4.964635e-01, 1.887639e+00, 2.880527e-01, 4.024661e-01, 6.517828e-01, 1.424681e+00, 7.130755e-01, 7.831582e-01, 6.641197e-02, 1.384076e+00, 8.94396…
2.000000e+00	3.519640e-01, 4.499970e-01, 8.370762e-01, 2.151659e-01, 6.226044e-02, 2.053476e+00, 2.358698e+00, 1.817932e+00, 4.888786e-02, 8.788547e-01, 7.518261e-01, 5.978031e-01, 6.429033e-01, 4.447048e-01, 8.125008e-02, 3.146101e-01, 4.355103e-01, 9.375070e-02, 6.640083e-01, 1.435551e+00, 2.843971e-01, 3.726947e-01, 6.513520e-01, 1.028994e+00, 7.963024e-01, 1.031162e+00, 4.228683e-02, 9.138832e-01, 7.72657…
0.000000e+00	1.760282e+00, 3.341196e+00, 1.874220e+00, 1.926142e+00, 1.746632e+00, 4.800631e-01, 3.417310e+00, 1.407582e-01, 1.259598e+00, 2.200426e+00, 7.723480e-02, 2.871482e+00, 3.231923e+00, 1.125614e+00, 2.431123e+00, 2.601684e+00, 2.094013e+00, 7.292600e-01, 1.696985e+00, 1.527262e+00, 2.632562e+00, 9.498744e-01, 5.444412e-01, 1.600887e+00, 7.973242e-01, 3.021043e+00, 2.650226e+00, 2.525641e+00, 6.06303…
2.000000e-01	1.454944e+00, 1.581553e+00, 1.727156e+00, 2.125526e+00, 1.310544e+00, 1.052228e+00, 3.320586e+00, 3.869363e-01, 1.271090e+00, 1.826010e+00, 6.507898e-02, 1.638363e+00, 1.276628e+00, 1.288474e+00, 2.061291e+00, 2.271644e+00, 1.229211e+00, 4.787419e-01, 9.808351e-01, 1.329836e+00, 1.777264e+00, 1.052516e+00, 2.856833e-01, 1.237313e+00, 6.203730e-01, 3.038883e+00, 2.066923e+00, 2.495316e+00, 6.80723…
4.000000e-01	1.720651e+00, 1.130941e+00, 1.223057e+00, 2.066642e+00, 1.124640e+00, 1.245103e+00, 2.525905e+00, 6.800999e-01, 1.067508e+00, 1.613611e+00, 5.082191e-02, 1.407056e+00, 8.623388e-01, 1.341714e+00, 1.437646e+00, 2.069176e+00, 1.074772e+00, 2.745305e-01, 6.357969e-01, 9.819023e-01, 1.681887e+00, 9.207079e-01, 1.635280e-01, 8.342683e-01, 6.315187e-01, 2.285274e+00, 1.489119e+00, 1.840484e+00, 6.60760…
6.000000e-01	1.504803e+00, 7.787061e-01, 7.656155e-01, 2.262667e+00, 9.353711e-01, 1.472512e+00, 2.655735e+00, 8.656672e-01, 9.969450e-01, 1.263019e+00, 3.335743e-02, 1.342388e+00, 4.958502e-01, 9.697721e-01, 8.632557e-01, 1.931011e+00, 6.886584e-01, 2.242696e-01, 4.020963e-01, 9.437155e-01, 1.458364e+00, 8.381414e-01, 8.477701e-02, 5.037863e-01, 6.497948e-01, 1.364074e+00, 1.133325e+00, 1.472760e+00, 6.25135…
8.000000e-01	1.525603e+00, 4.087925e-01, 9.124442e-01, 1.929245e+00, 9.178299e-01, 1.873287e+00, 2.379366e+00, 1.140392e+00, 1.104488e+00, 1.182697e+00, 1.909784e-02, 1.651765e+00, 3.971520e-01, 1.053792e+00, 4.383732e-01, 1.683241e+00, 6.078026e-01, 1.230382e-01, 2.232287e-01, 1.186175e+00, 1.191845e+00, 7.956946e-01, 4.759007e-02, 4.463713e-01, 8.780398e-01, 1.090082e+00, 1.037764e+00, 1.145572e+00, 7.64658…
1.000000e+00	1.468289e+00, 2.113722e-01, 1.159824e+00, 1.828383e+00, 5.370106e-01, 1.869854e+00, 2.268795e+00, 1.101470e+00, 1.098005e+00, 9.279282e-01, 1.907150e-02, 1.238096e+00, 4.894873e-01, 9.070496e-01, 2.952845e-01, 1.636090e+00, 5.628087e-01, 2.492390e-01, 1.398556e-01, 1.396995e+00, 1.097975e+00, 7.221383e-01, 2.471452e-02, 4.927054e-01, 8.137262e-01, 9.607331e-01, 4.654150e-01, 8.257711e-01, 7.28352…
1.200000e+00	1.144840e+00, 1.605447e-01, 7.897090e-01, 2.236956e+00, 6.206373e-01, 1.796122e+00, 2.110572e+00, 1.342147e+00, 1.097023e+00, 1.279036e+00, 1.240124e-02, 1.455475e+00, 5.212406e-01, 6.591716e-01, 1.551295e-01, 1.469634e+00, 3.943114e-01, 3.317288e-01, 8.831686e-02, 1.611745e+00, 1.188951e+00, 7.518439e-01, 1.432911e-02, 7.326772e-01, 8.584984e-01, 6.587573e-01, 3.678331e-01, 6.005599e-01, 8.09928…
1.400000e+00	8.335332e-01, 1.024944e-01, 7.255611e-01, 1.992489e+00, 6.363354e-01, 2.184935e+00, 2.489503e+00, 1.439498e+00, 8.729099e-01, 1.189896e+00, 1.048466e-02, 1.131479e+00, 5.743297e-01, 5.785119e-01, 1.054977e-01, 1.124411e+00, 6.070913e-01, 5.512723e-01, 5.064856e-02, 1.397633e+00, 1.027265e+00, 7.409472e-01, 7.628370e-03, 9.703895e-01, 8.880613e-01, 7.855862e-01, 1.949425e-01, 4.019528e-01, 6.54401…
1.600000e+00	6.575805e-01, 1.014733e-01, 8.087293e-01, 2.287531e+00, 4.207457e-01, 2.392959e+00, 2.997351e+00, 1.558705e+00, 6.643607e-01, 1.153208e+00, 6.728865e-03, 1.114353e+00, 5.473437e-01, 3.675624e-01, 9.934124e-02, 1.150455e+00, 5.620797e-01, 5.576406e-01, 5.753256e-02, 1.566533e+00, 6.854674e-01, 6.666811e-01, 4.952997e-03, 1.076451e+00, 8.073503e-01, 7.841128e-01, 1.488123e-01, 2.882827e-01, 7.85929…
1.800000e+00	5.021735e-01, 1.843391e-01, 1.023245e+00, 1.764744e+00, 3.340069e-01, 2.100213e+00, 2.605577e+00, 1.783167e+00, 3.930543e-01, 9.922624e-01, 9.133991e-03, 6.738300e-01, 5.344791e-01, 3.268041e-01, 6.569982e-02, 7.288102e-01, 5.358520e-01, 6.414923e-01, 9.114931e-02, 1.768353e+00, 5.201648e-01, 6.505950e-01, 2.284137e-03, 1.222200e+00, 8.360908e-01, 1.094572e+00, 8.509799e-02, 2.025551e-01, 8.01437…
2.000000e+00	4.409093e-01, 2.612517e-01, 9.626873e-01, 1.338162e+00, 2.013745e-01, 1.820811e+00, 2.315447e+00, 2.212982e+00, 2.820836e-01, 1.076209e+00, 2.176827e-02, 5.749055e-01, 5.769446e-01, 2.484155e-01, 6.549299e-02, 5.737608e-01, 5.805832e-01, 6.386546e-01, 1.465900e-01, 1.879450e+00, 4.196339e-01, 5.203514e-01, 3.930005e-03, 1.550194e+00, 9.121452e-01, 1.052283e+00, 4.837501e-02, 2.690221e-01, 9.72731…
0.000000e+00	1.993603e+00, 2.586303e+00, 1.682092e+00, 1.391773e+00, 1.356828e+00, 2.967699e+00, 1.452858e+00, 1.607351e+00, 1.223629e+00, 1.332235e+00, 2.117900e+00, 2.813129e+00, 1.295450e+00, 1.520395e+00, 4.460083e-01, 5.936732e-03, 1.845189e-01, 1.372239e-01, 3.357137e-01, 1.737399e-01, 1.800254e+00, 1.558606e+00, 1.199689e+00, 3.869596e-01, 2.416330e+00, 3.053979e+00, 2.693095e+00, 1.091317e+00, 3.77081…
2.000000e-01	2.247897e+00, 1.302009e+00, 1.488910e+00, 1.387867e+00, 1.193329e+00, 3.169628e+00, 1.478385e+00, 1.363983e+00, 1.534913e+00, 8.956066e-01, 1.404209e+00, 2.408146e+00, 9.397702e-01, 1.287306e+00, 4.472016e-01, 1.987195e-01, 1.109160e-01, 1.402620e-01, 2.539500e-01, 5.806083e-01, 1.765854e+00, 1.779620e+00, 8.379592e-01, 2.984571e-01, 2.030232e+00, 1.683363e+00, 1.987508e+00, 9.791341e-01, 2.99713…
4.000000e-01	1.699204e+00, 8.684646e-01, 1.074873e+00, 1.088899e+00, 7.959709e-01, 2.783054e+00, 1.750475e+00, 1.218711e+00, 1.183961e+00, 7.341435e-01, 1.246376e+00, 1.695227e+00, 6.006475e-01, 7.816928e-01, 3.520512e-01, 3.301599e-01, 7.880184e-02, 2.196131e-01, 1.954236e-01, 8.003695e-01, 1.805720e+00, 1.235300e+00, 5.333832e-01, 2.798742e-01, 1.577561e+00, 1.730759e+00, 1.312442e+00, 7.133762e-01, 2.22318…
6.000000e-01	1.153110e+00, 6.048571e-01, 7.387120e-01, 8.685734e-01, 7.616850e-01, 2.057157e+00, 1.733913e+00, 1.116583e+00, 1.346614e+00, 7.723858e-01, 9.460732e-01, 2.119556e+00, 6.419617e-01, 6.405092e-01, 2.347883e-01, 4.548621e-01, 1.717808e-01, 4.280465e-01, 1.810397e-01, 1.130151e+00, 1.293319e+00, 9.405439e-01, 4.997719e-01, 6.855323e-01, 1.329678e+00, 1.189654e+00, 1.010249e+00, 4.618698e-01, 2.99670…
8.000000e-01	1.246885e+00, 3.715275e-01, 8.963423e-01, 6.843483e-01, 7.933735e-01, 2.182567e+00, 1.743622e+00, 1.466126e+00, 1.218142e+00, 7.430326e-01, 8.728218e-01, 1.672286e+00, 5.441962e-01, 5.094279e-01, 1.705031e-01, 6.233613e-01, 3.105781e-01, 4.005534e-01, 2.546412e-01, 1.300898e+00, 1.271456e+00, 7.252038e-01, 5.069210e-01, 7.444501e-01, 1.316407e+00, 8.797141e-01, 9.340197e-01, 3.427821e-01, 4.31448…
1.000000e+00	1.037343e+00, 1.809891e-01, 8.815041e-01, 4.711158e-01, 6.655596e-01, 2.924061e+00, 1.830458e+00, 1.520058e+00, 1.041404e+00, 8.077894e-01, 8.971142e-01, 1.626275e+00, 5.678105e-01, 4.770717e-01, 1.309850e-01, 7.026869e-01, 4.401270e-01, 5.576988e-01, 3.936380e-01, 1.525810e+00, 9.883253e-01, 6.323659e-01, 6.398923e-01, 9.086009e-01, 1.220637e+00, 1.017021e+00, 6.124949e-01, 2.357607e-01, 5.51452…
1.200000e+00	7.491498e-01, 1.617674e-01, 9.360376e-01, 4.231282e-01, 6.475428e-01, 2.461481e+00, 1.890947e+00, 1.613521e+00, 8.600135e-01, 9.798168e-01, 1.030195e+00, 1.109607e+00, 4.369394e-01, 3.409561e-01, 9.875905e-02, 5.313118e-01, 5.143314e-01, 5.441250e-01, 4.935283e-01, 1.615696e+00, 1.078297e+00, 4.579501e-01, 6.387002e-01, 1.078073e+00, 9.413573e-01, 1.117571e+00, 3.362744e-01, 1.635487e-01, 5.47792…
1.400000e+00	5.626181e-01, 2.266911e-01, 9.579460e-01, 3.979824e-01, 4.978223e-01, 2.421004e+00, 1.943126e+00, 1.559946e+00, 5.350333e-01, 1.018133e+00, 9.559750e-01, 7.810093e-01, 5.838990e-01, 2.239113e-01, 6.058247e-02, 6.226399e-01, 4.923435e-01, 5.874291e-01, 6.745396e-01, 1.623351e+00, 5.294166e-01, 4.052489e-01, 7.587346e-01, 1.418521e+00, 8.513146e-01, 1.193345e+00, 2.712540e-01, 1.194239e-01, 7.64819…
1.600000e+00	4.115931e-01, 3.308389e-01, 9.581436e-01, 2.917936e-01, 2.330120e-01, 2.547789e+00, 1.869497e+00, 1.898830e+00, 3.481867e-01, 9.143212e-01, 9.790390e-01, 5.790579e-01, 6.724701e-01, 2.085169e-01, 6.201327e-02, 4.769885e-01, 4.626374e-01, 6.310497e-01, 6.837446e-01, 1.856927e+00, 4.421598e-01, 3.375893e-01, 6.935374e-01, 1.008583e+00, 9.931756e-01, 1.141774e+00, 1.406646e-01, 1.089923e-01, 1.01805…
1.800000e+00	2.569945e-01, 4.292528e-01, 8.504402e-01, 2.816712e-01, 1.580910e-01, 2.661011e+00, 1.905983e+00, 1.789545e+00, 2.248816e-01, 9.297799e-01, 1.203437e+00, 3.970491e-01, 6.056072e-01, 1.558027e-01, 7.678032e-02, 3.820364e-01, 6.280628e-01, 6.264929e-01, 8.507409e-01, 1.951853e+00, 3.309227e-01, 3.326531e-01, 8.087878e-01, 1.342994e+00, 7.869330e-01, 1.186073e+00, 1.045744e-01, 2.403282e-01, 6.60652…
2.000000e+00	2.436026e-01, 4.041914e-01, 8.392816e-01, 2.201566e-01, 1.219300e-01, 2.346701e+00, 2.116297e+00, 2.029470e+00, 1.277584e-01, 9.149897e-01, 9.896659e-01, 3.083745e-01, 6.731073e-01, 1.375595e-01, 6.342123e-02, 3.339687e-01, 5.293319e-01, 5.757105e-01, 7.941766e-01, 1.808728e+00, 1.984208e-01, 3.437215e-01, 7.427177e-01, 1.514159e+00, 9.503954e-01, 1.718292e+00, 6.140669e-02, 4.018721e-01, 8.08646…
0.000000e+00	1.989753e+00, 1.421070e+00, 1.919590e+00, 1.833497e+00, 1.035784e+00, 6.570288e-01, 2.360588e+00, 3.424845e-01, 2.617191e+00, 1.866043e+00, 1.833209e+00, 3.028803e+00, 1.261088e+00, 1.626228e-01, 9.539933e-01, 7.685269e-01, 1.425532e+00, 4.229259e-01, 1.733779e+00, 1.600792e+00, 1.452395e-01, 1.805582e+00, 2.627061e-01, 2.592197e+00, 2.626356e+00, 2.379601e+00, 1.430676e+00, 1.534377e+00, 3.63732…
2.000000e-01	1.811234e+00, 6.691750e-01, 1.440437e+00, 1.668669e+00, 9.014413e-01, 1.044500e+00, 2.577039e+00, 2.323297e-01, 1.988052e+00, 1.395495e+00, 9.886872e-01, 2.265999e+00, 6.657797e-01, 4.179579e-01, 8.115315e-01, 6.918659e-01, 1.156508e+00, 2.724632e-01, 1.133688e+00, 1.573121e+00, 4.058319e-01, 1.314652e+00, 1.441173e-01, 2.186257e+00, 1.348118e+00, 2.126806e+00, 1.286394e+00, 1.246133e+00, 2.78750…
4.000000e-01	1.543987e+00, 4.458451e-01, 1.176702e+00, 1.056265e+00, 9.662104e-01, 1.145298e+00, 2.640840e+00, 2.259210e-01, 1.134173e+00, 1.528190e+00, 8.358121e-01, 1.451178e+00, 4.917099e-01, 5.595930e-01, 5.890567e-01, 6.246926e-01, 7.425658e-01, 2.127851e-01, 6.791297e-01, 1.669961e+00, 6.307549e-01, 1.537290e+00, 8.622425e-02, 1.529279e+00, 1.196342e+00, 1.729197e+00, 1.077829e+00, 1.086348e+00, 2.06286…
6.000000e-01	1.237866e+00, 3.664894e-01, 9.499270e-01, 1.087531e+00, 7.467898e-01, 1.532887e+00, 2.649351e+00, 3.030911e-01, 7.061767e-01, 1.399837e+00, 7.313184e-01, 7.830877e-01, 1.919824e-01, 7.814544e-01, 3.222373e-01, 7.523138e-01, 6.837003e-01, 1.845413e-01, 3.769862e-01, 1.507716e+00, 6.733826e-01, 1.044057e+00, 9.796774e-02, 1.390941e+00, 1.234498e+00, 1.967907e+00, 9.400495e-01, 8.214655e-01, 1.83766…
8.000000e-01	9.391375e-01, 3.597841e-01, 9.573210e-01, 9.656004e-01, 2.939982e-01, 1.735742e+00, 2.429634e+00, 4.802577e-01, 4.098666e-01, 1.066847e+00, 6.659738e-01, 5.998490e-01, 1.570578e-01, 4.676706e-01, 1.848449e-01, 8.313696e-01, 7.584953e-01, 3.653266e-01, 2.713428e-01, 1.451673e+00, 5.142078e-01, 9.493453e-01, 1.708768e-01, 1.362392e+00, 1.086788e+00, 1.729134e+00, 9.477770e-01, 5.881216e-01, 2.80571…
1.000000e+00	7.310104e-01, 2.673928e-01, 9.066849e-01, 8.204220e-01, 2.986241e-01, 2.063735e+00, 2.694104e+00, 7.052817e-01, 2.750736e-01, 1.157261e+00, 6.862348e-01, 3.893186e-01, 9.237603e-02, 4.347936e-01, 1.067335e-01, 7.741538e-01, 6.368256e-01, 4.987257e-01, 2.897209e-01, 1.772043e+00, 4.320229e-01, 8.746051e-01, 3.752235e-01, 1.380302e+00, 9.681722e-01, 1.527411e+00, 7.250618e-01, 7.262416e-01, 3.78527…
1.200000e+00	4.190746e-01, 5.043467e-01, 8.930855e-01, 6.729729e-01, 1.521833e-01, 1.986063e+00, 2.377870e+00, 8.867700e-01, 1.542841e-01, 1.019915e+00, 6.853996e-01, 3.279324e-01, 1.138245e-01, 3.294309e-01, 7.526511e-02, 7.269890e-01, 6.669642e-01, 5.251420e-01, 4.154598e-01, 1.707596e+00, 3.223506e-01, 7.679757e-01, 4.203480e-01, 1.521533e+00, 9.807742e-01, 1.844279e+00, 4.699125e-01, 6.345586e-01, 4.46279…
1.400000e+00	3.419492e-01, 4.660724e-01, 9.593292e-01, 5.851983e-01, 1.263102e-01, 1.907568e+00, 2.002343e+00, 1.188355e+00, 9.489710e-02, 9.922094e-01, 6.931660e-01, 2.275488e-01, 1.815885e-01, 2.320415e-01, 3.884271e-02, 5.606785e-01, 6.015374e-01, 4.967822e-01, 6.590956e-01, 1.440862e+00, 2.692820e-01, 8.370709e-01, 5.871831e-01, 1.444027e+00, 8.359334e-01, 1.396005e+00, 2.967406e-01, 7.486117e-01, 6.11738…
1.600000e+00	2.519018e-01, 5.290782e-01, 8.495459e-01, 4.774273e-01, 9.067570e-02, 2.054129e+00, 2.422120e+00, 1.481582e+00, 5.872431e-02, 1.068132e+00, 9.967699e-01, 1.601383e-01, 3.473758e-01, 2.633343e-01, 2.751347e-02, 4.349859e-01, 5.572648e-01, 5.370016e-01, 5.386043e-01, 1.902621e+00, 1.993807e-01, 6.213650e-01, 6.626439e-01, 1.512900e+00, 8.031329e-01, 1.675238e+00, 1.826964e-01, 8.355604e-01, 7.94011…
1.800000e+00	2.574351e-01, 4.688414e-01, 7.706648e-01, 3.154584e-01, 5.063879e-02, 2.315714e+00, 2.828025e+00, 1.475921e+00, 4.317764e-02, 1.106560e+00, 1.221126e+00, 1.151987e-01, 4.532977e-01, 2.490679e-01, 1.683624e-02, 4.071116e-01, 6.421258e-01, 4.409484e-01, 7.929977e-01, 1.690579e+00, 1.658683e-01, 5.232368e-01, 6.071059e-01, 1.319339e+00, 8.723535e-01, 1.574220e+00, 1.218124e-01, 1.170317e+00, 7.14843…
2.000000e+00	1.695961e-01, 4.446683e-01, 8.011191e-01, 2.394064e-01, 3.393792e-02, 2.447832e+00, 2.319057e+00, 1.455741e+00, 2.652180e-02, 9.123548e-01, 1.091503e+00, 9.344176e-02, 4.764751e-01, 2.667951e-01, 2.386065e-02, 2.660377e-01, 5.789635e-01, 4.376407e-01, 7.000309e-01, 1.511548e+00, 9.823277e-02, 6.200813e-01, 7.306365e-01, 1.510889e+00, 1.004446e+00, 1.569903e+00, 7.582332e-02, 1.165898e+00, 8.04160…
0.000000e+00	9.714013e-02, 8.098833e-01, 8.084098e-01, 2.157233e+00, 2.400959e-01, 3.078321e+00, 7.373701e-01, 1.991817e+00, 9.824288e-02, 1.112169e+00, 1.278186e+00, 1.861603e-01, 2.913399e+00, 2.134492e+00, 1.268963e+00, 5.178713e-01, 3.072084e+00, 2.394281e+00, 2.320430e+00, 1.229518e-01, 1.330308e+00, 1.862628e+00, 1.932346e+00, 1.692195e+00, 1.461767e-01, 8.702710e-01, 2.511686e+00, 1.850100e+00, 1.75664…
2.000000e-01	4.206887e-01, 6.024666e-01, 8.814693e-01, 1.858268e+00, 2.039421e-01, 2.537955e+00, 6.626963e-01, 1.452956e+00, 3.725358e-01, 9.446727e-01, 1.058992e+00, 1.209257e-01, 1.895826e+00, 1.706987e+00, 1.075291e+00, 3.562842e-01, 1.632139e+00, 1.499406e+00, 1.534068e+00, 1.373055e-01, 9.073387e-01, 1.138275e+00, 1.119415e+00, 1.086699e+00, 9.294093e-02, 1.150114e+00, 1.307449e+00, 1.438962e+00, 1.14491…
4.000000e-01	7.180376e-01, 6.507070e-01, 7.717677e-01, 1.504237e+00, 1.024775e-01, 2.143276e+00, 1.000586e+00, 1.342222e+00, 3.182807e-01, 1.085232e+00, 6.021885e-01, 1.140214e-01, 1.482495e+00, 1.030000e+00, 8.954869e-01, 3.655305e-01, 8.649816e-01, 1.089099e+00, 9.026286e-01, 2.267646e-01, 7.767823e-01, 9.873230e-01, 6.174999e-01, 1.117891e+00, 1.152773e-01, 1.325079e+00, 8.938428e-01, 1.491794e+00, 8.73324…
6.000000e-01	1.027411e+00, 5.999267e-01, 7.930543e-01, 1.200909e+00, 1.134180e-01, 1.802180e+00, 1.245504e+00, 1.322911e+00, 2.099599e-01, 1.072805e+00, 4.559164e-01, 1.476421e-01, 1.078521e+00, 1.384846e+00, 9.279864e-01, 3.185715e-01, 5.527801e-01, 6.928202e-01, 5.083021e-01, 3.536644e-01, 5.410942e-01, 7.929500e-01, 3.294337e-01, 1.520031e+00, 3.742734e-01, 1.250401e+00, 5.884177e-01, 1.231108e+00, 8.20085…
8.000000e-01	9.253184e-01, 4.987435e-01, 8.745452e-01, 1.106697e+00, 6.140795e-02, 1.939504e+00, 1.248164e+00, 1.339601e+00, 1.524633e-01, 1.049072e+00, 4.403470e-01, 1.367161e-01, 7.605176e-01, 1.119863e+00, 5.351304e-01, 2.151740e-01, 3.443692e-01, 3.738306e-01, 3.257074e-01, 6.553821e-01, 5.629366e-01, 7.790513e-01, 2.477554e-01, 1.315232e+00, 5.339272e-01, 1.382950e+00, 3.469189e-01, 1.524615e+00, 7.33172…
1.000000e+00	7.468804e-01, 5.287649e-01, 1.068486e+00, 8.628622e-01, 3.752110e-02, 1.864379e+00, 1.731722e+00, 1.503617e+00, 1.035007e-01, 9.524168e-01, 5.550765e-01, 1.211493e-01, 5.967419e-01, 1.010517e+00, 4.234392e-01, 1.843779e-01, 2.376541e-01, 2.919513e-01, 2.211832e-01, 7.899561e-01, 4.765866e-01, 6.856922e-01, 3.964974e-01, 1.464323e+00, 6.879875e-01, 1.473646e+00, 2.566708e-01, 1.371360e+00, 7.30262…
1.200000e+00	6.354011e-01, 4.472611e-01, 9.377817e-01, 6.321747e-01, 2.779504e-02, 1.934250e+00, 1.425079e+00, 1.588015e+00, 6.081761e-02, 1.114434e+00, 6.216761e-01, 1.016001e-01, 6.600178e-01, 7.881237e-01, 2.703303e-01, 1.263011e-01, 2.775458e-01, 1.704061e-01, 1.401470e-01, 1.153914e+00, 3.870685e-01, 7.185104e-01, 5.215883e-01, 1.391412e+00, 7.769991e-01, 1.161488e+00, 1.460404e-01, 1.546509e+00, 7.15781…
1.400000e+00	5.188295e-01, 5.653898e-01, 9.584467e-01, 6.016281e-01, 1.792229e-02, 2.040551e+00, 1.645165e+00, 1.768705e+00, 4.148630e-02, 9.066527e-01, 7.450131e-01, 8.404815e-02, 5.925961e-01, 9.324079e-01, 1.702532e-01, 1.298944e-01, 3.496638e-01, 1.327669e-01, 1.256238e-01, 1.448123e+00, 2.556839e-01, 5.116230e-01, 5.860545e-01, 1.543468e+00, 8.185553e-01, 1.816473e+00, 7.826720e-02, 1.223804e+00, 7.33850…
1.600000e+00	3.263408e-01, 4.464495e-01, 9.609099e-01, 4.414321e-01, 1.485256e-02, 1.988615e+00, 2.270082e+00, 1.945542e+00, 2.936829e-02, 1.128089e+00, 9.430669e-01, 6.682251e-02, 6.248049e-01, 9.604488e-01, 1.308041e-01, 8.062780e-02, 4.416354e-01, 7.624333e-02, 1.803654e-01, 1.319274e+00, 1.681594e-01, 5.229683e-01, 5.171564e-01, 1.568182e+00, 7.042902e-01, 1.687290e+00, 6.010738e-02, 1.512093e+00, 7.76029…
1.800000e+00	2.295982e-01, 4.469146e-01, 9.967681e-01, 3.368591e-01, 8.271471e-03, 2.221575e+00, 1.460897e+00, 2.151071e+00, 1.406787e-02, 1.010703e+00, 1.084600e+00, 5.136385e-02, 5.778205e-01, 9.306452e-01, 1.207126e-01, 7.629454e-02, 5.222955e-01, 6.818614e-02, 2.013956e-01, 1.520200e+00, 1.310114e-01, 4.765026e-01, 6.425544e-01, 1.437332e+00, 9.725563e-01, 1.453612e+00, 3.125182e-02, 1.153479e+00, 9.70379…
2.000000e+00	1.896746e-01, 4.622292e-01, 8.930324e-01, 2.855077e-01, 6.842928e-03, 1.885923e+00, 2.216042e+00, 1.426304e+00, 1.140480e-02, 7.819663e-01, 9.247360e-01, 4.259505e-02, 5.955621e-01, 7.885045e-01, 9.173808e-02, 6.398810e-02, 5.844677e-01, 5.605624e-02, 2.702378e-01, 1.271340e+00, 1.001992e-01, 4.934174e-01, 6.857035e-01, 1.477860e+00, 8.343199e-01, 1.571531e+00, 1.967152e-02, 1.065792e+00, 7.89524…
0.000000e+00	6.797221e-01, 3.218858e-01, 1.534838e+00, 3.018352e+00, 4.839244e-01, 2.880124e-01, 1.445623e-01, 2.963086e+00, 2.932753e+00, 1.777329e+00, 1.568197e+00, 1.325116e+00, 1.712834e+00, 1.110362e+00, 2.033112e+00, 7.520176e-01, 1.063769e-01, 3.155748e+00, 1.508993e+00, 1.946278e+00, 1.856428e+00, 2.072803e+00, 1.520112e+00, 3.275817e-01, 1.778164e-01, 2.246567e-01, 2.505599e+00, 2.668689e+00, 2.81318…
2.000000e-01	8.089912e-01, 2.605345e-01, 1.139718e+00, 2.324569e+00, 5.061037e-01, 2.197760e-01, 3.210957e-01, 1.767690e+00, 2.294656e+00, 1.381797e+00, 9.462705e-01, 1.468087e+00, 1.204615e+00, 1.084434e+00, 1.697628e+00, 9.383885e-01, 2.966345e-01, 1.702803e+00, 1.056072e+00, 1.096895e+00, 1.311245e+00, 1.804399e+00, 7.331620e-01, 2.170474e-01, 4.094339e-01, 1.493632e-01, 1.657332e+00, 1.961109e+00, 2.10782…
4.000000e-01	1.215731e+00, 1.465434e-01, 1.021233e+00, 1.875662e+00, 6.615469e-01, 2.220414e-01, 6.995178e-01, 1.506663e+00, 1.772242e+00, 1.331406e+00, 7.119717e-01, 1.365708e+00, 9.933019e-01, 1.402569e+00, 1.104839e+00, 7.286288e-01, 3.662010e-01, 1.347483e+00, 7.122061e-01, 1.022886e+00, 1.247908e+00, 1.289137e+00, 4.719612e-01, 1.772713e-01, 6.798138e-01, 9.851113e-02, 1.154840e+00, 1.681632e+00, 1.59416…
6.000000e-01	1.237346e+00, 1.054545e-01, 9.046485e-01, 1.273315e+00, 6.172917e-01, 2.801558e-01, 1.078112e+00, 8.476850e-01, 1.359985e+00, 9.278667e-01, 4.643234e-01, 1.631965e+00, 7.686494e-01, 1.131270e+00, 9.060189e-01, 9.776639e-01, 3.483480e-01, 7.339012e-01, 3.617277e-01, 9.279611e-01, 1.130807e+00, 1.145767e+00, 2.621932e-01, 1.146342e-01, 6.752278e-01, 1.050762e-01, 8.556754e-01, 1.159742e+00, 1.14231…
8.000000e-01	9.962446e-01, 5.885199e-02, 8.774683e-01, 1.382090e+00, 6.815626e-01, 6.631639e-01, 1.271054e+00, 9.966946e-01, 1.057502e+00, 1.190156e+00, 3.952976e-01, 1.447353e+00, 6.655724e-01, 1.109644e+00, 6.143918e-01, 8.067263e-01, 3.445194e-01, 5.646021e-01, 2.537667e-01, 1.380986e+00, 9.587446e-01, 1.235697e+00, 1.467956e-01, 1.410360e-01, 8.071317e-01, 7.510965e-02, 5.388005e-01, 9.164586e-01, 1.29311…
1.000000e+00	7.681686e-01, 3.674214e-02, 8.305678e-01, 1.324230e+00, 4.637571e-01, 9.195232e-01, 1.511765e+00, 1.005841e+00, 6.825327e-01, 1.025186e+00, 2.893295e-01, 1.633459e+00, 4.506061e-01, 8.615889e-01, 3.691587e-01, 9.126647e-01, 4.197477e-01, 5.494525e-01, 1.400465e-01, 1.321485e+00, 8.424337e-01, 1.111695e+00, 7.069377e-02, 4.436046e-01, 8.496996e-01, 4.690703e-02, 3.041459e-01, 5.441069e-01, 2.47344…
1.200000e+00	7.441033e-01, 2.071836e-02, 8.917041e-01, 1.107222e+00, 4.071203e-01, 1.166563e+00, 1.614053e+00, 1.189705e+00, 4.776897e-01, 1.266802e+00, 2.581855e-01, 1.781257e+00, 4.732671e-01, 7.391610e-01, 2.188051e-01, 8.172257e-01, 5.374434e-01, 6.115552e-01, 8.418182e-02, 1.606081e+00, 5.369034e-01, 9.385407e-01, 7.841778e-02, 7.214041e-01, 7.541868e-01, 7.499118e-02, 1.644265e-01, 6.522125e-01, 3.44227…
1.400000e+00	5.164145e-01, 1.912214e-02, 1.062915e+00, 1.067798e+00, 2.591126e-01, 1.448103e+00, 2.201070e+00, 1.372045e+00, 3.615982e-01, 1.154510e+00, 3.202670e-01, 1.469285e+00, 4.689702e-01, 5.197663e-01, 1.341125e-01, 6.168815e-01, 5.997111e-01, 5.723337e-01, 5.525318e-02, 1.380759e+00, 4.727701e-01, 7.926960e-01, 2.022943e-01, 8.208501e-01, 9.919722e-01, 1.492005e-01, 1.253223e-01, 4.526135e-01, 4.70016…
1.600000e+00	3.633005e-01, 3.180939e-02, 8.972128e-01, 8.462858e-01, 1.942578e-01, 1.754506e+00, 2.165680e+00, 1.593151e+00, 1.881688e-01, 1.109799e+00, 5.336504e-01, 1.109843e+00, 4.414338e-01, 4.129194e-01, 8.493433e-02, 5.797488e-01, 5.684776e-01, 6.363177e-01, 1.471063e-01, 1.798974e+00, 3.326105e-01, 7.483393e-01, 3.856239e-01, 1.349274e+00, 9.768805e-01, 3.325428e-01, 8.551045e-02, 4.972625e-01, 5.60937…
1.800000e+00	2.676126e-01, 1.371639e-01, 9.486346e-01, 5.862334e-01, 1.245948e-01, 1.863090e+00, 2.037116e+00, 1.671078e+00, 1.238129e-01, 1.012831e+00, 6.013795e-01, 8.370980e-01, 5.759071e-01, 3.574781e-01, 5.508969e-02, 4.785899e-01, 5.267273e-01, 6.506268e-01, 3.228795e-01, 1.885101e+00, 2.805089e-01, 5.805843e-01, 4.291566e-01, 1.324464e+00, 8.391734e-01, 6.492504e-01, 4.451051e-02, 4.887420e-01, 7.09062…
2.000000e+00	1.992114e-01, 2.354030e-01, 7.822519e-01, 5.539119e-01, 8.599293e-02, 1.716883e+00, 2.028838e+00, 1.643991e+00, 8.007960e-02, 1.139453e+00, 7.780921e-01, 6.398597e-01, 5.716758e-01, 2.758135e-01, 6.385888e-02, 3.483957e-01, 4.968032e-01, 7.567451e-01, 5.166247e-01, 1.596369e+00, 1.683245e-01, 5.687845e-01, 5.413240e-01, 1.279536e+00, 9.389889e-01, 8.887262e-01, 3.611225e-02, 5.440425e-01, 8.15318…
0.000000e+00	1.038481e+00, 6.636429e-01, 2.083245e+00, 1.450654e+00, 2.385500e+00, 1.666740e+00, 1.872368e+00, 3.675979e-01, 1.164490e-01, 9.374675e-01, 1.522355e+00, 1.809418e+00, 2.285608e+00, 1.734531e+00, 1.392393e+00, 2.436848e+00, 1.449554e-01, 4.951674e-01, 1.788612e+00, 6.778940e-01, 2.290926e+00, 1.690850e+00, 1.724743e+00, 2.077936e+00, 4.208966e-01, 1.286885e+00, 2.195926e+00, 1.171923e+00, 1.92687…
2.000000e-01	1.241789e+00, 4.828890e-01, 1.145782e+00, 1.524532e+00, 1.598930e+00, 2.170922e+00, 1.348145e+00, 3.865823e-01, 4.889481e-01, 8.625717e-01, 9.901489e-01, 1.496369e+00, 1.240986e+00, 1.573308e+00, 9.681346e-01, 1.936311e+00, 8.000585e-02, 3.885426e-01, 9.589256e-01, 5.118753e-01, 1.817693e+00, 9.890243e-01, 9.174127e-01, 1.786174e+00, 5.892636e-01, 1.395956e+00, 1.165719e+00, 7.482339e-01, 1.43780…
4.000000e-01	1.374560e+00, 3.918535e-01, 1.114544e+00, 1.862345e+00, 1.085579e+00, 2.054901e+00, 1.610375e+00, 4.804032e-01, 7.651161e-01, 8.256922e-01, 6.801152e-01, 1.044337e+00, 5.476048e-01, 1.128816e+00, 6.520557e-01, 1.749401e+00, 6.201551e-02, 4.616560e-01, 5.652190e-01, 6.526490e-01, 1.461383e+00, 7.537625e-01, 4.736472e-01, 1.572084e+00, 7.545639e-01, 1.632225e+00, 7.134267e-01, 4.890183e-01, 2.31276…
6.000000e-01	1.681257e+00, 3.234709e-01, 8.915749e-01, 1.999179e+00, 8.318621e-01, 2.327423e+00, 1.649751e+00, 6.199195e-01, 9.552628e-01, 1.028143e+00, 4.551324e-01, 6.648206e-01, 3.992501e-01, 9.074680e-01, 4.898765e-01, 1.409230e+00, 8.742370e-02, 4.800472e-01, 3.433249e-01, 9.044684e-01, 1.382708e+00, 6.093982e-01, 2.548781e-01, 1.628494e+00, 7.693774e-01, 1.581253e+00, 5.740151e-01, 3.482599e-01, 3.69270…
8.000000e-01	1.276349e+00, 4.303384e-01, 8.608074e-01, 1.702016e+00, 5.964953e-01, 2.119410e+00, 1.852311e+00, 1.101220e+00, 1.126350e+00, 1.042225e+00, 3.270082e-01, 4.769931e-01, 2.784451e-01, 8.449019e-01, 2.484992e-01, 1.167433e+00, 2.104259e-01, 6.229356e-01, 2.571642e-01, 1.111444e+00, 1.235415e+00, 6.058293e-01, 1.489025e-01, 1.543317e+00, 8.556242e-01, 1.568347e+00, 3.480774e-01, 2.641011e-01, 5.55520…
1.000000e+00	8.306011e-01, 4.039407e-01, 9.452304e-01, 1.546438e+00, 6.886933e-01, 1.941663e+00, 2.188747e+00, 1.267511e+00, 9.023789e-01, 8.586380e-01, 2.319069e-01, 2.825824e-01, 3.188434e-01, 5.808838e-01, 1.421247e-01, 1.015095e+00, 3.361915e-01, 6.303889e-01, 1.755446e-01, 1.354654e+00, 9.819442e-01, 4.647568e-01, 7.610654e-02, 1.497812e+00, 7.733832e-01, 1.779439e+00, 2.246048e-01, 1.417501e-01, 5.96307…
1.200000e+00	8.148392e-01, 4.672276e-01, 6.688348e-01, 1.524078e+00, 4.560178e-01, 2.101831e+00, 1.986481e+00, 1.344930e+00, 6.752884e-01, 1.014375e+00, 1.620632e-01, 1.995119e-01, 4.508946e-01, 3.646444e-01, 7.867007e-02, 6.786568e-01, 4.488281e-01, 7.021771e-01, 1.259131e-01, 1.461856e+00, 8.126843e-01, 5.303421e-01, 5.120268e-02, 1.610369e+00, 8.093342e-01, 1.704390e+00, 1.130194e-01, 1.622692e-01, 7.41401…
1.400000e+00	4.650451e-01, 4.753341e-01, 9.230198e-01, 1.132959e+00, 3.259604e-01, 2.515738e+00, 2.568230e+00, 1.760955e+00, 5.210309e-01, 1.105632e+00, 1.704895e-01, 1.380015e-01, 5.931930e-01, 3.023934e-01, 5.773051e-02, 6.793310e-01, 4.849248e-01, 6.345249e-01, 1.350919e-01, 1.386267e+00, 6.225635e-01, 5.176444e-01, 4.772099e-02, 1.453767e+00, 8.993904e-01, 1.484207e+00, 7.708462e-02, 2.042971e-01, 8.58295…
1.600000e+00	3.297668e-01, 4.902334e-01, 9.602393e-01, 9.008661e-01, 2.034543e-01, 2.103863e+00, 2.163456e+00, 1.919898e+00, 2.741826e-01, 9.987697e-01, 2.633535e-01, 1.090763e-01, 5.466591e-01, 2.681396e-01, 6.948511e-02, 4.348564e-01, 5.309388e-01, 6.690052e-01, 1.954640e-01, 1.551219e+00, 5.258607e-01, 4.267839e-01, 1.436141e-01, 1.448276e+00, 1.030026e+00, 1.817351e+00, 4.735290e-02, 3.688624e-01, 7.08327…
1.800000e+00	3.291177e-01, 5.062744e-01, 9.834619e-01, 7.874234e-01, 1.493744e-01, 2.077802e+00, 2.140624e+00, 1.790734e+00, 1.928205e-01, 1.003548e+00, 3.992216e-01, 7.780387e-02, 5.892733e-01, 2.190481e-01, 5.854069e-02, 3.898989e-01, 4.972038e-01, 7.278918e-01, 2.999172e-01, 1.754919e+00, 3.065133e-01, 5.073984e-01, 3.139476e-01, 1.629119e+00, 7.857052e-01, 1.493950e+00, 2.639545e-02, 4.674252e-01, 9.84545…
2.000000e+00	2.333304e-01, 4.031492e-01, 9.244645e-01, 5.621857e-01, 9.459937e-02, 1.909294e+00, 2.402044e+00, 1.720979e+00, 1.154664e-01, 1.103489e+00, 6.917510e-01, 5.004753e-02, 6.442515e-01, 1.467084e-01, 7.036148e-02, 2.418506e-01, 6.502976e-01, 6.339519e-01, 5.820418e-01, 1.742351e+00, 2.455036e-01, 4.813294e-01, 5.386011e-01, 1.812177e+00, 8.520958e-01, 1.632779e+00, 1.645356e-02, 7.585799e-01, 9.50513…
0.000000e+00	1.248584e+00, 9.477962e-01, 6.561241e-01, 1.747465e-01, 2.134092e+00, 1.737700e+00, 1.214291e+00, 2.212144e+00, 1.376213e+00, 3.227235e-01, 2.061106e+00, 1.800159e+00, 1.787474e+00, 2.282885e+00, 1.133521e+00, 1.143367e+00, 1.243225e+00, 2.738170e+00, 3.141864e-01, 2.107905e+00, 1.960198e+00, 3.284800e-01, 2.866275e+00, 1.100342e+00, 2.571429e+00, 1.183910e+00, 5.169783e-01, 2.560524e-01, 1.00152…
2.000000e-01	1.077239e+00, 5.630407e-01, 8.645353e-01, 2.985775e-01, 1.733821e+00, 1.990832e+00, 8.505435e-01, 1.839183e+00, 1.236276e+00, 4.301736e-01, 1.599165e+00, 1.038795e+00, 1.566875e+00, 1.956698e+00, 1.206670e+00, 8.617019e-01, 9.615259e-01, 2.053644e+00, 3.309493e-01, 1.875217e+00, 1.504614e+00, 2.759719e-01, 1.724181e+00, 1.260158e+00, 2.019922e+00, 1.485800e+00, 3.365432e-01, 1.752399e-01, 8.59493…
4.000000e-01	8.304579e-01, 3.572751e-01, 8.698551e-01, 3.536035e-01, 1.150620e+00, 1.365228e+00, 8.190400e-01, 1.792891e+00, 1.026040e+00, 6.058631e-01, 1.722677e+00, 8.164593e-01, 1.044955e+00, 1.457052e+00, 1.096501e+00, 7.434715e-01, 7.670081e-01, 1.493570e+00, 3.115178e-01, 1.815083e+00, 1.269715e+00, 2.043801e-01, 1.556851e+00, 1.480227e+00, 1.316988e+00, 1.526753e+00, 2.011307e-01, 1.297129e-01, 1.00467…
6.000000e-01	5.994362e-01, 3.364324e-01, 9.134002e-01, 3.002720e-01, 1.065881e+00, 1.367812e+00, 8.168410e-01, 1.975329e+00, 1.146992e+00, 6.962496e-01, 1.546556e+00, 6.015800e-01, 7.864500e-01, 1.250955e+00, 8.546285e-01, 5.812590e-01, 6.264748e-01, 1.247081e+00, 2.461382e-01, 1.406679e+00, 7.763397e-01, 1.235392e-01, 9.775477e-01, 1.214515e+00, 1.405181e+00, 1.344755e+00, 1.336628e-01, 1.001111e-01, 7.06093…
8.000000e-01	4.770458e-01, 4.303722e-01, 9.478636e-01, 1.803209e-01, 7.809822e-01, 8.828892e-01, 8.751838e-01, 2.098051e+00, 6.418906e-01, 7.591576e-01, 1.479919e+00, 4.228420e-01, 7.938701e-01, 1.019491e+00, 6.180574e-01, 4.147391e-01, 6.280189e-01, 9.647965e-01, 3.298023e-01, 1.670338e+00, 6.073636e-01, 1.346504e-01, 9.380596e-01, 1.589205e+00, 1.282548e+00, 1.387932e+00, 8.414807e-02, 5.477901e-02, 1.03665…
1.000000e+00	3.280328e-01, 4.497058e-01, 9.153193e-01, 1.645596e-01, 4.894503e-01, 9.179640e-01, 9.650722e-01, 2.138610e+00, 3.667603e-01, 9.485944e-01, 1.206573e+00, 2.814535e-01, 6.958896e-01, 7.538492e-01, 4.085799e-01, 3.277631e-01, 5.320852e-01, 9.034808e-01, 4.109704e-01, 1.781449e+00, 5.074789e-01, 1.323894e-01, 8.410466e-01, 1.592461e+00, 9.399624e-01, 1.338362e+00, 5.884320e-02, 5.891693e-02, 9.10605…
1.200000e+00	2.323881e-01, 4.890524e-01, 7.758338e-01, 1.216377e-01, 2.772875e-01, 9.193816e-01, 1.306589e+00, 2.449798e+00, 2.326871e-01, 1.004423e+00, 1.097277e+00, 1.735106e-01, 6.386553e-01, 4.461352e-01, 2.348996e-01, 2.205707e-01, 6.752002e-01, 8.044789e-01, 5.354465e-01, 1.583773e+00, 3.019624e-01, 1.732544e-01, 6.380584e-01, 1.659941e+00, 8.523935e-01, 1.538232e+00, 3.026278e-02, 9.377367e-02, 9.99867…
1.400000e+00	2.100512e-01, 4.516309e-01, 7.904809e-01, 1.057754e-01, 2.523188e-01, 1.494274e+00, 1.229909e+00, 2.411090e+00, 1.497478e-01, 1.056230e+00, 1.217561e+00, 1.336461e-01, 6.616712e-01, 4.247393e-01, 1.676720e-01, 1.764433e-01, 6.933059e-01, 7.009857e-01, 5.011245e-01, 1.722225e+00, 2.135038e-01, 2.155646e-01, 8.222996e-01, 1.618542e+00, 9.859745e-01, 1.551432e+00, 2.004169e-02, 2.324127e-01, 9.81807…
1.600000e+00	1.394086e-01, 4.550994e-01, 8.047502e-01, 8.309639e-02, 1.706777e-01, 1.499551e+00, 1.464298e+00, 2.122954e+00, 1.002662e-01, 9.298230e-01, 1.198965e+00, 1.148191e-01, 6.215281e-01, 3.074990e-01, 1.603410e-01, 1.888622e-01, 5.547883e-01, 6.805987e-01, 7.241964e-01, 1.590458e+00, 1.627218e-01, 2.582989e-01, 7.008613e-01, 1.698377e+00, 9.339198e-01, 1.600621e+00, 1.335233e-02, 4.052858e-01, 9.21043…
1.800000e+00	9.974887e-02, 4.817153e-01, 8.492547e-01, 7.473269e-02, 9.981866e-02, 1.604764e+00, 1.227736e+00, 2.172918e+00, 6.564717e-02, 1.047287e+00, 1.248661e+00, 7.261088e-02, 7.023806e-01, 1.875332e-01, 1.171755e-01, 1.627360e-01, 6.087934e-01, 6.742874e-01, 7.442292e-01, 1.711288e+00, 1.247580e-01, 2.426894e-01, 7.390150e-01, 1.543742e+00, 9.294365e-01, 1.609772e+00, 9.270860e-03, 5.935445e-01, 8.97142…
2.000000e+00	7.746868e-02, 3.861593e-01, 8.690530e-01, 5.790046e-02, 6.064368e-02, 1.628338e+00, 1.889179e+00, 2.145373e+00, 3.321171e-02, 1.029076e+00, 1.191494e+00, 4.825497e-02, 5.415475e-01, 2.100177e-01, 8.590322e-02, 1.240336e-01, 5.552383e-01, 5.351869e-01, 9.628208e-01, 1.672087e+00, 8.004194e-02, 2.625741e-01, 8.435547e-01, 1.536963e+00, 8.252007e-01, 1.713267e+00, 5.236583e-03, 7.317823e-01, 8.67377…
0.000000e+00	5.605571e-01, 2.736356e+00, 2.521169e+00, 2.274577e+00, 8.353785e-01, 1.686848e+00, 2.854554e+00, 2.689461e+00, 2.424137e+00, 2.444831e+00, 1.850527e+00, 2.203439e+00, 3.268182e+00, 1.890195e-01, 3.082497e+00, 7.361104e-01, 9.473843e-01, 4.644895e-01, 4.608951e-01, 2.552969e+00, 5.157265e-01, 2.420147e-01, 1.750821e+00, 1.416289e+00, 8.551354e-01, 1.753263e+00, 1.578100e-01, 2.300500e+00, 3.68801…
2.000000e-01	3.788432e-01, 1.419134e+00, 1.942541e+00, 1.573542e+00, 7.519977e-01, 2.327182e+00, 2.489598e+00, 2.163240e+00, 1.674638e+00, 1.436610e+00, 1.550661e+00, 1.596348e+00, 1.790996e+00, 4.210472e-01, 1.932565e+00, 6.456224e-01, 7.560145e-01, 2.454945e-01, 7.015719e-01, 1.579784e+00, 3.136302e-01, 3.589854e-01, 1.072293e+00, 1.256552e+00, 8.445527e-01, 1.375265e+00, 3.580427e-01, 1.868909e+00, 4.93763…
4.000000e-01	2.931350e-01, 8.102486e-01, 1.278833e+00, 1.360818e+00, 5.706006e-01, 2.159558e+00, 2.431028e+00, 1.956164e+00, 8.935075e-01, 1.195209e+00, 1.028821e+00, 1.205065e+00, 1.472787e+00, 6.165039e-01, 1.598836e+00, 7.265013e-01, 6.844976e-01, 1.911637e-01, 6.451128e-01, 1.235925e+00, 2.766506e-01, 5.054120e-01, 5.666328e-01, 1.033527e+00, 8.479676e-01, 1.469319e+00, 4.777778e-01, 1.657887e+00, 7.20481…
6.000000e-01	2.720302e-01, 5.793888e-01, 1.112016e+00, 1.304729e+00, 5.893740e-01, 2.112952e+00, 2.385254e+00, 2.187619e+00, 5.096532e-01, 8.641557e-01, 7.277436e-01, 1.366092e+00, 1.159982e+00, 6.011023e-01, 1.055945e+00, 7.379872e-01, 5.685153e-01, 1.233761e-01, 4.340786e-01, 1.024251e+00, 1.680215e-01, 4.133623e-01, 2.790495e-01, 7.122583e-01, 8.846031e-01, 1.370512e+00, 4.695696e-01, 1.601191e+00, 6.83982…
8.000000e-01	2.246165e-01, 3.238787e-01, 9.685405e-01, 1.088029e+00, 2.906609e-01, 2.279826e+00, 2.264178e+00, 2.428344e+00, 3.407514e-01, 6.357620e-01, 6.614604e-01, 1.394340e+00, 7.646848e-01, 8.911071e-01, 8.015663e-01, 9.300777e-01, 3.751181e-01, 7.168778e-02, 2.904947e-01, 8.780112e-01, 1.174655e-01, 3.513693e-01, 2.919071e-01, 6.588309e-01, 8.537239e-01, 9.249592e-01, 7.001069e-01, 1.543340e+00, 8.74470…
1.000000e+00	1.748196e-01, 1.912974e-01, 9.966642e-01, 8.825868e-01, 2.595820e-01, 2.409806e+00, 2.454487e+00, 2.366460e+00, 2.094367e-01, 6.516994e-01, 6.762834e-01, 1.072762e+00, 8.207793e-01, 9.550006e-01, 6.448410e-01, 9.360254e-01, 4.185366e-01, 5.025983e-02, 1.840575e-01, 1.202551e+00, 9.408836e-02, 2.672368e-01, 4.132247e-01, 6.940664e-01, 1.093956e+00, 8.103967e-01, 6.062283e-01, 1.070902e+00, 7.23080…
1.200000e+00	1.517061e-01, 1.519526e-01, 8.044969e-01, 6.609216e-01, 1.551158e-01, 2.127856e+00, 2.108951e+00, 2.076502e+00, 1.122698e-01, 4.849622e-01, 8.147848e-01, 1.092581e+00, 5.592350e-01, 7.947257e-01, 4.197505e-01, 8.966544e-01, 3.735712e-01, 1.631658e-01, 1.229182e-01, 1.282683e+00, 5.163054e-02, 1.904089e-01, 4.387191e-01, 1.040180e+00, 8.829543e-01, 7.411024e-01, 6.424897e-01, 8.275324e-01, 7.54135…
1.400000e+00	1.293710e-01, 1.370059e-01, 8.687041e-01, 7.004203e-01, 9.566999e-02, 2.570856e+00, 2.546083e+00, 2.443329e+00, 7.056770e-02, 7.453276e-01, 8.722647e-01, 8.891142e-01, 5.948077e-01, 7.091699e-01, 2.828368e-01, 8.829878e-01, 4.967636e-01, 3.290160e-01, 1.823093e-01, 1.451429e+00, 4.704564e-02, 1.190021e-01, 4.949244e-01, 1.163162e+00, 8.555743e-01, 1.015591e+00, 4.424477e-01, 7.538146e-01, 9.74139…
1.600000e+00	8.465272e-02, 2.506887e-01, 8.489290e-01, 7.234900e-01, 7.640150e-02, 1.827501e+00, 2.500145e+00, 1.870774e+00, 4.947838e-02, 7.254957e-01, 7.677176e-01, 6.844004e-01, 6.416402e-01, 5.542442e-01, 2.046145e-01, 7.786729e-01, 4.694092e-01, 3.573206e-01, 3.356408e-01, 1.594076e+00, 2.838282e-02, 1.198697e-01, 6.579749e-01, 1.434708e+00, 8.710406e-01, 1.046928e+00, 3.019450e-01, 6.576085e-01, 7.82469…
1.800000e+00	7.589055e-02, 3.378584e-01, 9.274704e-01, 6.433924e-01, 3.742369e-02, 2.179498e+00, 2.371522e+00, 1.989986e+00, 3.090375e-02, 8.598389e-01, 6.944689e-01, 5.243927e-01, 5.933139e-01, 4.186419e-01, 1.495499e-01, 6.962602e-01, 5.554852e-01, 4.652037e-01, 4.790097e-01, 1.599537e+00, 2.310368e-02, 1.160846e-01, 6.335757e-01, 1.493699e+00, 9.172614e-01, 1.009191e+00, 1.937869e-01, 7.847905e-01, 7.82466…
2.000000e+00	4.464116e-02, 4.120808e-01, 8.419371e-01, 4.283416e-01, 3.257375e-02, 1.848810e+00, 2.069613e+00, 1.951246e+00, 1.930115e-02, 7.911655e-01, 8.355201e-01, 3.663366e-01, 7.066585e-01, 3.592658e-01, 1.052664e-01, 4.069471e-01, 4.720238e-01, 5.302471e-01, 5.221581e-01, 1.656031e+00, 1.670097e-02, 1.203567e-01, 6.287752e-01, 1.313200e+00, 8.530791e-01, 1.289552e+00, 1.257276e-01, 7.850626e-01, 9.35815…
0.000000e+00	2.676676e+00, 2.429799e+00, 1.785282e+00, 3.064184e+00, 3.096167e+00, 1.383944e+00, 1.011648e+00, 2.097363e+00, 2.149272e+00, 3.109423e-01, 7.979474e-01, 2.863351e+00, 1.135099e+00, 2.215610e+00, 8.415722e-01, 5.142666e-01, 1.302394e+00, 4.260231e-01, 7.406013e-01, 7.047441e-01, 1.748696e+00, 1.864403e-01, 6.427740e-01, 8.061541e-01, 2.446991e+00, 2.019720e+00, 1.956464e+00, 1.568627e+00, 2.32281…
2.000000e-01	2.710961e+00, 1.029831e+00, 1.232915e+00, 2.629577e+00, 2.015161e+00, 1.579103e+00, 1.276454e+00, 1.805271e+00, 1.594579e+00, 2.276705e-01, 7.219146e-01, 2.419912e+00, 8.156551e-01, 2.063878e+00, 7.165132e-01, 6.422159e-01, 8.750571e-01, 2.725733e-01, 6.153936e-01, 9.103114e-01, 1.820431e+00, 1.537388e-01, 3.384824e-01, 6.048206e-01, 1.811934e+00, 1.285635e+00, 1.893100e+00, 1.238338e+00, 2.05742…
4.000000e-01	1.891368e+00, 1.137486e+00, 1.210031e+00, 1.910378e+00, 1.759129e+00, 1.563583e+00, 1.522320e+00, 2.120573e+00, 1.318959e+00, 2.814534e-01, 5.121181e-01, 1.827798e+00, 8.011270e-01, 1.705117e+00, 4.029198e-01, 6.415358e-01, 6.259061e-01, 2.459554e-01, 2.905834e-01, 1.097782e+00, 1.703369e+00, 1.117094e-01, 2.028109e-01, 4.485094e-01, 1.644732e+00, 1.041888e+00, 1.119983e+00, 8.277246e-01, 1.32139…
6.000000e-01	1.836508e+00, 5.606309e-01, 9.661985e-01, 1.388583e+00, 1.398127e+00, 1.897905e+00, 1.681046e+00, 2.038481e+00, 1.430877e+00, 6.036819e-01, 2.610036e-01, 1.874556e+00, 8.027845e-01, 1.404441e+00, 2.816568e-01, 8.441450e-01, 4.772606e-01, 4.593658e-01, 2.125179e-01, 1.350061e+00, 1.323243e+00, 7.588367e-02, 8.682803e-02, 5.117979e-01, 1.414308e+00, 7.566087e-01, 9.521185e-01, 5.280954e-01, 1.30156…
8.000000e-01	1.530115e+00, 3.057138e-01, 9.302135e-01, 1.125143e+00, 1.080215e+00, 2.016718e+00, 1.996242e+00, 2.159712e+00, 1.179605e+00, 5.069315e-01, 2.317812e-01, 1.852585e+00, 6.231277e-01, 1.147957e+00, 2.218293e-01, 8.271538e-01, 5.668486e-01, 5.451378e-01, 1.236332e-01, 1.424655e+00, 1.241298e+00, 7.308475e-02, 6.538688e-02, 7.564721e-01, 1.290223e+00, 6.077342e-01, 6.517440e-01, 3.422772e-01, 1.21658…
1.000000e+00	1.370214e+00, 1.925425e-01, 9.074003e-01, 1.106841e+00, 8.934278e-01, 2.385534e+00, 2.107289e+00, 2.446294e+00, 1.082846e+00, 6.528022e-01, 2.292967e-01, 1.318512e+00, 5.479482e-01, 8.466654e-01, 1.867967e-01, 8.581121e-01, 5.066416e-01, 5.349900e-01, 6.827428e-02, 1.515419e+00, 1.100705e+00, 7.316030e-02, 5.952721e-02, 9.199899e-01, 1.129137e+00, 5.855868e-01, 4.685718e-01, 2.360425e-01, 8.60678…
1.200000e+00	7.041218e-01, 1.384226e-01, 8.802097e-01, 9.019169e-01, 8.177995e-01, 1.902191e+00, 2.039162e+00, 1.660081e+00, 8.303421e-01, 8.671171e-01, 3.165908e-01, 1.348741e+00, 5.919306e-01, 6.763297e-01, 1.056033e-01, 7.353132e-01, 5.175045e-01, 6.986669e-01, 5.724865e-02, 1.363949e+00, 1.152199e+00, 1.025952e-01, 1.714479e-01, 9.642112e-01, 1.082144e+00, 6.245275e-01, 2.690000e-01, 2.028059e-01, 1.02725…
1.400000e+00	6.115122e-01, 1.670818e-01, 1.106935e+00, 8.550513e-01, 5.934868e-01, 2.345769e+00, 2.456020e+00, 2.089685e+00, 7.992789e-01, 7.696777e-01, 3.792846e-01, 7.057432e-01, 6.550320e-01, 3.849531e-01, 1.195027e-01, 6.678462e-01, 6.322530e-01, 6.911902e-01, 1.003817e-01, 1.606841e+00, 8.178726e-01, 1.432313e-01, 2.449026e-01, 1.495262e+00, 9.916348e-01, 8.510611e-01, 1.574294e-01, 1.095827e-01, 8.50945…
1.600000e+00	5.320963e-01, 2.996072e-01, 8.230717e-01, 6.445258e-01, 3.735714e-01, 1.952659e+00, 2.514847e+00, 2.116846e+00, 3.994156e-01, 1.066094e+00, 5.885645e-01, 7.159568e-01, 6.315888e-01, 3.572698e-01, 8.853244e-02, 4.237435e-01, 5.648562e-01, 7.482860e-01, 2.548417e-01, 1.806789e+00, 4.818648e-01, 1.443750e-01, 4.782964e-01, 1.259338e+00, 9.118677e-01, 9.384493e-01, 1.045364e-01, 8.424365e-02, 9.74493…
1.800000e+00	4.203716e-01, 3.522312e-01, 9.098554e-01, 5.669352e-01, 2.941194e-01, 2.352974e+00, 2.023677e+00, 2.138659e+00, 2.725719e-01, 9.509782e-01, 5.788485e-01, 4.926792e-01, 5.666331e-01, 3.006393e-01, 8.114197e-02, 4.536593e-01, 4.793137e-01, 6.335303e-01, 3.527058e-01, 1.942715e+00, 4.339490e-01, 2.476213e-01, 5.161813e-01, 1.436686e+00, 8.491928e-01, 1.128193e+00, 8.090274e-02, 1.062092e-01, 9.82269…
2.000000e+00	2.893117e-01, 4.159523e-01, 8.799923e-01, 4.373691e-01, 1.839004e-01, 2.511358e+00, 2.418150e+00, 1.823190e+00, 1.766533e-01, 1.074677e+00, 9.012335e-01, 3.821041e-01, 6.641261e-01, 2.155392e-01, 8.545687e-02, 3.215298e-01, 5.869681e-01, 6.334291e-01, 5.619866e-01, 1.791158e+00, 2.778736e-01, 2.263489e-01, 5.962165e-01, 1.410097e+00, 1.034122e+00, 1.508827e+00, 4.673764e-02, 2.006575e-01, 9.16562…
0.000000e+00	1.727500e+00, 2.100779e+00, 2.536829e+00, 2.870470e+00, 2.265347e+00, 1.125101e+00, 1.220236e+00, 1.405624e+00, 1.546541e+00, 1.889795e+00, 4.217993e-01, 2.689210e-01, 7.103210e-01, 1.401007e+00, 2.477345e+00, 1.800659e+00, 7.938853e-01, 9.047333e-03, 1.719689e+00, 2.170110e+00, 3.265256e+00, 1.507469e+00, 2.502761e+00, 2.975977e-01, 1.201649e+00, 7.223077e-01, 6.350885e-01, 9.219801e-01, 1.43692…
2.000000e-01	1.425189e+00, 1.862118e+00, 1.808723e+00, 2.428474e+00, 2.003473e+00, 8.734819e-01, 8.712231e-01, 1.111231e+00, 1.753781e+00, 1.474728e+00, 2.582185e-01, 6.922087e-01, 5.363754e-01, 1.128943e+00, 1.375503e+00, 2.145608e+00, 6.953077e-01, 2.138260e-01, 1.277739e+00, 1.696340e+00, 1.976818e+00, 1.275459e+00, 1.635705e+00, 2.316822e-01, 9.064196e-01, 5.805963e-01, 6.079834e-01, 6.937592e-01, 9.58300…
4.000000e-01	1.526014e+00, 1.026755e+00, 1.214309e+00, 2.242770e+00, 1.432098e+00, 7.766369e-01, 8.926701e-01, 9.639967e-01, 1.486811e+00, 1.318104e+00, 1.843171e-01, 8.351568e-01, 5.739640e-01, 8.680743e-01, 8.058598e-01, 1.585205e+00, 5.376904e-01, 4.091320e-01, 1.044559e+00, 1.393974e+00, 2.057139e+00, 1.053201e+00, 8.113584e-01, 4.017191e-01, 8.582338e-01, 5.195240e-01, 4.971000e-01, 5.017661e-01, 7.84441…
6.000000e-01	1.417303e+00, 8.127546e-01, 1.032047e+00, 2.191186e+00, 1.279633e+00, 1.085309e+00, 1.035324e+00, 1.120372e+00, 1.254763e+00, 1.214004e+00, 1.195603e-01, 1.191179e+00, 4.228401e-01, 7.390063e-01, 5.497785e-01, 1.612126e+00, 6.350480e-01, 5.457561e-01, 6.898875e-01, 1.866504e+00, 1.746618e+00, 6.360873e-01, 3.817954e-01, 5.206481e-01, 7.298486e-01, 3.637822e-01, 5.269568e-01, 3.063556e-01, 6.49362…
8.000000e-01	1.363550e+00, 4.413939e-01, 8.399937e-01, 2.829479e+00, 1.013876e+00, 1.144555e+00, 1.542112e+00, 1.108237e+00, 1.274762e+00, 1.005196e+00, 7.012548e-02, 1.021193e+00, 4.334445e-01, 5.854199e-01, 2.805282e-01, 1.341244e+00, 6.278064e-01, 5.192365e-01, 5.682896e-01, 1.698835e+00, 1.156301e+00, 6.909761e-01, 2.345381e-01, 8.856318e-01, 7.700196e-01, 3.313640e-01, 4.108332e-01, 2.672649e-01, 7.33972…
1.000000e+00	9.194393e-01, 3.509806e-01, 1.038621e+00, 2.374085e+00, 9.873727e-01, 1.424952e+00, 1.569642e+00, 1.373639e+00, 1.321268e+00, 1.223538e+00, 5.394821e-02, 1.013154e+00, 4.662104e-01, 3.925717e-01, 2.205303e-01, 1.498639e+00, 6.991063e-01, 5.382922e-01, 3.853566e-01, 1.939713e+00, 1.185187e+00, 6.865066e-01, 1.211408e-01, 1.029486e+00, 8.386025e-01, 4.654630e-01, 2.463119e-01, 1.250284e-01, 7.41613…
1.200000e+00	8.921496e-01, 3.692675e-01, 9.101235e-01, 2.220319e+00, 7.146447e-01, 1.543170e+00, 1.702909e+00, 1.510069e+00, 1.042551e+00, 9.251354e-01, 3.070646e-02, 7.462189e-01, 5.437448e-01, 3.216740e-01, 1.295277e-01, 1.045113e+00, 6.811602e-01, 5.197418e-01, 3.069088e-01, 1.637979e+00, 1.021249e+00, 6.653652e-01, 7.205445e-02, 1.226503e+00, 8.360419e-01, 5.733950e-01, 1.994025e-01, 1.081625e-01, 7.80089…
1.400000e+00	6.114042e-01, 3.379510e-01, 8.077098e-01, 1.748971e+00, 6.248374e-01, 1.708992e+00, 2.122536e+00, 1.361549e+00, 7.069730e-01, 9.291992e-01, 2.129754e-02, 6.484960e-01, 5.219326e-01, 2.184282e-01, 8.974438e-02, 8.533956e-01, 5.792392e-01, 5.647020e-01, 3.033755e-01, 1.607537e+00, 6.480239e-01, 5.700234e-01, 4.172198e-02, 1.147988e+00, 9.490792e-01, 7.417868e-01, 1.044772e-01, 7.742127e-02, 8.56559…
1.600000e+00	4.686866e-01, 4.088365e-01, 9.275964e-01, 1.839738e+00, 3.816459e-01, 1.783169e+00, 2.222136e+00, 1.714831e+00, 4.096471e-01, 1.160184e+00, 2.038666e-02, 3.663678e-01, 5.353718e-01, 2.136697e-01, 7.453263e-02, 6.460538e-01, 6.115969e-01, 6.369615e-01, 3.063474e-01, 1.642264e+00, 5.446196e-01, 6.015584e-01, 1.979960e-02, 1.423558e+00, 7.181915e-01, 1.056048e+00, 6.534758e-02, 8.801408e-02, 7.57077…
1.800000e+00	3.535316e-01, 3.711163e-01, 8.592083e-01, 1.333426e+00, 2.642494e-01, 2.092133e+00, 2.357789e+00, 2.118909e+00, 2.831141e-01, 1.214571e+00, 3.379461e-02, 3.019578e-01, 6.931290e-01, 1.565572e-01, 7.423382e-02, 5.173799e-01, 5.522465e-01, 7.429507e-01, 3.244226e-01, 1.893182e+00, 3.616512e-01, 5.462538e-01, 1.184092e-02, 1.331974e+00, 9.285056e-01, 1.209719e+00, 4.576328e-02, 2.158889e-01, 8.40043…
2.000000e+00	2.536201e-01, 4.658550e-01, 9.865176e-01, 9.979604e-01, 1.952226e-01, 2.059781e+00, 2.113769e+00, 1.692761e+00, 1.520841e-01, 8.761131e-01, 1.038815e-01, 2.333947e-01, 5.938748e-01, 1.231181e-01, 6.250069e-02, 4.517513e-01, 5.331007e-01, 6.448444e-01, 3.592313e-01, 1.841105e+00, 2.318576e-01, 5.307411e-01, 4.740065e-02, 1.593834e+00, 8.153807e-01, 1.148773e+00, 2.489510e-02, 3.247067e-01, 9.34878…
0.000000e+00	3.980936e-01, 2.009027e+00, 3.747675e-01, 1.534304e+00, 3.433999e-02, 2.831833e+00, 2.649848e+00, 1.002946e+00, 2.321544e+00, 3.326462e+00, 9.070141e-01, 1.839359e+00, 3.011208e+00, 1.192559e+00, 1.901963e+00, 4.343743e-01, 2.948723e+00, 1.385773e+00, 2.475073e-01, 1.477234e+00, 2.339647e+00, 2.656763e+00, 1.027182e+00, 2.932858e+00, 3.173212e+00, 1.449541e+00, 5.221169e-01, 3.549706e-01, 3.76754…
2.000000e-01	2.724292e-01, 1.138801e+00, 5.586165e-01, 1.202174e+00, 3.037418e-01, 2.471959e+00, 2.841268e+00, 8.206142e-01, 1.786011e+00, 2.190198e+00, 7.592029e-01, 1.473143e+00, 1.696153e+00, 1.101872e+00, 1.295178e+00, 3.209064e-01, 2.054207e+00, 1.345136e+00, 1.628919e-01, 1.219300e+00, 1.631306e+00, 1.539354e+00, 6.739141e-01, 2.285632e+00, 1.970841e+00, 1.517632e+00, 5.714353e-01, 7.291541e-01, 2.85328…
4.000000e-01	2.713747e-01, 7.712108e-01, 7.148275e-01, 9.747844e-01, 4.347177e-01, 2.818811e+00, 2.721456e+00, 6.575527e-01, 1.324074e+00, 1.407077e+00, 7.379439e-01, 8.348865e-01, 7.966951e-01, 9.095686e-01, 9.921960e-01, 3.716680e-01, 9.550953e-01, 9.170701e-01, 1.333660e-01, 9.740690e-01, 1.353193e+00, 1.825628e+00, 5.205923e-01, 1.818806e+00, 1.221390e+00, 1.442675e+00, 5.608498e-01, 8.364567e-01, 2.16810…
6.000000e-01	1.864034e-01, 5.398192e-01, 9.276794e-01, 6.877773e-01, 4.773405e-01, 2.661314e+00, 3.048096e+00, 5.512652e-01, 1.217895e+00, 1.192431e+00, 6.289016e-01, 6.968717e-01, 6.262621e-01, 8.183802e-01, 6.987939e-01, 4.448393e-01, 8.400889e-01, 8.841268e-01, 1.291192e-01, 1.041774e+00, 8.213578e-01, 1.676932e+00, 5.035995e-01, 1.232581e+00, 1.352130e+00, 1.599709e+00, 4.772289e-01, 1.084024e+00, 1.39107…
8.000000e-01	1.740915e-01, 4.929337e-01, 8.200428e-01, 5.966019e-01, 4.935036e-01, 2.900184e+00, 2.621344e+00, 4.678205e-01, 7.893808e-01, 1.183257e+00, 7.578881e-01, 6.696832e-01, 3.105407e-01, 8.565696e-01, 4.583338e-01, 5.070261e-01, 5.986270e-01, 6.656121e-01, 1.347412e-01, 1.216553e+00, 7.004583e-01, 1.321185e+00, 5.358078e-01, 1.243648e+00, 1.017392e+00, 1.775852e+00, 5.406834e-01, 1.117620e+00, 1.08490…
1.000000e+00	1.337664e-01, 5.590232e-01, 7.924483e-01, 4.569692e-01, 2.912997e-01, 2.775717e+00, 2.336278e+00, 4.191153e-01, 5.704548e-01, 9.887997e-01, 9.147292e-01, 4.942219e-01, 1.883593e-01, 9.347512e-01, 2.222118e-01, 4.439665e-01, 5.539038e-01, 5.842904e-01, 1.754267e-01, 1.103772e+00, 4.203268e-01, 1.014046e+00, 6.527619e-01, 1.261364e+00, 1.221125e+00, 1.655388e+00, 3.376489e-01, 1.244969e+00, 1.93309…
1.200000e+00	1.119144e-01, 5.273669e-01, 8.869313e-01, 3.842798e-01, 2.373694e-01, 2.552097e+00, 2.463828e+00, 7.805672e-01, 3.545983e-01, 1.035307e+00, 8.553512e-01, 4.360282e-01, 1.355577e-01, 7.317583e-01, 1.637873e-01, 3.656641e-01, 5.555540e-01, 3.563293e-01, 2.035979e-01, 1.628776e+00, 3.572367e-01, 8.012384e-01, 6.362175e-01, 1.334098e+00, 1.154013e+00, 1.404948e+00, 2.112095e-01, 9.381898e-01, 4.27214…
1.400000e+00	6.752831e-02, 4.729944e-01, 9.272468e-01, 2.764543e-01, 1.338679e-01, 2.377096e+00, 2.507043e+00, 1.107748e+00, 1.748793e-01, 9.394078e-01, 9.438961e-01, 3.445875e-01, 1.423309e-01, 6.243061e-01, 7.838541e-02, 3.193461e-01, 5.518557e-01, 3.280106e-01, 2.537428e-01, 1.437773e+00, 2.010502e-01, 6.408468e-01, 7.329560e-01, 1.324706e+00, 8.478394e-01, 1.334725e+00, 1.327435e-01, 1.037121e+00, 5.37780…
1.600000e+00	5.904975e-02, 4.654178e-01, 8.239223e-01, 2.535618e-01, 9.422165e-02, 2.088555e+00, 2.083810e+00, 1.393934e+00, 9.995633e-02, 7.680442e-01, 8.347439e-01, 2.432472e-01, 3.094806e-01, 5.672239e-01, 5.587930e-02, 2.946525e-01, 6.174215e-01, 2.973617e-01, 3.212560e-01, 1.446468e+00, 1.647031e-01, 4.794339e-01, 5.876981e-01, 1.556854e+00, 9.252782e-01, 1.493795e+00, 8.381076e-02, 1.016675e+00, 6.61231…
1.800000e+00	4.363634e-02, 4.845525e-01, 9.363431e-01, 1.921459e-01, 6.574596e-02, 2.258574e+00, 2.315919e+00, 1.319590e+00, 7.955205e-02, 1.105115e+00, 9.704698e-01, 1.792849e-01, 4.221668e-01, 6.762193e-01, 2.979030e-02, 2.323926e-01, 5.476443e-01, 2.902218e-01, 4.597233e-01, 1.799581e+00, 1.061285e-01, 5.355362e-01, 7.865429e-01, 1.553000e+00, 1.003857e+00, 1.459275e+00, 5.202453e-02, 1.185499e+00, 7.67132…
2.000000e+00	3.242550e-02, 4.404374e-01, 8.356884e-01, 1.644257e-01, 5.123033e-02, 2.551201e+00, 2.024787e+00, 1.279526e+00, 3.885469e-02, 1.024872e+00, 1.182153e+00, 1.271422e-01, 4.801896e-01, 6.067442e-01, 3.049764e-02, 1.222121e-01, 5.346552e-01, 2.115117e-01, 4.560578e-01, 1.683486e+00, 9.620377e-02, 4.274626e-01, 7.029431e-01, 1.327684e+00, 9.797048e-01, 1.573486e+00, 2.989250e-02, 8.585228e-01, 7.49985…
0.000000e+00	3.066327e+00, 2.359934e+00, 2.984992e+00, 2.511945e+00, 1.565423e+00, 7.172961e-01, 1.885858e-01, 8.332234e-01, 1.973881e+00, 9.924586e-01, 1.820048e+00, 2.133957e+00, 7.445557e-01, 1.190959e+00, 2.109828e+00, 2.644677e+00, 6.553292e-01, 1.142153e+00, 3.547708e-01, 1.955804e+00, 1.112069e+00, 1.937764e+00, 2.438512e+00, 8.139401e-01, 1.051058e+00, 1.099876e+00, 3.543336e-01, 6.479964e-01, 1.65329…
2.000000e-01	2.621467e+00, 1.843577e+00, 1.580867e+00, 2.362723e+00, 1.288965e+00, 5.879214e-01, 1.366459e-01, 6.553907e-01, 1.701075e+00, 7.816215e-01, 1.082213e+00, 2.119883e+00, 4.185809e-01, 1.268090e+00, 1.032371e+00, 2.324080e+00, 5.901374e-01, 1.015199e+00, 6.493101e-01, 1.357602e+00, 9.060217e-01, 1.138758e+00, 1.556799e+00, 7.464488e-01, 1.021354e+00, 8.046991e-01, 4.464718e-01, 5.387412e-01, 9.49651…
4.000000e-01	1.837780e+00, 9.455218e-01, 1.197401e+00, 2.437592e+00, 1.053711e+00, 3.957963e-01, 3.246792e-01, 5.032099e-01, 1.246632e+00, 6.564177e-01, 8.223292e-01, 2.058134e+00, 2.470073e-01, 8.964532e-01, 8.232499e-01, 2.365164e+00, 5.589009e-01, 9.512190e-01, 5.378807e-01, 1.302342e+00, 1.029809e+00, 1.098547e+00, 8.146695e-01, 8.631082e-01, 9.829223e-01, 7.282435e-01, 5.226040e-01, 3.417487e-01, 7.48720…
6.000000e-01	1.861045e+00, 4.959470e-01, 9.528882e-01, 2.563662e+00, 7.541509e-01, 4.393970e-01, 7.558187e-01, 9.350971e-01, 1.075223e+00, 6.653867e-01, 5.007684e-01, 1.378984e+00, 1.824247e-01, 6.366424e-01, 3.808140e-01, 1.925574e+00, 5.563067e-01, 8.076878e-01, 3.914746e-01, 1.357337e+00, 1.016306e+00, 6.677954e-01, 4.426568e-01, 1.043276e+00, 9.766793e-01, 6.738700e-01, 5.375374e-01, 2.460642e-01, 7.32764…
8.000000e-01	1.549222e+00, 4.167404e-01, 8.860637e-01, 2.422290e+00, 5.297550e-01, 4.560124e-01, 9.994751e-01, 1.109482e+00, 8.049716e-01, 8.421201e-01, 3.730009e-01, 1.139064e+00, 2.548980e-01, 5.207015e-01, 2.780304e-01, 1.844715e+00, 6.168714e-01, 6.429987e-01, 3.262569e-01, 1.924250e+00, 1.141928e+00, 5.815651e-01, 2.095132e-01, 1.246987e+00, 7.407574e-01, 7.015352e-01, 5.254243e-01, 1.586549e-01, 8.93646…
1.000000e+00	1.345809e+00, 3.459610e-01, 8.871414e-01, 2.193265e+00, 4.673269e-01, 8.138295e-01, 1.469506e+00, 1.234700e+00, 6.793859e-01, 9.096193e-01, 2.520599e-01, 8.865196e-01, 3.171524e-01, 4.617073e-01, 1.523104e-01, 1.616927e+00, 6.297642e-01, 7.002254e-01, 2.324322e-01, 1.667670e+00, 8.596666e-01, 4.000250e-01, 1.332930e-01, 1.488906e+00, 9.288344e-01, 9.770758e-01, 3.653102e-01, 1.125675e-01, 7.34258…
1.200000e+00	1.109348e+00, 3.417481e-01, 9.457924e-01, 2.548480e+00, 3.592899e-01, 9.025175e-01, 1.668608e+00, 1.393361e+00, 6.120253e-01, 9.956456e-01, 1.821841e-01, 6.222314e-01, 4.370320e-01, 3.673779e-01, 1.075621e-01, 1.239545e+00, 5.193943e-01, 6.642986e-01, 2.434948e-01, 1.610818e+00, 7.536684e-01, 4.256332e-01, 7.899453e-02, 1.067162e+00, 9.619630e-01, 1.115798e+00, 2.860801e-01, 6.695306e-02, 8.22414…
1.400000e+00	6.697052e-01, 4.023184e-01, 9.654820e-01, 2.479982e+00, 2.765080e-01, 1.495826e+00, 2.189270e+00, 1.421948e+00, 4.710105e-01, 7.315653e-01, 1.099335e-01, 5.137726e-01, 5.785377e-01, 2.739010e-01, 8.667026e-02, 1.010433e+00, 6.180791e-01, 6.814678e-01, 2.572280e-01, 1.559744e+00, 6.901952e-01, 3.956129e-01, 3.163843e-02, 1.466255e+00, 8.824495e-01, 1.322950e+00, 1.865843e-01, 6.189423e-02, 8.37538…
1.600000e+00	5.692114e-01, 4.790381e-01, 9.088116e-01, 1.551769e+00, 1.801358e-01, 1.222300e+00, 1.977392e+00, 1.546755e+00, 2.883669e-01, 8.747752e-01, 8.299338e-02, 3.049578e-01, 5.663618e-01, 1.737731e-01, 6.011089e-02, 7.221873e-01, 5.952387e-01, 4.939555e-01, 2.734740e-01, 1.528817e+00, 5.683354e-01, 3.097137e-01, 1.965799e-02, 1.541327e+00, 7.876699e-01, 1.487411e+00, 1.200258e-01, 1.049116e-01, 8.93492…
1.800000e+00	4.566089e-01, 4.295988e-01, 8.961192e-01, 1.476097e+00, 1.090756e-01, 1.887042e+00, 2.053300e+00, 1.769446e+00, 1.879251e-01, 1.168664e+00, 7.200597e-02, 2.221964e-01, 5.897733e-01, 1.584680e-01, 5.469962e-02, 6.356147e-01, 5.273085e-01, 7.135051e-01, 2.675754e-01, 1.935199e+00, 3.909395e-01, 3.666044e-01, 1.104437e-02, 1.584059e+00, 1.002236e+00, 1.227742e+00, 6.381925e-02, 2.105676e-01, 1.02730…
2.000000e+00	3.166345e-01, 5.169413e-01, 9.967261e-01, 1.090050e+00, 9.674155e-02, 1.659468e+00, 1.996938e+00, 1.890493e+00, 1.067229e-01, 8.494730e-01, 8.905850e-02, 1.588768e-01, 6.422690e-01, 9.997914e-02, 5.975321e-02, 4.846342e-01, 5.717162e-01, 5.631248e-01, 3.475561e-01, 1.860645e+00, 2.317579e-01, 3.694682e-01, 2.480451e-02, 1.635282e+00, 9.914172e-01, 1.280201e+00, 3.671563e-02, 4.299010e-01, 1.09376…
0.000000e+00	1.021890e+00, 2.837275e+00, 1.881074e+00, 5.642565e-01, 2.651083e+00, 1.192758e+00, 2.578217e+00, 1.952907e+00, 2.869051e+00, 2.838555e-01, 6.896285e-01, 1.717595e+00, 1.507656e+00, 8.869918e-01, 4.509045e-01, 1.444328e+00, 6.357375e-01, 6.695284e-01, 1.124984e+00, 1.448842e+00, 4.019887e-01, 4.536947e-01, 2.172661e+00, 1.760261e+00, 2.865331e+00, 2.596284e+00, 1.554934e-01, 2.596518e+00, 1.21285…
2.000000e-01	6.022363e-01, 2.068337e+00, 1.362905e+00, 8.998720e-01, 2.271627e+00, 1.458113e+00, 1.742811e+00, 1.858749e+00, 1.694452e+00, 2.461358e-01, 7.601818e-01, 1.236521e+00, 9.615473e-01, 1.020133e+00, 6.623785e-01, 1.425933e+00, 6.445857e-01, 3.630532e-01, 1.005835e+00, 1.566375e+00, 4.144127e-01, 3.747320e-01, 1.364389e+00, 1.371272e+00, 2.246161e+00, 2.285584e+00, 3.229192e-01, 1.799480e+00, 1.13765…
4.000000e-01	6.348559e-01, 1.203353e+00, 1.118455e+00, 1.004383e+00, 1.645636e+00, 1.486678e+00, 1.510911e+00, 1.850941e+00, 1.214505e+00, 1.381894e-01, 7.364792e-01, 9.859327e-01, 9.571834e-01, 1.151667e+00, 5.719601e-01, 1.163001e+00, 6.620254e-01, 1.947707e-01, 8.418061e-01, 1.435209e+00, 2.873526e-01, 2.449056e-01, 8.329993e-01, 8.270899e-01, 1.777879e+00, 1.995980e+00, 4.729881e-01, 1.214973e+00, 1.08738…
6.000000e-01	4.180390e-01, 7.661193e-01, 9.319375e-01, 1.254732e+00, 1.173489e+00, 1.951026e+00, 1.813409e+00, 2.428390e+00, 5.342495e-01, 1.451245e-01, 5.566562e-01, 6.745339e-01, 6.917720e-01, 9.942025e-01, 4.147415e-01, 1.069017e+00, 5.568323e-01, 2.488344e-01, 6.640043e-01, 1.498323e+00, 2.195861e-01, 1.478922e-01, 5.556492e-01, 9.875612e-01, 1.608955e+00, 1.740700e+00, 5.374683e-01, 1.154240e+00, 1.05483…
8.000000e-01	2.667632e-01, 6.202665e-01, 8.455041e-01, 1.444463e+00, 6.698605e-01, 1.842882e+00, 1.741878e+00, 2.249847e+00, 3.764381e-01, 1.986775e-01, 4.735094e-01, 7.456967e-01, 7.623904e-01, 8.685328e-01, 3.125478e-01, 1.195481e+00, 5.359590e-01, 3.804273e-01, 3.378379e-01, 1.674257e+00, 1.720178e-01, 1.415017e-01, 3.940402e-01, 8.837128e-01, 9.095433e-01, 1.318874e+00, 4.582793e-01, 6.324615e-01, 8.41158…
1.000000e+00	2.507778e-01, 4.582511e-01, 8.994204e-01, 1.264576e+00, 4.543094e-01, 1.976246e+00, 2.123488e+00, 1.892301e+00, 2.080782e-01, 3.022675e-01, 2.861006e-01, 4.892552e-01, 5.836204e-01, 7.570979e-01, 2.146043e-01, 8.911087e-01, 5.500943e-01, 5.238786e-01, 2.196328e-01, 1.960815e+00, 1.395320e-01, 9.956493e-02, 2.299642e-01, 1.132308e+00, 1.174721e+00, 1.650373e+00, 3.943818e-01, 3.879435e-01, 7.70393…
1.200000e+00	2.072069e-01, 5.287314e-01, 7.918233e-01, 1.160193e+00, 3.960193e-01, 2.175450e+00, 2.122628e+00, 2.368345e+00, 1.136609e-01, 4.359519e-01, 3.239175e-01, 4.477679e-01, 7.121666e-01, 6.099293e-01, 1.812852e-01, 9.488984e-01, 5.066423e-01, 6.624840e-01, 1.691601e-01, 1.800118e+00, 7.724571e-02, 7.349581e-02, 1.388736e-01, 1.383217e+00, 1.101172e+00, 1.697194e+00, 2.476402e-01, 2.557208e-01, 9.63485…
1.400000e+00	1.297433e-01, 4.338179e-01, 9.807052e-01, 1.005838e+00, 1.828598e-01, 2.100434e+00, 2.331178e+00, 2.053973e+00, 8.837095e-02, 6.300942e-01, 3.085605e-01, 2.548631e-01, 4.689177e-01, 4.461446e-01, 1.205364e-01, 6.162450e-01, 5.844019e-01, 5.617407e-01, 1.681781e-01, 1.653179e+00, 5.109702e-02, 5.469781e-02, 1.543704e-01, 1.658620e+00, 9.519506e-01, 1.159503e+00, 1.520136e-01, 1.990847e-01, 1.03240…
1.600000e+00	9.998752e-02, 5.339314e-01, 8.734479e-01, 7.699256e-01, 1.500685e-01, 2.021685e+00, 2.251953e+00, 2.322243e+00, 4.361440e-02, 7.883066e-01, 4.537631e-01, 2.389333e-01, 5.559026e-01, 2.975649e-01, 1.049414e-01, 5.160170e-01, 6.477065e-01, 6.141929e-01, 2.302507e-01, 2.098514e+00, 4.715615e-02, 5.808865e-02, 2.573339e-01, 1.333625e+00, 8.753692e-01, 1.677843e+00, 8.811358e-02, 2.509835e-01, 9.92147…
1.800000e+00	8.442364e-02, 4.254740e-01, 9.337334e-01, 6.223512e-01, 7.259511e-02, 2.248735e+00, 2.106226e+00, 2.094959e+00, 2.430493e-02, 7.395158e-01, 7.748643e-01, 1.879568e-01, 6.610884e-01, 2.642482e-01, 8.651593e-02, 4.928278e-01, 5.600877e-01, 7.269716e-01, 4.046382e-01, 1.809938e+00, 3.126681e-02, 6.069906e-02, 4.233987e-01, 1.654656e+00, 7.915834e-01, 1.743941e+00, 6.488438e-02, 3.432540e-01, 8.14184…
2.000000e+00	5.327011e-02, 5.195321e-01, 9.239254e-01, 5.109023e-01, 5.811978e-02, 2.486175e+00, 2.680947e+00, 1.780953e+00, 2.128588e-02, 7.667099e-01, 7.547809e-01, 1.381069e-01, 6.214958e-01, 2.300323e-01, 8.050331e-02, 3.575399e-01, 5.650013e-01, 6.525287e-01, 5.548347e-01, 1.903818e+00, 1.997314e-02, 1.077383e-01, 6.132183e-01, 1.743553e+00, 1.020759e+00, 1.660249e+00, 3.980700e-02, 4.522841e-01, 1.06885…
0.000000e+00	1.188080e-01, 2.909888e+00, 2.175623e+00, 6.865268e-01, 2.567732e+00, 1.753882e+00, 2.322624e+00, 1.204570e-01, 1.717692e-01, 1.913675e+00, 2.164836e+00, 1.968390e+00, 2.071330e+00, 2.008366e+00, 3.559072e-01, 1.394034e+00, 1.585999e+00, 9.140795e-01, 1.742137e+00, 2.829595e+00, 1.955897e+00, 1.199952e+00, 1.419529e+00, 6.709492e-01, 2.562355e+00, 1.973508e+00, 2.033563e+00, 1.776026e+00, 6.11276…
2.000000e-01	6.809382e-02, 1.836338e+00, 1.517627e+00, 1.032259e+00, 1.518835e+00, 1.885888e+00, 2.213290e+00, 1.755500e-01, 5.388868e-01, 1.409015e+00, 1.805604e+00, 2.143006e+00, 9.840624e-01, 2.021051e+00, 5.743596e-01, 1.360357e+00, 1.195090e+00, 5.307559e-01, 1.330632e+00, 2.503405e+00, 1.418419e+00, 9.094718e-01, 9.338768e-01, 5.491171e-01, 1.438471e+00, 1.628894e+00, 1.547787e+00, 1.688706e+00, 4.32617…
4.000000e-01	6.990656e-02, 1.134903e+00, 1.102395e+00, 1.170450e+00, 1.164208e+00, 1.680403e+00, 2.478807e+00, 3.226735e-01, 5.225470e-01, 1.086012e+00, 1.505211e+00, 2.047419e+00, 5.576290e-01, 1.499802e+00, 4.385063e-01, 1.490813e+00, 1.001715e+00, 4.185057e-01, 8.709900e-01, 2.228664e+00, 9.053445e-01, 9.257505e-01, 7.023226e-01, 5.768008e-01, 1.178355e+00, 1.254374e+00, 9.065096e-01, 9.136284e-01, 3.66603…
6.000000e-01	5.387212e-02, 5.776758e-01, 8.599566e-01, 1.129890e+00, 7.229986e-01, 1.732513e+00, 1.776164e+00, 5.600707e-01, 4.602867e-01, 7.992141e-01, 1.082850e+00, 1.567362e+00, 3.236344e-01, 1.269657e+00, 2.513750e-01, 1.229827e+00, 8.018070e-01, 4.468942e-01, 4.044674e-01, 2.125603e+00, 6.462083e-01, 7.904068e-01, 3.683666e-01, 8.278020e-01, 1.118209e+00, 1.070655e+00, 5.865867e-01, 7.538706e-01, 4.58831…
8.000000e-01	3.199835e-02, 4.127159e-01, 8.819319e-01, 1.543927e+00, 5.201753e-01, 2.394596e+00, 2.270575e+00, 8.805854e-01, 3.469070e-01, 4.976417e-01, 7.431755e-01, 1.477222e+00, 2.886222e-01, 8.427699e-01, 1.319314e-01, 1.004066e+00, 7.827521e-01, 5.242941e-01, 2.528256e-01, 2.462913e+00, 5.767839e-01, 4.807089e-01, 1.892792e-01, 1.025019e+00, 8.524712e-01, 9.783268e-01, 4.191070e-01, 4.545736e-01, 6.22480…
1.000000e+00	2.525458e-02, 2.441518e-01, 9.632694e-01, 1.599004e+00, 2.853885e-01, 2.064426e+00, 2.105381e+00, 1.206370e+00, 1.896123e-01, 4.801796e-01, 6.114034e-01, 1.150236e+00, 2.995035e-01, 6.940381e-01, 8.926674e-02, 9.150712e-01, 7.274704e-01, 5.718231e-01, 1.765474e-01, 2.033863e+00, 3.340235e-01, 4.313117e-01, 9.897223e-02, 1.374206e+00, 1.007151e+00, 8.025434e-01, 2.799852e-01, 2.970060e-01, 7.81923…
1.200000e+00	1.703418e-02, 3.036060e-01, 9.848066e-01, 1.393888e+00, 1.904429e-01, 2.140565e+00, 2.769361e+00, 1.247277e+00, 1.244342e-01, 5.689423e-01, 3.692953e-01, 8.361016e-01, 4.900615e-01, 5.835345e-01, 7.069292e-02, 9.796765e-01, 5.174115e-01, 6.381449e-01, 1.235867e-01, 2.279776e+00, 2.507734e-01, 3.067894e-01, 7.797138e-02, 1.488113e+00, 9.536353e-01, 1.100863e+00, 1.832519e-01, 2.519107e-01, 7.65084…
1.400000e+00	1.425055e-02, 3.620004e-01, 8.438841e-01, 9.807632e-01, 1.276649e-01, 2.055545e+00, 2.339372e+00, 1.412948e+00, 6.093747e-02, 7.307712e-01, 4.026800e-01, 5.849188e-01, 4.953268e-01, 4.302468e-01, 4.854593e-02, 7.474736e-01, 6.730587e-01, 5.296342e-01, 1.231152e-01, 2.309200e+00, 1.559476e-01, 2.178370e-01, 1.137365e-01, 1.147409e+00, 9.380180e-01, 1.097897e+00, 1.113966e-01, 1.638120e-01, 8.25209…
1.600000e+00	1.221327e-02, 4.606161e-01, 8.378654e-01, 8.215895e-01, 1.013428e-01, 2.362983e+00, 2.081784e+00, 1.912021e+00, 5.272453e-02, 5.666156e-01, 4.969532e-01, 4.107005e-01, 6.004834e-01, 2.808161e-01, 4.568477e-02, 5.077923e-01, 5.629301e-01, 7.073174e-01, 2.315169e-01, 1.759259e+00, 1.125488e-01, 1.885979e-01, 2.803720e-01, 1.546545e+00, 1.078255e+00, 1.234273e+00, 7.460666e-02, 1.119144e-01, 1.01745…
1.800000e+00	8.731562e-03, 4.337740e-01, 9.548369e-01, 6.707768e-01, 7.124923e-02, 2.816994e+00, 2.758425e+00, 1.505351e+00, 2.832021e-02, 7.889338e-01, 6.078636e-01, 3.106494e-01, 6.192114e-01, 2.678972e-01, 4.448739e-02, 4.145478e-01, 6.269295e-01, 6.160030e-01, 4.214223e-01, 1.964639e+00, 9.614164e-02, 1.435051e-01, 4.383661e-01, 1.310133e+00, 9.825095e-01, 1.509476e+00, 4.604415e-02, 1.405466e-01, 7.97099…
2.000000e+00	5.626097e-03, 4.923982e-01, 9.301642e-01, 4.952951e-01, 4.056571e-02, 2.403902e+00, 2.312178e+00, 2.114607e+00, 1.731046e-02, 9.114158e-01, 7.313513e-01, 2.076337e-01, 6.523779e-01, 2.203980e-01, 4.965873e-02, 3.659141e-01, 5.423817e-01, 6.713896e-01, 5.437646e-01, 1.840840e+00, 5.960849e-02, 1.508970e-01, 5.519334e-01, 1.745774e+00, 7.385747e-01, 1.613453e+00, 2.630068e-02, 2.160342e-01, 7.87113…
0.000000e+00	8.352134e-01, 3.007713e-01, 2.534797e+00, 8.164228e-01, 2.638549e+00, 3.120819e+00, 1.784693e+00, 3.864412e-01, 2.059760e+00, 1.239110e+00, 2.249316e+00, 5.164557e-01, 9.478990e-01, 3.338804e-01, 2.438898e+00, 1.135521e+00, 6.758152e-01, 1.758600e+00, 4.899941e-02, 1.285583e+00, 1.278071e-01, 9.815425e-01, 1.129473e+00, 2.351989e+00, 3.042449e+00, 1.493393e+00, 2.311812e+00, 6.207145e-02, 1.33767…
2.000000e-01	1.011641e+00, 2.907772e-01, 1.959142e+00, 7.353042e-01, 1.778198e+00, 2.720240e+00, 1.716709e+00, 7.386401e-01, 1.163686e+00, 1.227834e+00, 1.453472e+00, 4.381188e-01, 5.839499e-01, 4.532619e-01, 1.362515e+00, 9.216515e-01, 6.598577e-01, 1.334955e+00, 3.678180e-01, 1.099989e+00, 1.931932e-01, 6.895588e-01, 7.780890e-01, 2.417379e+00, 1.856250e+00, 1.584605e+00, 1.444127e+00, 6.899903e-02, 2.79344…
4.000000e-01	1.060911e+00, 4.016745e-01, 1.466286e+00, 8.323478e-01, 1.516091e+00, 2.447654e+00, 1.722866e+00, 8.790522e-01, 7.384376e-01, 1.337679e+00, 1.211279e+00, 2.914296e-01, 3.958582e-01, 4.592280e-01, 7.782864e-01, 8.006470e-01, 4.550791e-01, 9.091907e-01, 5.545401e-01, 9.480716e-01, 2.968863e-01, 7.452965e-01, 5.173374e-01, 2.097022e+00, 1.793200e+00, 1.715907e+00, 1.198641e+00, 2.067135e-01, 4.41217…
6.000000e-01	1.037843e+00, 4.143796e-01, 9.302322e-01, 7.778108e-01, 9.655332e-01, 2.720326e+00, 1.722424e+00, 1.395565e+00, 4.494176e-01, 1.202925e+00, 1.194344e+00, 2.002231e-01, 3.205776e-01, 2.910077e-01, 4.529504e-01, 7.715372e-01, 3.221084e-01, 8.832220e-01, 6.504228e-01, 9.043843e-01, 3.544276e-01, 7.761791e-01, 6.091418e-01, 1.981120e+00, 1.566508e+00, 1.711607e+00, 1.026400e+00, 4.265186e-01, 5.93550…
8.000000e-01	6.488933e-01, 4.332755e-01, 1.001238e+00, 6.050046e-01, 7.374083e-01, 2.155544e+00, 1.988074e+00, 1.273625e+00, 3.164811e-01, 1.002843e+00, 1.172653e+00, 1.380885e-01, 4.281161e-01, 2.611181e-01, 2.563429e-01, 4.940428e-01, 4.184234e-01, 8.331934e-01, 6.991788e-01, 1.017408e+00, 3.075537e-01, 7.315132e-01, 6.785473e-01, 2.398882e+00, 1.221879e+00, 1.559012e+00, 8.536519e-01, 7.516281e-01, 7.04122…
1.000000e+00	5.217562e-01, 4.979535e-01, 9.898462e-01, 4.857670e-01, 3.893546e-01, 3.054643e+00, 1.876031e+00, 1.292214e+00, 1.930002e-01, 8.702261e-01, 1.347386e+00, 1.084606e-01, 5.075361e-01, 2.046779e-01, 1.817151e-01, 3.706198e-01, 5.568857e-01, 7.906979e-01, 7.130281e-01, 1.503692e+00, 2.067438e-01, 6.432757e-01, 6.268218e-01, 1.926243e+00, 1.155859e+00, 1.653912e+00, 6.069632e-01, 8.480210e-01, 7.97137…
1.200000e+00	4.306561e-01, 5.290085e-01, 8.933420e-01, 3.327426e-01, 3.072319e-01, 2.176178e+00, 1.986744e+00, 1.766323e+00, 1.141067e-01, 9.673663e-01, 1.181617e+00, 6.359456e-02, 6.593167e-01, 1.758167e-01, 1.233040e-01, 3.673911e-01, 5.806387e-01, 5.009429e-01, 7.560011e-01, 1.495325e+00, 1.743173e-01, 6.905391e-01, 6.296391e-01, 2.052189e+00, 1.073943e+00, 1.716999e+00, 3.650586e-01, 9.024554e-01, 8.38350…
1.400000e+00	2.673042e-01, 4.619451e-01, 9.258770e-01, 2.816080e-01, 1.990185e-01, 2.178332e+00, 2.174766e+00, 1.630264e+00, 6.281823e-02, 1.104050e+00, 1.170181e+00, 4.644805e-02, 5.236346e-01, 2.046734e-01, 8.574651e-02, 2.932776e-01, 4.742542e-01, 6.114557e-01, 6.533176e-01, 1.408955e+00, 1.160225e-01, 5.563372e-01, 6.587724e-01, 1.430075e+00, 1.042694e+00, 1.637554e+00, 2.106287e-01, 1.087519e+00, 8.48893…
1.600000e+00	2.296811e-01, 4.052409e-01, 7.966071e-01, 2.946700e-01, 1.361158e-01, 2.305778e+00, 1.642743e+00, 1.951068e+00, 3.937402e-02, 1.191782e+00, 1.047404e+00, 3.458609e-02, 5.257655e-01, 2.844937e-01, 8.206748e-02, 2.166090e-01, 5.515132e-01, 4.480317e-01, 8.224858e-01, 1.663701e+00, 9.966144e-02, 6.153861e-01, 7.773671e-01, 1.775198e+00, 9.686503e-01, 1.590240e+00, 1.542314e-01, 9.883706e-01, 9.69176…
1.800000e+00	1.857537e-01, 4.561209e-01, 9.656689e-01, 1.940242e-01, 9.443489e-02, 2.262185e+00, 1.851555e+00, 1.960735e+00, 2.526584e-02, 1.186525e+00, 1.093916e+00, 2.176761e-02, 4.258301e-01, 2.956851e-01, 5.353140e-02, 1.584997e-01, 4.941059e-01, 3.565729e-01, 8.363068e-01, 1.544247e+00, 6.103492e-02, 6.026653e-01, 6.854943e-01, 1.659832e+00, 1.160750e+00, 1.559718e+00, 8.876292e-02, 1.164095e+00, 8.18695…
2.000000e+00	1.188708e-01, 4.410440e-01, 7.998951e-01, 1.447990e-01, 5.638811e-02, 2.153081e+00, 2.146937e+00, 2.186864e+00, 1.214773e-02, 1.023522e+00, 1.199040e+00, 1.823863e-02, 5.878866e-01, 3.439516e-01, 5.573300e-02, 1.148816e-01, 5.675595e-01, 1.769389e-01, 9.100414e-01, 1.814243e+00, 4.499238e-02, 4.820601e-01, 6.553640e-01, 1.472368e+00, 9.603230e-01, 1.699458e+00, 4.385580e-02, 1.151883e+00, 8.61499…
0.000000e+00	5.550246e-02, 1.835116e+00, 3.175891e+00, 1.764510e+00, 1.481324e+00, 1.982253e+00, 2.864791e+00, 3.548298e-01, 2.030026e+00, 1.278712e+00, 2.040035e+00, 4.599255e-01, 1.430867e+00, 2.231838e+00, 2.736680e+00, 2.613760e+00, 2.171917e+00, 2.813034e+00, 2.354923e+00, 2.614835e+00, 9.573838e-01, 1.178828e+00, 1.665979e-01, 1.555262e+00, 1.568079e+00, 6.985555e-01, 2.505406e+00, 1.878480e+00, 5.17311…
2.000000e-01	7.639364e-02, 1.226147e+00, 1.829735e+00, 1.984706e+00, 1.065043e+00, 2.616281e+00, 2.229982e+00, 3.764317e-01, 1.449510e+00, 1.019142e+00, 1.439803e+00, 3.228292e-01, 9.901642e-01, 2.573111e+00, 1.787905e+00, 2.062575e+00, 1.674299e+00, 1.615858e+00, 1.625569e+00, 2.316677e+00, 7.065896e-01, 9.295384e-01, 1.067995e-01, 1.399734e+00, 9.366732e-01, 1.148164e+00, 1.757962e+00, 1.448821e+00, 4.07198…
4.000000e-01	2.335192e-01, 9.336876e-01, 1.340845e+00, 1.613837e+00, 1.124652e+00, 2.551757e+00, 2.664186e+00, 5.841614e-01, 9.795023e-01, 8.306121e-01, 1.016392e+00, 3.582047e-01, 5.129628e-01, 2.427738e+00, 1.056770e+00, 1.774193e+00, 1.175296e+00, 1.122941e+00, 7.344845e-01, 1.544601e+00, 5.604456e-01, 9.074893e-01, 5.096011e-02, 9.364146e-01, 7.192267e-01, 8.194322e-01, 1.357326e+00, 8.502365e-01, 4.00885…
6.000000e-01	3.957060e-01, 6.122403e-01, 1.132798e+00, 2.104647e+00, 8.393329e-01, 2.141412e+00, 2.900246e+00, 9.300351e-01, 7.199252e-01, 7.500201e-01, 7.659037e-01, 4.233697e-01, 3.202406e-01, 1.952263e+00, 6.501299e-01, 1.795524e+00, 9.134849e-01, 9.172252e-01, 5.351880e-01, 1.413003e+00, 3.757068e-01, 5.997196e-01, 3.103685e-02, 1.157727e+00, 6.685074e-01, 9.684612e-01, 1.069234e+00, 6.715734e-01, 5.70996…
8.000000e-01	4.428162e-01, 5.925546e-01, 1.040343e+00, 1.766798e+00, 4.618213e-01, 2.169956e+00, 2.837331e+00, 1.219581e+00, 3.799914e-01, 7.696385e-01, 4.675008e-01, 4.461893e-01, 3.509864e-01, 1.370357e+00, 3.163446e-01, 1.340477e+00, 8.248125e-01, 8.190175e-01, 2.794722e-01, 1.568168e+00, 2.728532e-01, 4.178645e-01, 1.452261e-02, 1.452373e+00, 7.398228e-01, 1.046025e+00, 8.324711e-01, 3.902913e-01, 7.54633…
1.000000e+00	5.145921e-01, 5.827386e-01, 9.043529e-01, 1.894517e+00, 3.620571e-01, 2.526905e+00, 2.564155e+00, 1.305978e+00, 2.047964e-01, 7.860693e-01, 3.630501e-01, 3.107032e-01, 4.110266e-01, 1.129129e+00, 2.175773e-01, 1.472934e+00, 6.739632e-01, 6.749105e-01, 1.808989e-01, 1.912760e+00, 1.724302e-01, 3.635329e-01, 8.935158e-03, 1.188638e+00, 9.794421e-01, 1.244356e+00, 6.157760e-01, 4.473156e-01, 6.66817…
1.200000e+00	3.298318e-01, 5.263069e-01, 1.026188e+00, 1.933489e+00, 2.220946e-01, 2.320138e+00, 2.778207e+00, 1.356510e+00, 1.258697e-01, 7.621615e-01, 2.225475e-01, 2.136513e-01, 5.373623e-01, 9.171955e-01, 1.298272e-01, 1.298956e+00, 6.740849e-01, 6.587830e-01, 1.309772e-01, 1.826082e+00, 1.505086e-01, 3.744632e-01, 4.905207e-03, 1.374785e+00, 9.084417e-01, 1.460101e+00, 4.696088e-01, 4.487631e-01, 7.23850…
1.400000e+00	2.402396e-01, 5.306398e-01, 7.836676e-01, 1.972256e+00, 1.777910e-01, 2.170713e+00, 3.038508e+00, 1.455520e+00, 7.343858e-02, 9.821610e-01, 1.472348e-01, 1.494785e-01, 6.124199e-01, 6.058017e-01, 8.691656e-02, 9.554018e-01, 6.682293e-01, 7.306201e-01, 8.309623e-02, 2.023325e+00, 1.015423e-01, 2.777164e-01, 2.586861e-03, 1.788082e+00, 8.412119e-01, 1.471746e+00, 4.034416e-01, 5.954184e-01, 8.79461…
1.600000e+00	1.928507e-01, 4.773062e-01, 9.170249e-01, 1.591834e+00, 9.945438e-02, 2.281088e+00, 2.197701e+00, 1.422033e+00, 4.191539e-02, 1.108603e+00, 1.156147e-01, 9.893261e-02, 5.026240e-01, 4.856960e-01, 8.004285e-02, 7.668915e-01, 5.654039e-01, 7.898977e-01, 6.241690e-02, 1.720009e+00, 7.960057e-02, 3.123010e-01, 1.732984e-03, 1.519691e+00, 7.735652e-01, 1.398657e+00, 2.395256e-01, 7.749596e-01, 9.02665…
1.800000e+00	1.708287e-01, 4.710885e-01, 9.316641e-01, 1.393210e+00, 7.272655e-02, 2.088539e+00, 2.491315e+00, 1.800058e+00, 2.604106e-02, 1.086525e+00, 9.671320e-02, 8.405361e-02, 5.697566e-01, 3.371006e-01, 7.442658e-02, 6.620551e-01, 7.442645e-01, 6.162418e-01, 6.368589e-02, 1.951228e+00, 5.505390e-02, 3.128422e-01, 3.350473e-03, 1.474833e+00, 7.903660e-01, 1.605426e+00, 1.573651e-01, 1.004616e+00, 9.52492…
2.000000e+00	1.151893e-01, 4.434692e-01, 8.888115e-01, 9.457830e-01, 4.849604e-02, 1.941655e+00, 2.890414e+00, 1.698712e+00, 2.352382e-02, 1.058847e+00, 1.354685e-01, 6.768870e-02, 5.408100e-01, 3.228167e-01, 7.442959e-02, 5.375484e-01, 4.982642e-01, 6.437722e-01, 8.227373e-02, 1.831806e+00, 3.599517e-02, 3.410246e-01, 4.160908e-02, 1.933958e+00, 8.845578e-01, 1.685133e+00, 9.890784e-02, 8.309577e-01, 6.96186…
0.000000e+00	2.403779e+00, 1.986029e+00, 1.256383e+00, 1.166481e+00, 2.437156e+00, 2.306507e+00, 1.211578e+00, 1.081660e+00, 3.165459e+00, 1.178605e+00, 2.483866e+00, 5.216406e-02, 8.879394e-01, 1.925488e+00, 8.566347e-01, 4.290699e-01, 1.066876e+00, 9.157213e-01, 1.442882e+00, 1.633911e+00, 2.271872e+00, 2.528021e+00, 1.967910e+00, 1.112922e+00, 1.111866e+00, 2.250077e+00, 1.163616e+00, 1.035106e-01, 2.34302…
2.000000e-01	1.519195e+00, 1.189488e+00, 1.132098e+00, 9.243619e-01, 1.912620e+00, 2.144840e+00, 9.304441e-01, 9.809561e-01, 2.253660e+00, 1.135006e+00, 2.445567e+00, 3.402725e-01, 5.380460e-01, 1.541513e+00, 6.027099e-01, 5.087931e-01, 8.732808e-01, 7.408244e-01, 1.197864e+00, 1.647213e+00, 2.411364e+00, 2.250449e+00, 1.232941e+00, 7.413427e-01, 8.353470e-01, 1.528043e+00, 1.066751e+00, 5.355265e-02, 1.77995…
4.000000e-01	1.259694e+00, 9.625749e-01, 1.032964e+00, 8.330192e-01, 1.268214e+00, 2.269495e+00, 1.120851e+00, 8.885591e-01, 1.853859e+00, 1.212046e+00, 1.744849e+00, 5.657820e-01, 3.672825e-01, 9.869737e-01, 3.418016e-01, 6.035654e-01, 7.081959e-01, 7.563469e-01, 6.980193e-01, 1.469513e+00, 2.031896e+00, 1.778212e+00, 9.221016e-01, 1.129822e+00, 8.025483e-01, 1.424727e+00, 8.000452e-01, 4.709496e-02, 9.71618…
6.000000e-01	9.070027e-01, 7.888977e-01, 9.405195e-01, 6.735684e-01, 1.256425e+00, 2.084482e+00, 1.392360e+00, 5.626839e-01, 1.423861e+00, 1.176866e+00, 1.811652e+00, 6.086148e-01, 1.967703e-01, 9.110944e-01, 1.793469e-01, 6.861638e-01, 5.709377e-01, 6.850565e-01, 5.056397e-01, 1.782699e+00, 1.420268e+00, 1.713202e+00, 6.799465e-01, 1.022339e+00, 8.130598e-01, 1.324022e+00, 9.752948e-01, 3.286403e-02, 7.20126…
8.000000e-01	8.113697e-01, 6.912891e-01, 8.076382e-01, 4.459408e-01, 8.217901e-01, 2.033081e+00, 1.332661e+00, 4.733150e-01, 1.360905e+00, 1.137052e+00, 1.405270e+00, 5.193633e-01, 1.339695e-01, 7.876438e-01, 1.115423e-01, 7.224805e-01, 6.856923e-01, 7.423586e-01, 5.366389e-01, 1.875120e+00, 1.187859e+00, 1.100377e+00, 7.466183e-01, 1.020502e+00, 9.194440e-01, 1.394148e+00, 9.081719e-01, 2.176326e-02, 2.68491…
1.000000e+00	5.746650e-01, 5.936722e-01, 8.670663e-01, 4.669235e-01, 8.091443e-01, 2.234025e+00, 1.433039e+00, 4.645276e-01, 1.012217e+00, 1.096701e+00, 1.091699e+00, 4.463255e-01, 8.815112e-02, 4.794244e-01, 7.658481e-02, 7.201020e-01, 5.875772e-01, 6.227169e-01, 6.624746e-01, 1.800982e+00, 7.889739e-01, 1.126152e+00, 8.162442e-01, 1.342998e+00, 9.629853e-01, 1.495816e+00, 5.000601e-01, 1.508378e-02, 9.39219…
1.200000e+00	3.767355e-01, 6.206140e-01, 9.458274e-01, 4.280394e-01, 6.343662e-01, 1.880746e+00, 1.662031e+00, 7.696725e-01, 6.611029e-01, 1.192190e+00, 9.892297e-01, 2.051097e-01, 6.138040e-02, 3.610059e-01, 3.980136e-02, 5.125487e-01, 6.179144e-01, 6.305518e-01, 7.579643e-01, 1.940767e+00, 4.911937e-01, 8.247727e-01, 6.703710e-01, 1.402895e+00, 9.100191e-01, 1.455078e+00, 2.660090e-01, 1.755594e-02, 2.59996…
1.400000e+00	3.093519e-01, 5.065982e-01, 9.307406e-01, 3.346650e-01, 5.028748e-01, 2.391087e+00, 1.720238e+00, 7.577502e-01, 4.047502e-01, 9.783147e-01, 1.229134e+00, 1.404947e-01, 1.071317e-01, 3.051556e-01, 2.222614e-02, 4.231266e-01, 4.862352e-01, 6.852101e-01, 7.120807e-01, 1.666305e+00, 4.350313e-01, 7.239276e-01, 5.972843e-01, 1.488642e+00, 9.148724e-01, 1.617873e+00, 2.119854e-01, 5.158136e-02, 4.33808…
1.600000e+00	2.574045e-01, 5.370059e-01, 9.191288e-01, 2.620549e-01, 2.867008e-01, 2.209620e+00, 1.719392e+00, 9.662145e-01, 2.443062e-01, 1.251516e+00, 1.019074e+00, 1.358358e-01, 1.828565e-01, 2.237240e-01, 1.547599e-02, 3.826424e-01, 6.756621e-01, 6.704366e-01, 6.923114e-01, 1.866844e+00, 2.807844e-01, 7.483838e-01, 7.195738e-01, 1.343380e+00, 8.448493e-01, 1.624741e+00, 1.203786e-01, 1.715942e-01, 6.55814…
1.800000e+00	1.944214e-01, 4.408583e-01, 9.342110e-01, 1.929520e-01, 2.260408e-01, 2.082611e+00, 1.815740e+00, 1.320614e+00, 1.719001e-01, 9.504726e-01, 1.272111e+00, 1.062375e-01, 3.577739e-01, 1.705167e-01, 1.217089e-02, 3.014491e-01, 6.099832e-01, 7.046675e-01, 9.757608e-01, 1.657608e+00, 2.312566e-01, 6.781132e-01, 7.673069e-01, 1.424231e+00, 8.556275e-01, 1.460378e+00, 7.851716e-02, 3.279393e-01, 6.23433…
2.000000e+00	1.164371e-01, 5.112862e-01, 9.313839e-01, 2.055592e-01, 1.051104e-01, 2.212694e+00, 1.972455e+00, 1.689401e+00, 1.143598e-01, 9.852675e-01, 1.201336e+00, 8.607838e-02, 3.597722e-01, 1.491326e-01, 1.243531e-02, 2.279584e-01, 6.316921e-01, 6.807248e-01, 7.788666e-01, 1.877185e+00, 1.416024e-01, 4.947611e-01, 6.596813e-01, 1.678811e+00, 8.749157e-01, 1.317486e+00, 5.645753e-02, 5.754289e-01, 7.69863…
0.000000e+00	1.826792e+00, 2.580866e+00, 2.262698e+00, 2.297387e+00, 1.802915e+00, 1.860015e+00, 1.473747e+00, 2.300924e+00, 1.752336e+00, 2.564620e+00, 2.239566e+00, 4.814588e-01, 2.534619e+00, 3.044253e+00, 2.723941e+00, 5.502554e-01, 8.368214e-03, 1.333582e+00, 2.665013e+00, 1.061133e+00, 4.409530e-01, 5.304658e-01, 1.983457e+00, 1.049003e+00, 1.789684e+00, 9.706999e-01, 9.923559e-01, 5.772355e-01, 7.37682…
2.000000e-01	1.945641e+00, 1.979130e+00, 1.847205e+00, 1.850031e+00, 1.334300e+00, 1.760876e+00, 1.135984e+00, 2.620150e+00, 1.003146e+00, 1.374575e+00, 1.204927e+00, 4.725085e-01, 1.857668e+00, 1.984988e+00, 2.012082e+00, 7.354956e-01, 3.733284e-02, 1.121492e+00, 1.892280e+00, 7.235862e-01, 5.064782e-01, 5.881716e-01, 1.082115e+00, 9.966040e-01, 1.081537e+00, 7.878105e-01, 7.127214e-01, 7.696149e-01, 6.20574…
4.000000e-01	1.770079e+00, 1.347691e+00, 1.416650e+00, 1.713400e+00, 1.001528e+00, 1.930313e+00, 1.307191e+00, 1.962772e+00, 6.376033e-01, 9.940724e-01, 8.367294e-01, 6.000221e-01, 1.279599e+00, 1.822202e+00, 1.586331e+00, 8.366476e-01, 3.225961e-02, 9.541361e-01, 9.401192e-01, 5.680980e-01, 6.934771e-01, 7.369249e-01, 5.408862e-01, 1.020395e+00, 1.111478e+00, 9.512712e-01, 8.131969e-01, 9.666909e-01, 6.95122…
6.000000e-01	1.708009e+00, 1.117883e+00, 9.547015e-01, 1.267866e+00, 7.267887e-01, 1.703168e+00, 1.639066e+00, 2.043652e+00, 4.088868e-01, 1.082711e+00, 6.443215e-01, 4.521974e-01, 1.114402e+00, 1.756756e+00, 1.093582e+00, 8.180240e-01, 2.101553e-02, 6.605117e-01, 6.565773e-01, 4.218155e-01, 7.869133e-01, 7.403155e-01, 3.367328e-01, 1.374568e+00, 1.117924e+00, 1.156638e+00, 6.244122e-01, 1.126169e+00, 1.01258…
8.000000e-01	1.574789e+00, 9.172756e-01, 9.129711e-01, 1.038840e+00, 3.936483e-01, 1.983928e+00, 1.603794e+00, 2.131090e+00, 3.257828e-01, 1.060729e+00, 5.446735e-01, 3.089720e-01, 8.527408e-01, 1.087932e+00, 8.617437e-01, 8.103058e-01, 1.407400e-02, 6.807146e-01, 3.235642e-01, 5.794234e-01, 9.269819e-01, 6.856049e-01, 2.409503e-01, 1.089984e+00, 1.053724e+00, 9.994252e-01, 5.750123e-01, 1.211526e+00, 1.03082…
1.000000e+00	1.416030e+00, 6.728484e-01, 9.790636e-01, 8.736668e-01, 3.049377e-01, 2.018880e+00, 1.588802e+00, 1.755648e+00, 3.136340e-01, 1.105709e+00, 6.256361e-01, 2.090022e-01, 7.423265e-01, 8.591564e-01, 6.084508e-01, 5.988758e-01, 3.049929e-02, 3.758972e-01, 2.147114e-01, 6.839461e-01, 8.031131e-01, 6.150169e-01, 3.182716e-01, 1.438339e+00, 8.083366e-01, 1.263073e+00, 4.071399e-01, 1.075732e+00, 7.28829…
1.200000e+00	1.070994e+00, 6.222403e-01, 8.141892e-01, 7.169184e-01, 1.844511e-01, 1.929274e+00, 1.759920e+00, 2.525878e+00, 3.352851e-01, 1.224474e+00, 5.004614e-01, 1.968504e-01, 6.923822e-01, 7.112515e-01, 3.179829e-01, 4.690599e-01, 1.242347e-01, 2.551050e-01, 1.806548e-01, 1.239963e+00, 8.020952e-01, 6.809410e-01, 4.402419e-01, 1.542893e+00, 9.013130e-01, 1.449329e+00, 3.253036e-01, 1.269303e+00, 8.40594…
1.400000e+00	7.297205e-01, 5.721280e-01, 8.197845e-01, 5.795290e-01, 1.301902e-01, 2.061426e+00, 1.654349e+00, 1.891821e+00, 1.822830e-01, 1.041776e+00, 6.908500e-01, 1.531551e-01, 6.382769e-01, 6.355228e-01, 2.215899e-01, 3.425538e-01, 2.590930e-01, 2.055409e-01, 1.799359e-01, 1.123186e+00, 6.089353e-01, 6.155445e-01, 6.265108e-01, 1.527966e+00, 8.700473e-01, 1.427511e+00, 2.587011e-01, 1.188332e+00, 6.60151…
1.600000e+00	5.916113e-01, 3.910850e-01, 1.021159e+00, 4.978863e-01, 7.914049e-02, 2.181730e+00, 2.077494e+00, 2.272111e+00, 1.872343e-01, 1.103574e+00, 8.516771e-01, 1.153535e-01, 6.092830e-01, 5.131880e-01, 1.879300e-01, 3.310323e-01, 3.984159e-01, 1.496759e-01, 4.160906e-01, 1.303504e+00, 5.635437e-01, 6.614180e-01, 6.178131e-01, 1.598993e+00, 8.639602e-01, 1.399248e+00, 1.372429e-01, 1.118059e+00, 9.27560…
1.800000e+00	4.667648e-01, 4.708283e-01, 7.108507e-01, 3.933289e-01, 5.137560e-02, 2.123389e+00, 1.958092e+00, 1.944361e+00, 1.073444e-01, 1.182080e+00, 9.357859e-01, 6.331943e-02, 5.951687e-01, 4.304127e-01, 1.288844e-01, 2.557047e-01, 5.274801e-01, 9.283304e-02, 5.395197e-01, 1.684031e+00, 3.694165e-01, 5.399989e-01, 5.403691e-01, 1.270930e+00, 8.424870e-01, 1.700827e+00, 8.677853e-02, 1.297695e+00, 9.88434…
2.000000e+00	3.739315e-01, 4.730096e-01, 8.086067e-01, 2.951730e-01, 4.762994e-02, 2.114519e+00, 2.102617e+00, 1.953779e+00, 6.582688e-02, 1.161140e+00, 1.211166e+00, 6.208414e-02, 6.059792e-01, 3.931994e-01, 1.320895e-01, 2.226250e-01, 4.771331e-01, 8.933644e-02, 6.120260e-01, 1.578029e+00, 2.788604e-01, 5.496299e-01, 6.977527e-01, 1.334360e+00, 9.148225e-01, 1.776355e+00, 4.929045e-02, 1.369580e+00, 8.55694…
0.000000e+00	2.670082e+00, 3.052915e+00, 3.143473e-01, 4.640323e-02, 1.659697e+00, 1.114618e+00, 2.736565e+00, 1.241067e+00, 1.322079e+00, 1.657418e+00, 1.701012e+00, 8.259122e-01, 9.887829e-01, 2.826807e+00, 2.922980e+00, 1.733204e+00, 1.728236e+00, 2.075104e+00, 6.666983e-01, 1.089138e+00, 5.728605e-01, 1.268536e+00, 2.161432e+00, 8.427667e-01, 6.539925e-01, 2.460884e+00, 3.782444e-01, 5.359275e-01, 2.56138…
2.000000e-01	1.995771e+00, 1.831527e+00, 6.960211e-01, 4.287854e-01, 1.321850e+00, 1.454663e+00, 2.082960e+00, 8.923713e-01, 9.013777e-01, 1.429686e+00, 1.676526e+00, 7.588252e-01, 8.047202e-01, 2.258065e+00, 1.524307e+00, 1.658866e+00, 1.171814e+00, 1.537657e+00, 3.834165e-01, 8.011630e-01, 6.757175e-01, 8.263605e-01, 1.304354e+00, 1.211985e+00, 7.568112e-01, 2.467768e+00, 4.200080e-01, 7.619922e-01, 2.80252…
4.000000e-01	1.409643e+00, 1.433498e+00, 8.751594e-01, 7.072336e-01, 9.606229e-01, 1.584800e+00, 1.921565e+00, 1.103754e+00, 6.036084e-01, 1.275984e+00, 1.712260e+00, 6.648349e-01, 5.866202e-01, 2.056422e+00, 8.964963e-01, 1.471331e+00, 5.731225e-01, 1.217403e+00, 2.453592e-01, 6.770656e-01, 8.744626e-01, 1.016473e+00, 1.100808e+00, 1.125016e+00, 8.535922e-01, 2.164875e+00, 3.835659e-01, 9.596899e-01, 2.87254…
6.000000e-01	1.215791e+00, 8.992004e-01, 7.635213e-01, 1.023450e+00, 5.480596e-01, 1.556522e+00, 1.596450e+00, 1.082818e+00, 4.448518e-01, 1.117620e+00, 1.186803e+00, 5.108872e-01, 4.604725e-01, 1.333184e+00, 5.851652e-01, 1.058732e+00, 4.348038e-01, 6.852085e-01, 1.666139e-01, 6.642245e-01, 8.696059e-01, 8.866958e-01, 8.099360e-01, 1.328898e+00, 7.779373e-01, 1.530437e+00, 2.909651e-01, 8.722495e-01, 4.31873…
8.000000e-01	9.078326e-01, 8.762359e-01, 7.724518e-01, 1.121368e+00, 3.669952e-01, 2.046572e+00, 1.864004e+00, 1.198200e+00, 3.388258e-01, 1.263510e+00, 1.165129e+00, 3.162211e-01, 4.275805e-01, 1.062160e+00, 3.878899e-01, 8.801679e-01, 2.960178e-01, 5.651921e-01, 1.227803e-01, 1.049402e+00, 7.591469e-01, 8.236803e-01, 5.153628e-01, 1.437149e+00, 5.697905e-01, 2.130205e+00, 2.040221e-01, 9.010232e-01, 4.91248…
1.000000e+00	7.875162e-01, 7.161937e-01, 1.003966e+00, 1.025439e+00, 2.777495e-01, 1.959927e+00, 1.657078e+00, 1.480586e+00, 2.853624e-01, 1.059114e+00, 9.661752e-01, 2.471076e-01, 5.230070e-01, 8.143761e-01, 1.975238e-01, 6.665825e-01, 4.275146e-01, 4.001283e-01, 8.124560e-02, 1.215138e+00, 5.511020e-01, 6.709954e-01, 5.533522e-01, 1.457944e+00, 8.052895e-01, 1.984513e+00, 1.183278e-01, 1.125712e+00, 5.80761…
1.200000e+00	5.009262e-01, 5.408138e-01, 1.024547e+00, 6.351998e-01, 1.871923e-01, 2.491837e+00, 2.316035e+00, 1.547207e+00, 1.482761e-01, 1.082075e+00, 8.543406e-01, 1.630875e-01, 5.420474e-01, 7.915454e-01, 1.509305e-01, 5.623924e-01, 5.195329e-01, 2.999364e-01, 1.644735e-01, 1.271700e+00, 4.466542e-01, 7.135777e-01, 5.007807e-01, 1.687611e+00, 7.600446e-01, 1.583825e+00, 5.986670e-02, 1.103598e+00, 6.34714…
1.400000e+00	4.246709e-01, 6.141924e-01, 8.269086e-01, 5.300750e-01, 1.152278e-01, 2.139423e+00, 1.962248e+00, 1.721677e+00, 1.113921e-01, 9.377714e-01, 1.006026e+00, 1.503423e-01, 5.746725e-01, 5.337863e-01, 8.785283e-02, 5.190254e-01, 4.809473e-01, 2.190048e-01, 2.605502e-01, 1.573652e+00, 3.315394e-01, 7.407045e-01, 8.061523e-01, 1.674093e+00, 8.322658e-01, 1.850206e+00, 3.401250e-02, 1.251012e+00, 6.55531…
1.600000e+00	3.174540e-01, 4.713438e-01, 8.313297e-01, 5.298702e-01, 8.906167e-02, 2.352441e+00, 1.896963e+00, 1.713770e+00, 5.723646e-02, 1.006414e+00, 1.033015e+00, 1.042128e-01, 5.990916e-01, 6.392670e-01, 9.199307e-02, 3.938494e-01, 5.848988e-01, 1.672925e-01, 3.133914e-01, 1.373861e+00, 2.087658e-01, 6.030975e-01, 6.019576e-01, 1.525633e+00, 8.932688e-01, 1.506128e+00, 2.746001e-02, 1.217602e+00, 8.98449…
1.800000e+00	2.028412e-01, 5.050978e-01, 8.550242e-01, 3.076767e-01, 5.662560e-02, 2.343356e+00, 2.093174e+00, 1.582654e+00, 3.102975e-02, 8.870836e-01, 9.960724e-01, 6.715191e-02, 6.242835e-01, 5.446309e-01, 7.248230e-02, 3.293739e-01, 5.963834e-01, 1.417703e-01, 4.270527e-01, 1.661576e+00, 1.722877e-01, 6.299274e-01, 7.711256e-01, 1.419200e+00, 9.188828e-01, 1.494778e+00, 1.645502e-02, 1.065110e+00, 8.16379…
2.000000e+00	1.377495e-01, 6.106823e-01, 7.807666e-01, 2.811056e-01, 3.933328e-02, 2.351370e+00, 1.775539e+00, 1.834104e+00, 2.618153e-02, 1.178277e+00, 1.138415e+00, 4.933188e-02, 6.608176e-01, 6.156582e-01, 7.427612e-02, 2.542997e-01, 5.337760e-01, 9.869432e-02, 4.859664e-01, 1.697697e+00, 1.306615e-01, 4.815388e-01, 6.719855e-01, 1.403733e+00, 9.693240e-01, 1.733798e+00, 9.455408e-03, 1.393744e+00, 8.14765…
0.000000e+00	1.244052e+00, 2.281575e+00, 3.295744e-01, 1.911833e+00, 1.028346e+00, 1.736099e+00, 2.852522e+00, 1.256833e+00, 1.360916e+00, 1.513219e+00, 2.612653e+00, 1.699941e+00, 2.171730e+00, 2.711452e+00, 3.508969e-01, 2.683121e+00, 2.320827e+00, 1.050277e+00, 2.917202e-01, 2.950569e+00, 2.067680e+00, 1.552939e-01, 2.841597e+00, 2.633457e+00, 1.349096e+00, 2.009510e+00, 1.571153e+00, 2.104498e+00, 5.02975…
2.000000e-01	8.654773e-01, 1.499915e+00, 5.468154e-01, 1.843913e+00, 9.029139e-01, 2.153110e+00, 2.044872e+00, 1.834621e+00, 1.577243e+00, 1.119417e+00, 1.821213e+00, 1.185874e+00, 1.934845e+00, 2.644423e+00, 7.162928e-01, 1.804122e+00, 1.381978e+00, 6.934602e-01, 1.603364e-01, 2.315497e+00, 1.534129e+00, 2.942953e-01, 1.385457e+00, 1.840958e+00, 1.220270e+00, 1.790275e+00, 1.213344e+00, 1.485278e+00, 5.95306…
4.000000e-01	5.553823e-01, 9.923638e-01, 8.826869e-01, 1.874348e+00, 8.815505e-01, 2.863753e+00, 1.872238e+00, 1.612003e+00, 1.495515e+00, 9.317756e-01, 9.365259e-01, 7.972844e-01, 1.152649e+00, 2.221987e+00, 7.544511e-01, 1.551482e+00, 1.050400e+00, 4.925513e-01, 9.778822e-02, 2.388315e+00, 1.140730e+00, 3.787266e-01, 7.297811e-01, 1.169143e+00, 1.342085e+00, 2.093892e+00, 7.527931e-01, 9.299961e-01, 6.65510…
6.000000e-01	5.216422e-01, 8.505998e-01, 7.695963e-01, 2.092895e+00, 7.161660e-01, 1.794913e+00, 2.190562e+00, 1.685125e+00, 8.534697e-01, 9.600714e-01, 8.728459e-01, 4.478910e-01, 1.061844e+00, 1.730802e+00, 6.620047e-01, 1.304091e+00, 9.253053e-01, 6.026101e-01, 6.266169e-02, 1.930637e+00, 1.031889e+00, 3.148165e-01, 3.720681e-01, 9.165021e-01, 9.214423e-01, 1.874145e+00, 3.914366e-01, 6.886041e-01, 7.12811…
8.000000e-01	3.998783e-01, 6.869527e-01, 9.290429e-01, 1.700439e+00, 5.257054e-01, 2.102792e+00, 2.135204e+00, 1.953861e+00, 7.600341e-01, 7.493111e-01, 4.989445e-01, 5.336254e-01, 7.502028e-01, 1.062674e+00, 4.463907e-01, 1.163633e+00, 7.906404e-01, 6.667533e-01, 3.941154e-02, 1.943931e+00, 6.347752e-01, 2.746203e-01, 2.433386e-01, 1.256818e+00, 1.018663e+00, 1.671882e+00, 2.403035e-01, 4.324550e-01, 7.61187…
1.000000e+00	3.068583e-01, 6.100719e-01, 8.101450e-01, 1.927798e+00, 4.047243e-01, 2.266149e+00, 2.343734e+00, 1.894183e+00, 4.389634e-01, 8.011115e-01, 3.851377e-01, 2.699738e-01, 7.009442e-01, 1.086385e+00, 3.648596e-01, 7.816220e-01, 6.505375e-01, 6.722902e-01, 2.498858e-02, 1.986070e+00, 3.697616e-01, 2.308612e-01, 1.354630e-01, 1.250700e+00, 9.482050e-01, 1.541576e+00, 1.551637e-01, 2.921510e-01, 7.14828…
1.200000e+00	2.280944e-01, 4.962753e-01, 9.014479e-01, 1.480227e+00, 2.525621e-01, 2.254588e+00, 2.177073e+00, 1.819869e+00, 2.548656e-01, 9.942788e-01, 2.606991e-01, 2.009805e-01, 6.632263e-01, 6.715265e-01, 2.894954e-01, 6.828923e-01, 6.844297e-01, 6.650945e-01, 1.573645e-02, 2.174104e+00, 3.291318e-01, 2.870910e-01, 7.147611e-02, 1.275460e+00, 9.594554e-01, 1.639053e+00, 1.076666e-01, 2.301171e-01, 8.35691…
1.400000e+00	1.665369e-01, 4.530286e-01, 9.399647e-01, 1.005847e+00, 1.849388e-01, 2.386174e+00, 2.234221e+00, 1.928327e+00, 1.563683e-01, 9.165937e-01, 2.359316e-01, 1.829247e-01, 6.331569e-01, 6.299172e-01, 1.523406e-01, 6.232269e-01, 6.127372e-01, 6.388806e-01, 1.840250e-02, 1.888308e+00, 2.342710e-01, 2.977593e-01, 5.915231e-02, 1.505467e+00, 7.819741e-01, 1.750941e+00, 7.870653e-02, 2.760745e-01, 1.03701…
1.600000e+00	1.052952e-01, 5.288807e-01, 1.050487e+00, 1.043774e+00, 1.439103e-01, 2.142109e+00, 2.392793e+00, 2.043248e+00, 1.112342e-01, 1.098288e+00, 3.401527e-01, 1.248779e-01, 6.081291e-01, 5.282060e-01, 1.423690e-01, 4.327807e-01, 4.753135e-01, 5.888140e-01, 3.897797e-02, 1.714638e+00, 1.546993e-01, 3.205719e-01, 1.667705e-01, 1.602449e+00, 1.082984e+00, 1.700959e+00, 3.472152e-02, 4.809890e-01, 1.00552…
1.800000e+00	9.964871e-02, 4.593707e-01, 7.969906e-01, 7.498645e-01, 9.200920e-02, 2.408323e+00, 2.574055e+00, 2.127857e+00, 6.065295e-02, 9.884112e-01, 5.690124e-01, 9.958560e-02, 5.850701e-01, 3.813072e-01, 1.120670e-01, 3.781510e-01, 5.365472e-01, 5.782460e-01, 1.866156e-01, 1.641455e+00, 9.611586e-02, 3.224820e-01, 3.864033e-01, 1.643815e+00, 9.658578e-01, 1.638659e+00, 2.688861e-02, 6.405737e-01, 8.62577…
2.000000e+00	8.163072e-02, 5.553188e-01, 1.015142e+00, 5.851073e-01, 5.321881e-02, 2.033383e+00, 2.410828e+00, 2.264655e+00, 3.869023e-02, 9.580120e-01, 7.262077e-01, 6.240871e-02, 7.365708e-01, 2.976460e-01, 8.898746e-02, 2.437464e-01, 6.031359e-01, 6.132750e-01, 2.842797e-01, 1.929230e+00, 7.733059e-02, 3.087629e-01, 4.694092e-01, 1.419793e+00, 8.571529e-01, 1.658609e+00, 1.468145e-02, 7.540803e-01, 9.75004…
0.000000e+00	1.296642e+00, 2.778048e+00, 1.699740e+00, 2.623231e+00, 9.515121e-01, 6.483687e-01, 4.045716e-01, 2.947686e+00, 2.556894e-01, 1.740063e+00, 6.127244e-01, 1.631468e+00, 1.082723e+00, 2.802996e+00, 2.327728e+00, 1.904067e+00, 2.941287e+00, 2.314139e+00, 1.745541e+00, 8.665829e-01, 2.061610e+00, 5.997639e-01, 1.922577e+00, 6.886285e-01, 2.723908e+00, 1.998826e+00, 3.978015e-01, 8.208213e-02, 8.30233…
2.000000e-01	1.166267e+00, 1.376558e+00, 1.431479e+00, 1.912407e+00, 8.975143e-01, 4.135277e-01, 3.411031e-01, 2.527690e+00, 7.064642e-01, 1.305250e+00, 4.099949e-01, 1.141259e+00, 7.870478e-01, 1.976129e+00, 1.243121e+00, 1.692490e+00, 1.697076e+00, 1.723199e+00, 1.144682e+00, 8.180326e-01, 1.882717e+00, 6.104558e-01, 1.117154e+00, 1.226573e+00, 1.613284e+00, 1.785099e+00, 3.128575e-01, 4.918032e-01, 9.65620…
4.000000e-01	1.164906e+00, 8.357707e-01, 9.571563e-01, 2.076457e+00, 5.405093e-01, 3.801212e-01, 6.016999e-01, 2.643752e+00, 9.286281e-01, 8.494484e-01, 2.508722e-01, 1.298028e+00, 8.183393e-01, 1.536372e+00, 8.135743e-01, 1.594437e+00, 8.408855e-01, 1.350243e+00, 6.566739e-01, 7.983339e-01, 1.461577e+00, 5.064000e-01, 6.027022e-01, 1.026453e+00, 1.218140e+00, 1.603292e+00, 2.041823e-01, 6.380985e-01, 9.46240…
6.000000e-01	1.068967e+00, 5.402050e-01, 1.003323e+00, 1.834408e+00, 4.677203e-01, 4.637257e-01, 1.037074e+00, 2.436784e+00, 8.467113e-01, 1.111825e+00, 1.970542e-01, 8.571140e-01, 6.875733e-01, 1.557056e+00, 4.470001e-01, 1.490378e+00, 6.470124e-01, 8.599895e-01, 4.233868e-01, 1.140262e+00, 1.165735e+00, 5.627026e-01, 3.140115e-01, 1.400882e+00, 1.021382e+00, 1.594303e+00, 1.636188e-01, 6.655337e-01, 9.01576…
8.000000e-01	1.143684e+00, 4.902327e-01, 8.197026e-01, 1.962013e+00, 3.985874e-01, 6.659955e-01, 1.221549e+00, 2.185223e+00, 1.081251e+00, 9.819786e-01, 1.562902e-01, 6.121492e-01, 6.639194e-01, 8.913243e-01, 3.618936e-01, 7.367946e-01, 5.576499e-01, 7.498825e-01, 2.259995e-01, 1.101407e+00, 1.068774e+00, 3.306580e-01, 1.713362e-01, 1.204653e+00, 9.233809e-01, 1.718707e+00, 1.012943e-01, 4.721077e-01, 8.05015…
1.000000e+00	8.236041e-01, 4.323005e-01, 8.807667e-01, 1.777687e+00, 4.228714e-01, 9.315243e-01, 1.553250e+00, 2.490896e+00, 8.067516e-01, 9.074381e-01, 9.430815e-02, 4.819012e-01, 7.038482e-01, 7.507174e-01, 2.370349e-01, 8.603152e-01, 5.623946e-01, 8.204572e-01, 1.744737e-01, 1.671486e+00, 1.091609e+00, 5.177053e-01, 9.136768e-02, 1.297401e+00, 8.559210e-01, 1.470559e+00, 6.346422e-02, 4.132496e-01, 1.00834…
1.200000e+00	7.308957e-01, 4.714860e-01, 9.700213e-01, 1.347281e+00, 2.755747e-01, 1.355993e+00, 1.810394e+00, 2.219409e+00, 6.149811e-01, 1.082734e+00, 9.324751e-02, 2.956073e-01, 6.407947e-01, 5.127623e-01, 1.521366e-01, 5.878166e-01, 6.061248e-01, 6.307061e-01, 1.159551e-01, 1.244444e+00, 7.712831e-01, 4.419555e-01, 5.639307e-02, 1.692792e+00, 9.842325e-01, 1.752177e+00, 3.601981e-02, 4.122412e-01, 8.90223…
1.400000e+00	4.744141e-01, 5.259331e-01, 9.865900e-01, 1.232025e+00, 1.734861e-01, 1.450951e+00, 1.839977e+00, 2.203157e+00, 4.297378e-01, 1.046101e+00, 1.023572e-01, 2.317584e-01, 6.030093e-01, 4.311548e-01, 1.559360e-01, 4.579055e-01, 5.975615e-01, 8.706467e-01, 1.142922e-01, 1.264600e+00, 4.914579e-01, 4.341912e-01, 6.538658e-02, 1.389785e+00, 1.019070e+00, 1.212464e+00, 2.741045e-02, 5.417308e-01, 8.53615…
1.600000e+00	4.273654e-01, 5.074450e-01, 8.858645e-01, 9.282564e-01, 1.532239e-01, 1.756620e+00, 1.823521e+00, 1.898218e+00, 1.984297e-01, 1.092851e+00, 2.910623e-01, 1.870310e-01, 6.806057e-01, 2.987843e-01, 1.070888e-01, 3.080759e-01, 5.794379e-01, 7.190700e-01, 1.744920e-01, 1.532174e+00, 4.066862e-01, 3.804091e-01, 1.841943e-01, 1.504493e+00, 9.835594e-01, 1.435681e+00, 1.515382e-02, 5.990320e-01, 8.39757…
1.800000e+00	3.061127e-01, 4.619637e-01, 9.612797e-01, 5.920343e-01, 9.556927e-02, 2.027161e+00, 2.115987e+00, 2.509505e+00, 1.811323e-01, 1.106136e+00, 5.563743e-01, 1.240090e-01, 5.751806e-01, 2.405905e-01, 8.057056e-02, 3.198405e-01, 5.787091e-01, 6.083933e-01, 2.964674e-01, 2.077173e+00, 2.440602e-01, 4.246349e-01, 3.376063e-01, 1.487722e+00, 7.923733e-01, 1.746486e+00, 1.028637e-02, 8.699292e-01, 9.59484…
2.000000e+00	2.375384e-01, 4.675448e-01, 9.047226e-01, 5.383820e-01, 7.016130e-02, 1.776765e+00, 2.091602e+00, 2.356610e+00, 9.235059e-02, 1.091470e+00, 5.217712e-01, 8.339102e-02, 6.763492e-01, 2.217856e-01, 8.506184e-02, 2.516829e-01, 5.749816e-01, 5.775425e-01, 5.905228e-01, 1.439015e+00, 1.986171e-01, 4.000142e-01, 4.653142e-01, 1.532326e+00, 8.626756e-01, 1.588130e+00, 5.746417e-03, 9.218032e-01, 8.15949…
0.000000e+00	1.910029e+00, 2.336334e+00, 2.719614e+00, 2.073638e-01, 9.523863e-01, 3.155147e+00, 1.644065e-01, 2.219622e+00, 2.227356e+00, 2.007973e+00, 1.046030e+00, 1.817960e+00, 1.335749e+00, 2.356003e+00, 1.945668e+00, 1.658984e-01, 6.999599e-01, 1.829807e+00, 4.128753e-01, 5.948577e-01, 3.527557e-02, 1.278498e+00, 1.063361e+00, 2.949661e+00, 3.262310e+00, 7.448025e-02, 2.689151e+00, 1.430055e+00, 1.61222…
2.000000e-01	1.761416e+00, 1.237632e+00, 1.958484e+00, 1.424033e-01, 9.641013e-01, 1.892795e+00, 4.462408e-01, 1.992795e+00, 9.735498e-01, 1.144208e+00, 1.121688e+00, 9.437649e-01, 8.805432e-01, 1.669058e+00, 1.040102e+00, 1.156018e-01, 3.498779e-01, 9.264772e-01, 3.040414e-01, 4.007367e-01, 3.231883e-01, 1.310809e+00, 7.504207e-01, 2.001718e+00, 2.386211e+00, 3.606152e-01, 1.670607e+00, 1.178039e+00, 1.01306…
4.000000e-01	1.675836e+00, 9.074337e-01, 1.237580e+00, 1.095949e-01, 8.605843e-01, 1.569144e+00, 6.571736e-01, 1.466810e+00, 8.066712e-01, 1.178815e+00, 8.215566e-01, 5.904428e-01, 7.866635e-01, 2.053662e+00, 8.545491e-01, 1.026269e-01, 2.310238e-01, 5.579555e-01, 1.702125e-01, 4.790675e-01, 5.306457e-01, 1.122396e+00, 8.236232e-01, 1.766432e+00, 1.668400e+00, 6.826813e-01, 1.087131e+00, 1.434441e+00, 6.29099…
6.000000e-01	1.454019e+00, 7.377503e-01, 1.075566e+00, 9.147652e-02, 4.927422e-01, 1.136797e+00, 1.078058e+00, 1.323724e+00, 4.679454e-01, 1.094104e+00, 9.840161e-01, 4.470229e-01, 6.614415e-01, 1.670332e+00, 6.664659e-01, 1.119622e-01, 1.357254e-01, 4.330845e-01, 1.004293e-01, 8.259189e-01, 6.265015e-01, 1.132677e+00, 8.006293e-01, 1.466676e+00, 1.215006e+00, 1.022803e+00, 8.797955e-01, 1.461988e+00, 5.22529…
8.000000e-01	1.244021e+00, 6.886191e-01, 9.444147e-01, 8.071427e-02, 3.384749e-01, 1.231366e+00, 1.371735e+00, 1.293505e+00, 3.466495e-01, 1.234080e+00, 1.047833e+00, 4.045273e-01, 5.916212e-01, 1.384591e+00, 4.048062e-01, 1.099336e-01, 1.168262e-01, 2.716489e-01, 7.295333e-02, 1.082303e+00, 6.827507e-01, 1.086615e+00, 7.150115e-01, 1.110273e+00, 1.351741e+00, 1.118448e+00, 5.486751e-01, 1.405766e+00, 4.95970…
1.000000e+00	8.894578e-01, 5.018372e-01, 1.011059e+00, 6.059944e-02, 2.223120e-01, 1.713337e+00, 1.508250e+00, 1.228583e+00, 1.918463e-01, 1.239456e+00, 1.212590e+00, 2.599491e-01, 5.537960e-01, 1.216129e+00, 2.524627e-01, 1.164875e-01, 2.141860e-01, 1.824232e-01, 3.956034e-02, 1.030956e+00, 5.604565e-01, 9.889354e-01, 7.459614e-01, 1.368147e+00, 1.060972e+00, 1.137832e+00, 3.599618e-01, 1.290576e+00, 5.85209…
1.200000e+00	5.593472e-01, 5.600522e-01, 1.003609e+00, 5.357509e-02, 1.935883e-01, 1.645514e+00, 1.493099e+00, 1.306041e+00, 1.459875e-01, 9.248612e-01, 1.114859e+00, 2.225023e-01, 5.978771e-01, 1.202810e+00, 2.061683e-01, 1.044577e-01, 3.821443e-01, 1.058629e-01, 5.956653e-02, 1.197762e+00, 4.460265e-01, 7.554373e-01, 7.216764e-01, 1.325876e+00, 1.012163e+00, 1.336005e+00, 2.133435e-01, 1.423556e+00, 7.09252…
1.400000e+00	3.807522e-01, 5.442790e-01, 9.385507e-01, 3.694455e-02, 1.024094e-01, 1.955013e+00, 1.645809e+00, 1.362079e+00, 6.935529e-02, 1.142611e+00, 1.084804e+00, 1.942587e-01, 6.277350e-01, 7.057513e-01, 1.094603e-01, 6.507525e-02, 3.715303e-01, 7.632632e-02, 1.187294e-01, 1.293574e+00, 3.297108e-01, 7.402825e-01, 7.612212e-01, 1.267788e+00, 7.510968e-01, 1.384938e+00, 1.437441e-01, 1.299222e+00, 5.58607…
1.600000e+00	4.234351e-01, 4.616398e-01, 1.017892e+00, 3.342387e-02, 8.560649e-02, 1.712956e+00, 1.588043e+00, 1.701756e+00, 6.143511e-02, 1.297392e+00, 9.589483e-01, 1.413963e-01, 6.229763e-01, 7.065295e-01, 9.004343e-02, 6.846302e-02, 5.991865e-01, 6.754182e-02, 1.652634e-01, 1.671054e+00, 2.710592e-01, 5.719999e-01, 7.097202e-01, 1.317343e+00, 9.008961e-01, 1.305433e+00, 7.659187e-02, 1.342633e+00, 7.28685…
1.800000e+00	2.662071e-01, 5.273690e-01, 8.138802e-01, 2.366980e-02, 5.293398e-02, 2.069243e+00, 1.856667e+00, 1.900816e+00, 3.464129e-02, 1.131951e+00, 1.341442e+00, 9.595639e-02, 5.994621e-01, 6.747839e-01, 7.494690e-02, 5.726896e-02, 5.272086e-01, 6.204827e-02, 2.228182e-01, 1.748506e+00, 1.630965e-01, 6.187703e-01, 6.264513e-01, 1.490116e+00, 8.473517e-01, 1.521153e+00, 6.313950e-02, 1.440987e+00, 7.52625…
2.000000e+00	2.028465e-01, 5.068486e-01, 9.480165e-01, 2.685432e-02, 3.841636e-02, 2.125231e+00, 2.126225e+00, 1.933066e+00, 2.388920e-02, 1.089507e+00, 1.212961e+00, 6.581831e-02, 6.566779e-01, 7.941559e-01, 7.819957e-02, 4.722854e-02, 6.095153e-01, 5.465301e-02, 2.728426e-01, 1.671502e+00, 1.241523e-01, 5.570897e-01, 7.249008e-01, 1.508414e+00, 1.042643e+00, 1.384708e+00, 4.401182e-02, 1.058007e+00, 8.92198…
0.000000e+00	9.870224e-01, 1.647447e+00, 2.153938e+00, 1.601249e+00, 1.963172e+00, 1.734337e+00, 2.649893e+00, 1.874594e+00, 1.198888e+00, 3.236576e-01, 2.505890e+00, 1.965833e+00, 1.999951e+00, 1.131269e+00, 1.606514e+00, 2.906776e+00, 6.900881e-01, 2.292167e+00, 2.897087e+00, 1.757227e+00, 1.947289e+00, 1.986180e+00, 1.141187e+00, 6.842364e-01, 3.409366e-01, 2.874326e+00, 5.068947e-01, 5.569773e-01, 3.08945…
2.000000e-01	6.450686e-01, 9.934505e-01, 1.508502e+00, 1.685384e+00, 1.607447e+00, 1.934250e+00, 2.507767e+00, 1.660722e+00, 1.434101e+00, 2.246117e-01, 1.787329e+00, 1.885233e+00, 1.492532e+00, 9.406326e-01, 1.296564e+00, 2.432555e+00, 7.756415e-01, 1.602929e+00, 1.634877e+00, 1.268513e+00, 1.553932e+00, 1.653065e+00, 6.288869e-01, 8.048671e-01, 2.369973e-01, 2.082856e+00, 5.943798e-01, 3.967689e-01, 1.86046…
4.000000e-01	5.942343e-01, 5.305771e-01, 1.134164e+00, 1.510924e+00, 1.515541e+00, 2.099964e+00, 2.415195e+00, 1.192681e+00, 1.120694e+00, 2.076808e-01, 1.085537e+00, 1.484563e+00, 9.934865e-01, 6.612894e-01, 1.010052e+00, 1.862284e+00, 5.874467e-01, 1.320638e+00, 9.933089e-01, 1.273197e+00, 8.629246e-01, 1.261433e+00, 3.679236e-01, 1.049126e+00, 3.075907e-01, 1.360890e+00, 5.284995e-01, 2.457984e-01, 1.29571…
6.000000e-01	8.707463e-01, 2.981213e-01, 9.754943e-01, 1.761036e+00, 9.521234e-01, 1.942778e+00, 2.514214e+00, 1.190246e+00, 8.153651e-01, 3.321508e-01, 8.225213e-01, 1.237687e+00, 8.727295e-01, 5.892225e-01, 8.508914e-01, 1.842597e+00, 5.270762e-01, 1.014622e+00, 6.284242e-01, 1.082067e+00, 6.676780e-01, 9.195361e-01, 2.020326e-01, 1.120902e+00, 5.067103e-01, 1.987444e+00, 6.595800e-01, 1.645649e-01, 9.47329…
8.000000e-01	8.086415e-01, 2.870435e-01, 9.603521e-01, 1.668115e+00, 7.249734e-01, 2.037919e+00, 2.649986e+00, 1.368680e+00, 5.125313e-01, 4.452602e-01, 4.945229e-01, 7.287473e-01, 6.081135e-01, 4.593197e-01, 5.379366e-01, 1.620965e+00, 5.249323e-01, 9.495389e-01, 4.002687e-01, 1.329336e+00, 5.250334e-01, 6.308581e-01, 1.078683e-01, 9.904859e-01, 5.786329e-01, 1.668148e+00, 4.156763e-01, 1.212769e-01, 8.38562…
1.000000e+00	7.893938e-01, 3.720765e-01, 8.959991e-01, 1.987066e+00, 4.555328e-01, 2.186265e+00, 2.480105e+00, 1.660270e+00, 3.411651e-01, 7.526312e-01, 3.448584e-01, 6.524267e-01, 6.108457e-01, 2.760021e-01, 3.545359e-01, 1.253494e+00, 5.602082e-01, 8.167771e-01, 2.862809e-01, 1.160639e+00, 4.932984e-01, 4.699918e-01, 5.273321e-02, 1.537326e+00, 8.406028e-01, 1.692450e+00, 3.416836e-01, 6.817769e-02, 9.42007…
1.200000e+00	6.076382e-01, 4.368532e-01, 9.020254e-01, 1.904542e+00, 3.124836e-01, 2.326131e+00, 2.778797e+00, 1.625633e+00, 2.324638e-01, 6.397981e-01, 2.769079e-01, 3.845051e-01, 5.079131e-01, 2.461974e-01, 2.116939e-01, 8.145894e-01, 5.440974e-01, 5.641448e-01, 2.536156e-01, 1.130323e+00, 3.409995e-01, 2.905274e-01, 3.304665e-02, 1.654777e+00, 7.265424e-01, 1.695472e+00, 2.069747e-01, 8.017217e-02, 8.12773…
1.400000e+00	4.693550e-01, 4.510806e-01, 8.096431e-01, 1.728030e+00, 2.062537e-01, 2.102358e+00, 2.461567e+00, 1.443646e+00, 1.298972e-01, 6.911059e-01, 2.043475e-01, 3.459833e-01, 6.380278e-01, 1.789583e-01, 1.430679e-01, 8.461185e-01, 5.752031e-01, 7.977020e-01, 3.095067e-01, 1.488030e+00, 2.496751e-01, 2.769359e-01, 1.704847e-02, 1.659516e+00, 7.635908e-01, 1.770455e+00, 1.155304e-01, 1.702662e-01, 8.78464…
1.600000e+00	3.377570e-01, 4.530696e-01, 9.073771e-01, 1.230931e+00, 1.129657e-01, 2.594320e+00, 2.586895e+00, 1.931632e+00, 8.189967e-02, 8.375332e-01, 1.708199e-01, 2.109195e-01, 5.699393e-01, 1.522906e-01, 1.094420e-01, 6.151143e-01, 5.472311e-01, 6.979445e-01, 2.936618e-01, 1.623344e+00, 2.129256e-01, 2.708091e-01, 1.570166e-02, 1.382554e+00, 9.469405e-01, 1.822753e+00, 9.015093e-02, 3.294528e-01, 8.56557…
1.800000e+00	2.443811e-01, 4.385899e-01, 8.040389e-01, 1.139400e+00, 9.195849e-02, 2.333662e+00, 2.839621e+00, 1.788230e+00, 5.763451e-02, 9.515249e-01, 2.026172e-01, 1.635016e-01, 6.633951e-01, 9.714941e-02, 1.009061e-01, 5.613924e-01, 5.731893e-01, 7.843180e-01, 3.355536e-01, 1.515211e+00, 1.334556e-01, 2.978763e-01, 8.398363e-02, 1.204885e+00, 8.173460e-01, 1.509915e+00, 5.728070e-02, 4.771626e-01, 1.03806…
2.000000e+00	2.025831e-01, 5.239156e-01, 8.884088e-01, 8.865141e-01, 5.399941e-02, 2.338549e+00, 2.476657e+00, 1.897671e+00, 2.863607e-02, 1.016894e+00, 3.683856e-01, 1.196731e-01, 6.673383e-01, 8.718107e-02, 8.758751e-02, 4.019483e-01, 5.081981e-01, 7.209251e-01, 4.916090e-01, 1.869826e+00, 9.554837e-02, 3.356497e-01, 2.346273e-01, 1.621479e+00, 8.116435e-01, 1.692805e+00, 2.980180e-02, 6.636714e-01, 9.66683…
0.000000e+00	7.280787e-01, 2.915971e+00, 1.336805e+00, 1.808590e+00, 6.317213e-01, 3.148326e+00, 5.752128e-01, 1.110629e+00, 1.715339e+00, 1.088049e+00, 1.895334e+00, 1.607268e+00, 2.841861e+00, 2.989597e+00, 1.284590e+00, 1.200935e+00, 2.320368e-01, 1.786490e+00, 1.880338e+00, 2.912408e+00, 2.343272e+00, 2.495318e+00, 8.028637e-01, 1.692697e+00, 1.806943e+00, 2.845520e+00, 3.281360e-01, 1.570386e+00, 2.84057…
2.000000e-01	5.457434e-01, 1.812082e+00, 1.160115e+00, 1.912617e+00, 7.388845e-01, 1.826460e+00, 8.769348e-01, 8.793417e-01, 1.811996e+00, 1.002957e+00, 1.828991e+00, 1.246158e+00, 1.546672e+00, 2.400527e+00, 1.248195e+00, 8.851973e-01, 4.219504e-01, 1.247549e+00, 9.336199e-01, 2.400805e+00, 1.631912e+00, 2.127631e+00, 3.980977e-01, 1.541597e+00, 1.699455e+00, 2.025418e+00, 4.509669e-01, 9.697990e-01, 2.39862…
4.000000e-01	4.344855e-01, 1.169186e+00, 1.160336e+00, 1.126352e+00, 7.222342e-01, 1.709912e+00, 1.089271e+00, 6.536579e-01, 1.530689e+00, 6.860550e-01, 9.048961e-01, 8.809249e-01, 7.630283e-01, 2.013910e+00, 8.374620e-01, 7.805484e-01, 4.730685e-01, 7.079635e-01, 6.816475e-01, 1.649355e+00, 1.290144e+00, 1.538892e+00, 2.286203e-01, 1.128557e+00, 1.621322e+00, 2.188169e+00, 4.516834e-01, 7.062759e-01, 1.28140…
6.000000e-01	3.525324e-01, 8.855994e-01, 1.038125e+00, 1.149452e+00, 7.261265e-01, 1.974551e+00, 1.481263e+00, 6.386288e-01, 1.168075e+00, 5.511347e-01, 9.660879e-01, 9.496128e-01, 3.618756e-01, 1.578043e+00, 6.104981e-01, 6.920366e-01, 4.793564e-01, 9.584427e-01, 3.619117e-01, 2.241744e+00, 6.730268e-01, 1.178490e+00, 2.209567e-01, 9.506641e-01, 1.037573e+00, 1.858870e+00, 4.073283e-01, 4.555320e-01, 1.05993…
8.000000e-01	2.893311e-01, 7.641291e-01, 9.386449e-01, 8.818422e-01, 4.752832e-01, 2.390398e+00, 1.334991e+00, 5.589919e-01, 7.062183e-01, 4.303918e-01, 6.224566e-01, 5.803803e-01, 2.553448e-01, 1.351414e+00, 3.687188e-01, 7.277347e-01, 5.092131e-01, 6.314368e-01, 1.974761e-01, 1.668152e+00, 6.143955e-01, 9.268953e-01, 3.379288e-01, 1.455562e+00, 1.017718e+00, 1.445065e+00, 2.335805e-01, 3.479800e-01, 2.06265…
1.000000e+00	1.643653e-01, 6.428590e-01, 9.044329e-01, 6.953073e-01, 3.678589e-01, 1.742127e+00, 1.479694e+00, 8.512344e-01, 4.716305e-01, 5.510029e-01, 9.973940e-01, 6.048343e-01, 1.980836e-01, 1.174004e+00, 2.294488e-01, 5.108782e-01, 5.490864e-01, 7.973447e-01, 1.295641e-01, 1.709454e+00, 4.215144e-01, 5.622199e-01, 3.349573e-01, 1.304081e+00, 1.116669e+00, 1.709060e+00, 1.339711e-01, 2.813587e-01, 4.73548…
1.200000e+00	1.441797e-01, 5.849227e-01, 8.091719e-01, 4.891756e-01, 2.433798e-01, 2.317951e+00, 1.804293e+00, 1.372480e+00, 2.430206e-01, 6.140344e-01, 1.079964e+00, 3.718500e-01, 3.170645e-01, 7.571333e-01, 1.223747e-01, 3.985441e-01, 5.689366e-01, 7.573152e-01, 1.115534e-01, 1.607172e+00, 2.990386e-01, 5.169593e-01, 6.108025e-01, 1.081031e+00, 1.171375e+00, 1.491677e+00, 7.137302e-02, 1.509441e-01, 5.61637…
1.400000e+00	9.588315e-02, 5.115929e-01, 9.121054e-01, 4.020455e-01, 1.688615e-01, 1.936976e+00, 2.045677e+00, 1.258512e+00, 1.550629e-01, 5.952830e-01, 1.025467e+00, 3.024887e-01, 3.357246e-01, 6.188569e-01, 8.829629e-02, 3.516269e-01, 5.203750e-01, 5.868793e-01, 2.096223e-01, 2.005342e+00, 1.849782e-01, 3.757101e-01, 6.092307e-01, 1.718235e+00, 1.186198e+00, 1.394904e+00, 5.608927e-02, 1.033012e-01, 6.24060…
1.600000e+00	8.531267e-02, 5.119439e-01, 7.730536e-01, 3.999347e-01, 9.497098e-02, 2.271843e+00, 1.819584e+00, 1.478755e+00, 1.140398e-01, 5.791378e-01, 8.483216e-01, 1.966949e-01, 4.920997e-01, 4.023027e-01, 5.170002e-02, 2.178503e-01, 6.189260e-01, 5.674283e-01, 4.330797e-01, 1.962058e+00, 1.769889e-01, 3.334987e-01, 5.668289e-01, 1.610949e+00, 1.038784e+00, 1.478835e+00, 3.832746e-02, 1.557066e-01, 8.69962…
1.800000e+00	5.653150e-02, 5.491666e-01, 8.910487e-01, 3.175598e-01, 8.194031e-02, 2.224856e+00, 2.242704e+00, 1.768599e+00, 6.117280e-02, 9.086262e-01, 1.061877e+00, 1.344799e-01, 5.401346e-01, 3.753117e-01, 4.324646e-02, 2.224511e-01, 4.995585e-01, 6.995078e-01, 6.028425e-01, 2.090052e+00, 1.074301e-01, 2.317754e-01, 6.951771e-01, 1.388372e+00, 9.855611e-01, 1.518124e+00, 2.294062e-02, 2.729739e-01, 8.10302…
2.000000e+00	5.230670e-02, 5.112962e-01, 9.084295e-01, 2.145415e-01, 5.479467e-02, 2.075610e+00, 2.397674e+00, 1.787691e+00, 3.439354e-02, 9.704879e-01, 1.140242e+00, 1.332957e-01, 5.884449e-01, 2.885062e-01, 5.159720e-02, 2.113443e-01, 5.619321e-01, 7.851463e-01, 5.948656e-01, 1.776301e+00, 7.650630e-02, 1.589831e-01, 7.462255e-01, 1.452087e+00, 8.668957e-01, 1.829885e+00, 1.244588e-02, 4.300253e-01, 9.02455…
0.000000e+00	2.708579e+00, 1.963617e+00, 1.806053e+00, 1.378698e+00, 3.120891e+00, 1.957269e+00, 2.957444e+00, 2.160743e+00, 3.339870e-01, 9.672622e-01, 6.744367e-01, 2.471903e+00, 1.783983e+00, 1.004691e+00, 1.512746e+00, 1.658709e+00, 7.164961e-01, 1.201520e+00, 1.311177e+00, 1.545113e+00, 9.789804e-01, 3.139680e+00, 1.559808e+00, 8.353526e-01, 2.152765e+00, 2.108447e+00, 1.386116e+00, 1.713915e+00, 4.61035…
2.000000e-01	2.816963e+00, 9.076322e-01, 1.463097e+00, 1.509213e+00, 1.797217e+00, 2.718895e+00, 2.550979e+00, 1.718969e+00, 3.820328e-01, 1.018887e+00, 4.499976e-01, 1.791791e+00, 1.297442e+00, 8.415485e-01, 1.443423e+00, 1.500251e+00, 9.121526e-01, 9.616792e-01, 9.243288e-01, 1.409192e+00, 7.819491e-01, 2.032837e+00, 8.082559e-01, 8.344821e-01, 1.654554e+00, 1.693566e+00, 1.454340e+00, 1.099414e+00, 2.44429…
4.000000e-01	2.256880e+00, 5.782008e-01, 8.711611e-01, 1.640550e+00, 1.359490e+00, 2.462768e+00, 2.455737e+00, 1.544781e+00, 4.734323e-01, 8.969714e-01, 3.082378e-01, 1.726507e+00, 9.387330e-01, 7.374718e-01, 9.423324e-01, 1.528714e+00, 7.377633e-01, 7.018606e-01, 6.662169e-01, 1.360311e+00, 9.918219e-01, 1.545206e+00, 4.409732e-01, 1.029202e+00, 1.337074e+00, 1.214847e+00, 1.365841e+00, 8.619655e-01, 2.34458…
6.000000e-01	1.910184e+00, 4.239199e-01, 9.231841e-01, 1.678076e+00, 6.377963e-01, 2.809700e+00, 2.577052e+00, 1.163755e+00, 4.572821e-01, 1.154664e+00, 2.396592e-01, 1.287866e+00, 7.071730e-01, 5.003028e-01, 5.907848e-01, 1.127008e+00, 5.698917e-01, 6.274177e-01, 5.669184e-01, 1.082028e+00, 8.915045e-01, 1.219127e+00, 3.063609e-01, 1.134964e+00, 1.254983e+00, 1.516744e+00, 9.057963e-01, 6.228920e-01, 1.34012…
8.000000e-01	1.652581e+00, 2.948602e-01, 9.779563e-01, 1.469627e+00, 5.570026e-01, 2.941518e+00, 2.000372e+00, 9.937012e-01, 4.866629e-01, 9.070277e-01, 1.529731e-01, 6.629711e-01, 5.622410e-01, 3.361489e-01, 4.536608e-01, 1.410588e+00, 5.903029e-01, 5.591263e-01, 4.502951e-01, 1.208779e+00, 9.646217e-01, 1.137655e+00, 1.727145e-01, 1.290714e+00, 1.168640e+00, 1.313899e+00, 8.732004e-01, 3.783746e-01, 1.76706…
1.000000e+00	1.756879e+00, 3.621175e-01, 7.065708e-01, 1.573411e+00, 3.240833e-01, 2.552051e+00, 2.464397e+00, 9.966816e-01, 4.503575e-01, 1.070121e+00, 1.241570e-01, 6.667295e-01, 3.901795e-01, 3.340527e-01, 2.522248e-01, 1.031628e+00, 4.544061e-01, 7.979370e-01, 2.982276e-01, 1.253668e+00, 9.692452e-01, 9.247612e-01, 9.002813e-02, 1.306195e+00, 1.010290e+00, 1.487530e+00, 5.533929e-01, 2.900088e-01, 2.52617…
1.200000e+00	8.538771e-01, 4.407470e-01, 9.001271e-01, 1.692987e+00, 2.861718e-01, 2.493195e+00, 2.540225e+00, 1.029703e+00, 5.422760e-01, 1.052603e+00, 7.292777e-02, 4.711197e-01, 4.799635e-01, 2.482755e-01, 1.502049e-01, 9.486638e-01, 6.037639e-01, 5.746064e-01, 3.288189e-01, 1.521512e+00, 1.063262e+00, 6.845985e-01, 4.872775e-02, 1.390364e+00, 1.032615e+00, 1.250116e+00, 5.484699e-01, 2.093082e-01, 4.31135…
1.400000e+00	8.996778e-01, 3.907323e-01, 7.683933e-01, 1.477234e+00, 1.445593e-01, 1.905778e+00, 2.365568e+00, 1.351464e+00, 4.397514e-01, 1.067690e+00, 7.766391e-02, 3.134009e-01, 4.077424e-01, 1.845004e-01, 9.005287e-02, 7.769648e-01, 5.298097e-01, 7.224791e-01, 3.442817e-01, 1.534225e+00, 8.606392e-01, 7.497853e-01, 3.270174e-02, 1.401723e+00, 8.879690e-01, 1.729257e+00, 3.094313e-01, 2.279322e-01, 5.85041…
1.600000e+00	6.091569e-01, 4.590719e-01, 1.070125e+00, 1.168237e+00, 1.193980e-01, 1.924275e+00, 2.668072e+00, 1.534327e+00, 2.674161e-01, 1.069040e+00, 1.178586e-01, 1.751445e-01, 5.154493e-01, 1.525585e-01, 6.112315e-02, 6.272657e-01, 4.532116e-01, 6.692157e-01, 3.109854e-01, 1.646788e+00, 5.125813e-01, 6.103020e-01, 4.424953e-02, 1.454497e+00, 1.068348e+00, 1.697609e+00, 1.883781e-01, 2.665847e-01, 7.68787…
1.800000e+00	4.615407e-01, 4.931364e-01, 1.050948e+00, 8.400759e-01, 9.193293e-02, 2.583654e+00, 2.312315e+00, 1.594892e+00, 2.036809e-01, 9.959780e-01, 2.509168e-01, 1.496864e-01, 5.470523e-01, 1.083897e-01, 5.522730e-02, 4.154757e-01, 5.825823e-01, 6.308425e-01, 4.841169e-01, 1.843444e+00, 4.324881e-01, 5.019682e-01, 1.675321e-01, 1.425766e+00, 8.822785e-01, 1.523849e+00, 1.203218e-01, 4.522645e-01, 6.89113…
2.000000e+00	3.693887e-01, 4.076203e-01, 7.252735e-01, 6.658167e-01, 5.751848e-02, 2.035901e+00, 2.154660e+00, 1.409556e+00, 1.221064e-01, 1.008927e+00, 3.567620e-01, 1.253738e-01, 5.635091e-01, 7.556443e-02, 5.504044e-02, 3.495005e-01, 6.408080e-01, 5.322635e-01, 5.401930e-01, 1.527483e+00, 3.636840e-01, 6.138725e-01, 3.897630e-01, 1.588813e+00, 9.693429e-01, 1.471423e+00, 7.662295e-02, 5.901830e-01, 7.93809…
0.000000e+00	2.032408e+00, 1.438925e+00, 2.464983e-01, 2.207211e+00, 2.232687e+00, 4.090097e-01, 1.971641e+00, 1.803156e+00, 8.160147e-01, 2.719541e+00, 2.368392e+00, 3.670994e-01, 6.901242e-01, 8.247135e-01, 4.807436e-01, 2.033083e+00, 2.644659e+00, 2.526581e+00, 4.118828e-01, 9.398624e-01, 2.142660e+00, 2.082928e+00, 1.744015e+00, 2.686931e+00, 3.340181e-01, 2.586889e+00, 1.047932e+00, 6.757038e-01, 1.34172…
2.000000e-01	1.962380e+00, 1.185178e+00, 5.467994e-01, 2.055903e+00, 1.492619e+00, 7.272686e-01, 1.930012e+00, 1.690942e+00, 1.105355e+00, 2.478457e+00, 1.726540e+00, 2.320340e-01, 6.381011e-01, 6.280003e-01, 3.193612e-01, 1.434506e+00, 1.720805e+00, 2.038063e+00, 6.081186e-01, 9.253660e-01, 2.102208e+00, 1.628447e+00, 1.052774e+00, 2.010715e+00, 2.281396e-01, 2.865042e+00, 1.030739e+00, 9.309690e-01, 1.01564…
4.000000e-01	1.900703e+00, 9.361638e-01, 7.578660e-01, 2.105515e+00, 1.334055e+00, 1.234241e+00, 2.190128e+00, 1.304538e+00, 1.136181e+00, 2.149618e+00, 1.182427e+00, 1.856999e-01, 6.301248e-01, 5.949668e-01, 1.809140e-01, 1.252375e+00, 1.121595e+00, 1.181016e+00, 5.364781e-01, 1.267242e+00, 1.673030e+00, 1.822634e+00, 5.831755e-01, 1.566091e+00, 2.548938e-01, 1.864806e+00, 5.705001e-01, 1.042828e+00, 6.50248…
6.000000e-01	1.667883e+00, 6.729005e-01, 7.932383e-01, 2.236496e+00, 8.601529e-01, 1.632499e+00, 2.225034e+00, 9.413094e-01, 9.539515e-01, 1.524688e+00, 8.907889e-01, 1.285506e-01, 3.786996e-01, 3.555308e-01, 1.372716e-01, 7.575558e-01, 9.355702e-01, 1.018300e+00, 5.135778e-01, 1.385643e+00, 1.252502e+00, 1.092622e+00, 3.424636e-01, 1.831065e+00, 5.806636e-01, 1.871722e+00, 3.721276e-01, 8.283661e-01, 3.70176…
8.000000e-01	1.267779e+00, 6.522735e-01, 8.450951e-01, 1.671162e+00, 7.497958e-01, 1.596236e+00, 2.079088e+00, 7.376738e-01, 1.356980e+00, 1.446473e+00, 5.057328e-01, 8.996762e-02, 3.341180e-01, 3.332275e-01, 7.688212e-02, 8.842087e-01, 6.259130e-01, 7.147275e-01, 4.522645e-01, 1.718170e+00, 1.446708e+00, 1.319300e+00, 1.555449e-01, 1.311156e+00, 6.733196e-01, 2.213328e+00, 2.399016e-01, 6.655236e-01, 2.81321…
1.000000e+00	7.989477e-01, 4.865436e-01, 7.563998e-01, 1.200336e+00, 6.378841e-01, 1.523306e+00, 2.324593e+00, 7.576199e-01, 1.084172e+00, 1.278698e+00, 3.730256e-01, 5.460190e-02, 1.736976e-01, 2.155177e-01, 5.868706e-02, 6.123935e-01, 7.771904e-01, 7.426855e-01, 4.463091e-01, 1.763701e+00, 1.031710e+00, 1.002467e+00, 9.680553e-02, 1.548842e+00, 6.970660e-01, 1.941633e+00, 1.406947e-01, 5.991524e-01, 2.21900…
1.200000e+00	5.594137e-01, 5.092983e-01, 8.677988e-01, 1.045736e+00, 6.477656e-01, 1.875321e+00, 2.447768e+00, 7.575580e-01, 8.005034e-01, 1.300630e+00, 3.137465e-01, 4.645493e-02, 1.403634e-01, 1.545818e-01, 3.665150e-02, 4.145194e-01, 6.181587e-01, 6.796134e-01, 4.183829e-01, 1.724359e+00, 7.219182e-01, 9.596328e-01, 9.780433e-02, 1.513315e+00, 9.119952e-01, 1.756352e+00, 1.063009e-01, 3.209585e-01, 3.31662…
1.400000e+00	4.015167e-01, 4.570273e-01, 9.411835e-01, 9.697853e-01, 4.748294e-01, 1.946941e+00, 2.383194e+00, 7.988858e-01, 5.518009e-01, 1.223634e+00, 4.581069e-01, 3.500523e-02, 1.219555e-01, 1.569467e-01, 2.009646e-02, 3.898924e-01, 6.870198e-01, 7.073797e-01, 5.111432e-01, 1.664506e+00, 6.777820e-01, 1.037457e+00, 2.403906e-01, 1.812405e+00, 8.314864e-01, 1.764654e+00, 7.188531e-02, 4.334247e-01, 3.92921…
1.600000e+00	3.537526e-01, 5.183939e-01, 1.006019e+00, 7.721579e-01, 2.946541e-01, 1.954297e+00, 2.444627e+00, 1.044733e+00, 4.182755e-01, 1.177608e+00, 5.281707e-01, 2.872452e-02, 2.133788e-01, 1.025218e-01, 1.336575e-02, 3.276978e-01, 6.401713e-01, 6.808207e-01, 7.021926e-01, 1.992649e+00, 3.727113e-01, 7.060293e-01, 3.984856e-01, 1.644811e+00, 9.256283e-01, 1.588359e+00, 3.588641e-02, 5.510935e-01, 5.07103…
1.800000e+00	2.390560e-01, 4.792042e-01, 8.823320e-01, 5.817454e-01, 1.805779e-01, 2.251036e+00, 1.997038e+00, 1.308642e+00, 2.328489e-01, 1.257145e+00, 8.305803e-01, 2.492669e-02, 3.449039e-01, 1.025100e-01, 1.160583e-02, 2.650305e-01, 6.005427e-01, 6.362539e-01, 6.699803e-01, 1.701388e+00, 3.656618e-01, 8.080109e-01, 5.028460e-01, 1.503199e+00, 7.722425e-01, 2.043668e+00, 2.294802e-02, 5.809754e-01, 6.10281…
2.000000e+00	2.372105e-01, 4.943805e-01, 8.107192e-01, 4.723191e-01, 1.527196e-01, 2.336389e+00, 2.171521e+00, 1.414121e+00, 1.266691e-01, 1.076751e+00, 8.843253e-01, 2.167501e-02, 4.808023e-01, 9.194044e-02, 1.312681e-02, 1.849650e-01, 5.282215e-01, 7.041430e-01, 8.164656e-01, 2.134628e+00, 2.489364e-01, 8.350273e-01, 4.909577e-01, 1.637616e+00, 9.267821e-01, 1.842193e+00, 1.386995e-02, 8.401953e-01, 6.00283…
0.000000e+00	1.425044e+00, 1.431295e+00, 1.271065e+00, 6.273409e-01, 4.917194e-02, 1.475433e+00, 3.538924e-02, 1.304693e+00, 1.516598e+00, 2.573942e+00, 1.129215e+00, 1.849320e+00, 1.494911e+00, 9.295577e-01, 1.801299e+00, 5.070666e-01, 2.359079e+00, 7.314912e-01, 1.886605e+00, 1.168379e+00, 2.083824e-01, 2.610500e+00, 1.715878e+00, 3.048892e+00, 3.273899e+00, 1.154437e+00, 1.619683e+00, 2.104986e+00, 1.36569…
2.000000e-01	1.383823e+00, 9.735043e-01, 1.132211e+00, 5.436490e-01, 2.160906e-01, 1.243458e+00, 5.573045e-02, 1.208788e+00, 8.052571e-01, 1.638948e+00, 1.152638e+00, 1.197489e+00, 1.161297e+00, 1.117857e+00, 1.592791e+00, 3.731373e-01, 1.759565e+00, 4.095767e-01, 1.300215e+00, 8.638612e-01, 3.456387e-01, 1.795769e+00, 1.415124e+00, 1.914699e+00, 2.056170e+00, 1.140174e+00, 1.405174e+00, 1.711108e+00, 1.24403…
4.000000e-01	1.278729e+00, 6.485724e-01, 1.024765e+00, 4.143305e-01, 1.881543e-01, 9.504475e-01, 2.003069e-01, 9.435662e-01, 4.602290e-01, 1.360379e+00, 1.111490e+00, 8.648831e-01, 7.205964e-01, 9.875054e-01, 1.176039e+00, 2.795657e-01, 8.281100e-01, 2.659528e-01, 1.524479e+00, 8.825304e-01, 6.433084e-01, 1.585296e+00, 8.874762e-01, 1.351910e+00, 1.412292e+00, 1.579658e+00, 9.613168e-01, 1.600710e+00, 7.13205…
6.000000e-01	8.352201e-01, 5.392496e-01, 1.064439e+00, 2.902871e-01, 1.483501e-01, 7.782013e-01, 3.506427e-01, 7.293566e-01, 4.248696e-01, 1.421032e+00, 1.153477e+00, 7.253115e-01, 5.571404e-01, 1.014799e+00, 5.016157e-01, 3.331665e-01, 5.590004e-01, 1.723806e-01, 8.280799e-01, 8.065494e-01, 5.589458e-01, 1.110244e+00, 8.257779e-01, 1.052565e+00, 1.059588e+00, 1.237571e+00, 8.335686e-01, 1.354391e+00, 5.00478…
8.000000e-01	5.531621e-01, 5.342979e-01, 9.226303e-01, 2.657772e-01, 8.907586e-02, 5.854549e-01, 5.983050e-01, 6.501470e-01, 2.496818e-01, 1.395455e+00, 8.845656e-01, 5.265688e-01, 2.829416e-01, 1.144651e+00, 3.363135e-01, 2.370793e-01, 4.999548e-01, 1.079684e-01, 5.776597e-01, 1.071314e+00, 4.903909e-01, 1.121343e+00, 8.145875e-01, 1.333637e+00, 9.921201e-01, 1.399565e+00, 5.046921e-01, 1.436960e+00, 3.72337…
1.000000e+00	4.784420e-01, 4.539286e-01, 9.265545e-01, 2.260881e-01, 6.552422e-02, 5.633609e-01, 7.772543e-01, 5.236017e-01, 1.529047e-01, 1.256763e+00, 1.056703e+00, 4.472620e-01, 1.753776e-01, 1.012278e+00, 1.908173e-01, 2.954384e-01, 4.997262e-01, 6.745825e-02, 4.516977e-01, 1.136793e+00, 2.988505e-01, 1.267324e+00, 8.576319e-01, 1.226871e+00, 9.895187e-01, 1.334577e+00, 3.913888e-01, 1.428490e+00, 2.97446…
1.200000e+00	3.810469e-01, 5.011480e-01, 9.066407e-01, 1.577755e-01, 4.466833e-02, 6.815520e-01, 1.192634e+00, 6.378747e-01, 9.603744e-02, 1.216310e+00, 1.127394e+00, 3.484695e-01, 1.299535e-01, 1.007226e+00, 1.272969e-01, 2.446085e-01, 4.800568e-01, 5.079188e-02, 2.613871e-01, 1.427311e+00, 2.035509e-01, 8.451673e-01, 6.446372e-01, 1.311566e+00, 7.582452e-01, 1.265950e+00, 2.350483e-01, 1.165706e+00, 3.61326…
1.400000e+00	2.769168e-01, 3.926499e-01, 9.369122e-01, 1.284900e-01, 2.471350e-02, 1.000894e+00, 1.356349e+00, 1.010024e+00, 4.998665e-02, 1.182310e+00, 1.072652e+00, 3.029794e-01, 1.302608e-01, 1.003838e+00, 7.941961e-02, 1.743653e-01, 4.634057e-01, 3.995331e-02, 2.266882e-01, 1.485757e+00, 1.570817e-01, 9.886961e-01, 6.766789e-01, 1.273765e+00, 1.119659e+00, 1.582213e+00, 1.334179e-01, 1.479016e+00, 4.69314…
1.600000e+00	2.391909e-01, 5.164871e-01, 8.955163e-01, 1.143646e-01, 1.624058e-02, 1.136671e+00, 1.502828e+00, 1.048286e+00, 2.886844e-02, 9.980737e-01, 1.161824e+00, 2.093110e-01, 1.658927e-01, 9.919374e-01, 4.188210e-02, 1.620609e-01, 6.489657e-01, 3.624597e-02, 1.745631e-01, 1.679085e+00, 1.164022e-01, 7.072160e-01, 6.744827e-01, 1.385261e+00, 1.049934e+00, 1.694653e+00, 7.140072e-02, 1.209674e+00, 5.44639…
1.800000e+00	1.638195e-01, 4.432115e-01, 7.945092e-01, 8.038991e-02, 1.155341e-02, 1.587839e+00, 1.494897e+00, 1.446877e+00, 1.584074e-02, 1.189639e+00, 1.258830e+00, 1.495261e-01, 3.054057e-01, 8.519782e-01, 2.856511e-02, 1.093654e-01, 5.801750e-01, 3.358034e-02, 1.716740e-01, 1.738371e+00, 9.050558e-02, 7.274326e-01, 8.396484e-01, 1.770069e+00, 9.262166e-01, 1.358208e+00, 5.691110e-02, 1.323539e+00, 6.87063…
2.000000e+00	1.158674e-01, 4.776909e-01, 9.167893e-01, 6.643518e-02, 9.398101e-03, 1.633062e+00, 1.590574e+00, 1.379429e+00, 1.106834e-02, 9.306893e-01, 1.083598e+00, 1.203513e-01, 3.769461e-01, 8.557936e-01, 2.412690e-02, 1.025242e-01, 5.760125e-01, 3.553883e-02, 1.691810e-01, 1.837664e+00, 5.374693e-02, 6.192050e-01, 7.290651e-01, 1.628595e+00, 8.432496e-01, 1.406733e+00, 3.790829e-02, 1.454877e+00, 6.73512…
0.000000e+00	1.558409e+00, 6.442790e-01, 6.328923e-01, 1.756535e+00, 1.750233e-01, 1.996363e+00, 3.736345e-01, 2.659567e-01, 1.490075e+00, 2.587182e-01, 1.372260e-03, 1.493784e+00, 2.793394e-01, 1.483915e+00, 2.068299e+00, 3.093993e+00, 1.495080e+00, 1.917598e+00, 2.111139e+00, 1.115931e+00, 6.448123e-01, 2.906041e+00, 2.012880e+00, 2.897806e-01, 1.042857e+00, 2.348836e-01, 3.053939e+00, 2.444246e+00, 2.25103…
2.000000e-01	1.494659e+00, 4.038923e-01, 7.942776e-01, 1.852711e+00, 2.728589e-01, 1.908832e+00, 2.480882e-01, 1.902377e-01, 1.035501e+00, 4.623554e-01, 4.090083e-03, 1.566098e+00, 1.816619e-01, 1.724025e+00, 1.303192e+00, 2.668341e+00, 8.366009e-01, 1.123468e+00, 1.406527e+00, 9.838012e-01, 6.082972e-01, 2.328692e+00, 1.446930e+00, 1.762210e-01, 6.639902e-01, 1.641509e-01, 1.493308e+00, 1.948480e+00, 1.82303…
4.000000e-01	1.476746e+00, 2.562459e-01, 7.631676e-01, 1.636609e+00, 2.385554e-01, 1.339650e+00, 5.251572e-01, 1.367519e-01, 5.644471e-01, 6.393868e-01, 4.732645e-03, 1.274613e+00, 1.055813e-01, 1.334655e+00, 5.401530e-01, 1.830366e+00, 6.940202e-01, 6.761417e-01, 8.387449e-01, 1.075879e+00, 8.964150e-01, 1.467879e+00, 8.522713e-01, 2.768353e-01, 6.919891e-01, 1.330192e-01, 1.282679e+00, 9.732946e-01, 9.84380…
6.000000e-01	1.499476e+00, 1.483394e-01, 9.599972e-01, 2.137243e+00, 1.602124e-01, 1.049677e+00, 8.288897e-01, 1.650532e-01, 4.787273e-01, 7.559114e-01, 5.316636e-03, 1.672945e+00, 5.445371e-02, 9.282027e-01, 4.111891e-01, 1.941089e+00, 6.269747e-01, 6.117954e-01, 6.278051e-01, 1.159053e+00, 8.940203e-01, 1.070062e+00, 3.804269e-01, 7.399001e-01, 6.659694e-01, 8.643880e-02, 8.355180e-01, 7.692371e-01, 6.74720…
8.000000e-01	1.612042e+00, 1.054778e-01, 9.627555e-01, 1.778306e+00, 1.144657e-01, 1.289929e+00, 1.031836e+00, 3.546532e-01, 3.474377e-01, 9.024168e-01, 4.926536e-03, 1.559399e+00, 3.271994e-02, 7.085412e-01, 2.189252e-01, 1.689750e+00, 5.898324e-01, 5.103923e-01, 3.350082e-01, 1.188034e+00, 9.752461e-01, 8.284658e-01, 2.072638e-01, 8.506397e-01, 7.085240e-01, 1.517252e-01, 4.723584e-01, 5.523636e-01, 6.06483…
1.000000e+00	1.277541e+00, 6.066195e-02, 8.392251e-01, 2.142642e+00, 8.101153e-02, 1.227364e+00, 1.458759e+00, 7.334691e-01, 3.502428e-01, 9.695377e-01, 4.223133e-03, 1.136174e+00, 3.774814e-02, 6.888535e-01, 1.194698e-01, 1.146147e+00, 5.618883e-01, 6.786943e-01, 2.017039e-01, 1.242854e+00, 9.459501e-01, 7.745860e-01, 1.161010e-01, 1.131898e+00, 8.659556e-01, 2.972299e-01, 3.034545e-01, 4.632836e-01, 6.73236…
1.200000e+00	1.058344e+00, 1.122194e-01, 8.106229e-01, 2.047372e+00, 5.472829e-02, 1.745080e+00, 1.780871e+00, 8.771932e-01, 3.490364e-01, 8.525569e-01, 4.315569e-03, 1.180511e+00, 9.583810e-02, 5.009566e-01, 8.791909e-02, 8.644204e-01, 5.913812e-01, 6.904435e-01, 1.327763e-01, 1.644091e+00, 7.516653e-01, 5.114204e-01, 6.272794e-02, 1.182890e+00, 7.635145e-01, 5.142035e-01, 1.814082e-01, 2.594809e-01, 5.95519…
1.400000e+00	4.514477e-01, 2.233327e-01, 9.306867e-01, 1.576914e+00, 3.992821e-02, 1.804706e+00, 1.966749e+00, 1.441084e+00, 1.921550e-01, 1.030441e+00, 8.169975e-03, 8.315326e-01, 2.594806e-01, 4.634306e-01, 5.034950e-02, 7.522086e-01, 6.391584e-01, 6.498990e-01, 1.278966e-01, 1.347455e+00, 6.138201e-01, 4.863036e-01, 4.232987e-02, 1.251562e+00, 8.949315e-01, 7.074203e-01, 1.067330e-01, 3.046400e-01, 7.10594…
1.600000e+00	4.934137e-01, 3.166008e-01, 8.459994e-01, 1.174895e+00, 2.608901e-02, 2.015711e+00, 2.142240e+00, 1.463376e+00, 1.395779e-01, 1.110949e+00, 3.841108e-02, 4.811107e-01, 4.404377e-01, 3.173307e-01, 3.063276e-02, 6.893961e-01, 5.637313e-01, 6.451040e-01, 1.565244e-01, 1.648520e+00, 4.401788e-01, 4.957322e-01, 2.590158e-02, 1.341999e+00, 1.149713e+00, 8.812662e-01, 5.959142e-02, 3.164778e-01, 8.55723…
1.800000e+00	3.474226e-01, 3.972455e-01, 7.907862e-01, 9.789167e-01, 1.789339e-02, 2.036071e+00, 1.942485e+00, 1.338282e+00, 7.269741e-02, 1.033204e+00, 1.305865e-01, 3.601504e-01, 4.700547e-01, 2.284763e-01, 2.580453e-02, 4.536915e-01, 6.280539e-01, 7.691896e-01, 1.755068e-01, 1.721850e+00, 2.823678e-01, 5.308861e-01, 6.709475e-02, 1.735039e+00, 6.985114e-01, 1.136602e+00, 4.306831e-02, 5.314703e-01, 7.37975…
2.000000e+00	2.931102e-01, 4.113003e-01, 8.727003e-01, 6.968736e-01, 1.434380e-02, 2.034933e+00, 2.218521e+00, 1.516869e+00, 5.482265e-02, 9.933976e-01, 2.967678e-01, 2.269072e-01, 5.582149e-01, 1.812940e-01, 3.456110e-02, 3.904272e-01, 4.786898e-01, 5.535306e-01, 3.426979e-01, 2.081566e+00, 2.018417e-01, 4.379137e-01, 2.506394e-01, 1.328925e+00, 9.112252e-01, 1.304183e+00, 2.661842e-02, 7.178942e-01, 9.03042…
0.000000e+00	1.249885e+00, 2.784136e+00, 5.733786e-01, 2.164075e+00, 9.083947e-03, 1.754883e+00, 1.639406e+00, 7.603865e-02, 2.272720e+00, 1.143054e-01, 2.962166e+00, 2.685584e+00, 1.274274e+00, 1.982570e+00, 6.975559e-01, 8.221980e-01, 2.524417e+00, 3.075990e-01, 2.143210e+00, 2.714192e+00, 2.818769e+00, 9.319987e-01, 5.003556e-01, 1.464017e+00, 2.107012e+00, 2.003645e+00, 2.752254e+00, 1.647545e+00, 3.70017…
2.000000e-01	1.276457e+00, 1.492960e+00, 8.130504e-01, 1.871182e+00, 2.660074e-01, 1.700657e+00, 1.365134e+00, 3.957394e-01, 2.165973e+00, 8.338975e-02, 2.086514e+00, 1.946502e+00, 6.854564e-01, 1.598554e+00, 5.274585e-01, 9.027978e-01, 1.166121e+00, 2.233197e-01, 1.230516e+00, 2.287115e+00, 2.188706e+00, 5.881200e-01, 2.986067e-01, 9.404505e-01, 1.179204e+00, 2.018958e+00, 1.750176e+00, 1.232980e+00, 2.38415…
4.000000e-01	8.966653e-01, 8.313437e-01, 9.572336e-01, 2.052871e+00, 4.454441e-01, 1.774352e+00, 1.858977e+00, 7.328490e-01, 1.694733e+00, 6.248838e-02, 1.284493e+00, 1.845884e+00, 3.195513e-01, 1.540098e+00, 2.529964e-01, 8.125021e-01, 1.258211e+00, 2.484109e-01, 7.840806e-01, 2.396284e+00, 1.884055e+00, 5.096734e-01, 1.198162e-01, 6.775454e-01, 1.003009e+00, 1.773051e+00, 1.379394e+00, 8.641413e-01, 1.74307…
6.000000e-01	7.515563e-01, 6.397792e-01, 9.207294e-01, 1.755370e+00, 5.857087e-01, 1.956947e+00, 2.402322e+00, 1.116204e+00, 1.590478e+00, 5.598599e-02, 1.076862e+00, 1.739075e+00, 2.730439e-01, 1.057547e+00, 1.969357e-01, 8.834987e-01, 9.487153e-01, 4.043423e-01, 5.258878e-01, 1.913069e+00, 1.262648e+00, 4.337986e-01, 9.536510e-02, 6.664423e-01, 8.226533e-01, 1.219067e+00, 9.460834e-01, 6.309882e-01, 1.46995…
8.000000e-01	5.958422e-01, 3.605104e-01, 9.988448e-01, 1.541374e+00, 5.268209e-01, 1.981275e+00, 1.957297e+00, 1.256308e+00, 1.244726e+00, 7.541955e-02, 5.751320e-01, 1.614916e+00, 4.468746e-01, 1.015033e+00, 1.317480e-01, 8.189441e-01, 7.196978e-01, 4.652198e-01, 2.815603e-01, 2.200022e+00, 8.530995e-01, 2.761775e-01, 4.962240e-02, 9.845459e-01, 8.457079e-01, 1.222633e+00, 5.797263e-01, 4.179990e-01, 1.45334…
1.000000e+00	4.556984e-01, 2.220908e-01, 9.461778e-01, 1.351515e+00, 4.629500e-01, 2.164103e+00, 2.113652e+00, 1.875145e+00, 8.670420e-01, 2.146083e-01, 5.307448e-01, 1.195642e+00, 4.950288e-01, 6.583463e-01, 6.787769e-02, 1.005345e+00, 6.170221e-01, 5.800679e-01, 1.462014e-01, 2.346604e+00, 6.097264e-01, 1.862074e-01, 2.968199e-02, 9.418585e-01, 9.313692e-01, 9.994173e-01, 3.824863e-01, 2.372517e-01, 9.81621…
1.200000e+00	2.597673e-01, 1.773378e-01, 8.688880e-01, 1.105100e+00, 3.955772e-01, 2.006499e+00, 1.791595e+00, 1.745523e+00, 5.749423e-01, 4.051488e-01, 4.820636e-01, 1.085884e+00, 5.222159e-01, 5.358001e-01, 6.733501e-02, 9.271954e-01, 6.299356e-01, 7.165791e-01, 1.112166e-01, 1.898216e+00, 4.450549e-01, 1.565860e-01, 6.716351e-02, 1.237936e+00, 7.782032e-01, 1.024456e+00, 2.452832e-01, 1.533114e-01, 1.15787…
1.400000e+00	2.093083e-01, 2.599885e-01, 7.955549e-01, 7.270939e-01, 2.249896e-01, 2.583769e+00, 2.357530e+00, 1.813391e+00, 3.118066e-01, 4.305607e-01, 4.247625e-01, 7.428204e-01, 5.020678e-01, 4.713945e-01, 5.266216e-02, 5.516437e-01, 5.691702e-01, 4.857186e-01, 8.700171e-02, 1.962242e+00, 3.121457e-01, 1.050793e-01, 2.108943e-01, 1.365209e+00, 1.094766e+00, 1.033334e+00, 1.382734e-01, 1.178745e-01, 9.32738…
1.600000e+00	1.667410e-01, 3.841605e-01, 8.892524e-01, 7.703280e-01, 1.278863e-01, 2.123788e+00, 2.379690e+00, 1.702599e+00, 1.799724e-01, 5.458089e-01, 6.431588e-01, 6.190521e-01, 6.685579e-01, 3.394860e-01, 5.976774e-02, 4.494609e-01, 5.736363e-01, 7.407422e-01, 2.631285e-01, 2.079141e+00, 2.121287e-01, 9.485781e-02, 4.030510e-01, 1.492034e+00, 9.205965e-01, 1.286035e+00, 1.023240e-01, 8.171203e-02, 1.04822…
1.800000e+00	1.043181e-01, 4.578742e-01, 7.591149e-01, 5.021659e-01, 1.030641e-01, 2.051841e+00, 2.716841e+00, 1.672189e+00, 9.470563e-02, 8.185151e-01, 6.972986e-01, 3.493558e-01, 5.871928e-01, 2.739256e-01, 5.460983e-02, 3.845779e-01, 6.957210e-01, 6.702468e-01, 3.787204e-01, 1.986820e+00, 1.722583e-01, 9.712704e-02, 5.994370e-01, 1.392386e+00, 9.342511e-01, 1.450669e+00, 6.014720e-02, 7.405228e-02, 8.51445…
2.000000e+00	8.568432e-02, 4.548218e-01, 9.367257e-01, 5.497398e-01, 7.083431e-02, 2.130109e+00, 2.435721e+00, 2.121688e+00, 6.302852e-02, 9.014679e-01, 7.690526e-01, 2.655620e-01, 6.255684e-01, 2.271320e-01, 5.213316e-02, 3.109850e-01, 5.385763e-01, 7.756906e-01, 6.761824e-01, 2.181044e+00, 1.223957e-01, 1.082277e-01, 7.188792e-01, 1.575649e+00, 1.056391e+00, 1.531218e+00, 3.531310e-02, 1.125200e-01, 9.25734…
0.000000e+00	6.084798e-01, 3.215588e+00, 2.642026e+00, 4.738245e-01, 2.900096e+00, 5.970157e-01, 2.992464e+00, 1.254925e+00, 2.091744e+00, 2.210130e+00, 2.593344e+00, 1.190748e+00, 2.056839e+00, 1.664792e+00, 1.190082e+00, 2.933982e+00, 1.564945e+00, 7.441129e-01, 9.789540e-01, 1.913161e+00, 2.061042e+00, 1.444719e-01, 1.243119e+00, 2.281394e+00, 2.114903e+00, 5.593947e-01, 2.175382e+00, 4.718621e-01, 2.15583…
2.000000e-01	4.939499e-01, 1.625773e+00, 1.923367e+00, 7.230363e-01, 2.006670e+00, 9.912954e-01, 2.680883e+00, 1.299261e+00, 1.528263e+00, 1.693393e+00, 2.038958e+00, 8.381071e-01, 1.527821e+00, 1.593547e+00, 1.132416e+00, 2.247346e+00, 1.242262e+00, 7.146655e-01, 6.485153e-01, 1.379915e+00, 1.630524e+00, 2.764609e-01, 9.563668e-01, 2.320330e+00, 1.235573e+00, 9.182531e-01, 1.731102e+00, 4.573048e-01, 1.67976…
4.000000e-01	5.117327e-01, 1.399519e+00, 1.215787e+00, 1.100255e+00, 1.816624e+00, 1.481075e+00, 2.140946e+00, 1.619553e+00, 1.567925e+00, 1.000151e+00, 1.545167e+00, 6.114717e-01, 1.202090e+00, 1.085757e+00, 8.405910e-01, 1.888764e+00, 9.238409e-01, 7.283691e-01, 3.636069e-01, 1.346054e+00, 1.178911e+00, 4.345874e-01, 7.187460e-01, 2.346434e+00, 1.249250e+00, 1.175511e+00, 1.172660e+00, 3.382834e-01, 1.36029…
6.000000e-01	4.350517e-01, 9.614301e-01, 1.153393e+00, 1.218244e+00, 1.422623e+00, 1.570047e+00, 2.479346e+00, 1.624843e+00, 1.173712e+00, 9.435607e-01, 1.032998e+00, 3.268583e-01, 9.046124e-01, 8.574638e-01, 7.058850e-01, 1.685995e+00, 7.935926e-01, 6.821968e-01, 2.970324e-01, 1.196862e+00, 8.443998e-01, 5.126594e-01, 4.226751e-01, 2.053291e+00, 9.719414e-01, 1.156305e+00, 8.101292e-01, 2.578174e-01, 1.23565…
8.000000e-01	3.953870e-01, 7.083815e-01, 9.590592e-01, 1.397891e+00, 9.273060e-01, 1.750010e+00, 2.446076e+00, 1.692253e+00, 6.980843e-01, 9.358304e-01, 1.000124e+00, 2.772261e-01, 7.349956e-01, 7.091848e-01, 4.849210e-01, 1.247521e+00, 6.401646e-01, 7.250441e-01, 2.249481e-01, 1.257889e+00, 6.404747e-01, 3.812339e-01, 2.383195e-01, 1.444303e+00, 8.971541e-01, 1.230579e+00, 7.916294e-01, 1.723909e-01, 1.13957…
1.000000e+00	3.533019e-01, 6.293866e-01, 9.974092e-01, 1.550780e+00, 7.291400e-01, 1.780601e+00, 2.503879e+00, 1.831043e+00, 4.122176e-01, 9.011445e-01, 6.663883e-01, 1.952383e-01, 7.493113e-01, 4.630055e-01, 3.319457e-01, 1.043124e+00, 7.269867e-01, 7.462295e-01, 1.802356e-01, 1.381347e+00, 3.848368e-01, 2.996520e-01, 1.188143e-01, 1.866717e+00, 1.060301e+00, 1.512478e+00, 8.784673e-01, 2.221147e-01, 1.06261…
1.200000e+00	3.116048e-01, 6.647005e-01, 1.014304e+00, 1.435831e+00, 5.049118e-01, 1.974228e+00, 2.925689e+00, 1.841545e+00, 2.754945e-01, 1.076269e+00, 3.872318e-01, 1.133226e-01, 6.567142e-01, 3.794144e-01, 2.634122e-01, 8.641840e-01, 5.950894e-01, 5.821612e-01, 1.734275e-01, 1.509137e+00, 3.653415e-01, 3.350287e-01, 7.710809e-02, 1.894610e+00, 8.492037e-01, 1.791124e+00, 7.348615e-01, 3.402583e-01, 1.05675…
1.400000e+00	2.277831e-01, 5.699514e-01, 1.102380e+00, 1.151973e+00, 2.797757e-01, 1.860903e+00, 2.064418e+00, 1.713373e+00, 2.004519e-01, 1.113775e+00, 2.874136e-01, 8.168049e-02, 7.199969e-01, 2.923518e-01, 1.884889e-01, 9.394902e-01, 5.685890e-01, 7.185057e-01, 1.932021e-01, 1.376861e+00, 2.018187e-01, 2.961380e-01, 5.496543e-02, 1.922904e+00, 9.398019e-01, 1.469108e+00, 4.315655e-01, 4.123985e-01, 8.19021…
1.600000e+00	1.514711e-01, 5.609862e-01, 8.453771e-01, 8.576037e-01, 2.085976e-01, 2.394675e+00, 2.012567e+00, 1.858423e+00, 1.146733e-01, 1.017626e+00, 3.100721e-01, 5.841494e-02, 6.663294e-01, 2.052618e-01, 1.513433e-01, 5.305559e-01, 5.537680e-01, 7.000576e-01, 2.580650e-01, 1.831236e+00, 1.501862e-01, 3.890511e-01, 1.001971e-01, 1.413523e+00, 9.507733e-01, 1.393821e+00, 3.327893e-01, 6.571901e-01, 8.22823…
1.800000e+00	1.230412e-01, 4.963413e-01, 7.642074e-01, 8.652139e-01, 1.336272e-01, 2.628769e+00, 3.017128e+00, 2.233139e+00, 6.485471e-02, 1.193678e+00, 4.428283e-01, 4.671994e-02, 6.109196e-01, 2.011150e-01, 1.096239e-01, 4.684912e-01, 5.278552e-01, 6.702691e-01, 3.417144e-01, 1.392415e+00, 1.244884e-01, 3.832520e-01, 2.644332e-01, 1.688562e+00, 8.272969e-01, 1.703564e+00, 1.921346e-01, 9.031443e-01, 8.04170…
2.000000e+00	9.129260e-02, 4.024262e-01, 9.332041e-01, 6.445209e-01, 9.286442e-02, 2.100717e+00, 2.615030e+00, 1.824851e+00, 3.732041e-02, 1.128724e+00, 4.414836e-01, 3.101099e-02, 5.688084e-01, 1.549880e-01, 1.057209e-01, 3.572715e-01, 6.304069e-01, 6.364885e-01, 5.383847e-01, 1.841534e+00, 7.611565e-02, 3.659862e-01, 3.636732e-01, 1.734038e+00, 9.853136e-01, 1.755246e+00, 1.239441e-01, 9.595849e-01, 9.20518…
0.000000e+00	8.282263e-01, 1.101940e+00, 1.812211e+00, 1.251278e+00, 2.633635e+00, 1.326057e+00, 1.510308e+00, 1.603737e+00, 2.061499e+00, 2.927896e+00, 4.754989e-02, 2.262655e+00, 4.713526e-01, 2.269059e+00, 1.431218e+00, 2.147222e+00, 5.594320e-01, 1.324857e-01, 2.036275e+00, 2.770637e+00, 1.508964e+00, 2.152347e+00, 1.462326e+00, 9.275760e-01, 1.734562e+00, 8.977561e-01, 1.884418e+00, 6.697323e-01, 2.50987…
2.000000e-01	7.453479e-01, 6.633553e-01, 1.034228e+00, 1.451749e+00, 2.026282e+00, 1.778303e+00, 1.533703e+00, 1.404255e+00, 1.579385e+00, 2.183273e+00, 5.459834e-02, 1.870170e+00, 5.114045e-01, 2.193609e+00, 1.083772e+00, 1.579141e+00, 5.545512e-01, 3.706130e-01, 1.168871e+00, 1.972410e+00, 8.848254e-01, 2.113384e+00, 7.948436e-01, 7.415231e-01, 1.442274e+00, 9.346293e-01, 1.441724e+00, 4.356475e-01, 1.48818…
4.000000e-01	5.326866e-01, 3.801395e-01, 1.018701e+00, 1.558007e+00, 1.348774e+00, 2.336884e+00, 1.900982e+00, 1.141632e+00, 1.295849e+00, 1.592539e+00, 4.412423e-02, 1.708181e+00, 4.592549e-01, 1.371648e+00, 5.571126e-01, 1.520562e+00, 5.075635e-01, 3.861751e-01, 6.828582e-01, 1.753359e+00, 7.745809e-01, 1.578125e+00, 4.160251e-01, 6.956626e-01, 1.084572e+00, 7.074840e-01, 1.092206e+00, 3.464425e-01, 9.38652…
6.000000e-01	4.331455e-01, 2.654489e-01, 9.699993e-01, 1.504651e+00, 1.306431e+00, 1.851679e+00, 1.889891e+00, 1.077419e+00, 7.350773e-01, 1.507395e+00, 3.331872e-02, 1.673716e+00, 4.653007e-01, 1.347680e+00, 3.390734e-01, 1.215947e+00, 4.370921e-01, 5.802634e-01, 4.542498e-01, 2.259248e+00, 6.180672e-01, 1.291634e+00, 2.758617e-01, 8.695183e-01, 8.812823e-01, 7.013817e-01, 1.068650e+00, 2.248349e-01, 7.51526…
8.000000e-01	3.476692e-01, 1.785402e-01, 8.837759e-01, 1.818968e+00, 7.513569e-01, 2.206022e+00, 2.020937e+00, 6.882829e-01, 5.065413e-01, 1.011640e+00, 2.918477e-02, 1.185132e+00, 3.098234e-01, 8.923848e-01, 2.098842e-01, 1.303935e+00, 6.216434e-01, 5.774614e-01, 3.238272e-01, 2.044711e+00, 3.770340e-01, 1.164127e+00, 1.606052e-01, 1.101734e+00, 9.583744e-01, 6.243150e-01, 7.641662e-01, 1.660452e-01, 5.17452…
1.000000e+00	2.778969e-01, 2.050783e-01, 9.137350e-01, 1.907835e+00, 5.250112e-01, 2.118519e+00, 1.886768e+00, 7.744167e-01, 3.171999e-01, 9.150976e-01, 1.670423e-02, 7.278525e-01, 2.088346e-01, 7.658549e-01, 1.096386e-01, 1.215643e+00, 5.292008e-01, 5.065481e-01, 1.652359e-01, 2.019332e+00, 2.671675e-01, 1.039875e+00, 8.419153e-02, 1.469931e+00, 8.529503e-01, 8.851918e-01, 5.012709e-01, 1.240024e-01, 5.01301…
1.200000e+00	2.022166e-01, 3.267360e-01, 8.129030e-01, 1.536528e+00, 3.455428e-01, 1.963764e+00, 2.018247e+00, 1.177228e+00, 1.620643e-01, 1.076674e+00, 1.904078e-02, 5.490226e-01, 2.220178e-01, 5.719175e-01, 6.568853e-02, 7.370138e-01, 5.759744e-01, 5.412218e-01, 1.324549e-01, 1.758944e+00, 2.029880e-01, 6.617397e-01, 3.659116e-02, 1.318632e+00, 9.440131e-01, 1.168574e+00, 3.643596e-01, 9.139443e-02, 4.40449…
1.400000e+00	1.286081e-01, 4.026512e-01, 8.808260e-01, 1.336437e+00, 2.527078e-01, 2.311649e+00, 2.250743e+00, 1.189443e+00, 1.151421e-01, 9.531037e-01, 3.369968e-02, 3.622308e-01, 3.151375e-01, 5.406628e-01, 3.335746e-02, 7.653530e-01, 6.373534e-01, 5.170051e-01, 9.084873e-02, 1.826439e+00, 1.448814e-01, 7.468418e-01, 2.553779e-02, 1.393831e+00, 1.032077e+00, 9.973197e-01, 2.045424e-01, 1.686461e-01, 6.66331…
1.600000e+00	1.082656e-01, 3.821673e-01, 1.036708e+00, 1.274978e+00, 1.764328e-01, 2.166489e+00, 2.443994e+00, 1.472461e+00, 6.738979e-02, 1.183609e+00, 9.242408e-02, 2.791150e-01, 4.407013e-01, 3.680327e-01, 2.866260e-02, 6.777422e-01, 6.117992e-01, 5.704045e-01, 1.026034e-01, 1.737712e+00, 1.186969e-01, 6.967492e-01, 4.337051e-02, 1.812670e+00, 9.524759e-01, 1.384105e+00, 1.356583e-01, 2.978268e-01, 6.35795…
1.800000e+00	9.092008e-02, 4.902443e-01, 9.254182e-01, 1.106774e+00, 9.801528e-02, 2.390258e+00, 2.429116e+00, 1.502411e+00, 3.580388e-02, 1.092058e+00, 2.195189e-01, 2.261316e-01, 4.328232e-01, 2.895007e-01, 2.634052e-02, 5.190974e-01, 5.581309e-01, 6.510037e-01, 1.421544e-01, 1.728607e+00, 7.794117e-02, 5.281010e-01, 1.286478e-01, 1.354542e+00, 9.062488e-01, 1.307291e+00, 8.524913e-02, 4.990090e-01, 6.95675…
2.000000e+00	5.234257e-02, 5.383678e-01, 9.468790e-01, 8.579627e-01, 7.611609e-02, 2.078930e+00, 2.378435e+00, 1.926704e+00, 2.436706e-02, 1.199232e+00, 3.501008e-01, 1.572106e-01, 6.148500e-01, 2.264717e-01, 3.423753e-02, 3.582518e-01, 5.608499e-01, 7.711544e-01, 3.255229e-01, 2.021568e+00, 5.526381e-02, 4.597958e-01, 3.442497e-01, 1.372123e+00, 8.232271e-01, 1.189910e+00, 5.669938e-02, 5.926559e-01, 7.39110…
0.000000e+00	1.606738e+00, 1.181381e+00, 1.610410e-01, 2.934527e+00, 2.010334e+00, 2.964102e+00, 4.497317e-01, 1.129754e+00, 1.681863e+00, 1.261598e+00, 1.513890e+00, 1.668109e+00, 9.532624e-01, 2.113026e+00, 2.736610e+00, 1.243231e+00, 2.483035e+00, 3.291994e+00, 1.052780e+00, 1.393807e+00, 1.374349e+00, 2.631968e-01, 3.049777e-01, 1.701651e+00, 2.388265e+00, 5.106922e-01, 4.625397e-01, 7.087325e-01, 2.73534…
2.000000e-01	1.738737e+00, 5.074356e-01, 5.425868e-01, 2.308670e+00, 1.477279e+00, 2.517887e+00, 7.467436e-01, 1.254115e+00, 1.533689e+00, 1.147783e+00, 1.103096e+00, 1.336432e+00, 5.696177e-01, 1.556249e+00, 1.326201e+00, 8.670605e-01, 1.601758e+00, 2.065080e+00, 6.666309e-01, 1.169171e+00, 1.441684e+00, 3.909394e-01, 1.578430e-01, 1.757682e+00, 1.158611e+00, 8.316039e-01, 5.337795e-01, 3.898031e-01, 2.14277…
4.000000e-01	1.738127e+00, 5.545907e-01, 7.312880e-01, 2.448557e+00, 1.217473e+00, 2.150338e+00, 1.334889e+00, 1.671847e+00, 1.512443e+00, 1.041660e+00, 8.192661e-01, 9.626443e-01, 6.410480e-01, 1.251851e+00, 8.863920e-01, 8.063122e-01, 1.090846e+00, 1.444884e+00, 3.980567e-01, 9.868572e-01, 1.206938e+00, 2.574563e-01, 9.640480e-02, 1.554225e+00, 1.048825e+00, 1.012993e+00, 5.302874e-01, 2.966876e-01, 1.47607…
6.000000e-01	1.325811e+00, 5.056509e-01, 7.402190e-01, 1.615178e+00, 8.811500e-01, 2.125454e+00, 1.606085e+00, 2.032988e+00, 1.078255e+00, 1.076358e+00, 5.505597e-01, 4.725075e-01, 5.564998e-01, 8.788163e-01, 5.281867e-01, 7.432988e-01, 8.536214e-01, 1.148625e+00, 1.806638e-01, 1.048642e+00, 9.664282e-01, 4.045218e-01, 4.791182e-02, 1.348004e+00, 1.302092e+00, 9.323614e-01, 3.681650e-01, 2.120224e-01, 1.70128…
8.000000e-01	9.912078e-01, 4.166998e-01, 8.260047e-01, 1.706788e+00, 7.968217e-01, 1.857128e+00, 1.574062e+00, 1.925702e+00, 9.835896e-01, 9.178810e-01, 3.312835e-01, 4.132269e-01, 6.330425e-01, 7.833605e-01, 3.317947e-01, 5.292110e-01, 6.086726e-01, 1.174546e+00, 1.264319e-01, 1.227377e+00, 1.121454e+00, 4.011178e-01, 2.876783e-02, 1.553594e+00, 9.639855e-01, 1.197589e+00, 2.596211e-01, 1.376239e-01, 1.11057…
1.000000e+00	8.806900e-01, 5.014563e-01, 8.801832e-01, 1.194995e+00, 6.917481e-01, 2.187176e+00, 1.970417e+00, 1.688916e+00, 8.840163e-01, 9.952166e-01, 2.929960e-01, 2.629053e-01, 6.952410e-01, 5.800712e-01, 2.462313e-01, 4.919084e-01, 5.636063e-01, 8.224784e-01, 7.329530e-02, 1.301399e+00, 8.249099e-01, 5.070638e-01, 5.078819e-02, 1.533425e+00, 1.070580e+00, 1.194091e+00, 1.174051e-01, 1.305298e-01, 1.13489…
1.200000e+00	6.534323e-01, 4.651493e-01, 8.783509e-01, 9.963797e-01, 4.263702e-01, 2.358900e+00, 1.858137e+00, 2.000537e+00, 5.829200e-01, 9.792107e-01, 3.555498e-01, 1.844587e-01, 5.882180e-01, 4.388754e-01, 1.588951e-01, 3.359793e-01, 5.870185e-01, 8.512607e-01, 9.901161e-02, 1.277045e+00, 6.985356e-01, 4.473962e-01, 1.646128e-01, 1.616812e+00, 8.958111e-01, 1.554759e+00, 8.610722e-02, 1.344065e-01, 8.90231…
1.400000e+00	4.086803e-01, 3.661674e-01, 9.076066e-01, 7.118522e-01, 3.667862e-01, 2.390047e+00, 2.164793e+00, 1.967452e+00, 3.642863e-01, 1.091711e+00, 5.775316e-01, 1.185866e-01, 5.654596e-01, 3.097284e-01, 1.228235e-01, 2.257678e-01, 7.229078e-01, 7.231823e-01, 2.112834e-01, 1.562699e+00, 4.984865e-01, 5.048510e-01, 3.192441e-01, 1.927637e+00, 9.513173e-01, 1.473558e+00, 5.081949e-02, 2.375734e-01, 1.03780…
1.600000e+00	3.697152e-01, 4.765503e-01, 7.868912e-01, 6.026940e-01, 1.940363e-01, 2.074932e+00, 1.992734e+00, 2.163926e+00, 2.374523e-01, 1.057459e+00, 6.083889e-01, 7.449662e-02, 6.948305e-01, 2.806998e-01, 9.942251e-02, 2.122071e-01, 6.612189e-01, 8.072844e-01, 3.993145e-01, 1.630744e+00, 3.464436e-01, 4.813904e-01, 4.862412e-01, 1.458559e+00, 9.053768e-01, 1.696479e+00, 3.797091e-02, 4.294962e-01, 1.07248…
1.800000e+00	2.787007e-01, 4.666207e-01, 9.011602e-01, 4.996939e-01, 1.437469e-01, 2.079157e+00, 2.187977e+00, 1.776175e+00, 1.377392e-01, 9.918992e-01, 1.002748e+00, 5.207056e-02, 5.938273e-01, 2.337887e-01, 9.860730e-02, 1.740244e-01, 5.795966e-01, 6.585280e-01, 4.508538e-01, 1.788579e+00, 2.442145e-01, 4.238508e-01, 5.584191e-01, 1.506531e+00, 8.567084e-01, 1.257195e+00, 1.840789e-02, 6.708236e-01, 8.57868…
2.000000e+00	2.152659e-01, 5.024684e-01, 8.419649e-01, 3.505261e-01, 1.017150e-01, 2.239132e+00, 2.337453e+00, 1.850235e+00, 6.772447e-02, 1.078715e+00, 1.065723e+00, 5.406969e-02, 6.490377e-01, 1.903622e-01, 7.778122e-02, 1.247855e-01, 5.489348e-01, 5.794412e-01, 6.820410e-01, 1.851479e+00, 1.645026e-01, 6.011115e-01, 5.893100e-01, 1.551557e+00, 9.643549e-01, 1.412368e+00, 1.260446e-02, 8.204281e-01, 9.96192…
0.000000e+00	2.057741e+00, 2.410694e+00, 4.899290e-01, 1.820237e+00, 1.302285e+00, 6.622419e-02, 2.572825e+00, 9.239298e-01, 9.457889e-01, 2.600926e+00, 1.105456e+00, 2.295136e+00, 1.698528e+00, 2.861769e+00, 1.375368e+00, 2.479247e+00, 6.375983e-01, 2.374243e+00, 1.922143e+00, 1.330596e+00, 5.994885e-01, 6.070920e-01, 4.080153e-01, 1.878557e+00, 2.132175e+00, 6.688872e-01, 5.174222e-01, 2.980591e+00, 2.50975…
2.000000e-01	1.886528e+00, 1.801873e+00, 8.932999e-01, 1.809805e+00, 8.769194e-01, 5.482034e-01, 2.745955e+00, 1.135100e+00, 7.295366e-01, 1.975656e+00, 8.370001e-01, 1.661311e+00, 1.241850e+00, 2.173103e+00, 1.013181e+00, 1.959443e+00, 5.115775e-01, 1.459944e+00, 1.209225e+00, 1.013979e+00, 6.629559e-01, 7.706345e-01, 2.308555e-01, 1.579635e+00, 1.489582e+00, 7.150744e-01, 5.874352e-01, 2.136253e+00, 2.57740…
4.000000e-01	1.822738e+00, 1.233251e+00, 7.736442e-01, 2.031128e+00, 5.783183e-01, 8.384300e-01, 2.885132e+00, 1.427158e+00, 4.858676e-01, 1.528201e+00, 6.474658e-01, 1.037662e+00, 7.686727e-01, 1.628418e+00, 9.006806e-01, 1.941278e+00, 4.628623e-01, 8.342168e-01, 8.900926e-01, 1.064929e+00, 8.312256e-01, 6.501723e-01, 1.265017e-01, 1.150417e+00, 1.449643e+00, 9.794473e-01, 7.182658e-01, 1.944449e+00, 1.66867…
6.000000e-01	1.667636e+00, 6.427907e-01, 8.250060e-01, 2.169431e+00, 4.485118e-01, 1.194849e+00, 2.763264e+00, 1.063088e+00, 4.158149e-01, 1.413128e+00, 3.972660e-01, 9.724884e-01, 6.649941e-01, 1.737738e+00, 5.432717e-01, 1.758914e+00, 3.796367e-01, 6.326999e-01, 4.454003e-01, 1.090049e+00, 7.684972e-01, 7.285824e-01, 6.548277e-02, 7.611350e-01, 1.157499e+00, 9.111427e-01, 5.551477e-01, 1.870437e+00, 1.29425…
8.000000e-01	1.622497e+00, 4.225066e-01, 7.110998e-01, 1.919914e+00, 2.387022e-01, 1.582867e+00, 3.086838e+00, 1.465675e+00, 3.071046e-01, 1.182074e+00, 2.833979e-01, 1.152203e+00, 5.763086e-01, 1.692018e+00, 3.420477e-01, 1.443542e+00, 4.478741e-01, 4.146507e-01, 2.888067e-01, 1.272375e+00, 8.472511e-01, 6.801586e-01, 3.700086e-02, 7.794195e-01, 9.783995e-01, 8.160801e-01, 5.218640e-01, 1.522926e+00, 1.15129…
1.000000e+00	1.420708e+00, 3.202121e-01, 8.162835e-01, 2.005104e+00, 1.883084e-01, 1.676449e+00, 2.740258e+00, 1.768523e+00, 3.110162e-01, 1.248852e+00, 1.801271e-01, 1.434179e+00, 6.203562e-01, 1.463341e+00, 2.514613e-01, 1.536223e+00, 3.841400e-01, 1.802871e-01, 1.735061e-01, 1.692906e+00, 9.813424e-01, 6.944623e-01, 2.092447e-02, 7.248470e-01, 9.720512e-01, 6.647354e-01, 3.572802e-01, 1.567915e+00, 1.03296…
1.200000e+00	9.626288e-01, 2.019932e-01, 9.792870e-01, 1.999303e+00, 1.252340e-01, 1.870002e+00, 2.669053e+00, 1.541976e+00, 3.137821e-01, 1.300808e+00, 1.112667e-01, 1.271506e+00, 4.952165e-01, 1.217898e+00, 1.588223e-01, 1.166002e+00, 4.044039e-01, 1.190378e-01, 1.100635e-01, 1.329823e+00, 7.546604e-01, 7.050681e-01, 1.246111e-02, 9.709089e-01, 9.236120e-01, 4.053788e-01, 2.123252e-01, 1.168958e+00, 9.90730…
1.400000e+00	8.092153e-01, 1.341173e-01, 9.159134e-01, 2.108678e+00, 8.732098e-02, 1.657345e+00, 2.529883e+00, 1.839123e+00, 2.537710e-01, 1.167701e+00, 8.481618e-02, 1.059636e+00, 6.248504e-01, 8.680610e-01, 1.294758e-01, 1.168674e+00, 5.834881e-01, 2.092009e-01, 6.480725e-02, 1.356036e+00, 5.637122e-01, 6.678426e-01, 6.898483e-03, 1.029435e+00, 1.034727e+00, 4.549543e-01, 1.205693e-01, 1.055698e+00, 8.79562…
1.600000e+00	7.425800e-01, 1.536972e-01, 8.641143e-01, 1.765779e+00, 6.191658e-02, 2.047200e+00, 2.795879e+00, 2.097205e+00, 1.755884e-01, 1.096361e+00, 5.192937e-02, 9.152288e-01, 5.612731e-01, 6.820855e-01, 1.201479e-01, 9.039117e-01, 5.620543e-01, 2.815224e-01, 3.784250e-02, 1.499306e+00, 5.347016e-01, 6.212227e-01, 3.302257e-03, 1.038260e+00, 9.495095e-01, 6.707284e-01, 8.438430e-02, 9.488490e-01, 9.65365…
1.800000e+00	3.505913e-01, 2.294861e-01, 9.879912e-01, 1.414509e+00, 4.364787e-02, 1.881170e+00, 2.565905e+00, 1.947611e+00, 1.277430e-01, 1.276461e+00, 3.867738e-02, 6.872507e-01, 5.866679e-01, 5.824042e-01, 8.289347e-02, 8.175506e-01, 6.291168e-01, 3.649504e-01, 3.579470e-02, 1.491935e+00, 3.874060e-01, 5.317747e-01, 2.702794e-03, 1.460421e+00, 1.070727e+00, 8.008522e-01, 5.634544e-02, 8.619340e-01, 8.40172…
2.000000e+00	3.415883e-01, 3.374693e-01, 8.239929e-01, 1.483888e+00, 2.433822e-02, 1.983440e+00, 2.866525e+00, 1.977382e+00, 9.465034e-02, 8.949629e-01, 6.809651e-02, 4.899120e-01, 4.507238e-01, 4.343888e-01, 8.443434e-02, 5.213683e-01, 5.850802e-01, 3.701141e-01, 4.482826e-02, 1.715100e+00, 2.924704e-01, 6.190211e-01, 1.061492e-02, 1.389901e+00, 8.987532e-01, 1.062344e+00, 3.276169e-02, 6.996446e-01, 8.41675…
0.000000e+00	3.003486e+00, 3.167232e+00, 2.834619e+00, 1.554592e+00, 3.555233e-01, 2.162306e+00, 1.646425e+00, 5.923078e-01, 1.633339e+00, 9.627035e-01, 1.404470e+00, 6.911052e-02, 1.786300e+00, 1.243981e+00, 9.307244e-01, 6.302475e-01, 2.627176e+00, 6.408907e-02, 1.797816e+00, 2.860242e+00, 7.296210e-01, 1.007729e+00, 1.926291e-01, 3.806607e-01, 2.669670e-01, 2.503488e+00, 1.959070e+00, 1.690397e+00, 4.20915…
2.000000e-01	2.355959e+00, 2.180812e+00, 2.062106e+00, 1.310082e+00, 3.587243e-01, 2.614638e+00, 1.995037e+00, 8.673157e-01, 1.123317e+00, 7.743527e-01, 1.111743e+00, 5.407133e-01, 7.140902e-01, 1.186871e+00, 8.053566e-01, 6.028324e-01, 1.949602e+00, 3.763413e-02, 9.272066e-01, 2.268332e+00, 8.305754e-01, 9.640605e-01, 1.305010e-01, 2.570665e-01, 1.804037e-01, 1.984387e+00, 1.154854e+00, 1.621809e+00, 4.92768…
4.000000e-01	1.389687e+00, 1.362012e+00, 1.514319e+00, 9.516877e-01, 3.876365e-01, 2.231452e+00, 1.943431e+00, 1.250630e+00, 7.129215e-01, 8.425378e-01, 8.121809e-01, 7.468011e-01, 5.946376e-01, 1.371133e+00, 5.095699e-01, 6.841333e-01, 1.118883e+00, 3.824534e-02, 6.675970e-01, 1.931143e+00, 8.163955e-01, 7.860636e-01, 1.895571e-01, 2.762261e-01, 1.854607e-01, 1.271663e+00, 9.217539e-01, 1.119988e+00, 5.30359…
6.000000e-01	1.084758e+00, 8.443714e-01, 1.164926e+00, 8.372741e-01, 2.619761e-01, 2.680392e+00, 2.024982e+00, 1.420495e+00, 7.041916e-01, 8.371294e-01, 8.371398e-01, 1.107943e+00, 5.576883e-01, 9.865673e-01, 3.532906e-01, 6.967309e-01, 1.008464e+00, 1.682243e-01, 3.906840e-01, 2.077123e+00, 9.789762e-01, 5.093888e-01, 3.685112e-01, 6.377303e-01, 3.964400e-01, 1.193287e+00, 6.050021e-01, 8.502988e-01, 7.03592…
8.000000e-01	8.425330e-01, 5.992017e-01, 9.724307e-01, 7.589336e-01, 2.000875e-01, 1.802038e+00, 2.075874e+00, 1.455456e+00, 5.280151e-01, 9.805352e-01, 8.137035e-01, 1.142900e+00, 5.676504e-01, 7.469135e-01, 2.297805e-01, 8.018439e-01, 7.405190e-01, 3.252356e-01, 2.509209e-01, 2.272920e+00, 7.854892e-01, 4.069260e-01, 5.011612e-01, 7.806923e-01, 5.732561e-01, 9.616051e-01, 3.656012e-01, 5.504098e-01, 6.24504…
1.000000e+00	6.968405e-01, 4.574795e-01, 8.229876e-01, 6.555381e-01, 1.456508e-01, 2.945172e+00, 2.258164e+00, 1.417803e+00, 2.695495e-01, 8.897294e-01, 9.755097e-01, 1.078611e+00, 6.185894e-01, 5.562184e-01, 1.467190e-01, 9.077861e-01, 8.071035e-01, 5.348372e-01, 2.535054e-01, 1.970999e+00, 5.774983e-01, 3.129083e-01, 5.825782e-01, 1.142571e+00, 6.776139e-01, 6.718088e-01, 2.738288e-01, 3.383070e-01, 7.65725…
1.200000e+00	5.239544e-01, 3.276062e-01, 9.534223e-01, 5.956565e-01, 8.125504e-02, 2.338529e+00, 2.130681e+00, 1.537212e+00, 2.215406e-01, 9.454882e-01, 1.013812e+00, 7.786251e-01, 6.089638e-01, 4.390201e-01, 1.195642e-01, 6.860790e-01, 7.027562e-01, 4.194807e-01, 4.379559e-01, 1.567446e+00, 3.948619e-01, 3.096038e-01, 6.677708e-01, 1.175067e+00, 7.701738e-01, 9.433374e-01, 1.932746e-01, 2.566832e-01, 8.12562…
1.400000e+00	4.251842e-01, 4.600209e-01, 8.359401e-01, 4.380469e-01, 5.181075e-02, 2.137413e+00, 2.274316e+00, 1.616526e+00, 9.766590e-02, 8.268378e-01, 1.070771e+00, 6.614762e-01, 6.001152e-01, 3.581727e-01, 9.250034e-02, 6.615398e-01, 6.699891e-01, 5.251896e-01, 5.601616e-01, 2.020557e+00, 3.052668e-01, 3.813118e-01, 7.329079e-01, 1.236484e+00, 7.001903e-01, 1.151949e+00, 1.106867e-01, 2.216744e-01, 6.53289…
1.600000e+00	2.773596e-01, 4.445844e-01, 9.191129e-01, 3.366690e-01, 3.884570e-02, 2.127189e+00, 2.221228e+00, 1.641466e+00, 7.174710e-02, 1.022932e+00, 1.091081e+00, 3.885674e-01, 5.971033e-01, 2.991199e-01, 7.945626e-02, 4.939856e-01, 6.390438e-01, 5.735286e-01, 6.976833e-01, 1.803405e+00, 2.197292e-01, 2.815319e-01, 7.063146e-01, 1.564327e+00, 8.893419e-01, 1.013522e+00, 8.001842e-02, 2.744978e-01, 9.25339…
1.800000e+00	2.393138e-01, 4.273496e-01, 9.185848e-01, 2.959104e-01, 2.900905e-02, 2.208361e+00, 2.010713e+00, 1.766617e+00, 4.240592e-02, 9.245369e-01, 1.187321e+00, 3.222374e-01, 6.655893e-01, 2.010912e-01, 7.039432e-02, 4.044085e-01, 6.390027e-01, 5.501651e-01, 6.305292e-01, 1.757984e+00, 1.384249e-01, 3.065624e-01, 6.895595e-01, 1.450911e+00, 9.969860e-01, 1.396847e+00, 5.497751e-02, 3.255281e-01, 7.86457…
2.000000e+00	1.565315e-01, 4.804782e-01, 1.036624e+00, 2.607097e-01, 1.799648e-02, 2.609698e+00, 2.007852e+00, 1.641108e+00, 3.090043e-02, 8.346258e-01, 1.031891e+00, 2.443633e-01, 5.586332e-01, 1.718435e-01, 8.270975e-02, 3.123260e-01, 5.488654e-01, 8.166543e-01, 7.449736e-01, 1.640363e+00, 1.109382e-01, 2.716963e-01, 6.857861e-01, 1.719120e+00, 9.220286e-01, 1.331356e+00, 2.908442e-02, 4.999715e-01, 9.09751…
0.000000e+00	6.806823e-01, 1.380517e+00, 1.283205e+00, 1.146704e+00, 2.319023e+00, 2.260703e+00, 8.327378e-01, 2.125037e+00, 4.009789e-01, 9.534326e-01, 2.117835e+00, 2.980282e+00, 7.130106e-02, 2.658560e+00, 1.819824e+00, 3.145734e+00, 9.683679e-01, 1.931510e+00, 7.524760e-01, 1.759873e-01, 9.383374e-01, 1.096066e+00, 2.101928e-02, 2.117324e+00, 1.145065e+00, 1.239988e+00, 8.474427e-03, 8.920829e-01, 2.98587…
2.000000e-01	1.015840e+00, 9.216091e-01, 1.076833e+00, 1.331088e+00, 1.965902e+00, 2.287895e+00, 1.289418e+00, 2.111398e+00, 3.450854e-01, 6.594808e-01, 1.809653e+00, 1.799899e+00, 3.458112e-01, 2.158744e+00, 1.118326e+00, 2.579121e+00, 6.615189e-01, 1.139658e+00, 3.595699e-01, 2.077742e-01, 7.506571e-01, 7.041430e-01, 7.327966e-02, 2.304043e+00, 1.127994e+00, 1.417047e+00, 2.634854e-01, 7.515307e-01, 2.44446…
4.000000e-01	1.115601e+00, 6.019804e-01, 8.959582e-01, 1.605469e+00, 1.060563e+00, 2.206783e+00, 1.313923e+00, 2.160504e+00, 2.663375e-01, 6.282786e-01, 8.680272e-01, 1.222016e+00, 4.846326e-01, 1.522107e+00, 6.938651e-01, 2.112530e+00, 3.095725e-01, 1.004513e+00, 2.338467e-01, 4.527144e-01, 7.245409e-01, 4.891960e-01, 4.331517e-02, 2.072014e+00, 9.136460e-01, 1.317762e+00, 4.269752e-01, 6.115703e-01, 1.54280…
6.000000e-01	1.155950e+00, 4.650218e-01, 9.829309e-01, 1.390871e+00, 8.239125e-01, 2.087904e+00, 1.868722e+00, 2.226902e+00, 2.095038e-01, 6.323201e-01, 8.925238e-01, 9.445083e-01, 4.999209e-01, 1.402695e+00, 4.586826e-01, 1.567346e+00, 2.124744e-01, 9.502475e-01, 1.644587e-01, 6.383892e-01, 7.690371e-01, 3.555596e-01, 2.809077e-02, 1.878648e+00, 1.010771e+00, 1.780909e+00, 5.058900e-01, 3.409132e-01, 1.32460…
8.000000e-01	1.009286e+00, 4.282347e-01, 1.039106e+00, 2.257533e+00, 5.493122e-01, 2.334562e+00, 1.986597e+00, 2.239872e+00, 1.703088e-01, 9.298115e-01, 5.346100e-01, 5.989778e-01, 4.781347e-01, 8.670476e-01, 2.654062e-01, 1.413831e+00, 1.863410e-01, 5.851570e-01, 7.942767e-02, 9.949960e-01, 7.479963e-01, 3.171033e-01, 1.458188e-02, 1.971570e+00, 9.534057e-01, 1.376739e+00, 5.543336e-01, 3.751154e-01, 1.24542…
1.000000e+00	1.085169e+00, 3.806677e-01, 9.182017e-01, 1.656768e+00, 3.828291e-01, 1.901374e+00, 1.892028e+00, 2.051368e+00, 1.762624e-01, 8.990702e-01, 3.075002e-01, 3.898041e-01, 4.649721e-01, 7.318269e-01, 1.759366e-01, 1.119200e+00, 2.928017e-01, 6.250792e-01, 5.122258e-02, 1.153584e+00, 7.214844e-01, 2.975856e-01, 7.748045e-03, 2.108359e+00, 9.414858e-01, 1.496119e+00, 4.228078e-01, 4.085350e-01, 1.13094…
1.200000e+00	7.822994e-01, 4.384230e-01, 8.787303e-01, 1.813913e+00, 2.653039e-01, 2.484456e+00, 2.119319e+00, 1.881327e+00, 1.381736e-01, 1.052259e+00, 3.243978e-01, 2.877577e-01, 5.428816e-01, 6.745443e-01, 1.342449e-01, 8.486196e-01, 5.118724e-01, 6.767973e-01, 4.746801e-02, 1.440035e+00, 5.492648e-01, 2.607380e-01, 5.560905e-03, 1.769603e+00, 1.011987e+00, 1.571996e+00, 2.146611e-01, 4.394333e-01, 1.05189…
1.400000e+00	6.351237e-01, 5.496666e-01, 7.744717e-01, 1.233371e+00, 1.633364e-01, 2.115189e+00, 2.099335e+00, 1.696191e+00, 8.372809e-02, 9.738547e-01, 2.580852e-01, 2.087791e-01, 5.038670e-01, 4.311066e-01, 9.677497e-02, 7.196321e-01, 4.825975e-01, 6.204108e-01, 4.731664e-02, 1.544259e+00, 4.171545e-01, 3.103807e-01, 2.183066e-02, 1.894773e+00, 1.026993e+00, 1.268758e+00, 1.625326e-01, 6.194115e-01, 9.33619…
1.600000e+00	3.986743e-01, 5.215659e-01, 9.079743e-01, 8.438185e-01, 1.098782e-01, 2.633742e+00, 2.037105e+00, 2.283965e+00, 6.077780e-02, 8.924777e-01, 3.402070e-01, 1.408107e-01, 5.559615e-01, 3.390443e-01, 9.766671e-02, 5.528255e-01, 5.195090e-01, 6.037681e-01, 7.845650e-02, 1.556915e+00, 3.349990e-01, 3.359935e-01, 1.428022e-01, 1.832902e+00, 8.177452e-01, 1.763746e+00, 1.023871e-01, 8.962441e-01, 1.02080…
1.800000e+00	3.514940e-01, 4.701371e-01, 9.447418e-01, 6.822893e-01, 7.484728e-02, 1.981981e+00, 1.924815e+00, 2.263198e+00, 3.541402e-02, 9.578189e-01, 3.988272e-01, 7.498300e-02, 7.237183e-01, 2.727999e-01, 6.393605e-02, 3.656537e-01, 4.085773e-01, 5.461445e-01, 2.234066e-01, 1.437895e+00, 2.577337e-01, 3.342851e-01, 3.142555e-01, 1.499082e+00, 8.958244e-01, 1.677380e+00, 5.297304e-02, 8.341826e-01, 9.15155…
2.000000e+00	2.969739e-01, 4.296746e-01, 8.753851e-01, 6.487596e-01, 5.353529e-02, 2.384423e+00, 2.475733e+00, 1.806457e+00, 2.247261e-02, 9.795517e-01, 5.950977e-01, 6.219513e-02, 6.661669e-01, 2.589808e-01, 7.133633e-02, 3.415641e-01, 6.517257e-01, 6.053252e-01, 3.711087e-01, 1.778347e+00, 1.849382e-01, 3.104240e-01, 4.499512e-01, 1.769036e+00, 8.296395e-01, 1.523805e+00, 4.303972e-02, 9.150467e-01, 8.26306…
0.000000e+00	1.937185e+00, 1.795981e+00, 7.016486e-01, 1.815366e+00, 2.641068e+00, 8.029232e-01, 1.757459e+00, 1.953550e+00, 1.872422e+00, 2.075666e-01, 1.297815e+00, 1.809134e+00, 1.239792e+00, 1.435016e+00, 2.495127e+00, 2.192448e+00, 1.859146e+00, 4.465092e-01, 2.285017e+00, 2.444554e+00, 5.033745e-01, 5.248348e-01, 1.526235e+00, 1.866506e+00, 1.915269e-01, 1.644301e+00, 5.335572e-01, 1.383090e+00, 2.29412…
2.000000e-01	1.270403e+00, 1.109398e+00, 9.528663e-01, 1.705416e+00, 2.705318e+00, 1.208783e+00, 2.287397e+00, 1.863401e+00, 1.156379e+00, 2.136329e-01, 8.310271e-01, 1.057982e+00, 9.964828e-01, 1.377583e+00, 1.646060e+00, 1.380705e+00, 1.510169e+00, 4.922154e-01, 1.649143e+00, 2.164176e+00, 4.707680e-01, 3.799089e-01, 7.044926e-01, 1.382395e+00, 1.177584e-01, 1.747090e+00, 5.967234e-01, 6.857029e-01, 4.50419…
4.000000e-01	1.157298e+00, 8.471932e-01, 8.621288e-01, 2.026334e+00, 1.493307e+00, 1.462341e+00, 2.428931e+00, 2.376356e+00, 8.688554e-01, 4.318114e-01, 4.529725e-01, 7.483209e-01, 9.218998e-01, 1.244759e+00, 1.347279e+00, 1.742616e+00, 1.350663e+00, 5.744212e-01, 8.639407e-01, 1.911784e+00, 7.354733e-01, 2.924687e-01, 5.410794e-01, 1.187983e+00, 9.519787e-02, 1.695984e+00, 6.128799e-01, 6.014467e-01, 6.59824…
6.000000e-01	1.046453e+00, 7.302002e-01, 8.806178e-01, 1.962847e+00, 9.847898e-01, 1.459697e+00, 2.056360e+00, 2.195399e+00, 4.991900e-01, 5.817757e-01, 4.169112e-01, 5.281049e-01, 7.381621e-01, 1.058896e+00, 8.749123e-01, 1.360176e+00, 8.978804e-01, 6.306507e-01, 4.673888e-01, 1.290526e+00, 6.697702e-01, 1.670127e-01, 2.813213e-01, 1.426556e+00, 3.688199e-01, 1.577724e+00, 6.156780e-01, 3.355371e-01, 5.50483…
8.000000e-01	7.197090e-01, 5.951702e-01, 8.542215e-01, 2.110727e+00, 7.241306e-01, 2.185992e+00, 1.926266e+00, 2.167584e+00, 3.393649e-01, 7.812563e-01, 2.372765e-01, 3.786119e-01, 5.290095e-01, 7.572004e-01, 4.619937e-01, 1.158774e+00, 9.055674e-01, 5.984346e-01, 3.373652e-01, 1.556260e+00, 5.659021e-01, 1.764847e-01, 1.620586e-01, 1.367954e+00, 5.477495e-01, 1.427406e+00, 4.183581e-01, 3.225933e-01, 7.68732…
1.000000e+00	5.922053e-01, 5.210277e-01, 1.015279e+00, 1.623906e+00, 4.126236e-01, 2.118783e+00, 2.167662e+00, 1.909484e+00, 2.120199e-01, 8.044056e-01, 1.678186e-01, 3.510097e-01, 6.760327e-01, 6.372529e-01, 3.176322e-01, 9.889947e-01, 6.007024e-01, 6.112560e-01, 1.771615e-01, 1.896447e+00, 3.787092e-01, 1.376615e-01, 6.936188e-02, 1.380960e+00, 6.049260e-01, 1.637275e+00, 2.745876e-01, 1.709987e-01, 8.33308…
1.200000e+00	4.542488e-01, 4.939302e-01, 8.040014e-01, 1.455792e+00, 2.474977e-01, 2.006457e+00, 2.593519e+00, 1.946153e+00, 1.444043e-01, 8.442060e-01, 1.560056e-01, 2.059644e-01, 6.275008e-01, 4.839158e-01, 2.755489e-01, 7.612082e-01, 7.557740e-01, 5.833914e-01, 1.556958e-01, 1.728631e+00, 2.750263e-01, 1.292922e-01, 4.031906e-02, 1.508345e+00, 6.776149e-01, 1.414203e+00, 1.823121e-01, 2.522129e-01, 9.63409…
1.400000e+00	3.697621e-01, 4.840409e-01, 8.126953e-01, 1.058693e+00, 1.968037e-01, 2.070135e+00, 2.073897e+00, 2.553209e+00, 8.783150e-02, 7.004141e-01, 1.649747e-01, 1.608323e-01, 5.714021e-01, 3.531951e-01, 1.442738e-01, 5.465039e-01, 5.566169e-01, 7.547620e-01, 1.351258e-01, 1.399901e+00, 1.887665e-01, 1.750601e-01, 4.828651e-02, 1.369755e+00, 8.688916e-01, 1.693387e+00, 1.082058e-01, 2.829053e-01, 8.34973…
1.600000e+00	2.355926e-01, 4.587125e-01, 9.378279e-01, 8.771269e-01, 1.302183e-01, 2.202661e+00, 1.870005e+00, 2.082196e+00, 5.219755e-02, 8.991722e-01, 3.175980e-01, 1.237936e-01, 6.209401e-01, 3.015091e-01, 1.461760e-01, 4.275524e-01, 5.895188e-01, 6.365565e-01, 1.766826e-01, 1.725215e+00, 1.562478e-01, 1.923952e-01, 1.719592e-01, 1.673161e+00, 7.765679e-01, 1.370732e+00, 6.112562e-02, 4.524066e-01, 9.20092…
1.800000e+00	1.883302e-01, 4.567146e-01, 8.950614e-01, 7.881953e-01, 9.321811e-02, 1.877333e+00, 2.145605e+00, 2.288767e+00, 2.933721e-02, 8.967762e-01, 4.688023e-01, 6.961228e-02, 6.563213e-01, 2.505980e-01, 1.134853e-01, 3.399645e-01, 6.289075e-01, 6.941453e-01, 3.259287e-01, 1.777937e+00, 9.446096e-02, 2.620925e-01, 3.314977e-01, 1.577775e+00, 7.430544e-01, 1.933856e+00, 3.981666e-02, 6.992969e-01, 9.49100…
2.000000e+00	1.475574e-01, 4.836501e-01, 9.170151e-01, 5.797464e-01, 5.900431e-02, 2.093705e+00, 2.284193e+00, 1.881893e+00, 2.124251e-02, 9.350055e-01, 6.674132e-01, 5.953447e-02, 6.689988e-01, 1.639288e-01, 9.718121e-02, 3.203331e-01, 5.622888e-01, 7.297064e-01, 4.506351e-01, 1.647246e+00, 7.351549e-02, 2.924389e-01, 4.637474e-01, 1.790601e+00, 8.078664e-01, 1.766107e+00, 2.617644e-02, 7.577863e-01, 8.66476…
0.000000e+00	9.785374e-01, 2.664533e+00, 3.151339e-01, 7.733905e-01, 2.422116e+00, 2.088129e-01, 2.902466e+00, 2.934938e-03, 1.411289e+00, 1.795839e+00, 3.780362e-01, 2.925767e+00, 1.673689e+00, 1.313489e+00, 2.344568e+00, 1.698044e+00, 1.086938e+00, 2.948865e+00, 2.251067e+00, 2.069576e+00, 2.074669e+00, 2.772847e+00, 7.563900e-01, 1.122690e+00, 2.296058e+00, 1.559711e+00, 1.230612e+00, 2.043369e+00, 1.41660…
2.000000e-01	8.487810e-01, 1.997594e+00, 6.890648e-01, 1.195247e+00, 1.478798e+00, 7.786787e-01, 2.192624e+00, 2.243633e-03, 1.281329e+00, 1.276275e+00, 3.695488e-01, 2.118217e+00, 8.972818e-01, 1.594487e+00, 2.018575e+00, 1.653119e+00, 8.817292e-01, 1.925559e+00, 1.325049e+00, 1.925007e+00, 1.595034e+00, 1.979622e+00, 4.182012e-01, 8.845836e-01, 1.794659e+00, 1.419803e+00, 1.064915e+00, 1.447738e+00, 8.94409…
4.000000e-01	4.998836e-01, 1.047041e+00, 7.641222e-01, 1.358771e+00, 1.282918e+00, 1.059236e+00, 2.696868e+00, 1.926902e-03, 1.266050e+00, 9.709112e-01, 3.234174e-01, 1.838887e+00, 4.934997e-01, 1.324203e+00, 1.229648e+00, 1.894781e+00, 8.146435e-01, 1.277376e+00, 7.361814e-01, 1.193299e+00, 1.157477e+00, 1.552320e+00, 2.815105e-01, 6.839579e-01, 1.528305e+00, 1.265723e+00, 7.674420e-01, 9.070602e-01, 6.56546…
6.000000e-01	4.296351e-01, 6.259454e-01, 7.491393e-01, 1.446944e+00, 1.017896e+00, 1.365133e+00, 2.824397e+00, 1.946467e-02, 8.909039e-01, 6.926199e-01, 2.170319e-01, 1.784094e+00, 2.759501e-01, 8.407233e-01, 6.546553e-01, 1.575706e+00, 6.349698e-01, 8.002880e-01, 5.774737e-01, 1.389931e+00, 7.844721e-01, 1.202409e+00, 1.264779e-01, 7.426987e-01, 1.326795e+00, 9.392579e-01, 4.315426e-01, 4.903225e-01, 4.39675…
8.000000e-01	3.973776e-01, 3.750830e-01, 9.073800e-01, 1.621934e+00, 6.870213e-01, 1.673629e+00, 2.745770e+00, 1.965792e-01, 6.214315e-01, 4.910367e-01, 1.964349e-01, 1.529105e+00, 1.221317e-01, 7.613390e-01, 3.955072e-01, 1.195089e+00, 5.566091e-01, 9.626669e-01, 3.388599e-01, 1.335259e+00, 5.264693e-01, 8.719401e-01, 8.763368e-02, 1.247742e+00, 1.189548e+00, 8.084197e-01, 2.289414e-01, 4.120204e-01, 4.04710…
1.000000e+00	2.656604e-01, 2.287198e-01, 8.863007e-01, 1.625871e+00, 4.013120e-01, 1.717016e+00, 2.825200e+00, 5.501438e-01, 4.194561e-01, 4.517869e-01, 1.405911e-01, 1.212521e+00, 9.367665e-02, 5.565412e-01, 2.221463e-01, 9.529367e-01, 6.078645e-01, 8.025182e-01, 1.994147e-01, 1.650377e+00, 4.157445e-01, 5.744432e-01, 4.642000e-02, 1.218186e+00, 9.543533e-01, 9.823884e-01, 1.763841e-01, 3.083000e-01, 5.03993…
1.200000e+00	2.080209e-01, 2.427749e-01, 8.778239e-01, 8.765020e-01, 3.875904e-01, 1.998252e+00, 2.713230e+00, 9.266493e-01, 2.014804e-01, 5.424363e-01, 1.008133e-01, 7.982464e-01, 1.043563e-01, 4.157036e-01, 1.379843e-01, 7.293667e-01, 6.032868e-01, 6.798999e-01, 1.627863e-01, 1.558779e+00, 2.829945e-01, 5.275200e-01, 3.373059e-02, 1.204550e+00, 1.101635e+00, 8.639657e-01, 7.737464e-02, 2.197721e-01, 8.04353…
1.400000e+00	1.512245e-01, 3.082830e-01, 7.351205e-01, 1.039870e+00, 1.984658e-01, 2.050233e+00, 2.713174e+00, 1.316355e+00, 1.209131e-01, 7.082189e-01, 1.941328e-01, 6.258903e-01, 2.493783e-01, 3.384217e-01, 6.710352e-02, 5.925420e-01, 6.775378e-01, 7.035660e-01, 1.472653e-01, 1.677620e+00, 1.809418e-01, 3.836982e-01, 7.948450e-02, 1.356395e+00, 9.190088e-01, 1.297909e+00, 6.566229e-02, 1.599429e-01, 5.96373…
1.600000e+00	1.168754e-01, 3.098753e-01, 8.237692e-01, 8.669026e-01, 1.200779e-01, 1.669601e+00, 2.612924e+00, 1.567193e+00, 7.450017e-02, 7.928788e-01, 4.416046e-01, 3.514155e-01, 3.850163e-01, 2.918614e-01, 4.842802e-02, 4.584491e-01, 5.934313e-01, 6.998173e-01, 2.694136e-01, 1.754018e+00, 1.582497e-01, 2.900703e-01, 2.594868e-01, 1.342105e+00, 9.353847e-01, 1.237655e+00, 4.382278e-02, 1.649195e-01, 1.00591…
1.800000e+00	7.089161e-02, 4.758006e-01, 9.432862e-01, 7.648229e-01, 1.039319e-01, 2.194504e+00, 2.073825e+00, 1.632978e+00, 4.767148e-02, 8.460725e-01, 5.598978e-01, 3.092416e-01, 4.664078e-01, 1.824688e-01, 4.221353e-02, 3.178478e-01, 4.560421e-01, 7.037683e-01, 3.327269e-01, 1.534025e+00, 9.247015e-02, 2.072056e-01, 4.689143e-01, 1.239750e+00, 8.931367e-01, 1.523006e+00, 2.315505e-02, 2.187329e-01, 7.29706…
2.000000e+00	6.822564e-02, 4.494424e-01, 9.021838e-01, 5.565375e-01, 6.149872e-02, 2.140951e+00, 2.686901e+00, 1.690197e+00, 3.549974e-02, 1.111716e+00, 8.144123e-01, 1.593216e-01, 4.463152e-01, 1.947238e-01, 3.400755e-02, 3.199873e-01, 6.020712e-01, 6.693799e-01, 5.520161e-01, 1.631317e+00, 6.717536e-02, 2.056714e-01, 5.453278e-01, 1.283122e+00, 8.875417e-01, 1.406477e+00, 1.637258e-02, 4.337332e-01, 8.49960…
0.000000e+00	3.791872e-01, 6.986136e-01, 1.210539e-01, 2.065242e+00, 2.783985e+00, 3.296960e-01, 2.522015e+00, 1.942472e+00, 2.673943e-01, 8.878775e-01, 2.157941e+00, 1.537230e+00, 2.067098e+00, 1.291522e+00, 1.581382e+00, 1.246677e+00, 2.442562e+00, 2.160677e+00, 1.619186e+00, 6.421164e-01, 1.498241e+00, 1.482505e+00, 1.689663e+00, 1.697540e+00, 1.219693e+00, 1.892035e+00, 6.561404e-01, 7.829470e-01, 3.18075…
2.000000e-01	6.572353e-01, 4.500533e-01, 5.395656e-01, 1.989951e+00, 1.775990e+00, 7.100611e-01, 2.203770e+00, 1.541223e+00, 5.029033e-01, 7.880199e-01, 1.485261e+00, 1.470077e+00, 1.243498e+00, 1.289537e+00, 1.377113e+00, 1.007077e+00, 2.090334e+00, 1.708904e+00, 1.166152e+00, 4.230701e-01, 1.182348e+00, 1.155466e+00, 9.880370e-01, 1.834625e+00, 8.683181e-01, 1.687810e+00, 5.002236e-01, 5.844171e-01, 1.74696…
4.000000e-01	9.235104e-01, 3.673798e-01, 7.124025e-01, 1.713100e+00, 1.369612e+00, 1.150480e+00, 2.244814e+00, 1.198669e+00, 5.531391e-01, 8.053320e-01, 8.176204e-01, 7.193858e-01, 1.184879e+00, 9.396455e-01, 1.133147e+00, 9.857972e-01, 8.809002e-01, 1.095995e+00, 6.757087e-01, 5.912363e-01, 9.657317e-01, 9.209955e-01, 4.932549e-01, 1.721294e+00, 7.130010e-01, 1.906769e+00, 3.826267e-01, 4.423894e-01, 1.33992…
6.000000e-01	9.417691e-01, 4.473244e-01, 6.849015e-01, 1.505075e+00, 6.973855e-01, 1.287924e+00, 1.922473e+00, 1.462667e+00, 3.997121e-01, 9.382531e-01, 6.072830e-01, 5.654829e-01, 8.386079e-01, 6.534655e-01, 8.181516e-01, 8.861617e-01, 5.054534e-01, 8.563457e-01, 4.260971e-01, 7.569950e-01, 7.368954e-01, 5.410604e-01, 2.576716e-01, 1.761903e+00, 6.978500e-01, 1.693601e+00, 2.296680e-01, 4.499820e-01, 1.18581…
8.000000e-01	7.519232e-01, 4.263022e-01, 8.293393e-01, 1.444163e+00, 3.788540e-01, 1.544164e+00, 1.839267e+00, 1.398551e+00, 2.253809e-01, 8.471845e-01, 5.438444e-01, 3.984145e-01, 7.475412e-01, 5.812037e-01, 4.784719e-01, 6.377150e-01, 3.027967e-01, 7.538639e-01, 3.296497e-01, 9.646733e-01, 6.543805e-01, 5.523344e-01, 1.782773e-01, 1.658449e+00, 7.798628e-01, 1.594001e+00, 1.570869e-01, 6.147028e-01, 1.07625…
1.000000e+00	7.517933e-01, 4.738823e-01, 7.688249e-01, 1.001791e+00, 3.879273e-01, 1.639506e+00, 2.584842e+00, 1.561602e+00, 1.493259e-01, 9.075995e-01, 4.432262e-01, 2.134317e-01, 5.147246e-01, 4.379504e-01, 2.742530e-01, 4.937846e-01, 4.308599e-01, 8.514478e-01, 2.888207e-01, 1.085853e+00, 4.379766e-01, 4.839363e-01, 1.573823e-01, 1.793424e+00, 7.078681e-01, 2.021811e+00, 7.487534e-02, 6.968296e-01, 8.79601…
1.200000e+00	4.995682e-01, 4.071626e-01, 8.046456e-01, 8.991519e-01, 2.199257e-01, 1.973716e+00, 2.252700e+00, 1.828376e+00, 9.810869e-02, 8.831480e-01, 5.718813e-01, 1.527493e-01, 6.245091e-01, 3.389035e-01, 2.309490e-01, 4.323108e-01, 3.873744e-01, 7.857806e-01, 3.296395e-01, 1.601125e+00, 2.755395e-01, 4.881988e-01, 2.968581e-01, 1.605379e+00, 8.152623e-01, 1.850867e+00, 5.309946e-02, 8.347977e-01, 9.60596…
1.400000e+00	3.708267e-01, 4.627300e-01, 8.256901e-01, 6.737761e-01, 1.377907e-01, 1.978384e+00, 2.413996e+00, 1.556911e+00, 6.614174e-02, 9.842562e-01, 6.833992e-01, 1.011183e-01, 5.734068e-01, 3.121925e-01, 1.753680e-01, 3.777342e-01, 4.073464e-01, 6.747309e-01, 5.375424e-01, 1.479611e+00, 2.419138e-01, 3.759572e-01, 4.667079e-01, 1.526887e+00, 9.083402e-01, 1.717428e+00, 2.970582e-02, 1.239010e+00, 9.30088…
1.600000e+00	2.957811e-01, 4.746182e-01, 7.226504e-01, 3.947665e-01, 9.769194e-02, 2.065929e+00, 2.181101e+00, 1.981479e+00, 4.410086e-02, 1.078771e+00, 7.230513e-01, 6.770722e-02, 5.885386e-01, 2.295696e-01, 1.394176e-01, 2.315102e-01, 5.207896e-01, 4.006887e-01, 5.604294e-01, 1.441502e+00, 1.635472e-01, 3.323116e-01, 6.323805e-01, 1.516741e+00, 9.202351e-01, 1.761437e+00, 2.082270e-02, 1.351482e+00, 8.36877…
1.800000e+00	2.032625e-01, 4.365855e-01, 8.013054e-01, 4.342192e-01, 7.200392e-02, 1.926435e+00, 2.263683e+00, 1.911859e+00, 1.969738e-02, 8.166574e-01, 9.475554e-01, 7.454310e-02, 5.560569e-01, 2.530619e-01, 1.045872e-01, 2.209795e-01, 4.863433e-01, 3.525944e-01, 7.141838e-01, 1.710623e+00, 1.124080e-01, 4.001855e-01, 7.708530e-01, 1.711664e+00, 9.761214e-01, 1.601191e+00, 1.201769e-02, 1.078543e+00, 9.18488…
2.000000e+00	1.377780e-01, 4.559270e-01, 7.720448e-01, 3.215547e-01, 4.537138e-02, 2.274909e+00, 2.474663e+00, 2.047745e+00, 1.690917e-02, 1.075447e+00, 1.006907e+00, 4.478504e-02, 5.955438e-01, 3.216683e-01, 8.242131e-02, 1.583632e-01, 6.518710e-01, 2.959438e-01, 8.014286e-01, 1.727854e+00, 8.056550e-02, 4.499713e-01, 7.362237e-01, 1.799935e+00, 9.711538e-01, 1.735209e+00, 7.443406e-03, 1.028100e+00, 8.27582…
0.000000e+00	1.852989e+00, 1.547491e+00, 9.706712e-02, 3.715127e-01, 1.405347e+00, 1.940068e+00, 1.950203e+00, 2.680478e+00, 2.335492e+00, 7.257359e-01, 2.204976e+00, 2.651017e+00, 2.907901e+00, 1.826349e+00, 2.061304e+00, 1.738443e+00, 4.859690e-01, 1.623005e-01, 2.636772e+00, 2.214772e-01, 7.861479e-01, 4.300404e-01, 1.509355e+00, 1.537537e+00, 5.843896e-01, 4.030208e-01, 1.554334e+00, 1.173502e+00, 1.30113…
2.000000e-01	1.957231e+00, 7.819631e-01, 4.523594e-01, 6.829423e-01, 1.076277e+00, 1.741863e+00, 1.276022e+00, 2.522729e+00, 1.580940e+00, 6.589364e-01, 1.624449e+00, 1.691350e+00, 1.806756e+00, 1.489756e+00, 1.845882e+00, 1.371064e+00, 2.996009e-01, 1.724739e-01, 1.543319e+00, 1.466902e-01, 8.085619e-01, 3.090708e-01, 1.012978e+00, 1.004133e+00, 3.400650e-01, 5.463691e-01, 1.027111e+00, 1.295175e+00, 1.08111…
4.000000e-01	1.917572e+00, 4.631591e-01, 8.086511e-01, 7.307585e-01, 9.542968e-01, 2.065448e+00, 1.451248e+00, 1.949022e+00, 9.241021e-01, 6.271328e-01, 1.744740e+00, 1.666895e+00, 1.392400e+00, 1.627556e+00, 1.426897e+00, 1.207714e+00, 1.961918e-01, 1.944915e-01, 8.824444e-01, 1.359719e-01, 9.081885e-01, 2.387396e-01, 8.636854e-01, 8.916413e-01, 5.702642e-01, 5.430382e-01, 5.473370e-01, 1.091723e+00, 8.49640…
6.000000e-01	1.854437e+00, 2.979225e-01, 8.597180e-01, 1.179541e+00, 7.274653e-01, 2.101169e+00, 1.703663e+00, 2.386800e+00, 7.537518e-01, 8.663026e-01, 1.275337e+00, 1.296791e+00, 1.041790e+00, 1.173458e+00, 1.072243e+00, 9.888569e-01, 1.330227e-01, 2.568547e-01, 4.599595e-01, 1.504602e-01, 8.336197e-01, 2.451925e-01, 4.968419e-01, 9.575987e-01, 7.371424e-01, 4.556368e-01, 3.650339e-01, 1.056021e+00, 1.22225…
8.000000e-01	1.534599e+00, 1.588783e-01, 9.185766e-01, 9.088264e-01, 4.341352e-01, 1.970096e+00, 1.972904e+00, 2.979350e+00, 6.184279e-01, 8.436110e-01, 1.124088e+00, 1.446092e+00, 8.150767e-01, 1.054817e+00, 8.312271e-01, 7.062255e-01, 6.678673e-02, 2.311807e-01, 3.182630e-01, 3.754389e-01, 9.367851e-01, 1.806790e-01, 4.981857e-01, 9.881963e-01, 7.373841e-01, 5.870085e-01, 2.203419e-01, 1.249406e+00, 9.54757…
1.000000e+00	1.263782e+00, 1.133231e-01, 8.583871e-01, 7.637565e-01, 3.759488e-01, 2.460485e+00, 2.040209e+00, 2.231342e+00, 6.066687e-01, 7.707886e-01, 9.274963e-01, 1.181751e+00, 7.683096e-01, 7.508560e-01, 5.271043e-01, 5.933214e-01, 4.372430e-02, 2.255281e-01, 2.104403e-01, 6.298507e-01, 9.074698e-01, 2.155479e-01, 5.655888e-01, 8.524872e-01, 8.757288e-01, 7.216222e-01, 1.357571e-01, 1.056224e+00, 8.60390…
1.200000e+00	1.029045e+00, 1.968958e-01, 8.738017e-01, 6.941778e-01, 2.177714e-01, 2.142227e+00, 1.774188e+00, 2.516044e+00, 4.984495e-01, 9.530493e-01, 9.715062e-01, 8.842327e-01, 6.971444e-01, 7.692215e-01, 3.490070e-01, 5.120377e-01, 7.695011e-02, 2.746540e-01, 2.001672e-01, 9.702532e-01, 9.622469e-01, 2.308256e-01, 5.565383e-01, 1.522984e+00, 8.884120e-01, 7.748667e-01, 1.031814e-01, 1.034932e+00, 8.63610…
1.400000e+00	7.670488e-01, 2.698332e-01, 7.809664e-01, 5.028180e-01, 1.804798e-01, 2.346704e+00, 2.083664e+00, 2.323493e+00, 3.662496e-01, 9.878532e-01, 1.065920e+00, 6.091168e-01, 6.196205e-01, 5.868152e-01, 2.150248e-01, 3.768492e-01, 1.677617e-01, 3.386614e-01, 2.851304e-01, 1.100798e+00, 7.182970e-01, 2.608179e-01, 6.009466e-01, 1.140816e+00, 8.369549e-01, 8.942136e-01, 4.760246e-02, 1.069903e+00, 7.79635…
1.600000e+00	5.698175e-01, 2.702958e-01, 7.545929e-01, 4.215600e-01, 1.311295e-01, 2.054956e+00, 2.161693e+00, 2.135946e+00, 2.028820e-01, 8.442057e-01, 1.036442e+00, 4.415643e-01, 5.357196e-01, 4.040429e-01, 1.707280e-01, 3.261592e-01, 3.407334e-01, 3.866647e-01, 3.772279e-01, 1.374742e+00, 5.290367e-01, 2.813138e-01, 6.757237e-01, 1.272139e+00, 8.074572e-01, 1.011683e+00, 2.513101e-02, 9.244396e-01, 8.57243…
1.800000e+00	5.104658e-01, 3.361339e-01, 1.020884e+00, 3.472185e-01, 7.580273e-02, 2.027734e+00, 2.133548e+00, 2.069124e+00, 1.538196e-01, 1.015721e+00, 9.299082e-01, 3.170212e-01, 7.503465e-01, 3.107362e-01, 1.389045e-01, 2.285857e-01, 4.519488e-01, 3.610186e-01, 6.052492e-01, 1.435435e+00, 4.054197e-01, 3.049685e-01, 7.331240e-01, 1.587913e+00, 8.803798e-01, 1.088984e+00, 2.446210e-02, 1.117335e+00, 6.57065…
2.000000e+00	3.213838e-01, 4.256378e-01, 7.216152e-01, 2.350140e-01, 6.497473e-02, 2.766719e+00, 2.035198e+00, 1.854515e+00, 9.774234e-02, 8.920379e-01, 1.109033e+00, 2.061148e-01, 6.793673e-01, 3.526882e-01, 1.057651e-01, 1.940237e-01, 5.354804e-01, 3.412592e-01, 7.923011e-01, 1.672584e+00, 2.595614e-01, 3.970506e-01, 7.304241e-01, 1.363972e+00, 7.411688e-01, 1.251615e+00, 1.651921e-02, 1.157842e+00, 7.96565…
0.000000e+00	1.188551e+00, 9.292577e-01, 2.042075e+00, 9.307524e-01, 1.729777e-01, 9.182512e-01, 1.521829e+00, 1.257413e+00, 2.709695e+00, 2.280431e+00, 2.809133e+00, 1.224388e-01, 1.525122e-02, 2.171737e+00, 1.071243e+00, 8.287732e-01, 8.900695e-01, 3.019456e+00, 1.281237e+00, 2.562688e+00, 1.854691e+00, 1.466418e+00, 1.770220e+00, 1.022015e+00, 2.381628e+00, 3.023387e+00, 1.132988e+00, 1.269409e-01, 1.09638…
2.000000e-01	9.196486e-01, 6.676045e-01, 1.552023e+00, 8.704947e-01, 3.045469e-01, 1.310890e+00, 1.272251e+00, 1.198598e+00, 2.249336e+00, 1.956430e+00, 2.286702e+00, 3.033407e-01, 1.865158e-01, 1.758655e+00, 5.550115e-01, 6.857657e-01, 7.347811e-01, 1.588760e+00, 6.558421e-01, 2.694556e+00, 1.363964e+00, 1.329168e+00, 1.206010e+00, 7.940115e-01, 1.748916e+00, 2.664127e+00, 8.706509e-01, 2.751131e-01, 7.73277…
4.000000e-01	6.964970e-01, 6.308514e-01, 1.074956e+00, 7.524405e-01, 5.868545e-01, 1.583911e+00, 1.117835e+00, 8.416139e-01, 1.693665e+00, 1.612341e+00, 2.092414e+00, 5.533086e-01, 3.458567e-01, 1.811258e+00, 3.447451e-01, 8.436312e-01, 6.297218e-01, 1.501434e+00, 5.173566e-01, 2.623756e+00, 1.196430e+00, 1.263084e+00, 1.025169e+00, 8.720854e-01, 1.476842e+00, 2.120287e+00, 9.413750e-01, 2.913041e-01, 5.75126…
6.000000e-01	4.986800e-01, 5.889382e-01, 9.721366e-01, 5.614317e-01, 5.818552e-01, 1.572809e+00, 1.200518e+00, 9.818517e-01, 1.284364e+00, 1.707222e+00, 1.473866e+00, 7.828700e-01, 2.766949e-01, 1.409364e+00, 2.077888e-01, 8.515494e-01, 5.625645e-01, 1.299852e+00, 3.081732e-01, 2.050927e+00, 7.628479e-01, 1.103207e+00, 7.873430e-01, 1.020970e+00, 1.373219e+00, 1.575234e+00, 7.951276e-01, 1.786250e-01, 4.05119…
8.000000e-01	4.295897e-01, 4.811699e-01, 8.970258e-01, 6.224949e-01, 6.466333e-01, 1.579360e+00, 1.513317e+00, 8.294588e-01, 8.948892e-01, 1.380224e+00, 1.340461e+00, 8.072461e-01, 2.498403e-01, 1.072184e+00, 1.102846e-01, 8.492199e-01, 5.606785e-01, 1.216082e+00, 2.258390e-01, 1.809777e+00, 6.506090e-01, 1.026874e+00, 7.427016e-01, 1.291822e+00, 1.046896e+00, 1.485942e+00, 5.749206e-01, 1.728516e-01, 4.37633…
1.000000e+00	2.817508e-01, 5.279899e-01, 8.381582e-01, 6.376927e-01, 2.981085e-01, 1.909930e+00, 1.656152e+00, 9.351121e-01, 5.023015e-01, 1.237944e+00, 1.504881e+00, 4.885466e-01, 2.136690e-01, 6.712917e-01, 7.774642e-02, 8.626612e-01, 6.346142e-01, 7.435055e-01, 2.699683e-01, 2.135900e+00, 4.313934e-01, 8.500366e-01, 8.370445e-01, 1.404664e+00, 1.086260e+00, 1.609780e+00, 3.832192e-01, 2.065365e-01, 4.65245…
1.200000e+00	2.356171e-01, 5.742999e-01, 8.666553e-01, 5.493206e-01, 2.936657e-01, 2.050036e+00, 1.634561e+00, 9.408980e-01, 3.337397e-01, 1.199929e+00, 1.233441e+00, 3.932392e-01, 2.747152e-01, 5.197541e-01, 4.205141e-02, 6.318191e-01, 5.688359e-01, 9.579342e-01, 4.503253e-01, 2.226776e+00, 2.465491e-01, 7.296117e-01, 7.363565e-01, 1.199636e+00, 9.353873e-01, 1.469042e+00, 2.592459e-01, 2.973270e-01, 4.98885…
1.400000e+00	1.837399e-01, 5.422389e-01, 1.033594e+00, 3.884158e-01, 1.551848e-01, 1.881907e+00, 1.583269e+00, 1.296938e+00, 2.091109e-01, 1.251905e+00, 1.169630e+00, 2.750352e-01, 4.112925e-01, 3.653650e-01, 2.469521e-02, 4.533277e-01, 6.974377e-01, 7.872560e-01, 5.634711e-01, 1.952713e+00, 2.261453e-01, 7.175859e-01, 6.968090e-01, 1.450667e+00, 1.094379e+00, 1.596089e+00, 1.486627e-01, 4.378349e-01, 6.23542…
1.600000e+00	1.384857e-01, 4.105741e-01, 9.778629e-01, 3.206210e-01, 1.135963e-01, 2.390116e+00, 1.788109e+00, 1.430530e+00, 1.072224e-01, 1.043464e+00, 1.101076e+00, 2.125238e-01, 5.030167e-01, 2.906279e-01, 2.078482e-02, 3.842518e-01, 6.863755e-01, 6.885268e-01, 6.740790e-01, 1.884010e+00, 1.599394e-01, 6.366904e-01, 5.948106e-01, 1.428743e+00, 9.757408e-01, 1.580145e+00, 8.155876e-02, 6.729185e-01, 6.92389…
1.800000e+00	1.091205e-01, 4.809924e-01, 8.055400e-01, 3.063272e-01, 7.970155e-02, 1.998840e+00, 1.800461e+00, 1.620993e+00, 7.378930e-02, 1.253306e+00, 1.325051e+00, 1.651500e-01, 5.928390e-01, 2.586325e-01, 3.001444e-02, 3.493677e-01, 5.031240e-01, 5.855354e-01, 8.219078e-01, 1.816186e+00, 1.020684e-01, 6.257357e-01, 5.997259e-01, 1.566936e+00, 9.501926e-01, 1.422222e+00, 5.807750e-02, 7.519071e-01, 8.36304…
2.000000e+00	7.089329e-02, 5.143901e-01, 8.276329e-01, 2.381427e-01, 5.631224e-02, 2.130882e+00, 2.225461e+00, 1.896064e+00, 4.367501e-02, 9.531104e-01, 1.220275e+00, 8.668760e-02, 5.714696e-01, 1.866763e-01, 3.373630e-02, 2.995953e-01, 5.432843e-01, 5.478608e-01, 7.672163e-01, 1.950990e+00, 7.625730e-02, 6.371118e-01, 6.373139e-01, 1.303332e+00, 7.739104e-01, 1.361778e+00, 3.751710e-02, 9.492134e-01, 8.98019…
0.000000e+00	5.985517e-01, 1.359755e-01, 1.424758e-02, 6.444112e-01, 7.933496e-01, 2.231772e+00, 2.019939e+00, 1.570446e+00, 1.589289e+00, 2.477325e+00, 1.019373e+00, 2.120265e+00, 1.331312e+00, 6.769636e-01, 1.790053e+00, 2.604908e+00, 1.288706e+00, 1.411871e+00, 1.410747e+00, 2.310350e+00, 6.046074e-01, 1.815643e+00, 1.671648e+00, 1.359699e+00, 1.782533e+00, 2.000123e+00, 8.753895e-01, 2.891556e-01, 1.21882…
2.000000e-01	4.741178e-01, 8.732694e-02, 4.237516e-01, 9.881514e-01, 6.777808e-01, 2.192630e+00, 1.882984e+00, 1.149992e+00, 8.735346e-01, 2.415776e+00, 1.210738e+00, 1.222564e+00, 9.044043e-01, 5.361400e-01, 1.468042e+00, 1.996368e+00, 9.569794e-01, 1.287826e+00, 1.189420e+00, 1.783005e+00, 4.788364e-01, 1.830243e+00, 1.290376e+00, 1.414588e+00, 1.328571e+00, 2.035605e+00, 8.016957e-01, 7.176337e-01, 7.81672…
4.000000e-01	3.522335e-01, 1.094657e-01, 6.982718e-01, 9.876654e-01, 5.175208e-01, 2.395182e+00, 1.738912e+00, 9.218122e-01, 6.300750e-01, 2.227080e+00, 9.558983e-01, 9.991819e-01, 7.033653e-01, 4.226345e-01, 7.709950e-01, 2.263253e+00, 7.414630e-01, 9.150995e-01, 9.997331e-01, 1.552460e+00, 4.788565e-01, 1.424867e+00, 7.637055e-01, 1.471570e+00, 9.475839e-01, 2.034569e+00, 8.038208e-01, 8.113619e-01, 5.25489…
6.000000e-01	2.941952e-01, 2.059105e-01, 9.356380e-01, 1.446168e+00, 4.480869e-01, 2.524181e+00, 1.781374e+00, 7.927188e-01, 3.919367e-01, 1.723018e+00, 6.590612e-01, 6.661698e-01, 3.902162e-01, 5.651584e-01, 5.661646e-01, 1.818319e+00, 8.213465e-01, 8.073768e-01, 8.783955e-01, 1.891051e+00, 2.969266e-01, 1.398317e+00, 4.353258e-01, 1.492149e+00, 8.308613e-01, 1.708622e+00, 6.299511e-01, 1.014877e+00, 3.12485…
8.000000e-01	2.019529e-01, 3.846219e-01, 9.244036e-01, 1.457705e+00, 2.687949e-01, 2.536943e+00, 1.991803e+00, 7.408486e-01, 2.097408e-01, 1.567956e+00, 5.260238e-01, 4.153559e-01, 2.776473e-01, 5.585698e-01, 3.113894e-01, 1.397307e+00, 5.910823e-01, 5.817671e-01, 5.639164e-01, 1.837224e+00, 2.118018e-01, 1.191042e+00, 2.716314e-01, 1.760681e+00, 9.532003e-01, 1.849399e+00, 4.494035e-01, 1.033977e+00, 2.51508…
1.000000e+00	1.533100e-01, 4.356414e-01, 7.956351e-01, 1.591730e+00, 1.308900e-01, 2.057317e+00, 1.991602e+00, 5.893297e-01, 1.519960e-01, 1.506042e+00, 3.444160e-01, 3.212270e-01, 1.870462e-01, 5.676424e-01, 2.011703e-01, 8.685971e-01, 5.997256e-01, 4.704432e-01, 3.119131e-01, 1.465677e+00, 1.225037e-01, 1.196675e+00, 1.291393e-01, 1.711449e+00, 8.604103e-01, 1.363467e+00, 2.959656e-01, 1.082728e+00, 2.08622…
1.200000e+00	1.154794e-01, 4.240147e-01, 8.846551e-01, 1.302259e+00, 1.078785e-01, 2.593330e+00, 2.164181e+00, 6.554529e-01, 8.497312e-02, 1.278450e+00, 2.190670e-01, 2.120634e-01, 1.280503e-01, 7.304756e-01, 9.183689e-02, 7.495352e-01, 6.699578e-01, 3.225242e-01, 2.825064e-01, 1.499334e+00, 9.337207e-02, 8.382701e-01, 8.871725e-02, 1.471079e+00, 8.465489e-01, 1.675634e+00, 1.690554e-01, 1.146559e+00, 2.61831…
1.400000e+00	9.065193e-02, 4.994763e-01, 8.329260e-01, 1.221427e+00, 6.939674e-02, 2.123046e+00, 2.212764e+00, 8.070637e-01, 4.707405e-02, 1.216107e+00, 1.899955e-01, 1.442469e-01, 1.293124e-01, 7.574482e-01, 5.275354e-02, 8.667038e-01, 6.782764e-01, 2.303583e-01, 1.526857e-01, 2.073131e+00, 7.320502e-02, 1.012437e+00, 6.035879e-02, 1.728697e+00, 7.279030e-01, 1.445703e+00, 1.234466e-01, 1.320869e+00, 4.37169…
1.600000e+00	7.307877e-02, 4.069292e-01, 9.078742e-01, 1.054853e+00, 4.231380e-02, 2.322996e+00, 1.990796e+00, 1.141692e+00, 3.575521e-02, 1.118225e+00, 2.610884e-01, 1.023300e-01, 2.013884e-01, 6.554253e-01, 3.895526e-02, 5.261134e-01, 6.779689e-01, 1.436326e-01, 1.079159e-01, 2.034405e+00, 4.758205e-02, 7.541285e-01, 1.080298e-01, 1.591865e+00, 8.738696e-01, 1.658188e+00, 9.753057e-02, 1.217186e+00, 3.76878…
1.800000e+00	5.536669e-02, 3.994046e-01, 1.127656e+00, 7.408871e-01, 3.109776e-02, 2.064052e+00, 2.313740e+00, 1.083842e+00, 2.164208e-02, 1.111183e+00, 4.773135e-01, 7.608634e-02, 2.907979e-01, 7.315917e-01, 2.673087e-02, 4.798383e-01, 5.263711e-01, 1.399515e-01, 7.261031e-02, 1.846979e+00, 3.113405e-02, 8.557558e-01, 2.892335e-01, 1.613283e+00, 9.657757e-01, 1.800311e+00, 4.393671e-02, 1.228034e+00, 6.08837…
2.000000e+00	3.780841e-02, 4.873648e-01, 1.012057e+00, 5.680191e-01, 2.602673e-02, 2.205515e+00, 2.244451e+00, 1.386788e+00, 1.161055e-02, 9.349654e-01, 6.393486e-01, 7.187237e-02, 4.375855e-01, 7.679470e-01, 1.893300e-02, 3.603686e-01, 6.626415e-01, 1.064851e-01, 8.729979e-02, 1.603019e+00, 2.776105e-02, 7.051004e-01, 4.150919e-01, 1.427793e+00, 9.352391e-01, 1.667645e+00, 3.343944e-02, 1.182223e+00, 5.69672…
0.000000e+00	2.762954e+00, 3.218399e-01, 1.834158e-01, 1.205259e+00, 1.379079e+00, 3.127941e+00, 1.375685e+00, 1.261098e+00, 2.051969e+00, 2.376093e+00, 1.550301e+00, 1.157525e+00, 9.380668e-02, 1.379319e+00, 1.900529e+00, 5.719131e-01, 7.624361e-01, 1.248906e+00, 1.467703e+00, 2.677398e+00, 2.672783e+00, 3.010603e+00, 1.172597e+00, 1.636747e+00, 1.979147e+00, 7.198363e-02, 4.957307e-01, 8.549240e-01, 1.18020…
2.000000e-01	2.062707e+00, 3.708223e-01, 4.447652e-01, 9.645647e-01, 1.605316e+00, 2.910477e+00, 1.042471e+00, 1.076423e+00, 1.617226e+00, 2.071103e+00, 1.593690e+00, 8.745930e-01, 2.892090e-01, 1.216259e+00, 1.308781e+00, 4.691723e-01, 6.686811e-01, 9.586803e-01, 9.189350e-01, 2.182860e+00, 2.161676e+00, 2.434737e+00, 8.035761e-01, 1.157093e+00, 1.696319e+00, 3.593609e-01, 5.305193e-01, 5.527750e-01, 7.38441…
4.000000e-01	1.430360e+00, 3.041603e-01, 6.167503e-01, 7.679499e-01, 1.167803e+00, 2.743411e+00, 1.690807e+00, 8.407943e-01, 1.507460e+00, 1.733005e+00, 9.077258e-01, 6.639471e-01, 2.305984e-01, 7.806247e-01, 7.531626e-01, 6.129563e-01, 6.519924e-01, 8.680233e-01, 5.234562e-01, 1.528056e+00, 2.137669e+00, 1.418990e+00, 6.068569e-01, 1.061932e+00, 9.794360e-01, 5.808888e-01, 5.653981e-01, 3.572384e-01, 4.38551…
6.000000e-01	1.164465e+00, 3.476291e-01, 6.401972e-01, 6.054659e-01, 9.493882e-01, 3.102241e+00, 1.654852e+00, 5.969145e-01, 1.457080e+00, 1.609563e+00, 1.155465e+00, 4.767492e-01, 1.825799e-01, 7.443869e-01, 3.600232e-01, 4.778514e-01, 5.848145e-01, 7.779049e-01, 4.618802e-01, 1.726652e+00, 1.751865e+00, 1.756467e+00, 7.232313e-01, 1.177831e+00, 9.547900e-01, 8.068283e-01, 3.463095e-01, 2.722807e-01, 2.51293…
8.000000e-01	9.003591e-01, 3.988591e-01, 9.087088e-01, 5.655901e-01, 8.420584e-01, 2.787807e+00, 1.602093e+00, 5.263522e-01, 1.249466e+00, 1.413807e+00, 1.104202e+00, 3.721806e-01, 1.071187e-01, 5.632357e-01, 2.607776e-01, 3.456960e-01, 5.741924e-01, 6.627211e-01, 4.856233e-01, 1.921001e+00, 1.455138e+00, 1.340284e+00, 6.991038e-01, 1.326141e+00, 8.231605e-01, 1.086778e+00, 2.065022e-01, 1.741440e-01, 2.02479…
1.000000e+00	5.620581e-01, 4.480611e-01, 8.426093e-01, 4.049458e-01, 7.211804e-01, 2.807815e+00, 1.860892e+00, 3.956068e-01, 1.000230e+00, 1.010827e+00, 8.251579e-01, 2.757322e-01, 6.159546e-02, 4.961244e-01, 1.352533e-01, 2.606832e-01, 5.346867e-01, 7.470821e-01, 6.171916e-01, 1.505522e+00, 9.009834e-01, 1.006872e+00, 5.467020e-01, 1.426177e+00, 1.057538e+00, 1.052721e+00, 1.293137e-01, 1.316362e-01, 1.89788…
1.200000e+00	4.404470e-01, 4.368290e-01, 9.998836e-01, 3.451328e-01, 6.376403e-01, 1.932093e+00, 1.708129e+00, 4.105439e-01, 7.752153e-01, 1.250020e+00, 1.269889e+00, 2.283745e-01, 3.332662e-02, 3.078770e-01, 8.683077e-02, 2.363886e-01, 6.352202e-01, 8.291887e-01, 7.784234e-01, 1.705265e+00, 6.598618e-01, 9.939762e-01, 6.699697e-01, 1.488812e+00, 8.177374e-01, 1.245300e+00, 8.546451e-02, 1.027247e-01, 1.87482…
1.400000e+00	3.467267e-01, 5.389680e-01, 1.037693e+00, 2.512782e-01, 3.555617e-01, 2.295000e+00, 1.661392e+00, 5.106448e-01, 4.449588e-01, 1.041892e+00, 1.081498e+00, 1.642476e-01, 2.801788e-02, 2.746964e-01, 5.058095e-02, 1.746529e-01, 6.228162e-01, 6.245535e-01, 7.879845e-01, 1.701921e+00, 4.426219e-01, 1.061413e+00, 6.318014e-01, 1.730267e+00, 9.538771e-01, 1.279193e+00, 5.210836e-02, 1.909840e-01, 2.61346…
1.600000e+00	2.630774e-01, 4.884547e-01, 8.546968e-01, 2.083176e-01, 2.459388e-01, 2.468076e+00, 1.666694e+00, 8.130927e-01, 2.509541e-01, 1.119746e+00, 1.091241e+00, 1.091402e-01, 4.672084e-02, 2.087394e-01, 2.619815e-02, 1.105437e-01, 7.364350e-01, 6.648969e-01, 7.311770e-01, 1.850292e+00, 2.793307e-01, 9.301178e-01, 7.476531e-01, 1.517399e+00, 7.121195e-01, 1.596199e+00, 3.112285e-02, 3.163711e-01, 4.82019…
1.800000e+00	1.725751e-01, 5.023675e-01, 7.587786e-01, 1.567042e-01, 2.036281e-01, 2.544255e+00, 2.021517e+00, 1.036600e+00, 1.694878e-01, 9.991685e-01, 8.123653e-01, 7.898870e-02, 1.129273e-01, 1.767775e-01, 2.084408e-02, 8.361463e-02, 5.941699e-01, 7.134638e-01, 6.860594e-01, 1.869928e+00, 2.954959e-01, 8.017665e-01, 7.217248e-01, 1.490921e+00, 9.089587e-01, 1.510099e+00, 2.285122e-02, 5.140128e-01, 4.92208…
2.000000e+00	1.337996e-01, 4.020949e-01, 8.844198e-01, 1.354075e-01, 1.327694e-01, 3.021190e+00, 1.927888e+00, 1.301081e+00, 1.130186e-01, 1.229683e+00, 1.234378e+00, 5.857565e-02, 2.577619e-01, 1.105829e-01, 1.301672e-02, 1.019983e-01, 5.918576e-01, 7.401745e-01, 7.935246e-01, 1.758160e+00, 1.504359e-01, 8.363124e-01, 7.346649e-01, 1.667236e+00, 8.400592e-01, 1.591383e+00, 1.188049e-02, 7.012370e-01, 5.81345…
0.000000e+00	2.220674e+00, 1.572495e+00, 6.999433e-01, 2.442486e+00, 1.072308e+00, 7.330635e-01, 1.464889e+00, 6.502498e-01, 2.577995e+00, 2.730352e+00, 1.987746e+00, 2.685206e+00, 4.370761e-02, 2.966875e+00, 4.446077e-01, 2.989850e+00, 2.766375e+00, 3.435611e-01, 4.774959e-01, 2.803395e+00, 2.346490e+00, 9.319306e-01, 1.508666e+00, 1.171371e+00, 1.638803e+00, 7.201079e-01, 3.345643e-01, 1.194648e+00, 2.39382…
2.000000e-01	1.543435e+00, 8.102074e-01, 8.037808e-01, 2.683781e+00, 1.228591e+00, 1.195472e+00, 1.208276e+00, 8.923958e-01, 2.227270e+00, 1.978970e+00, 1.310837e+00, 2.043661e+00, 7.624600e-02, 2.013734e+00, 3.058486e-01, 2.595543e+00, 1.711788e+00, 3.335886e-01, 2.564558e-01, 2.002901e+00, 2.318589e+00, 7.598061e-01, 9.637780e-01, 7.277082e-01, 1.207264e+00, 7.682910e-01, 4.694042e-01, 9.788228e-01, 1.97448…
4.000000e-01	1.047388e+00, 5.273729e-01, 1.180061e+00, 2.587572e+00, 9.617657e-01, 1.380363e+00, 1.462297e+00, 1.085453e+00, 1.875548e+00, 1.660371e+00, 9.248144e-01, 2.502902e+00, 1.686765e-01, 1.935977e+00, 1.690947e-01, 2.265021e+00, 1.104119e+00, 3.597119e-01, 1.864190e-01, 2.137899e+00, 1.371622e+00, 6.867059e-01, 4.762830e-01, 5.934629e-01, 9.842443e-01, 6.989423e-01, 6.172628e-01, 6.187822e-01, 1.45161…
6.000000e-01	6.772057e-01, 3.300631e-01, 9.743899e-01, 2.555554e+00, 9.437363e-01, 1.545344e+00, 1.837828e+00, 1.068701e+00, 1.423909e+00, 1.235991e+00, 6.753626e-01, 1.702782e+00, 2.751094e-01, 1.813923e+00, 8.639628e-02, 1.745618e+00, 8.848453e-01, 5.197951e-01, 8.680100e-02, 1.868444e+00, 1.207765e+00, 7.596144e-01, 2.235243e-01, 6.357295e-01, 8.322556e-01, 5.624104e-01, 5.633224e-01, 4.251297e-01, 1.34817…
8.000000e-01	6.577240e-01, 2.458494e-01, 9.394956e-01, 2.752291e+00, 9.375428e-01, 2.052969e+00, 1.607119e+00, 1.400599e+00, 1.332265e+00, 1.042517e+00, 4.348836e-01, 1.710113e+00, 4.057409e-01, 1.319739e+00, 5.571471e-02, 1.833663e+00, 9.047691e-01, 6.107356e-01, 5.648727e-02, 1.966914e+00, 9.821192e-01, 6.437415e-01, 1.508923e-01, 9.483431e-01, 1.192198e+00, 4.590889e-01, 3.958839e-01, 2.526266e-01, 1.09098…
1.000000e+00	4.762949e-01, 1.415675e-01, 8.653639e-01, 2.369686e+00, 7.800728e-01, 1.951155e+00, 1.980257e+00, 1.493725e+00, 6.894227e-01, 9.550711e-01, 2.592461e-01, 1.501216e+00, 5.218568e-01, 9.084740e-01, 5.458167e-02, 1.406151e+00, 7.195331e-01, 6.259293e-01, 3.752124e-02, 2.201354e+00, 6.446356e-01, 6.104547e-01, 8.095537e-02, 9.023611e-01, 8.496150e-01, 6.333266e-01, 2.456565e-01, 2.054826e-01, 1.03332…
1.200000e+00	3.600836e-01, 1.265984e-01, 7.463386e-01, 2.247725e+00, 5.088697e-01, 1.881941e+00, 2.177964e+00, 1.768729e+00, 4.890403e-01, 1.072920e+00, 2.128754e-01, 1.082428e+00, 5.485162e-01, 6.705185e-01, 3.408856e-02, 1.228801e+00, 7.156791e-01, 6.295843e-01, 2.561111e-02, 1.957487e+00, 4.323637e-01, 5.052141e-01, 4.263336e-02, 1.118214e+00, 7.907012e-01, 6.898829e-01, 1.657242e-01, 1.280261e-01, 1.01517…
1.400000e+00	2.220393e-01, 2.022462e-01, 9.700538e-01, 2.394165e+00, 3.474370e-01, 1.850530e+00, 1.632618e+00, 1.838300e+00, 3.510286e-01, 1.041782e+00, 1.170831e-01, 7.077842e-01, 5.775014e-01, 6.021865e-01, 4.774192e-02, 1.304276e+00, 6.035458e-01, 7.709442e-01, 2.487145e-02, 2.217433e+00, 3.074488e-01, 4.513348e-01, 2.098676e-02, 1.221156e+00, 1.103162e+00, 1.029655e+00, 1.125736e-01, 8.872271e-02, 1.15560…
1.600000e+00	2.388666e-01, 3.492295e-01, 7.614794e-01, 1.610828e+00, 2.561938e-01, 1.969297e+00, 1.799325e+00, 1.781373e+00, 1.680761e-01, 7.084848e-01, 9.574901e-02, 5.096784e-01, 5.895981e-01, 4.647834e-01, 4.556076e-02, 8.815367e-01, 4.539261e-01, 6.652591e-01, 3.489482e-02, 1.745416e+00, 2.686479e-01, 5.031587e-01, 1.373733e-02, 1.424382e+00, 8.485089e-01, 1.193482e+00, 7.326731e-02, 8.337368e-02, 8.30197…
1.800000e+00	1.619573e-01, 4.011697e-01, 8.400743e-01, 1.711229e+00, 1.745721e-01, 1.694988e+00, 2.300258e+00, 1.847204e+00, 1.317754e-01, 1.054134e+00, 5.689846e-02, 3.592831e-01, 6.915919e-01, 3.555142e-01, 5.007301e-02, 6.567052e-01, 5.831531e-01, 4.993510e-01, 5.863018e-02, 1.750959e+00, 1.658506e-01, 3.578257e-01, 6.353789e-03, 1.485860e+00, 9.685517e-01, 1.326641e+00, 3.757775e-02, 1.719894e-01, 8.02151…
2.000000e+00	1.274514e-01, 4.625668e-01, 9.805465e-01, 1.369414e+00, 1.175143e-01, 2.441147e+00, 2.689159e+00, 1.500537e+00, 7.221281e-02, 9.798722e-01, 7.777744e-02, 2.486821e-01, 5.809454e-01, 2.737852e-01, 6.320711e-02, 4.413212e-01, 6.530133e-01, 6.516924e-01, 1.271320e-01, 1.741886e+00, 1.317124e-01, 4.618322e-01, 1.062138e-02, 1.549339e+00, 7.371709e-01, 1.168525e+00, 2.230211e-02, 3.101504e-01, 7.61506…
0.000000e+00	1.155522e+00, 2.014783e+00, 5.845373e-01, 2.395964e+00, 1.581615e+00, 2.613859e+00, 3.661761e+00, 1.014269e+00, 3.318247e-01, 2.515704e+00, 7.039660e-01, 1.015479e+00, 1.255664e-01, 3.227675e+00, 1.336991e+00, 8.175045e-01, 2.704315e+00, 2.235041e+00, 3.930379e-01, 2.495295e+00, 7.465962e-01, 2.600792e+00, 7.846735e-01, 1.744317e+00, 1.642263e+00, 3.923948e-01, 2.855678e+00, 6.137409e-01, 2.17053…
2.000000e-01	9.951960e-01, 1.385072e+00, 7.613063e-01, 2.133815e+00, 9.774498e-01, 3.005482e+00, 3.020038e+00, 8.149743e-01, 2.100198e-01, 2.250088e+00, 4.015952e-01, 5.333059e-01, 1.495877e-01, 2.400173e+00, 7.094987e-01, 9.628899e-01, 1.497013e+00, 1.811419e+00, 2.761413e-01, 2.038261e+00, 7.654318e-01, 2.281573e+00, 4.566482e-01, 1.939781e+00, 1.062180e+00, 7.181397e-01, 1.914261e+00, 8.475475e-01, 1.26575…
4.000000e-01	8.371940e-01, 1.104268e+00, 8.213464e-01, 1.819738e+00, 5.649155e-01, 2.581843e+00, 2.655291e+00, 6.727107e-01, 1.693924e-01, 1.841538e+00, 3.875339e-01, 4.217286e-01, 1.163599e-01, 1.766265e+00, 4.647783e-01, 6.840983e-01, 1.259255e+00, 9.771528e-01, 1.472524e-01, 2.008777e+00, 6.981219e-01, 1.952240e+00, 2.559667e-01, 1.521802e+00, 1.064690e+00, 8.208594e-01, 1.382877e+00, 1.011844e+00, 1.02867…
6.000000e-01	6.543338e-01, 7.653569e-01, 8.322208e-01, 1.434968e+00, 3.872232e-01, 2.341830e+00, 3.234451e+00, 3.976955e-01, 1.340650e-01, 1.544382e+00, 2.444206e-01, 3.322497e-01, 7.093157e-02, 1.458519e+00, 2.529678e-01, 5.638287e-01, 1.086442e+00, 7.034530e-01, 8.207657e-02, 2.067830e+00, 5.959546e-01, 1.406614e+00, 1.202164e-01, 1.690416e+00, 9.742977e-01, 1.081195e+00, 1.111593e+00, 1.033743e+00, 5.30643…
8.000000e-01	6.048444e-01, 7.273013e-01, 8.649852e-01, 1.265524e+00, 2.917697e-01, 2.125390e+00, 2.491811e+00, 3.854711e-01, 8.328826e-02, 1.480863e+00, 2.507633e-01, 2.307892e-01, 5.204372e-02, 1.160745e+00, 1.639437e-01, 4.993333e-01, 8.027010e-01, 5.615389e-01, 6.161951e-02, 1.713102e+00, 4.150655e-01, 1.472136e+00, 1.235131e-01, 1.479136e+00, 1.163468e+00, 1.300653e+00, 6.938650e-01, 1.134180e+00, 3.61130…
1.000000e+00	4.023609e-01, 6.802337e-01, 8.639180e-01, 8.955861e-01, 2.110504e-01, 2.365005e+00, 2.790556e+00, 3.329683e-01, 5.137648e-02, 9.304067e-01, 3.622546e-01, 1.320452e-01, 2.634081e-02, 8.332909e-01, 8.587549e-02, 4.363789e-01, 6.754543e-01, 4.380167e-01, 4.195875e-02, 2.096130e+00, 2.898220e-01, 1.205709e+00, 2.077291e-01, 1.329957e+00, 1.069639e+00, 1.316493e+00, 4.098649e-01, 1.104061e+00, 2.62633…
1.200000e+00	2.594237e-01, 5.593396e-01, 7.440167e-01, 6.482296e-01, 1.549870e-01, 2.301083e+00, 2.372700e+00, 4.446511e-01, 3.725615e-02, 1.002130e+00, 5.429760e-01, 1.235756e-01, 1.588222e-02, 5.721044e-01, 5.463177e-02, 3.212173e-01, 6.274108e-01, 3.385094e-01, 4.849103e-02, 1.917577e+00, 1.650368e-01, 9.210302e-01, 4.661611e-01, 1.727696e+00, 8.182482e-01, 1.427205e+00, 3.411455e-01, 9.014284e-01, 2.52918…
1.400000e+00	2.295850e-01, 3.528117e-01, 9.749937e-01, 6.692620e-01, 7.122120e-02, 2.354255e+00, 2.508761e+00, 5.346347e-01, 2.066369e-02, 1.215012e+00, 6.584733e-01, 7.390703e-02, 1.849722e-02, 6.146742e-01, 2.988829e-02, 2.991554e-01, 5.477262e-01, 2.638685e-01, 1.061068e-01, 2.081848e+00, 1.614388e-01, 9.894300e-01, 4.664863e-01, 1.433032e+00, 7.481483e-01, 1.310082e+00, 1.514455e-01, 9.902550e-01, 3.84336…
1.600000e+00	2.046602e-01, 4.854952e-01, 8.184825e-01, 3.961431e-01, 6.302478e-02, 2.237537e+00, 2.315931e+00, 8.026924e-01, 1.458000e-02, 1.092644e+00, 8.383899e-01, 5.702905e-02, 5.261850e-02, 7.457967e-01, 1.880361e-02, 1.785537e-01, 5.514672e-01, 1.896277e-01, 2.057153e-01, 1.822781e+00, 1.127805e-01, 7.709582e-01, 4.775798e-01, 1.404743e+00, 8.940935e-01, 1.541510e+00, 1.081434e-01, 1.249000e+00, 4.58220…
1.800000e+00	1.185090e-01, 4.741188e-01, 9.476704e-01, 3.543240e-01, 4.077639e-02, 2.611236e+00, 2.325409e+00, 7.864120e-01, 8.917615e-03, 1.218088e+00, 9.909815e-01, 4.001463e-02, 1.505688e-01, 5.686675e-01, 1.347203e-02, 1.874035e-01, 5.846394e-01, 1.174338e-01, 3.457431e-01, 2.014118e+00, 7.556795e-02, 8.367460e-01, 7.575484e-01, 1.727310e+00, 9.164996e-01, 1.641958e+00, 6.095970e-02, 1.390694e+00, 4.96101…
2.000000e+00	9.217136e-02, 5.196968e-01, 8.496660e-01, 2.719117e-01, 2.433813e-02, 2.314875e+00, 2.910252e+00, 1.221305e+00, 5.207662e-03, 1.086507e+00, 1.018635e+00, 3.132429e-02, 2.554067e-01, 6.880272e-01, 9.588620e-03, 1.555958e-01, 5.036411e-01, 1.301462e-01, 3.638531e-01, 1.639176e+00, 4.819015e-02, 7.877428e-01, 5.643547e-01, 1.546108e+00, 9.133499e-01, 1.796812e+00, 4.425166e-02, 1.143933e+00, 6.97987…
0.000000e+00	7.141185e-01, 4.601939e-01, 7.052427e-01, 1.521131e+00, 3.017166e+00, 1.242566e+00, 2.393775e+00, 4.115311e-01, 2.103022e+00, 1.908032e+00, 5.453802e-01, 5.719054e-01, 2.354558e+00, 2.243590e+00, 5.857878e-01, 3.371488e-01, 4.369114e-01, 2.579290e+00, 3.911774e-01, 2.995740e+00, 2.764329e-01, 2.153582e+00, 1.330973e+00, 9.331496e-01, 1.905073e+00, 1.398145e+00, 1.836412e+00, 2.152730e+00, 1.58064…
2.000000e-01	5.875790e-01, 3.436689e-01, 8.300118e-01, 1.040961e+00, 2.145562e+00, 1.269591e+00, 2.193539e+00, 4.006963e-01, 1.507774e+00, 1.652546e+00, 3.720347e-01, 8.120857e-01, 1.335136e+00, 2.752720e+00, 7.618504e-01, 3.636063e-01, 5.068492e-01, 1.351461e+00, 2.139380e-01, 2.393912e+00, 2.190835e-01, 1.723744e+00, 6.540170e-01, 6.992936e-01, 1.585221e+00, 1.275507e+00, 1.706308e+00, 1.478494e+00, 9.80350…
4.000000e-01	3.432418e-01, 3.762404e-01, 8.017405e-01, 8.966190e-01, 1.366537e+00, 1.540193e+00, 2.712173e+00, 3.016229e-01, 7.759271e-01, 1.083121e+00, 3.941945e-01, 1.032254e+00, 7.972974e-01, 1.903631e+00, 6.125233e-01, 4.200529e-01, 5.885975e-01, 9.438455e-01, 1.129024e-01, 2.404805e+00, 1.716325e-01, 1.750227e+00, 4.452022e-01, 4.564053e-01, 1.241044e+00, 9.396432e-01, 9.542696e-01, 1.035085e+00, 6.07250…
6.000000e-01	3.101374e-01, 2.429447e-01, 9.531291e-01, 7.633953e-01, 9.951341e-01, 1.977530e+00, 2.526649e+00, 2.549097e-01, 5.141181e-01, 9.221796e-01, 4.959885e-01, 1.289285e+00, 3.689370e-01, 1.850654e+00, 3.103211e-01, 3.859689e-01, 5.775190e-01, 8.804995e-01, 7.447944e-02, 2.118803e+00, 1.394917e-01, 1.541708e+00, 6.361421e-01, 8.238851e-01, 1.275723e+00, 6.423932e-01, 6.042098e-01, 7.944047e-01, 5.00043…
8.000000e-01	2.113484e-01, 2.123446e-01, 9.176229e-01, 5.755181e-01, 6.607797e-01, 1.848380e+00, 2.365704e+00, 2.696479e-01, 2.790955e-01, 7.878308e-01, 6.754334e-01, 1.187583e+00, 2.338343e-01, 1.368373e+00, 2.546786e-01, 4.186861e-01, 6.112703e-01, 8.066243e-01, 4.400323e-02, 2.360730e+00, 7.414840e-02, 1.114574e+00, 6.112598e-01, 1.017665e+00, 9.069923e-01, 6.897684e-01, 3.977303e-01, 5.209362e-01, 3.33470…
1.000000e+00	1.540018e-01, 2.222241e-01, 7.819719e-01, 5.074831e-01, 4.188603e-01, 1.846711e+00, 2.192552e+00, 4.735780e-01, 1.916057e-01, 8.157765e-01, 9.262047e-01, 8.810505e-01, 1.320999e-01, 1.238066e+00, 1.340687e-01, 3.178556e-01, 5.773827e-01, 5.167774e-01, 2.682206e-02, 2.441655e+00, 5.105510e-02, 8.580353e-01, 6.132854e-01, 1.125585e+00, 1.164202e+00, 9.132967e-01, 2.372140e-01, 2.926722e-01, 4.36138…
1.200000e+00	1.352220e-01, 2.847288e-01, 8.815726e-01, 4.061579e-01, 2.893918e-01, 2.027402e+00, 2.626980e+00, 8.703032e-01, 1.215058e-01, 8.745666e-01, 7.747025e-01, 6.256067e-01, 1.047493e-01, 9.317880e-01, 8.085265e-02, 2.143212e-01, 6.151344e-01, 6.916011e-01, 4.600441e-02, 2.050968e+00, 4.309005e-02, 7.804293e-01, 5.957119e-01, 1.000419e+00, 9.726860e-01, 8.569086e-01, 1.693420e-01, 2.328598e-01, 5.34924…
1.400000e+00	1.031260e-01, 3.465221e-01, 1.087638e+00, 2.553225e-01, 1.990310e-01, 2.178201e+00, 2.171479e+00, 1.080666e+00, 8.556765e-02, 9.967684e-01, 9.921103e-01, 5.521604e-01, 1.438826e-01, 5.856116e-01, 4.730315e-02, 2.221351e-01, 5.475107e-01, 7.965888e-01, 1.476054e-01, 1.760978e+00, 3.131795e-02, 7.020015e-01, 7.384391e-01, 1.262615e+00, 1.075061e+00, 1.139680e+00, 1.015363e-01, 2.835264e-01, 6.90815…
1.600000e+00	5.905446e-02, 4.237785e-01, 8.345724e-01, 2.497638e-01, 1.485395e-01, 2.335332e+00, 2.263752e+00, 1.167465e+00, 4.000795e-02, 9.629895e-01, 1.065238e+00, 3.934348e-01, 3.291488e-01, 5.101703e-01, 3.418864e-02, 1.479354e-01, 4.344367e-01, 6.681727e-01, 2.795466e-01, 2.017989e+00, 2.043593e-02, 6.029831e-01, 6.890499e-01, 1.227009e+00, 8.134965e-01, 1.082073e+00, 6.483074e-02, 3.018721e-01, 6.92994…
1.800000e+00	5.017924e-02, 4.211829e-01, 7.771007e-01, 2.052787e-01, 8.227951e-02, 2.088742e+00, 2.528434e+00, 1.207655e+00, 2.491524e-02, 8.180509e-01, 1.062906e+00, 2.896082e-01, 4.216218e-01, 4.131794e-01, 2.440785e-02, 1.476192e-01, 6.632774e-01, 7.625658e-01, 4.267601e-01, 1.826820e+00, 1.413623e-02, 4.999615e-01, 7.730594e-01, 1.402148e+00, 9.794900e-01, 1.174224e+00, 3.864050e-02, 5.348971e-01, 9.60631…
2.000000e+00	3.610709e-02, 4.472199e-01, 9.716092e-01, 1.840880e-01, 6.073067e-02, 2.441548e+00, 2.323989e+00, 1.431105e+00, 1.848309e-02, 1.293278e+00, 1.232419e+00, 1.978752e-01, 5.974961e-01, 3.407584e-01, 3.060212e-02, 1.163633e-01, 5.330650e-01, 6.103934e-01, 5.453877e-01, 2.329840e+00, 1.038375e-02, 4.568131e-01, 7.305268e-01, 1.357385e+00, 9.404663e-01, 1.247532e+00, 2.498468e-02, 6.782889e-01, 8.74641…
0.000000e+00	2.165595e+00, 5.416920e-01, 2.259805e+00, 8.255817e-01, 1.741229e+00, 1.799331e+00, 1.130872e-01, 8.564374e-02, 2.031920e+00, 2.236971e+00, 9.602316e-01, 1.952628e-01, 2.258026e+00, 2.109919e+00, 9.015168e-01, 2.122939e+00, 2.032296e+00, 1.081851e+00, 3.440060e-01, 5.580612e-01, 2.958019e+00, 1.726496e+00, 1.077270e+00, 2.414854e+00, 1.944384e+00, 1.712248e+00, 1.647545e-01, 1.332627e+00, 1.40885…
2.000000e-01	1.521166e+00, 5.731728e-01, 1.413078e+00, 1.065005e+00, 1.294482e+00, 1.359333e+00, 2.842122e-01, 7.325426e-02, 1.836952e+00, 2.103759e+00, 9.216573e-01, 1.423645e-01, 1.131657e+00, 2.006145e+00, 1.065494e+00, 1.805161e+00, 1.082783e+00, 7.297719e-01, 1.845660e-01, 6.938399e-01, 2.868449e+00, 1.535241e+00, 8.246592e-01, 1.301265e+00, 1.427328e+00, 1.623567e+00, 1.793182e-01, 9.408683e-01, 1.14008…
4.000000e-01	1.109526e+00, 5.215529e-01, 1.100718e+00, 1.491597e+00, 1.081056e+00, 1.243814e+00, 7.528429e-01, 5.726645e-02, 1.446877e+00, 1.673653e+00, 6.882972e-01, 1.439023e-01, 5.956696e-01, 1.321183e+00, 5.986030e-01, 1.851467e+00, 9.365155e-01, 6.451816e-01, 1.266359e-01, 9.058902e-01, 1.948878e+00, 1.451451e+00, 4.206893e-01, 1.182822e+00, 1.362858e+00, 1.374566e+00, 3.112096e-01, 6.768632e-01, 7.12344…
6.000000e-01	9.799772e-01, 5.316785e-01, 1.018817e+00, 1.572725e+00, 8.842448e-01, 9.892552e-01, 1.032438e+00, 1.346654e-01, 1.322292e+00, 1.434667e+00, 5.444379e-01, 2.350568e-01, 2.920705e-01, 1.136547e+00, 3.967905e-01, 1.488171e+00, 7.007581e-01, 5.509739e-01, 7.274081e-02, 1.213618e+00, 1.359924e+00, 1.107634e+00, 2.787661e-01, 9.152085e-01, 1.253712e+00, 1.565056e+00, 2.518396e-01, 5.926778e-01, 4.91727…
8.000000e-01	7.270320e-01, 5.820070e-01, 9.979170e-01, 1.338910e+00, 7.503315e-01, 1.127097e+00, 1.228512e+00, 2.995341e-01, 1.160822e+00, 1.330063e+00, 4.065747e-01, 4.907618e-01, 1.904382e-01, 9.062226e-01, 2.086707e-01, 1.354560e+00, 6.730957e-01, 7.111199e-01, 5.026889e-02, 1.112600e+00, 1.263223e+00, 1.072825e+00, 1.346123e-01, 1.195289e+00, 1.024054e+00, 1.534852e+00, 1.958483e-01, 4.911208e-01, 4.16537…
1.000000e+00	5.606710e-01, 5.362200e-01, 1.026086e+00, 1.714392e+00, 7.339884e-01, 1.467289e+00, 1.546229e+00, 5.308312e-01, 8.798577e-01, 1.349539e+00, 2.394202e-01, 3.903344e-01, 1.055909e-01, 7.208745e-01, 1.241972e-01, 1.176264e+00, 6.238876e-01, 7.556111e-01, 3.279001e-02, 1.566949e+00, 9.453756e-01, 9.455756e-01, 9.327532e-02, 1.202459e+00, 1.080007e+00, 1.250156e+00, 1.128159e-01, 3.688878e-01, 5.36038…
1.200000e+00	4.811834e-01, 5.263507e-01, 1.015760e+00, 1.552793e+00, 7.101813e-01, 1.403246e+00, 1.748859e+00, 6.913191e-01, 6.267341e-01, 1.204826e+00, 2.062947e-01, 3.004709e-01, 8.965813e-02, 4.871440e-01, 8.245095e-02, 7.903963e-01, 5.103627e-01, 6.850799e-01, 3.699109e-02, 1.637841e+00, 6.257898e-01, 9.083316e-01, 4.913175e-02, 1.475658e+00, 9.478196e-01, 1.547329e+00, 7.921693e-02, 4.325105e-01, 5.78518…
1.400000e+00	3.309673e-01, 4.846935e-01, 9.448973e-01, 1.295960e+00, 3.347417e-01, 1.880271e+00, 2.359073e+00, 9.856351e-01, 3.367031e-01, 1.138174e+00, 1.820871e-01, 2.261048e-01, 1.260641e-01, 4.975353e-01, 4.965737e-02, 7.033221e-01, 5.657937e-01, 6.981925e-01, 5.803386e-02, 1.737018e+00, 4.142311e-01, 9.299703e-01, 4.765536e-02, 1.542635e+00, 9.181370e-01, 1.445131e+00, 5.127722e-02, 5.741427e-01, 6.30531…
1.600000e+00	2.327900e-01, 4.468442e-01, 1.020966e+00, 9.876957e-01, 2.690958e-01, 2.032549e+00, 1.961209e+00, 1.217593e+00, 2.787496e-01, 1.016832e+00, 2.705093e-01, 1.930424e-01, 2.037312e-01, 3.180257e-01, 2.803602e-02, 5.438235e-01, 6.347571e-01, 6.384537e-01, 1.049761e-01, 1.549411e+00, 3.269443e-01, 9.156372e-01, 1.503388e-01, 1.439526e+00, 1.024291e+00, 1.426586e+00, 3.435024e-02, 7.170157e-01, 6.57486…
1.800000e+00	1.962513e-01, 4.588877e-01, 9.898438e-01, 8.201317e-01, 1.903518e-01, 2.126491e+00, 2.061840e+00, 1.257673e+00, 1.444258e-01, 1.232932e+00, 4.982952e-01, 1.233779e-01, 3.533854e-01, 2.499999e-01, 1.830775e-02, 5.058104e-01, 5.950293e-01, 7.032929e-01, 2.375244e-01, 1.661781e+00, 2.152709e-01, 7.887337e-01, 3.784350e-01, 1.444996e+00, 9.632698e-01, 1.626278e+00, 1.848417e-02, 8.741118e-01, 7.06398…
2.000000e+00	1.622296e-01, 4.524410e-01, 8.460894e-01, 5.732486e-01, 1.471540e-01, 2.244899e+00, 2.227214e+00, 1.614839e+00, 9.823543e-02, 1.173949e+00, 4.588073e-01, 8.611248e-02, 4.809742e-01, 2.671946e-01, 1.953446e-02, 3.534452e-01, 5.266867e-01, 5.570809e-01, 4.701394e-01, 1.789165e+00, 1.508263e-01, 6.615939e-01, 4.713218e-01, 1.474862e+00, 9.173560e-01, 1.545366e+00, 1.300718e-02, 9.804724e-01, 8.10534…
0.000000e+00	2.056245e+00, 2.556429e+00, 2.391992e+00, 2.865182e+00, 2.219709e+00, 2.418235e+00, 5.939156e-01, 1.965312e+00, 2.375385e+00, 4.176371e-01, 1.379565e+00, 1.869614e+00, 1.333358e+00, 1.379193e-01, 2.469907e+00, 1.184749e+00, 3.072618e+00, 2.098178e+00, 2.058898e+00, 1.552903e+00, 1.079407e+00, 3.120117e-01, 2.468339e+00, 2.298217e+00, 6.763831e-01, 4.395504e-01, 2.611852e+00, 1.472082e+00, 4.80804…
2.000000e-01	1.848521e+00, 1.796040e+00, 2.048691e+00, 2.153179e+00, 2.054287e+00, 1.733068e+00, 6.613722e-01, 2.297747e+00, 2.294337e+00, 2.693807e-01, 1.051430e+00, 1.183466e+00, 1.069572e+00, 4.254964e-01, 2.398472e+00, 8.917357e-01, 1.794638e+00, 1.391205e+00, 1.776342e+00, 1.334976e+00, 1.038443e+00, 2.893675e-01, 1.354784e+00, 1.606800e+00, 5.976013e-01, 7.055952e-01, 2.108966e+00, 8.993196e-01, 2.90915…
4.000000e-01	1.848444e+00, 1.014728e+00, 1.285704e+00, 2.188696e+00, 1.377380e+00, 1.439095e+00, 8.153558e-01, 2.237065e+00, 1.441021e+00, 4.046098e-01, 6.999334e-01, 1.050433e+00, 8.803875e-01, 5.240262e-01, 1.323307e+00, 8.592142e-01, 1.353649e+00, 1.185309e+00, 1.388699e+00, 9.498486e-01, 1.070262e+00, 1.824083e-01, 7.209035e-01, 1.153692e+00, 3.623885e-01, 8.721461e-01, 1.414360e+00, 6.841848e-01, 6.31456…
6.000000e-01	1.505779e+00, 6.630312e-01, 8.304954e-01, 2.104322e+00, 1.299642e+00, 9.818353e-01, 7.001845e-01, 2.050883e+00, 1.031502e+00, 6.349350e-01, 5.576682e-01, 7.493981e-01, 7.853475e-01, 5.502209e-01, 7.076384e-01, 9.328014e-01, 9.964865e-01, 8.015297e-01, 9.882191e-01, 9.746319e-01, 1.036771e+00, 1.135962e-01, 3.991522e-01, 1.280896e+00, 3.571171e-01, 1.128497e+00, 1.202211e+00, 4.150865e-01, 6.70387…
8.000000e-01	1.690194e+00, 6.858987e-01, 1.007943e+00, 1.648782e+00, 9.846147e-01, 1.410476e+00, 1.263158e+00, 1.970934e+00, 9.464593e-01, 7.061644e-01, 3.652660e-01, 4.769331e-01, 7.098680e-01, 4.218973e-01, 3.958174e-01, 1.008756e+00, 5.405517e-01, 9.262507e-01, 6.776303e-01, 1.087356e+00, 8.042965e-01, 1.043331e-01, 2.184494e-01, 1.378847e+00, 5.955823e-01, 1.325168e+00, 1.070705e+00, 2.956887e-01, 8.19254…
1.000000e+00	1.391569e+00, 5.285090e-01, 8.798270e-01, 1.273648e+00, 8.901026e-01, 1.660209e+00, 1.730906e+00, 1.983640e+00, 7.824486e-01, 6.995056e-01, 2.669065e-01, 2.898366e-01, 6.312268e-01, 3.233778e-01, 4.025220e-01, 9.722090e-01, 5.641020e-01, 7.943281e-01, 6.187258e-01, 1.169786e+00, 9.676466e-01, 1.173683e-01, 1.327096e-01, 1.583614e+00, 5.966584e-01, 1.417168e+00, 8.675314e-01, 1.637246e-01, 7.90490…
1.200000e+00	1.038210e+00, 5.466511e-01, 9.426409e-01, 1.406027e+00, 5.203514e-01, 1.648173e+00, 1.718642e+00, 1.967090e+00, 6.622457e-01, 9.371453e-01, 2.787466e-01, 2.265286e-01, 7.385041e-01, 2.340802e-01, 2.700611e-01, 6.478362e-01, 5.304057e-01, 7.907384e-01, 4.268153e-01, 1.497854e+00, 8.176381e-01, 1.417532e-01, 7.977003e-02, 1.490494e+00, 7.284874e-01, 1.159715e+00, 7.358437e-01, 1.563328e-01, 8.50538…
1.400000e+00	7.338606e-01, 5.690289e-01, 8.715717e-01, 1.050982e+00, 4.514959e-01, 1.763377e+00, 1.844043e+00, 2.276783e+00, 5.514947e-01, 1.014878e+00, 2.617414e-01, 1.768496e-01, 5.926633e-01, 1.968198e-01, 1.783946e-01, 5.689469e-01, 5.303769e-01, 7.973712e-01, 4.504916e-01, 1.485604e+00, 8.643390e-01, 1.490680e-01, 1.544178e-01, 1.339141e+00, 8.469794e-01, 1.402494e+00, 3.987545e-01, 1.352892e-01, 8.08326…
1.600000e+00	7.246796e-01, 5.803831e-01, 8.618763e-01, 8.119067e-01, 2.030442e-01, 1.992526e+00, 1.986712e+00, 2.213304e+00, 3.735400e-01, 8.444565e-01, 4.890981e-01, 1.276366e-01, 5.893366e-01, 1.212579e-01, 1.287385e-01, 5.231380e-01, 5.691708e-01, 5.679535e-01, 4.908394e-01, 1.623179e+00, 6.190522e-01, 1.824592e-01, 3.790714e-01, 1.688496e+00, 8.742007e-01, 1.411550e+00, 2.626809e-01, 1.779576e-01, 8.33468…
[truncated: 145 more rows]
