# Supplementary material for: Inference of Vohradský's Models of Genetic Networks by Solving Two-Dimensional Function Optimization Problems
Source: PLoS One. 2013 Dec 30;8(12):e83308. doi: 10.1371/journal.pone.0083308 (PMC3875442; doi:10.1371/journal.pone.0083308)
Supplement: Text S2 — Time-series data used in the ‘Inference in noisy environment’ section (compressed by gzip). (GZ) [file pone.0083308.s002.gz › time_series_data/gene30/100sets/tc.dat3108]

Time "G0" "G1" "G2" "G3" "G4" "G5" "G6" "G7" "G8" "G9" "G10" "G11" "G12" "G13" "G14" "G15" "G16" "G17" "G18" "G19" "G20" "G21" "G22" "G23" "G24" "G25" "G26" "G27" "G28" "G29"
0.000000e+00	2.523007e+00, 1.083792e+00, 4.618889e-01, 2.382694e+00, 3.126498e+00, 1.169600e+00, 9.526008e-02, 2.257667e+00, 1.682477e+00, 2.276553e+00, 1.051109e-01, 4.104333e-01, 1.445506e+00, 5.495367e-01, 2.104195e+00, 2.225373e+00, 2.154964e+00, 2.855342e+00, 2.909234e-01, 2.239555e+00, 2.546580e+00, 1.602739e+00, 2.124318e-01, 7.777389e-01, 8.837001e-01, 3.335418e-01, 2.098557e+00, 4.515841e-02, 3.44431…
2.000000e-01	1.866563e+00, 7.740253e-01, 4.869203e-01, 1.616108e+00, 2.237548e+00, 1.353689e+00, 2.959787e-01, 2.262823e+00, 2.108409e+00, 9.833641e-01, 8.599567e-02, 3.162367e-01, 1.557131e+00, 5.463686e-01, 2.023236e+00, 2.559946e+00, 2.094844e+00, 2.120223e+00, 5.984504e-01, 1.534924e+00, 1.701408e+00, 1.613851e+00, 5.827517e-01, 1.143449e+00, 7.592855e-01, 2.480616e-01, 1.587204e+00, 4.143853e-01, 2.20366…
4.000000e-01	1.217035e+00, 6.510395e-01, 4.509184e-01, 7.277279e-01, 1.810568e+00, 1.449266e+00, 4.114947e-01, 2.107889e+00, 1.396643e+00, 5.638237e-01, 6.697289e-02, 2.837927e-01, 1.669057e+00, 3.538968e-01, 1.510475e+00, 2.089788e+00, 1.898770e+00, 1.880676e+00, 5.300217e-01, 1.122820e+00, 1.718639e+00, 1.156449e+00, 8.467263e-01, 1.366740e+00, 5.618823e-01, 1.637620e-01, 1.070117e+00, 5.892905e-01, 1.99306…
6.000000e-01	8.625522e-01, 3.892855e-01, 3.837407e-01, 5.923753e-01, 1.837073e+00, 1.173047e+00, 6.230599e-01, 1.770916e+00, 2.072697e+00, 3.083721e-01, 4.475549e-02, 1.985392e-01, 1.501344e+00, 2.890469e-01, 1.650336e+00, 1.915592e+00, 1.325749e+00, 1.333982e+00, 4.889675e-01, 1.113494e+00, 1.349995e+00, 1.219436e+00, 1.015406e+00, 1.890449e+00, 6.067115e-01, 9.802442e-02, 7.820861e-01, 6.799342e-01, 1.72333…
8.000000e-01	7.940319e-01, 2.884576e-01, 4.415771e-01, 3.719436e-01, 1.709833e+00, 1.579515e+00, 6.601867e-01, 1.912122e+00, 1.810083e+00, 2.070641e-01, 3.109716e-02, 1.438326e-01, 1.330278e+00, 2.413295e-01, 1.193424e+00, 1.594525e+00, 1.169381e+00, 1.261686e+00, 2.978891e-01, 1.081917e+00, 1.427868e+00, 6.706445e-01, 1.108261e+00, 2.238065e+00, 4.276825e-01, 7.486697e-02, 4.698754e-01, 7.692527e-01, 1.23200…
1.000000e+00	7.591878e-01, 2.297166e-01, 5.050665e-01, 2.175883e-01, 1.966025e+00, 1.519794e+00, 7.744052e-01, 1.950306e+00, 1.698619e+00, 1.130868e-01, 3.054068e-02, 1.018143e-01, 1.523293e+00, 2.569336e-01, 1.377592e+00, 1.753000e+00, 1.155081e+00, 1.185192e+00, 1.964348e-01, 7.977179e-01, 1.060160e+00, 6.443788e-01, 9.977312e-01, 1.525803e+00, 4.479811e-01, 4.349912e-02, 5.687370e-01, 8.255683e-01, 1.04442…
1.200000e+00	6.339504e-01, 1.672232e-01, 3.923620e-01, 1.516581e-01, 2.371227e+00, 1.652224e+00, 5.870323e-01, 2.056507e+00, 1.743705e+00, 6.933735e-02, 3.020744e-02, 6.855108e-02, 1.459805e+00, 3.249764e-01, 1.387146e+00, 1.618220e+00, 8.428900e-01, 1.087035e+00, 1.516193e-01, 6.499905e-01, 9.444664e-01, 5.073821e-01, 1.358743e+00, 1.830232e+00, 4.722536e-01, 2.761390e-02, 4.911611e-01, 8.599640e-01, 9.07975…
1.400000e+00	6.324783e-01, 1.229123e-01, 4.118544e-01, 9.627890e-02, 2.176421e+00, 1.407301e+00, 5.895080e-01, 1.794069e+00, 1.580450e+00, 4.318179e-02, 2.061020e-02, 5.133179e-02, 1.370885e+00, 4.740714e-01, 1.272773e+00, 1.127077e+00, 5.647765e-01, 8.397341e-01, 9.191506e-02, 7.121065e-01, 8.052241e-01, 3.644567e-01, 1.228079e+00, 1.960537e+00, 3.678741e-01, 2.294377e-02, 5.378348e-01, 8.121585e-01, 6.44505…
1.600000e+00	4.849630e-01, 6.816373e-02, 4.091135e-01, 6.261794e-02, 2.170492e+00, 1.717795e+00, 5.280460e-01, 1.325533e+00, 1.507954e+00, 3.533354e-02, 1.620590e-02, 3.932077e-02, 1.282918e+00, 4.945371e-01, 1.154914e+00, 1.230343e+00, 4.820894e-01, 1.040167e+00, 6.464893e-02, 6.159226e-01, 8.774748e-01, 3.269678e-01, 1.153533e+00, 2.088123e+00, 3.799719e-01, 2.646405e-02, 5.139009e-01, 1.177627e+00, 6.14646…
1.800000e+00	5.359093e-01, 6.201985e-02, 3.747678e-01, 3.210124e-02, 2.074361e+00, 1.701272e+00, 3.773182e-01, 1.684385e+00, 1.453467e+00, 2.974368e-02, 1.314342e-02, 2.697241e-02, 1.131766e+00, 7.165088e-01, 9.529981e-01, 1.523919e+00, 3.363621e-01, 1.018773e+00, 4.182192e-02, 5.935461e-01, 9.475191e-01, 2.956338e-01, 1.454892e+00, 1.853029e+00, 4.065991e-01, 3.167091e-02, 5.386441e-01, 9.516482e-01, 4.49229…
2.000000e+00	4.298059e-01, 3.650362e-02, 4.404143e-01, 2.249968e-02, 2.196639e+00, 1.983822e+00, 3.376197e-01, 1.367732e+00, 1.483591e+00, 2.708848e-02, 7.920825e-03, 1.993648e-02, 1.528565e+00, 9.035430e-01, 9.657828e-01, 1.296658e+00, 2.377835e-01, 1.044936e+00, 2.567111e-02, 5.776667e-01, 6.981360e-01, 2.052688e-01, 1.290255e+00, 1.915896e+00, 3.066574e-01, 4.153097e-02, 4.300660e-01, 1.028134e+00, 3.58389…
0.000000e+00	1.766831e+00, 2.202180e+00, 1.704367e+00, 1.684625e+00, 1.395412e+00, 3.141916e-02, 2.587441e+00, 1.902157e-01, 1.232928e+00, 6.968274e-01, 2.298276e-01, 7.337403e-01, 5.309813e-01, 1.597119e+00, 2.497469e+00, 9.971487e-01, 1.995954e-01, 2.257845e+00, 1.900004e+00, 2.189386e+00, 1.523172e+00, 3.237653e+00, 1.632538e+00, 1.244770e+00, 8.597666e-01, 1.336519e+00, 1.812976e+00, 2.373600e+00, 3.18569…
2.000000e-01	1.334490e+00, 2.248630e+00, 1.269840e+00, 1.262391e+00, 1.236034e+00, 4.014713e-01, 1.936738e+00, 1.560788e-01, 9.878933e-01, 4.133002e-01, 3.433649e-01, 5.585029e-01, 5.221793e-01, 9.410641e-01, 2.160891e+00, 8.485642e-01, 4.165064e-01, 2.084333e+00, 1.874506e+00, 1.270543e+00, 1.164111e+00, 2.350995e+00, 1.665655e+00, 1.010748e+00, 5.710249e-01, 1.182948e+00, 1.425491e+00, 1.339865e+00, 2.51692…
4.000000e-01	9.350868e-01, 1.268255e+00, 8.839259e-01, 8.568160e-01, 9.556063e-01, 7.113551e-01, 1.646907e+00, 2.061500e-01, 7.722590e-01, 5.895386e-01, 2.963440e-01, 4.887260e-01, 2.698115e-01, 1.179289e+00, 1.939358e+00, 6.987185e-01, 6.117842e-01, 1.418305e+00, 1.060542e+00, 8.483648e-01, 1.117017e+00, 1.306652e+00, 1.446288e+00, 9.087718e-01, 3.800771e-01, 8.914750e-01, 1.170333e+00, 1.206629e+00, 2.12966…
6.000000e-01	6.137224e-01, 9.014424e-01, 6.634494e-01, 7.506462e-01, 1.208729e+00, 8.953863e-01, 1.350406e+00, 3.858143e-01, 1.135320e+00, 5.301864e-01, 2.193182e-01, 4.594798e-01, 2.922192e-01, 1.210672e+00, 1.215418e+00, 1.006498e+00, 5.719895e-01, 1.446719e+00, 8.699950e-01, 6.522589e-01, 1.034068e+00, 7.590619e-01, 1.162009e+00, 9.964432e-01, 2.220334e-01, 8.014170e-01, 8.408775e-01, 9.927472e-01, 1.49092…
8.000000e-01	4.722777e-01, 6.101273e-01, 5.095591e-01, 6.195495e-01, 1.277282e+00, 1.138086e+00, 1.112455e+00, 4.264039e-01, 9.609060e-01, 3.739774e-01, 1.852189e-01, 3.827153e-01, 3.085490e-01, 1.071033e+00, 9.204749e-01, 1.100051e+00, 5.087641e-01, 1.198223e+00, 5.940922e-01, 5.642884e-01, 1.058635e+00, 6.016738e-01, 1.129771e+00, 1.265029e+00, 1.654210e-01, 6.528576e-01, 5.874284e-01, 1.142871e+00, 1.31237…
1.000000e+00	3.153029e-01, 5.315008e-01, 3.615027e-01, 5.994356e-01, 1.594732e+00, 1.204896e+00, 8.667552e-01, 6.286159e-01, 9.114329e-01, 3.292602e-01, 1.246198e-01, 3.790949e-01, 3.729633e-01, 1.258623e+00, 8.575784e-01, 1.250807e+00, 4.297215e-01, 1.119431e+00, 4.007606e-01, 5.052365e-01, 9.574463e-01, 4.081060e-01, 1.262924e+00, 1.402271e+00, 1.437545e-01, 6.454405e-01, 6.795626e-01, 1.164511e+00, 1.05654…
1.200000e+00	2.218360e-01, 3.165637e-01, 2.328441e-01, 3.312955e-01, 1.837868e+00, 1.448133e+00, 6.839644e-01, 6.455809e-01, 9.692766e-01, 2.308566e-01, 1.084398e-01, 5.815611e-01, 5.315251e-01, 1.163361e+00, 6.143115e-01, 1.117220e+00, 3.380125e-01, 1.002937e+00, 2.433891e-01, 5.963474e-01, 6.819171e-01, 3.710281e-01, 1.328600e+00, 1.620685e+00, 1.109860e-01, 5.434924e-01, 5.250263e-01, 7.938316e-01, 1.01955…
1.400000e+00	3.093744e-01, 2.511459e-01, 1.585992e-01, 2.076329e-01, 1.632270e+00, 1.638451e+00, 5.580638e-01, 7.231173e-01, 9.954847e-01, 1.690197e-01, 9.567856e-02, 4.608214e-01, 7.339227e-01, 1.177062e+00, 4.743400e-01, 1.279873e+00, 2.874618e-01, 8.804242e-01, 1.360136e-01, 6.041173e-01, 8.523078e-01, 3.409679e-01, 1.178426e+00, 1.788371e+00, 7.251059e-02, 6.303273e-01, 6.175734e-01, 9.412338e-01, 8.65298…
1.600000e+00	4.148347e-01, 1.916774e-01, 9.553785e-02, 1.599824e-01, 2.334434e+00, 1.491545e+00, 4.018785e-01, 9.028880e-01, 8.794852e-01, 1.323098e-01, 6.947302e-02, 4.146913e-01, 9.149132e-01, 1.462240e+00, 4.046959e-01, 1.275217e+00, 1.937391e-01, 1.020406e+00, 1.091356e-01, 6.291968e-01, 8.169567e-01, 2.554193e-01, 1.495490e+00, 1.669515e+00, 4.779402e-02, 4.842541e-01, 5.066680e-01, 9.768349e-01, 5.81400…
1.800000e+00	3.887582e-01, 1.452334e-01, 6.542889e-02, 8.043435e-02, 2.159550e+00, 1.333134e+00, 3.840499e-01, 9.662537e-01, 1.108712e+00, 9.040439e-02, 5.732202e-02, 3.981356e-01, 1.012653e+00, 1.452474e+00, 3.958118e-01, 1.408109e+00, 1.639781e-01, 9.636048e-01, 7.991489e-02, 5.252840e-01, 8.183669e-01, 2.625165e-01, 1.264227e+00, 1.781045e+00, 3.808494e-02, 4.836972e-01, 5.104344e-01, 1.062875e+00, 5.31586…
2.000000e+00	4.896192e-01, 1.239379e-01, 4.576196e-02, 6.081707e-02, 1.925805e+00, 1.480205e+00, 3.059944e-01, 9.362329e-01, 9.862744e-01, 8.533219e-02, 4.096724e-02, 2.692752e-01, 1.270742e+00, 1.723871e+00, 3.826090e-01, 1.456198e+00, 1.236788e-01, 9.187384e-01, 5.743462e-02, 5.694796e-01, 5.932202e-01, 1.643970e-01, 1.143463e+00, 1.731054e+00, 2.770984e-02, 4.540952e-01, 5.677344e-01, 9.488415e-01, 4.13095…
0.000000e+00	5.307205e-01, 2.137538e+00, 2.104347e+00, 6.703226e-01, 1.531897e+00, 4.483532e-01, 2.669754e+00, 2.350706e+00, 7.256247e-01, 1.664264e+00, 2.248844e+00, 1.980169e+00, 1.363241e+00, 1.459191e+00, 1.870018e+00, 3.315847e+00, 2.817956e+00, 2.253335e+00, 1.960066e+00, 2.631615e+00, 2.149995e+00, 5.461689e-02, 1.585654e+00, 1.281754e-01, 1.035351e+00, 2.697905e+00, 2.565112e+00, 1.071283e+00, 2.17261…
2.000000e-01	4.803152e-01, 2.792008e+00, 1.279055e+00, 3.000463e-01, 2.092845e+00, 6.488071e-01, 2.837666e+00, 1.547690e+00, 8.186481e-01, 1.394951e+00, 2.715807e+00, 1.470275e+00, 1.054737e+00, 1.512744e+00, 1.377830e+00, 2.062159e+00, 1.927598e+00, 1.760227e+00, 1.269083e+00, 1.620100e+00, 1.979986e+00, 5.095818e-02, 1.673715e+00, 1.138802e-01, 5.262993e-01, 1.956566e+00, 1.532768e+00, 7.580313e-01, 1.83380…
4.000000e-01	5.084344e-01, 2.218703e+00, 9.951419e-01, 2.207944e-01, 2.124343e+00, 8.828160e-01, 2.535943e+00, 1.509785e+00, 1.211232e+00, 6.642712e-01, 2.393543e+00, 1.107665e+00, 7.207129e-01, 1.788048e+00, 1.622310e+00, 1.452696e+00, 1.427146e+00, 1.608452e+00, 8.706414e-01, 1.157200e+00, 1.209147e+00, 4.228573e-02, 1.448519e+00, 1.058386e-01, 3.456249e-01, 1.497281e+00, 1.303791e+00, 5.153223e-01, 1.47847…
6.000000e-01	5.415611e-01, 1.790820e+00, 7.465898e-01, 1.641811e-01, 1.843417e+00, 1.224282e+00, 1.854642e+00, 1.182862e+00, 1.365036e+00, 3.909200e-01, 1.857892e+00, 6.964421e-01, 6.047316e-01, 1.582214e+00, 1.639134e+00, 1.680605e+00, 9.084326e-01, 1.260487e+00, 5.132104e-01, 9.328240e-01, 1.336370e+00, 4.190666e-02, 1.691031e+00, 2.229398e-01, 2.002988e-01, 9.477021e-01, 8.662378e-01, 2.889765e-01, 1.17384…
8.000000e-01	5.147081e-01, 1.257433e+00, 7.363031e-01, 8.781684e-02, 2.337363e+00, 1.224313e+00, 1.421085e+00, 1.182450e+00, 1.614870e+00, 2.843114e-01, 2.448710e+00, 6.526025e-01, 3.012496e-01, 1.534769e+00, 1.357712e+00, 1.693761e+00, 6.434306e-01, 1.364674e+00, 3.530482e-01, 7.563904e-01, 1.088252e+00, 5.319153e-02, 1.509407e+00, 6.163697e-01, 1.161350e-01, 6.084645e-01, 9.006550e-01, 2.121580e-01, 8.88725…
1.000000e+00	3.642207e-01, 8.195308e-01, 6.075396e-01, 6.465175e-02, 2.196565e+00, 1.126431e+00, 1.353636e+00, 1.210416e+00, 1.835270e+00, 1.719488e-01, 1.853221e+00, 5.609005e-01, 3.369355e-01, 1.641263e+00, 1.180730e+00, 1.442269e+00, 4.306435e-01, 1.013878e+00, 2.197141e-01, 6.613754e-01, 8.431645e-01, 7.152799e-02, 1.382937e+00, 7.286781e-01, 5.036596e-02, 4.241273e-01, 7.392406e-01, 3.059629e-01, 8.43726…
1.200000e+00	2.705612e-01, 5.884944e-01, 5.810012e-01, 3.752970e-02, 2.071833e+00, 1.300041e+00, 1.117713e+00, 1.287094e+00, 1.791273e+00, 1.267530e-01, 1.999614e+00, 5.980472e-01, 3.254119e-01, 1.842700e+00, 1.229574e+00, 1.499126e+00, 4.812758e-01, 9.705521e-01, 1.559157e-01, 7.073727e-01, 9.765657e-01, 7.280063e-02, 1.330088e+00, 1.272876e+00, 4.079640e-02, 2.440690e-01, 6.706940e-01, 3.825378e-01, 6.85691…
1.400000e+00	2.057875e-01, 4.102909e-01, 3.532463e-01, 2.293327e-02, 2.149359e+00, 1.422325e+00, 9.336452e-01, 1.161944e+00, 1.916995e+00, 8.405228e-02, 1.684367e+00, 5.518832e-01, 3.730889e-01, 1.836254e+00, 1.081886e+00, 1.520198e+00, 3.195889e-01, 1.030140e+00, 9.609552e-02, 6.060751e-01, 1.067056e+00, 8.572524e-02, 1.272862e+00, 1.501636e+00, 2.530061e-02, 1.706544e-01, 5.511519e-01, 5.164675e-01, 5.76705…
1.600000e+00	1.579710e-01, 3.010970e-01, 2.882886e-01, 1.278188e-02, 2.584846e+00, 1.593391e+00, 7.141679e-01, 1.377496e+00, 1.691331e+00, 5.692853e-02, 1.144237e+00, 4.360664e-01, 5.220064e-01, 1.499036e+00, 9.617344e-01, 1.223097e+00, 2.150463e-01, 8.987676e-01, 5.977435e-02, 6.468361e-01, 8.352382e-01, 9.488718e-02, 1.273052e+00, 1.613875e+00, 1.118167e-02, 1.166640e-01, 5.670517e-01, 5.855207e-01, 4.08667…
1.800000e+00	1.328619e-01, 2.454057e-01, 2.741470e-01, 9.538137e-03, 2.209901e+00, 1.586703e+00, 6.853822e-01, 1.167102e+00, 2.059393e+00, 6.030939e-02, 8.785676e-01, 5.444056e-01, 8.571406e-01, 1.667035e+00, 1.136320e+00, 1.161130e+00, 1.756139e-01, 9.678917e-01, 3.714752e-02, 6.506115e-01, 7.350040e-01, 9.521779e-02, 1.374828e+00, 1.725181e+00, 9.727017e-03, 7.240697e-02, 5.523672e-01, 7.901779e-01, 3.55566…
2.000000e+00	1.692581e-01, 2.014910e-01, 3.348534e-01, 4.818260e-03, 2.543923e+00, 1.884814e+00, 4.739283e-01, 1.268422e+00, 1.901012e+00, 5.917344e-02, 6.319106e-01, 5.013087e-01, 9.176399e-01, 1.680074e+00, 9.495579e-01, 1.081652e+00, 1.111164e-01, 1.029313e+00, 2.471782e-02, 6.473924e-01, 6.317146e-01, 9.666874e-02, 1.444690e+00, 1.747154e+00, 7.925634e-03, 5.718102e-02, 4.593775e-01, 7.730607e-01, 2.98628…
0.000000e+00	1.914342e+00, 6.782089e-02, 1.536428e+00, 5.628721e-01, 1.184015e+00, 1.542998e+00, 1.875253e+00, 9.323843e-01, 2.285088e+00, 1.624554e+00, 2.726260e+00, 7.310567e-01, 2.133029e-01, 1.473976e+00, 4.781605e-01, 4.974808e-01, 1.433167e+00, 9.649513e-01, 8.545635e-01, 1.219414e+00, 2.657542e+00, 1.358313e+00, 1.841720e+00, 4.981281e-02, 2.028760e+00, 1.476142e+00, 1.914350e+00, 2.481811e+00, 2.64417…
2.000000e-01	1.329886e+00, 1.313818e-01, 1.043412e+00, 3.266742e-01, 1.185428e+00, 1.164572e+00, 1.377698e+00, 1.159195e+00, 1.760837e+00, 8.973073e-01, 2.648062e+00, 9.196480e-01, 1.846580e-01, 1.271704e+00, 4.969706e-01, 4.314640e-01, 1.339421e+00, 1.104232e+00, 6.912069e-01, 8.761784e-01, 2.256991e+00, 7.868027e-01, 1.677002e+00, 1.214277e-01, 1.489527e+00, 9.303775e-01, 1.314495e+00, 1.652114e+00, 2.41154…
4.000000e-01	8.228748e-01, 2.623523e-01, 6.284681e-01, 2.833389e-01, 1.226433e+00, 1.142496e+00, 1.387254e+00, 1.022570e+00, 1.662885e+00, 8.276824e-01, 2.611739e+00, 8.323426e-01, 1.845205e-01, 1.241300e+00, 5.821324e-01, 4.686187e-01, 1.207841e+00, 9.362786e-01, 3.930196e-01, 5.669429e-01, 1.668968e+00, 5.473586e-01, 1.644213e+00, 3.558532e-01, 9.362041e-01, 6.526110e-01, 1.238625e+00, 1.016881e+00, 1.29448…
6.000000e-01	4.922779e-01, 4.318642e-01, 4.114027e-01, 1.375537e-01, 1.900944e+00, 1.175795e+00, 1.019132e+00, 9.531083e-01, 1.802530e+00, 7.642786e-01, 2.306109e+00, 9.549450e-01, 2.465629e-01, 1.323986e+00, 6.630589e-01, 8.134567e-01, 8.986097e-01, 9.552242e-01, 2.262773e-01, 6.937408e-01, 1.376871e+00, 3.354819e-01, 1.360548e+00, 8.593239e-01, 4.738484e-01, 4.621819e-01, 8.724007e-01, 5.624307e-01, 1.40342…
8.000000e-01	3.946036e-01, 6.301812e-01, 2.438336e-01, 1.039886e-01, 1.808726e+00, 1.309145e+00, 9.779710e-01, 1.290475e+00, 1.890669e+00, 5.795740e-01, 1.786837e+00, 1.030025e+00, 3.299373e-01, 1.459336e+00, 5.357256e-01, 9.846266e-01, 5.925221e-01, 8.489937e-01, 1.797545e-01, 5.198468e-01, 1.338620e+00, 3.228546e-01, 1.362836e+00, 9.347984e-01, 2.538380e-01, 2.587957e-01, 8.543624e-01, 3.829712e-01, 1.32807…
1.000000e+00	3.464057e-01, 5.910919e-01, 1.893336e-01, 5.982428e-02, 2.168092e+00, 1.167001e+00, 8.484625e-01, 1.151695e+00, 1.838155e+00, 4.818896e-01, 2.409914e+00, 1.016204e+00, 4.444671e-01, 1.612437e+00, 7.413719e-01, 8.579640e-01, 4.234479e-01, 1.021229e+00, 1.188612e-01, 6.063842e-01, 1.315341e+00, 1.896572e-01, 1.434022e+00, 1.207628e+00, 1.317238e-01, 2.345430e-01, 6.305716e-01, 2.258302e-01, 9.97360…
1.200000e+00	3.740738e-01, 5.501101e-01, 1.399347e-01, 3.661938e-02, 2.181052e+00, 1.230192e+00, 6.235587e-01, 1.277143e+00, 1.747577e+00, 4.217364e-01, 1.545067e+00, 9.138223e-01, 7.061654e-01, 1.532033e+00, 6.998072e-01, 1.188699e+00, 3.700062e-01, 8.582191e-01, 7.058086e-02, 5.808008e-01, 1.007730e+00, 1.917190e-01, 1.555636e+00, 1.570456e+00, 8.227816e-02, 1.228937e-01, 6.297773e-01, 1.691707e-01, 8.29034…
1.400000e+00	5.142311e-01, 5.451659e-01, 1.307136e-01, 2.691409e-02, 2.122313e+00, 1.330827e+00, 5.790439e-01, 1.396944e+00, 1.998260e+00, 2.286627e-01, 1.304908e+00, 7.026759e-01, 9.894543e-01, 1.711125e+00, 8.350743e-01, 1.125505e+00, 2.531594e-01, 8.994738e-01, 5.171477e-02, 4.556155e-01, 9.398867e-01, 1.398379e-01, 1.325455e+00, 1.770004e+00, 4.648218e-02, 8.300487e-02, 6.110807e-01, 1.136839e-01, 7.08436…
1.600000e+00	4.934581e-01, 4.806702e-01, 1.400923e-01, 1.503862e-02, 2.323360e+00, 1.556097e+00, 5.044626e-01, 1.138592e+00, 1.938494e+00, 1.968381e-01, 1.081358e+00, 7.177944e-01, 7.793318e-01, 1.541625e+00, 7.325987e-01, 1.374184e+00, 2.007510e-01, 9.582897e-01, 3.301396e-02, 4.895714e-01, 9.916580e-01, 1.490195e-01, 1.327934e+00, 2.048421e+00, 2.723274e-02, 5.992696e-02, 6.331068e-01, 1.072834e-01, 5.64083…
1.800000e+00	4.294928e-01, 3.052299e-01, 1.230364e-01, 9.036991e-03, 2.001635e+00, 1.634560e+00, 3.739130e-01, 1.386057e+00, 2.118642e+00, 1.633870e-01, 8.224280e-01, 4.896766e-01, 1.165490e+00, 1.143103e+00, 8.285636e-01, 1.273131e+00, 1.402305e-01, 1.065268e+00, 2.215668e-02, 4.918007e-01, 6.616305e-01, 1.581199e-01, 1.231304e+00, 1.883481e+00, 2.118491e-02, 3.170524e-02, 4.595516e-01, 1.148627e-01, 4.00673…
2.000000e+00	4.687086e-01, 2.256851e-01, 1.311742e-01, 4.910537e-03, 2.185508e+00, 1.812165e+00, 2.976733e-01, 1.254823e+00, 1.835622e+00, 1.132652e-01, 6.120902e-01, 3.516595e-01, 1.193552e+00, 1.508887e+00, 8.996005e-01, 1.428231e+00, 1.109948e-01, 7.757364e-01, 1.710967e-02, 6.075707e-01, 7.437248e-01, 1.267852e-01, 1.333300e+00, 1.838590e+00, 1.313704e-02, 2.188574e-02, 5.466335e-01, 1.525200e-01, 3.03801…
0.000000e+00	2.627389e-01, 2.819018e-01, 1.558110e+00, 2.535814e+00, 6.847255e-01, 2.909464e+00, 3.644901e-01, 2.430431e+00, 1.359488e+00, 3.194580e-01, 1.554539e+00, 2.581814e+00, 2.985551e+00, 1.017667e+00, 2.465892e+00, 2.972515e+00, 1.627479e+00, 8.871223e-01, 2.183623e+00, 1.303524e+00, 2.441982e+00, 7.158808e-01, 3.108790e+00, 1.697916e+00, 1.852581e+00, 2.785809e+00, 1.874528e+00, 1.565140e+00, 7.23790…
2.000000e-01	4.173955e-01, 6.452697e-01, 1.037554e+00, 1.387307e+00, 5.851848e-01, 2.358288e+00, 4.924064e-01, 2.435001e+00, 9.609519e-01, 2.104208e-01, 1.343446e+00, 2.046729e+00, 2.335618e+00, 5.955274e-01, 1.919592e+00, 2.175743e+00, 1.150809e+00, 6.983345e-01, 1.624773e+00, 9.748738e-01, 2.310092e+00, 6.607113e-01, 1.885159e+00, 1.403096e+00, 1.250492e+00, 1.678966e+00, 1.479101e+00, 9.640644e-01, 2.94382…
4.000000e-01	4.350357e-01, 1.058341e+00, 9.165717e-01, 1.069359e+00, 5.275373e-01, 1.813915e+00, 5.355164e-01, 2.144723e+00, 1.055346e+00, 1.005686e-01, 1.601968e+00, 1.304269e+00, 1.958986e+00, 4.850017e-01, 1.746847e+00, 1.832260e+00, 8.994082e-01, 4.942077e-01, 1.247850e+00, 8.918530e-01, 1.705584e+00, 4.166648e-01, 1.414423e+00, 8.984889e-01, 8.512157e-01, 9.442942e-01, 9.635728e-01, 6.807890e-01, 3.21612…
6.000000e-01	5.359048e-01, 1.103372e+00, 8.016221e-01, 6.544578e-01, 8.805445e-01, 1.679916e+00, 4.480566e-01, 1.577113e+00, 1.156986e+00, 7.519357e-02, 1.666524e+00, 9.126587e-01, 1.742387e+00, 5.374908e-01, 1.538708e+00, 1.250458e+00, 5.883894e-01, 3.907784e-01, 1.042778e+00, 8.206961e-01, 1.034522e+00, 5.817488e-01, 8.477708e-01, 9.778947e-01, 5.634279e-01, 7.983657e-01, 8.188815e-01, 3.950095e-01, 4.81101…
8.000000e-01	4.612110e-01, 9.860513e-01, 6.112062e-01, 4.036579e-01, 1.245237e+00, 1.758344e+00, 4.153801e-01, 2.041731e+00, 1.866344e+00, 5.002591e-02, 1.306649e+00, 6.583866e-01, 1.913471e+00, 3.887804e-01, 1.705055e+00, 1.175474e+00, 5.497061e-01, 4.450667e-01, 6.810329e-01, 6.825252e-01, 1.029917e+00, 5.435507e-01, 7.110737e-01, 1.063836e+00, 4.925533e-01, 5.945807e-01, 5.864832e-01, 2.553285e-01, 4.32249…
1.000000e+00	6.158479e-01, 6.780331e-01, 4.867857e-01, 2.383018e-01, 1.360122e+00, 1.514077e+00, 3.301844e-01, 1.473775e+00, 1.744309e+00, 4.348394e-02, 1.304991e+00, 5.589877e-01, 1.842651e+00, 3.792745e-01, 1.466802e+00, 1.478734e+00, 4.222529e-01, 5.778385e-01, 4.225760e-01, 7.256221e-01, 6.307866e-01, 5.873139e-01, 1.019815e+00, 1.189244e+00, 4.914854e-01, 3.895738e-01, 4.261194e-01, 1.636133e-01, 4.88174…
1.200000e+00	6.086044e-01, 3.930319e-01, 5.215131e-01, 1.321096e-01, 1.752610e+00, 1.863447e+00, 2.835789e-01, 1.643965e+00, 1.787953e+00, 4.589176e-02, 1.116513e+00, 3.956044e-01, 1.996989e+00, 3.586521e-01, 1.274102e+00, 1.179222e+00, 3.780438e-01, 6.627114e-01, 2.191291e-01, 6.097722e-01, 5.096758e-01, 6.228222e-01, 1.036933e+00, 1.478932e+00, 3.773991e-01, 2.609781e-01, 3.697626e-01, 1.142606e-01, 3.28311…
1.400000e+00	5.668878e-01, 3.161608e-01, 4.817816e-01, 6.877859e-02, 1.895929e+00, 1.924065e+00, 2.509790e-01, 1.642383e+00, 1.619485e+00, 4.742617e-02, 8.163126e-01, 3.224144e-01, 1.738132e+00, 3.231762e-01, 9.771188e-01, 1.141902e+00, 2.927939e-01, 8.084997e-01, 1.810072e-01, 6.223734e-01, 4.587322e-01, 5.454440e-01, 1.126568e+00, 1.695088e+00, 3.949734e-01, 1.437667e-01, 2.691998e-01, 1.850737e-01, 2.55274…
1.600000e+00	6.053320e-01, 2.294119e-01, 4.049562e-01, 6.128171e-02, 2.094916e+00, 1.677197e+00, 2.273064e-01, 1.172503e+00, 1.798212e+00, 5.353821e-02, 6.185900e-01, 1.845135e-01, 1.783871e+00, 3.729008e-01, 1.078887e+00, 1.141256e+00, 2.224503e-01, 7.745753e-01, 1.127601e-01, 6.198241e-01, 3.430024e-01, 5.002831e-01, 1.289240e+00, 1.696647e+00, 4.158225e-01, 9.000642e-02, 3.437885e-01, 2.924874e-01, 2.61663…
1.800000e+00	5.588547e-01, 1.675012e-01, 3.567281e-01, 3.967097e-02, 1.997191e+00, 1.583048e+00, 1.689272e-01, 1.518304e+00, 2.226231e+00, 5.403098e-02, 4.846672e-01, 1.445522e-01, 1.519626e+00, 4.740963e-01, 1.188074e+00, 1.453038e+00, 1.502952e-01, 8.219566e-01, 6.821005e-02, 5.546359e-01, 3.036180e-01, 5.034070e-01, 1.258533e+00, 1.979396e+00, 3.491304e-01, 6.868696e-02, 4.494352e-01, 4.053930e-01, 1.96744…
2.000000e+00	5.761361e-01, 1.038233e-01, 3.624705e-01, 2.450469e-02, 1.951443e+00, 1.847745e+00, 1.520213e-01, 1.434459e+00, 1.971789e+00, 5.553141e-02, 3.110516e-01, 1.300100e-01, 1.786150e+00, 5.621394e-01, 1.026745e+00, 1.531709e+00, 1.565803e-01, 1.005043e+00, 4.097634e-02, 5.200323e-01, 1.842778e-01, 3.227948e-01, 1.327454e+00, 1.750828e+00, 3.883300e-01, 4.564959e-02, 3.723337e-01, 5.047985e-01, 1.62878…
0.000000e+00	2.755855e+00, 9.417088e-01, 3.444093e-01, 1.463641e+00, 2.751085e-01, 1.531222e-01, 8.423289e-01, 1.052456e-01, 2.707246e+00, 2.572084e+00, 2.859288e+00, 2.027546e+00, 8.981709e-01, 1.903103e+00, 8.978626e-01, 2.442173e+00, 2.075993e+00, 3.155117e+00, 2.090204e+00, 1.857490e-01, 2.257912e-01, 1.836694e+00, 3.456439e-02, 1.515479e+00, 1.517184e-01, 9.928561e-02, 1.466635e+00, 1.904987e+00, 4.94113…
2.000000e-01	1.583939e+00, 1.039117e+00, 2.544416e-01, 1.482955e+00, 1.782509e-01, 5.177743e-01, 1.118648e+00, 2.578388e-01, 2.511603e+00, 1.555416e+00, 2.557514e+00, 1.998965e+00, 8.079022e-01, 1.724004e+00, 8.722792e-01, 2.436396e+00, 1.672845e+00, 1.834774e+00, 1.842528e+00, 1.165087e-01, 2.123428e-01, 1.211928e+00, 2.808544e-02, 1.856060e+00, 8.522892e-02, 6.580983e-02, 8.792753e-01, 1.609375e+00, 5.95793…
4.000000e-01	1.474608e+00, 1.187526e+00, 2.375267e-01, 1.049613e+00, 3.203267e-01, 7.834737e-01, 8.352212e-01, 4.642239e-01, 1.991724e+00, 7.619169e-01, 2.179692e+00, 1.473831e+00, 9.476014e-01, 1.536018e+00, 6.580799e-01, 1.782352e+00, 1.598691e+00, 1.441594e+00, 1.461948e+00, 8.730677e-02, 1.608521e-01, 1.413347e+00, 2.803206e-02, 1.987702e+00, 5.290611e-02, 3.343473e-02, 6.065821e-01, 8.197256e-01, 6.19431…
6.000000e-01	8.627241e-01, 1.312979e+00, 1.739984e-01, 6.366359e-01, 5.509208e-01, 9.518708e-01, 1.032721e+00, 6.448845e-01, 2.016208e+00, 4.498178e-01, 1.290537e+00, 1.075095e+00, 9.661451e-01, 1.224120e+00, 4.291603e-01, 1.963787e+00, 1.254272e+00, 1.056659e+00, 1.209465e+00, 1.352098e-01, 1.068764e-01, 1.050203e+00, 3.657006e-02, 1.888869e+00, 3.624504e-02, 3.100469e-02, 4.577177e-01, 5.868733e-01, 7.94339…
8.000000e-01	8.154066e-01, 1.031153e+00, 9.998085e-02, 7.213988e-01, 8.724113e-01, 1.119402e+00, 8.662950e-01, 7.736436e-01, 1.967445e+00, 2.419399e-01, 1.825310e+00, 7.879764e-01, 8.159895e-01, 8.930190e-01, 3.082152e-01, 1.594664e+00, 1.239221e+00, 7.422891e-01, 8.170921e-01, 2.592149e-01, 9.835797e-02, 1.243773e+00, 1.356262e-01, 2.079859e+00, 1.104594e-01, 2.219090e-02, 2.892724e-01, 3.817001e-01, 8.69384…
1.000000e+00	8.169084e-01, 9.131854e-01, 6.828141e-02, 5.449768e-01, 1.315386e+00, 1.333851e+00, 7.930213e-01, 1.056494e+00, 2.628016e+00, 1.502348e-01, 9.801171e-01, 6.130633e-01, 7.382040e-01, 6.101671e-01, 3.711926e-01, 1.692614e+00, 1.539051e+00, 7.422101e-01, 4.881020e-01, 3.349780e-01, 1.001786e-01, 9.762357e-01, 3.517285e-01, 2.155609e+00, 1.764194e-01, 1.361716e-02, 1.787073e-01, 4.633965e-01, 5.72700…
1.200000e+00	7.606683e-01, 5.552396e-01, 4.516715e-02, 3.748731e-01, 1.295644e+00, 1.597002e+00, 8.784971e-01, 9.411210e-01, 2.255212e+00, 8.706124e-02, 9.137363e-01, 5.164574e-01, 9.271057e-01, 6.179587e-01, 3.155723e-01, 1.558964e+00, 9.958066e-01, 8.117414e-01, 3.661325e-01, 3.646983e-01, 8.536191e-02, 1.216657e+00, 7.209080e-01, 1.860635e+00, 2.468965e-01, 9.015247e-03, 1.610112e-01, 5.828317e-01, 6.41533…
1.400000e+00	5.467427e-01, 4.426737e-01, 2.820469e-02, 2.712544e-01, 1.456096e+00, 1.605701e+00, 9.285255e-01, 9.255420e-01, 1.972969e+00, 4.813230e-02, 6.610948e-01, 3.475410e-01, 9.075445e-01, 4.232870e-01, 4.006200e-01, 1.427893e+00, 9.336764e-01, 7.525035e-01, 2.305623e-01, 4.199258e-01, 6.981974e-02, 1.225491e+00, 8.655809e-01, 1.950118e+00, 3.287649e-01, 5.100687e-03, 1.213293e-01, 6.967115e-01, 5.12158…
1.600000e+00	6.298375e-01, 2.576891e-01, 2.955429e-02, 1.740283e-01, 1.920389e+00, 1.464838e+00, 7.796590e-01, 8.754474e-01, 1.908086e+00, 3.883202e-02, 5.464316e-01, 3.385833e-01, 8.863598e-01, 2.528202e-01, 4.028239e-01, 1.166530e+00, 1.048031e+00, 7.642460e-01, 1.502264e-01, 5.514006e-01, 4.764995e-02, 8.220672e-01, 8.681620e-01, 2.080745e+00, 3.384106e-01, 4.003078e-03, 1.421366e-01, 6.628908e-01, 3.80762…
1.800000e+00	5.248136e-01, 1.901888e-01, 2.833825e-02, 1.006713e-01, 1.575486e+00, 1.434918e+00, 7.058308e-01, 1.048240e+00, 1.522072e+00, 3.533791e-02, 5.252374e-01, 2.634735e-01, 9.215079e-01, 2.663785e-01, 4.270342e-01, 1.412313e+00, 6.838711e-01, 8.024634e-01, 8.167105e-02, 4.525513e-01, 4.445264e-02, 7.737648e-01, 9.488058e-01, 1.790369e+00, 3.488332e-01, 3.841912e-03, 2.397703e-01, 8.683547e-01, 3.62245…
2.000000e+00	4.780184e-01, 1.587197e-01, 2.705484e-02, 6.234551e-02, 2.155627e+00, 1.472573e+00, 6.096288e-01, 1.138117e+00, 2.041304e+00, 3.570792e-02, 3.372250e-01, 1.677164e-01, 1.181204e+00, 3.049220e-01, 5.448133e-01, 1.238489e+00, 6.451049e-01, 8.056415e-01, 6.519289e-02, 5.510389e-01, 4.458039e-02, 6.326944e-01, 1.057621e+00, 1.891990e+00, 4.129600e-01, 3.231213e-03, 2.331266e-01, 8.351065e-01, 2.58594…
0.000000e+00	5.398157e-01, 4.844047e-01, 9.119899e-01, 1.904346e+00, 1.610021e+00, 1.477205e+00, 3.007797e+00, 1.161221e-01, 3.802420e-01, 4.285377e-01, 1.454774e+00, 1.521970e+00, 9.470717e-01, 2.991421e-02, 8.535242e-01, 4.281597e-01, 1.710044e-01, 2.386486e-02, 2.410841e+00, 4.116903e-01, 1.541980e+00, 1.711496e+00, 2.177931e+00, 1.053601e+00, 1.617773e+00, 3.362906e+00, 1.250357e+00, 2.514590e+00, 5.19832…
2.000000e-01	3.727652e-01, 8.289366e-01, 7.116589e-01, 1.614151e+00, 1.385284e+00, 1.317925e+00, 2.537845e+00, 1.767481e-01, 3.080704e-01, 5.151397e-01, 1.445507e+00, 1.375361e+00, 5.710610e-01, 5.222834e-02, 6.296686e-01, 6.855546e-01, 3.106220e-01, 2.678476e-01, 2.269918e+00, 4.242489e-01, 1.104522e+00, 1.243009e+00, 1.671519e+00, 9.264957e-01, 9.698663e-01, 2.196786e+00, 1.120234e+00, 1.617498e+00, 2.84595…
4.000000e-01	2.783236e-01, 9.032499e-01, 4.428957e-01, 1.399649e+00, 1.068236e+00, 1.391157e+00, 1.282934e+00, 2.418712e-01, 3.635305e-01, 5.105685e-01, 1.592333e+00, 1.222401e+00, 3.985701e-01, 2.084885e-01, 5.387345e-01, 8.550348e-01, 3.464353e-01, 4.083758e-01, 1.959588e+00, 5.353838e-01, 8.506633e-01, 6.131965e-01, 1.482994e+00, 7.870713e-01, 7.335341e-01, 1.857287e+00, 7.612769e-01, 9.389435e-01, 1.10120…
6.000000e-01	3.331342e-01, 9.136222e-01, 2.775157e-01, 9.518772e-01, 9.330900e-01, 1.324301e+00, 1.156218e+00, 3.013382e-01, 7.876790e-01, 4.217373e-01, 1.765328e+00, 1.027133e+00, 3.608237e-01, 4.534081e-01, 4.095635e-01, 1.239920e+00, 2.402360e-01, 4.079228e-01, 1.298322e+00, 5.136703e-01, 6.668145e-01, 4.526906e-01, 1.060304e+00, 5.553260e-01, 5.684496e-01, 1.521959e+00, 8.159193e-01, 6.469769e-01, 1.84450…
8.000000e-01	4.112062e-01, 1.035791e+00, 1.690912e-01, 7.027464e-01, 1.291064e+00, 1.403366e+00, 1.196003e+00, 3.535088e-01, 1.139725e+00, 4.176443e-01, 1.487377e+00, 1.348357e+00, 3.089684e-01, 6.512961e-01, 2.456823e-01, 1.114262e+00, 2.449983e-01, 4.737482e-01, 7.703152e-01, 6.072414e-01, 4.351842e-01, 5.337602e-01, 1.159753e+00, 5.253091e-01, 4.133220e-01, 1.165115e+00, 6.443842e-01, 3.313384e-01, 2.07169…
1.000000e+00	4.593889e-01, 7.510296e-01, 1.172643e-01, 6.950074e-01, 1.346356e+00, 1.457154e+00, 8.701455e-01, 5.521421e-01, 1.571662e+00, 3.419938e-01, 1.336663e+00, 8.390892e-01, 4.413546e-01, 7.741181e-01, 2.308833e-01, 1.294836e+00, 2.139469e-01, 5.131133e-01, 5.028405e-01, 5.807233e-01, 3.867898e-01, 5.243965e-01, 1.092317e+00, 7.139606e-01, 4.173080e-01, 7.610926e-01, 5.214236e-01, 2.458332e-01, 2.20009…
1.200000e+00	4.571164e-01, 7.598048e-01, 6.696420e-02, 4.435039e-01, 1.642614e+00, 1.884356e+00, 7.526244e-01, 7.068398e-01, 1.754139e+00, 2.146953e-01, 1.187837e+00, 8.541742e-01, 6.319439e-01, 8.092397e-01, 2.411208e-01, 1.279437e+00, 1.973317e-01, 6.396408e-01, 3.792663e-01, 5.458740e-01, 3.049878e-01, 5.630324e-01, 1.153014e+00, 8.866687e-01, 3.622354e-01, 5.289690e-01, 4.599136e-01, 1.923079e-01, 1.69770…
1.400000e+00	5.333526e-01, 5.576920e-01, 4.643656e-02, 3.440003e-01, 1.720601e+00, 1.413050e+00, 6.339442e-01, 8.669808e-01, 1.576527e+00, 1.693525e-01, 8.465451e-01, 6.774239e-01, 7.918324e-01, 8.229492e-01, 1.688353e-01, 9.925451e-01, 1.301047e-01, 6.895700e-01, 2.715190e-01, 5.006805e-01, 1.904681e-01, 3.925424e-01, 1.412403e+00, 1.554119e+00, 3.904259e-01, 3.777893e-01, 4.941692e-01, 2.062713e-01, 1.56219…
1.600000e+00	4.328157e-01, 5.018315e-01, 2.651658e-02, 1.864110e-01, 1.767480e+00, 1.472916e+00, 4.679580e-01, 1.015497e+00, 1.853934e+00, 1.426797e-01, 6.196455e-01, 5.500979e-01, 9.861117e-01, 9.633381e-01, 1.989106e-01, 1.192005e+00, 1.170781e-01, 6.797632e-01, 1.312204e-01, 6.379257e-01, 1.973882e-01, 4.567016e-01, 1.200186e+00, 1.412197e+00, 3.858434e-01, 2.569574e-01, 4.141645e-01, 2.239600e-01, 1.15774…
1.800000e+00	5.754820e-01, 3.559753e-01, 2.178165e-02, 1.358976e-01, 1.738754e+00, 1.207574e+00, 2.982130e-01, 1.062106e+00, 1.853274e+00, 9.266431e-02, 5.363248e-01, 4.539897e-01, 1.253752e+00, 9.964144e-01, 2.609115e-01, 1.239229e+00, 1.030923e-01, 7.615491e-01, 1.321950e-01, 5.047318e-01, 1.287177e-01, 3.350183e-01, 9.913577e-01, 1.460627e+00, 2.744432e-01, 1.678074e-01, 4.697267e-01, 2.844125e-01, 1.03330…
2.000000e+00	5.771470e-01, 2.229484e-01, 1.662417e-02, 7.624210e-02, 2.276703e+00, 1.606058e+00, 3.892424e-01, 9.042070e-01, 1.892209e+00, 1.067366e-01, 3.658477e-01, 3.522078e-01, 1.362827e+00, 1.151978e+00, 3.201912e-01, 1.345242e+00, 8.899396e-02, 8.899733e-01, 7.771274e-02, 5.078409e-01, 1.073215e-01, 2.620965e-01, 1.342725e+00, 1.565529e+00, 3.038684e-01, 1.060771e-01, 3.829355e-01, 2.870396e-01, 1.06896…
0.000000e+00	2.018901e+00, 2.512066e-01, 2.577466e+00, 9.286800e-01, 1.644690e+00, 1.988630e+00, 5.937803e-01, 1.156120e+00, 2.417944e+00, 2.347543e+00, 2.341724e+00, 2.103063e+00, 2.046391e+00, 1.280532e+00, 2.445854e+00, 1.552010e+00, 1.317699e+00, 1.545529e-01, 2.383926e+00, 7.742438e-01, 7.397760e-01, 2.331044e+00, 1.511037e+00, 1.432523e+00, 1.689281e+00, 2.134074e-01, 2.801637e+00, 7.935964e-01, 2.39459…
2.000000e-01	1.137557e+00, 6.172315e-01, 1.925750e+00, 6.468911e-01, 1.659314e+00, 1.624842e+00, 6.358183e-01, 1.055846e+00, 2.109043e+00, 1.360887e+00, 2.048102e+00, 1.323896e+00, 1.992514e+00, 1.132877e+00, 2.435741e+00, 1.152119e+00, 1.570876e+00, 3.451576e-01, 1.609301e+00, 7.866570e-01, 6.130577e-01, 1.964577e+00, 1.348355e+00, 1.511295e+00, 9.848891e-01, 1.358179e-01, 2.047770e+00, 4.634346e-01, 2.35926…
4.000000e-01	7.839424e-01, 7.685843e-01, 1.439309e+00, 3.102934e-01, 1.738410e+00, 1.858528e+00, 8.459134e-01, 1.060254e+00, 2.210451e+00, 1.052743e+00, 1.659122e+00, 1.143117e+00, 1.996192e+00, 6.465793e-01, 1.694723e+00, 7.592470e-01, 1.239735e+00, 5.288031e-01, 1.170045e+00, 7.496409e-01, 7.305556e-01, 1.182099e+00, 1.131360e+00, 1.598724e+00, 7.022830e-01, 9.038359e-02, 1.458714e+00, 2.530129e-01, 1.53807…
6.000000e-01	7.728271e-01, 7.430774e-01, 1.105939e+00, 2.049979e-01, 2.089878e+00, 1.683121e+00, 7.253620e-01, 1.041401e+00, 2.499152e+00, 5.895888e-01, 1.940544e+00, 7.889474e-01, 1.826351e+00, 5.702120e-01, 1.762819e+00, 6.858030e-01, 1.131835e+00, 5.310056e-01, 8.646721e-01, 5.277895e-01, 8.203210e-01, 9.404664e-01, 1.258169e+00, 1.652442e+00, 4.769641e-01, 5.757027e-02, 1.024742e+00, 1.514918e-01, 1.59817…
8.000000e-01	6.056219e-01, 6.596064e-01, 7.610532e-01, 1.382849e-01, 1.834114e+00, 1.596116e+00, 7.053502e-01, 1.193772e+00, 2.166965e+00, 6.726939e-01, 1.399136e+00, 5.423090e-01, 1.358991e+00, 4.911915e-01, 1.218139e+00, 9.455975e-01, 7.295454e-01, 7.187482e-01, 5.243186e-01, 5.718210e-01, 8.115344e-01, 5.500602e-01, 1.281677e+00, 1.831638e+00, 4.044039e-01, 3.922922e-02, 7.861627e-01, 1.036822e-01, 1.22541…
1.000000e+00	5.727931e-01, 4.178301e-01, 7.094987e-01, 9.148980e-02, 2.301339e+00, 1.505627e+00, 5.334502e-01, 1.162921e+00, 2.464622e+00, 6.634261e-01, 1.159041e+00, 3.969474e-01, 1.416257e+00, 5.337588e-01, 1.257106e+00, 1.124477e+00, 5.713180e-01, 9.414469e-01, 2.850349e-01, 6.672017e-01, 8.320144e-01, 3.790786e-01, 1.359665e+00, 1.880823e+00, 4.819186e-01, 2.762828e-02, 7.638988e-01, 6.619892e-02, 8.51294…
1.200000e+00	5.523029e-01, 2.887887e-01, 6.156622e-01, 5.329086e-02, 2.023039e+00, 1.760758e+00, 4.976609e-01, 1.014473e+00, 2.343322e+00, 4.540192e-01, 1.094062e+00, 3.133632e-01, 1.195360e+00, 6.311746e-01, 1.133609e+00, 1.136287e+00, 4.507621e-01, 8.757788e-01, 2.152153e-01, 5.559497e-01, 7.320150e-01, 3.512818e-01, 1.252731e+00, 2.338559e+00, 3.904431e-01, 1.706050e-02, 6.121796e-01, 9.890034e-02, 8.33518…
1.400000e+00	5.387108e-01, 1.858773e-01, 4.408139e-01, 3.669329e-02, 1.987777e+00, 1.775799e+00, 4.235425e-01, 1.299105e+00, 2.011485e+00, 2.718841e-01, 7.547144e-01, 2.417360e-01, 1.556944e+00, 8.073976e-01, 1.219258e+00, 1.158570e+00, 3.806032e-01, 9.668207e-01, 1.090130e-01, 6.888764e-01, 6.681258e-01, 2.687841e-01, 1.302592e+00, 1.678960e+00, 3.525491e-01, 1.208064e-02, 5.800933e-01, 1.596649e-01, 4.67512…
1.600000e+00	3.972603e-01, 1.357205e-01, 4.146257e-01, 2.148350e-02, 2.125047e+00, 1.507922e+00, 4.076796e-01, 1.374349e+00, 2.633666e+00, 2.413244e-01, 6.512592e-01, 1.469853e-01, 1.370613e+00, 1.093448e+00, 1.007710e+00, 1.383332e+00, 2.672333e-01, 8.176429e-01, 7.656344e-02, 6.547787e-01, 6.271683e-01, 1.792525e-01, 1.321923e+00, 2.029954e+00, 3.395588e-01, 6.595359e-03, 4.795270e-01, 3.141162e-01, 5.58726…
1.800000e+00	6.139791e-01, 1.181393e-01, 3.486627e-01, 1.612419e-02, 2.356219e+00, 1.581269e+00, 2.988298e-01, 1.233675e+00, 1.944637e+00, 2.012030e-01, 4.194336e-01, 1.231183e-01, 1.543360e+00, 1.205773e+00, 1.085996e+00, 1.192674e+00, 2.152451e-01, 7.704527e-01, 4.923017e-02, 6.138031e-01, 5.920750e-01, 1.887514e-01, 1.193399e+00, 1.892498e+00, 2.607393e-01, 5.000987e-03, 6.055666e-01, 4.217767e-01, 4.22420…
2.000000e+00	5.464482e-01, 7.704267e-02, 3.000914e-01, 8.400125e-03, 2.359543e+00, 1.668810e+00, 2.144181e-01, 1.256775e+00, 2.472991e+00, 1.375757e-01, 3.547180e-01, 7.711017e-02, 1.295690e+00, 1.021767e+00, 9.800681e-01, 1.252156e+00, 1.658427e-01, 9.357922e-01, 3.923331e-02, 5.788896e-01, 5.150870e-01, 1.599356e-01, 1.056312e+00, 2.073651e+00, 2.422013e-01, 4.002992e-03, 5.054995e-01, 6.029378e-01, 3.36838…
0.000000e+00	3.513299e-01, 1.897271e-01, 9.269938e-01, 8.509615e-01, 2.652146e+00, 2.585130e+00, 1.137664e+00, 1.178331e+00, 2.816533e+00, 2.652741e-01, 2.554813e-01, 1.298818e+00, 3.130100e-01, 1.685540e+00, 1.518856e+00, 1.301993e+00, 1.423402e+00, 1.082760e+00, 1.791354e-01, 1.904295e+00, 2.938856e+00, 3.445331e-01, 7.105353e-01, 2.139227e+00, 1.048063e+00, 5.697412e-01, 2.193126e+00, 1.811650e+00, 2.01547…
2.000000e-01	2.523769e-01, 5.581246e-01, 8.403287e-01, 5.612097e-01, 2.766448e+00, 2.278068e+00, 1.027620e+00, 1.292957e+00, 1.992867e+00, 1.364445e-01, 2.966756e-01, 1.463227e+00, 3.583886e-01, 1.190777e+00, 1.556199e+00, 1.124370e+00, 9.623351e-01, 1.212352e+00, 2.152804e-01, 1.445859e+00, 2.264749e+00, 4.916629e-01, 8.147102e-01, 2.152961e+00, 5.973544e-01, 3.353204e-01, 1.724283e+00, 1.363541e+00, 1.71147…
4.000000e-01	1.773703e-01, 9.007139e-01, 7.318338e-01, 3.960587e-01, 2.528825e+00, 1.971154e+00, 1.102690e+00, 1.215593e+00, 1.524689e+00, 1.093850e-01, 2.084743e-01, 1.574905e+00, 5.535905e-01, 9.761541e-01, 1.289724e+00, 1.251577e+00, 6.546910e-01, 1.000165e+00, 1.316426e-01, 1.408485e+00, 1.612973e+00, 5.783148e-01, 1.131912e+00, 2.086760e+00, 4.081142e-01, 2.105395e-01, 1.086525e+00, 1.250431e+00, 1.54864…
6.000000e-01	2.493234e-01, 9.902391e-01, 5.453339e-01, 2.275580e-01, 2.303010e+00, 1.623207e+00, 7.864841e-01, 1.117688e+00, 1.380622e+00, 8.296960e-02, 1.535428e-01, 1.276655e+00, 6.066609e-01, 8.121809e-01, 1.324871e+00, 1.306686e+00, 6.153851e-01, 1.223688e+00, 8.487459e-02, 1.129592e+00, 1.131119e+00, 4.675383e-01, 1.297747e+00, 2.298700e+00, 3.696701e-01, 1.558582e-01, 9.223192e-01, 1.175092e+00, 1.15348…
8.000000e-01	3.220834e-01, 1.155088e+00, 4.550275e-01, 1.511861e-01, 2.424927e+00, 1.747851e+00, 7.501222e-01, 1.171952e+00, 1.229168e+00, 8.593396e-02, 1.441904e-01, 1.253157e+00, 7.584083e-01, 6.191646e-01, 1.219466e+00, 1.417479e+00, 4.547013e-01, 9.232368e-01, 6.433424e-02, 7.891875e-01, 8.151678e-01, 3.825766e-01, 1.117908e+00, 1.889513e+00, 3.969997e-01, 1.725885e-01, 6.765435e-01, 1.274296e+00, 9.97268…
1.000000e+00	3.904767e-01, 1.302855e+00, 4.223308e-01, 8.695043e-02, 2.627856e+00, 1.642222e+00, 4.507748e-01, 1.250889e+00, 1.348798e+00, 6.813446e-02, 9.153263e-02, 1.215091e+00, 8.856018e-01, 6.854199e-01, 1.066802e+00, 1.387268e+00, 4.060045e-01, 1.113554e+00, 4.685069e-02, 7.860840e-01, 6.187640e-01, 3.733230e-01, 1.061283e+00, 2.175639e+00, 4.064077e-01, 2.143226e-01, 5.955341e-01, 1.150523e+00, 7.60737…
1.200000e+00	4.413006e-01, 1.005957e+00, 3.606563e-01, 7.071770e-02, 2.391541e+00, 1.793884e+00, 4.714766e-01, 1.254948e+00, 9.759196e-01, 6.199845e-02, 7.714942e-02, 8.868555e-01, 1.191607e+00, 5.289888e-01, 9.325907e-01, 1.229926e+00, 3.094082e-01, 8.836130e-01, 3.090020e-02, 7.494324e-01, 4.717266e-01, 2.815420e-01, 1.451702e+00, 1.755399e+00, 3.921788e-01, 2.578546e-01, 6.568199e-01, 1.138346e+00, 5.51234…
1.400000e+00	4.726960e-01, 8.635751e-01, 3.323374e-01, 3.908472e-02, 2.157979e+00, 1.567089e+00, 4.416018e-01, 1.153296e+00, 8.867001e-01, 6.121454e-02, 6.114890e-02, 7.033915e-01, 1.226187e+00, 8.629019e-01, 9.643933e-01, 1.240199e+00, 2.073397e-01, 8.719118e-01, 1.934715e-02, 6.234933e-01, 3.633481e-01, 2.390669e-01, 1.356394e+00, 1.512363e+00, 3.547529e-01, 2.865755e-01, 6.160837e-01, 1.069439e+00, 3.88975…
1.600000e+00	4.777068e-01, 6.148999e-01, 2.919874e-01, 2.229053e-02, 2.880625e+00, 1.590914e+00, 2.132750e-01, 1.105515e+00, 1.031621e+00, 5.255143e-02, 4.442931e-02, 5.029093e-01, 1.105693e+00, 9.229731e-01, 1.026845e+00, 1.377240e+00, 1.398040e-01, 9.497385e-01, 1.309646e-02, 6.530589e-01, 2.912402e-01, 2.003581e-01, 1.287188e+00, 2.010639e+00, 3.195067e-01, 3.074351e-01, 4.552381e-01, 1.251244e+00, 3.38365…
1.800000e+00	4.972222e-01, 4.846220e-01, 2.268662e-01, 1.471943e-02, 2.260256e+00, 1.879453e+00, 2.181142e-01, 1.254709e+00, 1.126124e+00, 5.433085e-02, 4.393208e-02, 3.126870e-01, 1.311610e+00, 9.966409e-01, 9.804802e-01, 1.355269e+00, 1.193081e-01, 1.105047e+00, 8.370299e-03, 5.890548e-01, 2.254720e-01, 1.756158e-01, 1.256923e+00, 2.055759e+00, 2.274048e-01, 3.487157e-01, 4.870721e-01, 9.901297e-01, 3.42915…
2.000000e+00	5.656798e-01, 2.757878e-01, 2.391448e-01, 1.054579e-02, 2.564430e+00, 1.567999e+00, 2.173209e-01, 1.154698e+00, 1.075451e+00, 5.727079e-02, 2.836839e-02, 2.650424e-01, 1.312241e+00, 1.136906e+00, 8.388227e-01, 1.276071e+00, 7.740917e-02, 9.597900e-01, 6.370356e-03, 5.316637e-01, 2.039860e-01, 1.838693e-01, 1.448110e+00, 2.160644e+00, 3.042517e-01, 4.245921e-01, 5.248878e-01, 9.073212e-01, 2.45856…
0.000000e+00	2.389970e+00, 2.866390e+00, 1.002707e+00, 2.123514e+00, 4.555802e-01, 1.945649e+00, 1.487314e+00, 1.695004e+00, 1.608695e-01, 2.148531e-01, 2.356996e-01, 2.008683e+00, 1.444066e+00, 1.241238e+00, 2.195148e+00, 5.319975e-01, 1.119625e+00, 2.233820e+00, 1.180902e+00, 9.631833e-01, 2.975963e+00, 3.171664e+00, 2.633973e-01, 3.201382e+00, 9.556532e-01, 7.777094e-01, 1.257906e+00, 2.223263e+00, 7.64395…
2.000000e-01	1.934720e+00, 2.247441e+00, 6.813261e-01, 1.537457e+00, 4.149545e-01, 1.827441e+00, 1.334263e+00, 1.492489e+00, 1.424089e-01, 3.720311e-01, 1.642174e-01, 1.758350e+00, 7.774743e-01, 1.098165e+00, 2.014519e+00, 6.980425e-01, 1.088047e+00, 2.044714e+00, 8.990591e-01, 1.052451e+00, 1.753776e+00, 1.924531e+00, 2.314134e-01, 2.727138e+00, 4.212512e-01, 8.066258e-01, 7.291571e-01, 1.904004e+00, 7.31289…
4.000000e-01	1.418058e+00, 1.858706e+00, 5.824955e-01, 1.340162e+00, 2.869953e-01, 1.813078e+00, 1.280908e+00, 1.034641e+00, 1.022304e-01, 4.422886e-01, 1.373589e-01, 1.200375e+00, 7.813564e-01, 8.255455e-01, 1.782615e+00, 7.935586e-01, 1.298944e+00, 1.658308e+00, 1.035631e+00, 7.729734e-01, 1.269286e+00, 2.163849e+00, 1.306862e-01, 2.698445e+00, 4.871827e-01, 8.847980e-01, 5.216918e-01, 1.700952e+00, 8.58594…
6.000000e-01	1.060485e+00, 1.709365e+00, 6.546667e-01, 8.637375e-01, 5.849669e-01, 2.226790e+00, 1.383388e+00, 1.065109e+00, 1.360752e-01, 4.542785e-01, 8.712728e-02, 1.573397e+00, 6.255058e-01, 5.099579e-01, 1.308008e+00, 1.131620e+00, 1.381594e+00, 1.049708e+00, 9.391424e-01, 7.585783e-01, 1.232806e+00, 1.777501e+00, 1.181916e-01, 2.061928e+00, 4.366117e-01, 9.362071e-01, 3.276171e-01, 1.239641e+00, 8.26038…
8.000000e-01	9.008757e-01, 1.677948e+00, 4.797642e-01, 6.348524e-01, 9.004442e-01, 1.884664e+00, 1.411333e+00, 5.446940e-01, 2.217735e-01, 3.780275e-01, 7.891455e-02, 9.414240e-01, 6.126116e-01, 4.462527e-01, 1.021343e+00, 1.022587e+00, 1.291751e+00, 6.489776e-01, 7.525390e-01, 7.666986e-01, 8.253025e-01, 1.417363e+00, 1.268037e-01, 1.825470e+00, 3.646794e-01, 9.909490e-01, 2.525740e-01, 1.158130e+00, 8.92521…
1.000000e+00	6.976235e-01, 1.431470e+00, 4.810154e-01, 6.209289e-01, 1.134781e+00, 1.901686e+00, 1.222374e+00, 5.937768e-01, 2.736456e-01, 2.928994e-01, 6.280697e-02, 9.125171e-01, 4.496067e-01, 2.961076e-01, 8.686273e-01, 1.184285e+00, 1.164272e+00, 6.459949e-01, 4.353030e-01, 6.885431e-01, 5.177877e-01, 1.312321e+00, 3.301884e-01, 1.887609e+00, 4.026089e-01, 1.050933e+00, 1.582846e-01, 1.330475e+00, 6.57705…
1.200000e+00	6.627394e-01, 1.189638e+00, 2.833946e-01, 4.579968e-01, 1.425474e+00, 1.821652e+00, 1.042518e+00, 4.937482e-01, 3.535160e-01, 2.060726e-01, 4.884550e-02, 9.184280e-01, 5.823619e-01, 2.264640e-01, 6.326083e-01, 1.436625e+00, 1.102412e+00, 6.926281e-01, 2.715874e-01, 5.474297e-01, 4.434791e-01, 1.333125e+00, 5.370773e-01, 1.692666e+00, 3.043566e-01, 1.025975e+00, 1.231040e-01, 1.184530e+00, 6.48429…
1.400000e+00	6.466514e-01, 9.117230e-01, 2.108303e-01, 5.982320e-01, 1.387161e+00, 1.628043e+00, 1.017792e+00, 4.228430e-01, 5.757320e-01, 1.554507e-01, 4.285406e-02, 8.693165e-01, 5.202767e-01, 1.412789e-01, 5.351618e-01, 1.284875e+00, 1.138821e+00, 6.500644e-01, 2.511027e-01, 6.354520e-01, 3.121880e-01, 1.107811e+00, 6.106161e-01, 1.685721e+00, 4.025133e-01, 8.937452e-01, 9.669548e-02, 1.304867e+00, 5.48615…
1.600000e+00	5.167163e-01, 8.340829e-01, 1.179790e-01, 4.234103e-01, 1.461671e+00, 1.524801e+00, 7.749454e-01, 4.250895e-01, 6.291395e-01, 1.179849e-01, 3.061278e-02, 6.316134e-01, 6.436911e-01, 1.396144e-01, 4.162274e-01, 1.332114e+00, 1.183683e+00, 6.328574e-01, 1.686484e-01, 6.193408e-01, 3.042111e-01, 1.056622e+00, 1.082779e+00, 1.257864e+00, 3.873891e-01, 8.082644e-01, 1.097118e-01, 8.663272e-01, 4.40067…
1.800000e+00	6.644552e-01, 5.980486e-01, 7.379100e-02, 3.522057e-01, 1.674378e+00, 1.541756e+00, 9.227599e-01, 3.708538e-01, 8.166495e-01, 1.079461e-01, 2.131444e-02, 6.269484e-01, 7.122863e-01, 9.453358e-02, 2.981101e-01, 1.286957e+00, 8.170216e-01, 7.597907e-01, 1.108331e-01, 6.349998e-01, 2.060413e-01, 7.930039e-01, 1.180432e+00, 1.655900e+00, 4.063883e-01, 7.676691e-01, 1.732588e-01, 1.076507e+00, 3.52343…
2.000000e+00	5.069127e-01, 5.108050e-01, 6.033250e-02, 2.574520e-01, 2.408056e+00, 1.544203e+00, 7.840883e-01, 5.750474e-01, 7.593498e-01, 8.239985e-02, 2.022551e-02, 5.970157e-01, 1.006499e+00, 1.109785e-01, 2.490267e-01, 1.355645e+00, 6.894370e-01, 8.465116e-01, 7.566708e-02, 5.597300e-01, 1.629929e-01, 5.660086e-01, 1.263017e+00, 1.547349e+00, 3.934775e-01, 9.178098e-01, 2.353620e-01, 1.034580e+00, 3.05079…
0.000000e+00	2.768547e+00, 2.474683e+00, 2.508434e+00, 5.649277e-02, 1.687048e+00, 2.669897e+00, 4.545661e-01, 2.304875e-01, 1.521285e+00, 3.558836e+00, 8.914961e-01, 9.106541e-01, 3.513642e-01, 1.610319e+00, 1.158487e+00, 4.717670e-01, 1.973498e+00, 2.039401e+00, 1.068973e+00, 1.702356e+00, 3.472779e-01, 1.854280e+00, 2.273016e+00, 1.731533e+00, 7.310919e-01, 2.874689e+00, 2.323872e+00, 2.439170e+00, 9.52526…
2.000000e-01	1.617095e+00, 1.881486e+00, 1.543091e+00, 1.960855e-01, 1.518869e+00, 2.911315e+00, 7.090240e-01, 3.888124e-01, 1.232474e+00, 2.304246e+00, 9.352526e-01, 1.073200e+00, 5.403931e-01, 1.216317e+00, 9.012239e-01, 3.844714e-01, 1.569779e+00, 1.524272e+00, 5.293077e-01, 1.507338e+00, 2.284328e-01, 1.254160e+00, 1.782182e+00, 1.619791e+00, 4.639793e-01, 1.640593e+00, 1.492406e+00, 1.967791e+00, 6.93423…
4.000000e-01	1.423534e+00, 1.999414e+00, 9.288453e-01, 2.311782e-01, 2.076436e+00, 2.207717e+00, 7.279807e-01, 4.156474e-01, 8.971819e-01, 1.528708e+00, 1.396504e+00, 1.123125e+00, 8.817689e-01, 7.285535e-01, 6.281494e-01, 3.241681e-01, 1.414001e+00, 1.273572e+00, 4.132032e-01, 1.079216e+00, 2.226714e-01, 8.658729e-01, 1.146750e+00, 1.247421e+00, 2.477114e-01, 1.056520e+00, 1.277018e+00, 1.632141e+00, 6.68299…
6.000000e-01	1.053801e+00, 1.430623e+00, 5.703298e-01, 2.448647e-01, 1.984199e+00, 1.875516e+00, 7.051516e-01, 3.858513e-01, 9.322389e-01, 9.485340e-01, 1.351908e+00, 1.047993e+00, 9.130002e-01, 6.558480e-01, 5.272110e-01, 5.872313e-01, 1.115429e+00, 9.787598e-01, 2.311225e-01, 9.973776e-01, 1.962203e-01, 4.592404e-01, 1.236867e+00, 1.220862e+00, 3.300910e-01, 1.078963e+00, 1.089742e+00, 9.661932e-01, 5.52437…
8.000000e-01	7.954791e-01, 1.267467e+00, 3.731371e-01, 2.356942e-01, 1.783298e+00, 2.433711e+00, 5.964386e-01, 5.612694e-01, 1.181357e+00, 6.660170e-01, 1.266577e+00, 9.472072e-01, 8.170000e-01, 4.514645e-01, 4.939171e-01, 7.692271e-01, 6.239211e-01, 9.813260e-01, 1.367352e-01, 6.951836e-01, 2.227581e-01, 4.056504e-01, 1.553008e+00, 1.211321e+00, 3.809221e-01, 8.462651e-01, 9.696329e-01, 5.409064e-01, 3.87478…
1.000000e+00	6.535362e-01, 1.173516e+00, 2.748946e-01, 1.419668e-01, 2.227217e+00, 2.251077e+00, 6.514647e-01, 5.449322e-01, 1.079745e+00, 8.215615e-01, 1.212485e+00, 6.913093e-01, 9.476187e-01, 4.180623e-01, 2.787377e-01, 9.939831e-01, 5.560880e-01, 1.093862e+00, 1.138933e-01, 7.242810e-01, 2.198651e-01, 2.451120e-01, 1.534426e+00, 1.308481e+00, 4.080708e-01, 5.506620e-01, 8.198187e-01, 4.273822e-01, 3.07952…
1.200000e+00	4.405630e-01, 7.390270e-01, 1.291978e-01, 9.031766e-02, 2.303698e+00, 2.396427e+00, 4.416326e-01, 6.408631e-01, 1.527496e+00, 4.455780e-01, 9.331647e-01, 6.050131e-01, 1.257274e+00, 4.410062e-01, 2.304897e-01, 1.055009e+00, 4.635872e-01, 1.018190e+00, 6.480546e-02, 6.971422e-01, 2.548824e-01, 2.118545e-01, 1.225476e+00, 1.392592e+00, 3.963702e-01, 3.980994e-01, 6.159208e-01, 3.199996e-01, 2.97170…
1.400000e+00	6.774155e-01, 5.559653e-01, 8.172649e-02, 5.411966e-02, 2.102677e+00, 1.940853e+00, 4.496221e-01, 6.843783e-01, 1.589620e+00, 4.111623e-01, 6.648005e-01, 3.650587e-01, 1.404261e+00, 6.163183e-01, 1.976556e-01, 1.261152e+00, 3.460503e-01, 9.613566e-01, 3.696803e-02, 6.146352e-01, 1.969068e-01, 1.998238e-01, 1.158760e+00, 1.601384e+00, 3.721495e-01, 3.127004e-01, 6.499163e-01, 1.948293e-01, 2.38705…
1.600000e+00	6.113524e-01, 4.791909e-01, 5.215367e-02, 4.411974e-02, 2.070303e+00, 2.120421e+00, 3.328952e-01, 9.011278e-01, 1.552855e+00, 2.928782e-01, 5.156650e-01, 2.736174e-01, 1.292519e+00, 6.503622e-01, 2.657338e-01, 1.435486e+00, 2.453746e-01, 9.684446e-01, 2.431744e-02, 6.744293e-01, 2.172562e-01, 1.379859e-01, 1.412846e+00, 1.755750e+00, 3.430746e-01, 1.734050e-01, 5.480668e-01, 1.801664e-01, 2.02416…
1.800000e+00	6.734616e-01, 2.698216e-01, 3.608484e-02, 2.426483e-02, 2.258383e+00, 1.850372e+00, 2.737050e-01, 1.038247e+00, 2.086934e+00, 1.865012e-01, 4.207168e-01, 2.002497e-01, 1.142863e+00, 7.210919e-01, 2.626657e-01, 1.282911e+00, 1.587849e-01, 9.412442e-01, 1.584042e-02, 5.705520e-01, 2.430713e-01, 1.580857e-01, 1.371210e+00, 1.741061e+00, 3.548344e-01, 1.327225e-01, 6.126237e-01, 1.644101e-01, 1.51809…
2.000000e+00	5.283069e-01, 1.712213e-01, 3.046164e-02, 1.811385e-02, 2.399981e+00, 1.618603e+00, 2.022870e-01, 1.076470e+00, 2.052727e+00, 1.522923e-01, 3.402848e-01, 1.507259e-01, 1.473198e+00, 1.075099e+00, 3.140317e-01, 1.239721e+00, 1.192179e-01, 9.435964e-01, 1.311282e-02, 6.392163e-01, 1.725315e-01, 1.209777e-01, 1.286141e+00, 1.699232e+00, 2.405438e-01, 8.148977e-02, 5.550580e-01, 1.599379e-01, 1.24759…
0.000000e+00	8.288528e-02, 6.065726e-01, 1.164249e-01, 2.009556e+00, 3.300155e+00, 2.695356e+00, 1.752521e+00, 1.426765e+00, 2.522386e+00, 2.187851e+00, 7.728099e-01, 3.650573e+00, 3.073646e+00, 2.670996e+00, 7.866706e-01, 2.499474e+00, 2.491566e+00, 3.905243e-01, 8.206405e-01, 2.427163e+00, 2.358790e+00, 2.508731e+00, 2.453839e+00, 5.802593e-01, 3.884537e-01, 2.009086e+00, 8.081426e-01, 1.321454e-01, 1.94099…
2.000000e-01	2.418720e-01, 8.433657e-01, 1.596801e-01, 9.604270e-01, 2.102012e+00, 2.353515e+00, 2.220356e+00, 1.425836e+00, 2.238171e+00, 1.440596e+00, 1.013421e+00, 2.434324e+00, 2.133600e+00, 2.140012e+00, 9.371768e-01, 2.625712e+00, 2.787364e+00, 6.258127e-01, 1.005014e+00, 1.747235e+00, 1.669802e+00, 1.661666e+00, 1.775738e+00, 4.973514e-01, 2.029133e-01, 1.726234e+00, 7.268291e-01, 9.481336e-02, 1.59530…
4.000000e-01	3.009100e-01, 7.835200e-01, 1.538395e-01, 6.475216e-01, 2.318972e+00, 1.793799e+00, 2.243948e+00, 1.179694e+00, 2.320912e+00, 7.659922e-01, 1.102004e+00, 1.916486e+00, 1.495614e+00, 1.727353e+00, 1.110217e+00, 1.811009e+00, 2.099170e+00, 6.403242e-01, 7.112471e-01, 1.223369e+00, 1.400273e+00, 1.074671e+00, 1.477061e+00, 5.209174e-01, 1.192040e-01, 9.161364e-01, 6.628504e-01, 4.759916e-02, 1.48247…
6.000000e-01	4.435557e-01, 9.559978e-01, 1.926225e-01, 4.835358e-01, 1.967769e+00, 2.053894e+00, 2.061704e+00, 1.489908e+00, 2.504885e+00, 5.166115e-01, 1.348760e+00, 1.411090e+00, 1.010764e+00, 1.206978e+00, 8.368419e-01, 1.888493e+00, 1.815167e+00, 6.360899e-01, 5.199356e-01, 1.130963e+00, 1.209363e+00, 7.597921e-01, 1.623840e+00, 7.741580e-01, 7.122592e-02, 7.172377e-01, 5.934316e-01, 3.512894e-02, 1.10107…
8.000000e-01	4.231284e-01, 1.215792e+00, 1.856814e-01, 2.970915e-01, 2.112512e+00, 1.640059e+00, 1.740509e+00, 1.278615e+00, 2.317974e+00, 2.285496e-01, 1.225506e+00, 9.292219e-01, 8.249885e-01, 8.610600e-01, 1.000866e+00, 1.493525e+00, 1.245033e+00, 7.951779e-01, 3.533442e-01, 9.303138e-01, 1.173668e+00, 4.372693e-01, 1.328256e+00, 1.018168e+00, 1.419459e-01, 3.943940e-01, 6.527923e-01, 2.527002e-02, 7.33253…
1.000000e+00	4.444416e-01, 1.120733e+00, 1.942020e-01, 1.824889e-01, 2.075031e+00, 1.860697e+00, 1.522863e+00, 1.171726e+00, 2.276585e+00, 1.252064e-01, 8.702404e-01, 9.564814e-01, 5.646488e-01, 7.418297e-01, 1.036254e+00, 1.701710e+00, 8.568464e-01, 6.599156e-01, 2.089120e-01, 8.134915e-01, 8.563537e-01, 3.471754e-01, 1.477690e+00, 1.175007e+00, 1.949023e-01, 2.475437e-01, 5.440371e-01, 9.596558e-02, 6.76759…
1.200000e+00	4.592629e-01, 8.167043e-01, 2.411729e-01, 1.274496e-01, 2.211838e+00, 1.633480e+00, 1.355615e+00, 1.276568e+00, 2.278239e+00, 8.948884e-02, 6.904621e-01, 5.420368e-01, 4.702834e-01, 7.646477e-01, 8.889877e-01, 1.293817e+00, 6.898959e-01, 9.665961e-01, 1.566768e-01, 6.705780e-01, 8.339697e-01, 2.276858e-01, 1.349844e+00, 1.275088e+00, 2.995853e-01, 1.667016e-01, 5.233293e-01, 4.247310e-01, 5.25286…
1.400000e+00	4.252985e-01, 5.746142e-01, 2.477029e-01, 8.179233e-02, 2.250231e+00, 1.882897e+00, 1.064793e+00, 1.203663e+00, 2.058029e+00, 4.668823e-02, 5.282866e-01, 4.018070e-01, 4.979445e-01, 7.617481e-01, 1.001888e+00, 1.310595e+00, 5.177488e-01, 8.871181e-01, 8.178364e-02, 6.020682e-01, 7.527523e-01, 1.679071e-01, 1.524380e+00, 1.687585e+00, 3.025130e-01, 9.149666e-02, 4.058650e-01, 6.707792e-01, 4.00734…
1.600000e+00	3.683042e-01, 4.219093e-01, 2.145492e-01, 4.736273e-02, 2.506457e+00, 1.832012e+00, 8.778971e-01, 1.248739e+00, 2.354907e+00, 3.709268e-02, 3.633631e-01, 5.947571e-01, 6.028303e-01, 1.087184e+00, 1.014481e+00, 1.575480e+00, 3.090535e-01, 1.079966e+00, 5.239069e-02, 6.830773e-01, 7.427078e-01, 1.528044e-01, 1.131369e+00, 2.038145e+00, 3.370359e-01, 7.013106e-02, 6.224618e-01, 6.925508e-01, 2.79061…
1.800000e+00	4.057200e-01, 3.108165e-01, 2.303247e-01, 2.519678e-02, 2.204002e+00, 1.726276e+00, 7.344535e-01, 1.320043e+00, 1.907450e+00, 4.165755e-02, 3.232416e-01, 4.899008e-01, 7.085848e-01, 9.392350e-01, 8.805219e-01, 1.655723e+00, 2.462882e-01, 8.028295e-01, 3.763220e-02, 7.495617e-01, 7.192231e-01, 1.334805e-01, 1.524106e+00, 1.606007e+00, 3.050737e-01, 4.745131e-02, 5.117612e-01, 9.829151e-01, 3.31456…
2.000000e+00	4.137946e-01, 1.939617e-01, 2.327400e-01, 1.525952e-02, 2.149358e+00, 1.841388e+00, 6.622317e-01, 1.077031e+00, 2.110793e+00, 4.191541e-02, 2.727154e-01, 4.363019e-01, 7.142110e-01, 9.766484e-01, 9.613955e-01, 1.304044e+00, 2.512502e-01, 8.491189e-01, 2.392725e-02, 6.621151e-01, 5.087474e-01, 1.256113e-01, 1.272984e+00, 1.419235e+00, 2.111150e-01, 3.281994e-02, 4.105612e-01, 9.893721e-01, 2.27544…
0.000000e+00	2.276559e+00, 1.864923e+00, 2.310139e+00, 8.208625e-01, 3.586871e-01, 3.808219e-01, 9.869941e-01, 1.866636e+00, 2.977895e-01, 1.447143e+00, 2.340357e+00, 1.852571e+00, 1.161230e-01, 2.150097e+00, 2.053777e+00, 1.072138e+00, 2.195277e+00, 2.002741e+00, 2.005580e+00, 1.114408e+00, 4.512920e-01, 2.516549e+00, 2.769483e+00, 1.046757e+00, 1.334447e+00, 2.432092e+00, 5.013540e-01, 8.975255e-01, 1.68038…
2.000000e-01	9.403376e-01, 1.613684e+00, 1.791553e+00, 6.069713e-01, 8.080682e-01, 5.244477e-01, 1.061092e+00, 1.558567e+00, 5.192963e-01, 1.006006e+00, 2.554543e+00, 1.170207e+00, 2.115115e-01, 1.278494e+00, 1.910776e+00, 6.490067e-01, 2.432119e+00, 1.455016e+00, 1.459710e+00, 5.911774e-01, 4.034369e-01, 1.884097e+00, 1.597018e+00, 7.879023e-01, 8.092242e-01, 1.992391e+00, 4.533228e-01, 5.990455e-01, 1.78982…
4.000000e-01	7.316281e-01, 1.403754e+00, 1.264518e+00, 4.258230e-01, 1.166775e+00, 6.289460e-01, 1.114439e+00, 1.789357e+00, 7.861361e-01, 7.266814e-01, 2.694374e+00, 7.923970e-01, 2.664024e-01, 1.067727e+00, 1.284724e+00, 4.686674e-01, 1.778257e+00, 1.259290e+00, 9.936043e-01, 4.865017e-01, 3.827211e-01, 1.386934e+00, 1.201562e+00, 5.563728e-01, 4.232655e-01, 1.501847e+00, 4.206680e-01, 3.569062e-01, 1.38038…
6.000000e-01	6.060251e-01, 1.114134e+00, 9.487164e-01, 2.373640e-01, 1.518314e+00, 1.083463e+00, 1.144323e+00, 1.217651e+00, 1.272476e+00, 8.084438e-01, 2.725467e+00, 7.534479e-01, 3.907166e-01, 1.119569e+00, 1.548250e+00, 4.038171e-01, 1.699227e+00, 1.043522e+00, 5.017481e-01, 3.903818e-01, 4.530977e-01, 9.392781e-01, 1.123429e+00, 5.319755e-01, 2.673558e-01, 9.749968e-01, 5.065330e-01, 3.420847e-01, 1.23905…
8.000000e-01	2.991990e-01, 7.501864e-01, 8.731205e-01, 1.378694e-01, 1.807307e+00, 1.202273e+00, 1.034216e+00, 1.257992e+00, 1.640789e+00, 7.521843e-01, 2.024586e+00, 5.315629e-01, 3.737801e-01, 1.353753e+00, 1.389262e+00, 6.272858e-01, 1.223450e+00, 9.463373e-01, 3.413325e-01, 4.150783e-01, 4.792848e-01, 6.562413e-01, 9.936364e-01, 7.034062e-01, 1.631727e-01, 7.776693e-01, 3.898114e-01, 4.071374e-01, 9.42690…
1.000000e+00	1.936304e-01, 6.047000e-01, 6.110153e-01, 9.228387e-02, 1.607887e+00, 1.352903e+00, 9.917772e-01, 1.262760e+00, 1.674043e+00, 5.748945e-01, 2.024244e+00, 5.970293e-01, 4.215944e-01, 1.018673e+00, 1.207994e+00, 8.770007e-01, 8.292346e-01, 8.994876e-01, 2.810955e-01, 4.012302e-01, 5.639593e-01, 5.342475e-01, 1.219921e+00, 9.268448e-01, 1.587079e-01, 4.189592e-01, 4.121314e-01, 4.201852e-01, 7.79709…
1.200000e+00	1.428004e-01, 4.284274e-01, 6.016276e-01, 5.964131e-02, 1.675622e+00, 1.267549e+00, 9.388568e-01, 1.340601e+00, 1.722612e+00, 5.781388e-01, 1.881655e+00, 5.529713e-01, 5.487565e-01, 1.370147e+00, 1.193368e+00, 9.993673e-01, 6.481986e-01, 1.124221e+00, 1.888596e-01, 4.736421e-01, 5.256463e-01, 4.260213e-01, 1.323516e+00, 1.189336e+00, 9.930851e-02, 3.288405e-01, 4.291182e-01, 4.837499e-01, 6.16098…
1.400000e+00	9.871604e-02, 3.772750e-01, 4.634950e-01, 3.673192e-02, 1.859141e+00, 1.567688e+00, 6.921927e-01, 1.169775e+00, 1.665884e+00, 4.752562e-01, 1.394054e+00, 4.956231e-01, 7.025341e-01, 1.309979e+00, 1.112522e+00, 1.252415e+00, 5.707617e-01, 9.682003e-01, 1.225701e-01, 4.901262e-01, 4.907082e-01, 3.576214e-01, 1.224622e+00, 1.215330e+00, 9.038688e-02, 2.106140e-01, 4.673504e-01, 6.425634e-01, 4.81178…
1.600000e+00	1.124054e-01, 2.236802e-01, 4.408235e-01, 2.422708e-02, 2.056606e+00, 1.539443e+00, 4.744571e-01, 1.455526e+00, 1.702663e+00, 3.477753e-01, 1.048331e+00, 4.921587e-01, 8.171412e-01, 1.323411e+00, 1.032489e+00, 1.122478e+00, 3.949147e-01, 8.095620e-01, 6.611873e-02, 4.618906e-01, 4.780516e-01, 2.660834e-01, 1.056488e+00, 1.651670e+00, 5.784772e-02, 1.249020e-01, 4.106623e-01, 6.692236e-01, 2.90419…
1.800000e+00	1.360512e-01, 2.063343e-01, 4.556535e-01, 1.381811e-02, 2.268410e+00, 1.799529e+00, 5.841144e-01, 1.452871e+00, 1.796785e+00, 1.903657e-01, 9.670401e-01, 3.989225e-01, 8.785154e-01, 1.328154e+00, 1.082287e+00, 1.163975e+00, 2.919394e-01, 9.601255e-01, 4.294100e-02, 4.461470e-01, 4.755386e-01, 2.209454e-01, 1.413585e+00, 1.808125e+00, 5.955178e-02, 8.698791e-02, 4.830509e-01, 8.666540e-01, 3.48806…
2.000000e+00	1.987922e-01, 1.392093e-01, 3.861131e-01, 9.254973e-03, 2.280007e+00, 1.686696e+00, 4.535303e-01, 1.280300e+00, 1.613557e+00, 1.904264e-01, 6.288520e-01, 3.239213e-01, 1.262509e+00, 1.264366e+00, 1.186385e+00, 1.314161e+00, 2.135448e-01, 1.023418e+00, 2.559242e-02, 5.399137e-01, 4.609848e-01, 1.918264e-01, 1.142113e+00, 1.599877e+00, 3.406709e-02, 5.272708e-02, 4.138839e-01, 7.531161e-01, 2.88012…
0.000000e+00	2.688896e+00, 2.320176e+00, 1.602661e+00, 1.932892e+00, 2.298592e+00, 9.375726e-01, 2.305314e-01, 4.187543e-01, 1.471180e+00, 3.175655e+00, 2.094980e+00, 2.416923e+00, 1.489887e+00, 8.428392e-01, 5.010554e-01, 5.377162e-01, 2.122051e+00, 1.611176e+00, 1.516919e+00, 1.890334e+00, 1.103896e+00, 1.823756e+00, 1.997005e+00, 1.353971e-01, 2.000814e+00, 2.043769e+00, 2.923462e+00, 1.895534e+00, 1.13668…
2.000000e-01	1.684661e+00, 2.440642e+00, 1.123138e+00, 9.055686e-01, 1.929337e+00, 7.027913e-01, 4.168928e-01, 4.071634e-01, 1.046658e+00, 1.943058e+00, 2.259504e+00, 2.455110e+00, 1.756590e+00, 5.361766e-01, 4.016216e-01, 4.438252e-01, 1.512348e+00, 1.305612e+00, 1.315468e+00, 1.409711e+00, 8.529671e-01, 1.435538e+00, 1.553872e+00, 1.167882e-01, 1.369952e+00, 1.714551e+00, 2.102033e+00, 1.288646e+00, 8.95368…
4.000000e-01	1.438580e+00, 2.138139e+00, 6.273940e-01, 6.476599e-01, 1.679571e+00, 5.115656e-01, 5.819453e-01, 4.671135e-01, 1.184747e+00, 1.184165e+00, 1.933708e+00, 2.258023e+00, 1.522272e+00, 7.683991e-01, 3.675945e-01, 4.969544e-01, 1.557138e+00, 1.450224e+00, 9.526812e-01, 8.223028e-01, 6.754936e-01, 8.655899e-01, 1.779362e+00, 2.313159e-01, 9.533883e-01, 9.385945e-01, 1.373484e+00, 8.724452e-01, 8.06708…
6.000000e-01	1.182701e+00, 2.200879e+00, 4.162377e-01, 5.026857e-01, 1.491290e+00, 7.205693e-01, 6.153947e-01, 4.812464e-01, 1.364679e+00, 1.112459e+00, 1.925782e+00, 1.392087e+00, 1.738110e+00, 9.335942e-01, 2.755807e-01, 8.214814e-01, 1.251874e+00, 1.016481e+00, 7.199043e-01, 6.778418e-01, 5.458221e-01, 6.676720e-01, 1.384288e+00, 5.118735e-01, 6.423451e-01, 8.986127e-01, 1.306712e+00, 3.688264e-01, 6.42940…
8.000000e-01	1.202999e+00, 1.600634e+00, 2.255737e-01, 3.549995e-01, 2.062284e+00, 9.360282e-01, 6.216668e-01, 6.885202e-01, 1.700483e+00, 7.009205e-01, 1.953995e+00, 1.013308e+00, 1.373096e+00, 1.349119e+00, 1.910308e-01, 8.558142e-01, 8.120931e-01, 1.057687e+00, 4.534968e-01, 4.700906e-01, 5.574645e-01, 4.190659e-01, 1.265519e+00, 7.589100e-01, 4.120710e-01, 4.866676e-01, 1.255580e+00, 2.932292e-01, 4.88729…
1.000000e+00	8.576790e-01, 1.360013e+00, 1.505924e-01, 2.249653e-01, 2.132203e+00, 1.104326e+00, 5.847014e-01, 7.130569e-01, 1.836390e+00, 5.757520e-01, 1.347779e+00, 8.393281e-01, 1.429521e+00, 1.286358e+00, 1.898412e-01, 8.454098e-01, 7.424174e-01, 1.036242e+00, 2.257618e-01, 4.685970e-01, 5.439715e-01, 2.607302e-01, 1.456198e+00, 9.871770e-01, 2.828239e-01, 3.912477e-01, 7.693762e-01, 1.680961e-01, 3.18101…
1.200000e+00	6.945871e-01, 8.614353e-01, 6.502221e-02, 1.320236e-01, 1.998309e+00, 1.291388e+00, 4.930853e-01, 7.521360e-01, 1.944938e+00, 4.406761e-01, 1.189902e+00, 5.674900e-01, 1.414004e+00, 1.274727e+00, 2.077490e-01, 1.304027e+00, 4.920880e-01, 9.090830e-01, 1.731742e-01, 4.380261e-01, 3.388582e-01, 2.309683e-01, 1.501744e+00, 1.483415e+00, 1.519962e-01, 2.557390e-01, 6.490180e-01, 1.151314e-01, 3.94888…
1.400000e+00	5.521547e-01, 8.872639e-01, 6.241381e-02, 8.778838e-02, 1.873139e+00, 1.432962e+00, 4.353276e-01, 8.820925e-01, 2.010916e+00, 2.857309e-01, 1.037770e+00, 4.318109e-01, 1.339313e+00, 1.545301e+00, 2.430402e-01, 1.307212e+00, 3.724241e-01, 1.031980e+00, 1.339811e-01, 5.793306e-01, 5.000266e-01, 1.924536e-01, 1.379826e+00, 1.308559e+00, 8.533286e-02, 1.490216e-01, 6.464775e-01, 6.539534e-02, 2.88333…
1.600000e+00	5.712089e-01, 5.414449e-01, 4.114769e-02, 5.410319e-02, 2.444493e+00, 1.492893e+00, 3.870457e-01, 1.077717e+00, 2.100817e+00, 2.176289e-01, 7.538026e-01, 3.048201e-01, 1.284328e+00, 1.497490e+00, 3.044379e-01, 1.063674e+00, 2.709201e-01, 7.898014e-01, 6.812274e-02, 5.840226e-01, 3.319546e-01, 1.302168e-01, 1.360012e+00, 1.614000e+00, 4.889828e-02, 1.014121e-01, 5.713566e-01, 3.871454e-02, 2.28195…
1.800000e+00	6.324343e-01, 4.134204e-01, 3.035094e-02, 3.603256e-02, 1.960902e+00, 1.514279e+00, 2.826115e-01, 1.171150e+00, 2.364682e+00, 1.451445e-01, 4.923709e-01, 2.328972e-01, 1.517892e+00, 1.608922e+00, 3.693892e-01, 1.445516e+00, 2.015305e-01, 9.176054e-01, 4.072783e-02, 5.372737e-01, 2.468033e-01, 1.281454e-01, 1.283662e+00, 1.602285e+00, 3.404234e-02, 5.155859e-02, 5.876869e-01, 3.120020e-02, 1.77492…
2.000000e+00	5.939006e-01, 3.250616e-01, 2.415326e-02, 2.042070e-02, 2.239729e+00, 1.512160e+00, 2.225488e-01, 1.140811e+00, 2.256797e+00, 1.362411e-01, 4.710297e-01, 1.504967e-01, 1.618033e+00, 1.232899e+00, 4.725857e-01, 1.412564e+00, 1.526819e-01, 8.630301e-01, 2.814468e-02, 5.438416e-01, 2.767877e-01, 1.348831e-01, 1.385115e+00, 1.581732e+00, 2.007885e-02, 3.351502e-02, 5.618413e-01, 3.957655e-02, 1.62918…
0.000000e+00	2.672768e+00, 1.602156e+00, 3.255479e+00, 9.861037e-01, 1.466381e+00, 2.470470e+00, 1.199895e+00, 1.808983e+00, 4.279613e-01, 2.092638e+00, 1.225388e+00, 1.810571e+00, 2.545754e+00, 3.369531e+00, 7.092931e-01, 4.127075e-01, 2.134377e+00, 2.193606e+00, 2.839779e+00, 2.348812e+00, 2.510660e+00, 2.398185e-01, 6.472243e-01, 3.263226e-01, 8.713827e-02, 5.744908e-01, 2.123964e-01, 4.012582e-01, 1.58214…
2.000000e-01	1.885733e+00, 1.798782e+00, 1.416912e+00, 5.739535e-01, 1.599938e+00, 2.495819e+00, 1.013420e+00, 1.408349e+00, 7.746501e-01, 9.568190e-01, 1.308000e+00, 1.475765e+00, 2.409616e+00, 2.499742e+00, 7.343473e-01, 2.681161e-01, 1.298955e+00, 1.788882e+00, 1.900546e+00, 1.953380e+00, 1.859274e+00, 5.597011e-01, 8.719914e-01, 6.990687e-01, 4.470514e-02, 6.480127e-01, 1.572566e-01, 2.424573e-01, 1.23942…
4.000000e-01	1.387351e+00, 1.553930e+00, 1.104266e+00, 4.012361e-01, 1.481836e+00, 2.327075e+00, 9.625687e-01, 1.126734e+00, 1.272944e+00, 1.233886e+00, 1.562006e+00, 1.594040e+00, 2.202849e+00, 1.624589e+00, 8.742702e-01, 2.487986e-01, 1.060693e+00, 1.303839e+00, 1.205091e+00, 1.403094e+00, 1.870418e+00, 5.061135e-01, 1.006354e+00, 1.147515e+00, 2.238138e-02, 6.190968e-01, 1.699763e-01, 1.513019e-01, 1.19003…
6.000000e-01	9.391385e-01, 1.548898e+00, 6.015128e-01, 2.273014e-01, 2.316924e+00, 2.362491e+00, 8.393946e-01, 1.027811e+00, 1.545886e+00, 9.124348e-01, 1.343683e+00, 9.442716e-01, 1.544359e+00, 1.145367e+00, 9.069692e-01, 5.588567e-01, 7.904174e-01, 1.294486e+00, 7.124876e-01, 1.344325e+00, 1.508833e+00, 4.961997e-01, 1.114769e+00, 1.243312e+00, 2.466540e-02, 4.795502e-01, 1.795579e-01, 1.091686e-01, 1.08536…
8.000000e-01	7.480679e-01, 1.204350e+00, 4.466155e-01, 1.537643e-01, 1.735025e+00, 1.834121e+00, 8.649235e-01, 1.112272e+00, 1.534598e+00, 8.209634e-01, 1.389379e+00, 7.320521e-01, 1.433113e+00, 8.346488e-01, 8.804423e-01, 6.620638e-01, 5.683044e-01, 1.214164e+00, 4.963344e-01, 1.077218e+00, 1.369448e+00, 3.868495e-01, 1.187087e+00, 1.483010e+00, 8.168438e-02, 2.800161e-01, 2.218138e-01, 5.786482e-02, 6.21997…
1.000000e+00	8.043281e-01, 7.816060e-01, 2.724482e-01, 9.630805e-02, 2.118066e+00, 1.889883e+00, 6.164413e-01, 1.119428e+00, 1.526371e+00, 5.680299e-01, 1.142634e+00, 5.767576e-01, 1.580001e+00, 7.609598e-01, 6.814493e-01, 9.743847e-01, 4.371459e-01, 1.158269e+00, 2.696113e-01, 7.873092e-01, 1.126750e+00, 3.566327e-01, 1.225300e+00, 1.520825e+00, 2.008753e-01, 1.988409e-01, 3.068393e-01, 4.821350e-02, 5.29167…
1.200000e+00	6.280955e-01, 6.409631e-01, 2.475135e-01, 5.751531e-02, 2.308478e+00, 1.583221e+00, 4.909178e-01, 1.097629e+00, 1.931972e+00, 3.983891e-01, 9.576255e-01, 4.217779e-01, 1.391533e+00, 7.418261e-01, 6.950628e-01, 1.138945e+00, 4.019586e-01, 1.019072e+00, 2.297794e-01, 7.817391e-01, 6.136352e-01, 3.065729e-01, 1.167307e+00, 1.675301e+00, 2.755709e-01, 1.170256e-01, 3.930587e-01, 3.159266e-02, 4.68156…
1.400000e+00	5.472984e-01, 4.971268e-01, 1.962649e-01, 3.394323e-02, 2.310659e+00, 2.303943e+00, 4.176589e-01, 1.268361e+00, 2.266022e+00, 3.179098e-01, 6.461606e-01, 3.370074e-01, 1.577242e+00, 7.635234e-01, 7.638147e-01, 1.027951e+00, 2.791549e-01, 8.821164e-01, 1.253201e-01, 8.038626e-01, 6.955309e-01, 2.743206e-01, 1.326766e+00, 1.804912e+00, 3.482830e-01, 8.287640e-02, 3.565102e-01, 3.455020e-02, 3.76071…
1.600000e+00	6.695562e-01, 3.777569e-01, 1.904203e-01, 2.493168e-02, 1.898835e+00, 1.835018e+00, 4.100674e-01, 1.516321e+00, 1.963405e+00, 2.949769e-01, 6.813073e-01, 2.007878e-01, 1.574360e+00, 6.935577e-01, 8.375509e-01, 1.061774e+00, 2.518916e-01, 8.805292e-01, 7.487993e-02, 6.142682e-01, 6.982881e-01, 2.050559e-01, 1.313580e+00, 2.058488e+00, 2.662563e-01, 4.857877e-02, 3.007591e-01, 5.651093e-02, 2.74806…
1.800000e+00	5.739730e-01, 2.166627e-01, 1.424934e-01, 1.396240e-02, 1.995839e+00, 1.787557e+00, 3.381160e-01, 1.330615e+00, 2.075012e+00, 2.329383e-01, 4.562317e-01, 1.440535e-01, 1.301350e+00, 9.387515e-01, 8.522329e-01, 1.433034e+00, 1.416028e-01, 9.623161e-01, 4.621985e-02, 7.336708e-01, 5.538806e-01, 1.704589e-01, 1.196264e+00, 2.000969e+00, 3.246797e-01, 3.769967e-02, 3.443326e-01, 9.277356e-02, 2.55721…
2.000000e+00	5.441384e-01, 1.772962e-01, 1.605412e-01, 8.474390e-03, 2.435111e+00, 1.671766e+00, 2.399720e-01, 1.251584e+00, 2.031253e+00, 1.504661e-01, 2.951242e-01, 1.186580e-01, 1.383304e+00, 9.561513e-01, 6.477014e-01, 1.119976e+00, 1.356037e-01, 6.541307e-01, 4.076436e-02, 6.239467e-01, 4.408021e-01, 1.665395e-01, 1.516251e+00, 2.027304e+00, 2.498924e-01, 2.243091e-02, 4.567485e-01, 1.783014e-01, 2.04534…
0.000000e+00	4.983382e-01, 1.677316e-01, 1.576229e+00, 6.632953e-01, 1.231358e+00, 1.595007e+00, 1.419454e-01, 1.475094e+00, 2.586083e+00, 2.316704e+00, 2.719903e+00, 1.015061e+00, 4.099149e-01, 5.849544e-01, 2.147510e+00, 1.192784e+00, 6.100555e-02, 1.791182e+00, 2.965416e+00, 1.983887e+00, 3.773442e-01, 1.168960e+00, 4.664465e-01, 5.975393e-01, 1.917109e+00, 2.399164e+00, 9.352463e-01, 3.002254e+00, 1.07322…
2.000000e-01	3.035396e-01, 3.148612e-01, 1.108067e+00, 4.645936e-01, 1.519242e+00, 1.276231e+00, 1.273985e-01, 1.450849e+00, 2.207128e+00, 1.900311e+00, 3.216671e+00, 6.224081e-01, 8.253005e-01, 4.347487e-01, 1.978661e+00, 7.025046e-01, 2.167100e-01, 1.753060e+00, 2.017838e+00, 1.455892e+00, 2.788688e-01, 1.076563e+00, 7.237415e-01, 3.708432e-01, 1.296650e+00, 1.429439e+00, 7.479209e-01, 1.960299e+00, 6.85899…
4.000000e-01	1.971183e-01, 2.523024e-01, 7.789452e-01, 2.924752e-01, 1.785701e+00, 9.786073e-01, 1.171789e-01, 1.525049e+00, 1.821541e+00, 1.143929e+00, 2.291246e+00, 6.510236e-01, 9.236927e-01, 4.927967e-01, 2.013925e+00, 8.268261e-01, 3.908349e-01, 1.236588e+00, 1.203194e+00, 1.167351e+00, 2.301679e-01, 1.151857e+00, 8.145894e-01, 4.420784e-01, 9.930583e-01, 1.070626e+00, 3.647145e-01, 1.053481e+00, 7.39128…
6.000000e-01	1.134867e-01, 1.955175e-01, 8.602663e-01, 1.616182e-01, 1.794087e+00, 1.118243e+00, 9.084498e-02, 1.305224e+00, 1.558535e+00, 8.833012e-01, 2.351219e+00, 4.417461e-01, 9.310526e-01, 5.240837e-01, 1.734029e+00, 8.431902e-01, 3.872856e-01, 1.308211e+00, 7.803543e-01, 8.384742e-01, 1.645835e-01, 7.961761e-01, 1.085754e+00, 8.629537e-01, 5.713032e-01, 4.953114e-01, 3.739661e-01, 6.425424e-01, 4.71063…
8.000000e-01	1.040170e-01, 1.470020e-01, 6.224243e-01, 1.042283e-01, 1.866421e+00, 1.375442e+00, 9.257899e-02, 1.508821e+00, 1.646856e+00, 6.518223e-01, 2.500988e+00, 3.643962e-01, 1.102886e+00, 7.035620e-01, 1.438600e+00, 9.835048e-01, 4.085031e-01, 9.982340e-01, 5.097171e-01, 7.725178e-01, 1.767788e-01, 6.867728e-01, 1.056995e+00, 9.120481e-01, 6.490135e-01, 4.257636e-01, 4.059730e-01, 4.094398e-01, 5.12760…
1.000000e+00	1.598309e-01, 1.094800e-01, 5.696205e-01, 6.426078e-02, 1.964105e+00, 1.475772e+00, 9.393628e-02, 1.534021e+00, 1.689163e+00, 5.341325e-01, 2.161499e+00, 2.465159e-01, 1.226574e+00, 9.361222e-01, 1.309374e+00, 1.067357e+00, 2.760058e-01, 1.118531e+00, 3.259571e-01, 6.527440e-01, 1.404479e-01, 5.832632e-01, 1.095250e+00, 1.323441e+00, 4.655447e-01, 2.851861e-01, 3.869373e-01, 2.557286e-01, 3.04268…
1.200000e+00	2.003795e-01, 8.078717e-02, 5.426839e-01, 4.513059e-02, 2.004616e+00, 1.391438e+00, 6.587150e-02, 1.548097e+00, 1.809407e+00, 3.106842e-01, 1.837601e+00, 1.698662e-01, 1.401668e+00, 7.606871e-01, 1.151269e+00, 1.418171e+00, 2.783188e-01, 1.084360e+00, 2.180786e-01, 6.622026e-01, 1.316381e-01, 5.027654e-01, 1.239266e+00, 1.433783e+00, 3.936778e-01, 1.518665e-01, 3.832848e-01, 1.446072e-01, 3.22842…
1.400000e+00	2.562310e-01, 5.999269e-02, 3.552718e-01, 2.912110e-02, 2.203070e+00, 1.555424e+00, 5.666016e-02, 1.519885e+00, 1.989864e+00, 2.819531e-01, 1.949775e+00, 1.418057e-01, 1.672612e+00, 9.050950e-01, 1.240054e+00, 1.020696e+00, 1.731556e-01, 1.041545e+00, 1.342965e-01, 5.310906e-01, 1.284213e-01, 3.727264e-01, 1.033317e+00, 1.870067e+00, 3.608854e-01, 1.101708e-01, 4.238392e-01, 9.334820e-02, 2.56187…
1.600000e+00	3.270474e-01, 3.540351e-02, 4.374941e-01, 1.854110e-02, 2.396191e+00, 1.386760e+00, 4.779297e-02, 1.276199e+00, 2.188700e+00, 1.706636e-01, 1.485510e+00, 9.569536e-02, 1.243019e+00, 1.071694e+00, 1.397017e+00, 1.188582e+00, 1.502247e-01, 9.255254e-01, 7.230197e-02, 6.110005e-01, 1.263860e-01, 2.850557e-01, 1.430215e+00, 1.714833e+00, 2.345208e-01, 7.202336e-02, 4.710267e-01, 5.831073e-02, 1.85961…
1.800000e+00	3.827307e-01, 3.097389e-02, 4.522398e-01, 1.073899e-02, 2.187634e+00, 1.376983e+00, 5.146666e-02, 1.129471e+00, 2.379410e+00, 1.448278e-01, 1.180477e+00, 6.884502e-02, 1.383225e+00, 9.846093e-01, 1.093561e+00, 1.504894e+00, 1.255994e-01, 9.926930e-01, 6.048076e-02, 5.744147e-01, 1.067276e-01, 2.415108e-01, 1.207685e+00, 2.295253e+00, 1.632624e-01, 4.698412e-02, 4.345524e-01, 4.593417e-02, 1.81747…
2.000000e+00	4.321087e-01, 1.811972e-02, 3.877809e-01, 6.189746e-03, 2.377281e+00, 1.734236e+00, 3.873442e-02, 1.234413e+00, 2.135427e+00, 1.079522e-01, 8.942165e-01, 5.138768e-02, 1.514020e+00, 1.113707e+00, 8.022988e-01, 1.104133e+00, 8.406437e-02, 9.663734e-01, 3.286929e-02, 6.055311e-01, 1.312027e-01, 2.122700e-01, 1.300686e+00, 1.528482e+00, 1.354541e-01, 3.080761e-02, 5.080380e-01, 5.464597e-02, 1.38953…
0.000000e+00	2.937181e+00, 8.978930e-01, 8.039831e-01, 6.226385e-01, 5.341855e-01, 2.493463e+00, 2.119494e+00, 5.558923e-01, 3.496208e-01, 2.008972e+00, 2.391729e+00, 2.112447e+00, 2.460084e+00, 1.917436e+00, 2.455914e+00, 1.765551e+00, 2.286677e+00, 1.253036e+00, 1.303428e-01, 1.468958e+00, 2.474123e+00, 5.822666e-01, 2.160447e+00, 4.317713e-01, 2.277341e+00, 9.576489e-01, 5.509478e-01, 2.696831e-01, 5.63972…
2.000000e-01	1.957438e+00, 1.219410e+00, 7.886843e-01, 5.335403e-01, 1.091997e+00, 1.513309e+00, 1.661022e+00, 5.017561e-01, 4.874706e-01, 1.133039e+00, 1.830816e+00, 1.544844e+00, 1.730594e+00, 1.278208e+00, 1.699581e+00, 2.115688e+00, 1.920876e+00, 1.150745e+00, 7.782188e-02, 1.064197e+00, 1.988162e+00, 3.349064e-01, 1.555616e+00, 6.779776e-01, 1.196359e+00, 1.166419e+00, 5.596498e-01, 1.698319e-01, 6.19293…
4.000000e-01	1.412116e+00, 1.471575e+00, 6.769595e-01, 4.522254e-01, 1.481512e+00, 1.460046e+00, 1.346669e+00, 5.514790e-01, 1.177673e+00, 5.182638e-01, 1.910238e+00, 1.574628e+00, 1.189084e+00, 1.489683e+00, 1.257650e+00, 1.711139e+00, 1.364940e+00, 1.070881e+00, 6.590461e-02, 1.136046e+00, 1.502158e+00, 2.018305e-01, 1.402973e+00, 7.878693e-01, 7.500372e-01, 6.970454e-01, 5.039822e-01, 8.136872e-02, 7.12204…
6.000000e-01	1.291343e+00, 1.581991e+00, 4.440156e-01, 4.160379e-01, 1.316180e+00, 1.342400e+00, 1.486126e+00, 5.597909e-01, 1.354501e+00, 3.252939e-01, 1.596889e+00, 1.101705e+00, 1.079226e+00, 1.406536e+00, 1.029311e+00, 1.719830e+00, 8.137939e-01, 9.059249e-01, 5.452255e-02, 8.017324e-01, 1.366548e+00, 1.988028e-01, 1.400641e+00, 1.001555e+00, 3.819038e-01, 5.783690e-01, 5.329891e-01, 8.539406e-02, 5.11195…
8.000000e-01	6.303377e-01, 1.167394e+00, 4.127885e-01, 3.377734e-01, 1.695589e+00, 1.737338e+00, 1.494421e+00, 7.027010e-01, 1.654049e+00, 2.340913e-01, 1.602531e+00, 8.895129e-01, 7.083543e-01, 1.573336e+00, 9.990025e-01, 1.512366e+00, 7.329668e-01, 8.420681e-01, 3.672282e-02, 8.870935e-01, 1.175793e+00, 1.805193e-01, 1.153682e+00, 1.246214e+00, 1.852821e-01, 4.303295e-01, 5.108208e-01, 1.073245e-01, 4.88604…
1.000000e+00	6.210084e-01, 8.681839e-01, 2.690950e-01, 2.649842e-01, 1.722581e+00, 1.664749e+00, 1.041592e+00, 7.106710e-01, 1.695955e+00, 1.093282e-01, 1.701504e+00, 5.525243e-01, 6.896029e-01, 1.631489e+00, 7.036375e-01, 1.497889e+00, 5.421413e-01, 8.155146e-01, 3.222834e-02, 7.664126e-01, 9.258784e-01, 1.893517e-01, 1.398441e+00, 1.696637e+00, 1.097409e-01, 2.210200e-01, 4.868748e-01, 1.235218e-01, 3.19657…
1.200000e+00	6.428534e-01, 5.272115e-01, 2.137619e-01, 1.753821e-01, 1.908084e+00, 1.419572e+00, 9.705766e-01, 8.912952e-01, 1.732763e+00, 7.553911e-02, 1.359399e+00, 4.216006e-01, 7.485498e-01, 1.569329e+00, 4.879268e-01, 1.454182e+00, 4.327488e-01, 9.318900e-01, 2.485396e-02, 7.477960e-01, 8.323617e-01, 1.635717e-01, 1.532941e+00, 1.533134e+00, 7.478743e-02, 1.861233e-01, 5.030297e-01, 1.786027e-01, 3.09494…
1.400000e+00	6.440765e-01, 4.611200e-01, 1.316095e-01, 9.571594e-02, 2.116827e+00, 1.565350e+00, 8.174390e-01, 1.138505e+00, 1.658899e+00, 5.418860e-02, 1.280721e+00, 4.610098e-01, 6.604274e-01, 1.462124e+00, 6.696259e-01, 1.455417e+00, 3.386194e-01, 7.736968e-01, 1.609055e-02, 6.199824e-01, 6.713266e-01, 1.463348e-01, 1.347162e+00, 1.562329e+00, 4.259696e-02, 1.025784e-01, 4.822188e-01, 2.450427e-01, 2.18381…
1.600000e+00	5.470645e-01, 3.106246e-01, 9.112189e-02, 6.050531e-02, 2.301813e+00, 1.589843e+00, 5.477580e-01, 1.148898e+00, 1.893226e+00, 4.413685e-02, 1.021027e+00, 2.945797e-01, 1.040819e+00, 1.629069e+00, 5.950117e-01, 1.314927e+00, 2.016579e-01, 8.862919e-01, 9.569359e-03, 6.244816e-01, 5.993968e-01, 1.482467e-01, 1.253330e+00, 1.826147e+00, 3.027317e-02, 7.626809e-02, 4.569922e-01, 2.522574e-01, 1.74520…
1.800000e+00	5.660340e-01, 2.266031e-01, 6.450533e-02, 4.257578e-02, 2.114354e+00, 1.711363e+00, 4.756836e-01, 1.310271e+00, 2.488745e+00, 4.011427e-02, 7.236915e-01, 3.400860e-01, 1.167119e+00, 1.502449e+00, 4.956758e-01, 1.448753e+00, 1.759809e-01, 9.327298e-01, 7.830796e-03, 6.451051e-01, 4.310368e-01, 1.460085e-01, 1.262939e+00, 1.623512e+00, 1.857281e-02, 4.678771e-02, 5.139744e-01, 2.721098e-01, 1.48488…
2.000000e+00	5.826717e-01, 1.540876e-01, 7.881998e-02, 2.625263e-02, 2.677259e+00, 1.761092e+00, 4.394273e-01, 1.082454e+00, 2.165848e+00, 3.658003e-02, 5.940750e-01, 2.624491e-01, 1.045318e+00, 1.531591e+00, 5.631853e-01, 1.350356e+00, 1.160430e-01, 8.922306e-01, 5.891564e-03, 5.466197e-01, 3.896266e-01, 1.395624e-01, 1.304836e+00, 2.053431e+00, 1.782519e-02, 2.203195e-02, 4.943505e-01, 3.068184e-01, 1.16805…
0.000000e+00	2.258277e+00, 1.946652e+00, 1.991837e+00, 1.097150e+00, 2.300947e+00, 7.799126e-02, 2.716259e+00, 3.982924e-01, 5.217705e-02, 3.301760e+00, 2.304587e+00, 1.090119e+00, 1.265566e+00, 2.615367e+00, 2.981966e+00, 2.839344e+00, 2.023764e+00, 2.880642e+00, 2.148157e+00, 1.477603e+00, 2.353533e+00, 9.123499e-01, 2.471787e+00, 2.291688e+00, 3.015838e+00, 1.296158e+00, 1.891133e-02, 1.635670e+00, 2.59240…
2.000000e-01	2.119746e+00, 1.587399e+00, 1.368281e+00, 6.340209e-01, 1.923266e+00, 6.395559e-02, 2.332098e+00, 3.025663e-01, 2.284298e-01, 1.541577e+00, 2.051412e+00, 1.058496e+00, 1.008159e+00, 2.368751e+00, 1.532132e+00, 2.359732e+00, 1.641300e+00, 2.500407e+00, 1.584076e+00, 1.027100e+00, 2.089191e+00, 5.336288e-01, 2.518083e+00, 1.543290e+00, 1.705686e+00, 1.379187e+00, 1.825222e-01, 9.742348e-01, 1.92883…
4.000000e-01	1.108459e+00, 1.390388e+00, 8.573674e-01, 5.262278e-01, 2.246068e+00, 1.923721e-01, 1.840063e+00, 3.135520e-01, 6.256240e-01, 7.406006e-01, 1.668064e+00, 9.631825e-01, 7.836961e-01, 2.479304e+00, 1.317380e+00, 1.434799e+00, 1.055500e+00, 1.833442e+00, 1.097789e+00, 5.462873e-01, 1.613400e+00, 3.382827e-01, 2.344640e+00, 1.477551e+00, 7.614730e-01, 1.259605e+00, 3.217138e-01, 5.866056e-01, 1.67467…
6.000000e-01	1.030470e+00, 1.501140e+00, 7.007887e-01, 3.206495e-01, 2.566862e+00, 5.594315e-01, 1.793188e+00, 3.501909e-01, 8.081250e-01, 6.271254e-01, 2.271696e+00, 1.183774e+00, 5.353324e-01, 2.289397e+00, 1.261111e+00, 1.392848e+00, 8.448381e-01, 1.655504e+00, 7.164668e-01, 4.484750e-01, 1.440667e+00, 2.606079e-01, 1.696874e+00, 1.338341e+00, 3.538291e-01, 1.049228e+00, 3.809872e-01, 3.344602e-01, 1.57728…
8.000000e-01	8.454474e-01, 1.337951e+00, 5.611476e-01, 2.294909e-01, 2.263100e+00, 8.374811e-01, 1.224566e+00, 7.596903e-01, 1.181221e+00, 3.023993e-01, 2.233665e+00, 9.887260e-01, 4.995025e-01, 2.136741e+00, 9.169496e-01, 1.366762e+00, 6.118679e-01, 1.348467e+00, 3.795841e-01, 2.694998e-01, 1.009261e+00, 1.745447e-01, 1.625652e+00, 1.372586e+00, 2.655668e-01, 8.577767e-01, 4.090217e-01, 2.169721e-01, 1.02569…
1.000000e+00	6.396206e-01, 1.112959e+00, 4.008165e-01, 1.353462e-01, 2.384738e+00, 1.190628e+00, 1.128373e+00, 6.659552e-01, 1.482369e+00, 1.591444e-01, 1.602416e+00, 8.369211e-01, 4.784113e-01, 2.241559e+00, 6.289968e-01, 1.405481e+00, 5.303241e-01, 1.283306e+00, 2.118477e-01, 3.019764e-01, 1.233324e+00, 1.236848e-01, 1.691384e+00, 1.292643e+00, 1.443996e-01, 4.600323e-01, 4.554228e-01, 1.469390e-01, 8.49055…
1.200000e+00	5.805339e-01, 7.968995e-01, 2.304376e-01, 8.911901e-02, 2.245868e+00, 1.167334e+00, 9.834907e-01, 7.101467e-01, 1.593256e+00, 1.092907e-01, 1.025791e+00, 8.446678e-01, 5.123612e-01, 1.901124e+00, 4.923383e-01, 1.494672e+00, 3.912773e-01, 1.191360e+00, 1.657940e-01, 2.671487e-01, 9.751217e-01, 1.006171e-01, 1.566590e+00, 1.407401e+00, 7.409475e-02, 4.057390e-01, 4.220384e-01, 2.223689e-01, 8.51130…
1.400000e+00	5.513077e-01, 6.708613e-01, 1.601022e-01, 5.948304e-02, 2.216110e+00, 1.386384e+00, 7.610233e-01, 1.007333e+00, 1.693441e+00, 8.456031e-02, 9.554128e-01, 6.852713e-01, 6.555994e-01, 1.411039e+00, 5.317819e-01, 1.302487e+00, 2.744984e-01, 1.001808e+00, 1.038840e-01, 3.986691e-01, 8.718643e-01, 9.026346e-02, 1.389236e+00, 1.807351e+00, 3.692263e-02, 2.173269e-01, 4.929604e-01, 3.215164e-01, 5.28619…
1.600000e+00	5.557270e-01, 5.738387e-01, 9.542071e-02, 3.359918e-02, 2.125824e+00, 1.314256e+00, 6.734277e-01, 1.040944e+00, 1.714675e+00, 7.620365e-02, 6.482211e-01, 5.642432e-01, 8.409576e-01, 1.648785e+00, 4.381642e-01, 1.221974e+00, 1.969504e-01, 9.425581e-01, 6.100985e-02, 4.163477e-01, 9.416006e-01, 7.684960e-02, 1.387420e+00, 1.989844e+00, 2.381520e-02, 1.573850e-01, 5.274871e-01, 3.279608e-01, 6.11753…
1.800000e+00	4.868008e-01, 3.927989e-01, 7.139424e-02, 2.577346e-02, 2.104132e+00, 1.531409e+00, 4.287146e-01, 1.045912e+00, 1.963725e+00, 7.119423e-02, 5.784876e-01, 6.491818e-01, 1.027850e+00, 1.854020e+00, 4.132057e-01, 1.117166e+00, 1.589256e-01, 1.073035e+00, 5.024844e-02, 4.330581e-01, 8.603478e-01, 8.795183e-02, 1.362516e+00, 1.937954e+00, 1.488201e-02, 1.109434e-01, 5.589628e-01, 4.227555e-01, 4.12259…
2.000000e+00	6.291860e-01, 2.818919e-01, 5.503241e-02, 1.514216e-02, 2.023076e+00, 1.534467e+00, 4.261768e-01, 9.989796e-01, 2.036587e+00, 5.891858e-02, 4.615195e-01, 4.701410e-01, 1.164814e+00, 1.520836e+00, 4.313480e-01, 1.217090e+00, 9.763886e-02, 1.035513e+00, 3.324377e-02, 4.743977e-01, 6.333354e-01, 9.064470e-02, 1.411154e+00, 2.353180e+00, 1.043129e-02, 6.388087e-02, 4.769145e-01, 5.531823e-01, 2.69773…
0.000000e+00	2.617791e+00, 3.219629e+00, 1.712557e+00, 1.643376e+00, 7.769374e-01, 7.773906e-01, 2.226075e+00, 1.009634e+00, 1.056193e+00, 3.650972e-01, 1.555261e+00, 2.202694e+00, 1.961755e+00, 1.054105e+00, 1.337762e+00, 1.905711e+00, 9.787020e-01, 5.927378e-01, 2.363437e-01, 2.424110e+00, 2.703075e+00, 2.066021e+00, 2.955201e+00, 1.578999e+00, 1.249523e+00, 2.054178e+00, 2.314423e+00, 2.447095e+00, 8.42465…
2.000000e-01	1.859736e+00, 2.039703e+00, 1.487505e+00, 1.524959e+00, 6.050801e-01, 8.473028e-01, 1.585349e+00, 7.888517e-01, 7.665850e-01, 1.822370e-01, 1.459533e+00, 1.710222e+00, 1.417178e+00, 7.158685e-01, 1.293414e+00, 1.654651e+00, 1.015029e+00, 4.935197e-01, 5.041939e-01, 1.429229e+00, 1.882724e+00, 1.570560e+00, 1.881491e+00, 1.421636e+00, 8.938517e-01, 1.313646e+00, 1.551641e+00, 1.662593e+00, 9.34807…
4.000000e-01	1.041744e+00, 2.314199e+00, 7.439582e-01, 1.109816e+00, 4.936466e-01, 9.259703e-01, 1.408375e+00, 5.903825e-01, 8.254067e-01, 1.364352e-01, 1.518228e+00, 1.621043e+00, 1.219347e+00, 6.419622e-01, 1.009375e+00, 1.237352e+00, 8.243721e-01, 3.865976e-01, 6.885381e-01, 1.202156e+00, 1.589666e+00, 1.043234e+00, 1.069662e+00, 1.029769e+00, 6.711334e-01, 1.461786e+00, 1.135228e+00, 9.431726e-01, 8.53012…
6.000000e-01	1.116173e+00, 1.756459e+00, 4.363351e-01, 1.031395e+00, 6.466058e-01, 9.265080e-01, 1.393187e+00, 5.631910e-01, 7.668883e-01, 1.284041e-01, 1.640021e+00, 9.472036e-01, 6.695809e-01, 6.880735e-01, 8.103303e-01, 1.293829e+00, 8.152748e-01, 2.890390e-01, 6.785837e-01, 8.639027e-01, 1.264245e+00, 8.144402e-01, 9.060691e-01, 9.302952e-01, 4.049372e-01, 1.277257e+00, 7.672781e-01, 6.816913e-01, 7.49532…
8.000000e-01	8.520663e-01, 1.524889e+00, 3.578253e-01, 6.538197e-01, 7.777328e-01, 1.290326e+00, 1.171558e+00, 6.251488e-01, 1.104564e+00, 9.902398e-02, 1.543528e+00, 8.573954e-01, 7.700868e-01, 6.140777e-01, 5.201009e-01, 1.272004e+00, 7.476878e-01, 2.679990e-01, 5.074607e-01, 7.441010e-01, 9.094489e-01, 8.726718e-01, 6.407718e-01, 8.984175e-01, 4.743926e-01, 9.075138e-01, 7.854921e-01, 6.105339e-01, 8.22545…
1.000000e+00	6.617772e-01, 1.166227e+00, 2.115193e-01, 4.659124e-01, 1.187251e+00, 1.519901e+00, 1.125513e+00, 6.301055e-01, 1.140367e+00, 8.370459e-02, 1.524374e+00, 6.417767e-01, 6.041896e-01, 6.117077e-01, 3.556783e-01, 1.391786e+00, 6.432697e-01, 4.237162e-01, 2.804279e-01, 7.292045e-01, 7.746404e-01, 9.965192e-01, 7.860490e-01, 1.139475e+00, 4.633258e-01, 6.666520e-01, 5.119164e-01, 6.108519e-01, 7.44867…
1.200000e+00	7.238788e-01, 7.843615e-01, 1.285522e-01, 5.150248e-01, 1.201590e+00, 1.720937e+00, 7.422445e-01, 8.782172e-01, 1.688643e+00, 7.728527e-02, 1.409461e+00, 5.193407e-01, 8.109394e-01, 5.072226e-01, 4.054443e-01, 1.231161e+00, 5.096823e-01, 4.692258e-01, 2.513184e-01, 6.789220e-01, 6.533910e-01, 8.656903e-01, 9.985189e-01, 1.713091e+00, 4.060794e-01, 4.080040e-01, 2.649052e-01, 5.442489e-01, 6.70835…
1.400000e+00	6.267036e-01, 6.173540e-01, 9.640400e-02, 2.876429e-01, 1.550132e+00, 1.591245e+00, 6.205496e-01, 9.953553e-01, 1.704995e+00, 6.052363e-02, 1.072179e+00, 4.248249e-01, 8.337480e-01, 3.968650e-01, 3.683187e-01, 1.272457e+00, 5.495630e-01, 6.224169e-01, 1.728115e-01, 6.371678e-01, 4.860830e-01, 8.527548e-01, 1.119564e+00, 1.714686e+00, 4.499174e-01, 3.031830e-01, 2.859201e-01, 5.053557e-01, 4.89851…
1.600000e+00	6.955493e-01, 5.092222e-01, 6.548366e-02, 1.681947e-01, 2.058818e+00, 1.528218e+00, 6.831573e-01, 9.662798e-01, 1.812694e+00, 6.239773e-02, 8.886194e-01, 3.927690e-01, 8.900893e-01, 4.229683e-01, 3.218939e-01, 1.406507e+00, 5.306269e-01, 6.633277e-01, 1.101887e-01, 7.116968e-01, 3.575964e-01, 6.826281e-01, 1.110214e+00, 1.773520e+00, 3.888030e-01, 1.611875e-01, 3.589156e-01, 4.991468e-01, 3.18859…
1.800000e+00	6.222677e-01, 3.357685e-01, 4.044733e-02, 1.266933e-01, 1.693174e+00, 1.707517e+00, 5.028017e-01, 1.094326e+00, 1.552659e+00, 5.770356e-02, 5.550432e-01, 2.537835e-01, 1.039525e+00, 4.203356e-01, 3.120188e-01, 1.211105e+00, 4.867630e-01, 8.117086e-01, 6.610221e-02, 6.817948e-01, 2.846833e-01, 5.079490e-01, 1.208517e+00, 1.770331e+00, 4.372378e-01, 1.207210e-01, 3.581497e-01, 4.768809e-01, 3.25029…
2.000000e+00	5.083894e-01, 2.449494e-01, 3.949922e-02, 7.626966e-02, 2.012194e+00, 1.577750e+00, 4.458676e-01, 1.150706e+00, 2.115086e+00, 6.277355e-02, 6.011301e-01, 2.163659e-01, 1.157745e+00, 5.118501e-01, 4.139337e-01, 1.394018e+00, 3.473428e-01, 7.454955e-01, 4.913302e-02, 6.327583e-01, 2.317767e-01, 4.469711e-01, 1.246810e+00, 1.847126e+00, 3.609092e-01, 9.671691e-02, 3.800621e-01, 4.721258e-01, 3.07349…
0.000000e+00	1.499686e+00, 1.685861e+00, 1.349047e+00, 1.752145e-01, 3.186955e-01, 4.970842e-01, 1.893393e+00, 2.741585e+00, 5.490658e-01, 2.794714e-01, 1.924652e+00, 2.048159e+00, 2.760672e-01, 1.799287e+00, 2.418227e+00, 5.030880e-01, 1.728997e+00, 9.258682e-01, 9.409104e-01, 1.794499e+00, 2.710402e+00, 2.549755e+00, 2.304661e+00, 6.366976e-01, 1.933465e+00, 2.603505e+00, 1.544271e+00, 2.345733e+00, 2.51396…
2.000000e-01	1.211409e+00, 1.464100e+00, 1.098814e+00, 1.150568e-01, 8.500638e-01, 3.551745e-01, 1.487115e+00, 1.789050e+00, 4.065356e-01, 4.980640e-01, 1.561426e+00, 2.004552e+00, 1.982490e-01, 1.561894e+00, 1.851130e+00, 6.108484e-01, 1.979967e+00, 7.120105e-01, 7.340530e-01, 1.052753e+00, 2.562277e+00, 1.531912e+00, 1.484810e+00, 4.477701e-01, 1.202322e+00, 1.906126e+00, 1.554711e+00, 1.555573e+00, 2.25306…
4.000000e-01	6.502803e-01, 1.524197e+00, 8.377222e-01, 6.945510e-02, 9.829242e-01, 6.507084e-01, 1.575467e+00, 1.454859e+00, 3.531412e-01, 5.156814e-01, 2.006945e+00, 1.530994e+00, 1.441043e-01, 1.684526e+00, 1.814056e+00, 6.390092e-01, 1.601302e+00, 5.203153e-01, 4.156397e-01, 7.447094e-01, 1.898559e+00, 8.133935e-01, 9.989160e-01, 4.276968e-01, 6.734390e-01, 1.274370e+00, 1.095238e+00, 1.064805e+00, 1.73798…
6.000000e-01	6.359703e-01, 1.872522e+00, 6.598037e-01, 5.505796e-02, 1.304668e+00, 8.915380e-01, 1.120734e+00, 1.399057e+00, 4.728687e-01, 4.990356e-01, 1.314459e+00, 1.354179e+00, 1.749909e-01, 1.464457e+00, 1.169987e+00, 9.037946e-01, 1.097129e+00, 6.591584e-01, 2.939343e-01, 5.359913e-01, 1.402668e+00, 8.859852e-01, 1.004886e+00, 4.808767e-01, 3.827238e-01, 1.101240e+00, 9.138964e-01, 1.229282e+00, 1.60926…
8.000000e-01	6.414379e-01, 1.537424e+00, 5.223420e-01, 2.490747e-02, 1.274963e+00, 1.024408e+00, 1.247696e+00, 1.239597e+00, 5.755030e-01, 4.640911e-01, 1.577808e+00, 1.168251e+00, 1.599081e-01, 1.895614e+00, 1.293021e+00, 9.228617e-01, 1.049068e+00, 6.978480e-01, 1.921735e-01, 4.758640e-01, 1.409040e+00, 5.542590e-01, 9.746538e-01, 3.785742e-01, 2.447451e-01, 1.103497e+00, 5.590240e-01, 1.083733e+00, 1.37687…
1.000000e+00	5.548805e-01, 1.691971e+00, 4.774346e-01, 1.783886e-02, 1.501849e+00, 1.179623e+00, 9.486931e-01, 9.948015e-01, 6.238844e-01, 4.525444e-01, 1.525111e+00, 9.806982e-01, 3.689525e-01, 1.245088e+00, 1.177185e+00, 1.197411e+00, 7.625781e-01, 6.974824e-01, 1.289874e-01, 5.024647e-01, 1.190570e+00, 4.268440e-01, 1.189114e+00, 3.709056e-01, 1.204442e-01, 1.029335e+00, 6.508641e-01, 1.028607e+00, 1.17174…
1.200000e+00	5.885395e-01, 1.288623e+00, 4.300271e-01, 1.290196e-02, 1.755646e+00, 1.593184e+00, 7.997146e-01, 1.296607e+00, 6.474680e-01, 3.309600e-01, 1.819821e+00, 1.005507e+00, 3.861986e-01, 1.559887e+00, 1.051363e+00, 1.005669e+00, 5.932634e-01, 7.651574e-01, 9.280684e-02, 6.093021e-01, 1.178766e+00, 3.332801e-01, 1.110645e+00, 5.200618e-01, 7.269548e-02, 1.107709e+00, 5.036173e-01, 1.059860e+00, 8.42912…
1.400000e+00	5.159203e-01, 8.652409e-01, 4.085143e-01, 8.802163e-03, 2.430326e+00, 1.605129e+00, 6.238156e-01, 9.894867e-01, 7.734002e-01, 2.566570e-01, 1.445354e+00, 9.303935e-01, 6.489905e-01, 1.419437e+00, 9.751362e-01, 1.286886e+00, 4.533331e-01, 9.406103e-01, 5.046905e-02, 5.228434e-01, 1.056132e+00, 3.154907e-01, 1.095076e+00, 7.678912e-01, 3.390087e-02, 9.333546e-01, 4.771772e-01, 1.019859e+00, 6.99668…
1.600000e+00	5.513294e-01, 9.143321e-01, 3.460252e-01, 5.131219e-03, 1.697253e+00, 1.508648e+00, 5.609765e-01, 1.051913e+00, 8.728821e-01, 1.863791e-01, 1.194078e+00, 7.268154e-01, 7.793354e-01, 1.162206e+00, 9.842362e-01, 1.319342e+00, 3.368817e-01, 9.956228e-01, 3.100920e-02, 5.010385e-01, 7.915820e-01, 2.635337e-01, 1.120092e+00, 9.366599e-01, 3.055050e-02, 7.806956e-01, 5.206801e-01, 8.969662e-01, 5.87466…
1.800000e+00	5.431199e-01, 7.258695e-01, 2.798011e-01, 4.709653e-03, 1.891994e+00, 1.796720e+00, 4.340117e-01, 8.273348e-01, 8.501763e-01, 1.433430e-01, 1.070766e+00, 5.478212e-01, 1.031599e+00, 1.377731e+00, 7.668684e-01, 1.408157e+00, 2.445467e-01, 9.090585e-01, 2.672879e-02, 6.045903e-01, 5.886060e-01, 2.359396e-01, 1.368917e+00, 1.057405e+00, 1.548340e-02, 7.439476e-01, 4.303256e-01, 7.719417e-01, 4.66712…
2.000000e+00	4.154161e-01, 4.829682e-01, 2.666268e-01, 2.785073e-03, 2.274751e+00, 1.470451e+00, 3.835150e-01, 1.152957e+00, 1.174126e+00, 1.268238e-01, 8.174218e-01, 5.348814e-01, 1.019311e+00, 1.408058e+00, 8.574627e-01, 1.650791e+00, 2.045201e-01, 6.957907e-01, 1.570803e-02, 5.471740e-01, 6.042434e-01, 1.905186e-01, 1.086127e+00, 1.182867e+00, 1.426752e-02, 5.841888e-01, 5.424553e-01, 8.960099e-01, 3.62269…
0.000000e+00	1.435003e+00, 1.773622e+00, 2.276517e-01, 2.581256e+00, 6.156551e-01, 1.802616e-01, 2.039087e+00, 3.199265e+00, 1.110714e+00, 7.315348e-01, 7.462397e-01, 7.969565e-01, 5.648150e-02, 7.716942e-01, 5.886434e-01, 3.299199e+00, 2.810014e-01, 1.963273e+00, 2.289217e+00, 9.733414e-01, 1.970274e+00, 6.567499e-01, 2.083873e-01, 2.437067e+00, 1.244917e+00, 8.348607e-01, 1.397667e+00, 1.957551e+00, 8.77627…
2.000000e-01	1.236086e+00, 1.273168e+00, 1.769470e-01, 1.399062e+00, 5.082449e-01, 3.081930e-01, 1.868641e+00, 2.180529e+00, 8.736849e-01, 3.755338e-01, 4.714201e-01, 6.279537e-01, 4.305935e-02, 1.179301e+00, 7.479910e-01, 2.738428e+00, 2.572997e-01, 1.321286e+00, 2.129346e+00, 5.478012e-01, 1.347677e+00, 8.852716e-01, 2.367066e-01, 2.073918e+00, 9.918498e-01, 6.681313e-01, 1.049413e+00, 1.109547e+00, 8.41730…
4.000000e-01	8.078334e-01, 9.724539e-01, 1.176679e-01, 9.337714e-01, 5.966266e-01, 5.670910e-01, 1.434546e+00, 2.219769e+00, 9.372227e-01, 2.148771e-01, 3.909705e-01, 5.043010e-01, 6.921371e-02, 1.109256e+00, 7.257432e-01, 2.222817e+00, 3.201330e-01, 1.088118e+00, 1.483314e+00, 5.062212e-01, 1.035914e+00, 7.409039e-01, 1.854000e-01, 1.763852e+00, 5.677407e-01, 6.864054e-01, 7.351796e-01, 9.148667e-01, 8.79778…
6.000000e-01	6.048888e-01, 8.363584e-01, 1.434878e-01, 5.914701e-01, 7.597752e-01, 9.812188e-01, 1.174179e+00, 1.798984e+00, 8.692072e-01, 1.300813e-01, 3.859821e-01, 4.573556e-01, 1.046088e-01, 1.353971e+00, 8.428641e-01, 2.189014e+00, 3.048467e-01, 8.775125e-01, 9.551490e-01, 3.668299e-01, 9.448908e-01, 1.058053e+00, 2.469883e-01, 2.068676e+00, 2.814995e-01, 5.184561e-01, 4.786554e-01, 1.054910e+00, 1.01970…
8.000000e-01	5.255609e-01, 5.181110e-01, 1.659179e-01, 3.510518e-01, 1.125140e+00, 9.462303e-01, 9.740463e-01, 1.979027e+00, 9.944616e-01, 7.531645e-02, 2.407643e-01, 4.070834e-01, 2.678547e-01, 1.340104e+00, 8.100804e-01, 1.575476e+00, 4.654636e-01, 6.352583e-01, 6.918988e-01, 2.736465e-01, 6.581253e-01, 1.018356e+00, 3.701237e-01, 2.326433e+00, 2.090681e-01, 4.769100e-01, 3.392931e-01, 1.107435e+00, 8.35642…
1.000000e+00	3.339001e-01, 3.822291e-01, 1.432599e-01, 2.212460e-01, 1.486492e+00, 1.038444e+00, 6.819946e-01, 1.816013e+00, 1.096931e+00, 3.456795e-02, 2.183707e-01, 3.752723e-01, 4.700143e-01, 7.352950e-01, 7.957463e-01, 1.670224e+00, 4.978149e-01, 7.704952e-01, 4.130734e-01, 4.336412e-01, 6.486515e-01, 9.986797e-01, 5.813870e-01, 2.078080e+00, 1.999223e-01, 4.351056e-01, 2.217094e-01, 1.039276e+00, 7.40671…
1.200000e+00	3.200871e-01, 2.631810e-01, 2.046072e-01, 1.790577e-01, 1.499712e+00, 1.235255e+00, 6.500630e-01, 1.867927e+00, 1.181120e+00, 2.802084e-02, 1.836244e-01, 4.652251e-01, 7.011029e-01, 6.647971e-01, 8.783358e-01, 1.510075e+00, 5.874123e-01, 7.534072e-01, 3.321454e-01, 3.917390e-01, 4.981496e-01, 1.159715e+00, 8.270388e-01, 1.658745e+00, 2.109483e-01, 3.528464e-01, 1.714812e-01, 1.079000e+00, 5.20128…
1.400000e+00	3.191741e-01, 2.211450e-01, 2.141789e-01, 1.058456e-01, 1.665717e+00, 1.532313e+00, 5.328692e-01, 1.570083e+00, 1.088968e+00, 1.940109e-02, 1.546154e-01, 4.445200e-01, 9.678848e-01, 6.973206e-01, 8.348231e-01, 1.478845e+00, 6.009876e-01, 7.946478e-01, 1.664623e-01, 4.613540e-01, 3.783512e-01, 9.761543e-01, 8.368410e-01, 2.170263e+00, 2.599402e-01, 3.732258e-01, 2.281673e-01, 1.136284e+00, 5.68965…
1.600000e+00	3.130782e-01, 1.520528e-01, 2.258400e-01, 5.606020e-02, 1.870878e+00, 1.444299e+00, 4.462813e-01, 1.809494e+00, 1.099472e+00, 2.525913e-02, 1.106392e-01, 3.797050e-01, 1.294133e+00, 5.934336e-01, 8.766964e-01, 1.336099e+00, 5.082707e-01, 9.174756e-01, 1.392794e-01, 4.891115e-01, 2.940530e-01, 7.814302e-01, 1.117125e+00, 2.013563e+00, 2.921776e-01, 3.974917e-01, 2.724095e-01, 1.124726e+00, 4.01688…
1.800000e+00	3.847749e-01, 1.097643e-01, 2.174576e-01, 4.126533e-02, 2.040994e+00, 1.493632e+00, 3.377110e-01, 1.492403e+00, 1.150099e+00, 2.598646e-02, 8.211849e-02, 3.037150e-01, 1.161816e+00, 4.493903e-01, 9.341547e-01, 1.541326e+00, 4.394638e-01, 9.726314e-01, 7.744771e-02, 4.758739e-01, 2.388369e-01, 6.168349e-01, 1.188412e+00, 2.087891e+00, 3.118176e-01, 3.817574e-01, 3.430092e-01, 1.180208e+00, 3.56011…
2.000000e+00	3.904373e-01, 9.026514e-02, 2.381438e-01, 2.707160e-02, 1.543319e+00, 1.389943e+00, 3.084386e-01, 1.474024e+00, 1.015150e+00, 3.064914e-02, 5.671882e-02, 2.755096e-01, 1.218292e+00, 5.923553e-01, 8.511735e-01, 1.350885e+00, 3.186025e-01, 1.077924e+00, 4.778250e-02, 5.728748e-01, 1.846265e-01, 3.907132e-01, 1.221285e+00, 1.906235e+00, 3.254468e-01, 3.188179e-01, 2.708545e-01, 9.586230e-01, 2.83847…
0.000000e+00	5.172191e-02, 2.426846e+00, 2.293211e+00, 1.967017e+00, 6.156471e-01, 1.708031e-01, 2.805361e+00, 2.366389e+00, 1.154425e+00, 2.254495e-01, 5.482043e-01, 2.802633e+00, 2.141293e+00, 1.593308e+00, 1.643908e+00, 5.984336e-01, 1.516388e+00, 1.516284e+00, 8.727068e-01, 1.127928e+00, 2.375535e-01, 1.973664e+00, 2.153602e+00, 1.229821e+00, 2.349902e-01, 6.813154e-01, 5.550773e-01, 2.215020e+00, 3.94582…
2.000000e-01	2.486388e-01, 2.291933e+00, 1.369371e+00, 1.401351e+00, 5.270739e-01, 4.744527e-01, 2.247598e+00, 2.427966e+00, 9.503151e-01, 4.331457e-01, 4.014719e-01, 2.610028e+00, 1.687643e+00, 9.940340e-01, 1.575606e+00, 5.208833e-01, 1.146703e+00, 9.156290e-01, 8.525832e-01, 8.927520e-01, 1.869779e-01, 1.438290e+00, 1.456853e+00, 1.184383e+00, 1.620224e-01, 5.346928e-01, 5.709473e-01, 1.320111e+00, 5.47848…
4.000000e-01	3.336709e-01, 2.102143e+00, 1.069356e+00, 9.763137e-01, 6.133808e-01, 7.314334e-01, 1.800526e+00, 2.005830e+00, 8.248448e-01, 4.462537e-01, 3.845957e-01, 1.500254e+00, 1.085927e+00, 1.261223e+00, 1.446510e+00, 4.294171e-01, 1.107915e+00, 8.977020e-01, 9.687716e-01, 6.730716e-01, 1.446540e-01, 1.018472e+00, 9.783410e-01, 1.674409e+00, 1.162464e-01, 6.624538e-01, 4.284159e-01, 1.248577e+00, 6.15819…
6.000000e-01	4.333756e-01, 1.747474e+00, 7.359185e-01, 5.914924e-01, 7.581438e-01, 1.045259e+00, 1.615301e+00, 1.601411e+00, 8.657291e-01, 6.113699e-01, 2.650141e-01, 1.074927e+00, 8.434044e-01, 1.206158e+00, 1.546444e+00, 5.380040e-01, 1.096752e+00, 6.047838e-01, 6.279208e-01, 5.332506e-01, 1.041346e-01, 1.186520e+00, 6.739991e-01, 1.361327e+00, 8.230745e-02, 7.090236e-01, 2.775286e-01, 1.144665e+00, 5.18879…
8.000000e-01	4.043770e-01, 1.365053e+00, 6.708878e-01, 3.820864e-01, 1.074169e+00, 1.078293e+00, 1.634515e+00, 1.905669e+00, 8.757371e-01, 5.379261e-01, 2.283485e-01, 7.683874e-01, 6.884929e-01, 1.020264e+00, 1.292231e+00, 8.242720e-01, 8.439208e-01, 5.609111e-01, 3.800698e-01, 4.884594e-01, 1.093227e-01, 1.036099e+00, 6.170162e-01, 1.324964e+00, 1.149693e-01, 6.591056e-01, 2.567604e-01, 1.129527e+00, 5.93106…
1.000000e+00	4.632020e-01, 1.198715e+00, 4.735990e-01, 2.458386e-01, 1.498787e+00, 1.460503e+00, 1.379496e+00, 1.697767e+00, 8.857525e-01, 5.812244e-01, 1.515659e-01, 5.987996e-01, 5.257234e-01, 7.515249e-01, 1.214979e+00, 9.404302e-01, 9.661812e-01, 6.463452e-01, 2.409865e-01, 5.340049e-01, 8.058464e-02, 8.172799e-01, 8.717958e-01, 1.547504e+00, 2.078747e-01, 7.354952e-01, 2.207831e-01, 1.125167e+00, 5.84395…
1.200000e+00	3.781764e-01, 8.065082e-01, 4.190707e-01, 1.609190e-01, 1.916478e+00, 1.528808e+00, 1.141761e+00, 1.448695e+00, 9.410855e-01, 3.795790e-01, 1.289006e-01, 4.647830e-01, 5.686523e-01, 6.878933e-01, 1.223218e+00, 8.967475e-01, 6.959786e-01, 7.123271e-01, 1.787427e-01, 4.593475e-01, 7.725931e-02, 7.978139e-01, 1.033598e+00, 1.680453e+00, 2.824427e-01, 6.075529e-01, 2.456237e-01, 9.943390e-01, 4.45530…
1.400000e+00	3.551063e-01, 7.076401e-01, 3.641884e-01, 9.309462e-02, 1.749529e+00, 1.600554e+00, 1.021751e+00, 1.502542e+00, 8.643254e-01, 3.765667e-01, 9.753301e-02, 3.971728e-01, 6.520886e-01, 5.966395e-01, 1.069495e+00, 1.149076e+00, 6.367130e-01, 7.040608e-01, 1.086239e-01, 4.708493e-01, 5.508925e-02, 5.898974e-01, 9.098222e-01, 1.776311e+00, 3.048846e-01, 7.259307e-01, 2.214211e-01, 1.154559e+00, 3.29091…
1.600000e+00	2.944591e-01, 3.317220e-01, 4.202538e-01, 5.831799e-02, 1.786766e+00, 1.396239e+00, 8.135769e-01, 1.286630e+00, 1.046910e+00, 3.081191e-01, 7.679652e-02, 3.384746e-01, 6.989619e-01, 5.931808e-01, 1.073351e+00, 1.158355e+00, 5.604558e-01, 8.069292e-01, 6.571221e-02, 5.632012e-01, 6.449238e-02, 5.682144e-01, 1.260073e+00, 1.682579e+00, 3.192052e-01, 6.195083e-01, 3.303103e-01, 1.139436e+00, 2.88125…
1.800000e+00	2.982002e-01, 2.924678e-01, 3.117058e-01, 3.189924e-02, 2.259110e+00, 1.730863e+00, 6.599572e-01, 1.229895e+00, 8.583967e-01, 2.095583e-01, 6.191745e-02, 3.112366e-01, 7.033162e-01, 7.520075e-01, 7.984285e-01, 1.222439e+00, 4.302306e-01, 8.453564e-01, 4.045234e-02, 5.776814e-01, 6.939655e-02, 3.732406e-01, 1.305534e+00, 1.855107e+00, 3.620584e-01, 7.450121e-01, 2.605915e-01, 1.264242e+00, 2.42187…
2.000000e+00	3.230343e-01, 1.927408e-01, 3.083492e-01, 2.322961e-02, 2.138774e+00, 1.659403e+00, 5.653677e-01, 1.071814e+00, 1.103690e+00, 1.541113e-01, 4.675344e-02, 2.768351e-01, 7.215407e-01, 7.350141e-01, 1.113266e+00, 1.188516e+00, 3.046140e-01, 7.947674e-01, 3.087320e-02, 5.064361e-01, 6.533337e-02, 3.627485e-01, 1.003542e+00, 2.185404e+00, 3.347804e-01, 5.892225e-01, 3.999946e-01, 1.098780e+00, 1.97467…
0.000000e+00	2.720530e+00, 3.018547e+00, 1.528300e+00, 8.286447e-01, 1.590116e+00, 6.466824e-01, 2.660839e+00, 8.083514e-01, 2.327843e-01, 2.086148e+00, 1.797219e+00, 2.618053e+00, 1.490977e+00, 9.715823e-01, 2.708525e-01, 1.236315e+00, 1.684570e+00, 1.600077e+00, 9.453271e-01, 2.110794e+00, 7.364221e-01, 3.498503e-01, 2.724156e+00, 4.998311e-01, 3.321118e-01, 1.161414e+00, 3.180538e-01, 1.097354e+00, 1.29407…
2.000000e-01	1.858848e+00, 2.476931e+00, 7.568942e-01, 5.367070e-01, 1.565246e+00, 9.113617e-01, 1.994734e+00, 6.594079e-01, 5.372702e-01, 1.146657e+00, 2.134393e+00, 2.147343e+00, 9.713588e-01, 1.241983e+00, 2.736560e-01, 1.157000e+00, 1.323421e+00, 1.353109e+00, 5.222632e-01, 1.642421e+00, 8.782042e-01, 2.151949e-01, 2.504713e+00, 5.449161e-01, 2.024401e-01, 8.921390e-01, 3.864594e-01, 5.509619e-01, 8.73759…
4.000000e-01	1.584564e+00, 2.441446e+00, 5.377018e-01, 5.110675e-01, 1.874407e+00, 1.017269e+00, 2.421016e+00, 5.483567e-01, 7.847575e-01, 6.795194e-01, 1.912780e+00, 2.002949e+00, 7.536248e-01, 1.277699e+00, 1.751985e-01, 1.283729e+00, 9.856349e-01, 1.346530e+00, 4.233197e-01, 1.052379e+00, 9.312931e-01, 1.670066e-01, 2.009448e+00, 4.498587e-01, 1.442393e-01, 1.123512e+00, 4.319044e-01, 4.202793e-01, 8.56104…
6.000000e-01	1.135778e+00, 2.152832e+00, 2.306288e-01, 4.257472e-01, 1.892123e+00, 1.163463e+00, 1.908904e+00, 5.813551e-01, 1.025621e+00, 4.304645e-01, 1.497803e+00, 1.833844e+00, 6.114231e-01, 1.254799e+00, 1.374394e-01, 1.174284e+00, 8.688408e-01, 1.294045e+00, 2.726717e-01, 1.117365e+00, 1.035180e+00, 1.182488e-01, 1.508595e+00, 8.474868e-01, 8.156008e-02, 6.127105e-01, 4.428858e-01, 2.498740e-01, 6.32735…
8.000000e-01	7.994384e-01, 1.711763e+00, 1.875481e-01, 2.350201e-01, 1.557461e+00, 1.365111e+00, 1.479230e+00, 6.093352e-01, 1.343662e+00, 3.308360e-01, 1.427275e+00, 1.410380e+00, 4.463588e-01, 1.456395e+00, 8.944817e-02, 1.103537e+00, 5.946191e-01, 1.004998e+00, 1.731689e-01, 9.033760e-01, 7.745189e-01, 7.963549e-02, 1.513441e+00, 1.035772e+00, 4.867865e-02, 5.581892e-01, 4.889591e-01, 1.573787e-01, 6.82895…
1.000000e+00	7.555809e-01, 1.799740e+00, 1.231597e-01, 1.961379e-01, 2.074924e+00, 1.546716e+00, 1.319698e+00, 7.555281e-01, 1.562407e+00, 2.108984e-01, 1.755813e+00, 1.346598e+00, 4.507703e-01, 1.227170e+00, 9.570005e-02, 1.546582e+00, 4.112902e-01, 9.691447e-01, 1.138377e-01, 7.899189e-01, 6.728014e-01, 6.934523e-02, 1.672734e+00, 1.381838e+00, 3.149947e-02, 3.700742e-01, 4.911338e-01, 1.140562e-01, 5.01423…
1.200000e+00	7.083662e-01, 1.918738e+00, 5.797777e-02, 1.036551e-01, 2.256189e+00, 1.384978e+00, 8.576812e-01, 8.797304e-01, 1.352585e+00, 1.276524e-01, 1.386706e+00, 1.215195e+00, 5.061744e-01, 1.832168e+00, 1.008180e-01, 1.485383e+00, 3.366387e-01, 9.187450e-01, 5.977351e-02, 7.611841e-01, 6.043856e-01, 6.320237e-02, 1.476591e+00, 1.647200e+00, 2.334402e-02, 2.485274e-01, 5.035200e-01, 8.376212e-02, 3.85243…
1.400000e+00	6.820514e-01, 1.582978e+00, 3.633046e-02, 6.420701e-02, 1.662279e+00, 1.612609e+00, 7.941273e-01, 8.630515e-01, 1.515113e+00, 1.121639e-01, 1.299763e+00, 8.219318e-01, 5.839985e-01, 1.562273e+00, 1.393750e-01, 1.532290e+00, 2.498535e-01, 1.179153e+00, 4.545248e-02, 7.197541e-01, 5.826579e-01, 7.883173e-02, 1.227085e+00, 1.727179e+00, 1.317994e-02, 1.607374e-01, 3.388439e-01, 1.073265e-01, 2.56828…
1.600000e+00	4.949458e-01, 1.045543e+00, 2.274626e-02, 4.464669e-02, 2.292653e+00, 1.703861e+00, 6.545496e-01, 8.468807e-01, 1.938466e+00, 1.005482e-01, 1.181459e+00, 9.388736e-01, 8.502678e-01, 1.397252e+00, 1.944068e-01, 1.404674e+00, 1.637416e-01, 1.042754e+00, 3.141785e-02, 5.658172e-01, 5.154317e-01, 8.057571e-02, 1.068575e+00, 1.631270e+00, 1.014674e-02, 1.080800e-01, 4.633746e-01, 1.204816e-01, 2.04389…
1.800000e+00	6.370631e-01, 9.897003e-01, 1.710249e-02, 3.254470e-02, 1.963133e+00, 1.704991e+00, 5.309751e-01, 1.247032e+00, 2.078849e+00, 7.582906e-02, 9.844130e-01, 7.732609e-01, 9.571544e-01, 1.594343e+00, 2.576980e-01, 1.355219e+00, 1.240767e-01, 8.167223e-01, 1.803818e-02, 5.981897e-01, 4.876668e-01, 7.821082e-02, 1.373326e+00, 1.815185e+00, 7.623129e-03, 7.131717e-02, 4.710822e-01, 1.459719e-01, 1.89167…
2.000000e+00	6.068384e-01, 7.421340e-01, 1.785171e-02, 1.673130e-02, 2.293321e+00, 1.720696e+00, 4.939731e-01, 1.165599e+00, 2.261988e+00, 6.245448e-02, 7.668606e-01, 5.642375e-01, 1.093453e+00, 1.493029e+00, 3.024088e-01, 1.056059e+00, 1.062020e-01, 1.017532e+00, 1.227818e-02, 4.707190e-01, 4.304538e-01, 1.188991e-01, 1.402821e+00, 1.853607e+00, 4.901145e-03, 4.457465e-02, 5.404598e-01, 2.155663e-01, 1.50848…
0.000000e+00	1.834971e+00, 1.551815e+00, 1.780996e+00, 1.524055e-01, 1.771648e+00, 6.828311e-01, 3.086821e+00, 1.211478e+00, 1.218147e+00, 1.609657e+00, 1.044732e+00, 2.825258e+00, 2.827928e+00, 2.643031e+00, 8.823098e-01, 4.421577e-01, 1.123337e+00, 2.078187e+00, 8.577468e-01, 1.952608e+00, 3.178173e+00, 2.708273e+00, 3.413140e-01, 2.934165e-01, 2.507636e+00, 6.829263e-01, 1.444212e+00, 1.046450e+00, 2.18757…
2.000000e-01	1.183188e+00, 1.491515e+00, 1.370189e+00, 1.068473e-01, 1.935769e+00, 5.095392e-01, 2.168044e+00, 8.430138e-01, 1.451963e+00, 1.377131e+00, 1.395171e+00, 2.260450e+00, 2.078350e+00, 1.869340e+00, 8.989991e-01, 2.445766e-01, 1.146360e+00, 1.773621e+00, 6.369327e-01, 1.365949e+00, 2.396337e+00, 2.191117e+00, 6.958945e-01, 6.986904e-01, 1.514012e+00, 5.133029e-01, 9.841638e-01, 7.349895e-01, 2.09480…
4.000000e-01	1.158168e+00, 1.504218e+00, 7.829481e-01, 5.979299e-02, 1.974587e+00, 5.482396e-01, 2.459058e+00, 1.148501e+00, 1.472037e+00, 1.113651e+00, 1.429604e+00, 1.560502e+00, 1.660679e+00, 1.441864e+00, 8.573623e-01, 3.636597e-01, 1.330160e+00, 1.503468e+00, 3.885331e-01, 9.060213e-01, 1.878802e+00, 1.592758e+00, 9.475934e-01, 1.031590e+00, 8.334258e-01, 2.676373e-01, 8.009046e-01, 6.070799e-01, 1.56170…
6.000000e-01	7.958226e-01, 1.641182e+00, 6.144700e-01, 4.210062e-02, 2.228113e+00, 9.258412e-01, 1.934034e+00, 1.103748e+00, 1.934618e+00, 8.880273e-01, 9.172707e-01, 1.221952e+00, 1.255645e+00, 1.146506e+00, 7.889446e-01, 6.780893e-01, 1.290211e+00, 1.331916e+00, 2.153821e-01, 6.872936e-01, 1.592009e+00, 1.125690e+00, 1.099669e+00, 1.188681e+00, 5.048196e-01, 2.008603e-01, 6.095640e-01, 5.403473e-01, 1.44676…
8.000000e-01	7.196052e-01, 1.110388e+00, 4.186426e-01, 2.274163e-02, 1.968762e+00, 1.078242e+00, 1.435134e+00, 9.688513e-01, 1.740745e+00, 9.464095e-01, 7.987276e-01, 8.934984e-01, 9.310641e-01, 1.273930e+00, 7.349679e-01, 9.026230e-01, 1.247345e+00, 1.043515e+00, 1.282367e-01, 4.713026e-01, 1.095336e+00, 8.048947e-01, 8.542779e-01, 1.481340e+00, 3.612285e-01, 1.325489e-01, 5.646985e-01, 6.126783e-01, 1.02691…
1.000000e+00	6.253553e-01, 1.024871e+00, 2.218922e-01, 1.399654e-02, 2.011036e+00, 1.154494e+00, 1.619854e+00, 1.093184e+00, 1.775771e+00, 7.473630e-01, 7.170795e-01, 5.154509e-01, 5.627352e-01, 1.120536e+00, 8.918935e-01, 1.008121e+00, 9.409970e-01, 1.044262e+00, 9.655987e-02, 5.205228e-01, 1.057222e+00, 7.094915e-01, 1.057277e+00, 1.540861e+00, 2.948567e-01, 8.238769e-02, 5.415239e-01, 8.530273e-01, 8.07784…
1.200000e+00	6.489198e-01, 6.875946e-01, 1.752820e-01, 9.977531e-03, 2.283183e+00, 1.300228e+00, 1.341541e+00, 1.233545e+00, 1.501264e+00, 3.762156e-01, 4.629651e-01, 4.776507e-01, 6.137387e-01, 1.236825e+00, 7.670380e-01, 9.832687e-01, 6.454411e-01, 8.592937e-01, 7.760049e-02, 3.869429e-01, 8.824904e-01, 5.400648e-01, 1.344895e+00, 1.846576e+00, 2.247407e-01, 6.366175e-02, 4.159150e-01, 9.481683e-01, 6.15914…
1.400000e+00	5.570991e-01, 4.894606e-01, 1.659538e-01, 5.966946e-03, 2.184465e+00, 1.439158e+00, 1.019014e+00, 1.353597e+00, 1.545764e+00, 3.618970e-01, 3.759616e-01, 3.741123e-01, 6.007886e-01, 1.112822e+00, 8.020247e-01, 1.106751e+00, 5.360817e-01, 1.051523e+00, 4.768646e-02, 5.459310e-01, 7.797026e-01, 3.501065e-01, 1.372085e+00, 1.743836e+00, 1.614638e-01, 5.559361e-02, 5.117255e-01, 9.247659e-01, 4.75381…
1.600000e+00	5.022444e-01, 3.569238e-01, 1.841160e-01, 3.210653e-03, 1.953720e+00, 1.649525e+00, 9.667885e-01, 1.128330e+00, 1.460785e+00, 2.662765e-01, 3.611724e-01, 3.982414e-01, 6.237120e-01, 1.217431e+00, 8.031057e-01, 1.274650e+00, 3.649780e-01, 8.460867e-01, 2.787601e-02, 5.172086e-01, 7.396097e-01, 3.329869e-01, 1.147650e+00, 1.810987e+00, 1.309985e-01, 3.687800e-02, 4.964042e-01, 7.772017e-01, 5.12029…
1.800000e+00	4.001766e-01, 2.728582e-01, 1.953722e-01, 2.194800e-03, 2.173730e+00, 1.537705e+00, 7.744320e-01, 1.127118e+00, 1.290905e+00, 1.780671e-01, 2.396364e-01, 3.898241e-01, 8.449456e-01, 1.468177e+00, 8.774456e-01, 1.389225e+00, 3.398224e-01, 9.346902e-01, 2.035621e-02, 5.144161e-01, 5.472455e-01, 2.672652e-01, 1.121563e+00, 2.133863e+00, 8.959485e-02, 4.541786e-02, 3.580619e-01, 1.106291e+00, 2.96191…
2.000000e+00	4.088261e-01, 2.072643e-01, 1.640773e-01, 1.657394e-03, 2.185269e+00, 1.920938e+00, 5.079425e-01, 1.277715e+00, 1.487242e+00, 1.212729e-01, 1.667892e-01, 3.322187e-01, 8.210928e-01, 1.380645e+00, 7.932478e-01, 1.649357e+00, 1.889431e-01, 8.389804e-01, 1.378468e-02, 5.130808e-01, 5.644567e-01, 1.973281e-01, 1.258780e+00, 2.248893e+00, 6.367208e-02, 4.678442e-02, 3.730728e-01, 1.034818e+00, 2.92728…
0.000000e+00	2.950775e+00, 1.368259e+00, 1.849529e+00, 2.384408e+00, 8.349240e-01, 3.738965e-01, 1.894532e+00, 1.544178e+00, 1.426544e+00, 1.426702e+00, 5.879961e-01, 4.383645e-01, 2.377731e-01, 1.231326e+00, 1.715685e+00, 4.258405e-01, 1.976473e+00, 2.895992e+00, 1.757451e-01, 1.777098e+00, 2.565881e+00, 1.165510e+00, 9.408348e-02, 7.086233e-01, 1.705930e+00, 8.243731e-01, 3.813234e-01, 1.106818e+00, 1.59884…
2.000000e-01	1.494632e+00, 1.110789e+00, 1.184464e+00, 1.780577e+00, 7.024569e-01, 4.243230e-01, 1.585571e+00, 1.204089e+00, 1.352646e+00, 9.005035e-01, 4.522303e-01, 6.062381e-01, 1.528784e-01, 1.109838e+00, 1.660302e+00, 2.598050e-01, 1.613638e+00, 1.771649e+00, 5.057693e-01, 1.096836e+00, 2.030566e+00, 1.113842e+00, 1.530608e-01, 7.914260e-01, 9.785847e-01, 5.179995e-01, 2.830478e-01, 1.147063e+00, 1.57338…
4.000000e-01	1.121407e+00, 6.830291e-01, 9.049179e-01, 1.087243e+00, 6.035546e-01, 5.513494e-01, 1.577015e+00, 1.426940e+00, 1.454626e+00, 8.302455e-01, 4.092735e-01, 7.751196e-01, 1.183125e-01, 9.646022e-01, 1.509033e+00, 4.386578e-01, 1.472376e+00, 1.530460e+00, 6.438698e-01, 7.486251e-01, 1.543699e+00, 1.106555e+00, 1.274295e-01, 1.241355e+00, 4.816534e-01, 4.536820e-01, 1.833117e-01, 1.014446e+00, 1.23081…
6.000000e-01	5.443018e-01, 6.824033e-01, 5.784134e-01, 6.116921e-01, 7.257422e-01, 7.056074e-01, 1.430890e+00, 1.434670e+00, 1.245752e+00, 7.491253e-01, 2.932932e-01, 5.410756e-01, 1.318849e-01, 1.237228e+00, 1.271086e+00, 5.828324e-01, 1.443926e+00, 1.110692e+00, 4.226136e-01, 4.857766e-01, 1.325984e+00, 9.024024e-01, 1.689020e-01, 1.305174e+00, 3.538235e-01, 3.127876e-01, 1.470064e-01, 1.068213e+00, 1.35573…
8.000000e-01	5.258570e-01, 3.628620e-01, 5.003484e-01, 3.855757e-01, 1.221643e+00, 1.139527e+00, 1.570492e+00, 1.315219e+00, 1.144257e+00, 6.068214e-01, 2.257831e-01, 6.176438e-01, 1.249376e-01, 1.087678e+00, 1.329453e+00, 7.894790e-01, 1.199950e+00, 8.000418e-01, 3.474939e-01, 4.871829e-01, 1.394225e+00, 1.129539e+00, 3.184522e-01, 1.588213e+00, 2.155862e-01, 2.440347e-01, 9.750045e-02, 1.079341e+00, 1.23111…
1.000000e+00	2.553020e-01, 3.776274e-01, 5.165837e-01, 3.166733e-01, 1.414676e+00, 1.045475e+00, 1.280844e+00, 1.395028e+00, 1.266292e+00, 5.075223e-01, 1.926534e-01, 6.775596e-01, 1.490886e-01, 7.764698e-01, 1.152380e+00, 9.819979e-01, 1.081067e+00, 8.287505e-01, 2.471317e-01, 3.988390e-01, 9.958579e-01, 1.236533e+00, 6.406686e-01, 1.626003e+00, 2.351557e-01, 2.207681e-01, 7.603046e-02, 1.142742e+00, 9.62289…
1.200000e+00	1.792772e-01, 3.256792e-01, 3.844603e-01, 1.808660e-01, 1.356949e+00, 1.333074e+00, 1.047742e+00, 1.264525e+00, 1.095405e+00, 4.798824e-01, 1.356463e-01, 5.365166e-01, 1.999276e-01, 7.048774e-01, 9.963104e-01, 1.042970e+00, 9.117684e-01, 9.577555e-01, 1.337688e-01, 4.213710e-01, 8.390057e-01, 9.824903e-01, 8.824677e-01, 1.716472e+00, 2.495918e-01, 2.202964e-01, 7.693043e-02, 1.066356e+00, 7.56842…
1.400000e+00	1.311097e-01, 2.889477e-01, 3.890480e-01, 1.054437e-01, 1.855777e+00, 1.602190e+00, 1.025502e+00, 1.103387e+00, 1.114070e+00, 3.152258e-01, 1.000813e-01, 6.479026e-01, 3.185709e-01, 5.983127e-01, 1.112326e+00, 1.054840e+00, 8.202140e-01, 7.655391e-01, 9.322086e-02, 5.575011e-01, 6.483689e-01, 1.013919e+00, 9.739170e-01, 1.797617e+00, 3.055443e-01, 2.442559e-01, 1.200273e-01, 1.200964e+00, 6.46335…
1.600000e+00	8.249487e-02, 1.980845e-01, 3.678786e-01, 7.503223e-02, 1.610088e+00, 1.403446e+00, 9.213667e-01, 1.169906e+00, 1.079483e+00, 2.597849e-01, 8.776609e-02, 6.402589e-01, 5.148694e-01, 3.920067e-01, 1.093074e+00, 1.129531e+00, 8.972368e-01, 8.488398e-01, 5.298060e-02, 4.329963e-01, 5.293269e-01, 6.852995e-01, 1.036411e+00, 1.843159e+00, 3.199885e-01, 2.905763e-01, 1.757717e-01, 1.082432e+00, 5.14348…
1.800000e+00	6.002815e-02, 1.551634e-01, 3.336140e-01, 4.978373e-02, 1.876255e+00, 1.552868e+00, 8.086352e-01, 1.280224e+00, 1.226563e+00, 1.728344e-01, 6.125108e-02, 6.075741e-01, 6.360431e-01, 4.740634e-01, 9.281870e-01, 1.185272e+00, 5.466717e-01, 9.052482e-01, 3.812742e-02, 5.998944e-01, 3.885086e-01, 6.180869e-01, 1.308372e+00, 2.115455e+00, 3.072841e-01, 2.757124e-01, 1.942835e-01, 9.211017e-01, 4.18405…
2.000000e+00	6.560490e-02, 1.624220e-01, 2.570527e-01, 2.835756e-02, 2.314593e+00, 1.439668e+00, 6.044468e-01, 1.371571e+00, 1.094978e+00, 1.543046e-01, 5.610319e-02, 6.929489e-01, 8.879534e-01, 4.583008e-01, 1.179503e+00, 1.321552e+00, 4.151256e-01, 1.037087e+00, 2.488165e-02, 6.239141e-01, 3.457241e-01, 4.434623e-01, 1.220856e+00, 1.792281e+00, 3.569077e-01, 2.643117e-01, 2.581628e-01, 1.109521e+00, 3.95724…
0.000000e+00	1.782946e+00, 8.707522e-01, 2.471661e+00, 3.595224e-02, 7.191582e-01, 6.357347e-01, 2.897642e+00, 1.473461e-01, 2.097745e+00, 2.819991e+00, 2.683053e+00, 1.532838e+00, 6.143423e-01, 2.063585e+00, 5.353326e-01, 1.321022e-01, 2.820763e+00, 1.706414e+00, 2.347682e+00, 1.434368e+00, 2.902279e+00, 2.115717e-01, 1.495829e+00, 2.935660e+00, 2.617942e+00, 1.176488e+00, 2.239096e-01, 2.341572e+00, 2.91835…
2.000000e-01	1.253743e+00, 1.271295e+00, 1.649883e+00, 2.104582e-01, 1.394170e+00, 4.532638e-01, 2.238289e+00, 3.809923e-01, 1.803559e+00, 1.576064e+00, 2.485601e+00, 1.571136e+00, 5.045496e-01, 1.576437e+00, 3.299059e-01, 1.040586e-01, 2.170628e+00, 1.737381e+00, 1.564567e+00, 9.411923e-01, 2.448064e+00, 2.137230e-01, 8.191934e-01, 2.714935e+00, 1.555998e+00, 7.051158e-01, 2.793560e-01, 1.304540e+00, 1.31489…
4.000000e-01	7.326661e-01, 1.298006e+00, 1.036529e+00, 2.441627e-01, 1.419763e+00, 5.308309e-01, 2.020426e+00, 5.346504e-01, 1.713282e+00, 1.227484e+00, 2.245007e+00, 1.321270e+00, 4.746606e-01, 1.862365e+00, 3.015986e-01, 1.772096e-01, 1.606719e+00, 1.193058e+00, 1.024715e+00, 6.925376e-01, 1.572631e+00, 2.475342e-01, 1.239116e+00, 1.933030e+00, 7.634206e-01, 5.310208e-01, 3.282708e-01, 8.329115e-01, 1.28992…
6.000000e-01	5.069857e-01, 1.348267e+00, 6.505030e-01, 2.608841e-01, 1.614404e+00, 7.328563e-01, 1.888670e+00, 7.239236e-01, 1.565323e+00, 9.512884e-01, 1.778082e+00, 1.543381e+00, 3.270990e-01, 1.803094e+00, 2.539166e-01, 4.693456e-01, 1.119056e+00, 1.112119e+00, 6.580583e-01, 5.082974e-01, 1.044562e+00, 2.544741e-01, 1.231433e+00, 2.240668e+00, 4.081638e-01, 3.763288e-01, 3.345949e-01, 5.153062e-01, 1.35628…
8.000000e-01	5.830061e-01, 1.177184e+00, 3.355608e-01, 1.823798e-01, 1.788555e+00, 1.123821e+00, 1.737184e+00, 7.843888e-01, 1.868102e+00, 8.281039e-01, 1.927249e+00, 1.163668e+00, 2.566346e-01, 1.966358e+00, 2.365885e-01, 7.772935e-01, 9.397763e-01, 9.496879e-01, 4.627721e-01, 3.325833e-01, 1.006920e+00, 2.259013e-01, 1.019750e+00, 2.147162e+00, 2.678826e-01, 2.038373e-01, 3.173008e-01, 3.699701e-01, 9.05293…
1.000000e+00	4.976262e-01, 1.426054e+00, 2.157245e-01, 1.226918e-01, 1.999561e+00, 9.624606e-01, 1.053823e+00, 9.798008e-01, 2.136407e+00, 7.503110e-01, 1.568757e+00, 8.554289e-01, 2.241350e-01, 1.816757e+00, 1.859854e-01, 9.085557e-01, 6.602078e-01, 9.841736e-01, 2.802914e-01, 3.710288e-01, 5.663367e-01, 2.208968e-01, 1.112143e+00, 2.364302e+00, 1.489926e-01, 1.765951e-01, 3.962634e-01, 3.636637e-01, 7.45909…
1.200000e+00	5.819374e-01, 1.093985e+00, 1.309791e-01, 8.956032e-02, 2.122895e+00, 1.546257e+00, 1.278439e+00, 7.908990e-01, 1.667598e+00, 5.939313e-01, 1.056182e+00, 9.773817e-01, 3.276303e-01, 1.897516e+00, 2.336129e-01, 1.066780e+00, 5.418999e-01, 9.326496e-01, 1.870243e-01, 4.221258e-01, 5.069120e-01, 2.148560e-01, 1.364794e+00, 2.035595e+00, 6.846434e-02, 1.138183e-01, 4.158833e-01, 5.186271e-01, 5.86296…
1.400000e+00	5.463095e-01, 1.021632e+00, 8.634737e-02, 4.314977e-02, 1.758546e+00, 1.372282e+00, 9.772169e-01, 9.821000e-01, 1.954331e+00, 4.313062e-01, 9.707423e-01, 8.002244e-01, 4.050330e-01, 1.560834e+00, 2.743981e-01, 1.054160e+00, 3.886081e-01, 9.620857e-01, 1.305377e-01, 4.020165e-01, 4.710869e-01, 1.919406e-01, 1.339256e+00, 1.778331e+00, 4.505939e-02, 7.431676e-02, 4.012930e-01, 6.306464e-01, 6.33395…
1.600000e+00	5.403523e-01, 1.009357e+00, 5.323887e-02, 3.180115e-02, 2.434096e+00, 1.489467e+00, 7.228406e-01, 1.058556e+00, 1.680512e+00, 2.958743e-01, 6.988129e-01, 8.716186e-01, 5.244815e-01, 1.775682e+00, 3.318382e-01, 1.179318e+00, 3.294046e-01, 1.001705e+00, 6.664842e-02, 4.161184e-01, 3.423270e-01, 1.756347e-01, 1.387605e+00, 1.886159e+00, 2.860074e-02, 4.739984e-02, 4.414083e-01, 8.362394e-01, 4.34669…
1.800000e+00	5.081632e-01, 6.412904e-01, 3.892122e-02, 1.758008e-02, 2.081885e+00, 1.722494e+00, 4.778358e-01, 1.190439e+00, 1.707027e+00, 2.482269e-01, 6.150441e-01, 7.763839e-01, 9.179731e-01, 1.412867e+00, 3.474857e-01, 1.207293e+00, 2.122194e-01, 6.033000e-01, 5.522749e-02, 4.727624e-01, 2.745164e-01, 1.401985e-01, 1.275719e+00, 1.874892e+00, 1.370319e-02, 2.132265e-02, 5.375426e-01, 8.570463e-01, 4.17010…
2.000000e+00	4.984606e-01, 4.993588e-01, 3.799544e-02, 1.272909e-02, 2.721628e+00, 1.615147e+00, 4.746470e-01, 1.139243e+00, 1.788471e+00, 1.531760e-01, 4.900163e-01, 6.505311e-01, 1.027015e+00, 1.405623e+00, 4.067564e-01, 1.276491e+00, 1.656565e-01, 9.157114e-01, 3.049775e-02, 5.953842e-01, 2.131500e-01, 1.516447e-01, 1.236581e+00, 1.717115e+00, 1.031954e-02, 2.006450e-02, 4.484389e-01, 8.806950e-01, 3.28646…
0.000000e+00	2.787868e+00, 1.096209e+00, 7.575173e-02, 6.160664e-01, 1.593754e-01, 8.562204e-01, 1.292567e+00, 2.646798e+00, 2.686716e+00, 1.613989e-01, 4.797261e-02, 3.682385e-01, 5.530719e-01, 2.660317e+00, 2.776274e+00, 1.074941e+00, 1.227892e+00, 1.489069e+00, 1.236188e+00, 1.473362e+00, 2.229726e+00, 2.207365e+00, 1.179835e+00, 9.785969e-02, 2.164598e+00, 2.796278e-01, 6.102183e-01, 1.088862e+00, 2.39948…
2.000000e-01	1.722555e+00, 8.506842e-01, 2.809951e-01, 3.787612e-01, 6.098444e-01, 6.105297e-01, 1.189549e+00, 2.178938e+00, 1.807499e+00, 1.724923e-01, 3.333058e-02, 3.863895e-01, 4.447212e-01, 1.742810e+00, 2.258348e+00, 1.300017e+00, 1.243473e+00, 1.217128e+00, 7.968075e-01, 1.200241e+00, 1.729426e+00, 1.810983e+00, 7.855031e-01, 5.388658e-01, 1.405484e+00, 2.191096e-01, 5.334493e-01, 9.893405e-01, 2.44395…
4.000000e-01	1.515130e+00, 8.391368e-01, 3.754384e-01, 2.164532e-01, 1.068433e+00, 7.763485e-01, 1.056249e+00, 2.377836e+00, 1.927353e+00, 1.462393e-01, 2.860368e-02, 3.082950e-01, 4.482798e-01, 1.280905e+00, 1.843283e+00, 1.265340e+00, 1.081807e+00, 8.372404e-01, 6.192996e-01, 7.409549e-01, 1.477395e+00, 1.389957e+00, 5.596498e-01, 1.003457e+00, 6.302562e-01, 1.426995e-01, 3.518196e-01, 7.754326e-01, 2.21060…
6.000000e-01	8.916046e-01, 4.969049e-01, 4.839639e-01, 1.409431e-01, 1.457776e+00, 9.657208e-01, 1.188148e+00, 2.363284e+00, 1.521663e+00, 1.194362e-01, 1.781683e-02, 3.225753e-01, 5.907147e-01, 1.154945e+00, 1.440961e+00, 1.133707e+00, 1.024821e+00, 7.173410e-01, 4.009004e-01, 6.196611e-01, 1.797556e+00, 1.147777e+00, 9.372516e-01, 1.240706e+00, 4.035653e-01, 9.027012e-02, 2.714902e-01, 1.224948e+00, 1.52854…
8.000000e-01	6.945479e-01, 4.628666e-01, 5.079802e-01, 8.875221e-02, 1.566016e+00, 1.140976e+00, 7.569949e-01, 2.099088e+00, 1.427303e+00, 1.036077e-01, 1.303906e-02, 3.242674e-01, 6.114349e-01, 9.572338e-01, 1.736685e+00, 1.313659e+00, 1.142535e+00, 9.546768e-01, 2.279905e-01, 5.149754e-01, 9.675236e-01, 1.056891e+00, 8.771872e-01, 1.330493e+00, 3.083612e-01, 6.843191e-02, 2.489489e-01, 1.052902e+00, 1.32340…
1.000000e+00	4.712477e-01, 2.655738e-01, 4.480520e-01, 5.830290e-02, 1.851995e+00, 1.386806e+00, 1.150905e+00, 1.861547e+00, 1.385330e+00, 9.421637e-02, 1.192872e-02, 4.127433e-01, 4.959757e-01, 6.572202e-01, 1.354988e+00, 1.353234e+00, 1.014597e+00, 8.318228e-01, 1.451267e-01, 5.281993e-01, 1.089708e+00, 9.423673e-01, 1.061925e+00, 1.444743e+00, 3.470989e-01, 5.039012e-02, 2.430238e-01, 9.687880e-01, 1.13556…
1.200000e+00	2.542443e-01, 1.865323e-01, 4.382062e-01, 3.418101e-02, 1.774227e+00, 1.444576e+00, 6.490621e-01, 1.767492e+00, 1.659355e+00, 9.609580e-02, 9.379936e-03, 4.367603e-01, 6.914300e-01, 5.300313e-01, 1.387478e+00, 1.370663e+00, 8.121739e-01, 6.364162e-01, 8.989496e-02, 5.855227e-01, 9.720306e-01, 8.759814e-01, 1.193253e+00, 1.631143e+00, 3.816171e-01, 6.178334e-02, 2.934216e-01, 1.042186e+00, 9.35130…
1.400000e+00	1.722123e-01, 1.324399e-01, 4.645770e-01, 2.325589e-02, 2.074794e+00, 1.409955e+00, 7.503229e-01, 1.493993e+00, 1.185161e+00, 8.404531e-02, 7.828350e-03, 3.730048e-01, 8.962225e-01, 6.114635e-01, 1.305202e+00, 1.344868e+00, 7.097738e-01, 8.654137e-01, 6.230026e-02, 5.266924e-01, 8.424867e-01, 6.223219e-01, 9.730977e-01, 1.687121e+00, 3.413521e-01, 7.024986e-02, 3.376113e-01, 1.069071e+00, 8.34655…
1.600000e+00	1.151706e-01, 1.198434e-01, 3.754414e-01, 1.435902e-02, 1.937104e+00, 1.273846e+00, 5.652400e-01, 1.408482e+00, 1.490337e+00, 7.092976e-02, 6.513341e-03, 3.829377e-01, 9.657464e-01, 7.148483e-01, 1.163992e+00, 1.438587e+00, 6.105425e-01, 9.278518e-01, 4.547238e-02, 6.087618e-01, 5.750984e-01, 5.209246e-01, 1.219959e+00, 1.921402e+00, 3.241151e-01, 8.628783e-02, 3.980165e-01, 1.150461e+00, 5.39055…
1.800000e+00	1.452091e-01, 8.548361e-02, 4.790990e-01, 8.073261e-03, 1.898594e+00, 1.522056e+00, 5.580820e-01, 1.536377e+00, 1.245959e+00, 5.179397e-02, 4.895315e-03, 2.934789e-01, 1.193298e+00, 8.686979e-01, 1.253778e+00, 1.413487e+00, 3.597925e-01, 7.662387e-01, 2.711484e-02, 6.628195e-01, 6.244168e-01, 2.844760e-01, 1.170068e+00, 1.907361e+00, 3.620161e-01, 1.311874e-01, 3.244359e-01, 1.073717e+00, 5.55795…
2.000000e+00	1.886724e-01, 5.890753e-02, 4.335221e-01, 6.080088e-03, 2.294249e+00, 1.772751e+00, 4.023461e-01, 1.648671e+00, 1.225603e+00, 5.490814e-02, 3.452621e-03, 2.238909e-01, 1.180395e+00, 8.712723e-01, 1.131581e+00, 1.255915e+00, 3.069260e-01, 7.871320e-01, 1.906560e-02, 5.144703e-01, 5.954853e-01, 3.267306e-01, 1.173002e+00, 1.633092e+00, 3.832974e-01, 1.682255e-01, 4.038206e-01, 8.529790e-01, 3.76165…
0.000000e+00	8.323360e-01, 2.315780e+00, 1.084947e+00, 6.576850e-01, 6.547232e-01, 8.990107e-01, 1.550914e+00, 6.373480e-01, 2.935231e+00, 6.440628e-01, 1.086854e+00, 2.284193e+00, 1.172432e+00, 1.127382e+00, 4.998663e-01, 3.161967e+00, 2.421621e+00, 1.876697e+00, 2.098456e+00, 2.305944e+00, 1.670455e+00, 1.468994e+00, 1.870160e+00, 1.116403e+00, 6.658437e-01, 2.818809e+00, 5.623929e-01, 1.596642e+00, 3.22241…
2.000000e-01	8.444105e-01, 1.927052e+00, 8.217145e-01, 5.317951e-01, 8.621148e-01, 1.101819e+00, 1.587800e+00, 7.625618e-01, 2.146253e+00, 3.386780e-01, 1.078588e+00, 1.640353e+00, 8.624771e-01, 1.040159e+00, 4.034182e-01, 1.832521e+00, 1.792469e+00, 1.223920e+00, 1.373969e+00, 1.800674e+00, 1.734392e+00, 9.091190e-01, 1.623696e+00, 7.275809e-01, 5.586586e-01, 1.538261e+00, 4.936257e-01, 9.819079e-01, 2.90992…
4.000000e-01	6.554237e-01, 2.059832e+00, 4.433577e-01, 5.705998e-01, 1.177204e+00, 1.196109e+00, 1.779853e+00, 9.316883e-01, 1.988699e+00, 1.932132e-01, 1.322951e+00, 1.111439e+00, 6.873710e-01, 9.536239e-01, 3.696196e-01, 2.161270e+00, 1.489145e+00, 9.317653e-01, 8.315334e-01, 1.224815e+00, 1.231789e+00, 5.864087e-01, 1.461675e+00, 8.209510e-01, 3.735879e-01, 1.034116e+00, 4.311362e-01, 7.006940e-01, 2.31842…
6.000000e-01	5.843691e-01, 1.304161e+00, 3.054733e-01, 4.108175e-01, 1.456497e+00, 1.438548e+00, 1.655270e+00, 1.036388e+00, 1.876795e+00, 9.922137e-02, 1.400286e+00, 8.798287e-01, 4.654332e-01, 1.136164e+00, 2.902052e-01, 1.895761e+00, 8.955198e-01, 1.041919e+00, 4.982841e-01, 9.145699e-01, 1.247831e+00, 5.284533e-01, 1.215770e+00, 1.043467e+00, 2.357738e-01, 7.254372e-01, 4.251448e-01, 3.900777e-01, 1.53074…
8.000000e-01	6.071575e-01, 1.140533e+00, 1.543547e-01, 2.256241e-01, 1.407734e+00, 1.368817e+00, 1.251460e+00, 8.396352e-01, 1.829583e+00, 7.291064e-02, 9.039160e-01, 6.030397e-01, 4.218987e-01, 1.050726e+00, 3.221789e-01, 1.790925e+00, 9.319352e-01, 8.933834e-01, 3.394956e-01, 8.763991e-01, 1.186296e+00, 4.901334e-01, 1.356795e+00, 1.373790e+00, 1.997744e-01, 4.573655e-01, 4.505036e-01, 3.830057e-01, 1.50106…
1.000000e+00	5.400327e-01, 8.910468e-01, 1.001828e-01, 1.488261e-01, 2.052382e+00, 1.394735e+00, 1.118548e+00, 1.042315e+00, 2.016333e+00, 3.828980e-02, 8.883468e-01, 4.858716e-01, 4.295188e-01, 1.302848e+00, 3.739837e-01, 1.366355e+00, 6.247923e-01, 9.211101e-01, 2.048049e-01, 8.800935e-01, 1.053490e+00, 4.206225e-01, 1.211373e+00, 1.175243e+00, 1.454753e-01, 2.655627e-01, 3.856834e-01, 4.985177e-01, 1.18723…
1.200000e+00	5.620496e-01, 4.828538e-01, 6.815239e-02, 9.263240e-02, 1.721553e+00, 1.439650e+00, 8.401111e-01, 1.131271e+00, 1.810152e+00, 2.950189e-02, 6.910226e-01, 4.535710e-01, 4.806274e-01, 1.234088e+00, 4.719023e-01, 1.604763e+00, 4.687176e-01, 9.653946e-01, 1.569453e-01, 6.683156e-01, 8.936745e-01, 2.972040e-01, 1.261470e+00, 1.874721e+00, 1.177541e-01, 1.638120e-01, 5.300406e-01, 6.051757e-01, 9.14067…
1.400000e+00	4.682071e-01, 4.980847e-01, 5.288830e-02, 5.346708e-02, 2.006627e+00, 1.314311e+00, 7.344822e-01, 1.177719e+00, 2.057707e+00, 2.783530e-02, 5.147665e-01, 4.418854e-01, 7.474105e-01, 1.453324e+00, 5.152032e-01, 1.307337e+00, 5.003720e-01, 9.931375e-01, 1.019355e-01, 6.570823e-01, 9.812064e-01, 1.989969e-01, 1.494116e+00, 2.050964e+00, 7.002649e-02, 1.042768e-01, 4.217946e-01, 7.666982e-01, 8.60926…
1.600000e+00	3.747759e-01, 3.239300e-01, 5.980502e-02, 4.346365e-02, 1.942134e+00, 1.520789e+00, 6.697516e-01, 1.026802e+00, 2.019120e+00, 2.609802e-02, 3.800601e-01, 5.368342e-01, 9.311814e-01, 1.125802e+00, 5.819296e-01, 1.367703e+00, 2.858977e-01, 1.011108e+00, 6.018076e-02, 7.679530e-01, 8.800134e-01, 2.210008e-01, 1.273046e+00, 1.949156e+00, 5.328694e-02, 7.396001e-02, 5.152916e-01, 6.723039e-01, 6.68148…
1.800000e+00	5.582646e-01, 2.377950e-01, 5.396092e-02, 2.902836e-02, 1.955767e+00, 1.390921e+00, 3.575047e-01, 1.024721e+00, 1.848444e+00, 3.438500e-02, 4.187843e-01, 4.018683e-01, 1.148698e+00, 1.364658e+00, 6.056214e-01, 1.702832e+00, 2.065040e-01, 8.861526e-01, 4.171244e-02, 7.765467e-01, 6.808920e-01, 1.829317e-01, 1.145601e+00, 2.075315e+00, 4.162303e-02, 5.516646e-02, 4.124864e-01, 8.118831e-01, 5.31486…
2.000000e+00	5.133918e-01, 1.684061e-01, 7.110997e-02, 1.363133e-02, 2.417242e+00, 1.539655e+00, 4.100501e-01, 1.051036e+00, 2.182631e+00, 3.035512e-02, 2.817301e-01, 2.688348e-01, 9.060789e-01, 1.156917e+00, 6.778575e-01, 1.318128e+00, 1.738621e-01, 1.102168e+00, 2.968382e-02, 6.888050e-01, 7.135067e-01, 1.632806e-01, 1.163440e+00, 1.704588e+00, 3.082844e-02, 3.114760e-02, 4.770360e-01, 7.997001e-01, 3.61056…
0.000000e+00	2.928110e+00, 2.685217e+00, 1.896520e+00, 1.070854e+00, 4.796910e-01, 6.408891e-01, 1.098015e+00, 1.212411e+00, 2.468048e+00, 6.629840e-01, 2.590010e+00, 1.454900e+00, 1.297092e+00, 1.412092e+00, 8.571406e-01, 2.619037e+00, 2.294443e+00, 1.823281e+00, 1.200084e+00, 2.996778e+00, 2.911562e+00, 1.252748e+00, 1.492477e+00, 6.592307e-01, 1.380780e+00, 1.911549e+00, 2.253965e+00, 1.603413e+00, 2.91270…
2.000000e-01	1.605159e+00, 2.285464e+00, 1.165082e+00, 6.503835e-01, 6.956031e-01, 7.170256e-01, 1.200511e+00, 9.624921e-01, 1.758128e+00, 4.744810e-01, 2.156589e+00, 1.332429e+00, 9.992912e-01, 1.314581e+00, 7.071220e-01, 1.701833e+00, 1.817935e+00, 1.378768e+00, 9.750117e-01, 1.790738e+00, 2.485713e+00, 9.650767e-01, 1.298408e+00, 4.867018e-01, 7.962937e-01, 1.462241e+00, 2.053879e+00, 9.633294e-01, 4.21468…
4.000000e-01	1.329447e+00, 2.381952e+00, 6.374282e-01, 6.254363e-01, 1.078702e+00, 9.679727e-01, 1.070537e+00, 9.673487e-01, 1.986728e+00, 2.131718e-01, 2.141004e+00, 7.661990e-01, 9.809381e-01, 1.481945e+00, 7.362733e-01, 1.313232e+00, 1.382406e+00, 7.567106e-01, 6.799339e-01, 1.464445e+00, 1.720472e+00, 7.155315e-01, 7.724522e-01, 6.356877e-01, 5.415192e-01, 9.624215e-01, 1.456241e+00, 6.950934e-01, 4.56745…
6.000000e-01	9.755585e-01, 1.507527e+00, 3.830494e-01, 5.021624e-01, 1.215564e+00, 1.381724e+00, 1.202330e+00, 1.014228e+00, 1.924837e+00, 1.343730e-01, 1.610675e+00, 7.815093e-01, 7.957435e-01, 1.256647e+00, 6.289313e-01, 1.437245e+00, 1.138703e+00, 8.343531e-01, 4.681722e-01, 1.010042e+00, 1.431772e+00, 9.080574e-01, 7.197571e-01, 8.212692e-01, 2.166589e-01, 6.781697e-01, 1.008673e+00, 3.407406e-01, 4.53103…
8.000000e-01	8.507782e-01, 1.058412e+00, 3.217316e-01, 3.050239e-01, 1.273607e+00, 1.438055e+00, 9.789285e-01, 1.095903e+00, 1.965357e+00, 8.021588e-02, 1.970949e+00, 5.501442e-01, 8.387016e-01, 1.401262e+00, 4.652264e-01, 1.416374e+00, 7.675206e-01, 7.288673e-01, 2.785573e-01, 1.005594e+00, 9.205767e-01, 8.195738e-01, 1.031887e+00, 1.388864e+00, 1.784096e-01, 3.449374e-01, 6.067606e-01, 2.408240e-01, 3.52129…
1.000000e+00	6.793603e-01, 7.853479e-01, 1.799295e-01, 1.589357e-01, 1.686235e+00, 1.503757e+00, 8.704026e-01, 1.018090e+00, 2.090263e+00, 6.922094e-02, 1.939219e+00, 4.134657e-01, 8.466335e-01, 1.031885e+00, 6.669474e-01, 1.354987e+00, 6.024185e-01, 8.532930e-01, 1.814644e-01, 9.125389e-01, 5.081378e-01, 7.092432e-01, 1.140598e+00, 1.440378e+00, 1.148965e-01, 2.445731e-01, 6.054058e-01, 1.648494e-01, 2.80956…
1.200000e+00	6.265783e-01, 5.402340e-01, 1.313446e-01, 1.285712e-01, 2.189234e+00, 1.558058e+00, 6.955722e-01, 1.160586e+00, 1.916121e+00, 5.512147e-02, 1.822992e+00, 3.642888e-01, 9.752229e-01, 9.616292e-01, 5.800159e-01, 1.428861e+00, 4.949344e-01, 7.511050e-01, 1.434792e-01, 7.134025e-01, 5.583963e-01, 5.832490e-01, 1.099929e+00, 1.502286e+00, 1.109449e-01, 1.886173e-01, 5.570497e-01, 1.280993e-01, 2.34734…
1.400000e+00	5.396917e-01, 3.807006e-01, 1.199556e-01, 7.254436e-02, 2.157925e+00, 1.564030e+00, 5.234802e-01, 1.305889e+00, 1.664021e+00, 5.503442e-02, 1.336501e+00, 3.416619e-01, 8.589912e-01, 1.142118e+00, 7.569556e-01, 1.040360e+00, 3.675731e-01, 8.049119e-01, 8.214029e-02, 6.484360e-01, 3.798664e-01, 5.145103e-01, 1.195048e+00, 1.913106e+00, 1.139721e-01, 9.883390e-02, 4.292442e-01, 9.076303e-02, 2.20650…
1.600000e+00	5.680836e-01, 3.473312e-01, 1.041444e-01, 5.163092e-02, 1.737423e+00, 2.002591e+00, 4.451830e-01, 1.271369e+00, 2.215375e+00, 4.037778e-02, 1.072564e+00, 2.052590e-01, 1.071322e+00, 1.032899e+00, 7.100581e-01, 1.128967e+00, 3.532977e-01, 7.652437e-01, 5.820833e-02, 6.160254e-01, 3.660062e-01, 3.706919e-01, 1.320268e+00, 1.503441e+00, 1.223570e-01, 7.259868e-02, 4.585888e-01, 6.831752e-02, 1.54904…
1.800000e+00	6.531505e-01, 2.046910e-01, 1.196871e-01, 3.211096e-02, 2.162542e+00, 1.652585e+00, 3.791832e-01, 1.152716e+00, 2.052153e+00, 5.154628e-02, 6.361989e-01, 1.783871e-01, 1.220463e+00, 1.350094e+00, 6.804333e-01, 1.432521e+00, 2.269888e-01, 9.306190e-01, 4.070871e-02, 4.755732e-01, 2.992674e-01, 3.296884e-01, 1.289492e+00, 1.826485e+00, 1.225538e-01, 4.709387e-02, 4.490641e-01, 9.800836e-02, 1.65121…
2.000000e+00	5.436772e-01, 1.240234e-01, 1.042507e-01, 2.144674e-02, 2.391072e+00, 1.439851e+00, 3.301672e-01, 1.051589e+00, 2.206798e+00, 4.383256e-02, 6.242860e-01, 1.181378e-01, 1.313801e+00, 1.199827e+00, 6.791771e-01, 1.414939e+00, 1.716320e-01, 8.362065e-01, 2.611208e-02, 6.853375e-01, 2.240153e-01, 2.538075e-01, 1.238064e+00, 1.934704e+00, 1.018189e-01, 3.198897e-02, 4.245276e-01, 1.300563e-01, 1.14453…
0.000000e+00	2.543911e+00, 2.257604e+00, 1.122010e-01, 2.200574e+00, 1.711040e+00, 2.036443e+00, 2.512203e+00, 2.794795e+00, 9.136641e-01, 3.075681e+00, 3.207423e+00, 1.320407e+00, 2.815410e+00, 6.722123e-01, 8.584166e-02, 2.138545e+00, 2.148181e+00, 2.432740e-01, 2.444860e+00, 1.250861e+00, 1.979527e-01, 3.076784e+00, 1.972268e+00, 1.169013e+00, 2.218900e+00, 1.294808e+00, 2.127890e+00, 1.701633e+00, 1.10017…
2.000000e-01	2.064826e+00, 2.260071e+00, 6.054588e-02, 1.280762e+00, 1.376041e+00, 1.286416e+00, 1.939359e+00, 2.710114e+00, 5.675014e-01, 1.695909e+00, 3.228500e+00, 1.413944e+00, 1.904743e+00, 5.817116e-01, 3.087656e-01, 1.954228e+00, 1.686816e+00, 3.527343e-01, 2.344703e+00, 9.781076e-01, 1.414488e-01, 1.926507e+00, 1.372269e+00, 1.092011e+00, 1.720893e+00, 1.078913e+00, 1.474510e+00, 1.096121e+00, 8.07680…
4.000000e-01	1.327235e+00, 2.380405e+00, 4.279167e-02, 7.539405e-01, 1.802825e+00, 1.209576e+00, 1.836742e+00, 2.101829e+00, 8.961608e-01, 9.077237e-01, 2.228265e+00, 1.085518e+00, 1.383923e+00, 4.110489e-01, 4.922514e-01, 1.934293e+00, 1.831494e+00, 4.747350e-01, 1.656648e+00, 7.393213e-01, 1.106927e-01, 1.286068e+00, 1.541481e+00, 1.075436e+00, 1.168749e+00, 8.187121e-01, 1.403531e+00, 5.282398e-01, 8.17204…
6.000000e-01	1.042701e+00, 2.073309e+00, 4.183331e-02, 5.747989e-01, 1.621842e+00, 1.296221e+00, 1.687031e+00, 2.163821e+00, 1.193013e+00, 4.862478e-01, 2.483457e+00, 9.542452e-01, 1.149681e+00, 4.326739e-01, 4.985334e-01, 1.567535e+00, 1.604556e+00, 6.852793e-01, 7.866040e-01, 6.979669e-01, 1.011627e-01, 8.802220e-01, 1.449158e+00, 1.263614e+00, 7.434434e-01, 7.191410e-01, 9.467731e-01, 4.317078e-01, 6.73799…
8.000000e-01	9.474292e-01, 1.409448e+00, 6.142583e-02, 3.342619e-01, 1.636767e+00, 1.253873e+00, 1.869963e+00, 1.791773e+00, 1.402825e+00, 2.903158e-01, 2.031458e+00, 6.598770e-01, 8.712561e-01, 5.773351e-01, 6.355967e-01, 1.568094e+00, 1.092221e+00, 7.478229e-01, 6.257997e-01, 6.023247e-01, 1.431012e-01, 4.854653e-01, 1.306695e+00, 1.253124e+00, 5.107715e-01, 4.420503e-01, 8.675617e-01, 2.731852e-01, 5.83806…
1.000000e+00	6.294785e-01, 1.139072e+00, 8.216949e-02, 1.855281e-01, 1.917963e+00, 9.901522e-01, 1.454528e+00, 1.733228e+00, 1.258001e+00, 1.637395e-01, 2.080357e+00, 4.804456e-01, 6.825264e-01, 8.459990e-01, 6.233944e-01, 1.343329e+00, 8.083431e-01, 7.347424e-01, 3.954951e-01, 5.483284e-01, 1.829229e-01, 3.937737e-01, 1.472944e+00, 1.548816e+00, 4.760976e-01, 4.238606e-01, 8.149880e-01, 1.534277e-01, 3.97991…
1.200000e+00	6.651161e-01, 6.485209e-01, 9.910926e-02, 1.492686e-01, 1.631292e+00, 1.633864e+00, 9.889819e-01, 1.369254e+00, 1.865508e+00, 1.138563e-01, 2.121364e+00, 2.744744e-01, 6.476081e-01, 1.057082e+00, 8.238943e-01, 1.390546e+00, 5.665466e-01, 7.861905e-01, 2.081926e-01, 6.237365e-01, 1.828289e-01, 2.918404e-01, 1.032725e+00, 1.483356e+00, 3.919187e-01, 3.027825e-01, 7.803583e-01, 1.023104e-01, 2.92928…
1.400000e+00	6.322097e-01, 4.488628e-01, 1.115480e-01, 6.308257e-02, 2.051187e+00, 1.276485e+00, 1.015757e+00, 1.278610e+00, 1.701957e+00, 6.652653e-02, 1.873012e+00, 3.375158e-01, 6.823279e-01, 1.302544e+00, 8.468749e-01, 1.518142e+00, 4.507422e-01, 8.830249e-01, 1.683321e-01, 5.782933e-01, 1.968200e-01, 2.398928e-01, 1.502376e+00, 1.739463e+00, 2.751085e-01, 1.686379e-01, 5.647896e-01, 6.137666e-02, 3.15103…
1.600000e+00	5.327209e-01, 3.789674e-01, 1.370616e-01, 4.645517e-02, 2.356772e+00, 1.500388e+00, 8.280676e-01, 1.610854e+00, 2.130691e+00, 6.268684e-02, 1.346123e+00, 3.289866e-01, 8.142026e-01, 1.235224e+00, 8.075915e-01, 1.413014e+00, 3.605754e-01, 7.669678e-01, 1.236423e-01, 5.246258e-01, 2.118668e-01, 2.125465e-01, 1.218590e+00, 1.370658e+00, 1.889947e-01, 1.263244e-01, 6.093477e-01, 6.444347e-02, 2.23789…
1.800000e+00	4.239207e-01, 2.400146e-01, 1.412719e-01, 2.887946e-02, 2.257277e+00, 1.520092e+00, 6.809433e-01, 1.419728e+00, 2.274030e+00, 5.836150e-02, 1.135328e+00, 3.217693e-01, 9.100872e-01, 1.280675e+00, 9.109567e-01, 1.600795e+00, 2.129366e-01, 9.326535e-01, 6.551066e-02, 6.019800e-01, 1.980107e-01, 1.742111e-01, 1.281499e+00, 2.251704e+00, 1.256785e-01, 7.926400e-02, 5.271049e-01, 1.148128e-01, 1.70008…
2.000000e+00	4.254597e-01, 1.744850e-01, 1.679508e-01, 2.373018e-02, 2.096824e+00, 1.633304e+00, 5.796719e-01, 1.327728e+00, 1.979503e+00, 4.893504e-02, 8.148910e-01, 3.180737e-01, 1.085805e+00, 1.479701e+00, 1.095965e+00, 1.520629e+00, 1.848150e-01, 8.133547e-01, 4.795436e-02, 5.365951e-01, 1.948374e-01, 1.452587e-01, 1.168648e+00, 1.965305e+00, 8.161048e-02, 4.563568e-02, 5.337957e-01, 2.329963e-01, 1.38473…
0.000000e+00	1.931089e+00, 1.836502e+00, 3.025943e+00, 4.288966e-01, 1.012021e+00, 2.924135e+00, 9.695670e-01, 2.163381e+00, 9.827975e-01, 6.236197e-01, 7.796275e-01, 2.468599e+00, 2.065340e+00, 2.031622e+00, 2.599913e+00, 1.086119e+00, 1.291816e-01, 2.727096e+00, 1.765463e+00, 1.745258e+00, 3.258394e+00, 2.813345e+00, 1.120827e+00, 2.721684e+00, 2.425486e+00, 8.327798e-01, 9.069838e-01, 2.850678e+00, 2.33450…
2.000000e-01	1.183246e+00, 1.766878e+00, 1.708763e+00, 3.341210e-01, 1.180501e+00, 2.047011e+00, 7.595422e-01, 1.695041e+00, 9.850933e-01, 5.835140e-01, 6.721964e-01, 2.079403e+00, 1.905838e+00, 1.139697e+00, 2.866543e+00, 8.183351e-01, 4.486779e-01, 2.485234e+00, 1.210487e+00, 1.122823e+00, 2.461141e+00, 1.721635e+00, 9.795056e-01, 2.137385e+00, 1.552336e+00, 6.838547e-01, 7.186030e-01, 1.311372e+00, 1.82655…
4.000000e-01	1.098550e+00, 1.878335e+00, 1.173910e+00, 1.472201e-01, 1.579797e+00, 1.927579e+00, 5.244614e-01, 1.724115e+00, 8.205024e-01, 6.099913e-01, 6.153404e-01, 1.371571e+00, 1.820451e+00, 1.077691e+00, 2.444500e+00, 5.252195e-01, 6.127222e-01, 1.663606e+00, 7.015821e-01, 1.144207e+00, 2.072822e+00, 1.752133e+00, 1.022153e+00, 1.886138e+00, 9.258969e-01, 5.369813e-01, 5.567161e-01, 1.064067e+00, 1.53735…
6.000000e-01	7.654448e-01, 1.782261e+00, 1.032514e+00, 1.203548e-01, 1.329181e+00, 1.848289e+00, 5.350087e-01, 1.372695e+00, 7.511411e-01, 6.841340e-01, 4.832988e-01, 1.101373e+00, 1.737723e+00, 7.279198e-01, 2.004141e+00, 4.895366e-01, 8.073015e-01, 1.579816e+00, 5.944959e-01, 1.083871e+00, 1.268263e+00, 9.906021e-01, 1.143141e+00, 1.890119e+00, 6.732935e-01, 6.306787e-01, 4.947157e-01, 9.718617e-01, 1.47213…
8.000000e-01	7.486028e-01, 1.446631e+00, 7.842177e-01, 6.685968e-02, 1.813464e+00, 1.774536e+00, 4.889287e-01, 1.128293e+00, 9.286142e-01, 5.689517e-01, 3.503933e-01, 8.798836e-01, 1.676215e+00, 3.960379e-01, 1.700265e+00, 6.772054e-01, 7.768505e-01, 9.798577e-01, 4.061712e-01, 7.058983e-01, 1.421098e+00, 9.019756e-01, 1.297927e+00, 1.683428e+00, 5.527665e-01, 6.664246e-01, 5.153666e-01, 8.558726e-01, 1.21254…
1.000000e+00	7.008727e-01, 1.043107e+00, 5.569085e-01, 4.083921e-02, 1.917158e+00, 1.722084e+00, 4.665083e-01, 1.098485e+00, 9.770841e-01, 6.189316e-01, 2.885150e-01, 6.294335e-01, 1.534611e+00, 3.654226e-01, 1.468453e+00, 9.728316e-01, 6.932110e-01, 1.160370e+00, 1.896093e-01, 7.013394e-01, 1.066413e+00, 5.643431e-01, 1.104374e+00, 1.851140e+00, 5.025591e-01, 4.851080e-01, 4.235839e-01, 9.069976e-01, 7.52868…
1.200000e+00	6.315611e-01, 7.818678e-01, 5.374145e-01, 2.664762e-02, 1.998810e+00, 1.899724e+00, 3.271705e-01, 1.171542e+00, 1.205141e+00, 5.032413e-01, 2.280059e-01, 3.888116e-01, 1.415924e+00, 4.611565e-01, 1.477338e+00, 9.626447e-01, 4.877343e-01, 1.139060e+00, 1.719168e-01, 7.601838e-01, 1.023073e+00, 5.247461e-01, 1.324624e+00, 2.212594e+00, 4.734617e-01, 4.244961e-01, 3.837006e-01, 8.694430e-01, 6.96274…
1.400000e+00	6.467951e-01, 6.370918e-01, 4.796810e-01, 1.596489e-02, 2.015686e+00, 1.480908e+00, 2.465493e-01, 1.345922e+00, 1.103350e+00, 4.587173e-01, 1.924760e-01, 3.189441e-01, 1.576314e+00, 5.036655e-01, 1.382663e+00, 9.663005e-01, 4.247329e-01, 9.293021e-01, 1.000146e-01, 6.806128e-01, 1.105715e+00, 3.743643e-01, 1.427935e+00, 1.620319e+00, 4.668696e-01, 3.179387e-01, 4.410951e-01, 1.057972e+00, 6.18335…
1.600000e+00	5.479379e-01, 3.476350e-01, 4.947893e-01, 7.503338e-03, 2.322282e+00, 1.498601e+00, 2.437439e-01, 1.250629e+00, 1.201773e+00, 3.134414e-01, 1.293984e-01, 2.351220e-01, 1.657400e+00, 6.402209e-01, 1.204132e+00, 1.055857e+00, 2.687194e-01, 1.120725e+00, 6.010720e-02, 7.278263e-01, 7.295665e-01, 3.001184e-01, 1.341507e+00, 1.725081e+00, 4.222123e-01, 2.746960e-01, 4.781074e-01, 9.895933e-01, 5.80087…
1.800000e+00	6.328650e-01, 2.979884e-01, 4.321641e-01, 6.002813e-03, 2.217387e+00, 1.383099e+00, 1.510610e-01, 1.233704e+00, 1.147336e+00, 2.475994e-01, 1.094062e-01, 1.609061e-01, 1.506228e+00, 8.880128e-01, 1.046370e+00, 1.308269e+00, 2.204477e-01, 9.350165e-01, 3.640273e-02, 5.967590e-01, 6.395242e-01, 2.413009e-01, 9.635173e-01, 1.687392e+00, 3.987870e-01, 2.338912e-01, 3.438777e-01, 9.309489e-01, 3.93696…
2.000000e+00	5.930707e-01, 2.076326e-01, 4.293301e-01, 4.310775e-03, 1.891323e+00, 1.764885e+00, 1.659927e-01, 1.421239e+00, 1.294805e+00, 1.716584e-01, 8.570536e-02, 1.348595e-01, 1.616607e+00, 8.594613e-01, 1.067484e+00, 1.319924e+00, 1.492769e-01, 8.402680e-01, 2.811226e-02, 4.810578e-01, 5.641862e-01, 2.135769e-01, 1.176410e+00, 2.308889e+00, 3.034528e-01, 2.201374e-01, 4.323464e-01, 1.004756e+00, 3.04563…
0.000000e+00	9.086410e-01, 7.136449e-01, 1.322805e+00, 1.920916e-01, 6.010924e-01, 1.541160e+00, 1.520922e+00, 1.559890e-01, 7.786256e-01, 1.246616e-01, 1.301500e+00, 1.632844e+00, 1.542105e+00, 1.594860e+00, 2.410468e+00, 1.617659e+00, 2.905884e+00, 2.848560e+00, 1.095633e+00, 2.585555e+00, 1.972781e+00, 5.749464e-02, 9.902526e-01, 1.419231e-01, 2.485255e+00, 1.888130e+00, 7.278543e-01, 4.662649e-01, 8.34640…
2.000000e-01	5.891932e-01, 1.151500e+00, 1.318347e+00, 3.275195e-01, 9.661386e-01, 9.484624e-01, 1.648408e+00, 1.618951e-01, 1.145850e+00, 8.333923e-02, 1.364687e+00, 1.171820e+00, 1.273840e+00, 2.112022e+00, 2.142910e+00, 1.113196e+00, 1.703524e+00, 1.821749e+00, 7.829763e-01, 2.066450e+00, 1.685307e+00, 3.779614e-01, 7.388377e-01, 1.075532e-01, 1.598639e+00, 1.237099e+00, 6.788000e-01, 4.101602e-01, 8.49031…
4.000000e-01	4.686081e-01, 8.988488e-01, 1.065689e+00, 3.852719e-01, 1.178071e+00, 8.565678e-01, 1.352181e+00, 1.540983e-01, 1.225124e+00, 1.382614e-01, 1.302516e+00, 8.121423e-01, 1.017250e+00, 1.850070e+00, 1.595831e+00, 1.077552e+00, 1.193303e+00, 1.582413e+00, 5.324412e-01, 1.275360e+00, 1.589617e+00, 5.778092e-01, 9.197860e-01, 2.362556e-01, 7.680863e-01, 9.547778e-01, 3.769751e-01, 7.188122e-01, 7.17145…
6.000000e-01	3.931053e-01, 7.943128e-01, 7.305378e-01, 3.985087e-01, 1.310341e+00, 9.261751e-01, 1.242137e+00, 3.225933e-01, 1.270972e+00, 1.924125e-01, 1.693164e+00, 4.944553e-01, 7.020981e-01, 1.917748e+00, 1.372595e+00, 1.064301e+00, 9.597504e-01, 1.224833e+00, 3.494762e-01, 1.035559e+00, 1.033107e+00, 6.736706e-01, 1.042689e+00, 4.515020e-01, 5.221655e-01, 6.641072e-01, 3.701959e-01, 8.524156e-01, 5.35589…
8.000000e-01	3.111680e-01, 5.718968e-01, 5.883805e-01, 4.042642e-01, 1.524326e+00, 1.397705e+00, 1.113092e+00, 5.696624e-01, 1.456297e+00, 1.872120e-01, 1.654484e+00, 4.479281e-01, 6.360763e-01, 1.770787e+00, 8.352660e-01, 1.183883e+00, 8.892955e-01, 1.344239e+00, 1.844291e-01, 8.431557e-01, 8.323131e-01, 6.941897e-01, 9.104527e-01, 9.315952e-01, 2.801625e-01, 5.062132e-01, 2.934854e-01, 8.546861e-01, 4.99692…
1.000000e+00	2.651968e-01, 3.571046e-01, 3.301192e-01, 3.308115e-01, 1.854232e+00, 9.563526e-01, 1.088199e+00, 6.744667e-01, 1.343501e+00, 1.517394e-01, 1.039850e+00, 3.684504e-01, 5.698772e-01, 1.365130e+00, 7.407697e-01, 1.332689e+00, 6.213700e-01, 1.137484e+00, 1.546529e-01, 6.525237e-01, 6.089441e-01, 5.690806e-01, 1.171376e+00, 1.387524e+00, 1.652870e-01, 2.530340e-01, 3.215157e-01, 9.563350e-01, 3.55991…
1.200000e+00	2.053962e-01, 2.675141e-01, 2.345857e-01, 1.758426e-01, 1.887203e+00, 1.515585e+00, 8.573814e-01, 8.650049e-01, 1.538650e+00, 1.706521e-01, 7.654248e-01, 3.440109e-01, 6.719813e-01, 1.584962e+00, 5.136504e-01, 1.336296e+00, 5.433865e-01, 9.433050e-01, 8.800568e-02, 6.409442e-01, 5.545953e-01, 5.164232e-01, 1.040414e+00, 1.370647e+00, 1.066720e-01, 2.420436e-01, 2.838786e-01, 1.014983e+00, 3.01368…
1.400000e+00	2.624186e-01, 1.834455e-01, 1.755581e-01, 1.005722e-01, 1.914207e+00, 1.571651e+00, 7.407057e-01, 7.694112e-01, 1.165485e+00, 1.156454e-01, 7.508781e-01, 2.508113e-01, 8.081386e-01, 1.370960e+00, 5.040685e-01, 1.539620e+00, 4.097659e-01, 9.830361e-01, 5.955015e-02, 7.027498e-01, 4.510042e-01, 2.888395e-01, 1.028348e+00, 1.376800e+00, 5.098521e-02, 1.581295e-01, 3.905058e-01, 9.660540e-01, 2.75663…
1.600000e+00	3.281864e-01, 1.392396e-01, 1.243867e-01, 7.403662e-02, 1.677582e+00, 1.699093e+00, 5.263582e-01, 1.141414e+00, 1.279452e+00, 8.641056e-02, 5.161021e-01, 3.024358e-01, 9.369631e-01, 1.511782e+00, 4.299536e-01, 1.173011e+00, 2.574015e-01, 1.139054e+00, 4.213958e-02, 5.941997e-01, 2.801437e-01, 2.710526e-01, 1.175291e+00, 1.599227e+00, 3.338628e-02, 1.235740e-01, 4.265034e-01, 1.033566e+00, 2.57256…
1.800000e+00	4.416092e-01, 9.293843e-02, 8.384037e-02, 4.697532e-02, 2.133343e+00, 1.527682e+00, 5.084952e-01, 1.085915e+00, 1.243404e+00, 8.595597e-02, 4.408365e-01, 2.221063e-01, 1.152497e+00, 1.651349e+00, 5.182687e-01, 1.357860e+00, 2.601926e-01, 1.008642e+00, 3.033600e-02, 5.729979e-01, 3.273854e-01, 2.573705e-01, 1.361316e+00, 1.617865e+00, 2.437205e-02, 1.231492e-01, 4.011607e-01, 8.733583e-01, 1.60741…
2.000000e+00	4.399860e-01, 8.450399e-02, 6.432073e-02, 2.885503e-02, 2.074467e+00, 1.452492e+00, 4.042416e-01, 1.078506e+00, 1.488104e+00, 7.301014e-02, 2.730075e-01, 1.627215e-01, 1.290017e+00, 1.315946e+00, 4.575172e-01, 1.309482e+00, 1.825984e-01, 7.978258e-01, 1.854787e-02, 4.400879e-01, 2.670490e-01, 2.060673e-01, 1.197798e+00, 1.612601e+00, 1.739579e-02, 8.361075e-02, 4.530655e-01, 9.749388e-01, 1.54963…
0.000000e+00	1.857349e+00, 1.024262e+00, 1.460555e-01, 3.493771e-01, 1.224352e-01, 1.529188e+00, 2.235651e+00, 3.203885e-01, 1.345293e+00, 1.797830e+00, 8.270225e-01, 2.659909e+00, 3.286995e-01, 2.860372e+00, 1.427936e+00, 2.347366e+00, 6.146115e-01, 2.607217e+00, 2.223525e+00, 7.778164e-01, 7.703836e-01, 1.245103e+00, 1.961318e+00, 3.138738e+00, 4.249413e-02, 2.525239e+00, 1.359936e+00, 6.991938e-01, 1.12245…
2.000000e-01	1.569484e+00, 1.332309e+00, 2.603276e-01, 4.015757e-01, 6.096760e-01, 1.425608e+00, 2.167259e+00, 5.451012e-01, 1.651216e+00, 1.057140e+00, 7.479643e-01, 2.497744e+00, 2.164374e-01, 2.202445e+00, 1.419459e+00, 1.952600e+00, 7.099618e-01, 1.668494e+00, 1.407565e+00, 8.343882e-01, 4.696134e-01, 7.843458e-01, 1.272085e+00, 2.073003e+00, 2.686968e-02, 1.669444e+00, 9.936479e-01, 4.045750e-01, 2.67982…
4.000000e-01	1.133984e+00, 1.534149e+00, 3.177786e-01, 4.189201e-01, 8.948077e-01, 1.766003e+00, 2.023790e+00, 6.102911e-01, 1.631249e+00, 5.488657e-01, 8.871923e-01, 2.028844e+00, 1.503525e-01, 1.501779e+00, 1.026692e+00, 1.981606e+00, 5.019734e-01, 1.712962e+00, 1.039206e+00, 8.003012e-01, 4.200456e-01, 7.336880e-01, 1.005957e+00, 1.721700e+00, 1.707863e-02, 1.016035e+00, 7.717686e-01, 3.452237e-01, 2.98809…
6.000000e-01	8.836271e-01, 1.191727e+00, 2.202778e-01, 3.381309e-01, 1.325225e+00, 1.433822e+00, 1.375472e+00, 6.803845e-01, 1.680530e+00, 2.686805e-01, 6.558520e-01, 1.615178e+00, 1.659710e-01, 1.228773e+00, 8.643940e-01, 1.561952e+00, 4.358711e-01, 1.184267e+00, 6.568235e-01, 8.222716e-01, 2.855062e-01, 6.344729e-01, 7.895624e-01, 1.476995e+00, 1.492666e-02, 8.326680e-01, 6.194924e-01, 5.993433e-01, 4.56706…
8.000000e-01	7.256804e-01, 1.390769e+00, 1.656887e-01, 2.899226e-01, 1.624260e+00, 1.464007e+00, 1.240183e+00, 8.186822e-01, 1.756418e+00, 1.781371e-01, 5.147089e-01, 1.393317e+00, 1.910880e-01, 9.867647e-01, 5.708711e-01, 1.777613e+00, 4.006545e-01, 1.036688e+00, 3.985702e-01, 5.696195e-01, 2.169285e-01, 6.907997e-01, 9.846234e-01, 1.533191e+00, 5.758093e-02, 4.788520e-01, 5.099803e-01, 7.376367e-01, 3.55283…
1.000000e+00	7.583641e-01, 1.442909e+00, 1.265360e-01, 2.293646e-01, 1.426662e+00, 1.549911e+00, 1.071343e+00, 9.748357e-01, 1.856159e+00, 8.866763e-02, 4.230070e-01, 1.311641e+00, 3.099557e-01, 6.992343e-01, 4.892987e-01, 1.642224e+00, 3.240629e-01, 9.091334e-01, 3.057222e-01, 6.057635e-01, 2.204328e-01, 6.375934e-01, 1.078484e+00, 1.582465e+00, 1.851812e-01, 2.992077e-01, 4.395050e-01, 7.245599e-01, 2.71060…
1.200000e+00	5.978544e-01, 1.434042e+00, 8.296418e-02, 1.536150e-01, 1.761156e+00, 1.759975e+00, 6.469318e-01, 9.740584e-01, 1.866563e+00, 5.634284e-02, 2.906691e-01, 1.086603e+00, 4.968675e-01, 6.987120e-01, 5.797010e-01, 1.219468e+00, 3.034257e-01, 9.319282e-01, 1.755429e-01, 6.350909e-01, 1.360133e-01, 4.201124e-01, 1.388757e+00, 1.974509e+00, 2.684540e-01, 2.118208e-01, 3.341157e-01, 9.351424e-01, 2.46065…
1.400000e+00	6.233331e-01, 1.396454e+00, 6.822740e-02, 9.001400e-02, 2.237465e+00, 1.620080e+00, 5.560731e-01, 1.082760e+00, 1.189059e+00, 5.098428e-02, 1.956447e-01, 1.049339e+00, 7.073964e-01, 7.111128e-01, 5.366594e-01, 1.814804e+00, 2.135670e-01, 1.011076e+00, 1.148555e-01, 5.353045e-01, 1.306192e-01, 4.329468e-01, 1.281853e+00, 1.685304e+00, 2.934480e-01, 1.680306e-01, 3.801940e-01, 9.822691e-01, 1.89312…
1.600000e+00	4.799553e-01, 1.214360e+00, 5.053086e-02, 5.285537e-02, 1.921409e+00, 1.624934e+00, 4.965219e-01, 1.183815e+00, 1.552912e+00, 3.880789e-02, 2.144442e-01, 7.811982e-01, 1.035820e+00, 8.259826e-01, 5.286338e-01, 1.430277e+00, 1.877899e-01, 9.507245e-01, 7.906943e-02, 5.676843e-01, 1.009546e-01, 3.230724e-01, 1.281421e+00, 2.103947e+00, 3.531052e-01, 1.063260e-01, 3.653198e-01, 1.105552e+00, 1.45098…
1.800000e+00	5.947580e-01, 8.221279e-01, 5.200566e-02, 3.995206e-02, 2.151859e+00, 1.627714e+00, 3.676030e-01, 1.146783e+00, 1.367580e+00, 3.836822e-02, 1.643806e-01, 6.126872e-01, 9.938340e-01, 6.262246e-01, 5.011462e-01, 1.310043e+00, 1.631030e-01, 9.410213e-01, 5.684583e-02, 5.122505e-01, 1.041725e-01, 3.096555e-01, 1.322702e+00, 2.232185e+00, 3.486475e-01, 6.875521e-02, 3.935246e-01, 9.629798e-01, 1.14051…
2.000000e+00	5.194226e-01, 5.416804e-01, 6.513049e-02, 2.066751e-02, 1.549669e+00, 1.698527e+00, 3.765227e-01, 1.319705e+00, 1.574701e+00, 3.300854e-02, 1.123490e-01, 5.683240e-01, 1.192711e+00, 1.012924e+00, 7.560380e-01, 1.193981e+00, 9.772963e-02, 8.832376e-01, 3.316270e-02, 6.868795e-01, 8.682161e-02, 2.670565e-01, 1.363579e+00, 1.874792e+00, 2.665631e-01, 7.940601e-02, 4.722443e-01, 1.088100e+00, 1.12918…
0.000000e+00	1.350870e+00, 1.184985e+00, 2.501853e+00, 2.812126e+00, 2.389736e+00, 2.442375e+00, 1.639940e+00, 2.637336e-01, 1.716493e+00, 2.176944e+00, 1.338215e+00, 4.124912e-01, 5.173408e-01, 1.706071e+00, 1.232861e-01, 2.276960e+00, 7.622595e-01, 1.596193e+00, 4.780649e-01, 1.738117e+00, 1.480021e+00, 2.159563e+00, 2.782034e+00, 7.319446e-01, 1.275905e+00, 2.038489e+00, 2.843740e+00, 2.768940e+00, 2.05651…
2.000000e-01	9.606896e-01, 8.080797e-01, 1.397918e+00, 1.878229e+00, 1.913278e+00, 1.572013e+00, 1.478290e+00, 5.285414e-01, 1.461495e+00, 1.157900e+00, 1.289815e+00, 2.572590e-01, 4.129963e-01, 1.458540e+00, 7.547496e-02, 1.462039e+00, 8.831906e-01, 1.498063e+00, 7.448299e-01, 1.278454e+00, 1.250753e+00, 1.392216e+00, 1.657347e+00, 7.064716e-01, 8.228298e-01, 1.470322e+00, 2.160257e+00, 2.107121e+00, 1.75173…
4.000000e-01	5.493084e-01, 5.846238e-01, 7.615538e-01, 8.667556e-01, 1.690974e+00, 1.941422e+00, 1.516673e+00, 5.782843e-01, 1.087829e+00, 7.028649e-01, 1.354626e+00, 2.257873e-01, 3.710985e-01, 8.861075e-01, 7.615416e-02, 1.175583e+00, 8.733630e-01, 1.210411e+00, 8.757039e-01, 9.200687e-01, 1.146269e+00, 9.239716e-01, 1.749869e+00, 6.870654e-01, 5.467769e-01, 7.320159e-01, 1.546297e+00, 1.166655e+00, 1.35773…
6.000000e-01	3.272888e-01, 4.790482e-01, 4.961953e-01, 7.440438e-01, 1.941116e+00, 1.770662e+00, 1.107700e+00, 6.597261e-01, 1.210620e+00, 4.283197e-01, 1.408163e+00, 1.971299e-01, 3.697137e-01, 7.666457e-01, 6.419876e-02, 1.006666e+00, 7.990767e-01, 1.070340e+00, 5.555410e-01, 8.881527e-01, 9.209588e-01, 7.354994e-01, 1.485304e+00, 8.795129e-01, 4.061000e-01, 6.272890e-01, 1.460263e+00, 5.903736e-01, 1.18545…
8.000000e-01	2.136897e-01, 2.377007e-01, 2.762986e-01, 4.618817e-01, 1.604770e+00, 1.909812e+00, 1.025727e+00, 6.904234e-01, 1.508766e+00, 2.933557e-01, 1.468340e+00, 1.735253e-01, 4.667206e-01, 7.125676e-01, 6.573862e-02, 1.400194e+00, 5.762579e-01, 9.939548e-01, 3.809065e-01, 8.052762e-01, 1.029720e+00, 4.814627e-01, 1.564711e+00, 1.002158e+00, 4.038685e-01, 4.207725e-01, 9.989863e-01, 4.801637e-01, 8.56958…
1.000000e+00	2.236253e-01, 1.861552e-01, 1.607792e-01, 3.282379e-01, 2.198838e+00, 1.702791e+00, 8.570622e-01, 7.917990e-01, 1.416931e+00, 2.199579e-01, 1.085715e+00, 2.387072e-01, 6.046261e-01, 5.973849e-01, 6.574774e-02, 1.154523e+00, 4.197391e-01, 1.064115e+00, 2.913685e-01, 6.375623e-01, 1.048708e+00, 3.504214e-01, 1.439963e+00, 1.179035e+00, 3.744330e-01, 3.261553e-01, 8.443610e-01, 3.108457e-01, 8.36894…
1.200000e+00	2.359842e-01, 1.535645e-01, 9.231862e-02, 1.921016e-01, 2.011408e+00, 1.922177e+00, 6.865267e-01, 9.088882e-01, 2.020419e+00, 1.451617e-01, 8.138923e-01, 2.618940e-01, 9.082642e-01, 7.610309e-01, 1.468773e-01, 1.159660e+00, 3.227777e-01, 1.114466e+00, 1.524264e-01, 5.612831e-01, 8.854880e-01, 2.086770e-01, 1.333140e+00, 1.523666e+00, 3.227281e-01, 2.071020e-01, 6.919907e-01, 2.388856e-01, 6.88428…
1.400000e+00	3.314641e-01, 1.189759e-01, 5.892696e-02, 1.239481e-01, 2.140558e+00, 1.856886e+00, 5.435479e-01, 9.410379e-01, 1.889024e+00, 9.272070e-02, 5.992720e-01, 3.203105e-01, 9.295746e-01, 7.826102e-01, 1.991419e-01, 1.264438e+00, 2.302304e-01, 8.782146e-01, 1.173473e-01, 5.498748e-01, 9.023842e-01, 1.681000e-01, 1.500790e+00, 1.550095e+00, 3.556262e-01, 1.329461e-01, 5.791127e-01, 2.581304e-01, 5.47331…
1.600000e+00	3.738898e-01, 7.329254e-02, 4.780907e-02, 5.705819e-02, 2.144334e+00, 1.535203e+00, 5.061245e-01, 9.088903e-01, 1.889647e+00, 8.955557e-02, 4.860462e-01, 2.548975e-01, 1.139159e+00, 1.044892e+00, 2.582970e-01, 1.340531e+00, 1.737147e-01, 8.188285e-01, 7.582308e-02, 6.332994e-01, 8.683229e-01, 1.477951e-01, 1.167846e+00, 1.581526e+00, 2.952189e-01, 8.524488e-02, 6.030674e-01, 3.097617e-01, 3.44682…
1.800000e+00	4.416959e-01, 6.835060e-02, 3.258678e-02, 4.179969e-02, 2.183322e+00, 1.785114e+00, 4.190385e-01, 1.001451e+00, 1.705017e+00, 6.825829e-02, 3.633409e-01, 2.002766e-01, 1.295960e+00, 1.126933e+00, 3.361797e-01, 1.267670e+00, 1.176308e-01, 9.714000e-01, 5.125258e-02, 6.315016e-01, 6.126177e-01, 1.271612e-01, 1.364882e+00, 1.707530e+00, 2.124342e-01, 5.159899e-02, 5.272025e-01, 3.375955e-01, 3.03585…
2.000000e+00	5.073021e-01, 4.910770e-02, 3.025815e-02, 2.916391e-02, 2.261004e+00, 1.850049e+00, 2.441808e-01, 1.104086e+00, 2.029621e+00, 6.333692e-02, 3.277661e-01, 1.513839e-01, 1.333865e+00, 1.254415e+00, 4.461173e-01, 1.324724e+00, 8.952480e-02, 1.064287e+00, 2.815532e-02, 5.327058e-01, 5.258936e-01, 1.158035e-01, 1.514108e+00, 2.104441e+00, 1.808260e-01, 3.400759e-02, 5.820708e-01, 3.357147e-01, 2.81253…
0.000000e+00	1.332663e-01, 1.573254e+00, 1.990928e+00, 1.263955e+00, 3.587346e-01, 1.436772e+00, 2.111890e+00, 1.003469e+00, 3.576045e+00, 6.880167e-02, 1.995600e-01, 2.790653e+00, 1.935972e+00, 1.072778e+00, 2.482251e+00, 1.236056e+00, 5.643203e-01, 2.146299e+00, 1.111282e+00, 2.656434e+00, 1.524286e+00, 3.651772e-01, 1.360427e+00, 9.583459e-01, 1.967034e+00, 9.815702e-01, 1.622049e+00, 6.659553e-02, 3.65857…
2.000000e-01	2.583088e-01, 1.513579e+00, 1.351599e+00, 9.272040e-01, 4.079080e-01, 1.216508e+00, 1.727372e+00, 1.067220e+00, 2.656379e+00, 1.270848e-01, 4.865551e-01, 1.936287e+00, 1.731900e+00, 1.258590e+00, 2.242067e+00, 7.528121e-01, 4.239773e-01, 1.346045e+00, 1.059972e+00, 2.141915e+00, 1.207212e+00, 3.260854e-01, 9.467170e-01, 9.315723e-01, 1.083667e+00, 5.950710e-01, 1.118948e+00, 4.186081e-01, 6.06932…
4.000000e-01	3.739821e-01, 1.338664e+00, 9.867905e-01, 7.044899e-01, 7.792455e-01, 1.137873e+00, 1.501382e+00, 1.196804e+00, 2.896567e+00, 3.138698e-01, 5.803255e-01, 1.311766e+00, 1.013448e+00, 1.246816e+00, 1.799009e+00, 7.705786e-01, 3.638231e-01, 1.017990e+00, 7.718358e-01, 1.523770e+00, 1.176063e+00, 5.309234e-01, 6.181047e-01, 1.382672e+00, 6.228841e-01, 2.920880e-01, 9.436276e-01, 6.254237e-01, 5.75348…
6.000000e-01	4.052213e-01, 1.516487e+00, 8.684786e-01, 5.621011e-01, 1.256347e+00, 1.343213e+00, 1.066494e+00, 1.290780e+00, 2.645882e+00, 4.650639e-01, 5.355430e-01, 1.048901e+00, 9.113252e-01, 1.472799e+00, 1.766004e+00, 9.384535e-01, 3.239784e-01, 7.625745e-01, 5.211474e-01, 1.320992e+00, 9.435072e-01, 7.485986e-01, 6.304196e-01, 1.471023e+00, 3.469712e-01, 2.300694e-01, 5.897751e-01, 8.056019e-01, 6.48583…
8.000000e-01	4.917594e-01, 1.173870e+00, 6.693319e-01, 3.613849e-01, 1.243825e+00, 1.468761e+00, 8.140045e-01, 1.011057e+00, 2.712215e+00, 4.551467e-01, 4.141260e-01, 8.464165e-01, 9.602269e-01, 1.144354e+00, 1.506371e+00, 8.912692e-01, 3.135218e-01, 7.039949e-01, 3.553681e-01, 1.167732e+00, 7.416280e-01, 7.590008e-01, 6.727197e-01, 1.510259e+00, 2.478287e-01, 1.511188e-01, 4.332992e-01, 8.106519e-01, 4.73937…
1.000000e+00	4.478203e-01, 8.916820e-01, 4.580058e-01, 2.393403e-01, 1.307233e+00, 1.582706e+00, 6.690385e-01, 1.074348e+00, 2.141198e+00, 3.085293e-01, 2.783794e-01, 5.508042e-01, 8.672412e-01, 8.058489e-01, 1.090850e+00, 1.053756e+00, 3.330045e-01, 7.592138e-01, 2.231837e-01, 9.643114e-01, 5.937615e-01, 8.089632e-01, 9.750937e-01, 1.507986e+00, 2.556433e-01, 1.073794e-01, 3.594035e-01, 8.966545e-01, 4.20969…
1.200000e+00	4.383895e-01, 6.885995e-01, 4.852617e-01, 1.384368e-01, 1.780553e+00, 1.739616e+00, 6.189113e-01, 1.196316e+00, 2.093080e+00, 2.917597e-01, 2.299975e-01, 4.137459e-01, 1.189639e+00, 7.091532e-01, 1.217832e+00, 1.157164e+00, 3.006773e-01, 8.422813e-01, 1.407867e-01, 8.336474e-01, 3.826693e-01, 6.923651e-01, 1.037605e+00, 2.082982e+00, 3.177483e-01, 6.513175e-02, 3.622959e-01, 1.059219e+00, 4.10909…
1.400000e+00	5.287305e-01, 5.355963e-01, 5.076914e-01, 7.227698e-02, 1.670407e+00, 1.567053e+00, 4.313923e-01, 1.140722e+00, 1.510768e+00, 2.194277e-01, 2.103054e-01, 2.906976e-01, 1.242013e+00, 6.585963e-01, 1.149510e+00, 1.176034e+00, 3.088690e-01, 1.024597e+00, 9.348707e-02, 7.715447e-01, 3.934224e-01, 6.877100e-01, 1.102965e+00, 1.931968e+00, 3.303009e-01, 4.266303e-02, 3.459164e-01, 1.058257e+00, 3.16162…
1.600000e+00	5.060807e-01, 3.721023e-01, 4.516154e-01, 5.727716e-02, 1.705348e+00, 1.753199e+00, 3.915392e-01, 1.268586e+00, 1.577216e+00, 1.888671e-01, 1.824695e-01, 2.167902e-01, 1.311345e+00, 6.505934e-01, 1.040207e+00, 1.075566e+00, 2.967300e-01, 8.159060e-01, 6.342713e-02, 6.817772e-01, 2.315597e-01, 5.373550e-01, 1.066626e+00, 2.001035e+00, 3.674569e-01, 2.755658e-02, 3.324656e-01, 9.002128e-01, 2.53313…
1.800000e+00	5.079667e-01, 2.241642e-01, 3.290752e-01, 3.747459e-02, 2.210175e+00, 1.532554e+00, 2.893157e-01, 1.080037e+00, 1.974156e+00, 1.701908e-01, 1.232774e-01, 1.841269e-01, 1.087372e+00, 7.682070e-01, 1.087737e+00, 1.127822e+00, 2.087542e-01, 7.067045e-01, 3.968402e-02, 6.394323e-01, 2.414522e-01, 4.813635e-01, 1.189145e+00, 1.685786e+00, 3.480105e-01, 3.522133e-02, 3.440651e-01, 1.208955e+00, 2.07589…
2.000000e+00	5.454319e-01, 1.501927e-01, 3.064837e-01, 2.120705e-02, 2.275281e+00, 1.826821e+00, 1.808028e-01, 1.264871e+00, 1.090602e+00, 1.075069e-01, 8.291583e-02, 1.157317e-01, 1.582062e+00, 7.191498e-01, 1.017248e+00, 1.100190e+00, 1.501113e-01, 8.777877e-01, 2.422850e-02, 5.907722e-01, 1.711289e-01, 3.043631e-01, 1.358576e+00, 1.846579e+00, 3.639784e-01, 3.705131e-02, 4.447964e-01, 9.161586e-01, 1.43282…
0.000000e+00	2.030784e+00, 1.906306e+00, 1.258901e+00, 3.520428e-01, 1.640108e+00, 2.402629e+00, 1.105816e+00, 2.267604e+00, 1.715005e+00, 4.748262e-01, 1.602298e+00, 1.306262e+00, 8.932838e-02, 9.952770e-01, 1.589319e+00, 1.363651e-01, 1.430082e+00, 2.315364e+00, 2.287436e+00, 2.002644e+00, 1.351509e+00, 9.383265e-01, 9.664833e-03, 1.438444e-01, 1.014310e+00, 1.421817e+00, 6.968291e-01, 1.042594e+00, 1.67751…
2.000000e-01	2.082225e+00, 2.082160e+00, 8.832682e-01, 2.320695e-01, 1.889167e+00, 1.918791e+00, 1.082243e+00, 1.673753e+00, 1.619543e+00, 6.280855e-01, 1.865191e+00, 8.533365e-01, 1.952089e-01, 6.700798e-01, 1.740713e+00, 3.769544e-01, 9.449979e-01, 1.836032e+00, 1.414509e+00, 2.148673e+00, 1.182932e+00, 8.349075e-01, 4.430064e-01, 3.627068e-01, 8.357152e-01, 7.666061e-01, 5.031161e-01, 1.047342e+00, 1.29825…
4.000000e-01	1.100473e+00, 1.454433e+00, 7.498467e-01, 1.408664e-01, 2.204262e+00, 2.286493e+00, 9.536444e-01, 1.553270e+00, 1.892504e+00, 5.056371e-01, 1.524698e+00, 9.081623e-01, 3.495108e-01, 4.786327e-01, 1.493889e+00, 7.008797e-01, 9.732724e-01, 1.357640e+00, 9.131446e-01, 1.429833e+00, 9.536459e-01, 1.091179e+00, 6.718178e-01, 7.316437e-01, 5.600298e-01, 6.486514e-01, 3.809388e-01, 1.217614e+00, 9.47804…
6.000000e-01	8.020571e-01, 1.227853e+00, 6.363192e-01, 7.738668e-02, 2.095716e+00, 1.866222e+00, 7.914225e-01, 1.646273e+00, 1.243105e+00, 6.641404e-01, 1.818815e+00, 8.297562e-01, 5.208093e-01, 3.425389e-01, 1.201599e+00, 8.187237e-01, 1.142557e+00, 1.421601e+00, 5.784783e-01, 1.058591e+00, 5.912597e-01, 1.101166e+00, 1.006753e+00, 1.056041e+00, 4.128660e-01, 3.366760e-01, 2.580387e-01, 9.474432e-01, 7.84043…
8.000000e-01	8.376569e-01, 9.887385e-01, 5.065701e-01, 5.390079e-02, 2.003942e+00, 1.953461e+00, 7.503633e-01, 1.321808e+00, 1.620139e+00, 4.982607e-01, 2.044821e+00, 7.823415e-01, 6.599033e-01, 2.592632e-01, 1.392822e+00, 9.954661e-01, 8.452941e-01, 1.233544e+00, 2.945866e-01, 1.070684e+00, 6.798222e-01, 8.771709e-01, 9.484110e-01, 1.244733e+00, 4.678101e-01, 2.129964e-01, 2.686229e-01, 8.545063e-01, 7.39726…
1.000000e+00	6.365313e-01, 7.173091e-01, 5.676889e-01, 3.496545e-02, 1.840716e+00, 1.833500e+00, 6.478452e-01, 1.565025e+00, 1.543541e+00, 4.975004e-01, 1.255491e+00, 6.469288e-01, 8.522017e-01, 1.991727e-01, 1.091145e+00, 1.067263e+00, 6.824165e-01, 1.296862e+00, 2.221890e-01, 7.914038e-01, 4.562379e-01, 5.356688e-01, 1.258236e+00, 1.572853e+00, 4.310608e-01, 1.602356e-01, 3.495097e-01, 5.522493e-01, 5.78176…
1.200000e+00	6.610335e-01, 5.441345e-01, 3.836633e-01, 2.140068e-02, 2.306430e+00, 1.889098e+00, 6.221419e-01, 1.243310e+00, 1.798047e+00, 2.867741e-01, 1.023038e+00, 5.916964e-01, 1.045974e+00, 1.749217e-01, 9.610818e-01, 1.258014e+00, 5.740524e-01, 8.834368e-01, 1.350360e-01, 7.274137e-01, 4.582415e-01, 4.283615e-01, 1.260718e+00, 1.736259e+00, 3.728340e-01, 1.107332e-01, 3.297822e-01, 5.238288e-01, 4.29630…
1.400000e+00	5.796086e-01, 3.665532e-01, 4.010912e-01, 1.471358e-02, 2.579602e+00, 1.567208e+00, 4.332164e-01, 1.636496e+00, 1.718233e+00, 2.531366e-01, 1.049142e+00, 4.475565e-01, 1.087761e+00, 3.116118e-01, 1.128052e+00, 9.519756e-01, 3.604511e-01, 1.104486e+00, 9.737689e-02, 6.908712e-01, 4.015532e-01, 4.325930e-01, 1.102708e+00, 1.579677e+00, 3.612836e-01, 7.216417e-02, 3.582837e-01, 6.074814e-01, 3.83151…
1.600000e+00	4.661608e-01, 3.110064e-01, 3.216201e-01, 9.299725e-03, 2.112992e+00, 1.829487e+00, 4.026349e-01, 1.757873e+00, 1.563740e+00, 1.908327e-01, 7.579866e-01, 2.919478e-01, 1.154167e+00, 3.901691e-01, 1.110851e+00, 1.011735e+00, 2.398700e-01, 9.868461e-01, 7.134944e-02, 6.270969e-01, 3.658275e-01, 3.218555e-01, 1.352027e+00, 1.827748e+00, 3.318335e-01, 5.805454e-02, 4.042775e-01, 5.343436e-01, 3.38652…
1.800000e+00	4.618844e-01, 2.082117e-01, 2.590054e-01, 5.883858e-03, 2.778409e+00, 1.549162e+00, 2.971717e-01, 1.153110e+00, 1.590605e+00, 1.582008e-01, 6.571029e-01, 2.283199e-01, 1.130208e+00, 5.728182e-01, 9.992906e-01, 1.340160e+00, 2.018038e-01, 1.032446e+00, 3.978208e-02, 6.941766e-01, 3.132050e-01, 2.664401e-01, 1.329786e+00, 1.916979e+00, 4.376718e-01, 3.608719e-02, 4.985930e-01, 6.250449e-01, 2.21698…
2.000000e+00	5.012642e-01, 1.319072e-01, 3.721580e-01, 3.522610e-03, 2.204651e+00, 1.823174e+00, 2.715462e-01, 1.419829e+00, 1.836207e+00, 1.045419e-01, 4.833184e-01, 1.636269e-01, 1.328428e+00, 7.218406e-01, 1.007771e+00, 1.170343e+00, 1.539231e-01, 9.804749e-01, 2.525530e-02, 6.387533e-01, 2.166619e-01, 1.889700e-01, 1.510771e+00, 1.957378e+00, 3.316910e-01, 2.979344e-02, 3.378184e-01, 6.619619e-01, 2.06845…
0.000000e+00	8.179119e-02, 1.980459e+00, 2.689747e+00, 8.307474e-01, 3.164060e-01, 1.301016e+00, 4.814275e-02, 5.384759e-01, 1.970129e+00, 1.466772e+00, 5.368008e-01, 2.317841e+00, 2.296649e+00, 1.608596e+00, 2.130695e+00, 5.313506e-02, 2.278851e+00, 2.827277e+00, 1.840917e+00, 2.476711e+00, 6.961249e-01, 1.807774e+00, 2.483574e+00, 1.124243e+00, 7.067104e-01, 3.079476e-01, 2.186451e+00, 1.114544e+00, 2.01316…
2.000000e-01	2.402176e-01, 1.800586e+00, 1.581977e+00, 7.436767e-01, 7.152865e-01, 1.390898e+00, 2.189663e-01, 6.487700e-01, 2.214678e+00, 1.116985e+00, 9.043165e-01, 2.201017e+00, 2.193954e+00, 9.120067e-01, 1.637163e+00, 4.698864e-02, 2.042652e+00, 1.921008e+00, 1.285393e+00, 1.892143e+00, 6.541756e-01, 1.323460e+00, 2.078964e+00, 1.434652e+00, 4.715148e-01, 2.209164e-01, 1.753953e+00, 6.058478e-01, 2.28766…
4.000000e-01	3.790372e-01, 1.493186e+00, 1.002824e+00, 6.036119e-01, 9.400753e-01, 1.372430e+00, 4.939990e-01, 6.348163e-01, 2.255339e+00, 7.426202e-01, 8.817413e-01, 1.773355e+00, 2.166081e+00, 8.282987e-01, 1.411125e+00, 5.215833e-02, 1.898893e+00, 1.707245e+00, 9.808640e-01, 1.199296e+00, 7.173307e-01, 8.322805e-01, 1.231929e+00, 1.239603e+00, 2.745670e-01, 1.555544e-01, 1.310323e+00, 5.107635e-01, 1.83864…
6.000000e-01	4.146883e-01, 1.828781e+00, 9.018005e-01, 4.622601e-01, 1.295532e+00, 1.344937e+00, 5.476920e-01, 9.125662e-01, 2.351856e+00, 8.272587e-01, 5.253989e-01, 1.310374e+00, 1.818742e+00, 6.492451e-01, 1.222266e+00, 2.432904e-01, 1.261076e+00, 1.278206e+00, 6.778340e-01, 1.274169e+00, 7.967388e-01, 6.595354e-01, 1.115879e+00, 1.824392e+00, 3.507848e-01, 9.243014e-02, 9.213062e-01, 2.531662e-01, 1.17007…
8.000000e-01	6.199709e-01, 1.710048e+00, 6.794988e-01, 2.847011e-01, 1.527666e+00, 1.802047e+00, 5.989457e-01, 1.011535e+00, 2.125792e+00, 8.129629e-01, 6.132476e-01, 8.879058e-01, 1.760791e+00, 6.781376e-01, 9.099444e-01, 4.285814e-01, 1.067513e+00, 9.504719e-01, 4.052976e-01, 8.634393e-01, 9.187460e-01, 5.043908e-01, 1.375806e+00, 1.674886e+00, 3.626304e-01, 7.122165e-02, 8.167290e-01, 1.782088e-01, 1.05038…
1.000000e+00	5.069026e-01, 1.102190e+00, 5.002535e-01, 2.324387e-01, 1.461689e+00, 1.415135e+00, 4.798451e-01, 1.009596e+00, 2.095776e+00, 6.385964e-01, 4.649484e-01, 7.538510e-01, 1.603337e+00, 7.886098e-01, 8.490333e-01, 7.414307e-01, 6.336684e-01, 1.219371e+00, 2.337086e-01, 9.172790e-01, 7.517177e-01, 3.124431e-01, 1.318698e+00, 1.856343e+00, 2.406848e-01, 3.658826e-02, 6.990987e-01, 1.597296e-01, 9.32974…
1.200000e+00	4.857477e-01, 8.463838e-01, 2.890038e-01, 1.457462e-01, 2.003693e+00, 1.482431e+00, 4.957701e-01, 1.103848e+00, 2.408940e+00, 6.505256e-01, 3.779312e-01, 3.944727e-01, 1.623261e+00, 9.047378e-01, 8.290119e-01, 9.658806e-01, 6.876962e-01, 1.007729e+00, 1.687453e-01, 5.402727e-01, 7.400192e-01, 2.865014e-01, 1.044223e+00, 1.400048e+00, 2.979954e-01, 2.716464e-02, 5.346001e-01, 2.133449e-01, 6.60409…
1.400000e+00	4.440715e-01, 5.513981e-01, 2.039945e-01, 8.235588e-02, 1.834842e+00, 1.621932e+00, 4.522440e-01, 1.035326e+00, 2.414501e+00, 4.875004e-01, 2.746102e-01, 3.400697e-01, 1.883534e+00, 1.178265e+00, 7.529636e-01, 1.016133e+00, 5.000326e-01, 9.598702e-01, 8.546811e-02, 6.815471e-01, 6.426150e-01, 2.634265e-01, 1.268710e+00, 1.826342e+00, 2.546616e-01, 1.894353e-02, 6.384899e-01, 2.914278e-01, 5.21447…
1.600000e+00	6.341921e-01, 4.890116e-01, 1.796309e-01, 5.086886e-02, 1.587191e+00, 1.977376e+00, 3.090825e-01, 1.204031e+00, 1.960701e+00, 3.482877e-01, 2.049041e-01, 2.265776e-01, 1.397861e+00, 1.227555e+00, 6.645989e-01, 1.273242e+00, 3.041891e-01, 9.820023e-01, 7.109439e-02, 6.526715e-01, 7.048036e-01, 2.183357e-01, 1.479865e+00, 2.270254e+00, 1.860054e-01, 1.043193e-02, 5.645173e-01, 3.610566e-01, 4.79832…
1.800000e+00	5.881917e-01, 2.831679e-01, 1.503752e-01, 3.209092e-02, 2.269190e+00, 1.678736e+00, 2.419081e-01, 1.076524e+00, 2.338650e+00, 3.089520e-01, 1.490836e-01, 1.899276e-01, 1.572276e+00, 1.198472e+00, 7.878013e-01, 1.028406e+00, 2.335241e-01, 9.106080e-01, 4.068557e-02, 5.455931e-01, 6.783154e-01, 1.888893e-01, 1.267272e+00, 2.007759e+00, 1.921926e-01, 7.751542e-03, 5.752635e-01, 3.430453e-01, 4.52673…
2.000000e+00	5.887395e-01, 2.166500e-01, 1.447649e-01, 2.337407e-02, 1.940559e+00, 1.605140e+00, 2.620155e-01, 1.176579e+00, 2.343246e+00, 2.270550e-01, 1.252129e-01, 1.068592e-01, 1.359377e+00, 1.378251e+00, 8.885936e-01, 1.150348e+00, 1.473684e-01, 1.023499e+00, 3.316997e-02, 5.304138e-01, 5.541722e-01, 1.907583e-01, 1.184858e+00, 1.875126e+00, 1.289799e-01, 4.695446e-03, 4.983767e-01, 4.398887e-01, 3.38066…
0.000000e+00	2.158836e+00, 9.751378e-01, 4.177166e-01, 7.378454e-01, 2.294989e+00, 3.224185e-01, 1.924796e+00, 1.965575e+00, 2.494435e+00, 8.207075e-02, 2.583039e+00, 4.368932e-01, 1.302475e+00, 2.327719e+00, 2.279343e+00, 2.997124e+00, 2.413226e+00, 3.039186e+00, 1.862714e+00, 2.438604e+00, 3.099144e-01, 7.526418e-01, 1.741150e+00, 2.387244e+00, 2.703584e+00, 1.247073e+00, 1.555409e+00, 4.832551e-01, 2.32643…
2.000000e-01	1.714549e+00, 7.948602e-01, 5.219728e-01, 4.507745e-01, 2.415164e+00, 2.630801e-01, 1.922098e+00, 1.665376e+00, 2.826520e+00, 5.241769e-02, 2.118499e+00, 4.984125e-01, 1.044919e+00, 2.065094e+00, 1.704704e+00, 2.359200e+00, 1.477259e+00, 2.079140e+00, 1.241804e+00, 2.300122e+00, 4.669469e-01, 4.585586e-01, 1.622384e+00, 2.567920e+00, 1.341793e+00, 8.974599e-01, 1.249189e+00, 2.889162e-01, 2.03966…
4.000000e-01	1.011739e+00, 4.770859e-01, 5.348187e-01, 2.924102e-01, 2.793585e+00, 3.769792e-01, 1.418509e+00, 1.597862e+00, 2.763289e+00, 2.695453e-02, 2.166933e+00, 3.788010e-01, 5.878436e-01, 2.033601e+00, 1.856500e+00, 1.958618e+00, 1.568751e+00, 1.799315e+00, 8.017872e-01, 1.579974e+00, 4.998255e-01, 3.375224e-01, 1.516269e+00, 2.108195e+00, 7.343785e-01, 5.832281e-01, 1.163255e+00, 1.924724e-01, 1.49730…
6.000000e-01	6.415122e-01, 3.678419e-01, 4.747684e-01, 2.359983e-01, 2.315851e+00, 6.005512e-01, 1.359689e+00, 1.381416e+00, 2.787565e+00, 1.625162e-02, 1.986095e+00, 4.032805e-01, 5.177266e-01, 2.073237e+00, 1.385416e+00, 1.823829e+00, 1.091380e+00, 1.387527e+00, 5.170349e-01, 9.589610e-01, 5.997825e-01, 2.520981e-01, 1.215369e+00, 2.163931e+00, 5.222764e-01, 3.443524e-01, 7.922670e-01, 1.067380e-01, 1.27535…
8.000000e-01	4.424329e-01, 2.293208e-01, 4.920589e-01, 1.185810e-01, 2.877594e+00, 8.054118e-01, 1.351913e+00, 1.608749e+00, 2.555184e+00, 1.071542e-02, 1.529932e+00, 4.408265e-01, 3.990409e-01, 1.825430e+00, 1.127737e+00, 1.811656e+00, 7.872925e-01, 1.226222e+00, 3.195177e-01, 7.280242e-01, 6.658749e-01, 1.566494e-01, 1.401345e+00, 2.285661e+00, 2.316153e-01, 2.415917e-01, 6.876891e-01, 7.587024e-02, 9.78692…
1.000000e+00	2.630620e-01, 2.068045e-01, 4.606602e-01, 5.787516e-02, 2.406939e+00, 1.136085e+00, 1.080415e+00, 1.768185e+00, 2.407414e+00, 9.999447e-03, 1.646010e+00, 4.603831e-01, 4.516397e-01, 1.968038e+00, 1.156708e+00, 1.648661e+00, 6.501301e-01, 1.217274e+00, 2.413146e-01, 5.193597e-01, 6.581924e-01, 1.332148e-01, 1.311107e+00, 2.691881e+00, 1.379116e-01, 1.314717e-01, 7.578543e-01, 1.419010e-01, 8.04263…
1.200000e+00	1.717998e-01, 1.261919e-01, 5.247147e-01, 5.349341e-02, 2.391104e+00, 1.170727e+00, 9.016645e-01, 1.479110e+00, 1.946882e+00, 1.242586e-02, 1.369129e+00, 4.982104e-01, 6.037418e-01, 1.790972e+00, 1.407197e+00, 1.390946e+00, 4.199506e-01, 1.172778e+00, 1.499974e-01, 5.106084e-01, 7.034779e-01, 1.481142e-01, 1.442711e+00, 2.494883e+00, 8.070030e-02, 9.455225e-02, 6.270100e-01, 3.168774e-01, 6.40483…
1.400000e+00	1.184398e-01, 9.965427e-02, 4.604530e-01, 3.131353e-02, 1.927380e+00, 1.130800e+00, 7.038434e-01, 1.343801e+00, 2.155605e+00, 1.904032e-02, 1.029038e+00, 4.348384e-01, 8.034354e-01, 1.682247e+00, 1.347289e+00, 1.711856e+00, 2.878689e-01, 1.179759e+00, 1.153808e-01, 5.076539e-01, 7.067541e-01, 1.165541e-01, 1.082130e+00, 1.751892e+00, 4.533258e-02, 5.846877e-02, 5.931006e-01, 5.063559e-01, 4.74482…
1.600000e+00	8.757112e-02, 9.483785e-02, 4.068534e-01, 2.003769e-02, 2.350639e+00, 1.420443e+00, 4.892662e-01, 1.558225e+00, 2.169066e+00, 2.294854e-02, 7.092718e-01, 4.347885e-01, 9.574744e-01, 1.493793e+00, 1.038267e+00, 1.354391e+00, 2.524702e-01, 1.016310e+00, 6.873924e-02, 6.238638e-01, 6.652608e-01, 1.128064e-01, 1.268057e+00, 1.865522e+00, 2.192321e-02, 4.225228e-02, 5.651744e-01, 6.515511e-01, 4.50997…
1.800000e+00	1.477948e-01, 8.294021e-02, 3.907323e-01, 1.427024e-02, 2.289304e+00, 1.680805e+00, 4.567351e-01, 1.275696e+00, 1.802154e+00, 3.105375e-02, 6.184378e-01, 4.392888e-01, 1.118013e+00, 1.588067e+00, 1.113416e+00, 1.640873e+00, 1.919669e-01, 8.329892e-01, 4.947038e-02, 6.273989e-01, 6.733647e-01, 1.055564e-01, 1.377386e+00, 2.277166e+00, 1.436942e-02, 2.652671e-02, 5.781703e-01, 9.218867e-01, 3.73179…
2.000000e+00	1.711825e-01, 4.493800e-02, 3.418915e-01, 8.141073e-03, 2.254042e+00, 1.395428e+00, 3.928074e-01, 1.537173e+00, 1.872165e+00, 2.983616e-02, 5.312485e-01, 3.007857e-01, 1.383459e+00, 1.981163e+00, 1.258062e+00, 1.430424e+00, 1.363145e-01, 9.152992e-01, 3.074235e-02, 4.914937e-01, 5.420066e-01, 1.033358e-01, 1.493869e+00, 1.911729e+00, 8.906070e-03, 1.498229e-02, 4.327359e-01, 7.367984e-01, 3.07297…
0.000000e+00	2.198788e+00, 2.224227e+00, 2.291663e+00, 2.532818e+00, 1.411343e+00, 2.518113e+00, 9.117555e-01, 2.458216e+00, 3.247533e-02, 5.787292e-01, 2.512017e+00, 1.171420e+00, 2.968429e+00, 1.347936e+00, 2.757368e+00, 1.733442e+00, 1.773206e+00, 1.975797e+00, 3.514050e-01, 1.175202e+00, 3.632144e-01, 2.323130e+00, 2.745347e+00, 1.437114e+00, 5.139875e-02, 3.840211e-01, 3.155854e-01, 1.632691e+00, 2.74462…
2.000000e-01	1.641666e+00, 1.710739e+00, 1.270630e+00, 1.411993e+00, 1.123744e+00, 2.035406e+00, 1.157762e+00, 1.782682e+00, 9.774355e-02, 3.412066e-01, 3.052454e+00, 1.408130e+00, 2.113709e+00, 1.006980e+00, 2.605456e+00, 1.293346e+00, 1.153095e+00, 1.552504e+00, 6.502642e-01, 1.178955e+00, 3.603929e-01, 1.594696e+00, 1.781989e+00, 1.729985e+00, 8.738574e-02, 6.879311e-01, 3.867438e-01, 8.542373e-01, 2.27553…
4.000000e-01	1.227661e+00, 1.458481e+00, 9.509363e-01, 9.517607e-01, 8.276139e-01, 2.041961e+00, 9.091606e-01, 1.244116e+00, 4.723716e-01, 3.462774e-01, 2.462442e+00, 1.175299e+00, 2.097806e+00, 6.607582e-01, 1.727356e+00, 1.034101e+00, 1.226849e+00, 1.306626e+00, 6.458532e-01, 9.087876e-01, 4.829413e-01, 1.102998e+00, 1.333199e+00, 1.863917e+00, 1.296433e-01, 6.775905e-01, 4.863841e-01, 5.061111e-01, 1.92425…
6.000000e-01	9.768490e-01, 1.244732e+00, 8.853669e-01, 5.643077e-01, 9.578090e-01, 1.866730e+00, 8.817733e-01, 1.218335e+00, 7.970140e-01, 3.898409e-01, 2.590210e+00, 7.666049e-01, 1.422479e+00, 5.717280e-01, 1.817976e+00, 8.557484e-01, 1.221130e+00, 7.217790e-01, 5.084516e-01, 6.324215e-01, 4.917605e-01, 7.289905e-01, 9.769648e-01, 1.651943e+00, 2.584925e-01, 8.023203e-01, 4.192529e-01, 4.720272e-01, 1.78960…
8.000000e-01	8.099147e-01, 8.965256e-01, 6.810956e-01, 3.834075e-01, 1.305446e+00, 2.077536e+00, 1.078703e+00, 1.175638e+00, 1.150645e+00, 3.492819e-01, 2.151984e+00, 5.937835e-01, 1.136318e+00, 2.634912e-01, 1.509936e+00, 9.286136e-01, 1.007554e+00, 8.552634e-01, 3.641507e-01, 5.505125e-01, 6.236114e-01, 5.790983e-01, 1.055035e+00, 1.728435e+00, 3.312353e-01, 5.808897e-01, 4.172475e-01, 2.266359e-01, 1.28691…
1.000000e+00	6.605929e-01, 7.149981e-01, 6.658879e-01, 2.374892e-01, 1.859432e+00, 1.839972e+00, 9.909916e-01, 1.185828e+00, 1.312486e+00, 3.569696e-01, 2.105730e+00, 3.543532e-01, 9.727584e-01, 3.074342e-01, 1.212600e+00, 1.079984e+00, 7.449092e-01, 9.984371e-01, 2.019458e-01, 6.244708e-01, 6.893617e-01, 6.899092e-01, 1.154662e+00, 1.778734e+00, 3.244815e-01, 4.706154e-01, 3.376002e-01, 1.648772e-01, 9.98772…
1.200000e+00	5.519868e-01, 5.234217e-01, 5.792095e-01, 1.306757e-01, 1.738609e+00, 1.810162e+00, 8.882363e-01, 1.252627e+00, 1.621417e+00, 2.166148e-01, 2.203931e+00, 2.942963e-01, 1.186855e+00, 2.995871e-01, 1.128876e+00, 1.312001e+00, 5.960628e-01, 8.898940e-01, 1.393319e-01, 6.087135e-01, 6.378862e-01, 5.319492e-01, 1.218002e+00, 1.738337e+00, 3.884390e-01, 3.710699e-01, 3.612544e-01, 9.267341e-02, 8.42057…
1.400000e+00	6.055553e-01, 3.463256e-01, 4.080471e-01, 8.554729e-02, 2.031906e+00, 1.985697e+00, 5.103668e-01, 1.341640e+00, 1.987322e+00, 2.061886e-01, 1.803087e+00, 2.342330e-01, 1.223603e+00, 3.281464e-01, 1.155880e+00, 1.169697e+00, 5.465488e-01, 8.482471e-01, 9.146200e-02, 6.756163e-01, 5.721818e-01, 4.294444e-01, 1.053054e+00, 1.846492e+00, 2.959810e-01, 2.491005e-01, 3.909125e-01, 7.218266e-02, 6.87971…
1.600000e+00	4.804193e-01, 2.887991e-01, 3.693082e-01, 6.473798e-02, 2.014349e+00, 1.697429e+00, 5.789995e-01, 1.194764e+00, 2.048192e+00, 1.378945e-01, 1.698912e+00, 1.909761e-01, 1.262903e+00, 4.002662e-01, 9.449798e-01, 1.122761e+00, 3.469749e-01, 8.675441e-01, 7.456359e-02, 5.996687e-01, 6.220602e-01, 3.106951e-01, 1.198889e+00, 1.486654e+00, 4.577363e-01, 1.429690e-01, 4.406097e-01, 7.101608e-02, 6.25701…
1.800000e+00	4.754185e-01, 1.651426e-01, 3.547336e-01, 4.065523e-02, 1.651113e+00, 1.763307e+00, 4.407404e-01, 1.154554e+00, 2.101637e+00, 1.172733e-01, 1.238902e+00, 1.147141e-01, 1.493592e+00, 5.093136e-01, 1.025485e+00, 1.374413e+00, 2.442574e-01, 8.999328e-01, 3.870420e-02, 6.169493e-01, 5.408830e-01, 2.968290e-01, 1.420865e+00, 2.136267e+00, 3.750580e-01, 1.052084e-01, 4.238279e-01, 5.716986e-02, 4.92538…
2.000000e+00	6.010227e-01, 1.255573e-01, 3.073018e-01, 2.669864e-02, 2.256425e+00, 1.725177e+00, 3.758756e-01, 1.436187e+00, 2.114043e+00, 1.116187e-01, 8.990306e-01, 8.038319e-02, 1.271045e+00, 6.504225e-01, 1.039403e+00, 1.432155e+00, 2.031762e-01, 1.064064e+00, 2.631583e-02, 5.858638e-01, 5.895998e-01, 2.264323e-01, 1.389694e+00, 1.591977e+00, 3.793728e-01, 7.447420e-02, 3.894293e-01, 1.148092e-01, 4.17889…
0.000000e+00	2.054031e+00, 1.325222e+00, 1.156854e+00, 2.473738e+00, 1.247884e-01, 1.065786e+00, 3.914524e-01, 2.764709e+00, 4.879619e-01, 1.995114e+00, 1.008340e+00, 9.440630e-01, 7.781661e-01, 1.704888e+00, 3.099967e+00, 1.211715e-02, 4.571258e-01, 1.110270e+00, 9.958942e-01, 1.541184e+00, 2.795670e+00, 2.826406e+00, 2.984664e+00, 1.975431e+00, 1.992759e-01, 4.853903e-01, 1.475626e+00, 1.980258e+00, 6.85429…
2.000000e-01	1.488187e+00, 1.064545e+00, 1.058439e+00, 1.481412e+00, 8.019392e-02, 1.323619e+00, 3.419610e-01, 2.465600e+00, 5.587061e-01, 1.591706e+00, 1.248647e+00, 1.246542e+00, 1.060590e+00, 1.155182e+00, 2.708902e+00, 6.763034e-02, 6.835018e-01, 9.364729e-01, 9.347088e-01, 1.343719e+00, 1.932344e+00, 1.755902e+00, 2.065722e+00, 1.936446e+00, 1.350657e-01, 6.157832e-01, 1.103713e+00, 1.109031e+00, 1.02249…
4.000000e-01	1.215015e+00, 8.665856e-01, 9.240596e-01, 1.108469e+00, 1.775755e-01, 1.404450e+00, 3.356435e-01, 2.120739e+00, 5.782526e-01, 1.021013e+00, 1.409416e+00, 1.027382e+00, 1.222128e+00, 9.520921e-01, 2.272920e+00, 3.353639e-01, 8.441489e-01, 4.761559e-01, 1.087083e+00, 1.231543e+00, 1.851769e+00, 1.235636e+00, 1.076438e+00, 1.992932e+00, 1.445939e-01, 6.709166e-01, 8.427195e-01, 7.222089e-01, 8.11450…
6.000000e-01	9.414684e-01, 7.977864e-01, 6.981398e-01, 4.315415e-01, 5.723493e-01, 1.756399e+00, 3.387981e-01, 1.282576e+00, 8.915792e-01, 1.082070e+00, 9.722979e-01, 7.766829e-01, 9.420214e-01, 6.881948e-01, 1.892519e+00, 6.671901e-01, 9.929883e-01, 4.728358e-01, 8.234307e-01, 7.791751e-01, 1.232588e+00, 1.100293e+00, 8.159549e-01, 1.796393e+00, 2.474576e-01, 7.138246e-01, 8.296818e-01, 5.115318e-01, 8.78168…
8.000000e-01	7.406309e-01, 6.399212e-01, 6.786022e-01, 4.036116e-01, 8.678204e-01, 1.555142e+00, 3.057644e-01, 1.440670e+00, 1.241271e+00, 8.860547e-01, 9.215822e-01, 5.321638e-01, 1.323204e+00, 5.262979e-01, 1.531701e+00, 7.812696e-01, 5.916495e-01, 3.917585e-01, 5.407108e-01, 9.060355e-01, 8.073873e-01, 9.924503e-01, 7.029158e-01, 1.964112e+00, 3.107089e-01, 5.734628e-01, 5.362144e-01, 5.769708e-01, 9.02622…
1.000000e+00	5.608479e-01, 4.575552e-01, 6.183247e-01, 2.570587e-01, 1.394082e+00, 1.670791e+00, 2.825808e-01, 1.382525e+00, 1.218123e+00, 6.239810e-01, 7.383938e-01, 4.074696e-01, 1.247222e+00, 4.396222e-01, 1.581283e+00, 8.287112e-01, 5.767747e-01, 4.292119e-01, 3.136760e-01, 6.570045e-01, 5.959443e-01, 9.708839e-01, 6.727156e-01, 1.684786e+00, 3.600485e-01, 4.419692e-01, 3.978891e-01, 7.018375e-01, 7.62597…
1.200000e+00	6.566837e-01, 3.694349e-01, 4.163868e-01, 1.704358e-01, 1.841090e+00, 1.591543e+00, 2.536224e-01, 1.226507e+00, 1.544440e+00, 4.853890e-01, 5.496540e-01, 2.818738e-01, 1.551020e+00, 3.580780e-01, 1.502722e+00, 1.172482e+00, 5.474519e-01, 5.105213e-01, 1.770307e-01, 7.901415e-01, 5.642107e-01, 9.892912e-01, 9.244454e-01, 1.907240e+00, 3.160767e-01, 3.377769e-01, 2.926326e-01, 8.755424e-01, 6.34867…
1.400000e+00	5.415486e-01, 2.467525e-01, 4.669851e-01, 1.058552e-01, 1.832806e+00, 1.918842e+00, 2.099469e-01, 1.520607e+00, 1.242682e+00, 3.411782e-01, 4.070380e-01, 1.992822e-01, 1.377748e+00, 2.392140e-01, 1.404473e+00, 1.248271e+00, 5.219031e-01, 6.511740e-01, 1.196194e-01, 6.363565e-01, 4.591778e-01, 9.045601e-01, 1.129050e+00, 1.936120e+00, 3.749979e-01, 2.241007e-01, 2.708211e-01, 1.016695e+00, 4.92787…
1.600000e+00	6.069424e-01, 1.748041e-01, 4.568715e-01, 5.586307e-02, 1.772173e+00, 1.743106e+00, 1.568834e-01, 1.357459e+00, 1.272083e+00, 2.867649e-01, 3.275531e-01, 1.218416e-01, 1.674173e+00, 2.165841e-01, 1.223823e+00, 1.514904e+00, 5.385123e-01, 6.698987e-01, 8.421720e-02, 5.038668e-01, 3.778892e-01, 7.065836e-01, 9.526719e-01, 1.889144e+00, 3.251040e-01, 1.805189e-01, 2.578801e-01, 9.349303e-01, 4.90917…
1.800000e+00	4.929162e-01, 1.144156e-01, 4.639231e-01, 4.314155e-02, 2.004423e+00, 1.809810e+00, 1.599094e-01, 1.349550e+00, 1.468229e+00, 2.130434e-01, 2.477063e-01, 1.025230e-01, 1.546920e+00, 2.371684e-01, 1.009364e+00, 1.257978e+00, 3.557421e-01, 7.041918e-01, 4.552293e-02, 6.663974e-01, 2.731201e-01, 5.949122e-01, 1.060492e+00, 1.862230e+00, 4.071014e-01, 1.325719e-01, 3.338447e-01, 8.471574e-01, 2.78672…
2.000000e+00	4.741394e-01, 9.291473e-02, 4.224736e-01, 2.153151e-02, 2.236852e+00, 1.863459e+00, 1.632849e-01, 1.293849e+00, 1.254951e+00, 1.779265e-01, 1.764494e-01, 6.982254e-02, 1.813787e+00, 3.761406e-01, 9.708482e-01, 1.054761e+00, 3.856730e-01, 7.822401e-01, 3.347272e-02, 6.000920e-01, 2.548913e-01, 4.942905e-01, 1.161976e+00, 1.826690e+00, 4.001830e-01, 1.314257e-01, 3.687732e-01, 9.660008e-01, 2.95732…
0.000000e+00	1.471046e+00, 1.108055e+00, 2.531413e+00, 1.376856e+00, 5.275673e-01, 1.826611e+00, 1.589837e+00, 1.917553e+00, 1.266808e-01, 2.846218e+00, 9.949711e-02, 1.726205e+00, 2.393268e-01, 1.977196e-01, 8.351293e-01, 2.335909e+00, 4.735223e-01, 1.637871e+00, 4.244567e-01, 8.476751e-01, 2.079726e+00, 3.282861e+00, 2.804654e+00, 1.637006e-01, 8.975204e-01, 7.434126e-01, 7.774476e-01, 2.498091e+00, 1.97651…
2.000000e-01	7.828749e-01, 1.388770e+00, 1.609875e+00, 1.028387e+00, 4.359730e-01, 1.851563e+00, 1.149347e+00, 1.181131e+00, 1.227043e-01, 1.603829e+00, 8.205973e-02, 1.713819e+00, 2.440414e-01, 1.830321e-01, 8.500283e-01, 1.629392e+00, 6.039686e-01, 1.229113e+00, 5.041245e-01, 6.535821e-01, 1.673010e+00, 1.928872e+00, 1.900458e+00, 4.477930e-01, 7.197817e-01, 8.524030e-01, 7.916990e-01, 2.018043e+00, 1.97752…
4.000000e-01	5.463966e-01, 1.367965e+00, 1.124306e+00, 8.117487e-01, 7.328173e-01, 1.473488e+00, 9.982295e-01, 1.214647e+00, 9.092324e-02, 1.034712e+00, 6.657262e-02, 1.611464e+00, 2.868676e-01, 1.139301e-01, 8.467892e-01, 1.196851e+00, 8.094538e-01, 9.097126e-01, 5.666159e-01, 6.386816e-01, 1.302340e+00, 1.307056e+00, 1.256641e+00, 7.614297e-01, 5.695792e-01, 8.396008e-01, 6.143447e-01, 1.530478e+00, 1.81977…
6.000000e-01	4.455992e-01, 1.020512e+00, 7.351924e-01, 5.802438e-01, 1.173630e+00, 1.544175e+00, 9.749022e-01, 1.015620e+00, 1.539884e-01, 7.140730e-01, 4.628469e-02, 1.160292e+00, 4.965355e-01, 8.652655e-02, 7.155644e-01, 1.269606e+00, 8.618252e-01, 7.636899e-01, 3.443772e-01, 6.115859e-01, 1.037141e+00, 1.013220e+00, 8.575672e-01, 8.719816e-01, 4.976408e-01, 8.906268e-01, 5.248804e-01, 1.509306e+00, 1.70569…
8.000000e-01	3.856765e-01, 1.523190e+00, 4.828051e-01, 5.037272e-01, 1.249050e+00, 1.542549e+00, 9.366014e-01, 8.927048e-01, 1.761288e-01, 4.089478e-01, 3.972532e-02, 1.262538e+00, 6.801490e-01, 9.881952e-02, 8.104222e-01, 1.488994e+00, 6.398684e-01, 6.611150e-01, 2.328323e-01, 6.725009e-01, 1.226949e+00, 8.595569e-01, 8.251468e-01, 1.068267e+00, 4.759842e-01, 1.016681e+00, 4.553873e-01, 9.541170e-01, 1.48683…
1.000000e+00	4.807714e-01, 1.318254e+00, 3.055690e-01, 3.528750e-01, 1.837630e+00, 1.816938e+00, 7.096778e-01, 6.334876e-01, 3.322736e-01, 2.603287e-01, 2.969264e-02, 1.069081e+00, 8.048765e-01, 9.031557e-02, 5.243344e-01, 1.296431e+00, 4.874850e-01, 8.058862e-01, 1.420825e-01, 6.159348e-01, 9.929200e-01, 7.611299e-01, 1.074897e+00, 7.635445e-01, 3.938463e-01, 1.079333e+00, 4.134786e-01, 1.241325e+00, 1.14330…
1.200000e+00	4.763236e-01, 1.310473e+00, 1.953629e-01, 2.520777e-01, 1.774029e+00, 1.617758e+00, 4.617533e-01, 5.990426e-01, 3.360831e-01, 1.742389e-01, 2.662407e-02, 9.937909e-01, 9.468042e-01, 1.173694e-01, 4.358365e-01, 1.461567e+00, 5.148277e-01, 7.969447e-01, 1.130896e-01, 5.543265e-01, 8.859911e-01, 5.039227e-01, 8.995233e-01, 1.082310e+00, 4.155259e-01, 1.020175e+00, 3.515837e-01, 1.039599e+00, 8.44930…
1.400000e+00	4.421523e-01, 1.042085e+00, 1.021715e-01, 2.233805e-01, 2.222640e+00, 2.195307e+00, 3.911314e-01, 4.764513e-01, 5.318117e-01, 1.571366e-01, 2.158316e-02, 6.602705e-01, 8.765304e-01, 2.194370e-01, 4.024135e-01, 1.234926e+00, 3.791104e-01, 8.496046e-01, 6.614206e-02, 5.062536e-01, 8.157697e-01, 4.326116e-01, 1.158883e+00, 1.271774e+00, 3.515207e-01, 9.190698e-01, 3.417729e-01, 8.959258e-01, 6.27002…
1.600000e+00	5.030247e-01, 7.690823e-01, 7.578193e-02, 1.833010e-01, 2.289048e+00, 1.574123e+00, 4.071995e-01, 5.058696e-01, 5.850773e-01, 1.170967e-01, 1.357185e-02, 6.065331e-01, 9.444548e-01, 3.763819e-01, 2.276938e-01, 1.687941e+00, 3.012813e-01, 7.074133e-01, 5.124866e-02, 6.919628e-01, 7.170408e-01, 3.869307e-01, 1.381274e+00, 1.108790e+00, 3.663653e-01, 1.050659e+00, 4.274133e-01, 1.281027e+00, 5.78419…
1.800000e+00	5.373133e-01, 5.592010e-01, 4.837792e-02, 1.201278e-01, 1.605584e+00, 1.734735e+00, 2.848748e-01, 5.952887e-01, 6.036683e-01, 9.308718e-02, 9.470087e-03, 4.577971e-01, 1.339164e+00, 3.885666e-01, 2.328124e-01, 1.208028e+00, 2.736391e-01, 9.397406e-01, 2.770598e-02, 4.648532e-01, 5.800360e-01, 2.841142e-01, 1.295740e+00, 9.039648e-01, 3.576840e-01, 9.449316e-01, 3.711409e-01, 1.058494e+00, 4.48765…
2.000000e+00	5.184556e-01, 3.927197e-01, 3.310403e-02, 8.178618e-02, 2.422607e+00, 1.629185e+00, 2.647007e-01, 6.359997e-01, 8.477222e-01, 7.937135e-02, 1.075735e-02, 3.025266e-01, 1.396142e+00, 6.463683e-01, 1.402931e-01, 1.390632e+00, 1.783092e-01, 7.528872e-01, 2.359521e-02, 5.889045e-01, 6.668737e-01, 2.422869e-01, 1.266422e+00, 1.228772e+00, 3.666788e-01, 8.553391e-01, 4.386676e-01, 8.639119e-01, 4.36630…
0.000000e+00	2.000790e+00, 1.228911e+00, 1.903759e+00, 1.181101e+00, 9.068899e-01, 2.561039e+00, 1.726852e+00, 7.404704e-01, 1.408661e+00, 1.524276e+00, 1.519842e+00, 1.134453e+00, 1.262573e+00, 3.549980e-01, 8.135985e-01, 4.693880e-01, 2.037452e+00, 2.666378e+00, 1.089712e+00, 1.884066e+00, 1.282534e-02, 2.278745e+00, 2.087630e+00, 1.260574e+00, 1.824228e+00, 7.248024e-01, 2.628470e+00, 1.751364e+00, 2.79060…
2.000000e-01	1.269435e+00, 1.324501e+00, 1.009543e+00, 9.018911e-01, 1.060433e+00, 1.912400e+00, 1.639883e+00, 7.283194e-01, 1.361570e+00, 1.032935e+00, 1.871122e+00, 9.687522e-01, 7.603026e-01, 2.384947e-01, 6.637022e-01, 3.317882e-01, 2.050655e+00, 1.779767e+00, 6.451871e-01, 1.642204e+00, 2.433823e-01, 1.631636e+00, 1.537166e+00, 1.600066e+00, 1.194191e+00, 5.360617e-01, 1.675316e+00, 1.059287e+00, 2.19306…
4.000000e-01	9.991825e-01, 1.157402e+00, 6.981944e-01, 8.038683e-01, 1.024863e+00, 1.418371e+00, 1.531211e+00, 7.163378e-01, 9.913997e-01, 8.684378e-01, 2.139963e+00, 7.588454e-01, 7.714545e-01, 1.695782e-01, 4.776295e-01, 5.001828e-01, 1.703164e+00, 1.403912e+00, 6.249483e-01, 1.320997e+00, 3.958471e-01, 1.184904e+00, 1.399895e+00, 1.923706e+00, 7.077141e-01, 3.905298e-01, 1.242636e+00, 5.471109e-01, 1.87766…
6.000000e-01	7.005606e-01, 8.452521e-01, 4.354466e-01, 4.815058e-01, 1.546053e+00, 1.178361e+00, 1.552270e+00, 7.323724e-01, 1.696256e+00, 8.489109e-01, 1.984603e+00, 7.601115e-01, 5.637013e-01, 1.816675e-01, 4.199597e-01, 7.862025e-01, 1.765621e+00, 1.297319e+00, 4.393721e-01, 1.189568e+00, 4.885080e-01, 6.306471e-01, 1.423591e+00, 2.035949e+00, 6.977656e-01, 1.997963e-01, 1.236888e+00, 4.070490e-01, 1.42680…
8.000000e-01	6.174092e-01, 5.842151e-01, 2.704410e-01, 3.662302e-01, 1.381619e+00, 1.549010e+00, 1.846873e+00, 9.357561e-01, 1.739535e+00, 6.739851e-01, 1.901326e+00, 6.520400e-01, 4.840185e-01, 2.714183e-01, 3.249762e-01, 1.119514e+00, 1.229966e+00, 1.010453e+00, 2.464283e-01, 8.651414e-01, 5.451790e-01, 5.208966e-01, 1.164477e+00, 1.774220e+00, 6.433729e-01, 1.881288e-01, 1.015283e+00, 2.578163e-01, 1.27207…
1.000000e+00	4.860896e-01, 4.820801e-01, 1.513150e-01, 1.864036e-01, 1.723275e+00, 1.392256e+00, 1.158841e+00, 1.064258e+00, 1.651772e+00, 4.930396e-01, 1.528387e+00, 5.467503e-01, 3.557405e-01, 4.836590e-01, 3.910813e-01, 8.621600e-01, 8.288892e-01, 1.168677e+00, 1.875317e-01, 7.134086e-01, 6.958712e-01, 4.431419e-01, 1.297383e+00, 2.085943e+00, 5.338696e-01, 1.045357e-01, 8.312332e-01, 2.402232e-01, 8.57371…
1.200000e+00	3.519017e-01, 3.023851e-01, 9.032846e-02, 1.319916e-01, 2.388861e+00, 1.409293e+00, 1.205675e+00, 8.562878e-01, 1.922866e+00, 3.537848e-01, 1.496291e+00, 5.670625e-01, 3.808493e-01, 6.913874e-01, 3.326500e-01, 1.254802e+00, 6.292682e-01, 9.373751e-01, 1.202177e-01, 7.221430e-01, 6.118632e-01, 2.695438e-01, 1.456079e+00, 2.032178e+00, 4.973260e-01, 5.623995e-02, 6.439126e-01, 2.827005e-01, 8.38426…
1.400000e+00	3.376733e-01, 2.853520e-01, 6.559747e-02, 1.034088e-01, 1.885878e+00, 1.737425e+00, 9.311592e-01, 9.489604e-01, 1.912569e+00, 2.999323e-01, 9.560280e-01, 5.459360e-01, 5.902851e-01, 7.912006e-01, 4.248184e-01, 1.136786e+00, 3.999790e-01, 9.967728e-01, 7.738167e-02, 6.379047e-01, 6.000712e-01, 2.211658e-01, 1.497754e+00, 1.699074e+00, 3.647872e-01, 4.948938e-02, 5.802381e-01, 4.806230e-01, 7.90284…
1.600000e+00	3.134376e-01, 1.943668e-01, 4.777542e-02, 6.138541e-02, 2.340868e+00, 1.586049e+00, 6.205266e-01, 1.217365e+00, 2.067701e+00, 1.697459e-01, 7.702464e-01, 4.712317e-01, 6.845444e-01, 9.336846e-01, 4.430373e-01, 1.201648e+00, 3.423138e-01, 8.859188e-01, 4.799635e-02, 5.771738e-01, 6.317841e-01, 2.056756e-01, 1.289417e+00, 1.647808e+00, 3.343913e-01, 2.223115e-02, 5.187227e-01, 6.765424e-01, 5.01676…
1.800000e+00	3.499087e-01, 1.807923e-01, 4.494242e-02, 3.739999e-02, 2.521496e+00, 1.655847e+00, 6.340486e-01, 1.196133e+00, 2.011808e+00, 1.572982e-01, 5.225288e-01, 4.747005e-01, 8.858077e-01, 1.031224e+00, 4.691532e-01, 1.394057e+00, 3.011838e-01, 8.804527e-01, 3.480523e-02, 6.509262e-01, 6.835415e-01, 2.157101e-01, 1.339771e+00, 1.606767e+00, 2.628306e-01, 1.686124e-02, 4.881690e-01, 6.912526e-01, 4.15878…
2.000000e+00	4.110448e-01, 1.214335e-01, 4.578816e-02, 1.954895e-02, 1.727873e+00, 1.653255e+00, 4.450697e-01, 1.334516e+00, 1.841641e+00, 1.144791e-01, 5.569537e-01, 4.981974e-01, 9.961646e-01, 1.356095e+00, 5.800022e-01, 1.080226e+00, 2.037935e-01, 9.033413e-01, 2.177386e-02, 7.136340e-01, 5.521009e-01, 1.606739e-01, 1.307321e+00, 1.827502e+00, 1.678255e-01, 1.364179e-02, 4.439937e-01, 6.353459e-01, 3.40318…
0.000000e+00	6.716909e-01, 7.217912e-01, 1.288135e+00, 9.981438e-01, 8.687250e-01, 2.776468e+00, 2.034044e+00, 1.357873e+00, 5.690063e-01, 3.120024e+00, 1.342686e+00, 1.694911e+00, 6.698935e-01, 1.867879e+00, 3.548043e-02, 2.302638e-01, 1.310810e+00, 2.077660e+00, 1.462785e+00, 3.292100e+00, 2.199051e+00, 2.123323e+00, 1.142524e+00, 3.705558e-01, 2.332934e+00, 1.111473e+00, 1.261716e+00, 1.897314e+00, 5.64121…
2.000000e-01	3.994523e-01, 8.114404e-01, 7.133879e-01, 8.669563e-01, 1.173372e+00, 1.994547e+00, 2.173499e+00, 8.396590e-01, 5.398348e-01, 1.774323e+00, 1.509270e+00, 1.134098e+00, 4.489611e-01, 1.186599e+00, 1.602619e-01, 3.775259e-01, 1.610052e+00, 1.528699e+00, 8.662403e-01, 2.220174e+00, 1.205258e+00, 1.217338e+00, 8.330738e-01, 6.453261e-01, 1.133930e+00, 1.037148e+00, 9.704489e-01, 1.211275e+00, 1.37372…
4.000000e-01	3.115618e-01, 5.891698e-01, 3.502448e-01, 5.084850e-01, 1.412753e+00, 1.790687e+00, 1.956700e+00, 9.437723e-01, 7.099791e-01, 1.357509e+00, 1.842260e+00, 9.072750e-01, 3.710157e-01, 8.600922e-01, 2.082450e-01, 7.107777e-01, 1.127727e+00, 1.349746e+00, 8.202110e-01, 1.689003e+00, 1.202319e+00, 1.014303e+00, 1.045778e+00, 7.955468e-01, 6.892937e-01, 7.846980e-01, 6.686262e-01, 8.343408e-01, 1.86667…
6.000000e-01	3.110542e-01, 6.906339e-01, 2.404864e-01, 3.856774e-01, 1.540281e+00, 1.828456e+00, 1.549962e+00, 7.475350e-01, 1.059057e+00, 1.119908e+00, 1.342057e+00, 7.894309e-01, 2.666014e-01, 7.300060e-01, 1.485998e-01, 8.429233e-01, 1.331093e+00, 1.128742e+00, 5.350821e-01, 1.232363e+00, 5.789255e-01, 1.094370e+00, 9.421214e-01, 1.038726e+00, 4.542174e-01, 7.592078e-01, 6.326446e-01, 5.957966e-01, 1.76234…
8.000000e-01	2.503609e-01, 4.770922e-01, 1.447841e-01, 3.716268e-01, 1.599071e+00, 1.798352e+00, 1.442758e+00, 5.630128e-01, 1.133502e+00, 6.804481e-01, 1.627736e+00, 7.235385e-01, 2.083020e-01, 5.208516e-01, 1.752099e-01, 9.685489e-01, 9.022932e-01, 1.181931e+00, 3.441585e-01, 1.012109e+00, 4.825591e-01, 5.923982e-01, 1.170713e+00, 1.165699e+00, 4.362576e-01, 6.249252e-01, 4.864926e-01, 4.479093e-01, 1.40968…
1.000000e+00	2.088785e-01, 3.617448e-01, 9.710298e-02, 2.683792e-01, 1.870652e+00, 1.776580e+00, 1.089732e+00, 6.923356e-01, 1.486155e+00, 6.363425e-01, 1.390193e+00, 6.674421e-01, 2.244318e-01, 4.941860e-01, 1.174163e-01, 1.055625e+00, 8.155513e-01, 1.096204e+00, 2.590487e-01, 8.539815e-01, 3.695143e-01, 6.832302e-01, 1.195189e+00, 1.416396e+00, 4.209717e-01, 4.406446e-01, 4.239301e-01, 5.392649e-01, 1.10398…
1.200000e+00	1.565504e-01, 3.384181e-01, 6.809441e-02, 1.512651e-01, 1.657558e+00, 1.967283e+00, 9.856636e-01, 8.102376e-01, 1.381724e+00, 3.451623e-01, 1.590168e+00, 6.854385e-01, 2.380989e-01, 3.440654e-01, 1.199764e-01, 1.271382e+00, 6.201613e-01, 9.157059e-01, 1.421570e-01, 8.329394e-01, 3.807543e-01, 4.716937e-01, 1.397957e+00, 1.504575e+00, 3.884087e-01, 2.735244e-01, 4.519456e-01, 5.308360e-01, 9.60345…
1.400000e+00	1.620978e-01, 2.201436e-01, 3.422407e-02, 1.063815e-01, 1.677259e+00, 1.957576e+00, 1.108032e+00, 9.161362e-01, 1.706028e+00, 2.717633e-01, 1.239850e+00, 6.004280e-01, 4.695634e-01, 3.586013e-01, 1.291179e-01, 1.208484e+00, 4.354635e-01, 1.017973e+00, 9.818268e-02, 7.572990e-01, 2.848730e-01, 3.668015e-01, 1.228392e+00, 1.556846e+00, 3.822822e-01, 1.886224e-01, 3.899578e-01, 4.736775e-01, 7.41839…
1.600000e+00	2.068244e-01, 1.993342e-01, 2.614993e-02, 5.112871e-02, 2.065677e+00, 1.799806e+00, 8.540918e-01, 9.840403e-01, 1.919515e+00, 1.941459e-01, 1.166670e+00, 6.761796e-01, 5.326565e-01, 5.582611e-01, 2.254407e-01, 1.325041e+00, 3.849715e-01, 1.008017e+00, 6.281271e-02, 7.401642e-01, 2.121814e-01, 3.175276e-01, 1.395904e+00, 1.633814e+00, 3.583570e-01, 1.312829e-01, 4.584958e-01, 5.091437e-01, 5.43331…
1.800000e+00	3.119365e-01, 1.789230e-01, 1.821876e-02, 3.835980e-02, 1.818241e+00, 1.774688e+00, 5.475878e-01, 9.393308e-01, 1.947480e+00, 1.558108e-01, 8.358383e-01, 6.283361e-01, 7.758535e-01, 7.481376e-01, 2.435640e-01, 1.338943e+00, 2.748449e-01, 8.931969e-01, 3.639464e-02, 5.512932e-01, 1.443976e-01, 2.142633e-01, 1.326868e+00, 1.556048e+00, 4.322741e-01, 9.270442e-02, 3.561868e-01, 5.147976e-01, 5.34024…
2.000000e+00	3.497994e-01, 1.137154e-01, 2.247997e-02, 2.699360e-02, 2.120826e+00, 1.457783e+00, 4.677756e-01, 1.002781e+00, 1.658609e+00, 1.152692e-01, 6.310668e-01, 4.400807e-01, 1.025802e+00, 6.949794e-01, 2.808636e-01, 1.234299e+00, 2.326365e-01, 7.615352e-01, 2.736782e-02, 5.839767e-01, 1.476402e-01, 2.414235e-01, 1.206946e+00, 1.581512e+00, 3.503462e-01, 6.490979e-02, 4.008952e-01, 5.690930e-01, 4.01216…
0.000000e+00	1.324915e+00, 2.004130e-01, 8.650797e-01, 2.190361e+00, 2.633470e+00, 1.698094e+00, 4.983057e-01, 1.895443e+00, 1.157210e+00, 3.371311e+00, 1.381190e+00, 1.214493e+00, 9.380043e-01, 1.390305e+00, 1.595127e+00, 8.571903e-01, 2.358376e-01, 3.427338e+00, 8.623807e-01, 3.293358e+00, 1.182783e+00, 6.083012e-01, 1.795890e+00, 1.227988e+00, 2.947613e+00, 2.267043e-01, 1.397723e+00, 3.280275e+00, 1.09049…
2.000000e-01	9.582892e-01, 3.677779e-01, 7.330934e-01, 1.640527e+00, 1.596345e+00, 1.250398e+00, 3.644651e-01, 1.899770e+00, 1.093020e+00, 1.836045e+00, 1.782582e+00, 7.779167e-01, 1.120962e+00, 1.670831e+00, 1.485640e+00, 8.863786e-01, 2.344093e-01, 2.344111e+00, 8.682728e-01, 2.385651e+00, 9.089448e-01, 3.723962e-01, 1.828572e+00, 1.214565e+00, 1.862965e+00, 3.376404e-01, 1.043939e+00, 1.768330e+00, 7.52732…
4.000000e-01	7.091014e-01, 3.349336e-01, 7.956482e-01, 1.126729e+00, 1.583064e+00, 9.293171e-01, 3.501060e-01, 1.483940e+00, 8.190414e-01, 1.554289e+00, 1.687487e+00, 6.092823e-01, 1.325249e+00, 1.799137e+00, 1.295396e+00, 1.015208e+00, 1.628875e-01, 1.773615e+00, 7.531413e-01, 1.707160e+00, 1.012539e+00, 2.745402e-01, 1.416067e+00, 1.465955e+00, 7.861507e-01, 5.204164e-01, 9.130900e-01, 9.413611e-01, 7.22985…
6.000000e-01	6.615742e-01, 2.090071e-01, 5.061603e-01, 6.725596e-01, 1.819874e+00, 1.207685e+00, 2.241917e-01, 1.037796e+00, 1.016227e+00, 1.011654e+00, 1.635208e+00, 4.763601e-01, 1.749927e+00, 1.727561e+00, 1.273355e+00, 1.026773e+00, 1.182324e-01, 1.619265e+00, 6.593365e-01, 1.059252e+00, 8.530800e-01, 1.701005e-01, 1.292615e+00, 1.633858e+00, 5.083622e-01, 6.056396e-01, 6.568192e-01, 6.660792e-01, 5.63011…
8.000000e-01	5.957648e-01, 1.992411e-01, 4.386465e-01, 3.754289e-01, 1.603532e+00, 1.146643e+00, 1.702019e-01, 1.113720e+00, 1.160472e+00, 6.457817e-01, 1.896116e+00, 3.338315e-01, 1.344571e+00, 1.323699e+00, 1.006504e+00, 1.054666e+00, 9.694079e-02, 1.385417e+00, 4.497556e-01, 1.038448e+00, 6.159516e-01, 1.317655e-01, 1.407366e+00, 1.422039e+00, 2.773552e-01, 5.478723e-01, 6.865017e-01, 4.434789e-01, 4.27666…
1.000000e+00	4.881179e-01, 1.541718e-01, 3.727732e-01, 2.677152e-01, 1.773461e+00, 1.223784e+00, 1.789994e-01, 9.777732e-01, 1.672719e+00, 4.529610e-01, 1.482700e+00, 2.111456e-01, 1.594852e+00, 1.888445e+00, 1.261652e+00, 1.138940e+00, 6.200771e-02, 1.248262e+00, 3.010181e-01, 8.412843e-01, 6.020861e-01, 1.130651e-01, 1.372870e+00, 1.822665e+00, 1.651733e-01, 3.026050e-01, 5.004810e-01, 2.036400e-01, 3.56903…
1.200000e+00	5.233624e-01, 9.024886e-02, 3.805291e-01, 1.771585e-01, 2.100546e+00, 1.425429e+00, 1.646967e-01, 1.089501e+00, 1.561444e+00, 2.485793e-01, 1.594183e+00, 1.549184e-01, 1.507712e+00, 1.740896e+00, 9.178937e-01, 1.234457e+00, 6.279915e-02, 1.111688e+00, 1.836049e-01, 7.778279e-01, 7.220903e-01, 1.095055e-01, 1.271421e+00, 1.752363e+00, 9.294216e-02, 2.326406e-01, 5.798332e-01, 1.867698e-01, 3.51537…
1.400000e+00	4.190518e-01, 8.325738e-02, 2.899046e-01, 9.498384e-02, 2.492404e+00, 1.707591e+00, 1.106476e-01, 1.274865e+00, 1.791732e+00, 2.023505e-01, 1.181413e+00, 1.252297e-01, 1.212370e+00, 1.530189e+00, 9.211948e-01, 1.254618e+00, 4.253127e-02, 1.041403e+00, 1.311703e-01, 6.408005e-01, 5.653730e-01, 9.679354e-02, 1.312810e+00, 1.677931e+00, 5.547690e-02, 1.902401e-01, 5.007190e-01, 1.150726e-01, 2.65549…
1.600000e+00	5.882549e-01, 4.600410e-02, 2.926274e-01, 6.403746e-02, 2.524125e+00, 1.388858e+00, 1.103444e-01, 1.119008e+00, 1.762421e+00, 1.293296e-01, 8.861805e-01, 9.476212e-02, 1.452288e+00, 1.630558e+00, 9.193841e-01, 1.092944e+00, 2.643771e-02, 1.162770e+00, 8.025122e-02, 7.520442e-01, 5.179157e-01, 1.169840e-01, 1.407928e+00, 2.008211e+00, 3.003038e-02, 9.517007e-02, 4.958807e-01, 6.853963e-02, 2.37434…
1.800000e+00	5.086991e-01, 3.986601e-02, 2.758545e-01, 4.334569e-02, 1.939414e+00, 1.568047e+00, 6.926364e-02, 1.252295e+00, 1.978723e+00, 1.125691e-01, 8.071576e-01, 7.695057e-02, 1.634117e+00, 1.425991e+00, 9.013466e-01, 1.546968e+00, 3.263490e-02, 1.042201e+00, 4.218633e-02, 6.705486e-01, 4.093732e-01, 1.006371e-01, 1.443837e+00, 2.049633e+00, 1.796838e-02, 6.868320e-02, 5.247582e-01, 7.099020e-02, 1.75831…
2.000000e+00	4.483051e-01, 2.787762e-02, 2.206418e-01, 2.402930e-02, 2.394919e+00, 1.584698e+00, 5.707096e-02, 1.243057e+00, 2.151966e+00, 9.614572e-02, 5.230725e-01, 5.123819e-02, 1.470231e+00, 1.598875e+00, 9.547817e-01, 1.170140e+00, 2.185982e-02, 8.356526e-01, 2.735888e-02, 7.035929e-01, 3.905045e-01, 1.261987e-01, 1.223714e+00, 2.048710e+00, 1.346589e-02, 4.182470e-02, 4.247279e-01, 8.694296e-02, 1.36498…
0.000000e+00	4.882689e-01, 2.063051e+00, 1.876558e+00, 1.708824e+00, 1.047733e+00, 2.861133e+00, 7.176518e-01, 8.673068e-01, 2.007438e+00, 1.143492e+00, 2.232726e+00, 2.703446e+00, 2.585486e+00, 8.359740e-01, 2.127882e+00, 3.558657e-01, 8.258319e-01, 1.021861e+00, 2.469774e+00, 1.940824e-01, 8.288162e-03, 1.221246e+00, 2.651038e-01, 1.110226e-01, 2.335045e+00, 1.180090e+00, 1.363849e+00, 2.010345e+00, 1.63944…
2.000000e-01	5.974569e-01, 1.880310e+00, 1.564350e+00, 1.268004e+00, 6.840499e-01, 1.944313e+00, 7.708778e-01, 1.002447e+00, 1.527416e+00, 8.832677e-01, 2.786415e+00, 2.263507e+00, 1.997296e+00, 6.254833e-01, 1.661037e+00, 2.762840e-01, 9.196494e-01, 9.203689e-01, 1.573103e+00, 3.173872e-01, 2.218941e-01, 1.188727e+00, 3.173708e-01, 3.570251e-01, 1.266342e+00, 7.181366e-01, 1.026743e+00, 1.018658e+00, 1.52522…
4.000000e-01	5.528493e-01, 1.897244e+00, 9.493559e-01, 1.169037e+00, 7.193358e-01, 1.867297e+00, 7.319105e-01, 1.030592e+00, 1.682550e+00, 7.659995e-01, 2.126674e+00, 1.412038e+00, 1.958357e+00, 4.054392e-01, 1.335930e+00, 2.143285e-01, 8.891546e-01, 5.840974e-01, 1.509429e+00, 3.322023e-01, 3.060842e-01, 1.293772e+00, 3.553900e-01, 8.530336e-01, 1.034991e+00, 5.426955e-01, 6.916831e-01, 7.685560e-01, 1.38603…
6.000000e-01	5.731980e-01, 1.839042e+00, 7.787442e-01, 6.267746e-01, 9.477840e-01, 1.540058e+00, 7.272282e-01, 1.224304e+00, 1.640093e+00, 7.701271e-01, 2.148361e+00, 1.686464e+00, 2.211419e+00, 3.273342e-01, 1.164219e+00, 3.662876e-01, 9.292759e-01, 5.857233e-01, 1.123779e+00, 4.355091e-01, 3.110167e-01, 1.051471e+00, 3.262373e-01, 9.590904e-01, 7.294584e-01, 2.868576e-01, 5.638099e-01, 4.856015e-01, 1.18733…
8.000000e-01	5.863820e-01, 1.725743e+00, 5.661152e-01, 5.648723e-01, 1.178885e+00, 1.679016e+00, 4.912333e-01, 1.051816e+00, 1.568496e+00, 6.995168e-01, 1.570113e+00, 1.077692e+00, 2.060826e+00, 2.393660e-01, 9.606658e-01, 7.327098e-01, 9.507455e-01, 4.059308e-01, 6.614505e-01, 4.870864e-01, 4.280489e-01, 1.056244e+00, 5.036222e-01, 1.253766e+00, 5.249286e-01, 2.025259e-01, 3.377069e-01, 3.166644e-01, 9.62183…
1.000000e+00	4.716643e-01, 1.001301e+00, 4.516805e-01, 3.378930e-01, 1.379545e+00, 1.536307e+00, 4.586631e-01, 1.198834e+00, 1.802181e+00, 8.027896e-01, 1.303229e+00, 6.431118e-01, 1.367966e+00, 1.989245e-01, 9.959413e-01, 7.433512e-01, 8.408235e-01, 5.517498e-01, 4.791065e-01, 6.181640e-01, 3.336378e-01, 1.139439e+00, 6.138309e-01, 1.446782e+00, 4.307084e-01, 1.094839e-01, 2.464599e-01, 1.892763e-01, 9.06402…
1.200000e+00	6.032203e-01, 8.817469e-01, 3.442905e-01, 2.278945e-01, 1.870062e+00, 1.653415e+00, 4.359095e-01, 1.104780e+00, 2.164837e+00, 6.017817e-01, 1.058218e+00, 5.134437e-01, 1.478711e+00, 1.583643e-01, 1.054151e+00, 9.037098e-01, 7.723063e-01, 5.987626e-01, 2.378012e-01, 5.751992e-01, 2.584215e-01, 9.749019e-01, 9.272688e-01, 1.656453e+00, 3.647427e-01, 8.490277e-02, 2.090756e-01, 1.533632e-01, 7.95135…
1.400000e+00	6.075040e-01, 6.257697e-01, 3.127679e-01, 9.232422e-02, 1.875852e+00, 1.413551e+00, 4.352087e-01, 1.096904e+00, 2.061888e+00, 4.336185e-01, 8.085489e-01, 3.591822e-01, 1.390723e+00, 1.168326e-01, 8.952122e-01, 1.222594e+00, 7.787149e-01, 8.565456e-01, 1.802759e-01, 5.839046e-01, 2.090626e-01, 9.248206e-01, 9.947525e-01, 1.903155e+00, 4.070090e-01, 5.093631e-02, 2.012783e-01, 1.796889e-01, 4.79639…
1.600000e+00	5.875115e-01, 4.575675e-01, 2.571556e-01, 7.850811e-02, 1.845054e+00, 1.540670e+00, 4.527639e-01, 1.282966e+00, 2.002640e+00, 2.439344e-01, 5.402556e-01, 2.922884e-01, 1.345193e+00, 1.156122e-01, 9.105117e-01, 1.007108e+00, 4.731998e-01, 7.093597e-01, 1.283054e-01, 5.517631e-01, 1.876971e-01, 6.965226e-01, 9.307232e-01, 1.916400e+00, 4.215069e-01, 4.034623e-02, 2.551743e-01, 2.019075e-01, 4.08804…
1.800000e+00	5.027496e-01, 3.960772e-01, 2.548982e-01, 4.938241e-02, 1.969373e+00, 1.807630e+00, 3.429056e-01, 1.113072e+00, 2.139311e+00, 2.138630e-01, 5.065413e-01, 1.865452e-01, 1.348543e+00, 1.504768e-01, 8.077625e-01, 1.110589e+00, 5.423839e-01, 8.824554e-01, 7.341049e-02, 5.662446e-01, 1.675816e-01, 6.134230e-01, 1.242437e+00, 1.922514e+00, 3.836987e-01, 1.697944e-02, 2.933587e-01, 2.894062e-01, 3.50488…
2.000000e+00	5.998100e-01, 2.203149e-01, 2.406209e-01, 3.272579e-02, 2.299553e+00, 1.905929e+00, 3.292492e-01, 1.077283e+00, 1.935259e+00, 1.541694e-01, 4.047965e-01, 1.346482e-01, 1.523762e+00, 2.974925e-01, 1.011746e+00, 1.239147e+00, 3.948940e-01, 9.064448e-01, 5.015096e-02, 5.325444e-01, 1.491296e-01, 4.010936e-01, 9.476541e-01, 2.022097e+00, 4.275354e-01, 1.902451e-02, 2.815118e-01, 3.452974e-01, 3.28188…
0.000000e+00	2.596149e+00, 2.177178e+00, 2.134963e+00, 3.328197e-01, 2.508033e+00, 9.748949e-01, 1.992149e+00, 1.012946e+00, 3.950658e-01, 2.030442e+00, 1.857087e+00, 3.139801e+00, 2.362320e+00, 1.600998e+00, 2.342404e+00, 1.268083e+00, 2.051974e+00, 1.656475e+00, 2.544103e+00, 5.462805e-01, 1.141781e+00, 2.641837e+00, 7.914350e-01, 2.623883e+00, 2.280544e+00, 1.019699e+00, 1.660476e+00, 1.964199e+00, 1.74883…
2.000000e-01	2.057487e+00, 2.235145e+00, 1.535718e+00, 2.319693e-01, 3.001039e+00, 8.363110e-01, 1.965660e+00, 9.410212e-01, 2.870698e-01, 1.169210e+00, 1.919765e+00, 1.982152e+00, 1.480588e+00, 1.149216e+00, 2.087049e+00, 8.607716e-01, 1.699181e+00, 9.475526e-01, 1.739239e+00, 4.051138e-01, 7.253991e-01, 1.990043e+00, 9.329122e-01, 2.443098e+00, 1.306691e+00, 8.570914e-01, 9.465380e-01, 9.487341e-01, 1.35102…
4.000000e-01	1.597853e+00, 1.705568e+00, 1.058984e+00, 1.346000e-01, 2.362742e+00, 7.865738e-01, 1.746530e+00, 8.504609e-01, 5.454598e-01, 8.466695e-01, 1.644093e+00, 1.926436e+00, 1.450182e+00, 8.654282e-01, 1.574064e+00, 6.442210e-01, 1.887783e+00, 1.231887e+00, 1.083513e+00, 2.466534e-01, 6.371699e-01, 1.657442e+00, 1.129821e+00, 1.835120e+00, 9.303277e-01, 8.031711e-01, 8.246949e-01, 7.852915e-01, 1.28192…
6.000000e-01	1.008085e+00, 1.931701e+00, 9.859307e-01, 8.139493e-02, 2.472746e+00, 8.831273e-01, 1.433300e+00, 9.375463e-01, 8.831347e-01, 7.033334e-01, 1.275828e+00, 1.241174e+00, 8.809084e-01, 8.918298e-01, 1.130793e+00, 6.475789e-01, 1.574985e+00, 9.945113e-01, 6.503443e-01, 2.412371e-01, 5.814740e-01, 1.044395e+00, 1.141615e+00, 1.650937e+00, 6.868625e-01, 7.792186e-01, 5.242309e-01, 5.458608e-01, 1.00638…
8.000000e-01	8.224692e-01, 1.741000e+00, 7.219151e-01, 5.700702e-02, 2.457734e+00, 1.123839e+00, 1.267496e+00, 8.796717e-01, 1.136987e+00, 6.742651e-01, 8.742359e-01, 8.462264e-01, 7.294290e-01, 9.526215e-01, 9.911341e-01, 7.922590e-01, 1.076564e+00, 9.506831e-01, 4.389463e-01, 2.618856e-01, 5.807557e-01, 7.058444e-01, 1.124039e+00, 1.938549e+00, 4.646567e-01, 6.824409e-01, 5.340486e-01, 6.839302e-01, 9.69230…
1.000000e+00	8.987060e-01, 1.421319e+00, 4.889551e-01, 2.875328e-02, 2.528374e+00, 1.328432e+00, 1.229817e+00, 9.414363e-01, 1.350473e+00, 6.728874e-01, 6.863297e-01, 8.339935e-01, 6.143492e-01, 1.075356e+00, 1.013984e+00, 8.980873e-01, 1.071784e+00, 9.966822e-01, 2.928584e-01, 3.484717e-01, 5.893981e-01, 5.042359e-01, 1.236482e+00, 1.771063e+00, 3.804679e-01, 4.284518e-01, 5.186426e-01, 6.629126e-01, 5.38126…
1.200000e+00	6.582021e-01, 8.491529e-01, 3.399349e-01, 2.116205e-02, 2.187196e+00, 1.185825e+00, 1.112917e+00, 1.170606e+00, 1.431864e+00, 4.433151e-01, 5.129213e-01, 5.464833e-01, 5.475269e-01, 1.126386e+00, 8.380536e-01, 1.013051e+00, 7.186593e-01, 9.290043e-01, 1.652087e-01, 4.243147e-01, 5.390139e-01, 4.158283e-01, 1.257171e+00, 1.530051e+00, 2.058365e-01, 3.884966e-01, 5.349123e-01, 8.706733e-01, 5.42477…
1.400000e+00	5.764623e-01, 6.486737e-01, 2.720238e-01, 1.337445e-02, 2.509406e+00, 1.548093e+00, 9.676080e-01, 1.127906e+00, 1.502391e+00, 3.466251e-01, 3.657483e-01, 4.727303e-01, 6.710680e-01, 1.247149e+00, 7.958317e-01, 1.346592e+00, 5.485800e-01, 9.911146e-01, 1.247236e-01, 4.033294e-01, 4.665780e-01, 3.373506e-01, 1.253256e+00, 2.055084e+00, 1.990254e-01, 3.216967e-01, 4.707012e-01, 8.042559e-01, 4.79304…
1.600000e+00	4.787321e-01, 4.830785e-01, 2.106302e-01, 8.898276e-03, 2.157953e+00, 1.195824e+00, 7.786392e-01, 1.194161e+00, 1.206452e+00, 2.740707e-01, 2.883053e-01, 4.959102e-01, 6.976643e-01, 1.145241e+00, 8.024610e-01, 1.317563e+00, 3.615416e-01, 9.175105e-01, 7.622728e-02, 4.553295e-01, 4.276924e-01, 2.564153e-01, 1.321013e+00, 1.860283e+00, 1.240998e-01, 2.101996e-01, 4.746799e-01, 9.019011e-01, 3.28470…
1.800000e+00	5.826868e-01, 3.097649e-01, 2.246258e-01, 5.612886e-03, 2.709471e+00, 1.567107e+00, 6.202617e-01, 1.077893e+00, 1.455122e+00, 1.943419e-01, 2.851730e-01, 4.373881e-01, 8.944619e-01, 1.272895e+00, 8.031451e-01, 1.076552e+00, 3.155190e-01, 1.003592e+00, 4.992261e-02, 4.541700e-01, 3.971660e-01, 2.108596e-01, 1.332808e+00, 2.011876e+00, 8.418055e-02, 1.810145e-01, 4.442509e-01, 1.050977e+00, 2.58322…
2.000000e+00	5.275622e-01, 2.197278e-01, 1.768196e-01, 4.169412e-03, 2.152512e+00, 1.574574e+00, 4.257602e-01, 1.333061e+00, 1.499434e+00, 1.526688e-01, 2.431795e-01, 4.413143e-01, 1.180774e+00, 1.488416e+00, 8.692457e-01, 1.099695e+00, 2.547901e-01, 1.001394e+00, 3.716956e-02, 5.814559e-01, 3.069133e-01, 2.005422e-01, 1.113721e+00, 1.857530e+00, 5.659403e-02, 1.928981e-01, 4.345867e-01, 8.997200e-01, 2.46139…
0.000000e+00	2.412869e+00, 2.206871e+00, 1.420462e+00, 8.244949e-01, 1.818464e+00, 1.078568e+00, 4.080945e-01, 2.361556e+00, 2.436023e+00, 2.418708e+00, 9.111174e-01, 5.038961e-01, 2.594756e+00, 3.073181e+00, 2.431966e+00, 7.769965e-01, 3.718860e-01, 2.837342e+00, 1.084255e+00, 1.686939e+00, 2.570403e+00, 6.542710e-01, 2.174741e+00, 3.823041e-01, 6.688556e-01, 2.934750e+00, 2.650714e-01, 9.533663e-02, 2.41338…
2.000000e-01	1.450505e+00, 1.502575e+00, 1.029755e+00, 4.346903e-01, 2.209459e+00, 1.204426e+00, 3.293700e-01, 2.033157e+00, 2.457291e+00, 1.428663e+00, 1.011295e+00, 8.510544e-01, 2.281312e+00, 2.465255e+00, 2.328327e+00, 5.702198e-01, 2.447993e-01, 1.961195e+00, 6.996783e-01, 1.270078e+00, 1.987280e+00, 3.730940e-01, 1.816563e+00, 2.897725e-01, 3.006113e-01, 1.713358e+00, 3.665532e-01, 6.103385e-02, 1.64582…
4.000000e-01	1.224574e+00, 1.201894e+00, 8.889995e-01, 2.567883e-01, 2.156629e+00, 1.264663e+00, 2.740166e-01, 2.280584e+00, 2.410893e+00, 1.290173e+00, 1.274838e+00, 8.444756e-01, 1.974673e+00, 2.237599e+00, 2.049738e+00, 5.377360e-01, 1.943485e-01, 1.899800e+00, 4.466875e-01, 1.040370e+00, 1.573454e+00, 2.756747e-01, 1.723445e+00, 3.020319e-01, 2.233469e-01, 9.185982e-01, 3.556555e-01, 3.626140e-02, 1.28899…
6.000000e-01	8.174572e-01, 9.531032e-01, 6.646184e-01, 1.629069e-01, 1.946975e+00, 1.569660e+00, 2.470653e-01, 1.779684e+00, 2.086963e+00, 9.004623e-01, 1.385429e+00, 6.237354e-01, 1.647318e+00, 2.210719e+00, 1.518566e+00, 7.104930e-01, 1.674883e-01, 1.641945e+00, 2.247744e-01, 8.648501e-01, 1.415117e+00, 1.731673e-01, 1.411785e+00, 7.492499e-01, 1.181055e-01, 6.719048e-01, 4.005486e-01, 2.439697e-02, 1.09886…
8.000000e-01	8.289528e-01, 6.594851e-01, 7.514698e-01, 1.220410e-01, 1.895281e+00, 1.376969e+00, 2.002079e-01, 1.704455e+00, 2.388916e+00, 7.771068e-01, 9.542521e-01, 5.246158e-01, 1.813380e+00, 1.993544e+00, 1.595251e+00, 1.012693e+00, 1.215435e-01, 1.134530e+00, 1.754058e-01, 7.923561e-01, 1.433550e+00, 1.410406e-01, 1.472253e+00, 7.649216e-01, 5.957425e-02, 4.077366e-01, 4.673908e-01, 1.653338e-02, 9.87911…
1.000000e+00	7.540871e-01, 4.375581e-01, 5.897233e-01, 7.140072e-02, 1.735975e+00, 1.542061e+00, 1.663178e-01, 1.599151e+00, 2.086457e+00, 5.543382e-01, 6.847380e-01, 3.019432e-01, 2.035262e+00, 1.869964e+00, 1.385186e+00, 9.520981e-01, 1.125538e-01, 1.525496e+00, 1.348124e-01, 8.286174e-01, 1.232803e+00, 1.110385e-01, 1.537605e+00, 1.440542e+00, 3.916467e-02, 2.650423e-01, 4.081197e-01, 2.591565e-02, 6.02592…
1.200000e+00	5.762156e-01, 3.410649e-01, 6.068289e-01, 3.936689e-02, 2.369003e+00, 1.456752e+00, 1.240806e-01, 1.720068e+00, 2.877851e+00, 4.242775e-01, 7.090850e-01, 2.753293e-01, 1.809934e+00, 1.826323e+00, 9.966869e-01, 1.222247e+00, 7.080648e-02, 9.852893e-01, 7.841058e-02, 6.850774e-01, 9.443975e-01, 9.797140e-02, 1.188942e+00, 1.667150e+00, 1.850121e-02, 1.609281e-01, 5.212441e-01, 7.477428e-02, 5.62312…
1.400000e+00	7.059487e-01, 2.585189e-01, 4.527468e-01, 2.558507e-02, 2.569131e+00, 1.817268e+00, 1.158553e-01, 1.583016e+00, 2.042027e+00, 3.276213e-01, 4.727492e-01, 1.906884e-01, 2.028271e+00, 1.762069e+00, 1.519461e+00, 1.269352e+00, 5.750176e-02, 8.230724e-01, 6.091760e-02, 6.241851e-01, 8.386022e-01, 9.508608e-02, 1.243969e+00, 1.549738e+00, 9.375873e-03, 7.989449e-02, 5.654883e-01, 2.143240e-01, 4.44035…
1.600000e+00	6.080141e-01, 1.673207e-01, 5.108932e-01, 1.605673e-02, 2.159114e+00, 1.530202e+00, 9.523667e-02, 1.424328e+00, 2.405050e+00, 2.363050e-01, 4.333125e-01, 1.550827e-01, 1.516293e+00, 1.520877e+00, 1.112750e+00, 1.216471e+00, 4.112223e-02, 1.150721e+00, 2.762502e-02, 6.967469e-01, 6.848250e-01, 9.053307e-02, 1.423617e+00, 1.960170e+00, 7.369672e-03, 7.286939e-02, 5.229704e-01, 3.699390e-01, 3.05147…
1.800000e+00	4.881223e-01, 1.218563e-01, 3.727844e-01, 7.666798e-03, 2.147698e+00, 1.532514e+00, 7.835445e-02, 1.371977e+00, 2.050147e+00, 1.997644e-01, 2.585906e-01, 1.035301e-01, 1.499621e+00, 1.554291e+00, 1.030714e+00, 1.206656e+00, 3.885846e-02, 1.084994e+00, 2.011759e-02, 6.782374e-01, 7.418439e-01, 8.023572e-02, 1.322753e+00, 1.922784e+00, 5.086825e-03, 5.101802e-02, 4.488672e-01, 5.941775e-01, 2.73373…
2.000000e+00	4.921889e-01, 9.589766e-02, 3.653627e-01, 5.976540e-03, 2.412697e+00, 1.586505e+00, 5.447119e-02, 1.388247e+00, 2.190766e+00, 1.245096e-01, 2.252419e-01, 7.343308e-02, 1.535051e+00, 1.654377e+00, 9.303044e-01, 1.296329e+00, 3.048855e-02, 1.047029e+00, 1.497323e-02, 5.615436e-01, 6.628470e-01, 1.016457e-01, 1.192394e+00, 1.640220e+00, 3.859014e-03, 2.951398e-02, 4.496664e-01, 6.326135e-01, 1.93848…
0.000000e+00	8.125498e-01, 9.780196e-01, 2.560081e+00, 2.603285e+00, 1.642426e+00, 1.849871e-01, 1.124673e+00, 1.188407e+00, 1.126213e+00, 9.232512e-01, 1.354018e-01, 1.157001e+00, 9.933308e-01, 1.837718e+00, 8.333522e-01, 5.713716e-01, 2.554716e+00, 5.183087e-01, 2.285201e+00, 1.805476e+00, 1.220368e+00, 9.296716e-01, 2.385100e+00, 2.637181e+00, 9.256498e-01, 3.685641e+00, 2.399675e+00, 1.806708e+00, 8.04877…
2.000000e-01	4.251037e-01, 7.470612e-01, 1.567495e+00, 1.505452e+00, 1.875565e+00, 4.436678e-01, 1.031783e+00, 1.034855e+00, 1.106913e+00, 8.562773e-01, 5.330505e-01, 7.588468e-01, 9.787579e-01, 2.083793e+00, 7.626252e-01, 3.273850e-01, 2.577711e+00, 5.998798e-01, 1.766561e+00, 1.282115e+00, 9.197765e-01, 7.056458e-01, 2.344484e+00, 1.978258e+00, 4.238355e-01, 2.050287e+00, 1.784092e+00, 1.090932e+00, 6.53097…
4.000000e-01	3.637792e-01, 6.411766e-01, 8.241566e-01, 1.293912e+00, 1.043796e+00, 8.169047e-01, 1.069509e+00, 9.887016e-01, 1.043387e+00, 8.907965e-01, 5.310733e-01, 6.083054e-01, 8.060395e-01, 2.003131e+00, 8.620628e-01, 3.824626e-01, 1.520596e+00, 6.727126e-01, 1.425787e+00, 1.034874e+00, 7.307722e-01, 4.767054e-01, 1.565098e+00, 1.317064e+00, 2.901299e-01, 1.739519e+00, 1.467682e+00, 6.265901e-01, 8.70404…
6.000000e-01	2.622527e-01, 4.431693e-01, 5.930541e-01, 8.403825e-01, 1.271791e+00, 8.994764e-01, 1.297080e+00, 1.254048e+00, 1.449939e+00, 7.886125e-01, 5.549877e-01, 5.309996e-01, 7.602513e-01, 1.976316e+00, 8.258346e-01, 4.705999e-01, 1.051040e+00, 6.744189e-01, 1.149689e+00, 8.312784e-01, 5.671161e-01, 2.539946e-01, 1.488243e+00, 1.100044e+00, 1.487765e-01, 9.540415e-01, 1.143054e+00, 4.063440e-01, 9.51382…
8.000000e-01	1.920110e-01, 3.124953e-01, 3.845772e-01, 4.873869e-01, 1.503272e+00, 1.257404e+00, 1.139851e+00, 1.098265e+00, 1.432745e+00, 6.517512e-01, 4.585306e-01, 4.770839e-01, 7.425301e-01, 1.641676e+00, 7.237305e-01, 6.577553e-01, 8.333083e-01, 7.977094e-01, 7.594587e-01, 6.193845e-01, 4.287230e-01, 2.315751e-01, 1.458784e+00, 1.174667e+00, 7.982703e-02, 6.969017e-01, 8.721756e-01, 3.423442e-01, 1.31384…
1.000000e+00	1.739267e-01, 2.637568e-01, 2.606865e-01, 2.863053e-01, 1.351431e+00, 1.103163e+00, 9.385489e-01, 1.177125e+00, 1.499544e+00, 5.056186e-01, 3.408205e-01, 3.888980e-01, 5.810175e-01, 1.836691e+00, 5.916870e-01, 9.553734e-01, 7.150935e-01, 6.200513e-01, 4.675596e-01, 5.112698e-01, 3.547998e-01, 1.963933e-01, 1.105729e+00, 1.311828e+00, 4.604772e-02, 5.148032e-01, 7.929221e-01, 5.007911e-01, 1.36246…
1.200000e+00	2.148738e-01, 1.793264e-01, 2.079426e-01, 2.291066e-01, 1.449833e+00, 1.549117e+00, 8.645467e-01, 1.141431e+00, 1.590306e+00, 5.527641e-01, 2.144496e-01, 3.303889e-01, 1.060789e+00, 1.879830e+00, 6.548717e-01, 1.038861e+00, 4.551270e-01, 8.502370e-01, 3.303324e-01, 6.374156e-01, 2.879144e-01, 1.620550e-01, 1.217253e+00, 1.568302e+00, 2.164773e-02, 2.405187e-01, 7.994053e-01, 5.932157e-01, 1.11480…
1.400000e+00	2.336538e-01, 1.245356e-01, 1.474898e-01, 1.267877e-01, 1.884847e+00, 1.376961e+00, 6.248354e-01, 1.214107e+00, 1.744662e+00, 4.090317e-01, 1.710407e-01, 3.429862e-01, 9.900567e-01, 1.694239e+00, 7.115593e-01, 1.233438e+00, 3.442721e-01, 7.328632e-01, 1.932258e-01, 5.025988e-01, 2.640766e-01, 1.473143e-01, 1.186018e+00, 1.564340e+00, 1.509537e-02, 1.930821e-01, 6.558095e-01, 7.437214e-01, 7.94791…
1.600000e+00	3.249369e-01, 7.907015e-02, 1.348774e-01, 8.806391e-02, 2.123402e+00, 1.683684e+00, 5.672998e-01, 1.112332e+00, 1.741048e+00, 2.795448e-01, 1.428421e-01, 2.311817e-01, 1.068560e+00, 1.817659e+00, 8.303062e-01, 1.027185e+00, 2.592582e-01, 8.135630e-01, 1.318282e-01, 6.057273e-01, 1.963086e-01, 1.496400e-01, 1.220285e+00, 1.669629e+00, 8.800895e-03, 1.203279e-01, 5.566422e-01, 8.904252e-01, 6.31062…
1.800000e+00	3.684945e-01, 6.905707e-02, 1.402965e-01, 4.784052e-02, 1.994289e+00, 1.514433e+00, 4.199765e-01, 1.073239e+00, 1.528516e+00, 1.953752e-01, 1.299566e-01, 2.448614e-01, 1.237393e+00, 1.602729e+00, 7.538780e-01, 1.436172e+00, 2.401824e-01, 9.423570e-01, 7.417986e-02, 6.042223e-01, 1.685311e-01, 1.251228e-01, 1.276351e+00, 1.678748e+00, 6.982360e-03, 9.660056e-02, 5.845680e-01, 7.903985e-01, 6.05218…
2.000000e+00	4.090930e-01, 4.594547e-02, 1.463198e-01, 3.161223e-02, 1.769999e+00, 1.865744e+00, 2.976000e-01, 1.187788e+00, 1.867292e+00, 1.282140e-01, 8.627471e-02, 1.395857e-01, 1.246119e+00, 1.628790e+00, 8.546905e-01, 1.180756e+00, 1.733760e-01, 8.117970e-01, 4.922753e-02, 5.353804e-01, 1.385438e-01, 1.362873e-01, 1.255058e+00, 1.738935e+00, 5.420106e-03, 4.571829e-02, 4.934837e-01, 9.128124e-01, 4.42474…
0.000000e+00	1.561274e+00, 1.050860e+00, 2.142352e+00, 1.566275e+00, 1.194805e+00, 2.025726e+00, 5.062288e-01, 1.681377e+00, 1.056278e+00, 9.209130e-01, 1.676463e+00, 1.741667e+00, 2.802983e+00, 8.885248e-01, 2.078369e+00, 7.262943e-01, 2.715046e-02, 1.068989e+00, 1.316882e+00, 1.715403e+00, 1.404723e+00, 1.651373e+00, 7.482113e-01, 2.135130e+00, 2.432863e+00, 7.922689e-01, 1.688354e+00, 2.112631e+00, 3.19108…
2.000000e-01	1.156063e+00, 1.396364e+00, 1.364556e+00, 1.038115e+00, 1.061246e+00, 1.266226e+00, 5.125282e-01, 1.513048e+00, 8.070881e-01, 9.699547e-01, 1.673165e+00, 1.795404e+00, 2.451828e+00, 6.193834e-01, 2.044317e+00, 5.506798e-01, 2.807432e-01, 1.107220e+00, 1.108724e+00, 1.448637e+00, 1.055738e+00, 1.398954e+00, 7.125841e-01, 2.023699e+00, 1.339495e+00, 5.651027e-01, 9.193992e-01, 1.361586e+00, 3.51744…
4.000000e-01	8.423769e-01, 1.546604e+00, 9.675771e-01, 6.582782e-01, 9.622862e-01, 1.249369e+00, 3.044928e-01, 1.098577e+00, 1.015334e+00, 7.630850e-01, 1.856945e+00, 1.359489e+00, 2.159446e+00, 4.981406e-01, 1.465246e+00, 4.288664e-01, 4.539453e-01, 9.641338e-01, 9.101183e-01, 1.153486e+00, 7.399579e-01, 1.312507e+00, 6.826081e-01, 2.166775e+00, 8.735830e-01, 6.442895e-01, 7.055536e-01, 6.671754e-01, 3.58497…
6.000000e-01	9.197716e-01, 1.624101e+00, 6.846532e-01, 5.180585e-01, 1.309433e+00, 1.397015e+00, 3.005196e-01, 1.176120e+00, 1.101424e+00, 7.020798e-01, 1.622131e+00, 1.051654e+00, 2.156152e+00, 4.463641e-01, 1.295270e+00, 7.176729e-01, 6.480110e-01, 7.476878e-01, 6.038327e-01, 8.479694e-01, 6.176853e-01, 1.035249e+00, 7.896285e-01, 1.882995e+00, 6.602067e-01, 4.479442e-01, 5.526808e-01, 4.215901e-01, 3.44606…
8.000000e-01	6.160065e-01, 1.050320e+00, 6.247599e-01, 3.283046e-01, 1.571796e+00, 1.489842e+00, 3.235947e-01, 1.043986e+00, 1.317093e+00, 6.333286e-01, 1.539370e+00, 7.140523e-01, 2.129818e+00, 3.424550e-01, 1.257729e+00, 6.691242e-01, 5.064983e-01, 8.941675e-01, 3.696893e-01, 8.506771e-01, 4.536206e-01, 9.504166e-01, 9.066500e-01, 2.044388e+00, 4.069133e-01, 4.792269e-01, 5.048387e-01, 2.937391e-01, 3.34394…
1.000000e+00	6.697973e-01, 9.330846e-01, 4.847781e-01, 1.638511e-01, 1.805712e+00, 1.349512e+00, 2.572181e-01, 1.225622e+00, 1.551020e+00, 5.941149e-01, 1.307621e+00, 5.146713e-01, 1.598287e+00, 3.886442e-01, 1.207839e+00, 9.165101e-01, 5.774953e-01, 8.303598e-01, 2.498497e-01, 8.958586e-01, 3.827447e-01, 7.996794e-01, 9.103670e-01, 1.734217e+00, 5.102326e-01, 2.747495e-01, 4.588235e-01, 1.584181e-01, 2.46169…
1.200000e+00	5.885390e-01, 6.491502e-01, 3.318959e-01, 1.186279e-01, 2.118140e+00, 1.379599e+00, 1.846893e-01, 9.594512e-01, 1.726776e+00, 4.345007e-01, 1.000572e+00, 3.907502e-01, 1.782611e+00, 4.084739e-01, 9.545553e-01, 1.120960e+00, 4.003425e-01, 7.679070e-01, 1.685695e-01, 7.812658e-01, 1.760643e-01, 7.911585e-01, 1.316748e+00, 1.931816e+00, 4.219243e-01, 1.790644e-01, 4.741978e-01, 1.380561e-01, 2.01424…
1.400000e+00	5.880408e-01, 5.303893e-01, 3.315807e-01, 6.397655e-02, 2.305477e+00, 1.277749e+00, 1.990188e-01, 1.186332e+00, 1.894294e+00, 3.439423e-01, 8.850304e-01, 3.086224e-01, 1.926936e+00, 5.454454e-01, 9.534205e-01, 9.863347e-01, 3.567935e-01, 8.078420e-01, 9.983582e-02, 6.713124e-01, 1.723864e-01, 5.749018e-01, 1.250006e+00, 1.964714e+00, 4.277933e-01, 1.003294e-01, 4.230417e-01, 9.206622e-02, 1.92479…
1.600000e+00	4.847953e-01, 3.191354e-01, 2.804406e-01, 5.850829e-02, 1.956665e+00, 1.621158e+00, 1.295474e-01, 1.306312e+00, 1.888893e+00, 2.221223e-01, 6.392992e-01, 1.943178e-01, 1.500823e+00, 6.012123e-01, 9.962743e-01, 1.198641e+00, 2.779585e-01, 9.415899e-01, 6.397901e-02, 7.319777e-01, 1.172116e-01, 3.855387e-01, 1.188546e+00, 2.616154e+00, 3.899320e-01, 7.253824e-02, 4.397979e-01, 1.003617e-01, 1.24762…
1.800000e+00	5.748141e-01, 1.876575e-01, 1.877007e-01, 2.441388e-02, 2.203702e+00, 1.448948e+00, 1.428718e-01, 1.174399e+00, 2.145691e+00, 1.804926e-01, 3.961369e-01, 1.705354e-01, 1.823992e+00, 7.192474e-01, 9.808761e-01, 1.146718e+00, 2.270435e-01, 8.656384e-01, 3.968690e-02, 5.177455e-01, 1.170343e-01, 3.569462e-01, 9.701918e-01, 1.857017e+00, 4.074491e-01, 4.663385e-02, 4.182264e-01, 1.436270e-01, 1.11966…
2.000000e+00	4.502819e-01, 1.771931e-01, 2.277325e-01, 1.913828e-02, 2.215478e+00, 1.690744e+00, 9.956833e-02, 1.492566e+00, 1.993013e+00, 1.165655e-01, 3.299984e-01, 1.042396e-01, 1.721186e+00, 9.381949e-01, 6.885440e-01, 1.273046e+00, 2.023239e-01, 9.084332e-01, 1.908804e-02, 6.094636e-01, 1.021827e-01, 2.682918e-01, 1.422182e+00, 2.188372e+00, 2.974674e-01, 2.654603e-02, 3.877830e-01, 1.930073e-01, 9.76292…
0.000000e+00	1.235047e+00, 1.637619e+00, 1.008782e+00, 7.793835e-01, 6.695339e-01, 2.271565e+00, 1.220141e+00, 2.773223e+00, 1.091973e+00, 2.914926e+00, 3.375452e-01, 2.652409e+00, 1.638091e+00, 2.212629e+00, 2.469823e+00, 2.031311e+00, 1.580706e+00, 1.518215e-01, 2.147630e+00, 5.994200e-01, 1.763954e+00, 1.259031e+00, 8.499282e-01, 1.889357e-01, 4.970420e-01, 9.411873e-02, 2.184218e+00, 5.357386e-01, 1.62027…
2.000000e-01	1.287087e+00, 1.654644e+00, 9.296673e-01, 3.847678e-01, 1.041535e+00, 2.156246e+00, 1.214120e+00, 2.614584e+00, 1.220859e+00, 1.235395e+00, 2.536096e-01, 1.782445e+00, 1.321817e+00, 1.647152e+00, 2.014325e+00, 1.670708e+00, 1.401067e+00, 2.007174e-01, 1.591619e+00, 6.263233e-01, 1.855912e+00, 1.292743e+00, 7.845352e-01, 5.526725e-01, 2.661602e-01, 2.181983e-01, 1.536476e+00, 3.393369e-01, 1.26507…
4.000000e-01	9.428842e-01, 1.614957e+00, 5.968974e-01, 3.129951e-01, 1.237216e+00, 1.938103e+00, 1.210912e+00, 2.532576e+00, 1.500906e+00, 9.438233e-01, 2.320920e-01, 1.715969e+00, 1.012547e+00, 1.188143e+00, 1.814992e+00, 2.025941e+00, 1.101007e+00, 3.676507e-01, 1.024285e+00, 6.380586e-01, 1.099172e+00, 1.143155e+00, 7.831929e-01, 9.818229e-01, 1.923088e-01, 2.016234e-01, 1.119000e+00, 6.087881e-01, 1.36154…
6.000000e-01	7.636406e-01, 1.027998e+00, 5.607457e-01, 1.829399e-01, 1.951245e+00, 1.858765e+00, 1.061157e+00, 1.871583e+00, 1.475898e+00, 5.153336e-01, 1.312391e-01, 1.079506e+00, 1.054858e+00, 9.147120e-01, 1.449933e+00, 1.588403e+00, 1.150526e+00, 4.102298e-01, 5.643030e-01, 5.984728e-01, 1.110347e+00, 1.069525e+00, 9.081467e-01, 1.141759e+00, 1.924684e-01, 1.291587e-01, 8.761394e-01, 7.559778e-01, 8.96164…
8.000000e-01	7.180328e-01, 1.181034e+00, 5.755831e-01, 1.113301e-01, 1.524001e+00, 1.889555e+00, 7.377452e-01, 2.020737e+00, 1.547690e+00, 2.344006e-01, 1.250786e-01, 7.022805e-01, 9.043150e-01, 5.240607e-01, 1.574433e+00, 1.311088e+00, 7.180277e-01, 7.339747e-01, 3.710058e-01, 5.899745e-01, 8.114062e-01, 9.096527e-01, 8.706428e-01, 1.103560e+00, 2.223383e-01, 9.197255e-02, 6.143621e-01, 9.034675e-01, 7.50859…
1.000000e+00	4.918245e-01, 8.822068e-01, 5.496899e-01, 7.670474e-02, 1.663413e+00, 1.515906e+00, 8.045984e-01, 1.866630e+00, 1.448233e+00, 1.472729e-01, 9.634859e-02, 5.601545e-01, 7.930581e-01, 4.815478e-01, 1.598139e+00, 1.507177e+00, 7.429399e-01, 6.760742e-01, 2.787826e-01, 5.418769e-01, 6.023317e-01, 7.253637e-01, 1.039018e+00, 1.258538e+00, 3.079575e-01, 6.647196e-02, 5.340548e-01, 7.664085e-01, 5.94407…
1.200000e+00	5.948760e-01, 6.608287e-01, 5.604523e-01, 6.131240e-02, 1.468118e+00, 1.893036e+00, 7.610317e-01, 1.497078e+00, 1.333547e+00, 1.277064e-01, 7.462494e-02, 3.838903e-01, 1.159235e+00, 4.347770e-01, 1.385885e+00, 1.480510e+00, 6.489329e-01, 7.985170e-01, 1.691308e-01, 6.331200e-01, 6.150375e-01, 5.467453e-01, 9.788635e-01, 1.407928e+00, 2.693257e-01, 5.921634e-02, 4.335738e-01, 8.091135e-01, 5.38938…
1.400000e+00	4.412438e-01, 4.527541e-01, 4.354119e-01, 2.793485e-02, 2.196158e+00, 1.963518e+00, 5.649097e-01, 1.462688e+00, 1.444392e+00, 1.081760e-01, 5.856581e-02, 2.723578e-01, 1.126624e+00, 3.647842e-01, 1.336274e+00, 1.551479e+00, 4.231974e-01, 7.768700e-01, 1.029552e-01, 6.503381e-01, 5.219978e-01, 4.244188e-01, 1.432916e+00, 1.299669e+00, 3.479131e-01, 4.713301e-02, 4.415800e-01, 1.160206e+00, 4.37377…
1.600000e+00	4.980270e-01, 3.276603e-01, 4.777852e-01, 1.846509e-02, 1.668190e+00, 1.897826e+00, 4.144674e-01, 1.663957e+00, 1.275955e+00, 8.012001e-02, 5.078606e-02, 2.269800e-01, 1.166968e+00, 4.559692e-01, 1.129677e+00, 1.199103e+00, 3.034503e-01, 7.603923e-01, 6.031469e-02, 6.010273e-01, 4.243557e-01, 2.962511e-01, 1.122901e+00, 1.835139e+00, 3.441924e-01, 5.725740e-02, 4.965372e-01, 1.021559e+00, 3.32126…
1.800000e+00	5.014661e-01, 2.051269e-01, 3.396074e-01, 1.400528e-02, 2.243796e+00, 2.030113e+00, 3.371452e-01, 1.510665e+00, 1.056870e+00, 5.329928e-02, 3.333227e-02, 1.488650e-01, 1.217433e+00, 5.758471e-01, 1.162220e+00, 1.522484e+00, 2.947550e-01, 7.746269e-01, 3.919398e-02, 5.927080e-01, 3.282340e-01, 3.236758e-01, 1.123863e+00, 1.874829e+00, 3.493581e-01, 7.409849e-02, 3.373607e-01, 1.168651e+00, 3.02270…
2.000000e+00	4.016485e-01, 1.725597e-01, 4.543524e-01, 8.454926e-03, 2.344724e+00, 1.778826e+00, 3.179898e-01, 1.477397e+00, 1.277224e+00, 5.418056e-02, 2.319864e-02, 1.245639e-01, 1.378235e+00, 6.813338e-01, 1.129181e+00, 1.275758e+00, 2.029567e-01, 9.022295e-01, 2.717959e-02, 5.677220e-01, 3.125380e-01, 2.242021e-01, 1.369120e+00, 1.773212e+00, 3.773424e-01, 8.203050e-02, 4.947001e-01, 9.755829e-01, 2.04855…
0.000000e+00	5.068441e-01, 1.723118e+00, 2.758200e+00, 1.468178e+00, 1.753635e+00, 2.393912e-01, 2.571080e+00, 2.535224e+00, 1.847213e+00, 3.576430e-01, 7.214576e-01, 7.286382e-01, 2.823706e+00, 2.142528e+00, 9.962171e-01, 2.713025e+00, 2.485275e+00, 5.969254e-01, 2.258977e+00, 1.175124e+00, 1.739158e+00, 2.723862e+00, 1.332114e+00, 1.009483e+00, 7.400482e-01, 2.500191e+00, 2.415880e+00, 2.183426e+00, 2.73910…
2.000000e-01	4.163740e-01, 1.221821e+00, 2.189681e+00, 1.083462e+00, 1.288728e+00, 6.090351e-01, 2.509585e+00, 2.509654e+00, 1.616555e+00, 1.932535e-01, 1.052623e+00, 6.675264e-01, 2.251008e+00, 1.541672e+00, 8.814862e-01, 1.588583e+00, 2.921114e+00, 6.299233e-01, 1.531180e+00, 8.616835e-01, 1.681847e+00, 1.612513e+00, 1.291117e+00, 8.684878e-01, 3.996190e-01, 1.862908e+00, 1.735162e+00, 1.394714e+00, 2.40965…
4.000000e-01	4.366360e-01, 9.930860e-01, 1.083460e+00, 6.870830e-01, 1.706546e+00, 8.130429e-01, 2.022713e+00, 2.324900e+00, 1.463944e+00, 1.331402e-01, 8.633248e-01, 6.665176e-01, 1.799725e+00, 1.428510e+00, 1.100692e+00, 1.069151e+00, 2.304505e+00, 8.455372e-01, 1.192396e+00, 6.698882e-01, 1.758766e+00, 1.277144e+00, 1.163212e+00, 7.455760e-01, 2.768455e-01, 1.098994e+00, 1.196711e+00, 6.359402e-01, 2.41746…
6.000000e-01	3.425727e-01, 6.042373e-01, 7.636096e-01, 4.152792e-01, 2.007823e+00, 1.297376e+00, 1.914972e+00, 1.996849e+00, 1.570166e+00, 1.292390e-01, 6.442666e-01, 5.256562e-01, 1.030098e+00, 1.206099e+00, 8.706582e-01, 1.292316e+00, 1.708006e+00, 6.485504e-01, 9.268555e-01, 5.510324e-01, 1.332716e+00, 7.313636e-01, 1.230986e+00, 8.334320e-01, 1.540228e-01, 7.110793e-01, 1.236533e+00, 6.076396e-01, 1.89165…
8.000000e-01	2.885967e-01, 5.038206e-01, 5.475421e-01, 2.606366e-01, 1.699387e+00, 1.338961e+00, 1.382545e+00, 1.459315e+00, 1.906448e+00, 1.230532e-01, 5.154389e-01, 2.881458e-01, 6.793318e-01, 1.100306e+00, 9.850706e-01, 1.281300e+00, 1.319290e+00, 8.237794e-01, 5.051006e-01, 4.971634e-01, 1.075012e+00, 5.603596e-01, 1.261457e+00, 1.248705e+00, 1.024658e-01, 4.457766e-01, 7.919672e-01, 7.498110e-01, 1.04335…
1.000000e+00	2.238966e-01, 2.953289e-01, 3.674754e-01, 1.558927e-01, 1.987024e+00, 1.326832e+00, 1.486072e+00, 1.734850e+00, 1.799069e+00, 1.183259e-01, 3.677893e-01, 2.436533e-01, 6.702833e-01, 1.243648e+00, 8.852401e-01, 1.108442e+00, 1.096948e+00, 7.799373e-01, 3.276640e-01, 5.141864e-01, 1.199482e+00, 4.183156e-01, 1.272742e+00, 1.349030e+00, 7.616837e-02, 3.423199e-01, 7.622499e-01, 7.448661e-01, 1.05754…
1.200000e+00	1.982847e-01, 2.275578e-01, 3.589034e-01, 7.945264e-02, 1.910204e+00, 1.275409e+00, 1.294784e+00, 1.781511e+00, 1.784012e+00, 1.070667e-01, 3.350486e-01, 2.034495e-01, 5.303841e-01, 1.103702e+00, 7.597225e-01, 1.296653e+00, 8.056427e-01, 1.045648e+00, 2.312043e-01, 5.303570e-01, 8.899290e-01, 3.114449e-01, 1.145463e+00, 1.441861e+00, 5.045389e-02, 1.969242e-01, 6.415263e-01, 8.502063e-01, 9.19842…
1.400000e+00	1.526245e-01, 1.543004e-01, 3.214480e-01, 6.063426e-02, 2.716712e+00, 1.612098e+00, 9.358803e-01, 1.239911e+00, 1.411465e+00, 8.059915e-02, 2.135626e-01, 2.045950e-01, 6.269690e-01, 1.142720e+00, 9.095224e-01, 1.358638e+00, 6.774088e-01, 8.661902e-01, 1.357272e-01, 5.755270e-01, 8.511073e-01, 2.211151e-01, 1.449737e+00, 1.591929e+00, 3.893329e-02, 1.522185e-01, 5.697376e-01, 1.044460e+00, 6.87559…
1.600000e+00	1.110806e-01, 1.089685e-01, 3.134798e-01, 3.858735e-02, 2.121265e+00, 1.467642e+00, 8.481604e-01, 1.338509e+00, 1.504704e+00, 7.441477e-02, 1.816893e-01, 2.532302e-01, 6.633073e-01, 1.513541e+00, 1.104259e+00, 1.333789e+00, 4.253429e-01, 8.815885e-01, 9.632593e-02, 5.281042e-01, 8.836351e-01, 2.084220e-01, 1.423987e+00, 1.731862e+00, 3.044649e-02, 9.269401e-02, 4.856846e-01, 8.863160e-01, 5.79926…
1.800000e+00	9.200855e-02, 8.797533e-02, 2.535813e-01, 2.178906e-02, 2.406248e+00, 1.680723e+00, 7.302755e-01, 1.766323e+00, 1.669259e+00, 7.299700e-02, 1.469018e-01, 3.009402e-01, 6.765587e-01, 1.359957e+00, 1.064693e+00, 1.401195e+00, 3.290922e-01, 9.259341e-01, 6.192592e-02, 5.737390e-01, 7.867609e-01, 2.010600e-01, 1.250949e+00, 1.890249e+00, 3.006895e-02, 6.652642e-02, 5.255734e-01, 1.016303e+00, 4.46146…
2.000000e+00	1.321079e-01, 5.722874e-02, 2.375297e-01, 1.431236e-02, 2.079533e+00, 1.632977e+00, 4.835981e-01, 1.431611e+00, 1.525840e+00, 6.993543e-02, 1.007685e-01, 2.663655e-01, 1.014631e+00, 1.348551e+00, 8.872818e-01, 1.197670e+00, 2.571896e-01, 8.501573e-01, 3.560743e-02, 5.203329e-01, 6.383559e-01, 1.905868e-01, 1.230184e+00, 2.024533e+00, 1.890800e-02, 6.500639e-02, 4.584295e-01, 1.110447e+00, 3.63637…
0.000000e+00	2.397232e+00, 2.446080e-01, 8.471589e-01, 7.409431e-01, 3.025305e+00, 2.886042e+00, 9.990413e-01, 2.121980e+00, 2.194924e+00, 1.726287e+00, 1.196942e+00, 1.460822e+00, 5.844264e-01, 3.030651e+00, 2.472009e+00, 1.432630e-01, 5.103446e-01, 1.499369e+00, 1.543246e+00, 2.475146e+00, 4.269254e-01, 1.274896e+00, 3.186673e-01, 2.809681e+00, 2.785264e-01, 1.008687e+00, 9.939797e-01, 6.726836e-01, 1.92909…
2.000000e-01	1.508289e+00, 4.890811e-01, 9.903449e-01, 4.745005e-01, 2.810454e+00, 3.038183e+00, 8.848869e-01, 2.215717e+00, 2.287385e+00, 1.320301e+00, 1.311277e+00, 1.361964e+00, 5.968554e-01, 2.192326e+00, 1.538780e+00, 3.208788e-01, 6.470114e-01, 1.286574e+00, 9.999915e-01, 1.833348e+00, 4.241017e-01, 1.302007e+00, 6.542467e-01, 2.386809e+00, 1.452177e-01, 7.969041e-01, 6.552933e-01, 8.170939e-01, 1.25233…
4.000000e-01	9.806668e-01, 8.117841e-01, 7.041319e-01, 3.513351e-01, 2.533366e+00, 2.464743e+00, 7.414236e-01, 1.879942e+00, 2.002645e+00, 9.808354e-01, 1.455123e+00, 1.198434e+00, 7.931948e-01, 1.599095e+00, 1.841833e+00, 6.092432e-01, 6.609475e-01, 1.034286e+00, 7.007681e-01, 1.245256e+00, 5.281404e-01, 9.746745e-01, 9.592345e-01, 2.003950e+00, 9.463895e-02, 3.730541e-01, 4.964008e-01, 6.998700e-01, 1.14347…
6.000000e-01	6.923437e-01, 8.975060e-01, 7.414030e-01, 2.079516e-01, 2.292997e+00, 1.847091e+00, 5.754546e-01, 1.775294e+00, 2.516251e+00, 8.349646e-01, 1.652972e+00, 8.703078e-01, 9.759531e-01, 9.566140e-01, 1.591437e+00, 7.811865e-01, 5.492053e-01, 1.322268e+00, 3.638314e-01, 1.170582e+00, 5.441097e-01, 1.097903e+00, 8.909169e-01, 2.088412e+00, 6.005684e-02, 2.743368e-01, 4.419261e-01, 7.169238e-01, 8.93629…
8.000000e-01	6.909367e-01, 9.044120e-01, 5.551617e-01, 1.296794e-01, 2.378377e+00, 2.391653e+00, 4.412343e-01, 1.758330e+00, 1.862399e+00, 6.222663e-01, 1.247445e+00, 8.259105e-01, 1.136686e+00, 8.194542e-01, 1.564394e+00, 9.246180e-01, 7.179314e-01, 1.084316e+00, 2.980763e-01, 8.982563e-01, 5.165460e-01, 5.424811e-01, 1.205318e+00, 2.225040e+00, 1.360103e-01, 1.957844e-01, 4.676424e-01, 5.972530e-01, 7.66798…
1.000000e+00	5.489081e-01, 7.683696e-01, 5.742585e-01, 7.976818e-02, 2.375130e+00, 2.232119e+00, 4.076901e-01, 1.781157e+00, 2.275189e+00, 5.629571e-01, 1.067214e+00, 6.068136e-01, 1.215792e+00, 6.243469e-01, 1.444047e+00, 1.075746e+00, 4.274385e-01, 1.090362e+00, 1.520977e-01, 9.023241e-01, 5.067395e-01, 6.374413e-01, 1.031542e+00, 1.892741e+00, 2.481186e-01, 1.156794e-01, 3.740840e-01, 6.915755e-01, 5.94671…
1.200000e+00	5.256099e-01, 4.730333e-01, 4.401799e-01, 5.013924e-02, 2.181965e+00, 1.748224e+00, 3.390381e-01, 1.366222e+00, 1.774883e+00, 3.045205e-01, 8.237190e-01, 4.396255e-01, 1.311878e+00, 5.478380e-01, 1.182729e+00, 1.159537e+00, 3.836415e-01, 9.003633e-01, 1.048133e-01, 8.711248e-01, 3.679413e-01, 4.534880e-01, 1.372062e+00, 1.901762e+00, 2.484568e-01, 7.768447e-02, 5.053609e-01, 6.465845e-01, 4.38151…
1.400000e+00	6.617860e-01, 3.281800e-01, 5.199851e-01, 2.977979e-02, 2.527606e+00, 1.753676e+00, 2.858122e-01, 1.602799e+00, 1.602167e+00, 3.023571e-01, 6.970208e-01, 3.823298e-01, 1.318810e+00, 4.084498e-01, 1.202147e+00, 1.131297e+00, 2.840376e-01, 1.044750e+00, 6.607022e-02, 7.297807e-01, 3.551319e-01, 4.266446e-01, 1.131657e+00, 1.714461e+00, 2.490189e-01, 5.124609e-02, 3.843714e-01, 6.800997e-01, 3.97193…
1.600000e+00	5.425902e-01, 2.385446e-01, 4.454568e-01, 1.840998e-02, 1.994682e+00, 1.863205e+00, 2.182650e-01, 1.569733e+00, 1.808162e+00, 1.687407e-01, 5.499434e-01, 2.603278e-01, 1.178828e+00, 3.365338e-01, 1.121300e+00, 1.240866e+00, 2.306998e-01, 7.515156e-01, 4.435119e-02, 5.968402e-01, 3.195208e-01, 2.178966e-01, 1.274927e+00, 1.727770e+00, 3.749942e-01, 3.119640e-02, 4.076629e-01, 8.994163e-01, 2.88782…
1.800000e+00	5.324005e-01, 1.820285e-01, 4.489890e-01, 1.260968e-02, 2.660885e+00, 1.985083e+00, 2.121897e-01, 1.520267e+00, 1.964382e+00, 1.353460e-01, 3.902006e-01, 1.960833e-01, 1.116188e+00, 5.700302e-01, 9.857312e-01, 1.346949e+00, 1.686967e-01, 8.249569e-01, 2.922359e-02, 5.246388e-01, 2.897566e-01, 2.647330e-01, 1.203418e+00, 1.878011e+00, 3.795013e-01, 2.264105e-02, 3.898428e-01, 8.783775e-01, 2.57473…
2.000000e+00	6.138978e-01, 1.291205e-01, 4.017779e-01, 7.641199e-03, 2.239634e+00, 1.582465e+00, 1.852780e-01, 1.364078e+00, 1.744236e+00, 1.123947e-01, 3.843964e-01, 1.223992e-01, 1.332669e+00, 6.729226e-01, 8.047661e-01, 1.417216e+00, 1.321022e-01, 1.051418e+00, 1.684533e-02, 5.639805e-01, 2.412856e-01, 2.417524e-01, 1.412149e+00, 2.276138e+00, 2.946831e-01, 1.603853e-02, 3.978145e-01, 7.660029e-01, 1.97684…
0.000000e+00	2.538837e-01, 2.833236e+00, 1.800415e+00, 1.061952e+00, 1.766571e-01, 6.565273e-01, 3.272323e+00, 9.381642e-02, 2.748468e+00, 2.410260e+00, 1.306614e+00, 2.614817e+00, 1.231930e+00, 1.489302e+00, 1.120475e+00, 1.770815e-01, 2.913273e+00, 1.330971e+00, 2.870338e+00, 1.876949e-01, 2.584293e+00, 1.352104e+00, 2.936239e+00, 1.554174e-01, 1.787923e+00, 2.514091e+00, 2.304456e+00, 5.543817e-01, 2.06047…
2.000000e-01	3.748500e-01, 2.873563e+00, 1.579081e+00, 7.978982e-01, 3.708847e-01, 5.140190e-01, 2.540195e+00, 3.819890e-01, 2.627729e+00, 1.695275e+00, 1.354408e+00, 1.703262e+00, 8.307255e-01, 1.522553e+00, 1.115562e+00, 1.462037e-01, 2.632159e+00, 7.991930e-01, 1.531607e+00, 1.487723e-01, 2.598840e+00, 9.132196e-01, 2.160121e+00, 1.233823e-01, 1.047761e+00, 1.404960e+00, 1.579888e+00, 5.073029e-01, 2.15478…
4.000000e-01	4.225663e-01, 2.242106e+00, 9.984920e-01, 8.840071e-01, 7.078053e-01, 7.510098e-01, 2.369032e+00, 4.484596e-01, 2.632244e+00, 1.265463e+00, 1.157658e+00, 1.251725e+00, 4.998407e-01, 1.665094e+00, 7.081934e-01, 2.131748e-01, 1.878186e+00, 6.629021e-01, 1.317237e+00, 9.844272e-02, 1.998400e+00, 6.142066e-01, 1.382763e+00, 1.784327e-01, 5.093142e-01, 1.099771e+00, 1.092216e+00, 2.462717e-01, 2.16613…
6.000000e-01	4.351187e-01, 1.783059e+00, 4.197271e-01, 7.120144e-01, 9.374401e-01, 9.220410e-01, 2.227179e+00, 5.945107e-01, 2.013311e+00, 9.068673e-01, 8.816923e-01, 1.029318e+00, 4.552848e-01, 1.714846e+00, 5.585818e-01, 4.819784e-01, 1.227649e+00, 5.408532e-01, 9.018517e-01, 1.330536e-01, 1.423673e+00, 6.238343e-01, 9.243317e-01, 3.685170e-01, 3.704847e-01, 6.489711e-01, 9.740784e-01, 3.876943e-01, 1.72495…
8.000000e-01	3.670987e-01, 1.675014e+00, 3.698904e-01, 5.285047e-01, 1.349813e+00, 1.159469e+00, 1.861427e+00, 9.319690e-01, 2.020847e+00, 7.779380e-01, 6.100542e-01, 6.826245e-01, 4.207610e-01, 1.425476e+00, 4.639984e-01, 7.979226e-01, 9.405145e-01, 6.657605e-01, 5.514058e-01, 2.214720e-01, 1.539100e+00, 5.625047e-01, 9.888192e-01, 8.385820e-01, 1.698739e-01, 4.654943e-01, 7.060260e-01, 5.837132e-01, 1.39910…
1.000000e+00	4.632944e-01, 1.357307e+00, 2.399080e-01, 4.167840e-01, 1.523555e+00, 1.224994e+00, 1.502795e+00, 8.818550e-01, 2.385608e+00, 5.806126e-01, 5.007609e-01, 7.787467e-01, 2.862123e-01, 1.402672e+00, 4.149771e-01, 9.526973e-01, 6.857351e-01, 5.870527e-01, 3.818829e-01, 2.996620e-01, 1.246530e+00, 5.716355e-01, 8.662300e-01, 1.154972e+00, 1.225008e-01, 2.924442e-01, 4.904044e-01, 6.604402e-01, 9.98256…
1.200000e+00	5.127721e-01, 8.724180e-01, 1.494827e-01, 2.701401e-01, 1.815561e+00, 1.551406e+00, 1.279298e+00, 7.702417e-01, 2.173857e+00, 4.624454e-01, 4.679285e-01, 6.709085e-01, 2.294454e-01, 1.196823e+00, 4.260799e-01, 1.114246e+00, 6.388796e-01, 8.019410e-01, 2.612456e-01, 3.834859e-01, 8.621213e-01, 5.274329e-01, 1.073054e+00, 1.499200e+00, 6.342179e-02, 1.799713e-01, 4.239828e-01, 1.019683e+00, 8.59225…
1.400000e+00	5.728811e-01, 4.456285e-01, 9.766619e-02, 1.423043e-01, 1.919106e+00, 1.422365e+00, 1.120101e+00, 9.980462e-01, 2.207624e+00, 4.320003e-01, 3.264759e-01, 6.386846e-01, 2.896106e-01, 1.447410e+00, 3.100219e-01, 1.063409e+00, 3.639283e-01, 7.323423e-01, 1.887793e-01, 4.104010e-01, 1.029764e+00, 4.533657e-01, 9.919228e-01, 1.529533e+00, 5.431380e-02, 1.124715e-01, 4.262774e-01, 9.223938e-01, 9.37531…
1.600000e+00	3.758062e-01, 4.328703e-01, 6.066176e-02, 1.208426e-01, 2.031774e+00, 1.334269e+00, 8.518682e-01, 1.068281e+00, 1.719224e+00, 2.949095e-01, 2.542274e-01, 5.423565e-01, 4.127270e-01, 1.050926e+00, 4.383522e-01, 1.084625e+00, 2.847913e-01, 7.897658e-01, 1.063212e-01, 4.999827e-01, 7.514046e-01, 3.339781e-01, 1.368804e+00, 1.765746e+00, 4.682085e-02, 9.007055e-02, 4.010943e-01, 8.952137e-01, 5.63804…
1.800000e+00	3.765959e-01, 2.989107e-01, 5.075021e-02, 6.576297e-02, 2.124383e+00, 1.663791e+00, 7.143426e-01, 1.003037e+00, 1.483058e+00, 1.787466e-01, 1.931062e-01, 5.180199e-01, 6.310631e-01, 1.157352e+00, 5.187578e-01, 1.369691e+00, 2.734191e-01, 9.357633e-01, 6.841941e-02, 4.316063e-01, 9.821305e-01, 2.883238e-01, 1.208139e+00, 1.952028e+00, 4.799336e-02, 5.799293e-02, 4.291860e-01, 1.017225e+00, 5.41221…
2.000000e+00	4.486629e-01, 2.474015e-01, 4.537753e-02, 5.118743e-02, 2.131215e+00, 1.586799e+00, 5.678141e-01, 1.420753e+00, 1.536799e+00, 1.727069e-01, 1.513208e-01, 4.723598e-01, 6.871607e-01, 1.110015e+00, 6.159453e-01, 1.250023e+00, 1.761208e-01, 1.017018e+00, 4.318249e-02, 5.562065e-01, 7.003491e-01, 2.749778e-01, 1.535917e+00, 1.826469e+00, 5.606590e-02, 4.221736e-02, 4.338805e-01, 9.708820e-01, 4.07778…
0.000000e+00	9.083565e-01, 3.006324e+00, 2.564072e+00, 7.362713e-01, 6.468036e-01, 3.445395e-01, 1.045699e+00, 4.546907e-01, 3.095164e+00, 1.560743e+00, 1.864405e+00, 1.908615e+00, 1.024165e+00, 3.089964e+00, 9.691887e-02, 1.185588e+00, 1.442473e+00, 2.455427e+00, 1.387359e+00, 9.418582e-01, 6.529522e-01, 2.196220e+00, 2.082628e+00, 2.020721e-01, 2.423748e+00, 7.271779e-01, 1.791891e+00, 2.906163e+00, 1.64697…
2.000000e-01	8.680170e-01, 2.467625e+00, 1.417808e+00, 7.621913e-01, 7.784049e-01, 3.151882e-01, 1.148842e+00, 6.036028e-01, 2.238851e+00, 1.041416e+00, 1.913622e+00, 1.533159e+00, 9.114182e-01, 2.893468e+00, 9.191013e-02, 7.130027e-01, 1.795544e+00, 1.758794e+00, 9.584602e-01, 5.686443e-01, 8.104929e-01, 1.221118e+00, 1.489376e+00, 6.158111e-01, 1.508304e+00, 4.605603e-01, 1.388017e+00, 1.693020e+00, 1.39837…
4.000000e-01	6.135712e-01, 2.240311e+00, 8.508634e-01, 5.405236e-01, 1.544335e+00, 3.594827e-01, 1.000500e+00, 7.847140e-01, 1.862754e+00, 1.005527e+00, 1.513334e+00, 1.527386e+00, 8.471647e-01, 2.052668e+00, 6.699622e-02, 6.128422e-01, 1.003172e+00, 1.531861e+00, 7.101705e-01, 4.047878e-01, 6.916705e-01, 9.663650e-01, 1.087526e+00, 1.030945e+00, 8.264908e-01, 2.963324e-01, 1.002327e+00, 9.003916e-01, 1.19630…
6.000000e-01	6.450311e-01, 2.329595e+00, 4.944837e-01, 4.408569e-01, 1.313163e+00, 6.518552e-01, 1.056934e+00, 7.582809e-01, 1.746085e+00, 7.982575e-01, 1.567650e+00, 1.314860e+00, 8.328131e-01, 1.978452e+00, 8.452048e-02, 6.908203e-01, 1.094768e+00, 1.420171e+00, 3.425781e-01, 2.844458e-01, 6.738843e-01, 6.731630e-01, 1.193398e+00, 9.969159e-01, 5.015422e-01, 1.864414e-01, 8.533968e-01, 5.580385e-01, 9.81221…
8.000000e-01	6.146586e-01, 1.746037e+00, 2.213801e-01, 3.045285e-01, 1.751507e+00, 8.890585e-01, 1.080021e+00, 8.098004e-01, 2.227702e+00, 6.623321e-01, 1.018114e+00, 1.083981e+00, 8.544305e-01, 2.284740e+00, 1.035686e-01, 9.592287e-01, 7.946205e-01, 1.341408e+00, 2.084774e-01, 2.522738e-01, 6.469638e-01, 5.039187e-01, 1.144113e+00, 1.375680e+00, 2.416479e-01, 1.332593e-01, 8.270726e-01, 5.203270e-01, 7.04914…
1.000000e+00	5.345201e-01, 1.594428e+00, 1.602976e-01, 1.733806e-01, 1.563390e+00, 1.085129e+00, 8.142402e-01, 7.031712e-01, 1.692442e+00, 4.168109e-01, 9.081792e-01, 9.632444e-01, 9.152006e-01, 1.975293e+00, 1.456737e-01, 9.196099e-01, 5.416536e-01, 1.158560e+00, 1.656265e-01, 2.893451e-01, 6.658985e-01, 3.831162e-01, 1.342638e+00, 1.613819e+00, 1.430680e-01, 8.673406e-02, 6.263587e-01, 6.288833e-01, 5.20358…
1.200000e+00	6.311748e-01, 1.271859e+00, 7.939111e-02, 1.223151e-01, 1.874854e+00, 1.156961e+00, 6.220988e-01, 1.180538e+00, 1.910525e+00, 3.292657e-01, 7.276120e-01, 8.169901e-01, 9.039897e-01, 1.932000e+00, 2.168709e-01, 1.350631e+00, 4.595562e-01, 1.106317e+00, 1.124646e-01, 3.317854e-01, 6.523280e-01, 2.508900e-01, 1.236060e+00, 1.398636e+00, 8.430272e-02, 4.734959e-02, 4.795061e-01, 5.183902e-01, 4.84925…
1.400000e+00	5.699921e-01, 1.022882e+00, 5.534030e-02, 8.931233e-02, 1.973768e+00, 1.693935e+00, 4.880357e-01, 1.082953e+00, 2.071092e+00, 2.499320e-01, 5.255521e-01, 5.882241e-01, 1.037995e+00, 1.957482e+00, 3.074869e-01, 1.206093e+00, 3.945670e-01, 1.107745e+00, 7.177104e-02, 3.406974e-01, 6.420472e-01, 2.397362e-01, 1.429832e+00, 1.934142e+00, 4.416407e-02, 3.531243e-02, 4.824055e-01, 6.399834e-01, 3.50490…
1.600000e+00	5.018349e-01, 6.306007e-01, 5.171632e-02, 4.785556e-02, 2.053900e+00, 1.655577e+00, 4.102816e-01, 1.093083e+00, 1.989611e+00, 1.903911e-01, 3.309513e-01, 4.891517e-01, 1.164833e+00, 1.643367e+00, 4.468689e-01, 1.431426e+00, 2.277062e-01, 9.079259e-01, 5.131406e-02, 5.154502e-01, 4.143847e-01, 1.943389e-01, 1.439449e+00, 1.944042e+00, 2.291784e-02, 2.434665e-02, 4.511518e-01, 5.927219e-01, 3.36313…
1.800000e+00	4.794740e-01, 4.196454e-01, 3.352659e-02, 3.520116e-02, 2.372975e+00, 1.205384e+00, 4.072591e-01, 1.101244e+00, 1.881720e+00, 1.488047e-01, 3.389500e-01, 3.537074e-01, 1.337517e+00, 1.435983e+00, 4.576218e-01, 1.349011e+00, 1.976566e-01, 9.772478e-01, 2.643062e-02, 5.110920e-01, 3.755868e-01, 1.900321e-01, 1.507199e+00, 2.182327e+00, 1.363452e-02, 1.224115e-02, 5.814020e-01, 5.044004e-01, 2.88982…
2.000000e+00	5.500476e-01, 3.388221e-01, 4.584255e-02, 2.039690e-02, 2.206562e+00, 1.397865e+00, 2.408190e-01, 1.139537e+00, 1.861199e+00, 9.417558e-02, 2.430001e-01, 2.820038e-01, 1.430770e+00, 1.497037e+00, 5.416824e-01, 1.123140e+00, 1.501870e-01, 9.036120e-01, 2.052847e-02, 5.572695e-01, 4.093872e-01, 1.489233e-01, 1.399956e+00, 1.941933e+00, 9.294416e-03, 9.297208e-03, 5.628807e-01, 4.394961e-01, 2.08281…
0.000000e+00	7.970525e-01, 2.360705e+00, 1.923571e+00, 1.663967e+00, 1.819903e+00, 1.651456e+00, 1.308463e+00, 1.315568e+00, 2.355764e+00, 2.748174e+00, 5.233035e-01, 6.022052e-01, 9.235676e-01, 3.797933e-01, 2.568744e+00, 2.600081e+00, 2.311223e+00, 1.961559e+00, 2.260551e+00, 1.760682e+00, 2.687695e+00, 1.984686e+00, 1.770846e+00, 5.159308e-01, 8.637064e-01, 1.427829e+00, 2.307810e+00, 1.041094e+00, 1.66190…
2.000000e-01	7.005887e-01, 1.762545e+00, 1.218970e+00, 1.136688e+00, 1.712286e+00, 1.272436e+00, 1.440304e+00, 1.460398e+00, 1.664027e+00, 1.420266e+00, 6.534379e-01, 6.573294e-01, 1.152561e+00, 2.642879e-01, 2.491956e+00, 1.866353e+00, 2.376949e+00, 1.485820e+00, 1.808276e+00, 1.418331e+00, 1.991958e+00, 1.725864e+00, 1.983292e+00, 4.647629e-01, 8.281230e-01, 8.414217e-01, 1.593163e+00, 7.920318e-01, 1.36526…
4.000000e-01	6.074761e-01, 1.183228e+00, 1.179992e+00, 5.074289e-01, 1.528680e+00, 1.396673e+00, 1.011151e+00, 1.316938e+00, 1.968805e+00, 6.659195e-01, 5.910237e-01, 9.867150e-01, 7.459438e-01, 2.071036e-01, 1.931214e+00, 1.419408e+00, 1.983996e+00, 1.443654e+00, 1.200030e+00, 1.100561e+00, 1.587766e+00, 1.066659e+00, 1.849139e+00, 6.992589e-01, 6.395763e-01, 5.392999e-01, 1.647964e+00, 3.567126e-01, 1.21717…
6.000000e-01	3.743547e-01, 9.544718e-01, 7.097939e-01, 4.116278e-01, 1.801697e+00, 1.524365e+00, 1.086600e+00, 1.284328e+00, 2.241647e+00, 5.691112e-01, 4.353112e-01, 1.174566e+00, 6.694018e-01, 1.457173e-01, 1.792819e+00, 1.349653e+00, 1.195591e+00, 1.171173e+00, 7.380938e-01, 9.297682e-01, 1.346443e+00, 7.321439e-01, 1.685669e+00, 1.155439e+00, 4.971987e-01, 3.401300e-01, 1.023072e+00, 2.754971e-01, 7.93611…
8.000000e-01	3.433831e-01, 7.836054e-01, 6.418624e-01, 2.362749e-01, 1.976562e+00, 1.522549e+00, 1.238775e+00, 1.267739e+00, 2.256090e+00, 3.128991e-01, 3.237278e-01, 8.000069e-01, 6.432628e-01, 2.538611e-01, 1.484115e+00, 1.406600e+00, 1.275510e+00, 1.181002e+00, 5.210569e-01, 9.166440e-01, 1.065132e+00, 4.825623e-01, 1.382910e+00, 1.377412e+00, 4.198317e-01, 2.154190e-01, 9.524177e-01, 6.067230e-01, 6.81349…
1.000000e+00	3.165757e-01, 8.810676e-01, 5.869485e-01, 1.506397e-01, 2.021909e+00, 1.935045e+00, 9.992712e-01, 1.061428e+00, 1.920111e+00, 2.291411e-01, 2.125856e-01, 8.428611e-01, 6.192618e-01, 4.231540e-01, 1.465948e+00, 1.353687e+00, 7.849090e-01, 1.207862e+00, 4.346721e-01, 7.818912e-01, 1.134176e+00, 3.420017e-01, 1.301185e+00, 1.538615e+00, 3.966176e-01, 1.668776e-01, 7.694370e-01, 7.436861e-01, 5.15247…
1.200000e+00	2.382637e-01, 6.039365e-01, 5.624152e-01, 1.135254e-01, 1.731034e+00, 1.618783e+00, 8.691478e-01, 1.501397e+00, 2.084644e+00, 1.391675e-01, 2.141479e-01, 7.159105e-01, 6.356531e-01, 6.159514e-01, 1.313321e+00, 1.425230e+00, 6.670200e-01, 9.809469e-01, 2.471753e-01, 6.784084e-01, 7.730405e-01, 2.337423e-01, 1.444378e+00, 1.772194e+00, 3.970124e-01, 7.339558e-02, 6.779028e-01, 8.613096e-01, 5.00751…
1.400000e+00	2.383128e-01, 6.487116e-01, 4.376649e-01, 6.864201e-02, 2.227220e+00, 1.691784e+00, 7.951896e-01, 1.235285e+00, 2.089483e+00, 1.197603e-01, 1.504300e-01, 7.681270e-01, 7.939537e-01, 1.007534e+00, 1.236079e+00, 1.245114e+00, 5.325244e-01, 9.004747e-01, 1.750711e-01, 6.322207e-01, 7.453414e-01, 2.005188e-01, 1.532654e+00, 2.131365e+00, 4.067861e-01, 7.027463e-02, 6.396876e-01, 9.519207e-01, 3.77043…
1.600000e+00	2.120116e-01, 4.475963e-01, 4.217702e-01, 3.687973e-02, 2.251707e+00, 1.785606e+00, 7.024284e-01, 1.205578e+00, 1.950425e+00, 9.374739e-02, 1.314601e-01, 7.153672e-01, 1.068871e+00, 1.125656e+00, 1.094524e+00, 1.282867e+00, 3.889125e-01, 1.023060e+00, 1.033544e-01, 6.252313e-01, 6.700359e-01, 1.486762e-01, 1.351476e+00, 1.865360e+00, 3.299470e-01, 4.734229e-02, 6.477331e-01, 8.532420e-01, 3.22500…
1.800000e+00	2.717631e-01, 3.652835e-01, 4.421555e-01, 3.217475e-02, 2.588554e+00, 1.497681e+00, 4.751887e-01, 1.475685e+00, 1.516303e+00, 6.996777e-02, 1.022828e-01, 5.130028e-01, 1.062904e+00, 9.201945e-01, 1.224250e+00, 1.247781e+00, 3.163359e-01, 9.379341e-01, 5.913171e-02, 7.276175e-01, 5.443746e-01, 1.546440e-01, 1.164186e+00, 2.140002e+00, 2.534125e-01, 3.439673e-02, 5.064170e-01, 1.027387e+00, 2.45784…
2.000000e+00	2.923468e-01, 2.292108e-01, 3.660678e-01, 1.449811e-02, 2.532935e+00, 1.693271e+00, 4.148819e-01, 1.304928e+00, 1.713347e+00, 6.282384e-02, 7.588947e-02, 4.170147e-01, 1.069669e+00, 1.153397e+00, 1.028067e+00, 1.318917e+00, 1.949215e-01, 8.546790e-01, 3.861605e-02, 5.376529e-01, 4.360818e-01, 1.329989e-01, 1.412162e+00, 2.138456e+00, 1.883708e-01, 2.863377e-02, 5.864535e-01, 9.741994e-01, 1.98693…
0.000000e+00	2.601978e+00, 1.420499e+00, 2.653210e+00, 1.203924e+00, 7.889740e-01, 1.957296e+00, 1.975159e+00, 7.021874e-01, 3.730665e-01, 2.983193e-01, 2.696557e+00, 1.059314e+00, 2.106926e+00, 2.061793e+00, 6.968993e-01, 2.491761e+00, 3.852949e-01, 1.478095e+00, 1.070449e+00, 3.049071e+00, 4.677287e-01, 1.722125e+00, 2.552724e+00, 2.885870e+00, 4.994166e-01, 3.241159e+00, 2.283621e+00, 4.291621e-01, 1.55577…
2.000000e-01	1.553859e+00, 1.150105e+00, 1.506932e+00, 1.181927e+00, 7.489580e-01, 1.784925e+00, 1.538121e+00, 5.666570e-01, 7.995232e-01, 1.849761e-01, 2.437400e+00, 1.056172e+00, 1.585774e+00, 1.814445e+00, 5.151609e-01, 1.210530e+00, 4.640911e-01, 1.389082e+00, 1.266729e+00, 2.351292e+00, 4.599564e-01, 1.040227e+00, 1.801172e+00, 2.273502e+00, 3.342584e-01, 2.058019e+00, 1.530390e+00, 2.927953e-01, 1.26484…
4.000000e-01	1.092580e+00, 1.011917e+00, 7.865951e-01, 9.465958e-01, 7.681141e-01, 1.789969e+00, 9.179649e-01, 5.092401e-01, 1.143414e+00, 1.509743e-01, 2.648571e+00, 7.091132e-01, 1.295452e+00, 1.299455e+00, 3.523078e-01, 1.032757e+00, 4.816716e-01, 9.219084e-01, 1.021959e+00, 1.679366e+00, 5.193577e-01, 8.097286e-01, 1.364235e+00, 1.425310e+00, 1.676236e-01, 1.852761e+00, 1.430844e+00, 1.561557e-01, 1.36071…
6.000000e-01	1.015752e+00, 7.693476e-01, 5.364724e-01, 7.357926e-01, 9.045385e-01, 1.528950e+00, 9.695411e-01, 3.164491e-01, 1.227685e+00, 1.509644e-01, 1.919768e+00, 5.116918e-01, 1.201393e+00, 1.034697e+00, 3.071335e-01, 1.242285e+00, 5.147337e-01, 6.032196e-01, 7.719570e-01, 1.518415e+00, 6.363434e-01, 8.082579e-01, 9.255289e-01, 1.352013e+00, 1.469443e-01, 1.498875e+00, 1.076695e+00, 1.043433e-01, 1.16791…
8.000000e-01	6.690148e-01, 4.626594e-01, 3.035187e-01, 5.671933e-01, 1.366325e+00, 2.042998e+00, 7.736947e-01, 5.566422e-01, 1.719182e+00, 1.374390e-01, 2.191071e+00, 4.406211e-01, 1.190561e+00, 8.287700e-01, 2.611767e-01, 1.335692e+00, 4.615588e-01, 7.327554e-01, 5.364300e-01, 1.211239e+00, 6.837038e-01, 7.511777e-01, 9.126009e-01, 1.280608e+00, 1.869481e-01, 6.361896e-01, 6.493011e-01, 6.550026e-02, 9.07523…
1.000000e+00	6.193767e-01, 3.570566e-01, 1.507313e-01, 6.280898e-01, 1.662922e+00, 1.696793e+00, 6.261956e-01, 6.558390e-01, 1.494521e+00, 1.145646e-01, 1.745179e+00, 2.684897e-01, 1.120645e+00, 5.041274e-01, 1.804938e-01, 1.285680e+00, 3.448267e-01, 6.908680e-01, 3.343700e-01, 1.013215e+00, 6.724734e-01, 7.120223e-01, 9.139394e-01, 1.515920e+00, 3.035631e-01, 5.577097e-01, 5.815837e-01, 3.570488e-02, 9.44713…
1.200000e+00	5.503248e-01, 2.505324e-01, 1.093488e-01, 3.177914e-01, 2.021611e+00, 1.861608e+00, 4.597713e-01, 8.685577e-01, 1.593578e+00, 1.183480e-01, 1.893768e+00, 2.026054e-01, 1.315625e+00, 5.004709e-01, 1.340239e-01, 9.803390e-01, 3.287447e-01, 6.510036e-01, 2.599704e-01, 8.538293e-01, 5.864488e-01, 6.097229e-01, 1.151934e+00, 1.711475e+00, 3.449641e-01, 2.460232e-01, 5.343976e-01, 2.196238e-02, 6.94102…
1.400000e+00	7.078132e-01, 1.678980e-01, 6.799646e-02, 2.830946e-01, 2.047849e+00, 1.626528e+00, 4.459128e-01, 8.922439e-01, 1.861474e+00, 8.967389e-02, 1.554970e+00, 1.393967e-01, 1.480590e+00, 4.902789e-01, 1.508077e-01, 1.549960e+00, 2.836435e-01, 7.478591e-01, 1.614155e-01, 8.374679e-01, 5.210370e-01, 5.238935e-01, 1.224381e+00, 1.779271e+00, 3.140450e-01, 2.332948e-01, 4.141243e-01, 1.437420e-02, 6.02243…
1.600000e+00	6.015914e-01, 1.338076e-01, 3.763855e-02, 1.541743e-01, 2.255174e+00, 1.977715e+00, 3.738754e-01, 8.725905e-01, 2.532291e+00, 7.054871e-02, 1.568915e+00, 1.075045e-01, 1.302000e+00, 3.762940e-01, 2.182993e-01, 1.502578e+00, 2.412727e-01, 7.978865e-01, 9.958987e-02, 6.597563e-01, 4.317569e-01, 3.985581e-01, 1.143868e+00, 1.832812e+00, 3.085107e-01, 1.228490e-01, 3.879468e-01, 8.126411e-03, 4.12973…
1.800000e+00	5.269285e-01, 8.526599e-02, 2.641642e-02, 1.153421e-01, 2.193757e+00, 1.601867e+00, 2.320261e-01, 9.944782e-01, 1.866642e+00, 6.763669e-02, 1.272805e+00, 9.384929e-02, 1.244934e+00, 5.802912e-01, 2.315439e-01, 1.548856e+00, 1.471019e-01, 9.537661e-01, 6.727488e-02, 6.717956e-01, 4.011679e-01, 3.123855e-01, 1.260521e+00, 1.995695e+00, 3.641705e-01, 7.020015e-02, 5.129213e-01, 6.133563e-03, 4.11312…
2.000000e+00	5.968868e-01, 7.195002e-02, 2.495044e-02, 6.865340e-02, 1.798219e+00, 1.783318e+00, 2.096613e-01, 8.840204e-01, 1.938738e+00, 7.349939e-02, 1.185083e+00, 6.055036e-02, 1.467507e+00, 5.881887e-01, 2.989772e-01, 1.424986e+00, 1.373331e-01, 7.363280e-01, 4.484771e-02, 6.241910e-01, 3.350608e-01, 2.870419e-01, 1.193125e+00, 2.028519e+00, 3.234118e-01, 6.455115e-02, 4.432300e-01, 4.029187e-03, 2.97999…
0.000000e+00	2.884876e+00, 2.143326e+00, 1.800781e+00, 1.741204e+00, 1.364899e+00, 2.363422e+00, 1.275454e+00, 8.224093e-01, 4.605628e-01, 2.329071e-01, 9.869983e-01, 3.979859e-01, 2.233227e-01, 1.679609e-01, 1.303281e+00, 1.587843e+00, 1.734287e+00, 5.638727e-01, 1.491104e+00, 1.531254e+00, 4.184843e-01, 2.043292e+00, 2.574395e+00, 3.831335e-01, 2.411123e+00, 2.334233e-01, 1.970200e+00, 2.942628e+00, 1.31343…
2.000000e-01	1.720264e+00, 1.489231e+00, 1.354550e+00, 1.277347e+00, 1.171460e+00, 1.738433e+00, 1.307984e+00, 6.535565e-01, 4.558804e-01, 1.488754e-01, 7.575372e-01, 7.139078e-01, 1.798691e-01, 1.270267e-01, 1.009554e+00, 1.389189e+00, 1.532637e+00, 7.324151e-01, 1.254313e+00, 1.116000e+00, 3.701067e-01, 1.406012e+00, 1.909653e+00, 7.209416e-01, 1.774174e+00, 4.906414e-01, 1.444324e+00, 1.987527e+00, 9.32852…
4.000000e-01	1.053995e+00, 1.195481e+00, 1.065857e+00, 1.042837e+00, 1.052610e+00, 1.442806e+00, 1.313346e+00, 5.248005e-01, 3.775424e-01, 2.257751e-01, 6.027293e-01, 8.652923e-01, 2.278675e-01, 9.782833e-02, 8.891204e-01, 9.331885e-01, 1.267225e+00, 6.511192e-01, 1.192709e+00, 9.543342e-01, 4.101516e-01, 1.009005e+00, 1.153504e+00, 9.796226e-01, 1.316391e+00, 6.876336e-01, 1.122447e+00, 1.699768e+00, 1.18018…
6.000000e-01	6.265045e-01, 8.992155e-01, 7.212876e-01, 7.581853e-01, 1.144398e+00, 1.323515e+00, 1.133741e+00, 5.432645e-01, 2.692344e-01, 3.088226e-01, 4.468385e-01, 7.527116e-01, 2.679379e-01, 2.290659e-01, 6.614303e-01, 9.736097e-01, 9.155112e-01, 6.281628e-01, 5.935696e-01, 8.424792e-01, 5.032346e-01, 6.691344e-01, 1.221990e+00, 9.977168e-01, 6.539172e-01, 7.109784e-01, 1.029466e+00, 1.595827e+00, 9.65527…
8.000000e-01	3.658369e-01, 7.592806e-01, 4.457014e-01, 5.980036e-01, 1.374604e+00, 1.302121e+00, 9.511770e-01, 3.789168e-01, 3.269334e-01, 3.077107e-01, 3.470930e-01, 8.775402e-01, 3.313353e-01, 5.652039e-01, 4.694625e-01, 1.133077e+00, 7.771414e-01, 6.738065e-01, 4.803986e-01, 7.771703e-01, 6.601746e-01, 4.958347e-01, 1.180002e+00, 1.229820e+00, 7.201032e-01, 7.585421e-01, 7.592525e-01, 1.300639e+00, 8.32854…
1.000000e+00	3.400575e-01, 6.576277e-01, 2.651457e-01, 5.608475e-01, 1.896007e+00, 1.352807e+00, 7.637524e-01, 3.192141e-01, 4.229481e-01, 2.695991e-01, 2.624245e-01, 8.470445e-01, 5.172900e-01, 7.003927e-01, 3.559712e-01, 1.165690e+00, 5.342225e-01, 5.779064e-01, 3.758636e-01, 5.222867e-01, 6.294053e-01, 3.923326e-01, 1.025943e+00, 1.237885e+00, 5.077835e-01, 9.587221e-01, 6.619936e-01, 1.188393e+00, 6.69555…
1.200000e+00	3.562803e-01, 5.015799e-01, 1.878245e-01, 3.953835e-01, 1.279432e+00, 1.748122e+00, 5.998532e-01, 3.463343e-01, 3.815967e-01, 1.870655e-01, 2.124692e-01, 7.705501e-01, 7.698141e-01, 9.380013e-01, 3.159274e-01, 1.407302e+00, 3.802950e-01, 8.138095e-01, 2.420769e-01, 6.931567e-01, 5.084719e-01, 3.200852e-01, 1.346829e+00, 1.375221e+00, 4.265003e-01, 8.758870e-01, 5.442192e-01, 9.945709e-01, 5.68661…
1.400000e+00	3.804398e-01, 3.589704e-01, 1.164520e-01, 4.414810e-01, 1.725783e+00, 1.313859e+00, 5.258529e-01, 2.432714e-01, 5.548410e-01, 1.625920e-01, 1.517862e-01, 7.090871e-01, 9.318847e-01, 1.151395e+00, 2.585291e-01, 1.189305e+00, 3.453509e-01, 8.995899e-01, 1.786144e-01, 6.740491e-01, 4.942421e-01, 2.548828e-01, 1.150445e+00, 1.383901e+00, 3.463702e-01, 1.013978e+00, 5.406500e-01, 1.173784e+00, 5.00206…
1.600000e+00	4.068778e-01, 3.266077e-01, 6.113072e-02, 3.794293e-01, 1.830603e+00, 1.720010e+00, 3.782689e-01, 3.243928e-01, 6.366831e-01, 1.220073e-01, 1.180198e-01, 5.249716e-01, 9.372692e-01, 1.078340e+00, 1.835939e-01, 1.208688e+00, 2.749267e-01, 9.559133e-01, 1.081458e-01, 5.067953e-01, 5.071398e-01, 2.357657e-01, 1.255062e+00, 1.347488e+00, 2.648640e-01, 9.059108e-01, 5.722266e-01, 1.030653e+00, 3.04680…
1.800000e+00	5.012574e-01, 2.308624e-01, 3.779689e-02, 3.368489e-01, 2.150713e+00, 1.384667e+00, 3.625712e-01, 4.139780e-01, 7.758766e-01, 1.052894e-01, 1.207980e-01, 3.826568e-01, 1.193196e+00, 1.202756e+00, 1.328302e-01, 1.459536e+00, 1.591463e-01, 7.073674e-01, 8.692829e-02, 6.736315e-01, 4.453885e-01, 2.577048e-01, 1.243742e+00, 1.343813e+00, 2.077509e-01, 9.045652e-01, 5.353786e-01, 1.002984e+00, 3.78699…
2.000000e+00	4.157958e-01, 1.710257e-01, 2.100831e-02, 2.224898e-01, 1.967536e+00, 1.551313e+00, 3.820501e-01, 5.085002e-01, 8.927465e-01, 9.691192e-02, 8.940055e-02, 2.742457e-01, 1.102710e+00, 1.100873e+00, 1.126408e-01, 1.073657e+00, 1.285460e-01, 8.928990e-01, 5.741899e-02, 7.073040e-01, 3.137546e-01, 2.146400e-01, 1.371522e+00, 1.218523e+00, 1.100076e-01, 7.392974e-01, 4.703055e-01, 8.980983e-01, 2.56760…
0.000000e+00	2.585472e+00, 2.487333e+00, 2.192023e+00, 5.329006e-01, 3.708557e-01, 2.328394e+00, 2.673826e+00, 6.518432e-02, 7.656211e-01, 3.794062e-01, 1.407883e+00, 2.724942e+00, 2.358290e+00, 3.207699e+00, 1.300815e+00, 8.361484e-01, 4.501594e-01, 6.011381e-01, 7.441210e-01, 1.500753e+00, 1.132133e+00, 6.777024e-01, 1.477161e+00, 6.022150e-01, 1.260187e+00, 1.699465e+00, 1.275553e+00, 6.696353e-01, 3.14068…
2.000000e-01	1.753495e+00, 2.441992e+00, 1.237299e+00, 4.993237e-01, 7.163645e-01, 2.014272e+00, 2.205818e+00, 7.547144e-02, 1.044656e+00, 5.480351e-01, 1.567491e+00, 2.261663e+00, 2.082745e+00, 1.989705e+00, 1.025362e+00, 5.488587e-01, 3.656288e-01, 4.867592e-01, 6.008637e-01, 1.429615e+00, 9.023091e-01, 5.347872e-01, 1.005646e+00, 4.620772e-01, 5.502075e-01, 1.274873e+00, 1.068325e+00, 4.477643e-01, 2.69927…
4.000000e-01	1.348219e+00, 2.148915e+00, 9.453327e-01, 4.663024e-01, 1.210688e+00, 1.912831e+00, 1.594037e+00, 1.526312e-01, 1.066918e+00, 6.075481e-01, 1.640311e+00, 1.523047e+00, 1.394284e+00, 1.799265e+00, 8.086003e-01, 5.398093e-01, 2.699022e-01, 3.835774e-01, 3.214195e-01, 9.920099e-01, 7.249715e-01, 5.744978e-01, 8.259786e-01, 5.839918e-01, 3.401521e-01, 9.939147e-01, 8.313701e-01, 3.843977e-01, 2.26818…
6.000000e-01	9.503512e-01, 1.990859e+00, 5.881929e-01, 4.670343e-01, 1.233031e+00, 2.042004e+00, 1.683662e+00, 3.357930e-01, 1.466545e+00, 5.766521e-01, 1.723109e+00, 1.185111e+00, 1.196886e+00, 1.295255e+00, 6.038336e-01, 6.877683e-01, 2.401975e-01, 5.338562e-01, 2.872373e-01, 9.110837e-01, 6.768726e-01, 5.956896e-01, 8.151872e-01, 7.962509e-01, 1.937134e-01, 6.643994e-01, 4.497637e-01, 3.803272e-01, 1.62715…
8.000000e-01	8.846413e-01, 1.588298e+00, 4.046652e-01, 6.395332e-01, 1.616961e+00, 2.001591e+00, 1.130110e+00, 5.147383e-01, 1.517340e+00, 5.222255e-01, 1.658607e+00, 8.779430e-01, 9.410938e-01, 1.052557e+00, 5.070768e-01, 9.353844e-01, 2.207205e-01, 6.155722e-01, 1.589652e-01, 5.554870e-01, 1.000569e+00, 5.256856e-01, 1.027373e+00, 1.049298e+00, 2.081003e-01, 4.567627e-01, 4.843499e-01, 4.440450e-01, 1.20815…
1.000000e+00	7.794309e-01, 1.205370e+00, 2.404816e-01, 3.051472e-01, 1.651601e+00, 1.794830e+00, 8.746349e-01, 6.948886e-01, 1.691218e+00, 4.307898e-01, 1.419821e+00, 6.400792e-01, 8.826631e-01, 7.264738e-01, 3.134383e-01, 9.808917e-01, 2.156395e-01, 5.742328e-01, 1.466740e-01, 7.710734e-01, 8.567263e-01, 5.229311e-01, 1.031027e+00, 1.440201e+00, 2.622837e-01, 2.756540e-01, 3.866248e-01, 3.438398e-01, 1.25709…
1.200000e+00	6.760314e-01, 7.517749e-01, 1.327239e-01, 2.438418e-01, 1.988843e+00, 1.815330e+00, 6.880104e-01, 8.308052e-01, 1.882342e+00, 2.899744e-01, 1.243344e+00, 4.080840e-01, 9.213026e-01, 5.644035e-01, 2.907275e-01, 9.320222e-01, 1.708580e-01, 7.182842e-01, 7.212096e-02, 6.602844e-01, 9.536925e-01, 3.518576e-01, 1.164651e+00, 1.301280e+00, 3.380926e-01, 1.988090e-01, 4.196371e-01, 3.369455e-01, 9.97353…
1.400000e+00	6.630573e-01, 5.409444e-01, 7.728728e-02, 1.619120e-01, 1.780911e+00, 1.703223e+00, 5.936946e-01, 9.264030e-01, 2.101126e+00, 2.732058e-01, 9.700374e-01, 3.132231e-01, 1.024272e+00, 6.336510e-01, 3.203071e-01, 1.055604e+00, 1.151182e-01, 8.578622e-01, 6.265029e-02, 6.186110e-01, 8.748356e-01, 4.141202e-01, 1.141915e+00, 1.789893e+00, 3.053519e-01, 1.244044e-01, 3.951303e-01, 3.067020e-01, 8.30463…
1.600000e+00	6.333026e-01, 4.106040e-01, 5.247201e-02, 1.204539e-01, 2.224449e+00, 1.769343e+00, 4.281353e-01, 9.881728e-01, 2.114007e+00, 2.540443e-01, 6.934551e-01, 2.187241e-01, 1.241411e+00, 5.937147e-01, 2.603730e-01, 1.141714e+00, 1.127039e-01, 8.904848e-01, 3.457655e-02, 6.319841e-01, 8.480627e-01, 3.137994e-01, 1.312540e+00, 1.695193e+00, 3.335286e-01, 7.729051e-02, 4.611181e-01, 3.432173e-01, 6.54821…
1.800000e+00	6.263760e-01, 2.504369e-01, 3.525186e-02, 6.494253e-02, 1.684029e+00, 1.572086e+00, 2.928478e-01, 8.986466e-01, 2.137447e+00, 1.638384e-01, 5.099198e-01, 1.930633e-01, 1.486253e+00, 7.064729e-01, 2.818889e-01, 9.020055e-01, 8.758679e-02, 7.617347e-01, 2.509234e-02, 5.767565e-01, 6.893756e-01, 2.882433e-01, 1.331937e+00, 1.901162e+00, 3.423912e-01, 5.983606e-02, 4.260248e-01, 3.292523e-01, 6.18330…
2.000000e+00	6.525356e-01, 2.123991e-01, 2.972906e-02, 3.385534e-02, 2.354506e+00, 1.395530e+00, 3.132383e-01, 1.153711e+00, 1.792918e+00, 1.026524e-01, 4.441924e-01, 1.017470e-01, 1.245568e+00, 8.901503e-01, 3.853084e-01, 1.268476e+00, 6.345332e-02, 7.821347e-01, 1.490817e-02, 6.473245e-01, 5.679766e-01, 1.790604e-01, 1.275476e+00, 2.074247e+00, 3.735811e-01, 3.963431e-02, 3.798968e-01, 3.189151e-01, 4.69257…
0.000000e+00	2.600680e-01, 2.422733e-01, 7.510690e-02, 1.211448e-01, 1.595417e+00, 5.319882e-01, 1.104559e+00, 5.934874e-01, 1.230877e+00, 3.940485e-01, 1.461838e+00, 1.454817e+00, 9.870607e-01, 2.078695e+00, 7.481022e-01, 9.032001e-01, 1.678560e+00, 8.222286e-01, 2.178939e-01, 8.323745e-01, 4.429081e-02, 2.703822e-01, 6.142395e-01, 1.592465e+00, 5.445982e-01, 1.908511e+00, 2.016338e+00, 2.236204e+00, 1.87903…
2.000000e-01	3.684491e-01, 6.402139e-01, 9.791007e-02, 1.021121e-01, 1.986396e+00, 1.084458e+00, 8.133974e-01, 7.828215e-01, 9.183734e-01, 4.068999e-01, 1.718296e+00, 1.581436e+00, 7.522426e-01, 1.889152e+00, 5.708043e-01, 1.042136e+00, 1.444167e+00, 8.495448e-01, 1.614074e-01, 5.244173e-01, 2.601970e-01, 4.926398e-01, 8.902686e-01, 1.188747e+00, 3.070402e-01, 1.246543e+00, 1.271406e+00, 1.542679e+00, 1.63000…
4.000000e-01	3.985808e-01, 9.288293e-01, 8.299664e-02, 6.549731e-02, 1.817213e+00, 8.952392e-01, 1.155888e+00, 8.140188e-01, 4.961505e-01, 3.749704e-01, 1.581095e+00, 1.212223e+00, 7.627408e-01, 1.595961e+00, 5.461438e-01, 1.115028e+00, 1.156724e+00, 8.486313e-01, 1.031557e-01, 4.203829e-01, 3.875374e-01, 5.447470e-01, 9.152407e-01, 8.424588e-01, 1.794318e-01, 1.012775e+00, 9.322753e-01, 1.344000e+00, 1.38573…
6.000000e-01	5.135072e-01, 9.667577e-01, 6.167931e-02, 4.193348e-02, 1.944832e+00, 1.231195e+00, 1.093835e+00, 8.323977e-01, 6.273191e-01, 2.916832e-01, 1.192426e+00, 9.457299e-01, 7.646377e-01, 1.536811e+00, 4.081146e-01, 1.184189e+00, 8.873889e-01, 8.829251e-01, 6.310687e-02, 5.066494e-01, 4.362990e-01, 5.796676e-01, 1.171437e+00, 8.991913e-01, 7.881981e-02, 1.120733e+00, 8.466563e-01, 1.031447e+00, 9.89168…
8.000000e-01	4.557556e-01, 7.878391e-01, 4.170826e-02, 3.378721e-02, 1.968237e+00, 1.575969e+00, 9.848597e-01, 7.763082e-01, 8.866143e-01, 1.949230e-01, 8.817803e-01, 9.105892e-01, 8.406845e-01, 1.784570e+00, 3.993093e-01, 1.180512e+00, 5.966920e-01, 9.586654e-01, 3.861687e-02, 5.314950e-01, 5.453793e-01, 4.804800e-01, 1.239473e+00, 7.979174e-01, 4.546354e-02, 9.991631e-01, 6.820720e-01, 9.303428e-01, 7.91527…
1.000000e+00	5.703657e-01, 7.990974e-01, 3.349160e-02, 1.693131e-02, 1.953017e+00, 1.447247e+00, 6.577929e-01, 7.793430e-01, 1.150043e+00, 1.480701e-01, 6.390862e-01, 7.514036e-01, 9.412090e-01, 1.664795e+00, 3.013798e-01, 1.489058e+00, 5.444456e-01, 9.635379e-01, 3.016037e-02, 5.008420e-01, 6.035411e-01, 4.107628e-01, 1.186476e+00, 9.135699e-01, 2.964141e-02, 7.349622e-01, 6.792276e-01, 7.641845e-01, 5.89023…
1.200000e+00	5.142148e-01, 5.179350e-01, 2.898062e-02, 1.307574e-02, 2.090227e+00, 1.333321e+00, 6.508271e-01, 8.877952e-01, 1.364237e+00, 1.421576e-01, 6.227363e-01, 6.185454e-01, 1.001091e+00, 1.623335e+00, 3.691779e-01, 1.424876e+00, 4.456494e-01, 9.625666e-01, 1.758015e-02, 6.019581e-01, 5.125238e-01, 2.850482e-01, 1.283985e+00, 1.295058e+00, 1.672455e-02, 6.213096e-01, 6.198656e-01, 7.917768e-01, 5.20595…
1.400000e+00	4.899110e-01, 4.383828e-01, 2.641392e-02, 7.795417e-03, 2.410363e+00, 1.476106e+00, 5.347233e-01, 1.162480e+00, 1.261923e+00, 1.100185e-01, 4.494874e-01, 5.040194e-01, 9.710687e-01, 1.613059e+00, 3.919422e-01, 1.230624e+00, 3.763043e-01, 8.824518e-01, 1.033327e-02, 5.464809e-01, 4.922411e-01, 2.669022e-01, 1.492046e+00, 1.518073e+00, 1.306872e-02, 4.395506e-01, 5.579205e-01, 7.083490e-01, 4.28460…
1.600000e+00	5.388989e-01, 2.610475e-01, 3.266425e-02, 5.750420e-03, 2.302660e+00, 1.486559e+00, 3.699715e-01, 1.050207e+00, 1.464910e+00, 7.662846e-02, 3.511505e-01, 3.475543e-01, 1.400013e+00, 1.705930e+00, 5.750717e-01, 1.288773e+00, 2.349459e-01, 9.286610e-01, 7.787312e-03, 5.971969e-01, 4.195134e-01, 2.065922e-01, 1.336461e+00, 1.439998e+00, 9.476132e-03, 3.325197e-01, 4.845927e-01, 6.006143e-01, 3.38281…
1.800000e+00	5.523482e-01, 2.565688e-01, 3.580510e-02, 3.735091e-03, 2.640013e+00, 1.659667e+00, 2.626479e-01, 1.243447e+00, 1.652016e+00, 8.130293e-02, 2.295237e-01, 2.616300e-01, 1.181653e+00, 1.498024e+00, 5.132378e-01, 1.213288e+00, 1.424556e-01, 7.560349e-01, 6.402163e-03, 5.573132e-01, 3.561903e-01, 1.835849e-01, 1.430851e+00, 1.484210e+00, 6.948599e-03, 2.131651e-01, 5.464971e-01, 6.620840e-01, 3.01023…
2.000000e+00	4.898565e-01, 1.453294e-01, 3.393292e-02, 2.143906e-03, 1.778731e+00, 2.065677e+00, 2.884809e-01, 1.162636e+00, 1.606686e+00, 6.582633e-02, 2.003580e-01, 1.730468e-01, 1.599509e+00, 1.694369e+00, 5.405162e-01, 1.473058e+00, 1.190981e-01, 1.012684e+00, 4.404121e-03, 5.677155e-01, 3.585166e-01, 1.730721e-01, 1.308478e+00, 1.732231e+00, 1.017196e-02, 1.527197e-01, 5.036795e-01, 5.732186e-01, 2.21519…
0.000000e+00	2.944019e-01, 1.209364e+00, 1.142864e+00, 3.185015e+00, 2.520595e+00, 1.542852e+00, 7.258591e-01, 3.758858e-01, 3.940953e-01, 4.311306e-02, 1.275727e+00, 8.791656e-01, 1.255012e+00, 1.760601e-01, 1.696458e+00, 2.576266e+00, 2.164369e+00, 1.273240e+00, 3.111292e+00, 1.935984e+00, 6.320373e-01, 1.516741e+00, 1.925226e+00, 9.027737e-01, 1.134012e+00, 6.249315e-01, 3.405347e-01, 1.075418e+00, 1.06797…
2.000000e-01	2.348362e-01, 1.006156e+00, 9.310502e-01, 2.014190e+00, 2.599781e+00, 1.708493e+00, 8.063545e-01, 2.811863e-01, 6.229574e-01, 2.142502e-02, 1.309539e+00, 8.314782e-01, 1.108517e+00, 1.450034e-01, 1.165762e+00, 2.049380e+00, 1.898443e+00, 1.405855e+00, 2.068633e+00, 1.342562e+00, 5.255882e-01, 9.164230e-01, 1.709463e+00, 7.717092e-01, 8.964418e-01, 7.381993e-01, 4.233490e-01, 6.949681e-01, 8.86666…
4.000000e-01	3.001028e-01, 7.312842e-01, 5.869390e-01, 1.521820e+00, 2.080420e+00, 1.917402e+00, 9.848563e-01, 2.326227e-01, 9.530906e-01, 1.153327e-02, 1.416142e+00, 9.509811e-01, 9.810661e-01, 1.632456e-01, 8.393916e-01, 1.734876e+00, 1.292702e+00, 9.836141e-01, 1.808808e+00, 1.264905e+00, 4.482258e-01, 7.443515e-01, 1.670952e+00, 1.238098e+00, 6.986711e-01, 8.111904e-01, 4.508997e-01, 3.338196e-01, 7.50985…
6.000000e-01	3.498929e-01, 6.564608e-01, 4.700249e-01, 1.025695e+00, 1.328986e+00, 1.661950e+00, 7.975893e-01, 3.052758e-01, 1.155703e+00, 8.897111e-03, 1.702000e+00, 6.654310e-01, 1.050018e+00, 2.327176e-01, 6.526013e-01, 1.722668e+00, 1.135479e+00, 9.785089e-01, 1.570697e+00, 9.930968e-01, 4.227191e-01, 3.762926e-01, 1.553223e+00, 1.484862e+00, 5.407358e-01, 5.162956e-01, 4.669847e-01, 2.607242e-01, 4.91280…
8.000000e-01	4.930168e-01, 4.641431e-01, 2.473590e-01, 8.839113e-01, 1.383994e+00, 1.583885e+00, 9.203488e-01, 5.019571e-01, 1.686619e+00, 9.683985e-03, 1.499865e+00, 5.193812e-01, 1.041570e+00, 3.384224e-01, 4.732269e-01, 1.623685e+00, 6.534351e-01, 9.615082e-01, 9.655884e-01, 8.731426e-01, 3.454310e-01, 3.376044e-01, 1.526580e+00, 1.354599e+00, 4.665544e-01, 4.334895e-01, 4.467305e-01, 1.398658e-01, 5.00467…
1.000000e+00	4.317770e-01, 3.290018e-01, 1.822950e-01, 6.836227e-01, 1.487925e+00, 1.475195e+00, 5.730738e-01, 6.923516e-01, 1.267773e+00, 1.496666e-02, 1.385026e+00, 3.602738e-01, 1.115669e+00, 6.114274e-01, 3.778542e-01, 1.498985e+00, 6.544671e-01, 8.384255e-01, 6.906231e-01, 7.012942e-01, 3.885122e-01, 2.865105e-01, 1.170581e+00, 1.550257e+00, 4.593249e-01, 3.302373e-01, 3.976785e-01, 8.745620e-02, 3.67384…
1.200000e+00	5.538825e-01, 3.227403e-01, 1.193215e-01, 4.955755e-01, 1.496147e+00, 1.521464e+00, 4.806262e-01, 7.681999e-01, 2.058897e+00, 1.540947e-02, 1.044049e+00, 2.207149e-01, 1.201385e+00, 7.845685e-01, 3.138959e-01, 1.330618e+00, 4.461314e-01, 9.466299e-01, 5.260763e-01, 6.946988e-01, 4.013610e-01, 2.462107e-01, 1.306214e+00, 1.735293e+00, 3.754694e-01, 1.566732e-01, 4.343193e-01, 5.217561e-02, 3.32263…
1.400000e+00	4.946362e-01, 1.991816e-01, 7.676206e-02, 2.692220e-01, 1.551387e+00, 1.778238e+00, 5.511448e-01, 9.639469e-01, 2.079310e+00, 2.395724e-02, 8.134335e-01, 1.913717e-01, 1.162826e+00, 9.843218e-01, 2.707236e-01, 1.330143e+00, 3.243934e-01, 9.259677e-01, 3.440591e-01, 5.414882e-01, 3.028574e-01, 1.796650e-01, 1.164293e+00, 1.893273e+00, 2.897425e-01, 1.089629e-01, 3.579821e-01, 3.562108e-02, 2.78593…
1.600000e+00	5.348035e-01, 1.213671e-01, 4.938493e-02, 1.787091e-01, 2.293762e+00, 1.672593e+00, 3.690456e-01, 8.907269e-01, 1.993339e+00, 3.392448e-02, 6.329316e-01, 1.209492e-01, 1.599761e+00, 9.921863e-01, 3.051050e-01, 1.389382e+00, 2.076788e-01, 9.376475e-01, 1.866195e-01, 6.509223e-01, 2.970842e-01, 1.679453e-01, 1.232667e+00, 2.011660e+00, 2.909206e-01, 8.873438e-02, 4.412151e-01, 2.342184e-02, 2.23348…
1.800000e+00	4.544794e-01, 8.595373e-02, 2.642913e-02, 1.216704e-01, 2.200308e+00, 1.745367e+00, 3.535295e-01, 1.094096e+00, 1.800919e+00, 3.675282e-02, 5.052652e-01, 9.605525e-02, 1.328714e+00, 9.893248e-01, 3.348792e-01, 1.402861e+00, 1.423430e-01, 7.792031e-01, 1.260215e-01, 6.126098e-01, 2.595920e-01, 1.923780e-01, 1.332595e+00, 2.067222e+00, 2.173818e-01, 4.696043e-02, 4.938215e-01, 3.584307e-02, 1.60233…
2.000000e+00	5.261686e-01, 6.537612e-02, 2.771972e-02, 5.860029e-02, 2.027736e+00, 1.963919e+00, 2.284212e-01, 9.141424e-01, 2.084044e+00, 3.657781e-02, 3.364308e-01, 6.854011e-02, 1.176775e+00, 1.095535e+00, 3.954505e-01, 1.318028e+00, 1.462539e-01, 8.621386e-01, 8.140947e-02, 5.749793e-01, 2.627250e-01, 1.377644e-01, 1.259817e+00, 1.840087e+00, 1.668329e-01, 3.762031e-02, 4.312846e-01, 5.947110e-02, 1.35437…
0.000000e+00	1.535253e+00, 1.347264e+00, 1.753240e+00, 6.813663e-01, 1.953707e+00, 2.793716e-01, 3.124990e+00, 5.494962e-01, 1.445694e+00, 1.450206e+00, 1.892192e+00, 6.517560e-01, 1.204633e+00, 8.131571e-01, 3.193990e+00, 3.416268e-01, 1.929977e+00, 7.557132e-01, 6.732961e-01, 1.972967e+00, 5.089781e-01, 5.190866e-01, 1.607442e+00, 2.040828e+00, 6.561045e-02, 6.463884e-01, 1.517192e-01, 1.155931e+00, 1.74146…
2.000000e-01	1.148013e+00, 1.214992e+00, 1.091363e+00, 3.574295e-01, 2.311826e+00, 6.283280e-01, 2.699661e+00, 4.780192e-01, 1.649811e+00, 1.161076e+00, 1.629959e+00, 8.046543e-01, 8.245462e-01, 1.154125e+00, 2.084129e+00, 2.636337e-01, 1.562878e+00, 8.267337e-01, 5.111634e-01, 1.672097e+00, 5.037033e-01, 3.941547e-01, 1.377183e+00, 2.028924e+00, 1.490917e-01, 4.782947e-01, 2.730894e-01, 7.083709e-01, 1.50176…
4.000000e-01	7.870352e-01, 8.978620e-01, 8.467682e-01, 3.368725e-01, 2.126771e+00, 8.800255e-01, 2.471013e+00, 6.104257e-01, 1.673813e+00, 9.976639e-01, 2.211132e+00, 7.068158e-01, 5.660878e-01, 1.206795e+00, 1.629951e+00, 4.319766e-01, 1.047744e+00, 9.470889e-01, 3.524810e-01, 1.201706e+00, 6.656181e-01, 2.636488e-01, 1.443239e+00, 2.071720e+00, 1.339122e-01, 2.933233e-01, 3.251876e-01, 5.681954e-01, 1.29094…
6.000000e-01	4.642961e-01, 8.170183e-01, 5.419029e-01, 1.898376e-01, 2.379701e+00, 9.414164e-01, 2.168024e+00, 7.176770e-01, 1.601494e+00, 7.325253e-01, 1.900316e+00, 8.436376e-01, 4.961602e-01, 1.179567e+00, 1.058094e+00, 6.866945e-01, 7.423753e-01, 9.442303e-01, 2.143538e-01, 7.946932e-01, 6.642949e-01, 1.712829e-01, 1.376353e+00, 1.539367e+00, 9.414165e-02, 2.060561e-01, 3.414728e-01, 5.616372e-01, 8.40595…
8.000000e-01	3.834962e-01, 5.842028e-01, 4.815171e-01, 1.545556e-01, 1.988528e+00, 1.537486e+00, 1.319059e+00, 7.563095e-01, 1.391677e+00, 7.590476e-01, 1.737638e+00, 7.604206e-01, 3.249998e-01, 1.319104e+00, 7.808473e-01, 8.910741e-01, 4.687828e-01, 1.041223e+00, 1.167634e-01, 6.921590e-01, 7.553988e-01, 1.562518e-01, 1.290032e+00, 2.199042e+00, 5.364862e-02, 1.318854e-01, 4.095495e-01, 7.702215e-01, 7.57395…
1.000000e+00	2.279284e-01, 4.629372e-01, 4.535868e-01, 8.000442e-02, 1.986790e+00, 1.342422e+00, 1.354592e+00, 1.093254e+00, 1.564182e+00, 4.952767e-01, 1.513143e+00, 6.708627e-01, 3.224172e-01, 1.461212e+00, 8.728351e-01, 1.036213e+00, 5.081129e-01, 9.258233e-01, 7.560468e-02, 7.385357e-01, 6.818481e-01, 1.648055e-01, 1.208333e+00, 2.030740e+00, 3.888206e-02, 1.043620e-01, 3.169212e-01, 6.773165e-01, 7.36090…
1.200000e+00	1.506171e-01, 3.683957e-01, 2.664663e-01, 4.969217e-02, 2.862832e+00, 1.640204e+00, 1.181812e+00, 8.360866e-01, 1.533695e+00, 4.809573e-01, 1.073601e+00, 6.196049e-01, 3.233422e-01, 1.601141e+00, 5.432666e-01, 1.261983e+00, 3.470925e-01, 1.003885e+00, 6.115649e-02, 7.063168e-01, 7.510383e-01, 1.082760e-01, 1.283868e+00, 2.001665e+00, 2.403027e-02, 6.175662e-02, 5.707704e-01, 8.733944e-01, 4.68689…
1.400000e+00	1.226781e-01, 2.502945e-01, 1.894181e-01, 3.094811e-02, 2.355752e+00, 1.675660e+00, 1.005682e+00, 1.014199e+00, 1.691889e+00, 3.784074e-01, 8.575504e-01, 6.008580e-01, 4.722925e-01, 1.294051e+00, 5.579125e-01, 1.151768e+00, 2.022553e-01, 9.273710e-01, 4.091792e-02, 6.781568e-01, 7.241147e-01, 1.143735e-01, 1.406862e+00, 1.892545e+00, 1.572176e-02, 4.146845e-02, 4.408888e-01, 9.536147e-01, 3.90572…
1.600000e+00	1.194984e-01, 2.050444e-01, 1.496222e-01, 2.158623e-02, 2.523346e+00, 1.459083e+00, 7.380944e-01, 1.229683e+00, 1.593368e+00, 2.240078e-01, 6.987923e-01, 5.752086e-01, 7.398393e-01, 1.465614e+00, 5.727485e-01, 1.117057e+00, 1.788251e-01, 1.060175e+00, 2.357348e-02, 6.719394e-01, 5.730264e-01, 1.101609e-01, 1.150391e+00, 2.086104e+00, 1.142869e-02, 3.286413e-02, 4.611496e-01, 8.774343e-01, 4.06975…
1.800000e+00	2.058764e-01, 1.807404e-01, 1.125570e-01, 1.196945e-02, 2.361781e+00, 1.645148e+00, 6.150345e-01, 1.079530e+00, 1.520258e+00, 1.826136e-01, 4.625554e-01, 5.815252e-01, 8.751198e-01, 1.755309e+00, 6.477771e-01, 1.305354e+00, 1.271406e-01, 8.750547e-01, 1.526930e-02, 6.488674e-01, 4.842847e-01, 1.370327e-01, 1.190891e+00, 1.758356e+00, 7.455936e-03, 3.318798e-02, 3.984199e-01, 1.029477e+00, 2.66473…
2.000000e+00	3.396802e-01, 1.258055e-01, 1.039532e-01, 8.632930e-03, 2.232424e+00, 1.553665e+00, 4.072591e-01, 1.163642e+00, 1.582747e+00, 1.292779e-01, 3.880050e-01, 5.179230e-01, 8.539212e-01, 1.449827e+00, 6.030144e-01, 1.259181e+00, 9.828382e-02, 7.390403e-01, 9.901426e-03, 5.657354e-01, 5.030976e-01, 1.049175e-01, 1.293482e+00, 1.741878e+00, 7.957636e-03, 3.956950e-02, 5.042386e-01, 1.111623e+00, 2.02398…
0.000000e+00	1.533872e+00, 1.539392e+00, 3.041885e+00, 2.512537e+00, 3.018203e+00, 3.307812e-01, 2.642646e+00, 2.756024e+00, 2.866238e+00, 2.540123e+00, 9.845399e-01, 1.575696e+00, 2.748100e+00, 1.599601e+00, 1.371301e+00, 1.128302e+00, 8.662293e-01, 2.444397e+00, 8.095172e-01, 2.722745e+00, 1.061711e+00, 1.760446e+00, 1.629013e+00, 2.140171e+00, 2.870046e+00, 1.896591e+00, 7.159558e-01, 5.192896e-02, 3.02383…
2.000000e-01	1.093774e+00, 1.423547e+00, 1.701368e+00, 1.590287e+00, 2.357480e+00, 2.368933e-01, 2.342696e+00, 2.654600e+00, 3.004431e+00, 1.434073e+00, 1.199451e+00, 1.822819e+00, 1.811484e+00, 1.615386e+00, 1.239538e+00, 7.913237e-01, 8.309165e-01, 1.886510e+00, 8.398809e-01, 1.579437e+00, 1.063646e+00, 1.166368e+00, 1.268850e+00, 1.343258e+00, 1.311533e+00, 1.221838e+00, 5.994816e-01, 3.516411e-01, 1.97636…
4.000000e-01	1.045018e+00, 1.621849e+00, 1.365810e+00, 9.768487e-01, 1.711361e+00, 4.071212e-01, 1.584956e+00, 2.770174e+00, 2.363074e+00, 1.118329e+00, 1.120482e+00, 1.360190e+00, 1.410440e+00, 1.916290e+00, 1.299265e+00, 5.736804e-01, 8.294347e-01, 1.695057e+00, 9.547938e-01, 1.188416e+00, 9.167293e-01, 8.782925e-01, 1.303880e+00, 1.899819e+00, 7.747986e-01, 7.748681e-01, 5.832002e-01, 2.782279e-01, 2.25304…
6.000000e-01	7.989409e-01, 1.286187e+00, 9.090354e-01, 4.488051e-01, 1.554902e+00, 6.468350e-01, 1.320537e+00, 2.124783e+00, 2.754950e+00, 9.024872e-01, 1.044441e+00, 1.235493e+00, 1.014223e+00, 1.750877e+00, 1.259398e+00, 6.401075e-01, 5.586684e-01, 1.270956e+00, 6.400883e-01, 9.072691e-01, 9.341931e-01, 5.323652e-01, 1.315605e+00, 1.718655e+00, 4.178753e-01, 3.916685e-01, 5.266352e-01, 2.609219e-01, 1.36637…
8.000000e-01	6.534010e-01, 1.184452e+00, 6.602366e-01, 3.585031e-01, 2.152992e+00, 7.874906e-01, 1.585476e+00, 2.112890e+00, 2.700636e+00, 8.616659e-01, 9.664221e-01, 8.142913e-01, 7.892763e-01, 1.449705e+00, 1.136986e+00, 7.565323e-01, 4.920152e-01, 1.317112e+00, 4.675039e-01, 5.133218e-01, 9.545929e-01, 4.115945e-01, 1.626585e+00, 1.662887e+00, 2.169674e-01, 3.015461e-01, 6.231841e-01, 4.353711e-01, 1.09733…
1.000000e+00	6.334607e-01, 1.013111e+00, 4.697154e-01, 2.221620e-01, 1.956521e+00, 1.130098e+00, 1.029057e+00, 1.722258e+00, 2.481223e+00, 6.298872e-01, 6.802316e-01, 4.917677e-01, 5.959022e-01, 2.003755e+00, 1.123804e+00, 9.672809e-01, 3.609381e-01, 1.026663e+00, 3.160732e-01, 5.135675e-01, 8.137939e-01, 2.632983e-01, 1.348638e+00, 1.848725e+00, 1.091515e-01, 1.848993e-01, 4.687972e-01, 6.778183e-01, 9.28710…
1.200000e+00	4.974113e-01, 5.922177e-01, 4.894488e-01, 1.366892e-01, 2.096962e+00, 1.095657e+00, 1.004782e+00, 2.043612e+00, 2.182420e+00, 4.642276e-01, 5.862747e-01, 4.470357e-01, 6.181682e-01, 1.654095e+00, 9.651706e-01, 1.076515e+00, 3.018915e-01, 9.765046e-01, 1.633580e-01, 5.259004e-01, 7.562904e-01, 1.980734e-01, 1.109367e+00, 1.568598e+00, 7.337110e-02, 1.164378e-01, 5.212522e-01, 7.604161e-01, 8.19520…
1.400000e+00	4.106728e-01, 4.744577e-01, 4.464774e-01, 1.013314e-01, 2.331545e+00, 1.420326e+00, 6.699421e-01, 1.518484e+00, 2.669751e+00, 3.852270e-01, 4.734627e-01, 4.252888e-01, 7.932350e-01, 1.536131e+00, 1.005925e+00, 1.295087e+00, 2.169517e-01, 1.186913e+00, 1.187209e-01, 5.678991e-01, 7.294422e-01, 2.128772e-01, 1.234808e+00, 1.771590e+00, 4.613646e-02, 1.035011e-01, 4.858937e-01, 7.159199e-01, 5.40019…
1.600000e+00	3.816446e-01, 3.573379e-01, 3.468724e-01, 6.501140e-02, 1.762040e+00, 1.537362e+00, 5.981529e-01, 1.590848e+00, 1.767055e+00, 2.869039e-01, 3.597610e-01, 4.309189e-01, 9.882394e-01, 1.489779e+00, 1.000490e+00, 1.184051e+00, 1.695554e-01, 9.639298e-01, 6.429013e-02, 5.726893e-01, 8.101673e-01, 1.752643e-01, 1.442509e+00, 1.686734e+00, 2.369121e-02, 5.769694e-02, 4.792244e-01, 9.487998e-01, 5.06008…
1.800000e+00	3.698160e-01, 2.241256e-01, 3.022251e-01, 3.335132e-02, 2.363658e+00, 1.408297e+00, 5.190559e-01, 1.543996e+00, 1.944098e+00, 2.072281e-01, 2.337845e-01, 3.322186e-01, 1.010097e+00, 1.712891e+00, 9.473025e-01, 1.449229e+00, 1.295650e-01, 1.084487e+00, 5.301989e-02, 4.689119e-01, 7.678207e-01, 1.658691e-01, 1.205070e+00, 2.115521e+00, 1.553066e-02, 4.029708e-02, 5.545519e-01, 8.932599e-01, 4.40487…
2.000000e+00	4.190793e-01, 1.733010e-01, 3.231477e-01, 2.470123e-02, 2.169254e+00, 1.671360e+00, 3.499358e-01, 1.726632e+00, 1.542723e+00, 1.657847e-01, 1.763574e-01, 3.159353e-01, 9.815606e-01, 1.686987e+00, 9.994579e-01, 1.241108e+00, 9.209506e-02, 9.460958e-01, 2.494459e-02, 5.146101e-01, 5.485250e-01, 1.432265e-01, 1.481450e+00, 1.689475e+00, 8.764638e-03, 2.856985e-02, 4.136260e-01, 1.130246e+00, 2.63621…
0.000000e+00	8.320967e-01, 1.861851e+00, 2.106332e+00, 9.609656e-01, 2.698805e+00, 4.035338e-01, 1.793279e+00, 1.007646e+00, 2.395235e+00, 2.512027e+00, 5.343373e-01, 1.777349e+00, 2.865996e+00, 9.842415e-01, 8.220023e-01, 8.306624e-01, 1.578149e+00, 1.394412e+00, 1.792551e+00, 1.066869e+00, 2.090626e+00, 8.495921e-01, 2.157651e+00, 2.306830e+00, 2.265535e+00, 1.440724e+00, 2.986291e+00, 2.291229e+00, 7.80370…
2.000000e-01	7.527694e-01, 1.678722e+00, 1.263945e+00, 5.494773e-01, 2.782579e+00, 3.796274e-01, 1.785355e+00, 1.238008e+00, 1.618979e+00, 1.608720e+00, 4.141295e-01, 1.392017e+00, 1.757602e+00, 1.179701e+00, 8.694674e-01, 7.932295e-01, 1.055518e+00, 1.017058e+00, 1.050591e+00, 8.911091e-01, 1.301313e+00, 5.610163e-01, 1.816344e+00, 2.302715e+00, 1.275155e+00, 6.956195e-01, 1.973757e+00, 1.234878e+00, 6.30909…
4.000000e-01	5.660257e-01, 1.374781e+00, 8.186182e-01, 3.424548e-01, 2.319284e+00, 5.456554e-01, 1.587013e+00, 1.338832e+00, 1.205689e+00, 1.142335e+00, 3.544416e-01, 9.203600e-01, 1.428184e+00, 1.376172e+00, 8.680453e-01, 9.906848e-01, 7.988642e-01, 1.175523e+00, 7.225037e-01, 6.697402e-01, 1.001317e+00, 2.975674e-01, 1.641455e+00, 2.271064e+00, 7.144664e-01, 5.372469e-01, 1.326409e+00, 1.079024e+00, 5.29795…
6.000000e-01	4.753573e-01, 1.137414e+00, 5.150846e-01, 2.271253e-01, 2.293013e+00, 8.319615e-01, 1.210724e+00, 1.092313e+00, 1.262160e+00, 1.027652e+00, 2.825312e-01, 8.144400e-01, 1.125392e+00, 1.630626e+00, 9.756954e-01, 8.823094e-01, 6.120487e-01, 1.022117e+00, 5.092152e-01, 3.795723e-01, 1.048608e+00, 1.595566e-01, 1.356556e+00, 1.718478e+00, 3.928456e-01, 3.150562e-01, 1.339535e+00, 6.712833e-01, 3.73523…
8.000000e-01	6.097021e-01, 8.903774e-01, 4.363644e-01, 1.671940e-01, 2.405779e+00, 1.245431e+00, 8.695188e-01, 1.166538e+00, 1.844559e+00, 5.721904e-01, 2.179875e-01, 5.179789e-01, 8.587251e-01, 1.515013e+00, 8.488288e-01, 1.062940e+00, 5.345373e-01, 8.108684e-01, 3.289009e-01, 4.000671e-01, 8.159635e-01, 1.637026e-01, 1.432430e+00, 1.843993e+00, 2.385916e-01, 2.121725e-01, 9.816656e-01, 6.479284e-01, 2.67853…
1.000000e+00	5.233575e-01, 6.343579e-01, 3.419635e-01, 8.800999e-02, 2.214754e+00, 1.139955e+00, 8.524523e-01, 1.186135e+00, 1.605283e+00, 4.359941e-01, 1.745259e-01, 3.831501e-01, 1.127889e+00, 1.729588e+00, 8.646538e-01, 1.285829e+00, 3.861223e-01, 1.014722e+00, 2.337727e-01, 3.816586e-01, 6.918596e-01, 1.403163e-01, 1.303733e+00, 1.710563e+00, 1.156606e-01, 1.612493e-01, 1.014745e+00, 8.295173e-01, 2.56118…
1.200000e+00	5.055820e-01, 4.760943e-01, 2.265102e-01, 5.809266e-02, 2.339373e+00, 1.345686e+00, 6.190693e-01, 1.190755e+00, 1.625046e+00, 3.242807e-01, 1.463276e-01, 2.693506e-01, 9.029516e-01, 1.610647e+00, 9.837218e-01, 1.397871e+00, 2.368206e-01, 8.981170e-01, 1.568009e-01, 4.181240e-01, 5.558997e-01, 1.284461e-01, 1.186367e+00, 2.037688e+00, 7.239703e-02, 1.268837e-01, 6.327797e-01, 8.569181e-01, 1.69769…
1.400000e+00	5.519416e-01, 3.238744e-01, 2.321143e-01, 3.957040e-02, 2.472601e+00, 1.472065e+00, 4.309352e-01, 1.165227e+00, 1.403889e+00, 2.260297e-01, 1.045446e-01, 2.158353e-01, 1.237964e+00, 1.846780e+00, 8.287908e-01, 1.279471e+00, 1.836012e-01, 8.568790e-01, 9.089070e-02, 5.784051e-01, 4.949522e-01, 1.170438e-01, 1.376192e+00, 2.156235e+00, 3.936181e-02, 8.561044e-02, 7.003522e-01, 9.592832e-01, 1.53579…
1.600000e+00	5.498832e-01, 2.869308e-01, 2.055814e-01, 2.086221e-02, 2.421098e+00, 1.545033e+00, 4.713047e-01, 1.299713e+00, 1.457487e+00, 1.740483e-01, 9.425881e-02, 1.685291e-01, 1.107419e+00, 1.571866e+00, 8.555090e-01, 1.348578e+00, 1.359465e-01, 1.007578e+00, 6.194561e-02, 5.399796e-01, 4.525380e-01, 1.140356e-01, 1.069188e+00, 1.933279e+00, 2.662447e-02, 4.850334e-02, 6.662408e-01, 1.082944e+00, 1.16531…
1.800000e+00	5.802436e-01, 1.833797e-01, 2.267232e-01, 1.485018e-02, 2.050420e+00, 1.344570e+00, 2.399279e-01, 1.303891e+00, 1.503344e+00, 1.227100e-01, 7.017427e-02, 1.222303e-01, 1.096093e+00, 1.762572e+00, 9.735898e-01, 1.388296e+00, 9.939263e-02, 8.527810e-01, 3.546440e-02, 5.066481e-01, 2.625770e-01, 1.157124e-01, 1.373615e+00, 1.992617e+00, 1.238697e-02, 5.082287e-02, 5.796538e-01, 8.264044e-01, 1.02929…
2.000000e+00	4.776473e-01, 1.173373e-01, 2.106056e-01, 7.458603e-03, 1.787295e+00, 1.609191e+00, 3.043646e-01, 1.240933e+00, 1.439869e+00, 9.993763e-02, 5.433577e-02, 7.352706e-02, 1.283562e+00, 1.587503e+00, 8.744536e-01, 1.226199e+00, 9.673420e-02, 8.033886e-01, 2.742746e-02, 4.996148e-01, 2.786388e-01, 1.108471e-01, 1.122026e+00, 1.906759e+00, 7.957863e-03, 4.136218e-02, 5.177878e-01, 8.441623e-01, 9.02904…
0.000000e+00	1.588590e+00, 1.757047e+00, 1.697494e+00, 1.801562e+00, 1.466749e+00, 3.252333e-02, 1.048578e+00, 2.384337e+00, 2.514224e+00, 2.154514e+00, 1.061662e+00, 1.146248e+00, 4.405316e-01, 2.386924e+00, 6.034367e-02, 8.044311e-01, 2.792781e+00, 5.626641e-01, 2.307156e+00, 2.835648e+00, 2.671677e+00, 7.687462e-02, 1.098670e+00, 2.924157e+00, 6.503085e-01, 1.352401e+00, 2.859806e+00, 2.205436e+00, 2.49156…
2.000000e-01	1.030567e+00, 2.086244e+00, 9.792458e-01, 1.320509e+00, 1.372126e+00, 4.131188e-01, 8.150885e-01, 1.789446e+00, 1.876034e+00, 1.250973e+00, 1.228754e+00, 1.269335e+00, 7.055625e-01, 2.014133e+00, 3.024388e-01, 6.676945e-01, 2.033798e+00, 5.714669e-01, 1.836506e+00, 1.748315e+00, 2.059731e+00, 1.364007e-01, 1.138735e+00, 1.874181e+00, 3.953320e-01, 9.221954e-01, 1.997875e+00, 1.594315e+00, 1.79054…
4.000000e-01	7.501061e-01, 1.874332e+00, 7.932935e-01, 8.687437e-01, 1.163622e+00, 7.913014e-01, 1.018494e+00, 1.680008e+00, 1.500754e+00, 8.213090e-01, 1.199828e+00, 1.126686e+00, 6.817889e-01, 1.626816e+00, 4.759493e-01, 8.854533e-01, 1.629034e+00, 5.493514e-01, 1.338367e+00, 1.006933e+00, 2.039767e+00, 1.522897e-01, 1.018775e+00, 2.307979e+00, 2.345931e-01, 5.479644e-01, 1.413291e+00, 8.558892e-01, 1.41707…
6.000000e-01	6.125165e-01, 1.622897e+00, 3.632578e-01, 4.781120e-01, 1.491166e+00, 8.848781e-01, 1.053302e+00, 1.291756e+00, 1.918358e+00, 7.014125e-01, 1.103519e+00, 1.310929e+00, 7.267174e-01, 1.882538e+00, 5.872046e-01, 8.422506e-01, 1.056472e+00, 6.936822e-01, 1.146737e+00, 8.278590e-01, 1.423125e+00, 2.915880e-01, 1.081494e+00, 2.163784e+00, 1.189942e-01, 3.433356e-01, 1.317747e+00, 5.583718e-01, 1.00009…
8.000000e-01	5.933888e-01, 1.382124e+00, 2.876659e-01, 3.222314e-01, 1.687216e+00, 1.322818e+00, 8.617161e-01, 1.620851e+00, 1.871963e+00, 7.240314e-01, 8.076032e-01, 1.127288e+00, 5.521901e-01, 1.974397e+00, 6.236458e-01, 1.082749e+00, 8.339867e-01, 7.691450e-01, 6.432225e-01, 7.953423e-01, 1.206732e+00, 2.951967e-01, 1.220105e+00, 2.214367e+00, 5.695287e-02, 2.807520e-01, 8.621815e-01, 3.764382e-01, 1.01874…
1.000000e+00	5.809637e-01, 1.336892e+00, 2.119476e-01, 2.109226e-01, 1.973209e+00, 1.274376e+00, 7.364492e-01, 1.496201e+00, 2.111643e+00, 4.798798e-01, 8.562945e-01, 1.071736e+00, 7.428688e-01, 2.033971e+00, 6.920255e-01, 1.267988e+00, 6.853575e-01, 7.339881e-01, 3.647844e-01, 6.046970e-01, 1.268804e+00, 2.558124e-01, 1.269646e+00, 1.894228e+00, 4.150875e-02, 1.678146e-01, 7.185048e-01, 3.108614e-01, 8.05227…
1.200000e+00	4.362962e-01, 1.168566e+00, 1.794930e-01, 1.128660e-01, 1.762169e+00, 1.396570e+00, 7.232333e-01, 1.619384e+00, 2.037961e+00, 3.256255e-01, 6.296901e-01, 7.296570e-01, 8.457843e-01, 1.801367e+00, 9.867217e-01, 1.363268e+00, 4.809303e-01, 5.977211e-01, 2.694787e-01, 5.873350e-01, 1.125151e+00, 2.891273e-01, 1.305253e+00, 1.910061e+00, 2.182519e-02, 1.017406e-01, 5.832648e-01, 3.292615e-01, 6.38162…
1.400000e+00	5.260935e-01, 9.228324e-01, 1.797697e-01, 8.315377e-02, 1.931923e+00, 1.352101e+00, 5.870871e-01, 1.245794e+00, 2.169837e+00, 2.690028e-01, 4.289429e-01, 7.059555e-01, 8.211238e-01, 1.612081e+00, 7.900689e-01, 1.350246e+00, 4.061059e-01, 7.588121e-01, 1.887646e-01, 5.912981e-01, 1.076657e+00, 2.253063e-01, 1.167673e+00, 2.114951e+00, 1.465074e-02, 6.539436e-02, 5.966072e-01, 4.274896e-01, 5.97337…
1.600000e+00	5.663365e-01, 5.977645e-01, 1.633242e-01, 4.248327e-02, 1.727800e+00, 1.569306e+00, 4.580235e-01, 1.455479e+00, 2.088487e+00, 1.904671e-01, 3.616205e-01, 5.632344e-01, 1.165347e+00, 1.865381e+00, 8.453595e-01, 1.345090e+00, 2.515722e-01, 9.744427e-01, 9.826082e-02, 6.055900e-01, 8.847507e-01, 2.178044e-01, 1.178454e+00, 2.196469e+00, 7.587979e-03, 4.578543e-02, 6.069731e-01, 6.428511e-01, 4.05397…
1.800000e+00	5.969326e-01, 4.342202e-01, 1.615134e-01, 2.769538e-02, 2.560462e+00, 1.491021e+00, 3.199599e-01, 1.293936e+00, 2.149411e+00, 1.539670e-01, 3.230522e-01, 3.364060e-01, 1.098404e+00, 1.647495e+00, 7.576283e-01, 1.276320e+00, 1.872241e-01, 9.631757e-01, 7.243027e-02, 6.496921e-01, 7.124875e-01, 1.784049e-01, 1.261062e+00, 2.166091e+00, 5.600190e-03, 2.868145e-02, 4.511641e-01, 6.362588e-01, 4.01884…
2.000000e+00	4.728174e-01, 3.378043e-01, 1.708916e-01, 2.027124e-02, 2.102094e+00, 1.799703e+00, 2.914116e-01, 1.119713e+00, 1.762037e+00, 1.142210e-01, 2.436650e-01, 3.022980e-01, 1.344127e+00, 1.481771e+00, 1.043463e+00, 1.293405e+00, 1.750769e-01, 7.031207e-01, 5.577167e-02, 5.031187e-01, 6.133822e-01, 1.776249e-01, 1.091302e+00, 2.013450e+00, 4.838468e-03, 1.903220e-02, 5.573208e-01, 6.197180e-01, 2.98490…
0.000000e+00	2.620217e+00, 2.927281e+00, 2.654620e+00, 1.127747e+00, 2.318646e+00, 2.227890e+00, 2.322141e+00, 9.208244e-01, 4.733190e-01, 1.913368e+00, 9.723491e-01, 2.484482e+00, 3.765615e-01, 2.752156e+00, 3.744454e-01, 9.934687e-02, 2.584922e-01, 8.921377e-01, 8.624992e-01, 1.995874e+00, 1.285367e+00, 2.534595e+00, 7.954481e-02, 6.121521e-01, 4.986915e-01, 4.142368e-01, 2.621643e-01, 2.399013e+00, 1.21589…
2.000000e-01	1.370995e+00, 2.602784e+00, 1.541542e+00, 7.292241e-01, 2.013651e+00, 1.946518e+00, 1.869886e+00, 7.657836e-01, 4.000682e-01, 1.831536e+00, 1.047869e+00, 1.754693e+00, 3.058836e-01, 2.439269e+00, 3.050244e-01, 7.589309e-02, 5.062576e-01, 9.535380e-01, 8.149999e-01, 1.468507e+00, 1.007652e+00, 2.177842e+00, 4.170410e-01, 9.259717e-01, 3.215800e-01, 5.214848e-01, 1.796006e-01, 1.620702e+00, 8.57164…
4.000000e-01	1.194426e+00, 2.649044e+00, 9.421913e-01, 4.624482e-01, 1.918953e+00, 1.864808e+00, 1.467629e+00, 7.038998e-01, 2.817532e-01, 1.168434e+00, 1.181689e+00, 1.353855e+00, 2.127772e-01, 1.636328e+00, 2.870987e-01, 1.705598e-01, 7.055610e-01, 8.209711e-01, 4.785266e-01, 1.228899e+00, 6.790590e-01, 1.539889e+00, 7.521471e-01, 1.370789e+00, 1.759347e-01, 6.407824e-01, 1.423979e-01, 1.450495e+00, 8.58108…
6.000000e-01	1.171100e+00, 1.633885e+00, 5.498989e-01, 2.531744e-01, 2.592035e+00, 2.264326e+00, 1.455831e+00, 5.275973e-01, 3.029642e-01, 8.727279e-01, 1.405443e+00, 1.291421e+00, 1.803384e-01, 1.220206e+00, 2.344036e-01, 3.785495e-01, 7.780595e-01, 7.805853e-01, 3.509564e-01, 9.507884e-01, 4.351204e-01, 1.156993e+00, 9.707178e-01, 1.382197e+00, 1.059866e-01, 7.913267e-01, 1.299296e-01, 1.237916e+00, 7.20653…
8.000000e-01	7.354883e-01, 1.537502e+00, 2.930548e-01, 1.759387e-01, 1.870557e+00, 1.921564e+00, 1.110783e+00, 5.235785e-01, 4.212415e-01, 9.751806e-01, 1.383969e+00, 8.605857e-01, 2.828077e-01, 7.674465e-01, 1.711993e-01, 7.143639e-01, 8.308097e-01, 9.896723e-01, 2.205332e-01, 9.039918e-01, 3.478037e-01, 1.070668e+00, 1.108105e+00, 1.350788e+00, 1.619394e-01, 8.611417e-01, 2.045915e-01, 1.154067e+00, 5.68876…
1.000000e+00	6.026516e-01, 1.282430e+00, 1.900293e-01, 1.521730e-01, 2.344915e+00, 2.051694e+00, 1.017442e+00, 3.008673e-01, 4.507256e-01, 7.016032e-01, 1.058889e+00, 7.358849e-01, 3.371985e-01, 5.983711e-01, 9.720874e-02, 9.514495e-01, 7.935867e-01, 7.119036e-01, 1.369420e-01, 6.671007e-01, 3.094352e-01, 9.023862e-01, 1.430956e+00, 1.420640e+00, 2.710750e-01, 8.337844e-01, 2.441046e-01, 1.111788e+00, 3.50392…
1.200000e+00	7.078555e-01, 9.451597e-01, 1.190012e-01, 1.171813e-01, 2.716136e+00, 1.786977e+00, 8.145513e-01, 2.697318e-01, 6.006584e-01, 4.516316e-01, 8.519960e-01, 7.482187e-01, 5.758293e-01, 5.723759e-01, 1.065359e-01, 8.301853e-01, 6.454738e-01, 8.184541e-01, 1.022674e-01, 7.399383e-01, 2.015068e-01, 5.967786e-01, 1.087131e+00, 1.343232e+00, 2.654234e-01, 8.922381e-01, 2.834894e-01, 1.069555e+00, 3.99978…
1.400000e+00	6.804173e-01, 6.831681e-01, 6.430527e-02, 1.110777e-01, 2.326750e+00, 1.995077e+00, 5.511431e-01, 3.383033e-01, 5.885465e-01, 4.591763e-01, 7.530179e-01, 6.729738e-01, 7.400876e-01, 4.351375e-01, 7.740972e-02, 9.741411e-01, 5.502157e-01, 8.347978e-01, 4.933807e-02, 5.708119e-01, 1.776462e-01, 5.082393e-01, 1.260528e+00, 1.521123e+00, 3.491368e-01, 8.866260e-01, 3.741329e-01, 9.574152e-01, 2.47768…
1.600000e+00	5.375678e-01, 4.651243e-01, 3.646665e-02, 7.030355e-02, 2.066030e+00, 1.630653e+00, 6.279243e-01, 3.705999e-01, 7.988853e-01, 2.947796e-01, 5.978935e-01, 6.418672e-01, 9.777504e-01, 4.404722e-01, 5.536513e-02, 9.747940e-01, 3.444747e-01, 8.708814e-01, 4.008257e-02, 6.480998e-01, 1.676912e-01, 3.199090e-01, 1.214352e+00, 1.376191e+00, 3.912912e-01, 8.477314e-01, 3.964589e-01, 1.018393e+00, 2.45579…
1.800000e+00	5.887374e-01, 3.266661e-01, 2.220586e-02, 6.483456e-02, 1.992367e+00, 2.010078e+00, 4.497232e-01, 5.601420e-01, 9.949351e-01, 1.961834e-01, 4.752597e-01, 4.593694e-01, 1.103384e+00, 5.557555e-01, 5.068117e-02, 1.155856e+00, 3.187598e-01, 7.754377e-01, 2.782215e-02, 7.136343e-01, 1.457070e-01, 2.748169e-01, 1.304001e+00, 1.202437e+00, 3.530109e-01, 1.074604e+00, 4.195011e-01, 8.900645e-01, 1.98375…
2.000000e+00	5.316978e-01, 2.465196e-01, 1.674115e-02, 4.009052e-02, 2.039360e+00, 1.737079e+00, 3.413198e-01, 6.777915e-01, 1.028542e+00, 1.487633e-01, 3.430407e-01, 3.719673e-01, 1.192469e+00, 6.068687e-01, 4.424392e-02, 1.419894e+00, 2.070543e-01, 8.932888e-01, 1.645992e-02, 6.827631e-01, 1.187220e-01, 2.583584e-01, 1.267444e+00, 1.567492e+00, 3.633269e-01, 7.523230e-01, 4.381294e-01, 8.623019e-01, 1.56126…
0.000000e+00	6.699186e-01, 1.492976e+00, 9.208007e-01, 1.044120e+00, 2.161189e+00, 8.305875e-01, 1.399395e+00, 8.590219e-01, 1.428610e+00, 2.449684e+00, 2.036449e+00, 2.801769e+00, 2.235117e+00, 1.287876e+00, 2.658774e+00, 2.386047e+00, 3.684864e-01, 1.873291e+00, 1.977304e-01, 9.173724e-01, 1.485150e+00, 1.258528e+00, 2.741838e+00, 4.529944e-01, 5.478144e-01, 2.699883e+00, 2.084891e+00, 1.789964e-01, 1.16103…
2.000000e-01	5.974749e-01, 1.610741e+00, 7.627539e-01, 7.658896e-01, 2.278298e+00, 8.991773e-01, 1.155397e+00, 7.892155e-01, 1.408063e+00, 1.300071e+00, 1.824942e+00, 2.259393e+00, 1.738461e+00, 1.174071e+00, 2.031186e+00, 1.792586e+00, 4.746044e-01, 1.730722e+00, 2.711222e-01, 6.382940e-01, 1.386360e+00, 6.725278e-01, 2.261575e+00, 4.252516e-01, 3.066918e-01, 1.745012e+00, 1.702829e+00, 1.216210e-01, 8.78752…
4.000000e-01	5.767974e-01, 1.298296e+00, 8.564515e-01, 4.590690e-01, 2.118366e+00, 9.095432e-01, 7.744884e-01, 1.037469e+00, 1.351371e+00, 6.707854e-01, 1.440479e+00, 1.585278e+00, 1.441071e+00, 1.235377e+00, 1.546160e+00, 1.728136e+00, 4.029074e-01, 1.187602e+00, 1.737666e-01, 5.560997e-01, 1.036898e+00, 5.450253e-01, 1.789757e+00, 4.911106e-01, 2.350993e-01, 9.654277e-01, 1.250265e+00, 6.310300e-02, 8.48178…
6.000000e-01	5.168285e-01, 1.318641e+00, 6.476477e-01, 2.655638e-01, 2.280406e+00, 1.280902e+00, 8.180088e-01, 1.080376e+00, 1.870630e+00, 3.637108e-01, 1.722935e+00, 1.122488e+00, 1.334345e+00, 1.408205e+00, 1.560504e+00, 1.705153e+00, 3.508119e-01, 1.489606e+00, 1.092960e-01, 6.113765e-01, 7.933496e-01, 3.517047e-01, 1.675305e+00, 7.497506e-01, 1.162127e-01, 6.752618e-01, 9.736963e-01, 4.956252e-02, 5.84855…
8.000000e-01	5.405580e-01, 1.072044e+00, 5.693508e-01, 1.636602e-01, 2.125976e+00, 1.452855e+00, 6.582466e-01, 1.194815e+00, 1.954763e+00, 1.856312e-01, 1.294342e+00, 7.972251e-01, 1.365405e+00, 1.274975e+00, 1.088654e+00, 1.533331e+00, 2.095976e-01, 1.151099e+00, 6.569157e-02, 6.269437e-01, 8.634764e-01, 2.312876e-01, 1.706323e+00, 9.161414e-01, 7.538182e-02, 4.345168e-01, 7.791211e-01, 2.783197e-02, 5.21475…
1.000000e+00	5.566014e-01, 1.044383e+00, 4.701720e-01, 1.051493e-01, 2.449841e+00, 1.563977e+00, 5.680850e-01, 1.067059e+00, 2.139199e+00, 1.364649e-01, 1.178180e+00, 4.989918e-01, 1.374156e+00, 1.535621e+00, 1.121706e+00, 1.300229e+00, 2.064618e-01, 1.185033e+00, 4.696029e-02, 5.542879e-01, 7.582907e-01, 1.833009e-01, 1.502753e+00, 1.111282e+00, 5.143192e-02, 3.145061e-01, 7.488713e-01, 2.737018e-02, 3.30756…
1.200000e+00	4.857795e-01, 6.051917e-01, 4.332191e-01, 6.720673e-02, 1.956257e+00, 1.669391e+00, 3.558058e-01, 1.242413e+00, 2.108952e+00, 8.690571e-02, 9.413023e-01, 3.728591e-01, 1.366678e+00, 1.628421e+00, 1.011448e+00, 1.487988e+00, 1.354043e-01, 1.140177e+00, 3.452018e-02, 5.891411e-01, 6.794991e-01, 1.231248e-01, 1.441950e+00, 1.403302e+00, 3.526365e-02, 1.827851e-01, 7.978638e-01, 5.791720e-02, 3.36068…
1.400000e+00	4.608720e-01, 5.488999e-01, 3.056578e-01, 3.715391e-02, 2.182913e+00, 1.778445e+00, 2.724166e-01, 1.066268e+00, 2.096500e+00, 6.147701e-02, 5.198496e-01, 2.766180e-01, 1.562673e+00, 1.449414e+00, 7.627671e-01, 1.566173e+00, 9.929391e-02, 1.065015e+00, 2.002804e-02, 6.062823e-01, 5.410328e-01, 1.049540e-01, 1.356470e+00, 1.541934e+00, 2.450985e-02, 1.270035e-01, 6.669669e-01, 1.312012e-01, 2.52600…
1.600000e+00	5.327574e-01, 2.998899e-01, 2.859360e-01, 2.126410e-02, 1.969686e+00, 1.495524e+00, 2.742711e-01, 1.177578e+00, 2.216432e+00, 5.047012e-02, 4.206734e-01, 2.151686e-01, 1.522861e+00, 1.525244e+00, 8.310301e-01, 1.383459e+00, 8.405898e-02, 9.209172e-01, 1.357910e-02, 5.369841e-01, 4.099334e-01, 9.713075e-02, 1.496016e+00, 1.733043e+00, 1.583584e-02, 7.894405e-02, 6.809969e-01, 1.699149e-01, 2.10117…
1.800000e+00	5.017582e-01, 2.290793e-01, 2.970239e-01, 1.680036e-02, 2.499309e+00, 1.709443e+00, 2.342439e-01, 1.266246e+00, 2.205725e+00, 5.035297e-02, 4.911806e-01, 1.617739e-01, 1.225210e+00, 1.438951e+00, 8.114209e-01, 1.242192e+00, 6.427316e-02, 8.674498e-01, 9.441275e-03, 5.868970e-01, 3.547901e-01, 9.653384e-02, 1.433628e+00, 2.085451e+00, 9.248001e-03, 4.917465e-02, 5.245725e-01, 2.571197e-01, 1.37307…
2.000000e+00	5.760618e-01, 1.732901e-01, 2.482138e-01, 8.721822e-03, 2.278668e+00, 1.621953e+00, 1.638939e-01, 1.056782e+00, 2.365795e+00, 3.961008e-02, 3.288590e-01, 1.222142e-01, 1.494840e+00, 1.293416e+00, 9.866577e-01, 1.552564e+00, 4.359865e-02, 1.126102e+00, 6.762182e-03, 5.930528e-01, 3.388864e-01, 1.193852e-01, 1.242776e+00, 1.890317e+00, 8.028658e-03, 3.350428e-02, 5.187506e-01, 4.109558e-01, 1.48212…
0.000000e+00	2.691031e+00, 1.163547e+00, 1.725394e+00, 1.434550e+00, 2.457960e+00, 5.288528e-01, 2.470394e+00, 1.068165e+00, 2.574503e-01, 2.432687e+00, 2.673154e+00, 6.571594e-02, 2.022130e+00, 7.664188e-01, 1.855441e+00, 3.018387e+00, 2.087980e+00, 1.055002e+00, 2.198113e+00, 2.008448e+00, 5.342473e-01, 2.432120e+00, 9.544979e-01, 3.236850e-01, 2.078927e+00, 2.034482e+00, 2.761134e-01, 3.229107e+00, 2.36923…
2.000000e-01	1.638174e+00, 8.167207e-01, 1.403885e+00, 1.204777e+00, 1.878651e+00, 3.460684e-01, 2.576115e+00, 6.980822e-01, 1.798591e-01, 1.293049e+00, 2.958931e+00, 9.351975e-02, 1.495540e+00, 6.166843e-01, 1.518080e+00, 2.164863e+00, 1.681990e+00, 1.045603e+00, 1.318970e+00, 1.345396e+00, 4.696856e-01, 2.018720e+00, 1.167768e+00, 2.530163e-01, 1.397473e+00, 1.866638e+00, 3.379456e-01, 1.687134e+00, 1.80712…
4.000000e-01	1.022850e+00, 5.098286e-01, 1.105262e+00, 6.413087e-01, 2.104738e+00, 3.569768e-01, 2.266089e+00, 5.450098e-01, 2.661035e-01, 6.311495e-01, 2.292553e+00, 7.321705e-02, 1.030321e+00, 5.906217e-01, 1.194446e+00, 1.690104e+00, 1.912963e+00, 9.370909e-01, 1.117861e+00, 7.688360e-01, 5.877579e-01, 1.246793e+00, 1.315959e+00, 1.674055e-01, 9.394289e-01, 1.221219e+00, 3.466244e-01, 9.404949e-01, 1.32983…
6.000000e-01	6.897666e-01, 3.747425e-01, 5.340083e-01, 4.402636e-01, 2.333496e+00, 6.569458e-01, 1.707819e+00, 5.476280e-01, 4.817044e-01, 4.365184e-01, 2.103612e+00, 6.971845e-02, 7.511293e-01, 8.134512e-01, 9.135559e-01, 1.573237e+00, 1.538126e+00, 9.716291e-01, 6.345952e-01, 6.576035e-01, 5.924198e-01, 8.519399e-01, 1.447939e+00, 2.110443e-01, 6.043472e-01, 1.535835e+00, 2.782000e-01, 6.432786e-01, 1.43362…
8.000000e-01	4.511518e-01, 2.731782e-01, 4.909955e-01, 2.643504e-01, 1.928097e+00, 9.354260e-01, 1.912017e+00, 5.422833e-01, 9.396932e-01, 2.345838e-01, 2.124851e+00, 5.742186e-02, 7.202933e-01, 9.453568e-01, 7.620715e-01, 1.626009e+00, 1.383623e+00, 8.333184e-01, 4.918241e-01, 4.657254e-01, 6.257945e-01, 6.883116e-01, 1.123398e+00, 3.082452e-01, 3.696825e-01, 1.046040e+00, 4.527453e-01, 4.058896e-01, 9.45903…
1.000000e+00	3.447511e-01, 2.068725e-01, 2.695934e-01, 1.619121e-01, 2.668811e+00, 1.080630e+00, 1.591696e+00, 6.735015e-01, 1.330895e+00, 1.324920e-01, 1.681677e+00, 6.285528e-02, 5.233789e-01, 1.141057e+00, 5.885150e-01, 1.458234e+00, 8.803554e-01, 9.436056e-01, 2.693933e-01, 4.092111e-01, 5.765979e-01, 5.013728e-01, 1.331116e+00, 4.778099e-01, 2.320880e-01, 8.186445e-01, 3.663150e-01, 2.673311e-01, 8.14692…
1.200000e+00	1.940905e-01, 1.410939e-01, 2.043970e-01, 9.298280e-02, 2.503728e+00, 1.456332e+00, 1.681402e+00, 7.890379e-01, 1.658360e+00, 1.128946e-01, 1.939218e+00, 1.264358e-01, 3.522147e-01, 1.318457e+00, 4.279777e-01, 1.320264e+00, 7.067054e-01, 9.825768e-01, 1.829849e-01, 3.793483e-01, 6.344239e-01, 3.975641e-01, 1.216896e+00, 7.161606e-01, 2.105925e-01, 5.029045e-01, 4.005051e-01, 2.107890e-01, 5.22298…
1.400000e+00	1.194848e-01, 8.536941e-02, 1.159954e-01, 5.891943e-02, 2.333187e+00, 1.456520e+00, 1.076202e+00, 9.419764e-01, 1.513553e+00, 7.407299e-02, 1.972258e+00, 1.550829e-01, 4.769654e-01, 1.462613e+00, 3.892349e-01, 1.349378e+00, 5.036177e-01, 1.062073e+00, 1.279366e-01, 5.311311e-01, 4.787568e-01, 3.102727e-01, 1.259057e+00, 1.124230e+00, 1.119572e-01, 3.026092e-01, 5.013846e-01, 1.380652e-01, 5.42039…
1.600000e+00	9.436147e-02, 7.145020e-02, 7.878846e-02, 3.597774e-02, 1.918274e+00, 1.502999e+00, 7.773895e-01, 1.047776e+00, 1.902148e+00, 6.199966e-02, 1.285892e+00, 2.848816e-01, 5.832768e-01, 1.665110e+00, 3.854355e-01, 1.538212e+00, 4.666033e-01, 8.254786e-01, 7.784494e-02, 4.809747e-01, 5.301405e-01, 2.217546e-01, 1.326680e+00, 1.325971e+00, 7.048097e-02, 2.647318e-01, 4.140773e-01, 2.634534e-01, 4.08418…
1.800000e+00	1.304424e-01, 4.900534e-02, 5.277996e-02, 2.825551e-02, 2.556825e+00, 1.470469e+00, 8.702105e-01, 1.085789e+00, 1.980000e+00, 5.113684e-02, 9.619160e-01, 2.964516e-01, 6.979002e-01, 1.549216e+00, 4.187701e-01, 1.701470e+00, 2.713813e-01, 9.748022e-01, 5.316130e-02, 5.052248e-01, 5.237999e-01, 1.830383e-01, 1.236413e+00, 1.349448e+00, 4.122467e-02, 1.740426e-01, 4.178334e-01, 3.166145e-01, 3.19684…
2.000000e+00	1.879906e-01, 3.951937e-02, 4.229419e-02, 1.901569e-02, 2.496590e+00, 1.358596e+00, 6.328821e-01, 1.153032e+00, 1.875759e+00, 5.298602e-02, 7.495362e-01, 3.030392e-01, 7.338957e-01, 1.706582e+00, 4.553489e-01, 1.337941e+00, 2.413147e-01, 9.558053e-01, 3.331867e-02, 6.803540e-01, 3.918010e-01, 1.726654e-01, 1.304844e+00, 1.524943e+00, 2.394686e-02, 1.136610e-01, 4.141564e-01, 4.471177e-01, 2.45340…
0.000000e+00	2.386087e+00, 2.618113e+00, 2.082805e+00, 1.492211e+00, 1.304043e+00, 1.107532e-01, 1.535363e+00, 2.894670e+00, 1.170517e+00, 2.312846e+00, 3.037721e+00, 5.757498e-02, 2.125783e+00, 1.750519e+00, 1.156722e+00, 4.576092e-01, 1.647694e+00, 1.103104e+00, 1.081735e+00, 1.273524e+00, 4.982104e-01, 2.632568e+00, 9.204462e-01, 2.578967e+00, 2.563393e+00, 2.367775e+00, 7.734871e-01, 2.080382e+00, 9.37721…
2.000000e-01	2.055289e+00, 2.058692e+00, 1.525282e+00, 9.583772e-01, 1.389121e+00, 8.147226e-02, 1.323891e+00, 1.888427e+00, 7.979580e-01, 1.771948e+00, 2.860034e+00, 3.747182e-01, 1.612564e+00, 1.329156e+00, 1.349471e+00, 2.818139e-01, 1.399602e+00, 9.497062e-01, 9.168000e-01, 8.712061e-01, 3.526097e-01, 2.056401e+00, 9.560756e-01, 2.062120e+00, 1.328765e+00, 1.512910e+00, 5.121710e-01, 1.334118e+00, 6.85652…
4.000000e-01	1.135357e+00, 1.197885e+00, 9.630688e-01, 5.870660e-01, 1.418162e+00, 2.352443e-01, 1.228996e+00, 2.038941e+00, 7.260372e-01, 1.589401e+00, 2.606801e+00, 4.189117e-01, 1.455016e+00, 1.265556e+00, 1.368913e+00, 3.410868e-01, 1.541882e+00, 7.692791e-01, 7.412773e-01, 6.585858e-01, 3.272502e-01, 1.451939e+00, 9.177095e-01, 1.466692e+00, 7.836928e-01, 1.291511e+00, 4.985530e-01, 9.551267e-01, 7.43975…
6.000000e-01	1.165296e+00, 1.143931e+00, 7.294191e-01, 3.728897e-01, 1.741596e+00, 6.544635e-01, 1.438331e+00, 2.068878e+00, 9.288711e-01, 9.527852e-01, 2.235943e+00, 2.715203e-01, 1.041355e+00, 1.515588e+00, 1.050675e+00, 5.232909e-01, 1.370781e+00, 9.339360e-01, 3.922794e-01, 3.749106e-01, 1.848826e-01, 1.095255e+00, 9.595788e-01, 1.409831e+00, 4.233626e-01, 9.627637e-01, 4.082343e-01, 4.027480e-01, 5.81272…
8.000000e-01	8.696309e-01, 6.384726e-01, 5.650072e-01, 2.781067e-01, 1.713656e+00, 8.802310e-01, 1.268973e+00, 2.079123e+00, 1.026178e+00, 7.478473e-01, 2.272768e+00, 2.310558e-01, 8.541393e-01, 1.229521e+00, 1.177730e+00, 6.542823e-01, 1.204833e+00, 9.383569e-01, 2.262785e-01, 3.422642e-01, 1.573439e-01, 7.955399e-01, 1.129386e+00, 1.292308e+00, 2.047313e-01, 7.548463e-01, 3.584328e-01, 3.079881e-01, 5.23545…
1.000000e+00	6.724795e-01, 5.102506e-01, 5.946250e-01, 1.515139e-01, 1.794103e+00, 1.074718e+00, 9.802920e-01, 1.739842e+00, 1.511958e+00, 6.504154e-01, 1.942323e+00, 1.666363e-01, 6.484266e-01, 1.481505e+00, 1.009300e+00, 8.379546e-01, 8.731673e-01, 8.144116e-01, 1.442188e-01, 2.946782e-01, 1.190930e-01, 7.420324e-01, 1.170248e+00, 1.211201e+00, 1.697186e-01, 5.376630e-01, 4.267255e-01, 2.292669e-01, 3.73173…
1.200000e+00	4.717463e-01, 3.831756e-01, 4.089680e-01, 9.820245e-02, 1.924613e+00, 1.112610e+00, 9.379937e-01, 1.488571e+00, 1.623723e+00, 5.541566e-01, 1.592755e+00, 1.682779e-01, 6.875119e-01, 1.494515e+00, 1.054760e+00, 1.026932e+00, 6.934127e-01, 7.929836e-01, 1.418059e-01, 2.857693e-01, 1.126115e-01, 5.148906e-01, 1.264528e+00, 1.619819e+00, 9.414538e-02, 3.156613e-01, 3.249379e-01, 2.145284e-01, 2.91273…
1.400000e+00	3.525233e-01, 2.301164e-01, 3.711906e-01, 6.646715e-02, 1.974485e+00, 1.326421e+00, 6.890749e-01, 1.661347e+00, 1.816430e+00, 3.653273e-01, 1.419055e+00, 1.783079e-01, 7.592898e-01, 1.298595e+00, 1.044476e+00, 1.201884e+00, 5.049616e-01, 8.529049e-01, 8.137066e-02, 4.014617e-01, 8.791454e-02, 4.074610e-01, 1.061061e+00, 1.521474e+00, 5.338499e-02, 1.981419e-01, 3.593281e-01, 3.284021e-01, 2.29914…
1.600000e+00	3.379790e-01, 1.968545e-01, 3.384306e-01, 3.960922e-02, 2.043538e+00, 1.374715e+00, 6.055211e-01, 1.487095e+00, 1.943602e+00, 3.055729e-01, 8.694157e-01, 1.487196e-01, 1.004214e+00, 1.488000e+00, 8.940039e-01, 1.214406e+00, 3.540198e-01, 1.012405e+00, 5.138449e-02, 4.678483e-01, 1.156920e-01, 3.155110e-01, 1.174883e+00, 1.964033e+00, 3.190128e-02, 1.361665e-01, 4.309226e-01, 4.563327e-01, 2.22993…
1.800000e+00	3.462795e-01, 1.199948e-01, 2.698061e-01, 2.767974e-02, 2.089846e+00, 1.233828e+00, 5.451238e-01, 1.509583e+00, 2.121898e+00, 2.411164e-01, 8.386103e-01, 1.371689e-01, 1.091812e+00, 1.614742e+00, 1.022237e+00, 1.210752e+00, 2.782400e-01, 8.830584e-01, 3.509317e-02, 4.510570e-01, 1.163037e-01, 2.362659e-01, 1.253256e+00, 1.780278e+00, 2.735220e-02, 8.352593e-02, 5.138057e-01, 5.723328e-01, 1.67580…
2.000000e+00	2.699641e-01, 8.339146e-02, 2.708991e-01, 1.812669e-02, 2.305514e+00, 1.497968e+00, 3.738799e-01, 1.654930e+00, 1.655605e+00, 1.582336e-01, 6.523083e-01, 1.214812e-01, 1.097121e+00, 1.406963e+00, 1.003138e+00, 1.157356e+00, 2.388896e-01, 9.428429e-01, 2.454552e-02, 3.752597e-01, 1.101515e-01, 2.126556e-01, 1.478616e+00, 1.670334e+00, 2.172340e-02, 6.524514e-02, 4.120553e-01, 6.174032e-01, 1.32653…
0.000000e+00	1.653470e+00, 1.827554e-01, 1.393466e+00, 2.358749e+00, 3.465986e-01, 9.513402e-01, 1.818653e-01, 1.225355e+00, 1.020421e-01, 3.029064e+00, 2.377884e+00, 2.423712e+00, 3.317020e-01, 8.718280e-01, 4.262695e-01, 8.005184e-01, 1.253395e+00, 1.726900e+00, 1.348487e+00, 1.109963e-01, 8.316932e-01, 8.549129e-02, 2.408737e+00, 1.990845e+00, 2.925074e+00, 9.715176e-01, 1.806284e+00, 5.691941e-01, 8.20325…
2.000000e-01	9.330881e-01, 5.316866e-01, 7.644867e-01, 1.877327e+00, 2.228872e-01, 7.606729e-01, 2.302874e-01, 1.151372e+00, 5.173517e-01, 1.953761e+00, 2.549545e+00, 1.689143e+00, 6.840160e-01, 1.338391e+00, 5.892175e-01, 6.988916e-01, 9.785416e-01, 1.242339e+00, 1.325364e+00, 9.115475e-02, 8.971867e-01, 5.785446e-02, 1.820275e+00, 1.902686e+00, 1.547775e+00, 7.521243e-01, 1.327421e+00, 3.698502e-01, 8.66002…
4.000000e-01	7.652412e-01, 8.291238e-01, 4.554041e-01, 1.303975e+00, 2.528189e-01, 6.056502e-01, 2.336762e-01, 1.343007e+00, 7.833510e-01, 1.328223e+00, 2.398210e+00, 1.916713e+00, 6.764551e-01, 1.503384e+00, 5.773374e-01, 7.830491e-01, 5.289410e-01, 9.339687e-01, 1.206733e+00, 1.077301e-01, 8.584427e-01, 6.139760e-02, 1.166590e+00, 1.366781e+00, 9.575917e-01, 8.837665e-01, 1.295457e+00, 2.260270e-01, 7.64429…
6.000000e-01	5.312861e-01, 1.357717e+00, 3.163432e-01, 9.293915e-01, 3.652703e-01, 1.003663e+00, 2.309048e-01, 1.131164e+00, 9.930282e-01, 8.291344e-01, 2.099485e+00, 1.932434e+00, 1.140826e+00, 1.347343e+00, 6.285130e-01, 9.909603e-01, 4.985296e-01, 7.340768e-01, 7.361169e-01, 1.136404e-01, 8.446190e-01, 3.169888e-01, 7.720977e-01, 1.567805e+00, 4.630721e-01, 7.241360e-01, 7.850067e-01, 9.110088e-02, 9.22429…
8.000000e-01	6.777658e-01, 1.371875e+00, 2.164036e-01, 7.966762e-01, 6.549902e-01, 1.113639e+00, 1.632377e-01, 1.293474e+00, 1.396657e+00, 5.735741e-01, 1.350110e+00, 1.161264e+00, 1.248850e+00, 1.613163e+00, 6.108930e-01, 1.030717e+00, 3.904927e-01, 3.890861e-01, 7.186900e-01, 1.917712e-01, 7.465631e-01, 5.726055e-01, 5.340886e-01, 1.713612e+00, 2.653040e-01, 4.969357e-01, 5.195646e-01, 6.609470e-02, 9.67968…
1.000000e+00	6.666406e-01, 1.110111e+00, 1.590670e-01, 4.851571e-01, 1.061827e+00, 1.312230e+00, 1.585142e-01, 1.179771e+00, 1.752932e+00, 3.607152e-01, 1.407979e+00, 1.055320e+00, 1.294808e+00, 1.442381e+00, 7.279801e-01, 1.210177e+00, 3.314594e-01, 4.019618e-01, 5.616168e-01, 2.347529e-01, 8.500420e-01, 8.203853e-01, 4.475378e-01, 2.135820e+00, 1.665230e-01, 3.609439e-01, 3.474647e-01, 7.384315e-02, 9.89638…
1.200000e+00	5.546384e-01, 8.677143e-01, 1.599395e-01, 3.638855e-01, 1.177436e+00, 1.430531e+00, 1.179848e-01, 1.243855e+00, 1.868463e+00, 2.715995e-01, 9.993751e-01, 6.189951e-01, 9.611495e-01, 1.259193e+00, 6.228576e-01, 9.736305e-01, 3.351304e-01, 4.881265e-01, 3.519042e-01, 3.565222e-01, 6.696688e-01, 8.941008e-01, 6.806316e-01, 1.692360e+00, 7.545080e-02, 2.588446e-01, 2.807003e-01, 1.492907e-01, 8.69129…
1.400000e+00	5.626055e-01, 7.839950e-01, 1.392053e-01, 2.009198e-01, 1.533120e+00, 1.638088e+00, 1.251056e-01, 1.097609e+00, 1.816920e+00, 1.676213e-01, 8.005784e-01, 5.901165e-01, 1.248433e+00, 9.929119e-01, 7.839537e-01, 1.225879e+00, 3.212626e-01, 5.899422e-01, 2.333266e-01, 4.789723e-01, 5.519261e-01, 6.916738e-01, 7.585051e-01, 2.013612e+00, 1.194977e-01, 1.454907e-01, 2.126048e-01, 2.946342e-01, 6.05289…
1.600000e+00	5.721416e-01, 4.779860e-01, 1.380990e-01, 1.482186e-01, 1.687753e+00, 1.483814e+00, 9.535145e-02, 1.201503e+00, 2.162822e+00, 1.516333e-01, 6.806069e-01, 3.505171e-01, 1.587335e+00, 7.438999e-01, 8.170105e-01, 1.260278e+00, 3.367768e-01, 5.789801e-01, 1.560884e-01, 4.404623e-01, 4.015019e-01, 9.831757e-01, 1.180564e+00, 2.110503e+00, 2.053002e-01, 9.421373e-02, 1.485923e-01, 2.941941e-01, 5.18885…
1.800000e+00	6.464017e-01, 3.724430e-01, 1.611647e-01, 8.352237e-02, 1.762623e+00, 1.209175e+00, 8.509181e-02, 1.173939e+00, 2.283527e+00, 1.118896e-01, 5.182782e-01, 2.423022e-01, 1.662802e+00, 5.328114e-01, 6.862444e-01, 1.330073e+00, 3.538827e-01, 7.297056e-01, 1.093665e-01, 4.329626e-01, 3.314412e-01, 7.574650e-01, 8.854246e-01, 1.944421e+00, 2.838019e-01, 6.662820e-02, 1.986686e-01, 3.627331e-01, 4.56212…
2.000000e+00	5.226905e-01, 2.756293e-01, 1.444480e-01, 5.383298e-02, 2.200134e+00, 1.731040e+00, 8.822533e-02, 1.180260e+00, 2.051240e+00, 9.107417e-02, 4.289599e-01, 1.989999e-01, 1.607335e+00, 5.699344e-01, 7.792972e-01, 1.297951e+00, 3.476726e-01, 6.211800e-01, 6.997097e-02, 5.267106e-01, 2.646167e-01, 5.202969e-01, 1.045528e+00, 1.992082e+00, 3.785423e-01, 4.346398e-02, 2.715579e-01, 3.958815e-01, 3.13962…
0.000000e+00	8.221182e-01, 2.610870e+00, 2.578793e+00, 2.208017e+00, 6.778272e-01, 5.490772e-01, 9.595653e-01, 1.918000e+00, 6.483756e-01, 1.211444e+00, 8.478614e-01, 5.623653e-01, 2.564985e+00, 2.489239e+00, 4.885749e-01, 1.183673e+00, 1.752887e+00, 2.639574e+00, 1.824218e+00, 1.095706e+00, 4.302798e-01, 3.673551e+00, 2.181415e+00, 1.157713e+00, 1.596432e+00, 6.238428e-01, 2.701189e+00, 2.708927e+00, 2.99302…
2.000000e-01	7.138442e-01, 2.005092e+00, 1.306672e+00, 1.619847e+00, 4.326933e-01, 4.231886e-01, 9.472891e-01, 1.612384e+00, 6.779145e-01, 7.471564e-01, 6.636155e-01, 6.580662e-01, 2.107066e+00, 1.971212e+00, 6.013020e-01, 1.006523e+00, 1.899589e+00, 1.688219e+00, 1.450837e+00, 6.475030e-01, 5.394039e-01, 1.850991e+00, 1.257696e+00, 1.069017e+00, 7.902750e-01, 6.515998e-01, 2.206087e+00, 1.775405e+00, 2.41466…
4.000000e-01	6.870199e-01, 1.372263e+00, 8.952516e-01, 9.337386e-01, 4.997560e-01, 9.507033e-01, 9.571409e-01, 1.729702e+00, 5.306381e-01, 7.434753e-01, 6.355759e-01, 5.021138e-01, 1.923712e+00, 1.354602e+00, 6.474076e-01, 8.347601e-01, 1.572314e+00, 1.161442e+00, 1.263548e+00, 4.985653e-01, 6.438152e-01, 1.490595e+00, 8.306837e-01, 1.667742e+00, 5.375502e-01, 7.615144e-01, 1.521919e+00, 1.091943e+00, 1.95347…
6.000000e-01	4.820146e-01, 1.045209e+00, 6.289985e-01, 5.897906e-01, 8.580929e-01, 8.909460e-01, 1.149924e+00, 1.399867e+00, 6.650771e-01, 5.186721e-01, 4.846813e-01, 3.713813e-01, 1.393030e+00, 1.086079e+00, 6.442501e-01, 1.042742e+00, 1.510950e+00, 8.415220e-01, 9.019992e-01, 3.100107e-01, 5.897526e-01, 1.277260e+00, 6.924968e-01, 1.389135e+00, 2.902117e-01, 6.565201e-01, 1.161800e+00, 6.390046e-01, 1.96513…
8.000000e-01	4.766516e-01, 8.085439e-01, 3.275771e-01, 4.209830e-01, 1.111776e+00, 1.192944e+00, 9.561039e-01, 1.455214e+00, 1.108857e+00, 5.276556e-01, 3.403634e-01, 2.652098e-01, 1.400906e+00, 7.613316e-01, 8.634203e-01, 9.891965e-01, 1.277407e+00, 7.711930e-01, 4.963388e-01, 3.475654e-01, 7.518705e-01, 9.595233e-01, 5.615206e-01, 1.112543e+00, 3.226294e-01, 6.850162e-01, 7.178989e-01, 8.108056e-01, 1.48355…
1.000000e+00	5.912710e-01, 5.496194e-01, 2.538753e-01, 2.557763e-01, 1.502987e+00, 1.431008e+00, 1.133546e+00, 1.283057e+00, 9.479658e-01, 3.131684e-01, 2.877950e-01, 1.878307e-01, 1.093290e+00, 6.575994e-01, 7.940152e-01, 1.100763e+00, 1.133317e+00, 7.673911e-01, 3.739671e-01, 4.239150e-01, 6.258352e-01, 1.115977e+00, 8.293622e-01, 1.503193e+00, 2.674335e-01, 6.611010e-01, 4.319782e-01, 7.535739e-01, 1.15245…
1.200000e+00	6.417829e-01, 4.153910e-01, 2.033705e-01, 1.659429e-01, 1.433591e+00, 1.478479e+00, 8.616218e-01, 1.391533e+00, 1.266996e+00, 2.401573e-01, 2.667808e-01, 1.504537e-01, 9.178640e-01, 5.284775e-01, 7.978919e-01, 1.228037e+00, 1.070087e+00, 9.758389e-01, 2.538960e-01, 4.793406e-01, 6.164097e-01, 9.251548e-01, 8.912977e-01, 1.746624e+00, 3.307000e-01, 5.058254e-01, 3.515079e-01, 8.711837e-01, 1.23987…
1.400000e+00	5.248120e-01, 2.638357e-01, 2.503113e-01, 1.079058e-01, 1.806364e+00, 1.228028e+00, 8.667671e-01, 1.494016e+00, 1.357337e+00, 2.100681e-01, 1.549361e-01, 7.965577e-02, 1.007913e+00, 4.381426e-01, 6.975216e-01, 1.469564e+00, 8.848543e-01, 8.944418e-01, 1.577777e-01, 4.755740e-01, 6.925655e-01, 8.714732e-01, 9.741295e-01, 1.758708e+00, 3.250164e-01, 3.883894e-01, 3.312333e-01, 8.192816e-01, 9.09591…
1.600000e+00	4.030415e-01, 1.775213e-01, 2.238259e-01, 6.480682e-02, 1.905625e+00, 1.541090e+00, 6.734517e-01, 1.350149e+00, 1.445094e+00, 1.536950e-01, 1.471195e-01, 6.808515e-02, 1.019485e+00, 3.928444e-01, 9.345102e-01, 1.151789e+00, 6.284974e-01, 7.007321e-01, 1.001901e-01, 4.247597e-01, 7.168846e-01, 6.631993e-01, 1.189145e+00, 1.882296e+00, 3.776135e-01, 2.649914e-01, 3.581030e-01, 8.816145e-01, 6.85326…
1.800000e+00	5.541949e-01, 1.401142e-01, 2.465604e-01, 3.346262e-02, 1.799350e+00, 1.464889e+00, 5.327151e-01, 1.268547e+00, 9.995194e-01, 1.144381e-01, 1.031525e-01, 5.039877e-02, 1.075763e+00, 4.150223e-01, 8.750360e-01, 1.306845e+00, 4.669088e-01, 8.391135e-01, 6.557106e-02, 5.582094e-01, 4.923097e-01, 4.990111e-01, 1.109345e+00, 2.107799e+00, 3.063879e-01, 2.586473e-01, 4.253939e-01, 9.228818e-01, 5.39505…
2.000000e+00	4.832702e-01, 1.024246e-01, 1.974831e-01, 2.253243e-02, 2.341710e+00, 1.609098e+00, 3.455244e-01, 1.329699e+00, 1.096463e+00, 1.125932e-01, 9.053468e-02, 4.214388e-02, 1.143454e+00, 5.662483e-01, 7.764735e-01, 1.470863e+00, 4.021009e-01, 7.931397e-01, 3.656863e-02, 5.874842e-01, 4.928093e-01, 4.372839e-01, 1.295974e+00, 1.928396e+00, 3.798806e-01, 2.981238e-01, 4.245669e-01, 1.104747e+00, 5.09192…
0.000000e+00	1.509112e+00, 6.164775e-01, 1.169825e+00, 7.282253e-01, 6.802732e-01, 1.851695e+00, 1.969958e+00, 8.698981e-01, 2.007378e+00, 3.161614e+00, 2.131041e+00, 4.907942e-01, 1.224373e+00, 2.734118e+00, 2.887369e+00, 7.017923e-01, 1.753463e-01, 1.590798e+00, 9.268574e-01, 2.369179e+00, 3.068270e+00, 2.222341e+00, 1.026995e-01, 9.649825e-01, 2.330323e-01, 1.989751e+00, 8.594716e-01, 4.037566e-01, 2.73885…
2.000000e-01	8.230632e-01, 4.445546e-01, 7.958934e-01, 6.681358e-01, 1.116092e+00, 2.140992e+00, 1.965231e+00, 6.734707e-01, 1.749756e+00, 1.883110e+00, 2.092862e+00, 4.353720e-01, 8.721960e-01, 1.929265e+00, 1.644563e+00, 8.310918e-01, 4.326020e-01, 1.160103e+00, 6.127524e-01, 2.020076e+00, 2.367538e+00, 1.840220e+00, 3.017073e-01, 7.600777e-01, 1.319550e-01, 1.597696e+00, 6.743034e-01, 6.044689e-01, 3.71755…
4.000000e-01	6.805279e-01, 3.842333e-01, 6.483571e-01, 4.256288e-01, 1.387481e+00, 1.568023e+00, 1.029836e+00, 8.642719e-01, 1.579558e+00, 1.340048e+00, 2.276683e+00, 3.232831e-01, 6.158739e-01, 1.480085e+00, 1.499638e+00, 9.665436e-01, 6.184839e-01, 1.114576e+00, 3.391531e-01, 1.349081e+00, 1.427567e+00, 1.154189e+00, 6.032574e-01, 8.609413e-01, 9.916453e-02, 9.335494e-01, 4.108886e-01, 8.819266e-01, 2.86690…
6.000000e-01	3.931782e-01, 2.152781e-01, 6.547942e-01, 4.014568e-01, 1.287317e+00, 1.872354e+00, 1.447790e+00, 8.550515e-01, 2.071220e+00, 8.542446e-01, 1.967928e+00, 2.744597e-01, 5.050710e-01, 9.405909e-01, 1.239296e+00, 9.803367e-01, 7.178659e-01, 8.784142e-01, 3.299876e-01, 1.173918e+00, 1.091998e+00, 1.137751e+00, 7.847136e-01, 1.069936e+00, 1.025998e-01, 4.929845e-01, 3.426410e-01, 7.706745e-01, 2.79917…
8.000000e-01	2.152745e-01, 1.754581e-01, 3.373562e-01, 2.163233e-01, 1.873619e+00, 1.448991e+00, 1.220234e+00, 1.059732e+00, 1.602933e+00, 6.105225e-01, 1.977791e+00, 1.956238e-01, 4.852143e-01, 6.498414e-01, 9.470355e-01, 1.175515e+00, 6.854424e-01, 1.039717e+00, 1.579923e-01, 1.101426e+00, 8.229336e-01, 1.308383e+00, 9.148339e-01, 1.316727e+00, 1.840228e-01, 2.626404e-01, 2.746728e-01, 8.226446e-01, 2.12040…
1.000000e+00	1.183786e-01, 1.075106e-01, 3.084456e-01, 1.155843e-01, 1.813073e+00, 1.719168e+00, 8.963202e-01, 1.077862e+00, 1.860606e+00, 3.522767e-01, 1.661998e+00, 2.224599e-01, 5.562961e-01, 5.320919e-01, 9.574101e-01, 1.062583e+00, 9.371777e-01, 8.214521e-01, 1.238935e-01, 6.659615e-01, 8.102128e-01, 9.720837e-01, 1.099920e+00, 1.394779e+00, 2.518353e-01, 2.157309e-01, 2.861593e-01, 9.891543e-01, 1.56285…
1.200000e+00	9.626736e-02, 8.239186e-02, 3.068717e-01, 8.433698e-02, 1.935039e+00, 1.520992e+00, 8.163215e-01, 1.057365e+00, 1.689047e+00, 2.837400e-01, 1.719264e+00, 2.882178e-01, 6.773775e-01, 4.015272e-01, 8.179431e-01, 9.948166e-01, 7.540781e-01, 1.055067e+00, 6.771219e-02, 8.138171e-01, 4.274410e-01, 7.815065e-01, 1.049778e+00, 1.677163e+00, 3.674831e-01, 1.635541e-01, 2.787714e-01, 7.672934e-01, 1.43161…
1.400000e+00	9.931139e-02, 8.429361e-02, 2.775865e-01, 5.161080e-02, 1.794918e+00, 1.633800e+00, 6.996221e-01, 1.267222e+00, 1.840925e+00, 2.213506e-01, 1.655304e+00, 3.012164e-01, 8.495756e-01, 3.667757e-01, 7.985392e-01, 1.550054e+00, 6.087608e-01, 7.943397e-01, 4.465436e-02, 6.334499e-01, 3.618568e-01, 5.754510e-01, 1.196956e+00, 1.460673e+00, 3.353912e-01, 9.482162e-02, 4.158690e-01, 5.646600e-01, 1.24041…
1.600000e+00	1.713213e-01, 4.578030e-02, 1.797096e-01, 3.334493e-02, 1.901263e+00, 1.932927e+00, 6.275747e-01, 1.123512e+00, 1.770339e+00, 1.306562e-01, 1.367309e+00, 3.507916e-01, 9.461700e-01, 4.358829e-01, 7.368686e-01, 1.300854e+00, 4.593450e-01, 9.532619e-01, 3.348005e-02, 6.879602e-01, 2.934491e-01, 4.194728e-01, 1.369084e+00, 1.998948e+00, 3.793009e-01, 8.007505e-02, 3.456909e-01, 4.811374e-01, 1.11621…
1.800000e+00	2.089908e-01, 3.643226e-02, 1.951240e-01, 2.216938e-02, 2.176840e+00, 1.808548e+00, 4.601977e-01, 1.283777e+00, 2.158981e+00, 1.298794e-01, 8.521216e-01, 3.040601e-01, 1.096963e+00, 4.905981e-01, 7.783074e-01, 1.186921e+00, 3.151574e-01, 1.015444e+00, 2.143250e-02, 6.026072e-01, 2.163826e-01, 3.565299e-01, 1.305464e+00, 1.857850e+00, 3.658957e-01, 4.482809e-02, 3.935925e-01, 4.989928e-01, 9.85235…
2.000000e+00	2.914102e-01, 2.898038e-02, 1.522880e-01, 1.302205e-02, 2.268665e+00, 1.538185e+00, 3.385316e-01, 1.222905e+00, 1.657482e+00, 8.824222e-02, 7.232010e-01, 2.443918e-01, 1.020706e+00, 5.989554e-01, 8.799915e-01, 1.226631e+00, 2.381035e-01, 9.825057e-01, 1.691811e-02, 6.675617e-01, 1.629587e-01, 3.122530e-01, 1.231658e+00, 1.748586e+00, 4.035563e-01, 2.617288e-02, 3.985341e-01, 4.654529e-01, 5.63094…
0.000000e+00	2.874649e+00, 1.214059e+00, 1.434860e+00, 2.283169e+00, 2.929191e+00, 3.124054e+00, 2.659336e+00, 1.320982e+00, 2.987331e+00, 1.901128e+00, 1.651974e+00, 2.431953e+00, 9.370091e-01, 1.815017e+00, 6.924198e-01, 3.157033e-01, 1.239169e+00, 2.172730e+00, 2.741022e+00, 2.643056e+00, 1.967876e+00, 1.160835e-01, 3.222398e+00, 2.325147e+00, 3.971354e-01, 7.629359e-01, 2.326907e-01, 6.409735e-01, 9.92067…
2.000000e-01	2.086870e+00, 1.216297e+00, 7.189240e-01, 1.558977e+00, 2.475599e+00, 2.436617e+00, 2.196862e+00, 1.407900e+00, 2.193610e+00, 1.379940e+00, 2.100576e+00, 1.806105e+00, 9.661326e-01, 1.422416e+00, 6.277662e-01, 4.687131e-01, 8.278924e-01, 1.630935e+00, 1.578415e+00, 2.215228e+00, 1.717085e+00, 6.712933e-02, 2.663911e+00, 2.341039e+00, 2.537869e-01, 4.667884e-01, 3.422693e-01, 3.561880e-01, 7.60948…
4.000000e-01	1.624108e+00, 1.200826e+00, 4.020940e-01, 8.583056e-01, 1.967902e+00, 2.129491e+00, 1.860006e+00, 1.284087e+00, 2.914379e+00, 1.175716e+00, 1.983167e+00, 1.319467e+00, 6.393602e-01, 1.396564e+00, 7.028623e-01, 8.076845e-01, 6.020381e-01, 1.303226e+00, 1.582808e+00, 1.460924e+00, 1.675685e+00, 4.695456e-02, 2.351655e+00, 1.999734e+00, 1.406018e-01, 3.533579e-01, 4.115723e-01, 2.463619e-01, 7.60817…
6.000000e-01	1.261514e+00, 1.260231e+00, 3.362541e-01, 4.802976e-01, 2.070957e+00, 1.637232e+00, 1.443397e+00, 1.074550e+00, 2.466961e+00, 8.414022e-01, 1.754662e+00, 9.484218e-01, 5.503251e-01, 1.175371e+00, 9.231387e-01, 8.209804e-01, 3.742388e-01, 1.304628e+00, 8.853088e-01, 1.224250e+00, 1.093143e+00, 3.479531e-02, 1.693010e+00, 2.119618e+00, 9.731792e-02, 1.977032e-01, 4.396407e-01, 1.594810e-01, 6.33643…
8.000000e-01	9.683651e-01, 1.456718e+00, 2.510646e-01, 3.654476e-01, 2.411377e+00, 2.071314e+00, 1.193420e+00, 1.263856e+00, 2.637331e+00, 5.644917e-01, 1.701887e+00, 8.590778e-01, 3.912148e-01, 1.239384e+00, 8.212592e-01, 1.013445e+00, 2.933279e-01, 1.197997e+00, 5.750957e-01, 1.044484e+00, 1.136652e+00, 2.999230e-02, 1.802601e+00, 2.171545e+00, 8.716799e-02, 1.216781e-01, 4.785653e-01, 8.850005e-02, 5.30772…
1.000000e+00	6.612596e-01, 1.017268e+00, 2.095133e-01, 1.640775e-01, 2.065519e+00, 1.894232e+00, 1.017598e+00, 1.275424e+00, 2.443082e+00, 4.462182e-01, 1.873398e+00, 8.144165e-01, 5.006627e-01, 1.074156e+00, 8.565850e-01, 1.100549e+00, 2.812765e-01, 1.110468e+00, 3.925138e-01, 8.509689e-01, 8.422743e-01, 2.860535e-02, 1.525300e+00, 2.140029e+00, 9.572784e-02, 8.420849e-02, 4.699931e-01, 6.289074e-02, 3.72140…
1.200000e+00	5.917295e-01, 6.304522e-01, 1.776561e-01, 1.203594e-01, 2.631795e+00, 1.755919e+00, 8.752743e-01, 1.165068e+00, 2.279241e+00, 3.230138e-01, 1.877273e+00, 7.071882e-01, 5.694665e-01, 1.338437e+00, 8.227873e-01, 1.255662e+00, 1.743702e-01, 1.110337e+00, 2.756046e-01, 7.613577e-01, 9.134314e-01, 2.545461e-02, 1.442534e+00, 1.992564e+00, 5.997938e-02, 6.124414e-02, 5.037658e-01, 3.997380e-02, 3.22587…
1.400000e+00	5.750109e-01, 5.473301e-01, 1.913592e-01, 7.983805e-02, 2.226646e+00, 1.888658e+00, 6.906223e-01, 1.149531e+00, 2.606898e+00, 2.204275e-01, 1.398851e+00, 7.090266e-01, 7.173061e-01, 1.334877e+00, 8.434372e-01, 1.329953e+00, 1.430104e-01, 1.086510e+00, 1.985288e-01, 6.662075e-01, 7.206847e-01, 4.710386e-02, 1.540818e+00, 1.920912e+00, 8.731427e-02, 3.472829e-02, 5.095455e-01, 3.154578e-02, 2.66163…
1.600000e+00	5.660932e-01, 4.371200e-01, 1.487988e-01, 5.399959e-02, 2.405801e+00, 1.608808e+00, 4.647204e-01, 1.200111e+00, 2.447419e+00, 1.590521e-01, 8.318014e-01, 7.339637e-01, 8.940165e-01, 1.241528e+00, 8.052956e-01, 1.289305e+00, 9.815926e-02, 8.179168e-01, 9.808930e-02, 5.724866e-01, 5.795287e-01, 5.866766e-02, 1.381770e+00, 2.149248e+00, 5.530588e-02, 2.577186e-02, 4.723561e-01, 6.458631e-02, 2.32222…
1.800000e+00	5.128128e-01, 3.018561e-01, 1.831921e-01, 3.242777e-02, 2.799173e+00, 1.789137e+00, 4.617162e-01, 1.404677e+00, 2.091205e+00, 1.298774e-01, 9.263898e-01, 4.492702e-01, 1.113276e+00, 1.382003e+00, 9.740283e-01, 1.232597e+00, 8.908390e-02, 9.155636e-01, 6.959440e-02, 6.612152e-01, 6.010532e-01, 6.797475e-02, 1.213752e+00, 1.733746e+00, 5.458408e-02, 1.320882e-02, 5.576375e-01, 1.493255e-01, 1.57629…
2.000000e+00	5.665911e-01, 1.997096e-01, 2.157917e-01, 1.978392e-02, 2.185683e+00, 1.820149e+00, 3.478775e-01, 1.201815e+00, 2.455926e+00, 1.006611e-01, 6.242811e-01, 3.866879e-01, 1.306784e+00, 1.380186e+00, 8.707479e-01, 1.242408e+00, 5.934941e-02, 9.344095e-01, 5.164087e-02, 5.842963e-01, 4.151690e-01, 8.532010e-02, 9.653645e-01, 2.148039e+00, 3.897505e-02, 1.002488e-02, 4.543275e-01, 2.607462e-01, 1.54324…
0.000000e+00	1.652623e+00, 2.195152e+00, 1.936859e-01, 2.121794e+00, 2.564915e+00, 1.784635e+00, 1.811068e+00, 2.145285e+00, 2.976939e-02, 1.653507e+00, 2.473744e+00, 1.446415e+00, 1.558777e+00, 9.093930e-01, 1.577055e+00, 1.572988e+00, 2.032740e+00, 1.275840e+00, 2.424808e+00, 4.965891e-01, 1.275701e+00, 7.059584e-01, 7.840794e-01, 2.582456e+00, 1.773469e-01, 1.022060e-01, 1.735784e+00, 1.696803e+00, 2.54134…
2.000000e-01	1.134775e+00, 2.523154e+00, 2.987428e-01, 1.097982e+00, 2.228814e+00, 1.508972e+00, 1.517728e+00, 1.487015e+00, 6.681405e-02, 1.023285e+00, 1.883648e+00, 1.465749e+00, 1.260919e+00, 6.951041e-01, 1.452096e+00, 1.814890e+00, 1.555524e+00, 1.118916e+00, 2.481638e+00, 5.637655e-01, 9.233911e-01, 7.668191e-01, 1.038757e+00, 2.685015e+00, 2.543149e-01, 3.141069e-01, 9.945728e-01, 1.169414e+00, 1.82754…
4.000000e-01	9.533962e-01, 1.534018e+00, 4.285297e-01, 6.332926e-01, 1.516334e+00, 1.923177e+00, 1.127375e+00, 1.288256e+00, 3.454338e-01, 5.310783e-01, 1.855355e+00, 1.155027e+00, 8.890380e-01, 5.932281e-01, 1.322779e+00, 1.773327e+00, 1.144211e+00, 1.078689e+00, 1.293006e+00, 5.910938e-01, 7.395383e-01, 6.491119e-01, 1.207077e+00, 2.697747e+00, 2.833669e-01, 5.111423e-01, 8.578815e-01, 6.645291e-01, 1.69839…
6.000000e-01	6.868009e-01, 1.485522e+00, 4.576793e-01, 4.457521e-01, 2.002357e+00, 1.376429e+00, 1.268466e+00, 1.219592e+00, 5.525702e-01, 2.999541e-01, 2.178590e+00, 8.917785e-01, 7.910591e-01, 4.681135e-01, 1.349104e+00, 1.510421e+00, 1.152946e+00, 1.224604e+00, 1.234972e+00, 4.553657e-01, 5.376678e-01, 4.553157e-01, 1.065399e+00, 2.412021e+00, 3.168320e-01, 7.841645e-01, 7.396308e-01, 4.542858e-01, 1.31052…
8.000000e-01	6.171762e-01, 1.422081e+00, 4.209255e-01, 3.194927e-01, 1.807105e+00, 1.596641e+00, 1.018397e+00, 1.139332e+00, 1.078249e+00, 1.344177e-01, 2.171527e+00, 7.186965e-01, 7.252660e-01, 4.694871e-01, 1.172098e+00, 1.635403e+00, 7.518010e-01, 1.070400e+00, 6.233491e-01, 5.028356e-01, 3.150685e-01, 4.329935e-01, 1.482656e+00, 1.821209e+00, 3.247812e-01, 8.426151e-01, 6.476137e-01, 2.967479e-01, 1.24135…
1.000000e+00	5.799639e-01, 9.931493e-01, 3.405428e-01, 1.981414e-01, 2.367325e+00, 1.495972e+00, 9.685728e-01, 1.138076e+00, 1.144587e+00, 9.572379e-02, 1.956919e+00, 6.463035e-01, 8.498915e-01, 5.350775e-01, 1.264814e+00, 1.528412e+00, 5.432710e-01, 9.539309e-01, 3.888661e-01, 4.909556e-01, 2.850703e-01, 3.650923e-01, 1.239548e+00, 1.594280e+00, 3.907820e-01, 6.619001e-01, 4.880929e-01, 2.204869e-01, 8.57583…
1.200000e+00	6.443605e-01, 8.539370e-01, 3.877003e-01, 1.263726e-01, 2.141309e+00, 1.651669e+00, 6.910661e-01, 1.254799e+00, 1.579213e+00, 7.316438e-02, 1.593063e+00, 5.978854e-01, 9.171074e-01, 8.027837e-01, 9.270178e-01, 1.368291e+00, 3.912764e-01, 8.534413e-01, 2.342978e-01, 4.267864e-01, 2.459960e-01, 2.781596e-01, 1.190475e+00, 2.087544e+00, 4.057398e-01, 4.539579e-01, 6.014210e-01, 1.284739e-01, 7.48461…
1.400000e+00	5.062612e-01, 6.531438e-01, 2.799442e-01, 8.446061e-02, 2.279210e+00, 1.503492e+00, 6.558832e-01, 1.046815e+00, 1.728831e+00, 5.495373e-02, 1.178550e+00, 4.909875e-01, 1.147323e+00, 7.318432e-01, 9.816034e-01, 1.405677e+00, 2.969727e-01, 8.934950e-01, 1.604705e-01, 4.623335e-01, 1.842633e-01, 2.067101e-01, 1.273784e+00, 1.636278e+00, 3.510924e-01, 2.534609e-01, 5.200772e-01, 1.295791e-01, 6.25313…
1.600000e+00	5.489361e-01, 4.158579e-01, 2.984572e-01, 4.197542e-02, 2.234812e+00, 1.773725e+00, 4.485593e-01, 1.438139e+00, 1.785599e+00, 5.158980e-02, 1.021867e+00, 3.212135e-01, 1.012768e+00, 6.917978e-01, 9.582157e-01, 1.514235e+00, 1.996209e-01, 8.433476e-01, 1.190648e-01, 6.020918e-01, 1.579418e-01, 2.098376e-01, 1.371289e+00, 1.709509e+00, 3.284519e-01, 1.615333e-01, 5.218790e-01, 1.633420e-01, 5.35281…
1.800000e+00	5.373397e-01, 2.863034e-01, 2.116103e-01, 2.834138e-02, 2.098716e+00, 1.930117e+00, 4.432808e-01, 1.033523e+00, 1.719298e+00, 4.526141e-02, 8.570955e-01, 3.008271e-01, 1.121722e+00, 9.131566e-01, 1.060558e+00, 1.246769e+00, 1.980444e-01, 9.538339e-01, 7.507717e-02, 4.927347e-01, 1.284617e-01, 1.394998e-01, 1.167259e+00, 2.043293e+00, 3.146367e-01, 1.134661e-01, 4.713082e-01, 2.249752e-01, 4.95381…
2.000000e+00	5.736984e-01, 2.029230e-01, 2.312025e-01, 1.554837e-02, 2.177259e+00, 1.815037e+00, 3.319665e-01, 1.172391e+00, 1.958827e+00, 5.426682e-02, 6.064608e-01, 2.214457e-01, 1.371644e+00, 1.308709e+00, 8.808260e-01, 1.024866e+00, 1.201926e-01, 9.487072e-01, 4.175180e-02, 6.459356e-01, 9.840472e-02, 1.525159e-01, 1.390281e+00, 1.949716e+00, 2.476357e-01, 8.040703e-02, 5.123593e-01, 3.941999e-01, 3.26505…
0.000000e+00	2.961525e+00, 6.139778e-01, 1.147404e+00, 3.094178e+00, 1.624164e+00, 2.238679e+00, 2.390186e+00, 1.162286e+00, 7.258844e-01, 6.163716e-01, 1.267656e+00, 1.915927e+00, 5.199151e-01, 2.634165e+00, 3.046096e+00, 1.079924e+00, 1.193331e+00, 1.025353e+00, 1.485016e+00, 2.856263e+00, 8.759337e-02, 4.400840e-01, 5.445913e-01, 1.075204e-01, 4.401535e-01, 1.572759e+00, 3.289572e+00, 3.154118e+00, 3.18841…
2.000000e-01	1.944686e+00, 7.459522e-01, 6.787174e-01, 1.607044e+00, 1.289622e+00, 1.808718e+00, 2.072134e+00, 1.121864e+00, 6.045613e-01, 5.273535e-01, 1.318189e+00, 1.928994e+00, 3.431121e-01, 1.987174e+00, 2.209237e+00, 8.746976e-01, 7.248015e-01, 1.006367e+00, 1.603073e+00, 1.910389e+00, 2.836130e-01, 5.671983e-01, 8.956987e-01, 1.395349e-01, 2.345408e-01, 1.407626e+00, 1.820426e+00, 1.894840e+00, 2.44190…
4.000000e-01	9.258244e-01, 1.041061e+00, 8.078502e-01, 1.034155e+00, 1.155259e+00, 2.232457e+00, 1.524623e+00, 9.879268e-01, 6.188472e-01, 3.682584e-01, 1.407104e+00, 1.444598e+00, 2.903468e-01, 1.446169e+00, 1.973496e+00, 1.135126e+00, 8.312830e-01, 9.256845e-01, 1.261157e+00, 1.911634e+00, 4.162736e-01, 7.095777e-01, 9.486309e-01, 2.136412e-01, 1.541587e-01, 1.213976e+00, 1.307743e+00, 1.190218e+00, 2.24628…
6.000000e-01	8.194302e-01, 1.225321e+00, 6.500268e-01, 9.440844e-01, 1.161353e+00, 1.715216e+00, 1.496394e+00, 7.175422e-01, 4.935414e-01, 3.031498e-01, 1.356689e+00, 1.369897e+00, 2.578017e-01, 1.234727e+00, 1.716249e+00, 1.162940e+00, 5.416086e-01, 8.141264e-01, 8.119237e-01, 1.232157e+00, 4.989951e-01, 6.569775e-01, 6.910886e-01, 3.255545e-01, 1.089288e-01, 8.703917e-01, 1.073182e+00, 8.130144e-01, 1.75712…
8.000000e-01	6.221269e-01, 1.216315e+00, 6.542930e-01, 6.153570e-01, 1.403527e+00, 1.956864e+00, 1.196636e+00, 6.704654e-01, 7.041029e-01, 2.191975e-01, 1.675170e+00, 1.114976e+00, 3.109948e-01, 9.056989e-01, 1.044226e+00, 1.375735e+00, 5.626994e-01, 7.764004e-01, 7.175644e-01, 1.168478e+00, 5.361476e-01, 7.499408e-01, 1.156804e+00, 4.400156e-01, 1.618220e-01, 9.657282e-01, 8.304821e-01, 8.640473e-01, 1.37639…
1.000000e+00	4.666515e-01, 9.973118e-01, 4.816641e-01, 4.535417e-01, 1.571350e+00, 1.895055e+00, 1.053098e+00, 6.244922e-01, 9.309616e-01, 1.477424e-01, 1.317881e+00, 1.177778e+00, 4.339097e-01, 6.454980e-01, 1.043211e+00, 1.321253e+00, 4.632402e-01, 7.113996e-01, 4.090237e-01, 8.693492e-01, 6.822181e-01, 6.035159e-01, 1.023682e+00, 5.911434e-01, 2.436927e-01, 8.136352e-01, 6.360828e-01, 9.224945e-01, 1.26464…
1.200000e+00	5.170123e-01, 1.383764e+00, 3.636122e-01, 4.160803e-01, 1.664595e+00, 1.327673e+00, 7.471249e-01, 6.151556e-01, 9.992357e-01, 1.474839e-01, 1.554513e+00, 9.899041e-01, 6.673435e-01, 5.079325e-01, 7.433345e-01, 1.262705e+00, 3.900624e-01, 6.764914e-01, 2.773489e-01, 8.170954e-01, 6.772780e-01, 6.486406e-01, 1.213310e+00, 7.869457e-01, 2.587609e-01, 7.800406e-01, 5.611840e-01, 8.405933e-01, 9.46885…
1.400000e+00	5.300192e-01, 1.072585e+00, 2.659946e-01, 3.142903e-01, 1.862498e+00, 1.714521e+00, 6.409820e-01, 6.444175e-01, 1.340626e+00, 1.162784e-01, 1.387465e+00, 8.824892e-01, 7.974877e-01, 5.330759e-01, 4.995318e-01, 1.412190e+00, 2.751072e-01, 5.449741e-01, 1.923209e-01, 6.902683e-01, 5.911538e-01, 4.442600e-01, 1.016345e+00, 9.683765e-01, 3.348154e-01, 5.616301e-01, 5.117225e-01, 4.414068e-01, 8.54578…
1.600000e+00	5.587074e-01, 8.736088e-01, 1.586440e-01, 1.818710e-01, 2.155523e+00, 1.376868e+00, 5.146446e-01, 8.702051e-01, 1.286951e+00, 7.090337e-02, 1.230028e+00, 7.473373e-01, 1.040980e+00, 4.298531e-01, 5.191640e-01, 1.268982e+00, 2.159545e-01, 8.689462e-01, 1.473915e-01, 6.191709e-01, 5.493639e-01, 4.127365e-01, 1.138974e+00, 1.421240e+00, 4.128434e-01, 3.868110e-01, 4.372517e-01, 3.398297e-01, 6.08318…
1.800000e+00	5.338479e-01, 6.158436e-01, 9.878110e-02, 1.214350e-01, 1.660058e+00, 1.980518e+00, 3.775530e-01, 9.421537e-01, 1.747379e+00, 7.740120e-02, 1.000704e+00, 4.717386e-01, 1.181449e+00, 5.412764e-01, 4.278292e-01, 1.190278e+00, 1.919320e-01, 8.710200e-01, 8.153460e-02, 6.623143e-01, 5.862071e-01, 2.728161e-01, 1.426468e+00, 1.688197e+00, 3.279258e-01, 2.828311e-01, 4.502742e-01, 2.769881e-01, 5.03099…
2.000000e+00	5.574745e-01, 5.732575e-01, 7.670924e-02, 6.737706e-02, 1.841928e+00, 1.479925e+00, 3.226306e-01, 9.643178e-01, 1.810889e+00, 7.097515e-02, 6.694667e-01, 4.244729e-01, 1.121217e+00, 5.376496e-01, 4.030113e-01, 1.365832e+00, 1.220104e-01, 8.521274e-01, 4.994871e-02, 5.834300e-01, 4.969886e-01, 3.217528e-01, 1.335736e+00, 1.706684e+00, 3.858857e-01, 1.784408e-01, 4.332687e-01, 2.119949e-01, 4.44714…
0.000000e+00	1.185540e+00, 2.199105e+00, 2.258583e+00, 1.799991e+00, 1.880717e+00, 1.149765e+00, 1.578193e-01, 3.055262e+00, 2.068673e+00, 9.852345e-01, 2.520406e+00, 7.391215e-01, 1.254912e+00, 2.515434e+00, 2.159150e+00, 4.541506e-01, 1.837818e+00, 1.682270e+00, 2.180016e+00, 2.310954e+00, 5.080229e-01, 2.390131e+00, 7.155049e-02, 1.780717e+00, 1.291328e-02, 2.140362e+00, 1.058989e+00, 1.646970e+00, 9.67747…
2.000000e-01	1.133321e+00, 1.567228e+00, 1.701785e+00, 1.118685e+00, 1.207389e+00, 1.375832e+00, 3.466630e-01, 2.865527e+00, 1.922540e+00, 9.106167e-01, 2.354502e+00, 6.100090e-01, 1.226737e+00, 1.966681e+00, 1.797487e+00, 3.412263e-01, 2.008665e+00, 1.473512e+00, 1.823795e+00, 1.719793e+00, 4.480497e-01, 1.765128e+00, 4.985608e-01, 1.280607e+00, 8.350422e-03, 1.313453e+00, 7.075298e-01, 9.850512e-01, 8.42421…
4.000000e-01	7.371325e-01, 1.084404e+00, 1.256206e+00, 8.149111e-01, 1.539398e+00, 1.523201e+00, 5.021488e-01, 2.209591e+00, 2.040206e+00, 7.510194e-01, 1.857808e+00, 4.464218e-01, 1.245268e+00, 1.302163e+00, 1.930151e+00, 2.481598e-01, 1.616814e+00, 1.342466e+00, 1.079367e+00, 1.227008e+00, 3.457765e-01, 1.476655e+00, 7.931345e-01, 1.204514e+00, 8.567099e-03, 9.394285e-01, 4.843255e-01, 5.592716e-01, 6.65283…
6.000000e-01	7.298422e-01, 7.826149e-01, 7.955300e-01, 4.242648e-01, 1.719765e+00, 1.676963e+00, 6.138756e-01, 2.240598e+00, 2.227659e+00, 7.114130e-01, 1.873767e+00, 3.338697e-01, 1.218096e+00, 9.228468e-01, 1.934475e+00, 4.662843e-01, 1.427306e+00, 1.015025e+00, 9.113990e-01, 1.217971e+00, 2.363169e-01, 1.029277e+00, 9.228137e-01, 1.086264e+00, 8.874668e-02, 5.914684e-01, 3.792375e-01, 3.548866e-01, 5.90373…
8.000000e-01	7.273587e-01, 6.272148e-01, 8.292856e-01, 2.316318e-01, 1.995894e+00, 1.431785e+00, 7.139916e-01, 1.923083e+00, 2.034391e+00, 6.416343e-01, 2.114824e+00, 2.464428e-01, 1.248669e+00, 6.210700e-01, 1.141006e+00, 6.424156e-01, 1.401746e+00, 1.018648e+00, 5.712365e-01, 1.059741e+00, 1.656554e-01, 1.193615e+00, 1.183889e+00, 1.290242e+00, 1.424739e-01, 3.486684e-01, 2.913058e-01, 2.128205e-01, 4.16153…
1.000000e+00	5.968393e-01, 4.196298e-01, 5.698163e-01, 1.833800e-01, 1.798768e+00, 1.885891e+00, 6.192277e-01, 1.887983e+00, 2.068177e+00, 6.145496e-01, 1.912946e+00, 1.701418e-01, 1.338966e+00, 5.079391e-01, 1.253299e+00, 6.932502e-01, 8.926382e-01, 1.012939e+00, 4.106348e-01, 7.117003e-01, 1.393725e-01, 7.793407e-01, 1.037385e+00, 1.562801e+00, 2.883957e-01, 2.174158e-01, 3.666472e-01, 1.221162e-01, 3.76050…
1.200000e+00	4.578158e-01, 3.055259e-01, 4.547791e-01, 1.125044e-01, 1.992598e+00, 1.645072e+00, 7.142268e-01, 1.789158e+00, 2.371122e+00, 5.648628e-01, 2.052883e+00, 1.135133e-01, 1.430432e+00, 4.266292e-01, 1.205828e+00, 9.439062e-01, 7.979982e-01, 8.294349e-01, 2.187725e-01, 8.949223e-01, 1.417234e-01, 6.808505e-01, 1.424768e+00, 1.443842e+00, 2.911804e-01, 1.480974e-01, 3.680009e-01, 8.030302e-02, 2.92051…
1.400000e+00	4.064724e-01, 2.070737e-01, 4.499764e-01, 7.488285e-02, 2.171659e+00, 1.688440e+00, 6.941363e-01, 1.874927e+00, 2.047277e+00, 3.966880e-01, 1.777225e+00, 6.643945e-02, 1.491595e+00, 4.413871e-01, 1.226845e+00, 9.870528e-01, 6.961755e-01, 1.022458e+00, 1.208519e-01, 6.291014e-01, 1.147958e-01, 5.213192e-01, 1.134303e+00, 1.807760e+00, 3.788304e-01, 1.143984e-01, 3.411390e-01, 6.164516e-02, 2.72426…
1.600000e+00	4.448367e-01, 1.413439e-01, 4.313973e-01, 4.813627e-02, 2.270908e+00, 1.677797e+00, 4.915172e-01, 1.734059e+00, 2.412133e+00, 3.236351e-01, 1.210506e+00, 5.346618e-02, 1.236496e+00, 5.476021e-01, 9.123281e-01, 1.041119e+00, 5.445396e-01, 8.270670e-01, 1.034597e-01, 6.766653e-01, 9.863147e-02, 3.668129e-01, 1.288615e+00, 1.885524e+00, 3.941773e-01, 5.998205e-02, 3.918692e-01, 5.009068e-02, 2.22003…
1.800000e+00	5.225766e-01, 9.206843e-02, 3.710321e-01, 2.499169e-02, 1.862513e+00, 1.638768e+00, 3.675247e-01, 1.825490e+00, 2.400798e+00, 2.282446e-01, 1.047052e+00, 4.733038e-02, 1.551380e+00, 5.649750e-01, 1.365387e+00, 1.323482e+00, 3.416810e-01, 8.701607e-01, 6.897363e-02, 6.005241e-01, 9.695649e-02, 2.707782e-01, 1.421136e+00, 1.570676e+00, 3.720947e-01, 4.054663e-02, 3.541973e-01, 6.901040e-02, 1.37810…
2.000000e+00	4.111045e-01, 7.012613e-02, 3.736815e-01, 1.739106e-02, 2.539980e+00, 1.565752e+00, 3.418624e-01, 1.329300e+00, 2.393265e+00, 2.064093e-01, 8.583669e-01, 3.077311e-02, 1.344919e+00, 7.213403e-01, 1.085971e+00, 1.167805e+00, 3.057463e-01, 8.405472e-01, 3.408776e-02, 6.219521e-01, 9.915340e-02, 2.296727e-01, 1.285763e+00, 1.813710e+00, 3.145613e-01, 3.750078e-02, 4.361014e-01, 1.646925e-01, 1.21721…
0.000000e+00	2.712820e+00, 1.311045e+00, 4.877692e-01, 1.470247e+00, 1.750124e+00, 2.094186e+00, 2.257141e+00, 6.750523e-01, 1.354188e+00, 2.171395e+00, 3.488780e-01, 1.654626e+00, 2.760586e+00, 2.970630e+00, 2.325349e+00, 2.845184e+00, 1.148780e-01, 2.561901e+00, 1.746350e+00, 4.913786e-01, 1.860593e+00, 1.707590e+00, 2.161583e-01, 1.080951e-01, 1.433080e+00, 2.292774e+00, 6.999547e-02, 2.312252e+00, 9.26412…
2.000000e-01	1.784790e+00, 1.404676e+00, 4.868522e-01, 1.074256e+00, 1.648890e+00, 1.680467e+00, 2.007879e+00, 8.712161e-01, 1.166571e+00, 1.162694e+00, 2.919847e-01, 1.090757e+00, 2.231685e+00, 1.789548e+00, 2.182458e+00, 2.073503e+00, 3.708466e-01, 1.941886e+00, 1.918255e+00, 5.593580e-01, 1.300193e+00, 1.227350e+00, 5.255315e-01, 7.146085e-02, 8.321811e-01, 1.666804e+00, 4.455929e-02, 1.501730e+00, 7.87630…
4.000000e-01	1.220084e+00, 1.054622e+00, 5.695212e-01, 7.978565e-01, 1.481221e+00, 1.546622e+00, 1.564602e+00, 8.937573e-01, 8.797491e-01, 7.935393e-01, 2.126982e-01, 8.411769e-01, 1.636620e+00, 1.410024e+00, 1.426894e+00, 2.013735e+00, 5.474538e-01, 1.832586e+00, 1.079467e+00, 5.848594e-01, 9.552502e-01, 1.233268e+00, 8.849619e-01, 9.628258e-02, 4.346314e-01, 1.332679e+00, 6.570003e-02, 1.059688e+00, 7.26454…
6.000000e-01	9.498046e-01, 8.018896e-01, 5.550543e-01, 4.590701e-01, 1.703036e+00, 1.594837e+00, 1.192389e+00, 8.782500e-01, 9.580187e-01, 3.356761e-01, 1.593882e-01, 5.527088e-01, 1.314690e+00, 1.165751e+00, 1.079615e+00, 1.634899e+00, 5.387798e-01, 1.554623e+00, 8.970315e-01, 6.045677e-01, 6.636731e-01, 1.084397e+00, 8.103528e-01, 2.377562e-01, 2.806979e-01, 1.147649e+00, 9.996531e-02, 6.210844e-01, 6.01044…
8.000000e-01	1.004923e+00, 5.421172e-01, 4.206298e-01, 3.018270e-01, 1.457080e+00, 1.582223e+00, 1.145730e+00, 9.076910e-01, 1.249741e+00, 2.390195e-01, 1.567570e-01, 4.059326e-01, 8.794250e-01, 8.250652e-01, 6.987786e-01, 1.946793e+00, 5.877245e-01, 1.198693e+00, 6.100374e-01, 5.933071e-01, 6.545246e-01, 8.940931e-01, 1.043686e+00, 6.437410e-01, 3.057880e-01, 7.536250e-01, 1.688461e-01, 7.782087e-01, 4.27718…
1.000000e+00	7.978832e-01, 4.233630e-01, 3.967309e-01, 1.639259e-01, 2.485085e+00, 2.065476e+00, 7.591102e-01, 1.125252e+00, 1.429025e+00, 1.325291e-01, 1.051305e-01, 2.893386e-01, 8.756843e-01, 6.102398e-01, 8.223289e-01, 1.341161e+00, 5.071352e-01, 1.228484e+00, 2.611480e-01, 5.604843e-01, 4.140683e-01, 6.063539e-01, 1.286240e+00, 7.740260e-01, 2.672769e-01, 4.758028e-01, 2.153214e-01, 8.215703e-01, 4.20189…
1.200000e+00	6.167858e-01, 2.851142e-01, 2.486328e-01, 1.257379e-01, 2.043900e+00, 1.848588e+00, 6.667635e-01, 1.202898e+00, 1.682798e+00, 8.102633e-02, 8.229842e-02, 2.112757e-01, 8.864781e-01, 6.199933e-01, 7.674056e-01, 1.519831e+00, 3.461991e-01, 8.826112e-01, 2.503893e-01, 5.609492e-01, 3.341954e-01, 4.784513e-01, 1.161608e+00, 1.030509e+00, 3.752068e-01, 3.451883e-01, 2.423918e-01, 1.002733e+00, 3.49393…
1.400000e+00	6.759240e-01, 2.244240e-01, 2.160172e-01, 7.881292e-02, 2.252739e+00, 1.565383e+00, 6.244602e-01, 1.022195e+00, 1.506416e+00, 5.760606e-02, 6.464176e-02, 1.310520e-01, 8.683864e-01, 5.596076e-01, 8.354679e-01, 1.492570e+00, 3.208098e-01, 9.167223e-01, 1.185066e-01, 5.614624e-01, 2.314953e-01, 3.833868e-01, 1.303122e+00, 1.418963e+00, 3.655930e-01, 2.316066e-01, 3.593106e-01, 8.549905e-01, 2.04448…
1.600000e+00	4.981748e-01, 1.616446e-01, 1.857535e-01, 4.306930e-02, 2.139246e+00, 1.851008e+00, 4.440041e-01, 1.063424e+00, 1.110560e+00, 4.109839e-02, 4.398564e-02, 1.203333e-01, 9.605171e-01, 6.492847e-01, 8.199521e-01, 1.485071e+00, 2.016686e-01, 9.378837e-01, 8.000893e-02, 6.826806e-01, 2.422722e-01, 4.230358e-01, 1.232306e+00, 1.509673e+00, 4.779722e-01, 1.986031e-01, 3.948439e-01, 8.544495e-01, 1.85276…
1.800000e+00	4.798627e-01, 1.010546e-01, 1.898369e-01, 3.418126e-02, 2.030570e+00, 1.661252e+00, 3.350145e-01, 1.169896e+00, 1.442833e+00, 4.303743e-02, 4.176409e-02, 7.951188e-02, 9.570996e-01, 8.732550e-01, 9.024404e-01, 1.512898e+00, 2.097920e-01, 1.044602e+00, 6.331132e-02, 5.709175e-01, 2.151810e-01, 2.885388e-01, 1.293951e+00, 1.393318e+00, 4.094139e-01, 1.756774e-01, 3.096205e-01, 8.923018e-01, 1.71981…
2.000000e+00	5.152862e-01, 6.456471e-02, 1.318376e-01, 2.084137e-02, 2.469228e+00, 1.578912e+00, 3.285012e-01, 9.351770e-01, 1.485514e+00, 3.808988e-02, 3.279942e-02, 5.973474e-02, 1.400366e+00, 8.220766e-01, 8.994334e-01, 1.327192e+00, 1.350746e-01, 8.441658e-01, 3.482952e-02, 5.460375e-01, 1.645300e-01, 2.511126e-01, 1.340473e+00, 1.797041e+00, 3.366200e-01, 1.475403e-01, 3.911278e-01, 1.001923e+00, 1.37086…
0.000000e+00	2.596462e+00, 1.886072e+00, 2.702050e+00, 1.379213e+00, 2.223818e+00, 1.572676e+00, 2.072071e+00, 2.747606e+00, 8.981855e-03, 2.851011e+00, 2.877853e+00, 2.027745e+00, 8.632633e-01, 6.722989e-01, 4.184047e-01, 4.054674e-01, 1.611221e+00, 2.740170e+00, 5.530405e-01, 8.734303e-01, 1.351906e-01, 2.726684e+00, 3.458442e+00, 1.691183e+00, 1.080516e+00, 7.974560e-01, 7.373574e-01, 2.844789e+00, 5.54877…
2.000000e-01	1.735175e+00, 1.648709e+00, 1.509327e+00, 8.348060e-01, 1.971628e+00, 1.155396e+00, 1.709768e+00, 2.133619e+00, 8.234673e-03, 1.918033e+00, 2.658168e+00, 1.687303e+00, 6.137213e-01, 5.809279e-01, 4.777863e-01, 3.308966e-01, 1.811736e+00, 1.881918e+00, 6.872880e-01, 7.938243e-01, 9.685669e-02, 1.553514e+00, 2.704006e+00, 1.393422e+00, 9.191044e-01, 8.567656e-01, 5.891292e-01, 1.834899e+00, 5.66554…
4.000000e-01	1.281141e+00, 1.796445e+00, 1.049628e+00, 6.555265e-01, 1.571131e+00, 1.182604e+00, 1.804493e+00, 1.694480e+00, 7.157680e-02, 1.487804e+00, 2.196678e+00, 1.295715e+00, 4.333514e-01, 3.352074e-01, 6.859746e-01, 2.994117e-01, 1.719313e+00, 1.533994e+00, 5.154389e-01, 7.559922e-01, 6.632739e-02, 1.126529e+00, 2.003415e+00, 1.463420e+00, 5.738637e-01, 9.495604e-01, 6.443364e-01, 1.226271e+00, 4.50137…
6.000000e-01	8.328257e-01, 1.917846e+00, 5.732119e-01, 3.789516e-01, 1.608407e+00, 1.362747e+00, 1.409197e+00, 1.532161e+00, 3.202291e-01, 9.489761e-01, 2.200497e+00, 1.534704e+00, 3.956974e-01, 3.511736e-01, 5.729402e-01, 4.821883e-01, 1.362473e+00, 1.366260e+00, 3.247849e-01, 8.339720e-01, 5.073451e-02, 7.954152e-01, 1.735799e+00, 1.614561e+00, 5.705576e-01, 8.976024e-01, 6.342260e-01, 6.812348e-01, 4.36651…
8.000000e-01	8.821544e-01, 1.857081e+00, 4.351949e-01, 2.651544e-01, 2.072316e+00, 1.438736e+00, 1.755673e+00, 1.142224e+00, 7.195228e-01, 9.077185e-01, 2.081801e+00, 1.561647e+00, 3.386618e-01, 4.671044e-01, 7.357705e-01, 8.138251e-01, 9.653838e-01, 1.181471e+00, 2.302655e-01, 6.135555e-01, 4.276526e-02, 4.374358e-01, 1.630388e+00, 1.129885e+00, 4.415218e-01, 7.829489e-01, 4.894662e-01, 4.341298e-01, 3.50564…
1.000000e+00	6.136947e-01, 1.476144e+00, 2.930195e-01, 1.659516e-01, 2.144680e+00, 1.566294e+00, 1.328421e+00, 1.080242e+00, 9.483782e-01, 7.686517e-01, 2.177466e+00, 1.187627e+00, 3.384384e-01, 7.147737e-01, 8.554974e-01, 8.692820e-01, 7.646531e-01, 1.236462e+00, 1.462526e-01, 6.262174e-01, 4.249129e-02, 2.620091e-01, 1.605365e+00, 1.452402e+00, 4.708889e-01, 8.357750e-01, 5.418096e-01, 2.389962e-01, 2.88188…
1.200000e+00	5.300198e-01, 1.865421e+00, 1.980898e-01, 9.851264e-02, 1.802249e+00, 1.829527e+00, 9.614140e-01, 1.177351e+00, 1.578415e+00, 5.105255e-01, 1.725720e+00, 1.358314e+00, 3.546178e-01, 8.937096e-01, 6.342591e-01, 1.134948e+00, 5.927382e-01, 1.239093e+00, 1.103181e-01, 5.973035e-01, 3.799007e-02, 2.597267e-01, 1.567285e+00, 1.590134e+00, 3.303010e-01, 6.297137e-01, 4.719848e-01, 1.899907e-01, 2.46273…
1.400000e+00	5.488044e-01, 1.201967e+00, 1.823177e-01, 5.876295e-02, 2.241567e+00, 1.482396e+00, 8.901787e-01, 1.157269e+00, 1.501202e+00, 3.671143e-01, 1.656437e+00, 1.053367e+00, 5.073523e-01, 1.082557e+00, 7.190749e-01, 1.131325e+00, 4.055096e-01, 1.059890e+00, 6.080183e-02, 6.582501e-01, 5.186593e-02, 1.355204e-01, 1.352900e+00, 1.549741e+00, 3.013735e-01, 3.761595e-01, 5.285261e-01, 1.431268e-01, 2.26885…
1.600000e+00	5.523780e-01, 1.139838e+00, 1.475537e-01, 4.306590e-02, 2.446370e+00, 1.652217e+00, 5.783080e-01, 1.098396e+00, 1.589161e+00, 2.560948e-01, 1.818286e+00, 8.899867e-01, 7.379675e-01, 1.474719e+00, 7.498141e-01, 1.167768e+00, 3.689659e-01, 1.042621e+00, 4.135518e-02, 4.544380e-01, 4.968769e-02, 1.561358e-01, 1.635243e+00, 1.670835e+00, 2.209738e-01, 2.812640e-01, 4.540314e-01, 1.191972e-01, 2.06241…
1.800000e+00	5.821109e-01, 1.024513e+00, 1.466848e-01, 2.342381e-02, 2.255106e+00, 1.845405e+00, 4.975526e-01, 1.200958e+00, 1.745197e+00, 2.276812e-01, 1.097111e+00, 8.761191e-01, 9.187016e-01, 1.408063e+00, 8.749171e-01, 1.342339e+00, 2.567796e-01, 9.476391e-01, 2.674626e-02, 6.260802e-01, 5.961212e-02, 1.211478e-01, 8.458671e-01, 1.528278e+00, 1.832103e-01, 1.869547e-01, 5.379373e-01, 1.213575e-01, 1.62786…
2.000000e+00	5.529225e-01, 6.918843e-01, 1.338869e-01, 1.638571e-02, 1.976471e+00, 1.678349e+00, 4.033887e-01, 1.353853e+00, 1.681669e+00, 1.379467e-01, 9.684718e-01, 7.208200e-01, 9.226335e-01, 1.159135e+00, 8.377217e-01, 1.230783e+00, 1.975096e-01, 9.656893e-01, 1.885280e-02, 5.633732e-01, 6.565596e-02, 1.031233e-01, 1.208840e+00, 1.718967e+00, 7.819070e-02, 1.102492e-01, 4.876942e-01, 1.790209e-01, 1.19338…
0.000000e+00	2.436856e-01, 2.521569e+00, 2.855945e-01, 8.237301e-01, 1.384612e+00, 2.429557e+00, 3.071714e+00, 1.779108e+00, 1.574803e+00, 7.636250e-01, 2.063274e+00, 2.105626e+00, 1.680283e+00, 2.261561e+00, 1.679012e+00, 9.570094e-01, 2.065705e+00, 1.395676e+00, 3.811745e-01, 2.240951e+00, 5.396460e-02, 2.337575e+00, 1.684726e+00, 1.875507e+00, 1.201376e+00, 1.116166e+00, 2.929017e+00, 1.623114e+00, 5.81992…
2.000000e-01	3.589879e-01, 2.063456e+00, 4.255922e-01, 5.827719e-01, 1.755489e+00, 2.032455e+00, 2.287305e+00, 1.353403e+00, 1.292061e+00, 5.413683e-01, 1.869292e+00, 1.642873e+00, 1.265298e+00, 1.594958e+00, 1.466658e+00, 9.440619e-01, 1.942723e+00, 1.260447e+00, 2.884756e-01, 2.115108e+00, 4.004421e-02, 1.512457e+00, 1.849266e+00, 1.242674e+00, 6.541867e-01, 8.282933e-01, 2.271041e+00, 8.279948e-01, 5.47380…
4.000000e-01	4.334053e-01, 2.246733e+00, 4.010963e-01, 3.859804e-01, 1.900960e+00, 1.689879e+00, 2.175181e+00, 1.284377e+00, 1.913728e+00, 3.462894e-01, 2.278710e+00, 1.441302e+00, 9.184382e-01, 1.389230e+00, 1.334142e+00, 1.125031e+00, 1.914583e+00, 1.141181e+00, 2.294019e-01, 1.422172e+00, 3.325566e-02, 9.517350e-01, 1.573007e+00, 1.533775e+00, 3.932027e-01, 4.232598e-01, 1.717876e+00, 4.992777e-01, 4.27624…
6.000000e-01	5.289746e-01, 1.531560e+00, 4.316862e-01, 2.404811e-01, 2.145290e+00, 1.922254e+00, 1.625144e+00, 1.401622e+00, 1.964135e+00, 2.374551e-01, 1.801185e+00, 1.005429e+00, 6.873963e-01, 1.055709e+00, 1.319440e+00, 1.320756e+00, 1.113489e+00, 9.871379e-01, 1.393694e-01, 9.546193e-01, 2.726511e-02, 8.291713e-01, 1.333549e+00, 1.643721e+00, 2.242250e-01, 3.491837e-01, 1.395839e+00, 2.832077e-01, 3.52339…
8.000000e-01	4.800546e-01, 1.482980e+00, 4.208271e-01, 1.554834e-01, 1.941110e+00, 2.132331e+00, 1.602938e+00, 1.344277e+00, 1.823580e+00, 1.962407e-01, 1.916889e+00, 8.948330e-01, 5.304819e-01, 7.482261e-01, 1.208670e+00, 1.234308e+00, 9.036438e-01, 9.594773e-01, 8.829330e-02, 1.061832e+00, 3.716119e-02, 5.524569e-01, 1.569106e+00, 1.760068e+00, 3.137816e-01, 2.253656e-01, 1.129669e+00, 2.671520e-01, 2.53103…
1.000000e+00	6.259226e-01, 1.214463e+00, 4.619408e-01, 7.382090e-02, 1.952503e+00, 1.833220e+00, 1.436089e+00, 1.517747e+00, 1.722304e+00, 1.406102e-01, 1.593748e+00, 8.057417e-01, 4.397345e-01, 7.336324e-01, 1.021385e+00, 1.244385e+00, 7.786853e-01, 8.747646e-01, 5.092043e-02, 9.412538e-01, 5.277913e-02, 2.823262e-01, 1.492315e+00, 1.856954e+00, 3.266690e-01, 1.328224e-01, 7.684147e-01, 3.945376e-01, 1.75936…
1.200000e+00	4.849819e-01, 9.766326e-01, 2.891475e-01, 5.143817e-02, 1.923204e+00, 1.587030e+00, 9.792270e-01, 1.248013e+00, 1.627168e+00, 1.084277e-01, 1.556788e+00, 5.769025e-01, 4.068946e-01, 7.408010e-01, 1.030110e+00, 1.305061e+00, 4.676111e-01, 9.948132e-01, 4.167229e-02, 7.997290e-01, 6.984657e-02, 1.995310e-01, 1.273135e+00, 2.060694e+00, 2.859538e-01, 7.940643e-02, 7.268245e-01, 5.846220e-01, 1.87527…
1.400000e+00	4.823038e-01, 7.207758e-01, 3.733308e-01, 3.527935e-02, 2.116141e+00, 1.349000e+00, 1.051441e+00, 1.518113e+00, 1.850351e+00, 8.669816e-02, 9.430899e-01, 7.331587e-01, 4.882113e-01, 7.589403e-01, 1.124008e+00, 1.189424e+00, 3.669485e-01, 8.746587e-01, 2.398052e-02, 7.283933e-01, 8.519791e-02, 2.414683e-01, 1.033825e+00, 2.193248e+00, 2.958062e-01, 6.729351e-02, 5.888886e-01, 5.860229e-01, 1.19927…
1.600000e+00	3.702186e-01, 4.992879e-01, 3.244115e-01, 2.358971e-02, 2.490144e+00, 1.520634e+00, 7.737185e-01, 1.487293e+00, 1.681865e+00, 7.955672e-02, 9.551317e-01, 6.358716e-01, 7.436531e-01, 1.025684e+00, 1.074154e+00, 1.215261e+00, 2.883362e-01, 9.407784e-01, 1.547224e-02, 7.750537e-01, 9.175623e-02, 1.539177e-01, 1.031047e+00, 1.920222e+00, 3.260620e-01, 4.631335e-02, 6.158492e-01, 9.981480e-01, 1.26645…
1.800000e+00	3.646051e-01, 4.365809e-01, 2.753957e-01, 1.538222e-02, 2.122888e+00, 1.656999e+00, 6.774128e-01, 1.369408e+00, 1.670667e+00, 7.225174e-02, 8.094652e-01, 5.568346e-01, 9.891650e-01, 1.020090e+00, 9.438619e-01, 1.389343e+00, 1.978461e-01, 8.701195e-01, 1.025165e-02, 5.318163e-01, 1.012090e-01, 1.312987e-01, 1.258372e+00, 1.811555e+00, 2.260787e-01, 2.523021e-02, 5.884496e-01, 9.152686e-01, 7.93779…
2.000000e+00	3.889465e-01, 2.094114e-01, 2.424384e-01, 7.920562e-03, 2.412381e+00, 1.454438e+00, 5.279754e-01, 1.302103e+00, 1.621141e+00, 6.658958e-02, 6.387473e-01, 5.713646e-01, 9.415837e-01, 1.257379e+00, 1.176672e+00, 1.513256e+00, 1.633798e-01, 9.026264e-01, 8.474672e-03, 5.894400e-01, 1.075345e-01, 1.318952e-01, 1.420320e+00, 1.829187e+00, 1.808471e-01, 2.057817e-02, 4.161954e-01, 8.813459e-01, 6.53736…
0.000000e+00	1.252138e+00, 1.275561e+00, 4.329117e-01, 1.547339e+00, 2.099804e+00, 3.089004e-01, 7.697430e-01, 1.235859e+00, 3.270565e-01, 1.409394e-01, 2.409248e+00, 2.110844e+00, 3.196128e+00, 1.039205e+00, 1.485957e+00, 3.247172e-01, 8.616084e-01, 2.294913e+00, 1.008283e+00, 4.652479e-01, 1.950725e+00, 2.599095e+00, 6.150665e-01, 6.922347e-01, 4.428525e-01, 1.138370e+00, 1.226868e+00, 8.025692e-01, 2.06937…
2.000000e-01	1.275895e+00, 1.519184e+00, 3.931947e-01, 8.666838e-01, 2.272046e+00, 5.695680e-01, 6.649655e-01, 9.177187e-01, 5.912913e-01, 3.856945e-01, 2.387423e+00, 1.400371e+00, 2.634820e+00, 7.476583e-01, 1.135353e+00, 6.576991e-01, 9.716543e-01, 1.786674e+00, 1.019662e+00, 3.549413e-01, 1.551996e+00, 1.891506e+00, 7.843207e-01, 6.307632e-01, 3.690180e-01, 1.040347e+00, 8.003991e-01, 5.131822e-01, 1.71746…
4.000000e-01	6.723562e-01, 1.404980e+00, 4.019523e-01, 6.602056e-01, 2.514907e+00, 8.499206e-01, 6.506823e-01, 1.363299e+00, 1.069272e+00, 5.133532e-01, 2.279133e+00, 1.150233e+00, 2.348383e+00, 4.965825e-01, 1.047633e+00, 8.212756e-01, 1.134992e+00, 1.397875e+00, 6.157799e-01, 2.428490e-01, 1.114925e+00, 1.551531e+00, 9.629390e-01, 4.826831e-01, 3.871130e-01, 8.998551e-01, 5.957615e-01, 2.761542e-01, 1.58227…
6.000000e-01	8.513028e-01, 1.178391e+00, 4.038579e-01, 3.251617e-01, 2.048660e+00, 1.086292e+00, 6.075699e-01, 1.367469e+00, 1.296953e+00, 4.620408e-01, 2.331586e+00, 8.523196e-01, 1.905461e+00, 4.607201e-01, 1.049451e+00, 9.947255e-01, 1.054903e+00, 1.258764e+00, 4.017844e-01, 2.761776e-01, 8.323872e-01, 1.303719e+00, 1.079855e+00, 9.575397e-01, 4.189792e-01, 7.497888e-01, 6.006957e-01, 1.922664e-01, 1.22420…
8.000000e-01	7.359771e-01, 1.066390e+00, 3.614946e-01, 2.465996e-01, 2.031096e+00, 1.290307e+00, 6.176697e-01, 1.088211e+00, 1.434984e+00, 3.850712e-01, 1.794329e+00, 6.700997e-01, 1.583622e+00, 4.198603e-01, 1.118097e+00, 1.258506e+00, 9.205290e-01, 1.216345e+00, 2.383339e-01, 2.844385e-01, 6.085600e-01, 9.473947e-01, 1.323400e+00, 1.078250e+00, 4.589387e-01, 5.112303e-01, 4.804644e-01, 1.072353e-01, 1.06620…
1.000000e+00	7.708063e-01, 7.615215e-01, 2.783112e-01, 1.282567e-01, 2.101794e+00, 1.416763e+00, 6.038356e-01, 1.384684e+00, 1.703658e+00, 2.842373e-01, 1.376002e+00, 3.719969e-01, 1.855237e+00, 4.723481e-01, 1.010735e+00, 1.276653e+00, 7.668534e-01, 1.091453e+00, 1.757653e-01, 4.163774e-01, 4.446951e-01, 7.068420e-01, 1.360585e+00, 1.449489e+00, 3.679127e-01, 3.045101e-01, 4.255667e-01, 6.918286e-02, 8.00123…
1.200000e+00	5.174733e-01, 4.360124e-01, 2.829432e-01, 8.146636e-02, 2.221485e+00, 1.690478e+00, 5.702001e-01, 1.132104e+00, 1.739555e+00, 2.292178e-01, 1.489376e+00, 2.988673e-01, 1.573635e+00, 5.834129e-01, 9.838156e-01, 1.299386e+00, 6.538938e-01, 8.998968e-01, 1.405077e-01, 5.272366e-01, 3.542413e-01, 5.521049e-01, 1.122443e+00, 1.464261e+00, 3.433733e-01, 1.646795e-01, 4.551837e-01, 4.204489e-02, 6.58656…
1.400000e+00	6.046231e-01, 3.462270e-01, 2.661105e-01, 5.600090e-02, 2.339593e+00, 1.141470e+00, 4.765339e-01, 1.205901e+00, 1.426294e+00, 1.700676e-01, 1.182272e+00, 2.319285e-01, 1.835399e+00, 7.666911e-01, 1.036401e+00, 1.086668e+00, 3.979850e-01, 1.116083e+00, 6.874666e-02, 4.331192e-01, 2.693585e-01, 4.296211e-01, 1.361695e+00, 1.576346e+00, 3.206362e-01, 1.436806e-01, 4.237344e-01, 3.017273e-02, 5.05428…
1.600000e+00	5.766684e-01, 2.445370e-01, 2.302329e-01, 3.691985e-02, 2.063029e+00, 1.359532e+00, 4.252906e-01, 9.821128e-01, 2.210418e+00, 1.413683e-01, 8.486418e-01, 1.524335e-01, 1.494150e+00, 9.955407e-01, 1.064473e+00, 1.228628e+00, 3.729802e-01, 1.079920e+00, 4.174767e-02, 4.999170e-01, 2.146559e-01, 2.772770e-01, 1.230839e+00, 2.126230e+00, 2.804797e-01, 9.079111e-02, 5.743874e-01, 2.810491e-02, 4.16317…
1.800000e+00	4.794102e-01, 1.969180e-01, 2.749037e-01, 2.252249e-02, 2.036814e+00, 1.753444e+00, 2.940752e-01, 1.342784e+00, 2.232621e+00, 9.411587e-02, 6.081302e-01, 1.251926e-01, 1.378575e+00, 1.062751e+00, 1.042400e+00, 1.491388e+00, 3.027406e-01, 7.643064e-01, 3.045095e-02, 5.569041e-01, 1.677256e-01, 2.496674e-01, 1.617353e+00, 1.985472e+00, 2.834129e-01, 6.498166e-02, 5.121187e-01, 4.369191e-02, 2.98883…
2.000000e+00	6.112953e-01, 1.158894e-01, 2.156431e-01, 1.384166e-02, 2.210120e+00, 1.744975e+00, 2.653077e-01, 1.156587e+00, 2.024155e+00, 9.086637e-02, 5.171115e-01, 9.081144e-02, 1.332216e+00, 9.252988e-01, 9.403356e-01, 1.252624e+00, 1.927201e-01, 8.580741e-01, 1.717446e-02, 4.996630e-01, 1.484451e-01, 1.549005e-01, 1.240340e+00, 1.644744e+00, 2.128550e-01, 3.692230e-02, 4.438637e-01, 1.075899e-01, 2.43003…
0.000000e+00	3.157353e-01, 1.883002e+00, 2.381813e+00, 1.730170e+00, 2.649317e+00, 1.465193e+00, 3.120426e-01, 6.692741e-01, 2.614775e+00, 6.371669e-01, 1.218275e+00, 1.695958e+00, 1.498359e+00, 4.309828e-01, 3.181754e+00, 3.600447e+00, 3.075568e+00, 1.592405e+00, 2.056974e+00, 2.035798e-01, 2.703336e-01, 1.876208e+00, 1.670500e+00, 1.898932e+00, 2.552813e-01, 2.590271e+00, 1.426462e+00, 2.041077e+00, 2.33449…
2.000000e-01	3.667834e-01, 1.842711e+00, 1.175660e+00, 1.353157e+00, 1.922833e+00, 1.798644e+00, 5.053532e-01, 7.509266e-01, 2.125980e+00, 3.524495e-01, 1.157354e+00, 1.242145e+00, 1.448069e+00, 3.233271e-01, 2.495356e+00, 2.015272e+00, 2.360249e+00, 1.434798e+00, 1.621897e+00, 4.147649e-01, 4.432708e-01, 1.330704e+00, 1.480684e+00, 1.733449e+00, 3.554400e-01, 1.553099e+00, 1.270202e+00, 1.278237e+00, 1.83618…
4.000000e-01	4.691195e-01, 1.898248e+00, 9.949613e-01, 7.346224e-01, 2.024258e+00, 1.823842e+00, 5.703968e-01, 1.054958e+00, 1.518456e+00, 2.105950e-01, 8.690332e-01, 1.045865e+00, 1.330731e+00, 3.225527e-01, 1.359916e+00, 1.707841e+00, 1.637380e+00, 1.130309e+00, 1.395629e+00, 4.005706e-01, 5.805870e-01, 6.960179e-01, 1.442812e+00, 1.292402e+00, 3.589278e-01, 1.081763e+00, 1.001421e+00, 7.866705e-01, 1.51137…
6.000000e-01	4.881628e-01, 1.241953e+00, 6.384108e-01, 4.350182e-01, 2.012950e+00, 1.707530e+00, 7.282180e-01, 9.406767e-01, 1.796940e+00, 9.923703e-02, 7.563679e-01, 7.215103e-01, 1.593322e+00, 2.683273e-01, 1.262342e+00, 1.467469e+00, 1.373092e+00, 1.190226e+00, 1.004281e+00, 4.049326e-01, 5.942699e-01, 5.420118e-01, 1.443595e+00, 1.289901e+00, 3.511039e-01, 7.683238e-01, 9.856922e-01, 4.228075e-01, 1.04883…
8.000000e-01	5.055343e-01, 8.040434e-01, 6.167711e-01, 3.062910e-01, 2.099422e+00, 1.308724e+00, 6.930712e-01, 1.123927e+00, 1.582692e+00, 9.891534e-02, 6.114917e-01, 5.176354e-01, 1.418431e+00, 4.073060e-01, 1.379874e+00, 1.217500e+00, 1.160650e+00, 7.898421e-01, 5.998513e-01, 4.045475e-01, 6.833744e-01, 4.082340e-01, 1.310544e+00, 1.421031e+00, 4.066650e-01, 3.947749e-01, 7.329069e-01, 2.869120e-01, 8.72669…
1.000000e+00	4.812920e-01, 6.725575e-01, 4.035421e-01, 1.892826e-01, 2.039368e+00, 1.970275e+00, 7.019810e-01, 1.016260e+00, 1.868414e+00, 8.057097e-02, 4.293787e-01, 4.360871e-01, 1.381605e+00, 5.187081e-01, 1.082443e+00, 1.318557e+00, 8.598150e-01, 1.118855e+00, 4.438126e-01, 4.734239e-01, 6.656409e-01, 2.606752e-01, 1.324868e+00, 1.618618e+00, 3.453710e-01, 3.028929e-01, 6.892022e-01, 2.334178e-01, 9.25085…
1.200000e+00	5.699828e-01, 4.394033e-01, 4.889229e-01, 1.138136e-01, 2.236877e+00, 1.603215e+00, 4.816507e-01, 1.168528e+00, 2.015229e+00, 6.429607e-02, 3.582052e-01, 2.663001e-01, 1.469392e+00, 6.569111e-01, 9.920959e-01, 1.328047e+00, 4.912301e-01, 9.491854e-01, 2.330808e-01, 5.043300e-01, 6.996740e-01, 1.763534e-01, 1.299847e+00, 1.707418e+00, 4.392075e-01, 1.855569e-01, 6.065691e-01, 2.435655e-01, 6.78589…
1.400000e+00	4.924282e-01, 3.152186e-01, 3.491684e-01, 8.060096e-02, 1.891530e+00, 1.811643e+00, 4.575589e-01, 1.161615e+00, 2.027442e+00, 4.875490e-02, 2.679221e-01, 1.940346e-01, 1.203230e+00, 9.028808e-01, 8.782473e-01, 1.379318e+00, 4.607916e-01, 8.273644e-01, 1.665614e-01, 4.661891e-01, 6.786057e-01, 1.475577e-01, 1.268747e+00, 1.737388e+00, 3.287762e-01, 1.045691e-01, 5.719008e-01, 3.821519e-01, 4.79907…
1.600000e+00	4.833616e-01, 1.954402e-01, 2.541526e-01, 4.601507e-02, 2.232652e+00, 1.840471e+00, 4.550788e-01, 8.354887e-01, 2.089891e+00, 6.139727e-02, 2.301920e-01, 1.470851e-01, 1.164205e+00, 1.024740e+00, 1.112990e+00, 1.381150e+00, 3.024208e-01, 8.092635e-01, 1.155835e-01, 5.225940e-01, 6.220035e-01, 1.599661e-01, 1.484646e+00, 1.914134e+00, 3.333315e-01, 8.809721e-02, 4.926799e-01, 5.608177e-01, 4.29434…
1.800000e+00	5.491538e-01, 1.329974e-01, 2.701175e-01, 3.115619e-02, 2.063423e+00, 1.716612e+00, 3.226034e-01, 1.097083e+00, 1.692022e+00, 5.205090e-02, 1.807020e-01, 1.129226e-01, 1.613183e+00, 1.148745e+00, 8.588742e-01, 1.228432e+00, 2.480303e-01, 9.794265e-01, 7.097292e-02, 5.374781e-01, 5.390049e-01, 1.382784e-01, 1.404284e+00, 2.074633e+00, 2.678208e-01, 5.673285e-02, 5.370179e-01, 5.760403e-01, 3.66819…
2.000000e+00	4.429943e-01, 1.285602e-01, 2.052037e-01, 1.853680e-02, 2.176230e+00, 1.627043e+00, 2.942995e-01, 1.435218e+00, 2.462989e+00, 4.857281e-02, 1.142100e-01, 8.627179e-02, 1.391530e+00, 1.099394e+00, 9.122708e-01, 1.384100e+00, 2.123315e-01, 1.002656e+00, 4.227247e-02, 5.218833e-01, 4.608204e-01, 1.315849e-01, 1.232081e+00, 1.589525e+00, 2.187602e-01, 3.676417e-02, 5.018243e-01, 6.222701e-01, 2.45791…
0.000000e+00	1.350795e+00, 4.962096e-01, 1.792466e+00, 2.544241e+00, 2.307009e+00, 1.296272e+00, 7.357075e-01, 7.047117e-01, 2.448985e+00, 2.754596e-01, 7.920955e-01, 2.258210e+00, 2.503465e-01, 2.803066e+00, 2.791710e+00, 1.928118e+00, 1.387296e-01, 2.229270e+00, 2.449129e+00, 2.651905e+00, 3.558835e+00, 1.153412e+00, 1.662645e+00, 1.967981e+00, 3.931315e-01, 2.703355e-01, 2.503140e+00, 2.156987e+00, 3.03251…
2.000000e-01	9.811966e-01, 8.135046e-01, 1.174932e+00, 1.906134e+00, 1.988727e+00, 1.402606e+00, 7.014934e-01, 5.856014e-01, 1.553853e+00, 1.395460e-01, 7.151910e-01, 2.251553e+00, 5.288251e-01, 2.203226e+00, 1.777577e+00, 1.724638e+00, 1.929762e-01, 1.741788e+00, 1.587099e+00, 2.150406e+00, 2.434390e+00, 5.890002e-01, 1.720838e+00, 1.713114e+00, 1.975328e-01, 1.869817e-01, 1.756338e+00, 1.039014e+00, 2.57100…
4.000000e-01	6.032534e-01, 1.167515e+00, 9.972848e-01, 1.058641e+00, 1.245765e+00, 1.547582e+00, 5.430949e-01, 6.004353e-01, 1.291686e+00, 8.351425e-02, 1.135894e+00, 1.820772e+00, 5.695643e-01, 1.556370e+00, 1.623948e+00, 1.202698e+00, 1.811187e-01, 1.874645e+00, 1.478620e+00, 1.963183e+00, 1.788577e+00, 4.162441e-01, 1.698294e+00, 2.178360e+00, 1.315540e-01, 1.141706e-01, 1.476790e+00, 7.452815e-01, 1.82358…
6.000000e-01	5.981383e-01, 1.126102e+00, 7.227127e-01, 8.832655e-01, 1.342009e+00, 1.670043e+00, 4.131251e-01, 7.383384e-01, 1.830322e+00, 7.173819e-02, 1.186803e+00, 1.514816e+00, 8.820027e-01, 1.850878e+00, 1.406924e+00, 1.593111e+00, 1.567078e-01, 1.479773e+00, 1.007232e+00, 1.400255e+00, 1.507156e+00, 3.135676e-01, 1.398969e+00, 1.919601e+00, 6.298262e-02, 7.494805e-02, 1.096370e+00, 4.002336e-01, 1.77083…
8.000000e-01	5.150649e-01, 1.285461e+00, 5.867350e-01, 6.089140e-01, 1.366786e+00, 1.725741e+00, 3.106533e-01, 6.599989e-01, 1.559751e+00, 9.628424e-02, 6.972540e-01, 1.319046e+00, 9.741054e-01, 1.710160e+00, 9.878688e-01, 1.333167e+00, 1.217025e-01, 1.359113e+00, 7.170771e-01, 1.037212e+00, 1.381120e+00, 2.398848e-01, 1.207726e+00, 2.242094e+00, 3.592264e-02, 4.587246e-02, 1.031251e+00, 2.379896e-01, 1.16249…
1.000000e+00	6.118870e-01, 1.337192e+00, 3.749145e-01, 4.052191e-01, 1.416949e+00, 1.444003e+00, 2.890968e-01, 8.956753e-01, 1.404532e+00, 8.779216e-02, 7.684134e-01, 1.140086e+00, 1.240416e+00, 1.498980e+00, 8.875837e-01, 9.525366e-01, 8.941204e-02, 1.109612e+00, 4.770284e-01, 1.120203e+00, 1.203121e+00, 2.182256e-01, 1.352516e+00, 2.084224e+00, 2.632946e-02, 3.391295e-02, 7.748391e-01, 1.646627e-01, 9.81458…
1.200000e+00	5.832028e-01, 1.081919e+00, 3.211303e-01, 2.365223e-01, 1.872302e+00, 1.662823e+00, 2.532658e-01, 9.684352e-01, 2.169891e+00, 8.961885e-02, 5.370435e-01, 7.624795e-01, 1.321352e+00, 1.319563e+00, 7.837924e-01, 1.363240e+00, 6.760979e-02, 9.842724e-01, 3.131992e-01, 8.525255e-01, 1.239740e+00, 2.295040e-01, 1.180802e+00, 2.225837e+00, 1.650437e-02, 2.191355e-02, 6.231414e-01, 1.496894e-01, 6.85397…
1.400000e+00	5.519117e-01, 8.523228e-01, 1.943386e-01, 1.721370e-01, 1.894040e+00, 1.656722e+00, 1.859749e-01, 8.899917e-01, 2.385950e+00, 7.706004e-02, 3.956146e-01, 5.759454e-01, 1.349117e+00, 1.705399e+00, 8.411239e-01, 9.835369e-01, 4.549216e-02, 8.729806e-01, 2.174543e-01, 7.649615e-01, 1.130081e+00, 1.848476e-01, 1.366080e+00, 2.001260e+00, 1.324495e-02, 1.291141e-02, 5.188974e-01, 1.618592e-01, 7.33257…
1.600000e+00	4.978546e-01, 4.886486e-01, 1.479404e-01, 9.762717e-02, 2.167798e+00, 1.814142e+00, 1.271415e-01, 1.049557e+00, 2.294146e+00, 5.503629e-02, 3.992764e-01, 4.243255e-01, 1.318199e+00, 1.328129e+00, 6.990713e-01, 1.287375e+00, 4.410538e-02, 9.017778e-01, 1.595545e-01, 7.876299e-01, 9.224012e-01, 1.853354e-01, 1.132632e+00, 1.654643e+00, 1.256816e-02, 8.317493e-03, 5.083573e-01, 1.930972e-01, 5.58326…
1.800000e+00	6.451291e-01, 4.750918e-01, 1.283512e-01, 7.526814e-02, 2.075610e+00, 1.629749e+00, 1.141366e-01, 1.263135e+00, 2.345881e+00, 7.341939e-02, 2.342507e-01, 3.362832e-01, 1.276865e+00, 1.619816e+00, 5.791038e-01, 1.375098e+00, 3.558026e-02, 1.090284e+00, 9.633959e-02, 6.783932e-01, 7.039157e-01, 1.330675e-01, 1.344456e+00, 2.181377e+00, 1.444745e-02, 6.575974e-03, 5.579766e-01, 2.539124e-01, 4.71781…
2.000000e+00	5.303330e-01, 2.772376e-01, 1.049171e-01, 4.058878e-02, 2.047645e+00, 1.499711e+00, 1.217281e-01, 1.154196e+00, 2.195988e+00, 6.731259e-02, 1.972295e-01, 2.531649e-01, 1.479552e+00, 1.757152e+00, 6.668738e-01, 1.398813e+00, 3.815031e-02, 9.961797e-01, 5.688690e-02, 6.477458e-01, 7.925978e-01, 1.256075e-01, 1.362827e+00, 1.865787e+00, 1.061425e-02, 3.964749e-03, 4.961149e-01, 2.555776e-01, 2.83725…
0.000000e+00	3.438642e+00, 1.562009e+00, 2.433631e+00, 2.593437e+00, 3.413136e-01, 3.020921e+00, 9.196648e-01, 2.168483e+00, 1.112148e+00, 2.503680e+00, 1.319419e+00, 1.488553e+00, 2.365684e+00, 2.257968e+00, 1.616370e+00, 2.737568e+00, 2.028029e+00, 2.229844e+00, 6.412998e-01, 1.965525e+00, 2.290573e+00, 2.010328e+00, 4.279397e-01, 4.694410e-01, 1.755216e+00, 2.962345e+00, 4.314756e-01, 8.212734e-01, 7.86138…
2.000000e-01	2.157723e+00, 1.825910e+00, 1.543699e+00, 1.509027e+00, 2.692542e-01, 2.161420e+00, 1.197057e+00, 1.820091e+00, 1.440010e+00, 1.809792e+00, 1.440361e+00, 9.368364e-01, 2.255253e+00, 1.260950e+00, 1.715781e+00, 1.664765e+00, 1.685271e+00, 1.574950e+00, 6.774424e-01, 1.687242e+00, 1.268465e+00, 1.805536e+00, 3.012619e-01, 3.142437e-01, 8.817141e-01, 1.825535e+00, 2.591871e-01, 9.290755e-01, 7.86009…
4.000000e-01	1.828888e+00, 1.258533e+00, 1.053329e+00, 1.352085e+00, 2.620911e-01, 1.995833e+00, 1.095164e+00, 1.504883e+00, 1.358580e+00, 8.175455e-01, 1.632283e+00, 7.511645e-01, 1.802315e+00, 1.089001e+00, 1.437166e+00, 1.297532e+00, 1.577803e+00, 1.152566e+00, 6.495976e-01, 1.225232e+00, 1.203034e+00, 1.444422e+00, 1.820513e-01, 3.098375e-01, 5.274597e-01, 1.220296e+00, 1.743014e-01, 9.563987e-01, 9.12726…
6.000000e-01	9.984861e-01, 9.516216e-01, 7.535630e-01, 8.898952e-01, 4.991753e-01, 2.044959e+00, 1.007491e+00, 1.468066e+00, 1.265179e+00, 4.858509e-01, 1.708392e+00, 4.989693e-01, 1.383149e+00, 7.335812e-01, 1.155128e+00, 1.046786e+00, 1.862634e+00, 8.526011e-01, 6.679748e-01, 1.122032e+00, 8.911421e-01, 1.394573e+00, 1.315241e-01, 4.816746e-01, 3.792829e-01, 8.790725e-01, 1.211866e-01, 8.915542e-01, 9.47540…
8.000000e-01	9.141356e-01, 6.911416e-01, 7.394147e-01, 6.106777e-01, 7.864049e-01, 1.728666e+00, 1.073029e+00, 1.331025e+00, 1.291893e+00, 3.910760e-01, 1.753293e+00, 3.145746e-01, 1.100479e+00, 6.300759e-01, 1.124124e+00, 1.222200e+00, 1.255848e+00, 5.162126e-01, 5.099146e-01, 1.063335e+00, 6.239780e-01, 1.402362e+00, 1.965295e-01, 7.326774e-01, 4.223391e-01, 6.411694e-01, 7.894836e-02, 9.539853e-01, 9.20838…
1.000000e+00	7.664543e-01, 4.844216e-01, 5.128403e-01, 3.486723e-01, 1.151970e+00, 1.724882e+00, 1.079325e+00, 1.327195e+00, 1.117697e+00, 3.552122e-01, 1.828398e+00, 2.566640e-01, 8.802312e-01, 3.916114e-01, 8.869912e-01, 1.162477e+00, 1.281979e+00, 4.903045e-01, 3.083716e-01, 7.887045e-01, 5.153889e-01, 1.315263e+00, 3.674941e-01, 1.132603e+00, 3.718977e-01, 4.581667e-01, 6.940974e-02, 9.428462e-01, 8.68947…
1.200000e+00	5.084907e-01, 3.242411e-01, 5.113971e-01, 2.102059e-01, 1.292058e+00, 1.828656e+00, 1.211114e+00, 1.455290e+00, 1.208778e+00, 2.245985e-01, 1.634199e+00, 2.047527e-01, 9.986920e-01, 3.162323e-01, 1.197726e+00, 1.232915e+00, 1.000771e+00, 6.303799e-01, 2.057106e-01, 7.807775e-01, 4.055035e-01, 1.038018e+00, 5.925851e-01, 1.074388e+00, 3.699847e-01, 3.396329e-01, 4.129247e-02, 1.001697e+00, 6.55164…
1.400000e+00	3.995572e-01, 2.326313e-01, 4.553467e-01, 1.364659e-01, 1.631120e+00, 1.782344e+00, 8.555657e-01, 1.188045e+00, 1.169405e+00, 1.804652e-01, 1.119685e+00, 1.646717e-01, 7.917022e-01, 2.574168e-01, 7.331450e-01, 1.400640e+00, 1.227538e+00, 6.449451e-01, 1.361448e-01, 6.695603e-01, 2.856802e-01, 9.527479e-01, 9.174689e-01, 1.440260e+00, 4.307902e-01, 2.749494e-01, 4.815066e-02, 1.210841e+00, 4.91896…
1.600000e+00	2.612235e-01, 1.882275e-01, 3.531263e-01, 8.338102e-02, 1.689968e+00, 1.518780e+00, 9.052775e-01, 1.506243e+00, 1.106502e+00, 1.355941e-01, 8.658940e-01, 1.141080e-01, 1.025985e+00, 1.905849e-01, 1.006320e+00, 1.327659e+00, 9.474563e-01, 6.730138e-01, 8.734980e-02, 7.614135e-01, 2.385337e-01, 9.091018e-01, 8.986983e-01, 1.801490e+00, 3.933432e-01, 2.301683e-01, 1.196899e-01, 8.949945e-01, 4.49796…
1.800000e+00	2.836041e-01, 1.197281e-01, 3.433482e-01, 5.703198e-02, 1.958666e+00, 1.832788e+00, 9.133099e-01, 8.978338e-01, 1.184043e+00, 1.002880e-01, 8.357015e-01, 1.142221e-01, 8.708708e-01, 1.370025e-01, 1.027770e+00, 1.276795e+00, 9.294273e-01, 7.954409e-01, 5.146256e-02, 6.422033e-01, 1.580558e-01, 7.212778e-01, 1.017632e+00, 1.865750e+00, 4.086977e-01, 2.555884e-01, 1.861333e-01, 1.143236e+00, 3.68906…
2.000000e+00	2.809000e-01, 8.799346e-02, 2.921976e-01, 3.976031e-02, 2.048943e+00, 1.514481e+00, 6.653899e-01, 1.230494e+00, 1.122486e+00, 8.989959e-02, 4.306760e-01, 8.079939e-02, 1.063031e+00, 1.608241e-01, 8.622007e-01, 1.265131e+00, 7.547391e-01, 7.801753e-01, 4.568304e-02, 6.756817e-01, 1.247078e-01, 6.940929e-01, 1.165969e+00, 1.769629e+00, 3.686204e-01, 3.183606e-01, 2.279929e-01, 1.040967e+00, 3.18797…
0.000000e+00	4.695141e-02, 2.230776e+00, 3.804710e-02, 3.177200e-01, 2.104994e+00, 7.412343e-01, 2.406538e+00, 2.017168e+00, 2.003281e+00, 1.560504e+00, 2.357741e+00, 2.060967e-01, 1.418317e+00, 7.285802e-01, 1.078181e+00, 1.072313e+00, 1.036242e+00, 3.640130e-01, 1.733663e+00, 1.426482e+00, 2.051791e+00, 2.147516e+00, 3.566764e-01, 1.047848e+00, 2.786974e+00, 3.358584e-01, 1.872831e+00, 2.745180e-01, 1.57116…
2.000000e-01	2.052577e-01, 1.295352e+00, 1.516994e-01, 1.822385e-01, 2.011817e+00, 6.743808e-01, 2.402378e+00, 1.894506e+00, 2.250199e+00, 1.072452e+00, 1.962242e+00, 4.475617e-01, 7.145466e-01, 5.199862e-01, 1.057036e+00, 9.796585e-01, 9.996719e-01, 5.937445e-01, 1.292739e+00, 8.219301e-01, 1.731569e+00, 1.442861e+00, 7.828726e-01, 1.310569e+00, 1.470906e+00, 2.289961e-01, 9.556092e-01, 1.681372e-01, 1.34157…
4.000000e-01	3.220693e-01, 1.092878e+00, 2.288357e-01, 1.298597e-01, 2.513213e+00, 4.718480e-01, 1.824166e+00, 1.996441e+00, 2.238515e+00, 5.476918e-01, 2.534642e+00, 7.965338e-01, 8.647420e-01, 4.827789e-01, 1.121238e+00, 1.219480e+00, 9.743540e-01, 6.054146e-01, 7.610634e-01, 6.674032e-01, 1.194550e+00, 1.240908e+00, 9.747811e-01, 1.459527e+00, 1.084579e+00, 1.472210e-01, 6.621867e-01, 8.961903e-02, 1.16633…
6.000000e-01	4.449524e-01, 7.776550e-01, 2.200463e-01, 8.540234e-02, 1.954717e+00, 6.575666e-01, 1.850452e+00, 1.420220e+00, 1.739738e+00, 4.230409e-01, 1.780106e+00, 9.145906e-01, 5.667164e-01, 8.120614e-01, 1.077999e+00, 1.298910e+00, 1.192218e+00, 6.995254e-01, 4.802331e-01, 4.898709e-01, 9.988537e-01, 9.846871e-01, 9.809232e-01, 1.698418e+00, 8.670530e-01, 8.299952e-02, 6.335188e-01, 6.608133e-02, 8.26915…
8.000000e-01	4.124894e-01, 7.066339e-01, 2.708639e-01, 5.138974e-02, 2.488275e+00, 8.604009e-01, 1.580302e+00, 1.655991e+00, 2.004141e+00, 2.386015e-01, 1.703454e+00, 7.991979e-01, 4.635911e-01, 8.630188e-01, 8.445189e-01, 1.231296e+00, 9.510640e-01, 8.404099e-01, 3.191751e-01, 2.770144e-01, 8.197795e-01, 7.605607e-01, 8.841746e-01, 1.644174e+00, 5.495019e-01, 5.679231e-02, 5.254321e-01, 1.324772e-01, 7.71035…
1.000000e+00	3.771290e-01, 5.441150e-01, 2.786609e-01, 2.868557e-02, 2.387644e+00, 1.111127e+00, 1.128867e+00, 1.520903e+00, 1.880082e+00, 1.467708e-01, 1.235687e+00, 9.548140e-01, 3.428613e-01, 1.110985e+00, 1.070873e+00, 1.258942e+00, 7.402817e-01, 7.930088e-01, 2.082645e-01, 3.209606e-01, 5.468262e-01, 7.178813e-01, 1.214373e+00, 1.502023e+00, 4.625158e-01, 3.844191e-02, 4.508137e-01, 4.012402e-01, 5.66401…
1.200000e+00	2.826257e-01, 4.799360e-01, 2.350708e-01, 1.841165e-02, 2.200904e+00, 1.266375e+00, 1.035573e+00, 1.695352e+00, 1.902821e+00, 1.119734e-01, 7.783383e-01, 8.357865e-01, 4.391076e-01, 1.182358e+00, 9.644635e-01, 1.533493e+00, 5.716640e-01, 8.846852e-01, 1.202023e-01, 3.553447e-01, 5.738811e-01, 5.563867e-01, 1.255143e+00, 1.697075e+00, 2.711956e-01, 2.189350e-02, 3.916961e-01, 6.555015e-01, 4.18956…
1.400000e+00	2.662980e-01, 6.150828e-01, 2.566565e-01, 1.415685e-02, 1.987287e+00, 1.607807e+00, 7.414809e-01, 1.559921e+00, 2.062158e+00, 1.095427e-01, 8.173313e-01, 7.292284e-01, 5.152219e-01, 1.192119e+00, 1.158222e+00, 1.401055e+00, 4.604359e-01, 9.917263e-01, 8.187121e-02, 4.260511e-01, 4.875023e-01, 3.770063e-01, 1.179078e+00, 1.672622e+00, 1.802081e-01, 1.404960e-02, 3.872131e-01, 9.350703e-01, 3.76604…
1.600000e+00	2.960688e-01, 3.776374e-01, 3.019983e-01, 8.862792e-03, 1.842935e+00, 1.497354e+00, 7.019405e-01, 1.634332e+00, 1.988163e+00, 8.450226e-02, 5.962005e-01, 7.363304e-01, 7.949502e-01, 1.007628e+00, 1.029403e+00, 1.489743e+00, 2.848979e-01, 8.972219e-01, 5.626581e-02, 4.393763e-01, 3.206019e-01, 2.598490e-01, 1.440793e+00, 2.164404e+00, 1.055084e-01, 9.757612e-03, 3.828971e-01, 8.898812e-01, 3.27702…
1.800000e+00	4.212018e-01, 3.014926e-01, 2.784628e-01, 5.087934e-03, 2.132198e+00, 1.559849e+00, 5.569000e-01, 1.382405e+00, 1.806190e+00, 8.615217e-02, 3.703740e-01, 7.125831e-01, 9.023906e-01, 1.479692e+00, 8.171789e-01, 1.327398e+00, 2.414793e-01, 7.319765e-01, 3.886536e-02, 4.577878e-01, 3.874141e-01, 2.431640e-01, 1.425257e+00, 2.052473e+00, 6.753085e-02, 6.986364e-03, 4.093821e-01, 8.622226e-01, 2.37782…
2.000000e+00	3.583546e-01, 2.671026e-01, 2.754922e-01, 2.695663e-03, 2.270923e+00, 1.584541e+00, 4.945121e-01, 1.444195e+00, 1.984405e+00, 4.873230e-02, 3.388456e-01, 4.914312e-01, 9.976557e-01, 1.299231e+00, 1.000730e+00, 1.305078e+00, 1.696848e-01, 8.972307e-01, 1.832296e-02, 5.281512e-01, 3.652959e-01, 2.031834e-01, 1.366758e+00, 1.717534e+00, 4.678814e-02, 5.642708e-03, 5.010514e-01, 1.058886e+00, 1.75853…
0.000000e+00	1.016692e+00, 2.660957e+00, 2.189326e+00, 1.418721e+00, 2.396704e+00, 2.579827e+00, 6.112132e-01, 1.079600e+00, 2.311748e+00, 2.071124e+00, 3.472547e+00, 2.404416e+00, 5.443158e-02, 5.547836e-01, 1.824422e+00, 1.138200e+00, 1.685234e+00, 2.214339e+00, 4.821898e-01, 1.605838e+00, 3.049660e+00, 2.758081e+00, 1.166606e+00, 2.547701e+00, 2.473379e+00, 2.706322e+00, 1.772244e+00, 1.581432e+00, 2.36192…
2.000000e-01	6.513754e-01, 2.867308e+00, 1.336821e+00, 1.000164e+00, 2.430632e+00, 1.983237e+00, 8.507670e-01, 1.127080e+00, 2.370184e+00, 1.449646e+00, 2.286339e+00, 2.355644e+00, 2.780049e-01, 3.887760e-01, 1.282788e+00, 6.613487e-01, 1.535214e+00, 1.972663e+00, 6.732390e-01, 1.330290e+00, 2.455259e+00, 1.430133e+00, 1.333192e+00, 1.778529e+00, 1.239937e+00, 1.763986e+00, 1.275226e+00, 1.579182e+00, 2.39124…
4.000000e-01	5.848339e-01, 2.097320e+00, 1.207752e+00, 5.830170e-01, 1.998091e+00, 2.017078e+00, 9.115486e-01, 1.058991e+00, 1.860822e+00, 1.049374e+00, 2.588867e+00, 1.799044e+00, 4.686662e-01, 3.173284e-01, 1.594303e+00, 4.869719e-01, 1.353685e+00, 1.412519e+00, 4.126685e-01, 9.831613e-01, 1.706138e+00, 1.490917e+00, 1.521944e+00, 1.857015e+00, 9.711763e-01, 1.019687e+00, 1.132327e+00, 1.057816e+00, 1.72473…
6.000000e-01	4.992966e-01, 2.411063e+00, 6.596461e-01, 3.993970e-01, 2.068250e+00, 1.815640e+00, 8.566630e-01, 1.068365e+00, 1.786240e+00, 8.150474e-01, 2.064806e+00, 1.908254e+00, 5.512259e-01, 2.163637e-01, 1.270057e+00, 7.066350e-01, 1.246845e+00, 1.218986e+00, 3.019191e-01, 9.624364e-01, 1.646591e+00, 9.181882e-01, 1.365110e+00, 1.373334e+00, 7.175573e-01, 8.233480e-01, 1.027517e+00, 6.402065e-01, 1.28823…
8.000000e-01	6.102216e-01, 2.040517e+00, 5.037119e-01, 2.429186e-01, 2.255341e+00, 1.621886e+00, 7.384020e-01, 1.076414e+00, 1.845566e+00, 7.817053e-01, 2.379745e+00, 1.786041e+00, 7.503750e-01, 2.222008e-01, 1.192607e+00, 7.815686e-01, 1.105590e+00, 1.080082e+00, 1.961214e-01, 8.527275e-01, 1.385896e+00, 5.667650e-01, 1.611638e+00, 1.491015e+00, 6.313118e-01, 4.999281e-01, 6.701274e-01, 4.679925e-01, 1.04320…
1.000000e+00	5.481433e-01, 1.903719e+00, 4.288004e-01, 1.530809e-01, 2.328077e+00, 1.548538e+00, 9.568126e-01, 1.471554e+00, 1.695824e+00, 5.315793e-01, 2.102042e+00, 1.204347e+00, 7.415813e-01, 3.165495e-01, 9.150140e-01, 1.202227e+00, 7.984690e-01, 1.188134e+00, 1.243483e-01, 6.673023e-01, 1.260486e+00, 4.386046e-01, 1.265000e+00, 1.560579e+00, 4.992211e-01, 2.985790e-01, 6.507014e-01, 3.360606e-01, 9.87319…
1.200000e+00	6.124054e-01, 1.596234e+00, 3.306260e-01, 1.067903e-01, 2.147936e+00, 1.392104e+00, 6.736029e-01, 1.193913e+00, 1.847988e+00, 4.116012e-01, 2.010540e+00, 1.074650e+00, 8.828357e-01, 4.884119e-01, 1.045987e+00, 1.086694e+00, 4.458387e-01, 9.502861e-01, 9.021847e-02, 7.445345e-01, 8.879061e-01, 2.587153e-01, 1.232492e+00, 1.416227e+00, 4.478122e-01, 1.884983e-01, 6.881848e-01, 2.182592e-01, 8.32758…
1.400000e+00	6.204172e-01, 1.592667e+00, 3.403952e-01, 5.657728e-02, 2.551479e+00, 1.773118e+00, 5.849128e-01, 1.347032e+00, 1.844580e+00, 2.708113e-01, 1.715213e+00, 8.002158e-01, 1.102931e+00, 8.048039e-01, 8.290136e-01, 9.866884e-01, 4.446630e-01, 9.242886e-01, 5.099611e-02, 5.506578e-01, 9.334352e-01, 2.769403e-01, 1.397765e+00, 1.592655e+00, 3.615304e-01, 1.099577e-01, 4.727351e-01, 1.347995e-01, 5.76636…
1.600000e+00	5.299879e-01, 1.131033e+00, 3.520806e-01, 3.712444e-02, 2.109078e+00, 1.997666e+00, 4.090393e-01, 1.407074e+00, 2.277598e+00, 2.761520e-01, 1.304060e+00, 5.758622e-01, 1.279081e+00, 9.653282e-01, 9.812929e-01, 1.097714e+00, 3.113839e-01, 1.112031e+00, 3.243815e-02, 6.198703e-01, 7.656124e-01, 1.613499e-01, 1.329355e+00, 2.326247e+00, 3.837645e-01, 8.120495e-02, 5.684787e-01, 1.049844e-01, 4.83689…
1.800000e+00	5.020522e-01, 6.557130e-01, 3.083742e-01, 2.257025e-02, 2.056275e+00, 1.775192e+00, 3.766971e-01, 1.143424e+00, 2.163743e+00, 1.545605e-01, 1.077095e+00, 3.900299e-01, 1.167095e+00, 8.935222e-01, 1.035231e+00, 1.446028e+00, 2.853687e-01, 8.634148e-01, 2.677325e-02, 6.106359e-01, 7.164148e-01, 1.921195e-01, 1.218270e+00, 1.743308e+00, 3.337523e-01, 4.669041e-02, 5.156597e-01, 1.029230e-01, 3.86784…
2.000000e+00	4.502673e-01, 5.705045e-01, 2.401397e-01, 1.638787e-02, 2.283127e+00, 1.738437e+00, 3.099144e-01, 1.341204e+00, 2.043834e+00, 1.213825e-01, 7.859874e-01, 3.029682e-01, 1.153030e+00, 1.058031e+00, 7.544017e-01, 1.437567e+00, 2.014779e-01, 9.166968e-01, 1.448893e-02, 6.876398e-01, 6.292694e-01, 1.594626e-01, 1.171047e+00, 1.670024e+00, 2.754502e-01, 3.225305e-02, 5.104016e-01, 1.288079e-01, 2.90908…
0.000000e+00	2.124899e+00, 6.879648e-01, 1.093411e+00, 8.188847e-01, 2.540604e+00, 2.583198e+00, 2.195400e+00, 6.128708e-01, 1.751235e+00, 4.123806e-01, 1.124989e+00, 1.456494e+00, 1.579267e+00, 7.508639e-01, 9.982314e-01, 6.158921e-02, 2.657527e+00, 8.570914e-01, 1.599607e+00, 2.726478e+00, 2.230774e+00, 1.660215e+00, 2.548807e+00, 1.492544e+00, 2.055416e+00, 2.170783e+00, 1.083347e+00, 2.024905e+00, 3.47159…
2.000000e-01	1.566525e+00, 8.838923e-01, 8.000625e-01, 4.037946e-01, 2.351746e+00, 1.576639e+00, 2.255320e+00, 6.600734e-01, 1.381842e+00, 4.690641e-01, 1.254759e+00, 8.245190e-01, 1.457944e+00, 6.416239e-01, 6.127430e-01, 2.561423e-01, 2.072431e+00, 7.159016e-01, 1.074823e+00, 1.898058e+00, 1.531712e+00, 9.220932e-01, 2.094188e+00, 1.079048e+00, 1.622328e+00, 1.492174e+00, 8.279090e-01, 1.164332e+00, 2.81914…
4.000000e-01	1.302168e+00, 6.729358e-01, 5.361801e-01, 3.484673e-01, 2.177842e+00, 1.421152e+00, 1.937861e+00, 5.606603e-01, 1.478575e+00, 5.658906e-01, 1.022236e+00, 6.883326e-01, 8.356655e-01, 6.019622e-01, 5.932162e-01, 6.320788e-01, 2.151857e+00, 8.334010e-01, 7.805991e-01, 1.737716e+00, 1.249630e+00, 5.982494e-01, 1.380683e+00, 9.635910e-01, 9.527820e-01, 8.828565e-01, 7.020473e-01, 8.065005e-01, 2.24103…
6.000000e-01	9.410259e-01, 5.511575e-01, 3.342028e-01, 2.229740e-01, 2.306299e+00, 1.282399e+00, 1.622802e+00, 6.412408e-01, 1.458797e+00, 5.932799e-01, 1.643546e+00, 6.709195e-01, 6.262421e-01, 6.467584e-01, 4.185880e-01, 6.972112e-01, 1.295709e+00, 9.014129e-01, 3.863503e-01, 1.439402e+00, 9.993476e-01, 3.480891e-01, 1.690988e+00, 1.304648e+00, 7.048955e-01, 6.381017e-01, 8.640772e-01, 4.653236e-01, 2.06332…
8.000000e-01	6.857932e-01, 4.131355e-01, 1.694538e-01, 1.370763e-01, 2.153901e+00, 1.375303e+00, 1.727050e+00, 7.234011e-01, 1.493646e+00, 5.406923e-01, 1.643345e+00, 4.448379e-01, 5.330672e-01, 9.585691e-01, 3.447165e-01, 9.831004e-01, 1.031558e+00, 1.043871e+00, 2.820666e-01, 1.025245e+00, 7.590569e-01, 2.636080e-01, 1.544389e+00, 1.143982e+00, 5.626420e-01, 4.031006e-01, 7.269538e-01, 3.202075e-01, 1.51164…
1.000000e+00	4.474560e-01, 2.537557e-01, 1.094604e-01, 9.208198e-02, 2.384181e+00, 1.365039e+00, 1.109960e+00, 7.686096e-01, 2.180367e+00, 4.899284e-01, 1.567208e+00, 4.405154e-01, 4.227302e-01, 1.411872e+00, 2.909151e-01, 1.318779e+00, 7.462222e-01, 1.038789e+00, 1.975395e-01, 9.238670e-01, 6.441673e-01, 1.824023e-01, 1.366525e+00, 1.591644e+00, 3.583417e-01, 2.560332e-01, 6.136043e-01, 1.950665e-01, 1.20510…
1.200000e+00	4.073774e-01, 2.253324e-01, 6.041089e-02, 5.107169e-02, 2.443848e+00, 1.440684e+00, 1.097238e+00, 8.800325e-01, 1.562465e+00, 4.057040e-01, 1.080090e+00, 2.717052e-01, 4.038888e-01, 1.497152e+00, 2.553009e-01, 9.495937e-01, 5.251809e-01, 9.671620e-01, 1.071286e-01, 6.166891e-01, 3.842115e-01, 1.570864e-01, 1.416117e+00, 1.614253e+00, 2.403930e-01, 1.585254e-01, 5.814857e-01, 3.118176e-01, 1.12684…
1.400000e+00	3.334149e-01, 1.310834e-01, 5.209851e-02, 3.353440e-02, 2.013583e+00, 1.555861e+00, 8.817568e-01, 1.002544e+00, 2.059482e+00, 2.349441e-01, 8.798241e-01, 3.869202e-01, 6.051127e-01, 1.396509e+00, 3.446442e-01, 1.160296e+00, 3.730224e-01, 9.817105e-01, 7.389808e-02, 7.802262e-01, 3.578726e-01, 1.131156e-01, 1.335967e+00, 1.762058e+00, 1.485998e-01, 1.057644e-01, 5.569386e-01, 4.794767e-01, 8.37808…
1.600000e+00	2.515485e-01, 1.215333e-01, 3.876395e-02, 2.034108e-02, 2.311079e+00, 1.574822e+00, 6.924218e-01, 1.013668e+00, 2.367755e+00, 1.881723e-01, 6.418087e-01, 4.550336e-01, 5.417402e-01, 1.290646e+00, 2.933484e-01, 1.316376e+00, 3.110506e-01, 1.002386e+00, 5.690471e-02, 7.302266e-01, 2.576045e-01, 1.131582e-01, 1.539904e+00, 2.004008e+00, 9.988788e-02, 7.739184e-02, 4.305233e-01, 7.183263e-01, 6.38404…
1.800000e+00	3.009369e-01, 1.025095e-01, 2.699011e-02, 1.198065e-02, 2.328908e+00, 1.370517e+00, 5.369336e-01, 1.159297e+00, 1.889835e+00, 1.591252e-01, 5.392228e-01, 4.548473e-01, 8.676582e-01, 1.323251e+00, 3.734183e-01, 1.307862e+00, 2.090011e-01, 9.117867e-01, 3.735393e-02, 5.977489e-01, 2.224039e-01, 1.129974e-01, 1.563566e+00, 1.838022e+00, 4.792700e-02, 4.999896e-02, 5.694728e-01, 6.919067e-01, 6.42536…
2.000000e+00	4.376070e-01, 5.997038e-02, 3.134368e-02, 9.752952e-03, 2.011748e+00, 1.673444e+00, 4.250575e-01, 1.249844e+00, 1.820377e+00, 1.153989e-01, 4.384382e-01, 4.173899e-01, 9.549495e-01, 1.538616e+00, 4.417978e-01, 1.301252e+00, 1.799830e-01, 8.549789e-01, 2.154755e-02, 5.682969e-01, 2.027694e-01, 8.670523e-02, 1.317688e+00, 1.780184e+00, 3.727438e-02, 2.523103e-02, 4.547610e-01, 8.480725e-01, 4.38119…
0.000000e+00	2.348744e+00, 6.908201e-01, 1.265624e+00, 1.460225e+00, 3.206770e+00, 1.815244e+00, 1.060350e+00, 2.236094e+00, 1.419861e+00, 3.693987e-01, 9.368954e-01, 2.934426e+00, 1.198050e+00, 7.020609e-01, 1.396443e-02, 2.969815e+00, 5.566212e-01, 2.943816e-01, 1.874550e+00, 2.729183e-01, 1.935371e+00, 2.139851e+00, 1.305740e+00, 8.496052e-01, 3.660189e-01, 2.261125e+00, 2.007119e-01, 6.717954e-01, 1.43889…
2.000000e-01	2.153258e+00, 9.173726e-01, 7.040614e-01, 9.670137e-01, 2.447929e+00, 1.657474e+00, 9.143897e-01, 1.960800e+00, 1.334643e+00, 2.900568e-01, 6.803997e-01, 2.370516e+00, 1.088269e+00, 6.115090e-01, 2.375419e-01, 1.987772e+00, 8.622484e-01, 4.983435e-01, 1.912141e+00, 3.731745e-01, 1.681504e+00, 1.695685e+00, 1.516449e+00, 5.319337e-01, 4.251634e-01, 1.513094e+00, 3.097771e-01, 3.741492e-01, 1.43919…
4.000000e-01	1.154154e+00, 1.225112e+00, 4.310741e-01, 6.445387e-01, 2.150649e+00, 1.799891e+00, 7.349383e-01, 1.986466e+00, 1.951131e+00, 1.334154e-01, 5.909436e-01, 2.038397e+00, 1.355966e+00, 4.467747e-01, 3.494420e-01, 1.991671e+00, 9.517158e-01, 6.543725e-01, 1.249881e+00, 4.414709e-01, 1.304899e+00, 1.011851e+00, 1.132164e+00, 5.171355e-01, 3.793088e-01, 8.630302e-01, 3.982277e-01, 2.695504e-01, 1.17424…
6.000000e-01	1.022892e+00, 1.354957e+00, 2.730013e-01, 3.531398e-01, 1.945248e+00, 1.573843e+00, 6.762914e-01, 1.771606e+00, 1.886300e+00, 7.865771e-02, 4.174240e-01, 1.621852e+00, 1.121500e+00, 3.581007e-01, 5.002792e-01, 1.676974e+00, 7.953412e-01, 6.445232e-01, 8.511745e-01, 4.495459e-01, 1.042229e+00, 5.404086e-01, 1.288963e+00, 8.395563e-01, 3.667469e-01, 5.502697e-01, 4.116484e-01, 1.252669e-01, 1.11871…
8.000000e-01	1.067455e+00, 1.361208e+00, 1.584301e-01, 2.156554e-01, 2.345293e+00, 1.730412e+00, 5.840936e-01, 1.812941e+00, 1.876454e+00, 4.048180e-02, 3.520754e-01, 1.145558e+00, 1.217794e+00, 3.908276e-01, 5.685928e-01, 1.961876e+00, 5.207757e-01, 7.132988e-01, 5.146483e-01, 4.827507e-01, 9.673524e-01, 4.136288e-01, 1.305623e+00, 1.194305e+00, 3.922292e-01, 3.982461e-01, 3.891166e-01, 9.286848e-02, 8.65024…
1.000000e+00	7.387471e-01, 1.071360e+00, 1.329085e-01, 1.617531e-01, 2.410901e+00, 1.548747e+00, 4.554637e-01, 1.795721e+00, 2.300001e+00, 3.017188e-02, 2.525358e-01, 7.632092e-01, 1.147095e+00, 4.771398e-01, 7.302785e-01, 1.246837e+00, 4.422261e-01, 7.550993e-01, 3.959824e-01, 5.335201e-01, 8.960543e-01, 3.487095e-01, 1.436879e+00, 1.492752e+00, 3.988877e-01, 2.765781e-01, 4.351504e-01, 6.595697e-02, 6.42697…
1.200000e+00	7.251010e-01, 9.357414e-01, 1.016279e-01, 9.704514e-02, 2.264951e+00, 1.888195e+00, 3.877262e-01, 1.538404e+00, 2.019772e+00, 1.984402e-02, 2.102959e-01, 5.023639e-01, 1.352515e+00, 6.417112e-01, 8.490073e-01, 1.473522e+00, 3.577943e-01, 8.239600e-01, 2.197913e-01, 5.532598e-01, 8.022579e-01, 2.071595e-01, 1.088789e+00, 1.883157e+00, 4.411096e-01, 1.522743e-01, 4.440874e-01, 1.114082e-01, 4.53310…
1.400000e+00	5.732107e-01, 6.001844e-01, 1.188004e-01, 6.063636e-02, 2.135105e+00, 1.611753e+00, 2.873707e-01, 1.763565e+00, 1.885815e+00, 2.012785e-02, 1.520995e-01, 4.623134e-01, 1.283282e+00, 8.430895e-01, 8.441653e-01, 1.722694e+00, 2.298041e-01, 8.233484e-01, 1.424201e-01, 5.259802e-01, 7.504498e-01, 1.916371e-01, 1.277697e+00, 1.446397e+00, 2.550502e-01, 1.131865e-01, 3.596529e-01, 1.685410e-01, 4.50121…
1.600000e+00	4.799846e-01, 3.244311e-01, 1.472164e-01, 4.274247e-02, 2.439273e+00, 1.459463e+00, 2.562127e-01, 1.540619e+00, 2.475059e+00, 2.313124e-02, 1.373160e-01, 2.858788e-01, 1.424308e+00, 1.030375e+00, 8.711600e-01, 1.336371e+00, 1.925507e-01, 9.039727e-01, 1.029008e-01, 5.743495e-01, 6.849594e-01, 2.106882e-01, 1.227775e+00, 1.750546e+00, 3.269654e-01, 6.459958e-02, 4.536068e-01, 2.716312e-01, 3.30559…
1.800000e+00	6.533905e-01, 2.607380e-01, 1.575685e-01, 2.624443e-02, 2.233822e+00, 1.745170e+00, 1.824215e-01, 1.589086e+00, 2.306884e+00, 2.144581e-02, 9.753607e-02, 2.056124e-01, 1.540530e+00, 8.901046e-01, 8.631508e-01, 1.343264e+00, 1.165954e-01, 8.137392e-01, 6.473481e-02, 5.864532e-01, 6.198058e-01, 1.578051e-01, 1.246802e+00, 1.511086e+00, 2.452993e-01, 5.495383e-02, 4.626668e-01, 4.076391e-01, 2.74178…
2.000000e+00	5.575977e-01, 2.011523e-01, 1.526080e-01, 1.369399e-02, 2.442839e+00, 1.832750e+00, 1.792612e-01, 1.301496e+00, 2.289354e+00, 3.229633e-02, 8.740697e-02, 1.685993e-01, 1.659957e+00, 1.031022e+00, 1.008618e+00, 1.493964e+00, 9.585668e-02, 8.730502e-01, 3.688053e-02, 5.379600e-01, 4.913082e-01, 1.132388e-01, 1.402904e+00, 1.740595e+00, 2.023074e-01, 3.214048e-02, 5.573573e-01, 5.798563e-01, 2.35929…
0.000000e+00	1.388065e+00, 1.003775e+00, 1.594648e+00, 1.208635e+00, 2.033121e+00, 1.188596e+00, 1.784246e+00, 1.990622e+00, 2.665778e+00, 2.483353e+00, 1.280207e+00, 1.695659e+00, 1.963135e-01, 2.690269e+00, 2.256153e+00, 9.198838e-01, 4.304630e-01, 3.804525e-02, 2.680578e+00, 5.448087e-02, 4.660372e-01, 2.553621e+00, 1.906339e+00, 2.485956e+00, 2.046094e+00, 2.612442e+00, 1.392433e+00, 2.379954e+00, 3.17058…
2.000000e-01	1.017637e+00, 1.249150e+00, 1.121719e+00, 7.900551e-01, 1.746433e+00, 8.871772e-01, 1.405202e+00, 2.139524e+00, 2.175608e+00, 1.654057e+00, 9.519972e-01, 1.445066e+00, 1.545926e-01, 1.901734e+00, 1.927888e+00, 6.626298e-01, 8.869477e-01, 2.751821e-01, 2.088813e+00, 1.070398e-01, 5.520937e-01, 1.895006e+00, 1.981811e+00, 1.916190e+00, 1.106363e+00, 1.911640e+00, 1.424191e+00, 1.472550e+00, 2.12433…
4.000000e-01	6.195753e-01, 1.200836e+00, 7.806913e-01, 5.124450e-01, 1.520876e+00, 8.041729e-01, 1.368870e+00, 1.720687e+00, 1.524154e+00, 1.097276e+00, 8.354100e-01, 9.488984e-01, 1.736794e-01, 1.624502e+00, 1.462308e+00, 6.495793e-01, 7.875953e-01, 4.350156e-01, 1.248847e+00, 1.189062e-01, 5.675537e-01, 9.923047e-01, 1.599186e+00, 1.624758e+00, 6.793307e-01, 1.179098e+00, 9.201806e-01, 9.983461e-01, 1.98425…
6.000000e-01	3.532733e-01, 1.151498e+00, 7.856235e-01, 3.145729e-01, 1.886367e+00, 9.885094e-01, 1.094845e+00, 1.706219e+00, 1.316673e+00, 8.843412e-01, 6.408079e-01, 1.063983e+00, 2.269619e-01, 1.496121e+00, 1.689281e+00, 8.058040e-01, 7.554091e-01, 6.003118e-01, 8.071918e-01, 1.697461e-01, 7.144734e-01, 6.890617e-01, 1.606697e+00, 1.503531e+00, 4.357973e-01, 6.571522e-01, 9.594584e-01, 8.039300e-01, 1.53497…
8.000000e-01	2.485975e-01, 8.002942e-01, 6.451249e-01, 1.979052e-01, 1.794358e+00, 1.099690e+00, 1.037911e+00, 1.929598e+00, 1.585879e+00, 6.908183e-01, 4.538573e-01, 7.801724e-01, 4.208682e-01, 1.384724e+00, 1.433515e+00, 1.095944e+00, 6.417288e-01, 5.518230e-01, 5.105049e-01, 2.409336e-01, 7.419806e-01, 4.062121e-01, 1.437086e+00, 1.623467e+00, 2.523324e-01, 5.328283e-01, 9.608602e-01, 1.070795e+00, 9.38946…
1.000000e+00	1.801411e-01, 5.640226e-01, 5.913151e-01, 9.963242e-02, 2.388013e+00, 1.147121e+00, 7.574767e-01, 2.161408e+00, 1.382645e+00, 5.846383e-01, 3.706570e-01, 7.028508e-01, 5.752577e-01, 1.373561e+00, 1.227175e+00, 1.022147e+00, 4.234467e-01, 7.402898e-01, 3.140940e-01, 3.288660e-01, 7.006579e-01, 4.915678e-01, 1.339191e+00, 1.933332e+00, 1.305721e-01, 2.956150e-01, 6.557650e-01, 9.529629e-01, 9.95030…
1.200000e+00	1.646891e-01, 3.775437e-01, 6.531769e-01, 6.756956e-02, 1.817630e+00, 1.589004e+00, 6.034099e-01, 1.628283e+00, 1.468270e+00, 4.017687e-01, 2.872499e-01, 6.122140e-01, 8.804054e-01, 1.270865e+00, 1.247391e+00, 1.046210e+00, 2.874872e-01, 8.222774e-01, 2.139179e-01, 3.331040e-01, 7.591081e-01, 2.731310e-01, 1.371212e+00, 1.850901e+00, 6.690375e-02, 2.263664e-01, 7.240674e-01, 1.016713e+00, 8.42649…
1.400000e+00	2.178568e-01, 3.529859e-01, 4.804753e-01, 4.646658e-02, 2.144063e+00, 1.460438e+00, 4.366835e-01, 1.358741e+00, 1.409461e+00, 3.185364e-01, 2.438025e-01, 4.688193e-01, 1.021817e+00, 1.525944e+00, 1.148321e+00, 1.077461e+00, 2.456816e-01, 7.302216e-01, 1.557975e-01, 4.730906e-01, 6.104478e-01, 2.130249e-01, 1.231268e+00, 1.957158e+00, 4.959729e-02, 1.645394e-01, 7.110558e-01, 1.061427e+00, 6.34935…
1.600000e+00	2.090551e-01, 2.778800e-01, 4.398415e-01, 2.947324e-02, 2.245740e+00, 1.415982e+00, 4.480962e-01, 1.486322e+00, 1.544861e+00, 2.184613e-01, 2.044236e-01, 4.329438e-01, 1.319061e+00, 1.448467e+00, 1.174281e+00, 1.461408e+00, 1.721772e-01, 7.912256e-01, 9.547138e-02, 4.505644e-01, 6.130971e-01, 1.761779e-01, 1.141514e+00, 1.667903e+00, 3.002185e-02, 1.648728e-01, 5.442000e-01, 9.950339e-01, 4.99879…
[truncated: 145 more rows]
