# Supplementary material for: Inference of Vohradský's Models of Genetic Networks by Solving Two-Dimensional Function Optimization Problems
Source: PLoS One. 2013 Dec 30;8(12):e83308. doi: 10.1371/journal.pone.0083308 (PMC3875442; doi:10.1371/journal.pone.0083308)
Supplement: Text S2 — Time-series data used in the ‘Inference in noisy environment’ section (compressed by gzip). (GZ) [file pone.0083308.s002.gz › time_series_data/gene30/100sets/tc.dat3109]

Time "G0" "G1" "G2" "G3" "G4" "G5" "G6" "G7" "G8" "G9" "G10" "G11" "G12" "G13" "G14" "G15" "G16" "G17" "G18" "G19" "G20" "G21" "G22" "G23" "G24" "G25" "G26" "G27" "G28" "G29"
0.000000e+00	1.976530e+00, 9.297166e-01, 2.505512e+00, 2.611258e+00, 2.094039e+00, 3.182028e-01, 2.733530e+00, 1.114119e+00, 1.414347e+00, 3.078801e-01, 2.761612e+00, 8.281908e-01, 1.288598e-01, 1.774177e+00, 2.599482e+00, 3.146419e-01, 2.357234e+00, 3.283107e-01, 2.513934e+00, 5.827191e-02, 4.195412e-01, 6.274684e-01, 1.327084e+00, 2.255483e+00, 2.089618e-01, 5.267673e-01, 2.151466e+00, 1.928610e+00, 2.69157…
2.000000e-01	1.546024e+00, 1.006425e+00, 1.859372e+00, 2.101018e+00, 1.738550e+00, 4.603823e-01, 2.423117e+00, 1.146448e+00, 1.252254e+00, 6.543492e-01, 2.000880e+00, 5.563598e-01, 1.364653e-01, 1.971482e+00, 1.528939e+00, 2.156011e-01, 1.628723e+00, 2.217361e-01, 1.477230e+00, 1.890524e-01, 4.764687e-01, 6.151462e-01, 1.125079e+00, 1.764704e+00, 3.399082e-01, 6.186036e-01, 1.772119e+00, 1.620474e+00, 1.83061…
4.000000e-01	1.066815e+00, 1.160633e+00, 1.296347e+00, 1.123287e+00, 1.442596e+00, 4.537666e-01, 1.306379e+00, 1.088419e+00, 1.027559e+00, 5.087166e-01, 1.453703e+00, 3.357258e-01, 1.099726e-01, 1.750031e+00, 1.013261e+00, 1.701003e-01, 1.443808e+00, 1.257119e-01, 1.017543e+00, 2.503686e-01, 4.690982e-01, 4.813175e-01, 1.162921e+00, 1.438775e+00, 5.063548e-01, 7.021427e-01, 7.503853e-01, 1.507903e+00, 1.44701…
6.000000e-01	9.230223e-01, 8.773840e-01, 1.336611e+00, 6.769352e-01, 1.145418e+00, 6.017912e-01, 1.096660e+00, 9.725701e-01, 1.102935e+00, 5.347241e-01, 1.618707e+00, 4.455664e-01, 1.397974e-01, 1.200243e+00, 9.300271e-01, 8.397736e-02, 1.137237e+00, 1.494236e-01, 1.020554e+00, 3.285182e-01, 5.720375e-01, 4.945995e-01, 7.612733e-01, 1.336025e+00, 5.613759e-01, 5.905786e-01, 5.572720e-01, 1.198811e+00, 1.24377…
8.000000e-01	9.565301e-01, 8.737081e-01, 9.014629e-01, 5.080946e-01, 8.317326e-01, 6.138876e-01, 9.071270e-01, 8.984076e-01, 8.854656e-01, 5.139964e-01, 9.057130e-01, 6.765748e-01, 3.529022e-01, 1.115533e+00, 6.520845e-01, 5.638523e-02, 9.981154e-01, 1.539504e-01, 9.699357e-01, 3.605242e-01, 4.496353e-01, 5.122528e-01, 7.190630e-01, 1.118283e+00, 5.440008e-01, 6.506640e-01, 3.032325e-01, 1.378081e+00, 9.68118…
1.000000e+00	8.864346e-01, 7.978718e-01, 9.667747e-01, 4.643210e-01, 7.743560e-01, 6.073773e-01, 6.962672e-01, 7.729131e-01, 8.982631e-01, 4.158318e-01, 1.120441e+00, 7.072102e-01, 8.741269e-01, 9.476663e-01, 4.975642e-01, 3.592213e-02, 8.314354e-01, 1.000296e-01, 7.495226e-01, 4.247120e-01, 5.231584e-01, 3.610277e-01, 5.702988e-01, 8.612934e-01, 6.528477e-01, 4.142444e-01, 2.144283e-01, 1.168908e+00, 8.34375…
1.200000e+00	8.127509e-01, 5.106543e-01, 9.464439e-01, 3.255207e-01, 5.985745e-01, 6.885921e-01, 4.286355e-01, 5.743760e-01, 8.264421e-01, 2.895528e-01, 9.532749e-01, 7.362035e-01, 1.027153e+00, 8.422669e-01, 6.427585e-01, 2.762189e-02, 6.855549e-01, 8.700478e-02, 6.099934e-01, 3.648341e-01, 4.879981e-01, 1.806772e-01, 7.640015e-01, 8.668299e-01, 6.853239e-01, 3.995522e-01, 9.928241e-02, 1.139920e+00, 6.16605…
1.400000e+00	1.029456e+00, 3.779110e-01, 9.478128e-01, 4.415076e-01, 5.106916e-01, 7.361913e-01, 3.487408e-01, 5.227080e-01, 6.946696e-01, 2.415727e-01, 7.478367e-01, 7.536494e-01, 1.206352e+00, 8.373776e-01, 6.838427e-01, 1.566043e-02, 4.523777e-01, 6.954795e-02, 5.872087e-01, 3.485476e-01, 4.683441e-01, 1.496944e-01, 7.921971e-01, 6.672861e-01, 7.860341e-01, 2.187285e-01, 6.936841e-02, 1.480524e+00, 4.65239…
1.600000e+00	7.875999e-01, 2.945017e-01, 1.052715e+00, 4.025421e-01, 3.975366e-01, 6.336926e-01, 2.508240e-01, 4.131788e-01, 6.525910e-01, 1.712460e-01, 8.420581e-01, 8.163089e-01, 1.525273e+00, 7.058365e-01, 9.408917e-01, 1.133942e-02, 4.376924e-01, 4.389318e-02, 3.913745e-01, 4.089590e-01, 5.022757e-01, 6.910035e-02, 1.001409e+00, 7.378034e-01, 8.510112e-01, 1.445070e-01, 4.101512e-02, 1.603585e+00, 3.19741…
1.800000e+00	9.110856e-01, 2.477211e-01, 1.026856e+00, 4.167448e-01, 2.413320e-01, 6.681693e-01, 2.056772e-01, 2.833297e-01, 6.892133e-01, 1.576787e-01, 7.301129e-01, 5.463167e-01, 1.706135e+00, 5.540278e-01, 1.095291e+00, 8.644222e-03, 3.579051e-01, 3.629305e-02, 3.334207e-01, 4.318848e-01, 4.654222e-01, 4.602329e-02, 1.078246e+00, 5.701855e-01, 7.714421e-01, 1.223542e-01, 2.951619e-02, 1.435865e+00, 3.03057…
2.000000e+00	7.585041e-01, 2.135276e-01, 1.016864e+00, 4.481604e-01, 2.122135e-01, 6.881662e-01, 1.452107e-01, 2.531964e-01, 8.195742e-01, 1.198239e-01, 6.260433e-01, 3.833637e-01, 1.902259e+00, 5.334195e-01, 1.142824e+00, 5.988848e-03, 3.436555e-01, 1.824494e-02, 2.396824e-01, 3.829593e-01, 5.205831e-01, 3.394315e-02, 1.315895e+00, 4.912387e-01, 7.163451e-01, 9.189714e-02, 2.413258e-02, 1.502846e+00, 2.74958…
0.000000e+00	2.925447e+00, 2.671786e+00, 1.416763e+00, 2.225286e+00, 2.868883e-01, 1.153510e+00, 1.514519e+00, 1.729489e+00, 2.379592e+00, 2.452773e-01, 9.805581e-01, 2.053626e+00, 2.367082e+00, 1.024615e+00, 1.732516e-01, 1.690862e+00, 2.482867e+00, 2.115894e+00, 1.998358e+00, 4.770377e-01, 6.683000e-01, 1.154743e+00, 2.313825e+00, 1.089914e+00, 1.304292e+00, 1.843447e+00, 1.812831e+00, 1.000225e+00, 1.48511…
2.000000e-01	2.021483e+00, 2.178986e+00, 1.044387e+00, 1.793362e+00, 4.096572e-01, 1.206520e+00, 1.149640e+00, 1.395347e+00, 1.518854e+00, 5.954910e-01, 5.686790e-01, 1.558833e+00, 2.111136e+00, 1.037300e+00, 4.315885e-01, 1.252931e+00, 2.094736e+00, 1.257273e+00, 1.586321e+00, 4.620570e-01, 7.152861e-01, 1.045082e+00, 2.426132e+00, 7.359673e-01, 1.131750e+00, 1.421869e+00, 1.024204e+00, 1.072371e+00, 1.18620…
4.000000e-01	1.542349e+00, 1.919962e+00, 8.441526e-01, 1.119721e+00, 5.753496e-01, 7.848666e-01, 1.151034e+00, 1.554003e+00, 1.364052e+00, 4.333262e-01, 6.456145e-01, 1.540861e+00, 2.536159e+00, 7.768967e-01, 7.734850e-01, 1.101811e+00, 1.890619e+00, 6.828305e-01, 1.247273e+00, 5.041275e-01, 6.141241e-01, 1.094465e+00, 1.737518e+00, 9.244494e-01, 1.221841e+00, 1.470651e+00, 5.842078e-01, 1.015485e+00, 1.18303…
6.000000e-01	1.467221e+00, 1.822653e+00, 8.719614e-01, 1.200806e+00, 3.657518e-01, 5.452951e-01, 1.221292e+00, 1.551485e+00, 1.082816e+00, 4.743007e-01, 4.165066e-01, 1.074383e+00, 2.294066e+00, 5.423510e-01, 1.086650e+00, 8.752616e-01, 1.909665e+00, 3.866899e-01, 1.243247e+00, 4.643532e-01, 6.013985e-01, 9.314821e-01, 2.314705e+00, 6.701903e-01, 1.128541e+00, 1.264509e+00, 4.613468e-01, 9.146485e-01, 1.07034…
8.000000e-01	9.930043e-01, 1.605304e+00, 8.937521e-01, 8.223488e-01, 3.623505e-01, 5.621870e-01, 1.402309e+00, 1.592022e+00, 8.609836e-01, 3.049039e-01, 4.366236e-01, 9.213359e-01, 2.457915e+00, 5.082641e-01, 1.172924e+00, 5.538047e-01, 1.647153e+00, 2.367131e-01, 9.265116e-01, 4.565889e-01, 5.820624e-01, 1.059130e+00, 1.881755e+00, 5.810931e-01, 9.103498e-01, 1.138115e+00, 2.335303e-01, 7.167645e-01, 1.14719…
1.000000e+00	1.030050e+00, 1.283546e+00, 8.399835e-01, 6.344863e-01, 2.757000e-01, 5.857889e-01, 1.101160e+00, 1.374023e+00, 8.453634e-01, 2.817673e-01, 3.967378e-01, 6.526130e-01, 2.200657e+00, 4.707928e-01, 1.114711e+00, 2.852082e-01, 1.573094e+00, 1.185752e-01, 1.284073e+00, 4.064049e-01, 5.282963e-01, 8.983133e-01, 2.345380e+00, 5.001998e-01, 9.563409e-01, 9.229560e-01, 1.198764e-01, 7.789831e-01, 1.01987…
1.200000e+00	7.793608e-01, 1.244998e+00, 9.382372e-01, 6.976379e-01, 2.289890e-01, 4.603102e-01, 1.220400e+00, 1.547315e+00, 8.428640e-01, 1.669087e-01, 4.261227e-01, 4.482055e-01, 2.713874e+00, 5.162431e-01, 1.302948e+00, 2.164843e-01, 1.679131e+00, 7.307648e-02, 1.117994e+00, 3.534602e-01, 6.402453e-01, 1.052230e+00, 2.072876e+00, 4.591812e-01, 7.733253e-01, 9.503428e-01, 8.273650e-02, 6.963025e-01, 1.35069…
1.400000e+00	8.766751e-01, 1.150072e+00, 1.004283e+00, 5.737007e-01, 1.801071e-01, 4.764361e-01, 8.051604e-01, 1.151282e+00, 8.069987e-01, 1.915850e-01, 4.934691e-01, 2.933494e-01, 1.955837e+00, 4.932839e-01, 1.207129e+00, 1.504797e-01, 1.728935e+00, 4.431194e-02, 9.364871e-01, 3.132482e-01, 5.375476e-01, 8.103456e-01, 2.067964e+00, 3.701083e-01, 9.808167e-01, 1.052923e+00, 5.037648e-02, 5.716408e-01, 1.27449…
1.600000e+00	7.933289e-01, 9.592688e-01, 9.753129e-01, 5.337026e-01, 1.155013e-01, 5.472762e-01, 9.429264e-01, 1.411099e+00, 7.151338e-01, 1.368923e-01, 5.293847e-01, 1.984334e-01, 2.358622e+00, 3.908298e-01, 1.508807e+00, 8.891935e-02, 1.937086e+00, 2.244804e-02, 9.157309e-01, 4.513566e-01, 5.048654e-01, 7.762755e-01, 2.078215e+00, 3.535144e-01, 6.395484e-01, 1.201782e+00, 4.423359e-02, 5.878334e-01, 1.47833…
1.800000e+00	8.841502e-01, 1.000324e+00, 8.868730e-01, 4.737075e-01, 1.013296e-01, 5.110184e-01, 7.979215e-01, 1.356330e+00, 6.960400e-01, 9.240835e-02, 4.448960e-01, 1.313960e-01, 1.737116e+00, 4.047322e-01, 1.315250e+00, 7.093995e-02, 1.983097e+00, 1.226278e-02, 7.734383e-01, 4.462769e-01, 4.824645e-01, 8.926707e-01, 1.990673e+00, 3.851649e-01, 7.789962e-01, 8.958849e-01, 3.007434e-02, 4.402907e-01, 1.53538…
2.000000e+00	8.538059e-01, 1.109568e+00, 1.008254e+00, 4.811388e-01, 9.014066e-02, 5.707007e-01, 8.016566e-01, 1.071656e+00, 6.539806e-01, 8.088905e-02, 5.258218e-01, 8.384977e-02, 2.108556e+00, 4.487780e-01, 1.284618e+00, 3.537062e-02, 1.829681e+00, 7.351067e-03, 7.684019e-01, 4.051209e-01, 4.928234e-01, 7.242100e-01, 2.298468e+00, 3.770927e-01, 8.222620e-01, 9.237036e-01, 2.435050e-02, 3.694568e-01, 1.36283…
0.000000e+00	2.181431e+00, 1.678483e+00, 2.595991e+00, 1.140084e+00, 2.104438e+00, 5.450556e-01, 7.176743e-02, 1.939747e+00, 3.784058e-01, 2.098505e+00, 1.964477e+00, 1.160162e-01, 3.972370e-01, 6.956494e-01, 1.249479e+00, 7.168955e-01, 2.484755e+00, 9.231242e-01, 1.466168e+00, 1.389702e+00, 1.322846e+00, 1.125025e+00, 2.506960e+00, 1.826848e+00, 2.789969e+00, 1.038812e+00, 3.027472e+00, 1.748856e+00, 5.28650…
2.000000e-01	1.684656e+00, 1.230862e+00, 1.540185e+00, 6.225145e-01, 2.020564e+00, 6.372252e-01, 1.890625e-01, 1.801114e+00, 3.093007e-01, 1.909553e+00, 1.734714e+00, 1.166114e-01, 3.624096e-01, 9.750473e-01, 1.464410e+00, 5.176622e-01, 1.819972e+00, 6.525533e-01, 1.214666e+00, 7.190762e-01, 1.149298e+00, 9.977703e-01, 2.219126e+00, 1.750490e+00, 1.739538e+00, 1.059737e+00, 2.255680e+00, 1.110296e+00, 4.07887…
4.000000e-01	1.222664e+00, 8.340241e-01, 8.268458e-01, 3.132095e-01, 1.335424e+00, 5.903545e-01, 2.826698e-01, 1.805971e+00, 1.992719e-01, 2.119863e+00, 1.273472e+00, 1.503470e-01, 2.837833e-01, 8.806970e-01, 1.187744e+00, 3.121925e-01, 1.368481e+00, 4.270215e-01, 1.083456e+00, 6.889197e-01, 7.138819e-01, 8.802453e-01, 1.728290e+00, 1.441320e+00, 1.484939e+00, 7.913011e-01, 1.170183e+00, 1.110631e+00, 4.08950…
6.000000e-01	1.717332e+00, 8.431053e-01, 8.218650e-01, 2.621484e-01, 1.200915e+00, 5.509837e-01, 3.363416e-01, 1.435541e+00, 1.191926e-01, 1.946739e+00, 1.069074e+00, 1.903878e-01, 1.960656e-01, 8.978638e-01, 9.427414e-01, 2.094078e-01, 1.211351e+00, 3.172691e-01, 7.945569e-01, 4.105930e-01, 6.904852e-01, 4.964147e-01, 2.530312e+00, 9.679704e-01, 1.126920e+00, 1.033061e+00, 7.310044e-01, 9.649962e-01, 3.88967…
8.000000e-01	1.173692e+00, 5.466214e-01, 8.093635e-01, 1.907146e-01, 1.215581e+00, 7.116744e-01, 5.175443e-01, 1.117806e+00, 7.719495e-02, 1.396778e+00, 9.453882e-01, 2.123557e-01, 2.595717e-01, 6.293888e-01, 1.348664e+00, 1.228069e-01, 1.474285e+00, 2.073219e-01, 6.229107e-01, 4.367878e-01, 6.432404e-01, 3.189275e-01, 1.743360e+00, 8.688202e-01, 1.274528e+00, 9.142334e-01, 4.650939e-01, 7.778289e-01, 7.93091…
1.000000e+00	1.152410e+00, 4.073933e-01, 1.015689e+00, 2.251839e-01, 7.097786e-01, 5.768225e-01, 4.413006e-01, 7.681120e-01, 8.781562e-02, 1.178406e+00, 1.176484e+00, 1.998041e-01, 4.572425e-01, 4.986210e-01, 1.271442e+00, 1.012981e-01, 1.594003e+00, 1.048254e-01, 4.613825e-01, 4.727039e-01, 6.261823e-01, 1.614262e-01, 2.032363e+00, 6.931432e-01, 1.121340e+00, 7.305716e-01, 2.549980e-01, 4.996638e-01, 1.18358…
1.200000e+00	9.378308e-01, 6.576860e-01, 9.750125e-01, 2.349194e-01, 7.129554e-01, 7.266502e-01, 3.264413e-01, 6.690778e-01, 1.625812e-01, 8.489975e-01, 9.805863e-01, 1.375728e-01, 9.050827e-01, 4.501731e-01, 1.483312e+00, 5.903569e-02, 1.354464e+00, 6.531934e-02, 4.305980e-01, 3.627456e-01, 4.409042e-01, 9.766376e-02, 2.012482e+00, 4.722786e-01, 1.047548e+00, 5.068323e-01, 1.519780e-01, 3.839828e-01, 1.00212…
1.400000e+00	9.741455e-01, 6.092708e-01, 9.150995e-01, 2.746099e-01, 5.214612e-01, 5.782905e-01, 2.424241e-01, 5.615285e-01, 3.200436e-01, 7.045468e-01, 9.803805e-01, 9.093732e-02, 9.122268e-01, 4.237656e-01, 1.418184e+00, 3.789424e-02, 1.656434e+00, 3.837662e-02, 5.513554e-01, 4.200923e-01, 5.616389e-01, 9.293684e-02, 2.218559e+00, 5.060022e-01, 8.738200e-01, 3.626175e-01, 1.001458e-01, 3.401495e-01, 1.19371…
1.600000e+00	1.078653e+00, 7.442483e-01, 8.975777e-01, 2.960405e-01, 4.343350e-01, 7.052059e-01, 1.574052e-01, 4.533684e-01, 5.390504e-01, 5.416396e-01, 8.752406e-01, 8.608184e-02, 1.049398e+00, 4.562845e-01, 1.532461e+00, 2.691290e-02, 1.537383e+00, 2.316530e-02, 6.275646e-01, 4.110200e-01, 4.948115e-01, 1.019647e-01, 1.955900e+00, 4.996689e-01, 8.553854e-01, 3.260378e-01, 6.756430e-02, 3.356048e-01, 1.56055…
1.800000e+00	8.660073e-01, 9.154409e-01, 9.254940e-01, 2.901844e-01, 3.720681e-01, 7.397964e-01, 1.311207e-01, 4.197975e-01, 4.978787e-01, 4.557331e-01, 7.223552e-01, 5.943261e-02, 1.435745e+00, 4.366006e-01, 1.694604e+00, 1.673829e-02, 1.569905e+00, 1.356005e-02, 6.147734e-01, 3.318282e-01, 5.230594e-01, 1.509355e-01, 2.073963e+00, 4.912632e-01, 7.576959e-01, 1.733280e-01, 4.520272e-02, 2.980622e-01, 1.57043…
2.000000e+00	1.016408e+00, 8.567334e-01, 8.502537e-01, 3.015102e-01, 3.029019e-01, 6.470018e-01, 8.807821e-02, 4.587373e-01, 7.638584e-01, 2.899709e-01, 7.993003e-01, 5.706069e-02, 1.332711e+00, 4.096509e-01, 1.539249e+00, 1.322500e-02, 2.189450e+00, 7.436070e-03, 8.115906e-01, 3.983326e-01, 5.846622e-01, 2.008852e-01, 2.126426e+00, 4.629370e-01, 7.588043e-01, 1.464101e-01, 3.548413e-02, 2.716531e-01, 1.45093…
0.000000e+00	1.014070e+00, 1.584626e+00, 2.024059e-01, 2.078180e-01, 5.964236e-01, 2.423221e+00, 2.359867e-01, 1.201264e+00, 2.857094e+00, 5.079523e-01, 1.715342e+00, 1.940145e+00, 4.273621e-01, 8.468410e-01, 7.715750e-01, 2.004396e+00, 3.215279e-01, 2.848418e+00, 3.035595e+00, 2.119453e+00, 7.428332e-01, 1.612105e+00, 1.479775e+00, 4.500000e-01, 1.030897e+00, 2.080497e-01, 6.508633e-01, 1.737389e+00, 1.65853…
2.000000e-01	1.026512e+00, 1.190663e+00, 5.031635e-01, 1.228753e-01, 5.984656e-01, 1.569595e+00, 2.160858e-01, 9.972362e-01, 2.254156e+00, 4.733279e-01, 1.478976e+00, 1.397439e+00, 7.701941e-01, 5.105585e-01, 1.008305e+00, 1.879113e+00, 2.413427e-01, 1.433228e+00, 1.565166e+00, 1.560709e+00, 6.883428e-01, 1.263641e+00, 1.554316e+00, 3.940330e-01, 9.141432e-01, 3.724652e-01, 4.982255e-01, 8.919554e-01, 1.15707…
4.000000e-01	1.055856e+00, 9.748745e-01, 6.638920e-01, 1.183730e-01, 9.606286e-01, 1.043475e+00, 1.472411e-01, 1.188114e+00, 1.922345e+00, 2.996595e-01, 9.117137e-01, 1.255990e+00, 9.910186e-01, 3.466043e-01, 1.222499e+00, 1.465307e+00, 3.591800e-01, 9.981857e-01, 1.123403e+00, 7.976522e-01, 5.680749e-01, 1.127432e+00, 1.744523e+00, 2.108551e-01, 5.443158e-01, 5.075867e-01, 2.422215e-01, 9.777730e-01, 1.96742…
6.000000e-01	9.150474e-01, 8.621527e-01, 7.013030e-01, 1.977051e-01, 6.557667e-01, 8.837438e-01, 1.133831e-01, 9.698823e-01, 1.564986e+00, 2.889145e-01, 6.688788e-01, 6.583939e-01, 1.042262e+00, 2.615621e-01, 1.253404e+00, 1.151620e+00, 5.988077e-01, 6.163688e-01, 8.028248e-01, 6.758296e-01, 5.029075e-01, 6.578695e-01, 1.649041e+00, 1.900809e-01, 6.923121e-01, 5.287365e-01, 1.640016e-01, 8.034474e-01, 3.95467…
8.000000e-01	9.492163e-01, 5.381710e-01, 7.482307e-01, 3.107650e-01, 5.952708e-01, 8.843368e-01, 7.247966e-02, 6.253515e-01, 1.104555e+00, 2.007609e-01, 7.680715e-01, 4.989376e-01, 1.321774e+00, 2.191367e-01, 1.278985e+00, 6.548052e-01, 8.004861e-01, 3.366760e-01, 6.305509e-01, 5.542241e-01, 5.171303e-01, 5.111189e-01, 1.876606e+00, 1.956510e-01, 7.591417e-01, 4.047685e-01, 1.095205e-01, 7.676859e-01, 6.57647…
1.000000e+00	9.290753e-01, 5.003815e-01, 8.310824e-01, 2.692111e-01, 5.288431e-01, 1.010178e+00, 5.929605e-02, 5.573054e-01, 1.152836e+00, 1.605983e-01, 5.119267e-01, 3.314323e-01, 1.305317e+00, 1.941439e-01, 1.584184e+00, 5.250470e-01, 9.977250e-01, 1.711126e-01, 5.291847e-01, 4.327623e-01, 4.849447e-01, 2.424957e-01, 1.834938e+00, 1.801446e-01, 7.969449e-01, 2.901591e-01, 6.826259e-02, 5.537705e-01, 8.70107…
1.200000e+00	7.801494e-01, 5.033161e-01, 8.551752e-01, 3.550248e-01, 3.781569e-01, 9.549293e-01, 4.887295e-02, 5.364899e-01, 7.978375e-01, 1.478648e-01, 4.724566e-01, 2.088251e-01, 1.565821e+00, 2.517994e-01, 1.478739e+00, 3.711410e-01, 1.302035e+00, 1.156651e-01, 4.809791e-01, 4.289773e-01, 5.961712e-01, 1.718544e-01, 1.685836e+00, 1.983605e-01, 5.816186e-01, 2.436826e-01, 4.368751e-02, 4.714001e-01, 1.19776…
1.400000e+00	1.016334e+00, 6.498345e-01, 9.981519e-01, 3.819728e-01, 3.320343e-01, 8.034503e-01, 3.362814e-02, 4.747495e-01, 9.252511e-01, 1.060296e-01, 4.500763e-01, 1.214559e-01, 1.857933e+00, 2.462956e-01, 1.356973e+00, 1.726476e-01, 1.583675e+00, 7.188429e-02, 5.669068e-01, 4.404025e-01, 4.511008e-01, 8.418593e-02, 1.856915e+00, 2.240206e-01, 6.322095e-01, 1.373427e-01, 3.682255e-02, 4.692627e-01, 1.51475…
1.600000e+00	8.757156e-01, 8.418699e-01, 8.543016e-01, 4.535924e-01, 2.378744e-01, 9.108187e-01, 2.772413e-02, 2.875526e-01, 8.649462e-01, 8.397985e-02, 5.287262e-01, 1.217516e-01, 1.889790e+00, 3.072466e-01, 1.355672e+00, 1.320321e-01, 1.485512e+00, 3.213915e-02, 6.493337e-01, 4.702372e-01, 5.261671e-01, 9.767681e-02, 1.922801e+00, 2.840845e-01, 7.449246e-01, 8.892794e-02, 2.709467e-02, 3.629075e-01, 1.32817…
1.800000e+00	8.251883e-01, 7.979050e-01, 1.075680e+00, 4.447479e-01, 1.619648e-01, 7.946594e-01, 1.765499e-02, 2.748651e-01, 7.605358e-01, 7.506363e-02, 4.683213e-01, 5.991951e-02, 2.358131e+00, 3.144875e-01, 1.495953e+00, 1.059503e-01, 1.805970e+00, 1.789410e-02, 7.824665e-01, 4.379100e-01, 5.096233e-01, 1.404533e-01, 2.079886e+00, 2.189002e-01, 8.070550e-01, 7.177358e-02, 1.731965e-02, 2.427253e-01, 1.27396…
2.000000e+00	7.891167e-01, 1.059776e+00, 9.381175e-01, 4.378529e-01, 1.640135e-01, 7.183335e-01, 1.644893e-02, 3.986901e-01, 7.578883e-01, 4.502742e-02, 6.131067e-01, 5.145932e-02, 2.060156e+00, 3.406747e-01, 1.427171e+00, 6.165315e-02, 1.910852e+00, 1.329437e-02, 7.790988e-01, 3.563388e-01, 5.039134e-01, 1.642089e-01, 2.475313e+00, 2.809018e-01, 7.307215e-01, 5.533657e-02, 1.763271e-02, 2.929613e-01, 1.48371…
0.000000e+00	1.376841e+00, 1.538779e+00, 1.308345e+00, 2.044686e-01, 3.823862e-01, 1.498865e+00, 1.020769e+00, 6.187374e-01, 2.381529e+00, 1.746883e+00, 6.092155e-01, 1.800337e+00, 2.362492e-01, 2.287880e+00, 2.261815e+00, 3.714021e-01, 2.617809e+00, 2.751472e+00, 2.433349e+00, 1.345229e+00, 1.306376e+00, 4.522072e-01, 8.072480e-01, 1.487051e+00, 3.075434e+00, 3.572596e-01, 3.113081e+00, 8.021115e-01, 3.19691…
2.000000e-01	1.065216e+00, 1.580107e+00, 9.477259e-01, 2.816318e-01, 5.158571e-01, 1.308010e+00, 8.340466e-01, 7.762373e-01, 2.014858e+00, 2.357306e+00, 4.341194e-01, 1.109678e+00, 5.634853e-01, 1.984105e+00, 1.384512e+00, 3.093085e-01, 2.470275e+00, 1.204512e+00, 1.863206e+00, 8.441705e-01, 1.025098e+00, 7.140141e-01, 8.064355e-01, 1.294924e+00, 2.038936e+00, 2.334990e-01, 1.885762e+00, 9.913082e-01, 3.10065…
4.000000e-01	9.079646e-01, 1.460006e+00, 5.489726e-01, 3.474734e-01, 7.175634e-01, 1.029060e+00, 7.123241e-01, 1.012468e+00, 1.175177e+00, 1.483209e+00, 3.126977e-01, 8.257912e-01, 9.643099e-01, 1.424931e+00, 1.066030e+00, 2.587626e-01, 2.624247e+00, 7.834780e-01, 1.307903e+00, 6.720965e-01, 7.281480e-01, 8.448760e-01, 5.551171e-01, 8.203140e-01, 1.348731e+00, 2.909942e-01, 1.192707e+00, 1.032038e+00, 2.13414…
6.000000e-01	8.864672e-01, 1.077454e+00, 7.009688e-01, 4.048796e-01, 5.262118e-01, 8.987588e-01, 3.797941e-01, 1.093697e+00, 7.655029e-01, 1.672465e+00, 3.051968e-01, 7.095042e-01, 1.158905e+00, 9.958690e-01, 8.888038e-01, 1.653416e-01, 2.150562e+00, 5.674557e-01, 1.146899e+00, 5.764129e-01, 5.967446e-01, 7.113752e-01, 6.301318e-01, 7.135246e-01, 1.132311e+00, 3.516278e-01, 6.749641e-01, 1.152212e+00, 2.11195…
8.000000e-01	9.774055e-01, 1.117068e+00, 6.422612e-01, 4.163364e-01, 4.234854e-01, 6.927751e-01, 3.331145e-01, 1.207639e+00, 5.380040e-01, 1.430036e+00, 4.129866e-01, 6.547068e-01, 1.474522e+00, 6.403059e-01, 1.051377e+00, 1.088675e-01, 1.549204e+00, 3.243821e-01, 1.116463e+00, 5.194709e-01, 6.034985e-01, 8.167078e-01, 7.884204e-01, 5.543823e-01, 9.274602e-01, 4.440172e-01, 4.510182e-01, 1.393166e+00, 1.30403…
1.000000e+00	7.954440e-01, 1.257115e+00, 8.736489e-01, 4.022777e-01, 3.459380e-01, 7.007626e-01, 2.488424e-01, 1.180416e+00, 4.189434e-01, 1.244044e+00, 5.410312e-01, 5.949823e-01, 1.619765e+00, 4.567829e-01, 1.094585e+00, 7.302341e-02, 1.457370e+00, 2.090615e-01, 1.055999e+00, 4.475820e-01, 6.071473e-01, 9.945002e-01, 9.980304e-01, 3.452118e-01, 1.072841e+00, 5.590342e-01, 2.602869e-01, 1.250774e+00, 1.15588…
1.200000e+00	9.847689e-01, 1.167377e+00, 8.075387e-01, 4.574009e-01, 3.304597e-01, 7.620304e-01, 1.983729e-01, 1.151174e+00, 4.525489e-01, 8.273262e-01, 4.371704e-01, 3.998797e-01, 1.985769e+00, 4.502056e-01, 1.346597e+00, 5.309833e-02, 9.791881e-01, 1.042618e-01, 1.125081e+00, 4.151309e-01, 4.305125e-01, 8.311201e-01, 1.097290e+00, 3.516160e-01, 1.021246e+00, 7.352314e-01, 1.520167e-01, 1.402763e+00, 7.35918…
1.400000e+00	7.141435e-01, 8.960668e-01, 9.444140e-01, 4.148556e-01, 2.696005e-01, 5.668988e-01, 1.668984e-01, 9.525656e-01, 4.935122e-01, 6.002678e-01, 4.257304e-01, 3.088034e-01, 1.642125e+00, 3.136280e-01, 1.246573e+00, 2.526783e-02, 8.998835e-01, 5.951480e-02, 8.279995e-01, 3.952781e-01, 5.864118e-01, 7.287906e-01, 1.528206e+00, 3.354240e-01, 8.400846e-01, 6.738436e-01, 7.227359e-02, 1.464523e+00, 6.82361…
1.600000e+00	7.901082e-01, 6.864414e-01, 9.911167e-01, 4.816825e-01, 2.097120e-01, 7.489446e-01, 1.286808e-01, 7.303726e-01, 6.097650e-01, 5.892968e-01, 6.028910e-01, 1.937575e-01, 2.038291e+00, 3.177677e-01, 1.548686e+00, 2.101066e-02, 6.950022e-01, 3.102162e-02, 6.950021e-01, 5.122275e-01, 4.694842e-01, 3.715056e-01, 1.663252e+00, 2.992393e-01, 8.337221e-01, 5.300389e-01, 6.243894e-02, 1.392219e+00, 5.17368…
1.800000e+00	8.481247e-01, 4.824256e-01, 9.328697e-01, 4.276110e-01, 1.909492e-01, 6.633917e-01, 9.122970e-02, 6.805198e-01, 5.688052e-01, 4.472351e-01, 6.206086e-01, 1.187711e-01, 2.231175e+00, 3.753094e-01, 1.343128e+00, 1.363132e-02, 5.814285e-01, 2.109498e-02, 5.825970e-01, 4.728128e-01, 6.019937e-01, 2.373476e-01, 1.722924e+00, 2.618871e-01, 8.343530e-01, 4.203175e-01, 4.078584e-02, 1.305675e+00, 4.00592…
2.000000e+00	8.427125e-01, 3.480065e-01, 8.656246e-01, 4.142533e-01, 1.435914e-01, 7.244245e-01, 6.817886e-02, 4.877793e-01, 7.113084e-01, 3.351405e-01, 6.068529e-01, 1.130132e-01, 2.332714e+00, 3.233906e-01, 1.472789e+00, 1.095591e-02, 5.494289e-01, 1.287095e-02, 3.838247e-01, 4.011214e-01, 5.127670e-01, 1.620119e-01, 2.156641e+00, 3.226775e-01, 9.118489e-01, 2.646889e-01, 2.687276e-02, 1.118365e+00, 4.39371…
0.000000e+00	2.751649e+00, 1.297979e+00, 2.559241e+00, 2.796353e+00, 2.433131e+00, 2.491642e-01, 2.906752e+00, 1.826508e+00, 3.637095e-01, 6.087187e-02, 1.342739e+00, 4.615529e-01, 1.791984e+00, 6.299534e-01, 7.610567e-01, 9.321276e-01, 1.501288e+00, 7.587548e-01, 2.743476e+00, 4.329397e-01, 2.653493e-01, 1.660458e+00, 2.264874e+00, 1.752811e+00, 1.719365e+00, 2.849417e+00, 6.576774e-01, 7.713828e-01, 2.20459…
2.000000e-01	1.669494e+00, 1.341980e+00, 1.811649e+00, 1.823506e+00, 2.421910e+00, 1.479367e-01, 2.302832e+00, 1.510125e+00, 5.849047e-01, 6.687851e-02, 9.613388e-01, 4.541962e-01, 1.662064e+00, 7.518881e-01, 8.903895e-01, 6.234431e-01, 1.563563e+00, 6.044859e-01, 1.603813e+00, 4.825877e-01, 3.817606e-01, 1.384197e+00, 2.051924e+00, 2.169210e+00, 1.725769e+00, 2.236206e+00, 3.907202e-01, 6.859547e-01, 1.80833…
4.000000e-01	1.291327e+00, 1.316975e+00, 1.813193e+00, 1.336284e+00, 1.812920e+00, 1.546612e-01, 2.508753e+00, 1.666241e+00, 6.891669e-01, 4.986719e-02, 9.699879e-01, 4.304438e-01, 1.169072e+00, 8.990799e-01, 9.911906e-01, 4.270906e-01, 1.757121e+00, 5.748554e-01, 1.183426e+00, 3.837815e-01, 4.569696e-01, 1.029482e+00, 1.585807e+00, 1.785608e+00, 1.139335e+00, 1.865167e+00, 2.080676e-01, 5.100015e-01, 2.03012…
6.000000e-01	7.121155e-01, 1.359010e+00, 1.289160e+00, 8.294493e-01, 1.335001e+00, 1.902298e-01, 1.566084e+00, 1.382793e+00, 6.693362e-01, 4.320637e-02, 8.182501e-01, 5.322837e-01, 9.698230e-01, 1.043316e+00, 8.362598e-01, 2.160355e-01, 1.714487e+00, 4.853465e-01, 1.019201e+00, 4.623342e-01, 4.834713e-01, 1.049984e+00, 1.958396e+00, 1.641468e+00, 1.119968e+00, 1.579720e+00, 1.227303e-01, 3.357394e-01, 1.73805…
8.000000e-01	7.357293e-01, 1.061977e+00, 1.306919e+00, 7.461243e-01, 1.427612e+00, 3.138026e-01, 1.405414e+00, 1.155849e+00, 7.109541e-01, 4.180811e-02, 8.230003e-01, 5.838564e-01, 8.842923e-01, 8.791133e-01, 8.554369e-01, 2.032844e-01, 1.891526e+00, 5.148233e-01, 9.010318e-01, 3.480050e-01, 4.007133e-01, 9.686156e-01, 1.377221e+00, 1.751623e+00, 1.131254e+00, 1.201351e+00, 9.121695e-02, 3.278872e-01, 1.82200…
1.000000e+00	9.986628e-01, 1.108257e+00, 1.163176e+00, 6.699863e-01, 1.013475e+00, 2.936928e-01, 1.656621e+00, 1.311681e+00, 7.130246e-01, 3.561435e-02, 7.582052e-01, 7.573078e-01, 7.294418e-01, 1.126280e+00, 6.106908e-01, 1.254052e-01, 1.852515e+00, 2.934451e-01, 9.326605e-01, 3.698636e-01, 4.857276e-01, 8.375491e-01, 1.375736e+00, 1.290364e+00, 1.006156e+00, 1.214189e+00, 4.894605e-02, 2.966995e-01, 1.62676…
1.200000e+00	1.028362e+00, 1.206864e+00, 1.084185e+00, 5.715738e-01, 5.834326e-01, 3.731168e-01, 1.480335e+00, 1.234457e+00, 6.010325e-01, 2.692314e-02, 7.927634e-01, 5.208804e-01, 9.319888e-01, 1.003231e+00, 6.400506e-01, 7.533605e-02, 2.095791e+00, 1.731250e-01, 1.006503e+00, 4.506916e-01, 5.101150e-01, 8.113198e-01, 1.110834e+00, 1.039542e+00, 8.998816e-01, 1.114437e+00, 3.465794e-02, 2.277630e-01, 1.54902…
1.400000e+00	9.262713e-01, 1.117571e+00, 1.013643e+00, 4.428129e-01, 6.300845e-01, 5.115352e-01, 1.118011e+00, 1.110740e+00, 7.347336e-01, 2.200077e-02, 8.228859e-01, 8.167802e-01, 1.115868e+00, 1.006377e+00, 7.146356e-01, 4.238881e-02, 1.852539e+00, 1.062981e-01, 8.997442e-01, 4.362930e-01, 5.507504e-01, 8.132406e-01, 1.186333e+00, 8.439558e-01, 8.526080e-01, 1.113156e+00, 2.635203e-02, 1.784573e-01, 1.51081…
1.600000e+00	7.455335e-01, 1.097641e+00, 8.568810e-01, 4.434260e-01, 4.684239e-01, 4.977873e-01, 1.164573e+00, 9.923426e-01, 6.565603e-01, 1.714658e-02, 5.832323e-01, 8.339234e-01, 1.482883e+00, 8.249880e-01, 8.763744e-01, 3.489728e-02, 1.815839e+00, 6.520419e-02, 7.213812e-01, 3.134293e-01, 3.807808e-01, 7.651952e-01, 1.308398e+00, 9.628157e-01, 6.361513e-01, 9.667387e-01, 2.165023e-02, 1.711713e-01, 1.66255…
1.800000e+00	8.319207e-01, 1.089155e+00, 9.091456e-01, 4.156004e-01, 3.934441e-01, 5.440856e-01, 8.839021e-01, 1.042829e+00, 7.477134e-01, 1.571995e-02, 6.374866e-01, 6.751878e-01, 1.518359e+00, 7.696391e-01, 1.130187e+00, 2.335044e-02, 2.156542e+00, 3.500582e-02, 9.615464e-01, 3.287140e-01, 5.436267e-01, 7.402164e-01, 1.696192e+00, 6.960611e-01, 8.313190e-01, 1.064365e+00, 1.757969e-02, 2.170766e-01, 1.59218…
2.000000e+00	7.331359e-01, 1.377520e+00, 9.408381e-01, 4.989579e-01, 2.748179e-01, 5.325416e-01, 7.793212e-01, 1.025064e+00, 7.970804e-01, 1.196265e-02, 7.033693e-01, 6.437402e-01, 1.658032e+00, 7.571028e-01, 1.070458e+00, 1.450222e-02, 1.916677e+00, 1.657490e-02, 8.010674e-01, 4.415692e-01, 5.040132e-01, 6.891954e-01, 1.619344e+00, 7.334025e-01, 7.300081e-01, 9.026627e-01, 1.812002e-02, 1.731297e-01, 2.02590…
0.000000e+00	2.282629e+00, 4.444912e-01, 2.996504e+00, 2.213488e+00, 2.197961e+00, 2.290059e+00, 7.860444e-01, 3.061995e-01, 2.603897e+00, 8.638398e-01, 2.338112e+00, 9.308466e-02, 2.498775e+00, 2.962622e+00, 7.455550e-01, 1.664812e+00, 6.756511e-01, 3.346839e+00, 2.885423e+00, 1.360583e+00, 1.007712e+00, 2.679550e+00, 2.237949e-01, 1.112937e+00, 1.826708e+00, 1.310076e+00, 6.545434e-02, 7.232096e-01, 3.19761…
2.000000e-01	1.696255e+00, 3.176656e-01, 2.301212e+00, 1.476839e+00, 2.571425e+00, 1.647995e+00, 9.404201e-01, 1.996424e-01, 1.521532e+00, 5.777152e-01, 1.436267e+00, 3.573462e-01, 2.354451e+00, 2.401290e+00, 5.415674e-01, 1.168588e+00, 7.493436e-01, 1.597130e+00, 1.496320e+00, 6.804252e-01, 9.264798e-01, 1.706864e+00, 1.718082e-01, 1.035096e+00, 1.369232e+00, 8.830530e-01, 1.879262e-01, 9.911798e-01, 5.97060…
4.000000e-01	1.356951e+00, 2.564308e-01, 1.350979e+00, 1.182808e+00, 2.067017e+00, 1.203139e+00, 6.043890e-01, 2.001506e-01, 1.573742e+00, 4.857509e-01, 1.159248e+00, 5.215899e-01, 2.201525e+00, 1.708452e+00, 3.268306e-01, 7.491653e-01, 8.680249e-01, 1.048401e+00, 9.607635e-01, 5.521079e-01, 5.808761e-01, 1.031250e+00, 1.429265e-01, 9.768145e-01, 1.216912e+00, 5.557253e-01, 1.427393e-01, 1.153026e+00, 4.81447…
6.000000e-01	1.147930e+00, 1.981360e-01, 1.309488e+00, 7.383326e-01, 1.994894e+00, 1.053624e+00, 5.195701e-01, 1.616690e-01, 1.295269e+00, 4.098779e-01, 1.236876e+00, 6.788982e-01, 1.625206e+00, 1.424548e+00, 2.479727e-01, 4.558325e-01, 8.748536e-01, 7.250059e-01, 7.265122e-01, 5.911242e-01, 5.707273e-01, 4.776717e-01, 1.176391e-01, 1.050018e+00, 9.223931e-01, 4.315410e-01, 1.156689e-01, 1.377269e+00, 4.78864…
8.000000e-01	8.623357e-01, 1.305881e-01, 1.446702e+00, 5.706826e-01, 1.750940e+00, 9.278896e-01, 3.520480e-01, 1.078963e-01, 1.274191e+00, 3.279196e-01, 7.644694e-01, 8.279444e-01, 1.362190e+00, 1.589284e+00, 1.736981e-01, 2.916439e-01, 7.340433e-01, 5.507251e-01, 4.497933e-01, 5.168023e-01, 5.050054e-01, 3.414442e-01, 9.293147e-02, 1.012855e+00, 9.660244e-01, 2.646586e-01, 8.104493e-02, 1.209818e+00, 3.67766…
1.000000e+00	1.003352e+00, 1.351885e-01, 1.257849e+00, 5.207350e-01, 1.454244e+00, 9.449795e-01, 2.397132e-01, 8.559427e-02, 7.109179e-01, 2.451946e-01, 6.020226e-01, 7.815802e-01, 9.733734e-01, 1.475893e+00, 1.490588e-01, 2.186231e-01, 5.146364e-01, 2.780679e-01, 2.791779e-01, 4.220457e-01, 6.124581e-01, 1.795940e-01, 8.741696e-02, 1.028286e+00, 1.020005e+00, 2.303513e-01, 5.298110e-02, 1.791084e+00, 3.96593…
1.200000e+00	8.759552e-01, 7.798111e-02, 1.095603e+00, 4.747533e-01, 1.146772e+00, 9.522935e-01, 1.875553e-01, 6.112258e-02, 8.451697e-01, 2.066208e-01, 5.923163e-01, 9.170562e-01, 9.287662e-01, 1.367649e+00, 1.293090e-01, 1.451337e-01, 4.874764e-01, 2.128758e-01, 2.033136e-01, 3.569865e-01, 5.568379e-01, 1.251903e-01, 1.399973e-01, 8.810667e-01, 7.290925e-01, 1.562137e-01, 3.797057e-02, 1.300504e+00, 2.39370…
1.400000e+00	9.003402e-01, 6.143465e-02, 9.351168e-01, 4.910033e-01, 9.263497e-01, 6.979047e-01, 1.560696e-01, 6.109757e-02, 7.711045e-01, 1.613773e-01, 6.072702e-01, 9.865236e-01, 8.580229e-01, 1.181664e+00, 2.042015e-01, 9.508759e-02, 3.927896e-01, 1.754958e-01, 2.044595e-01, 3.638486e-01, 4.874408e-01, 6.000480e-02, 2.200571e-01, 9.623577e-01, 8.387500e-01, 8.257472e-02, 2.819356e-02, 1.377769e+00, 2.25477…
1.600000e+00	1.009962e+00, 5.399963e-02, 9.639140e-01, 5.236776e-01, 6.376111e-01, 8.241727e-01, 9.962273e-02, 4.023935e-02, 7.792953e-01, 1.356490e-01, 6.834652e-01, 8.075831e-01, 1.280370e+00, 9.078660e-01, 2.767998e-01, 6.240733e-02, 2.987200e-01, 1.182420e-01, 1.572045e-01, 3.976282e-01, 4.388797e-01, 3.333169e-02, 2.730182e-01, 6.922453e-01, 8.041000e-01, 6.703553e-02, 2.139231e-02, 1.781963e+00, 1.50833…
1.800000e+00	1.111787e+00, 3.858776e-02, 1.105533e+00, 4.535996e-01, 4.481750e-01, 8.851420e-01, 7.257162e-02, 3.149043e-02, 7.854915e-01, 8.512152e-02, 5.570772e-01, 8.428992e-01, 1.302892e+00, 7.403210e-01, 6.070281e-01, 4.404418e-02, 2.493865e-01, 8.864364e-02, 1.529252e-01, 4.329152e-01, 4.680181e-01, 2.050171e-02, 6.344880e-01, 6.805502e-01, 8.070918e-01, 4.403775e-02, 1.995439e-02, 1.443029e+00, 1.55100…
2.000000e+00	7.894152e-01, 2.680911e-02, 8.295799e-01, 4.536500e-01, 4.663982e-01, 8.271560e-01, 3.811878e-02, 3.222786e-02, 7.290342e-01, 9.244010e-02, 6.138482e-01, 7.363056e-01, 1.311206e+00, 8.192456e-01, 8.363041e-01, 2.597511e-02, 1.844780e-01, 6.662690e-02, 1.887530e-01, 2.904786e-01, 4.306150e-01, 8.741209e-03, 6.491145e-01, 5.555292e-01, 7.625217e-01, 3.545283e-02, 2.116550e-02, 1.621788e+00, 1.20792…
0.000000e+00	7.136747e-01, 3.445465e-01, 2.099054e+00, 1.985980e+00, 2.176534e-01, 7.116991e-01, 1.349085e+00, 2.850286e+00, 1.840566e+00, 2.179280e-01, 9.080465e-01, 1.480451e+00, 2.701023e+00, 8.707445e-01, 2.032041e+00, 1.916624e+00, 2.739931e+00, 1.856528e+00, 1.674599e+00, 2.306620e+00, 5.817065e-01, 2.177751e+00, 2.027490e+00, 1.267277e+00, 1.702265e+00, 1.340336e+00, 1.273733e+00, 1.308383e+00, 9.05596…
2.000000e-01	4.781716e-01, 4.334871e-01, 1.878176e+00, 1.320319e+00, 5.309985e-01, 4.434958e-01, 1.164983e+00, 1.675741e+00, 1.275115e+00, 3.516474e-01, 7.233505e-01, 8.940067e-01, 3.016524e+00, 9.105014e-01, 1.767014e+00, 1.780081e+00, 1.958197e+00, 9.171233e-01, 1.153883e+00, 1.392690e+00, 5.169129e-01, 1.230563e+00, 1.907485e+00, 1.237194e+00, 9.026314e-01, 1.059390e+00, 6.276772e-01, 9.111165e-01, 1.12833…
4.000000e-01	3.596963e-01, 4.215292e-01, 1.546047e+00, 1.044712e+00, 4.044436e-01, 5.475215e-01, 1.412665e+00, 1.414222e+00, 1.103797e+00, 2.859300e-01, 5.435242e-01, 5.220749e-01, 2.286046e+00, 1.068021e+00, 1.277399e+00, 1.112706e+00, 1.903915e+00, 5.511722e-01, 6.866380e-01, 8.195997e-01, 6.487304e-01, 6.389132e-01, 1.846087e+00, 8.758656e-01, 6.829403e-01, 1.129241e+00, 4.054963e-01, 7.533188e-01, 1.01408…
6.000000e-01	4.664528e-01, 6.188940e-01, 1.402170e+00, 9.851938e-01, 2.545005e-01, 5.276403e-01, 9.811184e-01, 1.080249e+00, 9.940199e-01, 1.855164e-01, 4.361528e-01, 5.154411e-01, 2.381062e+00, 1.146630e+00, 1.114356e+00, 8.613149e-01, 1.791906e+00, 3.589164e-01, 5.628951e-01, 5.613897e-01, 5.120233e-01, 3.838827e-01, 1.660411e+00, 1.205999e+00, 7.483814e-01, 1.139759e+00, 2.255575e-01, 6.205659e-01, 1.10436…
8.000000e-01	4.697075e-01, 6.480241e-01, 1.207639e+00, 7.129378e-01, 2.834401e-01, 7.286335e-01, 1.090160e+00, 1.064979e+00, 8.608725e-01, 1.850862e-01, 4.951614e-01, 5.113872e-01, 2.741744e+00, 1.037261e+00, 8.523880e-01, 6.300264e-01, 1.716877e+00, 2.013701e-01, 7.148197e-01, 4.114327e-01, 5.423368e-01, 3.369767e-01, 1.309242e+00, 1.066023e+00, 7.923508e-01, 9.525453e-01, 1.520855e-01, 5.010561e-01, 1.34189…
1.000000e+00	6.350149e-01, 9.009596e-01, 9.767782e-01, 6.544677e-01, 1.877793e-01, 6.507247e-01, 7.678656e-01, 7.643309e-01, 7.402962e-01, 1.346305e-01, 4.581148e-01, 6.358469e-01, 2.466113e+00, 9.532900e-01, 7.894588e-01, 3.084044e-01, 2.048848e+00, 1.223659e-01, 7.350571e-01, 4.591363e-01, 5.309866e-01, 2.216614e-01, 1.173402e+00, 9.980912e-01, 8.338417e-01, 7.136429e-01, 9.179594e-02, 3.835663e-01, 1.55861…
1.200000e+00	6.937535e-01, 7.902510e-01, 9.280959e-01, 5.009390e-01, 1.821494e-01, 6.496830e-01, 5.874701e-01, 6.766833e-01, 8.641226e-01, 1.081661e-01, 3.669663e-01, 6.199015e-01, 2.504339e+00, 1.012061e+00, 7.408403e-01, 1.980851e-01, 1.747942e+00, 6.040945e-02, 7.056449e-01, 3.799727e-01, 4.379311e-01, 2.571910e-01, 1.271711e+00, 8.761211e-01, 6.102607e-01, 5.837354e-01, 5.855694e-02, 3.041540e-01, 1.66475…
1.400000e+00	6.249318e-01, 9.261273e-01, 9.832950e-01, 5.318255e-01, 1.352875e-01, 7.709493e-01, 4.268481e-01, 5.802585e-01, 7.905908e-01, 8.830088e-02, 4.763477e-01, 5.598157e-01, 2.401190e+00, 9.524373e-01, 7.693188e-01, 1.598070e-01, 1.937852e+00, 3.648846e-02, 9.882950e-01, 4.261768e-01, 5.013560e-01, 2.390423e-01, 1.236843e+00, 7.614630e-01, 7.036233e-01, 3.666776e-01, 4.791964e-02, 2.800146e-01, 1.66587…
1.600000e+00	7.500085e-01, 1.006282e+00, 1.004581e+00, 4.632268e-01, 1.232613e-01, 6.913688e-01, 2.844728e-01, 6.142668e-01, 7.704522e-01, 6.228996e-02, 3.474655e-01, 6.283452e-01, 2.718354e+00, 7.414837e-01, 9.663885e-01, 8.950711e-02, 2.147689e+00, 2.181633e-02, 9.278781e-01, 4.768002e-01, 5.459173e-01, 4.002423e-01, 1.152630e+00, 5.853565e-01, 6.666733e-01, 2.723418e-01, 3.095176e-02, 2.598335e-01, 1.49686…
1.800000e+00	8.201313e-01, 8.362971e-01, 9.653024e-01, 4.682635e-01, 9.148498e-02, 7.326007e-01, 2.175922e-01, 6.131585e-01, 7.137537e-01, 5.064597e-02, 5.291364e-01, 5.457118e-01, 2.528283e+00, 5.706630e-01, 1.245196e+00, 5.344497e-02, 1.907672e+00, 9.792056e-03, 9.438426e-01, 3.632512e-01, 4.585175e-01, 4.347131e-01, 1.184895e+00, 6.106080e-01, 7.229693e-01, 2.094946e-01, 2.442790e-02, 2.603715e-01, 1.75067…
2.000000e+00	9.104646e-01, 9.546793e-01, 9.501771e-01, 4.929357e-01, 7.706105e-02, 7.663982e-01, 1.989632e-01, 7.520916e-01, 7.025572e-01, 5.053172e-02, 5.325698e-01, 4.276171e-01, 2.670146e+00, 5.622916e-01, 1.173648e+00, 4.037918e-02, 2.007829e+00, 7.331021e-03, 9.275095e-01, 3.779038e-01, 3.985805e-01, 4.089952e-01, 1.716543e+00, 5.613744e-01, 7.823531e-01, 1.648859e-01, 2.021937e-02, 3.105128e-01, 1.80987…
0.000000e+00	2.465212e-01, 9.164358e-01, 8.259703e-01, 1.568499e+00, 2.099569e+00, 2.518802e+00, 2.448366e+00, 2.966011e+00, 2.623679e+00, 9.266784e-01, 7.872625e-01, 3.810361e-01, 2.554117e-02, 1.689531e+00, 1.367266e+00, 1.365951e+00, 1.289569e+00, 3.164909e+00, 2.987736e+00, 7.988295e-01, 2.302185e+00, 1.441454e+00, 1.928523e+00, 1.853152e+00, 1.378122e+00, 1.466109e+00, 2.528776e-01, 2.011602e+00, 2.32029…
2.000000e-01	2.142172e-01, 9.598412e-01, 7.661679e-01, 1.258184e+00, 2.625056e+00, 1.979444e+00, 2.454715e+00, 2.331105e+00, 2.014785e+00, 7.572137e-01, 6.936931e-01, 3.834721e-01, 2.043598e-02, 1.342040e+00, 8.139123e-01, 9.997899e-01, 1.043159e+00, 1.868778e+00, 1.795410e+00, 5.716460e-01, 1.391056e+00, 9.191025e-01, 1.713196e+00, 1.472047e+00, 1.349111e+00, 1.498033e+00, 4.967495e-01, 1.593815e+00, 1.59325…
4.000000e-01	2.064740e-01, 9.179886e-01, 9.068388e-01, 1.029925e+00, 2.379691e+00, 1.324436e+00, 1.808980e+00, 1.735266e+00, 1.740035e+00, 5.606014e-01, 4.248655e-01, 4.748375e-01, 1.628289e-02, 8.872921e-01, 9.041199e-01, 6.371007e-01, 7.799937e-01, 1.428202e+00, 1.026350e+00, 5.866407e-01, 1.118125e+00, 8.633396e-01, 1.531676e+00, 1.171172e+00, 1.030375e+00, 1.464421e+00, 5.730460e-01, 1.144538e+00, 1.13500…
6.000000e-01	3.569364e-01, 1.042457e+00, 9.796928e-01, 7.253512e-01, 1.701956e+00, 1.238218e+00, 1.683736e+00, 1.726339e+00, 1.562434e+00, 4.930983e-01, 3.348811e-01, 5.858610e-01, 1.147472e-02, 7.149226e-01, 9.093100e-01, 4.122249e-01, 7.024073e-01, 9.518863e-01, 8.769251e-01, 4.210392e-01, 7.128102e-01, 5.926799e-01, 1.704878e+00, 1.015521e+00, 1.092010e+00, 1.271046e+00, 4.004322e-01, 7.865282e-01, 1.16293…
8.000000e-01	5.088709e-01, 1.034527e+00, 8.414806e-01, 7.333154e-01, 1.674163e+00, 9.138265e-01, 1.567504e+00, 1.428466e+00, 1.052999e+00, 3.178374e-01, 2.739813e-01, 5.063478e-01, 1.026998e-02, 7.256685e-01, 1.057489e+00, 2.189953e-01, 9.319555e-01, 7.207395e-01, 9.615880e-01, 4.278517e-01, 6.521127e-01, 5.537849e-01, 1.336056e+00, 7.095051e-01, 9.166384e-01, 1.287998e+00, 2.045571e-01, 6.486478e-01, 1.41555…
1.000000e+00	5.490684e-01, 1.072972e+00, 8.571284e-01, 6.537972e-01, 1.234013e+00, 8.874547e-01, 1.713517e+00, 1.353806e+00, 1.080219e+00, 2.710544e-01, 3.018636e-01, 4.879698e-01, 1.368900e-02, 4.803179e-01, 1.174599e+00, 1.498832e-01, 1.303828e+00, 5.001584e-01, 8.068588e-01, 3.661095e-01, 4.956630e-01, 4.582074e-01, 1.625778e+00, 5.722052e-01, 9.218130e-01, 1.022833e+00, 1.792280e-01, 6.379794e-01, 1.30317…
1.200000e+00	7.535397e-01, 9.785625e-01, 8.770060e-01, 4.947369e-01, 1.131127e+00, 8.649243e-01, 1.310442e+00, 9.596152e-01, 1.034738e+00, 2.269092e-01, 3.698621e-01, 3.746638e-01, 6.454518e-02, 5.618120e-01, 1.223111e+00, 1.326817e-01, 1.435731e+00, 2.745481e-01, 1.069459e+00, 4.001238e-01, 5.305577e-01, 4.828251e-01, 2.077905e+00, 6.607413e-01, 7.642674e-01, 9.519347e-01, 1.063270e-01, 4.997178e-01, 1.61872…
1.400000e+00	8.474844e-01, 8.875481e-01, 8.358461e-01, 6.508740e-01, 9.540349e-01, 9.362614e-01, 1.048219e+00, 1.116566e+00, 9.158091e-01, 2.116172e-01, 3.626308e-01, 2.224269e-01, 2.716573e-01, 4.123033e-01, 1.477208e+00, 8.570132e-02, 1.597617e+00, 1.556974e-01, 7.953176e-01, 3.583967e-01, 6.057844e-01, 3.998328e-01, 1.866324e+00, 4.520772e-01, 8.154733e-01, 9.035723e-01, 6.333204e-02, 3.717598e-01, 1.39888…
1.600000e+00	8.253103e-01, 9.645902e-01, 9.199583e-01, 5.574696e-01, 7.989041e-01, 7.786107e-01, 8.878899e-01, 1.006352e+00, 7.456824e-01, 1.455025e-01, 4.116453e-01, 1.554442e-01, 6.447072e-01, 4.838398e-01, 1.393473e+00, 4.810053e-02, 1.363068e+00, 8.928589e-02, 8.745605e-01, 3.655674e-01, 6.090189e-01, 4.200830e-01, 1.706466e+00, 5.298561e-01, 9.783442e-01, 8.159111e-01, 5.125671e-02, 3.387427e-01, 1.30100…
1.800000e+00	7.634476e-01, 8.874643e-01, 9.748736e-01, 4.937845e-01, 6.047646e-01, 6.456856e-01, 6.682293e-01, 9.080143e-01, 7.317255e-01, 1.245078e-01, 4.331280e-01, 1.376932e-01, 1.061881e+00, 4.179901e-01, 1.507332e+00, 3.655151e-02, 1.857271e+00, 4.069873e-02, 7.620081e-01, 3.876903e-01, 5.307056e-01, 5.211987e-01, 2.135149e+00, 4.393191e-01, 7.849890e-01, 6.649067e-01, 3.231822e-02, 2.422968e-01, 1.35646…
2.000000e+00	7.376085e-01, 1.116970e+00, 9.139144e-01, 4.750810e-01, 4.906364e-01, 8.045873e-01, 4.715519e-01, 9.910432e-01, 8.717219e-01, 8.906073e-02, 4.445312e-01, 9.627018e-02, 9.886443e-01, 4.407516e-01, 1.476263e+00, 2.484684e-02, 1.858845e+00, 3.255028e-02, 1.075558e+00, 3.208225e-01, 4.436073e-01, 5.294264e-01, 1.677233e+00, 4.311500e-01, 7.374097e-01, 6.056288e-01, 2.976011e-02, 2.713386e-01, 1.28949…
0.000000e+00	5.128027e-01, 3.054896e+00, 2.095586e+00, 1.129840e+00, 9.464132e-01, 1.103248e+00, 2.355255e+00, 6.560322e-01, 3.827068e-01, 2.196417e+00, 1.925577e+00, 1.481094e+00, 8.740735e-01, 1.636732e+00, 4.939129e-02, 2.078060e-01, 9.641477e-01, 6.378327e-01, 2.714806e-02, 1.520834e-01, 1.557436e+00, 2.794634e+00, 5.989396e-01, 5.589724e-01, 3.004644e+00, 2.043292e+00, 1.435962e+00, 1.913606e+00, 1.93552…
2.000000e-01	4.926852e-01, 2.102192e+00, 1.251544e+00, 5.808203e-01, 7.762528e-01, 6.635051e-01, 2.183666e+00, 9.282310e-01, 2.475122e-01, 2.312273e+00, 1.550571e+00, 1.153679e+00, 9.469295e-01, 1.345108e+00, 5.597836e-02, 1.959372e-01, 7.733150e-01, 5.773325e-01, 4.595069e-01, 2.780076e-01, 1.059237e+00, 2.484191e+00, 5.235004e-01, 5.321448e-01, 2.247742e+00, 1.286974e+00, 1.194890e+00, 2.113427e+00, 1.39459…
4.000000e-01	6.859051e-01, 1.587587e+00, 9.158382e-01, 4.571618e-01, 6.507775e-01, 5.497610e-01, 1.870459e+00, 1.030085e+00, 1.682613e-01, 1.838704e+00, 1.142240e+00, 1.109848e+00, 1.123507e+00, 1.437305e+00, 5.681508e-02, 1.046236e-01, 4.447726e-01, 5.103452e-01, 6.933593e-01, 3.613824e-01, 6.507903e-01, 1.277598e+00, 4.687205e-01, 6.670931e-01, 1.760117e+00, 1.048811e+00, 8.567714e-01, 2.060022e+00, 1.12778…
6.000000e-01	6.775819e-01, 1.316676e+00, 1.034619e+00, 3.601145e-01, 4.565994e-01, 3.509129e-01, 1.990658e+00, 1.069274e+00, 1.209330e-01, 1.565884e+00, 1.289987e+00, 9.981610e-01, 1.619130e+00, 1.206767e+00, 1.169777e-01, 8.720880e-02, 4.230932e-01, 5.664515e-01, 1.000992e+00, 3.599267e-01, 7.704814e-01, 1.299864e+00, 4.715833e-01, 6.358008e-01, 1.064191e+00, 1.023770e+00, 5.765551e-01, 1.833594e+00, 8.66648…
8.000000e-01	7.317111e-01, 7.940622e-01, 8.852446e-01, 2.539692e-01, 4.150357e-01, 3.807129e-01, 1.228288e+00, 9.781194e-01, 1.393204e-01, 1.120018e+00, 1.275967e+00, 9.598672e-01, 1.683676e+00, 1.066193e+00, 3.034519e-01, 4.242271e-02, 2.873047e-01, 4.913208e-01, 8.315358e-01, 3.837172e-01, 6.960399e-01, 1.047864e+00, 5.723297e-01, 6.134911e-01, 1.450084e+00, 9.530820e-01, 2.940162e-01, 1.911548e+00, 6.22894…
1.000000e+00	7.093554e-01, 8.084788e-01, 8.555301e-01, 2.386057e-01, 3.731988e-01, 4.361551e-01, 1.246286e+00, 1.052675e+00, 2.174850e-01, 7.182367e-01, 1.055001e+00, 8.236081e-01, 1.772061e+00, 1.055163e+00, 5.059027e-01, 3.382459e-02, 2.386271e-01, 4.400347e-01, 8.130645e-01, 4.203020e-01, 4.934216e-01, 6.287146e-01, 7.467979e-01, 5.427092e-01, 1.229572e+00, 8.446583e-01, 1.604796e-01, 1.711513e+00, 5.06686…
1.200000e+00	7.392909e-01, 4.562071e-01, 9.678758e-01, 2.471379e-01, 2.986511e-01, 3.687031e-01, 6.806313e-01, 6.273785e-01, 3.824443e-01, 8.099247e-01, 1.012935e+00, 8.388939e-01, 1.965158e+00, 7.562587e-01, 6.924968e-01, 2.265475e-02, 1.983385e-01, 3.846094e-01, 4.853995e-01, 3.794589e-01, 5.699508e-01, 4.152959e-01, 9.375459e-01, 4.559121e-01, 1.060888e+00, 6.684302e-01, 1.305101e-01, 1.693391e+00, 4.74441…
1.400000e+00	7.174680e-01, 4.072174e-01, 9.993781e-01, 2.261936e-01, 2.549919e-01, 5.362354e-01, 6.321482e-01, 4.851965e-01, 4.393456e-01, 5.000569e-01, 8.420674e-01, 8.553571e-01, 2.138268e+00, 5.671699e-01, 8.783792e-01, 1.529686e-02, 1.675775e-01, 3.640070e-01, 4.554517e-01, 4.039609e-01, 5.019836e-01, 2.739043e-01, 1.181211e+00, 5.001241e-01, 9.904944e-01, 4.655305e-01, 7.303984e-02, 1.855600e+00, 3.21148…
1.600000e+00	7.318717e-01, 2.498911e-01, 8.590693e-01, 2.816083e-01, 2.184537e-01, 6.859011e-01, 4.163113e-01, 4.232748e-01, 5.379072e-01, 4.939948e-01, 7.023136e-01, 6.132962e-01, 2.480206e+00, 5.165129e-01, 1.294000e+00, 1.094212e-02, 1.383913e-01, 1.905771e-01, 3.955792e-01, 3.621334e-01, 5.634538e-01, 1.619992e-01, 1.190120e+00, 4.399869e-01, 8.250868e-01, 2.506858e-01, 4.911000e-02, 1.750337e+00, 2.27714…
1.800000e+00	8.913865e-01, 2.123034e-01, 9.250255e-01, 2.844066e-01, 1.447919e-01, 6.835398e-01, 2.771408e-01, 3.632921e-01, 6.204375e-01, 3.514032e-01, 7.227875e-01, 4.787530e-01, 1.912430e+00, 5.335747e-01, 1.288440e+00, 5.037482e-03, 1.295570e-01, 1.719549e-01, 3.121043e-01, 4.140928e-01, 5.309755e-01, 8.812628e-02, 1.407893e+00, 4.136300e-01, 8.873806e-01, 1.610898e-01, 3.190724e-02, 1.692567e+00, 2.35881…
2.000000e+00	7.913589e-01, 1.875529e-01, 8.859954e-01, 3.487561e-01, 1.204451e-01, 6.434848e-01, 1.871956e-01, 2.339475e-01, 5.643223e-01, 2.188617e-01, 8.305270e-01, 3.272409e-01, 2.166404e+00, 5.404415e-01, 1.332516e+00, 3.622364e-03, 1.014440e-01, 1.090554e-01, 2.310273e-01, 3.536253e-01, 4.308369e-01, 4.875666e-02, 1.792064e+00, 4.460981e-01, 7.969464e-01, 1.193932e-01, 2.555966e-02, 1.407518e+00, 2.32664…
0.000000e+00	2.752208e+00, 5.766397e-02, 1.420126e-01, 2.887342e+00, 1.821233e+00, 1.036590e+00, 8.565932e-02, 1.770427e+00, 2.202988e+00, 2.591278e+00, 2.775749e+00, 5.653103e-01, 7.970271e-01, 2.407586e+00, 1.460083e+00, 1.439039e+00, 1.505065e+00, 1.746706e+00, 3.131966e+00, 2.552925e+00, 1.145866e+00, 3.706972e-01, 1.858133e+00, 2.974835e+00, 1.785287e+00, 1.849619e+00, 2.600255e+00, 1.012936e+00, 1.67967…
2.000000e-01	1.697385e+00, 3.817573e-02, 5.538806e-02, 1.537383e+00, 1.513110e+00, 6.829789e-01, 4.142215e-01, 1.272487e+00, 1.871906e+00, 2.394224e+00, 2.352678e+00, 4.006328e-01, 7.784644e-01, 1.652943e+00, 9.614549e-01, 1.246920e+00, 1.442177e+00, 1.110900e+00, 1.892351e+00, 1.544491e+00, 7.695041e-01, 1.829927e-01, 1.727325e+00, 2.076686e+00, 1.273906e+00, 1.747287e+00, 2.036604e+00, 1.487377e+00, 1.73734…
4.000000e-01	1.352590e+00, 2.576900e-02, 1.355886e-01, 1.002852e+00, 1.394320e+00, 8.855411e-01, 4.498226e-01, 6.497789e-01, 1.098095e+00, 2.388815e+00, 1.336666e+00, 6.163154e-01, 6.443877e-01, 1.166544e+00, 7.677560e-01, 9.887797e-01, 1.032058e+00, 6.758769e-01, 1.160294e+00, 9.559324e-01, 6.706131e-01, 1.120968e-01, 1.328797e+00, 1.520891e+00, 9.014914e-01, 1.422873e+00, 8.749821e-01, 1.310763e+00, 1.79314…
6.000000e-01	1.147906e+00, 2.308365e-02, 3.826096e-01, 6.648395e-01, 1.300694e+00, 7.680774e-01, 7.699717e-01, 5.515983e-01, 8.312578e-01, 2.384703e+00, 1.471044e+00, 6.909231e-01, 6.062296e-01, 6.955094e-01, 7.869560e-01, 6.836874e-01, 7.775471e-01, 7.910883e-01, 8.241921e-01, 6.855982e-01, 5.725383e-01, 7.555804e-02, 1.135141e+00, 1.230009e+00, 7.845905e-01, 1.228338e+00, 6.801093e-01, 1.463268e+00, 2.03616…
8.000000e-01	9.658165e-01, 1.817391e-02, 5.329285e-01, 3.714869e-01, 7.972025e-01, 8.353981e-01, 3.823607e-01, 5.308510e-01, 6.929001e-01, 1.286197e+00, 1.154554e+00, 5.676858e-01, 5.844437e-01, 5.645463e-01, 9.760373e-01, 4.562153e-01, 8.313756e-01, 5.998881e-01, 4.813098e-01, 6.900831e-01, 5.840343e-01, 4.047598e-02, 1.585443e+00, 7.361169e-01, 8.183597e-01, 6.919261e-01, 2.707193e-01, 9.924436e-01, 2.71202…
1.000000e+00	9.063470e-01, 1.126344e-02, 7.487913e-01, 3.490981e-01, 8.657708e-01, 7.575209e-01, 4.108312e-01, 3.688241e-01, 4.194294e-01, 1.432791e+00, 1.118975e+00, 5.646841e-01, 7.938071e-01, 3.810788e-01, 1.121421e+00, 3.172053e-01, 7.970432e-01, 2.933523e-01, 2.834683e-01, 5.245018e-01, 5.298177e-01, 2.239223e-02, 1.620758e+00, 6.677808e-01, 7.022170e-01, 4.912689e-01, 1.891088e-01, 8.586949e-01, 3.37333…
1.200000e+00	8.993318e-01, 1.227550e-02, 8.834017e-01, 3.616046e-01, 7.538292e-01, 8.637562e-01, 2.571308e-01, 2.620685e-01, 4.162342e-01, 8.327988e-01, 1.137452e+00, 3.217801e-01, 8.412543e-01, 3.170817e-01, 1.184223e+00, 2.148057e-01, 1.067367e+00, 2.178391e-01, 2.176676e-01, 4.758166e-01, 6.077542e-01, 1.328871e-02, 1.745384e+00, 4.519633e-01, 8.143710e-01, 3.417929e-01, 1.330515e-01, 1.019216e+00, 4.83321…
1.400000e+00	1.032972e+00, 2.320593e-02, 6.546290e-01, 3.423575e-01, 4.984366e-01, 8.798032e-01, 2.382250e-01, 2.289282e-01, 4.260823e-01, 7.610009e-01, 9.094339e-01, 3.029723e-01, 1.102241e+00, 2.468661e-01, 1.307314e+00, 1.157572e-01, 1.122646e+00, 1.085886e-01, 1.711733e-01, 3.985143e-01, 4.214121e-01, 7.992492e-03, 1.780207e+00, 4.023214e-01, 6.782407e-01, 2.402326e-01, 8.501778e-02, 6.918320e-01, 8.85674…
1.600000e+00	8.598730e-01, 8.052909e-02, 9.133949e-01, 2.957473e-01, 4.034422e-01, 8.268311e-01, 1.365077e-01, 1.447672e-01, 5.859623e-01, 7.041574e-01, 9.786979e-01, 1.833279e-01, 1.557460e+00, 2.617344e-01, 1.651984e+00, 9.644133e-02, 1.474460e+00, 5.591906e-02, 1.759202e-01, 3.970849e-01, 4.574687e-01, 5.037870e-03, 2.234777e+00, 4.385318e-01, 8.170584e-01, 1.689656e-01, 6.102027e-02, 7.088973e-01, 9.92031…
1.800000e+00	7.433697e-01, 1.939230e-01, 8.894503e-01, 3.458449e-01, 2.839799e-01, 7.378899e-01, 1.046872e-01, 1.106749e-01, 6.106850e-01, 4.143402e-01, 7.842780e-01, 1.471152e-01, 1.725546e+00, 2.479874e-01, 1.526688e+00, 6.486636e-02, 1.390355e+00, 4.116991e-02, 2.550226e-01, 2.844654e-01, 4.063597e-01, 3.712293e-03, 1.853380e+00, 3.636098e-01, 7.522125e-01, 1.158881e-01, 3.428834e-02, 6.493213e-01, 1.09009…
2.000000e+00	7.076242e-01, 4.285958e-01, 9.395437e-01, 3.747697e-01, 2.819045e-01, 6.878112e-01, 7.439570e-02, 1.052260e-01, 6.469689e-01, 4.432974e-01, 8.539065e-01, 1.126035e-01, 1.702522e+00, 3.022540e-01, 1.776917e+00, 3.274713e-02, 1.414914e+00, 2.120783e-02, 3.653226e-01, 3.988341e-01, 4.391702e-01, 4.044809e-03, 2.103767e+00, 3.399433e-01, 8.636179e-01, 6.901211e-02, 2.781199e-02, 5.197581e-01, 1.05556…
0.000000e+00	1.949406e+00, 1.935523e+00, 1.795010e+00, 2.571350e+00, 1.871194e+00, 3.429321e-01, 1.492417e+00, 1.359837e+00, 8.321480e-02, 5.059616e-01, 2.174785e+00, 1.902809e-01, 8.331893e-01, 1.977928e-01, 3.438649e-01, 7.272724e-01, 2.625761e+00, 2.995911e+00, 2.579682e+00, 1.962814e+00, 2.109809e+00, 6.210298e-01, 1.982828e+00, 2.489694e+00, 2.496950e+00, 3.580064e-01, 1.492456e+00, 1.230131e+00, 1.03185…
2.000000e-01	1.421794e+00, 1.485676e+00, 1.261146e+00, 1.598161e+00, 1.889143e+00, 3.747923e-01, 1.018245e+00, 1.234667e+00, 2.666309e-01, 7.376704e-01, 1.639532e+00, 4.238546e-01, 5.331183e-01, 5.584997e-01, 7.699310e-01, 4.508138e-01, 1.924345e+00, 1.746335e+00, 1.947314e+00, 1.264880e+00, 1.168171e+00, 8.198851e-01, 1.704475e+00, 1.822165e+00, 1.500652e+00, 6.124097e-01, 1.215635e+00, 1.291769e+00, 8.69034…
4.000000e-01	1.025349e+00, 1.439466e+00, 8.225693e-01, 1.083681e+00, 1.565029e+00, 4.649592e-01, 8.969461e-01, 1.117752e+00, 3.112170e-01, 7.551051e-01, 1.462484e+00, 4.319438e-01, 4.586752e-01, 5.175652e-01, 8.773763e-01, 3.566174e-01, 1.400237e+00, 1.035801e+00, 1.553287e+00, 7.399881e-01, 8.856361e-01, 1.000932e+00, 2.301429e+00, 1.670837e+00, 1.192104e+00, 6.327550e-01, 1.059916e+00, 1.107725e+00, 7.10760…
6.000000e-01	8.093040e-01, 1.106181e+00, 7.667058e-01, 5.073563e-01, 1.792317e+00, 4.670634e-01, 5.538506e-01, 1.098572e+00, 4.039146e-01, 6.833639e-01, 1.498651e+00, 4.379274e-01, 4.652135e-01, 4.709203e-01, 1.168653e+00, 1.915623e-01, 1.307149e+00, 6.385151e-01, 1.051722e+00, 6.271217e-01, 8.453679e-01, 6.798317e-01, 2.106564e+00, 1.239801e+00, 1.076803e+00, 6.628164e-01, 8.328377e-01, 9.390583e-01, 7.13628…
8.000000e-01	7.469346e-01, 7.838951e-01, 8.885290e-01, 4.891981e-01, 1.082400e+00, 4.521515e-01, 4.918869e-01, 1.108801e+00, 4.345192e-01, 6.517606e-01, 1.185257e+00, 4.362631e-01, 3.619144e-01, 3.789324e-01, 1.128400e+00, 1.563164e-01, 1.261212e+00, 3.084610e-01, 8.976903e-01, 5.312343e-01, 6.644657e-01, 6.678895e-01, 1.641503e+00, 9.765211e-01, 1.042541e+00, 7.908733e-01, 5.116656e-01, 1.152827e+00, 5.75727…
1.000000e+00	8.953432e-01, 6.936309e-01, 7.764745e-01, 3.208983e-01, 8.501469e-01, 6.289724e-01, 3.224235e-01, 9.316349e-01, 5.896506e-01, 5.260369e-01, 1.153426e+00, 2.683156e-01, 4.379287e-01, 3.244341e-01, 1.291874e+00, 9.570191e-02, 1.551343e+00, 1.979416e-01, 6.581582e-01, 4.655934e-01, 5.373710e-01, 4.305571e-01, 2.269207e+00, 7.071073e-01, 9.553979e-01, 7.534257e-01, 2.413935e-01, 9.253595e-01, 8.89638…
1.200000e+00	7.576699e-01, 6.190061e-01, 9.992584e-01, 2.876601e-01, 8.093618e-01, 5.473305e-01, 2.922028e-01, 6.767529e-01, 5.991197e-01, 4.294338e-01, 9.520733e-01, 1.767275e-01, 6.814259e-01, 3.404073e-01, 1.550225e+00, 5.265145e-02, 1.418069e+00, 1.012417e-01, 6.489645e-01, 4.537045e-01, 5.129602e-01, 2.242617e-01, 2.349245e+00, 5.941813e-01, 7.604212e-01, 5.389027e-01, 1.773722e-01, 7.054952e-01, 1.01726…
1.400000e+00	7.614009e-01, 5.177114e-01, 8.461770e-01, 2.499180e-01, 6.398875e-01, 6.640450e-01, 1.860093e-01, 6.157086e-01, 6.755087e-01, 3.280868e-01, 9.769047e-01, 1.313883e-01, 7.198883e-01, 2.676570e-01, 1.471319e+00, 5.239552e-02, 1.433793e+00, 7.186317e-02, 6.194602e-01, 4.521447e-01, 5.183488e-01, 1.630091e-01, 2.335499e+00, 5.274871e-01, 7.623905e-01, 3.665052e-01, 1.000191e-01, 6.750706e-01, 1.14720…
1.600000e+00	1.012986e+00, 6.298214e-01, 8.957452e-01, 3.647554e-01, 6.005193e-01, 6.650824e-01, 1.526699e-01, 4.407173e-01, 6.745435e-01, 2.981769e-01, 7.843653e-01, 8.185813e-02, 1.252151e+00, 3.167561e-01, 1.297605e+00, 2.905697e-02, 1.723160e+00, 3.974720e-02, 5.928487e-01, 3.682567e-01, 5.626971e-01, 1.188012e-01, 2.003896e+00, 6.312164e-01, 8.806126e-01, 2.469362e-01, 6.930935e-02, 5.993820e-01, 1.41762…
1.800000e+00	7.711670e-01, 8.316493e-01, 8.487784e-01, 3.518448e-01, 4.938890e-01, 6.581865e-01, 9.832118e-02, 3.579088e-01, 7.461020e-01, 2.119336e-01, 6.527605e-01, 7.798538e-02, 1.360105e+00, 3.624354e-01, 1.559715e+00, 1.786237e-02, 1.583110e+00, 1.962601e-02, 6.026229e-01, 4.626831e-01, 6.016087e-01, 8.710964e-02, 2.457039e+00, 5.411436e-01, 8.589744e-01, 1.836827e-01, 4.293537e-02, 4.796538e-01, 1.41924…
2.000000e+00	8.430565e-01, 8.652015e-01, 8.836262e-01, 3.686733e-01, 3.170746e-01, 8.036844e-01, 8.608006e-02, 3.615108e-01, 8.099470e-01, 1.541120e-01, 6.942627e-01, 4.238492e-02, 1.491105e+00, 3.556512e-01, 1.354546e+00, 1.267112e-02, 1.644492e+00, 1.154024e-02, 5.930237e-01, 3.542877e-01, 4.700968e-01, 1.060479e-01, 2.376179e+00, 2.766766e-01, 7.527501e-01, 1.132185e-01, 3.946487e-02, 4.206642e-01, 1.16683…
0.000000e+00	9.510715e-01, 1.966343e+00, 2.041063e+00, 1.182184e+00, 1.499197e+00, 1.300538e+00, 1.713904e+00, 1.361321e+00, 1.684129e+00, 2.135964e+00, 3.188848e-01, 1.486153e+00, 1.295100e+00, 1.621519e+00, 5.744077e-01, 2.781622e+00, 6.423201e-01, 2.155615e+00, 1.675973e+00, 1.818441e+00, 2.216751e+00, 1.972861e+00, 2.306928e+00, 1.549165e+00, 1.930432e+00, 2.531854e+00, 1.060469e+00, 2.057481e+00, 7.13746…
2.000000e-01	8.947922e-01, 1.540349e+00, 1.307638e+00, 9.219449e-01, 1.448219e+00, 7.456540e-01, 1.397106e+00, 1.306673e+00, 1.255879e+00, 2.032955e+00, 2.982065e-01, 1.288038e+00, 1.058426e+00, 1.497013e+00, 4.103805e-01, 2.183357e+00, 4.565014e-01, 1.254384e+00, 1.389220e+00, 1.113497e+00, 1.620144e+00, 1.586678e+00, 2.072640e+00, 1.694229e+00, 1.353160e+00, 2.039726e+00, 9.093223e-01, 2.046553e+00, 5.63625…
4.000000e-01	8.026821e-01, 9.833338e-01, 1.173307e+00, 7.157451e-01, 1.622299e+00, 6.275464e-01, 1.379422e+00, 1.328558e+00, 7.496115e-01, 1.803309e+00, 3.207518e-01, 1.120922e+00, 8.447033e-01, 1.163809e+00, 4.017883e-01, 2.127400e+00, 3.179508e-01, 1.001466e+00, 1.086705e+00, 6.380669e-01, 9.994859e-01, 1.235456e+00, 1.718824e+00, 1.217970e+00, 1.157263e+00, 2.037326e+00, 9.415233e-01, 2.048910e+00, 4.76605…
6.000000e-01	7.665739e-01, 7.359817e-01, 9.104828e-01, 7.147536e-01, 1.416620e+00, 6.052927e-01, 1.288661e+00, 1.162593e+00, 6.018067e-01, 1.751007e+00, 3.719616e-01, 1.018453e+00, 7.335073e-01, 9.846406e-01, 4.369102e-01, 1.885873e+00, 3.413146e-01, 8.843308e-01, 8.683279e-01, 5.266623e-01, 7.349511e-01, 7.176689e-01, 1.306090e+00, 1.043963e+00, 9.114646e-01, 1.922934e+00, 6.175987e-01, 1.829343e+00, 3.06792…
8.000000e-01	6.610502e-01, 5.704689e-01, 1.060772e+00, 5.732657e-01, 1.126900e+00, 5.379825e-01, 1.451208e+00, 9.059431e-01, 3.798357e-01, 1.255540e+00, 4.121024e-01, 7.764610e-01, 5.768656e-01, 9.284554e-01, 4.857017e-01, 1.610829e+00, 2.132415e-01, 6.788285e-01, 6.333789e-01, 5.004428e-01, 6.560449e-01, 5.742427e-01, 1.412651e+00, 8.178152e-01, 9.654582e-01, 1.243229e+00, 4.281986e-01, 1.639393e+00, 2.43228…
1.000000e+00	7.347506e-01, 4.610206e-01, 9.328272e-01, 5.422290e-01, 9.084760e-01, 6.606037e-01, 1.127879e+00, 6.807643e-01, 3.875263e-01, 1.200142e+00, 4.987562e-01, 8.642439e-01, 6.404568e-01, 7.553254e-01, 7.045631e-01, 1.406725e+00, 1.894801e-01, 6.222777e-01, 5.379833e-01, 4.224152e-01, 5.026878e-01, 3.087005e-01, 1.478223e+00, 7.504476e-01, 9.875170e-01, 8.929773e-01, 2.558270e-01, 1.158640e+00, 2.19037…
1.200000e+00	7.312968e-01, 3.053963e-01, 9.610790e-01, 5.810274e-01, 7.879043e-01, 6.987115e-01, 7.986093e-01, 5.810755e-01, 4.103440e-01, 7.386754e-01, 6.980413e-01, 8.723379e-01, 8.619819e-01, 6.085741e-01, 9.736049e-01, 9.631608e-01, 2.915687e-01, 4.836373e-01, 4.372444e-01, 4.878644e-01, 5.579023e-01, 1.739264e-01, 1.652448e+00, 5.935704e-01, 8.860594e-01, 5.570752e-01, 1.506552e-01, 1.430213e+00, 2.18982…
1.400000e+00	8.940692e-01, 2.687632e-01, 7.630881e-01, 4.456083e-01, 6.592994e-01, 7.684267e-01, 7.029855e-01, 4.416700e-01, 5.433067e-01, 6.023282e-01, 5.843639e-01, 6.466647e-01, 1.156900e+00, 5.839586e-01, 1.264826e+00, 6.653273e-01, 3.248873e-01, 3.829605e-01, 3.491406e-01, 4.595772e-01, 5.668127e-01, 1.308070e-01, 1.474970e+00, 5.503730e-01, 7.424107e-01, 4.256788e-01, 8.074754e-02, 1.020494e+00, 2.88027…
1.600000e+00	9.314969e-01, 1.925204e-01, 9.081984e-01, 4.479251e-01, 5.825289e-01, 7.798091e-01, 4.654010e-01, 2.925085e-01, 7.021799e-01, 5.276437e-01, 6.599112e-01, 4.812417e-01, 1.459573e+00, 5.778138e-01, 1.353654e+00, 4.327637e-01, 4.851693e-01, 2.423490e-01, 2.829302e-01, 4.592598e-01, 5.537698e-01, 5.772024e-02, 1.679843e+00, 5.713779e-01, 6.936475e-01, 3.771113e-01, 6.935616e-02, 8.450757e-01, 4.97747…
1.800000e+00	8.771938e-01, 1.423342e-01, 1.009322e+00, 4.139626e-01, 3.667832e-01, 7.638825e-01, 3.613445e-01, 1.927739e-01, 5.834322e-01, 3.700772e-01, 5.607468e-01, 3.254225e-01, 1.625655e+00, 3.887216e-01, 1.402100e+00, 2.421675e-01, 7.164890e-01, 1.711228e-01, 2.326734e-01, 4.113279e-01, 5.044046e-01, 3.315608e-02, 1.722429e+00, 4.654803e-01, 8.967815e-01, 1.792625e-01, 4.164225e-02, 6.870086e-01, 7.82060…
2.000000e+00	7.373081e-01, 1.793307e-01, 8.522683e-01, 4.424350e-01, 3.588618e-01, 7.611877e-01, 2.607437e-01, 2.272966e-01, 7.474546e-01, 3.009456e-01, 6.314784e-01, 1.887963e-01, 1.793137e+00, 5.096611e-01, 1.771741e+00, 1.787589e-01, 1.053453e+00, 9.648924e-02, 2.082153e-01, 4.040940e-01, 4.907694e-01, 2.419148e-02, 1.828093e+00, 4.668466e-01, 6.763284e-01, 1.378653e-01, 3.233089e-02, 6.986601e-01, 9.33508…
0.000000e+00	2.322078e+00, 1.105728e+00, 2.270529e+00, 1.148627e+00, 8.084145e-01, 1.454780e-01, 1.077956e+00, 5.136540e-01, 1.171568e+00, 1.250699e+00, 2.813514e+00, 1.434258e+00, 7.637583e-01, 3.108055e+00, 3.805842e-01, 1.200740e+00, 2.459815e-01, 7.787536e-02, 3.849316e-01, 1.331288e+00, 1.012027e+00, 1.043200e+00, 4.903970e-01, 2.431160e+00, 2.729803e+00, 5.988579e-02, 1.659987e+00, 1.640248e+00, 1.41814…
2.000000e-01	1.826947e+00, 9.426083e-01, 1.408262e+00, 7.093439e-01, 6.059881e-01, 2.543909e-01, 8.128971e-01, 6.161979e-01, 8.539103e-01, 1.314522e+00, 2.475973e+00, 1.140797e+00, 8.999734e-01, 1.940589e+00, 2.374033e-01, 1.495251e+00, 2.072933e-01, 2.672221e-01, 6.049642e-01, 7.248342e-01, 8.112906e-01, 9.575655e-01, 4.021866e-01, 2.263628e+00, 2.579492e+00, 6.037471e-02, 9.395622e-01, 1.420542e+00, 1.13642…
4.000000e-01	1.527780e+00, 9.114489e-01, 1.238355e+00, 4.524173e-01, 6.188610e-01, 3.739840e-01, 5.746225e-01, 7.917976e-01, 8.301460e-01, 1.242888e+00, 2.199833e+00, 1.216735e+00, 1.409588e+00, 2.152599e+00, 1.837815e-01, 1.288816e+00, 1.833326e-01, 3.735881e-01, 8.985943e-01, 5.713550e-01, 6.919798e-01, 6.099557e-01, 3.761688e-01, 2.109516e+00, 1.590121e+00, 7.151905e-02, 5.584674e-01, 1.391698e+00, 8.36401…
6.000000e-01	1.067169e+00, 6.563371e-01, 1.225263e+00, 3.022957e-01, 3.976934e-01, 4.390748e-01, 3.654968e-01, 7.427905e-01, 6.628265e-01, 8.225025e-01, 1.433212e+00, 1.074146e+00, 1.298883e+00, 1.675812e+00, 1.334376e-01, 1.180819e+00, 1.273450e-01, 4.339137e-01, 6.883816e-01, 5.260881e-01, 6.980551e-01, 3.704332e-01, 2.399600e-01, 1.251378e+00, 1.400461e+00, 6.944830e-02, 4.557771e-01, 1.501573e+00, 7.12361…
8.000000e-01	1.261942e+00, 4.504754e-01, 1.131936e+00, 2.088667e-01, 4.038514e-01, 5.434767e-01, 2.932286e-01, 4.850002e-01, 5.575627e-01, 6.567593e-01, 1.201383e+00, 9.510620e-01, 1.625544e+00, 1.506239e+00, 1.001677e-01, 9.597715e-01, 1.449403e-01, 4.327316e-01, 5.671662e-01, 4.815597e-01, 5.926182e-01, 3.290574e-01, 2.451378e-01, 1.425198e+00, 1.070344e+00, 7.335255e-02, 2.459866e-01, 1.412585e+00, 5.40712…
1.000000e+00	1.268717e+00, 5.098780e-01, 1.049120e+00, 1.409703e-01, 3.497254e-01, 5.189676e-01, 2.002534e-01, 4.618316e-01, 5.282500e-01, 6.353686e-01, 1.174975e+00, 9.953339e-01, 1.562593e+00, 1.130999e+00, 1.017883e-01, 5.299152e-01, 1.129198e-01, 4.505695e-01, 5.745514e-01, 4.670464e-01, 5.843629e-01, 1.759531e-01, 2.485705e-01, 1.238284e+00, 9.901514e-01, 4.263560e-02, 1.313569e-01, 1.840507e+00, 4.40079…
1.200000e+00	1.284232e+00, 3.163050e-01, 9.795124e-01, 1.489202e-01, 3.064753e-01, 6.496228e-01, 1.635706e-01, 3.281361e-01, 6.337832e-01, 5.443668e-01, 8.835296e-01, 7.809629e-01, 2.022503e+00, 9.457870e-01, 2.353420e-01, 3.566733e-01, 9.518476e-02, 4.848822e-01, 4.256223e-01, 3.982706e-01, 4.823502e-01, 1.002722e-01, 3.561734e-01, 1.026645e+00, 7.936619e-01, 3.451986e-02, 1.098323e-01, 1.611465e+00, 2.96762…
1.400000e+00	8.389847e-01, 2.032367e-01, 1.039338e+00, 1.821389e-01, 1.940402e-01, 7.470351e-01, 1.170197e-01, 2.684586e-01, 7.548738e-01, 3.534897e-01, 1.023764e+00, 8.893470e-01, 1.910361e+00, 6.496633e-01, 4.490461e-01, 2.657712e-01, 1.031802e-01, 3.539180e-01, 3.782577e-01, 3.893925e-01, 5.135450e-01, 6.168532e-02, 4.706851e-01, 7.840261e-01, 9.138801e-01, 2.557622e-02, 6.825674e-02, 1.502135e+00, 2.31780…
1.600000e+00	1.005101e+00, 1.809342e-01, 1.011671e+00, 2.689037e-01, 1.764834e-01, 6.762805e-01, 1.023620e-01, 1.825680e-01, 6.853825e-01, 2.600887e-01, 9.533827e-01, 8.272557e-01, 1.802596e+00, 7.185440e-01, 7.449004e-01, 1.477856e-01, 7.368372e-02, 2.741457e-01, 2.687920e-01, 4.090589e-01, 4.602878e-01, 3.301028e-02, 7.570717e-01, 5.673785e-01, 7.786155e-01, 1.580220e-02, 4.553253e-02, 1.655431e+00, 1.89921…
1.800000e+00	9.236226e-01, 1.240066e-01, 9.934858e-01, 2.864497e-01, 1.474145e-01, 7.140928e-01, 6.643160e-02, 1.723982e-01, 7.106359e-01, 2.132913e-01, 7.821520e-01, 8.681221e-01, 2.302694e+00, 5.976889e-01, 8.314762e-01, 1.198585e-01, 8.952374e-02, 2.078186e-01, 2.347506e-01, 3.758560e-01, 5.369555e-01, 2.330964e-02, 8.760863e-01, 5.448288e-01, 8.748221e-01, 1.122004e-02, 3.253365e-02, 1.640569e+00, 1.23602…
2.000000e+00	8.978753e-01, 9.114855e-02, 9.621094e-01, 3.304529e-01, 1.058208e-01, 7.849077e-01, 5.382723e-02, 1.179009e-01, 7.105384e-01, 1.874074e-01, 8.126494e-01, 6.884491e-01, 2.401523e+00, 5.042098e-01, 1.142623e+00, 7.291507e-02, 7.456753e-02, 1.644357e-01, 2.142485e-01, 3.878875e-01, 5.351896e-01, 1.306345e-02, 1.166409e+00, 6.127028e-01, 8.811848e-01, 7.868226e-03, 2.280798e-02, 1.793672e+00, 1.18887…
0.000000e+00	2.019309e+00, 1.428720e+00, 2.664460e-01, 1.981645e+00, 5.470947e-01, 1.362889e+00, 2.011769e+00, 1.448860e+00, 3.159675e+00, 9.521123e-01, 1.212373e+00, 3.647436e-01, 5.024628e-01, 1.434919e+00, 1.095567e+00, 2.152452e+00, 6.169171e-01, 4.438967e-01, 8.883593e-01, 9.380851e-01, 1.530049e+00, 2.615771e+00, 7.197064e-01, 1.014423e+00, 5.256975e-01, 2.076006e+00, 2.390111e-01, 2.945728e+00, 3.46623…
2.000000e-01	1.729347e+00, 9.179582e-01, 5.011509e-01, 1.294092e+00, 4.067632e-01, 8.396935e-01, 1.498897e+00, 1.738613e+00, 2.333945e+00, 8.190124e-01, 9.036719e-01, 3.864285e-01, 9.531521e-01, 9.624702e-01, 8.556124e-01, 1.705619e+00, 5.168640e-01, 5.052179e-01, 9.022798e-01, 6.398702e-01, 9.091530e-01, 1.462782e+00, 7.387977e-01, 8.322400e-01, 6.762937e-01, 1.722043e+00, 3.963232e-01, 2.252158e+00, 2.08791…
4.000000e-01	1.091513e+00, 6.933264e-01, 6.218984e-01, 8.548842e-01, 4.150656e-01, 5.864545e-01, 1.638260e+00, 1.289516e+00, 1.852390e+00, 5.612212e-01, 7.024260e-01, 5.510483e-01, 1.249952e+00, 7.444253e-01, 1.016071e+00, 1.259748e+00, 3.871197e-01, 5.165109e-01, 8.414178e-01, 5.187324e-01, 9.050326e-01, 1.139931e+00, 8.133139e-01, 6.727881e-01, 6.158508e-01, 1.337754e+00, 2.956063e-01, 1.621491e+00, 1.54912…
6.000000e-01	9.583065e-01, 5.546106e-01, 6.268148e-01, 8.459461e-01, 3.390966e-01, 4.934894e-01, 1.536011e+00, 1.045615e+00, 1.236898e+00, 4.159993e-01, 6.360271e-01, 4.550414e-01, 1.254355e+00, 4.155488e-01, 1.051749e+00, 9.694405e-01, 3.844023e-01, 5.418274e-01, 6.587835e-01, 4.307978e-01, 7.516568e-01, 7.055506e-01, 1.234218e+00, 5.342360e-01, 7.434763e-01, 1.409573e+00, 2.239269e-01, 1.370551e+00, 1.58851…
8.000000e-01	1.007030e+00, 3.630204e-01, 8.464049e-01, 7.050279e-01, 3.153979e-01, 6.937091e-01, 1.441379e+00, 8.197496e-01, 1.080201e+00, 3.360107e-01, 4.940807e-01, 3.026233e-01, 1.704428e+00, 4.182823e-01, 1.416717e+00, 6.992461e-01, 3.175599e-01, 4.290806e-01, 5.836417e-01, 4.348513e-01, 7.263516e-01, 3.894906e-01, 1.295336e+00, 3.912576e-01, 6.421990e-01, 1.222683e+00, 1.521362e-01, 1.195760e+00, 1.88797…
1.000000e+00	9.345328e-01, 2.897641e-01, 7.870725e-01, 5.821748e-01, 2.171472e-01, 6.857498e-01, 1.094258e+00, 6.100609e-01, 9.995680e-01, 3.401054e-01, 3.605702e-01, 2.652510e-01, 1.720229e+00, 3.618544e-01, 1.166524e+00, 4.237356e-01, 6.365681e-01, 3.756012e-01, 4.741260e-01, 4.893656e-01, 6.480410e-01, 2.615368e-01, 1.416341e+00, 3.722050e-01, 7.127479e-01, 8.448757e-01, 9.476277e-02, 9.054059e-01, 2.46794…
1.200000e+00	8.022982e-01, 2.655224e-01, 7.302723e-01, 5.587931e-01, 1.859644e-01, 6.223264e-01, 6.716424e-01, 5.149273e-01, 8.479165e-01, 2.555698e-01, 3.944635e-01, 1.236900e-01, 1.752480e+00, 3.072924e-01, 1.549317e+00, 2.884263e-01, 7.023528e-01, 1.792108e-01, 3.319954e-01, 3.959150e-01, 6.026699e-01, 1.232641e-01, 1.684082e+00, 2.912977e-01, 8.458945e-01, 4.588387e-01, 6.059033e-02, 9.972717e-01, 5.84580…
1.400000e+00	8.910898e-01, 2.208163e-01, 8.484244e-01, 5.246153e-01, 1.529556e-01, 5.632171e-01, 6.059240e-01, 3.632767e-01, 7.826907e-01, 1.704328e-01, 4.097202e-01, 1.396160e-01, 1.734033e+00, 2.926623e-01, 1.516074e+00, 1.991654e-01, 9.619591e-01, 1.117045e-01, 3.135771e-01, 4.300360e-01, 5.414795e-01, 8.730335e-02, 1.926085e+00, 3.107418e-01, 7.647465e-01, 2.768720e-01, 4.334827e-02, 7.377334e-01, 7.80808…
1.600000e+00	7.780876e-01, 2.309592e-01, 8.122385e-01, 5.588359e-01, 1.001519e-01, 6.700849e-01, 3.796279e-01, 3.195608e-01, 7.966230e-01, 1.480160e-01, 5.107919e-01, 8.488138e-02, 1.788610e+00, 3.889350e-01, 1.645871e+00, 1.050135e-01, 1.192163e+00, 7.946434e-02, 3.077363e-01, 3.970061e-01, 5.173742e-01, 6.459609e-02, 1.695104e+00, 2.962312e-01, 7.036941e-01, 2.083863e-01, 3.204013e-02, 5.700970e-01, 1.10046…
1.800000e+00	7.914667e-01, 3.868929e-01, 8.816357e-01, 4.440375e-01, 1.001408e-01, 7.070430e-01, 2.631208e-01, 2.116928e-01, 7.588388e-01, 1.263734e-01, 4.021902e-01, 7.230307e-02, 1.893829e+00, 3.579799e-01, 1.574842e+00, 8.079138e-02, 1.429380e+00, 3.273794e-02, 3.033479e-01, 3.991719e-01, 5.075450e-01, 3.812680e-02, 1.566081e+00, 3.312952e-01, 6.381143e-01, 2.030083e-01, 2.489214e-02, 4.513156e-01, 1.07834…
2.000000e+00	8.809824e-01, 4.352681e-01, 8.863711e-01, 4.750405e-01, 8.086217e-02, 6.218919e-01, 2.051980e-01, 2.039372e-01, 8.641418e-01, 9.117635e-02, 5.061046e-01, 5.293107e-02, 2.325407e+00, 3.969026e-01, 1.471959e+00, 5.199925e-02, 1.729800e+00, 1.943467e-02, 4.028705e-01, 4.273312e-01, 5.470655e-01, 2.428596e-02, 1.819617e+00, 2.962043e-01, 7.401101e-01, 1.232292e-01, 2.013532e-02, 3.808353e-01, 1.24779…
0.000000e+00	2.111637e+00, 5.629502e-02, 1.221541e-01, 6.031673e-01, 1.193055e+00, 2.181983e+00, 2.192009e+00, 1.020051e+00, 1.460719e+00, 2.367214e+00, 2.205528e+00, 1.225128e+00, 1.690151e+00, 2.594416e+00, 1.795944e-01, 9.551478e-01, 8.964113e-01, 2.623416e+00, 2.715528e+00, 5.351205e-01, 1.858245e+00, 7.035635e-01, 1.448600e+00, 1.471314e+00, 1.522605e-01, 1.046381e+00, 2.670426e-01, 2.503692e+00, 1.17153…
2.000000e-01	2.026248e+00, 3.664375e-02, 4.484358e-01, 3.936752e-01, 1.176099e+00, 2.072029e+00, 1.718806e+00, 8.388873e-01, 1.059836e+00, 1.936630e+00, 1.356429e+00, 1.028756e+00, 1.709710e+00, 1.880703e+00, 1.899041e-01, 6.578704e-01, 6.665697e-01, 2.072296e+00, 1.824448e+00, 5.075687e-01, 1.522652e+00, 4.893942e-01, 1.151698e+00, 1.084777e+00, 3.821370e-01, 8.782072e-01, 5.805443e-01, 2.111050e+00, 8.09973…
4.000000e-01	1.473562e+00, 2.850786e-02, 6.553492e-01, 2.696663e-01, 1.255417e+00, 1.864040e+00, 1.372587e+00, 5.037150e-01, 7.926743e-01, 1.532232e+00, 1.223246e+00, 1.031434e+00, 1.101430e+00, 1.748604e+00, 1.069873e-01, 4.860211e-01, 5.847108e-01, 1.341080e+00, 1.009422e+00, 3.914035e-01, 9.720222e-01, 2.599778e-01, 8.557697e-01, 7.694867e-01, 5.677625e-01, 7.358445e-01, 6.732712e-01, 1.586889e+00, 5.85417…
6.000000e-01	1.436036e+00, 2.359635e-02, 6.228116e-01, 1.996880e-01, 1.188479e+00, 1.451787e+00, 1.195236e+00, 5.469342e-01, 4.096284e-01, 1.180157e+00, 1.375691e+00, 9.809254e-01, 9.516641e-01, 1.008791e+00, 1.790329e-01, 2.800688e-01, 4.842519e-01, 6.431769e-01, 6.766237e-01, 4.236238e-01, 7.639702e-01, 1.535232e-01, 9.709166e-01, 6.221240e-01, 6.338163e-01, 4.211298e-01, 5.074465e-01, 1.637098e+00, 4.66366…
8.000000e-01	1.199196e+00, 1.814671e-02, 9.029559e-01, 1.659287e-01, 9.796569e-01, 1.160894e+00, 8.587318e-01, 3.937095e-01, 3.730198e-01, 1.079879e+00, 1.080251e+00, 1.100625e+00, 1.046664e+00, 6.550956e-01, 5.526520e-01, 1.614696e-01, 4.334287e-01, 4.447838e-01, 4.060038e-01, 4.431321e-01, 5.894559e-01, 8.225157e-02, 8.552718e-01, 5.431560e-01, 6.846709e-01, 3.598284e-01, 3.530249e-01, 1.245143e+00, 6.63709…
1.000000e+00	1.060071e+00, 1.246929e-02, 6.611758e-01, 1.912236e-01, 7.994615e-01, 1.094980e+00, 5.837104e-01, 2.797295e-01, 3.824736e-01, 6.450795e-01, 9.034926e-01, 1.028601e+00, 1.466102e+00, 5.741729e-01, 8.645143e-01, 1.183391e-01, 3.793179e-01, 2.866971e-01, 2.670733e-01, 4.114867e-01, 7.036938e-01, 4.374883e-02, 1.388614e+00, 3.763176e-01, 6.949042e-01, 2.206388e-01, 1.937293e-01, 1.225192e+00, 7.77173…
1.200000e+00	1.034063e+00, 9.442654e-03, 9.246958e-01, 2.168179e-01, 6.653757e-01, 1.079773e+00, 4.932939e-01, 2.107586e-01, 6.008764e-01, 6.548814e-01, 9.124137e-01, 9.080883e-01, 1.283857e+00, 4.232518e-01, 1.109186e+00, 9.235341e-02, 3.842810e-01, 1.881827e-01, 2.063765e-01, 3.682566e-01, 6.109554e-01, 3.155580e-02, 1.628463e+00, 2.946866e-01, 7.059788e-01, 1.485925e-01, 1.258445e-01, 1.281982e+00, 1.26537…
1.400000e+00	7.999248e-01, 7.791306e-03, 7.567494e-01, 2.357365e-01, 5.526466e-01, 8.075267e-01, 3.514708e-01, 1.896305e-01, 5.619376e-01, 4.657143e-01, 6.668846e-01, 5.965017e-01, 1.634534e+00, 3.132930e-01, 1.274856e+00, 6.157444e-02, 4.517548e-01, 1.012251e-01, 1.500792e-01, 3.999539e-01, 5.694686e-01, 1.495646e-02, 1.395625e+00, 3.612162e-01, 7.818143e-01, 1.027361e-01, 8.494112e-02, 1.124738e+00, 1.55714…
1.600000e+00	9.268061e-01, 6.511918e-03, 9.374564e-01, 3.218937e-01, 4.725568e-01, 8.526317e-01, 3.037975e-01, 1.273398e-01, 6.776793e-01, 3.831519e-01, 9.164788e-01, 4.220964e-01, 1.965538e+00, 4.395162e-01, 1.553707e+00, 3.777791e-02, 4.914006e-01, 5.469449e-02, 1.437841e-01, 3.388543e-01, 5.340886e-01, 9.248171e-03, 1.628473e+00, 3.348402e-01, 7.690535e-01, 6.121559e-02, 4.935549e-02, 1.017437e+00, 2.54395…
1.800000e+00	9.485216e-01, 5.570210e-03, 8.609857e-01, 3.652730e-01, 3.064852e-01, 9.101758e-01, 2.217365e-01, 7.702075e-02, 6.631313e-01, 3.588460e-01, 8.516866e-01, 2.495467e-01, 1.869881e+00, 4.065216e-01, 1.144682e+00, 2.122097e-02, 6.413026e-01, 3.335282e-02, 1.581179e-01, 3.656780e-01, 4.631492e-01, 5.293941e-03, 1.952900e+00, 3.250989e-01, 7.806193e-01, 5.402384e-02, 3.348130e-02, 9.520528e-01, 5.08874…
2.000000e+00	9.341909e-01, 1.156951e-02, 9.135984e-01, 3.412109e-01, 2.078406e-01, 8.508977e-01, 1.618925e-01, 6.551959e-02, 6.546643e-01, 2.543396e-01, 8.276892e-01, 1.964543e-01, 1.721801e+00, 3.751392e-01, 1.423799e+00, 1.879462e-02, 8.911975e-01, 1.963620e-02, 1.728471e-01, 4.500974e-01, 4.745931e-01, 3.909852e-03, 2.146536e+00, 3.553861e-01, 8.468744e-01, 3.792878e-02, 3.068203e-02, 7.902672e-01, 6.33673…
0.000000e+00	1.213682e+00, 2.211343e-01, 1.405824e+00, 1.671593e+00, 4.524923e-01, 3.154261e+00, 1.669083e+00, 8.047448e-02, 1.534908e+00, 2.453837e+00, 7.870020e-01, 5.186845e-01, 1.700052e+00, 3.416597e-03, 1.799180e+00, 1.960551e+00, 2.138174e+00, 1.095144e+00, 1.398255e+00, 1.007547e+00, 1.443220e+00, 3.951110e-01, 1.910716e+00, 2.103395e-02, 1.222389e+00, 2.347667e+00, 6.723618e-01, 4.175956e-01, 1.63402…
2.000000e-01	7.108682e-01, 4.595729e-01, 1.293909e+00, 1.197324e+00, 3.436393e-01, 2.436151e+00, 1.480860e+00, 6.975851e-02, 1.032508e+00, 1.499802e+00, 6.500424e-01, 3.680796e-01, 1.662585e+00, 3.078273e-01, 1.549702e+00, 1.309668e+00, 2.404607e+00, 6.218215e-01, 7.431595e-01, 7.871377e-01, 1.005045e+00, 2.231682e-01, 2.033262e+00, 2.842427e-01, 1.108100e+00, 1.603248e+00, 6.826987e-01, 4.282500e-01, 1.59488…
4.000000e-01	6.534445e-01, 6.262778e-01, 8.599655e-01, 8.045708e-01, 2.699596e-01, 1.517875e+00, 1.277839e+00, 8.269532e-02, 7.017259e-01, 1.455319e+00, 6.349190e-01, 2.499281e-01, 1.688552e+00, 6.107962e-01, 1.406940e+00, 1.070494e+00, 1.835683e+00, 3.065815e-01, 6.760698e-01, 5.260088e-01, 7.146403e-01, 1.102108e-01, 2.414167e+00, 3.320672e-01, 8.674379e-01, 1.128458e+00, 5.197875e-01, 3.843303e-01, 1.70123…
6.000000e-01	7.741613e-01, 7.219095e-01, 9.001517e-01, 8.605238e-01, 2.387351e-01, 1.347572e+00, 1.136821e+00, 1.219675e-01, 5.298947e-01, 1.001331e+00, 6.304592e-01, 1.359946e-01, 1.890998e+00, 5.710339e-01, 1.736391e+00, 6.357301e-01, 2.313363e+00, 1.538408e-01, 5.598654e-01, 5.385756e-01, 8.157382e-01, 1.160051e-01, 2.056872e+00, 4.639734e-01, 1.090281e+00, 7.226287e-01, 2.782058e-01, 3.045361e-01, 1.80935…
8.000000e-01	7.583537e-01, 8.963535e-01, 8.876396e-01, 7.444249e-01, 2.038939e-01, 1.125786e+00, 7.297005e-01, 1.879990e-01, 4.808107e-01, 9.948041e-01, 5.916110e-01, 9.973893e-02, 2.188790e+00, 5.968514e-01, 1.517738e+00, 3.225457e-01, 2.116517e+00, 1.051134e-01, 6.708969e-01, 3.454354e-01, 7.030515e-01, 1.322304e-01, 2.132169e+00, 3.739491e-01, 8.776962e-01, 5.931331e-01, 2.253405e-01, 3.198902e-01, 1.93621…
1.000000e+00	8.092949e-01, 8.574039e-01, 1.088584e+00, 6.173744e-01, 1.593744e-01, 1.154303e+00, 6.337582e-01, 2.670489e-01, 4.140709e-01, 7.585128e-01, 6.913545e-01, 7.526374e-02, 2.091535e+00, 5.698066e-01, 1.482026e+00, 2.423470e-01, 1.821963e+00, 5.144548e-02, 7.626038e-01, 4.823904e-01, 6.288779e-01, 1.789810e-01, 2.134507e+00, 4.337732e-01, 7.874446e-01, 3.754144e-01, 1.178709e-01, 3.021453e-01, 1.63425…
1.200000e+00	1.063294e+00, 8.627854e-01, 9.351965e-01, 5.287562e-01, 9.888933e-02, 9.474593e-01, 4.265896e-01, 3.412386e-01, 5.627870e-01, 5.649239e-01, 5.333259e-01, 5.304199e-02, 2.141819e+00, 5.868876e-01, 1.682850e+00, 1.528945e-01, 1.857401e+00, 2.991602e-02, 9.126588e-01, 4.512004e-01, 5.242474e-01, 2.485685e-01, 2.125888e+00, 4.375730e-01, 8.196852e-01, 2.697577e-01, 9.016542e-02, 3.073782e-01, 1.48803…
1.400000e+00	7.692926e-01, 1.225662e+00, 9.007311e-01, 5.384404e-01, 1.075886e-01, 9.089521e-01, 3.148161e-01, 4.678978e-01, 5.732290e-01, 4.399909e-01, 6.072799e-01, 4.604610e-02, 2.158448e+00, 5.125708e-01, 1.442581e+00, 1.146706e-01, 2.294997e+00, 2.123067e-02, 8.677779e-01, 4.646430e-01, 5.726403e-01, 3.178033e-01, 2.144145e+00, 5.266683e-01, 6.876958e-01, 1.864634e-01, 4.758086e-02, 3.202922e-01, 1.74996…
1.600000e+00	8.135659e-01, 9.420586e-01, 8.988832e-01, 4.027448e-01, 8.791089e-02, 9.200052e-01, 2.639638e-01, 4.750054e-01, 5.797208e-01, 3.307614e-01, 6.522089e-01, 3.396516e-02, 2.403352e+00, 5.223773e-01, 1.522535e+00, 7.292142e-02, 1.702304e+00, 1.277956e-02, 7.053472e-01, 3.995761e-01, 4.569977e-01, 3.349716e-01, 2.273890e+00, 4.137231e-01, 9.573517e-01, 1.243885e-01, 4.299894e-02, 2.916622e-01, 1.69912…
1.800000e+00	8.029259e-01, 1.108283e+00, 1.047825e+00, 3.767518e-01, 6.295595e-02, 7.619349e-01, 1.655836e-01, 5.192034e-01, 6.954214e-01, 2.729816e-01, 5.699847e-01, 2.815423e-02, 2.346709e+00, 4.397018e-01, 1.380802e+00, 4.106568e-02, 2.158296e+00, 6.989993e-03, 8.211978e-01, 4.421736e-01, 4.317934e-01, 5.084386e-01, 2.169800e+00, 3.624358e-01, 6.358891e-01, 8.901475e-02, 2.238619e-02, 2.530133e-01, 1.66528…
2.000000e+00	7.047131e-01, 1.023134e+00, 8.671343e-01, 5.383175e-01, 4.742370e-02, 7.558108e-01, 1.122116e-01, 6.595747e-01, 7.069487e-01, 2.246532e-01, 7.340725e-01, 2.400585e-02, 2.303841e+00, 4.809862e-01, 1.582936e+00, 3.079542e-02, 1.768566e+00, 3.877597e-03, 7.672102e-01, 3.807453e-01, 4.957940e-01, 5.359908e-01, 2.486690e+00, 3.675166e-01, 8.242511e-01, 7.441460e-02, 2.366055e-02, 2.289788e-01, 1.38799…
0.000000e+00	2.369235e+00, 8.375164e-01, 2.757713e-01, 1.477869e-01, 3.053119e+00, 2.335559e+00, 2.492242e+00, 6.696529e-01, 2.190718e+00, 2.733554e-01, 2.664884e+00, 1.200585e+00, 1.414421e+00, 1.750209e+00, 8.674560e-01, 2.499919e+00, 2.813991e+00, 2.301192e+00, 1.506003e+00, 9.794432e-01, 7.089828e-01, 1.217247e+00, 2.626096e+00, 2.170611e+00, 1.518116e+00, 2.722609e+00, 8.107634e-01, 1.947080e+00, 1.25446…
2.000000e-01	2.089579e+00, 8.579691e-01, 5.168280e-01, 8.846358e-02, 2.166514e+00, 1.865139e+00, 2.326753e+00, 5.246781e-01, 1.746593e+00, 2.538949e-01, 2.132220e+00, 1.153168e+00, 1.087845e+00, 1.266610e+00, 4.668678e-01, 2.136015e+00, 1.654180e+00, 1.550321e+00, 1.114609e+00, 6.244231e-01, 6.289279e-01, 8.522442e-01, 2.056552e+00, 1.679635e+00, 1.228909e+00, 1.906200e+00, 5.323186e-01, 1.489617e+00, 1.08679…
4.000000e-01	1.686315e+00, 6.289240e-01, 6.597934e-01, 6.710502e-02, 1.996651e+00, 1.315018e+00, 1.914380e+00, 4.762170e-01, 1.491371e+00, 1.793593e-01, 1.448675e+00, 9.596792e-01, 8.258072e-01, 9.368023e-01, 7.117882e-01, 1.891599e+00, 1.658994e+00, 9.503975e-01, 8.038441e-01, 5.785073e-01, 6.339215e-01, 5.864944e-01, 2.008977e+00, 1.108799e+00, 1.215251e+00, 1.366644e+00, 2.399573e-01, 1.489236e+00, 9.18507…
6.000000e-01	1.598458e+00, 4.179034e-01, 8.483003e-01, 5.236533e-02, 1.601370e+00, 1.036214e+00, 1.726175e+00, 4.048362e-01, 1.067447e+00, 1.713440e-01, 1.174725e+00, 8.273146e-01, 7.703706e-01, 5.545186e-01, 6.575808e-01, 1.151250e+00, 1.528598e+00, 5.811718e-01, 6.625621e-01, 5.314429e-01, 5.405312e-01, 3.262166e-01, 1.687357e+00, 8.085301e-01, 8.708614e-01, 9.702212e-01, 1.962999e-01, 9.438371e-01, 9.38983…
8.000000e-01	1.260983e+00, 4.688821e-01, 8.171827e-01, 1.025931e-01, 1.461363e+00, 1.222162e+00, 1.275483e+00, 3.400169e-01, 1.067429e+00, 1.637049e-01, 9.651432e-01, 6.345036e-01, 6.411241e-01, 5.095697e-01, 9.114166e-01, 8.634850e-01, 1.418381e+00, 3.082058e-01, 4.688900e-01, 4.827986e-01, 6.095124e-01, 2.128952e-01, 1.598930e+00, 7.259570e-01, 9.513359e-01, 6.010225e-01, 1.040879e-01, 7.943279e-01, 8.83338…
1.000000e+00	1.332045e+00, 4.098234e-01, 8.435911e-01, 1.838803e-01, 1.301524e+00, 1.017528e+00, 8.764974e-01, 2.741553e-01, 9.683783e-01, 1.057871e-01, 8.977314e-01, 5.763371e-01, 4.739693e-01, 3.826138e-01, 7.333922e-01, 5.455364e-01, 1.326665e+00, 1.686972e-01, 3.977388e-01, 4.444936e-01, 6.039180e-01, 9.382545e-02, 1.773649e+00, 5.252962e-01, 1.004656e+00, 4.537800e-01, 7.630958e-02, 6.956798e-01, 1.09788…
1.200000e+00	1.338551e+00, 5.415124e-01, 8.643481e-01, 2.590411e-01, 9.095582e-01, 1.013580e+00, 7.223442e-01, 2.450231e-01, 1.020343e+00, 9.610858e-02, 7.054139e-01, 4.001560e-01, 7.283318e-01, 3.793587e-01, 1.430554e+00, 3.039880e-01, 1.565760e+00, 1.144447e-01, 4.228174e-01, 4.087666e-01, 5.217925e-01, 6.804886e-02, 2.396767e+00, 3.834111e-01, 8.368046e-01, 3.277662e-01, 5.625277e-02, 5.290608e-01, 1.26476…
1.400000e+00	1.032794e+00, 5.935774e-01, 9.815229e-01, 2.856517e-01, 8.612443e-01, 8.924145e-01, 4.328495e-01, 2.132696e-01, 9.147962e-01, 6.837529e-02, 6.522803e-01, 3.043971e-01, 7.420653e-01, 3.108224e-01, 1.269134e+00, 1.986482e-01, 1.590080e+00, 6.093724e-02, 4.925592e-01, 4.097766e-01, 4.792873e-01, 5.981779e-02, 2.124185e+00, 3.286244e-01, 7.787825e-01, 1.739976e-01, 3.784783e-02, 5.463350e-01, 9.86457…
1.600000e+00	1.130047e+00, 8.216987e-01, 9.726903e-01, 3.168086e-01, 7.121494e-01, 8.747976e-01, 3.166582e-01, 2.055990e-01, 7.214711e-01, 6.328177e-02, 6.023309e-01, 1.923126e-01, 1.047958e+00, 3.953522e-01, 1.573686e+00, 1.522346e-01, 1.916946e+00, 3.118424e-02, 7.050473e-01, 3.790622e-01, 5.449541e-01, 6.511145e-02, 2.148653e+00, 4.203709e-01, 6.567529e-01, 1.479149e-01, 2.722045e-02, 4.621448e-01, 1.39017…
1.800000e+00	8.136727e-01, 6.723863e-01, 9.741349e-01, 3.542463e-01, 4.668337e-01, 6.966981e-01, 2.360866e-01, 2.373449e-01, 8.488712e-01, 4.346897e-02, 5.796023e-01, 1.445981e-01, 1.379269e+00, 3.552195e-01, 1.310917e+00, 8.652511e-02, 1.566542e+00, 2.109289e-02, 6.705202e-01, 3.536229e-01, 4.929960e-01, 8.555666e-02, 1.985203e+00, 4.133152e-01, 7.461305e-01, 1.030621e-01, 2.201976e-02, 4.029199e-01, 1.48660…
2.000000e+00	9.523192e-01, 8.502398e-01, 8.328960e-01, 4.466468e-01, 3.659040e-01, 7.658237e-01, 1.954599e-01, 3.171637e-01, 8.158852e-01, 3.626173e-02, 6.546192e-01, 8.697058e-02, 1.438344e+00, 4.039147e-01, 1.581349e+00, 6.044787e-02, 2.098407e+00, 1.103727e-02, 6.838693e-01, 3.270986e-01, 5.305296e-01, 1.634069e-01, 1.787905e+00, 3.994908e-01, 9.026688e-01, 4.910907e-02, 2.205017e-02, 3.171264e-01, 1.34173…
0.000000e+00	1.133608e+00, 9.347030e-01, 1.955637e+00, 2.311439e+00, 2.517300e+00, 2.003611e+00, 1.726529e+00, 1.807085e+00, 1.436363e+00, 5.831338e-01, 9.760384e-01, 5.558115e-01, 1.603695e+00, 7.954859e-01, 1.291340e+00, 1.309795e+00, 9.837238e-01, 4.248532e-01, 1.795298e+00, 9.278340e-01, 2.546713e+00, 2.161127e+00, 6.277405e-01, 1.145915e+00, 2.733355e+00, 5.174439e-01, 2.117138e+00, 1.852918e+00, 1.36227…
2.000000e-01	9.518659e-01, 1.053960e+00, 1.064504e+00, 1.827821e+00, 2.223651e+00, 1.049207e+00, 1.379810e+00, 1.461781e+00, 1.184142e+00, 7.576330e-01, 6.866366e-01, 3.264053e-01, 1.483100e+00, 9.082100e-01, 1.140384e+00, 1.296742e+00, 8.574802e-01, 3.805419e-01, 1.268190e+00, 6.907907e-01, 1.867726e+00, 1.339042e+00, 8.799920e-01, 1.010127e+00, 1.509628e+00, 5.770477e-01, 1.677071e+00, 1.573598e+00, 1.18887…
4.000000e-01	6.352040e-01, 9.904773e-01, 7.950775e-01, 1.100382e+00, 2.216016e+00, 9.977703e-01, 9.349381e-01, 1.191749e+00, 9.497204e-01, 9.871547e-01, 6.738248e-01, 3.360065e-01, 1.024609e+00, 6.909094e-01, 8.657573e-01, 1.161081e+00, 5.237544e-01, 3.574972e-01, 1.055786e+00, 4.116535e-01, 1.080102e+00, 1.016903e+00, 1.191763e+00, 8.208547e-01, 1.747656e+00, 8.155070e-01, 1.159675e+00, 1.773663e+00, 1.01653…
6.000000e-01	5.787634e-01, 7.080058e-01, 7.578716e-01, 9.985839e-01, 1.509262e+00, 6.884852e-01, 7.014323e-01, 1.251500e+00, 8.334794e-01, 8.231483e-01, 5.247197e-01, 2.687096e-01, 9.118266e-01, 4.616332e-01, 1.298313e+00, 1.058867e+00, 4.580476e-01, 4.096645e-01, 7.361077e-01, 4.427826e-01, 8.508023e-01, 7.118419e-01, 1.536981e+00, 6.747912e-01, 1.117719e+00, 9.155164e-01, 6.784183e-01, 1.474997e+00, 5.92951…
8.000000e-01	6.368867e-01, 6.293038e-01, 7.107251e-01, 8.388708e-01, 1.381662e+00, 7.307570e-01, 5.836829e-01, 1.183204e+00, 6.090376e-01, 8.603219e-01, 5.850588e-01, 1.869890e-01, 7.431026e-01, 4.078408e-01, 1.429104e+00, 7.653844e-01, 3.643759e-01, 2.989134e-01, 7.044751e-01, 4.042130e-01, 6.848132e-01, 4.638769e-01, 1.242460e+00, 5.943280e-01, 1.169987e+00, 7.974529e-01, 4.058041e-01, 1.626282e+00, 4.72606…
1.000000e+00	6.045172e-01, 4.175437e-01, 7.215671e-01, 5.964173e-01, 9.150356e-01, 7.840838e-01, 4.476443e-01, 7.294555e-01, 6.471656e-01, 4.898626e-01, 6.681160e-01, 1.324750e-01, 6.886041e-01, 2.747834e-01, 1.516635e+00, 4.938547e-01, 2.701649e-01, 2.847373e-01, 4.840077e-01, 4.337527e-01, 6.176814e-01, 2.598990e-01, 1.311593e+00, 4.601565e-01, 1.086821e+00, 5.923833e-01, 3.712665e-01, 1.207579e+00, 3.89378…
1.200000e+00	8.114907e-01, 2.742727e-01, 8.380989e-01, 6.061531e-01, 8.163172e-01, 7.702224e-01, 3.696821e-01, 6.398833e-01, 6.189241e-01, 4.864776e-01, 6.187959e-01, 1.116140e-01, 9.509983e-01, 3.043485e-01, 1.531663e+00, 3.243386e-01, 2.872299e-01, 1.879707e-01, 4.168791e-01, 4.200057e-01, 5.963389e-01, 1.854054e-01, 1.431120e+00, 4.096545e-01, 9.637031e-01, 4.162543e-01, 1.641962e-01, 1.472351e+00, 3.50446…
1.400000e+00	6.373387e-01, 2.126066e-01, 8.404410e-01, 5.721257e-01, 7.024060e-01, 7.450880e-01, 1.655810e-01, 3.949010e-01, 7.430568e-01, 3.865131e-01, 5.264092e-01, 6.781184e-02, 9.620633e-01, 2.729902e-01, 1.753437e+00, 2.218655e-01, 3.577045e-01, 1.227052e-01, 2.942935e-01, 4.166507e-01, 5.543927e-01, 9.012325e-02, 2.029091e+00, 3.039803e-01, 7.489606e-01, 3.139906e-01, 1.193450e-01, 1.172788e+00, 3.04986…
1.600000e+00	7.098740e-01, 1.908084e-01, 6.815109e-01, 5.148567e-01, 4.459857e-01, 6.775715e-01, 1.809419e-01, 3.281760e-01, 7.138593e-01, 3.262383e-01, 6.777137e-01, 5.593097e-02, 1.055926e+00, 3.247320e-01, 1.680859e+00, 1.401319e-01, 4.167526e-01, 6.441262e-02, 2.694144e-01, 3.631052e-01, 5.318013e-01, 4.844485e-02, 1.609654e+00, 3.529331e-01, 7.617776e-01, 1.982204e-01, 8.760525e-02, 9.157869e-01, 3.57778…
1.800000e+00	8.554709e-01, 1.278652e-01, 1.016125e+00, 4.549928e-01, 5.181618e-01, 8.135198e-01, 1.399046e-01, 2.769947e-01, 6.763046e-01, 2.602365e-01, 6.698070e-01, 3.458751e-02, 1.465892e+00, 2.574647e-01, 1.654039e+00, 9.485916e-02, 7.109957e-01, 4.531595e-02, 3.155258e-01, 3.939754e-01, 5.723230e-01, 2.941810e-02, 1.860865e+00, 3.048990e-01, 8.559219e-01, 1.236907e-01, 5.851843e-02, 8.357182e-01, 5.36577…
2.000000e+00	8.573963e-01, 1.251945e-01, 9.477268e-01, 4.659809e-01, 4.023939e-01, 7.423300e-01, 9.590847e-02, 1.667113e-01, 6.454555e-01, 1.984582e-01, 6.913992e-01, 3.871951e-02, 1.507195e+00, 3.607539e-01, 1.541165e+00, 5.559655e-02, 8.265932e-01, 2.387178e-02, 2.424104e-01, 3.155798e-01, 5.164303e-01, 1.750821e-02, 1.981452e+00, 3.172587e-01, 7.145392e-01, 8.901316e-02, 3.550239e-02, 7.594602e-01, 8.75276…
0.000000e+00	7.592981e-01, 2.083607e+00, 3.897140e-01, 1.591435e+00, 2.716250e-01, 3.058254e-01, 1.129476e+00, 7.632108e-01, 2.509100e+00, 2.380440e+00, 2.049752e+00, 2.132402e+00, 3.753039e-01, 2.061031e+00, 6.219456e-02, 1.453649e+00, 1.626198e+00, 4.760000e-01, 1.973783e+00, 7.911232e-01, 2.278897e+00, 1.238831e+00, 2.095200e+00, 2.414654e+00, 2.200854e+00, 2.748062e+00, 3.038452e+00, 3.889141e-01, 3.03236…
2.000000e-01	5.154302e-01, 2.070242e+00, 1.880554e-01, 1.171838e+00, 2.256162e-01, 2.922488e-01, 1.169472e+00, 9.565316e-01, 2.113906e+00, 2.281663e+00, 1.409937e+00, 1.430194e+00, 8.608244e-01, 1.434080e+00, 4.036378e-02, 1.441244e+00, 1.823628e+00, 5.515381e-01, 1.760181e+00, 5.970660e-01, 1.056659e+00, 8.460637e-01, 1.398261e+00, 1.822042e+00, 1.603690e+00, 1.628413e+00, 1.961054e+00, 3.672330e-01, 2.38068…
4.000000e-01	5.838219e-01, 1.403377e+00, 1.469173e-01, 7.678265e-01, 2.443415e-01, 2.603156e-01, 1.221047e+00, 1.178460e+00, 1.199230e+00, 2.015626e+00, 1.094701e+00, 1.246783e+00, 9.933139e-01, 1.169956e+00, 1.397281e-01, 1.197988e+00, 1.876541e+00, 5.072422e-01, 1.148952e+00, 6.173299e-01, 9.381346e-01, 1.208350e+00, 1.461817e+00, 1.155739e+00, 1.269430e+00, 1.344519e+00, 1.460208e+00, 4.131756e-01, 2.14609…
6.000000e-01	5.617288e-01, 1.551043e+00, 2.084495e-01, 6.134165e-01, 1.830803e-01, 2.880907e-01, 1.042827e+00, 1.150743e+00, 7.614967e-01, 1.657302e+00, 9.865711e-01, 1.223380e+00, 1.085662e+00, 7.936384e-01, 4.565068e-01, 1.235743e+00, 1.788193e+00, 3.104956e-01, 1.407242e+00, 5.031925e-01, 6.818013e-01, 1.093881e+00, 1.344306e+00, 9.054250e-01, 1.093511e+00, 1.170644e+00, 7.916852e-01, 4.377268e-01, 2.27469…
8.000000e-01	6.965405e-01, 1.572378e+00, 4.418340e-01, 5.553759e-01, 1.378749e-01, 3.644466e-01, 1.186400e+00, 1.399976e+00, 4.810959e-01, 1.516512e+00, 9.127802e-01, 9.398990e-01, 1.621788e+00, 5.310280e-01, 6.938789e-01, 7.293531e-01, 1.667283e+00, 1.513432e-01, 1.020067e+00, 4.437450e-01, 5.436248e-01, 1.046006e+00, 1.442933e+00, 6.417202e-01, 1.109268e+00, 1.185383e+00, 5.158040e-01, 4.282041e-01, 1.92028…
1.000000e+00	8.055359e-01, 1.335573e+00, 6.819189e-01, 4.623024e-01, 1.163104e-01, 3.719157e-01, 1.079839e+00, 1.223376e+00, 4.201579e-01, 9.801443e-01, 8.232194e-01, 9.650288e-01, 1.412188e+00, 3.615400e-01, 9.175553e-01, 4.489902e-01, 1.937986e+00, 7.861089e-02, 1.281673e+00, 4.682249e-01, 5.615932e-01, 8.477071e-01, 1.594317e+00, 4.868956e-01, 9.527517e-01, 9.904481e-01, 3.375811e-01, 4.206305e-01, 1.92804…
1.200000e+00	6.988398e-01, 1.418114e+00, 6.769810e-01, 5.183372e-01, 8.839687e-02, 4.063190e-01, 8.920715e-01, 1.555173e+00, 3.291052e-01, 1.047687e+00, 6.661316e-01, 6.355212e-01, 1.793264e+00, 2.628824e-01, 1.337028e+00, 3.490995e-01, 1.966674e+00, 4.908510e-02, 8.997180e-01, 4.547919e-01, 4.760033e-01, 8.510869e-01, 1.752675e+00, 3.432194e-01, 8.847899e-01, 1.141443e+00, 1.752540e-01, 4.144528e-01, 2.04274…
1.400000e+00	7.323495e-01, 1.078517e+00, 6.672685e-01, 3.998867e-01, 6.224948e-02, 3.319610e-01, 8.521373e-01, 1.391521e+00, 3.996958e-01, 7.602049e-01, 7.783441e-01, 4.281666e-01, 2.058127e+00, 2.019636e-01, 1.140558e+00, 2.166588e-01, 1.715577e+00, 2.783028e-02, 1.029454e+00, 3.777194e-01, 5.084776e-01, 8.728065e-01, 1.829512e+00, 3.031897e-01, 8.071543e-01, 8.797461e-01, 1.044179e-01, 3.248881e-01, 2.00926…
1.600000e+00	8.542276e-01, 1.225033e+00, 7.463986e-01, 4.461828e-01, 6.034313e-02, 4.462364e-01, 8.201416e-01, 1.175449e+00, 4.942407e-01, 6.256656e-01, 7.797408e-01, 2.646399e-01, 1.641812e+00, 2.092986e-01, 1.428839e+00, 1.276959e-01, 1.980195e+00, 1.539391e-02, 1.106116e+00, 4.460105e-01, 4.987586e-01, 8.533105e-01, 1.897848e+00, 3.068763e-01, 9.126052e-01, 9.373669e-01, 8.317471e-02, 3.673725e-01, 2.02679…
1.800000e+00	8.719395e-01, 1.171777e+00, 9.354888e-01, 4.397150e-01, 4.078508e-02, 4.666915e-01, 6.425654e-01, 1.302230e+00, 5.059358e-01, 4.708904e-01, 6.095843e-01, 1.817770e-01, 2.007617e+00, 2.117552e-01, 1.289380e+00, 7.442269e-02, 1.880325e+00, 8.318001e-03, 1.113233e+00, 4.639208e-01, 5.369550e-01, 7.482060e-01, 1.937912e+00, 2.659792e-01, 8.987339e-01, 1.067752e+00, 5.246897e-02, 3.930308e-01, 1.79914…
2.000000e+00	7.657144e-01, 1.300449e+00, 8.748999e-01, 4.751999e-01, 3.914144e-02, 4.575550e-01, 5.956229e-01, 1.246671e+00, 6.228034e-01, 3.534366e-01, 6.546448e-01, 1.395875e-01, 2.254608e+00, 2.680089e-01, 1.186873e+00, 4.874561e-02, 1.942530e+00, 5.810636e-03, 1.082202e+00, 3.970357e-01, 4.360790e-01, 8.387418e-01, 1.854835e+00, 2.906395e-01, 7.162533e-01, 9.674242e-01, 3.700419e-02, 2.715343e-01, 1.88499…
0.000000e+00	3.960688e-01, 2.584582e+00, 3.125398e+00, 6.956528e-01, 2.208191e+00, 4.416794e-01, 6.660795e-01, 1.314011e+00, 2.129785e+00, 1.832257e+00, 1.954298e+00, 3.198954e+00, 1.011653e+00, 1.707883e+00, 2.681134e+00, 2.531109e-01, 1.306150e+00, 1.573482e+00, 9.892190e-01, 1.783366e-01, 1.062991e+00, 2.660375e+00, 2.573420e+00, 3.434717e-01, 3.057317e-01, 1.008064e+00, 3.017155e+00, 2.119827e+00, 3.28424…
2.000000e-01	5.395845e-01, 2.446775e+00, 1.601422e+00, 3.886633e-01, 2.240054e+00, 2.601431e-01, 7.752272e-01, 1.566750e+00, 1.452428e+00, 1.697095e+00, 1.570756e+00, 1.748430e+00, 8.815352e-01, 1.502145e+00, 1.512999e+00, 5.143125e-01, 8.351217e-01, 9.899568e-01, 1.342322e+00, 2.511501e-01, 6.913539e-01, 2.194860e+00, 2.168486e+00, 4.419372e-01, 4.798836e-01, 1.078763e+00, 1.488193e+00, 1.494547e+00, 1.91733…
4.000000e-01	6.618006e-01, 1.893094e+00, 1.257747e+00, 2.198864e-01, 1.499646e+00, 2.188959e-01, 7.559270e-01, 1.573070e+00, 1.045772e+00, 1.343539e+00, 1.364986e+00, 1.180136e+00, 7.631902e-01, 1.700099e+00, 1.154363e+00, 7.315238e-01, 7.317882e-01, 5.445254e-01, 1.178650e+00, 3.329700e-01, 6.620630e-01, 1.252048e+00, 1.811277e+00, 7.361487e-01, 5.821938e-01, 1.112164e+00, 9.159255e-01, 1.215639e+00, 1.93750…
6.000000e-01	7.331963e-01, 1.549498e+00, 8.963784e-01, 2.236390e-01, 1.303793e+00, 1.712917e-01, 8.171913e-01, 1.499748e+00, 6.525728e-01, 1.400576e+00, 9.382711e-01, 1.009923e+00, 4.758523e-01, 1.175121e+00, 7.635308e-01, 4.396025e-01, 9.269073e-01, 3.864546e-01, 1.248747e+00, 3.329780e-01, 6.101382e-01, 1.632609e+00, 1.626637e+00, 6.899233e-01, 5.937909e-01, 1.016077e+00, 7.185538e-01, 1.022789e+00, 1.43236…
8.000000e-01	8.061985e-01, 1.690263e+00, 9.483691e-01, 1.931828e-01, 9.917419e-01, 1.327749e-01, 6.869385e-01, 1.385546e+00, 5.167332e-01, 1.261054e+00, 8.511153e-01, 7.924458e-01, 5.948376e-01, 9.344736e-01, 7.225261e-01, 3.348895e-01, 1.046564e+00, 2.383596e-01, 1.104326e+00, 3.742481e-01, 4.750408e-01, 1.210188e+00, 1.425362e+00, 6.891757e-01, 6.162109e-01, 1.035741e+00, 3.997442e-01, 7.955794e-01, 1.58442…
1.000000e+00	8.306188e-01, 1.503499e+00, 9.350035e-01, 2.383625e-01, 7.891356e-01, 1.716187e-01, 6.603527e-01, 1.651687e+00, 4.047042e-01, 9.612544e-01, 1.128690e+00, 8.280909e-01, 7.821334e-01, 9.001241e-01, 7.690655e-01, 2.100075e-01, 1.118853e+00, 1.574519e-01, 1.280457e+00, 3.803736e-01, 4.616013e-01, 1.397658e+00, 1.267981e+00, 5.437791e-01, 7.104742e-01, 1.023827e+00, 2.009401e-01, 7.138746e-01, 1.57580…
1.200000e+00	7.975991e-01, 1.378626e+00, 8.215438e-01, 2.874253e-01, 8.342723e-01, 1.879866e-01, 6.676438e-01, 1.390305e+00, 4.853527e-01, 8.268304e-01, 8.983327e-01, 7.253392e-01, 9.828297e-01, 7.655255e-01, 1.028028e+00, 1.738216e-01, 1.230894e+00, 9.002734e-02, 9.912319e-01, 3.862589e-01, 5.361868e-01, 1.050779e+00, 1.316894e+00, 5.737286e-01, 6.867169e-01, 9.696216e-01, 1.128130e-01, 5.080620e-01, 1.95161…
1.400000e+00	7.947685e-01, 1.162635e+00, 9.082636e-01, 2.920312e-01, 5.817290e-01, 2.455759e-01, 8.360416e-01, 1.611470e+00, 6.285463e-01, 5.942041e-01, 6.543419e-01, 6.576940e-01, 1.351214e+00, 6.733450e-01, 9.419900e-01, 8.940626e-02, 1.710030e+00, 5.128687e-02, 1.290232e+00, 3.340655e-01, 4.916764e-01, 9.120172e-01, 1.259063e+00, 4.734257e-01, 6.917935e-01, 1.051883e+00, 1.055569e-01, 4.104480e-01, 1.37973…
1.600000e+00	7.512231e-01, 1.418020e+00, 1.037712e+00, 3.691730e-01, 4.538017e-01, 2.853514e-01, 7.500603e-01, 1.181010e+00, 7.867505e-01, 4.702129e-01, 8.137964e-01, 4.909479e-01, 1.500315e+00, 6.919608e-01, 1.198326e+00, 6.181666e-02, 1.675860e+00, 3.255860e-02, 1.070966e+00, 3.452569e-01, 4.632730e-01, 8.653009e-01, 1.756182e+00, 4.342690e-01, 7.311649e-01, 9.066762e-01, 5.874156e-02, 3.264887e-01, 1.63023…
1.800000e+00	7.175871e-01, 1.135195e+00, 9.301271e-01, 3.945534e-01, 3.474079e-01, 3.915781e-01, 5.743850e-01, 1.260119e+00, 6.027217e-01, 3.459136e-01, 7.741457e-01, 3.842779e-01, 1.406911e+00, 5.606240e-01, 1.110557e+00, 4.593606e-02, 1.906484e+00, 1.778822e-02, 9.163794e-01, 3.825259e-01, 5.712008e-01, 9.705096e-01, 1.723453e+00, 4.676607e-01, 6.315961e-01, 1.021325e+00, 4.229281e-02, 3.060138e-01, 1.76611…
2.000000e+00	8.512367e-01, 1.100187e+00, 7.861457e-01, 3.889083e-01, 2.511328e-01, 3.578448e-01, 7.270066e-01, 1.292687e+00, 7.784488e-01, 2.662879e-01, 7.762942e-01, 2.648438e-01, 1.641072e+00, 5.253941e-01, 1.426856e+00, 3.040958e-02, 2.117656e+00, 1.213236e-02, 1.062261e+00, 3.824765e-01, 3.629319e-01, 8.136628e-01, 1.834237e+00, 4.857586e-01, 7.565073e-01, 8.700223e-01, 2.850561e-02, 2.826252e-01, 1.77286…
0.000000e+00	1.661231e+00, 9.887073e-01, 2.868933e-01, 2.917039e+00, 2.530969e-01, 5.893925e-01, 2.726730e+00, 3.222628e+00, 3.775002e-01, 1.268592e+00, 1.439447e+00, 2.097021e+00, 8.576636e-01, 1.038117e+00, 8.594272e-01, 4.477780e-01, 2.320749e+00, 1.542884e+00, 6.311512e-01, 1.549655e+00, 1.937345e+00, 1.025611e+00, 1.307962e+00, 1.734552e+00, 1.214375e+00, 8.203256e-01, 1.268170e+00, 1.352546e+00, 5.90825…
2.000000e-01	1.462557e+00, 8.079757e-01, 2.948256e-01, 1.814988e+00, 3.826382e-01, 5.946086e-01, 1.568072e+00, 2.199205e+00, 2.319063e-01, 1.213652e+00, 1.034398e+00, 1.471631e+00, 1.512703e+00, 6.464401e-01, 9.300531e-01, 2.742056e-01, 1.665851e+00, 8.920391e-01, 7.134501e-01, 1.052375e+00, 1.116703e+00, 8.330369e-01, 1.718717e+00, 1.484914e+00, 9.357677e-01, 7.532673e-01, 1.034905e+00, 1.196283e+00, 5.26729…
4.000000e-01	9.590216e-01, 5.436136e-01, 3.845495e-01, 1.132701e+00, 3.636668e-01, 5.248481e-01, 1.555368e+00, 1.703109e+00, 1.685342e-01, 1.322100e+00, 1.081188e+00, 1.440128e+00, 1.352004e+00, 4.081772e-01, 1.073662e+00, 1.477872e-01, 1.476650e+00, 4.599478e-01, 8.072507e-01, 7.128248e-01, 7.465003e-01, 5.585862e-01, 2.089986e+00, 9.623944e-01, 8.861104e-01, 8.318815e-01, 8.191429e-01, 9.040020e-01, 6.58560…
6.000000e-01	7.268071e-01, 4.273226e-01, 6.513243e-01, 8.402566e-01, 3.739994e-01, 5.929762e-01, 1.414259e+00, 1.263397e+00, 2.314710e-01, 1.094683e+00, 1.026860e+00, 8.846689e-01, 1.727899e+00, 3.468382e-01, 1.264717e+00, 9.608397e-02, 1.687855e+00, 3.151001e-01, 5.748818e-01, 4.477686e-01, 7.748301e-01, 3.179277e-01, 1.731604e+00, 8.705263e-01, 7.944893e-01, 7.394013e-01, 3.321260e-01, 7.246554e-01, 9.18787…
8.000000e-01	7.521022e-01, 4.634751e-01, 5.890858e-01, 5.204480e-01, 2.610452e-01, 5.763506e-01, 1.079578e+00, 1.123029e+00, 3.258126e-01, 7.766817e-01, 8.587638e-01, 6.233062e-01, 1.641110e+00, 2.481196e-01, 1.222508e+00, 8.261959e-02, 1.620894e+00, 1.616019e-01, 4.482212e-01, 5.338606e-01, 5.291126e-01, 1.892807e-01, 2.079086e+00, 6.266857e-01, 8.137582e-01, 1.045487e+00, 3.221413e-01, 6.029904e-01, 9.89598…
1.000000e+00	9.132773e-01, 4.825150e-01, 8.041066e-01, 5.371301e-01, 2.111336e-01, 7.535586e-01, 7.517580e-01, 9.459273e-01, 3.589571e-01, 5.523955e-01, 7.743298e-01, 4.088335e-01, 1.449360e+00, 1.559232e-01, 1.581094e+00, 5.597705e-02, 1.931465e+00, 1.025458e-01, 3.912891e-01, 4.102433e-01, 6.439785e-01, 1.200541e-01, 1.875688e+00, 4.165058e-01, 6.566817e-01, 7.593350e-01, 1.719624e-01, 4.995101e-01, 1.22076…
1.200000e+00	8.433471e-01, 6.399587e-01, 8.506567e-01, 4.925266e-01, 1.591123e-01, 7.524446e-01, 5.656380e-01, 7.092437e-01, 4.443083e-01, 5.109752e-01, 7.159366e-01, 2.540723e-01, 1.766187e+00, 1.860434e-01, 1.374973e+00, 3.574508e-02, 1.797075e+00, 6.366911e-02, 5.284569e-01, 4.256207e-01, 6.386098e-01, 8.263323e-02, 2.254035e+00, 3.456263e-01, 7.668507e-01, 5.929491e-01, 1.181121e-01, 4.400994e-01, 1.31231…
1.400000e+00	8.080797e-01, 7.511471e-01, 9.144671e-01, 4.800995e-01, 1.218474e-01, 6.356670e-01, 4.939957e-01, 5.919188e-01, 6.251916e-01, 3.939888e-01, 9.317587e-01, 1.600135e-01, 1.785035e+00, 2.055007e-01, 1.182287e+00, 2.045839e-02, 1.922555e+00, 3.219379e-02, 5.596725e-01, 4.139876e-01, 6.048220e-01, 9.678866e-02, 2.181236e+00, 3.685426e-01, 8.072947e-01, 4.403362e-01, 7.478720e-02, 3.770303e-01, 1.64633…
1.600000e+00	6.938009e-01, 7.331574e-01, 9.428316e-01, 4.204699e-01, 1.101150e-01, 8.002829e-01, 2.846969e-01, 6.204985e-01, 5.645116e-01, 2.908169e-01, 7.764539e-01, 1.095230e-01, 2.040792e+00, 2.072749e-01, 1.280460e+00, 1.330091e-02, 2.017643e+00, 1.749535e-02, 7.629562e-01, 5.166633e-01, 4.816173e-01, 1.455867e-01, 1.805061e+00, 3.690529e-01, 7.688807e-01, 2.938280e-01, 5.119712e-02, 3.186641e-01, 1.58266…
1.800000e+00	8.079030e-01, 9.353490e-01, 9.279691e-01, 4.979402e-01, 9.458634e-02, 8.751646e-01, 2.399736e-01, 4.661589e-01, 6.836057e-01, 2.782557e-01, 7.163852e-01, 9.263490e-02, 2.273568e+00, 2.663949e-01, 1.432567e+00, 8.977509e-03, 1.826891e+00, 1.184810e-02, 8.486287e-01, 3.886418e-01, 5.124704e-01, 1.918082e-01, 2.150996e+00, 3.898260e-01, 7.604971e-01, 2.078438e-01, 3.545027e-02, 2.876883e-01, 1.71310…
2.000000e+00	8.375948e-01, 1.018280e+00, 9.867106e-01, 3.934503e-01, 6.851458e-02, 8.086211e-01, 1.582782e-01, 5.882035e-01, 7.057323e-01, 1.771553e-01, 6.907049e-01, 6.646039e-02, 2.009686e+00, 2.917740e-01, 1.663671e+00, 6.566133e-03, 1.656107e+00, 5.889003e-03, 8.043152e-01, 4.011442e-01, 4.211512e-01, 2.588358e-01, 1.630830e+00, 3.550937e-01, 8.504848e-01, 1.494689e-01, 2.097238e-02, 2.405460e-01, 1.59749…
0.000000e+00	2.055144e+00, 9.407747e-01, 2.326110e+00, 2.560244e+00, 2.709982e+00, 9.857665e-01, 2.751181e+00, 8.136697e-01, 4.339435e-01, 1.660269e+00, 1.603292e-01, 1.546743e+00, 2.021086e+00, 2.646126e+00, 9.738600e-01, 2.718116e+00, 2.080902e+00, 1.048021e+00, 6.473359e-01, 9.584644e-01, 1.968220e+00, 2.926611e+00, 3.092620e-01, 2.231712e-01, 8.320776e-01, 1.484584e+00, 2.981023e+00, 1.567439e+00, 2.62368…
2.000000e-01	1.603942e+00, 9.848118e-01, 1.466572e+00, 1.595400e+00, 1.941357e+00, 6.475984e-01, 2.207635e+00, 7.813365e-01, 3.257768e-01, 1.728969e+00, 3.427789e-01, 1.228555e+00, 1.681417e+00, 2.331280e+00, 6.523688e-01, 2.112125e+00, 1.567075e+00, 6.945154e-01, 7.114543e-01, 7.287003e-01, 1.385465e+00, 1.683194e+00, 2.708838e-01, 4.129350e-01, 8.430383e-01, 1.229065e+00, 1.791484e+00, 1.288375e+00, 1.75592…
4.000000e-01	1.305438e+00, 9.394095e-01, 8.868215e-01, 1.473136e+00, 1.732413e+00, 4.895739e-01, 1.803103e+00, 8.172911e-01, 2.518543e-01, 1.715959e+00, 4.809216e-01, 9.816551e-01, 1.226940e+00, 1.647218e+00, 4.955077e-01, 1.470251e+00, 1.010386e+00, 4.065887e-01, 9.548946e-01, 4.669379e-01, 9.256638e-01, 1.253463e+00, 2.423550e-01, 5.147818e-01, 6.554070e-01, 8.885151e-01, 1.401137e+00, 1.208264e+00, 1.77905…
6.000000e-01	9.583475e-01, 1.180929e+00, 8.778630e-01, 1.010335e+00, 1.607429e+00, 3.962097e-01, 1.427496e+00, 8.177633e-01, 1.599460e-01, 1.754989e+00, 4.447620e-01, 9.735831e-01, 1.185456e+00, 1.552307e+00, 3.588447e-01, 1.645064e+00, 8.814675e-01, 2.751485e-01, 9.599801e-01, 6.165449e-01, 8.106850e-01, 8.193967e-01, 2.264263e-01, 4.489554e-01, 7.493596e-01, 7.983124e-01, 9.107190e-01, 1.476843e+00, 1.28393…
8.000000e-01	8.079174e-01, 1.044435e+00, 7.826470e-01, 8.482016e-01, 1.221390e+00, 3.737203e-01, 9.436187e-01, 6.652367e-01, 1.137236e-01, 1.325219e+00, 4.595660e-01, 1.018695e+00, 8.751871e-01, 1.006542e+00, 3.766479e-01, 1.366403e+00, 7.332644e-01, 1.513837e-01, 9.451579e-01, 4.109870e-01, 7.368818e-01, 6.936089e-01, 2.376951e-01, 4.071228e-01, 7.265605e-01, 6.003400e-01, 5.382193e-01, 1.372318e+00, 1.15169…
1.000000e+00	7.127763e-01, 9.699168e-01, 7.746461e-01, 7.242235e-01, 1.019912e+00, 5.244734e-01, 7.492533e-01, 8.170443e-01, 1.199465e-01, 9.584959e-01, 5.937108e-01, 7.642863e-01, 8.214525e-01, 7.547391e-01, 5.922234e-01, 9.119123e-01, 7.218081e-01, 7.360171e-02, 7.213445e-01, 4.224883e-01, 5.684329e-01, 5.654231e-01, 5.015930e-01, 3.167081e-01, 7.594380e-01, 3.711620e-01, 2.816174e-01, 1.318732e+00, 7.30316…
1.200000e+00	7.655344e-01, 6.930367e-01, 8.660547e-01, 6.835084e-01, 8.682300e-01, 5.102869e-01, 5.831830e-01, 7.278082e-01, 2.329586e-01, 7.463173e-01, 6.930264e-01, 8.736807e-01, 9.614527e-01, 6.353039e-01, 9.893573e-01, 5.076050e-01, 6.055543e-01, 4.573502e-02, 7.398154e-01, 3.992158e-01, 5.522158e-01, 3.459017e-01, 8.194569e-01, 2.588826e-01, 8.414329e-01, 3.138028e-01, 1.858105e-01, 1.478099e+00, 5.24723…
1.400000e+00	7.066280e-01, 4.937613e-01, 9.361291e-01, 4.916518e-01, 5.804988e-01, 5.365031e-01, 3.178522e-01, 4.720741e-01, 3.499453e-01, 6.038179e-01, 6.225738e-01, 6.712660e-01, 1.327918e+00, 5.209306e-01, 8.146405e-01, 4.032562e-01, 4.680440e-01, 3.284679e-02, 5.692666e-01, 3.761173e-01, 3.871345e-01, 2.104900e-01, 1.000113e+00, 3.303844e-01, 9.066714e-01, 1.862762e-01, 1.131523e-01, 1.495689e+00, 4.27563…
1.600000e+00	7.798198e-01, 3.267294e-01, 7.303231e-01, 5.512088e-01, 5.208973e-01, 5.782332e-01, 2.536530e-01, 3.646129e-01, 5.327635e-01, 5.677725e-01, 7.987044e-01, 5.892323e-01, 1.300362e+00, 4.347101e-01, 1.130472e+00, 2.457516e-01, 3.504437e-01, 1.562297e-02, 5.188861e-01, 3.920747e-01, 4.603877e-01, 1.398698e-01, 1.223411e+00, 3.253584e-01, 7.156194e-01, 1.506188e-01, 7.299389e-02, 1.738222e+00, 3.70695…
1.800000e+00	8.289224e-01, 2.194485e-01, 8.587936e-01, 4.765132e-01, 4.247740e-01, 7.164507e-01, 1.738594e-01, 2.776478e-01, 6.504440e-01, 4.427514e-01, 7.899490e-01, 3.705182e-01, 1.384998e+00, 3.783734e-01, 1.295010e+00, 1.978987e-01, 2.668549e-01, 1.112051e-02, 3.585841e-01, 4.073445e-01, 5.755501e-01, 7.831426e-02, 1.256244e+00, 3.377729e-01, 7.182185e-01, 9.476624e-02, 4.472494e-02, 1.778304e+00, 2.93041…
2.000000e+00	8.011087e-01, 1.844918e-01, 1.045308e+00, 4.513118e-01, 3.439629e-01, 7.377941e-01, 1.586589e-01, 2.368503e-01, 6.872962e-01, 2.970277e-01, 6.989429e-01, 3.117429e-01, 2.141946e+00, 3.716324e-01, 1.321114e+00, 8.702717e-02, 2.708834e-01, 8.826208e-03, 3.110035e-01, 4.241162e-01, 5.241866e-01, 5.574104e-02, 1.710789e+00, 3.597807e-01, 7.755594e-01, 6.688937e-02, 4.158845e-02, 1.691248e+00, 2.66109…
0.000000e+00	1.782497e+00, 6.460465e-01, 2.368532e+00, 1.082144e-01, 9.316864e-01, 1.275287e+00, 1.382857e+00, 1.940987e+00, 1.401161e+00, 2.635208e+00, 2.641604e+00, 2.500724e+00, 2.878427e+00, 2.936432e+00, 1.549996e+00, 1.141457e+00, 3.033706e+00, 5.798922e-02, 2.452673e+00, 2.870313e+00, 2.468101e+00, 2.684899e+00, 2.616204e+00, 2.255926e+00, 7.874468e-01, 3.229278e-02, 1.745221e+00, 1.709254e+00, 1.42194…
2.000000e-01	1.868232e+00, 4.937006e-01, 1.308716e+00, 7.432577e-02, 7.286788e-01, 9.547552e-01, 8.502209e-01, 1.518715e+00, 7.928307e-01, 2.043402e+00, 2.113734e+00, 1.456773e+00, 2.227742e+00, 1.958210e+00, 1.133476e+00, 1.049445e+00, 2.087973e+00, 3.699191e-02, 1.519435e+00, 1.162169e+00, 1.330690e+00, 1.949110e+00, 2.130794e+00, 1.966699e+00, 5.545896e-01, 3.766760e-01, 1.422118e+00, 1.752824e+00, 8.88416…
4.000000e-01	1.853973e+00, 3.217595e-01, 9.928059e-01, 6.790472e-02, 5.034672e-01, 7.139056e-01, 7.991898e-01, 1.020408e+00, 6.697629e-01, 2.013080e+00, 1.822714e+00, 1.187686e+00, 2.537265e+00, 2.053928e+00, 7.806529e-01, 9.297211e-01, 1.648393e+00, 1.810411e-02, 8.853504e-01, 9.844146e-01, 9.592543e-01, 1.129574e+00, 1.820548e+00, 1.579795e+00, 4.656106e-01, 5.496150e-01, 1.299440e+00, 1.759298e+00, 9.12205…
6.000000e-01	1.151214e+00, 2.413982e-01, 8.223472e-01, 3.159193e-02, 4.153202e-01, 6.604043e-01, 4.471887e-01, 7.581446e-01, 3.207687e-01, 1.595287e+00, 1.502149e+00, 9.717063e-01, 2.142964e+00, 1.564726e+00, 5.217120e-01, 5.827153e-01, 1.445491e+00, 2.363965e-02, 6.203308e-01, 5.686198e-01, 7.571825e-01, 5.180089e-01, 1.400501e+00, 1.197023e+00, 4.227015e-01, 3.781335e-01, 7.508350e-01, 1.885079e+00, 6.60414…
8.000000e-01	1.102357e+00, 2.196084e-01, 8.892452e-01, 3.163713e-02, 3.669501e-01, 7.597196e-01, 3.684489e-01, 5.881448e-01, 2.599573e-01, 1.529299e+00, 1.613248e+00, 1.021315e+00, 2.558055e+00, 1.009068e+00, 3.840043e-01, 3.154422e-01, 8.977116e-01, 2.057879e-02, 3.524827e-01, 4.889506e-01, 6.036779e-01, 3.165636e-01, 1.311697e+00, 8.827303e-01, 5.191182e-01, 3.158122e-01, 4.431861e-01, 1.495503e+00, 6.74712…
1.000000e+00	1.285696e+00, 1.379699e-01, 8.411825e-01, 3.187892e-02, 2.935629e-01, 6.584612e-01, 2.460817e-01, 4.778922e-01, 1.659078e-01, 1.096305e+00, 1.001226e+00, 1.027143e+00, 2.364845e+00, 8.928087e-01, 7.429422e-01, 2.552710e-01, 7.575679e-01, 1.281202e-02, 2.994184e-01, 4.811052e-01, 6.270856e-01, 2.238657e-01, 1.283607e+00, 8.702903e-01, 6.890257e-01, 2.006837e-01, 2.644399e-01, 1.384582e+00, 7.78642…
1.200000e+00	1.034947e+00, 1.099127e-01, 8.465527e-01, 6.229065e-02, 2.142513e-01, 7.885805e-01, 2.049261e-01, 3.388547e-01, 2.600122e-01, 8.313319e-01, 1.030050e+00, 8.585524e-01, 2.388742e+00, 6.765052e-01, 7.999735e-01, 1.724769e-01, 7.453942e-01, 7.621299e-03, 2.488442e-01, 3.781729e-01, 5.292858e-01, 1.031146e-01, 1.339585e+00, 5.835794e-01, 5.966812e-01, 1.414343e-01, 1.864235e-01, 1.137929e+00, 1.60944…
1.400000e+00	1.089375e+00, 7.267681e-02, 9.616175e-01, 1.199718e-01, 2.261239e-01, 6.298520e-01, 1.510253e-01, 2.537560e-01, 3.497779e-01, 6.186715e-01, 9.164826e-01, 7.678997e-01, 2.343458e+00, 5.671040e-01, 1.076622e+00, 1.021846e-01, 6.550814e-01, 4.953773e-03, 1.995185e-01, 4.264661e-01, 4.779128e-01, 7.595334e-02, 1.545028e+00, 5.831053e-01, 8.136674e-01, 9.841621e-02, 1.160126e-01, 1.163126e+00, 2.44204…
1.600000e+00	9.013180e-01, 4.987173e-02, 9.975151e-01, 1.728974e-01, 1.272312e-01, 7.149846e-01, 1.131568e-01, 1.785251e-01, 4.465138e-01, 5.530861e-01, 9.380115e-01, 5.066915e-01, 2.609617e+00, 4.792631e-01, 1.297650e+00, 6.082529e-02, 8.153208e-01, 3.246561e-03, 2.327810e-01, 3.838569e-01, 5.822309e-01, 4.491669e-02, 1.894317e+00, 5.734410e-01, 8.269709e-01, 7.539813e-02, 7.378253e-02, 9.339409e-01, 5.69216…
1.800000e+00	9.702895e-01, 5.397339e-02, 7.742102e-01, 2.285415e-01, 1.285162e-01, 6.505519e-01, 7.774931e-02, 1.665244e-01, 6.251837e-01, 4.333041e-01, 8.691236e-01, 4.251538e-01, 2.245292e+00, 4.563873e-01, 1.363930e+00, 4.766803e-02, 8.955429e-01, 2.250221e-03, 1.978139e-01, 4.063950e-01, 4.920530e-01, 2.365598e-02, 1.664123e+00, 4.669678e-01, 7.029063e-01, 5.123893e-02, 5.318185e-02, 7.880652e-01, 5.88788…
2.000000e+00	9.010053e-01, 9.152955e-02, 9.044307e-01, 2.833868e-01, 9.265001e-02, 7.298495e-01, 5.661426e-02, 1.204070e-01, 7.015624e-01, 3.895179e-01, 7.617449e-01, 2.836252e-01, 2.483492e+00, 4.856466e-01, 1.370989e+00, 3.145279e-02, 9.704994e-01, 1.097675e-03, 1.930507e-01, 4.945765e-01, 5.445564e-01, 1.436553e-02, 1.894762e+00, 4.709005e-01, 7.440529e-01, 3.123039e-02, 3.616338e-02, 7.049127e-01, 1.07967…
0.000000e+00	1.786808e+00, 1.899543e+00, 4.731812e-02, 1.501839e+00, 2.291988e+00, 1.676420e+00, 1.035144e+00, 4.944769e-01, 3.411719e-01, 2.753850e+00, 2.360301e+00, 3.464441e+00, 1.643118e+00, 1.241860e+00, 3.040807e+00, 2.122092e-01, 7.859429e-01, 2.970251e+00, 4.353599e-01, 1.252306e+00, 2.131485e+00, 8.289958e-01, 1.363645e-01, 8.237852e-01, 2.314912e-01, 9.052804e-02, 2.992618e-01, 2.049456e+00, 7.20774…
2.000000e-01	1.594468e+00, 1.423767e+00, 4.369920e-01, 9.885821e-01, 2.337499e+00, 1.145397e+00, 6.749437e-01, 5.914009e-01, 3.053439e-01, 1.878550e+00, 2.026434e+00, 2.014955e+00, 1.178016e+00, 8.197444e-01, 2.586950e+00, 1.547276e-01, 5.328497e-01, 1.619476e+00, 8.507202e-01, 7.155430e-01, 1.493180e+00, 8.137147e-01, 3.384702e-01, 5.836263e-01, 2.796214e-01, 8.315708e-02, 5.252389e-01, 1.500359e+00, 4.67545…
4.000000e-01	1.158623e+00, 1.266337e+00, 6.431336e-01, 5.691112e-01, 2.140187e+00, 1.238011e+00, 4.844858e-01, 7.632389e-01, 1.948934e-01, 1.823756e+00, 1.446411e+00, 1.030801e+00, 9.447010e-01, 5.574988e-01, 2.071721e+00, 8.675960e-02, 5.010837e-01, 7.431310e-01, 9.036458e-01, 6.569030e-01, 1.131599e+00, 8.743236e-01, 6.960838e-01, 5.631314e-01, 4.807249e-01, 1.016357e-01, 5.502171e-01, 1.147056e+00, 4.37188…
6.000000e-01	1.015627e+00, 9.185179e-01, 5.533482e-01, 3.579081e-01, 1.928886e+00, 8.155080e-01, 3.394450e-01, 8.243233e-01, 1.422833e-01, 1.749940e+00, 1.515178e+00, 7.333152e-01, 8.549367e-01, 4.180338e-01, 1.755560e+00, 5.900438e-02, 5.750986e-01, 4.856491e-01, 7.118962e-01, 5.432552e-01, 7.300213e-01, 7.422031e-01, 9.529776e-01, 3.354241e-01, 5.675077e-01, 1.237095e-01, 4.298502e-01, 1.244644e+00, 4.66648…
8.000000e-01	9.079835e-01, 7.248776e-01, 6.355320e-01, 2.308475e-01, 1.440303e+00, 8.370887e-01, 2.230123e-01, 5.809661e-01, 1.206488e-01, 1.242110e+00, 1.280633e+00, 5.042657e-01, 5.814911e-01, 3.126144e-01, 1.483059e+00, 5.246223e-02, 6.215916e-01, 2.268984e-01, 7.738886e-01, 3.983541e-01, 8.578793e-01, 4.309118e-01, 9.377477e-01, 2.654589e-01, 6.207066e-01, 1.226587e-01, 2.694453e-01, 9.625299e-01, 4.75329…
1.000000e+00	1.038844e+00, 5.020820e-01, 7.884963e-01, 1.653214e-01, 1.152034e+00, 8.751667e-01, 1.923183e-01, 5.375284e-01, 2.228421e-01, 9.795571e-01, 1.112534e+00, 2.715347e-01, 5.621614e-01, 2.638300e-01, 1.806158e+00, 2.372754e-02, 5.188013e-01, 1.456644e-01, 5.926284e-01, 4.047125e-01, 6.679761e-01, 2.746823e-01, 1.265735e+00, 2.721782e-01, 6.411869e-01, 8.172274e-02, 2.147042e-01, 1.248640e+00, 4.90259…
1.200000e+00	1.108707e+00, 3.396961e-01, 8.813532e-01, 2.465710e-01, 1.077022e+00, 6.338340e-01, 1.487802e-01, 3.762198e-01, 2.612343e-01, 8.123646e-01, 1.000279e+00, 1.877816e-01, 7.758090e-01, 2.483551e-01, 1.621802e+00, 1.761345e-02, 6.036711e-01, 1.096929e-01, 3.963008e-01, 4.884697e-01, 5.822258e-01, 1.462758e-01, 1.508461e+00, 2.424181e-01, 6.177418e-01, 6.980659e-02, 1.236027e-01, 1.213610e+00, 5.29607…
1.400000e+00	7.854048e-01, 1.960249e-01, 9.409278e-01, 2.527805e-01, 6.446301e-01, 8.175690e-01, 8.711103e-02, 3.094939e-01, 4.480755e-01, 4.825355e-01, 8.782234e-01, 1.097913e-01, 1.045813e+00, 2.427524e-01, 1.678740e+00, 1.461557e-02, 5.647420e-01, 5.621155e-02, 2.707037e-01, 4.093379e-01, 5.518189e-01, 9.135145e-02, 1.521944e+00, 2.989187e-01, 8.123132e-01, 4.651860e-02, 7.041714e-02, 1.040746e+00, 6.47720…
1.600000e+00	9.786706e-01, 2.811015e-01, 9.891075e-01, 2.733156e-01, 5.160525e-01, 8.409325e-01, 6.967675e-02, 3.021174e-01, 5.433746e-01, 4.104525e-01, 9.591501e-01, 7.029870e-02, 1.300512e+00, 3.535550e-01, 1.623212e+00, 9.228359e-03, 8.725845e-01, 3.213509e-02, 2.696304e-01, 3.874963e-01, 4.093832e-01, 5.498622e-02, 1.773869e+00, 2.802059e-01, 7.961139e-01, 3.584314e-02, 5.142825e-02, 6.634432e-01, 8.00926…
1.800000e+00	9.353204e-01, 1.949975e-01, 9.818323e-01, 3.222056e-01, 4.217292e-01, 5.537215e-01, 4.963057e-02, 2.138711e-01, 6.257432e-01, 3.290572e-01, 7.329863e-01, 5.272394e-02, 1.394196e+00, 3.269415e-01, 1.509405e+00, 5.662434e-03, 1.157461e+00, 1.663721e-02, 2.905157e-01, 3.747522e-01, 6.229123e-01, 3.292303e-02, 1.851363e+00, 2.607151e-01, 8.120982e-01, 2.439692e-02, 3.747304e-02, 7.740399e-01, 9.61836…
2.000000e+00	8.354742e-01, 2.546182e-01, 1.041941e+00, 3.682045e-01, 4.373262e-01, 8.030397e-01, 3.595800e-02, 1.567353e-01, 8.308198e-01, 2.749127e-01, 8.802740e-01, 3.860898e-02, 1.736615e+00, 3.190846e-01, 1.770409e+00, 3.458978e-03, 1.318976e+00, 1.039488e-02, 2.560309e-01, 3.535128e-01, 5.315538e-01, 2.005187e-02, 2.009146e+00, 3.074227e-01, 7.780282e-01, 1.354851e-02, 2.638215e-02, 6.160131e-01, 9.18042…
0.000000e+00	2.725852e+00, 3.447510e-01, 3.203990e+00, 9.280712e-01, 2.024277e+00, 1.913442e+00, 2.315164e+00, 1.757904e+00, 3.006251e+00, 1.689228e-01, 1.644708e+00, 1.227677e+00, 1.524678e+00, 1.904217e+00, 2.705363e+00, 2.034461e+00, 1.911379e+00, 3.493210e-01, 6.286192e-01, 5.906076e-01, 2.863632e+00, 1.057189e+00, 2.072437e+00, 9.230397e-01, 3.334892e+00, 6.829280e-01, 8.788746e-01, 5.752648e-01, 2.01796…
2.000000e-01	2.073437e+00, 5.958036e-01, 2.208752e+00, 6.582524e-01, 1.468205e+00, 1.512716e+00, 1.647639e+00, 1.516985e+00, 1.921515e+00, 2.653078e-01, 1.025674e+00, 8.789690e-01, 8.931946e-01, 1.864573e+00, 1.756805e+00, 1.754637e+00, 1.931970e+00, 2.006500e-01, 4.464301e-01, 4.900760e-01, 1.734655e+00, 4.740198e-01, 1.375122e+00, 1.009520e+00, 2.114770e+00, 9.767127e-01, 1.001503e+00, 5.998747e-01, 2.15287…
4.000000e-01	1.768957e+00, 6.640209e-01, 1.563770e+00, 4.147072e-01, 1.471423e+00, 1.191708e+00, 1.622077e+00, 1.118835e+00, 1.619339e+00, 2.751126e-01, 9.928753e-01, 5.305459e-01, 8.141897e-01, 1.652395e+00, 1.229289e+00, 1.038959e+00, 1.902599e+00, 1.153603e-01, 5.582820e-01, 5.134699e-01, 1.185835e+00, 3.535408e-01, 1.415430e+00, 1.110005e+00, 1.801658e+00, 7.524542e-01, 8.703822e-01, 4.541197e-01, 2.06062…
6.000000e-01	1.509644e+00, 9.529110e-01, 1.363884e+00, 4.579120e-01, 9.031228e-01, 9.248615e-01, 1.189497e+00, 9.842773e-01, 1.250374e+00, 3.426084e-01, 6.052743e-01, 4.828728e-01, 9.669947e-01, 1.240213e+00, 1.007597e+00, 6.952527e-01, 2.083176e+00, 6.197663e-02, 6.266268e-01, 4.693788e-01, 9.220257e-01, 2.325796e-01, 9.385598e-01, 1.073399e+00, 1.641674e+00, 6.963583e-01, 5.958712e-01, 3.920055e-01, 2.27076…
8.000000e-01	1.363831e+00, 8.780976e-01, 1.150257e+00, 4.442437e-01, 9.207635e-01, 8.372610e-01, 8.824442e-01, 9.075769e-01, 1.051661e+00, 2.705926e-01, 5.150436e-01, 6.656837e-01, 8.644339e-01, 1.461077e+00, 7.080556e-01, 4.762207e-01, 2.032456e+00, 3.068310e-02, 6.749454e-01, 3.834640e-01, 6.588603e-01, 2.303972e-01, 7.672828e-01, 9.086288e-01, 1.303954e+00, 4.735014e-01, 3.733400e-01, 4.334373e-01, 1.83856…
1.000000e+00	1.002747e+00, 8.378573e-01, 8.725373e-01, 5.150415e-01, 6.778357e-01, 9.118641e-01, 6.200896e-01, 6.717053e-01, 1.135891e+00, 2.354025e-01, 3.688976e-01, 5.965008e-01, 1.081301e+00, 1.192941e+00, 5.620386e-01, 3.157276e-01, 2.077365e+00, 2.525250e-02, 8.733316e-01, 4.396354e-01, 5.866454e-01, 2.954240e-01, 7.375394e-01, 9.244622e-01, 1.098367e+00, 3.612335e-01, 2.480568e-01, 5.514876e-01, 1.68120…
1.200000e+00	1.231949e+00, 8.593662e-01, 9.216048e-01, 5.670176e-01, 5.835645e-01, 8.040487e-01, 6.025203e-01, 5.659159e-01, 8.899244e-01, 1.633895e-01, 3.098373e-01, 6.692901e-01, 1.444947e+00, 1.203428e+00, 4.423779e-01, 1.972043e-01, 2.108823e+00, 1.249817e-02, 8.424036e-01, 4.382561e-01, 5.786746e-01, 3.328633e-01, 7.602575e-01, 7.800297e-01, 8.121774e-01, 3.217418e-01, 1.274042e-01, 7.639206e-01, 1.98073…
1.400000e+00	1.023994e+00, 1.005003e+00, 9.314370e-01, 4.272297e-01, 5.692969e-01, 7.996879e-01, 3.884047e-01, 6.909654e-01, 9.022959e-01, 1.208495e-01, 4.238897e-01, 7.784138e-01, 1.271565e+00, 8.240121e-01, 6.283640e-01, 1.522937e-01, 2.064219e+00, 6.809470e-03, 8.260128e-01, 3.336340e-01, 5.838389e-01, 3.307429e-01, 7.405876e-01, 7.213446e-01, 1.038108e+00, 2.505935e-01, 1.032976e-01, 8.179042e-01, 1.78437…
1.600000e+00	1.007747e+00, 1.101395e+00, 1.046113e+00, 4.880147e-01, 3.679336e-01, 8.122035e-01, 3.062620e-01, 7.449871e-01, 8.267845e-01, 1.018640e-01, 4.560224e-01, 6.864693e-01, 1.812814e+00, 8.351853e-01, 7.551795e-01, 1.069900e-01, 2.041133e+00, 4.851832e-03, 9.615975e-01, 3.854624e-01, 5.421035e-01, 4.000603e-01, 9.880380e-01, 6.159436e-01, 8.232814e-01, 1.876397e-01, 6.330579e-02, 1.226299e+00, 1.43924…
1.800000e+00	9.763771e-01, 1.195035e+00, 1.083224e+00, 4.510064e-01, 3.153829e-01, 7.975229e-01, 1.762515e-01, 6.560349e-01, 7.293213e-01, 7.701341e-02, 5.078720e-01, 7.431128e-01, 1.893621e+00, 6.700758e-01, 9.590389e-01, 4.979883e-02, 1.281203e+00, 2.647188e-03, 1.084070e+00, 3.734191e-01, 6.110838e-01, 4.135208e-01, 9.109208e-01, 5.893236e-01, 9.130876e-01, 1.644339e-01, 4.440379e-02, 1.232991e+00, 1.25583…
2.000000e+00	8.874986e-01, 8.685389e-01, 9.454316e-01, 5.258304e-01, 2.628874e-01, 9.249536e-01, 1.232903e-01, 6.601351e-01, 7.655139e-01, 7.550437e-02, 4.998300e-01, 5.483017e-01, 1.836502e+00, 6.960317e-01, 1.058924e+00, 4.111735e-02, 1.153090e+00, 1.429350e-03, 8.259006e-01, 3.418472e-01, 4.444571e-01, 4.365781e-01, 1.414106e+00, 5.645399e-01, 7.648719e-01, 1.576118e-01, 2.757316e-02, 1.202457e+00, 1.19340…
0.000000e+00	2.925172e-01, 1.571728e+00, 7.191676e-01, 1.950082e+00, 1.083870e+00, 1.317590e+00, 1.464091e+00, 1.463977e+00, 2.657118e+00, 1.272161e+00, 1.481780e+00, 4.117729e-01, 8.360593e-01, 1.570074e+00, 2.300214e+00, 2.225639e+00, 2.613928e+00, 2.032374e+00, 1.396381e+00, 5.012438e-01, 1.296524e+00, 1.496758e-01, 1.787173e+00, 9.514785e-01, 2.249808e+00, 3.217156e+00, 6.665314e-01, 8.424632e-01, 1.33893…
2.000000e-01	2.369060e-01, 1.715231e+00, 8.216142e-01, 1.401949e+00, 1.190593e+00, 1.205805e+00, 1.598798e+00, 1.723115e+00, 1.474890e+00, 9.420643e-01, 1.198503e+00, 3.736856e-01, 8.499113e-01, 1.166127e+00, 1.620420e+00, 1.257445e+00, 2.189360e+00, 1.515271e+00, 1.702778e+00, 4.989410e-01, 9.035165e-01, 4.918615e-01, 1.483315e+00, 8.178983e-01, 1.809757e+00, 2.231713e+00, 5.422476e-01, 6.117223e-01, 1.34423…
4.000000e-01	2.439440e-01, 1.694171e+00, 7.766659e-01, 8.838353e-01, 1.144068e+00, 9.209553e-01, 1.574964e+00, 1.311288e+00, 1.390516e+00, 9.167689e-01, 7.735050e-01, 2.488203e-01, 7.070255e-01, 7.994152e-01, 1.161143e+00, 7.756944e-01, 2.867565e+00, 7.704768e-01, 1.175939e+00, 4.307442e-01, 6.509804e-01, 7.369276e-01, 1.178541e+00, 5.801268e-01, 1.775794e+00, 1.958226e+00, 3.884797e-01, 4.128848e-01, 1.33733…
6.000000e-01	3.703265e-01, 1.511466e+00, 7.852707e-01, 6.758056e-01, 9.690907e-01, 9.951466e-01, 1.299812e+00, 1.527919e+00, 1.344696e+00, 5.179372e-01, 6.877864e-01, 1.558701e-01, 8.092986e-01, 6.859791e-01, 1.559111e+00, 5.417672e-01, 2.141461e+00, 4.968753e-01, 1.090833e+00, 4.233732e-01, 6.329464e-01, 7.992908e-01, 1.412040e+00, 4.722329e-01, 1.244306e+00, 1.731716e+00, 2.468968e-01, 3.627686e-01, 1.48560…
8.000000e-01	4.428975e-01, 1.365107e+00, 7.678577e-01, 7.056309e-01, 7.630578e-01, 7.728679e-01, 1.423639e+00, 1.265931e+00, 1.099473e+00, 4.138532e-01, 5.158931e-01, 1.183556e-01, 1.161214e+00, 5.172559e-01, 1.379562e+00, 3.441707e-01, 2.104748e+00, 2.762108e-01, 1.258430e+00, 3.619466e-01, 6.383612e-01, 8.205391e-01, 1.562785e+00, 3.236804e-01, 1.101555e+00, 1.353241e+00, 1.407686e-01, 2.598063e-01, 1.71425…
1.000000e+00	5.469501e-01, 1.110738e+00, 1.013776e+00, 5.673210e-01, 6.193941e-01, 6.571189e-01, 1.467069e+00, 1.406033e+00, 1.045865e+00, 4.143554e-01, 4.514486e-01, 7.259133e-02, 1.283503e+00, 4.606058e-01, 1.572970e+00, 2.281300e-01, 2.552840e+00, 1.492796e-01, 1.303354e+00, 4.180025e-01, 4.895420e-01, 7.477647e-01, 1.423486e+00, 3.761686e-01, 1.052877e+00, 1.421177e+00, 1.060488e-01, 2.200482e-01, 1.42075…
1.200000e+00	6.410418e-01, 1.226560e+00, 9.845782e-01, 4.370090e-01, 4.893368e-01, 6.107698e-01, 1.310700e+00, 1.335173e+00, 7.766456e-01, 2.830877e-01, 4.549568e-01, 5.765209e-02, 1.363051e+00, 3.604049e-01, 1.587279e+00, 1.365841e-01, 2.303000e+00, 8.912338e-02, 9.341321e-01, 3.879532e-01, 5.933733e-01, 8.837636e-01, 1.831408e+00, 4.372035e-01, 7.973787e-01, 1.290658e+00, 5.598073e-02, 2.402915e-01, 1.54577…
1.400000e+00	7.672403e-01, 1.184659e+00, 7.146019e-01, 4.915792e-01, 3.661694e-01, 5.457115e-01, 1.246034e+00, 1.192089e+00, 1.027804e+00, 2.365845e-01, 4.273216e-01, 5.393074e-02, 1.558491e+00, 4.185575e-01, 1.684993e+00, 1.005941e-01, 2.239767e+00, 6.079657e-02, 1.142823e+00, 3.691444e-01, 5.247882e-01, 8.488959e-01, 1.616871e+00, 4.328078e-01, 8.797364e-01, 1.178739e+00, 4.227445e-02, 2.020652e-01, 2.07882…
1.600000e+00	7.465451e-01, 1.221432e+00, 8.920859e-01, 4.649782e-01, 3.074582e-01, 6.167022e-01, 1.123740e+00, 1.201114e+00, 7.412506e-01, 1.865071e-01, 4.819979e-01, 4.079432e-02, 1.898532e+00, 3.909904e-01, 1.339498e+00, 7.193837e-02, 2.156939e+00, 3.066434e-02, 1.176392e+00, 3.529218e-01, 4.710003e-01, 9.853420e-01, 1.708558e+00, 3.662026e-01, 8.900774e-01, 1.107410e+00, 3.417870e-02, 1.657817e-01, 1.79995…
1.800000e+00	7.854226e-01, 8.846021e-01, 9.132602e-01, 5.233357e-01, 2.495320e-01, 5.000574e-01, 1.060868e+00, 9.654405e-01, 6.615435e-01, 1.675823e-01, 5.076726e-01, 3.394577e-02, 1.796388e+00, 4.429717e-01, 1.468439e+00, 4.945455e-02, 2.203844e+00, 1.731061e-02, 9.682639e-01, 3.455501e-01, 4.914035e-01, 7.727479e-01, 1.872436e+00, 3.506892e-01, 8.000854e-01, 1.009406e+00, 2.101939e-02, 1.515860e-01, 1.85900…
2.000000e+00	7.783731e-01, 1.182196e+00, 9.303304e-01, 5.302346e-01, 2.224093e-01, 6.990167e-01, 8.849601e-01, 1.054650e+00, 9.643731e-01, 1.139893e-01, 5.934583e-01, 2.424912e-02, 1.929738e+00, 4.218390e-01, 1.481006e+00, 2.986783e-02, 2.025186e+00, 9.653656e-03, 1.230392e+00, 3.868456e-01, 4.876624e-01, 7.506915e-01, 1.625733e+00, 3.821798e-01, 7.590864e-01, 9.038898e-01, 1.971462e-02, 1.736373e-01, 1.53346…
0.000000e+00	2.657104e+00, 1.056854e+00, 1.193949e-01, 9.866565e-01, 2.233231e+00, 3.705472e-01, 1.497136e+00, 1.472710e+00, 1.363239e+00, 2.337913e+00, 2.432074e+00, 1.845906e-01, 1.690246e-01, 1.443840e+00, 1.925424e+00, 1.428346e+00, 2.230748e+00, 7.210067e-01, 1.688090e+00, 3.292887e-01, 3.356613e+00, 7.405668e-02, 1.305908e+00, 8.157589e-01, 9.176540e-01, 3.210235e-01, 1.344537e+00, 2.510948e+00, 5.71986…
2.000000e-01	2.020891e+00, 9.553581e-01, 1.508507e-01, 6.778473e-01, 2.342067e+00, 5.213220e-01, 1.212710e+00, 1.315357e+00, 1.037783e+00, 2.371390e+00, 1.485728e+00, 1.082348e-01, 1.460986e-01, 9.683671e-01, 1.389345e+00, 9.869435e-01, 1.518538e+00, 3.709789e-01, 9.387053e-01, 3.312286e-01, 2.122496e+00, 3.005651e-01, 1.172485e+00, 6.606106e-01, 1.022072e+00, 5.227797e-01, 1.191256e+00, 1.807914e+00, 5.40211…
4.000000e-01	2.111049e+00, 4.853337e-01, 2.058313e-01, 3.490646e-01, 1.343946e+00, 5.806408e-01, 8.832015e-01, 1.207232e+00, 7.989550e-01, 1.783351e+00, 1.628455e+00, 9.213310e-02, 1.687685e-01, 6.052048e-01, 1.317999e+00, 6.957811e-01, 1.020384e+00, 2.141280e-01, 7.249015e-01, 3.792965e-01, 9.234787e-01, 1.963278e-01, 1.430439e+00, 5.574504e-01, 8.315704e-01, 6.503375e-01, 1.123101e+00, 1.352037e+00, 4.14845…
6.000000e-01	1.371756e+00, 5.338299e-01, 3.886435e-01, 2.969181e-01, 1.234397e+00, 6.173422e-01, 6.179664e-01, 9.382409e-01, 5.145934e-01, 1.804695e+00, 1.228980e+00, 6.966832e-02, 1.313544e-01, 5.206103e-01, 1.365072e+00, 3.746642e-01, 9.585232e-01, 1.381138e-01, 6.962266e-01, 3.682483e-01, 8.260717e-01, 1.406088e-01, 1.470024e+00, 4.172591e-01, 9.121952e-01, 6.358620e-01, 7.031780e-01, 1.080154e+00, 5.33760…
8.000000e-01	1.243514e+00, 3.918520e-01, 6.273594e-01, 2.244021e-01, 1.008878e+00, 5.880605e-01, 4.681952e-01, 7.029835e-01, 3.085139e-01, 1.616406e+00, 1.379289e+00, 5.494306e-02, 2.356110e-01, 3.261486e-01, 1.514983e+00, 2.379971e-01, 1.116855e+00, 7.742614e-02, 4.909808e-01, 3.870065e-01, 6.833822e-01, 7.990396e-02, 1.620932e+00, 3.151842e-01, 7.201758e-01, 4.035309e-01, 3.853383e-01, 7.736795e-01, 6.59810…
1.000000e+00	9.542122e-01, 2.701768e-01, 6.146710e-01, 1.881440e-01, 7.971886e-01, 6.288125e-01, 2.898067e-01, 4.888844e-01, 2.187605e-01, 1.188798e+00, 9.284840e-01, 4.385810e-02, 4.850447e-01, 1.978259e-01, 1.235502e+00, 1.639387e-01, 1.345351e+00, 4.923887e-02, 3.514489e-01, 4.232980e-01, 5.207763e-01, 4.673842e-02, 1.713982e+00, 2.586843e-01, 9.285783e-01, 3.704497e-01, 2.495740e-01, 6.507184e-01, 9.79718…
1.200000e+00	1.092963e+00, 3.752735e-01, 6.535077e-01, 2.221196e-01, 6.190533e-01, 5.635384e-01, 2.145019e-01, 4.401850e-01, 2.546386e-01, 8.931657e-01, 8.507353e-01, 3.723362e-02, 7.527782e-01, 1.915624e-01, 1.425513e+00, 1.196074e-01, 1.567595e+00, 2.154606e-02, 3.184650e-01, 3.934312e-01, 6.071902e-01, 3.455859e-02, 1.977366e+00, 1.877584e-01, 8.097563e-01, 2.754229e-01, 2.046064e-01, 4.537238e-01, 1.05704…
1.400000e+00	1.056587e+00, 4.876033e-01, 8.668247e-01, 2.561789e-01, 5.323396e-01, 7.733586e-01, 1.645679e-01, 3.536324e-01, 4.699270e-01, 7.515480e-01, 8.828455e-01, 2.745479e-02, 1.025958e+00, 2.114638e-01, 1.827361e+00, 8.730102e-02, 1.906577e+00, 1.179422e-02, 4.389852e-01, 3.756027e-01, 5.148635e-01, 2.578650e-02, 1.970972e+00, 1.854610e-01, 6.985906e-01, 1.744364e-01, 1.191922e-01, 4.471179e-01, 1.23906…
1.600000e+00	8.517179e-01, 6.767356e-01, 6.685454e-01, 3.004662e-01, 3.682525e-01, 7.265291e-01, 1.257982e-01, 2.858040e-01, 5.135470e-01, 6.119401e-01, 8.692430e-01, 2.725823e-02, 1.383101e+00, 1.833334e-01, 1.355149e+00, 5.406013e-02, 1.618698e+00, 6.376334e-03, 6.199566e-01, 4.192082e-01, 6.298937e-01, 2.270280e-02, 2.086436e+00, 2.230325e-01, 7.557765e-01, 8.040047e-02, 9.433746e-02, 3.766302e-01, 1.47367…
1.800000e+00	9.556334e-01, 7.663129e-01, 9.337487e-01, 3.440186e-01, 3.765299e-01, 7.326554e-01, 8.012365e-02, 2.631207e-01, 6.415749e-01, 4.158587e-01, 8.054525e-01, 2.977392e-02, 1.424858e+00, 2.390354e-01, 1.538234e+00, 2.710427e-02, 1.608548e+00, 4.513368e-03, 6.552055e-01, 3.996155e-01, 5.652124e-01, 6.280509e-02, 1.925727e+00, 1.859781e-01, 7.364555e-01, 8.456436e-02, 4.622343e-02, 3.397275e-01, 1.37299…
2.000000e+00	9.009707e-01, 8.291007e-01, 9.446298e-01, 3.336406e-01, 2.535198e-01, 6.331195e-01, 5.860699e-02, 2.510674e-01, 6.427036e-01, 2.900028e-01, 7.037488e-01, 2.187134e-02, 1.494600e+00, 1.985684e-01, 1.612059e+00, 2.338446e-02, 1.972088e+00, 2.616653e-03, 6.621894e-01, 3.702906e-01, 5.480899e-01, 8.719520e-02, 2.340373e+00, 2.533267e-01, 7.403099e-01, 4.813727e-02, 3.760862e-02, 2.752342e-01, 1.68258…
0.000000e+00	1.229480e+00, 4.134618e-02, 2.145705e+00, 1.242061e+00, 3.325472e-01, 1.000183e+00, 1.331736e+00, 3.053206e+00, 2.055659e+00, 8.845202e-01, 1.085384e+00, 2.974446e-01, 8.022430e-01, 2.178049e+00, 1.706623e+00, 2.666320e+00, 9.322746e-01, 9.117486e-01, 2.271918e+00, 2.014212e+00, 1.895082e+00, 1.166778e+00, 4.506456e-01, 1.407558e+00, 2.496580e+00, 2.283965e+00, 5.656807e-01, 1.822810e+00, 1.62581…
2.000000e-01	9.915970e-01, 3.901830e-02, 1.715111e+00, 1.067183e+00, 3.486174e-01, 8.525064e-01, 1.400236e+00, 2.044687e+00, 1.467063e+00, 6.255471e-01, 8.335657e-01, 2.081895e-01, 1.040942e+00, 2.201554e+00, 1.126099e+00, 2.067321e+00, 6.312566e-01, 7.244166e-01, 1.355275e+00, 1.188832e+00, 1.439223e+00, 6.682437e-01, 3.037953e-01, 1.269681e+00, 1.945649e+00, 1.881402e+00, 7.836893e-01, 1.426184e+00, 1.35489…
4.000000e-01	8.198188e-01, 2.865210e-02, 1.599053e+00, 7.379151e-01, 3.912042e-01, 8.179547e-01, 1.470965e+00, 1.672006e+00, 1.176936e+00, 5.733440e-01, 5.640082e-01, 4.283600e-01, 1.269512e+00, 1.897922e+00, 7.424563e-01, 1.592967e+00, 5.804082e-01, 6.455587e-01, 8.644685e-01, 7.712329e-01, 8.857957e-01, 4.015548e-01, 2.853305e-01, 1.356911e+00, 1.543682e+00, 1.533476e+00, 6.230624e-01, 9.478844e-01, 2.20069…
6.000000e-01	7.876669e-01, 1.923104e-02, 1.439796e+00, 7.165691e-01, 2.602095e-01, 8.766912e-01, 1.243088e+00, 1.215742e+00, 1.172469e+00, 5.458515e-01, 5.174087e-01, 5.257911e-01, 1.486209e+00, 1.486528e+00, 5.000219e-01, 1.498026e+00, 6.264538e-01, 5.741744e-01, 5.615126e-01, 5.720266e-01, 6.846686e-01, 2.177339e-01, 2.980957e-01, 1.271898e+00, 1.172915e+00, 1.264465e+00, 3.810470e-01, 9.740433e-01, 3.09535…
8.000000e-01	7.778537e-01, 1.672504e-02, 1.053463e+00, 5.853345e-01, 2.532798e-01, 7.734414e-01, 1.345699e+00, 9.366713e-01, 1.030022e+00, 4.191840e-01, 4.705925e-01, 6.648652e-01, 1.619997e+00, 1.365943e+00, 3.987617e-01, 1.241058e+00, 6.761939e-01, 5.326589e-01, 3.398085e-01, 6.071199e-01, 6.103766e-01, 1.196471e-01, 2.075355e-01, 1.107147e+00, 1.125351e+00, 1.178424e+00, 2.762925e-01, 1.194217e+00, 3.08490…
1.000000e+00	8.019321e-01, 1.040338e-02, 9.860458e-01, 5.715523e-01, 2.310337e-01, 9.057470e-01, 1.247682e+00, 7.227754e-01, 9.280813e-01, 2.932900e-01, 3.899671e-01, 6.317600e-01, 2.067686e+00, 1.367325e+00, 2.956492e-01, 8.096451e-01, 5.819224e-01, 5.327489e-01, 2.285498e-01, 4.054318e-01, 5.612809e-01, 8.827743e-02, 2.051887e-01, 8.491183e-01, 9.779076e-01, 9.023486e-01, 1.454324e-01, 1.199389e+00, 2.77096…
1.200000e+00	7.577405e-01, 9.186700e-03, 9.384786e-01, 5.409368e-01, 1.853036e-01, 6.964748e-01, 1.042323e+00, 5.076527e-01, 7.616876e-01, 2.706162e-01, 4.575757e-01, 7.510351e-01, 1.892292e+00, 1.194109e+00, 2.944075e-01, 4.360964e-01, 5.306331e-01, 5.207670e-01, 1.790201e-01, 3.285596e-01, 6.248320e-01, 4.160953e-02, 2.750597e-01, 8.783327e-01, 9.851202e-01, 6.183117e-01, 1.205931e-01, 1.456699e+00, 2.61696…
1.400000e+00	8.596198e-01, 8.269339e-03, 9.560891e-01, 5.375567e-01, 1.493051e-01, 7.748666e-01, 5.926597e-01, 4.338587e-01, 7.528771e-01, 2.130529e-01, 4.396281e-01, 8.919451e-01, 1.872188e+00, 7.932053e-01, 4.478291e-01, 2.950558e-01, 4.394788e-01, 4.065762e-01, 1.348358e-01, 3.643718e-01, 5.955234e-01, 2.290453e-02, 3.998755e-01, 7.716104e-01, 8.772478e-01, 4.638792e-01, 7.795924e-02, 1.498043e+00, 2.01880…
1.600000e+00	9.412828e-01, 5.335025e-03, 8.790834e-01, 5.216680e-01, 1.075907e-01, 8.549084e-01, 4.789952e-01, 3.309734e-01, 7.313935e-01, 1.728661e-01, 5.018161e-01, 7.532087e-01, 1.861146e+00, 7.073796e-01, 6.033860e-01, 2.207981e-01, 3.542168e-01, 3.221069e-01, 1.467734e-01, 4.768671e-01, 5.761599e-01, 1.578737e-02, 6.969878e-01, 5.893240e-01, 8.883689e-01, 2.820894e-01, 4.433461e-02, 1.416693e+00, 1.74555…
1.800000e+00	8.900967e-01, 4.846270e-03, 9.044414e-01, 4.902345e-01, 9.274901e-02, 6.294683e-01, 3.823141e-01, 2.402334e-01, 7.829684e-01, 1.463171e-01, 5.105908e-01, 9.135000e-01, 2.553881e+00, 6.460119e-01, 7.819137e-01, 1.410701e-01, 2.372775e-01, 2.119391e-01, 1.489334e-01, 4.124832e-01, 5.875914e-01, 8.902597e-03, 1.005072e+00, 4.287815e-01, 7.229427e-01, 2.025605e-01, 3.456878e-02, 1.701750e+00, 1.44385…
2.000000e+00	9.493754e-01, 3.729575e-03, 1.191883e+00, 4.806005e-01, 7.527392e-02, 6.735672e-01, 2.390161e-01, 1.947527e-01, 7.771091e-01, 1.104967e-01, 4.923532e-01, 7.841606e-01, 1.951759e+00, 6.357326e-01, 9.469273e-01, 9.266103e-02, 2.414591e-01, 1.146021e-01, 1.492057e-01, 3.508157e-01, 5.446430e-01, 5.454270e-03, 1.072815e+00, 5.557191e-01, 7.196038e-01, 1.603580e-01, 2.565419e-02, 1.382867e+00, 1.09604…
0.000000e+00	5.086526e-01, 2.975027e+00, 3.103159e+00, 3.238876e+00, 2.529096e+00, 2.135741e+00, 2.785514e+00, 2.131323e+00, 8.309160e-01, 2.719809e+00, 2.809860e+00, 1.075423e+00, 2.552316e+00, 1.627950e+00, 2.529058e+00, 2.646451e+00, 1.311036e+00, 7.993997e-01, 2.128560e+00, 1.443063e+00, 2.776681e+00, 1.969116e-01, 1.536881e+00, 2.287232e-01, 3.111733e+00, 9.669703e-01, 5.063333e-02, 6.104964e-01, 7.77170…
2.000000e-01	4.051533e-01, 2.469201e+00, 2.408002e+00, 1.966841e+00, 1.609155e+00, 1.829853e+00, 2.206023e+00, 2.159682e+00, 5.853456e-01, 2.108733e+00, 1.937053e+00, 9.477387e-01, 1.747518e+00, 1.530868e+00, 1.684453e+00, 2.346286e+00, 1.703142e+00, 4.264691e-01, 1.725644e+00, 8.771508e-01, 2.027268e+00, 5.520764e-01, 1.059937e+00, 4.458185e-01, 2.043631e+00, 8.308132e-01, 4.232281e-01, 4.425226e-01, 1.09034…
4.000000e-01	3.247404e-01, 1.982938e+00, 1.928279e+00, 1.240377e+00, 1.887571e+00, 1.092672e+00, 1.473990e+00, 2.015024e+00, 4.521383e-01, 1.753376e+00, 1.528405e+00, 5.412261e-01, 1.756846e+00, 1.410231e+00, 1.134966e+00, 1.884145e+00, 1.803140e+00, 2.534549e-01, 1.789553e+00, 6.864711e-01, 1.318859e+00, 6.556022e-01, 8.646035e-01, 6.150565e-01, 1.189446e+00, 9.875269e-01, 4.918911e-01, 3.076847e-01, 1.15416…
6.000000e-01	3.891720e-01, 1.728054e+00, 1.397056e+00, 8.353524e-01, 1.552976e+00, 1.244381e+00, 1.059670e+00, 1.794902e+00, 2.503762e-01, 1.343430e+00, 1.323903e+00, 3.823318e-01, 1.279435e+00, 1.466698e+00, 1.009140e+00, 1.087055e+00, 1.710070e+00, 1.486331e-01, 1.393064e+00, 5.705397e-01, 8.744521e-01, 6.701480e-01, 8.773252e-01, 8.119441e-01, 1.238877e+00, 1.181028e+00, 4.391031e-01, 2.744591e-01, 1.29901…
8.000000e-01	5.660621e-01, 1.166220e+00, 1.233972e+00, 5.248397e-01, 9.324952e-01, 8.591365e-01, 1.234445e+00, 1.707972e+00, 2.529208e-01, 1.259229e+00, 1.198582e+00, 5.208905e-01, 1.238841e+00, 1.262587e+00, 6.596736e-01, 9.401935e-01, 1.957046e+00, 9.789440e-02, 1.200844e+00, 5.520298e-01, 8.103435e-01, 8.586251e-01, 7.746318e-01, 7.784782e-01, 1.327405e+00, 9.058780e-01, 2.760408e-01, 4.202656e-01, 1.40228…
1.000000e+00	5.722486e-01, 1.396593e+00, 9.601599e-01, 3.792854e-01, 8.724985e-01, 7.268965e-01, 8.958996e-01, 1.515777e+00, 2.874605e-01, 8.777449e-01, 1.148416e+00, 6.523894e-01, 1.139615e+00, 1.232790e+00, 6.312880e-01, 5.017532e-01, 1.766615e+00, 5.617516e-02, 1.282186e+00, 4.657380e-01, 6.228647e-01, 9.286271e-01, 7.415506e-01, 7.900213e-01, 8.053460e-01, 1.191627e+00, 2.198873e-01, 5.184566e-01, 1.61678…
1.200000e+00	7.313767e-01, 1.113073e+00, 1.023756e+00, 3.040535e-01, 7.523215e-01, 6.537137e-01, 8.403331e-01, 1.614244e+00, 4.181701e-01, 6.543644e-01, 1.116235e+00, 7.882478e-01, 1.484345e+00, 1.135633e+00, 5.185955e-01, 3.964513e-01, 1.925321e+00, 2.964946e-02, 1.123486e+00, 3.456715e-01, 5.981018e-01, 9.410160e-01, 5.600087e-01, 8.274519e-01, 9.915559e-01, 8.957788e-01, 1.465740e-01, 8.235623e-01, 1.85057…
1.400000e+00	6.200766e-01, 1.512148e+00, 1.053867e+00, 2.647205e-01, 4.406728e-01, 7.273596e-01, 7.542739e-01, 1.593577e+00, 5.086318e-01, 5.783357e-01, 9.815358e-01, 6.620798e-01, 1.657985e+00, 1.052057e+00, 5.524862e-01, 2.428705e-01, 2.041573e+00, 1.705409e-02, 1.058487e+00, 3.699842e-01, 5.722779e-01, 8.181281e-01, 7.486161e-01, 8.165973e-01, 8.749180e-01, 1.108325e+00, 8.750826e-02, 9.961956e-01, 1.66169…
1.600000e+00	8.783830e-01, 1.339512e+00, 8.479180e-01, 2.795318e-01, 3.823488e-01, 5.088810e-01, 7.063376e-01, 1.285402e+00, 4.918101e-01, 4.639339e-01, 9.984635e-01, 8.575633e-01, 1.553556e+00, 8.849089e-01, 7.444943e-01, 1.479122e-01, 1.374007e+00, 9.264671e-03, 1.067707e+00, 3.506197e-01, 3.783408e-01, 9.346299e-01, 9.153770e-01, 5.882668e-01, 8.300717e-01, 9.661307e-01, 6.454077e-02, 1.209395e+00, 1.23568…
1.800000e+00	6.418970e-01, 9.016923e-01, 9.653270e-01, 3.677333e-01, 3.474623e-01, 5.595375e-01, 7.548497e-01, 1.447197e+00, 6.977743e-01, 3.220501e-01, 8.732299e-01, 8.794332e-01, 1.888591e+00, 7.874413e-01, 8.176917e-01, 7.564890e-02, 1.334925e+00, 5.774338e-03, 9.122062e-01, 4.243044e-01, 4.703335e-01, 8.204984e-01, 9.141712e-01, 5.716658e-01, 8.371015e-01, 1.083998e+00, 3.794524e-02, 1.234884e+00, 8.82319…
2.000000e+00	7.312556e-01, 8.554327e-01, 8.341129e-01, 3.162283e-01, 2.831140e-01, 5.241143e-01, 5.160759e-01, 1.340485e+00, 6.417728e-01, 2.971930e-01, 7.227511e-01, 6.069205e-01, 1.746250e+00, 6.341416e-01, 9.602094e-01, 5.332371e-02, 1.145674e+00, 5.755906e-03, 1.007573e+00, 3.554731e-01, 5.184800e-01, 8.292241e-01, 1.014204e+00, 5.938315e-01, 9.769841e-01, 1.026509e+00, 3.018415e-02, 1.169455e+00, 8.59324…
0.000000e+00	1.829013e+00, 1.565095e+00, 1.455328e+00, 6.879411e-01, 2.348739e+00, 7.745455e-01, 2.115485e+00, 1.215334e+00, 2.870959e+00, 1.082992e+00, 3.555569e-01, 2.760366e+00, 1.913116e+00, 4.302250e-01, 9.077722e-01, 1.513537e+00, 2.558382e+00, 5.475237e-02, 8.372313e-01, 2.424925e+00, 9.327132e-02, 8.514323e-01, 1.941971e+00, 7.667736e-01, 1.730250e-02, 6.638684e-01, 7.419303e-01, 7.201683e-01, 2.45264…
2.000000e-01	1.374276e+00, 1.404175e+00, 1.374174e+00, 7.122578e-01, 2.166051e+00, 8.105914e-01, 1.437738e+00, 1.313031e+00, 2.256515e+00, 9.096118e-01, 3.360308e-01, 1.546739e+00, 1.931371e+00, 7.173153e-01, 9.986186e-01, 1.181231e+00, 2.333818e+00, 2.924821e-02, 1.061096e+00, 1.584004e+00, 2.532812e-01, 7.859753e-01, 2.263363e+00, 8.735619e-01, 1.694345e-02, 9.100147e-01, 3.977937e-01, 6.074205e-01, 2.63683…
4.000000e-01	1.201012e+00, 1.349867e+00, 1.247583e+00, 5.920422e-01, 1.859886e+00, 6.511282e-01, 1.145007e+00, 1.354037e+00, 1.600853e+00, 6.725504e-01, 2.637995e-01, 1.357201e+00, 1.363057e+00, 1.018294e+00, 1.089475e+00, 5.941681e-01, 1.778067e+00, 1.637501e-02, 1.078203e+00, 1.040048e+00, 3.102885e-01, 9.713520e-01, 1.992844e+00, 7.585138e-01, 5.775591e-02, 8.413512e-01, 2.066891e-01, 5.151809e-01, 2.66864…
6.000000e-01	1.266245e+00, 1.294707e+00, 1.233362e+00, 4.980868e-01, 1.637706e+00, 6.512942e-01, 9.283713e-01, 1.548129e+00, 1.414114e+00, 5.982333e-01, 2.005969e-01, 8.013917e-01, 1.337941e+00, 8.984201e-01, 1.092802e+00, 4.477114e-01, 1.856349e+00, 1.125548e-02, 9.694459e-01, 6.482215e-01, 3.764765e-01, 7.899538e-01, 2.153756e+00, 8.490254e-01, 2.033322e-01, 7.559766e-01, 1.450752e-01, 3.846830e-01, 1.83396…
8.000000e-01	1.005438e+00, 1.368210e+00, 9.753299e-01, 6.136748e-01, 1.295339e+00, 5.871383e-01, 7.811833e-01, 1.113128e+00, 1.212265e+00, 3.966262e-01, 1.929937e-01, 7.120937e-01, 1.003764e+00, 8.865533e-01, 1.112072e+00, 3.042957e-01, 2.490828e+00, 6.247827e-03, 9.621996e-01, 6.280300e-01, 4.182852e-01, 8.616683e-01, 1.823913e+00, 8.268077e-01, 3.768138e-01, 1.105997e+00, 9.063788e-02, 3.765617e-01, 1.99521…
1.000000e+00	1.013327e+00, 1.474367e+00, 1.041323e+00, 4.158911e-01, 1.028561e+00, 5.490669e-01, 6.724784e-01, 1.227185e+00, 1.053748e+00, 2.786781e-01, 2.059082e-01, 5.597357e-01, 1.049194e+00, 8.074677e-01, 1.129878e+00, 2.137390e-01, 2.082189e+00, 3.141977e-03, 1.113388e+00, 4.888626e-01, 5.427617e-01, 6.946570e-01, 1.919449e+00, 7.548112e-01, 5.838427e-01, 7.391159e-01, 5.734093e-02, 3.221237e-01, 2.14050…
1.200000e+00	6.988885e-01, 8.529111e-01, 1.083438e+00, 5.099960e-01, 7.698296e-01, 4.496499e-01, 6.613430e-01, 1.431573e+00, 9.821499e-01, 2.643521e-01, 2.912490e-01, 3.971152e-01, 1.203425e+00, 8.062701e-01, 1.169837e+00, 1.528862e-01, 2.164085e+00, 1.650112e-03, 1.007617e+00, 4.226315e-01, 5.759733e-01, 1.001613e+00, 1.200773e+00, 7.333317e-01, 5.990971e-01, 9.298855e-01, 3.564324e-02, 2.484197e-01, 2.05292…
1.400000e+00	9.525921e-01, 1.066311e+00, 9.515850e-01, 5.330150e-01, 5.528932e-01, 6.686049e-01, 5.739867e-01, 1.250596e+00, 8.375602e-01, 1.891653e-01, 2.374538e-01, 3.748870e-01, 1.449425e+00, 6.438294e-01, 1.317834e+00, 9.687872e-02, 2.187227e+00, 1.177661e-03, 1.016599e+00, 4.734164e-01, 5.457251e-01, 8.059385e-01, 1.737335e+00, 6.857609e-01, 7.335734e-01, 9.844173e-01, 2.663623e-02, 2.722329e-01, 2.06856…
1.600000e+00	7.826821e-01, 1.170478e+00, 1.004788e+00, 5.407105e-01, 5.280542e-01, 6.248097e-01, 5.665549e-01, 1.161510e+00, 8.622910e-01, 1.636113e-01, 3.606934e-01, 2.704549e-01, 1.482964e+00, 7.134437e-01, 1.151895e+00, 6.950494e-02, 2.141467e+00, 6.560547e-04, 1.014519e+00, 4.490592e-01, 4.967488e-01, 7.090763e-01, 1.883229e+00, 5.939780e-01, 5.098599e-01, 9.196300e-01, 1.915275e-02, 2.003347e-01, 2.02750…
1.800000e+00	8.682801e-01, 1.035493e+00, 1.032031e+00, 4.402170e-01, 3.545442e-01, 5.416417e-01, 5.459977e-01, 1.061194e+00, 8.339381e-01, 1.102039e-01, 4.001049e-01, 2.120726e-01, 1.645571e+00, 5.465695e-01, 1.375506e+00, 4.426576e-02, 1.709847e+00, 3.745538e-04, 1.024569e+00, 4.208381e-01, 4.673003e-01, 7.579745e-01, 2.086289e+00, 5.338152e-01, 6.285012e-01, 9.176533e-01, 1.773945e-02, 2.342798e-01, 1.91990…
2.000000e+00	8.915414e-01, 9.562794e-01, 9.533988e-01, 4.650522e-01, 2.978060e-01, 5.466113e-01, 3.398517e-01, 1.275151e+00, 7.209006e-01, 7.778239e-02, 3.849345e-01, 1.773950e-01, 1.748020e+00, 4.377426e-01, 1.226519e+00, 2.657204e-02, 2.039430e+00, 1.939073e-04, 9.677262e-01, 4.400267e-01, 5.071978e-01, 7.680332e-01, 1.540283e+00, 4.722351e-01, 7.350548e-01, 8.228781e-01, 1.303160e-02, 2.121583e-01, 1.79212…
0.000000e+00	2.122759e+00, 7.150060e-01, 7.751972e-03, 1.803161e+00, 4.902042e-01, 2.386513e+00, 3.788364e-01, 2.706394e+00, 1.963276e+00, 2.529463e+00, 1.786858e+00, 1.381831e+00, 2.257736e+00, 2.772316e-01, 6.392225e-01, 2.211330e+00, 2.178647e+00, 1.905957e+00, 3.092720e+00, 3.304391e+00, 5.458726e-01, 3.447945e+00, 1.138665e+00, 2.633789e+00, 2.592961e+00, 2.534096e+00, 1.812429e+00, 1.469952e+00, 3.26408…
2.000000e-01	1.657872e+00, 6.113228e-01, 1.796579e-02, 9.448567e-01, 6.699971e-01, 1.491382e+00, 5.666192e-01, 1.917388e+00, 1.695472e+00, 2.801419e+00, 1.475534e+00, 1.238798e+00, 2.041795e+00, 2.049787e-01, 9.808644e-01, 2.223168e+00, 1.930463e+00, 1.130519e+00, 1.667019e+00, 1.762643e+00, 6.075129e-01, 1.476060e+00, 1.167133e+00, 1.702187e+00, 1.699905e+00, 2.339534e+00, 1.240677e+00, 1.065448e+00, 2.87588…
4.000000e-01	1.248900e+00, 5.176276e-01, 1.876887e-01, 7.731571e-01, 7.219831e-01, 1.264628e+00, 6.506374e-01, 1.473464e+00, 1.172937e+00, 2.177080e+00, 1.082945e+00, 8.727734e-01, 2.202075e+00, 1.433909e-01, 1.170027e+00, 1.410006e+00, 1.402456e+00, 9.480838e-01, 1.129364e+00, 1.355202e+00, 4.668281e-01, 1.133783e+00, 1.385698e+00, 1.531229e+00, 1.193282e+00, 2.021062e+00, 7.060410e-01, 9.504667e-01, 3.96530…
6.000000e-01	1.155471e+00, 4.013268e-01, 3.968906e-01, 4.857193e-01, 6.653770e-01, 1.101594e+00, 8.733669e-01, 1.245399e+00, 7.287433e-01, 1.561122e+00, 9.475782e-01, 7.109044e-01, 1.966626e+00, 1.061644e-01, 1.283548e+00, 9.918439e-01, 1.271778e+00, 6.077594e-01, 6.927953e-01, 6.442915e-01, 5.153405e-01, 4.920118e-01, 1.935142e+00, 1.136267e+00, 1.151120e+00, 1.158758e+00, 4.698735e-01, 8.230185e-01, 5.78570…
8.000000e-01	1.265776e+00, 2.900054e-01, 7.282225e-01, 3.765718e-01, 5.134166e-01, 1.103462e+00, 9.928396e-01, 8.374394e-01, 4.871023e-01, 1.547689e+00, 9.488328e-01, 4.039990e-01, 1.800855e+00, 6.687669e-02, 1.259689e+00, 8.359293e-01, 1.687409e+00, 4.187389e-01, 5.689859e-01, 4.993920e-01, 4.297368e-01, 3.593888e-01, 1.724576e+00, 8.566023e-01, 8.397199e-01, 1.175967e+00, 2.390488e-01, 8.089503e-01, 7.19686…
1.000000e+00	9.316172e-01, 2.497741e-01, 6.908189e-01, 3.398362e-01, 4.220543e-01, 8.163793e-01, 7.469076e-01, 6.390396e-01, 3.407875e-01, 9.484992e-01, 8.815932e-01, 2.918169e-01, 2.069743e+00, 7.313178e-02, 1.441513e+00, 5.842308e-01, 1.390191e+00, 2.655358e-01, 3.917458e-01, 4.932417e-01, 4.651925e-01, 2.060267e-01, 1.916359e+00, 6.325614e-01, 1.094568e+00, 8.206127e-01, 1.384847e-01, 5.382157e-01, 9.12833…
1.200000e+00	9.749682e-01, 4.766918e-01, 7.452086e-01, 3.925954e-01, 4.164591e-01, 9.603177e-01, 6.216929e-01, 5.031609e-01, 5.270570e-01, 8.935752e-01, 7.612707e-01, 1.904175e-01, 2.463492e+00, 6.952320e-02, 1.411570e+00, 2.942237e-01, 1.808315e+00, 1.575309e-01, 3.893953e-01, 4.825601e-01, 5.443393e-01, 1.145503e-01, 1.669062e+00, 4.973661e-01, 8.065311e-01, 6.205956e-01, 9.704805e-02, 5.608002e-01, 9.89909…
1.400000e+00	1.008424e+00, 4.899985e-01, 9.186575e-01, 3.526315e-01, 3.083086e-01, 8.709142e-01, 5.104225e-01, 3.974057e-01, 5.324837e-01, 7.387959e-01, 7.555183e-01, 1.375318e-01, 2.283372e+00, 1.051669e-01, 1.344150e+00, 2.007273e-01, 1.430697e+00, 7.764512e-02, 4.844890e-01, 4.389652e-01, 5.745488e-01, 7.068665e-02, 1.932589e+00, 4.779242e-01, 8.060421e-01, 4.234119e-01, 5.248456e-02, 4.111936e-01, 1.42484…
1.600000e+00	8.705433e-01, 6.524617e-01, 9.394602e-01, 4.486286e-01, 2.523000e-01, 8.223112e-01, 3.449710e-01, 3.215674e-01, 6.480582e-01, 4.851940e-01, 7.612325e-01, 9.023231e-02, 2.332152e+00, 1.778641e-01, 1.799818e+00, 1.252323e-01, 1.441607e+00, 4.554489e-02, 5.723847e-01, 4.892179e-01, 4.824083e-01, 6.968767e-02, 2.286499e+00, 3.918562e-01, 8.134380e-01, 3.130708e-01, 3.828680e-02, 3.218149e-01, 1.47582…
1.800000e+00	9.791584e-01, 7.883553e-01, 1.007572e+00, 3.676438e-01, 1.874694e-01, 7.262638e-01, 2.665048e-01, 3.446548e-01, 6.250600e-01, 4.026060e-01, 7.258868e-01, 7.086247e-02, 2.122615e+00, 2.026584e-01, 1.582824e+00, 8.071520e-02, 1.713097e+00, 2.950897e-02, 7.082286e-01, 4.157127e-01, 5.048645e-01, 7.752149e-02, 2.227817e+00, 3.435919e-01, 6.579305e-01, 1.946081e-01, 2.933810e-02, 3.627611e-01, 1.45728…
2.000000e+00	9.125814e-01, 7.593999e-01, 7.629687e-01, 4.832212e-01, 1.617067e-01, 8.771732e-01, 2.067484e-01, 3.543398e-01, 5.848326e-01, 3.199395e-01, 5.740518e-01, 5.770840e-02, 2.654997e+00, 2.743893e-01, 1.488165e+00, 6.424332e-02, 2.075354e+00, 1.656681e-02, 6.426454e-01, 4.301570e-01, 4.680080e-01, 1.277336e-01, 2.575197e+00, 3.968632e-01, 7.948982e-01, 1.214071e-01, 2.463521e-02, 3.010346e-01, 1.47689…
0.000000e+00	2.626363e+00, 2.654648e+00, 1.510396e+00, 5.268427e-01, 2.532750e+00, 1.142521e+00, 5.088937e-01, 1.332141e+00, 1.625448e+00, 1.362386e+00, 2.277144e+00, 1.805911e+00, 3.327030e-02, 4.187031e-01, 2.471915e+00, 8.839917e-01, 2.643081e+00, 7.548998e-02, 1.671167e+00, 1.084833e+00, 2.177999e+00, 1.857584e-01, 1.039455e-03, 1.561580e+00, 2.020434e+00, 2.440505e+00, 3.583479e-01, 1.980271e-01, 2.00911…
2.000000e-01	2.350541e+00, 2.322303e+00, 1.116629e+00, 3.173832e-01, 2.257567e+00, 1.121637e+00, 6.598227e-01, 1.266579e+00, 1.394578e+00, 1.020773e+00, 1.749782e+00, 1.071529e+00, 3.295424e-02, 6.776604e-01, 2.422773e+00, 5.985870e-01, 2.535649e+00, 7.376891e-02, 1.498058e+00, 8.706913e-01, 1.751722e+00, 5.934952e-01, 4.076877e-01, 1.185492e+00, 1.417254e+00, 1.908743e+00, 5.738613e-01, 4.230396e-01, 2.12245…
4.000000e-01	1.715321e+00, 2.115835e+00, 1.077554e+00, 2.340161e-01, 1.250578e+00, 1.013129e+00, 8.014276e-01, 1.622677e+00, 1.165742e+00, 8.760297e-01, 1.428700e+00, 7.543017e-01, 2.424524e-02, 7.953719e-01, 2.184613e+00, 3.565711e-01, 2.602018e+00, 5.239707e-02, 1.331560e+00, 6.839833e-01, 9.501540e-01, 7.042575e-01, 7.897429e-01, 9.993036e-01, 1.016793e+00, 1.628118e+00, 7.204081e-01, 7.382408e-01, 1.85191…
6.000000e-01	1.328416e+00, 1.626483e+00, 1.101283e+00, 1.685435e-01, 1.056376e+00, 8.947268e-01, 1.158742e+00, 1.393912e+00, 9.945239e-01, 7.233975e-01, 1.145607e+00, 4.899372e-01, 4.344737e-02, 8.525722e-01, 1.543431e+00, 2.819719e-01, 2.124306e+00, 2.598202e-02, 1.431918e+00, 4.655787e-01, 8.309562e-01, 8.896021e-01, 8.944584e-01, 8.905047e-01, 8.670714e-01, 1.754119e+00, 5.803838e-01, 9.881684e-01, 1.61173…
8.000000e-01	1.364128e+00, 2.036992e+00, 1.190240e+00, 1.164082e-01, 1.127882e+00, 6.677297e-01, 9.889620e-01, 1.553175e+00, 8.086000e-01, 4.888090e-01, 1.182438e+00, 2.822725e-01, 1.771066e-01, 8.030023e-01, 1.494246e+00, 1.765026e-01, 1.709740e+00, 1.663936e-02, 1.322984e+00, 5.406454e-01, 7.131986e-01, 8.063466e-01, 1.135294e+00, 8.954513e-01, 1.031606e+00, 1.482730e+00, 2.946333e-01, 1.059811e+00, 1.38747…
1.000000e+00	1.217404e+00, 1.778600e+00, 1.030234e+00, 1.779795e-01, 7.595359e-01, 7.325756e-01, 1.009478e+00, 1.461881e+00, 7.659605e-01, 4.449626e-01, 8.945541e-01, 2.021722e-01, 4.989556e-01, 6.568579e-01, 1.471172e+00, 1.053247e-01, 1.531718e+00, 1.204306e-02, 1.189504e+00, 4.241758e-01, 6.179807e-01, 7.941532e-01, 1.307944e+00, 7.396945e-01, 8.438662e-01, 1.182293e+00, 2.284707e-01, 1.261069e+00, 1.16744…
1.200000e+00	1.033918e+00, 1.273798e+00, 8.347009e-01, 2.314020e-01, 6.012234e-01, 6.979508e-01, 1.021175e+00, 1.339676e+00, 7.569847e-01, 3.910542e-01, 8.217061e-01, 1.078501e-01, 7.542024e-01, 6.684760e-01, 1.500017e+00, 6.626353e-02, 1.211659e+00, 1.078041e-02, 1.301044e+00, 4.193957e-01, 6.062538e-01, 9.965899e-01, 1.283309e+00, 6.320702e-01, 7.408663e-01, 1.042033e+00, 1.467041e-01, 1.187747e+00, 1.10452…
1.400000e+00	1.040643e+00, 9.866317e-01, 8.689294e-01, 3.470774e-01, 4.341488e-01, 6.111749e-01, 8.581567e-01, 1.409704e+00, 6.869135e-01, 2.748173e-01, 7.857073e-01, 7.635317e-02, 1.026203e+00, 5.575096e-01, 1.614325e+00, 5.329814e-02, 1.119064e+00, 1.398926e-02, 1.085431e+00, 4.183092e-01, 6.107772e-01, 9.210363e-01, 1.806919e+00, 6.556336e-01, 9.176245e-01, 1.064329e+00, 7.469607e-02, 1.170010e+00, 8.87062…
1.600000e+00	8.041285e-01, 7.902781e-01, 1.132967e+00, 3.165952e-01, 3.541769e-01, 5.122209e-01, 1.177316e+00, 1.243188e+00, 6.712292e-01, 2.156390e-01, 5.831135e-01, 6.567222e-02, 1.353237e+00, 5.093058e-01, 1.365789e+00, 3.182981e-02, 8.011478e-01, 2.903699e-02, 8.681712e-01, 3.496814e-01, 5.276159e-01, 6.856677e-01, 1.347137e+00, 4.415179e-01, 9.073756e-01, 9.553094e-01, 4.816276e-02, 1.355590e+00, 6.69478…
1.800000e+00	8.570836e-01, 7.306750e-01, 1.033520e+00, 3.579883e-01, 3.316717e-01, 5.925246e-01, 8.354264e-01, 8.773099e-01, 7.049396e-01, 1.581737e-01, 6.040059e-01, 5.730803e-02, 1.388592e+00, 5.723066e-01, 1.305345e+00, 2.171955e-02, 8.362159e-01, 3.139649e-02, 7.972163e-01, 3.810303e-01, 6.273267e-01, 5.172015e-01, 1.831783e+00, 4.916408e-01, 8.644360e-01, 9.574881e-01, 4.140443e-02, 1.266303e+00, 7.39200…
2.000000e+00	9.992571e-01, 5.480004e-01, 9.136470e-01, 4.273564e-01, 2.413941e-01, 7.015983e-01, 6.842710e-01, 7.848445e-01, 8.689432e-01, 1.704372e-01, 6.269360e-01, 4.108350e-02, 1.820204e+00, 4.681907e-01, 1.305083e+00, 1.227360e-02, 1.006545e+00, 2.839100e-02, 4.759721e-01, 3.858036e-01, 4.096964e-01, 3.165918e-01, 1.669797e+00, 5.099858e-01, 7.838705e-01, 7.012839e-01, 3.091313e-02, 9.294494e-01, 7.32246…
0.000000e+00	2.715816e+00, 1.455419e-01, 1.803585e+00, 1.427294e-01, 1.505105e+00, 2.711161e-01, 7.823206e-01, 8.010561e-02, 2.297465e-01, 1.735425e+00, 1.964384e+00, 2.668553e+00, 4.300329e-01, 2.119021e-01, 8.903412e-01, 1.946200e+00, 6.582277e-01, 2.799132e+00, 1.054282e+00, 1.895712e+00, 7.327304e-01, 2.563678e+00, 2.689754e+00, 6.958598e-01, 5.499005e-01, 6.597969e-01, 2.876687e-01, 1.189567e+00, 2.61612…
2.000000e-01	2.293180e+00, 3.687995e-01, 1.564879e+00, 9.519550e-02, 1.687109e+00, 2.096690e-01, 4.241127e-01, 5.780119e-02, 2.034847e-01, 1.277077e+00, 1.473213e+00, 1.692597e+00, 3.188709e-01, 5.226132e-01, 1.062928e+00, 1.647783e+00, 6.667001e-01, 1.461230e+00, 6.342412e-01, 1.425087e+00, 7.438176e-01, 1.529934e+00, 2.714301e+00, 9.498148e-01, 5.313462e-01, 4.191029e-01, 2.245055e-01, 9.185282e-01, 2.04221…
4.000000e-01	1.801195e+00, 5.762562e-01, 1.467247e+00, 6.057051e-02, 1.383257e+00, 1.695739e-01, 3.135346e-01, 6.869468e-02, 1.830351e-01, 1.291010e+00, 1.129160e+00, 1.236764e+00, 2.953858e-01, 8.480501e-01, 1.302772e+00, 1.443096e+00, 6.629419e-01, 7.651235e-01, 5.341443e-01, 8.511504e-01, 5.483877e-01, 1.040369e+00, 2.614911e+00, 1.009026e+00, 3.672621e-01, 3.478021e-01, 1.585688e-01, 8.589231e-01, 1.90541…
6.000000e-01	1.560332e+00, 7.098536e-01, 9.925748e-01, 7.088337e-02, 9.320870e-01, 3.167136e-01, 2.512451e-01, 9.276211e-02, 2.601727e-01, 8.505702e-01, 1.180848e+00, 6.617661e-01, 3.076344e-01, 7.612736e-01, 1.122975e+00, 9.307535e-01, 1.193793e+00, 4.522229e-01, 5.670473e-01, 7.164120e-01, 6.388828e-01, 6.186814e-01, 2.539163e+00, 8.623221e-01, 5.631067e-01, 1.696222e-01, 9.900908e-02, 6.768879e-01, 1.79993…
8.000000e-01	1.275401e+00, 7.697687e-01, 1.200046e+00, 1.053832e-01, 9.252627e-01, 3.756854e-01, 1.995135e-01, 1.559468e-01, 3.337591e-01, 6.433091e-01, 9.482550e-01, 5.511509e-01, 4.709712e-01, 8.733129e-01, 1.066916e+00, 4.845089e-01, 1.171688e+00, 2.784999e-01, 6.405530e-01, 5.638522e-01, 4.765304e-01, 4.404716e-01, 2.325385e+00, 8.009941e-01, 5.494511e-01, 1.440431e-01, 7.414660e-02, 5.157869e-01, 1.43241…
1.000000e+00	1.238824e+00, 7.723694e-01, 1.055180e+00, 1.432586e-01, 5.957683e-01, 5.639931e-01, 1.413768e-01, 2.390196e-01, 4.763981e-01, 6.069778e-01, 9.282775e-01, 3.680090e-01, 6.420541e-01, 1.094678e+00, 1.096283e+00, 3.694529e-01, 1.430758e+00, 1.662687e-01, 7.078714e-01, 4.730829e-01, 5.633591e-01, 3.752648e-01, 1.978333e+00, 6.791523e-01, 5.661923e-01, 1.004328e-01, 4.789204e-02, 3.611019e-01, 1.91328…
1.200000e+00	1.168510e+00, 8.427436e-01, 7.347890e-01, 2.198636e-01, 5.297430e-01, 4.203741e-01, 1.012555e-01, 3.024983e-01, 5.274054e-01, 4.055362e-01, 1.026252e+00, 3.304853e-01, 9.671556e-01, 9.933128e-01, 1.097044e+00, 2.509948e-01, 1.571789e+00, 7.785480e-02, 8.656189e-01, 3.851992e-01, 4.661511e-01, 3.154330e-01, 1.892390e+00, 6.135624e-01, 7.251451e-01, 7.339467e-02, 3.455669e-02, 3.179626e-01, 1.77497…
1.400000e+00	1.073122e+00, 1.104678e+00, 8.311083e-01, 2.353205e-01, 4.222944e-01, 6.217397e-01, 6.993531e-02, 3.847656e-01, 4.815142e-01, 3.500265e-01, 9.755364e-01, 3.036609e-01, 1.466259e+00, 7.259719e-01, 1.333505e+00, 1.759606e-01, 1.533897e+00, 6.057045e-02, 7.971298e-01, 4.086526e-01, 4.476235e-01, 3.558588e-01, 2.147684e+00, 6.940082e-01, 7.656190e-01, 4.979012e-02, 2.572600e-02, 2.447658e-01, 1.91969…
1.600000e+00	1.023899e+00, 1.072582e+00, 9.534934e-01, 3.396575e-01, 3.835378e-01, 6.223930e-01, 5.851601e-02, 3.894016e-01, 6.779780e-01, 2.429844e-01, 8.570941e-01, 2.679197e-01, 1.417120e+00, 6.726200e-01, 1.272337e+00, 1.276091e-01, 1.791902e+00, 2.736915e-02, 8.151222e-01, 4.327124e-01, 5.280113e-01, 4.354117e-01, 1.617868e+00, 5.534220e-01, 6.742513e-01, 3.774226e-02, 1.877506e-02, 2.440122e-01, 1.52001…
1.800000e+00	9.471378e-01, 1.070702e+00, 8.559393e-01, 3.259522e-01, 2.749923e-01, 6.864467e-01, 4.063078e-02, 5.427399e-01, 6.589294e-01, 1.752435e-01, 7.287273e-01, 1.715588e-01, 1.570429e+00, 7.193897e-01, 1.347671e+00, 6.352956e-02, 1.976436e+00, 1.957456e-02, 8.454967e-01, 3.738203e-01, 4.282186e-01, 3.905691e-01, 1.964234e+00, 5.097075e-01, 6.734417e-01, 3.720791e-02, 2.128136e-02, 2.119586e-01, 1.76322…
2.000000e+00	9.238960e-01, 1.013922e+00, 9.294810e-01, 3.418223e-01, 2.631995e-01, 7.174705e-01, 2.885830e-02, 6.502277e-01, 6.654344e-01, 1.662169e-01, 6.435021e-01, 1.653580e-01, 1.713060e+00, 5.985732e-01, 1.392017e+00, 5.160745e-02, 2.038054e+00, 1.151882e-02, 7.430291e-01, 4.036600e-01, 4.508038e-01, 5.284673e-01, 1.793978e+00, 5.053233e-01, 8.112935e-01, 2.163210e-02, 1.592148e-02, 2.054520e-01, 1.78563…
0.000000e+00	1.686950e+00, 3.901696e-01, 1.126609e+00, 7.897669e-01, 1.981861e-01, 6.379253e-01, 1.052320e+00, 1.041047e+00, 1.787473e+00, 2.657398e-01, 2.835101e+00, 3.241992e-01, 2.286508e+00, 1.129015e+00, 2.579438e+00, 8.972257e-01, 1.694233e+00, 2.782430e+00, 1.448123e-01, 5.859093e-01, 1.557076e+00, 7.688114e-01, 2.714870e+00, 2.889179e+00, 2.720650e+00, 1.313992e+00, 1.434664e-02, 1.835848e+00, 2.55636…
2.000000e-01	1.799469e+00, 5.042532e-01, 9.227822e-01, 4.489562e-01, 5.139594e-01, 7.198645e-01, 1.165908e+00, 7.879951e-01, 1.477587e+00, 1.890294e-01, 2.587043e+00, 1.919443e-01, 2.377699e+00, 1.033882e+00, 1.717757e+00, 5.649129e-01, 1.258549e+00, 1.877119e+00, 4.366637e-01, 5.625828e-01, 1.209154e+00, 3.961110e-01, 2.096996e+00, 1.785716e+00, 1.818652e+00, 1.059859e+00, 3.538709e-01, 1.817122e+00, 2.08801…
4.000000e-01	1.314412e+00, 5.892331e-01, 8.001628e-01, 3.042877e-01, 6.363250e-01, 7.170010e-01, 1.003167e+00, 5.387876e-01, 1.413728e+00, 1.776775e-01, 2.039201e+00, 1.265021e-01, 2.683289e+00, 9.382303e-01, 1.603285e+00, 3.517979e-01, 8.479182e-01, 1.223027e+00, 5.457333e-01, 4.325202e-01, 8.591562e-01, 2.621823e-01, 1.853655e+00, 1.947149e+00, 1.779364e+00, 8.304145e-01, 3.584154e-01, 1.722669e+00, 1.35848…
6.000000e-01	1.334468e+00, 8.221654e-01, 8.148753e-01, 1.821361e-01, 5.321375e-01, 6.849888e-01, 6.990926e-01, 4.913540e-01, 1.121899e+00, 1.630659e-01, 1.420921e+00, 1.225012e-01, 2.669151e+00, 9.271445e-01, 1.291023e+00, 1.959080e-01, 7.332793e-01, 8.625030e-01, 4.787066e-01, 4.382129e-01, 7.061943e-01, 1.802502e-01, 1.814484e+00, 1.418856e+00, 1.636283e+00, 5.458202e-01, 2.345480e-01, 1.267609e+00, 1.48077…
8.000000e-01	1.020073e+00, 7.696280e-01, 9.708325e-01, 1.724912e-01, 5.363697e-01, 8.187552e-01, 5.178793e-01, 5.003692e-01, 9.863376e-01, 1.031160e-01, 1.053173e+00, 1.081544e-01, 2.765301e+00, 7.337580e-01, 1.186707e+00, 1.077069e-01, 6.297386e-01, 5.938443e-01, 6.596473e-01, 3.714029e-01, 5.433265e-01, 2.179648e-01, 2.072967e+00, 1.090480e+00, 1.034304e+00, 4.222826e-01, 1.666381e-01, 1.084258e+00, 8.89751…
1.000000e+00	1.095954e+00, 6.992815e-01, 8.504609e-01, 1.600101e-01, 5.053584e-01, 6.378458e-01, 3.883075e-01, 4.313832e-01, 9.406960e-01, 8.816829e-02, 1.120814e+00, 9.930503e-02, 2.257942e+00, 6.862831e-01, 1.380907e+00, 9.757082e-02, 6.589853e-01, 4.137530e-01, 6.690041e-01, 5.162782e-01, 5.415059e-01, 1.552767e-01, 1.762256e+00, 9.778268e-01, 1.134866e+00, 2.856395e-01, 1.074098e-01, 8.809633e-01, 9.25922…
1.200000e+00	1.056806e+00, 5.981901e-01, 9.787716e-01, 2.130509e-01, 4.326630e-01, 7.089960e-01, 2.602834e-01, 3.502212e-01, 7.437867e-01, 7.329527e-02, 8.493130e-01, 8.172419e-02, 2.521228e+00, 6.050982e-01, 1.044851e+00, 6.408618e-02, 7.586704e-01, 2.884242e-01, 6.009049e-01, 3.385809e-01, 4.953584e-01, 1.116770e-01, 2.081345e+00, 8.138043e-01, 1.069762e+00, 1.885412e-01, 7.619737e-02, 1.037551e+00, 9.03237…
1.400000e+00	9.383644e-01, 5.382403e-01, 9.777656e-01, 2.604411e-01, 3.485306e-01, 6.514874e-01, 1.575292e-01, 2.561866e-01, 7.980723e-01, 5.077509e-02, 6.595565e-01, 6.811417e-02, 2.104188e+00, 4.727289e-01, 1.335154e+00, 4.639543e-02, 1.003208e+00, 1.624878e-01, 3.700491e-01, 3.178659e-01, 5.876114e-01, 6.031706e-02, 1.822774e+00, 7.689217e-01, 6.134770e-01, 1.257676e-01, 4.425504e-02, 7.412076e-01, 1.07025…
1.600000e+00	1.071590e+00, 6.126255e-01, 9.852192e-01, 3.158254e-01, 3.064744e-01, 6.813376e-01, 1.488205e-01, 2.276312e-01, 7.967748e-01, 4.577600e-02, 7.649798e-01, 7.295346e-02, 2.219076e+00, 5.506790e-01, 1.426462e+00, 3.090148e-02, 1.176983e+00, 1.157663e-01, 4.474604e-01, 4.294865e-01, 6.165910e-01, 5.330653e-02, 1.938200e+00, 5.596122e-01, 8.920076e-01, 9.244356e-02, 3.671625e-02, 6.209318e-01, 9.73468…
1.800000e+00	1.101640e+00, 5.767295e-01, 9.976576e-01, 4.273490e-01, 2.255093e-01, 7.452339e-01, 1.041683e-01, 2.033977e-01, 8.462790e-01, 3.823919e-02, 5.898467e-01, 4.385817e-02, 2.419033e+00, 5.110651e-01, 1.674222e+00, 2.078201e-02, 1.341328e+00, 5.728984e-02, 6.632318e-01, 3.717122e-01, 4.662481e-01, 6.372900e-02, 2.087451e+00, 6.017745e-01, 9.062197e-01, 6.817192e-02, 2.814290e-02, 5.598738e-01, 1.49911…
2.000000e+00	9.122911e-01, 8.179142e-01, 1.033680e+00, 3.874574e-01, 1.853174e-01, 7.498276e-01, 7.884940e-02, 2.152223e-01, 7.945672e-01, 3.292903e-02, 6.296935e-01, 4.955733e-02, 2.673962e+00, 4.708069e-01, 1.382116e+00, 1.569143e-02, 1.329553e+00, 2.683036e-02, 5.809609e-01, 3.973958e-01, 4.981931e-01, 8.085042e-02, 1.867693e+00, 4.086453e-01, 9.071941e-01, 4.799020e-02, 2.430115e-02, 4.838396e-01, 1.42346…
0.000000e+00	2.075365e+00, 2.107659e+00, 2.022768e+00, 2.341405e+00, 3.349030e+00, 7.775128e-01, 3.117325e-01, 4.490050e-01, 6.926815e-01, 1.973931e+00, 1.942815e+00, 1.232776e+00, 6.837281e-01, 3.246040e+00, 2.523624e+00, 1.522377e-01, 2.367372e+00, 2.890075e-01, 2.459742e+00, 1.258301e+00, 2.765457e+00, 7.828166e-01, 4.955355e-01, 2.252263e+00, 1.042028e-01, 1.133451e+00, 2.393953e+00, 1.294842e+00, 4.01968…
2.000000e-01	1.354252e+00, 1.781269e+00, 1.319598e+00, 2.088925e+00, 2.368260e+00, 8.313084e-01, 5.108564e-01, 7.014462e-01, 3.656560e-01, 1.987845e+00, 1.468122e+00, 8.061245e-01, 6.088257e-01, 2.324600e+00, 1.901663e+00, 1.062739e-01, 1.762192e+00, 3.934949e-01, 1.827145e+00, 7.344628e-01, 1.559673e+00, 9.367504e-01, 3.359407e-01, 1.763227e+00, 2.180964e-01, 9.621772e-01, 1.684277e+00, 1.195450e+00, 7.15624…
4.000000e-01	1.196402e+00, 1.285244e+00, 1.085903e+00, 1.031096e+00, 1.985450e+00, 6.838281e-01, 3.440016e-01, 9.282542e-01, 2.905121e-01, 2.568880e+00, 1.359957e+00, 4.765550e-01, 4.283752e-01, 1.407456e+00, 1.363734e+00, 6.870726e-02, 1.341761e+00, 3.613336e-01, 1.384657e+00, 5.428300e-01, 9.278091e-01, 1.002109e+00, 2.780008e-01, 1.604782e+00, 4.260528e-01, 5.676345e-01, 1.393091e+00, 1.371197e+00, 8.67578…
6.000000e-01	9.189382e-01, 1.045066e+00, 6.931210e-01, 5.713093e-01, 1.428095e+00, 5.223562e-01, 3.122253e-01, 1.041137e+00, 1.918893e-01, 1.635226e+00, 9.908515e-01, 3.699129e-01, 3.762416e-01, 1.418508e+00, 1.175236e+00, 4.099836e-02, 1.188460e+00, 2.460403e-01, 9.426870e-01, 5.452557e-01, 7.610897e-01, 8.370880e-01, 2.699026e-01, 1.134277e+00, 5.509069e-01, 5.909876e-01, 6.214044e-01, 1.395572e+00, 1.32057…
8.000000e-01	8.855486e-01, 7.743139e-01, 9.700323e-01, 6.244495e-01, 1.340328e+00, 6.403378e-01, 2.114321e-01, 8.778118e-01, 1.056823e-01, 1.523781e+00, 1.162491e+00, 4.237454e-01, 3.619072e-01, 8.901279e-01, 8.884400e-01, 3.519347e-02, 9.410905e-01, 1.339398e-01, 8.508583e-01, 5.338628e-01, 6.368026e-01, 6.653578e-01, 3.694167e-01, 9.663747e-01, 4.791712e-01, 4.958676e-01, 4.090498e-01, 1.536758e+00, 1.09063…
1.000000e+00	8.849567e-01, 5.426122e-01, 8.309276e-01, 3.186697e-01, 8.557439e-01, 6.811859e-01, 1.657651e-01, 6.232583e-01, 9.947380e-02, 1.235921e+00, 1.073791e+00, 6.266718e-01, 3.377255e-01, 6.961012e-01, 1.087375e+00, 2.118963e-02, 8.724944e-01, 8.622660e-02, 7.089760e-01, 4.522668e-01, 6.530941e-01, 3.178907e-01, 7.047121e-01, 7.451874e-01, 6.009066e-01, 3.424347e-01, 3.346094e-01, 1.244112e+00, 1.03271…
1.200000e+00	1.007102e+00, 3.965694e-01, 9.797677e-01, 3.601679e-01, 8.073134e-01, 6.141583e-01, 1.068734e-01, 4.473421e-01, 1.800803e-01, 9.738189e-01, 8.748644e-01, 4.974081e-01, 6.345320e-01, 5.838553e-01, 1.180669e+00, 1.377025e-02, 6.056063e-01, 5.017573e-02, 5.219986e-01, 5.251960e-01, 5.434440e-01, 2.164744e-01, 9.604826e-01, 7.172564e-01, 7.558921e-01, 2.438509e-01, 1.825556e-01, 1.482185e+00, 8.26690…
1.400000e+00	8.639732e-01, 3.081847e-01, 9.081131e-01, 3.056537e-01, 7.237175e-01, 6.555228e-01, 6.611857e-02, 4.331187e-01, 2.921286e-01, 7.174908e-01, 8.502353e-01, 3.445589e-01, 8.935975e-01, 4.310342e-01, 1.113764e+00, 8.034517e-03, 4.362328e-01, 3.429830e-02, 3.896384e-01, 4.161612e-01, 5.561461e-01, 1.509996e-01, 9.018828e-01, 5.830120e-01, 7.634296e-01, 1.950830e-01, 1.259819e-01, 1.546167e+00, 6.65790…
1.600000e+00	8.360929e-01, 2.309836e-01, 1.032403e+00, 3.532508e-01, 5.730602e-01, 6.918115e-01, 6.067686e-02, 2.586928e-01, 4.713036e-01, 5.552736e-01, 7.973374e-01, 2.685541e-01, 1.088975e+00, 4.858405e-01, 1.266299e+00, 5.589575e-03, 3.433376e-01, 1.899696e-02, 3.087489e-01, 3.476263e-01, 5.636253e-01, 6.753070e-02, 1.458943e+00, 5.546099e-01, 7.750237e-01, 1.380377e-01, 6.185779e-02, 1.274863e+00, 5.35507…
1.800000e+00	9.298024e-01, 1.860952e-01, 7.716081e-01, 3.470459e-01, 4.511640e-01, 7.639063e-01, 4.503750e-02, 2.454086e-01, 5.459615e-01, 4.561638e-01, 6.536470e-01, 2.253321e-01, 1.326734e+00, 4.640860e-01, 1.515613e+00, 3.964246e-03, 3.322532e-01, 1.626813e-02, 2.651540e-01, 3.776542e-01, 5.662427e-01, 3.667691e-02, 1.550525e+00, 4.274796e-01, 6.651482e-01, 8.469214e-02, 5.373500e-02, 1.660601e+00, 6.19779…
2.000000e+00	8.552133e-01, 1.468521e-01, 8.957911e-01, 4.222269e-01, 3.078562e-01, 7.031010e-01, 3.271134e-02, 1.935044e-01, 6.543130e-01, 3.599486e-01, 6.703890e-01, 1.484798e-01, 1.718242e+00, 3.891409e-01, 1.488533e+00, 3.234481e-03, 2.682785e-01, 1.097748e-02, 2.182571e-01, 4.096096e-01, 4.291251e-01, 2.268168e-02, 1.630195e+00, 3.708748e-01, 7.882111e-01, 6.020796e-02, 2.970092e-02, 1.523188e+00, 5.09976…
0.000000e+00	1.926680e-01, 1.337617e+00, 2.428597e+00, 2.583702e+00, 1.305130e+00, 2.196398e+00, 2.898120e+00, 8.097628e-01, 2.683778e+00, 1.607414e+00, 2.607744e+00, 7.929359e-01, 5.117324e-01, 1.345199e+00, 2.191982e-01, 1.211373e+00, 2.067728e+00, 1.500028e+00, 2.386884e+00, 9.803583e-01, 6.810323e-01, 2.440117e+00, 1.930914e+00, 3.175154e+00, 2.037736e+00, 2.494972e+00, 1.979928e+00, 4.546916e-01, 9.13149…
2.000000e-01	1.349398e-01, 1.110261e+00, 1.927606e+00, 1.530352e+00, 1.379210e+00, 1.673636e+00, 2.468687e+00, 7.865076e-01, 1.842563e+00, 1.637499e+00, 1.789447e+00, 9.869992e-01, 4.572614e-01, 1.536885e+00, 1.490559e-01, 1.013419e+00, 1.978706e+00, 1.382743e+00, 1.338617e+00, 7.331430e-01, 5.212680e-01, 1.867832e+00, 1.622097e+00, 2.227166e+00, 1.381972e+00, 1.832638e+00, 1.542336e+00, 4.578969e-01, 1.18713…
4.000000e-01	1.665857e-01, 9.460686e-01, 1.377635e+00, 9.629466e-01, 1.034079e+00, 1.130339e+00, 2.072214e+00, 7.943693e-01, 1.236640e+00, 1.470992e+00, 1.436110e+00, 8.649225e-01, 3.863751e-01, 1.601077e+00, 1.432137e-01, 5.699610e-01, 2.123967e+00, 8.972890e-01, 1.026835e+00, 5.511665e-01, 5.398842e-01, 1.319456e+00, 1.344376e+00, 1.919103e+00, 1.261915e+00, 1.337272e+00, 8.520587e-01, 4.274568e-01, 1.35498…
6.000000e-01	3.166843e-01, 1.011015e+00, 1.043714e+00, 6.124862e-01, 1.018882e+00, 8.819942e-01, 1.770782e+00, 8.913621e-01, 1.212743e+00, 1.203127e+00, 1.202645e+00, 8.554832e-01, 4.430175e-01, 1.299948e+00, 1.550600e-01, 3.840720e-01, 2.157480e+00, 5.541629e-01, 1.021007e+00, 3.854506e-01, 5.728064e-01, 9.565738e-01, 9.284218e-01, 1.653165e+00, 1.148465e+00, 9.943534e-01, 4.675524e-01, 4.723623e-01, 1.27067…
8.000000e-01	4.755730e-01, 1.220255e+00, 1.039355e+00, 5.133709e-01, 8.856333e-01, 7.324814e-01, 1.403415e+00, 9.765019e-01, 7.430842e-01, 6.957400e-01, 8.846051e-01, 9.076844e-01, 6.099620e-01, 9.626631e-01, 2.026920e-01, 2.662825e-01, 1.807929e+00, 4.107268e-01, 9.670447e-01, 4.667876e-01, 5.540172e-01, 8.486729e-01, 8.282755e-01, 1.254229e+00, 9.835074e-01, 8.228016e-01, 2.740892e-01, 5.960359e-01, 1.17578…
1.000000e+00	5.683067e-01, 9.781855e-01, 9.927991e-01, 4.433993e-01, 7.772878e-01, 6.637551e-01, 1.082877e+00, 8.317324e-01, 6.687447e-01, 6.413899e-01, 9.557375e-01, 7.986369e-01, 9.064001e-01, 8.571159e-01, 3.172541e-01, 1.439921e-01, 2.111250e+00, 2.249721e-01, 8.558705e-01, 4.117733e-01, 5.339449e-01, 8.267830e-01, 8.625621e-01, 1.088379e+00, 1.019508e+00, 6.497958e-01, 1.508991e-01, 8.307666e-01, 1.46983…
1.200000e+00	6.277932e-01, 8.677203e-01, 8.363723e-01, 3.740388e-01, 5.983636e-01, 7.971236e-01, 7.666493e-01, 8.555093e-01, 6.461935e-01, 5.740070e-01, 7.824245e-01, 7.963185e-01, 1.236275e+00, 8.205414e-01, 6.284979e-01, 1.090585e-01, 1.994128e+00, 9.831826e-02, 8.221603e-01, 4.320838e-01, 5.467509e-01, 7.108866e-01, 1.059720e+00, 9.471934e-01, 9.853867e-01, 4.800615e-01, 1.116146e-01, 8.746093e-01, 1.71287…
1.400000e+00	7.072972e-01, 9.115429e-01, 8.581360e-01, 3.893493e-01, 4.755456e-01, 7.589095e-01, 6.184774e-01, 8.254334e-01, 7.384685e-01, 4.434416e-01, 9.510091e-01, 8.312033e-01, 1.154574e+00, 6.647951e-01, 7.942143e-01, 7.347850e-02, 1.644574e+00, 7.483810e-02, 9.474565e-01, 4.108364e-01, 5.523448e-01, 6.954643e-01, 1.176822e+00, 6.858080e-01, 7.766385e-01, 4.752165e-01, 7.046714e-02, 8.999521e-01, 1.23677…
1.600000e+00	7.266286e-01, 1.160560e+00, 8.237962e-01, 3.743223e-01, 3.778294e-01, 6.365331e-01, 3.281245e-01, 8.668545e-01, 6.803245e-01, 3.367107e-01, 7.096490e-01, 8.410926e-01, 1.693404e+00, 4.685743e-01, 9.573727e-01, 4.422750e-02, 1.373931e+00, 4.755290e-02, 8.813877e-01, 4.772674e-01, 4.374767e-01, 5.158556e-01, 1.297450e+00, 5.910175e-01, 8.298019e-01, 4.836639e-01, 4.025891e-02, 1.116260e+00, 1.34756…
1.800000e+00	8.141137e-01, 9.147904e-01, 9.159432e-01, 4.314964e-01, 3.147345e-01, 7.189336e-01, 2.888312e-01, 7.978015e-01, 8.291698e-01, 2.622668e-01, 7.969684e-01, 6.217940e-01, 1.443693e+00, 6.840597e-01, 1.064239e+00, 3.024200e-02, 1.509980e+00, 2.185682e-02, 9.431632e-01, 3.462154e-01, 5.435808e-01, 4.996125e-01, 1.358148e+00, 6.245806e-01, 8.108919e-01, 3.165363e-01, 3.452409e-02, 1.014714e+00, 9.85916…
2.000000e+00	8.565937e-01, 8.289567e-01, 9.277603e-01, 3.959102e-01, 2.448131e-01, 8.168575e-01, 2.657767e-01, 7.576436e-01, 7.325744e-01, 2.100755e-01, 6.600735e-01, 4.114607e-01, 1.973857e+00, 6.271257e-01, 1.269621e+00, 1.755385e-02, 1.388317e+00, 1.167394e-02, 1.027539e+00, 4.039536e-01, 5.234775e-01, 6.662072e-01, 1.436580e+00, 5.431218e-01, 7.796821e-01, 3.418832e-01, 2.158342e-02, 1.083392e+00, 1.05502…
0.000000e+00	1.317951e+00, 5.249704e-01, 2.337634e+00, 1.451359e+00, 2.494516e+00, 1.990465e+00, 1.692529e+00, 2.161238e+00, 8.708231e-01, 1.248629e+00, 1.436635e+00, 2.067678e+00, 2.564900e+00, 2.324296e+00, 1.396759e+00, 2.178814e+00, 8.001452e-01, 1.451779e+00, 1.610797e+00, 3.319749e+00, 3.793420e-01, 2.770843e+00, 2.889615e+00, 1.733093e+00, 2.225512e+00, 7.645089e-01, 3.720043e-01, 2.339639e-01, 1.07138…
2.000000e-01	1.003032e+00, 6.981458e-01, 1.881291e+00, 1.220444e+00, 2.109985e+00, 1.775902e+00, 1.065131e+00, 1.332871e+00, 7.748738e-01, 8.757254e-01, 1.631488e+00, 1.140316e+00, 2.782007e+00, 2.376485e+00, 7.481322e-01, 2.046581e+00, 8.880600e-01, 9.194719e-01, 8.344579e-01, 1.667924e+00, 4.464765e-01, 1.401876e+00, 2.427759e+00, 1.703210e+00, 1.811129e+00, 9.027164e-01, 2.159275e-01, 1.858124e-01, 1.45701…
4.000000e-01	9.286994e-01, 1.082156e+00, 1.161262e+00, 7.169682e-01, 1.617502e+00, 1.235533e+00, 8.313311e-01, 1.244042e+00, 5.569541e-01, 7.363117e-01, 1.482370e+00, 1.169721e+00, 2.039009e+00, 1.867696e+00, 5.062524e-01, 1.171341e+00, 1.174697e+00, 8.381487e-01, 7.345548e-01, 1.141787e+00, 4.656997e-01, 8.663349e-01, 2.015864e+00, 1.611343e+00, 8.743188e-01, 9.009019e-01, 1.236351e-01, 1.261204e-01, 1.35704…
6.000000e-01	8.491863e-01, 8.725608e-01, 1.213381e+00, 4.381078e-01, 1.208778e+00, 1.231331e+00, 7.023934e-01, 8.936525e-01, 7.193814e-01, 7.095054e-01, 1.130689e+00, 1.090392e+00, 1.298936e+00, 1.648840e+00, 4.645458e-01, 8.190333e-01, 1.538188e+00, 4.812942e-01, 7.594812e-01, 8.074428e-01, 5.221329e-01, 5.875065e-01, 1.483807e+00, 1.425668e+00, 1.005813e+00, 9.062994e-01, 6.791193e-02, 1.413303e-01, 1.44057…
8.000000e-01	9.430730e-01, 9.067193e-01, 9.628513e-01, 3.285268e-01, 9.473132e-01, 9.156602e-01, 7.400669e-01, 9.545035e-01, 7.325779e-01, 4.803291e-01, 1.025267e+00, 9.349094e-01, 1.359720e+00, 1.540316e+00, 2.642358e-01, 5.119212e-01, 1.586164e+00, 2.849726e-01, 7.904095e-01, 6.068766e-01, 4.762848e-01, 5.205606e-01, 1.047846e+00, 1.194204e+00, 7.073422e-01, 6.659467e-01, 4.475382e-02, 1.539456e-01, 1.53153…
1.000000e+00	8.835768e-01, 9.973059e-01, 9.802785e-01, 2.909272e-01, 1.031416e+00, 9.921206e-01, 4.119821e-01, 9.443462e-01, 7.327651e-01, 3.910309e-01, 8.452238e-01, 1.048517e+00, 1.169593e+00, 1.145957e+00, 1.914967e-01, 3.392253e-01, 1.643497e+00, 1.655217e-01, 8.976879e-01, 4.961258e-01, 5.104857e-01, 4.492408e-01, 9.355850e-01, 1.108782e+00, 7.709447e-01, 7.586863e-01, 2.744239e-02, 1.713693e-01, 1.72937…
1.200000e+00	8.375643e-01, 1.074843e+00, 9.877626e-01, 3.170093e-01, 7.193286e-01, 8.711928e-01, 3.524940e-01, 9.055811e-01, 7.679245e-01, 2.784020e-01, 7.439518e-01, 1.168449e+00, 1.567100e+00, 1.054100e+00, 2.574255e-01, 2.229310e-01, 1.721620e+00, 1.109613e-01, 9.935756e-01, 4.252664e-01, 5.753322e-01, 3.874341e-01, 9.163011e-01, 9.743147e-01, 7.275504e-01, 6.149264e-01, 2.026909e-02, 2.641205e-01, 1.51484…
1.400000e+00	8.262613e-01, 1.099199e+00, 9.188626e-01, 3.685101e-01, 6.415548e-01, 9.836602e-01, 3.166732e-01, 7.566478e-01, 6.769675e-01, 2.209817e-01, 7.241780e-01, 6.937393e-01, 1.498123e+00, 9.038106e-01, 3.847295e-01, 1.560534e-01, 1.621228e+00, 6.061402e-02, 9.257761e-01, 3.809293e-01, 4.814056e-01, 5.087482e-01, 1.059494e+00, 8.665918e-01, 9.044668e-01, 4.276089e-01, 1.994920e-02, 4.139298e-01, 1.65317…
1.600000e+00	7.337094e-01, 9.323003e-01, 9.638204e-01, 3.744205e-01, 4.729113e-01, 7.490540e-01, 1.875540e-01, 8.182265e-01, 6.312510e-01, 2.296281e-01, 6.621028e-01, 9.785501e-01, 1.997663e+00, 7.960685e-01, 6.768928e-01, 8.222129e-02, 1.927870e+00, 3.329046e-02, 7.568839e-01, 3.728748e-01, 4.537182e-01, 4.737144e-01, 8.301765e-01, 7.502185e-01, 8.309749e-01, 3.879142e-01, 1.653407e-02, 7.207487e-01, 1.80890…
1.800000e+00	9.691397e-01, 1.021204e+00, 8.937294e-01, 3.848408e-01, 4.292918e-01, 6.853356e-01, 1.226259e-01, 8.898603e-01, 6.103943e-01, 1.257501e-01, 7.842720e-01, 9.539912e-01, 1.539570e+00, 7.611851e-01, 6.396894e-01, 6.310161e-02, 1.712788e+00, 2.226432e-02, 7.422665e-01, 3.639009e-01, 4.678075e-01, 5.256088e-01, 1.061313e+00, 6.579354e-01, 6.836902e-01, 3.107967e-01, 1.681587e-02, 8.435815e-01, 1.48818…
2.000000e+00	9.461044e-01, 1.038195e+00, 9.621005e-01, 4.190650e-01, 2.767050e-01, 8.421923e-01, 1.268986e-01, 9.231826e-01, 7.896706e-01, 1.244894e-01, 6.993993e-01, 6.358901e-01, 2.010019e+00, 7.449510e-01, 1.087744e+00, 4.308652e-02, 1.997806e+00, 1.124359e-02, 1.015763e+00, 3.497703e-01, 4.908958e-01, 5.591329e-01, 1.247119e+00, 5.630728e-01, 8.573953e-01, 2.787349e-01, 1.531256e-02, 8.450487e-01, 1.39942…
0.000000e+00	2.710489e+00, 1.708863e+00, 2.473197e+00, 2.443442e-01, 2.664877e+00, 1.298971e+00, 2.259342e+00, 3.704071e-01, 2.160855e+00, 1.609907e+00, 8.429143e-01, 3.009254e+00, 7.226527e-01, 1.285759e+00, 2.587658e+00, 1.094823e-01, 2.437432e+00, 2.798373e+00, 9.533607e-01, 2.340641e+00, 2.572090e+00, 5.363296e-01, 3.109302e+00, 1.474049e+00, 7.538507e-01, 2.041797e+00, 1.830122e-01, 2.282077e+00, 3.70635…
2.000000e-01	2.310370e+00, 1.162096e+00, 1.915310e+00, 3.010160e-01, 2.100742e+00, 1.080580e+00, 1.891334e+00, 6.129196e-01, 1.517306e+00, 1.037986e+00, 7.355376e-01, 1.824750e+00, 5.947158e-01, 9.090107e-01, 1.860042e+00, 7.466553e-02, 1.900071e+00, 1.515678e+00, 9.952972e-01, 1.290512e+00, 1.877803e+00, 5.284182e-01, 2.794985e+00, 1.271355e+00, 4.731164e-01, 1.697574e+00, 4.901601e-01, 1.892763e+00, 2.84742…
4.000000e-01	1.887997e+00, 7.677844e-01, 1.361478e+00, 3.351469e-01, 2.332742e+00, 1.151995e+00, 1.474366e+00, 6.562827e-01, 1.190810e+00, 1.010788e+00, 5.897397e-01, 9.193517e-01, 4.479737e-01, 1.163355e+00, 1.473102e+00, 5.737802e-02, 1.323176e+00, 8.675538e-01, 1.007868e+00, 9.777510e-01, 1.045617e+00, 6.398501e-01, 2.687140e+00, 1.241406e+00, 5.169235e-01, 9.649018e-01, 5.663140e-01, 1.596618e+00, 1.86263…
6.000000e-01	1.584722e+00, 6.606509e-01, 1.304129e+00, 3.779277e-01, 1.636937e+00, 8.141012e-01, 1.504326e+00, 5.989621e-01, 1.012017e+00, 7.444686e-01, 5.405668e-01, 8.006266e-01, 3.088870e-01, 1.186988e+00, 8.054874e-01, 3.352913e-02, 1.180864e+00, 5.974411e-01, 6.642443e-01, 5.415897e-01, 9.331164e-01, 4.214165e-01, 1.705200e+00, 1.292354e+00, 5.227887e-01, 7.786515e-01, 6.281116e-01, 1.320769e+00, 1.81681…
8.000000e-01	1.542134e+00, 4.624415e-01, 1.415088e+00, 5.014118e-01, 1.443182e+00, 9.786383e-01, 1.120929e+00, 4.494646e-01, 8.534054e-01, 5.149460e-01, 5.527725e-01, 9.166962e-01, 2.841505e-01, 1.259946e+00, 7.654748e-01, 1.999895e-02, 1.103790e+00, 4.359787e-01, 6.294764e-01, 5.314722e-01, 6.310575e-01, 2.542485e-01, 1.498297e+00, 1.156003e+00, 7.554371e-01, 4.750025e-01, 3.558682e-01, 1.004639e+00, 2.97399…
1.000000e+00	1.220763e+00, 3.506816e-01, 1.039867e+00, 3.424110e-01, 1.211694e+00, 8.463446e-01, 7.897495e-01, 4.175894e-01, 7.555836e-01, 3.993648e-01, 5.143062e-01, 7.948125e-01, 2.846100e-01, 1.256839e+00, 6.356520e-01, 1.478861e-02, 1.091484e+00, 2.224780e-01, 4.934525e-01, 4.262836e-01, 7.077048e-01, 1.316788e-01, 1.147638e+00, 1.045379e+00, 6.062960e-01, 3.297611e-01, 1.999142e-01, 9.578107e-01, 4.21751…
1.200000e+00	1.049813e+00, 3.172128e-01, 1.135594e+00, 4.305963e-01, 8.545188e-01, 7.712534e-01, 4.800517e-01, 2.218728e-01, 9.169951e-01, 4.444529e-01, 5.246149e-01, 8.544121e-01, 5.675755e-01, 9.626429e-01, 5.330350e-01, 9.510233e-03, 1.356162e+00, 1.172686e-01, 3.870907e-01, 4.101119e-01, 7.081558e-01, 7.467027e-02, 1.529115e+00, 8.182618e-01, 6.416869e-01, 2.876310e-01, 1.646266e-01, 6.160524e-01, 7.46105…
1.400000e+00	1.118712e+00, 3.228691e-01, 8.846915e-01, 5.632626e-01, 6.414234e-01, 7.600233e-01, 4.014277e-01, 2.611469e-01, 7.855364e-01, 2.553377e-01, 5.154703e-01, 8.068271e-01, 5.776297e-01, 9.474618e-01, 6.754074e-01, 6.400985e-03, 1.186816e+00, 8.090306e-02, 3.249193e-01, 4.889302e-01, 6.512980e-01, 6.674612e-02, 1.290091e+00, 8.497136e-01, 8.010798e-01, 1.845191e-01, 9.619440e-02, 5.172334e-01, 8.59077…
1.600000e+00	9.888238e-01, 3.684423e-01, 9.851491e-01, 4.948658e-01, 4.605253e-01, 6.860011e-01, 2.900374e-01, 1.842312e-01, 7.507585e-01, 2.501642e-01, 5.055280e-01, 7.985902e-01, 1.105800e+00, 7.745377e-01, 8.699665e-01, 4.611712e-03, 1.490448e+00, 4.523545e-02, 3.161609e-01, 3.805248e-01, 5.279201e-01, 3.054295e-02, 1.158320e+00, 6.823999e-01, 7.777458e-01, 1.445765e-01, 5.732712e-02, 5.227749e-01, 1.21128…
1.800000e+00	1.135506e+00, 5.644611e-01, 9.720278e-01, 4.302073e-01, 5.111875e-01, 7.121862e-01, 2.177477e-01, 1.583832e-01, 7.798479e-01, 1.834059e-01, 5.309559e-01, 7.717431e-01, 1.364372e+00, 6.273329e-01, 8.916183e-01, 3.091656e-03, 1.765631e+00, 2.937682e-02, 4.668609e-01, 3.991763e-01, 4.795271e-01, 2.668877e-02, 1.377130e+00, 6.072083e-01, 7.201861e-01, 1.102070e-01, 3.856237e-02, 5.100285e-01, 1.18415…
2.000000e+00	9.152616e-01, 5.515138e-01, 9.277603e-01, 3.903097e-01, 4.008042e-01, 7.758931e-01, 1.747799e-01, 1.460073e-01, 7.768154e-01, 1.585773e-01, 5.469164e-01, 5.061293e-01, 1.378557e+00, 6.900721e-01, 1.157392e+00, 1.915123e-03, 1.438207e+00, 1.394938e-02, 5.448612e-01, 4.180925e-01, 5.396149e-01, 3.660921e-02, 1.402358e+00, 6.270783e-01, 7.967078e-01, 6.370747e-02, 2.966225e-02, 4.176453e-01, 1.08397…
0.000000e+00	2.177860e+00, 1.046455e+00, 2.234584e+00, 1.179551e-01, 2.973517e+00, 2.845610e-01, 2.208154e+00, 1.362145e+00, 2.578159e+00, 6.066721e-01, 2.800359e+00, 2.757749e+00, 2.989252e+00, 9.854526e-01, 3.254680e-01, 2.667132e+00, 1.237622e-01, 2.252527e+00, 2.636196e+00, 2.625693e+00, 1.620385e+00, 2.961644e+00, 1.139012e+00, 2.431459e+00, 1.541870e+00, 2.527059e+00, 1.799194e+00, 1.614581e+00, 1.58217…
2.000000e-01	1.590948e+00, 9.985086e-01, 1.840171e+00, 7.844678e-02, 2.632809e+00, 1.869923e-01, 2.378859e+00, 1.178212e+00, 2.074746e+00, 8.681862e-01, 2.373113e+00, 1.757646e+00, 2.588819e+00, 9.885758e-01, 4.664464e-01, 2.060640e+00, 1.297379e-01, 1.046200e+00, 1.714861e+00, 1.320086e+00, 1.086316e+00, 1.698661e+00, 1.002486e+00, 2.256116e+00, 8.677708e-01, 2.052587e+00, 1.365171e+00, 1.465562e+00, 1.19911…
4.000000e-01	1.576637e+00, 8.767914e-01, 1.376422e+00, 4.843582e-02, 1.923944e+00, 1.773954e-01, 2.089279e+00, 9.946266e-01, 1.667376e+00, 8.263016e-01, 1.440572e+00, 1.481631e+00, 1.854007e+00, 1.070304e+00, 4.691356e-01, 1.733149e+00, 2.410518e-01, 9.696448e-01, 9.614149e-01, 7.525176e-01, 7.601127e-01, 1.265881e+00, 1.016263e+00, 1.400517e+00, 7.115791e-01, 1.925615e+00, 8.987603e-01, 1.053524e+00, 1.11734…
6.000000e-01	1.186268e+00, 8.637931e-01, 1.005748e+00, 3.621526e-02, 1.631076e+00, 2.793978e-01, 1.585308e+00, 9.926571e-01, 1.212558e+00, 6.653951e-01, 1.058117e+00, 1.358138e+00, 1.269034e+00, 8.545816e-01, 4.064839e-01, 1.472741e+00, 3.896494e-01, 8.126679e-01, 8.596416e-01, 6.747625e-01, 6.145426e-01, 7.820039e-01, 9.228584e-01, 1.518955e+00, 7.621868e-01, 1.153251e+00, 5.312000e-01, 9.359527e-01, 1.00357…
8.000000e-01	9.750549e-01, 8.759570e-01, 9.216760e-01, 7.565195e-02, 1.554432e+00, 3.729417e-01, 1.638960e+00, 7.695336e-01, 1.083984e+00, 7.053269e-01, 8.309038e-01, 1.064250e+00, 1.144468e+00, 9.527601e-01, 6.131134e-01, 1.435323e+00, 7.646187e-01, 6.549460e-01, 6.715375e-01, 5.703288e-01, 6.262911e-01, 5.288279e-01, 1.092975e+00, 1.080289e+00, 7.972227e-01, 1.088068e+00, 3.682834e-01, 6.687980e-01, 1.24633…
1.000000e+00	1.034357e+00, 9.429881e-01, 9.996328e-01, 1.710361e-01, 1.273177e+00, 4.692916e-01, 1.077386e+00, 7.710544e-01, 1.004867e+00, 4.345561e-01, 7.589178e-01, 1.127938e+00, 1.232708e+00, 6.748444e-01, 8.472344e-01, 8.365368e-01, 9.357404e-01, 4.407660e-01, 8.382040e-01, 5.683501e-01, 5.774509e-01, 3.748253e-01, 1.228480e+00, 8.643779e-01, 8.454464e-01, 5.636083e-01, 1.747487e-01, 5.112550e-01, 1.29653…
1.200000e+00	9.057403e-01, 8.979194e-01, 1.006496e+00, 2.295567e-01, 1.015236e+00, 5.239553e-01, 6.759055e-01, 4.900775e-01, 8.211055e-01, 3.785919e-01, 7.349750e-01, 8.082238e-01, 8.286889e-01, 6.313194e-01, 9.218056e-01, 5.764103e-01, 1.239175e+00, 3.016161e-01, 7.952015e-01, 4.370082e-01, 5.110928e-01, 3.183069e-01, 1.331489e+00, 8.951700e-01, 8.348305e-01, 5.165434e-01, 1.256148e-01, 4.736645e-01, 1.42209…
1.400000e+00	1.049344e+00, 7.632043e-01, 8.621939e-01, 3.642995e-01, 8.828335e-01, 5.812662e-01, 6.204045e-01, 7.067036e-01, 7.862830e-01, 3.014137e-01, 6.362220e-01, 6.428327e-01, 1.097205e+00, 6.276498e-01, 1.187529e+00, 3.873425e-01, 1.414511e+00, 1.841355e-01, 8.663081e-01, 4.252030e-01, 5.598089e-01, 3.516770e-01, 1.277814e+00, 6.738359e-01, 7.338108e-01, 4.488737e-01, 8.030864e-02, 5.508642e-01, 1.48748…
1.600000e+00	9.355685e-01, 9.772585e-01, 7.794760e-01, 3.297087e-01, 6.747173e-01, 6.554246e-01, 4.599511e-01, 6.138177e-01, 8.294587e-01, 2.443701e-01, 7.397569e-01, 4.460533e-01, 1.190845e+00, 5.345682e-01, 1.267618e+00, 2.851061e-01, 1.551853e+00, 1.053645e-01, 7.909962e-01, 5.020972e-01, 4.959092e-01, 3.317996e-01, 1.543095e+00, 6.713486e-01, 6.613300e-01, 2.313910e-01, 5.119046e-02, 4.375965e-01, 1.87768…
1.800000e+00	8.148548e-01, 9.876510e-01, 8.570472e-01, 3.830721e-01, 5.263226e-01, 6.504607e-01, 3.436818e-01, 5.591360e-01, 7.224217e-01, 1.760298e-01, 6.027590e-01, 2.779900e-01, 1.252319e+00, 5.168646e-01, 1.130858e+00, 1.713628e-01, 1.905601e+00, 6.187883e-02, 7.680273e-01, 3.924237e-01, 5.760083e-01, 4.393168e-01, 1.590195e+00, 5.988006e-01, 6.908110e-01, 2.387838e-01, 4.075781e-02, 4.248988e-01, 1.68925…
2.000000e+00	1.043640e+00, 9.100558e-01, 9.724238e-01, 4.323390e-01, 3.502679e-01, 6.504378e-01, 2.668001e-01, 6.917334e-01, 7.099456e-01, 1.322839e-01, 6.558074e-01, 2.167737e-01, 1.534207e+00, 5.535001e-01, 1.200004e+00, 1.067937e-01, 2.028372e+00, 3.114135e-02, 1.010214e+00, 4.011997e-01, 5.974183e-01, 4.370967e-01, 1.482151e+00, 5.782249e-01, 8.417508e-01, 1.506946e-01, 2.708563e-02, 3.672544e-01, 1.45731…
0.000000e+00	1.011467e+00, 2.663038e+00, 1.774932e+00, 2.069397e+00, 1.203320e+00, 1.102864e-01, 1.230316e+00, 1.927611e-01, 1.382073e+00, 2.578154e+00, 3.146397e-01, 5.764976e-01, 2.817069e+00, 2.347035e+00, 2.264021e+00, 3.539096e-01, 2.071567e-02, 1.939908e+00, 2.281860e+00, 2.093056e+00, 7.414290e-01, 6.474601e-01, 1.649810e-01, 1.135525e-02, 2.503627e+00, 9.705621e-01, 1.429003e+00, 2.554888e+00, 2.08023…
2.000000e-01	8.146373e-01, 2.482692e+00, 1.255264e+00, 1.185384e+00, 1.218226e+00, 2.231535e-01, 9.918662e-01, 6.096113e-01, 7.368290e-01, 1.987019e+00, 3.832274e-01, 4.000838e-01, 2.050833e+00, 2.196360e+00, 1.076377e+00, 2.784907e-01, 1.043995e-02, 9.629144e-01, 2.219979e+00, 1.320646e+00, 6.011706e-01, 9.001852e-01, 1.315067e-01, 2.657114e-01, 2.015189e+00, 7.555568e-01, 8.385394e-01, 1.929818e+00, 1.85187…
4.000000e-01	6.758532e-01, 1.624032e+00, 1.466425e+00, 8.137822e-01, 1.201937e+00, 3.913282e-01, 7.593051e-01, 7.940458e-01, 6.682412e-01, 1.882411e+00, 4.850401e-01, 4.000052e-01, 1.989405e+00, 1.724513e+00, 8.148289e-01, 1.596687e-01, 9.951780e-03, 9.479116e-01, 1.674927e+00, 7.523279e-01, 5.405250e-01, 7.635261e-01, 9.107706e-02, 4.518660e-01, 1.310618e+00, 4.693703e-01, 5.980672e-01, 2.452718e+00, 1.63116…
6.000000e-01	5.701607e-01, 1.018954e+00, 8.711412e-01, 6.724340e-01, 9.926388e-01, 4.335752e-01, 5.802092e-01, 1.044550e+00, 3.996658e-01, 1.335435e+00, 4.742807e-01, 5.721380e-01, 1.682064e+00, 1.595536e+00, 7.043574e-01, 9.420070e-02, 1.043828e-02, 6.849428e-01, 1.294970e+00, 6.093445e-01, 5.600794e-01, 9.035405e-01, 8.930006e-02, 5.708593e-01, 1.297134e+00, 4.706444e-01, 3.017008e-01, 1.976131e+00, 1.00727…
8.000000e-01	6.409891e-01, 9.107939e-01, 1.049408e+00, 6.394073e-01, 8.348293e-01, 3.669041e-01, 4.054227e-01, 8.606369e-01, 3.184638e-01, 8.101782e-01, 6.020678e-01, 5.748128e-01, 1.987191e+00, 1.420689e+00, 4.813985e-01, 6.889503e-02, 9.875753e-03, 6.465197e-01, 8.264134e-01, 6.731091e-01, 5.477234e-01, 7.324871e-01, 9.192640e-02, 6.370750e-01, 1.086482e+00, 4.255074e-01, 1.644285e-01, 2.105268e+00, 9.04311…
1.000000e+00	7.262383e-01, 6.697661e-01, 1.221512e+00, 5.896472e-01, 7.224005e-01, 5.468502e-01, 3.998303e-01, 7.499217e-01, 3.580690e-01, 7.859608e-01, 5.958499e-01, 7.827894e-01, 1.762565e+00, 1.158909e+00, 3.661814e-01, 5.012319e-02, 1.326324e-02, 4.167678e-01, 6.814102e-01, 4.097621e-01, 4.058253e-01, 4.111566e-01, 2.063559e-01, 5.510757e-01, 9.070435e-01, 3.836641e-01, 1.011430e-01, 2.112262e+00, 5.72831…
1.200000e+00	7.441947e-01, 5.193894e-01, 9.624465e-01, 5.794237e-01, 5.913608e-01, 6.402678e-01, 2.119704e-01, 5.535106e-01, 3.828959e-01, 8.452086e-01, 5.524568e-01, 7.578551e-01, 1.909084e+00, 8.678034e-01, 4.247443e-01, 2.912324e-02, 1.972259e-02, 3.480022e-01, 4.597409e-01, 4.451575e-01, 4.500328e-01, 3.313528e-01, 3.113409e-01, 5.773162e-01, 9.756147e-01, 2.252142e-01, 7.682541e-02, 2.053000e+00, 4.27569…
1.400000e+00	6.967464e-01, 2.758422e-01, 7.688450e-01, 4.392879e-01, 3.897761e-01, 5.429471e-01, 1.996919e-01, 3.749344e-01, 5.058816e-01, 6.498709e-01, 5.382743e-01, 6.875997e-01, 1.912159e+00, 9.057751e-01, 7.289819e-01, 2.067704e-02, 1.606762e-02, 3.179920e-01, 4.497713e-01, 4.480444e-01, 4.998343e-01, 1.875920e-01, 5.668472e-01, 5.180328e-01, 5.777699e-01, 1.757625e-01, 3.912325e-02, 1.371291e+00, 3.89940…
1.600000e+00	8.698893e-01, 2.771495e-01, 1.035217e+00, 5.421080e-01, 3.513060e-01, 6.472688e-01, 1.182491e-01, 3.032674e-01, 5.987500e-01, 4.614814e-01, 5.648453e-01, 7.778482e-01, 1.753253e+00, 6.879079e-01, 7.788498e-01, 1.405639e-02, 2.097370e-02, 1.741302e-01, 3.858176e-01, 4.108866e-01, 5.354588e-01, 1.047385e-01, 8.464819e-01, 3.766783e-01, 8.290911e-01, 1.446369e-01, 3.191450e-02, 1.809155e+00, 3.28485…
1.800000e+00	7.678154e-01, 2.016249e-01, 9.396061e-01, 5.096018e-01, 3.241208e-01, 7.230155e-01, 9.699373e-02, 2.375448e-01, 5.914502e-01, 3.797742e-01, 6.172149e-01, 6.240800e-01, 1.702638e+00, 7.661465e-01, 9.496659e-01, 1.044403e-02, 2.174703e-02, 1.743145e-01, 3.459752e-01, 3.109155e-01, 4.785302e-01, 4.062711e-02, 1.167707e+00, 4.295447e-01, 8.381064e-01, 8.750339e-02, 2.746768e-02, 1.612466e+00, 2.71358…
2.000000e+00	8.312612e-01, 1.686438e-01, 8.575870e-01, 4.645901e-01, 2.160620e-01, 7.092727e-01, 7.252439e-02, 1.858803e-01, 7.674798e-01, 3.000843e-01, 5.996331e-01, 5.177349e-01, 1.947909e+00, 5.356531e-01, 1.134940e+00, 4.884259e-03, 2.672798e-02, 1.028683e-01, 3.066520e-01, 4.449661e-01, 5.234911e-01, 3.956335e-02, 1.163680e+00, 4.525792e-01, 7.797738e-01, 5.744806e-02, 2.040846e-02, 1.620565e+00, 1.93386…
0.000000e+00	1.380628e+00, 1.586767e+00, 5.768686e-01, 2.600725e-01, 1.298335e+00, 7.995430e-01, 2.221929e-01, 1.052762e+00, 1.408499e+00, 2.133993e-01, 7.823916e-01, 2.514664e+00, 5.421007e-01, 2.130652e+00, 1.724063e+00, 2.833478e+00, 1.852430e+00, 1.847198e-01, 2.362095e+00, 2.106937e+00, 3.334031e+00, 1.000489e+00, 2.541240e+00, 2.335506e+00, 6.086131e-01, 3.767828e-01, 1.702002e+00, 1.853420e+00, 2.52891…
2.000000e-01	1.524541e+00, 1.587888e+00, 4.067913e-01, 3.016133e-01, 1.277918e+00, 7.193700e-01, 1.572087e-01, 1.228221e+00, 1.153139e+00, 5.891212e-01, 5.887751e-01, 1.865812e+00, 5.538284e-01, 2.016000e+00, 1.026066e+00, 2.040802e+00, 1.227524e+00, 1.914815e-01, 1.174505e+00, 1.452923e+00, 1.850853e+00, 9.745671e-01, 2.742442e+00, 1.800119e+00, 3.315085e-01, 5.736563e-01, 1.406525e+00, 1.814375e+00, 1.92933…
4.000000e-01	1.065312e+00, 1.598001e+00, 3.336458e-01, 3.141928e-01, 8.307862e-01, 5.539340e-01, 1.433512e-01, 1.358738e+00, 8.204546e-01, 5.206718e-01, 5.836981e-01, 1.265342e+00, 7.424763e-01, 1.136633e+00, 7.338729e-01, 2.352842e+00, 1.012172e+00, 1.643795e-01, 1.294526e+00, 1.031975e+00, 1.390503e+00, 9.278283e-01, 1.822166e+00, 1.297060e+00, 3.091884e-01, 6.434943e-01, 1.132426e+00, 1.746359e+00, 1.39269…
6.000000e-01	1.132052e+00, 1.283083e+00, 4.041885e-01, 3.407987e-01, 8.131261e-01, 5.380644e-01, 1.142740e-01, 1.232645e+00, 8.536671e-01, 6.755874e-01, 6.061492e-01, 1.206482e+00, 8.599238e-01, 7.167860e-01, 7.440835e-01, 1.767307e+00, 8.550775e-01, 1.307328e-01, 1.031160e+00, 6.281982e-01, 8.628440e-01, 9.768193e-01, 2.076032e+00, 1.004319e+00, 3.684688e-01, 7.284261e-01, 7.430385e-01, 1.204305e+00, 1.20166…
8.000000e-01	9.666181e-01, 9.717976e-01, 4.981103e-01, 4.284436e-01, 6.006887e-01, 5.772850e-01, 1.217856e-01, 1.259853e+00, 8.700472e-01, 5.302415e-01, 5.840288e-01, 8.379127e-01, 1.299082e+00, 5.409007e-01, 1.150985e+00, 1.435674e+00, 8.239492e-01, 1.124675e-01, 8.730120e-01, 5.042437e-01, 7.348017e-01, 9.130066e-01, 1.977147e+00, 6.420296e-01, 5.407001e-01, 8.921189e-01, 5.950927e-01, 1.369936e+00, 8.48438…
1.000000e+00	9.295688e-01, 7.933185e-01, 8.439514e-01, 4.066649e-01, 4.240104e-01, 4.897042e-01, 1.611197e-01, 1.143331e+00, 8.559539e-01, 4.496500e-01, 5.579241e-01, 6.901452e-01, 1.275391e+00, 3.664483e-01, 1.053906e+00, 9.862301e-01, 6.386137e-01, 1.069727e-01, 8.530191e-01, 3.906949e-01, 5.934448e-01, 5.396684e-01, 2.045365e+00, 4.898087e-01, 6.649670e-01, 6.909125e-01, 3.227508e-01, 9.810875e-01, 5.68450…
1.200000e+00	9.020984e-01, 6.996497e-01, 7.999436e-01, 4.677465e-01, 2.913124e-01, 6.623515e-01, 1.423939e-01, 7.340909e-01, 8.551990e-01, 4.108170e-01, 5.683766e-01, 3.718509e-01, 1.733715e+00, 2.738888e-01, 1.459181e+00, 7.336584e-01, 7.990779e-01, 6.267058e-02, 6.758601e-01, 4.277342e-01, 6.295495e-01, 4.516414e-01, 1.862880e+00, 3.914998e-01, 6.796359e-01, 6.570646e-01, 2.141326e-01, 9.340040e-01, 8.08269…
1.400000e+00	9.241035e-01, 4.437211e-01, 9.766070e-01, 4.776283e-01, 2.886963e-01, 7.280829e-01, 1.046278e-01, 6.286333e-01, 8.449607e-01, 3.101737e-01, 5.803840e-01, 3.241145e-01, 1.565833e+00, 2.492048e-01, 1.341954e+00, 4.831447e-01, 1.081912e+00, 3.476343e-02, 5.369896e-01, 4.796851e-01, 6.221967e-01, 2.515663e-01, 1.919592e+00, 3.572436e-01, 6.498245e-01, 4.977368e-01, 1.386291e-01, 7.056570e-01, 8.72451…
1.600000e+00	8.106986e-01, 5.540582e-01, 9.730828e-01, 4.465583e-01, 2.557396e-01, 7.020247e-01, 8.406250e-02, 5.047466e-01, 7.069309e-01, 2.480377e-01, 5.425317e-01, 2.349731e-01, 1.754686e+00, 2.500791e-01, 1.571672e+00, 3.284664e-01, 1.016152e+00, 1.901383e-02, 6.333172e-01, 4.464927e-01, 5.290061e-01, 1.541432e-01, 2.280975e+00, 2.970989e-01, 8.113060e-01, 3.355631e-01, 7.193400e-02, 6.636240e-01, 1.04848…
1.800000e+00	8.905264e-01, 6.086234e-01, 9.348246e-01, 4.108099e-01, 2.002190e-01, 6.428602e-01, 5.565164e-02, 4.074079e-01, 8.257614e-01, 1.805890e-01, 5.689241e-01, 1.657059e-01, 1.943673e+00, 2.588989e-01, 1.364177e+00, 2.229652e-01, 1.481038e+00, 1.208801e-02, 5.679901e-01, 3.512313e-01, 4.994742e-01, 8.907457e-02, 2.034638e+00, 2.674164e-01, 7.860575e-01, 2.669410e-01, 4.655237e-02, 6.072924e-01, 1.19910…
2.000000e+00	9.946454e-01, 7.427540e-01, 8.375114e-01, 4.217863e-01, 1.458911e-01, 6.023866e-01, 4.381533e-02, 3.235415e-01, 7.561158e-01, 1.581257e-01, 6.351827e-01, 9.853059e-02, 1.699551e+00, 2.906102e-01, 1.614465e+00, 1.492698e-01, 1.363923e+00, 7.201501e-03, 6.858073e-01, 4.475182e-01, 4.098059e-01, 9.546931e-02, 2.067793e+00, 2.942614e-01, 7.351210e-01, 1.754452e-01, 3.221902e-02, 5.098521e-01, 1.38876…
0.000000e+00	4.882684e-01, 1.665254e+00, 8.960233e-01, 1.167175e+00, 7.995933e-01, 9.899266e-02, 2.021512e+00, 4.832431e-01, 6.175925e-01, 3.044521e-01, 6.047982e-01, 1.070207e+00, 1.302400e+00, 2.465073e+00, 1.636245e+00, 5.142918e-01, 1.374229e+00, 1.563004e+00, 1.740784e+00, 1.002165e+00, 3.257523e+00, 1.908412e+00, 1.320930e+00, 7.007110e-01, 1.249073e+00, 1.108496e+00, 4.979174e-01, 1.752639e+00, 5.10623…
2.000000e-01	4.696958e-01, 1.184494e+00, 6.974990e-01, 8.556081e-01, 9.160723e-01, 8.859465e-02, 1.710762e+00, 7.627678e-01, 6.635577e-01, 2.261309e-01, 6.308967e-01, 5.121535e-01, 1.758756e+00, 2.318365e+00, 9.167254e-01, 4.128944e-01, 1.229695e+00, 9.020285e-01, 1.482620e+00, 7.230093e-01, 2.254448e+00, 1.346828e+00, 8.554866e-01, 6.856658e-01, 1.184307e+00, 7.036742e-01, 7.146999e-01, 1.400467e+00, 4.40184…
4.000000e-01	5.585284e-01, 1.164229e+00, 7.840195e-01, 7.734143e-01, 8.147305e-01, 8.621562e-02, 1.136359e+00, 9.896630e-01, 7.418964e-01, 3.444187e-01, 5.402196e-01, 6.345866e-01, 1.728042e+00, 1.505892e+00, 7.777560e-01, 2.217862e-01, 9.233572e-01, 6.256616e-01, 1.063022e+00, 6.532768e-01, 1.487215e+00, 1.165313e+00, 8.332531e-01, 4.675090e-01, 1.023189e+00, 4.342259e-01, 7.463582e-01, 1.399614e+00, 3.12691…
6.000000e-01	4.081902e-01, 8.054294e-01, 6.167861e-01, 6.633721e-01, 7.349994e-01, 1.916514e-01, 1.060943e+00, 8.656283e-01, 6.464895e-01, 3.152740e-01, 5.981184e-01, 6.293546e-01, 1.619782e+00, 8.218673e-01, 6.667310e-01, 1.538504e-01, 8.761810e-01, 3.639077e-01, 9.779889e-01, 4.572085e-01, 9.753550e-01, 8.633435e-01, 6.393822e-01, 4.961558e-01, 9.290741e-01, 4.164863e-01, 6.818094e-01, 1.123275e+00, 3.93509…
8.000000e-01	6.043530e-01, 6.146834e-01, 8.321836e-01, 6.136606e-01, 5.058919e-01, 2.659583e-01, 5.543020e-01, 7.051819e-01, 7.625090e-01, 2.467327e-01, 6.616981e-01, 5.699465e-01, 2.042543e+00, 7.963304e-01, 7.755126e-01, 9.618250e-02, 7.619517e-01, 2.010979e-01, 5.893357e-01, 4.431313e-01, 6.833039e-01, 5.610189e-01, 9.007360e-01, 3.516983e-01, 1.008971e+00, 3.658599e-01, 4.687704e-01, 1.271623e+00, 4.78582…
1.000000e+00	6.249618e-01, 4.096278e-01, 7.391610e-01, 4.831442e-01, 3.744418e-01, 4.016785e-01, 4.043579e-01, 5.874748e-01, 7.624540e-01, 2.208363e-01, 6.310086e-01, 6.894143e-01, 2.030901e+00, 7.256009e-01, 1.036480e+00, 6.246352e-02, 6.494552e-01, 8.615883e-02, 5.914680e-01, 3.938798e-01, 6.385367e-01, 3.576715e-01, 1.067645e+00, 3.034360e-01, 7.700872e-01, 2.450920e-01, 3.370358e-01, 1.346394e+00, 4.11458…
1.200000e+00	6.752111e-01, 3.734565e-01, 8.804688e-01, 5.438660e-01, 3.465473e-01, 4.070321e-01, 3.293392e-01, 5.184359e-01, 6.367965e-01, 1.738405e-01, 5.940530e-01, 5.698342e-01, 1.865617e+00, 5.296094e-01, 1.194094e+00, 4.344710e-02, 5.965658e-01, 7.867033e-02, 3.782816e-01, 4.274036e-01, 5.829414e-01, 2.171937e-01, 1.304617e+00, 2.855967e-01, 8.785359e-01, 2.008994e-01, 1.587663e-01, 1.225295e+00, 2.91847…
1.400000e+00	8.607625e-01, 2.289351e-01, 8.554178e-01, 4.406204e-01, 2.955557e-01, 6.272120e-01, 2.192016e-01, 2.810920e-01, 7.267524e-01, 1.369071e-01, 5.750257e-01, 3.631933e-01, 1.958640e+00, 4.060821e-01, 1.173181e+00, 2.521973e-02, 6.185454e-01, 3.250442e-02, 3.447999e-01, 3.493833e-01, 5.570901e-01, 1.068624e-01, 1.369790e+00, 3.402296e-01, 8.163867e-01, 1.345146e-01, 9.414956e-02, 9.885021e-01, 2.69210…
1.600000e+00	7.552323e-01, 1.945672e-01, 9.446007e-01, 4.128647e-01, 1.647075e-01, 6.059240e-01, 1.946551e-01, 2.990311e-01, 6.398043e-01, 1.221869e-01, 5.778433e-01, 3.105962e-01, 2.295037e+00, 4.691500e-01, 1.246398e+00, 1.682386e-02, 5.973968e-01, 2.131054e-02, 3.497281e-01, 4.162463e-01, 6.002240e-01, 6.592522e-02, 1.466286e+00, 3.345809e-01, 9.059470e-01, 9.448365e-02, 7.327494e-02, 1.060375e+00, 2.74748…
1.800000e+00	7.687939e-01, 1.606629e-01, 9.900466e-01, 4.420290e-01, 1.721679e-01, 6.176949e-01, 1.331686e-01, 2.312488e-01, 7.636364e-01, 7.851556e-02, 5.376549e-01, 2.024072e-01, 2.253707e+00, 4.029779e-01, 1.416174e+00, 1.248690e-02, 6.007987e-01, 1.036736e-02, 2.560139e-01, 3.453807e-01, 4.612636e-01, 3.939597e-02, 1.722565e+00, 3.335920e-01, 8.983345e-01, 6.453944e-02, 4.838048e-02, 1.059398e+00, 2.74072…
2.000000e+00	7.564549e-01, 1.052516e-01, 1.023251e+00, 3.721545e-01, 1.312346e-01, 6.550801e-01, 1.091332e-01, 1.545266e-01, 7.736767e-01, 5.919417e-02, 5.595719e-01, 1.369738e-01, 2.145287e+00, 4.147552e-01, 1.613047e+00, 6.786129e-03, 6.494653e-01, 7.796744e-03, 2.789203e-01, 4.690174e-01, 5.491022e-01, 2.206673e-02, 1.987250e+00, 3.589781e-01, 9.250267e-01, 3.570127e-02, 3.732157e-02, 9.800092e-01, 3.49025…
0.000000e+00	1.159463e+00, 3.137298e+00, 2.202731e+00, 4.776899e-01, 8.734266e-01, 9.682802e-01, 2.122757e-01, 5.711984e-01, 2.506390e+00, 2.097721e+00, 1.444456e+00, 2.686955e+00, 5.720985e-03, 1.924908e+00, 1.233110e+00, 2.182973e+00, 1.955491e+00, 1.755310e+00, 1.165989e+00, 1.997068e+00, 2.079571e+00, 7.749470e-02, 6.327237e-01, 7.511475e-01, 2.639614e+00, 2.242569e+00, 1.251314e-01, 2.136775e+00, 5.38065…
2.000000e-01	1.061945e+00, 1.688739e+00, 1.590214e+00, 3.715320e-01, 9.425928e-01, 9.277593e-01, 4.772849e-01, 8.731375e-01, 2.136736e+00, 2.054015e+00, 9.046751e-01, 1.834155e+00, 1.931683e-01, 1.737911e+00, 8.748538e-01, 2.238597e+00, 2.005417e+00, 1.076081e+00, 1.221518e+00, 1.219034e+00, 1.086919e+00, 4.985667e-01, 5.307812e-01, 7.280309e-01, 1.718235e+00, 1.625210e+00, 3.479316e-01, 1.827987e+00, 4.84006…
4.000000e-01	1.063622e+00, 1.616985e+00, 1.445469e+00, 2.521378e-01, 8.702978e-01, 9.090740e-01, 5.773028e-01, 1.058596e+00, 1.068229e+00, 1.644082e+00, 8.845374e-01, 1.669921e+00, 4.784102e-01, 1.620753e+00, 6.049947e-01, 2.011050e+00, 1.425935e+00, 6.756407e-01, 1.186243e+00, 9.073691e-01, 9.953771e-01, 6.057880e-01, 4.200220e-01, 9.614977e-01, 1.603058e+00, 9.495907e-01, 4.783169e-01, 1.486928e+00, 3.48103…
6.000000e-01	8.539016e-01, 9.753743e-01, 1.354771e+00, 3.236376e-01, 7.385931e-01, 9.749023e-01, 7.088981e-01, 9.791841e-01, 7.587191e-01, 1.303175e+00, 6.672961e-01, 1.050484e+00, 8.541951e-01, 1.430588e+00, 3.782565e-01, 1.513930e+00, 1.008142e+00, 4.282562e-01, 1.278885e+00, 6.319157e-01, 6.889068e-01, 6.813129e-01, 3.856892e-01, 1.039693e+00, 1.233816e+00, 9.733111e-01, 2.515042e-01, 1.309308e+00, 3.76321…
8.000000e-01	1.046554e+00, 7.936687e-01, 1.065737e+00, 3.265375e-01, 6.271003e-01, 8.297295e-01, 4.767308e-01, 7.447701e-01, 5.619971e-01, 1.096677e+00, 7.508888e-01, 1.145764e+00, 9.787158e-01, 1.345579e+00, 3.513521e-01, 1.065991e+00, 9.554153e-01, 2.205692e-01, 9.073260e-01, 4.312174e-01, 5.810057e-01, 5.947517e-01, 3.247199e-01, 8.341956e-01, 9.619948e-01, 6.589295e-01, 2.084347e-01, 1.286191e+00, 3.46399…
1.000000e+00	9.403911e-01, 6.166655e-01, 1.042910e+00, 4.184966e-01, 4.384795e-01, 7.539103e-01, 4.678680e-01, 7.341686e-01, 6.677075e-01, 7.788956e-01, 7.149211e-01, 9.079531e-01, 1.198504e+00, 1.080320e+00, 2.377482e-01, 7.790025e-01, 7.687143e-01, 1.658095e-01, 7.673715e-01, 4.249658e-01, 7.110001e-01, 3.689538e-01, 3.578094e-01, 9.504623e-01, 8.067572e-01, 6.538523e-01, 1.156797e-01, 1.248864e+00, 3.22023…
1.200000e+00	8.684245e-01, 4.578146e-01, 1.107640e+00, 4.524940e-01, 4.306791e-01, 7.153003e-01, 3.102244e-01, 5.362583e-01, 6.160432e-01, 6.917775e-01, 5.767179e-01, 1.020393e+00, 1.173964e+00, 1.079196e+00, 3.342867e-01, 4.163151e-01, 6.581063e-01, 1.145304e-01, 5.415610e-01, 4.660074e-01, 5.864731e-01, 2.258057e-01, 2.842717e-01, 8.351860e-01, 8.765494e-01, 4.264505e-01, 6.648134e-02, 1.446230e+00, 2.60136…
1.400000e+00	1.062535e+00, 3.100059e-01, 1.186025e+00, 4.102328e-01, 2.895888e-01, 7.734754e-01, 1.879885e-01, 4.127998e-01, 6.519290e-01, 5.347416e-01, 7.634246e-01, 9.267463e-01, 1.615596e+00, 9.503039e-01, 4.335826e-01, 2.728948e-01, 5.989152e-01, 8.733158e-02, 4.064214e-01, 3.805677e-01, 5.505704e-01, 1.205917e-01, 5.023967e-01, 7.555086e-01, 8.039258e-01, 3.206916e-01, 5.013989e-02, 1.345437e+00, 2.33234…
1.600000e+00	1.016954e+00, 2.733703e-01, 9.906707e-01, 4.424339e-01, 2.619516e-01, 6.757887e-01, 1.328707e-01, 2.913486e-01, 6.505113e-01, 4.292373e-01, 7.221402e-01, 8.697289e-01, 1.578066e+00, 8.304307e-01, 6.390072e-01, 1.829548e-01, 4.053809e-01, 5.382203e-02, 3.764543e-01, 4.875279e-01, 5.630315e-01, 7.420368e-02, 6.530279e-01, 6.412363e-01, 6.738530e-01, 2.099073e-01, 3.797151e-02, 1.401002e+00, 1.75343…
1.800000e+00	7.934939e-01, 1.918468e-01, 1.049590e+00, 4.894792e-01, 2.108104e-01, 7.926453e-01, 1.233280e-01, 2.209770e-01, 7.106659e-01, 3.454213e-01, 6.251212e-01, 8.153133e-01, 2.192527e+00, 7.484196e-01, 8.093145e-01, 1.357782e-01, 3.856747e-01, 3.836715e-02, 3.565165e-01, 4.181990e-01, 5.429723e-01, 3.409208e-02, 7.755465e-01, 5.559267e-01, 9.852056e-01, 1.666733e-01, 2.931227e-02, 1.666291e+00, 1.41547…
2.000000e+00	8.562739e-01, 1.661014e-01, 9.811025e-01, 4.129568e-01, 1.985965e-01, 9.139280e-01, 8.717272e-02, 2.127396e-01, 7.370840e-01, 2.421142e-01, 5.927415e-01, 8.240134e-01, 1.980194e+00, 5.593403e-01, 1.013195e+00, 9.254909e-02, 2.697793e-01, 3.217648e-02, 1.815955e-01, 3.647400e-01, 5.624902e-01, 2.295607e-02, 8.391872e-01, 5.742142e-01, 8.727754e-01, 1.145918e-01, 2.147584e-02, 1.751407e+00, 1.28925…
0.000000e+00	1.762283e+00, 2.999235e+00, 1.600902e-01, 3.030094e+00, 7.159440e-01, 2.143687e+00, 1.144061e+00, 1.478050e+00, 1.541788e+00, 1.826826e+00, 2.743577e+00, 9.867116e-01, 1.608068e+00, 2.655182e+00, 4.972172e-01, 1.080387e+00, 6.615705e-01, 1.665259e+00, 1.228831e+00, 2.534562e+00, 3.841842e-01, 3.294703e+00, 3.014059e+00, 1.160415e+00, 9.299159e-01, 5.303615e-01, 2.711122e+00, 5.933388e-01, 1.12759…
2.000000e-01	1.148886e+00, 2.130264e+00, 1.446582e-01, 1.993975e+00, 7.252928e-01, 1.250241e+00, 8.795752e-01, 1.650118e+00, 1.195998e+00, 1.808684e+00, 2.119280e+00, 8.660485e-01, 1.757423e+00, 2.029308e+00, 3.110588e-01, 1.289157e+00, 8.707043e-01, 7.757074e-01, 1.401539e+00, 1.576767e+00, 4.591004e-01, 2.027360e+00, 2.066126e+00, 8.946218e-01, 5.979411e-01, 7.315770e-01, 1.323902e+00, 7.222182e-01, 1.11393…
4.000000e-01	6.585090e-01, 1.817574e+00, 2.855284e-01, 1.253999e+00, 6.025538e-01, 1.007859e+00, 6.679312e-01, 1.287425e+00, 7.004707e-01, 1.754344e+00, 1.570528e+00, 9.683167e-01, 1.347257e+00, 1.307076e+00, 2.644230e-01, 1.100182e+00, 1.027557e+00, 5.540849e-01, 1.292241e+00, 8.402933e-01, 3.855709e-01, 1.527608e+00, 2.102850e+00, 4.617650e-01, 5.245911e-01, 8.834286e-01, 7.849462e-01, 6.630428e-01, 1.21972…
6.000000e-01	7.625060e-01, 1.847594e+00, 3.681331e-01, 7.015751e-01, 5.843960e-01, 8.169635e-01, 4.828041e-01, 1.570458e+00, 5.658241e-01, 1.517182e+00, 1.349905e+00, 9.392340e-01, 2.002866e+00, 8.022253e-01, 3.156455e-01, 6.369589e-01, 1.315399e+00, 3.330899e-01, 1.193956e+00, 6.858353e-01, 4.232721e-01, 1.509888e+00, 1.628941e+00, 4.552415e-01, 5.645734e-01, 9.382398e-01, 4.609965e-01, 7.699205e-01, 1.38585…
8.000000e-01	9.863612e-01, 1.629724e+00, 7.078607e-01, 5.119005e-01, 4.168016e-01, 5.504011e-01, 4.941389e-01, 1.381462e+00, 4.135835e-01, 9.312028e-01, 1.083784e+00, 9.340585e-01, 2.024410e+00, 7.045237e-01, 6.352025e-01, 3.993864e-01, 1.449154e+00, 1.859427e-01, 1.082156e+00, 5.591771e-01, 4.913443e-01, 1.154301e+00, 1.596893e+00, 2.749925e-01, 5.876228e-01, 8.668020e-01, 2.415281e-01, 6.806642e-01, 1.60866…
1.000000e+00	7.023475e-01, 1.408027e+00, 8.068340e-01, 4.139325e-01, 3.217822e-01, 4.463050e-01, 3.539111e-01, 1.720952e+00, 4.366519e-01, 7.143526e-01, 8.703926e-01, 8.217309e-01, 1.764882e+00, 4.950104e-01, 1.000210e+00, 2.570908e-01, 1.712868e+00, 9.594171e-02, 1.356533e+00, 3.567959e-01, 5.664198e-01, 1.109172e+00, 1.646861e+00, 2.697881e-01, 6.824442e-01, 8.641928e-01, 1.666760e-01, 5.902307e-01, 1.68553…
1.200000e+00	6.418690e-01, 1.327783e+00, 8.305160e-01, 3.358737e-01, 2.653046e-01, 4.598938e-01, 5.431867e-01, 1.808728e+00, 5.074349e-01, 5.360113e-01, 1.054425e+00, 7.089178e-01, 2.256520e+00, 2.985206e-01, 1.115153e+00, 2.030878e-01, 1.417177e+00, 6.108159e-02, 1.085687e+00, 4.588585e-01, 5.062323e-01, 1.001988e+00, 2.165339e+00, 2.280070e-01, 7.208215e-01, 9.816509e-01, 9.733504e-02, 5.536702e-01, 1.35967…
1.400000e+00	8.058313e-01, 1.416261e+00, 8.219050e-01, 3.738166e-01, 2.565510e-01, 2.916522e-01, 4.067284e-01, 1.338615e+00, 5.266582e-01, 4.513178e-01, 9.125297e-01, 5.517846e-01, 1.783398e+00, 2.543585e-01, 1.332200e+00, 1.152876e-01, 1.619260e+00, 3.199513e-02, 1.327036e+00, 4.105878e-01, 4.781270e-01, 1.150791e+00, 1.836835e+00, 2.761613e-01, 8.606930e-01, 9.582277e-01, 5.958791e-02, 4.920808e-01, 1.39261…
1.600000e+00	8.000092e-01, 1.407644e+00, 8.494641e-01, 3.070799e-01, 1.789122e-01, 3.576423e-01, 3.746902e-01, 1.455213e+00, 6.610095e-01, 4.228617e-01, 9.672778e-01, 2.991972e-01, 2.605159e+00, 3.437598e-01, 1.515988e+00, 7.596547e-02, 1.598197e+00, 2.195304e-02, 1.004244e+00, 3.505726e-01, 4.469812e-01, 9.626007e-01, 2.214718e+00, 2.399034e-01, 7.024496e-01, 1.020719e+00, 4.031984e-02, 5.050552e-01, 1.48791…
1.800000e+00	7.027292e-01, 1.266700e+00, 7.296903e-01, 2.702964e-01, 1.643624e-01, 3.845124e-01, 4.013408e-01, 1.491327e+00, 5.639200e-01, 2.956974e-01, 7.769411e-01, 1.685035e-01, 2.303518e+00, 2.675058e-01, 1.382314e+00, 5.256654e-02, 1.540199e+00, 1.136815e-02, 1.097599e+00, 3.817325e-01, 5.462890e-01, 1.023030e+00, 1.701678e+00, 2.343044e-01, 7.633634e-01, 9.468135e-01, 2.625308e-02, 4.693896e-01, 1.49323…
2.000000e+00	8.731996e-01, 1.107003e+00, 9.482903e-01, 3.888463e-01, 1.190788e-01, 3.791411e-01, 5.250658e-01, 1.195874e+00, 6.464029e-01, 2.303507e-01, 7.373224e-01, 1.559506e-01, 2.034556e+00, 3.304438e-01, 1.361833e+00, 3.413929e-02, 1.701303e+00, 8.104233e-03, 1.023098e+00, 3.889829e-01, 5.093784e-01, 8.468605e-01, 2.421044e+00, 2.858474e-01, 8.793397e-01, 1.046465e+00, 2.537740e-02, 3.433392e-01, 1.47403…
0.000000e+00	2.281766e+00, 1.319783e+00, 1.374573e+00, 1.394791e+00, 1.972783e+00, 2.022732e+00, 6.897574e-01, 2.356488e+00, 2.536091e-01, 1.295839e+00, 1.596326e+00, 1.178540e+00, 1.581767e-01, 1.976383e+00, 1.514559e+00, 2.973555e+00, 2.394213e+00, 2.781765e+00, 1.341341e+00, 1.811973e+00, 2.874909e+00, 1.329584e+00, 2.723539e-01, 1.088951e+00, 2.730061e+00, 2.504879e-01, 1.235919e-01, 2.720850e+00, 1.46155…
2.000000e-01	1.503677e+00, 1.211524e+00, 1.377371e+00, 8.902292e-01, 1.985963e+00, 1.451167e+00, 5.569730e-01, 2.108141e+00, 1.889348e-01, 1.170748e+00, 1.272888e+00, 1.030995e+00, 1.166330e-01, 1.657378e+00, 9.085289e-01, 1.999834e+00, 1.969037e+00, 1.537183e+00, 1.314071e+00, 1.116057e+00, 1.986658e+00, 1.203328e+00, 2.638489e-01, 1.150464e+00, 1.488189e+00, 4.984640e-01, 4.441263e-01, 2.254550e+00, 1.44494…
4.000000e-01	1.417990e+00, 1.173327e+00, 1.157427e+00, 4.942693e-01, 1.720465e+00, 9.668741e-01, 4.384480e-01, 1.703739e+00, 2.231410e-01, 9.155915e-01, 1.194893e+00, 7.053479e-01, 1.237524e-01, 1.530501e+00, 6.387453e-01, 2.166234e+00, 1.288852e+00, 8.568379e-01, 1.131853e+00, 7.313161e-01, 1.239740e+00, 1.253357e+00, 2.364345e-01, 8.921430e-01, 1.397243e+00, 7.090722e-01, 6.609355e-01, 1.842444e+00, 8.25063…
6.000000e-01	1.143548e+00, 8.923836e-01, 1.020465e+00, 4.074084e-01, 1.364780e+00, 8.595513e-01, 3.048834e-01, 1.394636e+00, 3.048097e-01, 7.736899e-01, 1.221601e+00, 9.790463e-01, 8.056394e-02, 1.210034e+00, 3.966394e-01, 1.528658e+00, 1.074245e+00, 5.550707e-01, 9.274113e-01, 5.552029e-01, 9.676718e-01, 7.422433e-01, 1.719795e-01, 1.131550e+00, 1.162712e+00, 5.943415e-01, 5.144742e-01, 1.754578e+00, 6.59540…
8.000000e-01	1.159552e+00, 6.494136e-01, 8.046711e-01, 3.032826e-01, 1.035977e+00, 8.202544e-01, 2.885767e-01, 1.372082e+00, 4.041963e-01, 6.067312e-01, 9.872026e-01, 8.527923e-01, 1.187605e-01, 1.224634e+00, 4.039908e-01, 1.240342e+00, 8.489707e-01, 3.587032e-01, 8.057192e-01, 5.100227e-01, 7.849448e-01, 5.272888e-01, 2.927019e-01, 9.231724e-01, 8.935119e-01, 8.552784e-01, 3.704648e-01, 1.772748e+00, 4.59443…
1.000000e+00	1.203442e+00, 4.088162e-01, 8.434064e-01, 3.332437e-01, 9.322137e-01, 9.417844e-01, 2.488302e-01, 8.130700e-01, 5.265584e-01, 4.871669e-01, 9.412753e-01, 7.733537e-01, 3.029069e-01, 9.580092e-01, 5.366454e-01, 9.617652e-01, 5.352995e-01, 3.142107e-01, 5.928610e-01, 5.023307e-01, 7.057255e-01, 2.813208e-01, 3.198761e-01, 7.185634e-01, 9.258818e-01, 7.716694e-01, 2.524554e-01, 1.783621e+00, 3.19934…
1.200000e+00	1.100490e+00, 3.961784e-01, 8.777320e-01, 3.093793e-01, 8.295584e-01, 7.394945e-01, 2.572172e-01, 7.515583e-01, 5.611054e-01, 4.094280e-01, 6.984506e-01, 8.497114e-01, 7.004880e-01, 9.289551e-01, 7.141180e-01, 5.712547e-01, 5.033829e-01, 2.568622e-01, 4.657754e-01, 4.662154e-01, 6.032538e-01, 1.662637e-01, 6.402750e-01, 7.219325e-01, 8.270069e-01, 5.479366e-01, 1.500989e-01, 1.461121e+00, 2.93306…
1.400000e+00	1.012128e+00, 2.446345e-01, 7.168776e-01, 3.359593e-01, 6.387031e-01, 8.386373e-01, 1.580472e-01, 5.942402e-01, 6.405940e-01, 2.887673e-01, 9.287286e-01, 8.012802e-01, 9.236205e-01, 6.442427e-01, 8.197760e-01, 3.243474e-01, 3.730759e-01, 2.204114e-01, 4.048052e-01, 3.958488e-01, 4.022113e-01, 9.709256e-02, 6.593079e-01, 6.341123e-01, 9.422299e-01, 4.120548e-01, 9.169829e-02, 1.449198e+00, 2.69907…
1.600000e+00	9.254451e-01, 2.057774e-01, 1.009368e+00, 3.573838e-01, 4.602178e-01, 7.457220e-01, 1.099547e-01, 3.806450e-01, 6.149501e-01, 2.371092e-01, 5.522622e-01, 8.172326e-01, 1.205308e+00, 5.630310e-01, 9.551520e-01, 2.108581e-01, 3.282588e-01, 1.386598e-01, 3.333031e-01, 4.279687e-01, 5.253484e-01, 6.053724e-02, 1.008091e+00, 5.648851e-01, 7.647101e-01, 3.401507e-01, 6.629070e-02, 1.753714e+00, 2.22580…
1.800000e+00	8.736578e-01, 1.554729e-01, 9.222342e-01, 4.351016e-01, 4.407254e-01, 7.955775e-01, 8.978194e-02, 3.205193e-01, 6.717161e-01, 1.898583e-01, 6.616772e-01, 5.907350e-01, 1.500988e+00, 6.298320e-01, 1.152207e+00, 1.608402e-01, 2.811194e-01, 9.315557e-02, 3.158619e-01, 4.185167e-01, 5.725255e-01, 3.978262e-02, 1.224198e+00, 5.560915e-01, 8.818579e-01, 2.271167e-01, 5.339782e-02, 1.617065e+00, 1.32133…
2.000000e+00	7.113185e-01, 1.111726e-01, 1.003099e+00, 4.397217e-01, 2.922146e-01, 8.708345e-01, 5.873741e-02, 2.346480e-01, 7.494861e-01, 1.790987e-01, 7.528666e-01, 3.734419e-01, 1.171777e+00, 5.177289e-01, 1.229290e+00, 8.399694e-02, 2.127436e-01, 7.741169e-02, 2.181831e-01, 4.025800e-01, 5.286694e-01, 2.547747e-02, 1.262305e+00, 4.285901e-01, 7.174347e-01, 1.386856e-01, 3.099290e-02, 1.332410e+00, 1.22908…
0.000000e+00	8.555912e-01, 6.158401e-01, 1.083549e-01, 2.259279e+00, 2.949534e+00, 4.319750e-01, 3.034786e+00, 1.818700e+00, 1.145683e+00, 2.650651e+00, 2.401191e+00, 2.924382e-01, 1.677101e+00, 1.316380e+00, 1.775629e+00, 1.190386e+00, 2.550158e+00, 2.013980e+00, 7.349945e-01, 1.436951e+00, 4.587824e-01, 3.025001e+00, 1.512992e+00, 6.445239e-01, 1.860198e-01, 1.606821e+00, 4.970041e-01, 1.536878e+00, 2.49615…
2.000000e-01	6.714539e-01, 7.133024e-01, 4.254264e-01, 1.828666e+00, 2.491391e+00, 2.992774e-01, 1.880491e+00, 1.410871e+00, 7.935803e-01, 1.963274e+00, 1.798610e+00, 1.948716e-01, 1.227754e+00, 9.443204e-01, 1.264928e+00, 9.503096e-01, 2.330525e+00, 1.285835e+00, 6.574606e-01, 9.464143e-01, 5.409173e-01, 1.646298e+00, 1.331392e+00, 5.440603e-01, 2.224812e-01, 1.618991e+00, 2.849561e-01, 1.009185e+00, 1.88972…
4.000000e-01	5.155917e-01, 7.399754e-01, 6.620096e-01, 1.247500e+00, 2.745829e+00, 2.150374e-01, 1.539214e+00, 1.143506e+00, 5.299430e-01, 1.420477e+00, 1.396445e+00, 1.611532e-01, 1.283888e+00, 5.078020e-01, 1.231872e+00, 5.928993e-01, 1.854236e+00, 8.570635e-01, 5.584740e-01, 6.195886e-01, 4.470267e-01, 9.336282e-01, 1.318847e+00, 3.129517e-01, 3.400790e-01, 1.671026e+00, 1.742987e-01, 9.479954e-01, 1.66901…
6.000000e-01	4.628994e-01, 9.233847e-01, 6.934090e-01, 7.797274e-01, 1.914274e+00, 2.829414e-01, 1.980052e+00, 1.135563e+00, 2.892526e-01, 1.330703e+00, 1.408559e+00, 1.365344e-01, 1.275930e+00, 4.109961e-01, 1.566925e+00, 4.355381e-01, 1.829178e+00, 4.003689e-01, 6.965376e-01, 5.655070e-01, 4.450162e-01, 7.811523e-01, 1.862406e+00, 2.309968e-01, 4.694766e-01, 1.004010e+00, 1.133802e-01, 8.920857e-01, 1.51333…
8.000000e-01	5.242656e-01, 8.796892e-01, 9.527735e-01, 6.033831e-01, 1.717325e+00, 4.391249e-01, 1.467816e+00, 8.979517e-01, 3.634425e-01, 1.056257e+00, 1.111837e+00, 7.846857e-02, 7.836316e-01, 3.494623e-01, 1.459109e+00, 3.261447e-01, 1.635659e+00, 3.344980e-01, 8.079438e-01, 4.905444e-01, 5.141860e-01, 5.162171e-01, 1.800704e+00, 2.800874e-01, 5.784965e-01, 8.101115e-01, 5.154073e-02, 5.231748e-01, 1.45507…
1.000000e+00	7.272223e-01, 9.400965e-01, 5.857575e-01, 3.632445e-01, 1.290557e+00, 4.924380e-01, 9.608048e-01, 7.161819e-01, 4.504308e-01, 7.394857e-01, 1.007538e+00, 8.007783e-02, 5.938393e-01, 3.225307e-01, 1.385785e+00, 1.749683e-01, 1.995042e+00, 1.353053e-01, 6.589367e-01, 4.805736e-01, 5.296821e-01, 4.864059e-01, 1.864134e+00, 2.183945e-01, 7.020178e-01, 6.669421e-01, 4.072733e-02, 5.957566e-01, 2.02895…
1.200000e+00	6.839524e-01, 7.748109e-01, 7.253535e-01, 3.375898e-01, 9.755355e-01, 5.282500e-01, 9.084704e-01, 7.985041e-01, 5.328433e-01, 6.581765e-01, 1.167241e+00, 5.490674e-02, 8.248795e-01, 2.891171e-01, 1.680895e+00, 1.085934e-01, 1.831879e+00, 8.956254e-02, 9.170531e-01, 3.585574e-01, 5.056615e-01, 4.606106e-01, 1.765208e+00, 2.704878e-01, 7.883292e-01, 5.615100e-01, 2.844324e-02, 4.853891e-01, 1.98598…
1.400000e+00	6.804707e-01, 1.030811e+00, 9.841998e-01, 2.611439e-01, 7.180051e-01, 5.586836e-01, 5.523720e-01, 7.708180e-01, 5.791992e-01, 5.141986e-01, 8.597281e-01, 4.635092e-02, 9.230350e-01, 3.117337e-01, 1.679379e+00, 6.632329e-02, 2.243137e+00, 5.183028e-02, 8.757208e-01, 3.799397e-01, 4.831563e-01, 4.309845e-01, 1.590163e+00, 1.964535e-01, 6.989872e-01, 3.588939e-01, 2.203530e-02, 3.949132e-01, 1.43624…
1.600000e+00	7.566604e-01, 1.001295e+00, 7.951055e-01, 3.597352e-01, 6.385464e-01, 6.789326e-01, 3.975073e-01, 6.983911e-01, 6.246452e-01, 3.745852e-01, 8.426187e-01, 3.850153e-02, 1.386140e+00, 3.156339e-01, 1.522903e+00, 5.083673e-02, 2.131726e+00, 3.051967e-02, 8.677283e-01, 3.946967e-01, 4.595267e-01, 5.532019e-01, 2.093100e+00, 2.900594e-01, 7.233065e-01, 3.053524e-01, 2.103116e-02, 3.404985e-01, 1.75053…
1.800000e+00	8.590223e-01, 8.849624e-01, 8.312200e-01, 3.400896e-01, 5.821734e-01, 7.860781e-01, 2.680432e-01, 9.109985e-01, 6.664102e-01, 2.816545e-01, 6.893024e-01, 3.100895e-02, 1.391611e+00, 2.797715e-01, 1.481290e+00, 3.582273e-02, 2.132640e+00, 2.026837e-02, 8.884254e-01, 3.896768e-01, 5.310777e-01, 6.157313e-01, 2.160415e+00, 3.199517e-01, 7.835270e-01, 2.602227e-01, 1.898988e-02, 3.275828e-01, 1.46240…
2.000000e+00	7.558476e-01, 1.092932e+00, 9.050345e-01, 3.303999e-01, 3.568122e-01, 7.523434e-01, 1.874021e-01, 9.613205e-01, 6.310913e-01, 2.173589e-01, 8.846812e-01, 3.178991e-02, 1.554184e+00, 3.370576e-01, 1.552066e+00, 2.127474e-02, 2.091119e+00, 7.813911e-03, 8.307187e-01, 4.276527e-01, 5.603054e-01, 5.313536e-01, 2.049946e+00, 3.134172e-01, 8.273921e-01, 2.204291e-01, 1.556650e-02, 2.883881e-01, 1.81618…
0.000000e+00	9.945310e-01, 2.293144e+00, 1.886566e-01, 9.414770e-01, 7.725765e-01, 1.252530e+00, 1.328543e+00, 2.412810e+00, 1.725116e+00, 2.362721e+00, 7.363369e-01, 3.217283e-01, 1.353172e+00, 1.022214e+00, 8.945519e-01, 1.827415e+00, 1.888668e+00, 1.716604e+00, 1.466120e+00, 9.871621e-02, 1.474630e+00, 3.214675e+00, 2.036448e+00, 1.896655e+00, 1.310226e+00, 2.031737e+00, 9.488004e-01, 2.930091e+00, 2.26213…
2.000000e-01	9.052031e-01, 1.905673e+00, 2.608394e-01, 8.730343e-01, 8.541413e-01, 9.728582e-01, 1.369280e+00, 2.110326e+00, 1.124650e+00, 1.930335e+00, 5.823094e-01, 3.714538e-01, 1.470795e+00, 6.852963e-01, 9.733574e-01, 8.657756e-01, 1.485251e+00, 1.213912e+00, 1.109977e+00, 2.111806e-01, 1.168774e+00, 1.945835e+00, 2.088460e+00, 1.762027e+00, 1.045185e+00, 1.557581e+00, 8.360683e-01, 3.101467e+00, 2.01805…
4.000000e-01	9.219601e-01, 1.951006e+00, 4.548170e-01, 5.435220e-01, 9.750353e-01, 7.131672e-01, 1.110639e+00, 1.957059e+00, 9.115178e-01, 1.973440e+00, 5.497235e-01, 3.816996e-01, 1.541610e+00, 4.747912e-01, 1.023737e+00, 6.456923e-01, 1.096386e+00, 7.229214e-01, 1.317776e+00, 2.440945e-01, 6.172774e-01, 1.786312e+00, 1.846515e+00, 9.797127e-01, 1.206136e+00, 1.222520e+00, 7.304859e-01, 1.554896e+00, 1.47616…
6.000000e-01	7.621605e-01, 1.498795e+00, 6.011924e-01, 5.605301e-01, 8.933587e-01, 5.330902e-01, 1.196487e+00, 1.606940e+00, 7.185332e-01, 1.555373e+00, 4.765534e-01, 3.174425e-01, 1.765940e+00, 3.340341e-01, 1.246547e+00, 5.003751e-01, 8.333091e-01, 6.991068e-01, 1.184374e+00, 3.056134e-01, 7.250002e-01, 1.492024e+00, 1.836775e+00, 7.795801e-01, 8.421690e-01, 1.276471e+00, 5.118043e-01, 1.550045e+00, 1.13511…
8.000000e-01	9.107786e-01, 1.104301e+00, 6.520967e-01, 4.752906e-01, 5.883093e-01, 4.427451e-01, 1.221018e+00, 1.776348e+00, 4.092779e-01, 1.120764e+00, 6.068786e-01, 2.376636e-01, 1.597559e+00, 2.442309e-01, 1.095013e+00, 3.039956e-01, 7.403288e-01, 5.351209e-01, 1.183807e+00, 4.006279e-01, 5.807583e-01, 1.114944e+00, 2.375876e+00, 5.102248e-01, 9.004322e-01, 1.228580e+00, 2.756800e-01, 1.198439e+00, 7.94037…
1.000000e+00	6.742320e-01, 1.031996e+00, 8.655404e-01, 5.204159e-01, 5.578365e-01, 3.378198e-01, 9.954579e-01, 1.879971e+00, 4.428225e-01, 8.749912e-01, 6.320452e-01, 1.770502e-01, 1.932834e+00, 1.748278e-01, 1.632314e+00, 2.231147e-01, 7.970900e-01, 4.789656e-01, 1.157112e+00, 3.991901e-01, 6.845327e-01, 1.137870e+00, 2.229289e+00, 4.954202e-01, 7.816662e-01, 1.022998e+00, 1.695935e-01, 9.272776e-01, 9.35849…
1.200000e+00	8.266244e-01, 1.047223e+00, 7.401406e-01, 4.757845e-01, 4.518618e-01, 3.516066e-01, 1.081304e+00, 1.409987e+00, 4.285051e-01, 6.422172e-01, 7.519574e-01, 1.322675e-01, 1.950193e+00, 1.951371e-01, 1.144026e+00, 1.196153e-01, 1.109578e+00, 2.932822e-01, 8.811939e-01, 3.508384e-01, 6.204637e-01, 8.247669e-01, 1.867164e+00, 3.618363e-01, 8.399685e-01, 1.037022e+00, 1.078564e-01, 6.690663e-01, 1.04569…
1.400000e+00	7.758284e-01, 9.560491e-01, 8.779726e-01, 3.835577e-01, 3.206702e-01, 3.892692e-01, 1.050217e+00, 1.435749e+00, 5.304162e-01, 4.965733e-01, 4.926306e-01, 7.402236e-02, 1.774649e+00, 2.288134e-01, 1.680917e+00, 7.222699e-02, 1.078084e+00, 1.319914e-01, 8.531954e-01, 3.815146e-01, 4.569063e-01, 6.771101e-01, 1.980489e+00, 4.132093e-01, 8.908772e-01, 1.080895e+00, 6.725668e-02, 5.801916e-01, 1.08092…
1.600000e+00	8.504450e-01, 1.098754e+00, 8.288626e-01, 4.826268e-01, 3.108418e-01, 4.804041e-01, 9.106132e-01, 1.270682e+00, 5.320299e-01, 4.729215e-01, 6.521742e-01, 5.122430e-02, 1.772282e+00, 2.138889e-01, 1.402575e+00, 6.111009e-02, 1.189353e+00, 8.184551e-02, 9.103773e-01, 3.650676e-01, 5.426095e-01, 5.457461e-01, 2.027673e+00, 3.135408e-01, 8.716083e-01, 9.142278e-01, 4.712353e-02, 5.219270e-01, 1.19990…
1.800000e+00	8.601862e-01, 1.012318e+00, 1.000056e+00, 4.141757e-01, 2.120697e-01, 6.579854e-01, 6.819000e-01, 1.093884e+00, 6.011317e-01, 3.207554e-01, 5.293900e-01, 4.767610e-02, 1.880983e+00, 3.195988e-01, 1.570336e+00, 3.514387e-02, 1.530835e+00, 5.411962e-02, 9.090608e-01, 4.025494e-01, 6.034159e-01, 5.086671e-01, 2.162015e+00, 3.626726e-01, 8.539907e-01, 8.581065e-01, 2.925292e-02, 4.452144e-01, 1.19575…
2.000000e+00	7.131433e-01, 9.428345e-01, 8.522648e-01, 3.965938e-01, 1.593768e-01, 6.118677e-01, 6.753361e-01, 9.943185e-01, 6.897292e-01, 2.409224e-01, 6.321564e-01, 3.755689e-02, 2.438912e+00, 3.302101e-01, 1.564716e+00, 2.479290e-02, 1.539344e+00, 2.767231e-02, 7.661402e-01, 4.556354e-01, 6.107641e-01, 5.681429e-01, 2.150025e+00, 3.228357e-01, 7.004374e-01, 6.101335e-01, 2.808374e-02, 3.727636e-01, 1.23440…
0.000000e+00	7.100480e-01, 2.743461e+00, 3.342293e+00, 1.467869e+00, 2.840520e+00, 5.023870e-01, 1.307290e+00, 2.883194e-03, 1.111210e+00, 1.271259e+00, 1.629976e+00, 1.029962e+00, 2.303402e+00, 9.871980e-01, 6.970313e-01, 3.073958e-01, 1.059254e+00, 1.059228e+00, 5.515435e-01, 1.002413e+00, 1.850715e+00, 1.580089e+00, 2.523914e+00, 5.100966e-01, 2.391551e+00, 2.162007e+00, 3.600065e+00, 1.832435e+00, 1.68584…
2.000000e-01	6.330637e-01, 2.472727e+00, 2.012592e+00, 1.016973e+00, 2.062277e+00, 3.934860e-01, 1.060889e+00, 3.979916e-01, 8.565511e-01, 1.445770e+00, 1.126608e+00, 9.113883e-01, 2.522495e+00, 1.235443e+00, 6.035466e-01, 6.273968e-01, 6.897091e-01, 8.944096e-01, 8.891018e-01, 7.338138e-01, 1.287509e+00, 1.468975e+00, 1.618992e+00, 6.774905e-01, 2.023385e+00, 1.534855e+00, 2.138936e+00, 1.345848e+00, 1.32321…
4.000000e-01	4.928947e-01, 1.377555e+00, 1.234313e+00, 6.861071e-01, 1.913986e+00, 3.838607e-01, 1.139987e+00, 6.811092e-01, 5.321968e-01, 1.243740e+00, 1.109835e+00, 9.244256e-01, 1.958849e+00, 1.450635e+00, 4.355201e-01, 8.251513e-01, 8.573339e-01, 5.930826e-01, 9.778166e-01, 6.242814e-01, 8.908758e-01, 1.028960e+00, 1.675953e+00, 6.131180e-01, 1.554596e+00, 8.989266e-01, 1.257623e+00, 8.278308e-01, 1.31211…
6.000000e-01	5.805473e-01, 1.313364e+00, 7.367853e-01, 5.651295e-01, 1.722967e+00, 3.131713e-01, 9.534207e-01, 8.028860e-01, 4.104029e-01, 1.573877e+00, 7.903289e-01, 8.144056e-01, 1.849650e+00, 1.054391e+00, 4.676313e-01, 5.279730e-01, 1.028163e+00, 3.991178e-01, 9.986230e-01, 5.600688e-01, 5.988801e-01, 1.041905e+00, 1.214395e+00, 6.432257e-01, 1.314742e+00, 7.197363e-01, 8.470152e-01, 7.403157e-01, 1.18174…
8.000000e-01	7.061498e-01, 1.684867e+00, 9.287490e-01, 4.507915e-01, 1.281438e+00, 2.965664e-01, 7.236900e-01, 1.030132e+00, 3.023224e-01, 1.091608e+00, 9.713087e-01, 8.119328e-01, 1.256518e+00, 8.675779e-01, 6.118404e-01, 4.235840e-01, 1.374274e+00, 2.033875e-01, 1.160043e+00, 4.668624e-01, 6.103294e-01, 9.968943e-01, 1.288315e+00, 5.627287e-01, 9.982486e-01, 7.427540e-01, 4.911591e-01, 5.721734e-01, 1.57366…
1.000000e+00	8.859686e-01, 1.312953e+00, 9.350270e-01, 4.359419e-01, 1.167622e+00, 2.905622e-01, 5.593511e-01, 1.099012e+00, 3.226964e-01, 8.171253e-01, 8.888132e-01, 8.441414e-01, 1.139373e+00, 8.283131e-01, 7.687766e-01, 2.596114e-01, 1.490058e+00, 1.508420e-01, 1.200293e+00, 4.020557e-01, 5.078974e-01, 1.126481e+00, 1.502513e+00, 4.788316e-01, 9.728637e-01, 6.727016e-01, 3.357796e-01, 5.405689e-01, 1.47414…
1.200000e+00	8.297662e-01, 1.197400e+00, 8.886976e-01, 4.185876e-01, 8.419410e-01, 3.561139e-01, 4.281378e-01, 1.218251e+00, 4.580933e-01, 6.487155e-01, 8.745220e-01, 8.796343e-01, 1.088289e+00, 6.471729e-01, 1.107494e+00, 1.785620e-01, 1.488803e+00, 7.825481e-02, 1.141022e+00, 4.358653e-01, 5.609486e-01, 9.746148e-01, 1.345687e+00, 4.336401e-01, 9.800634e-01, 7.306581e-01, 2.088065e-01, 3.568369e-01, 1.59216…
1.400000e+00	7.015043e-01, 1.364328e+00, 9.756936e-01, 3.843607e-01, 6.017697e-01, 3.912489e-01, 3.700686e-01, 1.136835e+00, 5.684996e-01, 4.613756e-01, 9.054685e-01, 5.813315e-01, 1.204250e+00, 4.788911e-01, 1.237596e+00, 1.108179e-01, 1.644938e+00, 4.684016e-02, 1.066396e+00, 4.199851e-01, 6.229109e-01, 9.771644e-01, 1.592920e+00, 4.006684e-01, 9.014306e-01, 7.990881e-01, 1.293724e-01, 3.560217e-01, 1.61707…
1.600000e+00	7.836143e-01, 1.336776e+00, 1.008809e+00, 4.119030e-01, 6.131431e-01, 3.469714e-01, 3.200604e-01, 9.916381e-01, 4.571271e-01, 5.157191e-01, 7.963874e-01, 4.079128e-01, 1.438484e+00, 4.814251e-01, 1.209561e+00, 5.848098e-02, 2.105848e+00, 2.791313e-02, 1.134103e+00, 4.654730e-01, 4.255936e-01, 8.156011e-01, 1.663456e+00, 3.458830e-01, 8.369669e-01, 7.077966e-01, 6.956787e-02, 3.228013e-01, 1.47676…
1.800000e+00	8.398790e-01, 1.094385e+00, 8.818306e-01, 4.410381e-01, 3.428593e-01, 4.822860e-01, 2.359848e-01, 9.007800e-01, 4.866279e-01, 3.336001e-01, 7.513104e-01, 2.965920e-01, 1.858576e+00, 4.613136e-01, 1.201080e+00, 4.146748e-02, 1.982875e+00, 1.550043e-02, 1.117566e+00, 4.014929e-01, 5.397626e-01, 7.923070e-01, 1.971455e+00, 3.474192e-01, 6.790869e-01, 8.100419e-01, 4.722129e-02, 2.159657e-01, 1.61071…
2.000000e+00	7.298720e-01, 1.219465e+00, 1.024913e+00, 4.579678e-01, 4.666018e-01, 4.653695e-01, 1.833780e-01, 1.201708e+00, 6.472973e-01, 2.758268e-01, 6.580928e-01, 2.112581e-01, 1.512315e+00, 4.335781e-01, 1.403306e+00, 2.907352e-02, 2.171169e+00, 8.266857e-03, 8.698114e-01, 4.208816e-01, 4.963310e-01, 9.200300e-01, 1.748095e+00, 3.435558e-01, 8.496353e-01, 7.230847e-01, 3.889678e-02, 2.401158e-01, 1.57576…
0.000000e+00	2.425025e+00, 4.304772e-01, 3.130993e+00, 2.351084e-02, 1.482633e+00, 2.300395e+00, 1.950170e+00, 8.821176e-01, 1.683919e+00, 2.593351e+00, 5.679297e-01, 2.323898e+00, 2.157661e+00, 1.025478e+00, 1.968499e+00, 9.589217e-01, 2.841419e+00, 2.391876e+00, 1.305207e+00, 4.852615e-01, 9.099396e-01, 1.031022e+00, 1.897664e+00, 6.871593e-01, 2.646828e+00, 2.679640e+00, 1.784890e+00, 2.112817e+00, 5.13265…
2.000000e-01	2.555518e+00, 2.974432e-01, 2.032442e+00, 2.019760e-01, 1.720676e+00, 1.800901e+00, 1.436795e+00, 8.212326e-01, 1.163327e+00, 2.145328e+00, 5.687363e-01, 1.458060e+00, 2.208500e+00, 1.099684e+00, 1.347642e+00, 8.704953e-01, 1.750004e+00, 1.496714e+00, 8.820977e-01, 4.978171e-01, 6.119891e-01, 5.513736e-01, 2.457768e+00, 6.589165e-01, 1.809432e+00, 1.793795e+00, 1.053371e+00, 1.790007e+00, 4.46495…
4.000000e-01	1.985686e+00, 2.193008e-01, 1.846887e+00, 2.910614e-01, 1.560862e+00, 1.611228e+00, 1.279383e+00, 6.127371e-01, 8.789541e-01, 1.947195e+00, 5.198295e-01, 8.971423e-01, 1.656669e+00, 9.779222e-01, 1.118950e+00, 5.389801e-01, 1.301322e+00, 9.780765e-01, 6.073201e-01, 3.953334e-01, 6.030598e-01, 3.783712e-01, 1.783678e+00, 8.233203e-01, 1.581316e+00, 1.523052e+00, 6.911150e-01, 1.339325e+00, 3.75004…
6.000000e-01	1.629160e+00, 1.675810e-01, 1.454423e+00, 3.220494e-01, 9.590888e-01, 1.296194e+00, 1.366135e+00, 3.741571e-01, 5.672257e-01, 1.504246e+00, 6.095386e-01, 6.465356e-01, 1.265754e+00, 1.247794e+00, 1.096081e+00, 3.938540e-01, 1.233129e+00, 5.688736e-01, 3.792277e-01, 4.198625e-01, 4.880822e-01, 2.082380e-01, 1.398836e+00, 1.066300e+00, 1.118274e+00, 9.116914e-01, 4.087961e-01, 1.372719e+00, 2.47750…
8.000000e-01	1.437806e+00, 1.339148e-01, 1.119723e+00, 3.928698e-01, 9.413010e-01, 1.202274e+00, 9.591972e-01, 3.563701e-01, 3.613550e-01, 1.318710e+00, 4.950197e-01, 6.404000e-01, 1.292001e+00, 1.218727e+00, 9.876373e-01, 2.666614e-01, 9.989229e-01, 3.074556e-01, 3.167842e-01, 4.426035e-01, 3.931605e-01, 1.037889e-01, 1.506191e+00, 1.034893e+00, 1.099432e+00, 7.260118e-01, 2.606670e-01, 1.021382e+00, 3.17858…
1.000000e+00	1.121916e+00, 1.002950e-01, 9.852864e-01, 4.671257e-01, 7.090649e-01, 1.133190e+00, 7.617373e-01, 2.272932e-01, 4.002547e-01, 1.003475e+00, 6.982936e-01, 7.077683e-01, 1.316874e+00, 1.164964e+00, 6.152555e-01, 1.769009e-01, 1.128780e+00, 1.968490e-01, 2.035483e-01, 3.916711e-01, 5.534390e-01, 6.193593e-02, 1.301192e+00, 8.569440e-01, 1.033596e+00, 4.380157e-01, 1.425071e-01, 7.516394e-01, 4.30455…
1.200000e+00	1.182433e+00, 7.000606e-02, 1.019178e+00, 3.267146e-01, 5.913447e-01, 7.191341e-01, 5.397737e-01, 2.374197e-01, 4.230355e-01, 8.262861e-01, 7.387581e-01, 6.843434e-01, 1.889583e+00, 9.796943e-01, 6.406847e-01, 8.465645e-02, 1.108795e+00, 1.198898e-01, 2.124429e-01, 3.342983e-01, 5.033232e-01, 3.971357e-02, 1.278989e+00, 8.421944e-01, 9.461695e-01, 3.195596e-01, 1.014117e-01, 6.161261e-01, 7.70610…
1.400000e+00	1.029730e+00, 1.100335e-01, 9.449732e-01, 3.988322e-01, 4.278809e-01, 8.230918e-01, 3.375389e-01, 1.453374e-01, 4.753960e-01, 6.224493e-01, 6.688110e-01, 7.049662e-01, 1.575631e+00, 8.577390e-01, 6.994400e-01, 6.920560e-02, 1.407456e+00, 6.703062e-02, 1.735131e-01, 3.447838e-01, 4.482065e-01, 1.912631e-02, 1.249895e+00, 7.257253e-01, 7.477628e-01, 2.129779e-01, 4.619139e-02, 5.625139e-01, 9.64585…
1.600000e+00	9.333302e-01, 2.893459e-01, 1.023384e+00, 4.145647e-01, 3.687789e-01, 9.423448e-01, 3.315422e-01, 1.423250e-01, 5.775863e-01, 4.365225e-01, 7.217667e-01, 7.748087e-01, 1.839947e+00, 9.084445e-01, 1.045514e+00, 3.861843e-02, 1.723196e+00, 4.189506e-02, 2.658879e-01, 4.057579e-01, 4.974653e-01, 1.084672e-02, 1.362901e+00, 6.647754e-01, 9.434283e-01, 1.505572e-01, 4.040204e-02, 5.932395e-01, 1.17326…
1.800000e+00	7.878361e-01, 4.708181e-01, 9.262485e-01, 3.706376e-01, 3.288889e-01, 8.587448e-01, 1.761235e-01, 8.802072e-02, 6.429303e-01, 3.391821e-01, 7.921244e-01, 5.920307e-01, 2.162509e+00, 6.676098e-01, 1.133739e+00, 3.063219e-02, 1.583898e+00, 2.155610e-02, 3.081553e-01, 4.540192e-01, 5.375053e-01, 1.197822e-02, 1.330973e+00, 6.365727e-01, 7.395485e-01, 9.755226e-02, 2.924944e-02, 4.917514e-01, 1.36318…
2.000000e+00	8.462495e-01, 4.748284e-01, 9.759789e-01, 4.477589e-01, 2.505146e-01, 7.531092e-01, 1.708743e-01, 1.153180e-01, 5.595718e-01, 2.441142e-01, 6.492402e-01, 4.852225e-01, 2.066122e+00, 6.099613e-01, 1.225593e+00, 1.734167e-02, 1.740157e+00, 1.270240e-02, 4.727891e-01, 4.381421e-01, 4.800482e-01, 1.741002e-02, 1.630968e+00, 5.377772e-01, 8.273165e-01, 7.897801e-02, 2.462234e-02, 3.940639e-01, 1.44598…
0.000000e+00	8.440917e-01, 1.017291e+00, 6.289846e-01, 6.530662e-01, 3.509461e-01, 1.975386e+00, 2.774881e-01, 4.383140e-01, 1.187853e+00, 6.140494e-01, 2.386351e+00, 1.468177e+00, 2.443121e+00, 1.886634e+00, 2.594881e+00, 1.855680e+00, 3.173948e-01, 1.385121e+00, 2.307250e+00, 1.438868e-01, 9.177229e-01, 2.553913e+00, 1.966963e+00, 2.404373e+00, 9.582869e-01, 9.145906e-01, 3.878760e-01, 2.219283e+00, 1.55004…
2.000000e-01	1.129518e+00, 7.570621e-01, 8.454414e-01, 4.035713e-01, 5.973584e-01, 1.690617e+00, 2.306973e-01, 4.415536e-01, 1.254001e+00, 5.213383e-01, 1.974848e+00, 1.120341e+00, 2.447702e+00, 1.323983e+00, 1.948669e+00, 1.334340e+00, 2.766017e-01, 1.047810e+00, 1.116139e+00, 2.617086e-01, 6.674163e-01, 1.590222e+00, 1.959607e+00, 1.940033e+00, 8.795773e-01, 6.518402e-01, 2.854672e-01, 1.968454e+00, 1.09728…
4.000000e-01	9.262716e-01, 5.459453e-01, 1.016297e+00, 2.936566e-01, 5.694095e-01, 9.830700e-01, 1.565637e-01, 3.776386e-01, 9.641122e-01, 4.151720e-01, 1.300430e+00, 7.296007e-01, 2.280140e+00, 1.057167e+00, 1.737068e+00, 1.394354e+00, 1.808984e-01, 7.845670e-01, 8.475976e-01, 3.243961e-01, 6.344971e-01, 1.180614e+00, 1.490316e+00, 1.528599e+00, 8.914751e-01, 4.217597e-01, 1.830644e-01, 1.758347e+00, 7.36328…
6.000000e-01	9.299024e-01, 5.048089e-01, 9.757856e-01, 2.257802e-01, 4.111296e-01, 9.898456e-01, 1.163597e-01, 2.184714e-01, 9.766977e-01, 3.008859e-01, 1.353700e+00, 4.444018e-01, 2.466036e+00, 8.213646e-01, 1.395108e+00, 8.558081e-01, 1.234500e-01, 7.801866e-01, 6.596690e-01, 3.709537e-01, 6.234644e-01, 7.125640e-01, 1.627114e+00, 1.050203e+00, 7.987065e-01, 2.748544e-01, 1.128580e-01, 1.221962e+00, 8.57856…
8.000000e-01	7.726849e-01, 2.592555e-01, 8.018206e-01, 2.042839e-01, 3.561387e-01, 1.055389e+00, 8.678118e-02, 2.176995e-01, 8.908586e-01, 2.583802e-01, 1.042628e+00, 3.265763e-01, 2.671297e+00, 6.927987e-01, 1.465431e+00, 6.351647e-01, 1.568681e-01, 6.171665e-01, 4.524326e-01, 3.679951e-01, 5.661798e-01, 3.766701e-01, 1.619652e+00, 8.103376e-01, 8.107880e-01, 2.072305e-01, 7.945697e-02, 1.380474e+00, 6.25829…
1.000000e+00	9.249048e-01, 2.345845e-01, 9.032054e-01, 2.105427e-01, 3.149577e-01, 8.413952e-01, 7.157228e-02, 1.889458e-01, 8.348429e-01, 2.443876e-01, 8.368176e-01, 2.422530e-01, 2.597423e+00, 5.689056e-01, 1.315315e+00, 4.005086e-01, 2.386239e-01, 4.113916e-01, 3.813254e-01, 3.356497e-01, 5.493251e-01, 2.141723e-01, 2.009659e+00, 7.348029e-01, 7.902689e-01, 1.176858e-01, 4.761429e-02, 1.137700e+00, 1.32382…
1.200000e+00	8.202667e-01, 1.543863e-01, 9.789577e-01, 2.690475e-01, 2.491750e-01, 8.235110e-01, 4.791830e-02, 1.454586e-01, 8.062114e-01, 1.997800e-01, 7.189206e-01, 1.356082e-01, 2.343001e+00, 5.849294e-01, 1.218685e+00, 2.861487e-01, 3.652120e-01, 2.680976e-01, 2.934693e-01, 3.352194e-01, 4.854258e-01, 1.188820e-01, 1.517250e+00, 5.819777e-01, 7.372459e-01, 8.971967e-02, 4.083138e-02, 9.663328e-01, 2.97623…
1.400000e+00	7.594461e-01, 1.450326e-01, 9.069233e-01, 2.997450e-01, 1.529427e-01, 7.524458e-01, 3.564206e-02, 1.135770e-01, 6.035921e-01, 1.382438e-01, 5.908853e-01, 9.606500e-02, 2.480591e+00, 4.983063e-01, 1.663613e+00, 1.441642e-01, 6.733175e-01, 1.516724e-01, 2.608369e-01, 3.366289e-01, 5.299232e-01, 7.631000e-02, 1.731831e+00, 5.792005e-01, 8.581331e-01, 6.492328e-02, 2.937382e-02, 8.488570e-01, 5.68254…
1.600000e+00	1.018329e+00, 1.174594e-01, 9.192769e-01, 3.998157e-01, 1.440608e-01, 6.921295e-01, 2.725937e-02, 7.785624e-02, 6.451157e-01, 9.678866e-02, 7.474903e-01, 7.134602e-02, 2.420221e+00, 4.307758e-01, 1.476913e+00, 9.448725e-02, 9.105738e-01, 7.754248e-02, 2.199204e-01, 3.769861e-01, 4.223918e-01, 4.613583e-02, 1.783731e+00, 4.470405e-01, 6.544194e-01, 5.167387e-02, 2.117666e-02, 7.484125e-01, 6.16119…
1.800000e+00	8.459701e-01, 1.572581e-01, 9.938372e-01, 4.108898e-01, 1.147326e-01, 7.101743e-01, 2.203921e-02, 6.914698e-02, 7.105567e-01, 9.168493e-02, 6.188649e-01, 6.390273e-02, 2.597367e+00, 3.808703e-01, 1.428344e+00, 7.722069e-02, 1.091175e+00, 5.638669e-02, 2.186719e-01, 4.093216e-01, 5.153637e-01, 2.506390e-02, 1.868863e+00, 4.960051e-01, 7.628064e-01, 3.131770e-02, 2.014049e-02, 5.375661e-01, 9.24472…
2.000000e+00	8.190154e-01, 2.702321e-01, 9.416742e-01, 3.776351e-01, 1.151130e-01, 7.809351e-01, 1.338722e-02, 4.839895e-02, 7.896272e-01, 7.463111e-02, 6.381591e-01, 4.106086e-02, 2.551034e+00, 4.604096e-01, 1.644891e+00, 4.162217e-02, 1.304070e+00, 3.173797e-02, 2.511597e-01, 4.424482e-01, 5.329626e-01, 1.328488e-02, 1.937013e+00, 4.018156e-01, 8.357107e-01, 2.061365e-02, 1.876311e-02, 5.395909e-01, 1.24515…
0.000000e+00	1.567708e+00, 1.267690e+00, 1.894317e+00, 2.644285e+00, 6.605645e-01, 2.753454e+00, 2.240318e+00, 2.561400e-01, 3.159677e+00, 1.944055e+00, 1.915967e-01, 2.670261e-01, 5.889884e-01, 2.273098e+00, 4.485726e-01, 1.801725e+00, 1.395920e-01, 8.547857e-02, 2.170008e+00, 2.708914e+00, 8.128578e-01, 1.917712e+00, 9.914839e-01, 6.367678e-01, 1.520580e+00, 2.767269e+00, 1.765821e+00, 6.244943e-01, 1.02517…
2.000000e-01	1.200874e+00, 1.087291e+00, 1.110227e+00, 2.202151e+00, 5.642061e-01, 2.215258e+00, 2.247286e+00, 3.766637e-01, 1.664729e+00, 2.265943e+00, 1.205576e-01, 5.331966e-01, 8.001322e-01, 2.174672e+00, 4.231905e-01, 1.807750e+00, 7.105860e-01, 2.796330e-01, 1.304421e+00, 1.573408e+00, 6.999351e-01, 1.400564e+00, 9.077937e-01, 6.514237e-01, 1.037797e+00, 1.843509e+00, 1.192940e+00, 4.844961e-01, 1.27813…
4.000000e-01	8.705513e-01, 1.085830e+00, 9.861212e-01, 1.522996e+00, 4.214520e-01, 1.430624e+00, 2.015507e+00, 4.721868e-01, 1.154068e+00, 1.615879e+00, 1.219224e-01, 5.323980e-01, 1.095082e+00, 1.646848e+00, 2.567289e-01, 1.471814e+00, 1.090422e+00, 3.471468e-01, 1.022010e+00, 1.013728e+00, 5.717839e-01, 1.021746e+00, 7.296023e-01, 7.105411e-01, 8.552226e-01, 1.203687e+00, 6.205257e-01, 2.830219e-01, 1.56076…
6.000000e-01	7.354845e-01, 1.129782e+00, 1.002046e+00, 1.155030e+00, 3.610105e-01, 1.172094e+00, 1.416410e+00, 5.500476e-01, 7.746465e-01, 1.457772e+00, 1.811911e-01, 6.997599e-01, 1.231037e+00, 1.269568e+00, 1.938051e-01, 1.030981e+00, 1.078798e+00, 2.163281e-01, 9.625183e-01, 6.349362e-01, 6.326735e-01, 8.169195e-01, 5.769504e-01, 5.574937e-01, 7.966375e-01, 1.022079e+00, 3.666143e-01, 3.336313e-01, 1.40978…
8.000000e-01	4.348319e-01, 1.053620e+00, 1.050002e+00, 8.612748e-01, 2.513388e-01, 1.247771e+00, 1.206046e+00, 5.926359e-01, 5.847425e-01, 1.087241e+00, 2.677180e-01, 7.553257e-01, 1.988020e+00, 9.662635e-01, 2.041127e-01, 6.383671e-01, 1.275614e+00, 1.344052e-01, 8.501894e-01, 5.518306e-01, 4.783318e-01, 7.244338e-01, 6.950541e-01, 5.525277e-01, 7.825619e-01, 6.959114e-01, 2.601455e-01, 4.118588e-01, 1.28774…
1.000000e+00	5.364196e-01, 1.102920e+00, 1.014233e+00, 7.707691e-01, 2.321374e-01, 1.145941e+00, 9.271829e-01, 6.117405e-01, 4.985878e-01, 8.604839e-01, 3.148029e-01, 7.998630e-01, 1.680092e+00, 9.733166e-01, 3.908901e-01, 4.118262e-01, 1.540360e+00, 8.165175e-02, 9.183302e-01, 5.467465e-01, 4.680915e-01, 6.926179e-01, 7.660966e-01, 5.220215e-01, 8.007581e-01, 3.958546e-01, 1.399960e-01, 5.662297e-01, 1.50357…
1.200000e+00	6.035902e-01, 8.446133e-01, 1.142047e+00, 7.066001e-01, 1.663972e-01, 8.575466e-01, 6.861384e-01, 6.713221e-01, 5.636581e-01, 5.823408e-01, 4.575011e-01, 7.631657e-01, 2.103603e+00, 8.076857e-01, 5.886713e-01, 2.806893e-01, 1.675303e+00, 4.285626e-02, 9.207371e-01, 4.037392e-01, 5.136486e-01, 4.498598e-01, 8.353623e-01, 4.445971e-01, 8.201530e-01, 3.210219e-01, 8.522421e-02, 7.489113e-01, 1.33324…
1.400000e+00	5.698590e-01, 9.809250e-01, 1.048670e+00, 5.454462e-01, 1.492325e-01, 7.713469e-01, 5.187370e-01, 7.101094e-01, 5.911259e-01, 4.839997e-01, 4.835432e-01, 7.629836e-01, 1.988251e+00, 7.281913e-01, 8.833769e-01, 2.105211e-01, 1.563677e+00, 2.411578e-02, 8.980668e-01, 3.931284e-01, 4.680964e-01, 5.849538e-01, 1.134880e+00, 4.416278e-01, 7.253731e-01, 2.758122e-01, 5.447724e-02, 9.327421e-01, 1.67586…
1.600000e+00	8.090034e-01, 1.045698e+00, 9.440233e-01, 4.685306e-01, 1.310346e-01, 6.624743e-01, 4.268734e-01, 7.884025e-01, 6.192057e-01, 4.307723e-01, 4.945443e-01, 6.468539e-01, 2.339915e+00, 6.634999e-01, 1.296826e+00, 9.939028e-02, 1.641986e+00, 1.350276e-02, 9.606936e-01, 5.130335e-01, 4.254992e-01, 6.137918e-01, 1.573637e+00, 3.872351e-01, 7.371613e-01, 2.490973e-01, 4.068642e-02, 1.124513e+00, 1.30092…
1.800000e+00	7.877260e-01, 9.796640e-01, 8.800040e-01, 4.556608e-01, 9.406776e-02, 6.222029e-01, 2.342234e-01, 8.251771e-01, 7.003780e-01, 3.357298e-01, 6.203552e-01, 4.697000e-01, 2.240603e+00, 5.541359e-01, 1.313535e+00, 9.782741e-02, 1.177735e+00, 8.144794e-03, 8.686669e-01, 4.430544e-01, 5.658392e-01, 4.850944e-01, 1.326406e+00, 4.088320e-01, 7.736852e-01, 1.962991e-01, 2.421075e-02, 9.449219e-01, 1.22628…
2.000000e+00	7.818487e-01, 8.839996e-01, 1.015647e+00, 4.517500e-01, 8.867416e-02, 8.073609e-01, 2.038193e-01, 9.269763e-01, 5.677786e-01, 2.659148e-01, 6.069487e-01, 3.131645e-01, 1.665813e+00, 5.239775e-01, 1.407897e+00, 5.643455e-02, 1.173891e+00, 4.880586e-03, 7.129272e-01, 3.749000e-01, 5.788447e-01, 5.833612e-01, 1.497603e+00, 3.768172e-01, 8.527755e-01, 1.804262e-01, 2.061359e-02, 8.875086e-01, 1.19952…
0.000000e+00	1.315671e+00, 2.686105e+00, 1.629103e+00, 7.011227e-01, 4.392379e-01, 1.625953e+00, 1.865131e+00, 8.473742e-03, 1.781004e+00, 1.465920e+00, 3.939004e-01, 2.742553e+00, 1.340751e+00, 2.966267e+00, 2.747159e+00, 8.053143e-01, 4.367047e-02, 8.593726e-01, 1.875364e+00, 1.311334e-01, 1.202135e+00, 2.831112e+00, 1.659487e+00, 1.320475e+00, 8.452487e-01, 2.354902e+00, 4.743669e-01, 2.011805e+00, 9.85912…
2.000000e-01	1.383597e+00, 1.933767e+00, 1.513836e+00, 6.749565e-01, 3.909408e-01, 1.119637e+00, 2.166027e+00, 4.074282e-01, 1.177082e+00, 1.226230e+00, 3.841125e-01, 1.429914e+00, 1.233329e+00, 2.555564e+00, 2.582267e+00, 9.598540e-01, 4.816342e-02, 7.971946e-01, 1.984147e+00, 2.219841e-01, 1.151026e+00, 2.148384e+00, 1.489734e+00, 1.328487e+00, 8.243128e-01, 1.867011e+00, 6.563168e-01, 1.725179e+00, 5.66290…
4.000000e-01	1.127675e+00, 1.397067e+00, 1.429258e+00, 6.047199e-01, 3.608473e-01, 7.648411e-01, 1.685713e+00, 4.820293e-01, 6.705231e-01, 8.221966e-01, 2.940849e-01, 8.951409e-01, 1.485605e+00, 1.842144e+00, 1.538910e+00, 1.065176e+00, 1.317420e-01, 5.782075e-01, 1.443048e+00, 2.918852e-01, 8.861805e-01, 1.707569e+00, 9.890891e-01, 1.154582e+00, 8.326368e-01, 1.170020e+00, 4.794204e-01, 1.309789e+00, 6.28207…
6.000000e-01	9.248699e-01, 1.393887e+00, 9.157285e-01, 6.692673e-01, 3.412669e-01, 6.130970e-01, 1.330628e+00, 8.238497e-01, 8.218184e-01, 7.703994e-01, 3.510362e-01, 7.188332e-01, 1.571155e+00, 1.790462e+00, 8.743081e-01, 6.981155e-01, 3.803033e-01, 4.958156e-01, 1.097396e+00, 3.728187e-01, 6.050708e-01, 1.412295e+00, 8.047331e-01, 1.251637e+00, 7.620261e-01, 9.256806e-01, 2.617392e-01, 9.355379e-01, 7.36580…
8.000000e-01	1.052238e+00, 8.612294e-01, 1.203786e+00, 4.715310e-01, 2.894034e-01, 4.109484e-01, 8.431634e-01, 8.015328e-01, 7.769079e-01, 5.899750e-01, 4.176804e-01, 7.840320e-01, 1.843947e+00, 1.396527e+00, 5.416047e-01, 4.304661e-01, 5.824581e-01, 4.617103e-01, 9.642797e-01, 4.481088e-01, 6.805148e-01, 1.031632e+00, 7.011899e-01, 1.137316e+00, 8.888357e-01, 5.838752e-01, 1.691910e-01, 9.119253e-01, 7.57097…
1.000000e+00	9.417295e-01, 8.380766e-01, 9.028569e-01, 5.070598e-01, 2.595573e-01, 5.194257e-01, 8.343350e-01, 6.933615e-01, 6.109066e-01, 5.509311e-01, 4.275904e-01, 7.164973e-01, 1.949560e+00, 1.295697e+00, 4.888578e-01, 3.050377e-01, 7.714219e-01, 3.862246e-01, 6.720680e-01, 3.968161e-01, 6.292116e-01, 6.879798e-01, 6.289663e-01, 1.049368e+00, 8.371421e-01, 4.325032e-01, 1.164319e-01, 8.265539e-01, 8.36779…
1.200000e+00	8.414183e-01, 7.360465e-01, 8.353208e-01, 4.597902e-01, 1.670845e-01, 5.628603e-01, 5.295206e-01, 6.331396e-01, 7.641296e-01, 4.061866e-01, 4.174722e-01, 9.709034e-01, 2.107634e+00, 1.066756e+00, 5.054531e-01, 2.150850e-01, 1.018869e+00, 2.111163e-01, 6.966778e-01, 3.571251e-01, 5.866805e-01, 4.421666e-01, 6.178367e-01, 7.334966e-01, 8.525398e-01, 3.721428e-01, 6.847616e-02, 1.184092e+00, 1.02797…
1.400000e+00	1.024569e+00, 5.495101e-01, 1.052748e+00, 4.937604e-01, 1.541124e-01, 5.998103e-01, 3.741933e-01, 4.789604e-01, 6.718554e-01, 2.884320e-01, 5.572576e-01, 6.792659e-01, 1.689400e+00, 9.219897e-01, 6.201726e-01, 1.203201e-01, 1.049909e+00, 1.169969e-01, 5.439562e-01, 4.302105e-01, 4.943323e-01, 2.835930e-01, 7.074351e-01, 6.620568e-01, 6.854149e-01, 2.499560e-01, 5.084442e-02, 1.085012e+00, 1.05796…
1.600000e+00	9.523086e-01, 4.925507e-01, 8.873590e-01, 5.923079e-01, 1.184015e-01, 4.965567e-01, 2.892191e-01, 4.092593e-01, 8.646722e-01, 2.175079e-01, 5.778363e-01, 7.486670e-01, 2.184100e+00, 7.052439e-01, 7.098634e-01, 8.073103e-02, 8.644220e-01, 8.279625e-02, 6.745274e-01, 4.320402e-01, 5.355579e-01, 1.868385e-01, 9.481709e-01, 5.103227e-01, 6.455435e-01, 1.595004e-01, 3.179405e-02, 1.168180e+00, 9.59463…
1.800000e+00	7.985128e-01, 4.142589e-01, 8.525924e-01, 4.459448e-01, 1.109128e-01, 6.402365e-01, 1.963388e-01, 3.553634e-01, 8.330233e-01, 1.437925e-01, 5.973510e-01, 7.486920e-01, 2.215160e+00, 6.942861e-01, 1.083901e+00, 4.783139e-02, 7.235954e-01, 4.275690e-02, 4.756146e-01, 3.929763e-01, 5.257765e-01, 1.044135e-01, 1.016552e+00, 6.373409e-01, 8.326518e-01, 1.259063e-01, 3.432187e-02, 1.151813e+00, 6.55763…
2.000000e+00	8.597527e-01, 3.181786e-01, 9.112081e-01, 4.617297e-01, 8.817614e-02, 7.466724e-01, 1.630225e-01, 3.052272e-01, 7.445388e-01, 1.367824e-01, 4.772092e-01, 6.807343e-01, 2.217729e+00, 6.208936e-01, 1.143086e+00, 3.831184e-02, 6.151683e-01, 2.418719e-02, 5.340863e-01, 4.655314e-01, 5.114891e-01, 8.054271e-02, 1.071103e+00, 5.901436e-01, 7.154837e-01, 8.135357e-02, 2.315002e-02, 1.412008e+00, 6.25152…
0.000000e+00	2.170759e+00, 1.163161e+00, 7.403610e-01, 1.695574e+00, 2.639596e+00, 9.739371e-01, 5.854147e-01, 6.150863e-02, 1.391451e+00, 2.021373e+00, 2.660049e-02, 2.259564e+00, 1.978679e-01, 1.951162e+00, 1.095433e+00, 2.408024e+00, 1.578488e-01, 2.637046e+00, 2.527632e+00, 1.904648e-01, 2.506915e+00, 9.252415e-01, 6.937671e-01, 2.754513e+00, 1.279047e+00, 1.815908e+00, 2.336105e+00, 3.239688e+00, 1.27574…
2.000000e-01	2.009157e+00, 1.407596e+00, 4.782999e-01, 1.149928e+00, 2.191081e+00, 8.515387e-01, 6.780614e-01, 3.470956e-01, 9.089161e-01, 1.785264e+00, 6.136307e-02, 1.270695e+00, 1.414559e-01, 1.319877e+00, 5.998622e-01, 1.881616e+00, 1.297740e-01, 1.778830e+00, 1.700283e+00, 2.165177e-01, 1.749116e+00, 8.143420e-01, 5.888475e-01, 1.929659e+00, 1.151390e+00, 1.627057e+00, 1.424621e+00, 2.311653e+00, 9.92034…
4.000000e-01	1.532489e+00, 8.369525e-01, 3.171744e-01, 9.944478e-01, 2.496072e+00, 7.402012e-01, 8.242260e-01, 5.940031e-01, 6.718198e-01, 1.779154e+00, 1.825067e-01, 1.035678e+00, 1.554032e-01, 9.947217e-01, 7.046366e-01, 1.565715e+00, 7.758878e-02, 1.219319e+00, 1.286573e+00, 3.339597e-01, 1.223262e+00, 7.601733e-01, 6.458032e-01, 1.326215e+00, 1.033419e+00, 9.439193e-01, 1.229934e+00, 2.098723e+00, 7.83547…
6.000000e-01	1.234054e+00, 6.584254e-01, 3.444617e-01, 7.581382e-01, 1.668090e+00, 6.025869e-01, 5.359415e-01, 5.061641e-01, 4.385721e-01, 1.814244e+00, 2.705092e-01, 9.065296e-01, 1.201479e-01, 6.007006e-01, 8.193592e-01, 1.402585e+00, 1.011061e-01, 9.710589e-01, 6.705091e-01, 4.042782e-01, 7.650187e-01, 5.477719e-01, 8.642480e-01, 1.095718e+00, 8.930748e-01, 6.485373e-01, 8.758196e-01, 1.284415e+00, 5.42764…
8.000000e-01	1.052366e+00, 4.676739e-01, 4.988532e-01, 6.852118e-01, 1.842802e+00, 6.758245e-01, 3.555234e-01, 3.595496e-01, 3.290663e-01, 1.271055e+00, 3.813805e-01, 7.022445e-01, 9.912517e-02, 4.343348e-01, 1.156318e+00, 1.268516e+00, 1.582854e-01, 6.357747e-01, 5.615049e-01, 3.993691e-01, 6.618998e-01, 3.523289e-01, 1.055424e+00, 7.761577e-01, 7.613208e-01, 4.326487e-01, 5.618294e-01, 1.385449e+00, 4.43269…
1.000000e+00	9.439651e-01, 4.073177e-01, 6.864590e-01, 7.155783e-01, 1.414291e+00, 6.358828e-01, 3.321103e-01, 3.802948e-01, 2.288089e-01, 1.345634e+00, 4.326852e-01, 7.083898e-01, 9.689225e-02, 3.244859e-01, 1.233206e+00, 1.211149e+00, 2.197325e-01, 5.024107e-01, 4.612159e-01, 2.972938e-01, 6.823970e-01, 1.885185e-01, 1.251285e+00, 4.928573e-01, 8.864947e-01, 3.231121e-01, 3.373856e-01, 1.284307e+00, 4.18751…
1.200000e+00	1.037498e+00, 3.439831e-01, 7.229865e-01, 6.202951e-01, 9.062882e-01, 7.622592e-01, 2.291128e-01, 2.133054e-01, 3.210610e-01, 8.489382e-01, 4.665089e-01, 4.602508e-01, 1.408193e-01, 2.531430e-01, 1.290773e+00, 7.508866e-01, 3.041149e-01, 3.186984e-01, 4.066111e-01, 3.794087e-01, 5.565323e-01, 1.110866e-01, 1.729833e+00, 4.393716e-01, 8.535971e-01, 2.437551e-01, 1.823972e-01, 1.023706e+00, 3.98727…
1.400000e+00	8.789080e-01, 2.490758e-01, 8.886761e-01, 5.343161e-01, 8.411027e-01, 7.893500e-01, 1.797051e-01, 2.066246e-01, 3.816028e-01, 6.801049e-01, 4.997663e-01, 2.791459e-01, 4.102140e-01, 2.442956e-01, 1.369286e+00, 4.878320e-01, 4.445455e-01, 1.763009e-01, 2.960001e-01, 4.420364e-01, 4.803249e-01, 8.303770e-02, 1.557692e+00, 2.921292e-01, 8.810951e-01, 1.801009e-01, 1.301295e-01, 7.980943e-01, 4.24606…
1.600000e+00	9.549063e-01, 1.515540e-01, 9.226471e-01, 4.742987e-01, 6.207207e-01, 8.007207e-01, 1.103379e-01, 1.489189e-01, 4.586247e-01, 6.513102e-01, 6.293640e-01, 2.322968e-01, 7.563080e-01, 1.971473e-01, 1.458046e+00, 3.700341e-01, 6.487323e-01, 1.083560e-01, 3.421704e-01, 3.963052e-01, 5.125795e-01, 5.246275e-02, 1.903772e+00, 3.849705e-01, 7.773301e-01, 1.102821e-01, 6.936949e-02, 9.615347e-01, 6.12087…
1.800000e+00	8.114512e-01, 1.470697e-01, 9.164557e-01, 5.199069e-01, 4.941925e-01, 6.091432e-01, 8.949379e-02, 1.064521e-01, 4.797498e-01, 4.358869e-01, 5.897335e-01, 1.239596e-01, 1.160279e+00, 2.403037e-01, 1.607882e+00, 2.116947e-01, 7.254364e-01, 5.785782e-02, 2.662534e-01, 3.951754e-01, 4.711469e-01, 2.474034e-02, 1.614098e+00, 3.224653e-01, 7.856539e-01, 7.739231e-02, 4.603054e-02, 8.294771e-01, 6.96296…
2.000000e+00	9.126869e-01, 2.336131e-01, 1.094462e+00, 4.950663e-01, 3.898920e-01, 6.669275e-01, 6.831018e-02, 1.110192e-01, 6.045198e-01, 3.356013e-01, 6.387200e-01, 9.170626e-02, 1.435815e+00, 2.450510e-01, 1.644463e+00, 1.420331e-01, 8.589075e-01, 3.249201e-02, 2.470179e-01, 3.478773e-01, 5.088870e-01, 1.502173e-02, 2.072650e+00, 3.006770e-01, 9.085596e-01, 4.844858e-02, 3.954090e-02, 6.300547e-01, 1.01965…
0.000000e+00	1.538315e+00, 8.979126e-01, 1.147310e+00, 7.292443e-01, 6.022372e-01, 2.713561e+00, 2.509360e+00, 4.911607e-01, 5.795570e-01, 3.579659e-01, 2.296151e+00, 1.036175e+00, 1.159929e+00, 7.587540e-01, 2.617652e+00, 1.444802e+00, 1.787378e+00, 4.045210e-01, 1.464444e+00, 7.254540e-01, 1.543448e+00, 2.676918e+00, 1.922210e-01, 7.611587e-01, 7.349343e-01, 2.114744e+00, 1.041692e+00, 2.602311e+00, 3.05128…
2.000000e-01	1.170377e+00, 1.034122e+00, 1.169221e+00, 4.274259e-01, 4.726225e-01, 2.055678e+00, 2.025908e+00, 5.234670e-01, 5.244192e-01, 4.324337e-01, 1.599393e+00, 6.884044e-01, 1.467171e+00, 7.885570e-01, 2.107826e+00, 1.062713e+00, 1.437333e+00, 2.589397e-01, 9.179916e-01, 6.488616e-01, 1.036405e+00, 1.808817e+00, 5.544945e-01, 5.687469e-01, 8.154647e-01, 1.486697e+00, 1.065197e+00, 1.858800e+00, 1.88984…
4.000000e-01	1.445236e+00, 9.162447e-01, 9.925867e-01, 3.074586e-01, 3.257949e-01, 1.596704e+00, 1.795014e+00, 5.245715e-01, 5.483095e-01, 3.971357e-01, 1.441677e+00, 4.121043e-01, 1.491957e+00, 7.052792e-01, 1.956300e+00, 6.935797e-01, 1.107788e+00, 1.171820e-01, 8.273371e-01, 5.309386e-01, 7.177681e-01, 1.240239e+00, 7.146367e-01, 6.064753e-01, 8.629107e-01, 9.970892e-01, 5.961440e-01, 1.896953e+00, 1.27849…
6.000000e-01	1.194465e+00, 1.007345e+00, 1.049793e+00, 1.544604e-01, 2.587888e-01, 1.208316e+00, 1.242805e+00, 5.321727e-01, 7.051954e-01, 2.762206e-01, 1.354314e+00, 2.464095e-01, 1.419777e+00, 5.657468e-01, 1.582795e+00, 4.628640e-01, 7.506482e-01, 8.107733e-02, 8.496899e-01, 5.258066e-01, 6.454788e-01, 8.087537e-01, 8.481818e-01, 4.699847e-01, 8.228278e-01, 7.355471e-01, 3.630640e-01, 1.788382e+00, 1.13600…
8.000000e-01	1.028139e+00, 8.137444e-01, 8.332222e-01, 1.410885e-01, 2.171582e-01, 9.320776e-01, 9.143844e-01, 6.877080e-01, 6.725426e-01, 2.904809e-01, 1.256515e+00, 1.602511e-01, 1.660663e+00, 6.232285e-01, 1.784447e+00, 2.991585e-01, 5.977488e-01, 4.258237e-02, 8.664153e-01, 4.069167e-01, 5.872634e-01, 5.860668e-01, 9.704297e-01, 4.475114e-01, 8.470037e-01, 4.660112e-01, 2.740208e-01, 1.892816e+00, 8.95845…
1.000000e+00	9.627009e-01, 6.270802e-01, 7.617072e-01, 1.463976e-01, 1.644859e-01, 8.004479e-01, 6.086129e-01, 5.012365e-01, 6.260415e-01, 2.027267e-01, 1.017422e+00, 1.135378e-01, 2.382717e+00, 5.333751e-01, 1.508486e+00, 2.211387e-01, 4.914714e-01, 3.071901e-02, 7.482824e-01, 5.214866e-01, 5.504824e-01, 4.032422e-01, 1.186100e+00, 4.645454e-01, 5.861875e-01, 3.062605e-01, 1.376678e-01, 1.681281e+00, 6.03232…
1.200000e+00	9.916510e-01, 4.666161e-01, 8.304545e-01, 2.126165e-01, 1.838803e-01, 9.177758e-01, 4.359569e-01, 3.961792e-01, 7.740595e-01, 1.642808e-01, 9.513529e-01, 6.415189e-02, 2.228805e+00, 5.519205e-01, 1.413164e+00, 1.425147e-01, 3.853136e-01, 2.072683e-02, 4.850204e-01, 4.498137e-01, 5.358228e-01, 2.845727e-01, 1.642182e+00, 4.259985e-01, 8.420008e-01, 2.184077e-01, 8.584494e-02, 2.028781e+00, 4.02657…
1.400000e+00	1.053962e+00, 4.028126e-01, 9.087550e-01, 2.529603e-01, 1.205046e-01, 7.933956e-01, 3.679045e-01, 3.452931e-01, 7.525256e-01, 1.434932e-01, 8.743092e-01, 4.879597e-02, 2.331681e+00, 5.231267e-01, 1.566144e+00, 8.995133e-02, 2.710529e-01, 1.488438e-02, 4.765018e-01, 4.498902e-01, 6.336629e-01, 1.487675e-01, 1.820780e+00, 3.633408e-01, 6.902165e-01, 1.581514e-01, 6.614154e-02, 1.865367e+00, 4.27725…
1.600000e+00	1.023819e+00, 2.366290e-01, 1.089743e+00, 3.484757e-01, 9.846111e-02, 7.698112e-01, 2.660479e-01, 2.503299e-01, 7.206914e-01, 1.192291e-01, 7.192731e-01, 3.715215e-02, 1.833136e+00, 4.762760e-01, 1.841719e+00, 5.920022e-02, 2.595521e-01, 1.289714e-02, 3.404822e-01, 3.948608e-01, 6.198773e-01, 9.446992e-02, 1.654511e+00, 4.322769e-01, 8.519761e-01, 1.029349e-01, 4.427509e-02, 1.550857e+00, 3.00311…
1.800000e+00	9.179487e-01, 1.842265e-01, 8.438385e-01, 3.851281e-01, 6.969787e-02, 6.553351e-01, 2.166538e-01, 2.150745e-01, 8.921268e-01, 9.330568e-02, 6.109934e-01, 3.210833e-02, 2.125833e+00, 4.629540e-01, 1.593190e+00, 3.394577e-02, 3.396705e-01, 9.190540e-03, 2.907449e-01, 3.830157e-01, 5.662835e-01, 6.383334e-02, 2.134509e+00, 3.588802e-01, 9.012279e-01, 7.261335e-02, 3.181855e-02, 9.923143e-01, 2.57641…
2.000000e+00	9.599733e-01, 1.396543e-01, 8.733346e-01, 2.982957e-01, 5.041466e-02, 7.481049e-01, 1.598126e-01, 1.804392e-01, 6.046995e-01, 7.249130e-02, 5.827511e-01, 2.667620e-02, 2.728153e+00, 4.588826e-01, 1.641715e+00, 2.573671e-02, 3.989023e-01, 6.322342e-03, 2.789376e-01, 4.013416e-01, 5.496398e-01, 3.325503e-02, 1.670070e+00, 3.862553e-01, 8.339331e-01, 6.785546e-02, 2.641200e-02, 1.014286e+00, 2.75952…
0.000000e+00	7.584272e-01, 1.056332e+00, 2.963930e+00, 1.997223e+00, 2.748836e+00, 7.429117e-01, 6.733229e-01, 2.958088e+00, 2.410225e+00, 1.671411e+00, 2.233534e+00, 1.589187e+00, 1.311570e+00, 2.441498e-01, 1.224847e+00, 1.342859e+00, 1.885076e+00, 2.213686e+00, 2.849148e+00, 1.940670e+00, 1.486917e+00, 2.309685e+00, 1.958339e+00, 2.909177e+00, 5.967915e-02, 2.088000e+00, 1.622195e+00, 1.350273e+00, 2.13449…
2.000000e-01	5.480174e-01, 1.119835e+00, 1.730937e+00, 1.208232e+00, 2.408803e+00, 5.971866e-01, 9.962174e-01, 2.375854e+00, 1.543694e+00, 1.624364e+00, 1.845160e+00, 9.263795e-01, 1.282258e+00, 5.228958e-01, 1.198915e+00, 1.221521e+00, 1.393913e+00, 1.616594e+00, 1.396967e+00, 1.053486e+00, 9.725537e-01, 1.615850e+00, 2.205896e+00, 2.674325e+00, 3.396958e-02, 1.546161e+00, 1.241056e+00, 9.163598e-01, 2.05605…
4.000000e-01	4.370915e-01, 9.602445e-01, 1.196342e+00, 7.768165e-01, 2.074757e+00, 3.801756e-01, 9.988807e-01, 1.871844e+00, 1.033753e+00, 1.268951e+00, 1.610039e+00, 7.599928e-01, 8.666198e-01, 6.512119e-01, 1.408513e+00, 9.709322e-01, 1.742804e+00, 8.848524e-01, 1.074134e+00, 7.739010e-01, 7.442759e-01, 1.193839e+00, 1.825881e+00, 1.666742e+00, 2.160432e-01, 1.387438e+00, 8.377693e-01, 7.597178e-01, 1.84041…
6.000000e-01	5.473032e-01, 1.046535e+00, 1.018749e+00, 4.573455e-01, 1.869961e+00, 3.933605e-01, 9.924136e-01, 1.863097e+00, 8.954947e-01, 9.697147e-01, 1.003192e+00, 4.802404e-01, 7.752170e-01, 8.186018e-01, 1.236983e+00, 6.991070e-01, 1.834773e+00, 7.283488e-01, 8.982234e-01, 5.172681e-01, 6.392771e-01, 8.430119e-01, 1.764300e+00, 1.526426e+00, 3.880079e-01, 1.420872e+00, 4.709804e-01, 6.675642e-01, 1.71821…
8.000000e-01	5.671924e-01, 1.094224e+00, 1.044363e+00, 4.254935e-01, 1.427560e+00, 4.172561e-01, 1.022167e+00, 1.369977e+00, 6.139454e-01, 9.701836e-01, 1.328545e+00, 3.392961e-01, 6.009462e-01, 7.772577e-01, 1.266066e+00, 4.385455e-01, 1.820895e+00, 5.324262e-01, 9.821167e-01, 4.010387e-01, 6.131110e-01, 9.117045e-01, 1.961500e+00, 1.327782e+00, 5.221096e-01, 1.159677e+00, 3.490401e-01, 5.022942e-01, 1.80651…
1.000000e+00	6.840184e-01, 1.167672e+00, 8.339478e-01, 3.269174e-01, 1.247622e+00, 5.575431e-01, 1.054396e+00, 1.343939e+00, 6.288134e-01, 7.494898e-01, 1.107857e+00, 2.282672e-01, 6.201756e-01, 7.348698e-01, 1.161698e+00, 3.137327e-01, 1.688864e+00, 2.879434e-01, 1.001149e+00, 4.440851e-01, 5.491873e-01, 5.996161e-01, 1.948560e+00, 1.213824e+00, 6.368050e-01, 1.141470e+00, 1.738317e-01, 4.457597e-01, 2.05726…
1.200000e+00	8.996488e-01, 1.128672e+00, 9.228077e-01, 2.980055e-01, 9.099263e-01, 6.293878e-01, 9.986182e-01, 1.128883e+00, 5.623498e-01, 6.317591e-01, 9.820150e-01, 1.835300e-01, 5.564183e-01, 6.429188e-01, 1.138970e+00, 1.961338e-01, 2.068882e+00, 1.832583e-01, 9.654263e-01, 4.497680e-01, 4.908309e-01, 6.612773e-01, 1.818506e+00, 1.031529e+00, 7.252678e-01, 1.240963e+00, 8.448247e-02, 3.295632e-01, 1.38121…
1.400000e+00	5.473387e-01, 1.265502e+00, 8.359252e-01, 2.937764e-01, 9.298638e-01, 6.379652e-01, 7.931971e-01, 1.334544e+00, 5.985014e-01, 4.847847e-01, 8.761306e-01, 1.195463e-01, 7.673995e-01, 5.327941e-01, 1.322627e+00, 1.195668e-01, 1.781034e+00, 1.053635e-01, 9.351354e-01, 4.073422e-01, 5.359078e-01, 6.916600e-01, 1.859537e+00, 6.410130e-01, 8.231898e-01, 1.048107e+00, 5.543292e-02, 3.262566e-01, 1.70792…
1.600000e+00	8.429877e-01, 9.878706e-01, 1.026746e+00, 3.677463e-01, 6.209891e-01, 6.995546e-01, 8.466572e-01, 1.040571e+00, 6.652833e-01, 3.387049e-01, 8.880953e-01, 9.194746e-02, 8.981963e-01, 5.008508e-01, 1.307911e+00, 7.730915e-02, 1.940687e+00, 6.533057e-02, 9.432598e-01, 4.699886e-01, 4.591255e-01, 7.222230e-01, 2.216934e+00, 7.235982e-01, 7.418642e-01, 9.457934e-01, 6.187154e-02, 2.166763e-01, 1.80752…
1.800000e+00	9.015196e-01, 1.148614e+00, 1.109841e+00, 3.534493e-01, 4.617598e-01, 6.026603e-01, 6.628897e-01, 1.174932e+00, 6.241571e-01, 2.816260e-01, 6.318712e-01, 9.064826e-02, 1.115688e+00, 5.100309e-01, 1.560553e+00, 4.598411e-02, 1.733387e+00, 3.851190e-02, 9.833928e-01, 3.978100e-01, 5.031819e-01, 7.179867e-01, 1.816935e+00, 5.273117e-01, 6.772468e-01, 1.019298e+00, 3.625730e-02, 2.265891e-01, 2.12040…
2.000000e+00	7.825960e-01, 1.177849e+00, 8.467992e-01, 3.969432e-01, 4.509903e-01, 5.698265e-01, 4.826419e-01, 1.053663e+00, 6.340153e-01, 2.317238e-01, 7.738073e-01, 6.417521e-02, 1.305032e+00, 4.265203e-01, 1.399605e+00, 3.085760e-02, 1.985148e+00, 1.953222e-02, 8.367101e-01, 4.307016e-01, 5.285634e-01, 7.201148e-01, 1.880798e+00, 5.816789e-01, 8.847683e-01, 1.011456e+00, 2.422073e-02, 2.234282e-01, 1.54222…
0.000000e+00	3.235787e+00, 3.003778e-02, 1.055353e+00, 1.816187e+00, 1.015541e+00, 2.538352e+00, 1.883989e+00, 3.031202e+00, 9.664469e-02, 6.341944e-01, 6.275409e-01, 8.934974e-02, 2.776389e+00, 2.768550e+00, 2.102241e+00, 7.495618e-01, 2.637489e+00, 3.553996e+00, 7.978731e-01, 3.512450e-01, 2.210577e+00, 9.163633e-01, 6.639196e-01, 1.066071e+00, 1.549215e+00, 1.945143e+00, 2.553205e+00, 2.704855e+00, 1.33078…
2.000000e-01	2.285153e+00, 2.320749e-01, 4.786760e-01, 1.446737e+00, 1.337770e+00, 2.479775e+00, 1.876351e+00, 1.930865e+00, 2.657175e-01, 8.049525e-01, 6.736963e-01, 7.326203e-02, 2.354929e+00, 1.989102e+00, 1.064565e+00, 4.916851e-01, 1.999625e+00, 1.702486e+00, 5.728413e-01, 3.041887e-01, 1.502669e+00, 5.058829e-01, 6.003301e-01, 6.562585e-01, 1.292122e+00, 1.749515e+00, 1.704549e+00, 1.944927e+00, 9.08585…
4.000000e-01	1.225957e+00, 2.323872e-01, 4.137861e-01, 9.031997e-01, 1.052684e+00, 1.555591e+00, 1.584454e+00, 1.400059e+00, 3.033625e-01, 1.082720e+00, 6.405700e-01, 2.172606e-01, 1.590751e+00, 1.279165e+00, 8.209510e-01, 2.877763e-01, 1.270428e+00, 9.760239e-01, 3.830019e-01, 3.766933e-01, 9.670005e-01, 2.930719e-01, 5.014004e-01, 6.306891e-01, 1.233651e+00, 1.583494e+00, 1.273003e+00, 1.830808e+00, 6.84257…
6.000000e-01	1.371245e+00, 2.087477e-01, 4.059230e-01, 9.499544e-01, 1.117280e+00, 1.440372e+00, 1.337937e+00, 1.271136e+00, 2.701955e-01, 9.449916e-01, 7.704185e-01, 3.792991e-01, 1.823074e+00, 1.070387e+00, 8.016132e-01, 1.718291e-01, 1.141619e+00, 5.670628e-01, 2.826648e-01, 4.679153e-01, 9.387077e-01, 1.947906e-01, 5.110477e-01, 3.936890e-01, 1.042878e+00, 1.367577e+00, 1.020178e+00, 1.645997e+00, 5.80255…
8.000000e-01	8.970238e-01, 1.438091e-01, 5.333483e-01, 6.501137e-01, 7.964751e-01, 1.262672e+00, 1.429608e+00, 7.416690e-01, 3.317898e-01, 9.175312e-01, 6.052475e-01, 5.540323e-01, 1.753142e+00, 6.702869e-01, 8.969626e-01, 1.214672e-01, 7.959210e-01, 3.699934e-01, 2.365166e-01, 3.615670e-01, 8.946600e-01, 1.016729e-01, 7.849741e-01, 3.438653e-01, 9.983076e-01, 9.819953e-01, 5.820021e-01, 1.827355e+00, 4.01557…
1.000000e+00	9.809562e-01, 1.282350e-01, 7.503207e-01, 5.989487e-01, 7.639678e-01, 9.768425e-01, 1.136556e+00, 7.608347e-01, 4.944646e-01, 5.522961e-01, 6.506101e-01, 4.520705e-01, 1.768096e+00, 4.778106e-01, 1.120048e+00, 1.030813e-01, 6.597549e-01, 2.057501e-01, 2.496840e-01, 3.906008e-01, 5.350518e-01, 6.069260e-02, 1.154002e+00, 2.529381e-01, 8.927784e-01, 7.439644e-01, 3.384377e-01, 1.616540e+00, 3.23250…
1.200000e+00	8.039736e-01, 9.424141e-02, 7.357260e-01, 5.203172e-01, 4.685711e-01, 1.055515e+00, 7.941151e-01, 5.104006e-01, 5.941305e-01, 5.774736e-01, 6.770188e-01, 3.595181e-01, 1.970274e+00, 3.411672e-01, 1.221241e+00, 5.384572e-02, 5.013282e-01, 1.363295e-01, 2.197915e-01, 3.964587e-01, 6.783170e-01, 3.830543e-02, 9.778575e-01, 1.965221e-01, 9.325839e-01, 5.252647e-01, 2.164908e-01, 1.563230e+00, 2.65342…
1.400000e+00	1.086330e+00, 6.845104e-02, 8.021296e-01, 4.854683e-01, 4.426119e-01, 1.071323e+00, 6.587731e-01, 3.211732e-01, 5.531518e-01, 4.319219e-01, 6.022398e-01, 2.336175e-01, 1.884167e+00, 2.920405e-01, 1.363365e+00, 3.669366e-02, 4.017427e-01, 8.453947e-02, 2.055396e-01, 3.947406e-01, 4.993045e-01, 1.814509e-02, 1.263140e+00, 2.055776e-01, 8.994369e-01, 3.451045e-01, 1.205793e-01, 1.412995e+00, 2.31885…
1.600000e+00	7.753868e-01, 4.656449e-02, 8.082375e-01, 4.109668e-01, 3.923917e-01, 9.411127e-01, 4.876170e-01, 2.675815e-01, 6.152082e-01, 3.408366e-01, 6.423877e-01, 1.683381e-01, 1.937877e+00, 2.436610e-01, 1.447127e+00, 2.763896e-02, 3.442345e-01, 3.795006e-02, 1.905347e-01, 3.679864e-01, 4.762818e-01, 1.186289e-02, 1.494360e+00, 2.490616e-01, 7.261792e-01, 2.527018e-01, 6.773745e-02, 1.541524e+00, 1.60421…
1.800000e+00	1.009630e+00, 3.183827e-02, 1.079329e+00, 5.556823e-01, 2.751852e-01, 7.523491e-01, 3.042805e-01, 2.511663e-01, 6.809978e-01, 2.760444e-01, 5.633597e-01, 1.574123e-01, 2.029797e+00, 2.460733e-01, 1.606093e+00, 1.475286e-02, 3.623868e-01, 2.747941e-02, 1.839366e-01, 4.169996e-01, 5.677796e-01, 7.324425e-03, 1.554889e+00, 2.325090e-01, 8.699625e-01, 1.939126e-01, 4.160249e-02, 1.363309e+00, 1.25461…
2.000000e+00	8.973555e-01, 3.250192e-02, 8.272896e-01, 4.642695e-01, 2.421970e-01, 7.854985e-01, 2.328089e-01, 1.886321e-01, 6.816561e-01, 2.321175e-01, 7.242938e-01, 9.281919e-02, 2.231279e+00, 2.690782e-01, 1.742321e+00, 1.132462e-02, 2.755889e-01, 1.581262e-02, 1.904343e-01, 3.755095e-01, 5.107746e-01, 4.120061e-03, 2.046081e+00, 2.704361e-01, 9.374962e-01, 1.347780e-01, 4.177814e-02, 1.219050e+00, 1.55319…
0.000000e+00	4.940484e-01, 2.729265e+00, 6.003156e-01, 2.228373e+00, 6.939990e-01, 1.036502e+00, 1.639257e+00, 1.253746e+00, 1.566490e+00, 6.991529e-01, 7.956264e-01, 6.796687e-01, 2.482080e+00, 1.442164e-01, 2.483714e+00, 1.984016e+00, 1.865688e+00, 2.384034e+00, 1.553188e+00, 2.104442e-02, 1.131822e+00, 3.028160e-01, 1.805816e+00, 4.842592e-01, 1.057309e+00, 1.801144e+00, 2.168789e+00, 1.792090e+00, 9.66392…
2.000000e-01	4.131338e-01, 2.356559e+00, 3.801341e-01, 1.233484e+00, 8.160383e-01, 9.556886e-01, 9.836732e-01, 1.261039e+00, 1.292170e+00, 9.797554e-01, 6.831775e-01, 4.244911e-01, 2.023963e+00, 8.171538e-02, 2.628126e+00, 1.920199e+00, 1.399190e+00, 1.584752e+00, 1.694586e+00, 2.072704e-01, 7.987116e-01, 6.125343e-01, 1.678125e+00, 3.534504e-01, 1.147131e+00, 1.567754e+00, 1.289313e+00, 1.326955e+00, 1.09376…
4.000000e-01	3.123880e-01, 1.609937e+00, 2.934771e-01, 1.161390e+00, 9.236178e-01, 7.610978e-01, 1.338668e+00, 1.383279e+00, 1.026813e+00, 1.061774e+00, 5.929000e-01, 2.753174e-01, 2.193561e+00, 6.697097e-02, 2.286352e+00, 1.638583e+00, 1.455790e+00, 8.068458e-01, 1.605919e+00, 3.081853e-01, 7.356854e-01, 7.878410e-01, 1.781043e+00, 2.475389e-01, 1.001965e+00, 1.632932e+00, 1.048837e+00, 7.969101e-01, 2.31910…
6.000000e-01	4.068246e-01, 1.191366e+00, 4.354757e-01, 8.571309e-01, 7.481379e-01, 7.348680e-01, 1.316967e+00, 1.236360e+00, 8.103685e-01, 9.152451e-01, 5.895255e-01, 1.639760e-01, 2.207642e+00, 4.517759e-02, 1.953855e+00, 1.104675e+00, 1.221431e+00, 4.536494e-01, 1.250637e+00, 4.020834e-01, 5.621963e-01, 7.409641e-01, 1.884815e+00, 2.096139e-01, 8.295305e-01, 1.233723e+00, 6.108580e-01, 7.030758e-01, 5.41576…
8.000000e-01	4.186813e-01, 9.442934e-01, 6.011418e-01, 7.544882e-01, 6.140976e-01, 7.424363e-01, 1.048789e+00, 1.297688e+00, 7.401957e-01, 6.376384e-01, 5.895667e-01, 8.941106e-02, 2.361863e+00, 3.564204e-02, 1.798404e+00, 7.804211e-01, 1.435232e+00, 2.486884e-01, 1.220074e+00, 3.149293e-01, 6.416563e-01, 7.805909e-01, 1.818210e+00, 1.387846e-01, 9.800096e-01, 1.172784e+00, 3.725706e-01, 7.029076e-01, 9.30004…
1.000000e+00	5.318552e-01, 7.702816e-01, 6.676326e-01, 6.645127e-01, 4.560398e-01, 7.432737e-01, 1.260656e+00, 1.143399e+00, 7.429113e-01, 5.779936e-01, 5.793299e-01, 6.963723e-02, 2.167252e+00, 4.116385e-02, 1.661853e+00, 4.534496e-01, 1.796339e+00, 1.532416e-01, 7.549233e-01, 4.066313e-01, 5.418329e-01, 5.375776e-01, 2.182605e+00, 1.074042e-01, 8.221613e-01, 1.135755e+00, 1.993898e-01, 4.969070e-01, 1.04697…
1.200000e+00	6.440857e-01, 6.885322e-01, 7.476300e-01, 6.263224e-01, 3.804068e-01, 8.334115e-01, 1.128848e+00, 1.019895e+00, 6.809921e-01, 4.012312e-01, 4.751671e-01, 4.861564e-02, 2.175148e+00, 7.349107e-02, 1.861815e+00, 2.685005e-01, 2.070216e+00, 1.011180e-01, 7.644350e-01, 4.115374e-01, 5.545226e-01, 3.848948e-01, 2.042039e+00, 1.280758e-01, 7.808215e-01, 8.501878e-01, 1.190818e-01, 3.707998e-01, 1.46749…
1.400000e+00	7.180587e-01, 7.517662e-01, 7.913570e-01, 5.717730e-01, 3.460739e-01, 7.063108e-01, 8.029294e-01, 7.170760e-01, 7.551847e-01, 3.754120e-01, 7.013442e-01, 2.844218e-02, 2.693109e+00, 1.004834e-01, 1.732506e+00, 1.969037e-01, 1.691030e+00, 5.884594e-02, 7.845182e-01, 3.814357e-01, 5.767149e-01, 2.923787e-01, 2.145668e+00, 1.624433e-01, 7.200109e-01, 5.662243e-01, 8.067335e-02, 3.394390e-01, 1.51510…
1.600000e+00	6.380054e-01, 7.749331e-01, 8.787391e-01, 5.042169e-01, 2.316774e-01, 8.163295e-01, 4.965820e-01, 7.317175e-01, 9.310778e-01, 2.623393e-01, 5.697346e-01, 1.984860e-02, 2.513168e+00, 1.696936e-01, 1.773831e+00, 1.491257e-01, 1.870210e+00, 2.968590e-02, 9.169864e-01, 3.530855e-01, 5.752824e-01, 3.015144e-01, 1.844636e+00, 2.100780e-01, 7.862070e-01, 4.639266e-01, 5.047894e-02, 2.909912e-01, 1.28993…
1.800000e+00	6.131040e-01, 9.389103e-01, 7.480792e-01, 4.490329e-01, 1.907694e-01, 7.096491e-01, 3.996113e-01, 6.615577e-01, 6.451231e-01, 1.629872e-01, 6.121701e-01, 1.681190e-02, 2.113637e+00, 2.142279e-01, 1.759931e+00, 7.888218e-02, 1.685152e+00, 1.889454e-02, 7.180637e-01, 3.797145e-01, 5.901405e-01, 3.231554e-01, 1.846792e+00, 2.033278e-01, 8.436858e-01, 3.477844e-01, 4.587367e-02, 2.344463e-01, 1.48974…
2.000000e+00	7.519312e-01, 8.960725e-01, 9.951912e-01, 4.959574e-01, 1.501052e-01, 6.253316e-01, 3.282118e-01, 6.977791e-01, 7.487119e-01, 1.427362e-01, 4.485353e-01, 1.414886e-02, 2.448458e+00, 2.247226e-01, 1.470608e+00, 5.106012e-02, 1.651916e+00, 1.110015e-02, 8.811046e-01, 4.705299e-01, 4.417341e-01, 3.207913e-01, 2.103719e+00, 2.627667e-01, 8.386469e-01, 2.500054e-01, 2.874570e-02, 2.485417e-01, 1.63869…
0.000000e+00	2.412020e+00, 2.150573e+00, 1.774621e-01, 1.621578e+00, 1.315182e+00, 2.430505e+00, 3.204296e+00, 4.930300e-01, 1.004901e-01, 2.831386e-01, 1.429476e+00, 1.738029e+00, 1.868888e+00, 5.106644e-01, 1.769381e+00, 8.903386e-01, 2.387596e+00, 2.419383e+00, 2.375365e-01, 4.101068e-02, 2.294969e+00, 1.226844e+00, 1.585898e+00, 1.955740e+00, 1.803591e+00, 2.203678e-01, 6.482256e-01, 2.339259e+00, 2.11380…
2.000000e-01	1.649936e+00, 2.091514e+00, 4.381975e-01, 1.122877e+00, 1.403075e+00, 1.641481e+00, 2.108867e+00, 8.228050e-01, 2.792538e-01, 3.238152e-01, 1.731784e+00, 1.261792e+00, 1.558475e+00, 2.800120e-01, 1.416907e+00, 5.660681e-01, 1.519796e+00, 1.288451e+00, 5.686030e-01, 1.942650e-01, 1.609297e+00, 1.107479e+00, 1.967090e+00, 1.261209e+00, 1.536576e+00, 1.380202e-01, 6.655412e-01, 2.009177e+00, 1.42451…
4.000000e-01	1.158538e+00, 2.146206e+00, 6.573833e-01, 7.231017e-01, 1.071101e+00, 1.265755e+00, 1.588116e+00, 9.277860e-01, 5.102300e-01, 3.806914e-01, 1.386809e+00, 6.999999e-01, 1.148182e+00, 2.881825e-01, 1.421800e+00, 3.976326e-01, 1.516326e+00, 7.420224e-01, 8.503769e-01, 2.964206e-01, 1.050320e+00, 1.080733e+00, 2.062543e+00, 1.037464e+00, 1.314145e+00, 1.539453e-01, 7.086491e-01, 1.427963e+00, 9.91987…
6.000000e-01	1.128606e+00, 1.358429e+00, 7.766620e-01, 5.518055e-01, 1.029256e+00, 8.830967e-01, 8.571704e-01, 1.184772e+00, 5.425627e-01, 3.256614e-01, 1.112660e+00, 4.410117e-01, 1.257952e+00, 1.463748e-01, 1.754588e+00, 2.575280e-01, 1.022886e+00, 4.159107e-01, 8.526185e-01, 2.928180e-01, 9.246284e-01, 1.025762e+00, 2.155643e+00, 7.610497e-01, 1.345860e+00, 2.509904e-01, 5.829372e-01, 1.263995e+00, 9.16813…
8.000000e-01	9.551224e-01, 1.372875e+00, 7.839003e-01, 4.683526e-01, 8.034623e-01, 7.034942e-01, 7.735395e-01, 9.668927e-01, 7.288701e-01, 2.087029e-01, 9.476099e-01, 2.560322e-01, 1.274100e+00, 1.548253e-01, 1.544068e+00, 1.306246e-01, 9.758792e-01, 2.314087e-01, 9.222149e-01, 3.621852e-01, 6.221210e-01, 9.614228e-01, 2.184500e+00, 6.349074e-01, 9.735359e-01, 4.521561e-01, 3.425492e-01, 9.927219e-01, 8.78797…
1.000000e+00	9.339010e-01, 1.000225e+00, 6.764124e-01, 3.422792e-01, 6.199705e-01, 5.926960e-01, 6.199131e-01, 1.082739e+00, 6.997935e-01, 2.036433e-01, 9.273290e-01, 1.697536e-01, 1.500148e+00, 1.370132e-01, 1.515439e+00, 9.803457e-02, 1.009349e+00, 1.238446e-01, 8.836558e-01, 4.297923e-01, 6.506398e-01, 7.960839e-01, 2.155901e+00, 4.546013e-01, 9.516816e-01, 4.805763e-01, 2.425449e-01, 8.827862e-01, 8.87509…
1.200000e+00	9.655505e-01, 7.775026e-01, 8.890984e-01, 4.070751e-01, 5.822530e-01, 7.095904e-01, 4.701478e-01, 9.498575e-01, 6.229983e-01, 1.841871e-01, 8.306719e-01, 1.222702e-01, 1.625512e+00, 1.729872e-01, 1.213967e+00, 6.701004e-02, 1.322827e+00, 8.069434e-02, 8.815977e-01, 3.822375e-01, 5.789440e-01, 6.351228e-01, 2.096339e+00, 4.202728e-01, 7.785746e-01, 5.496633e-01, 1.468499e-01, 6.981876e-01, 1.07220…
1.400000e+00	7.684355e-01, 8.754551e-01, 1.037330e+00, 3.619142e-01, 4.898540e-01, 7.723377e-01, 3.495100e-01, 7.503196e-01, 6.316927e-01, 1.386846e-01, 8.215738e-01, 8.950937e-02, 1.578724e+00, 1.932821e-01, 1.361251e+00, 4.556157e-02, 1.507249e+00, 4.761072e-02, 8.092223e-01, 3.791134e-01, 5.969465e-01, 3.908123e-01, 2.064776e+00, 3.306489e-01, 9.421616e-01, 3.870200e-01, 9.486818e-02, 5.172346e-01, 1.27904…
1.600000e+00	8.015251e-01, 8.766045e-01, 8.992290e-01, 3.764271e-01, 2.634627e-01, 6.417520e-01, 2.267761e-01, 7.869344e-01, 8.209404e-01, 1.134137e-01, 6.913082e-01, 5.502581e-02, 1.903327e+00, 2.279283e-01, 1.431360e+00, 2.643797e-02, 1.607226e+00, 3.158281e-02, 7.824285e-01, 3.533358e-01, 4.938056e-01, 3.155499e-01, 2.077355e+00, 3.388741e-01, 9.037772e-01, 2.604617e-01, 5.492941e-02, 5.441935e-01, 1.00213…
1.800000e+00	1.068003e+00, 9.373756e-01, 9.195090e-01, 3.282659e-01, 2.639294e-01, 5.919672e-01, 1.444952e-01, 5.871770e-01, 6.693410e-01, 8.824337e-02, 7.145564e-01, 4.644643e-02, 1.879542e+00, 2.853865e-01, 1.739179e+00, 1.754259e-02, 1.658528e+00, 1.559515e-02, 7.913055e-01, 3.858815e-01, 4.902647e-01, 2.459457e-01, 2.298552e+00, 3.567791e-01, 9.520379e-01, 2.433357e-01, 3.719593e-02, 4.193040e-01, 1.31712…
2.000000e+00	8.878356e-01, 8.850291e-01, 8.317829e-01, 3.756204e-01, 2.446424e-01, 6.978738e-01, 1.159311e-01, 5.613091e-01, 7.159968e-01, 7.578575e-02, 6.265500e-01, 2.911909e-02, 2.339036e+00, 2.901282e-01, 1.453288e+00, 1.008918e-02, 1.814937e+00, 9.433809e-03, 7.378723e-01, 3.427460e-01, 5.048917e-01, 3.018301e-01, 2.487743e+00, 3.704546e-01, 8.469197e-01, 1.703484e-01, 3.238001e-02, 4.100334e-01, 1.64225…
0.000000e+00	2.587251e+00, 1.827695e+00, 1.322400e+00, 2.371846e+00, 1.916187e+00, 3.530552e-01, 1.263144e+00, 1.184499e+00, 1.352335e+00, 3.162111e+00, 1.378798e+00, 2.809527e+00, 1.907043e+00, 2.442355e+00, 4.250383e-01, 7.489029e-01, 1.129899e+00, 3.650243e-01, 2.900697e+00, 1.810673e+00, 8.167882e-01, 2.554944e+00, 2.725819e+00, 2.134672e+00, 1.307496e+00, 1.102016e+00, 1.116905e+00, 2.534627e+00, 1.41585…
2.000000e-01	1.736347e+00, 1.544449e+00, 1.279753e+00, 1.851731e+00, 1.341882e+00, 2.004672e-01, 1.147461e+00, 1.428462e+00, 9.631695e-01, 2.564899e+00, 9.901591e-01, 2.169851e+00, 1.657979e+00, 2.199827e+00, 3.147052e-01, 9.137621e-01, 1.011249e+00, 4.192154e-01, 1.643728e+00, 1.050926e+00, 7.356061e-01, 1.917436e+00, 2.218826e+00, 1.860863e+00, 7.976689e-01, 1.050339e+00, 5.862913e-01, 2.515006e+00, 1.06737…
4.000000e-01	8.815287e-01, 1.063903e+00, 1.054565e+00, 1.302454e+00, 1.118687e+00, 1.982616e-01, 9.633338e-01, 1.150474e+00, 6.614004e-01, 1.896474e+00, 1.029580e+00, 1.682342e+00, 1.423831e+00, 1.713590e+00, 1.627435e-01, 7.541645e-01, 6.230933e-01, 4.392164e-01, 1.237401e+00, 6.946340e-01, 7.577045e-01, 1.384155e+00, 1.658553e+00, 1.747516e+00, 6.347897e-01, 1.124462e+00, 4.243124e-01, 2.070456e+00, 6.18248…
6.000000e-01	1.031835e+00, 7.938106e-01, 1.019450e+00, 9.126667e-01, 9.971282e-01, 2.008506e-01, 8.363639e-01, 9.992922e-01, 5.389599e-01, 1.155846e+00, 9.312711e-01, 1.229021e+00, 1.339583e+00, 1.506253e+00, 1.491253e-01, 4.207462e-01, 4.075576e-01, 4.474013e-01, 8.363429e-01, 6.384022e-01, 5.420018e-01, 1.032723e+00, 1.552945e+00, 1.244936e+00, 8.372274e-01, 9.722333e-01, 2.430876e-01, 1.991239e+00, 5.52199…
8.000000e-01	9.609114e-01, 5.980235e-01, 7.565195e-01, 7.704123e-01, 8.771917e-01, 3.401322e-01, 7.786503e-01, 7.983349e-01, 3.438772e-01, 1.344218e+00, 9.373417e-01, 1.226185e+00, 1.340102e+00, 1.350996e+00, 1.234058e-01, 2.411337e-01, 3.443555e-01, 5.463169e-01, 6.852042e-01, 5.159686e-01, 5.899607e-01, 5.663532e-01, 1.655087e+00, 1.004388e+00, 8.143221e-01, 9.225979e-01, 1.481018e-01, 1.507969e+00, 4.40847…
1.000000e+00	8.429917e-01, 5.069519e-01, 1.218093e+00, 6.321924e-01, 6.082378e-01, 4.577976e-01, 7.023124e-01, 6.739096e-01, 3.460795e-01, 9.713706e-01, 8.464286e-01, 9.933727e-01, 1.337427e+00, 9.081234e-01, 2.064059e-01, 2.131066e-01, 4.080706e-01, 4.524135e-01, 5.649493e-01, 4.459304e-01, 4.955587e-01, 4.220286e-01, 1.096416e+00, 9.301533e-01, 7.985193e-01, 6.646244e-01, 1.046083e-01, 1.328974e+00, 3.67461…
1.200000e+00	7.659432e-01, 3.092036e-01, 9.723011e-01, 4.732255e-01, 5.807138e-01, 5.387198e-01, 5.014836e-01, 5.553207e-01, 4.919812e-01, 6.570872e-01, 8.070185e-01, 9.874838e-01, 1.779972e+00, 9.243086e-01, 4.207223e-01, 1.382379e-01, 4.050704e-01, 4.428605e-01, 4.748208e-01, 3.684565e-01, 5.066929e-01, 1.911380e-01, 1.279307e+00, 8.223672e-01, 7.193903e-01, 5.191599e-01, 5.464861e-02, 1.003693e+00, 3.75353…
1.400000e+00	9.275278e-01, 2.859301e-01, 9.414383e-01, 4.750400e-01, 3.992180e-01, 6.609214e-01, 4.207729e-01, 4.853757e-01, 6.099545e-01, 5.314684e-01, 8.391665e-01, 9.776693e-01, 1.672294e+00, 7.673032e-01, 6.766678e-01, 9.003827e-02, 5.132712e-01, 3.006334e-01, 3.539350e-01, 3.776802e-01, 5.573619e-01, 1.142159e-01, 1.273354e+00, 6.556816e-01, 5.646587e-01, 3.009244e-01, 3.163433e-02, 9.602732e-01, 5.50050…
1.600000e+00	8.574612e-01, 1.853297e-01, 8.906744e-01, 4.906193e-01, 2.920664e-01, 5.680446e-01, 2.117164e-01, 3.000954e-01, 5.733907e-01, 3.586759e-01, 7.696742e-01, 9.267177e-01, 1.957303e+00, 7.132383e-01, 9.510958e-01, 6.505173e-02, 6.553135e-01, 1.776106e-01, 3.477370e-01, 3.611418e-01, 5.945799e-01, 8.086730e-02, 1.126216e+00, 6.660128e-01, 8.207809e-01, 2.624304e-01, 2.893769e-02, 1.033078e+00, 5.47198…
1.800000e+00	8.820005e-01, 1.473758e-01, 8.736964e-01, 4.202612e-01, 2.475445e-01, 6.486771e-01, 1.965910e-01, 3.003988e-01, 6.200337e-01, 4.150111e-01, 7.561746e-01, 5.635395e-01, 1.760026e+00, 6.884285e-01, 1.067828e+00, 3.467248e-02, 8.293270e-01, 8.944476e-02, 2.383282e-01, 4.664838e-01, 4.054284e-01, 4.086289e-02, 1.584599e+00, 5.208857e-01, 8.945317e-01, 1.572210e-01, 2.767229e-02, 8.187162e-01, 7.59178…
2.000000e+00	7.971233e-01, 1.855570e-01, 8.450881e-01, 4.632503e-01, 2.432776e-01, 6.647745e-01, 1.470854e-01, 1.948710e-01, 7.394456e-01, 2.978738e-01, 7.777429e-01, 4.708474e-01, 1.756840e+00, 4.392118e-01, 1.050581e+00, 2.630677e-02, 1.006079e+00, 6.935128e-02, 2.470977e-01, 4.475503e-01, 5.493539e-01, 2.774108e-02, 1.481955e+00, 4.708621e-01, 8.460257e-01, 1.067496e-01, 2.063962e-02, 7.002997e-01, 1.11384…
0.000000e+00	1.668847e+00, 2.888655e-01, 8.546277e-01, 6.828792e-01, 5.747406e-01, 1.477947e-02, 8.466626e-01, 1.049858e+00, 2.706118e+00, 1.538771e+00, 2.040045e+00, 2.574863e+00, 1.811566e+00, 7.136476e-01, 5.358238e-01, 2.747118e+00, 2.859498e+00, 7.506102e-01, 2.727817e+00, 1.815669e-01, 4.752106e-01, 1.874100e+00, 2.103915e+00, 1.405289e+00, 2.490553e+00, 8.749239e-01, 1.729560e-02, 2.495553e+00, 1.48552…
2.000000e-01	1.371739e+00, 4.233771e-01, 9.414841e-01, 3.288437e-01, 4.537028e-01, 1.559445e-02, 7.258127e-01, 7.405474e-01, 2.110757e+00, 1.366907e+00, 1.422712e+00, 2.423739e+00, 1.826991e+00, 4.473880e-01, 9.054221e-01, 2.052103e+00, 2.083009e+00, 4.232592e-01, 1.204771e+00, 2.709053e-01, 4.999118e-01, 1.181512e+00, 2.075997e+00, 1.048536e+00, 1.913720e+00, 8.869016e-01, 1.633023e-02, 1.826522e+00, 1.11627…
4.000000e-01	1.110180e+00, 4.517782e-01, 7.969210e-01, 3.178503e-01, 4.089753e-01, 9.034833e-02, 5.227690e-01, 7.638028e-01, 1.383948e+00, 1.145971e+00, 1.233241e+00, 1.173571e+00, 1.751433e+00, 3.889956e-01, 8.812172e-01, 1.562956e+00, 1.795704e+00, 2.498704e-01, 8.789238e-01, 3.521906e-01, 5.645469e-01, 6.440861e-01, 2.037661e+00, 8.689373e-01, 1.428452e+00, 6.011516e-01, 1.551650e-02, 1.195377e+00, 8.24636…
6.000000e-01	9.526198e-01, 3.907538e-01, 7.288489e-01, 3.081655e-01, 2.750043e-01, 2.750978e-01, 4.922527e-01, 6.070624e-01, 1.127240e+00, 7.312258e-01, 8.176351e-01, 1.081286e+00, 2.138494e+00, 3.186565e-01, 1.242171e+00, 1.004605e+00, 1.266912e+00, 1.540506e-01, 4.851824e-01, 4.054282e-01, 5.941084e-01, 5.121722e-01, 2.003991e+00, 8.791081e-01, 1.260978e+00, 4.296584e-01, 1.470285e-02, 9.578342e-01, 6.58670…
8.000000e-01	1.104289e+00, 2.943823e-01, 9.952795e-01, 3.079120e-01, 2.557900e-01, 4.817559e-01, 2.719408e-01, 3.763127e-01, 9.560986e-01, 5.553488e-01, 7.072309e-01, 7.936942e-01, 2.039478e+00, 4.307627e-01, 1.391101e+00, 6.800220e-01, 1.112739e+00, 1.019836e-01, 3.962144e-01, 3.923857e-01, 3.973250e-01, 2.405987e-01, 2.101340e+00, 7.242321e-01, 1.129964e+00, 2.470983e-01, 1.451799e-02, 1.129762e+00, 4.24721…
1.000000e+00	9.511193e-01, 2.509873e-01, 9.778116e-01, 4.370996e-01, 2.034145e-01, 4.756633e-01, 2.466683e-01, 3.150041e-01, 8.392911e-01, 5.239588e-01, 7.540510e-01, 4.798005e-01, 2.210750e+00, 3.829741e-01, 1.403316e+00, 4.369057e-01, 1.103369e+00, 4.676024e-02, 3.202396e-01, 3.302134e-01, 5.451869e-01, 1.676274e-01, 2.035896e+00, 5.278058e-01, 1.085453e+00, 1.959841e-01, 1.516317e-02, 7.367210e-01, 7.35373…
1.200000e+00	1.030564e+00, 2.361931e-01, 1.030516e+00, 3.608679e-01, 1.632369e-01, 6.888293e-01, 1.793245e-01, 2.362915e-01, 6.949729e-01, 4.317993e-01, 7.094878e-01, 3.070675e-01, 2.234752e+00, 4.084852e-01, 1.329257e+00, 2.502973e-01, 1.227297e+00, 2.910920e-02, 2.594440e-01, 4.147205e-01, 5.212080e-01, 8.936161e-02, 2.144059e+00, 5.233112e-01, 8.829915e-01, 1.372761e-01, 1.544179e-02, 6.838054e-01, 1.01924…
1.400000e+00	8.980861e-01, 3.973279e-01, 9.784242e-01, 4.055800e-01, 1.380929e-01, 5.690657e-01, 1.108166e-01, 1.780034e-01, 9.262440e-01, 2.996756e-01, 7.237552e-01, 2.059592e-01, 2.342403e+00, 4.249664e-01, 1.283186e+00, 1.762833e-01, 1.574824e+00, 1.679367e-02, 3.491141e-01, 3.499912e-01, 5.660912e-01, 5.953760e-02, 2.431800e+00, 4.670122e-01, 9.197267e-01, 9.039560e-02, 1.389505e-02, 5.934380e-01, 9.50057…
1.600000e+00	8.636809e-01, 5.643400e-01, 8.336826e-01, 4.416967e-01, 9.764988e-02, 6.467709e-01, 8.845013e-02, 1.480437e-01, 7.747140e-01, 2.573200e-01, 6.671027e-01, 1.560809e-01, 2.036442e+00, 4.391582e-01, 1.630837e+00, 1.247245e-01, 1.635410e+00, 9.932127e-03, 4.696957e-01, 3.912608e-01, 4.869406e-01, 3.495957e-02, 2.123201e+00, 4.956077e-01, 8.948854e-01, 7.384322e-02, 1.534628e-02, 4.001623e-01, 1.33557…
1.800000e+00	9.177745e-01, 6.588883e-01, 7.916184e-01, 3.031012e-01, 8.178920e-02, 6.222708e-01, 6.511286e-02, 1.605366e-01, 6.789951e-01, 1.814132e-01, 5.930143e-01, 9.993321e-02, 2.353750e+00, 3.753072e-01, 1.374549e+00, 7.544344e-02, 1.681434e+00, 5.307984e-03, 5.248127e-01, 4.077024e-01, 5.100302e-01, 3.782510e-02, 2.090888e+00, 4.622623e-01, 9.080891e-01, 5.333521e-02, 1.561607e-02, 3.934966e-01, 1.35692…
2.000000e+00	8.742236e-01, 7.400744e-01, 1.126890e+00, 4.429173e-01, 7.774876e-02, 7.463307e-01, 4.374672e-02, 2.013894e-01, 7.306089e-01, 1.481513e-01, 4.751949e-01, 6.538011e-02, 2.209987e+00, 4.159184e-01, 1.305747e+00, 5.424502e-02, 1.471451e+00, 3.615142e-03, 6.978772e-01, 3.905228e-01, 4.541903e-01, 5.429599e-02, 2.135450e+00, 4.616151e-01, 7.225892e-01, 2.465874e-02, 1.650856e-02, 3.541436e-01, 1.64666…
0.000000e+00	2.074435e+00, 1.890108e+00, 6.598187e-01, 1.198636e+00, 1.789300e+00, 2.373807e+00, 1.161805e+00, 5.938913e-01, 2.981042e-01, 9.623836e-01, 1.206587e+00, 1.447313e+00, 1.137110e+00, 3.322208e-01, 2.005229e+00, 5.189227e-01, 1.648218e+00, 3.046020e+00, 1.250241e+00, 1.664436e+00, 1.123775e-01, 1.646258e+00, 2.645842e+00, 6.700516e-01, 1.063300e+00, 4.381240e-01, 1.272522e+00, 9.727826e-01, 2.87562…
2.000000e-01	1.551138e+00, 1.538752e+00, 6.167007e-01, 8.304271e-01, 1.830241e+00, 1.480711e+00, 9.825902e-01, 8.278022e-01, 3.815197e-01, 8.367874e-01, 1.201868e+00, 1.059906e+00, 8.147546e-01, 2.243978e-01, 1.841358e+00, 3.258754e-01, 1.856179e+00, 1.884864e+00, 1.204072e+00, 1.085340e+00, 2.543586e-01, 1.418356e+00, 2.376535e+00, 4.199797e-01, 7.887254e-01, 3.314662e-01, 7.914171e-01, 7.434919e-01, 2.65228…
4.000000e-01	9.515904e-01, 1.666262e+00, 8.652555e-01, 5.379604e-01, 1.839792e+00, 1.017882e+00, 8.393575e-01, 1.011741e+00, 5.080184e-01, 6.786217e-01, 1.019731e+00, 7.614918e-01, 8.246613e-01, 1.909188e-01, 1.645058e+00, 2.017447e-01, 1.515796e+00, 8.871251e-01, 1.185594e+00, 8.214222e-01, 3.894225e-01, 1.258603e+00, 2.565327e+00, 3.747229e-01, 6.777135e-01, 4.180698e-01, 3.410554e-01, 5.432256e-01, 1.93913…
6.000000e-01	1.206298e+00, 1.657759e+00, 7.192416e-01, 4.470594e-01, 1.535431e+00, 9.524296e-01, 5.320551e-01, 1.069209e+00, 5.035393e-01, 4.956348e-01, 8.573062e-01, 3.749106e-01, 5.536518e-01, 1.532917e-01, 1.409124e+00, 1.280233e-01, 1.786646e+00, 6.043284e-01, 1.084040e+00, 6.206661e-01, 3.723389e-01, 1.074668e+00, 2.091663e+00, 3.083690e-01, 7.132909e-01, 5.294939e-01, 2.718272e-01, 4.590524e-01, 2.07419…
8.000000e-01	1.162940e+00, 1.330310e+00, 8.036453e-01, 3.591790e-01, 1.151802e+00, 7.242218e-01, 4.220258e-01, 1.233796e+00, 5.847434e-01, 4.418475e-01, 9.031027e-01, 2.849818e-01, 4.978450e-01, 1.638442e-01, 1.586355e+00, 9.160449e-02, 1.978545e+00, 3.072598e-01, 1.023611e+00, 5.424057e-01, 4.912397e-01, 1.305536e+00, 2.072993e+00, 2.809397e-01, 8.406173e-01, 6.229534e-01, 1.531012e-01, 3.744946e-01, 1.93729…
1.000000e+00	1.194033e+00, 1.295838e+00, 7.794537e-01, 3.821497e-01, 8.015494e-01, 4.856045e-01, 2.792825e-01, 1.186680e+00, 6.042553e-01, 3.410909e-01, 6.786482e-01, 1.842121e-01, 5.207657e-01, 2.177890e-01, 1.393728e+00, 6.580684e-02, 1.890087e+00, 2.047757e-01, 1.169583e+00, 4.888285e-01, 4.699415e-01, 8.722662e-01, 2.296697e+00, 2.471301e-01, 7.382472e-01, 7.483182e-01, 6.835378e-02, 3.052874e-01, 2.33785…
1.200000e+00	1.082976e+00, 1.312924e+00, 1.061046e+00, 3.761394e-01, 7.822481e-01, 5.506417e-01, 2.890660e-01, 1.280171e+00, 5.776606e-01, 3.011851e-01, 7.018227e-01, 1.277201e-01, 8.249004e-01, 2.749140e-01, 1.705626e+00, 3.550924e-02, 2.009206e+00, 1.045096e-01, 1.263096e+00, 3.360627e-01, 4.790795e-01, 1.003890e+00, 2.243865e+00, 2.805171e-01, 7.034718e-01, 8.050123e-01, 5.198464e-02, 2.045526e-01, 1.88775…
1.400000e+00	7.159972e-01, 1.232881e+00, 1.064082e+00, 3.913556e-01, 5.577532e-01, 4.478883e-01, 2.503083e-01, 1.325199e+00, 7.066152e-01, 2.235038e-01, 7.944532e-01, 1.022543e-01, 9.785668e-01, 2.649434e-01, 1.415100e+00, 2.344257e-02, 1.946336e+00, 6.670084e-02, 1.086146e+00, 3.832647e-01, 5.544502e-01, 1.033225e+00, 1.907233e+00, 2.734527e-01, 7.520045e-01, 8.316503e-01, 3.692158e-02, 2.113908e-01, 2.13011…
1.600000e+00	8.390248e-01, 1.205665e+00, 8.252642e-01, 3.819644e-01, 4.768822e-01, 5.726843e-01, 2.234062e-01, 1.227684e+00, 7.699163e-01, 1.953734e-01, 5.651933e-01, 5.353716e-02, 1.265377e+00, 3.320509e-01, 1.757546e+00, 1.668647e-02, 1.816011e+00, 3.470448e-02, 1.006667e+00, 4.152207e-01, 5.369956e-01, 9.928036e-01, 2.182398e+00, 3.477207e-01, 7.543511e-01, 8.068926e-01, 2.921815e-02, 1.504515e-01, 1.85607…
1.800000e+00	6.940632e-01, 1.072087e+00, 9.414200e-01, 3.491314e-01, 3.628899e-01, 4.921426e-01, 2.741576e-01, 9.770060e-01, 6.330274e-01, 1.281760e-01, 6.976811e-01, 4.302378e-02, 1.661720e+00, 3.636055e-01, 1.655876e+00, 9.813314e-03, 1.275788e+00, 2.375142e-02, 9.955631e-01, 3.715256e-01, 4.372384e-01, 9.000445e-01, 2.366018e+00, 2.802463e-01, 7.995126e-01, 8.224357e-01, 2.261393e-02, 1.589036e-01, 2.05121…
2.000000e+00	9.842539e-01, 1.260112e+00, 1.054572e+00, 4.485732e-01, 3.308043e-01, 4.951424e-01, 2.573942e-01, 1.069346e+00, 6.012368e-01, 1.255282e-01, 6.220443e-01, 3.143107e-02, 1.350669e+00, 3.874830e-01, 1.479515e+00, 7.355523e-03, 2.066072e+00, 1.040095e-02, 1.233816e+00, 4.435463e-01, 4.582682e-01, 8.145329e-01, 2.177481e+00, 3.344557e-01, 8.377856e-01, 7.117377e-01, 1.858551e-02, 1.678169e-01, 2.10525…
0.000000e+00	2.143524e+00, 1.742472e+00, 2.142611e+00, 2.252027e+00, 3.759939e-02, 1.394768e+00, 5.630941e-01, 3.016082e+00, 2.493367e+00, 2.545373e+00, 5.720217e-01, 1.846119e-01, 2.591183e+00, 2.833655e+00, 2.047873e+00, 1.995906e-01, 2.491276e+00, 1.824027e+00, 1.547216e+00, 1.844175e+00, 3.707641e+00, 2.029849e+00, 3.913503e-01, 1.466715e+00, 1.042487e+00, 2.130853e+00, 2.049552e+00, 2.179215e+00, 2.20091…
2.000000e-01	1.699780e+00, 1.450672e+00, 1.540506e+00, 1.490232e+00, 3.057645e-01, 1.103822e+00, 8.095814e-01, 2.275310e+00, 1.894756e+00, 2.567015e+00, 4.276611e-01, 1.269503e-01, 2.411496e+00, 2.226463e+00, 1.240934e+00, 1.274658e-01, 1.676656e+00, 1.046299e+00, 1.210493e+00, 1.035725e+00, 2.047845e+00, 1.584294e+00, 3.711153e-01, 1.268657e+00, 6.671412e-01, 1.746573e+00, 1.683892e+00, 1.759863e+00, 1.78262…
4.000000e-01	1.138329e+00, 1.025178e+00, 7.812791e-01, 1.036650e+00, 4.267728e-01, 9.432169e-01, 8.119105e-01, 2.119746e+00, 1.072016e+00, 2.003024e+00, 3.530363e-01, 1.948594e-01, 2.524229e+00, 1.977031e+00, 9.941796e-01, 7.180653e-02, 1.263990e+00, 8.485370e-01, 1.202138e+00, 7.791004e-01, 1.058117e+00, 1.123983e+00, 3.031785e-01, 1.306845e+00, 6.623753e-01, 1.312080e+00, 1.393296e+00, 1.454570e+00, 1.28642…
6.000000e-01	9.590279e-01, 7.064299e-01, 6.709030e-01, 9.898973e-01, 3.326692e-01, 8.112490e-01, 1.128454e+00, 1.831556e+00, 6.866625e-01, 1.668941e+00, 3.778208e-01, 4.288173e-01, 2.467279e+00, 1.294438e+00, 6.998568e-01, 5.004368e-02, 1.025292e+00, 7.125125e-01, 8.302309e-01, 5.996099e-01, 9.212246e-01, 9.113929e-01, 2.785761e-01, 8.456727e-01, 7.379619e-01, 1.280119e+00, 8.723821e-01, 1.780209e+00, 1.07661…
8.000000e-01	8.867242e-01, 6.891394e-01, 7.242967e-01, 8.790697e-01, 2.568378e-01, 7.801623e-01, 1.049545e+00, 1.243026e+00, 5.097630e-01, 1.315182e+00, 4.632050e-01, 5.026149e-01, 2.091333e+00, 9.103840e-01, 6.730001e-01, 3.954957e-02, 8.575944e-01, 5.676316e-01, 8.009870e-01, 5.083052e-01, 7.033499e-01, 4.748816e-01, 3.207250e-01, 6.305063e-01, 7.018953e-01, 1.193200e+00, 5.172860e-01, 1.584191e+00, 7.87628…
1.000000e+00	8.728973e-01, 3.908890e-01, 8.249732e-01, 6.927372e-01, 2.392963e-01, 6.396642e-01, 1.107701e+00, 1.173990e+00, 3.828192e-01, 1.130123e+00, 6.522500e-01, 5.948061e-01, 2.353336e+00, 6.261365e-01, 7.531252e-01, 2.826070e-02, 5.772702e-01, 4.748177e-01, 4.767216e-01, 4.744107e-01, 5.682841e-01, 3.659935e-01, 7.496369e-01, 5.780956e-01, 6.695575e-01, 1.149581e+00, 3.518617e-01, 2.001982e+00, 6.34357…
1.200000e+00	9.199592e-01, 2.858506e-01, 7.683901e-01, 6.087419e-01, 1.933871e-01, 6.340797e-01, 9.764369e-01, 7.714079e-01, 2.774461e-01, 1.171474e+00, 5.677144e-01, 4.814493e-01, 2.634771e+00, 4.816287e-01, 1.004433e+00, 1.606165e-02, 4.753898e-01, 4.421919e-01, 4.199871e-01, 4.351759e-01, 5.856895e-01, 1.935460e-01, 9.950162e-01, 5.152646e-01, 7.501464e-01, 1.019799e+00, 1.952131e-01, 1.734055e+00, 4.69011…
1.400000e+00	9.308970e-01, 2.446094e-01, 7.439755e-01, 4.548620e-01, 1.541969e-01, 7.046059e-01, 7.023146e-01, 6.614809e-01, 4.350167e-01, 8.453135e-01, 5.200899e-01, 5.465256e-01, 2.311921e+00, 4.413235e-01, 1.257921e+00, 1.247374e-02, 4.080245e-01, 3.234615e-01, 4.153940e-01, 3.761203e-01, 5.318318e-01, 1.031548e-01, 1.060523e+00, 4.004474e-01, 7.076607e-01, 7.435033e-01, 1.495177e-01, 1.863194e+00, 4.29005…
1.600000e+00	8.230419e-01, 1.789976e-01, 9.211162e-01, 4.590125e-01, 1.377094e-01, 5.197854e-01, 4.949602e-01, 4.000352e-01, 5.379575e-01, 4.998116e-01, 6.216534e-01, 2.777947e-01, 2.140651e+00, 4.437805e-01, 1.338053e+00, 6.411389e-03, 2.923329e-01, 1.859284e-01, 2.819466e-01, 4.096109e-01, 4.854697e-01, 6.215441e-02, 1.387767e+00, 3.863937e-01, 7.454289e-01, 5.018330e-01, 7.732976e-02, 1.788010e+00, 3.74111…
1.800000e+00	8.635222e-01, 1.326648e-01, 8.540889e-01, 5.902569e-01, 8.531586e-02, 7.435525e-01, 3.653267e-01, 3.661141e-01, 5.739750e-01, 4.603753e-01, 6.643927e-01, 2.519307e-01, 2.640287e+00, 4.740528e-01, 1.172409e+00, 3.765744e-03, 2.038066e-01, 1.331777e-01, 2.860619e-01, 3.486490e-01, 5.923139e-01, 3.890615e-02, 1.469197e+00, 3.915978e-01, 7.324216e-01, 2.848890e-01, 5.753151e-02, 1.775362e+00, 2.60734…
2.000000e+00	9.138222e-01, 1.147969e-01, 8.479490e-01, 4.717602e-01, 7.045335e-02, 8.279013e-01, 3.122412e-01, 2.559360e-01, 6.838698e-01, 3.619005e-01, 5.770906e-01, 1.953718e-01, 2.581525e+00, 4.186714e-01, 1.564074e+00, 3.529770e-03, 1.897374e-01, 9.428577e-02, 2.287718e-01, 3.771352e-01, 4.202200e-01, 2.488594e-02, 1.453377e+00, 3.087734e-01, 6.184360e-01, 2.578998e-01, 4.456687e-02, 1.376658e+00, 2.91422…
0.000000e+00	7.876640e-01, 4.742283e-01, 7.220588e-01, 2.038289e+00, 1.521429e+00, 1.905214e+00, 2.162870e+00, 1.817446e+00, 2.662102e+00, 2.101194e+00, 1.171540e-01, 2.339298e+00, 1.032553e+00, 2.384131e+00, 2.842694e+00, 2.646412e+00, 2.176008e+00, 1.597183e+00, 2.447562e+00, 2.741514e-01, 1.548705e-01, 2.767618e+00, 8.718108e-01, 1.748205e+00, 1.865531e+00, 1.234366e+00, 1.640131e+00, 1.523956e+00, 2.67351…
2.000000e-01	6.124971e-01, 6.671784e-01, 5.456023e-01, 1.580234e+00, 1.464472e+00, 1.707898e+00, 2.434003e+00, 1.439934e+00, 1.686999e+00, 1.983273e+00, 1.001074e-01, 1.475743e+00, 8.929820e-01, 1.952816e+00, 1.661256e+00, 1.804140e+00, 1.781126e+00, 9.135445e-01, 1.506230e+00, 3.070435e-01, 3.386112e-01, 1.593968e+00, 1.004591e+00, 1.389217e+00, 1.217301e+00, 1.142176e+00, 1.061634e+00, 1.787573e+00, 1.88256…
4.000000e-01	5.282148e-01, 6.935530e-01, 6.406387e-01, 7.562934e-01, 1.436318e+00, 1.346048e+00, 1.489872e+00, 9.414648e-01, 1.235504e+00, 1.718723e+00, 1.094345e-01, 9.167712e-01, 8.102104e-01, 1.106925e+00, 1.574189e+00, 1.802860e+00, 1.224859e+00, 5.858729e-01, 9.198338e-01, 3.037945e-01, 3.832595e-01, 8.563497e-01, 6.785891e-01, 1.047359e+00, 1.120865e+00, 1.049859e+00, 4.674015e-01, 1.283231e+00, 1.26384…
6.000000e-01	5.439815e-01, 7.225421e-01, 7.226834e-01, 9.218170e-01, 9.375124e-01, 1.090639e+00, 1.420036e+00, 8.015284e-01, 7.253601e-01, 1.247206e+00, 1.786451e-01, 5.724128e-01, 8.659873e-01, 9.150818e-01, 9.585564e-01, 1.240536e+00, 8.156531e-01, 4.113153e-01, 7.724147e-01, 3.177056e-01, 2.939468e-01, 7.310398e-01, 6.956361e-01, 6.972867e-01, 1.016424e+00, 7.535102e-01, 3.115554e-01, 1.584155e+00, 1.09806…
8.000000e-01	5.607494e-01, 8.330954e-01, 8.833621e-01, 5.875981e-01, 8.294890e-01, 1.022358e+00, 1.103694e+00, 7.585951e-01, 5.815899e-01, 1.064703e+00, 3.105861e-01, 4.928880e-01, 9.089560e-01, 5.993085e-01, 1.128586e+00, 9.146470e-01, 6.815295e-01, 2.528927e-01, 7.326272e-01, 4.441625e-01, 5.246467e-01, 5.550135e-01, 1.090650e+00, 5.860288e-01, 8.544187e-01, 5.309773e-01, 1.905189e-01, 1.475675e+00, 1.05087…
1.000000e+00	6.036094e-01, 5.080889e-01, 8.564389e-01, 5.435535e-01, 6.616767e-01, 1.093640e+00, 6.736682e-01, 6.832398e-01, 5.122972e-01, 8.481445e-01, 4.239142e-01, 3.996745e-01, 1.292514e+00, 4.538709e-01, 1.076413e+00, 5.909051e-01, 6.171019e-01, 1.306244e-01, 5.972525e-01, 4.924200e-01, 3.934744e-01, 2.995432e-01, 1.283521e+00, 3.999131e-01, 9.411508e-01, 4.383343e-01, 1.004833e-01, 1.456332e+00, 6.05618…
1.200000e+00	6.709559e-01, 4.042759e-01, 8.769185e-01, 5.477448e-01, 5.183709e-01, 8.850838e-01, 6.063653e-01, 4.343486e-01, 6.277321e-01, 5.412747e-01, 5.010164e-01, 2.775620e-01, 1.267666e+00, 4.224109e-01, 1.140198e+00, 3.773317e-01, 4.730467e-01, 7.534586e-02, 5.621913e-01, 3.966307e-01, 5.141201e-01, 2.007207e-01, 1.233048e+00, 3.695744e-01, 8.405276e-01, 3.575551e-01, 6.468285e-02, 1.474136e+00, 4.85544…
1.400000e+00	8.353862e-01, 3.463044e-01, 1.041174e+00, 5.517543e-01, 4.069464e-01, 8.427271e-01, 4.232641e-01, 4.164210e-01, 6.089198e-01, 5.514268e-01, 5.033648e-01, 1.904027e-01, 1.597427e+00, 3.548781e-01, 1.601659e+00, 2.282532e-01, 3.513312e-01, 5.271586e-02, 4.475243e-01, 3.757864e-01, 5.049003e-01, 8.625199e-02, 1.339432e+00, 3.892689e-01, 8.400434e-01, 2.153037e-01, 4.880928e-02, 1.411419e+00, 4.12925…
1.600000e+00	8.383830e-01, 2.636918e-01, 9.672355e-01, 4.386039e-01, 3.052772e-01, 7.468914e-01, 2.844459e-01, 2.905938e-01, 6.544654e-01, 4.390494e-01, 4.765056e-01, 1.279885e-01, 1.629172e+00, 3.992730e-01, 1.507850e+00, 1.655287e-01, 3.268687e-01, 2.850551e-02, 2.909048e-01, 3.846570e-01, 4.086089e-01, 4.583412e-02, 1.604493e+00, 3.164308e-01, 5.723368e-01, 1.697248e-01, 2.747208e-02, 1.422602e+00, 2.77493…
1.800000e+00	6.933673e-01, 1.848240e-01, 8.747212e-01, 3.908567e-01, 2.592137e-01, 5.652377e-01, 2.150658e-01, 1.977479e-01, 6.788298e-01, 3.410894e-01, 5.531283e-01, 9.777930e-02, 1.685626e+00, 4.149333e-01, 1.395049e+00, 8.110600e-02, 2.802564e-01, 2.439173e-02, 2.906717e-01, 4.173823e-01, 5.582774e-01, 2.737831e-02, 1.813026e+00, 3.930584e-01, 7.388939e-01, 1.054535e-01, 2.876425e-02, 1.205765e+00, 2.36842…
2.000000e+00	6.359118e-01, 1.483344e-01, 1.080893e+00, 4.672536e-01, 2.116822e-01, 9.069202e-01, 1.532070e-01, 1.817634e-01, 6.881334e-01, 2.884826e-01, 6.540366e-01, 6.640453e-02, 1.939828e+00, 3.803175e-01, 1.546878e+00, 5.824598e-02, 3.252327e-01, 1.384652e-02, 2.644431e-01, 3.393493e-01, 4.088349e-01, 2.135713e-02, 1.736908e+00, 3.365009e-01, 8.972556e-01, 7.181540e-02, 1.651533e-02, 1.147916e+00, 2.69628…
0.000000e+00	2.659337e+00, 1.793038e+00, 9.673669e-01, 2.374064e+00, 1.187381e+00, 2.400700e+00, 1.595133e+00, 2.273080e-01, 1.935524e+00, 9.867774e-01, 5.905062e-01, 1.104025e+00, 4.702372e-01, 2.248251e+00, 1.317783e+00, 3.157897e+00, 5.964835e-01, 2.363744e+00, 3.028977e+00, 3.083665e+00, 1.046501e+00, 1.308590e+00, 2.384065e+00, 2.274268e+00, 1.878966e+00, 9.380000e-01, 9.905480e-01, 9.110369e-02, 5.92079…
2.000000e-01	2.250612e+00, 1.306439e+00, 9.553214e-01, 1.264772e+00, 8.396775e-01, 1.580652e+00, 1.261435e+00, 5.084086e-01, 1.573253e+00, 1.159563e+00, 4.774863e-01, 7.568588e-01, 5.145654e-01, 1.533005e+00, 8.721140e-01, 2.479146e+00, 1.126247e+00, 1.937379e+00, 1.946414e+00, 1.751638e+00, 9.086546e-01, 1.147884e+00, 1.747980e+00, 1.820159e+00, 1.545433e+00, 6.670903e-01, 6.128491e-01, 8.038196e-02, 7.87901…
4.000000e-01	1.309482e+00, 1.198301e+00, 7.400519e-01, 1.262787e+00, 1.126100e+00, 1.285526e+00, 7.514537e-01, 8.310061e-01, 1.113403e+00, 8.126230e-01, 4.578286e-01, 7.496536e-01, 4.558806e-01, 1.380640e+00, 6.054073e-01, 1.884841e+00, 1.446764e+00, 1.323099e+00, 1.510171e+00, 9.310407e-01, 6.370685e-01, 1.033679e+00, 1.517765e+00, 1.662953e+00, 1.168216e+00, 4.639286e-01, 4.826943e-01, 6.462343e-02, 9.87943…
6.000000e-01	8.768403e-01, 1.039990e+00, 8.636051e-01, 9.692514e-01, 1.113291e+00, 9.878193e-01, 7.323688e-01, 7.130455e-01, 1.084373e+00, 5.934935e-01, 3.903130e-01, 8.767068e-01, 3.959844e-01, 9.566839e-01, 5.711244e-01, 1.468053e+00, 1.259428e+00, 8.010579e-01, 1.010397e+00, 7.088764e-01, 5.853516e-01, 1.154509e+00, 1.348101e+00, 1.382709e+00, 8.416239e-01, 3.114476e-01, 3.123244e-01, 5.454785e-02, 1.31436…
8.000000e-01	7.578675e-01, 1.141264e+00, 9.006123e-01, 7.815060e-01, 8.302162e-01, 8.699514e-01, 3.662351e-01, 1.060086e+00, 8.825119e-01, 5.398724e-01, 3.175935e-01, 8.996491e-01, 4.882964e-01, 8.115664e-01, 7.382787e-01, 8.400063e-01, 1.410641e+00, 3.948158e-01, 1.222246e+00, 7.109266e-01, 6.072140e-01, 8.796872e-01, 1.396710e+00, 8.731155e-01, 9.363251e-01, 2.714365e-01, 1.816793e-01, 6.689204e-02, 1.62100…
1.000000e+00	9.731034e-01, 1.167252e+00, 7.416071e-01, 5.966571e-01, 6.824074e-01, 7.027465e-01, 4.260689e-01, 9.256934e-01, 8.794096e-01, 3.937780e-01, 4.076597e-01, 8.638666e-01, 9.014720e-01, 6.645324e-01, 9.187562e-01, 5.094686e-01, 1.847215e+00, 2.708572e-01, 1.091596e+00, 4.772284e-01, 5.851928e-01, 9.319285e-01, 1.513158e+00, 7.615784e-01, 6.018129e-01, 3.079172e-01, 8.789839e-02, 6.515043e-02, 1.56322…
1.200000e+00	8.811120e-01, 9.648433e-01, 8.900514e-01, 6.278091e-01, 5.373534e-01, 8.307326e-01, 2.985436e-01, 9.610672e-01, 8.405626e-01, 3.493709e-01, 4.836289e-01, 7.418369e-01, 1.221219e+00, 5.449199e-01, 1.168136e+00, 3.827873e-01, 1.727340e+00, 1.288453e-01, 8.764319e-01, 4.741710e-01, 4.817076e-01, 8.208926e-01, 1.431650e+00, 7.079067e-01, 6.653225e-01, 3.581418e-01, 7.430761e-02, 7.574263e-02, 1.81476…
1.400000e+00	8.129561e-01, 1.042561e+00, 8.881860e-01, 5.229726e-01, 4.420775e-01, 7.137312e-01, 1.864903e-01, 9.137966e-01, 6.653301e-01, 2.236462e-01, 4.880955e-01, 4.619451e-01, 1.283081e+00, 5.375639e-01, 1.036276e+00, 2.805094e-01, 2.074361e+00, 6.797188e-02, 1.071495e+00, 5.122365e-01, 4.345215e-01, 7.980485e-01, 1.575981e+00, 5.490900e-01, 8.077856e-01, 4.033632e-01, 3.966554e-02, 8.464529e-02, 1.74120…
1.600000e+00	8.586653e-01, 1.002691e+00, 8.406031e-01, 4.328478e-01, 3.621817e-01, 6.596237e-01, 1.368562e-01, 9.669224e-01, 9.655939e-01, 2.009055e-01, 3.888415e-01, 4.127471e-01, 1.548395e+00, 6.012078e-01, 1.289356e+00, 1.709229e-01, 1.827468e+00, 4.531272e-02, 9.104019e-01, 4.254492e-01, 4.543726e-01, 7.820719e-01, 1.599563e+00, 4.992122e-01, 7.661162e-01, 3.703760e-01, 3.611246e-02, 1.017713e-01, 1.83660…
1.800000e+00	8.678249e-01, 1.154844e+00, 8.591588e-01, 4.477344e-01, 3.003190e-01, 6.720357e-01, 1.210679e-01, 1.010953e+00, 7.737964e-01, 1.727937e-01, 5.154337e-01, 2.598988e-01, 1.603335e+00, 4.687119e-01, 1.220627e+00, 1.039530e-01, 1.924495e+00, 2.748661e-02, 7.815162e-01, 3.793521e-01, 5.643692e-01, 6.997191e-01, 1.683631e+00, 5.008508e-01, 6.642896e-01, 4.352515e-01, 2.014188e-02, 1.267198e-01, 1.36934…
2.000000e+00	7.313771e-01, 1.047782e+00, 9.268107e-01, 4.493013e-01, 2.361819e-01, 6.383413e-01, 7.515783e-02, 8.456335e-01, 7.687657e-01, 1.448479e-01, 5.578000e-01, 1.634938e-01, 1.725277e+00, 4.866129e-01, 1.330470e+00, 7.868062e-02, 1.627978e+00, 1.464801e-02, 8.908978e-01, 4.739144e-01, 5.619864e-01, 7.534340e-01, 2.143576e+00, 4.244289e-01, 8.031200e-01, 4.058225e-01, 1.930511e-02, 1.518749e-01, 1.77928…
0.000000e+00	9.890409e-01, 4.507470e-01, 2.813388e+00, 5.488612e-01, 4.966732e-01, 2.589706e+00, 4.803894e-01, 2.610932e+00, 6.038453e-01, 2.786247e+00, 8.000527e-01, 1.340525e+00, 1.183238e+00, 2.490834e+00, 1.683594e+00, 1.544266e+00, 2.656852e+00, 2.926494e+00, 1.840238e+00, 2.126955e+00, 8.572870e-01, 8.657272e-01, 1.720273e+00, 1.174336e+00, 4.453070e-01, 1.409271e+00, 1.213525e+00, 4.696737e-01, 2.25539…
2.000000e-01	7.839278e-01, 6.286736e-01, 1.943286e+00, 4.978436e-01, 7.142673e-01, 2.117590e+00, 5.215646e-01, 2.340434e+00, 3.713645e-01, 2.358675e+00, 6.772625e-01, 9.096577e-01, 1.628457e+00, 2.871935e+00, 1.327101e+00, 9.739526e-01, 2.083872e+00, 1.647232e+00, 1.266268e+00, 1.350412e+00, 8.458307e-01, 5.850188e-01, 1.458036e+00, 1.405897e+00, 2.732169e-01, 1.153699e+00, 7.381140e-01, 3.925748e-01, 2.25699…
4.000000e-01	8.293524e-01, 7.135421e-01, 1.686051e+00, 4.474873e-01, 7.514999e-01, 1.792122e+00, 7.068167e-01, 1.639414e+00, 2.448318e-01, 2.091855e+00, 7.306649e-01, 6.823583e-01, 1.336573e+00, 2.326947e+00, 1.034516e+00, 6.203541e-01, 2.029788e+00, 7.799134e-01, 7.968202e-01, 8.727267e-01, 6.423509e-01, 3.306161e-01, 1.179551e+00, 1.070796e+00, 2.975491e-01, 1.117854e+00, 4.576005e-01, 3.354249e-01, 1.97201…
6.000000e-01	9.109003e-01, 9.795855e-01, 1.215776e+00, 4.189220e-01, 6.734862e-01, 1.328797e+00, 5.814034e-01, 1.328011e+00, 1.688231e-01, 1.818959e+00, 7.170003e-01, 6.956449e-01, 1.795884e+00, 1.782411e+00, 6.551917e-01, 3.369613e-01, 2.256631e+00, 5.040441e-01, 7.420020e-01, 7.393993e-01, 6.183557e-01, 2.761851e-01, 1.092725e+00, 1.076512e+00, 4.830081e-01, 1.124779e+00, 2.759326e-01, 2.762949e-01, 1.90424…
8.000000e-01	7.836961e-01, 7.154354e-01, 1.477863e+00, 4.224376e-01, 5.659627e-01, 1.288277e+00, 6.261195e-01, 1.031662e+00, 1.597560e-01, 1.168745e+00, 6.622994e-01, 7.600034e-01, 1.693636e+00, 1.667771e+00, 3.815585e-01, 2.741207e-01, 1.954442e+00, 3.013653e-01, 7.068422e-01, 5.094775e-01, 5.054465e-01, 2.442505e-01, 6.804102e-01, 1.102574e+00, 5.839429e-01, 1.235691e+00, 1.630595e-01, 3.442630e-01, 2.21933…
1.000000e+00	7.622671e-01, 8.070767e-01, 9.485966e-01, 3.844681e-01, 4.227938e-01, 1.119241e+00, 6.547748e-01, 1.065898e+00, 2.102840e-01, 1.065386e+00, 9.295748e-01, 8.618830e-01, 2.227947e+00, 1.268903e+00, 2.762195e-01, 2.221251e-01, 2.063316e+00, 1.878904e-01, 8.040717e-01, 4.936783e-01, 5.937942e-01, 3.234705e-01, 5.128850e-01, 8.764505e-01, 5.961634e-01, 8.851928e-01, 1.110447e-01, 5.223000e-01, 2.15912…
1.200000e+00	9.539703e-01, 9.608223e-01, 1.043502e+00, 4.079205e-01, 4.152929e-01, 8.820940e-01, 5.405252e-01, 9.317582e-01, 3.838802e-01, 7.598739e-01, 7.912595e-01, 8.195824e-01, 2.303455e+00, 1.350281e+00, 2.451124e-01, 1.463069e-01, 1.809143e+00, 9.878535e-02, 1.067689e+00, 4.174189e-01, 4.532180e-01, 3.272702e-01, 5.082254e-01, 7.299947e-01, 6.108359e-01, 7.669260e-01, 7.035728e-02, 7.138472e-01, 1.69810…
1.400000e+00	8.508333e-01, 1.020981e+00, 8.955803e-01, 4.034483e-01, 3.051253e-01, 8.113656e-01, 4.581338e-01, 1.014584e+00, 4.641059e-01, 6.027879e-01, 6.156970e-01, 8.712735e-01, 1.845497e+00, 1.191573e+00, 3.179865e-01, 9.360048e-02, 2.264557e+00, 6.716598e-02, 9.154209e-01, 4.934875e-01, 4.349248e-01, 4.557497e-01, 5.466260e-01, 8.336546e-01, 6.103135e-01, 5.827658e-01, 4.823219e-02, 9.899670e-01, 1.91418…
1.600000e+00	9.284677e-01, 1.035374e+00, 9.623517e-01, 4.478999e-01, 1.911869e-01, 8.735664e-01, 2.772258e-01, 8.976195e-01, 4.829739e-01, 5.122825e-01, 7.316989e-01, 8.126971e-01, 1.956396e+00, 8.771973e-01, 5.168784e-01, 5.319649e-02, 1.902387e+00, 4.150811e-02, 8.285674e-01, 4.099909e-01, 5.497731e-01, 4.905538e-01, 8.222177e-01, 6.998608e-01, 7.492303e-01, 5.336811e-01, 3.604865e-02, 1.067868e+00, 1.56130…
1.800000e+00	6.613749e-01, 9.363214e-01, 9.664973e-01, 3.873408e-01, 2.000617e-01, 9.045813e-01, 2.046934e-01, 8.324906e-01, 6.884969e-01, 3.644400e-01, 8.256710e-01, 7.784675e-01, 2.167389e+00, 9.140963e-01, 7.941940e-01, 4.001907e-02, 1.672384e+00, 2.111792e-02, 1.107312e+00, 4.048585e-01, 5.642648e-01, 5.490196e-01, 7.934550e-01, 7.527803e-01, 8.401688e-01, 4.834291e-01, 2.444332e-02, 1.283727e+00, 1.38353…
2.000000e+00	9.029456e-01, 9.279719e-01, 1.039712e+00, 3.942996e-01, 1.811672e-01, 9.380134e-01, 1.488610e-01, 8.884525e-01, 5.066755e-01, 3.144487e-01, 8.353220e-01, 8.489771e-01, 2.411217e+00, 6.954694e-01, 9.521015e-01, 2.318628e-02, 1.260604e+00, 1.193522e-02, 8.026181e-01, 3.523984e-01, 5.010219e-01, 5.766029e-01, 1.035610e+00, 5.508723e-01, 7.265599e-01, 3.584720e-01, 2.381394e-02, 1.302517e+00, 8.66825…
0.000000e+00	2.505234e+00, 1.110399e-01, 1.584074e+00, 2.269546e+00, 2.871051e+00, 1.240067e+00, 1.580778e+00, 1.653799e+00, 9.402749e-01, 1.257953e+00, 2.544842e+00, 1.467474e+00, 4.897324e-01, 2.139924e+00, 2.072933e+00, 5.714822e-01, 1.664484e+00, 1.662418e+00, 1.950062e+00, 3.662689e-01, 1.013151e+00, 1.975063e-01, 1.410091e+00, 1.739878e+00, 5.203004e-01, 5.118041e-01, 2.651268e+00, 1.043752e+00, 4.61393…
2.000000e-01	1.539860e+00, 7.331502e-02, 1.166412e+00, 1.765572e+00, 2.755309e+00, 1.085255e+00, 1.160608e+00, 1.153811e+00, 7.650825e-01, 1.361018e+00, 1.886439e+00, 9.480620e-01, 3.425899e-01, 1.964811e+00, 1.586638e+00, 7.120625e-01, 1.262824e+00, 1.142171e+00, 9.366052e-01, 3.658239e-01, 8.612088e-01, 1.146114e-01, 1.181037e+00, 1.417137e+00, 6.233846e-01, 7.942681e-01, 1.827473e+00, 9.295679e-01, 5.70782…
4.000000e-01	1.275562e+00, 6.828032e-02, 7.800315e-01, 9.496983e-01, 2.114902e+00, 9.918494e-01, 7.344290e-01, 7.868826e-01, 5.050918e-01, 1.320881e+00, 1.742722e+00, 6.338389e-01, 3.837343e-01, 1.154741e+00, 1.003228e+00, 5.169576e-01, 1.275634e+00, 7.094431e-01, 5.782590e-01, 3.582481e-01, 7.255856e-01, 6.916128e-02, 1.113719e+00, 9.328107e-01, 6.446207e-01, 6.759538e-01, 9.222298e-01, 1.149863e+00, 5.29235…
6.000000e-01	9.966022e-01, 5.704759e-02, 6.938839e-01, 6.818624e-01, 1.779252e+00, 1.115438e+00, 6.067847e-01, 6.866422e-01, 3.253369e-01, 1.163318e+00, 1.401210e+00, 6.900838e-01, 2.875033e-01, 7.134483e-01, 1.091874e+00, 3.786681e-01, 1.234743e+00, 3.355640e-01, 5.578255e-01, 3.865409e-01, 6.496237e-01, 3.782203e-02, 1.199405e+00, 7.950295e-01, 7.911125e-01, 4.847205e-01, 6.429202e-01, 1.177302e+00, 3.79756…
8.000000e-01	1.140637e+00, 3.423685e-02, 7.274800e-01, 4.407601e-01, 1.476732e+00, 7.758271e-01, 4.016153e-01, 4.433536e-01, 3.406481e-01, 9.535369e-01, 1.180983e+00, 5.744658e-01, 2.156289e-01, 7.119951e-01, 1.195243e+00, 2.521211e-01, 8.288579e-01, 2.230835e-01, 2.802123e-01, 4.496243e-01, 5.362710e-01, 2.463452e-02, 1.242216e+00, 5.759257e-01, 7.957805e-01, 3.054140e-01, 3.165495e-01, 1.269681e+00, 3.60801…
1.000000e+00	1.130795e+00, 1.905804e-02, 9.510715e-01, 3.216514e-01, 1.170876e+00, 8.152486e-01, 3.294723e-01, 2.908005e-01, 4.142195e-01, 7.321439e-01, 1.325613e+00, 4.494958e-01, 1.992606e-01, 4.713437e-01, 1.163358e+00, 1.718076e-01, 8.594757e-01, 1.108767e-01, 2.322253e-01, 4.352828e-01, 5.749099e-01, 1.398224e-02, 1.352849e+00, 5.622406e-01, 6.791436e-01, 2.366519e-01, 2.219031e-01, 1.239599e+00, 3.15458…
1.200000e+00	9.916940e-01, 2.161839e-02, 8.735243e-01, 2.586628e-01, 9.616831e-01, 8.665078e-01, 2.820929e-01, 3.136137e-01, 5.319612e-01, 4.824621e-01, 1.012165e+00, 2.933000e-01, 3.569668e-01, 4.165063e-01, 1.463783e+00, 8.483143e-02, 7.317702e-01, 7.520261e-02, 1.902118e-01, 4.526587e-01, 4.777612e-01, 8.010224e-03, 1.308387e+00, 4.199503e-01, 7.154182e-01, 1.746966e-01, 1.441331e-01, 1.297640e+00, 3.52235…
1.400000e+00	9.419896e-01, 1.653917e-02, 9.424723e-01, 2.926414e-01, 7.137759e-01, 6.579134e-01, 2.150612e-01, 2.481650e-01, 5.692613e-01, 4.221823e-01, 8.911457e-01, 2.704392e-01, 5.192011e-01, 3.870620e-01, 1.371931e+00, 6.688339e-02, 6.400902e-01, 4.669113e-02, 1.389008e-01, 3.263102e-01, 5.358069e-01, 6.242693e-03, 1.806667e+00, 4.011378e-01, 8.637308e-01, 9.630677e-02, 8.614980e-02, 1.274156e+00, 2.93537…
1.600000e+00	9.041889e-01, 1.304351e-02, 8.247624e-01, 3.438285e-01, 6.422645e-01, 7.877073e-01, 1.519645e-01, 1.764197e-01, 7.031073e-01, 3.250201e-01, 7.719840e-01, 1.712591e-01, 8.380750e-01, 4.493527e-01, 1.138233e+00, 4.542768e-02, 7.338534e-01, 2.052562e-02, 1.417968e-01, 4.255423e-01, 4.346894e-01, 2.966045e-03, 2.059363e+00, 4.081120e-01, 8.253301e-01, 6.925762e-02, 5.128492e-02, 9.067600e-01, 4.49532…
1.800000e+00	1.010311e+00, 1.410975e-02, 8.737603e-01, 3.000796e-01, 4.067319e-01, 5.725213e-01, 1.046120e-01, 1.240193e-01, 7.271128e-01, 2.977837e-01, 7.917504e-01, 9.910343e-02, 9.811952e-01, 3.534341e-01, 1.200970e+00, 2.805919e-02, 7.004380e-01, 1.242603e-02, 1.413261e-01, 3.684191e-01, 3.842642e-01, 1.884092e-03, 1.739568e+00, 4.066909e-01, 8.591881e-01, 5.355358e-02, 3.784829e-02, 7.641319e-01, 5.96245…
2.000000e+00	8.443083e-01, 2.675452e-02, 8.664771e-01, 3.266292e-01, 3.965104e-01, 8.351708e-01, 7.047067e-02, 8.318078e-02, 7.226135e-01, 2.383237e-01, 7.681436e-01, 7.936156e-02, 1.353325e+00, 2.831107e-01, 1.614999e+00, 2.036558e-02, 1.003400e+00, 8.135873e-03, 1.625723e-01, 3.891727e-01, 4.572386e-01, 1.461460e-03, 1.773617e+00, 4.407344e-01, 6.791535e-01, 4.275599e-02, 3.069107e-02, 7.035623e-01, 8.03054…
0.000000e+00	5.820927e-01, 6.186047e-01, 5.593613e-01, 4.740530e-01, 1.294447e+00, 2.939538e+00, 1.373125e+00, 5.478443e-01, 2.168041e-01, 1.124120e+00, 1.973318e+00, 1.479570e+00, 7.057999e-01, 2.568015e+00, 1.088193e+00, 4.378373e-01, 2.036347e+00, 1.428775e+00, 1.869392e+00, 3.472075e+00, 2.728704e+00, 2.350020e+00, 6.534291e-02, 1.283636e-01, 2.427924e+00, 1.125891e+00, 2.179246e+00, 2.596605e+00, 3.77137…
2.000000e-01	5.737445e-01, 4.237244e-01, 3.134230e-01, 2.716712e-01, 1.049354e+00, 1.874215e+00, 1.163670e+00, 3.410658e-01, 2.173885e-01, 1.384686e+00, 2.041101e+00, 1.076412e+00, 6.603484e-01, 1.909637e+00, 6.513168e-01, 2.799374e-01, 1.794442e+00, 8.796801e-01, 1.233291e+00, 1.741779e+00, 1.156393e+00, 1.203544e+00, 6.662198e-02, 1.271866e-01, 1.601295e+00, 7.495244e-01, 1.573818e+00, 2.480666e+00, 2.28624…
4.000000e-01	7.452327e-01, 3.385976e-01, 2.531228e-01, 2.163804e-01, 8.559106e-01, 1.445023e+00, 8.642010e-01, 3.350193e-01, 1.510836e-01, 1.170760e+00, 1.555837e+00, 1.093618e+00, 9.630068e-01, 1.357900e+00, 5.575594e-01, 2.036432e-01, 1.218527e+00, 4.921140e-01, 6.723573e-01, 1.002685e+00, 1.057164e+00, 6.685988e-01, 1.045386e-01, 8.597328e-02, 9.870016e-01, 6.097980e-01, 1.254699e+00, 1.529596e+00, 1.89556…
6.000000e-01	9.394564e-01, 2.303275e-01, 2.803583e-01, 1.411903e-01, 7.851334e-01, 1.273419e+00, 6.189864e-01, 2.227701e-01, 9.831068e-02, 1.184047e+00, 1.025602e+00, 9.495049e-01, 1.003688e+00, 8.912323e-01, 6.853531e-01, 1.330529e-01, 1.034824e+00, 2.868511e-01, 4.901876e-01, 7.732226e-01, 9.275341e-01, 4.469463e-01, 2.975268e-01, 7.546366e-02, 8.047225e-01, 4.763818e-01, 8.771271e-01, 1.299361e+00, 1.52755…
8.000000e-01	7.091060e-01, 1.984532e-01, 5.489089e-01, 1.337528e-01, 5.920064e-01, 1.065855e+00, 4.571324e-01, 1.887239e-01, 1.236873e-01, 9.440429e-01, 1.123947e+00, 9.588083e-01, 1.301518e+00, 5.758449e-01, 9.480685e-01, 9.168101e-02, 7.681649e-01, 1.581711e-01, 2.556590e-01, 5.271543e-01, 7.434323e-01, 2.271489e-01, 5.554514e-01, 5.594043e-02, 8.520209e-01, 3.175328e-01, 5.128247e-01, 1.277588e+00, 1.49649…
1.000000e+00	8.324872e-01, 1.639155e-01, 6.383750e-01, 1.357529e-01, 5.120514e-01, 1.108881e+00, 2.780831e-01, 1.557232e-01, 2.187937e-01, 8.742917e-01, 1.245701e+00, 6.675873e-01, 1.285241e+00, 4.053234e-01, 1.213269e+00, 5.518971e-02, 6.908571e-01, 1.029799e-01, 2.870220e-01, 5.661697e-01, 5.464570e-01, 1.477489e-01, 9.880544e-01, 4.480067e-02, 7.794308e-01, 1.826100e-01, 3.000171e-01, 1.417489e+00, 1.56943…
1.200000e+00	8.384300e-01, 9.665600e-02, 7.450644e-01, 1.627295e-01, 3.770476e-01, 9.955176e-01, 2.521118e-01, 1.029194e-01, 3.162723e-01, 7.545778e-01, 8.866878e-01, 5.336018e-01, 1.795213e+00, 3.061168e-01, 1.281276e+00, 3.377900e-02, 5.580019e-01, 4.736113e-02, 2.139742e-01, 4.368927e-01, 5.373914e-01, 7.993837e-02, 1.080003e+00, 7.089693e-02, 8.298980e-01, 1.559578e-01, 2.113179e-01, 1.373553e+00, 1.48101…
1.400000e+00	8.097043e-01, 8.814546e-02, 7.950313e-01, 2.358001e-01, 2.806769e-01, 8.649978e-01, 1.733881e-01, 8.114659e-02, 5.390319e-01, 4.631235e-01, 7.897222e-01, 4.268170e-01, 1.580376e+00, 2.127741e-01, 1.221880e+00, 2.511429e-02, 4.250956e-01, 3.255822e-02, 1.895383e-01, 4.163308e-01, 6.063356e-01, 4.919889e-02, 1.218996e+00, 1.075855e-01, 7.834612e-01, 1.077232e-01, 1.037745e-01, 1.361441e+00, 1.39309…
1.600000e+00	6.526176e-01, 7.144897e-02, 9.751842e-01, 2.767597e-01, 2.159128e-01, 8.102655e-01, 1.259042e-01, 5.978461e-02, 5.299168e-01, 4.085250e-01, 6.931826e-01, 3.072064e-01, 1.634656e+00, 2.432808e-01, 1.280770e+00, 1.660792e-02, 5.001853e-01, 1.859938e-02, 2.082574e-01, 4.004667e-01, 5.584844e-01, 2.846088e-02, 1.800800e+00, 1.484276e-01, 5.736375e-01, 6.866210e-02, 7.195685e-02, 1.412033e+00, 1.44743…
1.800000e+00	9.478353e-01, 4.368187e-02, 7.836576e-01, 3.436647e-01, 1.839841e-01, 7.891855e-01, 9.078091e-02, 5.893951e-02, 5.803790e-01, 3.331684e-01, 8.134578e-01, 1.803549e-01, 1.607387e+00, 2.909248e-01, 1.506995e+00, 9.190211e-03, 4.899263e-01, 9.956163e-03, 1.931194e-01, 3.616765e-01, 4.679980e-01, 1.766129e-02, 1.604526e+00, 1.770885e-01, 6.736394e-01, 5.244762e-02, 4.833549e-02, 9.894495e-01, 1.37194…
2.000000e+00	7.559629e-01, 4.190031e-02, 9.144061e-01, 3.460251e-01, 1.529153e-01, 7.499113e-01, 7.871002e-02, 4.450395e-02, 6.999800e-01, 2.689425e-01, 6.192002e-01, 1.435660e-01, 1.860585e+00, 3.365018e-01, 1.360600e+00, 6.273908e-03, 5.274047e-01, 6.943238e-03, 1.764275e-01, 4.439311e-01, 5.318376e-01, 9.709150e-03, 2.096999e+00, 2.280821e-01, 7.285300e-01, 3.562037e-02, 3.486494e-02, 1.097906e+00, 2.40753…
0.000000e+00	3.044407e+00, 1.027027e+00, 2.769352e+00, 1.475217e+00, 2.860643e+00, 2.439270e+00, 2.136647e-01, 1.019659e+00, 2.068321e+00, 8.484902e-01, 2.152603e+00, 2.164607e+00, 2.481755e-01, 1.642865e+00, 4.797595e-01, 5.866192e-01, 1.146574e+00, 1.907323e-01, 9.551815e-01, 3.764076e-01, 3.397439e+00, 3.465810e+00, 3.105017e+00, 2.561463e-01, 2.444779e+00, 1.196214e+00, 6.999090e-01, 2.796559e+00, 1.45655…
2.000000e-01	2.061016e+00, 1.002227e+00, 1.900655e+00, 9.195464e-01, 2.635131e+00, 2.091215e+00, 2.848371e-01, 8.113143e-01, 1.235775e+00, 9.268868e-01, 2.238083e+00, 1.702634e+00, 1.666030e-01, 2.019555e+00, 3.439093e-01, 5.010179e-01, 8.884508e-01, 1.173649e-01, 9.432798e-01, 3.874349e-01, 2.397319e+00, 1.577870e+00, 2.291587e+00, 4.974225e-01, 1.923795e+00, 9.966849e-01, 5.801015e-01, 2.686442e+00, 1.11661…
4.000000e-01	1.811156e+00, 7.544430e-01, 1.481135e+00, 6.955579e-01, 2.071533e+00, 1.239256e+00, 3.417347e-01, 1.104671e+00, 1.264908e+00, 6.817038e-01, 1.371814e+00, 1.404142e+00, 1.370765e-01, 1.426869e+00, 1.969536e-01, 2.853564e-01, 7.801818e-01, 9.192529e-02, 7.552741e-01, 4.538416e-01, 1.026845e+00, 1.239744e+00, 1.905428e+00, 6.216280e-01, 1.804193e+00, 7.472605e-01, 7.216597e-01, 2.076345e+00, 8.80895…
6.000000e-01	1.240738e+00, 6.551205e-01, 1.393768e+00, 4.343310e-01, 1.585977e+00, 1.371832e+00, 2.696699e-01, 7.416074e-01, 1.299788e+00, 7.336549e-01, 9.573921e-01, 1.057008e+00, 1.135571e-01, 1.483207e+00, 1.597667e-01, 2.030903e-01, 5.160106e-01, 1.022724e-01, 8.102839e-01, 4.140392e-01, 9.476416e-01, 9.116551e-01, 1.602525e+00, 6.730769e-01, 1.338401e+00, 5.685055e-01, 7.332856e-01, 2.049026e+00, 6.81396…
8.000000e-01	1.417550e+00, 6.329340e-01, 9.770879e-01, 3.418151e-01, 1.357481e+00, 1.084288e+00, 1.934297e-01, 4.767790e-01, 9.018808e-01, 5.144645e-01, 9.925631e-01, 9.631726e-01, 1.144358e-01, 1.387078e+00, 1.281131e-01, 1.081841e-01, 4.581412e-01, 1.192393e-01, 5.575123e-01, 4.143798e-01, 8.610933e-01, 5.442253e-01, 1.187806e+00, 8.459386e-01, 1.220286e+00, 3.414111e-01, 3.982201e-01, 1.248021e+00, 5.97160…
1.000000e+00	8.676441e-01, 4.242012e-01, 1.027144e+00, 3.124979e-01, 1.226390e+00, 9.686054e-01, 1.491166e-01, 4.869619e-01, 8.813687e-01, 4.229502e-01, 9.531179e-01, 1.122983e+00, 1.642995e-01, 1.152383e+00, 1.622920e-01, 9.567451e-02, 2.765639e-01, 1.108231e-01, 4.882625e-01, 3.975967e-01, 7.210343e-01, 2.961066e-01, 1.013407e+00, 7.445609e-01, 9.565488e-01, 3.145374e-01, 2.730162e-01, 1.303443e+00, 3.78772…
1.200000e+00	9.678534e-01, 3.187413e-01, 1.020811e+00, 3.738316e-01, 9.158472e-01, 8.924650e-01, 1.010781e-01, 3.381999e-01, 8.560465e-01, 3.795325e-01, 7.406225e-01, 1.018590e+00, 4.290170e-01, 1.093302e+00, 2.503661e-01, 5.076765e-02, 3.543626e-01, 9.534177e-02, 3.976936e-01, 3.840189e-01, 6.951421e-01, 1.760423e-01, 9.327915e-01, 6.671564e-01, 9.301059e-01, 2.250262e-01, 1.787658e-01, 1.375311e+00, 3.60432…
1.400000e+00	9.136272e-01, 2.211742e-01, 9.733202e-01, 3.775585e-01, 6.805868e-01, 9.067967e-01, 8.142439e-02, 2.961513e-01, 7.654303e-01, 2.650346e-01, 7.012189e-01, 9.296696e-01, 7.426873e-01, 8.042159e-01, 4.499351e-01, 3.613139e-02, 3.981429e-01, 5.624659e-02, 3.157566e-01, 4.419876e-01, 5.512477e-01, 1.077564e-01, 1.002030e+00, 6.452906e-01, 7.734004e-01, 1.665180e-01, 8.955333e-02, 1.229396e+00, 3.73542…
1.600000e+00	9.240188e-01, 1.569510e-01, 1.096050e+00, 3.841875e-01, 5.155121e-01, 9.222146e-01, 5.430129e-02, 2.171521e-01, 8.462999e-01, 1.742975e-01, 8.243493e-01, 1.022846e+00, 1.168568e+00, 6.532322e-01, 6.648244e-01, 2.590706e-02, 4.969459e-01, 4.971321e-02, 2.532275e-01, 4.402960e-01, 5.181900e-01, 5.857016e-02, 1.180930e+00, 6.038715e-01, 7.728539e-01, 1.057006e-01, 5.918346e-02, 1.305663e+00, 3.34572…
1.800000e+00	9.497988e-01, 1.340908e-01, 1.057328e+00, 4.251094e-01, 4.468293e-01, 6.670419e-01, 4.477527e-02, 1.629272e-01, 7.174688e-01, 1.733996e-01, 6.398381e-01, 9.540394e-01, 1.272814e+00, 8.872166e-01, 9.972291e-01, 1.585217e-02, 6.132851e-01, 2.756156e-02, 2.323477e-01, 3.750940e-01, 4.852963e-01, 3.188881e-02, 1.083824e+00, 4.252185e-01, 9.389904e-01, 6.992237e-02, 4.337964e-02, 1.190844e+00, 3.50504…
2.000000e+00	9.790970e-01, 1.006945e-01, 7.194111e-01, 3.988721e-01, 3.662259e-01, 7.720971e-01, 3.272800e-02, 1.522368e-01, 6.950743e-01, 1.400561e-01, 6.814131e-01, 6.573874e-01, 1.186046e+00, 5.512477e-01, 1.020154e+00, 1.165069e-02, 5.091778e-01, 1.831213e-02, 2.198294e-01, 3.833921e-01, 5.908726e-01, 1.936917e-02, 1.262073e+00, 4.693794e-01, 7.730228e-01, 4.697743e-02, 4.196615e-02, 1.237455e+00, 3.99358…
0.000000e+00	1.563535e+00, 2.147576e+00, 7.514423e-01, 1.993752e+00, 1.052124e-01, 4.868775e-01, 2.368453e+00, 3.174357e+00, 4.121975e-02, 2.207913e+00, 7.437450e-01, 1.157184e+00, 3.111327e-02, 6.389576e-01, 1.953924e+00, 1.290755e+00, 2.663313e+00, 4.373826e-01, 1.426603e-01, 1.020645e+00, 1.667665e+00, 2.706045e+00, 1.569228e+00, 1.175120e+00, 2.330785e+00, 1.811226e+00, 2.464964e-01, 9.464301e-01, 1.25110…
2.000000e-01	1.276061e+00, 1.283253e+00, 7.825720e-01, 9.646306e-01, 7.992226e-02, 3.991704e-01, 2.518475e+00, 2.657209e+00, 3.137088e-02, 1.777553e+00, 7.396791e-01, 6.571357e-01, 4.718952e-01, 5.227022e-01, 2.081197e+00, 9.647475e-01, 2.048794e+00, 3.153656e-01, 5.548175e-01, 7.077442e-01, 1.188806e+00, 1.830756e+00, 1.438860e+00, 1.009412e+00, 2.062537e+00, 1.502597e+00, 4.936245e-01, 6.492722e-01, 4.10378…
4.000000e-01	8.272827e-01, 1.035956e+00, 8.790271e-01, 1.083618e+00, 8.081572e-02, 2.460857e-01, 1.947764e+00, 2.204424e+00, 2.081907e-02, 1.497474e+00, 6.285451e-01, 5.031223e-01, 7.984814e-01, 4.072749e-01, 1.504111e+00, 5.958323e-01, 1.996972e+00, 2.030271e-01, 8.325788e-01, 6.457202e-01, 7.715288e-01, 1.398707e+00, 2.013526e+00, 8.415313e-01, 1.332701e+00, 1.363599e+00, 3.672446e-01, 5.564590e-01, 6.56163…
6.000000e-01	9.148979e-01, 8.991524e-01, 8.960657e-01, 6.105510e-01, 5.861267e-02, 2.807139e-01, 1.744884e+00, 1.739664e+00, 3.510981e-02, 1.276134e+00, 6.783836e-01, 2.737315e-01, 1.029498e+00, 4.287432e-01, 1.643248e+00, 3.945673e-01, 1.593966e+00, 1.302581e-01, 7.774694e-01, 4.931411e-01, 6.913071e-01, 1.158906e+00, 1.941301e+00, 5.601425e-01, 1.244029e+00, 1.310565e+00, 2.523369e-01, 4.631871e-01, 1.02863…
8.000000e-01	7.183929e-01, 8.344562e-01, 6.759684e-01, 6.452842e-01, 4.796479e-02, 2.848130e-01, 1.373778e+00, 1.335789e+00, 1.305748e-01, 1.026310e+00, 7.979649e-01, 1.835511e-01, 1.378318e+00, 3.941717e-01, 1.612546e+00, 2.144423e-01, 1.944519e+00, 6.466697e-02, 7.149494e-01, 4.418626e-01, 6.131143e-01, 6.983591e-01, 1.822631e+00, 5.379152e-01, 9.301533e-01, 1.197880e+00, 1.703390e-01, 4.386549e-01, 1.02789…
1.000000e+00	7.294883e-01, 9.092368e-01, 8.613612e-01, 4.271196e-01, 3.135787e-02, 3.455365e-01, 1.212341e+00, 1.293758e+00, 3.136577e-01, 6.428387e-01, 7.683920e-01, 1.347252e-01, 1.461931e+00, 4.282151e-01, 1.214608e+00, 1.647877e-01, 1.947256e+00, 3.396369e-02, 8.530472e-01, 3.579707e-01, 5.677251e-01, 3.805524e-01, 2.082756e+00, 4.668447e-01, 8.453931e-01, 1.175557e+00, 1.237616e-01, 3.634704e-01, 1.32004…
1.200000e+00	6.285888e-01, 9.633449e-01, 9.171908e-01, 4.454148e-01, 3.784895e-02, 5.625278e-01, 1.322271e+00, 1.166351e+00, 4.182314e-01, 5.405672e-01, 8.497792e-01, 8.091882e-02, 1.508695e+00, 4.179331e-01, 1.643617e+00, 1.025296e-01, 2.160585e+00, 2.181856e-02, 7.415080e-01, 3.739543e-01, 5.564634e-01, 4.729734e-01, 1.838152e+00, 4.746311e-01, 8.772451e-01, 1.144811e+00, 6.434105e-02, 2.783889e-01, 1.50661…
1.400000e+00	7.938251e-01, 7.618044e-01, 7.783729e-01, 4.811131e-01, 2.648256e-02, 5.543492e-01, 9.894334e-01, 8.755386e-01, 5.924345e-01, 4.368732e-01, 6.660663e-01, 5.525218e-02, 1.663130e+00, 3.782760e-01, 1.643768e+00, 7.763934e-02, 1.908409e+00, 1.236358e-02, 8.543110e-01, 3.551101e-01, 5.693863e-01, 4.441269e-01, 2.099123e+00, 4.481909e-01, 8.700715e-01, 7.648163e-01, 4.540757e-02, 2.356265e-01, 1.51799…
1.600000e+00	7.999169e-01, 1.149434e+00, 1.038932e+00, 5.223361e-01, 2.256260e-02, 6.264687e-01, 6.937734e-01, 8.113116e-01, 6.300045e-01, 3.094183e-01, 5.990165e-01, 4.225658e-02, 2.158974e+00, 4.099671e-01, 1.589754e+00, 4.380038e-02, 1.890421e+00, 8.225892e-03, 8.797103e-01, 4.057720e-01, 5.262616e-01, 3.810028e-01, 2.024285e+00, 4.580046e-01, 7.490011e-01, 6.893147e-01, 3.488679e-02, 2.225005e-01, 1.77136…
1.800000e+00	8.739056e-01, 8.853409e-01, 7.365082e-01, 4.027698e-01, 1.457152e-02, 6.347703e-01, 6.425842e-01, 1.132456e+00, 6.702023e-01, 2.873112e-01, 6.722727e-01, 3.136752e-02, 1.930568e+00, 4.432413e-01, 1.621783e+00, 3.320640e-02, 2.024453e+00, 4.457496e-03, 1.014429e+00, 4.099774e-01, 5.464532e-01, 4.982836e-01, 2.008544e+00, 3.564935e-01, 8.544648e-01, 5.970284e-01, 2.807241e-02, 2.290434e-01, 1.45886…
2.000000e+00	7.231503e-01, 1.253557e+00, 8.491007e-01, 4.714348e-01, 1.543720e-02, 7.557775e-01, 4.580143e-01, 8.264206e-01, 5.522677e-01, 2.262987e-01, 5.547467e-01, 2.982527e-02, 2.028224e+00, 4.576088e-01, 1.397858e+00, 2.251837e-02, 2.241855e+00, 2.428405e-03, 8.503430e-01, 3.426530e-01, 4.939624e-01, 5.499105e-01, 1.923882e+00, 4.353399e-01, 8.297389e-01, 4.811412e-01, 2.514569e-02, 2.106467e-01, 1.66942…
0.000000e+00	6.630252e-01, 2.815316e+00, 2.029941e+00, 1.226980e-01, 1.061600e+00, 3.629583e-03, 8.234523e-01, 3.112028e+00, 1.711441e+00, 1.529627e+00, 4.662525e-01, 1.989305e+00, 8.347443e-03, 1.024361e+00, 5.984946e-01, 1.707564e-01, 1.859701e+00, 1.428547e+00, 1.919728e+00, 1.907676e+00, 1.892702e+00, 2.931651e+00, 2.122934e+00, 6.721926e-01, 1.374896e+00, 3.067345e+00, 3.327302e-01, 7.440454e-01, 8.72790…
2.000000e-01	7.639111e-01, 2.112489e+00, 1.751885e+00, 2.616845e-01, 1.145338e+00, 3.369797e-03, 1.072093e+00, 2.565335e+00, 1.387149e+00, 1.215705e+00, 4.108293e-01, 1.554428e+00, 8.261447e-02, 1.074429e+00, 6.097551e-01, 8.443202e-02, 1.760598e+00, 8.914955e-01, 1.902412e+00, 1.252819e+00, 1.451990e+00, 1.934551e+00, 2.028678e+00, 9.511460e-01, 1.026597e+00, 2.443797e+00, 5.622338e-01, 7.409171e-01, 4.24330…
4.000000e-01	7.346150e-01, 1.849176e+00, 1.158164e+00, 3.589439e-01, 9.681936e-01, 3.994538e-03, 1.053124e+00, 2.410471e+00, 7.287146e-01, 9.760770e-01, 3.879836e-01, 1.502151e+00, 2.621260e-01, 9.461947e-01, 6.379130e-01, 5.239193e-02, 1.867564e+00, 5.251785e-01, 1.461865e+00, 7.662678e-01, 8.216221e-01, 1.624447e+00, 1.554116e+00, 8.611768e-01, 1.013943e+00, 1.840674e+00, 4.956554e-01, 1.139567e+00, 5.35262…
6.000000e-01	8.529293e-01, 9.840895e-01, 1.313057e+00, 3.939062e-01, 7.432980e-01, 1.898262e-02, 1.282759e+00, 1.888328e+00, 6.456655e-01, 8.109201e-01, 3.678923e-01, 1.101083e+00, 5.360294e-01, 1.180718e+00, 5.538937e-01, 3.835187e-02, 1.406780e+00, 4.185009e-01, 1.279956e+00, 5.972694e-01, 6.070261e-01, 1.277201e+00, 1.521910e+00, 8.297512e-01, 9.673009e-01, 1.488595e+00, 2.880168e-01, 1.151526e+00, 6.58905…
8.000000e-01	7.813696e-01, 8.514734e-01, 1.100417e+00, 4.318864e-01, 5.126884e-01, 8.525454e-02, 8.665452e-01, 1.820836e+00, 6.394528e-01, 6.022249e-01, 4.599818e-01, 1.139133e+00, 8.069938e-01, 1.078704e+00, 5.443955e-01, 2.801509e-02, 1.269373e+00, 2.751315e-01, 8.139032e-01, 4.576619e-01, 6.286680e-01, 8.370530e-01, 1.375249e+00, 9.519437e-01, 9.356407e-01, 1.475173e+00, 2.382464e-01, 1.242400e+00, 6.23078…
1.000000e+00	7.957299e-01, 6.529983e-01, 1.220924e+00, 4.318897e-01, 3.889974e-01, 2.465343e-01, 1.203588e+00, 1.466197e+00, 7.232361e-01, 5.103504e-01, 4.813949e-01, 1.001093e+00, 1.204985e+00, 1.002816e+00, 4.403830e-01, 1.842876e-02, 1.263601e+00, 2.214485e-01, 6.181906e-01, 4.622226e-01, 5.999613e-01, 6.046510e-01, 1.294507e+00, 6.769852e-01, 7.560634e-01, 1.148969e+00, 1.539856e-01, 1.083688e+00, 5.82856…
1.200000e+00	8.560433e-01, 4.664918e-01, 9.656193e-01, 3.769420e-01, 4.055013e-01, 3.628016e-01, 1.182584e+00, 1.103765e+00, 8.239958e-01, 3.787013e-01, 5.015362e-01, 9.405097e-01, 1.338841e+00, 8.649982e-01, 5.695060e-01, 1.208631e-02, 1.135591e+00, 1.771988e-01, 6.780420e-01, 4.630240e-01, 5.100150e-01, 3.673413e-01, 9.991600e-01, 8.620778e-01, 8.186577e-01, 1.178785e+00, 8.984457e-02, 9.420717e-01, 6.11569…
1.400000e+00	9.547246e-01, 4.102495e-01, 1.017036e+00, 5.023181e-01, 2.815643e-01, 4.280978e-01, 1.025396e+00, 8.903775e-01, 6.951332e-01, 3.561745e-01, 5.917194e-01, 8.425276e-01, 1.625717e+00, 9.285530e-01, 7.779312e-01, 7.934337e-03, 1.221067e+00, 1.217869e-01, 5.842024e-01, 4.382383e-01, 5.630010e-01, 2.003185e-01, 1.212013e+00, 5.702051e-01, 6.782049e-01, 8.909976e-01, 5.980572e-02, 7.534720e-01, 7.58027…
1.600000e+00	8.555044e-01, 3.533201e-01, 1.092538e+00, 3.866437e-01, 3.005801e-01, 5.702080e-01, 6.939628e-01, 5.536303e-01, 6.902348e-01, 2.586626e-01, 5.512499e-01, 8.093442e-01, 1.509634e+00, 8.190882e-01, 9.118334e-01, 4.337429e-03, 1.156198e+00, 6.172503e-02, 4.460738e-01, 3.478486e-01, 5.254723e-01, 1.226611e-01, 1.467244e+00, 5.340897e-01, 7.498914e-01, 7.723181e-01, 4.220277e-02, 8.788133e-01, 9.98888…
1.800000e+00	7.682477e-01, 3.669462e-01, 9.448785e-01, 4.102559e-01, 1.930155e-01, 6.684597e-01, 5.506360e-01, 4.761969e-01, 5.802684e-01, 2.079296e-01, 5.152622e-01, 6.986550e-01, 1.635830e+00, 6.761212e-01, 8.723774e-01, 2.959595e-03, 1.260946e+00, 3.544348e-02, 3.171700e-01, 4.471190e-01, 5.520430e-01, 6.761982e-02, 1.649086e+00, 5.254828e-01, 9.461845e-01, 4.550467e-01, 3.661837e-02, 9.027589e-01, 8.93967…
2.000000e+00	8.685094e-01, 4.426341e-01, 1.092370e+00, 3.644217e-01, 1.674307e-01, 7.627585e-01, 4.152184e-01, 3.840029e-01, 6.850622e-01, 1.498662e-01, 4.839697e-01, 4.354591e-01, 2.109823e+00, 6.986660e-01, 1.323487e+00, 2.114641e-03, 1.185296e+00, 2.031337e-02, 4.713840e-01, 4.812926e-01, 4.763458e-01, 4.713478e-02, 1.717577e+00, 5.680866e-01, 7.772128e-01, 3.105769e-01, 2.869863e-02, 6.654236e-01, 1.22199…
0.000000e+00	2.998699e+00, 1.279296e+00, 8.739638e-01, 6.471233e-01, 2.507218e+00, 2.858370e+00, 1.985630e+00, 1.900055e-01, 2.004101e-01, 1.546235e+00, 2.028607e+00, 2.231745e+00, 2.698125e+00, 1.202121e-01, 2.955458e+00, 4.234803e-01, 3.287751e-01, 4.232880e-01, 8.468828e-01, 1.715537e+00, 1.961346e+00, 2.518499e+00, 1.663905e-01, 3.126803e-01, 1.351965e-01, 8.340421e-01, 1.637703e-01, 1.298072e+00, 2.27708…
2.000000e-01	2.624312e+00, 1.209773e+00, 9.689031e-01, 3.794864e-01, 1.450664e+00, 2.129443e+00, 1.965481e+00, 4.448722e-01, 1.739754e-01, 1.279703e+00, 1.337614e+00, 1.425965e+00, 2.403002e+00, 1.502085e-01, 2.384130e+00, 3.974570e-01, 5.251621e-01, 2.462533e-01, 1.005687e+00, 9.106188e-01, 1.379792e+00, 1.996166e+00, 5.498472e-01, 3.034188e-01, 1.339689e-01, 5.505643e-01, 4.853349e-01, 8.534836e-01, 1.46041…
4.000000e-01	1.899612e+00, 1.044772e+00, 9.348400e-01, 2.884961e-01, 1.074971e+00, 1.693175e+00, 1.231284e+00, 5.538888e-01, 2.096269e-01, 8.607760e-01, 1.327688e+00, 7.892068e-01, 1.936288e+00, 2.561872e-01, 2.166094e+00, 2.153362e-01, 7.575992e-01, 1.199879e-01, 1.034203e+00, 7.566515e-01, 1.008393e+00, 1.414584e+00, 8.744991e-01, 2.996267e-01, 2.965247e-01, 3.982087e-01, 5.426331e-01, 9.110924e-01, 1.64035…
6.000000e-01	1.246108e+00, 1.214306e+00, 7.921544e-01, 2.297776e-01, 1.035235e+00, 1.039876e+00, 9.359604e-01, 7.384497e-01, 3.367921e-01, 7.746035e-01, 1.256306e+00, 4.485980e-01, 1.993424e+00, 2.124530e-01, 1.919793e+00, 1.793175e-01, 7.716708e-01, 5.864374e-02, 7.866828e-01, 3.923740e-01, 7.409467e-01, 8.612344e-01, 1.166734e+00, 2.887939e-01, 4.444299e-01, 3.149846e-01, 4.072764e-01, 8.977984e-01, 1.96586…
8.000000e-01	1.527568e+00, 1.062626e+00, 9.607100e-01, 2.018395e-01, 9.100081e-01, 8.848782e-01, 7.484961e-01, 7.310664e-01, 3.464149e-01, 6.315622e-01, 9.146268e-01, 3.324885e-01, 1.294343e+00, 2.894817e-01, 1.821128e+00, 8.067303e-02, 1.039773e+00, 4.342077e-02, 9.602929e-01, 5.168790e-01, 6.350423e-01, 7.704767e-01, 1.334511e+00, 4.050173e-01, 5.268916e-01, 2.086734e-01, 2.288634e-01, 7.936572e-01, 1.90552…
1.000000e+00	1.324986e+00, 1.173805e+00, 8.859708e-01, 2.379570e-01, 8.366602e-01, 6.838300e-01, 5.265410e-01, 8.328554e-01, 5.486697e-01, 3.968352e-01, 9.940797e-01, 2.107025e-01, 1.496717e+00, 2.951567e-01, 1.509336e+00, 5.767992e-02, 1.025792e+00, 3.073257e-02, 1.032528e+00, 4.556017e-01, 6.735997e-01, 7.680629e-01, 1.436165e+00, 3.334857e-01, 7.094418e-01, 1.820785e-01, 1.862553e-01, 7.007276e-01, 1.31259…
1.200000e+00	1.176507e+00, 9.651874e-01, 9.942081e-01, 2.739609e-01, 6.676206e-01, 6.005318e-01, 3.815317e-01, 8.628384e-01, 7.059940e-01, 3.566791e-01, 9.516757e-01, 1.375660e-01, 1.776538e+00, 2.689317e-01, 1.818015e+00, 3.801575e-02, 1.311689e+00, 1.653198e-02, 9.926695e-01, 4.211444e-01, 6.366359e-01, 8.300570e-01, 1.504695e+00, 3.210529e-01, 7.253425e-01, 2.102486e-01, 1.165678e-01, 7.480830e-01, 1.48943…
1.400000e+00	9.472652e-01, 1.161464e+00, 8.340101e-01, 2.905556e-01, 4.264072e-01, 7.035799e-01, 2.805280e-01, 9.098826e-01, 6.379894e-01, 3.096761e-01, 8.359703e-01, 9.623708e-02, 1.663391e+00, 2.880783e-01, 1.546872e+00, 3.110634e-02, 1.302614e+00, 8.804439e-03, 9.984240e-01, 4.353414e-01, 5.776243e-01, 7.104153e-01, 1.739496e+00, 3.551550e-01, 6.465649e-01, 1.959533e-01, 7.687208e-02, 7.086357e-01, 1.67726…
1.600000e+00	9.654734e-01, 9.054533e-01, 9.725654e-01, 2.984308e-01, 3.994809e-01, 5.551408e-01, 2.113154e-01, 9.842360e-01, 5.973555e-01, 2.182196e-01, 7.714752e-01, 5.543950e-02, 1.842911e+00, 3.781782e-01, 1.627584e+00, 1.693865e-02, 1.528651e+00, 5.670363e-03, 8.480366e-01, 4.571313e-01, 5.048009e-01, 7.210256e-01, 1.783855e+00, 3.688503e-01, 6.541100e-01, 2.330497e-01, 5.083087e-02, 5.899692e-01, 1.48001…
1.800000e+00	8.316940e-01, 9.472390e-01, 9.368568e-01, 4.628280e-01, 3.272246e-01, 6.526983e-01, 1.288449e-01, 8.421499e-01, 6.592873e-01, 2.057459e-01, 6.160001e-01, 4.703553e-02, 1.802224e+00, 4.140837e-01, 1.744194e+00, 1.203716e-02, 1.617726e+00, 3.328370e-03, 9.682841e-01, 4.520558e-01, 5.232710e-01, 6.920524e-01, 1.918848e+00, 3.210117e-01, 7.082614e-01, 2.417891e-01, 3.924279e-02, 5.393091e-01, 1.37197…
2.000000e+00	1.026876e+00, 1.152730e+00, 8.162450e-01, 4.673131e-01, 2.669804e-01, 6.886808e-01, 1.026460e-01, 7.423691e-01, 7.493249e-01, 1.613690e-01, 7.215504e-01, 3.094381e-02, 1.741312e+00, 3.795745e-01, 1.250985e+00, 9.140244e-03, 1.850185e+00, 1.475906e-03, 9.964789e-01, 4.324129e-01, 5.106429e-01, 6.479507e-01, 2.105326e+00, 3.988567e-01, 6.569527e-01, 2.753921e-01, 3.278757e-02, 4.195972e-01, 1.76895…
0.000000e+00	4.493708e-01, 2.787460e+00, 3.598570e+00, 2.401972e-02, 1.089864e-02, 5.298846e-02, 2.340023e+00, 2.986973e+00, 9.201422e-01, 7.786967e-01, 7.990986e-02, 5.814584e-01, 2.943750e+00, 1.772164e+00, 2.567199e+00, 2.710842e+00, 1.983644e+00, 2.038277e+00, 2.538202e+00, 2.751864e-01, 1.541884e+00, 2.550750e+00, 5.393064e-01, 2.864610e+00, 6.548251e-01, 2.348623e+00, 3.352420e-02, 1.890559e+00, 6.72499…
2.000000e-01	5.882372e-01, 1.811813e+00, 1.829556e+00, 2.250593e-01, 2.488824e-01, 3.863278e-02, 2.063212e+00, 2.075003e+00, 7.834699e-01, 6.091885e-01, 1.859408e-01, 4.034460e-01, 2.996879e+00, 1.611903e+00, 1.302755e+00, 1.589407e+00, 1.556232e+00, 1.208634e+00, 2.204225e+00, 3.104480e-01, 9.125983e-01, 1.783803e+00, 4.652987e-01, 1.999096e+00, 6.009501e-01, 1.804233e+00, 1.883855e-01, 1.572979e+00, 4.80025…
4.000000e-01	5.851294e-01, 1.285319e+00, 1.742378e+00, 2.576365e-01, 4.762661e-01, 2.812095e-02, 1.915268e+00, 2.011762e+00, 6.173722e-01, 5.493243e-01, 3.228107e-01, 2.847322e-01, 2.946590e+00, 1.505239e+00, 1.270349e+00, 1.062533e+00, 1.391427e+00, 9.703612e-01, 1.425385e+00, 3.672383e-01, 6.969639e-01, 1.707446e+00, 3.936667e-01, 1.599208e+00, 6.499755e-01, 1.431158e+00, 2.040071e-01, 1.643975e+00, 3.30306…
6.000000e-01	7.905499e-01, 1.291442e+00, 1.392433e+00, 3.783244e-01, 4.053124e-01, 4.149017e-02, 1.664732e+00, 2.386939e+00, 7.562365e-01, 3.859672e-01, 3.550257e-01, 3.614102e-01, 2.497986e+00, 1.618423e+00, 6.670027e-01, 6.797678e-01, 8.799514e-01, 7.004998e-01, 1.143303e+00, 3.401318e-01, 4.987528e-01, 1.300468e+00, 3.454040e-01, 1.827188e+00, 7.596683e-01, 1.426068e+00, 1.387197e-01, 1.603667e+00, 2.82332…
8.000000e-01	8.657384e-01, 1.050142e+00, 1.176992e+00, 4.069711e-01, 3.212259e-01, 1.017240e-01, 1.590723e+00, 1.870658e+00, 6.275326e-01, 3.217493e-01, 3.398548e-01, 5.131274e-01, 2.420875e+00, 1.427440e+00, 6.136447e-01, 4.903074e-01, 7.124769e-01, 7.035785e-01, 1.130358e+00, 4.709706e-01, 4.992725e-01, 1.050746e+00, 2.897189e-01, 1.099015e+00, 9.124724e-01, 1.263404e+00, 8.684932e-02, 1.635463e+00, 2.06035…
1.000000e+00	7.773986e-01, 5.063908e-01, 9.656111e-01, 3.589936e-01, 2.924475e-01, 2.339118e-01, 1.736935e+00, 1.545987e+00, 7.220912e-01, 2.509755e-01, 4.640458e-01, 7.101978e-01, 2.300347e+00, 1.493339e+00, 5.003214e-01, 2.718600e-01, 5.528127e-01, 6.125222e-01, 7.846826e-01, 3.734329e-01, 4.896051e-01, 6.355735e-01, 2.864236e-01, 1.264829e+00, 6.431059e-01, 1.322170e+00, 6.061778e-02, 1.640006e+00, 1.43182…
1.200000e+00	6.360706e-01, 4.333402e-01, 9.775470e-01, 4.406292e-01, 2.573233e-01, 4.244269e-01, 1.133559e+00, 1.173271e+00, 8.245280e-01, 2.060976e-01, 4.659332e-01, 7.812723e-01, 2.851599e+00, 1.080552e+00, 4.383236e-01, 2.102239e-01, 4.571706e-01, 5.561485e-01, 5.988160e-01, 3.746618e-01, 4.258283e-01, 3.462906e-01, 3.440034e-01, 1.202834e+00, 8.179406e-01, 1.226486e+00, 4.456375e-02, 1.489129e+00, 1.34023…
1.400000e+00	7.631039e-01, 2.658716e-01, 9.353108e-01, 4.575677e-01, 2.057249e-01, 5.175429e-01, 9.272593e-01, 8.613336e-01, 7.380404e-01, 2.137088e-01, 5.276382e-01, 6.941720e-01, 2.754559e+00, 1.002020e+00, 4.379239e-01, 1.384240e-01, 3.507025e-01, 5.373374e-01, 4.548518e-01, 3.253364e-01, 5.678655e-01, 1.980580e-01, 4.194506e-01, 1.022094e+00, 8.206142e-01, 7.104504e-01, 3.454503e-02, 1.459058e+00, 9.68622…
1.600000e+00	8.575717e-01, 2.419694e-01, 9.870247e-01, 4.506790e-01, 1.457045e-01, 5.761399e-01, 6.781116e-01, 6.406639e-01, 8.192877e-01, 1.684181e-01, 5.622062e-01, 9.214560e-01, 2.577177e+00, 9.385834e-01, 6.170298e-01, 9.292258e-02, 2.856015e-01, 5.424204e-01, 3.192926e-01, 3.851296e-01, 4.730985e-01, 1.119400e-01, 5.777429e-01, 7.389224e-01, 7.906933e-01, 5.743975e-01, 2.842801e-02, 1.654803e+00, 6.37602…
1.800000e+00	8.713301e-01, 2.649065e-01, 9.849776e-01, 4.084588e-01, 1.831918e-01, 7.302618e-01, 6.661366e-01, 4.091536e-01, 6.820632e-01, 1.037558e-01, 5.206870e-01, 7.952499e-01, 2.317309e+00, 7.874545e-01, 6.587947e-01, 7.125210e-02, 2.068357e-01, 4.881680e-01, 2.961702e-01, 3.415824e-01, 6.262216e-01, 7.332197e-02, 7.255461e-01, 8.895965e-01, 6.963341e-01, 4.502282e-01, 2.039898e-02, 1.646929e+00, 6.09879…
2.000000e+00	7.769816e-01, 1.609728e-01, 1.001806e+00, 4.091967e-01, 1.169280e-01, 5.760066e-01, 5.277869e-01, 3.560064e-01, 7.851119e-01, 7.882063e-02, 5.299612e-01, 8.376092e-01, 2.367938e+00, 7.268600e-01, 9.017481e-01, 4.789794e-02, 1.460990e-01, 3.920574e-01, 2.594951e-01, 3.303201e-01, 5.863909e-01, 4.777477e-02, 7.786955e-01, 5.792831e-01, 6.713586e-01, 2.741189e-01, 2.084120e-02, 1.866280e+00, 5.59274…
0.000000e+00	1.630413e+00, 1.753235e+00, 1.781570e+00, 2.055361e+00, 9.011316e-01, 2.238399e+00, 2.328059e+00, 1.951660e+00, 2.782408e+00, 1.643726e+00, 2.081051e+00, 9.805102e-01, 1.481951e+00, 4.846133e-02, 2.525558e+00, 2.397853e+00, 2.613217e+00, 2.671743e+00, 1.735751e+00, 1.621958e+00, 2.653973e+00, 2.075192e-01, 1.373317e+00, 7.340811e-01, 3.837163e-02, 1.880758e+00, 4.653212e-01, 2.159078e-01, 2.26507…
2.000000e-01	1.313268e+00, 1.617781e+00, 1.336822e+00, 1.354410e+00, 1.223505e+00, 2.359414e+00, 1.377731e+00, 1.563096e+00, 1.783192e+00, 1.327673e+00, 1.552260e+00, 8.073952e-01, 1.222301e+00, 3.695405e-01, 2.314158e+00, 1.530747e+00, 2.469096e+00, 1.839039e+00, 1.369777e+00, 9.137145e-01, 1.441755e+00, 5.060937e-01, 1.348361e+00, 7.379719e-01, 8.063892e-02, 1.315971e+00, 6.032125e-01, 1.368928e-01, 2.44085…
4.000000e-01	9.296167e-01, 1.526453e+00, 1.191389e+00, 9.573025e-01, 1.236020e+00, 1.389515e+00, 1.690926e+00, 1.866812e+00, 1.453329e+00, 1.264747e+00, 1.085930e+00, 4.723081e-01, 1.066914e+00, 6.687378e-01, 1.913775e+00, 1.064758e+00, 2.119445e+00, 9.251798e-01, 1.329829e+00, 7.308696e-01, 1.161151e+00, 6.787415e-01, 1.665211e+00, 6.417578e-01, 2.851279e-01, 1.335173e+00, 6.506295e-01, 1.456894e-01, 2.30316…
6.000000e-01	8.828681e-01, 1.590739e+00, 1.026557e+00, 6.100252e-01, 1.059051e+00, 1.412295e+00, 1.518436e+00, 1.774657e+00, 1.117142e+00, 8.231441e-01, 8.161401e-01, 3.231223e-01, 1.116202e+00, 8.288628e-01, 2.273589e+00, 6.382029e-01, 2.211156e+00, 5.517597e-01, 1.278240e+00, 5.985629e-01, 9.599409e-01, 8.245719e-01, 1.401008e+00, 7.720524e-01, 3.915573e-01, 1.230355e+00, 4.836725e-01, 1.491137e-01, 2.17795…
8.000000e-01	9.043484e-01, 1.392235e+00, 1.157168e+00, 5.841525e-01, 8.748391e-01, 1.099346e+00, 1.517920e+00, 1.713942e+00, 7.937822e-01, 6.351881e-01, 7.161007e-01, 1.835500e-01, 1.024405e+00, 8.570802e-01, 1.732353e+00, 4.888396e-01, 2.692363e+00, 3.949501e-01, 1.149503e+00, 5.133443e-01, 6.156714e-01, 9.227161e-01, 1.561106e+00, 7.831762e-01, 4.709286e-01, 1.240945e+00, 3.261270e-01, 1.200755e-01, 1.76738…
1.000000e+00	9.413329e-01, 1.315576e+00, 1.111662e+00, 5.849662e-01, 6.424967e-01, 7.549463e-01, 1.171411e+00, 1.435410e+00, 8.353968e-01, 5.360615e-01, 7.655030e-01, 1.448646e-01, 1.441032e+00, 7.388573e-01, 1.723563e+00, 3.032019e-01, 2.227795e+00, 1.740797e-01, 1.053261e+00, 4.520784e-01, 5.135302e-01, 8.957218e-01, 1.700848e+00, 6.925840e-01, 4.723986e-01, 1.272674e+00, 2.093323e-01, 1.411449e-01, 2.25618…
1.200000e+00	8.324374e-01, 1.075322e+00, 1.170553e+00, 4.390656e-01, 4.801088e-01, 8.411723e-01, 1.025979e+00, 1.608516e+00, 8.377410e-01, 3.828828e-01, 7.637673e-01, 9.960727e-02, 1.586430e+00, 5.769391e-01, 1.559384e+00, 1.873617e-01, 2.261003e+00, 1.339622e-01, 9.008929e-01, 4.342052e-01, 5.098872e-01, 7.290880e-01, 1.671934e+00, 6.417842e-01, 6.662383e-01, 1.157944e+00, 1.193657e-01, 1.312721e-01, 1.52032…
1.400000e+00	9.047892e-01, 1.406028e+00, 1.087075e+00, 5.694962e-01, 4.377866e-01, 6.425898e-01, 1.142030e+00, 1.525389e+00, 9.030070e-01, 3.290846e-01, 6.643301e-01, 6.884876e-02, 1.684781e+00, 6.360509e-01, 1.688657e+00, 1.139876e-01, 2.098448e+00, 6.407063e-02, 1.158746e+00, 4.012926e-01, 5.681781e-01, 8.033011e-01, 1.850455e+00, 5.932742e-01, 6.070101e-01, 1.052925e+00, 8.886618e-02, 1.443402e-01, 1.57950…
1.600000e+00	1.014195e+00, 1.047236e+00, 9.535340e-01, 5.105443e-01, 3.559299e-01, 6.357754e-01, 9.182578e-01, 1.521930e+00, 9.124681e-01, 3.114742e-01, 6.669029e-01, 4.678245e-02, 1.704909e+00, 5.420219e-01, 1.441219e+00, 7.089180e-02, 2.392878e+00, 4.039244e-02, 1.030999e+00, 3.390320e-01, 4.935046e-01, 9.711475e-01, 1.702055e+00, 5.096659e-01, 6.605411e-01, 1.052881e+00, 5.310459e-02, 1.591858e-01, 1.95221…
1.800000e+00	8.102667e-01, 1.064415e+00, 1.149568e+00, 4.076319e-01, 3.156224e-01, 5.855923e-01, 7.976240e-01, 1.419566e+00, 8.497439e-01, 1.925423e-01, 6.208772e-01, 3.798535e-02, 2.095031e+00, 6.055947e-01, 1.463045e+00, 5.323975e-02, 2.095045e+00, 2.353955e-02, 1.000194e+00, 4.183511e-01, 5.541279e-01, 9.055238e-01, 1.720459e+00, 3.916880e-01, 6.745914e-01, 1.085175e+00, 3.333620e-02, 1.856436e-01, 1.68422…
2.000000e+00	9.542495e-01, 1.270906e+00, 9.759048e-01, 4.553236e-01, 1.937022e-01, 6.095770e-01, 7.355092e-01, 1.060309e+00, 6.978706e-01, 1.585697e-01, 7.031164e-01, 2.948972e-02, 1.837351e+00, 5.016179e-01, 1.431571e+00, 2.963917e-02, 1.992714e+00, 1.078067e-02, 8.635488e-01, 3.566980e-01, 3.933022e-01, 7.505795e-01, 1.868211e+00, 4.349503e-01, 5.603478e-01, 1.015749e+00, 2.659121e-02, 1.735669e-01, 1.86456…
0.000000e+00	1.338840e-01, 2.295275e+00, 1.157425e+00, 2.345649e+00, 7.865959e-01, 2.453520e+00, 1.005962e+00, 1.120685e+00, 2.544568e+00, 8.066871e-01, 2.469339e+00, 1.121429e+00, 6.422416e-01, 1.781586e+00, 8.056422e-01, 1.933554e+00, 1.132106e+00, 2.527845e+00, 8.057560e-01, 6.906382e-02, 2.841261e+00, 6.285597e-01, 2.417722e+00, 2.025058e+00, 2.520986e+00, 1.218496e+00, 1.503897e+00, 1.540086e+00, 2.51678…
2.000000e-01	1.035718e-01, 2.097504e+00, 8.754403e-01, 1.734884e+00, 8.088049e-01, 1.812913e+00, 1.050495e+00, 1.295887e+00, 2.075688e+00, 8.768580e-01, 2.319591e+00, 7.544113e-01, 8.314156e-01, 1.692107e+00, 4.680871e-01, 1.569275e+00, 8.783401e-01, 1.826191e+00, 1.155565e+00, 1.924359e-01, 1.649005e+00, 8.181813e-01, 1.906598e+00, 1.181870e+00, 1.581497e+00, 1.196957e+00, 1.203566e+00, 1.397748e+00, 2.08222…
4.000000e-01	1.024571e-01, 1.611039e+00, 6.835833e-01, 9.120468e-01, 1.011013e+00, 1.606087e+00, 1.137679e+00, 1.319653e+00, 1.198545e+00, 1.039893e+00, 1.284365e+00, 1.039592e+00, 1.084678e+00, 9.938235e-01, 4.718047e-01, 1.118621e+00, 8.068610e-01, 1.052506e+00, 1.147018e+00, 2.829776e-01, 9.424816e-01, 8.475642e-01, 1.481586e+00, 1.010176e+00, 1.387942e+00, 1.095041e+00, 1.030277e+00, 9.731355e-01, 1.64579…
6.000000e-01	2.737297e-01, 2.012453e+00, 6.457098e-01, 6.145575e-01, 1.113838e+00, 1.229602e+00, 1.128182e+00, 1.324448e+00, 9.938863e-01, 8.845965e-01, 1.222045e+00, 8.880927e-01, 9.754814e-01, 7.593938e-01, 7.034511e-01, 1.485461e+00, 8.830177e-01, 9.285490e-01, 1.267623e+00, 3.279929e-01, 7.737687e-01, 9.201055e-01, 1.483673e+00, 9.439276e-01, 1.243910e+00, 8.558203e-01, 6.504747e-01, 9.902534e-01, 1.47724…
8.000000e-01	4.305521e-01, 1.589183e+00, 7.728916e-01, 4.630884e-01, 7.978713e-01, 9.288711e-01, 7.579359e-01, 1.562727e+00, 1.024191e+00, 6.780786e-01, 8.824510e-01, 8.458835e-01, 1.246019e+00, 5.123897e-01, 9.444609e-01, 9.399694e-01, 1.168928e+00, 5.156346e-01, 1.114651e+00, 3.182623e-01, 6.731281e-01, 9.200224e-01, 1.468848e+00, 6.323690e-01, 9.905675e-01, 1.107461e+00, 4.442571e-01, 9.081015e-01, 1.17756…
1.000000e+00	6.099242e-01, 1.571289e+00, 8.503986e-01, 3.731186e-01, 6.416941e-01, 6.567826e-01, 9.082687e-01, 1.450595e+00, 8.746335e-01, 6.525215e-01, 8.401355e-01, 6.432140e-01, 1.197180e+00, 4.400427e-01, 1.210893e+00, 7.063788e-01, 1.422199e+00, 2.994407e-01, 1.095219e+00, 3.833940e-01, 6.776238e-01, 1.093458e+00, 1.861454e+00, 4.964063e-01, 1.081138e+00, 1.138092e+00, 3.094166e-01, 6.568155e-01, 1.83726…
1.200000e+00	6.278326e-01, 1.478537e+00, 9.134710e-01, 3.971562e-01, 5.215262e-01, 6.663351e-01, 7.353008e-01, 1.540672e+00, 8.377020e-01, 4.327143e-01, 8.108140e-01, 4.239632e-01, 1.600001e+00, 4.096230e-01, 1.314402e+00, 3.883319e-01, 1.313894e+00, 1.856207e-01, 1.038805e+00, 3.695625e-01, 5.220827e-01, 9.596523e-01, 1.870821e+00, 4.350715e-01, 9.976889e-01, 9.614543e-01, 1.870171e-01, 4.486587e-01, 1.73505…
1.400000e+00	6.249644e-01, 1.481329e+00, 9.215645e-01, 4.537883e-01, 4.039152e-01, 5.729582e-01, 9.172311e-01, 1.245233e+00, 7.649684e-01, 3.518492e-01, 7.115165e-01, 3.551976e-01, 1.670644e+00, 3.256887e-01, 1.357008e+00, 2.204826e-01, 1.537676e+00, 1.184315e-01, 1.171750e+00, 4.353402e-01, 5.951935e-01, 9.971647e-01, 2.005599e+00, 4.302677e-01, 9.131788e-01, 1.196761e+00, 1.174443e-01, 4.794667e-01, 1.91598…
1.600000e+00	6.871665e-01, 1.394864e+00, 6.530421e-01, 4.573824e-01, 3.311876e-01, 5.365953e-01, 5.606334e-01, 1.327880e+00, 7.836449e-01, 2.939978e-01, 7.206660e-01, 2.105267e-01, 1.506250e+00, 3.749347e-01, 1.482311e+00, 1.600146e-01, 1.556160e+00, 5.620407e-02, 9.988288e-01, 3.847183e-01, 6.178001e-01, 9.803376e-01, 1.796253e+00, 3.957065e-01, 7.781171e-01, 8.619196e-01, 6.152390e-02, 3.587256e-01, 1.74440…
1.800000e+00	8.609312e-01, 1.137128e+00, 8.522378e-01, 4.501243e-01, 2.734997e-01, 5.600282e-01, 7.843270e-01, 1.220289e+00, 7.011380e-01, 2.195580e-01, 4.752263e-01, 1.705685e-01, 2.100732e+00, 3.301126e-01, 1.584687e+00, 1.111379e-01, 1.608295e+00, 3.308767e-02, 1.052019e+00, 4.008254e-01, 4.673335e-01, 9.140194e-01, 2.085745e+00, 3.933943e-01, 7.401115e-01, 9.766596e-01, 4.650501e-02, 3.258723e-01, 1.59491…
2.000000e+00	7.695055e-01, 1.094395e+00, 9.615034e-01, 5.417369e-01, 2.032474e-01, 5.186264e-01, 5.943890e-01, 1.376760e+00, 7.229331e-01, 1.647273e-01, 6.024846e-01, 1.147973e-01, 2.159189e+00, 4.074254e-01, 1.367340e+00, 7.377932e-02, 1.631211e+00, 2.345578e-02, 9.420688e-01, 3.925688e-01, 4.966585e-01, 8.582261e-01, 1.932168e+00, 3.050075e-01, 8.356649e-01, 9.957300e-01, 3.460589e-02, 3.355759e-01, 1.72620…
0.000000e+00	5.190748e-01, 1.768411e+00, 2.216515e+00, 1.572515e+00, 9.905290e-01, 2.625756e+00, 4.372519e-01, 1.591813e+00, 4.903928e-01, 3.516748e+00, 1.250688e-01, 1.133510e+00, 1.860394e-01, 2.044829e-01, 1.669561e+00, 2.429131e+00, 1.138964e+00, 2.784547e+00, 1.358774e+00, 5.553039e-01, 1.040044e+00, 2.500386e+00, 1.683390e-01, 4.291578e-01, 1.207782e+00, 1.635431e+00, 1.530617e+00, 2.066887e+00, 2.80050…
2.000000e-01	4.389843e-01, 1.541759e+00, 1.374408e+00, 1.610513e+00, 9.333849e-01, 2.124018e+00, 7.221188e-01, 1.234406e+00, 3.319671e-01, 2.876613e+00, 2.718584e-01, 7.305670e-01, 4.861586e-01, 5.042637e-01, 1.588495e+00, 2.010923e+00, 7.905382e-01, 1.899905e+00, 1.484775e+00, 4.280887e-01, 8.347157e-01, 1.669961e+00, 5.823898e-01, 6.251543e-01, 1.274118e+00, 1.309546e+00, 1.057775e+00, 2.175976e+00, 2.07972…
4.000000e-01	4.129353e-01, 1.610082e+00, 1.181190e+00, 9.639152e-01, 1.097172e+00, 1.544844e+00, 8.394416e-01, 1.599591e+00, 2.238654e-01, 2.126503e+00, 4.679568e-01, 4.924445e-01, 5.693253e-01, 7.271439e-01, 1.692459e+00, 1.546840e+00, 5.786584e-01, 1.338776e+00, 1.201029e+00, 4.056576e-01, 6.789560e-01, 1.306582e+00, 7.131224e-01, 6.975695e-01, 1.043142e+00, 1.400833e+00, 7.048000e-01, 1.790625e+00, 1.70766…
6.000000e-01	3.478181e-01, 1.443813e+00, 1.249507e+00, 6.815488e-01, 1.053019e+00, 1.044594e+00, 7.749155e-01, 1.514700e+00, 1.843153e-01, 1.776385e+00, 4.923446e-01, 2.920805e-01, 6.428391e-01, 8.271723e-01, 1.433532e+00, 9.852947e-01, 4.878655e-01, 1.064847e+00, 1.346307e+00, 3.595275e-01, 4.891914e-01, 1.378054e+00, 1.075936e+00, 6.815183e-01, 9.163134e-01, 1.293999e+00, 3.864961e-01, 2.064184e+00, 1.23248…
8.000000e-01	4.427146e-01, 1.406288e+00, 9.364844e-01, 7.499986e-01, 8.386990e-01, 7.216010e-01, 9.615543e-01, 1.449822e+00, 1.175250e-01, 1.211673e+00, 5.104759e-01, 2.062124e-01, 7.046542e-01, 8.428904e-01, 1.412950e+00, 7.271371e-01, 3.677524e-01, 6.859513e-01, 1.370250e+00, 3.540280e-01, 5.124909e-01, 1.149200e+00, 1.047584e+00, 7.175041e-01, 7.380490e-01, 1.203440e+00, 2.252016e-01, 1.977651e+00, 8.17359…
1.000000e+00	4.848219e-01, 9.990116e-01, 1.043246e+00, 5.990285e-01, 8.447722e-01, 5.530309e-01, 7.981598e-01, 1.169845e+00, 1.377401e-01, 1.123819e+00, 5.692377e-01, 1.601653e-01, 8.784089e-01, 8.318852e-01, 1.420553e+00, 4.571353e-01, 2.731310e-01, 5.789951e-01, 9.562686e-01, 4.213350e-01, 4.821266e-01, 8.103806e-01, 1.338001e+00, 7.204376e-01, 9.737394e-01, 1.181102e+00, 1.453177e-01, 1.731081e+00, 7.81753…
1.200000e+00	7.234202e-01, 6.541581e-01, 9.890872e-01, 5.663911e-01, 5.716998e-01, 5.336109e-01, 7.698139e-01, 1.126523e+00, 2.265484e-01, 7.550591e-01, 6.161107e-01, 1.515762e-01, 1.194543e+00, 7.276629e-01, 1.287870e+00, 3.057981e-01, 2.631475e-01, 5.899286e-01, 8.042575e-01, 4.311655e-01, 5.891076e-01, 5.853553e-01, 1.405248e+00, 6.428546e-01, 8.164197e-01, 1.037638e+00, 8.180010e-02, 1.773534e+00, 3.87952…
1.400000e+00	7.063780e-01, 5.692884e-01, 9.786686e-01, 5.452997e-01, 5.168012e-01, 7.191089e-01, 6.975439e-01, 8.040312e-01, 3.556988e-01, 6.667283e-01, 6.382146e-01, 1.057712e-01, 1.583799e+00, 6.789392e-01, 1.358728e+00, 2.057524e-01, 2.455534e-01, 5.127305e-01, 6.137691e-01, 3.511307e-01, 5.692757e-01, 3.276830e-01, 1.508402e+00, 4.956264e-01, 8.690089e-01, 7.869793e-01, 4.605917e-02, 1.355539e+00, 3.56613…
1.600000e+00	6.753354e-01, 3.251945e-01, 9.710050e-01, 4.533846e-01, 3.718217e-01, 7.666858e-01, 5.486509e-01, 6.724762e-01, 5.843420e-01, 4.787365e-01, 6.658094e-01, 9.056822e-02, 1.437586e+00, 5.640952e-01, 1.461444e+00, 1.337908e-01, 2.487295e-01, 4.110926e-01, 4.719425e-01, 3.985235e-01, 5.306903e-01, 1.660018e-01, 1.760735e+00, 5.652469e-01, 7.658747e-01, 5.291828e-01, 3.626759e-02, 1.476172e+00, 3.18950…
1.800000e+00	7.239705e-01, 2.994632e-01, 7.802766e-01, 5.065369e-01, 3.241248e-01, 6.805770e-01, 3.933644e-01, 4.481150e-01, 5.708739e-01, 4.058731e-01, 7.152641e-01, 7.429603e-02, 1.651622e+00, 4.657196e-01, 1.530715e+00, 9.810366e-02, 2.789595e-01, 3.159897e-01, 3.861899e-01, 3.732577e-01, 4.300134e-01, 1.214156e-01, 1.635268e+00, 5.230407e-01, 9.270689e-01, 3.920053e-01, 3.007986e-02, 1.093626e+00, 3.32577…
2.000000e+00	7.237965e-01, 2.083374e-01, 8.074918e-01, 4.289209e-01, 2.618005e-01, 6.022097e-01, 3.328277e-01, 3.541680e-01, 5.762767e-01, 3.790459e-01, 6.681548e-01, 6.007883e-02, 1.936641e+00, 4.855885e-01, 1.467698e+00, 6.603539e-02, 4.230650e-01, 2.498559e-01, 3.155062e-01, 3.860503e-01, 5.349922e-01, 7.026462e-02, 1.903376e+00, 4.810333e-01, 8.210624e-01, 2.380274e-01, 2.585851e-02, 9.474642e-01, 5.07408…
0.000000e+00	8.234997e-01, 1.654674e+00, 3.484495e-01, 4.523349e-01, 7.945247e-01, 9.949770e-01, 3.220838e+00, 2.813701e+00, 9.513273e-01, 8.195740e-02, 1.683715e+00, 1.708431e+00, 2.738179e+00, 1.267318e+00, 1.234396e+00, 3.510016e-01, 2.548318e+00, 2.412627e+00, 4.427555e-01, 2.086110e+00, 2.561240e+00, 1.777821e+00, 2.759399e-01, 4.176459e-01, 1.861976e+00, 5.704382e-01, 1.759456e+00, 2.976463e+00, 2.37541…
2.000000e-01	6.638996e-01, 1.513437e+00, 2.893817e-01, 3.391346e-01, 7.781798e-01, 7.063650e-01, 2.260548e+00, 2.767378e+00, 1.070572e+00, 3.641965e-01, 1.402951e+00, 1.112163e+00, 2.623766e+00, 6.805129e-01, 1.357101e+00, 2.664673e-01, 1.402322e+00, 1.337352e+00, 6.822283e-01, 1.618497e+00, 1.577211e+00, 1.712802e+00, 5.384215e-01, 2.411276e-01, 1.388635e+00, 7.460431e-01, 1.251558e+00, 2.256336e+00, 2.34347…
4.000000e-01	7.239256e-01, 1.366045e+00, 2.334424e-01, 1.949883e-01, 8.999058e-01, 4.633577e-01, 1.510714e+00, 2.214457e+00, 1.009365e+00, 5.823382e-01, 1.280044e+00, 8.931033e-01, 2.351834e+00, 5.007733e-01, 1.058054e+00, 1.709545e-01, 1.230433e+00, 8.178133e-01, 9.340137e-01, 1.122338e+00, 9.252475e-01, 1.146209e+00, 7.613634e-01, 2.038484e-01, 9.515426e-01, 8.577389e-01, 1.098589e+00, 1.860910e+00, 1.73554…
6.000000e-01	7.687690e-01, 1.342140e+00, 3.522413e-01, 1.864497e-01, 8.222211e-01, 3.428526e-01, 1.421840e+00, 1.787604e+00, 9.891377e-01, 6.104876e-01, 1.061829e+00, 4.958012e-01, 2.737144e+00, 4.246825e-01, 1.213253e+00, 1.394195e-01, 7.915237e-01, 4.982889e-01, 1.158224e+00, 6.450719e-01, 7.663679e-01, 1.072599e+00, 7.841347e-01, 1.387487e-01, 9.527780e-01, 9.237041e-01, 6.993507e-01, 1.563153e+00, 1.04246…
8.000000e-01	9.802846e-01, 1.197057e+00, 5.302976e-01, 1.769385e-01, 4.720622e-01, 3.643158e-01, 1.077668e+00, 1.387772e+00, 8.793093e-01, 4.346098e-01, 8.280633e-01, 4.289056e-01, 2.408869e+00, 2.267224e-01, 1.473829e+00, 8.829544e-02, 5.908654e-01, 2.760427e-01, 1.110506e+00, 5.873052e-01, 8.215872e-01, 1.119280e+00, 1.089999e+00, 1.226468e-01, 7.873207e-01, 9.815612e-01, 5.061368e-01, 1.577508e+00, 9.06318…
1.000000e+00	7.931294e-01, 7.507468e-01, 7.099200e-01, 2.703326e-01, 5.236004e-01, 3.664936e-01, 7.928135e-01, 1.222996e+00, 7.855234e-01, 4.278603e-01, 8.606068e-01, 2.328468e-01, 2.213919e+00, 1.556995e-01, 1.416529e+00, 4.092461e-02, 5.997459e-01, 1.609440e-01, 8.150100e-01, 4.374959e-01, 5.816783e-01, 6.990586e-01, 1.773084e+00, 1.032166e-01, 8.384871e-01, 9.191987e-01, 2.895179e-01, 1.439933e+00, 6.77250…
1.200000e+00	8.436243e-01, 6.484997e-01, 8.575603e-01, 3.492037e-01, 3.633293e-01, 6.201342e-01, 7.752865e-01, 1.241425e+00, 8.540748e-01, 3.434604e-01, 6.950977e-01, 1.298377e-01, 2.482279e+00, 1.802428e-01, 1.297029e+00, 3.886083e-02, 4.311255e-01, 9.064390e-02, 6.903119e-01, 3.877691e-01, 5.267707e-01, 4.589035e-01, 1.539087e+00, 1.030555e-01, 8.729314e-01, 8.279966e-01, 1.789677e-01, 1.424830e+00, 5.68527…
1.400000e+00	7.116182e-01, 6.013806e-01, 8.168265e-01, 3.017615e-01, 2.853509e-01, 5.066431e-01, 6.561009e-01, 9.931092e-01, 8.256772e-01, 3.031974e-01, 7.537734e-01, 1.104602e-01, 2.470593e+00, 1.597795e-01, 1.682314e+00, 2.149557e-02, 5.059139e-01, 5.586544e-02, 5.306298e-01, 4.012399e-01, 5.288341e-01, 3.386186e-01, 1.516001e+00, 1.224905e-01, 8.377732e-01, 7.662150e-01, 1.037588e-01, 1.267893e+00, 5.03515…
1.600000e+00	9.333041e-01, 3.792846e-01, 9.159001e-01, 3.603763e-01, 3.083331e-01, 5.900096e-01, 4.322193e-01, 6.607652e-01, 8.146065e-01, 2.306644e-01, 6.792758e-01, 5.497860e-02, 2.265207e+00, 1.932054e-01, 1.291167e+00, 1.463192e-02, 6.408723e-01, 4.631814e-02, 4.501885e-01, 5.246703e-01, 4.882963e-01, 1.836068e-01, 1.722568e+00, 1.549204e-01, 8.500589e-01, 5.758544e-01, 6.940352e-02, 1.046384e+00, 5.39242…
1.800000e+00	7.261061e-01, 2.885765e-01, 7.107291e-01, 4.409725e-01, 2.160577e-01, 6.610200e-01, 3.709233e-01, 5.646693e-01, 7.522106e-01, 1.964172e-01, 6.570687e-01, 5.662639e-02, 2.334428e+00, 2.474991e-01, 1.739035e+00, 8.198438e-03, 8.440853e-01, 2.417567e-02, 4.240257e-01, 4.127108e-01, 5.573775e-01, 9.394590e-02, 2.005780e+00, 2.086959e-01, 7.469999e-01, 4.301909e-01, 4.309306e-02, 8.401266e-01, 7.91315…
2.000000e+00	8.600601e-01, 2.348821e-01, 7.404766e-01, 4.275662e-01, 1.568565e-01, 5.403122e-01, 3.052412e-01, 3.717853e-01, 7.865995e-01, 1.344908e-01, 5.549293e-01, 4.440265e-02, 2.432256e+00, 2.218141e-01, 1.457223e+00, 6.567585e-03, 9.473436e-01, 1.523545e-02, 3.220257e-01, 4.508463e-01, 4.644416e-01, 5.687088e-02, 1.913171e+00, 2.330242e-01, 7.616682e-01, 3.032186e-01, 2.906225e-02, 7.895835e-01, 8.82867…
0.000000e+00	3.739678e+00, 1.983037e+00, 1.636714e+00, 1.775966e+00, 1.646493e+00, 4.310776e-01, 1.185382e+00, 9.235281e-01, 7.175484e-01, 1.481842e+00, 2.515589e+00, 9.750039e-01, 5.419423e-01, 2.065962e-01, 1.722407e+00, 8.409854e-01, 9.762342e-01, 2.166611e+00, 8.841970e-01, 2.073041e+00, 2.804334e+00, 1.957246e-01, 2.250264e+00, 8.707937e-01, 1.180213e+00, 1.802924e-01, 2.389328e+00, 6.402332e-02, 3.15779…
2.000000e-01	2.067911e+00, 1.820235e+00, 1.205285e+00, 1.148297e+00, 2.018246e+00, 4.526674e-01, 8.856848e-01, 1.089726e+00, 4.017410e-01, 1.795386e+00, 1.828241e+00, 6.502392e-01, 3.521970e-01, 5.873948e-01, 1.731888e+00, 7.950929e-01, 1.172080e+00, 1.253784e+00, 1.012871e+00, 1.072598e+00, 1.270454e+00, 5.353508e-01, 2.141249e+00, 9.976911e-01, 1.022722e+00, 2.531437e-01, 1.608631e+00, 3.302035e-01, 6.61930…
4.000000e-01	1.654112e+00, 1.424979e+00, 8.184812e-01, 7.731294e-01, 1.812677e+00, 5.804653e-01, 7.052356e-01, 1.213662e+00, 2.311421e-01, 1.548116e+00, 1.477148e+00, 3.841094e-01, 2.684445e-01, 5.093110e-01, 1.417789e+00, 4.363653e-01, 1.308241e+00, 6.971667e-01, 1.331233e+00, 8.064387e-01, 1.394852e+00, 7.543379e-01, 1.804824e+00, 6.415337e-01, 7.426471e-01, 4.719854e-01, 1.098163e+00, 6.580710e-01, 8.31795…
6.000000e-01	1.616777e+00, 1.199130e+00, 7.625097e-01, 5.463992e-01, 1.534385e+00, 5.241356e-01, 5.346777e-01, 1.114724e+00, 1.893493e-01, 1.722351e+00, 1.559938e+00, 2.134562e-01, 2.673211e-01, 4.259882e-01, 1.339612e+00, 3.753655e-01, 1.469523e+00, 4.168965e-01, 9.430091e-01, 5.886315e-01, 8.231064e-01, 7.862654e-01, 2.246107e+00, 6.010850e-01, 8.194659e-01, 5.525795e-01, 8.288947e-01, 6.819882e-01, 1.09392…
8.000000e-01	1.337247e+00, 1.079048e+00, 7.258810e-01, 3.364351e-01, 1.174609e+00, 5.654495e-01, 3.778283e-01, 1.009010e+00, 1.392435e-01, 1.145478e+00, 1.226885e+00, 1.341250e-01, 2.958713e-01, 2.991651e-01, 1.542807e+00, 1.763990e-01, 1.598168e+00, 2.164501e-01, 1.146518e+00, 5.017499e-01, 6.722183e-01, 7.254149e-01, 1.849509e+00, 4.837967e-01, 8.564395e-01, 6.372674e-01, 5.743320e-01, 7.589829e-01, 9.43995…
1.000000e+00	1.113815e+00, 1.081287e+00, 7.013777e-01, 2.022490e-01, 8.037458e-01, 5.747033e-01, 2.958991e-01, 1.082317e+00, 2.000095e-01, 1.020957e+00, 1.115330e+00, 6.933223e-02, 3.884800e-01, 2.673815e-01, 1.770055e+00, 1.510372e-01, 1.437033e+00, 1.700384e-01, 8.734396e-01, 4.515124e-01, 6.764638e-01, 6.053034e-01, 2.255996e+00, 3.695156e-01, 6.868109e-01, 5.647533e-01, 3.492648e-01, 8.983610e-01, 1.08326…
1.200000e+00	1.190630e+00, 9.698001e-01, 8.700746e-01, 2.356426e-01, 8.043832e-01, 7.235039e-01, 2.430216e-01, 1.049510e+00, 3.110689e-01, 6.499229e-01, 9.881547e-01, 7.580870e-02, 7.168865e-01, 1.966692e-01, 1.546465e+00, 8.215436e-02, 1.703471e+00, 7.629698e-02, 8.653618e-01, 4.881070e-01, 5.290894e-01, 5.469137e-01, 2.275190e+00, 3.342967e-01, 8.889442e-01, 7.040428e-01, 2.121877e-01, 6.404805e-01, 1.05332…
1.400000e+00	1.105490e+00, 1.185199e+00, 7.658490e-01, 2.239140e-01, 4.827798e-01, 6.032964e-01, 1.799482e-01, 1.066476e+00, 4.106256e-01, 4.239943e-01, 1.082977e+00, 5.363695e-02, 9.876692e-01, 2.280638e-01, 1.486812e+00, 5.864463e-02, 1.722456e+00, 4.422606e-02, 6.878278e-01, 4.626045e-01, 5.193304e-01, 6.004629e-01, 2.168551e+00, 2.331808e-01, 7.979675e-01, 5.901115e-01, 1.265976e-01, 8.063016e-01, 1.36079…
1.600000e+00	8.295986e-01, 1.076219e+00, 7.550149e-01, 2.517163e-01, 5.061424e-01, 6.255922e-01, 1.371861e-01, 9.231455e-01, 5.070741e-01, 5.103326e-01, 9.187963e-01, 3.860359e-02, 1.415460e+00, 2.373961e-01, 1.491690e+00, 4.305926e-02, 1.512774e+00, 2.689913e-02, 8.693436e-01, 3.523604e-01, 4.904521e-01, 6.001993e-01, 1.756495e+00, 2.950092e-01, 9.010014e-01, 5.231297e-01, 7.538497e-02, 5.969220e-01, 1.37168…
1.800000e+00	8.251166e-01, 1.091670e+00, 7.850583e-01, 2.906875e-01, 3.930397e-01, 7.397245e-01, 9.469142e-02, 8.634662e-01, 6.112123e-01, 3.415624e-01, 9.152086e-01, 2.905642e-02, 1.294682e+00, 3.060335e-01, 1.500896e+00, 2.778049e-02, 1.538785e+00, 1.721699e-02, 8.921024e-01, 4.095937e-01, 5.312414e-01, 5.561932e-01, 1.661839e+00, 2.899125e-01, 7.591664e-01, 3.864597e-01, 4.992186e-02, 6.014586e-01, 1.48728…
2.000000e+00	9.398773e-01, 9.410887e-01, 8.585554e-01, 3.452841e-01, 3.320376e-01, 7.325647e-01, 9.068397e-02, 7.996311e-01, 6.882760e-01, 2.707793e-01, 7.735324e-01, 2.193841e-02, 1.408919e+00, 3.112617e-01, 1.720534e+00, 1.525261e-02, 1.599408e+00, 8.915700e-03, 8.934529e-01, 3.804943e-01, 4.340455e-01, 4.859241e-01, 2.268624e+00, 3.607093e-01, 8.642560e-01, 3.820503e-01, 3.859277e-02, 4.559223e-01, 1.58465…
0.000000e+00	2.637168e+00, 1.001553e-01, 1.642958e+00, 1.467715e+00, 2.194830e+00, 4.471044e-01, 2.242320e+00, 1.763967e+00, 1.896665e+00, 1.061705e+00, 4.296853e-01, 1.525356e+00, 1.960486e+00, 1.688858e+00, 9.219659e-02, 2.475698e+00, 5.691949e-01, 1.340901e+00, 1.471679e+00, 2.157469e+00, 2.649843e+00, 2.038534e+00, 2.607083e+00, 1.220780e+00, 2.643577e+00, 1.755275e+00, 4.515554e-02, 2.192383e+00, 1.35553…
2.000000e-01	1.776037e+00, 3.123379e-01, 1.707795e+00, 1.057069e+00, 1.500282e+00, 3.505507e-01, 1.752856e+00, 1.296019e+00, 1.532904e+00, 7.261133e-01, 3.287238e-01, 1.445922e+00, 1.343375e+00, 1.870886e+00, 6.970221e-02, 2.075475e+00, 4.602644e-01, 9.851755e-01, 7.695730e-01, 1.242122e+00, 1.846217e+00, 1.217639e+00, 2.460411e+00, 9.755418e-01, 1.779688e+00, 1.938530e+00, 3.390887e-01, 1.885129e+00, 9.52792…
4.000000e-01	1.249074e+00, 2.584438e-01, 1.201987e+00, 8.794140e-01, 1.536111e+00, 4.752564e-01, 1.805156e+00, 9.526925e-01, 1.264462e+00, 6.133588e-01, 2.120582e-01, 1.160673e+00, 1.257427e+00, 1.666379e+00, 6.068100e-02, 1.668309e+00, 3.556185e-01, 8.062836e-01, 6.109583e-01, 9.497895e-01, 1.230022e+00, 7.183372e-01, 1.574842e+00, 9.384312e-01, 1.555835e+00, 1.505538e+00, 5.189355e-01, 1.387784e+00, 7.90912…
6.000000e-01	1.242365e+00, 2.059737e-01, 1.254978e+00, 6.754982e-01, 1.379136e+00, 5.276781e-01, 1.741423e+00, 8.228978e-01, 1.042348e+00, 5.697599e-01, 2.459219e-01, 9.519375e-01, 1.039473e+00, 1.418579e+00, 8.628738e-02, 1.439614e+00, 3.738473e-01, 6.632503e-01, 3.872008e-01, 5.639741e-01, 8.553025e-01, 4.199488e-01, 1.455835e+00, 1.181031e+00, 1.156928e+00, 1.169733e+00, 4.901301e-01, 1.213109e+00, 6.49089…
8.000000e-01	1.257347e+00, 1.835977e-01, 9.498594e-01, 5.805712e-01, 9.642932e-01, 4.977104e-01, 1.188018e+00, 6.426488e-01, 1.109131e+00, 3.363810e-01, 2.188454e-01, 9.891370e-01, 1.075666e+00, 1.032970e+00, 1.321254e-01, 1.307120e+00, 4.230818e-01, 5.764202e-01, 3.273912e-01, 4.513021e-01, 5.986494e-01, 2.124483e-01, 1.371424e+00, 9.569768e-01, 8.620444e-01, 8.693107e-01, 2.456706e-01, 8.637499e-01, 7.05332…
1.000000e+00	1.020562e+00, 1.651156e-01, 1.032743e+00, 5.647078e-01, 6.884783e-01, 6.286194e-01, 8.880225e-01, 4.523638e-01, 6.370563e-01, 3.566735e-01, 2.815557e-01, 1.071618e+00, 1.092121e+00, 9.877684e-01, 2.104310e-01, 1.068967e+00, 6.634761e-01, 4.550074e-01, 2.221875e-01, 3.853833e-01, 5.554632e-01, 1.204079e-01, 1.259126e+00, 8.549598e-01, 9.849848e-01, 5.530756e-01, 2.424789e-01, 6.703351e-01, 8.68585…
1.200000e+00	9.461069e-01, 1.789852e-01, 9.884063e-01, 5.879165e-01, 5.496716e-01, 6.732384e-01, 7.125269e-01, 3.505448e-01, 8.532201e-01, 3.311018e-01, 3.507633e-01, 9.751523e-01, 1.126390e+00, 8.658377e-01, 4.784143e-01, 6.293498e-01, 9.786331e-01, 2.812598e-01, 2.574581e-01, 4.385478e-01, 5.427300e-01, 7.241110e-02, 1.060196e+00, 6.695693e-01, 8.006203e-01, 4.350347e-01, 1.487358e-01, 6.834341e-01, 1.03648…
1.400000e+00	7.746713e-01, 3.603208e-01, 9.683462e-01, 4.889838e-01, 5.450850e-01, 5.944119e-01, 5.846388e-01, 2.889921e-01, 9.150349e-01, 2.115202e-01, 3.881790e-01, 8.048103e-01, 1.505621e+00, 9.365269e-01, 5.871960e-01, 3.863524e-01, 1.174471e+00, 1.586035e-01, 3.172168e-01, 3.920416e-01, 4.619922e-01, 5.037683e-02, 1.242268e+00, 6.685008e-01, 9.322657e-01, 3.071132e-01, 7.691014e-02, 6.962930e-01, 1.06141…
1.600000e+00	9.575227e-01, 5.175779e-01, 8.964862e-01, 5.176882e-01, 3.440624e-01, 6.916056e-01, 3.156831e-01, 2.256889e-01, 7.142784e-01, 1.621113e-01, 4.244341e-01, 7.444940e-01, 1.504195e+00, 7.052384e-01, 9.904704e-01, 2.656682e-01, 1.400208e+00, 9.635053e-02, 4.533866e-01, 3.323128e-01, 5.875964e-01, 3.287051e-02, 1.385728e+00, 5.457771e-01, 7.884596e-01, 1.942317e-01, 5.990152e-02, 5.070213e-01, 1.09220…
1.800000e+00	9.532196e-01, 5.762020e-01, 9.322606e-01, 5.027423e-01, 3.575845e-01, 7.145091e-01, 2.732387e-01, 2.173621e-01, 7.483790e-01, 1.383217e-01, 3.261753e-01, 7.744796e-01, 1.827875e+00, 6.045443e-01, 8.724574e-01, 2.168938e-01, 1.649896e+00, 5.701886e-02, 5.252092e-01, 4.540844e-01, 4.925166e-01, 3.195113e-02, 1.246596e+00, 5.622179e-01, 6.796199e-01, 1.550378e-01, 4.646789e-02, 4.937865e-01, 1.50603…
2.000000e+00	9.440652e-01, 6.499416e-01, 9.067164e-01, 5.239629e-01, 3.187415e-01, 7.088320e-01, 1.512981e-01, 2.094195e-01, 8.365852e-01, 1.089463e-01, 5.071196e-01, 5.241263e-01, 1.684051e+00, 5.901572e-01, 1.358182e+00, 1.128148e-01, 1.411490e+00, 2.656477e-02, 5.966511e-01, 3.644971e-01, 5.561699e-01, 5.922414e-02, 1.486950e+00, 3.837932e-01, 6.882037e-01, 1.010119e-01, 3.472882e-02, 4.279311e-01, 1.26643…
0.000000e+00	1.933613e+00, 1.452438e+00, 1.244509e+00, 1.539619e+00, 1.256042e+00, 1.347587e+00, 1.824035e+00, 2.317960e+00, 2.223538e-01, 1.843712e+00, 2.684361e-01, 1.499072e+00, 1.066018e+00, 4.189542e-01, 3.863039e-01, 3.720958e-02, 7.497065e-01, 6.369879e-01, 1.389499e-01, 1.446491e+00, 4.055329e-01, 1.513270e+00, 2.141926e+00, 2.536197e+00, 2.406514e+00, 1.778626e+00, 2.855914e+00, 1.147278e+00, 8.71784…
2.000000e-01	1.640678e+00, 9.781377e-01, 9.152788e-01, 1.337429e+00, 7.589688e-01, 9.892992e-01, 1.818186e+00, 2.012376e+00, 1.236975e-01, 1.462797e+00, 3.805267e-01, 1.331738e+00, 1.058419e+00, 4.805956e-01, 8.569428e-01, 4.106447e-01, 7.065882e-01, 7.198443e-01, 5.385234e-01, 8.982089e-01, 4.122344e-01, 1.358335e+00, 1.902038e+00, 1.729208e+00, 1.613950e+00, 1.456564e+00, 1.794986e+00, 9.493720e-01, 1.80541…
4.000000e-01	1.325744e+00, 8.196687e-01, 6.554504e-01, 9.561148e-01, 7.058057e-01, 6.544615e-01, 1.597312e+00, 1.886591e+00, 8.527923e-02, 1.527205e+00, 4.282375e-01, 1.022526e+00, 1.431405e+00, 4.070712e-01, 8.386275e-01, 4.680285e-01, 9.799085e-01, 6.262962e-01, 7.947986e-01, 7.508095e-01, 4.465906e-01, 1.072632e+00, 2.175310e+00, 1.258567e+00, 1.331356e+00, 1.241718e+00, 9.005589e-01, 8.006077e-01, 3.71983…
6.000000e-01	1.319545e+00, 7.854371e-01, 7.276984e-01, 8.869281e-01, 6.606333e-01, 6.618252e-01, 1.406767e+00, 1.436748e+00, 6.886528e-02, 1.341477e+00, 5.162077e-01, 7.161334e-01, 1.422929e+00, 2.956876e-01, 1.069209e+00, 2.881383e-01, 8.767485e-01, 6.485478e-01, 6.249555e-01, 4.870855e-01, 5.404691e-01, 7.377828e-01, 1.997387e+00, 1.197531e+00, 1.255170e+00, 1.164999e+00, 5.201676e-01, 5.905391e-01, 7.94512…
8.000000e-01	1.154855e+00, 6.040813e-01, 6.787686e-01, 5.936366e-01, 3.614759e-01, 5.531840e-01, 9.614712e-01, 1.146211e+00, 9.374321e-02, 1.063382e+00, 5.546051e-01, 5.241419e-01, 1.769669e+00, 2.290991e-01, 1.338918e+00, 1.882428e-01, 1.235167e+00, 3.393353e-01, 5.609856e-01, 5.573584e-01, 4.331112e-01, 3.161754e-01, 1.972865e+00, 7.142681e-01, 1.152709e+00, 1.175316e+00, 3.142166e-01, 4.891428e-01, 9.36920…
1.000000e+00	1.146819e+00, 7.201620e-01, 8.012336e-01, 6.615301e-01, 3.949778e-01, 6.126917e-01, 1.171977e+00, 9.596142e-01, 2.007749e-01, 9.224878e-01, 6.384534e-01, 4.205186e-01, 1.700630e+00, 2.179316e-01, 1.020202e+00, 1.022585e-01, 1.709302e+00, 1.936640e-01, 5.912171e-01, 4.254990e-01, 5.172565e-01, 2.439721e-01, 2.096219e+00, 5.669307e-01, 8.458203e-01, 9.212106e-01, 2.101244e-01, 4.663204e-01, 9.83454…
1.200000e+00	1.070635e+00, 6.609598e-01, 9.215947e-01, 5.795013e-01, 2.732108e-01, 6.696331e-01, 8.525731e-01, 6.881426e-01, 2.940986e-01, 7.331085e-01, 6.021579e-01, 2.526948e-01, 1.956496e+00, 2.220712e-01, 1.512742e+00, 7.684941e-02, 1.605675e+00, 1.174730e-01, 5.405215e-01, 3.867064e-01, 5.100910e-01, 1.641995e-01, 2.264965e+00, 4.522649e-01, 8.025036e-01, 6.341263e-01, 1.112524e-01, 3.596390e-01, 1.29091…
1.400000e+00	9.356989e-01, 9.676202e-01, 9.426469e-01, 4.847124e-01, 2.466411e-01, 6.444760e-01, 6.618985e-01, 7.796661e-01, 3.962150e-01, 4.320867e-01, 6.471829e-01, 1.672452e-01, 1.992838e+00, 2.421904e-01, 1.161532e+00, 4.970668e-02, 1.596841e+00, 6.121362e-02, 7.015559e-01, 4.055518e-01, 5.411124e-01, 1.384533e-01, 2.584553e+00, 4.353560e-01, 9.978108e-01, 5.410441e-01, 6.765761e-02, 2.631529e-01, 1.14562…
1.600000e+00	8.555078e-01, 7.761668e-01, 8.668713e-01, 4.865422e-01, 1.995942e-01, 8.061429e-01, 4.992848e-01, 4.603251e-01, 5.529486e-01, 3.389315e-01, 5.900704e-01, 1.193934e-01, 2.130677e+00, 2.564146e-01, 1.564190e+00, 2.924130e-02, 1.906532e+00, 3.653041e-02, 6.852383e-01, 4.221308e-01, 6.098572e-01, 1.817003e-01, 1.619776e+00, 4.630963e-01, 5.780623e-01, 4.214255e-01, 5.069694e-02, 2.348431e-01, 1.01644…
1.800000e+00	8.386994e-01, 8.875954e-01, 9.604262e-01, 4.775172e-01, 1.717665e-01, 6.332150e-01, 3.551656e-01, 5.550496e-01, 5.703755e-01, 3.451201e-01, 6.648988e-01, 8.087126e-02, 2.313391e+00, 3.396924e-01, 1.476367e+00, 2.669451e-02, 1.837250e+00, 2.073760e-02, 9.275743e-01, 3.760118e-01, 4.772483e-01, 2.210757e-01, 2.147357e+00, 3.425771e-01, 7.425560e-01, 2.019851e-01, 2.824299e-02, 2.191102e-01, 1.46643…
2.000000e+00	8.486065e-01, 1.033134e+00, 8.740906e-01, 3.914281e-01, 1.498805e-01, 7.318877e-01, 2.651783e-01, 6.844995e-01, 6.953177e-01, 2.336321e-01, 6.360556e-01, 5.756477e-02, 2.380389e+00, 3.625370e-01, 1.575470e+00, 1.485944e-02, 1.940715e+00, 1.322817e-02, 9.544271e-01, 3.577751e-01, 4.456753e-01, 2.830557e-01, 1.955583e+00, 3.318414e-01, 7.959892e-01, 1.856615e-01, 2.565618e-02, 2.092851e-01, 1.77078…
0.000000e+00	3.169804e+00, 2.197657e+00, 2.727809e+00, 2.975161e+00, 8.679696e-01, 3.027797e+00, 2.659467e+00, 3.294022e+00, 5.465918e-01, 6.558117e-01, 2.355980e+00, 4.818128e-02, 1.020484e+00, 2.390268e+00, 1.690679e+00, 1.078720e+00, 3.065936e+00, 2.199845e+00, 1.511673e-01, 1.026505e+00, 1.108793e+00, 2.212147e+00, 2.143189e+00, 2.812925e+00, 1.885908e+00, 3.242641e+00, 3.237367e-01, 1.442851e+00, 2.52023…
2.000000e-01	2.134554e+00, 2.131192e+00, 1.786875e+00, 1.741324e+00, 1.147091e+00, 1.680215e+00, 2.008223e+00, 2.562453e+00, 6.956080e-01, 4.855240e-01, 2.131053e+00, 4.357638e-02, 1.063328e+00, 1.747410e+00, 1.471965e+00, 6.694614e-01, 2.815578e+00, 1.394973e+00, 5.746279e-01, 8.081925e-01, 9.062268e-01, 1.737962e+00, 2.134676e+00, 2.334010e+00, 1.578427e+00, 2.244229e+00, 4.008672e-01, 1.086893e+00, 2.08515…
4.000000e-01	1.484893e+00, 1.931103e+00, 1.957122e+00, 1.234798e+00, 1.221710e+00, 1.258977e+00, 1.996884e+00, 2.223547e+00, 7.395711e-01, 4.027948e-01, 1.358356e+00, 7.967856e-02, 1.193202e+00, 1.621752e+00, 1.402893e+00, 4.480310e-01, 2.154908e+00, 1.089769e+00, 8.144072e-01, 5.999858e-01, 6.407099e-01, 1.260167e+00, 1.903353e+00, 2.009657e+00, 1.289449e+00, 1.710509e+00, 3.365368e-01, 8.727646e-01, 1.83452…
6.000000e-01	1.130711e+00, 1.521742e+00, 1.416761e+00, 7.320758e-01, 8.431785e-01, 9.682594e-01, 1.832173e+00, 2.289831e+00, 6.932064e-01, 3.476824e-01, 1.238736e+00, 2.640519e-01, 9.843284e-01, 1.491146e+00, 7.179934e-01, 3.382091e-01, 1.975084e+00, 7.785760e-01, 1.127151e+00, 4.462298e-01, 5.699149e-01, 1.284325e+00, 1.286692e+00, 1.936364e+00, 1.153828e+00, 1.575152e+00, 1.983722e-01, 5.630498e-01, 2.06288…
8.000000e-01	1.073056e+00, 1.446609e+00, 1.112560e+00, 4.153377e-01, 6.662039e-01, 7.085543e-01, 1.489977e+00, 2.005640e+00, 7.640577e-01, 2.520598e-01, 1.157647e+00, 5.185219e-01, 9.263335e-01, 1.482140e+00, 7.014065e-01, 1.866388e-01, 1.853003e+00, 6.091138e-01, 9.828026e-01, 4.911374e-01, 6.146460e-01, 1.284670e+00, 1.178019e+00, 1.341682e+00, 9.929876e-01, 1.535335e+00, 1.364934e-01, 4.816463e-01, 2.16920…
1.000000e+00	9.963602e-01, 1.386638e+00, 1.136014e+00, 3.926252e-01, 6.865604e-01, 5.884115e-01, 1.519771e+00, 1.923598e+00, 6.712617e-01, 2.348328e-01, 1.118848e+00, 6.643482e-01, 1.584006e+00, 1.248558e+00, 3.984815e-01, 1.276395e-01, 2.221822e+00, 3.374415e-01, 1.076223e+00, 4.922301e-01, 5.539624e-01, 1.156848e+00, 1.067105e+00, 1.428660e+00, 8.982657e-01, 1.385342e+00, 9.545511e-02, 4.543100e-01, 1.66941…
1.200000e+00	9.604234e-01, 1.429044e+00, 1.020064e+00, 3.289820e-01, 5.622141e-01, 4.827767e-01, 1.474905e+00, 1.214771e+00, 6.783637e-01, 2.027594e-01, 1.010649e+00, 6.974899e-01, 1.587943e+00, 1.181022e+00, 4.087087e-01, 8.128973e-02, 1.776515e+00, 2.134585e-01, 1.011189e+00, 4.328063e-01, 4.927364e-01, 8.608765e-01, 8.727783e-01, 1.018451e+00, 9.193903e-01, 1.249751e+00, 5.753794e-02, 4.242423e-01, 1.67917…
1.400000e+00	8.756975e-01, 1.511983e+00, 9.478381e-01, 4.096392e-01, 4.038978e-01, 4.469338e-01, 1.146864e+00, 1.441771e+00, 8.140311e-01, 1.430174e-01, 6.554705e-01, 7.780895e-01, 1.526263e+00, 8.501691e-01, 4.418877e-01, 4.526774e-02, 2.023877e+00, 1.078486e-01, 1.180733e+00, 4.196061e-01, 5.476162e-01, 1.063478e+00, 8.326242e-01, 1.005981e+00, 9.363923e-01, 1.172754e+00, 3.945857e-02, 5.636739e-01, 1.70219…
1.600000e+00	8.752023e-01, 1.145011e+00, 1.056091e+00, 3.737083e-01, 3.921259e-01, 4.161764e-01, 1.097577e+00, 1.241828e+00, 7.612761e-01, 1.198254e-01, 6.847944e-01, 8.423255e-01, 1.317897e+00, 9.509568e-01, 7.240606e-01, 3.196498e-02, 1.949863e+00, 6.381666e-02, 9.749562e-01, 4.448863e-01, 5.205506e-01, 9.688889e-01, 9.952963e-01, 7.280695e-01, 7.703906e-01, 9.457830e-01, 3.238217e-02, 6.612111e-01, 1.98235…
1.800000e+00	8.211784e-01, 1.354630e+00, 8.155828e-01, 3.145558e-01, 2.292937e-01, 4.678732e-01, 9.440006e-01, 1.594061e+00, 5.702659e-01, 8.990662e-02, 6.161015e-01, 9.066312e-01, 2.000320e+00, 7.748080e-01, 6.954893e-01, 2.732702e-02, 2.011781e+00, 3.785547e-02, 1.111798e+00, 3.096427e-01, 5.620738e-01, 1.030987e+00, 9.615916e-01, 6.792197e-01, 7.416944e-01, 1.069556e+00, 2.450373e-02, 8.131150e-01, 1.53932…
2.000000e+00	7.988223e-01, 1.267052e+00, 8.647185e-01, 4.367446e-01, 2.054263e-01, 4.705112e-01, 8.263104e-01, 1.666935e+00, 7.460270e-01, 8.110914e-02, 6.551909e-01, 5.781405e-01, 2.057705e+00, 6.792719e-01, 1.075443e+00, 1.519167e-02, 1.724742e+00, 1.651574e-02, 9.668723e-01, 3.714915e-01, 5.481200e-01, 9.612880e-01, 1.242959e+00, 5.625840e-01, 7.655363e-01, 1.161317e+00, 2.417718e-02, 9.641105e-01, 1.05944…
0.000000e+00	3.821409e-01, 1.784255e+00, 1.097814e+00, 6.413235e-01, 2.257322e+00, 8.102121e-01, 9.736191e-01, 2.136014e+00, 7.415315e-01, 1.046429e+00, 1.549517e+00, 2.934820e+00, 7.475286e-01, 8.393733e-01, 1.170404e+00, 1.747173e-02, 8.606298e-01, 1.426842e+00, 2.487475e-01, 1.960185e+00, 1.710150e+00, 8.997008e-01, 1.796892e+00, 3.501909e-01, 1.638701e+00, 9.613740e-02, 2.363369e+00, 2.692473e-01, 1.25241…
2.000000e-01	4.979346e-01, 1.733396e+00, 7.203394e-01, 4.352746e-01, 1.790847e+00, 8.636940e-01, 7.393351e-01, 1.981410e+00, 6.784320e-01, 1.265965e+00, 1.224599e+00, 1.723855e+00, 6.440609e-01, 7.954551e-01, 1.266525e+00, 4.255651e-01, 1.017621e+00, 8.462284e-01, 6.796066e-01, 1.042134e+00, 1.099295e+00, 8.643480e-01, 1.846072e+00, 3.721198e-01, 8.438711e-01, 3.713567e-01, 1.856046e+00, 5.076533e-01, 1.27492…
4.000000e-01	5.708423e-01, 1.479872e+00, 4.468981e-01, 4.536619e-01, 1.601464e+00, 6.802212e-01, 4.136935e-01, 1.692408e+00, 5.056515e-01, 1.206111e+00, 9.230840e-01, 8.967908e-01, 4.141185e-01, 5.464839e-01, 1.196823e+00, 4.961613e-01, 1.344789e+00, 5.039681e-01, 9.358628e-01, 7.449413e-01, 7.761907e-01, 8.982836e-01, 1.830981e+00, 2.900180e-01, 8.228020e-01, 5.435460e-01, 1.261606e+00, 7.462840e-01, 1.38775…
6.000000e-01	5.983197e-01, 1.378639e+00, 4.775255e-01, 2.719346e-01, 1.354539e+00, 6.454153e-01, 3.529066e-01, 2.079470e+00, 4.235126e-01, 1.282690e+00, 1.013438e+00, 7.396461e-01, 4.041653e-01, 3.854691e-01, 1.287050e+00, 3.010458e-01, 1.186184e+00, 2.927425e-01, 1.125015e+00, 6.149735e-01, 7.731010e-01, 1.090111e+00, 1.803166e+00, 2.176953e-01, 6.637759e-01, 6.252457e-01, 7.019960e-01, 7.782559e-01, 1.45791…
8.000000e-01	6.295890e-01, 1.327559e+00, 6.644786e-01, 3.163697e-01, 1.012508e+00, 6.291268e-01, 3.810594e-01, 1.896376e+00, 3.762974e-01, 8.807769e-01, 9.231183e-01, 5.611900e-01, 3.281411e-01, 2.296964e-01, 1.624871e+00, 2.090548e-01, 1.394980e+00, 1.734109e-01, 9.849694e-01, 4.503602e-01, 5.987311e-01, 1.036350e+00, 1.774555e+00, 1.644623e-01, 8.101470e-01, 7.953980e-01, 4.341396e-01, 8.127597e-01, 1.24580…
1.000000e+00	7.707063e-01, 1.201794e+00, 6.438359e-01, 3.845434e-01, 8.376807e-01, 5.945298e-01, 3.330594e-01, 1.386945e+00, 4.144960e-01, 6.649040e-01, 8.344504e-01, 3.015667e-01, 5.459427e-01, 2.123444e-01, 1.242228e+00, 1.661416e-01, 1.735424e+00, 9.593784e-02, 1.116759e+00, 3.901472e-01, 5.938627e-01, 1.000107e+00, 1.748950e+00, 1.678540e-01, 7.808448e-01, 9.960280e-01, 2.420065e-01, 7.343923e-01, 1.59317…
1.200000e+00	7.656513e-01, 1.351008e+00, 7.702446e-01, 2.761470e-01, 6.925930e-01, 5.501557e-01, 3.580444e-01, 1.681131e+00, 5.012624e-01, 5.630725e-01, 7.450828e-01, 2.673375e-01, 8.372515e-01, 1.727162e-01, 1.622903e+00, 1.056949e-01, 1.718739e+00, 5.362540e-02, 1.077599e+00, 4.240306e-01, 5.848482e-01, 1.029116e+00, 2.210028e+00, 1.681654e-01, 8.668975e-01, 1.044419e+00, 1.901372e-01, 6.288763e-01, 1.66975…
1.400000e+00	8.527627e-01, 1.287587e+00, 9.642349e-01, 3.699974e-01, 4.445784e-01, 5.002579e-01, 3.251869e-01, 1.372468e+00, 6.185558e-01, 4.406077e-01, 8.370071e-01, 1.594148e-01, 1.285356e+00, 2.101652e-01, 1.421961e+00, 6.589117e-02, 1.572064e+00, 3.285796e-02, 1.020133e+00, 4.524764e-01, 4.252136e-01, 1.043045e+00, 2.382770e+00, 2.001507e-01, 9.469470e-01, 9.103041e-01, 9.650794e-02, 5.664996e-01, 1.45264…
1.600000e+00	9.290866e-01, 1.055594e+00, 8.431324e-01, 4.377954e-01, 4.970835e-01, 4.980025e-01, 4.394711e-01, 1.328716e+00, 6.002816e-01, 3.998786e-01, 8.209695e-01, 1.012825e-01, 1.407690e+00, 2.351998e-01, 1.448074e+00, 3.684186e-02, 1.670742e+00, 1.556191e-02, 9.108286e-01, 3.670315e-01, 5.262560e-01, 9.095546e-01, 2.118633e+00, 1.901649e-01, 8.266716e-01, 9.584884e-01, 5.484773e-02, 4.691751e-01, 1.32101…
1.800000e+00	7.273366e-01, 1.062010e+00, 9.419902e-01, 3.523309e-01, 3.460404e-01, 3.882353e-01, 4.285935e-01, 1.059016e+00, 6.796843e-01, 3.106850e-01, 7.878177e-01, 7.026382e-02, 1.716518e+00, 2.484561e-01, 1.857166e+00, 2.350510e-02, 1.467841e+00, 8.492392e-03, 1.105129e+00, 3.278888e-01, 4.954729e-01, 7.169409e-01, 1.968058e+00, 2.556542e-01, 7.957372e-01, 9.842529e-01, 4.522716e-02, 5.271576e-01, 1.69812…
2.000000e+00	7.468406e-01, 1.239822e+00, 9.784497e-01, 4.121090e-01, 2.536922e-01, 5.287551e-01, 4.342295e-01, 1.236942e+00, 6.619286e-01, 2.394005e-01, 6.751960e-01, 5.162409e-02, 1.900519e+00, 3.008717e-01, 1.508573e+00, 1.626990e-02, 1.737382e+00, 5.047593e-03, 1.217190e+00, 4.995180e-01, 4.756185e-01, 7.607213e-01, 2.150787e+00, 2.513379e-01, 7.923376e-01, 9.203490e-01, 2.902003e-02, 4.139460e-01, 1.74831…
0.000000e+00	2.036857e+00, 1.810694e+00, 1.872553e+00, 2.333507e+00, 1.460703e+00, 1.383182e+00, 1.102557e+00, 2.564028e+00, 1.578088e+00, 1.377526e+00, 1.718849e+00, 1.257694e+00, 4.709959e-01, 2.913513e-01, 1.376561e+00, 1.941099e+00, 1.085943e+00, 8.116024e-01, 2.734077e+00, 2.582633e+00, 1.018816e+00, 9.759751e-02, 2.104561e+00, 2.652291e+00, 2.506551e+00, 1.917855e+00, 1.098390e+00, 1.580762e+00, 1.71686…
2.000000e-01	1.424306e+00, 1.715476e+00, 1.126224e+00, 1.114641e+00, 1.125233e+00, 1.163293e+00, 1.176173e+00, 2.332462e+00, 1.040318e+00, 1.406789e+00, 1.529734e+00, 7.524200e-01, 4.708383e-01, 5.614727e-01, 1.278673e+00, 1.482158e+00, 8.409459e-01, 6.923622e-01, 1.588635e+00, 1.199459e+00, 8.710263e-01, 4.967332e-01, 2.275184e+00, 1.982424e+00, 1.459011e+00, 2.200027e+00, 7.759810e-01, 1.396055e+00, 1.66501…
4.000000e-01	1.344243e+00, 1.479095e+00, 1.003451e+00, 1.092480e+00, 8.392454e-01, 8.746600e-01, 1.322367e+00, 2.461612e+00, 7.537153e-01, 1.182800e+00, 1.170364e+00, 5.460051e-01, 6.328195e-01, 6.297927e-01, 1.165446e+00, 1.131958e+00, 9.091551e-01, 5.601200e-01, 1.144582e+00, 9.733270e-01, 6.857109e-01, 6.948220e-01, 2.085303e+00, 1.779859e+00, 1.479244e+00, 1.697144e+00, 5.181298e-01, 1.606885e+00, 1.37578…
6.000000e-01	1.004907e+00, 1.044131e+00, 1.103210e+00, 6.477828e-01, 7.026952e-01, 8.144953e-01, 1.205557e+00, 2.177717e+00, 4.941661e-01, 9.365845e-01, 1.062570e+00, 3.895573e-01, 1.028989e+00, 7.003081e-01, 1.200619e+00, 7.745742e-01, 6.546861e-01, 5.683761e-01, 1.123531e+00, 6.406325e-01, 6.048203e-01, 7.879333e-01, 1.759415e+00, 1.426948e+00, 1.039893e+00, 1.192844e+00, 2.893194e-01, 1.267962e+00, 8.27606…
8.000000e-01	1.022120e+00, 9.133321e-01, 1.049339e+00, 5.174740e-01, 5.890406e-01, 7.169289e-01, 1.206045e+00, 1.873390e+00, 5.270797e-01, 6.442153e-01, 8.947894e-01, 2.642410e-01, 1.174661e+00, 8.005640e-01, 1.189239e+00, 4.421783e-01, 6.148242e-01, 6.040722e-01, 9.799060e-01, 5.445447e-01, 5.768555e-01, 8.376967e-01, 2.034844e+00, 9.221575e-01, 1.077077e+00, 1.342547e+00, 1.954098e-01, 1.090043e+00, 7.61837…
1.000000e+00	9.054563e-01, 8.607986e-01, 9.438198e-01, 4.969992e-01, 4.514438e-01, 7.480155e-01, 1.337904e+00, 1.581353e+00, 6.970901e-01, 4.739203e-01, 1.035709e+00, 2.019656e-01, 1.179405e+00, 7.068968e-01, 1.106067e+00, 3.465992e-01, 5.634672e-01, 4.563064e-01, 7.249392e-01, 4.868952e-01, 5.880064e-01, 5.786085e-01, 2.062968e+00, 1.052505e+00, 8.254830e-01, 1.134629e+00, 1.073346e-01, 1.036800e+00, 6.53992…
1.200000e+00	8.094630e-01, 5.659150e-01, 9.283142e-01, 3.767011e-01, 4.227051e-01, 8.277519e-01, 1.036543e+00, 1.214170e+00, 6.345592e-01, 4.819588e-01, 8.588455e-01, 1.379780e-01, 1.419054e+00, 7.070527e-01, 1.500867e+00, 2.531184e-01, 7.200299e-01, 5.067087e-01, 7.157787e-01, 4.384143e-01, 5.266179e-01, 4.314586e-01, 2.250149e+00, 7.808989e-01, 7.194474e-01, 9.913760e-01, 6.668816e-02, 8.844907e-01, 6.94482…
1.400000e+00	8.765283e-01, 4.233867e-01, 1.035886e+00, 3.353329e-01, 3.056747e-01, 8.297855e-01, 9.284495e-01, 8.747603e-01, 7.526833e-01, 3.823257e-01, 8.042552e-01, 1.371089e-01, 1.610834e+00, 6.794743e-01, 1.136779e+00, 1.468113e-01, 1.164646e+00, 4.245600e-01, 5.776836e-01, 4.459781e-01, 4.999282e-01, 2.024302e-01, 2.053637e+00, 7.771471e-01, 6.388005e-01, 9.008732e-01, 5.397374e-02, 7.240528e-01, 9.99230…
1.600000e+00	9.885387e-01, 4.663444e-01, 1.028862e+00, 3.541809e-01, 2.661411e-01, 7.616538e-01, 8.000229e-01, 5.973750e-01, 6.765713e-01, 3.275013e-01, 6.996683e-01, 9.844052e-02, 1.674874e+00, 5.582982e-01, 1.528933e+00, 9.886404e-02, 1.139507e+00, 2.444001e-01, 5.310785e-01, 4.401058e-01, 4.721079e-01, 1.401060e-01, 1.820213e+00, 5.601721e-01, 7.358524e-01, 7.154744e-01, 3.667598e-02, 6.443129e-01, 1.27130…
1.800000e+00	7.431745e-01, 7.476956e-01, 1.061995e+00, 3.400343e-01, 2.111871e-01, 7.568716e-01, 6.073761e-01, 5.404358e-01, 7.895423e-01, 2.267799e-01, 6.870577e-01, 7.902359e-02, 2.536290e+00, 5.327648e-01, 1.728217e+00, 7.294867e-02, 1.230595e+00, 1.269716e-01, 5.868552e-01, 4.218528e-01, 3.746627e-01, 9.925583e-02, 1.849537e+00, 4.618007e-01, 6.694871e-01, 4.985270e-01, 2.587215e-02, 5.932260e-01, 1.28513…
2.000000e+00	8.383030e-01, 8.040694e-01, 8.478231e-01, 4.109564e-01, 1.844343e-01, 7.752851e-01, 3.815011e-01, 4.896427e-01, 7.656216e-01, 1.892665e-01, 6.113416e-01, 6.153753e-02, 1.998765e+00, 5.307758e-01, 1.757423e+00, 4.843282e-02, 1.300469e+00, 8.288480e-02, 5.976597e-01, 3.410794e-01, 5.144911e-01, 8.244434e-02, 1.975354e+00, 4.939508e-01, 7.490231e-01, 2.616251e-01, 2.040904e-02, 4.486509e-01, 1.35021…
0.000000e+00	2.935876e+00, 2.003583e+00, 2.587066e+00, 2.060023e+00, 2.340532e+00, 2.540893e+00, 1.845224e+00, 2.688785e+00, 9.971204e-01, 9.278301e-01, 6.981260e-02, 2.451108e+00, 2.844341e+00, 4.846144e-01, 9.705374e-01, 1.146871e+00, 1.332533e+00, 2.240070e+00, 1.434076e+00, 1.763441e+00, 8.926529e-01, 1.211316e+00, 8.048300e-01, 1.594275e+00, 1.324284e+00, 2.034058e+00, 1.992752e+00, 2.466015e-02, 2.10245…
2.000000e-01	2.249587e+00, 1.567315e+00, 1.416115e+00, 1.239612e+00, 2.045642e+00, 1.904244e+00, 1.662009e+00, 2.760217e+00, 5.612081e-01, 1.117429e+00, 2.201557e-01, 1.691412e+00, 1.988737e+00, 6.430259e-01, 1.264383e+00, 1.100884e+00, 1.549851e+00, 1.389102e+00, 1.208111e+00, 9.306399e-01, 7.165646e-01, 1.418352e+00, 1.187361e+00, 1.736236e+00, 9.768052e-01, 1.859989e+00, 1.223382e+00, 3.060381e-01, 2.33583…
4.000000e-01	1.953543e+00, 1.506685e+00, 1.157060e+00, 1.146296e+00, 1.971436e+00, 1.683466e+00, 1.481114e+00, 2.135306e+00, 4.732054e-01, 1.244399e+00, 2.660061e-01, 1.190503e+00, 1.662570e+00, 8.125096e-01, 1.362367e+00, 1.177896e+00, 1.728700e+00, 1.129140e+00, 1.378050e+00, 7.114088e-01, 7.895772e-01, 1.156191e+00, 1.118404e+00, 1.359439e+00, 9.658977e-01, 1.653677e+00, 7.255861e-01, 5.936461e-01, 1.71183…
6.000000e-01	1.266567e+00, 1.547959e+00, 1.059790e+00, 9.567337e-01, 1.740278e+00, 9.436003e-01, 1.393748e+00, 2.242008e+00, 4.275249e-01, 8.655412e-01, 4.331680e-01, 8.357804e-01, 1.279443e+00, 8.531320e-01, 1.288692e+00, 6.332467e-01, 1.691301e+00, 8.041882e-01, 1.042182e+00, 6.230074e-01, 5.898092e-01, 1.120456e+00, 1.272314e+00, 1.116372e+00, 7.263743e-01, 1.492303e+00, 4.750718e-01, 6.191213e-01, 1.94999…
8.000000e-01	1.034440e+00, 1.228787e+00, 1.216209e+00, 5.912993e-01, 1.372668e+00, 7.471426e-01, 1.262192e+00, 1.941302e+00, 3.960939e-01, 8.291423e-01, 4.955781e-01, 5.027339e-01, 1.110192e+00, 8.683872e-01, 1.234199e+00, 3.722071e-01, 1.601404e+00, 4.923405e-01, 1.213576e+00, 5.796620e-01, 4.360574e-01, 1.151005e+00, 1.465911e+00, 1.026935e+00, 8.495751e-01, 1.166443e+00, 2.749449e-01, 7.256749e-01, 1.86549…
1.000000e+00	9.652698e-01, 1.128700e+00, 1.007743e+00, 6.443387e-01, 1.185097e+00, 6.542484e-01, 1.377233e+00, 1.609654e+00, 5.056153e-01, 5.899231e-01, 6.262964e-01, 4.148687e-01, 9.912112e-01, 8.105594e-01, 1.117419e+00, 2.418277e-01, 1.717029e+00, 2.361607e-01, 1.175033e+00, 4.367516e-01, 5.737951e-01, 8.764929e-01, 1.471922e+00, 9.329458e-01, 9.145199e-01, 1.228160e+00, 1.647082e-01, 6.772365e-01, 1.79381…
1.200000e+00	9.685588e-01, 1.323812e+00, 1.123114e+00, 5.856875e-01, 1.043594e+00, 6.507087e-01, 1.380947e+00, 1.898628e+00, 5.827093e-01, 4.332223e-01, 6.082611e-01, 3.395349e-01, 8.975796e-01, 7.406972e-01, 1.367780e+00, 1.817705e-01, 1.553592e+00, 1.391967e-01, 9.152481e-01, 4.866476e-01, 5.387912e-01, 9.471978e-01, 1.284875e+00, 7.848025e-01, 8.512022e-01, 1.125828e+00, 1.007698e-01, 7.536165e-01, 1.73334…
1.400000e+00	9.013344e-01, 1.198069e+00, 9.291421e-01, 5.928453e-01, 8.135399e-01, 5.575509e-01, 1.230398e+00, 1.227531e+00, 6.346905e-01, 3.529956e-01, 5.470973e-01, 2.316172e-01, 1.227583e+00, 5.750531e-01, 1.306048e+00, 1.317504e-01, 1.965036e+00, 9.138155e-02, 9.856014e-01, 3.746559e-01, 5.821532e-01, 9.815883e-01, 1.585281e+00, 6.054461e-01, 8.863849e-01, 1.080198e+00, 6.503654e-02, 6.693711e-01, 1.49011…
1.600000e+00	8.955826e-01, 1.185367e+00, 9.245622e-01, 4.647130e-01, 5.849795e-01, 5.084147e-01, 1.022203e+00, 1.570473e+00, 6.241443e-01, 3.311038e-01, 6.466819e-01, 1.600159e-01, 1.255281e+00, 6.149575e-01, 1.328617e+00, 6.739472e-02, 1.546716e+00, 5.060555e-02, 1.156024e+00, 4.493659e-01, 6.332174e-01, 8.106564e-01, 1.662035e+00, 5.059778e-01, 8.035198e-01, 9.738683e-01, 4.315244e-02, 6.918331e-01, 1.51925…
1.800000e+00	7.296710e-01, 1.184791e+00, 1.018834e+00, 4.774238e-01, 4.515030e-01, 5.787594e-01, 9.757682e-01, 1.299997e+00, 7.697960e-01, 2.222468e-01, 5.706696e-01, 1.196615e-01, 1.576433e+00, 6.060833e-01, 1.334822e+00, 4.300858e-02, 2.197635e+00, 3.268748e-02, 1.160365e+00, 4.464869e-01, 5.813760e-01, 8.600667e-01, 1.813808e+00, 5.710260e-01, 7.465881e-01, 1.136741e+00, 3.668832e-02, 5.355162e-01, 1.44460…
2.000000e+00	7.722854e-01, 1.037742e+00, 9.535948e-01, 5.290843e-01, 4.005005e-01, 4.856035e-01, 8.855124e-01, 1.176688e+00, 6.443244e-01, 1.785893e-01, 6.251898e-01, 8.600823e-02, 1.646690e+00, 5.436450e-01, 1.137947e+00, 3.167866e-02, 1.559077e+00, 1.591070e-02, 1.104133e+00, 3.211809e-01, 3.997604e-01, 7.755984e-01, 1.664055e+00, 4.044989e-01, 7.710010e-01, 1.102274e+00, 2.283747e-02, 4.749795e-01, 1.95398…
0.000000e+00	7.102733e-01, 1.868359e+00, 1.941989e+00, 2.379996e+00, 1.026432e+00, 2.019159e+00, 3.084198e-01, 1.537207e+00, 2.527332e+00, 2.352474e-01, 3.054545e+00, 1.724102e+00, 2.547562e+00, 9.308764e-02, 1.419676e+00, 2.214338e-01, 1.007877e+00, 5.352821e-01, 1.598435e+00, 1.576113e+00, 2.039577e+00, 2.915610e+00, 2.677028e+00, 5.409052e-01, 2.556586e+00, 3.438809e-01, 1.296553e+00, 2.009712e+00, 1.23096…
2.000000e-01	4.644410e-01, 1.824865e+00, 1.213432e+00, 1.827676e+00, 8.904540e-01, 1.931993e+00, 3.119669e-01, 1.668484e+00, 1.950045e+00, 5.393028e-01, 1.942746e+00, 1.074234e+00, 1.942843e+00, 4.328682e-01, 1.268621e+00, 1.757703e-01, 6.572983e-01, 3.202866e-01, 1.488172e+00, 8.172122e-01, 1.324729e+00, 2.024486e+00, 2.952822e+00, 7.458303e-01, 1.916855e+00, 5.974557e-01, 1.270986e+00, 1.866858e+00, 8.03397…
4.000000e-01	3.374853e-01, 1.380244e+00, 9.339668e-01, 1.094266e+00, 5.947026e-01, 1.355923e+00, 2.415943e-01, 1.299385e+00, 1.609892e+00, 5.676319e-01, 1.861934e+00, 6.106358e-01, 2.292266e+00, 4.563466e-01, 1.443984e+00, 1.028797e-01, 4.324567e-01, 2.446071e-01, 1.243305e+00, 6.906562e-01, 9.033058e-01, 1.510556e+00, 2.079073e+00, 6.157376e-01, 1.295032e+00, 6.991488e-01, 9.334933e-01, 1.453138e+00, 7.84726…
6.000000e-01	4.111693e-01, 9.798896e-01, 1.009931e+00, 8.304299e-01, 5.784785e-01, 9.855115e-01, 1.967026e-01, 1.395030e+00, 1.263432e+00, 5.624788e-01, 1.093877e+00, 4.151531e-01, 2.172678e+00, 4.728194e-01, 1.365420e+00, 9.631888e-02, 3.864049e-01, 2.395355e-01, 1.139216e+00, 5.654154e-01, 6.583452e-01, 1.422822e+00, 2.363744e+00, 5.313746e-01, 1.113344e+00, 8.111137e-01, 5.708387e-01, 1.374439e+00, 5.99387…
8.000000e-01	5.431775e-01, 7.229242e-01, 7.595749e-01, 3.959519e-01, 5.243833e-01, 6.178379e-01, 2.167419e-01, 1.223881e+00, 1.017679e+00, 4.495759e-01, 1.021461e+00, 2.968102e-01, 2.442638e+00, 4.287015e-01, 1.309130e+00, 5.109316e-02, 3.281802e-01, 2.094909e-01, 9.573375e-01, 4.509033e-01, 4.568103e-01, 8.315635e-01, 2.104975e+00, 4.433336e-01, 9.835272e-01, 7.097126e-01, 3.709032e-01, 1.308350e+00, 4.91549…
1.000000e+00	5.776573e-01, 5.383493e-01, 8.356689e-01, 4.430673e-01, 3.527824e-01, 6.197327e-01, 2.141921e-01, 1.082157e+00, 9.483637e-01, 3.512424e-01, 7.921976e-01, 1.849355e-01, 1.850340e+00, 4.274371e-01, 1.564942e+00, 3.368398e-02, 3.332137e-01, 2.443572e-01, 7.139435e-01, 4.851784e-01, 6.183767e-01, 5.868000e-01, 2.815799e+00, 4.231765e-01, 9.195027e-01, 7.754019e-01, 2.317686e-01, 1.123663e+00, 4.44806…
1.200000e+00	7.323779e-01, 4.258990e-01, 9.179068e-01, 4.754921e-01, 2.997810e-01, 7.324339e-01, 1.970591e-01, 7.158911e-01, 8.427169e-01, 2.538044e-01, 6.731184e-01, 1.324388e-01, 2.151687e+00, 3.862299e-01, 1.358297e+00, 2.413416e-02, 5.267894e-01, 1.897118e-01, 4.807555e-01, 4.200584e-01, 5.106365e-01, 2.887223e-01, 2.151111e+00, 3.800562e-01, 8.776109e-01, 6.338281e-01, 1.371984e-01, 1.004305e+00, 4.67564…
1.400000e+00	7.513097e-01, 3.066823e-01, 8.788962e-01, 4.692986e-01, 2.345674e-01, 6.751937e-01, 1.552036e-01, 5.460688e-01, 9.200689e-01, 2.407181e-01, 6.232282e-01, 9.112863e-02, 1.622298e+00, 3.823640e-01, 1.450169e+00, 1.598250e-02, 6.803194e-01, 1.133074e-01, 4.166394e-01, 4.770984e-01, 5.220959e-01, 1.837845e-01, 2.495887e+00, 4.077018e-01, 1.050723e+00, 4.270635e-01, 8.000502e-02, 9.311286e-01, 6.64067…
1.600000e+00	8.412125e-01, 2.496700e-01, 8.547495e-01, 4.612194e-01, 1.788115e-01, 6.498794e-01, 1.163097e-01, 4.056677e-01, 7.279586e-01, 1.724167e-01, 5.438669e-01, 6.496552e-02, 2.076796e+00, 4.046891e-01, 1.493541e+00, 9.409645e-03, 8.250851e-01, 7.348146e-02, 3.288449e-01, 3.644765e-01, 4.968105e-01, 1.052896e-01, 2.024961e+00, 3.588576e-01, 8.878254e-01, 3.526696e-01, 4.745438e-02, 7.005673e-01, 7.79364…
1.800000e+00	7.017881e-01, 2.985614e-01, 8.058339e-01, 4.315318e-01, 1.606790e-01, 6.291058e-01, 7.563878e-02, 3.066904e-01, 6.615461e-01, 1.248269e-01, 5.591701e-01, 5.184453e-02, 2.112641e+00, 3.305167e-01, 1.605453e+00, 5.791341e-03, 1.089437e+00, 3.799541e-02, 2.850182e-01, 3.646343e-01, 5.041788e-01, 6.478728e-02, 2.271373e+00, 4.178337e-01, 8.416888e-01, 2.377762e-01, 3.753387e-02, 6.437597e-01, 1.16762…
2.000000e+00	7.761125e-01, 3.648430e-01, 1.047969e+00, 3.966382e-01, 1.231766e-01, 7.222173e-01, 4.669403e-02, 2.736030e-01, 8.670190e-01, 1.313558e-01, 5.343617e-01, 3.787840e-02, 2.378569e+00, 4.060294e-01, 1.321993e+00, 3.795301e-03, 1.274597e+00, 2.739777e-02, 3.545641e-01, 4.070272e-01, 4.626195e-01, 4.285423e-02, 2.416544e+00, 3.994477e-01, 7.092624e-01, 1.280013e-01, 3.048935e-02, 5.706188e-01, 1.18482…
0.000000e+00	2.008231e+00, 1.602353e+00, 1.531944e+00, 3.809895e-01, 7.537143e-01, 2.039445e+00, 1.620116e+00, 1.388429e+00, 1.459729e+00, 9.881729e-01, 2.541134e+00, 2.681554e+00, 2.057074e+00, 2.564319e+00, 2.039226e+00, 2.729877e+00, 2.317155e+00, 2.206041e+00, 1.407831e+00, 1.588375e+00, 6.847136e-01, 1.710802e+00, 1.380069e+00, 1.106684e+00, 1.328796e+00, 1.067445e+00, 1.266402e+00, 2.935894e-01, 1.88851…
2.000000e-01	1.747422e+00, 1.272380e+00, 1.361470e+00, 1.954545e-01, 9.262031e-01, 1.324530e+00, 1.152604e+00, 1.265149e+00, 1.207773e+00, 7.763762e-01, 1.635808e+00, 2.166688e+00, 2.044057e+00, 2.430346e+00, 1.388744e+00, 2.148182e+00, 2.221717e+00, 1.599284e+00, 9.820143e-01, 1.053820e+00, 5.334059e-01, 1.426769e+00, 1.274846e+00, 1.123545e+00, 8.370653e-01, 1.111792e+00, 6.769952e-01, 1.814866e-01, 1.80121…
4.000000e-01	1.948696e+00, 1.177391e+00, 1.215116e+00, 1.459745e-01, 8.153035e-01, 9.608042e-01, 1.316216e+00, 1.440080e+00, 1.110762e+00, 6.567190e-01, 1.576785e+00, 1.265487e+00, 1.728335e+00, 2.009763e+00, 8.592873e-01, 1.406465e+00, 2.577093e+00, 9.640046e-01, 1.214635e+00, 7.687355e-01, 4.724012e-01, 1.045255e+00, 1.063010e+00, 9.773790e-01, 8.378446e-01, 8.210359e-01, 4.800694e-01, 2.171828e-01, 1.78192…
6.000000e-01	1.391243e+00, 1.355248e+00, 1.287730e+00, 1.068000e-01, 8.529149e-01, 8.537223e-01, 1.009749e+00, 1.121374e+00, 9.551418e-01, 5.074606e-01, 1.156145e+00, 9.689998e-01, 1.934608e+00, 1.660662e+00, 5.876655e-01, 1.183264e+00, 2.370710e+00, 5.525813e-01, 1.123902e+00, 6.537633e-01, 5.245393e-01, 1.159510e+00, 7.706341e-01, 1.016486e+00, 9.014856e-01, 1.017047e+00, 2.404084e-01, 2.531793e-01, 1.71397…
8.000000e-01	1.197933e+00, 1.315789e+00, 1.084289e+00, 1.246426e-01, 6.370742e-01, 7.502569e-01, 8.258498e-01, 1.418810e+00, 7.590288e-01, 5.333647e-01, 9.675601e-01, 1.073345e+00, 2.120696e+00, 1.195339e+00, 4.790240e-01, 5.960737e-01, 1.887184e+00, 2.857619e-01, 9.141329e-01, 4.132474e-01, 3.951222e-01, 1.057582e+00, 6.435544e-01, 8.176023e-01, 9.004863e-01, 9.440960e-01, 1.581957e-01, 4.325366e-01, 1.86664…
1.000000e+00	1.203388e+00, 1.401193e+00, 1.071375e+00, 1.544820e-01, 4.924367e-01, 6.186033e-01, 7.656330e-01, 1.362138e+00, 8.167383e-01, 4.071780e-01, 8.908630e-01, 9.964123e-01, 2.061096e+00, 1.007279e+00, 3.902935e-01, 3.651232e-01, 2.239802e+00, 1.688573e-01, 9.253618e-01, 4.321184e-01, 6.182744e-01, 8.584062e-01, 5.046270e-01, 6.482482e-01, 7.550841e-01, 9.979554e-01, 9.765693e-02, 6.798289e-01, 2.01308…
1.200000e+00	1.096344e+00, 1.065480e+00, 9.529883e-01, 2.547738e-01, 4.366849e-01, 6.369756e-01, 6.541295e-01, 1.177660e+00, 9.166799e-01, 3.077629e-01, 7.748506e-01, 9.752131e-01, 2.124603e+00, 1.024948e+00, 4.584467e-01, 3.099216e-01, 2.022639e+00, 8.443656e-02, 1.099750e+00, 3.643965e-01, 4.889404e-01, 8.345464e-01, 6.820329e-01, 6.977978e-01, 7.414254e-01, 1.012037e+00, 7.150399e-02, 7.582290e-01, 1.63249…
1.400000e+00	9.748359e-01, 1.247377e+00, 1.130229e+00, 2.508762e-01, 2.931626e-01, 6.211858e-01, 7.063887e-01, 1.105858e+00, 7.277087e-01, 2.357846e-01, 8.567719e-01, 9.990320e-01, 2.039521e+00, 8.356820e-01, 5.851030e-01, 1.808743e-01, 1.432157e+00, 6.065225e-02, 1.066956e+00, 4.278801e-01, 4.594376e-01, 8.098863e-01, 8.758379e-01, 6.552991e-01, 7.432642e-01, 8.344793e-01, 3.790123e-02, 9.957927e-01, 1.58013…
1.600000e+00	9.115291e-01, 1.066454e+00, 9.744275e-01, 3.011279e-01, 2.304229e-01, 5.962969e-01, 4.557460e-01, 1.282350e+00, 8.258238e-01, 1.814348e-01, 6.551463e-01, 8.062264e-01, 1.909420e+00, 6.589512e-01, 8.902679e-01, 1.117644e-01, 1.302798e+00, 2.963512e-02, 1.095438e+00, 3.662960e-01, 4.535964e-01, 7.818321e-01, 1.024376e+00, 4.710045e-01, 7.379197e-01, 8.361672e-01, 2.909294e-02, 1.074711e+00, 1.20199…
1.800000e+00	9.425652e-01, 1.181732e+00, 8.026465e-01, 4.085416e-01, 2.386519e-01, 6.027236e-01, 4.280999e-01, 9.850758e-01, 7.889018e-01, 1.332595e-01, 7.042821e-01, 5.581156e-01, 2.133370e+00, 6.652658e-01, 1.070517e+00, 9.491278e-02, 1.496483e+00, 1.625852e-02, 7.685928e-01, 3.909008e-01, 4.272687e-01, 7.837270e-01, 1.175550e+00, 5.473693e-01, 7.864536e-01, 9.042374e-01, 2.565510e-02, 1.269392e+00, 1.19047…
2.000000e+00	9.449041e-01, 9.774026e-01, 9.081636e-01, 3.595782e-01, 1.499873e-01, 6.548562e-01, 4.102791e-01, 1.021653e+00, 8.362811e-01, 1.220146e-01, 7.339073e-01, 6.048485e-01, 2.099687e+00, 4.909277e-01, 1.301907e+00, 5.121654e-02, 1.139733e+00, 1.195556e-02, 9.305611e-01, 3.556043e-01, 5.246551e-01, 6.768735e-01, 1.497231e+00, 4.933056e-01, 7.493444e-01, 7.983352e-01, 2.489282e-02, 1.333810e+00, 8.17475…
0.000000e+00	1.573250e+00, 2.324007e+00, 2.026835e+00, 1.190433e+00, 7.120165e-01, 9.948476e-01, 1.677415e+00, 4.746082e-01, 3.040700e+00, 1.325379e+00, 1.427914e+00, 1.079471e+00, 1.705157e+00, 8.598348e-01, 2.517091e+00, 2.216558e+00, 9.441527e-01, 1.590582e+00, 1.775500e+00, 1.403349e+00, 2.653425e+00, 2.705756e+00, 4.369624e-01, 2.298676e+00, 2.786634e+00, 2.482526e+00, 9.833177e-01, 2.573284e-01, 5.53155…
2.000000e-01	1.152807e+00, 1.586033e+00, 1.301804e+00, 9.520645e-01, 8.993415e-01, 7.790860e-01, 1.523440e+00, 7.557773e-01, 1.493089e+00, 8.492453e-01, 1.176268e+00, 6.834775e-01, 1.838219e+00, 9.981261e-01, 1.865083e+00, 1.833931e+00, 1.243837e+00, 1.213483e+00, 1.732611e+00, 8.181448e-01, 1.897246e+00, 1.950462e+00, 5.710864e-01, 2.018514e+00, 1.681083e+00, 1.453312e+00, 1.037865e+00, 4.901214e-01, 8.83458…
4.000000e-01	1.040144e+00, 1.353919e+00, 1.007081e+00, 6.183091e-01, 6.124060e-01, 5.128082e-01, 1.446683e+00, 8.829917e-01, 1.228964e+00, 9.173483e-01, 1.123388e+00, 3.543362e-01, 1.731735e+00, 1.108754e+00, 1.731846e+00, 1.552957e+00, 1.246793e+00, 8.562614e-01, 1.102167e+00, 7.220300e-01, 8.402960e-01, 1.294064e+00, 6.125707e-01, 1.466606e+00, 1.630482e+00, 1.242353e+00, 1.011180e+00, 7.605728e-01, 1.15050…
6.000000e-01	1.121128e+00, 1.263506e+00, 9.741374e-01, 5.249687e-01, 6.397545e-01, 4.841265e-01, 1.205741e+00, 8.557831e-01, 1.043973e+00, 9.893152e-01, 8.296201e-01, 2.980967e-01, 1.822695e+00, 9.834587e-01, 1.447780e+00, 1.215219e+00, 1.360450e+00, 7.199342e-01, 1.055997e+00, 5.299402e-01, 7.944173e-01, 1.375000e+00, 7.488397e-01, 1.485052e+00, 1.287532e+00, 8.815647e-01, 4.779124e-01, 1.031792e+00, 1.08636…
8.000000e-01	8.796006e-01, 9.127214e-01, 9.413584e-01, 4.426692e-01, 5.418611e-01, 4.066405e-01, 9.638729e-01, 1.014756e+00, 9.042316e-01, 7.596738e-01, 6.797362e-01, 1.784673e-01, 1.607175e+00, 7.716142e-01, 1.331876e+00, 5.843212e-01, 1.169151e+00, 3.653112e-01, 9.611297e-01, 4.644523e-01, 5.765635e-01, 9.885563e-01, 8.717281e-01, 1.175480e+00, 9.953379e-01, 6.700592e-01, 4.690593e-01, 1.132404e+00, 9.65769…
1.000000e+00	7.417036e-01, 7.575358e-01, 8.959279e-01, 4.361839e-01, 3.342246e-01, 4.231428e-01, 7.038602e-01, 8.797349e-01, 8.319422e-01, 5.851091e-01, 6.464177e-01, 1.306993e-01, 1.882900e+00, 8.646185e-01, 1.331895e+00, 4.979993e-01, 1.122197e+00, 2.158846e-01, 6.847449e-01, 4.090428e-01, 7.990446e-01, 7.126732e-01, 1.064914e+00, 9.129576e-01, 1.048738e+00, 6.470844e-01, 2.371424e-01, 1.261462e+00, 8.56588…
1.200000e+00	9.373123e-01, 6.288470e-01, 1.109328e+00, 4.356940e-01, 3.159145e-01, 5.711693e-01, 5.423438e-01, 5.756166e-01, 7.412734e-01, 4.163330e-01, 6.131935e-01, 1.135675e-01, 2.185072e+00, 5.882200e-01, 1.523371e+00, 3.228926e-01, 8.801923e-01, 1.436167e-01, 5.534523e-01, 4.294606e-01, 6.946797e-01, 4.833145e-01, 1.373552e+00, 7.864002e-01, 1.177540e+00, 4.167416e-01, 1.435752e-01, 9.805843e-01, 7.45020…
1.400000e+00	9.291295e-01, 5.209352e-01, 8.483877e-01, 3.995135e-01, 2.841953e-01, 6.332723e-01, 4.362195e-01, 5.906747e-01, 7.671397e-01, 3.291255e-01, 6.120655e-01, 9.843088e-02, 1.910085e+00, 6.153194e-01, 1.286265e+00, 2.108875e-01, 7.177896e-01, 1.002729e-01, 5.384769e-01, 4.104496e-01, 5.574917e-01, 2.674473e-01, 1.601275e+00, 7.742857e-01, 8.695236e-01, 3.061469e-01, 9.294223e-02, 1.406647e+00, 6.09611…
1.600000e+00	6.309436e-01, 4.297231e-01, 9.736780e-01, 4.672126e-01, 2.286278e-01, 7.197201e-01, 2.902522e-01, 4.679230e-01, 8.646497e-01, 2.251814e-01, 5.994391e-01, 7.369535e-02, 2.226989e+00, 5.541963e-01, 1.549670e+00, 1.224954e-01, 5.689589e-01, 6.658255e-02, 5.276958e-01, 4.844043e-01, 5.276387e-01, 1.882091e-01, 1.268247e+00, 5.530191e-01, 6.937147e-01, 2.016645e-01, 6.802261e-02, 1.587039e+00, 4.41722…
[truncated: 145 more rows]
