# Supplementary material for: Inference of Vohradský's Models of Genetic Networks by Solving Two-Dimensional Function Optimization Problems
Source: PLoS One. 2013 Dec 30;8(12):e83308. doi: 10.1371/journal.pone.0083308 (PMC3875442; doi:10.1371/journal.pone.0083308)
Supplement: Text S2 — Time-series data used in the ‘Inference in noisy environment’ section (compressed by gzip). (GZ) [file pone.0083308.s002.gz › time_series_data/gene30/100sets/tc.dat3110]

Time "G0" "G1" "G2" "G3" "G4" "G5" "G6" "G7" "G8" "G9" "G10" "G11" "G12" "G13" "G14" "G15" "G16" "G17" "G18" "G19" "G20" "G21" "G22" "G23" "G24" "G25" "G26" "G27" "G28" "G29"
0.000000e+00	2.063545e+00, 1.282056e+00, 3.242968e-01, 1.734803e+00, 2.512366e-01, 1.566511e+00, 2.373167e+00, 4.688100e-01, 1.085310e+00, 2.212720e-01, 6.622768e-01, 1.568838e+00, 1.255421e+00, 1.861010e+00, 2.141841e+00, 7.798957e-01, 1.956489e+00, 3.382080e-01, 1.739530e+00, 3.295253e-01, 2.918202e+00, 5.276574e-01, 3.176345e+00, 5.311601e-01, 7.305592e-01, 2.692761e+00, 2.019700e+00, 1.190382e+00, 2.92549…
2.000000e-01	1.402414e+00, 1.018307e+00, 2.615940e-01, 9.832428e-01, 1.334525e-01, 1.085545e+00, 1.242597e+00, 9.438141e-01, 1.180684e+00, 5.148338e-01, 6.791090e-01, 1.027453e+00, 9.824164e-01, 8.269680e-01, 1.923242e+00, 5.120558e-01, 1.566021e+00, 2.287190e-01, 9.933036e-01, 2.052413e-01, 1.884180e+00, 3.204629e-01, 1.360915e+00, 3.102517e-01, 8.298065e-01, 2.410118e+00, 2.166927e+00, 1.377441e+00, 1.38931…
4.000000e-01	1.005688e+00, 5.118524e-01, 3.375611e-01, 5.147601e-01, 7.841014e-02, 7.402004e-01, 1.207206e+00, 1.025018e+00, 9.974781e-01, 3.419178e-01, 7.286993e-01, 7.177157e-01, 8.122830e-01, 7.797357e-01, 1.991517e+00, 3.562072e-01, 1.003970e+00, 2.050446e-01, 7.840269e-01, 1.434879e-01, 1.541415e+00, 2.332252e-01, 1.026606e+00, 2.015010e-01, 4.443864e-01, 1.770086e+00, 1.925145e+00, 1.081577e+00, 1.54813…
6.000000e-01	6.290195e-01, 5.731861e-01, 4.307550e-01, 3.078370e-01, 4.607824e-02, 4.931952e-01, 9.176465e-01, 9.597851e-01, 9.373742e-01, 2.156772e-01, 5.137415e-01, 5.074620e-01, 5.411164e-01, 6.435528e-01, 1.611814e+00, 2.028277e-01, 6.565092e-01, 3.556220e-01, 5.207114e-01, 8.697594e-02, 1.039184e+00, 1.440276e-01, 6.647645e-01, 1.322041e-01, 2.869601e-01, 1.375877e+00, 1.445516e+00, 9.143133e-01, 2.24402…
8.000000e-01	6.033838e-01, 4.599506e-01, 5.729149e-01, 2.040534e-01, 2.946910e-02, 4.116973e-01, 9.714457e-01, 6.483283e-01, 1.036868e+00, 1.413696e-01, 4.793315e-01, 2.330410e-01, 3.389437e-01, 6.938860e-01, 1.518463e+00, 1.165365e-01, 3.934565e-01, 5.656126e-01, 5.079843e-01, 6.494587e-02, 6.980250e-01, 9.757573e-02, 4.796204e-01, 7.211073e-02, 1.699520e-01, 1.070135e+00, 1.547028e+00, 7.706253e-01, 2.10480…
1.000000e+00	5.290534e-01, 5.461476e-01, 6.637328e-01, 1.141448e-01, 3.094300e-02, 2.257784e-01, 7.942845e-01, 5.560209e-01, 1.070641e+00, 9.423807e-02, 7.087630e-01, 1.575014e-01, 2.319301e-01, 1.103884e+00, 1.824240e+00, 6.506440e-02, 2.431550e-01, 9.510644e-01, 4.177175e-01, 4.693829e-02, 4.312867e-01, 5.617169e-02, 4.750668e-01, 4.380340e-02, 8.166709e-02, 8.523343e-01, 1.413070e+00, 1.033063e+00, 3.11186…
1.200000e+00	5.805178e-01, 5.140434e-01, 6.520634e-01, 7.415590e-02, 3.213109e-02, 1.734915e-01, 6.219439e-01, 3.969429e-01, 1.010592e+00, 5.483484e-02, 6.745894e-01, 8.517916e-02, 1.612089e-01, 1.069101e+00, 1.579366e+00, 4.134597e-02, 1.601175e-01, 1.158191e+00, 3.705304e-01, 5.206379e-02, 2.839605e-01, 4.775583e-02, 4.893212e-01, 2.732627e-02, 4.600908e-02, 7.676571e-01, 1.184811e+00, 8.713149e-01, 3.44211…
1.400000e+00	6.498216e-01, 4.918399e-01, 6.962856e-01, 4.078559e-02, 3.457225e-02, 1.233828e-01, 7.195226e-01, 2.266043e-01, 1.265826e+00, 4.202938e-02, 6.854125e-01, 5.916420e-02, 1.102999e-01, 1.096481e+00, 1.366457e+00, 2.885014e-02, 1.127016e-01, 1.261909e+00, 2.901462e-01, 6.627301e-02, 2.098655e-01, 6.114084e-02, 5.178194e-01, 2.413898e-02, 3.421171e-02, 7.139509e-01, 1.186937e+00, 7.236850e-01, 3.41641…
1.600000e+00	4.954227e-01, 5.978841e-01, 8.358537e-01, 1.944722e-02, 4.251021e-02, 7.226007e-02, 7.469426e-01, 2.177293e-01, 1.052875e+00, 2.833110e-02, 7.439458e-01, 3.647665e-02, 7.777893e-02, 9.176754e-01, 1.630670e+00, 1.495858e-02, 7.933543e-02, 1.323836e+00, 3.889667e-01, 6.570598e-02, 1.526742e-01, 8.160225e-02, 5.126958e-01, 1.990441e-02, 1.641293e-02, 5.125570e-01, 1.271099e+00, 7.744626e-01, 3.51239…
1.800000e+00	5.268317e-01, 5.693814e-01, 8.346348e-01, 1.271457e-02, 5.205657e-02, 4.485746e-02, 7.507365e-01, 2.035226e-01, 1.029763e+00, 2.083844e-02, 7.546444e-01, 1.653031e-02, 4.761120e-02, 1.249401e+00, 1.149706e+00, 1.096434e-02, 4.842460e-02, 1.164209e+00, 3.144207e-01, 5.445434e-02, 9.714681e-02, 1.484779e-01, 6.069675e-01, 1.933322e-02, 1.028767e-02, 4.333619e-01, 1.212256e+00, 1.066703e+00, 3.58369…
2.000000e+00	6.693115e-01, 5.221466e-01, 7.883209e-01, 6.778374e-03, 4.783383e-02, 3.172985e-02, 7.713678e-01, 1.783506e-01, 9.014068e-01, 1.304504e-02, 7.625833e-01, 1.050394e-02, 3.747552e-02, 1.091245e+00, 1.415326e+00, 7.571996e-03, 3.341852e-02, 1.403149e+00, 3.650942e-01, 4.420145e-02, 6.076795e-02, 2.231888e-01, 6.044357e-01, 1.964774e-02, 4.609669e-03, 3.163442e-01, 1.425755e+00, 7.787802e-01, 3.76125…
0.000000e+00	7.251052e-01, 5.891228e-01, 8.208042e-01, 2.376347e+00, 2.900338e+00, 1.316620e+00, 2.645907e+00, 1.662114e+00, 1.176230e+00, 2.777560e+00, 1.024884e+00, 1.347675e+00, 9.384512e-02, 1.503445e+00, 6.776063e-01, 1.339118e+00, 3.035885e-01, 1.949400e+00, 6.108760e-02, 1.200426e+00, 2.568697e+00, 6.369576e-01, 1.776932e+00, 6.229744e-01, 1.792320e+00, 9.655517e-01, 1.924679e+00, 2.275980e+00, 1.93019…
2.000000e-01	3.913290e-01, 5.312153e-01, 8.561873e-01, 1.419415e+00, 1.344543e+00, 1.345473e+00, 1.561967e+00, 1.795471e+00, 7.532777e-01, 1.826402e+00, 7.943466e-01, 1.117326e+00, 6.375140e-02, 1.192040e+00, 7.115938e-01, 9.164481e-01, 2.023665e-01, 1.579687e+00, 3.253876e-02, 8.413555e-01, 1.937446e+00, 7.606712e-01, 1.309021e+00, 3.548330e-01, 1.280711e+00, 1.251346e+00, 2.017383e+00, 1.256423e+00, 1.44211…
4.000000e-01	2.326820e-01, 5.819094e-01, 7.069970e-01, 8.952193e-01, 9.332209e-01, 9.441346e-01, 1.272740e+00, 1.463333e+00, 4.535905e-01, 1.236802e+00, 8.253898e-01, 1.069378e+00, 3.384361e-02, 1.294884e+00, 7.558426e-01, 1.023100e+00, 1.545027e-01, 1.266112e+00, 1.430851e-01, 6.065467e-01, 1.536666e+00, 6.775084e-01, 6.981732e-01, 2.449876e-01, 1.156552e+00, 1.261925e+00, 1.553308e+00, 9.921566e-01, 8.68136…
6.000000e-01	1.580441e-01, 4.952622e-01, 8.673265e-01, 4.685920e-01, 5.352544e-01, 8.533249e-01, 5.233416e-01, 1.001792e+00, 6.460660e-01, 1.000538e+00, 9.933043e-01, 6.045660e-01, 2.141100e-02, 1.152656e+00, 7.198536e-01, 6.087682e-01, 1.040294e-01, 1.171969e+00, 2.579804e-01, 4.704770e-01, 1.066529e+00, 5.204810e-01, 4.613648e-01, 1.323093e-01, 6.193383e-01, 9.693082e-01, 1.063642e+00, 8.271312e-01, 6.89342…
8.000000e-01	2.698251e-01, 4.450840e-01, 8.692470e-01, 2.403792e-01, 4.094406e-01, 6.171496e-01, 5.925784e-01, 7.661592e-01, 7.949219e-01, 6.304885e-01, 7.874608e-01, 4.122602e-01, 1.583494e-02, 1.204476e+00, 1.162600e+00, 4.079861e-01, 7.714706e-02, 1.275894e+00, 2.543272e-01, 5.637028e-01, 8.099114e-01, 5.884965e-01, 3.055582e-01, 7.860243e-02, 3.098732e-01, 7.498749e-01, 7.819978e-01, 8.573404e-01, 5.09997…
1.000000e+00	3.757036e-01, 5.810794e-01, 7.918365e-01, 1.802415e-01, 1.999743e-01, 4.301815e-01, 5.952236e-01, 5.255380e-01, 9.302814e-01, 4.539439e-01, 8.854991e-01, 2.279540e-01, 1.333579e-02, 1.353757e+00, 1.266325e+00, 2.581278e-01, 6.132383e-02, 1.624733e+00, 3.412712e-01, 7.530347e-01, 4.943239e-01, 4.304672e-01, 2.749746e-01, 4.590616e-02, 2.074185e-01, 6.492955e-01, 5.580053e-01, 8.671564e-01, 4.88081…
1.200000e+00	4.667184e-01, 5.994427e-01, 8.259810e-01, 1.365958e-01, 1.528166e-01, 2.640244e-01, 6.681131e-01, 3.310610e-01, 7.674936e-01, 2.460714e-01, 5.962989e-01, 1.610898e-01, 6.969901e-03, 1.180560e+00, 1.156043e+00, 1.453036e-01, 4.811215e-02, 1.487011e+00, 2.785292e-01, 7.542728e-01, 3.212229e-01, 4.605600e-01, 3.319432e-01, 2.724039e-02, 1.322651e-01, 6.427286e-01, 4.880412e-01, 7.503563e-01, 3.66317…
1.400000e+00	5.107651e-01, 5.033554e-01, 8.740788e-01, 1.325661e-01, 1.046909e-01, 2.053959e-01, 6.697473e-01, 2.627813e-01, 1.006810e+00, 1.537600e-01, 7.214422e-01, 8.300177e-02, 5.281730e-03, 1.264476e+00, 1.280836e+00, 1.136946e-01, 3.504907e-02, 1.625845e+00, 2.894845e-01, 8.800493e-01, 2.440743e-01, 5.719634e-01, 4.000274e-01, 1.763029e-02, 5.362463e-02, 4.244542e-01, 7.132986e-01, 8.082636e-01, 4.10837…
1.600000e+00	5.239494e-01, 5.172306e-01, 7.489508e-01, 1.519230e-01, 1.012672e-01, 1.361241e-01, 6.054070e-01, 2.161549e-01, 1.030741e+00, 1.333882e-01, 8.936038e-01, 5.254203e-02, 3.231971e-03, 1.140905e+00, 1.187958e+00, 5.220731e-02, 2.788162e-02, 1.638531e+00, 3.026961e-01, 1.015719e+00, 1.367700e-01, 5.544223e-01, 4.124148e-01, 1.655000e-02, 3.739995e-02, 3.344414e-01, 7.011305e-01, 8.937845e-01, 4.17964…
1.800000e+00	5.885380e-01, 5.105101e-01, 7.919487e-01, 1.963197e-01, 8.882551e-02, 8.192185e-02, 6.161837e-01, 2.041120e-01, 8.167091e-01, 7.251547e-02, 6.851729e-01, 2.972981e-02, 4.238836e-03, 1.098519e+00, 1.011974e+00, 3.613444e-02, 2.138779e-02, 1.486315e+00, 2.926695e-01, 9.385613e-01, 1.164976e-01, 5.317645e-01, 5.126427e-01, 1.054033e-02, 2.366409e-02, 3.197529e-01, 9.042968e-01, 8.795788e-01, 4.17318…
2.000000e+00	6.828368e-01, 5.660838e-01, 8.438482e-01, 1.535888e-01, 6.838887e-02, 5.522420e-02, 6.835093e-01, 1.201526e-01, 1.010555e+00, 5.543828e-02, 6.709719e-01, 1.549911e-02, 5.242264e-03, 1.099780e+00, 1.399667e+00, 1.952465e-02, 2.131156e-02, 1.661684e+00, 2.774582e-01, 7.384375e-01, 7.449239e-02, 5.437202e-01, 6.305782e-01, 9.372083e-03, 1.282669e-02, 2.219713e-01, 9.970434e-01, 8.993238e-01, 4.12184…
0.000000e+00	2.558545e+00, 1.120437e+00, 2.614257e+00, 3.655363e+00, 1.168351e+00, 3.701219e-01, 5.026892e-01, 2.202445e+00, 4.295144e-01, 1.707354e+00, 1.743965e+00, 1.733678e+00, 2.858633e+00, 2.402314e+00, 1.119006e+00, 5.050239e-01, 2.933965e+00, 1.731214e+00, 1.774625e+00, 3.357939e-02, 1.060057e+00, 1.865516e+00, 1.551247e+00, 9.511642e-01, 3.152501e+00, 1.834965e+00, 2.174894e+00, 2.078902e+00, 9.46006…
2.000000e-01	1.401074e+00, 6.050474e-01, 1.463003e+00, 1.649620e+00, 6.556262e-01, 2.958690e-01, 2.646898e-01, 2.130182e+00, 2.345435e-01, 1.460788e+00, 1.355662e+00, 1.258292e+00, 2.129621e+00, 1.721508e+00, 6.486695e-01, 7.491516e-01, 2.164352e+00, 1.426958e+00, 9.143204e-01, 2.391942e-02, 1.040598e+00, 1.637930e+00, 8.794906e-01, 8.495228e-01, 1.725328e+00, 1.727307e+00, 1.709817e+00, 1.379318e+00, 5.56509…
4.000000e-01	8.080819e-01, 4.488986e-01, 9.218922e-01, 1.040049e+00, 5.153210e-01, 2.670378e-01, 2.049501e-01, 1.397369e+00, 1.642467e-01, 1.198141e+00, 1.343313e+00, 6.267931e-01, 1.346425e+00, 1.698075e+00, 6.469760e-01, 8.999708e-01, 1.536120e+00, 1.648050e+00, 8.337844e-01, 6.440630e-02, 8.421582e-01, 9.815540e-01, 4.053998e-01, 9.000422e-01, 1.385265e+00, 1.863947e+00, 1.006815e+00, 8.207839e-01, 4.04360…
6.000000e-01	4.161360e-01, 4.527577e-01, 8.255968e-01, 4.378450e-01, 3.245361e-01, 1.393772e-01, 1.609355e-01, 1.143427e+00, 3.047043e-01, 7.549840e-01, 1.250173e+00, 3.523585e-01, 7.858284e-01, 1.369240e+00, 9.783390e-01, 7.834165e-01, 1.121907e+00, 1.596194e+00, 5.739113e-01, 3.819925e-01, 6.873076e-01, 8.952404e-01, 2.800430e-01, 8.367779e-01, 7.237494e-01, 1.664070e+00, 7.322283e-01, 8.689887e-01, 4.01849…
8.000000e-01	4.154612e-01, 4.567582e-01, 6.670508e-01, 2.354811e-01, 2.245196e-01, 1.129063e-01, 2.160853e-01, 8.764306e-01, 5.851668e-01, 5.901074e-01, 9.418357e-01, 2.418373e-01, 5.699043e-01, 1.379199e+00, 8.939082e-01, 4.771275e-01, 9.423414e-01, 1.624568e+00, 3.596962e-01, 5.275204e-01, 4.865309e-01, 8.826662e-01, 2.202972e-01, 8.416939e-01, 5.004227e-01, 1.384596e+00, 5.132460e-01, 7.838216e-01, 3.87944…
1.000000e+00	5.495231e-01, 5.381635e-01, 6.988736e-01, 1.731253e-01, 1.605495e-01, 9.161832e-02, 3.198088e-01, 6.042681e-01, 7.201130e-01, 3.065471e-01, 1.047936e+00, 1.490690e-01, 2.883614e-01, 1.307651e+00, 1.136412e+00, 2.872275e-01, 5.048994e-01, 1.527464e+00, 4.742165e-01, 4.981743e-01, 3.776283e-01, 7.429040e-01, 1.880217e-01, 7.754906e-01, 1.948444e-01, 1.079535e+00, 3.813592e-01, 7.083833e-01, 3.31285…
1.200000e+00	5.867851e-01, 4.209839e-01, 5.984497e-01, 1.288414e-01, 1.116624e-01, 6.090938e-02, 4.126434e-01, 4.449991e-01, 7.874074e-01, 2.549605e-01, 9.591903e-01, 7.849297e-02, 2.507990e-01, 1.012216e+00, 1.100095e+00, 1.882522e-01, 3.697079e-01, 1.671379e+00, 3.762933e-01, 7.326499e-01, 2.358884e-01, 7.208007e-01, 2.423291e-01, 5.225197e-01, 1.374241e-01, 1.012928e+00, 2.618673e-01, 8.446458e-01, 3.90565…
1.400000e+00	6.737565e-01, 5.426589e-01, 7.213340e-01, 1.148829e-01, 9.904560e-02, 3.591943e-02, 5.392349e-01, 3.073724e-01, 1.115118e+00, 1.623971e-01, 8.187718e-01, 4.937900e-02, 1.974468e-01, 1.230559e+00, 1.384046e+00, 1.181866e-01, 2.904138e-01, 1.706475e+00, 3.768123e-01, 7.943236e-01, 1.743613e-01, 6.350216e-01, 3.539342e-01, 5.766217e-01, 8.595198e-02, 6.786176e-01, 3.803541e-01, 9.493828e-01, 4.03473…
1.600000e+00	5.559935e-01, 5.242484e-01, 7.261637e-01, 1.528706e-01, 6.207817e-02, 2.464080e-02, 4.875919e-01, 2.067677e-01, 9.439347e-01, 9.712710e-02, 6.480430e-01, 2.564302e-02, 1.597437e-01, 1.223213e+00, 1.278136e+00, 5.884997e-02, 2.061504e-01, 1.690384e+00, 3.830614e-01, 1.049928e+00, 1.069990e-01, 6.001392e-01, 4.392267e-01, 4.354368e-01, 4.849796e-02, 6.515833e-01, 5.104766e-01, 9.737259e-01, 4.15694…
1.800000e+00	6.066300e-01, 4.853860e-01, 8.517008e-01, 2.041613e-01, 7.010365e-02, 2.149574e-02, 6.790479e-01, 1.697719e-01, 1.095350e+00, 6.535325e-02, 6.504254e-01, 1.458878e-02, 1.503415e-01, 1.131585e+00, 1.120640e+00, 3.652655e-02, 1.422396e-01, 1.646217e+00, 3.151615e-01, 9.423000e-01, 7.411327e-02, 5.455567e-01, 4.134701e-01, 3.056216e-01, 3.139370e-02, 4.637288e-01, 6.095252e-01, 8.309928e-01, 3.75295…
2.000000e+00	7.487300e-01, 5.224646e-01, 9.125828e-01, 2.098506e-01, 6.087817e-02, 1.224081e-02, 5.958198e-01, 1.655921e-01, 8.440800e-01, 4.074316e-02, 7.629156e-01, 1.017535e-02, 1.103898e-01, 1.265601e+00, 1.345376e+00, 2.699783e-02, 1.030003e-01, 1.982104e+00, 3.546052e-01, 8.447100e-01, 6.118072e-02, 5.648830e-01, 6.907880e-01, 1.897247e-01, 2.133967e-02, 3.944562e-01, 8.897556e-01, 8.988570e-01, 3.52844…
0.000000e+00	2.868471e+00, 6.809058e-01, 5.868645e-01, 1.727583e+00, 2.246226e+00, 1.947464e-01, 1.805319e+00, 2.836250e+00, 1.130183e-01, 1.609935e+00, 2.502457e+00, 1.671598e+00, 3.845265e-01, 1.299457e-01, 1.536290e+00, 2.101281e+00, 2.835952e+00, 1.904039e+00, 1.024848e+00, 2.580681e+00, 1.926743e+00, 2.336476e+00, 2.314728e+00, 2.102475e-01, 1.345534e+00, 1.619651e+00, 8.631298e-01, 2.238383e+00, 1.24475…
2.000000e-01	1.722111e+00, 3.755972e-01, 7.256567e-01, 1.182437e+00, 1.330261e+00, 4.232943e-01, 1.123809e+00, 2.719576e+00, 1.817405e-01, 1.262168e+00, 1.956104e+00, 1.016800e+00, 2.828651e-01, 6.480941e-02, 1.917382e+00, 1.674369e+00, 2.370978e+00, 1.294089e+00, 5.607551e-01, 1.599862e+00, 1.494182e+00, 1.799143e+00, 1.277178e+00, 9.765151e-02, 1.033542e+00, 1.553006e+00, 1.117011e+00, 1.385596e+00, 5.64639…
4.000000e-01	8.982443e-01, 2.626477e-01, 7.217928e-01, 8.714765e-01, 7.063411e-01, 5.549762e-01, 6.868235e-01, 1.990718e+00, 4.711943e-01, 1.062510e+00, 1.427368e+00, 5.664708e-01, 2.013212e-01, 7.935016e-02, 1.392855e+00, 1.025247e+00, 1.769315e+00, 1.212443e+00, 3.322771e-01, 1.038430e+00, 1.223474e+00, 1.511357e+00, 8.013227e-01, 7.370496e-02, 6.825995e-01, 1.167866e+00, 1.084560e+00, 8.542511e-01, 3.66193…
6.000000e-01	5.551824e-01, 3.595835e-01, 6.966059e-01, 7.941393e-01, 4.048314e-01, 3.110580e-01, 4.113537e-01, 1.497595e+00, 5.900698e-01, 1.102497e+00, 8.670710e-01, 3.754527e-01, 1.224880e-01, 2.257491e-01, 1.373674e+00, 5.786924e-01, 1.175038e+00, 1.417785e+00, 3.323141e-01, 1.133901e+00, 1.209629e+00, 9.102091e-01, 4.229669e-01, 4.653604e-02, 4.928492e-01, 1.126888e+00, 8.788773e-01, 9.319046e-01, 3.45580…
8.000000e-01	3.512048e-01, 4.708166e-01, 7.779372e-01, 5.178897e-01, 2.509963e-01, 2.330653e-01, 3.224768e-01, 1.018509e+00, 9.219168e-01, 6.612473e-01, 7.907478e-01, 1.875561e-01, 7.581400e-02, 5.126204e-01, 1.425865e+00, 4.187393e-01, 1.093449e+00, 1.561707e+00, 2.685564e-01, 1.029585e+00, 7.765365e-01, 8.529758e-01, 2.665778e-01, 2.530535e-02, 4.215122e-01, 1.015269e+00, 6.850427e-01, 7.081537e-01, 3.94407…
1.000000e+00	3.463796e-01, 3.817407e-01, 8.694387e-01, 5.035519e-01, 1.617774e-01, 1.653670e-01, 3.981396e-01, 8.185441e-01, 1.114091e+00, 3.514465e-01, 6.350908e-01, 1.057252e-01, 6.378729e-02, 4.988136e-01, 1.402944e+00, 2.093160e-01, 5.372968e-01, 1.774627e+00, 3.397778e-01, 9.774926e-01, 6.621872e-01, 7.150278e-01, 1.746351e-01, 2.079093e-02, 2.261073e-01, 6.844698e-01, 5.310252e-01, 8.347464e-01, 3.60197…
1.200000e+00	4.858018e-01, 6.087303e-01, 7.407288e-01, 4.324328e-01, 1.079735e-01, 9.551085e-02, 4.445092e-01, 5.864585e-01, 8.578640e-01, 2.926923e-01, 5.550756e-01, 7.588554e-02, 4.618762e-02, 7.830795e-01, 1.526975e+00, 1.345236e-01, 4.451562e-01, 1.628591e+00, 3.002266e-01, 9.003572e-01, 3.182741e-01, 6.982107e-01, 2.790226e-01, 1.515761e-02, 1.298441e-01, 6.327203e-01, 4.769862e-01, 6.678772e-01, 3.30075…
1.400000e+00	4.562072e-01, 4.963381e-01, 7.537896e-01, 4.124860e-01, 9.492674e-02, 8.719540e-02, 4.891686e-01, 4.395691e-01, 9.566536e-01, 1.663757e-01, 5.821886e-01, 3.237317e-02, 2.641185e-02, 7.405640e-01, 1.427654e+00, 9.895246e-02, 3.780296e-01, 1.723286e+00, 2.949795e-01, 9.780808e-01, 2.637602e-01, 6.587687e-01, 2.905477e-01, 1.282120e-02, 7.292193e-02, 5.420789e-01, 4.247148e-01, 7.185949e-01, 3.52573…
1.600000e+00	5.686360e-01, 4.489809e-01, 7.546034e-01, 3.177219e-01, 8.635651e-02, 5.721091e-02, 5.482490e-01, 3.928019e-01, 1.113477e+00, 1.323666e-01, 6.695345e-01, 2.123955e-02, 1.605187e-02, 9.927666e-01, 1.370105e+00, 5.064186e-02, 2.184005e-01, 1.816923e+00, 3.326997e-01, 8.597772e-01, 2.031016e-01, 5.731473e-01, 4.343677e-01, 9.599379e-03, 4.306423e-02, 4.100849e-01, 6.166820e-01, 9.293172e-01, 3.12688…
1.800000e+00	5.484738e-01, 5.276221e-01, 7.301573e-01, 3.378850e-01, 6.609072e-02, 3.004270e-02, 6.050154e-01, 2.638206e-01, 8.238118e-01, 8.424404e-02, 6.103637e-01, 1.409480e-02, 1.185407e-02, 8.861608e-01, 1.217269e+00, 3.328892e-02, 1.465553e-01, 1.440961e+00, 3.157823e-01, 9.138639e-01, 1.325509e-01, 5.898977e-01, 4.790374e-01, 9.136704e-03, 2.814843e-02, 2.605468e-01, 7.328327e-01, 7.298788e-01, 3.60617…
2.000000e+00	5.809099e-01, 5.169476e-01, 8.576875e-01, 3.083855e-01, 5.825834e-02, 2.793877e-02, 6.279833e-01, 1.873391e-01, 1.055016e+00, 5.300535e-02, 6.440945e-01, 7.264541e-03, 1.006789e-02, 9.790568e-01, 1.388138e+00, 2.363407e-02, 1.084781e-01, 1.666680e+00, 2.647968e-01, 8.864808e-01, 1.150858e-01, 5.768854e-01, 4.958763e-01, 9.686857e-03, 1.531301e-02, 2.567143e-01, 9.445174e-01, 9.142216e-01, 3.43891…
0.000000e+00	7.055729e-01, 1.655129e+00, 3.288875e-01, 1.116791e+00, 1.638549e+00, 2.677785e+00, 1.506300e+00, 2.855936e+00, 1.631959e+00, 3.758280e-01, 1.438632e+00, 1.275682e+00, 1.757900e-01, 1.495857e-01, 1.465056e+00, 1.159173e+00, 1.757629e+00, 1.017847e+00, 3.968855e-01, 1.741518e+00, 2.400337e+00, 1.762124e-02, 1.130738e+00, 7.396689e-01, 2.364543e+00, 5.256855e-01, 1.538805e-01, 2.585123e+00, 4.50107…
2.000000e-01	5.108973e-01, 1.382167e+00, 5.090027e-01, 9.433352e-01, 1.156840e+00, 2.438809e+00, 9.648968e-01, 2.036217e+00, 7.614356e-01, 2.586351e-01, 1.084077e+00, 9.226658e-01, 1.246123e-01, 7.910578e-02, 1.305387e+00, 1.063106e+00, 1.144703e+00, 8.564416e-01, 1.851825e-01, 1.548585e+00, 1.358911e+00, 1.108441e-02, 8.297404e-01, 5.367631e-01, 1.828101e+00, 9.326723e-01, 1.126280e-01, 1.533775e+00, 3.70038…
4.000000e-01	3.097016e-01, 9.009206e-01, 4.620888e-01, 7.899999e-01, 5.700904e-01, 1.610064e+00, 5.800195e-01, 1.785828e+00, 4.392091e-01, 1.266968e-01, 6.024267e-01, 8.697445e-01, 8.175216e-02, 4.415586e-02, 1.606527e+00, 1.016745e+00, 7.076163e-01, 1.157512e+00, 1.170554e-01, 1.536025e+00, 1.336793e+00, 4.048607e-02, 7.603868e-01, 2.847889e-01, 1.125414e+00, 1.058448e+00, 8.019567e-02, 1.040659e+00, 4.07507…
6.000000e-01	1.738965e-01, 8.747766e-01, 7.151958e-01, 6.443233e-01, 2.769711e-01, 1.088498e+00, 4.073422e-01, 1.306742e+00, 6.209470e-01, 8.728515e-02, 6.003763e-01, 8.569174e-01, 5.905541e-02, 3.593838e-02, 1.321286e+00, 8.370141e-01, 4.411642e-01, 1.096659e+00, 1.000241e-01, 1.318207e+00, 9.765272e-01, 1.231090e-01, 7.931272e-01, 1.784442e-01, 6.804856e-01, 1.121185e+00, 1.676833e-01, 8.599710e-01, 4.78257…
8.000000e-01	1.651012e-01, 6.629143e-01, 7.495499e-01, 7.115759e-01, 2.309779e-01, 8.270247e-01, 3.105044e-01, 9.707993e-01, 8.504744e-01, 6.254925e-02, 4.222846e-01, 4.786517e-01, 3.906661e-02, 3.544672e-02, 1.622974e+00, 4.794985e-01, 2.869549e-01, 1.362472e+00, 1.534694e-01, 8.756594e-01, 6.062294e-01, 2.125457e-01, 7.503639e-01, 1.112710e-01, 3.986047e-01, 8.440878e-01, 3.830480e-01, 9.677257e-01, 4.23480…
1.000000e+00	2.903764e-01, 7.092695e-01, 7.953227e-01, 5.893562e-01, 1.283341e-01, 5.096432e-01, 3.199921e-01, 7.457269e-01, 8.730943e-01, 4.675904e-02, 3.992008e-01, 3.143984e-01, 2.602855e-02, 6.115585e-02, 1.520896e+00, 2.654685e-01, 2.142569e-01, 1.240991e+00, 1.538995e-01, 1.097884e+00, 5.999371e-01, 2.944156e-01, 6.753436e-01, 5.545167e-02, 2.636868e-01, 6.859920e-01, 6.753814e-01, 8.618687e-01, 3.80811…
1.200000e+00	3.269218e-01, 5.538642e-01, 8.321552e-01, 5.384898e-01, 9.159481e-02, 3.182387e-01, 3.886304e-01, 6.875550e-01, 1.037056e+00, 3.023392e-02, 3.784972e-01, 1.997503e-01, 1.933359e-02, 1.935444e-01, 1.516518e+00, 1.391265e-01, 1.602031e-01, 1.490390e+00, 2.259872e-01, 1.000820e+00, 3.827904e-01, 2.844895e-01, 8.363889e-01, 3.689374e-02, 1.800505e-01, 5.188133e-01, 9.533416e-01, 9.354423e-01, 3.94024…
1.400000e+00	4.242247e-01, 6.390557e-01, 7.326279e-01, 3.126129e-01, 7.582942e-02, 2.548370e-01, 5.325631e-01, 6.190970e-01, 9.447909e-01, 1.890630e-02, 4.264053e-01, 1.163265e-01, 1.304915e-02, 3.913306e-01, 1.736901e+00, 9.017031e-02, 1.016971e-01, 1.485094e+00, 2.383857e-01, 7.919160e-01, 2.933231e-01, 3.549072e-01, 8.932108e-01, 2.232047e-02, 9.872527e-02, 3.887262e-01, 1.139336e+00, 8.511252e-01, 3.94694…
1.600000e+00	4.403723e-01, 5.098404e-01, 8.428746e-01, 2.143801e-01, 7.865725e-02, 1.503924e-01, 6.024667e-01, 4.371077e-01, 1.104229e+00, 8.973888e-03, 4.617209e-01, 6.802663e-02, 8.795129e-03, 8.297438e-01, 1.239892e+00, 4.770143e-02, 6.760183e-02, 1.877581e+00, 3.503107e-01, 4.704911e-01, 1.789755e-01, 4.002002e-01, 8.041148e-01, 1.562044e-02, 4.725418e-02, 2.761350e-01, 1.282539e+00, 8.563231e-01, 3.18952…
1.800000e+00	6.267459e-01, 5.074378e-01, 8.549429e-01, 1.206553e-01, 6.440917e-02, 9.769749e-02, 6.111249e-01, 4.689473e-01, 1.114195e+00, 8.432171e-03, 6.571656e-01, 3.547831e-02, 6.256350e-03, 8.725941e-01, 1.518089e+00, 2.959305e-02, 5.046247e-02, 1.829361e+00, 3.294006e-01, 3.043164e-01, 1.273543e-01, 4.085766e-01, 7.486816e-01, 1.109390e-02, 2.714113e-02, 2.376803e-01, 1.294410e+00, 7.702686e-01, 3.87759…
2.000000e+00	5.588226e-01, 5.953354e-01, 5.910258e-01, 7.421905e-02, 5.924586e-02, 7.777132e-02, 6.499118e-01, 4.272335e-01, 9.961089e-01, 6.908929e-03, 7.403042e-01, 2.474755e-02, 5.317421e-03, 1.199599e+00, 1.699552e+00, 2.138324e-02, 3.061321e-02, 2.052908e+00, 3.354951e-01, 2.879360e-01, 8.475412e-02, 4.725718e-01, 7.034966e-01, 1.159983e-02, 1.698671e-02, 2.021893e-01, 1.342998e+00, 7.863946e-01, 3.18979…
0.000000e+00	1.839997e+00, 1.811618e+00, 1.356942e+00, 1.386149e+00, 3.186169e+00, 1.734178e+00, 7.571015e-01, 2.502268e+00, 1.884217e+00, 1.821315e-02, 8.509991e-02, 1.520157e+00, 2.504575e+00, 1.455831e+00, 1.917445e+00, 7.297385e-01, 8.401566e-01, 1.873806e+00, 5.551004e-01, 2.495448e-01, 8.706865e-01, 1.801357e-01, 1.998354e+00, 2.754045e+00, 3.470577e+00, 2.685001e-01, 3.214492e+00, 1.991404e+00, 1.73648…
2.000000e-01	1.306754e+00, 1.374144e+00, 6.928321e-01, 9.231228e-01, 1.853965e+00, 1.678036e+00, 4.760144e-01, 2.583964e+00, 8.874268e-01, 1.042125e-01, 3.069542e-01, 1.508829e+00, 1.798584e+00, 9.964317e-01, 1.185707e+00, 8.799254e-01, 6.584311e-01, 1.742385e+00, 3.782177e-01, 1.557902e-01, 8.509283e-01, 2.807462e-01, 1.126568e+00, 1.520435e+00, 1.693608e+00, 7.491558e-01, 1.946114e+00, 1.481738e+00, 2.16596…
4.000000e-01	7.032572e-01, 9.147670e-01, 4.644766e-01, 4.127637e-01, 9.559633e-01, 1.455797e+00, 3.433437e-01, 2.155615e+00, 6.535645e-01, 6.593565e-02, 4.590275e-01, 1.102078e+00, 1.353255e+00, 9.568696e-01, 9.815233e-01, 1.025823e+00, 3.094681e-01, 1.866847e+00, 4.548206e-01, 1.115760e-01, 4.964440e-01, 4.050737e-01, 8.914926e-01, 9.778381e-01, 1.145563e+00, 9.087783e-01, 1.057051e+00, 9.715704e-01, 1.40790…
6.000000e-01	3.782480e-01, 8.388889e-01, 3.734207e-01, 3.051504e-01, 6.040042e-01, 1.001242e+00, 2.819142e-01, 1.363418e+00, 5.892720e-01, 4.151472e-02, 5.153794e-01, 1.002399e+00, 1.089749e+00, 1.088000e+00, 6.770382e-01, 6.585097e-01, 2.696574e-01, 1.799207e+00, 3.935288e-01, 1.369776e-01, 4.021407e-01, 4.550233e-01, 5.863867e-01, 5.759265e-01, 6.855547e-01, 9.039698e-01, 1.132639e+00, 6.792616e-01, 2.27072…
8.000000e-01	3.025049e-01, 6.240667e-01, 6.478369e-01, 1.228590e-01, 3.343503e-01, 7.999839e-01, 1.832484e-01, 1.017850e+00, 6.529017e-01, 3.147914e-02, 5.699290e-01, 6.571467e-01, 5.632544e-01, 1.087149e+00, 9.974890e-01, 3.767286e-01, 2.125945e-01, 1.869978e+00, 3.937217e-01, 3.256562e-01, 2.808150e-01, 4.233770e-01, 5.890058e-01, 3.126634e-01, 3.955376e-01, 7.295101e-01, 1.078306e+00, 8.259169e-01, 3.14171…
1.000000e+00	3.269246e-01, 6.895555e-01, 6.353546e-01, 9.443410e-02, 1.987128e-01, 5.807115e-01, 2.784922e-01, 7.675047e-01, 9.165484e-01, 1.762277e-02, 6.356947e-01, 3.509981e-01, 4.532757e-01, 1.220889e+00, 8.369362e-01, 2.176336e-01, 1.191085e-01, 1.810695e+00, 4.059716e-01, 4.155988e-01, 2.050312e-01, 5.034435e-01, 6.413475e-01, 1.608292e-01, 1.945649e-01, 5.083824e-01, 8.962256e-01, 7.398128e-01, 4.40898…
1.200000e+00	4.656883e-01, 6.431055e-01, 6.901716e-01, 5.249091e-02, 1.039088e-01, 3.221956e-01, 4.217319e-01, 5.809805e-01, 1.035324e+00, 1.236943e-02, 6.306572e-01, 2.241303e-01, 2.870901e-01, 1.310669e+00, 1.209286e+00, 1.779232e-01, 8.256406e-02, 2.007487e+00, 3.436273e-01, 4.736603e-01, 1.223684e-01, 4.616239e-01, 6.538998e-01, 1.088296e-01, 1.125322e-01, 4.901394e-01, 1.212054e+00, 8.575418e-01, 3.58611…
1.400000e+00	5.895328e-01, 4.782404e-01, 7.702694e-01, 2.750548e-02, 6.924775e-02, 2.459734e-01, 4.597799e-01, 4.727326e-01, 8.879331e-01, 7.460192e-03, 6.723879e-01, 1.297500e-01, 1.696458e-01, 1.245050e+00, 1.142421e+00, 9.349978e-02, 5.677266e-02, 2.040859e+00, 3.326406e-01, 3.943307e-01, 6.322883e-02, 4.947273e-01, 7.225785e-01, 7.668950e-02, 6.063034e-02, 2.614676e-01, 1.006314e+00, 8.386589e-01, 3.59462…
1.600000e+00	5.941449e-01, 5.419256e-01, 6.871793e-01, 2.142678e-02, 7.114536e-02, 1.597850e-01, 5.467505e-01, 4.677148e-01, 9.709287e-01, 5.985989e-03, 6.750319e-01, 6.488242e-02, 1.177154e-01, 1.228077e+00, 1.015940e+00, 6.254069e-02, 4.463891e-02, 1.733052e+00, 3.161190e-01, 3.317931e-01, 5.121463e-02, 4.631474e-01, 6.994202e-01, 3.984051e-02, 4.571203e-02, 3.325397e-01, 1.206358e+00, 6.514274e-01, 4.08047…
1.800000e+00	5.069722e-01, 5.459402e-01, 6.833942e-01, 1.206177e-02, 6.063178e-02, 1.045532e-01, 6.001186e-01, 3.403799e-01, 1.154625e+00, 3.814066e-03, 7.778943e-01, 4.536200e-02, 8.212396e-02, 1.341113e+00, 1.247388e+00, 3.594548e-02, 3.371602e-02, 2.009826e+00, 3.619547e-01, 2.371024e-01, 5.035452e-02, 5.686195e-01, 6.634563e-01, 2.477508e-02, 2.256620e-02, 2.321860e-01, 1.097202e+00, 7.906984e-01, 4.05819…
2.000000e+00	5.389982e-01, 6.581769e-01, 8.002847e-01, 6.419367e-03, 4.855253e-02, 6.918665e-02, 6.867488e-01, 3.159127e-01, 1.043516e+00, 3.585735e-03, 8.665295e-01, 2.819998e-02, 5.693672e-02, 1.218822e+00, 1.086173e+00, 2.138411e-02, 2.870137e-02, 1.718728e+00, 3.723765e-01, 1.439026e-01, 2.723328e-02, 5.872696e-01, 8.226801e-01, 2.348380e-02, 1.151904e-02, 1.873648e-01, 1.164698e+00, 8.698861e-01, 3.63843…
0.000000e+00	2.275088e+00, 2.715190e+00, 1.894542e+00, 3.553310e-01, 2.323755e+00, 2.826420e+00, 2.645634e+00, 2.129780e+00, 1.428348e+00, 2.690350e+00, 2.841978e+00, 1.022234e+00, 2.353757e+00, 2.272406e+00, 2.076298e+00, 2.458367e-01, 2.848915e+00, 1.395676e+00, 3.178819e+00, 5.100083e-01, 3.098811e-01, 2.029112e+00, 1.010343e+00, 2.698047e+00, 1.585239e+00, 2.605162e+00, 1.324536e+00, 2.600236e+00, 6.30605…
2.000000e-01	1.252297e+00, 1.557158e+00, 1.251377e+00, 2.144638e-01, 1.497830e+00, 1.970418e+00, 1.681950e+00, 1.977535e+00, 1.056579e+00, 2.180657e+00, 2.090145e+00, 1.064048e+00, 2.054964e+00, 1.211597e+00, 1.453437e+00, 4.420192e-01, 2.033745e+00, 9.054034e-01, 1.593906e+00, 3.703950e-01, 2.234368e-01, 1.111989e+00, 6.529297e-01, 1.742296e+00, 8.362625e-01, 2.492277e+00, 1.063850e+00, 1.557827e+00, 3.28865…
4.000000e-01	7.169159e-01, 1.118236e+00, 8.049375e-01, 1.042909e-01, 8.523676e-01, 1.484232e+00, 8.885609e-01, 1.408107e+00, 1.005150e+00, 1.223755e+00, 1.273394e+00, 8.246651e-01, 1.245563e+00, 1.022615e+00, 1.104272e+00, 2.759992e-01, 1.220281e+00, 6.286328e-01, 9.785230e-01, 4.331361e-01, 1.546020e-01, 9.035358e-01, 3.865883e-01, 1.115906e+00, 4.532874e-01, 1.598268e+00, 8.126702e-01, 1.051560e+00, 3.59849…
6.000000e-01	4.768478e-01, 8.790443e-01, 5.587570e-01, 6.279276e-02, 4.479924e-01, 1.137670e+00, 7.231944e-01, 9.561011e-01, 9.596249e-01, 9.328598e-01, 1.077395e+00, 8.820907e-01, 8.867303e-01, 1.121119e+00, 8.499879e-01, 1.440389e-01, 1.126669e+00, 9.518841e-01, 8.404545e-01, 6.503052e-01, 1.059235e-01, 5.455285e-01, 2.147661e-01, 6.579615e-01, 2.582273e-01, 1.609711e+00, 5.893205e-01, 9.462625e-01, 3.72230…
8.000000e-01	5.246375e-01, 6.742046e-01, 6.560939e-01, 4.982927e-02, 2.287760e-01, 8.034440e-01, 7.750510e-01, 8.777473e-01, 8.468638e-01, 6.239173e-01, 9.638326e-01, 6.004735e-01, 5.008546e-01, 8.769763e-01, 9.492850e-01, 1.112395e-01, 6.803847e-01, 1.198690e+00, 6.587494e-01, 8.486748e-01, 7.253767e-02, 5.113291e-01, 1.338699e-01, 4.713395e-01, 1.462627e-01, 1.302801e+00, 4.214052e-01, 9.461884e-01, 3.01879…
1.000000e+00	5.686961e-01, 6.020150e-01, 6.691283e-01, 6.060103e-02, 1.684020e-01, 5.398473e-01, 6.060593e-01, 5.824223e-01, 9.672525e-01, 4.645949e-01, 6.396406e-01, 3.925783e-01, 3.663622e-01, 1.128187e+00, 1.050826e+00, 6.257566e-02, 4.648071e-01, 1.255325e+00, 4.825586e-01, 6.842503e-01, 3.963472e-02, 4.397944e-01, 9.872935e-02, 2.358741e-01, 8.671323e-02, 1.101207e+00, 3.822781e-01, 9.202737e-01, 3.71547…
1.200000e+00	4.725751e-01, 7.228102e-01, 8.232534e-01, 8.564799e-02, 1.246500e-01, 3.475061e-01, 6.314497e-01, 3.488088e-01, 8.425325e-01, 2.491853e-01, 7.413424e-01, 1.645117e-01, 2.547370e-01, 1.016002e+00, 1.223752e+00, 3.778226e-02, 3.391145e-01, 1.443031e+00, 3.872843e-01, 8.395976e-01, 3.031789e-02, 3.774214e-01, 1.555217e-01, 1.608258e-01, 4.874972e-02, 7.780403e-01, 2.835284e-01, 8.215637e-01, 3.85902…
1.400000e+00	5.173138e-01, 5.870394e-01, 6.799557e-01, 1.717276e-01, 9.644842e-02, 2.314524e-01, 6.914164e-01, 2.585230e-01, 8.713898e-01, 1.708463e-01, 8.029751e-01, 1.245357e-01, 1.926079e-01, 1.104261e+00, 1.184490e+00, 2.777882e-02, 2.494385e-01, 1.375825e+00, 3.639170e-01, 9.386475e-01, 3.000769e-02, 4.138469e-01, 2.445059e-01, 9.747891e-02, 3.144098e-02, 5.659164e-01, 3.955933e-01, 8.163600e-01, 3.20339…
1.600000e+00	5.009674e-01, 4.588430e-01, 9.016543e-01, 1.993387e-01, 5.628528e-02, 1.731114e-01, 6.074670e-01, 1.899290e-01, 9.654114e-01, 1.264631e-01, 8.289688e-01, 7.296357e-02, 1.060741e-01, 1.029761e+00, 1.312749e+00, 1.220274e-02, 1.529581e-01, 1.437650e+00, 3.464147e-01, 8.514378e-01, 2.366357e-02, 4.900475e-01, 3.107851e-01, 5.790613e-02, 1.831531e-02, 5.582876e-01, 5.287437e-01, 7.885501e-01, 4.02316…
1.800000e+00	5.278961e-01, 5.106704e-01, 7.376875e-01, 1.859790e-01, 6.585738e-02, 1.054485e-01, 7.445269e-01, 1.710928e-01, 1.106629e+00, 7.065212e-02, 7.014020e-01, 4.376807e-02, 8.140732e-02, 1.094684e+00, 1.126854e+00, 9.253190e-03, 7.734855e-02, 1.512833e+00, 3.182214e-01, 7.462631e-01, 2.466591e-02, 5.793095e-01, 4.316708e-01, 3.869963e-02, 1.236646e-02, 4.111964e-01, 7.241968e-01, 9.142827e-01, 3.42009…
2.000000e+00	6.361156e-01, 5.287304e-01, 6.779491e-01, 2.502601e-01, 6.404905e-02, 6.604885e-02, 5.865664e-01, 1.384266e-01, 1.177886e+00, 5.209903e-02, 7.676990e-01, 2.454678e-02, 5.638001e-02, 1.091513e+00, 1.391538e+00, 5.188182e-03, 7.265444e-02, 1.540972e+00, 2.404612e-01, 9.208726e-01, 3.234436e-02, 5.406652e-01, 5.144301e-01, 2.194212e-02, 7.734362e-03, 2.935998e-01, 8.799093e-01, 9.274487e-01, 2.99377…
0.000000e+00	5.448899e-01, 1.188885e+00, 7.060219e-02, 3.746873e-01, 4.086549e-01, 3.295541e+00, 2.350566e-01, 1.282604e+00, 2.647391e+00, 1.990567e+00, 2.034231e+00, 8.193913e-02, 1.683697e+00, 9.977313e-01, 2.046823e+00, 1.702802e+00, 3.032074e+00, 1.061690e+00, 9.184956e-01, 3.206087e+00, 3.191759e+00, 4.258640e-01, 7.366038e-01, 7.024686e-02, 2.248951e+00, 1.657312e+00, 1.638134e+00, 2.029225e+00, 1.29471…
2.000000e-01	3.428620e-01, 7.613676e-01, 5.383039e-02, 5.754359e-01, 3.350053e-01, 2.070888e+00, 2.147182e-01, 9.747311e-01, 1.394510e+00, 1.498141e+00, 1.299480e+00, 3.837398e-01, 1.088329e+00, 8.412521e-01, 2.289452e+00, 1.607145e+00, 1.713391e+00, 1.199944e+00, 5.004817e-01, 1.953173e+00, 1.970794e+00, 3.171466e-01, 3.733888e-01, 4.529144e-02, 1.679628e+00, 1.593717e+00, 1.102120e+00, 1.233672e+00, 6.86778…
4.000000e-01	3.515640e-01, 7.588364e-01, 1.971174e-01, 6.062240e-01, 1.558370e-01, 1.419463e+00, 2.818171e-01, 8.413821e-01, 8.253561e-01, 9.916903e-01, 9.702909e-01, 5.640348e-01, 9.014956e-01, 3.942943e-01, 1.635129e+00, 1.219887e+00, 1.075522e+00, 1.853783e+00, 2.756351e-01, 1.347448e+00, 1.310483e+00, 1.935031e-01, 2.419725e-01, 2.239089e-02, 9.160796e-01, 1.269350e+00, 7.786638e-01, 1.033399e+00, 5.33473…
6.000000e-01	4.655062e-01, 6.118376e-01, 3.419864e-01, 6.923652e-01, 8.874129e-02, 9.417124e-01, 3.783409e-01, 6.157194e-01, 8.603192e-01, 6.102900e-01, 7.446692e-01, 4.859426e-01, 5.464065e-01, 2.539447e-01, 1.546679e+00, 8.028420e-01, 8.292464e-01, 1.402634e+00, 1.760720e-01, 1.321671e+00, 9.189280e-01, 1.896725e-01, 2.039860e-01, 1.373244e-02, 4.560353e-01, 1.151254e+00, 7.178536e-01, 1.043949e+00, 3.95956…
8.000000e-01	3.956936e-01, 6.167003e-01, 5.410428e-01, 5.903184e-01, 6.290166e-02, 6.303623e-01, 5.120834e-01, 4.473923e-01, 9.396123e-01, 4.405724e-01, 4.744768e-01, 3.155593e-01, 3.585516e-01, 2.259158e-01, 1.572864e+00, 4.560415e-01, 4.793332e-01, 1.354991e+00, 1.424450e-01, 1.192243e+00, 5.566812e-01, 3.161274e-01, 2.134910e-01, 8.721690e-03, 3.089826e-01, 9.035282e-01, 3.542397e-01, 1.106552e+00, 4.21698…
1.000000e+00	5.111385e-01, 5.847721e-01, 5.663910e-01, 5.297027e-01, 4.024363e-02, 3.517837e-01, 4.703406e-01, 2.674582e-01, 1.026070e+00, 2.650577e-01, 5.306043e-01, 2.055089e-01, 2.127921e-01, 2.335983e-01, 1.413414e+00, 3.300387e-01, 3.522805e-01, 1.715199e+00, 1.496067e-01, 1.115610e+00, 4.121937e-01, 3.241343e-01, 2.251674e-01, 4.914134e-03, 1.883109e-01, 8.193212e-01, 3.396409e-01, 9.095694e-01, 4.18573…
1.200000e+00	5.539080e-01, 5.856257e-01, 6.941252e-01, 5.593251e-01, 3.323170e-02, 2.732696e-01, 6.207126e-01, 2.181086e-01, 1.031379e+00, 1.799403e-01, 4.291225e-01, 1.365549e-01, 1.565145e-01, 3.538729e-01, 1.564437e+00, 1.928352e-01, 2.043331e-01, 1.534810e+00, 1.364203e-01, 1.124772e+00, 3.008011e-01, 4.654967e-01, 3.573925e-01, 2.990985e-03, 1.243253e-01, 6.259793e-01, 3.592416e-01, 9.359496e-01, 3.21406…
1.400000e+00	5.160439e-01, 5.434046e-01, 7.318866e-01, 5.154588e-01, 3.750358e-02, 1.750916e-01, 6.396609e-01, 1.526332e-01, 9.879044e-01, 1.367103e-01, 5.025936e-01, 7.822565e-02, 1.003188e-01, 4.750994e-01, 1.428980e+00, 1.098789e-01, 1.734596e-01, 1.670268e+00, 2.229109e-01, 1.038394e+00, 2.684964e-01, 4.148473e-01, 4.715396e-01, 2.504876e-03, 8.187954e-02, 5.626551e-01, 5.395293e-01, 7.596932e-01, 3.50334…
1.600000e+00	6.109861e-01, 5.421008e-01, 7.548007e-01, 4.734304e-01, 2.742036e-02, 1.370870e-01, 5.401110e-01, 1.391428e-01, 1.183072e+00, 7.677989e-02, 4.982774e-01, 3.490265e-02, 6.888503e-02, 5.985877e-01, 1.142689e+00, 8.116728e-02, 1.023579e-01, 1.777222e+00, 2.185054e-01, 7.003450e-01, 1.982341e-01, 4.191670e-01, 5.413783e-01, 2.050913e-03, 3.813790e-02, 3.699204e-01, 7.946089e-01, 6.819025e-01, 3.46584…
1.800000e+00	5.739222e-01, 5.709035e-01, 8.694547e-01, 4.026574e-01, 4.619821e-02, 9.813237e-02, 5.177635e-01, 1.133201e-01, 1.213102e+00, 5.474312e-02, 6.467762e-01, 2.394229e-02, 5.283411e-02, 7.359920e-01, 1.496849e+00, 3.901417e-02, 5.980767e-02, 1.370982e+00, 2.554929e-01, 9.622938e-01, 1.699139e-01, 4.778314e-01, 6.040583e-01, 2.411025e-03, 3.461142e-02, 3.038936e-01, 8.268250e-01, 9.441953e-01, 3.36322…
2.000000e+00	5.494438e-01, 6.128287e-01, 8.286202e-01, 2.376422e-01, 4.995104e-02, 6.555980e-02, 4.901484e-01, 1.044387e-01, 9.246254e-01, 3.618765e-02, 6.669704e-01, 1.145152e-02, 3.708779e-02, 7.965837e-01, 1.316319e+00, 2.625888e-02, 4.648381e-02, 1.778040e+00, 2.360602e-01, 6.220097e-01, 1.181218e-01, 4.467748e-01, 5.946734e-01, 3.787440e-03, 2.459934e-02, 2.205556e-01, 9.543224e-01, 8.276699e-01, 4.50533…
0.000000e+00	3.038434e+00, 1.649548e+00, 2.027969e+00, 2.731183e+00, 1.702257e+00, 2.750028e+00, 2.289035e+00, 1.716625e+00, 1.620329e+00, 2.106009e-01, 2.496529e+00, 3.489935e-01, 2.268900e-01, 1.735779e+00, 1.283737e+00, 3.056203e+00, 3.164099e-01, 1.103189e+00, 9.816063e-01, 4.579175e-01, 3.836938e-01, 7.705682e-02, 2.296534e+00, 1.904714e+00, 2.594951e+00, 1.098501e+00, 2.568613e+00, 4.439742e-01, 1.20404…
2.000000e-01	1.406701e+00, 6.886945e-01, 1.843054e+00, 1.554471e+00, 1.406050e+00, 1.956119e+00, 1.319058e+00, 2.035656e+00, 7.283915e-01, 3.519831e-01, 1.812071e+00, 5.180257e-01, 5.099869e-01, 1.769289e+00, 8.512074e-01, 1.700913e+00, 2.138925e-01, 6.982671e-01, 9.079950e-01, 2.766971e-01, 5.699447e-01, 6.577935e-02, 1.976107e+00, 9.421166e-01, 1.874871e+00, 1.588692e+00, 2.329900e+00, 2.239297e-01, 6.58515…
4.000000e-01	8.745157e-01, 6.101328e-01, 1.465924e+00, 7.123936e-01, 6.937180e-01, 1.708838e+00, 1.130675e+00, 1.940970e+00, 4.240605e-01, 2.496880e-01, 1.395203e+00, 6.886501e-01, 3.043849e-01, 1.377785e+00, 1.012433e+00, 1.484197e+00, 1.625205e-01, 6.054842e-01, 6.374798e-01, 2.028209e-01, 6.915191e-01, 1.120265e-01, 1.208367e+00, 5.956761e-01, 1.274806e+00, 1.627598e+00, 1.816910e+00, 2.089519e-01, 3.49331…
6.000000e-01	5.649454e-01, 5.980568e-01, 1.281937e+00, 5.034146e-01, 6.938232e-01, 1.162655e+00, 7.098912e-01, 1.556827e+00, 5.810941e-01, 1.609334e-01, 1.191525e+00, 6.647932e-01, 2.057679e-01, 1.324767e+00, 1.308159e+00, 1.258220e+00, 1.026491e-01, 9.484486e-01, 4.670679e-01, 1.309242e-01, 5.131116e-01, 1.921300e-01, 9.703346e-01, 3.478504e-01, 7.523889e-01, 1.411388e+00, 1.812046e+00, 4.452490e-01, 4.32749…
8.000000e-01	3.294933e-01, 5.303416e-01, 1.008602e+00, 2.387482e-01, 5.071099e-01, 8.309432e-01, 4.302833e-01, 1.344211e+00, 7.001254e-01, 1.050711e-01, 9.602141e-01, 4.722940e-01, 1.598528e-01, 1.358772e+00, 1.284757e+00, 7.260845e-01, 8.357869e-02, 9.918985e-01, 4.221552e-01, 8.345669e-02, 2.770350e-01, 2.374218e-01, 9.524304e-01, 1.974488e-01, 4.196280e-01, 1.274833e+00, 1.379404e+00, 5.958111e-01, 4.09192…
1.000000e+00	2.550349e-01, 6.493866e-01, 1.013492e+00, 1.601829e-01, 3.882913e-01, 4.271928e-01, 3.904046e-01, 1.052268e+00, 8.102550e-01, 7.462797e-02, 9.068629e-01, 3.196583e-01, 1.068837e-01, 1.256214e+00, 1.319450e+00, 4.004417e-01, 4.369840e-02, 1.113556e+00, 4.526569e-01, 4.988820e-02, 2.244125e-01, 2.858446e-01, 6.560477e-01, 1.354570e-01, 2.528707e-01, 8.255874e-01, 1.200323e+00, 7.015771e-01, 3.91662…
1.200000e+00	3.045969e-01, 6.257443e-01, 8.473181e-01, 7.438113e-02, 2.428776e-01, 3.251814e-01, 3.642690e-01, 8.069974e-01, 8.662329e-01, 4.679745e-02, 7.652115e-01, 1.992266e-01, 6.780587e-02, 1.133571e+00, 1.356269e+00, 2.351650e-01, 2.852906e-02, 1.486971e+00, 4.055803e-01, 3.901674e-02, 1.799433e-01, 3.337384e-01, 7.572406e-01, 7.835065e-02, 1.517909e-01, 6.247707e-01, 1.634976e+00, 7.808880e-01, 3.93005…
1.400000e+00	3.629552e-01, 5.314665e-01, 9.798229e-01, 4.211516e-02, 1.738652e-01, 2.219907e-01, 4.585028e-01, 5.698228e-01, 9.389133e-01, 3.419087e-02, 8.186510e-01, 9.153534e-02, 4.169893e-02, 1.200641e+00, 1.376613e+00, 1.753615e-01, 2.070852e-02, 1.450155e+00, 4.325870e-01, 3.065301e-02, 1.090997e-01, 2.922038e-01, 8.204533e-01, 3.958526e-02, 8.185168e-02, 5.836663e-01, 1.775864e+00, 9.052314e-01, 3.45467…
1.600000e+00	5.014594e-01, 5.908121e-01, 7.759469e-01, 2.761086e-02, 1.424543e-01, 1.540075e-01, 5.075197e-01, 4.990791e-01, 8.783516e-01, 2.151206e-02, 8.058369e-01, 5.065035e-02, 2.580387e-02, 1.006689e+00, 1.116250e+00, 8.631005e-02, 1.500024e-02, 1.781607e+00, 3.891108e-01, 2.612055e-02, 8.949232e-02, 4.395670e-01, 7.255055e-01, 3.227906e-02, 4.528498e-02, 4.503768e-01, 1.357103e+00, 7.923962e-01, 4.36591…
1.800000e+00	5.679505e-01, 5.433586e-01, 1.037489e+00, 1.654322e-02, 1.203636e-01, 1.057996e-01, 5.402110e-01, 4.637941e-01, 9.069782e-01, 1.350732e-02, 8.445455e-01, 3.190610e-02, 2.099338e-02, 1.050292e+00, 1.478687e+00, 6.103861e-02, 1.201385e-02, 1.562585e+00, 3.197699e-01, 1.749870e-02, 6.077651e-02, 4.762084e-01, 7.582071e-01, 2.442787e-02, 2.686819e-02, 4.402308e-01, 1.421964e+00, 8.155666e-01, 3.06133…
2.000000e+00	6.649225e-01, 5.713126e-01, 8.618792e-01, 8.340726e-03, 8.586693e-02, 8.076986e-02, 6.846932e-01, 4.090355e-01, 8.801925e-01, 1.019389e-02, 7.769029e-01, 2.192259e-02, 1.446540e-02, 1.257109e+00, 1.323386e+00, 3.487328e-02, 1.120411e-02, 1.862154e+00, 3.758454e-01, 1.448669e-02, 3.440551e-02, 4.457217e-01, 7.876694e-01, 2.052074e-02, 1.407877e-02, 3.183239e-01, 1.342969e+00, 7.556471e-01, 3.56528…
0.000000e+00	2.586781e+00, 5.592197e-01, 1.545881e+00, 3.246116e+00, 1.607580e-02, 1.271769e+00, 9.640719e-01, 1.976500e+00, 1.624747e+00, 3.321786e+00, 3.294921e+00, 1.812333e-02, 3.143027e+00, 2.570788e+00, 2.416655e-01, 1.489959e+00, 1.304595e+00, 5.165609e-01, 2.285264e+00, 2.471458e+00, 1.898422e+00, 2.914578e+00, 1.016594e+00, 2.305138e+00, 1.577405e+00, 5.779989e-01, 1.819687e-01, 1.892704e+00, 1.04049…
2.000000e-01	1.621379e+00, 4.125844e-01, 1.169533e+00, 1.933613e+00, 1.684084e-01, 7.883672e-01, 6.294263e-01, 1.795151e+00, 8.243931e-01, 2.060331e+00, 2.174741e+00, 1.648619e-01, 2.100062e+00, 2.337205e+00, 2.370259e-01, 1.143167e+00, 1.097155e+00, 7.667243e-01, 1.257104e+00, 2.150241e+00, 1.697030e+00, 2.186906e+00, 6.341649e-01, 1.650032e+00, 1.052210e+00, 8.781464e-01, 1.699791e-01, 1.296301e+00, 6.50782…
4.000000e-01	9.288597e-01, 3.199354e-01, 5.761169e-01, 1.592064e+00, 1.442844e-01, 5.026055e-01, 4.503540e-01, 9.163720e-01, 6.585400e-01, 1.762695e+00, 1.384354e+00, 1.040081e-01, 1.257735e+00, 1.762361e+00, 4.036149e-01, 1.189989e+00, 9.828788e-01, 1.136725e+00, 8.393768e-01, 1.561773e+00, 1.712284e+00, 1.380881e+00, 3.152702e-01, 1.420754e+00, 1.075000e+00, 1.022646e+00, 1.044045e-01, 9.196206e-01, 4.21341…
6.000000e-01	6.551923e-01, 4.528535e-01, 5.297439e-01, 1.109012e+00, 7.563515e-02, 4.042987e-01, 4.840177e-01, 9.406083e-01, 5.891165e-01, 1.018489e+00, 9.399050e-01, 6.200802e-02, 9.642789e-01, 1.294183e+00, 6.785019e-01, 9.333504e-01, 8.966263e-01, 1.183406e+00, 4.048540e-01, 1.291453e+00, 1.327690e+00, 1.161953e+00, 1.606502e-01, 1.000677e+00, 1.069609e+00, 1.177944e+00, 7.745847e-02, 8.058534e-01, 4.25692…
8.000000e-01	7.053810e-01, 4.604273e-01, 6.747611e-01, 9.382611e-01, 5.325945e-02, 3.085730e-01, 4.889494e-01, 6.355508e-01, 7.597404e-01, 7.012071e-01, 1.099340e+00, 4.293864e-02, 5.690472e-01, 1.585565e+00, 9.587743e-01, 4.459133e-01, 7.917563e-01, 1.089912e+00, 2.778928e-01, 1.277640e+00, 1.065791e+00, 8.036295e-01, 1.173050e-01, 8.799556e-01, 6.925509e-01, 7.148279e-01, 5.456529e-02, 8.165881e-01, 3.32980…
1.000000e+00	6.434254e-01, 4.700303e-01, 5.984823e-01, 7.094194e-01, 4.549737e-02, 1.944511e-01, 5.615257e-01, 4.295321e-01, 7.716255e-01, 4.958247e-01, 1.001453e+00, 2.027226e-02, 4.264620e-01, 1.395657e+00, 9.283928e-01, 3.907537e-01, 5.155291e-01, 1.492533e+00, 1.906733e-01, 1.208384e+00, 8.000991e-01, 8.569110e-01, 8.736305e-02, 4.853142e-01, 5.056984e-01, 7.000395e-01, 3.538896e-02, 8.607107e-01, 4.23144…
1.200000e+00	5.650547e-01, 5.231943e-01, 6.866221e-01, 5.856733e-01, 3.868395e-02, 1.113474e-01, 6.318135e-01, 3.245683e-01, 6.798398e-01, 3.077522e-01, 9.634484e-01, 1.564738e-02, 2.960261e-01, 1.262364e+00, 1.111218e+00, 1.956920e-01, 3.896975e-01, 1.583540e+00, 2.252015e-01, 1.085060e+00, 6.956046e-01, 7.470183e-01, 1.174064e-01, 2.506663e-01, 2.582536e-01, 5.582178e-01, 3.538875e-02, 8.076516e-01, 2.99867…
1.400000e+00	5.992970e-01, 4.654641e-01, 6.792059e-01, 6.522654e-01, 4.781673e-02, 8.194245e-02, 6.564078e-01, 2.388499e-01, 9.792441e-01, 2.054580e-01, 6.959251e-01, 7.929767e-03, 1.855726e-01, 1.244897e+00, 1.267122e+00, 1.245232e-01, 2.548827e-01, 1.263285e+00, 1.819402e-01, 1.031203e+00, 4.707610e-01, 6.153907e-01, 1.796175e-01, 1.774343e-01, 1.559960e-01, 4.859885e-01, 4.188336e-02, 9.121682e-01, 3.39241…
1.600000e+00	6.107607e-01, 4.801030e-01, 7.216624e-01, 5.710831e-01, 4.432939e-02, 5.250487e-02, 6.196590e-01, 1.772168e-01, 9.961720e-01, 1.313359e-01, 8.786259e-01, 5.414334e-03, 1.331721e-01, 1.175105e+00, 1.637579e+00, 8.277007e-02, 1.927084e-01, 1.873332e+00, 1.996852e-01, 1.283762e+00, 2.590705e-01, 5.624353e-01, 3.335546e-01, 1.043137e-01, 1.283539e-01, 4.158836e-01, 1.361528e-01, 7.165913e-01, 3.39174…
1.800000e+00	5.841480e-01, 4.708316e-01, 9.760749e-01, 5.218493e-01, 5.749368e-02, 4.224938e-02, 5.409953e-01, 1.283679e-01, 8.831054e-01, 7.994475e-02, 8.163975e-01, 3.209053e-03, 9.148406e-02, 1.178915e+00, 1.238874e+00, 4.317484e-02, 1.344019e-01, 1.687389e+00, 2.431429e-01, 1.055429e+00, 2.479908e-01, 5.784018e-01, 3.505275e-01, 7.378338e-02, 8.434934e-02, 2.923860e-01, 3.318644e-01, 8.312426e-01, 3.52580…
2.000000e+00	5.954923e-01, 4.989999e-01, 7.196323e-01, 4.990191e-01, 6.086193e-02, 2.772436e-02, 6.967376e-01, 1.092847e-01, 1.072867e+00, 6.153884e-02, 6.658633e-01, 1.673151e-03, 5.706221e-02, 1.087828e+00, 1.315983e+00, 3.278595e-02, 9.636010e-02, 1.533315e+00, 1.915590e-01, 1.008602e+00, 1.948606e-01, 5.750262e-01, 4.345449e-01, 4.321851e-02, 4.022274e-02, 2.340460e-01, 5.501575e-01, 8.136980e-01, 3.50846…
0.000000e+00	1.020462e+00, 3.884926e-01, 2.321870e+00, 7.118034e-01, 1.872827e+00, 2.204162e+00, 8.135582e-01, 1.013431e+00, 8.486265e-01, 2.411039e+00, 6.269908e-01, 7.988625e-01, 1.018844e+00, 2.458932e+00, 1.652384e+00, 1.624136e+00, 2.917678e+00, 1.057278e+00, 2.645668e+00, 1.819729e+00, 8.158487e-01, 2.665110e+00, 1.480644e+00, 2.772768e+00, 1.883156e+00, 2.033255e+00, 1.431849e-01, 1.852191e+00, 9.01335…
2.000000e-01	5.920327e-01, 3.622361e-01, 1.743523e+00, 6.304051e-01, 1.062702e+00, 2.027394e+00, 5.556505e-01, 1.169610e+00, 5.629907e-01, 1.742528e+00, 6.573614e-01, 8.855090e-01, 1.019191e+00, 1.677294e+00, 1.649810e+00, 1.383690e+00, 2.262115e+00, 1.193850e+00, 1.545221e+00, 1.491688e+00, 4.890647e-01, 1.760327e+00, 8.622806e-01, 2.369553e+00, 1.112662e+00, 2.057750e+00, 1.324169e-01, 1.082789e+00, 2.02984…
4.000000e-01	5.419904e-01, 4.782848e-01, 1.150440e+00, 5.857780e-01, 7.899821e-01, 1.211878e+00, 6.730227e-01, 9.076146e-01, 6.427540e-01, 1.460817e+00, 6.653397e-01, 8.690027e-01, 1.107876e+00, 1.019334e+00, 1.827138e+00, 9.852516e-01, 1.603040e+00, 1.239026e+00, 9.951338e-01, 1.748596e+00, 4.872534e-01, 1.293153e+00, 4.895314e-01, 1.312592e+00, 6.017492e-01, 1.878645e+00, 1.161417e-01, 9.082596e-01, 2.44419…
6.000000e-01	4.977279e-01, 4.978850e-01, 8.421142e-01, 6.883439e-01, 4.879617e-01, 1.082713e+00, 5.717277e-01, 6.419211e-01, 8.033925e-01, 1.097417e+00, 7.278573e-01, 7.484395e-01, 7.489954e-01, 6.411289e-01, 1.145656e+00, 6.362503e-01, 1.280386e+00, 1.387200e+00, 4.926981e-01, 1.259406e+00, 4.031172e-01, 1.002435e+00, 2.559507e-01, 8.231645e-01, 3.504694e-01, 1.478522e+00, 1.048792e-01, 9.096505e-01, 2.94967…
8.000000e-01	5.305093e-01, 4.581781e-01, 9.899453e-01, 6.893966e-01, 3.323433e-01, 5.915441e-01, 6.109302e-01, 4.229791e-01, 9.331063e-01, 7.220740e-01, 6.220275e-01, 5.677798e-01, 4.729832e-01, 5.175188e-01, 1.315368e+00, 3.742074e-01, 8.893578e-01, 1.508999e+00, 2.672778e-01, 1.069761e+00, 3.686068e-01, 6.188834e-01, 1.581759e-01, 4.340985e-01, 2.013901e-01, 1.127174e+00, 1.073578e-01, 7.690025e-01, 3.45501…
1.000000e+00	6.169051e-01, 4.619165e-01, 8.003073e-01, 5.905597e-01, 1.954482e-01, 4.612994e-01, 6.504035e-01, 2.665442e-01, 8.770854e-01, 4.452164e-01, 5.647380e-01, 2.722146e-01, 3.050732e-01, 4.146872e-01, 1.246637e+00, 1.960217e-01, 6.982967e-01, 1.551059e+00, 2.464637e-01, 1.055781e+00, 2.663396e-01, 7.476230e-01, 1.283353e-01, 2.672633e-01, 1.750255e-01, 8.271717e-01, 1.085355e-01, 9.451106e-01, 3.28868…
1.200000e+00	5.083994e-01, 4.654602e-01, 8.339140e-01, 5.234454e-01, 1.741935e-01, 3.692741e-01, 6.021198e-01, 2.311831e-01, 9.936863e-01, 3.348633e-01, 5.170637e-01, 2.002978e-01, 2.011672e-01, 4.868916e-01, 1.298732e+00, 1.451533e-01, 3.732513e-01, 1.793471e+00, 1.860278e-01, 1.033519e+00, 2.256319e-01, 5.613630e-01, 1.437027e-01, 1.630467e-01, 9.308026e-02, 6.936716e-01, 1.062070e-01, 8.484000e-01, 3.35342…
1.400000e+00	6.852535e-01, 5.157141e-01, 9.408954e-01, 5.306955e-01, 1.287897e-01, 2.346134e-01, 7.638264e-01, 1.517330e-01, 1.229484e+00, 1.942749e-01, 5.479559e-01, 1.082235e-01, 1.431564e-01, 6.094190e-01, 1.318370e+00, 7.635873e-02, 2.413100e-01, 1.601845e+00, 1.848967e-01, 8.678951e-01, 1.983091e-01, 6.788859e-01, 2.317465e-01, 7.360328e-02, 6.936078e-02, 7.129524e-01, 1.622298e-01, 9.500987e-01, 4.12378…
1.600000e+00	6.436992e-01, 4.986371e-01, 8.268800e-01, 4.044971e-01, 1.152301e-01, 1.554130e-01, 6.296878e-01, 1.212447e-01, 1.140925e+00, 1.328852e-01, 5.425488e-01, 6.289238e-02, 1.118616e-01, 6.693084e-01, 1.159648e+00, 6.007706e-02, 1.676212e-01, 1.517010e+00, 2.163826e-01, 7.596608e-01, 1.578402e-01, 5.074752e-01, 3.250440e-01, 5.666636e-02, 5.455222e-02, 4.045183e-01, 3.329011e-01, 8.715736e-01, 4.09750…
1.800000e+00	7.047673e-01, 5.275655e-01, 8.154722e-01, 4.062000e-01, 8.466645e-02, 1.145099e-01, 5.739841e-01, 9.936273e-02, 1.043003e+00, 8.394943e-02, 6.047331e-01, 4.042497e-02, 6.942124e-02, 7.804037e-01, 1.320557e+00, 3.027211e-02, 1.275707e-01, 1.611901e+00, 2.557510e-01, 1.029852e+00, 1.229355e-01, 4.830625e-01, 4.603757e-01, 3.038592e-02, 3.707490e-02, 3.484939e-01, 5.275797e-01, 8.226478e-01, 3.33732…
2.000000e+00	5.494500e-01, 5.214664e-01, 7.431260e-01, 3.547799e-01, 8.795029e-02, 7.537624e-02, 6.038133e-01, 8.885125e-02, 8.599014e-01, 4.996490e-02, 6.083498e-01, 2.308067e-02, 5.005453e-02, 9.284923e-01, 1.529925e+00, 2.038052e-02, 1.026958e-01, 1.695736e+00, 2.673476e-01, 1.068230e+00, 1.079591e-01, 5.787427e-01, 5.528406e-01, 2.475310e-02, 2.419013e-02, 3.056687e-01, 7.211193e-01, 8.304415e-01, 3.79331…
0.000000e+00	3.783040e-01, 4.389347e-01, 2.250297e+00, 6.201785e-01, 3.552070e+00, 6.844393e-01, 3.085735e+00, 4.055505e-01, 2.850064e+00, 2.500592e+00, 2.370859e+00, 1.615878e+00, 2.018360e+00, 4.923138e-01, 1.927079e+00, 1.681165e+00, 2.448536e+00, 1.074792e+00, 2.480528e+00, 2.163076e+00, 1.103002e-01, 2.245603e+00, 1.043927e+00, 2.290423e+00, 1.357852e+00, 1.213896e-01, 1.843828e+00, 2.128721e+00, 1.56347…
2.000000e-01	5.156634e-01, 5.363474e-01, 1.262689e+00, 6.894305e-01, 1.788838e+00, 9.237649e-01, 2.084200e+00, 3.718121e-01, 1.578389e+00, 2.041235e+00, 1.575799e+00, 1.122288e+00, 2.037650e+00, 2.741173e-01, 1.929343e+00, 1.348725e+00, 1.626064e+00, 7.642882e-01, 1.326985e+00, 1.700888e+00, 1.754140e-01, 1.341142e+00, 5.967580e-01, 1.879929e+00, 1.017484e+00, 3.468698e-01, 1.396722e+00, 1.043745e+00, 1.12514…
4.000000e-01	5.585532e-01, 4.429736e-01, 9.503537e-01, 6.284035e-01, 1.195767e+00, 9.658626e-01, 1.541463e+00, 3.038228e-01, 1.350713e+00, 1.197759e+00, 1.295637e+00, 6.858160e-01, 2.020576e+00, 1.629106e-01, 1.278552e+00, 7.688725e-01, 1.265946e+00, 7.328252e-01, 8.063645e-01, 1.240192e+00, 2.031061e-01, 1.051690e+00, 3.853316e-01, 1.310627e+00, 4.427560e-01, 4.148051e-01, 1.057534e+00, 1.223566e+00, 7.11290…
6.000000e-01	4.656431e-01, 5.208587e-01, 5.893308e-01, 6.539029e-01, 6.569911e-01, 6.757239e-01, 1.635308e+00, 1.763835e-01, 1.350665e+00, 1.034860e+00, 9.554675e-01, 4.682411e-01, 1.543014e+00, 4.379329e-01, 1.003667e+00, 5.600601e-01, 8.367191e-01, 5.203028e-01, 4.776505e-01, 1.046389e+00, 1.750050e-01, 6.930432e-01, 2.069732e-01, 8.722950e-01, 3.699699e-01, 2.753616e-01, 7.360805e-01, 1.114203e+00, 5.27684…
8.000000e-01	6.486705e-01, 4.630976e-01, 5.094641e-01, 4.510204e-01, 3.569509e-01, 4.973732e-01, 9.411391e-01, 1.635190e-01, 1.158905e+00, 5.984067e-01, 8.106308e-01, 3.243699e-01, 1.049898e+00, 6.532771e-01, 7.911751e-01, 3.520188e-01, 6.770556e-01, 5.263956e-01, 3.764969e-01, 1.134426e+00, 1.346629e-01, 4.350665e-01, 1.526932e-01, 4.961306e-01, 1.774575e-01, 1.970875e-01, 5.451557e-01, 1.058880e+00, 4.24194…
1.000000e+00	6.066593e-01, 5.284727e-01, 5.359434e-01, 4.744248e-01, 1.863732e-01, 3.148689e-01, 1.091496e+00, 9.578940e-02, 1.022370e+00, 3.590509e-01, 6.790011e-01, 1.962111e-01, 6.349609e-01, 8.608597e-01, 4.892395e-01, 1.710392e-01, 4.486516e-01, 6.448648e-01, 3.141055e-01, 1.144315e+00, 1.587473e-01, 3.046167e-01, 1.476916e-01, 3.059518e-01, 1.005461e-01, 1.936862e-01, 3.996724e-01, 1.013707e+00, 3.70667…
1.200000e+00	6.646564e-01, 5.820881e-01, 5.559310e-01, 4.024572e-01, 1.210617e-01, 2.297332e-01, 9.126791e-01, 9.837815e-02, 7.900607e-01, 3.111204e-01, 7.409347e-01, 9.605514e-02, 4.198533e-01, 1.084139e+00, 7.395092e-01, 1.218993e-01, 2.877946e-01, 8.289894e-01, 2.740087e-01, 1.061314e+00, 9.607357e-02, 2.825270e-01, 1.931756e-01, 1.703048e-01, 6.778934e-02, 1.559345e-01, 3.455521e-01, 9.660275e-01, 4.17411…
1.400000e+00	5.692805e-01, 5.421573e-01, 6.376463e-01, 3.469222e-01, 6.789996e-02, 1.765195e-01, 7.130641e-01, 6.613092e-02, 8.107026e-01, 1.883913e-01, 6.465870e-01, 6.416107e-02, 3.516564e-01, 9.830210e-01, 1.035708e+00, 7.122051e-02, 1.980677e-01, 9.290689e-01, 2.934591e-01, 9.086240e-01, 7.940914e-02, 2.703875e-01, 2.847580e-01, 1.008146e-01, 3.900460e-02, 9.949270e-02, 4.538641e-01, 9.030126e-01, 3.57220…
1.600000e+00	5.875755e-01, 4.329849e-01, 7.391454e-01, 3.923226e-01, 4.994852e-02, 1.037993e-01, 6.887452e-01, 4.784698e-02, 9.139125e-01, 1.195434e-01, 6.479612e-01, 3.117990e-02, 2.350671e-01, 1.304329e+00, 1.116652e+00, 4.537755e-02, 1.259151e-01, 1.261996e+00, 2.537148e-01, 9.034502e-01, 8.274288e-02, 2.773691e-01, 4.439654e-01, 6.246084e-02, 2.526292e-02, 9.611726e-02, 5.857848e-01, 8.629401e-01, 4.40814…
1.800000e+00	5.529499e-01, 4.897149e-01, 8.709323e-01, 3.071980e-01, 5.130454e-02, 7.059152e-02, 7.949265e-01, 4.634274e-02, 1.055042e+00, 6.812875e-02, 5.955552e-01, 2.142318e-02, 1.315180e-01, 1.191933e+00, 1.178475e+00, 2.443554e-02, 1.026949e-01, 1.243032e+00, 2.281602e-01, 9.820697e-01, 6.820284e-02, 3.168584e-01, 5.104987e-01, 4.292455e-02, 1.700922e-02, 7.185617e-02, 8.256722e-01, 9.848239e-01, 3.45083…
2.000000e+00	6.023161e-01, 4.906406e-01, 7.208251e-01, 3.114419e-01, 5.155415e-02, 5.523248e-02, 6.523236e-01, 4.712709e-02, 1.119964e+00, 5.213410e-02, 6.738632e-01, 1.106566e-02, 1.050301e-01, 1.187624e+00, 1.139649e+00, 1.617590e-02, 5.757295e-02, 1.314489e+00, 2.712581e-01, 8.077911e-01, 6.086741e-02, 3.898277e-01, 4.467235e-01, 2.810966e-02, 1.353386e-02, 6.350825e-02, 9.497565e-01, 9.037447e-01, 2.94677…
0.000000e+00	3.143064e+00, 2.832816e-01, 2.150566e+00, 2.092773e+00, 1.580532e+00, 6.052861e-01, 3.337926e+00, 4.558047e-02, 3.045486e+00, 1.283789e+00, 1.284553e+00, 2.048081e+00, 8.390621e-01, 1.987350e+00, 5.548169e-01, 1.609750e+00, 1.411694e+00, 2.102163e+00, 4.185098e-01, 1.403546e+00, 1.778109e+00, 1.085105e+00, 1.076422e-01, 6.600011e-02, 2.180045e+00, 1.477665e+00, 1.050102e+00, 2.243199e+00, 2.36485…
2.000000e-01	1.970027e+00, 1.374985e-01, 1.651325e+00, 1.766587e+00, 1.135300e+00, 9.211398e-01, 2.275736e+00, 4.052335e-02, 1.300397e+00, 1.029395e+00, 1.039265e+00, 1.766911e+00, 5.454474e-01, 1.493386e+00, 7.369250e-01, 1.348058e+00, 8.317216e-01, 1.797928e+00, 1.992798e-01, 1.210890e+00, 1.394786e+00, 9.469235e-01, 5.113727e-01, 3.121991e-02, 1.805233e+00, 1.677594e+00, 6.568578e-01, 1.595256e+00, 1.08717…
4.000000e-01	1.300887e+00, 8.856793e-02, 1.361311e+00, 1.062561e+00, 7.389224e-01, 7.861782e-01, 1.754784e+00, 4.600246e-02, 8.348565e-01, 6.123192e-01, 9.217984e-01, 9.384567e-01, 3.746450e-01, 1.089992e+00, 9.523297e-01, 1.144876e+00, 6.743827e-01, 1.166458e+00, 1.473733e-01, 8.772272e-01, 1.396111e+00, 6.561503e-01, 5.045549e-01, 2.449146e-02, 1.570554e+00, 1.590909e+00, 4.632693e-01, 9.832547e-01, 6.22121…
6.000000e-01	1.025898e+00, 1.146853e-01, 9.474856e-01, 8.483669e-01, 6.132212e-01, 5.078846e-01, 1.269596e+00, 4.485435e-02, 6.313215e-01, 3.475840e-01, 8.169002e-01, 5.353430e-01, 2.212330e-01, 1.212588e+00, 9.899217e-01, 1.035666e+00, 4.277566e-01, 9.556282e-01, 1.183286e-01, 1.088210e+00, 9.257459e-01, 6.951246e-01, 3.513027e-01, 1.461720e-02, 6.851039e-01, 1.319942e+00, 3.356961e-01, 9.423565e-01, 4.25800…
8.000000e-01	7.932511e-01, 2.100134e-01, 1.027952e+00, 6.457329e-01, 3.742410e-01, 3.444498e-01, 9.425149e-01, 4.742790e-02, 8.785844e-01, 3.326402e-01, 8.393356e-01, 3.319294e-01, 1.611587e-01, 1.095603e+00, 1.239623e+00, 6.391903e-01, 2.790488e-01, 8.982712e-01, 1.457304e-01, 1.020986e+00, 6.849786e-01, 6.300397e-01, 2.765294e-01, 8.557755e-03, 5.447460e-01, 1.518283e+00, 2.279232e-01, 9.718514e-01, 3.25348…
1.000000e+00	7.707618e-01, 3.395541e-01, 7.901860e-01, 5.436893e-01, 2.704566e-01, 2.761367e-01, 8.414877e-01, 3.045386e-02, 9.159111e-01, 1.845959e-01, 7.957194e-01, 2.010423e-01, 9.112609e-02, 1.322720e+00, 1.177872e+00, 3.989693e-01, 2.174998e-01, 8.976989e-01, 2.196850e-01, 1.047797e+00, 5.968801e-01, 4.086623e-01, 2.958001e-01, 4.351328e-03, 2.629090e-01, 1.085327e+00, 2.276532e-01, 8.760602e-01, 3.23056…
1.200000e+00	7.211806e-01, 4.120888e-01, 1.009214e+00, 4.474606e-01, 2.376189e-01, 1.544821e-01, 8.473473e-01, 3.335630e-02, 8.960280e-01, 1.166189e-01, 6.533413e-01, 1.302627e-01, 8.612301e-02, 1.043688e+00, 1.327455e+00, 2.307671e-01, 1.351712e-01, 1.120408e+00, 2.357377e-01, 9.957428e-01, 4.926968e-01, 2.560675e-01, 3.675880e-01, 3.271350e-03, 1.691708e-01, 6.276793e-01, 3.067083e-01, 8.732600e-01, 3.28596…
1.400000e+00	7.090300e-01, 5.061027e-01, 8.396161e-01, 4.008510e-01, 1.741643e-01, 1.051078e-01, 7.749940e-01, 2.750487e-02, 9.339800e-01, 8.244828e-02, 7.408733e-01, 6.438314e-02, 5.671512e-02, 1.267338e+00, 1.330082e+00, 1.364321e-01, 8.267810e-02, 1.266104e+00, 2.114322e-01, 8.821466e-01, 2.939261e-01, 2.601984e-01, 3.452624e-01, 2.462422e-03, 1.114415e-01, 6.417137e-01, 4.345935e-01, 7.952372e-01, 3.86715…
1.600000e+00	4.863969e-01, 4.279098e-01, 6.934354e-01, 3.890934e-01, 1.271847e-01, 8.238136e-02, 7.783132e-01, 3.809925e-02, 9.970703e-01, 5.716111e-02, 6.995162e-01, 4.035056e-02, 4.216878e-02, 1.023893e+00, 1.459797e+00, 8.179662e-02, 6.225531e-02, 1.096610e+00, 1.848870e-01, 1.008679e+00, 1.978247e-01, 2.282126e-01, 4.128690e-01, 4.099766e-03, 7.534348e-02, 6.069460e-01, 5.434909e-01, 7.423888e-01, 3.04660…
1.800000e+00	5.500103e-01, 5.112534e-01, 7.987953e-01, 3.556918e-01, 1.036997e-01, 5.283975e-02, 6.225975e-01, 4.803491e-02, 1.070210e+00, 3.429663e-02, 7.724294e-01, 1.995616e-02, 3.075286e-02, 9.653939e-01, 1.265566e+00, 5.472592e-02, 4.267117e-02, 1.366507e+00, 1.952667e-01, 9.300063e-01, 1.519708e-01, 2.764570e-01, 5.854291e-01, 3.903510e-03, 4.474321e-02, 3.921983e-01, 8.069180e-01, 9.242840e-01, 3.73088…
2.000000e+00	5.301359e-01, 5.233433e-01, 7.450089e-01, 3.189914e-01, 8.600709e-02, 3.742842e-02, 7.459317e-01, 6.098383e-02, 9.961114e-01, 2.014766e-02, 6.182827e-01, 1.039552e-02, 3.327009e-02, 1.271317e+00, 1.398800e+00, 3.265306e-02, 2.713192e-02, 1.394243e+00, 2.609642e-01, 8.347807e-01, 1.120644e-01, 3.223010e-01, 6.774381e-01, 6.065008e-03, 2.428995e-02, 3.518005e-01, 1.042657e+00, 8.720575e-01, 3.23364…
0.000000e+00	6.320824e-01, 2.708941e-01, 2.089336e+00, 1.543552e+00, 1.970274e+00, 1.400139e+00, 1.312655e+00, 2.582354e+00, 1.168325e+00, 2.021223e+00, 1.830160e+00, 2.216610e+00, 1.702475e+00, 2.094909e+00, 7.011005e-01, 2.564681e+00, 2.890687e+00, 7.376158e-01, 3.789323e+00, 1.792614e+00, 4.798448e-01, 1.350967e+00, 6.934630e-01, 1.649741e+00, 2.345197e+00, 1.869344e+00, 3.030120e+00, 1.939160e+00, 1.98380…
2.000000e-01	3.427346e-01, 3.115232e-01, 1.497037e+00, 1.042125e+00, 1.325168e+00, 1.267826e+00, 8.448596e-01, 1.964847e+00, 4.697769e-01, 1.576528e+00, 1.322640e+00, 1.556145e+00, 1.232808e+00, 1.562489e+00, 5.635172e-01, 2.049511e+00, 1.543830e+00, 7.117221e-01, 1.633936e+00, 1.244666e+00, 7.934104e-01, 1.050559e+00, 5.327563e-01, 1.387816e+00, 1.665495e+00, 2.344626e+00, 2.019294e+00, 1.393146e+00, 1.24734…
4.000000e-01	1.647359e-01, 4.135386e-01, 1.086644e+00, 8.615770e-01, 8.684513e-01, 1.131636e+00, 4.503544e-01, 1.535221e+00, 4.499685e-01, 1.012380e+00, 1.160511e+00, 1.383571e+00, 6.243565e-01, 1.333267e+00, 4.574505e-01, 1.551825e+00, 1.218977e+00, 1.275743e+00, 8.212421e-01, 7.482152e-01, 6.059911e-01, 8.300057e-01, 4.055837e-01, 1.004789e+00, 9.338864e-01, 1.871766e+00, 1.451850e+00, 8.128270e-01, 8.93609…
6.000000e-01	1.860953e-01, 4.629311e-01, 9.488601e-01, 4.265158e-01, 4.743198e-01, 6.636399e-01, 4.298929e-01, 1.143793e+00, 5.870829e-01, 6.372276e-01, 9.354920e-01, 8.222942e-01, 5.965815e-01, 1.180607e+00, 6.382231e-01, 9.532290e-01, 8.237173e-01, 1.128851e+00, 8.521899e-01, 5.975088e-01, 4.075109e-01, 7.971126e-01, 3.147586e-01, 8.552484e-01, 5.182871e-01, 1.481695e+00, 9.994002e-01, 8.908850e-01, 7.63791…
8.000000e-01	2.767609e-01, 5.299302e-01, 8.176165e-01, 2.957274e-01, 3.336463e-01, 5.253963e-01, 4.467451e-01, 6.362340e-01, 7.948849e-01, 4.889798e-01, 9.262539e-01, 4.729336e-01, 4.077214e-01, 1.281079e+00, 9.789522e-01, 7.219016e-01, 6.125699e-01, 1.505142e+00, 5.920360e-01, 7.852514e-01, 3.585411e-01, 5.933770e-01, 2.876557e-01, 7.480970e-01, 3.035320e-01, 1.527379e+00, 7.924722e-01, 7.416423e-01, 5.72687…
1.000000e+00	3.865706e-01, 5.376565e-01, 8.912599e-01, 2.031973e-01, 2.546542e-01, 3.521066e-01, 4.419146e-01, 6.478050e-01, 7.911974e-01, 3.307402e-01, 7.634340e-01, 3.321684e-01, 2.241979e-01, 1.297441e+00, 1.071286e+00, 3.859794e-01, 4.166430e-01, 1.698535e+00, 4.346624e-01, 6.973800e-01, 2.208502e-01, 6.081838e-01, 3.783212e-01, 3.885219e-01, 1.994860e-01, 9.666583e-01, 6.780804e-01, 7.061599e-01, 4.34575…
1.200000e+00	4.719491e-01, 5.728841e-01, 7.343204e-01, 1.622088e-01, 1.724833e-01, 1.971368e-01, 5.137567e-01, 3.732669e-01, 1.135100e+00, 1.705001e-01, 8.706042e-01, 1.566373e-01, 1.673813e-01, 1.093215e+00, 1.142876e+00, 2.837521e-01, 3.139030e-01, 1.502434e+00, 3.959776e-01, 8.476022e-01, 1.422022e-01, 6.582725e-01, 4.067699e-01, 2.296822e-01, 9.524860e-02, 9.559551e-01, 6.606017e-01, 9.821138e-01, 4.04512…
1.400000e+00	4.596982e-01, 4.762451e-01, 8.833959e-01, 1.774711e-01, 1.272964e-01, 1.379236e-01, 4.869025e-01, 2.653111e-01, 9.751534e-01, 1.198791e-01, 8.819202e-01, 9.784073e-02, 8.826975e-02, 1.335057e+00, 1.160447e+00, 1.342250e-01, 2.156670e-01, 1.626552e+00, 3.526588e-01, 7.796673e-01, 1.115084e-01, 4.828421e-01, 5.633922e-01, 1.900937e-01, 6.206594e-02, 6.453549e-01, 7.621278e-01, 8.318037e-01, 3.75233…
1.600000e+00	6.104173e-01, 5.574479e-01, 8.224658e-01, 1.187921e-01, 1.093276e-01, 1.123764e-01, 5.183304e-01, 2.727527e-01, 9.333322e-01, 9.725223e-02, 7.231463e-01, 6.466925e-02, 6.031119e-02, 1.127015e+00, 1.352186e+00, 1.057278e-01, 1.388238e-01, 1.525154e+00, 3.154641e-01, 8.635554e-01, 6.584779e-02, 5.259023e-01, 5.439062e-01, 1.010511e-01, 3.809487e-02, 5.054119e-01, 9.255791e-01, 9.900438e-01, 3.59095…
1.800000e+00	5.381917e-01, 5.825299e-01, 7.472005e-01, 1.184371e-01, 8.539999e-02, 7.112586e-02, 6.396295e-01, 1.864378e-01, 9.231877e-01, 5.645885e-02, 7.743364e-01, 3.588577e-02, 5.764622e-02, 1.225348e+00, 1.523975e+00, 5.645947e-02, 9.727164e-02, 1.621116e+00, 3.852749e-01, 6.148638e-01, 5.793770e-02, 5.405921e-01, 6.704698e-01, 7.689140e-02, 2.058587e-02, 3.400198e-01, 1.012609e+00, 7.683825e-01, 3.30582…
2.000000e+00	6.045197e-01, 5.234609e-01, 6.756349e-01, 7.080478e-02, 8.097253e-02, 5.090266e-02, 5.589643e-01, 1.977303e-01, 8.196302e-01, 3.605205e-02, 7.396882e-01, 1.694028e-02, 4.209972e-02, 1.293333e+00, 1.174687e+00, 2.925092e-02, 6.365894e-02, 1.369419e+00, 3.755165e-01, 5.091931e-01, 3.863162e-02, 5.698194e-01, 6.319814e-01, 5.284299e-02, 1.158164e-02, 3.857505e-01, 1.274100e+00, 6.969404e-01, 3.60239…
0.000000e+00	1.692938e+00, 2.295923e+00, 8.032684e-01, 2.084044e+00, 5.501430e-01, 2.935573e+00, 2.145214e+00, 7.808920e-01, 2.439867e+00, 4.921380e-01, 1.965566e+00, 1.993728e+00, 7.091780e-02, 5.633198e-01, 3.534379e-01, 2.272054e+00, 1.448727e+00, 2.529882e+00, 5.647579e-02, 9.114173e-02, 3.647477e-01, 8.658750e-01, 3.254864e+00, 1.115129e+00, 2.252753e+00, 5.931362e-01, 6.674011e-01, 3.146203e-01, 1.41655…
2.000000e-01	1.200188e+00, 1.270258e+00, 6.633846e-01, 1.244470e+00, 3.429482e-01, 1.849384e+00, 1.631639e+00, 1.137995e+00, 1.365797e+00, 6.849580e-01, 1.124333e+00, 1.546657e+00, 4.318493e-01, 8.932585e-01, 2.897134e-01, 1.901852e+00, 9.761210e-01, 2.087964e+00, 1.819691e-01, 3.545423e-01, 6.934547e-01, 7.180238e-01, 1.742746e+00, 6.249981e-01, 1.488571e+00, 8.896491e-01, 1.005361e+00, 2.925340e-01, 9.55632…
4.000000e-01	6.710911e-01, 8.965344e-01, 8.074945e-01, 7.606466e-01, 1.829264e-01, 1.263442e+00, 1.316053e+00, 1.124992e+00, 7.575128e-01, 6.324108e-01, 9.011528e-01, 1.123477e+00, 2.651738e-01, 8.643691e-01, 6.460285e-01, 1.516979e+00, 6.374211e-01, 1.231611e+00, 2.664561e-01, 4.180235e-01, 5.925810e-01, 7.441865e-01, 8.594200e-01, 3.862964e-01, 9.341063e-01, 1.092810e+00, 9.236837e-01, 4.504622e-01, 1.46877…
6.000000e-01	4.313779e-01, 7.351366e-01, 7.044134e-01, 4.513120e-01, 1.136133e-01, 9.806850e-01, 7.810382e-01, 9.688642e-01, 8.379407e-01, 4.087158e-01, 8.980025e-01, 9.056294e-01, 1.757041e-01, 9.877530e-01, 7.358618e-01, 1.015017e+00, 4.020854e-01, 1.340857e+00, 3.266965e-01, 5.454921e-01, 3.635927e-01, 6.108045e-01, 5.680159e-01, 2.122113e-01, 5.167880e-01, 1.034674e+00, 8.174863e-01, 6.330640e-01, 2.74900…
8.000000e-01	5.800413e-01, 6.382470e-01, 8.000166e-01, 1.974196e-01, 9.998663e-02, 6.177219e-01, 8.788942e-01, 7.054965e-01, 8.849918e-01, 2.788484e-01, 8.486366e-01, 4.430126e-01, 1.560658e-01, 1.260519e+00, 9.058049e-01, 4.837875e-01, 3.192706e-01, 1.499781e+00, 3.061706e-01, 6.501036e-01, 2.588908e-01, 5.743202e-01, 3.584599e-01, 1.146655e-01, 2.973505e-01, 7.245604e-01, 8.248141e-01, 7.680794e-01, 3.12972…
1.000000e+00	5.039674e-01, 6.264598e-01, 7.950380e-01, 1.629736e-01, 8.167287e-02, 4.761888e-01, 7.294628e-01, 3.966748e-01, 8.592035e-01, 1.958825e-01, 8.016021e-01, 2.847989e-01, 9.619487e-02, 1.101856e+00, 1.245300e+00, 3.985131e-01, 2.053137e-01, 1.628890e+00, 3.182403e-01, 7.312916e-01, 1.924359e-01, 5.751681e-01, 3.386031e-01, 5.387892e-02, 2.021963e-01, 5.705589e-01, 6.360269e-01, 7.634025e-01, 3.37324…
1.200000e+00	5.594763e-01, 7.114698e-01, 7.426522e-01, 1.600993e-01, 6.446995e-02, 2.893622e-01, 7.229429e-01, 4.142584e-01, 1.010400e+00, 1.336424e-01, 7.381771e-01, 1.718884e-01, 6.342028e-02, 1.080433e+00, 1.013539e+00, 2.249784e-01, 1.314296e-01, 1.353417e+00, 3.527119e-01, 8.140902e-01, 1.541197e-01, 5.839764e-01, 3.978855e-01, 5.259898e-02, 1.194542e-01, 5.037502e-01, 5.033914e-01, 8.575112e-01, 3.51944…
1.400000e+00	6.201277e-01, 5.154771e-01, 8.294717e-01, 1.277475e-01, 5.702364e-02, 2.174684e-01, 7.250361e-01, 2.535051e-01, 8.457624e-01, 8.798560e-02, 7.903521e-01, 1.021401e-01, 3.845846e-02, 1.127370e+00, 1.199508e+00, 1.151365e-01, 1.015494e-01, 1.304902e+00, 3.805861e-01, 1.082068e+00, 1.097568e-01, 5.648200e-01, 3.770924e-01, 3.036950e-02, 6.431801e-02, 4.077991e-01, 7.494015e-01, 8.952176e-01, 3.54952…
1.600000e+00	5.750135e-01, 5.375024e-01, 8.172714e-01, 1.657400e-01, 7.032386e-02, 1.176220e-01, 6.914277e-01, 2.335601e-01, 1.000548e+00, 5.378822e-02, 7.722556e-01, 5.693802e-02, 2.961451e-02, 1.075876e+00, 1.071669e+00, 7.649947e-02, 7.466827e-02, 1.688869e+00, 3.350456e-01, 7.771880e-01, 7.892146e-02, 5.456055e-01, 5.575438e-01, 1.861076e-02, 3.642289e-02, 3.112522e-01, 8.771308e-01, 8.279639e-01, 3.67465…
1.800000e+00	5.263116e-01, 5.647539e-01, 5.752824e-01, 1.464841e-01, 5.974359e-02, 9.149017e-02, 8.531682e-01, 1.791871e-01, 8.034716e-01, 3.278937e-02, 8.202537e-01, 3.999493e-02, 1.938435e-02, 1.272496e+00, 1.268001e+00, 4.720555e-02, 5.592912e-02, 1.728874e+00, 3.593301e-01, 7.004727e-01, 4.378015e-02, 4.975348e-01, 6.698358e-01, 1.559844e-02, 2.580431e-02, 2.398516e-01, 1.086580e+00, 8.235244e-01, 3.81956…
2.000000e+00	6.520797e-01, 5.345121e-01, 7.878945e-01, 9.031294e-02, 7.017225e-02, 6.760452e-02, 5.625631e-01, 1.926545e-01, 1.197698e+00, 2.737652e-02, 8.097258e-01, 2.138559e-02, 1.953492e-02, 1.002748e+00, 1.231228e+00, 2.915315e-02, 3.669518e-02, 1.389442e+00, 3.722557e-01, 5.791136e-01, 2.806058e-02, 5.562247e-01, 6.359692e-01, 1.259142e-02, 1.452838e-02, 2.227564e-01, 1.268689e+00, 8.021821e-01, 3.74246…
0.000000e+00	2.118007e+00, 3.676357e-01, 2.192427e-01, 6.257838e-01, 3.278301e+00, 2.381542e+00, 3.355560e+00, 1.313732e+00, 1.274204e+00, 1.431389e+00, 2.328510e+00, 1.681136e+00, 1.599018e+00, 1.073863e-01, 1.680376e+00, 2.867638e+00, 4.566558e-01, 3.635062e-02, 2.583037e+00, 2.067618e+00, 1.719268e+00, 2.741233e+00, 6.711109e-02, 5.728495e-01, 1.887130e+00, 6.406025e-01, 7.539851e-01, 3.309377e+00, 2.30522…
2.000000e-01	1.514026e+00, 2.709515e-01, 1.916009e-01, 7.237196e-01, 1.697405e+00, 1.479518e+00, 2.166106e+00, 8.663972e-01, 5.735152e-01, 1.392047e+00, 1.649500e+00, 1.086670e+00, 1.171690e+00, 1.152337e-01, 1.062471e+00, 2.143503e+00, 5.188019e-01, 2.882700e-02, 1.370462e+00, 2.159923e+00, 1.282112e+00, 1.911099e+00, 4.162175e-01, 3.193301e-01, 1.273358e+00, 9.719586e-01, 5.266132e-01, 1.910089e+00, 1.24490…
4.000000e-01	9.398861e-01, 2.267822e-01, 2.852162e-01, 6.924380e-01, 8.985527e-01, 1.575242e+00, 1.441216e+00, 6.498124e-01, 7.833882e-01, 1.110289e+00, 9.779276e-01, 1.060682e+00, 7.654602e-01, 1.804264e-01, 7.864518e-01, 1.368431e+00, 5.932908e-01, 2.334880e-02, 7.636018e-01, 1.586039e+00, 8.644000e-01, 1.435588e+00, 3.258652e-01, 1.828592e-01, 6.037256e-01, 9.796749e-01, 4.043083e-01, 1.443841e+00, 7.92785…
6.000000e-01	7.753383e-01, 2.568011e-01, 5.196560e-01, 7.255820e-01, 4.518287e-01, 1.000653e+00, 1.187787e+00, 4.921178e-01, 7.848702e-01, 7.329510e-01, 7.168116e-01, 9.334610e-01, 4.314361e-01, 3.514555e-01, 7.753871e-01, 8.217950e-01, 5.501318e-01, 3.028332e-02, 3.666188e-01, 1.329949e+00, 6.666302e-01, 8.963319e-01, 2.264300e-01, 1.265255e-01, 3.454605e-01, 8.882200e-01, 2.461845e-01, 1.080848e+00, 5.05309…
8.000000e-01	6.740888e-01, 3.997728e-01, 5.799332e-01, 6.405598e-01, 3.655805e-01, 8.229161e-01, 1.046292e+00, 3.264088e-01, 9.565623e-01, 4.633924e-01, 5.061318e-01, 6.149980e-01, 3.120671e-01, 3.574800e-01, 9.891043e-01, 5.621492e-01, 2.885561e-01, 1.521413e-01, 2.820462e-01, 1.047327e+00, 4.404637e-01, 5.819989e-01, 1.783914e-01, 7.445806e-02, 2.423609e-01, 5.638852e-01, 2.240858e-01, 1.107162e+00, 4.66067…
1.000000e+00	7.223135e-01, 3.499580e-01, 5.783227e-01, 6.650601e-01, 1.889289e-01, 3.502217e-01, 9.174024e-01, 2.817077e-01, 9.183843e-01, 2.776483e-01, 5.522717e-01, 3.762682e-01, 1.916361e-01, 3.939808e-01, 9.906976e-01, 3.557474e-01, 2.290162e-01, 3.306779e-01, 2.052880e-01, 1.071301e+00, 3.660701e-01, 3.155629e-01, 1.902041e-01, 3.839335e-02, 1.956121e-01, 4.996088e-01, 2.005657e-01, 7.945299e-01, 3.40948…
1.200000e+00	6.355228e-01, 4.591190e-01, 5.866313e-01, 6.517752e-01, 1.092793e-01, 3.915924e-01, 7.817980e-01, 1.553067e-01, 7.789522e-01, 1.993219e-01, 4.999741e-01, 2.090856e-01, 1.608616e-01, 5.971265e-01, 1.048724e+00, 2.173569e-01, 1.323628e-01, 6.731539e-01, 1.569560e-01, 1.121137e+00, 3.158184e-01, 1.995275e-01, 2.401584e-01, 2.343750e-02, 1.251839e-01, 4.112545e-01, 2.564368e-01, 9.587045e-01, 3.75592…
1.400000e+00	6.357979e-01, 4.782680e-01, 6.078879e-01, 5.426780e-01, 8.003816e-02, 2.182288e-01, 6.629085e-01, 1.420755e-01, 9.055605e-01, 1.297306e-01, 5.618093e-01, 1.224737e-01, 7.608117e-02, 9.486358e-01, 1.084094e+00, 1.097200e-01, 8.921562e-02, 9.263537e-01, 1.973858e-01, 1.033807e+00, 1.945580e-01, 1.366340e-01, 3.558340e-01, 1.381885e-02, 7.464876e-02, 3.056425e-01, 2.984498e-01, 8.008370e-01, 3.81192…
1.600000e+00	6.208580e-01, 4.937249e-01, 7.186667e-01, 5.983646e-01, 7.796872e-02, 1.677227e-01, 7.534502e-01, 1.139317e-01, 1.073302e+00, 1.006565e-01, 7.030666e-01, 6.823441e-02, 6.498486e-02, 7.634947e-01, 1.363360e+00, 7.241308e-02, 6.918519e-02, 1.137032e+00, 1.957789e-01, 9.535208e-01, 2.177848e-01, 1.437555e-01, 4.366964e-01, 7.773381e-03, 5.502421e-02, 2.386765e-01, 5.176133e-01, 8.763518e-01, 3.38148…
1.800000e+00	7.005651e-01, 4.742374e-01, 8.552035e-01, 4.923465e-01, 6.091302e-02, 1.333821e-01, 7.623354e-01, 6.878633e-02, 9.800105e-01, 7.229017e-02, 6.130404e-01, 3.657162e-02, 4.557061e-02, 8.877265e-01, 1.208710e+00, 4.044508e-02, 5.157717e-02, 1.376122e+00, 2.025753e-01, 1.094537e+00, 1.487881e-01, 1.412923e-01, 5.474990e-01, 6.466803e-03, 3.569452e-02, 2.119581e-01, 7.645181e-01, 9.417812e-01, 3.59466…
2.000000e+00	6.015540e-01, 4.163179e-01, 9.010940e-01, 3.965133e-01, 6.688699e-02, 9.134068e-02, 6.202521e-01, 8.650764e-02, 1.041582e+00, 3.627516e-02, 7.138357e-01, 2.769648e-02, 3.513810e-02, 1.104248e+00, 1.354809e+00, 1.829605e-02, 2.589185e-02, 1.357546e+00, 2.329823e-01, 8.312677e-01, 1.291788e-01, 1.577285e-01, 6.185999e-01, 4.791317e-03, 2.167159e-02, 1.457083e-01, 9.563249e-01, 8.221976e-01, 3.51875…
0.000000e+00	2.764983e+00, 1.467756e+00, 5.766572e-01, 1.926059e+00, 1.200454e+00, 2.213889e+00, 1.661625e+00, 1.110532e+00, 1.157662e+00, 1.855480e+00, 1.379604e+00, 1.091772e+00, 1.957943e+00, 6.184595e-01, 1.910201e+00, 1.139531e+00, 2.613638e+00, 2.331114e+00, 2.575910e+00, 2.985306e+00, 7.059220e-01, 2.375150e+00, 3.630978e-01, 1.087667e+00, 9.088066e-01, 4.506999e-01, 1.353027e+00, 3.040914e+00, 1.42176…
2.000000e-01	1.741125e+00, 6.824554e-01, 4.136671e-01, 1.544340e+00, 9.170243e-01, 2.241891e+00, 1.032434e+00, 8.799004e-01, 8.054264e-01, 1.578348e+00, 1.044607e+00, 1.100162e+00, 1.337328e+00, 4.291688e-01, 1.580851e+00, 7.137117e-01, 1.627810e+00, 1.878983e+00, 1.421520e+00, 1.805733e+00, 6.629931e-01, 1.684966e+00, 2.466247e-01, 6.314643e-01, 8.695627e-01, 4.880328e-01, 1.108747e+00, 1.570522e+00, 6.77431…
4.000000e-01	1.381348e+00, 4.813543e-01, 3.006256e-01, 1.195122e+00, 4.001443e-01, 1.496212e+00, 8.418343e-01, 5.344314e-01, 1.059023e+00, 1.327939e+00, 6.430776e-01, 9.704317e-01, 9.176595e-01, 2.815869e-01, 1.181027e+00, 4.866236e-01, 1.434622e+00, 1.741559e+00, 7.240248e-01, 1.235075e+00, 8.771753e-01, 1.416883e+00, 1.483473e-01, 4.093293e-01, 7.877312e-01, 4.002820e-01, 7.844895e-01, 1.295122e+00, 5.24695…
6.000000e-01	1.064695e+00, 4.063625e-01, 4.379689e-01, 1.177425e+00, 2.815062e-01, 8.761340e-01, 9.132338e-01, 4.111075e-01, 8.689008e-01, 6.770879e-01, 5.312531e-01, 8.066791e-01, 5.765033e-01, 2.083982e-01, 9.982901e-01, 3.471875e-01, 9.644278e-01, 1.524602e+00, 5.031759e-01, 1.143818e+00, 8.595281e-01, 9.975683e-01, 8.132258e-02, 2.274515e-01, 6.381747e-01, 3.641308e-01, 4.673262e-01, 1.045860e+00, 1.07549…
8.000000e-01	8.186881e-01, 4.177044e-01, 4.867551e-01, 8.706149e-01, 1.525073e-01, 6.038897e-01, 7.487199e-01, 3.216972e-01, 7.726193e-01, 5.082225e-01, 5.297347e-01, 5.020015e-01, 4.036565e-01, 2.445450e-01, 1.121108e+00, 2.102965e-01, 9.563172e-01, 1.540235e+00, 3.140447e-01, 1.105867e+00, 6.018064e-01, 7.231148e-01, 5.361116e-02, 1.138349e-01, 4.517107e-01, 3.675982e-01, 3.314516e-01, 1.100707e+00, 1.48941…
1.000000e+00	6.582052e-01, 4.341535e-01, 5.969120e-01, 8.107987e-01, 7.630014e-02, 4.250922e-01, 7.115534e-01, 2.311053e-01, 1.031606e+00, 3.187435e-01, 5.270486e-01, 2.444690e-01, 2.736781e-01, 4.206054e-01, 9.848780e-01, 1.604717e-01, 6.201249e-01, 1.308658e+00, 1.721963e-01, 1.139588e+00, 4.708347e-01, 8.126497e-01, 4.693073e-02, 7.251284e-02, 2.862479e-01, 2.384549e-01, 2.007094e-01, 9.798943e-01, 2.64254…
1.200000e+00	6.911335e-01, 5.456709e-01, 7.437586e-01, 6.667731e-01, 6.686091e-02, 2.540949e-01, 7.390111e-01, 1.472717e-01, 1.072788e+00, 2.070511e-01, 5.587874e-01, 1.834331e-01, 2.068782e-01, 5.538139e-01, 1.209997e+00, 8.878792e-02, 4.286861e-01, 1.495473e+00, 1.414894e-01, 1.261350e+00, 3.784984e-01, 6.916026e-01, 9.498457e-02, 4.577463e-02, 1.759370e-01, 1.784606e-01, 1.630903e-01, 9.327381e-01, 2.61327…
1.400000e+00	5.184981e-01, 4.731889e-01, 8.089389e-01, 5.497100e-01, 5.186180e-02, 2.123336e-01, 7.518114e-01, 1.099083e-01, 9.751896e-01, 1.629055e-01, 5.690788e-01, 8.488228e-02, 1.506850e-01, 6.779703e-01, 1.254315e+00, 4.409517e-02, 2.991606e-01, 1.475965e+00, 1.678411e-01, 9.535967e-01, 3.158138e-01, 6.057971e-01, 1.742058e-01, 3.010005e-02, 1.517500e-01, 1.668073e-01, 1.511681e-01, 8.180467e-01, 2.44996…
1.600000e+00	4.991181e-01, 5.183937e-01, 6.727639e-01, 5.150678e-01, 5.010464e-02, 1.587841e-01, 6.693049e-01, 7.886010e-02, 9.705825e-01, 1.072539e-01, 5.267354e-01, 6.140065e-02, 8.298621e-02, 9.214011e-01, 1.179289e+00, 2.932840e-02, 2.400960e-01, 1.686821e+00, 2.139907e-01, 1.181362e+00, 1.955243e-01, 6.699305e-01, 3.041425e-01, 1.766739e-02, 9.286324e-02, 1.503417e-01, 2.118634e-01, 8.446561e-01, 2.90345…
1.800000e+00	7.182300e-01, 5.306185e-01, 8.116898e-01, 5.308522e-01, 4.963555e-02, 9.923032e-02, 7.139246e-01, 6.846164e-02, 9.054460e-01, 6.793634e-02, 6.174159e-01, 3.315107e-02, 6.515776e-02, 1.037007e+00, 1.132741e+00, 1.931849e-02, 1.496365e-01, 1.401285e+00, 2.371768e-01, 1.034037e+00, 1.798008e-01, 5.112052e-01, 3.452295e-01, 8.473412e-03, 5.605243e-02, 8.633593e-02, 4.568538e-01, 8.636223e-01, 3.37989…
2.000000e+00	5.990301e-01, 5.917597e-01, 7.453211e-01, 4.301112e-01, 4.584113e-02, 5.650893e-02, 7.130621e-01, 5.405069e-02, 9.927835e-01, 4.029181e-02, 5.916950e-01, 2.315874e-02, 4.362508e-02, 1.086630e+00, 1.363184e+00, 1.144211e-02, 9.874520e-02, 1.662764e+00, 2.337546e-01, 8.650273e-01, 1.492531e-01, 4.520213e-01, 5.113530e-01, 7.187069e-03, 3.288089e-02, 7.837531e-02, 6.105573e-01, 8.252623e-01, 3.13763…
0.000000e+00	2.381461e+00, 2.984755e+00, 2.098857e+00, 9.913241e-01, 7.162774e-01, 2.165091e+00, 2.108408e+00, 1.221818e-01, 3.878071e-01, 1.929666e+00, 1.981203e+00, 2.208506e+00, 1.320480e+00, 7.259946e-02, 2.707878e+00, 2.696666e+00, 2.055483e+00, 1.912436e+00, 5.802246e-03, 2.868935e-02, 1.854784e+00, 1.926257e+00, 4.171062e-02, 5.722063e-01, 2.713171e+00, 2.280364e+00, 1.406413e+00, 5.007910e-01, 1.98508…
2.000000e-01	1.452950e+00, 1.119637e+00, 1.869034e+00, 6.169964e-01, 5.861190e-01, 1.321232e+00, 2.055488e+00, 9.510131e-02, 2.008761e-01, 1.788324e+00, 1.498441e+00, 1.892182e+00, 9.050280e-01, 4.421730e-02, 2.095789e+00, 1.588209e+00, 1.915192e+00, 1.479360e+00, 1.483380e-01, 6.164313e-02, 1.411463e+00, 1.260631e+00, 1.382018e-01, 2.197007e-01, 1.523269e+00, 1.730177e+00, 1.083837e+00, 6.020084e-01, 1.39561…
4.000000e-01	1.036017e+00, 1.081664e+00, 1.496031e+00, 2.858682e-01, 5.607333e-01, 1.189409e+00, 1.466142e+00, 6.670806e-02, 2.978717e-01, 9.517534e-01, 1.120235e+00, 1.250864e+00, 6.371620e-01, 3.112062e-02, 2.006029e+00, 1.282697e+00, 1.309528e+00, 1.106686e+00, 2.609308e-01, 3.185330e-01, 8.057700e-01, 1.054694e+00, 8.641211e-02, 1.406292e-01, 9.212671e-01, 2.032713e+00, 7.593517e-01, 6.730061e-01, 7.06111…
6.000000e-01	8.554349e-01, 7.193142e-01, 1.245062e+00, 1.570728e-01, 3.429753e-01, 8.345687e-01, 1.241275e+00, 4.235810e-02, 6.121546e-01, 7.924971e-01, 6.032075e-01, 6.215168e-01, 2.852871e-01, 2.083873e-02, 1.975602e+00, 8.494012e-01, 8.356965e-01, 7.815676e-01, 3.002840e-01, 5.813038e-01, 7.341155e-01, 7.031836e-01, 7.281072e-02, 9.385366e-02, 4.662521e-01, 1.534930e+00, 5.049017e-01, 7.166296e-01, 4.21758…
8.000000e-01	7.253715e-01, 5.488530e-01, 9.678893e-01, 1.246978e-01, 3.149770e-01, 4.536001e-01, 9.648614e-01, 3.984632e-02, 7.425526e-01, 4.810545e-01, 5.632492e-01, 5.351555e-01, 2.722834e-01, 5.896226e-02, 1.704739e+00, 5.734168e-01, 5.558210e-01, 8.264854e-01, 2.580853e-01, 7.830432e-01, 3.991965e-01, 3.971153e-01, 5.863511e-02, 5.969718e-02, 2.778089e-01, 1.375694e+00, 3.817673e-01, 8.361093e-01, 4.08171…
1.000000e+00	6.480824e-01, 5.631979e-01, 9.617798e-01, 8.633627e-02, 2.675292e-01, 2.889257e-01, 9.513872e-01, 3.034564e-02, 9.885973e-01, 3.193013e-01, 3.982986e-01, 3.006979e-01, 1.580957e-01, 1.568532e-01, 1.414588e+00, 3.193635e-01, 4.274380e-01, 7.982216e-01, 2.958947e-01, 8.758150e-01, 2.747042e-01, 2.869376e-01, 1.028158e-01, 2.999735e-02, 1.588009e-01, 9.858300e-01, 2.500000e-01, 8.764527e-01, 3.16034…
1.200000e+00	6.783583e-01, 6.595542e-01, 8.074121e-01, 1.005056e-01, 2.028296e-01, 2.530240e-01, 8.467979e-01, 2.346067e-02, 8.769399e-01, 2.153860e-01, 4.776652e-01, 1.733605e-01, 1.163475e-01, 2.799425e-01, 1.518367e+00, 2.250932e-01, 2.921047e-01, 9.905161e-01, 3.353066e-01, 1.031006e+00, 1.574835e-01, 1.994653e-01, 1.727956e-01, 2.214218e-02, 9.812949e-02, 7.630575e-01, 2.484012e-01, 7.527252e-01, 4.00178…
1.400000e+00	6.723285e-01, 5.877375e-01, 9.902487e-01, 1.357754e-01, 1.100837e-01, 1.721108e-01, 7.678914e-01, 2.088337e-02, 9.095238e-01, 1.517767e-01, 4.542084e-01, 1.097524e-01, 6.554627e-02, 4.212691e-01, 1.635277e+00, 9.672879e-02, 1.733150e-01, 1.147677e+00, 3.290418e-01, 9.128059e-01, 1.353864e-01, 1.123707e-01, 2.396842e-01, 1.447277e-02, 6.302458e-02, 5.611579e-01, 2.571844e-01, 7.383977e-01, 3.80021…
1.600000e+00	6.020107e-01, 6.210464e-01, 8.609679e-01, 1.825353e-01, 1.215614e-01, 9.843781e-02, 7.464462e-01, 1.663879e-02, 1.031741e+00, 9.030004e-02, 5.350606e-01, 6.121227e-02, 5.593924e-02, 5.307702e-01, 1.252070e+00, 8.291071e-02, 1.306328e-01, 1.212002e+00, 3.179182e-01, 8.780363e-01, 7.708781e-02, 1.338641e-01, 3.592080e-01, 1.256996e-02, 3.326066e-02, 4.442183e-01, 3.915270e-01, 9.907429e-01, 3.51854…
1.800000e+00	5.384952e-01, 4.682128e-01, 6.679001e-01, 2.041866e-01, 1.144854e-01, 7.283655e-02, 7.476828e-01, 2.472809e-02, 1.100289e+00, 6.774375e-02, 5.791852e-01, 2.957169e-02, 3.027111e-02, 6.012821e-01, 1.263561e+00, 5.163584e-02, 6.850070e-02, 1.255467e+00, 3.067487e-01, 9.911968e-01, 5.717361e-02, 1.414965e-01, 4.920810e-01, 1.010022e-02, 1.999648e-02, 3.959509e-01, 6.215479e-01, 9.313287e-01, 3.51531…
2.000000e+00	6.054607e-01, 5.308552e-01, 6.988135e-01, 2.015138e-01, 9.022073e-02, 5.547292e-02, 6.894021e-01, 3.526484e-02, 8.823233e-01, 4.389888e-02, 5.998785e-01, 2.240805e-02, 3.812921e-02, 7.887752e-01, 1.129968e+00, 2.927825e-02, 5.776126e-02, 1.668177e+00, 2.343861e-01, 7.709830e-01, 4.715961e-02, 2.436623e-01, 5.372580e-01, 1.004131e-02, 1.226865e-02, 3.059529e-01, 8.617939e-01, 7.719129e-01, 3.42147…
0.000000e+00	1.795117e+00, 2.559047e+00, 1.380054e+00, 5.291215e-01, 2.751131e-01, 2.752277e+00, 5.546765e-01, 1.102858e-01, 1.771645e+00, 3.985506e-01, 1.658172e+00, 1.475036e+00, 3.033381e+00, 7.237317e-01, 2.928430e+00, 8.125054e-01, 5.528158e-01, 2.519313e+00, 1.973251e+00, 2.425800e+00, 2.967199e+00, 2.073043e+00, 1.933434e+00, 5.245808e-01, 9.147027e-01, 2.805989e-01, 1.899322e+00, 2.587324e+00, 5.16739…
2.000000e-01	1.439395e+00, 1.637726e+00, 9.480016e-01, 5.528594e-01, 2.805784e-01, 1.897130e+00, 5.343494e-01, 5.669955e-01, 1.345213e+00, 5.206226e-01, 1.059740e+00, 1.436451e+00, 2.552641e+00, 4.213690e-01, 2.331785e+00, 6.050825e-01, 6.648901e-01, 2.297747e+00, 1.113648e+00, 1.839268e+00, 1.775948e+00, 1.506954e+00, 1.264012e+00, 3.093958e-01, 6.584713e-01, 3.746562e-01, 1.606798e+00, 1.977385e+00, 3.42693…
4.000000e-01	1.008952e+00, 9.455843e-01, 7.167237e-01, 6.103183e-01, 2.402953e-01, 1.252703e+00, 6.052142e-01, 5.145839e-01, 9.969253e-01, 5.724006e-01, 9.045605e-01, 1.051744e+00, 1.248631e+00, 2.897165e-01, 1.844397e+00, 4.414400e-01, 5.321354e-01, 2.523375e+00, 6.547508e-01, 1.277363e+00, 1.238602e+00, 1.089811e+00, 5.936274e-01, 2.059022e-01, 3.222916e-01, 3.572482e-01, 1.632328e+00, 1.315841e+00, 7.18108…
6.000000e-01	8.563963e-01, 7.447669e-01, 5.331926e-01, 4.083231e-01, 1.154674e-01, 8.938409e-01, 6.672971e-01, 3.531344e-01, 1.048812e+00, 3.680980e-01, 7.217467e-01, 6.210937e-01, 1.181929e+00, 1.954514e-01, 1.678873e+00, 2.443917e-01, 4.959068e-01, 2.258129e+00, 4.351526e-01, 7.988326e-01, 9.819777e-01, 8.296649e-01, 4.041242e-01, 9.765498e-02, 2.514765e-01, 2.977811e-01, 1.706351e+00, 1.213046e+00, 1.61918…
8.000000e-01	6.995231e-01, 6.242842e-01, 4.963783e-01, 2.327108e-01, 7.711903e-02, 5.470346e-01, 6.577107e-01, 2.838773e-01, 1.072610e+00, 2.250626e-01, 5.529308e-01, 4.943117e-01, 6.734382e-01, 1.220977e-01, 1.801114e+00, 1.725918e-01, 3.862003e-01, 2.483403e+00, 3.998663e-01, 4.886761e-01, 6.338225e-01, 7.242749e-01, 2.726625e-01, 6.586616e-02, 1.289646e-01, 1.846817e-01, 1.044114e+00, 1.032444e+00, 2.31876…
1.000000e+00	7.034297e-01, 7.018803e-01, 6.014404e-01, 1.524991e-01, 5.294742e-02, 3.608931e-01, 7.157310e-01, 2.243162e-01, 1.119348e+00, 1.514218e-01, 3.972507e-01, 2.631461e-01, 4.496526e-01, 1.426088e-01, 1.592139e+00, 8.948620e-02, 3.112384e-01, 1.460744e+00, 2.996259e-01, 6.935532e-01, 4.052504e-01, 7.085158e-01, 2.251363e-01, 3.016933e-02, 8.024231e-02, 1.638509e-01, 9.554252e-01, 8.486188e-01, 3.25348…
1.200000e+00	5.507381e-01, 5.101279e-01, 5.971365e-01, 1.133967e-01, 4.186567e-02, 2.659613e-01, 6.496293e-01, 1.288712e-01, 1.149461e+00, 1.071265e-01, 4.756525e-01, 1.671158e-01, 3.049326e-01, 3.258183e-01, 1.557274e+00, 6.349720e-02, 2.016479e-01, 2.183049e+00, 3.453916e-01, 7.475929e-01, 3.020223e-01, 6.257089e-01, 2.508115e-01, 1.673953e-02, 4.369471e-02, 1.473099e-01, 7.283288e-01, 1.012323e+00, 2.80106…
1.400000e+00	6.851910e-01, 4.598005e-01, 7.128132e-01, 8.418092e-02, 4.419564e-02, 1.946239e-01, 5.247919e-01, 9.360293e-02, 1.073547e+00, 7.041046e-02, 5.438743e-01, 1.036145e-01, 2.032718e-01, 5.668548e-01, 1.125792e+00, 3.472566e-02, 1.643400e-01, 2.065320e+00, 3.927987e-01, 8.129489e-01, 1.999506e-01, 5.880233e-01, 3.265847e-01, 1.606431e-02, 2.644885e-02, 1.224467e-01, 7.023356e-01, 8.981247e-01, 3.19225…
1.600000e+00	6.411552e-01, 5.101749e-01, 8.300562e-01, 9.690377e-02, 4.698881e-02, 1.508732e-01, 6.504725e-01, 8.939397e-02, 1.133020e+00, 4.366481e-02, 5.239378e-01, 6.505430e-02, 1.449851e-01, 7.035194e-01, 1.618348e+00, 2.173276e-02, 9.407835e-02, 1.735397e+00, 3.549409e-01, 9.882213e-01, 1.449136e-01, 5.651679e-01, 4.377298e-01, 1.388072e-02, 1.747249e-02, 1.002523e-01, 8.736098e-01, 1.038733e+00, 3.09888…
1.800000e+00	5.407467e-01, 5.686995e-01, 6.989478e-01, 9.388569e-02, 5.244501e-02, 9.361422e-02, 7.591405e-01, 7.929495e-02, 9.626760e-01, 2.329817e-02, 6.589560e-01, 3.548303e-02, 1.015208e-01, 9.146092e-01, 1.467317e+00, 1.217558e-02, 8.114137e-02, 1.836014e+00, 3.374012e-01, 7.420757e-01, 9.291912e-02, 4.752472e-01, 5.458551e-01, 9.649587e-03, 1.066459e-02, 8.133791e-02, 8.476844e-01, 8.980194e-01, 3.63716…
2.000000e+00	5.310899e-01, 5.361342e-01, 7.313494e-01, 5.996267e-02, 6.128396e-02, 4.785667e-02, 6.536013e-01, 7.994433e-02, 8.441400e-01, 2.052897e-02, 5.670558e-01, 2.247647e-02, 5.835418e-02, 1.170012e+00, 1.396811e+00, 8.419244e-03, 5.248364e-02, 1.988081e+00, 3.434622e-01, 5.977588e-01, 6.218492e-02, 5.875884e-01, 7.332256e-01, 9.452796e-03, 6.205786e-03, 5.573938e-02, 1.344352e+00, 7.913615e-01, 2.89029…
0.000000e+00	1.440824e+00, 1.794557e+00, 1.833972e+00, 1.143370e+00, 2.786214e+00, 7.864318e-02, 1.043115e+00, 2.778802e+00, 2.859152e+00, 6.282427e-01, 2.781798e-01, 1.948304e+00, 1.830520e+00, 3.221631e-01, 1.926107e+00, 2.278354e+00, 2.098003e+00, 2.722153e+00, 1.839473e+00, 9.548950e-01, 1.306963e+00, 2.655980e+00, 1.825086e+00, 1.802238e+00, 2.083835e+00, 2.732611e-01, 1.635254e+00, 2.265804e-01, 2.33017…
2.000000e-01	5.884016e-01, 1.107506e+00, 1.190351e+00, 8.145403e-01, 1.536969e+00, 4.941090e-01, 7.657222e-01, 2.403926e+00, 1.676548e+00, 7.960198e-01, 3.674025e-01, 1.531614e+00, 1.218429e+00, 2.067824e-01, 1.473703e+00, 1.639987e+00, 1.555158e+00, 1.986185e+00, 1.421908e+00, 6.732865e-01, 1.072395e+00, 1.841348e+00, 1.541599e+00, 1.970957e+00, 1.488064e+00, 7.335810e-01, 1.897214e+00, 1.395255e-01, 1.09087…
4.000000e-01	4.626059e-01, 8.285604e-01, 8.561274e-01, 4.295817e-01, 8.685675e-01, 6.288010e-01, 4.885915e-01, 2.253949e+00, 1.192596e+00, 8.563204e-01, 3.945898e-01, 9.598612e-01, 7.946008e-01, 3.992586e-01, 1.425936e+00, 1.258614e+00, 1.149146e+00, 2.490929e+00, 7.235389e-01, 4.548631e-01, 7.062796e-01, 1.443432e+00, 1.224418e+00, 1.200181e+00, 6.618155e-01, 7.424630e-01, 1.350708e+00, 2.342841e-01, 1.00631…
6.000000e-01	2.714895e-01, 6.755280e-01, 9.646809e-01, 2.259379e-01, 6.077151e-01, 4.653536e-01, 3.241072e-01, 2.195462e+00, 1.100442e+00, 9.638145e-01, 4.949105e-01, 5.266165e-01, 5.136481e-01, 8.310970e-01, 1.571948e+00, 6.678515e-01, 1.091121e+00, 2.166204e+00, 5.879188e-01, 2.963781e-01, 5.000697e-01, 9.660373e-01, 8.214851e-01, 1.087093e+00, 4.791363e-01, 4.576150e-01, 1.625484e+00, 5.297082e-01, 5.74306…
8.000000e-01	1.240163e-01, 6.040861e-01, 8.757315e-01, 1.328951e-01, 4.097491e-01, 3.234927e-01, 2.184900e-01, 1.589202e+00, 1.119797e+00, 5.638118e-01, 4.412423e-01, 2.652566e-01, 4.036632e-01, 8.268482e-01, 1.114388e+00, 4.915046e-01, 8.278120e-01, 1.772424e+00, 5.470777e-01, 2.106432e-01, 3.868560e-01, 9.774488e-01, 5.436385e-01, 1.003523e+00, 2.477893e-01, 4.674126e-01, 1.514745e+00, 5.604884e-01, 5.30418…
1.000000e+00	1.325703e-01, 6.095696e-01, 8.309854e-01, 6.702844e-02, 2.742591e-01, 1.923069e-01, 2.525060e-01, 1.018194e+00, 8.302241e-01, 4.615284e-01, 6.905270e-01, 1.668942e-01, 2.540519e-01, 9.190769e-01, 1.540143e+00, 2.866095e-01, 6.357893e-01, 1.610415e+00, 4.325787e-01, 1.155668e-01, 2.340434e-01, 6.125402e-01, 4.391721e-01, 8.865685e-01, 1.353225e-01, 3.674092e-01, 1.444403e+00, 7.524420e-01, 4.44972…
1.200000e+00	2.892901e-01, 6.077860e-01, 9.323443e-01, 5.178062e-02, 1.539563e-01, 1.530976e-01, 3.085887e-01, 8.191453e-01, 1.132642e+00, 2.202742e-01, 6.432037e-01, 9.475497e-02, 1.757138e-01, 1.082979e+00, 1.366932e+00, 1.425280e-01, 3.598588e-01, 2.131951e+00, 4.520011e-01, 1.116185e-01, 1.626006e-01, 6.121183e-01, 4.722801e-01, 7.511748e-01, 6.753405e-02, 2.492896e-01, 1.434815e+00, 8.625795e-01, 4.11770…
1.400000e+00	4.097543e-01, 5.231428e-01, 8.982963e-01, 2.506326e-02, 1.136384e-01, 1.135655e-01, 4.286126e-01, 6.098352e-01, 8.294405e-01, 1.560064e-01, 6.720875e-01, 5.311662e-02, 1.249766e-01, 1.043477e+00, 1.474045e+00, 1.162670e-01, 2.506548e-01, 2.093740e+00, 2.655573e-01, 1.397946e-01, 1.099539e-01, 5.179360e-01, 5.253389e-01, 7.742943e-01, 4.185159e-02, 2.529064e-01, 1.116587e+00, 7.718630e-01, 3.82584…
1.600000e+00	4.707742e-01, 5.849235e-01, 8.301151e-01, 1.446184e-02, 1.088825e-01, 6.769413e-02, 5.267783e-01, 3.992882e-01, 1.091867e+00, 1.052643e-01, 7.386090e-01, 3.398975e-02, 1.263281e-01, 1.415711e+00, 1.523978e+00, 5.292835e-02, 1.898109e-01, 1.850111e+00, 3.326608e-01, 1.458859e-01, 8.144995e-02, 4.550124e-01, 5.699231e-01, 4.467685e-01, 2.544121e-02, 1.965239e-01, 1.236071e+00, 8.761817e-01, 3.22347…
1.800000e+00	5.008464e-01, 6.622453e-01, 7.843629e-01, 6.401877e-03, 9.640712e-02, 5.243265e-02, 5.616952e-01, 2.805984e-01, 1.031372e+00, 6.745955e-02, 7.237839e-01, 1.806863e-02, 8.130932e-02, 1.259229e+00, 1.440101e+00, 3.679017e-02, 1.658449e-01, 1.957159e+00, 3.550194e-01, 1.031500e-01, 5.868135e-02, 5.628044e-01, 5.959629e-01, 3.709737e-01, 1.488639e-02, 1.238813e-01, 1.085947e+00, 8.598453e-01, 4.63002…
2.000000e+00	5.463701e-01, 5.301885e-01, 7.052436e-01, 4.443105e-03, 6.682495e-02, 3.180337e-02, 6.558091e-01, 2.733610e-01, 9.613498e-01, 5.409791e-02, 8.003481e-01, 1.266579e-02, 7.444302e-02, 1.188974e+00, 1.333734e+00, 2.414847e-02, 9.539876e-02, 1.687121e+00, 3.421492e-01, 9.838563e-02, 4.101193e-02, 5.695219e-01, 5.490255e-01, 2.959738e-01, 7.599144e-03, 1.207909e-01, 1.371020e+00, 6.778407e-01, 3.10470…
0.000000e+00	2.323400e+00, 1.900106e+00, 3.367188e+00, 4.948401e-01, 1.931789e+00, 1.673948e+00, 2.571183e+00, 2.307546e+00, 2.413500e-01, 1.596556e+00, 7.547462e-01, 3.714871e-01, 1.691297e+00, 1.521872e+00, 1.765094e+00, 3.039458e+00, 2.313170e+00, 2.882843e+00, 3.176242e+00, 1.163664e+00, 5.260536e-03, 3.171186e+00, 2.287316e+00, 3.047332e-01, 2.367565e+00, 8.362681e-01, 9.145141e-01, 1.615849e+00, 1.29460…
2.000000e-01	1.511149e+00, 1.289918e+00, 2.006730e+00, 4.760378e-01, 1.066496e+00, 1.506202e+00, 1.349578e+00, 2.146332e+00, 1.662051e-01, 1.334574e+00, 6.779225e-01, 5.732893e-01, 9.852623e-01, 1.376119e+00, 1.199765e+00, 1.586799e+00, 1.614939e+00, 2.054313e+00, 1.546257e+00, 1.103131e+00, 2.939527e-02, 2.217773e+00, 1.345685e+00, 3.766351e-01, 1.320120e+00, 1.084571e+00, 1.123447e+00, 7.703953e-01, 7.34549…
4.000000e-01	7.454787e-01, 9.172158e-01, 1.717108e+00, 3.433611e-01, 8.666281e-01, 1.171008e+00, 1.307826e+00, 1.946394e+00, 3.169700e-01, 1.240701e+00, 7.849259e-01, 4.820362e-01, 6.329984e-01, 1.139001e+00, 9.601507e-01, 1.195958e+00, 1.236712e+00, 1.329216e+00, 9.460967e-01, 7.161322e-01, 3.817449e-02, 1.459098e+00, 9.334831e-01, 3.599043e-01, 6.633893e-01, 1.448244e+00, 1.146398e+00, 5.995937e-01, 6.39991…
6.000000e-01	3.550803e-01, 6.047794e-01, 1.398452e+00, 2.004005e-01, 7.519553e-01, 8.470903e-01, 5.846986e-01, 1.428829e+00, 5.990646e-01, 1.066569e+00, 6.849659e-01, 5.228860e-01, 4.701297e-01, 1.268058e+00, 1.211595e+00, 9.058579e-01, 1.052472e+00, 1.183383e+00, 6.173801e-01, 4.624960e-01, 3.813565e-02, 1.069721e+00, 5.632742e-01, 2.197503e-01, 4.984141e-01, 8.514579e-01, 1.267119e+00, 7.198326e-01, 5.40959…
8.000000e-01	2.865695e-01, 7.122083e-01, 1.029171e+00, 1.189490e-01, 5.590158e-01, 4.996581e-01, 5.408440e-01, 1.036434e+00, 8.378116e-01, 6.977313e-01, 8.062424e-01, 4.080293e-01, 3.203199e-01, 1.273147e+00, 1.227371e+00, 4.758121e-01, 1.026720e+00, 1.582630e+00, 5.910594e-01, 5.203259e-01, 3.134340e-02, 9.578238e-01, 3.607604e-01, 1.345940e-01, 2.037067e-01, 7.242761e-01, 7.917460e-01, 6.594375e-01, 4.07742…
1.000000e+00	3.224643e-01, 6.176974e-01, 1.094136e+00, 6.846310e-02, 3.733915e-01, 3.342347e-01, 5.438593e-01, 6.767428e-01, 7.727204e-01, 3.786740e-01, 8.112029e-01, 2.217241e-01, 2.021622e-01, 9.604821e-01, 1.414009e+00, 3.750900e-01, 5.407809e-01, 1.394463e+00, 5.227843e-01, 6.371155e-01, 2.584728e-02, 7.633603e-01, 2.408507e-01, 7.336774e-02, 1.441020e-01, 5.583806e-01, 6.896845e-01, 8.052562e-01, 3.51912…
1.200000e+00	4.363705e-01, 5.949245e-01, 9.799678e-01, 5.639578e-02, 2.734109e-01, 2.730571e-01, 4.495424e-01, 5.505380e-01, 9.965779e-01, 2.455640e-01, 7.280739e-01, 1.274663e-01, 1.232169e-01, 1.363592e+00, 1.130548e+00, 1.948298e-01, 3.790031e-01, 1.774985e+00, 4.464904e-01, 8.267985e-01, 1.947994e-02, 7.133346e-01, 2.294846e-01, 4.495959e-02, 8.275192e-02, 5.546263e-01, 6.841298e-01, 7.654457e-01, 4.61167…
1.400000e+00	5.180705e-01, 5.727386e-01, 8.441479e-01, 7.788257e-02, 1.976027e-01, 1.942576e-01, 4.842426e-01, 3.836002e-01, 9.701756e-01, 2.094600e-01, 5.740335e-01, 6.078618e-02, 7.392674e-02, 1.004272e+00, 1.138342e+00, 1.252935e-01, 3.146042e-01, 1.427134e+00, 3.795368e-01, 7.738299e-01, 1.602905e-02, 6.288051e-01, 3.488084e-01, 2.532353e-02, 4.531931e-02, 4.165631e-01, 6.707511e-01, 7.640322e-01, 4.48283…
1.600000e+00	4.167748e-01, 5.431278e-01, 9.173260e-01, 1.082474e-01, 1.517120e-01, 1.421556e-01, 5.187569e-01, 3.287052e-01, 1.192716e+00, 1.177037e-01, 5.765309e-01, 3.963555e-02, 4.781279e-02, 1.278323e+00, 1.283999e+00, 6.496433e-02, 2.473058e-01, 1.704844e+00, 4.118538e-01, 8.415081e-01, 1.490822e-02, 5.433989e-01, 4.099745e-01, 2.287198e-02, 2.600415e-02, 2.595549e-01, 8.818751e-01, 7.166493e-01, 3.60347…
1.800000e+00	5.281394e-01, 6.047254e-01, 8.239630e-01, 1.329643e-01, 1.217865e-01, 8.960996e-02, 6.809686e-01, 2.260769e-01, 1.022339e+00, 9.567914e-02, 8.146398e-01, 2.341579e-02, 4.105337e-02, 1.234764e+00, 1.380376e+00, 5.078767e-02, 1.777270e-01, 1.670962e+00, 3.619008e-01, 8.480091e-01, 1.466531e-02, 6.455374e-01, 4.386698e-01, 1.323512e-02, 1.769199e-02, 2.494688e-01, 7.750276e-01, 8.389694e-01, 4.17593…
2.000000e+00	4.468648e-01, 4.562748e-01, 7.800721e-01, 1.389881e-01, 1.055766e-01, 5.966596e-02, 7.393679e-01, 1.859910e-01, 9.767559e-01, 6.297407e-02, 7.403754e-01, 1.595762e-02, 2.645124e-02, 1.207881e+00, 1.393745e+00, 2.547026e-02, 9.931693e-02, 1.759061e+00, 3.642827e-01, 7.952643e-01, 1.359299e-02, 5.486151e-01, 6.284078e-01, 1.658893e-02, 8.962444e-03, 2.114828e-01, 1.023667e+00, 8.339521e-01, 3.06605…
0.000000e+00	7.281560e-01, 2.485396e-01, 5.344128e-01, 2.144663e+00, 2.213934e+00, 2.310048e+00, 6.217938e-01, 6.314755e-01, 4.870977e-01, 2.153822e+00, 3.996093e-01, 2.759137e+00, 1.533124e+00, 1.266783e+00, 2.580044e+00, 2.688986e+00, 1.326556e+00, 1.188383e+00, 1.546943e+00, 1.738565e+00, 4.415331e-01, 2.455371e+00, 2.652496e+00, 1.467143e+00, 1.697468e+00, 2.603217e+00, 1.790381e+00, 3.788935e-01, 2.39128…
2.000000e-01	6.706653e-01, 3.607398e-01, 4.422244e-01, 1.469743e+00, 1.128381e+00, 2.066697e+00, 5.070227e-01, 7.398850e-01, 3.214440e-01, 2.201120e+00, 5.088078e-01, 2.114986e+00, 1.223585e+00, 6.903983e-01, 1.726772e+00, 2.278492e+00, 8.472321e-01, 1.340107e+00, 1.124571e+00, 1.012794e+00, 6.368731e-01, 1.399323e+00, 1.467078e+00, 8.249343e-01, 1.441618e+00, 2.934375e+00, 1.340479e+00, 4.386230e-01, 1.49268…
4.000000e-01	4.358339e-01, 4.226962e-01, 3.115530e-01, 1.053162e+00, 5.345773e-01, 1.368231e+00, 5.305070e-01, 1.080288e+00, 2.904269e-01, 1.322009e+00, 5.532903e-01, 1.571738e+00, 9.803126e-01, 4.262000e-01, 1.135248e+00, 1.314857e+00, 1.095228e+00, 1.313643e+00, 7.225150e-01, 7.406176e-01, 7.283898e-01, 9.724869e-01, 1.019473e+00, 5.337325e-01, 1.068324e+00, 2.187799e+00, 2.050828e+00, 5.974271e-01, 9.19739…
6.000000e-01	4.252007e-01, 4.572957e-01, 4.541541e-01, 5.733625e-01, 3.313735e-01, 1.023861e+00, 4.111062e-01, 9.789335e-01, 4.836932e-01, 9.439762e-01, 5.640428e-01, 1.094270e+00, 6.632400e-01, 5.981104e-01, 9.794583e-01, 9.295028e-01, 6.213340e-01, 1.450578e+00, 6.348911e-01, 5.441421e-01, 6.499440e-01, 8.083245e-01, 6.975273e-01, 3.366153e-01, 5.802809e-01, 1.711607e+00, 1.214640e+00, 7.260580e-01, 6.93059…
8.000000e-01	3.770226e-01, 5.286143e-01, 4.745534e-01, 2.564576e-01, 2.060469e-01, 6.284508e-01, 5.222581e-01, 6.841619e-01, 7.474982e-01, 7.666222e-01, 6.604839e-01, 5.987136e-01, 4.952945e-01, 7.555980e-01, 1.076932e+00, 5.790949e-01, 4.981379e-01, 1.763392e+00, 4.838167e-01, 3.641666e-01, 3.674702e-01, 7.165129e-01, 4.240114e-01, 1.766852e-01, 3.923506e-01, 1.501061e+00, 9.982570e-01, 7.777009e-01, 6.01353…
1.000000e+00	5.393070e-01, 4.989965e-01, 5.378944e-01, 1.632013e-01, 1.008351e-01, 4.652683e-01, 5.857153e-01, 4.557098e-01, 9.337710e-01, 4.341565e-01, 4.891608e-01, 4.271681e-01, 3.582687e-01, 7.639112e-01, 1.102715e+00, 3.922285e-01, 3.262918e-01, 1.723470e+00, 4.651648e-01, 5.496317e-01, 2.458842e-01, 6.851300e-01, 2.736258e-01, 1.071770e-01, 1.710277e-01, 1.397656e+00, 7.859580e-01, 7.950976e-01, 5.47666…
1.200000e+00	5.646725e-01, 4.788362e-01, 8.290929e-01, 1.056947e-01, 7.674749e-02, 3.134686e-01, 5.278192e-01, 3.634960e-01, 1.103713e+00, 3.272649e-01, 6.245913e-01, 2.482925e-01, 1.960568e-01, 1.092771e+00, 1.274880e+00, 1.819719e-01, 2.695324e-01, 1.547830e+00, 4.164659e-01, 6.888050e-01, 1.595776e-01, 6.382815e-01, 3.303445e-01, 6.466040e-02, 1.112687e-01, 1.067405e+00, 5.848527e-01, 9.529010e-01, 4.24283…
1.400000e+00	6.186772e-01, 5.675340e-01, 6.682097e-01, 7.583909e-02, 5.680362e-02, 2.079626e-01, 6.243854e-01, 2.528401e-01, 8.985240e-01, 1.917254e-01, 6.688463e-01, 1.418305e-01, 1.674007e-01, 1.343449e+00, 1.157790e+00, 1.362590e-01, 1.477469e-01, 1.537434e+00, 3.699547e-01, 7.562652e-01, 1.305468e-01, 5.771349e-01, 3.732298e-01, 3.953312e-02, 6.476321e-02, 8.325916e-01, 7.206788e-01, 7.366024e-01, 3.91094…
1.600000e+00	5.207128e-01, 5.418698e-01, 7.188140e-01, 7.107105e-02, 5.667371e-02, 1.385965e-01, 6.618280e-01, 2.054529e-01, 1.027608e+00, 1.263487e-01, 7.543475e-01, 8.075073e-02, 1.016961e-01, 1.226902e+00, 1.328570e+00, 9.002898e-02, 1.594061e-01, 1.878203e+00, 3.469038e-01, 8.945909e-01, 9.390301e-02, 6.112955e-01, 5.095745e-01, 2.883303e-02, 3.799481e-02, 7.823400e-01, 5.870818e-01, 9.773389e-01, 4.20387…
1.800000e+00	5.745265e-01, 6.016073e-01, 7.641156e-01, 7.865664e-02, 5.469355e-02, 9.794675e-02, 6.081216e-01, 1.643505e-01, 1.036189e+00, 8.832885e-02, 7.784411e-01, 5.552351e-02, 6.418801e-02, 1.094154e+00, 1.352198e+00, 5.098057e-02, 9.216991e-02, 1.632748e+00, 4.251979e-01, 7.789258e-01, 5.742576e-02, 6.015953e-01, 4.258837e-01, 2.025335e-02, 1.951763e-02, 5.714244e-01, 9.129567e-01, 9.112671e-01, 4.32308…
2.000000e+00	4.446542e-01, 4.791613e-01, 7.898024e-01, 8.074989e-02, 5.358409e-02, 6.841739e-02, 6.651319e-01, 1.284830e-01, 9.748987e-01, 6.489469e-02, 7.855767e-01, 2.676436e-02, 4.501826e-02, 1.364021e+00, 1.514404e+00, 3.169971e-02, 6.168642e-02, 1.532259e+00, 3.205751e-01, 6.418962e-01, 4.032591e-02, 5.176639e-01, 4.902454e-01, 1.843618e-02, 1.344040e-02, 4.124340e-01, 1.045372e+00, 9.177910e-01, 3.87967…
0.000000e+00	2.320222e+00, 2.595488e+00, 3.418789e-01, 2.434763e+00, 2.324795e+00, 9.374498e-01, 9.698009e-01, 5.164961e-01, 1.691253e+00, 1.012690e+00, 2.662617e+00, 3.781839e-01, 3.123818e+00, 8.792304e-01, 2.573785e+00, 1.833656e+00, 2.529109e+00, 6.680115e-01, 2.342743e+00, 1.645344e+00, 2.228594e+00, 2.984611e-01, 2.677187e+00, 2.080600e+00, 2.043530e+00, 8.237522e-01, 1.515691e+00, 1.117583e-01, 1.52365…
2.000000e-01	1.315785e+00, 1.231825e+00, 2.137592e-01, 1.694455e+00, 1.365787e+00, 9.704928e-01, 8.905879e-01, 8.054842e-01, 8.736389e-01, 1.023976e+00, 2.130747e+00, 2.920709e-01, 2.306485e+00, 6.727342e-01, 1.683605e+00, 1.203313e+00, 1.933360e+00, 9.418598e-01, 1.367085e+00, 1.122612e+00, 1.960299e+00, 2.807649e-01, 1.763107e+00, 1.824555e+00, 1.279536e+00, 1.118199e+00, 1.846671e+00, 3.249825e-01, 9.21587…
4.000000e-01	8.634559e-01, 7.727258e-01, 1.456043e-01, 1.131168e+00, 6.518050e-01, 8.089044e-01, 6.847980e-01, 1.055225e+00, 5.222721e-01, 7.097809e-01, 1.271990e+00, 3.157803e-01, 2.207536e+00, 8.482173e-01, 1.460661e+00, 1.068180e+00, 1.150730e+00, 1.093264e+00, 1.140729e+00, 6.834438e-01, 1.866620e+00, 1.815191e-01, 1.079020e+00, 1.315247e+00, 1.201900e+00, 1.090272e+00, 1.605931e+00, 4.687864e-01, 6.05895…
6.000000e-01	6.949120e-01, 6.859098e-01, 8.803534e-02, 5.727987e-01, 4.563699e-01, 6.858892e-01, 5.410672e-01, 8.811067e-01, 7.379873e-01, 4.302465e-01, 8.204695e-01, 1.563674e-01, 1.550556e+00, 9.200213e-01, 1.031334e+00, 7.409791e-01, 8.287280e-01, 1.061461e+00, 8.209083e-01, 5.513245e-01, 1.255808e+00, 2.600437e-01, 6.596783e-01, 1.156405e+00, 5.617243e-01, 1.181706e+00, 1.561902e+00, 6.133178e-01, 3.83904…
8.000000e-01	6.244521e-01, 5.944084e-01, 6.366136e-02, 3.671579e-01, 2.294322e-01, 4.112683e-01, 5.974962e-01, 7.547062e-01, 8.498410e-01, 3.098879e-01, 8.009555e-01, 9.826863e-02, 1.070137e+00, 1.155316e+00, 9.900345e-01, 5.084202e-01, 5.418569e-01, 1.068998e+00, 6.049947e-01, 3.696945e-01, 7.145131e-01, 3.900403e-01, 5.440133e-01, 1.095516e+00, 3.496219e-01, 6.581320e-01, 1.233333e+00, 7.465019e-01, 4.27347…
1.000000e+00	5.640654e-01, 6.906960e-01, 1.678587e-01, 1.718918e-01, 9.663544e-02, 2.999678e-01, 5.708296e-01, 5.962052e-01, 9.467965e-01, 1.917067e-01, 7.808606e-01, 5.563571e-02, 6.941638e-01, 1.385415e+00, 1.105229e+00, 3.267479e-01, 2.878778e-01, 1.641763e+00, 5.006223e-01, 3.162072e-01, 5.751913e-01, 4.973644e-01, 4.241132e-01, 9.274286e-01, 2.122229e-01, 8.643225e-01, 9.668840e-01, 8.012464e-01, 3.50542…
1.200000e+00	5.778360e-01, 6.015556e-01, 2.776117e-01, 1.296546e-01, 8.515464e-02, 1.639699e-01, 5.276581e-01, 4.093456e-01, 8.849157e-01, 1.420485e-01, 8.449740e-01, 4.543569e-02, 7.980832e-01, 1.218053e+00, 9.656271e-01, 1.556312e-01, 2.449133e-01, 1.334943e+00, 5.137205e-01, 3.090420e-01, 3.746602e-01, 4.031175e-01, 5.040549e-01, 7.918997e-01, 9.168496e-02, 6.127190e-01, 9.954895e-01, 6.873323e-01, 4.72884…
1.400000e+00	5.551907e-01, 5.477162e-01, 4.114266e-01, 5.721199e-02, 4.823088e-02, 1.132066e-01, 5.635566e-01, 3.063314e-01, 8.420148e-01, 1.111388e-01, 7.821688e-01, 2.084582e-02, 7.123779e-01, 1.094784e+00, 1.217419e+00, 1.119981e-01, 1.377172e-01, 1.729773e+00, 4.316015e-01, 3.546430e-01, 2.750507e-01, 5.467663e-01, 5.280556e-01, 6.243427e-01, 6.191725e-02, 4.707801e-01, 1.113288e+00, 1.021084e+00, 3.85689…
1.600000e+00	6.482285e-01, 6.650036e-01, 5.346331e-01, 3.204067e-02, 2.739242e-02, 7.282839e-02, 5.671760e-01, 2.166142e-01, 9.020822e-01, 5.406413e-02, 8.197562e-01, 1.306174e-02, 5.386175e-01, 1.404426e+00, 1.355208e+00, 6.991018e-02, 1.211185e-01, 1.689769e+00, 3.731996e-01, 2.791955e-01, 1.719302e-01, 5.160875e-01, 6.927825e-01, 4.227958e-01, 4.225320e-02, 4.004861e-01, 1.357107e+00, 8.748777e-01, 3.07030…
1.800000e+00	6.043558e-01, 5.817496e-01, 6.722498e-01, 2.427539e-02, 2.651639e-02, 6.852767e-02, 6.622180e-01, 2.150991e-01, 1.112849e+00, 4.078667e-02, 7.021335e-01, 6.793236e-03, 4.117537e-01, 1.298555e+00, 1.180163e+00, 4.461722e-02, 8.751589e-02, 1.712480e+00, 3.655828e-01, 2.494794e-01, 1.024962e-01, 4.437846e-01, 6.042765e-01, 2.783247e-01, 2.205797e-02, 3.343745e-01, 1.346658e+00, 8.678146e-01, 4.03088…
2.000000e+00	5.751727e-01, 4.927014e-01, 6.829596e-01, 1.152971e-02, 2.826296e-02, 4.320414e-02, 5.413265e-01, 2.527091e-01, 1.083846e+00, 3.203710e-02, 7.612294e-01, 4.701577e-03, 2.736807e-01, 1.294979e+00, 1.187445e+00, 2.625882e-02, 5.497073e-02, 1.698968e+00, 3.558626e-01, 2.028554e-01, 8.353576e-02, 5.291528e-01, 5.723450e-01, 2.086725e-01, 1.372546e-02, 2.518728e-01, 1.539940e+00, 9.431341e-01, 3.93761…
0.000000e+00	2.183879e+00, 2.054456e-01, 2.694834e-02, 7.810837e-01, 2.839693e+00, 2.001595e+00, 1.751871e+00, 1.921479e+00, 5.041597e-01, 4.421616e-01, 1.822127e+00, 7.586489e-01, 2.786356e+00, 1.756704e+00, 1.619505e+00, 1.896871e+00, 1.433121e+00, 1.377561e+00, 1.324466e+00, 7.419843e-01, 2.758336e+00, 7.205316e-01, 1.735192e-01, 2.373906e+00, 7.616894e-01, 1.266143e+00, 3.475479e-01, 1.081588e+00, 1.25687…
2.000000e-01	1.085263e+00, 1.502688e-01, 2.016334e-02, 5.358867e-01, 1.641664e+00, 1.511700e+00, 1.202418e+00, 1.411160e+00, 8.108045e-01, 2.794951e-01, 1.240075e+00, 7.871392e-01, 1.656950e+00, 1.534210e+00, 1.067209e+00, 1.315732e+00, 1.024757e+00, 1.327972e+00, 8.888589e-01, 8.402022e-01, 2.010122e+00, 6.015498e-01, 4.663279e-01, 1.727913e+00, 4.105725e-01, 1.101536e+00, 3.184300e-01, 8.323782e-01, 7.33161…
4.000000e-01	7.301439e-01, 1.529678e-01, 1.356093e-02, 4.366136e-01, 1.000217e+00, 1.455503e+00, 8.055325e-01, 1.136657e+00, 8.737135e-01, 1.648754e-01, 9.909041e-01, 7.166385e-01, 1.213393e+00, 1.463004e+00, 7.831233e-01, 7.380241e-01, 6.701158e-01, 1.453955e+00, 5.757252e-01, 8.898443e-01, 1.307118e+00, 5.027705e-01, 5.480932e-01, 9.967490e-01, 3.006703e-01, 7.347046e-01, 4.645369e-01, 8.497964e-01, 4.59559…
6.000000e-01	6.707179e-01, 2.647272e-01, 1.330857e-01, 4.331663e-01, 4.837202e-01, 1.064667e+00, 6.541659e-01, 6.688177e-01, 1.059639e+00, 1.279775e-01, 9.770848e-01, 7.352120e-01, 8.981942e-01, 1.174328e+00, 9.408090e-01, 4.877734e-01, 4.072235e-01, 1.351652e+00, 4.785343e-01, 7.866026e-01, 8.517984e-01, 6.089333e-01, 6.538370e-01, 5.305381e-01, 1.805162e-01, 5.645161e-01, 8.402698e-01, 9.294647e-01, 3.75661…
8.000000e-01	6.894241e-01, 4.608693e-01, 3.110951e-01, 3.351936e-01, 2.541225e-01, 6.467781e-01, 5.897457e-01, 5.923301e-01, 8.360288e-01, 7.473858e-02, 8.804659e-01, 4.402300e-01, 5.929727e-01, 1.313766e+00, 8.917808e-01, 3.252545e-01, 2.279515e-01, 1.368832e+00, 3.373877e-01, 9.269962e-01, 5.308004e-01, 5.960556e-01, 8.078593e-01, 3.718954e-01, 8.357136e-02, 5.006232e-01, 9.997404e-01, 9.117485e-01, 4.20664…
1.000000e+00	5.872417e-01, 4.177629e-01, 5.086940e-01, 2.260262e-01, 1.413879e-01, 4.185536e-01, 6.282107e-01, 5.094031e-01, 8.902313e-01, 5.382407e-02, 8.636860e-01, 2.303607e-01, 4.286144e-01, 1.155889e+00, 1.296254e+00, 1.442508e-01, 1.998438e-01, 1.634590e+00, 3.344170e-01, 5.811524e-01, 3.492653e-01, 5.926611e-01, 8.049887e-01, 1.608101e-01, 5.256433e-02, 4.484656e-01, 1.151713e+00, 9.108752e-01, 3.96569…
1.200000e+00	6.293196e-01, 5.329211e-01, 6.136619e-01, 1.233818e-01, 1.157382e-01, 2.518074e-01, 8.389844e-01, 4.848437e-01, 1.225412e+00, 3.640662e-02, 8.351591e-01, 1.638362e-01, 2.360410e-01, 1.058680e+00, 1.224850e+00, 1.112782e-01, 1.155696e-01, 1.743333e+00, 3.262101e-01, 4.982616e-01, 3.180512e-01, 4.944876e-01, 6.617763e-01, 9.365819e-02, 2.835468e-02, 3.292779e-01, 1.390357e+00, 9.498629e-01, 3.87494…
1.400000e+00	6.428644e-01, 4.717350e-01, 6.873836e-01, 6.837707e-02, 6.909501e-02, 2.042998e-01, 5.721943e-01, 3.564055e-01, 1.126652e+00, 2.461431e-02, 8.497335e-01, 1.075254e-01, 1.821181e-01, 1.078651e+00, 1.459952e+00, 7.301699e-02, 8.772673e-02, 1.471279e+00, 2.803908e-01, 3.442131e-01, 1.782261e-01, 4.978843e-01, 6.771385e-01, 5.733292e-02, 1.747650e-02, 2.408509e-01, 1.422079e+00, 8.521965e-01, 3.64584…
1.600000e+00	5.468415e-01, 5.523796e-01, 6.844728e-01, 4.232125e-02, 4.836756e-02, 1.517153e-01, 6.963273e-01, 3.177833e-01, 9.203392e-01, 1.408355e-02, 6.686392e-01, 5.350856e-02, 9.998983e-02, 1.256616e+00, 1.117557e+00, 4.016039e-02, 7.184746e-02, 1.739977e+00, 3.103081e-01, 2.179950e-01, 1.210269e-01, 6.005445e-01, 7.091276e-01, 4.101251e-02, 1.032853e-02, 2.229815e-01, 1.341499e+00, 8.537052e-01, 4.07683…
1.800000e+00	6.119868e-01, 5.054191e-01, 5.442934e-01, 2.512658e-02, 4.610494e-02, 1.114662e-01, 5.861195e-01, 3.330289e-01, 9.161346e-01, 1.227557e-02, 8.043989e-01, 3.519003e-02, 9.067127e-02, 1.281957e+00, 1.223683e+00, 2.850467e-02, 5.879836e-02, 1.590923e+00, 3.475579e-01, 1.855807e-01, 8.370691e-02, 4.718895e-01, 7.428206e-01, 3.418633e-02, 4.931608e-03, 1.622478e-01, 1.502472e+00, 8.506623e-01, 3.18201…
2.000000e+00	5.776713e-01, 5.157640e-01, 6.569060e-01, 1.311421e-02, 4.191711e-02, 6.341047e-02, 7.147391e-01, 2.684819e-01, 9.431739e-01, 8.629444e-03, 5.573463e-01, 1.689482e-02, 5.314768e-02, 1.064343e+00, 1.298478e+00, 1.454709e-02, 3.638031e-02, 1.552480e+00, 3.655237e-01, 1.193044e-01, 5.382583e-02, 5.520201e-01, 8.183562e-01, 2.790331e-02, 4.032878e-03, 1.316925e-01, 1.599201e+00, 8.150771e-01, 4.10217…
0.000000e+00	1.465933e+00, 2.559059e-01, 1.796128e+00, 1.150466e+00, 8.318974e-01, 6.155932e-02, 6.994145e-01, 1.473262e+00, 2.704232e+00, 1.855353e+00, 3.397769e-01, 1.963917e+00, 1.207930e+00, 1.262136e+00, 3.227743e+00, 1.695089e+00, 2.327437e+00, 1.736176e+00, 2.759977e+00, 2.754375e+00, 1.532625e+00, 2.606532e+00, 6.423238e-01, 2.268365e+00, 1.180183e+00, 8.095847e-01, 3.051551e+00, 7.398638e-01, 1.80231…
2.000000e-01	9.152946e-01, 2.605700e-01, 1.533553e+00, 7.230082e-01, 6.121549e-01, 5.954808e-02, 5.405856e-01, 1.306475e+00, 1.860091e+00, 1.756988e+00, 4.913064e-01, 1.151659e+00, 1.211351e+00, 7.483685e-01, 2.546059e+00, 1.128871e+00, 1.968488e+00, 1.624656e+00, 9.937438e-01, 1.378661e+00, 1.279982e+00, 1.292985e+00, 5.945302e-01, 1.570748e+00, 7.353987e-01, 9.004432e-01, 2.158627e+00, 7.948961e-01, 1.15060…
4.000000e-01	6.730726e-01, 3.254137e-01, 9.925627e-01, 7.691612e-01, 5.296603e-01, 4.955362e-02, 3.719430e-01, 8.611681e-01, 1.404577e+00, 9.069810e-01, 5.066585e-01, 5.794971e-01, 9.839831e-01, 5.715338e-01, 2.341470e+00, 1.061921e+00, 1.329921e+00, 1.817292e+00, 8.684547e-01, 1.285178e+00, 1.005713e+00, 1.090938e+00, 4.354654e-01, 1.208997e+00, 6.611609e-01, 9.287007e-01, 1.392743e+00, 8.152849e-01, 7.99859…
6.000000e-01	5.302380e-01, 5.035261e-01, 7.460134e-01, 5.458233e-01, 3.240738e-01, 3.618741e-02, 4.775797e-01, 5.773182e-01, 1.302915e+00, 6.718838e-01, 5.085594e-01, 3.992346e-01, 8.600201e-01, 3.525437e-01, 1.901089e+00, 6.905158e-01, 1.052353e+00, 1.798550e+00, 5.788444e-01, 8.016739e-01, 8.296066e-01, 7.300453e-01, 2.317403e-01, 1.165246e+00, 2.582916e-01, 6.303194e-01, 1.162703e+00, 7.759269e-01, 5.52324…
8.000000e-01	5.262771e-01, 3.946091e-01, 7.384762e-01, 3.637722e-01, 1.452595e-01, 2.875338e-02, 5.620456e-01, 4.833923e-01, 8.777681e-01, 5.044249e-01, 4.303192e-01, 2.580593e-01, 7.833950e-01, 3.110177e-01, 1.975044e+00, 3.638009e-01, 6.527234e-01, 1.962661e+00, 5.066805e-01, 6.901712e-01, 5.237871e-01, 4.909359e-01, 2.520186e-01, 8.180773e-01, 1.823969e-01, 5.349050e-01, 9.544401e-01, 8.691960e-01, 4.72022…
1.000000e+00	5.647765e-01, 5.326163e-01, 7.218831e-01, 2.153416e-01, 1.625139e-01, 1.814100e-02, 4.572713e-01, 2.806376e-01, 9.593327e-01, 2.926308e-01, 5.290545e-01, 1.410215e-01, 7.465772e-01, 3.655388e-01, 1.765326e+00, 2.061526e-01, 4.718474e-01, 2.185170e+00, 3.873511e-01, 8.144688e-01, 3.048514e-01, 4.512563e-01, 2.846827e-01, 8.603231e-01, 1.150359e-01, 4.944526e-01, 6.009304e-01, 9.082091e-01, 4.10262…
1.200000e+00	4.515256e-01, 4.388441e-01, 8.566303e-01, 1.591143e-01, 1.271475e-01, 1.544410e-02, 6.132519e-01, 2.223525e-01, 9.673044e-01, 2.120282e-01, 4.716132e-01, 6.795109e-02, 6.714455e-01, 4.843134e-01, 1.565364e+00, 1.298975e-01, 2.785819e-01, 1.752482e+00, 2.994072e-01, 9.278538e-01, 2.850381e-01, 4.336436e-01, 2.989190e-01, 8.127593e-01, 5.397413e-02, 3.640682e-01, 5.668468e-01, 8.080868e-01, 3.82000…
1.400000e+00	7.095523e-01, 5.148299e-01, 6.910996e-01, 1.624603e-01, 8.920213e-02, 1.004544e-02, 6.175009e-01, 1.705421e-01, 1.067149e+00, 1.420699e-01, 5.369154e-01, 4.457356e-02, 6.064529e-01, 6.101816e-01, 1.465929e+00, 7.831403e-02, 2.132682e-01, 1.605968e+00, 2.888971e-01, 9.055223e-01, 1.616719e-01, 5.477200e-01, 4.924404e-01, 7.780737e-01, 3.614546e-02, 2.896277e-01, 9.037790e-01, 8.557618e-01, 3.96088…
1.600000e+00	5.149503e-01, 5.623176e-01, 6.926767e-01, 1.447214e-01, 7.094397e-02, 5.899229e-03, 6.153349e-01, 1.581513e-01, 8.865114e-01, 8.064406e-02, 5.962734e-01, 2.766598e-02, 8.556935e-01, 9.185788e-01, 1.369919e+00, 4.551459e-02, 1.547767e-01, 1.971610e+00, 3.289913e-01, 9.075532e-01, 1.204376e-01, 5.177363e-01, 4.808176e-01, 5.910281e-01, 2.299189e-02, 2.284335e-01, 7.771132e-01, 8.754143e-01, 4.05097…
1.800000e+00	6.314663e-01, 5.952030e-01, 7.343170e-01, 1.429784e-01, 6.400244e-02, 4.542830e-03, 6.011947e-01, 1.270720e-01, 9.099386e-01, 6.451526e-02, 6.184672e-01, 1.201425e-02, 7.962191e-01, 9.008587e-01, 1.667994e+00, 2.786614e-02, 7.898785e-02, 1.578690e+00, 3.882435e-01, 9.258370e-01, 8.500787e-02, 5.430841e-01, 5.501490e-01, 4.574598e-01, 1.266517e-02, 1.782452e-01, 1.105237e+00, 9.116502e-01, 3.59249…
2.000000e+00	5.664139e-01, 6.324315e-01, 7.336424e-01, 1.132333e-01, 5.616284e-02, 4.052145e-03, 6.110999e-01, 1.146877e-01, 9.446278e-01, 3.839073e-02, 5.650078e-01, 9.210312e-03, 5.235778e-01, 1.072275e+00, 1.339237e+00, 1.520730e-02, 5.799745e-02, 1.943885e+00, 3.463631e-01, 6.142928e-01, 5.341624e-02, 4.669939e-01, 6.626263e-01, 3.263350e-01, 8.244708e-03, 1.300914e-01, 1.197353e+00, 8.502476e-01, 3.85919…
0.000000e+00	4.363957e-01, 2.710599e-02, 1.287704e+00, 1.189694e+00, 5.430036e-01, 1.623573e+00, 2.679709e+00, 2.619462e+00, 8.180252e-01, 1.359133e+00, 2.269744e-01, 1.315952e+00, 1.644011e+00, 2.073824e+00, 2.818989e+00, 5.925391e-01, 8.817049e-01, 2.420478e+00, 2.541769e+00, 2.254646e+00, 1.900817e+00, 3.717388e-01, 2.386858e+00, 1.826594e+00, 2.165070e+00, 1.301144e-02, 1.558899e+00, 2.170861e+00, 2.14392…
2.000000e-01	2.370155e-01, 2.516096e-01, 8.703968e-01, 1.044507e+00, 4.607401e-01, 1.066237e+00, 1.650338e+00, 2.335214e+00, 5.566023e-01, 1.161287e+00, 4.065818e-01, 1.120361e+00, 1.335961e+00, 1.329030e+00, 2.158715e+00, 7.609595e-01, 6.885558e-01, 1.589029e+00, 1.150990e+00, 1.310130e+00, 1.216195e+00, 4.186779e-01, 2.386073e+00, 1.627126e+00, 1.233628e+00, 3.936559e-01, 1.725858e+00, 1.575854e+00, 1.31131…
4.000000e-01	1.530995e-01, 3.331336e-01, 7.886663e-01, 7.006976e-01, 2.431304e-01, 6.650192e-01, 9.657023e-01, 2.175718e+00, 6.206503e-01, 1.065327e+00, 5.424271e-01, 9.407378e-01, 7.842533e-01, 8.639462e-01, 2.025886e+00, 6.055915e-01, 3.845042e-01, 1.543451e+00, 6.487039e-01, 7.445902e-01, 1.036059e+00, 2.813344e-01, 1.468720e+00, 1.289759e+00, 6.806694e-01, 4.415804e-01, 1.448780e+00, 8.718132e-01, 9.69629…
6.000000e-01	9.113069e-02, 3.634644e-01, 6.630155e-01, 3.698888e-01, 1.382151e-01, 5.559744e-01, 6.657951e-01, 1.845804e+00, 7.120345e-01, 8.157331e-01, 5.844290e-01, 5.669609e-01, 6.302642e-01, 6.005846e-01, 1.993121e+00, 4.088410e-01, 2.627266e-01, 1.350417e+00, 6.212500e-01, 5.508507e-01, 6.494289e-01, 1.873538e-01, 1.080109e+00, 1.067588e+00, 4.225633e-01, 5.126388e-01, 1.422655e+00, 7.521783e-01, 6.54040…
8.000000e-01	4.249461e-02, 5.116613e-01, 6.235098e-01, 1.975947e-01, 1.116975e-01, 2.836428e-01, 4.828218e-01, 1.470944e+00, 9.221561e-01, 4.516884e-01, 6.042634e-01, 2.639350e-01, 3.942711e-01, 4.450902e-01, 1.863243e+00, 2.591253e-01, 2.056800e-01, 1.645200e+00, 5.265718e-01, 3.488286e-01, 5.024724e-01, 1.697155e-01, 7.418938e-01, 7.430406e-01, 2.720835e-01, 3.027810e-01, 1.451224e+00, 7.166281e-01, 5.03159…
1.000000e+00	5.711448e-02, 5.217344e-01, 6.218318e-01, 1.256598e-01, 8.164295e-02, 2.059454e-01, 3.752984e-01, 8.795428e-01, 9.877481e-01, 2.991200e-01, 5.595213e-01, 1.541268e-01, 2.816819e-01, 8.238153e-01, 1.715176e+00, 1.678090e-01, 1.156924e-01, 1.653172e+00, 4.514866e-01, 2.473285e-01, 3.235704e-01, 2.484813e-01, 6.566458e-01, 7.366702e-01, 1.248129e-01, 3.109864e-01, 1.237324e+00, 7.028774e-01, 4.64890…
1.200000e+00	1.405448e-01, 6.206365e-01, 7.842220e-01, 7.329432e-02, 7.238911e-02, 1.577735e-01, 3.945637e-01, 9.097906e-01, 1.032502e+00, 1.920002e-01, 6.868220e-01, 1.025439e-01, 1.584644e-01, 9.138260e-01, 1.379198e+00, 9.775932e-02, 8.699542e-02, 1.749417e+00, 3.741321e-01, 1.729339e-01, 2.332798e-01, 2.435459e-01, 6.342997e-01, 5.236426e-01, 7.713660e-02, 2.692688e-01, 1.230111e+00, 9.786285e-01, 3.97523…
1.400000e+00	3.261451e-01, 5.639138e-01, 8.138220e-01, 3.916656e-02, 6.975189e-02, 1.073653e-01, 3.503130e-01, 6.108259e-01, 8.590298e-01, 1.707152e-01, 6.732926e-01, 5.060302e-02, 1.057743e-01, 1.114013e+00, 1.458106e+00, 6.457614e-02, 3.932592e-02, 1.748669e+00, 4.343682e-01, 1.221796e-01, 1.079511e-01, 3.435884e-01, 6.476717e-01, 3.810676e-01, 5.232251e-02, 1.653741e-01, 1.367185e+00, 8.046160e-01, 4.63454…
1.600000e+00	4.482570e-01, 6.286904e-01, 8.217480e-01, 2.262049e-02, 5.693091e-02, 8.002283e-02, 4.694697e-01, 5.276912e-01, 1.006139e+00, 1.042176e-01, 5.926921e-01, 3.247349e-02, 8.300872e-02, 1.069820e+00, 1.410984e+00, 3.286149e-02, 4.197463e-02, 1.722172e+00, 3.955627e-01, 8.593059e-02, 9.595794e-02, 4.346184e-01, 6.893817e-01, 3.206895e-01, 2.814962e-02, 1.304109e-01, 1.548904e+00, 8.264148e-01, 4.69190…
1.800000e+00	4.959966e-01, 5.288978e-01, 8.253395e-01, 1.255574e-02, 4.641034e-02, 5.676949e-02, 5.509592e-01, 3.165356e-01, 1.070127e+00, 6.405242e-02, 7.198420e-01, 1.664894e-02, 5.941268e-02, 1.192437e+00, 1.244121e+00, 1.852945e-02, 2.775187e-02, 1.695179e+00, 3.716599e-01, 5.887062e-02, 6.077572e-02, 4.049435e-01, 5.794949e-01, 1.981843e-01, 1.573491e-02, 1.077060e-01, 1.282485e+00, 8.168705e-01, 4.14505…
2.000000e+00	5.095642e-01, 4.235486e-01, 7.222713e-01, 6.483687e-03, 5.984093e-02, 3.292725e-02, 5.878332e-01, 3.213925e-01, 1.015195e+00, 3.823766e-02, 6.841510e-01, 1.154814e-02, 4.176868e-02, 1.169351e+00, 1.334659e+00, 1.388808e-02, 1.798195e-02, 1.734521e+00, 3.314225e-01, 4.079379e-02, 4.623862e-02, 4.674408e-01, 7.349325e-01, 1.345041e-01, 9.231269e-03, 1.003880e-01, 1.419706e+00, 8.750206e-01, 3.93381…
0.000000e+00	2.885882e+00, 3.046540e+00, 1.891870e+00, 2.058093e+00, 1.739134e+00, 1.792310e-01, 2.974781e+00, 1.894089e+00, 2.890233e+00, 3.003826e+00, 1.635947e+00, 4.564246e-01, 2.908708e+00, 2.106061e+00, 1.470346e+00, 2.390236e+00, 2.236902e+00, 2.745937e+00, 1.647642e+00, 2.812374e+00, 1.272958e+00, 5.688961e-01, 1.163398e+00, 1.836600e+00, 8.401012e-01, 2.569782e+00, 4.759873e-01, 1.957066e+00, 2.07187…
2.000000e-01	1.574293e+00, 1.646245e+00, 1.141304e+00, 1.320055e+00, 1.052287e+00, 4.594852e-01, 1.708545e+00, 1.586997e+00, 1.869842e+00, 1.610225e+00, 1.180182e+00, 2.199013e-01, 1.928903e+00, 1.631561e+00, 1.061443e+00, 1.515347e+00, 9.957411e-01, 1.918977e+00, 9.948909e-01, 1.637887e+00, 1.128117e+00, 4.645929e-01, 6.065275e-01, 1.537747e+00, 9.032318e-01, 2.133917e+00, 7.355330e-01, 1.023717e+00, 1.26990…
4.000000e-01	8.734049e-01, 1.020102e+00, 7.591928e-01, 1.216702e+00, 5.654731e-01, 4.249533e-01, 1.062760e+00, 1.262737e+00, 1.349311e+00, 8.208655e-01, 1.045340e+00, 1.490667e-01, 1.379891e+00, 1.379048e+00, 8.443007e-01, 1.076271e+00, 6.525869e-01, 1.425517e+00, 6.694432e-01, 1.872653e+00, 1.087167e+00, 3.778006e-01, 4.138102e-01, 1.276524e+00, 7.831304e-01, 1.847321e+00, 4.366514e-01, 8.420368e-01, 6.75495…
6.000000e-01	7.485030e-01, 7.534397e-01, 6.903283e-01, 8.641088e-01, 4.377540e-01, 3.331121e-01, 9.096420e-01, 7.326265e-01, 1.102091e+00, 7.230149e-01, 9.359977e-01, 8.232826e-02, 8.188029e-01, 1.428852e+00, 9.270019e-01, 6.847084e-01, 5.710645e-01, 1.120105e+00, 2.927440e-01, 1.412632e+00, 8.501383e-01, 3.942251e-01, 2.442882e-01, 8.429698e-01, 5.499063e-01, 1.187062e+00, 2.888714e-01, 6.954864e-01, 5.95529…
8.000000e-01	5.773180e-01, 6.982952e-01, 6.574001e-01, 8.721115e-01, 2.434437e-01, 2.600995e-01, 8.500325e-01, 6.617681e-01, 1.390606e+00, 4.851157e-01, 9.084853e-01, 4.913313e-02, 5.026858e-01, 1.358002e+00, 9.835652e-01, 4.687200e-01, 3.423958e-01, 1.518490e+00, 2.214616e-01, 1.124483e+00, 7.397710e-01, 3.332455e-01, 1.830348e-01, 4.993662e-01, 4.085033e-01, 9.859268e-01, 2.389769e-01, 6.979644e-01, 4.85570…
1.000000e+00	5.646980e-01, 6.506533e-01, 8.352566e-01, 8.042142e-01, 1.448580e-01, 1.649586e-01, 6.233058e-01, 4.251004e-01, 1.052873e+00, 3.275828e-01, 7.882412e-01, 3.176484e-02, 3.557237e-01, 1.292673e+00, 1.106702e+00, 2.437988e-01, 2.226197e-01, 1.192909e+00, 1.676210e-01, 1.169954e+00, 5.972816e-01, 4.780137e-01, 2.088833e-01, 3.158203e-01, 3.184964e-01, 7.644004e-01, 1.736577e-01, 9.621874e-01, 4.28870…
1.200000e+00	4.654616e-01, 6.404836e-01, 7.247424e-01, 5.592193e-01, 1.146083e-01, 1.091630e-01, 6.388844e-01, 3.871429e-01, 1.092698e+00, 2.260572e-01, 9.538922e-01, 1.803122e-02, 2.614511e-01, 1.292643e+00, 1.258833e+00, 1.615295e-01, 1.507783e-01, 1.688168e+00, 1.727443e-01, 1.071349e+00, 5.491806e-01, 4.111587e-01, 2.461242e-01, 2.076758e-01, 2.150742e-01, 7.633874e-01, 1.753296e-01, 8.556760e-01, 3.77172…
1.400000e+00	5.151336e-01, 4.940935e-01, 9.247731e-01, 5.356269e-01, 7.161041e-02, 6.549089e-02, 7.385418e-01, 2.117290e-01, 1.015777e+00, 1.377992e-01, 7.823441e-01, 1.173788e-02, 1.458872e-01, 1.369614e+00, 1.379706e+00, 9.962765e-02, 9.337440e-02, 1.770659e+00, 1.913829e-01, 1.122195e+00, 3.112084e-01, 5.211866e-01, 3.689425e-01, 1.478511e-01, 1.474604e-01, 5.942216e-01, 3.142841e-01, 8.988447e-01, 3.92969…
1.600000e+00	7.224105e-01, 5.690284e-01, 8.988303e-01, 5.773224e-01, 8.087165e-02, 5.759692e-02, 7.138632e-01, 1.654665e-01, 1.024988e+00, 9.729560e-02, 7.666057e-01, 6.794340e-03, 1.244870e-01, 1.082683e+00, 1.291378e+00, 6.350167e-02, 7.166018e-02, 1.413351e+00, 2.024868e-01, 1.195548e+00, 2.984729e-01, 4.986932e-01, 4.462312e-01, 7.629199e-02, 7.232020e-02, 4.533095e-01, 5.602179e-01, 8.936290e-01, 4.25376…
1.800000e+00	6.170259e-01, 5.037044e-01, 7.352345e-01, 3.885823e-01, 6.988503e-02, 3.308592e-02, 7.983880e-01, 1.466369e-01, 1.091272e+00, 6.077474e-02, 6.563993e-01, 2.964760e-03, 8.056494e-02, 1.024907e+00, 1.232386e+00, 2.949277e-02, 5.708979e-02, 1.545388e+00, 2.374242e-01, 9.268327e-01, 1.732568e-01, 6.038554e-01, 6.063712e-01, 4.929084e-02, 5.455542e-02, 3.492898e-01, 7.443897e-01, 1.087295e+00, 3.14558…
2.000000e+00	5.608765e-01, 5.193249e-01, 7.337408e-01, 4.138920e-01, 6.362902e-02, 2.625858e-02, 6.027496e-01, 1.235094e-01, 9.521690e-01, 4.142625e-02, 9.056607e-01, 1.945656e-03, 5.477014e-02, 1.070032e+00, 1.418116e+00, 1.934688e-02, 3.753301e-02, 1.606630e+00, 2.305723e-01, 8.991254e-01, 1.634457e-01, 5.025309e-01, 6.092315e-01, 3.229019e-02, 2.926176e-02, 2.951419e-01, 8.168369e-01, 7.967416e-01, 3.83108…
0.000000e+00	1.823619e+00, 2.942395e+00, 3.244155e-01, 2.699881e+00, 4.634744e-01, 1.245765e+00, 2.999519e+00, 2.580991e+00, 2.975763e-01, 2.351755e+00, 2.995376e-01, 1.341657e-01, 3.985864e-01, 1.758724e+00, 1.756828e+00, 2.970544e+00, 1.879899e-01, 7.469082e-01, 2.217453e+00, 4.076280e-01, 2.344757e+00, 2.765383e+00, 2.093023e+00, 1.913894e+00, 8.674767e-01, 1.797463e+00, 2.052121e+00, 2.754118e+00, 2.60405…
2.000000e-01	1.058546e+00, 1.660957e+00, 6.191855e-01, 1.764067e+00, 2.850631e-01, 8.301718e-01, 1.657403e+00, 2.826844e+00, 6.805649e-01, 1.936516e+00, 3.897353e-01, 3.003637e-01, 2.337663e-01, 1.958510e+00, 1.466380e+00, 2.059438e+00, 2.999924e-01, 5.654459e-01, 1.458250e+00, 3.754161e-01, 2.392740e+00, 1.398879e+00, 1.313750e+00, 1.337079e+00, 7.452989e-01, 2.024045e+00, 1.663363e+00, 1.534081e+00, 1.39777…
4.000000e-01	6.468540e-01, 1.141080e+00, 6.627922e-01, 9.360301e-01, 1.818863e-01, 5.194800e-01, 9.209224e-01, 2.274113e+00, 7.153066e-01, 1.567015e+00, 5.248947e-01, 1.636154e-01, 1.557145e-01, 1.350159e+00, 1.513361e+00, 1.167981e+00, 4.591799e-01, 3.672466e-01, 9.546296e-01, 2.191461e-01, 1.625756e+00, 1.057996e+00, 7.545993e-01, 8.891030e-01, 6.773848e-01, 1.468686e+00, 1.489061e+00, 9.438777e-01, 2.04734…
6.000000e-01	3.373735e-01, 9.512274e-01, 7.430780e-01, 5.294428e-01, 9.840405e-02, 3.997790e-01, 7.884836e-01, 1.266489e+00, 8.174837e-01, 9.207420e-01, 6.094945e-01, 1.192080e-01, 1.056999e-01, 1.341178e+00, 1.585156e+00, 6.961931e-01, 3.239994e-01, 5.051717e-01, 6.888424e-01, 1.858066e-01, 1.375786e+00, 7.201725e-01, 4.983431e-01, 9.004641e-01, 4.213856e-01, 1.090270e+00, 1.413191e+00, 6.940285e-01, 2.78112…
8.000000e-01	2.648441e-01, 7.235839e-01, 6.442595e-01, 3.908819e-01, 9.167155e-02, 2.412167e-01, 5.678459e-01, 1.216020e+00, 8.231154e-01, 6.319475e-01, 6.046436e-01, 5.949143e-02, 8.274262e-02, 1.235689e+00, 1.484512e+00, 4.530815e-01, 2.403122e-01, 9.351740e-01, 4.805565e-01, 2.292410e-01, 8.286805e-01, 5.737539e-01, 2.777980e-01, 6.318553e-01, 2.245966e-01, 9.510327e-01, 9.858788e-01, 8.537536e-01, 3.05643…
1.000000e+00	3.073454e-01, 5.956325e-01, 8.256726e-01, 1.397506e-01, 6.861171e-02, 1.467285e-01, 5.311853e-01, 8.588968e-01, 9.995438e-01, 4.785437e-01, 6.242981e-01, 2.794057e-02, 5.175922e-02, 1.295288e+00, 1.169362e+00, 2.572969e-01, 1.588196e-01, 1.052432e+00, 3.816672e-01, 4.393348e-01, 5.341125e-01, 3.370300e-01, 2.024635e-01, 4.339088e-01, 1.363605e-01, 7.405357e-01, 7.688623e-01, 9.940445e-01, 3.79402…
1.200000e+00	3.909299e-01, 5.616361e-01, 7.161904e-01, 1.048315e-01, 5.741206e-02, 1.401097e-01, 5.225607e-01, 5.154290e-01, 1.084013e+00, 2.960379e-01, 7.743193e-01, 2.193782e-02, 3.114833e-02, 1.129437e+00, 1.503161e+00, 1.788007e-01, 1.273687e-01, 1.446054e+00, 3.976214e-01, 5.883999e-01, 4.435122e-01, 2.504263e-01, 1.940802e-01, 3.414854e-01, 9.032783e-02, 6.235014e-01, 4.949082e-01, 9.370797e-01, 4.22227…
1.400000e+00	4.371711e-01, 5.211846e-01, 7.360260e-01, 8.035798e-02, 5.808762e-02, 8.185970e-02, 4.572141e-01, 4.068821e-01, 1.066630e+00, 1.721284e-01, 7.958470e-01, 1.272906e-02, 1.948654e-02, 1.087038e+00, 1.401427e+00, 1.173892e-01, 7.138851e-02, 1.477338e+00, 3.464429e-01, 7.731651e-01, 2.608330e-01, 2.879384e-01, 2.606845e-01, 1.962671e-01, 5.424104e-02, 4.199396e-01, 5.619101e-01, 7.694863e-01, 3.52795…
1.600000e+00	6.734401e-01, 5.832677e-01, 7.186912e-01, 8.353927e-02, 5.853309e-02, 6.676267e-02, 5.604000e-01, 3.437939e-01, 1.142586e+00, 1.181048e-01, 7.736681e-01, 7.490252e-03, 1.451070e-02, 1.156305e+00, 1.411950e+00, 5.111377e-02, 4.305807e-02, 1.442603e+00, 3.446607e-01, 8.144069e-01, 1.920063e-01, 3.214845e-01, 3.678664e-01, 1.318896e-01, 3.023939e-02, 3.314731e-01, 6.125142e-01, 9.342431e-01, 3.30242…
1.800000e+00	5.149882e-01, 5.681755e-01, 8.438332e-01, 1.128683e-01, 5.148423e-02, 3.743911e-02, 7.012752e-01, 2.212437e-01, 9.732712e-01, 6.795064e-02, 6.760729e-01, 3.984046e-03, 9.241898e-03, 1.217919e+00, 1.332334e+00, 4.178822e-02, 3.309241e-02, 1.681046e+00, 3.497708e-01, 8.228074e-01, 1.113312e-01, 3.143301e-01, 4.353133e-01, 8.427780e-02, 1.312875e-02, 3.016814e-01, 6.707458e-01, 7.186921e-01, 3.39264…
2.000000e+00	6.835964e-01, 5.135173e-01, 6.263060e-01, 1.360480e-01, 5.152319e-02, 2.484851e-02, 5.732123e-01, 1.535608e-01, 9.219616e-01, 5.126061e-02, 7.198195e-01, 2.510080e-03, 9.241625e-03, 1.107692e+00, 1.173524e+00, 1.790524e-02, 2.109551e-02, 1.603121e+00, 4.022150e-01, 8.628595e-01, 7.045946e-02, 3.870542e-01, 5.144552e-01, 5.437429e-02, 8.004209e-03, 2.471747e-01, 9.451069e-01, 8.910011e-01, 3.63636…
0.000000e+00	2.113473e+00, 5.400723e-01, 7.591020e-01, 1.834948e+00, 3.101857e+00, 1.951055e+00, 1.553173e+00, 2.629802e+00, 2.010928e+00, 1.034217e+00, 1.736658e+00, 6.041442e-01, 1.364222e+00, 2.768193e+00, 1.822023e+00, 3.310874e-01, 3.054175e+00, 6.626253e-02, 1.973027e+00, 2.579706e+00, 1.003672e-01, 2.464727e-01, 2.806021e+00, 1.140924e+00, 2.602875e+00, 3.032622e+00, 1.881080e+00, 6.455901e-01, 1.95501…
2.000000e-01	1.129422e+00, 3.365220e-01, 5.283737e-01, 1.398047e+00, 1.401419e+00, 1.293397e+00, 9.571564e-01, 2.289461e+00, 1.091281e+00, 1.081673e+00, 1.450766e+00, 6.877065e-01, 1.038318e+00, 1.714455e+00, 1.647739e+00, 5.545298e-01, 1.745030e+00, 1.588782e-01, 1.133036e+00, 2.021085e+00, 4.564111e-01, 1.938498e-01, 2.352142e+00, 9.402351e-01, 1.732303e+00, 2.956445e+00, 1.745775e+00, 3.852296e-01, 1.01325…
4.000000e-01	7.525326e-01, 2.951990e-01, 6.120736e-01, 9.975717e-01, 7.760943e-01, 1.130874e+00, 5.653687e-01, 2.193483e+00, 6.649181e-01, 6.249871e-01, 9.422659e-01, 5.364901e-01, 5.711746e-01, 1.236575e+00, 1.109048e+00, 7.026964e-01, 1.405886e+00, 4.281611e-01, 6.611163e-01, 1.338288e+00, 5.496772e-01, 1.272646e-01, 1.192840e+00, 5.812017e-01, 1.090633e+00, 2.519699e+00, 1.920886e+00, 2.658199e-01, 6.57412…
6.000000e-01	3.414385e-01, 4.096145e-01, 6.200465e-01, 7.328438e-01, 4.778225e-01, 9.082058e-01, 4.209245e-01, 1.697399e+00, 6.999301e-01, 4.494911e-01, 8.877403e-01, 6.390018e-01, 4.215086e-01, 1.036889e+00, 1.066618e+00, 7.609442e-01, 8.447376e-01, 7.866075e-01, 5.297333e-01, 8.270269e-01, 5.352370e-01, 1.575438e-01, 9.908836e-01, 4.229912e-01, 7.323589e-01, 2.306835e+00, 1.597607e+00, 3.135923e-01, 5.56434…
8.000000e-01	2.289548e-01, 5.302597e-01, 7.084060e-01, 3.768834e-01, 2.848533e-01, 6.704143e-01, 2.774625e-01, 1.299428e+00, 7.715014e-01, 3.160344e-01, 8.685300e-01, 4.160901e-01, 3.391853e-01, 1.074607e+00, 9.210601e-01, 4.367042e-01, 5.810345e-01, 1.260999e+00, 3.780700e-01, 4.859840e-01, 3.734944e-01, 2.241460e-01, 8.271438e-01, 2.123209e-01, 4.955335e-01, 1.567014e+00, 1.506229e+00, 5.305400e-01, 4.91941…
1.000000e+00	1.627510e-01, 4.583382e-01, 7.463210e-01, 2.382072e-01, 2.063964e-01, 3.673944e-01, 2.410881e-01, 1.302512e+00, 8.846027e-01, 1.891190e-01, 9.535713e-01, 2.231385e-01, 1.865187e-01, 1.077461e+00, 9.028251e-01, 2.863889e-01, 3.567298e-01, 1.247085e+00, 4.937473e-01, 3.702678e-01, 2.447622e-01, 2.908917e-01, 6.423481e-01, 1.377769e-01, 2.876156e-01, 1.570366e+00, 1.491616e+00, 5.617664e-01, 4.00717…
1.200000e+00	2.515527e-01, 4.507520e-01, 7.914548e-01, 1.586336e-01, 1.411348e-01, 3.294745e-01, 2.400719e-01, 8.468798e-01, 9.121760e-01, 1.501389e-01, 8.143668e-01, 1.373469e-01, 1.005061e-01, 1.091941e+00, 1.334260e+00, 1.451197e-01, 2.777465e-01, 1.310848e+00, 3.928585e-01, 2.342954e-01, 1.642262e-01, 3.655936e-01, 7.479093e-01, 1.000697e-01, 1.549555e-01, 1.279804e+00, 1.279519e+00, 7.627287e-01, 4.16141…
1.400000e+00	3.351057e-01, 3.998661e-01, 8.381867e-01, 7.087267e-02, 8.913637e-02, 2.020589e-01, 4.046498e-01, 6.447139e-01, 1.019489e+00, 9.096649e-02, 6.514012e-01, 8.546463e-02, 8.946889e-02, 1.143028e+00, 1.241582e+00, 9.067590e-02, 1.516820e-01, 1.396823e+00, 3.509640e-01, 2.010781e-01, 1.302793e-01, 3.956271e-01, 5.625442e-01, 6.313792e-02, 8.137165e-02, 9.523977e-01, 1.354550e+00, 7.908930e-01, 4.02131…
1.600000e+00	4.473830e-01, 5.027786e-01, 8.170672e-01, 4.235629e-02, 7.295587e-02, 1.557556e-01, 4.740319e-01, 5.253371e-01, 1.060520e+00, 4.835405e-02, 7.415692e-01, 4.736423e-02, 5.847303e-02, 1.215930e+00, 1.403157e+00, 6.389049e-02, 1.160447e-01, 1.658562e+00, 3.098511e-01, 1.266007e-01, 9.318765e-02, 4.233139e-01, 7.161428e-01, 3.914073e-02, 5.739718e-02, 6.590446e-01, 1.442170e+00, 7.554466e-01, 3.89742…
1.800000e+00	4.747457e-01, 5.164716e-01, 7.663224e-01, 2.610600e-02, 6.023123e-02, 9.287101e-02, 4.976749e-01, 3.930043e-01, 1.057324e+00, 3.982888e-02, 7.232818e-01, 2.526288e-02, 3.722524e-02, 1.117033e+00, 1.128527e+00, 3.673395e-02, 6.990997e-02, 1.665156e+00, 3.325769e-01, 1.052318e-01, 6.748506e-02, 4.287309e-01, 5.609157e-01, 3.311410e-02, 3.213787e-02, 5.614594e-01, 1.298720e+00, 7.012003e-01, 3.43403…
2.000000e+00	4.960656e-01, 5.232613e-01, 8.446595e-01, 1.570620e-02, 7.750436e-02, 6.291612e-02, 5.467144e-01, 3.881425e-01, 8.925532e-01, 3.093030e-02, 8.701349e-01, 1.908877e-02, 2.455335e-02, 1.272962e+00, 1.225769e+00, 2.089168e-02, 5.807547e-02, 1.430701e+00, 3.896299e-01, 5.884005e-02, 4.380868e-02, 4.617697e-01, 6.274743e-01, 2.399420e-02, 1.698122e-02, 4.508635e-01, 1.393006e+00, 9.120536e-01, 3.70306…
0.000000e+00	1.806728e+00, 9.733492e-02, 2.141896e+00, 2.671195e+00, 3.363736e+00, 1.230147e+00, 2.826045e+00, 6.276602e-01, 1.890863e+00, 2.465812e-01, 1.932865e-01, 2.300714e+00, 1.682962e+00, 1.502713e+00, 3.658184e-01, 2.125620e+00, 2.965803e+00, 1.798101e+00, 1.651796e+00, 1.263453e+00, 2.548979e+00, 2.039492e+00, 9.350205e-01, 2.605057e+00, 2.855392e-01, 2.553518e+00, 6.069823e-01, 3.124831e+00, 2.74177…
2.000000e-01	1.277221e+00, 6.228687e-02, 1.700854e+00, 1.637402e+00, 1.570936e+00, 1.104324e+00, 2.067088e+00, 6.034405e-01, 1.135841e+00, 3.891977e-01, 3.737085e-01, 1.510737e+00, 1.448032e+00, 1.153280e+00, 4.323488e-01, 1.594735e+00, 2.397554e+00, 1.766320e+00, 8.660815e-01, 1.116210e+00, 2.286662e+00, 1.587870e+00, 8.851253e-01, 1.563306e+00, 4.197596e-01, 2.067264e+00, 8.693695e-01, 1.930913e+00, 1.62171…
4.000000e-01	1.016358e+00, 8.444275e-02, 1.117990e+00, 1.258404e+00, 1.026153e+00, 1.087001e+00, 1.375846e+00, 6.194560e-01, 1.445987e+00, 7.021840e-01, 5.068192e-01, 1.414839e+00, 1.368266e+00, 8.668891e-01, 5.284736e-01, 8.364917e-01, 1.641432e+00, 1.014458e+00, 5.018150e-01, 8.922317e-01, 2.008017e+00, 1.146567e+00, 8.954264e-01, 9.733621e-01, 5.401565e-01, 1.898782e+00, 1.016556e+00, 1.349205e+00, 8.55840…
6.000000e-01	8.251712e-01, 2.308665e-01, 5.921156e-01, 7.579178e-01, 7.062977e-01, 1.041526e+00, 1.159638e+00, 5.785734e-01, 1.064801e+00, 4.182348e-01, 6.544238e-01, 1.052873e+00, 1.275610e+00, 8.788741e-01, 8.720104e-01, 4.973564e-01, 1.301684e+00, 8.204107e-01, 3.598423e-01, 7.597405e-01, 1.429051e+00, 8.312069e-01, 8.250301e-01, 5.240944e-01, 4.255441e-01, 1.301680e+00, 1.177238e+00, 1.098835e+00, 6.93437…
8.000000e-01	7.985422e-01, 3.934588e-01, 7.634546e-01, 4.561831e-01, 4.150588e-01, 5.692819e-01, 9.270301e-01, 5.745605e-01, 1.086126e+00, 3.915167e-01, 7.316543e-01, 5.601763e-01, 6.779676e-01, 8.649607e-01, 8.959909e-01, 3.457806e-01, 8.769251e-01, 7.660571e-01, 3.377249e-01, 6.697304e-01, 9.891841e-01, 5.599720e-01, 7.159293e-01, 3.135804e-01, 2.741304e-01, 1.070853e+00, 1.232207e+00, 9.407165e-01, 4.87707…
1.000000e+00	6.251584e-01, 4.117686e-01, 7.232323e-01, 2.683263e-01, 2.673690e-01, 4.993919e-01, 7.448692e-01, 4.107712e-01, 1.178800e+00, 1.946718e-01, 6.455827e-01, 3.327103e-01, 5.269282e-01, 8.860329e-01, 1.037078e+00, 1.919156e-01, 5.522334e-01, 9.675670e-01, 2.644125e-01, 4.112706e-01, 7.056784e-01, 4.479643e-01, 5.720376e-01, 2.141902e-01, 1.732254e-01, 9.619228e-01, 1.096042e+00, 8.935560e-01, 4.38619…
1.200000e+00	5.835225e-01, 4.234268e-01, 6.776259e-01, 1.478185e-01, 1.492004e-01, 3.138657e-01, 6.740760e-01, 3.370918e-01, 1.054190e+00, 1.323654e-01, 7.010328e-01, 1.825226e-01, 3.818099e-01, 1.150616e+00, 1.183198e+00, 1.232581e-01, 4.194157e-01, 1.061339e+00, 3.399719e-01, 2.677107e-01, 4.171178e-01, 3.712676e-01, 6.065493e-01, 1.289436e-01, 9.807273e-02, 7.459655e-01, 1.328199e+00, 9.407307e-01, 3.97065…
1.400000e+00	6.594282e-01, 3.688489e-01, 7.340253e-01, 8.109943e-02, 9.939854e-02, 2.094975e-01, 7.441580e-01, 2.496174e-01, 1.089693e+00, 1.108041e-01, 7.338479e-01, 1.115184e-01, 2.352906e-01, 1.201696e+00, 1.275032e+00, 6.327982e-02, 3.107052e-01, 8.530614e-01, 3.635566e-01, 2.223085e-01, 2.795733e-01, 2.659411e-01, 5.420536e-01, 6.929128e-02, 6.347655e-02, 4.806284e-01, 1.200481e+00, 9.586838e-01, 3.45058…
1.600000e+00	5.889123e-01, 4.681927e-01, 7.880641e-01, 4.672110e-02, 9.241017e-02, 1.685451e-01, 7.323865e-01, 1.937873e-01, 7.894929e-01, 7.870100e-02, 8.111109e-01, 6.556829e-02, 1.486899e-01, 1.314082e+00, 1.142543e+00, 4.537338e-02, 1.515797e-01, 1.173411e+00, 3.748603e-01, 1.447274e-01, 2.011406e-01, 2.840642e-01, 5.926148e-01, 4.687925e-02, 3.551916e-02, 4.797246e-01, 1.520761e+00, 8.425964e-01, 3.20065…
1.800000e+00	4.688074e-01, 5.549273e-01, 8.556734e-01, 2.892509e-02, 7.662558e-02, 8.637786e-02, 6.297663e-01, 1.718881e-01, 1.120094e+00, 5.273179e-02, 6.877363e-01, 3.539449e-02, 1.123240e-01, 1.325946e+00, 1.192246e+00, 2.841751e-02, 1.084472e-01, 1.299797e+00, 3.678060e-01, 1.263275e-01, 1.373395e-01, 3.503175e-01, 6.235258e-01, 2.670643e-02, 1.867718e-02, 3.685863e-01, 1.430851e+00, 8.898217e-01, 3.69505…
2.000000e+00	5.616860e-01, 4.855175e-01, 8.199212e-01, 1.680538e-02, 6.711293e-02, 7.097745e-02, 8.108955e-01, 1.932004e-01, 1.197406e+00, 2.937393e-02, 7.156807e-01, 2.636712e-02, 8.968449e-02, 1.195103e+00, 1.269400e+00, 1.787882e-02, 7.977298e-02, 1.493707e+00, 3.823902e-01, 9.522602e-02, 9.226884e-02, 3.137523e-01, 6.794911e-01, 2.200121e-02, 9.720086e-03, 2.811513e-01, 1.515878e+00, 9.768902e-01, 3.82556…
0.000000e+00	1.024373e+00, 2.190464e-01, 9.980365e-01, 1.838721e-01, 2.707147e+00, 1.330247e+00, 8.006608e-01, 8.534649e-01, 2.411315e+00, 5.404875e-01, 6.071488e-01, 2.304242e+00, 2.772669e+00, 1.205676e+00, 1.348643e+00, 1.984938e+00, 2.559399e+00, 1.739390e-01, 1.908730e+00, 1.997527e+00, 2.540621e-02, 1.836676e+00, 2.654573e+00, 5.134182e-01, 1.837582e+00, 2.258384e+00, 5.467614e-01, 2.534759e-02, 1.98031…
2.000000e-01	5.181455e-01, 2.804111e-01, 9.008430e-01, 4.079121e-01, 1.355115e+00, 1.309988e+00, 6.569533e-01, 1.280841e+00, 1.344583e+00, 7.511352e-01, 7.037980e-01, 1.394055e+00, 2.013497e+00, 7.342181e-01, 9.990561e-01, 1.804495e+00, 1.870368e+00, 6.298349e-01, 1.192516e+00, 1.083499e+00, 2.728163e-02, 1.231711e+00, 2.519828e+00, 6.975016e-01, 1.022805e+00, 2.473608e+00, 8.454643e-01, 3.383233e-01, 1.45117…
4.000000e-01	4.202437e-01, 4.105062e-01, 5.655588e-01, 4.788787e-01, 7.695534e-01, 1.066453e+00, 4.430349e-01, 1.285062e+00, 1.213755e+00, 8.449223e-01, 5.477517e-01, 1.004296e+00, 1.693258e+00, 7.226116e-01, 7.542764e-01, 1.232065e+00, 1.708657e+00, 9.679696e-01, 9.704280e-01, 1.234035e+00, 4.530664e-02, 7.044248e-01, 1.704432e+00, 5.173986e-01, 6.012751e-01, 2.006687e+00, 1.113624e+00, 4.404686e-01, 9.92072…
6.000000e-01	2.674914e-01, 4.208315e-01, 3.212010e-01, 4.926753e-01, 4.680919e-01, 6.626940e-01, 2.620802e-01, 1.396622e+00, 9.396543e-01, 7.361052e-01, 6.228155e-01, 7.444766e-01, 8.914563e-01, 8.287916e-01, 5.051563e-01, 7.126926e-01, 8.904890e-01, 1.038636e+00, 5.899253e-01, 9.358903e-01, 6.167596e-02, 6.859651e-01, 1.040843e+00, 2.811358e-01, 4.044288e-01, 1.889328e+00, 1.312127e+00, 7.214056e-01, 6.34942…
8.000000e-01	2.177705e-01, 4.754430e-01, 5.466490e-01, 2.724486e-01, 2.647258e-01, 6.615745e-01, 2.895179e-01, 1.034970e+00, 1.303642e+00, 4.280196e-01, 6.537007e-01, 3.971672e-01, 7.524698e-01, 9.357123e-01, 4.886970e-01, 3.687917e-01, 6.692672e-01, 1.229049e+00, 4.935282e-01, 5.395782e-01, 4.988618e-02, 5.466730e-01, 7.541894e-01, 1.754600e-01, 1.934100e-01, 9.748352e-01, 1.481313e+00, 8.030480e-01, 5.55415…
1.000000e+00	2.276985e-01, 5.467615e-01, 7.007068e-01, 1.595250e-01, 1.760563e-01, 3.617746e-01, 2.811735e-01, 8.372005e-01, 1.130023e+00, 2.937028e-01, 6.611727e-01, 2.770421e-01, 4.816370e-01, 9.243841e-01, 6.338385e-01, 2.709355e-01, 4.487227e-01, 1.377364e+00, 4.140355e-01, 4.036906e-01, 4.188656e-02, 5.895413e-01, 6.595574e-01, 1.148787e-01, 1.281043e-01, 1.124509e+00, 1.295188e+00, 8.061321e-01, 4.63377…
1.200000e+00	4.003468e-01, 5.760720e-01, 5.899423e-01, 1.016353e-01, 9.592163e-02, 2.200919e-01, 3.608905e-01, 6.135024e-01, 8.358432e-01, 2.315526e-01, 7.399626e-01, 1.730776e-01, 2.445031e-01, 9.757574e-01, 9.209815e-01, 1.773130e-01, 2.550740e-01, 1.520900e+00, 4.781091e-01, 2.799646e-01, 4.020168e-02, 6.334509e-01, 4.989128e-01, 7.381438e-02, 7.684234e-02, 8.020383e-01, 1.248002e+00, 8.709927e-01, 4.91826…
1.400000e+00	4.495715e-01, 5.895247e-01, 6.686755e-01, 6.341744e-02, 6.706350e-02, 1.581850e-01, 4.546317e-01, 5.368854e-01, 9.295711e-01, 1.467557e-01, 6.299936e-01, 9.010881e-02, 1.664432e-01, 1.118982e+00, 8.251606e-01, 9.925186e-02, 2.348547e-01, 1.339704e+00, 3.640080e-01, 1.935581e-01, 2.571552e-02, 4.660436e-01, 6.488664e-01, 4.940363e-02, 4.598532e-02, 6.654311e-01, 1.305021e+00, 8.590632e-01, 4.40498…
1.600000e+00	4.939339e-01, 6.510031e-01, 7.551208e-01, 2.524837e-02, 4.695879e-02, 1.050408e-01, 4.340710e-01, 3.927080e-01, 1.078801e+00, 1.014431e-01, 6.346885e-01, 4.653432e-02, 1.210031e-01, 1.355856e+00, 1.275160e+00, 6.126968e-02, 1.206869e-01, 1.355998e+00, 3.715616e-01, 1.507968e-01, 1.496776e-02, 5.552063e-01, 6.551921e-01, 2.955207e-02, 2.335706e-02, 6.138342e-01, 1.123231e+00, 8.179098e-01, 3.47008…
1.800000e+00	5.068214e-01, 5.583568e-01, 7.639629e-01, 1.348486e-02, 4.766207e-02, 8.793162e-02, 5.754651e-01, 3.437840e-01, 1.005701e+00, 5.933565e-02, 7.398823e-01, 2.845869e-02, 9.633925e-02, 1.291990e+00, 9.774820e-01, 2.939339e-02, 1.018653e-01, 1.614335e+00, 3.453788e-01, 8.804919e-02, 1.461845e-02, 4.836735e-01, 5.647206e-01, 2.811457e-02, 1.272196e-02, 4.186938e-01, 1.173245e+00, 7.391112e-01, 3.55775…
2.000000e+00	5.734357e-01, 4.733117e-01, 8.101583e-01, 8.932494e-03, 5.630480e-02, 5.793810e-02, 6.176083e-01, 2.944578e-01, 9.226576e-01, 4.640591e-02, 7.524090e-01, 2.026329e-02, 5.471627e-02, 1.327870e+00, 1.311251e+00, 2.516735e-02, 6.982578e-02, 1.819404e+00, 3.094469e-01, 6.980610e-02, 1.396492e-02, 4.073326e-01, 5.909190e-01, 2.106533e-02, 7.761787e-03, 3.691237e-01, 1.567437e+00, 9.104126e-01, 3.28934…
0.000000e+00	3.002857e+00, 3.130240e-01, 6.503575e-01, 8.161647e-01, 2.782562e+00, 2.373289e+00, 1.092123e+00, 1.642465e+00, 1.984503e+00, 1.662305e-01, 6.152290e-01, 1.517008e+00, 1.517650e-01, 3.098579e+00, 2.582840e+00, 6.675756e-02, 8.201072e-01, 1.400795e+00, 7.013893e-01, 2.604960e+00, 2.356296e+00, 8.326226e-01, 2.411508e+00, 2.467220e+00, 2.986034e+00, 2.756018e+00, 8.635069e-01, 2.348098e+00, 2.90690…
2.000000e-01	1.621322e+00, 1.857880e-01, 6.669360e-01, 7.687681e-01, 1.654755e+00, 2.020967e+00, 7.537038e-01, 1.802689e+00, 1.241066e+00, 3.613497e-01, 6.832323e-01, 1.232257e+00, 4.437372e-01, 2.087748e+00, 2.530324e+00, 4.888773e-01, 6.459580e-01, 1.402972e+00, 4.163912e-01, 1.770267e+00, 1.713514e+00, 4.639528e-01, 1.194856e+00, 1.684716e+00, 1.632683e+00, 2.860305e+00, 8.479923e-01, 1.285540e+00, 1.86999…
4.000000e-01	8.750730e-01, 1.671682e-01, 7.026615e-01, 5.972498e-01, 8.421650e-01, 1.569173e+00, 4.815226e-01, 1.642216e+00, 8.705113e-01, 2.242417e-01, 7.329718e-01, 9.973532e-01, 2.842556e-01, 1.445839e+00, 1.984615e+00, 6.336584e-01, 3.916809e-01, 1.465702e+00, 2.252450e-01, 1.630746e+00, 1.133544e+00, 3.286664e-01, 7.444978e-01, 8.468014e-01, 7.587594e-01, 2.646051e+00, 7.279254e-01, 7.150216e-01, 1.77969…
6.000000e-01	5.857923e-01, 2.934000e-01, 6.887058e-01, 7.346798e-01, 5.284873e-01, 1.129816e+00, 3.618586e-01, 1.046920e+00, 8.536863e-01, 1.734939e-01, 6.672297e-01, 9.380083e-01, 2.227870e-01, 9.125010e-01, 2.106667e+00, 3.734325e-01, 2.716085e-01, 1.454888e+00, 1.662127e-01, 1.313416e+00, 8.759794e-01, 2.713051e-01, 5.030315e-01, 6.353937e-01, 4.970879e-01, 2.005919e+00, 5.789080e-01, 7.572492e-01, 2.28505…
8.000000e-01	4.208942e-01, 3.675266e-01, 7.156992e-01, 6.385089e-01, 2.806879e-01, 6.781099e-01, 3.059187e-01, 9.084434e-01, 1.155833e+00, 9.899331e-02, 5.452645e-01, 5.294145e-01, 1.685349e-01, 5.253291e-01, 1.527898e+00, 2.174750e-01, 2.085847e-01, 1.773593e+00, 1.248564e-01, 1.227783e+00, 4.904054e-01, 2.394189e-01, 4.754940e-01, 2.695602e-01, 3.433234e-01, 1.708627e+00, 5.513166e-01, 8.097505e-01, 3.18415…
1.000000e+00	5.085231e-01, 4.032973e-01, 8.533753e-01, 5.759707e-01, 1.944366e-01, 6.018172e-01, 4.284537e-01, 5.958812e-01, 1.003268e+00, 7.040640e-02, 5.263582e-01, 3.193477e-01, 1.050848e-01, 3.496917e-01, 1.696859e+00, 1.397081e-01, 1.198159e-01, 1.586355e+00, 2.034872e-01, 9.764525e-01, 4.251683e-01, 2.662298e-01, 5.694223e-01, 1.538703e-01, 2.119782e-01, 1.280744e+00, 6.086318e-01, 8.564684e-01, 3.12894…
1.200000e+00	5.168306e-01, 5.050662e-01, 7.124924e-01, 5.137856e-01, 1.877829e-01, 3.798984e-01, 4.567579e-01, 4.835447e-01, 8.471707e-01, 5.463898e-02, 5.775514e-01, 2.279711e-01, 6.976237e-02, 2.320353e-01, 1.413697e+00, 1.206879e-01, 8.277410e-02, 1.656078e+00, 1.868873e-01, 1.000977e+00, 3.629665e-01, 3.759188e-01, 5.353148e-01, 1.092883e-01, 1.334413e-01, 1.093119e+00, 6.855694e-01, 6.757854e-01, 3.28702…
1.400000e+00	5.234584e-01, 4.957189e-01, 7.042237e-01, 5.281193e-01, 1.089080e-01, 2.375846e-01, 5.249221e-01, 3.998948e-01, 9.804704e-01, 3.258896e-02, 5.403877e-01, 1.110546e-01, 4.402737e-02, 2.891474e-01, 1.024443e+00, 4.508644e-02, 5.009969e-02, 1.469346e+00, 2.619155e-01, 9.588447e-01, 2.375595e-01, 4.293964e-01, 7.047050e-01, 4.745436e-02, 7.396335e-02, 8.196189e-01, 7.598458e-01, 8.167640e-01, 2.97833…
1.600000e+00	5.205585e-01, 5.102187e-01, 8.372997e-01, 2.791904e-01, 9.938012e-02, 1.458583e-01, 6.052131e-01, 2.537393e-01, 9.572571e-01, 2.143407e-02, 4.668114e-01, 6.657728e-02, 2.860193e-02, 5.125647e-01, 1.347039e+00, 3.262409e-02, 3.789264e-02, 1.464204e+00, 2.849027e-01, 6.763361e-01, 1.880747e-01, 4.604412e-01, 6.265989e-01, 4.017625e-02, 4.881102e-02, 7.159080e-01, 1.050189e+00, 8.448151e-01, 3.35556…
1.800000e+00	6.541243e-01, 5.710067e-01, 7.714513e-01, 2.296853e-01, 9.038439e-02, 1.017048e-01, 5.490795e-01, 2.453032e-01, 1.063733e+00, 1.609964e-02, 4.583704e-01, 4.001598e-02, 2.413911e-02, 7.583718e-01, 1.199481e+00, 1.883926e-02, 3.099837e-02, 1.375818e+00, 3.037859e-01, 6.404947e-01, 1.159760e-01, 4.077267e-01, 8.276654e-01, 2.390214e-02, 2.881066e-02, 5.064425e-01, 9.224311e-01, 8.290580e-01, 3.64786…
2.000000e+00	6.634379e-01, 5.672727e-01, 8.144593e-01, 1.284617e-01, 6.386486e-02, 6.196329e-02, 6.268149e-01, 2.907163e-01, 1.015575e+00, 9.488354e-03, 6.101707e-01, 2.603621e-02, 1.913457e-02, 9.182963e-01, 1.611432e+00, 1.206775e-02, 2.375901e-02, 1.721293e+00, 3.226584e-01, 4.091986e-01, 8.362760e-02, 4.234782e-01, 6.537906e-01, 1.927222e-02, 1.461697e-02, 4.352552e-01, 1.280334e+00, 9.895281e-01, 3.69162…
0.000000e+00	3.578370e-01, 2.132593e-01, 9.829039e-02, 7.166546e-01, 3.978712e-02, 3.401752e-01, 1.474994e+00, 1.802142e+00, 8.683467e-01, 2.313533e+00, 3.080610e+00, 5.834849e-01, 2.456209e+00, 1.822545e+00, 2.341183e+00, 7.829079e-01, 2.720242e+00, 3.046271e+00, 2.814864e+00, 2.125457e+00, 9.204557e-01, 1.562653e+00, 2.110325e+00, 1.719131e+00, 1.332221e+00, 2.409851e+00, 2.255692e+00, 3.483387e-01, 1.86657…
2.000000e-01	2.267800e-01, 3.069007e-01, 5.707344e-02, 6.602823e-01, 3.331392e-02, 2.526818e-01, 1.197165e+00, 1.608021e+00, 6.785514e-01, 1.735005e+00, 1.946541e+00, 3.439398e-01, 1.738975e+00, 1.100416e+00, 2.020667e+00, 6.715818e-01, 2.266216e+00, 2.397619e+00, 1.525149e+00, 1.227080e+00, 5.895094e-01, 1.033096e+00, 1.263700e+00, 1.614391e+00, 7.376820e-01, 2.135718e+00, 2.196745e+00, 4.624045e-01, 1.53066…
4.000000e-01	1.294763e-01, 3.771404e-01, 5.900343e-02, 5.523087e-01, 1.331464e-02, 1.684637e-01, 1.016110e+00, 1.046712e+00, 9.453967e-01, 1.157617e+00, 1.235293e+00, 2.220759e-01, 1.262169e+00, 1.115370e+00, 1.405017e+00, 4.860545e-01, 1.331519e+00, 1.421374e+00, 8.773257e-01, 8.196494e-01, 5.494567e-01, 1.136637e+00, 6.951953e-01, 1.270901e+00, 4.244267e-01, 1.552997e+00, 2.134382e+00, 5.741216e-01, 9.01843…
6.000000e-01	1.818109e-01, 5.420083e-01, 1.428933e-01, 4.417081e-01, 8.137495e-03, 1.268606e-01, 5.566124e-01, 9.474687e-01, 9.930673e-01, 1.047581e+00, 8.471649e-01, 1.000744e-01, 8.256256e-01, 1.128928e+00, 8.932842e-01, 2.843434e-01, 9.715830e-01, 1.662032e+00, 6.718397e-01, 5.510214e-01, 4.456858e-01, 8.540188e-01, 3.787049e-01, 9.941535e-01, 3.037383e-01, 1.065238e+00, 1.653208e+00, 7.311138e-01, 6.86832…
8.000000e-01	2.878041e-01, 5.148266e-01, 3.641991e-01, 2.195794e-01, 5.530510e-03, 8.546094e-02, 5.760627e-01, 6.712865e-01, 9.368139e-01, 4.477122e-01, 8.455921e-01, 7.012684e-02, 5.922238e-01, 1.201834e+00, 1.213479e+00, 1.719846e-01, 6.204852e-01, 1.853222e+00, 6.557262e-01, 3.832819e-01, 2.922020e-01, 7.084285e-01, 2.954748e-01, 1.040015e+00, 1.377270e-01, 1.068921e+00, 1.281961e+00, 7.491313e-01, 5.63491…
1.000000e+00	3.839552e-01, 5.725585e-01, 4.702519e-01, 1.210075e-01, 7.091550e-03, 5.666971e-02, 6.095351e-01, 5.172309e-01, 9.754242e-01, 3.772457e-01, 8.960853e-01, 3.645645e-02, 4.576871e-01, 1.250901e+00, 1.240118e+00, 1.109921e-01, 4.494754e-01, 1.732117e+00, 4.824260e-01, 3.877529e-01, 2.473512e-01, 6.421361e-01, 2.783248e-01, 9.754476e-01, 9.519494e-02, 7.537960e-01, 8.665835e-01, 7.512653e-01, 4.89498…
1.200000e+00	4.432456e-01, 5.242843e-01, 5.312597e-01, 6.858229e-02, 9.423435e-03, 3.537718e-02, 5.843828e-01, 3.444415e-01, 8.523062e-01, 2.326554e-01, 8.141281e-01, 2.042081e-02, 4.094483e-01, 9.870320e-01, 1.296710e+00, 6.858942e-02, 2.607368e-01, 1.727976e+00, 4.026213e-01, 4.808508e-01, 1.141000e-01, 5.540829e-01, 3.776124e-01, 8.985328e-01, 5.347000e-02, 7.253682e-01, 9.156539e-01, 8.031687e-01, 4.08377…
1.400000e+00	4.835164e-01, 5.668712e-01, 7.825759e-01, 4.444961e-02, 1.754158e-02, 2.630224e-02, 5.692518e-01, 2.394513e-01, 1.214906e+00, 1.759298e-01, 7.741483e-01, 1.412553e-02, 5.087556e-01, 1.191776e+00, 1.404512e+00, 4.006947e-02, 2.448762e-01, 1.712594e+00, 4.000889e-01, 5.012803e-01, 9.523797e-02, 5.726118e-01, 4.293396e-01, 8.685297e-01, 3.115473e-02, 5.505168e-01, 9.887074e-01, 9.918082e-01, 3.32564…
1.600000e+00	5.697910e-01, 4.720637e-01, 6.315051e-01, 2.994548e-02, 2.664239e-02, 1.772369e-02, 5.679460e-01, 2.274513e-01, 9.262973e-01, 1.236216e-01, 7.482020e-01, 9.202970e-03, 6.644248e-01, 1.209043e+00, 1.326183e+00, 2.163439e-02, 1.548874e-01, 1.448541e+00, 3.544804e-01, 6.005706e-01, 6.708860e-02, 5.479527e-01, 4.448225e-01, 6.631471e-01, 1.697172e-02, 4.619369e-01, 9.825330e-01, 9.602435e-01, 3.06509…
1.800000e+00	5.921615e-01, 6.235012e-01, 7.539937e-01, 1.789397e-02, 3.225286e-02, 1.205295e-02, 6.678683e-01, 1.716352e-01, 9.500202e-01, 6.500790e-02, 8.435312e-01, 5.212445e-03, 7.896821e-01, 1.422149e+00, 1.331840e+00, 1.433406e-02, 1.341900e-01, 1.690894e+00, 3.892370e-01, 5.524360e-01, 4.415992e-02, 5.938672e-01, 5.238558e-01, 5.263969e-01, 9.869152e-03, 2.901653e-01, 1.023029e+00, 8.426072e-01, 4.00018…
2.000000e+00	6.541988e-01, 5.279426e-01, 7.417149e-01, 1.589185e-02, 3.642413e-02, 7.027157e-03, 6.339246e-01, 1.321809e-01, 9.660728e-01, 5.818013e-02, 8.016139e-01, 2.961481e-03, 6.212427e-01, 1.275075e+00, 1.337440e+00, 8.791119e-03, 8.163167e-02, 1.762299e+00, 3.189948e-01, 3.945446e-01, 3.286897e-02, 7.063198e-01, 5.731325e-01, 4.689268e-01, 6.390498e-03, 2.945287e-01, 1.226303e+00, 8.800912e-01, 3.61382…
0.000000e+00	8.015341e-01, 2.498827e+00, 6.212158e-01, 6.134024e-01, 2.523942e+00, 2.173225e+00, 2.169643e+00, 1.717231e+00, 1.462952e+00, 2.019598e+00, 8.829015e-01, 1.318944e+00, 6.948122e-01, 1.367999e+00, 2.301909e+00, 1.325337e+00, 1.770809e+00, 7.540444e-01, 1.297145e+00, 1.906019e+00, 2.784832e+00, 2.243273e+00, 2.782916e-01, 1.791767e+00, 2.964594e+00, 1.672204e+00, 1.559470e+00, 1.158897e+00, 1.64805…
2.000000e-01	5.624275e-01, 1.688942e+00, 7.360123e-01, 5.717189e-01, 1.562424e+00, 2.131521e+00, 1.489653e+00, 1.430942e+00, 8.280683e-01, 1.567149e+00, 8.467059e-01, 1.142408e+00, 4.749800e-01, 9.049629e-01, 1.685247e+00, 1.148677e+00, 1.519125e+00, 6.430015e-01, 9.625138e-01, 1.319711e+00, 1.987527e+00, 1.633660e+00, 1.759480e-01, 9.930874e-01, 1.480212e+00, 1.952721e+00, 1.199316e+00, 7.875623e-01, 8.67391…
4.000000e-01	3.979819e-01, 1.317434e+00, 7.940053e-01, 5.942727e-01, 6.836778e-01, 1.097535e+00, 1.122904e+00, 9.184185e-01, 7.381408e-01, 1.030155e+00, 6.611070e-01, 9.428884e-01, 2.944899e-01, 5.228362e-01, 1.723885e+00, 1.004006e+00, 1.083560e+00, 5.564302e-01, 4.711854e-01, 1.050268e+00, 1.431978e+00, 1.009079e+00, 1.412741e-01, 5.798709e-01, 9.987235e-01, 1.749905e+00, 9.310509e-01, 7.200676e-01, 7.17556…
6.000000e-01	3.838449e-01, 8.694422e-01, 7.980333e-01, 4.889698e-01, 4.443148e-01, 9.170508e-01, 7.862007e-01, 7.103089e-01, 7.197997e-01, 6.727471e-01, 4.639788e-01, 8.906311e-01, 2.081026e-01, 4.095539e-01, 1.560332e+00, 5.970244e-01, 8.963189e-01, 5.814352e-01, 4.191816e-01, 8.813741e-01, 8.342097e-01, 4.924598e-01, 9.322074e-02, 3.756719e-01, 4.721074e-01, 1.352985e+00, 5.334262e-01, 7.187889e-01, 5.74315…
8.000000e-01	4.759769e-01, 8.172879e-01, 7.115236e-01, 4.434145e-01, 2.894542e-01, 6.203325e-01, 7.996566e-01, 4.739441e-01, 9.576610e-01, 4.824409e-01, 5.501453e-01, 4.396281e-01, 1.056770e-01, 2.580750e-01, 1.603882e+00, 3.356995e-01, 5.627615e-01, 8.577028e-01, 3.459149e-01, 8.419952e-01, 5.558208e-01, 5.027267e-01, 1.124636e-01, 2.291699e-01, 2.387514e-01, 1.067682e+00, 4.745308e-01, 7.998929e-01, 4.83522…
1.000000e+00	5.244141e-01, 7.314708e-01, 8.294875e-01, 3.721190e-01, 2.069412e-01, 4.269361e-01, 7.313119e-01, 3.438330e-01, 8.874574e-01, 2.345358e-01, 5.773707e-01, 2.897613e-01, 8.826229e-02, 2.659756e-01, 1.630145e+00, 2.593351e-01, 3.982248e-01, 1.030854e+00, 3.118444e-01, 9.084016e-01, 4.966884e-01, 2.931236e-01, 2.368139e-01, 1.108069e-01, 1.739777e-01, 9.902768e-01, 3.254295e-01, 8.047004e-01, 3.69851…
1.200000e+00	5.694099e-01, 6.575438e-01, 8.769228e-01, 4.251112e-01, 1.259945e-01, 2.604419e-01, 6.455166e-01, 3.102987e-01, 9.435088e-01, 2.109211e-01, 5.125481e-01, 1.836182e-01, 5.274973e-02, 3.815982e-01, 1.448508e+00, 1.654028e-01, 2.804891e-01, 1.235156e+00, 3.362590e-01, 9.986557e-01, 2.937502e-01, 2.037059e-01, 2.853981e-01, 7.154853e-02, 1.206985e-01, 6.239217e-01, 3.236175e-01, 9.212296e-01, 4.03499…
1.400000e+00	5.613107e-01, 6.342503e-01, 7.621598e-01, 3.916954e-01, 9.256336e-02, 2.052806e-01, 5.713227e-01, 1.913550e-01, 8.530258e-01, 1.310093e-01, 5.129728e-01, 8.162437e-02, 3.923964e-02, 5.023604e-01, 1.235465e+00, 8.793023e-02, 1.703149e-01, 1.577653e+00, 2.504537e-01, 9.933032e-01, 2.559235e-01, 2.303636e-01, 3.822465e-01, 4.683171e-02, 5.367257e-02, 6.766401e-01, 4.691347e-01, 8.821611e-01, 3.56090…
1.600000e+00	6.448386e-01, 6.861066e-01, 8.101650e-01, 3.313998e-01, 7.956910e-02, 1.535830e-01, 6.392837e-01, 1.519841e-01, 1.245702e+00, 8.765020e-02, 5.109244e-01, 6.905116e-02, 2.494604e-02, 5.015149e-01, 1.524041e+00, 4.434928e-02, 1.259595e-01, 1.414138e+00, 2.793844e-01, 1.052793e+00, 1.670811e-01, 2.105320e-01, 5.454231e-01, 2.886243e-02, 3.306503e-02, 4.862321e-01, 8.041312e-01, 7.592618e-01, 3.94800…
1.800000e+00	6.231169e-01, 6.434185e-01, 8.025762e-01, 3.175049e-01, 7.194029e-02, 1.073477e-01, 8.922755e-01, 1.304853e-01, 1.063125e+00, 6.198939e-02, 6.628284e-01, 3.923985e-02, 2.109032e-02, 7.812541e-01, 1.503272e+00, 3.600016e-02, 7.515548e-02, 1.581290e+00, 2.769981e-01, 9.915937e-01, 1.220501e-01, 2.444525e-01, 5.361141e-01, 2.057987e-02, 2.435488e-02, 3.922772e-01, 1.070541e+00, 8.784383e-01, 3.58502…
2.000000e+00	6.600287e-01, 5.740777e-01, 8.043253e-01, 2.544859e-01, 6.847956e-02, 5.890144e-02, 6.297311e-01, 1.272500e-01, 1.198653e+00, 3.741794e-02, 5.828560e-01, 1.830924e-02, 1.977349e-02, 9.660142e-01, 1.168159e+00, 1.917832e-02, 5.219600e-02, 1.545512e+00, 2.586308e-01, 8.158608e-01, 1.018592e-01, 3.725392e-01, 6.187208e-01, 1.509674e-02, 1.544739e-02, 3.235338e-01, 7.495747e-01, 8.012675e-01, 3.74637…
0.000000e+00	1.291437e+00, 3.036260e+00, 1.567159e+00, 1.617412e+00, 2.108604e+00, 5.351966e-02, 1.343411e+00, 1.460084e+00, 2.436894e+00, 1.601863e-02, 1.183155e+00, 2.778721e+00, 4.539793e-01, 2.578203e+00, 2.621900e+00, 5.616214e-03, 1.134898e+00, 1.514806e+00, 2.078704e+00, 2.434867e+00, 2.443072e+00, 4.872735e-01, 2.180391e+00, 1.711511e+00, 5.781426e-01, 9.531983e-01, 2.478008e-01, 9.824776e-01, 1.31140…
2.000000e-01	9.112392e-01, 1.872453e+00, 1.484372e+00, 1.128211e+00, 1.659337e+00, 4.780981e-01, 7.554240e-01, 1.709955e+00, 1.933731e+00, 3.025054e-01, 1.122750e+00, 1.375864e+00, 6.847586e-01, 1.611472e+00, 2.811780e+00, 1.627411e-02, 7.124535e-01, 1.371163e+00, 1.086563e+00, 2.152559e+00, 1.984046e+00, 2.887462e-01, 1.397494e+00, 1.586509e+00, 4.721728e-01, 8.425282e-01, 7.214102e-01, 9.427600e-01, 8.14093…
4.000000e-01	4.387965e-01, 1.193710e+00, 1.162147e+00, 9.673080e-01, 1.040427e+00, 5.313866e-01, 5.160832e-01, 1.478198e+00, 1.288824e+00, 2.109516e-01, 9.350600e-01, 7.557463e-01, 8.940810e-01, 1.189374e+00, 2.010819e+00, 1.588655e-02, 5.275999e-01, 1.170095e+00, 7.438168e-01, 1.837660e+00, 1.269753e+00, 1.929696e-01, 1.487561e+00, 1.409306e+00, 4.312688e-01, 7.646703e-01, 1.074492e+00, 8.679129e-01, 5.61782…
6.000000e-01	2.760421e-01, 1.100498e+00, 9.531113e-01, 8.562832e-01, 6.425083e-01, 3.632587e-01, 4.420188e-01, 1.656812e+00, 1.305385e+00, 2.063098e-01, 6.877246e-01, 5.331357e-01, 5.002601e-01, 6.030726e-01, 2.098328e+00, 1.318218e-02, 3.007835e-01, 1.448454e+00, 3.687106e-01, 1.258300e+00, 1.221453e+00, 1.214561e-01, 1.303745e+00, 8.876022e-01, 3.444745e-01, 5.371629e-01, 1.022564e+00, 7.691047e-01, 5.27018…
8.000000e-01	1.374388e-01, 6.884897e-01, 1.027367e+00, 6.006056e-01, 3.941577e-01, 2.897958e-01, 2.680533e-01, 1.354465e+00, 1.309570e+00, 1.476806e-01, 5.893792e-01, 2.347180e-01, 3.302321e-01, 4.053687e-01, 1.924137e+00, 1.012614e-02, 2.311175e-01, 1.668714e+00, 3.365620e-01, 6.651893e-01, 8.769048e-01, 1.074167e-01, 9.131026e-01, 6.172120e-01, 2.415829e-01, 4.179890e-01, 1.340862e+00, 7.946622e-01, 4.87023…
1.000000e+00	1.471507e-01, 6.753366e-01, 1.035407e+00, 3.707432e-01, 3.014709e-01, 2.061914e-01, 2.734280e-01, 1.079896e+00, 9.360873e-01, 8.615787e-02, 5.805075e-01, 1.766181e-01, 2.975511e-01, 4.400394e-01, 1.580873e+00, 6.074092e-03, 1.328890e-01, 1.689917e+00, 3.224428e-01, 6.695497e-01, 5.732872e-01, 1.523865e-01, 9.807688e-01, 3.515590e-01, 1.661080e-01, 3.512637e-01, 1.316165e+00, 8.361548e-01, 4.22073…
1.200000e+00	2.020520e-01, 6.198587e-01, 9.375458e-01, 2.291408e-01, 1.813118e-01, 9.310042e-02, 2.576976e-01, 1.121502e+00, 1.077281e+00, 4.482416e-02, 5.897576e-01, 9.954911e-02, 1.705659e-01, 6.472806e-01, 1.688881e+00, 3.731734e-03, 8.730122e-02, 1.876771e+00, 3.359134e-01, 3.653156e-01, 4.017490e-01, 2.227955e-01, 8.853568e-01, 2.325741e-01, 9.348259e-02, 2.623197e-01, 1.294612e+00, 9.399035e-01, 4.07144…
1.400000e+00	2.766553e-01, 5.393047e-01, 8.810700e-01, 1.262659e-01, 1.639048e-01, 9.540285e-02, 3.056830e-01, 7.732671e-01, 1.072819e+00, 4.044860e-02, 6.519170e-01, 4.950152e-02, 1.071734e-01, 7.843724e-01, 1.604282e+00, 2.723581e-03, 5.518560e-02, 1.745297e+00, 3.219784e-01, 2.669302e-01, 2.617554e-01, 3.394409e-01, 8.249898e-01, 1.278929e-01, 5.295550e-02, 2.151254e-01, 1.226386e+00, 7.466139e-01, 3.80888…
1.600000e+00	3.907147e-01, 4.820183e-01, 7.553482e-01, 7.065427e-02, 1.169718e-01, 6.733776e-02, 3.352907e-01, 5.666922e-01, 8.584149e-01, 2.340643e-02, 5.311601e-01, 3.471352e-02, 7.616585e-02, 1.018287e+00, 1.448239e+00, 1.842563e-03, 4.225210e-02, 1.837225e+00, 4.254892e-01, 1.722932e-01, 1.924486e-01, 3.582032e-01, 8.814661e-01, 9.284619e-02, 3.255222e-02, 1.702112e-01, 1.397573e+00, 8.333778e-01, 3.99054…
1.800000e+00	4.502054e-01, 4.728475e-01, 8.762078e-01, 3.846611e-02, 1.071894e-01, 4.350228e-02, 4.042850e-01, 5.642041e-01, 1.144353e+00, 1.778438e-02, 5.743165e-01, 1.902661e-02, 4.980150e-02, 9.995021e-01, 1.161244e+00, 9.398152e-04, 2.973679e-02, 1.947817e+00, 3.885683e-01, 1.132304e-01, 1.326664e-01, 5.056248e-01, 7.240023e-01, 6.072118e-02, 1.523870e-02, 1.158994e-01, 1.399199e+00, 8.209679e-01, 3.55908…
2.000000e+00	4.909745e-01, 4.778964e-01, 5.899534e-01, 2.549821e-02, 8.803530e-02, 3.348720e-02, 4.841271e-01, 5.138663e-01, 1.101190e+00, 1.103077e-02, 7.343110e-01, 1.179023e-02, 3.482990e-02, 1.065013e+00, 1.339509e+00, 6.978901e-04, 2.190616e-02, 1.487870e+00, 3.569238e-01, 7.835783e-02, 7.406236e-02, 4.515945e-01, 8.283480e-01, 4.138682e-02, 8.043028e-03, 1.054914e-01, 1.395498e+00, 9.473573e-01, 3.98589…
0.000000e+00	2.383066e+00, 2.930130e+00, 1.959080e+00, 4.977723e-01, 2.118663e-01, 6.831537e-01, 5.823091e-01, 2.620861e+00, 1.765267e+00, 3.109983e-01, 2.554473e-01, 3.218278e+00, 9.699437e-01, 1.515676e+00, 1.945309e+00, 1.584040e+00, 1.970374e+00, 2.275797e+00, 1.938415e-01, 2.681065e+00, 1.816323e+00, 5.013674e-01, 1.141488e-01, 8.764965e-01, 2.230007e+00, 2.334144e-01, 5.004826e-01, 2.560886e+00, 1.43868…
2.000000e-01	1.350974e+00, 1.582784e+00, 1.690576e+00, 5.852547e-01, 3.473181e-01, 5.622678e-01, 5.322219e-01, 1.937676e+00, 9.215379e-01, 1.784097e-01, 4.411967e-01, 1.773879e+00, 6.706963e-01, 1.003287e+00, 2.025736e+00, 1.381687e+00, 1.224609e+00, 2.254279e+00, 1.100417e-01, 2.330769e+00, 1.456130e+00, 6.000696e-01, 4.303165e-01, 4.994439e-01, 9.357278e-01, 6.372525e-01, 3.583603e-01, 1.311191e+00, 8.65578…
4.000000e-01	8.427388e-01, 1.112821e+00, 1.216471e+00, 6.113229e-01, 2.409638e-01, 3.231601e-01, 3.530194e-01, 1.571916e+00, 8.020178e-01, 9.607443e-02, 5.651579e-01, 1.029259e+00, 4.944179e-01, 7.125982e-01, 1.762306e+00, 8.907106e-01, 6.211076e-01, 2.293588e+00, 5.866252e-02, 1.776688e+00, 9.809129e-01, 5.236739e-01, 5.434697e-01, 2.948466e-01, 5.836120e-01, 6.573360e-01, 2.903440e-01, 9.092491e-01, 5.84900…
6.000000e-01	5.032712e-01, 5.967400e-01, 1.407185e+00, 6.804810e-01, 3.189919e-01, 2.074369e-01, 2.551647e-01, 1.001242e+00, 1.014180e+00, 8.177558e-02, 5.781011e-01, 5.993615e-01, 2.676000e-01, 4.346963e-01, 1.343409e+00, 5.556337e-01, 5.417718e-01, 2.086984e+00, 3.726004e-02, 1.553004e+00, 6.852038e-01, 5.756709e-01, 7.243375e-01, 1.831755e-01, 3.986235e-01, 5.153422e-01, 4.970744e-01, 9.677343e-01, 4.73506…
8.000000e-01	4.318162e-01, 6.948843e-01, 1.147078e+00, 6.058088e-01, 2.259021e-01, 1.623984e-01, 3.259553e-01, 8.846427e-01, 8.713961e-01, 4.733990e-02, 5.215384e-01, 3.162439e-01, 1.681621e-01, 2.517932e-01, 1.687424e+00, 3.063827e-01, 3.492106e-01, 1.720003e+00, 3.387150e-02, 1.424016e+00, 4.703329e-01, 5.577599e-01, 8.633791e-01, 9.960845e-02, 2.405228e-01, 4.853941e-01, 8.196861e-01, 9.003419e-01, 3.94032…
1.000000e+00	4.465800e-01, 6.619723e-01, 9.662597e-01, 5.800954e-01, 2.733680e-01, 9.289825e-02, 3.906338e-01, 7.871258e-01, 9.321975e-01, 3.097304e-02, 4.822949e-01, 2.173506e-01, 1.509388e-01, 2.200982e-01, 1.406365e+00, 2.573236e-01, 2.532785e-01, 2.019136e+00, 6.956451e-02, 1.031185e+00, 4.530764e-01, 5.263156e-01, 8.352086e-01, 5.708851e-02, 1.836990e-01, 3.800510e-01, 9.929187e-01, 9.912092e-01, 4.18529…
1.200000e+00	4.600904e-01, 5.930295e-01, 1.139658e+00, 4.838097e-01, 2.029039e-01, 7.418650e-02, 4.727619e-01, 6.712255e-01, 9.882293e-01, 2.433771e-02, 4.433498e-01, 1.118411e-01, 8.295478e-02, 3.936306e-01, 1.430514e+00, 1.550709e-01, 1.371312e-01, 1.914340e+00, 1.481560e-01, 8.091903e-01, 3.010199e-01, 5.072721e-01, 7.244103e-01, 3.367024e-02, 9.255482e-02, 3.133381e-01, 1.050989e+00, 9.885732e-01, 3.07087…
1.400000e+00	4.994063e-01, 6.699615e-01, 9.589499e-01, 2.794185e-01, 1.687555e-01, 5.464787e-02, 4.109534e-01, 5.678546e-01, 8.429894e-01, 1.655625e-02, 5.110179e-01, 6.778660e-02, 4.661221e-02, 7.083209e-01, 1.403425e+00, 8.564288e-02, 1.106458e-01, 1.787001e+00, 2.176930e-01, 5.754602e-01, 2.347865e-01, 4.773869e-01, 9.153899e-01, 2.125029e-02, 6.329268e-02, 2.416097e-01, 1.130105e+00, 9.138562e-01, 3.20023…
1.600000e+00	5.553941e-01, 6.086622e-01, 8.553625e-01, 1.551811e-01, 1.552304e-01, 4.112534e-02, 5.099624e-01, 5.307128e-01, 1.064020e+00, 1.184545e-02, 6.088653e-01, 4.652831e-02, 3.372783e-02, 9.298591e-01, 1.443047e+00, 5.899742e-02, 8.347521e-02, 1.965855e+00, 2.717442e-01, 3.191974e-01, 1.535445e-01, 5.545742e-01, 8.047415e-01, 1.596936e-02, 4.777187e-02, 1.851324e-01, 1.265949e+00, 1.087889e+00, 3.25045…
1.800000e+00	5.010145e-01, 5.285374e-01, 8.422543e-01, 8.567158e-02, 1.142679e-01, 2.715354e-02, 5.701180e-01, 4.936392e-01, 1.253150e+00, 9.934490e-03, 6.533018e-01, 2.414177e-02, 2.220365e-02, 7.405033e-01, 1.606996e+00, 2.593048e-02, 5.400575e-02, 1.961764e+00, 3.315124e-01, 2.911975e-01, 9.536089e-02, 5.152472e-01, 7.861203e-01, 1.521124e-02, 2.148972e-02, 1.270680e-01, 1.536920e+00, 6.688535e-01, 4.27579…
2.000000e+00	5.656266e-01, 5.093126e-01, 8.056121e-01, 6.338057e-02, 9.743739e-02, 1.807251e-02, 6.113823e-01, 3.677921e-01, 1.147685e+00, 7.701404e-03, 5.673547e-01, 1.427828e-02, 1.914190e-02, 1.193847e+00, 1.432833e+00, 2.143988e-02, 3.743366e-02, 1.614312e+00, 3.511581e-01, 1.903147e-01, 6.467093e-02, 6.237009e-01, 7.890941e-01, 1.369521e-02, 1.111511e-02, 1.088829e-01, 1.436175e+00, 8.414096e-01, 3.27588…
0.000000e+00	2.305170e-01, 3.348342e-02, 8.135995e-01, 1.509550e+00, 3.822983e-02, 3.364940e-02, 3.801742e-01, 2.330163e+00, 1.073803e+00, 1.839877e+00, 9.608147e-01, 3.257442e+00, 1.714127e+00, 1.471380e+00, 2.443671e+00, 9.980152e-02, 9.834458e-01, 2.651159e+00, 1.329212e+00, 2.344488e+00, 1.164048e+00, 1.319270e+00, 2.626550e+00, 7.029595e-01, 2.232262e+00, 2.593974e+00, 1.981311e-02, 1.206030e+00, 1.40036…
2.000000e-01	1.454925e-01, 2.852588e-01, 4.283618e-01, 1.263081e+00, 2.863030e-02, 2.177460e-02, 2.030160e-01, 1.893504e+00, 4.876658e-01, 1.795863e+00, 9.661776e-01, 1.813482e+00, 1.683123e+00, 1.015226e+00, 1.739792e+00, 4.528405e-01, 8.262001e-01, 1.769643e+00, 7.382074e-01, 1.634125e+00, 1.097139e+00, 9.649538e-01, 1.528839e+00, 1.042163e+00, 1.384483e+00, 2.044415e+00, 4.879357e-01, 9.402721e-01, 1.07169…
4.000000e-01	8.100994e-02, 3.048651e-01, 4.374676e-01, 8.425506e-01, 1.928488e-02, 1.681514e-02, 1.733496e-01, 1.838800e+00, 3.903253e-01, 1.498849e+00, 9.399522e-01, 9.365912e-01, 7.993529e-01, 5.945206e-01, 1.380784e+00, 7.025375e-01, 6.358922e-01, 2.058394e+00, 4.508859e-01, 1.627954e+00, 9.937813e-01, 8.635139e-01, 1.002763e+00, 8.703099e-01, 8.938579e-01, 2.204772e+00, 6.811332e-01, 5.310218e-01, 7.28992…
6.000000e-01	5.135671e-02, 4.553082e-01, 5.293396e-01, 6.895915e-01, 1.311521e-02, 1.034715e-02, 1.139737e-01, 1.230943e+00, 4.912798e-01, 8.852413e-01, 5.893955e-01, 5.431146e-01, 6.533542e-01, 4.232360e-01, 1.874291e+00, 5.402497e-01, 5.686972e-01, 2.380116e+00, 3.632672e-01, 1.414668e+00, 9.040838e-01, 7.892235e-01, 5.423628e-01, 8.758872e-01, 7.530587e-01, 1.714536e+00, 4.871809e-01, 6.235455e-01, 5.50764…
8.000000e-01	1.155695e-01, 4.827780e-01, 5.858306e-01, 7.197146e-01, 1.425574e-02, 7.565735e-03, 1.643989e-01, 9.305986e-01, 7.604793e-01, 6.627794e-01, 4.710355e-01, 2.985908e-01, 3.991550e-01, 2.423896e-01, 1.437309e+00, 2.962282e-01, 3.447678e-01, 1.765062e+00, 2.663580e-01, 1.322220e+00, 5.337618e-01, 7.115965e-01, 3.807910e-01, 7.651030e-01, 4.807546e-01, 1.288495e+00, 4.586929e-01, 7.098055e-01, 5.16320…
1.000000e+00	2.618891e-01, 5.762398e-01, 6.611376e-01, 5.953020e-01, 1.775943e-02, 5.668155e-03, 2.769839e-01, 7.701167e-01, 9.813763e-01, 4.460032e-01, 4.372633e-01, 2.043548e-01, 2.407240e-01, 2.542213e-01, 1.417643e+00, 2.175888e-01, 2.684317e-01, 2.044922e+00, 3.124195e-01, 1.072203e+00, 4.452182e-01, 6.528543e-01, 2.493033e-01, 7.065196e-01, 3.452467e-01, 1.050970e+00, 3.829959e-01, 7.184796e-01, 4.12306…
1.200000e+00	3.796855e-01, 5.751815e-01, 5.777613e-01, 5.842819e-01, 3.006865e-02, 3.787325e-03, 4.311148e-01, 5.407561e-01, 8.244574e-01, 2.942544e-01, 4.178653e-01, 9.532470e-02, 1.702363e-01, 3.493420e-01, 1.337502e+00, 1.062299e-01, 1.748949e-01, 1.983516e+00, 2.433875e-01, 1.154459e+00, 3.872604e-01, 6.157728e-01, 3.771799e-01, 5.850221e-01, 1.530541e-01, 1.054924e+00, 3.523492e-01, 8.074775e-01, 4.30565…
1.400000e+00	4.954998e-01, 5.316689e-01, 7.884896e-01, 5.531048e-01, 3.724257e-02, 2.927209e-03, 5.012275e-01, 3.401590e-01, 9.533185e-01, 1.571586e-01, 4.158982e-01, 7.027051e-02, 1.286724e-01, 4.150955e-01, 1.544268e+00, 6.053836e-02, 1.280536e-01, 1.842199e+00, 2.579130e-01, 1.171553e+00, 2.401548e-01, 5.271896e-01, 3.781953e-01, 3.514273e-01, 1.025880e-01, 7.810697e-01, 3.384415e-01, 9.005439e-01, 3.83161…
1.600000e+00	4.770871e-01, 6.127042e-01, 6.910303e-01, 4.736741e-01, 4.337419e-02, 2.306923e-03, 5.174073e-01, 2.886908e-01, 9.940035e-01, 1.237184e-01, 5.341410e-01, 3.638174e-02, 9.132220e-02, 6.057965e-01, 1.670402e+00, 4.426905e-02, 8.487497e-02, 1.865860e+00, 2.578213e-01, 1.097862e+00, 2.073168e-01, 5.358940e-01, 3.990078e-01, 2.400545e-01, 5.622862e-02, 5.133499e-01, 5.721526e-01, 8.507984e-01, 3.62604…
1.800000e+00	5.858679e-01, 4.406894e-01, 8.733864e-01, 4.013873e-01, 4.713275e-02, 1.445158e-03, 4.893237e-01, 2.388504e-01, 1.020434e+00, 7.543899e-02, 6.318361e-01, 2.553886e-02, 4.883508e-02, 6.936538e-01, 1.569325e+00, 2.484952e-02, 7.285430e-02, 1.612953e+00, 2.673959e-01, 1.157900e+00, 1.831960e-01, 5.150764e-01, 4.847412e-01, 1.415593e-01, 4.408622e-02, 5.326280e-01, 7.754384e-01, 9.897534e-01, 2.74514…
2.000000e+00	6.626783e-01, 5.684202e-01, 7.553584e-01, 3.123584e-01, 5.944903e-02, 1.564891e-03, 6.203614e-01, 2.382757e-01, 1.029360e+00, 3.761142e-02, 6.347586e-01, 1.192753e-02, 4.648916e-02, 9.195257e-01, 1.322802e+00, 1.610136e-02, 5.133412e-02, 1.683158e+00, 3.104716e-01, 8.259266e-01, 1.277247e-01, 6.391401e-01, 5.725331e-01, 9.002876e-02, 2.925530e-02, 4.382469e-01, 1.002479e+00, 9.589792e-01, 3.84875…
0.000000e+00	2.009795e+00, 1.810540e-01, 1.578346e+00, 2.678601e+00, 5.823536e-01, 2.556995e+00, 5.120694e-01, 1.438469e+00, 2.496838e+00, 2.136946e-01, 2.784466e+00, 1.611832e+00, 2.501452e+00, 2.275326e+00, 1.507141e+00, 1.038365e+00, 1.864570e+00, 2.134686e+00, 2.197272e+00, 8.572343e-01, 2.325859e+00, 1.576477e+00, 2.206284e+00, 2.028138e+00, 3.249912e+00, 1.329603e+00, 2.587587e-02, 1.442482e-01, 5.86625…
2.000000e-01	8.414199e-01, 1.328758e-01, 1.055948e+00, 1.731748e+00, 5.303926e-01, 1.789048e+00, 2.813744e-01, 1.811043e+00, 1.287391e+00, 4.461935e-01, 1.425703e+00, 1.459661e+00, 2.307689e+00, 1.699486e+00, 1.151729e+00, 1.016357e+00, 1.741202e+00, 2.381186e+00, 1.222036e+00, 9.655987e-01, 1.694114e+00, 1.282506e+00, 1.393549e+00, 1.470942e+00, 1.722825e+00, 1.167704e+00, 1.415126e-01, 8.451554e-02, 3.10047…
4.000000e-01	5.086850e-01, 2.414795e-01, 7.747674e-01, 1.225603e+00, 3.526656e-01, 1.175241e+00, 2.212894e-01, 1.465229e+00, 9.466699e-01, 6.238322e-01, 1.144094e+00, 9.197316e-01, 1.463941e+00, 1.050403e+00, 1.098932e+00, 1.218668e+00, 1.145145e+00, 1.885344e+00, 7.465562e-01, 1.128860e+00, 1.512518e+00, 9.914437e-01, 7.512630e-01, 1.101079e+00, 1.422260e+00, 1.030455e+00, 1.234710e-01, 1.822723e-01, 3.16097…
6.000000e-01	3.830428e-01, 3.892824e-01, 5.833543e-01, 9.241661e-01, 2.265367e-01, 7.349920e-01, 1.785444e-01, 1.274776e+00, 5.791954e-01, 4.359350e-01, 1.108383e+00, 6.632233e-01, 1.088329e+00, 8.688868e-01, 1.213028e+00, 9.126448e-01, 7.963270e-01, 1.929796e+00, 5.789027e-01, 1.040583e+00, 1.142367e+00, 9.270268e-01, 4.897134e-01, 1.078081e+00, 8.966266e-01, 1.564827e+00, 1.018033e-01, 4.048625e-01, 3.21282…
8.000000e-01	2.947254e-01, 4.184100e-01, 6.261670e-01, 5.184398e-01, 1.054319e-01, 5.359502e-01, 2.649420e-01, 7.863751e-01, 7.427623e-01, 2.903724e-01, 7.649620e-01, 3.464066e-01, 6.601202e-01, 9.341345e-01, 1.104288e+00, 6.706822e-01, 7.081288e-01, 1.787930e+00, 4.753535e-01, 9.669204e-01, 9.623089e-01, 7.876451e-01, 3.900969e-01, 9.680466e-01, 5.911832e-01, 1.336474e+00, 9.503518e-02, 6.047541e-01, 3.53079…
1.000000e+00	4.670172e-01, 4.136960e-01, 6.882913e-01, 3.907587e-01, 7.361087e-02, 3.574513e-01, 3.959686e-01, 6.833322e-01, 8.875481e-01, 1.881053e-01, 7.554895e-01, 2.633103e-01, 4.428360e-01, 1.189057e+00, 1.500041e+00, 3.901713e-01, 4.277954e-01, 2.054331e+00, 4.165620e-01, 1.091059e+00, 6.302692e-01, 7.173183e-01, 3.556099e-01, 7.184503e-01, 3.113026e-01, 1.063317e+00, 1.104321e-01, 7.356193e-01, 3.68060…
1.200000e+00	5.422938e-01, 5.564278e-01, 8.243763e-01, 4.456744e-01, 5.189079e-02, 2.440978e-01, 3.634138e-01, 5.326274e-01, 8.312472e-01, 9.756011e-02, 6.256563e-01, 1.458201e-01, 3.582174e-01, 8.997155e-01, 1.369749e+00, 1.903798e-01, 2.999853e-01, 1.977464e+00, 4.067105e-01, 9.363546e-01, 4.969240e-01, 7.199643e-01, 5.178674e-01, 5.793344e-01, 1.785702e-01, 8.431581e-01, 3.221531e-01, 7.243645e-01, 3.48353…
1.400000e+00	5.871332e-01, 5.601006e-01, 7.241204e-01, 4.311676e-01, 4.913156e-02, 1.435014e-01, 5.067537e-01, 3.708139e-01, 9.014837e-01, 6.339492e-02, 6.641330e-01, 7.748187e-02, 2.192540e-01, 9.070419e-01, 1.502515e+00, 1.402792e-01, 2.255961e-01, 1.909507e+00, 3.090621e-01, 9.081780e-01, 3.026849e-01, 5.162402e-01, 5.526162e-01, 3.703664e-01, 1.286590e-01, 5.612526e-01, 5.380652e-01, 7.787823e-01, 3.92535…
1.600000e+00	5.381056e-01, 5.452931e-01, 8.597035e-01, 4.153318e-01, 4.401072e-02, 1.080479e-01, 4.595109e-01, 2.493739e-01, 1.249760e+00, 6.229249e-02, 8.353148e-01, 3.926618e-02, 1.637272e-01, 8.990672e-01, 1.209200e+00, 9.808303e-02, 1.433031e-01, 1.975724e+00, 3.329764e-01, 1.086766e+00, 2.515425e-01, 4.487090e-01, 6.409701e-01, 2.423913e-01, 6.281046e-02, 4.895916e-01, 6.559909e-01, 8.277179e-01, 3.14569…
1.800000e+00	5.652345e-01, 4.918031e-01, 7.045529e-01, 3.364553e-01, 4.856930e-02, 6.725857e-02, 5.882167e-01, 2.551379e-01, 9.267633e-01, 3.476204e-02, 8.481572e-01, 2.196029e-02, 1.350329e-01, 9.159884e-01, 1.147415e+00, 5.114931e-02, 1.103003e-01, 1.912185e+00, 2.632806e-01, 8.448944e-01, 1.644422e-01, 5.580383e-01, 6.354364e-01, 1.654265e-01, 4.356976e-02, 4.162235e-01, 1.048130e+00, 8.387725e-01, 3.91683…
2.000000e+00	6.055987e-01, 5.354755e-01, 6.540538e-01, 2.581075e-01, 4.387880e-02, 5.039769e-02, 5.338158e-01, 2.000676e-01, 1.056728e+00, 2.864882e-02, 6.774825e-01, 1.557341e-02, 9.065314e-02, 1.062867e+00, 1.114239e+00, 2.895851e-02, 7.403123e-02, 1.580775e+00, 3.354380e-01, 7.597121e-01, 1.259308e-01, 5.825815e-01, 7.260703e-01, 9.929412e-02, 2.229382e-02, 3.573088e-01, 1.363523e+00, 6.353709e-01, 3.68969…
0.000000e+00	1.139545e+00, 1.690179e+00, 2.286101e+00, 7.727965e-01, 1.708942e+00, 2.667816e+00, 5.346017e-01, 2.168820e+00, 1.797306e+00, 6.104512e-01, 2.006559e+00, 3.260588e+00, 1.330307e+00, 3.034155e+00, 6.370635e-01, 2.149209e+00, 2.308569e+00, 9.210277e-01, 2.598904e+00, 1.093163e+00, 3.404055e+00, 6.605016e-01, 2.067963e+00, 1.735808e+00, 1.117923e+00, 1.269745e+00, 2.879682e-01, 2.684763e+00, 1.47229…
2.000000e-01	4.229311e-01, 1.059280e+00, 1.641748e+00, 6.054401e-01, 1.008711e+00, 2.531741e+00, 3.774436e-01, 2.072270e+00, 1.328716e+00, 6.636520e-01, 1.529588e+00, 1.703138e+00, 9.951376e-01, 1.758117e+00, 7.934807e-01, 1.502337e+00, 1.554042e+00, 1.219059e+00, 1.728196e+00, 1.080033e+00, 2.323642e+00, 4.429387e-01, 1.611029e+00, 9.032389e-01, 7.725226e-01, 1.362855e+00, 6.274434e-01, 1.346135e+00, 9.39549…
4.000000e-01	3.017050e-01, 6.935997e-01, 1.341558e+00, 5.215285e-01, 8.460688e-01, 1.781423e+00, 2.159961e-01, 1.946623e+00, 1.168731e+00, 5.453871e-01, 1.172199e+00, 1.646009e+00, 5.949765e-01, 9.681550e-01, 1.072971e+00, 1.105436e+00, 1.035467e+00, 1.356023e+00, 8.752125e-01, 7.575570e-01, 1.214348e+00, 4.724337e-01, 1.123652e+00, 4.754783e-01, 4.255120e-01, 8.676866e-01, 9.987968e-01, 9.327257e-01, 4.71600…
6.000000e-01	1.616325e-01, 7.861470e-01, 1.109599e+00, 3.320377e-01, 5.240781e-01, 1.160204e+00, 1.708861e-01, 2.208529e+00, 1.044337e+00, 3.716593e-01, 8.835368e-01, 9.913260e-01, 4.798603e-01, 8.625255e-01, 1.176965e+00, 4.851866e-01, 5.932039e-01, 1.372247e+00, 6.140443e-01, 8.211209e-01, 8.947548e-01, 4.789578e-01, 8.684829e-01, 3.889213e-01, 2.564401e-01, 7.159109e-01, 1.195744e+00, 7.277509e-01, 5.13315…
8.000000e-01	1.229315e-01, 6.308243e-01, 9.405083e-01, 1.877639e-01, 3.725260e-01, 6.918839e-01, 1.322151e-01, 1.421772e+00, 1.053220e+00, 2.738442e-01, 7.408134e-01, 8.338866e-01, 1.898796e-01, 6.326732e-01, 1.162852e+00, 3.130863e-01, 4.637632e-01, 1.532732e+00, 5.504571e-01, 5.582902e-01, 6.810943e-01, 3.939989e-01, 7.986303e-01, 1.984079e-01, 1.695084e-01, 4.039395e-01, 1.374001e+00, 7.493039e-01, 4.09785…
1.000000e+00	1.267124e-01, 5.287599e-01, 9.134957e-01, 1.255835e-01, 3.011460e-01, 5.345185e-01, 1.320069e-01, 1.053267e+00, 1.197582e+00, 1.452738e-01, 6.204336e-01, 4.398467e-01, 2.055426e-01, 5.500441e-01, 1.156533e+00, 1.902211e-01, 2.688801e-01, 1.567192e+00, 3.948380e-01, 3.513038e-01, 4.216550e-01, 5.095706e-01, 7.821280e-01, 1.048681e-01, 8.925192e-02, 3.934537e-01, 1.218867e+00, 9.649531e-01, 3.50049…
1.200000e+00	2.369604e-01, 6.117779e-01, 8.650142e-01, 6.744309e-02, 1.901037e-01, 3.494947e-01, 1.740752e-01, 7.316823e-01, 1.021480e+00, 1.083623e-01, 5.915531e-01, 2.271477e-01, 1.261376e-01, 8.322840e-01, 1.553487e+00, 1.362009e-01, 2.273649e-01, 1.802392e+00, 3.763850e-01, 2.703905e-01, 2.706484e-01, 5.013576e-01, 7.984444e-01, 6.821522e-02, 5.908676e-02, 3.364899e-01, 1.303113e+00, 9.007468e-01, 4.20040…
1.400000e+00	3.241043e-01, 5.895036e-01, 8.921078e-01, 2.950134e-02, 1.832495e-01, 2.506423e-01, 3.988300e-01, 4.858483e-01, 9.938194e-01, 7.269125e-02, 7.171547e-01, 1.360537e-01, 9.684262e-02, 8.577540e-01, 1.440470e+00, 8.113929e-02, 1.606459e-01, 1.983272e+00, 4.462986e-01, 1.675361e-01, 2.167782e-01, 5.015320e-01, 6.705737e-01, 3.736194e-02, 2.839801e-02, 3.402152e-01, 1.518955e+00, 9.166361e-01, 3.83657…
1.600000e+00	4.242946e-01, 5.200063e-01, 7.935745e-01, 1.765690e-02, 1.395277e-01, 1.694310e-01, 4.479074e-01, 4.842972e-01, 8.028249e-01, 4.722336e-02, 6.976975e-01, 1.116328e-01, 5.824541e-02, 9.711400e-01, 1.167977e+00, 4.745188e-02, 9.639816e-02, 1.672748e+00, 3.917899e-01, 1.102153e-01, 1.421269e-01, 5.239887e-01, 8.815800e-01, 3.155873e-02, 1.739000e-02, 2.658717e-01, 1.502699e+00, 9.537801e-01, 4.31577…
1.800000e+00	5.257040e-01, 5.259409e-01, 7.778352e-01, 1.243527e-02, 1.249978e-01, 1.132185e-01, 5.286282e-01, 5.363799e-01, 9.714199e-01, 3.084981e-02, 7.525381e-01, 6.144236e-02, 3.383607e-02, 1.049941e+00, 1.489510e+00, 3.368868e-02, 7.363060e-02, 1.814897e+00, 3.654432e-01, 8.971265e-02, 9.227118e-02, 6.070123e-01, 6.780424e-01, 2.033539e-02, 1.036547e-02, 1.716051e-01, 1.464991e+00, 8.179187e-01, 3.56857…
2.000000e+00	5.484122e-01, 5.105808e-01, 8.286069e-01, 7.399086e-03, 1.075884e-01, 7.090300e-02, 5.352281e-01, 3.873724e-01, 1.112818e+00, 2.615072e-02, 7.316156e-01, 3.040548e-02, 2.726022e-02, 9.857432e-01, 1.396655e+00, 1.541545e-02, 4.825125e-02, 1.935616e+00, 3.772627e-01, 6.939585e-02, 5.334345e-02, 5.325204e-01, 8.342226e-01, 1.788323e-02, 5.875344e-03, 1.320294e-01, 1.440849e+00, 9.904799e-01, 3.45857…
0.000000e+00	6.734840e-01, 1.330620e+00, 1.075284e-01, 8.509934e-01, 3.764407e-01, 1.687970e+00, 1.393902e+00, 1.559349e+00, 2.744435e+00, 1.264432e+00, 3.085641e+00, 2.062613e+00, 2.005755e+00, 4.980417e-01, 2.209790e+00, 5.685335e-01, 5.207994e-01, 2.854910e+00, 2.570385e+00, 2.291285e-01, 2.952704e+00, 2.000365e+00, 1.466715e+00, 7.237320e-01, 5.422618e-01, 1.932052e+00, 1.600347e+00, 9.489696e-01, 1.13752…
2.000000e-01	2.778981e-01, 7.538882e-01, 6.334421e-02, 4.551243e-01, 2.274846e-01, 9.127893e-01, 8.534661e-01, 1.498083e+00, 2.287124e+00, 1.236696e+00, 2.065466e+00, 1.706157e+00, 1.550604e+00, 3.085383e-01, 1.919619e+00, 3.809342e-01, 5.427309e-01, 2.300716e+00, 1.662578e+00, 1.887801e-01, 1.794423e+00, 1.293482e+00, 1.002032e+00, 7.165702e-01, 3.091236e-01, 1.702777e+00, 1.331160e+00, 7.816972e-01, 7.43774…
4.000000e-01	2.156171e-01, 6.805882e-01, 9.970676e-02, 3.252990e-01, 1.091737e-01, 7.368313e-01, 7.742890e-01, 1.289654e+00, 1.719411e+00, 9.905310e-01, 1.262444e+00, 9.685080e-01, 1.056185e+00, 2.241875e-01, 2.083619e+00, 2.335928e-01, 6.308216e-01, 1.724081e+00, 1.064427e+00, 1.435369e-01, 9.944781e-01, 1.048683e+00, 6.416057e-01, 7.420543e-01, 1.938509e-01, 1.096768e+00, 1.070084e+00, 8.475781e-01, 6.27980…
6.000000e-01	2.067752e-01, 7.584015e-01, 3.174173e-01, 1.622281e-01, 5.817498e-02, 5.637712e-01, 5.307873e-01, 8.697788e-01, 1.158068e+00, 6.151672e-01, 1.080380e+00, 7.613546e-01, 6.373505e-01, 1.357251e-01, 1.496443e+00, 1.230510e-01, 4.885619e-01, 1.879871e+00, 7.462813e-01, 7.477956e-02, 7.727670e-01, 8.837528e-01, 3.733510e-01, 6.705106e-01, 1.068279e-01, 1.000707e+00, 9.886978e-01, 8.454784e-01, 5.02746…
8.000000e-01	3.626633e-01, 6.820726e-01, 3.782957e-01, 9.161354e-02, 4.019986e-02, 3.528777e-01, 5.009300e-01, 6.667346e-01, 1.163949e+00, 4.795625e-01, 6.741368e-01, 3.340391e-01, 4.556745e-01, 2.890928e-01, 1.732495e+00, 8.613815e-02, 3.517341e-01, 1.876291e+00, 5.760848e-01, 1.166129e-01, 4.648691e-01, 5.896956e-01, 2.910400e-01, 5.089875e-01, 7.057950e-02, 7.536507e-01, 1.066560e+00, 8.450796e-01, 4.41112…
1.000000e+00	4.316772e-01, 6.149496e-01, 5.279813e-01, 5.128061e-02, 2.363311e-02, 2.072714e-01, 6.089008e-01, 3.943457e-01, 1.136749e+00, 2.732252e-01, 6.560951e-01, 2.028301e-01, 2.821020e-01, 6.795471e-01, 2.104709e+00, 5.380849e-02, 2.085445e-01, 1.725627e+00, 4.415901e-01, 2.473259e-01, 3.526171e-01, 7.112665e-01, 3.204624e-01, 2.736553e-01, 3.349266e-02, 6.988769e-01, 8.993006e-01, 8.888668e-01, 4.50960…
1.200000e+00	5.416906e-01, 5.258992e-01, 6.245306e-01, 3.158172e-02, 1.855726e-02, 1.634940e-01, 6.365450e-01, 3.402231e-01, 1.086364e+00, 1.917619e-01, 6.586237e-01, 1.398057e-01, 1.930129e-01, 6.807128e-01, 1.234089e+00, 3.252297e-02, 1.202806e-01, 1.995453e+00, 4.846837e-01, 3.508602e-01, 2.293447e-01, 5.725151e-01, 4.534606e-01, 2.006211e-01, 1.710704e-02, 4.087031e-01, 7.612861e-01, 8.552319e-01, 3.45869…
1.400000e+00	6.319272e-01, 6.751308e-01, 6.230466e-01, 1.981238e-02, 2.593042e-02, 1.076437e-01, 6.431879e-01, 2.112872e-01, 1.141085e+00, 1.254264e-01, 7.686266e-01, 6.899698e-02, 1.316501e-01, 8.013780e-01, 1.343380e+00, 1.758762e-02, 9.352961e-02, 1.921014e+00, 3.975299e-01, 4.724481e-01, 1.567870e-01, 5.423291e-01, 4.752644e-01, 1.180864e-01, 1.039880e-02, 4.161554e-01, 8.255280e-01, 8.747060e-01, 3.72084…
1.600000e+00	5.700920e-01, 5.022622e-01, 8.310129e-01, 1.135847e-02, 3.507339e-02, 7.146445e-02, 5.207605e-01, 2.224332e-01, 9.795346e-01, 9.310333e-02, 6.586326e-01, 3.916840e-02, 8.323796e-02, 9.719687e-01, 1.405387e+00, 1.136070e-02, 7.088255e-02, 1.872585e+00, 3.986056e-01, 4.076912e-01, 1.039046e-01, 5.358299e-01, 5.986484e-01, 8.531172e-02, 7.402389e-03, 3.647063e-01, 1.298553e+00, 8.960995e-01, 3.01333…
1.800000e+00	5.575988e-01, 5.047141e-01, 6.500801e-01, 8.720154e-03, 3.837735e-02, 4.849116e-02, 6.065005e-01, 1.871289e-01, 9.587205e-01, 5.251186e-02, 7.320872e-01, 2.484596e-02, 5.828499e-02, 9.986771e-01, 1.137908e+00, 5.888605e-03, 5.190713e-02, 1.700331e+00, 3.788371e-01, 3.237838e-01, 6.945373e-02, 4.602575e-01, 5.694208e-01, 5.916905e-02, 4.043529e-03, 2.433335e-01, 1.138717e+00, 8.881423e-01, 3.16494…
2.000000e+00	5.764059e-01, 5.020856e-01, 8.185757e-01, 5.477646e-03, 4.692170e-02, 3.061646e-02, 6.824332e-01, 1.742857e-01, 1.045869e+00, 3.784159e-02, 7.630403e-01, 1.601626e-02, 4.389377e-02, 1.142630e+00, 1.245314e+00, 3.558804e-03, 4.579785e-02, 1.953092e+00, 3.775286e-01, 2.958080e-01, 5.308078e-02, 5.075697e-01, 5.117820e-01, 3.694001e-02, 2.369891e-03, 1.780558e-01, 1.284294e+00, 8.718406e-01, 3.36062…
0.000000e+00	4.230028e-01, 1.225811e+00, 1.042307e+00, 3.096670e+00, 2.541847e+00, 1.148176e+00, 2.418618e+00, 1.743777e+00, 2.585709e+00, 2.156508e+00, 1.980699e+00, 6.189619e-02, 2.876779e+00, 1.607616e+00, 1.242624e-01, 1.152375e+00, 1.773718e+00, 2.041261e+00, 2.200931e+00, 1.403331e+00, 1.156726e+00, 1.971720e+00, 5.543577e-01, 1.857705e+00, 1.082244e+00, 1.183991e+00, 6.076888e-01, 2.681849e+00, 1.23138…
2.000000e-01	2.587570e-01, 1.070323e+00, 9.105915e-01, 2.022712e+00, 1.213177e+00, 1.125591e+00, 1.580098e+00, 1.268860e+00, 1.711005e+00, 1.463255e+00, 1.178057e+00, 2.656188e-01, 1.467242e+00, 1.436520e+00, 8.531835e-02, 6.911169e-01, 1.259612e+00, 1.421705e+00, 1.141506e+00, 1.512857e+00, 1.003186e+00, 1.446722e+00, 2.858265e-01, 1.490711e+00, 9.816537e-01, 1.210817e+00, 4.594893e-01, 1.962513e+00, 8.69733…
4.000000e-01	2.517850e-01, 7.415885e-01, 5.927884e-01, 1.734913e+00, 7.359381e-01, 1.098957e+00, 1.159541e+00, 9.019123e-01, 1.241926e+00, 1.114202e+00, 1.206624e+00, 3.491505e-01, 1.012402e+00, 1.499299e+00, 7.282598e-02, 3.976802e-01, 1.323994e+00, 1.210714e+00, 7.366066e-01, 1.394664e+00, 1.038038e+00, 1.109520e+00, 1.735252e-01, 7.224563e-01, 7.971939e-01, 9.828615e-01, 2.735765e-01, 1.170643e+00, 6.80374…
6.000000e-01	3.296419e-01, 6.434032e-01, 4.967342e-01, 8.510613e-01, 4.225143e-01, 6.077669e-01, 1.191968e+00, 6.129521e-01, 9.431717e-01, 7.650053e-01, 9.361603e-01, 2.644554e-01, 8.063175e-01, 1.356620e+00, 1.968579e-01, 3.879197e-01, 8.580770e-01, 8.786781e-01, 3.865322e-01, 1.199667e+00, 1.191007e+00, 8.673048e-01, 1.629734e-01, 5.623616e-01, 7.462395e-01, 1.036913e+00, 2.276092e-01, 1.005545e+00, 6.42087…
8.000000e-01	4.347922e-01, 6.620051e-01, 6.203405e-01, 8.613811e-01, 2.478459e-01, 5.594026e-01, 1.042668e+00, 4.696879e-01, 1.036204e+00, 5.033783e-01, 1.029729e+00, 1.629717e-01, 5.836501e-01, 1.329690e+00, 5.285546e-01, 2.339440e-01, 6.323693e-01, 9.742837e-01, 2.628424e-01, 1.194288e+00, 8.462519e-01, 7.664996e-01, 1.418287e-01, 2.824011e-01, 4.676291e-01, 9.123723e-01, 1.288855e-01, 1.010779e+00, 4.41831…
1.000000e+00	4.995194e-01, 5.170055e-01, 7.342436e-01, 5.952613e-01, 1.488292e-01, 3.524658e-01, 7.553381e-01, 2.834271e-01, 9.408113e-01, 2.332638e-01, 9.029627e-01, 9.654065e-02, 4.039760e-01, 1.229320e+00, 7.675871e-01, 1.626724e-01, 3.873428e-01, 1.090766e+00, 2.934051e-01, 8.972074e-01, 5.851880e-01, 6.409241e-01, 2.340411e-01, 1.767831e-01, 2.916619e-01, 6.835409e-01, 1.246606e-01, 9.363162e-01, 4.58485…
1.200000e+00	4.713868e-01, 6.366680e-01, 7.359930e-01, 5.237517e-01, 8.666707e-02, 2.157023e-01, 7.645689e-01, 2.768725e-01, 1.093516e+00, 2.015447e-01, 9.110223e-01, 5.470726e-02, 2.486191e-01, 1.181316e+00, 8.828155e-01, 7.849922e-02, 3.218384e-01, 1.217468e+00, 2.334306e-01, 9.257409e-01, 5.933834e-01, 5.984306e-01, 3.267106e-01, 8.939385e-02, 2.253577e-01, 4.852530e-01, 1.564820e-01, 8.299807e-01, 3.51338…
1.400000e+00	4.947282e-01, 6.036328e-01, 8.432917e-01, 5.808014e-01, 7.186731e-02, 1.546580e-01, 8.519307e-01, 1.764537e-01, 1.007139e+00, 1.453148e-01, 6.497633e-01, 3.228328e-02, 1.795321e-01, 1.233000e+00, 1.123998e+00, 5.827976e-02, 2.308383e-01, 1.462965e+00, 2.401212e-01, 1.079979e+00, 3.534943e-01, 5.244328e-01, 4.367282e-01, 5.333184e-02, 1.308106e-01, 3.809098e-01, 3.165980e-01, 8.836066e-01, 4.40338…
1.600000e+00	6.000287e-01, 5.831275e-01, 8.032534e-01, 4.817707e-01, 5.526149e-02, 9.485305e-02, 7.242464e-01, 1.600641e-01, 9.918706e-01, 8.649869e-02, 8.520981e-01, 1.641134e-02, 1.159822e-01, 1.281410e+00, 1.013797e+00, 3.044895e-02, 1.257592e-01, 1.407425e+00, 2.211634e-01, 1.014631e+00, 2.176024e-01, 4.837359e-01, 4.597324e-01, 4.220355e-02, 7.379205e-02, 3.119038e-01, 6.049805e-01, 8.043915e-01, 4.24507…
1.800000e+00	6.703598e-01, 5.822681e-01, 7.012969e-01, 4.811175e-01, 5.842585e-02, 6.870567e-02, 7.916680e-01, 1.124974e-01, 8.483160e-01, 6.590061e-02, 7.408333e-01, 1.221952e-02, 8.349672e-02, 1.199462e+00, 1.123699e+00, 2.194459e-02, 1.105317e-01, 1.142137e+00, 2.307538e-01, 9.517707e-01, 2.039633e-01, 4.755665e-01, 5.284918e-01, 2.023502e-02, 4.892648e-02, 2.620438e-01, 8.284135e-01, 7.014961e-01, 3.74634…
2.000000e+00	4.987336e-01, 5.196051e-01, 7.418800e-01, 3.109480e-01, 5.973447e-02, 4.397129e-02, 7.066701e-01, 1.142068e-01, 9.422478e-01, 4.225104e-02, 7.711497e-01, 6.401397e-03, 5.097636e-02, 1.052372e+00, 1.246499e+00, 1.452882e-02, 6.795997e-02, 1.755231e+00, 2.736010e-01, 1.040925e+00, 1.486969e-01, 5.560458e-01, 6.509958e-01, 1.880262e-02, 2.900222e-02, 2.093468e-01, 9.526687e-01, 9.620971e-01, 3.48892…
0.000000e+00	1.386763e+00, 4.032479e-01, 1.316922e+00, 1.318395e+00, 2.845380e+00, 8.951296e-01, 3.102528e+00, 1.562054e+00, 1.216349e+00, 9.789240e-01, 2.512192e+00, 4.094750e-01, 1.100265e+00, 1.389524e-01, 2.996217e+00, 2.823894e+00, 5.669567e-01, 1.901199e+00, 2.291161e+00, 2.257218e+00, 2.541794e+00, 2.313587e+00, 1.516372e+00, 1.599353e+00, 2.505095e+00, 1.607427e+00, 3.456453e-01, 2.619481e+00, 7.56254…
2.000000e-01	7.585761e-01, 3.078753e-01, 7.283934e-01, 9.903341e-01, 1.477872e+00, 8.738198e-01, 1.883364e+00, 2.041268e+00, 5.534295e-01, 9.898476e-01, 2.042138e+00, 3.931087e-01, 1.025468e+00, 8.094854e-02, 2.767851e+00, 1.622438e+00, 7.487000e-01, 1.244298e+00, 1.478270e+00, 2.006677e+00, 1.520436e+00, 1.650808e+00, 1.102491e+00, 1.155550e+00, 1.687729e+00, 1.707210e+00, 3.777116e-01, 1.860077e+00, 5.70383…
4.000000e-01	4.448432e-01, 4.271687e-01, 9.074983e-01, 1.050681e+00, 9.221791e-01, 9.555700e-01, 9.302860e-01, 1.413337e+00, 4.352077e-01, 7.078820e-01, 1.200180e+00, 3.167514e-01, 6.829800e-01, 5.261449e-02, 2.222414e+00, 1.564152e+00, 5.864140e-01, 8.488811e-01, 7.131880e-01, 1.709152e+00, 1.537574e+00, 9.709711e-01, 7.293723e-01, 8.717503e-01, 9.734137e-01, 2.100191e+00, 3.048789e-01, 1.069985e+00, 6.06163…
6.000000e-01	3.301494e-01, 4.196017e-01, 7.785455e-01, 7.882043e-01, 5.860935e-01, 5.720318e-01, 8.541467e-01, 1.186990e+00, 6.453603e-01, 5.192080e-01, 8.335183e-01, 2.434844e-01, 4.930553e-01, 6.302733e-02, 1.596596e+00, 9.461146e-01, 4.433992e-01, 8.933786e-01, 4.166029e-01, 1.303750e+00, 1.036132e+00, 6.785427e-01, 4.162544e-01, 4.619790e-01, 6.666806e-01, 1.633532e+00, 2.167869e-01, 6.983679e-01, 4.02223…
8.000000e-01	2.932707e-01, 5.006474e-01, 8.460615e-01, 6.523947e-01, 3.358657e-01, 4.629203e-01, 7.155316e-01, 7.288467e-01, 6.322362e-01, 3.405089e-01, 6.029399e-01, 1.892715e-01, 3.424648e-01, 1.029934e-01, 1.618412e+00, 5.928004e-01, 3.072052e-01, 9.956029e-01, 2.576516e-01, 1.130522e+00, 5.380986e-01, 4.770304e-01, 3.608265e-01, 3.052211e-01, 4.768849e-01, 1.111029e+00, 1.937418e-01, 9.692201e-01, 4.34751…
1.000000e+00	4.755976e-01, 5.285971e-01, 8.640342e-01, 7.167915e-01, 2.040632e-01, 3.709576e-01, 6.685075e-01, 6.566675e-01, 8.464573e-01, 2.810869e-01, 5.135925e-01, 1.094082e-01, 2.427835e-01, 1.820931e-01, 1.432958e+00, 3.376514e-01, 2.142889e-01, 1.360485e+00, 1.827819e-01, 1.244096e+00, 6.551326e-01, 2.256258e-01, 2.888851e-01, 1.749126e-01, 2.430457e-01, 7.620481e-01, 1.848912e-01, 7.598721e-01, 4.12399…
1.200000e+00	5.444277e-01, 5.899544e-01, 8.996643e-01, 5.195133e-01, 1.377049e-01, 2.182553e-01, 6.009290e-01, 3.789501e-01, 1.071726e+00, 1.700035e-01, 4.511663e-01, 4.991581e-02, 1.453740e-01, 3.215991e-01, 1.831730e+00, 2.676299e-01, 1.505832e-01, 1.619627e+00, 1.769504e-01, 1.253520e+00, 4.589183e-01, 2.529980e-01, 3.813021e-01, 9.396675e-02, 1.752738e-01, 7.895839e-01, 3.118409e-01, 8.220075e-01, 3.49831…
1.400000e+00	5.131653e-01, 5.166730e-01, 9.252132e-01, 6.139267e-01, 1.050840e-01, 1.560552e-01, 6.566085e-01, 2.821631e-01, 8.292359e-01, 1.147438e-01, 4.676850e-01, 3.989340e-02, 9.906600e-02, 4.460572e-01, 1.592213e+00, 1.567298e-01, 9.586206e-02, 1.619843e+00, 1.662675e-01, 1.101097e+00, 3.413602e-01, 2.579750e-01, 4.476879e-01, 4.836435e-02, 1.076878e-01, 6.913193e-01, 5.141404e-01, 6.815611e-01, 3.69093…
1.600000e+00	5.099853e-01, 4.890344e-01, 9.388534e-01, 5.828683e-01, 9.234878e-02, 9.869952e-02, 6.271265e-01, 2.317835e-01, 1.004435e+00, 7.409156e-02, 4.917946e-01, 2.231585e-02, 5.536257e-02, 5.563974e-01, 1.641138e+00, 1.180941e-01, 6.415154e-02, 1.267504e+00, 1.783810e-01, 1.002080e+00, 2.894983e-01, 2.877971e-01, 4.729230e-01, 3.774632e-02, 8.519964e-02, 5.909951e-01, 7.769277e-01, 8.540595e-01, 3.52251…
1.800000e+00	5.636948e-01, 5.147828e-01, 7.049185e-01, 4.708256e-01, 7.022994e-02, 7.159008e-02, 5.564734e-01, 2.305956e-01, 7.998849e-01, 4.754406e-02, 6.910802e-01, 1.026248e-02, 4.648102e-02, 6.632648e-01, 1.644704e+00, 6.522666e-02, 4.337094e-02, 1.676985e+00, 2.275519e-01, 1.043499e+00, 2.099802e-01, 3.735865e-01, 6.139992e-01, 1.991966e-02, 5.143453e-02, 3.597066e-01, 1.074954e+00, 7.741815e-01, 3.95476…
2.000000e+00	5.921679e-01, 5.585513e-01, 8.024058e-01, 3.894072e-01, 6.203292e-02, 5.006687e-02, 6.610662e-01, 1.534220e-01, 8.775686e-01, 3.694783e-02, 5.861488e-01, 7.089381e-03, 2.774613e-02, 8.796332e-01, 1.313896e+00, 3.476513e-02, 2.894205e-02, 1.965172e+00, 2.386964e-01, 9.087874e-01, 1.613766e-01, 4.103102e-01, 6.371724e-01, 1.684751e-02, 3.050932e-02, 3.513900e-01, 1.035466e+00, 8.573422e-01, 3.55955…
0.000000e+00	2.368445e+00, 2.755159e+00, 5.964060e-02, 1.931777e+00, 1.751842e+00, 5.032054e-01, 1.556861e+00, 2.059563e+00, 3.703480e-01, 1.101743e+00, 1.132950e-02, 6.845995e-01, 5.100685e-01, 2.994671e+00, 2.360379e+00, 1.870970e+00, 3.035140e+00, 8.330348e-01, 2.017118e+00, 3.511058e-01, 1.697979e+00, 3.108322e-01, 1.888045e+00, 8.516288e-01, 5.160652e-01, 1.243796e+00, 1.354935e+00, 1.525186e+00, 7.00474…
2.000000e-01	1.328050e+00, 2.042362e+00, 3.090538e-01, 1.031756e+00, 8.223128e-01, 5.382084e-01, 1.208519e+00, 2.195642e+00, 7.077619e-01, 8.365844e-01, 2.272159e-01, 3.363879e-01, 3.671098e-01, 2.009367e+00, 1.643709e+00, 1.195673e+00, 1.615475e+00, 7.723672e-01, 1.212331e+00, 3.333663e-01, 1.358094e+00, 1.858394e-01, 1.233783e+00, 8.390697e-01, 6.482627e-01, 1.052691e+00, 1.143226e+00, 1.002643e+00, 4.78259…
4.000000e-01	6.163019e-01, 1.047071e+00, 4.709711e-01, 7.037896e-01, 3.668279e-01, 3.787636e-01, 6.728815e-01, 1.692732e+00, 8.884800e-01, 5.037753e-01, 3.850898e-01, 1.869703e-01, 2.254645e-01, 1.596444e+00, 1.845670e+00, 7.558782e-01, 9.871728e-01, 6.909279e-01, 7.208514e-01, 1.968339e-01, 8.845482e-01, 1.422936e-01, 7.875438e-01, 7.404354e-01, 3.439528e-01, 1.083236e+00, 1.297488e+00, 7.944603e-01, 3.48856…
6.000000e-01	3.395421e-01, 8.191821e-01, 5.133002e-01, 3.093336e-01, 2.254134e-01, 2.717940e-01, 5.047003e-01, 1.450784e+00, 9.607248e-01, 3.878464e-01, 4.716089e-01, 1.284150e-01, 1.639248e-01, 1.523843e+00, 1.669458e+00, 4.372212e-01, 7.313281e-01, 1.109374e+00, 5.163848e-01, 1.430497e-01, 7.126908e-01, 8.086067e-02, 5.110312e-01, 7.954243e-01, 2.318507e-01, 6.705976e-01, 1.361130e+00, 6.888860e-01, 3.46762…
8.000000e-01	2.952893e-01, 8.575340e-01, 6.176621e-01, 2.386084e-01, 1.755298e-01, 1.942388e-01, 4.844922e-01, 9.595417e-01, 8.609680e-01, 2.149425e-01, 5.956595e-01, 8.248396e-02, 1.060782e-01, 1.184755e+00, 1.605788e+00, 2.574222e-01, 5.393238e-01, 1.422136e+00, 4.934616e-01, 1.424808e-01, 3.845852e-01, 8.241780e-02, 5.116326e-01, 6.121233e-01, 1.172579e-01, 6.269890e-01, 1.023838e+00, 7.013134e-01, 3.61538…
1.000000e+00	3.917483e-01, 7.825422e-01, 6.948053e-01, 8.218231e-02, 9.701299e-02, 1.331759e-01, 4.495567e-01, 8.100677e-01, 9.329206e-01, 1.743338e-01, 6.575236e-01, 4.442606e-02, 7.631068e-02, 1.390774e+00, 1.678623e+00, 1.610423e-01, 3.477003e-01, 1.521325e+00, 4.971465e-01, 1.835270e-01, 3.229178e-01, 9.862993e-02, 4.369684e-01, 5.891768e-01, 8.045942e-02, 4.362843e-01, 1.085599e+00, 8.950283e-01, 3.20666…
1.200000e+00	4.503420e-01, 5.386841e-01, 6.192199e-01, 5.668594e-02, 6.387657e-02, 9.254124e-02, 5.377084e-01, 5.900862e-01, 1.018848e+00, 1.161789e-01, 7.162829e-01, 2.006771e-02, 5.026798e-02, 1.323299e+00, 1.512961e+00, 1.058828e-01, 1.984419e-01, 1.489142e+00, 4.157603e-01, 2.371952e-01, 2.293782e-01, 1.786298e-01, 4.958386e-01, 4.239494e-01, 4.065004e-02, 3.186900e-01, 9.757091e-01, 9.658263e-01, 3.82254…
1.400000e+00	5.307272e-01, 5.238402e-01, 6.318133e-01, 3.428132e-02, 5.618695e-02, 5.533674e-02, 5.645650e-01, 3.456401e-01, 8.252246e-01, 6.656162e-02, 7.232810e-01, 1.440142e-02, 4.014377e-02, 1.392159e+00, 1.486777e+00, 4.542509e-02, 1.531258e-01, 1.617125e+00, 3.524414e-01, 2.455920e-01, 1.992071e-01, 2.629941e-01, 5.558755e-01, 3.675097e-01, 2.638148e-02, 2.959844e-01, 1.194526e+00, 9.446732e-01, 3.67339…
1.600000e+00	5.761407e-01, 4.927005e-01, 9.986692e-01, 2.105656e-02, 5.826603e-02, 4.065176e-02, 6.121076e-01, 3.359801e-01, 8.417878e-01, 4.257251e-02, 5.837310e-01, 9.339940e-03, 3.512717e-02, 1.177275e+00, 1.529031e+00, 4.654571e-02, 1.031971e-01, 1.393451e+00, 3.669845e-01, 2.014306e-01, 1.014019e-01, 2.845159e-01, 6.625364e-01, 2.334116e-01, 1.319416e-02, 2.189355e-01, 1.199059e+00, 8.919706e-01, 3.01866…
1.800000e+00	5.459165e-01, 5.835423e-01, 9.055971e-01, 1.308874e-02, 5.977714e-02, 2.757596e-02, 5.050578e-01, 2.725434e-01, 9.458100e-01, 3.214570e-02, 7.485403e-01, 5.236836e-03, 3.317899e-02, 1.206706e+00, 1.639388e+00, 2.578107e-02, 6.393058e-02, 1.908514e+00, 3.957244e-01, 1.558395e-01, 6.529461e-02, 3.889146e-01, 6.879208e-01, 1.701840e-01, 7.360598e-03, 1.982805e-01, 1.261193e+00, 9.727331e-01, 3.55416…
2.000000e+00	6.536823e-01, 5.604820e-01, 7.097709e-01, 7.268031e-03, 6.205253e-02, 1.980659e-02, 6.594256e-01, 2.613588e-01, 1.012688e+00, 2.186014e-02, 6.949820e-01, 3.006251e-03, 3.016454e-02, 1.459694e+00, 1.548176e+00, 1.526895e-02, 4.605657e-02, 1.566097e+00, 3.824949e-01, 1.076624e-01, 4.985655e-02, 4.490010e-01, 5.510954e-01, 1.262350e-01, 5.150171e-03, 1.441067e-01, 1.105420e+00, 1.045163e+00, 4.09388…
0.000000e+00	1.567721e+00, 1.322203e+00, 4.090519e-01, 2.278077e+00, 4.918501e-01, 2.204254e+00, 8.139165e-02, 9.517730e-01, 2.531765e-01, 1.689528e+00, 1.279348e+00, 7.824146e-01, 1.743396e+00, 5.432113e-01, 2.244745e+00, 7.735415e-01, 8.801606e-01, 2.059566e+00, 2.004021e+00, 1.247822e+00, 3.934929e-02, 2.096513e+00, 3.737990e-01, 3.124428e+00, 5.379202e-01, 2.110291e+00, 2.911439e+00, 1.849334e+00, 2.85201…
2.000000e-01	1.228077e+00, 8.564318e-01, 2.791363e-01, 1.636484e+00, 2.699271e-01, 1.530169e+00, 2.288780e-01, 7.136601e-01, 6.096164e-01, 1.597397e+00, 9.307313e-01, 7.014790e-01, 1.183434e+00, 3.181902e-01, 1.740966e+00, 4.288695e-01, 8.353794e-01, 2.199415e+00, 1.479364e+00, 8.176786e-01, 4.657901e-01, 1.547387e+00, 5.736369e-01, 1.929316e+00, 6.099356e-01, 1.601428e+00, 2.123504e+00, 1.208325e+00, 1.74403…
4.000000e-01	9.598114e-01, 5.949404e-01, 2.008763e-01, 7.571722e-01, 1.269216e-01, 1.001377e+00, 3.670465e-01, 5.853617e-01, 6.586592e-01, 1.265213e+00, 5.857465e-01, 7.133353e-01, 1.157107e+00, 3.125621e-01, 1.290941e+00, 2.703581e-01, 7.779488e-01, 1.831360e+00, 8.642662e-01, 5.211949e-01, 5.914894e-01, 1.299660e+00, 5.013812e-01, 1.483135e+00, 5.121257e-01, 1.291942e+00, 1.670527e+00, 9.920626e-01, 9.34428…
6.000000e-01	7.304758e-01, 5.669620e-01, 1.399704e-01, 5.165853e-01, 9.269526e-02, 6.491454e-01, 4.913849e-01, 4.457433e-01, 8.959604e-01, 7.251594e-01, 5.389179e-01, 3.356404e-01, 1.134745e+00, 6.164460e-01, 8.841044e-01, 1.864379e-01, 6.306368e-01, 2.122438e+00, 6.546865e-01, 3.825610e-01, 4.497449e-01, 9.567020e-01, 4.367491e-01, 1.303068e+00, 4.325137e-01, 1.031449e+00, 1.244980e+00, 9.055078e-01, 7.15747…
8.000000e-01	6.467210e-01, 4.440087e-01, 1.272087e-01, 3.205481e-01, 5.234197e-02, 3.932432e-01, 6.304980e-01, 3.316644e-01, 1.139489e+00, 5.972097e-01, 6.433734e-01, 2.306452e-01, 1.187085e+00, 6.758188e-01, 7.223000e-01, 1.013976e-01, 4.322625e-01, 1.940939e+00, 5.658501e-01, 4.377122e-01, 3.397633e-01, 8.019031e-01, 2.821149e-01, 9.957865e-01, 2.198185e-01, 7.908942e-01, 8.676240e-01, 1.000104e+00, 4.82307…
1.000000e+00	6.593356e-01, 4.841216e-01, 1.735032e-01, 1.452287e-01, 2.774155e-02, 3.281382e-01, 6.707495e-01, 2.092749e-01, 7.659058e-01, 3.250613e-01, 6.515140e-01, 1.562990e-01, 9.024732e-01, 9.938861e-01, 7.812482e-01, 6.344652e-02, 4.346172e-01, 2.097142e+00, 4.966959e-01, 5.488694e-01, 2.136673e-01, 7.955480e-01, 2.635288e-01, 7.518869e-01, 1.483638e-01, 4.770049e-01, 6.555462e-01, 9.268228e-01, 4.65844…
1.200000e+00	5.923511e-01, 5.339422e-01, 3.237273e-01, 1.069534e-01, 1.590870e-02, 1.989135e-01, 5.555510e-01, 1.701602e-01, 9.369719e-01, 2.107473e-01, 6.545502e-01, 8.560726e-02, 7.160583e-01, 1.277960e+00, 7.358585e-01, 3.826884e-02, 2.791645e-01, 1.643476e+00, 3.873650e-01, 7.153563e-01, 1.466623e-01, 5.277005e-01, 3.366018e-01, 3.808581e-01, 6.009248e-02, 5.181154e-01, 6.987770e-01, 9.678682e-01, 3.61780…
1.400000e+00	5.492847e-01, 6.149529e-01, 5.782303e-01, 7.677620e-02, 1.359335e-02, 1.235874e-01, 5.191840e-01, 1.149068e-01, 8.164813e-01, 1.756324e-01, 5.745398e-01, 5.305774e-02, 4.882470e-01, 1.190084e+00, 8.666171e-01, 2.178672e-02, 2.219384e-01, 2.011694e+00, 3.614678e-01, 7.085820e-01, 1.080049e-01, 5.909899e-01, 4.772053e-01, 3.021423e-01, 4.845799e-02, 4.605187e-01, 6.970360e-01, 9.239762e-01, 3.55784…
1.600000e+00	6.014457e-01, 4.868386e-01, 6.180509e-01, 9.600475e-02, 1.147886e-02, 9.618352e-02, 7.118066e-01, 1.021965e-01, 9.455949e-01, 1.217413e-01, 6.605066e-01, 3.005280e-02, 3.162135e-01, 1.050183e+00, 1.012405e+00, 1.383525e-02, 1.495300e-01, 1.951505e+00, 3.252566e-01, 7.401242e-01, 7.728272e-02, 6.527554e-01, 4.410769e-01, 1.650007e-01, 2.215665e-02, 3.417037e-01, 8.331997e-01, 8.144180e-01, 3.51879…
1.800000e+00	7.472005e-01, 6.048389e-01, 7.355414e-01, 8.386684e-02, 1.346709e-02, 5.716514e-02, 6.691719e-01, 8.088328e-02, 1.050048e+00, 6.070763e-02, 8.153996e-01, 1.817178e-02, 2.499325e-01, 1.235561e+00, 1.256277e+00, 1.029507e-02, 1.188851e-01, 2.043015e+00, 3.397601e-01, 6.933967e-01, 5.948749e-02, 5.046773e-01, 4.846972e-01, 1.240039e-01, 1.442157e-02, 2.946047e-01, 9.916057e-01, 6.985917e-01, 3.94889…
2.000000e+00	6.308175e-01, 5.250269e-01, 7.054115e-01, 5.708458e-02, 2.866003e-02, 4.465692e-02, 5.636229e-01, 1.018383e-01, 1.050076e+00, 3.907796e-02, 7.764382e-01, 1.122413e-02, 1.656433e-01, 1.219549e+00, 1.332926e+00, 5.646727e-03, 7.422894e-02, 2.186339e+00, 3.464148e-01, 7.380677e-01, 4.226935e-02, 5.416915e-01, 5.268913e-01, 8.483696e-02, 7.954838e-03, 2.630734e-01, 1.153711e+00, 7.867412e-01, 3.63371…
0.000000e+00	1.633631e+00, 1.324680e+00, 1.222217e+00, 1.456961e+00, 6.418793e-01, 2.484942e+00, 1.621429e+00, 3.503270e-01, 2.758807e-01, 1.496729e+00, 2.608163e+00, 1.909897e+00, 2.181846e-02, 3.060527e+00, 1.915998e+00, 1.735834e+00, 2.175367e+00, 2.862424e+00, 3.151802e+00, 7.352263e-01, 1.612165e+00, 2.165926e+00, 1.644026e+00, 2.627011e+00, 2.026544e+00, 8.176737e-01, 9.549996e-01, 1.267684e+00, 2.72584…
2.000000e-01	1.068428e+00, 8.237973e-01, 1.103908e+00, 8.520682e-01, 5.117580e-01, 1.729749e+00, 1.591166e+00, 7.125607e-01, 1.665008e-01, 1.320753e+00, 2.088366e+00, 1.262011e+00, 4.173597e-01, 1.905449e+00, 1.622295e+00, 1.490734e+00, 1.411220e+00, 1.736452e+00, 1.817204e+00, 9.349290e-01, 1.221747e+00, 1.843403e+00, 1.328929e+00, 2.357344e+00, 1.216801e+00, 1.147668e+00, 7.532310e-01, 1.158641e+00, 1.65259…
4.000000e-01	8.318181e-01, 5.844308e-01, 1.043136e+00, 6.531717e-01, 4.145313e-01, 1.035911e+00, 1.228642e+00, 7.613263e-01, 3.064011e-01, 1.155892e+00, 1.294967e+00, 1.223191e+00, 6.349069e-01, 1.301747e+00, 1.622261e+00, 1.043003e+00, 1.224374e+00, 1.268050e+00, 1.143554e+00, 7.166132e-01, 9.866313e-01, 1.317285e+00, 1.090920e+00, 1.769035e+00, 6.360039e-01, 9.428103e-01, 7.718907e-01, 7.855275e-01, 9.88759…
6.000000e-01	7.812568e-01, 5.226132e-01, 8.525987e-01, 3.375706e-01, 2.331394e-01, 8.615539e-01, 8.388273e-01, 7.016595e-01, 5.247349e-01, 8.444953e-01, 9.667538e-01, 8.701207e-01, 7.755295e-01, 7.974127e-01, 1.657353e+00, 8.108972e-01, 9.272516e-01, 1.239017e+00, 5.883605e-01, 7.493275e-01, 6.115974e-01, 1.011307e+00, 4.990222e-01, 1.214058e+00, 3.820710e-01, 8.588529e-01, 7.656246e-01, 7.824729e-01, 6.68345…
8.000000e-01	7.253456e-01, 4.647697e-01, 7.943559e-01, 2.738426e-01, 1.777375e-01, 5.285119e-01, 9.723748e-01, 5.180656e-01, 8.009934e-01, 6.364806e-01, 7.429666e-01, 4.589998e-01, 6.638454e-01, 4.752565e-01, 1.424597e+00, 3.968447e-01, 7.516200e-01, 1.022660e+00, 5.143033e-01, 9.041487e-01, 4.982433e-01, 8.288279e-01, 3.508038e-01, 8.361924e-01, 2.370722e-01, 8.023580e-01, 7.641239e-01, 8.666087e-01, 5.06794…
1.000000e+00	7.063889e-01, 5.121640e-01, 8.013508e-01, 2.099535e-01, 1.192079e-01, 3.981072e-01, 8.915301e-01, 3.840501e-01, 9.578216e-01, 3.611177e-01, 6.460043e-01, 2.547395e-01, 6.200755e-01, 4.710457e-01, 1.511069e+00, 2.612373e-01, 5.428631e-01, 1.312933e+00, 4.563340e-01, 9.396817e-01, 2.917065e-01, 6.372051e-01, 2.983696e-01, 6.327468e-01, 1.541250e-01, 5.817251e-01, 6.024943e-01, 1.008303e+00, 4.14452…
1.200000e+00	7.265587e-01, 4.639521e-01, 8.001046e-01, 2.878850e-01, 1.081780e-01, 2.680870e-01, 8.546301e-01, 2.511610e-01, 9.821711e-01, 2.958434e-01, 6.169097e-01, 1.361338e-01, 3.392260e-01, 6.767951e-01, 1.305651e+00, 1.554480e-01, 2.902764e-01, 1.293924e+00, 3.763961e-01, 9.352449e-01, 1.890731e-01, 5.266329e-01, 2.432862e-01, 4.137745e-01, 8.912243e-02, 4.847300e-01, 4.562801e-01, 8.672588e-01, 3.24855…
1.400000e+00	6.694907e-01, 5.791606e-01, 7.395689e-01, 1.952767e-01, 7.995733e-02, 2.108864e-01, 7.211248e-01, 1.511061e-01, 1.064691e+00, 2.056846e-01, 6.262003e-01, 9.641010e-02, 2.947386e-01, 7.161559e-01, 1.463275e+00, 1.040819e-01, 2.046394e-01, 1.277274e+00, 3.321634e-01, 1.164942e+00, 1.397476e-01, 4.688762e-01, 2.930583e-01, 1.877209e-01, 5.765529e-02, 3.325806e-01, 5.809603e-01, 8.473610e-01, 3.38016…
1.600000e+00	5.659744e-01, 4.353010e-01, 7.097468e-01, 2.225267e-01, 8.052873e-02, 8.445061e-02, 6.592545e-01, 1.490410e-01, 1.170316e+00, 1.124379e-01, 5.842982e-01, 5.681594e-02, 1.680750e-01, 7.236810e-01, 1.196898e+00, 5.844699e-02, 1.464010e-01, 1.767032e+00, 2.800118e-01, 9.870485e-01, 1.043832e-01, 4.262211e-01, 4.244168e-01, 1.482259e-01, 3.454991e-02, 2.716015e-01, 7.109945e-01, 9.206191e-01, 3.42070…
1.800000e+00	7.221157e-01, 4.737558e-01, 8.117958e-01, 2.229480e-01, 5.712032e-02, 7.763021e-02, 6.321963e-01, 1.004464e-01, 1.046317e+00, 7.698409e-02, 6.673593e-01, 3.287849e-02, 1.007495e-01, 8.073920e-01, 1.388723e+00, 3.645184e-02, 1.059029e-01, 1.489527e+00, 2.933905e-01, 9.448002e-01, 8.405418e-02, 5.342856e-01, 5.167380e-01, 8.065414e-02, 1.832504e-02, 2.568537e-01, 8.651291e-01, 8.768922e-01, 3.88955…
2.000000e+00	5.517586e-01, 6.021876e-01, 8.690645e-01, 2.084970e-01, 7.940006e-02, 4.843712e-02, 6.191105e-01, 8.645853e-02, 8.979835e-01, 5.043507e-02, 7.484025e-01, 1.966970e-02, 8.528001e-02, 8.083852e-01, 1.360583e+00, 2.395917e-02, 6.461813e-02, 1.612045e+00, 3.389051e-01, 9.276012e-01, 5.708324e-02, 4.169305e-01, 4.876438e-01, 5.709600e-02, 1.047251e-02, 1.890651e-01, 8.593460e-01, 7.431196e-01, 3.72445…
0.000000e+00	1.891194e+00, 2.018779e+00, 1.242075e+00, 1.402352e+00, 1.760470e+00, 5.722448e-01, 7.188879e-01, 2.198584e+00, 2.923300e-01, 2.034938e+00, 3.497188e-01, 9.869017e-01, 1.425840e+00, 1.354756e+00, 8.173958e-01, 6.279147e-01, 1.574739e+00, 1.511337e+00, 2.395494e+00, 8.442319e-01, 4.131340e-01, 1.542391e+00, 6.559516e-01, 3.533120e-01, 2.117803e+00, 1.099785e+00, 2.117245e+00, 8.576344e-01, 1.48891…
2.000000e-01	8.306890e-01, 1.009741e+00, 6.612388e-01, 9.433927e-01, 9.507233e-01, 5.399534e-01, 5.807864e-01, 1.490257e+00, 1.836172e-01, 1.348594e+00, 4.294369e-01, 5.249772e-01, 1.255311e+00, 1.709298e+00, 6.066216e-01, 8.889054e-01, 1.337609e+00, 1.555276e+00, 1.553211e+00, 6.147661e-01, 5.366032e-01, 1.299507e+00, 3.455330e-01, 6.706597e-01, 1.626660e+00, 1.295533e+00, 1.301463e+00, 5.809697e-01, 8.64541…
4.000000e-01	5.517540e-01, 9.094169e-01, 5.940732e-01, 5.026272e-01, 5.588873e-01, 4.745901e-01, 4.515036e-01, 1.262519e+00, 2.025016e-01, 8.060775e-01, 6.078149e-01, 3.032174e-01, 6.549403e-01, 1.574196e+00, 5.413065e-01, 8.642056e-01, 9.400764e-01, 1.660418e+00, 9.136889e-01, 5.083042e-01, 4.909012e-01, 9.537572e-01, 2.329436e-01, 6.149309e-01, 7.973528e-01, 1.310362e+00, 8.811876e-01, 6.281791e-01, 5.63539…
6.000000e-01	4.468435e-01, 7.687150e-01, 6.485198e-01, 2.730459e-01, 3.296373e-01, 4.040856e-01, 4.554552e-01, 9.807490e-01, 4.816874e-01, 5.400316e-01, 5.929417e-01, 1.760843e-01, 5.235028e-01, 1.163079e+00, 6.976850e-01, 5.117904e-01, 6.745252e-01, 1.733540e+00, 6.787129e-01, 7.322020e-01, 2.880122e-01, 6.213168e-01, 1.646548e-01, 7.266461e-01, 4.756019e-01, 7.904015e-01, 6.253293e-01, 5.867604e-01, 5.39183…
8.000000e-01	4.304202e-01, 5.406936e-01, 7.325212e-01, 1.914104e-01, 2.328995e-01, 2.367837e-01, 4.411229e-01, 6.613274e-01, 7.520077e-01, 3.665999e-01, 6.989810e-01, 1.112167e-01, 3.478645e-01, 1.239645e+00, 8.334835e-01, 2.832639e-01, 5.500048e-01, 1.891992e+00, 5.468206e-01, 7.099460e-01, 2.267805e-01, 5.980346e-01, 1.639507e-01, 6.327963e-01, 3.263032e-01, 9.003310e-01, 4.411007e-01, 6.148650e-01, 4.75966…
1.000000e+00	4.147964e-01, 6.792229e-01, 8.765057e-01, 1.544615e-01, 1.339322e-01, 1.755858e-01, 4.852698e-01, 4.737901e-01, 8.363953e-01, 2.789609e-01, 6.999749e-01, 6.981222e-02, 1.844475e-01, 1.222451e+00, 1.054291e+00, 2.183449e-01, 3.312717e-01, 1.893586e+00, 5.325734e-01, 8.707753e-01, 1.615940e-01, 6.890226e-01, 2.871215e-01, 7.338214e-01, 1.868604e-01, 5.734526e-01, 3.381618e-01, 8.547696e-01, 4.04633…
1.200000e+00	6.162401e-01, 6.488175e-01, 8.751576e-01, 1.556671e-01, 9.765034e-02, 1.082990e-01, 5.220702e-01, 3.471944e-01, 8.611686e-01, 1.975945e-01, 7.853012e-01, 4.135425e-02, 1.932531e-01, 9.519547e-01, 1.227398e+00, 1.167201e-01, 1.919995e-01, 1.475680e+00, 3.666640e-01, 8.054205e-01, 1.149654e-01, 6.569828e-01, 3.458200e-01, 5.206800e-01, 9.802964e-02, 5.339961e-01, 4.102897e-01, 8.354988e-01, 4.24047…
1.400000e+00	5.943569e-01, 4.596804e-01, 7.171814e-01, 1.697100e-01, 7.536066e-02, 7.345799e-02, 6.178500e-01, 2.577605e-01, 1.050069e+00, 1.150114e-01, 8.220393e-01, 2.170427e-02, 1.319428e-01, 1.194499e+00, 1.044633e+00, 7.300127e-02, 1.618094e-01, 1.718483e+00, 3.537983e-01, 8.715326e-01, 6.914781e-02, 5.980284e-01, 4.412221e-01, 3.903577e-01, 4.764048e-02, 4.578184e-01, 7.600974e-01, 9.044617e-01, 3.16941…
1.600000e+00	5.520859e-01, 5.232589e-01, 6.588336e-01, 2.702331e-01, 7.511424e-02, 4.649986e-02, 5.703703e-01, 2.288396e-01, 9.530501e-01, 6.888328e-02, 7.525725e-01, 1.207039e-02, 1.225915e-01, 1.295049e+00, 1.362923e+00, 4.021706e-02, 1.141728e-01, 1.796222e+00, 2.954695e-01, 9.294442e-01, 5.473170e-02, 6.444052e-01, 5.752386e-01, 2.383839e-01, 3.248104e-02, 3.176535e-01, 8.200051e-01, 8.276009e-01, 4.25912…
1.800000e+00	5.338783e-01, 5.670101e-01, 7.685742e-01, 2.076445e-01, 5.588445e-02, 3.466835e-02, 6.598406e-01, 1.706423e-01, 1.046869e+00, 4.468680e-02, 8.717055e-01, 7.296087e-03, 9.760150e-02, 1.126117e+00, 1.145795e+00, 2.516644e-02, 8.227287e-02, 1.881959e+00, 3.783073e-01, 8.428537e-01, 4.472492e-02, 5.799618e-01, 5.798542e-01, 1.866493e-01, 1.804005e-02, 2.640893e-01, 9.772576e-01, 9.185453e-01, 3.46643…
2.000000e+00	6.532321e-01, 5.527168e-01, 8.678839e-01, 1.408400e-01, 6.386470e-02, 2.629142e-02, 6.698770e-01, 1.447863e-01, 1.115390e+00, 3.098291e-02, 6.789892e-01, 4.250903e-03, 8.035634e-02, 9.684661e-01, 1.136646e+00, 1.653750e-02, 6.385013e-02, 1.722901e+00, 3.221350e-01, 6.897856e-01, 3.355984e-02, 5.893555e-01, 6.304544e-01, 9.839639e-02, 1.292460e-02, 2.450860e-01, 9.896710e-01, 9.366081e-01, 3.64646…
0.000000e+00	1.944293e+00, 8.469198e-01, 1.392038e+00, 2.357754e+00, 1.117573e+00, 1.672195e+00, 2.625895e-01, 2.633729e-01, 2.534573e+00, 3.311449e-01, 1.555483e+00, 2.880350e+00, 1.829802e+00, 6.832058e-02, 8.365839e-02, 1.372513e+00, 1.838142e+00, 5.821746e-01, 1.056821e+00, 5.237118e-01, 5.463886e-01, 2.386439e-01, 4.765457e-01, 4.125627e-01, 2.313435e+00, 1.449866e+00, 2.607459e+00, 8.614638e-01, 7.87231…
2.000000e-01	1.583460e+00, 6.140761e-01, 1.006835e+00, 1.371322e+00, 6.077234e-01, 1.220344e+00, 4.049261e-01, 1.754969e-01, 1.719566e+00, 2.425061e-01, 1.158543e+00, 1.798881e+00, 1.060743e+00, 3.833892e-01, 6.610600e-02, 1.319375e+00, 1.386258e+00, 9.609085e-01, 6.852154e-01, 3.066585e-01, 8.265078e-01, 1.867677e-01, 3.783775e-01, 2.861060e-01, 1.488427e+00, 1.320847e+00, 1.986279e+00, 7.398459e-01, 4.83491…
4.000000e-01	9.000288e-01, 4.095685e-01, 6.458018e-01, 7.587518e-01, 4.054100e-01, 7.350780e-01, 4.570579e-01, 1.260543e-01, 8.231618e-01, 1.634546e-01, 8.359361e-01, 1.121365e+00, 8.448521e-01, 6.146946e-01, 2.200365e-01, 1.117054e+00, 7.063991e-01, 1.135401e+00, 5.032638e-01, 2.290666e-01, 6.549141e-01, 3.231249e-01, 2.340349e-01, 1.487706e-01, 9.139031e-01, 1.753109e+00, 1.472769e+00, 7.400248e-01, 8.68372…
6.000000e-01	1.045666e+00, 4.386499e-01, 7.009123e-01, 3.367896e-01, 2.378219e-01, 5.027304e-01, 5.500138e-01, 1.003647e-01, 8.395664e-01, 9.944685e-02, 7.734058e-01, 7.122888e-01, 5.462855e-01, 8.793256e-01, 5.440368e-01, 7.676798e-01, 5.155729e-01, 1.606234e+00, 4.347342e-01, 2.437435e-01, 4.612838e-01, 4.467526e-01, 1.687579e-01, 8.554416e-02, 6.811476e-01, 1.383173e+00, 8.662844e-01, 7.365170e-01, 1.58832…
8.000000e-01	6.641574e-01, 4.201257e-01, 9.124947e-01, 2.224403e-01, 1.457779e-01, 3.523896e-01, 7.335098e-01, 8.811562e-02, 8.053260e-01, 6.940234e-02, 7.996724e-01, 3.723063e-01, 3.392403e-01, 1.029571e+00, 7.164231e-01, 4.808239e-01, 3.761364e-01, 1.413763e+00, 4.052511e-01, 4.353439e-01, 3.057213e-01, 4.304582e-01, 1.905358e-01, 5.300363e-02, 3.158786e-01, 9.955004e-01, 6.478896e-01, 7.064516e-01, 1.98090…
1.000000e+00	6.768249e-01, 5.245804e-01, 8.264484e-01, 1.428466e-01, 1.133690e-01, 1.947035e-01, 5.658864e-01, 6.404122e-02, 8.888187e-01, 4.661204e-02, 6.789317e-01, 2.250232e-01, 2.552782e-01, 9.869626e-01, 9.726113e-01, 2.728598e-01, 2.253358e-01, 1.446745e+00, 3.995805e-01, 6.302768e-01, 2.179064e-01, 5.320201e-01, 3.016074e-01, 3.866080e-02, 2.205043e-01, 6.943614e-01, 5.227553e-01, 7.844782e-01, 2.73872…
1.200000e+00	5.470310e-01, 4.654032e-01, 9.930755e-01, 7.941110e-02, 9.545574e-02, 1.695790e-01, 6.220647e-01, 4.179338e-02, 7.095976e-01, 2.876435e-02, 6.263027e-01, 1.232579e-01, 1.778249e-01, 1.384845e+00, 9.727387e-01, 1.966819e-01, 1.850807e-01, 1.393227e+00, 4.038491e-01, 8.668846e-01, 1.373874e-01, 5.009289e-01, 3.779882e-01, 2.347822e-02, 1.000112e-01, 7.151293e-01, 5.767467e-01, 7.561087e-01, 2.92496…
1.400000e+00	6.553561e-01, 5.391957e-01, 8.787860e-01, 1.049820e-01, 7.824230e-02, 1.144130e-01, 6.944989e-01, 4.174558e-02, 1.134936e+00, 1.862060e-02, 8.046346e-01, 7.553030e-02, 1.017349e-01, 1.115747e+00, 9.463558e-01, 1.158469e-01, 1.234575e-01, 1.610525e+00, 3.253838e-01, 9.605731e-01, 1.063684e-01, 4.880599e-01, 5.484771e-01, 1.784228e-02, 6.669093e-02, 5.813635e-01, 6.357855e-01, 7.957992e-01, 2.81835…
1.600000e+00	5.645819e-01, 5.109154e-01, 7.928307e-01, 1.046590e-01, 6.210053e-02, 8.301604e-02, 5.761677e-01, 4.529318e-02, 1.156206e+00, 1.393474e-02, 8.118942e-01, 4.560514e-02, 7.809542e-02, 1.085726e+00, 1.138340e+00, 5.132845e-02, 7.968629e-02, 1.798118e+00, 3.037778e-01, 8.627915e-01, 6.727643e-02, 5.008684e-01, 5.489529e-01, 1.340236e-02, 3.594233e-02, 5.163099e-01, 7.763476e-01, 9.755474e-01, 3.11904…
1.800000e+00	7.078964e-01, 6.040964e-01, 6.700354e-01, 9.809174e-02, 5.878328e-02, 5.202364e-02, 7.757846e-01, 6.116253e-02, 1.060547e+00, 7.555210e-03, 6.641151e-01, 2.616327e-02, 7.545545e-02, 1.041462e+00, 1.248881e+00, 3.758662e-02, 6.579415e-02, 1.453908e+00, 3.845681e-01, 7.036802e-01, 5.437298e-02, 5.785091e-01, 5.521884e-01, 1.608418e-02, 2.027308e-02, 3.497897e-01, 8.654331e-01, 8.017308e-01, 3.22580…
2.000000e+00	5.703767e-01, 4.904969e-01, 7.613323e-01, 8.850201e-02, 6.082818e-02, 3.299628e-02, 5.940359e-01, 9.201933e-02, 1.011165e+00, 6.228480e-03, 7.260933e-01, 1.604609e-02, 4.763625e-02, 1.131753e+00, 1.486105e+00, 2.287113e-02, 3.960377e-02, 2.045434e+00, 3.042924e-01, 5.522918e-01, 4.307725e-02, 4.711297e-01, 6.119177e-01, 1.420458e-02, 1.139482e-02, 2.246256e-01, 1.191659e+00, 8.612300e-01, 3.27942…
0.000000e+00	1.864256e-01, 8.099860e-01, 2.400792e-01, 2.633010e+00, 2.069713e+00, 1.602261e+00, 2.908758e+00, 6.292779e-01, 6.337954e-03, 1.604677e+00, 1.417615e+00, 3.159980e+00, 8.810085e-01, 2.240643e-01, 2.478545e+00, 2.129331e+00, 9.004169e-01, 2.734332e-01, 1.307383e+00, 1.141113e+00, 1.445330e-02, 2.735033e+00, 1.935330e+00, 2.505692e+00, 3.211171e+00, 2.781498e+00, 1.496029e+00, 1.591139e+00, 1.28658…
2.000000e-01	2.214480e-01, 8.060622e-01, 3.536937e-01, 1.705971e+00, 8.973321e-01, 1.266703e+00, 1.697173e+00, 1.091666e+00, 3.414653e-03, 1.061470e+00, 1.188009e+00, 1.897409e+00, 1.052789e+00, 1.531527e-01, 1.641074e+00, 1.463435e+00, 7.616200e-01, 2.241595e-01, 6.316250e-01, 6.069605e-01, 4.631288e-01, 1.673595e+00, 1.467320e+00, 1.352728e+00, 2.204114e+00, 2.233458e+00, 1.196085e+00, 1.267185e+00, 8.34786…
4.000000e-01	2.346450e-01, 5.797865e-01, 3.344786e-01, 1.024740e+00, 5.811758e-01, 1.040558e+00, 1.478744e+00, 9.286285e-01, 9.737303e-03, 1.187842e+00, 7.353474e-01, 1.475827e+00, 1.105163e+00, 8.843717e-02, 1.463534e+00, 1.448608e+00, 7.179062e-01, 1.525754e-01, 5.658887e-01, 6.521419e-01, 5.803473e-01, 1.036935e+00, 8.363892e-01, 1.247838e+00, 1.105270e+00, 2.329422e+00, 7.679280e-01, 7.267388e-01, 6.61807…
6.000000e-01	3.398532e-01, 5.488437e-01, 4.608225e-01, 5.792118e-01, 3.232277e-01, 7.083105e-01, 1.104236e+00, 6.699883e-01, 2.114157e-01, 7.693294e-01, 5.634235e-01, 8.901786e-01, 6.920726e-01, 3.287607e-01, 1.080153e+00, 1.307413e+00, 5.952063e-01, 2.230518e-01, 4.481796e-01, 8.747149e-01, 4.949669e-01, 8.214408e-01, 5.671083e-01, 6.416003e-01, 1.025246e+00, 2.195482e+00, 4.678547e-01, 7.551236e-01, 6.20659…
8.000000e-01	3.771928e-01, 5.037739e-01, 5.193287e-01, 3.535981e-01, 1.699922e-01, 4.529554e-01, 7.671535e-01, 6.032365e-01, 6.509456e-01, 5.685286e-01, 5.621100e-01, 4.265876e-01, 3.510891e-01, 5.369760e-01, 1.219773e+00, 7.147135e-01, 4.238781e-01, 4.891134e-01, 3.495720e-01, 7.994683e-01, 3.523175e-01, 4.695474e-01, 3.801659e-01, 3.803139e-01, 4.055814e-01, 1.777048e+00, 4.615787e-01, 6.365087e-01, 4.38279…
1.000000e+00	4.794261e-01, 5.851744e-01, 6.474263e-01, 2.815504e-01, 9.865713e-02, 3.494252e-01, 7.701980e-01, 4.200166e-01, 6.927600e-01, 3.263311e-01, 6.030626e-01, 2.965772e-01, 3.149507e-01, 9.003489e-01, 1.346700e+00, 4.410622e-01, 2.470331e-01, 7.052700e-01, 3.698243e-01, 8.660258e-01, 2.309520e-01, 3.405721e-01, 2.238969e-01, 1.853559e-01, 2.558713e-01, 1.460961e+00, 3.169629e-01, 7.051641e-01, 4.51980…
1.200000e+00	5.887798e-01, 5.540205e-01, 7.412814e-01, 2.644641e-01, 8.237400e-02, 2.275565e-01, 6.696164e-01, 3.578181e-01, 8.851290e-01, 2.350264e-01, 6.052218e-01, 1.515165e-01, 1.876673e-01, 7.582126e-01, 1.281103e+00, 2.871088e-01, 1.949817e-01, 9.232454e-01, 3.075317e-01, 1.010530e+00, 1.548590e-01, 2.429782e-01, 3.517966e-01, 1.221528e-01, 1.637400e-01, 1.321394e+00, 3.481924e-01, 6.146395e-01, 3.20389…
1.400000e+00	5.458895e-01, 4.948402e-01, 7.103058e-01, 2.571102e-01, 7.033983e-02, 1.228221e-01, 6.364515e-01, 2.075496e-01, 1.001919e+00, 1.492825e-01, 6.153632e-01, 1.034422e-01, 1.159143e-01, 1.107136e+00, 1.316352e+00, 1.786685e-01, 1.326944e-01, 1.068926e+00, 3.654026e-01, 1.014667e+00, 1.346379e-01, 2.556384e-01, 3.761741e-01, 8.104746e-02, 9.666970e-02, 7.429240e-01, 4.557216e-01, 7.063985e-01, 3.96698…
1.600000e+00	4.973028e-01, 5.972428e-01, 8.260642e-01, 2.876100e-01, 5.224654e-02, 9.786340e-02, 7.542871e-01, 1.629216e-01, 9.263014e-01, 9.226305e-02, 5.842548e-01, 5.670885e-02, 8.312067e-02, 9.017924e-01, 1.220930e+00, 8.421494e-02, 7.523864e-02, 1.068168e+00, 2.826224e-01, 9.119147e-01, 7.908947e-02, 2.285832e-01, 4.438475e-01, 5.470351e-02, 4.929763e-02, 5.562153e-01, 7.601643e-01, 8.079143e-01, 4.05796…
1.800000e+00	5.444411e-01, 4.378695e-01, 8.010586e-01, 2.978294e-01, 4.736134e-02, 5.804420e-02, 6.531012e-01, 1.490829e-01, 9.802510e-01, 5.694448e-02, 6.113900e-01, 3.618023e-02, 7.455879e-02, 1.253082e+00, 1.268837e+00, 6.145408e-02, 5.732779e-02, 1.516319e+00, 2.470932e-01, 1.019035e+00, 6.327329e-02, 2.629984e-01, 6.802807e-01, 3.559585e-02, 3.350037e-02, 6.304007e-01, 9.290754e-01, 7.647564e-01, 3.37309…
2.000000e+00	6.512724e-01, 5.551309e-01, 9.112530e-01, 2.297496e-01, 5.623028e-02, 4.582782e-02, 7.259139e-01, 1.370869e-01, 1.018915e+00, 3.627849e-02, 8.184068e-01, 2.171710e-02, 4.265210e-02, 1.010938e+00, 1.255515e+00, 4.071574e-02, 3.183009e-02, 1.280588e+00, 2.959409e-01, 9.231337e-01, 5.664301e-02, 3.348973e-01, 7.001119e-01, 2.326637e-02, 2.056084e-02, 4.769684e-01, 1.138110e+00, 9.293843e-01, 3.39829…
0.000000e+00	9.239948e-03, 2.327236e+00, 9.770776e-01, 1.000469e+00, 3.288415e+00, 1.904949e+00, 1.036155e+00, 1.526916e+00, 8.494243e-01, 1.983759e+00, 7.938190e-01, 1.773697e+00, 9.662470e-01, 8.913252e-01, 6.044657e-01, 2.333534e+00, 1.856773e+00, 1.357216e+00, 2.140733e-01, 7.201806e-01, 4.751948e-01, 1.364457e+00, 2.668661e+00, 4.740455e-01, 4.443221e-01, 2.003853e+00, 6.760198e-01, 2.377928e+00, 2.21769…
2.000000e-01	1.277868e-02, 1.510575e+00, 9.538884e-01, 5.680478e-01, 1.565311e+00, 1.667478e+00, 6.157990e-01, 1.557346e+00, 1.019688e+00, 2.088038e+00, 7.038501e-01, 1.456454e+00, 7.187285e-01, 1.100841e+00, 5.342212e-01, 1.470373e+00, 1.580818e+00, 1.623059e+00, 1.592436e-01, 6.084121e-01, 4.076538e-01, 1.157313e+00, 1.186459e+00, 3.208861e-01, 3.277166e-01, 2.354764e+00, 9.705446e-01, 1.469575e+00, 1.48030…
4.000000e-01	1.428313e-02, 1.208177e+00, 9.972682e-01, 3.140917e-01, 8.729273e-01, 1.572528e+00, 4.546431e-01, 1.425288e+00, 8.170834e-01, 1.519921e+00, 6.699645e-01, 1.147655e+00, 4.264427e-01, 1.104654e+00, 4.060572e-01, 8.053404e-01, 1.194423e+00, 1.409230e+00, 1.585564e-01, 5.472142e-01, 2.836632e-01, 9.571695e-01, 9.051260e-01, 1.530342e-01, 1.826801e-01, 1.502633e+00, 1.288696e+00, 1.194048e+00, 9.14391…
6.000000e-01	4.328679e-02, 1.086458e+00, 9.710072e-01, 1.661302e-01, 6.222454e-01, 1.073421e+00, 3.578310e-01, 9.695918e-01, 8.852759e-01, 1.142932e+00, 7.277636e-01, 9.505370e-01, 2.993715e-01, 1.182779e+00, 6.747986e-01, 4.880131e-01, 9.743840e-01, 1.641955e+00, 2.259557e-01, 3.845295e-01, 2.100285e-01, 7.291568e-01, 6.993236e-01, 1.166928e-01, 1.076487e-01, 1.500288e+00, 1.172781e+00, 9.743118e-01, 6.49567…
8.000000e-01	1.631642e-01, 7.982370e-01, 7.195107e-01, 1.099748e-01, 3.431687e-01, 7.478137e-01, 3.035504e-01, 9.212344e-01, 1.088999e+00, 6.569858e-01, 6.771260e-01, 5.048934e-01, 2.204455e-01, 9.212325e-01, 7.076296e-01, 2.670820e-01, 5.850614e-01, 1.610273e+00, 2.719988e-01, 2.936897e-01, 1.405680e-01, 6.195166e-01, 3.474266e-01, 6.070095e-02, 6.578804e-02, 1.070266e+00, 1.203668e+00, 1.171114e+00, 5.37576…
1.000000e+00	3.214564e-01, 6.953623e-01, 8.492297e-01, 5.928170e-02, 2.541597e-01, 5.192048e-01, 4.282677e-01, 5.778887e-01, 8.780090e-01, 5.162799e-01, 7.144825e-01, 3.520111e-01, 1.374565e-01, 1.283723e+00, 1.186397e+00, 1.605091e-01, 3.930120e-01, 1.834646e+00, 3.068806e-01, 2.220092e-01, 9.873951e-02, 6.152465e-01, 3.011976e-01, 3.783220e-02, 3.462025e-02, 8.279864e-01, 9.866496e-01, 1.044661e+00, 3.67719…
1.200000e+00	4.096419e-01, 6.461608e-01, 9.340068e-01, 3.768031e-02, 1.921325e-01, 3.147778e-01, 4.151712e-01, 4.541885e-01, 9.360222e-01, 3.007765e-01, 7.416920e-01, 2.220825e-01, 8.779359e-02, 8.652543e-01, 1.091598e+00, 1.108744e-01, 2.595961e-01, 1.754861e+00, 3.180262e-01, 4.337417e-01, 5.691824e-02, 7.350322e-01, 3.347790e-01, 1.972318e-02, 2.027444e-02, 7.390588e-01, 8.960209e-01, 8.872962e-01, 4.63162…
1.400000e+00	5.547222e-01, 6.683603e-01, 6.858508e-01, 2.435857e-02, 1.268091e-01, 2.445420e-01, 4.772019e-01, 3.320087e-01, 9.394864e-01, 2.157069e-01, 7.527037e-01, 1.172690e-01, 6.969264e-02, 1.239307e+00, 1.121575e+00, 6.789873e-02, 2.119257e-01, 1.676542e+00, 3.681600e-01, 4.000926e-01, 4.382208e-02, 6.613755e-01, 3.872899e-01, 1.433424e-02, 1.163653e-02, 4.776072e-01, 6.501406e-01, 8.073060e-01, 3.63126…
1.600000e+00	6.532951e-01, 5.445545e-01, 9.619319e-01, 1.872307e-02, 1.029892e-01, 1.492765e-01, 6.323402e-01, 2.817508e-01, 1.076026e+00, 1.544594e-01, 6.735052e-01, 5.710835e-02, 4.621647e-02, 1.116632e+00, 1.586362e+00, 3.919057e-02, 1.074534e-01, 1.516851e+00, 3.580200e-01, 4.323144e-01, 2.920259e-02, 5.073194e-01, 4.590303e-01, 9.796951e-03, 6.685456e-03, 4.991220e-01, 1.020432e+00, 9.984424e-01, 3.22875…
1.800000e+00	5.071987e-01, 6.273954e-01, 8.889930e-01, 1.404359e-02, 8.944941e-02, 1.017170e-01, 5.232293e-01, 2.211093e-01, 9.915019e-01, 8.047711e-02, 6.780761e-01, 4.491570e-02, 2.692467e-02, 1.193625e+00, 1.203424e+00, 2.615021e-02, 9.267946e-02, 1.735844e+00, 3.173432e-01, 4.401307e-01, 2.358047e-02, 4.606042e-01, 4.552113e-01, 9.956069e-03, 3.325419e-03, 3.987941e-01, 9.550232e-01, 7.981621e-01, 3.93061…
2.000000e+00	6.157881e-01, 5.001738e-01, 7.671722e-01, 9.945952e-03, 6.349863e-02, 7.402916e-02, 6.591447e-01, 1.534216e-01, 1.036210e+00, 5.461097e-02, 8.516643e-01, 2.662097e-02, 2.209571e-02, 1.229284e+00, 1.211957e+00, 1.671606e-02, 6.701153e-02, 1.638520e+00, 3.927415e-01, 3.808569e-01, 2.107332e-02, 5.221311e-01, 6.179783e-01, 1.132153e-02, 2.424058e-03, 2.943182e-01, 1.235955e+00, 7.307350e-01, 4.30559…
0.000000e+00	3.080412e+00, 1.745710e+00, 1.562711e+00, 1.817386e+00, 2.486582e+00, 6.843414e-01, 1.842216e-01, 1.395526e+00, 5.566664e-01, 1.752729e+00, 8.497256e-01, 2.397341e+00, 1.991454e+00, 2.141789e+00, 2.287701e+00, 2.789600e+00, 1.144471e+00, 1.649510e-01, 3.068152e+00, 2.535042e-01, 1.769144e+00, 2.118412e+00, 2.931108e+00, 8.044648e-01, 4.165334e-01, 5.808328e-01, 7.254481e-01, 1.055227e-01, 2.31703…
2.000000e-01	1.506691e+00, 1.083717e+00, 1.170079e+00, 1.672577e+00, 1.553275e+00, 7.366688e-01, 1.375138e-01, 1.434336e+00, 7.357619e-01, 1.439864e+00, 7.088792e-01, 1.432399e+00, 1.803046e+00, 1.370442e+00, 1.469378e+00, 1.968406e+00, 1.016635e+00, 5.568787e-01, 1.790439e+00, 4.257729e-01, 1.415977e+00, 1.288754e+00, 2.039882e+00, 8.324648e-01, 7.435530e-01, 5.038423e-01, 8.468484e-01, 4.388238e-01, 1.01638…
4.000000e-01	8.582075e-01, 8.288585e-01, 6.164025e-01, 7.229750e-01, 8.882326e-01, 9.418112e-01, 9.461637e-02, 1.793722e+00, 8.338802e-01, 1.315682e+00, 8.076219e-01, 9.939640e-01, 1.064228e+00, 1.209023e+00, 1.094793e+00, 1.225197e+00, 7.679326e-01, 9.357783e-01, 1.069802e+00, 4.179682e-01, 1.152334e+00, 8.676786e-01, 1.122889e+00, 8.204413e-01, 5.743545e-01, 4.714492e-01, 1.279208e+00, 6.036814e-01, 6.78732…
6.000000e-01	5.895415e-01, 5.175063e-01, 7.441529e-01, 4.757343e-01, 6.268047e-01, 6.633180e-01, 9.816280e-02, 1.302444e+00, 1.050839e+00, 9.943342e-01, 8.082901e-01, 5.185379e-01, 7.392117e-01, 1.224229e+00, 1.082788e+00, 7.449749e-01, 5.554814e-01, 1.244957e+00, 7.313136e-01, 3.149167e-01, 8.332111e-01, 6.735285e-01, 6.571507e-01, 8.130317e-01, 2.690230e-01, 3.023669e-01, 1.295445e+00, 6.474051e-01, 5.17778…
8.000000e-01	3.620924e-01, 6.248055e-01, 7.557128e-01, 2.725983e-01, 3.624768e-01, 3.848690e-01, 1.638621e-01, 9.876044e-01, 8.834142e-01, 7.471157e-01, 6.733337e-01, 3.021667e-01, 5.263909e-01, 1.161567e+00, 1.274056e+00, 4.420700e-01, 2.733742e-01, 1.244328e+00, 5.565249e-01, 2.633095e-01, 5.395534e-01, 5.569388e-01, 4.632792e-01, 5.625725e-01, 1.654548e-01, 2.667740e-01, 1.302565e+00, 8.601815e-01, 4.59886…
1.000000e+00	4.613426e-01, 5.354107e-01, 7.141764e-01, 1.438739e-01, 1.767151e-01, 2.974961e-01, 2.872025e-01, 5.960153e-01, 1.064804e+00, 3.543339e-01, 6.618865e-01, 1.889842e-01, 3.598099e-01, 1.085664e+00, 1.332569e+00, 2.591804e-01, 2.504776e-01, 1.571984e+00, 4.666063e-01, 2.575428e-01, 4.073215e-01, 5.207554e-01, 3.264727e-01, 4.881308e-01, 1.018755e-01, 2.276039e-01, 9.536813e-01, 7.183340e-01, 3.38922…
1.200000e+00	5.250478e-01, 4.865686e-01, 7.483399e-01, 7.817938e-02, 1.128740e-01, 2.110059e-01, 4.898147e-01, 4.326065e-01, 1.011370e+00, 2.734632e-01, 8.656120e-01, 1.032530e-01, 2.053512e-01, 1.169198e+00, 1.338880e+00, 1.156647e-01, 1.608653e-01, 1.438817e+00, 3.735357e-01, 4.426853e-01, 2.679625e-01, 5.216069e-01, 3.001877e-01, 3.035095e-01, 6.096030e-02, 1.668861e-01, 1.020212e+00, 7.555630e-01, 4.28617…
1.400000e+00	4.766796e-01, 4.385576e-01, 8.606151e-01, 5.375958e-02, 8.420591e-02, 1.518004e-01, 5.344099e-01, 2.994831e-01, 1.015126e+00, 1.834147e-01, 7.985627e-01, 7.147190e-02, 1.435306e-01, 1.185416e+00, 1.229876e+00, 1.088145e-01, 1.249250e-01, 1.507691e+00, 3.717084e-01, 6.096785e-01, 1.346793e-01, 4.894010e-01, 3.586703e-01, 2.088074e-01, 4.079349e-02, 1.612169e-01, 8.874440e-01, 8.984002e-01, 4.03624…
1.600000e+00	5.074629e-01, 5.112528e-01, 7.663775e-01, 3.356968e-02, 7.580072e-02, 9.132698e-02, 5.991155e-01, 2.649881e-01, 1.071934e+00, 1.082856e-01, 6.434138e-01, 3.446717e-02, 1.201440e-01, 9.818873e-01, 1.299055e+00, 5.615327e-02, 6.652188e-02, 1.608407e+00, 3.772580e-01, 6.698441e-01, 1.076377e-01, 4.884058e-01, 4.856342e-01, 1.235888e-01, 2.172778e-02, 1.013035e-01, 8.895280e-01, 9.291201e-01, 4.09655…
1.800000e+00	6.958905e-01, 5.824358e-01, 7.700002e-01, 3.271209e-02, 6.017284e-02, 7.370380e-02, 5.028562e-01, 2.524808e-01, 1.049679e+00, 8.476819e-02, 7.852210e-01, 1.994515e-02, 6.328592e-02, 1.259112e+00, 1.414754e+00, 4.436054e-02, 6.134867e-02, 1.690305e+00, 4.464883e-01, 5.906533e-01, 8.424022e-02, 5.679588e-01, 5.095066e-01, 9.249600e-02, 9.311841e-03, 9.438769e-02, 1.029474e+00, 8.367413e-01, 3.39321…
2.000000e+00	5.453636e-01, 5.571849e-01, 8.022758e-01, 2.378049e-02, 4.853327e-02, 5.065087e-02, 5.911808e-01, 1.788654e-01, 1.114487e+00, 5.131462e-02, 7.852655e-01, 1.305357e-02, 5.210674e-02, 1.095997e+00, 1.507411e+00, 2.421618e-02, 4.155436e-02, 1.711118e+00, 3.567170e-01, 4.995063e-01, 5.815744e-02, 5.392765e-01, 5.663706e-01, 7.269982e-02, 7.098089e-03, 8.597761e-02, 1.133130e+00, 8.174738e-01, 3.52441…
0.000000e+00	5.049123e-01, 1.251227e+00, 1.617909e+00, 7.492503e-01, 2.468124e+00, 6.882193e-01, 2.639564e+00, 1.707968e+00, 1.524499e+00, 4.019978e-01, 1.842265e+00, 1.324766e+00, 2.373506e+00, 2.891499e+00, 3.080698e+00, 4.637017e-01, 1.317869e+00, 1.421872e+00, 1.294709e+00, 1.946712e+00, 2.462098e+00, 3.029510e+00, 2.238664e+00, 2.863284e+00, 2.835431e+00, 2.434265e+00, 1.309685e+00, 1.936809e-02, 2.45235…
2.000000e-01	3.177764e-01, 1.176994e+00, 1.266654e+00, 6.711766e-01, 1.425287e+00, 6.202645e-01, 2.087233e+00, 1.835556e+00, 7.151987e-01, 6.956778e-01, 1.575946e+00, 8.385984e-01, 1.963116e+00, 1.738523e+00, 2.387967e+00, 5.753913e-01, 8.286984e-01, 1.093663e+00, 7.869713e-01, 1.326624e+00, 1.663307e+00, 1.889114e+00, 1.760440e+00, 1.671306e+00, 1.493561e+00, 2.281560e+00, 1.017508e+00, 2.656505e-02, 1.84005…
4.000000e-01	2.062927e-01, 1.048667e+00, 6.809274e-01, 5.642059e-01, 7.263975e-01, 7.612354e-01, 1.276375e+00, 1.613438e+00, 5.215026e-01, 7.534000e-01, 1.276162e+00, 5.027032e-01, 1.749176e+00, 1.115800e+00, 1.608072e+00, 8.161178e-01, 7.244288e-01, 7.114839e-01, 4.670314e-01, 9.116410e-01, 1.120274e+00, 1.308067e+00, 1.228283e+00, 1.465079e+00, 1.007581e+00, 1.712891e+00, 1.211867e+00, 2.491673e-01, 1.13647…
6.000000e-01	8.339038e-02, 7.463702e-01, 5.117790e-01, 3.597040e-01, 3.832512e-01, 5.722016e-01, 7.906769e-01, 1.564158e+00, 5.390400e-01, 6.682031e-01, 9.034527e-01, 3.132765e-01, 1.114787e+00, 1.093431e+00, 1.489719e+00, 5.353027e-01, 7.196307e-01, 8.919263e-01, 5.616652e-01, 6.899790e-01, 8.928215e-01, 7.653128e-01, 1.021527e+00, 9.831847e-01, 5.238282e-01, 1.865580e+00, 1.385789e+00, 3.696554e-01, 7.55939…
8.000000e-01	6.914697e-02, 7.591244e-01, 4.398658e-01, 2.303021e-01, 2.934710e-01, 3.578363e-01, 6.070347e-01, 1.394120e+00, 7.388649e-01, 5.655558e-01, 8.164812e-01, 1.800722e-01, 9.471453e-01, 1.257046e+00, 1.433793e+00, 3.424302e-01, 4.846390e-01, 1.187541e+00, 3.512191e-01, 4.177534e-01, 6.344249e-01, 6.224740e-01, 8.201062e-01, 1.140258e+00, 3.521585e-01, 1.457714e+00, 1.192732e+00, 6.264705e-01, 6.42555…
1.000000e+00	8.193295e-02, 5.640788e-01, 5.558579e-01, 1.347825e-01, 1.398869e-01, 2.690482e-01, 3.478840e-01, 1.192754e+00, 9.134051e-01, 3.006728e-01, 8.808877e-01, 1.166297e-01, 5.868601e-01, 1.175892e+00, 1.228649e+00, 1.988318e-01, 3.808402e-01, 1.121368e+00, 4.008104e-01, 3.014386e-01, 4.085131e-01, 4.967466e-01, 7.183771e-01, 9.927775e-01, 1.887001e-01, 1.203141e+00, 1.336503e+00, 7.171570e-01, 4.39195…
1.200000e+00	2.192209e-01, 5.765406e-01, 5.524892e-01, 7.491233e-02, 9.294353e-02, 1.793477e-01, 4.122370e-01, 7.887940e-01, 9.643741e-01, 2.499752e-01, 7.429492e-01, 7.163312e-02, 3.369079e-01, 1.194563e+00, 1.346299e+00, 1.110334e-01, 1.950173e-01, 1.458613e+00, 3.645295e-01, 1.860562e-01, 2.309144e-01, 3.840741e-01, 6.104778e-01, 7.900530e-01, 9.198747e-02, 8.322808e-01, 1.211750e+00, 8.677510e-01, 4.88684…
1.400000e+00	3.966276e-01, 5.583179e-01, 6.803342e-01, 4.477842e-02, 6.070578e-02, 1.062017e-01, 4.831334e-01, 5.731462e-01, 1.000536e+00, 1.694631e-01, 8.081169e-01, 3.734678e-02, 3.139791e-01, 1.330701e+00, 1.379631e+00, 7.324134e-02, 1.331345e-01, 1.678994e+00, 3.625163e-01, 1.245898e-01, 1.809513e-01, 4.787898e-01, 5.959821e-01, 6.148421e-01, 6.913872e-02, 6.674356e-01, 1.550693e+00, 8.527180e-01, 4.34602…
1.600000e+00	4.782380e-01, 4.356205e-01, 5.921362e-01, 2.444230e-02, 5.380083e-02, 9.879542e-02, 4.958666e-01, 6.126217e-01, 1.038883e+00, 9.905009e-02, 7.485104e-01, 2.569698e-02, 1.936102e-01, 1.217595e+00, 1.243857e+00, 4.989673e-02, 9.703575e-02, 1.549258e+00, 3.466627e-01, 1.217297e-01, 1.410774e-01, 4.367664e-01, 6.900400e-01, 3.584110e-01, 3.461642e-02, 5.383170e-01, 1.475563e+00, 9.191611e-01, 4.39775…
1.800000e+00	4.857163e-01, 4.447624e-01, 7.554890e-01, 1.405972e-02, 5.221627e-02, 5.710262e-02, 4.586466e-01, 4.334403e-01, 1.039865e+00, 7.241254e-02, 8.448610e-01, 1.298048e-02, 1.193933e-01, 1.120982e+00, 1.647186e+00, 2.292585e-02, 7.006679e-02, 1.340385e+00, 3.646188e-01, 7.825854e-02, 7.303912e-02, 5.284591e-01, 7.681598e-01, 3.223138e-01, 2.004611e-02, 4.441909e-01, 1.488294e+00, 8.525201e-01, 4.28948…
2.000000e+00	4.911165e-01, 4.808957e-01, 7.693041e-01, 7.211801e-03, 4.180539e-02, 4.038439e-02, 5.642510e-01, 3.930117e-01, 1.016003e+00, 5.289743e-02, 8.403188e-01, 7.992349e-03, 1.137989e-01, 9.770024e-01, 1.533711e+00, 1.923905e-02, 5.332573e-02, 1.557286e+00, 3.722021e-01, 5.155288e-02, 4.904629e-02, 4.944396e-01, 7.304880e-01, 1.924990e-01, 1.004624e-02, 3.365649e-01, 1.367056e+00, 9.469232e-01, 3.49401…
0.000000e+00	2.342398e+00, 1.388160e+00, 1.135694e+00, 1.684034e+00, 3.573209e-01, 2.286099e+00, 4.357566e-01, 6.626994e-01, 1.070312e+00, 2.379513e+00, 1.512937e+00, 1.170403e+00, 2.658114e+00, 1.496759e+00, 1.271828e+00, 2.581526e+00, 1.975743e+00, 4.523102e-01, 2.392331e+00, 2.350754e+00, 2.704584e+00, 1.334899e-01, 7.027512e-01, 3.481257e-01, 2.347653e+00, 8.979829e-02, 2.211890e+00, 2.009315e+00, 2.38619…
2.000000e-01	1.793547e+00, 9.840270e-01, 9.355352e-01, 1.274478e+00, 2.588576e-01, 1.927643e+00, 5.191389e-01, 6.120671e-01, 5.656683e-01, 1.576330e+00, 1.018708e+00, 9.573853e-01, 1.703288e+00, 8.935354e-01, 1.423493e+00, 1.867296e+00, 1.207157e+00, 9.039559e-01, 1.182362e+00, 1.449001e+00, 2.460004e+00, 8.598251e-02, 6.006221e-01, 2.369112e-01, 1.277675e+00, 5.520355e-01, 1.874316e+00, 1.280361e+00, 1.28167…
4.000000e-01	1.196975e+00, 5.366952e-01, 6.116476e-01, 1.098086e+00, 1.797211e-01, 1.120477e+00, 6.376595e-01, 4.074090e-01, 3.462127e-01, 9.693646e-01, 9.085359e-01, 1.071924e+00, 1.207447e+00, 8.915569e-01, 1.265197e+00, 1.565756e+00, 9.214773e-01, 9.378094e-01, 7.656914e-01, 1.177252e+00, 1.640593e+00, 1.572704e-01, 3.889039e-01, 1.106322e-01, 1.171083e+00, 7.201888e-01, 1.052584e+00, 1.094509e+00, 5.50127…
6.000000e-01	9.367586e-01, 3.523809e-01, 4.812133e-01, 6.719419e-01, 1.071037e-01, 9.073513e-01, 5.893368e-01, 3.769254e-01, 4.646266e-01, 8.064505e-01, 6.955456e-01, 5.238047e-01, 6.168011e-01, 7.972117e-01, 1.342181e+00, 9.677825e-01, 5.621466e-01, 1.035437e+00, 4.504919e-01, 8.171320e-01, 1.414572e+00, 2.990894e-01, 2.287035e-01, 7.277881e-02, 6.998090e-01, 7.080571e-01, 8.020240e-01, 1.077365e+00, 4.30108…
8.000000e-01	8.403091e-01, 3.928190e-01, 5.295239e-01, 6.325417e-01, 7.846673e-02, 4.971821e-01, 5.629820e-01, 2.935291e-01, 6.839291e-01, 4.943564e-01, 5.647830e-01, 4.078069e-01, 4.728253e-01, 9.488565e-01, 1.369884e+00, 7.485344e-01, 3.833269e-01, 1.212108e+00, 3.334966e-01, 8.738571e-01, 9.137054e-01, 3.712973e-01, 1.595436e-01, 4.602213e-02, 4.493888e-01, 7.325859e-01, 5.393455e-01, 7.814915e-01, 3.74101…
1.000000e+00	7.545856e-01, 4.019737e-01, 6.141897e-01, 4.664761e-01, 5.347129e-02, 3.090268e-01, 6.636220e-01, 1.454625e-01, 8.491408e-01, 2.861069e-01, 7.267495e-01, 2.220471e-01, 3.926055e-01, 1.189828e+00, 1.452792e+00, 3.562793e-01, 2.588097e-01, 1.359779e+00, 3.015257e-01, 8.053103e-01, 5.877078e-01, 4.308851e-01, 1.331109e-01, 2.554672e-02, 2.600217e-01, 5.195964e-01, 3.700174e-01, 8.432906e-01, 3.04719…
1.200000e+00	7.035844e-01, 4.391976e-01, 7.842615e-01, 3.636996e-01, 3.683620e-02, 1.966367e-01, 5.718655e-01, 1.469659e-01, 8.606708e-01, 1.736688e-01, 7.687155e-01, 1.331680e-01, 2.374504e-01, 9.272576e-01, 1.245136e+00, 2.208675e-01, 1.410714e-01, 1.496440e+00, 3.064352e-01, 9.219392e-01, 5.022936e-01, 4.310393e-01, 2.156502e-01, 1.790024e-02, 1.410016e-01, 4.248101e-01, 3.789915e-01, 7.759007e-01, 3.02921…
1.400000e+00	6.403300e-01, 4.773997e-01, 8.643401e-01, 3.402095e-01, 4.916362e-02, 1.707554e-01, 6.632607e-01, 9.352521e-02, 9.892741e-01, 1.141367e-01, 7.671822e-01, 7.583234e-02, 1.629607e-01, 9.834294e-01, 1.512106e+00, 1.727742e-01, 1.049565e-01, 1.355775e+00, 2.751061e-01, 7.716474e-01, 3.125279e-01, 4.176482e-01, 3.089358e-01, 1.063861e-02, 7.652486e-02, 2.934968e-01, 3.465479e-01, 8.566816e-01, 3.23954…
1.600000e+00	6.282963e-01, 4.856657e-01, 7.989329e-01, 3.886630e-01, 5.138767e-02, 9.735404e-02, 6.777290e-01, 6.646124e-02, 1.061014e+00, 8.736696e-02, 6.368938e-01, 4.096656e-02, 9.075884e-02, 1.060772e+00, 1.461101e+00, 1.029207e-01, 7.511108e-02, 1.396344e+00, 3.109064e-01, 1.037430e+00, 2.238121e-01, 4.298660e-01, 3.936952e-01, 8.753308e-03, 5.194515e-02, 2.391329e-01, 4.795018e-01, 8.354748e-01, 3.66854…
1.800000e+00	5.985466e-01, 6.475678e-01, 8.441611e-01, 2.898468e-01, 5.460353e-02, 6.381681e-02, 6.121003e-01, 6.271391e-02, 9.804757e-01, 5.247178e-02, 7.134484e-01, 2.793659e-02, 8.435891e-02, 9.956635e-01, 1.347243e+00, 5.483364e-02, 5.030585e-02, 1.510271e+00, 3.189936e-01, 1.048203e+00, 1.303020e-01, 3.960152e-01, 5.088615e-01, 7.508020e-03, 3.380913e-02, 1.926103e-01, 7.248886e-01, 8.073122e-01, 3.47433…
2.000000e+00	6.429143e-01, 6.356673e-01, 8.820873e-01, 3.439463e-01, 5.239686e-02, 4.876801e-02, 6.865046e-01, 5.561786e-02, 1.212842e+00, 3.741946e-02, 8.183828e-01, 1.780340e-02, 5.440606e-02, 9.113279e-01, 1.429777e+00, 2.940284e-02, 3.762885e-02, 1.512766e+00, 2.895304e-01, 8.678771e-01, 1.160098e-01, 3.987944e-01, 5.729884e-01, 7.722726e-03, 1.995829e-02, 1.845592e-01, 8.317705e-01, 9.006584e-01, 3.19131…
0.000000e+00	1.963750e+00, 1.470387e+00, 9.544202e-01, 6.691935e-01, 6.901162e-01, 2.088483e+00, 2.797060e+00, 2.490393e+00, 9.654594e-01, 2.426399e+00, 1.112727e-01, 1.694690e+00, 3.088247e+00, 9.697345e-02, 5.906692e-01, 1.319852e+00, 2.284374e+00, 1.163978e+00, 1.058248e+00, 7.517036e-01, 1.820267e+00, 9.446189e-01, 1.581830e+00, 1.581454e+00, 1.814125e+00, 7.966580e-01, 2.425785e+00, 1.504299e+00, 2.59834…
2.000000e-01	1.169518e+00, 9.154995e-01, 6.957210e-01, 4.605863e-01, 4.041279e-01, 1.479130e+00, 1.877733e+00, 2.347725e+00, 6.120327e-01, 1.653628e+00, 2.658887e-01, 1.494361e+00, 1.959512e+00, 3.811610e-01, 6.089257e-01, 1.162457e+00, 1.946021e+00, 1.090796e+00, 6.519441e-01, 4.762486e-01, 1.104669e+00, 1.128713e+00, 1.220352e+00, 9.237114e-01, 1.247765e+00, 1.179274e+00, 1.801464e+00, 9.632726e-01, 1.21696…
4.000000e-01	6.513650e-01, 8.234725e-01, 4.392471e-01, 2.362441e-01, 2.526969e-01, 8.515916e-01, 1.238741e+00, 2.191058e+00, 4.414789e-01, 1.149092e+00, 4.139745e-01, 1.136274e+00, 1.149787e+00, 7.038653e-01, 6.314733e-01, 9.992276e-01, 1.152159e+00, 7.361317e-01, 4.764021e-01, 4.397327e-01, 7.304754e-01, 8.460150e-01, 6.907888e-01, 4.942604e-01, 7.315091e-01, 1.212936e+00, 1.617977e+00, 5.485877e-01, 7.34776…
6.000000e-01	3.150306e-01, 6.748509e-01, 4.418001e-01, 1.433947e-01, 1.448883e-01, 6.994776e-01, 8.546074e-01, 1.388247e+00, 6.176244e-01, 7.919997e-01, 5.019925e-01, 6.987241e-01, 1.007260e+00, 8.753287e-01, 8.627998e-01, 6.262491e-01, 9.256076e-01, 8.848983e-01, 4.288381e-01, 2.700933e-01, 5.597914e-01, 6.886974e-01, 4.804381e-01, 2.652841e-01, 5.502021e-01, 9.081292e-01, 1.067276e+00, 6.434016e-01, 5.96977…
8.000000e-01	2.990934e-01, 5.983021e-01, 5.554701e-01, 8.355379e-02, 1.002991e-01, 4.844143e-01, 6.616502e-01, 1.017066e+00, 7.525212e-01, 4.743606e-01, 5.856630e-01, 5.447469e-01, 5.350451e-01, 8.844919e-01, 1.029645e+00, 5.295902e-01, 6.715875e-01, 8.631138e-01, 3.774975e-01, 4.347306e-01, 4.211117e-01, 5.989692e-01, 3.369991e-01, 1.749853e-01, 3.183855e-01, 9.014482e-01, 9.119447e-01, 6.564534e-01, 5.20449…
1.000000e+00	3.585201e-01, 5.909285e-01, 5.265584e-01, 4.473843e-02, 5.599925e-02, 3.110199e-01, 4.929882e-01, 7.288043e-01, 9.499099e-01, 3.444317e-01, 6.760196e-01, 2.796546e-01, 3.715011e-01, 8.905254e-01, 1.091101e+00, 2.976146e-01, 4.498341e-01, 1.012101e+00, 2.980828e-01, 5.748048e-01, 2.194869e-01, 4.838017e-01, 3.476000e-01, 8.855600e-02, 1.477378e-01, 6.041018e-01, 6.274859e-01, 8.419334e-01, 3.90934…
1.200000e+00	4.370031e-01, 5.444667e-01, 7.084324e-01, 3.913281e-02, 4.682897e-02, 1.863671e-01, 5.603906e-01, 5.249330e-01, 9.284950e-01, 2.701499e-01, 7.903575e-01, 1.516772e-01, 2.934468e-01, 9.715547e-01, 1.015259e+00, 1.678088e-01, 3.157226e-01, 1.502484e+00, 3.885434e-01, 6.925950e-01, 1.651981e-01, 5.372812e-01, 4.259020e-01, 7.192333e-02, 9.796956e-02, 5.547794e-01, 6.899013e-01, 6.840202e-01, 3.82569…
1.400000e+00	4.823690e-01, 5.794613e-01, 7.192574e-01, 4.580413e-02, 4.103995e-02, 1.534647e-01, 6.240551e-01, 3.662621e-01, 9.347083e-01, 1.748083e-01, 6.499678e-01, 1.054956e-01, 1.418469e-01, 1.032377e+00, 1.372270e+00, 8.177807e-02, 1.567696e-01, 1.735406e+00, 3.335133e-01, 6.857476e-01, 1.022200e-01, 5.379279e-01, 4.637021e-01, 4.711036e-02, 4.538851e-02, 3.827239e-01, 6.480452e-01, 9.129786e-01, 3.60006…
1.600000e+00	6.209395e-01, 4.935143e-01, 8.131784e-01, 7.224773e-02, 4.610149e-02, 1.176760e-01, 7.206009e-01, 3.020356e-01, 1.003840e+00, 1.022461e-01, 7.369101e-01, 5.100261e-02, 1.010381e-01, 1.161076e+00, 9.791119e-01, 5.485029e-02, 1.109278e-01, 1.232819e+00, 3.486271e-01, 6.793803e-01, 7.725929e-02, 3.999597e-01, 4.963854e-01, 2.861006e-02, 3.496266e-02, 2.980205e-01, 1.019031e+00, 7.882757e-01, 3.89912…
1.800000e+00	5.794927e-01, 5.411140e-01, 8.158185e-01, 6.289299e-02, 5.439949e-02, 7.312025e-02, 5.911014e-01, 2.311790e-01, 9.934505e-01, 7.470793e-02, 7.340009e-01, 3.065897e-02, 7.508969e-02, 1.166331e+00, 1.223970e+00, 3.490560e-02, 8.039567e-02, 1.513208e+00, 3.967080e-01, 5.745283e-01, 5.596038e-02, 5.250512e-01, 5.854518e-01, 2.227098e-02, 1.801279e-02, 3.021514e-01, 1.106457e+00, 8.500930e-01, 3.33231…
2.000000e+00	5.637348e-01, 5.800615e-01, 7.822475e-01, 4.180151e-02, 5.087841e-02, 4.468761e-02, 7.421301e-01, 2.347852e-01, 1.180205e+00, 5.275124e-02, 5.961532e-01, 1.770825e-02, 4.890543e-02, 1.012945e+00, 1.352334e+00, 2.179604e-02, 5.996944e-02, 1.416511e+00, 3.048539e-01, 4.872368e-01, 3.904962e-02, 5.790011e-01, 6.341542e-01, 1.876391e-02, 9.635001e-03, 2.191723e-01, 1.188608e+00, 9.036211e-01, 3.33504…
0.000000e+00	1.328997e+00, 3.255427e+00, 2.445495e+00, 4.895591e-01, 2.025699e+00, 2.110847e+00, 5.708184e-01, 1.253584e-01, 2.440722e+00, 2.096028e+00, 1.704620e+00, 5.416083e-01, 2.212157e+00, 1.238430e+00, 3.712393e-01, 3.021018e+00, 1.084659e+00, 1.506822e+00, 3.181383e-01, 2.083012e+00, 4.775776e-01, 9.128536e-01, 2.007662e+00, 2.326410e-01, 1.084285e+00, 1.152332e+00, 1.158506e-01, 2.933953e+00, 1.05765…
2.000000e-01	9.386708e-01, 2.130341e+00, 2.028104e+00, 6.205388e-01, 1.408914e+00, 1.944209e+00, 7.385330e-01, 5.997022e-01, 1.375079e+00, 1.904908e+00, 1.154967e+00, 6.148539e-01, 1.689810e+00, 1.247902e+00, 3.267311e-01, 2.140781e+00, 9.545725e-01, 1.675628e+00, 1.307890e-01, 1.658639e+00, 3.598603e-01, 6.900261e-01, 1.027188e+00, 1.423658e-01, 7.488639e-01, 1.568210e+00, 5.213489e-01, 1.600072e+00, 5.94362…
4.000000e-01	7.439496e-01, 1.096622e+00, 1.003679e+00, 6.030096e-01, 9.794366e-01, 1.548688e+00, 5.917196e-01, 5.399716e-01, 1.309204e+00, 1.200689e+00, 9.474751e-01, 6.271563e-01, 1.049594e+00, 1.196667e+00, 2.146027e-01, 1.456153e+00, 5.911816e-01, 1.716307e+00, 7.841934e-02, 1.512056e+00, 2.806939e-01, 7.274689e-01, 5.969864e-01, 7.612993e-02, 4.865256e-01, 9.968202e-01, 6.944329e-01, 1.254555e+00, 4.39706…
6.000000e-01	6.790463e-01, 9.748962e-01, 8.883122e-01, 6.837330e-01, 4.689564e-01, 1.090204e+00, 6.509614e-01, 4.030739e-01, 9.179989e-01, 8.253449e-01, 9.953199e-01, 6.603333e-01, 6.285213e-01, 1.196599e+00, 1.851434e-01, 7.061310e-01, 4.373027e-01, 1.680228e+00, 4.257082e-02, 1.342339e+00, 2.377562e-01, 6.711813e-01, 4.374509e-01, 4.447950e-02, 2.686439e-01, 8.211681e-01, 5.865382e-01, 1.271851e+00, 4.38692…
8.000000e-01	5.775902e-01, 8.345287e-01, 8.092445e-01, 6.085725e-01, 3.559833e-01, 7.931609e-01, 6.508965e-01, 2.764726e-01, 1.079091e+00, 4.740866e-01, 8.985005e-01, 5.187074e-01, 5.990391e-01, 1.341188e+00, 4.140157e-01, 4.097108e-01, 2.748188e-01, 1.713690e+00, 5.466659e-02, 1.027489e+00, 2.425141e-01, 5.954445e-01, 2.676059e-01, 2.907730e-02, 1.992028e-01, 5.946277e-01, 7.171094e-01, 1.187253e+00, 4.67401…
1.000000e+00	5.945914e-01, 7.529555e-01, 8.446224e-01, 6.603170e-01, 2.471776e-01, 5.155638e-01, 6.468988e-01, 2.229582e-01, 1.125522e+00, 3.953651e-01, 7.679840e-01, 3.426599e-01, 3.018655e-01, 1.229206e+00, 5.711101e-01, 3.027769e-01, 1.638145e-01, 1.558492e+00, 7.832347e-02, 1.119099e+00, 2.008497e-01, 6.137756e-01, 2.539772e-01, 1.517345e-02, 1.159106e-01, 5.615639e-01, 5.039966e-01, 1.017074e+00, 3.68295…
1.200000e+00	6.216124e-01, 6.396638e-01, 8.169819e-01, 5.419537e-01, 1.832489e-01, 3.218008e-01, 6.237023e-01, 1.459176e-01, 1.039189e+00, 2.272406e-01, 7.577313e-01, 1.594758e-01, 2.009988e-01, 1.310802e+00, 7.714885e-01, 1.583834e-01, 1.336141e-01, 1.734825e+00, 1.419614e-01, 1.045992e+00, 1.260921e-01, 5.464074e-01, 1.947445e-01, 8.624113e-03, 6.986713e-02, 3.719878e-01, 5.071416e-01, 8.704456e-01, 3.61336…
1.400000e+00	5.517008e-01, 6.596273e-01, 9.332433e-01, 4.222315e-01, 1.218471e-01, 2.359353e-01, 7.199791e-01, 1.049818e-01, 1.035332e+00, 1.867370e-01, 8.439903e-01, 9.655609e-02, 1.566158e-01, 1.527159e+00, 9.477089e-01, 1.049022e-01, 9.683620e-02, 1.498019e+00, 1.591032e-01, 1.095240e+00, 1.408355e-01, 5.937500e-01, 3.321387e-01, 5.419308e-03, 5.211645e-02, 3.716154e-01, 4.609502e-01, 8.838430e-01, 2.84233…
1.600000e+00	5.627469e-01, 6.218526e-01, 7.766588e-01, 5.221829e-01, 1.141928e-01, 1.587757e-01, 6.697703e-01, 8.079264e-02, 9.620063e-01, 1.081264e-01, 7.588598e-01, 5.360753e-02, 9.456055e-02, 1.399035e+00, 1.091807e+00, 6.578042e-02, 6.539858e-02, 1.896387e+00, 2.288739e-01, 9.474305e-01, 1.295672e-01, 5.707347e-01, 3.491072e-01, 3.895301e-03, 3.225544e-02, 2.492815e-01, 5.919797e-01, 9.218270e-01, 3.72523…
1.800000e+00	5.702217e-01, 6.589959e-01, 6.481611e-01, 3.657635e-01, 6.369218e-02, 1.165056e-01, 6.796251e-01, 7.315379e-02, 9.849591e-01, 7.515628e-02, 6.141905e-01, 3.731374e-02, 5.823206e-02, 1.133153e+00, 1.056468e+00, 3.968661e-02, 4.753341e-02, 1.853575e+00, 2.160139e-01, 1.084467e+00, 9.988389e-02, 4.698195e-01, 4.722250e-01, 3.005570e-03, 2.752076e-02, 2.017699e-01, 7.634577e-01, 8.087213e-01, 3.10065…
2.000000e+00	5.800671e-01, 5.658260e-01, 8.352032e-01, 3.285100e-01, 6.787278e-02, 6.575210e-02, 6.974983e-01, 7.633874e-02, 9.659890e-01, 4.268363e-02, 8.858794e-01, 2.040106e-02, 4.401545e-02, 1.076164e+00, 1.130347e+00, 2.629440e-02, 4.153769e-02, 1.626905e+00, 2.697501e-01, 1.016038e+00, 8.097694e-02, 5.535117e-01, 5.680296e-01, 3.393010e-03, 1.498102e-02, 1.628497e-01, 8.692176e-01, 9.255087e-01, 4.27788…
0.000000e+00	1.111649e+00, 1.963555e+00, 1.757659e+00, 1.049796e-01, 4.847272e-01, 4.400534e-01, 2.797136e-01, 1.855332e+00, 3.031602e-01, 5.571675e-01, 6.585000e-01, 6.672560e-01, 3.126828e+00, 8.652652e-01, 2.452302e+00, 4.818427e-01, 7.143070e-01, 2.609792e+00, 1.114495e+00, 2.545781e+00, 1.254749e+00, 6.289591e-02, 1.374430e+00, 3.079234e-01, 3.338340e+00, 1.918289e+00, 2.075658e+00, 7.635006e-01, 1.91635…
2.000000e-01	6.082521e-01, 1.503044e+00, 1.127260e+00, 3.346214e-01, 3.624013e-01, 4.003875e-01, 1.900113e-01, 1.717681e+00, 1.739452e-01, 2.836220e-01, 6.560130e-01, 3.979074e-01, 1.594532e+00, 4.221719e-01, 2.052665e+00, 6.138249e-01, 4.725172e-01, 2.655517e+00, 4.717407e-01, 1.821632e+00, 8.694676e-01, 2.199052e-01, 1.280568e+00, 4.816007e-01, 1.514365e+00, 1.992428e+00, 1.556531e+00, 4.361516e-01, 1.17860…
4.000000e-01	3.202020e-01, 9.939059e-01, 8.286067e-01, 5.174241e-01, 3.282791e-01, 2.129926e-01, 1.381490e-01, 1.469661e+00, 2.507402e-01, 1.951735e-01, 5.835793e-01, 2.760377e-01, 1.153967e+00, 3.180097e-01, 1.947307e+00, 8.004910e-01, 2.653659e-01, 2.015478e+00, 4.506994e-01, 1.035660e+00, 5.925367e-01, 3.404553e-01, 1.129907e+00, 4.737978e-01, 7.698386e-01, 1.484169e+00, 1.175324e+00, 4.115242e-01, 9.69666…
6.000000e-01	2.067509e-01, 7.299113e-01, 6.837047e-01, 2.706408e-01, 1.981473e-01, 1.618188e-01, 9.172844e-02, 1.436834e+00, 5.520179e-01, 1.262910e-01, 5.114957e-01, 1.478585e-01, 5.280608e-01, 5.492433e-01, 1.756902e+00, 4.689908e-01, 2.041253e-01, 2.083478e+00, 4.043757e-01, 7.961067e-01, 3.876542e-01, 4.146092e-01, 1.152340e+00, 5.127228e-01, 5.368572e-01, 1.134964e+00, 1.419094e+00, 5.255355e-01, 7.54155…
8.000000e-01	1.034316e-01, 6.893188e-01, 7.502282e-01, 1.796215e-01, 1.302835e-01, 1.289308e-01, 7.311376e-02, 1.535994e+00, 7.668549e-01, 9.598176e-02, 5.139109e-01, 9.126701e-02, 5.033131e-01, 8.436394e-01, 1.643168e+00, 3.187568e-01, 9.837473e-02, 1.957235e+00, 3.195185e-01, 4.518553e-01, 2.676602e-01, 4.557767e-01, 1.305753e+00, 4.525713e-01, 2.712844e-01, 1.003586e+00, 1.301574e+00, 6.075009e-01, 6.19102…
1.000000e+00	7.698674e-02, 6.398262e-01, 8.063533e-01, 9.591428e-02, 9.164509e-02, 7.998539e-02, 9.454456e-02, 1.223404e+00, 9.250726e-01, 6.578768e-02, 5.575955e-01, 5.548893e-02, 3.851145e-01, 1.021486e+00, 1.683626e+00, 1.668331e-01, 7.949206e-02, 2.397414e+00, 3.872192e-01, 3.725576e-01, 1.893658e-01, 4.864795e-01, 1.035469e+00, 3.520997e-01, 1.383069e-01, 9.516587e-01, 1.526620e+00, 9.055372e-01, 5.10085…
1.200000e+00	9.530901e-02, 6.239171e-01, 8.089849e-01, 6.289603e-02, 6.940839e-02, 6.189740e-02, 9.381362e-02, 1.260913e+00, 9.268076e-01, 4.351799e-02, 6.513716e-01, 1.894361e-02, 2.553187e-01, 9.278459e-01, 1.614714e+00, 1.093526e-01, 6.600107e-02, 1.892376e+00, 3.067287e-01, 2.089416e-01, 1.283168e-01, 4.811573e-01, 1.262115e+00, 2.513769e-01, 1.053394e-01, 8.248719e-01, 1.183167e+00, 9.526527e-01, 3.75100…
1.400000e+00	1.662669e-01, 6.236847e-01, 6.787214e-01, 3.773736e-02, 5.852577e-02, 3.813999e-02, 1.646464e-01, 8.936889e-01, 9.030422e-01, 3.421381e-02, 7.330965e-01, 1.676905e-02, 1.366032e-01, 1.063530e+00, 1.538618e+00, 5.503608e-02, 4.659194e-02, 2.095142e+00, 3.541879e-01, 1.266576e-01, 8.206668e-02, 5.799124e-01, 7.665141e-01, 1.859201e-01, 5.028885e-02, 5.871732e-01, 1.652653e+00, 6.965205e-01, 4.13859…
1.600000e+00	2.341395e-01, 5.307129e-01, 7.691193e-01, 2.091028e-02, 5.543821e-02, 3.137493e-02, 2.194306e-01, 8.770542e-01, 1.091842e+00, 2.518440e-02, 6.585353e-01, 8.253510e-03, 1.007606e-01, 1.142392e+00, 1.346083e+00, 3.965250e-02, 3.425424e-02, 1.954261e+00, 2.966320e-01, 9.054900e-02, 4.985826e-02, 5.027601e-01, 9.003404e-01, 1.427228e-01, 2.691415e-02, 4.308002e-01, 1.671802e+00, 8.005102e-01, 3.39566…
1.800000e+00	3.495207e-01, 5.262401e-01, 8.269171e-01, 1.343188e-02, 5.966485e-02, 1.927013e-02, 3.397286e-01, 6.945687e-01, 8.869412e-01, 1.750077e-02, 6.529574e-01, 5.622903e-03, 7.722529e-02, 1.153129e+00, 1.577173e+00, 2.537946e-02, 2.873574e-02, 2.003103e+00, 3.356906e-01, 7.497584e-02, 4.427807e-02, 5.335698e-01, 8.951514e-01, 8.006854e-02, 1.870894e-02, 3.833047e-01, 1.524299e+00, 9.187395e-01, 3.60746…
2.000000e+00	4.007249e-01, 5.515710e-01, 9.461643e-01, 6.934178e-03, 5.726767e-02, 1.481233e-02, 3.919850e-01, 6.873495e-01, 9.138282e-01, 1.441325e-02, 7.449201e-01, 3.618765e-03, 4.332444e-02, 9.815189e-01, 1.329277e+00, 1.231438e-02, 2.434015e-02, 1.951939e+00, 3.831889e-01, 4.913836e-02, 3.193717e-02, 4.826434e-01, 9.727538e-01, 7.094950e-02, 1.011951e-02, 3.016408e-01, 1.315152e+00, 7.862804e-01, 4.07231…
0.000000e+00	2.635881e+00, 8.557910e-01, 2.059529e+00, 8.785023e-01, 4.563460e-01, 8.440526e-01, 5.706384e-01, 1.283416e+00, 2.309355e+00, 1.487400e+00, 2.246509e+00, 9.799225e-01, 2.637479e+00, 7.248939e-01, 2.740123e+00, 2.453502e+00, 2.282804e+00, 1.675629e+00, 1.180548e+00, 1.521812e+00, 1.869766e+00, 1.590569e+00, 1.102014e+00, 2.820582e-01, 3.019370e+00, 5.164649e-01, 4.248960e-01, 2.309432e+00, 2.09023…
2.000000e-01	1.379245e+00, 4.197597e-01, 9.371666e-01, 8.039084e-01, 3.742983e-01, 5.005165e-01, 4.100195e-01, 1.014925e+00, 1.232780e+00, 1.326301e+00, 1.413995e+00, 5.730604e-01, 2.048902e+00, 4.728347e-01, 2.865862e+00, 2.064223e+00, 1.897152e+00, 1.698251e+00, 5.446374e-01, 1.557847e+00, 1.103784e+00, 1.121092e+00, 9.480012e-01, 1.310892e-01, 1.829032e+00, 7.987950e-01, 3.560449e-01, 1.183373e+00, 9.24410…
4.000000e-01	7.772820e-01, 3.409302e-01, 1.001587e+00, 7.023235e-01, 2.880763e-01, 3.535685e-01, 3.796188e-01, 9.324795e-01, 7.592467e-01, 1.143490e+00, 1.184048e+00, 3.535688e-01, 1.207677e+00, 4.077394e-01, 2.315726e+00, 1.614653e+00, 1.154157e+00, 1.723381e+00, 2.923357e-01, 1.134269e+00, 8.840583e-01, 7.672332e-01, 5.207971e-01, 6.452754e-02, 1.021625e+00, 9.228689e-01, 2.886791e-01, 1.065770e+00, 7.84584…
6.000000e-01	7.110539e-01, 3.810458e-01, 8.747331e-01, 7.258853e-01, 2.141860e-01, 2.331622e-01, 3.784173e-01, 5.395608e-01, 7.410230e-01, 5.716455e-01, 6.801543e-01, 1.784793e-01, 7.625129e-01, 4.561430e-01, 2.094575e+00, 9.590353e-01, 9.568839e-01, 1.832452e+00, 2.159001e-01, 1.218389e+00, 5.977928e-01, 5.362078e-01, 3.281870e-01, 3.910081e-02, 6.050580e-01, 8.967258e-01, 1.721532e-01, 8.393606e-01, 6.10959…
8.000000e-01	6.001978e-01, 4.905050e-01, 6.772745e-01, 6.571627e-01, 1.539066e-01, 1.523657e-01, 4.742692e-01, 4.424827e-01, 1.033316e+00, 3.881098e-01, 6.536850e-01, 1.359635e-01, 5.280884e-01, 5.395254e-01, 1.732756e+00, 5.039822e-01, 6.082368e-01, 1.853421e+00, 2.103160e-01, 1.335816e+00, 4.763061e-01, 5.883526e-01, 2.312673e-01, 2.925620e-02, 3.286299e-01, 8.647245e-01, 1.447007e-01, 7.690651e-01, 4.18875…
1.000000e+00	6.692681e-01, 5.533813e-01, 8.664350e-01, 5.207114e-01, 1.016869e-01, 1.328438e-01, 5.255259e-01, 3.617788e-01, 8.676916e-01, 3.175984e-01, 6.658562e-01, 6.737825e-02, 3.873838e-01, 5.415719e-01, 1.828076e+00, 4.717315e-01, 4.527152e-01, 1.833733e+00, 2.294718e-01, 1.004809e+00, 3.283786e-01, 4.474059e-01, 2.582408e-01, 1.585078e-02, 2.047056e-01, 5.775078e-01, 1.418108e-01, 8.005937e-01, 3.30767…
1.200000e+00	6.453513e-01, 5.007937e-01, 9.069421e-01, 4.843124e-01, 7.298667e-02, 7.827411e-02, 5.775103e-01, 2.344479e-01, 9.233650e-01, 1.875735e-01, 5.619812e-01, 3.893035e-02, 2.268974e-01, 6.249062e-01, 1.497729e+00, 2.449641e-01, 2.720511e-01, 1.652026e+00, 2.140310e-01, 8.885214e-01, 2.307220e-01, 5.010149e-01, 3.314868e-01, 1.242316e-02, 1.396930e-01, 4.163265e-01, 2.329288e-01, 9.247523e-01, 3.63158…
1.400000e+00	6.238101e-01, 5.386532e-01, 7.583564e-01, 5.184277e-01, 8.492775e-02, 4.692504e-02, 6.335840e-01, 1.930025e-01, 9.610350e-01, 1.312814e-01, 5.253000e-01, 2.284911e-02, 1.442058e-01, 6.173639e-01, 1.653443e+00, 1.755142e-01, 1.504746e-01, 1.967817e+00, 2.413849e-01, 1.008728e+00, 2.006923e-01, 4.957151e-01, 4.469209e-01, 7.237581e-03, 8.524875e-02, 3.243968e-01, 3.606097e-01, 7.984022e-01, 3.20203…
1.600000e+00	5.858141e-01, 4.976278e-01, 8.487594e-01, 4.267409e-01, 7.794403e-02, 4.004481e-02, 5.960060e-01, 1.356204e-01, 8.781929e-01, 9.726917e-02, 6.097322e-01, 1.100738e-02, 1.006565e-01, 7.602496e-01, 1.598271e+00, 9.866544e-02, 1.283170e-01, 1.529646e+00, 2.426834e-01, 9.735267e-01, 1.464259e-01, 5.039741e-01, 4.127858e-01, 6.603940e-03, 4.904297e-02, 2.926426e-01, 5.012647e-01, 9.032242e-01, 4.09082…
1.800000e+00	6.124777e-01, 5.311307e-01, 9.559418e-01, 3.692632e-01, 6.093229e-02, 2.285241e-02, 6.018297e-01, 1.293277e-01, 9.838418e-01, 5.303075e-02, 6.872488e-01, 7.883984e-03, 8.005468e-02, 6.490602e-01, 1.511906e+00, 5.293862e-02, 1.001039e-01, 1.853552e+00, 2.429594e-01, 1.015329e+00, 1.324082e-01, 5.487904e-01, 5.070083e-01, 7.500276e-03, 3.062300e-02, 2.097108e-01, 9.146276e-01, 8.242475e-01, 3.44582…
2.000000e+00	6.074012e-01, 6.507498e-01, 6.414406e-01, 2.936189e-01, 6.953430e-02, 2.036950e-02, 6.301572e-01, 1.038321e-01, 8.815719e-01, 3.627383e-02, 6.864644e-01, 4.757974e-03, 4.977586e-02, 8.500927e-01, 1.317296e+00, 3.224176e-02, 7.385291e-02, 1.817177e+00, 2.446900e-01, 9.911229e-01, 9.261611e-02, 3.968377e-01, 7.637167e-01, 8.305858e-03, 1.873681e-02, 2.062669e-01, 1.077826e+00, 8.648317e-01, 3.82749…
0.000000e+00	1.676212e+00, 2.103715e+00, 2.029759e+00, 1.781538e+00, 2.114063e+00, 7.920877e-01, 1.355505e+00, 1.388244e+00, 4.600050e-02, 1.373538e+00, 1.322531e+00, 2.687813e+00, 6.763695e-01, 1.019495e+00, 4.642798e-02, 1.445819e-01, 2.148887e+00, 1.793752e+00, 4.898472e-01, 2.761839e+00, 8.711542e-01, 1.911229e+00, 2.606504e+00, 2.221099e+00, 1.841798e+00, 3.154358e+00, 7.142463e-01, 1.091567e+00, 2.47615…
2.000000e-01	1.254120e+00, 1.123402e+00, 1.386722e+00, 1.441317e+00, 1.315918e+00, 9.731257e-01, 9.207693e-01, 1.108063e+00, 3.626863e-02, 1.212891e+00, 8.846302e-01, 1.867452e+00, 9.559982e-01, 5.887608e-01, 4.904104e-02, 4.953424e-01, 1.480560e+00, 1.248823e+00, 2.358206e-01, 1.851282e+00, 1.030481e+00, 1.249476e+00, 1.840293e+00, 1.836922e+00, 1.623907e+00, 2.177783e+00, 1.222374e+00, 9.141397e-01, 1.63565…
4.000000e-01	6.272481e-01, 8.957951e-01, 1.297251e+00, 1.004712e+00, 8.622108e-01, 1.033645e+00, 7.175375e-01, 1.669311e+00, 1.058774e-01, 1.047362e+00, 6.011430e-01, 1.332159e+00, 7.834738e-01, 5.064119e-01, 2.010456e-01, 6.800673e-01, 1.313205e+00, 1.465407e+00, 1.443890e-01, 1.151631e+00, 1.066964e+00, 1.093238e+00, 1.389910e+00, 1.042947e+00, 1.097409e+00, 2.294181e+00, 1.124756e+00, 6.695409e-01, 9.33790…
6.000000e-01	3.507408e-01, 7.667017e-01, 1.184343e+00, 8.090190e-01, 6.207849e-01, 7.584574e-01, 5.216874e-01, 1.263816e+00, 3.516386e-01, 1.138578e+00, 7.315205e-01, 6.080847e-01, 8.089935e-01, 7.523149e-01, 5.081907e-01, 4.759059e-01, 9.108074e-01, 1.483142e+00, 2.177254e-01, 8.632782e-01, 8.113315e-01, 7.589987e-01, 7.997158e-01, 5.610002e-01, 6.721262e-01, 1.625877e+00, 8.863182e-01, 7.068259e-01, 6.74298…
8.000000e-01	2.861369e-01, 4.476033e-01, 1.136029e+00, 5.879094e-01, 3.838657e-01, 4.920381e-01, 4.092442e-01, 9.515279e-01, 6.201510e-01, 5.655942e-01, 5.896834e-01, 3.803722e-01, 5.001116e-01, 8.179676e-01, 8.562583e-01, 3.525524e-01, 5.896972e-01, 1.579897e+00, 2.390205e-01, 6.778751e-01, 6.768869e-01, 7.498241e-01, 4.574329e-01, 3.709565e-01, 4.010294e-01, 1.696780e+00, 9.094957e-01, 7.845427e-01, 5.22727…
1.000000e+00	4.187114e-01, 5.743377e-01, 8.159412e-01, 4.080520e-01, 2.737284e-01, 3.378329e-01, 4.122304e-01, 7.576953e-01, 7.367948e-01, 4.090308e-01, 6.649777e-01, 2.347999e-01, 2.658248e-01, 1.217518e+00, 7.396637e-01, 2.007913e-01, 4.947298e-01, 1.326189e+00, 2.829109e-01, 8.050921e-01, 4.247184e-01, 5.996730e-01, 4.980058e-01, 1.882852e-01, 2.409874e-01, 1.288328e+00, 7.472907e-01, 8.372551e-01, 4.15811…
1.200000e+00	4.393315e-01, 6.527981e-01, 6.339759e-01, 1.847447e-01, 2.321426e-01, 2.466957e-01, 4.566664e-01, 4.831968e-01, 8.879755e-01, 2.707993e-01, 6.700875e-01, 1.593534e-01, 2.119435e-01, 9.537201e-01, 9.991823e-01, 1.469814e-01, 3.362810e-01, 1.774155e+00, 3.370379e-01, 9.981986e-01, 2.787944e-01, 6.279654e-01, 4.967756e-01, 1.429567e-01, 1.630460e-01, 9.100489e-01, 8.144522e-01, 6.847785e-01, 4.50280…
1.400000e+00	4.588855e-01, 6.497688e-01, 9.267686e-01, 2.021481e-01, 1.702443e-01, 1.702321e-01, 6.013579e-01, 3.197123e-01, 9.936409e-01, 1.765380e-01, 6.697598e-01, 8.349599e-02, 1.190543e-01, 1.040499e+00, 1.086969e+00, 7.812803e-02, 2.431509e-01, 1.612423e+00, 3.468663e-01, 9.836293e-01, 2.212350e-01, 4.810796e-01, 4.082678e-01, 9.177074e-02, 8.111499e-02, 8.289246e-01, 8.124937e-01, 8.493628e-01, 4.02216…
1.600000e+00	5.605932e-01, 5.331154e-01, 8.564356e-01, 1.880797e-01, 1.394266e-01, 1.182174e-01, 5.991552e-01, 3.105989e-01, 8.842608e-01, 1.092037e-01, 7.110942e-01, 4.971867e-02, 9.086932e-02, 1.143052e+00, 1.158552e+00, 4.114406e-02, 1.629947e-01, 1.552334e+00, 4.161793e-01, 9.819418e-01, 1.339198e-01, 6.444229e-01, 4.806575e-01, 5.131377e-02, 4.024088e-02, 6.273745e-01, 8.315553e-01, 8.593747e-01, 3.42831…
1.800000e+00	5.980775e-01, 5.513924e-01, 8.148605e-01, 1.165841e-01, 1.070425e-01, 7.701007e-02, 5.918668e-01, 2.130217e-01, 8.880902e-01, 7.373430e-02, 8.723126e-01, 2.801698e-02, 4.359339e-02, 1.155444e+00, 1.092402e+00, 2.848574e-02, 1.014903e-01, 1.590930e+00, 3.262521e-01, 6.668546e-01, 1.080499e-01, 5.706342e-01, 5.294232e-01, 3.357154e-02, 3.058562e-02, 5.277277e-01, 1.006061e+00, 6.997859e-01, 3.84781…
2.000000e+00	5.503461e-01, 5.943950e-01, 8.274509e-01, 6.809937e-02, 6.580871e-02, 5.237230e-02, 5.802747e-01, 1.889960e-01, 9.425073e-01, 5.755261e-02, 8.536103e-01, 1.398790e-02, 3.530188e-02, 1.366314e+00, 1.484810e+00, 1.407472e-02, 7.885314e-02, 1.632551e+00, 3.283594e-01, 5.526940e-01, 6.020637e-02, 5.088937e-01, 6.547870e-01, 2.788810e-02, 1.874002e-02, 4.785236e-01, 1.275311e+00, 6.815925e-01, 3.77364…
0.000000e+00	3.242543e+00, 2.060946e+00, 2.636741e-01, 9.996460e-01, 1.975740e+00, 1.182602e+00, 2.668708e+00, 2.364941e+00, 1.133953e-01, 2.234565e+00, 6.380469e-01, 1.682561e+00, 1.332850e+00, 1.375652e+00, 1.783793e+00, 2.521321e-01, 1.118636e+00, 8.766828e-01, 5.195906e-01, 6.700402e-02, 1.281411e+00, 4.337252e-01, 8.254187e-02, 9.617840e-01, 2.246406e+00, 7.753238e-01, 2.282518e+00, 5.876911e-01, 2.57194…
2.000000e-01	1.865187e+00, 1.434232e+00, 1.766732e-01, 7.743663e-01, 1.330888e+00, 1.157792e+00, 1.904436e+00, 1.812678e+00, 8.722390e-02, 1.804915e+00, 7.701048e-01, 1.233043e+00, 1.218489e+00, 7.822600e-01, 1.065352e+00, 5.545445e-01, 1.012873e+00, 7.298566e-01, 5.995775e-01, 4.559487e-02, 1.274298e+00, 6.386763e-01, 1.151955e-01, 5.569450e-01, 1.258057e+00, 9.616641e-01, 2.039013e+00, 3.534206e-01, 1.42863…
4.000000e-01	8.096278e-01, 7.760755e-01, 3.200627e-01, 4.503506e-01, 7.309385e-01, 1.133356e+00, 9.619999e-01, 1.203794e+00, 2.383361e-01, 1.194701e+00, 6.883523e-01, 9.316781e-01, 7.527369e-01, 8.655423e-01, 9.816922e-01, 5.457466e-01, 5.948314e-01, 5.381605e-01, 4.267190e-01, 5.538350e-02, 7.619379e-01, 4.038228e-01, 6.977255e-02, 3.592695e-01, 6.334311e-01, 9.977862e-01, 9.597208e-01, 5.648872e-01, 9.46519…
6.000000e-01	6.921789e-01, 6.265510e-01, 4.300203e-01, 2.055304e-01, 3.085662e-01, 6.419402e-01, 9.767206e-01, 7.638948e-01, 4.598625e-01, 9.042799e-01, 6.542420e-01, 6.467184e-01, 5.003523e-01, 1.106798e+00, 1.285285e+00, 2.982048e-01, 3.785887e-01, 4.693120e-01, 3.971109e-01, 2.499141e-01, 6.017674e-01, 3.541364e-01, 6.422490e-02, 2.049914e-01, 5.173858e-01, 8.955419e-01, 8.424728e-01, 5.597999e-01, 5.72941…
8.000000e-01	6.027369e-01, 5.111243e-01, 5.679006e-01, 1.233866e-01, 2.225927e-01, 4.459842e-01, 9.083364e-01, 6.293002e-01, 7.570765e-01, 5.300382e-01, 6.908365e-01, 3.746940e-01, 3.568698e-01, 1.062153e+00, 1.185076e+00, 1.923367e-01, 2.825267e-01, 6.022180e-01, 3.640740e-01, 4.940478e-01, 4.059548e-01, 2.487139e-01, 6.205614e-02, 1.366543e-01, 2.840174e-01, 6.793821e-01, 4.520121e-01, 6.978830e-01, 3.88660…
1.000000e+00	6.321413e-01, 5.024435e-01, 5.985128e-01, 7.422611e-02, 1.324496e-01, 2.975090e-01, 8.624342e-01, 5.369281e-01, 9.025992e-01, 3.656914e-01, 6.453990e-01, 1.960044e-01, 2.027195e-01, 9.510780e-01, 1.316539e+00, 1.375563e-01, 1.694214e-01, 8.901626e-01, 3.757764e-01, 5.575742e-01, 2.801965e-01, 1.938400e-01, 1.099802e-01, 7.018912e-02, 1.448371e-01, 6.175984e-01, 4.723126e-01, 8.105797e-01, 3.82094…
1.200000e+00	5.656213e-01, 5.133904e-01, 7.850791e-01, 7.285916e-02, 6.782118e-02, 1.733679e-01, 7.639466e-01, 2.840014e-01, 7.868816e-01, 2.402467e-01, 7.365899e-01, 1.267722e-01, 1.467832e-01, 1.242056e+00, 1.234036e+00, 9.390941e-02, 1.103002e-01, 1.061953e+00, 4.178396e-01, 8.453376e-01, 1.560493e-01, 1.997326e-01, 1.955660e-01, 4.711611e-02, 8.393673e-02, 4.624262e-01, 3.367642e-01, 7.385545e-01, 4.05444…
1.400000e+00	5.875465e-01, 5.432518e-01, 6.646561e-01, 9.632273e-02, 6.308083e-02, 1.199357e-01, 6.804681e-01, 2.239187e-01, 7.751706e-01, 1.718090e-01, 8.131960e-01, 7.285051e-02, 1.059711e-01, 1.170643e+00, 1.385105e+00, 5.421699e-02, 7.592142e-02, 1.255645e+00, 3.088148e-01, 8.452911e-01, 1.212022e-01, 2.098947e-01, 2.955197e-01, 3.263197e-02, 3.925822e-02, 3.390897e-01, 3.636995e-01, 8.041285e-01, 3.47520…
1.600000e+00	6.229573e-01, 4.634603e-01, 6.802286e-01, 1.272563e-01, 5.622832e-02, 8.259963e-02, 7.266606e-01, 1.745502e-01, 9.407989e-01, 1.220040e-01, 7.618230e-01, 4.287812e-02, 7.577809e-02, 1.141446e+00, 1.407805e+00, 3.007460e-02, 5.228184e-02, 1.288916e+00, 3.531957e-01, 9.050702e-01, 7.801764e-02, 2.221728e-01, 3.583943e-01, 2.359292e-02, 3.085304e-02, 2.745537e-01, 5.310769e-01, 8.049536e-01, 4.00117…
1.800000e+00	6.224561e-01, 5.020866e-01, 7.718467e-01, 1.713249e-01, 4.877820e-02, 5.456857e-02, 7.701181e-01, 1.466550e-01, 9.145477e-01, 6.825322e-02, 7.568319e-01, 2.478964e-02, 4.845391e-02, 1.024694e+00, 1.264025e+00, 1.593094e-02, 3.121498e-02, 1.354610e+00, 2.874061e-01, 9.696849e-01, 5.505746e-02, 3.045627e-01, 5.139001e-01, 1.958376e-02, 1.851866e-02, 2.361724e-01, 8.814873e-01, 7.072239e-01, 3.27129…
2.000000e+00	6.588042e-01, 5.020652e-01, 8.039627e-01, 1.955363e-01, 5.662405e-02, 3.787804e-02, 7.091532e-01, 1.204108e-01, 1.051521e+00, 4.858548e-02, 7.643430e-01, 1.500268e-02, 3.083231e-02, 1.150081e+00, 1.318967e+00, 1.206262e-02, 2.071974e-02, 1.385352e+00, 3.504774e-01, 7.389026e-01, 4.059059e-02, 3.583624e-01, 3.833032e-01, 1.494885e-02, 1.049554e-02, 1.897021e-01, 8.249367e-01, 8.798243e-01, 4.08950…
0.000000e+00	7.366656e-01, 1.028409e+00, 3.115624e-01, 2.086178e+00, 2.246806e+00, 5.490397e-01, 1.586950e+00, 2.814710e+00, 1.726516e+00, 2.525818e+00, 3.224482e-01, 2.907237e+00, 2.402246e+00, 1.404889e+00, 3.112953e+00, 2.352714e+00, 2.057669e+00, 1.555274e+00, 1.719539e+00, 2.880603e+00, 5.414030e-01, 9.619749e-01, 1.590223e+00, 5.604963e-01, 6.929630e-01, 2.491697e+00, 1.970048e+00, 1.640095e+00, 5.98788…
2.000000e-01	5.399726e-01, 9.266234e-01, 1.615282e-01, 1.429780e+00, 1.374131e+00, 7.854746e-01, 9.032148e-01, 2.211534e+00, 1.601561e+00, 1.960777e+00, 4.716391e-01, 1.749469e+00, 1.675227e+00, 8.252745e-01, 2.050140e+00, 1.810140e+00, 1.166656e+00, 1.119803e+00, 1.247953e+00, 1.609136e+00, 7.054825e-01, 4.999157e-01, 9.018952e-01, 5.999825e-01, 7.408838e-01, 2.114531e+00, 1.818951e+00, 1.030804e+00, 4.66016…
4.000000e-01	2.894549e-01, 6.481411e-01, 1.328560e-01, 1.268722e+00, 6.754690e-01, 6.922690e-01, 6.721129e-01, 1.629634e+00, 1.403501e+00, 1.204169e+00, 4.738605e-01, 1.274986e+00, 1.074494e+00, 5.340425e-01, 1.646871e+00, 1.184203e+00, 6.883442e-01, 1.366802e+00, 8.736790e-01, 1.218060e+00, 8.449953e-01, 3.491579e-01, 6.045387e-01, 5.950384e-01, 6.942472e-01, 1.840059e+00, 1.328361e+00, 5.993312e-01, 4.43577…
6.000000e-01	1.565244e-01, 7.985556e-01, 2.648032e-01, 9.469468e-01, 3.859066e-01, 4.695554e-01, 4.499685e-01, 1.132232e+00, 1.258705e+00, 8.809357e-01, 5.313536e-01, 5.473860e-01, 7.651882e-01, 6.179347e-01, 1.198913e+00, 6.682136e-01, 5.420030e-01, 1.438109e+00, 5.211617e-01, 8.088227e-01, 7.350118e-01, 3.207823e-01, 2.984270e-01, 3.716791e-01, 5.750794e-01, 1.370854e+00, 1.153056e+00, 7.291854e-01, 3.59407…
8.000000e-01	1.865599e-01, 7.461013e-01, 4.228554e-01, 4.858673e-01, 2.294691e-01, 2.850108e-01, 4.033882e-01, 8.139891e-01, 1.263263e+00, 5.657360e-01, 5.639476e-01, 4.007101e-01, 4.583998e-01, 8.879537e-01, 1.292875e+00, 3.884438e-01, 3.688605e-01, 1.554146e+00, 4.932110e-01, 8.442594e-01, 5.453863e-01, 3.844065e-01, 2.574462e-01, 3.659528e-01, 3.450746e-01, 1.169638e+00, 8.383542e-01, 7.553717e-01, 4.23100…
1.000000e+00	3.276490e-01, 5.062536e-01, 5.668335e-01, 3.012760e-01, 1.295727e-01, 2.168068e-01, 4.752593e-01, 7.115131e-01, 1.163015e+00, 3.444978e-01, 6.750858e-01, 1.782344e-01, 3.380140e-01, 1.002125e+00, 1.028067e+00, 2.990130e-01, 2.441296e-01, 1.588915e+00, 3.953748e-01, 7.579013e-01, 3.851946e-01, 4.272842e-01, 1.775565e-01, 1.949708e-01, 1.810119e-01, 8.335385e-01, 5.041336e-01, 8.552682e-01, 4.27276…
1.200000e+00	3.818671e-01, 5.450303e-01, 6.553196e-01, 2.509618e-01, 8.479861e-02, 1.482573e-01, 4.313326e-01, 4.321393e-01, 1.134431e+00, 2.555896e-01, 6.351868e-01, 1.165630e-01, 2.607136e-01, 7.595689e-01, 1.152691e+00, 1.656431e-01, 1.689568e-01, 1.385524e+00, 4.288820e-01, 8.980995e-01, 2.923742e-01, 5.518369e-01, 2.197824e-01, 1.209081e-01, 1.297458e-01, 7.706581e-01, 3.971121e-01, 8.578455e-01, 3.78746…
1.400000e+00	4.768078e-01, 5.701216e-01, 6.691410e-01, 2.273501e-01, 5.232511e-02, 9.441883e-02, 5.294635e-01, 3.533764e-01, 1.104503e+00, 1.722885e-01, 6.698446e-01, 6.948836e-02, 1.359994e-01, 1.185812e+00, 1.324888e+00, 9.209117e-02, 1.175070e-01, 1.722777e+00, 3.553157e-01, 8.345277e-01, 1.759234e-01, 5.073161e-01, 3.953086e-01, 7.690656e-02, 7.489570e-02, 4.710661e-01, 4.731122e-01, 7.847087e-01, 4.00374…
1.600000e+00	4.475585e-01, 5.970048e-01, 8.366093e-01, 2.645617e-01, 3.884369e-02, 6.558432e-02, 5.947989e-01, 2.230029e-01, 9.447725e-01, 1.097339e-01, 7.169361e-01, 4.175037e-02, 8.047942e-02, 1.110444e+00, 1.429491e+00, 5.585984e-02, 9.601256e-02, 1.770376e+00, 3.179424e-01, 7.596513e-01, 1.170141e-01, 5.207557e-01, 4.797355e-01, 5.783636e-02, 3.793669e-02, 4.717063e-01, 6.863071e-01, 8.514815e-01, 4.26798…
1.800000e+00	6.064386e-01, 5.911882e-01, 6.945351e-01, 2.605762e-01, 4.726748e-02, 4.684278e-02, 6.843402e-01, 2.319925e-01, 1.047834e+00, 5.973574e-02, 7.569210e-01, 2.458714e-02, 7.451327e-02, 1.146111e+00, 1.357758e+00, 4.136868e-02, 6.624072e-02, 1.815249e+00, 2.932055e-01, 9.900596e-01, 8.374839e-02, 4.626856e-01, 5.426793e-01, 3.641871e-02, 2.265348e-02, 3.566654e-01, 7.657292e-01, 8.574170e-01, 3.68897…
2.000000e+00	5.662340e-01, 5.701794e-01, 7.347132e-01, 2.505707e-01, 5.553682e-02, 2.875226e-02, 6.356525e-01, 1.780285e-01, 1.151305e+00, 5.253718e-02, 8.524727e-01, 1.153513e-02, 4.578771e-02, 1.006190e+00, 1.383423e+00, 1.980497e-02, 3.852638e-02, 1.435464e+00, 2.596868e-01, 7.492956e-01, 7.224818e-02, 5.061983e-01, 6.907904e-01, 2.498819e-02, 1.527561e-02, 2.471570e-01, 1.118574e+00, 9.485844e-01, 4.03111…
0.000000e+00	1.474671e+00, 1.894621e+00, 1.837811e+00, 3.727638e-01, 1.410947e-01, 2.192711e-01, 1.735786e+00, 2.334423e+00, 1.654894e+00, 2.411188e+00, 2.803526e+00, 2.410713e+00, 1.366460e-01, 2.033192e+00, 2.345283e+00, 1.373253e+00, 1.363374e+00, 8.791715e-01, 1.343463e+00, 9.998395e-01, 2.582340e+00, 2.763311e-01, 1.126624e+00, 7.273352e-01, 2.626475e+00, 8.284264e-02, 1.238868e+00, 2.123137e+00, 2.94632…
2.000000e-01	8.565869e-01, 1.177247e+00, 1.291462e+00, 2.930886e-01, 2.358486e-01, 1.397407e-01, 9.747852e-01, 2.098469e+00, 8.474858e-01, 1.575943e+00, 2.212370e+00, 1.636866e+00, 1.138888e-01, 1.197287e+00, 2.059841e+00, 1.348947e+00, 7.703298e-01, 6.874783e-01, 1.086573e+00, 9.623876e-01, 1.586909e+00, 1.812838e-01, 1.166339e+00, 7.715373e-01, 1.338061e+00, 4.860303e-01, 8.424628e-01, 1.042658e+00, 1.64339…
4.000000e-01	4.243284e-01, 1.142832e+00, 1.279911e+00, 2.932357e-01, 2.907913e-01, 1.141352e-01, 7.588274e-01, 1.822673e+00, 7.163617e-01, 1.000629e+00, 1.089252e+00, 9.162384e-01, 5.883391e-02, 7.731091e-01, 1.734319e+00, 1.299420e+00, 5.776263e-01, 7.597879e-01, 6.740387e-01, 1.195318e+00, 9.391143e-01, 1.262525e-01, 9.000926e-01, 7.707165e-01, 8.571067e-01, 7.549351e-01, 6.338535e-01, 9.226709e-01, 9.33047…
6.000000e-01	2.752274e-01, 6.780245e-01, 1.017903e+00, 2.716530e-01, 2.722941e-01, 7.454992e-02, 4.749481e-01, 1.463101e+00, 7.213334e-01, 6.684412e-01, 8.725280e-01, 3.882294e-01, 4.220836e-02, 4.966286e-01, 1.912388e+00, 6.620520e-01, 3.196102e-01, 1.076402e+00, 5.771342e-01, 9.586998e-01, 9.098438e-01, 9.511270e-02, 6.705797e-01, 8.577797e-01, 3.976435e-01, 6.075908e-01, 7.851883e-01, 6.779298e-01, 7.58507…
8.000000e-01	2.217864e-01, 5.736208e-01, 1.016063e+00, 2.366208e-01, 2.433452e-01, 4.031057e-02, 4.446790e-01, 1.002948e+00, 9.803248e-01, 4.752765e-01, 6.603267e-01, 3.260376e-01, 3.196030e-02, 5.104895e-01, 1.619064e+00, 3.730150e-01, 2.691696e-01, 1.271147e+00, 4.759324e-01, 7.656114e-01, 4.998604e-01, 9.166075e-02, 5.866028e-01, 7.624547e-01, 2.891740e-01, 4.300689e-01, 6.564012e-01, 7.195631e-01, 5.91459…
1.000000e+00	2.827170e-01, 7.282392e-01, 8.453429e-01, 2.313351e-01, 1.870933e-01, 3.563137e-02, 4.262722e-01, 8.445583e-01, 9.434180e-01, 3.309982e-01, 5.263118e-01, 1.601818e-01, 2.179255e-02, 5.339093e-01, 1.329923e+00, 2.968625e-01, 1.608375e-01, 1.432305e+00, 4.309934e-01, 9.488815e-01, 3.204083e-01, 1.611144e-01, 4.932732e-01, 6.342602e-01, 1.553246e-01, 4.383336e-01, 7.763979e-01, 8.001883e-01, 4.86711…
1.200000e+00	3.949919e-01, 5.086978e-01, 8.488622e-01, 2.353916e-01, 1.480003e-01, 2.707638e-02, 4.347384e-01, 5.247412e-01, 1.010586e+00, 1.854468e-01, 6.442308e-01, 1.198976e-01, 2.488499e-02, 8.459194e-01, 1.525342e+00, 1.606914e-01, 1.045112e-01, 1.547739e+00, 3.588754e-01, 7.153667e-01, 2.584698e-01, 2.196599e-01, 5.694509e-01, 6.268075e-01, 9.392173e-02, 2.828484e-01, 8.843405e-01, 8.525670e-01, 4.47017…
1.400000e+00	5.007972e-01, 5.584612e-01, 9.890393e-01, 1.596861e-01, 1.483707e-01, 1.576317e-02, 4.953722e-01, 4.520784e-01, 8.485889e-01, 1.460775e-01, 5.847084e-01, 6.830216e-02, 1.929388e-02, 8.659649e-01, 1.403999e+00, 1.021385e-01, 7.342543e-02, 1.294400e+00, 4.009202e-01, 6.767438e-01, 1.320573e-01, 2.738809e-01, 6.239380e-01, 4.344913e-01, 5.082927e-02, 2.225031e-01, 8.544800e-01, 8.735061e-01, 4.43273…
1.600000e+00	5.161072e-01, 5.160117e-01, 8.112289e-01, 9.559741e-02, 1.197738e-01, 1.433707e-02, 5.348433e-01, 3.174153e-01, 9.619620e-01, 9.210341e-02, 6.056099e-01, 3.896054e-02, 2.668010e-02, 8.762787e-01, 1.503010e+00, 5.784607e-02, 4.842989e-02, 1.707827e+00, 3.003247e-01, 5.830647e-01, 1.013745e-01, 3.698596e-01, 7.487751e-01, 3.313510e-01, 3.251124e-02, 1.721740e-01, 1.191293e+00, 9.420754e-01, 3.41989…
1.800000e+00	5.622859e-01, 6.221046e-01, 6.737645e-01, 5.151731e-02, 9.363518e-02, 6.893354e-03, 5.604393e-01, 2.453152e-01, 1.047871e+00, 5.739215e-02, 5.321161e-01, 2.020183e-02, 2.255205e-02, 9.759521e-01, 1.352506e+00, 3.844668e-02, 3.228855e-02, 1.376138e+00, 3.473721e-01, 3.042596e-01, 7.245787e-02, 3.812758e-01, 6.312761e-01, 1.587401e-01, 1.789583e-02, 1.527579e-01, 1.263112e+00, 9.173570e-01, 3.45015…
2.000000e+00	5.715943e-01, 6.037050e-01, 7.094866e-01, 2.597984e-02, 1.030097e-01, 6.286946e-03, 6.861938e-01, 2.787531e-01, 7.634272e-01, 3.511010e-02, 6.541116e-01, 1.150619e-02, 2.503214e-02, 1.119164e+00, 1.569490e+00, 1.976112e-02, 1.743978e-02, 1.646959e+00, 3.685197e-01, 2.135670e-01, 5.859826e-02, 4.292141e-01, 6.551335e-01, 1.298143e-01, 1.125392e-02, 1.176994e-01, 1.425636e+00, 6.457552e-01, 3.93057…
0.000000e+00	5.513288e-01, 2.194624e+00, 8.866366e-01, 2.558782e+00, 3.120175e+00, 2.849286e+00, 4.629846e-01, 2.067392e+00, 9.067818e-01, 3.267711e+00, 1.571295e+00, 1.519702e+00, 1.761602e+00, 2.294581e+00, 2.118813e+00, 4.074811e-01, 1.628354e+00, 2.345233e+00, 4.110050e-01, 2.330549e+00, 1.606245e+00, 2.436233e+00, 1.409544e+00, 1.258989e+00, 2.137558e+00, 2.131616e+00, 1.062964e+00, 1.680798e+00, 5.61089…
2.000000e-01	2.605174e-01, 1.330538e+00, 5.653877e-01, 1.958884e+00, 1.546800e+00, 2.051437e+00, 2.517286e-01, 1.959310e+00, 5.599612e-01, 2.572809e+00, 1.310867e+00, 1.075562e+00, 1.148087e+00, 1.921377e+00, 1.401671e+00, 6.211669e-01, 1.306885e+00, 1.922611e+00, 2.598319e-01, 1.755843e+00, 1.393377e+00, 1.870688e+00, 9.124798e-01, 9.117227e-01, 1.437939e+00, 1.871124e+00, 7.604758e-01, 9.820423e-01, 4.18596…
4.000000e-01	1.581770e-01, 1.267694e+00, 5.805899e-01, 1.216082e+00, 7.941797e-01, 1.701237e+00, 1.685271e-01, 1.406999e+00, 3.912922e-01, 1.865713e+00, 9.583915e-01, 9.175748e-01, 6.062134e-01, 9.575415e-01, 1.227133e+00, 7.446532e-01, 9.847514e-01, 2.380483e+00, 1.689905e-01, 1.518647e+00, 1.201719e+00, 1.442886e+00, 5.772562e-01, 3.863462e-01, 1.115589e+00, 2.189395e+00, 5.598468e-01, 7.386620e-01, 3.88817…
6.000000e-01	1.554133e-01, 1.024068e+00, 6.630482e-01, 1.110037e+00, 5.035749e-01, 1.246892e+00, 1.790794e-01, 1.017102e+00, 4.748791e-01, 1.202862e+00, 8.792593e-01, 1.026368e+00, 4.024629e-01, 7.488426e-01, 1.504471e+00, 6.323452e-01, 8.976807e-01, 2.200292e+00, 2.173835e-01, 1.331463e+00, 1.261960e+00, 9.394415e-01, 3.140067e-01, 2.855128e-01, 9.695921e-01, 2.274249e+00, 3.879570e-01, 5.798007e-01, 4.83716…
8.000000e-01	2.770314e-01, 7.946424e-01, 6.860949e-01, 9.495416e-01, 2.656948e-01, 8.191531e-01, 2.852817e-01, 7.987234e-01, 5.323467e-01, 8.592921e-01, 6.466824e-01, 6.649018e-01, 2.981819e-01, 4.798394e-01, 1.416761e+00, 4.754785e-01, 7.419809e-01, 2.449545e+00, 2.317035e-01, 1.150693e+00, 1.059565e+00, 8.854683e-01, 2.181342e-01, 1.529641e-01, 6.550759e-01, 1.707202e+00, 2.471499e-01, 7.805079e-01, 3.64647…
1.000000e+00	4.784384e-01, 7.089847e-01, 7.990958e-01, 6.408092e-01, 1.481399e-01, 5.467545e-01, 3.987218e-01, 5.554404e-01, 9.352536e-01, 5.443367e-01, 6.684089e-01, 4.329908e-01, 2.290704e-01, 3.874161e-01, 1.310000e+00, 2.531561e-01, 5.073811e-01, 2.146977e+00, 2.274323e-01, 1.072354e+00, 6.018169e-01, 8.443596e-01, 1.443910e-01, 9.039471e-02, 3.974083e-01, 1.415565e+00, 2.143426e-01, 8.855868e-01, 4.14308…
1.200000e+00	4.979904e-01, 5.816098e-01, 7.819385e-01, 6.206586e-01, 1.367657e-01, 3.876290e-01, 3.738274e-01, 3.179569e-01, 9.318408e-01, 3.305942e-01, 5.679328e-01, 2.380139e-01, 1.630283e-01, 3.899852e-01, 1.273372e+00, 1.941538e-01, 4.187315e-01, 1.822618e+00, 2.058033e-01, 9.975653e-01, 5.402952e-01, 7.226712e-01, 1.412363e-01, 5.152533e-02, 2.198489e-01, 1.114512e+00, 1.467632e-01, 8.148845e-01, 4.44012…
1.400000e+00	5.954368e-01, 5.242557e-01, 7.374869e-01, 5.093671e-01, 9.402638e-02, 2.296018e-01, 4.931242e-01, 3.227415e-01, 7.273423e-01, 2.300770e-01, 5.574291e-01, 1.347683e-01, 1.059508e-01, 5.176882e-01, 1.516721e+00, 9.100219e-02, 2.709143e-01, 1.901019e+00, 1.967592e-01, 8.880342e-01, 3.486423e-01, 7.485903e-01, 1.991929e-01, 2.785726e-02, 1.414422e-01, 8.998949e-01, 1.373189e-01, 6.589489e-01, 3.03023…
1.600000e+00	5.489570e-01, 5.654918e-01, 7.076046e-01, 4.794813e-01, 8.014958e-02, 1.897639e-01, 5.335279e-01, 2.556021e-01, 1.080437e+00, 1.917748e-01, 5.058007e-01, 8.130682e-02, 5.650381e-02, 6.630935e-01, 1.747477e+00, 5.610465e-02, 1.701819e-01, 1.831704e+00, 2.445837e-01, 9.219841e-01, 2.557662e-01, 4.852249e-01, 3.151885e-01, 2.017449e-02, 9.346203e-02, 6.585737e-01, 2.360656e-01, 7.872743e-01, 3.44803…
1.800000e+00	5.538001e-01, 4.720644e-01, 7.746283e-01, 4.327057e-01, 6.841028e-02, 1.016491e-01, 5.935176e-01, 1.285016e-01, 1.104708e+00, 9.894946e-02, 6.502834e-01, 4.608122e-02, 3.795549e-02, 6.567009e-01, 1.482328e+00, 4.102024e-02, 1.323375e-01, 1.731739e+00, 2.636762e-01, 1.040742e+00, 1.968510e-01, 5.385557e-01, 4.739791e-01, 1.400382e-02, 5.217485e-02, 5.177087e-01, 3.952615e-01, 1.006334e+00, 3.78777…
2.000000e+00	5.939068e-01, 5.925556e-01, 7.351914e-01, 4.463596e-01, 5.179934e-02, 7.136116e-02, 6.465910e-01, 1.289794e-01, 9.931216e-01, 6.590076e-02, 6.076516e-01, 2.597758e-02, 2.666009e-02, 8.520256e-01, 1.436395e+00, 2.215064e-02, 9.925381e-02, 1.837994e+00, 2.553740e-01, 9.505685e-01, 1.643131e-01, 5.758527e-01, 5.033878e-01, 1.031942e-02, 3.865264e-02, 4.498458e-01, 5.434957e-01, 9.675008e-01, 3.51993…
0.000000e+00	1.832165e+00, 1.228560e+00, 7.081755e-01, 1.293528e+00, 1.669403e+00, 1.953805e+00, 6.247540e-01, 2.655397e+00, 9.950446e-01, 2.003592e-02, 1.163036e+00, 5.738732e-01, 1.495743e+00, 1.050218e+00, 1.955908e+00, 1.250658e+00, 3.598670e-01, 1.460624e+00, 2.615255e+00, 2.419063e+00, 9.379113e-01, 7.224585e-01, 1.405993e+00, 1.748200e+00, 1.070347e+00, 2.957577e-01, 2.140065e+00, 2.308449e+00, 1.72432…
2.000000e-01	1.119180e+00, 9.270153e-01, 5.356401e-01, 9.511116e-01, 8.198888e-01, 1.421109e+00, 3.493075e-01, 2.628010e+00, 8.069901e-01, 2.563729e-01, 9.576723e-01, 5.261583e-01, 1.305876e+00, 7.940421e-01, 1.533881e+00, 9.647464e-01, 2.684020e-01, 1.144986e+00, 1.441249e+00, 1.635525e+00, 6.916556e-01, 5.253124e-01, 1.535733e+00, 1.479395e+00, 7.387063e-01, 4.849213e-01, 1.867661e+00, 1.799372e+00, 9.71683…
4.000000e-01	6.178048e-01, 5.765338e-01, 4.821775e-01, 9.406592e-01, 3.994187e-01, 9.892581e-01, 3.046173e-01, 2.465684e+00, 7.327929e-01, 2.347876e-01, 6.233158e-01, 4.506452e-01, 8.403032e-01, 6.699917e-01, 1.119187e+00, 6.768746e-01, 1.929690e-01, 1.068063e+00, 6.526673e-01, 1.028127e+00, 7.781079e-01, 6.196870e-01, 1.305491e+00, 8.226751e-01, 6.033731e-01, 3.625799e-01, 1.542452e+00, 9.124156e-01, 6.18170…
6.000000e-01	2.613215e-01, 6.872668e-01, 5.394155e-01, 5.982089e-01, 2.947832e-01, 8.372410e-01, 1.781423e-01, 1.752563e+00, 6.517792e-01, 1.820140e-01, 5.448430e-01, 4.829258e-01, 4.771688e-01, 6.556271e-01, 1.005379e+00, 3.617130e-01, 1.373576e-01, 1.497850e+00, 4.929148e-01, 7.272505e-01, 5.571744e-01, 5.244243e-01, 1.084526e+00, 4.396536e-01, 3.699484e-01, 3.445948e-01, 1.803658e+00, 6.617416e-01, 5.96852…
8.000000e-01	1.640661e-01, 6.621024e-01, 7.068736e-01, 3.323979e-01, 1.547100e-01, 5.228984e-01, 1.093034e-01, 1.402870e+00, 9.618872e-01, 1.328539e-01, 5.957996e-01, 2.486104e-01, 3.336995e-01, 9.007450e-01, 1.213216e+00, 2.615880e-01, 9.104748e-02, 1.499544e+00, 4.815825e-01, 5.588264e-01, 4.098413e-01, 4.850826e-01, 9.056217e-01, 3.142688e-01, 2.541148e-01, 2.526821e-01, 1.687822e+00, 7.780579e-01, 4.32506…
1.000000e+00	1.043819e-01, 5.808715e-01, 5.591626e-01, 1.803927e-01, 9.104357e-02, 3.332839e-01, 8.167505e-02, 1.517959e+00, 8.586536e-01, 8.990112e-02, 6.473574e-01, 1.466793e-01, 2.477935e-01, 9.180809e-01, 1.194291e+00, 1.766829e-01, 6.384310e-02, 1.803762e+00, 3.541335e-01, 3.160063e-01, 2.760292e-01, 5.881751e-01, 8.936143e-01, 1.797131e-01, 1.278064e-01, 2.210883e-01, 1.589519e+00, 7.933794e-01, 3.83391…
1.200000e+00	1.011506e-01, 5.814002e-01, 7.624677e-01, 8.918287e-02, 7.919401e-02, 2.277949e-01, 1.077773e-01, 1.349819e+00, 1.092006e+00, 6.323484e-02, 6.784010e-01, 9.210208e-02, 1.496592e-01, 1.011067e+00, 1.304516e+00, 9.569003e-02, 4.849851e-02, 1.307888e+00, 4.332888e-01, 2.132665e-01, 2.151931e-01, 4.537734e-01, 8.142077e-01, 1.045332e-01, 8.102698e-02, 1.524961e-01, 1.507824e+00, 7.841245e-01, 3.82946…
1.400000e+00	1.273432e-01, 6.366493e-01, 7.338722e-01, 7.139674e-02, 7.173574e-02, 1.662387e-01, 1.322311e-01, 9.562064e-01, 8.409785e-01, 3.008946e-02, 8.511923e-01, 4.726594e-02, 9.793131e-02, 1.214077e+00, 1.235114e+00, 5.589950e-02, 3.692105e-02, 1.692221e+00, 3.364692e-01, 1.018592e-01, 1.207755e-01, 4.863419e-01, 8.578173e-01, 5.797070e-02, 4.071502e-02, 1.466453e-01, 1.581169e+00, 7.857102e-01, 4.78428…
1.600000e+00	2.372847e-01, 6.558036e-01, 7.047425e-01, 3.791929e-02, 6.479226e-02, 1.052409e-01, 3.014531e-01, 8.330532e-01, 9.989672e-01, 2.628017e-02, 6.870494e-01, 3.702305e-02, 7.803286e-02, 1.055880e+00, 1.131069e+00, 4.192249e-02, 3.310180e-02, 1.504202e+00, 3.303488e-01, 1.058888e-01, 9.802577e-02, 5.298152e-01, 8.080039e-01, 5.561998e-02, 2.715291e-02, 1.342165e-01, 1.588879e+00, 9.103054e-01, 3.48355…
1.800000e+00	3.686998e-01, 4.157456e-01, 6.580245e-01, 2.462752e-02, 6.014687e-02, 6.340279e-02, 4.281943e-01, 6.948583e-01, 9.931386e-01, 1.560816e-02, 6.597737e-01, 2.023108e-02, 4.394043e-02, 1.262988e+00, 1.370348e+00, 2.158620e-02, 2.681587e-02, 1.757930e+00, 3.831526e-01, 6.284694e-02, 6.172997e-02, 5.632441e-01, 8.444756e-01, 3.376926e-02, 1.366813e-02, 1.030393e-01, 1.479626e+00, 7.734133e-01, 3.67916…
2.000000e+00	4.083476e-01, 5.676845e-01, 7.777608e-01, 1.199321e-02, 4.993560e-02, 3.728441e-02, 4.491542e-01, 5.828955e-01, 1.096301e+00, 1.343979e-02, 7.159483e-01, 9.884824e-03, 3.044103e-02, 1.058860e+00, 1.075550e+00, 1.463293e-02, 2.325746e-02, 1.869243e+00, 3.147611e-01, 4.520066e-02, 4.844761e-02, 5.349667e-01, 8.459480e-01, 3.271286e-02, 9.569349e-03, 6.022666e-02, 1.467327e+00, 9.135917e-01, 3.85371…
0.000000e+00	1.722201e+00, 1.527771e+00, 1.528309e+00, 5.771491e-01, 9.491154e-01, 2.611093e+00, 2.870784e+00, 2.219148e+00, 2.918295e-01, 2.552722e+00, 1.597634e+00, 1.905817e+00, 1.163321e+00, 5.423876e-01, 8.019946e-02, 8.718768e-01, 6.997301e-02, 2.612662e+00, 6.725968e-02, 1.236858e+00, 1.606215e+00, 2.020030e+00, 3.643140e-01, 2.591544e+00, 6.843127e-01, 1.903385e+00, 2.063729e-01, 2.491351e+00, 8.13620…
2.000000e-01	1.028918e+00, 1.081204e+00, 1.213961e+00, 8.069828e-01, 7.140806e-01, 1.862499e+00, 1.914456e+00, 1.482118e+00, 5.450618e-01, 1.713075e+00, 1.271960e+00, 1.367902e+00, 7.168884e-01, 3.578435e-01, 4.519939e-01, 5.696576e-01, 2.788481e-01, 1.823894e+00, 3.910202e-02, 1.289902e+00, 1.167021e+00, 1.463705e+00, 1.766620e-01, 1.690852e+00, 4.640912e-01, 1.423923e+00, 1.866947e-01, 1.761299e+00, 3.53367…
4.000000e-01	6.468674e-01, 8.242554e-01, 1.151463e+00, 6.825324e-01, 4.477176e-01, 1.349261e+00, 1.305631e+00, 1.292642e+00, 7.407655e-01, 1.147369e+00, 8.214018e-01, 1.226407e+00, 5.254614e-01, 2.895351e-01, 7.438225e-01, 3.215107e-01, 3.759222e-01, 1.432868e+00, 3.198793e-02, 1.146041e+00, 8.077513e-01, 1.103599e+00, 9.278324e-02, 8.323339e-01, 2.009251e-01, 1.234696e+00, 1.589374e-01, 1.056940e+00, 4.32316…
6.000000e-01	5.025198e-01, 6.950502e-01, 1.176017e+00, 5.707997e-01, 2.986424e-01, 9.337208e-01, 9.427863e-01, 9.882594e-01, 9.911337e-01, 8.833131e-01, 6.960776e-01, 9.883762e-01, 3.550016e-01, 1.788422e-01, 8.851209e-01, 2.012239e-01, 3.949400e-01, 1.039995e+00, 5.370374e-02, 9.748157e-01, 5.997884e-01, 9.378793e-01, 7.594909e-02, 5.746549e-01, 1.970862e-01, 9.233968e-01, 1.153517e-01, 9.969572e-01, 3.75450…
8.000000e-01	5.259517e-01, 5.949347e-01, 8.992916e-01, 5.320505e-01, 2.532748e-01, 6.882488e-01, 6.902604e-01, 6.307418e-01, 8.930843e-01, 6.080895e-01, 5.369073e-01, 5.274968e-01, 2.044356e-01, 2.204137e-01, 1.101709e+00, 1.261243e-01, 2.925847e-01, 1.158037e+00, 7.128491e-02, 1.043697e+00, 4.384342e-01, 6.949020e-01, 5.543571e-02, 2.815100e-01, 1.122343e-01, 7.734482e-01, 9.235413e-02, 9.501341e-01, 4.03082…
1.000000e+00	5.485763e-01, 4.888723e-01, 7.548471e-01, 4.331953e-01, 1.902204e-01, 4.712691e-01, 5.740712e-01, 4.911374e-01, 7.922778e-01, 3.615223e-01, 5.503709e-01, 3.347907e-01, 1.309349e-01, 3.523562e-01, 1.219012e+00, 6.958049e-02, 2.173923e-01, 1.273721e+00, 1.339743e-01, 1.156764e+00, 3.214452e-01, 5.234765e-01, 9.560351e-02, 1.815448e-01, 6.125958e-02, 6.002757e-01, 1.104711e-01, 9.480077e-01, 3.80531…
1.200000e+00	5.598210e-01, 5.841214e-01, 8.478655e-01, 4.268960e-01, 1.682387e-01, 2.671541e-01, 6.037504e-01, 3.266212e-01, 1.077939e+00, 2.105034e-01, 4.223138e-01, 2.127368e-01, 8.576134e-02, 4.620668e-01, 1.263267e+00, 4.789358e-02, 1.316053e-01, 1.103878e+00, 1.496094e-01, 9.634473e-01, 2.660056e-01, 5.855208e-01, 1.955705e-01, 9.103786e-02, 3.851545e-02, 4.915528e-01, 1.413072e-01, 9.487151e-01, 3.73898…
1.400000e+00	5.998955e-01, 4.356319e-01, 7.847897e-01, 3.345728e-01, 1.290096e-01, 2.141922e-01, 5.753988e-01, 2.676066e-01, 1.045329e+00, 1.408570e-01, 5.502195e-01, 1.172609e-01, 5.869577e-02, 7.365687e-01, 1.123533e+00, 2.685094e-02, 1.173295e-01, 1.573820e+00, 2.245130e-01, 8.504156e-01, 1.849636e-01, 4.822344e-01, 3.281446e-01, 6.713390e-02, 3.380888e-02, 4.003468e-01, 2.079079e-01, 9.196811e-01, 3.22201…
1.600000e+00	5.261393e-01, 5.199365e-01, 6.829207e-01, 4.009617e-01, 1.108477e-01, 1.618498e-01, 6.415738e-01, 2.102035e-01, 1.169824e+00, 8.538485e-02, 6.558996e-01, 6.400195e-02, 3.996841e-02, 8.210514e-01, 1.452774e+00, 1.699372e-02, 7.285079e-02, 1.331853e+00, 2.241709e-01, 1.158581e+00, 1.299620e-01, 5.391503e-01, 4.658552e-01, 4.158523e-02, 2.150469e-02, 3.341089e-01, 4.717037e-01, 9.696605e-01, 3.29111…
1.800000e+00	5.710729e-01, 6.253580e-01, 9.033018e-01, 3.281305e-01, 9.217529e-02, 9.900017e-02, 6.848424e-01, 1.509199e-01, 9.184022e-01, 5.688236e-02, 6.494015e-01, 4.049840e-02, 2.857428e-02, 8.580934e-01, 1.127459e+00, 1.050604e-02, 6.374280e-02, 1.564030e+00, 2.494508e-01, 9.894861e-01, 9.625558e-02, 5.029385e-01, 5.013751e-01, 2.357821e-02, 1.434234e-02, 2.502192e-01, 6.674162e-01, 9.282933e-01, 3.60835…
2.000000e+00	5.574277e-01, 4.354195e-01, 8.124915e-01, 3.276181e-01, 8.987215e-02, 6.115625e-02, 7.416621e-01, 1.204647e-01, 9.997722e-01, 4.108872e-02, 6.211521e-01, 2.603210e-02, 2.341475e-02, 8.161800e-01, 1.249909e+00, 5.825673e-03, 4.954996e-02, 1.422726e+00, 2.309257e-01, 9.130882e-01, 8.910270e-02, 5.836779e-01, 5.549208e-01, 1.601112e-02, 1.109448e-02, 1.994816e-01, 1.023326e+00, 7.914898e-01, 3.18632…
0.000000e+00	6.628748e-01, 3.893487e-01, 1.432968e+00, 1.764111e-01, 1.826452e+00, 4.131002e-02, 1.157178e+00, 1.993421e-01, 2.368644e+00, 1.451291e+00, 4.429159e-01, 1.596667e+00, 4.740258e-02, 6.399773e-01, 7.259364e-01, 2.686848e+00, 1.398195e+00, 5.901478e-01, 3.711103e-01, 1.135255e+00, 2.419992e+00, 2.854532e+00, 2.621572e+00, 6.137671e-01, 1.549728e+00, 1.533796e+00, 2.185421e+00, 1.286869e+00, 2.26907…
2.000000e-01	5.869246e-01, 4.207061e-01, 1.150970e+00, 2.387507e-01, 1.177881e+00, 3.545635e-01, 1.086841e+00, 6.907506e-01, 1.478823e+00, 1.338081e+00, 5.855496e-01, 8.470982e-01, 3.867563e-01, 9.085178e-01, 8.109023e-01, 1.962568e+00, 1.034674e+00, 4.834775e-01, 2.937912e-01, 7.760319e-01, 1.466808e+00, 1.692071e+00, 1.929050e+00, 3.375574e-01, 9.006714e-01, 1.606892e+00, 2.261139e+00, 1.025521e+00, 1.18411…
4.000000e-01	4.600458e-01, 4.457442e-01, 1.103158e+00, 1.589601e-01, 8.345774e-01, 5.315536e-01, 7.306866e-01, 9.897566e-01, 1.157843e+00, 1.116443e+00, 5.723745e-01, 3.833195e-01, 3.333895e-01, 9.113365e-01, 1.183600e+00, 1.076309e+00, 8.554333e-01, 6.045537e-01, 3.332622e-01, 4.707204e-01, 1.361596e+00, 1.287661e+00, 1.210069e+00, 2.437904e-01, 5.696239e-01, 1.318904e+00, 1.806808e+00, 7.142476e-01, 9.44731…
6.000000e-01	4.058958e-01, 5.277954e-01, 9.339654e-01, 8.685463e-02, 5.997823e-01, 3.614473e-01, 6.871116e-01, 9.394661e-01, 1.063150e+00, 9.753306e-01, 6.125850e-01, 3.111819e-01, 3.004190e-01, 1.028279e+00, 1.151094e+00, 6.807632e-01, 7.467923e-01, 7.978733e-01, 3.596537e-01, 2.770537e-01, 8.340720e-01, 7.309478e-01, 7.808560e-01, 1.220794e-01, 2.938362e-01, 1.225066e+00, 2.210654e+00, 8.487818e-01, 5.57557…
8.000000e-01	5.116100e-01, 4.958374e-01, 8.533208e-01, 5.046188e-02, 3.593800e-01, 2.133173e-01, 5.290445e-01, 7.085981e-01, 1.007246e+00, 5.651293e-01, 7.703433e-01, 1.391039e-01, 2.324070e-01, 1.265248e+00, 1.196245e+00, 3.796327e-01, 4.907174e-01, 1.055387e+00, 3.534449e-01, 2.526141e-01, 5.139844e-01, 4.376828e-01, 4.600393e-01, 6.885018e-02, 1.623137e-01, 7.946934e-01, 1.752556e+00, 8.421098e-01, 5.24751…
1.000000e+00	5.081827e-01, 4.977299e-01, 7.817662e-01, 2.578042e-02, 2.148644e-01, 1.657837e-01, 6.923362e-01, 5.033796e-01, 9.359789e-01, 3.984028e-01, 6.001061e-01, 1.026827e-01, 1.339479e-01, 1.250580e+00, 1.221395e+00, 2.240322e-01, 3.254796e-01, 1.430180e+00, 3.799455e-01, 1.334559e-01, 3.396134e-01, 3.962084e-01, 3.768208e-01, 4.759596e-02, 9.727397e-02, 6.008823e-01, 1.102322e+00, 8.765121e-01, 4.60477…
1.200000e+00	5.941595e-01, 4.675688e-01, 9.143365e-01, 1.403843e-02, 1.710717e-01, 1.185498e-01, 7.029585e-01, 3.920551e-01, 1.075116e+00, 2.225500e-01, 7.444055e-01, 6.443515e-02, 7.503048e-02, 1.092609e+00, 1.167636e+00, 1.477403e-01, 2.292059e-01, 1.099195e+00, 3.952952e-01, 1.126459e-01, 2.524030e-01, 3.979753e-01, 3.991153e-01, 2.973213e-02, 5.428672e-02, 5.780678e-01, 1.343846e+00, 8.814212e-01, 4.66222…
1.400000e+00	5.296560e-01, 5.155337e-01, 8.849880e-01, 9.071170e-03, 1.330761e-01, 8.331727e-02, 5.950416e-01, 2.540674e-01, 1.128976e+00, 1.906969e-01, 8.078734e-01, 3.334387e-02, 5.894199e-02, 1.170861e+00, 1.348247e+00, 9.055418e-02, 1.184360e-01, 1.715814e+00, 3.588053e-01, 1.056863e-01, 1.526579e-01, 4.134474e-01, 3.175375e-01, 2.187193e-02, 3.216913e-02, 4.590127e-01, 1.006089e+00, 8.911313e-01, 4.43317…
1.600000e+00	5.865138e-01, 5.275831e-01, 6.887950e-01, 4.681993e-03, 9.626935e-02, 4.250739e-02, 6.449125e-01, 2.437069e-01, 9.576211e-01, 1.137615e-01, 8.154771e-01, 2.183115e-02, 4.411457e-02, 1.291557e+00, 1.330982e+00, 6.411487e-02, 7.969285e-02, 1.664433e+00, 3.807870e-01, 1.453901e-01, 9.165126e-02, 4.838572e-01, 4.460284e-01, 1.842441e-02, 1.700086e-02, 3.186855e-01, 1.358123e+00, 8.820077e-01, 3.45490…
1.800000e+00	6.486716e-01, 4.868005e-01, 8.142300e-01, 3.093538e-03, 8.992778e-02, 3.753332e-02, 7.050892e-01, 1.800973e-01, 9.695119e-01, 8.457946e-02, 8.886903e-01, 1.079016e-02, 3.077465e-02, 1.353427e+00, 1.495400e+00, 2.793781e-02, 6.900399e-02, 1.503344e+00, 3.495514e-01, 1.630157e-01, 6.880094e-02, 4.788521e-01, 5.338635e-01, 1.700642e-02, 1.142391e-02, 2.464711e-01, 1.257839e+00, 1.065225e+00, 3.50452…
2.000000e+00	5.572476e-01, 5.523859e-01, 7.859453e-01, 2.331968e-03, 8.864168e-02, 2.636131e-02, 6.253911e-01, 1.394187e-01, 1.027010e+00, 4.683853e-02, 6.502272e-01, 6.902732e-03, 2.110315e-02, 1.272003e+00, 1.363665e+00, 1.997459e-02, 3.597628e-02, 1.740755e+00, 3.393930e-01, 1.508865e-01, 5.381195e-02, 4.509791e-01, 5.063861e-01, 1.659077e-02, 5.465010e-03, 1.968724e-01, 1.092825e+00, 8.901521e-01, 3.38346…
0.000000e+00	1.491720e+00, 1.820465e+00, 1.998289e+00, 1.454707e+00, 2.465832e+00, 1.723046e+00, 2.531585e+00, 1.036445e+00, 5.585984e-02, 1.264134e+00, 3.146817e-01, 2.115795e+00, 1.789368e+00, 2.571520e+00, 2.583713e+00, 2.789178e+00, 5.498662e-01, 1.027267e+00, 2.226731e+00, 2.589035e-01, 1.397932e+00, 1.222354e+00, 2.246373e-01, 2.903108e-01, 2.112251e+00, 1.474300e+00, 1.468763e+00, 1.821564e+00, 7.20485…
2.000000e-01	1.079813e+00, 1.196371e+00, 1.278431e+00, 7.609814e-01, 1.385211e+00, 1.431847e+00, 1.778816e+00, 7.075849e-01, 4.448459e-02, 8.715079e-01, 4.097022e-01, 1.942269e+00, 1.479629e+00, 1.587148e+00, 1.992600e+00, 2.199319e+00, 4.748804e-01, 7.932368e-01, 1.887813e+00, 2.645992e-01, 1.521723e+00, 7.529688e-01, 1.130412e-01, 2.584878e-01, 1.196607e+00, 1.747642e+00, 9.924632e-01, 1.042405e+00, 4.22208…
4.000000e-01	9.853544e-01, 7.416393e-01, 1.089964e+00, 5.480378e-01, 1.067810e+00, 1.216469e+00, 1.696344e+00, 6.088731e-01, 2.830078e-01, 4.571365e-01, 5.306793e-01, 1.157014e+00, 6.968897e-01, 1.150892e+00, 1.823114e+00, 1.372014e+00, 3.143960e-01, 5.123363e-01, 1.049212e+00, 4.426269e-01, 8.289141e-01, 5.292760e-01, 8.582554e-02, 1.113748e-01, 8.899387e-01, 1.378874e+00, 6.503250e-01, 8.724317e-01, 2.85710…
6.000000e-01	8.139180e-01, 6.169661e-01, 1.112453e+00, 2.734541e-01, 7.528694e-01, 1.029876e+00, 1.271135e+00, 3.567735e-01, 4.603347e-01, 3.544367e-01, 6.111614e-01, 1.040641e+00, 4.847394e-01, 7.631534e-01, 1.705540e+00, 8.198310e-01, 1.878227e-01, 4.344911e-01, 5.984849e-01, 6.793782e-01, 6.626468e-01, 3.415080e-01, 7.440399e-02, 6.911817e-02, 4.060560e-01, 1.315750e+00, 3.444357e-01, 1.013509e+00, 3.24299…
8.000000e-01	6.938685e-01, 5.675315e-01, 9.055280e-01, 1.762842e-01, 4.283436e-01, 6.380324e-01, 1.089367e+00, 2.101557e-01, 8.458804e-01, 2.095700e-01, 6.513156e-01, 6.225496e-01, 3.327699e-01, 6.185705e-01, 1.543226e+00, 6.501181e-01, 1.328586e-01, 3.773099e-01, 5.267847e-01, 7.275724e-01, 4.182365e-01, 1.809914e-01, 8.279498e-02, 4.789396e-02, 2.148021e-01, 9.975970e-01, 3.232277e-01, 9.159380e-01, 2.47717…
1.000000e+00	6.538034e-01, 5.405363e-01, 9.385504e-01, 1.568399e-01, 2.766922e-01, 3.683623e-01, 1.041826e+00, 2.030329e-01, 8.650619e-01, 1.615622e-01, 5.022758e-01, 2.789849e-01, 2.520457e-01, 5.351133e-01, 1.474297e+00, 3.463314e-01, 1.048613e-01, 5.586362e-01, 5.016549e-01, 9.970956e-01, 2.769505e-01, 1.587654e-01, 1.994416e-01, 3.227422e-02, 1.263035e-01, 7.790480e-01, 2.701688e-01, 9.362693e-01, 3.17560…
1.200000e+00	6.858484e-01, 5.879345e-01, 8.017729e-01, 1.618327e-01, 2.174975e-01, 3.138966e-01, 9.904631e-01, 1.149631e-01, 8.404863e-01, 9.392726e-02, 5.514204e-01, 2.634658e-01, 1.656853e-01, 4.620899e-01, 1.380333e+00, 2.374401e-01, 6.402686e-02, 7.622809e-01, 3.790114e-01, 8.574538e-01, 2.178729e-01, 1.083452e-01, 2.856685e-01, 1.371157e-02, 6.964867e-02, 5.821237e-01, 3.231716e-01, 8.062731e-01, 3.77063…
1.400000e+00	6.356248e-01, 4.930348e-01, 8.413750e-01, 1.664739e-01, 1.590123e-01, 2.428056e-01, 7.456723e-01, 1.141993e-01, 9.356832e-01, 6.166705e-02, 5.439513e-01, 1.111078e-01, 1.088221e-01, 6.626923e-01, 1.362532e+00, 1.246636e-01, 4.398843e-02, 8.296485e-01, 3.125264e-01, 1.049204e+00, 1.287126e-01, 6.979965e-02, 3.978007e-01, 1.175534e-02, 5.373062e-02, 3.852043e-01, 3.470081e-01, 7.740993e-01, 3.86622…
1.600000e+00	5.926573e-01, 5.789728e-01, 8.411553e-01, 2.050908e-01, 1.163320e-01, 1.382692e-01, 7.137255e-01, 7.363261e-02, 8.662301e-01, 4.092688e-02, 5.402305e-01, 8.115475e-02, 7.636987e-02, 7.634966e-01, 1.589858e+00, 8.234661e-02, 2.846857e-02, 1.115863e+00, 3.127412e-01, 1.049117e+00, 1.050076e-01, 6.724674e-02, 4.940241e-01, 9.314603e-03, 2.698302e-02, 4.102744e-01, 6.490038e-01, 1.000240e+00, 3.86731…
1.800000e+00	5.710409e-01, 4.836313e-01, 8.904304e-01, 2.528751e-01, 1.145696e-01, 1.019844e-01, 7.498614e-01, 9.666126e-02, 1.192218e+00, 3.315572e-02, 6.135997e-01, 4.678954e-02, 6.500699e-02, 9.238468e-01, 1.280680e+00, 5.113690e-02, 1.785652e-02, 1.375196e+00, 2.919894e-01, 9.496669e-01, 6.884028e-02, 8.854089e-02, 6.457305e-01, 8.583040e-03, 1.735701e-02, 3.220452e-01, 8.668827e-01, 7.506480e-01, 4.01050…
2.000000e+00	6.492495e-01, 5.519045e-01, 6.986704e-01, 2.161324e-01, 8.394736e-02, 8.033034e-02, 7.043504e-01, 8.489371e-02, 9.407419e-01, 2.307782e-02, 7.231766e-01, 2.757041e-02, 3.842719e-02, 1.085373e+00, 1.370237e+00, 3.351100e-02, 1.155604e-02, 1.100275e+00, 3.198981e-01, 7.514413e-01, 5.566998e-02, 1.831189e-01, 5.085480e-01, 8.334103e-03, 9.403119e-03, 2.383218e-01, 9.019889e-01, 8.651548e-01, 4.25693…
0.000000e+00	1.686239e+00, 7.407628e-01, 7.992942e-01, 1.680067e+00, 2.996898e-01, 1.209789e+00, 4.745411e-01, 1.004197e+00, 3.091405e+00, 2.296656e+00, 2.910718e+00, 2.561943e+00, 2.638398e+00, 1.751899e+00, 2.131778e+00, 3.383179e+00, 2.422549e+00, 1.683740e+00, 4.100941e-01, 1.815751e-01, 1.359194e+00, 2.459299e-01, 6.485882e-01, 1.614275e+00, 5.754608e-01, 2.519722e+00, 1.177566e+00, 8.108644e-01, 2.39120…
2.000000e-01	1.411614e+00, 6.909276e-01, 4.840097e-01, 1.161095e+00, 2.014545e-01, 7.597453e-01, 4.362280e-01, 8.072154e-01, 2.013466e+00, 1.364949e+00, 2.186638e+00, 1.828327e+00, 1.585130e+00, 1.078208e+00, 1.999694e+00, 1.950897e+00, 2.015804e+00, 1.796542e+00, 3.258049e-01, 1.721577e-01, 1.272054e+00, 1.644041e-01, 4.565185e-01, 8.949002e-01, 5.545562e-01, 2.032891e+00, 1.263506e+00, 8.277538e-01, 1.40344…
4.000000e-01	7.598074e-01, 4.288867e-01, 3.547469e-01, 5.982458e-01, 1.211594e-01, 6.252190e-01, 4.513853e-01, 4.363641e-01, 1.334174e+00, 1.035310e+00, 1.487280e+00, 1.040888e+00, 1.073223e+00, 7.092076e-01, 1.656994e+00, 1.224632e+00, 1.173321e+00, 1.751183e+00, 3.610973e-01, 2.478243e-01, 9.255133e-01, 1.271640e-01, 2.723636e-01, 4.547604e-01, 4.483611e-01, 1.292358e+00, 9.272418e-01, 8.111349e-01, 1.87191…
6.000000e-01	8.825076e-01, 4.156884e-01, 3.989002e-01, 3.377279e-01, 6.826142e-02, 4.189920e-01, 5.355872e-01, 3.548165e-01, 1.170663e+00, 6.283525e-01, 1.017999e+00, 6.808191e-01, 6.652631e-01, 7.031899e-01, 1.621324e+00, 7.471973e-01, 7.329854e-01, 1.870666e+00, 3.687452e-01, 4.878701e-01, 5.277189e-01, 2.092139e-01, 1.747688e-01, 3.261824e-01, 2.308114e-01, 9.973470e-01, 6.772587e-01, 8.932040e-01, 2.15835…
8.000000e-01	6.935091e-01, 4.446532e-01, 5.183315e-01, 1.543776e-01, 3.645398e-02, 3.213476e-01, 5.578509e-01, 3.031405e-01, 1.328970e+00, 4.210887e-01, 6.891424e-01, 3.497442e-01, 4.883483e-01, 7.792601e-01, 1.475088e+00, 4.855552e-01, 5.878220e-01, 1.748467e+00, 3.710744e-01, 5.876528e-01, 4.689668e-01, 2.466424e-01, 1.015320e-01, 1.852123e-01, 1.239815e-01, 8.553456e-01, 5.083255e-01, 6.524631e-01, 2.89806…
1.000000e+00	5.490615e-01, 4.596995e-01, 5.684972e-01, 1.488315e-01, 3.047769e-02, 2.088228e-01, 6.152415e-01, 2.401968e-01, 1.091699e+00, 2.439842e-01, 7.145820e-01, 2.219230e-01, 3.172691e-01, 8.309078e-01, 1.675553e+00, 2.453940e-01, 3.997948e-01, 1.959342e+00, 4.233469e-01, 8.824566e-01, 3.292611e-01, 2.993539e-01, 1.125478e-01, 1.178401e-01, 9.144083e-02, 9.691693e-01, 3.595972e-01, 8.722900e-01, 2.50471…
1.200000e+00	5.223610e-01, 4.188599e-01, 6.542674e-01, 1.283237e-01, 2.165343e-02, 1.345676e-01, 7.213130e-01, 1.951581e-01, 1.086110e+00, 1.567552e-01, 6.789567e-01, 1.247985e-01, 2.371787e-01, 9.895262e-01, 1.530593e+00, 1.628500e-01, 2.332056e-01, 1.808774e+00, 3.060774e-01, 6.458173e-01, 1.865359e-01, 4.019408e-01, 1.660836e-01, 7.197362e-02, 3.871678e-02, 6.643326e-01, 3.224468e-01, 7.463202e-01, 3.18828…
1.400000e+00	6.651582e-01, 5.083678e-01, 7.696423e-01, 1.520705e-01, 2.880110e-02, 7.940368e-02, 7.048870e-01, 1.225508e-01, 1.073063e+00, 9.462660e-02, 6.563858e-01, 8.408051e-02, 1.454838e-01, 9.409942e-01, 1.316646e+00, 1.128512e-01, 1.683207e-01, 1.499129e+00, 3.038631e-01, 7.427162e-01, 1.436606e-01, 4.038219e-01, 2.790977e-01, 4.775103e-02, 2.615439e-02, 4.155720e-01, 3.200054e-01, 9.985744e-01, 3.33310…
1.600000e+00	5.696606e-01, 4.992253e-01, 7.210611e-01, 1.467306e-01, 3.919400e-02, 5.305918e-02, 6.283740e-01, 9.128070e-02, 1.007383e+00, 7.605522e-02, 7.548196e-01, 4.275756e-02, 8.962566e-02, 8.849683e-01, 1.319388e+00, 5.834085e-02, 1.061540e-01, 1.971509e+00, 3.428987e-01, 1.002121e+00, 9.770485e-02, 4.725387e-01, 4.297432e-01, 3.593508e-02, 1.558789e-02, 3.742408e-01, 4.057071e-01, 8.246445e-01, 3.09076…
1.800000e+00	5.663121e-01, 6.036727e-01, 6.649527e-01, 2.041049e-01, 4.278209e-02, 4.278238e-02, 6.844468e-01, 6.514019e-02, 1.151488e+00, 5.957278e-02, 6.802434e-01, 2.561076e-02, 6.998319e-02, 9.497586e-01, 1.326546e+00, 4.223925e-02, 7.049734e-02, 1.919234e+00, 2.861458e-01, 1.152316e+00, 6.365833e-02, 4.488514e-01, 5.105385e-01, 2.492423e-02, 8.809757e-03, 3.463123e-01, 6.790493e-01, 9.529349e-01, 3.35239…
2.000000e+00	4.699821e-01, 5.035561e-01, 8.015994e-01, 2.151581e-01, 4.890271e-02, 2.467647e-02, 6.044306e-01, 6.357540e-02, 9.338886e-01, 3.500500e-02, 7.419366e-01, 1.448368e-02, 6.037183e-02, 9.464280e-01, 1.533546e+00, 1.952628e-02, 4.527480e-02, 1.642892e+00, 2.824649e-01, 7.740982e-01, 5.516287e-02, 5.287422e-01, 5.348521e-01, 1.756225e-02, 6.945402e-03, 2.326936e-01, 8.617799e-01, 6.876493e-01, 3.15379…
0.000000e+00	9.920736e-01, 1.170017e+00, 4.476864e-01, 9.926128e-01, 2.143481e+00, 8.684687e-01, 2.209984e+00, 2.995480e-01, 2.800407e+00, 2.753397e+00, 2.687241e+00, 9.778517e-01, 1.807780e+00, 2.048414e+00, 1.828258e+00, 1.713961e+00, 2.081729e+00, 1.300821e+00, 3.447191e-01, 1.715073e+00, 2.034761e+00, 1.240666e+00, 2.037985e+00, 7.357869e-01, 3.721675e-03, 8.217836e-01, 2.308201e+00, 2.319135e+00, 2.35822…
2.000000e-01	8.526158e-01, 7.762387e-01, 3.179706e-01, 1.023371e+00, 1.161674e+00, 9.803238e-01, 1.829698e+00, 6.567807e-01, 2.242716e+00, 2.337574e+00, 1.517432e+00, 5.389496e-01, 1.599162e+00, 1.636560e+00, 1.346722e+00, 1.081895e+00, 1.711696e+00, 9.840407e-01, 2.083969e-01, 1.115980e+00, 1.588614e+00, 9.590062e-01, 1.140204e+00, 4.396449e-01, 2.469883e-01, 6.724306e-01, 1.808230e+00, 1.612681e+00, 1.59608…
4.000000e-01	7.417741e-01, 7.368633e-01, 2.512824e-01, 6.140079e-01, 6.384478e-01, 7.685314e-01, 1.181099e+00, 7.095743e-01, 1.804771e+00, 1.480336e+00, 1.414605e+00, 3.777119e-01, 9.492674e-01, 1.374459e+00, 1.104984e+00, 5.927179e-01, 1.103514e+00, 6.200909e-01, 1.371961e-01, 6.359020e-01, 1.559090e+00, 6.169030e-01, 8.342665e-01, 2.512386e-01, 2.042610e-01, 4.930964e-01, 1.557983e+00, 1.253966e+00, 1.12731…
6.000000e-01	6.318769e-01, 6.593526e-01, 4.130337e-01, 3.846569e-01, 3.376622e-01, 5.499509e-01, 1.106766e+00, 4.108361e-01, 1.526077e+00, 8.976749e-01, 1.199614e+00, 2.809002e-01, 7.962992e-01, 1.312414e+00, 1.146752e+00, 4.110136e-01, 9.410658e-01, 6.403732e-01, 2.155300e-01, 4.734427e-01, 9.633063e-01, 3.623333e-01, 4.491334e-01, 1.047269e-01, 1.272586e-01, 4.288638e-01, 1.744521e+00, 1.187888e+00, 6.84605…
8.000000e-01	6.107757e-01, 6.272014e-01, 6.137200e-01, 2.064913e-01, 2.265262e-01, 3.378848e-01, 1.047360e+00, 3.338143e-01, 1.205876e+00, 6.359925e-01, 9.745666e-01, 1.550910e-01, 4.631484e-01, 1.149308e+00, 1.290585e+00, 2.290336e-01, 4.373396e-01, 6.121031e-01, 3.022432e-01, 2.702993e-01, 5.746040e-01, 2.707484e-01, 3.159965e-01, 7.228477e-02, 8.020643e-02, 3.160420e-01, 1.539609e+00, 1.138305e+00, 5.07099…
1.000000e+00	6.990386e-01, 5.446343e-01, 6.434813e-01, 1.160368e-01, 1.154292e-01, 2.564033e-01, 9.558050e-01, 2.607308e-01, 1.134662e+00, 3.834388e-01, 8.137615e-01, 8.951848e-02, 2.679931e-01, 1.431554e+00, 1.244800e+00, 1.252931e-01, 3.525525e-01, 6.304588e-01, 2.693786e-01, 2.405154e-01, 4.227645e-01, 1.524754e-01, 2.166002e-01, 4.664930e-02, 3.959920e-02, 2.051794e-01, 1.189962e+00, 1.104675e+00, 4.29327…
1.200000e+00	5.700308e-01, 6.145502e-01, 6.074888e-01, 5.871692e-02, 8.778382e-02, 1.445210e-01, 9.229812e-01, 1.929778e-01, 1.056873e+00, 2.920939e-01, 8.448504e-01, 4.728888e-02, 1.934077e-01, 1.357664e+00, 1.195859e+00, 7.587300e-02, 1.915648e-01, 9.406116e-01, 3.376114e-01, 3.013897e-01, 2.475079e-01, 1.166553e-01, 2.521203e-01, 2.737560e-02, 2.570254e-02, 1.994274e-01, 1.026454e+00, 9.803011e-01, 4.32485…
1.400000e+00	6.517548e-01, 5.248090e-01, 7.998654e-01, 4.039561e-02, 5.465320e-02, 1.048301e-01, 8.474424e-01, 1.517363e-01, 1.246262e+00, 1.533525e-01, 7.095366e-01, 2.924435e-02, 1.179538e-01, 1.380373e+00, 1.386391e+00, 4.270761e-02, 1.603899e-01, 9.479762e-01, 3.270683e-01, 4.348575e-01, 1.649475e-01, 1.038139e-01, 3.826735e-01, 1.690022e-02, 1.276600e-02, 1.584794e-01, 9.453743e-01, 8.814215e-01, 3.56846…
1.600000e+00	5.560360e-01, 5.548620e-01, 8.049387e-01, 2.669392e-02, 4.396299e-02, 8.944739e-02, 6.721165e-01, 1.021569e-01, 9.744226e-01, 1.106332e-01, 7.309203e-01, 1.642983e-02, 8.770003e-02, 9.621021e-01, 1.427272e+00, 2.973865e-02, 1.102376e-01, 1.098233e+00, 3.746751e-01, 4.827224e-01, 9.396379e-02, 1.189633e-01, 4.159311e-01, 1.400944e-02, 7.328121e-03, 1.267441e-01, 1.063453e+00, 7.604780e-01, 3.24691…
1.800000e+00	6.210422e-01, 5.627605e-01, 7.696235e-01, 1.864339e-02, 5.115171e-02, 4.682309e-02, 7.164107e-01, 9.991373e-02, 1.092672e+00, 9.603900e-02, 6.869633e-01, 1.015782e-02, 5.851409e-02, 1.274140e+00, 1.160499e+00, 1.559356e-02, 6.401375e-02, 1.282266e+00, 3.526116e-01, 6.115624e-01, 7.361378e-02, 1.610062e-01, 5.275808e-01, 1.661936e-02, 5.752598e-03, 1.101602e-01, 1.114251e+00, 8.313844e-01, 3.92975…
2.000000e+00	5.798996e-01, 5.512887e-01, 6.663598e-01, 1.264488e-02, 5.610573e-02, 3.598822e-02, 7.231760e-01, 7.958570e-02, 9.624325e-01, 5.574994e-02, 7.815278e-01, 5.983403e-03, 4.017600e-02, 1.113252e+00, 1.329309e+00, 1.223695e-02, 4.640684e-02, 1.361344e+00, 3.123040e-01, 3.816405e-01, 4.560393e-02, 2.600668e-01, 6.167679e-01, 1.668039e-02, 3.329224e-03, 8.921278e-02, 1.126566e+00, 9.998985e-01, 3.85350…
0.000000e+00	2.914219e+00, 4.734637e-02, 2.697975e+00, 2.609182e+00, 2.520652e-01, 1.326425e+00, 6.202618e-01, 4.140915e-02, 4.813862e-01, 3.568742e-01, 1.587732e+00, 1.566422e+00, 2.061936e+00, 1.183327e+00, 6.794890e-01, 1.709373e+00, 2.774354e+00, 2.044731e+00, 1.439028e+00, 8.495933e-01, 1.240760e+00, 1.279519e+00, 2.566145e+00, 2.633485e+00, 1.731344e+00, 1.757335e+00, 1.093951e+00, 2.381159e+00, 5.91329…
2.000000e-01	1.768853e+00, 2.211351e-02, 1.498267e+00, 1.549022e+00, 3.003827e-01, 7.799697e-01, 4.542455e-01, 5.703876e-01, 3.608581e-01, 6.369553e-01, 1.319422e+00, 9.749758e-01, 1.479919e+00, 1.045636e+00, 1.018516e+00, 1.676548e+00, 1.753797e+00, 2.156309e+00, 8.608900e-01, 6.716141e-01, 1.177387e+00, 1.137923e+00, 1.746451e+00, 1.245627e+00, 1.065110e+00, 1.829572e+00, 1.272630e+00, 1.532369e+00, 3.64101…
4.000000e-01	1.368489e+00, 1.573306e-02, 1.128017e+00, 1.028013e+00, 3.137509e-01, 5.732076e-01, 5.599622e-01, 7.577240e-01, 4.409797e-01, 5.659742e-01, 9.722286e-01, 5.703681e-01, 1.490219e+00, 1.097987e+00, 1.165626e+00, 1.187081e+00, 1.701665e+00, 2.139045e+00, 6.224773e-01, 4.307891e-01, 1.214446e+00, 8.111040e-01, 1.129208e+00, 9.132244e-01, 8.923637e-01, 1.971535e+00, 1.237037e+00, 1.323420e+00, 2.13337…
6.000000e-01	9.722473e-01, 8.406902e-02, 7.717708e-01, 4.920890e-01, 2.706178e-01, 4.203368e-01, 5.466489e-01, 7.075638e-01, 6.227659e-01, 4.746622e-01, 9.139621e-01, 4.148378e-01, 9.346995e-01, 1.017503e+00, 1.216828e+00, 7.099321e-01, 8.555032e-01, 1.876477e+00, 4.433800e-01, 3.296486e-01, 7.802191e-01, 6.731937e-01, 6.942092e-01, 6.325955e-01, 5.867551e-01, 1.639286e+00, 1.221800e+00, 1.022687e+00, 1.68685…
8.000000e-01	7.397579e-01, 2.077819e-01, 7.199137e-01, 2.699403e-01, 1.786139e-01, 3.419119e-01, 5.931495e-01, 5.494213e-01, 8.103241e-01, 2.959552e-01, 7.686019e-01, 2.442836e-01, 6.550923e-01, 1.115106e+00, 1.384625e+00, 4.992976e-01, 5.469815e-01, 1.905090e+00, 4.599590e-01, 3.509434e-01, 5.629839e-01, 6.836497e-01, 4.201292e-01, 2.936581e-01, 3.117545e-01, 1.263637e+00, 1.107843e+00, 9.583380e-01, 2.67112…
1.000000e+00	7.062032e-01, 3.617394e-01, 7.318795e-01, 1.456176e-01, 8.691351e-02, 1.869251e-01, 5.460339e-01, 3.818921e-01, 1.088624e+00, 2.325999e-01, 9.001012e-01, 1.682138e-01, 4.932090e-01, 1.141874e+00, 1.280082e+00, 2.959376e-01, 5.051300e-01, 2.129172e+00, 3.510823e-01, 5.089788e-01, 4.198624e-01, 6.519147e-01, 2.681048e-01, 2.264147e-01, 1.867147e-01, 8.560134e-01, 8.658439e-01, 9.122997e-01, 2.85340…
1.200000e+00	4.390749e-01, 4.376224e-01, 7.687687e-01, 1.066217e-01, 9.007793e-02, 1.619407e-01, 5.863525e-01, 2.943391e-01, 1.043793e+00, 1.344775e-01, 9.846553e-01, 8.763190e-02, 3.249225e-01, 1.186440e+00, 1.268187e+00, 1.996288e-01, 3.093315e-01, 1.683766e+00, 3.929737e-01, 6.615597e-01, 2.037527e-01, 4.726255e-01, 2.947031e-01, 1.217075e-01, 1.191958e-01, 8.311146e-01, 6.751686e-01, 7.795683e-01, 2.62181…
1.400000e+00	6.623327e-01, 5.363322e-01, 8.501164e-01, 6.783911e-02, 7.037279e-02, 9.189810e-02, 6.380230e-01, 2.162361e-01, 1.046276e+00, 9.338481e-02, 6.527395e-01, 5.116404e-02, 1.850315e-01, 1.150222e+00, 1.362511e+00, 1.145544e-01, 2.398472e-01, 2.085471e+00, 3.879247e-01, 7.203134e-01, 1.577875e-01, 5.288898e-01, 3.978540e-01, 7.570942e-02, 6.067607e-02, 6.102612e-01, 6.841610e-01, 7.320366e-01, 2.95350…
1.600000e+00	5.698871e-01, 4.808328e-01, 6.814622e-01, 7.835036e-02, 6.818360e-02, 7.398542e-02, 6.954435e-01, 1.446183e-01, 8.415860e-01, 6.697672e-02, 6.473038e-01, 2.746433e-02, 1.349985e-01, 1.288369e+00, 1.220608e+00, 7.242201e-02, 1.509909e-01, 1.891249e+00, 2.711005e-01, 6.858469e-01, 1.010951e-01, 5.137145e-01, 4.782251e-01, 5.451354e-02, 3.645340e-02, 4.527787e-01, 9.724984e-01, 7.611665e-01, 3.05031…
1.800000e+00	5.590397e-01, 5.528091e-01, 8.395299e-01, 7.610917e-02, 7.409608e-02, 4.675780e-02, 7.383311e-01, 1.614805e-01, 9.806016e-01, 4.469616e-02, 8.272754e-01, 1.916231e-02, 9.559681e-02, 1.147830e+00, 1.275171e+00, 4.858168e-02, 1.107437e-01, 1.776661e+00, 3.710242e-01, 8.904445e-01, 7.946874e-02, 5.844584e-01, 4.863994e-01, 3.867564e-02, 2.002803e-02, 3.269965e-01, 7.527267e-01, 9.840159e-01, 3.73014…
2.000000e+00	6.083952e-01, 5.842055e-01, 7.896712e-01, 8.920274e-02, 5.136771e-02, 2.956015e-02, 6.918950e-01, 1.150591e-01, 1.046211e+00, 2.387694e-02, 7.601923e-01, 1.193422e-02, 6.279165e-02, 1.103372e+00, 1.446110e+00, 2.642885e-02, 9.066780e-02, 2.023769e+00, 4.162118e-01, 6.985797e-01, 5.812952e-02, 5.898876e-01, 4.874304e-01, 3.281563e-02, 9.476312e-03, 2.930595e-01, 1.013356e+00, 6.803902e-01, 3.76441…
0.000000e+00	3.005979e+00, 2.520428e+00, 2.487522e+00, 9.425151e-01, 1.580612e+00, 7.992040e-01, 6.897482e-01, 7.797459e-01, 8.257344e-01, 2.096342e+00, 1.746743e+00, 2.781712e-01, 3.957017e-01, 1.829564e+00, 1.373614e+00, 2.263490e+00, 2.823530e+00, 1.707724e+00, 2.830525e-01, 1.161252e-01, 2.222798e+00, 1.675389e+00, 2.394423e+00, 2.606978e+00, 2.290935e+00, 2.404491e+00, 1.906351e+00, 1.262278e+00, 2.71388…
2.000000e-01	1.576461e+00, 1.616396e+00, 1.483489e+00, 5.647720e-01, 1.252359e+00, 8.752028e-01, 4.937797e-01, 1.138539e+00, 4.075755e-01, 1.875997e+00, 1.604276e+00, 2.232801e-01, 5.721212e-01, 1.763536e+00, 1.108944e+00, 1.364204e+00, 2.032963e+00, 1.553280e+00, 2.986524e-01, 8.309055e-02, 1.512474e+00, 1.498714e+00, 1.510500e+00, 1.440427e+00, 1.250319e+00, 2.852071e+00, 1.520362e+00, 7.665824e-01, 1.24241…
4.000000e-01	1.041606e+00, 9.355886e-01, 1.481181e+00, 3.150670e-01, 7.715964e-01, 7.103469e-01, 5.052672e-01, 1.101542e+00, 5.184756e-01, 1.302454e+00, 1.306092e+00, 1.983624e-01, 8.252834e-01, 1.855907e+00, 1.225549e+00, 1.038291e+00, 1.383109e+00, 1.483195e+00, 3.387939e-01, 4.405439e-02, 1.076412e+00, 1.005768e+00, 8.847800e-01, 1.464573e+00, 6.153825e-01, 2.574337e+00, 1.605201e+00, 7.547725e-01, 7.70201…
6.000000e-01	8.634418e-01, 8.206418e-01, 1.108349e+00, 1.704245e-01, 6.280143e-01, 4.684090e-01, 4.866782e-01, 7.454240e-01, 6.141646e-01, 9.777649e-01, 1.044093e+00, 1.126972e-01, 7.004857e-01, 1.608007e+00, 1.280854e+00, 7.308631e-01, 1.382767e+00, 1.745602e+00, 3.411130e-01, 5.565861e-02, 6.136028e-01, 1.120516e+00, 5.458561e-01, 7.892609e-01, 4.026889e-01, 1.850459e+00, 1.181026e+00, 8.868712e-01, 6.05360…
8.000000e-01	5.325219e-01, 6.249312e-01, 1.217134e+00, 9.315254e-02, 4.275518e-01, 3.312668e-01, 4.501599e-01, 6.524410e-01, 8.244354e-01, 6.804029e-01, 9.120213e-01, 6.134621e-02, 4.591813e-01, 1.169196e+00, 1.307232e+00, 4.903708e-01, 7.823295e-01, 1.594380e+00, 3.205083e-01, 1.257192e-01, 4.567470e-01, 8.049283e-01, 3.112021e-01, 5.260315e-01, 2.163712e-01, 1.813944e+00, 1.119042e+00, 8.679416e-01, 4.77015…
1.000000e+00	6.006991e-01, 7.035432e-01, 8.703375e-01, 5.412865e-02, 2.856840e-01, 2.454483e-01, 5.758739e-01, 4.803554e-01, 9.188798e-01, 4.333557e-01, 9.785926e-01, 3.848313e-02, 2.850153e-01, 1.441674e+00, 1.213363e+00, 2.381037e-01, 5.955704e-01, 2.077062e+00, 3.704594e-01, 4.024829e-01, 3.637096e-01, 8.274214e-01, 2.344047e-01, 3.310392e-01, 1.343508e-01, 1.263253e+00, 8.244140e-01, 7.419528e-01, 3.93642…
1.200000e+00	7.379574e-01, 6.763181e-01, 1.064618e+00, 3.073315e-02, 2.307626e-01, 1.617701e-01, 5.319149e-01, 3.198820e-01, 1.003435e+00, 3.143222e-01, 6.946296e-01, 2.218930e-02, 2.190305e-01, 1.263392e+00, 1.531398e+00, 1.663027e-01, 4.126173e-01, 1.766779e+00, 3.403579e-01, 5.245794e-01, 1.616539e-01, 6.687082e-01, 1.615441e-01, 1.773459e-01, 8.060077e-02, 9.227961e-01, 6.766301e-01, 8.674793e-01, 3.25208…
1.400000e+00	6.337706e-01, 5.390143e-01, 8.845389e-01, 2.722802e-02, 1.654752e-01, 1.068098e-01, 6.595458e-01, 2.464453e-01, 9.002865e-01, 1.831988e-01, 8.684429e-01, 1.165842e-02, 1.257783e-01, 1.404220e+00, 1.446986e+00, 1.077153e-01, 2.164367e-01, 1.610614e+00, 3.908028e-01, 7.203312e-01, 1.474403e-01, 7.119457e-01, 2.639142e-01, 1.412779e-01, 3.925445e-02, 7.487515e-01, 5.729439e-01, 8.488802e-01, 3.95840…
1.600000e+00	6.552032e-01, 5.793332e-01, 8.475452e-01, 4.183877e-02, 1.560145e-01, 8.511041e-02, 6.223395e-01, 1.714146e-01, 9.956819e-01, 1.499232e-01, 9.138071e-01, 7.012169e-03, 9.519207e-02, 1.351752e+00, 1.403521e+00, 6.543942e-02, 2.054194e-01, 1.630027e+00, 4.110515e-01, 7.445256e-01, 8.909884e-02, 5.626137e-01, 4.001542e-01, 8.218270e-02, 2.370358e-02, 6.471766e-01, 7.710278e-01, 7.208500e-01, 3.73428…
1.800000e+00	6.452524e-01, 5.893425e-01, 8.777442e-01, 7.629393e-02, 1.064796e-01, 4.967740e-02, 5.453095e-01, 1.332662e-01, 1.060041e+00, 1.063308e-01, 8.319387e-01, 3.943819e-03, 6.545935e-02, 1.106783e+00, 1.277589e+00, 3.586861e-02, 1.509655e-01, 1.644003e+00, 2.961274e-01, 1.033214e+00, 6.723763e-02, 5.968850e-01, 4.402364e-01, 4.504555e-02, 1.563170e-02, 5.718730e-01, 6.870995e-01, 9.012356e-01, 4.34183…
2.000000e+00	6.414335e-01, 5.281610e-01, 8.100217e-01, 1.024076e-01, 8.512865e-02, 3.361853e-02, 6.777563e-01, 1.023769e-01, 9.129413e-01, 6.469630e-02, 7.830228e-01, 3.001627e-03, 4.190246e-02, 1.321224e+00, 1.402525e+00, 2.251408e-02, 1.018795e-01, 1.951906e+00, 3.483929e-01, 7.674426e-01, 4.181351e-02, 4.947376e-01, 5.190696e-01, 3.580392e-02, 8.577562e-03, 4.694457e-01, 9.166340e-01, 8.179457e-01, 3.04229…
0.000000e+00	9.366032e-01, 1.165027e+00, 2.871584e+00, 1.575685e+00, 6.834802e-01, 2.750813e+00, 2.631268e+00, 2.465650e+00, 2.615483e+00, 7.545773e-01, 5.075052e-01, 6.370016e-01, 7.830757e-01, 3.793191e-01, 9.084888e-01, 2.823739e+00, 1.687272e+00, 1.183461e+00, 6.746167e-01, 1.029108e+00, 1.127120e+00, 1.150090e+00, 2.643247e+00, 1.883545e+00, 8.456852e-01, 1.276757e+00, 1.764714e+00, 2.562899e+00, 1.36419…
2.000000e-01	5.487229e-01, 9.574815e-01, 1.972227e+00, 7.840169e-01, 4.953452e-01, 2.224524e+00, 1.702091e+00, 1.839570e+00, 1.881917e+00, 1.098281e+00, 5.937564e-01, 7.039656e-01, 9.167716e-01, 6.147265e-01, 7.116496e-01, 1.900240e+00, 1.331439e+00, 8.107478e-01, 3.643901e-01, 5.230357e-01, 1.037509e+00, 8.300191e-01, 1.981993e+00, 9.939978e-01, 6.521791e-01, 1.242379e+00, 1.795606e+00, 1.521286e+00, 9.57302…
4.000000e-01	3.365223e-01, 7.301087e-01, 1.461473e+00, 5.444564e-01, 4.346293e-01, 1.236680e+00, 1.178158e+00, 2.164179e+00, 1.400210e+00, 9.149631e-01, 5.122293e-01, 7.589861e-01, 5.631000e-01, 8.003748e-01, 1.010044e+00, 1.065496e+00, 7.598616e-01, 6.294936e-01, 3.149268e-01, 3.659051e-01, 5.951448e-01, 5.544911e-01, 1.361966e+00, 6.900910e-01, 3.549570e-01, 8.911807e-01, 2.009867e+00, 9.037328e-01, 7.28261…
6.000000e-01	1.954471e-01, 6.786862e-01, 1.501111e+00, 2.771349e-01, 4.371038e-01, 9.851039e-01, 6.089781e-01, 1.924074e+00, 1.473696e+00, 5.669719e-01, 5.721619e-01, 5.635917e-01, 4.269184e-01, 1.074679e+00, 1.226684e+00, 5.678802e-01, 5.948215e-01, 7.345142e-01, 2.655060e-01, 1.956891e-01, 4.837030e-01, 3.549059e-01, 8.601055e-01, 3.157457e-01, 2.640782e-01, 6.817938e-01, 1.840816e+00, 8.475012e-01, 5.75012…
8.000000e-01	1.330798e-01, 5.801959e-01, 1.244363e+00, 1.936222e-01, 3.260043e-01, 6.782552e-01, 4.756083e-01, 1.186069e+00, 1.273600e+00, 4.599723e-01, 6.587098e-01, 4.336401e-01, 2.680121e-01, 7.727822e-01, 1.228113e+00, 4.051860e-01, 4.138144e-01, 1.045978e+00, 3.378248e-01, 1.449408e-01, 3.180311e-01, 2.147114e-01, 7.697803e-01, 2.095456e-01, 1.216781e-01, 5.018275e-01, 1.609741e+00, 9.282398e-01, 5.03908…
1.000000e+00	1.706654e-01, 5.868501e-01, 1.060377e+00, 9.873793e-02, 3.110678e-01, 4.483818e-01, 3.827246e-01, 9.423511e-01, 1.123756e+00, 2.252054e-01, 6.699248e-01, 2.060985e-01, 1.496721e-01, 9.685168e-01, 1.330798e+00, 2.177699e-01, 2.496423e-01, 1.104358e+00, 3.124950e-01, 1.034501e-01, 2.061939e-01, 2.109739e-01, 5.903968e-01, 1.351191e-01, 6.953424e-02, 4.955729e-01, 1.688378e+00, 8.184544e-01, 4.20679…
1.200000e+00	2.877332e-01, 5.846712e-01, 9.941430e-01, 4.852546e-02, 2.641879e-01, 2.762760e-01, 4.033441e-01, 7.208661e-01, 1.107787e+00, 1.948567e-01, 6.889942e-01, 1.349671e-01, 1.008643e-01, 1.139098e+00, 1.194865e+00, 1.772643e-01, 1.529081e-01, 1.414195e+00, 3.349754e-01, 7.493070e-02, 1.200008e-01, 2.659623e-01, 6.143205e-01, 7.648344e-02, 4.339112e-02, 3.492858e-01, 1.346214e+00, 9.387873e-01, 4.61533…
1.400000e+00	3.454612e-01, 5.744489e-01, 9.451778e-01, 3.174426e-02, 1.814133e-01, 2.293075e-01, 4.518482e-01, 6.133464e-01, 9.162764e-01, 1.231741e-01, 7.774995e-01, 9.077259e-02, 6.840853e-02, 1.205689e+00, 1.277367e+00, 8.255555e-02, 1.099848e-01, 1.783835e+00, 3.790436e-01, 5.272374e-02, 1.154052e-01, 3.078795e-01, 5.750815e-01, 4.500461e-02, 2.762997e-02, 2.740940e-01, 1.594652e+00, 9.456906e-01, 3.76803…
1.600000e+00	5.222200e-01, 4.699341e-01, 9.459812e-01, 1.637239e-02, 1.270177e-01, 1.540172e-01, 5.473758e-01, 4.989342e-01, 1.086485e+00, 8.918084e-02, 7.083544e-01, 4.590629e-02, 4.062266e-02, 1.045548e+00, 1.290684e+00, 5.799234e-02, 7.308175e-02, 1.716922e+00, 3.459184e-01, 3.476779e-02, 6.660769e-02, 4.027216e-01, 6.072663e-01, 3.049026e-02, 1.272861e-02, 2.537229e-01, 1.490233e+00, 8.886270e-01, 3.98706…
1.800000e+00	6.500589e-01, 4.659181e-01, 8.691991e-01, 8.851642e-03, 1.335075e-01, 9.406312e-02, 5.233283e-01, 3.658135e-01, 1.023058e+00, 5.921940e-02, 7.085496e-01, 2.597510e-02, 3.404136e-02, 1.256770e+00, 1.093006e+00, 3.439542e-02, 5.266280e-02, 1.643068e+00, 3.740201e-01, 2.911985e-02, 5.341991e-02, 3.648179e-01, 7.523402e-01, 2.802911e-02, 9.202513e-03, 2.121444e-01, 1.461118e+00, 8.230818e-01, 3.29614…
2.000000e+00	5.063980e-01, 5.420477e-01, 8.516506e-01, 5.144495e-03, 9.355080e-02, 6.735754e-02, 4.914661e-01, 3.130519e-01, 1.060642e+00, 4.070281e-02, 6.628322e-01, 1.737557e-02, 2.145118e-02, 1.211648e+00, 1.279380e+00, 2.592984e-02, 3.619013e-02, 1.632469e+00, 3.899930e-01, 2.599291e-02, 3.049093e-02, 3.766026e-01, 5.348623e-01, 1.876497e-02, 5.186448e-03, 1.568998e-01, 1.313150e+00, 9.758119e-01, 4.01459…
0.000000e+00	2.043220e+00, 1.649754e+00, 2.833179e+00, 2.661081e+00, 1.431383e-01, 6.482399e-01, 3.275377e-01, 2.761992e+00, 3.129999e+00, 2.680518e-01, 8.647018e-01, 9.732302e-01, 2.150820e+00, 2.260561e-01, 2.824848e-01, 2.545808e+00, 2.394301e+00, 8.005814e-01, 1.828643e+00, 2.695225e+00, 2.533960e+00, 2.336922e+00, 1.914179e+00, 1.610070e+00, 2.608304e+00, 1.011012e+00, 1.254472e-01, 3.067497e+00, 1.92296…
2.000000e-01	1.189934e+00, 1.314827e+00, 1.985173e+00, 1.641143e+00, 2.079496e-01, 4.489982e-01, 2.031071e-01, 2.608554e+00, 1.437204e+00, 5.806480e-01, 6.584676e-01, 4.738805e-01, 1.708034e+00, 6.390856e-01, 5.385626e-01, 2.152212e+00, 1.834619e+00, 1.102249e+00, 9.523935e-01, 2.083572e+00, 2.012294e+00, 1.640814e+00, 1.397047e+00, 1.358753e+00, 1.688705e+00, 1.217667e+00, 4.081878e-01, 1.395359e+00, 1.13563…
4.000000e-01	7.754076e-01, 8.154496e-01, 1.277481e+00, 1.306555e+00, 2.630398e-01, 2.902839e-01, 1.473726e-01, 1.709920e+00, 1.046616e+00, 7.643708e-01, 7.634593e-01, 2.871299e-01, 1.250051e+00, 7.702380e-01, 8.491016e-01, 1.564044e+00, 1.637209e+00, 1.278635e+00, 5.534431e-01, 1.908589e+00, 1.878323e+00, 8.827290e-01, 1.564945e+00, 9.207988e-01, 1.261200e+00, 1.190937e+00, 6.800008e-01, 1.051598e+00, 9.20165…
6.000000e-01	3.931681e-01, 7.413237e-01, 1.120182e+00, 1.162458e+00, 2.373752e-01, 2.092247e-01, 8.296132e-02, 1.814249e+00, 6.835904e-01, 5.704361e-01, 6.115689e-01, 1.992526e-01, 8.247482e-01, 1.087138e+00, 9.364183e-01, 1.327103e+00, 1.086820e+00, 1.610833e+00, 3.860712e-01, 1.443628e+00, 1.375295e+00, 1.122189e+00, 1.108770e+00, 9.070289e-01, 8.746201e-01, 1.578675e+00, 8.375993e-01, 6.847028e-01, 6.95552…
8.000000e-01	1.973953e-01, 7.495535e-01, 1.008995e+00, 7.718015e-01, 1.895920e-01, 1.476043e-01, 7.250129e-02, 1.543915e+00, 6.233959e-01, 5.525187e-01, 7.229937e-01, 1.033448e-01, 5.097562e-01, 1.020035e+00, 1.232509e+00, 7.455939e-01, 8.545878e-01, 1.680901e+00, 2.365562e-01, 1.265727e+00, 1.293515e+00, 8.153284e-01, 5.587272e-01, 8.118519e-01, 5.107392e-01, 1.020567e+00, 8.185236e-01, 6.384982e-01, 5.57763…
1.000000e+00	1.483144e-01, 6.647476e-01, 7.877280e-01, 9.018248e-01, 1.928228e-01, 1.047931e-01, 8.621485e-02, 1.115182e+00, 6.108045e-01, 3.325081e-01, 7.123647e-01, 5.940217e-02, 3.668406e-01, 1.188291e+00, 1.234470e+00, 5.603458e-01, 4.695358e-01, 1.164294e+00, 2.201528e-01, 1.084741e+00, 9.294886e-01, 6.644667e-01, 6.980472e-01, 6.554873e-01, 4.414064e-01, 1.040819e+00, 6.342556e-01, 5.933384e-01, 5.16003…
1.200000e+00	1.905770e-01, 5.972862e-01, 7.883266e-01, 5.328236e-01, 1.354683e-01, 7.186512e-02, 1.641022e-01, 9.353085e-01, 8.932952e-01, 2.292892e-01, 7.652969e-01, 4.013260e-02, 2.269882e-01, 1.118556e+00, 1.132029e+00, 3.472134e-01, 4.237574e-01, 1.500444e+00, 2.952248e-01, 9.006947e-01, 6.617576e-01, 5.577462e-01, 5.385573e-01, 5.532254e-01, 2.828837e-01, 8.160599e-01, 5.771538e-01, 6.445485e-01, 3.74795…
1.400000e+00	4.527155e-01, 4.356099e-01, 8.735576e-01, 5.200566e-01, 1.199020e-01, 5.668154e-02, 3.032706e-01, 6.097353e-01, 9.183355e-01, 1.383534e-01, 6.916467e-01, 1.487331e-02, 1.696856e-01, 1.014209e+00, 1.054460e+00, 2.175198e-01, 2.890254e-01, 1.610676e+00, 2.565588e-01, 1.026047e+00, 4.784047e-01, 7.205140e-01, 5.082345e-01, 2.800106e-01, 1.998062e-01, 5.805653e-01, 8.892384e-01, 6.769262e-01, 4.07210…
1.600000e+00	4.224516e-01, 5.596477e-01, 9.817218e-01, 4.626852e-01, 1.132763e-01, 2.885693e-02, 3.728272e-01, 4.821602e-01, 8.250712e-01, 1.024634e-01, 6.498995e-01, 1.382867e-02, 9.243604e-02, 1.144400e+00, 1.530212e+00, 1.435653e-01, 1.732286e-01, 1.718507e+00, 2.527243e-01, 9.982130e-01, 3.186647e-01, 5.690559e-01, 6.297066e-01, 1.905166e-01, 1.067757e-01, 5.676151e-01, 1.091989e+00, 5.975012e-01, 4.01715…
1.800000e+00	5.506972e-01, 6.400828e-01, 7.023066e-01, 3.038439e-01, 9.200444e-02, 2.471420e-02, 6.160007e-01, 4.194930e-01, 1.051679e+00, 7.451311e-02, 7.507916e-01, 7.104063e-03, 6.994045e-02, 1.134653e+00, 1.256034e+00, 7.846362e-02, 1.145992e-01, 1.625422e+00, 2.929688e-01, 6.687706e-01, 2.568137e-01, 4.910065e-01, 7.401504e-01, 1.290629e-01, 6.218157e-02, 3.996778e-01, 1.051768e+00, 9.801453e-01, 3.58721…
2.000000e+00	5.793385e-01, 4.973720e-01, 6.849766e-01, 1.674788e-01, 7.469907e-02, 1.554744e-02, 5.533897e-01, 3.354593e-01, 9.977039e-01, 4.591836e-02, 7.178825e-01, 4.408817e-03, 4.727093e-02, 1.072579e+00, 1.548133e+00, 5.038640e-02, 9.603285e-02, 1.610891e+00, 3.311832e-01, 5.597551e-01, 1.818493e-01, 5.666087e-01, 6.329178e-01, 9.833338e-02, 3.768232e-02, 3.353007e-01, 1.385588e+00, 9.353821e-01, 4.06870…
0.000000e+00	9.076733e-01, 1.622656e+00, 2.742105e+00, 2.462563e+00, 1.231533e+00, 1.020286e+00, 7.502144e-02, 1.086018e+00, 2.594769e+00, 2.627732e+00, 6.929817e-01, 1.207506e+00, 8.211981e-01, 1.492552e+00, 1.625929e+00, 3.785236e-01, 1.262890e+00, 1.359824e+00, 3.017678e-01, 1.922752e+00, 9.635366e-01, 3.006588e+00, 6.941259e-01, 1.202591e+00, 5.734298e-01, 1.162772e+00, 2.773720e+00, 3.243874e+00, 6.06466…
2.000000e-01	6.756819e-01, 1.038539e+00, 2.025706e+00, 1.671543e+00, 9.032266e-01, 7.546499e-01, 1.605468e-01, 7.065769e-01, 1.401081e+00, 2.246381e+00, 6.931919e-01, 8.031582e-01, 5.224204e-01, 7.988541e-01, 1.440498e+00, 2.685200e-01, 1.176163e+00, 1.437049e+00, 1.641081e-01, 1.343706e+00, 1.061561e+00, 1.849868e+00, 4.654011e-01, 7.692568e-01, 6.891835e-01, 1.567341e+00, 1.765023e+00, 1.662206e+00, 4.37705…
4.000000e-01	6.274016e-01, 7.353417e-01, 1.707528e+00, 1.319706e+00, 6.773134e-01, 8.109171e-01, 2.512661e-01, 5.755185e-01, 1.159344e+00, 1.403099e+00, 7.078550e-01, 6.068758e-01, 3.891908e-01, 6.363150e-01, 1.473659e+00, 1.755413e-01, 9.281086e-01, 1.292701e+00, 1.047957e-01, 7.882397e-01, 9.601735e-01, 1.200564e+00, 2.649395e-01, 3.735450e-01, 8.174896e-01, 1.016684e+00, 1.171320e+00, 1.393105e+00, 4.54805…
6.000000e-01	6.259226e-01, 8.728376e-01, 9.926608e-01, 8.115661e-01, 4.401990e-01, 6.459680e-01, 3.932032e-01, 4.892921e-01, 1.239840e+00, 9.853314e-01, 6.857897e-01, 4.182369e-01, 2.655938e-01, 4.098462e-01, 1.260334e+00, 1.320446e-01, 6.690777e-01, 1.549960e+00, 1.825543e-01, 5.498618e-01, 8.007377e-01, 9.400320e-01, 1.525366e-01, 2.369112e-01, 6.007846e-01, 9.064565e-01, 9.467821e-01, 1.149218e+00, 4.77497…
8.000000e-01	6.421580e-01, 6.692902e-01, 9.694995e-01, 4.304512e-01, 3.890774e-01, 3.566362e-01, 5.849731e-01, 3.129403e-01, 1.000159e+00, 6.405674e-01, 7.496766e-01, 2.390464e-01, 1.424686e-01, 6.687987e-01, 1.492009e+00, 8.439266e-02, 6.387775e-01, 1.255515e+00, 2.477011e-01, 7.493468e-01, 6.364343e-01, 5.204744e-01, 8.865052e-02, 1.163692e-01, 3.510385e-01, 7.266329e-01, 6.416610e-01, 8.184538e-01, 3.44090…
1.000000e+00	5.748114e-01, 6.021383e-01, 1.075929e+00, 3.001995e-01, 2.863528e-01, 2.265427e-01, 5.989359e-01, 2.351905e-01, 9.891655e-01, 4.873258e-01, 5.607273e-01, 1.345055e-01, 1.086375e-01, 7.515277e-01, 1.396743e+00, 5.421065e-02, 3.863614e-01, 1.580352e+00, 2.428755e-01, 8.246042e-01, 4.329631e-01, 7.241576e-01, 1.071192e-01, 6.806641e-02, 1.789973e-01, 5.811151e-01, 4.170235e-01, 9.170565e-01, 3.44839…
1.200000e+00	5.396467e-01, 5.970886e-01, 9.124363e-01, 1.935002e-01, 2.768534e-01, 1.679890e-01, 6.238591e-01, 1.936986e-01, 1.033805e+00, 2.823766e-01, 5.463066e-01, 8.433195e-02, 7.900719e-02, 8.615046e-01, 1.324244e+00, 3.649658e-02, 3.124993e-01, 1.546800e+00, 3.480382e-01, 8.935523e-01, 2.808955e-01, 6.777133e-01, 1.195499e-01, 4.476552e-02, 9.657534e-02, 3.935884e-01, 4.160928e-01, 8.810798e-01, 4.02435…
1.400000e+00	5.826831e-01, 5.401658e-01, 8.791600e-01, 2.058451e-01, 1.801508e-01, 1.147362e-01, 6.863441e-01, 1.383061e-01, 1.080535e+00, 1.747625e-01, 6.366731e-01, 4.251802e-02, 4.964093e-02, 9.840899e-01, 1.362827e+00, 2.262701e-02, 1.573330e-01, 1.608596e+00, 3.102577e-01, 8.932333e-01, 1.756154e-01, 6.456238e-01, 2.421982e-01, 2.539116e-02, 5.670815e-02, 4.218048e-01, 3.327095e-01, 8.770378e-01, 4.53103…
1.600000e+00	5.278986e-01, 4.753967e-01, 1.008125e+00, 1.664507e-01, 1.375105e-01, 6.783225e-02, 5.557521e-01, 8.552660e-02, 1.177151e+00, 1.182325e-01, 6.378704e-01, 2.763699e-02, 3.390261e-02, 8.434794e-01, 1.630892e+00, 1.369828e-02, 1.225474e-01, 2.053600e+00, 2.557430e-01, 9.138714e-01, 1.263618e-01, 5.512084e-01, 3.504341e-01, 2.030936e-02, 4.229294e-02, 3.080985e-01, 4.489744e-01, 8.909131e-01, 3.04470…
1.800000e+00	7.187337e-01, 6.108333e-01, 7.033761e-01, 2.691147e-01, 1.113391e-01, 5.787816e-02, 5.988050e-01, 7.858956e-02, 1.145645e+00, 7.902559e-02, 7.182456e-01, 1.589187e-02, 2.753314e-02, 1.169991e+00, 1.418390e+00, 8.166961e-03, 7.744461e-02, 1.707510e+00, 2.752181e-01, 9.675147e-01, 9.489709e-02, 4.496988e-01, 4.483516e-01, 1.710733e-02, 1.986643e-02, 2.549018e-01, 6.510336e-01, 1.042876e+00, 4.48099…
2.000000e+00	5.527042e-01, 4.853197e-01, 7.488838e-01, 2.337904e-01, 1.060195e-01, 4.388033e-02, 6.945129e-01, 5.071941e-02, 1.049398e+00, 5.564967e-02, 6.666631e-01, 1.078892e-02, 2.084082e-02, 1.003463e+00, 1.358686e+00, 5.184644e-03, 7.046608e-02, 1.878015e+00, 2.909821e-01, 9.055630e-01, 6.548685e-02, 5.468167e-01, 5.904941e-01, 1.164426e-02, 1.192474e-02, 1.937815e-01, 7.395307e-01, 1.045751e+00, 4.07158…
0.000000e+00	3.109574e+00, 2.778240e+00, 6.194181e-01, 1.219006e-01, 1.078514e+00, 1.867532e-02, 1.106596e+00, 2.650420e+00, 5.676864e-01, 1.934992e+00, 2.132456e+00, 4.247240e-01, 3.177743e+00, 2.237342e+00, 1.795859e+00, 1.713782e+00, 1.878555e+00, 1.591708e+00, 4.430161e-01, 1.411598e+00, 2.447887e+00, 2.761168e-01, 2.132222e+00, 1.044631e+00, 9.586333e-01, 5.916247e-01, 2.119213e+00, 5.331595e-01, 2.85020…
2.000000e-01	1.609528e+00, 1.362087e+00, 6.186427e-01, 3.066773e-01, 5.950029e-01, 8.298653e-02, 7.543177e-01, 2.042386e+00, 5.304049e-01, 2.552326e+00, 1.508455e+00, 2.543062e-01, 2.074072e+00, 1.641808e+00, 1.397540e+00, 9.533762e-01, 1.104341e+00, 2.032572e+00, 3.626265e-01, 8.329167e-01, 1.371225e+00, 3.600256e-01, 2.057354e+00, 1.050641e+00, 6.334188e-01, 5.093592e-01, 2.245303e+00, 3.901402e-01, 1.43651…
4.000000e-01	8.751614e-01, 7.674372e-01, 3.327782e-01, 1.995188e-01, 3.199571e-01, 6.114329e-02, 4.397197e-01, 2.327464e+00, 6.945068e-01, 1.438990e+00, 1.288343e+00, 1.313560e-01, 1.523007e+00, 1.782586e+00, 1.424829e+00, 5.370297e-01, 8.184132e-01, 1.618054e+00, 3.599360e-01, 6.790708e-01, 1.224648e+00, 5.461963e-01, 9.413247e-01, 8.459665e-01, 3.202347e-01, 4.829543e-01, 1.898522e+00, 5.005502e-01, 9.75413…
6.000000e-01	4.228656e-01, 5.464501e-01, 2.659381e-01, 1.310318e-01, 1.942512e-01, 4.432359e-02, 3.232228e-01, 1.313788e+00, 7.971243e-01, 1.065884e+00, 1.079381e+00, 6.936551e-02, 9.550783e-01, 1.445068e+00, 1.374911e+00, 4.164302e-01, 5.697680e-01, 1.809361e+00, 3.362314e-01, 3.712013e-01, 7.451009e-01, 3.928476e-01, 5.421218e-01, 9.659155e-01, 1.718748e-01, 3.586363e-01, 1.643745e+00, 6.818912e-01, 6.36289…
8.000000e-01	3.260549e-01, 7.318718e-01, 4.846485e-01, 8.500896e-02, 1.069854e-01, 3.129461e-02, 2.020210e-01, 1.074306e+00, 9.700741e-01, 6.632609e-01, 9.834963e-01, 4.635978e-02, 5.225112e-01, 1.331476e+00, 1.336173e+00, 2.426710e-01, 3.615664e-01, 1.830502e+00, 4.395961e-01, 3.058200e-01, 4.892407e-01, 5.815295e-01, 3.738190e-01, 8.726187e-01, 1.131412e-01, 3.054743e-01, 1.520989e+00, 7.017513e-01, 5.58932…
1.000000e+00	2.795422e-01, 6.130224e-01, 5.436420e-01, 4.238124e-02, 5.223616e-02, 2.109694e-02, 2.759975e-01, 8.804305e-01, 1.044256e+00, 4.804964e-01, 8.933136e-01, 3.198326e-02, 4.042286e-01, 1.442019e+00, 1.494278e+00, 1.407717e-01, 2.679613e-01, 1.820750e+00, 4.307419e-01, 2.208040e-01, 3.007332e-01, 4.988858e-01, 3.166436e-01, 6.878056e-01, 6.445714e-02, 2.203648e-01, 1.363921e+00, 7.956559e-01, 4.31177…
1.200000e+00	4.391166e-01, 4.185929e-01, 7.182531e-01, 2.383658e-02, 5.174593e-02, 1.410466e-02, 2.937330e-01, 7.102939e-01, 9.412369e-01, 2.919961e-01, 8.442381e-01, 1.575804e-02, 2.487296e-01, 1.330278e+00, 1.410353e+00, 8.779233e-02, 1.726870e-01, 1.617765e+00, 3.891604e-01, 2.051617e-01, 2.320199e-01, 4.839162e-01, 3.608356e-01, 7.973074e-01, 3.964048e-02, 1.974696e-01, 9.926770e-01, 8.422073e-01, 4.93904…
1.400000e+00	5.204945e-01, 6.333986e-01, 6.622442e-01, 1.328627e-02, 2.999104e-02, 9.504356e-03, 4.941062e-01, 5.453588e-01, 1.070181e+00, 1.812880e-01, 9.340895e-01, 1.070823e-02, 1.968426e-01, 1.194870e+00, 1.589506e+00, 4.922902e-02, 1.178146e-01, 1.862907e+00, 3.173731e-01, 1.850531e-01, 1.565849e-01, 5.468379e-01, 3.760829e-01, 7.077200e-01, 2.252179e-02, 1.478233e-01, 9.428284e-01, 6.545688e-01, 4.29315…
1.600000e+00	5.159316e-01, 5.636003e-01, 7.707657e-01, 9.284462e-03, 4.048698e-02, 8.587472e-03, 5.933102e-01, 3.652666e-01, 9.822382e-01, 9.412904e-02, 9.812581e-01, 5.592600e-03, 1.677948e-01, 1.356509e+00, 1.344125e+00, 3.459932e-02, 8.109535e-02, 2.099484e+00, 3.572652e-01, 2.844859e-01, 1.163838e-01, 4.841990e-01, 5.429221e-01, 5.302871e-01, 1.093328e-02, 1.134830e-01, 1.110273e+00, 7.863364e-01, 3.78262…
1.800000e+00	6.752960e-01, 4.881074e-01, 6.265101e-01, 5.505939e-03, 4.390437e-02, 5.040370e-03, 6.796308e-01, 2.737253e-01, 9.327978e-01, 9.139918e-02, 8.176480e-01, 3.441355e-03, 1.291809e-01, 1.099734e+00, 1.283602e+00, 2.100019e-02, 6.065099e-02, 1.687715e+00, 2.673111e-01, 1.959486e-01, 8.009233e-02, 5.188660e-01, 4.668851e-01, 3.893843e-01, 7.915834e-03, 1.131600e-01, 1.063837e+00, 8.535978e-01, 3.44548…
2.000000e+00	5.615823e-01, 5.384696e-01, 7.914882e-01, 3.313215e-03, 4.763488e-02, 4.221548e-03, 6.549302e-01, 2.259287e-01, 8.850704e-01, 5.538924e-02, 8.223336e-01, 1.933965e-03, 1.203947e-01, 1.406019e+00, 1.441578e+00, 1.114144e-02, 3.742634e-02, 1.687105e+00, 3.481738e-01, 1.750917e-01, 5.238809e-02, 5.069988e-01, 7.460696e-01, 2.538986e-01, 4.056099e-03, 6.051105e-02, 1.170323e+00, 8.462160e-01, 3.80376…
0.000000e+00	1.302976e+00, 1.902334e+00, 9.988714e-01, 5.692512e-01, 2.802780e+00, 9.563744e-01, 1.093717e+00, 1.767509e+00, 3.804372e-01, 5.040200e-01, 9.457569e-01, 2.022817e+00, 9.325612e-01, 2.092856e+00, 2.195282e+00, 2.300720e+00, 2.774161e-01, 2.164816e+00, 1.920098e+00, 2.790252e+00, 1.224196e+00, 2.326237e+00, 1.719715e+00, 1.481270e+00, 7.135495e-01, 2.174277e+00, 1.631110e+00, 8.624383e-01, 2.14071…
2.000000e-01	6.984277e-01, 1.119262e+00, 9.843962e-01, 5.528822e-01, 1.715463e+00, 1.171943e+00, 7.273667e-01, 1.767444e+00, 5.911729e-01, 7.330846e-01, 9.765829e-01, 1.488488e+00, 7.446459e-01, 1.167536e+00, 1.585725e+00, 1.254150e+00, 4.765222e-01, 1.786259e+00, 1.081443e+00, 1.877041e+00, 7.869749e-01, 1.893092e+00, 1.385430e+00, 1.319968e+00, 3.857570e-01, 1.718665e+00, 1.656217e+00, 6.592200e-01, 1.03298…
4.000000e-01	4.874416e-01, 9.069946e-01, 9.187759e-01, 6.007635e-01, 8.679292e-01, 9.951259e-01, 4.248043e-01, 1.535973e+00, 8.223312e-01, 8.197167e-01, 7.188870e-01, 8.296007e-01, 5.646025e-01, 6.440853e-01, 1.407876e+00, 8.601448e-01, 4.689323e-01, 1.828847e+00, 6.437773e-01, 1.261918e+00, 5.742292e-01, 1.361101e+00, 1.058620e+00, 1.059172e+00, 2.251438e-01, 9.254274e-01, 1.610233e+00, 7.056554e-01, 6.58348…
6.000000e-01	2.611170e-01, 7.668196e-01, 7.993519e-01, 4.593294e-01, 6.202138e-01, 7.341356e-01, 3.632997e-01, 1.501920e+00, 1.054478e+00, 7.490363e-01, 6.856694e-01, 7.597884e-01, 4.126444e-01, 6.286078e-01, 1.488809e+00, 5.556601e-01, 5.081099e-01, 1.710282e+00, 4.732537e-01, 8.124512e-01, 5.553742e-01, 1.038003e+00, 5.866061e-01, 6.630708e-01, 1.724247e-01, 8.478199e-01, 1.801183e+00, 7.670993e-01, 5.83479…
8.000000e-01	2.165726e-01, 5.671463e-01, 8.536602e-01, 2.757746e-01, 2.838868e-01, 5.174893e-01, 3.249189e-01, 1.124142e+00, 8.821263e-01, 4.640483e-01, 4.612362e-01, 3.691153e-01, 1.969235e-01, 6.803882e-01, 1.509487e+00, 3.721228e-01, 4.915710e-01, 1.718801e+00, 4.992068e-01, 5.372026e-01, 2.668554e-01, 8.363420e-01, 4.619830e-01, 3.640348e-01, 9.317535e-02, 6.972713e-01, 1.577036e+00, 9.117260e-01, 5.19203…
1.000000e+00	2.985430e-01, 6.502491e-01, 9.203074e-01, 1.766829e-01, 2.154078e-01, 3.421691e-01, 3.245774e-01, 7.525830e-01, 1.032807e+00, 3.087227e-01, 6.037924e-01, 2.238326e-01, 1.912278e-01, 8.602198e-01, 1.310858e+00, 1.554930e-01, 2.897922e-01, 1.716001e+00, 4.646137e-01, 3.591441e-01, 2.326780e-01, 7.422031e-01, 5.035664e-01, 2.098672e-01, 4.738111e-02, 6.093220e-01, 1.335832e+00, 8.046588e-01, 3.72805…
1.200000e+00	4.418734e-01, 6.092844e-01, 9.462403e-01, 1.084193e-01, 1.498589e-01, 2.256214e-01, 4.841021e-01, 6.754766e-01, 1.040145e+00, 1.833528e-01, 5.096628e-01, 1.442845e-01, 1.263880e-01, 9.192361e-01, 1.362391e+00, 1.242388e-01, 2.524738e-01, 1.990289e+00, 3.613300e-01, 2.480624e-01, 1.689490e-01, 6.489568e-01, 4.550088e-01, 1.402545e-01, 2.896402e-02, 5.032422e-01, 1.227914e+00, 8.007345e-01, 4.49597…
1.400000e+00	5.178186e-01, 6.474624e-01, 8.675835e-01, 5.642264e-02, 1.113123e-01, 1.227949e-01, 4.578877e-01, 4.033191e-01, 9.175114e-01, 1.402793e-01, 7.606596e-01, 8.228736e-02, 6.650750e-02, 1.091382e+00, 1.228996e+00, 7.354959e-02, 1.497765e-01, 1.876144e+00, 3.594303e-01, 1.706976e-01, 8.931427e-02, 6.336066e-01, 4.431152e-01, 8.653623e-02, 1.942270e-02, 4.690303e-01, 1.259748e+00, 8.091031e-01, 3.83718…
1.600000e+00	5.742369e-01, 5.547075e-01, 8.247421e-01, 3.351373e-02, 9.117084e-02, 1.023832e-01, 5.747853e-01, 3.143813e-01, 9.804795e-01, 1.117841e-01, 6.322652e-01, 4.013173e-02, 4.803407e-02, 1.182768e+00, 1.549497e+00, 3.751396e-02, 1.121323e-01, 2.059743e+00, 3.070789e-01, 1.200649e-01, 6.734794e-02, 5.945496e-01, 6.195821e-01, 5.701299e-02, 9.535193e-03, 3.798294e-01, 1.369944e+00, 7.253583e-01, 3.20479…
1.800000e+00	4.818490e-01, 5.248977e-01, 9.066680e-01, 1.819165e-02, 9.068054e-02, 7.118831e-02, 6.313613e-01, 1.978957e-01, 1.109598e+00, 6.471259e-02, 7.449387e-01, 2.647322e-02, 3.498235e-02, 1.112771e+00, 1.399882e+00, 2.672653e-02, 7.701776e-02, 1.703190e+00, 3.364944e-01, 8.982960e-02, 5.134093e-02, 5.658216e-01, 6.142770e-01, 2.916992e-02, 6.393916e-03, 2.683039e-01, 1.406360e+00, 7.415213e-01, 3.52164…
2.000000e+00	6.593049e-01, 4.792901e-01, 8.098592e-01, 9.376935e-03, 8.855477e-02, 4.396332e-02, 6.512947e-01, 1.764993e-01, 1.011562e+00, 3.797595e-02, 8.161177e-01, 1.813651e-02, 2.831790e-02, 1.045287e+00, 1.330265e+00, 1.679094e-02, 7.104501e-02, 1.707588e+00, 3.459727e-01, 8.737142e-02, 3.801072e-02, 5.635254e-01, 6.330555e-01, 3.405737e-02, 3.137767e-03, 2.220607e-01, 1.325079e+00, 8.374799e-01, 3.43909…
0.000000e+00	8.505939e-01, 1.481479e-01, 5.024751e-01, 1.194860e+00, 1.810664e+00, 1.071783e+00, 1.028922e+00, 4.896521e-01, 1.148414e+00, 3.011755e+00, 4.416535e-01, 2.561698e-01, 1.325175e+00, 1.900762e+00, 1.385024e+00, 2.597389e-01, 2.844633e+00, 2.533885e+00, 1.363503e+00, 1.049336e-01, 3.284553e-01, 5.372296e-01, 7.477526e-01, 3.650903e-01, 5.935103e-01, 9.645354e-01, 9.465048e-01, 6.173161e-01, 2.27400…
2.000000e-01	6.647727e-01, 2.584606e-01, 4.186844e-01, 6.925023e-01, 1.082672e+00, 1.186753e+00, 7.674677e-01, 4.437700e-01, 9.700994e-01, 1.898594e+00, 5.242294e-01, 3.239176e-01, 9.278967e-01, 1.580133e+00, 9.853718e-01, 1.861680e-01, 1.802929e+00, 2.380888e+00, 9.595748e-01, 9.737279e-02, 3.881884e-01, 6.937018e-01, 6.355393e-01, 2.444075e-01, 5.842659e-01, 7.498783e-01, 1.357292e+00, 7.907181e-01, 1.92299…
4.000000e-01	8.673508e-01, 3.740717e-01, 4.882440e-01, 4.132535e-01, 5.760361e-01, 5.655758e-01, 8.022576e-01, 4.215741e-01, 1.279150e+00, 1.177482e+00, 5.825736e-01, 3.226511e-01, 6.361612e-01, 1.582123e+00, 7.289442e-01, 1.017593e-01, 1.166890e+00, 1.589623e+00, 6.468898e-01, 1.223274e-01, 3.595754e-01, 4.875376e-01, 6.129027e-01, 1.775849e-01, 3.606076e-01, 7.781471e-01, 1.204125e+00, 6.716115e-01, 9.27224…
6.000000e-01	6.212275e-01, 4.384497e-01, 6.063321e-01, 3.027127e-01, 3.805359e-01, 5.642872e-01, 6.316581e-01, 3.577974e-01, 1.247029e+00, 7.137026e-01, 7.070027e-01, 2.311670e-01, 4.020881e-01, 1.453117e+00, 1.040383e+00, 7.597118e-02, 9.643278e-01, 1.570142e+00, 3.921728e-01, 1.305109e-01, 2.511519e-01, 5.649557e-01, 5.984879e-01, 7.451160e-02, 1.835839e-01, 5.541929e-01, 1.221712e+00, 7.865609e-01, 7.41280…
8.000000e-01	6.105699e-01, 4.343808e-01, 5.570149e-01, 1.303853e-01, 2.088370e-01, 3.431065e-01, 7.450132e-01, 2.223319e-01, 9.446836e-01, 6.194128e-01, 7.441278e-01, 1.157417e-01, 2.650755e-01, 1.274938e+00, 1.130053e+00, 4.149258e-02, 5.269688e-01, 2.035089e+00, 4.122550e-01, 1.415706e-01, 1.983168e-01, 6.054085e-01, 4.198035e-01, 5.839842e-02, 1.115547e-01, 4.771963e-01, 1.161957e+00, 8.552549e-01, 5.31896…
1.000000e+00	6.268038e-01, 4.441804e-01, 7.809494e-01, 7.980920e-02, 1.251884e-01, 2.290657e-01, 7.038565e-01, 1.905526e-01, 1.157018e+00, 3.139407e-01, 6.980655e-01, 6.908162e-02, 2.075202e-01, 1.034753e+00, 1.219084e+00, 2.308751e-02, 3.603638e-01, 2.219008e+00, 4.007475e-01, 1.975316e-01, 1.102222e-01, 4.911789e-01, 4.041318e-01, 4.084155e-02, 4.822147e-02, 2.834026e-01, 1.119070e+00, 9.217727e-01, 4.37624…
1.200000e+00	6.774379e-01, 4.965936e-01, 7.984115e-01, 3.928844e-02, 8.673568e-02, 1.602357e-01, 7.843120e-01, 1.432331e-01, 1.040390e+00, 1.990821e-01, 8.075436e-01, 4.179772e-02, 1.569364e-01, 1.339981e+00, 1.106825e+00, 1.725636e-02, 2.161378e-01, 1.853393e+00, 3.594248e-01, 2.573405e-01, 7.562292e-02, 5.145974e-01, 3.235368e-01, 2.546066e-02, 3.960361e-02, 2.499719e-01, 9.387603e-01, 8.443869e-01, 3.66734…
1.400000e+00	5.780386e-01, 5.257120e-01, 7.179637e-01, 2.987255e-02, 7.698812e-02, 1.158090e-01, 7.505547e-01, 1.031904e-01, 1.171523e+00, 1.371547e-01, 6.808213e-01, 2.620669e-02, 7.141185e-02, 1.209312e+00, 1.260778e+00, 1.079946e-02, 1.379908e-01, 2.005461e+00, 3.152652e-01, 3.143667e-01, 4.780963e-02, 5.209632e-01, 4.809210e-01, 1.746904e-02, 1.937742e-02, 1.814779e-01, 1.042152e+00, 8.027299e-01, 4.20810…
1.600000e+00	4.886173e-01, 4.946144e-01, 7.861113e-01, 1.812564e-02, 7.254519e-02, 8.810873e-02, 6.740876e-01, 1.076845e-01, 1.143892e+00, 1.013595e-01, 6.123625e-01, 1.543593e-02, 6.336337e-02, 1.372206e+00, 1.295265e+00, 7.170943e-03, 1.041691e-01, 1.608376e+00, 3.668332e-01, 2.892665e-01, 4.288787e-02, 5.621765e-01, 5.436139e-01, 1.562572e-02, 1.364497e-02, 1.572555e-01, 1.219101e+00, 8.193550e-01, 3.87719…
1.800000e+00	6.172587e-01, 5.866036e-01, 8.605059e-01, 9.597565e-03, 5.874052e-02, 5.892488e-02, 7.261770e-01, 9.962496e-02, 1.054309e+00, 6.555149e-02, 8.497481e-01, 8.359745e-03, 4.257609e-02, 1.367391e+00, 1.193912e+00, 3.399953e-03, 8.639026e-02, 1.973087e+00, 3.837009e-01, 2.336341e-01, 3.209094e-02, 4.961390e-01, 5.535346e-01, 1.478979e-02, 6.812395e-03, 1.336418e-01, 1.400976e+00, 8.925280e-01, 3.74508…
2.000000e+00	5.948332e-01, 5.511615e-01, 7.486672e-01, 4.984897e-03, 5.284376e-02, 3.450401e-02, 6.684604e-01, 1.016187e-01, 1.072424e+00, 3.936947e-02, 6.254056e-01, 4.748230e-03, 3.032169e-02, 1.327892e+00, 1.224609e+00, 3.048223e-03, 6.597402e-02, 1.575854e+00, 3.327819e-01, 2.182716e-01, 2.264359e-02, 4.530967e-01, 5.797011e-01, 1.697943e-02, 4.927000e-03, 1.084524e-01, 1.336840e+00, 6.564652e-01, 2.87195…
0.000000e+00	1.267996e+00, 1.073510e+00, 4.067136e-01, 1.776225e+00, 2.133310e+00, 1.956454e+00, 1.566311e-01, 5.528864e-01, 8.850178e-01, 3.369660e+00, 4.442703e-01, 1.398493e+00, 1.677926e+00, 2.166120e+00, 1.194724e+00, 4.077998e-01, 6.707578e-01, 2.405650e+00, 1.933708e+00, 1.042557e+00, 1.898556e+00, 2.051404e+00, 2.138033e+00, 2.694103e+00, 1.559880e+00, 1.301042e+00, 2.751433e-01, 7.125523e-01, 1.84290…
2.000000e-01	1.087962e+00, 6.510125e-01, 2.569521e-01, 1.148465e+00, 1.151912e+00, 1.602001e+00, 2.854984e-01, 9.582880e-01, 3.798163e-01, 2.495971e+00, 5.915513e-01, 1.272547e+00, 1.446379e+00, 1.465866e+00, 9.406201e-01, 7.079570e-01, 6.519554e-01, 2.239397e+00, 1.120433e+00, 1.051317e+00, 1.359443e+00, 1.774327e+00, 1.624865e+00, 1.774879e+00, 1.213705e+00, 1.376779e+00, 6.212736e-01, 6.618511e-01, 1.12818…
4.000000e-01	8.414765e-01, 4.882632e-01, 1.860994e-01, 6.737007e-01, 6.718549e-01, 1.467746e+00, 2.626374e-01, 9.279032e-01, 5.549641e-01, 1.780671e+00, 7.248705e-01, 1.000743e+00, 1.161567e+00, 1.129960e+00, 6.944646e-01, 6.327667e-01, 6.690425e-01, 1.952625e+00, 8.440496e-01, 1.028925e+00, 8.881241e-01, 1.250271e+00, 9.318811e-01, 1.573765e+00, 7.828124e-01, 1.757201e+00, 6.723049e-01, 7.054289e-01, 7.53183…
6.000000e-01	6.605032e-01, 5.349709e-01, 1.507129e-01, 4.984754e-01, 3.622336e-01, 8.047204e-01, 3.564466e-01, 7.726556e-01, 7.157065e-01, 1.386919e+00, 7.191179e-01, 7.824666e-01, 1.263665e+00, 1.000800e+00, 6.125470e-01, 3.884520e-01, 6.800826e-01, 2.055167e+00, 5.518129e-01, 8.123848e-01, 7.571200e-01, 1.117984e+00, 4.520070e-01, 1.057366e+00, 3.947682e-01, 1.135773e+00, 6.525979e-01, 6.827050e-01, 5.89184…
8.000000e-01	6.914566e-01, 5.052529e-01, 2.603066e-01, 4.308284e-01, 2.012899e-01, 6.753623e-01, 4.934401e-01, 4.570935e-01, 7.855133e-01, 7.513391e-01, 7.262118e-01, 4.697396e-01, 7.942218e-01, 1.044162e+00, 7.942178e-01, 2.757878e-01, 5.304545e-01, 2.332160e+00, 5.485117e-01, 1.025754e+00, 5.188394e-01, 8.273486e-01, 2.678176e-01, 5.521711e-01, 2.567118e-01, 9.515371e-01, 4.633981e-01, 9.254232e-01, 5.23564…
1.000000e+00	5.874152e-01, 3.918915e-01, 4.697962e-01, 3.738654e-01, 1.295979e-01, 4.629425e-01, 4.519550e-01, 3.514319e-01, 9.038609e-01, 5.996609e-01, 5.852540e-01, 2.508770e-01, 4.404844e-01, 9.220688e-01, 7.863477e-01, 1.457235e-01, 3.681315e-01, 1.626906e+00, 3.465277e-01, 1.002686e+00, 3.915311e-01, 7.378245e-01, 1.745411e-01, 3.470994e-01, 1.792242e-01, 6.957480e-01, 4.411996e-01, 9.186687e-01, 4.79337…
1.200000e+00	6.644519e-01, 5.324577e-01, 4.647619e-01, 3.539142e-01, 7.202350e-02, 3.032718e-01, 5.451706e-01, 2.699225e-01, 9.807323e-01, 3.355603e-01, 6.802968e-01, 1.904791e-01, 3.542790e-01, 1.077737e+00, 9.611155e-01, 8.687196e-02, 2.461436e-01, 1.652899e+00, 3.210267e-01, 1.028595e+00, 3.248008e-01, 6.913598e-01, 1.809626e-01, 2.262481e-01, 1.114801e-01, 6.311344e-01, 3.062833e-01, 7.065702e-01, 4.00407…
1.400000e+00	4.808801e-01, 5.008060e-01, 7.086209e-01, 3.122713e-01, 4.636301e-02, 2.184118e-01, 7.177150e-01, 2.034526e-01, 8.993341e-01, 2.363753e-01, 6.950762e-01, 7.591515e-02, 2.196717e-01, 1.296323e+00, 9.727203e-01, 5.043108e-02, 1.931354e-01, 1.650294e+00, 2.768280e-01, 8.798434e-01, 1.828392e-01, 5.647206e-01, 2.344279e-01, 1.160330e-01, 5.474675e-02, 4.784468e-01, 2.914333e-01, 9.939728e-01, 4.29428…
1.600000e+00	7.085565e-01, 4.956987e-01, 7.315100e-01, 3.311253e-01, 3.961606e-02, 1.370292e-01, 5.785293e-01, 1.478713e-01, 1.079957e+00, 1.657102e-01, 6.045206e-01, 7.149136e-02, 1.761564e-01, 1.298221e+00, 1.152543e+00, 3.712953e-02, 1.269639e-01, 1.980085e+00, 3.088648e-01, 1.203841e+00, 1.445602e-01, 7.039802e-01, 2.504463e-01, 8.330488e-02, 3.329449e-02, 3.658698e-01, 4.210506e-01, 9.684108e-01, 4.28208…
1.800000e+00	7.127591e-01, 5.169792e-01, 6.165089e-01, 3.985572e-01, 3.749595e-02, 8.074602e-02, 6.726704e-01, 1.110158e-01, 1.093300e+00, 9.060149e-02, 7.310827e-01, 3.386335e-02, 1.135559e-01, 9.180315e-01, 1.229117e+00, 2.075559e-02, 9.930564e-02, 1.699660e+00, 2.681230e-01, 8.827198e-01, 1.137491e-01, 6.011454e-01, 4.399856e-01, 4.503506e-02, 2.581409e-02, 2.450069e-01, 5.443570e-01, 8.197105e-01, 3.57798…
2.000000e+00	5.956384e-01, 5.630089e-01, 6.394576e-01, 3.423937e-01, 4.302265e-02, 5.467089e-02, 6.223157e-01, 9.441471e-02, 9.811708e-01, 6.893883e-02, 7.820478e-01, 2.119429e-02, 7.315902e-02, 1.036285e+00, 1.312210e+00, 1.121799e-02, 8.475254e-02, 1.683600e+00, 2.555440e-01, 1.093861e+00, 7.787221e-02, 4.925524e-01, 5.025943e-01, 2.837231e-02, 1.159956e-02, 2.513776e-01, 6.550577e-01, 1.092375e+00, 3.85114…
0.000000e+00	1.200062e-01, 7.077624e-01, 7.733111e-01, 2.742719e-01, 5.288187e-01, 1.164637e+00, 1.852570e+00, 1.298861e+00, 1.772835e+00, 8.708471e-01, 8.638583e-01, 2.856234e+00, 2.618259e+00, 1.708147e+00, 1.069931e+00, 2.140090e+00, 9.860929e-01, 1.387229e+00, 1.906795e+00, 7.178102e-01, 1.032188e+00, 5.755648e-01, 2.121922e+00, 1.440300e+00, 9.605996e-01, 2.335831e+00, 1.106726e+00, 2.984257e+00, 1.67490…
2.000000e-01	7.783114e-02, 4.936061e-01, 6.711940e-01, 1.979339e-01, 2.942698e-01, 7.393611e-01, 1.096929e+00, 1.749257e+00, 1.331321e+00, 6.193180e-01, 6.549722e-01, 1.890729e+00, 1.414717e+00, 1.249871e+00, 7.211875e-01, 1.498828e+00, 7.761299e-01, 1.103696e+00, 9.595143e-01, 5.270021e-01, 6.871719e-01, 5.563527e-01, 1.216679e+00, 8.392772e-01, 5.446753e-01, 2.493820e+00, 1.193538e+00, 1.641067e+00, 2.72659…
4.000000e-01	4.524798e-02, 5.325076e-01, 3.787243e-01, 1.028475e-01, 1.778511e-01, 4.988557e-01, 7.332635e-01, 1.665017e+00, 1.179577e+00, 5.044053e-01, 7.617043e-01, 9.661067e-01, 1.183913e+00, 1.083239e+00, 9.430978e-01, 6.975783e-01, 4.891757e-01, 9.632101e-01, 6.570480e-01, 3.336451e-01, 4.091378e-01, 4.198742e-01, 7.631426e-01, 4.707680e-01, 2.739277e-01, 1.341943e+00, 1.289629e+00, 1.211208e+00, 3.51261…
6.000000e-01	6.741007e-02, 6.583908e-01, 4.531532e-01, 5.991243e-02, 1.096824e-01, 4.009344e-01, 6.355438e-01, 1.273271e+00, 1.339477e+00, 4.243716e-01, 7.732448e-01, 5.481278e-01, 8.219447e-01, 9.954761e-01, 1.004699e+00, 4.962275e-01, 3.005118e-01, 1.093091e+00, 5.756666e-01, 2.441974e-01, 2.677979e-01, 4.285059e-01, 4.850565e-01, 2.734747e-01, 1.641257e-01, 1.315799e+00, 1.353878e+00, 9.760163e-01, 3.61902…
8.000000e-01	2.049565e-01, 5.118830e-01, 6.035156e-01, 3.687157e-02, 6.077484e-02, 2.183134e-01, 4.778011e-01, 7.496710e-01, 1.309169e+00, 2.277078e-01, 8.577820e-01, 3.467729e-01, 4.848431e-01, 1.135527e+00, 1.102038e+00, 2.661593e-01, 2.092601e-01, 1.497689e+00, 4.507991e-01, 2.161637e-01, 1.792544e-01, 4.592044e-01, 3.959559e-01, 1.730786e-01, 9.432903e-02, 1.081888e+00, 1.347280e+00, 7.587304e-01, 3.63794…
1.000000e+00	3.043945e-01, 6.091700e-01, 7.021281e-01, 2.180615e-02, 4.876548e-02, 1.461762e-01, 5.520741e-01, 4.862677e-01, 9.940500e-01, 1.883951e-01, 8.944664e-01, 1.857799e-01, 3.177234e-01, 9.975695e-01, 1.174295e+00, 1.813949e-01, 1.411466e-01, 1.476253e+00, 4.331155e-01, 1.941372e-01, 1.283271e-01, 5.643671e-01, 4.600750e-01, 1.047145e-01, 4.820922e-02, 7.765153e-01, 9.958001e-01, 9.860886e-01, 4.00702…
1.200000e+00	4.677119e-01, 5.425457e-01, 6.763507e-01, 1.000655e-02, 3.002786e-02, 1.033500e-01, 6.355316e-01, 4.134574e-01, 1.156339e+00, 1.150030e-01, 7.155107e-01, 1.182490e-01, 1.742213e-01, 1.556503e+00, 1.286494e+00, 1.078305e-01, 1.088243e-01, 1.379685e+00, 4.657258e-01, 2.421045e-01, 8.405932e-02, 5.626225e-01, 5.545572e-01, 7.731473e-02, 2.633813e-02, 7.328458e-01, 1.136596e+00, 8.769725e-01, 4.21892…
1.400000e+00	5.138399e-01, 4.986971e-01, 6.614869e-01, 7.397295e-03, 3.501033e-02, 6.838404e-02, 5.701365e-01, 3.211138e-01, 1.037600e+00, 8.251386e-02, 8.138551e-01, 6.597381e-02, 1.215992e-01, 1.185577e+00, 1.379700e+00, 6.225424e-02, 7.092626e-02, 1.692886e+00, 3.987906e-01, 2.361936e-01, 6.580871e-02, 4.935157e-01, 5.108794e-01, 4.586076e-02, 1.795807e-02, 5.438072e-01, 1.148763e+00, 8.464661e-01, 3.30271…
1.600000e+00	5.912489e-01, 5.325131e-01, 6.483322e-01, 3.544717e-03, 4.405224e-02, 5.351452e-02, 6.750453e-01, 2.721492e-01, 1.095233e+00, 4.917553e-02, 6.974638e-01, 4.513202e-02, 1.065022e-01, 1.246496e+00, 1.409705e+00, 3.911798e-02, 4.950224e-02, 1.824891e+00, 4.534741e-01, 1.842402e-01, 3.371551e-02, 5.855151e-01, 6.991482e-01, 3.932723e-02, 1.059743e-02, 4.360315e-01, 1.197172e+00, 9.420474e-01, 3.31596…
1.800000e+00	5.162355e-01, 5.613525e-01, 6.215218e-01, 2.685887e-03, 5.043411e-02, 2.964360e-02, 6.628994e-01, 2.082303e-01, 9.251199e-01, 3.208369e-02, 8.942572e-01, 2.790586e-02, 7.046234e-02, 1.091080e+00, 1.290129e+00, 2.420075e-02, 4.221895e-02, 1.682153e+00, 3.466983e-01, 1.399960e-01, 2.683835e-02, 4.450325e-01, 6.359640e-01, 3.046279e-02, 6.596881e-03, 3.691164e-01, 1.493185e+00, 8.337518e-01, 4.01842…
2.000000e+00	5.737092e-01, 5.720416e-01, 7.312225e-01, 1.221203e-03, 4.118539e-02, 2.469846e-02, 6.708060e-01, 1.813652e-01, 1.109340e+00, 2.109978e-02, 7.851081e-01, 1.539027e-02, 6.205442e-02, 1.047262e+00, 1.097686e+00, 1.501155e-02, 2.981128e-02, 1.653540e+00, 3.213566e-01, 9.860326e-02, 1.798788e-02, 4.932156e-01, 6.481739e-01, 2.871971e-02, 3.646630e-03, 2.601152e-01, 1.431793e+00, 8.174865e-01, 3.23112…
0.000000e+00	2.078536e+00, 1.207254e+00, 2.160974e+00, 8.565479e-01, 4.273061e-01, 5.608828e-01, 1.253881e+00, 1.288984e+00, 1.670812e+00, 1.982362e+00, 1.366871e+00, 1.560788e+00, 2.795838e-01, 4.727521e-01, 1.554195e+00, 2.241547e+00, 1.406145e+00, 5.847776e-01, 1.579859e+00, 2.009256e+00, 2.694803e+00, 9.853505e-01, 3.501747e-01, 2.541055e+00, 3.117940e-01, 2.025484e+00, 9.583838e-01, 2.842661e+00, 1.44777…
2.000000e-01	9.009551e-01, 5.457073e-01, 1.598189e+00, 8.293604e-01, 3.721399e-01, 3.173177e-01, 8.493444e-01, 9.294791e-01, 1.527650e+00, 1.063994e+00, 8.786699e-01, 8.501882e-01, 6.023802e-01, 3.005021e-01, 1.291872e+00, 1.110191e+00, 8.778636e-01, 5.490776e-01, 7.647220e-01, 1.507056e+00, 1.528002e+00, 4.937143e-01, 2.912609e-01, 1.929586e+00, 2.878443e-01, 1.688812e+00, 9.995018e-01, 1.747536e+00, 7.24792…
4.000000e-01	7.888333e-01, 5.621431e-01, 1.335623e+00, 8.394983e-01, 4.505302e-01, 1.956981e-01, 8.296574e-01, 6.256440e-01, 1.172619e+00, 6.750848e-01, 7.643564e-01, 4.242800e-01, 7.634445e-01, 2.636941e-01, 1.689666e+00, 7.125368e-01, 6.757632e-01, 6.583860e-01, 4.577869e-01, 1.340526e+00, 1.266700e+00, 3.921069e-01, 1.559824e-01, 1.413947e+00, 2.065959e-01, 1.408449e+00, 5.711091e-01, 1.366127e+00, 5.06353…
6.000000e-01	7.418485e-01, 4.390846e-01, 1.235954e+00, 7.361227e-01, 3.781666e-01, 1.483499e-01, 6.639710e-01, 4.841461e-01, 1.174697e+00, 4.679632e-01, 4.806572e-01, 2.666678e-01, 6.694490e-01, 2.784647e-01, 1.499450e+00, 4.854578e-01, 3.821655e-01, 7.611265e-01, 2.665587e-01, 1.299276e+00, 1.045651e+00, 2.163791e-01, 1.319455e-01, 7.951987e-01, 1.401652e-01, 1.083686e+00, 4.809771e-01, 1.224473e+00, 4.66420…
8.000000e-01	5.956075e-01, 4.853880e-01, 1.045453e+00, 7.083678e-01, 2.454228e-01, 9.336983e-02, 7.340240e-01, 3.074116e-01, 1.425543e+00, 3.761779e-01, 5.537565e-01, 1.427872e-01, 4.762790e-01, 4.375029e-01, 1.223179e+00, 2.597328e-01, 3.477153e-01, 1.053874e+00, 1.787874e-01, 1.060744e+00, 6.935639e-01, 2.117180e-01, 1.803798e-01, 5.473731e-01, 1.139454e-01, 7.196388e-01, 3.586458e-01, 1.215650e+00, 4.56889…
1.000000e+00	5.968113e-01, 4.975679e-01, 1.135574e+00, 5.270331e-01, 2.113647e-01, 6.795436e-02, 6.640747e-01, 2.602617e-01, 1.052681e+00, 2.600536e-01, 5.675113e-01, 9.774915e-02, 2.675580e-01, 5.539768e-01, 1.636886e+00, 1.693322e-01, 1.864125e-01, 1.360757e+00, 1.635479e-01, 9.510130e-01, 5.863358e-01, 1.919146e-01, 2.865956e-01, 3.264759e-01, 7.898838e-02, 5.839968e-01, 4.059686e-01, 7.983373e-01, 3.19051…
1.200000e+00	6.288563e-01, 4.445134e-01, 8.659707e-01, 5.244472e-01, 1.524794e-01, 4.645166e-02, 6.329157e-01, 1.924626e-01, 1.020169e+00, 1.478695e-01, 5.262703e-01, 5.382656e-02, 1.989062e-01, 7.183237e-01, 1.551135e+00, 9.512926e-02, 1.323152e-01, 1.396629e+00, 1.335378e-01, 1.136255e+00, 4.420704e-01, 1.613267e-01, 3.327563e-01, 1.855499e-01, 5.624891e-02, 5.457257e-01, 4.176059e-01, 9.674207e-01, 3.11837…
1.400000e+00	5.655318e-01, 4.740494e-01, 9.415120e-01, 4.431008e-01, 1.310860e-01, 3.375780e-02, 7.303167e-01, 1.742562e-01, 1.014948e+00, 1.040401e-01, 6.968948e-01, 3.091786e-02, 1.298091e-01, 9.118560e-01, 1.329980e+00, 6.319637e-02, 9.561911e-02, 1.369068e+00, 1.855112e-01, 1.124554e+00, 2.817559e-01, 2.489050e-01, 4.525548e-01, 1.337944e-01, 4.417547e-02, 4.980885e-01, 6.277899e-01, 7.784664e-01, 3.42876…
1.600000e+00	5.404084e-01, 5.959540e-01, 7.079354e-01, 4.515778e-01, 1.101847e-01, 2.486964e-02, 6.712969e-01, 9.134181e-02, 9.702347e-01, 7.340613e-02, 6.039839e-01, 1.666969e-02, 9.730694e-02, 8.005503e-01, 1.401841e+00, 3.555457e-02, 5.815197e-02, 1.442731e+00, 1.910152e-01, 1.074886e+00, 2.007721e-01, 2.949260e-01, 4.413334e-01, 7.223664e-02, 2.462397e-02, 3.761535e-01, 8.072519e-01, 9.529805e-01, 3.01089…
1.800000e+00	6.905326e-01, 4.754539e-01, 8.285440e-01, 4.033984e-01, 1.060525e-01, 1.617076e-02, 7.604555e-01, 1.158581e-01, 1.084945e+00, 4.944146e-02, 6.232784e-01, 1.127473e-02, 7.644071e-02, 8.295874e-01, 1.387538e+00, 2.606069e-02, 3.637876e-02, 1.404997e+00, 2.408417e-01, 8.966795e-01, 1.571226e-01, 3.207788e-01, 5.377850e-01, 4.494338e-02, 1.909386e-02, 2.794135e-01, 9.815428e-01, 1.019257e+00, 3.59570…
2.000000e+00	6.141923e-01, 5.688596e-01, 7.766672e-01, 2.815525e-01, 1.020753e-01, 1.358187e-02, 8.022672e-01, 1.014932e-01, 1.066939e+00, 3.044275e-02, 6.966559e-01, 7.363539e-03, 5.283215e-02, 9.699309e-01, 1.228223e+00, 1.925852e-02, 2.924141e-02, 1.888535e+00, 2.818871e-01, 8.217574e-01, 1.218040e-01, 3.936963e-01, 6.093018e-01, 2.961961e-02, 1.209808e-02, 2.664978e-01, 1.156500e+00, 7.669414e-01, 3.62968…
0.000000e+00	1.560760e+00, 8.397115e-01, 1.412231e+00, 9.380161e-01, 1.689927e+00, 1.338501e+00, 2.061898e+00, 3.694398e-01, 3.652457e-01, 1.918184e+00, 2.431405e+00, 9.011147e-01, 1.557547e+00, 4.137910e-01, 2.683934e-01, 5.823682e-01, 1.809457e+00, 1.896384e+00, 2.084074e+00, 7.415821e-01, 2.683824e+00, 1.628137e+00, 2.023142e+00, 1.519867e+00, 1.702525e+00, 2.147154e+00, 1.322853e+00, 2.103539e+00, 8.89646…
2.000000e-01	1.000601e+00, 5.284007e-01, 8.886562e-01, 5.327173e-01, 1.030980e+00, 1.163862e+00, 1.424394e+00, 8.021591e-01, 2.324837e-01, 1.582355e+00, 1.605059e+00, 1.112710e+00, 1.472353e+00, 6.632297e-01, 5.347110e-01, 7.869082e-01, 1.328778e+00, 1.656520e+00, 1.308482e+00, 4.568431e-01, 2.026693e+00, 1.155220e+00, 1.377969e+00, 1.122551e+00, 1.029296e+00, 2.278191e+00, 1.421098e+00, 1.328455e+00, 4.87426…
4.000000e-01	7.009464e-01, 4.651549e-01, 5.777123e-01, 3.029883e-01, 5.853594e-01, 9.463582e-01, 1.207075e+00, 7.600565e-01, 4.672397e-01, 1.246590e+00, 9.912915e-01, 5.963465e-01, 1.249361e+00, 9.236266e-01, 8.381118e-01, 6.036741e-01, 1.203311e+00, 1.196762e+00, 9.817739e-01, 3.277647e-01, 1.308759e+00, 8.096255e-01, 7.799074e-01, 7.067246e-01, 6.082279e-01, 2.166432e+00, 1.556141e+00, 1.004236e+00, 3.50425…
6.000000e-01	6.309114e-01, 3.857673e-01, 5.981250e-01, 1.598720e-01, 3.301856e-01, 6.526610e-01, 9.513562e-01, 7.734301e-01, 6.510976e-01, 8.450195e-01, 9.641980e-01, 4.532915e-01, 8.239580e-01, 9.874850e-01, 8.474117e-01, 2.620293e-01, 7.287513e-01, 1.019892e+00, 6.003138e-01, 2.141075e-01, 9.022627e-01, 8.455080e-01, 5.321601e-01, 4.284778e-01, 3.386896e-01, 1.628785e+00, 1.228559e+00, 1.116009e+00, 3.52680…
8.000000e-01	5.877451e-01, 5.538486e-01, 4.768344e-01, 7.616388e-02, 1.782487e-01, 4.118671e-01, 7.590535e-01, 5.481389e-01, 8.149808e-01, 4.932120e-01, 9.424501e-01, 2.844832e-01, 6.097978e-01, 9.753179e-01, 9.708564e-01, 2.207261e-01, 5.514735e-01, 1.304484e+00, 4.682822e-01, 2.790230e-01, 6.486878e-01, 7.376742e-01, 2.881883e-01, 2.307875e-01, 2.084691e-01, 1.006563e+00, 8.901560e-01, 8.277740e-01, 3.93422…
1.000000e+00	5.735721e-01, 4.687955e-01, 6.312432e-01, 5.833766e-02, 1.162382e-01, 3.181300e-01, 6.403867e-01, 3.344623e-01, 9.402937e-01, 3.636439e-01, 9.305535e-01, 1.924709e-01, 3.623091e-01, 1.181960e+00, 1.236796e+00, 1.070068e-01, 4.196724e-01, 1.189032e+00, 4.499569e-01, 3.932499e-01, 3.668493e-01, 6.066636e-01, 2.423632e-01, 1.339617e-01, 1.210147e-01, 9.246985e-01, 5.779980e-01, 9.379502e-01, 3.55463…
1.200000e+00	6.743854e-01, 5.381373e-01, 7.594890e-01, 4.035515e-02, 9.576175e-02, 1.948540e-01, 8.514334e-01, 2.379381e-01, 9.328606e-01, 2.449908e-01, 8.329495e-01, 9.611157e-02, 2.818286e-01, 1.203918e+00, 1.296318e+00, 7.746609e-02, 2.698536e-01, 1.337256e+00, 3.039683e-01, 5.467768e-01, 2.896153e-01, 5.984281e-01, 2.555119e-01, 9.985327e-02, 6.560958e-02, 7.776186e-01, 5.867201e-01, 7.561551e-01, 3.11465…
1.400000e+00	6.322200e-01, 5.825222e-01, 6.949537e-01, 3.203433e-02, 6.234312e-02, 1.403559e-01, 6.353109e-01, 1.907523e-01, 9.343475e-01, 1.859552e-01, 7.600316e-01, 5.804323e-02, 1.546337e-01, 1.222323e+00, 1.113866e+00, 5.019551e-02, 1.644158e-01, 1.436443e+00, 3.201378e-01, 8.165961e-01, 1.967827e-01, 5.635115e-01, 3.089478e-01, 5.589254e-02, 3.849079e-02, 5.988403e-01, 6.937652e-01, 6.940074e-01, 3.69362…
1.600000e+00	6.258538e-01, 5.660765e-01, 8.426497e-01, 5.495726e-02, 5.780658e-02, 8.899639e-02, 6.927284e-01, 1.388722e-01, 9.963069e-01, 9.371604e-02, 7.894503e-01, 2.834071e-02, 9.648807e-02, 1.408227e+00, 1.400397e+00, 2.794708e-02, 8.889081e-02, 1.682660e+00, 3.795469e-01, 7.686369e-01, 1.425213e-01, 5.334567e-01, 3.059359e-01, 4.417966e-02, 2.564470e-02, 4.393063e-01, 7.362113e-01, 9.233168e-01, 3.29742…
1.800000e+00	6.490036e-01, 4.967433e-01, 7.303764e-01, 8.514166e-02, 5.251974e-02, 6.950949e-02, 6.664057e-01, 1.234887e-01, 1.037393e+00, 7.122390e-02, 8.872264e-01, 2.297266e-02, 7.458871e-02, 1.214471e+00, 1.276993e+00, 1.968630e-02, 7.824125e-02, 1.613228e+00, 3.356785e-01, 8.329274e-01, 9.315076e-02, 4.471626e-01, 4.814695e-01, 2.689728e-02, 1.157497e-02, 3.102298e-01, 9.850077e-01, 7.496056e-01, 4.17217…
2.000000e+00	6.491902e-01, 5.417477e-01, 7.177654e-01, 8.966677e-02, 5.369499e-02, 4.049452e-02, 7.340237e-01, 1.090859e-01, 1.093666e+00, 4.776185e-02, 6.954074e-01, 1.359728e-02, 4.534249e-02, 1.221566e+00, 1.353785e+00, 9.500285e-03, 6.742558e-02, 1.725316e+00, 3.730071e-01, 7.274933e-01, 4.891126e-02, 5.989530e-01, 6.511642e-01, 2.507310e-02, 7.382531e-03, 3.038857e-01, 9.090474e-01, 8.384706e-01, 3.53869…
0.000000e+00	2.978974e+00, 1.080044e-01, 9.984805e-01, 1.541392e-01, 1.421556e+00, 1.947642e+00, 2.423984e+00, 1.247932e+00, 1.531701e+00, 1.392116e+00, 2.432998e+00, 2.477726e+00, 1.364744e+00, 6.826824e-01, 2.621667e+00, 1.122806e+00, 2.370381e+00, 2.387280e+00, 1.695460e+00, 1.202597e+00, 1.131844e+00, 2.031174e+00, 2.316847e+00, 1.913931e+00, 1.740686e+00, 1.328698e+00, 1.845912e+00, 1.392209e+00, 1.97371…
2.000000e-01	1.506593e+00, 4.911594e-02, 6.840583e-01, 2.240667e-01, 7.518788e-01, 1.527865e+00, 1.546028e+00, 1.319719e+00, 9.260064e-01, 1.330461e+00, 2.119116e+00, 1.336988e+00, 1.338544e+00, 3.991536e-01, 2.379741e+00, 9.621208e-01, 1.813195e+00, 1.887683e+00, 8.937402e-01, 9.224883e-01, 8.725411e-01, 1.395465e+00, 1.725165e+00, 1.376678e+00, 1.107607e+00, 1.547845e+00, 1.693544e+00, 8.710147e-01, 8.95375…
4.000000e-01	1.066478e+00, 7.989113e-02, 5.030784e-01, 1.778236e-01, 4.424479e-01, 8.610940e-01, 1.239539e+00, 1.231452e+00, 8.193409e-01, 1.360869e+00, 1.322149e+00, 1.104836e+00, 1.025688e+00, 1.968412e-01, 2.006400e+00, 7.606147e-01, 1.444013e+00, 1.436171e+00, 9.157734e-01, 5.117356e-01, 5.314709e-01, 9.917704e-01, 9.001231e-01, 7.616157e-01, 6.894249e-01, 1.305146e+00, 1.750322e+00, 7.866081e-01, 5.63369…
6.000000e-01	5.546114e-01, 2.402997e-01, 4.355603e-01, 9.833586e-02, 1.988186e-01, 6.337585e-01, 8.235456e-01, 1.053799e+00, 1.097545e+00, 6.818367e-01, 7.697730e-01, 7.217372e-01, 7.341927e-01, 1.772682e-01, 1.560749e+00, 4.415690e-01, 9.245480e-01, 1.681368e+00, 6.408129e-01, 3.817754e-01, 2.845569e-01, 7.257836e-01, 5.670690e-01, 5.609791e-01, 3.672607e-01, 1.041679e+00, 1.527856e+00, 8.570826e-01, 4.13587…
8.000000e-01	4.498004e-01, 3.550005e-01, 6.077795e-01, 5.719076e-02, 1.423211e-01, 4.344686e-01, 6.298744e-01, 7.451707e-01, 8.964833e-01, 5.013731e-01, 6.357993e-01, 4.859645e-01, 5.113414e-01, 4.122286e-01, 1.349627e+00, 2.873716e-01, 6.996829e-01, 1.084557e+00, 4.568081e-01, 2.511442e-01, 2.592133e-01, 5.436282e-01, 4.069185e-01, 3.912144e-01, 2.069461e-01, 8.072347e-01, 1.259323e+00, 9.597907e-01, 4.48046…
1.000000e+00	5.989446e-01, 4.917686e-01, 7.174099e-01, 2.407539e-02, 8.425756e-02, 3.347582e-01, 7.522618e-01, 5.974748e-01, 9.341466e-01, 3.394610e-01, 5.795508e-01, 2.604523e-01, 3.360049e-01, 4.725467e-01, 1.573570e+00, 1.757664e-01, 4.070298e-01, 1.627514e+00, 4.657081e-01, 2.086320e-01, 1.464958e-01, 4.716352e-01, 3.165492e-01, 2.146643e-01, 1.075547e-01, 7.192743e-01, 1.107981e+00, 7.646793e-01, 3.34333…
1.200000e+00	5.941236e-01, 5.186756e-01, 7.039534e-01, 1.416853e-02, 6.217709e-02, 2.006161e-01, 5.017797e-01, 4.131176e-01, 1.064220e+00, 2.562541e-01, 6.174194e-01, 1.390935e-01, 2.082331e-01, 8.320513e-01, 1.470072e+00, 1.057400e-01, 3.204179e-01, 1.645155e+00, 3.922997e-01, 3.127975e-01, 9.546341e-02, 3.837136e-01, 3.357559e-01, 1.423266e-01, 6.924320e-02, 5.578429e-01, 9.701401e-01, 8.885054e-01, 3.22445…
1.400000e+00	6.007242e-01, 4.753518e-01, 7.228416e-01, 1.145177e-02, 5.549208e-02, 1.224317e-01, 6.220230e-01, 2.558108e-01, 9.121520e-01, 1.806780e-01, 6.874955e-01, 8.170612e-02, 1.721838e-01, 9.973702e-01, 1.397761e+00, 5.440174e-02, 2.173116e-01, 1.813593e+00, 3.388596e-01, 4.347115e-01, 7.825339e-02, 5.002951e-01, 3.312756e-01, 9.370063e-02, 3.437821e-02, 4.371771e-01, 8.459031e-01, 8.425918e-01, 3.53934…
1.600000e+00	5.899226e-01, 4.949767e-01, 9.429884e-01, 1.029361e-02, 5.402310e-02, 8.526250e-02, 5.465485e-01, 2.147315e-01, 9.736411e-01, 8.806586e-02, 7.558648e-01, 4.622357e-02, 8.273549e-02, 1.037484e+00, 1.560822e+00, 3.997624e-02, 1.364151e-01, 1.386323e+00, 4.106203e-01, 5.299814e-01, 4.865639e-02, 4.342484e-01, 4.801552e-01, 6.036778e-02, 2.013433e-02, 3.488403e-01, 1.184435e+00, 8.723578e-01, 4.42434…
1.800000e+00	5.981534e-01, 4.573219e-01, 7.780231e-01, 1.092059e-02, 4.966246e-02, 4.805191e-02, 7.231663e-01, 1.775557e-01, 8.759687e-01, 6.613763e-02, 7.333281e-01, 2.702390e-02, 5.366283e-02, 1.129916e+00, 1.385708e+00, 2.432694e-02, 1.074326e-01, 1.522793e+00, 3.908060e-01, 6.192205e-01, 3.331310e-02, 6.051077e-01, 4.655834e-01, 4.580120e-02, 8.851843e-03, 2.370904e-01, 1.034391e+00, 7.600834e-01, 3.08603…
2.000000e+00	6.144566e-01, 4.229799e-01, 9.312008e-01, 9.449830e-03, 5.152063e-02, 4.918179e-02, 7.082844e-01, 1.592049e-01, 1.055304e+00, 5.528459e-02, 8.272943e-01, 1.519852e-02, 5.092617e-02, 1.097675e+00, 1.293829e+00, 1.701227e-02, 5.955833e-02, 1.828697e+00, 3.567457e-01, 4.211846e-01, 2.146872e-02, 4.190948e-01, 5.285103e-01, 2.610893e-02, 7.205358e-03, 2.384321e-01, 1.322169e+00, 9.295641e-01, 3.67882…
0.000000e+00	9.099056e-01, 2.106648e+00, 8.750915e-01, 1.549731e+00, 1.950752e+00, 3.887543e-01, 1.299893e-01, 2.725442e+00, 1.298358e+00, 2.044361e+00, 2.354534e+00, 1.106784e+00, 1.808480e+00, 1.027807e+00, 1.044735e+00, 2.908685e-02, 3.444567e-01, 2.295091e+00, 1.665193e+00, 1.852523e+00, 7.480091e-02, 2.065919e+00, 1.782025e+00, 2.256390e+00, 7.624941e-01, 1.280429e+00, 2.497688e-01, 2.442907e+00, 1.79454…
2.000000e-01	4.375655e-01, 1.802055e+00, 4.763226e-01, 1.109749e+00, 1.085318e+00, 5.178187e-01, 8.058214e-02, 2.212922e+00, 1.014190e+00, 1.464116e+00, 1.845415e+00, 7.591436e-01, 1.014890e+00, 8.430715e-01, 6.673836e-01, 3.791290e-02, 5.193008e-01, 2.030540e+00, 7.823789e-01, 1.594290e+00, 4.392105e-01, 1.688142e+00, 1.106003e+00, 1.511943e+00, 6.295617e-01, 1.094528e+00, 5.583347e-01, 1.826870e+00, 1.11992…
4.000000e-01	2.538638e-01, 1.091396e+00, 5.199720e-01, 1.021260e+00, 4.882241e-01, 5.154302e-01, 4.864592e-02, 2.054660e+00, 1.149656e+00, 1.456061e+00, 1.341902e+00, 4.587312e-01, 7.190717e-01, 7.502083e-01, 5.856536e-01, 4.921261e-02, 5.485133e-01, 1.744595e+00, 5.037850e-01, 1.385591e+00, 4.782091e-01, 1.357988e+00, 7.624625e-01, 1.092607e+00, 5.244408e-01, 7.544161e-01, 8.216105e-01, 1.013466e+00, 7.05439…
6.000000e-01	1.229375e-01, 8.514643e-01, 6.697596e-01, 9.784752e-01, 3.214264e-01, 3.408242e-01, 4.028492e-02, 1.370194e+00, 1.183853e+00, 9.186900e-01, 9.813939e-01, 3.223141e-01, 4.816733e-01, 7.600514e-01, 5.025568e-01, 2.886222e-02, 5.751453e-01, 1.966139e+00, 3.288173e-01, 1.353530e+00, 5.001188e-01, 9.220887e-01, 3.810755e-01, 8.726847e-01, 5.103451e-01, 6.862301e-01, 6.531364e-01, 8.529921e-01, 4.75961…
8.000000e-01	1.575365e-01, 6.945445e-01, 6.156629e-01, 5.610619e-01, 1.694139e-01, 2.879972e-01, 1.126971e-01, 8.210122e-01, 9.076141e-01, 6.419963e-01, 8.075231e-01, 1.207424e-01, 3.385393e-01, 9.186947e-01, 8.562556e-01, 2.031208e-02, 4.370097e-01, 2.091757e+00, 2.724246e-01, 1.061543e+00, 3.888288e-01, 7.252872e-01, 2.365777e-01, 5.569192e-01, 2.222835e-01, 6.245975e-01, 4.694623e-01, 9.003520e-01, 4.61034…
1.000000e+00	2.481791e-01, 6.523367e-01, 7.521022e-01, 5.866638e-01, 9.156443e-02, 1.696280e-01, 2.439218e-01, 7.827079e-01, 8.325196e-01, 3.989512e-01, 7.115397e-01, 8.300811e-02, 2.109413e-01, 9.157932e-01, 9.605815e-01, 1.565644e-02, 2.845247e-01, 2.009771e+00, 2.068191e-01, 9.491685e-01, 2.902578e-01, 6.375153e-01, 2.277019e-01, 2.873039e-01, 1.556299e-01, 4.320807e-01, 3.264235e-01, 8.254682e-01, 4.64156…
1.200000e+00	2.914268e-01, 5.826695e-01, 6.633584e-01, 4.842575e-01, 9.118800e-02, 1.050508e-01, 3.132654e-01, 4.379320e-01, 1.158874e+00, 2.937770e-01, 8.512004e-01, 6.278400e-02, 1.484180e-01, 1.251539e+00, 8.287319e-01, 9.711029e-03, 2.160215e-01, 1.724488e+00, 2.485667e-01, 1.009418e+00, 2.670230e-01, 7.261720e-01, 2.737700e-01, 1.776702e-01, 1.257459e-01, 4.040108e-01, 3.386218e-01, 9.172919e-01, 3.54475…
1.400000e+00	5.437865e-01, 5.626159e-01, 7.648383e-01, 5.316664e-01, 6.348838e-02, 6.304557e-02, 3.840305e-01, 3.492783e-01, 9.666818e-01, 1.765135e-01, 8.375880e-01, 3.274733e-02, 1.091892e-01, 9.458553e-01, 1.241644e+00, 5.353723e-03, 1.923071e-01, 2.291306e+00, 2.167898e-01, 9.642478e-01, 1.698887e-01, 5.629346e-01, 3.691004e-01, 9.665988e-02, 7.213890e-02, 2.890068e-01, 4.454219e-01, 8.846020e-01, 4.04123…
1.600000e+00	5.519316e-01, 5.141677e-01, 8.588997e-01, 4.645610e-01, 7.159335e-02, 5.306152e-02, 6.140572e-01, 3.016449e-01, 1.078569e+00, 1.288082e-01, 8.371165e-01, 1.470163e-02, 6.471900e-02, 1.061839e+00, 9.954866e-01, 3.860109e-03, 1.052851e-01, 2.188782e+00, 2.775895e-01, 1.037347e+00, 1.651525e-01, 6.014382e-01, 3.909829e-01, 6.314098e-02, 3.932680e-02, 2.489134e-01, 5.708845e-01, 8.275361e-01, 4.08594…
1.800000e+00	4.789913e-01, 5.510116e-01, 7.567595e-01, 4.036382e-01, 5.883038e-02, 4.030705e-02, 5.995715e-01, 2.323112e-01, 9.102767e-01, 7.786177e-02, 7.846758e-01, 1.481601e-02, 5.433294e-02, 9.896641e-01, 1.160599e+00, 2.389030e-03, 7.625593e-02, 1.591430e+00, 2.635386e-01, 1.013960e+00, 1.153178e-01, 4.793540e-01, 5.636698e-01, 4.857881e-02, 2.765003e-02, 1.481263e-01, 8.489218e-01, 9.262658e-01, 4.04908…
2.000000e+00	4.870367e-01, 4.715278e-01, 7.393736e-01, 3.290561e-01, 6.498198e-02, 2.816147e-02, 6.454787e-01, 1.798948e-01, 1.047873e+00, 5.183593e-02, 7.605831e-01, 5.344441e-03, 3.089706e-02, 1.178632e+00, 1.280161e+00, 1.578423e-03, 6.321297e-02, 1.705860e+00, 2.580798e-01, 8.291048e-01, 9.939237e-02, 5.525256e-01, 6.625407e-01, 2.970813e-02, 2.099340e-02, 1.439013e-01, 1.191636e+00, 7.957303e-01, 4.19335…
0.000000e+00	1.188409e+00, 7.883501e-01, 1.016753e+00, 3.161955e+00, 8.915066e-01, 1.022599e+00, 7.103709e-01, 1.140126e+00, 1.507693e+00, 5.111376e-01, 2.552149e+00, 1.233527e+00, 1.461597e+00, 1.731728e+00, 2.343942e+00, 2.390641e-01, 8.755530e-01, 2.640571e-01, 2.903594e-01, 1.639834e+00, 1.006083e+00, 1.839282e+00, 1.915476e+00, 1.787755e+00, 3.111133e+00, 2.560582e+00, 1.542588e-01, 2.572370e+00, 1.85563…
2.000000e-01	7.521676e-01, 5.672923e-01, 7.807494e-01, 1.809294e+00, 8.051420e-01, 7.692328e-01, 5.222074e-01, 1.391505e+00, 1.002588e+00, 5.672821e-01, 2.360243e+00, 9.526664e-01, 1.558207e+00, 1.286357e+00, 1.385604e+00, 5.568722e-01, 7.524398e-01, 7.067887e-01, 1.633163e-01, 1.600665e+00, 8.779659e-01, 1.466049e+00, 1.679213e+00, 1.103137e+00, 2.258047e+00, 2.427440e+00, 1.536382e-01, 1.454713e+00, 1.33584…
4.000000e-01	4.348516e-01, 5.776612e-01, 5.826733e-01, 1.402808e+00, 4.623024e-01, 6.252854e-01, 3.814126e-01, 1.341854e+00, 6.181703e-01, 7.428724e-01, 1.329949e+00, 6.091702e-01, 1.049864e+00, 5.599970e-01, 1.120298e+00, 7.302040e-01, 6.628149e-01, 8.784450e-01, 9.737489e-02, 1.288855e+00, 1.295230e+00, 9.383895e-01, 1.198977e+00, 6.876383e-01, 1.581781e+00, 2.242635e+00, 1.808047e-01, 7.943233e-01, 6.09309…
6.000000e-01	2.464984e-01, 4.743202e-01, 6.259960e-01, 1.043622e+00, 2.353666e-01, 3.874028e-01, 2.036821e-01, 1.347985e+00, 4.100311e-01, 5.570045e-01, 9.871354e-01, 3.834510e-01, 6.768364e-01, 8.216327e-01, 1.324205e+00, 8.118346e-01, 5.169174e-01, 9.905479e-01, 1.252003e-01, 1.208340e+00, 1.145372e+00, 7.677295e-01, 1.009248e+00, 4.255199e-01, 1.089221e+00, 2.597731e+00, 2.292268e-01, 6.365495e-01, 6.26129…
8.000000e-01	1.852953e-01, 5.220405e-01, 7.199078e-01, 8.378578e-01, 1.344562e-01, 2.747996e-01, 2.161967e-01, 1.073922e+00, 5.086634e-01, 4.448694e-01, 8.887006e-01, 1.796810e-01, 3.729166e-01, 9.129781e-01, 1.131799e+00, 4.597225e-01, 3.204427e-01, 1.354416e+00, 1.707592e-01, 9.589581e-01, 1.036972e+00, 7.034794e-01, 6.425805e-01, 1.796244e-01, 7.073425e-01, 2.054066e+00, 2.498232e-01, 6.557584e-01, 5.58442…
1.000000e+00	3.475685e-01, 6.895694e-01, 7.203079e-01, 6.273973e-01, 1.044609e-01, 2.193304e-01, 2.844628e-01, 9.884970e-01, 5.997395e-01, 2.443662e-01, 7.411421e-01, 9.141448e-02, 2.454072e-01, 1.173897e+00, 1.365859e+00, 4.396605e-01, 2.402321e-01, 1.351161e+00, 2.458637e-01, 1.177171e+00, 6.382593e-01, 6.597573e-01, 5.945155e-01, 1.618567e-01, 4.454195e-01, 1.649822e+00, 2.994687e-01, 8.213993e-01, 4.70656…
1.200000e+00	3.693312e-01, 6.586078e-01, 7.231628e-01, 5.188888e-01, 8.490921e-02, 1.067606e-01, 3.337902e-01, 6.772639e-01, 8.124461e-01, 1.675695e-01, 8.035732e-01, 6.273406e-02, 1.559332e-01, 1.075355e+00, 1.357460e+00, 2.708757e-01, 1.620439e-01, 1.637699e+00, 2.057024e-01, 9.841963e-01, 5.506024e-01, 6.266335e-01, 6.249965e-01, 8.918366e-02, 2.810414e-01, 1.295203e+00, 5.415296e-01, 7.764368e-01, 4.44337…
1.400000e+00	4.363082e-01, 5.372565e-01, 8.170665e-01, 5.113261e-01, 6.591393e-02, 9.079694e-02, 4.134119e-01, 4.608401e-01, 9.003279e-01, 1.151979e-01, 6.833022e-01, 3.669111e-02, 1.274421e-01, 8.841946e-01, 1.279394e+00, 1.707759e-01, 1.324671e-01, 1.866070e+00, 2.569155e-01, 8.316310e-01, 3.935925e-01, 5.789644e-01, 5.835864e-01, 4.611579e-02, 1.537477e-01, 1.086654e+00, 8.772190e-01, 6.455506e-01, 3.72970…
1.600000e+00	4.919688e-01, 5.380408e-01, 8.234373e-01, 4.938115e-01, 5.105818e-02, 5.917498e-02, 3.775357e-01, 3.704821e-01, 9.456956e-01, 7.395859e-02, 8.243760e-01, 1.946768e-02, 8.398842e-02, 1.151325e+00, 1.160458e+00, 7.718879e-02, 7.067279e-02, 1.861973e+00, 2.529396e-01, 9.241289e-01, 2.543609e-01, 4.762036e-01, 7.091253e-01, 3.017570e-02, 1.128284e-01, 7.869555e-01, 9.308670e-01, 9.767860e-01, 4.24859…
1.800000e+00	5.623982e-01, 4.752630e-01, 9.353475e-01, 3.714925e-01, 5.842184e-02, 3.880963e-02, 6.045124e-01, 3.135512e-01, 9.395138e-01, 4.936207e-02, 8.167598e-01, 1.301514e-02, 5.388231e-02, 1.128911e+00, 1.533451e+00, 5.492478e-02, 5.857857e-02, 1.737491e+00, 3.180127e-01, 7.374112e-01, 2.118025e-01, 5.387565e-01, 6.928603e-01, 2.198155e-02, 7.329850e-02, 6.969263e-01, 1.334068e+00, 1.044654e+00, 4.13854…
2.000000e+00	5.674383e-01, 5.553234e-01, 6.760004e-01, 2.170665e-01, 6.297673e-02, 2.563506e-02, 6.135675e-01, 2.410799e-01, 9.866731e-01, 3.451615e-02, 7.599508e-01, 7.411108e-03, 3.511620e-02, 1.208724e+00, 1.482724e+00, 3.565499e-02, 4.875311e-02, 1.724318e+00, 3.409914e-01, 5.960597e-01, 1.211658e-01, 4.781604e-01, 6.891365e-01, 1.888088e-02, 4.364967e-02, 5.743567e-01, 1.245672e+00, 9.067250e-01, 3.31687…
0.000000e+00	7.325052e-01, 1.006183e+00, 1.111657e+00, 2.338845e+00, 2.587641e+00, 2.219235e+00, 1.088473e+00, 7.684228e-01, 1.866398e+00, 2.607139e-01, 9.897945e-01, 1.864303e-01, 2.554235e+00, 4.929918e-01, 3.156583e-02, 1.334637e+00, 2.062272e+00, 3.046878e+00, 7.665866e-03, 5.289476e-01, 3.626706e-01, 7.537213e-02, 6.945503e-03, 1.943139e+00, 1.056279e+00, 1.877264e+00, 2.993122e+00, 6.799038e-01, 1.86258…
2.000000e-01	5.560222e-01, 7.525238e-01, 7.859752e-01, 1.532556e+00, 1.475783e+00, 1.750118e+00, 9.286644e-01, 4.723076e-01, 1.251528e+00, 1.659841e-01, 6.099121e-01, 4.816826e-01, 1.731772e+00, 7.097633e-01, 2.047471e-02, 9.343507e-01, 1.757182e+00, 2.500946e+00, 1.564654e-01, 4.264841e-01, 6.377519e-01, 2.428238e-01, 3.410800e-01, 6.270888e-01, 7.671030e-01, 1.799834e+00, 2.111601e+00, 6.366637e-01, 9.89628…
4.000000e-01	7.182208e-01, 6.297553e-01, 4.729513e-01, 7.710064e-01, 7.331004e-01, 1.290273e+00, 8.537754e-01, 4.525334e-01, 9.940018e-01, 1.369334e-01, 7.318673e-01, 5.426578e-01, 1.123042e+00, 8.363945e-01, 1.471341e-02, 7.016051e-01, 1.124298e+00, 2.112817e+00, 2.210005e-01, 2.904018e-01, 7.489645e-01, 3.739960e-01, 6.053543e-01, 5.599696e-01, 6.781715e-01, 1.608269e+00, 1.458379e+00, 6.697154e-01, 6.38086…
6.000000e-01	6.036617e-01, 6.346010e-01, 3.826345e-01, 5.414937e-01, 4.495967e-01, 1.100556e+00, 6.624361e-01, 3.562939e-01, 1.138159e+00, 9.645798e-02, 8.365668e-01, 6.276665e-01, 9.496002e-01, 9.554760e-01, 7.290427e-02, 4.721286e-01, 8.314857e-01, 2.255008e+00, 2.967364e-01, 1.834894e-01, 4.825052e-01, 3.219846e-01, 7.138783e-01, 2.588856e-01, 4.763029e-01, 9.963931e-01, 1.258899e+00, 8.462004e-01, 4.68844…
8.000000e-01	5.528606e-01, 5.356542e-01, 5.105069e-01, 3.142222e-01, 2.692735e-01, 6.483086e-01, 7.061157e-01, 3.821861e-01, 9.681642e-01, 5.897386e-02, 7.892385e-01, 4.303170e-01, 5.371088e-01, 1.138740e+00, 4.135889e-01, 2.891357e-01, 5.241053e-01, 2.057579e+00, 3.462283e-01, 1.647434e-01, 3.864236e-01, 3.780540e-01, 6.748087e-01, 1.679408e-01, 2.783941e-01, 9.278657e-01, 1.463934e+00, 8.225402e-01, 4.56708…
1.000000e+00	5.180933e-01, 5.377700e-01, 5.956549e-01, 1.435918e-01, 1.694550e-01, 5.228067e-01, 6.675782e-01, 4.082253e-01, 1.067391e+00, 4.076652e-02, 7.758945e-01, 2.974924e-01, 3.847468e-01, 1.033787e+00, 6.865844e-01, 1.657956e-01, 3.574546e-01, 1.607702e+00, 3.514904e-01, 1.056752e-01, 2.254116e-01, 4.565065e-01, 8.145343e-01, 1.161332e-01, 1.463803e-01, 6.538907e-01, 1.568138e+00, 7.281956e-01, 5.13938…
1.200000e+00	5.469027e-01, 6.596183e-01, 6.105896e-01, 7.961192e-02, 9.990222e-02, 3.071354e-01, 7.228658e-01, 4.096876e-01, 8.559808e-01, 2.873391e-02, 6.995431e-01, 1.794974e-01, 2.644052e-01, 1.045611e+00, 9.285873e-01, 1.050612e-01, 1.516506e-01, 1.246994e+00, 3.256676e-01, 8.204383e-02, 1.774537e-01, 5.048034e-01, 9.637998e-01, 5.587736e-02, 8.897553e-02, 6.433405e-01, 1.545418e+00, 7.817037e-01, 4.09094…
1.400000e+00	4.910300e-01, 4.832460e-01, 6.444502e-01, 5.267615e-02, 8.795558e-02, 2.284656e-01, 5.422520e-01, 3.531182e-01, 1.090787e+00, 1.770218e-02, 7.643075e-01, 9.028777e-02, 1.833117e-01, 1.173870e+00, 1.208452e+00, 7.452486e-02, 1.634860e-01, 1.692911e+00, 3.558760e-01, 5.878782e-02, 1.131697e-01, 5.263317e-01, 8.402660e-01, 4.408362e-02, 4.441050e-02, 4.094372e-01, 1.410116e+00, 7.384092e-01, 3.33880…
1.600000e+00	5.753030e-01, 4.502243e-01, 7.616306e-01, 2.920577e-02, 6.504459e-02, 1.385023e-01, 6.641198e-01, 3.890173e-01, 1.031180e+00, 1.369604e-02, 7.569217e-01, 4.991838e-02, 1.322734e-01, 1.191932e+00, 1.149962e+00, 3.615862e-02, 1.014300e-01, 1.757276e+00, 3.398908e-01, 5.190872e-02, 7.737432e-02, 5.854728e-01, 7.473957e-01, 2.837413e-02, 2.201791e-02, 3.706664e-01, 1.511912e+00, 8.975293e-01, 3.91908…
1.800000e+00	4.800836e-01, 4.783481e-01, 8.054478e-01, 1.543226e-02, 6.650174e-02, 9.738671e-02, 7.183502e-01, 3.707547e-01, 8.334345e-01, 8.639111e-03, 6.806295e-01, 3.587516e-02, 8.261966e-02, 1.100317e+00, 1.016318e+00, 1.648315e-02, 6.632885e-02, 1.755034e+00, 3.844964e-01, 3.228176e-02, 5.311615e-02, 5.158031e-01, 6.391939e-01, 1.791281e-02, 1.552693e-02, 3.049593e-01, 1.323279e+00, 7.020427e-01, 4.58482…
2.000000e+00	5.351520e-01, 4.868186e-01, 6.530361e-01, 9.977306e-03, 5.630918e-02, 9.020533e-02, 7.097379e-01, 3.566221e-01, 7.759100e-01, 6.766009e-03, 7.855736e-01, 1.808842e-02, 6.024498e-02, 1.117275e+00, 1.116741e+00, 1.356778e-02, 5.181368e-02, 1.958462e+00, 3.589624e-01, 3.148200e-02, 4.084085e-02, 5.103528e-01, 8.624535e-01, 1.877714e-02, 9.019739e-03, 2.631654e-01, 1.595161e+00, 8.465478e-01, 4.15159…
0.000000e+00	1.833186e+00, 2.861312e+00, 2.631510e+00, 2.910287e+00, 6.007346e-01, 1.755891e+00, 5.147536e-01, 9.121483e-01, 2.667760e-01, 1.200857e+00, 2.527023e+00, 1.448099e+00, 1.618910e+00, 1.968216e+00, 5.579790e-01, 1.929168e+00, 2.887586e+00, 2.980411e+00, 1.184283e+00, 2.684110e+00, 1.962013e+00, 1.541676e+00, 1.217779e+00, 2.204251e+00, 2.891570e+00, 7.272920e-01, 2.762708e+00, 4.104506e-01, 3.48879…
2.000000e-01	1.197830e+00, 1.561737e+00, 1.457787e+00, 1.552968e+00, 4.998998e-01, 1.122094e+00, 4.002414e-01, 9.205549e-01, 1.590817e-01, 1.051616e+00, 1.764647e+00, 9.076341e-01, 1.458201e+00, 1.277207e+00, 5.803658e-01, 1.563038e+00, 2.174978e+00, 2.567028e+00, 1.011781e+00, 1.884777e+00, 1.802828e+00, 8.713077e-01, 9.660964e-01, 1.823416e+00, 1.613618e+00, 9.772550e-01, 1.978787e+00, 2.883852e-01, 1.50140…
4.000000e-01	9.469417e-01, 1.137968e+00, 1.107953e+00, 1.165482e+00, 4.654927e-01, 8.874356e-01, 5.154969e-01, 7.958631e-01, 8.398140e-02, 7.067030e-01, 1.056385e+00, 7.416863e-01, 1.298774e+00, 1.198479e+00, 8.188606e-01, 1.168626e+00, 1.523091e+00, 2.438042e+00, 6.189705e-01, 9.620007e-01, 1.330865e+00, 9.955402e-01, 4.529467e-01, 1.061117e+00, 1.416171e+00, 1.090189e+00, 1.549086e+00, 3.755095e-01, 1.84958…
6.000000e-01	7.607781e-01, 7.922202e-01, 7.530084e-01, 9.451082e-01, 3.070754e-01, 6.271015e-01, 5.470212e-01, 5.431066e-01, 1.487928e-01, 5.255767e-01, 1.086259e+00, 3.897906e-01, 1.189867e+00, 1.173616e+00, 1.010047e+00, 1.014247e+00, 9.935594e-01, 2.176788e+00, 5.424365e-01, 9.290685e-01, 1.389929e+00, 7.225036e-01, 3.394376e-01, 1.016916e+00, 9.828425e-01, 1.460551e+00, 9.247727e-01, 6.801945e-01, 2.24046…
8.000000e-01	5.932665e-01, 5.428219e-01, 5.956353e-01, 6.055771e-01, 1.675611e-01, 3.757791e-01, 5.733757e-01, 4.100555e-01, 4.384909e-01, 3.298374e-01, 8.073971e-01, 2.469999e-01, 9.224595e-01, 1.238749e+00, 1.068657e+00, 7.313690e-01, 6.246839e-01, 2.138926e+00, 4.801950e-01, 7.337385e-01, 8.874071e-01, 8.085276e-01, 1.752460e-01, 9.139269e-01, 6.547793e-01, 1.035425e+00, 6.774056e-01, 6.243712e-01, 2.27812…
1.000000e+00	7.395515e-01, 6.057738e-01, 6.204330e-01, 4.065875e-01, 1.003066e-01, 2.627304e-01, 5.149437e-01, 2.679249e-01, 8.707184e-01, 2.054677e-01, 8.388904e-01, 1.241287e-01, 6.476700e-01, 1.190454e+00, 1.079747e+00, 4.433702e-01, 4.340994e-01, 2.075652e+00, 3.644887e-01, 1.005402e+00, 5.490842e-01, 6.806420e-01, 1.777207e-01, 7.313730e-01, 2.893419e-01, 8.764018e-01, 5.080656e-01, 8.996844e-01, 3.06144…
1.200000e+00	6.186769e-01, 4.790941e-01, 6.741890e-01, 3.376728e-01, 7.999484e-02, 1.821743e-01, 6.330149e-01, 1.871567e-01, 8.766092e-01, 1.362116e-01, 8.680686e-01, 8.502420e-02, 4.053645e-01, 1.438207e+00, 1.281874e+00, 2.652261e-01, 3.369963e-01, 1.980310e+00, 3.879762e-01, 1.008314e+00, 3.717160e-01, 5.531923e-01, 2.555725e-01, 5.192703e-01, 2.191974e-01, 7.068809e-01, 3.053359e-01, 9.238697e-01, 2.87768…
1.400000e+00	6.720157e-01, 4.529833e-01, 7.664158e-01, 3.418928e-01, 6.196640e-02, 1.174922e-01, 5.453846e-01, 1.635605e-01, 7.659927e-01, 7.266254e-02, 7.788426e-01, 5.204057e-02, 2.731813e-01, 1.255232e+00, 1.344819e+00, 1.721063e-01, 2.098297e-01, 1.695307e+00, 2.658057e-01, 8.584712e-01, 3.149749e-01, 5.433303e-01, 3.274392e-01, 2.641696e-01, 1.084630e-01, 5.621813e-01, 3.843647e-01, 8.457199e-01, 3.06081…
1.600000e+00	5.533734e-01, 5.851622e-01, 8.482081e-01, 2.461407e-01, 4.665794e-02, 9.103499e-02, 6.369156e-01, 1.281776e-01, 9.375999e-01, 7.767303e-02, 6.537518e-01, 3.431544e-02, 2.266438e-01, 1.132724e+00, 1.180163e+00, 9.232641e-02, 1.456287e-01, 2.001953e+00, 3.062890e-01, 1.088698e+00, 1.810340e-01, 5.215451e-01, 4.828983e-01, 1.789946e-01, 6.804075e-02, 4.309957e-01, 5.571902e-01, 9.224646e-01, 3.56783…
1.800000e+00	6.268426e-01, 5.613057e-01, 7.274629e-01, 2.789390e-01, 5.839117e-02, 5.425714e-02, 5.063181e-01, 1.142219e-01, 9.417575e-01, 3.838590e-02, 7.683723e-01, 1.714330e-02, 1.455297e-01, 1.270143e+00, 1.119279e+00, 6.780239e-02, 1.083759e-01, 1.589539e+00, 2.906558e-01, 8.825866e-01, 1.410210e-01, 5.918256e-01, 5.233041e-01, 1.061817e-01, 4.014727e-02, 3.826157e-01, 6.923262e-01, 8.133363e-01, 3.21068…
2.000000e+00	5.815667e-01, 5.774681e-01, 7.919006e-01, 2.780340e-01, 5.796299e-02, 3.524176e-02, 6.565934e-01, 9.319182e-02, 9.703957e-01, 2.857225e-02, 7.002146e-01, 1.003527e-02, 1.166929e-01, 1.056536e+00, 1.284914e+00, 4.501579e-02, 7.784600e-02, 1.954646e+00, 2.913380e-01, 9.755333e-01, 1.134685e-01, 5.750682e-01, 6.282924e-01, 9.170166e-02, 2.367670e-02, 3.501462e-01, 8.541643e-01, 7.248547e-01, 4.14400…
0.000000e+00	1.474994e-01, 3.406102e+00, 2.181280e+00, 6.068516e-01, 1.866631e+00, 3.862328e-01, 2.135317e+00, 2.424525e+00, 1.070205e+00, 8.656096e-01, 4.347123e-01, 1.653508e-01, 2.601578e+00, 2.925961e+00, 4.533473e-01, 1.686101e+00, 4.573686e-01, 2.943880e+00, 1.223179e-01, 1.411107e+00, 2.274816e+00, 1.307271e+00, 2.952267e+00, 2.598478e+00, 6.375089e-01, 1.979889e-01, 1.714089e+00, 9.576975e-01, 6.44689…
2.000000e-01	9.088387e-02, 1.468226e+00, 1.633981e+00, 6.653682e-01, 9.879795e-01, 7.271627e-01, 1.436832e+00, 2.316230e+00, 1.046207e+00, 9.252183e-01, 5.285809e-01, 9.270140e-02, 2.443254e+00, 2.434724e+00, 8.201034e-01, 9.863115e-01, 5.693005e-01, 2.155404e+00, 1.594292e-01, 9.992008e-01, 1.451450e+00, 1.047532e+00, 1.760579e+00, 1.848487e+00, 3.113728e-01, 2.064174e-01, 1.774936e+00, 6.242758e-01, 5.48555…
4.000000e-01	6.245575e-02, 1.408795e+00, 1.307469e+00, 4.449579e-01, 7.870940e-01, 6.235109e-01, 1.050940e+00, 2.263244e+00, 9.917376e-01, 8.488266e-01, 6.871114e-01, 5.795333e-02, 1.679196e+00, 1.924072e+00, 9.759321e-01, 5.729828e-01, 5.060328e-01, 1.597250e+00, 2.588500e-01, 6.688366e-01, 1.190703e+00, 8.559072e-01, 9.358252e-01, 1.268032e+00, 1.848458e-01, 1.761341e-01, 1.564026e+00, 6.682623e-01, 3.80597…
6.000000e-01	3.525793e-02, 9.806142e-01, 7.951739e-01, 2.248156e-01, 4.586581e-01, 4.697682e-01, 7.424026e-01, 1.737431e+00, 1.048019e+00, 6.131989e-01, 6.186522e-01, 4.445869e-02, 9.757202e-01, 2.072237e+00, 1.100186e+00, 3.588865e-01, 3.057191e-01, 1.675499e+00, 2.777982e-01, 3.822273e-01, 8.229039e-01, 8.724345e-01, 5.843473e-01, 1.012211e+00, 1.219712e-01, 1.385944e-01, 1.573221e+00, 6.757949e-01, 4.44029…
8.000000e-01	4.466194e-02, 7.453003e-01, 7.385464e-01, 1.263055e-01, 3.070417e-01, 2.712506e-01, 5.037762e-01, 1.179311e+00, 1.056772e+00, 4.051270e-01, 6.643463e-01, 2.562224e-02, 6.264108e-01, 1.484032e+00, 1.198433e+00, 2.486425e-01, 2.281800e-01, 1.732653e+00, 3.088359e-01, 2.564750e-01, 5.067184e-01, 6.546752e-01, 4.272311e-01, 5.479785e-01, 5.304537e-02, 1.095849e-01, 1.548959e+00, 8.033628e-01, 4.33006…
1.000000e+00	1.801794e-01, 7.326514e-01, 6.157381e-01, 6.803475e-02, 2.159025e-01, 2.391219e-01, 4.595318e-01, 9.867170e-01, 9.474952e-01, 2.902251e-01, 7.740399e-01, 1.133774e-02, 5.061841e-01, 1.424503e+00, 1.133466e+00, 1.050819e-01, 2.133341e-01, 1.799172e+00, 3.843351e-01, 1.748580e-01, 3.946190e-01, 5.713773e-01, 3.807144e-01, 3.290942e-01, 3.142635e-02, 8.173262e-02, 1.384928e+00, 8.330421e-01, 3.88573…
1.200000e+00	3.290481e-01, 6.023559e-01, 6.838193e-01, 3.375131e-02, 1.682254e-01, 1.341722e-01, 4.685740e-01, 6.402526e-01, 9.900498e-01, 1.673653e-01, 7.011002e-01, 7.793475e-03, 2.727846e-01, 1.440206e+00, 1.306723e+00, 7.509408e-02, 1.471031e-01, 1.529681e+00, 3.130642e-01, 1.510445e-01, 2.641606e-01, 6.709038e-01, 4.224560e-01, 2.247352e-01, 2.260878e-02, 4.969987e-02, 1.360028e+00, 7.476754e-01, 3.70750…
1.400000e+00	4.490517e-01, 6.444073e-01, 8.444821e-01, 2.452679e-02, 7.877740e-02, 1.048574e-01, 5.553211e-01, 4.585828e-01, 1.059484e+00, 1.277684e-01, 6.918080e-01, 4.672460e-03, 1.925393e-01, 1.375534e+00, 1.255472e+00, 4.653687e-02, 1.095479e-01, 1.673799e+00, 3.233932e-01, 1.445594e-01, 1.411326e-01, 5.251124e-01, 4.067862e-01, 1.728816e-01, 1.236949e-02, 5.669544e-02, 1.459791e+00, 8.978630e-01, 3.82274…
1.600000e+00	5.582902e-01, 5.967015e-01, 8.666766e-01, 1.245174e-02, 8.641005e-02, 6.358990e-02, 6.636805e-01, 3.486053e-01, 1.093830e+00, 7.647885e-02, 6.213535e-01, 2.332243e-03, 1.432407e-01, 1.293830e+00, 1.199781e+00, 2.908482e-02, 7.184871e-02, 1.353623e+00, 3.924194e-01, 1.308490e-01, 1.039642e-01, 4.941815e-01, 5.312026e-01, 9.774875e-02, 6.662844e-03, 3.582247e-02, 1.349036e+00, 7.934115e-01, 3.54599…
1.800000e+00	5.225174e-01, 6.601567e-01, 7.850785e-01, 7.266061e-03, 7.314363e-02, 4.505881e-02, 5.392839e-01, 3.166656e-01, 9.901236e-01, 4.916094e-02, 7.590105e-01, 1.659528e-03, 8.636776e-02, 1.245149e+00, 1.122756e+00, 1.826029e-02, 5.597699e-02, 1.696179e+00, 4.211521e-01, 1.291792e-01, 5.719355e-02, 4.860560e-01, 6.476061e-01, 6.481951e-02, 4.375631e-03, 3.169755e-02, 1.197115e+00, 9.051274e-01, 3.72356…
2.000000e+00	5.994103e-01, 5.378904e-01, 7.374165e-01, 4.619285e-03, 6.999339e-02, 2.807388e-02, 5.617251e-01, 2.160943e-01, 9.729824e-01, 3.822640e-02, 6.922813e-01, 1.024083e-03, 4.902521e-02, 1.320298e+00, 1.251364e+00, 1.104715e-02, 4.603310e-02, 1.737610e+00, 3.721451e-01, 1.042397e-01, 3.905629e-02, 4.459982e-01, 6.615570e-01, 5.404264e-02, 2.526647e-03, 2.641687e-02, 1.407027e+00, 8.224842e-01, 4.09379…
0.000000e+00	1.852423e+00, 4.956238e-01, 1.642387e+00, 2.902618e+00, 1.638738e+00, 1.953632e+00, 1.721198e+00, 2.262417e+00, 1.077233e+00, 6.077308e-01, 6.908961e-01, 2.045005e+00, 1.713982e+00, 5.893802e-03, 2.848037e+00, 1.834373e+00, 1.900982e+00, 2.690163e+00, 1.636432e+00, 2.034743e+00, 2.231276e+00, 9.938341e-01, 3.060938e-01, 2.484347e+00, 1.360740e+00, 1.487083e+00, 1.195794e+00, 2.951681e+00, 1.36764…
2.000000e-01	9.701432e-01, 2.861112e-01, 1.025474e+00, 1.740670e+00, 8.838174e-01, 1.526876e+00, 9.904725e-01, 1.948132e+00, 7.597704e-01, 4.546660e-01, 5.173855e-01, 1.658977e+00, 1.178006e+00, 2.932852e-03, 1.932784e+00, 1.365809e+00, 1.341642e+00, 2.034413e+00, 7.847562e-01, 1.618130e+00, 1.775987e+00, 9.382966e-01, 5.487658e-01, 1.331325e+00, 1.172427e+00, 1.583233e+00, 6.794460e-01, 1.936604e+00, 7.10952…
4.000000e-01	7.040906e-01, 3.152941e-01, 7.192943e-01, 1.195464e+00, 6.389220e-01, 1.299949e+00, 7.045005e-01, 1.375593e+00, 5.241841e-01, 2.478531e-01, 4.200217e-01, 1.214198e+00, 8.429624e-01, 1.988487e-03, 1.394607e+00, 1.108194e+00, 8.657346e-01, 1.815103e+00, 4.286888e-01, 1.175326e+00, 1.730865e+00, 7.560986e-01, 6.775389e-01, 8.172665e-01, 8.259457e-01, 1.398612e+00, 4.353872e-01, 1.076398e+00, 4.73266…
6.000000e-01	5.341253e-01, 4.495153e-01, 6.956044e-01, 1.097013e+00, 3.556166e-01, 9.248198e-01, 5.747993e-01, 9.894420e-01, 5.725091e-01, 1.815568e-01, 3.714567e-01, 9.162411e-01, 5.743584e-01, 2.746583e-03, 1.363298e+00, 7.628021e-01, 6.765890e-01, 1.692890e+00, 3.307017e-01, 9.424737e-01, 1.621434e+00, 5.726497e-01, 5.976126e-01, 4.284415e-01, 8.675836e-01, 1.513752e+00, 3.575384e-01, 9.599340e-01, 4.56621…
8.000000e-01	5.321477e-01, 4.661494e-01, 8.061028e-01, 8.947983e-01, 2.358844e-01, 5.731325e-01, 4.809271e-01, 7.383679e-01, 8.189680e-01, 1.178645e-01, 3.064768e-01, 5.387163e-01, 4.007350e-01, 1.616019e-02, 1.378853e+00, 6.024135e-01, 4.931789e-01, 2.112696e+00, 2.323248e-01, 1.179131e+00, 1.099839e+00, 6.200621e-01, 6.378010e-01, 2.570590e-01, 5.601438e-01, 1.082552e+00, 3.410982e-01, 8.605225e-01, 4.23798…
1.000000e+00	4.356878e-01, 4.343738e-01, 8.624047e-01, 6.426674e-01, 1.338722e-01, 3.409977e-01, 5.142764e-01, 5.162676e-01, 8.969551e-01, 7.483158e-02, 3.548635e-01, 2.967900e-01, 2.202009e-01, 9.701055e-02, 1.428796e+00, 3.471226e-01, 2.547896e-01, 1.753919e+00, 1.994225e-01, 1.192183e+00, 7.108610e-01, 5.724365e-01, 6.057169e-01, 1.352225e-01, 3.608692e-01, 1.022655e+00, 4.226685e-01, 8.140802e-01, 4.57341…
1.200000e+00	6.215163e-01, 4.410297e-01, 7.145783e-01, 5.663276e-01, 1.064621e-01, 2.623830e-01, 5.520286e-01, 3.806616e-01, 1.036357e+00, 5.154573e-02, 3.520364e-01, 1.574741e-01, 1.889107e-01, 2.268349e-01, 1.620013e+00, 2.165426e-01, 1.995768e-01, 1.879177e+00, 2.005562e-01, 1.049422e+00, 5.911962e-01, 5.974657e-01, 7.230896e-01, 9.932857e-02, 2.075986e-01, 5.394365e-01, 7.804353e-01, 8.437920e-01, 3.61129…
1.400000e+00	6.161005e-01, 5.451163e-01, 8.611658e-01, 4.250824e-01, 9.277687e-02, 2.038231e-01, 7.122617e-01, 3.746500e-01, 8.471375e-01, 4.039513e-02, 5.017623e-01, 1.079840e-01, 1.129732e-01, 4.733434e-01, 1.723468e+00, 1.204060e-01, 1.318833e-01, 2.089463e+00, 2.155438e-01, 9.454044e-01, 4.420241e-01, 5.403778e-01, 5.594147e-01, 5.582405e-02, 1.665142e-01, 6.082210e-01, 9.048279e-01, 9.611418e-01, 4.17877…
1.600000e+00	5.663234e-01, 4.519237e-01, 7.672499e-01, 4.109913e-01, 8.553862e-02, 1.050389e-01, 8.397702e-01, 3.184430e-01, 1.060242e+00, 2.763849e-02, 5.026944e-01, 6.873640e-02, 6.768513e-02, 7.501970e-01, 1.632001e+00, 7.472520e-02, 9.178716e-02, 2.141915e+00, 2.664966e-01, 8.040014e-01, 2.915588e-01, 4.999959e-01, 7.721308e-01, 3.638219e-02, 8.949249e-02, 4.036376e-01, 9.410684e-01, 7.894694e-01, 3.53853…
1.800000e+00	6.699157e-01, 6.554713e-01, 8.100090e-01, 2.523987e-01, 6.569520e-02, 8.971947e-02, 6.914934e-01, 3.060161e-01, 1.008174e+00, 1.965523e-02, 5.518208e-01, 3.693246e-02, 5.477057e-02, 8.649897e-01, 1.563565e+00, 4.251885e-02, 7.428441e-02, 1.676376e+00, 3.072564e-01, 5.175347e-01, 2.670674e-01, 5.252876e-01, 8.698170e-01, 2.125696e-02, 5.183725e-02, 4.022173e-01, 1.085423e+00, 9.428724e-01, 3.47584…
2.000000e+00	6.058970e-01, 5.625810e-01, 6.916242e-01, 1.041520e-01, 6.549863e-02, 5.685763e-02, 6.731321e-01, 2.523314e-01, 9.418476e-01, 1.136215e-02, 6.603410e-01, 2.340177e-02, 3.997973e-02, 1.067851e+00, 1.230737e+00, 3.277607e-02, 4.343274e-02, 1.862759e+00, 3.353599e-01, 2.669537e-01, 1.251296e-01, 4.748979e-01, 6.929832e-01, 1.815095e-02, 3.304642e-02, 3.302659e-01, 1.196395e+00, 9.102403e-01, 3.59752…
0.000000e+00	1.665112e+00, 4.378987e-02, 9.166590e-01, 9.903658e-01, 6.545248e-01, 1.518014e-01, 5.779038e-01, 2.365815e+00, 1.408893e+00, 1.476024e+00, 2.514142e+00, 5.595093e-01, 2.367015e+00, 1.701806e+00, 2.269604e-02, 1.786292e+00, 1.083244e+00, 2.108590e+00, 6.778309e-01, 1.667137e+00, 2.065346e+00, 2.116833e+00, 2.911506e-01, 6.139235e-01, 1.359425e+00, 2.061374e+00, 1.597216e+00, 2.483930e+00, 3.02105…
2.000000e-01	1.090620e+00, 8.391722e-02, 5.765215e-01, 7.833617e-01, 3.750797e-01, 1.096947e-01, 2.948137e-01, 1.579645e+00, 7.361555e-01, 1.204687e+00, 1.741562e+00, 3.375819e-01, 2.089502e+00, 1.685833e+00, 3.343395e-01, 1.246663e+00, 6.818664e-01, 2.235575e+00, 4.132901e-01, 1.519663e+00, 1.715296e+00, 1.330257e+00, 4.328939e-01, 4.235999e-01, 8.443436e-01, 2.002288e+00, 9.425013e-01, 1.977222e+00, 1.46948…
4.000000e-01	6.440090e-01, 2.763673e-01, 3.806370e-01, 7.623694e-01, 2.482544e-01, 6.619141e-02, 2.283402e-01, 1.328316e+00, 8.294931e-01, 1.076333e+00, 1.518312e+00, 1.694348e-01, 1.151004e+00, 1.787704e+00, 6.738149e-01, 9.391553e-01, 7.229510e-01, 2.018297e+00, 2.271714e-01, 1.419376e+00, 1.281427e+00, 1.222552e+00, 5.288734e-01, 2.164792e-01, 5.193972e-01, 1.776464e+00, 8.216597e-01, 1.162755e+00, 9.85505…
6.000000e-01	3.957474e-01, 4.404994e-01, 3.288391e-01, 5.871415e-01, 1.309446e-01, 4.020696e-02, 2.267664e-01, 9.380749e-01, 1.114121e+00, 8.202798e-01, 9.332468e-01, 1.200196e-01, 8.993097e-01, 1.289706e+00, 7.643172e-01, 6.196634e-01, 6.002153e-01, 2.114819e+00, 1.574786e-01, 9.625264e-01, 9.337347e-01, 9.381633e-01, 5.508141e-01, 1.283122e-01, 3.607129e-01, 1.480016e+00, 7.414918e-01, 1.162012e+00, 6.91154…
8.000000e-01	4.073822e-01, 4.395582e-01, 5.031684e-01, 6.154175e-01, 7.692482e-02, 3.625101e-02, 3.719629e-01, 7.610095e-01, 1.039878e+00, 4.745287e-01, 8.195911e-01, 6.667905e-02, 6.282311e-01, 1.323143e+00, 9.752401e-01, 3.731563e-01, 4.691785e-01, 1.841130e+00, 1.643675e-01, 1.094760e+00, 6.738181e-01, 7.198312e-01, 4.552541e-01, 8.553204e-02, 2.463665e-01, 1.107128e+00, 7.284285e-01, 8.429667e-01, 5.35466…
1.000000e+00	4.293450e-01, 4.263855e-01, 5.864743e-01, 5.480885e-01, 4.636987e-02, 2.755410e-02, 4.706094e-01, 5.261643e-01, 1.021624e+00, 2.797393e-01, 8.087803e-01, 4.204945e-02, 3.306880e-01, 1.421733e+00, 1.159241e+00, 2.050027e-01, 3.365802e-01, 1.793289e+00, 2.338489e-01, 1.031855e+00, 4.790196e-01, 7.561673e-01, 5.118565e-01, 4.335504e-02, 1.151096e-01, 8.862071e-01, 7.951419e-01, 9.095605e-01, 4.97919…
1.200000e+00	5.164391e-01, 4.000015e-01, 6.988348e-01, 4.119411e-01, 4.306841e-02, 2.027042e-02, 5.420702e-01, 3.666993e-01, 1.054143e+00, 1.931961e-01, 1.061316e+00, 2.410870e-02, 2.383075e-01, 1.226232e+00, 1.224567e+00, 1.274672e-01, 2.603299e-01, 1.707468e+00, 1.584465e-01, 1.028519e+00, 3.703315e-01, 5.860562e-01, 5.634478e-01, 2.837481e-02, 8.399166e-02, 7.808731e-01, 9.939073e-01, 9.025847e-01, 4.04289…
1.400000e+00	5.402942e-01, 5.032983e-01, 7.751307e-01, 3.532390e-01, 3.824420e-02, 1.442945e-02, 6.066810e-01, 2.735737e-01, 1.068418e+00, 1.390010e-01, 8.524301e-01, 1.257402e-02, 1.614355e-01, 1.502913e+00, 1.199564e+00, 7.742267e-02, 1.803432e-01, 2.057844e+00, 2.249549e-01, 7.547538e-01, 2.598000e-01, 5.659040e-01, 6.103510e-01, 1.833002e-02, 5.343653e-02, 5.866764e-01, 1.029919e+00, 7.699140e-01, 4.23156…
1.600000e+00	4.270117e-01, 4.620731e-01, 8.758931e-01, 2.124684e-01, 3.919628e-02, 8.322630e-03, 6.097939e-01, 2.638698e-01, 1.158890e+00, 7.522722e-02, 6.994735e-01, 7.922000e-03, 1.119821e-01, 1.175962e+00, 1.382208e+00, 5.185360e-02, 1.383832e-01, 1.844516e+00, 3.043797e-01, 6.250045e-01, 1.646541e-01, 4.586651e-01, 4.828319e-01, 1.356152e-02, 3.132568e-02, 5.355100e-01, 1.034815e+00, 8.527566e-01, 4.01231…
[truncated: 145 more rows]
