# Supplementary material for: Inference of Vohradský's Models of Genetic Networks by Solving Two-Dimensional Function Optimization Problems
Source: PLoS One. 2013 Dec 30;8(12):e83308. doi: 10.1371/journal.pone.0083308 (PMC3875442; doi:10.1371/journal.pone.0083308)
Supplement: Text S2 — Time-series data used in the ‘Inference in noisy environment’ section (compressed by gzip). (GZ) [file pone.0083308.s002.gz › time_series_data/gene30/50sets/params.res359]

Alpha(0)= 2.878960e+00
Beta(0)= 2.802201e+00
W(0,0)= 0.000000e+00
W(0,1)= 0.000000e+00
W(0,2)= 0.000000e+00
W(0,3)= 0.000000e+00
W(0,4)= 0.000000e+00
W(0,5)= 0.000000e+00
W(0,6)= 0.000000e+00
W(0,7)= 0.000000e+00
W(0,8)= 0.000000e+00
W(0,9)= 0.000000e+00
W(0,10)= 0.000000e+00
W(0,11)= 0.000000e+00
W(0,12)= 0.000000e+00
W(0,13)= 0.000000e+00
W(0,14)= 0.000000e+00
W(0,15)= 9.165970e+00
W(0,16)= 0.000000e+00
W(0,17)= 0.000000e+00
W(0,18)= 0.000000e+00
W(0,19)= 0.000000e+00
W(0,20)= 0.000000e+00
W(0,21)= 0.000000e+00
W(0,22)= 0.000000e+00
W(0,23)= 0.000000e+00
W(0,24)= 0.000000e+00
W(0,25)= 0.000000e+00
W(0,26)= 0.000000e+00
W(0,27)= 0.000000e+00
W(0,28)= 0.000000e+00
W(0,29)= 0.000000e+00
B(0)= -9.165970e+00
Alpha(1)= 2.868341e+00
Beta(1)= 2.122663e+00
W(1,0)= 0.000000e+00
W(1,1)= 0.000000e+00
W(1,2)= 0.000000e+00
W(1,3)= 0.000000e+00
W(1,4)= 0.000000e+00
W(1,5)= 0.000000e+00
W(1,6)= 7.628312e+00
W(1,7)= 0.000000e+00
W(1,8)= 0.000000e+00
W(1,9)= 0.000000e+00
W(1,10)= 0.000000e+00
W(1,11)= 0.000000e+00
W(1,12)= 0.000000e+00
W(1,13)= 0.000000e+00
W(1,14)= 0.000000e+00
W(1,15)= 0.000000e+00
W(1,16)= 0.000000e+00
W(1,17)= 0.000000e+00
W(1,18)= 0.000000e+00
W(1,19)= 0.000000e+00
W(1,20)= 0.000000e+00
W(1,21)= 0.000000e+00
W(1,22)= 0.000000e+00
W(1,23)= 0.000000e+00
W(1,24)= 0.000000e+00
W(1,25)= 0.000000e+00
W(1,26)= 0.000000e+00
W(1,27)= 0.000000e+00
W(1,28)= 0.000000e+00
W(1,29)= 0.000000e+00
B(1)= -7.628312e+00
Alpha(2)= 1.131646e+00
Beta(2)= 1.837000e+00
W(2,0)= 0.000000e+00
W(2,1)= 0.000000e+00
W(2,2)= 0.000000e+00
W(2,3)= 0.000000e+00
W(2,4)= 0.000000e+00
W(2,5)= 0.000000e+00
W(2,6)= 0.000000e+00
W(2,7)= 0.000000e+00
W(2,8)= 0.000000e+00
W(2,9)= 8.458818e+00
W(2,10)= 0.000000e+00
W(2,11)= 0.000000e+00
W(2,12)= 0.000000e+00
W(2,13)= 0.000000e+00
W(2,14)= 0.000000e+00
W(2,15)= 0.000000e+00
W(2,16)= 0.000000e+00
W(2,17)= 0.000000e+00
W(2,18)= 0.000000e+00
W(2,19)= 0.000000e+00
W(2,20)= 0.000000e+00
W(2,21)= 0.000000e+00
W(2,22)= 0.000000e+00
W(2,23)= 0.000000e+00
W(2,24)= 0.000000e+00
W(2,25)= 0.000000e+00
W(2,26)= 0.000000e+00
W(2,27)= 0.000000e+00
W(2,28)= 0.000000e+00
W(2,29)= 0.000000e+00
B(2)= -8.458818e+00
Alpha(3)= 2.118752e+00
Beta(3)= 1.485927e+00
W(3,0)= 0.000000e+00
W(3,1)= 0.000000e+00
W(3,2)= 0.000000e+00
W(3,3)= 0.000000e+00
W(3,4)= 0.000000e+00
W(3,5)= 0.000000e+00
W(3,6)= 0.000000e+00
W(3,7)= 0.000000e+00
W(3,8)= -6.594685e+00
W(3,9)= 0.000000e+00
W(3,10)= 0.000000e+00
W(3,11)= 0.000000e+00
W(3,12)= 0.000000e+00
W(3,13)= 0.000000e+00
W(3,14)= 0.000000e+00
W(3,15)= 0.000000e+00
W(3,16)= 0.000000e+00
W(3,17)= 0.000000e+00
W(3,18)= 0.000000e+00
W(3,19)= 0.000000e+00
W(3,20)= 0.000000e+00
W(3,21)= 0.000000e+00
W(3,22)= 0.000000e+00
W(3,23)= 0.000000e+00
W(3,24)= 0.000000e+00
W(3,25)= 0.000000e+00
W(3,26)= 0.000000e+00
W(3,27)= -7.318337e+00
W(3,28)= 0.000000e+00
W(3,29)= 0.000000e+00
B(3)= 1.391302e+01
Alpha(4)= 2.403076e+00
Beta(4)= 1.158074e+00
W(4,0)= 0.000000e+00
W(4,1)= 0.000000e+00
W(4,2)= 0.000000e+00
W(4,3)= 0.000000e+00
W(4,4)= -6.127073e+00
W(4,5)= 0.000000e+00
W(4,6)= 0.000000e+00
W(4,7)= 0.000000e+00
W(4,8)= 0.000000e+00
W(4,9)= 0.000000e+00
W(4,10)= 0.000000e+00
W(4,11)= 0.000000e+00
W(4,12)= 0.000000e+00
W(4,13)= 5.574327e+00
W(4,14)= 0.000000e+00
W(4,15)= 0.000000e+00
W(4,16)= 0.000000e+00
W(4,17)= 0.000000e+00
W(4,18)= 0.000000e+00
W(4,19)= 0.000000e+00
W(4,20)= 0.000000e+00
W(4,21)= 0.000000e+00
W(4,22)= 0.000000e+00
W(4,23)= 0.000000e+00
W(4,24)= 0.000000e+00
W(4,25)= 0.000000e+00
W(4,26)= 0.000000e+00
W(4,27)= 0.000000e+00
W(4,28)= 0.000000e+00
W(4,29)= 0.000000e+00
B(4)= 5.527462e-01
Alpha(5)= 1.911214e+00
Beta(5)= 1.137835e+00
W(5,0)= 0.000000e+00
W(5,1)= 0.000000e+00
W(5,2)= 0.000000e+00
W(5,3)= 0.000000e+00
W(5,4)= 0.000000e+00
W(5,5)= 0.000000e+00
W(5,6)= 0.000000e+00
W(5,7)= 0.000000e+00
W(5,8)= 0.000000e+00
W(5,9)= 0.000000e+00
W(5,10)= 0.000000e+00
W(5,11)= 0.000000e+00
W(5,12)= 0.000000e+00
W(5,13)= 0.000000e+00
W(5,14)= 0.000000e+00
W(5,15)= 0.000000e+00
W(5,16)= 0.000000e+00
W(5,17)= 0.000000e+00
W(5,18)= 0.000000e+00
W(5,19)= 0.000000e+00
W(5,20)= 0.000000e+00
W(5,21)= -9.013479e+00
W(5,22)= 0.000000e+00
W(5,23)= 0.000000e+00
W(5,24)= 0.000000e+00
W(5,25)= 0.000000e+00
W(5,26)= 0.000000e+00
W(5,27)= 0.000000e+00
W(5,28)= 0.000000e+00
W(5,29)= 0.000000e+00
B(5)= 9.013479e+00
Alpha(6)= 1.445076e+00
Beta(6)= 2.601265e+00
W(6,0)= 0.000000e+00
W(6,1)= -7.354435e+00
W(6,2)= 0.000000e+00
W(6,3)= 0.000000e+00
W(6,4)= 0.000000e+00
W(6,5)= 0.000000e+00
W(6,6)= 0.000000e+00
W(6,7)= 0.000000e+00
W(6,8)= 0.000000e+00
W(6,9)= 0.000000e+00
W(6,10)= 0.000000e+00
W(6,11)= 0.000000e+00
W(6,12)= 0.000000e+00
W(6,13)= 0.000000e+00
W(6,14)= 0.000000e+00
W(6,15)= 0.000000e+00
W(6,16)= 0.000000e+00
W(6,17)= 0.000000e+00
W(6,18)= 0.000000e+00
W(6,19)= 0.000000e+00
W(6,20)= 0.000000e+00
W(6,21)= 0.000000e+00
W(6,22)= 0.000000e+00
W(6,23)= 0.000000e+00
W(6,24)= 0.000000e+00
W(6,25)= 0.000000e+00
W(6,26)= 0.000000e+00
W(6,27)= 0.000000e+00
W(6,28)= 0.000000e+00
W(6,29)= 0.000000e+00
B(6)= 7.354435e+00
Alpha(7)= 2.415595e+00
Beta(7)= 2.064336e+00
W(7,0)= 0.000000e+00
W(7,1)= 0.000000e+00
W(7,2)= 0.000000e+00
W(7,3)= 0.000000e+00
W(7,4)= 7.298015e+00
W(7,5)= 0.000000e+00
W(7,6)= 0.000000e+00
W(7,7)= 0.000000e+00
W(7,8)= 0.000000e+00
W(7,9)= 0.000000e+00
W(7,10)= 0.000000e+00
W(7,11)= 0.000000e+00
W(7,12)= 0.000000e+00
W(7,13)= 0.000000e+00
W(7,14)= 0.000000e+00
W(7,15)= 0.000000e+00
W(7,16)= 0.000000e+00
W(7,17)= 0.000000e+00
W(7,18)= 0.000000e+00
W(7,19)= 0.000000e+00
W(7,20)= 0.000000e+00
W(7,21)= 0.000000e+00
W(7,22)= 0.000000e+00
W(7,23)= 0.000000e+00
W(7,24)= 0.000000e+00
W(7,25)= 0.000000e+00
W(7,26)= 0.000000e+00
W(7,27)= 0.000000e+00
W(7,28)= 0.000000e+00
W(7,29)= 0.000000e+00
B(7)= -7.298015e+00
Alpha(8)= 2.024456e+00
Beta(8)= 1.350284e+00
W(8,0)= 0.000000e+00
W(8,1)= 0.000000e+00
W(8,2)= 0.000000e+00
W(8,3)= -5.999651e+00
W(8,4)= 0.000000e+00
W(8,5)= 0.000000e+00
W(8,6)= 0.000000e+00
W(8,7)= 0.000000e+00
W(8,8)= 0.000000e+00
W(8,9)= 0.000000e+00
W(8,10)= 0.000000e+00
W(8,11)= 0.000000e+00
W(8,12)= 0.000000e+00
W(8,13)= 0.000000e+00
W(8,14)= 0.000000e+00
W(8,15)= 0.000000e+00
W(8,16)= 0.000000e+00
W(8,17)= 0.000000e+00
W(8,18)= 0.000000e+00
W(8,19)= 0.000000e+00
W(8,20)= 0.000000e+00
W(8,21)= 0.000000e+00
W(8,22)= 0.000000e+00
W(8,23)= 0.000000e+00
W(8,24)= 0.000000e+00
W(8,25)= 0.000000e+00
W(8,26)= 0.000000e+00
W(8,27)= 0.000000e+00
W(8,28)= 0.000000e+00
W(8,29)= 0.000000e+00
B(8)= 5.999651e+00
Alpha(9)= 2.155054e+00
Beta(9)= 2.037830e+00
W(9,0)= 0.000000e+00
W(9,1)= 0.000000e+00
W(9,2)= 0.000000e+00
W(9,3)= 0.000000e+00
W(9,4)= 9.833463e+00
W(9,5)= 0.000000e+00
W(9,6)= 0.000000e+00
W(9,7)= 0.000000e+00
W(9,8)= 0.000000e+00
W(9,9)= 0.000000e+00
W(9,10)= 0.000000e+00
W(9,11)= 0.000000e+00
W(9,12)= 0.000000e+00
W(9,13)= 0.000000e+00
W(9,14)= 0.000000e+00
W(9,15)= 0.000000e+00
W(9,16)= 0.000000e+00
W(9,17)= 0.000000e+00
W(9,18)= 0.000000e+00
W(9,19)= 0.000000e+00
W(9,20)= 0.000000e+00
W(9,21)= 0.000000e+00
W(9,22)= 0.000000e+00
W(9,23)= 0.000000e+00
W(9,24)= 0.000000e+00
W(9,25)= 0.000000e+00
W(9,26)= 0.000000e+00
W(9,27)= 0.000000e+00
W(9,28)= 0.000000e+00
W(9,29)= 0.000000e+00
B(9)= -9.833463e+00
Alpha(10)= 1.289792e+00
Beta(10)= 2.664198e+00
W(10,0)= 0.000000e+00
W(10,1)= 0.000000e+00
W(10,2)= 0.000000e+00
W(10,3)= 0.000000e+00
W(10,4)= 0.000000e+00
W(10,5)= -8.572858e+00
W(10,6)= 0.000000e+00
W(10,7)= 0.000000e+00
W(10,8)= 0.000000e+00
W(10,9)= 0.000000e+00
W(10,10)= 0.000000e+00
W(10,11)= 0.000000e+00
W(10,12)= -7.794811e+00
W(10,13)= 0.000000e+00
W(10,14)= 0.000000e+00
W(10,15)= 0.000000e+00
W(10,16)= 0.000000e+00
W(10,17)= 0.000000e+00
W(10,18)= 0.000000e+00
W(10,19)= 0.000000e+00
W(10,20)= 0.000000e+00
W(10,21)= 0.000000e+00
W(10,22)= 0.000000e+00
W(10,23)= 0.000000e+00
W(10,24)= 0.000000e+00
W(10,25)= 0.000000e+00
W(10,26)= 0.000000e+00
W(10,27)= 0.000000e+00
W(10,28)= 0.000000e+00
W(10,29)= 0.000000e+00
B(10)= 1.636767e+01
Alpha(11)= 1.600231e+00
Beta(11)= 1.448993e+00
W(11,0)= 0.000000e+00
W(11,1)= 0.000000e+00
W(11,2)= 0.000000e+00
W(11,3)= 6.898223e+00
W(11,4)= 0.000000e+00
W(11,5)= 0.000000e+00
W(11,6)= 0.000000e+00
W(11,7)= 0.000000e+00
W(11,8)= 0.000000e+00
W(11,9)= 0.000000e+00
W(11,10)= 0.000000e+00
W(11,11)= 0.000000e+00
W(11,12)= 0.000000e+00
W(11,13)= 0.000000e+00
W(11,14)= 7.349370e+00
W(11,15)= 0.000000e+00
W(11,16)= 0.000000e+00
W(11,17)= 0.000000e+00
W(11,18)= 0.000000e+00
W(11,19)= 0.000000e+00
W(11,20)= 0.000000e+00
W(11,21)= 0.000000e+00
W(11,22)= 0.000000e+00
W(11,23)= 0.000000e+00
W(11,24)= 0.000000e+00
W(11,25)= 0.000000e+00
W(11,26)= 0.000000e+00
W(11,27)= 0.000000e+00
W(11,28)= 0.000000e+00
W(11,29)= 0.000000e+00
B(11)= -1.424759e+01
Alpha(12)= 2.691166e+00
Beta(12)= 2.915815e+00
W(12,0)= 0.000000e+00
W(12,1)= 0.000000e+00
W(12,2)= 0.000000e+00
W(12,3)= 6.148600e+00
W(12,4)= 0.000000e+00
W(12,5)= 0.000000e+00
W(12,6)= 0.000000e+00
W(12,7)= 0.000000e+00
W(12,8)= 0.000000e+00
W(12,9)= 0.000000e+00
W(12,10)= 0.000000e+00
W(12,11)= 0.000000e+00
W(12,12)= 0.000000e+00
W(12,13)= 0.000000e+00
W(12,14)= 0.000000e+00
W(12,15)= 0.000000e+00
W(12,16)= 0.000000e+00
W(12,17)= 0.000000e+00
W(12,18)= 5.379268e+00
W(12,19)= 0.000000e+00
W(12,20)= 0.000000e+00
W(12,21)= 0.000000e+00
W(12,22)= 0.000000e+00
W(12,23)= 0.000000e+00
W(12,24)= 0.000000e+00
W(12,25)= 0.000000e+00
W(12,26)= 0.000000e+00
W(12,27)= 0.000000e+00
W(12,28)= 0.000000e+00
W(12,29)= 0.000000e+00
B(12)= -1.152787e+01
Alpha(13)= 2.980529e+00
Beta(13)= 1.303193e+00
W(13,0)= 0.000000e+00
W(13,1)= 0.000000e+00
W(13,2)= 0.000000e+00
W(13,3)= 0.000000e+00
W(13,4)= 0.000000e+00
W(13,5)= 0.000000e+00
W(13,6)= 0.000000e+00
W(13,7)= 0.000000e+00
W(13,8)= -8.813424e+00
W(13,9)= 0.000000e+00
W(13,10)= 0.000000e+00
W(13,11)= 0.000000e+00
W(13,12)= 0.000000e+00
W(13,13)= 0.000000e+00
W(13,14)= 0.000000e+00
W(13,15)= 0.000000e+00
W(13,16)= 0.000000e+00
W(13,17)= 0.000000e+00
W(13,18)= 0.000000e+00
W(13,19)= 0.000000e+00
W(13,20)= 0.000000e+00
W(13,21)= 0.000000e+00
W(13,22)= 0.000000e+00
W(13,23)= 0.000000e+00
W(13,24)= 5.425451e+00
W(13,25)= 0.000000e+00
W(13,26)= 0.000000e+00
W(13,27)= 0.000000e+00
W(13,28)= 0.000000e+00
W(13,29)= 0.000000e+00
B(13)= 3.387973e+00
Alpha(14)= 1.494147e+00
Beta(14)= 2.184390e+00
W(14,0)= 0.000000e+00
W(14,1)= 0.000000e+00
W(14,2)= 0.000000e+00
W(14,3)= 0.000000e+00
W(14,4)= 0.000000e+00
W(14,5)= 0.000000e+00
W(14,6)= 0.000000e+00
W(14,7)= 0.000000e+00
W(14,8)= 0.000000e+00
W(14,9)= 0.000000e+00
W(14,10)= 0.000000e+00
W(14,11)= 0.000000e+00
W(14,12)= 0.000000e+00
W(14,13)= 0.000000e+00
W(14,14)= 0.000000e+00
W(14,15)= 0.000000e+00
W(14,16)= 0.000000e+00
W(14,17)= 0.000000e+00
W(14,18)= 0.000000e+00
W(14,19)= 0.000000e+00
W(14,20)= -9.508188e+00
W(14,21)= 0.000000e+00
W(14,22)= 0.000000e+00
W(14,23)= 0.000000e+00
W(14,24)= 0.000000e+00
W(14,25)= 0.000000e+00
W(14,26)= -5.635508e+00
W(14,27)= 0.000000e+00
W(14,28)= 0.000000e+00
W(14,29)= 0.000000e+00
B(14)= 1.514370e+01
Alpha(15)= 2.968488e+00
Beta(15)= 1.379979e+00
W(15,0)= 0.000000e+00
W(15,1)= 0.000000e+00
W(15,2)= 0.000000e+00
W(15,3)= 0.000000e+00
W(15,4)= 0.000000e+00
W(15,5)= 0.000000e+00
W(15,6)= 0.000000e+00
W(15,7)= 0.000000e+00
W(15,8)= 0.000000e+00
W(15,9)= 0.000000e+00
W(15,10)= 0.000000e+00
W(15,11)= 0.000000e+00
W(15,12)= 0.000000e+00
W(15,13)= 0.000000e+00
W(15,14)= 0.000000e+00
W(15,15)= 0.000000e+00
W(15,16)= 0.000000e+00
W(15,17)= 0.000000e+00
W(15,18)= 0.000000e+00
W(15,19)= 7.461374e+00
W(15,20)= 0.000000e+00
W(15,21)= 0.000000e+00
W(15,22)= 0.000000e+00
W(15,23)= 0.000000e+00
W(15,24)= 0.000000e+00
W(15,25)= 0.000000e+00
W(15,26)= 0.000000e+00
W(15,27)= 0.000000e+00
W(15,28)= 0.000000e+00
W(15,29)= 0.000000e+00
B(15)= -7.461374e+00
Alpha(16)= 2.458766e+00
Beta(16)= 2.121816e+00
W(16,0)= 0.000000e+00
W(16,1)= 9.393373e+00
W(16,2)= 0.000000e+00
W(16,3)= 0.000000e+00
W(16,4)= 0.000000e+00
W(16,5)= 0.000000e+00
W(16,6)= 0.000000e+00
W(16,7)= 0.000000e+00
W(16,8)= 0.000000e+00
W(16,9)= 0.000000e+00
W(16,10)= 0.000000e+00
W(16,11)= 0.000000e+00
W(16,12)= 0.000000e+00
W(16,13)= 0.000000e+00
W(16,14)= 0.000000e+00
W(16,15)= 0.000000e+00
W(16,16)= 0.000000e+00
W(16,17)= 0.000000e+00
W(16,18)= 0.000000e+00
W(16,19)= 0.000000e+00
W(16,20)= 0.000000e+00
W(16,21)= 0.000000e+00
W(16,22)= 0.000000e+00
W(16,23)= 0.000000e+00
W(16,24)= 0.000000e+00
W(16,25)= 0.000000e+00
W(16,26)= 0.000000e+00
W(16,27)= 0.000000e+00
W(16,28)= 0.000000e+00
W(16,29)= 0.000000e+00
B(16)= -9.393373e+00
Alpha(17)= 2.855469e+00
Beta(17)= 1.075510e+00
W(17,0)= 0.000000e+00
W(17,1)= 0.000000e+00
W(17,2)= 0.000000e+00
W(17,3)= 0.000000e+00
W(17,4)= 0.000000e+00
W(17,5)= 0.000000e+00
W(17,6)= 0.000000e+00
W(17,7)= 0.000000e+00
W(17,8)= 0.000000e+00
W(17,9)= 0.000000e+00
W(17,10)= 0.000000e+00
W(17,11)= 0.000000e+00
W(17,12)= 0.000000e+00
W(17,13)= 0.000000e+00
W(17,14)= 0.000000e+00
W(17,15)= 0.000000e+00
W(17,16)= 0.000000e+00
W(17,17)= 0.000000e+00
W(17,18)= 0.000000e+00
W(17,19)= 0.000000e+00
W(17,20)= 0.000000e+00
W(17,21)= 0.000000e+00
W(17,22)= 0.000000e+00
W(17,23)= 0.000000e+00
W(17,24)= 0.000000e+00
W(17,25)= 7.272402e+00
W(17,26)= 0.000000e+00
W(17,27)= 0.000000e+00
W(17,28)= 0.000000e+00
W(17,29)= 0.000000e+00
B(17)= -7.272402e+00
Alpha(18)= 1.267598e+00
Beta(18)= 1.708157e+00
W(18,0)= 0.000000e+00
W(18,1)= 0.000000e+00
W(18,2)= 0.000000e+00
W(18,3)= 0.000000e+00
W(18,4)= 0.000000e+00
W(18,5)= 0.000000e+00
W(18,6)= 0.000000e+00
W(18,7)= 0.000000e+00
W(18,8)= 0.000000e+00
W(18,9)= 0.000000e+00
W(18,10)= 0.000000e+00
W(18,11)= 0.000000e+00
W(18,12)= 0.000000e+00
W(18,13)= 7.043494e+00
W(18,14)= 0.000000e+00
W(18,15)= 0.000000e+00
W(18,16)= 0.000000e+00
W(18,17)= 0.000000e+00
W(18,18)= 0.000000e+00
W(18,19)= 0.000000e+00
W(18,20)= 0.000000e+00
W(18,21)= 0.000000e+00
W(18,22)= 0.000000e+00
W(18,23)= 0.000000e+00
W(18,24)= 0.000000e+00
W(18,25)= 0.000000e+00
W(18,26)= 0.000000e+00
W(18,27)= 0.000000e+00
W(18,28)= 0.000000e+00
W(18,29)= 0.000000e+00
B(18)= -7.043494e+00
Alpha(19)= 2.034314e+00
Beta(19)= 1.980550e+00
W(19,0)= 0.000000e+00
W(19,1)= 0.000000e+00
W(19,2)= 0.000000e+00
W(19,3)= 0.000000e+00
W(19,4)= 0.000000e+00
W(19,5)= 0.000000e+00
W(19,6)= 0.000000e+00
W(19,7)= 0.000000e+00
W(19,8)= 0.000000e+00
W(19,9)= 0.000000e+00
W(19,10)= 0.000000e+00
W(19,11)= 0.000000e+00
W(19,12)= 0.000000e+00
W(19,13)= 0.000000e+00
W(19,14)= -5.372566e+00
W(19,15)= 0.000000e+00
W(19,16)= 0.000000e+00
W(19,17)= 0.000000e+00
W(19,18)= 0.000000e+00
W(19,19)= 0.000000e+00
W(19,20)= 0.000000e+00
W(19,21)= 0.000000e+00
W(19,22)= 0.000000e+00
W(19,23)= 0.000000e+00
W(19,24)= 0.000000e+00
W(19,25)= 0.000000e+00
W(19,26)= 0.000000e+00
W(19,27)= 0.000000e+00
W(19,28)= 0.000000e+00
W(19,29)= 0.000000e+00
B(19)= 5.372566e+00
Alpha(20)= 1.263680e+00
Beta(20)= 2.510264e+00
W(20,0)= -9.847919e+00
W(20,1)= 0.000000e+00
W(20,2)= 0.000000e+00
W(20,3)= 0.000000e+00
W(20,4)= 0.000000e+00
W(20,5)= 0.000000e+00
W(20,6)= 0.000000e+00
W(20,7)= 0.000000e+00
W(20,8)= 0.000000e+00
W(20,9)= 0.000000e+00
W(20,10)= 0.000000e+00
W(20,11)= 0.000000e+00
W(20,12)= 0.000000e+00
W(20,13)= 0.000000e+00
W(20,14)= 0.000000e+00
W(20,15)= 0.000000e+00
W(20,16)= 0.000000e+00
W(20,17)= 0.000000e+00
W(20,18)= 0.000000e+00
W(20,19)= 0.000000e+00
W(20,20)= 0.000000e+00
W(20,21)= 0.000000e+00
W(20,22)= 0.000000e+00
W(20,23)= 0.000000e+00
W(20,24)= 0.000000e+00
W(20,25)= 0.000000e+00
W(20,26)= 0.000000e+00
W(20,27)= 0.000000e+00
W(20,28)= 0.000000e+00
W(20,29)= 0.000000e+00
B(20)= 9.847919e+00
Alpha(21)= 1.497147e+00
Beta(21)= 2.769057e+00
W(21,0)= 0.000000e+00
W(21,1)= 0.000000e+00
W(21,2)= 0.000000e+00
W(21,3)= 0.000000e+00
W(21,4)= 0.000000e+00
W(21,5)= 5.665816e+00
W(21,6)= 0.000000e+00
W(21,7)= -9.372100e+00
W(21,8)= 0.000000e+00
W(21,9)= 0.000000e+00
W(21,10)= 0.000000e+00
W(21,11)= 0.000000e+00
W(21,12)= 0.000000e+00
W(21,13)= 0.000000e+00
W(21,14)= 0.000000e+00
W(21,15)= 0.000000e+00
W(21,16)= 0.000000e+00
W(21,17)= 0.000000e+00
W(21,18)= 0.000000e+00
W(21,19)= 0.000000e+00
W(21,20)= 0.000000e+00
W(21,21)= 0.000000e+00
W(21,22)= 0.000000e+00
W(21,23)= 0.000000e+00
W(21,24)= 0.000000e+00
W(21,25)= 0.000000e+00
W(21,26)= 0.000000e+00
W(21,27)= 0.000000e+00
W(21,28)= 0.000000e+00
W(21,29)= 0.000000e+00
B(21)= 3.706283e+00
Alpha(22)= 2.047842e+00
Beta(22)= 2.634829e+00
W(22,0)= 0.000000e+00
W(22,1)= 0.000000e+00
W(22,2)= 0.000000e+00
W(22,3)= 0.000000e+00
W(22,4)= 0.000000e+00
W(22,5)= 0.000000e+00
W(22,6)= 0.000000e+00
W(22,7)= 0.000000e+00
W(22,8)= 0.000000e+00
W(22,9)= 0.000000e+00
W(22,10)= 0.000000e+00
W(22,11)= 0.000000e+00
W(22,12)= 0.000000e+00
W(22,13)= 0.000000e+00
W(22,14)= 0.000000e+00
W(22,15)= 0.000000e+00
W(22,16)= 0.000000e+00
W(22,17)= 0.000000e+00
W(22,18)= 0.000000e+00
W(22,19)= 0.000000e+00
W(22,20)= 0.000000e+00
W(22,21)= 0.000000e+00
W(22,22)= 0.000000e+00
W(22,23)= 0.000000e+00
W(22,24)= 0.000000e+00
W(22,25)= 0.000000e+00
W(22,26)= 0.000000e+00
W(22,27)= 0.000000e+00
W(22,28)= 9.543673e+00
W(22,29)= 0.000000e+00
B(22)= -9.543673e+00
Alpha(23)= 2.874062e+00
Beta(23)= 2.325893e+00
W(23,0)= 0.000000e+00
W(23,1)= 0.000000e+00
W(23,2)= 0.000000e+00
W(23,3)= 0.000000e+00
W(23,4)= 0.000000e+00
W(23,5)= 0.000000e+00
W(23,6)= 0.000000e+00
W(23,7)= 0.000000e+00
W(23,8)= 5.053772e+00
W(23,9)= 0.000000e+00
W(23,10)= 0.000000e+00
W(23,11)= 0.000000e+00
W(23,12)= 0.000000e+00
W(23,13)= 0.000000e+00
W(23,14)= 0.000000e+00
W(23,15)= 0.000000e+00
W(23,16)= 0.000000e+00
W(23,17)= 0.000000e+00
W(23,18)= 0.000000e+00
W(23,19)= 0.000000e+00
W(23,20)= 0.000000e+00
W(23,21)= 0.000000e+00
W(23,22)= 0.000000e+00
W(23,23)= 0.000000e+00
W(23,24)= 0.000000e+00
W(23,25)= 0.000000e+00
W(23,26)= 0.000000e+00
W(23,27)= 0.000000e+00
W(23,28)= 0.000000e+00
W(23,29)= 0.000000e+00
B(23)= -5.053772e+00
Alpha(24)= 1.468208e+00
Beta(24)= 1.130403e+00
W(24,0)= 0.000000e+00
W(24,1)= 0.000000e+00
W(24,2)= 0.000000e+00
W(24,3)= -7.932607e+00
W(24,4)= -5.185243e+00
W(24,5)= 0.000000e+00
W(24,6)= 0.000000e+00
W(24,7)= 0.000000e+00
W(24,8)= 0.000000e+00
W(24,9)= 0.000000e+00
W(24,10)= 0.000000e+00
W(24,11)= 0.000000e+00
W(24,12)= 0.000000e+00
W(24,13)= 0.000000e+00
W(24,14)= 0.000000e+00
W(24,15)= 8.093527e+00
W(24,16)= 0.000000e+00
W(24,17)= 0.000000e+00
W(24,18)= 0.000000e+00
W(24,19)= 0.000000e+00
W(24,20)= 0.000000e+00
W(24,21)= 0.000000e+00
W(24,22)= 0.000000e+00
W(24,23)= 0.000000e+00
W(24,24)= 0.000000e+00
W(24,25)= 0.000000e+00
W(24,26)= -7.997616e+00
W(24,27)= 0.000000e+00
W(24,28)= 0.000000e+00
W(24,29)= 0.000000e+00
B(24)= 1.302194e+01
Alpha(25)= 1.868514e+00
Beta(25)= 1.589734e+00
W(25,0)= 0.000000e+00
W(25,1)= 0.000000e+00
W(25,2)= 0.000000e+00
W(25,3)= 0.000000e+00
W(25,4)= 0.000000e+00
W(25,5)= 0.000000e+00
W(25,6)= 0.000000e+00
W(25,7)= 0.000000e+00
W(25,8)= 0.000000e+00
W(25,9)= 0.000000e+00
W(25,10)= 0.000000e+00
W(25,11)= 0.000000e+00
W(25,12)= -7.544145e+00
W(25,13)= 0.000000e+00
W(25,14)= 0.000000e+00
W(25,15)= 0.000000e+00
W(25,16)= 0.000000e+00
W(25,17)= 0.000000e+00
W(25,18)= 0.000000e+00
W(25,19)= 0.000000e+00
W(25,20)= 0.000000e+00
W(25,21)= 0.000000e+00
W(25,22)= 0.000000e+00
W(25,23)= 0.000000e+00
W(25,24)= 0.000000e+00
W(25,25)= 0.000000e+00
W(25,26)= 0.000000e+00
W(25,27)= 0.000000e+00
W(25,28)= 0.000000e+00
W(25,29)= 0.000000e+00
B(25)= 7.544145e+00
Alpha(26)= 2.766229e+00
Beta(26)= 2.730110e+00
W(26,0)= 0.000000e+00
W(26,1)= 0.000000e+00
W(26,2)= 0.000000e+00
W(26,3)= 0.000000e+00
W(26,4)= 0.000000e+00
W(26,5)= 0.000000e+00
W(26,6)= 0.000000e+00
W(26,7)= -5.090935e+00
W(26,8)= 0.000000e+00
W(26,9)= 0.000000e+00
W(26,10)= 0.000000e+00
W(26,11)= 0.000000e+00
W(26,12)= 0.000000e+00
W(26,13)= 0.000000e+00
W(26,14)= 0.000000e+00
W(26,15)= 0.000000e+00
W(26,16)= 0.000000e+00
W(26,17)= 0.000000e+00
W(26,18)= 0.000000e+00
W(26,19)= 0.000000e+00
W(26,20)= 0.000000e+00
W(26,21)= 0.000000e+00
W(26,22)= 0.000000e+00
W(26,23)= 0.000000e+00
W(26,24)= 0.000000e+00
W(26,25)= 0.000000e+00
W(26,26)= 0.000000e+00
W(26,27)= 0.000000e+00
W(26,28)= 0.000000e+00
W(26,29)= 0.000000e+00
B(26)= 5.090935e+00
Alpha(27)= 2.841447e+00
Beta(27)= 1.264635e+00
W(27,0)= 0.000000e+00
W(27,1)= -6.624501e+00
W(27,2)= 0.000000e+00
W(27,3)= 0.000000e+00
W(27,4)= 0.000000e+00
W(27,5)= 0.000000e+00
W(27,6)= 0.000000e+00
W(27,7)= 0.000000e+00
W(27,8)= 0.000000e+00
W(27,9)= 0.000000e+00
W(27,10)= 0.000000e+00
W(27,11)= 0.000000e+00
W(27,12)= 0.000000e+00
W(27,13)= -6.439795e+00
W(27,14)= 0.000000e+00
W(27,15)= 0.000000e+00
W(27,16)= 0.000000e+00
W(27,17)= 0.000000e+00
W(27,18)= 0.000000e+00
W(27,19)= 0.000000e+00
W(27,20)= 0.000000e+00
W(27,21)= 0.000000e+00
W(27,22)= 0.000000e+00
W(27,23)= 6.676117e+00
W(27,24)= 0.000000e+00
W(27,25)= 0.000000e+00
W(27,26)= 0.000000e+00
W(27,27)= 0.000000e+00
W(27,28)= 0.000000e+00
W(27,29)= 0.000000e+00
B(27)= 6.388178e+00
Alpha(28)= 2.491304e+00
Beta(28)= 1.094055e+00
W(28,0)= 0.000000e+00
W(28,1)= 0.000000e+00
W(28,2)= 0.000000e+00
W(28,3)= 0.000000e+00
W(28,4)= 0.000000e+00
W(28,5)= 0.000000e+00
W(28,6)= 0.000000e+00
W(28,7)= 0.000000e+00
W(28,8)= 0.000000e+00
W(28,9)= 0.000000e+00
W(28,10)= 0.000000e+00
W(28,11)= -7.801852e+00
W(28,12)= 0.000000e+00
W(28,13)= 0.000000e+00
W(28,14)= 0.000000e+00
W(28,15)= 0.000000e+00
W(28,16)= 0.000000e+00
W(28,17)= 0.000000e+00
W(28,18)= 0.000000e+00
W(28,19)= 0.000000e+00
W(28,20)= 0.000000e+00
W(28,21)= 0.000000e+00
W(28,22)= 0.000000e+00
W(28,23)= 0.000000e+00
W(28,24)= 0.000000e+00
W(28,25)= 0.000000e+00
W(28,26)= 0.000000e+00
W(28,27)= 0.000000e+00
W(28,28)= 0.000000e+00
W(28,29)= 0.000000e+00
B(28)= 7.801852e+00
Alpha(29)= 2.381561e+00
Beta(29)= 2.186731e+00
W(29,0)= 0.000000e+00
W(29,1)= 0.000000e+00
W(29,2)= 0.000000e+00
W(29,3)= 0.000000e+00
W(29,4)= 0.000000e+00
W(29,5)= 0.000000e+00
W(29,6)= 0.000000e+00
W(29,7)= 0.000000e+00
W(29,8)= 0.000000e+00
W(29,9)= 0.000000e+00
W(29,10)= 0.000000e+00
W(29,11)= 0.000000e+00
W(29,12)= 0.000000e+00
W(29,13)= 0.000000e+00
W(29,14)= 0.000000e+00
W(29,15)= 0.000000e+00
W(29,16)= 0.000000e+00
W(29,17)= 0.000000e+00
W(29,18)= 0.000000e+00
W(29,19)= 0.000000e+00
W(29,20)= 0.000000e+00
W(29,21)= 0.000000e+00
W(29,22)= 0.000000e+00
W(29,23)= 0.000000e+00
W(29,24)= 0.000000e+00
W(29,25)= 0.000000e+00
W(29,26)= 0.000000e+00
W(29,27)= 0.000000e+00
W(29,28)= 0.000000e+00
W(29,29)= -8.380192e+00
B(29)= 8.380192e+00
