# Supplementary material for: Inference of Vohradský's Models of Genetic Networks by Solving Two-Dimensional Function Optimization Problems
Source: PLoS One. 2013 Dec 30;8(12):e83308. doi: 10.1371/journal.pone.0083308 (PMC3875442; doi:10.1371/journal.pone.0083308)
Supplement: Text S2 — Time-series data used in the ‘Inference in noisy environment’ section (compressed by gzip). (GZ) [file pone.0083308.s002.gz › time_series_data/gene30/50sets/tc.dat351]

Time "G0" "G1" "G2" "G3" "G4" "G5" "G6" "G7" "G8" "G9" "G10" "G11" "G12" "G13" "G14" "G15" "G16" "G17" "G18" "G19" "G20" "G21" "G22" "G23" "G24" "G25" "G26" "G27" "G28" "G29"
0.000000e+00	2.012693e+00, 3.307286e+00, 1.575099e+00, 9.698341e-01, 2.385304e+00, 3.881920e-01, 2.112376e+00, 1.869153e+00, 1.048693e+00, 1.270006e+00, 3.019086e+00, 9.389326e-01, 3.532373e-01, 7.713327e-01, 1.381704e+00, 1.741361e+00, 4.457562e-02, 1.015588e+00, 3.125801e-01, 1.768160e+00, 6.482279e-01, 1.116145e+00, 2.253256e+00, 1.921159e+00, 2.428812e+00, 4.339711e-01, 1.747006e+00, 9.112497e-01, 2.55928…
2.000000e-01	1.076576e+00, 2.031258e+00, 1.435747e+00, 1.143478e+00, 2.146593e+00, 2.700556e-01, 1.866674e+00, 9.338070e-01, 1.127839e+00, 5.959440e-01, 1.910153e+00, 7.175329e-01, 4.656822e-01, 5.957113e-01, 9.735954e-01, 1.815070e+00, 3.244776e-02, 7.504804e-01, 2.277325e-01, 1.370112e+00, 4.401339e-01, 9.516053e-01, 1.402525e+00, 1.305901e+00, 1.647408e+00, 4.811362e-01, 2.227700e+00, 5.693678e-01, 1.60163…
4.000000e-01	6.715237e-01, 1.181133e+00, 1.404436e+00, 1.024498e+00, 2.094765e+00, 2.318479e-01, 1.565285e+00, 6.482446e-01, 9.544983e-01, 3.946593e-01, 1.802487e+00, 7.169480e-01, 5.051677e-01, 6.154780e-01, 8.473693e-01, 1.644659e+00, 9.582924e-02, 8.675062e-01, 3.331653e-01, 1.518897e+00, 3.820388e-01, 8.374109e-01, 9.333563e-01, 7.605685e-01, 1.224656e+00, 3.158338e-01, 1.532167e+00, 5.010309e-01, 1.60140…
6.000000e-01	3.763181e-01, 6.561483e-01, 1.224305e+00, 1.166385e+00, 1.733233e+00, 1.725134e-01, 1.331433e+00, 3.917604e-01, 7.802945e-01, 2.805625e-01, 1.556878e+00, 7.631779e-01, 6.585480e-01, 6.763874e-01, 4.597774e-01, 1.440716e+00, 1.458728e-01, 6.205355e-01, 6.198303e-01, 1.403635e+00, 2.869501e-01, 7.283911e-01, 8.160939e-01, 8.426271e-01, 9.089575e-01, 2.397509e-01, 1.344307e+00, 6.551170e-01, 1.41106…
8.000000e-01	2.387647e-01, 4.685483e-01, 1.393064e+00, 1.185816e+00, 1.650952e+00, 1.173009e-01, 8.878666e-01, 2.120391e-01, 5.482343e-01, 1.634103e-01, 1.233722e+00, 7.454769e-01, 8.085173e-01, 7.967619e-01, 3.623471e-01, 1.265290e+00, 2.314940e-01, 4.898446e-01, 7.339886e-01, 1.327567e+00, 2.433987e-01, 8.374269e-01, 5.370864e-01, 7.642904e-01, 5.764093e-01, 2.419348e-01, 1.644172e+00, 8.731494e-01, 1.27032…
1.000000e+00	1.928209e-01, 4.369827e-01, 1.146046e+00, 1.289905e+00, 1.263413e+00, 8.689860e-02, 1.028976e+00, 1.661192e-01, 5.682002e-01, 1.184205e-01, 1.134119e+00, 7.331724e-01, 6.226616e-01, 6.129707e-01, 2.424486e-01, 1.105663e+00, 2.945274e-01, 3.943707e-01, 8.013721e-01, 1.216113e+00, 2.268384e-01, 8.932719e-01, 3.830951e-01, 8.308691e-01, 4.050815e-01, 2.416047e-01, 1.516616e+00, 9.677902e-01, 1.25543…
1.200000e+00	1.927437e-01, 4.578831e-01, 1.158083e+00, 1.190921e+00, 1.114334e+00, 7.894467e-02, 1.038364e+00, 8.815993e-02, 4.473091e-01, 1.430331e-01, 1.237650e+00, 7.734457e-01, 9.020803e-01, 5.519078e-01, 1.553588e-01, 9.847099e-01, 3.969019e-01, 3.405671e-01, 7.770148e-01, 1.088555e+00, 2.736449e-01, 7.907704e-01, 2.919098e-01, 7.429846e-01, 2.461943e-01, 2.494222e-01, 1.416686e+00, 1.324419e+00, 1.51910…
1.400000e+00	3.623568e-01, 5.803380e-01, 1.447492e+00, 1.573303e+00, 8.132142e-01, 7.097185e-02, 7.508634e-01, 5.677371e-02, 4.419351e-01, 2.281680e-01, 9.547013e-01, 7.896368e-01, 9.456524e-01, 3.041245e-01, 1.638902e-01, 8.470032e-01, 3.837278e-01, 2.510209e-01, 8.963975e-01, 8.216799e-01, 4.729884e-01, 1.010640e+00, 2.719539e-01, 7.545738e-01, 1.452737e-01, 3.767263e-01, 1.646330e+00, 1.284037e+00, 1.19735…
1.600000e+00	5.359474e-01, 7.956228e-01, 1.551776e+00, 1.425907e+00, 5.456863e-01, 5.491895e-02, 4.377634e-01, 5.767912e-02, 3.260176e-01, 2.777553e-01, 8.670453e-01, 7.576828e-01, 9.240297e-01, 2.755408e-01, 8.944431e-02, 5.582761e-01, 4.993168e-01, 2.149925e-01, 9.894520e-01, 5.599714e-01, 6.480399e-01, 9.518596e-01, 2.064253e-01, 6.412929e-01, 8.438838e-02, 3.929163e-01, 1.208623e+00, 1.738737e+00, 1.31085…
1.800000e+00	7.116854e-01, 8.615025e-01, 1.498667e+00, 1.429673e+00, 4.431433e-01, 4.656262e-02, 4.614393e-01, 1.759619e-01, 2.326440e-01, 4.397262e-01, 7.939843e-01, 8.699165e-01, 8.584611e-01, 1.887437e-01, 8.099714e-02, 3.234367e-01, 4.334794e-01, 1.659837e-01, 8.743500e-01, 4.690209e-01, 9.243477e-01, 8.095355e-01, 1.363292e-01, 7.056072e-01, 4.777664e-02, 5.567532e-01, 1.534023e+00, 1.332083e+00, 1.20081…
2.000000e+00	7.509989e-01, 9.052392e-01, 1.368743e+00, 1.586425e+00, 2.888458e-01, 3.858994e-02, 2.573923e-01, 5.134262e-01, 2.028317e-01, 4.995425e-01, 8.483991e-01, 8.708136e-01, 9.720800e-01, 1.544203e-01, 6.143306e-02, 2.321262e-01, 4.799338e-01, 1.272497e-01, 7.756450e-01, 3.789098e-01, 1.116010e+00, 7.362998e-01, 8.475247e-02, 7.964685e-01, 3.763962e-02, 6.022521e-01, 1.554203e+00, 1.596602e+00, 1.25973…
0.000000e+00	2.389832e+00, 1.463841e+00, 1.682555e+00, 1.970409e+00, 1.845763e+00, 2.285782e+00, 2.458854e+00, 1.940055e+00, 2.873385e-01, 2.121755e+00, 1.670356e+00, 3.409993e-01, 1.464258e+00, 2.354622e+00, 2.584238e+00, 1.208315e+00, 1.167456e+00, 2.015369e-01, 1.960494e-01, 3.106529e+00, 7.213667e-01, 3.324387e+00, 1.950051e+00, 1.362467e+00, 2.444233e+00, 9.023472e-01, 1.016485e+00, 1.623011e+00, 1.51502…
2.000000e-01	1.509677e+00, 1.168394e+00, 1.017570e+00, 1.982807e+00, 1.572814e+00, 1.847277e+00, 2.272594e+00, 1.324962e+00, 2.230943e-01, 1.085276e+00, 1.569616e+00, 6.151226e-01, 9.663669e-01, 1.373190e+00, 2.068726e+00, 1.512181e+00, 7.132688e-01, 3.885096e-01, 1.618027e-01, 2.197497e+00, 5.461882e-01, 1.369421e+00, 1.460680e+00, 1.062413e+00, 1.588222e+00, 8.233130e-01, 7.020421e-01, 1.019800e+00, 1.26336…
4.000000e-01	9.490047e-01, 8.434956e-01, 6.411335e-01, 1.721980e+00, 1.285403e+00, 1.604923e+00, 1.580319e+00, 1.037087e+00, 2.076358e-01, 8.066778e-01, 1.505753e+00, 8.980852e-01, 1.132097e+00, 1.231818e+00, 1.662874e+00, 1.206031e+00, 4.386393e-01, 5.353459e-01, 1.889159e-01, 1.786945e+00, 5.242779e-01, 1.084970e+00, 1.283979e+00, 9.661967e-01, 8.377710e-01, 6.088154e-01, 5.220726e-01, 1.027580e+00, 1.36873…
6.000000e-01	5.862205e-01, 5.415352e-01, 5.763660e-01, 1.379276e+00, 9.982530e-01, 1.256690e+00, 1.383910e+00, 5.079460e-01, 1.291460e-01, 5.324391e-01, 1.038389e+00, 8.152271e-01, 1.106056e+00, 8.845560e-01, 1.060446e+00, 1.095911e+00, 3.489756e-01, 6.118029e-01, 4.497641e-01, 1.726163e+00, 4.224102e-01, 1.021287e+00, 8.124932e-01, 7.923906e-01, 5.800747e-01, 5.152613e-01, 4.354904e-01, 9.554679e-01, 1.29541…
8.000000e-01	5.679821e-01, 3.701924e-01, 2.594930e-01, 1.260133e+00, 7.863017e-01, 7.867670e-01, 1.502646e+00, 3.160782e-01, 1.239642e-01, 3.175135e-01, 1.301932e+00, 8.750062e-01, 9.817518e-01, 7.599585e-01, 8.908933e-01, 1.144967e+00, 4.503875e-01, 5.251009e-01, 6.324289e-01, 1.081163e+00, 3.956238e-01, 7.370323e-01, 6.100335e-01, 7.636840e-01, 3.643082e-01, 7.138278e-01, 3.429082e-01, 1.485778e+00, 1.22940…
1.000000e+00	5.937937e-01, 3.695217e-01, 2.156629e-01, 1.060997e+00, 6.864340e-01, 7.728883e-01, 1.157526e+00, 1.863447e-01, 1.225202e-01, 2.496968e-01, 1.017177e+00, 8.111636e-01, 1.044410e+00, 5.624388e-01, 6.646963e-01, 1.112410e+00, 3.681755e-01, 5.748017e-01, 8.015391e-01, 1.090927e+00, 2.687603e-01, 8.463872e-01, 4.733209e-01, 5.731720e-01, 1.877184e-01, 6.340451e-01, 5.364791e-01, 1.294126e+00, 1.19483…
1.200000e+00	6.773372e-01, 3.300583e-01, 1.367708e-01, 1.272753e+00, 5.472039e-01, 6.701207e-01, 9.020256e-01, 1.161326e-01, 9.983351e-02, 1.757197e-01, 1.028062e+00, 9.122272e-01, 1.061891e+00, 3.006642e-01, 3.796268e-01, 1.006180e+00, 3.841988e-01, 3.337114e-01, 6.908479e-01, 8.558156e-01, 3.779953e-01, 9.699199e-01, 3.248621e-01, 5.381995e-01, 1.216759e-01, 6.853612e-01, 7.491075e-01, 1.421270e+00, 1.22608…
1.400000e+00	8.690818e-01, 6.504762e-01, 2.387928e-01, 1.371372e+00, 3.429995e-01, 5.684760e-01, 6.888492e-01, 9.403885e-02, 8.295428e-02, 3.003747e-01, 1.020236e+00, 7.484837e-01, 9.225550e-01, 1.839766e-01, 3.120904e-01, 7.180659e-01, 4.477961e-01, 2.811241e-01, 8.267049e-01, 6.721488e-01, 6.266391e-01, 8.462369e-01, 2.537188e-01, 6.217611e-01, 6.962725e-02, 8.066811e-01, 1.052573e+00, 1.534764e+00, 1.16007…
1.600000e+00	8.835874e-01, 8.239334e-01, 5.177797e-01, 1.586703e+00, 2.827031e-01, 3.871821e-01, 3.896875e-01, 1.135434e-01, 6.114812e-02, 3.966084e-01, 7.195407e-01, 9.247141e-01, 8.837343e-01, 1.632930e-01, 2.020241e-01, 4.659381e-01, 4.586257e-01, 2.753963e-01, 8.796558e-01, 4.978958e-01, 8.797087e-01, 7.691467e-01, 2.074898e-01, 6.263795e-01, 4.391749e-02, 9.563559e-01, 8.818131e-01, 1.599231e+00, 1.29420…
1.800000e+00	8.881985e-01, 9.612393e-01, 6.365017e-01, 1.547059e+00, 1.885682e-01, 2.997020e-01, 4.131754e-01, 3.483971e-01, 6.529670e-02, 4.918210e-01, 8.229402e-01, 8.629549e-01, 8.842587e-01, 1.077151e-01, 1.618286e-01, 3.674469e-01, 4.087504e-01, 1.926949e-01, 8.607940e-01, 3.875023e-01, 1.068785e+00, 8.867678e-01, 1.570834e-01, 5.501245e-01, 3.050627e-02, 9.944109e-01, 1.396474e+00, 1.567280e+00, 1.33844…
2.000000e+00	9.805914e-01, 1.012907e+00, 1.035166e+00, 1.440380e+00, 1.483530e-01, 2.481721e-01, 3.022498e-01, 4.904835e-01, 6.003362e-02, 5.306383e-01, 7.424070e-01, 9.257062e-01, 7.221989e-01, 7.085920e-02, 1.198617e-01, 2.140362e-01, 4.733411e-01, 1.592539e-01, 7.270170e-01, 2.971903e-01, 1.020908e+00, 7.729153e-01, 1.305442e-01, 6.487351e-01, 1.747079e-02, 1.219529e+00, 1.427808e+00, 1.607617e+00, 1.30427…
0.000000e+00	1.802535e+00, 9.102382e-01, 7.692448e-02, 3.236749e-01, 3.450903e-01, 1.265457e+00, 2.382044e+00, 2.231618e+00, 3.476201e-01, 1.815552e+00, 2.632517e-01, 6.188734e-01, 9.194158e-01, 1.910430e+00, 2.377560e+00, 2.115039e+00, 2.636934e+00, 1.497390e+00, 1.147103e+00, 1.341945e+00, 1.286786e-01, 2.842353e+00, 1.776905e+00, 2.501108e+00, 2.326218e+00, 2.000995e+00, 3.171252e-01, 2.237148e+00, 1.49937…
2.000000e-01	1.498856e+00, 5.321008e-01, 4.995093e-02, 7.529222e-01, 2.598689e-01, 1.300011e+00, 1.946996e+00, 1.221615e+00, 5.748574e-01, 1.204079e+00, 2.650727e-01, 2.948766e-01, 7.815019e-01, 1.298213e+00, 2.091689e+00, 2.056638e+00, 1.716206e+00, 1.397824e+00, 9.277839e-01, 1.059172e+00, 8.812547e-02, 1.672721e+00, 1.438597e+00, 1.429043e+00, 1.602658e+00, 2.079109e+00, 2.160386e-01, 1.650400e+00, 1.16334…
4.000000e-01	1.337308e+00, 3.780790e-01, 3.292700e-02, 7.730793e-01, 1.927094e-01, 1.777540e+00, 1.746155e+00, 1.017989e+00, 6.146892e-01, 7.198732e-01, 1.698194e-01, 2.779034e-01, 7.908792e-01, 7.203777e-01, 1.703276e+00, 1.971754e+00, 9.668035e-01, 1.730251e+00, 6.269702e-01, 1.015971e+00, 7.304361e-02, 1.053748e+00, 1.479118e+00, 7.717347e-01, 1.068081e+00, 2.008056e+00, 1.868171e-01, 1.400094e+00, 8.10858…
6.000000e-01	1.044471e+00, 2.216135e-01, 1.982980e-02, 8.546535e-01, 2.009898e-01, 1.377698e+00, 1.062092e+00, 8.249023e-01, 7.139788e-01, 4.616421e-01, 1.190269e-01, 1.943525e-01, 7.264003e-01, 6.110676e-01, 1.476556e+00, 1.521886e+00, 7.397843e-01, 1.345982e+00, 4.172388e-01, 8.110309e-01, 6.271269e-02, 1.030488e+00, 1.235690e+00, 5.762388e-01, 5.187346e-01, 1.562845e+00, 1.344008e-01, 1.383292e+00, 9.56009…
8.000000e-01	1.104882e+00, 1.701468e-01, 1.351742e-02, 8.494678e-01, 1.669808e-01, 1.207548e+00, 8.103376e-01, 5.222412e-01, 7.178385e-01, 3.219765e-01, 9.272840e-02, 2.549793e-01, 5.210856e-01, 3.402212e-01, 7.780772e-01, 1.193589e+00, 5.782839e-01, 9.738227e-01, 4.718843e-01, 6.054332e-01, 5.922099e-02, 8.387310e-01, 9.506795e-01, 4.312798e-01, 3.655267e-01, 1.867042e+00, 1.192809e-01, 1.282623e+00, 9.24884…
1.000000e+00	1.077463e+00, 3.306475e-01, 9.609828e-03, 1.340299e+00, 1.466529e-01, 9.649547e-01, 6.803281e-01, 3.789430e-01, 8.024393e-01, 2.504666e-01, 7.468429e-02, 3.932895e-01, 6.546859e-01, 3.136439e-01, 5.351943e-01, 8.860755e-01, 4.835753e-01, 1.021307e+00, 4.124244e-01, 4.559526e-01, 2.229335e-01, 8.756085e-01, 7.549055e-01, 5.001500e-01, 2.054738e-01, 1.781696e+00, 3.072307e-01, 1.412462e+00, 1.10799…
1.200000e+00	1.100185e+00, 6.213059e-01, 9.109242e-03, 1.158949e+00, 1.155213e-01, 8.092916e-01, 3.985224e-01, 2.586918e-01, 5.917561e-01, 4.073069e-01, 5.838067e-02, 5.901965e-01, 7.158542e-01, 1.870083e-01, 3.634176e-01, 5.924054e-01, 4.612654e-01, 6.313054e-01, 3.888496e-01, 3.785525e-01, 5.418289e-01, 7.009843e-01, 5.584046e-01, 4.321027e-01, 1.345638e-01, 1.954646e+00, 5.073941e-01, 1.504064e+00, 1.13212…
1.400000e+00	9.498274e-01, 6.875674e-01, 3.621112e-02, 1.173696e+00, 8.360732e-02, 6.246693e-01, 3.959513e-01, 5.174368e-01, 5.447771e-01, 3.915238e-01, 4.436536e-02, 7.843126e-01, 7.318814e-01, 1.397823e-01, 2.601500e-01, 3.400960e-01, 4.629676e-01, 6.097050e-01, 4.289004e-01, 3.088010e-01, 6.957561e-01, 8.464164e-01, 4.895628e-01, 5.564761e-01, 6.037851e-02, 1.903076e+00, 8.751153e-01, 1.574997e+00, 1.51574…
1.600000e+00	8.517443e-01, 8.798953e-01, 1.537563e-01, 1.330473e+00, 5.708829e-02, 4.929547e-01, 2.305351e-01, 5.732135e-01, 3.512470e-01, 4.077077e-01, 3.047821e-02, 7.486895e-01, 8.741069e-01, 8.704200e-02, 1.912276e-01, 2.689423e-01, 4.582681e-01, 4.128255e-01, 5.578460e-01, 2.373842e-01, 7.056720e-01, 8.168248e-01, 3.718797e-01, 4.107867e-01, 4.428146e-02, 1.608908e+00, 1.038105e+00, 1.574015e+00, 1.37470…
1.800000e+00	8.416846e-01, 1.060356e+00, 4.268185e-01, 1.169794e+00, 4.653016e-02, 3.891351e-01, 1.963866e-01, 8.313157e-01, 3.139942e-01, 4.539944e-01, 2.434300e-02, 7.597511e-01, 8.751361e-01, 5.903423e-02, 1.394304e-01, 1.771415e-01, 4.595467e-01, 3.788356e-01, 5.977676e-01, 1.415996e-01, 1.091596e+00, 8.835037e-01, 2.418331e-01, 5.689043e-01, 2.792297e-02, 1.759839e+00, 1.250096e+00, 1.608625e+00, 1.53039…
2.000000e+00	8.940388e-01, 1.084339e+00, 5.961815e-01, 1.339290e+00, 3.646599e-02, 2.931287e-01, 1.407237e-01, 1.005313e+00, 2.396422e-01, 4.717312e-01, 2.235741e-02, 9.984993e-01, 7.960654e-01, 5.124240e-02, 1.299901e-01, 1.392393e-01, 5.106891e-01, 2.571351e-01, 6.861207e-01, 1.260101e-01, 1.161218e+00, 9.632426e-01, 1.588841e-01, 5.999159e-01, 1.561558e-02, 1.684701e+00, 1.075921e+00, 1.670641e+00, 1.22463…
0.000000e+00	1.475246e+00, 4.609530e-01, 1.931647e+00, 1.493595e+00, 1.530003e+00, 1.585355e+00, 1.915957e+00, 6.424793e-01, 2.099544e+00, 5.784722e-01, 2.231900e+00, 1.066629e+00, 1.487826e+00, 1.533894e+00, 5.306944e-01, 9.970785e-01, 3.261456e+00, 2.940235e+00, 1.275570e+00, 1.991390e+00, 1.993137e+00, 5.887229e-01, 1.502115e+00, 2.302018e+00, 1.814032e+00, 1.848233e+00, 2.877659e+00, 2.319666e+00, 4.67530…
2.000000e-01	1.113589e+00, 4.945984e-01, 1.749213e+00, 1.176817e+00, 1.111018e+00, 1.755147e+00, 1.495389e+00, 6.513499e-01, 1.943014e+00, 5.509472e-01, 1.574808e+00, 8.599979e-01, 1.168194e+00, 8.454325e-01, 3.671344e-01, 7.909099e-01, 2.167920e+00, 2.072764e+00, 9.328291e-01, 1.531187e+00, 1.908244e+00, 6.356478e-01, 1.444359e+00, 1.549005e+00, 1.335146e+00, 1.254595e+00, 1.649656e+00, 1.900019e+00, 2.70874…
4.000000e-01	7.311207e-01, 6.625606e-01, 1.511456e+00, 9.072114e-01, 7.795506e-01, 2.033612e+00, 1.362731e+00, 9.062304e-01, 1.812982e+00, 3.737728e-01, 1.121135e+00, 7.915507e-01, 8.331486e-01, 7.090560e-01, 2.784145e-01, 1.286640e+00, 1.154981e+00, 1.628571e+00, 7.199938e-01, 1.365129e+00, 1.580112e+00, 9.375736e-01, 1.400992e+00, 1.231216e+00, 8.828032e-01, 1.151657e+00, 1.059296e+00, 1.646092e+00, 2.32335…
6.000000e-01	7.867507e-01, 5.207584e-01, 9.872098e-01, 5.954803e-01, 5.761569e-01, 1.900946e+00, 1.179692e+00, 8.277352e-01, 1.486566e+00, 2.825276e-01, 8.556797e-01, 5.431559e-01, 6.926652e-01, 4.042742e-01, 2.119681e-01, 9.262170e-01, 9.313496e-01, 1.304749e+00, 8.513588e-01, 8.567348e-01, 1.493174e+00, 9.532789e-01, 1.206786e+00, 9.783616e-01, 5.959020e-01, 1.164538e+00, 8.067851e-01, 1.510648e+00, 3.18263…
8.000000e-01	8.983119e-01, 4.204054e-01, 6.122201e-01, 4.386088e-01, 3.930066e-01, 1.449363e+00, 8.960904e-01, 9.916840e-01, 1.448723e+00, 2.776202e-01, 6.369698e-01, 3.305898e-01, 6.475257e-01, 3.280578e-01, 1.388187e-01, 9.265679e-01, 6.318598e-01, 1.092871e+00, 1.019048e+00, 7.618535e-01, 1.192654e+00, 7.917936e-01, 7.851248e-01, 9.983241e-01, 3.578143e-01, 1.095924e+00, 6.211391e-01, 1.394393e+00, 3.85991…
1.000000e+00	9.069301e-01, 7.466877e-01, 5.157435e-01, 4.211027e-01, 2.362789e-01, 1.219566e+00, 6.761184e-01, 9.837368e-01, 1.084962e+00, 2.959280e-01, 5.045483e-01, 1.531541e-01, 4.812004e-01, 2.246392e-01, 1.033990e-01, 5.925042e-01, 4.953493e-01, 8.363785e-01, 8.122564e-01, 6.438499e-01, 1.298392e+00, 9.170112e-01, 5.846068e-01, 9.733088e-01, 2.314952e-01, 1.323986e+00, 4.182288e-01, 1.560212e+00, 6.06949…
1.200000e+00	9.208673e-01, 8.483786e-01, 3.597886e-01, 4.798656e-01, 2.095715e-01, 8.563170e-01, 4.833256e-01, 1.178652e+00, 1.215287e+00, 4.334259e-01, 3.835412e-01, 9.400150e-02, 4.080996e-01, 1.558163e-01, 7.334987e-02, 4.721447e-01, 5.368485e-01, 6.454462e-01, 8.679268e-01, 5.107998e-01, 1.298752e+00, 8.218028e-01, 4.345030e-01, 8.450695e-01, 1.426210e-01, 1.439416e+00, 5.816192e-01, 1.642351e+00, 7.00058…
1.400000e+00	9.751781e-01, 7.909313e-01, 2.518427e-01, 6.122196e-01, 1.391552e-01, 7.589544e-01, 4.006202e-01, 1.058539e+00, 1.349355e+00, 4.653700e-01, 3.251702e-01, 7.103438e-02, 2.455206e-01, 1.255252e-01, 5.806903e-02, 3.559463e-01, 4.885943e-01, 4.465808e-01, 7.879611e-01, 3.271751e-01, 1.479696e+00, 7.830229e-01, 3.645465e-01, 7.699058e-01, 6.861494e-02, 1.347558e+00, 5.758363e-01, 1.326726e+00, 7.45036…
1.600000e+00	8.741024e-01, 9.403815e-01, 2.136335e-01, 8.695197e-01, 1.274718e-01, 5.309402e-01, 2.607858e-01, 1.041449e+00, 1.193155e+00, 4.283864e-01, 2.562981e-01, 1.415936e-01, 2.587286e-01, 6.341787e-02, 5.075588e-02, 2.353533e-01, 5.227280e-01, 4.162478e-01, 6.690611e-01, 2.463036e-01, 1.485027e+00, 7.606394e-01, 2.765094e-01, 8.486699e-01, 5.648210e-02, 1.514573e+00, 9.032549e-01, 1.687429e+00, 1.00775…
1.800000e+00	7.579094e-01, 9.775599e-01, 4.524032e-01, 9.411534e-01, 7.946188e-02, 4.827691e-01, 1.780133e-01, 1.216485e+00, 1.196524e+00, 6.283345e-01, 1.857982e-01, 2.881485e-01, 3.050599e-01, 4.721981e-02, 4.639813e-02, 1.271267e-01, 4.918562e-01, 3.127002e-01, 6.295708e-01, 1.934583e-01, 1.358282e+00, 9.192240e-01, 1.451685e-01, 9.550719e-01, 3.452587e-02, 1.530852e+00, 1.258478e+00, 1.536399e+00, 8.24006…
2.000000e+00	9.019651e-01, 9.816247e-01, 5.360757e-01, 1.227729e+00, 5.640952e-02, 3.292998e-01, 1.357968e-01, 1.222082e+00, 1.047412e+00, 4.699341e-01, 1.324290e-01, 4.180919e-01, 2.971811e-01, 3.394035e-02, 4.082770e-02, 7.802136e-02, 4.456068e-01, 2.348111e-01, 6.677191e-01, 1.651271e-01, 1.656470e+00, 8.524909e-01, 1.176525e-01, 8.004003e-01, 2.096274e-02, 1.367080e+00, 1.325832e+00, 1.690037e+00, 8.46728…
0.000000e+00	1.708722e-01, 7.399226e-01, 1.672923e+00, 2.734613e+00, 9.090026e-01, 1.975686e+00, 1.456606e+00, 2.507507e+00, 1.703131e+00, 1.665678e+00, 2.397835e-01, 2.121882e+00, 9.368523e-01, 4.139514e-01, 2.926413e+00, 3.838606e-01, 3.578957e+00, 3.352889e+00, 3.118226e+00, 2.295715e+00, 1.970348e-01, 1.434109e+00, 1.191273e+00, 2.889460e+00, 2.196842e+00, 4.453597e-01, 1.323561e+00, 2.511407e+00, 2.92981…
2.000000e-01	4.443737e-01, 8.672749e-01, 1.292623e+00, 2.762337e+00, 7.464081e-01, 2.003448e+00, 1.397334e+00, 1.803751e+00, 1.687686e+00, 1.346233e+00, 4.307649e-01, 1.801309e+00, 1.000323e+00, 3.134276e-01, 2.602486e+00, 8.325985e-01, 2.125154e+00, 2.263815e+00, 2.305047e+00, 1.542277e+00, 4.257630e-01, 6.981708e-01, 1.406082e+00, 1.958516e+00, 1.479362e+00, 8.111147e-01, 8.475358e-01, 2.044757e+00, 2.13552…
4.000000e-01	5.564748e-01, 8.402384e-01, 9.008585e-01, 2.360345e+00, 4.883333e-01, 1.992082e+00, 1.160390e+00, 8.791117e-01, 1.024805e+00, 8.798158e-01, 5.412689e-01, 1.340335e+00, 8.876663e-01, 2.461451e-01, 2.371611e+00, 8.170105e-01, 1.164728e+00, 1.711510e+00, 1.859985e+00, 1.272042e+00, 5.555584e-01, 8.653791e-01, 1.028937e+00, 1.462220e+00, 1.150833e+00, 8.291171e-01, 5.407880e-01, 1.497690e+00, 1.47541…
6.000000e-01	8.227344e-01, 7.531946e-01, 5.702781e-01, 1.990927e+00, 3.016999e-01, 2.053442e+00, 1.074433e+00, 8.714149e-01, 8.866974e-01, 8.247025e-01, 4.544307e-01, 1.215854e+00, 1.041273e+00, 1.619202e-01, 1.678487e+00, 9.176157e-01, 9.238018e-01, 1.925780e+00, 1.743313e+00, 9.242214e-01, 7.085190e-01, 8.451864e-01, 8.869625e-01, 1.336242e+00, 8.386017e-01, 1.166652e+00, 3.330854e-01, 1.333722e+00, 8.25449…
8.000000e-01	8.793273e-01, 7.294348e-01, 4.037197e-01, 1.544708e+00, 2.807523e-01, 1.832758e+00, 7.123216e-01, 9.973683e-01, 7.991234e-01, 5.304379e-01, 4.437645e-01, 1.140132e+00, 7.263517e-01, 1.375961e-01, 1.182216e+00, 8.132559e-01, 7.431651e-01, 1.629788e+00, 1.386318e+00, 7.933767e-01, 7.120766e-01, 8.276172e-01, 6.169143e-01, 9.178581e-01, 4.303859e-01, 1.236405e+00, 2.335724e-01, 1.195876e+00, 7.45436…
1.000000e+00	8.167228e-01, 9.971045e-01, 2.258226e-01, 1.297255e+00, 2.253304e-01, 1.631430e+00, 6.853949e-01, 1.088496e+00, 5.660717e-01, 5.823619e-01, 3.503068e-01, 8.657064e-01, 7.224920e-01, 7.376840e-02, 8.283893e-01, 6.288560e-01, 6.200324e-01, 1.241137e+00, 1.238409e+00, 6.124629e-01, 1.038707e+00, 8.341214e-01, 5.354405e-01, 8.740540e-01, 2.454080e-01, 1.156222e+00, 1.767523e-01, 1.540496e+00, 7.66070…
1.200000e+00	8.450080e-01, 1.014365e+00, 1.252290e-01, 1.247846e+00, 1.281853e-01, 1.257750e+00, 5.191158e-01, 1.293127e+00, 4.713281e-01, 5.340973e-01, 2.881531e-01, 9.306159e-01, 4.177489e-01, 6.241277e-02, 5.265389e-01, 4.213863e-01, 6.321177e-01, 1.189622e+00, 1.226606e+00, 3.893185e-01, 1.213577e+00, 9.441358e-01, 4.572814e-01, 7.003867e-01, 1.920577e-01, 1.396055e+00, 1.934827e-01, 1.571006e+00, 7.13227…
1.400000e+00	1.021397e+00, 1.145581e+00, 9.240245e-02, 1.249725e+00, 1.011291e-01, 7.886159e-01, 3.536645e-01, 1.123701e+00, 3.589256e-01, 6.342965e-01, 2.006157e-01, 8.498636e-01, 4.952457e-01, 4.313670e-02, 4.031722e-01, 2.523181e-01, 5.880896e-01, 8.295418e-01, 9.704728e-01, 3.061473e-01, 1.081215e+00, 8.748249e-01, 3.278255e-01, 8.218104e-01, 1.217859e-01, 1.404479e+00, 3.859413e-01, 1.606462e+00, 7.69261…
1.600000e+00	9.082010e-01, 1.264622e+00, 7.609273e-02, 1.287830e+00, 7.069582e-02, 6.949070e-01, 2.306336e-01, 1.235894e+00, 2.967911e-01, 4.977462e-01, 1.667407e-01, 9.895952e-01, 4.270885e-01, 4.005432e-02, 3.102970e-01, 1.405762e-01, 5.330287e-01, 8.395084e-01, 8.425179e-01, 2.571416e-01, 1.416131e+00, 8.778629e-01, 2.279270e-01, 7.378616e-01, 6.870650e-02, 1.490395e+00, 7.037504e-01, 1.274383e+00, 8.40973…
1.800000e+00	8.874876e-01, 1.074792e+00, 1.293556e-01, 1.513118e+00, 4.721839e-02, 5.391828e-01, 1.842936e-01, 9.310291e-01, 2.430083e-01, 5.191023e-01, 1.394021e-01, 7.845112e-01, 4.816634e-01, 2.715678e-02, 2.066113e-01, 1.104810e-01, 5.013298e-01, 4.486063e-01, 8.267554e-01, 2.211002e-01, 1.342144e+00, 8.697083e-01, 1.387972e-01, 5.993692e-01, 3.744548e-02, 1.639108e+00, 7.644257e-01, 1.680746e+00, 1.18029…
2.000000e+00	9.911392e-01, 1.312167e+00, 3.239183e-01, 1.434129e+00, 4.247973e-02, 3.286288e-01, 1.429957e-01, 1.067637e+00, 2.219670e-01, 5.892393e-01, 1.135366e-01, 1.194315e+00, 6.066059e-01, 1.868168e-02, 1.860698e-01, 6.489959e-02, 5.008645e-01, 4.654711e-01, 7.381735e-01, 1.579157e-01, 1.379446e+00, 9.529077e-01, 1.098607e-01, 6.255712e-01, 2.592487e-02, 1.344275e+00, 1.001126e+00, 1.829191e+00, 1.28355…
0.000000e+00	2.303082e+00, 1.454198e+00, 3.056694e-01, 1.953090e+00, 4.064705e-01, 2.978769e+00, 3.315440e+00, 1.161103e+00, 7.783058e-01, 8.818132e-01, 1.799790e+00, 1.787093e+00, 1.433017e+00, 2.409110e+00, 1.348322e+00, 3.343573e+00, 2.378761e+00, 6.383644e-01, 1.833921e-01, 1.935106e+00, 2.409985e+00, 2.145232e+00, 1.823464e+00, 2.115997e+00, 2.121790e-01, 2.563702e+00, 2.086720e+00, 1.981119e+00, 1.48880…
2.000000e-01	1.555075e+00, 8.443198e-01, 5.878643e-01, 1.765849e+00, 2.603340e-01, 2.995639e+00, 2.200626e+00, 1.284677e+00, 6.006736e-01, 5.576003e-01, 1.708441e+00, 1.563204e+00, 1.453615e+00, 1.550213e+00, 7.045182e-01, 2.563091e+00, 1.595072e+00, 5.855341e-01, 1.532422e-01, 1.750763e+00, 1.840908e+00, 1.224243e+00, 2.287666e+00, 1.519638e+00, 3.130427e-01, 2.172106e+00, 1.465811e+00, 1.784423e+00, 8.72658…
4.000000e-01	1.701114e+00, 6.582501e-01, 7.700281e-01, 1.959193e+00, 1.602695e-01, 2.696100e+00, 1.796185e+00, 1.166796e+00, 4.619069e-01, 3.264632e-01, 1.104960e+00, 1.220561e+00, 1.326256e+00, 1.101647e+00, 6.207023e-01, 2.283835e+00, 7.529107e-01, 5.238727e-01, 1.072985e-01, 1.299351e+00, 1.588976e+00, 8.756898e-01, 1.684737e+00, 9.468673e-01, 2.374515e-01, 1.530795e+00, 1.032361e+00, 1.741045e+00, 8.85759…
6.000000e-01	1.294325e+00, 4.209017e-01, 5.747356e-01, 1.512513e+00, 1.235303e-01, 1.667333e+00, 1.591341e+00, 9.813540e-01, 4.128266e-01, 2.318956e-01, 8.962760e-01, 1.152719e+00, 8.986445e-01, 6.881917e-01, 3.893362e-01, 1.386166e+00, 4.663535e-01, 3.671061e-01, 7.945917e-02, 9.693981e-01, 1.342973e+00, 9.573515e-01, 1.462316e+00, 5.577930e-01, 1.400901e-01, 1.372384e+00, 6.645040e-01, 1.928721e+00, 8.13791…
8.000000e-01	1.330040e+00, 2.704786e-01, 3.768853e-01, 1.556372e+00, 9.723401e-02, 1.588846e+00, 1.232174e+00, 6.566158e-01, 3.565522e-01, 1.411712e-01, 6.682564e-01, 1.001715e+00, 8.867410e-01, 5.248959e-01, 3.527911e-01, 1.732195e+00, 3.973381e-01, 3.345096e-01, 1.149632e-01, 7.513804e-01, 9.004272e-01, 9.572867e-01, 1.318081e+00, 4.287696e-01, 7.125951e-02, 1.266182e+00, 4.349004e-01, 1.761092e+00, 9.95607…
1.000000e+00	1.057509e+00, 2.124378e-01, 3.075427e-01, 1.300864e+00, 6.920582e-02, 1.063034e+00, 7.735669e-01, 4.954082e-01, 2.927704e-01, 1.000928e-01, 6.212520e-01, 1.141396e+00, 9.853144e-01, 2.989043e-01, 2.296025e-01, 1.287360e+00, 3.375779e-01, 2.887974e-01, 1.579430e-01, 5.149401e-01, 5.441605e-01, 8.625623e-01, 8.776680e-01, 3.671301e-01, 4.373009e-02, 1.680178e+00, 4.090824e-01, 1.768396e+00, 1.13563…
1.200000e+00	9.919320e-01, 3.025011e-01, 2.098103e-01, 1.508766e+00, 4.410468e-02, 9.509857e-01, 6.872805e-01, 3.702494e-01, 1.902647e-01, 1.257040e-01, 3.136153e-01, 1.169804e+00, 7.520226e-01, 2.053073e-01, 1.557249e-01, 7.917607e-01, 3.924337e-01, 1.975091e-01, 2.680168e-01, 4.800755e-01, 7.845593e-01, 8.732397e-01, 6.833723e-01, 3.174400e-01, 3.208893e-02, 1.246518e+00, 4.050816e-01, 1.891182e+00, 1.38241…
1.400000e+00	1.009422e+00, 4.558046e-01, 1.096736e-01, 1.308575e+00, 3.862560e-02, 6.580618e-01, 4.004202e-01, 3.776094e-01, 1.459779e-01, 2.712266e-01, 2.184068e-01, 1.072045e+00, 8.933649e-01, 1.407698e-01, 9.090516e-02, 5.091340e-01, 3.073922e-01, 1.940380e-01, 3.666788e-01, 3.206200e-01, 9.214836e-01, 8.362502e-01, 5.225954e-01, 4.551003e-01, 1.549899e-02, 1.698698e+00, 6.368506e-01, 1.602685e+00, 1.29196…
1.600000e+00	1.031386e+00, 7.392790e-01, 1.503142e-01, 1.344115e+00, 2.683329e-02, 5.699908e-01, 2.788896e-01, 3.026039e-01, 1.350602e-01, 4.140696e-01, 2.215634e-01, 9.482380e-01, 9.225514e-01, 1.005894e-01, 7.088782e-02, 3.432208e-01, 4.424786e-01, 1.549662e-01, 3.656423e-01, 2.510952e-01, 1.041835e+00, 9.169777e-01, 4.359472e-01, 4.706783e-01, 8.964121e-03, 1.541385e+00, 8.731168e-01, 1.615521e+00, 1.06393…
1.800000e+00	9.895992e-01, 8.899409e-01, 3.238866e-01, 1.497840e+00, 1.955535e-02, 5.101168e-01, 2.453027e-01, 6.227120e-01, 1.227456e-01, 4.429436e-01, 2.020178e-01, 9.644799e-01, 8.006114e-01, 6.090215e-02, 5.257207e-02, 2.513143e-01, 4.757348e-01, 1.136566e-01, 4.313045e-01, 2.314836e-01, 9.396717e-01, 9.893168e-01, 2.869279e-01, 4.965512e-01, 4.481107e-03, 1.486459e+00, 1.095343e+00, 1.705820e+00, 1.12012…
2.000000e+00	9.718533e-01, 1.035913e+00, 5.615794e-01, 1.401634e+00, 1.595703e-02, 3.835701e-01, 1.690581e-01, 9.728679e-01, 8.206731e-02, 5.538117e-01, 1.129724e-01, 8.620886e-01, 1.047095e+00, 4.600071e-02, 5.307048e-02, 1.474726e-01, 4.070061e-01, 8.730315e-02, 5.114118e-01, 1.472004e-01, 1.423151e+00, 8.086379e-01, 2.410571e-01, 4.805013e-01, 2.915384e-03, 1.738688e+00, 1.438800e+00, 1.839825e+00, 1.52426…
0.000000e+00	2.306552e-01, 8.671087e-01, 3.160392e+00, 1.556416e+00, 1.360671e+00, 1.041465e+00, 1.525563e+00, 2.592177e+00, 1.718819e+00, 9.733012e-01, 1.359064e+00, 2.998672e+00, 2.400951e+00, 1.117489e+00, 2.651359e-01, 1.680353e+00, 6.127546e-01, 1.363942e+00, 6.883348e-01, 4.131066e-02, 2.262038e+00, 2.451794e+00, 1.541528e+00, 1.569916e+00, 8.165868e-01, 4.208975e-01, 2.175567e+00, 2.599656e+00, 1.57054…
2.000000e-01	2.377229e-01, 6.502242e-01, 2.477461e+00, 1.666221e+00, 9.688044e-01, 8.843184e-01, 1.112336e+00, 1.610399e+00, 1.622792e+00, 6.830032e-01, 1.451816e+00, 2.077034e+00, 1.900063e+00, 7.948737e-01, 3.216480e-01, 1.724900e+00, 4.271557e-01, 1.067517e+00, 9.655278e-01, 4.197575e-02, 1.575575e+00, 1.152825e+00, 1.574864e+00, 1.029119e+00, 4.244078e-01, 4.047080e-01, 2.032762e+00, 2.641213e+00, 1.45911…
4.000000e-01	3.593514e-01, 3.581472e-01, 2.210050e+00, 1.585556e+00, 7.905777e-01, 6.300326e-01, 9.167674e-01, 1.138561e+00, 1.260789e+00, 4.578222e-01, 1.296952e+00, 1.707782e+00, 1.815535e+00, 4.870337e-01, 2.111126e-01, 1.573952e+00, 2.933314e-01, 9.822856e-01, 9.030443e-01, 3.506022e-02, 1.099352e+00, 9.937519e-01, 9.331425e-01, 8.218191e-01, 2.875927e-01, 3.337681e-01, 1.400527e+00, 2.283078e+00, 1.12879…
6.000000e-01	4.770902e-01, 4.257725e-01, 1.562584e+00, 1.366360e+00, 4.775152e-01, 5.197140e-01, 6.389136e-01, 6.820459e-01, 8.974366e-01, 3.366366e-01, 1.329449e+00, 1.187286e+00, 1.578338e+00, 3.056214e-01, 1.479221e-01, 9.522035e-01, 2.423061e-01, 7.760050e-01, 8.636675e-01, 2.524577e-02, 9.832680e-01, 9.282330e-01, 7.202706e-01, 7.139637e-01, 1.749474e-01, 3.136624e-01, 1.989152e+00, 2.403404e+00, 1.09119…
8.000000e-01	8.241813e-01, 5.040609e-01, 1.655647e+00, 1.572116e+00, 3.508224e-01, 3.946660e-01, 5.140451e-01, 4.699266e-01, 6.849974e-01, 3.692542e-01, 1.463652e+00, 1.015859e+00, 1.441768e+00, 2.061454e-01, 1.356116e-01, 6.476080e-01, 4.124856e-01, 6.132126e-01, 8.618600e-01, 1.733425e-02, 1.145397e+00, 7.143658e-01, 5.782793e-01, 8.343467e-01, 9.712452e-02, 3.457986e-01, 1.298477e+00, 2.161356e+00, 9.92460…
1.000000e+00	8.847320e-01, 7.286208e-01, 1.662145e+00, 1.640162e+00, 2.225360e-01, 2.873861e-01, 3.492186e-01, 4.862610e-01, 6.586497e-01, 5.155360e-01, 1.063538e+00, 1.060089e+00, 1.514983e+00, 1.799349e-01, 9.774653e-02, 4.278040e-01, 3.840009e-01, 4.459390e-01, 1.000746e+00, 1.311200e-02, 1.102867e+00, 7.695250e-01, 4.578714e-01, 1.078315e+00, 6.537006e-02, 3.166564e-01, 1.733352e+00, 1.893754e+00, 1.17200…
1.200000e+00	9.044964e-01, 8.813750e-01, 1.496927e+00, 1.420032e+00, 1.813573e-01, 2.308099e-01, 2.782229e-01, 7.430295e-01, 5.023354e-01, 4.912600e-01, 1.039578e+00, 1.067436e+00, 1.141498e+00, 1.095833e-01, 7.561162e-02, 3.738203e-01, 4.137040e-01, 3.034835e-01, 9.449975e-01, 1.267248e-02, 1.176795e+00, 8.568494e-01, 3.581980e-01, 6.609435e-01, 3.561380e-02, 4.784538e-01, 1.566358e+00, 1.897853e+00, 1.05140…
1.400000e+00	9.654513e-01, 8.476129e-01, 1.603711e+00, 1.222376e+00, 1.431899e-01, 2.062531e-01, 2.186436e-01, 8.652258e-01, 4.118933e-01, 4.803091e-01, 9.791937e-01, 1.052114e+00, 9.361161e-01, 7.221800e-02, 6.480960e-02, 2.298466e-01, 4.170875e-01, 2.597977e-01, 7.865607e-01, 9.595221e-03, 1.330036e+00, 9.585613e-01, 2.341219e-01, 7.246367e-01, 2.147452e-02, 5.345017e-01, 1.831683e+00, 1.708218e+00, 1.03085…
1.600000e+00	9.025700e-01, 1.243765e+00, 1.546614e+00, 1.241513e+00, 8.459363e-02, 1.334130e-01, 1.632899e-01, 9.654029e-01, 2.640910e-01, 5.333047e-01, 9.656600e-01, 8.266993e-01, 1.002605e+00, 4.650208e-02, 5.538375e-02, 1.445947e-01, 4.251171e-01, 2.214928e-01, 8.768871e-01, 6.238266e-03, 1.300316e+00, 9.758478e-01, 1.844794e-01, 8.307965e-01, 1.617430e-02, 5.555963e-01, 1.255695e+00, 1.389192e+00, 9.60371…
1.800000e+00	9.973769e-01, 1.183074e+00, 1.458473e+00, 1.771438e+00, 6.353638e-02, 1.168440e-01, 1.071770e-01, 1.068885e+00, 2.058832e-01, 5.128960e-01, 1.060712e+00, 9.175026e-01, 1.184354e+00, 3.256602e-02, 5.131529e-02, 1.069279e-01, 4.641127e-01, 1.654380e-01, 6.439308e-01, 5.905372e-03, 1.219594e+00, 1.005388e+00, 1.380395e-01, 8.948427e-01, 9.949500e-03, 6.018802e-01, 1.710990e+00, 1.696051e+00, 1.00270…
2.000000e+00	9.495571e-01, 1.216991e+00, 1.294014e+00, 1.560591e+00, 4.323598e-02, 1.148537e-01, 7.260250e-02, 1.007086e+00, 1.949250e-01, 5.542681e-01, 7.482759e-01, 9.839165e-01, 8.403723e-01, 1.959918e-02, 4.457596e-02, 4.542507e-02, 4.451979e-01, 1.430699e-01, 8.051664e-01, 4.200470e-03, 1.576242e+00, 9.469161e-01, 9.256590e-02, 9.603726e-01, 7.226142e-03, 8.338287e-01, 1.457447e+00, 1.725759e+00, 1.06246…
0.000000e+00	2.110714e+00, 1.664327e+00, 2.264872e+00, 2.510496e+00, 1.154234e+00, 1.582574e+00, 2.157095e-01, 2.926577e+00, 7.482973e-01, 6.551239e-01, 1.270108e+00, 4.671846e-01, 2.810668e+00, 9.976284e-01, 2.103331e+00, 2.905137e+00, 7.265992e-01, 8.843834e-02, 1.996580e+00, 1.325478e+00, 3.154535e+00, 1.846225e+00, 1.216787e-01, 1.615841e+00, 1.866828e+00, 1.467869e+00, 4.222623e-01, 1.536668e-01, 2.03277…
2.000000e-01	9.413815e-01, 9.162039e-01, 1.360460e+00, 1.688226e+00, 1.104234e+00, 1.512297e+00, 3.623834e-01, 1.759948e+00, 6.256528e-01, 3.548270e-01, 8.608019e-01, 6.618668e-01, 2.622427e+00, 9.078677e-01, 1.718503e+00, 1.554663e+00, 4.953416e-01, 2.845217e-01, 1.368677e+00, 1.062293e+00, 2.294108e+00, 1.147168e+00, 9.123012e-02, 1.100444e+00, 1.211865e+00, 1.454148e+00, 2.959136e-01, 1.668069e-01, 1.52962…
4.000000e-01	8.790951e-01, 7.477279e-01, 9.586692e-01, 1.283823e+00, 1.255852e+00, 9.621686e-01, 4.038213e-01, 1.181882e+00, 4.247716e-01, 2.353413e-01, 5.851882e-01, 7.638204e-01, 2.440569e+00, 8.967296e-01, 1.233787e+00, 1.320653e+00, 5.802008e-01, 4.076750e-01, 1.214753e+00, 1.195214e+00, 1.709152e+00, 8.015548e-01, 7.545266e-02, 1.145337e+00, 8.228757e-01, 1.347619e+00, 3.978201e-01, 2.568959e-01, 1.03948…
6.000000e-01	4.696635e-01, 5.127560e-01, 6.372052e-01, 8.944338e-01, 1.357523e+00, 7.311463e-01, 6.308702e-01, 6.874091e-01, 3.649560e-01, 2.044427e-01, 5.615837e-01, 7.871827e-01, 1.818259e+00, 8.728477e-01, 9.346487e-01, 7.458353e-01, 4.735336e-01, 5.119773e-01, 1.238847e+00, 1.207052e+00, 1.519301e+00, 8.728634e-01, 5.381915e-02, 1.144461e+00, 6.703038e-01, 1.612235e+00, 6.290389e-01, 5.471234e-01, 9.43013…
8.000000e-01	3.430971e-01, 7.519929e-01, 4.945633e-01, 6.553654e-01, 1.187431e+00, 6.323940e-01, 5.834580e-01, 3.992931e-01, 5.598811e-01, 3.820797e-01, 3.676103e-01, 4.695984e-01, 1.383990e+00, 9.354505e-01, 5.676521e-01, 6.385342e-01, 4.899641e-01, 3.843949e-01, 1.004452e+00, 1.365983e+00, 1.788418e+00, 8.251159e-01, 4.349037e-02, 9.641739e-01, 6.421756e-01, 1.362633e+00, 8.758444e-01, 7.756632e-01, 6.61466…
1.000000e+00	2.511323e-01, 7.753307e-01, 3.570068e-01, 5.247855e-01, 1.221710e+00, 4.536948e-01, 5.396308e-01, 3.273971e-01, 6.472057e-01, 3.768204e-01, 3.354696e-01, 3.405706e-01, 1.208096e+00, 8.694643e-01, 4.059235e-01, 3.322799e-01, 4.854676e-01, 2.912657e-01, 9.486075e-01, 1.086075e+00, 1.239282e+00, 7.765696e-01, 3.478392e-02, 8.329775e-01, 5.098640e-01, 1.621143e+00, 9.578822e-01, 9.240956e-01, 7.88125…
1.200000e+00	2.863428e-01, 1.024553e+00, 7.206524e-01, 4.734075e-01, 9.806742e-01, 4.200898e-01, 5.252271e-01, 3.624084e-01, 8.091041e-01, 4.787255e-01, 2.259627e-01, 1.743887e-01, 8.919622e-01, 6.496848e-01, 2.392227e-01, 2.776992e-01, 4.509847e-01, 2.593252e-01, 7.760987e-01, 1.014268e+00, 1.625798e+00, 9.162339e-01, 2.495026e-02, 6.997777e-01, 3.015718e-01, 1.640897e+00, 9.888719e-01, 1.062758e+00, 9.12254…
1.400000e+00	3.765223e-01, 1.074993e+00, 9.084939e-01, 7.184248e-01, 6.200959e-01, 2.548284e-01, 4.663720e-01, 5.731582e-01, 8.641071e-01, 5.774204e-01, 1.695782e-01, 1.183784e-01, 8.082695e-01, 5.785124e-01, 2.793057e-01, 2.091817e-01, 4.360179e-01, 1.809486e-01, 1.014161e+00, 7.784697e-01, 1.882616e+00, 8.755329e-01, 2.008410e-02, 7.465031e-01, 2.017879e-01, 1.660666e+00, 1.172410e+00, 1.375028e+00, 8.47665…
1.600000e+00	5.864924e-01, 1.334300e+00, 8.656963e-01, 8.398186e-01, 5.142127e-01, 2.168809e-01, 4.687830e-01, 7.733672e-01, 7.594246e-01, 5.504195e-01, 1.322561e-01, 1.444427e-01, 7.484881e-01, 2.995369e-01, 1.594565e-01, 1.357544e-01, 4.773173e-01, 1.580726e-01, 8.299025e-01, 7.367283e-01, 1.981538e+00, 8.512823e-01, 2.024076e-02, 7.941112e-01, 1.165890e-01, 1.601224e+00, 1.494513e+00, 1.444579e+00, 1.18323…
1.800000e+00	6.342319e-01, 1.169363e+00, 9.167208e-01, 9.958835e-01, 3.750762e-01, 2.085182e-01, 3.308241e-01, 1.044116e+00, 8.970098e-01, 5.795283e-01, 7.871644e-02, 2.690866e-01, 7.688657e-01, 2.488202e-01, 1.158667e-01, 8.934066e-02, 5.130366e-01, 1.310320e-01, 9.617246e-01, 5.878580e-01, 1.748011e+00, 9.668733e-01, 1.361346e-02, 6.667097e-01, 7.889615e-02, 1.257798e+00, 1.234534e+00, 1.518716e+00, 1.13312…
2.000000e+00	8.730551e-01, 1.252675e+00, 1.066514e+00, 1.238218e+00, 3.067519e-01, 1.564240e-01, 1.911231e-01, 1.043661e+00, 6.398843e-01, 4.732032e-01, 6.821857e-02, 4.329028e-01, 7.507844e-01, 1.789888e-01, 1.120304e-01, 5.621910e-02, 4.205211e-01, 1.067501e-01, 9.108085e-01, 4.316525e-01, 1.547733e+00, 8.752908e-01, 9.823001e-03, 7.658298e-01, 4.909497e-02, 1.629022e+00, 1.379076e+00, 1.404659e+00, 1.01979…
0.000000e+00	1.188791e+00, 2.913899e-01, 2.435485e-01, 1.610197e+00, 2.649958e+00, 2.217837e+00, 1.272081e+00, 7.262914e-01, 1.966394e+00, 1.195219e+00, 1.272025e+00, 2.743171e-01, 4.606855e-01, 3.265745e-01, 2.648403e+00, 1.948436e-01, 2.440929e-01, 1.761964e+00, 8.277613e-01, 5.691950e-01, 2.100328e+00, 2.643033e+00, 1.180053e+00, 7.938263e-01, 4.588055e-01, 1.285598e-01, 9.493908e-01, 1.016112e+00, 1.21978…
2.000000e-01	7.848887e-01, 5.923807e-01, 2.558972e-01, 1.586838e+00, 1.886824e+00, 2.081139e+00, 7.099348e-01, 3.607120e-01, 1.350034e+00, 8.522389e-01, 7.912041e-01, 6.070709e-01, 5.325955e-01, 2.808046e-01, 1.739765e+00, 3.968997e-01, 1.749520e-01, 1.532667e+00, 7.654415e-01, 5.764702e-01, 1.968228e+00, 1.325176e+00, 1.098091e+00, 4.900628e-01, 3.517140e-01, 1.735173e-01, 7.150709e-01, 1.073843e+00, 1.08645…
4.000000e-01	4.258726e-01, 9.147561e-01, 1.966140e-01, 1.384853e+00, 1.423292e+00, 1.640446e+00, 7.212203e-01, 2.241540e-01, 1.163891e+00, 8.597676e-01, 1.157530e+00, 7.940344e-01, 4.492082e-01, 2.447504e-01, 1.199306e+00, 3.101017e-01, 2.033808e-01, 1.376479e+00, 7.947664e-01, 4.706947e-01, 1.901234e+00, 9.628498e-01, 7.180695e-01, 4.465469e-01, 1.918816e-01, 2.775992e-01, 3.829063e-01, 1.343942e+00, 1.25120…
6.000000e-01	3.369966e-01, 1.137930e+00, 1.068921e-01, 1.514797e+00, 1.118201e+00, 1.332730e+00, 5.313951e-01, 1.566592e-01, 7.551698e-01, 7.328613e-01, 1.276010e+00, 7.726720e-01, 7.497788e-01, 1.995789e-01, 1.006150e+00, 1.888149e-01, 2.906868e-01, 1.172555e+00, 9.322369e-01, 3.971942e-01, 1.553865e+00, 9.519449e-01, 6.249595e-01, 4.542658e-01, 1.044002e-01, 3.756183e-01, 3.922570e-01, 1.351392e+00, 1.18308…
8.000000e-01	4.662145e-01, 9.643151e-01, 7.094317e-02, 1.460930e+00, 6.474508e-01, 1.140137e+00, 3.857507e-01, 1.806635e-01, 6.918607e-01, 6.641424e-01, 8.266500e-01, 8.698087e-01, 7.283286e-01, 1.252092e-01, 8.704695e-01, 1.366964e-01, 3.796344e-01, 1.062489e+00, 9.777869e-01, 3.280233e-01, 1.897680e+00, 8.949034e-01, 4.378878e-01, 4.724810e-01, 6.525865e-02, 4.788475e-01, 3.631245e-01, 1.571547e+00, 1.30147…
1.000000e+00	6.014204e-01, 1.173369e+00, 5.615316e-02, 1.519530e+00, 5.242935e-01, 7.327617e-01, 2.579778e-01, 3.368907e-01, 5.158544e-01, 6.654048e-01, 8.515646e-01, 8.927865e-01, 6.803391e-01, 1.103435e-01, 5.821013e-01, 8.622533e-02, 3.670475e-01, 9.398988e-01, 7.374347e-01, 2.808339e-01, 1.895128e+00, 7.495953e-01, 2.726765e-01, 5.857495e-01, 3.931015e-02, 5.705612e-01, 6.276802e-01, 1.349939e+00, 1.10877…
1.200000e+00	7.746598e-01, 1.030928e+00, 9.242426e-02, 1.304547e+00, 3.927362e-01, 5.983279e-01, 1.746409e-01, 5.674488e-01, 4.569799e-01, 5.407781e-01, 1.021822e+00, 9.404364e-01, 9.357248e-01, 7.681089e-02, 4.254867e-01, 6.952958e-02, 4.603832e-01, 7.274505e-01, 8.812963e-01, 1.858349e-01, 1.362084e+00, 7.519668e-01, 2.283766e-01, 6.605265e-01, 2.491684e-02, 5.920245e-01, 9.719049e-01, 1.748616e+00, 1.52409…
1.400000e+00	7.844748e-01, 1.095602e+00, 2.304962e-01, 1.536303e+00, 2.678660e-01, 5.117773e-01, 1.337597e-01, 7.950802e-01, 3.177669e-01, 6.031688e-01, 1.044820e+00, 7.352185e-01, 9.328237e-01, 5.936099e-02, 3.711424e-01, 4.631425e-02, 4.544327e-01, 5.315712e-01, 8.181045e-01, 1.525537e-01, 1.548226e+00, 8.633494e-01, 1.897385e-01, 6.084477e-01, 1.361624e-02, 7.578239e-01, 1.094008e+00, 1.552911e+00, 1.27197…
1.600000e+00	8.442861e-01, 1.300870e+00, 4.840173e-01, 1.325939e+00, 2.185261e-01, 4.230032e-01, 8.953892e-02, 9.009332e-01, 2.779039e-01, 4.860152e-01, 6.800161e-01, 9.890071e-01, 7.425731e-01, 4.151226e-02, 2.077100e-01, 2.779220e-02, 4.136323e-01, 4.127007e-01, 9.360610e-01, 9.614887e-02, 1.784010e+00, 9.732698e-01, 1.412494e-01, 6.296678e-01, 8.128666e-03, 8.202961e-01, 1.109846e+00, 1.496511e+00, 1.28787…
1.800000e+00	8.583851e-01, 1.202710e+00, 7.766997e-01, 1.445054e+00, 1.346917e-01, 2.052693e-01, 7.235926e-02, 1.111180e+00, 2.462839e-01, 6.141558e-01, 6.639372e-01, 8.695269e-01, 8.714778e-01, 2.848972e-02, 1.650593e-01, 1.845168e-02, 4.151008e-01, 2.992438e-01, 8.723022e-01, 8.837870e-02, 1.710538e+00, 8.680950e-01, 1.101846e-01, 6.457451e-01, 5.140761e-03, 8.614222e-01, 1.531696e+00, 1.626441e+00, 1.26757…
2.000000e+00	7.777102e-01, 9.398593e-01, 8.800997e-01, 1.354994e+00, 1.004350e-01, 2.029745e-01, 5.677176e-02, 1.012628e+00, 1.996356e-01, 5.733204e-01, 5.809340e-01, 9.176385e-01, 1.057192e+00, 2.244154e-02, 1.432341e-01, 1.323824e-02, 4.107603e-01, 2.557317e-01, 7.059977e-01, 7.419200e-02, 1.803737e+00, 9.545599e-01, 8.709880e-02, 6.212044e-01, 3.587040e-03, 1.077071e+00, 1.282624e+00, 1.515383e+00, 1.13459…
0.000000e+00	1.036499e+00, 1.649491e+00, 1.627806e+00, 1.212935e+00, 7.304119e-02, 1.773945e+00, 2.822228e-01, 1.122360e+00, 1.821830e+00, 3.089639e+00, 9.330105e-01, 2.749313e+00, 2.106430e+00, 1.152542e+00, 1.785889e+00, 2.152763e+00, 2.608074e+00, 1.732715e+00, 1.646911e+00, 7.633243e-01, 2.195731e+00, 1.061608e+00, 2.840988e+00, 9.356499e-01, 2.463914e+00, 2.043152e+00, 8.681043e-02, 5.517936e-01, 2.59890…
2.000000e-01	1.054481e+00, 8.100321e-01, 1.090350e+00, 1.260221e+00, 4.335878e-01, 2.217260e+00, 2.280159e-01, 6.918326e-01, 1.437711e+00, 1.504951e+00, 5.347879e-01, 2.011446e+00, 2.382418e+00, 8.907119e-01, 1.778442e+00, 1.517794e+00, 1.614804e+00, 1.290478e+00, 1.370152e+00, 9.698589e-01, 1.855877e+00, 1.084956e+00, 1.829135e+00, 5.360898e-01, 1.866547e+00, 2.121633e+00, 5.194420e-02, 5.017315e-01, 2.07160…
4.000000e-01	7.979719e-01, 7.506463e-01, 9.091002e-01, 1.263398e+00, 7.344099e-01, 1.930589e+00, 2.319242e-01, 5.395028e-01, 1.358616e+00, 1.437894e+00, 4.890209e-01, 1.497946e+00, 1.670039e+00, 8.680512e-01, 1.515394e+00, 9.166925e-01, 1.337297e+00, 1.513683e+00, 1.118438e+00, 9.613546e-01, 1.336605e+00, 9.174404e-01, 1.713953e+00, 6.730802e-01, 1.135163e+00, 2.086819e+00, 4.415184e-02, 3.663294e-01, 1.93395…
6.000000e-01	9.282681e-01, 8.108502e-01, 5.491978e-01, 1.233128e+00, 7.140083e-01, 1.828370e+00, 3.029233e-01, 2.701711e-01, 9.810794e-01, 1.048110e+00, 3.232354e-01, 1.084715e+00, 1.558943e+00, 1.018419e+00, 1.454991e+00, 6.862436e-01, 9.019784e-01, 1.197992e+00, 1.107125e+00, 1.137795e+00, 1.425178e+00, 8.760998e-01, 1.408138e+00, 7.605315e-01, 9.053983e-01, 1.989874e+00, 2.831710e-02, 5.125153e-01, 1.76032…
8.000000e-01	7.729774e-01, 7.508023e-01, 3.492175e-01, 1.217242e+00, 1.105258e+00, 1.566660e+00, 3.404812e-01, 1.504072e-01, 7.431979e-01, 9.157084e-01, 2.493765e-01, 1.054268e+00, 1.325684e+00, 8.265592e-01, 1.099086e+00, 4.244832e-01, 5.515991e-01, 1.342789e+00, 1.001363e+00, 1.077000e+00, 1.407455e+00, 9.049168e-01, 1.116015e+00, 6.501860e-01, 6.016966e-01, 1.955674e+00, 2.150689e-02, 8.322920e-01, 1.51122…
1.000000e+00	5.973378e-01, 1.057614e+00, 2.181580e-01, 1.411910e+00, 9.963556e-01, 1.346320e+00, 3.585510e-01, 1.092479e-01, 6.556965e-01, 7.652673e-01, 1.751325e-01, 9.064319e-01, 1.413485e+00, 6.885029e-01, 7.677123e-01, 2.866130e-01, 3.639377e-01, 8.323041e-01, 1.029383e+00, 1.050951e+00, 1.593510e+00, 8.735242e-01, 7.640168e-01, 6.497214e-01, 3.354924e-01, 1.920119e+00, 5.325419e-02, 8.874239e-01, 1.61738…
1.200000e+00	6.106540e-01, 1.096796e+00, 1.359508e-01, 1.504890e+00, 7.569557e-01, 9.512537e-01, 3.793270e-01, 9.551938e-02, 4.049989e-01, 5.826703e-01, 1.124580e-01, 8.448605e-01, 1.334510e+00, 5.894637e-01, 4.213202e-01, 1.872062e-01, 4.217823e-01, 7.313457e-01, 8.302226e-01, 9.530359e-01, 1.622072e+00, 8.207756e-01, 7.318664e-01, 6.812949e-01, 2.350630e-01, 1.934132e+00, 1.924692e-01, 1.115596e+00, 1.26036…
1.400000e+00	6.137407e-01, 1.065059e+00, 9.530866e-02, 1.246948e+00, 6.107765e-01, 8.702829e-01, 3.312451e-01, 1.926260e-01, 3.459503e-01, 5.707940e-01, 8.128741e-02, 9.920144e-01, 1.202798e+00, 4.137571e-01, 4.280146e-01, 1.337901e-01, 4.878236e-01, 7.105771e-01, 9.207890e-01, 7.250029e-01, 1.497007e+00, 9.123109e-01, 3.577046e-01, 6.631343e-01, 1.288055e-01, 1.668434e+00, 4.424833e-01, 1.554323e+00, 1.60735…
1.600000e+00	6.857930e-01, 1.069709e+00, 8.475309e-02, 1.372386e+00, 4.908476e-01, 5.849826e-01, 1.951702e-01, 4.585776e-01, 3.009130e-01, 5.699450e-01, 6.275759e-02, 9.615562e-01, 1.121988e+00, 2.992144e-01, 3.427622e-01, 7.709842e-02, 4.766984e-01, 5.207168e-01, 7.970312e-01, 4.426814e-01, 1.654014e+00, 9.308461e-01, 3.261615e-01, 7.142222e-01, 7.526003e-02, 1.752279e+00, 7.127436e-01, 1.532092e+00, 1.30090…
1.800000e+00	7.470779e-01, 1.240030e+00, 1.950838e-01, 1.322974e+00, 3.313663e-01, 4.681840e-01, 1.456250e-01, 6.773744e-01, 3.048378e-01, 6.037251e-01, 5.040489e-02, 8.943482e-01, 1.309478e+00, 2.148976e-01, 2.089379e-01, 6.130086e-02, 4.435299e-01, 3.687399e-01, 9.389322e-01, 4.291789e-01, 1.462815e+00, 1.013072e+00, 2.564388e-01, 6.653977e-01, 4.488390e-02, 1.749190e+00, 9.619011e-01, 1.498284e+00, 1.51903…
2.000000e+00	8.451958e-01, 1.274846e+00, 3.893766e-01, 1.148843e+00, 2.549344e-01, 3.513294e-01, 1.249597e-01, 8.673234e-01, 1.945806e-01, 6.158310e-01, 3.644017e-02, 7.355228e-01, 1.284661e+00, 1.572811e-01, 1.462455e-01, 3.682579e-02, 4.471924e-01, 2.487932e-01, 9.190062e-01, 3.346348e-01, 1.838900e+00, 7.456022e-01, 2.125319e-01, 5.957966e-01, 2.420875e-02, 1.954755e+00, 1.121972e+00, 1.548650e+00, 1.20950…
0.000000e+00	1.945470e+00, 8.173473e-01, 2.910089e+00, 2.876867e-01, 1.833142e+00, 2.027233e+00, 2.410474e-01, 1.294868e+00, 2.500993e+00, 6.426735e-02, 1.571714e+00, 1.877078e+00, 2.884855e-02, 2.058165e+00, 3.829732e-01, 1.173998e+00, 6.998585e-01, 3.249241e-01, 2.696273e+00, 1.114016e+00, 1.661658e+00, 3.371212e+00, 1.240020e+00, 3.266601e+00, 2.344905e+00, 1.867583e+00, 8.478543e-01, 1.623031e+00, 2.93207…
2.000000e-01	1.040869e+00, 6.771472e-01, 1.563064e+00, 3.216974e-01, 1.445003e+00, 1.940235e+00, 2.851029e-01, 1.308252e+00, 2.235776e+00, 1.450344e-01, 1.275617e+00, 8.123806e-01, 2.794784e-02, 1.075251e+00, 2.708874e-01, 1.003484e+00, 3.937658e-01, 2.763647e-01, 2.236459e+00, 9.393119e-01, 1.389598e+00, 1.873245e+00, 8.892165e-01, 1.818118e+00, 1.149599e+00, 1.580767e+00, 4.534814e-01, 1.270031e+00, 2.69494…
4.000000e-01	7.711921e-01, 7.105850e-01, 1.211155e+00, 1.536388e-01, 1.068196e+00, 1.644554e+00, 2.493831e-01, 9.409006e-01, 1.732098e+00, 2.512583e-01, 1.245192e+00, 4.426264e-01, 1.741784e-02, 9.937209e-01, 1.708871e-01, 5.800473e-01, 3.676668e-01, 2.329850e-01, 1.690028e+00, 7.506435e-01, 1.511241e+00, 1.221654e+00, 8.975361e-01, 1.596236e+00, 1.029218e+00, 1.518554e+00, 3.140154e-01, 1.093334e+00, 2.11155…
6.000000e-01	7.287536e-01, 8.448578e-01, 7.595881e-01, 1.533993e-01, 7.429919e-01, 1.238652e+00, 1.929331e-01, 1.221898e+00, 1.628254e+00, 2.955703e-01, 6.042305e-01, 2.383100e-01, 1.485679e-02, 8.101350e-01, 1.350610e-01, 4.264780e-01, 4.487102e-01, 1.855388e-01, 1.425788e+00, 6.825007e-01, 1.905998e+00, 9.563763e-01, 5.860274e-01, 1.105959e+00, 6.674065e-01, 1.405114e+00, 1.945937e-01, 1.175639e+00, 1.95216…
8.000000e-01	8.674007e-01, 1.163018e+00, 4.768233e-01, 8.665362e-02, 5.731644e-01, 8.695934e-01, 1.740785e-01, 1.251296e+00, 1.944082e+00, 4.031921e-01, 5.557554e-01, 1.691576e-01, 1.398255e-02, 5.854718e-01, 9.640676e-02, 2.649255e-01, 3.926941e-01, 1.435026e-01, 1.158788e+00, 5.882865e-01, 1.477943e+00, 8.953759e-01, 4.397899e-01, 1.165958e+00, 5.626827e-01, 1.168612e+00, 3.663035e-01, 1.209753e+00, 2.52116…
1.000000e+00	8.175728e-01, 1.032028e+00, 3.030136e-01, 7.949930e-02, 5.801650e-01, 8.353204e-01, 1.369648e-01, 1.143432e+00, 1.697615e+00, 4.559511e-01, 3.681453e-01, 9.582308e-02, 1.005998e-02, 4.839152e-01, 6.306803e-02, 1.602165e-01, 3.978728e-01, 9.714652e-02, 1.039816e+00, 4.548961e-01, 1.655489e+00, 7.690179e-01, 2.983023e-01, 9.623082e-01, 4.017063e-01, 1.316054e+00, 6.191931e-01, 1.265412e+00, 3.67766…
1.200000e+00	8.807499e-01, 1.130729e+00, 2.690864e-01, 6.012528e-02, 4.367998e-01, 5.689851e-01, 8.773239e-02, 1.110647e+00, 1.445839e+00, 5.324639e-01, 2.781296e-01, 4.312313e-02, 8.353570e-03, 3.042523e-01, 6.912663e-02, 1.004802e-01, 4.357026e-01, 8.273462e-02, 1.122602e+00, 3.692965e-01, 1.322146e+00, 8.071976e-01, 2.736932e-01, 7.924036e-01, 2.726914e-01, 1.239378e+00, 9.443275e-01, 1.526363e+00, 5.73835…
1.400000e+00	1.011002e+00, 1.224905e+00, 3.384194e-01, 1.500476e-01, 3.476387e-01, 4.485021e-01, 6.912883e-02, 1.128559e+00, 1.390939e+00, 4.686555e-01, 2.261578e-01, 2.771552e-02, 1.109028e-02, 2.569236e-01, 6.284412e-02, 6.851245e-02, 4.266335e-01, 6.259855e-02, 8.136506e-01, 3.450861e-01, 1.612382e+00, 1.022293e+00, 2.287208e-01, 9.585488e-01, 1.916666e-01, 1.629944e+00, 9.759732e-01, 1.132180e+00, 6.49003…
1.600000e+00	9.131803e-01, 1.099100e+00, 6.022088e-01, 3.968600e-01, 2.033441e-01, 3.612124e-01, 4.640718e-02, 1.212185e+00, 1.540714e+00, 4.689075e-01, 1.523444e-01, 1.711535e-02, 1.953129e-02, 1.434888e-01, 5.401831e-02, 5.454839e-02, 5.223357e-01, 6.105921e-02, 8.666488e-01, 2.589004e-01, 1.653316e+00, 9.927761e-01, 1.190656e-01, 8.452586e-01, 1.106178e-01, 1.444903e+00, 1.105738e+00, 1.691206e+00, 8.28833…
1.800000e+00	1.046902e+00, 1.290582e+00, 7.785493e-01, 5.310944e-01, 1.665325e-01, 3.194362e-01, 3.472107e-02, 1.179492e+00, 1.060686e+00, 6.502438e-01, 1.455276e-01, 1.795094e-02, 5.052927e-02, 1.153806e-01, 5.193341e-02, 3.417549e-02, 4.261369e-01, 4.481992e-02, 7.861636e-01, 1.924220e-01, 1.300243e+00, 8.585421e-01, 1.188860e-01, 9.877996e-01, 6.549766e-02, 1.537988e+00, 1.277917e+00, 1.387353e+00, 8.23926…
2.000000e+00	1.048439e+00, 1.333187e+00, 1.025464e+00, 8.461644e-01, 9.860248e-02, 2.444734e-01, 2.404095e-02, 1.332910e+00, 1.117495e+00, 6.112039e-01, 1.012025e-01, 6.703839e-02, 8.680528e-02, 8.515638e-02, 5.872767e-02, 1.840568e-02, 4.646963e-01, 3.202530e-02, 8.458946e-01, 1.562148e-01, 1.856867e+00, 8.430039e-01, 7.904636e-02, 8.451462e-01, 4.714728e-02, 1.647751e+00, 1.433321e+00, 1.610110e+00, 1.00755…
0.000000e+00	1.635326e-01, 1.022862e-01, 2.690918e+00, 8.004860e-01, 1.662345e+00, 1.352063e+00, 2.599070e+00, 2.885135e+00, 4.031150e-01, 3.355301e-02, 1.453363e+00, 2.002381e+00, 1.627252e-01, 2.258231e-01, 2.820454e+00, 2.092569e+00, 5.601833e-01, 1.400358e+00, 1.650119e+00, 9.069693e-01, 1.168901e+00, 8.708758e-01, 1.459800e-01, 1.547512e+00, 1.793138e+00, 2.816791e-01, 1.725239e+00, 1.133196e-01, 5.06132…
2.000000e-01	9.856954e-02, 7.045424e-02, 2.043369e+00, 4.959439e-01, 1.822497e+00, 1.208774e+00, 1.950953e+00, 1.449765e+00, 5.973071e-01, 2.136062e-02, 1.613781e+00, 1.076799e+00, 1.214521e-01, 4.123319e-01, 2.044308e+00, 1.890152e+00, 4.936148e-01, 1.438452e+00, 1.302138e+00, 9.616053e-01, 9.545358e-01, 9.187229e-01, 8.930790e-02, 1.292983e+00, 1.525620e+00, 2.212531e-01, 1.420840e+00, 1.337263e-01, 4.00481…
4.000000e-01	6.744025e-02, 4.113177e-02, 1.681577e+00, 3.218186e-01, 1.973430e+00, 8.982354e-01, 1.604629e+00, 1.083056e+00, 7.756867e-01, 1.727247e-02, 1.408838e+00, 6.352906e-01, 1.051661e-01, 5.420055e-01, 1.405099e+00, 1.798505e+00, 6.407434e-01, 1.131978e+00, 1.131556e+00, 9.708455e-01, 8.907107e-01, 8.728276e-01, 6.834402e-02, 1.268564e+00, 8.337026e-01, 2.123872e-01, 1.503487e+00, 2.267414e-01, 3.54239…
6.000000e-01	4.347519e-02, 4.706372e-02, 1.539204e+00, 2.299306e-01, 1.060646e+00, 7.193883e-01, 1.442382e+00, 6.547445e-01, 7.490348e-01, 1.006058e-02, 1.059338e+00, 4.116599e-01, 8.569021e-02, 8.438391e-01, 8.369585e-01, 1.473100e+00, 4.349781e-01, 1.140963e+00, 1.191534e+00, 1.093477e+00, 6.332622e-01, 8.651740e-01, 5.399331e-02, 9.596071e-01, 5.854907e-01, 2.126437e-01, 1.550315e+00, 4.533460e-01, 4.80437…
8.000000e-01	4.450904e-02, 7.456420e-02, 1.282611e+00, 1.615905e-01, 1.570950e+00, 6.433024e-01, 9.798842e-01, 3.380138e-01, 1.014263e+00, 7.791426e-03, 9.571982e-01, 1.814289e-01, 7.032489e-02, 7.134482e-01, 6.949121e-01, 1.415967e+00, 4.667989e-01, 9.005778e-01, 9.422957e-01, 1.231851e+00, 5.078878e-01, 8.796827e-01, 4.012254e-02, 1.136103e+00, 6.338939e-01, 2.746124e-01, 1.117156e+00, 7.656220e-01, 6.34967…
1.000000e+00	4.390497e-02, 1.612196e-01, 1.580110e+00, 1.160899e-01, 1.352812e+00, 4.642898e-01, 8.288988e-01, 2.510338e-01, 1.061039e+00, 3.232930e-02, 1.130150e+00, 1.176901e-01, 6.818999e-02, 6.712349e-01, 5.216555e-01, 1.136558e+00, 4.071122e-01, 6.781588e-01, 1.110063e+00, 1.206388e+00, 4.204378e-01, 8.761774e-01, 3.009197e-02, 8.696147e-01, 4.516858e-01, 3.169350e-01, 1.253054e+00, 1.030046e+00, 7.48947…
1.200000e+00	9.461054e-02, 3.001209e-01, 1.354527e+00, 1.049793e-01, 1.169168e+00, 4.170025e-01, 6.528400e-01, 1.450013e-01, 1.083895e+00, 1.345304e-01, 9.741644e-01, 7.347745e-02, 7.336106e-02, 6.013345e-01, 2.955803e-01, 9.570783e-01, 4.918487e-01, 5.900093e-01, 1.023750e+00, 8.389971e-01, 5.591583e-01, 8.569744e-01, 2.142314e-02, 8.997740e-01, 4.377043e-01, 4.449211e-01, 1.088467e+00, 1.182260e+00, 7.46646…
1.400000e+00	2.181263e-01, 6.149651e-01, 1.333453e+00, 2.956741e-01, 1.030386e+00, 3.225834e-01, 6.314738e-01, 1.149000e-01, 1.051855e+00, 2.496127e-01, 9.099701e-01, 3.609644e-02, 8.093269e-02, 4.183849e-01, 2.231261e-01, 5.490225e-01, 4.153163e-01, 4.626368e-01, 1.034963e+00, 7.019332e-01, 6.990346e-01, 8.868693e-01, 1.909254e-02, 8.868232e-01, 2.581518e-01, 6.250450e-01, 1.327087e+00, 1.467669e+00, 8.35508…
1.600000e+00	4.096712e-01, 7.419457e-01, 1.292803e+00, 4.982384e-01, 6.586342e-01, 2.432325e-01, 4.708925e-01, 2.621534e-01, 1.100952e+00, 3.374902e-01, 8.447078e-01, 2.259554e-02, 1.163611e-01, 3.049258e-01, 1.422715e-01, 4.237906e-01, 5.268298e-01, 3.679445e-01, 9.514358e-01, 6.940404e-01, 9.433057e-01, 8.822578e-01, 1.361227e-02, 7.227631e-01, 1.285680e-01, 6.938323e-01, 1.421422e+00, 1.387729e+00, 9.48198…
1.800000e+00	6.157590e-01, 1.002765e+00, 1.437162e+00, 7.656165e-01, 4.648968e-01, 1.987509e-01, 3.394300e-01, 7.064791e-01, 9.172835e-01, 4.256261e-01, 8.704592e-01, 3.804590e-02, 1.724775e-01, 2.279653e-01, 9.796252e-02, 2.677465e-01, 5.187769e-01, 3.070314e-01, 7.828106e-01, 5.571929e-01, 1.007275e+00, 7.331144e-01, 9.396544e-03, 8.466059e-01, 9.484785e-02, 7.333731e-01, 1.365286e+00, 1.553839e+00, 9.89903…
2.000000e+00	7.829058e-01, 1.051970e+00, 1.481162e+00, 9.850662e-01, 3.705170e-01, 1.391143e-01, 2.883133e-01, 8.334212e-01, 1.196542e+00, 4.449673e-01, 9.381754e-01, 1.081398e-01, 2.664567e-01, 1.639925e-01, 8.382842e-02, 1.555064e-01, 4.785288e-01, 2.060502e-01, 9.333463e-01, 3.474872e-01, 1.025786e+00, 8.892409e-01, 8.246016e-03, 8.778252e-01, 7.157379e-02, 7.453903e-01, 1.428316e+00, 1.684742e+00, 9.94518…
0.000000e+00	2.585527e+00, 1.997834e+00, 1.997327e+00, 1.631590e-02, 3.123224e-01, 3.157813e+00, 2.491477e+00, 3.512540e+00, 1.055258e+00, 7.873961e-01, 3.207271e-01, 2.478256e+00, 3.900651e-01, 1.050968e+00, 5.770542e-01, 4.052428e-02, 3.667745e-01, 1.713341e-01, 3.127893e+00, 7.842599e-01, 2.163162e+00, 8.457884e-01, 2.548862e+00, 1.260632e+00, 2.945080e+00, 2.781035e+00, 1.063515e+00, 1.490142e+00, 6.40236…
2.000000e-01	1.931965e+00, 2.032054e+00, 1.461813e+00, 1.681170e-01, 2.527975e-01, 2.233607e+00, 1.665884e+00, 2.195452e+00, 1.049960e+00, 7.275478e-01, 1.738642e-01, 1.326636e+00, 2.734545e-01, 6.845692e-01, 3.853824e-01, 4.859970e-01, 2.642810e-01, 1.377235e-01, 1.811321e+00, 5.578457e-01, 2.041397e+00, 9.208346e-01, 2.077674e+00, 9.128004e-01, 1.739594e+00, 2.679579e+00, 8.154075e-01, 1.296753e+00, 6.32722…
4.000000e-01	1.424112e+00, 1.513787e+00, 9.952045e-01, 2.403998e-01, 3.216747e-01, 1.793558e+00, 1.405592e+00, 2.085321e+00, 1.050985e+00, 5.578133e-01, 1.571134e-01, 8.307984e-01, 3.035899e-01, 5.447981e-01, 2.569377e-01, 7.883923e-01, 1.724381e-01, 1.314230e-01, 1.289227e+00, 5.829988e-01, 2.103070e+00, 9.852455e-01, 1.703511e+00, 7.143584e-01, 1.157379e+00, 1.901811e+00, 5.421111e-01, 1.086274e+00, 9.57414…
6.000000e-01	1.149147e+00, 1.521073e+00, 8.222060e-01, 4.040944e-01, 4.378784e-01, 1.235283e+00, 8.925346e-01, 1.787737e+00, 1.003969e+00, 5.337597e-01, 1.276449e-01, 5.135892e-01, 3.020852e-01, 4.533285e-01, 2.746258e-01, 8.697796e-01, 1.307569e-01, 8.593433e-02, 9.478224e-01, 5.693081e-01, 1.545564e+00, 8.721282e-01, 1.225408e+00, 7.600830e-01, 5.773951e-01, 2.737395e+00, 3.591747e-01, 1.094190e+00, 1.12383…
8.000000e-01	9.825658e-01, 1.121221e+00, 4.436718e-01, 5.760856e-01, 3.945565e-01, 1.071179e+00, 7.172017e-01, 1.438404e+00, 1.183271e+00, 4.717794e-01, 9.214005e-02, 2.868736e-01, 4.654358e-01, 4.657052e-01, 1.881047e-01, 6.397088e-01, 1.705390e-01, 8.036787e-02, 8.148787e-01, 4.818471e-01, 1.707176e+00, 9.850966e-01, 9.143565e-01, 7.554531e-01, 3.812030e-01, 2.293180e+00, 3.620940e-01, 1.385633e+00, 1.00217…
1.000000e+00	1.065648e+00, 1.314892e+00, 3.123954e-01, 8.923493e-01, 3.480112e-01, 8.181374e-01, 5.310383e-01, 1.223272e+00, 1.310272e+00, 4.906988e-01, 5.575128e-02, 2.104385e-01, 4.507142e-01, 2.771509e-01, 1.413222e-01, 3.519278e-01, 2.498181e-01, 6.000399e-02, 5.947576e-01, 4.519985e-01, 1.549680e+00, 9.866480e-01, 7.628846e-01, 8.723223e-01, 1.826802e-01, 1.710811e+00, 4.668776e-01, 1.421081e+00, 1.12350…
1.200000e+00	9.370012e-01, 1.075291e+00, 2.124374e-01, 9.126973e-01, 2.296559e-01, 5.796797e-01, 3.040987e-01, 1.074661e+00, 1.102609e+00, 5.557330e-01, 4.157858e-02, 2.505034e-01, 4.769210e-01, 2.346026e-01, 1.224426e-01, 2.788217e-01, 3.301579e-01, 5.591813e-02, 5.500299e-01, 3.843769e-01, 1.528503e+00, 6.652232e-01, 5.201546e-01, 6.735287e-01, 1.324463e-01, 1.580536e+00, 8.459758e-01, 1.700998e+00, 1.06275…
1.400000e+00	1.151322e+00, 1.297729e+00, 2.847841e-01, 9.246927e-01, 1.432288e-01, 5.366802e-01, 2.799044e-01, 1.280431e+00, 9.568870e-01, 5.292497e-01, 2.733331e-02, 4.303171e-01, 5.386903e-01, 1.398551e-01, 7.863701e-02, 1.394499e-01, 3.629820e-01, 4.255468e-02, 6.540519e-01, 2.812910e-01, 1.783686e+00, 8.063753e-01, 2.967141e-01, 9.028498e-01, 1.045038e-01, 1.690947e+00, 1.136486e+00, 1.461335e+00, 1.12768…
1.600000e+00	1.048573e+00, 1.090968e+00, 5.445997e-01, 1.313032e+00, 1.465076e-01, 4.350191e-01, 1.680993e-01, 1.278887e+00, 6.964915e-01, 5.591559e-01, 2.006494e-02, 6.001551e-01, 6.823105e-01, 1.175557e-01, 9.116891e-02, 1.300414e-01, 3.421947e-01, 2.626417e-02, 5.349351e-01, 2.027491e-01, 1.396118e+00, 8.924468e-01, 2.644632e-01, 8.114045e-01, 6.155533e-02, 2.119847e+00, 1.068704e+00, 1.585587e+00, 1.23873…
1.800000e+00	8.501748e-01, 1.172426e+00, 8.060368e-01, 1.123935e+00, 9.507814e-02, 3.493596e-01, 1.268128e-01, 1.256886e+00, 4.667222e-01, 6.409107e-01, 1.831774e-02, 7.499887e-01, 5.735659e-01, 7.415055e-02, 6.973581e-02, 6.953382e-02, 3.929265e-01, 2.464655e-02, 5.809136e-01, 1.485857e-01, 1.843516e+00, 8.479338e-01, 2.038962e-01, 7.828354e-01, 3.681908e-02, 1.977776e+00, 1.413076e+00, 1.474625e+00, 1.02564…
2.000000e+00	8.585798e-01, 1.279466e+00, 9.433326e-01, 1.084040e+00, 7.517734e-02, 2.549195e-01, 1.017803e-01, 1.061965e+00, 4.708474e-01, 6.823544e-01, 1.444502e-02, 6.707309e-01, 7.520965e-01, 6.432398e-02, 6.960726e-02, 5.131203e-02, 5.039797e-01, 1.841793e-02, 5.595898e-01, 1.429880e-01, 1.221221e+00, 6.207305e-01, 1.794191e-01, 9.299449e-01, 2.441663e-02, 1.592735e+00, 1.238648e+00, 1.608000e+00, 1.18199…
0.000000e+00	4.965193e-01, 2.599816e+00, 2.658695e-01, 2.610271e+00, 1.436435e+00, 2.829658e+00, 3.444658e+00, 2.522661e+00, 1.403922e+00, 1.382015e+00, 2.159775e+00, 2.682866e+00, 1.229705e+00, 2.182146e+00, 2.062209e+00, 9.237980e-01, 1.565929e+00, 1.901577e+00, 1.441178e+00, 1.717094e+00, 1.170743e+00, 5.467847e-01, 2.106962e+00, 1.979204e+00, 1.743133e+00, 8.195967e-01, 1.770456e+00, 9.594880e-01, 2.02774…
2.000000e-01	3.979310e-01, 1.724891e+00, 5.696698e-01, 2.294597e+00, 1.094760e+00, 2.517844e+00, 2.242720e+00, 1.652021e+00, 1.003907e+00, 7.722936e-01, 1.951241e+00, 2.012152e+00, 1.349379e+00, 1.421674e+00, 1.779889e+00, 1.148609e+00, 1.044643e+00, 1.603309e+00, 9.413362e-01, 1.645095e+00, 1.144035e+00, 7.444494e-01, 1.726559e+00, 1.244757e+00, 1.257474e+00, 6.383173e-01, 1.216209e+00, 9.475014e-01, 1.25606…
4.000000e-01	4.286148e-01, 1.111368e+00, 5.640742e-01, 1.868507e+00, 1.048622e+00, 2.486126e+00, 1.796278e+00, 1.340915e+00, 8.621424e-01, 4.561949e-01, 1.649879e+00, 1.409876e+00, 1.050247e+00, 1.109436e+00, 1.466949e+00, 1.302421e+00, 5.442426e-01, 1.437859e+00, 1.326076e+00, 1.563285e+00, 9.284047e-01, 6.559725e-01, 1.453413e+00, 8.871521e-01, 9.134372e-01, 5.909874e-01, 6.575153e-01, 9.726714e-01, 1.05848…
6.000000e-01	3.591927e-01, 6.851954e-01, 3.399024e-01, 1.526093e+00, 8.451497e-01, 1.679364e+00, 1.648636e+00, 1.044366e+00, 6.155902e-01, 3.613630e-01, 1.401552e+00, 1.137064e+00, 1.075065e+00, 7.674295e-01, 8.887027e-01, 1.627783e+00, 4.806116e-01, 1.283466e+00, 1.067332e+00, 1.459779e+00, 6.183078e-01, 8.954507e-01, 8.627031e-01, 6.760687e-01, 5.221895e-01, 5.157231e-01, 4.999873e-01, 1.069546e+00, 1.23101…
8.000000e-01	5.141379e-01, 6.095818e-01, 2.340301e-01, 1.612874e+00, 8.265566e-01, 1.080360e+00, 1.603839e+00, 5.789618e-01, 4.908434e-01, 2.345407e-01, 1.200318e+00, 1.204071e+00, 1.121155e+00, 7.411820e-01, 6.684648e-01, 1.136028e+00, 3.928633e-01, 9.567882e-01, 1.142239e+00, 1.127503e+00, 5.874583e-01, 8.160511e-01, 8.229766e-01, 4.906114e-01, 3.063905e-01, 3.411463e-01, 3.302363e-01, 1.061816e+00, 1.39156…
1.000000e+00	5.771848e-01, 4.583707e-01, 1.611506e-01, 1.678967e+00, 6.408389e-01, 1.125623e+00, 1.155588e+00, 3.582172e-01, 3.107502e-01, 2.149857e-01, 1.075594e+00, 1.225919e+00, 1.154071e+00, 4.994644e-01, 4.202297e-01, 1.151026e+00, 4.390698e-01, 8.638794e-01, 1.211282e+00, 9.454951e-01, 6.001329e-01, 9.833825e-01, 8.126862e-01, 5.295224e-01, 1.726475e-01, 4.098390e-01, 3.622079e-01, 1.216859e+00, 1.19596…
1.200000e+00	7.432854e-01, 4.375203e-01, 1.146059e-01, 1.473622e+00, 4.271094e-01, 9.115693e-01, 7.983241e-01, 2.101753e-01, 2.608924e-01, 1.734335e-01, 1.125812e+00, 1.008197e+00, 1.161465e+00, 3.906242e-01, 2.747194e-01, 1.185146e+00, 3.991988e-01, 7.448579e-01, 1.140760e+00, 7.819214e-01, 4.707235e-01, 7.916078e-01, 5.198677e-01, 5.591839e-01, 9.756277e-02, 4.064906e-01, 5.402431e-01, 1.427398e+00, 1.30212…
1.400000e+00	9.452268e-01, 4.779691e-01, 8.993013e-02, 1.363311e+00, 4.009063e-01, 6.703355e-01, 6.139102e-01, 1.462911e-01, 2.046264e-01, 2.897736e-01, 1.013026e+00, 1.016015e+00, 8.525358e-01, 2.616046e-01, 1.886144e-01, 8.177549e-01, 3.857253e-01, 5.125675e-01, 9.224953e-01, 5.718009e-01, 6.230312e-01, 6.991896e-01, 3.629149e-01, 5.386599e-01, 5.750218e-02, 5.428602e-01, 7.464993e-01, 1.404724e+00, 1.42356…
1.600000e+00	9.179780e-01, 7.980850e-01, 1.600174e-01, 1.116772e+00, 2.426953e-01, 4.792448e-01, 5.028016e-01, 1.811536e-01, 1.972762e-01, 3.682927e-01, 9.562284e-01, 9.264330e-01, 1.126534e+00, 1.792979e-01, 1.421747e-01, 3.821045e-01, 4.835813e-01, 4.062299e-01, 7.640124e-01, 3.451782e-01, 7.718782e-01, 9.013005e-01, 2.442049e-01, 5.598038e-01, 2.825516e-02, 6.576414e-01, 7.384918e-01, 1.847832e+00, 1.33916…
1.800000e+00	9.651243e-01, 8.094136e-01, 4.274787e-01, 1.423730e+00, 1.818775e-01, 3.256338e-01, 3.329949e-01, 4.042817e-01, 1.697192e-01, 4.507405e-01, 9.091942e-01, 9.734024e-01, 1.020050e+00, 1.164419e-01, 9.589935e-02, 2.964702e-01, 4.009905e-01, 2.663470e-01, 6.938120e-01, 3.866370e-01, 1.242784e+00, 7.854920e-01, 2.066724e-01, 5.810544e-01, 2.253393e-02, 8.467676e-01, 1.068366e+00, 1.855400e+00, 1.04644…
2.000000e+00	9.715481e-01, 1.120279e+00, 7.496552e-01, 1.332757e+00, 1.319393e-01, 3.999014e-01, 2.601975e-01, 5.877571e-01, 1.377830e-01, 5.067202e-01, 8.246701e-01, 8.520729e-01, 9.882461e-01, 8.251323e-02, 6.826651e-02, 1.973244e-01, 3.593997e-01, 2.013208e-01, 7.909785e-01, 2.397310e-01, 1.222215e+00, 7.768054e-01, 1.796956e-01, 5.991851e-01, 1.293108e-02, 9.069850e-01, 1.418277e+00, 1.728133e+00, 1.31910…
0.000000e+00	4.695636e-03, 6.761898e-01, 1.902275e+00, 1.523510e+00, 5.261960e-01, 8.991808e-02, 1.718940e+00, 1.151860e+00, 2.634331e-01, 3.866190e-01, 1.365747e+00, 1.608725e+00, 2.080831e+00, 1.335403e+00, 2.533547e+00, 2.408565e+00, 7.510065e-01, 1.569094e+00, 2.259511e+00, 1.555716e-01, 6.227759e-01, 2.716782e+00, 1.912851e+00, 2.093357e+00, 8.618156e-01, 2.949599e+00, 9.169346e-01, 1.830413e+00, 3.57970…
2.000000e-01	3.913853e-01, 3.582797e-01, 1.441391e+00, 1.632898e+00, 2.991350e-01, 1.498229e-01, 1.212155e+00, 7.170267e-01, 2.239935e-01, 2.339863e-01, 1.030292e+00, 1.283945e+00, 1.473150e+00, 9.364914e-01, 1.319958e+00, 2.022070e+00, 6.407937e-01, 1.764465e+00, 1.743428e+00, 1.316881e-01, 4.580282e-01, 1.508431e+00, 1.323488e+00, 1.470377e+00, 6.109367e-01, 2.608418e+00, 1.122147e+00, 1.680740e+00, 1.87933…
4.000000e-01	5.171993e-01, 2.697552e-01, 1.246065e+00, 1.421098e+00, 2.125075e-01, 1.176982e-01, 8.087527e-01, 3.193117e-01, 1.842436e-01, 1.503633e-01, 5.542526e-01, 9.465790e-01, 1.448991e+00, 4.790236e-01, 9.065459e-01, 1.465846e+00, 5.107964e-01, 1.081987e+00, 1.528516e+00, 9.534919e-02, 3.517644e-01, 1.048824e+00, 9.944176e-01, 1.459060e+00, 6.288095e-01, 2.466857e+00, 1.291667e+00, 1.757735e+00, 1.25140…
6.000000e-01	7.921510e-01, 2.881662e-01, 1.011108e+00, 1.391588e+00, 1.754764e-01, 1.047158e-01, 6.091361e-01, 2.495333e-01, 1.258537e-01, 1.306470e-01, 4.088066e-01, 1.124592e+00, 1.185330e+00, 3.604889e-01, 6.553070e-01, 1.186364e+00, 3.947790e-01, 9.899688e-01, 1.525593e+00, 8.349678e-02, 4.041202e-01, 9.538050e-01, 7.583855e-01, 1.069207e+00, 3.256192e-01, 2.259190e+00, 1.270776e+00, 1.615596e+00, 9.15214…
8.000000e-01	5.972858e-01, 4.597753e-01, 1.429625e+00, 1.376969e+00, 1.086032e-01, 5.509652e-02, 4.860494e-01, 3.942768e-01, 1.244488e-01, 2.497436e-01, 3.323376e-01, 1.056976e+00, 1.030031e+00, 2.315482e-01, 4.860711e-01, 6.749253e-01, 4.541748e-01, 9.012152e-01, 1.105742e+00, 6.708456e-02, 4.851910e-01, 9.273072e-01, 5.822899e-01, 1.150138e+00, 2.195341e-01, 1.804637e+00, 1.488710e+00, 1.637175e+00, 6.89177…
1.000000e+00	8.674818e-01, 6.435104e-01, 1.297967e+00, 1.367773e+00, 8.534238e-02, 6.539789e-02, 3.441737e-01, 6.396189e-01, 9.548849e-02, 3.005584e-01, 2.413526e-01, 8.828231e-01, 1.020708e+00, 1.577315e-01, 3.940435e-01, 4.476548e-01, 4.964924e-01, 8.038674e-01, 1.062721e+00, 5.246943e-02, 8.613727e-01, 8.099048e-01, 4.342485e-01, 1.105132e+00, 1.429441e-01, 1.852795e+00, 1.352484e+00, 1.655707e+00, 7.33276…
1.200000e+00	8.660220e-01, 1.024958e+00, 1.417149e+00, 1.287984e+00, 5.669070e-02, 5.225948e-02, 2.347786e-01, 6.902022e-01, 6.921915e-02, 4.233665e-01, 1.678700e-01, 9.412005e-01, 8.231983e-01, 1.074886e-01, 2.260244e-01, 2.800745e-01, 4.472045e-01, 5.341026e-01, 1.036642e+00, 3.936284e-02, 1.008984e+00, 7.129124e-01, 2.956883e-01, 1.059779e+00, 7.566135e-02, 1.986655e+00, 1.494570e+00, 1.738766e+00, 8.43574…
1.400000e+00	1.046690e+00, 9.044676e-01, 1.416194e+00, 1.398480e+00, 4.586638e-02, 3.693923e-02, 1.865002e-01, 1.024633e+00, 6.986156e-02, 5.130203e-01, 9.595827e-02, 9.266763e-01, 7.562810e-01, 7.322071e-02, 1.656748e-01, 1.693680e-01, 5.262286e-01, 4.316589e-01, 7.436351e-01, 2.850431e-02, 1.158270e+00, 7.128193e-01, 2.139570e-01, 9.393190e-01, 6.142830e-02, 2.341521e+00, 1.246176e+00, 1.705912e+00, 8.98383…
1.600000e+00	8.904506e-01, 1.032211e+00, 1.512640e+00, 1.267669e+00, 3.538428e-02, 3.686394e-02, 1.599453e-01, 9.311733e-01, 7.011948e-02, 4.775407e-01, 8.965176e-02, 9.202377e-01, 6.692583e-01, 5.389075e-02, 1.291466e-01, 1.439245e-01, 5.273956e-01, 2.831897e-01, 7.431363e-01, 2.268282e-02, 1.221705e+00, 9.589842e-01, 1.750827e-01, 8.169586e-01, 3.630052e-02, 2.006145e+00, 1.211606e+00, 1.774955e+00, 8.17954…
1.800000e+00	1.035485e+00, 7.624222e-01, 1.425210e+00, 1.392952e+00, 2.519125e-02, 3.339515e-02, 1.098734e-01, 9.500760e-01, 5.498079e-02, 5.797606e-01, 5.473311e-02, 9.888052e-01, 4.971787e-01, 4.072744e-02, 1.006992e-01, 9.294421e-02, 3.919635e-01, 2.679165e-01, 9.197613e-01, 1.842811e-02, 1.106102e+00, 8.708419e-01, 1.519455e-01, 1.007445e+00, 1.945922e-02, 1.959544e+00, 1.555997e+00, 1.946617e+00, 8.32880…
2.000000e+00	8.636915e-01, 1.102311e+00, 1.264307e+00, 1.510594e+00, 1.846803e-02, 3.058822e-02, 8.969064e-02, 8.246670e-01, 5.137864e-02, 5.596104e-01, 5.028474e-02, 8.579664e-01, 4.681065e-01, 2.169702e-02, 8.005572e-02, 5.944324e-02, 4.914462e-01, 2.050029e-01, 8.095868e-01, 1.737879e-02, 1.382436e+00, 7.396140e-01, 1.207885e-01, 9.362602e-01, 1.673444e-02, 1.913050e+00, 1.440497e+00, 1.446819e+00, 1.00882…
0.000000e+00	2.219330e+00, 5.332862e-01, 8.991924e-01, 2.312159e+00, 1.341064e+00, 2.109241e+00, 2.313675e+00, 1.176859e+00, 8.617392e-01, 1.584922e+00, 4.014621e-01, 2.222458e+00, 2.585943e+00, 1.986665e+00, 3.663466e+00, 2.539551e+00, 5.316015e-03, 1.750419e+00, 5.505089e-01, 8.291880e-01, 1.463472e+00, 4.389847e-01, 1.798513e+00, 3.274085e-01, 2.650171e-01, 9.406845e-02, 2.859782e+00, 2.187148e+00, 7.01254…
2.000000e-01	1.674280e+00, 3.917639e-01, 1.117916e+00, 2.414626e+00, 1.011468e+00, 1.874009e+00, 1.742840e+00, 7.166126e-01, 7.608179e-01, 1.140450e+00, 5.544424e-01, 1.571701e+00, 2.005185e+00, 1.168905e+00, 2.198244e+00, 1.673808e+00, 1.813494e-02, 1.598233e+00, 4.687114e-01, 5.231677e-01, 1.167362e+00, 7.961837e-01, 1.386873e+00, 2.019636e-01, 1.478172e-01, 3.699572e-01, 1.566943e+00, 2.251457e+00, 1.03044…
4.000000e-01	1.112010e+00, 2.369088e-01, 1.010443e+00, 1.598390e+00, 6.033003e-01, 1.190875e+00, 1.132225e+00, 4.922250e-01, 4.886599e-01, 6.047735e-01, 6.210946e-01, 1.458032e+00, 1.802884e+00, 8.232964e-01, 2.102179e+00, 1.664699e+00, 8.156767e-02, 1.445816e+00, 3.681148e-01, 4.601580e-01, 1.006240e+00, 7.981254e-01, 8.564782e-01, 2.952561e-01, 9.686077e-02, 5.460554e-01, 1.201027e+00, 2.015770e+00, 1.12810…
6.000000e-01	1.138433e+00, 1.576459e-01, 8.069304e-01, 1.593145e+00, 4.452264e-01, 8.778001e-01, 1.034133e+00, 2.547150e-01, 5.644495e-01, 3.609250e-01, 7.765853e-01, 1.089378e+00, 1.386013e+00, 5.949778e-01, 1.308814e+00, 1.496399e+00, 2.133743e-01, 1.307073e+00, 3.406639e-01, 3.133348e-01, 7.763415e-01, 9.522322e-01, 6.714894e-01, 4.713136e-01, 5.860286e-02, 7.242196e-01, 9.495094e-01, 2.192833e+00, 1.17778…
8.000000e-01	9.732452e-01, 1.683889e-01, 8.380775e-01, 1.621485e+00, 3.730830e-01, 8.859933e-01, 6.645303e-01, 1.837029e-01, 4.004871e-01, 3.246549e-01, 6.147826e-01, 9.866891e-01, 1.359216e+00, 3.602755e-01, 9.804495e-01, 1.354019e+00, 2.916722e-01, 1.326125e+00, 3.548804e-01, 2.447478e-01, 5.696292e-01, 8.897741e-01, 5.541629e-01, 6.124565e-01, 2.772722e-02, 9.670212e-01, 9.103642e-01, 1.919858e+00, 9.38467…
1.000000e+00	1.037766e+00, 4.930818e-01, 8.208177e-01, 1.513339e+00, 2.303566e-01, 6.003779e-01, 5.189521e-01, 1.205858e-01, 2.763074e-01, 3.280708e-01, 5.685742e-01, 8.953773e-01, 1.436339e+00, 2.366649e-01, 6.754050e-01, 7.902537e-01, 3.298508e-01, 1.181536e+00, 3.833731e-01, 1.834003e-01, 8.843129e-01, 8.113614e-01, 4.383739e-01, 6.183107e-01, 2.226760e-02, 1.367053e+00, 1.078378e+00, 2.265475e+00, 1.03942…
1.200000e+00	9.709406e-01, 6.708728e-01, 8.743600e-01, 1.340653e+00, 1.620473e-01, 5.009816e-01, 3.828606e-01, 1.784952e-01, 2.388431e-01, 4.304385e-01, 5.006327e-01, 1.175267e+00, 1.202410e+00, 1.311042e-01, 3.760146e-01, 4.456889e-01, 4.244291e-01, 7.425183e-01, 4.398984e-01, 1.256772e-01, 9.858959e-01, 7.958748e-01, 3.237031e-01, 7.722376e-01, 1.164823e-02, 1.131986e+00, 1.111939e+00, 1.829910e+00, 1.31654…
1.400000e+00	6.777583e-01, 8.753403e-01, 8.886277e-01, 1.581794e+00, 1.399593e-01, 3.578734e-01, 3.029353e-01, 3.740096e-01, 1.925810e-01, 4.157064e-01, 3.600507e-01, 9.053438e-01, 9.921337e-01, 9.466678e-02, 2.724414e-01, 3.181692e-01, 4.485039e-01, 5.441010e-01, 4.481298e-01, 9.124409e-02, 1.158836e+00, 8.076392e-01, 2.334478e-01, 7.337348e-01, 8.452572e-03, 1.549954e+00, 1.220501e+00, 1.646226e+00, 1.44091…
1.600000e+00	1.063286e+00, 1.145361e+00, 9.239795e-01, 1.827826e+00, 7.232308e-02, 2.650653e-01, 2.192097e-01, 5.637845e-01, 1.607804e-01, 5.482800e-01, 3.072981e-01, 1.023862e+00, 1.024321e+00, 7.765947e-02, 2.491136e-01, 2.182495e-01, 4.909619e-01, 3.532039e-01, 4.513321e-01, 9.260446e-02, 1.178381e+00, 7.023016e-01, 1.902590e-01, 7.625034e-01, 5.636839e-03, 1.493976e+00, 1.262167e+00, 1.686737e+00, 1.33137…
1.800000e+00	8.235014e-01, 1.102719e+00, 1.061973e+00, 1.286827e+00, 5.519847e-02, 2.171561e-01, 1.631454e-01, 8.646998e-01, 1.225786e-01, 5.239863e-01, 2.448618e-01, 9.595665e-01, 1.318098e+00, 3.490351e-02, 1.392209e-01, 1.400733e-01, 3.774548e-01, 3.602725e-01, 4.895022e-01, 6.095752e-02, 1.229323e+00, 9.395365e-01, 1.460049e-01, 8.864042e-01, 4.109256e-03, 1.616843e+00, 1.508112e+00, 1.769206e+00, 9.70970…
2.000000e+00	1.050761e+00, 1.245722e+00, 1.205389e+00, 1.327626e+00, 3.871786e-02, 1.924591e-01, 1.078472e-01, 1.048498e+00, 9.721978e-02, 5.627538e-01, 1.556905e-01, 8.459208e-01, 1.095291e+00, 2.815413e-02, 1.218569e-01, 1.026878e-01, 4.241619e-01, 2.158636e-01, 5.870371e-01, 5.215450e-02, 1.235730e+00, 7.922419e-01, 9.487547e-02, 9.427585e-01, 3.490196e-03, 1.648255e+00, 1.300266e+00, 1.486017e+00, 9.59082…
0.000000e+00	2.576800e+00, 1.567235e+00, 3.459577e-02, 2.874500e+00, 1.320552e-01, 5.290160e-01, 1.720283e-01, 2.272885e+00, 2.002340e+00, 5.359124e-01, 1.736981e+00, 2.176337e+00, 2.059527e+00, 9.201068e-01, 2.078721e+00, 4.806854e-01, 1.180583e+00, 1.314002e+00, 1.451621e+00, 6.942665e-01, 2.507760e+00, 2.406705e+00, 2.173884e+00, 2.284704e+00, 2.429028e+00, 2.856269e+00, 1.623414e+00, 9.011860e-01, 9.72815…
2.000000e-01	2.152977e+00, 1.805082e+00, 4.799241e-01, 1.885576e+00, 4.551782e-01, 5.686193e-01, 1.544776e-01, 2.409566e+00, 1.462245e+00, 6.153495e-01, 1.031146e+00, 1.616599e+00, 1.967509e+00, 9.265702e-01, 1.622877e+00, 4.055184e-01, 7.484388e-01, 1.374378e+00, 1.056302e+00, 7.722904e-01, 2.293527e+00, 1.309396e+00, 1.717754e+00, 1.530232e+00, 1.523922e+00, 1.996709e+00, 1.541903e+00, 7.723681e-01, 7.27057…
4.000000e-01	1.423898e+00, 1.590761e+00, 6.414626e-01, 1.363888e+00, 6.913694e-01, 4.258463e-01, 1.733544e-01, 1.470016e+00, 1.407863e+00, 4.910363e-01, 1.052699e+00, 1.436716e+00, 1.420306e+00, 7.808816e-01, 1.034813e+00, 2.641822e-01, 4.914818e-01, 1.268331e+00, 4.962047e-01, 9.436514e-01, 2.234822e+00, 9.580585e-01, 1.254635e+00, 1.306748e+00, 1.107048e+00, 2.144428e+00, 1.264951e+00, 5.265639e-01, 5.43981…
6.000000e-01	1.149845e+00, 1.402819e+00, 9.935593e-01, 8.960506e-01, 9.220193e-01, 3.726209e-01, 1.941582e-01, 1.598282e+00, 1.160691e+00, 4.857296e-01, 5.770177e-01, 8.071809e-01, 1.374996e+00, 8.032968e-01, 8.416440e-01, 1.530245e-01, 3.257011e-01, 1.015676e+00, 4.835125e-01, 1.071051e+00, 2.531154e+00, 8.653117e-01, 1.032508e+00, 1.145815e+00, 9.374797e-01, 1.816508e+00, 1.591177e+00, 6.169460e-01, 4.39547…
8.000000e-01	1.051331e+00, 1.040380e+00, 9.962183e-01, 6.791951e-01, 1.052499e+00, 2.745319e-01, 1.821256e-01, 1.479172e+00, 1.220545e+00, 5.238764e-01, 4.412061e-01, 5.637832e-01, 9.712795e-01, 7.057211e-01, 6.034136e-01, 1.077819e-01, 3.732536e-01, 8.509906e-01, 4.897263e-01, 1.077488e+00, 2.103705e+00, 8.092942e-01, 7.830190e-01, 1.054683e+00, 8.154883e-01, 1.588526e+00, 1.641364e+00, 7.856704e-01, 5.32216…
1.000000e+00	7.586283e-01, 1.093914e+00, 1.136942e+00, 4.145496e-01, 9.801289e-01, 2.018016e-01, 2.486933e-01, 1.199829e+00, 9.910908e-01, 5.388545e-01, 3.269567e-01, 3.583047e-01, 8.162451e-01, 7.612346e-01, 4.078657e-01, 7.583708e-02, 4.322070e-01, 6.014035e-01, 4.151411e-01, 9.290558e-01, 2.073405e+00, 8.517412e-01, 5.675440e-01, 1.103745e+00, 5.454474e-01, 1.759484e+00, 1.568989e+00, 9.633010e-01, 5.17406…
1.200000e+00	7.509440e-01, 1.374047e+00, 1.027874e+00, 3.061814e-01, 8.184226e-01, 1.718266e-01, 2.524400e-01, 1.148239e+00, 1.168904e+00, 6.293620e-01, 2.402933e-01, 2.031136e-01, 5.822984e-01, 4.404495e-01, 2.879826e-01, 4.785512e-02, 4.201983e-01, 5.419490e-01, 5.990755e-01, 9.410187e-01, 2.044152e+00, 8.665391e-01, 4.617880e-01, 7.947808e-01, 3.575062e-01, 1.656737e+00, 1.470796e+00, 1.015961e+00, 7.01537…
1.400000e+00	7.520530e-01, 1.250162e+00, 1.040639e+00, 3.156706e-01, 6.698600e-01, 1.498090e-01, 2.011593e-01, 1.316486e+00, 1.017779e+00, 5.827711e-01, 1.556666e-01, 1.031759e-01, 5.147976e-01, 4.898947e-01, 2.234869e-01, 3.001372e-02, 4.476897e-01, 3.429583e-01, 7.504953e-01, 7.363922e-01, 1.897759e+00, 7.672683e-01, 3.420327e-01, 8.453731e-01, 2.354016e-01, 1.919932e+00, 1.526508e+00, 1.226139e+00, 7.26363…
1.600000e+00	8.569422e-01, 1.313621e+00, 1.434886e+00, 4.445791e-01, 4.064445e-01, 8.917360e-02, 1.721593e-01, 1.200958e+00, 1.219744e+00, 4.869600e-01, 1.376572e-01, 6.391921e-02, 3.904640e-01, 3.463659e-01, 2.023068e-01, 2.320252e-02, 5.141163e-01, 2.621054e-01, 8.021909e-01, 5.109722e-01, 1.875113e+00, 7.885216e-01, 2.978750e-01, 8.354888e-01, 2.206362e-01, 1.688482e+00, 1.360579e+00, 1.357067e+00, 6.77905…
1.800000e+00	9.339493e-01, 1.048572e+00, 1.101417e+00, 7.326075e-01, 3.487702e-01, 1.006521e-01, 1.117903e-01, 1.050280e+00, 1.279220e+00, 5.724069e-01, 8.612956e-02, 4.624762e-02, 3.951826e-01, 2.229228e-01, 1.604941e-01, 1.345356e-02, 4.353775e-01, 2.490934e-01, 9.402433e-01, 4.947510e-01, 1.765592e+00, 7.666042e-01, 2.222883e-01, 8.028520e-01, 1.217632e-01, 1.850656e+00, 1.405599e+00, 1.283732e+00, 8.57287…
2.000000e+00	8.977386e-01, 1.137225e+00, 1.197856e+00, 9.701108e-01, 2.309583e-01, 7.249827e-02, 1.002183e-01, 1.058946e+00, 1.170035e+00, 5.356748e-01, 6.922890e-02, 9.332395e-02, 2.980583e-01, 1.564427e-01, 1.283443e-01, 1.283099e-02, 4.450365e-01, 1.845627e-01, 8.694804e-01, 3.464859e-01, 1.837160e+00, 7.095787e-01, 1.440498e-01, 9.618287e-01, 6.534626e-02, 1.732411e+00, 1.609187e+00, 1.381950e+00, 9.14463…
0.000000e+00	8.571703e-03, 1.404480e+00, 1.806270e+00, 4.701281e-01, 2.406637e+00, 2.094327e+00, 2.817996e+00, 2.062771e+00, 1.944238e+00, 3.244016e+00, 2.438463e+00, 2.696922e+00, 7.121896e-02, 3.068790e+00, 1.487209e+00, 3.095523e+00, 2.367249e+00, 2.579316e-01, 1.541410e+00, 2.332288e+00, 1.188139e+00, 1.101058e+00, 1.327241e+00, 2.235184e+00, 6.212574e-01, 9.933094e-01, 5.365356e-01, 4.838327e-02, 2.58171…
2.000000e-01	5.816777e-03, 8.341323e-01, 1.289686e+00, 7.975269e-01, 2.138219e+00, 2.052818e+00, 2.444576e+00, 1.247985e+00, 1.542794e+00, 2.284912e+00, 1.819731e+00, 1.592647e+00, 3.210592e-01, 1.825265e+00, 1.552181e+00, 2.705408e+00, 1.761263e+00, 4.252016e-01, 1.282795e+00, 1.974180e+00, 9.745065e-01, 8.391460e-01, 9.107560e-01, 1.525616e+00, 4.302952e-01, 1.007796e+00, 3.370367e-01, 4.536139e-01, 1.89382…
4.000000e-01	4.603633e-03, 6.805200e-01, 8.319967e-01, 8.928047e-01, 1.646778e+00, 2.283951e+00, 1.843300e+00, 8.013234e-01, 1.570784e+00, 1.023656e+00, 1.416014e+00, 9.424327e-01, 4.528815e-01, 1.637182e+00, 1.537080e+00, 1.979928e+00, 1.053192e+00, 6.249569e-01, 1.259831e+00, 1.786197e+00, 7.911426e-01, 9.614425e-01, 1.289890e+00, 8.866173e-01, 6.093160e-01, 6.484746e-01, 2.662171e-01, 6.880738e-01, 1.17780…
6.000000e-01	6.824274e-03, 4.157763e-01, 5.798422e-01, 1.003428e+00, 1.569096e+00, 1.656918e+00, 1.545162e+00, 3.858654e-01, 1.450820e+00, 7.593507e-01, 1.343297e+00, 6.177682e-01, 6.362759e-01, 1.305063e+00, 1.211530e+00, 1.726703e+00, 7.613956e-01, 6.009800e-01, 1.283775e+00, 1.847475e+00, 5.695259e-01, 1.029726e+00, 1.207576e+00, 7.007400e-01, 3.206773e-01, 5.870730e-01, 1.668372e-01, 8.854283e-01, 1.19506…
8.000000e-01	2.675801e-02, 2.231538e-01, 3.189471e-01, 1.107364e+00, 1.750077e+00, 1.410336e+00, 1.410250e+00, 3.193457e-01, 1.251052e+00, 4.834263e-01, 9.731708e-01, 5.988282e-01, 6.537555e-01, 1.002418e+00, 8.815102e-01, 1.958039e+00, 5.280208e-01, 5.872555e-01, 1.105490e+00, 1.132779e+00, 4.530393e-01, 1.006953e+00, 8.612784e-01, 4.148709e-01, 1.691064e-01, 5.925626e-01, 1.408056e-01, 9.900482e-01, 1.47062…
1.000000e+00	1.216738e-01, 1.490145e-01, 2.415535e-01, 1.136502e+00, 9.922347e-01, 1.281207e+00, 1.325549e+00, 1.660592e-01, 9.250083e-01, 2.841923e-01, 1.022228e+00, 5.650427e-01, 7.357878e-01, 8.544232e-01, 6.262784e-01, 1.546863e+00, 5.590962e-01, 4.712073e-01, 1.177509e+00, 1.028199e+00, 3.716325e-01, 8.612659e-01, 6.645748e-01, 3.734106e-01, 1.188291e-01, 6.593063e-01, 1.285183e-01, 1.202913e+00, 1.49016…
1.200000e+00	3.574581e-01, 1.756604e-01, 1.776309e-01, 1.046933e+00, 6.340074e-01, 8.065509e-01, 1.097807e+00, 1.242141e-01, 9.070463e-01, 1.675912e-01, 9.079071e-01, 7.362975e-01, 8.161265e-01, 5.405897e-01, 4.231227e-01, 1.189378e+00, 5.498577e-01, 4.175194e-01, 1.022803e+00, 9.028573e-01, 2.565324e-01, 8.551055e-01, 4.485852e-01, 4.436907e-01, 7.320626e-02, 5.511777e-01, 3.041166e-01, 1.505836e+00, 1.18445…
1.400000e+00	6.778757e-01, 2.283890e-01, 1.066452e-01, 1.414527e+00, 5.520759e-01, 6.058251e-01, 8.395657e-01, 7.472413e-02, 6.500558e-01, 1.906106e-01, 8.835900e-01, 7.924060e-01, 9.205380e-01, 4.132673e-01, 3.181552e-01, 9.999379e-01, 5.031988e-01, 2.970401e-01, 9.200669e-01, 5.097804e-01, 3.872730e-01, 7.801304e-01, 3.717393e-01, 4.280029e-01, 4.140812e-02, 8.425806e-01, 6.023456e-01, 1.474330e+00, 1.66274…
1.600000e+00	6.472834e-01, 5.406092e-01, 1.417406e-01, 1.283073e+00, 4.486716e-01, 4.695275e-01, 5.260280e-01, 4.607572e-02, 4.829393e-01, 3.087949e-01, 7.954374e-01, 6.807799e-01, 8.829131e-01, 2.480163e-01, 1.817512e-01, 5.863534e-01, 5.146559e-01, 2.241920e-01, 1.065561e+00, 4.641143e-01, 5.261202e-01, 9.814064e-01, 2.734665e-01, 4.853826e-01, 2.251068e-02, 8.698363e-01, 9.188811e-01, 1.821930e+00, 1.40307…
1.800000e+00	6.797365e-01, 7.780361e-01, 2.557720e-01, 1.298437e+00, 3.023917e-01, 4.544927e-01, 3.753200e-01, 4.700028e-02, 4.945368e-01, 3.648725e-01, 9.053856e-01, 8.178049e-01, 8.472061e-01, 1.694196e-01, 1.463246e-01, 4.877038e-01, 4.417857e-01, 2.140700e-01, 8.814256e-01, 4.488350e-01, 7.113960e-01, 9.583816e-01, 2.518471e-01, 4.624844e-01, 1.756655e-02, 8.103759e-01, 9.335260e-01, 1.605194e+00, 1.45154…
2.000000e+00	8.312189e-01, 8.509776e-01, 6.045122e-01, 1.347073e+00, 2.027076e-01, 3.303246e-01, 3.014172e-01, 1.970360e-01, 3.833111e-01, 4.275981e-01, 8.192604e-01, 9.153573e-01, 9.050869e-01, 1.140979e-01, 1.164291e-01, 2.638379e-01, 4.954056e-01, 1.729073e-01, 1.128580e+00, 3.349066e-01, 1.084784e+00, 1.060875e+00, 1.589490e-01, 5.727051e-01, 8.919515e-03, 9.885433e-01, 1.189365e+00, 1.661830e+00, 1.32496…
0.000000e+00	1.240976e+00, 5.177093e-01, 1.827087e+00, 7.143350e-01, 2.899287e-01, 1.818772e+00, 2.226489e+00, 6.126615e-03, 2.780646e+00, 1.452344e+00, 9.391190e-01, 1.912574e+00, 1.249355e+00, 2.260805e+00, 8.618809e-01, 8.904587e-01, 2.702859e+00, 1.831216e+00, 1.964254e+00, 2.458081e+00, 1.974596e+00, 7.943579e-01, 1.479259e+00, 7.414344e-01, 2.223924e-01, 5.734330e-01, 1.764869e+00, 2.561389e+00, 2.37847…
2.000000e-01	1.361579e+00, 4.651995e-01, 1.363253e+00, 9.882584e-01, 1.912482e-01, 2.021145e+00, 1.705606e+00, 3.433981e-03, 2.732140e+00, 9.897336e-01, 9.438985e-01, 1.255180e+00, 1.283862e+00, 1.384799e+00, 7.879134e-01, 1.018263e+00, 1.351895e+00, 1.648339e+00, 1.324105e+00, 1.855805e+00, 1.720176e+00, 8.670330e-01, 1.208744e+00, 8.759725e-01, 9.853784e-02, 6.408505e-01, 1.014777e+00, 2.885337e+00, 2.20436…
4.000000e-01	1.102278e+00, 4.561313e-01, 1.301477e+00, 8.743312e-01, 1.620941e-01, 1.865262e+00, 1.393252e+00, 2.193333e-03, 1.929064e+00, 6.533589e-01, 1.039721e+00, 6.811051e-01, 1.583690e+00, 8.785620e-01, 6.805460e-01, 1.037617e+00, 1.159627e+00, 1.341706e+00, 1.177323e+00, 1.346009e+00, 1.500721e+00, 8.988951e-01, 9.480049e-01, 8.252141e-01, 6.257107e-02, 6.754907e-01, 8.565359e-01, 2.511057e+00, 2.08086…
6.000000e-01	1.059879e+00, 4.012197e-01, 9.614811e-01, 1.230277e+00, 1.066243e-01, 1.500284e+00, 1.184596e+00, 1.468560e-03, 2.031762e+00, 4.234364e-01, 7.117883e-01, 6.573858e-01, 9.507901e-01, 4.586057e-01, 4.536305e-01, 1.314348e+00, 8.296054e-01, 7.930504e-01, 9.096298e-01, 1.127560e+00, 9.782257e-01, 9.028165e-01, 8.427297e-01, 7.749260e-01, 3.957451e-02, 7.653391e-01, 5.809925e-01, 2.152523e+00, 1.48441…
8.000000e-01	1.047727e+00, 3.991328e-01, 5.254688e-01, 1.277700e+00, 8.347050e-02, 1.331503e+00, 8.474897e-01, 4.960441e-03, 1.599644e+00, 2.980519e-01, 6.475313e-01, 8.072225e-01, 1.440471e+00, 4.330261e-01, 3.500705e-01, 1.231967e+00, 7.771805e-01, 7.680860e-01, 8.268910e-01, 7.787918e-01, 1.044304e+00, 9.142818e-01, 5.513839e-01, 7.861214e-01, 1.941120e-02, 8.650092e-01, 3.891028e-01, 2.182192e+00, 1.58543…
1.000000e+00	9.614719e-01, 5.186455e-01, 3.184544e-01, 1.327001e+00, 5.523008e-02, 9.089937e-01, 7.177551e-01, 2.363388e-02, 9.769021e-01, 3.007923e-01, 6.556071e-01, 7.279288e-01, 1.186652e+00, 2.554217e-01, 2.489668e-01, 7.449081e-01, 6.067752e-01, 7.245708e-01, 7.230929e-01, 6.126833e-01, 1.233097e+00, 9.800053e-01, 5.388070e-01, 7.892285e-01, 1.025911e-02, 1.093670e+00, 4.342982e-01, 2.235551e+00, 1.46977…
1.200000e+00	9.637056e-01, 6.938475e-01, 1.922439e-01, 1.262946e+00, 4.260265e-02, 1.023492e+00, 5.699772e-01, 1.821943e-01, 9.744740e-01, 3.994747e-01, 5.354306e-01, 6.864650e-01, 1.001019e+00, 1.689560e-01, 1.942339e-01, 4.585725e-01, 5.550407e-01, 5.354843e-01, 7.646974e-01, 5.249281e-01, 1.180649e+00, 6.924380e-01, 3.131203e-01, 8.850848e-01, 7.535456e-03, 1.275924e+00, 4.812693e-01, 1.955551e+00, 1.34127…
1.400000e+00	8.097573e-01, 8.049551e-01, 1.805838e-01, 1.206818e+00, 2.692668e-02, 7.293106e-01, 3.947093e-01, 5.894817e-01, 6.875091e-01, 5.491419e-01, 4.752400e-01, 8.827024e-01, 9.592227e-01, 1.271030e-01, 1.392087e-01, 3.640437e-01, 4.940416e-01, 4.425714e-01, 5.424627e-01, 3.473323e-01, 1.194479e+00, 8.771235e-01, 2.559391e-01, 7.870202e-01, 5.801775e-03, 1.140540e+00, 7.930415e-01, 1.925788e+00, 1.13180…
1.600000e+00	9.075658e-01, 8.535592e-01, 2.671742e-01, 1.323770e+00, 1.922916e-02, 5.918564e-01, 2.668406e-01, 7.741158e-01, 5.226365e-01, 5.094944e-01, 3.320629e-01, 1.033032e+00, 8.461455e-01, 7.705311e-02, 1.092426e-01, 2.769411e-01, 5.610621e-01, 3.381951e-01, 6.293117e-01, 2.853111e-01, 1.256268e+00, 8.428258e-01, 1.792677e-01, 7.312454e-01, 4.467680e-03, 1.248407e+00, 1.027602e+00, 1.893530e+00, 1.10722…
1.800000e+00	1.048798e+00, 1.172391e+00, 4.568558e-01, 1.427596e+00, 1.615756e-02, 4.795763e-01, 2.128197e-01, 8.598321e-01, 4.221861e-01, 4.694224e-01, 2.828189e-01, 9.364569e-01, 9.694313e-01, 4.256666e-02, 9.377058e-02, 1.684355e-01, 4.984184e-01, 2.376383e-01, 6.826464e-01, 1.771642e-01, 1.552024e+00, 8.034699e-01, 1.436164e-01, 7.877921e-01, 2.833606e-03, 1.532843e+00, 1.074878e+00, 2.260226e+00, 1.13444…
2.000000e+00	9.545854e-01, 1.036637e+00, 7.634153e-01, 1.265206e+00, 1.123013e-02, 3.518104e-01, 1.386813e-01, 1.264359e+00, 3.191254e-01, 4.670548e-01, 2.297414e-01, 1.035881e+00, 9.255569e-01, 3.144189e-02, 8.385977e-02, 1.408125e-01, 4.476776e-01, 2.085893e-01, 6.315344e-01, 1.667593e-01, 1.257803e+00, 6.811292e-01, 1.005146e-01, 7.410614e-01, 2.161308e-03, 1.619212e+00, 1.136155e+00, 1.818588e+00, 1.13507…
0.000000e+00	9.881507e-01, 2.335736e+00, 8.245939e-01, 9.085638e-01, 1.660610e+00, 1.500487e-01, 2.713765e+00, 1.416209e+00, 2.004068e+00, 1.283672e+00, 2.211640e+00, 1.277081e+00, 2.008579e+00, 5.844756e-01, 2.237483e+00, 1.093517e+00, 3.774975e-01, 1.566160e+00, 6.261263e-01, 1.795185e+00, 1.753869e+00, 9.020324e-01, 1.681551e+00, 5.822031e-02, 1.671574e+00, 2.085963e+00, 1.770949e-01, 1.217559e+00, 2.05210…
2.000000e-01	7.559356e-01, 1.599275e+00, 6.774597e-01, 1.082574e+00, 1.452710e+00, 9.032972e-02, 2.285438e+00, 8.104104e-01, 1.819690e+00, 8.712071e-01, 1.212489e+00, 8.624193e-01, 1.585891e+00, 5.667809e-01, 2.213101e+00, 1.140450e+00, 2.641238e-01, 1.629676e+00, 6.110386e-01, 1.650850e+00, 1.544070e+00, 7.642072e-01, 1.914857e+00, 3.419090e-02, 1.116465e+00, 1.465049e+00, 6.389039e-01, 9.305951e-01, 1.76313…
4.000000e-01	4.483888e-01, 1.065392e+00, 4.129710e-01, 1.129664e+00, 1.238557e+00, 8.665596e-02, 1.822942e+00, 5.685418e-01, 1.619035e+00, 6.243789e-01, 9.323919e-01, 8.368417e-01, 1.384389e+00, 5.132864e-01, 1.502319e+00, 1.231642e+00, 1.969309e-01, 1.543347e+00, 7.099837e-01, 1.452064e+00, 1.260708e+00, 7.249649e-01, 1.357552e+00, 2.471422e-02, 5.651176e-01, 1.574316e+00, 8.477412e-01, 8.893573e-01, 2.08619…
6.000000e-01	3.354409e-01, 8.529582e-01, 4.975852e-01, 1.354852e+00, 8.415615e-01, 6.286614e-02, 1.770892e+00, 2.964674e-01, 1.170644e+00, 4.260352e-01, 6.155900e-01, 6.526964e-01, 1.445499e+00, 4.277315e-01, 1.423388e+00, 1.218829e+00, 1.552991e-01, 1.425210e+00, 9.082257e-01, 1.258299e+00, 9.101257e-01, 8.399957e-01, 1.047097e+00, 2.738364e-02, 3.639032e-01, 1.273325e+00, 1.296746e+00, 1.292393e+00, 1.66563…
8.000000e-01	5.351261e-01, 4.889779e-01, 7.398534e-01, 1.188858e+00, 8.695563e-01, 4.245506e-02, 1.342934e+00, 1.994785e-01, 1.296766e+00, 2.696347e-01, 4.162708e-01, 7.453852e-01, 1.163999e+00, 3.576627e-01, 6.202163e-01, 1.199527e+00, 2.130770e-01, 9.154204e-01, 7.988238e-01, 9.417093e-01, 7.286753e-01, 8.122299e-01, 6.251533e-01, 8.329839e-02, 1.977277e-01, 1.490891e+00, 1.229829e+00, 1.413811e+00, 1.60010…
1.000000e+00	6.872886e-01, 4.245037e-01, 1.006445e+00, 1.305594e+00, 5.304609e-01, 4.215756e-02, 1.120767e+00, 1.358223e-01, 8.893284e-01, 2.131457e-01, 4.225785e-01, 8.568227e-01, 1.361207e+00, 2.619784e-01, 5.033149e-01, 1.107373e+00, 3.094668e-01, 7.126460e-01, 8.357444e-01, 7.238247e-01, 8.182610e-01, 8.238138e-01, 6.495975e-01, 2.035424e-01, 1.167157e-01, 1.235265e+00, 1.263661e+00, 1.263126e+00, 1.69395…
1.200000e+00	7.349154e-01, 4.785742e-01, 1.131631e+00, 1.388155e+00, 4.365771e-01, 3.768227e-02, 8.173365e-01, 7.289751e-02, 5.850303e-01, 1.638833e-01, 2.459189e-01, 7.325403e-01, 1.334949e+00, 1.531248e-01, 3.767130e-01, 7.820474e-01, 3.352918e-01, 8.156480e-01, 7.803891e-01, 5.664713e-01, 6.038070e-01, 9.553982e-01, 3.867241e-01, 3.918091e-01, 8.462894e-02, 1.631380e+00, 1.472130e+00, 1.524171e+00, 1.21765…
1.400000e+00	8.272211e-01, 7.723916e-01, 1.314136e+00, 1.465770e+00, 2.662459e-01, 2.209889e-02, 5.404366e-01, 4.629619e-02, 4.787504e-01, 2.894589e-01, 1.850618e-01, 7.755089e-01, 1.265467e+00, 1.524761e-01, 2.572600e-01, 5.864554e-01, 3.251630e-01, 6.017054e-01, 7.692469e-01, 5.074418e-01, 8.316441e-01, 8.308741e-01, 3.185013e-01, 5.431229e-01, 5.702040e-02, 1.580704e+00, 1.569593e+00, 1.454122e+00, 1.64778…
1.600000e+00	8.864166e-01, 8.984383e-01, 1.195778e+00, 1.455898e+00, 2.086697e-01, 2.776260e-02, 4.592741e-01, 1.366433e-01, 3.812506e-01, 3.592670e-01, 1.380185e-01, 7.610799e-01, 1.195269e+00, 1.032835e-01, 1.868707e-01, 4.243652e-01, 4.093627e-01, 4.509379e-01, 8.347928e-01, 3.607378e-01, 9.222115e-01, 9.499493e-01, 2.191605e-01, 7.456777e-01, 2.662339e-02, 1.262464e+00, 1.518727e+00, 1.436373e+00, 1.24250…
1.800000e+00	7.417419e-01, 9.432693e-01, 1.246545e+00, 1.303363e+00, 1.897925e-01, 2.193294e-02, 2.828702e-01, 3.886877e-01, 3.669468e-01, 3.947125e-01, 1.083224e-01, 8.626843e-01, 1.296731e+00, 6.864273e-02, 1.453252e-01, 2.793340e-01, 4.938887e-01, 3.530135e-01, 8.179052e-01, 2.968031e-01, 1.027967e+00, 8.188435e-01, 1.724014e-01, 6.679152e-01, 1.912604e-02, 1.692365e+00, 1.659338e+00, 1.484278e+00, 1.43163…
2.000000e+00	7.195965e-01, 9.698347e-01, 1.136241e+00, 1.421561e+00, 1.142207e-01, 2.048999e-02, 2.139064e-01, 6.608040e-01, 2.426855e-01, 5.220719e-01, 9.360919e-02, 9.143498e-01, 1.056502e+00, 4.420037e-02, 1.023469e-01, 1.747483e-01, 3.834935e-01, 2.788366e-01, 7.380166e-01, 2.222203e-01, 1.368017e+00, 9.164439e-01, 1.583500e-01, 7.668203e-01, 1.186862e-02, 1.546844e+00, 1.342602e+00, 1.360276e+00, 1.43526…
0.000000e+00	2.857619e+00, 1.866947e+00, 7.560006e-01, 7.112602e-01, 6.976887e-01, 1.610284e+00, 1.893263e+00, 7.610231e-01, 6.763226e-01, 2.970097e+00, 2.189299e+00, 7.883125e-01, 3.145192e+00, 2.364949e+00, 1.274218e+00, 2.351937e+00, 2.251936e-01, 1.109482e-01, 9.720339e-01, 2.648190e+00, 1.013527e+00, 9.779909e-01, 9.370988e-01, 1.017976e+00, 2.352065e+00, 8.530959e-01, 2.330632e-01, 9.612861e-01, 2.35888…
2.000000e-01	1.823374e+00, 9.975553e-01, 5.607508e-01, 1.228891e+00, 8.996117e-01, 1.118805e+00, 1.560195e+00, 5.302778e-01, 7.106824e-01, 1.647893e+00, 1.373394e+00, 6.127468e-01, 2.677788e+00, 2.191239e+00, 1.247098e+00, 2.291337e+00, 2.897513e-01, 2.571788e-01, 6.314219e-01, 2.017670e+00, 6.992586e-01, 8.503400e-01, 8.557234e-01, 8.921966e-01, 1.422838e+00, 6.616594e-01, 2.091875e-01, 6.235758e-01, 1.90902…
4.000000e-01	1.294783e+00, 5.715648e-01, 3.112890e-01, 1.007849e+00, 1.082441e+00, 9.214941e-01, 1.230673e+00, 2.403745e-01, 4.804090e-01, 1.116731e+00, 1.080355e+00, 5.424273e-01, 2.139527e+00, 1.341190e+00, 1.422957e+00, 1.568829e+00, 2.983555e-01, 4.127406e-01, 4.978523e-01, 2.061946e+00, 5.552978e-01, 6.089291e-01, 6.645389e-01, 7.484602e-01, 9.538286e-01, 5.566362e-01, 3.294505e-01, 6.162820e-01, 1.63243…
6.000000e-01	1.027041e+00, 4.606483e-01, 2.143201e-01, 1.269465e+00, 1.235628e+00, 7.342796e-01, 1.362517e+00, 1.823559e-01, 5.142248e-01, 7.240590e-01, 1.129893e+00, 6.910592e-01, 1.776549e+00, 1.243331e+00, 9.158251e-01, 1.732741e+00, 4.108935e-01, 5.133821e-01, 4.087156e-01, 1.820074e+00, 6.095087e-01, 8.987083e-01, 4.831780e-01, 7.740056e-01, 6.915487e-01, 5.009260e-01, 6.659551e-01, 7.653133e-01, 1.47696…
8.000000e-01	6.611436e-01, 2.883404e-01, 2.120576e-01, 1.151391e+00, 9.401739e-01, 6.203232e-01, 1.140118e+00, 1.154562e-01, 4.498536e-01, 4.057512e-01, 9.097079e-01, 5.556233e-01, 1.626871e+00, 1.007851e+00, 6.544816e-01, 1.499523e+00, 3.599024e-01, 4.222506e-01, 4.857889e-01, 1.166196e+00, 4.093667e-01, 8.383278e-01, 3.619718e-01, 5.325698e-01, 3.558037e-01, 5.051482e-01, 9.589561e-01, 9.486482e-01, 1.39603…
1.000000e+00	6.389602e-01, 2.490251e-01, 3.850486e-01, 1.445970e+00, 9.829961e-01, 3.655988e-01, 1.031667e+00, 7.836450e-02, 3.458382e-01, 2.625024e-01, 1.073413e+00, 8.449174e-01, 1.394345e+00, 8.179617e-01, 4.551410e-01, 1.045853e+00, 4.462260e-01, 2.816363e-01, 6.618522e-01, 1.381041e+00, 2.701099e-01, 7.829671e-01, 2.628914e-01, 5.858074e-01, 2.902003e-01, 6.098910e-01, 1.103233e+00, 1.140100e+00, 1.37465…
1.200000e+00	6.778924e-01, 3.533434e-01, 5.623249e-01, 1.232683e+00, 7.333224e-01, 3.749232e-01, 9.736672e-01, 4.795501e-02, 3.096619e-01, 2.457605e-01, 1.004253e+00, 9.215657e-01, 1.336294e+00, 6.465870e-01, 2.784327e-01, 9.749738e-01, 3.871681e-01, 2.851129e-01, 7.134296e-01, 1.039805e+00, 3.364682e-01, 8.052058e-01, 1.997208e-01, 6.326204e-01, 1.970275e-01, 6.489672e-01, 1.353749e+00, 1.526471e+00, 1.56553…
1.400000e+00	7.375779e-01, 5.667424e-01, 7.803637e-01, 1.537312e+00, 5.703437e-01, 2.736097e-01, 6.018311e-01, 2.816852e-02, 2.537977e-01, 3.003880e-01, 7.226867e-01, 8.930102e-01, 1.217003e+00, 3.618457e-01, 2.455077e-01, 7.840094e-01, 4.714318e-01, 2.174039e-01, 8.556653e-01, 8.835336e-01, 5.190549e-01, 9.436548e-01, 1.185016e-01, 5.430125e-01, 8.923551e-02, 6.828793e-01, 1.249611e+00, 1.413287e+00, 1.44176…
1.600000e+00	9.276306e-01, 7.448609e-01, 9.240019e-01, 1.506274e+00, 4.123583e-01, 2.272019e-01, 5.278219e-01, 3.480210e-02, 2.019672e-01, 4.529192e-01, 7.759272e-01, 7.712626e-01, 1.114538e+00, 2.910110e-01, 1.934871e-01, 5.245521e-01, 4.420142e-01, 1.811348e-01, 9.084296e-01, 6.890724e-01, 7.283421e-01, 7.757126e-01, 9.737844e-02, 4.011486e-01, 4.671840e-02, 8.286158e-01, 1.224716e+00, 1.145647e+00, 1.19956…
1.800000e+00	8.083597e-01, 1.051875e+00, 1.032151e+00, 1.389921e+00, 2.677401e-01, 1.938555e-01, 4.535593e-01, 1.570065e-01, 1.646986e-01, 4.733844e-01, 7.785934e-01, 9.460037e-01, 1.388852e+00, 1.799523e-01, 1.251029e-01, 3.582302e-01, 3.857980e-01, 1.293635e-01, 8.040798e-01, 6.505868e-01, 1.068331e+00, 7.478577e-01, 9.390104e-02, 5.114197e-01, 3.350895e-02, 8.658964e-01, 1.157322e+00, 1.505689e+00, 1.23850…
2.000000e+00	8.003864e-01, 1.005615e+00, 9.928136e-01, 1.345262e+00, 2.380335e-01, 1.179680e-01, 2.721022e-01, 3.716402e-01, 1.283588e-01, 4.696205e-01, 6.536408e-01, 7.441366e-01, 9.087933e-01, 1.502092e-01, 1.001355e-01, 2.144061e-01, 4.531030e-01, 1.105611e-01, 8.272100e-01, 4.530051e-01, 1.178052e+00, 9.670685e-01, 6.425746e-02, 6.447072e-01, 2.484099e-02, 1.057806e+00, 1.329613e+00, 1.557623e+00, 1.31880…
0.000000e+00	1.920096e+00, 7.551331e-01, 5.328210e-01, 4.445698e-01, 8.420914e-01, 1.539573e+00, 2.299792e+00, 2.173861e+00, 5.507517e-01, 1.629581e+00, 4.044473e-01, 2.054060e+00, 2.935534e-01, 1.233336e+00, 2.255630e+00, 1.836828e+00, 3.566636e-01, 2.049303e+00, 2.034685e+00, 2.286540e+00, 2.243369e+00, 4.147232e-01, 3.022510e+00, 1.294945e+00, 1.727121e+00, 3.649040e-02, 1.978267e+00, 5.349429e-01, 1.93353…
2.000000e-01	1.883766e+00, 5.167089e-01, 8.136863e-01, 6.865376e-01, 9.253946e-01, 9.489511e-01, 1.937630e+00, 1.433030e+00, 7.252658e-01, 1.506082e+00, 6.315433e-01, 1.476996e+00, 4.626245e-01, 9.942661e-01, 2.490125e+00, 1.733696e+00, 2.317041e-01, 1.540248e+00, 1.532492e+00, 1.717154e+00, 1.369852e+00, 7.044413e-01, 2.340885e+00, 8.079566e-01, 1.243376e+00, 3.954042e-01, 1.512382e+00, 5.942147e-01, 1.84272…
4.000000e-01	9.515015e-01, 3.070170e-01, 8.595425e-01, 8.785476e-01, 9.789373e-01, 1.082995e+00, 1.544875e+00, 8.297209e-01, 7.831025e-01, 8.188595e-01, 6.082558e-01, 8.806176e-01, 6.306080e-01, 9.521284e-01, 1.601216e+00, 1.344644e+00, 1.517218e-01, 1.729561e+00, 1.096309e+00, 1.790151e+00, 1.489129e+00, 7.945304e-01, 1.998629e+00, 4.116414e-01, 8.023959e-01, 6.770661e-01, 8.757651e-01, 6.557980e-01, 1.49203…
6.000000e-01	7.739552e-01, 1.849691e-01, 8.982649e-01, 1.151478e+00, 8.696180e-01, 9.180056e-01, 1.647267e+00, 5.551349e-01, 6.538620e-01, 4.237662e-01, 5.902830e-01, 5.163526e-01, 6.286715e-01, 8.396848e-01, 1.059030e+00, 1.388682e+00, 1.005652e-01, 1.488981e+00, 7.926965e-01, 1.543263e+00, 1.401625e+00, 8.151958e-01, 1.075258e+00, 4.047512e-01, 3.904741e-01, 7.952355e-01, 1.168049e+00, 7.861043e-01, 1.74316…
8.000000e-01	4.582130e-01, 1.883202e-01, 1.038246e+00, 1.163243e+00, 1.149713e+00, 5.393572e-01, 1.373630e+00, 3.365509e-01, 6.109888e-01, 3.322198e-01, 7.990527e-01, 5.730283e-01, 7.799808e-01, 6.374699e-01, 9.369499e-01, 1.355303e+00, 9.727025e-02, 1.154688e+00, 9.730118e-01, 1.430958e+00, 1.027292e+00, 9.028369e-01, 1.045725e+00, 2.295170e-01, 2.886009e-01, 8.261007e-01, 1.183502e+00, 1.028087e+00, 1.59136…
1.000000e+00	5.236086e-01, 1.745718e-01, 1.161644e+00, 9.910257e-01, 7.512185e-01, 4.622165e-01, 1.367999e+00, 2.077919e-01, 5.063431e-01, 2.122167e-01, 5.727475e-01, 7.101563e-01, 8.998113e-01, 4.640438e-01, 6.375671e-01, 1.346150e+00, 1.589231e-01, 9.462909e-01, 9.860348e-01, 1.169746e+00, 6.172335e-01, 9.639831e-01, 7.045409e-01, 2.890094e-01, 1.809020e-01, 1.363813e+00, 1.327493e+00, 1.205474e+00, 1.59619…
1.200000e+00	7.062556e-01, 2.442861e-01, 9.391367e-01, 1.133554e+00, 5.624246e-01, 3.704403e-01, 9.814027e-01, 1.268702e-01, 3.908287e-01, 1.593194e-01, 5.795479e-01, 6.962775e-01, 8.185389e-01, 4.059949e-01, 4.128976e-01, 1.203943e+00, 2.501210e-01, 7.741282e-01, 1.024081e+00, 9.922818e-01, 4.927575e-01, 8.176637e-01, 4.050391e-01, 2.767743e-01, 9.109448e-02, 1.261161e+00, 1.351652e+00, 1.318135e+00, 1.52714…
1.400000e+00	7.365811e-01, 4.101350e-01, 1.254711e+00, 1.340939e+00, 4.261617e-01, 2.976295e-01, 7.003843e-01, 8.348071e-02, 4.046100e-01, 1.724388e-01, 3.755825e-01, 8.725866e-01, 9.452256e-01, 2.704740e-01, 2.638744e-01, 7.830701e-01, 2.870939e-01, 6.107744e-01, 8.827371e-01, 6.631488e-01, 5.547791e-01, 8.224527e-01, 5.190755e-01, 3.442414e-01, 5.820033e-02, 1.340083e+00, 1.398387e+00, 1.251463e+00, 1.03387…
1.600000e+00	8.272543e-01, 5.814082e-01, 1.316773e+00, 1.509951e+00, 3.443392e-01, 2.120295e-01, 4.975021e-01, 3.903078e-02, 2.369779e-01, 3.627348e-01, 3.419978e-01, 8.008152e-01, 9.881295e-01, 2.357474e-01, 2.234678e-01, 6.156385e-01, 3.795728e-01, 5.221749e-01, 1.023016e+00, 5.382375e-01, 8.273963e-01, 8.479852e-01, 2.543319e-01, 5.086520e-01, 3.127968e-02, 9.800648e-01, 1.303690e+00, 1.387387e+00, 1.48781…
1.800000e+00	8.976848e-01, 6.523857e-01, 1.455890e+00, 1.053690e+00, 2.069627e-01, 1.747197e-01, 3.849947e-01, 9.788769e-02, 2.450364e-01, 4.557243e-01, 2.630474e-01, 8.193013e-01, 1.084235e+00, 1.612735e-01, 1.508993e-01, 3.432102e-01, 3.390424e-01, 3.780315e-01, 8.140545e-01, 4.775862e-01, 8.837061e-01, 7.361521e-01, 2.636477e-01, 6.575065e-01, 1.868665e-02, 1.346151e+00, 1.614292e+00, 1.610928e+00, 1.43408…
2.000000e+00	7.810963e-01, 8.687978e-01, 1.271654e+00, 1.561752e+00, 1.571663e-01, 1.222205e-01, 3.287832e-01, 3.540270e-01, 1.883542e-01, 5.531367e-01, 2.013055e-01, 1.036258e+00, 9.641129e-01, 1.075762e-01, 1.122384e-01, 2.157657e-01, 4.775876e-01, 2.690548e-01, 7.568759e-01, 3.135829e-01, 1.205188e+00, 8.888204e-01, 1.572042e-01, 8.065408e-01, 1.443897e-02, 1.653835e+00, 1.618117e+00, 1.688928e+00, 1.37559…
0.000000e+00	9.272779e-01, 1.042032e+00, 7.675554e-01, 1.623029e-01, 4.303279e-01, 2.777310e+00, 1.763635e+00, 2.248536e+00, 2.690362e+00, 2.396721e+00, 1.995838e+00, 2.692661e+00, 3.055938e+00, 2.031309e+00, 3.990750e-01, 2.420525e-01, 1.922811e-01, 2.173558e+00, 6.190851e-01, 7.300796e-01, 1.209699e+00, 1.058746e+00, 1.154719e+00, 1.283957e+00, 2.710239e+00, 1.658348e+00, 2.462318e+00, 1.615666e+00, 7.51460…
2.000000e-01	1.013505e+00, 1.003900e+00, 9.796250e-01, 2.672591e-01, 3.429061e-01, 1.863246e+00, 1.320322e+00, 1.922785e+00, 2.679052e+00, 1.646933e+00, 1.319602e+00, 1.701490e+00, 2.081034e+00, 1.128699e+00, 7.241793e-01, 6.469595e-01, 1.741985e-01, 2.032074e+00, 4.452627e-01, 6.247205e-01, 1.242569e+00, 8.104243e-01, 7.118312e-01, 7.496362e-01, 1.506238e+00, 1.334271e+00, 1.656733e+00, 1.065683e+00, 8.18204…
4.000000e-01	8.439794e-01, 1.020645e+00, 1.045402e+00, 3.116563e-01, 4.278541e-01, 1.908065e+00, 9.670486e-01, 1.550600e+00, 2.147202e+00, 1.440201e+00, 1.182706e+00, 7.582418e-01, 1.766947e+00, 8.420318e-01, 9.673365e-01, 7.675114e-01, 2.835003e-01, 1.463694e+00, 4.631965e-01, 5.460997e-01, 1.607310e+00, 8.393048e-01, 6.720027e-01, 8.106279e-01, 8.506035e-01, 8.973539e-01, 1.091542e+00, 1.131123e+00, 9.23805…
6.000000e-01	1.092322e+00, 1.094256e+00, 9.363595e-01, 3.598695e-01, 5.518123e-01, 1.162971e+00, 7.479421e-01, 1.394638e+00, 1.823705e+00, 9.922540e-01, 8.800875e-01, 5.180874e-01, 1.356604e+00, 6.736257e-01, 9.144387e-01, 7.716621e-01, 3.517565e-01, 1.220002e+00, 4.310896e-01, 6.311229e-01, 1.261690e+00, 8.427346e-01, 6.144683e-01, 5.978083e-01, 5.442131e-01, 9.706131e-01, 7.288100e-01, 1.083286e+00, 8.87606…
8.000000e-01	8.984264e-01, 1.214998e+00, 6.970318e-01, 6.549799e-01, 5.003137e-01, 8.831885e-01, 5.342389e-01, 1.229318e+00, 1.778538e+00, 8.868735e-01, 7.732031e-01, 2.883006e-01, 1.536470e+00, 5.969629e-01, 9.367589e-01, 4.270574e-01, 3.955882e-01, 9.603520e-01, 4.575213e-01, 5.143675e-01, 1.450271e+00, 7.956423e-01, 4.264770e-01, 8.065705e-01, 3.765600e-01, 1.033278e+00, 5.245982e-01, 1.230694e+00, 9.81042…
1.000000e+00	8.785628e-01, 9.948436e-01, 4.445847e-01, 9.268570e-01, 3.610996e-01, 7.139695e-01, 4.460335e-01, 1.324102e+00, 1.910995e+00, 8.181977e-01, 5.409366e-01, 1.903808e-01, 1.185245e+00, 4.629508e-01, 6.343431e-01, 3.404140e-01, 3.988844e-01, 8.933268e-01, 4.647057e-01, 5.662837e-01, 1.601571e+00, 7.823924e-01, 3.312087e-01, 8.300578e-01, 2.138262e-01, 1.488795e+00, 6.651949e-01, 1.318724e+00, 1.15432…
1.200000e+00	9.188998e-01, 1.211065e+00, 4.085197e-01, 1.172149e+00, 3.214377e-01, 6.116601e-01, 3.494004e-01, 1.026864e+00, 1.417087e+00, 7.225109e-01, 4.980831e-01, 3.183939e-01, 9.953321e-01, 3.157323e-01, 4.846487e-01, 2.070418e-01, 4.072727e-01, 6.574788e-01, 6.339809e-01, 3.961327e-01, 1.413329e+00, 9.817684e-01, 2.197038e-01, 7.397421e-01, 1.256325e-01, 1.189307e+00, 1.021805e+00, 1.333987e+00, 1.21937…
1.400000e+00	9.113087e-01, 1.167128e+00, 5.200147e-01, 1.047850e+00, 2.149331e-01, 5.521074e-01, 2.353212e-01, 1.065657e+00, 1.127709e+00, 6.818801e-01, 3.602625e-01, 4.113317e-01, 8.702911e-01, 2.241070e-01, 4.172336e-01, 1.412279e-01, 4.794713e-01, 5.669940e-01, 6.657969e-01, 2.564113e-01, 1.569772e+00, 8.185342e-01, 1.442703e-01, 7.603661e-01, 8.369279e-02, 1.414808e+00, 9.593327e-01, 1.384687e+00, 1.11764…
1.600000e+00	8.274790e-01, 1.183718e+00, 6.121239e-01, 1.210305e+00, 1.799047e-01, 3.700019e-01, 1.676571e-01, 1.187745e+00, 1.109622e+00, 5.754006e-01, 2.610157e-01, 4.496760e-01, 1.010169e+00, 1.475134e-01, 3.027212e-01, 9.398500e-02, 5.350687e-01, 4.590574e-01, 5.996256e-01, 2.440391e-01, 1.617675e+00, 8.498210e-01, 1.224201e-01, 7.267209e-01, 4.969397e-02, 1.426206e+00, 1.256066e+00, 1.308267e+00, 9.84978…
1.800000e+00	9.261399e-01, 1.163407e+00, 9.264187e-01, 1.295508e+00, 1.189473e-01, 3.322464e-01, 1.335086e-01, 1.325749e+00, 8.286564e-01, 6.469618e-01, 2.030205e-01, 7.610174e-01, 9.749714e-01, 1.254201e-01, 2.634736e-01, 5.915068e-02, 4.763390e-01, 3.541043e-01, 6.728773e-01, 2.126648e-01, 1.379093e+00, 6.995452e-01, 1.102054e-01, 8.199283e-01, 2.935774e-02, 1.470447e+00, 1.208594e+00, 1.501593e+00, 1.30668…
2.000000e+00	9.309976e-01, 1.255165e+00, 9.588266e-01, 1.174025e+00, 8.352309e-02, 2.385609e-01, 9.902087e-02, 1.275911e+00, 6.373278e-01, 6.225389e-01, 1.902219e-01, 6.322138e-01, 6.745710e-01, 6.122529e-02, 1.906579e-01, 3.807922e-02, 4.195934e-01, 2.767438e-01, 6.044983e-01, 1.570190e-01, 1.744881e+00, 8.533183e-01, 6.816336e-02, 7.330833e-01, 2.042841e-02, 1.359535e+00, 1.414806e+00, 1.894609e+00, 1.22308…
0.000000e+00	2.796067e+00, 9.305987e-01, 2.207926e+00, 1.762589e+00, 4.104834e-01, 2.903252e+00, 8.758877e-01, 1.733569e+00, 2.030060e+00, 5.574809e-01, 1.906394e+00, 7.380061e-01, 2.037075e+00, 3.162382e+00, 7.754990e-01, 1.899730e-01, 3.605822e-02, 1.095277e+00, 2.298709e+00, 1.648173e+00, 3.358640e+00, 1.687195e+00, 1.688407e+00, 5.506568e-02, 2.485137e+00, 2.948720e+00, 3.097903e+00, 2.977587e+00, 1.41824…
2.000000e-01	1.974787e+00, 9.797617e-01, 1.708297e+00, 1.685914e+00, 2.655048e-01, 2.009320e+00, 8.364870e-01, 1.318788e+00, 1.485914e+00, 5.650600e-01, 1.501176e+00, 9.520687e-01, 1.889753e+00, 1.622594e+00, 5.397702e-01, 2.316602e-01, 3.112607e-02, 7.747154e-01, 1.536976e+00, 1.323643e+00, 3.021852e+00, 1.211624e+00, 1.146836e+00, 2.772103e-01, 9.991755e-01, 2.037359e+00, 1.955313e+00, 1.736251e+00, 1.47960…
4.000000e-01	1.563872e+00, 9.703292e-01, 1.843927e+00, 1.533248e+00, 2.216004e-01, 1.518621e+00, 7.105497e-01, 1.357783e+00, 1.312805e+00, 5.664839e-01, 1.072679e+00, 7.378072e-01, 1.742375e+00, 1.011186e+00, 4.404325e-01, 2.398042e-01, 9.021555e-02, 8.790170e-01, 1.187931e+00, 8.903859e-01, 2.895569e+00, 8.943594e-01, 8.438400e-01, 5.308686e-01, 7.312111e-01, 1.532097e+00, 1.126356e+00, 1.630448e+00, 1.45514…
6.000000e-01	1.341778e+00, 1.296629e+00, 1.432673e+00, 1.476462e+00, 1.495550e-01, 1.575263e+00, 6.331977e-01, 1.218068e+00, 8.855594e-01, 4.762839e-01, 6.729002e-01, 8.313417e-01, 1.627309e+00, 6.545521e-01, 3.035963e-01, 1.776766e-01, 1.761032e-01, 5.045075e-01, 7.557106e-01, 8.302449e-01, 2.238328e+00, 7.718860e-01, 6.578820e-01, 6.781669e-01, 4.574932e-01, 1.879491e+00, 1.129306e+00, 1.728913e+00, 9.42014…
8.000000e-01	1.226078e+00, 1.063400e+00, 8.992779e-01, 1.783050e+00, 1.052106e-01, 1.149387e+00, 4.857828e-01, 1.212861e+00, 8.555872e-01, 5.974966e-01, 5.452053e-01, 1.015263e+00, 1.452818e+00, 5.820310e-01, 2.300360e-01, 1.319055e-01, 3.179952e-01, 5.227564e-01, 6.077477e-01, 5.431113e-01, 2.430787e+00, 8.875652e-01, 4.801049e-01, 7.770614e-01, 2.368517e-01, 1.880443e+00, 7.175472e-01, 1.745793e+00, 1.55249…
1.000000e+00	1.087997e+00, 1.243858e+00, 5.154172e-01, 1.426889e+00, 7.321412e-02, 8.342149e-01, 3.473133e-01, 1.194814e+00, 7.175259e-01, 6.519237e-01, 3.976822e-01, 9.140837e-01, 1.590191e+00, 2.589466e-01, 2.000778e-01, 7.995500e-02, 3.291087e-01, 3.974206e-01, 5.101922e-01, 4.384594e-01, 2.004874e+00, 7.812586e-01, 3.491164e-01, 8.168879e-01, 1.223015e-01, 1.712060e+00, 7.981134e-01, 1.518361e+00, 1.33762…
1.200000e+00	1.044675e+00, 9.009358e-01, 4.394836e-01, 1.136008e+00, 5.798702e-02, 6.035220e-01, 2.788649e-01, 1.132463e+00, 4.630263e-01, 5.663718e-01, 2.797739e-01, 1.018326e+00, 1.310114e+00, 2.536653e-01, 1.315581e-01, 5.512674e-02, 3.785775e-01, 3.193482e-01, 4.942027e-01, 3.540654e-01, 1.903193e+00, 8.915698e-01, 2.566711e-01, 7.431907e-01, 8.250035e-02, 1.638330e+00, 9.519376e-01, 1.631299e+00, 1.37529…
1.400000e+00	1.235711e+00, 1.151592e+00, 4.745781e-01, 1.167894e+00, 3.584459e-02, 4.895726e-01, 2.073639e-01, 1.244163e+00, 4.148714e-01, 5.034491e-01, 1.813193e-01, 9.478759e-01, 8.330469e-01, 1.154141e-01, 1.195233e-01, 3.831746e-02, 3.961180e-01, 2.729355e-01, 4.088354e-01, 2.915082e-01, 1.884010e+00, 8.711643e-01, 1.917612e-01, 7.100973e-01, 4.737041e-02, 1.220775e+00, 1.122845e+00, 1.809940e+00, 1.22067…
1.600000e+00	1.011480e+00, 1.148181e+00, 7.147668e-01, 1.457237e+00, 2.983208e-02, 4.233240e-01, 1.261161e-01, 1.164312e+00, 2.962277e-01, 5.816589e-01, 1.476716e-01, 7.780405e-01, 1.191178e+00, 1.044848e-01, 1.014328e-01, 2.074123e-02, 4.662070e-01, 1.751420e-01, 5.790755e-01, 2.389963e-01, 1.972494e+00, 9.232908e-01, 1.492725e-01, 7.227032e-01, 3.102487e-02, 1.644602e+00, 1.218635e+00, 1.746876e+00, 1.19912…
1.800000e+00	9.917921e-01, 1.198902e+00, 7.957912e-01, 1.131317e+00, 2.144072e-02, 3.582750e-01, 8.944613e-02, 1.008438e+00, 2.651384e-01, 5.129188e-01, 1.078352e-01, 9.227995e-01, 1.049020e+00, 7.682935e-02, 7.367754e-02, 1.845651e-02, 4.354717e-01, 1.308930e-01, 5.091436e-01, 1.625551e-01, 1.594778e+00, 8.229922e-01, 1.361989e-01, 8.283372e-01, 1.856245e-02, 1.810345e+00, 1.225480e+00, 1.464374e+00, 1.29780…
2.000000e+00	1.122566e+00, 1.209534e+00, 8.242345e-01, 1.182604e+00, 1.973307e-02, 2.386809e-01, 6.304196e-02, 1.291722e+00, 2.080106e-01, 5.468838e-01, 9.358939e-02, 1.114217e+00, 8.857829e-01, 4.736726e-02, 8.563646e-02, 1.203602e-02, 5.133665e-01, 1.258256e-01, 5.278228e-01, 1.193591e-01, 1.701658e+00, 1.001184e+00, 1.042693e-01, 8.594445e-01, 1.524532e-02, 1.876060e+00, 1.261594e+00, 1.708692e+00, 9.80022…
0.000000e+00	1.551245e+00, 5.381328e-01, 3.033336e+00, 1.741594e+00, 1.982771e+00, 1.313114e+00, 1.033605e+00, 1.952379e+00, 3.711484e-01, 1.664299e+00, 2.237839e+00, 3.839897e-01, 2.018529e+00, 1.802713e+00, 2.785733e+00, 9.084003e-01, 2.355478e+00, 1.462589e+00, 9.213702e-01, 1.213535e+00, 1.899150e+00, 1.714598e+00, 2.575046e+00, 2.225408e+00, 1.484400e+00, 2.244111e+00, 1.614648e+00, 2.018096e-01, 2.50559…
2.000000e-01	8.892591e-01, 6.476605e-01, 1.981919e+00, 1.565077e+00, 1.694266e+00, 1.466908e+00, 6.846672e-01, 1.371721e+00, 3.497748e-01, 1.470621e+00, 1.617529e+00, 6.565589e-01, 2.121322e+00, 1.743621e+00, 2.604031e+00, 7.457449e-01, 1.171542e+00, 1.305173e+00, 9.285723e-01, 1.147314e+00, 1.675730e+00, 1.294117e+00, 2.135989e+00, 1.640028e+00, 9.879815e-01, 2.246433e+00, 9.402219e-01, 3.113140e-01, 2.05557…
4.000000e-01	5.279357e-01, 8.449591e-01, 1.582553e+00, 1.293218e+00, 1.478003e+00, 1.530403e+00, 8.421651e-01, 7.933899e-01, 2.059278e-01, 1.109003e+00, 1.139901e+00, 8.255155e-01, 1.967569e+00, 1.206619e+00, 2.136324e+00, 5.767455e-01, 1.145515e+00, 1.443338e+00, 8.145141e-01, 9.279703e-01, 1.715767e+00, 1.003579e+00, 2.047441e+00, 1.301574e+00, 6.842519e-01, 1.591478e+00, 7.112723e-01, 4.909512e-01, 1.39101…
6.000000e-01	3.558839e-01, 9.031486e-01, 1.128110e+00, 9.557105e-01, 1.380630e+00, 1.348423e+00, 6.055952e-01, 4.790743e-01, 2.289166e-01, 8.728573e-01, 7.320076e-01, 7.889567e-01, 1.567701e+00, 1.161341e+00, 1.785007e+00, 4.385537e-01, 9.353847e-01, 1.145944e+00, 7.699149e-01, 1.120668e+00, 1.321012e+00, 9.536305e-01, 1.631596e+00, 1.113249e+00, 7.089507e-01, 1.430044e+00, 5.870809e-01, 7.735507e-01, 1.00752…
8.000000e-01	2.293809e-01, 1.017720e+00, 6.837107e-01, 7.893537e-01, 1.335044e+00, 1.297000e+00, 7.836910e-01, 3.015627e-01, 3.602518e-01, 6.891833e-01, 4.933563e-01, 5.645439e-01, 1.357015e+00, 9.784885e-01, 1.129303e+00, 3.727024e-01, 4.641846e-01, 1.162610e+00, 9.242635e-01, 1.329176e+00, 1.667282e+00, 5.981482e-01, 1.111877e+00, 8.456370e-01, 5.331717e-01, 1.620049e+00, 3.746453e-01, 8.452381e-01, 9.27367…
1.000000e+00	2.091606e-01, 1.163818e+00, 3.937645e-01, 5.356091e-01, 1.173649e+00, 1.013144e+00, 6.424930e-01, 2.773588e-01, 5.588229e-01, 6.585803e-01, 3.587953e-01, 3.420075e-01, 1.221035e+00, 8.050024e-01, 9.949511e-01, 2.654977e-01, 4.956798e-01, 9.586359e-01, 9.662872e-01, 9.411566e-01, 1.544711e+00, 7.696521e-01, 7.975961e-01, 7.743977e-01, 4.203827e-01, 1.602047e+00, 3.886621e-01, 1.087649e+00, 9.81839…
1.200000e+00	2.690597e-01, 1.052368e+00, 2.866702e-01, 7.869482e-01, 9.298699e-01, 7.576952e-01, 4.272642e-01, 4.032708e-01, 6.765176e-01, 6.999684e-01, 2.729845e-01, 2.340490e-01, 9.936916e-01, 6.042117e-01, 6.437187e-01, 1.972231e-01, 3.776923e-01, 8.393829e-01, 1.041957e+00, 8.407955e-01, 1.493377e+00, 9.300075e-01, 5.710274e-01, 6.731723e-01, 2.259154e-01, 1.707827e+00, 6.315724e-01, 1.291962e+00, 1.05752…
1.400000e+00	4.675588e-01, 1.029366e+00, 2.390686e-01, 8.206593e-01, 7.962070e-01, 4.777330e-01, 4.207484e-01, 6.611001e-01, 8.732622e-01, 6.407511e-01, 2.023561e-01, 2.580768e-01, 8.526059e-01, 4.528456e-01, 4.574302e-01, 1.298590e-01, 3.919436e-01, 7.642905e-01, 1.071112e+00, 5.985709e-01, 1.509509e+00, 8.689685e-01, 4.510656e-01, 5.773000e-01, 1.385841e-01, 1.732201e+00, 8.101802e-01, 1.188016e+00, 1.16715…
1.600000e+00	5.689873e-01, 1.233040e+00, 3.892310e-01, 1.059161e+00, 4.992021e-01, 4.384630e-01, 3.677666e-01, 1.068006e+00, 8.102447e-01, 6.178933e-01, 1.333997e-01, 4.046972e-01, 9.001998e-01, 3.014738e-01, 2.941613e-01, 8.938187e-02, 5.007416e-01, 4.522618e-01, 1.051180e+00, 5.359195e-01, 1.669701e+00, 8.607108e-01, 3.599206e-01, 5.990175e-01, 7.482665e-02, 1.413702e+00, 9.349852e-01, 1.654198e+00, 1.18709…
1.800000e+00	7.173662e-01, 9.776616e-01, 5.936522e-01, 1.097199e+00, 4.079134e-01, 3.700091e-01, 2.621078e-01, 8.415008e-01, 4.847464e-01, 5.605541e-01, 1.026388e-01, 4.641418e-01, 8.802975e-01, 1.869326e-01, 2.459316e-01, 5.895828e-02, 4.549668e-01, 4.342985e-01, 7.889199e-01, 4.909002e-01, 1.650936e+00, 9.669692e-01, 2.937771e-01, 7.514496e-01, 5.431129e-02, 1.998934e+00, 1.268006e+00, 1.345858e+00, 1.19636…
2.000000e+00	8.210309e-01, 1.169038e+00, 7.859217e-01, 1.296439e+00, 2.605442e-01, 3.106431e-01, 1.887314e-01, 9.468429e-01, 4.839911e-01, 6.353632e-01, 7.129294e-02, 7.410910e-01, 9.640531e-01, 1.500069e-01, 1.982781e-01, 3.416640e-02, 4.554471e-01, 3.311973e-01, 1.033203e+00, 3.350085e-01, 1.509918e+00, 9.033001e-01, 1.999303e-01, 6.745053e-01, 3.446957e-02, 1.931467e+00, 1.117705e+00, 1.663889e+00, 1.32278…
0.000000e+00	2.343626e+00, 1.095449e-01, 1.450224e+00, 2.733479e+00, 1.065683e+00, 7.299551e-01, 1.216765e+00, 2.646219e+00, 1.092975e+00, 2.281086e+00, 1.132920e+00, 2.826386e-01, 3.085732e+00, 3.802629e-01, 1.264576e-01, 7.191067e-01, 3.486443e-01, 2.614776e-01, 1.430300e+00, 1.400466e+00, 1.617514e+00, 2.277357e+00, 6.866331e-01, 1.142177e+00, 2.559495e+00, 1.838831e+00, 3.858587e-01, 2.726941e+00, 8.61411…
2.000000e-01	1.472492e+00, 4.775971e-01, 8.706113e-01, 2.328634e+00, 7.315836e-01, 5.887239e-01, 8.764840e-01, 1.325025e+00, 1.090014e+00, 1.590399e+00, 7.859420e-01, 5.396373e-01, 2.237323e+00, 2.932490e-01, 5.709942e-01, 7.058103e-01, 3.070496e-01, 1.931490e-01, 9.916100e-01, 9.759586e-01, 1.907108e+00, 1.316594e+00, 5.520937e-01, 1.047859e+00, 1.526710e+00, 2.135076e+00, 7.077938e-01, 1.471590e+00, 7.52609…
4.000000e-01	1.310160e+00, 7.101876e-01, 7.002098e-01, 2.031693e+00, 6.050658e-01, 4.724063e-01, 7.771269e-01, 1.243389e+00, 7.148737e-01, 9.823082e-01, 6.577908e-01, 8.388434e-01, 1.717413e+00, 2.157335e-01, 6.961677e-01, 6.909630e-01, 3.867773e-01, 1.573905e-01, 7.017652e-01, 7.895463e-01, 1.549915e+00, 1.135058e+00, 3.826743e-01, 9.675100e-01, 9.867291e-01, 1.809207e+00, 8.904565e-01, 1.420407e+00, 7.27338…
6.000000e-01	1.198158e+00, 8.357752e-01, 7.398466e-01, 1.599791e+00, 3.341479e-01, 3.563338e-01, 5.980584e-01, 9.475128e-01, 5.535050e-01, 8.849724e-01, 4.327421e-01, 9.404372e-01, 1.536525e+00, 1.535761e-01, 9.343495e-01, 4.073503e-01, 4.242868e-01, 1.526535e-01, 5.843701e-01, 4.959620e-01, 1.778994e+00, 7.767092e-01, 3.022054e-01, 9.052552e-01, 5.755036e-01, 1.899822e+00, 9.240445e-01, 1.393433e+00, 9.56102…
8.000000e-01	1.041713e+00, 9.580907e-01, 7.120949e-01, 1.231105e+00, 2.546458e-01, 2.920230e-01, 3.985925e-01, 1.180382e+00, 4.430800e-01, 7.625691e-01, 3.332595e-01, 9.294682e-01, 1.047562e+00, 9.142653e-02, 7.684553e-01, 2.060497e-01, 3.465607e-01, 2.023059e-01, 5.057586e-01, 4.758329e-01, 1.799799e+00, 8.826708e-01, 2.152196e-01, 7.831600e-01, 3.256154e-01, 1.898711e+00, 1.078194e+00, 1.418909e+00, 1.00317…
1.000000e+00	9.069853e-01, 9.548406e-01, 1.025095e+00, 1.352416e+00, 1.817693e-01, 2.397971e-01, 3.282124e-01, 1.057971e+00, 2.868529e-01, 6.650772e-01, 2.190996e-01, 9.895897e-01, 1.022992e+00, 1.100286e-01, 5.415143e-01, 1.718874e-01, 3.405273e-01, 1.693236e-01, 5.737448e-01, 3.821197e-01, 1.911402e+00, 8.959309e-01, 1.802670e-01, 7.710227e-01, 2.303807e-01, 1.528729e+00, 1.236651e+00, 1.425525e+00, 1.01532…
1.200000e+00	1.038488e+00, 1.018551e+00, 1.109673e+00, 1.378950e+00, 1.311176e-01, 2.033045e-01, 2.026904e-01, 1.194903e+00, 3.004715e-01, 6.305424e-01, 1.449163e-01, 7.291929e-01, 8.531202e-01, 5.838351e-02, 4.324757e-01, 1.270742e-01, 4.170665e-01, 1.732333e-01, 5.679086e-01, 2.538149e-01, 1.822528e+00, 6.935921e-01, 1.487799e-01, 9.874491e-01, 1.020445e-01, 1.810977e+00, 1.625413e+00, 1.356231e+00, 8.92909…
1.400000e+00	8.811573e-01, 1.169606e+00, 1.154093e+00, 1.385433e+00, 1.011683e-01, 1.739111e-01, 1.716594e-01, 1.127230e+00, 2.285246e-01, 6.012468e-01, 1.120167e-01, 8.493917e-01, 7.058692e-01, 4.591508e-02, 3.675022e-01, 9.102303e-02, 4.704878e-01, 1.294907e-01, 4.967269e-01, 2.212813e-01, 1.644490e+00, 8.369251e-01, 8.259516e-02, 8.547048e-01, 6.416239e-02, 1.801792e+00, 1.246232e+00, 1.473024e+00, 1.08550…
1.600000e+00	8.379312e-01, 1.186991e+00, 1.264311e+00, 1.493760e+00, 7.798405e-02, 1.319612e-01, 1.093915e-01, 1.013679e+00, 2.392434e-01, 6.414391e-01, 8.707796e-02, 9.132100e-01, 7.512847e-01, 3.880230e-02, 2.994449e-01, 5.053341e-02, 4.803164e-01, 1.060851e-01, 6.395354e-01, 1.868733e-01, 1.523910e+00, 6.508504e-01, 6.490864e-02, 7.602931e-01, 4.300477e-02, 1.724236e+00, 1.415402e+00, 1.540686e+00, 1.08216…
1.800000e+00	9.364767e-01, 1.110626e+00, 1.018114e+00, 1.462695e+00, 6.127831e-02, 9.250762e-02, 1.000817e-01, 1.077559e+00, 1.691680e-01, 5.799247e-01, 6.313653e-02, 9.330887e-01, 7.097468e-01, 2.899392e-02, 1.889339e-01, 3.721811e-02, 4.253151e-01, 8.477750e-02, 6.436497e-01, 1.095394e-01, 1.765465e+00, 7.935646e-01, 6.323686e-02, 8.612209e-01, 3.370342e-02, 1.791996e+00, 1.411583e+00, 1.709396e+00, 1.01079…
2.000000e+00	1.046474e+00, 1.300076e+00, 1.287713e+00, 1.511582e+00, 4.186127e-02, 7.806384e-02, 5.741122e-02, 1.128577e+00, 1.256122e-01, 5.602449e-01, 4.785397e-02, 7.636879e-01, 6.044690e-01, 2.152745e-02, 1.211419e-01, 2.299195e-02, 4.832792e-01, 6.207019e-02, 5.704553e-01, 1.004585e-01, 1.500859e+00, 8.826301e-01, 4.056377e-02, 9.014499e-01, 2.251549e-02, 1.651129e+00, 1.694405e+00, 1.674705e+00, 1.02557…
0.000000e+00	2.587659e+00, 3.098892e+00, 3.855153e-02, 2.231277e+00, 2.457879e+00, 2.662567e+00, 1.484766e+00, 5.142634e-01, 2.019924e+00, 1.158438e+00, 2.550952e+00, 2.619407e-01, 1.022428e-01, 2.390731e+00, 3.247155e+00, 1.396467e+00, 5.051513e-01, 5.201292e-01, 8.121770e-01, 1.680903e+00, 2.663966e+00, 1.937345e+00, 2.934051e+00, 2.244025e+00, 1.206945e+00, 2.259517e+00, 1.583749e+00, 1.097632e+00, 9.06209…
2.000000e-01	1.441360e+00, 1.704434e+00, 4.666848e-01, 1.495501e+00, 1.965236e+00, 1.698337e+00, 1.183296e+00, 7.263844e-01, 1.468708e+00, 7.056616e-01, 1.898560e+00, 5.635987e-01, 9.551888e-02, 2.150434e+00, 2.189015e+00, 1.421132e+00, 3.400413e-01, 7.235188e-01, 5.304288e-01, 1.423575e+00, 1.672669e+00, 1.144126e+00, 2.566869e+00, 1.560382e+00, 8.155435e-01, 1.957431e+00, 1.112426e+00, 1.173497e+00, 6.25469…
4.000000e-01	8.430095e-01, 1.121167e+00, 5.245351e-01, 9.407295e-01, 1.658428e+00, 1.331229e+00, 1.125097e+00, 7.807570e-01, 1.163938e+00, 4.485950e-01, 1.135273e+00, 6.313034e-01, 7.964486e-02, 1.370463e+00, 1.655431e+00, 1.549279e+00, 2.113142e-01, 6.298768e-01, 4.076502e-01, 1.644666e+00, 1.550566e+00, 9.352826e-01, 1.762667e+00, 1.051028e+00, 6.627597e-01, 1.545041e+00, 6.677564e-01, 1.242240e+00, 4.85464…
6.000000e-01	5.862529e-01, 5.969605e-01, 4.604484e-01, 6.665697e-01, 1.091648e+00, 1.162022e+00, 1.159890e+00, 8.096075e-01, 1.243025e+00, 2.723661e-01, 1.176960e+00, 4.142928e-01, 7.612219e-02, 1.075010e+00, 1.112855e+00, 1.364418e+00, 1.582156e-01, 6.771037e-01, 5.525629e-01, 9.734082e-01, 1.232613e+00, 8.008420e-01, 1.114323e+00, 7.422170e-01, 4.844627e-01, 1.456096e+00, 7.224990e-01, 1.225495e+00, 6.16273…
8.000000e-01	3.584438e-01, 4.634307e-01, 3.300422e-01, 6.226737e-01, 7.812918e-01, 9.239683e-01, 8.762595e-01, 7.152982e-01, 1.093780e+00, 2.192896e-01, 1.119101e+00, 3.034672e-01, 6.009516e-02, 6.171455e-01, 5.607308e-01, 9.106295e-01, 1.762006e-01, 7.454090e-01, 6.950580e-01, 8.430437e-01, 9.978868e-01, 9.437282e-01, 8.997242e-01, 8.737969e-01, 2.759490e-01, 1.048715e+00, 7.140444e-01, 1.708400e+00, 8.17883…
1.000000e+00	6.291015e-01, 7.428168e-01, 3.105757e-01, 6.830046e-01, 6.286318e-01, 4.801393e-01, 6.779920e-01, 5.470142e-01, 1.186845e+00, 2.609658e-01, 6.917236e-01, 2.080063e-01, 1.089318e-01, 5.176824e-01, 5.308418e-01, 7.793303e-01, 2.453860e-01, 5.897230e-01, 8.184469e-01, 5.926975e-01, 1.168733e+00, 7.058289e-01, 7.177570e-01, 6.586407e-01, 2.050265e-01, 1.289195e+00, 7.789693e-01, 1.204291e+00, 9.38372…
1.200000e+00	7.122398e-01, 7.378338e-01, 2.849602e-01, 9.739463e-01, 4.215453e-01, 5.109033e-01, 4.302863e-01, 4.404692e-01, 1.203141e+00, 3.497746e-01, 5.658715e-01, 2.083681e-01, 1.961913e-01, 2.723351e-01, 3.607074e-01, 4.619708e-01, 3.172830e-01, 4.689038e-01, 9.436152e-01, 4.246830e-01, 1.141676e+00, 8.384099e-01, 6.017827e-01, 6.019682e-01, 1.150196e-01, 1.373133e+00, 1.048096e+00, 1.529154e+00, 8.99322…
1.400000e+00	7.853902e-01, 9.510659e-01, 5.550234e-01, 1.006398e+00, 3.115836e-01, 4.320970e-01, 3.228835e-01, 8.461179e-01, 9.848012e-01, 4.345898e-01, 4.873942e-01, 3.611942e-01, 2.969842e-01, 2.436626e-01, 2.696056e-01, 4.014488e-01, 3.659610e-01, 3.849467e-01, 8.383065e-01, 3.988761e-01, 1.471910e+00, 9.735419e-01, 3.584303e-01, 6.953081e-01, 6.946609e-02, 1.300597e+00, 1.137748e+00, 1.508195e+00, 1.30048…
1.600000e+00	8.176713e-01, 8.947802e-01, 7.454181e-01, 1.234961e+00, 2.778375e-01, 3.587992e-01, 2.614462e-01, 9.574058e-01, 6.536630e-01, 5.064283e-01, 3.758421e-01, 4.953666e-01, 4.166686e-01, 1.526483e-01, 1.887419e-01, 2.099284e-01, 3.074828e-01, 2.926930e-01, 8.204125e-01, 3.136578e-01, 1.472025e+00, 7.747567e-01, 2.949325e-01, 8.430833e-01, 4.030821e-02, 1.214759e+00, 1.114210e+00, 1.523967e+00, 1.18601…
1.800000e+00	9.930700e-01, 9.538335e-01, 9.371925e-01, 1.255167e+00, 1.865435e-01, 2.747102e-01, 1.884396e-01, 8.466080e-01, 6.143903e-01, 4.484768e-01, 2.768895e-01, 6.985876e-01, 4.085431e-01, 1.024064e-01, 1.519475e-01, 1.623037e-01, 4.016589e-01, 2.082393e-01, 7.405756e-01, 2.399173e-01, 1.288624e+00, 7.869015e-01, 2.347829e-01, 9.513147e-01, 2.253712e-02, 1.520332e+00, 9.722169e-01, 1.601637e+00, 1.11717…
2.000000e+00	9.739943e-01, 1.050921e+00, 1.114005e+00, 1.221566e+00, 1.326430e-01, 2.377162e-01, 1.306376e-01, 9.230858e-01, 5.813309e-01, 5.036963e-01, 2.331920e-01, 8.109282e-01, 6.756314e-01, 8.239344e-02, 1.067374e-01, 9.923054e-02, 4.546973e-01, 1.661134e-01, 8.488042e-01, 2.075399e-01, 1.507379e+00, 8.670696e-01, 2.004591e-01, 6.760125e-01, 1.740793e-02, 1.550262e+00, 1.437918e+00, 1.724073e+00, 1.15001…
0.000000e+00	2.956141e-01, 2.420405e+00, 9.601160e-01, 2.902040e+00, 1.924265e+00, 1.264614e+00, 2.228451e+00, 2.454465e+00, 1.699380e-01, 1.596456e+00, 3.155089e+00, 1.067805e+00, 9.132393e-01, 7.912340e-01, 1.486347e+00, 2.074907e+00, 1.014119e-01, 1.311598e+00, 2.013683e+00, 2.355703e+00, 1.310777e+00, 2.161048e+00, 1.116204e+00, 1.658879e+00, 5.189565e-01, 9.520468e-01, 1.405215e+00, 1.661045e+00, 2.73670…
2.000000e-01	1.823145e-01, 1.833390e+00, 8.983629e-01, 2.322224e+00, 1.578620e+00, 9.851139e-01, 2.348372e+00, 1.102648e+00, 1.383371e-01, 1.154438e+00, 2.172785e+00, 1.039688e+00, 1.123959e+00, 4.974985e-01, 1.619105e+00, 1.709609e+00, 9.520440e-02, 1.537368e+00, 1.860444e+00, 1.984142e+00, 1.026431e+00, 1.363024e+00, 8.905837e-01, 1.301944e+00, 4.595651e-01, 7.207676e-01, 9.995562e-01, 2.193869e+00, 2.09562…
4.000000e-01	2.229198e-01, 1.180826e+00, 9.787957e-01, 1.637352e+00, 9.196176e-01, 8.508430e-01, 1.604903e+00, 7.859676e-01, 1.109934e-01, 6.677199e-01, 1.938989e+00, 1.075259e+00, 9.314910e-01, 2.772685e-01, 1.216387e+00, 1.927963e+00, 1.708454e-01, 1.364581e+00, 1.701735e+00, 1.298865e+00, 7.587421e-01, 1.103050e+00, 9.086722e-01, 7.568070e-01, 2.521288e-01, 7.010195e-01, 1.019623e+00, 1.919152e+00, 1.70420…
6.000000e-01	3.676946e-01, 7.035584e-01, 9.800331e-01, 1.695453e+00, 7.613871e-01, 5.657972e-01, 1.505335e+00, 5.429686e-01, 8.782828e-02, 4.645482e-01, 1.483602e+00, 9.543271e-01, 9.776487e-01, 2.300625e-01, 9.239260e-01, 1.899018e+00, 2.689953e-01, 1.165333e+00, 1.369669e+00, 1.191549e+00, 5.842681e-01, 8.336918e-01, 5.526272e-01, 5.686259e-01, 1.382111e-01, 4.435538e-01, 1.331331e+00, 1.565287e+00, 1.47118…
8.000000e-01	4.868549e-01, 3.877381e-01, 1.059113e+00, 1.964803e+00, 5.259486e-01, 4.357160e-01, 1.333660e+00, 3.561853e-01, 6.446332e-02, 2.932188e-01, 1.343938e+00, 9.160758e-01, 9.301266e-01, 1.436287e-01, 7.131862e-01, 1.581679e+00, 2.677989e-01, 7.646663e-01, 1.067326e+00, 9.897788e-01, 4.728462e-01, 1.003623e+00, 4.770800e-01, 3.664334e-01, 9.411953e-02, 3.939235e-01, 1.396241e+00, 1.925753e+00, 1.28956…
1.000000e+00	7.227562e-01, 2.459726e-01, 1.026260e+00, 1.779042e+00, 3.800757e-01, 4.225177e-01, 1.024992e+00, 1.613745e-01, 4.311389e-02, 1.960979e-01, 1.172072e+00, 9.395562e-01, 9.747844e-01, 9.198413e-02, 4.925250e-01, 1.387172e+00, 3.298903e-01, 6.769874e-01, 1.202968e+00, 4.962414e-01, 4.078552e-01, 9.171020e-01, 3.298356e-01, 3.306436e-01, 4.822662e-02, 4.428942e-01, 1.313828e+00, 1.672632e+00, 1.41254…
1.200000e+00	9.277214e-01, 3.577433e-01, 1.109097e+00, 1.692330e+00, 2.460638e-01, 3.043520e-01, 5.985711e-01, 1.274060e-01, 4.574499e-02, 1.838798e-01, 1.160313e+00, 9.210345e-01, 1.146205e+00, 6.315364e-02, 3.107835e-01, 9.710221e-01, 3.250178e-01, 6.260043e-01, 1.199376e+00, 5.800049e-01, 4.951487e-01, 7.129205e-01, 2.582771e-01, 4.205805e-01, 3.085334e-02, 4.053905e-01, 1.639485e+00, 1.558788e+00, 1.32906…
1.400000e+00	9.720972e-01, 6.907329e-01, 1.293460e+00, 1.597870e+00, 2.026034e-01, 2.431471e-01, 4.880134e-01, 8.630881e-02, 3.500494e-02, 3.303885e-01, 1.016570e+00, 9.519098e-01, 1.108568e+00, 4.891373e-02, 2.072591e-01, 7.006944e-01, 3.975638e-01, 4.951396e-01, 1.002683e+00, 3.950109e-01, 6.206113e-01, 8.716105e-01, 2.160221e-01, 4.794038e-01, 1.596539e-02, 4.938983e-01, 1.598123e+00, 1.939797e+00, 1.19555…
1.600000e+00	9.213245e-01, 7.118401e-01, 1.181525e+00, 1.334735e+00, 1.302103e-01, 2.081710e-01, 3.208406e-01, 1.553688e-01, 3.033335e-02, 4.482669e-01, 9.825794e-01, 9.250192e-01, 1.030509e+00, 2.724430e-02, 1.727607e-01, 4.640974e-01, 4.829352e-01, 4.047954e-01, 1.085808e+00, 2.733848e-01, 7.890225e-01, 7.974516e-01, 1.554217e-01, 6.485769e-01, 1.100007e-02, 5.018921e-01, 1.727939e+00, 1.741946e+00, 1.44295…
1.800000e+00	8.590640e-01, 9.086048e-01, 1.183854e+00, 1.366798e+00, 9.968475e-02, 1.417658e-01, 2.445903e-01, 3.939827e-01, 3.228179e-02, 3.777465e-01, 1.049185e+00, 1.098408e+00, 1.011612e+00, 2.214964e-02, 1.072128e-01, 3.238663e-01, 5.100291e-01, 2.240596e-01, 7.872904e-01, 2.343061e-01, 1.281277e+00, 7.606428e-01, 1.128658e-01, 7.560491e-01, 5.790347e-03, 5.793842e-01, 1.645612e+00, 1.646461e+00, 1.13128…
2.000000e+00	8.905835e-01, 1.011534e+00, 1.190489e+00, 1.361222e+00, 6.331313e-02, 1.417300e-01, 1.929557e-01, 6.587367e-01, 2.203351e-02, 5.073936e-01, 8.969293e-01, 9.384508e-01, 1.196647e+00, 1.834226e-02, 8.595179e-02, 1.980505e-01, 4.325310e-01, 2.298525e-01, 6.266798e-01, 1.739238e-01, 1.145914e+00, 9.355370e-01, 6.458814e-02, 7.920043e-01, 4.411977e-03, 6.355706e-01, 1.637973e+00, 1.782868e+00, 1.33592…
0.000000e+00	2.695772e+00, 2.353540e+00, 2.207000e+00, 1.048124e+00, 2.491465e+00, 2.926909e+00, 2.790595e+00, 3.319869e+00, 3.390272e-01, 2.422774e+00, 7.345353e-01, 2.979407e+00, 3.439853e-01, 1.906376e+00, 3.376223e+00, 1.577591e+00, 5.110319e-01, 2.881430e+00, 1.576611e+00, 1.535454e+00, 1.834193e+00, 2.833101e+00, 1.704280e+00, 1.034051e+00, 6.248624e-01, 2.207550e+00, 1.586171e+00, 1.480751e+00, 1.99790…
2.000000e-01	1.569534e+00, 1.184000e+00, 1.823868e+00, 1.292343e+00, 2.098440e+00, 1.960083e+00, 2.252875e+00, 1.861920e+00, 3.924440e-01, 1.835499e+00, 5.094172e-01, 1.885967e+00, 5.869523e-01, 1.248647e+00, 2.500159e+00, 1.228427e+00, 2.703427e-01, 2.286461e+00, 1.115421e+00, 9.670085e-01, 1.647237e+00, 1.514994e+00, 1.262790e+00, 9.652680e-01, 3.643948e-01, 1.890109e+00, 9.073418e-01, 1.275502e+00, 1.69369…
4.000000e-01	1.006195e+00, 9.094787e-01, 1.105678e+00, 1.144627e+00, 1.223219e+00, 1.601078e+00, 1.882745e+00, 8.594896e-01, 3.058835e-01, 1.129359e+00, 3.352945e-01, 1.398982e+00, 5.571491e-01, 1.014171e+00, 2.081124e+00, 1.188810e+00, 2.045165e-01, 2.023472e+00, 7.344168e-01, 8.733093e-01, 9.698049e-01, 1.015403e+00, 7.633144e-01, 7.994675e-01, 2.423647e-01, 1.812066e+00, 6.644039e-01, 1.548098e+00, 1.29678…
6.000000e-01	7.786425e-01, 5.934099e-01, 9.753877e-01, 1.201704e+00, 1.020928e+00, 1.253815e+00, 1.226809e+00, 7.792452e-01, 2.535035e-01, 6.177683e-01, 2.627370e-01, 1.258376e+00, 6.141058e-01, 6.447094e-01, 1.593611e+00, 1.162594e+00, 2.777148e-01, 1.804955e+00, 8.058323e-01, 6.932387e-01, 1.035561e+00, 9.868508e-01, 7.907942e-01, 9.447253e-01, 1.572229e-01, 2.030159e+00, 4.032308e-01, 1.299571e+00, 1.42070…
8.000000e-01	6.363969e-01, 4.442248e-01, 4.725860e-01, 1.155546e+00, 6.533188e-01, 1.202401e+00, 1.005418e+00, 4.375736e-01, 2.295354e-01, 4.664556e-01, 1.814131e-01, 9.859686e-01, 7.490890e-01, 4.448528e-01, 1.048063e+00, 1.124562e+00, 3.190888e-01, 1.639642e+00, 5.819499e-01, 4.840787e-01, 8.402218e-01, 8.511072e-01, 5.554089e-01, 6.496539e-01, 9.890390e-02, 1.718040e+00, 3.785011e-01, 1.861416e+00, 1.08912…
1.000000e+00	7.696195e-01, 5.431008e-01, 4.035413e-01, 1.459758e+00, 4.851997e-01, 9.529350e-01, 7.323450e-01, 2.512476e-01, 1.885244e-01, 3.520338e-01, 1.447451e-01, 1.075168e+00, 7.861537e-01, 2.189238e-01, 9.626106e-01, 8.331263e-01, 4.208715e-01, 1.592363e+00, 7.728852e-01, 4.094687e-01, 6.817300e-01, 7.839945e-01, 4.837755e-01, 8.417762e-01, 4.592509e-02, 1.768640e+00, 6.643008e-01, 2.120643e+00, 1.08801…
1.200000e+00	1.050454e+00, 7.134999e-01, 3.261060e-01, 1.436188e+00, 3.413485e-01, 6.158440e-01, 5.633611e-01, 2.563379e-01, 1.480875e-01, 4.013228e-01, 9.310815e-02, 8.433372e-01, 8.538091e-01, 1.751338e-01, 5.939550e-01, 5.736993e-01, 4.572072e-01, 1.059098e+00, 8.897177e-01, 3.082160e-01, 8.915858e-01, 8.854995e-01, 3.583600e-01, 6.701973e-01, 3.196541e-02, 2.016958e+00, 8.528079e-01, 1.833200e+00, 1.25087…
1.400000e+00	8.059871e-01, 8.627744e-01, 4.001713e-01, 1.075570e+00, 2.646932e-01, 4.962895e-01, 4.491676e-01, 4.622527e-01, 1.471861e-01, 5.255685e-01, 7.468929e-02, 9.262712e-01, 8.489581e-01, 1.151764e-01, 4.295524e-01, 3.573988e-01, 4.698329e-01, 9.332016e-01, 8.760836e-01, 2.677538e-01, 1.138176e+00, 9.244001e-01, 2.446411e-01, 6.427195e-01, 1.645560e-02, 1.798833e+00, 1.083436e+00, 1.397636e+00, 1.14782…
1.600000e+00	8.932514e-01, 9.815321e-01, 6.026185e-01, 1.354516e+00, 1.701695e-01, 3.646486e-01, 2.498074e-01, 5.144232e-01, 1.489037e-01, 5.232616e-01, 5.718344e-02, 8.782793e-01, 8.453940e-01, 6.803314e-02, 2.889255e-01, 2.025573e-01, 4.323826e-01, 6.732354e-01, 9.224875e-01, 1.974990e-01, 1.227939e+00, 8.407556e-01, 1.912916e-01, 6.400922e-01, 1.104818e-02, 1.540417e+00, 1.115728e+00, 1.539631e+00, 1.24899…
1.800000e+00	1.006004e+00, 1.124577e+00, 7.962442e-01, 1.370992e+00, 1.212259e-01, 2.994019e-01, 2.108803e-01, 7.300384e-01, 1.017472e-01, 5.331130e-01, 3.991771e-02, 8.532499e-01, 8.315005e-01, 6.600112e-02, 2.101021e-01, 1.808258e-01, 3.956751e-01, 5.490875e-01, 8.863785e-01, 1.666642e-01, 1.335146e+00, 8.139361e-01, 1.509955e-01, 6.363711e-01, 7.029234e-03, 1.884213e+00, 1.093144e+00, 1.647990e+00, 1.30361…
2.000000e+00	1.050351e+00, 8.968029e-01, 1.018020e+00, 1.261680e+00, 9.228257e-02, 2.500660e-01, 1.625115e-01, 7.875422e-01, 6.976562e-02, 6.304930e-01, 3.028436e-02, 8.653263e-01, 6.988936e-01, 3.929497e-02, 1.561647e-01, 1.175906e-01, 4.533989e-01, 3.619765e-01, 8.540580e-01, 1.219535e-01, 1.267047e+00, 8.498517e-01, 1.018854e-01, 8.303044e-01, 4.365854e-03, 1.662882e+00, 1.506769e+00, 1.494080e+00, 1.15707…
0.000000e+00	2.535003e-01, 4.417519e-01, 1.592186e+00, 2.138565e+00, 2.857350e+00, 7.484348e-01, 1.854531e+00, 2.634779e+00, 6.299295e-01, 2.868925e+00, 1.598848e+00, 3.338262e+00, 1.691935e+00, 2.545004e+00, 2.349125e+00, 3.046270e-01, 2.555119e+00, 2.578275e+00, 1.537711e+00, 1.534132e+00, 8.956672e-01, 1.168093e+00, 2.558600e+00, 1.544409e+00, 1.554840e-01, 1.182325e+00, 2.039251e+00, 1.745469e+00, 2.76607…
2.000000e-01	1.505771e-01, 7.606509e-01, 1.525584e+00, 1.854029e+00, 1.767439e+00, 1.105628e+00, 2.279213e+00, 1.688446e+00, 4.275854e-01, 1.855646e+00, 1.238030e+00, 1.977058e+00, 1.902824e+00, 1.781229e+00, 2.412830e+00, 6.837938e-01, 1.608667e+00, 2.438317e+00, 1.315723e+00, 1.251361e+00, 1.116627e+00, 8.593516e-01, 1.944882e+00, 1.036958e+00, 1.391892e-01, 9.311459e-01, 1.423289e+00, 1.733956e+00, 1.71747…
4.000000e-01	1.168128e-01, 8.683105e-01, 1.180700e+00, 2.035926e+00, 1.075933e+00, 1.412067e+00, 1.518331e+00, 1.068737e+00, 3.531859e-01, 1.470317e+00, 1.197396e+00, 1.361178e+00, 1.481991e+00, 1.101264e+00, 2.122660e+00, 9.042398e-01, 9.645779e-01, 2.059491e+00, 1.560621e+00, 7.922490e-01, 9.866015e-01, 8.769202e-01, 1.958767e+00, 1.126308e+00, 8.390228e-02, 7.098541e-01, 1.466993e+00, 1.315435e+00, 1.62714…
6.000000e-01	1.725015e-01, 6.506812e-01, 1.339269e+00, 1.801831e+00, 1.098296e+00, 1.264160e+00, 9.425994e-01, 4.726786e-01, 3.230202e-01, 1.011339e+00, 9.771973e-01, 1.248312e+00, 1.209848e+00, 8.000927e-01, 2.070360e+00, 9.117675e-01, 6.248147e-01, 1.540826e+00, 9.704719e-01, 7.475297e-01, 9.598989e-01, 8.519112e-01, 1.370294e+00, 9.534200e-01, 6.590386e-02, 8.539468e-01, 1.017481e+00, 1.752834e+00, 1.37401…
8.000000e-01	4.167359e-01, 6.024020e-01, 1.123034e+00, 1.631889e+00, 5.958617e-01, 1.014818e+00, 7.981890e-01, 3.326097e-01, 2.403816e-01, 7.481619e-01, 8.928406e-01, 1.165420e+00, 1.096760e+00, 4.613852e-01, 1.404682e+00, 1.026399e+00, 4.815735e-01, 1.553965e+00, 1.129783e+00, 5.304790e-01, 1.113759e+00, 9.441764e-01, 1.037634e+00, 9.069353e-01, 3.321661e-02, 7.145702e-01, 1.003865e+00, 1.701362e+00, 1.22926…
1.000000e+00	6.138696e-01, 5.924090e-01, 8.989522e-01, 1.550767e+00, 5.029466e-01, 6.745438e-01, 6.700515e-01, 3.622373e-01, 2.087951e-01, 5.943968e-01, 7.790580e-01, 1.019798e+00, 1.117423e+00, 3.064404e-01, 1.071244e+00, 5.961179e-01, 5.328606e-01, 1.457539e+00, 1.060321e+00, 4.094042e-01, 1.199977e+00, 7.772597e-01, 8.305660e-01, 7.209217e-01, 2.133552e-02, 7.309181e-01, 1.003330e+00, 1.679981e+00, 1.20854…
1.200000e+00	6.299144e-01, 1.038002e+00, 1.020701e+00, 1.347724e+00, 3.444516e-01, 5.571516e-01, 4.071229e-01, 5.641626e-01, 1.477954e-01, 6.994583e-01, 7.616289e-01, 9.261427e-01, 1.036549e+00, 2.017452e-01, 8.549793e-01, 5.120275e-01, 4.324878e-01, 1.300234e+00, 1.141903e+00, 3.498409e-01, 1.111679e+00, 8.932238e-01, 5.555569e-01, 8.548305e-01, 1.588646e-02, 1.049512e+00, 1.134650e+00, 1.868591e+00, 1.00648…
1.400000e+00	7.665480e-01, 1.279779e+00, 1.018307e+00, 1.655315e+00, 2.194708e-01, 3.817437e-01, 3.671722e-01, 8.311309e-01, 1.372996e-01, 5.216277e-01, 6.712494e-01, 1.102549e+00, 9.209037e-01, 1.458398e-01, 5.606574e-01, 3.138863e-01, 4.740228e-01, 8.616894e-01, 9.063800e-01, 2.324494e-01, 1.246449e+00, 9.223092e-01, 4.010361e-01, 9.316267e-01, 9.634619e-03, 9.798650e-01, 1.423629e+00, 1.700519e+00, 1.01828…
1.600000e+00	8.864797e-01, 1.153451e+00, 1.018029e+00, 1.726482e+00, 1.976029e-01, 3.532299e-01, 2.259906e-01, 9.158947e-01, 9.688963e-02, 6.256154e-01, 6.179653e-01, 9.818113e-01, 9.671889e-01, 8.070607e-02, 3.841350e-01, 1.887191e-01, 5.268296e-01, 7.528013e-01, 9.881501e-01, 1.706262e-01, 1.252052e+00, 7.472856e-01, 3.288948e-01, 8.153231e-01, 7.202570e-03, 1.103591e+00, 1.168620e+00, 1.830048e+00, 1.07126…
1.800000e+00	1.011444e+00, 1.122086e+00, 1.329017e+00, 1.552285e+00, 1.387494e-01, 2.740301e-01, 1.877007e-01, 9.747318e-01, 8.093127e-02, 4.982493e-01, 4.067679e-01, 1.105216e+00, 9.218257e-01, 6.719838e-02, 2.484978e-01, 1.243958e-01, 4.750583e-01, 5.959996e-01, 8.337241e-01, 1.764650e-01, 1.282780e+00, 8.942699e-01, 2.695051e-01, 8.587565e-01, 7.146723e-03, 1.278809e+00, 1.318758e+00, 1.847053e+00, 1.01539…
2.000000e+00	9.716859e-01, 1.249598e+00, 1.053026e+00, 1.528267e+00, 9.555010e-02, 1.653968e-01, 1.403477e-01, 9.608541e-01, 8.325193e-02, 5.850710e-01, 4.173530e-01, 1.132585e+00, 7.784220e-01, 4.729316e-02, 2.191252e-01, 8.410106e-02, 4.935717e-01, 5.047674e-01, 9.227227e-01, 1.101627e-01, 1.387611e+00, 7.549111e-01, 2.043593e-01, 9.699738e-01, 6.352432e-03, 1.210185e+00, 1.662366e+00, 1.779514e+00, 1.06901…
0.000000e+00	2.626885e+00, 1.726257e+00, 1.219369e+00, 7.457036e-01, 2.960446e+00, 1.035025e+00, 1.175503e+00, 8.973960e-01, 1.459972e+00, 2.945344e+00, 1.606867e+00, 2.032298e+00, 2.299227e+00, 3.162389e+00, 1.629021e+00, 6.336088e-02, 1.461469e+00, 1.305681e+00, 1.957013e+00, 6.910066e-01, 9.567858e-01, 3.131356e+00, 1.926185e-01, 2.940924e+00, 2.095195e-01, 1.817399e+00, 1.801446e+00, 1.253891e+00, 1.88279…
2.000000e-01	1.433397e+00, 1.607554e+00, 1.437702e+00, 1.116083e+00, 1.618909e+00, 1.431770e+00, 9.381226e-01, 5.296671e-01, 1.342102e+00, 2.266541e+00, 1.391064e+00, 1.318791e+00, 1.581819e+00, 1.893873e+00, 1.740200e+00, 2.726217e-01, 1.131233e+00, 1.301014e+00, 1.384446e+00, 5.367094e-01, 1.115034e+00, 1.639513e+00, 2.979719e-01, 1.970841e+00, 3.660278e-01, 1.306191e+00, 1.153659e+00, 1.460234e+00, 1.31567…
4.000000e-01	8.523341e-01, 1.406972e+00, 1.130717e+00, 9.667547e-01, 1.249657e+00, 1.247836e+00, 6.382836e-01, 5.684436e-01, 1.092557e+00, 1.330726e+00, 9.171221e-01, 9.983932e-01, 1.500919e+00, 1.091060e+00, 1.392112e+00, 2.906480e-01, 7.967832e-01, 1.195463e+00, 9.869300e-01, 3.710474e-01, 1.226798e+00, 9.180642e-01, 3.279758e-01, 1.468382e+00, 3.551986e-01, 1.481428e+00, 1.081263e+00, 1.499844e+00, 8.47597…
6.000000e-01	6.380703e-01, 1.345451e+00, 8.743112e-01, 1.124515e+00, 7.394284e-01, 1.031923e+00, 4.951840e-01, 1.011993e+00, 9.286416e-01, 1.166156e+00, 5.377123e-01, 7.854817e-01, 1.216754e+00, 8.592783e-01, 1.492679e+00, 1.793092e-01, 7.805305e-01, 1.168514e+00, 8.211046e-01, 3.148030e-01, 1.287372e+00, 9.380516e-01, 2.363202e-01, 1.327747e+00, 3.516761e-01, 1.545204e+00, 9.109608e-01, 1.690072e+00, 7.12047…
8.000000e-01	7.704887e-01, 1.414810e+00, 6.541590e-01, 1.002888e+00, 7.155309e-01, 6.998184e-01, 3.713166e-01, 1.015189e+00, 8.136369e-01, 9.086603e-01, 5.049269e-01, 6.035222e-01, 9.381264e-01, 4.799097e-01, 1.296140e+00, 1.182005e-01, 5.117477e-01, 1.116214e+00, 1.069360e+00, 2.617839e-01, 1.502505e+00, 8.222033e-01, 1.731280e-01, 1.126986e+00, 3.106966e-01, 1.573664e+00, 1.067921e+00, 1.396985e+00, 6.09930…
1.000000e+00	8.170935e-01, 1.412560e+00, 7.558053e-01, 1.004508e+00, 4.830559e-01, 5.847480e-01, 2.274713e-01, 9.445171e-01, 7.663450e-01, 7.729997e-01, 3.058294e-01, 5.186136e-01, 6.290111e-01, 3.237677e-01, 9.275403e-01, 7.233940e-02, 6.055719e-01, 9.890788e-01, 7.229467e-01, 1.585600e-01, 1.449385e+00, 6.864427e-01, 1.143954e-01, 9.737476e-01, 1.486289e-01, 1.411911e+00, 1.004389e+00, 1.520444e+00, 5.49157…
1.200000e+00	9.344368e-01, 1.252994e+00, 8.330295e-01, 9.074789e-01, 3.320163e-01, 5.690978e-01, 2.186635e-01, 1.030074e+00, 7.419395e-01, 6.700506e-01, 2.767778e-01, 5.505718e-01, 5.275524e-01, 1.901019e-01, 5.944403e-01, 5.329250e-02, 5.506056e-01, 7.992188e-01, 8.330460e-01, 1.238393e-01, 1.261062e+00, 7.826790e-01, 1.071994e-01, 8.678011e-01, 1.030318e-01, 1.733520e+00, 1.278356e+00, 1.351165e+00, 6.80969…
1.400000e+00	1.036505e+00, 1.220587e+00, 8.592809e-01, 9.175070e-01, 2.476490e-01, 3.871001e-01, 1.468346e-01, 1.043673e+00, 8.298060e-01, 5.847617e-01, 1.672055e-01, 5.125862e-01, 4.535325e-01, 1.696108e-01, 5.709570e-01, 3.657053e-02, 5.400277e-01, 5.205017e-01, 8.337189e-01, 9.659109e-02, 1.616545e+00, 9.187134e-01, 8.020124e-02, 8.970473e-01, 6.128855e-02, 1.356112e+00, 1.144152e+00, 1.744915e+00, 8.12569…
1.600000e+00	8.951468e-01, 1.256866e+00, 1.073081e+00, 1.060031e+00, 1.775501e-01, 3.093321e-01, 1.119468e-01, 1.070741e+00, 6.958302e-01, 5.817621e-01, 1.370386e-01, 4.800135e-01, 3.846247e-01, 1.123944e-01, 3.819188e-01, 2.591286e-02, 5.670272e-01, 5.230834e-01, 8.082762e-01, 8.234785e-02, 1.163572e+00, 8.439492e-01, 4.999867e-02, 8.588352e-01, 3.722203e-02, 1.411858e+00, 1.679209e+00, 1.690612e+00, 8.23873…
1.800000e+00	1.077451e+00, 1.484790e+00, 1.036925e+00, 1.307007e+00, 1.213151e-01, 2.761766e-01, 8.974082e-02, 1.120650e+00, 6.350158e-01, 5.561018e-01, 1.139657e-01, 6.424840e-01, 3.127908e-01, 6.612208e-02, 2.844495e-01, 1.316786e-02, 4.703225e-01, 3.374946e-01, 7.850827e-01, 6.662834e-02, 1.740394e+00, 8.626136e-01, 3.951939e-02, 8.592784e-01, 2.287309e-02, 1.750052e+00, 1.168873e+00, 1.774013e+00, 9.09418…
2.000000e+00	9.524461e-01, 1.219447e+00, 1.266410e+00, 1.204877e+00, 8.288657e-02, 2.203778e-01, 5.860865e-02, 1.207180e+00, 4.966158e-01, 6.862792e-01, 8.392004e-02, 6.004873e-01, 3.906118e-01, 5.408573e-02, 1.969599e-01, 1.220294e-02, 5.109184e-01, 3.140298e-01, 7.371157e-01, 5.447632e-02, 1.257948e+00, 8.273664e-01, 3.240740e-02, 8.085820e-01, 1.922721e-02, 1.662399e+00, 1.603123e+00, 1.545161e+00, 9.51163…
0.000000e+00	5.741305e-01, 1.580710e+00, 1.470128e+00, 7.032090e-01, 2.037987e+00, 2.925935e-01, 2.676709e+00, 1.269401e+00, 2.634896e+00, 2.518696e+00, 2.086554e+00, 1.801627e-01, 1.843194e+00, 1.786510e+00, 1.030733e+00, 1.628291e+00, 3.462480e+00, 9.061157e-01, 1.695711e+00, 1.219972e+00, 1.359416e+00, 3.811322e-01, 7.749886e-01, 2.243379e+00, 2.826353e+00, 2.312925e+00, 2.045779e+00, 2.530337e+00, 1.64025…
2.000000e-01	3.356782e-01, 8.814158e-01, 1.660251e+00, 9.858665e-01, 1.429863e+00, 7.467401e-01, 1.806229e+00, 7.247207e-01, 2.673001e+00, 1.613798e+00, 1.734647e+00, 1.974007e-01, 1.561977e+00, 1.868779e+00, 1.285227e+00, 1.965486e+00, 2.471850e+00, 9.176094e-01, 1.286877e+00, 7.053607e-01, 1.070432e+00, 7.022204e-01, 1.026394e+00, 1.658619e+00, 1.862736e+00, 1.466139e+00, 2.304690e+00, 2.133115e+00, 1.06154…
4.000000e-01	3.571378e-01, 6.615793e-01, 1.471358e+00, 1.278003e+00, 1.108246e+00, 1.021038e+00, 1.341529e+00, 6.529906e-01, 1.999713e+00, 8.629002e-01, 1.137000e+00, 3.274703e-01, 1.118833e+00, 8.508209e-01, 1.138511e+00, 1.245136e+00, 1.580688e+00, 1.020056e+00, 1.287940e+00, 6.781758e-01, 9.259483e-01, 7.692721e-01, 1.065537e+00, 1.083958e+00, 9.941898e-01, 1.505468e+00, 1.697390e+00, 1.581939e+00, 7.18806…
6.000000e-01	4.335469e-01, 4.530660e-01, 1.451987e+00, 1.086885e+00, 7.498770e-01, 1.295810e+00, 1.063133e+00, 3.690301e-01, 1.345755e+00, 6.299694e-01, 7.737508e-01, 4.113939e-01, 1.098001e+00, 7.049917e-01, 9.195842e-01, 1.203823e+00, 8.781433e-01, 8.477242e-01, 1.300499e+00, 4.980246e-01, 7.012154e-01, 8.645034e-01, 8.237303e-01, 1.086166e+00, 6.347484e-01, 1.165195e+00, 1.186631e+00, 1.344082e+00, 7.45204…
8.000000e-01	5.905791e-01, 3.959533e-01, 1.350522e+00, 9.522726e-01, 4.518777e-01, 1.097399e+00, 7.243091e-01, 4.469971e-01, 1.556365e+00, 4.527751e-01, 5.730879e-01, 4.532672e-01, 7.088613e-01, 4.123116e-01, 5.599045e-01, 1.020200e+00, 8.654728e-01, 7.677855e-01, 1.075311e+00, 4.563803e-01, 5.861525e-01, 8.047391e-01, 5.233620e-01, 9.749250e-01, 4.373380e-01, 1.401675e+00, 8.379277e-01, 1.664436e+00, 6.59466…
1.000000e+00	7.834281e-01, 5.781424e-01, 8.448245e-01, 8.934018e-01, 3.479351e-01, 1.140846e+00, 4.467921e-01, 7.113220e-01, 1.340146e+00, 3.857849e-01, 5.065474e-01, 3.388424e-01, 6.194907e-01, 3.217906e-01, 5.248940e-01, 6.956342e-01, 8.346579e-01, 5.299079e-01, 1.251221e+00, 2.972093e-01, 8.367925e-01, 8.550995e-01, 4.089456e-01, 8.848335e-01, 2.235788e-01, 1.493100e+00, 8.063776e-01, 1.752777e+00, 5.75675…
1.200000e+00	8.308606e-01, 6.639519e-01, 6.617635e-01, 9.815884e-01, 1.972770e-01, 7.152702e-01, 3.701026e-01, 9.414542e-01, 1.112151e+00, 4.707322e-01, 3.587405e-01, 2.896213e-01, 4.531723e-01, 2.117290e-01, 3.713581e-01, 5.089722e-01, 6.156778e-01, 4.135061e-01, 9.364617e-01, 2.382863e-01, 8.674287e-01, 8.100387e-01, 2.549438e-01, 8.514332e-01, 1.653887e-01, 1.612356e+00, 9.030752e-01, 1.885177e+00, 6.18036…
1.400000e+00	8.431239e-01, 8.387054e-01, 5.590023e-01, 9.446463e-01, 1.815372e-01, 6.252962e-01, 3.221400e-01, 9.008487e-01, 9.756432e-01, 4.492560e-01, 2.299881e-01, 3.955497e-01, 4.176256e-01, 1.317127e-01, 2.591167e-01, 3.195271e-01, 6.271079e-01, 3.701601e-01, 9.109098e-01, 1.841744e-01, 1.098780e+00, 8.634816e-01, 2.128608e-01, 8.790557e-01, 8.099689e-02, 1.641139e+00, 1.063369e+00, 1.462693e+00, 7.79821…
1.600000e+00	9.900710e-01, 1.092246e+00, 5.726526e-01, 1.406233e+00, 1.243614e-01, 4.599573e-01, 2.144603e-01, 8.947234e-01, 8.795839e-01, 4.889524e-01, 1.679360e-01, 4.841143e-01, 3.834320e-01, 1.033028e-01, 1.463596e-01, 2.224361e-01, 5.891068e-01, 2.714131e-01, 7.300485e-01, 1.359293e-01, 1.418462e+00, 9.247613e-01, 1.660256e-01, 7.960501e-01, 4.754502e-02, 1.597293e+00, 1.331403e+00, 1.557529e+00, 8.87183…
1.800000e+00	9.256220e-01, 1.107342e+00, 7.097004e-01, 1.054829e+00, 1.117823e-01, 4.142699e-01, 1.487004e-01, 1.194989e+00, 7.572866e-01, 5.994257e-01, 1.391031e-01, 6.267452e-01, 3.505362e-01, 5.887061e-02, 1.359937e-01, 1.514066e-01, 5.339403e-01, 2.261624e-01, 9.015532e-01, 1.313039e-01, 1.372338e+00, 8.535389e-01, 1.367791e-01, 8.331371e-01, 3.503962e-02, 1.517302e+00, 1.282233e+00, 1.678193e+00, 8.96088…
2.000000e+00	7.860598e-01, 1.159951e+00, 9.173903e-01, 1.396895e+00, 6.176367e-02, 3.436642e-01, 1.160079e-01, 9.952911e-01, 5.455434e-01, 6.034702e-01, 1.032012e-01, 6.008131e-01, 3.996002e-01, 4.739447e-02, 9.996175e-02, 8.921576e-02, 5.422157e-01, 1.734886e-01, 8.424852e-01, 8.091811e-02, 1.130544e+00, 7.652900e-01, 1.070600e-01, 6.867592e-01, 1.999471e-02, 1.449207e+00, 1.325132e+00, 1.426298e+00, 9.66807…
0.000000e+00	2.283742e+00, 1.060210e+00, 2.268878e+00, 2.529031e+00, 9.295130e-01, 1.665334e+00, 1.135296e+00, 2.268609e+00, 2.016610e+00, 1.505863e+00, 8.517297e-01, 5.915978e-01, 1.340265e+00, 4.236152e-01, 7.022901e-01, 4.189128e-01, 2.684714e+00, 1.893367e+00, 2.336430e+00, 7.021432e-01, 1.386039e-01, 8.312951e-01, 2.169157e+00, 2.638254e+00, 3.043916e+00, 2.488856e+00, 6.038883e-01, 6.496357e-01, 6.31856…
2.000000e-01	1.637263e+00, 1.255455e+00, 1.402020e+00, 1.873229e+00, 1.189858e+00, 1.480446e+00, 7.154847e-01, 1.779354e+00, 1.680883e+00, 1.379327e+00, 5.062196e-01, 7.756199e-01, 8.799017e-01, 6.358012e-01, 9.425169e-01, 4.265104e-01, 1.623263e+00, 1.431070e+00, 1.364359e+00, 6.661303e-01, 4.295058e-01, 6.959266e-01, 1.960944e+00, 1.656585e+00, 1.795021e+00, 2.247157e+00, 5.799013e-01, 4.915372e-01, 4.69588…
4.000000e-01	1.103028e+00, 9.559373e-01, 9.637336e-01, 1.202758e+00, 1.186885e+00, 1.353180e+00, 6.644716e-01, 1.660399e+00, 1.459421e+00, 9.761491e-01, 3.394118e-01, 8.372866e-01, 7.725197e-01, 6.449429e-01, 9.841038e-01, 3.536739e-01, 1.095820e+00, 1.257127e+00, 1.100598e+00, 7.545993e-01, 6.054976e-01, 8.526683e-01, 1.842184e+00, 1.429278e+00, 1.448573e+00, 2.293696e+00, 3.775499e-01, 3.762805e-01, 3.52057…
6.000000e-01	6.683920e-01, 1.131622e+00, 5.878562e-01, 8.247464e-01, 8.759880e-01, 1.560331e+00, 5.804043e-01, 1.351675e+00, 1.175042e+00, 9.178518e-01, 2.912588e-01, 6.552468e-01, 5.733884e-01, 7.470725e-01, 7.885231e-01, 2.020066e-01, 8.275642e-01, 9.945114e-01, 1.081778e+00, 9.740981e-01, 8.751736e-01, 8.812143e-01, 1.166838e+00, 9.283622e-01, 9.915105e-01, 1.935254e+00, 2.538551e-01, 3.904736e-01, 3.06943…
8.000000e-01	4.645458e-01, 1.405850e+00, 4.829156e-01, 5.426239e-01, 1.177765e+00, 1.201882e+00, 4.211898e-01, 1.455866e+00, 1.364218e+00, 7.433125e-01, 2.040939e-01, 4.494872e-01, 3.831097e-01, 6.512791e-01, 4.524420e-01, 1.643163e-01, 4.906327e-01, 8.871107e-01, 1.132652e+00, 1.040743e+00, 1.101063e+00, 8.350114e-01, 9.214039e-01, 1.212196e+00, 7.512175e-01, 1.963740e+00, 2.215320e-01, 5.654634e-01, 3.23435…
1.000000e+00	2.880060e-01, 1.120465e+00, 3.011568e-01, 3.659336e-01, 1.004379e+00, 9.003981e-01, 5.495043e-01, 1.291564e+00, 1.294186e+00, 5.780156e-01, 1.687229e-01, 2.037907e-01, 3.438948e-01, 7.459947e-01, 3.496276e-01, 1.289937e-01, 4.244307e-01, 6.248590e-01, 8.205245e-01, 1.071558e+00, 1.074883e+00, 7.975615e-01, 7.056234e-01, 1.011991e+00, 6.210815e-01, 1.963950e+00, 3.070202e-01, 7.877071e-01, 5.38571…
1.200000e+00	3.337577e-01, 1.327156e+00, 1.823343e-01, 2.536348e-01, 1.259496e+00, 7.818166e-01, 5.712866e-01, 1.097198e+00, 1.307988e+00, 5.629216e-01, 9.561767e-02, 1.541214e-01, 3.124446e-01, 5.403336e-01, 3.151647e-01, 8.735027e-02, 4.400329e-01, 5.335195e-01, 9.518118e-01, 9.215539e-01, 1.150868e+00, 8.920310e-01, 6.204320e-01, 8.422826e-01, 5.363508e-01, 1.671974e+00, 5.481722e-01, 8.956053e-01, 6.48207…
1.400000e+00	3.284496e-01, 1.101288e+00, 1.649765e-01, 2.313845e-01, 9.331705e-01, 5.728989e-01, 4.776199e-01, 1.176152e+00, 1.282092e+00, 6.485810e-01, 6.932125e-02, 7.346185e-02, 2.472128e-01, 6.070579e-01, 2.487535e-01, 5.460622e-02, 5.429659e-01, 4.008825e-01, 8.976362e-01, 7.626065e-01, 1.294541e+00, 7.957894e-01, 4.893925e-01, 8.917194e-01, 3.375893e-01, 1.643272e+00, 7.757831e-01, 1.071915e+00, 7.96318…
1.600000e+00	4.881093e-01, 1.082640e+00, 2.468091e-01, 3.517289e-01, 7.319955e-01, 4.211654e-01, 3.879190e-01, 1.050100e+00, 1.057834e+00, 5.373144e-01, 5.411237e-02, 3.971266e-02, 2.474980e-01, 5.176945e-01, 1.886591e-01, 3.624406e-02, 4.347350e-01, 3.209296e-01, 9.289589e-01, 7.836089e-01, 1.204825e+00, 8.513634e-01, 3.336318e-01, 7.308512e-01, 1.882168e-01, 1.723448e+00, 9.651879e-01, 1.192395e+00, 8.37895…
1.800000e+00	5.880434e-01, 1.287573e+00, 4.415011e-01, 6.344737e-01, 5.256132e-01, 3.611103e-01, 2.815902e-01, 1.087827e+00, 1.208532e+00, 6.193102e-01, 3.756266e-02, 3.272901e-02, 2.041703e-01, 2.603686e-01, 1.441976e-01, 2.370054e-02, 4.406626e-01, 2.659379e-01, 8.225220e-01, 6.910289e-01, 1.309738e+00, 8.007164e-01, 2.263672e-01, 8.095486e-01, 1.208357e-01, 1.647867e+00, 1.464195e+00, 1.387116e+00, 9.01508…
2.000000e+00	6.401403e-01, 1.204106e+00, 6.028355e-01, 8.973963e-01, 3.898995e-01, 2.518184e-01, 2.014274e-01, 1.133190e+00, 1.131637e+00, 5.492909e-01, 3.464392e-02, 7.238742e-02, 3.698817e-01, 2.311452e-01, 1.189762e-01, 1.375949e-02, 4.817709e-01, 2.051282e-01, 8.937397e-01, 4.474423e-01, 1.516181e+00, 9.031671e-01, 1.892229e-01, 8.344078e-01, 7.179210e-02, 1.763101e+00, 1.488876e+00, 1.416731e+00, 1.10718…
0.000000e+00	2.342729e+00, 2.803843e-01, 1.928622e-01, 1.264102e+00, 1.233625e+00, 1.254701e+00, 2.379910e+00, 1.776839e+00, 8.970459e-01, 5.299457e-01, 6.333334e-01, 1.560584e+00, 1.877688e+00, 1.010203e+00, 8.450293e-01, 7.704530e-01, 1.850295e+00, 1.027452e+00, 1.094552e+00, 5.525468e-01, 8.542527e-01, 6.443267e-01, 1.918475e+00, 1.093020e+00, 1.975631e+00, 1.489187e+00, 8.121539e-01, 1.520435e+00, 1.05720…
2.000000e-01	1.485432e+00, 4.271680e-01, 1.725235e-01, 1.359278e+00, 1.000184e+00, 1.383338e+00, 1.840466e+00, 8.536107e-01, 7.626268e-01, 5.051730e-01, 5.618515e-01, 1.310848e+00, 1.451014e+00, 7.069351e-01, 6.428941e-01, 1.005806e+00, 1.402194e+00, 1.129325e+00, 7.000356e-01, 6.414545e-01, 8.559298e-01, 8.032138e-01, 1.557521e+00, 9.473294e-01, 1.369539e+00, 1.929017e+00, 5.763319e-01, 1.244098e+00, 9.78436…
4.000000e-01	1.194510e+00, 6.227500e-01, 9.422726e-02, 1.202520e+00, 7.762273e-01, 1.513952e+00, 1.503800e+00, 6.851690e-01, 7.002391e-01, 4.605242e-01, 2.964861e-01, 1.064855e+00, 1.380014e+00, 5.845438e-01, 4.703340e-01, 1.001833e+00, 8.933324e-01, 8.416252e-01, 4.392179e-01, 6.021300e-01, 9.877982e-01, 7.791763e-01, 1.436114e+00, 9.272157e-01, 8.055064e-01, 1.719062e+00, 3.820077e-01, 1.233231e+00, 1.02207…
6.000000e-01	1.063900e+00, 5.937598e-01, 6.778977e-02, 1.312667e+00, 6.389812e-01, 1.264130e+00, 9.328301e-01, 4.915526e-01, 4.540007e-01, 3.775711e-01, 2.590408e-01, 8.174909e-01, 1.218693e+00, 3.988818e-01, 3.272815e-01, 1.156168e+00, 6.122008e-01, 6.583938e-01, 4.570603e-01, 4.483326e-01, 7.299756e-01, 8.870018e-01, 9.845707e-01, 7.766655e-01, 6.016698e-01, 2.008664e+00, 2.744797e-01, 1.438940e+00, 8.86725…
8.000000e-01	9.253482e-01, 5.855587e-01, 4.534683e-02, 9.926280e-01, 4.072813e-01, 9.144256e-01, 6.643454e-01, 3.423578e-01, 5.294487e-01, 3.318641e-01, 1.906856e-01, 7.847023e-01, 1.141253e+00, 2.998902e-01, 2.581623e-01, 1.052483e+00, 5.127403e-01, 4.620774e-01, 4.041066e-01, 3.821192e-01, 8.881468e-01, 8.306431e-01, 7.708733e-01, 7.154315e-01, 2.717237e-01, 1.962491e+00, 3.766312e-01, 1.553743e+00, 1.05997…
1.000000e+00	1.236474e+00, 6.809480e-01, 4.151298e-02, 1.359578e+00, 3.242554e-01, 7.857652e-01, 4.948039e-01, 4.770250e-01, 4.564094e-01, 3.536944e-01, 1.167185e-01, 7.414983e-01, 9.066575e-01, 1.651430e-01, 1.630719e-01, 6.971813e-01, 4.683128e-01, 3.656391e-01, 4.329636e-01, 2.974991e-01, 9.129873e-01, 8.845705e-01, 6.457657e-01, 6.063083e-01, 1.892188e-01, 1.539826e+00, 5.859173e-01, 1.225867e+00, 9.52777…
1.200000e+00	8.298058e-01, 9.253640e-01, 5.943278e-02, 1.260762e+00, 2.549885e-01, 6.943840e-01, 4.424626e-01, 5.789960e-01, 3.411599e-01, 4.371958e-01, 1.055501e-01, 9.633850e-01, 9.566537e-01, 1.603783e-01, 9.699611e-02, 3.635569e-01, 4.894572e-01, 3.311979e-01, 5.104269e-01, 2.412258e-01, 1.209036e+00, 7.123981e-01, 4.528233e-01, 5.934439e-01, 1.019234e-01, 1.892061e+00, 7.893080e-01, 1.606441e+00, 1.17650…
1.400000e+00	1.018245e+00, 9.956441e-01, 1.674379e-01, 1.167850e+00, 1.953492e-01, 5.432041e-01, 3.250713e-01, 7.505228e-01, 2.698554e-01, 4.581568e-01, 7.536365e-02, 8.786254e-01, 1.051071e+00, 9.742806e-02, 9.106473e-02, 2.142270e-01, 4.162007e-01, 2.342160e-01, 5.501238e-01, 1.989669e-01, 9.975245e-01, 9.618009e-01, 3.307760e-01, 5.873277e-01, 6.188381e-02, 1.721929e+00, 9.692925e-01, 1.484997e+00, 1.12712…
1.600000e+00	1.042041e+00, 1.098393e+00, 5.013786e-01, 1.603374e+00, 1.327913e-01, 4.455996e-01, 2.038990e-01, 8.685561e-01, 3.077440e-01, 5.315753e-01, 5.289768e-02, 9.524647e-01, 9.821356e-01, 7.600098e-02, 8.154919e-02, 1.835188e-01, 4.746322e-01, 1.927868e-01, 5.052450e-01, 1.461010e-01, 1.419714e+00, 9.205303e-01, 2.584258e-01, 5.182537e-01, 3.204290e-02, 1.682373e+00, 8.893740e-01, 1.740325e+00, 1.26900…
1.800000e+00	8.304243e-01, 1.174220e+00, 6.099377e-01, 1.214936e+00, 1.126781e-01, 3.143403e-01, 1.768019e-01, 1.046577e+00, 1.692024e-01, 5.605521e-01, 4.176190e-02, 8.775691e-01, 7.714726e-01, 5.632544e-02, 5.858896e-02, 1.100653e-01, 4.435920e-01, 1.325898e-01, 5.407769e-01, 1.360736e-01, 1.214100e+00, 8.911948e-01, 1.616122e-01, 6.206457e-01, 1.926884e-02, 1.550668e+00, 1.350197e+00, 1.585890e+00, 1.11257…
2.000000e+00	9.702917e-01, 1.158753e+00, 7.192623e-01, 1.211583e+00, 7.429379e-02, 2.129237e-01, 1.193261e-01, 1.102415e+00, 2.139850e-01, 5.228156e-01, 3.800892e-02, 9.459227e-01, 9.286747e-01, 3.899150e-02, 5.041462e-02, 8.797076e-02, 3.961474e-01, 1.130211e-01, 5.533798e-01, 9.613969e-02, 1.562703e+00, 8.630372e-01, 1.273656e-01, 5.965971e-01, 1.426186e-02, 1.420345e+00, 1.451783e+00, 1.602831e+00, 1.16344…
0.000000e+00	1.522782e+00, 1.428784e-01, 2.476332e+00, 2.906215e-01, 2.414540e+00, 2.552560e+00, 3.643199e-01, 5.474860e-02, 7.045454e-01, 2.545039e+00, 1.580100e+00, 2.973249e+00, 4.928505e-01, 1.355602e+00, 9.858109e-01, 5.828065e-01, 1.888272e+00, 1.958858e+00, 2.768117e-01, 7.505659e-01, 2.608720e+00, 8.841085e-01, 8.453131e-02, 2.515565e+00, 2.628289e+00, 1.158789e+00, 1.309260e+00, 1.508937e+00, 2.75100…
2.000000e-01	1.040872e+00, 5.747386e-01, 2.051208e+00, 7.013198e-01, 2.296143e+00, 2.749078e+00, 3.357400e-01, 3.279313e-02, 8.704015e-01, 1.518273e+00, 1.320110e+00, 1.423437e+00, 6.664590e-01, 8.443193e-01, 1.087197e+00, 5.005397e-01, 1.599669e+00, 1.691834e+00, 3.278882e-01, 5.456785e-01, 2.387905e+00, 9.711625e-01, 3.356999e-01, 1.306459e+00, 1.780862e+00, 1.064683e+00, 7.604687e-01, 1.114666e+00, 1.82796…
4.000000e-01	4.432296e-01, 7.599865e-01, 1.244107e+00, 8.115236e-01, 1.592347e+00, 2.593255e+00, 2.400160e-01, 2.404635e-02, 8.918966e-01, 1.039946e+00, 9.087380e-01, 8.136810e-01, 7.343182e-01, 6.082628e-01, 1.288352e+00, 2.791771e-01, 1.262776e+00, 1.525511e+00, 5.378080e-01, 4.629048e-01, 2.008767e+00, 8.203218e-01, 4.619207e-01, 9.985968e-01, 1.095483e+00, 7.192645e-01, 5.625275e-01, 1.027636e+00, 1.29472…
6.000000e-01	3.565563e-01, 8.543005e-01, 9.061105e-01, 1.034663e+00, 1.208982e+00, 2.814641e+00, 2.002458e-01, 1.713545e-02, 7.977992e-01, 9.314268e-01, 8.843866e-01, 7.445203e-01, 7.412149e-01, 6.169611e-01, 1.018305e+00, 2.076415e-01, 9.884311e-01, 1.290668e+00, 5.880938e-01, 5.273861e-01, 2.193632e+00, 7.395576e-01, 3.956884e-01, 1.016224e+00, 7.139940e-01, 1.010180e+00, 4.183066e-01, 1.174991e+00, 1.20157…
8.000000e-01	2.628899e-01, 9.730593e-01, 6.345975e-01, 9.251745e-01, 9.629864e-01, 1.597030e+00, 1.377638e-01, 5.743480e-02, 9.022545e-01, 7.180717e-01, 6.735401e-01, 6.246191e-01, 6.797579e-01, 4.893358e-01, 1.068325e+00, 1.472048e-01, 6.352487e-01, 1.277206e+00, 7.557536e-01, 4.460292e-01, 2.094993e+00, 7.213927e-01, 2.994700e-01, 9.108557e-01, 5.181265e-01, 1.030442e+00, 2.782157e-01, 1.149743e+00, 1.19341…
1.000000e+00	4.198113e-01, 1.184456e+00, 3.357527e-01, 1.178932e+00, 7.921190e-01, 1.387949e+00, 9.487790e-02, 2.943588e-01, 5.720015e-01, 6.659011e-01, 7.004928e-01, 6.718199e-01, 6.597344e-01, 4.071300e-01, 6.975391e-01, 9.274831e-02, 7.164808e-01, 1.023716e+00, 8.722868e-01, 4.602205e-01, 1.760513e+00, 8.480075e-01, 2.636274e-01, 7.742955e-01, 3.432732e-01, 1.053349e+00, 2.137270e-01, 1.360202e+00, 1.10980…
1.200000e+00	5.993947e-01, 1.041057e+00, 2.432278e-01, 1.133721e+00, 6.879757e-01, 1.259935e+00, 6.134992e-02, 6.734305e-01, 5.618403e-01, 7.614412e-01, 5.568044e-01, 8.792726e-01, 6.817327e-01, 2.665381e-01, 5.006047e-01, 5.567494e-02, 5.514659e-01, 7.264191e-01, 8.890766e-01, 3.100283e-01, 1.469395e+00, 8.274575e-01, 1.554908e-01, 9.363403e-01, 2.204620e-01, 1.201955e+00, 1.858867e-01, 1.465873e+00, 1.11548…
1.400000e+00	8.437484e-01, 1.165761e+00, 1.459086e-01, 1.216536e+00, 4.397997e-01, 1.070562e+00, 4.628002e-02, 8.341916e-01, 6.064625e-01, 5.727921e-01, 4.029636e-01, 7.987530e-01, 7.525812e-01, 1.933406e-01, 4.368864e-01, 4.060100e-02, 6.176174e-01, 6.226159e-01, 8.911356e-01, 3.063165e-01, 1.474202e+00, 8.385633e-01, 1.442642e-01, 9.262607e-01, 1.339117e-01, 1.363872e+00, 3.888168e-01, 1.282598e+00, 1.15788…
1.600000e+00	7.923734e-01, 1.065334e+00, 1.022075e-01, 1.237560e+00, 2.888502e-01, 7.307455e-01, 3.270367e-02, 1.118746e+00, 4.462038e-01, 5.550292e-01, 3.346623e-01, 6.916111e-01, 7.592330e-01, 1.504628e-01, 2.828976e-01, 2.062864e-02, 6.283254e-01, 5.120605e-01, 8.919966e-01, 2.339957e-01, 1.634232e+00, 6.785065e-01, 1.016760e-01, 7.839301e-01, 7.121145e-02, 1.654526e+00, 5.935970e-01, 1.446316e+00, 1.00335…
1.800000e+00	7.893710e-01, 1.423661e+00, 1.197645e-01, 1.521087e+00, 2.327798e-01, 6.017008e-01, 2.736094e-02, 1.005946e+00, 3.884215e-01, 5.700330e-01, 2.629754e-01, 7.456128e-01, 7.778549e-01, 1.224878e-01, 2.049366e-01, 1.562586e-02, 5.544419e-01, 3.947245e-01, 9.298999e-01, 1.363014e-01, 2.070812e+00, 8.412125e-01, 7.895195e-02, 6.991945e-01, 4.621293e-02, 1.424547e+00, 8.864048e-01, 1.664406e+00, 9.81101…
2.000000e+00	9.216910e-01, 1.226553e+00, 2.982283e-01, 1.091631e+00, 1.658377e-01, 4.511951e-01, 2.001424e-02, 1.067867e+00, 2.543580e-01, 5.442243e-01, 1.648366e-01, 8.368977e-01, 6.669620e-01, 5.841363e-02, 1.737501e-01, 1.270008e-02, 5.183394e-01, 3.121341e-01, 9.746105e-01, 1.246278e-01, 1.552399e+00, 7.317910e-01, 6.218870e-02, 5.765644e-01, 3.283042e-02, 1.617283e+00, 9.455651e-01, 1.518881e+00, 1.11276…
0.000000e+00	1.780127e+00, 8.698680e-01, 4.603040e-01, 1.395535e+00, 1.867341e+00, 1.233064e+00, 1.337355e+00, 8.665409e-01, 2.347906e+00, 3.457576e-01, 3.099379e-01, 2.648978e+00, 1.154618e+00, 2.345798e+00, 3.009690e-01, 1.218489e+00, 7.552271e-01, 6.290695e-01, 9.227127e-02, 7.835025e-01, 8.638131e-01, 1.499098e+00, 2.798714e+00, 1.053321e+00, 1.961824e-01, 2.199343e-01, 2.724375e+00, 3.247336e+00, 2.09034…
2.000000e-01	1.501235e+00, 5.677379e-01, 6.961472e-01, 1.161131e+00, 1.384121e+00, 8.459791e-01, 8.959049e-01, 3.042509e-01, 2.444656e+00, 2.370234e-01, 5.268512e-01, 2.053717e+00, 9.228460e-01, 1.432000e+00, 1.639948e-01, 9.511695e-01, 5.316807e-01, 5.377151e-01, 6.251821e-02, 5.249688e-01, 8.964868e-01, 9.149514e-01, 1.985213e+00, 1.046515e+00, 1.230121e-01, 4.325223e-01, 2.566637e+00, 2.647261e+00, 1.83528…
4.000000e-01	9.753439e-01, 8.126196e-01, 9.527172e-01, 1.209316e+00, 1.017779e+00, 6.944243e-01, 5.869072e-01, 2.968558e-01, 1.562107e+00, 2.838461e-01, 5.504699e-01, 1.131691e+00, 1.048944e+00, 1.031769e+00, 1.216719e-01, 7.206396e-01, 3.959042e-01, 4.342390e-01, 1.381202e-01, 4.160520e-01, 8.813936e-01, 9.469042e-01, 1.520599e+00, 9.611277e-01, 6.410240e-02, 6.958969e-01, 2.214936e+00, 2.328226e+00, 1.51860…
6.000000e-01	9.008818e-01, 8.733023e-01, 1.151470e+00, 1.069630e+00, 6.578383e-01, 7.734594e-01, 4.626414e-01, 1.676349e-01, 1.173878e+00, 3.689770e-01, 6.758879e-01, 1.248833e+00, 1.258167e+00, 7.080805e-01, 8.361310e-02, 4.426942e-01, 2.836143e-01, 3.364578e-01, 2.561325e-01, 3.378437e-01, 9.849679e-01, 8.325951e-01, 1.167897e+00, 1.068579e+00, 4.050961e-02, 9.815535e-01, 1.510895e+00, 2.442474e+00, 1.36425…
8.000000e-01	1.019141e+00, 9.618039e-01, 1.268541e+00, 1.239181e+00, 4.498313e-01, 5.852699e-01, 3.686936e-01, 4.047593e-01, 1.030616e+00, 5.013944e-01, 6.036656e-01, 1.193620e+00, 1.094736e+00, 4.692341e-01, 7.749811e-02, 2.566305e-01, 2.610942e-01, 2.414723e-01, 4.114063e-01, 2.227610e-01, 1.120357e+00, 7.224398e-01, 8.983533e-01, 8.935909e-01, 2.481968e-02, 8.890365e-01, 1.679376e+00, 1.977096e+00, 1.10409…
1.000000e+00	1.038358e+00, 1.226995e+00, 1.310489e+00, 1.362864e+00, 3.594023e-01, 4.297809e-01, 2.727462e-01, 7.126744e-01, 8.039612e-01, 4.112930e-01, 4.735294e-01, 9.411805e-01, 1.118735e+00, 2.426648e-01, 6.402481e-02, 2.433244e-01, 2.883067e-01, 2.011090e-01, 3.768066e-01, 2.220342e-01, 1.089761e+00, 8.095351e-01, 6.375635e-01, 8.585305e-01, 1.285192e-02, 1.108009e+00, 1.385649e+00, 1.873211e+00, 9.45052…
1.200000e+00	7.550177e-01, 1.099222e+00, 1.084764e+00, 1.294266e+00, 2.021566e-01, 2.691392e-01, 2.164107e-01, 8.736157e-01, 7.274111e-01, 4.272223e-01, 3.700411e-01, 1.057503e+00, 9.917740e-01, 2.067180e-01, 5.179802e-02, 1.370434e-01, 3.858359e-01, 1.659055e-01, 5.498762e-01, 1.835974e-01, 1.099752e+00, 8.803701e-01, 3.958585e-01, 8.072632e-01, 8.312822e-03, 1.531010e+00, 1.804208e+00, 1.961396e+00, 1.05224…
1.400000e+00	9.886066e-01, 1.045935e+00, 1.346953e+00, 1.305740e+00, 1.599678e-01, 2.537353e-01, 1.343649e-01, 9.649097e-01, 5.690034e-01, 5.343920e-01, 3.187288e-01, 9.133894e-01, 8.124857e-01, 1.541888e-01, 6.278948e-02, 1.165853e-01, 4.379311e-01, 1.122449e-01, 5.755604e-01, 9.402214e-02, 1.266232e+00, 1.013023e+00, 3.970138e-01, 9.331921e-01, 5.881051e-03, 1.399928e+00, 1.635494e+00, 1.981981e+00, 9.41919…
1.600000e+00	9.003088e-01, 1.135771e+00, 1.265310e+00, 1.354000e+00, 1.155950e-01, 1.710512e-01, 1.293684e-01, 1.046622e+00, 5.007133e-01, 5.978759e-01, 2.408171e-01, 8.684357e-01, 7.588502e-01, 7.757979e-02, 4.889273e-02, 5.958883e-02, 5.114815e-01, 9.146759e-02, 5.920499e-01, 8.912998e-02, 1.467180e+00, 9.656434e-01, 2.379162e-01, 8.098589e-01, 4.029192e-03, 1.311984e+00, 1.290796e+00, 1.755402e+00, 1.14223…
1.800000e+00	7.813051e-01, 1.054935e+00, 1.296428e+00, 1.546924e+00, 7.794632e-02, 1.624239e-01, 7.573449e-02, 1.296196e+00, 3.905875e-01, 4.815002e-01, 1.959677e-01, 7.948136e-01, 8.380141e-01, 5.513009e-02, 4.387054e-02, 3.837076e-02, 3.868428e-01, 6.583613e-02, 6.011772e-01, 6.197878e-02, 1.153470e+00, 9.143667e-01, 1.944671e-01, 9.562892e-01, 3.879159e-03, 1.286518e+00, 1.681998e+00, 2.204678e+00, 1.16356…
2.000000e+00	9.806194e-01, 1.191153e+00, 1.147537e+00, 1.568451e+00, 5.815332e-02, 1.148774e-01, 5.011535e-02, 1.113784e+00, 2.701380e-01, 5.268383e-01, 1.555414e-01, 9.051899e-01, 7.326460e-01, 3.511737e-02, 4.472039e-02, 2.848845e-02, 4.388667e-01, 5.842453e-02, 7.433617e-01, 4.773070e-02, 1.263435e+00, 7.725494e-01, 1.333721e-01, 9.206717e-01, 3.439935e-03, 1.699990e+00, 1.442877e+00, 1.744757e+00, 9.39274…
0.000000e+00	1.720643e+00, 2.204073e+00, 1.394678e+00, 5.475822e-01, 2.471839e+00, 1.458661e+00, 2.605064e+00, 2.149008e+00, 1.195781e+00, 9.445724e-02, 2.057509e+00, 1.132746e+00, 1.809773e+00, 1.615858e+00, 3.207756e+00, 1.891700e+00, 1.515851e+00, 6.764081e-01, 2.270742e+00, 6.363265e-01, 1.515807e+00, 1.970405e-01, 1.634384e+00, 1.162848e+00, 1.229495e+00, 2.148308e+00, 2.716023e+00, 9.846218e-01, 7.34319…
2.000000e-01	8.376494e-01, 1.179479e+00, 1.378715e+00, 3.587428e-01, 2.461863e+00, 1.580451e+00, 1.739986e+00, 1.499097e+00, 1.013543e+00, 4.487508e-02, 1.156965e+00, 5.311857e-01, 1.711402e+00, 1.471680e+00, 2.377736e+00, 1.547570e+00, 9.993822e-01, 8.677661e-01, 2.160945e+00, 8.946867e-01, 1.001725e+00, 5.544533e-01, 1.679178e+00, 8.536621e-01, 8.036289e-01, 1.543970e+00, 1.613425e+00, 8.328902e-01, 6.94013…
4.000000e-01	6.664463e-01, 7.848278e-01, 1.305038e+00, 3.301660e-01, 1.778412e+00, 1.395475e+00, 1.634932e+00, 1.107875e+00, 1.188805e+00, 3.786638e-02, 1.006647e+00, 3.067560e-01, 1.470930e+00, 1.061201e+00, 1.490707e+00, 1.402040e+00, 5.753247e-01, 8.560586e-01, 1.496379e+00, 8.156586e-01, 6.600768e-01, 9.081708e-01, 1.490086e+00, 5.646624e-01, 4.369221e-01, 1.441131e+00, 9.696770e-01, 7.464125e-01, 7.89394…
6.000000e-01	4.415863e-01, 5.610968e-01, 1.016005e+00, 5.363949e-01, 1.277950e+00, 1.162588e+00, 1.219901e+00, 5.523492e-01, 1.166091e+00, 2.150085e-02, 7.226371e-01, 1.973574e-01, 1.298966e+00, 7.285054e-01, 9.584754e-01, 1.417692e+00, 5.046312e-01, 8.119242e-01, 1.212253e+00, 7.107633e-01, 5.898069e-01, 7.959353e-01, 1.035139e+00, 6.531913e-01, 3.305849e-01, 1.250055e+00, 8.481320e-01, 1.304585e+00, 9.66429…
8.000000e-01	3.792873e-01, 4.323455e-01, 6.969685e-01, 7.745422e-01, 1.092573e+00, 8.476669e-01, 7.680699e-01, 4.491597e-01, 1.087711e+00, 2.786698e-02, 5.515494e-01, 1.300659e-01, 1.267327e+00, 5.822231e-01, 6.931485e-01, 1.192198e+00, 4.067527e-01, 6.606353e-01, 1.240353e+00, 5.651448e-01, 5.532671e-01, 9.633772e-01, 7.858851e-01, 6.626206e-01, 2.117787e-01, 1.404729e+00, 8.394344e-01, 1.136481e+00, 1.20905…
1.000000e+00	4.631048e-01, 5.956333e-01, 7.658527e-01, 9.481339e-01, 7.510168e-01, 7.515343e-01, 6.941250e-01, 2.509994e-01, 1.134233e+00, 1.330920e-01, 3.552107e-01, 1.894604e-01, 9.700588e-01, 3.624128e-01, 4.475286e-01, 8.276436e-01, 4.643887e-01, 5.050160e-01, 1.189248e+00, 4.874949e-01, 6.604538e-01, 8.706504e-01, 5.460464e-01, 7.621431e-01, 1.155313e-01, 1.412665e+00, 9.498521e-01, 1.416751e+00, 1.02996…
1.200000e+00	5.205441e-01, 7.355496e-01, 6.817634e-01, 1.111098e+00, 5.961603e-01, 6.171462e-01, 4.368504e-01, 1.708965e-01, 9.761512e-01, 2.740009e-01, 3.457463e-01, 3.927528e-01, 9.711240e-01, 2.715050e-01, 3.553293e-01, 4.763248e-01, 4.696070e-01, 4.960125e-01, 1.071401e+00, 3.492200e-01, 8.958260e-01, 7.487094e-01, 4.343132e-01, 8.755093e-01, 6.114426e-02, 1.540501e+00, 1.268315e+00, 1.476657e+00, 1.22509…
1.400000e+00	8.070174e-01, 7.275418e-01, 8.342860e-01, 1.199451e+00, 3.480964e-01, 4.759918e-01, 3.183179e-01, 3.324404e-01, 7.991235e-01, 3.710690e-01, 2.067611e-01, 5.467622e-01, 9.183580e-01, 1.767294e-01, 2.479057e-01, 3.173015e-01, 5.066002e-01, 3.560964e-01, 9.563801e-01, 3.318457e-01, 8.754876e-01, 6.704107e-01, 2.868160e-01, 7.922746e-01, 4.077817e-02, 1.401749e+00, 1.360756e+00, 1.547693e+00, 1.30202…
1.600000e+00	6.401470e-01, 9.091245e-01, 9.974827e-01, 1.278040e+00, 2.439370e-01, 3.688143e-01, 2.570140e-01, 6.534047e-01, 7.695412e-01, 5.561459e-01, 1.899147e-01, 7.082404e-01, 1.097110e+00, 1.419023e-01, 1.676590e-01, 2.540451e-01, 4.807797e-01, 3.392493e-01, 1.119183e+00, 2.140082e-01, 1.039739e+00, 9.969552e-01, 2.422868e-01, 8.546090e-01, 2.806663e-02, 1.330422e+00, 1.421029e+00, 1.846426e+00, 9.66321…
1.800000e+00	8.771165e-01, 8.826647e-01, 1.076959e+00, 1.224398e+00, 1.951281e-01, 2.769401e-01, 1.958937e-01, 8.693603e-01, 6.855008e-01, 4.659341e-01, 1.350022e-01, 7.325787e-01, 8.728589e-01, 9.891710e-02, 1.244152e-01, 1.575048e-01, 4.698514e-01, 2.186009e-01, 9.070149e-01, 1.595656e-01, 1.135788e+00, 7.563675e-01, 1.813762e-01, 9.008260e-01, 2.028337e-02, 1.618800e+00, 1.341285e+00, 1.639660e+00, 1.06031…
2.000000e+00	8.550741e-01, 8.914020e-01, 1.080655e+00, 1.273235e+00, 1.191625e-01, 2.015909e-01, 1.231854e-01, 8.192653e-01, 4.553405e-01, 5.600409e-01, 9.336741e-02, 7.734393e-01, 9.510967e-01, 6.233939e-02, 1.145863e-01, 1.108767e-01, 4.403334e-01, 1.719033e-01, 7.801736e-01, 1.112902e-01, 1.225118e+00, 7.653500e-01, 1.338907e-01, 8.375802e-01, 1.604062e-02, 1.560803e+00, 1.291725e+00, 1.283562e+00, 1.12092…
0.000000e+00	2.066969e+00, 1.555655e+00, 1.362963e+00, 1.771070e+00, 1.483923e+00, 2.390979e+00, 5.805769e-01, 7.670911e-01, 1.152421e+00, 2.353354e+00, 1.120718e+00, 1.383883e+00, 9.966739e-01, 6.084022e-01, 7.330068e-01, 2.618360e+00, 1.669319e+00, 3.088232e-01, 1.067451e+00, 7.312450e-01, 2.034603e+00, 8.265183e-01, 2.963046e+00, 3.099836e-01, 2.737440e+00, 2.263728e+00, 8.233724e-01, 2.198021e+00, 1.26132…
2.000000e-01	1.288980e+00, 9.133577e-01, 8.256073e-01, 1.473032e+00, 1.083537e+00, 2.102523e+00, 3.858496e-01, 5.389976e-01, 1.180233e+00, 1.609059e+00, 5.542875e-01, 1.468068e+00, 9.801147e-01, 3.062629e-01, 1.120843e+00, 1.447074e+00, 1.081646e+00, 4.883500e-01, 7.176635e-01, 5.934401e-01, 1.807155e+00, 9.395851e-01, 2.427531e+00, 1.907023e-01, 1.885702e+00, 2.629243e+00, 5.326407e-01, 1.554507e+00, 1.73066…
4.000000e-01	9.889282e-01, 6.203447e-01, 6.798680e-01, 1.713350e+00, 6.883687e-01, 1.690187e+00, 2.398167e-01, 3.249897e-01, 7.097502e-01, 1.038160e+00, 5.344893e-01, 9.829806e-01, 1.100347e+00, 2.220844e-01, 1.113676e+00, 1.152068e+00, 5.559808e-01, 4.774786e-01, 5.473274e-01, 4.055586e-01, 1.499397e+00, 8.245278e-01, 2.153520e+00, 2.874935e-01, 8.821886e-01, 2.063333e+00, 3.242886e-01, 1.261560e+00, 1.45614…
6.000000e-01	7.725033e-01, 7.033035e-01, 3.153505e-01, 1.504449e+00, 6.651074e-01, 1.270021e+00, 2.302225e-01, 1.606915e-01, 7.075073e-01, 8.744867e-01, 3.598232e-01, 1.091270e+00, 1.049771e+00, 1.692459e-01, 9.962469e-01, 7.609604e-01, 3.998281e-01, 4.409484e-01, 4.671390e-01, 3.320156e-01, 1.580814e+00, 8.928679e-01, 1.645853e+00, 4.425474e-01, 4.394905e-01, 2.231982e+00, 2.382201e-01, 1.360589e+00, 1.55600…
8.000000e-01	9.335984e-01, 7.606839e-01, 2.222980e-01, 1.363103e+00, 4.370378e-01, 9.898238e-01, 1.664140e-01, 1.582703e-01, 4.887157e-01, 5.925270e-01, 2.662961e-01, 1.102633e+00, 1.054824e+00, 1.407237e-01, 7.646821e-01, 4.488482e-01, 2.951798e-01, 4.440910e-01, 4.221412e-01, 2.601936e-01, 1.419879e+00, 6.703998e-01, 9.996936e-01, 5.730637e-01, 3.530878e-01, 2.224100e+00, 3.302952e-01, 1.377858e+00, 1.38792…
1.000000e+00	1.121404e+00, 7.956047e-01, 1.547294e-01, 1.841481e+00, 2.920892e-01, 8.970989e-01, 1.406417e-01, 2.161212e-01, 3.700646e-01, 7.195914e-01, 1.806172e-01, 1.156063e+00, 1.118617e+00, 1.119935e-01, 5.475950e-01, 2.564053e-01, 3.147346e-01, 3.056560e-01, 4.369543e-01, 2.295970e-01, 1.691494e+00, 8.660598e-01, 8.370796e-01, 5.866071e-01, 2.154260e-01, 1.937826e+00, 4.119965e-01, 1.604121e+00, 1.70666…
1.200000e+00	9.806712e-01, 9.678682e-01, 1.258966e-01, 1.248668e+00, 2.493113e-01, 6.906615e-01, 1.020644e-01, 5.294845e-01, 3.498278e-01, 6.790987e-01, 1.255602e-01, 1.091812e+00, 9.826737e-01, 6.417647e-02, 4.186530e-01, 2.006661e-01, 3.117567e-01, 3.401649e-01, 5.924743e-01, 1.707500e-01, 1.289146e+00, 7.749000e-01, 6.190514e-01, 7.085653e-01, 1.076877e-01, 2.026822e+00, 7.949762e-01, 1.498352e+00, 1.62173…
1.400000e+00	8.642865e-01, 1.069498e+00, 2.271956e-01, 1.410054e+00, 1.556641e-01, 5.374162e-01, 7.334497e-02, 6.721270e-01, 3.158514e-01, 7.105423e-01, 9.693949e-02, 8.858351e-01, 1.060751e+00, 5.843054e-02, 2.682744e-01, 1.046448e-01, 3.325641e-01, 2.420924e-01, 5.742400e-01, 1.284066e-01, 1.646410e+00, 8.716364e-01, 4.336588e-01, 6.144846e-01, 5.221006e-02, 2.103298e+00, 9.987920e-01, 1.740608e+00, 1.10449…
1.600000e+00	9.011177e-01, 7.804259e-01, 4.322489e-01, 1.568019e+00, 1.284942e-01, 3.717124e-01, 3.928888e-02, 8.646378e-01, 2.175870e-01, 6.259241e-01, 6.874839e-02, 9.147871e-01, 1.236927e+00, 4.990243e-02, 2.198529e-01, 7.310701e-02, 4.491753e-01, 1.945742e-01, 5.580620e-01, 1.046948e-01, 1.431333e+00, 9.003212e-01, 2.930431e-01, 7.089310e-01, 3.607834e-02, 2.002640e+00, 9.574521e-01, 1.667629e+00, 1.52505…
1.800000e+00	1.032748e+00, 1.362969e+00, 5.306186e-01, 1.260394e+00, 8.429693e-02, 3.168383e-01, 3.663905e-02, 9.155578e-01, 1.984403e-01, 5.581145e-01, 5.588054e-02, 8.779226e-01, 7.915322e-01, 2.618284e-02, 1.903128e-01, 6.087136e-02, 4.570411e-01, 1.466530e-01, 6.910838e-01, 8.207360e-02, 1.794845e+00, 9.350496e-01, 2.657990e-01, 7.043327e-01, 1.970706e-02, 1.763903e+00, 1.211111e+00, 1.655077e+00, 1.24501…
2.000000e+00	7.510369e-01, 1.336172e+00, 8.583145e-01, 1.473721e+00, 7.249142e-02, 2.492494e-01, 2.784436e-02, 9.941882e-01, 1.277619e-01, 5.896696e-01, 3.923499e-02, 9.333279e-01, 1.076173e+00, 2.719476e-02, 1.425240e-01, 3.712984e-02, 4.421754e-01, 1.196261e-01, 5.656294e-01, 5.401914e-02, 1.833170e+00, 7.783652e-01, 1.838948e-01, 7.853047e-01, 1.590443e-02, 1.863966e+00, 1.407035e+00, 1.817886e+00, 1.20882…
0.000000e+00	2.373086e+00, 6.515343e-01, 1.159554e+00, 1.496411e+00, 1.618282e+00, 1.402333e+00, 2.926331e+00, 2.196671e+00, 1.489445e+00, 7.473804e-01, 2.004853e+00, 1.102158e+00, 1.925063e+00, 2.953775e+00, 2.471571e+00, 1.820586e+00, 3.001502e+00, 1.531360e-01, 1.790722e+00, 2.426648e+00, 1.317102e+00, 2.775060e-01, 1.102780e+00, 7.847034e-01, 2.077013e+00, 2.416779e+00, 3.663685e-01, 1.520320e+00, 2.62309…
2.000000e-01	1.468864e+00, 3.501205e-01, 7.721509e-01, 1.692722e+00, 1.239901e+00, 1.722766e+00, 2.162905e+00, 1.301864e+00, 1.084377e+00, 5.335289e-01, 1.361607e+00, 9.957667e-01, 2.188213e+00, 2.079165e+00, 1.739860e+00, 1.785617e+00, 2.277577e+00, 3.290630e-01, 1.326679e+00, 2.021246e+00, 1.157078e+00, 5.974144e-01, 1.225476e+00, 5.111993e-01, 8.596931e-01, 2.013315e+00, 2.709891e-01, 1.054447e+00, 2.32362…
4.000000e-01	8.877573e-01, 2.557293e-01, 5.185509e-01, 1.496695e+00, 9.307182e-01, 1.360087e+00, 2.027078e+00, 8.440710e-01, 9.418452e-01, 2.967650e-01, 9.726821e-01, 1.036706e+00, 1.819134e+00, 1.077226e+00, 9.194217e-01, 1.784211e+00, 1.316577e+00, 4.490051e-01, 9.280603e-01, 1.789864e+00, 1.098497e+00, 7.759501e-01, 1.132181e+00, 3.042879e-01, 7.338326e-01, 1.965096e+00, 1.877300e-01, 1.192132e+00, 2.04447…
6.000000e-01	7.427177e-01, 1.809016e-01, 2.894056e-01, 1.132379e+00, 7.757280e-01, 1.572567e+00, 1.739864e+00, 4.661866e-01, 7.299264e-01, 1.936165e-01, 7.111530e-01, 9.185722e-01, 1.872626e+00, 9.650357e-01, 8.211843e-01, 1.837088e+00, 8.721165e-01, 4.536842e-01, 8.521547e-01, 1.561825e+00, 6.643230e-01, 8.520017e-01, 1.175369e+00, 2.385230e-01, 4.238764e-01, 1.806337e+00, 1.256546e-01, 1.390976e+00, 1.91166…
8.000000e-01	6.908339e-01, 1.173915e-01, 2.026386e-01, 1.500478e+00, 6.122017e-01, 1.401385e+00, 1.311949e+00, 3.158300e-01, 5.762055e-01, 1.232689e-01, 4.309481e-01, 9.891024e-01, 1.584324e+00, 6.204453e-01, 5.113347e-01, 1.460433e+00, 7.776004e-01, 3.941136e-01, 8.680894e-01, 1.130201e+00, 6.199278e-01, 7.379665e-01, 9.300758e-01, 1.755488e-01, 1.955055e-01, 1.783636e+00, 1.179147e-01, 1.575839e+00, 1.69574…
1.000000e+00	9.934433e-01, 1.246834e-01, 1.202012e-01, 1.481171e+00, 4.662149e-01, 1.065158e+00, 1.046155e+00, 2.001411e-01, 4.244143e-01, 8.847140e-02, 3.294628e-01, 8.474490e-01, 1.298490e+00, 4.244761e-01, 3.842194e-01, 1.279492e+00, 5.965864e-01, 3.138954e-01, 8.880480e-01, 9.148568e-01, 4.622287e-01, 7.840762e-01, 7.775892e-01, 2.512481e-01, 1.091204e-01, 1.748132e+00, 1.808874e-01, 1.508174e+00, 1.53436…
1.200000e+00	7.979088e-01, 2.064244e-01, 8.887289e-02, 1.371501e+00, 3.465110e-01, 9.218707e-01, 7.768913e-01, 1.113855e-01, 3.116911e-01, 6.204768e-02, 2.636692e-01, 9.321904e-01, 1.404364e+00, 3.105078e-01, 2.828278e-01, 9.972908e-01, 5.424529e-01, 2.233035e-01, 6.488503e-01, 6.249137e-01, 3.585475e-01, 8.450975e-01, 5.403903e-01, 2.731208e-01, 8.102002e-02, 1.700351e+00, 3.470583e-01, 1.431557e+00, 1.71509…
1.400000e+00	6.504723e-01, 4.219691e-01, 6.720874e-02, 1.437428e+00, 2.333612e-01, 6.893368e-01, 6.547266e-01, 6.455310e-02, 3.156303e-01, 1.867486e-01, 1.813120e-01, 8.381258e-01, 1.193690e+00, 2.020997e-01, 2.094550e-01, 7.267014e-01, 5.138778e-01, 1.615579e-01, 8.785541e-01, 5.592106e-01, 5.854884e-01, 9.263201e-01, 4.339922e-01, 2.912976e-01, 4.116092e-02, 1.912880e+00, 6.470167e-01, 1.499580e+00, 1.39961…
1.600000e+00	7.999004e-01, 5.695266e-01, 1.389270e-01, 1.165460e+00, 1.743354e-01, 5.247152e-01, 4.449057e-01, 6.086364e-02, 2.409569e-01, 3.625875e-01, 1.091881e-01, 1.032234e+00, 1.121695e+00, 1.398568e-01, 1.252979e-01, 4.882392e-01, 5.422251e-01, 1.511602e-01, 7.219013e-01, 3.874026e-01, 8.505075e-01, 9.592901e-01, 3.622319e-01, 4.368388e-01, 2.761911e-02, 1.799102e+00, 9.093179e-01, 1.556216e+00, 1.53879…
1.800000e+00	9.273532e-01, 8.952978e-01, 3.073703e-01, 1.566687e+00, 1.113875e-01, 4.044748e-01, 2.749779e-01, 1.626208e-01, 1.403775e-01, 3.209652e-01, 9.892802e-02, 8.865810e-01, 1.365987e+00, 1.055524e-01, 8.980419e-02, 3.015951e-01, 4.413094e-01, 1.081957e-01, 7.864799e-01, 2.819264e-01, 8.783475e-01, 6.579894e-01, 2.958139e-01, 4.491727e-01, 1.621262e-02, 1.788012e+00, 9.825747e-01, 1.804195e+00, 1.39608…
2.000000e+00	8.472533e-01, 1.009996e+00, 5.698222e-01, 1.602329e+00, 1.087066e-01, 3.435660e-01, 2.225044e-01, 3.935946e-01, 1.606318e-01, 4.299083e-01, 8.846686e-02, 9.170871e-01, 1.325430e+00, 6.554510e-02, 8.515039e-02, 2.372318e-01, 4.579197e-01, 9.155477e-02, 6.706635e-01, 2.396131e-01, 1.161088e+00, 7.946213e-01, 1.810995e-01, 4.873617e-01, 9.604140e-03, 1.598502e+00, 1.466572e+00, 2.032291e+00, 1.10114…
0.000000e+00	1.750103e+00, 6.682015e-01, 3.338338e-01, 1.723664e+00, 2.541217e+00, 9.784056e-02, 2.909912e+00, 1.911339e+00, 1.746454e+00, 1.127914e+00, 3.883645e-01, 1.927196e-01, 2.445691e+00, 6.325141e-01, 2.520244e-02, 2.310172e+00, 1.437022e+00, 2.853740e+00, 8.308856e-01, 2.396952e+00, 1.956748e+00, 1.832459e+00, 1.499317e+00, 4.998998e-01, 2.645676e+00, 1.444707e+00, 1.940319e+00, 2.285731e+00, 7.45699…
2.000000e-01	1.072804e+00, 4.036000e-01, 7.031605e-01, 1.435513e+00, 1.931817e+00, 4.989684e-01, 2.065368e+00, 1.049575e+00, 1.768294e+00, 5.485591e-01, 3.633924e-01, 4.307601e-01, 1.727124e+00, 3.832420e-01, 1.038296e-01, 2.178599e+00, 9.090565e-01, 2.250713e+00, 5.464205e-01, 1.568623e+00, 1.338607e+00, 1.178126e+00, 1.318561e+00, 3.100738e-01, 1.419212e+00, 1.485210e+00, 2.191003e+00, 1.666801e+00, 1.02192…
4.000000e-01	8.240067e-01, 2.791301e-01, 1.056913e+00, 1.547175e+00, 1.379638e+00, 4.813618e-01, 2.146235e+00, 7.815224e-01, 1.235626e+00, 3.682922e-01, 2.929412e-01, 7.739461e-01, 1.784916e+00, 3.586102e-01, 8.974800e-02, 1.709094e+00, 6.027115e-01, 1.535841e+00, 6.232059e-01, 1.066084e+00, 1.238313e+00, 7.550485e-01, 1.298659e+00, 2.252560e-01, 9.863783e-01, 1.331014e+00, 1.737977e+00, 1.323657e+00, 9.81032…
6.000000e-01	4.726005e-01, 1.883343e-01, 9.266498e-01, 1.383392e+00, 9.959929e-01, 3.865298e-01, 1.814383e+00, 3.886280e-01, 9.930786e-01, 2.540796e-01, 2.070761e-01, 6.578405e-01, 1.511107e+00, 1.706727e-01, 5.627374e-02, 1.514764e+00, 5.020520e-01, 1.339345e+00, 7.418297e-01, 9.254365e-01, 9.724987e-01, 7.783789e-01, 7.908971e-01, 2.318391e-01, 4.924491e-01, 1.402790e+00, 1.535812e+00, 1.403859e+00, 9.39711…
8.000000e-01	5.111528e-01, 1.608054e-01, 1.230581e+00, 1.623352e+00, 7.221082e-01, 2.892621e-01, 1.282625e+00, 2.211192e-01, 7.183726e-01, 1.743046e-01, 1.569938e-01, 9.258771e-01, 1.379421e+00, 1.393670e-01, 5.257726e-02, 1.642169e+00, 4.003789e-01, 1.200495e+00, 8.271375e-01, 7.246138e-01, 7.874646e-01, 8.204852e-01, 6.248144e-01, 4.515193e-01, 2.980478e-01, 1.848577e+00, 1.537313e+00, 1.541087e+00, 1.30947…
1.000000e+00	6.917850e-01, 1.869718e-01, 1.090468e+00, 1.495403e+00, 5.485790e-01, 2.240529e-01, 6.361038e-01, 1.436479e-01, 5.689880e-01, 1.059204e-01, 1.230586e-01, 8.006301e-01, 1.286467e+00, 9.935931e-02, 3.810759e-02, 1.297965e+00, 4.250314e-01, 8.340447e-01, 7.647010e-01, 4.571911e-01, 6.719298e-01, 9.109503e-01, 5.413392e-01, 6.566377e-01, 1.702676e-01, 1.657942e+00, 1.405930e+00, 1.379308e+00, 1.41129…
1.200000e+00	7.929741e-01, 3.539407e-01, 1.247362e+00, 1.255148e+00, 4.003078e-01, 2.193863e-01, 7.247841e-01, 9.130022e-02, 5.589478e-01, 1.668181e-01, 9.620663e-02, 1.003254e+00, 1.258215e+00, 5.755219e-02, 2.415011e-02, 8.360932e-01, 4.086379e-01, 6.374549e-01, 7.679370e-01, 4.719124e-01, 6.286210e-01, 7.952237e-01, 3.005344e-01, 7.065033e-01, 1.130924e-01, 1.785723e+00, 1.384598e+00, 1.574992e+00, 1.47994…
1.400000e+00	7.316600e-01, 5.286515e-01, 1.484867e+00, 1.421353e+00, 2.740269e-01, 1.410183e-01, 5.279681e-01, 9.011963e-02, 3.670773e-01, 2.873459e-01, 9.142780e-02, 1.010457e+00, 1.244620e+00, 5.946290e-02, 1.497173e-02, 4.957202e-01, 4.206602e-01, 5.658570e-01, 7.399692e-01, 3.311043e-01, 9.504133e-01, 7.933637e-01, 3.169064e-01, 7.039547e-01, 5.959131e-02, 1.442747e+00, 1.417243e+00, 1.591300e+00, 1.14829…
1.600000e+00	8.183343e-01, 8.988751e-01, 1.183278e+00, 1.281667e+00, 1.993390e-01, 1.220471e-01, 3.443451e-01, 2.131423e-01, 3.036658e-01, 4.442377e-01, 5.648571e-02, 8.369538e-01, 1.326444e+00, 4.429270e-02, 1.646185e-02, 3.300959e-01, 3.960979e-01, 4.102740e-01, 8.742528e-01, 2.685040e-01, 8.287026e-01, 9.005105e-01, 2.385612e-01, 6.751182e-01, 3.911660e-02, 1.544402e+00, 1.453666e+00, 1.822671e+00, 1.10588…
1.800000e+00	7.243199e-01, 9.640703e-01, 1.058750e+00, 1.212651e+00, 1.690449e-01, 9.831532e-02, 2.640785e-01, 5.071142e-01, 2.495306e-01, 5.293605e-01, 4.424696e-02, 9.543453e-01, 1.087491e+00, 3.801970e-02, 1.769802e-02, 2.780718e-01, 4.307977e-01, 3.544863e-01, 7.133722e-01, 1.931997e-01, 9.133440e-01, 1.021047e+00, 1.820792e-01, 7.848829e-01, 2.457664e-02, 1.650104e+00, 1.686895e+00, 1.290600e+00, 1.08512…
2.000000e+00	1.019165e+00, 1.067659e+00, 1.324790e+00, 1.585931e+00, 1.045038e-01, 8.458302e-02, 1.754532e-01, 7.789724e-01, 2.029392e-01, 4.282006e-01, 3.970701e-02, 9.437094e-01, 1.095036e+00, 2.477881e-02, 2.229636e-02, 1.464917e-01, 4.662044e-01, 2.243626e-01, 8.201263e-01, 1.536618e-01, 1.443248e+00, 9.092729e-01, 1.108017e-01, 7.943308e-01, 1.532207e-02, 1.782538e+00, 1.722092e+00, 1.601029e+00, 1.42562…
0.000000e+00	1.868840e+00, 2.647133e+00, 1.788112e+00, 1.765019e+00, 3.710868e-01, 1.071112e-01, 2.374118e+00, 1.608899e+00, 5.788935e-01, 2.312373e+00, 5.741868e-01, 2.749083e+00, 7.797968e-01, 3.446404e-01, 2.320784e+00, 4.646642e-01, 2.053790e-01, 1.120027e-01, 1.760565e+00, 2.233745e+00, 2.310763e+00, 2.280607e+00, 1.951237e+00, 2.539494e+00, 6.381668e-01, 2.875900e+00, 2.453101e+00, 2.158671e+00, 3.00518…
2.000000e-01	1.477893e+00, 2.088760e+00, 1.321399e+00, 1.726556e+00, 2.843443e-01, 7.488405e-02, 2.092821e+00, 1.240793e+00, 3.328244e-01, 1.470030e+00, 4.144947e-01, 1.756361e+00, 7.949343e-01, 1.993310e-01, 2.552773e+00, 8.368307e-01, 1.609603e-01, 3.138886e-01, 1.229104e+00, 1.748277e+00, 1.946192e+00, 1.369679e+00, 1.509062e+00, 1.648814e+00, 6.522156e-01, 2.379777e+00, 1.794398e+00, 2.034334e+00, 2.00199…
4.000000e-01	1.025369e+00, 1.289330e+00, 1.454278e+00, 1.589464e+00, 2.306507e-01, 5.716977e-02, 1.743793e+00, 1.543931e+00, 3.490527e-01, 9.587032e-01, 2.872391e-01, 1.329656e+00, 8.535909e-01, 1.253892e-01, 1.791775e+00, 8.683279e-01, 1.385153e-01, 4.627519e-01, 8.161083e-01, 1.130820e+00, 1.551634e+00, 8.168058e-01, 1.018821e+00, 1.123782e+00, 3.533747e-01, 2.355971e+00, 1.738905e+00, 1.808866e+00, 1.36789…
6.000000e-01	1.246092e+00, 1.249087e+00, 1.373499e+00, 1.257328e+00, 1.676641e-01, 5.159737e-02, 1.540144e+00, 1.299203e+00, 2.582092e-01, 7.948462e-01, 2.011853e-01, 1.225628e+00, 9.179486e-01, 7.822886e-02, 1.576640e+00, 1.026426e+00, 2.245272e-01, 6.168060e-01, 6.717461e-01, 8.745620e-01, 1.679700e+00, 8.046370e-01, 6.574734e-01, 8.818569e-01, 2.603552e-01, 2.126299e+00, 1.725704e+00, 1.689712e+00, 1.41615…
8.000000e-01	9.973435e-01, 8.740626e-01, 1.497448e+00, 1.281172e+00, 9.516305e-02, 3.767109e-02, 9.074172e-01, 1.440281e+00, 2.288665e-01, 5.761733e-01, 1.649782e-01, 1.186119e+00, 7.682205e-01, 5.984137e-02, 1.072674e+00, 1.085685e+00, 2.402555e-01, 5.842540e-01, 5.383625e-01, 7.790014e-01, 1.464058e+00, 9.043447e-01, 4.488710e-01, 8.078117e-01, 1.319243e-01, 2.243631e+00, 1.818930e+00, 1.889972e+00, 1.20960…
1.000000e+00	1.043386e+00, 8.012257e-01, 1.142344e+00, 1.323954e+00, 7.008541e-02, 3.154591e-02, 7.720400e-01, 9.263830e-01, 1.554557e-01, 4.927590e-01, 9.883274e-02, 8.334950e-01, 8.404773e-01, 4.065853e-02, 8.232418e-01, 8.617681e-01, 3.923441e-01, 5.358527e-01, 4.674457e-01, 5.978121e-01, 1.241535e+00, 7.332111e-01, 5.018910e-01, 6.736404e-01, 7.667013e-02, 1.724885e+00, 1.454971e+00, 1.669921e+00, 1.06302…
1.200000e+00	8.638148e-01, 8.418516e-01, 1.318576e+00, 1.304043e+00, 5.010536e-02, 2.619401e-02, 5.235605e-01, 8.953117e-01, 1.127196e-01, 5.359691e-01, 8.814972e-02, 9.985563e-01, 8.959115e-01, 3.204753e-02, 5.185451e-01, 5.579649e-01, 4.637216e-01, 5.129514e-01, 4.535823e-01, 4.790252e-01, 1.399646e+00, 7.624679e-01, 3.369943e-01, 6.642814e-01, 4.675810e-02, 1.690153e+00, 1.609354e+00, 2.097598e+00, 1.14822…
1.400000e+00	1.053649e+00, 9.701920e-01, 1.434749e+00, 1.323612e+00, 4.621794e-02, 2.094601e-02, 3.692260e-01, 1.219241e+00, 1.177763e-01, 5.730568e-01, 5.678676e-02, 8.302923e-01, 8.556785e-01, 1.902290e-02, 4.035911e-01, 3.399745e-01, 3.854296e-01, 3.686761e-01, 4.182558e-01, 3.454749e-01, 1.401408e+00, 1.045185e+00, 2.902607e-01, 9.008865e-01, 2.764228e-02, 1.765583e+00, 1.610023e+00, 1.823544e+00, 1.17862…
1.600000e+00	1.078415e+00, 9.522188e-01, 1.326381e+00, 1.317006e+00, 3.152953e-02, 2.016427e-02, 3.137277e-01, 1.142683e+00, 8.510008e-02, 5.526582e-01, 3.818217e-02, 8.948287e-01, 8.396733e-01, 1.434840e-02, 3.195636e-01, 2.379091e-01, 3.679555e-01, 2.883433e-01, 4.429783e-01, 2.632290e-01, 1.442598e+00, 1.070865e+00, 2.025573e-01, 7.772866e-01, 1.789486e-02, 1.954510e+00, 2.042327e+00, 1.646479e+00, 1.12691…
1.800000e+00	8.632750e-01, 1.091716e+00, 1.341946e+00, 1.381810e+00, 2.283948e-02, 1.828961e-02, 2.098205e-01, 1.211255e+00, 7.612932e-02, 5.856742e-01, 3.172288e-02, 8.926263e-01, 7.497063e-01, 1.436476e-02, 1.557070e-01, 1.849755e-01, 4.078422e-01, 2.616248e-01, 5.542617e-01, 2.332317e-01, 1.556067e+00, 8.898993e-01, 1.498318e-01, 7.787721e-01, 1.182176e-02, 1.819028e+00, 1.683776e+00, 2.160940e+00, 1.17616…
2.000000e+00	1.001855e+00, 1.140365e+00, 1.465163e+00, 1.377448e+00, 1.558937e-02, 1.894158e-02, 1.716744e-01, 9.774297e-01, 7.910429e-02, 5.812592e-01, 2.564843e-02, 1.017141e+00, 8.977141e-01, 1.139446e-02, 1.744366e-01, 9.295990e-02, 4.487696e-01, 2.165410e-01, 5.938087e-01, 1.471219e-01, 1.495796e+00, 8.560301e-01, 9.196964e-02, 8.160927e-01, 8.638140e-03, 2.016241e+00, 1.556338e+00, 1.854687e+00, 1.20513…
0.000000e+00	1.358406e+00, 2.424015e+00, 2.958446e-01, 2.057217e+00, 2.442864e+00, 8.857734e-01, 1.837125e+00, 2.246471e+00, 7.280989e-01, 1.753646e-01, 2.418590e+00, 8.636340e-02, 1.352255e+00, 1.413522e+00, 2.527216e+00, 2.835109e+00, 5.243077e-01, 1.306610e+00, 9.501867e-01, 5.829412e-01, 1.877961e+00, 9.016382e-01, 1.078731e+00, 8.670549e-01, 4.755363e-02, 2.528273e+00, 1.189815e+00, 2.446976e+00, 9.04675…
2.000000e-01	1.066912e+00, 1.741206e+00, 5.026356e-01, 1.761111e+00, 1.625242e+00, 9.831728e-01, 1.118940e+00, 1.754670e+00, 5.570977e-01, 1.066975e-01, 1.544862e+00, 4.712938e-01, 8.006618e-01, 9.631257e-01, 1.843593e+00, 2.406665e+00, 4.139738e-01, 1.375962e+00, 6.956880e-01, 5.000977e-01, 1.556375e+00, 8.311718e-01, 9.478946e-01, 1.009908e+00, 2.666586e-02, 2.170828e+00, 9.957616e-01, 2.686399e+00, 2.87469…
4.000000e-01	7.022107e-01, 1.076298e+00, 7.529321e-01, 1.792345e+00, 1.158003e+00, 7.004852e-01, 8.329287e-01, 1.705151e+00, 4.739521e-01, 7.382937e-02, 1.260070e+00, 7.445862e-01, 6.948820e-01, 5.399042e-01, 8.763357e-01, 2.040911e+00, 4.405449e-01, 1.145550e+00, 8.423821e-01, 3.273528e-01, 1.067426e+00, 9.611001e-01, 6.051227e-01, 9.424768e-01, 1.288680e-02, 1.806589e+00, 1.105354e+00, 2.595071e+00, 5.32004…
6.000000e-01	6.449725e-01, 6.828243e-01, 8.431210e-01, 1.628032e+00, 7.693375e-01, 5.278663e-01, 5.813002e-01, 1.414685e+00, 3.301140e-01, 5.205982e-02, 8.541585e-01, 7.095284e-01, 5.371529e-01, 4.366162e-01, 6.314686e-01, 1.118945e+00, 3.983767e-01, 9.206974e-01, 7.565027e-01, 3.120801e-01, 9.347402e-01, 7.457694e-01, 5.158961e-01, 7.937001e-01, 8.744257e-03, 1.521168e+00, 1.294330e+00, 1.725756e+00, 7.13548…
8.000000e-01	7.383044e-01, 7.296125e-01, 1.027213e+00, 1.688139e+00, 5.497813e-01, 4.021836e-01, 5.836767e-01, 1.159813e+00, 2.913508e-01, 9.749618e-02, 6.152646e-01, 9.011843e-01, 4.972696e-01, 2.944222e-01, 5.207209e-01, 8.557043e-01, 4.455523e-01, 8.600277e-01, 7.848468e-01, 2.576448e-01, 8.334972e-01, 9.484607e-01, 4.135904e-01, 8.954849e-01, 5.769553e-03, 1.253568e+00, 1.353587e+00, 1.843474e+00, 7.80431…
1.000000e+00	8.277918e-01, 7.711219e-01, 1.086882e+00, 1.214868e+00, 3.363819e-01, 3.448307e-01, 3.863422e-01, 1.121795e+00, 2.227781e-01, 2.584103e-01, 4.851437e-01, 9.221732e-01, 3.797634e-01, 1.890373e-01, 3.937725e-01, 5.616818e-01, 4.383237e-01, 5.832914e-01, 8.028470e-01, 1.429743e-01, 9.688959e-01, 7.408531e-01, 2.696943e-01, 8.543147e-01, 2.903976e-03, 1.524148e+00, 1.269275e+00, 2.252776e+00, 8.54838…
1.200000e+00	8.654368e-01, 8.665926e-01, 1.170555e+00, 1.775751e+00, 2.378215e-01, 2.742882e-01, 2.917027e-01, 9.253126e-01, 1.837483e-01, 3.707579e-01, 3.313851e-01, 9.266974e-01, 3.510912e-01, 1.388308e-01, 2.745246e-01, 3.360526e-01, 4.375588e-01, 4.958293e-01, 7.443259e-01, 1.385766e-01, 1.175341e+00, 8.019589e-01, 2.258743e-01, 9.878535e-01, 2.729088e-03, 1.562664e+00, 1.196521e+00, 1.596325e+00, 9.74658…
1.400000e+00	9.787155e-01, 8.504399e-01, 1.024109e+00, 1.384807e+00, 1.781784e-01, 2.158031e-01, 2.346475e-01, 1.136031e+00, 1.348401e-01, 4.362024e-01, 2.359560e-01, 9.129207e-01, 3.983169e-01, 8.941692e-02, 2.083019e-01, 2.675707e-01, 3.486063e-01, 4.325403e-01, 6.201040e-01, 1.015289e-01, 1.266038e+00, 8.080478e-01, 1.846741e-01, 7.044716e-01, 2.676632e-03, 1.732238e+00, 1.667716e+00, 2.219080e+00, 9.77082…
1.600000e+00	7.847760e-01, 1.005781e+00, 1.021863e+00, 1.619747e+00, 1.409001e-01, 1.326979e-01, 1.475705e-01, 1.171922e+00, 1.343283e-01, 3.796703e-01, 2.201598e-01, 9.144350e-01, 2.822858e-01, 5.444910e-02, 1.338434e-01, 1.814051e-01, 4.854607e-01, 3.450873e-01, 8.455987e-01, 8.977616e-02, 1.313171e+00, 9.358546e-01, 1.290956e-01, 6.207025e-01, 2.746233e-03, 1.475365e+00, 1.325058e+00, 1.675234e+00, 1.15403…
1.800000e+00	9.910077e-01, 1.127590e+00, 1.165882e+00, 1.528561e+00, 9.922831e-02, 9.749131e-02, 1.232809e-01, 1.287484e+00, 1.164263e-01, 5.306557e-01, 1.354626e-01, 9.866486e-01, 4.018104e-01, 4.150954e-02, 9.122232e-02, 9.993798e-02, 5.279024e-01, 2.399778e-01, 6.940503e-01, 6.067213e-02, 1.278002e+00, 8.771574e-01, 1.080631e-01, 8.415912e-01, 2.879076e-03, 1.816533e+00, 1.436036e+00, 1.655902e+00, 9.29658…
2.000000e+00	7.325812e-01, 1.342477e+00, 8.992537e-01, 1.374899e+00, 6.962891e-02, 8.778859e-02, 7.684257e-02, 1.420735e+00, 7.821690e-02, 4.593037e-01, 1.109500e-01, 9.335315e-01, 4.938767e-01, 2.836548e-02, 8.775431e-02, 5.823308e-02, 3.979803e-01, 1.960459e-01, 7.336371e-01, 4.211864e-02, 1.652538e+00, 7.985799e-01, 7.462489e-02, 8.049380e-01, 2.755361e-03, 1.399224e+00, 1.486931e+00, 2.025144e+00, 1.04215…
0.000000e+00	1.997575e+00, 6.040414e-01, 2.673360e+00, 2.771228e+00, 2.296177e+00, 2.936128e+00, 1.627901e-01, 8.269852e-01, 5.747178e-01, 1.871695e+00, 2.303534e+00, 3.708701e-01, 3.190619e+00, 3.058427e+00, 3.361597e+00, 2.048845e+00, 4.068131e-01, 1.035117e+00, 2.295282e+00, 3.197657e-01, 9.179735e-01, 9.626150e-01, 2.781452e+00, 2.394351e+00, 2.175321e+00, 2.857184e+00, 1.923474e+00, 2.171064e+00, 1.37861…
2.000000e-01	1.092535e+00, 2.840760e-01, 1.787781e+00, 2.132979e+00, 1.803848e+00, 1.870397e+00, 1.074889e-01, 5.606456e-01, 4.582139e-01, 1.108096e+00, 1.641595e+00, 6.945090e-01, 2.538646e+00, 1.624773e+00, 2.299878e+00, 1.406390e+00, 2.428247e-01, 1.183530e+00, 1.547423e+00, 2.668775e-01, 6.872684e-01, 9.377654e-01, 2.254537e+00, 1.794934e+00, 1.450688e+00, 2.338795e+00, 1.788146e+00, 1.772329e+00, 8.25169…
4.000000e-01	6.625697e-01, 3.603197e-01, 2.097727e+00, 2.035276e+00, 1.136483e+00, 1.527596e+00, 7.449254e-02, 4.363530e-01, 3.876714e-01, 6.695368e-01, 1.377407e+00, 7.665196e-01, 1.891251e+00, 1.186109e+00, 1.586655e+00, 7.998656e-01, 1.659007e-01, 1.008510e+00, 1.499675e+00, 2.029327e-01, 6.471597e-01, 9.392394e-01, 1.712956e+00, 1.516184e+00, 9.812370e-01, 1.852976e+00, 1.179587e+00, 1.070360e+00, 5.37842…
6.000000e-01	7.018947e-01, 4.893716e-01, 1.100345e+00, 1.017136e+00, 8.382172e-01, 1.324728e+00, 5.538922e-02, 3.693095e-01, 3.035665e-01, 6.753425e-01, 8.528527e-01, 8.342403e-01, 1.510587e+00, 9.500737e-01, 1.303039e+00, 7.322816e-01, 1.433177e-01, 9.887241e-01, 1.009072e+00, 1.801162e-01, 8.321716e-01, 9.860704e-01, 9.910730e-01, 1.253896e+00, 7.749176e-01, 1.567675e+00, 5.823519e-01, 1.166340e+00, 4.05507…
8.000000e-01	6.767904e-01, 8.384694e-01, 8.242345e-01, 8.019502e-01, 4.965255e-01, 1.029410e+00, 4.231060e-02, 5.805371e-01, 3.174343e-01, 6.972246e-01, 7.003675e-01, 7.904422e-01, 1.182690e+00, 6.977342e-01, 9.567632e-01, 5.126196e-01, 1.663849e-01, 1.066416e+00, 1.082256e+00, 1.583067e-01, 9.614253e-01, 8.440782e-01, 1.034028e+00, 1.139891e+00, 5.530171e-01, 1.662054e+00, 7.400908e-01, 1.579089e+00, 4.86277…
1.000000e+00	8.545764e-01, 8.821983e-01, 6.236222e-01, 5.843192e-01, 4.411621e-01, 7.780134e-01, 2.415349e-02, 7.918464e-01, 4.615684e-01, 7.268077e-01, 3.859427e-01, 3.527026e-01, 6.739367e-01, 3.985933e-01, 5.574330e-01, 2.750652e-01, 2.261631e-01, 7.976219e-01, 8.780116e-01, 1.461134e-01, 1.211313e+00, 8.750819e-01, 5.125277e-01, 8.786955e-01, 3.343711e-01, 1.408687e+00, 5.893432e-01, 1.423153e+00, 5.43428…
1.200000e+00	1.009076e+00, 9.567715e-01, 4.567813e-01, 5.508083e-01, 2.904086e-01, 6.397219e-01, 2.429242e-02, 1.021839e+00, 6.717859e-01, 5.710178e-01, 3.007053e-01, 2.299605e-01, 5.666863e-01, 3.727703e-01, 4.972113e-01, 1.583390e-01, 3.671965e-01, 6.205857e-01, 1.012523e+00, 1.121080e-01, 1.090781e+00, 9.078176e-01, 4.332763e-01, 8.164138e-01, 1.924149e-01, 1.722539e+00, 8.803278e-01, 1.462792e+00, 6.17906…
1.400000e+00	1.041735e+00, 1.177718e+00, 5.262060e-01, 6.039889e-01, 2.153011e-01, 4.947624e-01, 1.745014e-02, 1.111820e+00, 7.975532e-01, 5.779477e-01, 2.590775e-01, 1.672911e-01, 4.843761e-01, 2.055575e-01, 2.851914e-01, 1.238810e-01, 3.494986e-01, 4.364567e-01, 9.230622e-01, 9.327195e-02, 1.316123e+00, 8.453107e-01, 3.749638e-01, 6.940217e-01, 1.241761e-01, 1.881250e+00, 9.522273e-01, 1.483043e+00, 7.62873…
1.600000e+00	8.915408e-01, 1.075061e+00, 9.306102e-01, 8.448687e-01, 1.646492e-01, 3.992282e-01, 9.139460e-03, 1.113735e+00, 8.948944e-01, 5.162948e-01, 1.909467e-01, 1.337176e-01, 4.028260e-01, 1.011469e-01, 3.014151e-01, 9.948634e-02, 4.186163e-01, 4.352823e-01, 8.549837e-01, 5.607302e-02, 1.541361e+00, 8.503710e-01, 2.776158e-01, 8.406779e-01, 8.205581e-02, 1.936687e+00, 1.381982e+00, 1.551995e+00, 8.11516…
1.800000e+00	8.224719e-01, 1.206282e+00, 8.742910e-01, 8.080998e-01, 1.058042e-01, 3.021042e-01, 1.020207e-02, 1.148729e+00, 8.443904e-01, 5.323632e-01, 1.236629e-01, 2.325896e-01, 3.528006e-01, 9.078990e-02, 1.731811e-01, 6.217969e-02, 3.935662e-01, 2.816830e-01, 7.171976e-01, 6.647396e-02, 1.413685e+00, 8.509000e-01, 2.187686e-01, 7.335605e-01, 4.330487e-02, 1.496717e+00, 1.347427e+00, 1.797937e+00, 7.41269…
2.000000e+00	9.349334e-01, 1.138539e+00, 1.093263e+00, 1.250853e+00, 8.127482e-02, 2.832476e-01, 7.405897e-03, 1.190053e+00, 8.378839e-01, 5.264618e-01, 1.132129e-01, 2.849046e-01, 3.495763e-01, 6.842361e-02, 1.518223e-01, 3.233450e-02, 4.694471e-01, 2.586614e-01, 7.858665e-01, 5.110045e-02, 1.414183e+00, 8.581346e-01, 1.397299e-01, 9.068989e-01, 2.924945e-02, 1.508556e+00, 1.524325e+00, 1.612135e+00, 8.79751…
0.000000e+00	6.211156e-01, 1.506106e+00, 2.383809e+00, 7.471424e-01, 1.928850e+00, 3.163305e-01, 3.224951e+00, 2.049977e+00, 1.416874e+00, 3.777953e-01, 2.657272e+00, 6.158962e-01, 2.458671e+00, 1.997105e+00, 1.609893e+00, 1.271235e+00, 2.380137e+00, 2.148493e+00, 1.094292e+00, 2.254626e-01, 2.036433e+00, 2.408760e+00, 1.869496e+00, 3.258352e-01, 2.598614e+00, 2.162428e+00, 1.359392e+00, 1.988899e+00, 2.09490…
2.000000e-01	3.600913e-01, 1.208128e+00, 2.528330e+00, 4.983055e-01, 1.371390e+00, 6.855992e-01, 2.081836e+00, 1.559063e+00, 1.710655e+00, 2.091787e-01, 1.816444e+00, 3.500385e-01, 2.623652e+00, 1.451675e+00, 1.179976e+00, 1.332832e+00, 1.741355e+00, 1.617001e+00, 8.660515e-01, 1.990250e-01, 2.156255e+00, 1.541480e+00, 1.851794e+00, 2.053502e-01, 1.567964e+00, 1.744391e+00, 1.405957e+00, 1.248185e+00, 7.30196…
4.000000e-01	2.691554e-01, 7.793615e-01, 2.049810e+00, 4.700629e-01, 1.213988e+00, 9.491432e-01, 1.487916e+00, 1.115570e+00, 1.529829e+00, 1.450157e-01, 1.125067e+00, 2.462803e-01, 1.605226e+00, 1.064357e+00, 7.559218e-01, 1.206020e+00, 1.062873e+00, 1.204297e+00, 9.282038e-01, 1.759204e-01, 1.268068e+00, 9.038766e-01, 1.622928e+00, 2.215482e-01, 9.576501e-01, 1.514563e+00, 1.120012e+00, 1.024052e+00, 1.02432…
6.000000e-01	3.007581e-01, 4.710792e-01, 1.691438e+00, 6.556146e-01, 8.910216e-01, 7.331744e-01, 1.250920e+00, 7.745682e-01, 1.213645e+00, 9.728993e-02, 9.095894e-01, 1.073761e-01, 1.736490e+00, 7.501370e-01, 5.857149e-01, 1.376635e+00, 5.859311e-01, 9.955432e-01, 9.099806e-01, 2.183888e-01, 1.410538e+00, 9.745340e-01, 1.298140e+00, 4.476164e-01, 5.002523e-01, 1.433432e+00, 9.803330e-01, 1.332745e+00, 9.02871…
8.000000e-01	4.963773e-01, 3.873180e-01, 1.347190e+00, 7.870216e-01, 7.529262e-01, 7.079623e-01, 8.696381e-01, 5.047781e-01, 1.473039e+00, 9.557087e-02, 6.903304e-01, 1.031598e-01, 1.193555e+00, 5.244304e-01, 3.385485e-01, 1.003875e+00, 4.702971e-01, 8.916572e-01, 1.186130e+00, 1.946886e-01, 9.466664e-01, 9.365523e-01, 8.319992e-01, 5.992710e-01, 3.759873e-01, 1.301833e+00, 1.289722e+00, 1.393093e+00, 1.32186…
1.000000e+00	6.370236e-01, 6.535286e-01, 1.135593e+00, 9.560993e-01, 5.385647e-01, 5.701453e-01, 5.823230e-01, 2.940056e-01, 1.244490e+00, 2.341311e-01, 4.530882e-01, 2.033501e-01, 1.258698e+00, 3.953233e-01, 2.674823e-01, 7.640272e-01, 4.459858e-01, 7.385580e-01, 9.488062e-01, 1.884505e-01, 8.681457e-01, 8.929168e-01, 7.237007e-01, 7.515851e-01, 2.007503e-01, 1.262917e+00, 1.309301e+00, 1.151102e+00, 1.24481…
1.200000e+00	7.930437e-01, 9.343560e-01, 1.233655e+00, 1.241967e+00, 3.751176e-01, 4.930453e-01, 4.593275e-01, 2.574787e-01, 1.136548e+00, 3.552660e-01, 3.753772e-01, 4.581387e-01, 1.303336e+00, 2.824796e-01, 1.702631e-01, 5.027021e-01, 4.716044e-01, 4.959069e-01, 1.016625e+00, 1.592199e-01, 1.090464e+00, 9.029728e-01, 4.813378e-01, 8.898532e-01, 1.207433e-01, 1.502010e+00, 1.241371e+00, 1.571155e+00, 1.39886…
1.400000e+00	8.020584e-01, 1.018423e+00, 1.377694e+00, 1.110137e+00, 3.122280e-01, 3.569214e-01, 3.092357e-01, 4.652626e-01, 6.951973e-01, 3.689582e-01, 2.540744e-01, 6.320718e-01, 9.501754e-01, 1.545197e-01, 1.315841e-01, 3.235848e-01, 5.893640e-01, 4.451906e-01, 1.027049e+00, 1.219293e-01, 1.215853e+00, 8.714621e-01, 3.212142e-01, 6.937520e-01, 6.796599e-02, 1.358656e+00, 1.285562e+00, 1.262797e+00, 1.15627…
1.600000e+00	7.235976e-01, 9.633112e-01, 1.352714e+00, 1.216293e+00, 2.307611e-01, 2.704140e-01, 1.946037e-01, 7.312445e-01, 7.021085e-01, 5.320541e-01, 1.897392e-01, 5.197466e-01, 9.575449e-01, 1.449414e-01, 1.051077e-01, 2.040440e-01, 4.442609e-01, 3.888162e-01, 8.179212e-01, 1.110740e-01, 1.610658e+00, 8.735954e-01, 3.245371e-01, 8.712350e-01, 4.014623e-02, 1.414709e+00, 1.080645e+00, 1.514908e+00, 1.00829…
1.800000e+00	1.006725e+00, 9.888767e-01, 1.346202e+00, 1.303366e+00, 1.716097e-01, 2.318568e-01, 2.095842e-01, 8.646639e-01, 6.275440e-01, 5.638010e-01, 1.456054e-01, 8.317466e-01, 9.389249e-01, 9.570741e-02, 8.136207e-02, 1.549409e-01, 4.607906e-01, 2.461499e-01, 7.953854e-01, 7.823883e-02, 1.245974e+00, 9.959289e-01, 1.904045e-01, 8.189978e-01, 2.584793e-02, 1.437928e+00, 1.415167e+00, 1.754180e+00, 1.03393…
2.000000e+00	1.130147e+00, 1.108466e+00, 1.396434e+00, 1.130982e+00, 1.184800e-01, 2.044155e-01, 1.090339e-01, 8.843772e-01, 4.470947e-01, 5.300117e-01, 1.065563e-01, 8.836691e-01, 1.184976e+00, 6.499970e-02, 6.331648e-02, 1.053306e-01, 5.518883e-01, 1.989970e-01, 6.943351e-01, 4.920886e-02, 1.282351e+00, 8.783657e-01, 1.640374e-01, 7.834724e-01, 2.046298e-02, 1.628437e+00, 1.311900e+00, 1.502880e+00, 1.22309…
0.000000e+00	4.292812e-01, 2.127367e+00, 1.585276e-01, 3.161323e+00, 4.681874e-01, 2.139753e+00, 2.291438e+00, 2.505188e+00, 1.357490e+00, 2.222406e+00, 9.645081e-01, 2.444307e+00, 1.120642e+00, 9.125286e-01, 1.971469e+00, 2.460933e-02, 1.338605e+00, 5.856087e-01, 1.092254e-01, 8.262539e-01, 1.695583e+00, 1.679749e+00, 1.679445e+00, 2.651448e+00, 8.092090e-01, 6.461433e-01, 8.866129e-01, 2.566135e+00, 2.74120…
2.000000e-01	6.333421e-01, 1.395926e+00, 1.889478e-01, 2.782672e+00, 3.579022e-01, 2.164223e+00, 1.512795e+00, 1.781734e+00, 1.223256e+00, 1.777965e+00, 9.092684e-01, 1.588407e+00, 1.058348e+00, 6.362812e-01, 1.502287e+00, 4.025067e-01, 9.010319e-01, 5.547222e-01, 3.146558e-01, 6.841974e-01, 1.685310e+00, 1.043761e+00, 1.456007e+00, 1.723034e+00, 7.146670e-01, 7.318221e-01, 5.572740e-01, 2.308400e+00, 2.20734…
4.000000e-01	8.072387e-01, 1.321760e+00, 1.080927e-01, 1.949498e+00, 2.348286e-01, 1.814877e+00, 1.155618e+00, 1.463071e+00, 9.759156e-01, 1.316064e+00, 8.331773e-01, 1.549007e+00, 9.882033e-01, 4.322193e-01, 1.662623e+00, 7.224858e-01, 6.027918e-01, 6.847064e-01, 4.994504e-01, 3.694841e-01, 1.634286e+00, 9.909859e-01, 9.595266e-01, 1.566690e+00, 4.291310e-01, 9.274676e-01, 4.838159e-01, 2.130395e+00, 1.51891…
6.000000e-01	9.392283e-01, 1.155467e+00, 7.719609e-02, 1.593018e+00, 1.621953e-01, 1.294102e+00, 8.741206e-01, 1.368520e+00, 6.930221e-01, 9.432022e-01, 6.560109e-01, 1.148498e+00, 1.130924e+00, 2.496362e-01, 1.533851e+00, 6.544853e-01, 5.177713e-01, 7.216163e-01, 6.821961e-01, 3.669041e-01, 1.559718e+00, 9.486525e-01, 8.720431e-01, 1.127885e+00, 3.105711e-01, 1.006455e+00, 3.002662e-01, 2.240065e+00, 1.20714…
8.000000e-01	8.924270e-01, 1.161878e+00, 4.645938e-02, 1.920015e+00, 1.012424e-01, 1.132451e+00, 5.729011e-01, 1.254845e+00, 6.726165e-01, 8.327537e-01, 7.346039e-01, 1.212268e+00, 7.907958e-01, 1.593393e-01, 9.224265e-01, 5.199275e-01, 4.664036e-01, 7.532795e-01, 6.209601e-01, 2.548081e-01, 1.617505e+00, 7.622098e-01, 6.712611e-01, 1.047206e+00, 1.529111e-01, 1.027046e+00, 3.628654e-01, 1.655983e+00, 8.97017…
1.000000e+00	6.917698e-01, 1.279621e+00, 2.495564e-02, 1.525171e+00, 8.134969e-02, 6.932104e-01, 5.036643e-01, 1.129203e+00, 5.375798e-01, 7.634453e-01, 4.367737e-01, 1.061395e+00, 5.933505e-01, 1.210913e-01, 1.118409e+00, 4.053559e-01, 4.991778e-01, 7.473581e-01, 7.091407e-01, 2.272649e-01, 1.412219e+00, 7.946084e-01, 4.674341e-01, 9.948435e-01, 1.137975e-01, 1.040762e+00, 5.341028e-01, 1.769598e+00, 7.32965…
1.200000e+00	8.893100e-01, 1.035783e+00, 4.573834e-02, 1.425823e+00, 5.659904e-02, 6.377991e-01, 2.904863e-01, 1.282846e+00, 5.115002e-01, 5.904748e-01, 3.625676e-01, 9.335992e-01, 6.447691e-01, 8.094113e-02, 6.703688e-01, 2.619414e-01, 4.923508e-01, 6.477278e-01, 8.506887e-01, 1.751036e-01, 1.407875e+00, 8.724436e-01, 3.970797e-01, 8.044852e-01, 5.317059e-02, 1.179505e+00, 6.321078e-01, 1.895150e+00, 9.45134…
1.400000e+00	7.889874e-01, 1.202120e+00, 1.793813e-01, 1.299090e+00, 4.230314e-02, 4.959020e-01, 2.993595e-01, 1.000744e+00, 3.579539e-01, 4.989292e-01, 3.287423e-01, 9.204503e-01, 4.599208e-01, 5.117789e-02, 5.103825e-01, 1.769897e-01, 4.579138e-01, 5.639756e-01, 6.802946e-01, 1.453401e-01, 1.872764e+00, 8.202633e-01, 2.685220e-01, 8.576000e-01, 3.258013e-02, 1.411736e+00, 7.912097e-01, 1.919284e+00, 7.62186…
1.600000e+00	9.668060e-01, 1.043061e+00, 4.015127e-01, 1.401487e+00, 3.029923e-02, 3.653249e-01, 1.952784e-01, 1.166154e+00, 2.621616e-01, 5.251666e-01, 2.174595e-01, 9.123307e-01, 4.968075e-01, 3.758468e-02, 3.605547e-01, 1.375061e-01, 4.420805e-01, 3.354096e-01, 6.132944e-01, 1.197245e-01, 1.590369e+00, 9.122540e-01, 2.002034e-01, 6.667291e-01, 2.247675e-02, 1.255612e+00, 1.159350e+00, 1.815309e+00, 1.02379…
1.800000e+00	8.741574e-01, 1.178154e+00, 6.264089e-01, 1.478990e+00, 2.501063e-02, 3.324090e-01, 1.351060e-01, 1.244838e+00, 2.079276e-01, 5.983789e-01, 1.880245e-01, 8.029411e-01, 5.637818e-01, 2.513708e-02, 3.140078e-01, 6.982280e-02, 4.449232e-01, 3.069625e-01, 6.759104e-01, 8.139946e-02, 1.664918e+00, 7.913982e-01, 1.344090e-01, 8.257560e-01, 1.611893e-02, 1.368306e+00, 1.329013e+00, 1.968752e+00, 1.24561…
2.000000e+00	8.804161e-01, 1.074014e+00, 7.686943e-01, 1.296718e+00, 1.425513e-02, 2.546695e-01, 1.063408e-01, 1.124233e+00, 1.814465e-01, 6.312325e-01, 1.389405e-01, 8.812703e-01, 5.154743e-01, 1.774452e-02, 1.989862e-01, 4.669288e-02, 4.932762e-01, 2.464204e-01, 6.116209e-01, 5.573584e-02, 1.715626e+00, 7.646297e-01, 1.019011e-01, 7.753539e-01, 8.906316e-03, 1.399174e+00, 1.274112e+00, 1.658680e+00, 1.03229…
0.000000e+00	1.166640e-01, 8.037617e-01, 1.154437e+00, 1.582221e-01, 1.146866e+00, 1.789158e+00, 1.139129e+00, 2.549240e+00, 2.785462e+00, 2.520918e+00, 2.323533e+00, 1.367259e+00, 1.979567e+00, 1.569288e-02, 1.897203e-02, 1.553135e-01, 1.223212e+00, 1.271939e+00, 1.909102e+00, 5.476054e-01, 1.200574e-02, 2.060025e+00, 2.496157e+00, 8.357255e-01, 7.289009e-01, 1.860719e+00, 1.132976e-01, 2.540596e+00, 2.61423…
2.000000e-01	2.816049e-01, 9.938862e-01, 7.164265e-01, 4.632812e-01, 7.561317e-01, 1.885192e+00, 7.626282e-01, 1.894124e+00, 2.397610e+00, 2.010992e+00, 1.595869e+00, 9.414642e-01, 1.325436e+00, 9.942682e-03, 4.969017e-01, 2.735600e-01, 6.236441e-01, 9.579324e-01, 1.268493e+00, 4.481850e-01, 3.178571e-01, 1.192178e+00, 1.921131e+00, 3.917175e-01, 5.996791e-01, 1.324735e+00, 8.220542e-02, 2.577700e+00, 6.21693…
4.000000e-01	5.977627e-01, 9.382526e-01, 4.978580e-01, 9.129638e-01, 5.542822e-01, 1.504464e+00, 5.054338e-01, 1.358402e+00, 2.096379e+00, 1.567396e+00, 1.112574e+00, 5.082946e-01, 1.173167e+00, 6.559194e-03, 7.958457e-01, 2.095264e-01, 4.512246e-01, 9.112370e-01, 1.080406e+00, 3.296629e-01, 6.773720e-01, 8.182269e-01, 1.765366e+00, 4.835556e-01, 3.551969e-01, 1.140626e+00, 6.765746e-02, 2.269974e+00, 8.81545…
6.000000e-01	8.181538e-01, 1.007920e+00, 3.746417e-01, 1.286804e+00, 4.560684e-01, 1.074906e+00, 4.427429e-01, 1.326761e+00, 1.921524e+00, 1.181778e+00, 8.369216e-01, 4.784629e-01, 1.076286e+00, 6.022845e-03, 1.016341e+00, 1.114922e-01, 2.505886e-01, 6.739275e-01, 1.005960e+00, 2.408691e-01, 8.594143e-01, 9.439961e-01, 1.363094e+00, 7.173246e-01, 1.801094e-01, 9.911957e-01, 1.551274e-01, 1.910041e+00, 8.73259…
8.000000e-01	9.425467e-01, 1.036546e+00, 2.413626e-01, 1.285346e+00, 3.057150e-01, 9.355244e-01, 2.778509e-01, 1.324480e+00, 1.389367e+00, 1.012038e+00, 7.447660e-01, 5.447221e-01, 9.267112e-01, 3.222704e-03, 9.403606e-01, 9.146410e-02, 2.575992e-01, 6.933112e-01, 1.051494e+00, 1.383361e-01, 1.026721e+00, 8.150874e-01, 1.045503e+00, 7.574877e-01, 1.285207e-01, 1.254608e+00, 3.920098e-01, 2.232985e+00, 1.15751…
1.000000e+00	7.400637e-01, 1.067023e+00, 1.517846e-01, 1.404241e+00, 2.100338e-01, 6.696325e-01, 2.154100e-01, 1.014837e+00, 1.410045e+00, 6.992279e-01, 6.087221e-01, 6.758361e-01, 8.509036e-01, 2.995482e-03, 7.011627e-01, 5.846082e-02, 3.156132e-01, 4.597066e-01, 1.040659e+00, 1.319932e-01, 1.101980e+00, 7.729433e-01, 7.033278e-01, 7.668603e-01, 6.364932e-02, 1.428602e+00, 5.948578e-01, 2.120871e+00, 1.23281…
1.200000e+00	7.819504e-01, 1.079551e+00, 1.293516e-01, 1.088213e+00, 1.561394e-01, 4.804297e-01, 1.625486e-01, 1.168780e+00, 1.027498e+00, 6.549306e-01, 4.698056e-01, 7.547050e-01, 6.748565e-01, 2.104216e-03, 6.163731e-01, 3.484087e-02, 3.621556e-01, 5.082032e-01, 8.677028e-01, 1.108769e-01, 1.255934e+00, 7.698442e-01, 5.160245e-01, 7.722790e-01, 4.174221e-02, 1.295226e+00, 8.803999e-01, 1.708243e+00, 1.30199…
1.400000e+00	8.348335e-01, 1.305376e+00, 3.160403e-01, 1.519940e+00, 8.117013e-02, 4.535345e-01, 1.295049e-01, 1.202551e+00, 7.790239e-01, 5.656349e-01, 3.181913e-01, 7.984588e-01, 9.266229e-01, 3.121119e-03, 4.673706e-01, 2.864409e-02, 4.524003e-01, 3.335493e-01, 1.032153e+00, 8.657705e-02, 1.318002e+00, 7.413022e-01, 3.870236e-01, 8.962269e-01, 2.673780e-02, 1.286311e+00, 1.011755e+00, 1.700091e+00, 1.16614…
1.600000e+00	1.061736e+00, 1.320425e+00, 5.954329e-01, 1.410564e+00, 7.225800e-02, 2.693625e-01, 8.720653e-02, 1.068948e+00, 5.363802e-01, 5.788698e-01, 2.353000e-01, 9.244986e-01, 9.212496e-01, 3.099638e-03, 3.136374e-01, 2.288837e-02, 4.158429e-01, 2.874826e-01, 8.304110e-01, 6.061798e-02, 1.264435e+00, 9.240111e-01, 2.886601e-01, 8.962639e-01, 1.703632e-02, 1.664764e+00, 1.152035e+00, 1.902241e+00, 1.13701…
1.800000e+00	8.946333e-01, 1.104660e+00, 7.454191e-01, 1.316373e+00, 4.674297e-02, 2.380853e-01, 7.372566e-02, 1.230248e+00, 5.949535e-01, 6.002281e-01, 1.930462e-01, 9.023924e-01, 7.795454e-01, 3.825022e-03, 2.439432e-01, 9.932181e-03, 4.227666e-01, 2.441045e-01, 6.911462e-01, 5.511321e-02, 1.433259e+00, 1.043503e+00, 2.188716e-01, 7.192166e-01, 9.007475e-03, 1.601025e+00, 1.117328e+00, 1.832114e+00, 1.14180…
2.000000e+00	1.044894e+00, 9.796735e-01, 9.625346e-01, 1.625885e+00, 3.513728e-02, 2.005584e-01, 5.110579e-02, 1.219047e+00, 4.006710e-01, 5.308136e-01, 1.437313e-01, 8.658083e-01, 7.523878e-01, 4.562035e-03, 1.536106e-01, 6.739296e-03, 3.797382e-01, 2.107093e-01, 7.807229e-01, 4.763656e-02, 1.451100e+00, 8.352347e-01, 1.698052e-01, 7.915465e-01, 6.652192e-03, 1.584967e+00, 1.300783e+00, 1.593331e+00, 1.13936…
0.000000e+00	2.577493e+00, 9.904289e-01, 2.141638e+00, 4.459153e-01, 2.522982e+00, 6.005929e-01, 3.149901e+00, 5.865400e-01, 7.002434e-01, 1.999461e+00, 1.692345e+00, 2.204634e+00, 1.770073e+00, 1.314590e+00, 1.703113e+00, 4.087415e-01, 4.293702e-01, 7.569637e-01, 1.769799e+00, 3.257729e-03, 2.483968e+00, 8.159445e-01, 2.596187e+00, 2.200263e+00, 2.581645e-01, 1.341082e+00, 2.309500e+00, 2.357991e+00, 1.32163…
2.000000e-01	1.666860e+00, 1.069887e+00, 1.667190e+00, 7.354985e-01, 1.760444e+00, 6.463288e-01, 1.945584e+00, 3.557016e-01, 8.177807e-01, 1.439888e+00, 1.168453e+00, 9.173283e-01, 1.436204e+00, 9.923730e-01, 1.690235e+00, 8.383117e-01, 2.725644e-01, 9.286670e-01, 2.066713e+00, 2.862920e-03, 2.193151e+00, 8.094928e-01, 2.243111e+00, 1.657369e+00, 3.648517e-01, 1.017178e+00, 1.962558e+00, 2.380078e+00, 9.22586…
4.000000e-01	9.412240e-01, 8.766342e-01, 1.602967e+00, 8.618908e-01, 9.948027e-01, 4.456347e-01, 1.115530e+00, 5.840187e-01, 7.727168e-01, 1.142659e+00, 9.045857e-01, 7.641099e-01, 1.417377e+00, 6.079584e-01, 1.534043e+00, 1.070122e+00, 1.953133e-01, 9.591436e-01, 1.432822e+00, 2.121009e-03, 1.986502e+00, 7.763707e-01, 1.390548e+00, 1.390006e+00, 2.819801e-01, 1.078250e+00, 1.883255e+00, 1.963468e+00, 5.93924…
6.000000e-01	9.552073e-01, 7.680441e-01, 1.487857e+00, 1.048261e+00, 7.770817e-01, 3.380179e-01, 8.735448e-01, 8.124161e-01, 8.793937e-01, 8.905608e-01, 8.174011e-01, 6.309876e-01, 9.036208e-01, 3.803384e-01, 1.130462e+00, 1.048139e+00, 1.541006e-01, 7.128159e-01, 1.084673e+00, 2.005729e-03, 1.697954e+00, 7.526572e-01, 1.213212e+00, 1.094232e+00, 1.794461e-01, 8.611525e-01, 1.589420e+00, 2.192640e+00, 4.47226…
8.000000e-01	6.541226e-01, 6.247907e-01, 1.382845e+00, 1.158876e+00, 6.324173e-01, 2.172081e-01, 8.994746e-01, 9.211955e-01, 7.216914e-01, 6.876082e-01, 8.093847e-01, 6.613801e-01, 8.873134e-01, 2.683794e-01, 9.342901e-01, 8.081634e-01, 1.738048e-01, 8.432465e-01, 1.049915e+00, 1.669215e-03, 1.535925e+00, 9.249778e-01, 8.901055e-01, 9.955766e-01, 1.070499e-01, 1.147674e+00, 1.772320e+00, 2.153404e+00, 4.41619…
1.000000e+00	7.434086e-01, 7.385803e-01, 1.545241e+00, 9.983023e-01, 4.232761e-01, 2.499400e-01, 5.878341e-01, 8.558063e-01, 7.186483e-01, 6.288973e-01, 7.113919e-01, 4.841559e-01, 6.022996e-01, 1.848152e-01, 7.176201e-01, 6.224677e-01, 2.932540e-01, 7.591205e-01, 8.006882e-01, 1.247198e-03, 1.686650e+00, 7.825666e-01, 5.627593e-01, 1.190923e+00, 5.808386e-02, 1.307024e+00, 1.523399e+00, 1.730046e+00, 4.94780…
1.200000e+00	9.555927e-01, 9.847403e-01, 1.529704e+00, 8.672961e-01, 3.012874e-01, 1.491093e-01, 4.984833e-01, 1.156411e+00, 6.399961e-01, 5.928310e-01, 5.646662e-01, 5.558691e-01, 5.207106e-01, 1.135965e-01, 5.725495e-01, 4.619465e-01, 3.307681e-01, 6.157256e-01, 8.167694e-01, 1.481120e-03, 1.431383e+00, 8.184682e-01, 5.814321e-01, 9.759811e-01, 4.106587e-02, 1.058698e+00, 1.326754e+00, 1.836381e+00, 6.30613…
1.400000e+00	8.113448e-01, 1.010039e+00, 1.312133e+00, 9.847009e-01, 1.892138e-01, 1.360535e-01, 2.861182e-01, 1.206265e+00, 6.277187e-01, 5.682911e-01, 4.061732e-01, 5.746173e-01, 4.444253e-01, 7.770502e-02, 4.112998e-01, 3.028139e-01, 3.500305e-01, 4.961023e-01, 7.942630e-01, 1.388194e-03, 1.197132e+00, 1.061863e+00, 3.595982e-01, 9.110461e-01, 2.596219e-02, 1.412095e+00, 1.615258e+00, 1.844048e+00, 7.16059…
1.600000e+00	7.721867e-01, 1.008943e+00, 1.420948e+00, 1.181050e+00, 1.424294e-01, 1.207829e-01, 2.310743e-01, 1.208486e+00, 6.334794e-01, 5.970092e-01, 3.063628e-01, 6.257642e-01, 3.320641e-01, 5.538437e-02, 2.869868e-01, 1.815193e-01, 3.869187e-01, 3.537536e-01, 8.560846e-01, 2.037807e-03, 1.810630e+00, 9.401147e-01, 2.606834e-01, 7.699013e-01, 1.313437e-02, 1.210401e+00, 1.649892e+00, 1.593657e+00, 8.18372…
1.800000e+00	9.912072e-01, 1.144908e+00, 1.286173e+00, 1.288965e+00, 9.198338e-02, 7.623796e-02, 2.198781e-01, 1.121102e+00, 4.615200e-01, 5.709249e-01, 2.172539e-01, 6.721064e-01, 2.914018e-01, 3.998766e-02, 1.822638e-01, 1.032150e-01, 5.056597e-01, 2.679628e-01, 7.356186e-01, 2.153212e-03, 1.665443e+00, 8.448728e-01, 2.419393e-01, 9.287402e-01, 1.143438e-02, 1.367005e+00, 1.614937e+00, 1.938977e+00, 9.58003…
2.000000e+00	6.759738e-01, 1.269074e+00, 1.132835e+00, 1.291358e+00, 7.884153e-02, 7.910672e-02, 1.334266e-01, 9.794055e-01, 3.687740e-01, 5.429477e-01, 1.858089e-01, 9.267721e-01, 2.646571e-01, 2.616586e-02, 1.472703e-01, 7.472469e-02, 4.912335e-01, 2.192742e-01, 7.517213e-01, 2.206404e-03, 1.606771e+00, 8.089185e-01, 1.506254e-01, 8.808900e-01, 8.269794e-03, 1.600251e+00, 1.376103e+00, 1.724770e+00, 9.71829…
0.000000e+00	7.990339e-01, 1.439007e+00, 2.240078e+00, 2.627242e+00, 1.934257e+00, 9.863699e-01, 1.022117e+00, 3.497318e-01, 2.816945e+00, 2.675924e+00, 6.786172e-02, 1.916329e+00, 4.752842e-02, 5.092912e-01, 8.610858e-01, 2.752798e+00, 2.539554e+00, 2.419142e+00, 6.462250e-01, 1.737288e+00, 3.085794e+00, 3.025327e+00, 5.155140e-01, 1.314290e+00, 2.521171e+00, 3.392032e+00, 1.734626e+00, 1.031109e+00, 1.97540…
2.000000e-01	4.371988e-01, 9.484041e-01, 2.225798e+00, 2.278968e+00, 1.765181e+00, 1.643443e+00, 7.997331e-01, 1.920774e-01, 1.862256e+00, 1.803340e+00, 5.148212e-02, 1.353146e+00, 2.662269e-01, 5.080234e-01, 1.018717e+00, 1.943087e+00, 1.730741e+00, 2.236132e+00, 6.430363e-01, 1.285220e+00, 2.491574e+00, 1.397829e+00, 7.850940e-01, 8.821512e-01, 1.820806e+00, 2.440332e+00, 1.204928e+00, 9.211652e-01, 1.98098…
4.000000e-01	2.583520e-01, 5.546800e-01, 1.564186e+00, 1.878361e+00, 1.741191e+00, 1.519732e+00, 8.075093e-01, 1.382833e-01, 1.961550e+00, 1.088106e+00, 3.636747e-02, 1.093286e+00, 4.392375e-01, 5.918066e-01, 1.042502e+00, 1.166870e+00, 1.134895e+00, 2.170457e+00, 7.545088e-01, 1.547488e+00, 1.687539e+00, 9.848315e-01, 7.345716e-01, 9.052763e-01, 1.353525e+00, 2.659549e+00, 8.731641e-01, 6.183545e-01, 1.65360…
6.000000e-01	1.913106e-01, 4.743222e-01, 1.043477e+00, 1.369111e+00, 1.556169e+00, 1.703263e+00, 8.442490e-01, 9.865239e-02, 1.376345e+00, 9.762662e-01, 1.943424e-02, 9.658359e-01, 5.254784e-01, 7.216010e-01, 8.971113e-01, 8.446914e-01, 1.074659e+00, 1.557181e+00, 9.208633e-01, 1.221430e+00, 1.536966e+00, 9.013934e-01, 5.511277e-01, 8.448753e-01, 8.030905e-01, 1.645828e+00, 5.136127e-01, 8.297901e-01, 1.39755…
8.000000e-01	1.669817e-01, 6.608087e-01, 6.150404e-01, 1.778259e+00, 1.275697e+00, 1.449882e+00, 7.152927e-01, 4.744823e-02, 1.057385e+00, 7.516156e-01, 1.919988e-02, 9.186372e-01, 5.736289e-01, 6.097227e-01, 8.375342e-01, 6.507032e-01, 8.244777e-01, 1.354005e+00, 8.033574e-01, 1.312312e+00, 1.377938e+00, 8.126002e-01, 4.235220e-01, 8.793114e-01, 5.283527e-01, 2.020067e+00, 3.815666e-01, 8.653184e-01, 1.27429…
1.000000e+00	1.594131e-01, 9.675107e-01, 4.741284e-01, 1.408653e+00, 1.125596e+00, 1.296977e+00, 8.858783e-01, 3.229402e-02, 8.467092e-01, 6.141950e-01, 1.331893e-02, 8.840976e-01, 7.609918e-01, 5.463195e-01, 4.921543e-01, 5.437064e-01, 8.038187e-01, 1.281206e+00, 1.023544e+00, 1.029078e+00, 1.533104e+00, 8.692924e-01, 2.929750e-01, 7.608858e-01, 3.740101e-01, 2.109001e+00, 3.306200e-01, 1.087953e+00, 1.36674…
1.200000e+00	3.682072e-01, 8.743038e-01, 2.538268e-01, 1.319509e+00, 8.626261e-01, 9.786593e-01, 4.919334e-01, 5.345088e-02, 7.055173e-01, 6.087071e-01, 1.017776e-02, 9.775378e-01, 7.262322e-01, 3.594523e-01, 4.684168e-01, 3.377074e-01, 6.692052e-01, 8.805977e-01, 1.013163e+00, 8.291560e-01, 1.444081e+00, 9.695822e-01, 2.427508e-01, 8.306485e-01, 2.161045e-01, 2.077309e+00, 4.674955e-01, 1.060925e+00, 1.13037…
1.400000e+00	5.019404e-01, 1.024077e+00, 1.873457e-01, 1.377236e+00, 5.699990e-01, 8.213975e-01, 4.741315e-01, 2.362491e-01, 5.721210e-01, 7.095486e-01, 7.727839e-03, 1.050201e+00, 8.499913e-01, 3.155933e-01, 2.800516e-01, 1.901894e-01, 5.956562e-01, 5.998281e-01, 1.048827e+00, 7.564090e-01, 1.332531e+00, 8.163326e-01, 2.502125e-01, 6.905065e-01, 1.469372e-01, 2.271368e+00, 6.698033e-01, 1.391305e+00, 1.17106…
1.600000e+00	8.062002e-01, 1.085823e+00, 1.917759e-01, 1.152746e+00, 4.472501e-01, 6.550821e-01, 3.111157e-01, 4.625243e-01, 4.829504e-01, 5.393243e-01, 6.317664e-03, 1.056984e+00, 7.360242e-01, 2.120142e-01, 2.586636e-01, 1.552128e-01, 5.150276e-01, 5.769922e-01, 8.718179e-01, 6.341926e-01, 1.472257e+00, 8.590241e-01, 1.568302e-01, 6.513213e-01, 8.552702e-02, 1.699371e+00, 8.909028e-01, 1.639841e+00, 1.42672…
1.800000e+00	6.377354e-01, 1.156079e+00, 3.213613e-01, 1.547015e+00, 3.261345e-01, 4.399202e-01, 2.309086e-01, 7.442800e-01, 2.928421e-01, 5.405219e-01, 4.465893e-03, 9.924852e-01, 9.254116e-01, 1.480618e-01, 1.697131e-01, 1.067066e-01, 5.409181e-01, 4.180917e-01, 8.608445e-01, 3.976251e-01, 1.376925e+00, 9.321295e-01, 1.430335e-01, 6.153620e-01, 5.317494e-02, 1.801307e+00, 1.071011e+00, 1.340694e+00, 1.19925…
2.000000e+00	6.831436e-01, 1.320941e+00, 4.517515e-01, 1.370123e+00, 2.216900e-01, 3.346561e-01, 2.430152e-01, 9.084200e-01, 2.535107e-01, 5.981107e-01, 5.460143e-03, 8.674304e-01, 8.427839e-01, 8.663736e-02, 1.562780e-01, 7.191979e-02, 5.549001e-01, 3.634197e-01, 8.556521e-01, 3.172798e-01, 1.393169e+00, 8.831912e-01, 1.078551e-01, 6.419087e-01, 2.926968e-02, 1.468604e+00, 1.217015e+00, 1.667351e+00, 1.48596…
0.000000e+00	1.236452e-01, 1.031781e-01, 3.301576e+00, 1.692834e+00, 1.991037e+00, 7.203189e-01, 8.203102e-01, 2.446620e+00, 1.777508e+00, 9.261347e-01, 4.210354e-01, 1.808891e+00, 7.480027e-01, 2.731785e+00, 1.044604e+00, 2.317298e+00, 6.086403e-01, 5.153021e-01, 3.794588e-01, 2.017344e+00, 6.499289e-01, 2.341674e+00, 2.455590e+00, 4.217235e-01, 2.656384e+00, 1.285209e+00, 2.103120e+00, 5.998404e-01, 3.93228…
2.000000e-01	7.334381e-02, 6.920024e-02, 2.407561e+00, 1.046811e+00, 2.065349e+00, 4.652809e-01, 7.533007e-01, 1.354841e+00, 1.488793e+00, 4.879287e-01, 3.910261e-01, 1.400683e+00, 5.757262e-01, 1.894747e+00, 6.360776e-01, 1.541177e+00, 3.100901e-01, 4.637128e-01, 5.720685e-01, 2.241901e+00, 5.608505e-01, 1.315654e+00, 2.106202e+00, 2.439903e-01, 1.707585e+00, 1.145254e+00, 2.018888e+00, 3.765861e-01, 6.12028…
4.000000e-01	4.942456e-02, 9.677045e-02, 2.059483e+00, 7.113563e-01, 1.781684e+00, 5.141498e-01, 8.620973e-01, 7.854163e-01, 1.652594e+00, 3.813264e-01, 2.631956e-01, 8.457141e-01, 4.405619e-01, 1.570338e+00, 6.146791e-01, 1.203014e+00, 2.664785e-01, 3.528202e-01, 7.104499e-01, 1.866755e+00, 4.253125e-01, 9.144625e-01, 1.758871e+00, 1.965647e-01, 8.834934e-01, 1.441235e+00, 1.875642e+00, 5.025832e-01, 1.02414…
6.000000e-01	3.886452e-02, 3.037597e-01, 1.643785e+00, 5.415846e-01, 1.420226e+00, 3.874518e-01, 7.347868e-01, 4.993355e-01, 1.184431e+00, 3.201321e-01, 2.067717e-01, 4.525604e-01, 4.780318e-01, 1.532505e+00, 4.760431e-01, 6.493612e-01, 1.808843e-01, 2.901976e-01, 8.462540e-01, 1.987941e+00, 4.765962e-01, 8.357628e-01, 1.095673e+00, 3.325258e-01, 5.137172e-01, 1.538577e+00, 1.707683e+00, 6.618794e-01, 9.40880…
8.000000e-01	3.463286e-02, 5.959308e-01, 1.502547e+00, 6.856412e-01, 1.368059e+00, 2.979324e-01, 8.006778e-01, 3.827266e-01, 1.347203e+00, 3.920341e-01, 1.612089e-01, 2.898798e-01, 6.203289e-01, 1.141729e+00, 2.920992e-01, 5.337200e-01, 2.270635e-01, 2.155175e-01, 6.750559e-01, 1.617318e+00, 7.450486e-01, 8.899308e-01, 8.854980e-01, 4.957901e-01, 3.500090e-01, 1.685192e+00, 1.838238e+00, 1.198383e+00, 1.16316…
1.000000e+00	6.709909e-02, 7.304888e-01, 1.551757e+00, 7.269844e-01, 1.289398e+00, 2.247843e-01, 8.825787e-01, 2.205961e-01, 1.178816e+00, 3.558053e-01, 1.488481e-01, 1.993504e-01, 6.526111e-01, 6.618319e-01, 1.809102e-01, 4.555971e-01, 2.387644e-01, 1.557266e-01, 8.942252e-01, 1.265862e+00, 8.832619e-01, 7.827313e-01, 5.592038e-01, 6.058677e-01, 2.320723e-01, 1.283057e+00, 1.818129e+00, 1.165044e+00, 1.15027…
1.200000e+00	1.916381e-01, 8.868857e-01, 1.278681e+00, 9.032325e-01, 8.477346e-01, 1.781788e-01, 7.496772e-01, 1.204395e-01, 1.191880e+00, 4.425397e-01, 1.068962e-01, 2.632093e-01, 7.750971e-01, 5.799545e-01, 1.469470e-01, 3.970291e-01, 3.507875e-01, 1.395447e-01, 9.840119e-01, 1.050085e+00, 1.088030e+00, 7.833569e-01, 4.243154e-01, 6.703131e-01, 1.263969e-01, 1.619116e+00, 1.560733e+00, 1.387101e+00, 1.19903…
1.400000e+00	4.995998e-01, 9.346813e-01, 1.337235e+00, 1.149865e+00, 6.563199e-01, 1.313125e-01, 7.148632e-01, 2.031457e-01, 8.440860e-01, 4.933474e-01, 8.297230e-02, 4.591606e-01, 6.170143e-01, 4.194300e-01, 1.014351e-01, 2.492428e-01, 4.456153e-01, 1.086320e-01, 1.011868e+00, 7.805383e-01, 1.227876e+00, 8.330334e-01, 2.540357e-01, 9.128754e-01, 7.053469e-02, 1.364012e+00, 1.353501e+00, 1.381639e+00, 1.14625…
1.600000e+00	6.085753e-01, 1.085234e+00, 1.362563e+00, 1.431250e+00, 4.388906e-01, 1.229808e-01, 5.441235e-01, 4.468127e-01, 9.282585e-01, 4.836153e-01, 5.782023e-02, 4.911663e-01, 8.298631e-01, 3.457742e-01, 8.354331e-02, 2.101421e-01, 3.848419e-01, 8.051642e-02, 9.231854e-01, 5.563419e-01, 1.025412e+00, 9.704043e-01, 2.932344e-01, 8.658185e-01, 4.449874e-02, 1.698687e+00, 1.651404e+00, 1.412326e+00, 1.18222…
1.800000e+00	6.039104e-01, 1.280388e+00, 1.257326e+00, 1.263121e+00, 3.092882e-01, 1.087078e-01, 3.413747e-01, 8.686041e-01, 6.945244e-01, 5.811573e-01, 5.392302e-02, 6.414117e-01, 9.098923e-01, 2.401991e-01, 7.936610e-02, 1.438887e-01, 4.231826e-01, 6.327598e-02, 7.878021e-01, 4.648213e-01, 1.134718e+00, 8.560733e-01, 1.968360e-01, 8.848311e-01, 3.067225e-02, 1.501873e+00, 1.350792e+00, 1.478238e+00, 1.22663…
2.000000e+00	9.089987e-01, 1.170482e+00, 1.321372e+00, 1.503727e+00, 2.030728e-01, 8.522995e-02, 3.336452e-01, 8.585274e-01, 5.183559e-01, 5.858095e-01, 4.781220e-02, 6.992170e-01, 8.068477e-01, 1.561331e-01, 7.099163e-02, 8.286935e-02, 4.447365e-01, 5.310591e-02, 8.363519e-01, 3.788870e-01, 1.152915e+00, 8.963688e-01, 1.597179e-01, 6.502090e-01, 2.279025e-02, 1.830162e+00, 1.812440e+00, 1.548866e+00, 1.12742…
0.000000e+00	1.424285e+00, 2.138776e-01, 1.435739e+00, 2.430259e+00, 2.270381e-01, 2.504911e+00, 3.054075e+00, 6.928796e-01, 1.107130e+00, 6.755538e-01, 2.306192e+00, 1.367352e+00, 2.432018e+00, 2.001861e+00, 6.443276e-01, 1.292686e+00, 2.550635e+00, 1.903194e-01, 2.467359e+00, 5.314682e-02, 1.915460e-02, 2.388322e+00, 8.711955e-01, 2.996556e+00, 1.944719e+00, 2.765047e+00, 2.847642e+00, 8.211000e-01, 2.40413…
2.000000e-01	1.246450e+00, 1.728086e-01, 1.264791e+00, 1.881000e+00, 3.370857e-01, 2.882558e+00, 2.067175e+00, 5.619049e-01, 8.216974e-01, 5.435580e-01, 2.155811e+00, 1.174267e+00, 1.631338e+00, 1.489360e+00, 5.353798e-01, 1.404595e+00, 1.862430e+00, 1.508731e-01, 1.950613e+00, 2.451368e-01, 1.801006e-02, 1.279820e+00, 1.207989e+00, 1.495485e+00, 1.400678e+00, 2.247622e+00, 1.768379e+00, 7.217355e-01, 1.60043…
4.000000e-01	9.907846e-01, 1.420698e-01, 1.428057e+00, 1.615326e+00, 7.483439e-01, 2.791876e+00, 1.598876e+00, 4.192432e-01, 6.563438e-01, 2.994298e-01, 1.450599e+00, 1.094445e+00, 1.646119e+00, 1.235402e+00, 3.415123e-01, 1.379716e+00, 1.139534e+00, 1.323163e-01, 1.491711e+00, 4.271603e-01, 2.146129e-02, 9.830260e-01, 1.035619e+00, 1.220629e+00, 8.156228e-01, 1.305882e+00, 1.219122e+00, 6.561355e-01, 1.14991…
6.000000e-01	8.751789e-01, 1.625965e-01, 1.217907e+00, 1.162903e+00, 8.673490e-01, 2.878345e+00, 9.055362e-01, 2.268287e-01, 6.957186e-01, 1.939387e-01, 8.708650e-01, 9.424119e-01, 1.466560e+00, 1.026109e+00, 2.137061e-01, 1.325951e+00, 7.682367e-01, 8.279353e-02, 1.368208e+00, 6.854281e-01, 2.927417e-02, 8.242390e-01, 8.642224e-01, 1.017932e+00, 8.548991e-01, 1.327792e+00, 9.587865e-01, 8.515689e-01, 8.87592…
8.000000e-01	8.230411e-01, 2.156133e-01, 9.447161e-01, 9.217453e-01, 8.682367e-01, 1.858171e+00, 8.811900e-01, 1.310325e-01, 5.807644e-01, 1.610584e-01, 7.245864e-01, 7.641051e-01, 1.095769e+00, 8.624394e-01, 2.078867e-01, 9.980094e-01, 7.325406e-01, 8.640557e-02, 1.003934e+00, 7.606035e-01, 7.481056e-02, 8.997391e-01, 5.860248e-01, 9.745654e-01, 7.382839e-01, 1.344175e+00, 6.440540e-01, 9.989769e-01, 8.72397…
1.000000e+00	9.143145e-01, 3.973879e-01, 6.364878e-01, 6.765754e-01, 6.789718e-01, 1.455347e+00, 6.730450e-01, 1.026049e-01, 6.510604e-01, 2.186605e-01, 5.001222e-01, 5.135183e-01, 9.143428e-01, 7.511980e-01, 1.177739e-01, 6.022702e-01, 7.017862e-01, 7.490868e-02, 1.012019e+00, 6.992088e-01, 2.924754e-01, 7.844759e-01, 3.696180e-01, 1.079412e+00, 5.174745e-01, 1.302838e+00, 4.407688e-01, 1.018519e+00, 7.39589…
1.200000e+00	8.268957e-01, 6.127716e-01, 3.315628e-01, 5.451473e-01, 5.710300e-01, 1.151551e+00, 4.536893e-01, 1.933139e-01, 9.246313e-01, 3.133286e-01, 3.821577e-01, 3.213371e-01, 8.071017e-01, 4.753943e-01, 7.390323e-02, 5.476995e-01, 5.287554e-01, 5.970446e-02, 1.183579e+00, 5.747553e-01, 6.247558e-01, 7.950636e-01, 3.615060e-01, 1.009350e+00, 4.075435e-01, 1.743069e+00, 3.353840e-01, 1.249487e+00, 7.64976…
1.400000e+00	9.134972e-01, 9.855567e-01, 2.605081e-01, 6.953497e-01, 5.128685e-01, 8.708807e-01, 3.715788e-01, 4.626009e-01, 7.963917e-01, 4.298831e-01, 3.008465e-01, 1.941154e-01, 7.275608e-01, 4.797798e-01, 7.439196e-02, 3.771499e-01, 5.589903e-01, 3.834942e-02, 9.073560e-01, 5.150241e-01, 8.354488e-01, 6.749720e-01, 2.972358e-01, 8.580518e-01, 2.045613e-01, 1.538253e+00, 3.735079e-01, 1.401141e+00, 8.26243…
1.600000e+00	8.428993e-01, 1.011450e+00, 1.546303e-01, 8.265683e-01, 3.652447e-01, 8.393046e-01, 2.378262e-01, 6.511541e-01, 8.859208e-01, 5.255631e-01, 2.047632e-01, 1.649991e-01, 6.108483e-01, 2.663450e-01, 5.630508e-02, 2.680441e-01, 5.644474e-01, 3.218050e-02, 8.472320e-01, 3.891696e-01, 1.049166e+00, 7.209704e-01, 2.315851e-01, 9.272225e-01, 1.180244e-01, 1.470033e+00, 5.983789e-01, 1.130054e+00, 8.19126…
1.800000e+00	7.380411e-01, 8.530313e-01, 1.594390e-01, 9.373480e-01, 2.812489e-01, 6.367174e-01, 1.905421e-01, 8.042252e-01, 8.432740e-01, 5.420292e-01, 1.469193e-01, 3.347843e-01, 5.352003e-01, 2.089107e-01, 3.930303e-02, 1.522516e-01, 5.221133e-01, 2.730767e-02, 8.283657e-01, 2.462702e-01, 1.041446e+00, 7.300223e-01, 1.615817e-01, 7.402099e-01, 7.615867e-02, 1.803129e+00, 8.487970e-01, 1.394655e+00, 9.99432…
2.000000e+00	9.562962e-01, 9.206890e-01, 2.692938e-01, 1.176936e+00, 1.665742e-01, 4.657897e-01, 1.446960e-01, 1.130128e+00, 8.176045e-01, 4.997215e-01, 1.350712e-01, 4.734687e-01, 5.310923e-01, 1.564023e-01, 4.154922e-02, 8.916427e-02, 5.488173e-01, 2.390496e-02, 8.300549e-01, 2.426232e-01, 1.417512e+00, 1.029445e+00, 1.198813e-01, 6.716918e-01, 5.359385e-02, 1.397040e+00, 1.122189e+00, 1.759962e+00, 1.26277…
