# Supplementary material for: Inference of Vohradský's Models of Genetic Networks by Solving Two-Dimensional Function Optimization Problems
Source: PLoS One. 2013 Dec 30;8(12):e83308. doi: 10.1371/journal.pone.0083308 (PMC3875442; doi:10.1371/journal.pone.0083308)
Supplement: Text S2 — Time-series data used in the ‘Inference in noisy environment’ section (compressed by gzip). (GZ) [file pone.0083308.s002.gz › time_series_data/gene30/50sets/tc.dat352]

Time "G0" "G1" "G2" "G3" "G4" "G5" "G6" "G7" "G8" "G9" "G10" "G11" "G12" "G13" "G14" "G15" "G16" "G17" "G18" "G19" "G20" "G21" "G22" "G23" "G24" "G25" "G26" "G27" "G28" "G29"
0.000000e+00	4.680977e-01, 1.820750e+00, 2.072613e+00, 1.495858e-01, 9.661500e-02, 8.333105e-01, 1.136028e+00, 1.707205e+00, 8.741193e-02, 9.751550e-01, 9.188734e-01, 1.192681e+00, 7.187856e-01, 2.454973e-01, 3.063662e+00, 1.147014e+00, 1.179104e+00, 1.488735e+00, 2.275653e+00, 3.173178e+00, 1.911554e+00, 1.408008e+00, 2.447733e+00, 2.519776e+00, 1.061936e+00, 2.610246e+00, 1.384391e+00, 8.996724e-01, 2.07986…
2.000000e-01	6.246673e-01, 1.822175e+00, 1.834245e+00, 1.004306e-01, 9.029818e-02, 7.858844e-01, 9.058849e-01, 1.345195e+00, 8.505815e-02, 9.201177e-01, 7.742029e-01, 6.813463e-01, 6.599882e-01, 4.425337e-01, 2.505613e+00, 1.101000e+00, 6.897713e-01, 1.418942e+00, 1.839507e+00, 1.958452e+00, 2.006041e+00, 1.086945e+00, 1.465116e+00, 1.963618e+00, 8.268508e-01, 2.047040e+00, 1.180684e+00, 6.502399e-01, 9.39678…
4.000000e-01	7.443608e-01, 2.204175e+00, 1.378827e+00, 7.527909e-02, 2.007800e-01, 5.791602e-01, 7.783248e-01, 1.090703e+00, 2.403355e-01, 9.492386e-01, 6.708345e-01, 4.363630e-01, 5.109201e-01, 6.073334e-01, 2.383830e+00, 8.830482e-01, 4.067619e-01, 1.085651e+00, 1.588957e+00, 1.751418e+00, 1.437178e+00, 9.058294e-01, 8.284590e-01, 1.571774e+00, 8.714821e-01, 1.429057e+00, 9.843727e-01, 3.493850e-01, 7.27802…
6.000000e-01	6.366434e-01, 2.376589e+00, 1.174856e+00, 5.680707e-02, 2.888740e-01, 3.472552e-01, 8.491553e-01, 7.938921e-01, 4.837726e-01, 6.284724e-01, 9.787329e-01, 2.532562e-01, 6.962674e-01, 8.010645e-01, 2.728110e+00, 6.922071e-01, 2.963470e-01, 8.250683e-01, 1.619081e+00, 1.918746e+00, 1.897939e+00, 6.363569e-01, 6.559608e-01, 1.170976e+00, 9.854586e-01, 1.293953e+00, 1.004864e+00, 1.910557e-01, 4.33923…
8.000000e-01	6.670639e-01, 2.092507e+00, 1.060966e+00, 3.780873e-02, 3.846591e-01, 2.351719e-01, 1.049846e+00, 8.211255e-01, 7.694884e-01, 3.973626e-01, 7.795897e-01, 1.488314e-01, 9.709091e-01, 7.866869e-01, 2.416500e+00, 4.859189e-01, 1.398485e-01, 6.791024e-01, 1.706443e+00, 1.555225e+00, 1.552722e+00, 6.822914e-01, 5.105399e-01, 7.804869e-01, 1.163736e+00, 9.998399e-01, 1.139051e+00, 1.216653e-01, 2.77849…
1.000000e+00	6.897300e-01, 2.480783e+00, 8.244562e-01, 4.199277e-02, 3.295191e-01, 1.463865e-01, 9.733068e-01, 7.216524e-01, 7.373923e-01, 2.615617e-01, 9.497430e-01, 9.321644e-02, 8.745356e-01, 9.725341e-01, 1.882591e+00, 3.435245e-01, 8.944332e-02, 4.557500e-01, 1.737917e+00, 1.148711e+00, 1.268761e+00, 4.161090e-01, 4.302046e-01, 7.963223e-01, 1.178132e+00, 1.015365e+00, 1.225646e+00, 1.195593e-01, 1.91117…
1.200000e+00	5.042305e-01, 2.037361e+00, 6.863061e-01, 4.123461e-02, 4.541854e-01, 8.591510e-02, 1.240302e+00, 4.758253e-01, 8.989210e-01, 1.595297e-01, 9.523812e-01, 5.388734e-02, 1.212513e+00, 1.156118e+00, 1.818963e+00, 2.884323e-01, 6.346100e-02, 2.761466e-01, 1.754888e+00, 9.106421e-01, 1.480627e+00, 3.036437e-01, 2.862960e-01, 8.782529e-01, 1.486826e+00, 9.622009e-01, 1.154531e+00, 1.864888e-01, 2.67254…
1.400000e+00	4.902626e-01, 2.547565e+00, 4.901600e-01, 4.583442e-02, 4.041950e-01, 6.042315e-02, 1.150551e+00, 2.679692e-01, 9.248510e-01, 1.003754e-01, 1.120760e+00, 7.618060e-02, 9.502452e-01, 1.006307e+00, 1.688173e+00, 2.028128e-01, 4.154436e-02, 2.304785e-01, 1.641341e+00, 8.572617e-01, 1.737165e+00, 3.758619e-01, 2.477674e-01, 1.144263e+00, 1.760720e+00, 1.147487e+00, 1.544151e+00, 3.989682e-01, 4.36808…
1.600000e+00	4.391019e-01, 2.301226e+00, 4.220106e-01, 4.212557e-02, 5.456675e-01, 3.934336e-02, 1.308362e+00, 2.374093e-01, 7.517310e-01, 8.849597e-02, 1.036788e+00, 1.623933e-01, 1.061536e+00, 9.769691e-01, 1.351705e+00, 1.683660e-01, 2.572849e-02, 1.823706e-01, 1.766758e+00, 6.143517e-01, 1.443467e+00, 2.212147e-01, 1.721669e-01, 9.199846e-01, 1.487271e+00, 7.265088e-01, 1.398251e+00, 5.151151e-01, 4.67287…
1.800000e+00	3.693952e-01, 2.455073e+00, 3.045038e-01, 6.448552e-02, 4.575424e-01, 2.766121e-02, 1.171679e+00, 1.323120e-01, 9.746276e-01, 5.196992e-02, 1.060159e+00, 3.253157e-01, 1.339144e+00, 1.069294e+00, 1.113409e+00, 1.135064e-01, 1.848005e-02, 1.112381e-01, 1.700560e+00, 5.162046e-01, 1.482063e+00, 2.207552e-01, 1.285069e-01, 1.113103e+00, 1.769264e+00, 1.058101e+00, 1.274515e+00, 6.554144e-01, 5.88945…
2.000000e+00	2.759895e-01, 2.612238e+00, 2.761576e-01, 7.204665e-02, 5.119140e-01, 2.496888e-02, 1.209882e+00, 1.040710e-01, 1.071997e+00, 3.524647e-02, 1.105916e+00, 3.498599e-01, 1.446952e+00, 1.528858e+00, 1.181932e+00, 9.106747e-02, 1.273556e-02, 8.166062e-02, 1.682457e+00, 5.033474e-01, 1.660843e+00, 1.759047e-01, 1.013182e-01, 1.398380e+00, 1.630911e+00, 8.678252e-01, 1.364415e+00, 6.255392e-01, 6.58499…
0.000000e+00	1.676960e-01, 1.927857e+00, 1.699422e+00, 2.101329e+00, 1.991642e-01, 1.408338e-01, 1.576637e+00, 2.206243e+00, 5.935426e-01, 7.242197e-01, 2.736590e+00, 1.051941e+00, 2.387189e-01, 1.902535e+00, 1.010193e+00, 1.362810e+00, 2.112182e+00, 6.146545e-01, 2.244431e+00, 9.564938e-01, 2.720900e+00, 2.240273e+00, 1.080772e+00, 2.209722e+00, 8.858307e-01, 1.055142e+00, 1.748324e+00, 8.374506e-01, 2.04309…
2.000000e-01	3.535883e-01, 1.718331e+00, 1.894820e+00, 1.415488e+00, 1.099002e-01, 9.475807e-02, 1.392338e+00, 1.976025e+00, 2.864394e-01, 8.668745e-01, 1.569984e+00, 7.388433e-01, 4.716051e-01, 1.816945e+00, 6.886683e-01, 1.268623e+00, 1.146292e+00, 3.596180e-01, 2.134726e+00, 9.937195e-01, 2.113937e+00, 1.939193e+00, 5.642883e-01, 2.134629e+00, 7.398314e-01, 8.493826e-01, 1.718454e+00, 6.989747e-01, 1.16364…
4.000000e-01	4.308671e-01, 1.304680e+00, 2.116834e+00, 1.111551e+00, 7.945335e-02, 5.830519e-02, 1.379290e+00, 1.292664e+00, 1.463447e-01, 9.408913e-01, 1.193743e+00, 6.277025e-01, 7.936988e-01, 1.754445e+00, 6.388079e-01, 1.508746e+00, 7.867148e-01, 2.984240e-01, 1.528388e+00, 6.609644e-01, 1.895331e+00, 1.751585e+00, 2.795693e-01, 1.494725e+00, 6.631470e-01, 8.405128e-01, 1.476457e+00, 6.398973e-01, 1.18295…
6.000000e-01	4.090559e-01, 1.395902e+00, 1.656686e+00, 7.094652e-01, 1.263015e-01, 3.688750e-02, 1.415979e+00, 8.503113e-01, 1.109591e-01, 7.822515e-01, 1.071468e+00, 4.662441e-01, 9.446868e-01, 1.710433e+00, 4.656801e-01, 1.025471e+00, 5.536827e-01, 1.903926e-01, 1.468882e+00, 5.613322e-01, 1.587110e+00, 1.571316e+00, 1.683578e-01, 1.284306e+00, 6.808118e-01, 7.363147e-01, 1.395889e+00, 8.079880e-01, 1.14623…
8.000000e-01	4.235994e-01, 1.575642e+00, 1.935326e+00, 3.177046e-01, 2.190195e-01, 1.690911e-02, 1.448998e+00, 5.930246e-01, 6.219591e-02, 5.196671e-01, 1.143716e+00, 5.230938e-01, 8.788877e-01, 1.587244e+00, 3.756167e-01, 7.204120e-01, 3.294117e-01, 1.167724e-01, 1.075826e+00, 4.825542e-01, 1.706823e+00, 1.602650e+00, 7.990151e-02, 1.430554e+00, 6.814060e-01, 9.902909e-01, 1.412265e+00, 8.157516e-01, 9.39241…
1.000000e+00	4.196451e-01, 1.987516e+00, 1.551121e+00, 2.911113e-01, 2.428439e-01, 1.082572e-02, 1.420228e+00, 4.444875e-01, 3.973379e-02, 4.216294e-01, 9.176138e-01, 4.660415e-01, 1.248515e+00, 1.625976e+00, 2.800603e-01, 6.844009e-01, 2.061639e-01, 7.984586e-02, 1.628344e+00, 3.737403e-01, 1.485759e+00, 1.420991e+00, 6.227255e-02, 1.317182e+00, 8.513097e-01, 6.481465e-01, 1.182730e+00, 8.650358e-01, 1.05097…
1.200000e+00	3.309062e-01, 1.601521e+00, 1.648015e+00, 1.612046e-01, 2.858759e-01, 5.856927e-03, 1.506434e+00, 2.604818e-01, 7.743970e-02, 3.558879e-01, 1.115440e+00, 4.992073e-01, 1.271379e+00, 1.573863e+00, 2.255522e-01, 5.170140e-01, 1.190885e-01, 6.545447e-02, 1.595259e+00, 4.044190e-01, 1.744587e+00, 1.205767e+00, 3.264555e-02, 1.235379e+00, 8.317821e-01, 7.183174e-01, 1.290987e+00, 7.593928e-01, 7.55063…
1.400000e+00	3.639838e-01, 1.761995e+00, 1.959737e+00, 1.389902e-01, 3.418396e-01, 3.617937e-03, 1.240067e+00, 1.846742e-01, 2.756455e-01, 2.158222e-01, 9.117794e-01, 4.930189e-01, 1.498415e+00, 1.524625e+00, 1.918856e-01, 3.879015e-01, 7.337825e-02, 3.609555e-02, 1.598790e+00, 3.181926e-01, 1.576660e+00, 8.618783e-01, 1.771641e-02, 1.060225e+00, 9.549554e-01, 8.147883e-01, 1.366336e+00, 6.478999e-01, 9.14350…
1.600000e+00	2.534991e-01, 2.418984e+00, 2.029761e+00, 8.144527e-02, 3.198097e-01, 2.235771e-03, 1.396995e+00, 1.093144e-01, 4.162904e-01, 1.669069e-01, 8.712429e-01, 4.423610e-01, 1.120732e+00, 1.720068e+00, 1.651710e-01, 2.483583e-01, 4.896130e-02, 2.732700e-02, 1.532148e+00, 3.216076e-01, 1.185070e+00, 8.427776e-01, 1.148128e-02, 1.283491e+00, 1.121699e+00, 8.602784e-01, 1.519415e+00, 7.785688e-01, 1.01888…
1.800000e+00	2.654564e-01, 2.506981e+00, 1.911774e+00, 8.360064e-02, 3.573055e-01, 1.840032e-03, 9.536647e-01, 1.064574e-01, 8.169709e-01, 1.023035e-01, 9.241115e-01, 4.395026e-01, 1.372441e+00, 1.411076e+00, 1.189911e-01, 1.773506e-01, 2.757566e-02, 2.061142e-02, 1.437286e+00, 2.940817e-01, 1.336915e+00, 6.429261e-01, 6.676773e-03, 1.466583e+00, 1.189238e+00, 1.018045e+00, 1.197758e+00, 7.407573e-01, 9.49868…
2.000000e+00	2.250968e-01, 2.320810e+00, 1.493995e+00, 6.737668e-02, 3.023839e-01, 2.301957e-03, 1.445620e+00, 8.139118e-02, 8.428168e-01, 6.385789e-02, 9.127467e-01, 4.352839e-01, 1.241795e+00, 1.652826e+00, 9.859042e-02, 1.529372e-01, 1.819864e-02, 1.172468e-02, 1.963501e+00, 2.570099e-01, 1.389101e+00, 4.504071e-01, 5.691189e-03, 1.226398e+00, 1.003864e+00, 8.282284e-01, 1.407735e+00, 9.175312e-01, 9.88922…
0.000000e+00	1.180723e+00, 1.921508e-02, 2.274845e+00, 1.601547e+00, 2.943657e-01, 2.688857e+00, 1.209329e+00, 1.929566e+00, 1.132098e-01, 4.677839e-01, 3.467380e-01, 2.871550e+00, 5.315018e-01, 3.856984e-01, 1.559485e+00, 3.642381e-01, 1.107146e+00, 6.633529e-01, 1.884450e-01, 1.011195e+00, 5.651974e-01, 7.350052e-01, 3.624963e-01, 2.373531e+00, 2.554593e+00, 2.904632e+00, 1.798321e+00, 2.489488e+00, 3.12678…
2.000000e-01	8.335276e-01, 7.481825e-02, 1.841954e+00, 1.435334e+00, 2.596995e-01, 1.973959e+00, 1.535996e+00, 1.501965e+00, 4.120268e-01, 2.738827e-01, 1.964821e-01, 1.768386e+00, 8.373081e-01, 5.458758e-01, 2.113880e+00, 5.602931e-01, 1.054897e+00, 3.835276e-01, 5.578649e-01, 7.951623e-01, 5.045894e-01, 8.078065e-01, 3.652132e-01, 2.190554e+00, 1.869125e+00, 1.785264e+00, 1.767411e+00, 1.656526e+00, 2.01061…
4.000000e-01	8.214122e-01, 1.460220e-01, 1.593118e+00, 1.157309e+00, 1.186003e-01, 1.157799e+00, 1.330516e+00, 8.642177e-01, 4.507316e-01, 2.299355e-01, 2.306599e-01, 8.548707e-01, 9.921969e-01, 5.877559e-01, 1.680497e+00, 5.361297e-01, 1.039040e+00, 3.622939e-01, 7.681372e-01, 6.773808e-01, 4.043941e-01, 9.902328e-01, 3.280884e-01, 1.789744e+00, 1.292480e+00, 1.265487e+00, 1.522740e+00, 1.325824e+00, 1.54330…
6.000000e-01	6.963696e-01, 2.507488e-01, 1.683317e+00, 1.216114e+00, 9.402854e-02, 7.069224e-01, 1.237033e+00, 7.408306e-01, 4.416644e-01, 2.041582e-01, 3.559683e-01, 5.094624e-01, 1.076648e+00, 9.317787e-01, 1.925202e+00, 5.649354e-01, 6.073665e-01, 2.499529e-01, 1.096289e+00, 4.724738e-01, 2.667019e-01, 1.106492e+00, 3.479296e-01, 1.686675e+00, 1.223431e+00, 9.944027e-01, 1.868616e+00, 1.087783e+00, 1.22451…
8.000000e-01	5.885503e-01, 3.554584e-01, 1.378378e+00, 1.179434e+00, 9.402237e-02, 5.816938e-01, 1.283570e+00, 4.294930e-01, 5.197601e-01, 1.964139e-01, 6.007175e-01, 2.910877e-01, 1.105512e+00, 9.410273e-01, 1.802949e+00, 6.953157e-01, 3.537990e-01, 1.418281e-01, 1.184916e+00, 3.895894e-01, 2.608347e-01, 9.186528e-01, 3.387252e-01, 1.623972e+00, 9.522931e-01, 7.865259e-01, 1.500534e+00, 9.190950e-01, 1.01365…
1.000000e+00	6.357714e-01, 5.002614e-01, 1.805271e+00, 1.077758e+00, 1.429619e-01, 5.260464e-01, 1.522965e+00, 3.281018e-01, 3.385262e-01, 1.897388e-01, 7.495741e-01, 1.823029e-01, 1.060868e+00, 1.030223e+00, 2.032121e+00, 7.489576e-01, 2.087032e-01, 1.023945e-01, 1.396736e+00, 2.738520e-01, 1.713698e-01, 9.010418e-01, 2.733732e-01, 1.092170e+00, 9.037535e-01, 7.949062e-01, 1.316691e+00, 7.639775e-01, 1.06382…
1.200000e+00	3.889079e-01, 6.253100e-01, 1.923205e+00, 1.027879e+00, 2.025345e-01, 5.035203e-01, 1.423352e+00, 1.682563e-01, 2.788248e-01, 2.247358e-01, 9.168708e-01, 1.396447e-01, 1.415487e+00, 9.135813e-01, 1.450266e+00, 8.016768e-01, 1.526688e-01, 7.943071e-02, 1.383913e+00, 2.740986e-01, 1.544181e-01, 1.205855e+00, 1.891752e-01, 1.236587e+00, 9.097288e-01, 7.960059e-01, 1.506324e+00, 8.330911e-01, 1.02859…
1.400000e+00	3.818191e-01, 7.329875e-01, 1.886328e+00, 1.012995e+00, 2.440457e-01, 4.640105e-01, 1.365393e+00, 1.321508e-01, 2.575188e-01, 2.023426e-01, 9.257910e-01, 1.659488e-01, 1.133540e+00, 1.211665e+00, 1.538782e+00, 6.474399e-01, 9.942997e-02, 5.190585e-02, 1.185920e+00, 2.491121e-01, 1.058401e-01, 1.018961e+00, 1.627131e-01, 1.454212e+00, 9.679056e-01, 7.276259e-01, 1.534399e+00, 8.453121e-01, 9.83769…
1.600000e+00	3.256581e-01, 7.518440e-01, 1.427826e+00, 9.526716e-01, 2.579782e-01, 4.366283e-01, 1.333509e+00, 1.005078e-01, 1.847427e-01, 1.803967e-01, 9.991092e-01, 2.229750e-01, 1.387767e+00, 1.178049e+00, 1.227140e+00, 7.089893e-01, 6.471957e-02, 3.500360e-02, 1.569815e+00, 2.285311e-01, 1.001876e-01, 1.168948e+00, 1.230789e-01, 1.280090e+00, 9.847031e-01, 9.329905e-01, 1.283349e+00, 8.263337e-01, 8.28012…
1.800000e+00	2.661762e-01, 8.527090e-01, 1.557348e+00, 9.308696e-01, 3.300863e-01, 3.829930e-01, 1.521125e+00, 6.110213e-02, 1.344668e-01, 1.827031e-01, 9.758551e-01, 2.764197e-01, 1.251871e+00, 1.231646e+00, 8.672627e-01, 7.402191e-01, 2.857618e-02, 2.054635e-02, 1.476125e+00, 2.585393e-01, 1.431258e-01, 1.341817e+00, 7.613219e-02, 1.438758e+00, 1.005051e+00, 8.907922e-01, 1.327827e+00, 8.624025e-01, 8.07868…
2.000000e+00	2.172535e-01, 8.329827e-01, 1.895773e+00, 1.165133e+00, 2.858315e-01, 4.788013e-01, 1.429537e+00, 6.375120e-02, 1.508884e-01, 1.665443e-01, 8.461511e-01, 4.004373e-01, 1.234699e+00, 1.207585e+00, 7.731740e-01, 7.717697e-01, 1.960683e-02, 1.384938e-02, 1.713201e+00, 2.100494e-01, 1.864402e-01, 1.065308e+00, 6.263395e-02, 1.300152e+00, 1.183383e+00, 9.041056e-01, 1.424008e+00, 9.291453e-01, 9.51120…
0.000000e+00	1.306791e+00, 1.821112e+00, 1.455200e+00, 9.287289e-01, 1.928144e+00, 1.488695e+00, 4.910782e-01, 6.663776e-02, 1.679513e+00, 1.899356e+00, 3.889534e-01, 1.619705e+00, 2.738238e+00, 2.645313e+00, 2.150045e+00, 9.928623e-01, 1.618792e+00, 2.117701e+00, 2.145211e-01, 1.342976e-01, 1.035846e+00, 1.104574e+00, 9.500269e-01, 1.558359e+00, 2.499990e+00, 2.775910e-01, 7.356041e-01, 1.540568e+00, 6.52157…
2.000000e-01	1.037541e+00, 1.991356e+00, 9.251246e-01, 6.993672e-01, 1.218244e+00, 1.013528e+00, 4.078775e-01, 3.704512e-02, 1.129232e+00, 1.329198e+00, 2.586912e-01, 9.180609e-01, 2.214709e+00, 2.957535e+00, 1.716926e+00, 8.582821e-01, 1.056397e+00, 1.522274e+00, 3.515079e-01, 4.904019e-01, 1.012371e+00, 1.021117e+00, 5.406160e-01, 1.158852e+00, 1.931008e+00, 1.551289e-01, 5.601241e-01, 1.346072e+00, 8.00458…
4.000000e-01	7.277472e-01, 1.728374e+00, 9.249863e-01, 4.946785e-01, 9.816210e-01, 5.760636e-01, 3.801250e-01, 1.958124e-02, 9.674315e-01, 1.022945e+00, 1.500235e-01, 5.213594e-01, 2.226700e+00, 2.819951e+00, 1.468376e+00, 5.598448e-01, 7.901708e-01, 1.040808e+00, 7.033890e-01, 6.674700e-01, 1.059249e+00, 7.610156e-01, 3.141652e-01, 1.714322e+00, 2.169603e+00, 1.031619e-01, 4.411469e-01, 1.053306e+00, 7.53292…
6.000000e-01	6.105227e-01, 1.902246e+00, 8.072064e-01, 4.464755e-01, 5.857695e-01, 3.615559e-01, 7.426724e-01, 9.757561e-03, 9.986588e-01, 6.316150e-01, 8.979721e-02, 3.858034e-01, 1.714548e+00, 1.948872e+00, 9.607447e-01, 5.812609e-01, 5.052754e-01, 6.396137e-01, 9.521095e-01, 1.027106e+00, 1.161637e+00, 6.226344e-01, 1.544431e-01, 1.346636e+00, 1.524668e+00, 8.296586e-02, 6.616275e-01, 9.408837e-01, 5.77508…
8.000000e-01	4.099392e-01, 2.264998e+00, 6.918969e-01, 3.432320e-01, 6.459023e-01, 1.663236e-01, 8.876754e-01, 6.031206e-03, 9.487077e-01, 4.175243e-01, 1.584063e-01, 3.937235e-01, 1.365560e+00, 2.371733e+00, 8.350975e-01, 4.319969e-01, 3.912055e-01, 5.283118e-01, 1.218282e+00, 1.162459e+00, 1.201680e+00, 5.576277e-01, 9.194766e-02, 1.194158e+00, 1.774082e+00, 1.157617e-01, 7.445770e-01, 6.139245e-01, 4.49091…
1.000000e+00	2.677059e-01, 2.035755e+00, 6.037993e-01, 2.877289e-01, 6.401624e-01, 1.017171e-01, 9.630232e-01, 7.756376e-03, 8.296606e-01, 2.362758e-01, 3.146229e-01, 4.302523e-01, 1.737667e+00, 2.235480e+00, 7.738220e-01, 3.045808e-01, 2.276370e-01, 3.358739e-01, 1.222359e+00, 1.253994e+00, 1.034118e+00, 4.185054e-01, 5.376204e-02, 1.621314e+00, 2.008506e+00, 2.385430e-01, 9.850110e-01, 3.834658e-01, 3.93669…
1.200000e+00	2.599178e-01, 2.395753e+00, 5.413824e-01, 2.856129e-01, 5.495376e-01, 6.163175e-02, 1.175559e+00, 8.921775e-03, 1.005362e+00, 1.934150e-01, 5.886866e-01, 5.031798e-01, 1.420650e+00, 1.661416e+00, 5.780985e-01, 2.179702e-01, 1.184677e-01, 2.128860e-01, 1.208264e+00, 1.149960e+00, 1.298053e+00, 3.001570e-01, 2.772603e-02, 1.651654e+00, 1.766066e+00, 5.005491e-01, 1.193833e+00, 3.957672e-01, 3.87873…
1.400000e+00	2.173185e-01, 2.369585e+00, 3.800372e-01, 2.237442e-01, 4.915354e-01, 4.560105e-02, 1.165665e+00, 1.050882e-02, 1.138300e+00, 1.306433e-01, 7.004870e-01, 4.992526e-01, 1.439458e+00, 1.723263e+00, 4.502631e-01, 1.704034e-01, 9.006570e-02, 1.166663e-01, 1.455014e+00, 1.115847e+00, 1.316085e+00, 2.907095e-01, 1.519842e-02, 1.692283e+00, 1.616856e+00, 5.515081e-01, 8.984332e-01, 3.808629e-01, 3.64780…
1.600000e+00	1.721065e-01, 2.559049e+00, 4.089419e-01, 1.864109e-01, 5.843728e-01, 2.992116e-02, 1.252703e+00, 1.620389e-02, 9.511251e-01, 8.438517e-02, 9.993002e-01, 4.468291e-01, 1.305101e+00, 1.493110e+00, 4.148651e-01, 1.338534e-01, 5.461842e-02, 8.800181e-02, 1.547595e+00, 9.385921e-01, 1.242237e+00, 2.306155e-01, 1.062715e-02, 1.649710e+00, 1.846390e+00, 7.425780e-01, 1.164891e+00, 4.353808e-01, 5.07505…
1.800000e+00	1.491808e-01, 2.301827e+00, 3.425921e-01, 1.627271e-01, 5.004612e-01, 1.946527e-02, 1.304974e+00, 1.772783e-02, 8.580355e-01, 5.592228e-02, 1.010769e+00, 4.252306e-01, 1.553514e+00, 1.899666e+00, 2.684880e-01, 9.520021e-02, 3.005050e-02, 7.093203e-02, 2.014714e+00, 6.687821e-01, 1.351329e+00, 1.736222e-01, 6.554644e-03, 1.567226e+00, 1.538535e+00, 7.297704e-01, 1.253614e+00, 6.124517e-01, 5.78492…
2.000000e+00	1.193039e-01, 2.084083e+00, 2.570939e-01, 1.560170e-01, 4.969599e-01, 1.918807e-02, 1.352909e+00, 2.577485e-02, 9.433883e-01, 3.608784e-02, 9.309571e-01, 4.437543e-01, 1.326029e+00, 1.623249e+00, 2.371300e-01, 7.247724e-02, 2.099487e-02, 4.824582e-02, 1.733894e+00, 6.746084e-01, 1.277663e+00, 1.784275e-01, 3.670963e-03, 1.283446e+00, 1.686710e+00, 7.068340e-01, 1.210172e+00, 6.840097e-01, 5.97569…
0.000000e+00	2.355658e-01, 2.077607e+00, 1.046530e+00, 1.405485e+00, 1.714134e+00, 2.863520e+00, 2.573748e+00, 1.859004e+00, 3.039792e+00, 1.052586e+00, 1.994877e+00, 1.208447e+00, 1.416961e+00, 1.700823e+00, 2.666805e+00, 5.753060e-01, 3.294783e-01, 5.981428e-01, 1.110668e+00, 5.922636e-02, 1.151916e+00, 2.048499e+00, 2.232176e+00, 1.089477e+00, 3.265338e-02, 1.034772e+00, 1.151373e+00, 8.680909e-01, 1.15321…
2.000000e-01	2.637536e-01, 1.688569e+00, 1.028266e+00, 9.908091e-01, 9.053786e-01, 1.566663e+00, 1.877444e+00, 1.031642e+00, 1.634257e+00, 8.116137e-01, 1.069934e+00, 8.188107e-01, 8.574738e-01, 1.441920e+00, 2.339612e+00, 6.234583e-01, 2.080422e-01, 3.037071e-01, 1.185497e+00, 1.647329e-01, 1.159105e+00, 1.698433e+00, 1.747897e+00, 1.347544e+00, 1.397694e-01, 8.596621e-01, 1.455707e+00, 8.561950e-01, 1.27141…
4.000000e-01	3.275933e-01, 1.822006e+00, 1.257017e+00, 5.537036e-01, 7.320881e-01, 1.154708e+00, 2.076779e+00, 7.824306e-01, 8.400186e-01, 4.178397e-01, 8.823063e-01, 4.775409e-01, 6.828999e-01, 1.264484e+00, 1.916722e+00, 4.998739e-01, 1.195132e-01, 2.639622e-01, 1.278301e+00, 2.576628e-01, 1.347143e+00, 1.239752e+00, 7.215457e-01, 1.104602e+00, 2.902404e-01, 5.976976e-01, 1.348201e+00, 8.244193e-01, 9.72553…
6.000000e-01	4.137993e-01, 1.812206e+00, 1.499238e+00, 4.243807e-01, 5.373789e-01, 6.047299e-01, 1.848836e+00, 7.745846e-01, 5.599440e-01, 2.923416e-01, 9.826648e-01, 3.216793e-01, 8.134533e-01, 1.287662e+00, 1.720702e+00, 3.221063e-01, 7.749699e-02, 1.553887e-01, 1.647905e+00, 2.882368e-01, 1.364243e+00, 1.119281e+00, 4.221436e-01, 9.489856e-01, 4.426772e-01, 6.834124e-01, 1.301680e+00, 7.791475e-01, 8.76963…
8.000000e-01	4.159244e-01, 1.680493e+00, 1.332088e+00, 3.409570e-01, 3.773758e-01, 3.095145e-01, 1.633427e+00, 5.768952e-01, 6.664423e-01, 1.767021e-01, 8.709881e-01, 2.799800e-01, 9.497076e-01, 1.181135e+00, 1.299136e+00, 2.577909e-01, 4.981687e-02, 1.087969e-01, 1.917672e+00, 3.603925e-01, 1.263254e+00, 9.692623e-01, 2.824060e-01, 8.388758e-01, 5.945522e-01, 7.761888e-01, 1.274848e+00, 8.897016e-01, 9.54130…
1.000000e+00	3.216080e-01, 2.065057e+00, 1.713596e+00, 2.849459e-01, 3.320031e-01, 2.021412e-01, 1.689412e+00, 3.964448e-01, 7.438388e-01, 1.435336e-01, 8.874402e-01, 3.783935e-01, 1.129040e+00, 1.412190e+00, 1.196664e+00, 2.340707e-01, 3.299871e-02, 7.176696e-02, 1.873220e+00, 2.932644e-01, 1.420456e+00, 8.168603e-01, 1.828385e-01, 1.000989e+00, 7.256745e-01, 8.203847e-01, 1.427708e+00, 6.515834e-01, 9.36865…
1.200000e+00	3.423624e-01, 2.188162e+00, 1.697745e+00, 2.263156e-01, 3.660238e-01, 1.049221e-01, 1.576864e+00, 2.609087e-01, 7.210974e-01, 8.804522e-02, 1.026463e+00, 3.761304e-01, 1.241428e+00, 1.217821e+00, 6.445551e-01, 1.436618e-01, 2.048059e-02, 4.602653e-02, 1.796294e+00, 3.137058e-01, 1.510786e+00, 6.996697e-01, 1.191111e-01, 8.986283e-01, 7.380707e-01, 8.125185e-01, 1.260659e+00, 7.268577e-01, 8.05077…
1.400000e+00	2.914188e-01, 2.189806e+00, 1.521734e+00, 2.254597e-01, 3.410050e-01, 7.323105e-02, 1.449983e+00, 1.801856e-01, 8.054017e-01, 5.377787e-02, 7.561367e-01, 3.748122e-01, 1.158776e+00, 1.453474e+00, 7.805778e-01, 1.581479e-01, 1.258439e-02, 3.760197e-02, 1.469465e+00, 2.959241e-01, 1.442163e+00, 5.333610e-01, 6.881674e-02, 1.063866e+00, 7.111910e-01, 7.550959e-01, 1.131984e+00, 7.543660e-01, 9.78722…
1.600000e+00	2.206815e-01, 2.365733e+00, 1.830307e+00, 1.385397e-01, 3.419663e-01, 4.945081e-02, 1.295071e+00, 9.737055e-02, 9.127252e-01, 3.761171e-02, 9.601939e-01, 4.190738e-01, 1.188985e+00, 1.430524e+00, 5.433394e-01, 9.236834e-02, 8.130531e-03, 1.900442e-02, 1.839852e+00, 2.773798e-01, 1.239072e+00, 4.605515e-01, 4.313566e-02, 1.355983e+00, 8.360470e-01, 8.864232e-01, 1.138715e+00, 8.997423e-01, 7.76546…
1.800000e+00	2.011144e-01, 2.342390e+00, 1.581535e+00, 1.506972e-01, 4.079725e-01, 3.725235e-02, 1.166196e+00, 8.266492e-02, 8.984588e-01, 2.180564e-02, 9.599054e-01, 4.676082e-01, 1.411980e+00, 1.256111e+00, 4.461472e-01, 6.332911e-02, 4.936539e-03, 1.668869e-02, 1.498634e+00, 2.369338e-01, 1.334356e+00, 3.157338e-01, 3.231517e-02, 1.155327e+00, 9.456697e-01, 8.791314e-01, 1.251524e+00, 6.762388e-01, 9.96656…
2.000000e+00	2.091969e-01, 2.109012e+00, 1.927493e+00, 1.202752e-01, 3.867523e-01, 2.170108e-02, 1.476899e+00, 7.352312e-02, 7.059135e-01, 1.638683e-02, 1.114462e+00, 5.213373e-01, 1.421402e+00, 1.428621e+00, 4.064581e-01, 5.711589e-02, 3.426026e-03, 1.169107e-02, 1.497265e+00, 2.442109e-01, 1.583856e+00, 2.410434e-01, 2.601913e-02, 1.134570e+00, 1.050210e+00, 8.093515e-01, 1.327275e+00, 9.065338e-01, 8.72844…
0.000000e+00	2.322358e+00, 1.850324e+00, 2.901187e-01, 6.809556e-02, 9.271086e-01, 5.043665e-01, 2.729048e+00, 2.312461e+00, 2.879101e-01, 1.550082e-01, 1.937542e+00, 2.998805e+00, 1.889825e+00, 8.094242e-02, 1.772170e+00, 2.757431e+00, 1.710587e-01, 1.943827e+00, 1.006583e+00, 2.209616e+00, 6.112015e-01, 1.230530e+00, 2.079510e+00, 3.238647e+00, 3.418342e+00, 3.458713e-01, 3.016707e+00, 3.573710e-01, 1.16613…
2.000000e-01	1.501989e+00, 1.849926e+00, 2.424812e-01, 4.044629e-01, 8.126652e-01, 4.980632e-01, 2.327597e+00, 1.397233e+00, 2.474862e-01, 5.085591e-01, 1.239122e+00, 1.867066e+00, 1.007268e+00, 3.505343e-01, 2.223253e+00, 1.999733e+00, 6.043234e-01, 1.386348e+00, 8.904521e-01, 1.164596e+00, 7.289420e-01, 1.093575e+00, 1.053713e+00, 2.469076e+00, 2.721686e+00, 2.831540e-01, 2.381282e+00, 2.200660e-01, 5.70931…
4.000000e-01	1.142319e+00, 2.230859e+00, 2.149513e-01, 4.937452e-01, 5.321873e-01, 4.103081e-01, 1.822047e+00, 9.249815e-01, 5.130099e-01, 7.495640e-01, 7.862248e-01, 1.048164e+00, 9.407451e-01, 3.479331e-01, 2.247544e+00, 1.631193e+00, 8.611309e-01, 1.114822e+00, 7.107729e-01, 9.857142e-01, 9.695977e-01, 9.250045e-01, 8.734243e-01, 2.022683e+00, 2.439946e+00, 2.922733e-01, 2.100224e+00, 1.733183e-01, 3.38086…
6.000000e-01	1.020659e+00, 2.267292e+00, 1.365698e-01, 4.675644e-01, 5.623610e-01, 2.657307e-01, 1.568727e+00, 5.556493e-01, 7.047765e-01, 8.653980e-01, 7.748733e-01, 7.022822e-01, 1.131011e+00, 6.692506e-01, 1.923569e+00, 1.057384e+00, 7.211398e-01, 9.843409e-01, 5.809818e-01, 9.489270e-01, 1.114916e+00, 7.641901e-01, 6.420929e-01, 1.954290e+00, 2.445354e+00, 3.476835e-01, 1.772034e+00, 3.006628e-01, 4.10843…
8.000000e-01	9.295543e-01, 2.191724e+00, 1.087127e-01, 4.525661e-01, 4.764245e-01, 1.583111e-01, 1.564234e+00, 3.639316e-01, 6.825062e-01, 7.780660e-01, 6.166917e-01, 3.937876e-01, 1.085041e+00, 8.141343e-01, 1.976632e+00, 9.486178e-01, 4.333463e-01, 8.001522e-01, 5.996319e-01, 7.799583e-01, 1.012153e+00, 5.008215e-01, 5.136780e-01, 1.856243e+00, 1.748678e+00, 3.821113e-01, 1.569013e+00, 5.343327e-01, 6.34195…
1.000000e+00	9.075716e-01, 2.524693e+00, 9.474255e-02, 4.011222e-01, 4.923340e-01, 9.970914e-02, 1.484458e+00, 2.636237e-01, 7.714596e-01, 5.496113e-01, 4.891369e-01, 1.874457e-01, 1.011959e+00, 8.619327e-01, 2.105657e+00, 6.522564e-01, 3.168157e-01, 5.857404e-01, 8.525832e-01, 5.061982e-01, 9.793870e-01, 4.911782e-01, 4.017125e-01, 1.552634e+00, 2.039214e+00, 4.024051e-01, 1.384115e+00, 5.445092e-01, 5.89295…
1.200000e+00	6.069825e-01, 1.994659e+00, 9.289748e-02, 3.882151e-01, 3.535015e-01, 4.828341e-02, 1.600136e+00, 1.833672e-01, 9.302009e-01, 3.674918e-01, 7.200408e-01, 1.791310e-01, 1.288766e+00, 8.562349e-01, 1.703284e+00, 5.702627e-01, 1.758798e-01, 4.147064e-01, 1.108228e+00, 4.373159e-01, 1.274453e+00, 3.529171e-01, 3.507395e-01, 1.785569e+00, 1.846261e+00, 4.374208e-01, 1.387012e+00, 6.945483e-01, 7.50756…
1.400000e+00	4.784622e-01, 2.188795e+00, 6.847742e-02, 3.111383e-01, 4.877654e-01, 3.044525e-02, 1.644262e+00, 1.520987e-01, 8.776137e-01, 3.135209e-01, 6.298676e-01, 1.370477e-01, 1.282738e+00, 9.659030e-01, 1.426807e+00, 4.295284e-01, 9.788650e-02, 2.502435e-01, 9.686332e-01, 3.371202e-01, 1.178520e+00, 3.051994e-01, 2.827883e-01, 1.669247e+00, 1.879902e+00, 4.517245e-01, 1.227569e+00, 7.111752e-01, 8.24417…
1.600000e+00	4.177658e-01, 2.101433e+00, 4.948645e-02, 2.744920e-01, 3.862988e-01, 1.821635e-02, 1.320614e+00, 9.666066e-02, 1.037246e+00, 1.719758e-01, 7.519253e-01, 1.988298e-01, 1.271073e+00, 1.033667e+00, 1.783612e+00, 3.608719e-01, 6.585997e-02, 1.898828e-01, 1.270884e+00, 3.465956e-01, 1.084934e+00, 1.921729e-01, 2.052525e-01, 1.758022e+00, 1.732416e+00, 5.706804e-01, 1.403365e+00, 7.800240e-01, 9.33536…
1.800000e+00	3.385348e-01, 2.602786e+00, 5.291080e-02, 2.191433e-01, 4.859616e-01, 1.255204e-02, 1.217872e+00, 6.163801e-02, 9.754404e-01, 1.321003e-01, 7.945293e-01, 2.921812e-01, 1.189034e+00, 1.319951e+00, 1.198534e+00, 2.649680e-01, 4.428555e-02, 1.392944e-01, 1.740386e+00, 2.692866e-01, 1.199525e+00, 2.040196e-01, 1.270768e-01, 1.367176e+00, 1.855140e+00, 6.695689e-01, 1.591638e+00, 8.725155e-01, 7.92112…
2.000000e+00	2.762372e-01, 2.809699e+00, 3.269380e-02, 1.995674e-01, 3.869493e-01, 1.087761e-02, 1.345475e+00, 5.846840e-02, 8.711797e-01, 8.834749e-02, 9.335977e-01, 3.444682e-01, 1.148449e+00, 1.252434e+00, 1.138319e+00, 2.075709e-01, 3.179790e-02, 7.906764e-02, 1.422475e+00, 3.548188e-01, 1.319766e+00, 1.277545e-01, 8.713959e-02, 1.522278e+00, 1.314257e+00, 6.709889e-01, 1.555142e+00, 6.895690e-01, 7.13160…
0.000000e+00	1.803552e+00, 2.358756e+00, 8.799635e-01, 1.090375e+00, 1.694139e+00, 2.943010e+00, 2.396007e+00, 2.805419e-01, 1.003688e+00, 7.186379e-03, 2.755584e+00, 1.733914e+00, 1.657448e+00, 2.562047e+00, 1.056396e+00, 1.526713e+00, 1.995181e+00, 8.668157e-01, 7.771474e-01, 7.658956e-01, 1.320188e+00, 6.244431e-01, 1.299093e+00, 7.830374e-01, 2.551447e+00, 2.233247e+00, 1.647050e+00, 2.098128e+00, 2.20455…
2.000000e-01	1.726589e+00, 1.877650e+00, 1.037095e+00, 7.886194e-01, 1.082846e+00, 1.944547e+00, 1.968662e+00, 1.632450e-01, 9.986929e-01, 4.023170e-01, 1.479286e+00, 1.216640e+00, 1.401426e+00, 2.381206e+00, 7.819724e-01, 1.015185e+00, 1.783048e+00, 5.922079e-01, 6.993679e-01, 7.336971e-01, 1.412574e+00, 5.203645e-01, 6.005023e-01, 1.085671e+00, 2.279884e+00, 1.270708e+00, 1.715439e+00, 1.533407e+00, 4.21193…
4.000000e-01	1.278363e+00, 2.177101e+00, 1.047694e+00, 4.552635e-01, 8.838731e-01, 9.276514e-01, 1.906217e+00, 1.197385e-01, 9.400855e-01, 5.119524e-01, 1.283140e+00, 8.633340e-01, 1.489081e+00, 2.453080e+00, 7.256633e-01, 9.925340e-01, 1.214074e+00, 3.449451e-01, 9.405174e-01, 5.669656e-01, 1.259967e+00, 4.779899e-01, 3.334132e-01, 9.966214e-01, 1.787694e+00, 1.099517e+00, 1.613665e+00, 1.230798e+00, 5.21229…
6.000000e-01	9.826835e-01, 2.596698e+00, 8.568076e-01, 4.145403e-01, 7.277285e-01, 6.141536e-01, 1.516503e+00, 6.694256e-02, 1.040651e+00, 3.871835e-01, 1.006532e+00, 6.496251e-01, 1.393479e+00, 1.751317e+00, 4.938463e-01, 6.395946e-01, 8.357090e-01, 2.849149e-01, 7.738424e-01, 4.179116e-01, 1.325901e+00, 3.893198e-01, 1.393373e-01, 1.213556e+00, 1.821287e+00, 8.997276e-01, 1.839770e+00, 9.179688e-01, 6.22713…
8.000000e-01	7.000807e-01, 2.293363e+00, 8.159601e-01, 2.616324e-01, 5.492781e-01, 3.300455e-01, 1.334582e+00, 5.367201e-02, 1.111476e+00, 2.398434e-01, 1.084571e+00, 5.106837e-01, 1.397517e+00, 2.169401e+00, 4.373724e-01, 5.243839e-01, 5.007849e-01, 1.879841e-01, 1.097861e+00, 2.843685e-01, 1.170481e+00, 3.139029e-01, 1.104611e-01, 1.346326e+00, 1.559432e+00, 9.161603e-01, 1.641689e+00, 1.018607e+00, 7.32377…
1.000000e+00	5.843979e-01, 2.538002e+00, 5.583676e-01, 2.395948e-01, 4.669456e-01, 1.926235e-01, 1.404340e+00, 4.077954e-02, 9.928730e-01, 1.647474e-01, 8.294861e-01, 4.897007e-01, 1.205713e+00, 1.845485e+00, 2.941489e-01, 3.373616e-01, 3.699949e-01, 1.219752e-01, 1.381619e+00, 2.947990e-01, 1.519855e+00, 2.025726e-01, 8.683518e-02, 1.142433e+00, 1.812804e+00, 9.394428e-01, 1.217551e+00, 9.318657e-01, 8.98320…
1.200000e+00	4.421334e-01, 2.440997e+00, 7.202908e-01, 1.722490e-01, 3.996501e-01, 1.155765e-01, 1.465398e+00, 3.266918e-02, 1.066797e+00, 1.298191e-01, 1.011336e+00, 5.349334e-01, 1.388634e+00, 1.458610e+00, 2.392626e-01, 3.344370e-01, 2.273259e-01, 8.077107e-02, 1.311441e+00, 3.089530e-01, 1.321710e+00, 1.888433e-01, 3.813351e-02, 1.276092e+00, 1.673174e+00, 1.018983e+00, 1.217851e+00, 9.294978e-01, 8.48473…
1.400000e+00	3.499881e-01, 2.648805e+00, 5.346243e-01, 1.446904e-01, 3.385199e-01, 6.147530e-02, 1.211106e+00, 3.048712e-02, 1.045187e+00, 9.067821e-02, 8.978173e-01, 5.062961e-01, 1.383377e+00, 1.807320e+00, 2.420200e-01, 2.326412e-01, 1.208572e-01, 4.987803e-02, 1.200542e+00, 2.694999e-01, 1.386025e+00, 1.881921e-01, 2.236022e-02, 1.324066e+00, 1.332855e+00, 7.815286e-01, 1.273691e+00, 7.209702e-01, 9.12887…
1.600000e+00	3.145833e-01, 1.874651e+00, 6.468715e-01, 1.354540e-01, 3.715861e-01, 3.862677e-02, 1.389200e+00, 3.331748e-02, 7.951172e-01, 6.321001e-02, 1.062280e+00, 5.152104e-01, 1.737729e+00, 1.573917e+00, 1.357168e-01, 2.046180e-01, 9.097496e-02, 3.386073e-02, 1.817267e+00, 2.342788e-01, 1.495128e+00, 1.329309e-01, 1.172550e-02, 1.381824e+00, 1.457794e+00, 9.551615e-01, 1.589005e+00, 7.408606e-01, 7.22104…
1.800000e+00	2.214456e-01, 2.507168e+00, 5.998395e-01, 1.186164e-01, 3.736608e-01, 2.550594e-02, 1.380622e+00, 3.672185e-02, 1.069188e+00, 3.723660e-02, 1.007962e+00, 4.976421e-01, 1.093755e+00, 1.764651e+00, 1.052579e-01, 1.418562e-01, 5.343492e-02, 2.574391e-02, 1.560672e+00, 2.160176e-01, 1.502039e+00, 1.163789e-01, 7.369608e-03, 1.526515e+00, 1.439644e+00, 1.041978e+00, 1.383391e+00, 8.130830e-01, 9.38477…
2.000000e+00	1.766187e-01, 2.786086e+00, 5.914576e-01, 1.319733e-01, 3.283259e-01, 1.681892e-02, 1.494597e+00, 3.086577e-02, 1.027124e+00, 2.309758e-02, 9.571690e-01, 4.701090e-01, 1.244449e+00, 1.549119e+00, 9.722486e-02, 1.054388e-01, 3.853475e-02, 1.741336e-02, 1.795775e+00, 2.436875e-01, 1.506437e+00, 7.387674e-02, 5.892947e-03, 1.758807e+00, 1.230837e+00, 8.108910e-01, 1.345440e+00, 8.680948e-01, 8.14780…
0.000000e+00	3.358079e-01, 2.416744e+00, 2.505865e+00, 5.913566e-01, 6.488141e-01, 1.672568e-01, 1.836528e+00, 1.324756e-02, 2.190680e-01, 7.987765e-01, 5.609096e-01, 2.432950e+00, 3.014112e-01, 5.440699e-01, 2.538047e-02, 7.872399e-01, 3.035808e+00, 1.107041e-01, 3.398462e-02, 7.065435e-01, 1.622760e+00, 6.621234e-01, 7.945397e-01, 1.535134e+00, 1.945874e+00, 2.048762e+00, 2.532751e+00, 1.081826e+00, 3.46162…
2.000000e-01	5.218697e-01, 2.514444e+00, 2.582947e+00, 3.546708e-01, 6.152598e-01, 1.124438e-01, 2.166621e+00, 3.402489e-01, 5.655206e-01, 6.131456e-01, 4.936583e-01, 1.395477e+00, 6.688287e-01, 3.663739e-01, 5.156484e-01, 7.107284e-01, 1.898286e+00, 8.547868e-02, 4.600472e-01, 4.749807e-01, 1.761541e+00, 6.142586e-01, 4.928869e-01, 1.230436e+00, 2.209700e+00, 1.337991e+00, 1.852345e+00, 9.016653e-01, 4.62913…
4.000000e-01	5.326179e-01, 2.581020e+00, 2.053036e+00, 2.687997e-01, 5.725379e-01, 6.692409e-02, 1.584927e+00, 4.862871e-01, 6.861830e-01, 3.720277e-01, 3.624262e-01, 1.244063e+00, 9.274086e-01, 5.045267e-01, 7.386974e-01, 3.737841e-01, 1.413897e+00, 5.647329e-02, 8.235802e-01, 5.319006e-01, 1.702233e+00, 3.678217e-01, 4.893365e-01, 1.169442e+00, 1.719041e+00, 9.266673e-01, 1.797450e+00, 9.878467e-01, 7.81738…
6.000000e-01	5.093962e-01, 2.473637e+00, 1.469769e+00, 1.702408e-01, 5.313127e-01, 3.302989e-02, 1.796928e+00, 4.856047e-01, 9.207163e-01, 3.086063e-01, 5.151694e-01, 9.270045e-01, 1.080543e+00, 7.188640e-01, 1.232954e+00, 3.440271e-01, 1.108670e+00, 3.578589e-02, 1.011101e+00, 2.860137e-01, 1.544168e+00, 3.587023e-01, 3.910921e-01, 7.846793e-01, 1.850118e+00, 8.252430e-01, 1.841860e+00, 7.556808e-01, 8.89035…
8.000000e-01	5.459667e-01, 2.555422e+00, 8.749564e-01, 1.440815e-01, 4.698224e-01, 2.153714e-02, 1.680385e+00, 3.714649e-01, 9.525253e-01, 1.746208e-01, 7.036558e-01, 6.447753e-01, 1.027760e+00, 8.039262e-01, 1.464434e+00, 2.547442e-01, 9.121043e-01, 2.385643e-02, 1.203918e+00, 3.007981e-01, 1.595185e+00, 2.978127e-01, 3.401872e-01, 1.025338e+00, 1.826992e+00, 7.804316e-01, 1.424228e+00, 1.053976e+00, 7.46857…
1.000000e+00	3.893202e-01, 2.360951e+00, 8.683706e-01, 1.026163e-01, 4.037314e-01, 1.407731e-02, 1.463585e+00, 2.402245e-01, 9.523448e-01, 1.112885e-01, 8.000379e-01, 5.692755e-01, 1.152850e+00, 9.799638e-01, 1.659823e+00, 2.258131e-01, 4.503133e-01, 1.934745e-02, 1.694203e+00, 2.091714e-01, 1.584942e+00, 2.138014e-01, 3.040162e-01, 8.630851e-01, 1.389888e+00, 7.531107e-01, 1.058623e+00, 7.589529e-01, 8.59474…
1.200000e+00	3.210314e-01, 2.011624e+00, 9.027733e-01, 7.952928e-02, 4.292036e-01, 7.067854e-03, 1.661379e+00, 2.162875e-01, 9.818437e-01, 7.935014e-02, 8.392670e-01, 6.100205e-01, 1.253915e+00, 1.011155e+00, 1.477028e+00, 1.622692e-01, 2.454899e-01, 1.311269e-02, 1.320856e+00, 2.461775e-01, 1.406801e+00, 1.746910e-01, 2.959556e-01, 9.384262e-01, 1.452959e+00, 8.727275e-01, 1.346651e+00, 8.009663e-01, 6.92303…
1.400000e+00	2.991285e-01, 2.644318e+00, 6.674671e-01, 7.246019e-02, 4.248023e-01, 4.895011e-03, 1.428807e+00, 1.564796e-01, 1.034917e+00, 5.213886e-02, 1.084089e+00, 3.915378e-01, 1.201452e+00, 1.135181e+00, 1.375457e+00, 1.203161e-01, 1.745061e-01, 8.167984e-03, 1.384608e+00, 2.036407e-01, 1.520815e+00, 1.676193e-01, 2.045835e-01, 1.200071e+00, 1.438907e+00, 7.709453e-01, 1.469973e+00, 8.419791e-01, 8.20965…
1.600000e+00	2.642668e-01, 2.557056e+00, 6.543034e-01, 8.307522e-02, 3.265853e-01, 3.301438e-03, 1.292429e+00, 9.515254e-02, 1.020854e+00, 3.832882e-02, 1.052104e+00, 4.175175e-01, 1.247727e+00, 1.273301e+00, 1.182849e+00, 7.832694e-02, 1.035899e-01, 5.697357e-03, 1.439349e+00, 2.018561e-01, 1.487202e+00, 1.334492e-01, 1.584451e-01, 1.217070e+00, 1.112518e+00, 9.684771e-01, 1.459220e+00, 9.341331e-01, 7.57780…
1.800000e+00	2.473285e-01, 2.506104e+00, 4.317023e-01, 6.771468e-02, 3.855774e-01, 3.599905e-03, 1.411659e+00, 8.447437e-02, 1.081516e+00, 2.699126e-02, 1.151172e+00, 4.074574e-01, 1.314414e+00, 1.029646e+00, 1.104817e+00, 7.364184e-02, 5.865771e-02, 4.216198e-03, 1.575749e+00, 1.856295e-01, 1.487130e+00, 9.556351e-02, 1.063264e-01, 1.283637e+00, 1.398558e+00, 9.221717e-01, 1.355411e+00, 8.742106e-01, 8.21744…
2.000000e+00	2.081698e-01, 2.510945e+00, 4.551222e-01, 7.908100e-02, 3.856967e-01, 4.520017e-03, 1.067676e+00, 6.351881e-02, 1.062395e+00, 1.843142e-02, 1.045279e+00, 4.370223e-01, 1.165174e+00, 1.185809e+00, 8.355526e-01, 6.345545e-02, 5.074594e-02, 2.554819e-03, 1.620543e+00, 2.195862e-01, 1.504676e+00, 9.286717e-02, 7.747693e-02, 1.493176e+00, 1.035574e+00, 9.165548e-01, 1.391673e+00, 7.909326e-01, 8.65789…
0.000000e+00	2.129433e+00, 2.284978e+00, 2.403369e+00, 1.791460e+00, 6.651009e-01, 1.902459e+00, 1.261533e+00, 9.369230e-01, 2.416844e+00, 2.325933e+00, 1.458491e-01, 2.413437e+00, 1.188086e+00, 1.234462e+00, 2.286762e-01, 6.502551e-01, 1.731232e+00, 2.582105e+00, 1.611748e+00, 1.557059e+00, 2.138161e+00, 2.295303e+00, 7.116104e-01, 2.447105e+00, 2.005639e+00, 1.354564e+00, 1.884759e-01, 2.413970e+00, 1.03094…
2.000000e-01	1.867977e+00, 2.485042e+00, 2.411852e+00, 1.068042e+00, 5.271246e-01, 1.644682e+00, 8.389893e-01, 7.006404e-01, 1.639140e+00, 1.920136e+00, 1.440188e-01, 1.437590e+00, 1.089563e+00, 1.282702e+00, 2.090605e-01, 7.031843e-01, 2.013991e+00, 1.889820e+00, 2.165576e+00, 1.936190e+00, 2.358739e+00, 1.755336e+00, 4.037593e-01, 2.636681e+00, 1.813012e+00, 9.356076e-01, 1.297677e-01, 1.386432e+00, 6.43816…
4.000000e-01	1.330981e+00, 1.991274e+00, 1.964900e+00, 7.908860e-01, 5.700084e-01, 1.009798e+00, 4.738828e-01, 3.671686e-01, 8.221275e-01, 1.134658e+00, 1.900773e-01, 1.180414e+00, 1.396461e+00, 1.077691e+00, 1.702566e-01, 7.637301e-01, 1.558132e+00, 1.290686e+00, 1.900065e+00, 1.829391e+00, 2.042538e+00, 1.526699e+00, 2.655333e-01, 2.125282e+00, 1.749954e+00, 7.982874e-01, 1.043121e-01, 6.346463e-01, 3.97191…
6.000000e-01	9.992617e-01, 1.716916e+00, 1.419219e+00, 5.187792e-01, 4.933076e-01, 6.399509e-01, 3.032126e-01, 2.895066e-01, 4.362162e-01, 5.085324e-01, 3.917261e-01, 9.397361e-01, 1.215384e+00, 1.461695e+00, 1.584244e-01, 5.261343e-01, 1.318639e+00, 8.911425e-01, 1.550374e+00, 1.964477e+00, 2.110774e+00, 1.309007e+00, 1.414654e-01, 2.024822e+00, 1.943565e+00, 6.431498e-01, 2.536614e-01, 4.619825e-01, 2.65836…
8.000000e-01	8.413759e-01, 2.289703e+00, 1.389010e+00, 2.688978e-01, 5.189802e-01, 3.598831e-01, 4.900220e-01, 1.836742e-01, 4.336787e-01, 5.208667e-01, 5.547725e-01, 8.257307e-01, 1.277084e+00, 1.305737e+00, 1.285943e-01, 3.697875e-01, 9.640354e-01, 6.391789e-01, 1.772496e+00, 2.133218e+00, 1.874354e+00, 9.411914e-01, 6.896732e-02, 1.756457e+00, 1.608616e+00, 7.447874e-01, 5.930244e-01, 2.695340e-01, 1.35904…
1.000000e+00	7.810210e-01, 2.329408e+00, 9.832193e-01, 2.136846e-01, 4.846333e-01, 1.908423e-01, 8.506826e-01, 1.450246e-01, 5.325420e-01, 4.063012e-01, 7.457283e-01, 6.118820e-01, 1.291977e+00, 1.425009e+00, 1.458864e-01, 2.828254e-01, 4.949842e-01, 4.511114e-01, 2.036231e+00, 1.869700e+00, 1.690860e+00, 8.301676e-01, 4.860340e-02, 1.986090e+00, 1.316730e+00, 6.945369e-01, 8.408400e-01, 1.516599e-01, 7.71142…
1.200000e+00	5.450484e-01, 2.455722e+00, 8.476483e-01, 1.405939e-01, 5.136129e-01, 1.331038e-01, 1.039226e+00, 8.691965e-02, 8.407580e-01, 2.062260e-01, 9.416114e-01, 6.785875e-01, 1.409837e+00, 1.614370e+00, 1.189728e-01, 2.221838e-01, 3.576309e-01, 3.691111e-01, 1.977079e+00, 1.621504e+00, 1.557824e+00, 7.741429e-01, 3.211731e-02, 1.771259e+00, 1.924338e+00, 6.664168e-01, 9.460943e-01, 1.015726e-01, 7.06837…
1.400000e+00	4.359932e-01, 2.370457e+00, 7.333206e-01, 9.042856e-02, 5.071824e-01, 7.369971e-02, 1.037778e+00, 6.634948e-02, 9.106383e-01, 1.516663e-01, 1.000913e+00, 4.623235e-01, 1.305183e+00, 1.546840e+00, 9.799630e-02, 1.397597e-01, 2.035875e-01, 2.692361e-01, 1.608852e+00, 1.745539e+00, 1.540670e+00, 6.003980e-01, 2.169142e-02, 1.730092e+00, 1.473462e+00, 7.753919e-01, 1.104251e+00, 6.481623e-02, 5.19493…
1.600000e+00	3.472547e-01, 2.385675e+00, 7.536672e-01, 7.353537e-02, 4.350288e-01, 5.535301e-02, 8.742734e-01, 6.076610e-02, 1.097121e+00, 8.148847e-02, 9.356080e-01, 4.141921e-01, 1.379951e+00, 1.180544e+00, 8.742616e-02, 1.458356e-01, 1.422200e-01, 1.744765e-01, 2.108535e+00, 1.381782e+00, 1.856866e+00, 4.744704e-01, 1.754896e-02, 1.671663e+00, 1.778932e+00, 6.391131e-01, 1.193312e+00, 5.943105e-02, 6.69910…
1.800000e+00	3.417952e-01, 2.236330e+00, 5.634875e-01, 6.072577e-02, 5.798054e-01, 3.312971e-02, 1.466639e+00, 5.222065e-02, 9.305932e-01, 5.790933e-02, 8.762459e-01, 4.331807e-01, 1.348046e+00, 1.558367e+00, 6.847752e-02, 9.492115e-02, 8.983536e-02, 1.032545e-01, 1.499045e+00, 1.212394e+00, 1.256491e+00, 3.754495e-01, 1.423395e-02, 1.604841e+00, 1.332047e+00, 8.538238e-01, 1.415800e+00, 9.748329e-02, 1.19590…
2.000000e+00	3.045825e-01, 2.595291e+00, 4.998538e-01, 4.929876e-02, 6.192799e-01, 2.254768e-02, 1.072736e+00, 4.266205e-02, 8.827258e-01, 3.621182e-02, 8.784752e-01, 4.513008e-01, 1.313361e+00, 1.426993e+00, 8.234406e-02, 6.974193e-02, 5.225449e-02, 8.431142e-02, 1.860727e+00, 1.015517e+00, 1.677777e+00, 2.838088e-01, 1.196994e-02, 1.516363e+00, 1.660214e+00, 1.039903e+00, 1.005361e+00, 2.273609e-01, 2.60084…
0.000000e+00	2.393897e+00, 1.677995e+00, 3.306885e-02, 1.559848e+00, 8.126686e-01, 2.514877e+00, 2.004288e+00, 1.022661e+00, 8.817383e-01, 2.351311e+00, 2.729484e+00, 1.784269e+00, 1.816853e+00, 2.381063e+00, 1.246660e+00, 1.362301e+00, 9.299418e-01, 1.389115e+00, 8.221136e-01, 2.494189e+00, 1.831710e+00, 1.614828e+00, 6.949513e-01, 1.732567e+00, 2.974084e-01, 4.768617e-02, 3.051674e+00, 2.877089e+00, 1.30971…
2.000000e-01	2.106182e+00, 1.173783e+00, 3.377406e-01, 7.194248e-01, 5.757512e-01, 1.210383e+00, 1.736016e+00, 4.947243e-01, 4.854590e-01, 2.048106e+00, 1.861598e+00, 8.401264e-01, 1.575860e+00, 2.458297e+00, 1.014928e+00, 1.253064e+00, 7.938749e-01, 8.149118e-01, 6.828332e-01, 2.187021e+00, 1.611689e+00, 1.455880e+00, 4.072975e-01, 2.039399e+00, 4.495499e-01, 3.205444e-02, 1.944064e+00, 1.766929e+00, 7.52477…
4.000000e-01	1.566785e+00, 1.764123e+00, 6.038266e-01, 6.197647e-01, 6.247070e-01, 7.066015e-01, 1.580148e+00, 2.924206e-01, 2.961915e-01, 1.165505e+00, 7.014607e-01, 7.536517e-01, 1.403158e+00, 1.865546e+00, 6.410761e-01, 1.009051e+00, 1.086490e+00, 6.353472e-01, 5.074147e-01, 1.307821e+00, 1.656695e+00, 1.182482e+00, 2.344974e-01, 1.902144e+00, 6.651207e-01, 3.461699e-02, 1.097186e+00, 1.011836e+00, 4.07413…
6.000000e-01	1.113721e+00, 1.667601e+00, 7.305507e-01, 3.897107e-01, 5.548624e-01, 3.664230e-01, 1.756854e+00, 1.619201e-01, 4.630380e-01, 9.051457e-01, 6.014506e-01, 5.633109e-01, 1.674108e+00, 2.146715e+00, 4.937309e-01, 7.388065e-01, 8.582996e-01, 4.188875e-01, 6.543882e-01, 1.461728e+00, 1.336183e+00, 8.899833e-01, 1.135411e-01, 1.670344e+00, 1.007334e+00, 8.539742e-02, 1.119731e+00, 6.014954e-01, 2.79286…
8.000000e-01	7.572611e-01, 1.550955e+00, 8.905119e-01, 2.036459e-01, 5.530531e-01, 2.613764e-01, 1.486366e+00, 1.054834e-01, 5.375827e-01, 5.305529e-01, 6.860546e-01, 5.944470e-01, 1.382572e+00, 1.897580e+00, 4.090557e-01, 5.455117e-01, 4.677814e-01, 2.723920e-01, 6.987494e-01, 1.377213e+00, 1.672377e+00, 8.480047e-01, 7.179217e-02, 1.395926e+00, 1.097245e+00, 1.954097e-01, 9.768769e-01, 3.670472e-01, 2.30749…
1.000000e+00	7.140901e-01, 1.877737e+00, 9.789624e-01, 1.920311e-01, 4.950021e-01, 1.358955e-01, 1.789493e+00, 6.917549e-02, 7.703782e-01, 4.432615e-01, 8.199928e-01, 4.986915e-01, 1.633112e+00, 1.902514e+00, 3.244516e-01, 3.583109e-01, 2.991502e-01, 2.246651e-01, 1.302600e+00, 1.293158e+00, 1.602687e+00, 6.982057e-01, 4.956882e-02, 1.414323e+00, 1.359173e+00, 3.560332e-01, 1.456675e+00, 2.996851e-01, 2.34073…
1.200000e+00	4.347085e-01, 2.229450e+00, 1.207147e+00, 1.369002e-01, 5.099688e-01, 8.400372e-02, 1.433019e+00, 4.344970e-02, 8.595295e-01, 3.179627e-01, 7.160925e-01, 5.329565e-01, 1.090246e+00, 1.592359e+00, 2.452902e-01, 3.346683e-01, 2.090030e-01, 1.098629e-01, 1.294018e+00, 1.148722e+00, 1.458756e+00, 5.976899e-01, 2.230002e-02, 1.546421e+00, 1.576705e+00, 5.000108e-01, 1.241869e+00, 2.203028e-01, 2.75123…
1.400000e+00	4.275955e-01, 2.065820e+00, 1.219350e+00, 9.372746e-02, 4.180621e-01, 3.964525e-02, 1.318326e+00, 4.784846e-02, 8.599364e-01, 1.767813e-01, 7.015140e-01, 4.720965e-01, 1.218451e+00, 1.997668e+00, 2.185023e-01, 2.778332e-01, 1.098287e-01, 8.472943e-02, 1.686044e+00, 1.049587e+00, 1.528076e+00, 4.468757e-01, 1.141502e-02, 1.976279e+00, 1.516244e+00, 6.872352e-01, 1.268087e+00, 3.821183e-01, 3.39449…
1.600000e+00	3.226561e-01, 1.940840e+00, 1.198285e+00, 7.529845e-02, 4.623887e-01, 3.130460e-02, 1.390978e+00, 3.525254e-02, 8.490865e-01, 1.154916e-01, 8.870001e-01, 5.089823e-01, 1.539441e+00, 1.406600e+00, 1.788883e-01, 1.754988e-01, 8.718977e-02, 6.290083e-02, 1.647180e+00, 7.883091e-01, 1.450242e+00, 4.215579e-01, 7.731896e-03, 1.606825e+00, 1.359107e+00, 7.914364e-01, 1.182976e+00, 4.559767e-01, 4.41754…
1.800000e+00	2.770983e-01, 2.492488e+00, 1.126765e+00, 8.744135e-02, 4.166271e-01, 1.575746e-02, 1.374384e+00, 3.828851e-02, 9.717082e-01, 7.259322e-02, 8.648846e-01, 4.855560e-01, 1.497706e+00, 1.187126e+00, 1.350720e-01, 1.635590e-01, 4.883621e-02, 3.651317e-02, 1.609248e+00, 7.173347e-01, 1.275105e+00, 2.992684e-01, 4.892392e-03, 1.591982e+00, 1.669285e+00, 7.881869e-01, 1.197971e+00, 5.373193e-01, 6.62770…
2.000000e+00	2.298387e-01, 2.163812e+00, 1.125878e+00, 7.256063e-02, 5.065644e-01, 1.248432e-02, 1.281057e+00, 3.377772e-02, 7.837838e-01, 4.662527e-02, 1.098658e+00, 4.801193e-01, 1.202175e+00, 1.514677e+00, 1.076668e-01, 1.191048e-01, 3.118368e-02, 3.262297e-02, 1.694298e+00, 6.151223e-01, 1.286466e+00, 2.476715e-01, 3.546330e-03, 1.422838e+00, 1.419110e+00, 7.245460e-01, 1.524430e+00, 7.262919e-01, 7.73651…
0.000000e+00	2.261088e+00, 1.222313e+00, 7.771468e-01, 2.473331e+00, 3.130203e+00, 9.641830e-01, 3.380233e-02, 6.839291e-01, 6.423806e-01, 2.344328e+00, 1.511678e+00, 3.240237e-01, 1.488629e+00, 3.988851e-01, 3.078800e+00, 1.526417e+00, 8.829837e-01, 2.020947e+00, 1.282757e+00, 1.387179e+00, 2.445089e+00, 2.093547e+00, 1.640421e+00, 6.760463e-01, 1.533340e+00, 1.981549e+00, 1.414703e-01, 2.409232e+00, 1.19765…
2.000000e-01	1.797382e+00, 9.252398e-01, 5.021471e-01, 1.291926e+00, 1.706119e+00, 4.547380e-01, 2.757460e-02, 4.090652e-01, 3.919519e-01, 1.462405e+00, 1.381177e+00, 1.752494e-01, 1.256680e+00, 4.103330e-01, 2.849925e+00, 1.363921e+00, 8.023065e-01, 1.332966e+00, 1.177403e+00, 1.514421e+00, 2.178398e+00, 1.956979e+00, 8.432202e-01, 1.030111e+00, 1.465694e+00, 1.589220e+00, 9.388248e-02, 1.362133e+00, 9.01580…
4.000000e-01	1.583769e+00, 1.033427e+00, 4.709485e-01, 1.013296e+00, 1.129226e+00, 3.268366e-01, 1.833759e-02, 3.978850e-01, 2.426582e-01, 1.492881e+00, 1.114517e+00, 1.320318e-01, 1.093865e+00, 3.561608e-01, 1.886757e+00, 1.267216e+00, 5.087255e-01, 1.216378e+00, 9.280165e-01, 1.854942e+00, 1.726526e+00, 1.624068e+00, 7.219891e-01, 8.974654e-01, 1.252090e+00, 1.081963e+00, 6.228832e-02, 1.018436e+00, 4.87167…
6.000000e-01	1.331634e+00, 1.051806e+00, 4.248416e-01, 8.102353e-01, 9.182060e-01, 1.618489e-01, 1.163436e-02, 2.478259e-01, 1.051395e-01, 1.064512e+00, 9.395091e-01, 6.377380e-02, 1.130506e+00, 4.615319e-01, 2.338826e+00, 1.079630e+00, 3.119452e-01, 9.110202e-01, 1.049600e+00, 1.734886e+00, 1.902211e+00, 1.623068e+00, 4.373345e-01, 9.336348e-01, 1.029951e+00, 8.640279e-01, 9.842934e-02, 4.654030e-01, 3.09897…
8.000000e-01	9.775884e-01, 1.230379e+00, 3.084122e-01, 4.577795e-01, 7.566151e-01, 9.654382e-02, 1.413818e-02, 1.912677e-01, 6.046605e-02, 7.926761e-01, 7.644621e-01, 4.028517e-02, 1.380230e+00, 5.787996e-01, 2.246893e+00, 7.644666e-01, 2.256338e-01, 7.542126e-01, 9.053703e-01, 1.960606e+00, 1.524409e+00, 1.524969e+00, 4.530705e-01, 1.177063e+00, 1.482391e+00, 7.008301e-01, 2.951782e-01, 2.812764e-01, 1.81349…
1.000000e+00	7.104141e-01, 1.225094e+00, 2.385589e-01, 2.993675e-01, 4.706300e-01, 4.678763e-02, 1.771404e-01, 1.460546e-01, 7.507292e-02, 5.899124e-01, 7.658227e-01, 2.644047e-02, 1.515736e+00, 7.916544e-01, 2.427667e+00, 5.699856e-01, 1.377335e-01, 6.021046e-01, 1.289810e+00, 2.031343e+00, 1.351847e+00, 1.168238e+00, 3.473290e-01, 9.233907e-01, 1.685279e+00, 7.096766e-01, 6.427536e-01, 1.796220e-01, 1.31166…
1.200000e+00	6.100354e-01, 1.867512e+00, 2.017466e-01, 2.079680e-01, 5.004874e-01, 3.817143e-02, 6.065884e-01, 9.777736e-02, 1.660614e-01, 3.509505e-01, 7.456586e-01, 1.714926e-02, 1.310418e+00, 6.576639e-01, 2.223935e+00, 3.771915e-01, 1.008288e-01, 4.591612e-01, 1.246909e+00, 1.829118e+00, 1.277980e+00, 1.114700e+00, 3.486021e-01, 1.179818e+00, 1.463575e+00, 7.524250e-01, 8.094474e-01, 1.025180e-01, 6.61025…
1.400000e+00	5.248379e-01, 2.033114e+00, 1.306951e-01, 1.718583e-01, 4.258147e-01, 2.016268e-02, 8.602279e-01, 8.414228e-02, 4.128742e-01, 2.459184e-01, 7.265421e-01, 1.058560e-02, 1.238542e+00, 9.507111e-01, 2.046249e+00, 2.951723e-01, 5.450240e-02, 3.211933e-01, 1.492738e+00, 1.591320e+00, 1.671696e+00, 8.083249e-01, 2.870820e-01, 1.258627e+00, 1.488035e+00, 7.853647e-01, 1.061189e+00, 6.556881e-02, 6.13678…
1.600000e+00	4.741647e-01, 1.818091e+00, 1.373489e-01, 1.335052e-01, 5.198799e-01, 1.237216e-02, 9.415588e-01, 5.971434e-02, 5.425802e-01, 1.355304e-01, 9.590585e-01, 2.145838e-02, 1.559920e+00, 1.096754e+00, 2.011190e+00, 2.252729e-01, 3.237640e-02, 2.300481e-01, 1.718411e+00, 1.219815e+00, 1.393217e+00, 6.670284e-01, 2.073700e-01, 1.074885e+00, 1.531858e+00, 8.669371e-01, 1.191680e+00, 4.131983e-02, 4.82140…
1.800000e+00	3.766603e-01, 2.182764e+00, 9.933402e-02, 9.608816e-02, 4.808545e-01, 9.510977e-03, 1.049760e+00, 5.733426e-02, 8.473914e-01, 1.155521e-01, 9.133177e-01, 7.617374e-02, 1.063053e+00, 1.051939e+00, 1.498248e+00, 2.284174e-01, 2.138772e-02, 1.319234e-01, 1.861694e+00, 1.105018e+00, 1.446761e+00, 6.210244e-01, 1.743302e-01, 1.305105e+00, 1.790167e+00, 9.715660e-01, 1.252205e+00, 5.477480e-02, 7.80590…
2.000000e+00	2.726330e-01, 2.237447e+00, 8.724199e-02, 9.888355e-02, 4.494841e-01, 8.445394e-03, 1.138911e+00, 4.961352e-02, 9.803982e-01, 7.436879e-02, 9.269778e-01, 1.660578e-01, 1.102838e+00, 1.378117e+00, 1.444198e+00, 1.175841e-01, 1.396280e-02, 9.881959e-02, 1.578445e+00, 1.140545e+00, 1.443640e+00, 3.867112e-01, 1.398193e-01, 1.357298e+00, 1.916851e+00, 7.279427e-01, 1.316781e+00, 1.084622e-01, 1.57833…
0.000000e+00	2.033171e+00, 2.518347e+00, 2.989600e+00, 1.618059e+00, 1.060815e-01, 2.152358e+00, 2.856957e+00, 2.594864e-01, 1.382663e+00, 1.533349e+00, 2.042468e+00, 7.487695e-01, 2.577934e+00, 1.431550e+00, 1.223490e+00, 2.688349e+00, 2.402940e+00, 1.228144e+00, 2.254885e+00, 5.509054e-01, 1.861549e+00, 1.911630e+00, 2.309711e-01, 2.124963e-01, 3.750594e-01, 2.381271e+00, 3.359468e+00, 1.571317e+00, 8.24536…
2.000000e-01	1.566230e+00, 2.202743e+00, 2.658867e+00, 1.043373e+00, 2.263173e-01, 1.149669e+00, 2.106147e+00, 1.304484e-01, 7.114315e-01, 1.368483e+00, 1.452138e+00, 3.708855e-01, 2.031157e+00, 1.365735e+00, 1.033534e+00, 2.248484e+00, 1.534679e+00, 8.181427e-01, 1.634879e+00, 5.005975e-01, 1.490453e+00, 1.731726e+00, 1.322611e-01, 5.258135e-01, 6.271722e-01, 1.897070e+00, 2.057970e+00, 1.161201e+00, 4.09237…
4.000000e-01	1.248344e+00, 1.992363e+00, 2.650648e+00, 6.282296e-01, 3.446737e-01, 7.970000e-01, 1.696332e+00, 8.865013e-02, 4.337610e-01, 1.051754e+00, 1.317987e+00, 3.366739e-01, 1.813074e+00, 1.564264e+00, 8.359887e-01, 1.414515e+00, 1.230807e+00, 6.028933e-01, 1.220759e+00, 3.091771e-01, 1.418232e+00, 1.157051e+00, 8.879089e-02, 7.931378e-01, 9.752144e-01, 1.314991e+00, 1.281017e+00, 8.919928e-01, 5.03126…
6.000000e-01	8.231420e-01, 2.372926e+00, 2.442096e+00, 3.983513e-01, 4.032015e-01, 4.149094e-01, 1.295758e+00, 4.874197e-02, 2.928918e-01, 1.165290e+00, 1.135726e+00, 3.266857e-01, 1.784522e+00, 1.485443e+00, 6.199339e-01, 1.154475e+00, 7.597970e-01, 3.697318e-01, 1.054310e+00, 4.424078e-01, 1.801140e+00, 1.213576e+00, 4.307173e-02, 1.090621e+00, 1.085820e+00, 1.230504e+00, 1.011392e+00, 1.034479e+00, 8.08881…
8.000000e-01	6.495290e-01, 2.623731e+00, 2.526998e+00, 2.657670e-01, 4.678139e-01, 2.433168e-01, 7.580801e-01, 3.073151e-02, 4.540081e-01, 1.005878e+00, 1.063459e+00, 4.190718e-01, 1.306388e+00, 1.407227e+00, 5.518870e-01, 1.053035e+00, 4.789596e-01, 2.785349e-01, 1.005146e+00, 6.858131e-01, 1.815819e+00, 9.556837e-01, 2.760135e-02, 1.262513e+00, 9.069977e-01, 8.805635e-01, 8.916580e-01, 8.257790e-01, 7.06625…
1.000000e+00	4.691006e-01, 2.347176e+00, 2.320901e+00, 2.001841e-01, 3.582529e-01, 1.488137e-01, 7.195104e-01, 1.844102e-02, 5.463262e-01, 6.824790e-01, 1.103626e+00, 4.495395e-01, 1.511414e+00, 1.068587e+00, 4.564406e-01, 6.712582e-01, 2.379684e-01, 1.880764e-01, 1.178068e+00, 9.221895e-01, 1.599917e+00, 8.282168e-01, 1.829517e-02, 1.004827e+00, 9.329351e-01, 9.402515e-01, 8.979267e-01, 9.179865e-01, 6.99082…
1.200000e+00	4.361506e-01, 2.354154e+00, 2.296849e+00, 1.373167e-01, 5.107914e-01, 6.673172e-02, 1.010667e+00, 1.662454e-02, 8.084845e-01, 4.772959e-01, 1.023455e+00, 4.966723e-01, 1.274230e+00, 1.294461e+00, 3.659799e-01, 4.507685e-01, 1.803973e-01, 1.048095e-01, 1.154285e+00, 9.684474e-01, 1.550452e+00, 5.844584e-01, 1.235370e-02, 1.213415e+00, 9.957193e-01, 8.619963e-01, 1.020254e+00, 7.638142e-01, 5.22848…
1.400000e+00	3.221145e-01, 2.333969e+00, 1.846821e+00, 1.225438e-01, 3.708514e-01, 4.716967e-02, 1.042399e+00, 1.902792e-02, 9.129783e-01, 3.271266e-01, 8.119738e-01, 4.138462e-01, 1.403741e+00, 1.226970e+00, 2.945441e-01, 4.340834e-01, 9.835338e-02, 8.445054e-02, 1.286308e+00, 9.272558e-01, 1.772827e+00, 5.834461e-01, 1.048261e-02, 1.379174e+00, 1.314684e+00, 9.061381e-01, 1.106100e+00, 5.472630e-01, 5.87501…
1.600000e+00	2.680312e-01, 2.594049e+00, 1.549000e+00, 9.244027e-02, 4.528426e-01, 2.949911e-02, 1.124521e+00, 2.081611e-02, 1.054897e+00, 1.991933e-01, 1.078086e+00, 4.163666e-01, 1.126923e+00, 1.239234e+00, 1.774624e-01, 3.714182e-01, 6.316380e-02, 4.931223e-02, 1.276770e+00, 8.750506e-01, 1.255113e+00, 3.418688e-01, 8.988994e-03, 1.309213e+00, 1.442954e+00, 8.961923e-01, 1.310836e+00, 5.702941e-01, 6.81825…
1.800000e+00	1.947533e-01, 2.122218e+00, 1.638080e+00, 8.050798e-02, 4.572075e-01, 1.624654e-02, 1.174267e+00, 2.705663e-02, 1.047387e+00, 1.357761e-01, 1.121281e+00, 4.697274e-01, 1.358657e+00, 1.682541e+00, 1.766598e-01, 2.443789e-01, 4.078023e-02, 3.858517e-02, 1.663280e+00, 7.826270e-01, 1.517782e+00, 2.979599e-01, 7.165976e-03, 1.425326e+00, 1.284155e+00, 9.067920e-01, 1.309821e+00, 5.659152e-01, 6.32453…
2.000000e+00	1.952718e-01, 2.345924e+00, 1.411298e+00, 9.004796e-02, 4.696661e-01, 1.018459e-02, 1.189395e+00, 3.041860e-02, 1.082157e+00, 1.052698e-01, 1.086370e+00, 5.017574e-01, 1.229642e+00, 1.782119e+00, 1.398236e-01, 2.354527e-01, 2.697675e-02, 2.591548e-02, 1.629753e+00, 6.165194e-01, 1.337700e+00, 2.673625e-01, 6.624655e-03, 1.596029e+00, 1.366423e+00, 1.032121e+00, 1.226825e+00, 5.664619e-01, 7.04836…
0.000000e+00	1.933236e+00, 1.799542e+00, 1.992552e+00, 2.477383e+00, 1.862489e+00, 2.625587e-01, 2.329934e+00, 2.213477e+00, 4.511273e-01, 2.889750e+00, 2.433615e-01, 7.435777e-01, 2.483153e-01, 2.090153e+00, 6.996143e-01, 3.112874e-02, 7.192885e-01, 1.294076e+00, 6.508256e-01, 2.298424e-01, 2.408761e+00, 2.222809e+00, 1.692703e+00, 1.862093e+00, 7.420444e-01, 1.297477e+00, 2.110230e-01, 2.549879e+00, 3.81372…
2.000000e-01	1.759430e+00, 1.451487e+00, 1.973115e+00, 1.580535e+00, 1.305246e+00, 1.262346e-01, 1.544602e+00, 1.747522e+00, 2.003208e-01, 1.651246e+00, 5.931039e-01, 4.744336e-01, 3.152606e-01, 1.638890e+00, 6.932742e-01, 3.104937e-01, 8.401623e-01, 7.989234e-01, 8.429988e-01, 5.291422e-01, 1.949543e+00, 2.383922e+00, 7.598443e-01, 1.274255e+00, 9.780804e-01, 1.091853e+00, 1.339074e-01, 1.676783e+00, 4.88273…
4.000000e-01	1.586866e+00, 1.518028e+00, 2.378198e+00, 8.933327e-01, 8.172358e-01, 7.410930e-02, 8.980405e-01, 1.217563e+00, 1.462168e-01, 8.377296e-01, 7.534644e-01, 6.036981e-01, 4.886512e-01, 1.519262e+00, 4.841983e-01, 3.830838e-01, 8.571083e-01, 7.459590e-01, 1.082858e+00, 8.952517e-01, 1.745000e+00, 2.188490e+00, 4.863553e-01, 1.253757e+00, 1.251159e+00, 1.142834e+00, 1.594270e-01, 1.332069e+00, 6.08826…
6.000000e-01	1.268058e+00, 1.714265e+00, 2.212681e+00, 6.409671e-01, 6.204845e-01, 3.910138e-02, 6.993465e-01, 1.029887e+00, 7.740447e-02, 6.555652e-01, 7.015300e-01, 5.810921e-01, 7.601397e-01, 1.259795e+00, 3.024671e-01, 3.538710e-01, 5.368632e-01, 3.558753e-01, 1.365539e+00, 1.255584e+00, 1.682193e+00, 1.700177e+00, 2.633865e-01, 9.462398e-01, 1.305430e+00, 8.908214e-01, 4.783677e-01, 8.190001e-01, 5.37533…
8.000000e-01	1.119378e+00, 1.636704e+00, 2.008537e+00, 4.366309e-01, 5.863699e-01, 2.402852e-02, 9.265855e-01, 7.088548e-01, 4.114431e-02, 3.727799e-01, 8.935748e-01, 5.075456e-01, 9.941850e-01, 1.307874e+00, 2.886044e-01, 2.966522e-01, 3.478220e-01, 2.404913e-01, 1.463629e+00, 1.379872e+00, 1.613986e+00, 1.681551e+00, 2.091163e-01, 7.953147e-01, 1.482844e+00, 8.923435e-01, 6.668415e-01, 4.933024e-01, 3.59044…
1.000000e+00	9.486301e-01, 1.849291e+00, 1.860077e+00, 3.018893e-01, 5.877343e-01, 1.464925e-02, 8.501450e-01, 5.966529e-01, 2.712532e-02, 2.559923e-01, 9.154243e-01, 4.630296e-01, 1.047844e+00, 1.287241e+00, 2.743546e-01, 1.865239e-01, 2.646448e-01, 1.884853e-01, 1.577596e+00, 1.326137e+00, 1.878992e+00, 1.549428e+00, 1.133203e-01, 7.862083e-01, 1.140489e+00, 8.854535e-01, 1.038162e+00, 4.110704e-01, 3.47130…
1.200000e+00	7.217285e-01, 2.109272e+00, 1.701934e+00, 1.993587e-01, 5.117153e-01, 8.157951e-03, 1.147735e+00, 3.612599e-01, 2.236630e-02, 1.468991e-01, 1.084309e+00, 4.807593e-01, 1.148779e+00, 1.523119e+00, 2.124184e-01, 1.732666e-01, 1.933323e-01, 1.136329e-01, 1.427153e+00, 1.160057e+00, 1.557150e+00, 1.311835e+00, 4.769863e-02, 1.140618e+00, 1.563398e+00, 8.383419e-01, 1.111664e+00, 2.796255e-01, 2.46532…
1.400000e+00	6.373190e-01, 2.312056e+00, 1.776100e+00, 1.287782e-01, 5.507985e-01, 5.022569e-03, 1.110676e+00, 2.225841e-01, 7.459920e-02, 1.050961e-01, 9.833102e-01, 4.754181e-01, 1.277275e+00, 1.294307e+00, 1.866262e-01, 1.472333e-01, 1.170645e-01, 8.466968e-02, 1.814131e+00, 1.132174e+00, 1.538063e+00, 1.177850e+00, 4.235869e-02, 9.181385e-01, 1.512859e+00, 8.352236e-01, 1.217652e+00, 2.017299e-01, 2.32549…
1.600000e+00	5.295834e-01, 2.240017e+00, 2.078875e+00, 1.054381e-01, 4.172684e-01, 4.101033e-03, 1.129199e+00, 1.534138e-01, 2.312982e-01, 7.856717e-02, 8.591334e-01, 4.872989e-01, 1.208951e+00, 1.380748e+00, 1.627159e-01, 9.648090e-02, 6.748383e-02, 5.310842e-02, 2.058593e+00, 1.123649e+00, 1.815017e+00, 9.729715e-01, 2.959215e-02, 1.346745e+00, 1.667085e+00, 8.913896e-01, 1.182277e+00, 3.206814e-01, 3.03504…
1.800000e+00	4.153471e-01, 2.321653e+00, 1.754853e+00, 7.524827e-02, 4.945546e-01, 4.220404e-03, 1.242701e+00, 1.231622e-01, 5.712754e-01, 4.845927e-02, 1.039270e+00, 4.733439e-01, 1.386335e+00, 1.583649e+00, 1.431717e-01, 6.705283e-02, 3.905157e-02, 4.523681e-02, 1.840491e+00, 7.283567e-01, 1.472735e+00, 8.095919e-01, 1.939032e-02, 1.092326e+00, 1.621206e+00, 8.842332e-01, 1.210844e+00, 4.865766e-01, 4.40307…
2.000000e+00	3.624071e-01, 2.260915e+00, 1.692451e+00, 7.016037e-02, 4.931339e-01, 4.431828e-03, 1.302090e+00, 8.616405e-02, 6.925801e-01, 3.140860e-02, 1.094432e+00, 5.210135e-01, 1.447250e+00, 1.223353e+00, 1.161266e-01, 5.559773e-02, 2.201406e-02, 2.470048e-02, 1.900051e+00, 7.968396e-01, 1.521243e+00, 6.324379e-01, 1.921780e-02, 1.016675e+00, 1.463966e+00, 7.829667e-01, 1.396487e+00, 5.799615e-01, 4.40032…
0.000000e+00	1.203211e+00, 1.399250e+00, 3.230948e-01, 4.348846e-01, 3.283278e+00, 3.584924e-02, 2.496907e+00, 4.991107e-01, 2.796158e+00, 2.877605e+00, 2.292289e+00, 3.541363e-01, 2.279096e+00, 2.296616e+00, 1.117248e+00, 1.565371e+00, 5.528916e-01, 1.818700e+00, 2.434905e+00, 2.262827e+00, 2.462488e+00, 2.031039e+00, 1.336028e+00, 3.122188e+00, 4.095622e-01, 9.257218e-02, 3.008617e+00, 2.865638e-02, 7.26944…
2.000000e-01	9.221792e-01, 1.820280e+00, 6.619984e-01, 3.019868e-01, 1.504422e+00, 2.755230e-02, 2.007055e+00, 2.838672e-01, 1.766307e+00, 2.383813e+00, 1.159467e+00, 4.008196e-01, 1.662182e+00, 2.230379e+00, 6.994438e-01, 1.525395e+00, 3.756634e-01, 1.349923e+00, 1.996191e+00, 1.858604e+00, 2.377732e+00, 1.568770e+00, 8.209219e-01, 2.872916e+00, 6.725107e-01, 6.869609e-02, 1.719581e+00, 2.083134e-02, 5.10132…
4.000000e-01	6.680161e-01, 1.814238e+00, 9.956588e-01, 1.650931e-01, 1.054944e+00, 1.787219e-02, 1.572447e+00, 1.684666e-01, 1.004612e+00, 1.519838e+00, 8.050277e-01, 4.109023e-01, 1.439100e+00, 1.917034e+00, 7.333471e-01, 9.516217e-01, 2.611004e-01, 8.818093e-01, 1.378543e+00, 1.327275e+00, 2.471502e+00, 1.130108e+00, 3.958523e-01, 1.990847e+00, 8.475691e-01, 5.640088e-02, 1.555495e+00, 3.218242e-02, 2.87746…
6.000000e-01	4.891821e-01, 1.877503e+00, 9.366044e-01, 1.136056e-01, 1.033599e+00, 9.619261e-03, 1.557126e+00, 9.184768e-02, 5.789806e-01, 1.272400e+00, 6.019635e-01, 4.838080e-01, 1.373026e+00, 1.679328e+00, 5.925442e-01, 8.238061e-01, 1.515598e-01, 6.402730e-01, 1.206969e+00, 1.072327e+00, 2.115415e+00, 1.119126e+00, 2.131081e-01, 2.094334e+00, 8.579622e-01, 1.166290e-01, 1.028458e+00, 9.598453e-02, 3.34550…
8.000000e-01	4.187567e-01, 1.816761e+00, 1.182825e+00, 7.979752e-02, 7.711886e-01, 4.991994e-03, 1.354584e+00, 4.416810e-02, 5.580486e-01, 8.231050e-01, 6.358585e-01, 4.068788e-01, 1.255470e+00, 1.840652e+00, 4.767480e-01, 5.510313e-01, 1.196390e-01, 3.713956e-01, 1.273305e+00, 1.290069e+00, 2.038465e+00, 8.438155e-01, 1.341494e-01, 1.918207e+00, 1.363706e+00, 2.939046e-01, 9.016216e-01, 1.493361e-01, 3.06599…
1.000000e+00	3.595790e-01, 2.289968e+00, 1.233488e+00, 5.730592e-02, 6.613527e-01, 3.367068e-03, 1.351159e+00, 3.810427e-02, 8.719970e-01, 4.381268e-01, 8.056355e-01, 3.591745e-01, 1.674596e+00, 1.385525e+00, 3.527362e-01, 4.652655e-01, 6.414876e-02, 2.604163e-01, 1.723642e+00, 1.072787e+00, 1.989036e+00, 6.201134e-01, 7.492169e-02, 1.832417e+00, 1.290965e+00, 4.905181e-01, 8.535430e-01, 1.647278e-01, 2.71685…
1.200000e+00	2.863290e-01, 2.452143e+00, 1.376826e+00, 3.148288e-02, 5.534428e-01, 2.266765e-03, 1.553358e+00, 2.345921e-02, 9.240595e-01, 3.528620e-01, 8.335064e-01, 3.902100e-01, 1.400393e+00, 1.443916e+00, 2.903608e-01, 3.713054e-01, 5.079909e-02, 2.154978e-01, 1.372721e+00, 1.103268e+00, 1.336853e+00, 5.728018e-01, 4.790392e-02, 1.889922e+00, 1.599090e+00, 6.845148e-01, 9.246392e-01, 1.552464e-01, 1.88184…
1.400000e+00	2.128530e-01, 2.387275e+00, 1.210980e+00, 2.905723e-02, 5.382088e-01, 1.475535e-03, 1.457769e+00, 2.465822e-02, 9.549716e-01, 2.345113e-01, 9.314852e-01, 4.832352e-01, 1.449243e+00, 1.483444e+00, 1.900178e-01, 2.615745e-01, 2.627765e-02, 1.325497e-01, 1.529115e+00, 1.176202e+00, 1.637262e+00, 5.079849e-01, 2.562583e-02, 1.761034e+00, 1.281112e+00, 6.551997e-01, 1.206281e+00, 2.130670e-01, 2.85041…
1.600000e+00	1.924759e-01, 2.235327e+00, 1.084270e+00, 3.160392e-02, 4.927520e-01, 1.316966e-03, 1.295936e+00, 2.816225e-02, 9.428230e-01, 1.478875e-01, 1.023207e+00, 4.165567e-01, 1.260015e+00, 1.385558e+00, 1.489519e-01, 2.421844e-01, 1.734097e-02, 8.025910e-02, 1.863155e+00, 8.866685e-01, 1.416992e+00, 3.825580e-01, 1.548591e-02, 1.753363e+00, 1.618415e+00, 7.818330e-01, 1.139520e+00, 3.474744e-01, 3.92715…
1.800000e+00	1.738329e-01, 2.580453e+00, 1.036102e+00, 3.041936e-02, 5.675890e-01, 1.726345e-03, 1.318833e+00, 2.960441e-02, 1.080720e+00, 9.955026e-02, 9.455562e-01, 5.339303e-01, 1.537079e+00, 1.717688e+00, 1.641200e-01, 1.504996e-01, 1.076273e-02, 5.332992e-02, 1.741173e+00, 9.181291e-01, 1.295772e+00, 3.288517e-01, 8.618226e-03, 1.902651e+00, 1.280368e+00, 8.054626e-01, 1.285089e+00, 3.499915e-01, 4.29989…
2.000000e+00	1.684324e-01, 2.772967e+00, 9.625499e-01, 3.799241e-02, 4.211081e-01, 2.470384e-03, 1.135069e+00, 3.343850e-02, 1.056214e+00, 7.053861e-02, 1.010731e+00, 4.950506e-01, 1.341247e+00, 1.544184e+00, 1.357593e-01, 1.245413e-01, 5.797460e-03, 3.551320e-02, 1.699372e+00, 6.842877e-01, 1.596022e+00, 2.905570e-01, 7.119932e-03, 1.477898e+00, 1.772000e+00, 6.180645e-01, 1.230614e+00, 5.545295e-01, 5.27563…
0.000000e+00	2.369089e+00, 1.586387e+00, 6.925857e-02, 1.272760e+00, 4.225509e-01, 1.349925e+00, 6.907583e-01, 1.502700e+00, 1.076607e+00, 1.597926e+00, 7.647485e-01, 7.762656e-02, 1.597958e-01, 1.522660e+00, 3.565323e-01, 1.868558e+00, 3.171733e-01, 1.859723e+00, 1.202991e+00, 7.721081e-01, 1.393830e+00, 3.008010e+00, 1.106859e+00, 1.121146e+00, 9.217910e-01, 1.739433e+00, 8.977605e-02, 1.896676e+00, 2.62365…
2.000000e-01	1.554660e+00, 1.310523e+00, 3.817639e-01, 6.993225e-01, 2.131338e-01, 1.099195e+00, 4.941991e-01, 1.151394e+00, 6.259857e-01, 1.475776e+00, 5.323111e-01, 2.150380e-01, 4.530942e-01, 1.416993e+00, 3.843186e-01, 1.280369e+00, 3.590716e-01, 1.773467e+00, 1.174959e+00, 1.162770e+00, 1.262857e+00, 2.196219e+00, 5.012217e-01, 7.361160e-01, 6.781406e-01, 1.108840e+00, 6.919493e-02, 1.490732e+00, 1.53913…
4.000000e-01	1.417365e+00, 1.789859e+00, 6.631365e-01, 5.065877e-01, 1.520054e-01, 6.534606e-01, 3.644693e-01, 9.055944e-01, 2.871711e-01, 1.324245e+00, 2.769960e-01, 3.383764e-01, 7.604530e-01, 1.237739e+00, 3.210938e-01, 1.106376e+00, 2.002640e-01, 1.269170e+00, 8.214469e-01, 1.470244e+00, 1.342635e+00, 1.955896e+00, 3.351384e-01, 5.668411e-01, 4.051156e-01, 7.347152e-01, 7.442417e-02, 8.290104e-01, 1.01403…
6.000000e-01	1.462916e+00, 1.863610e+00, 9.181348e-01, 4.181585e-01, 2.191256e-01, 2.548798e-01, 2.483737e-01, 7.608049e-01, 1.982837e-01, 1.104153e+00, 2.319279e-01, 3.457855e-01, 9.438612e-01, 1.304126e+00, 2.328580e-01, 8.571698e-01, 1.711699e-01, 7.645169e-01, 8.700921e-01, 1.337097e+00, 1.528633e+00, 1.993432e+00, 2.006921e-01, 6.463207e-01, 5.191278e-01, 6.347308e-01, 1.886919e-01, 5.016099e-01, 8.21687…
8.000000e-01	1.200685e+00, 1.637711e+00, 1.048267e+00, 2.866651e-01, 2.425310e-01, 1.667522e-01, 3.979494e-01, 6.998282e-01, 9.575137e-02, 7.315415e-01, 2.078913e-01, 4.303732e-01, 1.302185e+00, 1.452912e+00, 2.160204e-01, 5.684848e-01, 1.160638e-01, 6.048563e-01, 9.936988e-01, 1.487923e+00, 1.535450e+00, 1.311265e+00, 1.129325e-01, 5.772642e-01, 9.294562e-01, 4.020391e-01, 4.962908e-01, 3.206530e-01, 5.05158…
1.000000e+00	9.673130e-01, 1.950355e+00, 1.269132e+00, 2.523130e-01, 3.760568e-01, 1.247245e-01, 6.393771e-01, 4.070632e-01, 7.815454e-02, 4.752334e-01, 3.922512e-01, 4.820128e-01, 1.161248e+00, 1.241948e+00, 1.832383e-01, 5.361699e-01, 6.412153e-02, 3.394419e-01, 1.250937e+00, 1.594995e+00, 1.301937e+00, 1.190909e+00, 8.686749e-02, 8.339936e-01, 9.719649e-01, 4.527407e-01, 7.356099e-01, 2.192134e-01, 3.10872…
1.200000e+00	6.986659e-01, 2.291357e+00, 1.219180e+00, 1.992071e-01, 4.142690e-01, 5.176432e-02, 9.004982e-01, 2.583363e-01, 1.514006e-01, 3.098760e-01, 4.707552e-01, 4.344897e-01, 1.172935e+00, 1.396024e+00, 1.864388e-01, 3.452266e-01, 4.733979e-02, 2.522116e-01, 1.415808e+00, 1.465303e+00, 1.558913e+00, 8.899221e-01, 4.523928e-02, 7.195139e-01, 1.134533e+00, 5.926566e-01, 9.757848e-01, 1.398905e-01, 2.01755…
1.400000e+00	5.330784e-01, 2.186939e+00, 1.335891e+00, 1.319414e-01, 5.023005e-01, 3.514627e-02, 9.469931e-01, 2.057841e-01, 3.485928e-01, 1.910704e-01, 9.674202e-01, 4.165537e-01, 1.264996e+00, 1.400405e+00, 1.275111e-01, 2.831293e-01, 2.741624e-02, 1.480911e-01, 1.615541e+00, 1.526960e+00, 1.550212e+00, 9.158033e-01, 3.224538e-02, 1.021413e+00, 1.454859e+00, 6.167181e-01, 1.292781e+00, 8.435732e-02, 1.25904…
1.600000e+00	4.592594e-01, 2.129664e+00, 1.351215e+00, 1.192523e-01, 5.444516e-01, 2.245786e-02, 1.158033e+00, 1.211431e-01, 5.853466e-01, 1.414172e-01, 8.447619e-01, 3.836367e-01, 1.244367e+00, 1.222038e+00, 1.521726e-01, 2.215624e-01, 1.744596e-02, 1.166705e-01, 1.650311e+00, 1.261750e+00, 1.157019e+00, 7.150952e-01, 2.053668e-02, 8.815658e-01, 1.242068e+00, 7.372286e-01, 1.105048e+00, 9.018498e-02, 1.50726…
1.800000e+00	3.949826e-01, 2.196964e+00, 1.204860e+00, 1.378064e-01, 5.254287e-01, 1.433938e-02, 1.309620e+00, 1.058957e-01, 8.828342e-01, 8.301839e-02, 8.539798e-01, 5.451901e-01, 1.346942e+00, 1.607189e+00, 1.357746e-01, 1.744709e-01, 1.281694e-02, 8.239067e-02, 1.724453e+00, 9.737906e-01, 1.326870e+00, 5.807987e-01, 1.647963e-02, 9.573749e-01, 1.509784e+00, 8.031103e-01, 1.259805e+00, 1.393080e-01, 1.81840…
2.000000e+00	3.444598e-01, 2.252781e+00, 1.493775e+00, 1.093860e-01, 4.698912e-01, 1.450550e-02, 1.616182e+00, 7.841473e-02, 7.904752e-01, 6.733717e-02, 1.023058e+00, 4.741974e-01, 1.401220e+00, 1.477416e+00, 1.076799e-01, 1.344611e-01, 7.464472e-03, 5.569168e-02, 1.632175e+00, 9.316404e-01, 1.630841e+00, 5.659024e-01, 1.266336e-02, 1.235756e+00, 1.697204e+00, 9.455543e-01, 1.308200e+00, 2.388494e-01, 2.94180…
0.000000e+00	1.174636e-01, 1.670322e+00, 2.426464e+00, 2.574662e+00, 4.834104e-01, 2.007731e+00, 9.184452e-01, 1.485505e+00, 1.706831e-01, 9.415253e-01, 1.322748e-01, 6.385014e-01, 1.203681e+00, 1.870432e+00, 2.707256e+00, 1.774881e+00, 2.838820e+00, 8.268790e-01, 1.972671e+00, 1.000347e+00, 1.764297e-01, 9.855598e-01, 5.695723e-02, 1.880099e+00, 7.006497e-01, 1.045243e+00, 1.462689e+00, 2.180081e+00, 1.89343…
2.000000e-01	1.073098e-01, 1.672794e+00, 1.888749e+00, 1.541462e+00, 2.622130e-01, 9.674827e-01, 1.283475e+00, 7.066417e-01, 4.138979e-01, 9.670642e-01, 4.139022e-01, 3.722625e-01, 1.486092e+00, 1.573412e+00, 2.554592e+00, 1.606589e+00, 1.502793e+00, 5.118435e-01, 1.408347e+00, 9.114779e-01, 4.538809e-01, 6.948656e-01, 3.488762e-02, 2.034075e+00, 5.241855e-01, 8.416772e-01, 1.109975e+00, 1.303025e+00, 1.34711…
4.000000e-01	8.293822e-02, 1.573632e+00, 2.538450e+00, 1.479608e+00, 2.397650e-01, 7.995171e-01, 1.028255e+00, 4.277851e-01, 6.241125e-01, 9.156355e-01, 5.270141e-01, 2.384199e-01, 1.377604e+00, 1.809672e+00, 1.753551e+00, 1.419847e+00, 1.025747e+00, 4.522633e-01, 1.141646e+00, 8.699890e-01, 6.929663e-01, 8.902664e-01, 1.832328e-02, 2.059607e+00, 5.749353e-01, 9.572915e-01, 1.004244e+00, 1.288265e+00, 8.73298…
6.000000e-01	7.723782e-02, 1.030073e+00, 2.768331e+00, 1.370603e+00, 3.253446e-01, 5.087944e-01, 8.065911e-01, 2.656685e-01, 5.926907e-01, 9.781998e-01, 6.821585e-01, 1.391582e-01, 1.297963e+00, 1.860051e+00, 1.346592e+00, 1.408534e+00, 7.078209e-01, 2.928506e-01, 1.118911e+00, 7.685026e-01, 8.226841e-01, 8.368200e-01, 9.265006e-03, 1.624618e+00, 5.559286e-01, 8.863855e-01, 1.055407e+00, 8.645975e-01, 8.19676…
8.000000e-01	9.657914e-02, 9.947180e-01, 2.565748e+00, 1.083966e+00, 3.545949e-01, 2.225171e-01, 9.145699e-01, 1.439649e-01, 5.324118e-01, 8.614902e-01, 8.170004e-01, 1.834888e-01, 1.374406e+00, 1.898344e+00, 1.219230e+00, 1.101943e+00, 3.334061e-01, 2.315364e-01, 7.477970e-01, 1.021258e+00, 6.051928e-01, 9.183043e-01, 5.939093e-03, 1.675915e+00, 7.511927e-01, 6.371496e-01, 7.544146e-01, 6.629229e-01, 6.03019…
1.000000e+00	9.548135e-02, 8.133299e-01, 1.936663e+00, 1.135016e+00, 3.900622e-01, 1.572011e-01, 6.417185e-01, 8.887127e-02, 7.914536e-01, 9.160653e-01, 8.541475e-01, 3.726319e-01, 1.385469e+00, 1.705744e+00, 9.542053e-01, 1.082856e+00, 2.419809e-01, 1.147000e-01, 6.227847e-01, 1.234178e+00, 6.959543e-01, 1.015636e+00, 4.015568e-03, 1.577800e+00, 1.132388e+00, 8.359126e-01, 8.030946e-01, 5.233154e-01, 6.14945…
1.200000e+00	9.137511e-02, 1.127431e+00, 2.372569e+00, 1.043234e+00, 4.335710e-01, 1.186272e-01, 7.436108e-01, 7.668685e-02, 4.573842e-01, 8.010976e-01, 9.710240e-01, 4.009825e-01, 1.412021e+00, 2.003841e+00, 7.791362e-01, 9.459960e-01, 1.453289e-01, 8.599127e-02, 6.441265e-01, 1.260398e+00, 7.353288e-01, 1.101856e+00, 2.343126e-03, 1.711663e+00, 1.130528e+00, 6.890080e-01, 9.207217e-01, 3.347075e-01, 3.89645…
1.400000e+00	9.946473e-02, 1.199503e+00, 1.940788e+00, 8.852649e-01, 4.343691e-01, 7.690790e-02, 8.985326e-01, 4.758164e-02, 4.382587e-01, 6.637952e-01, 8.380513e-01, 4.013939e-01, 1.437865e+00, 1.628127e+00, 5.235674e-01, 8.561533e-01, 1.004346e-01, 4.876656e-02, 8.917456e-01, 1.220809e+00, 7.342550e-01, 1.096823e+00, 2.213668e-03, 1.613356e+00, 1.286459e+00, 9.893240e-01, 1.064567e+00, 2.788710e-01, 3.30832…
1.600000e+00	9.289823e-02, 1.262091e+00, 1.779204e+00, 6.977687e-01, 5.151186e-01, 3.427024e-02, 1.100094e+00, 4.135220e-02, 2.990403e-01, 4.965351e-01, 1.052765e+00, 4.788898e-01, 1.424128e+00, 1.649700e+00, 3.854575e-01, 7.721506e-01, 6.928969e-02, 4.265310e-02, 9.940245e-01, 1.028496e+00, 1.008192e+00, 1.287579e+00, 2.079220e-03, 1.783184e+00, 1.314622e+00, 8.692826e-01, 1.105582e+00, 2.398930e-01, 2.69114…
1.800000e+00	9.685166e-02, 1.619571e+00, 2.215268e+00, 8.734111e-01, 4.092214e-01, 1.770695e-02, 1.189683e+00, 4.605034e-02, 2.813122e-01, 3.659302e-01, 9.447493e-01, 4.400996e-01, 1.460526e+00, 1.570752e+00, 4.324957e-01, 6.345210e-01, 4.357845e-02, 2.603113e-02, 1.010910e+00, 1.145225e+00, 9.962409e-01, 1.036993e+00, 2.404600e-03, 1.246188e+00, 1.509018e+00, 9.447672e-01, 1.195196e+00, 2.726476e-01, 2.53685…
2.000000e+00	1.080069e-01, 1.528507e+00, 1.468726e+00, 5.411910e-01, 4.519751e-01, 1.466398e-02, 1.118353e+00, 3.744099e-02, 2.142847e-01, 2.454631e-01, 9.736477e-01, 4.373791e-01, 1.239990e+00, 1.597403e+00, 2.587794e-01, 4.642230e-01, 2.492880e-02, 1.893026e-02, 1.339547e+00, 7.750348e-01, 9.719847e-01, 1.171295e+00, 2.783715e-03, 1.554889e+00, 1.596169e+00, 9.197710e-01, 1.216989e+00, 3.444092e-01, 3.74223…
0.000000e+00	2.703055e+00, 1.750687e+00, 1.028812e-02, 3.463464e+00, 6.515528e-01, 1.311289e+00, 1.472686e+00, 3.354143e-01, 1.607961e+00, 1.842946e+00, 1.067594e+00, 3.077648e-01, 1.932800e+00, 2.062427e+00, 1.540987e+00, 1.798833e-01, 2.912259e+00, 3.889771e-01, 1.360847e+00, 2.149833e-01, 5.863704e-01, 2.605200e+00, 7.474487e-01, 1.208253e-01, 2.147038e+00, 4.377614e-01, 1.233620e+00, 1.319426e+00, 6.00771…
2.000000e-01	1.935942e+00, 1.425371e+00, 3.500279e-01, 2.544865e+00, 4.590273e-01, 9.615390e-01, 1.208597e+00, 2.019430e-01, 8.514796e-01, 1.173062e+00, 6.793293e-01, 2.270293e-01, 2.047932e+00, 2.319246e+00, 1.547794e+00, 5.522067e-01, 1.985311e+00, 2.963104e-01, 1.505910e+00, 4.238973e-01, 7.209181e-01, 2.499332e+00, 5.205867e-01, 3.727462e-01, 2.107704e+00, 3.698669e-01, 7.843236e-01, 1.200695e+00, 7.06301…
4.000000e-01	1.624970e+00, 8.493079e-01, 6.085400e-01, 1.695809e+00, 4.660549e-01, 5.690595e-01, 1.085076e+00, 1.103199e-01, 4.309117e-01, 7.083950e-01, 5.401130e-01, 2.130947e-01, 1.754637e+00, 2.086201e+00, 1.185922e+00, 6.194162e-01, 1.305170e+00, 2.081528e-01, 1.556248e+00, 9.012248e-01, 9.661117e-01, 2.045547e+00, 2.604282e-01, 6.700180e-01, 2.279734e+00, 3.251716e-01, 6.935836e-01, 1.067515e+00, 7.59099…
6.000000e-01	1.052166e+00, 7.769077e-01, 8.120318e-01, 1.389375e+00, 4.018431e-01, 4.984927e-01, 1.067188e+00, 6.109335e-02, 2.672637e-01, 5.476181e-01, 5.695728e-01, 2.608265e-01, 1.738498e+00, 1.568166e+00, 7.967006e-01, 6.195173e-01, 8.172377e-01, 1.239440e-01, 1.599221e+00, 8.963204e-01, 7.697837e-01, 1.895641e+00, 1.553107e-01, 7.610121e-01, 1.745795e+00, 2.965206e-01, 8.952779e-01, 6.799948e-01, 6.80193…
8.000000e-01	7.877616e-01, 8.137468e-01, 9.289621e-01, 9.410249e-01, 4.982731e-01, 3.388751e-01, 1.277060e+00, 3.615927e-02, 1.811040e-01, 3.894113e-01, 6.920052e-01, 3.118997e-01, 1.724834e+00, 1.904619e+00, 6.831490e-01, 8.044098e-01, 5.367306e-01, 7.261346e-02, 1.773509e+00, 1.078451e+00, 8.118310e-01, 1.335061e+00, 7.219617e-02, 1.054937e+00, 1.610041e+00, 3.791187e-01, 1.179242e+00, 6.843103e-01, 6.46426…
1.000000e+00	5.975531e-01, 7.723250e-01, 1.144683e+00, 1.157905e+00, 4.076481e-01, 4.665536e-01, 1.315299e+00, 2.779107e-02, 9.547900e-02, 3.921132e-01, 7.165479e-01, 4.049756e-01, 1.686253e+00, 1.659867e+00, 5.790906e-01, 6.736167e-01, 2.906198e-01, 6.774823e-02, 1.753771e+00, 9.575955e-01, 6.407677e-01, 1.428339e+00, 4.646102e-02, 9.939726e-01, 1.884947e+00, 5.907951e-01, 1.237923e+00, 5.771634e-01, 6.61672…
1.200000e+00	5.504625e-01, 6.999885e-01, 9.092853e-01, 1.350430e+00, 5.300483e-01, 3.496856e-01, 1.098958e+00, 2.088812e-02, 4.019031e-02, 2.926623e-01, 8.582278e-01, 3.713545e-01, 1.430066e+00, 1.952778e+00, 4.299205e-01, 7.373380e-01, 2.186778e-01, 3.877788e-02, 1.430943e+00, 9.343507e-01, 4.589347e-01, 1.557488e+00, 3.209020e-02, 1.256656e+00, 1.862862e+00, 5.940972e-01, 1.038544e+00, 5.681083e-01, 7.08938…
1.400000e+00	4.261884e-01, 9.727050e-01, 1.437814e+00, 1.097553e+00, 5.563310e-01, 3.350609e-01, 1.153768e+00, 2.248350e-02, 3.114712e-02, 2.773211e-01, 7.994906e-01, 5.196402e-01, 1.342270e+00, 2.195009e+00, 3.414388e-01, 7.484360e-01, 1.401242e-01, 3.079639e-02, 1.680881e+00, 7.327766e-01, 3.716812e-01, 1.490961e+00, 1.631173e-02, 1.148445e+00, 1.692037e+00, 6.886352e-01, 1.357314e+00, 6.341951e-01, 6.30861…
1.600000e+00	3.462734e-01, 9.100633e-01, 1.386170e+00, 9.527870e-01, 4.867846e-01, 3.160815e-01, 1.216046e+00, 2.324871e-02, 2.540046e-02, 2.421150e-01, 8.678342e-01, 4.643397e-01, 1.453222e+00, 1.624025e+00, 2.363676e-01, 7.319077e-01, 7.475466e-02, 1.960965e-02, 1.438115e+00, 6.132683e-01, 4.823971e-01, 1.329911e+00, 7.689538e-03, 1.305953e+00, 1.371579e+00, 7.078539e-01, 1.165081e+00, 6.122767e-01, 6.91309…
1.800000e+00	2.444086e-01, 9.630951e-01, 1.388795e+00, 9.775488e-01, 3.630038e-01, 3.834476e-01, 1.207644e+00, 2.444113e-02, 2.416435e-02, 2.044046e-01, 9.849584e-01, 4.037412e-01, 1.592655e+00, 1.295392e+00, 2.254321e-01, 6.625127e-01, 5.529993e-02, 1.202462e-02, 1.791203e+00, 5.780554e-01, 4.879007e-01, 1.416214e+00, 5.946442e-03, 1.361081e+00, 1.482413e+00, 8.817905e-01, 1.531158e+00, 8.148927e-01, 7.78194…
2.000000e+00	2.334557e-01, 1.103218e+00, 1.692906e+00, 1.130033e+00, 4.182608e-01, 3.911509e-01, 1.309944e+00, 2.576924e-02, 1.789253e-02, 1.891819e-01, 9.300251e-01, 4.403118e-01, 1.295486e+00, 1.775422e+00, 1.657204e-01, 7.192275e-01, 3.054447e-02, 8.831290e-03, 1.326137e+00, 4.195880e-01, 5.299591e-01, 1.527434e+00, 4.319738e-03, 1.341609e+00, 1.649057e+00, 9.343530e-01, 1.490754e+00, 8.075312e-01, 6.24796…
0.000000e+00	1.671311e+00, 1.515351e-01, 2.701030e+00, 9.757799e-01, 2.415284e+00, 1.077986e+00, 6.417430e-01, 2.809085e-01, 2.644064e+00, 1.559450e+00, 9.828110e-01, 2.696640e+00, 1.743225e+00, 2.508535e+00, 2.218488e+00, 8.197664e-01, 1.370559e-01, 1.164711e+00, 1.553764e+00, 7.568371e-01, 1.645004e+00, 8.649145e-01, 7.515244e-02, 2.681318e+00, 3.465429e+00, 1.095429e+00, 5.785564e-01, 2.182330e-01, 2.64809…
2.000000e-01	1.205558e+00, 5.697600e-01, 2.061797e+00, 6.138670e-01, 1.443739e+00, 6.075108e-01, 5.411718e-01, 1.878851e-01, 1.955465e+00, 1.068051e+00, 9.079207e-01, 1.663723e+00, 1.324680e+00, 1.708087e+00, 1.730446e+00, 6.504953e-01, 4.668278e-01, 7.886210e-01, 1.505052e+00, 1.000117e+00, 9.757338e-01, 9.157172e-01, 4.620818e-02, 2.480098e+00, 2.046957e+00, 9.173828e-01, 5.141651e-01, 3.117398e-01, 1.81079…
4.000000e-01	1.157555e+00, 8.300463e-01, 2.045935e+00, 4.771695e-01, 8.452145e-01, 5.565118e-01, 4.334437e-01, 9.070344e-02, 1.109748e+00, 7.344829e-01, 8.814133e-01, 1.049210e+00, 1.115164e+00, 1.976819e+00, 1.443057e+00, 4.162255e-01, 7.016060e-01, 4.131677e-01, 1.501762e+00, 1.313764e+00, 9.626247e-01, 1.062459e+00, 2.229504e-02, 2.311552e+00, 1.774341e+00, 9.268605e-01, 6.978095e-01, 2.356512e-01, 1.19239…
6.000000e-01	9.420643e-01, 1.214664e+00, 1.426965e+00, 6.644836e-01, 5.814131e-01, 3.937295e-01, 5.745845e-01, 6.823350e-02, 1.060433e+00, 4.349350e-01, 9.581996e-01, 7.848494e-01, 1.349679e+00, 1.774678e+00, 1.140502e+00, 3.780417e-01, 5.954442e-01, 4.083378e-01, 1.644494e+00, 1.077344e+00, 9.483703e-01, 9.466064e-01, 1.457406e-02, 1.675151e+00, 1.619394e+00, 8.195973e-01, 9.443970e-01, 2.144348e-01, 8.71877…
8.000000e-01	6.881900e-01, 1.538445e+00, 1.787713e+00, 5.463149e-01, 4.540698e-01, 3.045971e-01, 9.184775e-01, 5.050548e-02, 6.306331e-01, 3.032380e-01, 9.875694e-01, 7.284296e-01, 1.396776e+00, 1.745809e+00, 8.227831e-01, 2.964918e-01, 3.643000e-01, 2.467201e-01, 1.773681e+00, 1.214436e+00, 9.140014e-01, 8.178768e-01, 8.984874e-03, 1.917898e+00, 1.584473e+00, 7.594726e-01, 1.116271e+00, 1.187936e-01, 5.10502…
1.000000e+00	4.855919e-01, 1.339776e+00, 2.054730e+00, 5.738846e-01, 4.551764e-01, 2.385647e-01, 1.006190e+00, 3.645216e-02, 5.187893e-01, 1.678389e-01, 1.095058e+00, 6.008663e-01, 1.117107e+00, 1.774738e+00, 5.708915e-01, 2.451506e-01, 2.349371e-01, 1.834863e-01, 1.728654e+00, 1.240958e+00, 9.317955e-01, 9.452342e-01, 4.914228e-03, 1.951809e+00, 1.619461e+00, 9.108701e-01, 1.183728e+00, 1.214409e-01, 3.37920…
1.200000e+00	4.681327e-01, 1.913016e+00, 2.143030e+00, 4.679242e-01, 4.850287e-01, 1.928659e-01, 1.065370e+00, 2.933745e-02, 6.541496e-01, 1.346018e-01, 9.648795e-01, 4.682995e-01, 1.465671e+00, 1.677595e+00, 4.741620e-01, 1.873164e-01, 1.231105e-01, 1.093099e-01, 1.637824e+00, 9.306208e-01, 1.083798e+00, 9.187863e-01, 3.819519e-03, 1.874049e+00, 1.387292e+00, 7.853683e-01, 1.190784e+00, 1.929467e-01, 3.21861…
1.400000e+00	3.543644e-01, 1.862129e+00, 2.118143e+00, 3.831605e-01, 4.226700e-01, 1.250522e-01, 1.221518e+00, 3.373436e-02, 8.094177e-01, 7.256300e-02, 9.454783e-01, 4.634724e-01, 1.530039e+00, 1.874634e+00, 4.345283e-01, 1.588930e-01, 8.205189e-02, 7.531982e-02, 2.026666e+00, 8.002583e-01, 1.305193e+00, 9.302928e-01, 3.674740e-03, 1.473020e+00, 1.731235e+00, 7.654964e-01, 1.121931e+00, 2.276504e-01, 3.31067…
1.600000e+00	2.998213e-01, 1.914435e+00, 1.868731e+00, 3.396285e-01, 5.490855e-01, 8.677948e-02, 1.266140e+00, 3.214004e-02, 8.081463e-01, 4.969020e-02, 9.911893e-01, 4.956864e-01, 1.162057e+00, 1.278821e+00, 3.336966e-01, 1.170239e-01, 4.932307e-02, 3.554451e-02, 1.790205e+00, 6.085597e-01, 1.430258e+00, 6.339984e-01, 3.588378e-03, 1.905112e+00, 1.615323e+00, 9.799077e-01, 1.228869e+00, 3.948479e-01, 4.74047…
1.800000e+00	1.995640e-01, 2.220543e+00, 1.595872e+00, 2.503392e-01, 3.637196e-01, 7.774789e-02, 1.162065e+00, 3.176914e-02, 9.627336e-01, 3.200306e-02, 9.868632e-01, 4.582446e-01, 1.424457e+00, 1.695382e+00, 2.725672e-01, 8.434119e-02, 3.233626e-02, 3.228843e-02, 1.623336e+00, 6.969639e-01, 1.284363e+00, 6.102018e-01, 3.767592e-03, 1.558470e+00, 1.597777e+00, 9.215313e-01, 1.343847e+00, 5.706415e-01, 4.60612…
2.000000e+00	2.098977e-01, 1.998130e+00, 1.671098e+00, 2.173552e-01, 4.874827e-01, 5.534934e-02, 1.286567e+00, 2.870523e-02, 9.470948e-01, 2.590891e-02, 1.068820e+00, 4.811882e-01, 1.473595e+00, 1.458694e+00, 2.458559e-01, 6.225886e-02, 2.204424e-02, 1.977903e-02, 1.863378e+00, 6.282476e-01, 1.294817e+00, 4.876231e-01, 3.503214e-03, 1.369725e+00, 1.566898e+00, 9.145331e-01, 1.238526e+00, 5.892833e-01, 5.83982…
0.000000e+00	1.090251e+00, 1.377933e+00, 8.855223e-01, 1.819026e+00, 9.265813e-01, 1.585855e+00, 1.447515e+00, 1.495352e+00, 3.123755e-01, 1.636873e+00, 8.565092e-01, 1.196142e+00, 5.526015e-01, 1.044286e-01, 1.378273e+00, 2.380002e-01, 1.956121e+00, 2.275892e+00, 8.752417e-01, 1.254777e+00, 2.117691e+00, 2.485646e+00, 2.093495e-01, 5.392369e-01, 5.465101e-01, 1.488393e+00, 1.690553e+00, 2.322965e+00, 1.02395…
2.000000e-01	1.141848e+00, 1.106626e+00, 8.748124e-01, 1.331664e+00, 7.940636e-01, 7.383430e-01, 1.056890e+00, 1.057211e+00, 1.673634e-01, 1.312825e+00, 5.566089e-01, 5.547827e-01, 7.513024e-01, 1.775818e-01, 1.779751e+00, 5.074295e-01, 1.443085e+00, 1.824926e+00, 1.260867e+00, 1.363245e+00, 1.904726e+00, 2.000018e+00, 2.618621e-01, 4.277675e-01, 7.118127e-01, 9.169725e-01, 9.655641e-01, 1.482690e+00, 5.39086…
4.000000e-01	8.570393e-01, 1.101119e+00, 8.707129e-01, 7.235013e-01, 6.021733e-01, 6.114593e-01, 9.204275e-01, 1.022701e+00, 9.024738e-02, 7.601945e-01, 3.674719e-01, 5.165256e-01, 1.029788e+00, 2.766232e-01, 1.896543e+00, 4.351221e-01, 8.868665e-01, 1.610888e+00, 1.228158e+00, 1.190020e+00, 1.980996e+00, 2.062878e+00, 3.021705e-01, 4.682762e-01, 9.587033e-01, 6.569967e-01, 9.096320e-01, 1.024714e+00, 4.17676…
6.000000e-01	8.980504e-01, 1.320852e+00, 7.597268e-01, 4.943945e-01, 6.046267e-01, 3.682704e-01, 9.363389e-01, 5.331082e-01, 5.506291e-02, 4.889573e-01, 2.112208e-01, 2.580888e-01, 1.161030e+00, 6.271836e-01, 2.059830e+00, 4.327380e-01, 4.993090e-01, 1.160606e+00, 1.484317e+00, 9.871912e-01, 1.745116e+00, 1.770238e+00, 3.666844e-01, 4.620608e-01, 1.136628e+00, 4.396090e-01, 1.073340e+00, 5.958426e-01, 4.03575…
8.000000e-01	7.110494e-01, 1.674241e+00, 6.094270e-01, 3.148747e-01, 5.455989e-01, 2.548395e-01, 1.230195e+00, 4.093643e-01, 3.607888e-02, 3.877012e-01, 2.057934e-01, 1.864356e-01, 1.114277e+00, 5.942287e-01, 2.418502e+00, 2.802754e-01, 3.648342e-01, 8.513489e-01, 1.432757e+00, 1.058626e+00, 1.861449e+00, 1.825112e+00, 3.153908e-01, 6.453522e-01, 1.429535e+00, 3.061887e-01, 9.290601e-01, 3.912584e-01, 3.58499…
1.000000e+00	5.452684e-01, 2.057944e+00, 5.838578e-01, 2.451659e-01, 4.594516e-01, 1.282773e-01, 1.292541e+00, 2.385409e-01, 1.910616e-02, 2.062067e-01, 2.471638e-01, 1.203193e-01, 1.117843e+00, 8.122801e-01, 1.858232e+00, 2.810172e-01, 2.529099e-01, 6.322640e-01, 1.294696e+00, 1.115977e+00, 1.222999e+00, 1.671799e+00, 3.137494e-01, 9.191086e-01, 1.301500e+00, 3.108374e-01, 1.112855e+00, 4.528034e-01, 3.91185…
1.200000e+00	4.795533e-01, 1.985552e+00, 4.466607e-01, 1.728461e-01, 5.093377e-01, 1.051396e-01, 1.277255e+00, 1.587594e-01, 2.920273e-02, 1.241650e-01, 3.459365e-01, 8.149958e-02, 1.161925e+00, 9.420353e-01, 2.097236e+00, 1.685642e-01, 1.514200e-01, 5.247966e-01, 1.852725e+00, 7.964300e-01, 1.478222e+00, 1.243880e+00, 2.896256e-01, 9.715465e-01, 1.427957e+00, 4.205138e-01, 1.094931e+00, 5.728410e-01, 4.27071…
1.400000e+00	4.266813e-01, 1.812749e+00, 3.683899e-01, 1.220984e-01, 5.105491e-01, 7.180362e-02, 1.145299e+00, 1.208773e-01, 1.266827e-01, 8.696327e-02, 6.215210e-01, 7.804088e-02, 1.276455e+00, 1.123922e+00, 1.926117e+00, 1.482980e-01, 1.038519e-01, 3.126105e-01, 1.472622e+00, 7.546942e-01, 1.617252e+00, 1.087783e+00, 2.500468e-01, 9.005707e-01, 1.328555e+00, 4.893961e-01, 1.176451e+00, 5.128467e-01, 5.13859…
1.600000e+00	3.196664e-01, 2.111565e+00, 2.763514e-01, 8.598384e-02, 5.529188e-01, 5.990120e-02, 1.333794e+00, 1.082738e-01, 3.653547e-01, 6.182179e-02, 8.395151e-01, 1.220570e-01, 1.460719e+00, 1.339761e+00, 1.499858e+00, 9.984782e-02, 6.678041e-02, 2.520558e-01, 1.682768e+00, 5.455064e-01, 1.559550e+00, 8.021336e-01, 1.965742e-01, 9.403822e-01, 1.450634e+00, 4.920714e-01, 1.140365e+00, 6.235662e-01, 6.71961…
1.800000e+00	2.795626e-01, 2.188933e+00, 2.431448e-01, 6.391339e-02, 5.425199e-01, 3.242223e-02, 1.336905e+00, 6.544992e-02, 5.874186e-01, 3.519912e-02, 8.609080e-01, 2.709708e-01, 1.516183e+00, 1.441466e+00, 1.320287e+00, 6.186972e-02, 4.270248e-02, 1.699427e-01, 1.622807e+00, 4.866179e-01, 1.586685e+00, 6.149351e-01, 1.592889e-01, 1.346839e+00, 1.641355e+00, 6.780589e-01, 1.210928e+00, 6.182650e-01, 5.82441…
2.000000e+00	2.481255e-01, 1.888859e+00, 2.322495e-01, 7.241572e-02, 4.272451e-01, 2.929061e-02, 1.219102e+00, 7.006324e-02, 8.917271e-01, 2.695776e-02, 1.025996e+00, 3.187005e-01, 1.250394e+00, 1.089818e+00, 1.180073e+00, 6.172841e-02, 2.046902e-02, 1.139931e-01, 2.058583e+00, 4.438515e-01, 1.622558e+00, 4.829406e-01, 1.260098e-01, 1.297816e+00, 1.583905e+00, 8.283919e-01, 1.142616e+00, 6.838318e-01, 8.87488…
0.000000e+00	1.059803e+00, 1.653295e+00, 1.228805e+00, 3.720380e-01, 4.499498e-01, 8.594099e-01, 7.722093e-02, 1.194931e+00, 1.495853e+00, 1.889894e+00, 6.937614e-01, 2.434809e+00, 2.806935e+00, 9.682729e-01, 2.411691e+00, 2.269662e+00, 2.876301e+00, 1.519367e+00, 8.199085e-01, 6.862261e-01, 4.000932e-01, 2.501515e+00, 1.261293e+00, 9.303585e-02, 6.932696e-01, 2.426131e+00, 9.861720e-01, 1.743274e+00, 2.92698…
2.000000e-01	7.415940e-01, 1.577688e+00, 1.358457e+00, 6.131710e-01, 2.762168e-01, 6.892322e-01, 5.167268e-02, 8.371611e-01, 9.027611e-01, 1.451117e+00, 3.930921e-01, 1.389502e+00, 1.656062e+00, 9.028898e-01, 2.023112e+00, 1.345441e+00, 2.079966e+00, 1.211897e+00, 6.186373e-01, 8.229603e-01, 6.115168e-01, 1.871412e+00, 7.810898e-01, 4.552355e-01, 5.301007e-01, 1.218123e+00, 8.743406e-01, 1.417874e+00, 1.56141…
4.000000e-01	7.401429e-01, 1.769669e+00, 1.143308e+00, 6.692117e-01, 1.426310e-01, 6.239390e-01, 3.978352e-02, 4.488867e-01, 4.717755e-01, 1.242073e+00, 2.744020e-01, 8.715339e-01, 1.893348e+00, 9.134678e-01, 2.026669e+00, 1.015224e+00, 1.322639e+00, 1.070593e+00, 5.197933e-01, 8.281376e-01, 7.800941e-01, 1.353546e+00, 5.937667e-01, 5.839494e-01, 3.625182e-01, 7.985201e-01, 5.674950e-01, 1.334200e+00, 1.33081…
6.000000e-01	3.970278e-01, 1.992278e+00, 1.463200e+00, 6.931980e-01, 1.065912e-01, 3.485222e-01, 4.494107e-02, 2.406148e-01, 3.134881e-01, 1.280413e+00, 3.135853e-01, 4.864391e-01, 1.448337e+00, 1.015206e+00, 1.684712e+00, 1.032245e+00, 1.176543e+00, 9.388597e-01, 5.813993e-01, 1.140616e+00, 8.899638e-01, 1.032352e+00, 3.509981e-01, 1.018569e+00, 4.960856e-01, 6.166084e-01, 3.922975e-01, 7.628320e-01, 9.91374…
8.000000e-01	3.489379e-01, 1.659132e+00, 1.231274e+00, 6.996578e-01, 2.177920e-01, 1.879279e-01, 1.502312e-01, 1.517800e-01, 3.646721e-01, 9.032952e-01, 5.062091e-01, 3.324900e-01, 1.497560e+00, 1.222923e+00, 1.868750e+00, 7.699854e-01, 6.720692e-01, 5.387509e-01, 6.825491e-01, 1.325737e+00, 8.637783e-01, 1.017363e+00, 2.490586e-01, 8.131220e-01, 6.838690e-01, 6.737402e-01, 5.639591e-01, 4.002678e-01, 7.10142…
1.000000e+00	2.632947e-01, 1.555610e+00, 1.455364e+00, 6.006109e-01, 3.394083e-01, 1.118019e-01, 4.735197e-01, 7.287614e-02, 5.645618e-01, 5.563352e-01, 7.604965e-01, 3.904075e-01, 1.417114e+00, 1.189552e+00, 1.307886e+00, 5.813761e-01, 3.663051e-01, 3.271790e-01, 1.081894e+00, 1.639912e+00, 1.127495e+00, 8.281297e-01, 1.456475e-01, 1.127592e+00, 9.681199e-01, 7.191091e-01, 9.166494e-01, 3.079982e-01, 4.67827…
1.200000e+00	2.756461e-01, 1.549499e+00, 1.504457e+00, 4.723315e-01, 4.169985e-01, 6.510953e-02, 7.746588e-01, 5.088538e-02, 7.096373e-01, 3.804370e-01, 8.553296e-01, 3.985728e-01, 1.411424e+00, 1.065662e+00, 1.124071e+00, 5.429305e-01, 3.064543e-01, 2.665119e-01, 1.015354e+00, 1.427067e+00, 9.281044e-01, 7.969097e-01, 1.050829e-01, 1.144990e+00, 9.361183e-01, 8.060968e-01, 9.704690e-01, 1.790182e-01, 2.50018…
1.400000e+00	1.858383e-01, 2.046959e+00, 1.590132e+00, 4.427681e-01, 4.178011e-01, 4.157064e-02, 8.613812e-01, 3.621321e-02, 8.102705e-01, 2.349123e-01, 9.188969e-01, 4.022745e-01, 1.509517e+00, 1.123835e+00, 8.567490e-01, 3.974588e-01, 1.628777e-01, 1.825302e-01, 1.285842e+00, 1.516387e+00, 1.104134e+00, 5.366791e-01, 7.533143e-02, 9.825614e-01, 1.198022e+00, 7.017950e-01, 9.283423e-01, 1.424683e-01, 1.73167…
1.600000e+00	1.910155e-01, 1.827942e+00, 1.369149e+00, 3.995866e-01, 4.974015e-01, 2.684315e-02, 1.183480e+00, 4.010688e-02, 7.556781e-01, 1.653424e-01, 9.433780e-01, 4.553962e-01, 1.145375e+00, 1.124672e+00, 7.801219e-01, 2.567095e-01, 9.607972e-02, 1.196138e-01, 1.627185e+00, 1.132963e+00, 1.201587e+00, 4.916512e-01, 5.081902e-02, 1.567063e+00, 1.286961e+00, 8.197161e-01, 1.255508e+00, 1.422721e-01, 2.09735…
1.800000e+00	1.232548e-01, 2.109454e+00, 1.083249e+00, 3.075205e-01, 4.816656e-01, 2.035424e-02, 1.168184e+00, 2.869766e-02, 9.630457e-01, 1.089764e-01, 1.065244e+00, 4.028210e-01, 1.398275e+00, 1.178119e+00, 6.307223e-01, 2.345805e-01, 6.594292e-02, 8.204425e-02, 1.616452e+00, 1.024674e+00, 1.322190e+00, 3.631880e-01, 3.427088e-02, 1.437663e+00, 1.614212e+00, 7.201337e-01, 1.182534e+00, 2.035045e-01, 3.07929…
2.000000e+00	1.434781e-01, 2.219969e+00, 9.249375e-01, 2.281849e-01, 3.885318e-01, 1.684766e-02, 1.251017e+00, 3.241040e-02, 9.828326e-01, 6.254323e-02, 1.050308e+00, 4.451406e-01, 1.442722e+00, 1.514075e+00, 5.335088e-01, 1.716218e-01, 3.784765e-02, 5.209837e-02, 1.526502e+00, 7.051378e-01, 1.282473e+00, 2.767819e-01, 2.761763e-02, 1.324800e+00, 1.568972e+00, 8.820500e-01, 1.373847e+00, 3.705048e-01, 3.66557…
0.000000e+00	1.502060e+00, 2.110451e+00, 2.387212e+00, 1.117664e+00, 1.480179e+00, 2.059789e+00, 9.648459e-02, 1.948379e+00, 2.915353e+00, 1.823415e-01, 2.082733e+00, 1.492243e+00, 1.527448e+00, 1.015413e+00, 3.090556e+00, 1.517755e+00, 1.789781e+00, 3.598601e-01, 2.958615e+00, 1.495175e-02, 2.452579e+00, 6.654578e-01, 1.915404e+00, 1.741029e+00, 2.237418e+00, 1.850070e-01, 1.854677e+00, 2.686886e+00, 1.52448…
2.000000e-01	1.287172e+00, 2.165688e+00, 1.648623e+00, 7.899641e-01, 9.354980e-01, 1.087360e+00, 4.549323e-01, 1.267724e+00, 2.145936e+00, 4.244205e-01, 1.059008e+00, 7.012588e-01, 1.198458e+00, 1.080357e+00, 2.616847e+00, 1.098541e+00, 1.489456e+00, 2.085777e-01, 2.294097e+00, 1.698772e-02, 2.193416e+00, 5.726895e-01, 1.276180e+00, 1.349148e+00, 1.677350e+00, 1.159931e-01, 1.262559e+00, 1.593075e+00, 1.16207…
4.000000e-01	1.219647e+00, 2.105449e+00, 1.528335e+00, 3.776557e-01, 5.153130e-01, 7.547259e-01, 6.680049e-01, 8.924703e-01, 1.828587e+00, 5.039608e-01, 8.320105e-01, 4.261169e-01, 8.819971e-01, 9.887302e-01, 2.284066e+00, 9.054799e-01, 1.022399e+00, 1.608485e-01, 1.705644e+00, 1.957894e-02, 2.114670e+00, 4.987038e-01, 7.361100e-01, 1.443429e+00, 1.808230e+00, 1.001492e-01, 1.518968e+00, 1.337785e+00, 1.03258…
6.000000e-01	1.057469e+00, 2.045592e+00, 1.255762e+00, 3.035796e-01, 3.510494e-01, 4.062565e-01, 1.152463e+00, 7.185057e-01, 1.447793e+00, 3.427081e-01, 5.703853e-01, 1.999727e-01, 1.032282e+00, 1.028506e+00, 1.667998e+00, 6.545759e-01, 7.589206e-01, 1.020242e-01, 1.736966e+00, 2.591742e-02, 1.736074e+00, 3.926068e-01, 4.932636e-01, 1.265146e+00, 1.324604e+00, 1.812354e-01, 1.397569e+00, 9.905814e-01, 1.11628…
8.000000e-01	6.160631e-01, 2.057517e+00, 1.056619e+00, 1.734695e-01, 3.157531e-01, 1.946210e-01, 1.157700e+00, 4.836506e-01, 1.404747e+00, 3.074955e-01, 6.318688e-01, 1.640562e-01, 1.179574e+00, 1.145724e+00, 1.895463e+00, 4.815278e-01, 3.818051e-01, 7.267701e-02, 1.977056e+00, 4.793730e-02, 1.557935e+00, 2.853118e-01, 3.270814e-01, 1.116038e+00, 1.056100e+00, 4.011495e-01, 1.363182e+00, 1.045914e+00, 8.23397…
1.000000e+00	6.972954e-01, 2.264253e+00, 7.309807e-01, 9.612363e-02, 3.004194e-01, 1.555916e-01, 1.138794e+00, 3.320146e-01, 1.103429e+00, 2.211816e-01, 6.302022e-01, 1.854439e-01, 1.208669e+00, 8.999027e-01, 1.424567e+00, 4.009382e-01, 2.128971e-01, 4.437310e-02, 1.764827e+00, 5.708766e-02, 1.882546e+00, 3.240741e-01, 2.152607e-01, 1.085939e+00, 1.053567e+00, 4.932854e-01, 1.370615e+00, 9.957028e-01, 9.67291…
1.200000e+00	5.174045e-01, 2.330208e+00, 6.990033e-01, 9.617897e-02, 2.566387e-01, 8.121325e-02, 1.281328e+00, 2.179014e-01, 9.629130e-01, 1.554446e-01, 9.009394e-01, 3.367636e-01, 1.264645e+00, 1.125750e+00, 1.059805e+00, 3.128572e-01, 1.430576e-01, 3.634434e-02, 1.684066e+00, 8.344571e-02, 1.591210e+00, 1.992999e-01, 1.616360e-01, 1.280673e+00, 1.076838e+00, 5.928271e-01, 1.411576e+00, 8.262750e-01, 9.41787…
1.400000e+00	5.617945e-01, 2.665906e+00, 6.155368e-01, 6.654756e-02, 2.765100e-01, 4.357615e-02, 1.381791e+00, 1.437206e-01, 1.077071e+00, 9.411303e-02, 9.468074e-01, 3.675821e-01, 1.400519e+00, 1.091174e+00, 1.081339e+00, 2.320661e-01, 1.187376e-01, 2.086297e-02, 1.873170e+00, 8.988369e-02, 1.886578e+00, 2.034102e-01, 9.016524e-02, 1.293885e+00, 1.026740e+00, 6.970813e-01, 1.449421e+00, 8.908269e-01, 8.73904…
1.600000e+00	4.395530e-01, 2.377150e+00, 5.281317e-01, 4.202859e-02, 3.331653e-01, 2.846626e-02, 1.439766e+00, 1.182171e-01, 9.664288e-01, 5.948887e-02, 1.057496e+00, 3.936501e-01, 1.235265e+00, 1.362374e+00, 8.098913e-01, 1.622327e-01, 6.129917e-02, 1.781154e-02, 1.955953e+00, 1.274274e-01, 1.556377e+00, 1.535348e-01, 7.499062e-02, 1.337314e+00, 9.664490e-01, 6.513060e-01, 1.254092e+00, 9.074579e-01, 8.86196…
1.800000e+00	3.278556e-01, 2.231926e+00, 7.537448e-01, 4.495669e-02, 3.058821e-01, 1.937134e-02, 1.320331e+00, 7.355934e-02, 1.088754e+00, 3.962482e-02, 9.231758e-01, 4.719551e-01, 1.162498e+00, 1.338794e+00, 5.920867e-01, 1.423046e-01, 3.804739e-02, 9.581839e-03, 2.117336e+00, 1.425296e-01, 1.674181e+00, 1.198317e-01, 4.372224e-02, 1.554393e+00, 9.901931e-01, 7.936782e-01, 1.221430e+00, 8.933311e-01, 7.73750…
2.000000e+00	2.802207e-01, 2.389697e+00, 7.117540e-01, 5.108874e-02, 3.691864e-01, 1.452577e-02, 1.489042e+00, 5.784895e-02, 1.167022e+00, 2.763296e-02, 9.122862e-01, 4.519398e-01, 1.081727e+00, 1.330355e+00, 6.326861e-01, 9.290122e-02, 2.364565e-02, 7.047580e-03, 1.757393e+00, 1.496364e-01, 1.317421e+00, 8.694689e-02, 3.224392e-02, 1.328053e+00, 1.137218e+00, 8.069063e-01, 1.122443e+00, 8.956012e-01, 8.73419…
0.000000e+00	3.096833e+00, 3.242493e-01, 2.055844e+00, 2.485439e+00, 2.247803e+00, 2.380691e+00, 2.004999e+00, 1.052669e+00, 3.235976e+00, 3.043933e+00, 5.239309e-01, 2.006532e+00, 7.923123e-01, 1.160673e+00, 2.621189e+00, 2.091813e+00, 1.602049e+00, 9.593548e-01, 1.200202e-01, 7.796984e-01, 2.092089e+00, 8.611553e-01, 4.843960e-01, 1.068059e+00, 2.104553e+00, 2.819673e+00, 8.396474e-01, 1.641135e+00, 2.06379…
2.000000e-01	2.432609e+00, 2.523379e-01, 2.014775e+00, 1.344396e+00, 1.719956e+00, 1.358778e+00, 1.388687e+00, 7.928580e-01, 2.192368e+00, 2.121801e+00, 3.511409e-01, 1.300300e+00, 1.052821e+00, 1.020217e+00, 2.163208e+00, 2.119651e+00, 1.411256e+00, 5.356015e-01, 1.122925e-01, 9.230837e-01, 1.637656e+00, 8.768835e-01, 3.689631e-01, 8.936381e-01, 1.742205e+00, 1.703861e+00, 6.810072e-01, 1.008740e+00, 1.66912…
4.000000e-01	1.610549e+00, 3.540811e-01, 1.723348e+00, 9.433136e-01, 7.425083e-01, 8.673556e-01, 9.407983e-01, 6.176422e-01, 1.403398e+00, 1.675929e+00, 1.872767e-01, 7.687814e-01, 1.127174e+00, 9.254879e-01, 2.117103e+00, 1.963327e+00, 1.081100e+00, 3.352970e-01, 7.362882e-02, 8.770247e-01, 1.507295e+00, 8.405932e-01, 2.826275e-01, 1.031224e+00, 1.163294e+00, 9.992214e-01, 4.936016e-01, 7.866563e-01, 1.17010…
6.000000e-01	1.554281e+00, 6.297516e-01, 1.549827e+00, 8.273272e-01, 4.791501e-01, 4.542184e-01, 7.177427e-01, 3.587069e-01, 9.290630e-01, 1.369189e+00, 2.153325e-01, 4.464184e-01, 1.256107e+00, 9.177290e-01, 2.077900e+00, 1.230860e+00, 8.932794e-01, 2.739074e-01, 8.494202e-02, 1.134944e+00, 1.056736e+00, 1.120444e+00, 2.942661e-01, 8.649853e-01, 1.257086e+00, 8.139204e-01, 2.805150e-01, 5.940755e-01, 8.55384…
8.000000e-01	1.136115e+00, 1.125367e+00, 1.357635e+00, 5.702750e-01, 4.011092e-01, 3.344974e-01, 4.189486e-01, 2.408311e-01, 7.759725e-01, 1.051817e+00, 4.463330e-01, 2.014965e-01, 1.288846e+00, 1.122292e+00, 1.957538e+00, 9.743225e-01, 6.745550e-01, 1.573399e-01, 1.680166e-01, 1.340337e+00, 7.815038e-01, 1.387779e+00, 1.974969e-01, 1.010318e+00, 1.457098e+00, 6.993879e-01, 2.487919e-01, 3.523088e-01, 4.24390…
1.000000e+00	8.243174e-01, 1.187778e+00, 1.408524e+00, 5.639700e-01, 4.693073e-01, 1.600472e-01, 3.259894e-01, 1.738348e-01, 6.719212e-01, 9.010617e-01, 6.312351e-01, 1.979570e-01, 1.492317e+00, 1.323074e+00, 1.701620e+00, 1.031689e+00, 4.404158e-01, 1.211354e-01, 3.652896e-01, 1.739139e+00, 8.703699e-01, 1.184015e+00, 1.907380e-01, 1.336295e+00, 1.542083e+00, 8.507005e-01, 2.955018e-01, 2.466816e-01, 2.87480…
1.200000e+00	7.041501e-01, 1.641122e+00, 1.362850e+00, 4.624770e-01, 4.840750e-01, 8.519337e-02, 3.588148e-01, 1.412880e-01, 3.902823e-01, 6.455255e-01, 7.003336e-01, 2.747794e-01, 1.154075e+00, 1.258178e+00, 1.414491e+00, 4.983605e-01, 2.818366e-01, 7.550345e-02, 6.570058e-01, 1.923627e+00, 9.702300e-01, 9.002960e-01, 1.082989e-01, 1.227945e+00, 1.635883e+00, 7.357782e-01, 6.152056e-01, 1.371996e-01, 1.75437…
1.400000e+00	6.401651e-01, 1.724559e+00, 1.397859e+00, 5.402701e-01, 4.553866e-01, 5.736607e-02, 6.235640e-01, 8.134573e-02, 3.289004e-01, 5.213177e-01, 1.054616e+00, 2.957572e-01, 1.558457e+00, 1.149323e+00, 1.309599e+00, 5.186254e-01, 1.598620e-01, 6.165962e-02, 9.222937e-01, 2.006520e+00, 9.803785e-01, 1.065216e+00, 8.853179e-02, 1.293159e+00, 1.665932e+00, 7.581886e-01, 8.110179e-01, 9.117646e-02, 1.20130…
1.600000e+00	3.929032e-01, 1.770086e+00, 1.244320e+00, 4.484596e-01, 4.045025e-01, 2.793892e-02, 9.139385e-01, 6.787270e-02, 4.109201e-01, 2.959490e-01, 8.147796e-01, 3.294855e-01, 1.357582e+00, 1.427739e+00, 1.217767e+00, 3.214101e-01, 9.192155e-02, 3.919060e-02, 1.013346e+00, 1.662034e+00, 1.099618e+00, 9.937928e-01, 5.848176e-02, 1.379616e+00, 1.622726e+00, 8.058146e-01, 1.209064e+00, 4.908791e-02, 9.63348…
1.800000e+00	2.896147e-01, 1.909559e+00, 1.475633e+00, 3.655240e-01, 5.106277e-01, 1.619005e-02, 9.702296e-01, 5.183431e-02, 5.992643e-01, 1.706265e-01, 9.249967e-01, 3.467004e-01, 1.395241e+00, 1.296025e+00, 8.783412e-01, 2.559630e-01, 7.074742e-02, 2.286503e-02, 1.216232e+00, 1.415968e+00, 1.042370e+00, 7.847843e-01, 4.916181e-02, 1.452876e+00, 1.633477e+00, 7.746464e-01, 1.245562e+00, 3.675304e-02, 6.78492…
2.000000e+00	2.872098e-01, 2.322822e+00, 1.233223e+00, 2.808171e-01, 5.504669e-01, 1.118317e-02, 9.777177e-01, 4.927367e-02, 8.004551e-01, 1.379300e-01, 8.593680e-01, 4.768502e-01, 1.268148e+00, 1.173560e+00, 7.486566e-01, 2.691831e-01, 4.052818e-02, 1.907363e-02, 1.521833e+00, 9.690691e-01, 1.382850e+00, 7.000014e-01, 4.134957e-02, 1.443811e+00, 1.609562e+00, 8.729557e-01, 1.058880e+00, 5.909934e-02, 1.14902…
0.000000e+00	2.616620e+00, 4.934829e-01, 2.358245e+00, 1.711491e+00, 1.737795e+00, 2.153102e+00, 3.072903e+00, 2.203148e+00, 5.681560e-01, 1.889731e+00, 2.928742e-01, 2.619656e+00, 2.478609e+00, 5.027923e-01, 1.582602e+00, 1.612090e+00, 3.006230e+00, 2.074444e+00, 2.604064e+00, 3.003035e-02, 3.335847e+00, 2.943143e+00, 2.760665e+00, 4.352090e-01, 2.395721e+00, 2.036880e+00, 2.511597e+00, 8.111582e-01, 1.20511…
2.000000e-01	2.348166e+00, 4.722089e-01, 1.856503e+00, 1.191969e+00, 1.212555e+00, 1.372199e+00, 1.812282e+00, 1.165056e+00, 3.013491e-01, 1.596283e+00, 1.618445e-01, 1.463471e+00, 1.981741e+00, 5.453319e-01, 1.992626e+00, 1.383563e+00, 2.126709e+00, 1.649219e+00, 2.308428e+00, 2.494880e-02, 2.421365e+00, 2.546281e+00, 1.378950e+00, 7.685541e-01, 2.047402e+00, 1.446441e+00, 1.468947e+00, 8.355779e-01, 9.73033…
4.000000e-01	1.621582e+00, 7.957603e-01, 1.672740e+00, 6.124636e-01, 6.835416e-01, 1.038491e+00, 1.391185e+00, 5.248860e-01, 2.170393e-01, 1.176622e+00, 1.294381e-01, 9.013460e-01, 1.293473e+00, 7.458500e-01, 2.091304e+00, 9.686730e-01, 1.837272e+00, 1.308839e+00, 1.830501e+00, 5.519325e-02, 1.642849e+00, 1.886279e+00, 1.116016e+00, 9.106537e-01, 1.707920e+00, 7.659489e-01, 1.021166e+00, 8.509839e-01, 1.02468…
6.000000e-01	1.297205e+00, 1.145740e+00, 1.306331e+00, 4.031768e-01, 5.060806e-01, 5.591062e-01, 1.445032e+00, 3.703562e-01, 1.032954e-01, 1.287541e+00, 1.546967e-01, 6.220876e-01, 1.149173e+00, 1.013676e+00, 1.859192e+00, 7.842619e-01, 1.647929e+00, 1.251190e+00, 1.366724e+00, 2.402764e-01, 1.496189e+00, 1.413219e+00, 7.166660e-01, 8.074437e-01, 1.473928e+00, 6.112973e-01, 9.406010e-01, 9.173829e-01, 1.11493…
8.000000e-01	8.652820e-01, 1.360549e+00, 1.078240e+00, 3.338400e-01, 3.379210e-01, 4.076363e-01, 1.136403e+00, 2.378962e-01, 6.989316e-02, 7.233867e-01, 3.047083e-01, 2.720103e-01, 1.128080e+00, 9.405115e-01, 1.986344e+00, 7.711009e-01, 8.388016e-01, 8.285324e-01, 1.466913e+00, 5.405070e-01, 1.220733e+00, 1.678487e+00, 4.774897e-01, 8.992930e-01, 1.343746e+00, 6.260892e-01, 9.895053e-01, 9.072332e-01, 1.04077…
1.000000e+00	6.869624e-01, 1.812971e+00, 9.430927e-01, 2.454085e-01, 2.953254e-01, 2.182869e-01, 1.440731e+00, 1.758293e-01, 4.930034e-02, 5.047023e-01, 5.173988e-01, 2.116615e-01, 1.059690e+00, 1.095697e+00, 1.977367e+00, 4.392441e-01, 5.372483e-01, 5.349769e-01, 1.510170e+00, 6.351796e-01, 1.212265e+00, 1.178652e+00, 3.747843e-01, 1.164249e+00, 1.150347e+00, 5.482455e-01, 1.226010e+00, 8.018734e-01, 9.71499…
1.200000e+00	5.753418e-01, 1.908167e+00, 7.877721e-01, 1.811783e-01, 3.483970e-01, 1.255325e-01, 1.139245e+00, 1.294818e-01, 9.565972e-02, 3.043044e-01, 6.426403e-01, 2.261816e-01, 1.149803e+00, 1.141767e+00, 1.272534e+00, 3.748533e-01, 3.280264e-01, 3.398195e-01, 1.473485e+00, 6.727035e-01, 1.690374e+00, 8.274434e-01, 1.884526e-01, 1.243221e+00, 1.064326e+00, 7.005708e-01, 1.133501e+00, 7.929748e-01, 9.26801…
1.400000e+00	5.211033e-01, 1.737880e+00, 9.201086e-01, 1.540152e-01, 4.237361e-01, 8.856564e-02, 1.193056e+00, 7.902921e-02, 2.251071e-01, 2.128461e-01, 8.009186e-01, 3.459039e-01, 1.097933e+00, 1.353183e+00, 1.558360e+00, 3.364285e-01, 1.771353e-01, 2.992005e-01, 1.797159e+00, 5.550415e-01, 1.470369e+00, 9.893088e-01, 1.717341e-01, 9.726861e-01, 1.280812e+00, 6.280406e-01, 1.069685e+00, 7.730565e-01, 8.33162…
1.600000e+00	4.318032e-01, 2.229063e+00, 1.018646e+00, 1.035523e-01, 3.806860e-01, 5.942425e-02, 1.102781e+00, 5.221669e-02, 4.748005e-01, 1.466737e-01, 9.172358e-01, 3.023608e-01, 1.162910e+00, 1.198287e+00, 1.095298e+00, 2.815738e-01, 1.128369e-01, 1.780237e-01, 1.314693e+00, 6.422374e-01, 1.729131e+00, 7.639742e-01, 9.985469e-02, 1.214416e+00, 1.275517e+00, 7.102163e-01, 1.061441e+00, 7.469101e-01, 8.45434…
1.800000e+00	3.223885e-01, 2.040962e+00, 9.504304e-01, 1.137043e-01, 3.432608e-01, 3.895269e-02, 1.290807e+00, 5.366471e-02, 6.759496e-01, 9.508640e-02, 1.065782e+00, 3.588076e-01, 1.163464e+00, 1.235161e+00, 6.424898e-01, 1.637689e-01, 9.031648e-02, 1.347660e-01, 1.709018e+00, 5.680990e-01, 1.443854e+00, 6.826810e-01, 7.612743e-02, 1.319719e+00, 1.357295e+00, 8.201711e-01, 1.204463e+00, 8.978219e-01, 9.63058…
2.000000e+00	2.620025e-01, 2.414005e+00, 1.060046e+00, 1.201293e-01, 4.317100e-01, 2.820433e-02, 1.375801e+00, 5.864336e-02, 9.295908e-01, 6.145435e-02, 8.860318e-01, 3.709805e-01, 1.421717e+00, 1.403619e+00, 7.578207e-01, 1.373855e-01, 4.638512e-02, 6.339370e-02, 1.989981e+00, 4.358879e-01, 1.391376e+00, 4.926807e-01, 6.408693e-02, 1.225552e+00, 1.050073e+00, 7.970502e-01, 1.124225e+00, 7.933119e-01, 6.59785…
0.000000e+00	1.873205e+00, 1.534118e-01, 1.510549e+00, 1.510667e+00, 1.190459e+00, 1.994075e+00, 7.847548e-01, 1.073121e+00, 1.921468e+00, 3.185572e+00, 1.451644e+00, 1.776402e+00, 2.337609e+00, 2.570233e+00, 2.021161e+00, 2.172004e+00, 2.070254e+00, 8.266737e-01, 2.354534e+00, 9.283672e-01, 8.444498e-01, 1.512678e+00, 2.333184e+00, 2.166733e+00, 1.966591e+00, 2.129856e+00, 1.962273e+00, 1.518707e+00, 6.31119…
2.000000e-01	1.805763e+00, 1.786897e-01, 1.592263e+00, 1.122694e+00, 9.698252e-01, 1.318426e+00, 5.565162e-01, 6.291280e-01, 8.954970e-01, 2.169141e+00, 1.012961e+00, 1.247884e+00, 1.647475e+00, 2.438220e+00, 1.701443e+00, 2.211022e+00, 1.724243e+00, 6.943563e-01, 1.640515e+00, 6.581281e-01, 5.081536e-01, 1.487305e+00, 1.376226e+00, 2.127704e+00, 1.719398e+00, 1.262307e+00, 1.180072e+00, 1.223359e+00, 5.96638…
4.000000e-01	1.246723e+00, 3.014582e-01, 1.518539e+00, 1.134405e+00, 6.925485e-01, 7.794762e-01, 3.518437e-01, 3.914100e-01, 5.689925e-01, 1.665485e+00, 7.517333e-01, 6.759912e-01, 1.154998e+00, 2.532418e+00, 1.419474e+00, 1.783487e+00, 1.308383e+00, 4.755485e-01, 1.303911e+00, 8.245314e-01, 5.250878e-01, 1.431637e+00, 1.058547e+00, 1.841290e+00, 1.702398e+00, 1.052056e+00, 7.697773e-01, 9.909527e-01, 6.50199…
6.000000e-01	9.339098e-01, 3.943209e-01, 1.305699e+00, 1.051528e+00, 6.861216e-01, 5.461742e-01, 2.508177e-01, 2.505500e-01, 3.450036e-01, 1.582067e+00, 7.189529e-01, 4.495876e-01, 1.138146e+00, 2.392464e+00, 9.238829e-01, 1.909317e+00, 9.028093e-01, 2.930081e-01, 9.190640e-01, 1.201089e+00, 3.780529e-01, 1.480817e+00, 4.636184e-01, 1.606203e+00, 1.785513e+00, 9.124725e-01, 6.022032e-01, 7.990129e-01, 6.42802…
8.000000e-01	7.401558e-01, 6.389341e-01, 1.701369e+00, 1.021867e+00, 5.455886e-01, 5.515298e-01, 1.862430e-01, 2.237917e-01, 1.928187e-01, 1.367306e+00, 8.889179e-01, 4.584018e-01, 1.116547e+00, 2.034812e+00, 7.495415e-01, 1.411095e+00, 4.793870e-01, 1.819763e-01, 8.203258e-01, 1.155471e+00, 3.375948e-01, 1.143934e+00, 2.667917e-01, 1.453383e+00, 1.524833e+00, 8.340299e-01, 3.289043e-01, 5.366547e-01, 4.42378…
1.000000e+00	6.538545e-01, 4.933798e-01, 1.390516e+00, 9.999948e-01, 5.681765e-01, 3.453075e-01, 1.179546e-01, 1.485955e-01, 1.134342e-01, 1.285614e+00, 1.084879e+00, 4.263697e-01, 1.203125e+00, 2.273885e+00, 7.325170e-01, 1.049567e+00, 2.796937e-01, 1.438646e-01, 5.703818e-01, 1.468924e+00, 2.472293e-01, 1.384154e+00, 1.655626e-01, 1.745160e+00, 1.697039e+00, 8.219320e-01, 3.268033e-01, 4.211520e-01, 4.22057…
1.200000e+00	4.471468e-01, 6.710533e-01, 1.442637e+00, 1.133629e+00, 5.866170e-01, 2.096288e-01, 8.831851e-02, 8.289249e-02, 8.972207e-02, 1.151459e+00, 9.545806e-01, 4.169621e-01, 1.302144e+00, 2.212186e+00, 5.409357e-01, 9.614702e-01, 2.119853e-01, 1.112019e-01, 6.352155e-01, 1.622648e+00, 2.283372e-01, 1.150910e+00, 7.738827e-02, 1.821108e+00, 1.265905e+00, 1.028024e+00, 3.521095e-01, 2.665970e-01, 2.55612…
1.400000e+00	4.529108e-01, 7.892668e-01, 1.605338e+00, 9.845888e-01, 4.637506e-01, 1.398438e-01, 7.093937e-02, 7.578908e-02, 7.746708e-02, 7.659647e-01, 8.700439e-01, 3.360625e-01, 1.504224e+00, 1.562576e+00, 4.177011e-01, 1.013536e+00, 1.351183e-01, 6.305540e-02, 6.822926e-01, 1.555551e+00, 1.802982e-01, 1.484598e+00, 4.751862e-02, 1.127991e+00, 1.488006e+00, 9.737605e-01, 5.130425e-01, 1.185383e-01, 1.65749…
1.600000e+00	3.372443e-01, 9.814861e-01, 1.825886e+00, 1.004683e+00, 4.522438e-01, 1.401198e-01, 2.563919e-01, 5.941489e-02, 6.260692e-02, 6.956344e-01, 8.553132e-01, 4.083940e-01, 1.389434e+00, 1.618269e+00, 3.676453e-01, 1.089315e+00, 8.233789e-02, 4.983010e-02, 6.924951e-01, 1.582168e+00, 2.417577e-01, 1.241349e+00, 2.496331e-02, 1.620987e+00, 1.645181e+00, 7.713958e-01, 7.770475e-01, 8.985097e-02, 1.17428…
1.800000e+00	2.843874e-01, 8.831260e-01, 1.809574e+00, 1.149782e+00, 3.930825e-01, 1.533004e-01, 6.073908e-01, 5.745590e-02, 4.118691e-02, 5.537436e-01, 1.054815e+00, 4.951475e-01, 1.251116e+00, 1.439748e+00, 3.197387e-01, 8.657847e-01, 5.566640e-02, 3.264369e-02, 9.553652e-01, 1.716743e+00, 2.556329e-01, 1.504501e+00, 1.845376e-02, 1.658819e+00, 1.691131e+00, 8.789389e-01, 9.449540e-01, 5.771638e-02, 7.73528…
2.000000e+00	2.822938e-01, 1.062504e+00, 1.686961e+00, 9.290759e-01, 4.860832e-01, 1.815148e-01, 9.309316e-01, 4.903984e-02, 4.787352e-02, 5.004163e-01, 1.057763e+00, 4.599867e-01, 1.177976e+00, 1.753268e+00, 2.521861e-01, 8.267876e-01, 2.783118e-02, 2.189258e-02, 1.062797e+00, 1.697160e+00, 2.902784e-01, 1.230164e+00, 1.060197e-02, 1.519004e+00, 1.199051e+00, 8.610246e-01, 1.060590e+00, 3.736331e-02, 6.92407…
0.000000e+00	2.880882e+00, 2.185093e+00, 2.720095e+00, 1.627324e+00, 2.443330e+00, 2.528346e-01, 2.663884e+00, 1.089639e+00, 1.154816e+00, 2.258627e-01, 8.448951e-01, 7.169047e-01, 6.809535e-01, 2.653695e+00, 1.271143e+00, 2.009119e+00, 2.866401e-01, 1.797951e+00, 9.708205e-01, 2.330784e+00, 8.427506e-01, 1.240034e+00, 1.450865e+00, 2.617032e+00, 2.364377e+00, 2.473171e+00, 8.031184e-01, 9.794990e-01, 8.20634…
2.000000e-01	1.816294e+00, 1.620020e+00, 2.318812e+00, 1.268127e+00, 1.916082e+00, 2.754059e-01, 1.846767e+00, 8.600463e-01, 9.500113e-01, 6.519367e-01, 6.564350e-01, 5.260751e-01, 5.633827e-01, 2.077144e+00, 9.465366e-01, 2.662830e+00, 6.586115e-01, 1.195816e+00, 7.857274e-01, 1.826846e+00, 9.305349e-01, 7.507836e-01, 8.677326e-01, 2.075954e+00, 2.093505e+00, 1.542851e+00, 9.604025e-01, 6.791606e-01, 4.31599…
4.000000e-01	1.779254e+00, 1.580973e+00, 1.736524e+00, 9.165523e-01, 1.063908e+00, 1.922056e-01, 1.368974e+00, 8.080227e-01, 8.197224e-01, 8.132681e-01, 6.070860e-01, 5.339753e-01, 8.975868e-01, 1.423277e+00, 8.269261e-01, 1.783011e+00, 8.084375e-01, 1.019811e+00, 5.500848e-01, 2.076651e+00, 1.298312e+00, 7.211763e-01, 4.606416e-01, 1.382876e+00, 2.126842e+00, 1.144217e+00, 9.921368e-01, 4.020849e-01, 2.24404…
6.000000e-01	1.648650e+00, 1.886503e+00, 1.330250e+00, 6.854226e-01, 8.716633e-01, 1.171917e-01, 1.337869e+00, 6.675105e-01, 8.774415e-01, 8.632416e-01, 7.767721e-01, 5.038271e-01, 9.024412e-01, 1.377462e+00, 5.540501e-01, 1.583129e+00, 8.120646e-01, 6.143551e-01, 5.468041e-01, 1.718846e+00, 9.781807e-01, 6.878616e-01, 2.628045e-01, 1.198563e+00, 1.786820e+00, 1.030114e+00, 1.170655e+00, 2.164489e-01, 1.99681…
8.000000e-01	1.278227e+00, 1.667513e+00, 1.255488e+00, 7.075107e-01, 7.895833e-01, 6.258934e-02, 1.255018e+00, 4.880688e-01, 9.148631e-01, 8.129595e-01, 7.971449e-01, 4.666936e-01, 1.081159e+00, 1.255900e+00, 5.502526e-01, 1.145229e+00, 4.985517e-01, 4.530266e-01, 4.315720e-01, 1.279316e+00, 1.157377e+00, 8.797060e-01, 1.424101e-01, 1.406614e+00, 1.660245e+00, 9.087697e-01, 9.856381e-01, 1.511633e-01, 1.09045…
1.000000e+00	1.121975e+00, 1.950544e+00, 9.119136e-01, 4.406830e-01, 5.074999e-01, 4.639127e-02, 1.017708e+00, 3.062574e-01, 1.078756e+00, 7.796963e-01, 9.240186e-01, 4.331612e-01, 1.212258e+00, 1.416999e+00, 4.236900e-01, 8.491626e-01, 2.959878e-01, 2.793211e-01, 5.783422e-01, 1.302716e+00, 1.159696e+00, 8.129072e-01, 7.966770e-02, 1.503628e+00, 2.147780e+00, 9.461110e-01, 1.021628e+00, 8.772664e-02, 1.02384…
1.200000e+00	8.197043e-01, 2.014431e+00, 6.158763e-01, 3.646028e-01, 4.635329e-01, 2.142179e-02, 1.276582e+00, 2.464004e-01, 7.728540e-01, 5.461133e-01, 9.460568e-01, 5.259365e-01, 1.229286e+00, 1.483395e+00, 3.616185e-01, 6.872434e-01, 1.977931e-01, 1.812199e-01, 8.179611e-01, 1.148245e+00, 1.292135e+00, 5.232575e-01, 5.130471e-02, 1.182133e+00, 1.656044e+00, 9.629873e-01, 1.259162e+00, 8.997126e-02, 1.53487…
1.400000e+00	6.156183e-01, 2.132737e+00, 6.444870e-01, 2.978281e-01, 4.624504e-01, 1.423249e-02, 1.329963e+00, 1.518981e-01, 8.429383e-01, 3.806969e-01, 1.048849e+00, 4.770016e-01, 1.366795e+00, 1.298742e+00, 2.481070e-01, 5.851881e-01, 1.201851e-01, 1.376410e-01, 8.524914e-01, 9.773105e-01, 1.198299e+00, 4.755469e-01, 3.828563e-02, 1.256655e+00, 1.841625e+00, 1.016406e+00, 1.238463e+00, 1.475156e-01, 1.66187…
1.600000e+00	4.864056e-01, 2.464818e+00, 6.157803e-01, 2.458354e-01, 4.973093e-01, 9.261564e-03, 1.340206e+00, 1.010081e-01, 1.055469e+00, 2.934713e-01, 1.026690e+00, 4.634506e-01, 1.219720e+00, 1.703832e+00, 2.186462e-01, 3.940452e-01, 8.099044e-02, 9.561914e-02, 1.234899e+00, 1.084601e+00, 1.475868e+00, 5.022939e-01, 2.211585e-02, 1.070397e+00, 1.540515e+00, 8.736676e-01, 1.202400e+00, 2.722819e-01, 2.95020…
1.800000e+00	3.636390e-01, 2.051988e+00, 3.951207e-01, 2.200169e-01, 4.396388e-01, 4.535715e-03, 1.408316e+00, 7.868747e-02, 9.788388e-01, 1.806954e-01, 1.090347e+00, 5.521347e-01, 1.070768e+00, 1.310257e+00, 1.958483e-01, 2.906631e-01, 5.009650e-02, 6.307597e-02, 1.305362e+00, 8.075406e-01, 1.408720e+00, 3.574396e-01, 1.683452e-02, 1.447489e+00, 2.011648e+00, 8.264210e-01, 1.154907e+00, 3.527872e-01, 4.17369…
2.000000e+00	3.430847e-01, 2.195625e+00, 4.257313e-01, 1.910830e-01, 4.782851e-01, 3.481305e-03, 1.019988e+00, 6.244715e-02, 8.238669e-01, 1.258494e-01, 1.096160e+00, 4.463805e-01, 1.345091e+00, 1.556635e+00, 1.544432e-01, 2.679217e-01, 3.197020e-02, 4.027724e-02, 1.573022e+00, 6.328780e-01, 1.283285e+00, 2.718688e-01, 1.227256e-02, 1.601979e+00, 1.599478e+00, 8.432980e-01, 1.173237e+00, 5.201857e-01, 5.96596…
0.000000e+00	1.592779e+00, 1.185178e+00, 1.811020e+00, 2.586309e+00, 9.256339e-01, 2.732704e+00, 9.682301e-02, 2.365930e+00, 2.179194e+00, 2.644764e+00, 5.965514e-01, 1.944393e+00, 1.182878e+00, 8.641181e-01, 2.516802e+00, 2.589251e+00, 2.507569e+00, 3.372456e+00, 1.872302e+00, 1.888593e+00, 3.024288e+00, 2.073094e+00, 1.104561e+00, 1.636595e+00, 9.381653e-01, 1.769267e+00, 3.028673e-01, 3.527593e-01, 2.47108…
2.000000e-01	1.568474e+00, 1.074563e+00, 1.627072e+00, 2.161331e+00, 5.605509e-01, 1.913953e+00, 6.388712e-02, 1.870765e+00, 1.232322e+00, 2.359550e+00, 7.510769e-01, 1.072014e+00, 9.822109e-01, 8.200656e-01, 2.225379e+00, 2.340875e+00, 1.717091e+00, 2.258380e+00, 1.362323e+00, 1.885197e+00, 1.622588e+00, 1.897930e+00, 7.879900e-01, 1.141900e+00, 5.869498e-01, 1.398503e+00, 2.357786e-01, 1.936043e-01, 1.31516…
4.000000e-01	1.180522e+00, 9.035252e-01, 1.248280e+00, 9.807462e-01, 3.726607e-01, 1.055655e+00, 3.734434e-02, 9.776723e-01, 7.540353e-01, 1.968541e+00, 8.809821e-01, 7.435447e-01, 1.127749e+00, 1.026025e+00, 2.069874e+00, 1.700581e+00, 1.543822e+00, 1.514038e+00, 7.366813e-01, 2.150928e+00, 2.113233e+00, 1.610502e+00, 6.759554e-01, 1.204589e+00, 6.592365e-01, 1.231053e+00, 1.289749e-01, 1.159332e-01, 9.82182…
6.000000e-01	9.757559e-01, 1.064911e+00, 1.081487e+00, 7.856025e-01, 3.963398e-01, 6.706174e-01, 3.047577e-02, 6.421436e-01, 3.919663e-01, 1.586369e+00, 8.066741e-01, 3.857319e-01, 1.284832e+00, 9.988430e-01, 2.247216e+00, 1.851114e+00, 8.980377e-01, 1.311021e+00, 6.660329e-01, 1.865896e+00, 1.392674e+00, 1.655047e+00, 3.941025e-01, 1.362115e+00, 7.419519e-01, 1.261002e+00, 9.329247e-02, 7.042374e-02, 5.66651…
8.000000e-01	7.704569e-01, 1.257812e+00, 1.446364e+00, 3.933968e-01, 3.997937e-01, 3.014159e-01, 1.943468e-02, 4.229469e-01, 2.422585e-01, 1.425948e+00, 1.005795e+00, 2.451461e-01, 1.368906e+00, 1.225630e+00, 1.629804e+00, 1.227757e+00, 6.837778e-01, 1.126338e+00, 6.447445e-01, 1.832887e+00, 1.278490e+00, 1.661485e+00, 2.711475e-01, 1.343466e+00, 9.898978e-01, 1.012832e+00, 1.009426e-01, 4.546608e-02, 3.35958…
1.000000e+00	6.408747e-01, 1.304333e+00, 1.274131e+00, 3.125838e-01, 4.285147e-01, 2.111888e-01, 1.328660e-02, 1.936684e-01, 1.514640e-01, 1.028385e+00, 8.347112e-01, 1.873200e-01, 1.374831e+00, 1.289226e+00, 1.260397e+00, 1.078730e+00, 3.466382e-01, 7.183990e-01, 6.217651e-01, 1.990794e+00, 1.512748e+00, 1.509817e+00, 1.810235e-01, 1.376614e+00, 1.172348e+00, 9.467221e-01, 1.449617e-01, 2.363321e-02, 2.26341…
1.200000e+00	5.317742e-01, 1.677566e+00, 1.202248e+00, 2.832230e-01, 4.877395e-01, 1.207466e-01, 2.412509e-02, 1.664612e-01, 7.666068e-02, 7.493604e-01, 8.961850e-01, 2.441977e-01, 1.275984e+00, 1.047209e+00, 1.205331e+00, 6.876165e-01, 2.238015e-01, 4.741454e-01, 6.340156e-01, 1.995262e+00, 1.364984e+00, 1.387220e+00, 1.345715e-01, 1.356999e+00, 1.307743e+00, 1.015652e+00, 3.686006e-01, 1.316409e-02, 1.00813…
1.400000e+00	4.506599e-01, 1.755527e+00, 1.267219e+00, 1.511604e-01, 4.311338e-01, 6.134397e-02, 2.615388e-01, 1.112790e-01, 8.874973e-02, 3.942666e-01, 9.541380e-01, 2.848129e-01, 1.334236e+00, 1.372135e+00, 1.071450e+00, 4.644315e-01, 1.397294e-01, 3.656970e-01, 9.975003e-01, 2.009164e+00, 1.418406e+00, 1.145648e+00, 9.977987e-02, 1.160649e+00, 1.374597e+00, 9.596756e-01, 6.198476e-01, 7.720913e-03, 6.59388…
1.600000e+00	4.103180e-01, 1.665284e+00, 1.353869e+00, 1.685853e-01, 3.899547e-01, 3.711073e-02, 6.358382e-01, 8.255054e-02, 2.216154e-01, 3.517199e-01, 1.077366e+00, 3.740837e-01, 1.157626e+00, 1.182025e+00, 8.489201e-01, 4.369437e-01, 1.111903e-01, 1.951584e-01, 1.285312e+00, 1.906216e+00, 1.726294e+00, 9.925800e-01, 5.954825e-02, 1.412758e+00, 1.801442e+00, 7.023180e-01, 8.032529e-01, 5.524344e-03, 4.74650…
1.800000e+00	2.963370e-01, 2.417832e+00, 8.250194e-01, 1.167648e-01, 4.515118e-01, 2.292766e-02, 7.611296e-01, 6.181829e-02, 4.774137e-01, 2.223562e-01, 8.215514e-01, 4.669800e-01, 1.095608e+00, 1.144373e+00, 6.469173e-01, 2.770411e-01, 6.391128e-02, 1.770731e-01, 1.402501e+00, 1.657929e+00, 1.471148e+00, 7.566083e-01, 5.514313e-02, 1.139539e+00, 1.937946e+00, 8.912649e-01, 9.207536e-01, 5.058297e-03, 3.50871…
2.000000e+00	2.620546e-01, 2.542427e+00, 1.012773e+00, 1.382506e-01, 4.643987e-01, 1.472822e-02, 1.191576e+00, 5.230883e-02, 6.399420e-01, 1.474676e-01, 9.825737e-01, 4.413761e-01, 1.245753e+00, 1.669730e+00, 6.206450e-01, 2.513024e-01, 3.885841e-02, 1.085876e-01, 1.482282e+00, 1.456078e+00, 1.328657e+00, 6.669840e-01, 3.675940e-02, 1.589892e+00, 1.472349e+00, 8.625322e-01, 1.213740e+00, 1.127404e-02, 3.80576…
0.000000e+00	1.552824e+00, 1.079015e+00, 5.119702e-01, 2.433220e+00, 2.309856e+00, 4.031669e-01, 7.659524e-01, 9.535664e-01, 1.564339e+00, 2.331943e+00, 1.491965e+00, 1.350981e+00, 2.964538e+00, 2.898068e+00, 2.428222e+00, 2.613297e+00, 1.471871e+00, 2.217264e+00, 2.383276e+00, 1.950729e+00, 1.241211e+00, 5.366247e-02, 2.119138e+00, 1.268822e+00, 2.525138e-01, 2.258641e+00, 2.463435e+00, 2.295878e+00, 2.88016…
2.000000e-01	1.552886e+00, 1.039243e+00, 6.783325e-01, 1.604390e+00, 1.531658e+00, 4.673364e-01, 4.903165e-01, 5.053724e-01, 1.196670e+00, 2.068540e+00, 1.392316e+00, 8.755463e-01, 1.510313e+00, 2.622102e+00, 2.306816e+00, 1.867523e+00, 1.366501e+00, 1.745095e+00, 2.156477e+00, 1.687931e+00, 1.236648e+00, 3.869872e-02, 1.362504e+00, 1.463857e+00, 5.512581e-01, 1.597042e+00, 1.648064e+00, 1.598592e+00, 1.91733…
4.000000e-01	1.196560e+00, 9.290778e-01, 5.820778e-01, 8.754725e-01, 1.036214e+00, 4.508461e-01, 3.431243e-01, 3.183761e-01, 1.506351e+00, 1.630288e+00, 1.041023e+00, 5.109062e-01, 1.624801e+00, 2.401056e+00, 1.647211e+00, 1.485083e+00, 1.074047e+00, 1.191342e+00, 1.796425e+00, 1.378288e+00, 1.232655e+00, 7.367069e-02, 7.164481e-01, 1.439251e+00, 8.692442e-01, 1.261583e+00, 8.844454e-01, 1.056396e+00, 1.81414…
6.000000e-01	8.238405e-01, 1.202820e+00, 4.187283e-01, 6.840595e-01, 6.808067e-01, 3.907254e-01, 2.339854e-01, 1.825895e-01, 1.204986e+00, 1.555219e+00, 1.075966e+00, 3.815303e-01, 1.321725e+00, 1.780925e+00, 1.483999e+00, 1.343769e+00, 5.649254e-01, 7.950969e-01, 1.375665e+00, 1.324700e+00, 9.484065e-01, 2.339240e-01, 4.116417e-01, 1.362249e+00, 1.073139e+00, 1.020337e+00, 6.596538e-01, 5.788987e-01, 1.78354…
8.000000e-01	7.341302e-01, 1.174165e+00, 4.804473e-01, 6.778882e-01, 6.699316e-01, 2.831970e-01, 1.492327e-01, 1.068666e-01, 9.714607e-01, 1.078900e+00, 8.999838e-01, 4.046693e-01, 1.488041e+00, 1.974594e+00, 9.877628e-01, 1.143234e+00, 3.931865e-01, 5.586888e-01, 9.577186e-01, 1.518608e+00, 1.045672e+00, 3.899595e-01, 2.407302e-01, 1.542291e+00, 1.277257e+00, 8.677609e-01, 4.799797e-01, 4.199154e-01, 1.47700…
1.000000e+00	4.754709e-01, 1.613769e+00, 7.692634e-01, 5.340182e-01, 5.988985e-01, 1.389809e-01, 1.219300e-01, 7.092222e-02, 1.100785e+00, 9.714181e-01, 9.777094e-01, 4.696941e-01, 1.442273e+00, 2.034430e+00, 7.747410e-01, 7.903301e-01, 2.401431e-01, 3.798902e-01, 1.020156e+00, 1.464257e+00, 1.056274e+00, 5.288607e-01, 1.441574e-01, 1.387244e+00, 1.321982e+00, 1.016366e+00, 5.081997e-01, 1.884864e-01, 9.48175…
1.200000e+00	4.402205e-01, 1.646756e+00, 8.753086e-01, 4.841857e-01, 5.097247e-01, 8.698660e-02, 2.194612e-01, 5.714620e-02, 1.077646e+00, 6.220106e-01, 1.056747e+00, 3.807357e-01, 1.188542e+00, 1.900209e+00, 6.607689e-01, 6.441593e-01, 1.554519e-01, 2.433832e-01, 1.073494e+00, 1.955549e+00, 1.268882e+00, 4.747031e-01, 6.614811e-02, 1.181585e+00, 1.382515e+00, 8.911743e-01, 6.077584e-01, 1.216616e-01, 9.72487…
1.400000e+00	3.487995e-01, 1.770511e+00, 8.908501e-01, 3.021782e-01, 5.709233e-01, 5.420113e-02, 6.234957e-01, 4.027743e-02, 1.099005e+00, 3.415759e-01, 9.484798e-01, 4.253444e-01, 1.304189e+00, 1.962420e+00, 6.252490e-01, 5.994122e-01, 1.159391e-01, 1.854875e-01, 1.726401e+00, 1.484594e+00, 1.419883e+00, 4.339212e-01, 3.740417e-02, 1.347097e+00, 1.464930e+00, 8.143781e-01, 8.698731e-01, 8.465752e-02, 6.71197…
1.600000e+00	2.291846e-01, 1.913024e+00, 1.014073e+00, 2.636964e-01, 4.778479e-01, 2.910125e-02, 8.150930e-01, 3.627290e-02, 1.087841e+00, 2.489478e-01, 9.054531e-01, 4.670986e-01, 1.302776e+00, 1.772303e+00, 3.339889e-01, 3.089929e-01, 7.328661e-02, 1.442642e-01, 1.346275e+00, 1.602907e+00, 1.264738e+00, 3.584775e-01, 2.745623e-02, 1.538871e+00, 1.546774e+00, 1.010948e+00, 9.354890e-01, 6.171162e-02, 6.08053…
1.800000e+00	2.358838e-01, 2.287630e+00, 8.454315e-01, 2.239500e-01, 4.939678e-01, 1.720691e-02, 9.335832e-01, 3.975712e-02, 1.037383e+00, 1.827986e-01, 9.835960e-01, 4.616240e-01, 1.341384e+00, 1.731777e+00, 2.874947e-01, 3.178792e-01, 3.883238e-02, 7.570794e-02, 1.633774e+00, 1.432013e+00, 1.401340e+00, 2.862191e-01, 1.471295e-02, 1.525418e+00, 1.657527e+00, 8.898673e-01, 1.102656e+00, 5.187152e-02, 6.57457…
2.000000e+00	2.151955e-01, 2.134028e+00, 6.693442e-01, 2.137014e-01, 6.116072e-01, 1.297056e-02, 1.101463e+00, 4.223066e-02, 1.034204e+00, 1.409589e-01, 1.058689e+00, 4.505077e-01, 1.209286e+00, 1.539790e+00, 2.650710e-01, 2.568932e-01, 2.115065e-02, 4.778401e-02, 1.696724e+00, 1.333728e+00, 1.227578e+00, 2.960371e-01, 8.259268e-03, 1.577009e+00, 1.714022e+00, 8.058940e-01, 1.404861e+00, 9.969330e-02, 1.17212…
0.000000e+00	2.870559e+00, 2.767989e+00, 2.610106e+00, 2.861460e+00, 1.074658e+00, 3.068685e+00, 2.120309e+00, 4.821336e-01, 3.385820e+00, 2.117368e+00, 8.600520e-01, 2.586172e+00, 1.687506e+00, 1.986464e-01, 2.211100e+00, 2.020249e+00, 3.664175e-01, 2.763470e+00, 8.346665e-01, 1.767308e-01, 2.115932e+00, 1.510285e-01, 8.800462e-01, 1.049791e+00, 3.044386e+00, 5.615471e-01, 1.880161e+00, 1.721989e+00, 4.69386…
2.000000e-01	2.540835e+00, 2.133488e+00, 2.010165e+00, 1.919835e+00, 8.971696e-01, 1.647867e+00, 1.361931e+00, 2.943440e-01, 1.812340e+00, 1.675898e+00, 7.456868e-01, 1.629270e+00, 1.418006e+00, 3.742517e-01, 2.127800e+00, 1.517983e+00, 6.471185e-01, 1.734468e+00, 7.733736e-01, 1.813653e-01, 1.940571e+00, 1.079915e-01, 6.908750e-01, 1.487427e+00, 2.826507e+00, 6.887386e-01, 1.336469e+00, 8.909579e-01, 6.80841…
4.000000e-01	2.120076e+00, 1.873618e+00, 1.778473e+00, 1.364295e+00, 6.743497e-01, 9.427048e-01, 1.050874e+00, 1.860558e-01, 1.526576e+00, 1.374447e+00, 8.208974e-01, 1.104399e+00, 1.085084e+00, 6.243277e-01, 2.553865e+00, 1.712808e+00, 1.014201e+00, 1.382974e+00, 5.396188e-01, 3.893452e-01, 2.084811e+00, 9.047547e-02, 4.611913e-01, 1.358808e+00, 2.179529e+00, 6.184728e-01, 8.462409e-01, 1.050753e+00, 8.48201…
6.000000e-01	1.365420e+00, 1.519920e+00, 1.207494e+00, 7.854248e-01, 4.900308e-01, 5.585267e-01, 7.027356e-01, 9.770542e-02, 1.625485e+00, 1.318606e+00, 8.385401e-01, 5.808787e-01, 1.491580e+00, 7.858193e-01, 2.338002e+00, 1.343930e+00, 7.017866e-01, 1.214824e+00, 4.649854e-01, 5.882319e-01, 1.659500e+00, 7.871035e-02, 4.943402e-01, 1.403224e+00, 2.070669e+00, 6.795796e-01, 5.700767e-01, 1.070441e+00, 7.17970…
8.000000e-01	9.610601e-01, 1.804127e+00, 1.112828e+00, 5.608458e-01, 4.575052e-01, 2.923904e-01, 5.180975e-01, 7.366670e-02, 1.447071e+00, 9.527492e-01, 8.761035e-01, 2.977742e-01, 1.394791e+00, 9.335444e-01, 1.961887e+00, 1.123688e+00, 5.331010e-01, 1.174780e+00, 5.419509e-01, 1.015447e+00, 1.821709e+00, 7.082038e-02, 3.174459e-01, 1.415256e+00, 2.345477e+00, 7.516589e-01, 4.794998e-01, 9.328105e-01, 7.35805…
1.000000e+00	6.720570e-01, 2.071707e+00, 7.411596e-01, 3.071892e-01, 4.239953e-01, 1.826392e-01, 4.214076e-01, 5.151186e-02, 1.296924e+00, 8.057868e-01, 7.452260e-01, 1.816280e-01, 1.580105e+00, 8.934415e-01, 1.920687e+00, 9.058018e-01, 3.191132e-01, 6.299778e-01, 6.090501e-01, 1.363721e+00, 1.452859e+00, 4.566028e-02, 3.490586e-01, 1.649469e+00, 1.745080e+00, 7.586220e-01, 5.762772e-01, 5.445482e-01, 5.22042…
1.200000e+00	5.463789e-01, 1.916957e+00, 6.860254e-01, 2.265203e-01, 4.939296e-01, 1.006548e-01, 6.611404e-01, 4.334199e-02, 1.253939e+00, 5.392388e-01, 8.668100e-01, 1.279813e-01, 1.424897e+00, 9.722380e-01, 1.699970e+00, 5.411463e-01, 2.414912e-01, 5.022103e-01, 9.729555e-01, 1.396871e+00, 1.554014e+00, 4.806619e-02, 2.859004e-01, 1.257319e+00, 1.969089e+00, 6.351014e-01, 8.043512e-01, 4.151390e-01, 4.57397…
1.400000e+00	5.193251e-01, 1.636084e+00, 7.065736e-01, 1.513335e-01, 5.437484e-01, 5.907884e-02, 9.127899e-01, 3.462095e-02, 1.140141e+00, 4.349446e-01, 8.718024e-01, 1.614552e-01, 1.438673e+00, 1.218079e+00, 1.571937e+00, 4.264967e-01, 1.311975e-01, 3.238944e-01, 1.193251e+00, 1.062115e+00, 1.458839e+00, 4.582572e-02, 1.770239e-01, 1.475510e+00, 1.488866e+00, 7.136553e-01, 8.818436e-01, 2.296934e-01, 2.82746…
1.600000e+00	3.753839e-01, 2.020394e+00, 4.831243e-01, 1.213566e-01, 4.943284e-01, 3.452718e-02, 9.002405e-01, 3.212422e-02, 1.060642e+00, 2.444799e-01, 9.420697e-01, 2.126384e-01, 1.146538e+00, 1.217934e+00, 1.290429e+00, 3.777667e-01, 9.393289e-02, 2.028859e-01, 1.166536e+00, 1.338579e+00, 1.570951e+00, 3.701573e-02, 1.579618e-01, 1.513928e+00, 1.741445e+00, 8.543119e-01, 1.123067e+00, 1.843822e-01, 2.54336…
1.800000e+00	3.442573e-01, 2.267689e+00, 4.524911e-01, 8.661767e-02, 4.607373e-01, 1.911601e-02, 9.570067e-01, 3.954872e-02, 9.629473e-01, 1.795515e-01, 8.347327e-01, 3.283778e-01, 1.353734e+00, 1.168188e+00, 1.472079e+00, 2.635402e-01, 5.413440e-02, 1.833113e-01, 1.511475e+00, 1.032497e+00, 1.271769e+00, 2.553438e-02, 1.013820e-01, 1.422481e+00, 1.760194e+00, 7.759380e-01, 9.857131e-01, 1.898554e-01, 2.60856…
2.000000e+00	2.833679e-01, 2.532401e+00, 3.525336e-01, 7.318617e-02, 4.801117e-01, 1.108751e-02, 1.229931e+00, 4.109536e-02, 1.181910e+00, 1.157330e-01, 9.097073e-01, 3.645718e-01, 1.077057e+00, 1.303162e+00, 9.359460e-01, 2.067122e-01, 3.317890e-02, 9.742687e-02, 1.362193e+00, 8.774982e-01, 1.541036e+00, 2.177449e-02, 7.132435e-02, 1.539052e+00, 1.598333e+00, 9.910282e-01, 1.113591e+00, 2.533544e-01, 3.06500…
0.000000e+00	1.068109e+00, 1.143204e+00, 1.841223e+00, 2.346974e+00, 1.001821e+00, 4.188244e-01, 1.807369e+00, 2.810616e+00, 2.672069e+00, 3.138840e-01, 2.530781e+00, 1.126477e+00, 2.064774e+00, 2.283158e+00, 7.801493e-01, 1.894935e+00, 1.989629e+00, 2.501191e+00, 6.558635e-01, 2.151891e+00, 1.647021e+00, 3.400941e+00, 1.160061e+00, 8.313530e-01, 1.566502e+00, 6.834718e-01, 2.998924e-01, 1.419582e+00, 1.97303…
2.000000e-01	6.154953e-01, 8.578905e-01, 1.878073e+00, 1.586538e+00, 7.402088e-01, 3.835813e-01, 1.677038e+00, 1.376183e+00, 1.719570e+00, 6.457016e-01, 1.414755e+00, 9.382998e-01, 1.489723e+00, 2.083443e+00, 6.359661e-01, 1.642054e+00, 1.168937e+00, 1.946915e+00, 5.128966e-01, 1.978815e+00, 1.279348e+00, 2.725057e+00, 6.182314e-01, 1.041075e+00, 1.527671e+00, 3.743683e-01, 6.502524e-01, 8.402371e-01, 9.50775…
4.000000e-01	4.502324e-01, 8.407481e-01, 1.564425e+00, 1.080655e+00, 6.066689e-01, 2.152769e-01, 1.534409e+00, 9.034533e-01, 8.072216e-01, 5.881922e-01, 9.038312e-01, 5.744792e-01, 1.696139e+00, 2.109509e+00, 3.936839e-01, 1.436978e+00, 9.061222e-01, 1.572107e+00, 4.231986e-01, 2.231363e+00, 1.265464e+00, 2.020130e+00, 3.179813e-01, 1.055511e+00, 1.757493e+00, 2.187426e-01, 9.171018e-01, 5.095625e-01, 6.18337…
6.000000e-01	4.545702e-01, 9.232724e-01, 1.841114e+00, 9.439154e-01, 6.036039e-01, 1.245026e-01, 1.563692e+00, 5.301688e-01, 4.382367e-01, 6.744674e-01, 7.406921e-01, 6.712661e-01, 1.464166e+00, 1.741049e+00, 3.559774e-01, 1.047774e+00, 5.942546e-01, 9.658752e-01, 3.001992e-01, 1.880290e+00, 1.062246e+00, 2.019415e+00, 2.403740e-01, 1.282822e+00, 1.542152e+00, 2.662766e-01, 1.017655e+00, 2.930894e-01, 3.83098…
8.000000e-01	3.400885e-01, 1.234002e+00, 2.299899e+00, 7.657526e-01, 5.473545e-01, 8.650739e-02, 1.234123e+00, 3.324599e-01, 2.201622e-01, 7.519159e-01, 6.669481e-01, 5.771429e-01, 1.363232e+00, 1.782091e+00, 3.014874e-01, 9.319735e-01, 3.379431e-01, 7.051325e-01, 5.234524e-01, 1.875410e+00, 8.276735e-01, 1.959849e+00, 1.250479e-01, 1.358215e+00, 1.894652e+00, 4.240179e-01, 1.175207e+00, 1.699734e-01, 2.82626…
1.000000e+00	2.662875e-01, 1.496990e+00, 1.758068e+00, 5.619284e-01, 5.237681e-01, 4.911220e-02, 1.329863e+00, 1.399745e-01, 1.761144e-01, 5.835912e-01, 6.027863e-01, 4.812992e-01, 1.521130e+00, 1.783319e+00, 2.330744e-01, 8.911609e-01, 1.997612e-01, 3.766274e-01, 6.329882e-01, 1.797899e+00, 9.679187e-01, 2.116622e+00, 6.944156e-02, 1.295678e+00, 1.694493e+00, 4.856275e-01, 1.013983e+00, 9.841484e-02, 2.38905…
1.200000e+00	2.142846e-01, 1.534312e+00, 1.739758e+00, 5.770600e-01, 4.675192e-01, 2.781344e-02, 1.489490e+00, 1.057003e-01, 9.651904e-02, 4.351059e-01, 8.753022e-01, 4.791862e-01, 1.512886e+00, 1.332800e+00, 1.984682e-01, 5.426580e-01, 1.569258e-01, 3.411722e-01, 1.012774e+00, 1.164922e+00, 1.028821e+00, 1.729361e+00, 2.720724e-02, 1.340006e+00, 1.550156e+00, 6.625946e-01, 1.262299e+00, 6.558565e-02, 3.64851…
1.400000e+00	1.976259e-01, 1.790148e+00, 1.661270e+00, 5.335551e-01, 4.632859e-01, 1.982887e-02, 1.441153e+00, 7.542474e-02, 4.794278e-02, 2.642004e-01, 8.806614e-01, 5.157088e-01, 1.466833e+00, 1.548782e+00, 1.417011e-01, 5.705374e-01, 9.402607e-02, 1.967169e-01, 9.786568e-01, 1.439525e+00, 1.148610e+00, 1.543534e+00, 2.065877e-02, 1.412186e+00, 1.787078e+00, 6.764391e-01, 1.234245e+00, 7.612912e-02, 8.87139…
1.600000e+00	1.837989e-01, 1.577821e+00, 2.017390e+00, 4.775235e-01, 5.024864e-01, 1.151179e-02, 1.426823e+00, 5.831579e-02, 3.990987e-02, 1.868533e-01, 1.058038e+00, 4.510008e-01, 1.161758e+00, 1.652373e+00, 1.314768e-01, 4.250861e-01, 5.191420e-02, 1.541922e-01, 1.052966e+00, 9.399554e-01, 1.130081e+00, 1.397901e+00, 1.198604e-02, 1.541761e+00, 1.431237e+00, 7.930855e-01, 1.338630e+00, 1.757225e-01, 1.94900…
1.800000e+00	1.648975e-01, 2.051944e+00, 1.824847e+00, 4.176008e-01, 5.220374e-01, 9.780631e-03, 1.196800e+00, 4.128451e-02, 8.383004e-02, 1.221689e-01, 9.238195e-01, 4.880304e-01, 1.228237e+00, 1.563464e+00, 1.176533e-01, 2.943510e-01, 2.995714e-02, 8.433973e-02, 1.311489e+00, 7.122108e-01, 1.301451e+00, 1.206599e+00, 7.141952e-03, 1.690894e+00, 1.851532e+00, 8.491084e-01, 1.216618e+00, 3.146040e-01, 3.39329…
2.000000e+00	1.834727e-01, 1.701297e+00, 1.646190e+00, 3.527681e-01, 5.220412e-01, 6.752929e-03, 1.192132e+00, 3.524965e-02, 2.663943e-01, 8.540074e-02, 1.100655e+00, 4.183838e-01, 1.312679e+00, 1.379885e+00, 8.038813e-02, 1.730933e-01, 2.339616e-02, 5.902312e-02, 1.695935e+00, 6.385895e-01, 1.327929e+00, 9.229091e-01, 6.059088e-03, 1.530961e+00, 1.763984e+00, 8.229101e-01, 1.186720e+00, 4.562457e-01, 4.89013…
0.000000e+00	1.882484e+00, 1.235475e-01, 7.143493e-01, 1.630340e+00, 1.677519e+00, 1.507764e+00, 1.651582e+00, 2.449365e+00, 7.579315e-01, 1.405458e+00, 2.854498e+00, 2.712393e+00, 2.034996e+00, 1.130695e+00, 1.532456e+00, 1.373380e+00, 2.798401e+00, 2.562311e+00, 1.598866e+00, 1.286436e+00, 1.173745e+00, 2.336994e+00, 2.048984e+00, 4.241660e-01, 1.667444e+00, 9.060832e-01, 1.056766e+00, 3.001864e+00, 1.37070…
2.000000e-01	1.427457e+00, 1.555506e-01, 7.143822e-01, 1.221621e+00, 1.105480e+00, 1.185230e+00, 1.214419e+00, 1.260279e+00, 4.112106e-01, 1.196732e+00, 1.844605e+00, 1.305189e+00, 1.345364e+00, 1.076592e+00, 1.560955e+00, 1.678419e+00, 2.038339e+00, 2.222864e+00, 1.296319e+00, 1.348475e+00, 9.046611e-01, 2.402151e+00, 1.354615e+00, 6.930080e-01, 1.626384e+00, 6.738788e-01, 7.877330e-01, 1.850642e+00, 1.23174…
4.000000e-01	1.144132e+00, 3.778189e-01, 6.545530e-01, 1.033986e+00, 6.588830e-01, 8.957797e-01, 8.940978e-01, 7.840759e-01, 2.441583e-01, 1.089263e+00, 8.730743e-01, 1.032988e+00, 1.217227e+00, 9.662909e-01, 1.442932e+00, 1.455158e+00, 1.755090e+00, 1.710444e+00, 9.266266e-01, 1.548525e+00, 8.503155e-01, 2.483322e+00, 9.538679e-01, 7.907277e-01, 1.276296e+00, 4.893687e-01, 7.033355e-01, 9.873846e-01, 1.35195…
6.000000e-01	9.260367e-01, 5.810043e-01, 5.400897e-01, 9.843775e-01, 7.314231e-01, 6.644033e-01, 7.886229e-01, 4.584289e-01, 1.219813e-01, 9.735768e-01, 5.461626e-01, 6.564577e-01, 1.200159e+00, 1.372657e+00, 1.120177e+00, 9.914630e-01, 1.032353e+00, 1.396092e+00, 1.083969e+00, 1.319253e+00, 5.434647e-01, 1.840682e+00, 5.064435e-01, 9.319549e-01, 1.826894e+00, 3.757818e-01, 4.993827e-01, 5.213929e-01, 9.33241…
8.000000e-01	7.434289e-01, 6.971406e-01, 5.228961e-01, 9.362156e-01, 5.992273e-01, 6.168182e-01, 7.404904e-01, 3.391542e-01, 9.128669e-02, 8.904788e-01, 4.521914e-01, 5.509097e-01, 1.330354e+00, 1.109971e+00, 1.165753e+00, 9.040726e-01, 7.490364e-01, 1.112234e+00, 7.983574e-01, 1.575805e+00, 4.495434e-01, 1.970859e+00, 2.390180e-01, 1.123880e+00, 1.532916e+00, 2.914976e-01, 6.515439e-01, 3.683178e-01, 7.57628…
1.000000e+00	5.726556e-01, 7.530838e-01, 5.734419e-01, 9.124960e-01, 5.297795e-01, 5.119974e-01, 8.184812e-01, 2.145047e-01, 5.374744e-02, 7.077126e-01, 5.331508e-01, 4.110985e-01, 1.418055e+00, 1.261034e+00, 8.241693e-01, 9.260366e-01, 4.194374e-01, 7.472062e-01, 9.551903e-01, 1.645493e+00, 4.306582e-01, 1.789416e+00, 1.706195e-01, 1.090006e+00, 1.663231e+00, 3.544023e-01, 7.098971e-01, 1.955765e-01, 5.63218…
1.200000e+00	5.604522e-01, 9.646425e-01, 7.763590e-01, 1.083128e+00, 4.832947e-01, 4.704755e-01, 1.106105e+00, 1.382694e-01, 2.840102e-02, 5.576000e-01, 4.483794e-01, 5.070199e-01, 1.160627e+00, 1.282897e+00, 6.915641e-01, 7.420197e-01, 2.750139e-01, 5.005824e-01, 1.221146e+00, 1.482806e+00, 3.928219e-01, 1.687267e+00, 1.203677e-01, 1.004351e+00, 1.323863e+00, 4.579854e-01, 9.731439e-01, 1.209286e-01, 4.76048…
1.400000e+00	4.278267e-01, 9.153561e-01, 9.012588e-01, 1.156117e+00, 5.202008e-01, 3.831647e-01, 9.651440e-01, 9.067250e-02, 1.497638e-02, 4.617941e-01, 6.810732e-01, 4.623328e-01, 1.341963e+00, 1.229976e+00, 6.267205e-01, 6.987210e-01, 1.580938e-01, 3.214803e-01, 1.242587e+00, 1.469211e+00, 3.715300e-01, 1.402211e+00, 8.815901e-02, 1.224845e+00, 1.404403e+00, 6.398746e-01, 1.001053e+00, 9.151649e-02, 5.69920…
1.600000e+00	3.874836e-01, 1.024215e+00, 1.099398e+00, 1.105816e+00, 5.246908e-01, 4.204834e-01, 1.278597e+00, 7.464911e-02, 1.063696e-02, 3.929155e-01, 9.829200e-01, 5.046230e-01, 1.341679e+00, 1.360436e+00, 4.210960e-01, 8.036269e-01, 1.102332e-01, 1.958547e-01, 1.399662e+00, 1.156125e+00, 4.591469e-01, 1.433315e+00, 4.871716e-02, 1.459928e+00, 1.401613e+00, 6.136591e-01, 1.060926e+00, 8.373497e-02, 7.94538…
1.800000e+00	2.765849e-01, 8.757876e-01, 1.005052e+00, 1.107327e+00, 4.893454e-01, 2.815667e-01, 1.649078e+00, 6.122332e-02, 1.290058e-02, 2.657602e-01, 1.025317e+00, 4.401489e-01, 1.185871e+00, 1.287386e+00, 3.902881e-01, 6.812115e-01, 6.674663e-02, 1.699010e-01, 1.462404e+00, 1.172143e+00, 4.210617e-01, 1.636055e+00, 3.746543e-02, 1.396789e+00, 1.789646e+00, 7.020237e-01, 1.071880e+00, 1.612345e-01, 1.54686…
2.000000e+00	2.353870e-01, 1.219214e+00, 1.398952e+00, 1.262503e+00, 5.055695e-01, 3.503823e-01, 1.078221e+00, 5.285958e-02, 1.418085e-02, 2.607758e-01, 1.053996e+00, 5.792892e-01, 1.084851e+00, 1.220069e+00, 3.725344e-01, 6.642279e-01, 4.925831e-02, 9.406837e-02, 1.348177e+00, 1.099862e+00, 5.667132e-01, 1.290306e+00, 2.307762e-02, 1.304241e+00, 1.473159e+00, 1.029202e+00, 1.352274e+00, 2.363937e-01, 2.97405…
0.000000e+00	1.251140e+00, 2.942822e+00, 3.010262e+00, 1.980289e+00, 9.800770e-01, 1.828259e+00, 2.712096e+00, 7.568796e-01, 6.927202e-01, 2.447135e+00, 2.124417e+00, 1.523026e-01, 2.197209e+00, 1.247641e+00, 1.904614e+00, 2.110341e+00, 1.145023e+00, 4.261512e-01, 8.894430e-02, 1.848078e+00, 2.148282e+00, 3.823127e-01, 3.135833e+00, 2.386406e-01, 4.696891e-01, 9.228295e-01, 1.216585e+00, 1.890022e-01, 1.14499…
2.000000e-01	1.013415e+00, 2.125624e+00, 3.116823e+00, 1.102208e+00, 6.752931e-01, 9.430061e-01, 1.871937e+00, 4.591927e-01, 9.368202e-01, 1.868675e+00, 1.293501e+00, 6.549437e-02, 2.219903e+00, 1.467507e+00, 1.351031e+00, 1.924247e+00, 5.435411e-01, 2.469909e-01, 7.892091e-02, 1.144439e+00, 2.286193e+00, 3.955926e-01, 1.607917e+00, 5.286417e-01, 6.047603e-01, 4.291268e-01, 7.807179e-01, 1.077263e-01, 5.93997…
4.000000e-01	7.314936e-01, 1.738059e+00, 2.219112e+00, 6.806275e-01, 6.859451e-01, 6.310874e-01, 1.315786e+00, 2.974181e-01, 9.018430e-01, 1.643089e+00, 7.377409e-01, 1.111837e-01, 1.370704e+00, 1.320067e+00, 1.283672e+00, 1.530425e+00, 4.226741e-01, 1.736799e-01, 7.449396e-02, 1.562446e+00, 2.393466e+00, 2.443529e-01, 8.445278e-01, 6.226355e-01, 7.332483e-01, 5.365890e-01, 6.637416e-01, 6.651714e-02, 4.25577…
6.000000e-01	5.183854e-01, 2.166928e+00, 2.206780e+00, 4.775765e-01, 6.078188e-01, 3.125960e-01, 8.607987e-01, 1.763332e-01, 9.098772e-01, 1.235336e+00, 8.204160e-01, 2.312321e-01, 1.199630e+00, 1.422749e+00, 7.526867e-01, 9.972890e-01, 2.060160e-01, 1.132895e-01, 1.558680e-01, 1.673579e+00, 1.859275e+00, 2.198999e-01, 6.120806e-01, 9.528331e-01, 1.019093e+00, 5.273088e-01, 4.045933e-01, 3.206143e-02, 2.76438…
8.000000e-01	4.652019e-01, 2.249489e+00, 1.962079e+00, 2.878858e-01, 4.857530e-01, 1.849681e-01, 6.604960e-01, 1.334355e-01, 1.126718e+00, 1.053519e+00, 7.414302e-01, 3.071082e-01, 1.188875e+00, 1.359983e+00, 7.078036e-01, 7.032332e-01, 1.441185e-01, 7.670694e-02, 3.953856e-01, 1.865226e+00, 1.944489e+00, 1.594723e-01, 3.468004e-01, 1.012466e+00, 1.128383e+00, 6.962860e-01, 3.842391e-01, 2.471572e-02, 1.97768…
1.000000e+00	3.223899e-01, 2.040082e+00, 1.773603e+00, 1.923687e-01, 4.635100e-01, 9.012202e-02, 5.058243e-01, 9.870164e-02, 1.028472e+00, 5.480968e-01, 9.611841e-01, 3.523294e-01, 1.300662e+00, 1.432777e+00, 5.879327e-01, 5.805057e-01, 9.715072e-02, 5.478868e-02, 7.406971e-01, 1.739161e+00, 1.381236e+00, 1.475745e-01, 1.793748e-01, 1.029031e+00, 1.220669e+00, 7.737995e-01, 6.599453e-01, 1.598208e-02, 1.14573…
1.200000e+00	2.506494e-01, 2.264722e+00, 1.288026e+00, 1.188909e-01, 4.932248e-01, 5.604205e-02, 9.114746e-01, 5.834447e-02, 1.157968e+00, 4.587827e-01, 9.887937e-01, 4.257846e-01, 1.271476e+00, 1.420584e+00, 4.703240e-01, 5.063999e-01, 5.424077e-02, 4.168549e-02, 8.207549e-01, 1.652723e+00, 1.260718e+00, 1.240942e-01, 9.288275e-02, 1.355020e+00, 1.335125e+00, 7.826018e-01, 8.089743e-01, 1.155069e-02, 6.93045…
1.400000e+00	3.089788e-01, 2.218642e+00, 1.002860e+00, 8.279808e-02, 5.343756e-01, 3.221437e-02, 9.721468e-01, 5.700568e-02, 8.132552e-01, 2.902615e-01, 9.116765e-01, 4.395700e-01, 1.326844e+00, 1.467842e+00, 4.367190e-01, 4.017069e-01, 2.903109e-02, 2.890597e-02, 9.844612e-01, 1.973630e+00, 1.474194e+00, 7.536720e-02, 6.224330e-02, 1.183995e+00, 1.507010e+00, 8.230862e-01, 1.107294e+00, 9.521207e-03, 4.23203…
1.600000e+00	2.034547e-01, 2.175550e+00, 1.007296e+00, 6.452876e-02, 5.353375e-01, 2.164206e-02, 8.378909e-01, 4.268819e-02, 1.075328e+00, 2.051763e-01, 8.844334e-01, 4.043227e-01, 1.418339e+00, 1.462029e+00, 3.582421e-01, 2.200068e-01, 2.163285e-02, 1.483684e-02, 1.420752e+00, 1.538647e+00, 1.753336e+00, 8.817523e-02, 4.125399e-02, 1.464426e+00, 1.519402e+00, 7.319932e-01, 1.196934e+00, 1.524288e-02, 5.09838…
1.800000e+00	1.973069e-01, 2.435201e+00, 6.776822e-01, 5.703170e-02, 4.976091e-01, 1.135790e-02, 1.268404e+00, 3.249531e-02, 1.122597e+00, 1.240883e-01, 1.202918e+00, 3.958593e-01, 1.253080e+00, 1.341392e+00, 3.092108e-01, 2.186684e-01, 1.365314e-02, 9.976506e-03, 1.673396e+00, 1.231905e+00, 1.677638e+00, 7.945834e-02, 2.663729e-02, 1.386236e+00, 1.615938e+00, 9.005484e-01, 1.301085e+00, 3.644565e-02, 8.18103…
2.000000e+00	1.700767e-01, 2.236317e+00, 5.951909e-01, 5.108515e-02, 4.340405e-01, 7.299151e-03, 1.018863e+00, 3.649565e-02, 9.491642e-01, 9.418134e-02, 9.309743e-01, 4.317047e-01, 1.502546e+00, 1.579151e+00, 2.509310e-01, 1.642943e-01, 9.534768e-03, 7.481997e-03, 1.522256e+00, 1.156047e+00, 1.367593e+00, 5.712054e-02, 2.057655e-02, 1.293554e+00, 1.533473e+00, 8.333363e-01, 1.247496e+00, 1.049361e-01, 1.48596…
0.000000e+00	1.608544e-01, 1.893907e+00, 4.596909e-01, 1.611283e+00, 8.634498e-01, 4.498012e-01, 1.378597e+00, 2.410610e-01, 2.144809e+00, 2.062356e+00, 1.413486e+00, 2.220726e+00, 7.394449e-01, 1.696987e+00, 1.302967e+00, 2.235103e+00, 1.664698e+00, 9.153053e-01, 3.900370e-01, 4.188424e-01, 1.078779e+00, 4.781988e-01, 6.718762e-01, 1.820328e+00, 2.789405e+00, 2.884291e+00, 3.795456e-02, 1.646146e+00, 7.25063…
2.000000e-01	2.998448e-01, 1.563136e+00, 4.058714e-01, 1.146506e+00, 7.828000e-01, 2.783317e-01, 9.602317e-01, 3.217414e-01, 1.524857e+00, 1.900992e+00, 1.220573e+00, 1.210562e+00, 8.891313e-01, 1.298248e+00, 1.185024e+00, 1.687953e+00, 1.304573e+00, 7.726737e-01, 2.737870e-01, 7.974301e-01, 1.292618e+00, 3.452923e-01, 4.357790e-01, 1.453157e+00, 2.485194e+00, 2.034891e+00, 3.583041e-02, 1.491665e+00, 7.55815…
4.000000e-01	3.698661e-01, 1.533583e+00, 2.213330e-01, 7.533722e-01, 5.642057e-01, 1.733193e-01, 5.770912e-01, 3.880890e-01, 1.319617e+00, 1.438077e+00, 9.977592e-01, 1.025688e+00, 9.494926e-01, 1.736100e+00, 9.682794e-01, 1.608478e+00, 8.516400e-01, 4.820898e-01, 2.448061e-01, 9.630187e-01, 1.283724e+00, 4.680937e-01, 2.561741e-01, 9.107832e-01, 2.198842e+00, 1.587932e+00, 2.768587e-02, 1.047941e+00, 6.13490…
6.000000e-01	2.870450e-01, 1.458442e+00, 2.111501e-01, 5.750811e-01, 5.295046e-01, 8.357808e-02, 4.505419e-01, 2.872777e-01, 1.227574e+00, 1.262390e+00, 1.179793e+00, 7.665101e-01, 1.264375e+00, 1.545090e+00, 6.447342e-01, 1.391496e+00, 5.399050e-01, 3.537072e-01, 2.479897e-01, 1.092723e+00, 1.286404e+00, 5.069266e-01, 1.434144e-01, 1.024959e+00, 2.105656e+00, 1.240190e+00, 2.756231e-02, 6.831902e-01, 4.53481…
8.000000e-01	2.836558e-01, 1.576441e+00, 2.233619e-01, 3.723895e-01, 5.396054e-01, 5.094909e-02, 2.915880e-01, 2.122638e-01, 1.177399e+00, 1.055652e+00, 8.339912e-01, 6.012511e-01, 1.188637e+00, 1.399985e+00, 5.456020e-01, 1.094913e+00, 4.235972e-01, 1.980546e-01, 3.562567e-01, 1.755486e+00, 1.111210e+00, 5.297967e-01, 8.471003e-02, 1.297684e+00, 1.786060e+00, 1.169140e+00, 9.322432e-02, 3.895138e-01, 2.85383…
1.000000e+00	2.507888e-01, 1.614887e+00, 1.684424e-01, 3.469233e-01, 4.961245e-01, 2.823238e-02, 1.856648e-01, 1.456269e-01, 1.087173e+00, 8.501303e-01, 9.465013e-01, 6.396289e-01, 1.292024e+00, 1.544446e+00, 5.027702e-01, 7.603265e-01, 2.401617e-01, 1.485707e-01, 6.457893e-01, 1.793493e+00, 1.552732e+00, 5.967240e-01, 4.531592e-02, 1.268316e+00, 1.783841e+00, 8.522431e-01, 3.405301e-01, 2.427399e-01, 2.31419…
1.200000e+00	2.746158e-01, 1.804785e+00, 1.560625e-01, 3.004341e-01, 5.176666e-01, 1.701981e-02, 3.185292e-01, 1.211267e-01, 1.184908e+00, 4.612100e-01, 9.060154e-01, 5.047927e-01, 1.375724e+00, 1.631762e+00, 4.047043e-01, 5.524769e-01, 1.129488e-01, 9.208788e-02, 8.588948e-01, 1.445094e+00, 1.429993e+00, 4.590734e-01, 3.114341e-02, 1.162513e+00, 1.601029e+00, 9.480488e-01, 6.412995e-01, 1.463366e-01, 1.37057…
1.400000e+00	2.275869e-01, 2.282085e+00, 1.459906e-01, 1.949276e-01, 5.264954e-01, 9.519402e-03, 5.659350e-01, 8.772740e-02, 9.901805e-01, 3.583266e-01, 1.030868e+00, 4.427609e-01, 1.390027e+00, 1.503165e+00, 3.272994e-01, 4.084038e-01, 7.487769e-02, 6.162793e-02, 1.076239e+00, 1.848792e+00, 1.003569e+00, 4.163231e-01, 2.189355e-02, 1.437949e+00, 1.463264e+00, 9.274830e-01, 9.657106e-01, 8.763031e-02, 8.18010…
1.600000e+00	1.924632e-01, 1.862409e+00, 1.125980e-01, 1.832262e-01, 4.790088e-01, 5.937780e-03, 7.817281e-01, 5.191224e-02, 9.269621e-01, 2.045639e-01, 9.720052e-01, 4.175466e-01, 1.233290e+00, 1.221860e+00, 2.496859e-01, 2.882027e-01, 5.892955e-02, 4.790853e-02, 1.266884e+00, 1.584646e+00, 1.111412e+00, 2.842544e-01, 1.452013e-02, 1.429143e+00, 1.694645e+00, 7.922780e-01, 1.130167e+00, 5.085668e-02, 7.18125…
1.800000e+00	1.774631e-01, 2.323118e+00, 1.019462e-01, 1.763391e-01, 4.909977e-01, 3.819769e-03, 8.747009e-01, 6.589688e-02, 1.158678e+00, 1.662902e-01, 1.151123e+00, 4.075315e-01, 1.312908e+00, 1.461864e+00, 2.548642e-01, 2.750529e-01, 3.461814e-02, 2.625003e-02, 1.450997e+00, 1.453441e+00, 1.172223e+00, 2.378836e-01, 1.327083e-02, 1.511333e+00, 1.626498e+00, 7.464030e-01, 1.186316e+00, 5.219336e-02, 6.42196…
2.000000e+00	1.734149e-01, 2.515041e+00, 9.184925e-02, 1.344962e-01, 5.256322e-01, 2.881714e-03, 1.052794e+00, 4.929591e-02, 9.486849e-01, 1.145297e-01, 9.914193e-01, 4.095127e-01, 1.734965e+00, 1.478782e+00, 1.891867e-01, 1.673493e-01, 2.062221e-02, 1.880997e-02, 1.328615e+00, 1.156225e+00, 1.300134e+00, 2.536291e-01, 1.143081e-02, 1.512672e+00, 1.701259e+00, 8.650005e-01, 1.082216e+00, 9.017043e-02, 1.10032…
0.000000e+00	2.897930e+00, 1.951717e+00, 2.279324e+00, 1.804078e+00, 2.008161e+00, 3.157895e+00, 1.787450e+00, 2.076236e+00, 1.926104e+00, 1.358985e-01, 2.496680e+00, 8.652322e-01, 1.097868e+00, 3.673646e-01, 1.275774e+00, 1.493643e+00, 2.790966e+00, 9.770847e-01, 1.729277e+00, 2.202234e+00, 2.270561e+00, 2.667088e+00, 1.774581e+00, 1.416366e+00, 1.732052e+00, 1.449235e+00, 2.054462e+00, 1.664832e+00, 1.46684…
2.000000e-01	2.021761e+00, 1.766997e+00, 2.205284e+00, 1.245690e+00, 1.168797e+00, 1.529999e+00, 1.843995e+00, 1.524562e+00, 1.254705e+00, 4.093979e-01, 1.991462e+00, 4.728729e-01, 6.397008e-01, 2.896685e-01, 1.274381e+00, 1.589348e+00, 2.104366e+00, 7.988623e-01, 1.395969e+00, 1.817652e+00, 2.212396e+00, 2.489250e+00, 1.378254e+00, 1.117309e+00, 1.487524e+00, 1.560207e+00, 1.944709e+00, 9.478400e-01, 7.87942…
4.000000e-01	1.517629e+00, 1.387889e+00, 2.257194e+00, 9.617735e-01, 9.722811e-01, 9.163652e-01, 1.481191e+00, 1.034113e+00, 7.248691e-01, 6.437439e-01, 1.700424e+00, 2.801035e-01, 7.631952e-01, 2.581449e-01, 1.248130e+00, 1.086216e+00, 1.717446e+00, 7.719377e-01, 1.237898e+00, 1.685320e+00, 2.234140e+00, 1.714337e+00, 6.517321e-01, 8.275381e-01, 1.416564e+00, 1.104594e+00, 1.688249e+00, 5.872794e-01, 5.91397…
6.000000e-01	1.748847e+00, 1.573137e+00, 1.790700e+00, 6.299673e-01, 6.739286e-01, 5.095983e-01, 1.479926e+00, 8.587842e-01, 4.131664e-01, 5.446274e-01, 1.406689e+00, 1.878708e-01, 9.987671e-01, 4.067580e-01, 1.874406e+00, 1.024819e+00, 1.023421e+00, 6.937350e-01, 1.143721e+00, 8.353314e-01, 2.249971e+00, 1.775195e+00, 6.641376e-01, 8.171122e-01, 1.112236e+00, 1.044106e+00, 1.608682e+00, 5.310952e-01, 4.44809…
8.000000e-01	1.120668e+00, 1.722597e+00, 1.298356e+00, 3.291258e-01, 6.190067e-01, 2.904153e-01, 1.541507e+00, 6.064270e-01, 2.324472e-01, 4.381312e-01, 1.148077e+00, 1.129263e-01, 9.472344e-01, 5.053438e-01, 1.485837e+00, 6.802869e-01, 6.102671e-01, 4.565306e-01, 1.186434e+00, 7.218105e-01, 1.803843e+00, 1.659964e+00, 5.718915e-01, 8.364234e-01, 1.555962e+00, 9.458069e-01, 1.505035e+00, 3.995628e-01, 5.12272…
1.000000e+00	1.062213e+00, 1.830672e+00, 9.717009e-01, 2.315296e-01, 5.400044e-01, 1.420885e-01, 1.599046e+00, 4.681054e-01, 1.436260e-01, 3.555167e-01, 1.173189e+00, 7.567944e-02, 1.192451e+00, 7.077662e-01, 1.790070e+00, 4.776249e-01, 3.781527e-01, 2.701260e-01, 1.411812e+00, 6.583919e-01, 1.599141e+00, 1.017945e+00, 3.324831e-01, 8.755242e-01, 1.440116e+00, 8.112234e-01, 1.421638e+00, 5.450179e-01, 6.01426…
1.200000e+00	9.274749e-01, 2.046158e+00, 9.093491e-01, 1.660185e-01, 4.898324e-01, 8.887949e-02, 1.169241e+00, 3.223439e-01, 2.736067e-01, 2.475598e-01, 1.025747e+00, 5.096546e-02, 1.352205e+00, 7.282791e-01, 1.830040e+00, 3.567031e-01, 2.640838e-01, 2.053558e-01, 1.243193e+00, 5.842669e-01, 1.754684e+00, 8.828889e-01, 3.779534e-01, 8.695136e-01, 1.320564e+00, 9.634699e-01, 1.623522e+00, 7.356983e-01, 6.97639…
1.400000e+00	6.706217e-01, 2.130126e+00, 6.823111e-01, 1.124993e-01, 4.222857e-01, 4.746136e-02, 1.027702e+00, 2.209327e-01, 4.513537e-01, 1.705028e-01, 1.093367e+00, 4.597690e-02, 1.229956e+00, 7.624463e-01, 1.532489e+00, 3.245914e-01, 1.417650e-01, 1.258840e-01, 1.708466e+00, 4.322701e-01, 1.503557e+00, 6.018617e-01, 2.937664e-01, 1.047929e+00, 1.230965e+00, 9.317475e-01, 1.504359e+00, 6.396833e-01, 7.57499…
1.600000e+00	5.536116e-01, 2.121857e+00, 6.097911e-01, 9.645984e-02, 4.671132e-01, 3.550275e-02, 1.437283e+00, 1.464190e-01, 7.946719e-01, 1.392820e-01, 9.558270e-01, 6.883614e-02, 1.359985e+00, 9.633668e-01, 2.049881e+00, 2.312107e-01, 1.047354e-01, 1.073476e-01, 1.850278e+00, 4.698672e-01, 1.300942e+00, 6.791720e-01, 2.743904e-01, 1.050309e+00, 1.536034e+00, 1.104026e+00, 1.535130e+00, 7.430217e-01, 8.28576…
1.800000e+00	4.319333e-01, 1.626459e+00, 4.511568e-01, 6.188489e-02, 3.868558e-01, 2.193983e-02, 1.388106e+00, 1.012046e-01, 8.582191e-01, 7.240608e-02, 1.051879e+00, 1.306625e-01, 1.201624e+00, 1.169947e+00, 1.242395e+00, 1.711073e-01, 7.391083e-02, 7.882359e-02, 1.753063e+00, 3.405130e-01, 1.750550e+00, 5.345035e-01, 2.154508e-01, 1.002517e+00, 1.273696e+00, 9.617339e-01, 1.358548e+00, 6.827482e-01, 7.96648…
2.000000e+00	3.184210e-01, 2.375331e+00, 3.300105e-01, 7.768164e-02, 3.284642e-01, 1.305823e-02, 1.447001e+00, 9.291687e-02, 9.545704e-01, 4.422533e-02, 1.044920e+00, 2.367245e-01, 1.285215e+00, 1.023552e+00, 9.758610e-01, 1.116206e-01, 3.479684e-02, 5.066016e-02, 1.787886e+00, 3.159882e-01, 1.652859e+00, 4.184400e-01, 1.595006e-01, 1.258812e+00, 1.442349e+00, 7.898953e-01, 1.603286e+00, 7.949280e-01, 6.83859…
0.000000e+00	1.830609e-01, 1.830275e+00, 8.786187e-01, 1.252003e-01, 1.022384e+00, 2.452673e+00, 7.993096e-01, 1.472914e+00, 1.744442e+00, 1.242811e-01, 8.723538e-01, 2.168240e+00, 2.063559e+00, 1.342670e+00, 7.772457e-01, 7.145126e-01, 1.800548e-01, 1.689194e+00, 2.010205e-01, 4.536275e-02, 2.210834e+00, 1.105450e+00, 1.760012e+00, 2.173851e+00, 1.479760e+00, 9.929863e-01, 1.491497e+00, 1.314306e+00, 1.60802…
2.000000e-01	1.328616e-01, 1.907893e+00, 9.812951e-01, 6.928580e-02, 4.739001e-01, 1.311713e+00, 1.095401e+00, 7.514290e-01, 1.258937e+00, 1.131555e-01, 5.239950e-01, 1.569085e+00, 1.594687e+00, 1.242620e+00, 6.834445e-01, 4.809117e-01, 3.853491e-01, 1.280481e+00, 5.500125e-01, 4.852127e-02, 2.003389e+00, 9.335813e-01, 6.372912e-01, 2.074180e+00, 1.129513e+00, 6.939757e-01, 1.400870e+00, 1.341938e+00, 1.31441…
4.000000e-01	1.367162e-01, 2.239662e+00, 1.146277e+00, 5.152806e-02, 3.542980e-01, 6.576875e-01, 1.033555e+00, 4.862305e-01, 1.101181e+00, 9.564237e-02, 5.847420e-01, 1.023447e+00, 1.470936e+00, 1.524040e+00, 6.962042e-01, 3.664831e-01, 2.363966e-01, 8.754719e-01, 1.046061e+00, 8.326596e-02, 1.887647e+00, 6.646158e-01, 4.353897e-01, 1.777610e+00, 8.549213e-01, 7.435492e-01, 1.495049e+00, 8.563713e-01, 1.28299…
6.000000e-01	1.042188e-01, 2.322531e+00, 1.143560e+00, 4.033213e-02, 2.794214e-01, 5.005929e-01, 1.069369e+00, 3.011946e-01, 1.042576e+00, 6.731720e-02, 8.214251e-01, 9.293365e-01, 1.443821e+00, 1.452025e+00, 4.284812e-01, 2.844216e-01, 1.463708e-01, 6.050563e-01, 1.128549e+00, 8.687556e-02, 1.823691e+00, 5.970059e-01, 2.685784e-01, 1.997356e+00, 7.954004e-01, 6.604414e-01, 1.290579e+00, 1.037823e+00, 1.08236…
8.000000e-01	1.029412e-01, 2.375453e+00, 1.256148e+00, 2.988700e-02, 2.415337e-01, 3.226767e-01, 1.268459e+00, 1.417941e-01, 1.086627e+00, 5.337626e-02, 7.497534e-01, 6.146790e-01, 1.313233e+00, 1.360632e+00, 4.211467e-01, 2.059934e-01, 1.076267e-01, 4.149822e-01, 1.280988e+00, 1.060392e-01, 1.302296e+00, 4.324164e-01, 1.663781e-01, 1.648674e+00, 7.294848e-01, 8.750448e-01, 1.396672e+00, 9.514880e-01, 1.06096…
1.000000e+00	1.258883e-01, 2.050059e+00, 1.495580e+00, 3.270743e-02, 2.418811e-01, 1.504636e-01, 1.139774e+00, 1.071566e-01, 1.108994e+00, 3.784644e-02, 9.063780e-01, 6.074145e-01, 1.418925e+00, 1.174972e+00, 3.493242e-01, 1.499777e-01, 6.099475e-02, 3.256487e-01, 1.511772e+00, 1.162837e-01, 1.525393e+00, 4.346089e-01, 9.132332e-02, 1.625227e+00, 8.966459e-01, 8.530054e-01, 1.253773e+00, 9.287887e-01, 9.95503…
1.200000e+00	1.043455e-01, 2.138398e+00, 1.620806e+00, 3.106124e-02, 2.828827e-01, 1.055840e-01, 1.357239e+00, 7.695804e-02, 1.105632e+00, 2.389015e-02, 7.269074e-01, 5.371126e-01, 1.283711e+00, 1.441817e+00, 2.516764e-01, 1.144625e-01, 4.518375e-02, 2.204488e-01, 1.466156e+00, 1.444462e-01, 1.451195e+00, 3.300378e-01, 6.435729e-02, 1.769241e+00, 9.211099e-01, 8.424710e-01, 1.367241e+00, 8.445634e-01, 1.06825…
1.400000e+00	1.127285e-01, 2.793717e+00, 1.759834e+00, 3.552290e-02, 3.337605e-01, 3.704587e-02, 1.181103e+00, 6.029509e-02, 9.891646e-01, 1.998280e-02, 8.905693e-01, 4.609308e-01, 1.093610e+00, 1.261080e+00, 2.015049e-01, 9.043607e-02, 1.843650e-02, 1.310108e-01, 1.784421e+00, 1.602123e-01, 1.669597e+00, 2.772845e-01, 3.739538e-02, 1.894608e+00, 8.976330e-01, 8.867667e-01, 1.423789e+00, 8.417858e-01, 8.46501…
1.600000e+00	1.256086e-01, 2.439956e+00, 1.523288e+00, 3.900684e-02, 3.188023e-01, 4.426038e-02, 1.406014e+00, 3.614626e-02, 1.206345e+00, 1.276789e-02, 9.335102e-01, 4.906236e-01, 1.480513e+00, 1.281297e+00, 1.899095e-01, 7.127000e-02, 1.470321e-02, 9.421204e-02, 1.814477e+00, 1.722294e-01, 1.479703e+00, 2.084913e-01, 2.334024e-02, 1.146625e+00, 8.635919e-01, 7.525461e-01, 1.482540e+00, 8.106039e-01, 1.01786…
1.800000e+00	9.842647e-02, 2.413227e+00, 1.746463e+00, 4.793602e-02, 3.035947e-01, 2.004423e-02, 1.399717e+00, 4.410065e-02, 1.042181e+00, 1.178015e-02, 7.447737e-01, 4.674337e-01, 1.067005e+00, 1.419129e+00, 1.449809e-01, 5.978014e-02, 1.031522e-02, 7.151481e-02, 1.338407e+00, 1.692987e-01, 1.142946e+00, 1.656041e-01, 1.756432e-02, 1.551129e+00, 9.817099e-01, 8.471418e-01, 1.254003e+00, 8.141160e-01, 1.15760…
2.000000e+00	1.031374e-01, 2.885874e+00, 1.343173e+00, 6.428282e-02, 3.591542e-01, 1.584155e-02, 1.163124e+00, 4.256284e-02, 8.916003e-01, 8.699514e-03, 9.837394e-01, 4.597849e-01, 1.257902e+00, 1.436126e+00, 1.334464e-01, 4.339123e-02, 5.437034e-03, 5.124915e-02, 1.486989e+00, 1.917751e-01, 1.312984e+00, 1.299535e-01, 1.409705e-02, 1.667000e+00, 8.767000e-01, 8.154185e-01, 1.457961e+00, 8.210662e-01, 7.49109…
0.000000e+00	2.772045e+00, 1.219181e+00, 1.357918e+00, 2.898411e+00, 2.671609e+00, 2.817149e+00, 2.161463e+00, 1.176448e+00, 1.659414e+00, 1.984095e+00, 4.455800e-01, 1.657347e+00, 1.753103e+00, 1.741402e+00, 3.286430e+00, 2.715871e+00, 2.131815e+00, 4.234329e-01, 2.256978e+00, 7.378809e-02, 1.025191e+00, 1.362003e+00, 1.511665e+00, 1.929808e+00, 2.371455e+00, 3.465002e-01, 1.467370e+00, 2.012828e+00, 2.69770…
2.000000e-01	2.215974e+00, 9.904733e-01, 1.487511e+00, 2.089363e+00, 1.945757e+00, 1.352879e+00, 1.790319e+00, 6.449484e-01, 1.039437e+00, 2.150508e+00, 4.572828e-01, 9.228461e-01, 1.257273e+00, 1.383437e+00, 2.102600e+00, 2.880746e+00, 2.007539e+00, 2.742283e-01, 1.555351e+00, 8.791970e-02, 1.234245e+00, 1.112588e+00, 8.704384e-01, 2.044159e+00, 1.655338e+00, 4.139856e-01, 1.214091e+00, 1.584603e+00, 1.79435…
4.000000e-01	1.712269e+00, 8.133518e-01, 1.494109e+00, 1.395942e+00, 9.812617e-01, 9.923274e-01, 1.260846e+00, 4.601357e-01, 5.600957e-01, 1.588821e+00, 6.177471e-01, 5.640799e-01, 1.225072e+00, 1.052177e+00, 1.841464e+00, 2.272541e+00, 1.483808e+00, 1.902996e-01, 1.313972e+00, 2.619264e-01, 9.968712e-01, 1.156008e+00, 5.156527e-01, 1.998549e+00, 1.141256e+00, 5.006795e-01, 8.270099e-01, 1.498486e+00, 1.43749…
6.000000e-01	1.268166e+00, 7.974952e-01, 1.428841e+00, 1.094179e+00, 5.575946e-01, 5.686366e-01, 9.706631e-01, 2.309723e-01, 4.306880e-01, 1.330431e+00, 8.683016e-01, 3.000189e-01, 1.042293e+00, 1.154727e+00, 1.312090e+00, 1.903584e+00, 9.325057e-01, 1.300205e-01, 9.531266e-01, 6.443211e-01, 8.975644e-01, 1.152448e+00, 2.898917e-01, 1.706431e+00, 8.650844e-01, 6.645543e-01, 5.611258e-01, 9.912671e-01, 1.12537…
8.000000e-01	1.007074e+00, 7.034873e-01, 1.773174e+00, 1.096897e+00, 3.649012e-01, 3.334980e-01, 7.228023e-01, 1.924132e-01, 2.485828e-01, 1.290949e+00, 8.539612e-01, 3.763620e-01, 1.291194e+00, 1.112004e+00, 1.213062e+00, 1.642839e+00, 6.368297e-01, 9.872867e-02, 7.675645e-01, 7.843504e-01, 7.127550e-01, 1.295502e+00, 1.475475e-01, 1.708869e+00, 7.167500e-01, 8.669531e-01, 3.985582e-01, 1.005400e+00, 9.98993…
1.000000e+00	8.108631e-01, 8.939392e-01, 1.500781e+00, 8.607343e-01, 4.022512e-01, 1.961701e-01, 4.258500e-01, 1.092649e-01, 2.174587e-01, 1.194102e+00, 9.993952e-01, 4.064422e-01, 1.315129e+00, 1.509982e+00, 9.834616e-01, 1.150131e+00, 3.860259e-01, 7.423670e-02, 4.918687e-01, 1.243409e+00, 6.059590e-01, 1.087492e+00, 1.015118e-01, 1.787454e+00, 8.408370e-01, 7.201963e-01, 2.917972e-01, 7.052703e-01, 6.81136…
1.200000e+00	7.675544e-01, 9.520564e-01, 1.628617e+00, 8.513702e-01, 3.715492e-01, 1.130394e-01, 2.672877e-01, 7.624168e-02, 1.925379e-01, 9.546065e-01, 1.020024e+00, 4.339692e-01, 1.447375e+00, 1.415819e+00, 8.149523e-01, 1.137186e+00, 2.683648e-01, 4.795670e-02, 5.642417e-01, 1.436194e+00, 4.914262e-01, 1.411015e+00, 7.419745e-02, 1.591593e+00, 9.987508e-01, 7.592012e-01, 3.997213e-01, 3.711838e-01, 4.75750…
1.400000e+00	5.084991e-01, 8.663132e-01, 1.633668e+00, 9.884084e-01, 4.941224e-01, 5.671918e-02, 2.425482e-01, 5.989246e-02, 1.297879e-01, 7.911242e-01, 9.373918e-01, 4.713392e-01, 1.202492e+00, 1.378069e+00, 5.328635e-01, 1.108324e+00, 1.414376e-01, 2.943560e-02, 6.177997e-01, 1.638723e+00, 5.650261e-01, 1.201989e+00, 3.845234e-02, 1.263985e+00, 1.230036e+00, 7.039232e-01, 4.515294e-01, 2.729902e-01, 3.68213…
1.600000e+00	4.023168e-01, 1.150467e+00, 1.754374e+00, 9.406856e-01, 4.580069e-01, 4.577160e-02, 3.278250e-01, 5.586784e-02, 1.011440e-01, 6.366934e-01, 1.026340e+00, 4.335020e-01, 1.276438e+00, 1.128989e+00, 4.214707e-01, 9.215196e-01, 9.891677e-02, 1.971039e-02, 7.268231e-01, 1.595972e+00, 7.053896e-01, 1.371812e+00, 3.669041e-02, 1.585326e+00, 1.295266e+00, 7.286078e-01, 6.374968e-01, 1.776827e-01, 2.50523…
1.800000e+00	3.236533e-01, 9.927410e-01, 1.682790e+00, 9.303553e-01, 4.507744e-01, 3.118512e-02, 6.349096e-01, 4.871253e-02, 1.050211e-01, 5.286617e-01, 1.173637e+00, 4.787886e-01, 1.133262e+00, 1.436874e+00, 4.024620e-01, 6.983766e-01, 7.069852e-02, 1.485343e-02, 9.481825e-01, 1.591478e+00, 6.365065e-01, 1.399081e+00, 2.246491e-02, 1.472105e+00, 1.108784e+00, 8.073040e-01, 9.608451e-01, 1.199125e-01, 1.94452…
2.000000e+00	3.282874e-01, 1.369623e+00, 1.948431e+00, 9.256869e-01, 5.073213e-01, 1.923024e-02, 8.236100e-01, 4.361349e-02, 8.563571e-02, 4.424203e-01, 1.041860e+00, 3.982514e-01, 1.211489e+00, 1.546699e+00, 2.866750e-01, 6.455695e-01, 4.271826e-02, 8.842943e-03, 9.544209e-01, 1.361959e+00, 6.597152e-01, 1.223858e+00, 1.546725e-02, 1.348062e+00, 1.260062e+00, 9.355619e-01, 1.099472e+00, 8.159422e-02, 1.11778…
0.000000e+00	9.828593e-01, 1.144682e+00, 6.012758e-02, 2.201380e+00, 7.068617e-01, 1.288014e+00, 1.297877e+00, 1.476276e+00, 1.249453e+00, 2.268996e+00, 1.511552e-01, 1.148766e+00, 5.356877e-01, 1.491913e-01, 1.438023e+00, 3.160876e+00, 2.667092e+00, 1.495590e+00, 2.950477e+00, 2.192204e+00, 1.593371e+00, 7.445796e-01, 2.918835e+00, 2.365507e+00, 2.416191e+00, 3.288091e+00, 2.084110e+00, 1.866977e+00, 1.20791…
2.000000e-01	8.961337e-01, 9.424047e-01, 5.507772e-02, 1.181184e+00, 4.716762e-01, 1.001601e+00, 7.891910e-01, 1.037430e+00, 1.010476e+00, 1.636208e+00, 5.000409e-01, 5.674700e-01, 3.480983e-01, 1.812508e-01, 1.507615e+00, 2.297661e+00, 2.008595e+00, 1.413575e+00, 2.183129e+00, 1.730723e+00, 1.576206e+00, 4.607071e-01, 1.856726e+00, 1.958351e+00, 2.090563e+00, 2.247304e+00, 1.412230e+00, 7.913065e-01, 8.47543…
4.000000e-01	8.270092e-01, 1.000527e+00, 4.406591e-02, 8.894935e-01, 5.237038e-01, 7.268607e-01, 5.704459e-01, 9.811088e-01, 1.027215e+00, 1.670374e+00, 6.636012e-01, 3.160052e-01, 2.688059e-01, 2.405751e-01, 1.833860e+00, 2.410538e+00, 1.205083e+00, 9.990750e-01, 1.487100e+00, 1.675960e+00, 1.281722e+00, 6.025122e-01, 1.142097e+00, 1.469572e+00, 1.962345e+00, 1.609978e+00, 1.196057e+00, 6.474742e-01, 4.28475…
6.000000e-01	8.712795e-01, 9.344654e-01, 3.096783e-02, 6.827418e-01, 4.125636e-01, 5.554368e-01, 3.916857e-01, 7.560938e-01, 1.094163e+00, 1.490428e+00, 9.479565e-01, 2.014367e-01, 5.653365e-01, 2.041428e-01, 1.725552e+00, 1.628751e+00, 7.713358e-01, 1.039894e+00, 1.277623e+00, 1.413484e+00, 1.254499e+00, 7.580344e-01, 7.218400e-01, 1.238043e+00, 1.908206e+00, 1.499134e+00, 6.290333e-01, 3.278708e-01, 3.07288…
8.000000e-01	9.376354e-01, 1.165530e+00, 2.651170e-02, 4.937669e-01, 5.536667e-01, 4.030051e-01, 2.443972e-01, 7.284176e-01, 1.009016e+00, 1.167442e+00, 7.266409e-01, 1.368757e-01, 7.077034e-01, 3.481698e-01, 2.444947e+00, 1.014642e+00, 3.917838e-01, 7.978167e-01, 8.853162e-01, 1.676250e+00, 1.098100e+00, 8.418977e-01, 6.638511e-01, 9.988370e-01, 1.896265e+00, 1.218930e+00, 5.109662e-01, 2.087862e-01, 2.40801…
1.000000e+00	6.750564e-01, 1.433246e+00, 2.121695e-02, 4.736801e-01, 4.721268e-01, 2.275812e-01, 1.796546e-01, 6.528274e-01, 1.071158e+00, 1.004149e+00, 6.562015e-01, 8.439225e-02, 8.652712e-01, 4.648921e-01, 2.434042e+00, 1.057180e+00, 2.601118e-01, 7.179878e-01, 8.236465e-01, 1.632007e+00, 1.165431e+00, 8.910350e-01, 5.119322e-01, 6.872320e-01, 1.535280e+00, 1.048180e+00, 5.050298e-01, 1.200803e-01, 1.58567…
1.200000e+00	8.256321e-01, 1.665687e+00, 1.811717e-02, 2.901884e-01, 5.127352e-01, 1.342014e-01, 2.246589e-01, 5.205747e-01, 1.024087e+00, 8.297278e-01, 9.862201e-01, 5.846965e-02, 1.172416e+00, 6.508991e-01, 2.344287e+00, 6.828426e-01, 1.715199e-01, 4.953185e-01, 8.704154e-01, 1.609452e+00, 1.171140e+00, 7.951704e-01, 3.545670e-01, 6.462105e-01, 1.421164e+00, 1.000018e+00, 6.247442e-01, 8.910479e-02, 1.02353…
1.400000e+00	6.759740e-01, 1.619269e+00, 1.555901e-02, 3.642287e-01, 4.513878e-01, 6.518237e-02, 5.731121e-01, 3.681559e-01, 9.277389e-01, 5.106433e-01, 9.180756e-01, 3.921392e-02, 1.420775e+00, 8.646732e-01, 2.253541e+00, 5.342650e-01, 1.279535e-01, 4.399832e-01, 1.020622e+00, 2.078900e+00, 1.227060e+00, 5.523121e-01, 3.889720e-01, 8.455980e-01, 1.497650e+00, 9.288426e-01, 9.028050e-01, 4.910679e-02, 6.75588…
1.600000e+00	5.278492e-01, 2.379179e+00, 1.129475e-02, 3.190277e-01, 4.289798e-01, 4.277379e-02, 6.652612e-01, 3.174399e-01, 1.001093e+00, 3.436467e-01, 8.318304e-01, 3.319848e-02, 1.063589e+00, 9.471337e-01, 2.134512e+00, 4.303852e-01, 6.116873e-02, 2.978231e-01, 1.054239e+00, 1.456314e+00, 1.242251e+00, 4.192460e-01, 3.398299e-01, 7.095202e-01, 1.850688e+00, 8.136403e-01, 8.504964e-01, 3.364992e-02, 4.55244…
1.800000e+00	4.038671e-01, 2.336818e+00, 9.759504e-03, 2.654704e-01, 4.668980e-01, 2.687940e-02, 7.799367e-01, 1.835521e-01, 9.047001e-01, 2.749321e-01, 7.013979e-01, 3.599727e-02, 1.268459e+00, 9.927066e-01, 1.559037e+00, 3.533093e-01, 4.680598e-02, 1.594936e-01, 1.361562e+00, 1.476456e+00, 1.278240e+00, 4.036383e-01, 2.658809e-01, 1.061984e+00, 1.559562e+00, 8.195331e-01, 1.116928e+00, 3.176242e-02, 6.47437…
2.000000e+00	3.926154e-01, 2.084775e+00, 7.154087e-03, 1.930059e-01, 5.460832e-01, 1.700598e-02, 1.046408e+00, 1.228653e-01, 1.077379e+00, 1.716576e-01, 9.523991e-01, 8.096182e-02, 1.423493e+00, 1.093525e+00, 1.778508e+00, 2.318938e-01, 2.577928e-02, 1.402006e-01, 1.561018e+00, 1.039689e+00, 1.450956e+00, 3.126262e-01, 2.565555e-01, 1.044243e+00, 1.716602e+00, 8.467015e-01, 1.277671e+00, 5.534270e-02, 1.08298…
0.000000e+00	1.039935e+00, 2.733205e+00, 2.343031e-02, 1.320092e+00, 1.918709e+00, 5.117238e-01, 6.027913e-01, 6.288489e-01, 3.665103e-01, 1.530526e+00, 2.221085e-01, 2.232389e+00, 2.066362e+00, 8.546577e-01, 6.567204e-01, 5.266517e-01, 2.699324e+00, 2.107260e+00, 2.386437e-01, 2.653327e+00, 6.260212e-01, 5.898047e-01, 1.830047e+00, 4.777634e-01, 1.275246e+00, 6.330081e-01, 1.967403e+00, 2.629804e+00, 1.42159…
2.000000e-01	8.449035e-01, 2.174131e+00, 2.552333e-02, 9.457227e-01, 1.576916e+00, 5.387200e-01, 7.917652e-01, 4.050298e-01, 8.217183e-01, 9.374995e-01, 3.343802e-01, 1.388274e+00, 1.264523e+00, 8.139475e-01, 7.390838e-01, 5.821409e-01, 2.245880e+00, 1.711386e+00, 5.739752e-01, 2.073589e+00, 8.277083e-01, 4.257758e-01, 1.244778e+00, 8.069489e-01, 1.264971e+00, 5.195753e-01, 1.440012e+00, 1.427021e+00, 6.86229…
4.000000e-01	5.800354e-01, 2.130837e+00, 2.115822e-02, 8.762016e-01, 1.108487e+00, 4.761236e-01, 9.358484e-01, 2.756714e-01, 8.021691e-01, 6.005152e-01, 4.502380e-01, 8.802359e-01, 9.465263e-01, 8.196709e-01, 9.018701e-01, 5.752270e-01, 1.741055e+00, 1.460816e+00, 6.998038e-01, 1.688000e+00, 9.584073e-01, 3.918733e-01, 9.065296e-01, 8.364825e-01, 1.417498e+00, 5.773975e-01, 1.322437e+00, 9.814154e-01, 5.42967…
6.000000e-01	6.430182e-01, 1.995791e+00, 1.459278e-02, 8.061005e-01, 8.037941e-01, 3.068663e-01, 1.230419e+00, 3.050208e-01, 9.212050e-01, 4.022487e-01, 4.938223e-01, 7.595138e-01, 8.623960e-01, 7.555142e-01, 1.193756e+00, 4.781267e-01, 8.814118e-01, 1.030512e+00, 1.056859e+00, 1.357580e+00, 9.472032e-01, 3.269263e-01, 6.491130e-01, 7.719400e-01, 1.564629e+00, 5.460516e-01, 1.421083e+00, 5.228642e-01, 7.05931…
8.000000e-01	6.256685e-01, 1.941953e+00, 1.244859e-02, 7.545158e-01, 6.237166e-01, 3.205697e-01, 1.393238e+00, 2.194397e-01, 9.106901e-01, 2.503790e-01, 5.663471e-01, 6.509932e-01, 1.257203e+00, 9.782711e-01, 1.221448e+00, 4.007104e-01, 7.697701e-01, 1.065415e+00, 1.436735e+00, 1.213908e+00, 1.169505e+00, 2.077091e-01, 4.469689e-01, 7.063303e-01, 1.174566e+00, 5.261916e-01, 1.230749e+00, 4.300867e-01, 1.64678…
1.000000e+00	5.460622e-01, 2.210042e+00, 1.118676e-02, 4.792762e-01, 5.763830e-01, 2.786407e-01, 1.210527e+00, 2.077715e-01, 1.170694e+00, 1.959530e-01, 6.450344e-01, 4.148229e-01, 1.346194e+00, 9.017294e-01, 1.113161e+00, 3.109475e-01, 4.302493e-01, 6.444035e-01, 1.304544e+00, 8.525346e-01, 1.238315e+00, 2.070638e-01, 3.412953e-01, 8.735546e-01, 1.670451e+00, 5.118959e-01, 1.547008e+00, 3.476926e-01, 3.79322…
1.200000e+00	3.221018e-01, 2.105953e+00, 6.932234e-03, 4.733439e-01, 5.648614e-01, 1.715712e-01, 1.235441e+00, 1.710312e-01, 1.114701e+00, 1.246380e-01, 5.794799e-01, 4.041139e-01, 1.243195e+00, 9.017362e-01, 1.467270e+00, 2.644362e-01, 2.046897e-01, 4.369381e-01, 1.581671e+00, 6.686162e-01, 1.414957e+00, 1.636871e-01, 2.541560e-01, 9.594699e-01, 1.428388e+00, 6.289373e-01, 1.307227e+00, 5.618817e-01, 4.63327…
1.400000e+00	3.500475e-01, 2.135285e+00, 7.998227e-03, 3.767722e-01, 3.725295e-01, 1.500024e-01, 1.178764e+00, 1.182183e-01, 1.183942e+00, 8.068150e-02, 6.078924e-01, 3.421902e-01, 1.216593e+00, 1.126607e+00, 1.165902e+00, 2.166515e-01, 1.709788e-01, 2.635805e-01, 1.369974e+00, 6.434760e-01, 1.179818e+00, 1.224095e-01, 1.796913e-01, 1.167194e+00, 1.552080e+00, 6.243247e-01, 1.254102e+00, 5.529727e-01, 5.22140…
1.600000e+00	2.809359e-01, 1.849784e+00, 5.600399e-03, 3.614402e-01, 5.130807e-01, 9.206081e-02, 1.480279e+00, 7.728543e-02, 9.334372e-01, 5.653622e-02, 8.247308e-01, 4.625676e-01, 1.104595e+00, 1.268019e+00, 1.010650e+00, 1.545688e-01, 1.011344e-01, 2.177345e-01, 2.001094e+00, 4.861376e-01, 1.119832e+00, 1.039579e-01, 1.122187e-01, 1.141772e+00, 1.715919e+00, 7.355750e-01, 1.426462e+00, 6.770261e-01, 6.92279…
1.800000e+00	2.272428e-01, 2.074637e+00, 5.256204e-03, 2.360851e-01, 3.870349e-01, 7.508744e-02, 1.275053e+00, 6.943047e-02, 1.087787e+00, 4.291687e-02, 9.280910e-01, 4.488296e-01, 1.179942e+00, 1.221833e+00, 8.914103e-01, 1.341694e-01, 4.652792e-02, 1.317095e-01, 1.615237e+00, 5.409076e-01, 1.168565e+00, 9.257387e-02, 9.368267e-02, 1.102240e+00, 1.407809e+00, 6.632849e-01, 1.391797e+00, 7.823872e-01, 6.18842…
2.000000e+00	2.593177e-01, 2.634762e+00, 5.544748e-03, 2.031515e-01, 4.412844e-01, 4.954793e-02, 1.467305e+00, 5.252782e-02, 1.056158e+00, 2.653796e-02, 8.592313e-01, 4.603698e-01, 1.198943e+00, 1.392226e+00, 8.549595e-01, 9.774333e-02, 4.003788e-02, 9.668895e-02, 1.772896e+00, 4.443636e-01, 1.379538e+00, 7.514395e-02, 7.768206e-02, 1.109612e+00, 1.452322e+00, 6.843973e-01, 1.284256e+00, 8.321086e-01, 7.54751…
0.000000e+00	1.609633e+00, 1.257597e-01, 3.430549e-01, 6.306962e-01, 1.993799e-01, 2.770989e+00, 1.910824e+00, 7.411401e-02, 8.078574e-01, 2.790501e+00, 1.142203e+00, 1.925011e+00, 9.864164e-01, 8.793633e-01, 3.601732e+00, 2.429156e-02, 7.128932e-01, 2.124734e+00, 2.189061e+00, 3.797094e-01, 2.023519e+00, 1.367700e+00, 1.866007e+00, 1.318012e+00, 7.271031e-01, 1.239957e+00, 4.959448e-01, 2.312736e+00, 1.67463…
2.000000e-01	1.250886e+00, 6.704091e-01, 3.861805e-01, 4.937137e-01, 1.102568e-01, 1.654745e+00, 1.081164e+00, 3.084816e-01, 5.535488e-01, 1.542995e+00, 8.359519e-01, 1.044052e+00, 5.682081e-01, 1.041476e+00, 2.646447e+00, 2.671894e-02, 9.806408e-01, 1.674972e+00, 1.686401e+00, 6.898953e-01, 1.699255e+00, 1.547675e+00, 1.162563e+00, 9.659157e-01, 4.294420e-01, 7.903729e-01, 3.349232e-01, 1.204566e+00, 1.53906…
4.000000e-01	1.176028e+00, 9.308522e-01, 6.032551e-01, 3.161483e-01, 9.835153e-02, 1.062436e+00, 8.226530e-01, 4.528114e-01, 2.673843e-01, 1.099792e+00, 5.172187e-01, 6.758406e-01, 6.086708e-01, 9.934328e-01, 2.350402e+00, 2.638473e-02, 8.660720e-01, 1.384101e+00, 2.025000e+00, 9.788622e-01, 1.733494e+00, 1.392978e+00, 7.073479e-01, 7.197331e-01, 4.206176e-01, 5.724370e-01, 2.259824e-01, 1.156798e+00, 1.12358…
6.000000e-01	1.198683e+00, 1.254743e+00, 7.433958e-01, 1.987141e-01, 2.013155e-01, 7.493701e-01, 7.830972e-01, 5.425431e-01, 1.947395e-01, 7.572342e-01, 4.896625e-01, 3.850826e-01, 1.055926e+00, 9.537425e-01, 2.231579e+00, 1.978577e-02, 4.968273e-01, 1.029156e+00, 1.748671e+00, 1.078976e+00, 1.384196e+00, 1.166216e+00, 5.469707e-01, 6.916744e-01, 5.461086e-01, 4.908977e-01, 4.164915e-01, 6.471303e-01, 7.37469…
8.000000e-01	7.801924e-01, 1.489764e+00, 8.638375e-01, 1.475186e-01, 2.906333e-01, 7.083056e-01, 9.710031e-01, 3.752758e-01, 1.184953e-01, 4.011584e-01, 4.718621e-01, 2.349551e-01, 1.021884e+00, 1.281057e+00, 1.757590e+00, 1.875626e-02, 3.499128e-01, 8.402505e-01, 1.572356e+00, 1.222009e+00, 1.566308e+00, 1.354608e+00, 3.489975e-01, 7.333155e-01, 8.280243e-01, 3.919440e-01, 7.547172e-01, 4.997868e-01, 5.09488…
1.000000e+00	8.145269e-01, 2.038604e+00, 7.533883e-01, 1.375925e-01, 3.911217e-01, 4.597606e-01, 1.069700e+00, 3.628687e-01, 1.092444e-01, 2.414573e-01, 6.078937e-01, 1.593351e-01, 1.348512e+00, 9.426335e-01, 1.515568e+00, 1.515350e-02, 2.317357e-01, 5.323698e-01, 2.059264e+00, 1.303277e+00, 1.210602e+00, 1.274414e+00, 1.486613e-01, 7.733663e-01, 9.705175e-01, 4.975680e-01, 9.478287e-01, 3.008713e-01, 3.36550…
1.200000e+00	5.229880e-01, 1.756303e+00, 8.976133e-01, 1.208270e-01, 3.820648e-01, 3.280833e-01, 1.241025e+00, 2.206846e-01, 2.007425e-01, 1.673902e-01, 7.593325e-01, 2.007389e-01, 9.516488e-01, 1.196550e+00, 1.127709e+00, 1.342969e-02, 1.143013e-01, 3.930758e-01, 1.704158e+00, 1.399110e+00, 1.447889e+00, 1.138442e+00, 1.059484e-01, 9.320722e-01, 1.109752e+00, 6.185264e-01, 9.023508e-01, 2.294965e-01, 2.90329…
1.400000e+00	4.755308e-01, 1.942850e+00, 7.662380e-01, 1.052588e-01, 4.985708e-01, 2.459953e-01, 1.152882e+00, 1.609675e-01, 4.340230e-01, 1.025089e-01, 6.928897e-01, 2.547770e-01, 1.401874e+00, 1.146106e+00, 1.130669e+00, 8.618009e-03, 7.216194e-02, 2.593730e-01, 2.000617e+00, 1.095123e+00, 1.625485e+00, 7.110395e-01, 9.732669e-02, 9.997714e-01, 1.304009e+00, 6.506215e-01, 1.168467e+00, 2.002151e-01, 2.43685…
1.600000e+00	3.991986e-01, 1.810795e+00, 1.062978e+00, 8.963955e-02, 4.358430e-01, 1.695677e-01, 1.099754e+00, 1.184478e-01, 6.263799e-01, 5.694491e-02, 8.763875e-01, 3.285969e-01, 1.149858e+00, 1.478392e+00, 9.458437e-01, 6.762974e-03, 5.218807e-02, 1.953562e-01, 2.248965e+00, 9.744742e-01, 1.204538e+00, 6.516582e-01, 5.823274e-02, 1.079698e+00, 1.562980e+00, 6.728620e-01, 1.090309e+00, 2.519290e-01, 3.40280…
1.800000e+00	3.787237e-01, 1.667510e+00, 8.352332e-01, 9.906608e-02, 4.778945e-01, 1.165029e-01, 1.221525e+00, 9.872133e-02, 7.968933e-01, 4.371525e-02, 9.726171e-01, 3.705898e-01, 1.295098e+00, 1.323995e+00, 6.369503e-01, 6.445762e-03, 3.417846e-02, 1.326113e-01, 1.864493e+00, 8.692343e-01, 1.645793e+00, 6.173604e-01, 4.829501e-02, 1.230147e+00, 1.492570e+00, 7.004358e-01, 9.586201e-01, 3.854253e-01, 4.20698…
2.000000e+00	3.192269e-01, 1.923267e+00, 8.719674e-01, 9.779043e-02, 5.128903e-01, 8.253600e-02, 1.375590e+00, 8.722881e-02, 8.913462e-01, 2.444371e-02, 7.472724e-01, 4.300679e-01, 1.214377e+00, 1.236724e+00, 4.751742e-01, 5.455070e-03, 1.769740e-02, 7.999102e-02, 2.134155e+00, 8.010671e-01, 1.487283e+00, 4.986348e-01, 3.484572e-02, 1.155058e+00, 1.568796e+00, 8.172179e-01, 1.100509e+00, 4.995139e-01, 5.60145…
0.000000e+00	6.663167e-01, 8.924883e-01, 1.713325e+00, 7.734331e-01, 1.181059e+00, 4.278813e-02, 2.099627e+00, 1.034945e+00, 6.849349e-01, 5.329087e-02, 1.837848e+00, 9.566531e-01, 1.012451e+00, 1.907380e-01, 2.285730e+00, 2.114690e+00, 1.565989e+00, 1.644353e-01, 4.943362e-01, 1.789629e+00, 2.547783e+00, 6.592124e-02, 1.574963e+00, 2.580434e+00, 3.344241e-01, 2.344518e+00, 2.150751e+00, 4.542532e-01, 1.99444…
2.000000e-01	6.632988e-01, 1.060632e+00, 1.428985e+00, 5.448432e-01, 5.834589e-01, 2.218477e-02, 2.009856e+00, 8.523695e-01, 7.209405e-01, 4.979210e-01, 1.121048e+00, 6.414560e-01, 6.451282e-01, 2.217923e-01, 2.337458e+00, 1.589336e+00, 9.088748e-01, 1.394604e-01, 3.260998e-01, 1.059853e+00, 2.339398e+00, 1.999606e-01, 1.002974e+00, 1.667979e+00, 2.421359e-01, 2.133358e+00, 1.533549e+00, 2.271780e-01, 1.18664…
4.000000e-01	7.086143e-01, 1.252849e+00, 1.491080e+00, 3.822222e-01, 4.279130e-01, 1.314384e-02, 1.651671e+00, 8.486049e-01, 7.365120e-01, 5.914119e-01, 1.134718e+00, 3.708712e-01, 7.366714e-01, 3.281002e-01, 1.995099e+00, 1.401668e+00, 5.701933e-01, 9.578826e-02, 2.902046e-01, 1.167223e+00, 2.034737e+00, 2.816532e-01, 7.212292e-01, 1.456432e+00, 4.324577e-01, 1.395630e+00, 1.656505e+00, 1.985949e-01, 8.86710…
6.000000e-01	7.438486e-01, 1.613689e+00, 1.295364e+00, 2.127093e-01, 4.838855e-01, 8.371640e-03, 1.457245e+00, 7.040891e-01, 1.110578e+00, 6.231392e-01, 9.204348e-01, 2.534923e-01, 8.327254e-01, 5.543610e-01, 1.942593e+00, 1.157221e+00, 4.914954e-01, 6.960114e-02, 3.262400e-01, 1.018563e+00, 1.788443e+00, 3.056323e-01, 5.077199e-01, 1.221835e+00, 7.071699e-01, 1.290842e+00, 1.229317e+00, 2.728231e-01, 7.67864…
8.000000e-01	6.219549e-01, 1.865202e+00, 8.108212e-01, 1.534440e-01, 4.559579e-01, 4.942669e-03, 1.595242e+00, 5.759779e-01, 1.013895e+00, 6.022371e-01, 9.562829e-01, 1.423791e-01, 1.047496e+00, 7.496730e-01, 2.274841e+00, 8.336577e-01, 2.681791e-01, 4.478814e-02, 5.193893e-01, 6.252787e-01, 1.834664e+00, 3.089806e-01, 4.230850e-01, 1.093407e+00, 9.309091e-01, 1.009080e+00, 1.491847e+00, 4.116678e-01, 5.81179…
1.000000e+00	5.733043e-01, 1.823691e+00, 8.594641e-01, 8.904056e-02, 5.215608e-01, 2.756504e-03, 1.169621e+00, 4.187414e-01, 1.067801e+00, 4.170416e-01, 1.043579e+00, 8.879254e-02, 1.246838e+00, 7.361792e-01, 1.755443e+00, 5.905479e-01, 1.506698e-01, 2.938433e-02, 8.539263e-01, 5.376006e-01, 1.651459e+00, 2.420331e-01, 4.177023e-01, 1.083049e+00, 1.124517e+00, 8.953030e-01, 1.839162e+00, 5.706750e-01, 7.12342…
1.200000e+00	5.400630e-01, 1.792096e+00, 6.357449e-01, 7.005655e-02, 4.672128e-01, 1.859246e-03, 1.207809e+00, 3.342681e-01, 1.077523e+00, 3.514468e-01, 9.782272e-01, 7.255823e-02, 1.118249e+00, 9.754822e-01, 1.911311e+00, 5.170836e-01, 9.557490e-02, 2.444255e-02, 1.289791e+00, 5.448893e-01, 1.550899e+00, 2.309964e-01, 3.207510e-01, 1.024607e+00, 9.577431e-01, 9.408609e-01, 1.348603e+00, 7.147150e-01, 7.23419…
1.400000e+00	3.636544e-01, 2.103604e+00, 5.812874e-01, 5.456628e-02, 5.002884e-01, 8.586453e-04, 1.317849e+00, 2.203166e-01, 1.132931e+00, 2.249171e-01, 9.634479e-01, 6.270998e-02, 1.076772e+00, 8.476836e-01, 1.778636e+00, 3.723630e-01, 7.233928e-02, 1.548875e-02, 1.125402e+00, 3.883737e-01, 1.607516e+00, 2.108296e-01, 2.516457e-01, 1.134395e+00, 1.134858e+00, 9.210296e-01, 1.221520e+00, 7.572215e-01, 8.61309…
1.600000e+00	3.333701e-01, 2.288701e+00, 4.132606e-01, 4.661126e-02, 4.108171e-01, 5.921364e-04, 1.146645e+00, 1.514834e-01, 1.060340e+00, 1.048999e-01, 1.064467e+00, 1.054905e-01, 1.324092e+00, 1.040465e+00, 1.475040e+00, 2.600793e-01, 3.100077e-02, 1.095314e-02, 1.531391e+00, 3.402811e-01, 1.804317e+00, 1.533702e-01, 2.640003e-01, 1.245678e+00, 1.332566e+00, 1.094710e+00, 1.240790e+00, 6.540316e-01, 8.38147…
1.800000e+00	3.095082e-01, 2.143810e+00, 3.387139e-01, 5.055331e-02, 3.795096e-01, 4.509054e-04, 1.567188e+00, 1.001485e-01, 1.015367e+00, 9.367425e-02, 1.082316e+00, 2.212977e-01, 1.140775e+00, 1.293019e+00, 1.572801e+00, 1.719425e-01, 2.227975e-02, 6.193045e-03, 1.553029e+00, 2.671026e-01, 1.696156e+00, 1.186042e-01, 1.752562e-01, 1.048495e+00, 1.006697e+00, 8.201292e-01, 1.498971e+00, 7.580140e-01, 8.59582…
2.000000e+00	2.973053e-01, 2.722190e+00, 2.632080e-01, 5.495379e-02, 4.437237e-01, 5.596188e-04, 1.415447e+00, 9.261500e-02, 9.675085e-01, 5.778759e-02, 9.129381e-01, 2.931357e-01, 1.349059e+00, 1.334826e+00, 1.215748e+00, 1.569819e-01, 1.473160e-02, 5.277233e-03, 1.421949e+00, 3.636559e-01, 1.333746e+00, 9.234907e-02, 9.746667e-02, 1.242024e+00, 1.311922e+00, 8.166645e-01, 1.291923e+00, 8.272936e-01, 9.73172…
0.000000e+00	2.589348e+00, 6.665577e-01, 8.979743e-01, 1.823069e+00, 2.051685e+00, 8.527494e-01, 2.770390e+00, 7.526760e-01, 8.306284e-01, 1.328171e+00, 2.913336e-01, 2.107293e+00, 1.034894e+00, 1.159227e+00, 2.044702e+00, 2.322580e+00, 2.233852e+00, 1.080020e+00, 2.502823e+00, 2.373567e+00, 1.569262e+00, 1.886714e+00, 3.787126e-02, 1.659803e+00, 6.118474e-01, 1.656143e+00, 3.645587e-01, 1.248765e+00, 2.86498…
2.000000e-01	2.107923e+00, 6.796937e-01, 1.000127e+00, 8.761780e-01, 2.140340e+00, 6.288468e-01, 1.884818e+00, 5.188868e-01, 4.251622e-01, 1.286762e+00, 1.728127e-01, 1.554325e+00, 1.030816e+00, 8.428644e-01, 1.509128e+00, 1.685076e+00, 1.628716e+00, 6.495297e-01, 1.805286e+00, 2.039519e+00, 1.138143e+00, 1.675198e+00, 4.596487e-02, 1.498217e+00, 4.423011e-01, 1.233387e+00, 2.830678e-01, 7.482818e-01, 1.38051…
4.000000e-01	1.616001e+00, 8.063913e-01, 1.554086e+00, 7.507993e-01, 9.405400e-01, 4.638731e-01, 1.212369e+00, 3.019098e-01, 2.443556e-01, 1.058270e+00, 1.248754e-01, 7.642272e-01, 1.242196e+00, 8.115872e-01, 1.627568e+00, 1.257543e+00, 1.621666e+00, 5.349844e-01, 1.676750e+00, 1.805362e+00, 7.176023e-01, 1.564009e+00, 1.436191e-01, 1.658878e+00, 5.337895e-01, 8.334072e-01, 2.782140e-01, 4.111337e-01, 8.97840…
6.000000e-01	1.239615e+00, 8.162506e-01, 1.524413e+00, 7.149552e-01, 8.758691e-01, 3.547259e-01, 6.822235e-01, 2.194222e-01, 1.515932e-01, 1.143538e+00, 1.843649e-01, 4.618763e-01, 1.164095e+00, 9.717354e-01, 1.622158e+00, 1.137383e+00, 1.167769e+00, 3.319882e-01, 1.137499e+00, 2.489678e+00, 8.370437e-01, 1.612065e+00, 1.698896e-01, 1.508019e+00, 6.640042e-01, 5.392357e-01, 2.771210e-01, 2.269807e-01, 5.07970…
8.000000e-01	9.220438e-01, 1.053494e+00, 1.365373e+00, 6.945419e-01, 7.430845e-01, 2.004654e-01, 6.273317e-01, 1.625949e-01, 7.382873e-02, 9.983936e-01, 3.493471e-01, 4.302883e-01, 1.210594e+00, 1.079345e+00, 1.494818e+00, 1.105933e+00, 5.843989e-01, 2.665628e-01, 1.088391e+00, 2.024198e+00, 6.238554e-01, 1.527062e+00, 1.518636e-01, 1.475966e+00, 8.298388e-01, 5.716729e-01, 4.925453e-01, 1.329981e-01, 3.04460…
1.000000e+00	9.720629e-01, 1.190877e+00, 1.488088e+00, 9.367176e-01, 5.574476e-01, 1.582794e-01, 7.796624e-01, 1.456786e-01, 6.072150e-02, 7.105819e-01, 5.986869e-01, 3.934508e-01, 1.067188e+00, 1.004377e+00, 1.318589e+00, 8.024372e-01, 5.049950e-01, 1.227619e-01, 1.316787e+00, 2.097361e+00, 7.007925e-01, 1.221028e+00, 1.569283e-01, 1.389713e+00, 1.156043e+00, 5.812623e-01, 7.249374e-01, 8.510490e-02, 1.97253…
1.200000e+00	7.226188e-01, 1.517289e+00, 1.702236e+00, 6.482983e-01, 5.380531e-01, 7.151872e-02, 7.918941e-01, 9.712425e-02, 3.370323e-02, 4.614989e-01, 8.329368e-01, 3.326689e-01, 1.687245e+00, 1.144246e+00, 1.040488e+00, 7.378138e-01, 3.089017e-01, 1.057801e-01, 1.349143e+00, 1.932094e+00, 9.061231e-01, 1.388589e+00, 1.049757e-01, 1.380542e+00, 1.226693e+00, 6.847383e-01, 9.389888e-01, 4.887678e-02, 1.08219…
1.400000e+00	4.561570e-01, 1.492018e+00, 1.651071e+00, 7.074298e-01, 5.691478e-01, 7.513284e-02, 1.018523e+00, 7.572445e-02, 2.939915e-02, 3.758070e-01, 8.811112e-01, 4.098921e-01, 1.162766e+00, 8.935440e-01, 1.118876e+00, 6.095610e-01, 2.099398e-01, 4.909482e-02, 1.386997e+00, 1.672693e+00, 1.104659e+00, 1.608204e+00, 9.485381e-02, 1.169843e+00, 1.375698e+00, 6.886801e-01, 8.989978e-01, 3.098756e-02, 6.14052…
1.600000e+00	3.987617e-01, 1.775949e+00, 1.512191e+00, 6.328726e-01, 4.799150e-01, 3.941793e-02, 1.129354e+00, 5.387026e-02, 4.269993e-02, 2.949693e-01, 8.106702e-01, 4.681069e-01, 1.475354e+00, 1.300979e+00, 8.125247e-01, 3.860932e-01, 1.081320e-01, 4.944516e-02, 1.517785e+00, 1.316970e+00, 1.481567e+00, 1.342904e+00, 6.830785e-02, 1.312424e+00, 1.646853e+00, 7.677982e-01, 1.027842e+00, 2.241475e-02, 5.25303…
1.800000e+00	3.862037e-01, 1.661369e+00, 1.431915e+00, 4.603808e-01, 4.875177e-01, 3.308140e-02, 1.327461e+00, 4.155753e-02, 1.065646e-01, 1.617246e-01, 8.293207e-01, 4.973331e-01, 1.351036e+00, 1.303884e+00, 7.261693e-01, 3.394457e-01, 6.298355e-02, 3.248292e-02, 1.565583e+00, 1.403642e+00, 1.005402e+00, 1.098139e+00, 5.063798e-02, 1.407916e+00, 1.661874e+00, 7.051895e-01, 1.165127e+00, 2.791975e-02, 7.15268…
2.000000e+00	2.650342e-01, 2.170893e+00, 1.624380e+00, 4.014994e-01, 4.904569e-01, 2.330628e-02, 1.387417e+00, 5.173262e-02, 2.887141e-01, 1.061721e-01, 9.185972e-01, 4.179959e-01, 1.445744e+00, 1.149478e+00, 6.521701e-01, 2.379037e-01, 4.850830e-02, 2.122306e-02, 1.727900e+00, 1.046231e+00, 1.266413e+00, 8.709649e-01, 4.163807e-02, 1.311044e+00, 1.466004e+00, 8.079666e-01, 9.998495e-01, 8.593897e-02, 1.30586…
0.000000e+00	7.789738e-01, 1.390378e+00, 1.895751e+00, 3.995734e-01, 1.749615e+00, 2.191240e+00, 3.856022e-01, 3.083228e-01, 2.879778e+00, 2.494665e+00, 2.639936e+00, 2.736943e-01, 1.951579e-01, 1.677404e+00, 1.373548e+00, 2.974745e+00, 1.584378e+00, 1.456019e+00, 1.245286e+00, 3.008503e+00, 1.319737e+00, 2.356022e+00, 2.112984e-01, 3.742287e-01, 1.170991e+00, 1.686594e-01, 1.660022e+00, 5.766881e-01, 2.57963…
2.000000e-01	8.786156e-01, 1.707773e+00, 1.818446e+00, 2.918363e-01, 9.466063e-01, 1.662760e+00, 3.151941e-01, 5.415041e-01, 1.706816e+00, 2.147594e+00, 1.757952e+00, 1.428222e-01, 5.581391e-01, 1.329157e+00, 8.130676e-01, 1.959929e+00, 1.123386e+00, 9.532469e-01, 9.918238e-01, 2.316275e+00, 1.340828e+00, 2.184100e+00, 1.278091e-01, 2.548074e-01, 9.017472e-01, 1.529352e-01, 9.659221e-01, 3.871898e-01, 1.17460…
4.000000e-01	7.705668e-01, 1.766507e+00, 1.891707e+00, 2.012768e-01, 8.856817e-01, 9.108823e-01, 2.198030e-01, 5.311776e-01, 1.013021e+00, 1.644599e+00, 1.070636e+00, 1.811407e-01, 9.049288e-01, 1.106801e+00, 8.212189e-01, 1.609915e+00, 6.745691e-01, 5.622502e-01, 6.452845e-01, 2.111018e+00, 1.589313e+00, 1.864603e+00, 8.516503e-02, 2.844341e-01, 8.306566e-01, 1.492170e-01, 6.413425e-01, 2.047286e-01, 8.62126…
6.000000e-01	7.642151e-01, 1.910328e+00, 1.832842e+00, 1.728265e-01, 6.559188e-01, 5.013191e-01, 1.777552e-01, 5.096140e-01, 3.995261e-01, 1.293620e+00, 9.815272e-01, 3.219056e-01, 1.065292e+00, 1.238902e+00, 8.168840e-01, 1.217791e+00, 4.876296e-01, 4.506779e-01, 5.512097e-01, 1.924318e+00, 1.254192e+00, 1.666246e+00, 9.785881e-02, 4.279254e-01, 9.847578e-01, 2.963603e-01, 5.028351e-01, 1.272520e-01, 4.33275…
8.000000e-01	5.885921e-01, 1.869730e+00, 2.163847e+00, 1.388501e-01, 6.521876e-01, 2.846133e-01, 1.325008e-01, 4.153595e-01, 3.473054e-01, 1.023139e+00, 1.030564e+00, 3.884908e-01, 1.018977e+00, 1.040873e+00, 7.405810e-01, 1.050494e+00, 2.476781e-01, 2.409043e-01, 6.567556e-01, 2.176381e+00, 1.433824e+00, 1.345901e+00, 9.810053e-02, 4.837136e-01, 1.149900e+00, 4.653531e-01, 4.599141e-01, 6.277063e-02, 2.85366…
1.000000e+00	4.898983e-01, 2.115715e+00, 1.746697e+00, 1.322015e-01, 5.629698e-01, 1.795365e-01, 2.207084e-01, 2.453754e-01, 3.502655e-01, 8.172297e-01, 9.868165e-01, 3.795109e-01, 1.134688e+00, 1.368693e+00, 6.585230e-01, 7.246770e-01, 1.715032e-01, 1.744292e-01, 7.212522e-01, 2.226231e+00, 1.499958e+00, 1.097256e+00, 6.474769e-02, 6.704657e-01, 1.171767e+00, 5.180750e-01, 5.933274e-01, 4.057048e-02, 2.12330…
1.200000e+00	4.772453e-01, 2.102746e+00, 1.751178e+00, 1.075005e-01, 5.343015e-01, 1.040180e-01, 5.369636e-01, 2.118283e-01, 4.504678e-01, 4.657419e-01, 1.182805e+00, 4.075751e-01, 1.395353e+00, 1.339088e+00, 5.670354e-01, 5.045339e-01, 1.112371e-01, 1.430255e-01, 1.088709e+00, 1.963024e+00, 1.459964e+00, 8.870075e-01, 6.677599e-02, 8.096695e-01, 1.490757e+00, 7.275246e-01, 6.347054e-01, 2.366112e-02, 1.11002…
1.400000e+00	4.525381e-01, 2.482618e+00, 1.489473e+00, 9.931172e-02, 5.829020e-01, 4.740967e-02, 7.114680e-01, 1.278216e-01, 6.321471e-01, 3.648443e-01, 1.083335e+00, 4.686873e-01, 1.228365e+00, 1.220363e+00, 5.479945e-01, 4.174470e-01, 7.977584e-02, 8.793330e-02, 1.363314e+00, 1.774678e+00, 1.678232e+00, 6.150931e-01, 4.800631e-02, 9.782289e-01, 1.409274e+00, 6.789385e-01, 9.745367e-01, 1.695056e-02, 6.00430…
1.600000e+00	3.317288e-01, 2.501724e+00, 1.412037e+00, 9.967940e-02, 4.736842e-01, 3.204549e-02, 9.431861e-01, 1.085304e-01, 8.760630e-01, 2.080513e-01, 1.006902e+00, 3.997651e-01, 1.471287e+00, 1.376776e+00, 5.157562e-01, 2.919777e-01, 4.282318e-02, 7.011953e-02, 1.188676e+00, 1.642846e+00, 1.380536e+00, 5.830498e-01, 3.773478e-02, 8.943685e-01, 1.528654e+00, 7.962844e-01, 1.079624e+00, 1.212363e-02, 5.41722…
1.800000e+00	3.312045e-01, 2.485513e+00, 1.097847e+00, 1.129111e-01, 5.112932e-01, 2.051787e-02, 1.173925e+00, 7.520817e-02, 7.873603e-01, 1.325117e-01, 1.183452e+00, 4.693129e-01, 1.516737e+00, 1.438730e+00, 3.506685e-01, 2.583915e-01, 2.586647e-02, 3.418896e-02, 1.313216e+00, 1.443283e+00, 1.692015e+00, 4.056424e-01, 3.263425e-02, 1.045061e+00, 1.662051e+00, 8.511817e-01, 1.270421e+00, 1.880609e-02, 5.14907…
2.000000e+00	2.780636e-01, 2.333941e+00, 1.299745e+00, 1.050148e-01, 4.999391e-01, 1.128756e-02, 1.175195e+00, 6.939058e-02, 8.345708e-01, 9.885027e-02, 1.043607e+00, 4.446826e-01, 1.335795e+00, 1.305759e+00, 3.341114e-01, 1.589590e-01, 1.546269e-02, 2.459631e-02, 1.544372e+00, 1.341751e+00, 1.379888e+00, 3.238593e-01, 2.174231e-02, 1.184726e+00, 1.264901e+00, 7.775223e-01, 1.183173e+00, 5.703399e-02, 1.01709…
0.000000e+00	1.588450e+00, 2.058024e+00, 1.913457e+00, 2.707124e-01, 1.674445e+00, 2.132118e+00, 6.278156e-01, 1.972065e+00, 1.893251e+00, 1.089364e+00, 9.661710e-01, 4.454718e-02, 8.673578e-01, 3.340434e+00, 2.053107e+00, 2.751080e-01, 1.090623e+00, 1.402898e+00, 2.392889e+00, 2.525687e+00, 1.075586e+00, 2.342857e+00, 1.450553e-01, 2.026328e+00, 2.455858e-01, 2.961324e+00, 1.839735e+00, 2.808035e+00, 1.46420…
2.000000e-01	1.451338e+00, 1.772571e+00, 2.003572e+00, 2.948250e-01, 8.317107e-01, 1.603844e+00, 6.184993e-01, 1.393757e+00, 1.024790e+00, 7.597865e-01, 5.527746e-01, 2.468708e-02, 9.357907e-01, 3.062900e+00, 2.085339e+00, 1.800579e-01, 7.653010e-01, 1.278543e+00, 2.430616e+00, 1.964690e+00, 9.390867e-01, 1.670538e+00, 9.067042e-02, 1.737866e+00, 2.898708e-01, 1.726658e+00, 1.510353e+00, 1.650052e+00, 9.47810…
4.000000e-01	1.045415e+00, 2.162289e+00, 1.789587e+00, 2.373198e-01, 6.670769e-01, 1.363340e+00, 9.187684e-01, 8.693453e-01, 5.821108e-01, 4.468276e-01, 3.541331e-01, 1.499129e-02, 1.095981e+00, 1.778748e+00, 1.446610e+00, 1.512119e-01, 5.189650e-01, 8.754001e-01, 3.300605e+00, 1.473657e+00, 1.182277e+00, 1.417742e+00, 5.738554e-02, 1.288820e+00, 6.996657e-01, 1.151016e+00, 1.289152e+00, 9.065501e-01, 5.50800…
6.000000e-01	7.310325e-01, 1.922462e+00, 2.014003e+00, 2.338332e-01, 6.099448e-01, 7.918916e-01, 1.110424e+00, 5.466806e-01, 3.568002e-01, 2.668288e-01, 2.506763e-01, 3.964823e-02, 1.138329e+00, 2.243009e+00, 1.130997e+00, 1.141121e-01, 3.238696e-01, 5.631580e-01, 2.507452e+00, 1.035420e+00, 1.350204e+00, 1.328867e+00, 2.696813e-02, 1.349064e+00, 8.937651e-01, 8.051720e-01, 1.296315e+00, 7.871331e-01, 4.70786…
8.000000e-01	8.071462e-01, 1.980609e+00, 2.142235e+00, 2.301519e-01, 5.761069e-01, 5.948563e-01, 1.129361e+00, 3.325992e-01, 3.914100e-01, 2.456941e-01, 4.036288e-01, 1.400896e-01, 1.217953e+00, 2.147561e+00, 1.038759e+00, 8.515176e-02, 1.726254e-01, 3.793300e-01, 2.083393e+00, 9.565421e-01, 1.427618e+00, 8.290545e-01, 1.399124e-02, 1.320009e+00, 9.413984e-01, 6.573698e-01, 1.392395e+00, 5.517308e-01, 4.02953…
1.000000e+00	6.307504e-01, 2.277165e+00, 2.004092e+00, 1.846450e-01, 4.823399e-01, 5.661757e-01, 1.158075e+00, 2.378075e-01, 5.243664e-01, 9.418517e-02, 6.047208e-01, 2.474890e-01, 1.109500e+00, 1.725010e+00, 8.364374e-01, 5.525679e-02, 1.069879e-01, 2.720316e-01, 2.436364e+00, 6.699408e-01, 1.397081e+00, 7.624538e-01, 9.005603e-03, 1.365775e+00, 1.226789e+00, 6.658306e-01, 1.268562e+00, 6.157958e-01, 5.48783…
1.200000e+00	5.496090e-01, 2.604822e+00, 1.477846e+00, 1.728032e-01, 5.602803e-01, 3.791485e-01, 1.065684e+00, 1.985000e-01, 8.578944e-01, 7.366608e-02, 7.095205e-01, 3.705083e-01, 1.231021e+00, 1.587355e+00, 6.500869e-01, 5.503623e-02, 7.062985e-02, 1.816322e-01, 2.011076e+00, 6.262984e-01, 1.363962e+00, 6.836797e-01, 5.037640e-03, 1.586831e+00, 1.099975e+00, 6.928887e-01, 1.479243e+00, 5.606316e-01, 6.59857…
1.400000e+00	3.271871e-01, 2.812713e+00, 1.857195e+00, 1.659169e-01, 5.405405e-01, 3.134826e-01, 1.157352e+00, 1.228585e-01, 8.843565e-01, 4.651842e-02, 8.625066e-01, 4.117522e-01, 1.368523e+00, 1.713598e+00, 3.829655e-01, 4.518808e-02, 4.724474e-02, 1.159596e-01, 2.508450e+00, 5.904710e-01, 1.244549e+00, 5.143433e-01, 2.529871e-03, 1.241995e+00, 1.184313e+00, 6.841490e-01, 1.403045e+00, 7.234350e-01, 7.05237…
1.600000e+00	3.010898e-01, 2.240011e+00, 1.891711e+00, 1.563434e-01, 4.689766e-01, 2.089350e-01, 1.233030e+00, 9.030747e-02, 9.129928e-01, 3.565070e-02, 7.306614e-01, 3.548483e-01, 1.434789e+00, 1.612048e+00, 3.718689e-01, 3.069836e-02, 2.472248e-02, 8.938280e-02, 1.973006e+00, 4.893380e-01, 1.650385e+00, 4.414872e-01, 2.003741e-03, 1.442183e+00, 1.436892e+00, 7.446465e-01, 1.119176e+00, 8.827426e-01, 8.23621…
1.800000e+00	3.205856e-01, 2.708383e+00, 1.849594e+00, 1.657688e-01, 3.949138e-01, 1.613099e-01, 1.180801e+00, 7.590976e-02, 1.270377e+00, 1.946406e-02, 1.037858e+00, 4.671424e-01, 1.122038e+00, 1.692959e+00, 3.564488e-01, 2.400965e-02, 2.018283e-02, 5.871384e-02, 2.034315e+00, 4.203043e-01, 1.535262e+00, 3.731015e-01, 1.880740e-03, 1.420639e+00, 1.465676e+00, 8.055653e-01, 1.351538e+00, 7.325957e-01, 8.79059…
2.000000e+00	2.251140e-01, 2.253290e+00, 1.538563e+00, 1.435146e-01, 4.321403e-01, 1.207322e-01, 1.407295e+00, 5.254086e-02, 1.078167e+00, 1.617266e-02, 1.065803e+00, 5.287184e-01, 1.409522e+00, 1.969192e+00, 2.194473e-01, 2.368387e-02, 1.237658e-02, 4.003330e-02, 2.091335e+00, 3.223640e-01, 1.416811e+00, 2.484396e-01, 1.803404e-03, 1.635384e+00, 1.163850e+00, 8.493908e-01, 1.362097e+00, 8.167526e-01, 9.05082…
0.000000e+00	1.273861e+00, 2.705633e+00, 2.042550e+00, 1.562365e+00, 1.753535e+00, 1.715558e+00, 1.046704e+00, 4.943030e-01, 1.141709e+00, 2.560015e+00, 2.826112e+00, 1.990948e+00, 9.968220e-01, 1.845417e+00, 2.871300e+00, 1.015042e+00, 2.737105e+00, 2.286932e+00, 3.664875e-01, 2.703951e+00, 1.778890e+00, 3.052480e+00, 1.391260e+00, 7.809417e-01, 2.999590e+00, 6.726474e-01, 3.999170e-01, 2.013253e+00, 1.95079…
2.000000e-01	1.098256e+00, 2.211748e+00, 1.561998e+00, 1.133836e+00, 1.012975e+00, 1.167345e+00, 6.340079e-01, 6.423832e-01, 5.426885e-01, 1.731313e+00, 1.233136e+00, 1.397036e+00, 6.876614e-01, 1.342913e+00, 1.704311e+00, 1.070228e+00, 1.894545e+00, 2.244016e+00, 4.666355e-01, 2.379126e+00, 1.385546e+00, 2.617369e+00, 8.348960e-01, 6.413093e-01, 2.404026e+00, 3.783749e-01, 2.602185e-01, 8.463257e-01, 1.22937…
4.000000e-01	1.153666e+00, 2.296193e+00, 1.026961e+00, 7.227109e-01, 7.353924e-01, 6.827225e-01, 4.166306e-01, 6.676595e-01, 3.203290e-01, 1.062909e+00, 8.926494e-01, 6.284701e-01, 7.881667e-01, 1.115983e+00, 1.479922e+00, 8.555596e-01, 1.499449e+00, 2.013805e+00, 5.884570e-01, 2.580398e+00, 1.402742e+00, 1.806801e+00, 4.801093e-01, 6.229895e-01, 1.544709e+00, 3.025850e-01, 2.760324e-01, 6.210534e-01, 6.97038…
6.000000e-01	7.344399e-01, 2.346221e+00, 1.150448e+00, 4.446860e-01, 7.398121e-01, 4.162976e-01, 4.543652e-01, 5.085753e-01, 1.795881e-01, 6.962383e-01, 5.460490e-01, 4.019645e-01, 1.147663e+00, 1.093329e+00, 1.302801e+00, 6.905596e-01, 9.268771e-01, 1.336640e+00, 9.725649e-01, 1.994108e+00, 1.380978e+00, 1.345023e+00, 3.425328e-01, 5.316353e-01, 1.563898e+00, 2.338793e-01, 4.988778e-01, 3.875272e-01, 3.23894…
8.000000e-01	6.895864e-01, 2.629635e+00, 8.519121e-01, 3.070366e-01, 5.347974e-01, 2.604527e-01, 8.190086e-01, 4.104528e-01, 1.318707e-01, 5.149902e-01, 4.929277e-01, 3.689664e-01, 9.836140e-01, 1.420314e+00, 1.070920e+00, 4.614770e-01, 6.378916e-01, 1.012715e+00, 1.080351e+00, 2.073727e+00, 1.719491e+00, 1.388243e+00, 1.961798e-01, 7.116127e-01, 1.834463e+00, 2.446455e-01, 7.486904e-01, 2.007693e-01, 2.42303…
1.000000e+00	6.098188e-01, 2.186561e+00, 7.103479e-01, 2.527861e-01, 5.537168e-01, 1.589532e-01, 1.012852e+00, 2.850756e-01, 1.467640e-01, 3.640476e-01, 5.862512e-01, 4.173312e-01, 1.099311e+00, 1.127547e+00, 8.903382e-01, 3.275618e-01, 3.351284e-01, 6.404921e-01, 1.459307e+00, 1.868888e+00, 1.118744e+00, 1.060850e+00, 1.339508e-01, 7.668948e-01, 1.698841e+00, 4.438552e-01, 9.995013e-01, 1.357039e-01, 1.39986…
1.200000e+00	6.366495e-01, 2.034990e+00, 5.804791e-01, 1.907530e-01, 5.108621e-01, 8.763293e-02, 9.585444e-01, 1.802791e-01, 3.624088e-01, 2.182900e-01, 6.798237e-01, 4.620679e-01, 1.211101e+00, 1.355383e+00, 8.327708e-01, 2.532302e-01, 2.494498e-01, 3.658051e-01, 1.411380e+00, 1.836484e+00, 1.425785e+00, 8.780598e-01, 7.475004e-02, 9.223437e-01, 1.836718e+00, 5.074382e-01, 1.154237e+00, 8.514648e-02, 9.10337…
1.400000e+00	4.346292e-01, 2.444542e+00, 5.285341e-01, 1.387026e-01, 5.249498e-01, 5.696101e-02, 1.134398e+00, 1.493924e-01, 5.790871e-01, 1.430554e-01, 7.416510e-01, 4.424915e-01, 1.260711e+00, 1.210020e+00, 5.521813e-01, 2.025079e-01, 1.339306e-01, 3.243208e-01, 1.502207e+00, 1.890211e+00, 1.278004e+00, 8.145926e-01, 4.547701e-02, 1.063215e+00, 1.577378e+00, 6.431484e-01, 1.191342e+00, 5.041670e-02, 5.31948…
1.600000e+00	3.124508e-01, 2.479547e+00, 4.135984e-01, 1.449981e-01, 5.647391e-01, 3.147726e-02, 1.230471e+00, 1.196503e-01, 7.525134e-01, 8.918364e-02, 9.349211e-01, 4.236204e-01, 1.508213e+00, 1.227847e+00, 5.903205e-01, 1.579427e-01, 9.941127e-02, 1.864000e-01, 1.718588e+00, 1.383891e+00, 1.509987e+00, 5.215672e-01, 3.347920e-02, 1.186144e+00, 2.093094e+00, 7.419184e-01, 1.237576e+00, 4.671708e-02, 6.16341…
1.800000e+00	3.211460e-01, 2.122444e+00, 2.858047e-01, 1.094196e-01, 4.792925e-01, 1.977421e-02, 1.263372e+00, 8.487516e-02, 8.038338e-01, 5.685519e-02, 8.979140e-01, 3.918274e-01, 1.493978e+00, 1.229103e+00, 3.116231e-01, 1.182629e-01, 6.130959e-02, 1.413897e-01, 1.643294e+00, 1.129183e+00, 1.520200e+00, 4.508176e-01, 2.565739e-02, 1.141862e+00, 1.323149e+00, 7.357413e-01, 1.239474e+00, 8.447151e-02, 1.13017…
2.000000e+00	2.522804e-01, 2.848073e+00, 2.971670e-01, 1.049980e-01, 4.680448e-01, 1.337667e-02, 1.294721e+00, 5.640422e-02, 1.035678e+00, 3.816685e-02, 1.066626e+00, 4.740606e-01, 1.417990e+00, 1.374549e+00, 3.267562e-01, 9.046866e-02, 3.721653e-02, 1.018293e-01, 1.599285e+00, 9.717626e-01, 1.633328e+00, 3.938637e-01, 1.706740e-02, 1.455416e+00, 1.612285e+00, 7.627149e-01, 1.080647e+00, 2.386784e-01, 3.00518…
0.000000e+00	8.558085e-01, 1.047532e+00, 3.505277e-01, 2.978991e+00, 9.035843e-02, 5.451394e-01, 1.482759e+00, 1.983534e+00, 3.566600e+00, 1.011097e-01, 1.586454e+00, 2.811357e+00, 9.003608e-01, 1.303258e+00, 2.751358e+00, 1.899273e+00, 1.376265e+00, 1.027281e+00, 2.147148e+00, 1.438330e+00, 2.778428e+00, 1.034850e+00, 2.460876e+00, 9.431290e-03, 1.149848e+00, 2.778625e+00, 2.597518e+00, 1.605354e+00, 1.23836…
2.000000e-01	6.699548e-01, 8.562727e-01, 5.599196e-01, 1.699065e+00, 2.211640e-01, 3.048429e-01, 1.241023e+00, 1.325738e+00, 1.639013e+00, 4.660748e-01, 9.273219e-01, 1.414944e+00, 7.564010e-01, 1.062713e+00, 2.418995e+00, 1.916892e+00, 1.236378e+00, 7.851490e-01, 1.297113e+00, 1.052296e+00, 2.016336e+00, 1.114955e+00, 1.166908e+00, 6.108560e-02, 1.003568e+00, 2.196078e+00, 1.992424e+00, 9.211491e-01, 7.14931…
4.000000e-01	6.256234e-01, 6.292068e-01, 7.472002e-01, 1.232350e+00, 4.194665e-01, 1.442565e-01, 1.444290e+00, 1.069308e+00, 1.407962e+00, 5.983613e-01, 7.391107e-01, 8.633751e-01, 5.726646e-01, 1.143920e+00, 1.398497e+00, 1.688412e+00, 1.074751e+00, 5.933736e-01, 1.352170e+00, 9.276480e-01, 1.643686e+00, 1.093717e+00, 7.810110e-01, 5.329676e-02, 1.115215e+00, 1.535104e+00, 1.804825e+00, 7.804988e-01, 6.08295…
6.000000e-01	8.273627e-01, 9.110548e-01, 9.037123e-01, 7.891852e-01, 3.830883e-01, 1.163949e-01, 1.360124e+00, 1.006512e+00, 1.076827e+00, 7.744208e-01, 9.987782e-01, 5.735535e-01, 7.962007e-01, 1.330442e+00, 1.494232e+00, 1.390810e+00, 6.436032e-01, 4.165434e-01, 8.971526e-01, 6.348009e-01, 1.750796e+00, 1.014711e+00, 4.786715e-01, 7.886574e-02, 1.384934e+00, 1.338660e+00, 1.478468e+00, 7.416610e-01, 5.34902…
8.000000e-01	6.839130e-01, 1.245571e+00, 9.521316e-01, 5.942582e-01, 4.520121e-01, 5.108580e-02, 1.276741e+00, 4.913128e-01, 7.302438e-01, 6.846755e-01, 7.395535e-01, 5.823396e-01, 1.067854e+00, 1.059834e+00, 1.321912e+00, 1.061505e+00, 3.963028e-01, 2.427144e-01, 1.117327e+00, 6.016744e-01, 1.328091e+00, 1.095561e+00, 2.992224e-01, 1.548969e-01, 1.321373e+00, 1.058809e+00, 1.500690e+00, 6.188616e-01, 7.65925…
1.000000e+00	5.163729e-01, 1.426643e+00, 1.264100e+00, 3.900590e-01, 4.821925e-01, 3.119733e-02, 1.205273e+00, 5.580365e-01, 5.033098e-01, 5.028367e-01, 8.562254e-01, 5.579201e-01, 1.106352e+00, 1.120487e+00, 1.179847e+00, 6.886069e-01, 2.330649e-01, 1.585205e-01, 1.052264e+00, 4.724022e-01, 1.467448e+00, 1.250997e+00, 1.795711e-01, 4.319672e-01, 1.137265e+00, 1.017937e+00, 1.405697e+00, 7.842366e-01, 7.47253…
1.200000e+00	3.754282e-01, 1.563878e+00, 1.429168e+00, 3.654835e-01, 3.969487e-01, 2.071871e-02, 1.126039e+00, 3.594781e-01, 3.604797e-01, 3.888910e-01, 1.064886e+00, 5.149030e-01, 1.079614e+00, 1.453548e+00, 9.606751e-01, 5.961522e-01, 1.479629e-01, 1.331471e-01, 1.001292e+00, 4.502509e-01, 1.094103e+00, 9.960564e-01, 1.328638e-01, 6.449813e-01, 1.250600e+00, 1.037882e+00, 1.222753e+00, 7.036060e-01, 8.02198…
1.400000e+00	4.863830e-01, 1.901270e+00, 1.703477e+00, 2.265868e-01, 3.929366e-01, 1.298955e-02, 1.365590e+00, 2.258270e-01, 4.308902e-01, 2.887054e-01, 1.126901e+00, 4.114546e-01, 1.309047e+00, 1.309851e+00, 7.478010e-01, 4.562934e-01, 9.223735e-02, 7.441729e-02, 1.444636e+00, 3.750840e-01, 1.256395e+00, 9.429015e-01, 8.107045e-02, 5.797067e-01, 1.378903e+00, 8.269114e-01, 1.291505e+00, 6.677327e-01, 8.79055…
1.600000e+00	3.219751e-01, 1.883335e+00, 1.454981e+00, 2.152560e-01, 4.067435e-01, 8.047747e-03, 1.470874e+00, 1.297560e-01, 5.863156e-01, 1.628068e-01, 9.708456e-01, 5.500960e-01, 1.457536e+00, 1.075754e+00, 6.793437e-01, 3.098731e-01, 7.185032e-02, 6.574107e-02, 1.338406e+00, 3.574765e-01, 1.389947e+00, 1.000724e+00, 4.832460e-02, 9.403556e-01, 1.410856e+00, 8.402487e-01, 1.509910e+00, 9.568609e-01, 1.08595…
1.800000e+00	3.273599e-01, 1.875970e+00, 1.500266e+00, 1.606652e-01, 3.814652e-01, 6.482326e-03, 1.273940e+00, 9.778691e-02, 8.055836e-01, 1.182092e-01, 1.107761e+00, 4.151017e-01, 1.441422e+00, 1.480290e+00, 4.556149e-01, 2.579005e-01, 5.023820e-02, 3.933649e-02, 1.650052e+00, 3.184063e-01, 1.498109e+00, 7.564784e-01, 3.653856e-02, 8.229705e-01, 1.465190e+00, 8.811982e-01, 1.277997e+00, 7.725182e-01, 7.94344…
2.000000e+00	2.361236e-01, 1.935027e+00, 1.803172e+00, 1.410920e-01, 4.187849e-01, 5.895839e-03, 1.512455e+00, 8.564711e-02, 7.448319e-01, 9.283450e-02, 1.063176e+00, 5.201460e-01, 1.436252e+00, 1.517242e+00, 3.963356e-01, 2.013680e-01, 2.549066e-02, 2.638597e-02, 1.715084e+00, 3.170797e-01, 1.280750e+00, 6.404987e-01, 2.899416e-02, 9.699425e-01, 1.530726e+00, 8.289902e-01, 1.459751e+00, 7.243060e-01, 8.24001…
0.000000e+00	1.856374e+00, 1.983033e+00, 1.162207e+00, 3.032143e+00, 2.522940e+00, 7.607114e-02, 2.883671e+00, 5.762344e-01, 2.448256e+00, 1.232706e+00, 5.934683e-01, 1.626301e+00, 1.929485e+00, 1.708681e+00, 3.116434e+00, 1.818211e-02, 2.333273e+00, 2.292813e+00, 1.274100e+00, 3.215072e-01, 2.548283e+00, 4.962228e-01, 1.381512e-01, 6.720387e-01, 9.486219e-01, 2.559446e-01, 3.779015e-01, 2.757831e+00, 8.64130…
2.000000e-01	1.927206e+00, 1.449030e+00, 8.632464e-01, 1.632056e+00, 1.550944e+00, 4.145206e-02, 2.352686e+00, 3.835882e-01, 2.175381e+00, 7.317814e-01, 3.726409e-01, 8.537236e-01, 1.764808e+00, 1.469285e+00, 2.244191e+00, 2.674970e-01, 1.680803e+00, 1.429596e+00, 1.242269e+00, 6.047402e-01, 2.392635e+00, 4.192759e-01, 7.483951e-02, 8.548419e-01, 9.360808e-01, 1.474254e-01, 5.284331e-01, 2.067055e+00, 7.39727…
4.000000e-01	1.610625e+00, 1.178992e+00, 8.395796e-01, 1.122178e+00, 9.668836e-01, 2.832107e-02, 2.124258e+00, 1.798946e-01, 1.912778e+00, 3.592010e-01, 2.307661e-01, 5.661951e-01, 1.508376e+00, 1.672515e+00, 1.897258e+00, 3.784695e-01, 1.262544e+00, 9.918621e-01, 1.545186e+00, 9.186878e-01, 2.108771e+00, 5.346114e-01, 4.512420e-02, 1.004213e+00, 9.524088e-01, 1.389951e-01, 7.524078e-01, 1.224771e+00, 7.63254…
6.000000e-01	1.107075e+00, 1.513761e+00, 5.974962e-01, 7.236607e-01, 7.047418e-01, 1.264364e-02, 1.598233e+00, 1.229574e-01, 1.053167e+00, 2.278174e-01, 2.292311e-01, 4.859305e-01, 1.490121e+00, 1.253925e+00, 1.509004e+00, 4.163425e-01, 9.983290e-01, 8.069992e-01, 1.618584e+00, 1.041829e+00, 2.142144e+00, 6.312832e-01, 2.350518e-02, 1.166266e+00, 1.289171e+00, 1.906918e-01, 8.548562e-01, 1.151805e+00, 5.87908…
8.000000e-01	7.750290e-01, 1.536655e+00, 5.930446e-01, 4.050577e-01, 7.417690e-01, 9.623735e-03, 1.646469e+00, 8.028331e-02, 1.272375e+00, 1.600090e-01, 3.443017e-01, 4.223545e-01, 1.724288e+00, 1.609993e+00, 1.102091e+00, 2.952594e-01, 6.498472e-01, 5.659341e-01, 1.548640e+00, 8.494399e-01, 1.570956e+00, 5.824481e-01, 1.589857e-02, 1.178837e+00, 1.309979e+00, 2.276834e-01, 1.093962e+00, 9.354834e-01, 6.03696…
1.000000e+00	7.629545e-01, 1.770179e+00, 5.441431e-01, 3.050719e-01, 5.688209e-01, 5.412574e-03, 1.820212e+00, 4.271807e-02, 1.169725e+00, 1.273741e-01, 4.727874e-01, 3.739265e-01, 1.163294e+00, 1.312981e+00, 8.828110e-01, 2.357046e-01, 4.091778e-01, 3.980197e-01, 1.664298e+00, 8.007684e-01, 2.030145e+00, 5.995222e-01, 1.131429e-02, 1.270242e+00, 1.283372e+00, 3.474990e-01, 1.174191e+00, 7.472569e-01, 5.89845…
1.200000e+00	5.169912e-01, 2.030241e+00, 6.172266e-01, 1.758685e-01, 5.016983e-01, 4.629932e-03, 1.629870e+00, 3.915461e-02, 1.136678e+00, 7.328290e-02, 6.553710e-01, 4.664218e-01, 1.489158e+00, 1.520480e+00, 6.578895e-01, 1.494175e-01, 2.522209e-01, 2.348595e-01, 1.445717e+00, 7.341103e-01, 1.548340e+00, 4.526414e-01, 8.881045e-03, 1.304766e+00, 1.432993e+00, 4.108654e-01, 9.385553e-01, 5.450677e-01, 6.97099…
1.400000e+00	4.072758e-01, 2.038908e+00, 6.839612e-01, 1.145990e-01, 4.986317e-01, 4.192747e-03, 1.343366e+00, 2.574597e-02, 9.897887e-01, 5.333694e-02, 8.585064e-01, 4.524141e-01, 1.426936e+00, 1.475234e+00, 5.166887e-01, 1.404449e-01, 1.589806e-01, 1.990747e-01, 2.091445e+00, 5.379988e-01, 1.828400e+00, 3.773201e-01, 8.181962e-03, 1.373645e+00, 1.206925e+00, 6.801471e-01, 1.003694e+00, 7.262990e-01, 7.29465…
1.600000e+00	3.573425e-01, 1.810951e+00, 6.949874e-01, 8.899513e-02, 3.893132e-01, 3.204674e-03, 1.504978e+00, 3.151822e-02, 8.514431e-01, 3.528081e-02, 9.402993e-01, 3.780167e-01, 1.548654e+00, 1.486461e+00, 4.336444e-01, 1.319407e-01, 1.065617e-01, 1.064254e-01, 1.910594e+00, 6.690737e-01, 1.532601e+00, 3.698254e-01, 5.858270e-03, 1.373726e+00, 1.517249e+00, 6.890846e-01, 1.182792e+00, 6.555795e-01, 6.43949…
1.800000e+00	2.323560e-01, 2.146461e+00, 6.986995e-01, 7.278011e-02, 4.031382e-01, 4.669484e-03, 1.259597e+00, 3.114592e-02, 9.716601e-01, 2.540694e-02, 9.786636e-01, 5.252174e-01, 1.432352e+00, 1.216581e+00, 3.599719e-01, 7.347494e-02, 6.305438e-02, 9.281759e-02, 1.885408e+00, 5.035697e-01, 1.520237e+00, 2.047081e-01, 5.480117e-03, 1.263027e+00, 1.285595e+00, 8.409060e-01, 1.338992e+00, 6.625515e-01, 7.05304…
2.000000e+00	2.345597e-01, 2.103465e+00, 6.455890e-01, 6.292577e-02, 4.127242e-01, 5.529972e-03, 1.315701e+00, 2.833996e-02, 1.044267e+00, 1.867333e-02, 1.157947e+00, 4.482503e-01, 1.277505e+00, 1.578973e+00, 3.377448e-01, 6.738674e-02, 3.700664e-02, 5.044808e-02, 1.952861e+00, 5.242143e-01, 1.561757e+00, 2.321171e-01, 5.774193e-03, 1.215170e+00, 1.479530e+00, 7.473909e-01, 1.192945e+00, 7.273421e-01, 7.13486…
0.000000e+00	2.547725e+00, 3.130229e+00, 2.791575e+00, 7.242844e-01, 2.429454e-01, 1.381791e+00, 3.321186e-01, 4.717240e-01, 2.346768e+00, 2.229379e+00, 2.320938e+00, 1.836202e+00, 2.453878e+00, 1.315041e+00, 8.733336e-01, 3.075471e+00, 3.964950e-02, 1.083136e+00, 4.943430e-01, 1.647086e+00, 7.188931e-01, 1.085873e-01, 1.147652e+00, 1.710557e+00, 2.891205e+00, 1.781791e+00, 1.813342e+00, 2.620892e+00, 1.79032…
2.000000e-01	1.845289e+00, 2.660500e+00, 2.145929e+00, 8.732407e-01, 1.605524e-01, 9.948797e-01, 1.995980e-01, 3.096482e-01, 1.462858e+00, 1.551221e+00, 2.193995e+00, 1.252589e+00, 1.838701e+00, 1.346921e+00, 9.013019e-01, 2.158327e+00, 4.603785e-01, 8.548342e-01, 3.392499e-01, 1.403426e+00, 8.579292e-01, 8.295113e-02, 8.143852e-01, 1.412490e+00, 2.362235e+00, 1.503430e+00, 1.296408e+00, 1.539531e+00, 1.49584…
4.000000e-01	1.445431e+00, 2.538242e+00, 1.433586e+00, 8.042913e-01, 2.249666e-01, 5.153455e-01, 1.275705e-01, 1.878577e-01, 1.635905e+00, 1.418629e+00, 1.539221e+00, 9.865360e-01, 1.554455e+00, 1.292810e+00, 7.664839e-01, 1.606504e+00, 8.096509e-01, 5.288296e-01, 2.615810e-01, 1.310066e+00, 8.650020e-01, 6.755006e-02, 4.932144e-01, 1.560478e+00, 2.231358e+00, 1.302507e+00, 8.318522e-01, 1.091613e+00, 9.28238…
6.000000e-01	1.050048e+00, 2.431277e+00, 1.723227e+00, 6.950264e-01, 3.193114e-01, 3.536919e-01, 1.017127e-01, 9.211672e-02, 1.070865e+00, 1.187601e+00, 1.420295e+00, 7.166115e-01, 1.372914e+00, 1.442816e+00, 5.829286e-01, 1.272601e+00, 5.765184e-01, 4.093340e-01, 1.997116e-01, 1.416013e+00, 1.061542e+00, 6.486330e-02, 2.683223e-01, 1.287681e+00, 2.026725e+00, 1.128366e+00, 6.017939e-01, 6.788388e-01, 5.77389…
8.000000e-01	9.850818e-01, 2.370662e+00, 1.378981e+00, 5.437693e-01, 3.987844e-01, 2.155947e-01, 6.066913e-02, 5.231751e-02, 1.109577e+00, 1.184157e+00, 1.003063e+00, 7.196466e-01, 1.575284e+00, 1.226310e+00, 5.347754e-01, 1.176695e+00, 4.487470e-01, 2.709045e-01, 2.878045e-01, 1.332401e+00, 1.329473e+00, 3.680544e-02, 1.384612e-01, 1.457408e+00, 1.777428e+00, 9.632203e-01, 5.121137e-01, 3.848525e-01, 3.23515…
1.000000e+00	7.065504e-01, 2.304031e+00, 9.960407e-01, 4.523540e-01, 4.256872e-01, 1.050537e-01, 9.180093e-02, 4.471014e-02, 8.746288e-01, 8.611217e-01, 9.553528e-01, 5.922914e-01, 1.570298e+00, 1.287179e+00, 3.763916e-01, 8.759207e-01, 2.478609e-01, 1.688159e-01, 5.528425e-01, 1.583714e+00, 1.434329e+00, 3.737891e-02, 8.242768e-02, 1.532531e+00, 1.801687e+00, 1.005477e+00, 5.099706e-01, 2.459681e-01, 2.74979…
1.200000e+00	5.035077e-01, 2.264288e+00, 8.502538e-01, 4.294988e-01, 4.488028e-01, 5.901444e-02, 3.840315e-01, 3.277979e-02, 9.398702e-01, 6.002505e-01, 1.165413e+00, 5.649254e-01, 1.459673e+00, 1.383926e+00, 3.261616e-01, 6.254139e-01, 1.724820e-01, 1.192005e-01, 8.609541e-01, 1.290081e+00, 1.159878e+00, 3.757817e-02, 5.044377e-02, 1.402975e+00, 1.484481e+00, 7.355015e-01, 7.575091e-01, 1.530874e-01, 1.92730…
1.400000e+00	3.845003e-01, 2.172407e+00, 7.144896e-01, 3.262542e-01, 5.167113e-01, 3.236565e-02, 7.234656e-01, 3.177292e-02, 9.941162e-01, 4.324161e-01, 1.050515e+00, 4.627739e-01, 1.222781e+00, 1.414056e+00, 2.882179e-01, 3.824611e-01, 1.179825e-01, 8.081161e-02, 9.599916e-01, 1.608597e+00, 1.373973e+00, 2.218537e-02, 4.152416e-02, 1.661702e+00, 1.473776e+00, 1.131197e+00, 8.912956e-01, 8.223028e-02, 1.17175…
1.600000e+00	3.108535e-01, 2.393472e+00, 5.781373e-01, 3.016280e-01, 4.502020e-01, 2.191410e-02, 8.746624e-01, 3.495496e-02, 9.405078e-01, 2.687885e-01, 8.919601e-01, 4.461863e-01, 1.484531e+00, 1.562361e+00, 2.266878e-01, 3.232289e-01, 7.628438e-02, 6.276257e-02, 1.049297e+00, 1.499550e+00, 1.407038e+00, 2.247910e-02, 2.718358e-02, 1.712062e+00, 1.673339e+00, 9.521521e-01, 1.136603e+00, 7.534390e-02, 1.02738…
1.800000e+00	2.859502e-01, 2.397230e+00, 5.201956e-01, 2.416164e-01, 3.850064e-01, 1.305028e-02, 1.109189e+00, 3.464783e-02, 9.916170e-01, 1.600610e-01, 1.026034e+00, 4.795636e-01, 1.178070e+00, 1.483237e+00, 2.042030e-01, 3.057710e-01, 3.518362e-02, 3.815427e-02, 1.499553e+00, 1.271206e+00, 1.131822e+00, 1.752589e-02, 1.823399e-02, 1.338559e+00, 1.649762e+00, 8.334411e-01, 1.049355e+00, 9.900287e-02, 1.32565…
2.000000e+00	2.256081e-01, 2.540351e+00, 3.637941e-01, 2.612356e-01, 3.921800e-01, 7.760413e-03, 9.889749e-01, 3.080107e-02, 9.282192e-01, 1.096249e-01, 9.750001e-01, 4.500769e-01, 1.532721e+00, 1.305196e+00, 1.663261e-01, 2.440378e-01, 2.451242e-02, 2.759143e-02, 1.411715e+00, 1.047875e+00, 1.284884e+00, 1.736695e-02, 1.457708e-02, 1.334486e+00, 1.717841e+00, 7.628903e-01, 1.280308e+00, 1.618127e-01, 2.13608…
0.000000e+00	7.833602e-01, 1.740737e+00, 1.195905e+00, 1.644646e+00, 2.127745e+00, 1.112070e-01, 1.193463e+00, 1.948948e+00, 2.638609e+00, 1.126028e+00, 1.678620e+00, 1.767384e+00, 2.828528e+00, 4.474942e-02, 6.220615e-01, 2.464242e+00, 1.039739e-01, 1.872246e+00, 3.164641e+00, 1.733670e+00, 2.199207e+00, 1.236108e+00, 1.239572e+00, 6.218586e-01, 2.679131e+00, 2.861142e+00, 3.910365e-01, 1.516519e+00, 2.06686…
2.000000e-01	5.891010e-01, 1.661214e+00, 1.209934e+00, 1.198108e+00, 1.258218e+00, 2.297795e-01, 7.963852e-01, 1.000109e+00, 1.584039e+00, 1.108434e+00, 8.689165e-01, 1.421672e+00, 2.403954e+00, 2.727088e-01, 9.425777e-01, 2.100589e+00, 4.860599e-01, 1.410500e+00, 1.963655e+00, 1.694406e+00, 2.150236e+00, 1.028637e+00, 7.820450e-01, 7.557071e-01, 2.118041e+00, 1.472367e+00, 3.859643e-01, 8.854902e-01, 1.26687…
4.000000e-01	5.657913e-01, 1.757493e+00, 8.809461e-01, 6.488697e-01, 7.100111e-01, 2.029495e-01, 5.957539e-01, 4.999559e-01, 1.408508e+00, 1.045011e+00, 5.997872e-01, 9.559529e-01, 2.229393e+00, 4.945612e-01, 1.205970e+00, 1.748019e+00, 4.982658e-01, 9.333228e-01, 1.773394e+00, 1.501681e+00, 1.741476e+00, 7.671913e-01, 6.904414e-01, 1.083653e+00, 1.763636e+00, 9.958506e-01, 3.970521e-01, 5.737483e-01, 8.50286…
6.000000e-01	4.120041e-01, 1.587403e+00, 6.300834e-01, 4.629301e-01, 7.233530e-01, 1.464879e-01, 3.682333e-01, 3.064462e-01, 1.218064e+00, 1.005174e+00, 3.665248e-01, 6.208417e-01, 1.623869e+00, 6.467639e-01, 1.544470e+00, 1.432323e+00, 2.508958e-01, 8.726199e-01, 1.477343e+00, 1.753900e+00, 2.110400e+00, 6.039069e-01, 5.428703e-01, 1.099948e+00, 1.589406e+00, 6.982385e-01, 3.956228e-01, 3.429754e-01, 3.37621…
8.000000e-01	2.929228e-01, 1.795014e+00, 5.401672e-01, 2.605889e-01, 5.338430e-01, 6.277757e-02, 2.852741e-01, 1.809947e-01, 1.008044e+00, 9.328102e-01, 3.673627e-01, 6.297247e-01, 1.625687e+00, 7.494280e-01, 1.519148e+00, 7.738277e-01, 1.653556e-01, 5.490012e-01, 1.084724e+00, 1.948938e+00, 1.942679e+00, 5.868134e-01, 4.622156e-01, 1.152612e+00, 1.897724e+00, 6.174110e-01, 4.565353e-01, 1.659970e-01, 2.14466…
1.000000e+00	2.828535e-01, 2.006906e+00, 5.386904e-01, 1.941827e-01, 5.230135e-01, 3.945052e-02, 4.700438e-01, 1.033645e-01, 9.815334e-01, 6.279737e-01, 4.318737e-01, 4.663484e-01, 1.360566e+00, 9.549814e-01, 1.431435e+00, 7.513393e-01, 1.099706e-01, 4.184641e-01, 1.202667e+00, 1.427099e+00, 1.720089e+00, 3.476848e-01, 4.070015e-01, 1.352130e+00, 1.516237e+00, 5.809234e-01, 7.106483e-01, 1.146661e-01, 1.65106…
1.200000e+00	2.135317e-01, 2.254604e+00, 3.149518e-01, 1.392743e-01, 6.013175e-01, 2.935545e-02, 7.146443e-01, 6.234914e-02, 8.903799e-01, 5.505709e-01, 6.793652e-01, 3.880142e-01, 1.250723e+00, 1.038982e+00, 1.644280e+00, 6.582665e-01, 6.760161e-02, 3.606993e-01, 1.272196e+00, 1.663346e+00, 1.637257e+00, 3.881481e-01, 2.758411e-01, 1.384103e+00, 1.609885e+00, 7.053754e-01, 7.947485e-01, 5.626135e-02, 7.85646…
1.400000e+00	1.913132e-01, 2.159746e+00, 2.860924e-01, 7.914078e-02, 4.767421e-01, 2.064435e-02, 9.577033e-01, 4.520136e-02, 1.039379e+00, 3.159676e-01, 6.902079e-01, 4.545905e-01, 1.539225e+00, 1.129782e+00, 1.424647e+00, 3.996734e-01, 3.564740e-02, 2.725756e-01, 1.225095e+00, 1.681077e+00, 1.537789e+00, 3.245056e-01, 2.071900e-01, 1.511582e+00, 1.417489e+00, 7.283358e-01, 9.103034e-01, 3.533967e-02, 6.43828…
1.600000e+00	1.744096e-01, 2.310651e+00, 2.542856e-01, 9.142651e-02, 4.517448e-01, 8.977160e-03, 1.022445e+00, 3.769595e-02, 9.054418e-01, 2.457033e-01, 7.983890e-01, 3.724315e-01, 1.435532e+00, 9.520471e-01, 1.027134e+00, 3.722061e-01, 2.330876e-02, 1.569051e-01, 1.419068e+00, 1.536963e+00, 1.344948e+00, 2.295577e-01, 2.076216e-01, 1.238345e+00, 1.473238e+00, 7.285503e-01, 1.223159e+00, 3.154790e-02, 5.50344…
1.800000e+00	1.355454e-01, 2.123292e+00, 1.950713e-01, 9.056698e-02, 4.345627e-01, 6.475503e-03, 1.019841e+00, 3.235516e-02, 1.098434e+00, 1.610447e-01, 9.676605e-01, 3.649871e-01, 1.420796e+00, 1.176239e+00, 1.108891e+00, 2.410505e-01, 1.818854e-02, 1.031247e-01, 1.402981e+00, 1.125302e+00, 1.589650e+00, 1.862039e-01, 1.466491e-01, 1.505005e+00, 1.386632e+00, 8.793778e-01, 9.514003e-01, 4.732680e-02, 7.31020…
2.000000e+00	1.140834e-01, 1.969231e+00, 1.599478e-01, 7.359024e-02, 4.038383e-01, 4.972367e-03, 1.259146e+00, 3.480642e-02, 1.213971e+00, 8.999598e-02, 8.377076e-01, 4.087691e-01, 1.330219e+00, 1.318976e+00, 9.450787e-01, 1.894973e-01, 1.206576e-02, 7.637415e-02, 1.748974e+00, 1.111860e+00, 1.494052e+00, 1.570097e-01, 9.414635e-02, 1.543437e+00, 1.917677e+00, 7.819800e-01, 1.325125e+00, 1.208408e-01, 1.82902…
0.000000e+00	2.900352e+00, 2.313320e+00, 2.189097e+00, 2.141342e+00, 1.171136e+00, 1.684291e+00, 2.138852e+00, 1.008577e+00, 1.652338e-01, 6.653621e-01, 1.102118e+00, 1.993535e+00, 1.145062e+00, 2.343359e+00, 1.316769e-02, 4.208944e-02, 1.833767e+00, 2.785829e+00, 2.543841e+00, 6.139894e-02, 1.547764e+00, 1.820769e+00, 8.383062e-01, 1.867632e+00, 1.318074e+00, 2.173499e+00, 2.037805e+00, 1.230785e+00, 2.35188…
2.000000e-01	2.389851e+00, 1.965105e+00, 2.471248e+00, 1.461163e+00, 7.063631e-01, 1.150751e+00, 1.586635e+00, 7.664832e-01, 9.287121e-02, 3.706521e-01, 8.742507e-01, 1.349740e+00, 1.275623e+00, 2.190406e+00, 1.098703e-02, 3.202851e-01, 1.276405e+00, 1.969984e+00, 2.567574e+00, 5.484863e-02, 1.499657e+00, 1.644395e+00, 4.716592e-01, 1.613097e+00, 9.906616e-01, 1.813375e+00, 1.814330e+00, 1.290197e+00, 1.47547…
4.000000e-01	1.672571e+00, 1.877149e+00, 1.928989e+00, 9.732785e-01, 4.146818e-01, 7.766314e-01, 1.733508e+00, 4.364013e-01, 7.888524e-02, 2.473153e-01, 9.706802e-01, 1.189786e+00, 1.326539e+00, 2.145748e+00, 8.511161e-03, 4.646411e-01, 1.173997e+00, 1.351537e+00, 2.627183e+00, 4.643516e-02, 1.556469e+00, 1.278095e+00, 2.471955e-01, 1.844480e+00, 1.012443e+00, 1.591661e+00, 1.754632e+00, 9.330194e-01, 1.31096…
6.000000e-01	1.033737e+00, 1.964810e+00, 1.914801e+00, 6.708261e-01, 2.755294e-01, 7.496899e-01, 1.301859e+00, 3.149679e-01, 1.580652e-01, 1.713243e-01, 7.744986e-01, 8.277654e-01, 1.261407e+00, 1.966757e+00, 6.510155e-03, 3.522491e-01, 1.011022e+00, 7.857333e-01, 1.821845e+00, 4.996574e-02, 1.349539e+00, 8.761902e-01, 1.322330e-01, 1.525971e+00, 7.939354e-01, 1.241303e+00, 1.661903e+00, 9.696824e-01, 1.20721…
8.000000e-01	1.020470e+00, 2.042046e+00, 2.254386e+00, 4.239848e-01, 2.385322e-01, 5.166583e-01, 1.457020e+00, 1.634221e-01, 4.239809e-01, 8.203629e-02, 1.045279e+00, 5.014422e-01, 1.573235e+00, 2.011248e+00, 5.619762e-03, 2.630698e-01, 6.534900e-01, 6.240199e-01, 2.134888e+00, 7.460646e-02, 1.520242e+00, 8.524537e-01, 8.967498e-02, 1.639701e+00, 7.476094e-01, 1.120415e+00, 1.416983e+00, 7.597051e-01, 9.58042…
1.000000e+00	8.101098e-01, 2.232199e+00, 1.985211e+00, 3.183190e-01, 2.231630e-01, 4.058031e-01, 1.271615e+00, 9.909657e-02, 6.770422e-01, 7.990867e-02, 1.115672e+00, 6.598894e-01, 1.581335e+00, 1.820868e+00, 4.413127e-03, 2.538276e-01, 4.324586e-01, 3.706965e-01, 2.058808e+00, 7.616706e-02, 1.546301e+00, 6.377840e-01, 4.781921e-02, 1.504418e+00, 8.738828e-01, 1.033896e+00, 1.484693e+00, 7.350693e-01, 1.04398…
1.200000e+00	5.777175e-01, 2.216639e+00, 2.223967e+00, 1.988955e-01, 2.618711e-01, 2.404786e-01, 1.531757e+00, 8.144342e-02, 1.000875e+00, 5.603094e-02, 1.062544e+00, 4.652983e-01, 1.345749e+00, 2.106359e+00, 4.102981e-03, 1.778525e-01, 3.396604e-01, 3.004522e-01, 2.097439e+00, 1.065312e-01, 1.160003e+00, 5.820881e-01, 2.517002e-02, 1.498692e+00, 7.711939e-01, 9.135707e-01, 1.464012e+00, 7.799442e-01, 9.33689…
1.400000e+00	4.948352e-01, 2.200192e+00, 1.870483e+00, 1.596989e-01, 2.554631e-01, 2.024056e-01, 1.575065e+00, 5.961867e-02, 9.652014e-01, 3.697066e-02, 1.067610e+00, 4.454963e-01, 1.191323e+00, 1.471866e+00, 3.722922e-03, 1.347444e-01, 2.109029e-01, 1.907070e-01, 1.837340e+00, 1.205605e-01, 1.334879e+00, 4.451025e-01, 1.416709e-02, 1.744036e+00, 9.178758e-01, 9.196338e-01, 1.293279e+00, 7.969746e-01, 8.42130…
1.600000e+00	3.678109e-01, 2.613762e+00, 1.666153e+00, 1.519401e-01, 2.844798e-01, 1.280379e-01, 1.230637e+00, 4.985507e-02, 1.000344e+00, 2.216440e-02, 1.106093e+00, 4.897437e-01, 1.382736e+00, 1.567079e+00, 3.741459e-03, 9.979312e-02, 1.179494e-01, 1.194500e-01, 1.859875e+00, 1.350000e-01, 1.476004e+00, 3.689834e-01, 1.003216e-02, 1.466921e+00, 8.510963e-01, 9.695045e-01, 1.581976e+00, 1.016579e+00, 9.93959…
1.800000e+00	3.228601e-01, 2.050565e+00, 1.948739e+00, 1.503183e-01, 3.107788e-01, 1.160785e-01, 1.390332e+00, 4.491619e-02, 9.853506e-01, 2.192669e-02, 9.344574e-01, 5.138826e-01, 1.496826e+00, 1.607513e+00, 4.302814e-03, 6.396138e-02, 7.746762e-02, 7.263853e-02, 1.577973e+00, 1.600994e-01, 1.433926e+00, 3.283047e-01, 5.210244e-03, 1.536902e+00, 9.179077e-01, 9.248578e-01, 1.327399e+00, 7.495072e-01, 7.73906…
2.000000e+00	2.747092e-01, 2.464094e+00, 2.296649e+00, 1.197172e-01, 3.036485e-01, 9.100325e-02, 1.434256e+00, 4.687413e-02, 9.786097e-01, 1.543328e-02, 1.021597e+00, 4.956792e-01, 1.336057e+00, 1.629588e+00, 4.764260e-03, 5.758899e-02, 4.960904e-02, 5.828007e-02, 1.944227e+00, 1.434972e-01, 1.343491e+00, 2.601375e-01, 3.372135e-03, 1.285782e+00, 1.021338e+00, 9.178531e-01, 1.391535e+00, 9.383043e-01, 9.52329…
0.000000e+00	3.222005e+00, 1.928142e+00, 7.606890e-01, 2.205468e+00, 8.034485e-01, 1.709275e+00, 2.885561e+00, 1.713906e+00, 5.065087e-01, 2.729637e+00, 2.483700e+00, 1.790539e-01, 6.723475e-01, 9.171856e-01, 1.113915e+00, 7.512610e-01, 4.849173e-01, 2.547925e+00, 1.143474e+00, 1.694320e+00, 3.102736e-01, 3.509619e-01, 2.682061e-01, 2.447049e+00, 5.132510e-01, 1.837740e+00, 3.376574e-01, 2.622918e-01, 1.30789…
2.000000e-01	2.636623e+00, 1.885865e+00, 6.576367e-01, 1.879049e+00, 5.479188e-01, 1.202032e+00, 1.683038e+00, 1.189981e+00, 8.735560e-01, 1.473562e+00, 1.597367e+00, 1.060999e-01, 8.956739e-01, 9.447697e-01, 1.277460e+00, 1.083955e+00, 7.062176e-01, 2.076041e+00, 1.117394e+00, 1.830484e+00, 6.047274e-01, 3.953775e-01, 2.721022e-01, 1.974173e+00, 5.529673e-01, 1.232268e+00, 1.867068e-01, 1.477957e-01, 7.12276…
4.000000e-01	1.899500e+00, 1.405136e+00, 5.117315e-01, 1.757876e+00, 4.224471e-01, 8.434462e-01, 1.274593e+00, 8.864628e-01, 9.916062e-01, 1.245454e+00, 9.517788e-01, 1.136236e-01, 9.335445e-01, 1.026318e+00, 1.247221e+00, 1.087248e+00, 5.635124e-01, 1.492664e+00, 1.426012e+00, 2.128031e+00, 7.342314e-01, 5.281864e-01, 1.798882e-01, 1.738597e+00, 7.913566e-01, 8.223093e-01, 1.739835e-01, 7.799291e-02, 4.77098…
6.000000e-01	1.480641e+00, 1.135200e+00, 4.135517e-01, 1.366465e+00, 5.541195e-01, 6.181623e-01, 8.388949e-01, 6.223250e-01, 9.008758e-01, 9.190009e-01, 6.703661e-01, 1.716483e-01, 9.418492e-01, 1.199280e+00, 9.774308e-01, 1.052110e+00, 3.394228e-01, 1.183202e+00, 1.009059e+00, 1.906121e+00, 8.569830e-01, 6.397837e-01, 1.934532e-01, 1.791626e+00, 8.328357e-01, 6.896579e-01, 2.381123e-01, 5.211375e-02, 2.76919…
8.000000e-01	1.005247e+00, 9.697471e-01, 3.158319e-01, 9.943015e-01, 4.850287e-01, 5.083824e-01, 5.738502e-01, 3.505462e-01, 1.044647e+00, 8.761944e-01, 5.616624e-01, 2.461253e-01, 1.165577e+00, 1.377503e+00, 9.468251e-01, 9.749400e-01, 2.228420e-01, 7.983210e-01, 1.227621e+00, 2.310648e+00, 6.998831e-01, 7.451466e-01, 1.446066e-01, 1.390575e+00, 1.113054e+00, 5.683461e-01, 4.824463e-01, 2.246572e-02, 1.50403…
1.000000e+00	1.066699e+00, 1.099070e+00, 3.457930e-01, 8.688157e-01, 4.782494e-01, 3.741056e-01, 8.428664e-01, 2.460254e-01, 9.710204e-01, 6.695157e-01, 5.290404e-01, 3.617699e-01, 1.278788e+00, 1.158217e+00, 9.162648e-01, 7.989696e-01, 1.368525e-01, 5.416216e-01, 1.147637e+00, 2.201267e+00, 8.660629e-01, 1.035099e+00, 1.262933e-01, 1.637343e+00, 1.435579e+00, 4.491661e-01, 7.625447e-01, 1.848886e-02, 9.95118…
1.200000e+00	7.687687e-01, 1.305653e+00, 3.177541e-01, 8.134109e-01, 5.147293e-01, 2.360901e-01, 9.894552e-01, 2.001431e-01, 8.287317e-01, 5.098928e-01, 5.933590e-01, 3.642844e-01, 1.221347e+00, 1.389869e+00, 6.999988e-01, 6.269592e-01, 8.332063e-02, 3.758866e-01, 1.150009e+00, 1.782416e+00, 9.746276e-01, 9.443605e-01, 7.663952e-02, 1.515506e+00, 1.274707e+00, 4.695362e-01, 8.342946e-01, 9.802103e-03, 6.00115…
1.400000e+00	6.109112e-01, 1.371851e+00, 3.529429e-01, 6.968519e-01, 5.096615e-01, 1.573330e-01, 1.196565e+00, 9.592712e-02, 5.926967e-01, 3.869949e-01, 6.961715e-01, 5.059242e-01, 1.150356e+00, 1.552604e+00, 7.619039e-01, 5.468672e-01, 6.580952e-02, 2.703501e-01, 1.503429e+00, 1.314251e+00, 9.866496e-01, 7.794086e-01, 6.205517e-02, 1.330491e+00, 1.376252e+00, 5.335308e-01, 9.640870e-01, 9.626397e-03, 4.28015…
1.600000e+00	4.596538e-01, 1.328127e+00, 5.450423e-01, 6.163435e-01, 5.168516e-01, 1.185381e-01, 9.925945e-01, 8.594466e-02, 5.582026e-01, 2.635222e-01, 6.660575e-01, 2.897136e-01, 1.404733e+00, 1.381290e+00, 5.657348e-01, 5.299226e-01, 3.782805e-02, 1.951061e-01, 1.495873e+00, 1.347269e+00, 1.246731e+00, 1.208930e+00, 4.977109e-02, 1.344905e+00, 1.630457e+00, 6.791957e-01, 1.215825e+00, 1.832008e-02, 4.37200…
1.800000e+00	4.362703e-01, 1.741936e+00, 7.160623e-01, 5.644815e-01, 4.628030e-01, 7.984310e-02, 1.386180e+00, 5.806868e-02, 4.881887e-01, 1.762999e-01, 7.091951e-01, 3.709690e-01, 1.531547e+00, 1.423944e+00, 4.146043e-01, 3.502326e-01, 2.182765e-02, 1.323726e-01, 1.494776e+00, 1.307481e+00, 1.087746e+00, 1.114196e+00, 3.666528e-02, 1.519709e+00, 1.531006e+00, 6.114232e-01, 1.434348e+00, 4.314751e-02, 8.49937…
2.000000e+00	3.687503e-01, 1.795499e+00, 8.627714e-01, 3.514637e-01, 4.736354e-01, 5.227947e-02, 1.323431e+00, 5.265422e-02, 6.600946e-01, 1.224849e-01, 8.609679e-01, 4.526493e-01, 1.168226e+00, 1.161734e+00, 4.074776e-01, 2.706575e-01, 1.511454e-02, 7.575404e-02, 1.852026e+00, 9.275710e-01, 1.187477e+00, 9.737523e-01, 2.530414e-02, 1.264874e+00, 1.552630e+00, 8.326813e-01, 1.216325e+00, 1.491403e-01, 1.99414…
0.000000e+00	1.736305e+00, 1.928770e+00, 2.675634e+00, 1.783822e+00, 3.501446e-01, 9.430309e-01, 3.240166e-02, 7.063588e-01, 7.425334e-01, 9.616914e-01, 1.028830e+00, 2.187158e+00, 7.105938e-01, 4.941276e-01, 1.129687e+00, 2.254003e+00, 2.163129e+00, 2.508678e+00, 3.048791e+00, 2.480787e+00, 1.492732e+00, 1.797316e-01, 1.097695e-01, 2.382934e+00, 1.363139e+00, 1.586903e+00, 2.680493e-01, 1.260190e-01, 6.83052…
2.000000e-01	1.576010e+00, 1.939681e+00, 2.311790e+00, 1.004748e+00, 4.137145e-01, 5.952795e-01, 2.222622e-02, 5.459975e-01, 8.437998e-01, 9.863621e-01, 5.924156e-01, 1.347324e+00, 9.597220e-01, 6.455142e-01, 1.085344e+00, 1.793538e+00, 1.859663e+00, 2.074441e+00, 2.111793e+00, 2.470204e+00, 1.557843e+00, 2.456126e-01, 2.347203e-01, 2.009935e+00, 1.458559e+00, 1.300795e+00, 4.478203e-01, 8.023743e-02, 3.97142…
4.000000e-01	1.143880e+00, 1.828084e+00, 1.965084e+00, 9.036041e-01, 5.298778e-01, 5.185415e-01, 2.501639e-02, 4.642768e-01, 1.013148e+00, 1.195030e+00, 5.140021e-01, 9.625600e-01, 1.112089e+00, 6.789128e-01, 1.609575e+00, 1.486045e+00, 1.846462e+00, 1.636079e+00, 1.621607e+00, 2.147130e+00, 1.208609e+00, 3.072586e-01, 2.687351e-01, 1.896610e+00, 1.521849e+00, 8.287293e-01, 5.183931e-01, 4.790754e-02, 2.55404…
6.000000e-01	1.221183e+00, 1.617297e+00, 1.657865e+00, 5.924833e-01, 4.738943e-01, 4.143759e-01, 5.529628e-02, 3.832088e-01, 8.625131e-01, 9.945813e-01, 4.501990e-01, 6.302242e-01, 1.204403e+00, 7.844451e-01, 1.347554e+00, 1.256183e+00, 1.359148e+00, 9.758460e-01, 1.170267e+00, 1.827095e+00, 1.377454e+00, 4.027233e-01, 2.785162e-01, 1.724072e+00, 1.524056e+00, 7.194520e-01, 4.677006e-01, 2.627817e-02, 1.59720…
8.000000e-01	1.038855e+00, 1.454967e+00, 1.299912e+00, 4.141060e-01, 4.878649e-01, 3.022933e-01, 2.511251e-01, 3.117146e-01, 9.698023e-01, 7.572200e-01, 5.374946e-01, 4.039270e-01, 9.773657e-01, 1.047429e+00, 1.762404e+00, 9.154439e-01, 7.449971e-01, 9.835042e-01, 1.253376e+00, 2.077389e+00, 1.245703e+00, 2.903512e-01, 2.355362e-01, 1.626747e+00, 1.475104e+00, 6.229334e-01, 6.765914e-01, 1.415321e-02, 9.34395…
1.000000e+00	6.426312e-01, 2.264546e+00, 1.090209e+00, 2.797553e-01, 4.735759e-01, 1.545568e-01, 4.534061e-01, 2.070473e-01, 1.047157e+00, 7.041429e-01, 6.225004e-01, 4.148734e-01, 1.115465e+00, 9.706010e-01, 1.355132e+00, 6.357671e-01, 5.065721e-01, 6.417211e-01, 1.264440e+00, 2.086063e+00, 1.407064e+00, 2.554470e-01, 2.308161e-01, 1.420851e+00, 1.515861e+00, 6.609229e-01, 8.991793e-01, 8.343379e-03, 4.46505…
1.200000e+00	5.961782e-01, 1.721877e+00, 7.106079e-01, 2.073602e-01, 4.599922e-01, 9.751115e-02, 9.655230e-01, 1.525099e-01, 9.666170e-01, 4.318693e-01, 7.767006e-01, 4.346828e-01, 1.411164e+00, 1.089817e+00, 1.408765e+00, 4.997081e-01, 3.148774e-01, 4.644647e-01, 1.553381e+00, 1.735772e+00, 1.388955e+00, 1.765653e-01, 1.957759e-01, 1.670000e+00, 1.539840e+00, 7.427166e-01, 1.183875e+00, 6.170909e-03, 2.83530…
1.400000e+00	5.364196e-01, 2.144088e+00, 6.725817e-01, 1.618196e-01, 4.654736e-01, 5.733418e-02, 1.061727e+00, 9.807026e-02, 1.055632e+00, 2.972364e-01, 7.457266e-01, 4.060008e-01, 1.250409e+00, 1.091787e+00, 1.350702e+00, 3.727703e-01, 1.956314e-01, 2.877779e-01, 1.346762e+00, 1.574923e+00, 1.424518e+00, 1.718915e-01, 1.422671e-01, 1.350764e+00, 1.463456e+00, 7.196865e-01, 1.126551e+00, 6.655905e-03, 2.89282…
1.600000e+00	4.505998e-01, 2.125732e+00, 6.703929e-01, 1.639917e-01, 4.932135e-01, 3.735447e-02, 1.099182e+00, 8.044582e-02, 1.161205e+00, 1.761536e-01, 1.020093e+00, 4.815908e-01, 1.258289e+00, 1.366448e+00, 8.892177e-01, 3.411226e-01, 1.356834e-01, 1.724552e-01, 1.241030e+00, 1.333071e+00, 1.397605e+00, 1.372822e-01, 7.800315e-02, 1.535131e+00, 1.695733e+00, 8.452037e-01, 1.288516e+00, 1.544708e-02, 4.32263…
1.800000e+00	3.160412e-01, 2.157556e+00, 4.243953e-01, 1.062954e-01, 4.323417e-01, 2.813429e-02, 1.149604e+00, 6.374826e-02, 1.006716e+00, 1.436570e-01, 1.198972e+00, 4.306253e-01, 1.261259e+00, 1.451621e+00, 8.399103e-01, 2.261682e-01, 7.479331e-02, 1.653012e-01, 1.579883e+00, 8.714998e-01, 1.492710e+00, 1.028407e-01, 5.736376e-02, 1.474259e+00, 1.715807e+00, 7.157340e-01, 1.234183e+00, 5.274194e-02, 9.07643…
2.000000e+00	3.177414e-01, 2.444818e+00, 3.876270e-01, 1.165481e-01, 5.371255e-01, 1.628310e-02, 1.500698e+00, 4.975943e-02, 1.091612e+00, 7.784446e-02, 8.723059e-01, 3.997834e-01, 1.187585e+00, 1.321549e+00, 5.716497e-01, 1.875326e-01, 4.975092e-02, 1.033171e-01, 1.751795e+00, 9.071882e-01, 1.353100e+00, 9.627746e-02, 4.971483e-02, 1.443528e+00, 1.861162e+00, 9.194628e-01, 1.310154e+00, 1.531699e-01, 1.86015…
