# Supplementary material for: Inference of Vohradský's Models of Genetic Networks by Solving Two-Dimensional Function Optimization Problems
Source: PLoS One. 2013 Dec 30;8(12):e83308. doi: 10.1371/journal.pone.0083308 (PMC3875442; doi:10.1371/journal.pone.0083308)
Supplement: Text S2 — Time-series data used in the ‘Inference in noisy environment’ section (compressed by gzip). (GZ) [file pone.0083308.s002.gz › time_series_data/gene30/50sets/tc.dat353]

Time "G0" "G1" "G2" "G3" "G4" "G5" "G6" "G7" "G8" "G9" "G10" "G11" "G12" "G13" "G14" "G15" "G16" "G17" "G18" "G19" "G20" "G21" "G22" "G23" "G24" "G25" "G26" "G27" "G28" "G29"
0.000000e+00	2.251147e+00, 1.118132e+00, 2.484328e+00, 3.177568e-01, 8.919354e-01, 7.067395e-01, 6.691332e-01, 9.220435e-01, 2.819836e+00, 6.951828e-01, 1.782695e-01, 5.784691e-01, 1.371501e+00, 2.428705e+00, 9.205478e-01, 9.465043e-01, 1.947962e+00, 1.841520e+00, 1.965433e+00, 2.859343e+00, 1.704659e+00, 6.948952e-01, 8.028371e-01, 7.785558e-01, 1.651635e+00, 2.633511e+00, 1.580092e+00, 1.543153e+00, 1.00927…
2.000000e-01	1.622159e+00, 1.047707e+00, 1.999476e+00, 4.490854e-01, 8.336050e-01, 5.755902e-01, 6.849116e-01, 7.971221e-01, 2.136323e+00, 4.743960e-01, 6.086809e-01, 6.067556e-01, 1.245921e+00, 1.305460e+00, 3.855571e-01, 6.983922e-01, 1.461572e+00, 1.375097e+00, 1.084281e+00, 2.312455e+00, 1.110901e+00, 1.082961e+00, 9.895399e-01, 5.440209e-01, 1.237852e+00, 2.430823e+00, 8.446424e-01, 1.160682e+00, 7.67358…
4.000000e-01	1.251301e+00, 1.001982e+00, 1.721885e+00, 6.219484e-01, 4.922226e-01, 5.316970e-01, 7.580661e-01, 6.456121e-01, 1.577967e+00, 3.597355e-01, 8.963268e-01, 8.126953e-01, 1.654377e+00, 8.721840e-01, 3.148850e-01, 6.558954e-01, 1.002329e+00, 1.004601e+00, 8.211924e-01, 1.322363e+00, 7.000260e-01, 9.047226e-01, 9.633368e-01, 5.763337e-01, 1.058959e+00, 1.835040e+00, 7.322185e-01, 7.952084e-01, 7.34961…
6.000000e-01	9.695959e-01, 8.709267e-01, 1.561360e+00, 7.472918e-01, 5.498887e-01, 5.404120e-01, 1.014670e+00, 4.659924e-01, 1.316038e+00, 2.946234e-01, 1.066145e+00, 7.529478e-01, 1.252315e+00, 5.698723e-01, 3.373895e-01, 4.759305e-01, 5.995605e-01, 7.592407e-01, 6.801059e-01, 1.063554e+00, 7.328883e-01, 1.324172e+00, 7.138808e-01, 5.264786e-01, 8.621049e-01, 1.583163e+00, 5.907808e-01, 5.259281e-01, 7.02750…
8.000000e-01	9.335817e-01, 8.013377e-01, 1.968783e+00, 9.077170e-01, 6.022489e-01, 6.912892e-01, 1.299701e+00, 3.689957e-01, 1.086727e+00, 1.854914e-01, 1.063144e+00, 7.414373e-01, 1.380766e+00, 3.399555e-01, 6.146573e-01, 4.305817e-01, 4.128275e-01, 4.464499e-01, 6.826731e-01, 8.558100e-01, 9.166990e-01, 1.226109e+00, 4.638172e-01, 5.020775e-01, 6.954921e-01, 1.023850e+00, 6.245437e-01, 5.197003e-01, 7.39162…
1.000000e+00	7.373266e-01, 6.626637e-01, 2.113571e+00, 9.507035e-01, 8.068516e-01, 8.451737e-01, 1.052148e+00, 3.375181e-01, 1.055229e+00, 1.007897e-01, 1.215728e+00, 7.939745e-01, 1.191940e+00, 1.756615e-01, 8.052795e-01, 3.429810e-01, 2.134907e-01, 2.918282e-01, 5.528628e-01, 6.032155e-01, 8.806118e-01, 8.973456e-01, 3.093629e-01, 5.110451e-01, 5.056879e-01, 9.331653e-01, 5.895540e-01, 4.943696e-01, 7.28047…
1.200000e+00	7.247198e-01, 5.657374e-01, 2.681930e+00, 7.824679e-01, 7.221084e-01, 8.201238e-01, 9.530250e-01, 2.693828e-01, 7.920425e-01, 6.801692e-02, 9.695448e-01, 6.798707e-01, 8.650950e-01, 1.328879e-01, 9.149380e-01, 2.412881e-01, 1.729599e-01, 1.683979e-01, 5.522534e-01, 3.290174e-01, 8.897656e-01, 1.258148e+00, 2.241627e-01, 4.359147e-01, 2.811276e-01, 7.334693e-01, 4.631303e-01, 6.198281e-01, 7.37553…
1.400000e+00	6.986771e-01, 4.671723e-01, 2.251673e+00, 9.181997e-01, 7.368054e-01, 9.866558e-01, 1.207431e+00, 2.521702e-01, 6.429397e-01, 3.505296e-02, 1.348321e+00, 5.394536e-01, 8.819968e-01, 7.562930e-02, 1.016069e+00, 1.748248e-01, 1.457096e-01, 9.899181e-02, 5.804647e-01, 2.070402e-01, 1.005401e+00, 8.452362e-01, 1.790946e-01, 4.921896e-01, 1.754514e-01, 4.169615e-01, 5.882666e-01, 7.206772e-01, 9.89125…
1.600000e+00	7.146806e-01, 4.192409e-01, 2.010285e+00, 9.853227e-01, 9.172916e-01, 1.131979e+00, 1.185813e+00, 1.770303e-01, 8.429793e-01, 2.200864e-02, 1.369156e+00, 4.206484e-01, 7.749323e-01, 4.487587e-02, 8.728992e-01, 1.767012e-01, 8.804412e-02, 7.186310e-02, 5.673656e-01, 1.788002e-01, 9.543599e-01, 7.843234e-01, 1.254574e-01, 4.554450e-01, 1.052906e-01, 2.966828e-01, 7.361858e-01, 7.631005e-01, 8.20577…
1.800000e+00	7.753822e-01, 3.440581e-01, 2.204807e+00, 8.909664e-01, 9.249657e-01, 1.363890e+00, 1.241148e+00, 1.414174e-01, 8.385487e-01, 1.351688e-02, 1.401463e+00, 5.458535e-01, 6.672609e-01, 2.716402e-02, 1.027653e+00, 1.207462e-01, 6.534120e-02, 4.744884e-02, 4.897725e-01, 9.453262e-02, 8.723733e-01, 6.668633e-01, 1.051552e-01, 4.819753e-01, 6.433687e-02, 2.777178e-01, 7.274624e-01, 6.998187e-01, 8.84658…
2.000000e+00	6.995577e-01, 3.094664e-01, 2.020678e+00, 9.775203e-01, 1.188192e+00, 1.337733e+00, 1.562635e+00, 1.261212e-01, 8.652111e-01, 6.555624e-03, 1.468965e+00, 4.581201e-01, 6.117449e-01, 1.542116e-02, 9.493649e-01, 1.039365e-01, 5.176911e-02, 2.734376e-02, 5.211578e-01, 6.696284e-02, 9.376767e-01, 5.279349e-01, 1.242248e-01, 4.545284e-01, 3.274214e-02, 2.034093e-01, 5.995726e-01, 5.902196e-01, 9.05783…
0.000000e+00	2.559914e+00, 2.455373e-01, 3.089926e+00, 8.991495e-01, 1.725297e-01, 3.413542e+00, 1.248613e+00, 1.231280e+00, 7.066817e-01, 4.037542e-01, 4.801337e-01, 2.558693e+00, 1.694941e+00, 2.639382e+00, 3.074787e+00, 2.866105e+00, 9.302760e-01, 8.092361e-01, 2.641593e+00, 1.443425e+00, 3.374813e-02, 4.842893e-01, 3.044293e+00, 4.970780e-01, 2.368873e+00, 6.807366e-01, 1.394784e+00, 2.755216e+00, 2.09025…
2.000000e-01	1.845230e+00, 3.837367e-01, 2.668097e+00, 8.688173e-01, 4.277593e-01, 2.295000e+00, 1.272903e+00, 1.425387e+00, 1.024679e+00, 4.444464e-01, 7.296685e-01, 2.789486e+00, 1.213739e+00, 1.818106e+00, 1.693885e+00, 2.290869e+00, 6.570003e-01, 8.072585e-01, 1.506834e+00, 1.455981e+00, 2.357960e-02, 3.128787e-01, 2.378399e+00, 2.534253e-01, 1.483174e+00, 1.168827e+00, 8.514040e-01, 2.675542e+00, 1.94176…
4.000000e-01	1.414878e+00, 4.869479e-01, 1.761786e+00, 9.092264e-01, 6.209245e-01, 1.796862e+00, 1.651976e+00, 1.743091e+00, 1.361951e+00, 5.451269e-01, 9.745045e-01, 2.063263e+00, 1.337269e+00, 8.753170e-01, 1.076473e+00, 1.784236e+00, 3.521978e-01, 7.527973e-01, 8.741148e-01, 1.467573e+00, 9.211155e-02, 2.411287e-01, 1.995275e+00, 1.153896e-01, 8.589451e-01, 8.904541e-01, 9.845540e-01, 1.894659e+00, 1.38555…
6.000000e-01	1.064855e+00, 4.416468e-01, 1.317198e+00, 8.865375e-01, 5.642845e-01, 1.709431e+00, 1.688712e+00, 1.601600e+00, 1.586719e+00, 7.805428e-01, 9.377042e-01, 1.974327e+00, 1.237431e+00, 6.047655e-01, 5.828024e-01, 1.473470e+00, 2.656981e-01, 9.023403e-01, 6.431771e-01, 1.536834e+00, 3.756529e-01, 1.563556e-01, 1.810271e+00, 7.888297e-02, 9.641574e-01, 1.119926e+00, 5.994419e-01, 1.586761e+00, 1.45762…
8.000000e-01	9.341352e-01, 5.534363e-01, 1.331617e+00, 4.245045e-01, 6.262327e-01, 1.633943e+00, 1.629794e+00, 1.978193e+00, 1.301172e+00, 6.625490e-01, 1.214029e+00, 1.442321e+00, 1.385226e+00, 3.856613e-01, 3.321525e-01, 1.245893e+00, 1.812132e-01, 5.880418e-01, 4.511771e-01, 1.500138e+00, 5.425191e-01, 1.129341e-01, 1.262674e+00, 9.275962e-02, 9.556568e-01, 8.495307e-01, 6.458576e-01, 1.066906e+00, 1.05352…
1.000000e+00	9.353550e-01, 5.438836e-01, 1.032292e+00, 4.115066e-01, 7.064742e-01, 1.182571e+00, 1.129266e+00, 1.765869e+00, 1.580660e+00, 5.388245e-01, 7.921526e-01, 1.364230e+00, 1.376224e+00, 2.079601e-01, 2.137564e-01, 9.926111e-01, 1.041374e-01, 6.368565e-01, 3.772741e-01, 1.214140e+00, 6.123512e-01, 9.722260e-02, 9.882820e-01, 2.614008e-01, 5.680647e-01, 8.526649e-01, 8.225022e-01, 6.284714e-01, 1.01965…
1.200000e+00	8.571454e-01, 5.481120e-01, 1.763642e+00, 3.695656e-01, 8.349610e-01, 1.241195e+00, 1.490746e+00, 1.729595e+00, 1.185080e+00, 3.375871e-01, 6.587523e-01, 1.167622e+00, 1.361109e+00, 1.290399e-01, 2.996262e-01, 7.667575e-01, 7.579555e-02, 4.490701e-01, 4.050697e-01, 8.243374e-01, 8.492758e-01, 1.145595e-01, 5.392064e-01, 3.585336e-01, 3.817636e-01, 4.972881e-01, 6.548534e-01, 8.607709e-01, 1.10868…
1.400000e+00	7.421147e-01, 4.744891e-01, 1.436543e+00, 4.521426e-01, 7.911866e-01, 1.491051e+00, 1.185055e+00, 1.408042e+00, 8.593236e-01, 2.159911e-01, 7.060905e-01, 9.622928e-01, 1.135863e+00, 1.026596e-01, 5.835915e-01, 6.717888e-01, 4.744012e-02, 3.236731e-01, 3.622603e-01, 5.805196e-01, 8.714385e-01, 1.097335e-01, 3.919065e-01, 3.964034e-01, 2.899732e-01, 3.775180e-01, 7.011001e-01, 1.154342e+00, 9.36317…
1.600000e+00	7.451483e-01, 5.138730e-01, 1.424663e+00, 4.646688e-01, 1.153602e+00, 1.256168e+00, 1.464098e+00, 1.220334e+00, 8.024878e-01, 1.374683e-01, 6.417837e-01, 8.622104e-01, 9.883793e-01, 5.279903e-02, 7.208524e-01, 3.709498e-01, 3.578565e-02, 1.761261e-01, 3.637719e-01, 3.324107e-01, 8.659238e-01, 1.108465e-01, 3.000090e-01, 4.208525e-01, 1.217265e-01, 2.444361e-01, 5.410659e-01, 1.438739e+00, 9.22182…
1.800000e+00	6.066292e-01, 4.359746e-01, 1.133770e+00, 3.975205e-01, 1.093492e+00, 1.453496e+00, 1.389951e+00, 1.169413e+00, 5.436648e-01, 6.656086e-02, 4.919807e-01, 6.737742e-01, 8.021327e-01, 2.658526e-02, 9.974918e-01, 4.859458e-01, 3.353913e-02, 1.040963e-01, 2.161453e-01, 2.445064e-01, 7.906909e-01, 1.154974e-01, 2.331427e-01, 4.362872e-01, 8.622573e-02, 2.063041e-01, 6.897399e-01, 1.497330e+00, 1.02592…
2.000000e+00	3.380321e-01, 3.415023e-01, 9.438989e-01, 2.323212e-01, 1.283692e+00, 1.302610e+00, 1.456227e+00, 7.531329e-01, 5.379019e-01, 4.144537e-02, 3.462232e-01, 6.823701e-01, 4.976988e-01, 2.056460e-02, 9.728907e-01, 4.540344e-01, 3.101621e-02, 6.598083e-02, 1.040648e-01, 1.500177e-01, 8.697509e-01, 1.062139e-01, 1.780530e-01, 4.609944e-01, 4.652940e-02, 1.367685e-01, 6.216771e-01, 1.367127e+00, 9.35666…
0.000000e+00	2.656642e+00, 2.976789e+00, 1.027758e+00, 1.929087e+00, 4.732658e-02, 1.580438e+00, 4.067595e-01, 1.985460e+00, 2.484701e+00, 1.875615e+00, 9.866149e-01, 2.041139e+00, 2.888568e+00, 2.589197e+00, 8.674178e-01, 1.889806e+00, 1.965831e+00, 2.317562e-01, 1.101504e+00, 2.199378e+00, 2.522527e+00, 2.171476e+00, 1.192784e+00, 1.487364e+00, 1.835076e+00, 1.364610e+00, 2.335193e+00, 5.013746e-01, 4.36644…
2.000000e-01	1.697527e+00, 2.164185e+00, 1.113557e+00, 1.438313e+00, 3.916435e-01, 1.343077e+00, 3.007048e-01, 2.126562e+00, 2.454094e+00, 1.254457e+00, 9.451702e-01, 1.414491e+00, 2.590859e+00, 1.488993e+00, 6.642893e-01, 1.205725e+00, 1.091679e+00, 3.648248e-01, 9.773225e-01, 1.651469e+00, 1.218949e+00, 1.133056e+00, 1.312120e+00, 8.626802e-01, 1.368579e+00, 1.073361e+00, 1.581568e+00, 3.615957e-01, 3.22596…
4.000000e-01	1.483760e+00, 1.543198e+00, 1.466823e+00, 1.341603e+00, 6.262611e-01, 1.168488e+00, 3.243032e-01, 2.225680e+00, 2.059016e+00, 1.154599e+00, 1.013986e+00, 1.395441e+00, 2.221135e+00, 1.084912e+00, 3.851822e-01, 9.549861e-01, 9.765589e-01, 4.747867e-01, 8.915033e-01, 1.631769e+00, 9.075097e-01, 8.610358e-01, 1.019487e+00, 7.997107e-01, 8.398112e-01, 1.139576e+00, 1.167726e+00, 2.410230e-01, 3.46806…
6.000000e-01	1.019461e+00, 1.453073e+00, 1.580312e+00, 1.172890e+00, 6.979326e-01, 8.456085e-01, 3.880230e-01, 1.905061e+00, 1.934726e+00, 8.750937e-01, 1.087121e+00, 1.313427e+00, 2.238863e+00, 1.039534e+00, 1.801054e-01, 7.659300e-01, 4.731880e-01, 5.450181e-01, 7.081078e-01, 1.191777e+00, 7.269958e-01, 6.230369e-01, 8.072329e-01, 6.020886e-01, 5.020995e-01, 1.078702e+00, 6.112794e-01, 1.836065e-01, 4.89535…
8.000000e-01	7.249912e-01, 1.077706e+00, 1.757343e+00, 1.134038e+00, 7.107164e-01, 1.038133e+00, 5.300703e-01, 1.817192e+00, 1.261090e+00, 5.726307e-01, 9.927539e-01, 1.080720e+00, 1.829589e+00, 5.786676e-01, 1.444761e-01, 5.023144e-01, 3.322788e-01, 5.006061e-01, 5.923434e-01, 1.000493e+00, 6.774877e-01, 6.196414e-01, 7.339651e-01, 6.080117e-01, 2.303488e-01, 6.831393e-01, 3.372023e-01, 1.446984e-01, 5.30668…
1.000000e+00	9.024809e-01, 8.401436e-01, 1.569297e+00, 1.166133e+00, 6.547363e-01, 1.205870e+00, 6.992112e-01, 1.644111e+00, 1.065204e+00, 3.863125e-01, 7.928862e-01, 1.096188e+00, 1.839678e+00, 3.581775e-01, 3.638341e-01, 5.133983e-01, 3.268243e-01, 3.020847e-01, 6.577912e-01, 6.911623e-01, 7.260646e-01, 7.714579e-01, 5.523804e-01, 4.352406e-01, 1.527204e-01, 4.219211e-01, 2.943751e-01, 2.109927e-01, 6.41965…
1.200000e+00	7.721382e-01, 6.593042e-01, 1.673915e+00, 9.239382e-01, 7.469728e-01, 1.250903e+00, 8.491509e-01, 1.298355e+00, 9.244229e-01, 1.747514e-01, 7.819594e-01, 1.118156e+00, 1.791954e+00, 2.082396e-01, 6.096489e-01, 3.949822e-01, 2.301358e-01, 1.973093e-01, 5.008572e-01, 5.612475e-01, 6.978173e-01, 6.184111e-01, 3.705943e-01, 4.863348e-01, 7.282358e-02, 3.681195e-01, 2.170186e-01, 6.819184e-01, 6.46240…
1.400000e+00	8.895913e-01, 5.406366e-01, 1.989027e+00, 8.409181e-01, 7.930229e-01, 1.176302e+00, 1.199522e+00, 1.101357e+00, 7.422648e-01, 1.343774e-01, 8.930425e-01, 7.542943e-01, 1.308636e+00, 1.268193e-01, 8.318437e-01, 3.154346e-01, 1.461844e-01, 1.165797e-01, 5.331799e-01, 2.868041e-01, 8.643731e-01, 3.946700e-01, 2.689060e-01, 5.160583e-01, 4.760042e-02, 3.331718e-01, 2.615390e-01, 9.480537e-01, 8.45883…
1.600000e+00	7.870421e-01, 4.730193e-01, 1.941994e+00, 1.014294e+00, 1.008360e+00, 1.378341e+00, 1.012412e+00, 7.848289e-01, 8.220025e-01, 7.499918e-02, 1.122730e+00, 6.975085e-01, 1.059060e+00, 6.758461e-02, 1.002738e+00, 2.740618e-01, 8.589988e-02, 8.446857e-02, 3.768218e-01, 2.353288e-01, 7.875879e-01, 3.107958e-01, 2.239330e-01, 3.901659e-01, 2.984436e-02, 2.425278e-01, 3.130732e-01, 1.068681e+00, 8.59962…
1.800000e+00	6.553704e-01, 3.333597e-01, 1.406845e+00, 9.243735e-01, 9.845584e-01, 1.468347e+00, 1.220777e+00, 8.192630e-01, 8.611054e-01, 3.953002e-02, 8.887925e-01, 6.616527e-01, 9.671082e-01, 4.733674e-02, 1.067145e+00, 1.826684e-01, 7.605111e-02, 5.497340e-02, 2.851862e-01, 1.531291e-01, 8.763528e-01, 2.271168e-01, 1.650396e-01, 4.602281e-01, 1.678940e-02, 1.555455e-01, 3.298867e-01, 1.108729e+00, 7.79333…
2.000000e+00	7.096323e-01, 3.191713e-01, 1.489526e+00, 7.695152e-01, 9.298742e-01, 1.267888e+00, 1.346504e+00, 5.114856e-01, 9.557039e-01, 2.200813e-02, 9.951392e-01, 5.533063e-01, 9.637951e-01, 2.615606e-02, 9.738408e-01, 1.493939e-01, 5.404520e-02, 3.387068e-02, 2.725830e-01, 8.446969e-02, 8.412283e-01, 2.219490e-01, 1.039599e-01, 4.920431e-01, 1.127227e-02, 1.093957e-01, 4.419247e-01, 8.905064e-01, 7.58736…
0.000000e+00	6.394969e-01, 2.696883e+00, 1.374872e+00, 1.200382e+00, 1.367084e-02, 2.934964e-01, 1.239206e-01, 6.466311e-01, 1.021356e+00, 2.384167e+00, 3.282294e+00, 1.930733e+00, 1.961522e+00, 4.485708e-01, 2.006750e+00, 6.917892e-01, 1.835861e+00, 7.019496e-01, 8.739509e-01, 1.119591e+00, 9.301286e-01, 6.062624e-02, 1.680373e-01, 1.675045e+00, 7.847917e-01, 1.873940e+00, 9.329579e-01, 6.487215e-01, 9.65437…
2.000000e-01	4.016672e-01, 1.838458e+00, 1.599231e+00, 9.930780e-01, 1.725511e-01, 4.827686e-01, 1.147910e-01, 8.272988e-01, 1.507329e+00, 1.538401e+00, 2.465454e+00, 1.747288e+00, 1.633350e+00, 5.416172e-01, 1.372575e+00, 5.326344e-01, 1.490718e+00, 6.018201e-01, 5.616947e-01, 1.051171e+00, 9.242885e-01, 5.575793e-01, 1.199349e-01, 1.272497e+00, 5.708274e-01, 1.315209e+00, 5.514285e-01, 3.895987e-01, 9.35477…
4.000000e-01	3.562115e-01, 1.094325e+00, 1.923968e+00, 1.117732e+00, 2.385206e-01, 6.530333e-01, 1.990822e-01, 1.070310e+00, 2.053038e+00, 7.224135e-01, 1.675219e+00, 1.111696e+00, 1.636757e+00, 4.915504e-01, 9.833653e-01, 3.767678e-01, 9.816645e-01, 7.939347e-01, 7.406670e-01, 6.699310e-01, 1.011317e+00, 8.078622e-01, 8.920569e-02, 9.535843e-01, 4.458933e-01, 1.121460e+00, 3.348912e-01, 3.136736e-01, 2.25328…
6.000000e-01	5.715566e-01, 7.615967e-01, 1.940373e+00, 9.350741e-01, 2.358061e-01, 6.765762e-01, 3.849223e-01, 1.049895e+00, 1.725138e+00, 5.224644e-01, 1.726139e+00, 8.612798e-01, 1.523432e+00, 3.353089e-01, 1.044859e+00, 3.681798e-01, 6.131286e-01, 6.797002e-01, 6.907505e-01, 3.920236e-01, 7.527615e-01, 8.191318e-01, 5.885704e-02, 7.313178e-01, 2.310924e-01, 8.812547e-01, 2.354638e-01, 1.761653e-01, 3.81612…
8.000000e-01	6.445913e-01, 4.617687e-01, 2.407927e+00, 1.038842e+00, 1.743712e-01, 8.284176e-01, 5.680844e-01, 9.847499e-01, 1.570516e+00, 2.941842e-01, 1.859787e+00, 6.496100e-01, 1.319876e+00, 2.302060e-01, 1.044996e+00, 3.153128e-01, 5.161911e-01, 4.537203e-01, 5.590761e-01, 2.899656e-01, 8.191895e-01, 7.988042e-01, 3.741912e-02, 5.886607e-01, 1.165470e-01, 5.699879e-01, 1.447871e-01, 1.993034e-01, 5.28048…
1.000000e+00	5.281601e-01, 3.677021e-01, 2.123421e+00, 1.093238e+00, 3.008870e-01, 1.107299e+00, 7.627934e-01, 7.148612e-01, 1.309717e+00, 1.796427e-01, 1.731707e+00, 5.158340e-01, 1.723154e+00, 1.399522e-01, 9.035421e-01, 2.098675e-01, 3.299074e-01, 2.570306e-01, 6.330024e-01, 1.747940e-01, 8.643147e-01, 7.128884e-01, 2.291858e-02, 5.624129e-01, 8.619002e-02, 3.842666e-01, 1.006868e-01, 1.185299e-01, 5.59238…
1.200000e+00	6.989872e-01, 3.164859e-01, 2.078271e+00, 8.746505e-01, 3.440253e-01, 1.106443e+00, 8.498586e-01, 4.820372e-01, 7.523799e-01, 8.527179e-02, 1.335873e+00, 4.916767e-01, 1.236168e+00, 8.182175e-02, 9.663222e-01, 1.797048e-01, 2.692043e-01, 1.547656e-01, 5.379489e-01, 1.272288e-01, 9.251740e-01, 7.053404e-01, 1.802364e-02, 5.246454e-01, 4.381253e-02, 3.672183e-01, 1.500069e-01, 1.023294e-01, 6.26500…
1.400000e+00	6.335561e-01, 2.817702e-01, 1.965945e+00, 1.132108e+00, 4.841192e-01, 1.266387e+00, 1.043123e+00, 3.702470e-01, 7.954916e-01, 6.252584e-02, 1.182252e+00, 4.414144e-01, 1.066699e+00, 4.329924e-02, 1.172902e+00, 1.181509e-01, 1.395105e-01, 8.442425e-02, 6.646358e-01, 7.942974e-02, 8.794705e-01, 5.481262e-01, 1.326643e-02, 4.713665e-01, 2.485897e-02, 2.501968e-01, 2.171350e-01, 1.436687e-01, 6.97302…
1.600000e+00	7.416920e-01, 1.906611e-01, 2.189346e+00, 1.014910e+00, 6.978302e-01, 1.206401e+00, 1.101681e+00, 2.622744e-01, 7.178404e-01, 3.862882e-02, 1.277863e+00, 4.489475e-01, 8.820440e-01, 2.491779e-02, 8.922579e-01, 1.248544e-01, 1.241356e-01, 6.814099e-02, 5.831853e-01, 5.546801e-02, 8.907239e-01, 4.694438e-01, 1.132935e-02, 4.246484e-01, 1.777023e-02, 1.620532e-01, 2.780463e-01, 3.633380e-01, 8.05244…
1.800000e+00	8.099127e-01, 1.881525e-01, 2.129319e+00, 1.066232e+00, 7.667625e-01, 1.370024e+00, 1.072746e+00, 2.343212e-01, 5.899949e-01, 2.020571e-02, 1.364103e+00, 3.026908e-01, 7.125263e-01, 2.037114e-02, 9.504761e-01, 8.065998e-02, 1.009051e-01, 4.222725e-02, 5.302587e-01, 3.652959e-02, 9.895500e-01, 3.582825e-01, 1.147192e-02, 5.633797e-01, 9.146031e-03, 1.208886e-01, 3.863187e-01, 4.991823e-01, 7.62135…
2.000000e+00	7.134667e-01, 1.523489e-01, 2.251164e+00, 7.898255e-01, 8.543519e-01, 1.155398e+00, 1.239964e+00, 1.686399e-01, 6.637057e-01, 1.121314e-02, 1.271874e+00, 2.991847e-01, 6.025267e-01, 1.027056e-02, 9.965115e-01, 6.981899e-02, 7.361055e-02, 2.868861e-02, 5.598026e-01, 2.411052e-02, 9.045976e-01, 2.230423e-01, 1.934698e-02, 5.090538e-01, 5.549748e-03, 8.593104e-02, 4.720754e-01, 7.648368e-01, 8.75933…
0.000000e+00	1.875170e-01, 2.715844e+00, 2.224452e+00, 4.041373e-01, 1.116572e+00, 2.174751e+00, 1.748081e+00, 2.565129e+00, 6.985473e-01, 3.094018e+00, 2.342193e-01, 5.054698e-01, 2.065646e+00, 5.263458e-01, 1.734490e+00, 5.338249e-01, 1.093209e+00, 4.421705e-01, 2.575063e+00, 2.050740e+00, 4.487508e-01, 3.216181e+00, 1.413459e+00, 3.303341e+00, 2.025576e+00, 1.604794e+00, 2.741156e+00, 1.334475e-01, 1.48086…
2.000000e-01	3.501858e-01, 2.077511e+00, 2.407881e+00, 6.619747e-01, 1.235091e+00, 1.734705e+00, 1.566509e+00, 1.811305e+00, 5.377328e-01, 1.658077e+00, 5.849767e-01, 6.614134e-01, 1.376552e+00, 5.981398e-01, 8.591322e-01, 3.787967e-01, 1.191515e+00, 3.211057e-01, 1.825213e+00, 1.685142e+00, 6.078577e-01, 2.210069e+00, 1.046730e+00, 1.446826e+00, 1.712690e+00, 1.915393e+00, 1.855275e+00, 5.313792e-01, 1.07743…
4.000000e-01	5.653586e-01, 1.803266e+00, 2.857094e+00, 7.596441e-01, 1.214387e+00, 1.331912e+00, 1.612964e+00, 1.514242e+00, 3.721388e-01, 1.318003e+00, 8.314942e-01, 7.308962e-01, 1.107380e+00, 5.187135e-01, 5.562675e-01, 2.751242e-01, 1.023790e+00, 1.942411e-01, 1.268440e+00, 1.590200e+00, 6.896054e-01, 1.179441e+00, 7.475907e-01, 9.965740e-01, 1.160232e+00, 1.569145e+00, 1.583275e+00, 8.098435e-01, 8.45323…
6.000000e-01	6.027576e-01, 1.225050e+00, 1.795704e+00, 7.397566e-01, 1.238327e+00, 1.173535e+00, 1.279827e+00, 1.013127e+00, 3.683004e-01, 7.297946e-01, 9.755549e-01, 6.777804e-01, 1.148162e+00, 4.070697e-01, 7.482485e-01, 2.465467e-01, 7.998953e-01, 1.333691e-01, 1.043574e+00, 8.951085e-01, 7.724802e-01, 1.094664e+00, 3.982076e-01, 6.968975e-01, 8.184407e-01, 1.354533e+00, 1.262206e+00, 1.145272e+00, 7.26350…
8.000000e-01	6.514690e-01, 1.204003e+00, 2.037170e+00, 8.267729e-01, 1.179118e+00, 6.590124e-01, 1.382579e+00, 7.638125e-01, 8.012321e-01, 4.071832e-01, 1.197014e+00, 8.505241e-01, 7.513813e-01, 2.595323e-01, 7.800743e-01, 1.780457e-01, 4.987103e-01, 8.207466e-02, 6.747705e-01, 6.217762e-01, 7.868351e-01, 1.153244e+00, 4.224650e-01, 5.774069e-01, 8.242247e-01, 9.671243e-01, 1.077836e+00, 1.203879e+00, 8.42013…
1.000000e+00	6.436386e-01, 1.187798e+00, 1.498439e+00, 8.294258e-01, 1.408847e+00, 6.892941e-01, 1.257978e+00, 7.009979e-01, 9.810895e-01, 2.677088e-01, 1.315781e+00, 1.001180e+00, 7.341260e-01, 1.886390e-01, 8.892171e-01, 1.379967e-01, 3.166408e-01, 4.822930e-02, 4.112751e-01, 3.808498e-01, 9.908797e-01, 1.249758e+00, 2.894234e-01, 4.679991e-01, 4.850893e-01, 7.526578e-01, 9.422452e-01, 9.923865e-01, 8.28180…
1.200000e+00	5.761696e-01, 9.901547e-01, 1.537302e+00, 8.586689e-01, 1.212654e+00, 5.296839e-01, 1.337551e+00, 5.101362e-01, 1.232834e+00, 1.274442e-01, 1.187736e+00, 7.497793e-01, 7.158658e-01, 1.012645e-01, 8.810787e-01, 1.366806e-01, 2.699845e-01, 3.551640e-02, 3.815362e-01, 2.559739e-01, 9.797470e-01, 1.068581e+00, 2.590506e-01, 4.858340e-01, 2.921348e-01, 6.737307e-01, 7.040424e-01, 9.581261e-01, 8.89630…
1.400000e+00	5.310628e-01, 8.813540e-01, 1.630099e+00, 8.878531e-01, 1.185765e+00, 6.362741e-01, 1.507657e+00, 5.509026e-01, 1.102825e+00, 9.111471e-02, 1.303943e+00, 7.691353e-01, 6.185720e-01, 5.908227e-02, 7.420856e-01, 7.907746e-02, 1.479031e-01, 2.026956e-02, 4.552980e-01, 1.881845e-01, 8.052174e-01, 1.409250e+00, 2.293052e-01, 4.015009e-01, 1.728885e-01, 4.772307e-01, 8.282112e-01, 5.583388e-01, 8.00941…
1.600000e+00	6.170020e-01, 7.406715e-01, 1.700354e+00, 1.001083e+00, 1.046380e+00, 6.900333e-01, 1.437645e+00, 4.665098e-01, 9.690527e-01, 5.058786e-02, 1.087984e+00, 7.720283e-01, 7.093527e-01, 4.137703e-02, 8.980638e-01, 7.376518e-02, 1.086770e-01, 1.337771e-02, 4.256073e-01, 1.173825e-01, 8.208901e-01, 1.369658e+00, 1.771852e-01, 4.941869e-01, 1.127725e-01, 3.772430e-01, 7.904571e-01, 4.529452e-01, 7.87962…
1.800000e+00	6.459408e-01, 5.369863e-01, 1.912575e+00, 1.067829e+00, 1.196484e+00, 8.257739e-01, 1.439320e+00, 3.981418e-01, 6.715879e-01, 2.488952e-02, 1.224043e+00, 5.921430e-01, 7.106872e-01, 2.515251e-02, 1.084594e+00, 5.740133e-02, 7.783417e-02, 6.775926e-03, 5.747206e-01, 8.885421e-02, 9.410368e-01, 1.207032e+00, 1.582808e-01, 3.759776e-01, 7.884587e-02, 2.278470e-01, 5.558906e-01, 3.892224e-01, 7.14519…
2.000000e+00	6.234647e-01, 6.848747e-01, 2.109605e+00, 9.775651e-01, 1.172927e+00, 9.923185e-01, 1.552824e+00, 3.974638e-01, 7.563358e-01, 1.899529e-02, 1.250812e+00, 6.375356e-01, 6.141182e-01, 1.601905e-02, 9.694823e-01, 5.285404e-02, 5.969423e-02, 4.607154e-03, 4.926439e-01, 6.177742e-02, 1.070342e+00, 1.035185e+00, 1.491109e-01, 4.359737e-01, 2.962046e-02, 2.353598e-01, 6.741021e-01, 6.267746e-01, 8.78239…
0.000000e+00	1.533237e+00, 8.200297e-01, 6.084732e-01, 2.091372e+00, 1.333845e+00, 2.681996e+00, 1.748013e+00, 1.150460e-01, 2.210482e+00, 3.175649e+00, 3.254624e-01, 3.309531e-02, 1.250765e+00, 1.819895e+00, 2.902820e+00, 1.033900e+00, 1.124324e+00, 2.460594e+00, 1.888662e+00, 1.373078e-01, 1.881306e+00, 2.064536e+00, 3.004356e+00, 1.622946e+00, 2.384166e+00, 4.749913e-01, 1.655839e+00, 3.305277e+00, 1.25516…
2.000000e-01	9.496799e-01, 8.052245e-01, 6.162878e-01, 1.471236e+00, 1.004405e+00, 1.693412e+00, 1.532412e+00, 7.647137e-02, 2.211047e+00, 2.092034e+00, 7.038682e-01, 2.376125e-01, 1.203120e+00, 1.610876e+00, 2.230575e+00, 9.515972e-01, 8.660706e-01, 1.733732e+00, 1.359093e+00, 5.572478e-01, 1.067163e+00, 1.199478e+00, 2.641723e+00, 1.094276e+00, 1.328466e+00, 7.178057e-01, 1.166726e+00, 2.199440e+00, 8.49592…
4.000000e-01	5.657885e-01, 6.822922e-01, 4.401398e-01, 9.087602e-01, 8.592460e-01, 1.821092e+00, 1.187427e+00, 5.338242e-02, 2.472262e+00, 1.477061e+00, 8.611071e-01, 3.734249e-01, 1.395659e+00, 1.173981e+00, 1.846129e+00, 9.846427e-01, 6.159371e-01, 1.192710e+00, 9.164229e-01, 9.000280e-01, 7.938091e-01, 7.949261e-01, 1.686813e+00, 4.976270e-01, 7.158447e-01, 7.575402e-01, 9.110297e-01, 1.779781e+00, 8.86906…
6.000000e-01	3.252908e-01, 7.470940e-01, 4.205816e-01, 5.650780e-01, 8.859744e-01, 1.154711e+00, 1.165570e+00, 5.143566e-02, 2.214531e+00, 1.184415e+00, 1.087306e+00, 5.499947e-01, 1.122665e+00, 8.882596e-01, 1.377994e+00, 1.281649e+00, 4.071714e-01, 8.301132e-01, 5.690464e-01, 1.031255e+00, 5.341113e-01, 5.542812e-01, 1.289125e+00, 2.697294e-01, 3.870918e-01, 5.939613e-01, 8.653333e-01, 1.060544e+00, 8.76829…
8.000000e-01	1.593655e-01, 7.146191e-01, 6.905309e-01, 3.791444e-01, 1.014574e+00, 1.090425e+00, 9.342559e-01, 4.899613e-02, 1.536387e+00, 8.315075e-01, 7.494927e-01, 4.841001e-01, 1.369987e+00, 7.694851e-01, 1.290861e+00, 1.246303e+00, 2.791890e-01, 5.709757e-01, 4.640267e-01, 6.568695e-01, 6.717116e-01, 5.168429e-01, 7.231557e-01, 2.063869e-01, 2.593517e-01, 3.476102e-01, 6.793216e-01, 9.105142e-01, 8.14598…
1.000000e+00	9.128822e-02, 7.668724e-01, 8.210478e-01, 1.882002e-01, 9.442354e-01, 9.024120e-01, 9.930494e-01, 5.240007e-02, 1.489748e+00, 4.223425e-01, 5.470314e-01, 6.838715e-01, 1.318845e+00, 5.107688e-01, 1.171545e+00, 1.162113e+00, 1.701910e-01, 3.848570e-01, 5.621656e-01, 5.764686e-01, 7.180894e-01, 5.089520e-01, 5.333495e-01, 2.629918e-01, 1.689936e-01, 2.687070e-01, 5.686469e-01, 7.289866e-01, 7.75685…
1.200000e+00	4.842385e-02, 5.673926e-01, 1.466171e+00, 1.773336e-01, 8.308834e-01, 1.261524e+00, 1.099883e+00, 6.057826e-02, 1.351287e+00, 2.761815e-01, 5.287819e-01, 5.503346e-01, 1.294347e+00, 2.763932e-01, 1.055699e+00, 9.525618e-01, 1.349974e-01, 2.399494e-01, 4.826803e-01, 3.397080e-01, 8.253126e-01, 4.242682e-01, 3.265946e-01, 2.297818e-01, 8.202797e-02, 2.199259e-01, 5.994045e-01, 9.148071e-01, 9.39308…
1.400000e+00	3.257311e-02, 6.000688e-01, 1.239702e+00, 2.274443e-01, 9.780706e-01, 1.061546e+00, 1.072843e+00, 6.537876e-02, 9.627869e-01, 1.684904e-01, 4.647661e-01, 5.723246e-01, 1.162467e+00, 1.755194e-01, 1.080340e+00, 9.443506e-01, 9.793924e-02, 1.113754e-01, 3.399691e-01, 2.641160e-01, 8.750757e-01, 4.125624e-01, 2.782102e-01, 3.179911e-01, 4.684583e-02, 1.870661e-01, 5.259362e-01, 1.022854e+00, 7.88685…
1.600000e+00	1.823607e-02, 4.712324e-01, 9.516200e-01, 1.911009e-01, 1.087517e+00, 1.104480e+00, 1.273758e+00, 4.410200e-02, 6.485581e-01, 8.231500e-02, 3.877150e-01, 4.715814e-01, 1.022030e+00, 1.095807e-01, 1.079474e+00, 7.523754e-01, 5.889468e-02, 1.040075e-01, 2.321023e-01, 2.050867e-01, 7.732570e-01, 3.219073e-01, 1.680202e-01, 3.087685e-01, 3.092709e-02, 1.141523e-01, 5.629313e-01, 1.220710e+00, 8.26912…
1.800000e+00	1.010083e-02, 3.904752e-01, 6.646032e-01, 1.530870e-01, 1.106920e+00, 1.121947e+00, 1.362898e+00, 5.185503e-02, 5.392955e-01, 5.516094e-02, 2.743758e-01, 5.244113e-01, 8.881907e-01, 6.174937e-02, 9.812418e-01, 7.565411e-01, 4.032632e-02, 6.270207e-02, 1.973457e-01, 1.171843e-01, 9.709098e-01, 2.984431e-01, 1.218510e-01, 3.420422e-01, 1.676264e-02, 9.495547e-02, 6.848581e-01, 1.493712e+00, 8.39698…
2.000000e+00	4.895369e-03, 3.759537e-01, 7.563167e-01, 1.065845e-01, 1.400657e+00, 1.204818e+00, 1.224212e+00, 5.528158e-02, 4.440720e-01, 3.573158e-02, 1.797189e-01, 5.824996e-01, 6.920315e-01, 3.378952e-02, 1.023486e+00, 1.015412e+00, 3.844349e-02, 3.611397e-02, 1.215963e-01, 8.680153e-02, 9.816675e-01, 2.556568e-01, 7.616979e-02, 4.780772e-01, 1.012314e-02, 8.121288e-02, 6.568398e-01, 1.596551e+00, 8.54376…
0.000000e+00	1.678928e+00, 5.602596e-01, 1.043246e-01, 2.330510e+00, 1.508628e+00, 1.543730e+00, 1.997705e+00, 2.787021e+00, 1.003232e+00, 6.445876e-01, 4.894844e-01, 2.581739e+00, 5.313860e-01, 4.668600e-01, 2.201618e+00, 1.541813e-01, 2.744215e+00, 3.399019e-01, 3.439631e-01, 1.541419e+00, 1.412505e+00, 1.583514e+00, 1.251602e+00, 7.363647e-01, 2.604798e+00, 1.984905e+00, 1.651015e+00, 1.576960e+00, 1.91788…
2.000000e-01	9.685502e-01, 5.508697e-01, 9.180412e-02, 2.194641e+00, 1.724310e+00, 1.300739e+00, 1.709933e+00, 2.299378e+00, 1.441066e+00, 7.209932e-01, 3.749875e-01, 2.137639e+00, 6.595336e-01, 2.728904e-01, 1.168242e+00, 4.285572e-01, 1.725489e+00, 2.353032e-01, 2.382120e-01, 1.462240e+00, 1.174649e+00, 1.256813e+00, 1.529580e+00, 4.469618e-01, 1.329880e+00, 1.627528e+00, 1.307219e+00, 1.653691e+00, 1.53638…
4.000000e-01	4.656172e-01, 6.267191e-01, 8.456808e-02, 1.432417e+00, 1.319483e+00, 1.064359e+00, 1.206979e+00, 2.346049e+00, 1.708062e+00, 7.374935e-01, 2.715496e-01, 2.137360e+00, 8.085132e-01, 1.461767e-01, 7.664051e-01, 5.533018e-01, 1.517865e+00, 1.346415e-01, 1.769137e-01, 1.499885e+00, 9.152758e-01, 1.031974e+00, 1.145152e+00, 3.058766e-01, 9.223352e-01, 1.290355e+00, 1.089166e+00, 1.694736e+00, 1.07698…
6.000000e-01	2.433672e-01, 5.325728e-01, 6.210243e-02, 9.926483e-01, 1.296476e+00, 8.963824e-01, 1.511636e+00, 2.390228e+00, 1.486230e+00, 5.639761e-01, 2.032675e-01, 1.427383e+00, 9.487114e-01, 1.228104e-01, 3.845891e-01, 7.720283e-01, 8.609958e-01, 6.811919e-02, 9.673174e-02, 1.131845e+00, 9.933500e-01, 8.499725e-01, 7.441786e-01, 2.077166e-01, 7.700136e-01, 1.254310e+00, 1.041981e+00, 1.928127e+00, 1.10721…
8.000000e-01	1.400931e-01, 7.362248e-01, 5.986389e-02, 5.062736e-01, 1.321528e+00, 8.607300e-01, 1.500037e+00, 2.112132e+00, 1.323075e+00, 3.340501e-01, 1.126440e-01, 1.468515e+00, 8.224932e-01, 6.170866e-02, 3.139995e-01, 7.420205e-01, 5.700995e-01, 5.301279e-02, 5.902135e-02, 6.876587e-01, 9.168419e-01, 9.455259e-01, 4.968947e-01, 3.481427e-01, 4.234199e-01, 1.093472e+00, 7.557601e-01, 1.570920e+00, 1.01110…
1.000000e+00	8.213656e-02, 6.038899e-01, 5.074472e-02, 4.042656e-01, 1.474625e+00, 7.784454e-01, 1.683352e+00, 2.151424e+00, 9.918123e-01, 1.761200e-01, 8.834187e-02, 1.551195e+00, 1.006137e+00, 4.178310e-02, 4.605442e-01, 8.099483e-01, 3.676283e-01, 3.256327e-02, 3.600243e-02, 5.306786e-01, 9.928417e-01, 8.469370e-01, 3.553128e-01, 3.997163e-01, 2.577591e-01, 7.172356e-01, 7.794988e-01, 1.625865e+00, 9.52170…
1.200000e+00	4.626987e-02, 5.904636e-01, 4.549349e-02, 2.642366e-01, 1.341626e+00, 7.187023e-01, 1.949431e+00, 1.867047e+00, 7.819961e-01, 1.071929e-01, 5.103100e-02, 1.059546e+00, 9.055376e-01, 2.591700e-02, 6.600788e-01, 9.845532e-01, 2.250206e-01, 1.741622e-02, 2.626628e-02, 4.196584e-01, 7.617050e-01, 1.122725e+00, 2.478646e-01, 4.093771e-01, 1.721798e-01, 5.861500e-01, 7.512025e-01, 1.845119e+00, 1.00992…
1.400000e+00	2.479419e-02, 6.230799e-01, 3.707525e-02, 1.775536e-01, 1.242948e+00, 7.937355e-01, 1.600272e+00, 1.840787e+00, 6.818300e-01, 5.586823e-02, 3.085610e-02, 1.008437e+00, 7.512409e-01, 1.776435e-02, 8.262493e-01, 9.814806e-01, 1.755760e-01, 1.405692e-02, 1.404884e-02, 2.233000e-01, 8.006572e-01, 1.175352e+00, 1.484907e-01, 4.836113e-01, 8.793792e-02, 4.472829e-01, 6.851018e-01, 1.534488e+00, 8.45125…
1.600000e+00	1.489396e-02, 6.203433e-01, 2.841671e-02, 1.006268e-01, 1.132935e+00, 9.162086e-01, 1.556511e+00, 1.549752e+00, 5.318663e-01, 3.992313e-02, 2.026230e-02, 1.137664e+00, 5.595512e-01, 8.372385e-03, 8.876161e-01, 1.231507e+00, 1.380402e-01, 8.087033e-03, 1.084682e-02, 1.792340e-01, 1.022820e+00, 1.112340e+00, 1.252571e-01, 4.490373e-01, 5.290609e-02, 2.812142e-01, 7.058283e-01, 1.693786e+00, 9.16895…
1.800000e+00	9.756756e-03, 5.140425e-01, 2.145549e-02, 6.829555e-02, 1.242310e+00, 1.015872e+00, 1.411087e+00, 1.058935e+00, 4.762162e-01, 2.226723e-02, 1.623634e-02, 8.719791e-01, 4.944799e-01, 4.678358e-03, 9.589199e-01, 1.338234e+00, 8.069881e-02, 4.425918e-03, 5.708428e-03, 9.583069e-02, 8.883833e-01, 1.171963e+00, 8.400648e-02, 4.708310e-01, 3.112677e-02, 2.316607e-01, 7.252863e-01, 1.602113e+00, 9.35245…
2.000000e+00	4.129908e-03, 4.815846e-01, 2.221834e-02, 5.298660e-02, 1.281742e+00, 1.104599e+00, 1.497825e+00, 1.030454e+00, 3.047354e-01, 1.369912e-02, 1.040053e-02, 6.605213e-01, 3.274604e-01, 3.141330e-03, 9.744048e-01, 1.088624e+00, 7.764476e-02, 3.255257e-03, 3.863692e-03, 7.044783e-02, 1.019091e+00, 9.271550e-01, 6.070258e-02, 4.740228e-01, 1.544747e-02, 1.750168e-01, 7.702986e-01, 1.656138e+00, 9.73055…
0.000000e+00	9.607959e-01, 2.386587e+00, 1.555010e+00, 3.030907e+00, 8.751155e-01, 2.157380e+00, 1.070796e-02, 6.973514e-02, 1.466610e+00, 8.186919e-01, 8.950584e-01, 1.162646e+00, 9.591210e-01, 1.835905e+00, 4.661701e-02, 8.645416e-01, 2.314862e+00, 1.197528e-01, 1.393753e+00, 1.283678e+00, 7.528894e-01, 2.752365e+00, 1.197388e+00, 1.094963e-01, 1.406098e+00, 2.117660e+00, 2.796221e+00, 3.020672e+00, 2.67638…
2.000000e-01	7.434629e-01, 1.733179e+00, 1.341246e+00, 1.623790e+00, 1.069156e+00, 1.878075e+00, 2.466093e-01, 3.772796e-01, 1.810141e+00, 7.743157e-01, 8.359146e-01, 9.693839e-01, 1.184901e+00, 1.177911e+00, 1.147647e-01, 6.896155e-01, 1.195844e+00, 1.056465e-01, 1.040811e+00, 1.309189e+00, 5.524438e-01, 1.871522e+00, 9.248756e-01, 6.345696e-02, 1.252148e+00, 2.818100e+00, 1.605559e+00, 2.095927e+00, 1.70190…
4.000000e-01	6.651927e-01, 1.357764e+00, 1.085544e+00, 1.655918e+00, 9.859967e-01, 1.465956e+00, 3.466954e-01, 4.721694e-01, 1.813421e+00, 6.243174e-01, 9.756119e-01, 9.139671e-01, 9.873730e-01, 6.724307e-01, 3.174162e-01, 5.344765e-01, 8.444013e-01, 6.377365e-02, 6.202831e-01, 9.548816e-01, 6.029314e-01, 1.153228e+00, 8.235551e-01, 3.127746e-02, 6.609901e-01, 1.827538e+00, 1.213095e+00, 1.196496e+00, 1.35573…
6.000000e-01	6.662970e-01, 9.850321e-01, 8.267791e-01, 1.381703e+00, 1.171209e+00, 1.274521e+00, 5.481446e-01, 5.485417e-01, 2.173188e+00, 4.326925e-01, 8.002418e-01, 1.020139e+00, 1.063138e+00, 4.145547e-01, 5.650767e-01, 5.041334e-01, 6.751682e-01, 4.289186e-02, 3.450414e-01, 6.592031e-01, 6.314023e-01, 9.145063e-01, 6.254297e-01, 3.519807e-02, 4.929448e-01, 1.812414e+00, 7.107398e-01, 9.144548e-01, 1.32210…
8.000000e-01	6.816856e-01, 1.005894e+00, 9.915562e-01, 9.426448e-01, 1.244255e+00, 1.352976e+00, 7.466892e-01, 7.524917e-01, 1.798032e+00, 2.369156e-01, 5.825966e-01, 9.671536e-01, 1.199567e+00, 3.071375e-01, 6.612716e-01, 5.387203e-01, 3.852966e-01, 2.653223e-02, 4.052502e-01, 4.158211e-01, 7.680562e-01, 6.050276e-01, 4.261803e-01, 7.412818e-02, 2.880748e-01, 1.130932e+00, 5.622130e-01, 8.211062e-01, 1.21437…
1.000000e+00	3.930104e-01, 8.139328e-01, 1.371053e+00, 1.016014e+00, 1.090515e+00, 1.048941e+00, 9.307903e-01, 5.962071e-01, 1.533155e+00, 1.069537e-01, 3.916445e-01, 7.522370e-01, 1.396744e+00, 1.348658e-01, 7.704111e-01, 3.929221e-01, 2.629426e-01, 1.701901e-02, 4.732855e-01, 3.183809e-01, 9.359487e-01, 5.908259e-01, 3.399534e-01, 1.388014e-01, 1.525605e-01, 8.362107e-01, 3.506718e-01, 5.373059e-01, 1.10990…
1.200000e+00	3.694706e-01, 6.614125e-01, 1.419156e+00, 9.359927e-01, 1.132913e+00, 1.197146e+00, 8.389744e-01, 4.037494e-01, 9.838498e-01, 5.667503e-02, 3.136031e-01, 8.719168e-01, 1.288754e+00, 7.632096e-02, 9.146708e-01, 3.316279e-01, 1.681038e-01, 8.199478e-03, 4.710604e-01, 2.154853e-01, 7.040247e-01, 3.927460e-01, 2.183264e-01, 1.949622e-01, 1.169865e-01, 7.010919e-01, 4.102762e-01, 9.399012e-01, 1.11754…
1.400000e+00	2.278869e-01, 5.565628e-01, 1.388643e+00, 7.816924e-01, 1.156099e+00, 1.277223e+00, 1.242867e+00, 3.396539e-01, 9.748987e-01, 4.215528e-02, 2.889734e-01, 5.695539e-01, 1.117265e+00, 5.877863e-02, 1.007959e+00, 3.155868e-01, 1.320512e-01, 7.402430e-03, 3.546695e-01, 1.708538e-01, 9.339528e-01, 3.965201e-01, 1.626489e-01, 3.356756e-01, 5.409202e-02, 5.345766e-01, 3.703900e-01, 1.105348e+00, 1.06494…
1.600000e+00	1.276782e-01, 4.082159e-01, 1.056570e+00, 8.080428e-01, 1.476477e+00, 1.303213e+00, 1.262577e+00, 3.301807e-01, 7.437048e-01, 2.674551e-02, 2.521519e-01, 6.390394e-01, 9.755877e-01, 3.575912e-02, 9.200009e-01, 3.016939e-01, 9.321775e-02, 4.859923e-03, 2.700722e-01, 8.702395e-02, 9.994160e-01, 3.067130e-01, 1.178533e-01, 3.565994e-01, 3.509570e-02, 3.857997e-01, 4.267494e-01, 1.271780e+00, 8.62452…
1.800000e+00	7.537929e-02, 3.596748e-01, 9.847193e-01, 4.936178e-01, 1.308638e+00, 1.445016e+00, 1.345919e+00, 2.306249e-01, 6.746693e-01, 1.639151e-02, 1.638324e-01, 4.822143e-01, 7.782298e-01, 1.981789e-02, 1.025685e+00, 3.984017e-01, 6.427861e-02, 2.744141e-03, 1.709247e-01, 7.387994e-02, 7.833648e-01, 2.228304e-01, 7.845228e-02, 4.100715e-01, 2.192023e-02, 2.645353e-01, 4.589812e-01, 1.312192e+00, 8.74600…
2.000000e+00	4.279490e-02, 3.082924e-01, 8.425407e-01, 3.705642e-01, 1.136423e+00, 1.578192e+00, 1.403658e+00, 2.000817e-01, 5.728603e-01, 7.932813e-03, 1.187103e-01, 4.102512e-01, 7.558972e-01, 1.236038e-02, 1.140907e+00, 5.802890e-01, 4.600163e-02, 1.402045e-03, 1.187717e-01, 4.106135e-02, 8.609262e-01, 2.134249e-01, 4.459942e-02, 4.323367e-01, 1.324852e-02, 2.090836e-01, 5.124168e-01, 1.695364e+00, 1.03182…
0.000000e+00	7.729562e-02, 1.435758e+00, 2.506602e+00, 5.175432e-01, 1.185383e+00, 2.975087e-01, 6.114357e-01, 1.781442e+00, 6.031801e-02, 1.504250e+00, 2.859794e+00, 2.249503e+00, 1.028103e+00, 1.764060e+00, 2.013946e+00, 2.012786e+00, 1.192525e-01, 7.671087e-01, 2.114642e+00, 2.050648e+00, 2.274517e+00, 2.082844e-01, 2.186753e+00, 2.181454e+00, 1.832189e+00, 1.268270e+00, 1.850464e+00, 1.157989e+00, 3.01855…
2.000000e-01	1.661258e-01, 1.023287e+00, 2.038196e+00, 5.442102e-01, 1.072986e+00, 3.582709e-01, 5.833686e-01, 1.374685e+00, 6.062152e-01, 1.150291e+00, 2.390677e+00, 1.992039e+00, 7.697772e-01, 1.470425e+00, 1.232029e+00, 1.696752e+00, 2.827952e-01, 8.689917e-01, 1.727697e+00, 1.553594e+00, 1.651860e+00, 5.984513e-01, 1.576394e+00, 1.149130e+00, 1.206910e+00, 1.297392e+00, 9.921322e-01, 7.678379e-01, 5.00587…
4.000000e-01	4.198330e-01, 6.930193e-01, 3.048185e+00, 6.904682e-01, 9.692982e-01, 4.825467e-01, 5.360405e-01, 1.556178e+00, 8.138070e-01, 9.132502e-01, 1.832364e+00, 1.372361e+00, 7.015130e-01, 1.255380e+00, 6.774730e-01, 1.313864e+00, 2.844181e-01, 6.443274e-01, 1.004470e+00, 1.409507e+00, 1.095679e+00, 9.492876e-01, 1.207641e+00, 6.592927e-01, 1.072408e+00, 1.209339e+00, 6.215779e-01, 5.580278e-01, 6.05913…
6.000000e-01	4.678434e-01, 6.349898e-01, 2.448792e+00, 7.264311e-01, 7.370311e-01, 5.650676e-01, 5.779855e-01, 1.781340e+00, 1.191064e+00, 7.272975e-01, 1.527011e+00, 1.273498e+00, 6.209171e-01, 5.944198e-01, 4.541736e-01, 1.201369e+00, 2.703274e-01, 6.228595e-01, 8.765841e-01, 1.145315e+00, 1.167244e+00, 9.439155e-01, 8.024152e-01, 4.465451e-01, 8.056706e-01, 1.053815e+00, 4.213958e-01, 4.279641e-01, 6.55241…
8.000000e-01	7.235852e-01, 3.850410e-01, 2.454669e+00, 9.984760e-01, 9.470765e-01, 8.131875e-01, 8.895731e-01, 1.843876e+00, 1.101734e+00, 4.883898e-01, 1.621568e+00, 9.222054e-01, 6.995865e-01, 4.477323e-01, 5.039910e-01, 6.815754e-01, 1.902558e-01, 6.832822e-01, 7.888977e-01, 9.080980e-01, 8.756435e-01, 9.925026e-01, 6.717769e-01, 5.170271e-01, 6.243551e-01, 7.537955e-01, 3.539295e-01, 2.757842e-01, 5.67755…
1.000000e+00	7.459410e-01, 4.152995e-01, 2.407225e+00, 8.972900e-01, 5.826266e-01, 9.639188e-01, 7.984487e-01, 9.747161e-01, 1.124624e+00, 2.647572e-01, 1.519545e+00, 7.552270e-01, 8.591988e-01, 2.999167e-01, 6.522975e-01, 7.201055e-01, 1.222320e-01, 5.190605e-01, 7.228010e-01, 6.148946e-01, 8.094340e-01, 9.186702e-01, 4.214656e-01, 6.306590e-01, 5.436432e-01, 6.342408e-01, 2.278219e-01, 2.528750e-01, 8.28674…
1.200000e+00	6.862050e-01, 3.163056e-01, 2.524568e+00, 8.346159e-01, 6.243799e-01, 1.107701e+00, 9.477057e-01, 8.451049e-01, 6.605882e-01, 1.570942e-01, 1.537387e+00, 6.529660e-01, 6.072730e-01, 1.450627e-01, 7.610574e-01, 5.075800e-01, 1.036010e-01, 3.121333e-01, 7.181688e-01, 4.782790e-01, 1.070214e+00, 9.189482e-01, 2.901163e-01, 5.888111e-01, 3.358452e-01, 4.096757e-01, 2.968585e-01, 1.846762e-01, 7.98509…
1.400000e+00	6.447313e-01, 2.780905e-01, 2.464351e+00, 9.850760e-01, 8.595480e-01, 1.283860e+00, 1.115317e+00, 7.055825e-01, 5.767775e-01, 9.005124e-02, 1.367521e+00, 4.488324e-01, 6.148600e-01, 1.023913e-01, 8.544918e-01, 4.073976e-01, 6.419026e-02, 2.201005e-01, 6.669738e-01, 3.111980e-01, 9.209315e-01, 7.307533e-01, 1.720214e-01, 5.175863e-01, 1.851657e-01, 3.163830e-01, 4.230251e-01, 2.072267e-01, 6.79044…
1.600000e+00	7.372563e-01, 3.024043e-01, 2.327535e+00, 8.966212e-01, 7.977978e-01, 1.338863e+00, 1.089365e+00, 5.188759e-01, 6.343063e-01, 5.834603e-02, 1.470903e+00, 5.880682e-01, 4.786092e-01, 5.965732e-02, 9.711180e-01, 3.082429e-01, 5.055518e-02, 1.383484e-01, 6.814482e-01, 1.733671e-01, 1.008912e+00, 5.416033e-01, 1.321217e-01, 4.878946e-01, 1.148424e-01, 2.360868e-01, 3.880921e-01, 3.886468e-01, 7.22143…
1.800000e+00	6.512136e-01, 2.420130e-01, 2.372798e+00, 9.104400e-01, 8.262275e-01, 1.141107e+00, 1.158722e+00, 3.471639e-01, 5.264194e-01, 3.782480e-02, 1.447301e+00, 4.490027e-01, 3.721538e-01, 3.151498e-02, 9.003737e-01, 2.891587e-01, 4.657855e-02, 8.047759e-02, 6.051092e-01, 1.270681e-01, 9.212810e-01, 4.777619e-01, 1.332222e-01, 4.815396e-01, 7.544917e-02, 1.720218e-01, 4.654988e-01, 6.939106e-01, 7.26445…
2.000000e+00	6.998355e-01, 1.836134e-01, 2.178206e+00, 8.960443e-01, 1.121650e+00, 1.246566e+00, 1.268234e+00, 3.052515e-01, 6.237678e-01, 1.869629e-02, 1.455828e+00, 3.940724e-01, 3.811363e-01, 1.959492e-02, 1.005618e+00, 2.225473e-01, 3.523890e-02, 5.102085e-02, 5.332238e-01, 9.371837e-02, 9.026498e-01, 3.779148e-01, 9.293005e-02, 5.178681e-01, 4.826679e-02, 1.162751e-01, 5.079032e-01, 8.304211e-01, 7.99831…
0.000000e+00	1.565203e+00, 1.460285e+00, 1.576413e+00, 1.313800e+00, 2.861336e+00, 2.547109e+00, 1.679688e+00, 1.508395e+00, 3.483519e-01, 4.340390e-01, 2.553673e-01, 1.858123e+00, 1.464293e-01, 2.634491e-01, 1.112478e+00, 2.148105e+00, 1.080504e+00, 2.955937e+00, 1.328081e+00, 2.152216e+00, 1.372797e+00, 8.679036e-01, 2.633439e+00, 2.777795e+00, 3.063798e+00, 4.907178e-01, 1.331622e+00, 4.304162e-02, 1.47353…
2.000000e-01	1.082351e+00, 8.352145e-01, 1.845904e+00, 1.182629e+00, 2.040835e+00, 2.649719e+00, 1.078495e+00, 1.567547e+00, 3.439737e-01, 5.539559e-01, 5.295354e-01, 1.373005e+00, 1.151528e-01, 1.908859e-01, 7.550770e-01, 1.306649e+00, 8.665860e-01, 1.428144e+00, 1.025686e+00, 2.062616e+00, 1.035883e+00, 4.652837e-01, 1.910646e+00, 1.271916e+00, 1.974195e+00, 6.803700e-01, 1.066983e+00, 5.188211e-01, 1.34978…
4.000000e-01	1.102853e+00, 5.862474e-01, 1.837609e+00, 7.939141e-01, 1.639124e+00, 2.117905e+00, 1.541400e+00, 1.396450e+00, 2.661641e-01, 6.652330e-01, 9.434161e-01, 9.588298e-01, 1.180042e-01, 1.188823e-01, 4.109778e-01, 1.234739e+00, 9.198394e-01, 1.312164e+00, 9.901126e-01, 1.804200e+00, 1.062115e+00, 3.731165e-01, 1.944077e+00, 8.688076e-01, 1.347154e+00, 8.809829e-01, 9.334276e-01, 8.497478e-01, 9.95949…
6.000000e-01	8.153123e-01, 4.622861e-01, 1.573619e+00, 5.722099e-01, 1.085012e+00, 1.540430e+00, 1.381100e+00, 1.736987e+00, 2.479973e-01, 7.213960e-01, 9.041710e-01, 8.982765e-01, 6.791144e-02, 8.525839e-02, 1.986956e-01, 1.179926e+00, 6.114644e-01, 9.469292e-01, 7.774310e-01, 1.422049e+00, 1.049118e+00, 2.207457e-01, 1.218291e+00, 5.312963e-01, 1.072877e+00, 9.899664e-01, 9.092953e-01, 1.134833e+00, 9.39843…
8.000000e-01	7.606194e-01, 4.701562e-01, 1.514999e+00, 4.160669e-01, 9.516994e-01, 1.719518e+00, 1.182715e+00, 1.176005e+00, 2.390418e-01, 6.972817e-01, 8.614612e-01, 7.324230e-01, 7.507980e-02, 5.696816e-02, 1.256641e-01, 7.584269e-01, 3.777142e-01, 7.182796e-01, 4.802508e-01, 1.362707e+00, 9.219144e-01, 1.619104e-01, 1.258544e+00, 4.861756e-01, 8.625157e-01, 8.865580e-01, 7.848076e-01, 1.269536e+00, 9.24510…
1.000000e+00	7.954914e-01, 4.373792e-01, 1.193409e+00, 3.085652e-01, 1.111126e+00, 1.645315e+00, 1.465549e+00, 1.179051e+00, 2.204762e-01, 6.234776e-01, 5.401188e-01, 8.520264e-01, 5.649048e-02, 5.020567e-02, 2.099226e-01, 6.790170e-01, 2.435478e-01, 5.103888e-01, 3.008589e-01, 1.190423e+00, 9.407560e-01, 8.903385e-02, 7.808531e-01, 4.460896e-01, 5.968567e-01, 7.922671e-01, 6.628431e-01, 1.427851e+00, 9.40124…
1.200000e+00	7.341171e-01, 3.579539e-01, 8.682477e-01, 1.973235e-01, 1.076486e+00, 1.713429e+00, 1.538511e+00, 6.163945e-01, 1.675690e-01, 3.918203e-01, 3.378904e-01, 5.740794e-01, 5.379640e-02, 3.722149e-02, 5.469986e-01, 5.635296e-01, 1.491618e-01, 3.355337e-01, 2.242163e-01, 9.008143e-01, 8.199150e-01, 6.880221e-02, 6.440081e-01, 4.069654e-01, 4.142968e-01, 6.186901e-01, 6.826037e-01, 1.437673e+00, 8.66454…
1.400000e+00	5.362748e-01, 3.083811e-01, 7.752140e-01, 1.381905e-01, 1.090279e+00, 1.506871e+00, 1.628577e+00, 5.485580e-01, 1.360007e-01, 2.095684e-01, 2.051129e-01, 5.590621e-01, 3.903584e-02, 2.277720e-02, 8.363422e-01, 6.840242e-01, 1.151500e-01, 2.046253e-01, 1.386723e-01, 5.483844e-01, 8.159015e-01, 6.000056e-02, 4.472794e-01, 3.870193e-01, 2.335756e-01, 4.840930e-01, 7.406545e-01, 1.596124e+00, 1.04484…
1.600000e+00	2.902144e-01, 3.394376e-01, 7.981220e-01, 9.257685e-02, 1.203335e+00, 1.630263e+00, 1.326989e+00, 3.808322e-01, 1.110905e-01, 1.214674e-01, 1.913116e-01, 4.637654e-01, 4.496222e-02, 1.447789e-02, 6.484444e-01, 8.194602e-01, 7.373813e-02, 1.136684e-01, 8.486064e-02, 4.530626e-01, 8.142045e-01, 4.216168e-02, 2.993352e-01, 4.517317e-01, 1.602895e-01, 3.260283e-01, 7.199521e-01, 1.648660e+00, 9.02579…
1.800000e+00	1.691988e-01, 2.858827e-01, 5.728190e-01, 4.795009e-02, 1.146954e+00, 1.502612e+00, 1.542761e+00, 2.819568e-01, 1.051793e-01, 7.864994e-02, 9.956318e-02, 5.282631e-01, 3.773000e-02, 7.928772e-03, 7.645108e-01, 8.391915e-01, 7.181687e-02, 1.004466e-01, 5.431444e-02, 2.528550e-01, 1.054066e+00, 4.340820e-02, 2.622177e-01, 5.285339e-01, 8.823550e-02, 2.472941e-01, 5.809728e-01, 1.407566e+00, 7.74976…
2.000000e+00	8.823693e-02, 3.200648e-01, 3.818970e-01, 3.291960e-02, 1.279912e+00, 1.467833e+00, 1.681637e+00, 2.022057e-01, 6.394532e-02, 4.518842e-02, 6.730128e-02, 3.954719e-01, 2.691019e-02, 4.909425e-03, 8.922707e-01, 1.246539e+00, 5.133104e-02, 4.344645e-02, 3.050512e-02, 1.950171e-01, 1.145299e+00, 3.594135e-02, 1.418471e-01, 5.454050e-01, 5.160096e-02, 1.754213e-01, 5.201712e-01, 1.471347e+00, 8.87035…
0.000000e+00	2.394702e-01, 2.234679e+00, 1.144504e+00, 3.086727e+00, 6.961878e-01, 2.620461e+00, 2.299205e+00, 1.591372e+00, 8.984527e-01, 1.653767e+00, 4.126554e-01, 6.187231e-01, 1.656631e-01, 4.813901e-01, 2.206013e+00, 1.465114e+00, 1.026219e+00, 9.602698e-01, 1.717152e-01, 1.200205e+00, 3.108511e+00, 1.674184e+00, 1.034920e+00, 7.221344e-01, 2.396753e+00, 1.258057e+00, 7.782765e-01, 1.877148e+00, 2.34592…
2.000000e-01	1.490196e-01, 1.547779e+00, 8.075698e-01, 1.663646e+00, 6.334425e-01, 1.676670e+00, 1.529780e+00, 1.368943e+00, 1.117933e+00, 1.133019e+00, 2.749869e-01, 7.942049e-01, 3.410168e-01, 7.124050e-01, 1.609402e+00, 9.565905e-01, 7.548123e-01, 6.663293e-01, 1.275853e-01, 9.282081e-01, 2.345477e+00, 1.393066e+00, 9.942750e-01, 4.605499e-01, 1.967455e+00, 1.410141e+00, 6.914900e-01, 1.893946e+00, 1.49318…
4.000000e-01	7.959422e-02, 1.299398e+00, 8.133159e-01, 1.128951e+00, 7.826878e-01, 1.879816e+00, 1.773759e+00, 1.219413e+00, 1.587663e+00, 8.795969e-01, 1.586011e-01, 6.007213e-01, 4.765516e-01, 4.757237e-01, 1.744720e+00, 9.365075e-01, 4.617433e-01, 4.276863e-01, 6.921891e-02, 7.152633e-01, 1.480308e+00, 8.354866e-01, 6.453685e-01, 2.646699e-01, 1.364068e+00, 1.557248e+00, 5.966537e-01, 1.617942e+00, 1.41848…
6.000000e-01	4.321607e-02, 1.047384e+00, 5.707935e-01, 5.810018e-01, 8.599794e-01, 1.481037e+00, 1.386712e+00, 8.167713e-01, 1.364508e+00, 3.963344e-01, 1.134862e-01, 7.022674e-01, 4.878542e-01, 2.823026e-01, 1.291966e+00, 1.126044e+00, 3.177840e-01, 2.295931e-01, 3.921899e-02, 5.407532e-01, 1.357179e+00, 6.647756e-01, 4.647277e-01, 1.505762e-01, 6.023565e-01, 1.153878e+00, 6.005311e-01, 1.525222e+00, 1.31247…
8.000000e-01	2.435097e-02, 7.731453e-01, 4.586338e-01, 4.881496e-01, 9.961223e-01, 1.401103e+00, 1.476648e+00, 6.573769e-01, 1.110336e+00, 2.236324e-01, 7.799587e-02, 6.629729e-01, 7.060208e-01, 1.624497e-01, 9.599263e-01, 9.099235e-01, 2.028501e-01, 1.459928e-01, 3.001352e-02, 3.164461e-01, 1.254627e+00, 3.652212e-01, 3.143617e-01, 1.136279e-01, 4.433729e-01, 9.193871e-01, 6.440543e-01, 1.802457e+00, 1.05719…
1.000000e+00	1.236059e-02, 5.446038e-01, 3.764499e-01, 3.093941e-01, 1.161942e+00, 1.422092e+00, 1.784313e+00, 5.086784e-01, 8.370520e-01, 1.381493e-01, 4.450038e-02, 5.960860e-01, 7.265249e-01, 7.747710e-02, 1.214725e+00, 1.089933e+00, 1.437618e-01, 1.094554e-01, 2.102285e-02, 2.211469e-01, 1.030974e+00, 3.075176e-01, 1.725539e-01, 1.191417e-01, 2.140603e-01, 6.956656e-01, 6.697851e-01, 1.561690e+00, 1.13559…
1.200000e+00	8.230932e-03, 5.205643e-01, 3.315098e-01, 1.578291e-01, 9.027520e-01, 1.409641e+00, 1.276476e+00, 4.326874e-01, 6.222335e-01, 7.382475e-02, 4.124210e-02, 5.639704e-01, 5.359481e-01, 6.293347e-02, 1.211777e+00, 1.405359e+00, 8.761194e-02, 5.463222e-02, 1.213987e-02, 1.516808e-01, 1.035502e+00, 2.014171e-01, 1.425792e-01, 1.826821e-01, 1.429625e-01, 4.071226e-01, 6.865660e-01, 1.672210e+00, 1.01599…
1.400000e+00	4.489749e-03, 4.690456e-01, 3.372423e-01, 1.093786e-01, 1.190644e+00, 1.348604e+00, 1.662909e+00, 3.065871e-01, 5.399499e-01, 4.606292e-02, 2.190607e-02, 5.319209e-01, 5.545472e-01, 3.845245e-02, 1.015642e+00, 1.095163e+00, 5.166553e-02, 3.406832e-02, 8.102478e-03, 9.507129e-02, 9.256818e-01, 1.509006e-01, 9.737384e-02, 2.642451e-01, 7.848299e-02, 3.828462e-01, 6.003994e-01, 1.726544e+00, 1.16004…
1.600000e+00	2.567304e-03, 3.699558e-01, 2.134386e-01, 7.236373e-02, 1.007738e+00, 1.393148e+00, 1.511272e+00, 2.430925e-01, 4.530303e-01, 2.967007e-02, 1.600202e-02, 4.608959e-01, 4.851839e-01, 2.619223e-02, 1.000249e+00, 1.322085e+00, 5.249115e-02, 2.463627e-02, 4.835106e-03, 6.801320e-02, 8.811527e-01, 1.139843e-01, 5.795662e-02, 3.494502e-01, 6.085782e-02, 2.932828e-01, 5.957299e-01, 1.705172e+00, 7.46269…
1.800000e+00	1.305392e-03, 4.347028e-01, 2.000423e-01, 4.772041e-02, 1.071110e+00, 1.214577e+00, 1.657683e+00, 1.892678e-01, 3.957483e-01, 1.725867e-02, 1.223904e-02, 5.920221e-01, 4.460811e-01, 1.372388e-02, 9.712480e-01, 1.299296e+00, 3.194963e-02, 1.535631e-02, 3.546411e-03, 5.511075e-02, 1.102964e+00, 9.805073e-02, 4.793990e-02, 4.082062e-01, 2.870289e-02, 1.809031e-01, 7.651396e-01, 1.939499e+00, 6.98738…
2.000000e+00	7.151780e-04, 2.844854e-01, 1.463651e-01, 3.167423e-02, 1.284334e+00, 1.547763e+00, 1.608433e+00, 1.478996e-01, 3.275479e-01, 1.073490e-02, 6.864684e-03, 4.517196e-01, 3.086275e-01, 8.531206e-03, 1.092311e+00, 1.310218e+00, 2.150952e-02, 9.193216e-03, 2.248569e-03, 3.268106e-02, 9.142264e-01, 8.499387e-02, 3.074635e-02, 3.763663e-01, 1.772619e-02, 1.586652e-01, 7.737936e-01, 1.517486e+00, 8.66847…
0.000000e+00	5.840652e-01, 1.991226e-01, 1.320838e+00, 1.703071e+00, 5.540319e-01, 1.721435e+00, 2.316766e-01, 4.416371e-01, 6.472145e-01, 2.144668e+00, 1.628393e+00, 4.556665e-01, 9.778173e-01, 1.610912e+00, 9.587142e-01, 1.144348e+00, 1.564296e+00, 1.611202e+00, 1.614619e+00, 1.386816e+00, 4.425921e-01, 1.714490e+00, 9.951166e-01, 2.852719e+00, 1.895812e+00, 5.414011e-01, 9.348851e-01, 1.431038e+00, 2.33947…
2.000000e-01	7.219001e-01, 2.712012e-01, 1.286695e+00, 1.421570e+00, 5.426628e-01, 1.766862e+00, 2.150974e-01, 2.986491e-01, 1.256002e+00, 1.469498e+00, 1.465025e+00, 4.709626e-01, 1.067662e+00, 1.223929e+00, 6.832285e-01, 7.003303e-01, 1.374683e+00, 1.011454e+00, 9.864129e-01, 1.323657e+00, 3.701640e-01, 1.168633e+00, 7.424438e-01, 1.627099e+00, 1.545251e+00, 8.295376e-01, 6.699879e-01, 1.014391e+00, 1.55817…
4.000000e-01	6.960967e-01, 2.537415e-01, 1.420629e+00, 1.020860e+00, 3.627159e-01, 1.771091e+00, 3.311564e-01, 2.456090e-01, 1.618658e+00, 8.848597e-01, 1.702399e+00, 4.892151e-01, 8.813906e-01, 9.274295e-01, 8.119323e-01, 7.843067e-01, 1.037097e+00, 9.998428e-01, 6.159302e-01, 8.760891e-01, 3.413040e-01, 8.623529e-01, 5.155598e-01, 9.668368e-01, 1.056682e+00, 1.087381e+00, 3.809534e-01, 9.483372e-01, 1.14588…
6.000000e-01	6.071519e-01, 2.808934e-01, 1.471981e+00, 1.022957e+00, 3.059877e-01, 1.508456e+00, 5.055303e-01, 1.720967e-01, 1.641769e+00, 5.372102e-01, 1.224221e+00, 3.430028e-01, 9.936909e-01, 5.095133e-01, 9.042344e-01, 5.352488e-01, 8.650571e-01, 7.213981e-01, 6.258790e-01, 5.464108e-01, 7.067080e-01, 4.890090e-01, 3.199052e-01, 7.912144e-01, 5.182998e-01, 8.240437e-01, 2.655524e-01, 5.343847e-01, 8.39061…
8.000000e-01	5.136548e-01, 2.749346e-01, 1.875076e+00, 1.075352e+00, 2.571924e-01, 1.562146e+00, 6.982586e-01, 1.540377e-01, 1.280730e+00, 3.056588e-01, 1.281098e+00, 4.036510e-01, 1.154794e+00, 3.688465e-01, 9.152482e-01, 3.467938e-01, 7.101896e-01, 6.445719e-01, 6.080431e-01, 3.887517e-01, 5.761349e-01, 4.631531e-01, 2.526840e-01, 6.039613e-01, 3.229085e-01, 5.200843e-01, 2.008435e-01, 3.852183e-01, 8.57234…
1.000000e+00	5.630159e-01, 2.901153e-01, 1.619312e+00, 1.108496e+00, 2.428551e-01, 1.615047e+00, 7.643945e-01, 1.145639e-01, 9.092145e-01, 1.553185e-01, 1.224380e+00, 4.190218e-01, 1.091695e+00, 1.874498e-01, 1.072597e+00, 3.186086e-01, 4.497508e-01, 3.699758e-01, 4.867636e-01, 2.659219e-01, 6.015856e-01, 2.624922e-01, 1.504907e-01, 6.664742e-01, 1.963112e-01, 4.729136e-01, 1.574504e-01, 2.511426e-01, 1.10871…
1.200000e+00	6.597537e-01, 2.576480e-01, 2.051181e+00, 1.023641e+00, 3.482624e-01, 1.448573e+00, 1.114748e+00, 7.060370e-02, 8.590239e-01, 9.403511e-02, 1.158783e+00, 3.607568e-01, 7.691096e-01, 1.284497e-01, 9.429929e-01, 2.493334e-01, 2.375073e-01, 2.574166e-01, 6.431852e-01, 2.018240e-01, 8.275414e-01, 1.978333e-01, 1.395056e-01, 5.679235e-01, 1.156725e-01, 2.989275e-01, 2.100382e-01, 2.608542e-01, 9.92860…
1.400000e+00	6.286109e-01, 2.345086e-01, 2.341756e+00, 1.024313e+00, 4.043844e-01, 1.496438e+00, 1.078120e+00, 6.513697e-02, 6.819942e-01, 5.544550e-02, 1.022935e+00, 3.674389e-01, 8.411026e-01, 7.982399e-02, 1.071584e+00, 2.050356e-01, 1.769384e-01, 1.693771e-01, 6.908541e-01, 1.096330e-01, 8.697329e-01, 1.398624e-01, 8.524701e-02, 4.048318e-01, 7.396110e-02, 2.651468e-01, 2.868145e-01, 4.445098e-01, 8.84942…
1.600000e+00	7.742134e-01, 1.901776e-01, 1.605448e+00, 9.623411e-01, 5.626584e-01, 1.429057e+00, 1.225802e+00, 4.752447e-02, 5.515637e-01, 3.108808e-02, 1.291843e+00, 3.243750e-01, 7.470506e-01, 4.662609e-02, 9.041326e-01, 1.749671e-01, 1.463420e-01, 8.939980e-02, 6.407977e-01, 8.941344e-02, 9.861887e-01, 9.760399e-02, 5.133131e-02, 4.927018e-01, 4.234351e-02, 1.720763e-01, 3.495916e-01, 6.168522e-01, 9.73018…
1.800000e+00	8.236981e-01, 1.784946e-01, 2.000453e+00, 9.548959e-01, 6.927595e-01, 1.463915e+00, 1.107193e+00, 3.681320e-02, 6.433000e-01, 2.023391e-02, 9.722715e-01, 3.044175e-01, 5.484729e-01, 3.196762e-02, 1.047376e+00, 1.243676e-01, 9.525895e-02, 9.545377e-02, 5.932821e-01, 6.148087e-02, 8.114465e-01, 8.562610e-02, 3.903413e-02, 4.019642e-01, 2.393658e-02, 1.306548e-01, 3.844994e-01, 6.932538e-01, 8.78124…
2.000000e+00	8.462880e-01, 2.251516e-01, 1.958277e+00, 9.815243e-01, 9.631182e-01, 1.529519e+00, 1.347020e+00, 2.742006e-02, 6.903860e-01, 1.200398e-02, 1.264629e+00, 2.903051e-01, 5.686645e-01, 1.537579e-02, 1.104360e+00, 8.951588e-02, 6.728980e-02, 6.085048e-02, 5.318261e-01, 3.983632e-02, 8.664425e-01, 6.537203e-02, 4.001962e-02, 4.144913e-01, 1.761972e-02, 9.622110e-02, 5.125902e-01, 7.164896e-01, 9.89153…
0.000000e+00	1.286256e+00, 1.848948e+00, 1.286255e+00, 2.454058e+00, 2.247629e+00, 2.352412e+00, 1.474908e+00, 2.803326e+00, 6.355175e-01, 1.291053e+00, 2.127868e+00, 2.379481e+00, 1.037254e+00, 2.566426e+00, 5.630773e-01, 2.343219e+00, 1.446280e+00, 1.730923e+00, 8.871503e-01, 1.254946e+00, 1.907749e+00, 2.673241e+00, 4.471441e-01, 1.353737e+00, 7.785293e-01, 3.491726e-01, 1.102973e+00, 8.130478e-01, 2.23673…
2.000000e-01	1.046350e+00, 9.991344e-01, 1.369956e+00, 1.520382e+00, 1.700270e+00, 2.604440e+00, 1.320328e+00, 2.320222e+00, 9.327434e-01, 9.180920e-01, 1.560371e+00, 1.832531e+00, 8.421023e-01, 1.648821e+00, 3.389137e-01, 1.635006e+00, 1.139545e+00, 1.177854e+00, 7.694571e-01, 1.189900e+00, 1.239932e+00, 1.715557e+00, 6.544950e-01, 1.058068e+00, 8.136974e-01, 3.110551e-01, 1.041546e+00, 5.180821e-01, 1.55139…
4.000000e-01	8.529429e-01, 7.093720e-01, 1.428670e+00, 1.010467e+00, 1.443392e+00, 2.434768e+00, 1.229380e+00, 2.691128e+00, 1.027484e+00, 4.443293e-01, 1.147144e+00, 1.405500e+00, 9.083974e-01, 1.055227e+00, 1.878250e-01, 1.441786e+00, 8.379083e-01, 9.583050e-01, 6.506058e-01, 8.809299e-01, 8.652968e-01, 1.040872e+00, 6.300383e-01, 6.872393e-01, 8.059876e-01, 2.231176e-01, 7.914249e-01, 3.085070e-01, 1.34228…
6.000000e-01	7.157513e-01, 5.909434e-01, 1.327786e+00, 8.050946e-01, 1.249567e+00, 2.005450e+00, 1.300958e+00, 2.222895e+00, 9.788077e-01, 3.827179e-01, 1.489801e+00, 1.215941e+00, 7.982047e-01, 5.711825e-01, 4.029189e-01, 1.099690e+00, 6.153980e-01, 7.718678e-01, 6.235371e-01, 5.677051e-01, 7.511214e-01, 8.230394e-01, 7.019616e-01, 5.321463e-01, 5.638246e-01, 1.780525e-01, 9.429910e-01, 3.115696e-01, 1.07605…
8.000000e-01	8.254950e-01, 4.657068e-01, 1.723001e+00, 7.947555e-01, 9.808097e-01, 1.778097e+00, 1.626204e+00, 1.914675e+00, 8.958366e-01, 2.041621e-01, 1.292279e+00, 1.147116e+00, 9.310209e-01, 3.631912e-01, 5.433546e-01, 6.679164e-01, 4.023692e-01, 6.382384e-01, 6.023377e-01, 4.999244e-01, 6.484899e-01, 5.797237e-01, 4.803895e-01, 5.468010e-01, 6.975392e-01, 1.345550e-01, 5.594741e-01, 2.177890e-01, 1.18806…
1.000000e+00	6.687179e-01, 4.491211e-01, 1.896109e+00, 8.707840e-01, 1.023049e+00, 1.585266e+00, 1.433883e+00, 1.916617e+00, 7.093792e-01, 1.093140e-01, 1.593942e+00, 8.795895e-01, 7.360577e-01, 2.291240e-01, 6.433287e-01, 6.236719e-01, 3.267161e-01, 4.141090e-01, 5.862044e-01, 3.536560e-01, 8.534380e-01, 3.660040e-01, 4.594435e-01, 4.425279e-01, 4.671331e-01, 1.047828e-01, 7.819989e-01, 2.489608e-01, 9.52070…
1.200000e+00	6.750090e-01, 4.209990e-01, 1.916551e+00, 8.801681e-01, 1.033589e+00, 1.398259e+00, 1.119930e+00, 1.334044e+00, 5.304577e-01, 7.557618e-02, 1.371785e+00, 5.915059e-01, 7.193912e-01, 1.628762e-01, 8.363182e-01, 6.445837e-01, 2.022597e-01, 2.576284e-01, 6.802049e-01, 2.050674e-01, 9.274273e-01, 2.781080e-01, 2.993266e-01, 5.298423e-01, 2.989638e-01, 8.823508e-02, 7.509951e-01, 3.906269e-01, 1.04982…
1.400000e+00	7.121249e-01, 3.854897e-01, 2.112533e+00, 8.362913e-01, 1.179907e+00, 1.615039e+00, 1.514258e+00, 9.889559e-01, 5.975248e-01, 4.698565e-02, 1.280406e+00, 8.048764e-01, 5.850324e-01, 6.761773e-02, 8.164489e-01, 4.344928e-01, 1.302640e-01, 2.101594e-01, 5.651647e-01, 1.169440e-01, 9.596270e-01, 1.854783e-01, 2.973424e-01, 4.369714e-01, 2.043603e-01, 6.825788e-02, 6.701538e-01, 6.925637e-01, 9.35167…
1.600000e+00	8.429494e-01, 3.087236e-01, 1.793180e+00, 7.378633e-01, 1.142113e+00, 1.629116e+00, 1.538337e+00, 6.043209e-01, 6.071189e-01, 2.483881e-02, 1.291263e+00, 5.792346e-01, 4.466764e-01, 5.932147e-02, 8.183151e-01, 3.308765e-01, 9.822188e-02, 1.512870e-01, 6.905058e-01, 9.020323e-02, 8.111966e-01, 1.426447e-01, 2.012178e-01, 4.235375e-01, 1.547393e-01, 5.148643e-02, 7.331951e-01, 8.698241e-01, 8.88783…
1.800000e+00	7.495605e-01, 3.331266e-01, 2.697757e+00, 8.650124e-01, 1.049539e+00, 1.444728e+00, 1.569702e+00, 5.982541e-01, 8.526678e-01, 1.419590e-02, 1.386736e+00, 5.533944e-01, 3.550732e-01, 3.306326e-02, 8.926542e-01, 2.965073e-01, 7.086076e-02, 1.055595e-01, 5.312541e-01, 6.980837e-02, 7.781338e-01, 1.006499e-01, 2.420101e-01, 4.415106e-01, 8.141301e-02, 3.537677e-02, 6.677174e-01, 7.704247e-01, 9.02216…
2.000000e+00	7.368487e-01, 2.886896e-01, 2.228325e+00, 8.068037e-01, 1.059531e+00, 1.475501e+00, 1.690326e+00, 4.384621e-01, 8.239630e-01, 7.836749e-03, 1.180620e+00, 4.964336e-01, 3.843634e-01, 1.987679e-02, 9.298901e-01, 2.490579e-01, 4.499319e-02, 7.689981e-02, 6.105601e-01, 5.232418e-02, 9.715465e-01, 7.693559e-02, 2.698701e-01, 4.046404e-01, 6.614519e-02, 2.680294e-02, 6.392802e-01, 4.870155e-01, 9.26732…
0.000000e+00	2.352389e+00, 1.672454e+00, 4.360501e-01, 6.928722e-01, 2.471582e+00, 2.340430e+00, 2.443034e+00, 1.822893e-01, 1.609072e+00, 1.650241e+00, 2.807287e+00, 3.474495e+00, 6.709367e-01, 1.318183e+00, 2.562284e+00, 1.565493e+00, 1.731757e+00, 2.705934e+00, 4.764451e-01, 3.689847e-01, 1.205615e+00, 1.166550e+00, 5.618617e-01, 3.341446e+00, 6.495980e-01, 2.834099e+00, 7.098650e-01, 2.244957e+00, 1.23353…
2.000000e-01	1.384593e+00, 1.086384e+00, 3.837925e-01, 3.886645e-01, 1.918373e+00, 2.313331e+00, 2.391065e+00, 7.177316e-01, 1.546243e+00, 8.076116e-01, 2.360639e+00, 2.211183e+00, 9.653635e-01, 1.173832e+00, 1.905552e+00, 1.189421e+00, 1.509900e+00, 1.848505e+00, 3.892131e-01, 2.836194e-01, 7.540658e-01, 7.030409e-01, 6.802689e-01, 1.703369e+00, 5.679228e-01, 1.888361e+00, 7.090743e-01, 1.492754e+00, 9.77724…
4.000000e-01	7.407891e-01, 1.017355e+00, 3.913299e-01, 2.191485e-01, 1.502167e+00, 1.757331e+00, 2.300571e+00, 1.087539e+00, 2.162750e+00, 5.600151e-01, 1.364380e+00, 1.770373e+00, 1.016802e+00, 6.716138e-01, 1.178161e+00, 1.441720e+00, 1.143653e+00, 1.203971e+00, 2.256150e-01, 2.333525e-01, 9.069928e-01, 3.761839e-01, 8.236456e-01, 1.233200e+00, 5.182887e-01, 1.552617e+00, 8.388630e-01, 1.271937e+00, 8.88711…
6.000000e-01	3.916821e-01, 5.856933e-01, 6.439554e-01, 1.360903e-01, 1.039283e+00, 1.642036e+00, 1.938139e+00, 1.295213e+00, 1.388769e+00, 3.652187e-01, 9.365833e-01, 1.245592e+00, 1.002846e+00, 3.729909e-01, 1.176080e+00, 1.538829e+00, 9.677237e-01, 9.072260e-01, 2.528088e-01, 2.208257e-01, 9.350594e-01, 3.554489e-01, 6.583501e-01, 8.451652e-01, 2.393733e-01, 9.407841e-01, 8.506099e-01, 9.181339e-01, 6.42573…
8.000000e-01	2.103094e-01, 5.315390e-01, 8.813669e-01, 1.028317e-01, 9.949592e-01, 1.904263e+00, 2.035171e+00, 1.395160e+00, 1.223749e+00, 1.994036e-01, 7.459661e-01, 1.457179e+00, 1.044626e+00, 2.216791e-01, 1.051092e+00, 1.561688e+00, 6.716701e-01, 5.877396e-01, 4.091157e-01, 1.899093e-01, 8.307311e-01, 2.557959e-01, 3.685389e-01, 8.417671e-01, 1.434246e-01, 8.317293e-01, 6.825361e-01, 7.329583e-01, 7.78433…
1.000000e+00	1.655115e-01, 4.755607e-01, 9.907938e-01, 8.404757e-02, 1.200738e+00, 1.648242e+00, 2.070505e+00, 1.259806e+00, 9.603576e-01, 1.350415e-01, 5.732264e-01, 1.026164e+00, 9.262740e-01, 1.737825e-01, 1.156271e+00, 1.403973e+00, 5.114728e-01, 2.696396e-01, 4.103379e-01, 1.404789e-01, 7.556524e-01, 1.914505e-01, 2.203292e-01, 5.894591e-01, 8.536914e-02, 6.451154e-01, 7.255635e-01, 8.463103e-01, 7.99686…
1.200000e+00	6.488571e-02, 3.916150e-01, 9.136430e-01, 7.791598e-02, 1.111340e+00, 1.510601e+00, 1.631065e+00, 1.088050e+00, 9.690826e-01, 7.053818e-02, 3.514720e-01, 9.070514e-01, 7.252015e-01, 8.049669e-02, 9.602440e-01, 1.124775e+00, 4.104068e-01, 2.252280e-01, 3.307763e-01, 8.061685e-02, 9.362072e-01, 1.159231e-01, 1.955374e-01, 5.762193e-01, 5.283547e-02, 4.845935e-01, 6.606352e-01, 1.270944e+00, 9.73736…
1.400000e+00	4.035376e-02, 3.731899e-01, 7.275602e-01, 5.913747e-02, 1.252561e+00, 1.537363e+00, 1.742174e+00, 8.239805e-01, 6.282018e-01, 4.428920e-02, 2.067802e-01, 7.522466e-01, 7.143757e-01, 5.103683e-02, 9.023336e-01, 1.089926e+00, 2.282223e-01, 1.047257e-01, 2.358884e-01, 4.823705e-02, 8.553046e-01, 8.714492e-02, 1.132227e-01, 6.332339e-01, 3.012565e-02, 3.166336e-01, 6.067063e-01, 1.287479e+00, 7.26659…
1.600000e+00	2.254666e-02, 3.188242e-01, 6.430167e-01, 3.797544e-02, 1.072161e+00, 1.227828e+00, 1.621018e+00, 4.826863e-01, 5.427863e-01, 2.674591e-02, 1.708258e-01, 5.225062e-01, 6.849500e-01, 2.806387e-02, 1.068254e+00, 1.418088e+00, 1.633156e-01, 8.533641e-02, 1.330326e-01, 4.373546e-02, 9.145216e-01, 7.879993e-02, 8.012559e-02, 5.554467e-01, 1.664122e-02, 2.524290e-01, 7.020781e-01, 1.199781e+00, 9.06920…
1.800000e+00	1.330366e-02, 3.452500e-01, 5.924426e-01, 2.789877e-02, 1.332455e+00, 1.298118e+00, 1.795508e+00, 5.305580e-01, 4.232196e-01, 1.509263e-02, 1.531412e-01, 5.433611e-01, 4.573163e-01, 2.298376e-02, 9.222703e-01, 1.363781e+00, 1.162834e-01, 4.999121e-02, 9.745746e-02, 2.480248e-02, 8.233440e-01, 5.234076e-02, 6.562620e-02, 5.792513e-01, 1.001907e-02, 1.761535e-01, 6.065924e-01, 1.772173e+00, 8.13242…
2.000000e+00	6.527713e-03, 2.998198e-01, 4.345624e-01, 2.010347e-02, 1.143006e+00, 1.452466e+00, 1.455618e+00, 3.927165e-01, 3.541414e-01, 8.762229e-03, 8.489841e-02, 5.631668e-01, 4.134045e-01, 1.018092e-02, 9.923812e-01, 1.094453e+00, 7.228343e-02, 3.579572e-02, 5.023995e-02, 1.972245e-02, 8.990053e-01, 5.852618e-02, 4.818772e-02, 4.676257e-01, 5.805861e-03, 1.341798e-01, 6.791977e-01, 1.591556e+00, 1.02765…
0.000000e+00	2.555669e+00, 2.950970e+00, 7.073560e-02, 2.276494e+00, 1.595117e-01, 1.198969e+00, 1.598945e+00, 4.906362e-01, 2.661483e+00, 2.503884e-01, 2.410000e-01, 1.969487e+00, 1.376008e+00, 1.722885e+00, 2.809776e+00, 1.734725e+00, 1.492144e+00, 2.514682e+00, 5.738289e-01, 1.261152e+00, 1.491082e+00, 2.556575e-01, 2.239103e+00, 3.344368e-01, 2.027484e+00, 1.135911e+00, 9.403730e-01, 1.630112e-02, 8.15785…
2.000000e-01	1.717223e+00, 1.542428e+00, 4.415318e-01, 1.473464e+00, 1.030756e-01, 1.273360e+00, 1.629014e+00, 7.639014e-01, 2.219593e+00, 5.187847e-01, 1.940828e-01, 1.755396e+00, 1.248952e+00, 8.709246e-01, 1.663874e+00, 1.791723e+00, 7.551884e-01, 1.574473e+00, 5.575362e-01, 1.276903e+00, 8.510138e-01, 3.458691e-01, 2.288881e+00, 1.733207e-01, 1.200555e+00, 1.156595e+00, 5.950126e-01, 1.508429e-02, 6.98854…
4.000000e-01	8.042478e-01, 1.185163e+00, 7.197104e-01, 9.092382e-01, 1.247788e-01, 1.061226e+00, 1.731412e+00, 1.125899e+00, 1.773273e+00, 7.248162e-01, 1.593275e-01, 1.299355e+00, 1.355948e+00, 6.664194e-01, 1.007988e+00, 1.638450e+00, 5.135347e-01, 9.607047e-01, 4.798660e-01, 1.460406e+00, 9.461634e-01, 2.633229e-01, 1.344287e+00, 1.016026e-01, 8.033272e-01, 1.010577e+00, 8.970025e-01, 1.168723e-01, 7.37301…
6.000000e-01	5.054574e-01, 8.187073e-01, 1.134427e+00, 5.412236e-01, 2.314290e-01, 1.224178e+00, 1.789071e+00, 9.521506e-01, 1.369206e+00, 6.695750e-01, 1.984895e-01, 9.281401e-01, 1.708264e+00, 4.607402e-01, 7.532073e-01, 1.193158e+00, 3.361098e-01, 6.505560e-01, 6.919021e-01, 1.017141e+00, 8.004530e-01, 2.402867e-01, 1.231264e+00, 1.545956e-01, 5.464075e-01, 8.433999e-01, 6.937642e-01, 5.321605e-01, 8.28192…
8.000000e-01	5.345733e-01, 5.201264e-01, 1.380814e+00, 4.822895e-01, 3.981986e-01, 1.445950e+00, 1.646407e+00, 9.048024e-01, 1.197820e+00, 5.320407e-01, 1.521734e-01, 5.856467e-01, 1.342939e+00, 2.548638e-01, 6.889775e-01, 1.236639e+00, 1.867807e-01, 3.842783e-01, 4.535575e-01, 9.187852e-01, 7.509379e-01, 2.381876e-01, 6.573798e-01, 2.507344e-01, 2.978227e-01, 6.218320e-01, 6.174934e-01, 7.381468e-01, 8.00230…
1.000000e+00	5.487706e-01, 3.679630e-01, 1.356942e+00, 4.074780e-01, 6.253278e-01, 1.203208e+00, 1.737552e+00, 6.649868e-01, 9.176512e-01, 2.735846e-01, 2.789311e-01, 5.316415e-01, 1.093885e+00, 1.615483e-01, 6.753332e-01, 1.102575e+00, 1.480823e-01, 2.328815e-01, 4.248460e-01, 5.689119e-01, 1.063713e+00, 1.802174e-01, 5.545953e-01, 3.294689e-01, 1.990218e-01, 4.415480e-01, 8.106433e-01, 1.076832e+00, 7.12065…
1.200000e+00	4.405699e-01, 2.667130e-01, 1.156402e+00, 3.455729e-01, 8.995535e-01, 1.457021e+00, 1.478627e+00, 4.735920e-01, 7.411684e-01, 1.707747e-01, 3.056517e-01, 4.559115e-01, 1.042999e+00, 8.779950e-02, 8.716444e-01, 8.706535e-01, 8.984323e-02, 1.533164e-01, 3.831344e-01, 4.774383e-01, 8.386477e-01, 1.583448e-01, 3.804307e-01, 4.162560e-01, 1.397109e-01, 3.376580e-01, 6.325737e-01, 1.243261e+00, 8.64161…
1.400000e+00	2.582019e-01, 2.519844e-01, 8.608092e-01, 2.738281e-01, 9.602371e-01, 1.242574e+00, 1.253540e+00, 3.720883e-01, 5.818172e-01, 9.175872e-02, 2.943386e-01, 3.444162e-01, 9.640208e-01, 6.606833e-02, 7.917321e-01, 8.412562e-01, 6.673410e-02, 8.992585e-02, 1.965388e-01, 3.159739e-01, 8.483298e-01, 1.103363e-01, 2.371398e-01, 4.025047e-01, 6.384038e-02, 2.410178e-01, 7.220138e-01, 1.379512e+00, 8.92608…
1.600000e+00	1.345983e-01, 2.161157e-01, 6.789873e-01, 1.504090e-01, 1.032630e+00, 1.273058e+00, 1.754584e+00, 2.773858e-01, 4.559628e-01, 5.606003e-02, 1.824920e-01, 4.611711e-01, 6.388514e-01, 3.532214e-02, 8.971662e-01, 8.889188e-01, 4.585400e-02, 5.777435e-02, 1.230774e-01, 2.277993e-01, 7.759760e-01, 1.255933e-01, 1.470066e-01, 4.397827e-01, 3.978923e-02, 1.856583e-01, 7.124021e-01, 1.315021e+00, 7.91129…
1.800000e+00	7.724156e-02, 2.421357e-01, 5.993640e-01, 9.159051e-02, 1.171202e+00, 1.430541e+00, 1.456103e+00, 1.791964e-01, 3.641266e-01, 3.630472e-02, 1.089250e-01, 3.128585e-01, 5.840575e-01, 2.236246e-02, 1.024809e+00, 9.555097e-01, 4.126598e-02, 3.731269e-02, 9.089737e-02, 1.460625e-01, 7.981865e-01, 1.160984e-01, 1.065773e-01, 3.796513e-01, 2.286434e-02, 1.306784e-01, 8.200986e-01, 1.296490e+00, 7.21903…
2.000000e+00	4.122792e-02, 2.156857e-01, 5.017043e-01, 6.747304e-02, 9.210965e-01, 1.496700e+00, 1.122700e+00, 1.732189e-01, 3.062034e-01, 2.306126e-02, 7.558517e-02, 4.233950e-01, 4.229236e-01, 1.449818e-02, 9.310163e-01, 9.360414e-01, 4.019366e-02, 2.380130e-02, 5.034114e-02, 8.139966e-02, 1.020702e+00, 9.891564e-02, 8.564015e-02, 3.995022e-01, 1.292563e-02, 7.178617e-02, 7.727595e-01, 1.617087e+00, 9.29322…
0.000000e+00	2.254438e+00, 7.911168e-02, 1.677150e+00, 3.112787e+00, 1.204281e+00, 2.319486e+00, 1.770754e+00, 6.799825e-01, 5.224555e-01, 2.253614e+00, 2.933812e+00, 1.642457e+00, 2.049299e-01, 7.138355e-01, 2.530015e+00, 1.609127e+00, 1.648372e-01, 9.116914e-01, 1.022645e+00, 1.301830e+00, 1.430445e+00, 3.743141e-01, 2.014876e+00, 2.479211e+00, 1.763870e+00, 1.840715e+00, 2.577591e+00, 1.205033e+00, 5.84414…
2.000000e-01	1.648048e+00, 7.015815e-02, 1.481154e+00, 2.053264e+00, 1.739915e+00, 1.535005e+00, 1.773509e+00, 9.928525e-01, 9.327347e-01, 1.543999e+00, 2.280829e+00, 1.409682e+00, 2.208211e-01, 6.061846e-01, 1.296584e+00, 1.335480e+00, 4.486313e-01, 6.572878e-01, 7.045488e-01, 1.327153e+00, 1.149783e+00, 3.296575e-01, 1.653818e+00, 1.246401e+00, 1.504033e+00, 1.783157e+00, 1.931324e+00, 1.174995e+00, 7.58614…
4.000000e-01	1.239361e+00, 1.878519e-01, 1.723700e+00, 1.751524e+00, 1.742350e+00, 1.342549e+00, 1.431891e+00, 1.367325e+00, 1.106635e+00, 1.427217e+00, 2.131165e+00, 1.120669e+00, 2.930364e-01, 6.020881e-01, 1.027186e+00, 1.033637e+00, 4.634942e-01, 6.107072e-01, 5.935773e-01, 1.471963e+00, 1.011948e+00, 2.080451e-01, 1.342225e+00, 7.903470e-01, 1.096906e+00, 1.469848e+00, 1.355179e+00, 7.200620e-01, 6.46037…
6.000000e-01	8.154076e-01, 3.726060e-01, 1.553044e+00, 1.355593e+00, 1.379619e+00, 7.780146e-01, 1.070291e+00, 1.302825e+00, 1.257185e+00, 1.159877e+00, 1.753803e+00, 9.113477e-01, 5.803703e-01, 7.370126e-01, 5.625181e-01, 8.181085e-01, 3.053921e-01, 6.575680e-01, 5.543435e-01, 1.338975e+00, 8.512365e-01, 2.685012e-01, 1.483380e+00, 4.855601e-01, 8.894122e-01, 1.466882e+00, 1.015161e+00, 4.557623e-01, 7.97233…
8.000000e-01	8.738311e-01, 5.028976e-01, 1.466996e+00, 1.133842e+00, 1.236855e+00, 8.416081e-01, 1.114946e+00, 1.289849e+00, 1.821363e+00, 8.910976e-01, 1.880065e+00, 1.102889e+00, 6.778186e-01, 5.953518e-01, 3.132385e-01, 6.365357e-01, 1.675996e-01, 6.831174e-01, 5.042951e-01, 1.172872e+00, 9.879277e-01, 4.423775e-01, 1.326951e+00, 4.777226e-01, 7.300416e-01, 9.635177e-01, 6.738604e-01, 4.416049e-01, 7.32580…
1.000000e+00	6.904065e-01, 5.459612e-01, 1.797770e+00, 1.087613e+00, 1.020816e+00, 7.368658e-01, 1.016710e+00, 1.091349e+00, 1.639769e+00, 7.569368e-01, 1.789752e+00, 9.513846e-01, 7.421737e-01, 3.624634e-01, 2.836059e-01, 6.088399e-01, 1.488999e-01, 6.016556e-01, 5.480178e-01, 1.309855e+00, 7.023072e-01, 6.749018e-01, 1.082044e+00, 4.334518e-01, 7.891957e-01, 7.666033e-01, 6.804645e-01, 3.340785e-01, 8.33427…
1.200000e+00	7.954904e-01, 5.808582e-01, 2.275214e+00, 1.010338e+00, 1.103696e+00, 9.270242e-01, 1.191493e+00, 8.562949e-01, 1.428800e+00, 5.795312e-01, 1.482792e+00, 9.202113e-01, 9.134743e-01, 2.059519e-01, 4.314041e-01, 4.327597e-01, 1.113057e-01, 5.906434e-01, 4.686380e-01, 9.100669e-01, 1.113563e+00, 8.150210e-01, 7.667984e-01, 4.623153e-01, 5.855465e-01, 7.333719e-01, 5.202100e-01, 2.169112e-01, 8.86000…
1.400000e+00	7.670279e-01, 5.295189e-01, 2.417216e+00, 9.723228e-01, 1.112078e+00, 8.532226e-01, 1.240097e+00, 8.493493e-01, 8.694179e-01, 3.502004e-01, 1.429546e+00, 9.805134e-01, 9.803133e-01, 1.455387e-01, 6.630645e-01, 3.244917e-01, 7.986437e-02, 4.510831e-01, 5.724513e-01, 6.177158e-01, 9.833469e-01, 7.779734e-01, 6.329026e-01, 4.916217e-01, 3.673696e-01, 5.776404e-01, 4.729967e-01, 1.450919e-01, 8.25915…
1.600000e+00	6.442752e-01, 3.497129e-01, 1.683846e+00, 1.072172e+00, 1.199824e+00, 8.917628e-01, 1.396876e+00, 6.388692e-01, 1.020082e+00, 1.984696e-01, 1.181221e+00, 7.489025e-01, 8.990805e-01, 8.733326e-02, 7.972515e-01, 2.689100e-01, 5.745865e-02, 2.685582e-01, 5.223046e-01, 3.898844e-01, 1.006496e+00, 9.008889e-01, 5.456947e-01, 4.716621e-01, 2.408833e-01, 3.235282e-01, 5.012268e-01, 1.502509e-01, 7.54070…
1.800000e+00	7.326978e-01, 4.425689e-01, 2.221168e+00, 9.719808e-01, 1.026386e+00, 1.172228e+00, 1.376320e+00, 5.525679e-01, 6.602189e-01, 1.347293e-01, 1.315587e+00, 6.501297e-01, 7.050423e-01, 5.636755e-02, 1.049607e+00, 1.920700e-01, 4.456445e-02, 1.539734e-01, 5.949250e-01, 3.088814e-01, 1.003920e+00, 6.402302e-01, 4.173641e-01, 4.387011e-01, 1.646981e-01, 2.374682e-01, 7.092756e-01, 1.912538e-01, 8.01707…
2.000000e+00	7.499097e-01, 3.876227e-01, 1.784976e+00, 7.788010e-01, 1.145100e+00, 1.113759e+00, 1.449236e+00, 4.492326e-01, 5.593680e-01, 7.003664e-02, 1.189980e+00, 5.667763e-01, 7.282683e-01, 3.138531e-02, 9.113476e-01, 1.790758e-01, 2.965677e-02, 9.214528e-02, 6.669828e-01, 2.297362e-01, 1.103041e+00, 6.924611e-01, 3.715850e-01, 4.062819e-01, 9.664735e-02, 1.760362e-01, 5.996094e-01, 3.332209e-01, 9.28886…
0.000000e+00	4.205770e-01, 2.597633e+00, 1.924420e-01, 1.946419e+00, 2.273077e+00, 1.970728e+00, 2.303048e+00, 2.089484e+00, 3.561180e-01, 2.526229e+00, 2.141738e+00, 2.254737e+00, 2.096083e+00, 1.069218e+00, 1.746464e+00, 3.054710e+00, 1.529846e+00, 2.635084e+00, 8.927326e-01, 1.981196e+00, 1.416182e+00, 1.655427e+00, 5.708335e-01, 2.033196e+00, 1.061164e+00, 1.963555e+00, 3.123424e+00, 1.876496e+00, 1.33306…
2.000000e-01	2.161245e-01, 1.633707e+00, 1.737137e-01, 1.843608e+00, 2.512612e+00, 1.827954e+00, 2.252702e+00, 2.449889e+00, 7.649543e-01, 1.328356e+00, 1.812146e+00, 1.887505e+00, 2.507525e+00, 1.124512e+00, 1.128402e+00, 2.884279e+00, 1.542399e+00, 1.856873e+00, 4.576756e-01, 1.299811e+00, 1.129551e+00, 1.302077e+00, 5.789230e-01, 1.300105e+00, 9.745679e-01, 1.894086e+00, 2.315733e+00, 1.459503e+00, 8.53765…
4.000000e-01	1.164301e-01, 1.022706e+00, 2.067778e-01, 9.271992e-01, 2.175736e+00, 1.042852e+00, 1.984863e+00, 1.929436e+00, 1.239156e+00, 9.520536e-01, 1.509151e+00, 1.208566e+00, 1.885463e+00, 8.246347e-01, 7.121268e-01, 1.957182e+00, 9.637349e-01, 1.621717e+00, 4.061840e-01, 9.395608e-01, 7.997340e-01, 8.310223e-01, 4.914481e-01, 1.161714e+00, 6.414798e-01, 1.335009e+00, 1.678448e+00, 1.126408e+00, 8.43877…
6.000000e-01	6.889589e-02, 9.622118e-01, 4.782672e-01, 6.837295e-01, 1.774587e+00, 9.547802e-01, 1.656701e+00, 1.758286e+00, 1.206536e+00, 4.088088e-01, 1.096791e+00, 1.169013e+00, 1.788282e+00, 5.312822e-01, 5.739013e-01, 2.038749e+00, 7.889646e-01, 9.600259e-01, 4.090608e-01, 5.194246e-01, 7.526814e-01, 6.352931e-01, 3.377635e-01, 8.194023e-01, 3.344350e-01, 1.052937e+00, 1.410885e+00, 7.419360e-01, 7.39283…
8.000000e-01	5.019175e-02, 8.190130e-01, 7.047825e-01, 4.913672e-01, 1.412159e+00, 7.768563e-01, 1.685794e+00, 1.518725e+00, 9.225164e-01, 3.254809e-01, 7.179541e-01, 1.364057e+00, 1.420158e+00, 2.940554e-01, 7.085141e-01, 2.014642e+00, 5.833936e-01, 5.362768e-01, 4.854440e-01, 4.185048e-01, 8.411206e-01, 7.481278e-01, 2.537247e-01, 5.825259e-01, 2.053964e-01, 7.820020e-01, 1.166365e+00, 8.556758e-01, 6.08799…
1.000000e+00	2.528365e-02, 6.722810e-01, 9.739487e-01, 4.077302e-01, 1.589350e+00, 5.753803e-01, 1.707082e+00, 1.709379e+00, 8.921600e-01, 1.627862e-01, 6.300931e-01, 9.873072e-01, 1.525919e+00, 2.188645e-01, 9.783894e-01, 1.938437e+00, 3.674070e-01, 3.935492e-01, 3.977823e-01, 2.641659e-01, 8.776148e-01, 9.337767e-01, 1.295529e-01, 4.467424e-01, 1.192276e-01, 5.933996e-01, 1.118772e+00, 1.068560e+00, 7.98307…
1.200000e+00	1.465279e-02, 7.726015e-01, 8.264398e-01, 3.744137e-01, 1.198561e+00, 7.263097e-01, 1.349673e+00, 1.478106e+00, 6.696001e-01, 1.002090e-01, 4.164109e-01, 8.551429e-01, 1.249009e+00, 9.909829e-02, 9.587386e-01, 1.647323e+00, 2.234730e-01, 2.621556e-01, 2.954971e-01, 1.715595e-01, 1.006281e+00, 1.180301e+00, 1.005389e-01, 4.951191e-01, 7.202947e-02, 3.714916e-01, 7.912017e-01, 1.117110e+00, 6.62560…
1.400000e+00	8.358325e-03, 6.450031e-01, 7.337494e-01, 3.535562e-01, 1.390605e+00, 6.216267e-01, 1.368878e+00, 1.456283e+00, 4.877531e-01, 6.803853e-02, 2.467500e-01, 8.589418e-01, 8.097204e-01, 7.328130e-02, 9.975882e-01, 1.597975e+00, 1.740949e-01, 1.620870e-01, 1.534772e-01, 1.348892e-01, 9.094788e-01, 1.050379e+00, 7.139589e-02, 5.262260e-01, 4.490061e-02, 2.529313e-01, 8.353507e-01, 1.431656e+00, 7.08451…
1.600000e+00	4.949618e-03, 7.245414e-01, 6.197439e-01, 2.320219e-01, 1.276939e+00, 7.420034e-01, 1.559470e+00, 9.968308e-01, 4.013266e-01, 3.450423e-02, 1.564145e-01, 7.713185e-01, 7.273615e-01, 4.851108e-02, 8.507830e-01, 1.214466e+00, 1.155154e-01, 1.042265e-01, 1.185305e-01, 8.342914e-02, 9.910083e-01, 1.124164e+00, 4.987615e-02, 5.225048e-01, 2.263139e-02, 2.115036e-01, 6.986133e-01, 1.496691e+00, 9.55640…
1.800000e+00	2.472154e-03, 6.032065e-01, 4.651187e-01, 1.450467e-01, 1.299057e+00, 8.373326e-01, 1.509554e+00, 9.062428e-01, 3.100313e-01, 1.815218e-02, 1.242990e-01, 8.386338e-01, 6.228430e-01, 2.347672e-02, 1.050716e+00, 1.377973e+00, 8.354839e-02, 5.386646e-02, 8.395242e-02, 6.208169e-02, 7.416742e-01, 1.071939e+00, 3.148911e-02, 4.644532e-01, 1.302148e-02, 1.411467e-01, 7.511522e-01, 1.622995e+00, 9.54961…
2.000000e+00	1.377605e-03, 4.731836e-01, 3.948179e-01, 1.006326e-01, 1.175966e+00, 7.825476e-01, 1.321219e+00, 7.601853e-01, 2.558377e-01, 1.485317e-02, 8.933542e-02, 6.943075e-01, 4.660815e-01, 1.449768e-02, 1.171063e+00, 1.311067e+00, 6.924985e-02, 3.620841e-02, 5.482679e-02, 4.696899e-02, 7.944953e-01, 1.217865e+00, 2.097363e-02, 3.389579e-01, 8.251433e-03, 1.136527e-01, 7.240377e-01, 1.593375e+00, 8.27740…
0.000000e+00	1.195922e-01, 7.057211e-02, 1.169337e+00, 2.240625e+00, 2.263731e-01, 9.415522e-01, 1.521968e+00, 8.292190e-01, 1.607795e+00, 2.234489e+00, 1.840169e+00, 1.348243e+00, 6.550417e-01, 1.571892e+00, 7.677578e-02, 1.915610e+00, 2.414038e+00, 2.227349e+00, 4.260301e-01, 1.239744e+00, 6.845604e-01, 1.201569e+00, 1.520173e+00, 7.009124e-01, 2.744953e+00, 2.685439e+00, 4.043659e-01, 2.412820e+00, 1.29562…
2.000000e-01	3.757917e-01, 3.430201e-01, 1.088814e+00, 1.914535e+00, 2.324749e-01, 8.864951e-01, 1.560705e+00, 1.194384e+00, 1.942737e+00, 1.676088e+00, 1.310195e+00, 1.089627e+00, 8.568733e-01, 1.472717e+00, 5.226645e-02, 1.736676e+00, 1.579534e+00, 1.322256e+00, 2.313095e-01, 1.043109e+00, 4.430113e-01, 1.139629e+00, 1.196670e+00, 6.123219e-01, 1.865370e+00, 2.421192e+00, 4.730994e-01, 2.139397e+00, 1.00825…
4.000000e-01	5.541016e-01, 4.801659e-01, 8.127326e-01, 1.306599e+00, 1.813802e-01, 1.122131e+00, 9.895023e-01, 1.099086e+00, 2.283765e+00, 1.130111e+00, 1.057430e+00, 1.090254e+00, 8.210762e-01, 1.053384e+00, 4.452277e-02, 1.343879e+00, 1.133587e+00, 1.375237e+00, 1.421605e-01, 8.350808e-01, 3.850725e-01, 9.416215e-01, 7.910086e-01, 5.696555e-01, 1.015319e+00, 1.852398e+00, 4.929554e-01, 1.061106e+00, 7.05068…
6.000000e-01	5.291422e-01, 4.257264e-01, 7.977127e-01, 9.168233e-01, 1.399666e-01, 1.055246e+00, 1.169513e+00, 1.115506e+00, 2.240684e+00, 6.218385e-01, 5.308489e-01, 1.001922e+00, 1.089773e+00, 8.287168e-01, 2.483429e-01, 1.302504e+00, 7.940745e-01, 7.665574e-01, 1.722364e-01, 7.247459e-01, 4.483600e-01, 9.063761e-01, 6.088007e-01, 4.881423e-01, 8.896840e-01, 1.890101e+00, 3.910256e-01, 8.139659e-01, 6.45369…
8.000000e-01	5.802754e-01, 4.638577e-01, 1.169476e+00, 6.792027e-01, 2.493667e-01, 1.058322e+00, 1.238759e+00, 1.406629e+00, 1.474106e+00, 4.025886e-01, 4.062707e-01, 1.047719e+00, 1.200083e+00, 3.865535e-01, 6.481220e-01, 1.257367e+00, 5.785045e-01, 5.732232e-01, 2.723503e-01, 5.799819e-01, 7.551323e-01, 9.578167e-01, 4.030468e-01, 5.137446e-01, 4.856386e-01, 1.037806e+00, 4.569919e-01, 6.303069e-01, 7.62560…
1.000000e+00	6.214611e-01, 4.297761e-01, 1.227189e+00, 8.500528e-01, 3.301116e-01, 1.152949e+00, 1.147016e+00, 1.093910e+00, 1.433777e+00, 2.508434e-01, 3.119368e-01, 7.770541e-01, 1.230144e+00, 2.438517e-01, 7.879055e-01, 9.574303e-01, 3.590020e-01, 2.879734e-01, 4.503342e-01, 3.510835e-01, 7.922030e-01, 7.301743e-01, 3.040879e-01, 4.800219e-01, 2.017730e-01, 9.583986e-01, 4.275907e-01, 8.921497e-01, 8.17140…
1.200000e+00	5.428877e-01, 3.520832e-01, 1.243902e+00, 7.251676e-01, 5.113803e-01, 1.297952e+00, 1.152305e+00, 9.470820e-01, 1.122700e+00, 1.362552e-01, 3.150749e-01, 7.402845e-01, 9.969147e-01, 1.245626e-01, 9.933807e-01, 9.022911e-01, 2.508586e-01, 1.624143e-01, 3.883927e-01, 2.062362e-01, 9.345449e-01, 6.172296e-01, 1.700091e-01, 4.486339e-01, 1.345699e-01, 7.417072e-01, 4.313084e-01, 1.082235e+00, 7.77784…
1.400000e+00	3.359820e-01, 4.339919e-01, 8.880854e-01, 6.974370e-01, 7.607427e-01, 1.424603e+00, 1.559246e+00, 7.537780e-01, 8.902777e-01, 6.925215e-02, 3.035970e-01, 6.975230e-01, 9.868223e-01, 1.033098e-01, 9.301750e-01, 6.363032e-01, 1.601236e-01, 1.033963e-01, 2.752487e-01, 1.772620e-01, 7.902069e-01, 3.614969e-01, 1.218925e-01, 5.208883e-01, 9.524807e-02, 4.553018e-01, 5.281591e-01, 1.331606e+00, 8.37035…
1.600000e+00	2.397364e-01, 3.598036e-01, 9.139698e-01, 4.852554e-01, 7.877766e-01, 1.193268e+00, 1.191440e+00, 5.407868e-01, 9.075136e-01, 5.260557e-02, 2.159440e-01, 6.718779e-01, 9.476901e-01, 6.043781e-02, 9.588614e-01, 6.511033e-01, 9.886557e-02, 7.110031e-02, 1.799529e-01, 1.117176e-01, 8.825604e-01, 3.930514e-01, 8.839973e-02, 4.876455e-01, 4.878870e-02, 3.285423e-01, 5.344457e-01, 1.248700e+00, 9.55511…
1.800000e+00	1.061734e-01, 3.070435e-01, 8.232601e-01, 3.734388e-01, 9.419144e-01, 1.162461e+00, 1.340238e+00, 4.080688e-01, 5.240620e-01, 2.869816e-02, 1.705772e-01, 4.916894e-01, 7.047888e-01, 3.302012e-02, 9.939468e-01, 6.925631e-01, 8.718595e-02, 4.497334e-02, 1.067433e-01, 7.340227e-02, 6.470792e-01, 2.534056e-01, 6.933818e-02, 5.634869e-01, 2.741302e-02, 2.729995e-01, 6.339526e-01, 1.585326e+00, 7.36601…
2.000000e+00	6.843933e-02, 2.504868e-01, 5.960753e-01, 2.164886e-01, 8.702841e-01, 1.394349e+00, 1.367528e+00, 3.454584e-01, 3.685263e-01, 1.524134e-02, 9.561969e-02, 4.740401e-01, 5.213645e-01, 1.871855e-02, 9.364021e-01, 7.527970e-01, 5.877465e-02, 3.058655e-02, 6.621654e-02, 4.772614e-02, 9.873131e-01, 2.470446e-01, 4.598861e-02, 4.736833e-01, 1.792986e-02, 2.177505e-01, 5.755294e-01, 1.275920e+00, 8.81403…
0.000000e+00	2.550384e+00, 7.166152e-01, 2.275225e+00, 6.122009e-01, 1.230351e+00, 6.164892e-01, 3.131296e-01, 1.848446e+00, 2.511790e+00, 9.779227e-02, 2.336947e+00, 2.808885e+00, 9.625663e-01, 1.948242e+00, 2.329908e+00, 3.018265e+00, 6.146082e-01, 2.100453e+00, 1.138076e+00, 2.144092e+00, 2.702279e+00, 1.897468e+00, 1.190401e-01, 1.783886e+00, 2.106526e+00, 2.068932e+00, 2.768854e+00, 2.385547e+00, 3.33998…
2.000000e-01	1.800582e+00, 8.684420e-01, 1.872590e+00, 7.931181e-01, 1.236463e+00, 4.305873e-01, 4.784471e-01, 1.654997e+00, 2.151604e+00, 7.115829e-02, 1.894334e+00, 2.392032e+00, 8.981716e-01, 1.318851e+00, 1.229837e+00, 2.540614e+00, 8.696248e-01, 1.828842e+00, 7.659510e-01, 1.279558e+00, 1.826917e+00, 1.567226e+00, 4.269587e-01, 1.116216e+00, 1.413262e+00, 1.677311e+00, 1.942934e+00, 1.778614e+00, 3.50333…
4.000000e-01	1.418930e+00, 6.393714e-01, 1.326649e+00, 7.758264e-01, 1.128416e+00, 4.075811e-01, 7.600919e-01, 1.833133e+00, 1.955669e+00, 4.862881e-02, 1.493050e+00, 2.237526e+00, 1.045054e+00, 7.936122e-01, 8.852389e-01, 1.778104e+00, 5.733349e-01, 1.118987e+00, 4.903982e-01, 7.783985e-01, 1.333657e+00, 1.415905e+00, 6.263651e-01, 8.087302e-01, 8.251092e-01, 1.632024e+00, 1.045427e+00, 1.234968e+00, 4.85260…
6.000000e-01	1.030403e+00, 8.829414e-01, 1.272147e+00, 8.246766e-01, 1.024062e+00, 2.557704e-01, 8.819823e-01, 2.274924e+00, 2.825200e+00, 6.420508e-02, 1.244571e+00, 1.715106e+00, 9.699067e-01, 4.693804e-01, 6.103023e-01, 1.389492e+00, 4.335579e-01, 6.776734e-01, 3.862121e-01, 6.338966e-01, 1.132871e+00, 1.457954e+00, 5.868233e-01, 7.134796e-01, 5.396028e-01, 1.281074e+00, 7.313495e-01, 9.819015e-01, 5.34580…
8.000000e-01	7.416597e-01, 8.267431e-01, 1.682749e+00, 9.816315e-01, 8.047390e-01, 3.313004e-01, 7.961766e-01, 1.916967e+00, 2.042641e+00, 5.758160e-02, 8.771170e-01, 1.451798e+00, 1.320862e+00, 3.730303e-01, 4.456827e-01, 9.798151e-01, 3.105298e-01, 6.689532e-01, 4.628970e-01, 5.213774e-01, 9.885804e-01, 1.400060e+00, 6.022282e-01, 5.587297e-01, 3.317463e-01, 1.020218e+00, 5.225583e-01, 6.355417e-01, 6.50683…
1.000000e+00	8.526552e-01, 6.860978e-01, 1.669618e+00, 8.353335e-01, 8.902270e-01, 6.603941e-01, 1.053027e+00, 2.099128e+00, 1.638323e+00, 3.345059e-02, 6.421679e-01, 1.072978e+00, 1.128844e+00, 1.726401e-01, 6.233271e-01, 9.613065e-01, 2.341548e-01, 3.129771e-01, 4.221739e-01, 3.999917e-01, 1.087094e+00, 1.354365e+00, 4.499492e-01, 5.993009e-01, 1.651589e-01, 6.102175e-01, 5.197003e-01, 4.982347e-01, 6.81701…
1.200000e+00	8.146290e-01, 6.462909e-01, 1.855628e+00, 8.934408e-01, 1.028292e+00, 7.922349e-01, 1.224393e+00, 2.157427e+00, 1.349207e+00, 2.874646e-02, 1.009581e+00, 1.294470e+00, 1.281534e+00, 1.036742e-01, 8.275141e-01, 7.490159e-01, 1.530538e-01, 2.057677e-01, 5.542896e-01, 2.442445e-01, 1.090958e+00, 1.308560e+00, 3.920772e-01, 5.502481e-01, 1.121196e-01, 4.999563e-01, 5.219391e-01, 3.230513e-01, 9.14744…
1.400000e+00	7.829495e-01, 5.969487e-01, 1.734614e+00, 8.025802e-01, 1.069611e+00, 9.348407e-01, 1.482684e+00, 1.730878e+00, 9.552636e-01, 1.799514e-02, 9.129834e-01, 8.664704e-01, 1.160332e+00, 6.597845e-02, 7.478353e-01, 6.113314e-01, 8.704194e-02, 1.281932e-01, 6.353155e-01, 1.361480e-01, 7.892127e-01, 1.352079e+00, 2.801476e-01, 4.949014e-01, 5.399455e-02, 3.520714e-01, 5.256533e-01, 3.577262e-01, 7.74505…
1.600000e+00	8.488911e-01, 5.466767e-01, 2.329177e+00, 9.450112e-01, 1.098631e+00, 1.008111e+00, 1.158597e+00, 1.544326e+00, 8.462869e-01, 1.020433e-02, 1.016267e+00, 7.565932e-01, 1.131511e+00, 4.300693e-02, 8.314142e-01, 5.534130e-01, 9.001543e-02, 7.889189e-02, 5.712151e-01, 1.150022e-01, 9.386326e-01, 1.226844e+00, 2.450006e-01, 4.130018e-01, 3.171866e-02, 3.164511e-01, 5.591927e-01, 4.803427e-01, 7.78520…
1.800000e+00	7.575261e-01, 4.580966e-01, 1.963511e+00, 9.233550e-01, 1.002268e+00, 9.234229e-01, 1.694975e+00, 1.113744e+00, 7.296362e-01, 6.558416e-03, 1.043536e+00, 7.808156e-01, 1.050006e+00, 2.213350e-02, 9.338793e-01, 3.410408e-01, 5.442966e-02, 4.976348e-02, 5.585060e-01, 8.264611e-02, 8.234871e-01, 1.063739e+00, 2.446364e-01, 4.534369e-01, 2.151657e-02, 2.233999e-01, 5.632808e-01, 6.457867e-01, 7.57122…
2.000000e+00	6.082024e-01, 3.742037e-01, 1.699419e+00, 8.369516e-01, 8.866777e-01, 1.112606e+00, 1.179979e+00, 1.016525e+00, 6.926124e-01, 5.081654e-03, 1.043791e+00, 6.469581e-01, 7.982758e-01, 1.466005e-02, 9.649536e-01, 3.092727e-01, 4.608568e-02, 2.389983e-02, 5.449853e-01, 5.805770e-02, 1.061890e+00, 7.511798e-01, 1.802566e-01, 5.425986e-01, 1.053435e-02, 1.554908e-01, 5.540496e-01, 8.618711e-01, 7.75889…
0.000000e+00	2.860771e+00, 1.286156e+00, 1.931671e+00, 7.945460e-01, 2.474446e+00, 1.810089e+00, 3.644203e-01, 1.363862e-01, 2.825304e+00, 1.093108e+00, 1.159510e+00, 1.806026e+00, 8.386892e-01, 6.584624e-01, 9.173169e-01, 9.868430e-01, 5.512189e-01, 1.233453e+00, 1.675815e+00, 6.555956e-02, 2.589565e+00, 2.481402e+00, 8.410231e-01, 2.438576e+00, 3.988463e-01, 2.940948e+00, 2.843700e+00, 9.602594e-01, 1.37365…
2.000000e-01	1.984804e+00, 7.715993e-01, 1.959722e+00, 7.875254e-01, 2.082068e+00, 1.454573e+00, 4.400057e-01, 6.073789e-01, 2.051368e+00, 7.083511e-01, 1.525882e+00, 1.284055e+00, 9.733533e-01, 4.989509e-01, 9.453461e-01, 1.090392e+00, 7.004936e-01, 6.730731e-01, 1.310683e+00, 2.226202e-01, 2.191007e+00, 1.663691e+00, 9.323786e-01, 1.471331e+00, 2.483988e-01, 2.061638e+00, 1.696585e+00, 7.040329e-01, 1.09436…
4.000000e-01	1.427907e+00, 6.088502e-01, 2.235310e+00, 8.909376e-01, 1.846839e+00, 1.366681e+00, 5.959954e-01, 9.268753e-01, 1.786590e+00, 5.714801e-01, 1.161335e+00, 1.320309e+00, 1.100467e+00, 3.444574e-01, 9.996866e-01, 7.636574e-01, 6.119578e-01, 4.554196e-01, 8.935704e-01, 3.168123e-01, 1.626392e+00, 1.097987e+00, 1.126344e+00, 7.637766e-01, 1.426057e-01, 1.621309e+00, 1.196357e+00, 5.491584e-01, 1.01150…
6.000000e-01	1.219302e+00, 7.050803e-01, 1.997412e+00, 9.612300e-01, 1.569107e+00, 1.288014e+00, 7.178118e-01, 1.172591e+00, 1.544261e+00, 5.039180e-01, 1.283688e+00, 1.069022e+00, 1.058959e+00, 1.911496e-01, 1.003580e+00, 5.595678e-01, 4.513687e-01, 3.212691e-01, 8.665068e-01, 4.862779e-01, 1.233899e+00, 7.508088e-01, 1.018534e+00, 4.300205e-01, 1.102968e-01, 1.187670e+00, 7.648600e-01, 3.035624e-01, 9.96509…
8.000000e-01	1.133921e+00, 5.127555e-01, 2.079573e+00, 8.722256e-01, 1.670846e+00, 1.228953e+00, 7.487456e-01, 1.076833e+00, 1.293904e+00, 4.759261e-01, 1.388425e+00, 1.108794e+00, 1.033703e+00, 1.556770e-01, 9.986131e-01, 4.606265e-01, 3.373012e-01, 1.744770e-01, 8.030907e-01, 4.761743e-01, 1.139939e+00, 5.914959e-01, 1.000331e+00, 2.859237e-01, 6.821784e-02, 9.292693e-01, 5.505570e-01, 2.334593e-01, 7.90099…
1.000000e+00	8.139376e-01, 6.182076e-01, 2.178099e+00, 7.540896e-01, 1.476284e+00, 1.034304e+00, 9.608604e-01, 1.070627e+00, 1.060244e+00, 4.584963e-01, 1.478043e+00, 7.379650e-01, 1.176358e+00, 6.960326e-02, 9.399265e-01, 3.787807e-01, 1.866693e-01, 1.616080e-01, 7.275627e-01, 5.690983e-01, 9.754426e-01, 5.488575e-01, 1.036660e+00, 1.621692e-01, 9.963623e-02, 6.149918e-01, 5.247549e-01, 1.846099e-01, 1.10591…
1.200000e+00	8.325479e-01, 5.576858e-01, 1.957377e+00, 1.019257e+00, 1.335402e+00, 1.186251e+00, 1.095150e+00, 8.351158e-01, 8.412418e-01, 4.285322e-01, 1.206726e+00, 7.159673e-01, 1.018025e+00, 4.626626e-02, 1.149367e+00, 2.912424e-01, 1.504914e-01, 1.204776e-01, 5.526574e-01, 6.473730e-01, 1.127331e+00, 3.585321e-01, 1.030753e+00, 9.246292e-02, 1.360735e-01, 4.467315e-01, 4.944927e-01, 1.685953e-01, 8.80121…
1.400000e+00	6.891303e-01, 4.441080e-01, 2.378719e+00, 9.463058e-01, 1.323815e+00, 1.284158e+00, 1.127100e+00, 8.506203e-01, 8.122747e-01, 3.510422e-01, 1.367929e+00, 6.758639e-01, 7.437032e-01, 2.990889e-02, 9.899926e-01, 2.277323e-01, 6.573163e-02, 1.268395e-01, 5.148426e-01, 5.319837e-01, 1.095073e+00, 2.981620e-01, 8.604319e-01, 5.494204e-02, 1.752928e-01, 3.435773e-01, 4.140777e-01, 2.602597e-01, 8.45132…
1.600000e+00	7.957113e-01, 4.151784e-01, 2.225911e+00, 9.319168e-01, 1.541702e+00, 1.263740e+00, 1.241867e+00, 6.135870e-01, 5.157654e-01, 2.660827e-01, 1.353628e+00, 6.127835e-01, 7.620040e-01, 1.467466e-02, 9.276016e-01, 1.756689e-01, 4.946067e-02, 1.440625e-01, 5.350037e-01, 3.898984e-01, 8.976053e-01, 2.154696e-01, 8.072776e-01, 5.942867e-02, 1.456306e-01, 2.456006e-01, 5.710941e-01, 5.040180e-01, 9.64256…
1.800000e+00	7.119976e-01, 2.990450e-01, 2.138223e+00, 8.262058e-01, 1.528395e+00, 1.159083e+00, 1.384249e+00, 4.407507e-01, 6.001887e-01, 1.645724e-01, 1.229906e+00, 5.056562e-01, 5.932669e-01, 1.266834e-02, 9.376920e-01, 1.549765e-01, 3.727075e-02, 9.235493e-02, 6.618758e-01, 4.216370e-01, 9.077739e-01, 1.743801e-01, 6.533557e-01, 9.030195e-02, 1.056519e-01, 1.928120e-01, 5.337751e-01, 5.704796e-01, 7.44450…
2.000000e+00	7.297090e-01, 2.997380e-01, 2.286966e+00, 1.011292e+00, 1.399792e+00, 1.461470e+00, 1.430193e+00, 2.611510e-01, 8.237494e-01, 1.209736e-01, 1.323352e+00, 5.026617e-01, 4.918204e-01, 7.131958e-03, 8.553269e-01, 1.387082e-01, 2.492913e-02, 6.945495e-02, 4.784791e-01, 2.444269e-01, 1.000137e+00, 1.760932e-01, 5.857986e-01, 1.186432e-01, 9.970461e-02, 1.340446e-01, 4.884989e-01, 7.758986e-01, 8.19140…
0.000000e+00	4.457101e-01, 2.503532e+00, 2.328936e+00, 1.272686e-01, 1.791120e+00, 6.416532e-01, 2.593134e+00, 1.326613e+00, 9.332094e-01, 1.748523e-01, 1.084451e+00, 1.469793e+00, 2.667269e+00, 1.343288e+00, 1.682987e+00, 9.066114e-01, 7.812057e-01, 9.806709e-01, 1.008847e+00, 2.865311e+00, 2.999371e+00, 4.627426e-01, 9.701663e-01, 2.078509e-01, 3.359854e-01, 9.430753e-01, 1.376580e+00, 2.174158e+00, 2.43016…
2.000000e-01	2.542670e-01, 1.823494e+00, 2.229046e+00, 4.835912e-01, 1.518679e+00, 6.883490e-01, 2.116076e+00, 1.641466e+00, 1.287352e+00, 1.703634e-01, 1.309462e+00, 9.741576e-01, 2.093616e+00, 8.155717e-01, 1.148644e+00, 7.560621e-01, 5.920496e-01, 7.758784e-01, 6.461738e-01, 1.769761e+00, 1.838490e+00, 7.250656e-01, 7.205411e-01, 2.762411e-01, 4.993989e-01, 7.291990e-01, 1.165716e+00, 1.966500e+00, 3.92765…
4.000000e-01	4.354481e-01, 1.256969e+00, 1.436951e+00, 4.976722e-01, 1.373121e+00, 9.200616e-01, 1.981390e+00, 1.573474e+00, 1.572118e+00, 1.100514e-01, 1.047938e+00, 7.532372e-01, 1.903170e+00, 4.017585e-01, 7.610182e-01, 5.078759e-01, 3.950923e-01, 8.151713e-01, 3.939492e-01, 1.338765e+00, 1.446741e+00, 8.753853e-01, 4.937817e-01, 3.279642e-01, 5.181226e-01, 5.126528e-01, 1.046973e+00, 1.242123e+00, 4.48095…
6.000000e-01	4.850609e-01, 9.103709e-01, 1.670233e+00, 8.034574e-01, 1.391758e+00, 9.986338e-01, 2.009844e+00, 9.696382e-01, 1.241151e+00, 5.589906e-02, 9.117770e-01, 6.815006e-01, 1.889690e+00, 2.472970e-01, 7.106598e-01, 5.320722e-01, 3.067811e-01, 6.374827e-01, 2.823603e-01, 9.385343e-01, 1.434061e+00, 7.212269e-01, 3.120418e-01, 4.475984e-01, 6.369311e-01, 3.667019e-01, 1.021107e+00, 9.095626e-01, 5.33789…
8.000000e-01	4.586680e-01, 7.553623e-01, 1.309200e+00, 7.626912e-01, 1.134238e+00, 1.175000e+00, 2.095431e+00, 9.159600e-01, 1.035377e+00, 4.518655e-02, 7.981645e-01, 6.075852e-01, 1.508848e+00, 1.498725e-01, 6.916570e-01, 3.717779e-01, 1.506271e-01, 3.685987e-01, 3.409519e-01, 5.899336e-01, 1.170140e+00, 8.692582e-01, 2.914022e-01, 3.964324e-01, 3.661277e-01, 2.785152e-01, 7.370398e-01, 9.751235e-01, 7.48406…
1.000000e+00	5.644325e-01, 6.343869e-01, 1.390707e+00, 7.862859e-01, 1.154468e+00, 8.960342e-01, 1.889816e+00, 8.282045e-01, 7.572078e-01, 2.588085e-02, 7.667696e-01, 6.428402e-01, 1.304039e+00, 9.215603e-02, 1.046077e+00, 2.981090e-01, 1.371204e-01, 2.160500e-01, 2.818743e-01, 3.987396e-01, 1.247065e+00, 7.200325e-01, 2.072749e-01, 4.807956e-01, 2.260355e-01, 1.856343e-01, 7.648982e-01, 1.001753e+00, 6.07317…
1.200000e+00	4.680049e-01, 4.505125e-01, 1.053521e+00, 9.691301e-01, 1.333410e+00, 1.151772e+00, 1.834561e+00, 6.072273e-01, 8.616076e-01, 1.525132e-02, 7.826680e-01, 6.514604e-01, 1.406303e+00, 5.922701e-02, 9.100489e-01, 2.641324e-01, 9.999133e-02, 1.524599e-01, 2.577863e-01, 2.598180e-01, 1.220448e+00, 8.036128e-01, 1.504066e-01, 4.641649e-01, 1.723342e-01, 1.267489e-01, 6.781505e-01, 1.093993e+00, 7.29096…
1.400000e+00	2.921390e-01, 4.627823e-01, 1.101346e+00, 6.966327e-01, 1.239875e+00, 1.180791e+00, 1.547790e+00, 3.836513e-01, 9.247781e-01, 9.271923e-03, 7.250179e-01, 5.138701e-01, 1.110634e+00, 3.670201e-02, 9.266060e-01, 2.469217e-01, 6.610784e-02, 8.895386e-02, 2.282230e-01, 1.678469e-01, 8.697323e-01, 6.685319e-01, 1.005001e-01, 5.191901e-01, 9.575132e-02, 1.289453e-01, 7.011606e-01, 1.471761e+00, 6.86072…
1.600000e+00	1.517563e-01, 3.760616e-01, 9.953975e-01, 6.284741e-01, 1.220176e+00, 1.034913e+00, 1.447472e+00, 3.291837e-01, 8.212203e-01, 5.392313e-03, 5.548735e-01, 5.073099e-01, 9.175738e-01, 2.448254e-02, 1.142653e+00, 3.054351e-01, 4.714117e-02, 5.727431e-02, 1.253055e-01, 1.176721e-01, 8.621368e-01, 5.673316e-01, 8.918211e-02, 5.012809e-01, 5.487633e-02, 9.129070e-02, 6.876310e-01, 1.192744e+00, 7.96651…
1.800000e+00	9.515999e-02, 3.479978e-01, 7.559076e-01, 4.160826e-01, 1.382855e+00, 1.217092e+00, 1.116751e+00, 2.251241e-01, 6.638288e-01, 3.689998e-03, 3.568439e-01, 5.074604e-01, 8.382251e-01, 1.195070e-02, 8.757348e-01, 4.413100e-01, 4.072545e-02, 2.994463e-02, 8.378803e-02, 7.740105e-02, 1.185489e+00, 4.890922e-01, 6.013740e-02, 4.892492e-01, 2.444226e-02, 4.675582e-02, 6.642717e-01, 1.193631e+00, 7.99561…
2.000000e+00	4.647483e-02, 3.942002e-01, 6.844360e-01, 2.961652e-01, 1.287200e+00, 1.119297e+00, 1.599410e+00, 1.964235e-01, 6.942685e-01, 2.372253e-03, 2.693932e-01, 4.836553e-01, 6.790520e-01, 8.393082e-03, 1.085503e+00, 5.915999e-01, 3.092994e-02, 1.776200e-02, 5.631274e-02, 5.683024e-02, 9.772373e-01, 3.729820e-01, 3.450201e-02, 5.001312e-01, 1.589304e-02, 4.469709e-02, 6.305625e-01, 1.517531e+00, 7.45263…
0.000000e+00	1.270562e+00, 7.736202e-01, 2.304688e-01, 2.559762e+00, 2.168698e+00, 4.158083e-01, 2.941133e+00, 4.046528e-01, 2.541435e+00, 1.438716e+00, 1.803972e+00, 1.860332e+00, 1.719596e+00, 1.952374e+00, 1.060696e+00, 6.499922e-01, 1.669671e+00, 1.332700e+00, 1.715393e+00, 6.722422e-01, 2.474480e+00, 5.907413e-01, 1.214137e+00, 2.687276e+00, 1.427425e+00, 2.740099e+00, 1.692644e+00, 7.536770e-01, 4.34469…
2.000000e-01	6.825533e-01, 6.862247e-01, 6.634328e-01, 1.646340e+00, 1.961485e+00, 3.064544e-01, 1.759575e+00, 7.881508e-01, 2.060255e+00, 1.190073e+00, 1.397875e+00, 1.497283e+00, 1.731516e+00, 1.168293e+00, 7.990638e-01, 7.726855e-01, 1.275843e+00, 1.271628e+00, 1.135647e+00, 6.907187e-01, 1.267421e+00, 1.029697e+00, 1.269510e+00, 1.427392e+00, 9.321613e-01, 2.201528e+00, 1.378358e+00, 3.943258e-01, 4.07554…
4.000000e-01	5.201707e-01, 6.898854e-01, 9.348823e-01, 1.359844e+00, 1.839103e+00, 3.212761e-01, 1.774420e+00, 9.499131e-01, 2.126021e+00, 9.175827e-01, 8.671114e-01, 1.198816e+00, 1.526149e+00, 8.861824e-01, 4.218879e-01, 8.242661e-01, 1.106803e+00, 8.228332e-01, 9.016853e-01, 9.304760e-01, 8.994333e-01, 1.042902e+00, 1.153287e+00, 1.301288e+00, 5.607044e-01, 1.643065e+00, 1.270268e+00, 3.540997e-01, 1.20701…
6.000000e-01	4.894123e-01, 6.598506e-01, 1.256900e+00, 1.385302e+00, 1.836344e+00, 3.307619e-01, 1.612428e+00, 1.455577e+00, 1.922396e+00, 7.212794e-01, 6.955211e-01, 1.316923e+00, 1.160703e+00, 5.568048e-01, 3.290284e-01, 7.344146e-01, 7.993168e-01, 6.278608e-01, 7.998178e-01, 7.998073e-01, 1.070707e+00, 1.150739e+00, 8.184118e-01, 9.003081e-01, 3.890721e-01, 1.187024e+00, 8.266126e-01, 2.039228e-01, 3.11841…
8.000000e-01	5.882368e-01, 8.313335e-01, 1.287015e+00, 1.191299e+00, 1.265874e+00, 2.821906e-01, 1.780700e+00, 1.406235e+00, 1.201408e+00, 2.993960e-01, 5.951797e-01, 1.093350e+00, 1.507087e+00, 3.848158e-01, 4.716301e-01, 5.258982e-01, 6.449695e-01, 3.084498e-01, 6.581310e-01, 6.728055e-01, 9.221487e-01, 1.152298e+00, 7.068782e-01, 7.837789e-01, 2.448570e-01, 8.627079e-01, 7.228631e-01, 2.486316e-01, 4.06037…
1.000000e+00	6.211613e-01, 5.924861e-01, 1.308744e+00, 1.150876e+00, 1.531138e+00, 3.309749e-01, 1.615694e+00, 1.492966e+00, 1.210952e+00, 2.625815e-01, 6.734199e-01, 1.010677e+00, 1.432263e+00, 2.260442e-01, 7.737041e-01, 4.828027e-01, 3.807492e-01, 2.023298e-01, 6.071544e-01, 4.070344e-01, 8.447329e-01, 1.313659e+00, 5.831506e-01, 6.574525e-01, 1.571350e-01, 6.088467e-01, 8.350536e-01, 3.883581e-01, 5.01652…
1.200000e+00	6.304982e-01, 5.524923e-01, 1.621953e+00, 9.945068e-01, 1.740541e+00, 4.137897e-01, 1.423446e+00, 1.566614e+00, 8.625808e-01, 1.693136e-01, 1.158678e+00, 9.956888e-01, 1.385751e+00, 1.281524e-01, 9.303978e-01, 4.048872e-01, 2.851709e-01, 1.182881e-01, 5.557583e-01, 3.082977e-01, 7.547101e-01, 1.176092e+00, 5.616778e-01, 5.874268e-01, 8.639694e-02, 3.777517e-01, 8.524373e-01, 5.893352e-01, 6.79157…
1.400000e+00	8.389656e-01, 6.341700e-01, 1.812231e+00, 9.892899e-01, 1.312098e+00, 5.590874e-01, 1.873330e+00, 9.583998e-01, 8.835252e-01, 9.037509e-02, 9.433090e-01, 7.735938e-01, 1.093535e+00, 8.172838e-02, 8.572978e-01, 3.084501e-01, 2.397544e-01, 7.549027e-02, 5.277516e-01, 2.113705e-01, 9.069719e-01, 1.137077e+00, 4.407815e-01, 4.482815e-01, 4.418123e-02, 3.339076e-01, 8.353220e-01, 7.730459e-01, 7.18831…
1.600000e+00	7.586618e-01, 6.195275e-01, 1.505388e+00, 1.065092e+00, 1.058928e+00, 7.402741e-01, 1.576685e+00, 9.622242e-01, 8.630197e-01, 7.088715e-02, 1.375377e+00, 8.191836e-01, 1.084982e+00, 4.920637e-02, 8.903028e-01, 2.574150e-01, 1.188783e-01, 5.310072e-02, 5.102666e-01, 1.693067e-01, 8.881161e-01, 1.205597e+00, 4.634708e-01, 4.879528e-01, 3.373883e-02, 3.037916e-01, 7.083935e-01, 7.840601e-01, 6.87521…
1.800000e+00	7.284028e-01, 4.874358e-01, 1.591863e+00, 8.484456e-01, 1.363237e+00, 8.713606e-01, 1.660735e+00, 7.801040e-01, 9.560977e-01, 3.456263e-02, 1.024200e+00, 6.639934e-01, 8.267569e-01, 3.194582e-02, 1.028182e+00, 2.020169e-01, 1.095100e-01, 3.086819e-02, 4.792884e-01, 1.200486e-01, 1.102459e+00, 1.035431e+00, 4.512843e-01, 3.784320e-01, 2.082982e-02, 1.959963e-01, 7.419410e-01, 6.613751e-01, 8.37215…
2.000000e+00	6.451229e-01, 4.217526e-01, 2.025146e+00, 9.468675e-01, 1.463847e+00, 9.994062e-01, 1.979099e+00, 5.203741e-01, 7.514005e-01, 1.847885e-02, 1.296724e+00, 6.847072e-01, 9.677037e-01, 1.967671e-02, 1.113776e+00, 1.386267e-01, 7.238985e-02, 2.173104e-02, 3.921857e-01, 7.774018e-02, 8.960088e-01, 1.155204e+00, 3.388045e-01, 4.999675e-01, 1.311781e-02, 1.371476e-01, 7.052863e-01, 6.161661e-01, 6.97593…
0.000000e+00	1.548176e+00, 7.079983e-01, 1.690145e-01, 2.176650e+00, 3.168069e+00, 3.293042e+00, 2.311570e+00, 4.825725e-01, 2.559200e+00, 1.944099e+00, 1.930738e+00, 8.176519e-01, 1.348812e+00, 2.099047e+00, 6.287562e-01, 1.732774e+00, 2.223377e-01, 2.710061e+00, 1.919634e+00, 2.559124e+00, 1.987263e+00, 2.533071e+00, 6.548548e-01, 2.426673e+00, 2.788047e-01, 8.201828e-01, 2.932102e+00, 1.422398e+00, 1.36875…
2.000000e-01	1.004284e+00, 5.119931e-01, 1.506801e-01, 1.517927e+00, 2.524226e+00, 2.247889e+00, 1.852177e+00, 4.010333e-01, 3.096243e+00, 1.173260e+00, 1.401766e+00, 6.892794e-01, 1.495933e+00, 1.608023e+00, 3.589838e-01, 1.896770e+00, 4.675347e-01, 1.957566e+00, 1.254444e+00, 1.727562e+00, 1.406484e+00, 2.093811e+00, 7.117207e-01, 1.545804e+00, 3.560058e-01, 7.525306e-01, 1.962492e+00, 1.001192e+00, 1.01943…
4.000000e-01	9.150785e-01, 6.088246e-01, 2.798045e-01, 1.072909e+00, 1.434177e+00, 1.598673e+00, 1.338167e+00, 3.353737e-01, 2.429177e+00, 7.352954e-01, 9.213320e-01, 7.736375e-01, 1.241553e+00, 9.950865e-01, 4.569594e-01, 1.405884e+00, 5.991941e-01, 1.390895e+00, 9.189333e-01, 8.234824e-01, 7.700765e-01, 1.308952e+00, 9.056534e-01, 1.129554e+00, 2.469277e-01, 5.447470e-01, 1.534900e+00, 9.228749e-01, 1.14919…
6.000000e-01	4.341070e-01, 5.941418e-01, 5.840032e-01, 5.067982e-01, 1.769898e+00, 1.533265e+00, 1.400020e+00, 3.635269e-01, 2.260470e+00, 4.919848e-01, 7.512784e-01, 8.015114e-01, 1.131927e+00, 5.278112e-01, 6.922699e-01, 1.656557e+00, 4.406517e-01, 7.469154e-01, 7.380724e-01, 8.217591e-01, 9.336028e-01, 1.019943e+00, 7.431832e-01, 7.678067e-01, 1.357291e-01, 4.456641e-01, 1.320191e+00, 6.166925e-01, 9.74091…
8.000000e-01	2.670069e-01, 6.532873e-01, 8.147098e-01, 4.817806e-01, 1.655056e+00, 1.171611e+00, 1.426380e+00, 3.276352e-01, 1.764821e+00, 2.539823e-01, 4.352419e-01, 8.683884e-01, 1.428079e+00, 3.399341e-01, 6.688731e-01, 1.553278e+00, 3.691355e-01, 5.209760e-01, 5.629846e-01, 6.387530e-01, 8.671451e-01, 6.090599e-01, 5.510400e-01, 6.385184e-01, 6.429586e-02, 2.202212e-01, 9.624487e-01, 4.825199e-01, 9.73484…
1.000000e+00	1.520435e-01, 6.816134e-01, 1.240855e+00, 3.958423e-01, 1.279527e+00, 8.646899e-01, 1.553317e+00, 3.124331e-01, 1.641384e+00, 1.892679e-01, 5.336531e-01, 8.018439e-01, 1.543518e+00, 2.027398e-01, 8.968961e-01, 1.172362e+00, 2.480443e-01, 2.833027e-01, 6.321122e-01, 3.863244e-01, 1.020035e+00, 5.457429e-01, 3.571294e-01, 5.594546e-01, 3.662623e-02, 2.004380e-01, 7.924772e-01, 4.565021e-01, 8.28394…
1.200000e+00	9.493726e-02, 6.070582e-01, 1.424036e+00, 6.009759e-01, 1.415963e+00, 7.057474e-01, 1.559216e+00, 3.157013e-01, 1.225516e+00, 1.021723e-01, 6.234548e-01, 8.563217e-01, 1.299850e+00, 1.235627e-01, 1.051573e+00, 1.167925e+00, 1.726798e-01, 1.962397e-01, 5.464585e-01, 2.914191e-01, 7.955429e-01, 7.473649e-01, 2.764827e-01, 5.091948e-01, 2.489734e-02, 1.755803e-01, 6.931971e-01, 5.712001e-01, 8.31467…
1.400000e+00	6.144917e-02, 8.430123e-01, 1.357672e+00, 6.543853e-01, 1.374678e+00, 7.616754e-01, 1.871808e+00, 2.924187e-01, 9.693455e-01, 7.672625e-02, 9.174484e-01, 8.533336e-01, 9.662028e-01, 9.068905e-02, 8.612624e-01, 8.428067e-01, 1.132774e-01, 1.316811e-01, 6.025096e-01, 2.048761e-01, 9.660456e-01, 9.601674e-01, 1.937058e-01, 4.540108e-01, 1.467741e-02, 1.063247e-01, 6.976581e-01, 8.014599e-01, 8.88631…
1.600000e+00	4.297571e-02, 6.543281e-01, 1.421149e+00, 7.684058e-01, 1.444653e+00, 6.019582e-01, 1.717788e+00, 3.293436e-01, 8.610113e-01, 3.934765e-02, 1.121739e+00, 7.155191e-01, 1.028999e+00, 4.878023e-02, 7.997984e-01, 6.439844e-01, 9.199744e-02, 8.257334e-02, 5.991563e-01, 1.454438e-01, 9.169053e-01, 9.453300e-01, 1.260641e-01, 4.231422e-01, 6.752039e-03, 7.104326e-02, 7.327639e-01, 9.546009e-01, 7.57911…
1.800000e+00	4.289062e-02, 5.385780e-01, 1.754821e+00, 7.849679e-01, 1.356363e+00, 8.374443e-01, 1.393166e+00, 3.445151e-01, 6.951829e-01, 2.118526e-02, 9.526870e-01, 6.605237e-01, 8.988996e-01, 3.020807e-02, 1.091887e+00, 4.877159e-01, 5.794749e-02, 4.625951e-02, 4.163880e-01, 7.292596e-02, 1.223445e+00, 1.044400e+00, 9.744933e-02, 5.131047e-01, 5.042293e-03, 6.389334e-02, 7.482785e-01, 1.192778e+00, 8.69811…
2.000000e+00	2.348172e-02, 5.803705e-01, 1.414592e+00, 8.315102e-01, 1.335654e+00, 1.063822e+00, 1.595219e+00, 2.989190e-01, 8.630063e-01, 1.107731e-02, 9.511962e-01, 7.463778e-01, 7.918607e-01, 2.076853e-02, 1.227162e+00, 4.290057e-01, 4.476070e-02, 3.103828e-02, 2.807141e-01, 5.465663e-02, 9.596025e-01, 1.126274e+00, 5.238862e-02, 4.553731e-01, 3.423745e-03, 4.774054e-02, 7.471269e-01, 1.020053e+00, 8.25067…
0.000000e+00	4.251317e-01, 9.938995e-01, 2.822109e+00, 1.918366e+00, 1.865321e-01, 2.365102e-01, 3.109783e+00, 4.427067e-02, 6.078338e-01, 2.685989e+00, 8.039270e-02, 3.008511e-01, 5.839585e-02, 5.683830e-01, 1.953301e+00, 7.938484e-01, 1.975982e+00, 1.441722e-01, 1.891676e+00, 1.530497e+00, 2.510664e+00, 2.179893e-01, 2.269129e+00, 1.448066e+00, 1.968524e+00, 2.297046e-01, 1.336353e+00, 1.326431e+00, 1.45734…
2.000000e-01	3.134204e-01, 5.887575e-01, 1.794465e+00, 1.481976e+00, 4.408289e-01, 4.796662e-01, 2.147019e+00, 3.456633e-02, 9.181880e-01, 1.879554e+00, 4.802404e-01, 2.584764e-01, 1.223162e-01, 5.231161e-01, 1.362742e+00, 6.036488e-01, 1.394718e+00, 1.887033e-01, 1.217384e+00, 1.836846e+00, 2.171055e+00, 6.220783e-01, 1.922978e+00, 6.844810e-01, 1.462162e+00, 5.635146e-01, 1.195912e+00, 1.431506e+00, 1.23485…
4.000000e-01	4.737333e-01, 3.877011e-01, 1.445262e+00, 1.583630e+00, 5.541442e-01, 7.018607e-01, 1.630731e+00, 2.672722e-02, 1.239196e+00, 1.444181e+00, 7.462334e-01, 2.019843e-01, 2.874544e-01, 6.505319e-01, 1.122830e+00, 4.645120e-01, 8.875443e-01, 1.917631e-01, 7.612464e-01, 1.479343e+00, 1.378467e+00, 6.943889e-01, 1.233178e+00, 4.645716e-01, 1.202359e+00, 8.973068e-01, 8.140460e-01, 1.480177e+00, 8.35811…
6.000000e-01	4.330464e-01, 4.330163e-01, 1.515330e+00, 1.129783e+00, 8.329030e-01, 7.557024e-01, 1.554417e+00, 1.926684e-02, 1.226808e+00, 1.150552e+00, 7.368106e-01, 2.312621e-01, 3.652949e-01, 6.133737e-01, 1.035077e+00, 4.062783e-01, 6.638707e-01, 2.294166e-01, 4.965331e-01, 1.258236e+00, 1.236394e+00, 1.006342e+00, 7.594781e-01, 2.709563e-01, 9.733377e-01, 9.515588e-01, 9.820684e-01, 9.244382e-01, 7.72323…
8.000000e-01	3.160364e-01, 2.671920e-01, 1.415229e+00, 1.230949e+00, 1.007888e+00, 8.672289e-01, 1.567000e+00, 1.294073e-02, 1.239028e+00, 5.858614e-01, 9.516055e-01, 2.586064e-01, 6.077818e-01, 3.822297e-01, 1.019518e+00, 2.859779e-01, 4.557105e-01, 1.666416e-01, 5.231290e-01, 9.115128e-01, 1.077959e+00, 8.303978e-01, 6.325144e-01, 2.411487e-01, 6.270110e-01, 6.317276e-01, 7.657004e-01, 6.368745e-01, 8.56737…
1.000000e+00	2.267642e-01, 2.784914e-01, 1.400057e+00, 1.095967e+00, 1.009374e+00, 1.018926e+00, 1.660126e+00, 1.029471e-02, 1.132955e+00, 3.398164e-01, 1.086534e+00, 2.506385e-01, 7.514228e-01, 2.810346e-01, 1.063986e+00, 2.366013e-01, 2.476294e-01, 8.011488e-02, 4.659933e-01, 6.712852e-01, 1.059487e+00, 1.013376e+00, 4.056927e-01, 2.546069e-01, 5.504815e-01, 5.351087e-01, 8.051821e-01, 5.124794e-01, 7.65892…
1.200000e+00	1.419337e-01, 2.692512e-01, 1.654103e+00, 9.260683e-01, 9.570712e-01, 9.701273e-01, 1.512465e+00, 8.359627e-03, 1.186717e+00, 1.782991e-01, 9.641165e-01, 3.072708e-01, 7.466748e-01, 1.290544e-01, 9.929410e-01, 1.605866e-01, 1.761329e-01, 5.546312e-02, 5.208828e-01, 2.973063e-01, 9.757282e-01, 9.044746e-01, 2.821032e-01, 2.605310e-01, 3.646266e-01, 4.335428e-01, 7.884528e-01, 4.381390e-01, 7.49376…
1.400000e+00	2.455260e-01, 2.903602e-01, 1.929919e+00, 9.439615e-01, 1.371858e+00, 1.157273e+00, 1.644677e+00, 5.896745e-03, 9.456682e-01, 1.181679e-01, 1.091321e+00, 2.999228e-01, 6.001512e-01, 9.361813e-02, 9.001783e-01, 1.518792e-01, 1.271175e-01, 3.677718e-02, 5.283488e-01, 2.866873e-01, 9.247236e-01, 7.728606e-01, 1.896411e-01, 3.404368e-01, 1.891878e-01, 3.333124e-01, 7.277859e-01, 4.606648e-01, 8.47543…
1.600000e+00	3.869613e-01, 2.647414e-01, 1.677909e+00, 8.201683e-01, 1.302810e+00, 9.032450e-01, 1.841319e+00, 6.804753e-03, 7.973077e-01, 6.172820e-02, 1.195584e+00, 3.671004e-01, 6.916885e-01, 5.572646e-02, 1.133257e+00, 1.113425e-01, 9.075592e-02, 2.544095e-02, 5.052032e-01, 1.893042e-01, 9.829899e-01, 4.986867e-01, 1.229587e-01, 3.797204e-01, 1.257812e-01, 2.212373e-01, 6.036529e-01, 4.632344e-01, 8.33074…
1.800000e+00	4.498216e-01, 2.948713e-01, 2.116626e+00, 1.003768e+00, 1.040833e+00, 1.191814e+00, 1.406875e+00, 7.635473e-03, 6.634666e-01, 4.771347e-02, 1.398003e+00, 3.544801e-01, 4.608229e-01, 3.416784e-02, 1.135633e+00, 9.232081e-02, 5.539624e-02, 1.700893e-02, 6.633526e-01, 1.072890e-01, 7.851768e-01, 4.467165e-01, 9.910768e-02, 4.147398e-01, 9.202708e-02, 1.583926e-01, 7.246855e-01, 7.109697e-01, 8.42362…
2.000000e+00	4.857348e-01, 2.378199e-01, 1.738917e+00, 9.530086e-01, 1.052907e+00, 1.195855e+00, 1.505160e+00, 7.229697e-03, 7.714697e-01, 2.440682e-02, 1.299131e+00, 3.486066e-01, 5.402842e-01, 2.128030e-02, 1.102212e+00, 7.546132e-02, 4.955366e-02, 1.172396e-02, 5.695782e-01, 7.728142e-02, 1.045737e+00, 4.632921e-01, 8.215126e-02, 4.627026e-01, 4.033671e-02, 1.055389e-01, 6.073478e-01, 8.523940e-01, 7.87902…
0.000000e+00	2.472102e+00, 2.559112e+00, 2.654553e+00, 1.293386e+00, 2.527872e+00, 4.662615e-01, 1.175088e+00, 3.024197e+00, 5.605085e-01, 1.594121e+00, 1.177952e+00, 2.799216e+00, 5.142096e-01, 7.927814e-01, 7.022948e-01, 8.240645e-01, 2.066122e+00, 4.162404e-01, 1.976352e+00, 2.713201e+00, 6.964605e-01, 9.837548e-01, 9.233155e-01, 2.358110e+00, 1.686211e+00, 2.827565e+00, 1.232783e+00, 1.414792e+00, 2.25055…
2.000000e-01	1.938138e+00, 1.583966e+00, 1.875193e+00, 1.441590e+00, 2.598045e+00, 5.769442e-01, 8.760044e-01, 2.815789e+00, 9.581682e-01, 1.014834e+00, 1.249747e+00, 2.294261e+00, 5.813095e-01, 6.749693e-01, 5.253465e-01, 5.667805e-01, 1.275424e+00, 4.233811e-01, 1.290517e+00, 1.712745e+00, 8.216403e-01, 1.186435e+00, 1.075129e+00, 1.834470e+00, 1.064375e+00, 2.351369e+00, 1.030682e+00, 1.154571e+00, 1.17219…
4.000000e-01	1.532711e+00, 1.161955e+00, 2.012892e+00, 1.279609e+00, 2.017536e+00, 6.929854e-01, 1.115936e+00, 2.458095e+00, 1.518261e+00, 7.939128e-01, 1.155170e+00, 1.762997e+00, 6.650758e-01, 4.637822e-01, 2.856458e-01, 4.283540e-01, 1.300869e+00, 4.661465e-01, 1.061663e+00, 1.326891e+00, 9.189418e-01, 1.421592e+00, 1.115771e+00, 1.032188e+00, 1.141866e+00, 1.679757e+00, 7.467374e-01, 7.837667e-01, 1.09218…
6.000000e-01	8.603935e-01, 8.381148e-01, 1.911746e+00, 1.008638e+00, 1.495838e+00, 6.729424e-01, 1.096819e+00, 2.124652e+00, 1.233904e+00, 6.759445e-01, 1.189466e+00, 1.407873e+00, 7.548520e-01, 3.324301e-01, 1.967097e-01, 3.732247e-01, 8.052289e-01, 4.535405e-01, 7.043295e-01, 1.353170e+00, 8.683899e-01, 1.313786e+00, 9.757897e-01, 7.742149e-01, 8.526188e-01, 1.530561e+00, 5.660361e-01, 5.451873e-01, 1.55916…
8.000000e-01	1.051696e+00, 6.306143e-01, 1.893025e+00, 1.164570e+00, 1.495756e+00, 1.004668e+00, 1.177749e+00, 2.191595e+00, 1.275357e+00, 4.833557e-01, 1.221557e+00, 9.382530e-01, 9.282303e-01, 2.488314e-01, 8.663763e-02, 2.994233e-01, 7.321769e-01, 3.166573e-01, 7.760114e-01, 1.242104e+00, 9.242665e-01, 9.954236e-01, 1.168031e+00, 6.295806e-01, 7.516713e-01, 1.163296e+00, 4.534055e-01, 3.968253e-01, 3.93845…
1.000000e+00	9.769643e-01, 5.123110e-01, 1.820456e+00, 1.131220e+00, 1.363505e+00, 1.058596e+00, 1.160136e+00, 1.731091e+00, 1.140343e+00, 6.284017e-01, 1.175847e+00, 8.078496e-01, 8.239015e-01, 1.407093e-01, 1.394694e-01, 2.625101e-01, 4.315680e-01, 2.087628e-01, 6.947438e-01, 1.171236e+00, 8.591528e-01, 9.457095e-01, 9.293336e-01, 5.516195e-01, 7.891952e-01, 9.997643e-01, 4.343455e-01, 3.419338e-01, 4.35324…
1.200000e+00	8.842972e-01, 3.885880e-01, 2.317666e+00, 1.011067e+00, 1.228154e+00, 9.308973e-01, 1.044893e+00, 1.557716e+00, 9.127686e-01, 4.219712e-01, 1.014399e+00, 8.699272e-01, 7.998698e-01, 1.029547e-01, 4.068135e-01, 1.882065e-01, 3.297475e-01, 1.404724e-01, 5.466625e-01, 8.404613e-01, 9.065067e-01, 6.845265e-01, 8.595198e-01, 5.258270e-01, 6.782733e-01, 7.032946e-01, 4.291221e-01, 4.989119e-01, 6.27494…
1.400000e+00	8.153387e-01, 2.901253e-01, 2.114642e+00, 1.097684e+00, 1.609454e+00, 9.965063e-01, 1.230399e+00, 1.142311e+00, 7.041467e-01, 3.768858e-01, 1.072490e+00, 6.081755e-01, 8.181911e-01, 6.141305e-02, 5.049932e-01, 1.461164e-01, 1.972297e-01, 9.886363e-02, 5.949266e-01, 8.988337e-01, 7.705190e-01, 6.457647e-01, 7.935651e-01, 4.940129e-01, 6.105757e-01, 4.239694e-01, 5.380430e-01, 3.969807e-01, 6.39524…
1.600000e+00	8.843959e-01, 3.095673e-01, 1.742898e+00, 9.086866e-01, 9.768528e-01, 1.259132e+00, 1.263668e+00, 1.038369e+00, 6.690513e-01, 2.445138e-01, 1.126794e+00, 6.131942e-01, 5.709290e-01, 3.708842e-02, 8.672475e-01, 1.274519e-01, 1.211762e-01, 6.009798e-02, 5.484590e-01, 5.325367e-01, 1.003590e+00, 5.320656e-01, 7.376547e-01, 4.962355e-01, 4.603610e-01, 3.054225e-01, 4.707309e-01, 8.676475e-01, 7.24664…
1.800000e+00	8.441447e-01, 2.753713e-01, 2.455213e+00, 7.970610e-01, 1.239949e+00, 1.257855e+00, 1.188311e+00, 7.806234e-01, 9.292963e-01, 1.811857e-01, 1.037511e+00, 5.068436e-01, 5.200218e-01, 2.160254e-02, 8.801787e-01, 8.185543e-02, 9.821366e-02, 5.764533e-02, 6.269592e-01, 3.734935e-01, 1.049998e+00, 4.055262e-01, 6.825740e-01, 4.368286e-01, 2.957614e-01, 2.548839e-01, 6.683029e-01, 7.167494e-01, 7.25255…
2.000000e+00	7.139795e-01, 2.530310e-01, 1.988961e+00, 1.057890e+00, 1.272645e+00, 1.309039e+00, 1.532724e+00, 5.155305e-01, 8.170860e-01, 1.059785e-01, 1.563856e+00, 4.779311e-01, 5.187689e-01, 1.137498e-02, 8.876006e-01, 6.627100e-02, 6.174253e-02, 4.865708e-02, 5.132727e-01, 3.627331e-01, 9.843190e-01, 3.549436e-01, 4.896517e-01, 3.496480e-01, 1.733614e-01, 2.450959e-01, 5.945309e-01, 5.355478e-01, 7.06425…
0.000000e+00	1.821859e+00, 1.612796e-01, 1.922891e+00, 2.137542e+00, 1.386464e+00, 1.205305e+00, 5.704445e-01, 2.476510e-02, 2.737040e+00, 6.953307e-01, 2.026235e+00, 2.639774e+00, 2.158762e+00, 1.014066e+00, 1.783679e+00, 9.244636e-01, 2.291691e+00, 2.959597e+00, 3.213418e+00, 2.373500e+00, 2.100033e+00, 9.677064e-01, 6.658693e-01, 3.101071e+00, 1.166530e+00, 1.381968e+00, 1.788586e+00, 2.403721e+00, 7.44845…
2.000000e-01	1.569821e+00, 1.073858e-01, 1.411528e+00, 1.607844e+00, 1.075650e+00, 1.483915e+00, 6.728274e-01, 5.508033e-01, 2.447155e+00, 4.355238e-01, 2.318729e+00, 2.266660e+00, 2.048475e+00, 6.501547e-01, 1.326688e+00, 7.471823e-01, 1.836346e+00, 1.967809e+00, 1.619027e+00, 1.876268e+00, 1.408211e+00, 6.535131e-01, 6.208704e-01, 1.620509e+00, 1.168476e+00, 1.530563e+00, 1.299051e+00, 1.622467e+00, 5.60027…
4.000000e-01	1.244983e+00, 6.922775e-02, 1.300566e+00, 1.340240e+00, 6.268991e-01, 1.282941e+00, 9.858746e-01, 8.149293e-01, 3.152664e+00, 3.463785e-01, 1.473006e+00, 1.419359e+00, 1.716225e+00, 3.857772e-01, 6.742055e-01, 5.212332e-01, 1.778830e+00, 1.553992e+00, 1.010676e+00, 1.145943e+00, 1.195879e+00, 5.055731e-01, 8.412596e-01, 1.155108e+00, 8.505366e-01, 1.288003e+00, 9.604201e-01, 1.096879e+00, 4.96235…
6.000000e-01	1.115669e+00, 6.942637e-02, 1.299348e+00, 1.080772e+00, 4.894803e-01, 1.101190e+00, 9.216128e-01, 1.154374e+00, 2.710156e+00, 2.378828e-01, 1.006892e+00, 1.053821e+00, 1.853511e+00, 1.931994e-01, 5.208654e-01, 4.706817e-01, 1.113099e+00, 1.124169e+00, 7.258252e-01, 9.463398e-01, 1.228402e+00, 3.361728e-01, 5.185275e-01, 7.968785e-01, 5.401403e-01, 9.443949e-01, 7.069112e-01, 9.611845e-01, 3.95755…
8.000000e-01	8.831279e-01, 8.089581e-02, 1.376901e+00, 7.307051e-01, 4.410367e-01, 1.414072e+00, 1.162992e+00, 1.314576e+00, 2.730598e+00, 1.352571e-01, 7.477917e-01, 9.788814e-01, 1.503826e+00, 1.386519e-01, 5.940113e-01, 4.865125e-01, 8.529691e-01, 7.381846e-01, 6.284801e-01, 7.587832e-01, 9.681009e-01, 2.749632e-01, 4.487107e-01, 5.836030e-01, 2.555365e-01, 7.439742e-01, 3.774617e-01, 6.139853e-01, 4.62533…
1.000000e+00	7.447346e-01, 1.078724e-01, 1.432027e+00, 8.978930e-01, 5.262763e-01, 1.371735e+00, 1.264641e+00, 1.062382e+00, 1.796751e+00, 7.135707e-02, 6.314152e-01, 7.954182e-01, 1.516999e+00, 7.683172e-02, 7.490513e-01, 3.705300e-01, 5.904345e-01, 4.635642e-01, 7.149136e-01, 4.464864e-01, 1.046426e+00, 1.829751e-01, 3.172518e-01, 6.088034e-01, 2.146124e-01, 5.408397e-01, 5.264973e-01, 4.538989e-01, 5.06331…
1.200000e+00	8.198465e-01, 1.145066e-01, 1.805340e+00, 9.132411e-01, 5.559732e-01, 1.321157e+00, 1.294410e+00, 8.970566e-01, 1.490418e+00, 3.802166e-02, 5.301706e-01, 6.968978e-01, 1.458728e+00, 5.229063e-02, 1.036891e+00, 2.983387e-01, 3.167110e-01, 2.857678e-01, 5.900187e-01, 3.032045e-01, 1.060139e+00, 1.400958e-01, 2.085407e-01, 4.957654e-01, 1.238630e-01, 3.727448e-01, 4.775935e-01, 4.071449e-01, 6.50661…
1.400000e+00	7.021663e-01, 1.060303e-01, 1.492451e+00, 9.022516e-01, 7.415702e-01, 1.083369e+00, 1.264882e+00, 6.131355e-01, 1.376139e+00, 2.978378e-02, 9.231012e-01, 5.672789e-01, 1.446553e+00, 3.070472e-02, 7.423205e-01, 1.899196e-01, 2.810941e-01, 1.589920e-01, 5.269808e-01, 2.016408e-01, 9.823798e-01, 9.889406e-02, 1.238379e-01, 5.474429e-01, 7.794492e-02, 2.584536e-01, 4.839537e-01, 3.785855e-01, 6.98072…
1.600000e+00	7.549461e-01, 1.730286e-01, 1.622826e+00, 9.596979e-01, 8.828789e-01, 1.327603e+00, 1.469836e+00, 5.536228e-01, 1.041420e+00, 1.431656e-02, 9.187739e-01, 5.059308e-01, 1.207396e+00, 1.657493e-02, 1.014172e+00, 1.868152e-01, 1.642380e-01, 1.005578e-01, 6.171910e-01, 1.262643e-01, 1.000772e+00, 8.884412e-02, 1.035425e-01, 4.155546e-01, 4.284479e-02, 1.911220e-01, 6.382370e-01, 5.726810e-01, 6.60754…
1.800000e+00	7.612599e-01, 1.367850e-01, 1.629065e+00, 9.017828e-01, 1.012220e+00, 1.613172e+00, 1.411147e+00, 3.249657e-01, 8.493695e-01, 9.516032e-03, 1.012681e+00, 4.486229e-01, 9.980387e-01, 1.165725e-02, 9.477874e-01, 1.545309e-01, 1.208398e-01, 7.469451e-02, 5.683385e-01, 8.741142e-02, 9.467363e-01, 7.466899e-02, 8.183106e-02, 4.551134e-01, 2.787864e-02, 1.836475e-01, 5.146155e-01, 7.106677e-01, 7.19719…
2.000000e+00	7.531855e-01, 1.580830e-01, 1.825578e+00, 9.865422e-01, 1.194469e+00, 1.486014e+00, 1.313146e+00, 2.461036e-01, 7.330522e-01, 6.053424e-03, 9.115711e-01, 3.394836e-01, 1.297497e+00, 6.126940e-03, 8.478428e-01, 1.111366e-01, 9.210916e-02, 4.484421e-02, 5.243095e-01, 5.214927e-02, 7.842215e-01, 7.074035e-02, 8.734648e-02, 5.783003e-01, 1.320334e-02, 9.029400e-02, 6.517376e-01, 8.670426e-01, 8.85663…
0.000000e+00	2.275847e-01, 3.490414e-01, 4.564905e-01, 2.655579e+00, 2.331103e-02, 1.583652e+00, 1.138574e+00, 1.457919e+00, 1.788743e+00, 1.891790e+00, 2.028397e+00, 2.482207e+00, 2.015934e+00, 2.487863e+00, 3.063846e+00, 3.281822e+00, 2.560712e+00, 1.887190e+00, 2.321643e+00, 2.794773e+00, 1.015635e+00, 3.286816e+00, 1.971084e-01, 4.867564e-01, 2.393188e+00, 2.737600e+00, 2.158404e+00, 1.255968e+00, 8.44615…
2.000000e-01	9.412331e-02, 2.705423e-01, 4.090705e-01, 1.899638e+00, 7.230740e-02, 1.363734e+00, 9.872419e-01, 1.857821e+00, 2.186392e+00, 1.183448e+00, 1.551124e+00, 1.557471e+00, 2.494555e+00, 1.666730e+00, 1.598719e+00, 2.732083e+00, 1.600559e+00, 1.762754e+00, 1.496449e+00, 1.781445e+00, 7.340589e-01, 1.680106e+00, 1.217696e-01, 5.266523e-01, 1.239747e+00, 2.033383e+00, 1.330363e+00, 1.245500e+00, 5.54623…
4.000000e-01	5.507461e-02, 1.921306e-01, 5.321447e-01, 1.177348e+00, 1.041441e-01, 1.490233e+00, 9.692554e-01, 2.306354e+00, 1.790496e+00, 5.917339e-01, 1.508869e+00, 1.396344e+00, 1.735168e+00, 1.221339e+00, 1.017501e+00, 2.358143e+00, 1.257365e+00, 1.386966e+00, 1.042745e+00, 9.289604e-01, 4.909991e-01, 1.229200e+00, 9.480308e-02, 4.639399e-01, 1.019801e+00, 2.131172e+00, 9.133460e-01, 8.139387e-01, 5.27674…
6.000000e-01	3.606782e-02, 1.359857e-01, 8.917124e-01, 8.457960e-01, 1.227892e-01, 1.433906e+00, 1.064021e+00, 1.766483e+00, 1.622828e+00, 4.334163e-01, 1.156316e+00, 1.097984e+00, 1.829127e+00, 6.376900e-01, 6.994302e-01, 2.090563e+00, 7.211470e-01, 9.375110e-01, 7.803324e-01, 7.686795e-01, 3.928907e-01, 8.363378e-01, 4.804142e-02, 4.453732e-01, 5.974181e-01, 1.679510e+00, 7.334146e-01, 6.052427e-01, 5.01239…
8.000000e-01	1.837972e-02, 1.979165e-01, 1.086858e+00, 4.395852e-01, 2.154137e-01, 1.554330e+00, 1.396741e+00, 1.592952e+00, 1.867766e+00, 2.532783e-01, 9.209968e-01, 8.692436e-01, 1.585336e+00, 5.093549e-01, 9.581187e-01, 1.998277e+00, 4.147716e-01, 6.531487e-01, 7.813292e-01, 5.954934e-01, 6.191307e-01, 6.045117e-01, 4.684148e-02, 3.654053e-01, 3.655089e-01, 1.191862e+00, 6.996779e-01, 3.969678e-01, 6.30840…
1.000000e+00	1.600588e-02, 2.043183e-01, 9.938690e-01, 3.255750e-01, 3.442660e-01, 1.325247e+00, 1.147172e+00, 1.155023e+00, 1.386111e+00, 1.689129e-01, 8.757669e-01, 8.113848e-01, 1.632148e+00, 2.652069e-01, 8.757725e-01, 1.326388e+00, 2.988434e-01, 4.385983e-01, 7.652590e-01, 3.153416e-01, 7.390566e-01, 4.456821e-01, 2.824833e-02, 4.252806e-01, 1.736606e-01, 7.306860e-01, 5.253392e-01, 3.471881e-01, 6.37257…
1.200000e+00	1.927180e-02, 2.112848e-01, 1.440276e+00, 4.637067e-01, 6.911648e-01, 1.707426e+00, 1.119675e+00, 8.697276e-01, 1.215213e+00, 9.315838e-02, 7.619821e-01, 6.987653e-01, 1.312928e+00, 1.983216e-01, 1.061437e+00, 1.244426e+00, 2.519037e-01, 2.591516e-01, 6.076782e-01, 1.984047e-01, 7.807800e-01, 2.606825e-01, 1.970463e-02, 5.228828e-01, 1.072251e-01, 6.203906e-01, 5.011034e-01, 3.854437e-01, 6.75697…
1.400000e+00	2.607002e-02, 1.690365e-01, 1.458439e+00, 7.001719e-01, 8.933260e-01, 1.529933e+00, 1.508503e+00, 6.926111e-01, 7.541684e-01, 4.925023e-02, 1.064710e+00, 5.122143e-01, 1.103888e+00, 8.321530e-02, 9.275227e-01, 8.745964e-01, 1.741814e-01, 1.745854e-01, 6.743103e-01, 1.653555e-01, 7.965186e-01, 2.363357e-01, 1.504451e-02, 5.420683e-01, 5.514314e-02, 4.660273e-01, 5.048560e-01, 4.856601e-01, 8.71832…
1.600000e+00	5.681929e-02, 1.990121e-01, 1.898658e+00, 7.673721e-01, 7.324798e-01, 1.302456e+00, 1.256061e+00, 5.059482e-01, 6.371343e-01, 2.876897e-02, 1.308333e+00, 4.246821e-01, 9.373845e-01, 6.680150e-02, 9.672198e-01, 7.316135e-01, 1.069021e-01, 8.759908e-02, 5.576988e-01, 9.342060e-02, 8.320430e-01, 1.645583e-01, 1.052735e-02, 4.909568e-01, 3.856598e-02, 2.766409e-01, 5.979955e-01, 6.636426e-01, 8.19995…
1.800000e+00	1.165786e-01, 2.038009e-01, 1.870734e+00, 7.933986e-01, 8.525397e-01, 1.254749e+00, 1.314085e+00, 4.404939e-01, 6.821901e-01, 1.672906e-02, 1.095377e+00, 4.678931e-01, 9.325894e-01, 4.026492e-02, 1.119046e+00, 6.619159e-01, 8.368994e-02, 4.627624e-02, 6.511495e-01, 6.619110e-02, 8.364131e-01, 1.464826e-01, 8.009914e-03, 4.448391e-01, 2.300480e-02, 2.349793e-01, 6.560035e-01, 7.319333e-01, 6.56693…
2.000000e+00	1.547848e-01, 2.257376e-01, 1.589104e+00, 7.991101e-01, 9.491891e-01, 1.637556e+00, 1.471182e+00, 3.371986e-01, 8.540411e-01, 8.312048e-03, 1.171840e+00, 4.565717e-01, 6.607369e-01, 2.206299e-02, 1.031142e+00, 5.149354e-01, 6.462418e-02, 3.619695e-02, 5.254946e-01, 4.411453e-02, 8.489019e-01, 1.157064e-01, 4.791863e-03, 4.818553e-01, 1.313253e-02, 2.081201e-01, 6.850093e-01, 1.016019e+00, 8.96492…
0.000000e+00	1.932267e+00, 2.654294e+00, 1.480422e+00, 1.244663e+00, 1.353926e-01, 1.557064e-01, 2.764856e+00, 4.077271e-01, 1.522892e-01, 3.782145e-01, 4.089692e-01, 4.464415e-01, 2.253614e+00, 1.292318e+00, 2.240211e+00, 2.364155e+00, 6.566159e-01, 8.026824e-01, 8.132296e-01, 5.951039e-02, 2.408017e+00, 1.189833e+00, 1.566980e+00, 2.735843e+00, 1.222367e+00, 1.139225e+00, 3.022878e+00, 1.896335e+00, 1.58461…
2.000000e-01	1.299766e+00, 1.956815e+00, 1.178612e+00, 1.265324e+00, 4.448320e-01, 1.433154e-01, 2.180739e+00, 2.618282e-01, 6.146059e-01, 6.797489e-01, 6.686151e-01, 6.141046e-01, 1.771547e+00, 7.235478e-01, 1.446678e+00, 1.594535e+00, 7.754346e-01, 4.147720e-01, 5.750757e-01, 4.713834e-01, 1.775825e+00, 1.455129e+00, 1.544247e+00, 1.378524e+00, 8.027941e-01, 1.060405e+00, 1.708078e+00, 1.631653e+00, 3.58740…
4.000000e-01	5.642065e-01, 1.397967e+00, 1.068345e+00, 1.080047e+00, 6.688767e-01, 1.283170e-01, 2.262734e+00, 2.920300e-01, 1.043126e+00, 6.272925e-01, 7.485756e-01, 7.306161e-01, 1.940461e+00, 4.544576e-01, 1.485492e+00, 1.449773e+00, 6.901122e-01, 2.411965e-01, 3.852991e-01, 6.701313e-01, 1.492399e+00, 1.131669e+00, 9.254723e-01, 6.486027e-01, 6.187395e-01, 8.016907e-01, 1.597794e+00, 1.777676e+00, 4.62781…
6.000000e-01	4.037043e-01, 1.070811e+00, 8.234396e-01, 1.151688e+00, 6.926555e-01, 8.653206e-02, 2.440322e+00, 2.192885e-01, 1.315242e+00, 3.980371e-01, 9.081733e-01, 8.050708e-01, 1.341490e+00, 2.832795e-01, 1.073821e+00, 1.461748e+00, 4.240070e-01, 1.408566e-01, 2.681705e-01, 4.757711e-01, 1.219831e+00, 1.515896e+00, 6.370984e-01, 4.924565e-01, 4.224989e-01, 6.104602e-01, 1.202053e+00, 1.301222e+00, 6.03768…
8.000000e-01	2.271233e-01, 8.519275e-01, 6.513379e-01, 9.053338e-01, 1.074347e+00, 7.179056e-02, 1.818707e+00, 2.340827e-01, 1.338424e+00, 2.201867e-01, 6.769375e-01, 8.098996e-01, 1.597336e+00, 1.360735e-01, 1.220522e+00, 1.215608e+00, 2.875045e-01, 9.112644e-02, 1.852801e-01, 4.368381e-01, 1.034544e+00, 1.390786e+00, 4.580180e-01, 4.283063e-01, 2.576146e-01, 5.067006e-01, 8.386832e-01, 1.148095e+00, 6.83324…
1.000000e+00	1.240628e-01, 9.258940e-01, 7.107204e-01, 9.734132e-01, 1.007218e+00, 6.785709e-02, 1.849011e+00, 2.727273e-01, 1.276835e+00, 1.329808e-01, 5.396589e-01, 8.726220e-01, 1.351772e+00, 9.268156e-02, 1.120819e+00, 1.199148e+00, 2.394436e-01, 6.605690e-02, 1.758365e-01, 3.110929e-01, 1.132112e+00, 1.320044e+00, 3.553619e-01, 3.286530e-01, 1.361873e-01, 3.335407e-01, 8.483810e-01, 1.112841e+00, 7.59669…
1.200000e+00	6.919650e-02, 1.002681e+00, 7.375610e-01, 1.072132e+00, 9.495357e-01, 1.110538e-01, 1.897769e+00, 2.722578e-01, 8.794606e-01, 7.801261e-02, 2.937675e-01, 9.956483e-01, 1.271067e+00, 6.027698e-02, 1.237675e+00, 1.036956e+00, 1.668257e-01, 5.251307e-02, 1.580626e-01, 1.784183e-01, 1.108991e+00, 1.575406e+00, 2.082240e-01, 4.566680e-01, 9.560337e-02, 2.138226e-01, 8.163142e-01, 1.322023e+00, 7.27708…
1.400000e+00	4.415780e-02, 8.766596e-01, 5.477142e-01, 7.287696e-01, 1.234045e+00, 1.969452e-01, 1.584917e+00, 3.573368e-01, 9.888282e-01, 4.670129e-02, 2.407792e-01, 9.384710e-01, 1.124859e+00, 3.378252e-02, 7.721052e-01, 1.098904e+00, 1.086025e-01, 2.598301e-02, 1.020919e-01, 1.219651e-01, 1.031639e+00, 1.577242e+00, 1.314404e-01, 4.598570e-01, 4.469919e-02, 1.878410e-01, 8.829993e-01, 1.401232e+00, 6.85859…
1.600000e+00	2.229731e-02, 6.721107e-01, 5.804771e-01, 6.728076e-01, 9.749481e-01, 2.718209e-01, 1.602155e+00, 3.654506e-01, 7.283580e-01, 3.114774e-02, 1.750562e-01, 8.005962e-01, 8.197683e-01, 1.999422e-02, 9.468431e-01, 1.243285e+00, 6.613628e-02, 1.945343e-02, 7.093108e-02, 9.300794e-02, 9.162530e-01, 1.087143e+00, 9.185205e-02, 5.002011e-01, 2.717781e-02, 1.331376e-01, 7.941668e-01, 1.333591e+00, 8.69161…
1.800000e+00	1.166244e-02, 5.916886e-01, 3.997881e-01, 4.092155e-01, 1.104529e+00, 4.527647e-01, 1.584480e+00, 3.053472e-01, 4.654260e-01, 1.812808e-02, 1.175080e-01, 8.345511e-01, 8.287913e-01, 1.364290e-02, 8.610895e-01, 1.413127e+00, 6.031900e-02, 9.692130e-03, 4.859053e-02, 5.718549e-02, 9.327369e-01, 1.300686e+00, 7.342145e-02, 4.563023e-01, 1.868676e-02, 8.983442e-02, 7.195831e-01, 1.685687e+00, 8.29540…
2.000000e+00	6.414905e-03, 6.378736e-01, 3.553489e-01, 3.150474e-01, 1.360408e+00, 6.945743e-01, 1.656395e+00, 2.581181e-01, 4.629224e-01, 1.124602e-02, 6.711236e-02, 7.604638e-01, 6.027204e-01, 7.268167e-03, 9.614058e-01, 1.255350e+00, 5.185517e-02, 4.484610e-03, 3.186369e-02, 4.036660e-02, 9.985535e-01, 1.239389e+00, 5.255607e-02, 5.390956e-01, 9.744361e-03, 6.593023e-02, 6.579421e-01, 1.480492e+00, 8.04989…
0.000000e+00	1.602760e+00, 2.211460e+00, 2.391759e+00, 1.582041e+00, 1.352969e+00, 2.294320e+00, 2.977336e+00, 1.818713e+00, 2.225338e+00, 2.584110e+00, 2.081208e+00, 1.721456e+00, 1.321471e+00, 1.694352e+00, 1.004604e+00, 2.314844e+00, 2.834198e-01, 2.286361e+00, 1.743561e+00, 1.384689e+00, 2.880782e+00, 5.890385e-01, 1.448212e+00, 4.704376e-01, 1.315835e-01, 1.548438e+00, 2.331181e+00, 2.560290e+00, 1.18413…
2.000000e-01	1.314742e+00, 1.552344e+00, 1.740172e+00, 1.279243e+00, 1.433085e+00, 1.675788e+00, 2.673774e+00, 2.014167e+00, 2.531603e+00, 1.916174e+00, 1.981969e+00, 1.544101e+00, 1.401800e+00, 1.309124e+00, 6.523981e-01, 1.759859e+00, 2.194563e-01, 2.033478e+00, 1.011272e+00, 1.237212e+00, 2.080236e+00, 5.202245e-01, 1.277724e+00, 3.810373e-01, 3.696783e-01, 1.206054e+00, 1.520878e+00, 1.269139e+00, 9.51035…
4.000000e-01	8.516406e-01, 1.318936e+00, 1.333020e+00, 7.763991e-01, 9.505693e-01, 1.148478e+00, 2.137418e+00, 1.576010e+00, 2.815799e+00, 1.455689e+00, 1.895039e+00, 1.300579e+00, 1.403646e+00, 1.043201e+00, 4.315285e-01, 1.391973e+00, 1.405668e-01, 1.342526e+00, 7.257850e-01, 1.254762e+00, 1.248153e+00, 4.137188e-01, 1.240280e+00, 3.945119e-01, 5.091372e-01, 1.022468e+00, 1.391936e+00, 1.283484e+00, 8.70571…
6.000000e-01	8.582675e-01, 1.037951e+00, 1.339653e+00, 4.292324e-01, 9.378554e-01, 8.793274e-01, 1.837192e+00, 1.856875e+00, 2.677886e+00, 1.099632e+00, 1.757552e+00, 1.071597e+00, 1.499956e+00, 9.711574e-01, 2.487948e-01, 1.229610e+00, 8.431155e-02, 1.234615e+00, 4.690711e-01, 1.022614e+00, 9.399331e-01, 3.305772e-01, 8.825824e-01, 4.122677e-01, 4.964997e-01, 6.427199e-01, 1.151812e+00, 9.114165e-01, 7.15659…
8.000000e-01	8.220859e-01, 1.092503e+00, 1.516427e+00, 4.503861e-01, 1.116843e+00, 7.996944e-01, 1.415229e+00, 1.754280e+00, 2.365335e+00, 6.749877e-01, 1.373945e+00, 1.097681e+00, 1.300895e+00, 5.431778e-01, 2.912300e-01, 8.409563e-01, 7.721317e-02, 7.867190e-01, 6.476462e-01, 8.277057e-01, 9.895291e-01, 6.009339e-01, 6.151420e-01, 5.007065e-01, 4.042220e-01, 4.804098e-01, 8.568446e-01, 6.389049e-01, 1.03023…
1.000000e+00	8.115363e-01, 9.230920e-01, 1.728551e+00, 5.144593e-01, 8.647221e-01, 6.173479e-01, 1.291574e+00, 1.950687e+00, 1.768232e+00, 3.743999e-01, 1.133635e+00, 1.219147e+00, 1.589136e+00, 3.701877e-01, 4.137504e-01, 7.526426e-01, 4.747688e-02, 6.754292e-01, 6.169420e-01, 5.716684e-01, 9.218766e-01, 6.387497e-01, 4.841455e-01, 5.571922e-01, 3.193340e-01, 3.727139e-01, 8.980503e-01, 4.501389e-01, 9.52668…
1.200000e+00	6.794174e-01, 7.037868e-01, 2.130658e+00, 6.033980e-01, 9.050343e-01, 6.397391e-01, 1.722051e+00, 1.632064e+00, 1.327481e+00, 2.212845e-01, 1.589084e+00, 1.070014e+00, 1.293545e+00, 2.240323e-01, 5.483403e-01, 5.390922e-01, 3.754366e-02, 4.716367e-01, 5.430251e-01, 4.314253e-01, 9.886899e-01, 7.085151e-01, 3.368009e-01, 4.565202e-01, 2.001607e-01, 2.382995e-01, 9.323162e-01, 3.275320e-01, 9.27124…
1.400000e+00	6.907792e-01, 6.176060e-01, 1.786607e+00, 7.680529e-01, 7.490849e-01, 7.372853e-01, 1.627698e+00, 1.331316e+00, 1.220069e+00, 1.454688e-01, 1.422707e+00, 1.017564e+00, 1.461733e+00, 1.220475e-01, 7.742951e-01, 4.139542e-01, 3.719620e-02, 3.190249e-01, 5.678884e-01, 2.872858e-01, 9.345197e-01, 9.491008e-01, 2.810162e-01, 4.394758e-01, 1.237663e-01, 2.098915e-01, 7.046685e-01, 2.674376e-01, 9.25493…
1.600000e+00	7.328707e-01, 7.338632e-01, 1.522668e+00, 7.204912e-01, 8.984777e-01, 7.486882e-01, 1.343839e+00, 1.380559e+00, 8.133761e-01, 8.384680e-02, 1.160064e+00, 9.274635e-01, 1.412416e+00, 8.172303e-02, 9.619305e-01, 4.063774e-01, 3.747303e-02, 1.737811e-01, 5.572050e-01, 1.953039e-01, 9.483135e-01, 1.106853e+00, 2.119946e-01, 4.163479e-01, 7.047402e-02, 1.335783e-01, 7.056293e-01, 1.645609e-01, 9.92442…
1.800000e+00	8.150059e-01, 6.082892e-01, 1.947523e+00, 8.802790e-01, 1.127583e+00, 8.526927e-01, 1.368465e+00, 1.267369e+00, 7.123949e-01, 4.876887e-02, 1.094391e+00, 8.463826e-01, 1.108290e+00, 3.752558e-02, 9.940655e-01, 2.567585e-01, 2.641842e-02, 1.069572e-01, 4.678997e-01, 1.232595e-01, 9.387442e-01, 1.085211e+00, 2.122169e-01, 5.524851e-01, 3.320642e-02, 1.155853e-01, 7.531725e-01, 2.517767e-01, 7.75153…
2.000000e+00	7.671807e-01, 5.952622e-01, 2.324679e+00, 9.173844e-01, 1.363852e+00, 9.456818e-01, 1.813317e+00, 8.200232e-01, 6.332725e-01, 2.344051e-02, 1.186654e+00, 8.459939e-01, 8.016245e-01, 3.013872e-02, 8.292379e-01, 2.004204e-01, 2.453889e-02, 7.412367e-02, 4.854730e-01, 9.773496e-02, 8.669526e-01, 8.472375e-01, 1.925279e-01, 5.178921e-01, 3.036322e-02, 7.141395e-02, 6.783927e-01, 3.562692e-01, 8.78125…
0.000000e+00	1.375120e-01, 5.685527e-01, 3.239891e+00, 2.748088e+00, 4.562350e-01, 2.312333e+00, 9.510437e-01, 2.524112e+00, 1.098798e+00, 1.102095e+00, 1.466516e+00, 2.053041e+00, 1.597606e-01, 2.596892e+00, 1.787785e+00, 2.227729e-01, 2.767776e+00, 2.125331e+00, 1.496334e-01, 1.822732e+00, 1.360380e+00, 1.396141e+00, 1.904449e+00, 1.570603e+00, 2.905150e+00, 1.721678e+00, 1.226620e+00, 2.053995e+00, 1.87080…
2.000000e-01	3.132462e-01, 3.089747e-01, 2.905735e+00, 1.635365e+00, 3.201867e-01, 2.192476e+00, 8.075772e-01, 2.297581e+00, 1.088638e+00, 9.718566e-01, 1.772635e+00, 1.500408e+00, 2.922307e-01, 1.732119e+00, 1.310159e+00, 1.701938e-01, 1.870964e+00, 1.603380e+00, 9.745870e-02, 1.387660e+00, 7.933404e-01, 1.198783e+00, 1.417462e+00, 8.578221e-01, 1.688178e+00, 1.398091e+00, 8.551164e-01, 1.475833e+00, 9.96469…
4.000000e-01	4.377468e-01, 2.414736e-01, 1.970798e+00, 1.537810e+00, 2.853281e-01, 1.860748e+00, 8.960839e-01, 2.001418e+00, 1.672237e+00, 7.027752e-01, 1.264244e+00, 1.145926e+00, 4.914253e-01, 1.355321e+00, 7.283384e-01, 1.361770e-01, 1.245020e+00, 1.282139e+00, 8.126346e-02, 1.249722e+00, 5.611114e-01, 8.692352e-01, 9.107634e-01, 6.931494e-01, 1.427914e+00, 1.701007e+00, 6.689038e-01, 1.247012e+00, 9.65535…
6.000000e-01	5.600703e-01, 1.591090e-01, 1.618450e+00, 1.420902e+00, 2.626103e-01, 2.186462e+00, 9.705798e-01, 1.830053e+00, 1.936439e+00, 4.628237e-01, 1.551260e+00, 9.289699e-01, 5.971301e-01, 6.721275e-01, 5.672208e-01, 9.008038e-02, 9.657978e-01, 9.724243e-01, 1.557176e-01, 9.472370e-01, 5.839978e-01, 5.263520e-01, 6.206384e-01, 5.111223e-01, 1.192991e+00, 1.387111e+00, 4.720404e-01, 1.026801e+00, 5.68036…
8.000000e-01	6.361828e-01, 1.410455e-01, 2.293890e+00, 1.133599e+00, 1.979412e-01, 2.087156e+00, 1.112016e+00, 1.775662e+00, 1.767227e+00, 2.524388e-01, 1.429594e+00, 9.060223e-01, 7.536871e-01, 4.884580e-01, 6.886255e-01, 8.387466e-02, 5.396084e-01, 7.520063e-01, 3.365569e-01, 6.393218e-01, 6.666481e-01, 3.492086e-01, 3.664153e-01, 4.945339e-01, 8.737813e-01, 1.467690e+00, 4.715062e-01, 6.323719e-01, 7.25060…
1.000000e+00	7.637938e-01, 1.598151e-01, 2.015471e+00, 1.201424e+00, 1.740536e-01, 1.643127e+00, 1.032057e+00, 1.217656e+00, 1.732462e+00, 1.640279e-01, 1.204883e+00, 6.106644e-01, 7.729022e-01, 3.068464e-01, 8.768359e-01, 7.134985e-02, 3.529905e-01, 5.747009e-01, 4.391321e-01, 4.838955e-01, 9.415699e-01, 3.038882e-01, 2.683181e-01, 4.816595e-01, 4.657164e-01, 6.885193e-01, 4.710321e-01, 4.741930e-01, 7.54736…
1.200000e+00	6.136618e-01, 1.467353e-01, 2.217450e+00, 1.052485e+00, 2.595734e-01, 1.828932e+00, 1.200874e+00, 7.948795e-01, 1.460955e+00, 1.092958e-01, 1.323761e+00, 4.695704e-01, 1.118409e+00, 1.865128e-01, 9.469672e-01, 5.114171e-02, 2.546080e-01, 5.093405e-01, 4.630419e-01, 2.910928e-01, 8.755541e-01, 1.967681e-01, 1.663147e-01, 4.546834e-01, 3.044883e-01, 6.994179e-01, 4.813535e-01, 3.451000e-01, 7.38209…
1.400000e+00	7.012752e-01, 1.596676e-01, 1.766379e+00, 1.042221e+00, 3.583298e-01, 1.531035e+00, 1.318601e+00, 7.595351e-01, 1.202980e+00, 6.839055e-02, 1.663999e+00, 5.011092e-01, 9.937505e-01, 9.591955e-02, 1.047078e+00, 4.407599e-02, 1.710990e-01, 3.486155e-01, 4.721001e-01, 1.949777e-01, 7.732618e-01, 1.197802e-01, 1.290142e-01, 4.191266e-01, 1.743971e-01, 4.948071e-01, 4.836408e-01, 2.106079e-01, 6.41689…
1.600000e+00	6.979259e-01, 1.491899e-01, 1.898096e+00, 9.679101e-01, 5.898993e-01, 1.602419e+00, 1.414658e+00, 5.636143e-01, 1.110618e+00, 3.547803e-02, 1.342619e+00, 3.790128e-01, 9.075112e-01, 5.932645e-02, 8.596671e-01, 2.952644e-02, 1.125059e-01, 2.495956e-01, 5.107619e-01, 1.260612e-01, 1.030365e+00, 1.002097e-01, 1.084054e-01, 4.841130e-01, 1.052219e-01, 4.450539e-01, 7.205673e-01, 1.663558e-01, 7.58107…
1.800000e+00	8.011334e-01, 1.598784e-01, 2.100079e+00, 8.058111e-01, 8.260902e-01, 1.368257e+00, 1.342675e+00, 3.707378e-01, 7.330364e-01, 1.890869e-02, 1.216690e+00, 4.251932e-01, 9.465721e-01, 4.124303e-02, 8.883968e-01, 2.255000e-02, 8.754276e-02, 1.738974e-01, 5.918420e-01, 8.271000e-02, 7.823653e-01, 6.270667e-02, 6.539058e-02, 5.144497e-01, 6.410143e-02, 2.760411e-01, 5.774393e-01, 1.741023e-01, 8.31889…
2.000000e+00	7.254146e-01, 1.768575e-01, 2.044345e+00, 8.715571e-01, 9.458046e-01, 1.637654e+00, 1.327245e+00, 3.207764e-01, 6.807037e-01, 1.230543e-02, 1.431446e+00, 3.545463e-01, 7.993253e-01, 2.549471e-02, 1.081864e+00, 1.904816e-02, 7.059481e-02, 1.479006e-01, 5.940218e-01, 5.658241e-02, 1.095603e+00, 4.056917e-02, 5.885700e-02, 4.712784e-01, 3.598585e-02, 1.953898e-01, 6.119803e-01, 2.675014e-01, 7.70045…
0.000000e+00	1.797983e+00, 1.886571e+00, 2.507045e+00, 1.267752e+00, 1.082866e+00, 5.493421e-01, 2.068399e+00, 2.312414e+00, 1.927578e-01, 1.680690e+00, 2.133963e+00, 5.582156e-01, 1.673781e+00, 2.251947e+00, 2.339344e+00, 2.683929e+00, 8.620054e-01, 2.755331e+00, 2.870171e+00, 6.297035e-02, 2.198403e+00, 1.556143e-01, 3.620174e-01, 2.625430e+00, 2.138269e+00, 8.663934e-01, 2.277230e+00, 1.550260e+00, 2.56927…
2.000000e-01	1.400451e+00, 1.357483e+00, 2.501119e+00, 1.437275e+00, 8.443656e-01, 3.633928e-01, 1.698206e+00, 1.462690e+00, 6.652681e-01, 9.599863e-01, 2.080585e+00, 8.367796e-01, 1.273517e+00, 1.429007e+00, 2.027869e+00, 1.856722e+00, 8.710270e-01, 1.863397e+00, 1.731743e+00, 5.470582e-02, 1.415552e+00, 5.855245e-01, 6.708716e-01, 1.507638e+00, 1.616458e+00, 9.562065e-01, 2.087583e+00, 1.024535e+00, 1.57005…
4.000000e-01	1.010824e+00, 1.018576e+00, 2.547264e+00, 1.177085e+00, 7.573787e-01, 2.726758e-01, 1.637793e+00, 1.449945e+00, 9.110090e-01, 5.749372e-01, 1.874048e+00, 8.336693e-01, 9.394029e-01, 1.072767e+00, 2.036622e+00, 1.538362e+00, 6.720686e-01, 1.368942e+00, 1.152021e+00, 9.391884e-02, 9.149075e-01, 6.649197e-01, 5.536436e-01, 6.838222e-01, 9.755344e-01, 1.010800e+00, 1.175914e+00, 7.557542e-01, 1.43075…
6.000000e-01	1.038640e+00, 1.041937e+00, 2.329345e+00, 1.091234e+00, 6.390123e-01, 2.503859e-01, 1.563633e+00, 9.436891e-01, 1.479935e+00, 3.318963e-01, 2.234116e+00, 7.704377e-01, 1.265725e+00, 6.151582e-01, 1.402343e+00, 1.232604e+00, 5.103416e-01, 1.105515e+00, 1.077875e+00, 8.819891e-02, 8.160144e-01, 9.207508e-01, 4.711054e-01, 4.335370e-01, 1.021756e+00, 9.046602e-01, 1.036287e+00, 5.315565e-01, 1.14687…
8.000000e-01	6.947774e-01, 1.038341e+00, 2.254831e+00, 9.678906e-01, 8.522526e-01, 1.939493e-01, 1.730591e+00, 9.169500e-01, 1.325417e+00, 1.888996e-01, 1.352177e+00, 9.755830e-01, 1.133770e+00, 3.395490e-01, 1.039682e+00, 8.132536e-01, 3.579412e-01, 6.380178e-01, 7.332551e-01, 7.333321e-02, 8.592924e-01, 1.025014e+00, 3.692157e-01, 5.583623e-01, 7.251550e-01, 7.202323e-01, 9.893804e-01, 3.811448e-01, 1.18128…
1.000000e+00	6.761470e-01, 8.637436e-01, 2.376923e+00, 8.758548e-01, 9.297309e-01, 1.771479e-01, 1.264437e+00, 9.313215e-01, 1.418564e+00, 1.088517e-01, 1.575336e+00, 9.197047e-01, 1.241011e+00, 2.392863e-01, 1.120862e+00, 8.579209e-01, 2.845968e-01, 4.525399e-01, 6.114040e-01, 4.739546e-02, 7.896498e-01, 1.145711e+00, 2.781265e-01, 4.946350e-01, 6.291625e-01, 5.941893e-01, 8.730562e-01, 2.835481e-01, 1.03027…
1.200000e+00	7.575444e-01, 9.649581e-01, 2.401240e+00, 8.437135e-01, 9.397744e-01, 1.859328e-01, 1.516019e+00, 6.590249e-01, 1.024588e+00, 6.212333e-02, 1.295725e+00, 7.826894e-01, 9.930722e-01, 1.520918e-01, 1.013279e+00, 5.721356e-01, 1.658035e-01, 2.036726e-01, 8.044466e-01, 4.155345e-02, 8.333428e-01, 1.318530e+00, 1.957408e-01, 4.117857e-01, 6.499904e-01, 4.572865e-01, 6.642217e-01, 2.108227e-01, 1.10604…
1.400000e+00	7.700695e-01, 6.404201e-01, 2.404768e+00, 9.978585e-01, 9.845250e-01, 2.926845e-01, 1.776914e+00, 5.521060e-01, 8.890653e-01, 3.890187e-02, 1.264173e+00, 8.697952e-01, 9.238205e-01, 8.034548e-02, 9.893835e-01, 4.261988e-01, 1.159274e-01, 1.616430e-01, 7.105566e-01, 2.608175e-02, 9.811678e-01, 1.275456e+00, 1.550666e-01, 4.365286e-01, 4.325570e-01, 3.357168e-01, 8.093134e-01, 1.763413e-01, 9.10867…
1.600000e+00	6.949392e-01, 7.063339e-01, 2.371914e+00, 1.005280e+00, 1.068354e+00, 4.602552e-01, 1.643344e+00, 5.833754e-01, 6.411684e-01, 2.606620e-02, 1.574995e+00, 6.458713e-01, 9.567803e-01, 4.503829e-02, 1.043794e+00, 3.533409e-01, 8.766718e-02, 9.974415e-02, 5.670142e-01, 2.059147e-02, 8.472960e-01, 1.350529e+00, 1.602379e-01, 3.712235e-01, 3.040767e-01, 3.387938e-01, 6.603006e-01, 2.125544e-01, 9.43984…
1.800000e+00	7.670381e-01, 7.056798e-01, 1.864698e+00, 1.025223e+00, 1.215977e+00, 5.924637e-01, 1.308666e+00, 5.719883e-01, 6.450789e-01, 1.302874e-02, 1.186747e+00, 7.623369e-01, 8.144211e-01, 3.212035e-02, 1.213381e+00, 3.082734e-01, 4.797440e-02, 5.865983e-02, 6.738998e-01, 1.837625e-02, 1.012819e+00, 1.241348e+00, 1.514318e-01, 4.027893e-01, 2.223616e-01, 2.112609e-01, 6.135720e-01, 3.680474e-01, 8.89831…
2.000000e+00	6.752219e-01, 5.485714e-01, 2.271382e+00, 9.351783e-01, 1.028700e+00, 8.242066e-01, 1.561717e+00, 5.934375e-01, 5.650571e-01, 8.660353e-03, 1.145575e+00, 6.786896e-01, 4.883329e-01, 2.127110e-02, 8.016432e-01, 2.118176e-01, 4.676099e-02, 2.642162e-02, 5.745123e-01, 1.293877e-02, 9.333971e-01, 1.284038e+00, 1.755991e-01, 4.702812e-01, 1.354345e-01, 1.071285e-01, 7.453156e-01, 6.264009e-01, 6.82913…
0.000000e+00	9.274334e-01, 4.325773e-01, 1.811242e+00, 9.449636e-01, 2.163465e+00, 6.175250e-01, 2.080087e+00, 5.144891e-01, 1.413150e+00, 2.654491e+00, 2.089737e+00, 9.702715e-01, 3.085507e+00, 1.923796e+00, 2.671774e+00, 1.825956e+00, 9.489379e-01, 2.464067e+00, 1.604163e+00, 5.766163e-01, 2.092458e+00, 1.799022e+00, 1.937998e-01, 1.819820e+00, 1.227804e+00, 1.138222e+00, 1.102248e+00, 2.783181e+00, 1.18482…
2.000000e-01	4.585726e-01, 2.812988e-01, 1.333203e+00, 7.686402e-01, 1.586760e+00, 7.666257e-01, 1.589227e+00, 3.688949e-01, 1.433762e+00, 1.406443e+00, 2.160578e+00, 6.226647e-01, 2.483234e+00, 1.432368e+00, 2.314180e+00, 1.149823e+00, 1.172432e+00, 1.639615e+00, 1.176841e+00, 4.458041e-01, 1.409285e+00, 1.906071e+00, 3.517162e-01, 9.943570e-01, 8.543683e-01, 1.090701e+00, 1.041158e+00, 2.198756e+00, 1.36935…
4.000000e-01	2.655905e-01, 2.213109e-01, 1.069339e+00, 6.899324e-01, 1.198889e+00, 8.897326e-01, 1.500431e+00, 2.705319e-01, 1.783983e+00, 7.799396e-01, 1.620353e+00, 5.971112e-01, 2.198353e+00, 1.125251e+00, 1.724315e+00, 1.105839e+00, 7.671878e-01, 1.142311e+00, 6.118107e-01, 2.673557e-01, 9.114798e-01, 1.188951e+00, 2.391675e-01, 9.373389e-01, 5.793205e-01, 7.658836e-01, 7.846735e-01, 1.646286e+00, 3.29528…
6.000000e-01	1.484299e-01, 1.520181e-01, 9.521020e-01, 3.914217e-01, 9.612211e-01, 1.060842e+00, 1.250920e+00, 2.731261e-01, 2.285967e+00, 5.339417e-01, 1.108526e+00, 4.475965e-01, 1.942013e+00, 6.967923e-01, 1.396048e+00, 9.998429e-01, 4.382205e-01, 9.962308e-01, 4.110742e-01, 1.966477e-01, 7.352727e-01, 1.409849e+00, 1.809097e-01, 7.518311e-01, 2.683655e-01, 6.553070e-01, 6.821266e-01, 1.145677e+00, 4.24538…
8.000000e-01	9.169888e-02, 1.682931e-01, 1.163768e+00, 3.488967e-01, 9.418877e-01, 8.821624e-01, 1.369941e+00, 1.947576e-01, 1.710481e+00, 2.665651e-01, 1.145917e+00, 5.040373e-01, 2.058128e+00, 3.524316e-01, 1.199367e+00, 8.447345e-01, 4.413979e-01, 5.671812e-01, 3.818481e-01, 1.275550e-01, 8.726197e-01, 1.192247e+00, 1.194813e-01, 5.403596e-01, 1.741348e-01, 4.468339e-01, 6.762974e-01, 7.872111e-01, 5.26945…
1.000000e+00	4.021658e-02, 1.733682e-01, 1.054189e+00, 3.264741e-01, 7.300730e-01, 7.918527e-01, 1.306866e+00, 1.609968e-01, 1.209619e+00, 1.961805e-01, 1.476970e+00, 3.542280e-01, 1.951234e+00, 2.769264e-01, 1.128414e+00, 8.141846e-01, 2.478776e-01, 3.876269e-01, 4.411397e-01, 8.237913e-02, 9.782498e-01, 1.044810e+00, 9.054618e-02, 5.100067e-01, 1.094591e-01, 3.492357e-01, 7.399337e-01, 6.218707e-01, 6.07443…
1.200000e+00	3.221792e-02, 2.072441e-01, 1.566700e+00, 4.821942e-01, 1.046437e+00, 1.195662e+00, 1.552729e+00, 1.057687e-01, 1.124259e+00, 1.184244e-01, 1.187683e+00, 4.134127e-01, 1.865226e+00, 1.854102e-01, 1.037214e+00, 6.662726e-01, 1.653386e-01, 2.441363e-01, 5.791649e-01, 6.388825e-02, 7.930097e-01, 6.522633e-01, 5.055322e-02, 4.624946e-01, 5.600108e-02, 2.248578e-01, 6.767113e-01, 4.429410e-01, 6.40919…
1.400000e+00	2.286215e-02, 2.094234e-01, 1.849270e+00, 6.822702e-01, 9.057600e-01, 1.103614e+00, 1.501660e+00, 7.761296e-02, 8.647846e-01, 5.620537e-02, 1.057215e+00, 3.440688e-01, 1.269005e+00, 1.059846e-01, 7.088258e-01, 4.899080e-01, 1.210482e-01, 1.164634e-01, 4.770215e-01, 4.468539e-02, 1.024249e+00, 5.542342e-01, 4.034375e-02, 5.377822e-01, 3.507319e-02, 1.768617e-01, 7.009485e-01, 3.945310e-01, 7.06975…
1.600000e+00	2.305456e-02, 2.556843e-01, 1.652149e+00, 6.642675e-01, 1.059864e+00, 1.258899e+00, 1.675610e+00, 5.313654e-02, 7.657302e-01, 3.525461e-02, 1.433623e+00, 4.043473e-01, 1.188438e+00, 6.052132e-02, 1.220903e+00, 4.229624e-01, 1.057972e-01, 9.484704e-02, 5.350246e-01, 2.514418e-02, 1.018393e+00, 4.584213e-01, 2.531056e-02, 5.055443e-01, 2.240031e-02, 1.064088e-01, 7.008246e-01, 4.191590e-01, 7.09859…
1.800000e+00	4.989113e-02, 2.216833e-01, 1.546657e+00, 1.000474e+00, 1.091660e+00, 1.101182e+00, 1.612943e+00, 5.398634e-02, 5.053778e-01, 2.155850e-02, 1.486269e+00, 3.719597e-01, 1.139499e+00, 3.538457e-02, 9.075280e-01, 2.749272e-01, 8.076049e-02, 4.980612e-02, 6.283819e-01, 2.005485e-02, 8.760273e-01, 3.859102e-01, 1.963955e-02, 5.091601e-01, 1.172671e-02, 9.983802e-02, 6.807519e-01, 6.322405e-01, 8.43372…
2.000000e+00	1.151375e-01, 2.477594e-01, 1.880888e+00, 9.068345e-01, 1.153121e+00, 1.210297e+00, 1.416558e+00, 4.051373e-02, 5.727900e-01, 1.175878e-02, 1.287897e+00, 3.572835e-01, 9.642918e-01, 1.797561e-02, 1.083512e+00, 2.614579e-01, 4.845614e-02, 2.984388e-02, 6.274753e-01, 1.538320e-02, 1.072656e+00, 3.265905e-01, 1.315454e-02, 4.641287e-01, 7.511819e-03, 6.771641e-02, 7.306789e-01, 8.049703e-01, 8.09819…
0.000000e+00	2.452396e+00, 1.259815e+00, 3.586410e+00, 1.087114e+00, 2.458027e+00, 2.172801e+00, 1.711943e+00, 4.943573e-01, 1.809410e+00, 1.937860e-01, 2.344215e+00, 2.839093e+00, 1.341173e+00, 7.394955e-01, 8.274917e-01, 3.070710e-01, 2.909913e+00, 9.220298e-02, 2.187679e+00, 5.584768e-01, 1.505162e+00, 2.031624e+00, 1.644966e+00, 2.920229e+00, 1.155404e+00, 1.576574e+00, 3.051010e+00, 1.161296e-01, 1.16661…
2.000000e-01	1.655058e+00, 1.126034e+00, 2.583040e+00, 8.944957e-01, 2.461253e+00, 1.675591e+00, 1.759237e+00, 7.270624e-01, 1.572157e+00, 5.204092e-01, 1.820110e+00, 2.814049e+00, 1.590839e+00, 4.373776e-01, 4.074876e-01, 3.008767e-01, 1.978228e+00, 1.624366e-01, 1.526949e+00, 8.441246e-01, 9.910598e-01, 1.292762e+00, 1.622217e+00, 1.563843e+00, 1.103674e+00, 1.418910e+00, 1.734028e+00, 8.911160e-02, 8.97674…
4.000000e-01	1.287454e+00, 1.005166e+00, 2.680906e+00, 9.807263e-01, 1.803043e+00, 1.678335e+00, 1.753795e+00, 1.082189e+00, 1.790926e+00, 5.572796e-01, 1.741495e+00, 2.035695e+00, 1.483374e+00, 3.026486e-01, 2.865164e-01, 2.722691e-01, 1.578580e+00, 3.163910e-01, 1.160404e+00, 1.051854e+00, 1.247547e+00, 1.038193e+00, 1.488041e+00, 8.348121e-01, 1.020660e+00, 1.177944e+00, 1.444075e+00, 5.075304e-02, 6.87262…
6.000000e-01	1.232898e+00, 7.485757e-01, 2.130698e+00, 1.054143e+00, 1.809481e+00, 1.234036e+00, 1.662352e+00, 1.403749e+00, 1.073656e+00, 6.977586e-01, 1.824050e+00, 1.779055e+00, 1.214122e+00, 1.632013e-01, 1.431483e-01, 1.850657e-01, 1.136219e+00, 3.324226e-01, 7.706484e-01, 1.151529e+00, 1.073326e+00, 6.352438e-01, 1.291765e+00, 7.290699e-01, 6.974751e-01, 7.937308e-01, 1.016450e+00, 4.715071e-02, 4.66797…
8.000000e-01	8.482425e-01, 1.034460e+00, 2.600505e+00, 9.751155e-01, 1.521538e+00, 8.763990e-01, 1.415943e+00, 1.535340e+00, 1.149013e+00, 6.953212e-01, 1.366418e+00, 1.768516e+00, 1.188013e+00, 1.371636e-01, 7.839362e-02, 1.528081e-01, 7.492919e-01, 4.662122e-01, 8.708572e-01, 1.055274e+00, 9.061717e-01, 4.493106e-01, 1.123820e+00, 6.173976e-01, 6.657702e-01, 6.739160e-01, 8.278996e-01, 3.340129e-02, 5.24951…
1.000000e+00	7.317950e-01, 7.095133e-01, 2.465201e+00, 1.041159e+00, 1.391668e+00, 9.375054e-01, 1.945621e+00, 1.599144e+00, 8.806433e-01, 7.300317e-01, 1.279840e+00, 1.349615e+00, 8.064782e-01, 9.928509e-02, 6.237200e-02, 1.278519e-01, 4.450550e-01, 4.824103e-01, 5.848051e-01, 1.040615e+00, 9.363468e-01, 7.305921e-01, 1.165812e+00, 5.216992e-01, 6.690027e-01, 5.448685e-01, 9.035246e-01, 3.971052e-02, 7.33859…
1.200000e+00	7.349928e-01, 7.243340e-01, 2.454567e+00, 8.272386e-01, 1.533707e+00, 6.577993e-01, 1.394126e+00, 1.779274e+00, 7.582456e-01, 7.720815e-01, 1.249476e+00, 1.261937e+00, 1.089855e+00, 6.239518e-02, 4.666569e-02, 9.974551e-02, 3.124525e-01, 3.907146e-01, 6.371337e-01, 1.111307e+00, 1.006928e+00, 7.916447e-01, 1.096411e+00, 4.412221e-01, 6.809718e-01, 3.775447e-01, 7.863741e-01, 1.085755e-01, 7.21147…
1.400000e+00	8.426454e-01, 7.376579e-01, 2.418964e+00, 9.428233e-01, 1.261529e+00, 6.239510e-01, 1.488006e+00, 1.960752e+00, 4.867020e-01, 5.454132e-01, 1.331083e+00, 1.281477e+00, 7.479065e-01, 4.071845e-02, 8.384074e-02, 8.203063e-02, 2.345419e-01, 2.720943e-01, 6.633930e-01, 1.165600e+00, 9.470240e-01, 9.648621e-01, 9.783305e-01, 5.364833e-01, 6.810046e-01, 2.605890e-01, 7.393555e-01, 3.567680e-01, 7.28256…
1.600000e+00	8.802401e-01, 6.239094e-01, 1.995021e+00, 8.519127e-01, 1.569160e+00, 6.994407e-01, 1.672004e+00, 1.401980e+00, 5.019174e-01, 4.032794e-01, 1.392581e+00, 1.316367e+00, 5.998934e-01, 2.915063e-02, 2.902346e-01, 5.753776e-02, 1.535433e-01, 2.175791e-01, 5.703283e-01, 8.448691e-01, 9.074757e-01, 1.067615e+00, 8.110845e-01, 4.312625e-01, 7.254666e-01, 2.623726e-01, 7.075118e-01, 5.627136e-01, 8.02132…
1.800000e+00	7.691247e-01, 5.588275e-01, 2.580560e+00, 9.330510e-01, 1.459195e+00, 8.046377e-01, 1.640916e+00, 1.521195e+00, 6.634523e-01, 3.156191e-01, 1.536693e+00, 9.120245e-01, 5.115630e-01, 1.644836e-02, 5.602778e-01, 5.363593e-02, 1.187173e-01, 1.381946e-01, 5.963357e-01, 5.943008e-01, 9.635445e-01, 1.179945e+00, 7.199318e-01, 5.328772e-01, 5.395685e-01, 2.177047e-01, 7.061718e-01, 8.298386e-01, 7.82009…
2.000000e+00	7.450418e-01, 7.083271e-01, 2.109396e+00, 9.386811e-01, 1.227610e+00, 8.167057e-01, 1.647083e+00, 1.458102e+00, 8.230323e-01, 1.655088e-01, 1.306966e+00, 7.929873e-01, 5.155824e-01, 1.002754e-02, 7.225414e-01, 3.783645e-02, 9.434018e-02, 9.248188e-02, 5.784231e-01, 4.457431e-01, 9.063282e-01, 1.063811e+00, 5.978354e-01, 4.809612e-01, 6.245288e-01, 2.067037e-01, 7.116964e-01, 7.972270e-01, 8.22376…
0.000000e+00	2.549960e+00, 1.891332e+00, 2.132808e+00, 1.932034e+00, 1.907975e+00, 1.776904e+00, 1.147946e+00, 2.691998e-01, 1.055907e+00, 2.856977e+00, 2.490594e+00, 2.268463e+00, 1.359591e+00, 2.398506e+00, 1.900523e+00, 7.343204e-02, 2.736507e+00, 3.178934e+00, 2.749650e+00, 1.086122e+00, 5.664778e-01, 1.894819e+00, 5.804113e-01, 3.815995e-01, 2.842325e+00, 2.490937e+00, 1.687363e+00, 2.306966e+00, 1.44773…
2.000000e-01	1.691984e+00, 1.339415e+00, 1.647290e+00, 1.841710e+00, 1.266291e+00, 1.728639e+00, 8.988470e-01, 6.426026e-01, 1.432470e+00, 1.734700e+00, 1.895717e+00, 1.963605e+00, 1.294807e+00, 1.703537e+00, 1.275261e+00, 7.077160e-02, 1.343791e+00, 2.570202e+00, 2.090665e+00, 7.445294e-01, 3.352792e-01, 1.216272e+00, 5.668903e-01, 3.452151e-01, 1.695331e+00, 2.509077e+00, 8.197205e-01, 1.786487e+00, 1.20743…
4.000000e-01	1.372166e+00, 9.047247e-01, 1.391594e+00, 9.681540e-01, 1.000980e+00, 1.733203e+00, 7.276627e-01, 1.030053e+00, 1.821096e+00, 1.090879e+00, 1.658692e+00, 1.489751e+00, 1.313293e+00, 1.513338e+00, 7.604946e-01, 5.638846e-02, 1.205318e+00, 1.438358e+00, 1.216981e+00, 6.315967e-01, 2.161256e-01, 9.177471e-01, 9.024606e-01, 3.546545e-01, 1.182692e+00, 1.827520e+00, 6.021661e-01, 1.175968e+00, 7.19085…
6.000000e-01	9.219224e-01, 5.270886e-01, 1.127374e+00, 7.516423e-01, 8.714805e-01, 1.700026e+00, 8.332264e-01, 1.383369e+00, 1.959777e+00, 6.872925e-01, 1.809167e+00, 1.016107e+00, 1.078186e+00, 8.369462e-01, 7.249676e-01, 8.275568e-02, 8.268617e-01, 1.005254e+00, 7.683600e-01, 5.711442e-01, 3.547855e-01, 4.065068e-01, 8.103844e-01, 4.948827e-01, 5.998002e-01, 1.470833e+00, 5.506463e-01, 9.181168e-01, 6.61737…
8.000000e-01	7.395606e-01, 3.536330e-01, 1.257581e+00, 5.579742e-01, 6.058654e-01, 1.822884e+00, 9.770041e-01, 1.160882e+00, 1.618793e+00, 3.972422e-01, 1.188613e+00, 9.785725e-01, 1.094921e+00, 5.263586e-01, 7.061294e-01, 8.205310e-02, 6.117369e-01, 1.050683e+00, 6.760673e-01, 4.137546e-01, 4.681423e-01, 4.627455e-01, 6.854567e-01, 4.493729e-01, 4.592341e-01, 1.269615e+00, 5.466053e-01, 6.301944e-01, 7.33597…
1.000000e+00	7.171285e-01, 3.078766e-01, 1.607672e+00, 3.903604e-01, 4.093948e-01, 1.572858e+00, 1.220290e+00, 8.889147e-01, 1.497242e+00, 2.804135e-01, 1.200916e+00, 7.095517e-01, 1.490251e+00, 2.789787e-01, 1.081546e+00, 6.961085e-02, 3.293363e-01, 7.500024e-01, 6.103835e-01, 2.794741e-01, 8.000849e-01, 2.910411e-01, 4.247851e-01, 5.146785e-01, 2.582458e-01, 8.752706e-01, 4.076524e-01, 4.645345e-01, 6.71952…
1.200000e+00	7.606254e-01, 2.133124e-01, 1.497192e+00, 4.831891e-01, 3.359111e-01, 1.454794e+00, 1.254939e+00, 6.896619e-01, 1.263277e+00, 1.518236e-01, 1.148876e+00, 5.441406e-01, 1.401336e+00, 1.978584e-01, 1.088407e+00, 6.226269e-02, 2.369622e-01, 4.162663e-01, 6.605313e-01, 1.880261e-01, 7.816735e-01, 2.379575e-01, 3.163692e-01, 5.200010e-01, 1.265135e-01, 5.124406e-01, 3.687143e-01, 3.466228e-01, 8.76308…
1.400000e+00	6.852715e-01, 1.854101e-01, 1.863791e+00, 4.747889e-01, 4.687359e-01, 1.683454e+00, 8.617782e-01, 4.903762e-01, 9.261120e-01, 7.075515e-02, 1.363756e+00, 4.462425e-01, 1.103927e+00, 1.201253e-01, 8.077479e-01, 4.636916e-02, 1.988250e-01, 2.754944e-01, 6.378988e-01, 1.717217e-01, 8.069457e-01, 1.195398e-01, 2.213048e-01, 4.252756e-01, 9.477110e-02, 5.327805e-01, 5.424869e-01, 3.029002e-01, 8.62590…
1.600000e+00	6.047051e-01, 2.226620e-01, 1.793791e+00, 7.106213e-01, 7.754827e-01, 1.519197e+00, 1.280044e+00, 3.845851e-01, 7.324059e-01, 5.330698e-02, 1.412139e+00, 4.351588e-01, 9.780620e-01, 7.474949e-02, 8.869436e-01, 3.633758e-02, 1.150416e-01, 1.967506e-01, 5.263362e-01, 1.202942e-01, 1.062007e+00, 1.038044e-01, 1.671809e-01, 4.568988e-01, 4.357703e-02, 3.892601e-01, 4.112625e-01, 3.513143e-01, 8.56038…
1.800000e+00	7.025782e-01, 1.691364e-01, 1.969200e+00, 7.978255e-01, 8.219738e-01, 1.423831e+00, 1.417925e+00, 2.968038e-01, 5.674878e-01, 2.982227e-02, 1.325713e+00, 3.643702e-01, 8.306524e-01, 3.889043e-02, 9.799338e-01, 3.334651e-02, 7.126222e-02, 1.348242e-01, 6.395994e-01, 5.972570e-02, 7.688475e-01, 9.016590e-02, 1.128398e-01, 4.610332e-01, 2.578757e-02, 3.126907e-01, 4.999537e-01, 4.871848e-01, 7.83149…
2.000000e+00	7.045138e-01, 1.952850e-01, 1.845957e+00, 1.006093e+00, 8.643764e-01, 1.660003e+00, 1.555552e+00, 2.092698e-01, 6.223498e-01, 1.707465e-02, 1.120077e+00, 4.233941e-01, 7.405491e-01, 2.576245e-02, 1.025740e+00, 2.185719e-02, 6.736106e-02, 1.044405e-01, 6.527276e-01, 5.349772e-02, 1.081923e+00, 6.002569e-02, 9.750670e-02, 3.689363e-01, 1.906129e-02, 2.013367e-01, 5.949297e-01, 6.455536e-01, 7.16953…
0.000000e+00	3.156637e+00, 2.793269e-01, 2.486562e+00, 1.299086e+00, 1.602707e+00, 2.242883e+00, 8.474335e-01, 1.969727e-01, 1.645072e+00, 2.646404e+00, 4.387395e-01, 1.781535e+00, 6.841361e-01, 2.855581e+00, 2.487643e+00, 1.866916e+00, 1.954706e-01, 1.386417e+00, 9.947013e-01, 3.745362e-01, 1.968989e+00, 1.394145e-01, 1.977791e+00, 2.092710e+00, 3.724285e-01, 4.236523e-01, 3.048204e+00, 3.023209e-01, 2.50508…
2.000000e-01	2.421340e+00, 3.341152e-01, 2.909704e+00, 1.188128e+00, 1.328287e+00, 2.665012e+00, 6.812456e-01, 6.223076e-01, 1.261042e+00, 1.939140e+00, 7.986377e-01, 1.427665e+00, 7.261110e-01, 1.958576e+00, 1.429068e+00, 1.955755e+00, 3.473743e-01, 1.395796e+00, 9.327468e-01, 7.481277e-01, 1.050858e+00, 9.992155e-02, 1.543908e+00, 1.278853e+00, 4.271853e-01, 2.792574e-01, 1.723255e+00, 4.503505e-01, 2.13721…
4.000000e-01	1.596026e+00, 4.571523e-01, 3.110261e+00, 9.193222e-01, 1.342847e+00, 1.767232e+00, 7.095612e-01, 1.038411e+00, 9.230806e-01, 1.359001e+00, 8.903916e-01, 1.341907e+00, 7.470950e-01, 1.350200e+00, 9.443989e-01, 1.323061e+00, 3.876715e-01, 8.034794e-01, 7.076350e-01, 8.418425e-01, 5.986783e-01, 6.382391e-02, 1.554632e+00, 6.927314e-01, 4.550729e-01, 1.879680e-01, 1.284733e+00, 5.995099e-01, 1.76609…
6.000000e-01	1.114585e+00, 5.954819e-01, 2.808176e+00, 9.613684e-01, 1.304046e+00, 1.441410e+00, 5.831852e-01, 1.339242e+00, 8.958895e-01, 1.065056e+00, 1.187355e+00, 1.254391e+00, 9.367107e-01, 1.046653e+00, 5.587458e-01, 8.324909e-01, 2.310314e-01, 8.780780e-01, 5.840954e-01, 9.958579e-01, 5.330460e-01, 5.274672e-02, 1.403568e+00, 3.322818e-01, 7.485627e-01, 1.541861e-01, 7.430044e-01, 6.610138e-01, 1.40989…
8.000000e-01	8.844624e-01, 6.226707e-01, 2.785142e+00, 9.970809e-01, 1.013554e+00, 1.450443e+00, 6.047252e-01, 1.339414e+00, 7.618345e-01, 1.005939e+00, 1.149060e+00, 1.029298e+00, 8.614620e-01, 7.908625e-01, 5.086297e-01, 7.585784e-01, 1.516182e-01, 7.423955e-01, 5.790794e-01, 1.092023e+00, 5.331353e-01, 6.689941e-02, 1.153964e+00, 1.739799e-01, 6.094524e-01, 1.337274e-01, 3.978756e-01, 8.142292e-01, 1.09449…
1.000000e+00	8.354811e-01, 5.041549e-01, 2.035726e+00, 9.823947e-01, 8.421259e-01, 1.297884e+00, 6.876661e-01, 1.202777e+00, 1.022104e+00, 6.873890e-01, 1.279303e+00, 1.070869e+00, 6.851721e-01, 4.692095e-01, 4.058930e-01, 7.361221e-01, 1.154425e-01, 5.076416e-01, 6.261348e-01, 1.130736e+00, 7.333303e-01, 8.862424e-02, 7.879879e-01, 2.392412e-01, 6.969216e-01, 1.026192e-01, 3.223810e-01, 8.593172e-01, 1.30053…
1.200000e+00	8.715253e-01, 5.274705e-01, 2.043891e+00, 8.773239e-01, 7.082273e-01, 1.404107e+00, 7.985844e-01, 1.261507e+00, 9.904645e-01, 5.143929e-01, 1.097294e+00, 8.021245e-01, 5.716119e-01, 3.212531e-01, 6.375051e-01, 5.181609e-01, 6.710931e-02, 7.116800e-01, 5.476313e-01, 7.002589e-01, 6.890859e-01, 9.164447e-02, 6.423894e-01, 2.943734e-01, 6.308313e-01, 8.214217e-02, 2.395760e-01, 7.739478e-01, 1.06412…
1.400000e+00	8.931820e-01, 4.491158e-01, 2.095051e+00, 9.948270e-01, 5.126472e-01, 1.296931e+00, 9.691630e-01, 9.568853e-01, 7.019998e-01, 3.548528e-01, 1.291936e+00, 8.837150e-01, 6.466070e-01, 1.590635e-01, 7.016672e-01, 3.281766e-01, 4.755235e-02, 5.751858e-01, 5.548706e-01, 4.833738e-01, 9.148156e-01, 7.462693e-02, 4.106996e-01, 2.825931e-01, 4.225236e-01, 6.837235e-02, 2.604636e-01, 6.039502e-01, 1.00029…
1.600000e+00	8.064292e-01, 3.941003e-01, 2.270328e+00, 8.241062e-01, 5.244236e-01, 1.514613e+00, 1.145877e+00, 5.528777e-01, 7.519254e-01, 1.733954e-01, 1.586015e+00, 6.689411e-01, 5.220234e-01, 1.114246e-01, 8.666764e-01, 3.401977e-01, 3.816504e-02, 3.138789e-01, 5.396823e-01, 3.164110e-01, 7.705087e-01, 7.360809e-02, 3.268743e-01, 4.080364e-01, 3.732890e-01, 4.909404e-02, 2.705509e-01, 5.433963e-01, 9.45823…
1.800000e+00	6.630760e-01, 3.520880e-01, 1.965854e+00, 9.729302e-01, 4.542889e-01, 1.325811e+00, 1.121419e+00, 6.326519e-01, 8.309138e-01, 8.322396e-02, 1.187667e+00, 5.905059e-01, 4.747212e-01, 7.498845e-02, 8.517686e-01, 2.454899e-01, 3.432056e-02, 3.041766e-01, 6.130979e-01, 2.535438e-01, 9.961391e-01, 6.920008e-02, 2.068648e-01, 4.768637e-01, 2.175262e-01, 3.402440e-02, 3.575594e-01, 5.767237e-01, 8.01444…
2.000000e+00	6.776152e-01, 3.234642e-01, 1.949855e+00, 9.111295e-01, 5.330939e-01, 1.304055e+00, 1.282668e+00, 4.106841e-01, 6.876363e-01, 5.472283e-02, 1.188024e+00, 4.198455e-01, 3.845196e-01, 4.440722e-02, 7.814762e-01, 2.064811e-01, 2.866778e-02, 2.003465e-01, 5.900506e-01, 1.521557e-01, 9.529035e-01, 5.866594e-02, 1.374777e-01, 4.449683e-01, 1.036863e-01, 2.620849e-02, 3.907945e-01, 5.314209e-01, 9.10904…
0.000000e+00	1.135605e+00, 2.691264e+00, 7.370166e-01, 5.148971e-01, 2.871760e+00, 1.645158e+00, 1.902393e+00, 2.185466e+00, 2.424048e+00, 2.226632e+00, 1.585953e+00, 2.776072e+00, 2.399869e+00, 7.570035e-01, 1.473178e+00, 2.648098e+00, 5.043192e-01, 2.349161e-01, 1.874928e+00, 1.964626e+00, 1.992234e+00, 2.906750e+00, 1.062211e+00, 2.173177e+00, 9.684332e-01, 2.260463e+00, 2.951934e-01, 1.277918e+00, 1.49797…
2.000000e-01	6.255682e-01, 1.997491e+00, 8.549599e-01, 3.844739e-01, 2.385960e+00, 1.510172e+00, 1.760807e+00, 2.673492e+00, 2.096112e+00, 1.323669e+00, 9.484243e-01, 2.459119e+00, 1.712512e+00, 6.761322e-01, 1.012223e+00, 2.234494e+00, 7.020309e-01, 1.674473e-01, 1.192113e+00, 1.529294e+00, 2.130562e+00, 1.697164e+00, 1.018788e+00, 1.372560e+00, 9.437183e-01, 2.027635e+00, 4.866834e-01, 7.825567e-01, 1.83821…
4.000000e-01	4.358852e-01, 1.205674e+00, 1.154952e+00, 4.212978e-01, 1.957300e+00, 1.694900e+00, 1.324653e+00, 2.316903e+00, 1.999241e+00, 7.814240e-01, 6.986803e-01, 2.021796e+00, 1.876793e+00, 5.839904e-01, 4.621180e-01, 1.635577e+00, 4.040487e-01, 9.919066e-02, 1.075165e+00, 1.187478e+00, 1.459128e+00, 1.572241e+00, 8.547382e-01, 6.953504e-01, 5.697793e-01, 1.562749e+00, 5.018990e-01, 6.636163e-01, 1.31294…
6.000000e-01	5.013841e-01, 8.823636e-01, 1.416771e+00, 4.927189e-01, 1.970638e+00, 1.566085e+00, 1.391592e+00, 2.475902e+00, 1.444438e+00, 5.667365e-01, 4.775365e-01, 1.469264e+00, 1.912369e+00, 4.531557e-01, 3.055359e-01, 1.580401e+00, 3.431160e-01, 6.753939e-02, 6.658505e-01, 8.963961e-01, 1.193211e+00, 9.667864e-01, 7.907307e-01, 3.981343e-01, 6.148016e-01, 9.871053e-01, 5.767606e-01, 4.687262e-01, 1.19939…
8.000000e-01	6.774989e-01, 6.345944e-01, 1.459048e+00, 5.805398e-01, 1.580068e+00, 1.469227e+00, 1.183311e+00, 2.276983e+00, 1.188087e+00, 5.275030e-01, 3.112432e-01, 1.203480e+00, 1.668127e+00, 2.308094e-01, 3.216776e-01, 1.227137e+00, 2.175375e-01, 4.138461e-02, 7.533057e-01, 8.559659e-01, 1.239329e+00, 6.710183e-01, 8.157454e-01, 3.144759e-01, 4.231645e-01, 8.916617e-01, 5.732394e-01, 6.771109e-01, 1.00350…
1.000000e+00	6.258070e-01, 4.907756e-01, 1.551312e+00, 6.537340e-01, 1.331697e+00, 1.380491e+00, 1.083391e+00, 1.697767e+00, 1.046341e+00, 2.995851e-01, 2.224357e-01, 9.481086e-01, 1.532385e+00, 1.662752e-01, 6.192187e-01, 8.144255e-01, 1.818503e-01, 3.471927e-02, 5.472462e-01, 4.528398e-01, 9.897181e-01, 4.275691e-01, 6.371656e-01, 2.563170e-01, 4.357795e-01, 5.574968e-01, 7.033314e-01, 9.600261e-01, 1.14876…
1.200000e+00	5.512219e-01, 3.468647e-01, 1.425050e+00, 6.301809e-01, 1.366271e+00, 1.302345e+00, 1.499866e+00, 1.728581e+00, 7.912192e-01, 2.342370e-01, 2.908380e-01, 7.607521e-01, 1.248867e+00, 1.003455e-01, 6.851392e-01, 6.716837e-01, 9.484955e-02, 1.647955e-02, 4.338789e-01, 4.036861e-01, 8.033147e-01, 3.453005e-01, 6.370887e-01, 1.742942e-01, 2.047744e-01, 4.131970e-01, 6.526881e-01, 1.146098e+00, 1.13427…
1.400000e+00	4.022245e-01, 3.371354e-01, 1.159922e+00, 7.003290e-01, 1.197208e+00, 1.313264e+00, 1.563437e+00, 1.146807e+00, 7.449289e-01, 1.321120e-01, 1.888377e-01, 6.520940e-01, 1.129423e+00, 5.749968e-02, 8.004368e-01, 6.113677e-01, 8.093000e-02, 1.103855e-02, 2.544067e-01, 3.694170e-01, 9.339567e-01, 2.341628e-01, 6.069969e-01, 1.517718e-01, 1.245005e-01, 3.347216e-01, 5.983249e-01, 1.532672e+00, 8.69994…
1.600000e+00	2.914162e-01, 3.182531e-01, 1.094689e+00, 3.650380e-01, 1.350665e+00, 1.398814e+00, 1.402544e+00, 9.285964e-01, 5.461118e-01, 8.157193e-02, 1.736725e-01, 4.745638e-01, 9.308982e-01, 3.201695e-02, 9.418973e-01, 7.044458e-01, 4.979136e-02, 6.545314e-03, 1.509532e-01, 2.413567e-01, 7.761089e-01, 1.586015e-01, 3.927503e-01, 1.981360e-01, 8.619561e-02, 2.134160e-01, 6.958961e-01, 1.551058e+00, 9.27141…
1.800000e+00	1.846104e-01, 2.979614e-01, 7.385714e-01, 2.882825e-01, 1.405245e+00, 1.214150e+00, 1.393838e+00, 5.941109e-01, 5.058855e-01, 5.712139e-02, 1.004956e-01, 5.560539e-01, 6.481920e-01, 2.036854e-02, 9.349769e-01, 6.847642e-01, 2.767908e-02, 4.508330e-03, 1.164875e-01, 1.684397e-01, 9.175545e-01, 1.138021e-01, 2.945904e-01, 2.367339e-01, 4.512566e-02, 1.623032e-01, 6.364399e-01, 1.519585e+00, 8.11251…
2.000000e+00	1.019051e-01, 2.284010e-01, 5.406986e-01, 1.715485e-01, 1.398240e+00, 1.667000e+00, 1.458327e+00, 5.925902e-01, 3.708204e-01, 2.911330e-02, 6.193995e-02, 4.543282e-01, 5.574073e-01, 1.357118e-02, 1.179879e+00, 7.746894e-01, 2.121188e-02, 2.605486e-03, 6.068067e-02, 1.206089e-01, 9.297900e-01, 9.890906e-02, 2.147269e-01, 3.370500e-01, 2.325130e-02, 1.319226e-01, 5.930476e-01, 1.404437e+00, 9.11134…
0.000000e+00	1.067007e+00, 1.039089e+00, 1.335768e+00, 5.379721e-01, 2.011872e-01, 1.578681e+00, 1.456641e+00, 2.074217e+00, 1.528459e+00, 7.041346e-01, 2.342100e-02, 3.440724e+00, 2.012081e+00, 1.548398e+00, 2.348089e+00, 6.993109e-01, 1.950741e+00, 2.470406e+00, 2.580932e+00, 1.316576e+00, 1.838692e+00, 2.802679e+00, 2.304931e+00, 7.294445e-01, 4.603509e-01, 2.578093e+00, 4.810557e-01, 2.394790e+00, 2.05281…
2.000000e-01	7.076703e-01, 7.704978e-01, 1.263209e+00, 6.127273e-01, 1.677847e-01, 1.345605e+00, 1.761194e+00, 2.014003e+00, 1.303916e+00, 6.827378e-01, 4.254180e-01, 2.184752e+00, 1.920227e+00, 9.670112e-01, 1.474660e+00, 5.240068e-01, 1.030109e+00, 1.424543e+00, 1.795647e+00, 1.544530e+00, 1.066147e+00, 1.454511e+00, 1.696369e+00, 3.881967e-01, 6.423725e-01, 2.098173e+00, 5.621754e-01, 1.883156e+00, 1.45821…
4.000000e-01	4.197224e-01, 5.990809e-01, 1.156662e+00, 4.876013e-01, 1.336784e-01, 1.417198e+00, 1.658622e+00, 1.877004e+00, 1.397096e+00, 7.263828e-01, 3.852451e-01, 1.710752e+00, 1.658942e+00, 5.973657e-01, 9.239531e-01, 5.256417e-01, 7.789538e-01, 8.717975e-01, 1.049679e+00, 1.470312e+00, 8.914004e-01, 1.198453e+00, 8.661949e-01, 1.988982e-01, 6.596975e-01, 1.459996e+00, 7.141457e-01, 1.525265e+00, 1.18971…
6.000000e-01	2.658621e-01, 3.115473e-01, 7.542437e-01, 3.470891e-01, 2.451848e-01, 1.288526e+00, 1.672040e+00, 2.191747e+00, 1.002012e+00, 5.440719e-01, 2.498503e-01, 1.293896e+00, 1.348871e+00, 3.995090e-01, 4.588779e-01, 5.641566e-01, 5.366885e-01, 5.643129e-01, 5.897938e-01, 1.181114e+00, 9.535912e-01, 7.620116e-01, 7.591463e-01, 2.000614e-01, 6.122162e-01, 1.198560e+00, 5.139662e-01, 1.606199e+00, 1.26512…
8.000000e-01	1.748066e-01, 2.952349e-01, 7.202722e-01, 2.319017e-01, 4.453011e-01, 1.342968e+00, 1.481836e+00, 1.994592e+00, 7.812148e-01, 3.413886e-01, 1.454748e-01, 9.038882e-01, 1.412593e+00, 2.034645e-01, 4.847108e-01, 7.770104e-01, 3.690591e-01, 2.909102e-01, 4.391932e-01, 6.744403e-01, 1.067787e+00, 6.067958e-01, 6.408577e-01, 2.533801e-01, 4.450793e-01, 8.156893e-01, 6.627152e-01, 1.511939e+00, 1.26509…
1.000000e+00	9.724092e-02, 1.497551e-01, 5.901668e-01, 1.542981e-01, 7.125503e-01, 1.478395e+00, 1.552108e+00, 1.326767e+00, 5.800248e-01, 1.615837e-01, 1.369293e-01, 7.037551e-01, 1.141379e+00, 1.435149e-01, 6.854688e-01, 8.133735e-01, 2.042367e-01, 2.112363e-01, 2.224639e-01, 4.761606e-01, 9.839532e-01, 4.203162e-01, 4.020084e-01, 3.250414e-01, 2.180256e-01, 6.608241e-01, 6.019008e-01, 1.959576e+00, 9.28583…
1.200000e+00	5.868041e-02, 1.820043e-01, 5.036352e-01, 1.065770e-01, 8.067563e-01, 1.454337e+00, 1.449715e+00, 1.084057e+00, 6.252959e-01, 1.213049e-01, 7.847153e-02, 6.551179e-01, 9.940588e-01, 8.165063e-02, 8.003115e-01, 9.919688e-01, 1.665240e-01, 1.358471e-01, 1.996270e-01, 3.023797e-01, 1.034254e+00, 2.931313e-01, 3.151808e-01, 3.755506e-01, 1.459706e-01, 5.112013e-01, 7.343463e-01, 1.445013e+00, 9.23969…
1.400000e+00	2.705561e-02, 1.656476e-01, 4.259934e-01, 6.119548e-02, 1.056963e+00, 1.423310e+00, 1.280304e+00, 7.042047e-01, 4.524456e-01, 7.370860e-02, 4.969389e-02, 4.965407e-01, 1.021915e+00, 5.788954e-02, 7.998217e-01, 9.434699e-01, 1.228587e-01, 8.533133e-02, 8.755099e-02, 1.897409e-01, 9.690444e-01, 2.223590e-01, 1.511332e-01, 3.989091e-01, 8.354130e-02, 3.461503e-01, 6.322031e-01, 1.797982e+00, 8.16776…
1.600000e+00	1.678469e-02, 1.900027e-01, 3.489364e-01, 4.474968e-02, 1.039943e+00, 1.226491e+00, 1.423070e+00, 6.656088e-01, 4.342710e-01, 4.112738e-02, 3.430529e-02, 4.984237e-01, 5.894294e-01, 2.570129e-02, 9.879812e-01, 9.961757e-01, 8.284789e-02, 5.480897e-02, 6.306718e-02, 1.668026e-01, 7.616261e-01, 1.705079e-01, 1.219414e-01, 4.787249e-01, 5.214767e-02, 2.767357e-01, 6.477468e-01, 1.557200e+00, 9.23804…
1.800000e+00	9.821425e-03, 1.544270e-01, 2.442006e-01, 2.414502e-02, 1.119124e+00, 1.110753e+00, 1.385133e+00, 4.226908e-01, 3.385150e-01, 2.549416e-02, 2.287984e-02, 3.609044e-01, 5.359063e-01, 1.949327e-02, 1.026966e+00, 8.739541e-01, 5.488503e-02, 3.279718e-02, 3.672199e-02, 8.495523e-02, 9.266714e-01, 1.118498e-01, 8.897863e-02, 4.025350e-01, 2.740451e-02, 1.719818e-01, 6.883978e-01, 1.790147e+00, 7.51472…
2.000000e+00	4.982888e-03, 1.909305e-01, 2.016583e-01, 1.682543e-02, 1.128570e+00, 1.592563e+00, 1.350311e+00, 3.038512e-01, 2.998854e-01, 1.311510e-02, 1.496238e-02, 4.084109e-01, 4.170989e-01, 1.018208e-02, 1.102736e+00, 1.080410e+00, 4.230180e-02, 1.933868e-02, 1.808009e-02, 6.812550e-02, 1.037192e+00, 1.070542e-01, 5.246991e-02, 4.678622e-01, 1.614467e-02, 1.454024e-01, 6.081048e-01, 1.713069e+00, 8.29381…
0.000000e+00	1.554975e+00, 1.007841e+00, 2.230716e+00, 1.340631e+00, 1.379070e-01, 1.943203e+00, 2.119788e+00, 1.080017e+00, 2.544264e+00, 2.056621e+00, 1.638362e+00, 1.045491e+00, 4.563636e-01, 1.721056e+00, 1.168726e+00, 2.435545e+00, 5.393742e-01, 3.764469e-01, 5.820055e-02, 1.462323e+00, 5.795472e-01, 1.394844e+00, 2.765320e-01, 1.095839e-01, 2.369428e+00, 1.523458e+00, 2.683896e+00, 1.079260e+00, 1.40082…
2.000000e-01	1.306346e+00, 7.054568e-01, 2.048722e+00, 1.271777e+00, 3.506697e-01, 1.485594e+00, 1.775319e+00, 9.367927e-01, 2.731233e+00, 1.388954e+00, 1.641904e+00, 6.960855e-01, 7.355307e-01, 1.284477e+00, 8.401000e-01, 2.500093e+00, 3.516229e-01, 5.185094e-01, 2.698785e-01, 8.329372e-01, 3.675251e-01, 9.693377e-01, 3.082983e-01, 1.988106e-01, 1.840485e+00, 1.352018e+00, 1.858509e+00, 6.453640e-01, 1.08140…
4.000000e-01	1.062463e+00, 5.047490e-01, 1.819268e+00, 9.460837e-01, 6.217777e-01, 1.109405e+00, 1.631834e+00, 6.426656e-01, 2.682272e+00, 8.892682e-01, 1.553561e+00, 5.931456e-01, 8.732500e-01, 7.466594e-01, 6.658592e-01, 1.795751e+00, 2.676668e-01, 5.125175e-01, 3.304431e-01, 6.556811e-01, 3.979923e-01, 7.012863e-01, 3.602176e-01, 3.162473e-01, 1.294907e+00, 1.311727e+00, 1.308973e+00, 5.148926e-01, 8.52052…
6.000000e-01	8.927472e-01, 5.084269e-01, 1.725117e+00, 1.155358e+00, 7.338092e-01, 9.438071e-01, 1.646860e+00, 5.749372e-01, 2.424346e+00, 4.443050e-01, 1.582889e+00, 5.463765e-01, 8.764517e-01, 4.850354e-01, 9.714611e-01, 1.474165e+00, 1.545665e-01, 5.351086e-01, 4.167751e-01, 5.151764e-01, 5.311218e-01, 7.954533e-01, 2.593887e-01, 4.095005e-01, 9.023262e-01, 1.407428e+00, 1.287930e+00, 3.522714e-01, 8.22734…
8.000000e-01	8.241288e-01, 6.785420e-01, 1.925494e+00, 1.040714e+00, 8.240362e-01, 6.657023e-01, 1.359581e+00, 4.543340e-01, 1.995044e+00, 3.112032e-01, 1.455240e+00, 7.199895e-01, 1.064505e+00, 3.269523e-01, 1.169469e+00, 1.032371e+00, 1.037743e-01, 4.216791e-01, 4.873807e-01, 3.752931e-01, 6.906548e-01, 6.662804e-01, 2.282534e-01, 4.021301e-01, 8.069472e-01, 9.785282e-01, 1.103768e+00, 2.525915e-01, 7.90211…
1.000000e+00	7.343905e-01, 7.621305e-01, 2.286101e+00, 1.064136e+00, 1.095086e+00, 5.972148e-01, 1.624703e+00, 4.130377e-01, 1.775443e+00, 1.775254e-01, 1.442783e+00, 7.512122e-01, 9.744588e-01, 2.052520e-01, 9.190547e-01, 7.662593e-01, 7.808060e-02, 1.936431e-01, 4.871087e-01, 2.316128e-01, 8.949204e-01, 1.141857e+00, 1.956027e-01, 4.281139e-01, 4.549635e-01, 6.988912e-01, 8.177527e-01, 1.734583e-01, 9.75637…
1.200000e+00	5.799053e-01, 7.591863e-01, 2.014441e+00, 9.827047e-01, 1.102425e+00, 6.682835e-01, 1.492082e+00, 3.431638e-01, 1.298422e+00, 9.870283e-02, 1.403599e+00, 7.475959e-01, 1.053697e+00, 1.164694e-01, 9.388495e-01, 5.945054e-01, 6.324399e-02, 1.383728e-01, 6.208713e-01, 1.387861e-01, 7.561272e-01, 8.498962e-01, 1.699484e-01, 5.665736e-01, 2.980471e-01, 6.593562e-01, 8.590548e-01, 1.281078e-01, 7.12903…
1.400000e+00	7.020586e-01, 6.410225e-01, 1.864931e+00, 8.838735e-01, 1.070124e+00, 6.464012e-01, 1.494605e+00, 2.990008e-01, 1.320158e+00, 4.909211e-02, 1.616352e+00, 7.534458e-01, 1.303259e+00, 6.051384e-02, 1.113840e+00, 4.230815e-01, 4.810849e-02, 8.543300e-02, 5.530579e-01, 8.699242e-02, 8.110836e-01, 1.142219e+00, 1.911234e-01, 3.777280e-01, 1.728124e-01, 4.274996e-01, 7.949545e-01, 8.678941e-02, 8.70902…
1.600000e+00	7.474713e-01, 6.571405e-01, 2.002644e+00, 1.106494e+00, 1.190796e+00, 7.272972e-01, 1.429553e+00, 2.701034e-01, 9.741273e-01, 3.315050e-02, 1.330912e+00, 7.641279e-01, 1.032595e+00, 4.492444e-02, 1.037194e+00, 4.440095e-01, 3.824390e-02, 4.335514e-02, 4.900212e-01, 5.899863e-02, 9.092354e-01, 1.277945e+00, 1.668011e-01, 5.162999e-01, 1.328694e-01, 2.834399e-01, 7.369572e-01, 8.086251e-02, 9.04215…
1.800000e+00	7.476509e-01, 4.323544e-01, 2.362104e+00, 9.294606e-01, 1.058129e+00, 8.125366e-01, 1.575797e+00, 2.145955e-01, 7.300936e-01, 1.824964e-02, 1.511645e+00, 5.733531e-01, 9.627157e-01, 2.929146e-02, 1.041446e+00, 2.786358e-01, 2.616654e-02, 3.523135e-02, 6.010849e-01, 4.809027e-02, 9.729038e-01, 1.093941e+00, 1.629140e-01, 4.434162e-01, 8.928820e-02, 1.956452e-01, 6.591930e-01, 1.427163e-01, 8.39105…
2.000000e+00	7.494036e-01, 4.880808e-01, 2.564901e+00, 9.154038e-01, 1.238971e+00, 8.025201e-01, 1.500677e+00, 1.779052e-01, 5.837790e-01, 1.265906e-02, 1.437045e+00, 5.356039e-01, 8.893068e-01, 1.526960e-02, 9.483136e-01, 2.617762e-01, 2.556586e-02, 2.226814e-02, 6.480025e-01, 3.151260e-02, 9.583698e-01, 1.106159e+00, 1.726024e-01, 4.648562e-01, 6.973284e-02, 1.425320e-01, 7.692372e-01, 3.856980e-01, 8.25555…
0.000000e+00	1.161425e+00, 1.085173e+00, 2.530281e-01, 2.895998e+00, 8.168054e-01, 1.490088e-01, 2.043754e+00, 1.725857e+00, 8.925860e-01, 1.528027e+00, 2.084472e+00, 4.688638e-02, 2.417737e+00, 1.523284e+00, 1.571309e+00, 4.489244e-01, 9.321145e-01, 7.628572e-01, 2.444122e+00, 3.217638e+00, 3.226902e-01, 2.600950e+00, 9.042762e-01, 5.293427e-01, 1.874544e+00, 1.962343e+00, 1.947603e+00, 5.420476e-01, 2.65302…
2.000000e-01	5.048076e-01, 9.200803e-01, 5.917095e-01, 2.176917e+00, 8.432655e-01, 1.238546e-01, 1.559232e+00, 1.505053e+00, 1.205864e+00, 8.810114e-01, 1.757160e+00, 2.811691e-01, 1.949517e+00, 9.947649e-01, 9.063623e-01, 6.340615e-01, 8.423798e-01, 6.201650e-01, 1.502240e+00, 1.922838e+00, 2.951769e-01, 2.009662e+00, 6.907136e-01, 3.197853e-01, 1.267790e+00, 1.711626e+00, 1.498524e+00, 4.244097e-01, 1.45979…
4.000000e-01	3.565434e-01, 8.934189e-01, 8.840914e-01, 1.682709e+00, 1.047098e+00, 9.600295e-02, 1.604551e+00, 9.646056e-01, 1.619289e+00, 4.977850e-01, 1.313073e+00, 3.782706e-01, 1.898627e+00, 5.827414e-01, 6.215576e-01, 8.383170e-01, 4.436744e-01, 5.503842e-01, 1.204264e+00, 1.588231e+00, 4.742270e-01, 1.831507e+00, 6.067318e-01, 2.374936e-01, 1.143808e+00, 1.599681e+00, 1.306363e+00, 2.660973e-01, 1.35121…
6.000000e-01	2.290026e-01, 8.800875e-01, 1.326124e+00, 1.375237e+00, 1.093296e+00, 7.271891e-02, 1.568880e+00, 6.677702e-01, 1.733712e+00, 4.440466e-01, 1.450323e+00, 6.368263e-01, 1.883172e+00, 3.659953e-01, 8.261477e-01, 7.600142e-01, 3.325597e-01, 4.071288e-01, 1.105471e+00, 9.201178e-01, 6.795557e-01, 1.591272e+00, 4.165576e-01, 2.708647e-01, 9.117442e-01, 1.416695e+00, 9.442851e-01, 2.111359e-01, 1.15830…
8.000000e-01	1.865943e-01, 8.562964e-01, 1.401280e+00, 1.064082e+00, 1.381114e+00, 6.526657e-02, 1.450901e+00, 5.092083e-01, 1.430031e+00, 1.843619e-01, 1.523741e+00, 5.932426e-01, 1.842848e+00, 2.820339e-01, 8.154828e-01, 6.176068e-01, 2.496084e-01, 2.950712e-01, 8.822076e-01, 6.855799e-01, 7.219111e-01, 1.941528e+00, 2.329482e-01, 3.346941e-01, 6.359319e-01, 1.341176e+00, 9.429091e-01, 1.229878e-01, 1.28404…
1.000000e+00	1.441766e-01, 7.327887e-01, 1.503085e+00, 1.200800e+00, 1.134428e+00, 9.234301e-02, 1.479939e+00, 4.366269e-01, 8.731614e-01, 1.229804e-01, 1.325222e+00, 6.675159e-01, 1.539954e+00, 1.514565e-01, 6.296821e-01, 5.266666e-01, 1.481439e-01, 1.679056e-01, 7.319129e-01, 4.690813e-01, 7.943377e-01, 1.597112e+00, 2.050055e-01, 3.349161e-01, 4.919765e-01, 9.120668e-01, 9.320737e-01, 8.331203e-02, 1.03756…
1.200000e+00	1.737411e-01, 8.094346e-01, 1.357805e+00, 1.009605e+00, 1.047056e+00, 1.721618e-01, 1.576522e+00, 2.931559e-01, 8.797242e-01, 7.141948e-02, 1.286797e+00, 7.986355e-01, 1.390105e+00, 8.462463e-02, 9.820849e-01, 3.922490e-01, 9.156763e-02, 1.221875e-01, 6.659535e-01, 3.013637e-01, 8.617192e-01, 1.417647e+00, 1.339893e-01, 3.572549e-01, 2.855686e-01, 5.677014e-01, 9.641202e-01, 8.378262e-02, 9.07185…
1.400000e+00	2.043161e-01, 6.421510e-01, 2.057893e+00, 1.039452e+00, 1.181227e+00, 3.148495e-01, 1.609893e+00, 3.110639e-01, 8.315460e-01, 4.562776e-02, 1.359869e+00, 7.484550e-01, 1.051849e+00, 6.240036e-02, 1.024088e+00, 3.198772e-01, 7.102427e-02, 5.864525e-02, 6.522651e-01, 1.844800e-01, 9.176647e-01, 1.086954e+00, 8.932378e-02, 4.046071e-01, 1.687167e-01, 4.098534e-01, 7.581237e-01, 1.534019e-01, 8.80613…
1.600000e+00	2.774852e-01, 6.204057e-01, 1.998244e+00, 9.309690e-01, 1.293692e+00, 4.704581e-01, 1.711817e+00, 2.752777e-01, 6.079232e-01, 2.141880e-02, 1.121480e+00, 7.061250e-01, 1.035537e+00, 3.383466e-02, 8.305278e-01, 2.548835e-01, 4.883249e-02, 5.058459e-02, 6.093334e-01, 1.400293e-01, 8.520469e-01, 1.387468e+00, 5.885084e-02, 4.576718e-01, 1.073878e-01, 3.185941e-01, 7.900687e-01, 3.481063e-01, 8.43881…
1.800000e+00	3.149300e-01, 7.154172e-01, 1.642767e+00, 1.064127e+00, 1.141653e+00, 7.047734e-01, 1.758922e+00, 2.838853e-01, 6.859243e-01, 1.479362e-02, 1.224576e+00, 7.266737e-01, 7.043033e-01, 2.310422e-02, 1.102136e+00, 1.752832e-01, 4.463866e-02, 2.832059e-02, 5.858306e-01, 9.512615e-02, 1.014649e+00, 1.446270e+00, 4.686829e-02, 4.597844e-01, 6.123767e-02, 2.658857e-01, 6.229787e-01, 5.368320e-01, 7.54482…
2.000000e+00	4.992468e-01, 6.264280e-01, 2.346512e+00, 9.129494e-01, 1.129777e+00, 8.136106e-01, 1.581575e+00, 2.136907e-01, 5.894505e-01, 9.362961e-03, 1.206990e+00, 6.475044e-01, 6.721096e-01, 1.174837e-02, 9.573836e-01, 1.739180e-01, 2.968207e-02, 1.582319e-02, 5.428386e-01, 5.220972e-02, 8.477219e-01, 1.236737e+00, 3.101948e-02, 5.363491e-01, 3.666618e-02, 2.109775e-01, 8.151802e-01, 5.894467e-01, 8.13332…
0.000000e+00	1.684899e+00, 1.007836e+00, 1.838744e+00, 1.344377e+00, 2.254079e+00, 1.075883e+00, 2.666903e+00, 1.231528e+00, 1.074221e+00, 2.656337e+00, 7.350906e-01, 3.153802e+00, 6.294936e-01, 1.032995e+00, 2.595342e+00, 1.648735e-01, 3.399078e+00, 6.859557e-01, 9.150170e-01, 9.280509e-01, 4.713485e-01, 2.198952e+00, 9.665517e-01, 2.023687e+00, 2.092053e+00, 2.459643e+00, 1.008733e+00, 2.524365e+00, 1.36382…
2.000000e-01	9.652311e-01, 1.118950e+00, 1.794328e+00, 1.271483e+00, 2.041776e+00, 6.427664e-01, 2.334923e+00, 1.369750e+00, 1.607681e+00, 1.958986e+00, 7.620193e-01, 2.287515e+00, 7.998423e-01, 8.352861e-01, 1.131791e+00, 1.259974e-01, 2.380847e+00, 3.480244e-01, 5.841338e-01, 1.237255e+00, 4.988328e-01, 2.187474e+00, 1.308570e+00, 8.639610e-01, 1.739611e+00, 2.171835e+00, 8.165316e-01, 1.781506e+00, 1.11008…
4.000000e-01	8.253836e-01, 9.399728e-01, 1.084959e+00, 1.108498e+00, 1.552965e+00, 5.633337e-01, 1.905052e+00, 1.312457e+00, 1.823819e+00, 1.322185e+00, 1.020644e+00, 1.875300e+00, 9.031511e-01, 7.892242e-01, 7.866043e-01, 1.157616e-01, 1.450432e+00, 2.149246e-01, 3.715860e-01, 9.976878e-01, 6.468845e-01, 1.651154e+00, 1.308713e+00, 5.708955e-01, 1.116828e+00, 2.150816e+00, 8.232557e-01, 1.517527e+00, 6.78455…
6.000000e-01	8.210382e-01, 7.984445e-01, 1.377548e+00, 9.066553e-01, 1.943456e+00, 5.095159e-01, 1.400770e+00, 1.641226e+00, 1.605314e+00, 1.266320e+00, 1.093845e+00, 1.910466e+00, 1.013164e+00, 6.631588e-01, 4.765174e-01, 1.008775e-01, 9.978568e-01, 1.754793e-01, 2.911546e-01, 9.311903e-01, 5.524190e-01, 1.301610e+00, 9.947419e-01, 4.013255e-01, 9.430233e-01, 1.599555e+00, 7.692351e-01, 8.828447e-01, 6.88107…
8.000000e-01	7.449234e-01, 7.052056e-01, 1.493431e+00, 9.805103e-01, 1.612340e+00, 7.289807e-01, 1.341536e+00, 1.777412e+00, 1.768030e+00, 8.935426e-01, 8.733233e-01, 1.458987e+00, 1.029827e+00, 5.577130e-01, 2.823035e-01, 7.818308e-02, 5.361937e-01, 1.169744e-01, 3.890759e-01, 8.295945e-01, 7.052056e-01, 1.383143e+00, 1.061433e+00, 3.506366e-01, 8.334927e-01, 1.417658e+00, 7.093199e-01, 6.317841e-01, 6.13437…
1.000000e+00	7.977036e-01, 7.274578e-01, 1.667816e+00, 8.797669e-01, 1.450124e+00, 7.064822e-01, 1.605212e+00, 1.704193e+00, 1.262202e+00, 7.863905e-01, 7.705950e-01, 1.289796e+00, 1.014582e+00, 2.659517e-01, 2.041469e-01, 7.697408e-02, 4.162823e-01, 6.120570e-02, 4.225194e-01, 1.175006e+00, 8.175318e-01, 1.665479e+00, 9.901526e-01, 3.656534e-01, 6.689511e-01, 9.685166e-01, 6.534265e-01, 5.790509e-01, 6.93936…
1.200000e+00	7.241703e-01, 6.689311e-01, 1.658044e+00, 1.109544e+00, 1.551588e+00, 7.047171e-01, 1.196490e+00, 1.887152e+00, 7.979975e-01, 6.989080e-01, 6.036808e-01, 1.029903e+00, 1.215648e+00, 2.035788e-01, 2.741498e-01, 5.466964e-02, 2.719411e-01, 4.284816e-02, 5.436195e-01, 9.463192e-01, 7.843238e-01, 1.066732e+00, 7.951127e-01, 3.960440e-01, 4.401639e-01, 8.058576e-01, 7.409214e-01, 7.833739e-01, 6.00735…
1.400000e+00	7.000323e-01, 4.997614e-01, 1.380516e+00, 9.326759e-01, 1.385431e+00, 8.632849e-01, 1.515933e+00, 1.742893e+00, 8.942437e-01, 3.258083e-01, 5.905224e-01, 9.559188e-01, 9.312790e-01, 1.556110e-01, 5.548863e-01, 4.678909e-02, 1.948454e-01, 2.396265e-02, 4.810368e-01, 6.733835e-01, 1.044671e+00, 1.109393e+00, 7.768522e-01, 3.979052e-01, 2.926003e-01, 5.531249e-01, 6.392069e-01, 1.003738e+00, 7.61015…
1.600000e+00	7.536239e-01, 4.446165e-01, 1.518678e+00, 1.077068e+00, 1.397646e+00, 1.006036e+00, 1.496295e+00, 1.346503e+00, 8.697697e-01, 2.622745e-01, 1.079202e+00, 8.114269e-01, 7.485765e-01, 8.160346e-02, 6.590751e-01, 3.110521e-02, 1.233954e-01, 1.310021e-02, 4.161572e-01, 5.351482e-01, 9.147836e-01, 1.081502e+00, 7.263865e-01, 3.557211e-01, 1.941357e-01, 4.446386e-01, 6.822712e-01, 1.347899e+00, 7.80121…
1.800000e+00	8.932689e-01, 4.163866e-01, 1.335778e+00, 9.093192e-01, 1.288691e+00, 1.052912e+00, 1.569016e+00, 1.070632e+00, 1.053110e+00, 1.933302e-01, 8.381978e-01, 7.207775e-01, 7.388704e-01, 5.716390e-02, 9.220845e-01, 3.610882e-02, 8.684925e-02, 9.181473e-03, 2.536092e-01, 3.709858e-01, 9.859998e-01, 7.805174e-01, 6.499742e-01, 3.231421e-01, 9.831407e-02, 2.332664e-01, 5.448401e-01, 1.192795e+00, 7.68146…
2.000000e+00	5.211585e-01, 3.343173e-01, 1.114953e+00, 7.101324e-01, 1.304623e+00, 1.240766e+00, 1.343044e+00, 7.944718e-01, 9.994346e-01, 1.188124e-01, 6.330697e-01, 7.099711e-01, 8.608501e-01, 3.001383e-02, 9.622790e-01, 6.964089e-02, 5.741338e-02, 5.626112e-03, 2.015161e-01, 2.403586e-01, 7.766342e-01, 6.967926e-01, 5.525918e-01, 2.829130e-01, 6.388873e-02, 2.086243e-01, 7.372727e-01, 1.197316e+00, 8.20730…
0.000000e+00	1.997487e+00, 1.871081e+00, 2.277655e+00, 1.322873e+00, 2.471449e+00, 3.273626e-01, 1.872282e+00, 1.945322e+00, 2.428015e+00, 2.040204e+00, 1.238368e+00, 6.278971e-01, 8.328479e-01, 1.394089e+00, 2.061329e+00, 8.542502e-01, 2.305542e+00, 6.262086e-01, 1.702138e+00, 2.228139e+00, 2.962275e+00, 9.685835e-01, 2.189987e+00, 2.379608e+00, 3.993759e-01, 1.780151e+00, 3.131647e+00, 3.589988e-03, 2.99654…
2.000000e-01	1.627090e+00, 1.298234e+00, 2.167458e+00, 9.061293e-01, 2.669188e+00, 2.214761e-01, 1.361985e+00, 1.609069e+00, 1.955171e+00, 1.597884e+00, 1.218061e+00, 5.515164e-01, 1.160806e+00, 1.087516e+00, 1.302174e+00, 7.777693e-01, 1.590451e+00, 5.772650e-01, 1.131532e+00, 2.284477e+00, 2.000188e+00, 9.104996e-01, 2.023138e+00, 1.243192e+00, 6.262620e-01, 1.487071e+00, 1.654069e+00, 3.140745e-03, 2.31958…
4.000000e-01	9.848183e-01, 1.177960e+00, 2.137703e+00, 1.231357e+00, 2.400052e+00, 1.828027e-01, 1.217099e+00, 1.160163e+00, 1.464286e+00, 1.151884e+00, 1.316449e+00, 5.781469e-01, 1.369468e+00, 8.464866e-01, 7.836558e-01, 5.992381e-01, 1.292794e+00, 6.230898e-01, 9.063051e-01, 1.930983e+00, 1.336042e+00, 9.428682e-01, 1.563259e+00, 6.134323e-01, 5.909157e-01, 1.172839e+00, 1.459642e+00, 2.052641e-03, 1.62969…
6.000000e-01	8.421951e-01, 9.087987e-01, 2.705831e+00, 9.044031e-01, 1.955770e+00, 1.422321e-01, 9.979766e-01, 9.235453e-01, 1.180570e+00, 1.045444e+00, 1.339287e+00, 7.045669e-01, 1.424859e+00, 7.153203e-01, 4.223447e-01, 4.564408e-01, 7.895540e-01, 6.410198e-01, 7.754299e-01, 1.384217e+00, 8.892919e-01, 1.288629e+00, 1.430335e+00, 4.203748e-01, 4.980021e-01, 9.418654e-01, 1.217547e+00, 1.536408e-03, 1.37109…
8.000000e-01	7.463226e-01, 8.579646e-01, 2.134239e+00, 1.114282e+00, 1.643251e+00, 1.490479e-01, 1.076633e+00, 7.931709e-01, 1.149215e+00, 7.944335e-01, 1.211756e+00, 6.484851e-01, 1.105470e+00, 5.224942e-01, 3.275896e-01, 4.264621e-01, 5.998928e-01, 5.748037e-01, 6.537132e-01, 1.785584e+00, 9.230369e-01, 1.248396e+00, 1.275487e+00, 2.222805e-01, 7.738016e-01, 5.276602e-01, 9.644292e-01, 6.445628e-03, 1.42318…
1.000000e+00	7.622392e-01, 7.105366e-01, 2.335842e+00, 9.949210e-01, 1.543818e+00, 2.745032e-01, 1.098024e+00, 4.849343e-01, 8.523123e-01, 7.316185e-01, 1.362185e+00, 5.986876e-01, 9.941302e-01, 3.527735e-01, 2.158548e-01, 2.724784e-01, 3.732668e-01, 5.618858e-01, 7.521928e-01, 1.615638e+00, 8.303886e-01, 1.494274e+00, 1.072729e+00, 2.399793e-01, 7.170761e-01, 5.092365e-01, 7.564958e-01, 4.294170e-02, 9.01127…
1.200000e+00	6.510365e-01, 6.726736e-01, 2.031538e+00, 9.377542e-01, 1.598869e+00, 4.854823e-01, 1.239880e+00, 4.434748e-01, 7.334146e-01, 6.743703e-01, 1.204262e+00, 7.677808e-01, 1.104222e+00, 2.936622e-01, 2.083365e-01, 2.646045e-01, 2.862919e-01, 4.321425e-01, 6.441602e-01, 1.385891e+00, 1.026274e+00, 1.044879e+00, 9.753279e-01, 2.127120e-01, 6.567073e-01, 3.820886e-01, 6.137886e-01, 1.668311e-01, 9.17901…
1.400000e+00	8.363877e-01, 5.649107e-01, 2.142443e+00, 6.966367e-01, 1.223101e+00, 6.444446e-01, 1.121412e+00, 3.922491e-01, 6.436565e-01, 5.597441e-01, 1.439248e+00, 6.650378e-01, 7.477782e-01, 1.955313e-01, 4.047561e-01, 1.730096e-01, 1.980666e-01, 3.198547e-01, 6.555361e-01, 1.006008e+00, 8.499592e-01, 1.183551e+00, 9.285597e-01, 2.792014e-01, 6.492909e-01, 3.128831e-01, 5.855766e-01, 4.382493e-01, 9.34015…
1.600000e+00	6.834740e-01, 6.441843e-01, 2.381951e+00, 8.371354e-01, 1.532409e+00, 8.209573e-01, 1.312751e+00, 3.109484e-01, 5.672055e-01, 3.432250e-01, 1.286156e+00, 5.817604e-01, 5.737015e-01, 1.037839e-01, 6.141109e-01, 1.367672e-01, 1.081676e-01, 1.369674e-01, 6.727572e-01, 9.171590e-01, 9.560492e-01, 1.199414e+00, 6.836724e-01, 2.914573e-01, 5.767437e-01, 2.494106e-01, 4.087178e-01, 5.916471e-01, 8.61891…
1.800000e+00	8.426736e-01, 4.566801e-01, 2.451891e+00, 1.042451e+00, 1.429580e+00, 1.049186e+00, 1.364046e+00, 2.135940e-01, 6.468327e-01, 2.414490e-01, 1.439088e+00, 4.473878e-01, 6.091786e-01, 5.175785e-02, 8.017786e-01, 1.215348e-01, 6.641081e-02, 1.168967e-01, 5.272724e-01, 5.838569e-01, 7.816240e-01, 1.229371e+00, 5.948735e-01, 3.013354e-01, 6.601860e-01, 1.415499e-01, 5.563325e-01, 8.035989e-01, 8.41560…
2.000000e+00	8.130612e-01, 3.951737e-01, 2.141016e+00, 1.060844e+00, 1.197720e+00, 1.036196e+00, 1.405169e+00, 1.863106e-01, 8.783456e-01, 1.660844e-01, 1.450961e+00, 6.386814e-01, 4.615987e-01, 4.179482e-02, 7.969398e-01, 9.283554e-02, 4.625009e-02, 7.389320e-02, 5.178816e-01, 4.264471e-01, 1.054287e+00, 1.002245e+00, 5.774381e-01, 2.360409e-01, 3.753209e-01, 1.311651e-01, 5.068620e-01, 7.741778e-01, 8.53412…
0.000000e+00	4.946285e-01, 1.988740e+00, 1.354440e+00, 2.110947e+00, 4.415628e-01, 2.554639e-01, 1.865418e-01, 2.443076e+00, 2.047910e+00, 2.351765e+00, 2.677201e+00, 1.678389e+00, 2.584216e+00, 2.134934e+00, 2.011465e+00, 2.056836e+00, 2.596888e+00, 1.900413e+00, 1.744172e+00, 2.772805e+00, 2.184690e-01, 2.875727e+00, 2.618118e+00, 1.363360e+00, 1.703051e+00, 3.234216e+00, 9.880054e-01, 3.785980e-01, 1.38931…
2.000000e-01	3.626903e-01, 2.032146e+00, 1.546272e+00, 1.727507e+00, 2.552494e-01, 5.203053e-01, 1.916116e-01, 2.016560e+00, 2.687837e+00, 1.585640e+00, 2.067420e+00, 9.781782e-01, 2.415257e+00, 1.545597e+00, 1.032134e+00, 1.683490e+00, 1.786893e+00, 1.321096e+00, 1.289550e+00, 2.290979e+00, 2.105583e-01, 2.897890e+00, 1.842494e+00, 7.439392e-01, 1.441377e+00, 2.119314e+00, 7.680274e-01, 3.023153e-01, 8.95666…
4.000000e-01	3.361038e-01, 1.345976e+00, 1.636534e+00, 1.809658e+00, 2.277770e-01, 7.043013e-01, 2.317925e-01, 1.823590e+00, 2.748768e+00, 1.043274e+00, 1.707217e+00, 1.088657e+00, 2.394462e+00, 1.115144e+00, 7.226122e-01, 1.260958e+00, 1.168345e+00, 1.225865e+00, 1.195849e+00, 1.721489e+00, 1.460802e-01, 2.123128e+00, 1.158443e+00, 5.340976e-01, 1.062092e+00, 2.193203e+00, 4.938124e-01, 2.305877e-01, 8.22396…
6.000000e-01	5.752945e-01, 8.520341e-01, 2.039200e+00, 1.296920e+00, 1.864095e-01, 7.822893e-01, 2.940380e-01, 1.476634e+00, 2.505279e+00, 8.310952e-01, 1.567523e+00, 6.165685e-01, 2.128462e+00, 9.337558e-01, 3.758235e-01, 1.059859e+00, 7.136760e-01, 1.001942e+00, 1.027849e+00, 1.557106e+00, 2.570270e-01, 1.642954e+00, 6.716330e-01, 4.743725e-01, 8.900086e-01, 1.787109e+00, 2.904542e-01, 1.459223e-01, 5.50760…
8.000000e-01	5.596017e-01, 5.888596e-01, 1.913795e+00, 1.156754e+00, 1.588872e-01, 1.073860e+00, 5.031608e-01, 1.088040e+00, 2.091329e+00, 4.976935e-01, 1.796107e+00, 6.085419e-01, 1.938115e+00, 6.283655e-01, 4.357672e-01, 7.785865e-01, 5.707851e-01, 7.575645e-01, 9.652553e-01, 1.090607e+00, 4.771373e-01, 1.674785e+00, 5.804399e-01, 4.823131e-01, 7.256941e-01, 1.091073e+00, 1.966770e-01, 1.000852e-01, 7.37676…
1.000000e+00	6.876277e-01, 4.895312e-01, 1.856740e+00, 1.040587e+00, 1.312333e-01, 8.724572e-01, 5.929894e-01, 1.013331e+00, 1.578778e+00, 3.361847e-01, 1.523016e+00, 5.496691e-01, 1.600181e+00, 3.803139e-01, 6.560941e-01, 5.937500e-01, 3.025286e-01, 5.767531e-01, 7.320337e-01, 7.390154e-01, 6.641079e-01, 1.179067e+00, 3.397681e-01, 4.975325e-01, 4.188029e-01, 7.414784e-01, 1.408884e-01, 8.796030e-02, 5.65747…
1.200000e+00	7.176522e-01, 3.380691e-01, 2.083965e+00, 9.780648e-01, 1.939897e-01, 1.365304e+00, 9.834033e-01, 6.758453e-01, 1.216139e+00, 1.536154e-01, 1.439111e+00, 4.258735e-01, 1.452138e+00, 1.887551e-01, 8.935907e-01, 5.131362e-01, 1.983644e-01, 2.934950e-01, 7.033456e-01, 4.642794e-01, 7.843853e-01, 1.086954e+00, 2.446765e-01, 5.174389e-01, 1.669649e-01, 7.759687e-01, 1.218215e-01, 5.177903e-02, 7.28520…
1.400000e+00	8.201572e-01, 2.751827e-01, 1.929111e+00, 1.188377e+00, 2.802287e-01, 1.252287e+00, 8.805250e-01, 5.033610e-01, 1.198130e+00, 1.099448e-01, 1.021822e+00, 3.958815e-01, 1.589960e+00, 1.392053e-01, 1.054642e+00, 3.316496e-01, 1.277735e-01, 2.135994e-01, 5.862079e-01, 3.457878e-01, 7.774973e-01, 6.620258e-01, 2.005844e-01, 5.171788e-01, 1.275038e-01, 5.057982e-01, 1.594054e-01, 4.455663e-02, 7.80948…
1.600000e+00	8.784594e-01, 2.413979e-01, 1.783203e+00, 8.626859e-01, 4.694886e-01, 1.342291e+00, 1.063026e+00, 4.541284e-01, 9.330116e-01, 5.559523e-02, 1.222151e+00, 3.695572e-01, 1.501749e+00, 8.234410e-02, 1.141547e+00, 3.415241e-01, 1.305340e-01, 1.042643e-01, 5.592811e-01, 1.764517e-01, 9.630496e-01, 5.296139e-01, 1.365066e-01, 5.788550e-01, 7.266374e-02, 4.462206e-01, 2.591800e-01, 3.996235e-02, 7.96564…
1.800000e+00	8.600054e-01, 2.241717e-01, 2.330781e+00, 9.866885e-01, 6.030662e-01, 1.244549e+00, 1.018622e+00, 2.831922e-01, 8.158467e-01, 3.816943e-02, 1.361095e+00, 3.877766e-01, 1.113296e+00, 4.377518e-02, 1.045070e+00, 2.734985e-01, 8.186285e-02, 7.647676e-02, 6.188357e-01, 1.408905e-01, 7.761396e-01, 3.986395e-01, 8.865503e-02, 4.678082e-01, 4.596153e-02, 2.935200e-01, 4.028564e-01, 1.125982e-01, 7.43570…
2.000000e+00	7.054286e-01, 2.227686e-01, 2.372039e+00, 9.358156e-01, 7.090836e-01, 1.269960e+00, 1.091291e+00, 2.287730e-01, 6.521020e-01, 2.087498e-02, 1.334692e+00, 3.303834e-01, 1.050394e+00, 2.419921e-02, 8.853645e-01, 2.316550e-01, 5.668576e-02, 3.979668e-02, 5.892808e-01, 9.779340e-02, 9.084424e-01, 3.454910e-01, 6.170559e-02, 4.426721e-01, 2.580724e-02, 1.738251e-01, 4.423405e-01, 3.409624e-01, 7.97916…
0.000000e+00	1.400123e+00, 1.990981e+00, 1.153519e+00, 7.152882e-01, 2.313194e+00, 7.523545e-01, 1.789556e+00, 2.770971e-01, 1.249376e-01, 1.435840e+00, 1.364630e-01, 3.233449e+00, 2.264163e+00, 8.490584e-01, 2.959101e+00, 8.277937e-01, 1.963130e+00, 1.412429e+00, 1.712054e+00, 2.025697e+00, 4.484706e-01, 1.688735e-01, 3.389864e-01, 1.450814e+00, 2.404745e+00, 2.834998e+00, 1.123382e+00, 1.788006e+00, 3.79461…
2.000000e-01	7.483149e-01, 1.360195e+00, 1.097537e+00, 6.912057e-01, 1.920596e+00, 8.504230e-01, 2.093126e+00, 7.058729e-01, 3.325229e-01, 8.869855e-01, 4.775329e-01, 2.120275e+00, 2.374703e+00, 6.210203e-01, 1.723721e+00, 8.365885e-01, 1.702773e+00, 1.366962e+00, 1.369403e+00, 1.348069e+00, 5.425910e-01, 4.222642e-01, 6.137158e-01, 1.183296e+00, 1.414097e+00, 1.822948e+00, 1.011198e+00, 1.881619e+00, 3.51280…
4.000000e-01	4.684166e-01, 8.039532e-01, 7.222647e-01, 8.250478e-01, 1.777950e+00, 9.750861e-01, 1.577712e+00, 1.124936e+00, 7.276276e-01, 4.439732e-01, 8.922898e-01, 1.882823e+00, 1.897688e+00, 4.535829e-01, 1.001618e+00, 1.115923e+00, 1.048797e+00, 7.471771e-01, 7.500839e-01, 8.917908e-01, 7.065894e-01, 6.494544e-01, 4.876365e-01, 7.395913e-01, 9.490290e-01, 2.293047e+00, 8.522289e-01, 1.769041e+00, 4.59303…
6.000000e-01	2.546077e-01, 6.200057e-01, 6.619574e-01, 5.885585e-01, 1.662369e+00, 1.067034e+00, 1.537984e+00, 1.003537e+00, 9.721258e-01, 3.471317e-01, 6.791044e-01, 1.182853e+00, 1.265994e+00, 2.675903e-01, 7.085472e-01, 1.079649e+00, 7.481630e-01, 4.607986e-01, 5.297406e-01, 7.477508e-01, 8.907993e-01, 7.035383e-01, 3.827151e-01, 6.745994e-01, 5.403076e-01, 1.695147e+00, 8.069696e-01, 1.399222e+00, 2.43285…
8.000000e-01	1.273736e-01, 5.309711e-01, 5.703111e-01, 4.325042e-01, 1.064534e+00, 8.990683e-01, 1.664751e+00, 1.478118e+00, 8.793550e-01, 1.611101e-01, 3.712052e-01, 1.074635e+00, 1.089659e+00, 1.885307e-01, 8.051049e-01, 9.352446e-01, 5.423160e-01, 3.456980e-01, 3.239488e-01, 3.885961e-01, 8.619632e-01, 5.545358e-01, 2.699235e-01, 5.540628e-01, 3.175939e-01, 1.306659e+00, 8.079132e-01, 1.509190e+00, 3.52992…
1.000000e+00	7.457595e-02, 4.296302e-01, 4.117682e-01, 2.452461e-01, 1.396613e+00, 1.092172e+00, 1.636058e+00, 1.028537e+00, 7.693419e-01, 1.219561e-01, 2.077111e-01, 1.016240e+00, 1.268175e+00, 1.229173e-01, 9.030379e-01, 1.022134e+00, 3.427466e-01, 1.675802e-01, 2.026165e-01, 3.269738e-01, 8.943183e-01, 5.463234e-01, 1.814934e-01, 5.823210e-01, 1.970666e-01, 7.886547e-01, 7.164716e-01, 1.856165e+00, 4.65494…
1.200000e+00	4.083505e-02, 3.556038e-01, 3.552733e-01, 1.196289e-01, 1.656127e+00, 1.269362e+00, 1.918749e+00, 1.117726e+00, 4.748138e-01, 6.792346e-02, 1.708432e-01, 7.890745e-01, 8.970558e-01, 6.902970e-02, 9.590619e-01, 1.037631e+00, 2.413950e-01, 1.221923e-01, 1.137548e-01, 2.109506e-01, 9.715234e-01, 5.236226e-01, 1.484900e-01, 5.773847e-01, 1.187632e-01, 5.990341e-01, 6.876643e-01, 1.866604e+00, 6.46587…
1.400000e+00	2.465464e-02, 4.093880e-01, 2.626853e-01, 1.266969e-01, 1.349195e+00, 1.000203e+00, 1.669069e+00, 7.673654e-01, 4.795620e-01, 3.591852e-02, 1.167346e-01, 6.396289e-01, 7.525686e-01, 3.764905e-02, 9.663642e-01, 1.125209e+00, 1.347491e-01, 7.281096e-02, 7.790331e-02, 1.229359e-01, 8.743283e-01, 4.457413e-01, 9.983099e-02, 5.195463e-01, 5.337487e-02, 4.840976e-01, 7.445269e-01, 1.643204e+00, 6.99834…
1.600000e+00	1.328531e-02, 3.265425e-01, 2.404225e-01, 6.444497e-02, 1.272962e+00, 1.176942e+00, 1.372267e+00, 5.623769e-01, 3.299076e-01, 1.971535e-02, 5.751411e-02, 6.579980e-01, 6.527117e-01, 2.669455e-02, 1.005815e+00, 1.341021e+00, 1.362621e-01, 3.795174e-02, 5.473556e-02, 7.011637e-02, 1.000155e+00, 3.746441e-01, 7.072490e-02, 4.098465e-01, 3.982275e-02, 3.771506e-01, 7.910975e-01, 1.379451e+00, 6.70117…
1.800000e+00	7.433681e-03, 2.766170e-01, 1.713215e-01, 4.566404e-02, 1.123334e+00, 1.155445e+00, 1.615816e+00, 4.792508e-01, 2.900682e-01, 1.227867e-02, 5.145079e-02, 5.895513e-01, 4.431599e-01, 1.371767e-02, 1.088261e+00, 1.124772e+00, 8.393940e-02, 2.853195e-02, 3.453575e-02, 4.882015e-02, 8.898874e-01, 3.179103e-01, 4.346470e-02, 5.050529e-01, 2.086630e-02, 3.242078e-01, 4.731045e-01, 1.763563e+00, 7.24433…
2.000000e+00	4.230793e-03, 2.598914e-01, 1.563977e-01, 3.512114e-02, 1.271213e+00, 1.364420e+00, 1.678429e+00, 3.695570e-01, 1.941986e-01, 6.889186e-03, 3.465702e-02, 5.499829e-01, 3.532389e-01, 9.327541e-03, 1.007116e+00, 1.284580e+00, 6.489493e-02, 1.475109e-02, 2.256554e-02, 2.968077e-02, 1.044220e+00, 2.810687e-01, 3.811502e-02, 5.460550e-01, 1.192241e-02, 2.096345e-01, 7.872785e-01, 1.598781e+00, 5.95273…
0.000000e+00	2.796449e+00, 1.271713e+00, 1.579402e+00, 1.227933e-01, 2.557574e-01, 1.312977e+00, 6.747864e-01, 2.269052e+00, 2.194966e+00, 1.990661e+00, 2.048268e+00, 2.889982e+00, 7.687129e-01, 2.725807e-01, 1.597406e+00, 2.818241e+00, 3.670604e-01, 2.519695e+00, 1.076108e+00, 1.990345e+00, 3.240840e+00, 3.317115e+00, 1.321486e-01, 2.518062e+00, 2.770602e+00, 1.995838e+00, 2.514108e-01, 2.679044e+00, 2.17920…
2.000000e-01	1.551129e+00, 7.856967e-01, 1.044442e+00, 9.872177e-02, 1.849284e-01, 1.031244e+00, 4.615751e-01, 2.006679e+00, 2.383798e+00, 1.049201e+00, 1.325618e+00, 1.075270e+00, 8.676138e-01, 3.736650e-01, 8.979834e-01, 2.152957e+00, 5.705816e-01, 1.481841e+00, 5.733625e-01, 1.234267e+00, 2.018343e+00, 2.307214e+00, 4.304229e-01, 1.507665e+00, 2.198392e+00, 1.983309e+00, 1.647505e-01, 1.857294e+00, 1.80735…
4.000000e-01	1.235917e+00, 5.509906e-01, 8.219229e-01, 5.719496e-02, 1.430811e-01, 1.181799e+00, 6.037038e-01, 1.927624e+00, 1.851539e+00, 7.169335e-01, 9.555729e-01, 1.372436e+00, 9.489123e-01, 2.973444e-01, 4.523966e-01, 2.104327e+00, 5.895697e-01, 9.478636e-01, 3.183686e-01, 6.911834e-01, 1.490350e+00, 1.406105e+00, 4.178825e-01, 1.045904e+00, 1.166962e+00, 1.920646e+00, 1.168100e-01, 1.355776e+00, 1.39908…
6.000000e-01	1.074211e+00, 3.709217e-01, 9.758277e-01, 5.092966e-02, 1.137394e-01, 1.197535e+00, 8.636496e-01, 1.930989e+00, 1.371561e+00, 4.234388e-01, 7.279686e-01, 1.132270e+00, 9.393157e-01, 2.005306e-01, 6.208941e-01, 1.560530e+00, 4.326246e-01, 6.128682e-01, 3.086410e-01, 5.642948e-01, 1.249679e+00, 8.750680e-01, 2.765251e-01, 7.055540e-01, 7.335232e-01, 1.359731e+00, 1.081346e-01, 1.117718e+00, 1.41694…
8.000000e-01	8.262890e-01, 3.223550e-01, 9.368355e-01, 4.937994e-02, 1.319531e-01, 1.441592e+00, 9.968069e-01, 1.679167e+00, 1.463926e+00, 2.361727e-01, 3.487065e-01, 8.930284e-01, 1.038689e+00, 1.294468e-01, 7.508476e-01, 1.426365e+00, 4.118417e-01, 4.326739e-01, 3.498618e-01, 3.740381e-01, 1.313423e+00, 8.448730e-01, 2.405326e-01, 6.489662e-01, 4.651999e-01, 1.273409e+00, 1.359111e-01, 9.434801e-01, 1.14451…
1.000000e+00	5.587030e-01, 1.515201e-01, 7.199322e-01, 6.743784e-02, 2.498925e-01, 1.379997e+00, 9.608446e-01, 1.322611e+00, 1.055467e+00, 1.230328e-01, 2.761913e-01, 6.472464e-01, 8.745222e-01, 8.366035e-02, 8.534129e-01, 1.152607e+00, 2.635795e-01, 2.003371e-01, 2.997389e-01, 2.460432e-01, 1.208271e+00, 5.236264e-01, 1.747636e-01, 5.573641e-01, 2.913942e-01, 8.755446e-01, 2.203387e-01, 1.319690e+00, 9.70305…
1.200000e+00	3.382799e-01, 1.982135e-01, 8.121046e-01, 5.548214e-02, 4.424451e-01, 1.581398e+00, 9.876900e-01, 1.117458e+00, 8.440552e-01, 7.830503e-02, 1.747853e-01, 5.996126e-01, 1.002239e+00, 4.459487e-02, 8.930802e-01, 1.066606e+00, 1.991307e-01, 1.298160e-01, 2.370223e-01, 1.858250e-01, 9.915661e-01, 3.999912e-01, 9.432110e-02, 5.400129e-01, 1.419977e-01, 7.800697e-01, 2.457897e-01, 1.138868e+00, 9.48631…
1.400000e+00	1.900862e-01, 1.886935e-01, 6.075793e-01, 3.722615e-02, 4.832438e-01, 1.287690e+00, 1.233166e+00, 7.028956e-01, 5.323968e-01, 4.834379e-02, 1.283977e-01, 4.902784e-01, 7.131258e-01, 2.146034e-02, 9.990815e-01, 1.416293e+00, 1.615400e-01, 8.101079e-02, 1.299795e-01, 1.144705e-01, 1.077008e+00, 3.146029e-01, 7.538539e-02, 4.441336e-01, 9.415187e-02, 4.974831e-01, 3.452973e-01, 1.448554e+00, 9.92606…
1.600000e+00	1.099474e-01, 1.456628e-01, 6.359335e-01, 2.772327e-02, 8.774236e-01, 1.306200e+00, 1.170436e+00, 5.828760e-01, 5.414181e-01, 2.826914e-02, 7.647421e-02, 4.299529e-01, 7.720338e-01, 1.867294e-02, 9.878391e-01, 1.268033e+00, 9.072098e-02, 5.908479e-02, 6.824305e-02, 7.079500e-02, 8.909120e-01, 2.090129e-01, 6.337941e-02, 5.323979e-01, 3.727755e-02, 3.644169e-01, 5.091135e-01, 1.531975e+00, 9.38938…
1.800000e+00	6.443425e-02, 1.685687e-01, 5.266241e-01, 1.712172e-02, 7.188060e-01, 1.359018e+00, 1.275469e+00, 3.953024e-01, 4.883871e-01, 1.478900e-02, 5.740228e-02, 3.873277e-01, 5.341610e-01, 1.018938e-02, 9.702593e-01, 1.198236e+00, 7.557038e-02, 3.006224e-02, 4.720959e-02, 5.383073e-02, 9.895754e-01, 1.626010e-01, 3.393494e-02, 4.019562e-01, 2.808444e-02, 2.579916e-01, 5.053544e-01, 1.428739e+00, 8.93303…
2.000000e+00	3.703066e-02, 1.463776e-01, 3.347665e-01, 1.095961e-02, 9.102619e-01, 1.102168e+00, 1.095639e+00, 2.649270e-01, 3.530353e-01, 9.937700e-03, 3.930359e-02, 3.797238e-01, 5.115891e-01, 5.359482e-03, 9.068099e-01, 1.291367e+00, 3.923502e-02, 2.115615e-02, 3.514556e-02, 3.674301e-02, 9.411131e-01, 1.317908e-01, 2.250541e-02, 3.820758e-01, 1.677015e-02, 1.642833e-01, 4.957790e-01, 1.811473e+00, 9.36269…
0.000000e+00	1.126203e+00, 2.797760e-01, 7.459777e-01, 2.230636e+00, 8.873051e-01, 2.159637e+00, 3.735151e-01, 2.263198e+00, 1.955764e+00, 2.063629e-01, 2.130583e+00, 6.911326e-01, 1.953774e+00, 2.753912e+00, 2.389344e+00, 1.229834e+00, 2.197868e+00, 9.006134e-01, 1.008257e+00, 2.287201e+00, 1.202122e+00, 1.846513e+00, 1.803216e+00, 1.645003e+00, 2.062175e+00, 7.516628e-01, 2.188049e+00, 1.641439e+00, 1.86300…
2.000000e-01	5.602793e-01, 2.128659e-01, 5.445968e-01, 1.593098e+00, 9.856661e-01, 2.036596e+00, 5.421352e-01, 1.914934e+00, 1.741215e+00, 4.831263e-01, 2.064285e+00, 5.798087e-01, 1.665452e+00, 1.710296e+00, 1.243023e+00, 1.280037e+00, 1.438737e+00, 8.861007e-01, 4.969016e-01, 1.582786e+00, 6.671817e-01, 1.102609e+00, 1.094834e+00, 9.005230e-01, 1.673515e+00, 8.885358e-01, 1.563467e+00, 1.196571e+00, 1.06249…
4.000000e-01	3.791946e-01, 1.442276e-01, 6.852589e-01, 7.942751e-01, 7.931679e-01, 2.050471e+00, 7.120453e-01, 1.629695e+00, 2.042836e+00, 4.522509e-01, 1.841462e+00, 4.005358e-01, 1.604520e+00, 1.179322e+00, 6.910251e-01, 1.140580e+00, 1.218238e+00, 7.386785e-01, 5.109024e-01, 1.622921e+00, 4.189061e-01, 8.791543e-01, 9.254240e-01, 5.509889e-01, 1.277122e+00, 1.259903e+00, 7.467586e-01, 8.197931e-01, 7.71520…
6.000000e-01	1.764383e-01, 1.210160e-01, 1.014912e+00, 5.274447e-01, 9.299592e-01, 2.150187e+00, 8.696379e-01, 1.065160e+00, 2.121291e+00, 3.058055e-01, 9.959276e-01, 3.402976e-01, 1.817304e+00, 5.307702e-01, 8.406720e-01, 1.312764e+00, 8.400787e-01, 7.176772e-01, 5.113265e-01, 1.060892e+00, 5.132241e-01, 5.535532e-01, 6.410711e-01, 4.824060e-01, 6.326556e-01, 9.159856e-01, 6.771656e-01, 5.649663e-01, 6.96752…
8.000000e-01	1.161142e-01, 1.231952e-01, 1.221892e+00, 3.941059e-01, 9.116149e-01, 1.532983e+00, 1.095401e+00, 6.348252e-01, 1.722985e+00, 1.920124e-01, 1.025323e+00, 3.078767e-01, 1.771959e+00, 3.776580e-01, 8.564989e-01, 1.211845e+00, 4.396366e-01, 6.438385e-01, 5.900789e-01, 7.469255e-01, 6.908884e-01, 3.334629e-01, 4.280775e-01, 5.166247e-01, 4.243145e-01, 6.095812e-01, 4.335103e-01, 5.053176e-01, 8.24989…
1.000000e+00	8.499111e-02, 1.139963e-01, 1.515271e+00, 2.856492e-01, 1.017457e+00, 1.481888e+00, 1.115978e+00, 6.085082e-01, 1.235650e+00, 1.049820e-01, 9.610119e-01, 2.193503e-01, 1.808819e+00, 2.817958e-01, 1.060298e+00, 8.283494e-01, 3.290041e-01, 4.247114e-01, 5.558667e-01, 4.641084e-01, 8.107694e-01, 3.235216e-01, 2.486045e-01, 5.103857e-01, 2.537250e-01, 5.869413e-01, 5.316247e-01, 3.580147e-01, 9.09291…
1.200000e+00	4.659747e-02, 1.463740e-01, 1.328032e+00, 4.105807e-01, 9.192548e-01, 1.524806e+00, 1.111279e+00, 4.532333e-01, 9.678614e-01, 7.437159e-02, 9.564783e-01, 2.539636e-01, 1.475121e+00, 1.249550e-01, 9.722312e-01, 6.905814e-01, 1.983788e-01, 1.697025e-01, 6.085787e-01, 2.969733e-01, 8.337235e-01, 1.660322e-01, 2.346273e-01, 4.793638e-01, 1.345135e-01, 3.718764e-01, 4.351061e-01, 5.531684e-01, 8.39893…
1.400000e+00	5.168476e-02, 1.476115e-01, 1.674417e+00, 4.486315e-01, 1.042356e+00, 1.506346e+00, 1.315950e+00, 3.076259e-01, 7.573405e-01, 4.234061e-02, 9.641001e-01, 2.377271e-01, 1.230902e+00, 9.367878e-02, 1.030916e+00, 6.088369e-01, 1.757641e-01, 1.205492e-01, 5.660155e-01, 1.853447e-01, 7.448511e-01, 1.542673e-01, 1.370551e-01, 3.404206e-01, 8.014133e-02, 3.435777e-01, 4.844897e-01, 7.044700e-01, 7.54053…
1.600000e+00	4.947993e-02, 1.571445e-01, 1.386013e+00, 7.751856e-01, 9.094518e-01, 1.664768e+00, 1.356900e+00, 2.216868e-01, 7.096856e-01, 2.038178e-02, 1.020583e+00, 2.503716e-01, 1.131575e+00, 4.614212e-02, 8.053607e-01, 3.542356e-01, 1.120550e-01, 8.527010e-02, 5.192976e-01, 1.406180e-01, 8.474345e-01, 9.289269e-02, 1.012682e-01, 5.428907e-01, 4.442783e-02, 2.335981e-01, 4.540491e-01, 9.826465e-01, 7.18358…
1.800000e+00	5.874338e-02, 1.728674e-01, 1.909495e+00, 7.532785e-01, 9.841451e-01, 1.555824e+00, 1.535824e+00, 1.773120e-01, 7.435219e-01, 1.446405e-02, 1.224767e+00, 2.427026e-01, 8.283167e-01, 2.891125e-02, 9.685258e-01, 4.015993e-01, 7.763094e-02, 6.936915e-02, 3.807079e-01, 1.186240e-01, 9.386867e-01, 6.234947e-02, 6.388691e-02, 5.300130e-01, 2.595521e-02, 1.640017e-01, 5.903213e-01, 1.252227e+00, 6.44765…
2.000000e+00	5.230849e-02, 1.675124e-01, 1.568197e+00, 6.520005e-01, 9.474345e-01, 1.409750e+00, 1.449503e+00, 1.272161e-01, 9.540789e-01, 8.648810e-03, 1.329157e+00, 2.679515e-01, 7.993525e-01, 1.694007e-02, 1.057487e+00, 2.903957e-01, 7.099908e-02, 4.468420e-02, 3.317897e-01, 5.786329e-02, 1.093923e+00, 5.529999e-02, 4.801909e-02, 5.382159e-01, 1.487956e-02, 1.210160e-01, 5.604780e-01, 1.106676e+00, 8.35945…
0.000000e+00	5.504678e-01, 2.296733e+00, 2.280864e+00, 2.062184e+00, 9.222429e-01, 1.374879e+00, 1.301658e-01, 6.652015e-02, 8.639452e-01, 2.846237e+00, 3.971734e-01, 1.306048e+00, 1.709350e+00, 2.084063e+00, 2.098568e+00, 1.400160e+00, 1.732179e+00, 1.507104e+00, 2.355459e+00, 1.498435e+00, 9.066661e-01, 3.078864e+00, 5.762067e-01, 3.121388e-01, 1.806608e+00, 6.438929e-01, 1.025496e+00, 6.299364e-02, 1.16608…
2.000000e-01	3.613773e-01, 2.176722e+00, 1.806551e+00, 1.655781e+00, 6.734121e-01, 1.074694e+00, 1.126364e-01, 5.992820e-01, 6.648633e-01, 1.674928e+00, 6.905611e-01, 1.449467e+00, 1.284506e+00, 1.393169e+00, 1.065922e+00, 9.401199e-01, 1.151944e+00, 8.523305e-01, 1.720079e+00, 1.199717e+00, 4.631004e-01, 1.670453e+00, 3.724408e-01, 3.338509e-01, 1.294937e+00, 9.390425e-01, 7.295753e-01, 5.529666e-01, 9.67139…
4.000000e-01	4.298952e-01, 1.583528e+00, 2.141168e+00, 1.071358e+00, 5.468782e-01, 1.227216e+00, 1.443054e-01, 8.451197e-01, 9.535967e-01, 9.344652e-01, 9.145611e-01, 9.430905e-01, 9.658257e-01, 1.008115e+00, 7.892357e-01, 8.551782e-01, 7.342893e-01, 6.460930e-01, 1.280497e+00, 6.347156e-01, 3.512828e-01, 1.464254e+00, 2.263464e-01, 4.165071e-01, 8.446281e-01, 7.599791e-01, 4.128094e-01, 9.323111e-01, 8.20277…
6.000000e-01	6.073935e-01, 1.018888e+00, 1.994146e+00, 1.262086e+00, 6.399419e-01, 1.238250e+00, 3.765744e-01, 1.035816e+00, 1.099078e+00, 4.850732e-01, 1.092527e+00, 9.635599e-01, 9.698632e-01, 7.221162e-01, 8.408408e-01, 6.345221e-01, 4.105750e-01, 4.183237e-01, 8.482555e-01, 5.379003e-01, 5.145437e-01, 1.059277e+00, 1.740195e-01, 4.406078e-01, 4.716527e-01, 6.837267e-01, 2.518007e-01, 9.978173e-01, 9.58744…
8.000000e-01	6.221821e-01, 7.899317e-01, 1.859953e+00, 1.022628e+00, 5.456926e-01, 1.286193e+00, 5.557637e-01, 8.101315e-01, 1.237343e+00, 3.173319e-01, 1.236390e+00, 9.405466e-01, 9.701297e-01, 5.298527e-01, 8.734722e-01, 4.526953e-01, 3.230811e-01, 2.480900e-01, 7.851978e-01, 3.599318e-01, 6.567443e-01, 7.945404e-01, 1.390179e-01, 4.307175e-01, 2.714364e-01, 5.182196e-01, 1.832705e-01, 7.096066e-01, 8.11688…
1.000000e+00	7.288209e-01, 6.438928e-01, 1.802332e+00, 1.015655e+00, 6.096102e-01, 1.616301e+00, 7.989441e-01, 7.452618e-01, 1.062276e+00, 1.622739e-01, 1.139298e+00, 8.993742e-01, 7.433029e-01, 3.092026e-01, 9.085811e-01, 4.042689e-01, 2.229870e-01, 1.308593e-01, 7.190061e-01, 2.477967e-01, 7.798018e-01, 5.860277e-01, 8.463302e-02, 4.624293e-01, 1.843475e-01, 4.668444e-01, 1.307406e-01, 4.722956e-01, 8.87774…
1.200000e+00	7.005630e-01, 4.892167e-01, 1.697699e+00, 1.079540e+00, 7.487688e-01, 1.253378e+00, 8.279318e-01, 6.674274e-01, 9.082892e-01, 1.197528e-01, 1.067213e+00, 7.846823e-01, 7.350844e-01, 1.363348e-01, 1.061010e+00, 3.348452e-01, 1.627311e-01, 7.895589e-02, 6.562192e-01, 1.261120e-01, 8.598475e-01, 4.319152e-01, 6.154201e-02, 4.981209e-01, 9.581987e-02, 2.693003e-01, 1.658806e-01, 4.219879e-01, 8.63337…
1.400000e+00	7.041115e-01, 3.725943e-01, 2.167360e+00, 8.831377e-01, 1.011387e+00, 1.398236e+00, 7.540360e-01, 4.772232e-01, 6.631819e-01, 7.131094e-02, 1.314410e+00, 6.213646e-01, 8.472265e-01, 9.987568e-02, 1.019706e+00, 3.136429e-01, 8.439947e-02, 6.076428e-02, 6.722479e-01, 8.694536e-02, 7.947920e-01, 2.871650e-01, 4.402199e-02, 4.764938e-01, 7.114633e-02, 1.985364e-01, 2.045031e-01, 5.386766e-01, 9.27304…
1.600000e+00	8.488372e-01, 3.525944e-01, 2.093073e+00, 1.094378e+00, 8.913551e-01, 1.028203e+00, 1.223195e+00, 3.486348e-01, 7.034651e-01, 3.969681e-02, 1.031509e+00, 5.480313e-01, 6.264145e-01, 5.727811e-02, 1.000069e+00, 1.894212e-01, 7.975473e-02, 4.121209e-02, 5.877334e-01, 7.143166e-02, 9.315576e-01, 1.994983e-01, 3.038826e-02, 4.707863e-01, 2.848803e-02, 1.605573e-01, 2.889148e-01, 6.722744e-01, 8.84144…
1.800000e+00	7.337048e-01, 2.779496e-01, 2.445748e+00, 1.131919e+00, 1.032184e+00, 1.776110e+00, 1.251923e+00, 2.614929e-01, 7.235380e-01, 2.223120e-02, 1.016590e+00, 4.802169e-01, 6.418663e-01, 4.761595e-02, 1.187555e+00, 1.627280e-01, 5.478099e-02, 2.734096e-02, 5.660391e-01, 4.821721e-02, 7.158666e-01, 2.107376e-01, 3.784029e-02, 4.702440e-01, 1.646755e-02, 1.152733e-01, 3.758002e-01, 7.277611e-01, 9.04879…
2.000000e+00	8.224579e-01, 2.731800e-01, 2.326181e+00, 1.058651e+00, 8.488890e-01, 1.497484e+00, 1.181544e+00, 2.202994e-01, 8.973186e-01, 1.397004e-02, 1.245599e+00, 4.704404e-01, 4.728482e-01, 1.918970e-02, 1.043185e+00, 1.285002e-01, 4.173980e-02, 2.903088e-02, 6.110812e-01, 3.353420e-02, 8.320478e-01, 1.411934e-01, 5.300967e-02, 5.289215e-01, 1.263187e-02, 8.575970e-02, 3.858366e-01, 7.476166e-01, 7.78694…
0.000000e+00	5.720554e-02, 1.892773e+00, 2.667554e+00, 2.396028e+00, 1.252989e+00, 2.861873e+00, 2.593008e+00, 8.759515e-01, 1.766722e+00, 2.693421e+00, 9.581184e-03, 6.432785e-01, 2.136211e+00, 1.322497e+00, 7.301625e-01, 3.170757e+00, 1.641032e+00, 2.182493e+00, 4.730886e-01, 1.043437e+00, 2.117752e+00, 1.795026e+00, 1.686478e+00, 2.230642e+00, 1.792281e+00, 2.353876e+00, 1.868771e+00, 1.310718e+00, 5.64001…
2.000000e-01	3.387908e-01, 1.418069e+00, 2.303794e+00, 2.003975e+00, 9.500952e-01, 2.690624e+00, 2.232944e+00, 6.217963e-01, 1.690237e+00, 1.648105e+00, 3.770263e-01, 4.928661e-01, 2.142970e+00, 1.079611e+00, 8.235350e-01, 2.624592e+00, 1.680222e+00, 1.535483e+00, 3.073688e-01, 1.072224e+00, 1.190307e+00, 1.337690e+00, 1.270070e+00, 1.561533e+00, 1.543894e+00, 1.654224e+00, 1.446883e+00, 1.243256e+00, 4.84776…
4.000000e-01	4.800275e-01, 9.755834e-01, 1.547248e+00, 1.420490e+00, 9.781859e-01, 1.758920e+00, 1.776414e+00, 5.518858e-01, 1.726517e+00, 1.419751e+00, 7.114056e-01, 4.679784e-01, 1.820353e+00, 9.903664e-01, 7.798928e-01, 1.753053e+00, 1.270001e+00, 8.261577e-01, 3.386842e-01, 9.593947e-01, 8.084478e-01, 1.190125e+00, 1.014366e+00, 1.002690e+00, 1.131933e+00, 1.695719e+00, 1.237131e+00, 8.086093e-01, 3.25419…
6.000000e-01	6.220577e-01, 8.152603e-01, 2.470844e+00, 1.276135e+00, 9.967708e-01, 1.779450e+00, 1.377498e+00, 3.837554e-01, 1.743089e+00, 7.076646e-01, 1.168166e+00, 5.034253e-01, 1.652694e+00, 7.504916e-01, 8.838356e-01, 1.487062e+00, 8.550347e-01, 5.093077e-01, 4.242473e-01, 7.415395e-01, 7.704282e-01, 7.092411e-01, 4.795461e-01, 1.067612e+00, 8.374666e-01, 1.670542e+00, 9.242714e-01, 4.747154e-01, 3.04068…
8.000000e-01	6.803791e-01, 8.184755e-01, 2.573160e+00, 1.255863e+00, 9.692923e-01, 1.391739e+00, 1.402555e+00, 2.782027e-01, 1.180348e+00, 3.417838e-01, 1.017066e+00, 5.668861e-01, 1.834152e+00, 4.305600e-01, 9.644605e-01, 1.123849e+00, 7.159263e-01, 3.780044e-01, 5.161506e-01, 4.202247e-01, 7.488180e-01, 4.940892e-01, 5.327351e-01, 6.711407e-01, 7.781461e-01, 1.008949e+00, 9.625828e-01, 3.606764e-01, 4.33117…
1.000000e+00	7.001451e-01, 6.583719e-01, 2.240017e+00, 1.282899e+00, 1.091572e+00, 1.372590e+00, 1.383834e+00, 2.279289e-01, 1.109858e+00, 2.605533e-01, 1.218297e+00, 5.038843e-01, 1.398627e+00, 2.428839e-01, 7.432399e-01, 1.019958e+00, 5.094318e-01, 2.653007e-01, 5.112501e-01, 3.071031e-01, 9.098707e-01, 4.024209e-01, 3.340280e-01, 5.807222e-01, 5.687015e-01, 9.283468e-01, 8.046673e-01, 3.186595e-01, 6.20661…
1.200000e+00	7.829029e-01, 5.208588e-01, 1.823979e+00, 1.033861e+00, 1.218060e+00, 1.259532e+00, 1.254612e+00, 1.417765e-01, 9.570151e-01, 1.816179e-01, 1.153674e+00, 5.859539e-01, 1.453766e+00, 1.695440e-01, 9.643218e-01, 8.214651e-01, 3.335607e-01, 1.741534e-01, 5.107268e-01, 2.345854e-01, 8.718803e-01, 2.825983e-01, 2.371097e-01, 4.426727e-01, 4.188512e-01, 6.816377e-01, 8.684538e-01, 2.539559e-01, 5.64623…
1.400000e+00	6.923390e-01, 5.531053e-01, 2.079478e+00, 8.606765e-01, 1.135898e+00, 1.334378e+00, 1.425441e+00, 1.458413e-01, 8.395660e-01, 1.056200e-01, 1.214200e+00, 5.214074e-01, 1.268833e+00, 1.033998e-01, 9.819372e-01, 6.403961e-01, 1.859691e-01, 1.168513e-01, 6.648945e-01, 1.811625e-01, 8.694814e-01, 1.856727e-01, 2.587692e-01, 5.058551e-01, 2.731792e-01, 4.747171e-01, 7.087416e-01, 3.315175e-01, 6.92554…
1.600000e+00	8.132231e-01, 5.184274e-01, 2.602141e+00, 9.187539e-01, 1.416042e+00, 1.297017e+00, 1.851340e+00, 1.203529e-01, 6.404023e-01, 4.616742e-02, 1.212638e+00, 5.043920e-01, 1.036797e+00, 5.902498e-02, 9.364048e-01, 4.841446e-01, 1.384222e-01, 8.284544e-02, 6.338627e-01, 9.731517e-02, 8.672042e-01, 1.890669e-01, 2.205660e-01, 4.431377e-01, 1.899209e-01, 3.413786e-01, 7.806524e-01, 5.622562e-01, 6.90208…
1.800000e+00	7.237488e-01, 3.770657e-01, 2.161673e+00, 1.122099e+00, 1.138445e+00, 1.092901e+00, 1.703463e+00, 1.044560e-01, 6.943780e-01, 2.957943e-02, 1.064025e+00, 5.539059e-01, 1.015136e+00, 3.076144e-02, 7.878334e-01, 4.004378e-01, 1.035065e-01, 5.945115e-02, 5.872609e-01, 7.900265e-02, 9.298242e-01, 1.750920e-01, 2.040864e-01, 4.282272e-01, 1.200165e-01, 2.747474e-01, 5.979630e-01, 6.555592e-01, 6.92501…
2.000000e+00	8.246736e-01, 3.863034e-01, 1.702504e+00, 9.143243e-01, 1.040463e+00, 1.356073e+00, 1.373747e+00, 7.791298e-02, 8.309580e-01, 2.018283e-02, 1.344481e+00, 5.055837e-01, 7.377923e-01, 2.084245e-02, 9.740206e-01, 3.257986e-01, 7.587944e-02, 4.429646e-02, 5.291377e-01, 6.657431e-02, 9.017445e-01, 1.792073e-01, 2.633430e-01, 5.181557e-01, 8.914599e-02, 1.818112e-01, 5.905457e-01, 6.089599e-01, 7.08570…
0.000000e+00	1.018505e+00, 1.572619e+00, 2.427011e+00, 2.390531e+00, 5.413434e-01, 1.002256e+00, 1.356197e+00, 1.199066e+00, 1.348268e+00, 1.076413e+00, 2.628890e+00, 2.027607e+00, 4.472931e-01, 2.863709e+00, 1.467055e+00, 4.274209e-01, 1.192077e+00, 1.400684e+00, 2.307154e+00, 1.990773e+00, 2.316883e+00, 2.841959e+00, 1.588522e-01, 2.133461e+00, 1.321115e-01, 1.991313e+00, 2.324602e+00, 2.954789e+00, 2.01343…
2.000000e-01	7.917205e-01, 1.151422e+00, 1.448769e+00, 1.711269e+00, 9.296191e-01, 8.731365e-01, 1.210852e+00, 1.507087e+00, 1.507459e+00, 5.714199e-01, 2.544103e+00, 1.582688e+00, 5.911262e-01, 1.647418e+00, 9.419904e-01, 4.150536e-01, 1.200936e+00, 1.259975e+00, 1.718851e+00, 1.292221e+00, 1.441186e+00, 2.598367e+00, 1.536460e-01, 1.221164e+00, 3.390224e-01, 1.378692e+00, 1.350552e+00, 2.258183e+00, 1.54412…
4.000000e-01	8.519115e-01, 7.918365e-01, 1.612749e+00, 1.299827e+00, 8.037445e-01, 7.150785e-01, 1.443133e+00, 1.735901e+00, 1.958324e+00, 3.509011e-01, 1.982369e+00, 1.292184e+00, 7.112469e-01, 1.121399e+00, 6.086193e-01, 2.989494e-01, 1.047803e+00, 1.066521e+00, 9.331355e-01, 8.606801e-01, 8.216067e-01, 2.017966e+00, 1.411603e-01, 7.845649e-01, 5.270753e-01, 1.021815e+00, 1.316136e+00, 1.778796e+00, 1.53165…
6.000000e-01	6.823369e-01, 8.331250e-01, 1.271200e+00, 1.354939e+00, 9.537238e-01, 5.703377e-01, 1.242517e+00, 1.530007e+00, 1.929033e+00, 2.080242e-01, 1.515291e+00, 1.222988e+00, 9.896466e-01, 6.668607e-01, 7.538761e-01, 2.340232e-01, 6.616185e-01, 7.487466e-01, 7.397296e-01, 5.294659e-01, 7.672715e-01, 1.704727e+00, 8.820757e-02, 6.816910e-01, 5.024927e-01, 7.868597e-01, 1.234422e+00, 9.687055e-01, 1.01110…
8.000000e-01	7.501664e-01, 7.056455e-01, 1.476001e+00, 1.291924e+00, 1.013817e+00, 4.605853e-01, 1.334664e+00, 1.671308e+00, 2.078411e+00, 1.402821e-01, 1.304614e+00, 9.578255e-01, 9.092302e-01, 4.049718e-01, 8.185442e-01, 2.189157e-01, 4.351340e-01, 4.276375e-01, 5.675831e-01, 3.546247e-01, 8.855935e-01, 1.732556e+00, 8.335814e-02, 5.728645e-01, 3.490351e-01, 6.464691e-01, 9.868467e-01, 8.174142e-01, 1.08304…
1.000000e+00	5.993247e-01, 6.403106e-01, 1.223297e+00, 9.916881e-01, 9.751699e-01, 5.379735e-01, 1.393447e+00, 1.281876e+00, 2.091487e+00, 7.120958e-02, 1.397664e+00, 1.061750e+00, 9.075588e-01, 1.997607e-01, 8.390444e-01, 1.844446e-01, 3.193891e-01, 2.053971e-01, 6.021831e-01, 2.306429e-01, 9.578919e-01, 1.372264e+00, 8.732759e-02, 6.314389e-01, 2.113719e-01, 4.442898e-01, 7.605485e-01, 5.064169e-01, 1.00300…
1.200000e+00	6.206545e-01, 5.760760e-01, 1.382034e+00, 1.080896e+00, 1.227311e+00, 5.435405e-01, 1.377126e+00, 1.126379e+00, 2.041649e+00, 4.173522e-02, 1.414733e+00, 9.259764e-01, 1.113052e+00, 1.325003e-01, 1.058335e+00, 1.366011e-01, 2.246230e-01, 1.904630e-01, 5.354000e-01, 1.778061e-01, 1.110026e+00, 1.441758e+00, 6.412810e-02, 5.526882e-01, 1.027345e-01, 3.125013e-01, 6.958454e-01, 3.568577e-01, 9.97299…
1.400000e+00	5.886362e-01, 5.690140e-01, 1.698846e+00, 9.834789e-01, 9.708456e-01, 7.157201e-01, 1.329542e+00, 1.178798e+00, 1.539326e+00, 2.282843e-02, 1.576708e+00, 9.375055e-01, 1.299009e+00, 9.474128e-02, 9.446629e-01, 8.715769e-02, 1.607483e-01, 1.191773e-01, 4.493869e-01, 1.026127e-01, 8.779629e-01, 1.432124e+00, 5.795914e-02, 4.618571e-01, 6.909661e-02, 2.718007e-01, 7.233988e-01, 2.738058e-01, 8.61029…
1.600000e+00	6.510117e-01, 5.035220e-01, 1.931600e+00, 1.094621e+00, 9.316578e-01, 7.387198e-01, 1.610272e+00, 8.553314e-01, 1.100302e+00, 1.277047e-02, 1.411875e+00, 6.939875e-01, 1.028939e+00, 4.667722e-02, 1.037877e+00, 9.106376e-02, 1.174787e-01, 6.999682e-02, 5.868015e-01, 7.166029e-02, 1.052124e+00, 1.290038e+00, 7.352697e-02, 4.414871e-01, 3.348384e-02, 1.803089e-01, 6.970421e-01, 1.803591e-01, 7.81686…
1.800000e+00	7.121849e-01, 5.348752e-01, 1.899786e+00, 7.921764e-01, 1.125801e+00, 9.930302e-01, 1.256519e+00, 6.710077e-01, 1.056373e+00, 9.429498e-03, 1.257130e+00, 6.681344e-01, 1.250713e+00, 3.598539e-02, 1.066529e+00, 6.584831e-02, 7.847406e-02, 4.171632e-02, 6.313081e-01, 4.893952e-02, 8.610244e-01, 1.173123e+00, 8.073044e-02, 5.214742e-01, 2.181589e-02, 1.135923e-01, 7.803434e-01, 1.719962e-01, 8.55421…
2.000000e+00	7.348253e-01, 3.506231e-01, 1.952739e+00, 9.556837e-01, 1.135830e+00, 1.096551e+00, 1.471224e+00, 4.609077e-01, 1.084258e+00, 5.353284e-03, 1.152243e+00, 6.421372e-01, 8.904442e-01, 1.704797e-02, 8.686099e-01, 3.906668e-02, 5.603604e-02, 2.754564e-02, 5.630996e-01, 3.464344e-02, 1.018338e+00, 8.489337e-01, 1.163015e-01, 3.620442e-01, 1.616412e-02, 1.064326e-01, 5.613432e-01, 1.472456e-01, 8.05462…
0.000000e+00	3.456586e-01, 1.422928e+00, 1.290758e-01, 3.340284e+00, 2.775486e+00, 1.206456e+00, 2.090559e+00, 3.117958e+00, 2.043265e+00, 1.324534e+00, 1.474518e+00, 2.141034e+00, 3.131350e-02, 5.375780e-01, 8.296745e-01, 2.421695e+00, 3.856056e-02, 1.531087e-01, 5.036261e-01, 2.469577e+00, 1.611927e+00, 1.277999e+00, 3.485483e+00, 2.067622e+00, 9.256183e-01, 2.463770e+00, 2.115845e+00, 5.911733e-01, 1.29567…
2.000000e-01	1.924806e-01, 1.358266e+00, 4.803604e-01, 2.228110e+00, 2.323164e+00, 1.131263e+00, 1.571811e+00, 2.271620e+00, 2.161696e+00, 1.241315e+00, 8.026443e-01, 1.900710e+00, 2.909277e-01, 4.920570e-01, 4.449191e-01, 1.957595e+00, 2.988949e-01, 3.381631e-01, 6.224254e-01, 1.759217e+00, 1.281117e+00, 8.618792e-01, 2.285314e+00, 1.117198e+00, 6.228082e-01, 1.981113e+00, 1.524741e+00, 3.556211e-01, 1.25199…
4.000000e-01	1.464158e-01, 1.338440e+00, 9.084224e-01, 1.301323e+00, 2.379194e+00, 8.372617e-01, 1.301828e+00, 2.260273e+00, 2.393373e+00, 1.099401e+00, 5.520061e-01, 1.637217e+00, 6.076185e-01, 6.718091e-01, 2.682907e-01, 2.059770e+00, 3.316674e-01, 2.940699e-01, 6.248644e-01, 1.907455e+00, 1.053972e+00, 8.126861e-01, 1.990912e+00, 6.209180e-01, 8.020344e-01, 1.521392e+00, 1.239330e+00, 3.007630e-01, 1.35761…
6.000000e-01	2.773936e-01, 1.029972e+00, 1.269993e+00, 9.807664e-01, 1.856185e+00, 7.203276e-01, 1.468818e+00, 2.622375e+00, 1.354760e+00, 8.790341e-01, 3.959738e-01, 1.535165e+00, 5.607923e-01, 3.965625e-01, 1.546404e-01, 1.645136e+00, 1.926854e-01, 2.829061e-01, 6.405619e-01, 1.731952e+00, 1.124448e+00, 8.959736e-01, 1.259615e+00, 4.305523e-01, 7.341747e-01, 9.492670e-01, 1.151080e+00, 2.950021e-01, 1.08184…
8.000000e-01	3.750984e-01, 8.025206e-01, 1.408350e+00, 9.840077e-01, 1.501011e+00, 4.001096e-01, 1.193627e+00, 2.411666e+00, 1.357110e+00, 6.369684e-01, 2.595021e-01, 1.377443e+00, 7.809418e-01, 2.777546e-01, 1.112901e-01, 1.265850e+00, 1.251123e-01, 1.508675e-01, 5.990307e-01, 1.435586e+00, 9.407070e-01, 1.167934e+00, 8.855706e-01, 3.145127e-01, 6.479376e-01, 8.381402e-01, 8.621735e-01, 5.947671e-01, 9.73941…
1.000000e+00	5.482480e-01, 7.507451e-01, 1.835249e+00, 1.007672e+00, 1.847374e+00, 4.913834e-01, 1.312983e+00, 2.274781e+00, 1.064989e+00, 5.423970e-01, 2.043483e-01, 1.333399e+00, 9.913404e-01, 2.657326e-01, 6.401708e-02, 1.130019e+00, 1.066635e-01, 9.913381e-02, 5.998198e-01, 1.028766e+00, 7.909592e-01, 1.221123e+00, 7.065968e-01, 4.397331e-01, 3.934097e-01, 5.616474e-01, 7.162619e-01, 9.638669e-01, 9.97354…
1.200000e+00	6.469877e-01, 8.634116e-01, 1.167566e+00, 9.554228e-01, 1.756683e+00, 6.332710e-01, 1.145542e+00, 2.367709e+00, 9.487148e-01, 3.482048e-01, 1.367530e-01, 1.059814e+00, 8.989481e-01, 1.477900e-01, 2.343294e-01, 8.413448e-01, 6.176546e-02, 6.173363e-02, 3.770271e-01, 8.285473e-01, 8.893012e-01, 1.294703e+00, 7.006319e-01, 4.258962e-01, 2.529286e-01, 3.560324e-01, 7.630201e-01, 8.174717e-01, 8.42771…
1.400000e+00	8.462100e-01, 7.602893e-01, 1.205719e+00, 8.821497e-01, 1.532448e+00, 6.345299e-01, 1.220300e+00, 1.507473e+00, 7.602206e-01, 2.228576e-01, 9.663486e-02, 9.814751e-01, 6.074717e-01, 7.705197e-02, 4.921570e-01, 5.639928e-01, 5.048191e-02, 4.108251e-02, 3.164841e-01, 5.222479e-01, 9.722763e-01, 1.148065e+00, 6.424924e-01, 3.463122e-01, 1.735701e-01, 3.375429e-01, 6.496869e-01, 1.285473e+00, 8.43398…
1.600000e+00	5.954032e-01, 6.107960e-01, 1.060983e+00, 9.153423e-01, 1.688993e+00, 9.519992e-01, 1.260530e+00, 1.485191e+00, 6.272474e-01, 1.345576e-01, 7.462146e-02, 8.073621e-01, 6.146977e-01, 4.537606e-02, 6.367777e-01, 6.611810e-01, 3.460724e-02, 2.541277e-02, 1.762084e-01, 3.644283e-01, 9.250395e-01, 9.766149e-01, 5.204842e-01, 3.710460e-01, 1.040773e-01, 3.198775e-01, 6.488323e-01, 1.254882e+00, 7.58503…
1.800000e+00	3.946142e-01, 5.551805e-01, 8.748410e-01, 5.898852e-01, 1.474698e+00, 8.288139e-01, 1.389855e+00, 1.137676e+00, 4.463764e-01, 9.442711e-02, 5.052663e-02, 7.785246e-01, 4.766483e-01, 2.785318e-02, 7.627667e-01, 7.338098e-01, 2.422963e-02, 1.326679e-02, 1.249124e-01, 3.376014e-01, 8.929230e-01, 1.210724e+00, 4.301145e-01, 4.068014e-01, 4.395551e-02, 1.880708e-01, 7.024463e-01, 1.364230e+00, 8.90909…
2.000000e+00	1.873597e-01, 5.332089e-01, 6.823024e-01, 5.195324e-01, 1.313605e+00, 1.002151e+00, 1.309444e+00, 9.937450e-01, 3.135150e-01, 5.447717e-02, 2.799219e-02, 7.325854e-01, 4.015449e-01, 1.762490e-02, 7.780806e-01, 8.591413e-01, 2.033092e-02, 1.058064e-02, 7.653444e-02, 1.851038e-01, 9.155003e-01, 1.108027e+00, 3.378361e-01, 3.966764e-01, 3.098538e-02, 1.449380e-01, 6.554271e-01, 1.674768e+00, 9.14677…
0.000000e+00	9.177745e-01, 2.729095e+00, 6.698579e-01, 2.170754e+00, 7.921405e-01, 2.897813e+00, 2.869512e+00, 1.649755e-01, 1.639393e+00, 7.523459e-01, 2.722930e+00, 2.440269e+00, 2.629005e+00, 5.824236e-01, 7.228616e-01, 2.369510e+00, 5.339710e-02, 2.146291e+00, 7.075510e-01, 2.162417e+00, 2.980954e+00, 1.104767e-01, 3.514570e-01, 1.878695e+00, 7.286689e-01, 5.329037e-01, 2.510113e+00, 7.046697e-01, 1.28238…
2.000000e-01	6.631567e-01, 2.201843e+00, 9.234265e-01, 1.413268e+00, 8.074993e-01, 2.642909e+00, 2.355696e+00, 6.023049e-01, 2.015859e+00, 4.558962e-01, 1.717372e+00, 1.700453e+00, 2.459045e+00, 3.811111e-01, 4.212748e-01, 2.003784e+00, 3.211947e-01, 1.642881e+00, 6.777452e-01, 1.374572e+00, 2.221114e+00, 8.033470e-02, 2.520753e-01, 1.361660e+00, 5.242842e-01, 3.408406e-01, 2.532567e+00, 5.836336e-01, 9.32237…
4.000000e-01	6.839460e-01, 1.821240e+00, 1.298591e+00, 8.163090e-01, 9.190856e-01, 1.892205e+00, 1.860569e+00, 9.186351e-01, 1.789043e+00, 3.260703e-01, 1.059554e+00, 1.477558e+00, 1.871262e+00, 2.398128e-01, 2.486242e-01, 1.813892e+00, 3.674863e-01, 1.125449e+00, 6.240662e-01, 1.032800e+00, 1.536888e+00, 5.121136e-02, 2.062170e-01, 7.927668e-01, 6.181254e-01, 3.508622e-01, 1.768251e+00, 3.865759e-01, 1.18617…
6.000000e-01	6.752821e-01, 1.596726e+00, 1.276769e+00, 3.733496e-01, 9.977913e-01, 1.505760e+00, 2.171220e+00, 1.216100e+00, 1.265321e+00, 1.382014e-01, 1.007349e+00, 1.250021e+00, 1.670372e+00, 1.241480e-01, 1.951355e-01, 1.438904e+00, 3.443270e-01, 9.254897e-01, 6.038065e-01, 5.813377e-01, 1.193769e+00, 3.410352e-02, 1.571945e-01, 7.907886e-01, 6.610801e-01, 2.367486e-01, 1.201295e+00, 2.503276e-01, 8.88799…
8.000000e-01	7.711635e-01, 1.186686e+00, 1.780465e+00, 4.725025e-01, 1.167654e+00, 1.283818e+00, 1.502170e+00, 1.155207e+00, 1.111398e+00, 9.894952e-02, 5.999485e-01, 1.457875e+00, 1.724268e+00, 7.266661e-02, 4.175793e-01, 1.057972e+00, 2.143282e-01, 5.589119e-01, 5.664748e-01, 4.141664e-01, 1.121015e+00, 7.800311e-02, 1.397082e-01, 6.286392e-01, 5.178479e-01, 1.912725e-01, 1.035446e+00, 4.608628e-01, 1.06921…
1.000000e+00	6.734890e-01, 9.698826e-01, 1.782746e+00, 5.964563e-01, 1.031645e+00, 8.993899e-01, 1.710004e+00, 1.418760e+00, 8.992988e-01, 5.014260e-02, 8.665476e-01, 1.129277e+00, 1.776795e+00, 5.014329e-02, 6.979094e-01, 9.252125e-01, 1.622599e-01, 2.972556e-01, 5.841888e-01, 2.787782e-01, 1.152532e+00, 2.327955e-01, 1.288881e-01, 6.170893e-01, 3.026671e-01, 1.524856e-01, 8.483538e-01, 7.838234e-01, 9.78390…
1.200000e+00	6.364009e-01, 8.655164e-01, 1.751281e+00, 8.624370e-01, 9.829590e-01, 7.850903e-01, 1.899989e+00, 1.521902e+00, 7.395942e-01, 2.933155e-02, 1.040231e+00, 1.043203e+00, 1.327759e+00, 3.564152e-02, 7.955046e-01, 7.369767e-01, 1.060318e-01, 1.944882e-01, 4.788143e-01, 1.869433e-01, 1.048727e+00, 4.708988e-01, 1.307456e-01, 5.026943e-01, 2.441953e-01, 1.300663e-01, 8.322763e-01, 1.012015e+00, 8.33815…
1.400000e+00	6.835129e-01, 8.099044e-01, 1.559188e+00, 8.369974e-01, 1.237816e+00, 7.903249e-01, 1.476053e+00, 1.698367e+00, 8.161468e-01, 1.811308e-02, 1.135888e+00, 1.058217e+00, 1.222237e+00, 2.093934e-02, 7.111284e-01, 5.998629e-01, 9.013821e-02, 1.149394e-01, 4.301514e-01, 1.312266e-01, 1.004855e+00, 7.250155e-01, 1.701306e-01, 4.791255e-01, 1.423606e-01, 8.860350e-02, 9.689568e-01, 1.195360e+00, 8.55945…
1.600000e+00	7.746059e-01, 6.573769e-01, 1.258537e+00, 9.125044e-01, 1.183731e+00, 7.916547e-01, 1.256580e+00, 1.436805e+00, 1.072617e+00, 1.497160e-02, 9.981448e-01, 1.041174e+00, 9.411585e-01, 1.099045e-02, 9.413216e-01, 3.634036e-01, 6.174662e-02, 8.502423e-02, 3.731458e-01, 9.810324e-02, 9.863070e-01, 8.319841e-01, 1.742374e-01, 4.473511e-01, 6.978908e-02, 6.202532e-02, 7.777266e-01, 1.155487e+00, 9.65053…
1.800000e+00	5.698979e-01, 7.272498e-01, 1.364878e+00, 7.078435e-01, 1.166399e+00, 8.213709e-01, 1.713052e+00, 1.227843e+00, 1.001598e+00, 6.241515e-03, 1.050953e+00, 8.464868e-01, 7.763784e-01, 6.201598e-03, 1.125687e+00, 3.662944e-01, 4.606584e-02, 5.269223e-02, 3.617587e-01, 5.478090e-02, 9.363210e-01, 1.023888e+00, 9.237592e-02, 4.774357e-01, 4.883761e-02, 4.308259e-02, 7.138748e-01, 9.108028e-01, 8.79279…
2.000000e+00	2.899991e-01, 6.474846e-01, 1.546447e+00, 8.488622e-01, 1.130153e+00, 8.313505e-01, 1.800081e+00, 1.086028e+00, 1.187044e+00, 4.668899e-03, 1.222233e+00, 8.268700e-01, 9.071064e-01, 4.281616e-03, 1.027064e+00, 2.549170e-01, 4.072933e-02, 3.508862e-02, 3.028669e-01, 4.433920e-02, 8.763497e-01, 9.604523e-01, 8.296565e-02, 4.325056e-01, 3.192437e-02, 3.167684e-02, 5.930490e-01, 9.257652e-01, 8.42480…
