# Supplementary material for: Inference of Vohradský's Models of Genetic Networks by Solving Two-Dimensional Function Optimization Problems
Source: PLoS One. 2013 Dec 30;8(12):e83308. doi: 10.1371/journal.pone.0083308 (PMC3875442; doi:10.1371/journal.pone.0083308)
Supplement: Text S2 — Time-series data used in the ‘Inference in noisy environment’ section (compressed by gzip). (GZ) [file pone.0083308.s002.gz › time_series_data/gene30/50sets/tc.dat354]

Time "G0" "G1" "G2" "G3" "G4" "G5" "G6" "G7" "G8" "G9" "G10" "G11" "G12" "G13" "G14" "G15" "G16" "G17" "G18" "G19" "G20" "G21" "G22" "G23" "G24" "G25" "G26" "G27" "G28" "G29"
0.000000e+00	9.948203e-01, 2.988520e+00, 2.150178e+00, 2.607084e+00, 2.322031e+00, 6.843985e-01, 3.184884e+00, 1.538678e+00, 1.467881e+00, 6.585452e-01, 1.470895e+00, 2.093792e+00, 1.839518e+00, 1.470900e+00, 2.669848e+00, 1.174594e+00, 1.389038e+00, 1.205418e+00, 3.583598e+00, 7.293016e-01, 2.410446e-01, 1.838514e-01, 1.909189e+00, 4.780736e-01, 2.298592e+00, 1.396774e-01, 2.039625e-01, 1.696598e+00, 1.30197…
2.000000e-01	7.897526e-01, 2.378032e+00, 1.965458e+00, 2.041865e+00, 1.228276e+00, 6.174401e-01, 2.579535e+00, 1.015768e+00, 1.584426e+00, 4.541132e-01, 7.914709e-01, 1.746573e+00, 1.388379e+00, 1.366666e+00, 1.364263e+00, 6.857849e-01, 9.756714e-01, 9.785496e-01, 2.411447e+00, 8.803311e-01, 3.744549e-01, 1.404166e-01, 1.712023e+00, 6.758578e-01, 1.530638e+00, 7.720103e-02, 4.504674e-01, 1.387361e+00, 1.00477…
4.000000e-01	6.871209e-01, 2.305746e+00, 2.076759e+00, 1.493929e+00, 1.165222e+00, 4.758895e-01, 1.476937e+00, 6.905025e-01, 1.332504e+00, 3.859292e-01, 4.655349e-01, 1.650175e+00, 1.158099e+00, 1.169269e+00, 1.209599e+00, 7.907569e-01, 4.893518e-01, 6.589116e-01, 1.933022e+00, 1.093093e+00, 5.276215e-01, 9.479322e-02, 1.977159e+00, 5.891520e-01, 9.782409e-01, 4.621976e-02, 4.981853e-01, 1.081363e+00, 1.12739…
6.000000e-01	7.707794e-01, 1.891456e+00, 1.964234e+00, 9.772705e-01, 1.156153e+00, 4.482907e-01, 1.764698e+00, 7.735135e-01, 1.085443e+00, 5.624532e-01, 3.049179e-01, 1.641618e+00, 1.017880e+00, 1.059944e+00, 8.358576e-01, 6.374748e-01, 3.120911e-01, 3.997156e-01, 1.878700e+00, 1.215522e+00, 4.857386e-01, 1.358612e-01, 1.862360e+00, 9.156668e-01, 4.416369e-01, 5.758622e-02, 4.949377e-01, 7.390289e-01, 1.14791…
8.000000e-01	9.486152e-01, 1.250687e+00, 1.893774e+00, 7.332212e-01, 1.013465e+00, 5.796468e-01, 1.358702e+00, 7.623065e-01, 8.286998e-01, 6.704766e-01, 1.765333e-01, 1.182674e+00, 1.005010e+00, 8.179604e-01, 8.726365e-01, 6.410101e-01, 1.636415e-01, 2.647972e-01, 1.712654e+00, 1.341943e+00, 4.422155e-01, 3.213162e-01, 1.525576e+00, 7.317384e-01, 3.390572e-01, 8.062184e-02, 4.438716e-01, 5.812916e-01, 1.30143…
1.000000e+00	1.116262e+00, 1.190128e+00, 2.266199e+00, 3.532644e-01, 1.045234e+00, 5.378000e-01, 1.169319e+00, 7.433966e-01, 6.045587e-01, 6.777433e-01, 1.187337e-01, 1.199154e+00, 1.040307e+00, 7.240622e-01, 6.951348e-01, 6.435489e-01, 1.098798e-01, 1.474893e-01, 1.386238e+00, 1.391502e+00, 2.879193e-01, 4.642644e-01, 1.795677e+00, 5.323567e-01, 1.601745e-01, 1.377328e-01, 3.872512e-01, 3.487340e-01, 1.22266…
1.200000e+00	9.906775e-01, 8.629716e-01, 2.122650e+00, 2.853400e-01, 1.077332e+00, 5.105006e-01, 1.162742e+00, 7.406128e-01, 4.738950e-01, 7.556756e-01, 8.827954e-02, 1.328489e+00, 9.295637e-01, 4.335390e-01, 6.867586e-01, 5.539330e-01, 5.807997e-02, 7.661212e-02, 1.340154e+00, 1.504036e+00, 2.108930e-01, 7.616075e-01, 1.509036e+00, 5.002367e-01, 8.661627e-02, 1.429289e-01, 2.419310e-01, 2.709434e-01, 1.07090…
1.400000e+00	1.242233e+00, 7.323113e-01, 2.258212e+00, 1.582062e-01, 1.219990e+00, 5.332574e-01, 1.239593e+00, 8.438420e-01, 2.960107e-01, 9.934225e-01, 8.733932e-02, 9.638259e-01, 1.002468e+00, 4.310724e-01, 6.374952e-01, 5.649057e-01, 4.346564e-02, 4.636272e-02, 1.314452e+00, 1.347543e+00, 1.501595e-01, 7.199683e-01, 1.615991e+00, 3.735403e-01, 4.821673e-02, 1.711926e-01, 2.187585e-01, 1.780821e-01, 8.48589…
1.600000e+00	1.454148e+00, 4.180142e-01, 1.847186e+00, 1.108545e-01, 1.183337e+00, 5.122798e-01, 8.419466e-01, 7.262365e-01, 2.335081e-01, 9.366625e-01, 1.268089e-01, 1.085285e+00, 8.503086e-01, 2.771420e-01, 7.202715e-01, 5.472797e-01, 2.537075e-02, 3.471673e-02, 1.525450e+00, 1.535949e+00, 8.424855e-02, 8.004240e-01, 1.483511e+00, 2.498085e-01, 2.739339e-02, 1.925960e-01, 1.498675e-01, 1.276676e-01, 9.45703…
1.800000e+00	1.233408e+00, 3.834019e-01, 2.210002e+00, 6.401864e-02, 1.106331e+00, 4.224807e-01, 7.215596e-01, 8.791298e-01, 1.716227e-01, 9.291785e-01, 1.646554e-01, 8.936145e-01, 9.120343e-01, 2.649810e-01, 5.939901e-01, 5.224724e-01, 2.192986e-02, 2.783267e-02, 1.458308e+00, 1.503612e+00, 6.182098e-02, 1.024863e+00, 1.454344e+00, 1.971750e-01, 1.801182e-02, 1.856698e-01, 8.924641e-02, 9.116126e-02, 1.10086…
2.000000e+00	1.196631e+00, 3.308177e-01, 1.778937e+00, 4.201764e-02, 9.138174e-01, 3.483633e-01, 7.414440e-01, 6.614384e-01, 1.484829e-01, 9.050236e-01, 2.118798e-01, 8.185126e-01, 1.103004e+00, 1.927711e-01, 6.765909e-01, 5.783634e-01, 1.385378e-02, 2.030176e-02, 1.256395e+00, 1.323133e+00, 3.472387e-02, 9.419133e-01, 1.892862e+00, 1.869792e-01, 1.092860e-02, 1.671557e-01, 6.620978e-02, 5.683636e-02, 1.34880…
0.000000e+00	2.170366e+00, 2.233798e+00, 1.924512e+00, 1.531564e+00, 1.409169e+00, 2.823112e-01, 3.262660e+00, 1.056293e+00, 2.210257e+00, 6.877922e-01, 7.862596e-01, 1.271955e+00, 3.332736e-01, 7.099644e-01, 2.190253e+00, 1.266349e+00, 1.230893e+00, 6.461729e-01, 2.201058e+00, 1.856032e+00, 2.844916e+00, 1.454982e+00, 2.767785e+00, 2.082143e+00, 2.165139e+00, 2.326009e-01, 1.231905e+00, 2.307288e+00, 2.63991…
2.000000e-01	1.418943e+00, 2.187001e+00, 1.464924e+00, 1.075866e+00, 1.001985e+00, 1.948285e-01, 2.117785e+00, 6.844405e-01, 2.208140e+00, 4.079550e-01, 6.535040e-01, 9.007100e-01, 4.988639e-01, 8.815674e-01, 1.137928e+00, 1.088113e+00, 7.295360e-01, 7.186395e-01, 1.749110e+00, 1.451931e+00, 1.950211e+00, 1.061817e+00, 1.753097e+00, 1.269302e+00, 1.355045e+00, 2.246873e-01, 9.862047e-01, 1.904092e+00, 1.75837…
4.000000e-01	8.514287e-01, 1.625640e+00, 1.585527e+00, 1.035348e+00, 7.751184e-01, 2.325741e-01, 1.652918e+00, 6.169329e-01, 1.920592e+00, 1.962019e-01, 4.064072e-01, 9.150413e-01, 4.891014e-01, 5.450940e-01, 9.569133e-01, 9.450211e-01, 4.825614e-01, 5.383320e-01, 2.036800e+00, 1.282555e+00, 1.188790e+00, 1.009845e+00, 1.269314e+00, 7.587134e-01, 7.421181e-01, 3.285666e-01, 8.832135e-01, 1.609367e+00, 1.60938…
6.000000e-01	6.743398e-01, 1.301732e+00, 1.656649e+00, 6.533666e-01, 9.131253e-01, 2.568616e-01, 1.004010e+00, 5.724026e-01, 1.676443e+00, 1.912150e-01, 3.500404e-01, 6.586589e-01, 5.074011e-01, 5.044979e-01, 6.347423e-01, 6.804289e-01, 2.194408e-01, 3.570995e-01, 1.680290e+00, 1.490305e+00, 6.644167e-01, 9.369514e-01, 1.143076e+00, 8.549530e-01, 4.408084e-01, 4.303780e-01, 7.736765e-01, 8.545930e-01, 1.43320…
8.000000e-01	8.918403e-01, 1.298411e+00, 1.200044e+00, 4.304185e-01, 1.005794e+00, 2.668686e-01, 9.731981e-01, 7.612508e-01, 1.459748e+00, 2.939182e-01, 3.972554e-01, 7.407670e-01, 5.502848e-01, 3.594264e-01, 6.230540e-01, 7.365450e-01, 1.455516e-01, 2.274273e-01, 1.716921e+00, 1.169367e+00, 4.629453e-01, 7.863186e-01, 1.066570e+00, 7.413312e-01, 2.418929e-01, 4.964098e-01, 5.924068e-01, 9.230116e-01, 1.35962…
1.000000e+00	9.914557e-01, 8.230315e-01, 1.737244e+00, 2.965975e-01, 9.783099e-01, 2.830294e-01, 7.537064e-01, 6.710317e-01, 1.096138e+00, 5.035952e-01, 4.037552e-01, 8.898682e-01, 7.367430e-01, 3.058156e-01, 7.583488e-01, 6.531668e-01, 7.760268e-02, 1.616142e-01, 1.304340e+00, 1.136881e+00, 3.902832e-01, 8.950706e-01, 1.409514e+00, 5.117839e-01, 1.404910e-01, 4.566253e-01, 3.385291e-01, 6.575989e-01, 1.15434…
1.200000e+00	1.107174e+00, 7.487986e-01, 1.755777e+00, 1.999024e-01, 1.103690e+00, 3.361718e-01, 4.554620e-01, 7.839114e-01, 8.080312e-01, 5.745557e-01, 4.644200e-01, 6.383257e-01, 5.347274e-01, 2.910094e-01, 5.936907e-01, 5.513842e-01, 5.218543e-02, 1.269869e-01, 1.486813e+00, 1.525213e+00, 2.717349e-01, 1.091628e+00, 1.468729e+00, 4.524684e-01, 7.399060e-02, 4.257387e-01, 2.942172e-01, 4.711190e-01, 1.18748…
1.400000e+00	1.144115e+00, 7.513196e-01, 1.862422e+00, 1.100231e-01, 1.031289e+00, 3.197471e-01, 4.534086e-01, 8.034636e-01, 5.047496e-01, 6.853466e-01, 3.854691e-01, 7.580489e-01, 7.073012e-01, 2.038569e-01, 6.039932e-01, 6.467688e-01, 3.245825e-02, 9.521710e-02, 1.288198e+00, 1.323562e+00, 1.532076e-01, 8.663144e-01, 1.511305e+00, 3.756920e-01, 4.134140e-02, 4.385204e-01, 1.669835e-01, 2.456566e-01, 1.10545…
1.600000e+00	1.216120e+00, 5.286544e-01, 1.815217e+00, 6.947055e-02, 1.015335e+00, 2.921784e-01, 3.493478e-01, 7.466280e-01, 4.118290e-01, 7.219821e-01, 3.966228e-01, 7.127920e-01, 7.423496e-01, 1.538313e-01, 5.730099e-01, 6.168192e-01, 2.161766e-02, 8.401766e-02, 1.440537e+00, 1.661247e+00, 9.005377e-02, 9.024944e-01, 1.441668e+00, 2.796118e-01, 2.554853e-02, 3.315231e-01, 1.442109e-01, 1.990068e-01, 1.37963…
1.800000e+00	1.350387e+00, 3.808603e-01, 1.926709e+00, 4.235147e-02, 1.174312e+00, 3.078819e-01, 2.172860e-01, 6.892265e-01, 3.326711e-01, 8.893241e-01, 4.099519e-01, 6.391683e-01, 7.982196e-01, 1.382278e-01, 6.073273e-01, 5.864376e-01, 1.482324e-02, 6.844123e-02, 1.494881e+00, 1.559810e+00, 7.666748e-02, 9.614216e-01, 1.355196e+00, 2.384234e-01, 1.768728e-02, 3.250450e-01, 9.344658e-02, 1.691243e-01, 9.55662…
2.000000e+00	1.248995e+00, 3.630799e-01, 1.657006e+00, 2.952139e-02, 1.010792e+00, 2.926844e-01, 2.307289e-01, 7.929694e-01, 2.368815e-01, 8.407937e-01, 4.344635e-01, 6.385055e-01, 8.841823e-01, 9.076626e-02, 6.250093e-01, 5.062689e-01, 1.243090e-02, 5.781573e-02, 1.369692e+00, 1.326556e+00, 3.958974e-02, 1.021475e+00, 1.576815e+00, 1.976429e-01, 1.094162e-02, 2.664661e-01, 7.247835e-02, 1.041454e-01, 1.14005…
0.000000e+00	2.482223e-01, 6.997097e-01, 1.791713e+00, 1.460530e+00, 3.518805e-01, 1.590904e+00, 2.127178e+00, 1.628174e+00, 1.493122e+00, 2.803845e+00, 2.523802e+00, 2.767180e+00, 1.687349e+00, 1.105840e+00, 2.520676e+00, 9.560011e-01, 1.041880e-01, 1.148532e+00, 1.368751e-01, 1.521964e+00, 1.682172e-01, 7.368822e-01, 4.467190e-01, 1.092658e+00, 2.508690e+00, 1.341221e+00, 7.813674e-01, 1.539701e+00, 2.02652…
2.000000e-01	6.193184e-01, 6.162580e-01, 1.664475e+00, 9.000575e-01, 3.029474e-01, 1.151038e+00, 2.441724e+00, 1.009428e+00, 1.647045e+00, 1.920533e+00, 1.774696e+00, 1.960830e+00, 1.445193e+00, 1.347542e+00, 1.799176e+00, 4.569088e-01, 5.436856e-02, 7.667439e-01, 2.569419e-01, 1.672573e+00, 3.190832e-01, 6.306077e-01, 8.292811e-01, 8.810899e-01, 1.403998e+00, 1.106907e+00, 6.601345e-01, 1.357294e+00, 1.77546…
4.000000e-01	7.519522e-01, 5.359176e-01, 1.482908e+00, 5.767444e-01, 7.064577e-01, 8.535899e-01, 2.174981e+00, 7.668831e-01, 1.242155e+00, 1.090045e+00, 1.089298e+00, 2.186325e+00, 1.118645e+00, 1.031662e+00, 1.375557e+00, 3.515909e-01, 3.075178e-02, 6.799285e-01, 4.334821e-01, 1.674221e+00, 3.885734e-01, 6.693295e-01, 1.147642e+00, 8.984659e-01, 1.071097e+00, 1.246013e+00, 3.638661e-01, 8.874775e-01, 1.41506…
6.000000e-01	8.990617e-01, 4.147871e-01, 1.717912e+00, 3.726722e-01, 7.882373e-01, 7.578790e-01, 1.577437e+00, 7.829845e-01, 8.626397e-01, 1.127432e+00, 5.249824e-01, 1.736258e+00, 1.207044e+00, 8.477661e-01, 9.805232e-01, 1.911664e-01, 2.191693e-02, 3.315115e-01, 5.790121e-01, 1.644057e+00, 3.652226e-01, 7.219908e-01, 1.189864e+00, 8.775026e-01, 6.924305e-01, 9.728112e-01, 2.238654e-01, 6.375570e-01, 1.38431…
8.000000e-01	1.099022e+00, 3.629580e-01, 1.706904e+00, 1.974587e-01, 9.842431e-01, 5.614619e-01, 1.405496e+00, 8.667660e-01, 7.914210e-01, 9.774045e-01, 3.472350e-01, 1.264893e+00, 1.119996e+00, 6.320445e-01, 8.853476e-01, 1.244459e-01, 9.810731e-03, 1.915048e-01, 8.829336e-01, 1.460154e+00, 2.865715e-01, 7.976824e-01, 1.579498e+00, 6.464660e-01, 3.901420e-01, 8.260043e-01, 1.250613e-01, 4.928436e-01, 1.30044…
1.000000e+00	1.092926e+00, 3.008649e-01, 1.865771e+00, 1.362204e-01, 1.204456e+00, 5.558283e-01, 1.538724e+00, 6.969808e-01, 5.380882e-01, 9.495434e-01, 2.209616e-01, 1.503058e+00, 8.541118e-01, 5.520880e-01, 7.340097e-01, 1.197345e-01, 7.813851e-03, 1.203630e-01, 8.686840e-01, 1.472361e+00, 1.847969e-01, 8.762764e-01, 1.305680e+00, 4.809795e-01, 2.284105e-01, 7.019846e-01, 9.020315e-02, 3.098142e-01, 1.07834…
1.200000e+00	1.080939e+00, 1.832398e-01, 1.547015e+00, 9.008723e-02, 9.668669e-01, 3.472121e-01, 1.406976e+00, 7.940930e-01, 3.696518e-01, 9.996099e-01, 1.317755e-01, 1.234293e+00, 8.602772e-01, 4.323928e-01, 7.192890e-01, 1.540334e-01, 5.350158e-03, 7.568968e-02, 9.271613e-01, 1.431903e+00, 1.301973e-01, 9.486309e-01, 1.360670e+00, 3.916555e-01, 1.335364e-01, 4.868303e-01, 6.070413e-02, 2.161953e-01, 1.15213…
1.400000e+00	1.301282e+00, 1.621572e-01, 1.958633e+00, 5.651439e-02, 1.018054e+00, 3.664884e-01, 1.107376e+00, 8.279823e-01, 2.897489e-01, 1.042096e+00, 1.736085e-01, 9.870145e-01, 7.244395e-01, 3.713222e-01, 6.788146e-01, 2.168345e-01, 4.785852e-03, 4.818874e-02, 1.244834e+00, 1.463439e+00, 6.766073e-02, 9.666806e-01, 1.648491e+00, 2.737320e-01, 7.879233e-02, 4.928233e-01, 4.111404e-02, 1.379607e-01, 9.56556…
1.600000e+00	1.094590e+00, 1.108002e-01, 1.975612e+00, 3.653231e-02, 1.212499e+00, 4.147023e-01, 1.037326e+00, 7.261241e-01, 2.630744e-01, 9.113020e-01, 1.906357e-01, 9.442131e-01, 8.304705e-01, 2.690505e-01, 7.285229e-01, 3.175693e-01, 5.965145e-03, 2.800177e-02, 1.164380e+00, 1.507698e+00, 5.076360e-02, 8.292225e-01, 1.492166e+00, 2.389414e-01, 3.525092e-02, 3.805121e-01, 2.984961e-02, 1.135095e-01, 1.31439…
1.800000e+00	1.200762e+00, 1.019792e-01, 2.050862e+00, 2.469180e-02, 1.241705e+00, 3.731693e-01, 7.318086e-01, 7.452390e-01, 1.508094e-01, 9.397931e-01, 2.409278e-01, 8.330153e-01, 1.005939e+00, 2.051584e-01, 6.711896e-01, 3.598246e-01, 5.544129e-03, 2.786108e-02, 1.370691e+00, 1.619776e+00, 3.154848e-02, 1.071573e+00, 1.242483e+00, 2.339083e-01, 2.238508e-02, 3.194598e-01, 1.628073e-02, 6.849007e-02, 1.19513…
2.000000e+00	1.069422e+00, 8.358994e-02, 2.032103e+00, 1.404815e-02, 1.153007e+00, 3.405617e-01, 5.308539e-01, 7.936525e-01, 1.040821e-01, 9.340832e-01, 3.393478e-01, 7.569577e-01, 8.269799e-01, 1.724105e-01, 6.472812e-01, 3.113198e-01, 5.559537e-03, 2.072484e-02, 1.227856e+00, 1.610043e+00, 2.131153e-02, 8.536933e-01, 1.554760e+00, 1.617742e-01, 1.427587e-02, 3.247700e-01, 1.338885e-02, 4.411075e-02, 1.29792…
0.000000e+00	1.716452e+00, 2.371121e+00, 3.179603e+00, 1.327986e+00, 2.390670e+00, 1.293311e+00, 1.690140e-01, 4.005260e-01, 8.619498e-01, 2.522609e+00, 2.764749e+00, 1.624292e+00, 2.480888e+00, 1.811454e+00, 1.608264e-01, 1.417251e+00, 3.284877e-01, 2.432305e+00, 2.781183e+00, 2.679166e+00, 2.279292e+00, 2.241911e-01, 1.047543e+00, 2.308818e+00, 5.185566e-01, 2.374100e+00, 2.291057e-01, 1.948104e+00, 6.57750…
2.000000e-01	1.048137e+00, 1.754476e+00, 2.505271e+00, 1.030147e+00, 7.768559e-01, 6.379926e-01, 4.559704e-01, 1.955085e-01, 7.555226e-01, 1.595608e+00, 1.522977e+00, 1.370171e+00, 2.556099e+00, 1.982200e+00, 3.562359e-01, 1.256788e+00, 1.245460e-01, 1.566078e+00, 2.593118e+00, 2.760677e+00, 1.432664e+00, 2.270124e-01, 6.896985e-01, 1.480523e+00, 7.402272e-01, 1.358974e+00, 3.746414e-01, 1.156076e+00, 1.07306…
4.000000e-01	7.180057e-01, 1.952775e+00, 1.748094e+00, 9.910441e-01, 7.858003e-01, 7.314688e-01, 6.048500e-01, 2.091864e-01, 8.647512e-01, 1.122766e+00, 9.329898e-01, 1.487102e+00, 2.459590e+00, 1.699322e+00, 3.845014e-01, 8.644001e-01, 9.109877e-02, 1.047955e+00, 2.058136e+00, 2.085871e+00, 1.619073e+00, 2.838603e-01, 5.460646e-01, 1.080259e+00, 5.638280e-01, 1.026451e+00, 4.789388e-01, 7.228522e-01, 9.88307…
6.000000e-01	8.546205e-01, 1.561957e+00, 2.527722e+00, 7.741469e-01, 7.737833e-01, 5.788784e-01, 6.463517e-01, 4.179661e-01, 6.178841e-01, 1.049212e+00, 5.803580e-01, 1.459414e+00, 1.636669e+00, 1.724154e+00, 5.080349e-01, 7.954688e-01, 5.378592e-02, 8.450350e-01, 2.341164e+00, 1.957388e+00, 1.035210e+00, 3.985276e-01, 4.755673e-01, 1.116598e+00, 3.949553e-01, 8.943484e-01, 6.332844e-01, 6.204408e-01, 9.87971…
8.000000e-01	1.106173e+00, 1.327251e+00, 1.952018e+00, 8.476541e-01, 9.949789e-01, 6.419786e-01, 1.075838e+00, 4.466984e-01, 4.027742e-01, 1.017398e+00, 3.548042e-01, 1.128351e+00, 1.684840e+00, 1.333192e+00, 5.397068e-01, 7.166335e-01, 2.959752e-02, 4.158393e-01, 1.769497e+00, 1.929091e+00, 1.015166e+00, 5.687218e-01, 6.027898e-01, 8.039203e-01, 1.944035e-01, 7.702073e-01, 5.276005e-01, 4.373910e-01, 9.51028…
1.000000e+00	1.127795e+00, 8.475873e-01, 2.193107e+00, 6.882771e-01, 9.607949e-01, 4.796869e-01, 7.965619e-01, 5.966026e-01, 3.497885e-01, 8.226734e-01, 2.338077e-01, 1.167696e+00, 1.479461e+00, 1.090186e+00, 4.348247e-01, 6.287736e-01, 1.800534e-02, 2.286299e-01, 1.876818e+00, 1.769207e+00, 8.235836e-01, 5.954262e-01, 6.698438e-01, 7.116866e-01, 1.173327e-01, 6.449344e-01, 5.339830e-01, 3.755078e-01, 1.03879…
1.200000e+00	1.144976e+00, 8.507189e-01, 2.022328e+00, 3.861964e-01, 1.046333e+00, 5.917822e-01, 6.492094e-01, 6.854572e-01, 2.564126e-01, 9.570802e-01, 2.074824e-01, 1.145321e+00, 1.146796e+00, 8.445225e-01, 4.450143e-01, 5.757245e-01, 1.058572e-02, 1.425227e-01, 1.625317e+00, 1.729123e+00, 8.103121e-01, 6.780323e-01, 8.436419e-01, 5.851391e-01, 6.390934e-02, 4.947661e-01, 5.267002e-01, 2.815285e-01, 1.00320…
1.400000e+00	1.366369e+00, 6.442299e-01, 1.724829e+00, 2.972796e-01, 1.067227e+00, 3.859352e-01, 7.456174e-01, 6.185707e-01, 1.619021e-01, 1.016197e+00, 1.742141e-01, 1.195998e+00, 1.111129e+00, 6.968530e-01, 6.487415e-01, 4.760861e-01, 9.422113e-03, 9.152301e-02, 1.419366e+00, 1.490540e+00, 4.654523e-01, 8.453027e-01, 1.047578e+00, 3.145549e-01, 4.453408e-02, 3.923631e-01, 4.037168e-01, 2.152230e-01, 9.76022…
1.600000e+00	1.000241e+00, 6.805085e-01, 2.217467e+00, 1.529771e-01, 9.545867e-01, 3.712306e-01, 6.306635e-01, 7.626436e-01, 1.332991e-01, 8.533900e-01, 1.987369e-01, 1.014345e+00, 1.102704e+00, 5.377405e-01, 5.065250e-01, 5.425901e-01, 1.059580e-02, 7.003290e-02, 1.518713e+00, 1.469614e+00, 3.252534e-01, 9.204981e-01, 1.157719e+00, 2.831209e-01, 2.197245e-02, 3.207955e-01, 3.318101e-01, 1.528481e-01, 1.29336…
1.800000e+00	1.186975e+00, 4.120102e-01, 2.192326e+00, 1.054196e-01, 1.022345e+00, 4.602584e-01, 6.225468e-01, 7.783909e-01, 1.074816e-01, 8.325010e-01, 2.312325e-01, 8.513773e-01, 8.947244e-01, 4.032382e-01, 5.869416e-01, 4.431758e-01, 7.828106e-03, 4.344435e-02, 1.432515e+00, 1.587027e+00, 2.129091e-01, 9.001521e-01, 1.468614e+00, 2.570919e-01, 1.247668e-02, 2.943602e-01, 2.079799e-01, 1.059911e-01, 1.02738…
2.000000e+00	1.052322e+00, 3.329967e-01, 1.843869e+00, 6.824550e-02, 1.100617e+00, 3.965066e-01, 6.053160e-01, 8.164970e-01, 6.343582e-02, 8.574367e-01, 2.772382e-01, 8.463490e-01, 9.024472e-01, 3.406709e-01, 5.931569e-01, 5.311361e-01, 8.623223e-03, 3.595962e-02, 1.500133e+00, 1.556580e+00, 1.165405e-01, 1.167962e+00, 1.653675e+00, 1.959057e-01, 7.223421e-03, 2.752723e-01, 1.463764e-01, 7.796091e-02, 1.12072…
0.000000e+00	1.359633e+00, 5.402082e-01, 1.962800e+00, 2.353449e-01, 1.730955e-01, 1.554964e+00, 1.545697e+00, 4.094141e-01, 1.202949e-02, 3.726129e-01, 2.395953e+00, 1.992003e+00, 2.066213e+00, 1.716316e+00, 7.157504e-01, 2.737119e+00, 1.931361e+00, 4.005598e-01, 1.365351e+00, 2.636075e-01, 1.012494e+00, 2.325907e+00, 1.775652e+00, 7.438823e-02, 1.124695e+00, 2.904990e+00, 1.203073e+00, 2.508779e+00, 2.29060…
2.000000e-01	1.010961e+00, 8.896841e-01, 1.574985e+00, 3.429533e-01, 9.950217e-02, 8.872474e-01, 1.403228e+00, 3.181550e-01, 2.669513e-01, 2.093302e-01, 1.475012e+00, 1.217486e+00, 1.634582e+00, 1.308268e+00, 6.566516e-01, 2.113907e+00, 1.506751e+00, 7.315270e-01, 1.229057e+00, 1.767577e-01, 9.078616e-01, 1.794436e+00, 1.289348e+00, 1.024487e-01, 1.267982e+00, 2.024221e+00, 1.069964e+00, 2.186931e+00, 1.19132…
4.000000e-01	6.772262e-01, 1.227007e+00, 1.292625e+00, 5.611962e-01, 2.392890e-01, 6.170330e-01, 9.823842e-01, 2.288425e-01, 5.886241e-01, 1.566558e-01, 9.126166e-01, 1.025207e+00, 1.173172e+00, 9.281790e-01, 4.495115e-01, 1.185085e+00, 1.117211e+00, 5.507942e-01, 1.251997e+00, 1.333529e-01, 7.781693e-01, 1.377978e+00, 1.190646e+00, 3.322735e-01, 8.996489e-01, 1.694644e+00, 9.902347e-01, 1.659637e+00, 1.06078…
6.000000e-01	4.577420e-01, 1.001007e+00, 1.072768e+00, 5.335183e-01, 5.812262e-01, 3.962038e-01, 8.590083e-01, 4.720495e-01, 7.482385e-01, 1.129409e-01, 7.373961e-01, 6.499603e-01, 1.142542e+00, 8.271684e-01, 4.258177e-01, 1.285615e+00, 1.120159e+00, 3.691472e-01, 1.362162e+00, 9.640055e-02, 6.634680e-01, 1.391592e+00, 1.521142e+00, 4.174229e-01, 5.727034e-01, 1.329007e+00, 8.678993e-01, 1.324726e+00, 9.52902…
8.000000e-01	3.931938e-01, 9.728582e-01, 1.151677e+00, 4.633931e-01, 7.132484e-01, 2.140406e-01, 5.227153e-01, 5.322681e-01, 9.588723e-01, 1.860400e-01, 5.884513e-01, 5.175390e-01, 1.028480e+00, 7.208009e-01, 5.249662e-01, 9.138153e-01, 9.015728e-01, 2.984314e-01, 1.435360e+00, 1.235170e-01, 5.202473e-01, 1.370971e+00, 1.542836e+00, 7.380785e-01, 3.427782e-01, 1.073558e+00, 6.757473e-01, 9.373427e-01, 8.71953…
1.000000e+00	3.320177e-01, 7.452271e-01, 1.571964e+00, 3.549448e-01, 6.758926e-01, 1.912504e-01, 4.393525e-01, 6.898488e-01, 7.325487e-01, 4.045840e-01, 6.667244e-01, 3.756676e-01, 9.812499e-01, 5.043546e-01, 5.006439e-01, 7.447318e-01, 6.426423e-01, 1.883124e-01, 1.467052e+00, 1.905178e-01, 3.059659e-01, 1.352920e+00, 1.481628e+00, 8.010143e-01, 2.001217e-01, 9.439586e-01, 5.755587e-01, 8.671451e-01, 1.11494…
1.200000e+00	4.113040e-01, 7.055675e-01, 1.326588e+00, 1.998433e-01, 1.112182e+00, 1.904567e-01, 3.228547e-01, 6.359194e-01, 4.359158e-01, 5.736279e-01, 5.425867e-01, 3.341235e-01, 6.799993e-01, 5.107464e-01, 4.646860e-01, 5.944874e-01, 7.355810e-01, 1.438662e-01, 1.570004e+00, 3.934169e-01, 2.170318e-01, 1.148158e+00, 1.549631e+00, 7.438031e-01, 1.108444e-01, 7.439315e-01, 3.875932e-01, 4.519100e-01, 9.78754…
1.400000e+00	5.828591e-01, 6.268845e-01, 1.624019e+00, 1.303695e-01, 8.908336e-01, 1.470228e-01, 2.305874e-01, 6.640472e-01, 2.805954e-01, 6.754113e-01, 4.767097e-01, 2.820221e-01, 7.387676e-01, 3.872094e-01, 5.592415e-01, 5.804157e-01, 8.440309e-01, 1.159165e-01, 1.808998e+00, 6.602730e-01, 1.110813e-01, 1.249092e+00, 1.717402e+00, 7.353527e-01, 7.871027e-02, 7.156788e-01, 3.687836e-01, 3.642573e-01, 1.11093…
1.600000e+00	8.918660e-01, 5.777413e-01, 1.598518e+00, 9.638756e-02, 1.033526e+00, 1.771740e-01, 1.773880e-01, 6.962623e-01, 2.625914e-01, 7.831810e-01, 4.529937e-01, 3.205532e-01, 8.118240e-01, 2.680609e-01, 5.990327e-01, 5.467572e-01, 6.925432e-01, 9.654905e-02, 1.285241e+00, 6.459758e-01, 9.054828e-02, 1.254827e+00, 1.341913e+00, 7.609922e-01, 4.342268e-02, 6.199325e-01, 3.427820e-01, 2.854778e-01, 1.13642…
1.800000e+00	8.070009e-01, 4.290714e-01, 1.875488e+00, 6.504698e-02, 9.311230e-01, 2.204172e-01, 1.019971e-01, 6.738124e-01, 2.199041e-01, 7.663784e-01, 5.057949e-01, 2.899419e-01, 9.560120e-01, 2.157629e-01, 6.156691e-01, 5.619372e-01, 8.985650e-01, 9.898327e-02, 1.420780e+00, 1.012635e+00, 6.158130e-02, 1.162653e+00, 1.666289e+00, 7.998092e-01, 2.501740e-02, 4.294772e-01, 4.506945e-01, 2.055495e-01, 1.11971…
2.000000e+00	8.714013e-01, 3.547713e-01, 1.446625e+00, 3.579416e-02, 9.765654e-01, 2.263313e-01, 9.226870e-02, 7.892513e-01, 1.312759e-01, 9.830373e-01, 4.735028e-01, 3.713673e-01, 9.348811e-01, 1.969762e-01, 6.480831e-01, 5.627241e-01, 8.608732e-01, 1.004216e-01, 1.422751e+00, 9.534268e-01, 4.148088e-02, 1.006905e+00, 1.686423e+00, 5.483553e-01, 1.884058e-02, 4.213646e-01, 5.351803e-01, 1.307168e-01, 1.19415…
0.000000e+00	9.597722e-01, 2.020927e+00, 9.231776e-01, 2.215148e+00, 1.347270e-01, 2.045588e+00, 2.912044e+00, 6.493917e-01, 1.107537e+00, 1.903891e+00, 1.696215e+00, 1.376840e+00, 6.087280e-01, 1.183439e+00, 1.148964e+00, 1.214552e+00, 1.690509e+00, 1.892143e+00, 1.459638e+00, 1.233956e+00, 1.802821e-01, 5.891122e-01, 3.466985e-01, 1.919760e+00, 2.683485e+00, 2.471982e+00, 7.589408e-01, 2.069711e+00, 8.87205…
2.000000e-01	6.417679e-01, 1.588741e+00, 9.984298e-01, 1.622085e+00, 5.547927e-01, 1.867273e+00, 2.166577e+00, 6.270584e-01, 1.101166e+00, 1.165560e+00, 9.411413e-01, 1.388412e+00, 5.618808e-01, 1.306860e+00, 6.898934e-01, 7.761450e-01, 8.199669e-01, 1.123928e+00, 1.585946e+00, 1.198196e+00, 3.488030e-01, 4.128268e-01, 7.928416e-01, 1.592295e+00, 1.759313e+00, 1.608120e+00, 8.093708e-01, 1.564969e+00, 9.14010…
4.000000e-01	4.768456e-01, 1.327896e+00, 1.011040e+00, 1.376073e+00, 7.297446e-01, 1.309713e+00, 1.891961e+00, 6.637709e-01, 1.241129e+00, 6.257493e-01, 7.015246e-01, 1.146222e+00, 7.089533e-01, 9.444519e-01, 6.852603e-01, 7.278725e-01, 5.538932e-01, 5.810636e-01, 1.594514e+00, 1.372229e+00, 5.431329e-01, 3.059791e-01, 9.964141e-01, 1.042807e+00, 1.130547e+00, 1.401578e+00, 7.595263e-01, 1.088536e+00, 1.01456…
6.000000e-01	6.022792e-01, 1.306187e+00, 1.318252e+00, 1.170300e+00, 8.356768e-01, 9.294746e-01, 1.233108e+00, 7.518565e-01, 1.029285e+00, 6.519215e-01, 3.108462e-01, 1.244273e+00, 8.086110e-01, 9.260469e-01, 6.325873e-01, 7.282276e-01, 2.898102e-01, 3.975216e-01, 1.494437e+00, 1.408753e+00, 5.991440e-01, 2.671792e-01, 1.021600e+00, 1.121991e+00, 6.766493e-01, 1.073112e+00, 4.177170e-01, 9.451835e-01, 1.14882…
8.000000e-01	8.734595e-01, 1.162856e+00, 1.496605e+00, 6.409782e-01, 1.069598e+00, 7.301667e-01, 1.323226e+00, 7.426510e-01, 7.061777e-01, 6.068310e-01, 3.430118e-01, 8.954594e-01, 7.795518e-01, 6.900840e-01, 6.966068e-01, 6.035139e-01, 1.789068e-01, 2.015649e-01, 1.431171e+00, 1.754844e+00, 3.794880e-01, 3.099292e-01, 1.448455e+00, 9.176564e-01, 4.115525e-01, 9.004902e-01, 2.363263e-01, 6.032830e-01, 1.14363…
1.000000e+00	1.018395e+00, 7.897605e-01, 1.458121e+00, 4.118782e-01, 1.110935e+00, 7.166016e-01, 1.035135e+00, 8.293606e-01, 6.335169e-01, 8.561550e-01, 2.125097e-01, 9.989162e-01, 8.473331e-01, 7.493078e-01, 6.644099e-01, 5.607366e-01, 1.013198e-01, 1.266736e-01, 1.315185e+00, 1.532914e+00, 2.615587e-01, 5.084628e-01, 1.245083e+00, 8.255540e-01, 1.842679e-01, 6.966665e-01, 1.901256e-01, 4.588056e-01, 1.11472…
1.200000e+00	1.215614e+00, 6.059246e-01, 1.562659e+00, 2.880334e-01, 1.146419e+00, 6.412076e-01, 9.865836e-01, 8.275544e-01, 5.000432e-01, 8.189379e-01, 2.363893e-01, 1.018174e+00, 7.321709e-01, 4.077899e-01, 6.219074e-01, 4.909735e-01, 6.336080e-02, 6.253059e-02, 1.593902e+00, 1.293299e+00, 2.005472e-01, 6.705944e-01, 1.565644e+00, 6.315934e-01, 1.295662e-01, 4.956183e-01, 1.102908e-01, 3.086389e-01, 1.07806…
1.400000e+00	1.006612e+00, 4.713801e-01, 1.767526e+00, 1.791774e-01, 1.059621e+00, 5.427727e-01, 9.621115e-01, 7.376344e-01, 3.252362e-01, 8.149079e-01, 1.977378e-01, 1.018089e+00, 7.487719e-01, 4.463309e-01, 6.112960e-01, 4.747832e-01, 3.977533e-02, 5.208527e-02, 1.347816e+00, 1.507869e+00, 1.113993e-01, 6.383738e-01, 1.392909e+00, 4.548722e-01, 6.450338e-02, 4.619229e-01, 9.502050e-02, 2.151250e-01, 1.26635…
1.600000e+00	1.207046e+00, 4.220221e-01, 1.670903e+00, 1.018517e-01, 1.181992e+00, 5.268517e-01, 6.643857e-01, 8.725099e-01, 2.182963e-01, 8.954902e-01, 2.190603e-01, 9.526995e-01, 8.730064e-01, 2.882088e-01, 5.111590e-01, 5.394411e-01, 2.160358e-02, 3.518532e-02, 1.587170e+00, 1.227420e+00, 7.234854e-02, 9.288329e-01, 1.461450e+00, 4.033450e-01, 3.835992e-02, 3.267265e-01, 6.373292e-02, 1.483575e-01, 1.20498…
1.800000e+00	1.086852e+00, 3.284944e-01, 1.575101e+00, 6.927849e-02, 1.172146e+00, 4.212464e-01, 6.726760e-01, 6.398309e-01, 1.607803e-01, 8.323398e-01, 2.090880e-01, 8.452497e-01, 7.387428e-01, 2.342214e-01, 5.684564e-01, 5.785694e-01, 1.563730e-02, 2.424452e-02, 1.284329e+00, 1.714104e+00, 6.211400e-02, 7.797628e-01, 1.758982e+00, 2.804703e-01, 2.601459e-02, 2.737827e-01, 4.723512e-02, 9.800825e-02, 1.29111…
2.000000e+00	1.315731e+00, 2.506220e-01, 1.591666e+00, 4.974072e-02, 1.072921e+00, 3.885476e-01, 5.580391e-01, 6.549239e-01, 1.275305e-01, 1.020862e+00, 2.230203e-01, 8.620547e-01, 8.630914e-01, 2.161250e-01, 6.356060e-01, 5.320290e-01, 1.140005e-02, 2.228258e-02, 1.366855e+00, 1.377878e+00, 3.477462e-02, 7.675916e-01, 1.639486e+00, 2.072893e-01, 1.003925e-02, 2.659174e-01, 3.434085e-02, 7.048599e-02, 1.04883…
0.000000e+00	1.830360e-01, 1.068463e+00, 1.741821e+00, 1.146314e-01, 1.829329e+00, 1.930929e-01, 1.476027e+00, 1.038543e+00, 1.130914e+00, 2.991814e-01, 9.889870e-01, 1.043293e+00, 1.766827e+00, 1.315338e+00, 1.179575e+00, 2.588969e+00, 2.810409e+00, 1.409921e+00, 2.156730e+00, 1.788954e+00, 2.529811e+00, 2.679175e+00, 8.012617e-01, 2.771728e-01, 2.926690e+00, 1.080486e+00, 1.595898e-01, 1.038145e+00, 2.66555…
2.000000e-01	1.443799e-01, 1.402610e+00, 1.456226e+00, 3.050852e-01, 1.125711e+00, 1.376478e-01, 1.358726e+00, 7.011372e-01, 1.005594e+00, 4.720485e-01, 7.874638e-01, 6.309420e-01, 1.584584e+00, 1.321844e+00, 1.035355e+00, 1.961403e+00, 1.777792e+00, 1.205806e+00, 1.926408e+00, 1.500186e+00, 1.864678e+00, 1.827217e+00, 6.439838e-01, 5.073806e-01, 1.617327e+00, 5.564973e-01, 4.228840e-01, 6.975410e-01, 2.40048…
4.000000e-01	9.554700e-02, 1.574598e+00, 1.003123e+00, 3.115303e-01, 9.155396e-01, 1.069441e-01, 8.502254e-01, 5.256629e-01, 6.814004e-01, 5.277170e-01, 6.326425e-01, 6.921076e-01, 1.441508e+00, 1.253615e+00, 8.993912e-01, 1.511268e+00, 1.314411e+00, 7.889179e-01, 1.769510e+00, 1.039780e+00, 1.687422e+00, 1.733878e+00, 4.633991e-01, 6.507082e-01, 9.770115e-01, 4.753410e-01, 5.109615e-01, 5.335365e-01, 1.58321…
6.000000e-01	9.642277e-02, 1.344656e+00, 1.144418e+00, 2.926397e-01, 8.582356e-01, 5.640125e-02, 7.169748e-01, 4.868965e-01, 5.648623e-01, 8.318099e-01, 4.806585e-01, 4.328503e-01, 1.347153e+00, 1.019907e+00, 7.585042e-01, 1.158464e+00, 1.187965e+00, 5.589953e-01, 1.757005e+00, 7.231132e-01, 1.140468e+00, 1.516241e+00, 4.070772e-01, 8.443965e-01, 5.535997e-01, 5.689375e-01, 6.349393e-01, 3.243355e-01, 1.71906…
8.000000e-01	2.095983e-01, 1.213081e+00, 1.122000e+00, 2.323020e-01, 9.524597e-01, 5.213856e-02, 4.008342e-01, 6.612311e-01, 3.544848e-01, 7.554938e-01, 4.886111e-01, 3.147045e-01, 1.449575e+00, 7.592153e-01, 7.207125e-01, 8.847064e-01, 1.013242e+00, 3.553188e-01, 1.580102e+00, 6.617343e-01, 8.497241e-01, 1.630413e+00, 4.989699e-01, 7.316156e-01, 2.826956e-01, 6.448026e-01, 5.663455e-01, 2.901939e-01, 1.48670…
1.000000e+00	4.770351e-01, 1.127094e+00, 1.142304e+00, 1.543798e-01, 9.887098e-01, 5.145918e-02, 2.651478e-01, 6.313451e-01, 2.649935e-01, 8.043092e-01, 5.198644e-01, 2.804970e-01, 1.298277e+00, 5.513943e-01, 6.367891e-01, 8.069408e-01, 8.789296e-01, 2.682395e-01, 1.929559e+00, 6.238928e-01, 5.648822e-01, 1.401227e+00, 8.131556e-01, 8.258033e-01, 1.792701e-01, 5.832787e-01, 6.181611e-01, 2.334282e-01, 1.27872…
1.200000e+00	7.530339e-01, 7.357736e-01, 1.419596e+00, 1.059661e-01, 9.582656e-01, 6.964026e-02, 2.153710e-01, 7.032371e-01, 2.091093e-01, 8.070260e-01, 4.876399e-01, 2.086977e-01, 1.072568e+00, 4.983464e-01, 6.800801e-01, 6.269599e-01, 8.044893e-01, 2.210658e-01, 1.668386e+00, 5.772449e-01, 3.982571e-01, 1.229290e+00, 1.159282e+00, 8.088218e-01, 1.180308e-01, 5.333357e-01, 7.118810e-01, 1.436784e-01, 1.02144…
1.400000e+00	8.392427e-01, 7.602582e-01, 1.373164e+00, 5.640199e-02, 8.615059e-01, 9.339892e-02, 1.330587e-01, 7.579217e-01, 1.733319e-01, 8.132835e-01, 4.953696e-01, 2.010611e-01, 1.092809e+00, 4.463171e-01, 5.684664e-01, 6.003623e-01, 7.702558e-01, 1.743058e-01, 1.424519e+00, 7.500027e-01, 2.754075e-01, 1.121239e+00, 1.243362e+00, 7.902736e-01, 6.444755e-02, 5.016740e-01, 5.393358e-01, 1.804805e-01, 1.29150…
1.600000e+00	8.858752e-01, 6.581773e-01, 1.760429e+00, 4.716743e-02, 9.953530e-01, 1.412102e-01, 1.111410e-01, 7.548489e-01, 1.087702e-01, 9.425083e-01, 4.878035e-01, 1.669108e-01, 9.904421e-01, 3.382677e-01, 5.643791e-01, 5.620732e-01, 7.740905e-01, 1.259293e-01, 1.540496e+00, 9.108547e-01, 1.465485e-01, 1.230598e+00, 1.435443e+00, 8.762302e-01, 4.082815e-02, 4.542379e-01, 5.840566e-01, 1.437738e-01, 1.18528…
1.800000e+00	1.026775e+00, 4.925300e-01, 1.667233e+00, 2.598864e-02, 9.769788e-01, 1.646422e-01, 6.324141e-02, 7.840397e-01, 7.309943e-02, 9.772391e-01, 4.420155e-01, 2.867002e-01, 7.983333e-01, 2.458975e-01, 5.207018e-01, 5.552963e-01, 7.644581e-01, 1.070792e-01, 1.574394e+00, 1.048245e+00, 1.200805e-01, 1.295523e+00, 1.382318e+00, 6.057165e-01, 2.790577e-02, 4.036286e-01, 7.566815e-01, 1.551857e-01, 1.16047…
2.000000e+00	9.648715e-01, 4.303923e-01, 1.754729e+00, 1.970857e-02, 9.859914e-01, 1.473726e-01, 6.244853e-02, 7.503508e-01, 7.613567e-02, 9.263361e-01, 4.959473e-01, 3.304753e-01, 8.985858e-01, 2.276092e-01, 5.131746e-01, 4.590025e-01, 7.285690e-01, 9.498483e-02, 1.357385e+00, 9.006661e-01, 7.552515e-02, 9.667892e-01, 1.468334e+00, 5.471170e-01, 1.522361e-02, 4.553044e-01, 6.870232e-01, 1.244941e-01, 1.08393…
0.000000e+00	1.458551e+00, 2.064603e+00, 8.833196e-01, 2.090140e+00, 8.074260e-01, 3.324361e-01, 1.844476e-01, 1.071570e+00, 2.052996e+00, 6.108003e-01, 1.526723e+00, 3.906385e-01, 3.045574e-01, 1.277794e+00, 4.577280e-01, 2.223080e+00, 2.681591e-02, 2.390739e+00, 9.766885e-01, 2.145505e+00, 1.388768e+00, 2.366408e-01, 7.238227e-01, 7.381454e-01, 1.974315e+00, 9.163492e-01, 1.434671e+00, 8.862648e-01, 5.35674…
2.000000e-01	1.365365e+00, 2.571657e+00, 8.330265e-01, 1.514110e+00, 4.591035e-01, 4.124781e-01, 1.601743e-01, 7.048381e-01, 1.945172e+00, 5.594454e-01, 1.225661e+00, 5.899416e-01, 2.904260e-01, 1.509019e+00, 3.361992e-01, 1.227237e+00, 1.462843e-02, 1.771686e+00, 8.491528e-01, 2.029669e+00, 9.905936e-01, 1.461763e-01, 6.093403e-01, 4.965398e-01, 1.328491e+00, 6.739912e-01, 7.825230e-01, 7.782311e-01, 4.55910…
4.000000e-01	1.492683e+00, 2.425659e+00, 5.739172e-01, 1.402980e+00, 2.981882e-01, 3.853267e-01, 1.420495e-01, 4.540015e-01, 1.255180e+00, 8.503113e-01, 8.492803e-01, 7.194904e-01, 4.492457e-01, 1.298872e+00, 4.019580e-01, 9.752499e-01, 8.810900e-03, 1.477793e+00, 1.060170e+00, 1.960254e+00, 8.191606e-01, 9.871585e-02, 6.647336e-01, 3.749551e-01, 1.123081e+00, 8.399949e-01, 4.777187e-01, 5.606776e-01, 7.35493…
6.000000e-01	1.251303e+00, 2.168059e+00, 9.934400e-01, 1.099287e+00, 3.140498e-01, 5.174867e-01, 1.766815e-01, 2.995652e-01, 8.720175e-01, 8.492871e-01, 6.589763e-01, 7.476810e-01, 4.873193e-01, 1.488448e+00, 4.701956e-01, 7.723515e-01, 4.786765e-03, 8.828085e-01, 1.236732e+00, 1.466558e+00, 8.749163e-01, 1.283087e-01, 6.791694e-01, 2.734422e-01, 7.586549e-01, 8.013821e-01, 3.774895e-01, 3.792863e-01, 7.51937…
8.000000e-01	1.256060e+00, 1.486449e+00, 1.198789e+00, 8.641112e-01, 5.327088e-01, 4.346185e-01, 1.763468e-01, 3.943198e-01, 7.097743e-01, 8.802381e-01, 6.872709e-01, 8.136819e-01, 5.518229e-01, 1.299653e+00, 4.385052e-01, 6.659367e-01, 3.056705e-03, 7.464371e-01, 1.369887e+00, 1.614445e+00, 8.494741e-01, 2.817005e-01, 8.921237e-01, 2.015928e-01, 3.808957e-01, 8.543241e-01, 1.970581e-01, 2.817315e-01, 8.49129…
1.000000e+00	1.372429e+00, 1.212992e+00, 1.422357e+00, 4.801505e-01, 7.021197e-01, 4.373866e-01, 2.030449e-01, 5.556299e-01, 4.921585e-01, 1.011439e+00, 5.009014e-01, 8.943620e-01, 5.889148e-01, 1.244759e+00, 5.060038e-01, 7.399067e-01, 2.824231e-03, 4.096807e-01, 1.363474e+00, 1.326195e+00, 8.192457e-01, 3.644952e-01, 9.995600e-01, 1.713628e-01, 2.417800e-01, 9.213139e-01, 1.574374e-01, 2.537515e-01, 1.07327…
1.200000e+00	1.342832e+00, 9.291507e-01, 1.330811e+00, 3.881858e-01, 8.393625e-01, 4.484855e-01, 2.339281e-01, 5.263562e-01, 3.896993e-01, 9.087566e-01, 4.440132e-01, 8.132677e-01, 8.406105e-01, 8.289175e-01, 5.072559e-01, 5.921908e-01, 2.523008e-03, 2.873922e-01, 1.397490e+00, 1.542035e+00, 6.338803e-01, 5.948612e-01, 1.084971e+00, 1.585117e-01, 1.247984e-01, 7.557232e-01, 1.215720e-01, 1.436714e-01, 9.43823…
1.400000e+00	1.373262e+00, 9.223641e-01, 1.927195e+00, 2.297697e-01, 1.083199e+00, 4.236644e-01, 2.787859e-01, 6.709917e-01, 2.557043e-01, 8.658934e-01, 3.461258e-01, 9.076474e-01, 5.691607e-01, 6.956467e-01, 5.357819e-01, 5.343674e-01, 4.341979e-03, 1.669990e-01, 1.448738e+00, 1.705023e+00, 4.061796e-01, 7.697123e-01, 1.346732e+00, 1.352357e-01, 7.274972e-02, 7.250190e-01, 8.673867e-02, 1.113912e-01, 1.13068…
1.600000e+00	1.135637e+00, 6.777886e-01, 1.757929e+00, 1.573174e-01, 1.213477e+00, 4.690677e-01, 3.339315e-01, 6.751155e-01, 2.390656e-01, 9.382999e-01, 3.821619e-01, 8.520154e-01, 7.805053e-01, 4.442424e-01, 5.455650e-01, 5.291270e-01, 5.392983e-03, 1.227575e-01, 1.450916e+00, 1.639724e+00, 3.100526e-01, 8.448457e-01, 1.247461e+00, 1.166535e-01, 3.841463e-02, 5.516585e-01, 6.875292e-02, 6.984645e-02, 1.15149…
1.800000e+00	1.282783e+00, 5.445602e-01, 1.405153e+00, 1.018410e-01, 9.242962e-01, 4.077405e-01, 3.618665e-01, 7.134191e-01, 1.552105e-01, 9.662610e-01, 2.860897e-01, 9.311434e-01, 7.775815e-01, 3.854506e-01, 5.380052e-01, 4.752980e-01, 5.115838e-03, 8.246785e-02, 1.208237e+00, 1.681419e+00, 1.910248e-01, 9.867392e-01, 1.627441e+00, 1.049480e-01, 2.527590e-02, 5.329196e-01, 5.920961e-02, 5.932804e-02, 1.01582…
2.000000e+00	1.347786e+00, 3.963292e-01, 2.079606e+00, 6.364823e-02, 1.121939e+00, 3.882174e-01, 2.738627e-01, 7.449715e-01, 1.264833e-01, 9.182608e-01, 3.283851e-01, 9.044185e-01, 8.353464e-01, 3.266619e-01, 7.060071e-01, 5.161514e-01, 5.130335e-03, 5.988653e-02, 1.501425e+00, 1.283353e+00, 1.269259e-01, 9.615039e-01, 1.741220e+00, 1.295525e-01, 1.587845e-02, 4.178186e-01, 4.561247e-02, 3.514443e-02, 1.10082…
0.000000e+00	6.258303e-01, 2.019638e+00, 6.241701e-01, 1.598482e+00, 1.598524e+00, 5.411008e-02, 1.109350e+00, 1.175013e+00, 2.576890e+00, 1.269239e-01, 1.733665e+00, 1.308202e+00, 1.891403e+00, 1.695260e+00, 2.148459e-01, 2.142595e+00, 2.048952e+00, 1.282263e+00, 1.918355e+00, 2.885634e-01, 1.039566e-02, 1.033681e+00, 2.229776e+00, 2.173932e+00, 2.204207e-01, 8.969557e-02, 2.932855e+00, 4.627366e-01, 1.60339…
2.000000e-01	5.862331e-01, 1.846775e+00, 3.873465e-01, 9.959287e-01, 1.299948e+00, 1.740517e-01, 1.080713e+00, 1.060409e+00, 2.092464e+00, 4.451713e-01, 1.286300e+00, 1.214834e+00, 1.213219e+00, 1.286351e+00, 1.265191e-01, 1.721969e+00, 1.337022e+00, 7.934079e-01, 1.481951e+00, 1.901847e-01, 2.138857e-01, 7.419606e-01, 2.139307e+00, 1.485153e+00, 3.572657e-01, 5.403348e-02, 1.788409e+00, 7.289599e-01, 1.01110…
4.000000e-01	5.364858e-01, 1.834655e+00, 4.261327e-01, 8.555998e-01, 1.270240e+00, 2.180271e-01, 1.058297e+00, 8.262742e-01, 1.630409e+00, 5.185738e-01, 6.522949e-01, 1.072299e+00, 9.467330e-01, 9.806018e-01, 9.797831e-02, 1.334084e+00, 1.109813e+00, 4.459459e-01, 1.370224e+00, 3.178732e-01, 3.803678e-01, 7.382154e-01, 2.055797e+00, 1.123934e+00, 4.253513e-01, 5.070971e-02, 1.510479e+00, 1.068954e+00, 6.88155…
6.000000e-01	4.626647e-01, 1.827918e+00, 4.768517e-01, 8.142601e-01, 1.075796e+00, 3.176454e-01, 7.511580e-01, 9.381845e-01, 1.162524e+00, 3.639493e-01, 4.325262e-01, 9.989252e-01, 5.964682e-01, 8.547387e-01, 7.766206e-02, 9.266228e-01, 9.970962e-01, 2.490534e-01, 9.087134e-01, 5.078333e-01, 3.451023e-01, 5.768658e-01, 1.743036e+00, 7.982667e-01, 2.201314e-01, 6.281392e-02, 1.169485e+00, 1.100819e+00, 5.40418…
8.000000e-01	3.918091e-01, 1.697095e+00, 6.324890e-01, 5.755464e-01, 1.327317e+00, 3.336297e-01, 8.085071e-01, 6.649985e-01, 1.023351e+00, 4.038205e-01, 3.750127e-01, 9.278948e-01, 6.678726e-01, 5.214012e-01, 1.879664e-01, 8.297284e-01, 7.510594e-01, 1.536865e-01, 1.375321e+00, 7.688023e-01, 3.054422e-01, 7.191902e-01, 1.875199e+00, 1.011735e+00, 1.199928e-01, 9.632499e-02, 7.554669e-01, 1.082152e+00, 5.49286…
1.000000e+00	5.103277e-01, 1.370331e+00, 1.035339e+00, 2.581816e-01, 1.241782e+00, 3.867590e-01, 7.467987e-01, 9.363709e-01, 9.848534e-01, 5.360526e-01, 2.872121e-01, 1.074728e+00, 7.486664e-01, 5.845305e-01, 3.150082e-01, 6.191767e-01, 1.043116e+00, 9.505928e-02, 1.235623e+00, 9.260775e-01, 1.909846e-01, 7.716071e-01, 1.619823e+00, 8.764588e-01, 8.588488e-02, 1.303995e-01, 4.926352e-01, 6.513152e-01, 7.42867…
1.200000e+00	8.001690e-01, 1.058469e+00, 1.057043e+00, 1.503355e-01, 8.578388e-01, 3.588941e-01, 7.735796e-01, 6.844336e-01, 7.129987e-01, 6.797154e-01, 2.663015e-01, 1.133524e+00, 7.594001e-01, 4.169288e-01, 5.178704e-01, 5.172069e-01, 1.016499e+00, 5.994990e-02, 1.052480e+00, 1.003990e+00, 1.368278e-01, 8.279093e-01, 1.405989e+00, 8.130016e-01, 4.943704e-02, 1.106728e-01, 3.401282e-01, 4.405653e-01, 9.90098…
1.400000e+00	9.219019e-01, 7.789011e-01, 1.111499e+00, 1.222980e-01, 1.084929e+00, 4.067364e-01, 7.103596e-01, 9.306914e-01, 4.556748e-01, 8.826518e-01, 2.748032e-01, 1.081965e+00, 7.397122e-01, 3.809481e-01, 4.602765e-01, 5.719385e-01, 8.118082e-01, 4.024293e-02, 1.247912e+00, 1.090903e+00, 8.873102e-02, 7.454556e-01, 1.821724e+00, 6.736945e-01, 2.792303e-02, 1.700019e-01, 2.945731e-01, 3.523900e-01, 7.58619…
1.600000e+00	9.891571e-01, 6.685271e-01, 1.437335e+00, 9.897480e-02, 1.218821e+00, 4.006560e-01, 5.505852e-01, 7.357149e-01, 4.042315e-01, 7.272742e-01, 2.928825e-01, 8.851904e-01, 6.658467e-01, 2.482296e-01, 5.090539e-01, 5.267626e-01, 7.848166e-01, 3.101729e-02, 1.034999e+00, 1.305553e+00, 5.417981e-02, 8.097097e-01, 1.554515e+00, 7.025136e-01, 1.492810e-02, 1.611747e-01, 3.074378e-01, 2.303325e-01, 9.62706…
1.800000e+00	1.123049e+00, 5.071214e-01, 1.506449e+00, 5.178041e-02, 1.207330e+00, 3.183405e-01, 4.169525e-01, 8.322489e-01, 2.751497e-01, 9.275169e-01, 2.450281e-01, 8.111125e-01, 7.415316e-01, 2.420581e-01, 5.113865e-01, 4.683251e-01, 8.033234e-01, 3.509978e-02, 1.245709e+00, 1.106464e+00, 4.007162e-02, 8.401062e-01, 1.684337e+00, 6.099920e-01, 1.066593e-02, 1.773893e-01, 3.921495e-01, 1.685299e-01, 8.49035…
2.000000e+00	1.146358e+00, 3.910957e-01, 1.942239e+00, 3.469143e-02, 1.177097e+00, 3.254771e-01, 4.126006e-01, 8.165143e-01, 2.181012e-01, 9.592022e-01, 3.248034e-01, 9.422964e-01, 8.617803e-01, 2.018666e-01, 5.968463e-01, 5.602082e-01, 7.704901e-01, 2.871412e-02, 1.229080e+00, 1.129453e+00, 2.439015e-02, 1.047599e+00, 1.564693e+00, 4.444499e-01, 5.729267e-03, 2.057199e-01, 5.055286e-01, 1.558957e-01, 8.46202…
0.000000e+00	1.526299e+00, 1.843682e-01, 1.758916e+00, 1.235381e+00, 1.306832e+00, 1.924409e+00, 1.560817e+00, 1.845051e+00, 5.230694e-02, 2.931313e+00, 5.809501e-02, 1.825923e+00, 2.451589e+00, 2.194264e+00, 1.459620e+00, 3.000354e+00, 1.419369e+00, 1.456593e+00, 1.634358e+00, 2.148947e+00, 1.811902e+00, 2.233822e+00, 1.889125e+00, 3.056235e+00, 1.683187e+00, 1.574140e-01, 1.432966e+00, 2.029018e+00, 1.26473…
2.000000e-01	1.286479e+00, 5.723157e-01, 1.424119e+00, 1.056931e+00, 8.011689e-01, 1.317319e+00, 1.175449e+00, 1.333133e+00, 3.816703e-01, 1.637498e+00, 4.186047e-02, 1.130457e+00, 1.937583e+00, 2.587162e+00, 9.440610e-01, 1.729981e+00, 8.596365e-01, 1.144797e+00, 1.439358e+00, 1.723253e+00, 1.261405e+00, 1.488269e+00, 1.672051e+00, 1.998581e+00, 8.361443e-01, 3.122782e-01, 1.201909e+00, 1.636387e+00, 7.00955…
4.000000e-01	7.490549e-01, 9.823066e-01, 1.431758e+00, 7.566076e-01, 8.411650e-01, 7.210418e-01, 9.358976e-01, 8.944697e-01, 6.622849e-01, 1.151197e+00, 6.942121e-02, 1.066172e+00, 1.901264e+00, 2.300502e+00, 5.796716e-01, 1.369155e+00, 5.950892e-01, 6.280121e-01, 1.150592e+00, 1.239892e+00, 1.275044e+00, 1.437993e+00, 1.099388e+00, 1.340405e+00, 5.516506e-01, 4.767597e-01, 8.919230e-01, 1.594160e+00, 6.42522…
6.000000e-01	1.049540e+00, 9.120928e-01, 9.712040e-01, 5.165246e-01, 9.378922e-01, 3.507665e-01, 9.517293e-01, 1.034339e+00, 7.868725e-01, 6.341681e-01, 1.795849e-01, 7.281662e-01, 1.192555e+00, 1.837289e+00, 6.129219e-01, 8.394000e-01, 3.804987e-01, 3.567948e-01, 1.001680e+00, 1.116617e+00, 9.982320e-01, 1.383979e+00, 8.451624e-01, 8.600621e-01, 3.290939e-01, 5.442465e-01, 5.518970e-01, 1.235097e+00, 8.76288…
8.000000e-01	9.543103e-01, 8.454256e-01, 1.313269e+00, 3.049342e-01, 9.446947e-01, 3.799477e-01, 6.341983e-01, 8.173004e-01, 6.272180e-01, 5.942771e-01, 2.808150e-01, 4.884961e-01, 1.195266e+00, 1.358089e+00, 5.283551e-01, 9.299223e-01, 2.141155e-01, 2.578959e-01, 1.031177e+00, 8.808847e-01, 9.614198e-01, 1.017823e+00, 1.019505e+00, 8.117423e-01, 1.573010e-01, 5.435326e-01, 3.233368e-01, 8.171815e-01, 7.67217…
1.000000e+00	9.656046e-01, 7.881498e-01, 1.384221e+00, 2.140584e-01, 8.124736e-01, 2.839787e-01, 4.731316e-01, 9.616854e-01, 5.549045e-01, 7.483581e-01, 3.233776e-01, 4.295421e-01, 1.145005e+00, 1.013330e+00, 6.029762e-01, 6.731414e-01, 1.178160e-01, 1.618624e-01, 1.078139e+00, 8.000098e-01, 7.414824e-01, 1.425625e+00, 1.004764e+00, 7.086238e-01, 1.128556e-01, 5.541519e-01, 2.637193e-01, 5.721846e-01, 1.08255…
1.200000e+00	1.153288e+00, 6.041657e-01, 1.284778e+00, 1.575573e-01, 1.159141e+00, 2.225260e-01, 3.308242e-01, 8.757050e-01, 3.548515e-01, 6.881758e-01, 4.066494e-01, 3.562110e-01, 1.144162e+00, 7.666983e-01, 6.244604e-01, 5.527618e-01, 9.076888e-02, 1.320822e-01, 1.185017e+00, 9.674101e-01, 5.709804e-01, 1.003229e+00, 1.120156e+00, 3.929860e-01, 5.300768e-02, 4.259955e-01, 1.372772e-01, 3.822906e-01, 8.79254…
1.400000e+00	1.121674e+00, 4.371274e-01, 1.219970e+00, 1.027603e-01, 1.249542e+00, 1.790877e-01, 2.200960e-01, 7.078599e-01, 2.823169e-01, 8.446389e-01, 4.155179e-01, 4.658720e-01, 9.871215e-01, 7.626368e-01, 6.268196e-01, 5.320843e-01, 4.973761e-02, 1.194018e-01, 1.190006e+00, 1.123771e+00, 4.132846e-01, 9.072463e-01, 1.229585e+00, 3.643578e-01, 2.907627e-02, 3.601332e-01, 9.847053e-02, 2.701184e-01, 1.21374…
1.600000e+00	1.162037e+00, 4.327103e-01, 1.500374e+00, 7.077760e-02, 1.068663e+00, 1.848090e-01, 1.701906e-01, 6.156500e-01, 2.221410e-01, 8.571953e-01, 3.717354e-01, 3.948947e-01, 1.155149e+00, 5.860021e-01, 6.174235e-01, 4.582879e-01, 3.207035e-02, 1.044142e-01, 1.114502e+00, 9.432495e-01, 2.987750e-01, 9.462890e-01, 1.335071e+00, 3.343181e-01, 1.775546e-02, 2.837937e-01, 6.476554e-02, 2.102126e-01, 1.10058…
1.800000e+00	1.183166e+00, 3.082754e-01, 1.877645e+00, 4.546535e-02, 1.263158e+00, 2.323574e-01, 1.314586e-01, 7.051980e-01, 1.660451e-01, 1.041717e+00, 5.208482e-01, 5.502260e-01, 7.114966e-01, 4.998679e-01, 5.709442e-01, 5.541995e-01, 2.717442e-02, 9.204952e-02, 1.213413e+00, 1.199271e+00, 1.746349e-01, 8.986046e-01, 1.303256e+00, 1.853352e-01, 1.280103e-02, 3.061068e-01, 4.719420e-02, 1.411703e-01, 1.08807…
2.000000e+00	1.135125e+00, 2.615731e-01, 1.556465e+00, 2.608465e-02, 8.374037e-01, 2.559517e-01, 1.106720e-01, 7.776774e-01, 1.135477e-01, 9.938844e-01, 5.150191e-01, 4.620798e-01, 7.828045e-01, 3.201068e-01, 6.352888e-01, 4.778421e-01, 1.716757e-02, 8.678709e-02, 1.440164e+00, 1.350335e+00, 1.298507e-01, 8.451322e-01, 1.354707e+00, 1.907524e-01, 1.053854e-02, 2.645853e-01, 2.871374e-02, 1.128479e-01, 1.21831…
0.000000e+00	4.707772e-02, 2.107715e+00, 2.260335e+00, 1.219148e+00, 2.283639e+00, 2.303252e+00, 1.239242e+00, 8.134059e-01, 2.223644e-01, 2.348103e+00, 2.030574e+00, 4.745117e-01, 1.266434e+00, 4.969163e-01, 2.615334e-01, 2.432432e+00, 2.716408e-01, 1.945172e+00, 1.106238e+00, 1.956006e+00, 2.964318e+00, 3.196415e-01, 2.707813e-01, 1.606726e+00, 2.407986e+00, 1.744782e+00, 2.208568e+00, 1.738918e+00, 8.73915…
2.000000e-01	2.024482e-01, 1.863010e+00, 1.936589e+00, 1.170274e+00, 1.722656e+00, 1.659631e+00, 8.597180e-01, 6.390543e-01, 5.102714e-01, 1.093986e+00, 1.584518e+00, 6.592098e-01, 1.180619e+00, 7.452756e-01, 1.511574e-01, 1.964369e+00, 1.587455e-01, 1.492932e+00, 1.087311e+00, 1.728516e+00, 1.718104e+00, 2.864645e-01, 1.971237e-01, 1.288951e+00, 1.767207e+00, 9.448694e-01, 1.347692e+00, 1.506001e+00, 5.83571…
4.000000e-01	3.093358e-01, 2.179299e+00, 1.547094e+00, 1.048324e+00, 1.261876e+00, 1.211023e+00, 6.182565e-01, 7.606803e-01, 7.431825e-01, 8.736157e-01, 9.067380e-01, 8.821864e-01, 6.982365e-01, 9.046934e-01, 1.716459e-01, 1.190521e+00, 9.936308e-02, 8.127378e-01, 1.056179e+00, 1.355153e+00, 1.305043e+00, 2.769868e-01, 1.827183e-01, 9.930537e-01, 1.464713e+00, 5.848596e-01, 1.144610e+00, 1.654883e+00, 4.41342…
6.000000e-01	5.686932e-01, 1.743186e+00, 1.351512e+00, 8.191833e-01, 1.288078e+00, 9.554081e-01, 5.323705e-01, 6.587923e-01, 8.589054e-01, 4.595615e-01, 6.604947e-01, 8.712340e-01, 6.848109e-01, 9.163329e-01, 3.169107e-01, 1.071201e+00, 5.138719e-02, 5.940446e-01, 1.466518e+00, 1.432877e+00, 9.921644e-01, 4.282142e-01, 3.428514e-01, 9.207615e-01, 9.099553e-01, 3.967665e-01, 5.807166e-01, 1.283346e+00, 4.84266…
8.000000e-01	6.969070e-01, 1.631301e+00, 1.421324e+00, 4.896276e-01, 1.136909e+00, 7.106997e-01, 4.521836e-01, 5.983570e-01, 6.265047e-01, 5.161688e-01, 6.344040e-01, 8.756704e-01, 7.468048e-01, 6.783736e-01, 3.921067e-01, 9.100540e-01, 3.039040e-02, 3.575985e-01, 9.745139e-01, 1.741308e+00, 5.788317e-01, 6.123402e-01, 7.728768e-01, 8.936589e-01, 4.938235e-01, 2.871420e-01, 4.299293e-01, 8.136276e-01, 7.89489…
1.000000e+00	8.042439e-01, 1.262189e+00, 1.328417e+00, 3.400261e-01, 1.065262e+00, 6.935573e-01, 4.841974e-01, 7.301257e-01, 6.948892e-01, 6.526013e-01, 5.227280e-01, 8.374690e-01, 6.641554e-01, 5.730733e-01, 5.269608e-01, 7.580790e-01, 1.636399e-02, 2.501519e-01, 1.107813e+00, 1.457384e+00, 3.915634e-01, 4.953075e-01, 9.774248e-01, 1.024361e+00, 2.343890e-01, 2.477285e-01, 2.973968e-01, 4.872494e-01, 8.48009…
1.200000e+00	1.161964e+00, 9.892465e-01, 1.372164e+00, 2.021848e-01, 1.122792e+00, 5.479424e-01, 4.444337e-01, 8.419868e-01, 4.323383e-01, 7.660471e-01, 3.914460e-01, 7.919945e-01, 1.027531e+00, 4.522139e-01, 5.525697e-01, 5.795861e-01, 1.052393e-02, 1.420262e-01, 1.328981e+00, 1.263332e+00, 2.467978e-01, 8.270940e-01, 1.401350e+00, 6.266304e-01, 1.726533e-01, 2.350844e-01, 2.112307e-01, 3.847184e-01, 9.13763…
1.400000e+00	9.913663e-01, 8.428472e-01, 1.611099e+00, 1.100769e-01, 9.986008e-01, 4.703862e-01, 3.384903e-01, 7.448999e-01, 3.423819e-01, 8.804127e-01, 3.921171e-01, 9.619616e-01, 8.404458e-01, 3.228891e-01, 5.385089e-01, 5.356856e-01, 8.681753e-03, 1.104496e-01, 1.300834e+00, 1.620586e+00, 1.524721e-01, 7.714084e-01, 1.362851e+00, 5.294416e-01, 9.738670e-02, 1.996448e-01, 1.185658e-01, 2.842852e-01, 1.01596…
1.600000e+00	9.935980e-01, 6.098979e-01, 1.650452e+00, 8.669173e-02, 1.047645e+00, 4.693333e-01, 3.269566e-01, 7.669610e-01, 2.282983e-01, 7.714822e-01, 3.418508e-01, 9.715163e-01, 7.966608e-01, 2.541611e-01, 6.033250e-01, 5.971829e-01, 6.464051e-03, 9.619971e-02, 1.255781e+00, 1.489931e+00, 1.065373e-01, 1.062920e+00, 1.229010e+00, 4.346287e-01, 5.402635e-02, 2.712999e-01, 6.910442e-02, 2.318648e-01, 8.79915…
1.800000e+00	1.142466e+00, 5.204636e-01, 1.627907e+00, 5.550132e-02, 1.100709e+00, 4.921181e-01, 3.025607e-01, 7.757479e-01, 1.562803e-01, 9.618072e-01, 3.430231e-01, 9.324815e-01, 7.805004e-01, 1.646864e-01, 5.192398e-01, 4.486233e-01, 7.000854e-03, 5.581416e-02, 1.259349e+00, 1.551027e+00, 7.401926e-02, 9.354030e-01, 1.408482e+00, 2.864440e-01, 2.949536e-02, 2.191012e-01, 4.401568e-02, 1.611963e-01, 9.26650…
2.000000e+00	9.608561e-01, 5.063863e-01, 1.837810e+00, 3.696563e-02, 1.306545e+00, 3.379076e-01, 2.821181e-01, 9.264929e-01, 1.316093e-01, 8.885609e-01, 4.096880e-01, 7.340833e-01, 7.612327e-01, 1.537148e-01, 5.559776e-01, 5.455586e-01, 6.805834e-03, 5.130441e-02, 1.394346e+00, 1.307977e+00, 5.400086e-02, 8.267899e-01, 1.485531e+00, 2.707898e-01, 1.736233e-02, 2.076364e-01, 4.227709e-02, 9.982448e-02, 1.04234…
0.000000e+00	2.560614e+00, 1.242426e+00, 4.806484e-01, 9.939907e-01, 6.111157e-01, 1.946501e+00, 1.651902e+00, 2.521593e+00, 2.123886e+00, 3.915309e-01, 2.757561e+00, 2.659513e+00, 1.915312e+00, 2.726115e+00, 6.725981e-01, 3.336433e+00, 9.104079e-01, 1.021885e+00, 9.581710e-01, 3.341792e+00, 3.187342e+00, 3.048772e-01, 5.423658e-01, 2.189425e-01, 2.092671e+00, 3.850921e-01, 1.958363e+00, 1.281299e+00, 2.63131…
2.000000e-01	1.915780e+00, 1.614516e+00, 4.218414e-01, 7.810042e-01, 8.025820e-01, 1.465027e+00, 1.522528e+00, 1.861032e+00, 1.992885e+00, 2.892188e-01, 1.273265e+00, 2.397510e+00, 1.442618e+00, 2.349081e+00, 4.322589e-01, 1.627075e+00, 6.041077e-01, 5.248568e-01, 7.041155e-01, 2.453617e+00, 2.106329e+00, 4.098491e-01, 4.653700e-01, 1.297119e-01, 1.875105e+00, 5.574824e-01, 1.163189e+00, 1.263563e+00, 1.42248…
4.000000e-01	2.100907e+00, 1.744941e+00, 3.325762e-01, 8.551144e-01, 7.021206e-01, 9.840816e-01, 1.547380e+00, 1.290681e+00, 1.574782e+00, 2.237044e-01, 9.079472e-01, 2.110740e+00, 1.215808e+00, 1.490021e+00, 3.865917e-01, 8.216683e-01, 3.379528e-01, 2.681653e-01, 6.084354e-01, 2.000775e+00, 1.706891e+00, 4.908401e-01, 2.965540e-01, 8.295274e-02, 1.331105e+00, 6.392930e-01, 1.023949e+00, 1.473532e+00, 1.34388…
6.000000e-01	1.693672e+00, 1.226348e+00, 6.107914e-01, 5.151215e-01, 1.005035e+00, 7.671358e-01, 1.394482e+00, 1.342092e+00, 1.554537e+00, 2.420468e-01, 5.136473e-01, 1.623480e+00, 9.005331e-01, 1.436305e+00, 4.331444e-01, 6.549210e-01, 1.766766e-01, 1.760617e-01, 6.002571e-01, 1.737698e+00, 1.479729e+00, 5.540107e-01, 2.088710e-01, 4.695784e-02, 7.861400e-01, 5.894762e-01, 6.296374e-01, 1.027179e+00, 1.14014…
8.000000e-01	1.468085e+00, 1.284046e+00, 8.640295e-01, 3.498666e-01, 1.144043e+00, 6.506735e-01, 1.447492e+00, 1.012814e+00, 1.144971e+00, 4.801823e-01, 3.579027e-01, 1.744095e+00, 1.125679e+00, 1.120838e+00, 4.608726e-01, 4.345443e-01, 9.598575e-02, 1.152958e-01, 5.418048e-01, 1.730464e+00, 1.053393e+00, 6.076409e-01, 2.240489e-01, 3.318952e-02, 3.389343e-01, 4.887590e-01, 4.311191e-01, 8.578327e-01, 1.10259…
1.000000e+00	1.359573e+00, 8.277622e-01, 1.321636e+00, 2.442774e-01, 1.214543e+00, 5.191595e-01, 1.185400e+00, 8.422380e-01, 7.849060e-01, 6.256622e-01, 2.138145e-01, 1.248449e+00, 8.228261e-01, 9.446233e-01, 4.466092e-01, 2.276559e-01, 6.347832e-02, 6.949448e-02, 6.746455e-01, 1.607453e+00, 1.059086e+00, 7.366925e-01, 4.509536e-01, 2.961266e-02, 2.437128e-01, 3.626324e-01, 2.606688e-01, 4.912081e-01, 1.05441…
1.200000e+00	1.337739e+00, 6.960611e-01, 1.187328e+00, 1.419999e-01, 1.154138e+00, 5.218200e-01, 1.155294e+00, 7.682123e-01, 5.150273e-01, 6.876178e-01, 1.392345e-01, 1.036837e+00, 9.067316e-01, 7.572817e-01, 4.893517e-01, 1.600377e-01, 3.505863e-02, 4.966640e-02, 8.204118e-01, 1.858166e+00, 5.532073e-01, 7.747580e-01, 6.757155e-01, 3.532868e-02, 1.407448e-01, 2.947219e-01, 1.406986e-01, 2.991168e-01, 1.11153…
1.400000e+00	1.329536e+00, 5.690339e-01, 1.503264e+00, 1.095631e-01, 1.129396e+00, 4.136243e-01, 8.275305e-01, 7.960310e-01, 4.562998e-01, 6.719530e-01, 1.081200e-01, 1.038044e+00, 8.827742e-01, 5.270092e-01, 6.385219e-01, 1.395419e-01, 2.332697e-02, 2.221410e-02, 1.009174e+00, 1.811783e+00, 3.653721e-01, 8.898067e-01, 1.033741e+00, 3.725558e-02, 8.646536e-02, 2.550596e-01, 1.013442e-01, 2.550957e-01, 9.40494…
1.600000e+00	1.215504e+00, 4.657755e-01, 1.596900e+00, 5.524845e-02, 1.084498e+00, 4.051141e-01, 1.003954e+00, 8.669683e-01, 3.962191e-01, 7.570263e-01, 1.614515e-01, 1.140406e+00, 7.408136e-01, 4.340691e-01, 6.088254e-01, 1.449888e-01, 1.960080e-02, 1.368272e-02, 1.054008e+00, 1.655784e+00, 2.554302e-01, 7.529629e-01, 1.192692e+00, 4.115111e-02, 4.095674e-02, 2.665561e-01, 7.733410e-02, 2.010909e-01, 1.00295…
1.800000e+00	1.430437e+00, 2.989918e-01, 1.737660e+00, 3.194984e-02, 1.156281e+00, 3.666909e-01, 7.206270e-01, 8.143702e-01, 2.201693e-01, 9.405821e-01, 2.038909e-01, 9.664629e-01, 9.823566e-01, 3.964290e-01, 6.908728e-01, 2.276056e-01, 1.247633e-02, 1.536588e-02, 1.072830e+00, 1.871026e+00, 1.530531e-01, 7.622122e-01, 1.484831e+00, 5.556045e-02, 2.736321e-02, 2.595102e-01, 4.726058e-02, 1.373404e-01, 1.11705…
2.000000e+00	1.193267e+00, 3.216045e-01, 1.744965e+00, 2.564774e-02, 1.176732e+00, 4.105820e-01, 5.904400e-01, 8.176724e-01, 2.127574e-01, 7.396123e-01, 2.422709e-01, 9.026876e-01, 9.841050e-01, 3.036637e-01, 5.659709e-01, 3.075649e-01, 1.016968e-02, 1.880064e-02, 1.106748e+00, 1.303417e+00, 1.106266e-01, 9.837131e-01, 1.533551e+00, 7.192846e-02, 1.453687e-02, 2.070274e-01, 3.415186e-02, 9.800178e-02, 1.09842…
0.000000e+00	2.691791e-02, 2.394046e+00, 2.860013e+00, 1.217407e+00, 6.144887e-01, 3.306364e+00, 1.979965e+00, 7.170673e-01, 1.738772e-01, 3.572390e-02, 3.346300e+00, 1.864694e+00, 1.459547e+00, 2.594305e+00, 7.176945e-01, 2.142694e+00, 9.489569e-01, 1.039675e+00, 4.584118e-01, 2.998964e+00, 2.421948e+00, 6.064206e-01, 2.317630e+00, 2.439401e+00, 2.191597e+00, 1.915967e+00, 6.012727e-01, 9.450613e-01, 5.04319…
2.000000e-01	2.620433e-01, 2.175102e+00, 2.269138e+00, 1.000769e+00, 9.487178e-01, 2.230298e+00, 1.976930e+00, 6.879106e-01, 1.413054e-01, 3.163047e-01, 1.821391e+00, 1.569176e+00, 1.290913e+00, 2.118448e+00, 7.799498e-01, 1.620218e+00, 4.706588e-01, 5.440600e-01, 6.037387e-01, 2.071118e+00, 1.729370e+00, 5.576127e-01, 1.362348e+00, 1.872225e+00, 1.635774e+00, 1.356394e+00, 3.714231e-01, 6.051617e-01, 7.13442…
4.000000e-01	6.969999e-01, 1.771754e+00, 1.944339e+00, 1.023731e+00, 8.120978e-01, 1.393790e+00, 1.686887e+00, 7.110727e-01, 9.461093e-02, 5.371794e-01, 9.753770e-01, 1.363208e+00, 1.110371e+00, 1.630620e+00, 6.251962e-01, 9.711462e-01, 2.893741e-01, 3.611424e-01, 8.107481e-01, 1.870328e+00, 1.372107e+00, 6.679006e-01, 1.126568e+00, 1.374933e+00, 1.396105e+00, 1.221938e+00, 2.695184e-01, 3.545391e-01, 8.20983…
6.000000e-01	7.419929e-01, 1.996301e+00, 2.097209e+00, 5.085428e-01, 1.094829e+00, 1.076324e+00, 1.256093e+00, 6.584081e-01, 8.199247e-02, 7.759668e-01, 5.424322e-01, 1.012550e+00, 1.116251e+00, 1.163933e+00, 6.809899e-01, 6.415274e-01, 1.456686e-01, 2.297431e-01, 1.031325e+00, 1.725278e+00, 1.122119e+00, 6.219648e-01, 8.665565e-01, 1.246714e+00, 6.883115e-01, 8.743351e-01, 1.261021e-01, 2.470526e-01, 1.06443…
8.000000e-01	1.103596e+00, 1.506582e+00, 2.090249e+00, 4.289695e-01, 9.732125e-01, 8.109329e-01, 1.452277e+00, 8.094744e-01, 6.258090e-02, 8.466986e-01, 4.676606e-01, 1.093796e+00, 1.121506e+00, 1.076240e+00, 6.174979e-01, 4.593193e-01, 1.009204e-01, 1.129280e-01, 9.837790e-01, 1.835355e+00, 8.802344e-01, 7.011457e-01, 8.527869e-01, 9.031863e-01, 4.309158e-01, 5.665569e-01, 9.133208e-02, 2.016517e-01, 8.10049…
1.000000e+00	1.114490e+00, 1.197151e+00, 1.735126e+00, 2.539381e-01, 1.030975e+00, 6.134640e-01, 1.218221e+00, 7.940567e-01, 4.013864e-02, 8.133402e-01, 3.286059e-01, 1.006347e+00, 8.986787e-01, 8.393373e-01, 5.733562e-01, 4.240821e-01, 5.406527e-02, 7.320325e-02, 1.052893e+00, 2.170449e+00, 8.817480e-01, 7.690102e-01, 8.085217e-01, 7.709639e-01, 2.520433e-01, 4.191566e-01, 5.641139e-02, 1.496498e-01, 1.13104…
1.200000e+00	9.752749e-01, 8.603689e-01, 1.949421e+00, 1.686589e-01, 1.080253e+00, 5.879734e-01, 8.181055e-01, 6.370011e-01, 3.570769e-02, 8.122658e-01, 2.535530e-01, 1.247305e+00, 9.450330e-01, 5.245928e-01, 5.349379e-01, 3.806384e-01, 3.270931e-02, 4.536341e-02, 1.240093e+00, 1.513830e+00, 5.062505e-01, 1.018016e+00, 9.838788e-01, 5.446589e-01, 1.446253e-01, 4.121469e-01, 4.245642e-02, 1.189614e-01, 1.10512…
1.400000e+00	1.286091e+00, 6.388461e-01, 2.014166e+00, 1.059108e-01, 1.111122e+00, 4.066746e-01, 8.411219e-01, 7.617736e-01, 2.333021e-02, 8.844646e-01, 2.592072e-01, 9.499878e-01, 8.866386e-01, 4.598187e-01, 6.286253e-01, 3.910385e-01, 1.758196e-02, 3.461919e-02, 1.278969e+00, 1.306061e+00, 3.537574e-01, 8.023829e-01, 1.272807e+00, 3.783052e-01, 6.973353e-02, 3.407161e-01, 2.803216e-02, 7.078145e-02, 1.03603…
1.600000e+00	1.195944e+00, 6.683078e-01, 1.999174e+00, 7.314018e-02, 1.220548e+00, 5.006242e-01, 7.352589e-01, 7.593562e-01, 1.745714e-02, 9.729076e-01, 2.643238e-01, 9.906583e-01, 7.055957e-01, 3.532725e-01, 5.972754e-01, 4.673105e-01, 1.494867e-02, 2.754599e-02, 1.401527e+00, 1.698281e+00, 1.797408e-01, 8.511447e-01, 1.322232e+00, 3.422882e-01, 4.921909e-02, 2.900450e-01, 1.631618e-02, 5.169070e-02, 1.15576…
1.800000e+00	1.167325e+00, 4.356754e-01, 2.021489e+00, 4.912985e-02, 1.270923e+00, 3.828440e-01, 5.621193e-01, 8.879284e-01, 1.355220e-02, 8.951787e-01, 3.513940e-01, 1.001112e+00, 9.444478e-01, 3.438092e-01, 5.873223e-01, 5.271585e-01, 1.200180e-02, 2.681457e-02, 1.213509e+00, 1.442332e+00, 1.382741e-01, 1.031387e+00, 1.524387e+00, 2.178001e-01, 2.528659e-02, 2.426735e-01, 1.750294e-02, 3.672759e-02, 1.18406…
2.000000e+00	1.236685e+00, 3.298116e-01, 2.017817e+00, 2.829623e-02, 1.135091e+00, 3.369045e-01, 4.419253e-01, 7.328795e-01, 9.555962e-03, 1.033710e+00, 2.984892e-01, 8.209566e-01, 8.424015e-01, 2.679629e-01, 5.449496e-01, 4.352213e-01, 9.105106e-03, 3.148651e-02, 1.172562e+00, 1.796144e+00, 1.030425e-01, 9.116795e-01, 1.666746e+00, 2.062802e-01, 1.673965e-02, 2.294707e-01, 1.301616e-02, 2.848178e-02, 1.27623…
0.000000e+00	1.831221e+00, 2.573570e+00, 5.296592e-01, 2.491942e+00, 2.909354e+00, 1.465238e+00, 7.422340e-03, 1.496772e+00, 1.627966e+00, 9.494248e-01, 1.647140e+00, 1.685320e+00, 2.550567e-01, 6.541483e-01, 2.406319e+00, 3.394177e+00, 1.162906e+00, 2.353816e+00, 4.261464e-01, 1.574093e+00, 1.934679e+00, 2.403279e+00, 1.775297e+00, 1.945142e+00, 1.407385e+00, 1.204187e+00, 1.924693e+00, 3.345303e-01, 1.25279…
2.000000e-01	1.929074e+00, 2.387537e+00, 5.403737e-01, 2.051566e+00, 1.973591e+00, 1.196898e+00, 2.954488e-01, 7.745732e-01, 1.344325e+00, 9.045575e-01, 8.647391e-01, 1.102467e+00, 2.265203e-01, 7.948045e-01, 1.291137e+00, 2.070463e+00, 9.701683e-01, 1.584223e+00, 4.530513e-01, 1.261601e+00, 1.434552e+00, 1.895048e+00, 1.209105e+00, 1.353718e+00, 8.591692e-01, 6.086627e-01, 1.209839e+00, 6.748098e-01, 9.12612…
4.000000e-01	1.734096e+00, 2.391823e+00, 4.452779e-01, 1.473889e+00, 1.384585e+00, 7.333417e-01, 4.230707e-01, 8.779149e-01, 9.721963e-01, 8.777802e-01, 6.667452e-01, 8.281079e-01, 2.720910e-01, 1.095891e+00, 7.265116e-01, 1.066991e+00, 5.292142e-01, 9.311288e-01, 6.418894e-01, 9.466329e-01, 9.758664e-01, 1.362359e+00, 1.116450e+00, 9.217451e-01, 5.965430e-01, 3.847586e-01, 8.446325e-01, 7.267878e-01, 7.23594…
6.000000e-01	1.444265e+00, 2.220577e+00, 6.813742e-01, 9.201313e-01, 1.443542e+00, 4.226804e-01, 3.816901e-01, 1.001148e+00, 7.398198e-01, 9.024242e-01, 5.949107e-01, 6.109270e-01, 4.149506e-01, 1.043921e+00, 8.161064e-01, 6.808357e-01, 4.141647e-01, 5.783504e-01, 7.540915e-01, 8.828337e-01, 6.622763e-01, 1.141573e+00, 1.049200e+00, 4.720099e-01, 3.717134e-01, 2.155023e-01, 5.169744e-01, 4.644826e-01, 9.11440…
8.000000e-01	1.567941e+00, 1.745917e+00, 9.667466e-01, 5.332504e-01, 1.475323e+00, 4.011427e-01, 2.401134e-01, 6.958803e-01, 6.062628e-01, 7.934081e-01, 4.363198e-01, 5.229959e-01, 4.833631e-01, 7.602963e-01, 6.126595e-01, 4.659141e-01, 2.414059e-01, 3.331059e-01, 8.564916e-01, 7.669389e-01, 6.678866e-01, 1.043177e+00, 1.203322e+00, 3.113063e-01, 2.065116e-01, 1.304544e-01, 3.623365e-01, 4.103070e-01, 1.00761…
1.000000e+00	1.543866e+00, 1.023624e+00, 1.174707e+00, 3.325713e-01, 1.130446e+00, 3.465492e-01, 1.587685e-01, 6.897449e-01, 4.136736e-01, 8.358151e-01, 4.368689e-01, 5.844125e-01, 6.399295e-01, 5.992430e-01, 6.907500e-01, 3.698067e-01, 1.299511e-01, 2.549044e-01, 1.042967e+00, 1.115675e+00, 4.357719e-01, 1.098959e+00, 1.305720e+00, 1.730212e-01, 1.217166e-01, 1.284509e-01, 2.113433e-01, 2.836840e-01, 1.05333…
1.200000e+00	1.145233e+00, 8.345079e-01, 1.480498e+00, 2.310768e-01, 1.155673e+00, 2.944994e-01, 1.386367e-01, 7.933822e-01, 2.845653e-01, 7.978137e-01, 4.505921e-01, 5.882687e-01, 6.568894e-01, 4.470006e-01, 6.366151e-01, 3.124584e-01, 9.148636e-02, 1.501531e-01, 1.133749e+00, 1.220192e+00, 2.928284e-01, 1.016853e+00, 1.430322e+00, 1.558161e-01, 6.761365e-02, 1.395706e-01, 1.250792e-01, 2.274657e-01, 1.07541…
1.400000e+00	1.230943e+00, 6.849322e-01, 1.662752e+00, 1.139674e-01, 1.100915e+00, 2.810489e-01, 1.184491e-01, 8.260499e-01, 1.841159e-01, 1.062530e+00, 4.469337e-01, 4.967692e-01, 7.791086e-01, 3.307077e-01, 6.356524e-01, 3.566770e-01, 5.670340e-02, 1.470976e-01, 1.084150e+00, 1.275241e+00, 1.692791e-01, 9.345716e-01, 1.381316e+00, 1.414009e-01, 3.311685e-02, 1.561053e-01, 9.361371e-02, 1.283159e-01, 1.29986…
1.600000e+00	1.214432e+00, 5.593796e-01, 1.423183e+00, 8.624939e-02, 1.134487e+00, 2.381826e-01, 9.131151e-02, 8.259725e-01, 1.639175e-01, 7.347629e-01, 4.565917e-01, 5.093146e-01, 8.301700e-01, 3.427955e-01, 5.841136e-01, 3.899567e-01, 3.623080e-02, 1.033485e-01, 1.289380e+00, 1.389803e+00, 1.142934e-01, 1.113574e+00, 1.741911e+00, 1.193008e-01, 2.293702e-02, 1.651997e-01, 5.556179e-02, 9.446442e-02, 1.28969…
1.800000e+00	1.503137e+00, 4.875695e-01, 1.692863e+00, 6.994078e-02, 1.064352e+00, 2.644327e-01, 7.879638e-02, 8.292151e-01, 1.053255e-01, 8.650321e-01, 4.013621e-01, 5.287861e-01, 6.758431e-01, 2.237083e-01, 7.052933e-01, 3.260457e-01, 2.290393e-02, 8.107803e-02, 1.349476e+00, 1.149992e+00, 8.958951e-02, 1.252376e+00, 1.784010e+00, 1.138096e-01, 1.633320e-02, 2.660891e-01, 5.078044e-02, 7.144202e-02, 1.29204…
2.000000e+00	1.436243e+00, 3.670381e-01, 1.602890e+00, 4.876967e-02, 9.525395e-01, 2.420589e-01, 6.177733e-02, 7.537849e-01, 7.598270e-02, 9.121267e-01, 4.227783e-01, 5.104917e-01, 8.784875e-01, 1.849025e-01, 5.306201e-01, 4.877766e-01, 1.715352e-02, 7.726855e-02, 1.074282e+00, 1.430172e+00, 5.483083e-02, 1.037743e+00, 1.736213e+00, 8.411837e-02, 9.551685e-03, 2.355915e-01, 3.211374e-02, 4.191706e-02, 1.22737…
0.000000e+00	1.715115e+00, 2.699831e+00, 9.140142e-01, 5.985967e-01, 1.403906e+00, 2.428023e+00, 1.986011e+00, 2.568757e+00, 1.848364e+00, 1.604038e+00, 2.191909e+00, 2.501846e+00, 1.221124e+00, 1.972188e+00, 4.074064e-02, 2.054208e+00, 6.151023e-01, 2.385151e+00, 2.949274e+00, 1.214549e+00, 2.735564e+00, 1.812431e+00, 2.159961e+00, 1.227192e+00, 1.551910e+00, 2.175400e+00, 2.482845e+00, 1.385670e+00, 2.25131…
2.000000e-01	1.502412e+00, 2.553111e+00, 6.723178e-01, 6.157428e-01, 1.337722e+00, 1.314348e+00, 1.566533e+00, 1.883096e+00, 1.353260e+00, 1.187504e+00, 1.202248e+00, 1.601898e+00, 9.581892e-01, 2.048161e+00, 3.140125e-02, 1.550827e+00, 4.134480e-01, 1.455445e+00, 2.300590e+00, 1.109438e+00, 1.645009e+00, 1.557479e+00, 1.841508e+00, 8.481067e-01, 1.207770e+00, 1.380155e+00, 2.290990e+00, 1.270391e+00, 1.27197…
4.000000e-01	1.292240e+00, 2.178056e+00, 5.892671e-01, 6.554865e-01, 1.276067e+00, 1.038092e+00, 1.663518e+00, 1.276633e+00, 1.472663e+00, 7.798847e-01, 6.399248e-01, 1.477188e+00, 7.119935e-01, 1.835900e+00, 1.960738e-02, 1.071955e+00, 2.051128e-01, 8.177543e-01, 1.572387e+00, 8.815866e-01, 1.087762e+00, 1.258473e+00, 1.236343e+00, 4.437229e-01, 6.685699e-01, 7.444403e-01, 1.742801e+00, 1.494599e+00, 9.55684…
6.000000e-01	1.426945e+00, 2.133956e+00, 6.604520e-01, 6.928337e-01, 1.234612e+00, 6.295564e-01, 1.323639e+00, 8.995721e-01, 1.454860e+00, 4.136707e-01, 4.891602e-01, 8.080834e-01, 6.137490e-01, 1.522066e+00, 4.129023e-02, 9.322527e-01, 1.150704e-01, 4.536674e-01, 1.356966e+00, 6.781221e-01, 1.043922e+00, 1.120059e+00, 7.791144e-01, 2.731044e-01, 4.733265e-01, 6.087392e-01, 1.149305e+00, 1.275033e+00, 5.99056…
8.000000e-01	1.345120e+00, 1.704720e+00, 8.824071e-01, 5.805205e-01, 1.210157e+00, 4.301913e-01, 1.110189e+00, 9.712282e-01, 1.347276e+00, 3.624422e-01, 3.901695e-01, 7.651040e-01, 5.714737e-01, 1.086445e+00, 1.663855e-01, 7.652110e-01, 6.457366e-02, 2.606408e-01, 9.777110e-01, 7.509608e-01, 1.091034e+00, 9.676761e-01, 9.066865e-01, 1.867202e-01, 2.522751e-01, 3.903414e-01, 7.127456e-01, 1.018287e+00, 7.09023…
1.000000e+00	1.062342e+00, 1.561390e+00, 9.604713e-01, 3.734458e-01, 1.233594e+00, 3.351335e-01, 7.828738e-01, 7.568299e-01, 1.229788e+00, 4.381810e-01, 4.304714e-01, 6.487151e-01, 6.471753e-01, 8.549760e-01, 3.254133e-01, 5.222104e-01, 3.634949e-02, 1.405671e-01, 9.746679e-01, 7.512363e-01, 8.222722e-01, 1.098923e+00, 9.629923e-01, 1.257331e-01, 1.291206e-01, 3.251652e-01, 5.032041e-01, 7.966140e-01, 9.37671…
1.200000e+00	1.238566e+00, 1.150436e+00, 9.863235e-01, 2.212242e-01, 1.176393e+00, 3.062839e-01, 5.370615e-01, 9.124819e-01, 8.720859e-01, 6.321696e-01, 4.118886e-01, 5.239615e-01, 6.491256e-01, 7.047850e-01, 4.839368e-01, 5.284071e-01, 2.741420e-02, 1.083104e-01, 1.057937e+00, 8.817950e-01, 5.778729e-01, 9.436012e-01, 1.317915e+00, 1.134264e-01, 7.307635e-02, 2.487074e-01, 2.628887e-01, 5.286917e-01, 9.11698…
1.400000e+00	1.113349e+00, 8.935577e-01, 1.336627e+00, 1.662240e-01, 1.070085e+00, 2.619541e-01, 3.382578e-01, 8.532372e-01, 6.672515e-01, 6.944479e-01, 3.656132e-01, 5.127463e-01, 8.578896e-01, 5.218455e-01, 4.284148e-01, 4.321877e-01, 1.590602e-02, 7.499645e-02, 1.122037e+00, 1.015124e+00, 3.598310e-01, 8.666381e-01, 1.430786e+00, 9.552094e-02, 4.761537e-02, 2.172395e-01, 2.083613e-01, 4.139600e-01, 9.53485…
1.600000e+00	1.134322e+00, 5.479089e-01, 1.329436e+00, 9.863830e-02, 9.776457e-01, 2.657280e-01, 2.865299e-01, 8.287362e-01, 4.689608e-01, 8.065555e-01, 4.669688e-01, 6.025248e-01, 8.673007e-01, 3.898408e-01, 4.787352e-01, 4.041284e-01, 1.321837e-02, 6.992510e-02, 9.709576e-01, 1.105524e+00, 2.402844e-01, 1.098351e+00, 1.285926e+00, 1.034493e-01, 2.933693e-02, 2.191658e-01, 1.290870e-01, 2.609058e-01, 1.26223…
1.800000e+00	1.364462e+00, 4.895992e-01, 1.881981e+00, 4.683560e-02, 1.005135e+00, 2.766506e-01, 2.299222e-01, 7.611721e-01, 4.106015e-01, 6.956855e-01, 4.118961e-01, 6.377801e-01, 7.765622e-01, 3.737929e-01, 4.930704e-01, 3.628026e-01, 1.181072e-02, 7.494644e-02, 1.199840e+00, 1.195395e+00, 1.593551e-01, 8.309487e-01, 1.313209e+00, 8.829584e-02, 1.731055e-02, 2.061996e-01, 1.040785e-01, 1.974762e-01, 1.31991…
2.000000e+00	1.150556e+00, 4.656705e-01, 1.679121e+00, 3.014646e-02, 1.035349e+00, 2.815393e-01, 1.607929e-01, 8.787676e-01, 2.867982e-01, 8.798685e-01, 3.933784e-01, 4.667467e-01, 6.682003e-01, 2.917450e-01, 6.595832e-01, 4.299236e-01, 1.034526e-02, 7.450379e-02, 1.207506e+00, 1.387436e+00, 1.163100e-01, 1.026500e+00, 1.609271e+00, 9.945202e-02, 1.179017e-02, 2.065658e-01, 4.383384e-02, 1.440454e-01, 1.07970…
0.000000e+00	1.915082e+00, 3.886553e-01, 2.925989e-01, 1.145254e-01, 1.402778e+00, 7.253120e-01, 9.176470e-01, 3.028253e+00, 2.956109e+00, 2.041619e+00, 8.247046e-01, 1.708623e+00, 2.545523e+00, 1.034395e+00, 2.166357e-01, 2.879209e+00, 9.369261e-01, 1.753137e-01, 2.937334e+00, 2.127591e+00, 1.520818e+00, 5.031654e-02, 2.152646e+00, 5.604900e-01, 2.472376e+00, 1.165227e+00, 3.866404e-01, 3.702031e-01, 9.76762…
2.000000e-01	1.850415e+00, 8.572653e-01, 2.558430e-01, 1.410418e-01, 9.907226e-01, 5.057177e-01, 9.182934e-01, 1.660820e+00, 1.951313e+00, 1.453147e+00, 5.481921e-01, 1.658941e+00, 2.153855e+00, 8.683852e-01, 4.223763e-01, 1.790099e+00, 7.944788e-01, 4.512675e-01, 2.108290e+00, 1.742199e+00, 8.334571e-01, 3.448521e-01, 1.841418e+00, 3.189946e-01, 1.205084e+00, 7.116362e-01, 4.750143e-01, 2.931316e-01, 1.17239…
4.000000e-01	1.529316e+00, 1.064077e+00, 2.314428e-01, 9.943634e-02, 5.857361e-01, 5.757480e-01, 9.879367e-01, 1.230547e+00, 1.694707e+00, 1.258807e+00, 3.976456e-01, 1.405494e+00, 1.936657e+00, 6.414530e-01, 4.720526e-01, 1.372710e+00, 3.787767e-01, 5.618538e-01, 1.578164e+00, 2.125806e+00, 8.274635e-01, 4.788622e-01, 1.350453e+00, 1.857809e-01, 7.323429e-01, 6.961573e-01, 5.485451e-01, 2.026736e-01, 9.34744…
6.000000e-01	1.541126e+00, 9.999841e-01, 3.527027e-01, 5.914780e-02, 8.143799e-01, 5.296817e-01, 1.140715e+00, 1.036999e+00, 1.100436e+00, 1.000046e+00, 2.521084e-01, 1.295344e+00, 1.084656e+00, 5.645951e-01, 5.125860e-01, 1.074616e+00, 1.662807e-01, 4.070147e-01, 1.674149e+00, 1.442705e+00, 5.054595e-01, 5.533704e-01, 1.433804e+00, 1.366907e-01, 3.512138e-01, 7.560661e-01, 6.159938e-01, 1.909212e-01, 1.24891…
8.000000e-01	1.265194e+00, 9.688284e-01, 4.890835e-01, 4.657491e-02, 8.324060e-01, 5.419138e-01, 8.434888e-01, 9.031140e-01, 6.923332e-01, 1.255566e+00, 1.591605e-01, 1.247776e+00, 1.321428e+00, 4.949677e-01, 4.755502e-01, 6.990961e-01, 1.215210e-01, 2.504647e-01, 1.466357e+00, 1.756062e+00, 3.015403e-01, 5.805776e-01, 1.565483e+00, 8.149782e-02, 2.213714e-01, 6.672832e-01, 4.503844e-01, 1.209763e-01, 1.02656…
1.000000e+00	1.271787e+00, 9.234742e-01, 7.138566e-01, 2.822348e-02, 8.985760e-01, 4.230241e-01, 9.080913e-01, 8.825548e-01, 4.932121e-01, 1.009475e+00, 1.536271e-01, 1.029359e+00, 1.071204e+00, 3.610472e-01, 5.517849e-01, 6.010937e-01, 7.646101e-02, 1.618854e-01, 1.295406e+00, 1.572036e+00, 2.423285e-01, 8.103959e-01, 1.604433e+00, 7.811050e-02, 1.203055e-01, 7.038642e-01, 3.335856e-01, 1.403819e-01, 1.09062…
1.200000e+00	1.243987e+00, 6.387536e-01, 8.736281e-01, 1.888489e-02, 1.014050e+00, 3.983696e-01, 9.586131e-01, 7.416807e-01, 4.895562e-01, 8.382856e-01, 1.526309e-01, 1.098703e+00, 1.129488e+00, 2.605739e-01, 6.052570e-01, 6.311425e-01, 4.352258e-02, 9.414368e-02, 1.149716e+00, 1.471655e+00, 1.538560e-01, 9.472847e-01, 1.736590e+00, 5.768683e-02, 6.987016e-02, 6.244882e-01, 2.188178e-01, 9.166398e-02, 1.12478…
1.400000e+00	1.278018e+00, 5.980449e-01, 1.207010e+00, 1.093897e-02, 1.209126e+00, 2.945716e-01, 8.790825e-01, 9.259313e-01, 3.346541e-01, 8.894201e-01, 1.908317e-01, 8.947673e-01, 1.097446e+00, 2.116839e-01, 5.649489e-01, 6.285646e-01, 2.408507e-02, 5.825753e-02, 1.150995e+00, 1.682919e+00, 9.353660e-02, 1.069296e+00, 1.797633e+00, 5.590681e-02, 3.523713e-02, 4.325227e-01, 1.155992e-01, 5.802289e-02, 1.11684…
1.600000e+00	1.045700e+00, 4.166011e-01, 1.435318e+00, 8.376883e-03, 1.222743e+00, 4.050755e-01, 6.998758e-01, 6.782832e-01, 2.667487e-01, 1.065076e+00, 2.412071e-01, 8.497105e-01, 1.048669e+00, 2.056395e-01, 5.518000e-01, 5.975066e-01, 1.796393e-02, 4.807816e-02, 1.232255e+00, 1.512101e+00, 5.685420e-02, 9.224131e-01, 1.419436e+00, 6.402761e-02, 2.308356e-02, 3.559823e-01, 9.411954e-02, 3.840624e-02, 1.04974…
1.800000e+00	1.140190e+00, 3.422308e-01, 1.766106e+00, 4.517551e-03, 9.548342e-01, 3.714762e-01, 6.733741e-01, 7.245622e-01, 1.449124e-01, 9.916381e-01, 2.769348e-01, 9.350891e-01, 8.961138e-01, 1.472407e-01, 5.984861e-01, 5.593151e-01, 1.419924e-02, 4.529570e-02, 1.234081e+00, 1.334723e+00, 3.405505e-02, 9.784108e-01, 1.436395e+00, 7.372243e-02, 1.187190e-02, 3.239589e-01, 6.590448e-02, 2.498022e-02, 1.15195…
2.000000e+00	1.215213e+00, 3.292107e-01, 1.719388e+00, 2.996648e-03, 9.777652e-01, 3.089834e-01, 3.971822e-01, 8.111640e-01, 1.252305e-01, 9.679227e-01, 3.700970e-01, 8.605970e-01, 9.035103e-01, 1.007389e-01, 6.295924e-01, 5.832309e-01, 7.988142e-03, 3.309739e-02, 1.517044e+00, 1.597779e+00, 3.263185e-02, 9.769244e-01, 1.388800e+00, 8.577216e-02, 7.326829e-03, 3.234681e-01, 4.512669e-02, 2.098465e-02, 1.28359…
0.000000e+00	2.158003e+00, 2.167531e+00, 1.441175e+00, 7.857106e-01, 4.175643e-01, 1.632450e+00, 1.692511e+00, 2.386350e+00, 1.022076e+00, 1.582733e+00, 5.802168e-01, 2.696464e+00, 8.086805e-01, 2.722014e+00, 2.219736e+00, 2.337212e+00, 2.314426e+00, 3.334310e+00, 2.077312e+00, 3.263799e+00, 1.233614e+00, 9.827299e-01, 1.462325e+00, 2.221607e+00, 8.692366e-01, 1.087563e+00, 2.535304e+00, 2.640468e+00, 2.72778…
2.000000e-01	1.428977e+00, 2.346619e+00, 1.500187e+00, 6.829692e-01, 5.801487e-01, 1.230642e+00, 1.638143e+00, 1.819657e+00, 1.391127e+00, 1.151888e+00, 2.899253e-01, 2.164329e+00, 4.486805e-01, 2.328877e+00, 1.204953e+00, 1.553889e+00, 2.095647e+00, 1.391005e+00, 1.323077e+00, 2.212481e+00, 1.062807e+00, 9.899259e-01, 1.281238e+00, 1.291200e+00, 5.576226e-01, 9.570455e-01, 1.990371e+00, 2.355369e+00, 1.87296…
4.000000e-01	8.353724e-01, 2.288271e+00, 1.150875e+00, 7.426286e-01, 7.591793e-01, 9.945554e-01, 1.374461e+00, 1.212642e+00, 1.234897e+00, 7.281365e-01, 1.936055e-01, 1.770260e+00, 3.947120e-01, 2.456559e+00, 9.395974e-01, 1.161546e+00, 1.423861e+00, 7.225393e-01, 1.357663e+00, 1.843482e+00, 7.364999e-01, 9.535871e-01, 8.770382e-01, 1.006794e+00, 3.209180e-01, 1.028145e+00, 1.607102e+00, 1.735319e+00, 1.34301…
6.000000e-01	5.391239e-01, 1.778305e+00, 1.304400e+00, 7.195930e-01, 9.612346e-01, 5.920284e-01, 1.259130e+00, 1.127092e+00, 1.384437e+00, 3.932873e-01, 1.147584e-01, 1.139117e+00, 4.027665e-01, 1.883315e+00, 6.448872e-01, 7.804295e-01, 1.361953e+00, 4.769684e-01, 8.320815e-01, 1.658293e+00, 7.760844e-01, 1.007388e+00, 1.020058e+00, 9.499692e-01, 1.517846e-01, 8.021631e-01, 1.151849e+00, 1.672212e+00, 7.66765…
8.000000e-01	4.091294e-01, 1.471397e+00, 1.129472e+00, 7.017706e-01, 1.134235e+00, 3.831537e-01, 1.145391e+00, 8.793195e-01, 1.218484e+00, 3.178058e-01, 8.981541e-02, 1.035081e+00, 4.067027e-01, 1.657682e+00, 4.951705e-01, 5.188757e-01, 1.108934e+00, 2.906891e-01, 9.407869e-01, 1.361846e+00, 9.184238e-01, 8.942458e-01, 1.123967e+00, 9.496199e-01, 9.016068e-02, 6.628708e-01, 7.451089e-01, 1.425015e+00, 8.15636…
1.000000e+00	3.844923e-01, 1.130679e+00, 1.460593e+00, 3.599012e-01, 1.169119e+00, 4.311348e-01, 1.098390e+00, 1.085429e+00, 1.175765e+00, 2.763478e-01, 1.324253e-01, 1.008910e+00, 5.245575e-01, 1.129367e+00, 4.921914e-01, 4.488036e-01, 9.852690e-01, 1.582655e-01, 9.545695e-01, 1.619718e+00, 7.764809e-01, 9.526541e-01, 1.128845e+00, 6.996516e-01, 5.785715e-02, 4.995138e-01, 4.370053e-01, 1.075651e+00, 9.85990…
1.200000e+00	4.040045e-01, 1.036967e+00, 1.597483e+00, 2.867823e-01, 1.250831e+00, 3.876935e-01, 8.560243e-01, 7.921553e-01, 1.011792e+00, 4.297957e-01, 1.819531e-01, 7.872845e-01, 5.497791e-01, 8.294374e-01, 5.124681e-01, 2.922575e-01, 8.925239e-01, 1.045909e-01, 9.291885e-01, 1.531250e+00, 7.140332e-01, 9.764338e-01, 1.215488e+00, 8.536233e-01, 3.254296e-02, 4.427847e-01, 3.611952e-01, 7.008622e-01, 1.03686…
1.400000e+00	6.981832e-01, 7.968687e-01, 1.613424e+00, 1.712687e-01, 1.130139e+00, 3.187636e-01, 7.892605e-01, 9.623473e-01, 7.802006e-01, 5.628526e-01, 2.543574e-01, 8.917585e-01, 6.452675e-01, 6.583314e-01, 5.981743e-01, 3.290367e-01, 9.041686e-01, 5.935871e-02, 9.184195e-01, 1.488926e+00, 4.705290e-01, 9.479385e-01, 1.555179e+00, 8.812049e-01, 1.382564e-02, 3.200128e-01, 1.927322e-01, 5.322525e-01, 1.04197…
1.600000e+00	8.675927e-01, 5.271389e-01, 1.976463e+00, 1.109093e-01, 1.227548e+00, 3.197975e-01, 5.231035e-01, 7.669375e-01, 5.009216e-01, 8.041361e-01, 3.083315e-01, 8.659700e-01, 6.504540e-01, 4.844482e-01, 5.952447e-01, 3.669289e-01, 8.799257e-01, 4.759860e-02, 1.165557e+00, 1.427854e+00, 3.294669e-01, 1.107049e+00, 1.297801e+00, 8.029877e-01, 1.136270e-02, 2.827468e-01, 1.803527e-01, 3.737602e-01, 1.14686…
1.800000e+00	7.882038e-01, 4.199003e-01, 2.005768e+00, 7.114043e-02, 1.076401e+00, 3.011092e-01, 3.679435e-01, 6.779694e-01, 4.644066e-01, 8.439516e-01, 3.291466e-01, 6.004246e-01, 7.852718e-01, 4.964707e-01, 6.051164e-01, 3.637988e-01, 9.969660e-01, 4.865215e-02, 1.185260e+00, 1.490297e+00, 1.957096e-01, 9.554883e-01, 1.572803e+00, 7.367993e-01, 5.984419e-03, 2.825982e-01, 1.631014e-01, 2.161109e-01, 9.58093…
2.000000e+00	8.991204e-01, 3.512733e-01, 1.553254e+00, 5.104625e-02, 1.259217e+00, 2.820680e-01, 3.473126e-01, 7.645129e-01, 2.802322e-01, 9.314580e-01, 4.142528e-01, 7.221141e-01, 8.475551e-01, 3.562481e-01, 5.617673e-01, 3.717659e-01, 7.944899e-01, 4.900572e-02, 1.138547e+00, 1.177991e+00, 1.381476e-01, 8.288153e-01, 1.703918e+00, 5.658137e-01, 5.321234e-03, 2.494666e-01, 2.301525e-01, 1.754218e-01, 9.86917…
0.000000e+00	1.309706e+00, 1.055985e+00, 7.335688e-02, 3.157551e-01, 1.990056e+00, 4.968876e-01, 1.884798e+00, 2.598517e+00, 1.822124e+00, 1.747955e+00, 1.865603e+00, 2.318434e+00, 2.077559e+00, 2.194243e-01, 2.269146e+00, 4.704034e-01, 2.496501e+00, 8.452488e-01, 5.562295e-01, 1.607582e+00, 1.564434e+00, 3.065223e+00, 6.314231e-01, 1.138007e+00, 3.040081e+00, 1.360415e+00, 1.968216e+00, 1.559639e+00, 1.59247…
2.000000e-01	1.161882e+00, 8.662358e-01, 4.426132e-01, 3.193666e-01, 9.211962e-01, 2.664888e-01, 1.504436e+00, 1.612982e+00, 1.542853e+00, 1.307967e+00, 9.929918e-01, 1.474445e+00, 2.167984e+00, 2.132573e-01, 1.450638e+00, 3.528534e-01, 1.793227e+00, 7.560161e-01, 3.344000e-01, 1.017604e+00, 1.246904e+00, 2.554761e+00, 4.926771e-01, 8.054572e-01, 2.153359e+00, 7.572145e-01, 1.749949e+00, 1.407363e+00, 1.02360…
4.000000e-01	7.499514e-01, 7.640130e-01, 7.372790e-01, 2.094105e-01, 1.048345e+00, 1.943708e-01, 1.259990e+00, 1.180231e+00, 1.841328e+00, 6.887049e-01, 5.612450e-01, 1.039722e+00, 1.633700e+00, 2.031879e-01, 8.770401e-01, 1.902922e-01, 1.237536e+00, 6.560926e-01, 3.662175e-01, 9.666426e-01, 6.552554e-01, 1.922497e+00, 6.783902e-01, 6.469588e-01, 1.047809e+00, 4.253860e-01, 1.281078e+00, 1.429566e+00, 6.31449…
6.000000e-01	5.423607e-01, 5.612115e-01, 9.756550e-01, 1.464217e-01, 1.129042e+00, 1.329700e-01, 1.228880e+00, 9.286564e-01, 1.370876e+00, 4.577126e-01, 5.073289e-01, 1.006101e+00, 1.089501e+00, 1.767916e-01, 5.880371e-01, 1.227681e-01, 1.090162e+00, 3.678639e-01, 4.022693e-01, 1.125383e+00, 4.208246e-01, 1.755243e+00, 9.532016e-01, 8.131434e-01, 6.570877e-01, 4.442682e-01, 6.832765e-01, 1.149215e+00, 7.67744…
8.000000e-01	5.372707e-01, 4.689557e-01, 1.062110e+00, 1.025492e-01, 9.362844e-01, 8.498524e-02, 8.064785e-01, 9.246679e-01, 1.240237e+00, 4.937063e-01, 4.298904e-01, 5.831594e-01, 1.384749e+00, 1.351888e-01, 5.976602e-01, 8.477599e-02, 9.941131e-01, 2.123480e-01, 5.213914e-01, 8.918477e-01, 3.324177e-01, 1.496786e+00, 1.179931e+00, 6.736934e-01, 3.162017e-01, 4.474473e-01, 4.972146e-01, 8.687800e-01, 9.40818…
1.000000e+00	6.280091e-01, 4.395115e-01, 1.244868e+00, 7.152251e-02, 1.068942e+00, 6.419560e-02, 6.156742e-01, 8.090526e-01, 1.109443e+00, 4.742149e-01, 4.811812e-01, 4.992545e-01, 1.005967e+00, 1.376746e-01, 7.162388e-01, 4.770961e-02, 7.864483e-01, 1.496384e-01, 6.934692e-01, 1.105150e+00, 2.341474e-01, 1.430705e+00, 1.293507e+00, 7.331673e-01, 1.958724e-01, 3.521882e-01, 2.572149e-01, 6.115958e-01, 9.48564…
1.200000e+00	8.759528e-01, 2.452562e-01, 1.189343e+00, 3.375183e-02, 1.234952e+00, 7.959449e-02, 3.582208e-01, 7.917752e-01, 7.479179e-01, 7.061417e-01, 4.180999e-01, 3.640124e-01, 9.383414e-01, 9.525022e-02, 6.277917e-01, 4.358093e-02, 7.304409e-01, 1.194388e-01, 7.410633e-01, 1.031344e+00, 1.652758e-01, 1.327188e+00, 1.482356e+00, 8.192713e-01, 1.447030e-01, 2.988669e-01, 2.087919e-01, 4.905629e-01, 1.08224…
1.400000e+00	8.367255e-01, 2.133572e-01, 1.734511e+00, 2.164574e-02, 1.085387e+00, 1.085620e-01, 3.808019e-01, 7.562596e-01, 4.673146e-01, 9.112974e-01, 4.183007e-01, 3.375948e-01, 9.244695e-01, 8.349422e-02, 5.933914e-01, 8.900260e-02, 7.483432e-01, 1.151290e-01, 1.019555e+00, 1.154314e+00, 9.668699e-02, 1.318949e+00, 1.476884e+00, 9.893287e-01, 6.591251e-02, 3.739220e-01, 1.188347e-01, 2.517327e-01, 1.23789…
1.600000e+00	1.171445e+00, 2.034825e-01, 2.090573e+00, 1.737219e-02, 1.198143e+00, 1.120531e-01, 2.490305e-01, 9.280115e-01, 3.724945e-01, 9.671657e-01, 4.861255e-01, 3.052327e-01, 1.012151e+00, 6.229786e-02, 6.231343e-01, 1.646935e-01, 8.508421e-01, 1.029437e-01, 1.078811e+00, 1.143875e+00, 6.195313e-02, 1.123271e+00, 1.613933e+00, 6.201199e-01, 3.956215e-02, 3.291728e-01, 1.172364e-01, 2.014693e-01, 7.98459…
1.800000e+00	1.175269e+00, 1.737226e-01, 1.582044e+00, 9.192781e-03, 1.080403e+00, 1.567065e-01, 1.432565e-01, 8.168221e-01, 3.318272e-01, 8.495858e-01, 5.418950e-01, 3.175097e-01, 7.633996e-01, 4.758866e-02, 5.158616e-01, 2.473738e-01, 6.391759e-01, 9.216358e-02, 1.326377e+00, 1.121565e+00, 4.281893e-02, 1.113619e+00, 1.404496e+00, 5.130710e-01, 2.737291e-02, 2.918889e-01, 1.705034e-01, 1.484543e-01, 1.10326…
2.000000e+00	1.155050e+00, 1.182199e-01, 1.775092e+00, 7.128123e-03, 1.007705e+00, 2.029053e-01, 1.272339e-01, 6.846373e-01, 1.987314e-01, 7.850469e-01, 4.409025e-01, 2.773576e-01, 9.857902e-01, 3.724466e-02, 6.236755e-01, 2.905825e-01, 7.084693e-01, 8.528372e-02, 1.151770e+00, 1.308409e+00, 2.418484e-02, 1.295699e+00, 1.199369e+00, 3.367581e-01, 1.625207e-02, 3.586256e-01, 2.791833e-01, 9.402599e-02, 1.10607…
0.000000e+00	1.325454e+00, 1.437963e+00, 1.897040e+00, 7.881792e-01, 2.965610e+00, 1.502097e+00, 2.373417e-01, 5.552380e-01, 2.242387e+00, 1.520162e+00, 2.260032e+00, 2.655433e+00, 2.319807e+00, 2.953687e+00, 2.839052e+00, 2.584895e+00, 2.844873e+00, 2.603889e+00, 1.199755e+00, 2.075568e+00, 6.654677e-01, 1.157322e+00, 1.913202e+00, 1.299478e+00, 1.031122e+00, 7.793799e-01, 5.380166e-01, 9.401548e-01, 8.13476…
2.000000e-01	7.894136e-01, 1.904655e+00, 1.657105e+00, 7.155313e-01, 1.656195e+00, 8.305203e-01, 5.125971e-01, 2.405263e-01, 1.807810e+00, 1.309603e+00, 1.308488e+00, 2.139785e+00, 1.941150e+00, 2.598107e+00, 2.076244e+00, 1.570906e+00, 1.959516e+00, 1.464075e+00, 1.176028e+00, 2.131195e+00, 5.990430e-01, 1.298170e+00, 1.265760e+00, 9.467001e-01, 1.007883e+00, 4.198056e-01, 5.744713e-01, 6.578085e-01, 8.93979…
4.000000e-01	6.160232e-01, 1.680031e+00, 1.502032e+00, 6.766239e-01, 1.133625e+00, 7.370528e-01, 6.628006e-01, 2.731498e-01, 1.145886e+00, 1.313214e+00, 8.164521e-01, 1.602458e+00, 1.584038e+00, 2.514182e+00, 1.658232e+00, 1.295150e+00, 1.148001e+00, 1.290609e+00, 1.248078e+00, 1.855979e+00, 7.528447e-01, 1.082369e+00, 1.405370e+00, 8.565225e-01, 6.562247e-01, 2.578482e-01, 5.748617e-01, 4.720188e-01, 1.16931…
6.000000e-01	4.636174e-01, 1.642750e+00, 1.055568e+00, 7.421796e-01, 8.119426e-01, 5.372243e-01, 7.982119e-01, 4.978004e-01, 1.041224e+00, 1.208705e+00, 4.329910e-01, 1.176058e+00, 1.298191e+00, 2.617123e+00, 1.107179e+00, 8.073106e-01, 9.607997e-01, 6.254420e-01, 1.216946e+00, 1.415794e+00, 8.499675e-01, 8.646462e-01, 1.184570e+00, 7.799079e-01, 3.803587e-01, 1.985480e-01, 5.989345e-01, 4.171639e-01, 8.62086…
8.000000e-01	3.893635e-01, 1.384493e+00, 1.285651e+00, 5.249735e-01, 1.103938e+00, 4.781849e-01, 7.700520e-01, 6.129441e-01, 7.518282e-01, 9.890864e-01, 3.312976e-01, 1.204507e+00, 1.224374e+00, 1.869466e+00, 9.096058e-01, 8.305977e-01, 8.458070e-01, 4.400954e-01, 1.317985e+00, 1.272860e+00, 6.052622e-01, 1.009065e+00, 1.570925e+00, 9.346804e-01, 1.982098e-01, 2.126109e-01, 7.081368e-01, 2.944723e-01, 1.10042…
1.000000e+00	5.233113e-01, 1.503961e+00, 1.296809e+00, 3.780853e-01, 1.016070e+00, 3.815799e-01, 7.704712e-01, 7.999956e-01, 5.551666e-01, 8.529464e-01, 2.600110e-01, 8.715033e-01, 1.247603e+00, 1.527570e+00, 8.089547e-01, 7.242614e-01, 8.629406e-01, 2.770548e-01, 1.610889e+00, 1.746359e+00, 7.489724e-01, 8.877668e-01, 1.744380e+00, 9.297614e-01, 1.111915e-01, 2.441990e-01, 4.778107e-01, 2.455658e-01, 1.06105…
1.200000e+00	7.711468e-01, 9.819497e-01, 1.299445e+00, 2.685207e-01, 1.033928e+00, 3.811988e-01, 5.022434e-01, 6.688178e-01, 4.081200e-01, 9.719229e-01, 3.430201e-01, 8.420206e-01, 1.060127e+00, 1.079609e+00, 7.504893e-01, 5.891608e-01, 7.452197e-01, 1.788205e-01, 1.528742e+00, 1.103048e+00, 8.029213e-01, 9.881737e-01, 1.700883e+00, 9.114191e-01, 6.213093e-02, 2.219316e-01, 5.729773e-01, 2.220832e-01, 1.00893…
1.400000e+00	8.628749e-01, 6.670768e-01, 1.424972e+00, 1.537607e-01, 1.014785e+00, 3.165472e-01, 3.605019e-01, 8.833350e-01, 2.584586e-01, 9.869189e-01, 3.207267e-01, 6.773970e-01, 1.023153e+00, 9.832766e-01, 6.856209e-01, 6.111947e-01, 8.312774e-01, 1.054047e-01, 1.283098e+00, 1.419110e+00, 5.905515e-01, 1.040811e+00, 1.130336e+00, 8.643223e-01, 3.201036e-02, 2.507044e-01, 7.124723e-01, 1.378269e-01, 1.16169…
1.600000e+00	9.375281e-01, 6.580391e-01, 1.377733e+00, 1.237413e-01, 1.094271e+00, 3.282432e-01, 3.609829e-01, 8.341090e-01, 1.642749e-01, 9.041671e-01, 3.475011e-01, 7.640744e-01, 9.838730e-01, 8.207454e-01, 6.873174e-01, 5.647306e-01, 7.386278e-01, 7.796218e-02, 1.280996e+00, 1.417395e+00, 4.470275e-01, 8.088053e-01, 1.706915e+00, 6.837746e-01, 2.356376e-02, 2.268336e-01, 6.363902e-01, 1.179763e-01, 1.19766…
1.800000e+00	1.113316e+00, 4.553056e-01, 1.411218e+00, 7.377569e-02, 1.252379e+00, 2.882419e-01, 3.066106e-01, 7.563938e-01, 1.510081e-01, 1.064865e+00, 4.433822e-01, 5.962601e-01, 9.329219e-01, 5.948140e-01, 5.790253e-01, 5.981783e-01, 8.765707e-01, 6.569460e-02, 1.311843e+00, 1.419962e+00, 2.543272e-01, 9.795363e-01, 1.547502e+00, 5.631907e-01, 1.431912e-02, 2.150595e-01, 7.256839e-01, 1.524200e-01, 1.08306…
2.000000e+00	9.241050e-01, 4.580206e-01, 1.636451e+00, 4.015711e-02, 1.230033e+00, 2.801181e-01, 2.208723e-01, 5.846472e-01, 1.156443e-01, 9.211730e-01, 4.690234e-01, 7.074058e-01, 8.369101e-01, 4.784647e-01, 6.113894e-01, 4.679891e-01, 7.927084e-01, 7.491659e-02, 1.416696e+00, 1.239926e+00, 2.016052e-01, 1.140721e+00, 1.748130e+00, 5.547415e-01, 8.954315e-03, 2.248657e-01, 5.898581e-01, 1.112538e-01, 1.08190…
0.000000e+00	2.350132e+00, 4.887661e-01, 1.101478e+00, 2.094280e+00, 1.392653e+00, 1.027210e+00, 6.489646e-01, 1.156244e+00, 1.207783e+00, 5.887949e-01, 3.576299e-01, 1.037509e+00, 2.830912e+00, 2.198114e+00, 3.400061e-01, 2.518277e+00, 1.331930e+00, 3.049920e+00, 1.931916e-01, 1.440537e+00, 6.603866e-01, 1.854329e+00, 2.230582e+00, 1.934952e+00, 3.491042e-01, 2.595614e+00, 1.305728e+00, 1.778081e+00, 9.25017…
2.000000e-01	1.726865e+00, 7.284098e-01, 1.097072e+00, 1.521314e+00, 1.083437e+00, 7.067770e-01, 5.558458e-01, 8.193350e-01, 1.235052e+00, 3.658230e-01, 3.974325e-01, 5.695045e-01, 2.459678e+00, 2.067267e+00, 3.978806e-01, 2.017647e+00, 1.038301e+00, 1.903468e+00, 3.952191e-01, 1.060771e+00, 6.809157e-01, 1.372034e+00, 2.130803e+00, 1.423841e+00, 1.663359e-01, 1.671790e+00, 9.818843e-01, 1.618605e+00, 8.61647…
4.000000e-01	1.351695e+00, 1.022080e+00, 7.611919e-01, 1.248997e+00, 8.980242e-01, 4.779292e-01, 4.168110e-01, 6.815455e-01, 1.317600e+00, 2.269957e-01, 4.069130e-01, 5.909313e-01, 1.786771e+00, 1.928219e+00, 3.934943e-01, 1.364283e+00, 1.100650e+00, 1.088743e+00, 6.396193e-01, 9.247683e-01, 5.308875e-01, 8.956124e-01, 1.930186e+00, 6.473044e-01, 1.182694e-01, 1.074140e+00, 6.426696e-01, 1.448898e+00, 8.39938…
6.000000e-01	1.002694e+00, 1.032964e+00, 8.503247e-01, 9.586413e-01, 9.245462e-01, 4.543733e-01, 2.787571e-01, 7.052800e-01, 1.050869e+00, 3.116462e-01, 4.163828e-01, 7.482713e-01, 1.492617e+00, 1.702436e+00, 4.602730e-01, 6.741493e-01, 8.569871e-01, 6.735299e-01, 8.774180e-01, 1.076725e+00, 6.447108e-01, 9.114030e-01, 1.710159e+00, 5.272583e-01, 6.299692e-02, 8.822358e-01, 4.156529e-01, 7.833344e-01, 1.02313…
8.000000e-01	7.284257e-01, 7.531286e-01, 9.761515e-01, 6.019606e-01, 8.857823e-01, 4.621645e-01, 3.102902e-01, 5.928268e-01, 7.567114e-01, 5.257153e-01, 4.288743e-01, 7.498496e-01, 1.481671e+00, 1.332735e+00, 5.441746e-01, 5.880527e-01, 9.050662e-01, 4.536691e-01, 8.886101e-01, 1.136203e+00, 6.947132e-01, 8.060568e-01, 1.715750e+00, 6.760549e-01, 4.224139e-02, 7.575855e-01, 2.849669e-01, 5.982168e-01, 8.98748…
1.000000e+00	8.525681e-01, 5.314339e-01, 1.389912e+00, 4.181779e-01, 1.167757e+00, 3.329237e-01, 2.078853e-01, 6.835686e-01, 5.976400e-01, 7.842324e-01, 4.195693e-01, 8.298787e-01, 1.124479e+00, 1.217996e+00, 5.314698e-01, 3.864767e-01, 8.353216e-01, 3.259942e-01, 1.077918e+00, 1.339341e+00, 7.108807e-01, 8.679273e-01, 1.442422e+00, 7.793033e-01, 2.614986e-02, 5.232493e-01, 2.203510e-01, 4.263071e-01, 1.00455…
1.200000e+00	1.103851e+00, 5.006016e-01, 1.436243e+00, 2.685715e-01, 9.848326e-01, 3.726608e-01, 2.632495e-01, 6.806678e-01, 3.914709e-01, 7.463292e-01, 4.687891e-01, 7.784834e-01, 1.239439e+00, 9.365004e-01, 5.823555e-01, 4.178472e-01, 7.192020e-01, 2.027589e-01, 1.086213e+00, 1.400894e+00, 6.640123e-01, 1.007464e+00, 1.702274e+00, 8.052286e-01, 1.722321e-02, 5.923002e-01, 1.800984e-01, 3.209363e-01, 1.08857…
1.400000e+00	8.405935e-01, 3.702238e-01, 1.481025e+00, 1.462865e-01, 8.476877e-01, 3.807082e-01, 1.587401e-01, 7.059704e-01, 3.183650e-01, 8.235658e-01, 4.132813e-01, 7.644867e-01, 1.219045e+00, 6.520007e-01, 5.475075e-01, 4.846222e-01, 7.420528e-01, 1.652979e-01, 1.051525e+00, 1.352877e+00, 5.412725e-01, 9.504637e-01, 1.778808e+00, 5.485589e-01, 9.965593e-03, 4.676908e-01, 2.524172e-01, 2.135295e-01, 9.70393…
1.600000e+00	9.917297e-01, 3.041778e-01, 1.482539e+00, 1.097558e-01, 1.009685e+00, 3.413925e-01, 2.027891e-01, 7.200738e-01, 2.419434e-01, 9.343715e-01, 4.010061e-01, 8.275806e-01, 9.034956e-01, 5.713560e-01, 5.777952e-01, 4.893621e-01, 7.608607e-01, 1.082110e-01, 1.438542e+00, 1.373744e+00, 2.888618e-01, 1.002072e+00, 1.694466e+00, 5.819473e-01, 9.264245e-03, 4.060895e-01, 3.122763e-01, 1.493039e-01, 1.04345…
1.800000e+00	1.085024e+00, 2.654945e-01, 1.619355e+00, 6.656712e-02, 8.897247e-01, 2.946217e-01, 1.689561e-01, 7.390762e-01, 1.472024e-01, 9.966578e-01, 4.033750e-01, 7.158152e-01, 8.981032e-01, 5.653854e-01, 6.333265e-01, 4.897819e-01, 7.282513e-01, 9.607793e-02, 1.194165e+00, 1.371311e+00, 2.179357e-01, 1.009151e+00, 1.755026e+00, 3.931448e-01, 6.853656e-03, 3.533515e-01, 4.213480e-01, 1.260336e-01, 1.12031…
2.000000e+00	1.091440e+00, 1.901272e-01, 1.692282e+00, 3.957350e-02, 1.115804e+00, 2.937363e-01, 1.498733e-01, 6.395762e-01, 1.269355e-01, 9.665470e-01, 4.851283e-01, 7.404284e-01, 1.026822e+00, 4.042331e-01, 5.711519e-01, 4.655869e-01, 7.869026e-01, 8.882916e-02, 1.144989e+00, 1.486488e+00, 1.592929e-01, 8.038544e-01, 1.810255e+00, 3.983477e-01, 5.600777e-03, 2.680990e-01, 5.258884e-01, 8.602079e-02, 1.19057…
0.000000e+00	7.644096e-01, 1.875912e+00, 1.398336e+00, 6.085123e-01, 2.679992e+00, 2.694166e-01, 1.531616e+00, 4.244645e-01, 1.394325e+00, 5.341527e-01, 1.894991e+00, 3.262511e-01, 1.562105e+00, 8.562380e-01, 1.324251e+00, 2.781911e+00, 3.727459e-01, 5.446581e-01, 2.191395e+00, 2.246734e+00, 1.633447e+00, 1.095975e+00, 5.770607e-01, 2.413844e+00, 2.655325e+00, 1.311729e+00, 2.025916e+00, 1.322009e+00, 3.32606…
2.000000e-01	3.887339e-01, 2.152752e+00, 1.128768e+00, 5.513433e-01, 1.450867e+00, 1.786169e-01, 1.281919e+00, 2.774426e-01, 1.600122e+00, 3.240060e-01, 1.206505e+00, 2.539779e-01, 1.229078e+00, 8.019646e-01, 7.344333e-01, 1.473340e+00, 2.100355e-01, 6.892328e-01, 1.641163e+00, 1.715209e+00, 1.139344e+00, 1.343202e+00, 4.559931e-01, 1.894660e+00, 1.827221e+00, 6.893279e-01, 1.466014e+00, 1.505812e+00, 1.99375…
4.000000e-01	3.213903e-01, 1.652239e+00, 9.353999e-01, 6.129030e-01, 1.272668e+00, 1.802690e-01, 7.722719e-01, 4.077701e-01, 1.304720e+00, 1.780842e-01, 8.871072e-01, 2.160617e-01, 9.832484e-01, 6.137322e-01, 5.957406e-01, 1.406906e+00, 1.358160e-01, 5.137803e-01, 1.737763e+00, 1.248032e+00, 6.807101e-01, 1.047102e+00, 8.571107e-01, 1.203223e+00, 1.200266e+00, 5.503734e-01, 1.026464e+00, 1.289296e+00, 1.34907…
6.000000e-01	3.768450e-01, 1.851614e+00, 7.951493e-01, 4.642650e-01, 1.058383e+00, 1.829338e-01, 5.691121e-01, 5.400822e-01, 1.344829e+00, 2.269760e-01, 7.386527e-01, 2.157334e-01, 9.125266e-01, 4.805853e-01, 5.925189e-01, 1.185135e+00, 7.435800e-02, 3.125928e-01, 1.579219e+00, 1.277639e+00, 4.010916e-01, 1.171657e+00, 1.022504e+00, 1.181776e+00, 8.664825e-01, 3.433267e-01, 7.406415e-01, 1.026019e+00, 1.30401…
8.000000e-01	5.314116e-01, 1.559633e+00, 9.415576e-01, 2.891295e-01, 1.170258e+00, 1.715611e-01, 3.607410e-01, 5.799349e-01, 1.063279e+00, 3.307567e-01, 6.351036e-01, 2.557877e-01, 8.220044e-01, 4.494797e-01, 5.096939e-01, 8.387014e-01, 3.460078e-02, 2.847829e-01, 1.513662e+00, 9.037601e-01, 3.967463e-01, 1.091656e+00, 1.264028e+00, 8.756987e-01, 4.252313e-01, 3.410512e-01, 3.932622e-01, 7.930883e-01, 1.38359…
1.000000e+00	8.504032e-01, 1.360405e+00, 1.284695e+00, 1.959600e-01, 1.081097e+00, 1.774584e-01, 2.794328e-01, 6.525157e-01, 8.537309e-01, 5.296730e-01, 6.415295e-01, 2.462727e-01, 8.705075e-01, 3.377329e-01, 5.169804e-01, 6.798902e-01, 2.244601e-02, 2.371023e-01, 1.523149e+00, 9.448157e-01, 1.707855e-01, 1.001031e+00, 1.234860e+00, 1.037766e+00, 2.443037e-01, 3.247682e-01, 2.830881e-01, 4.580399e-01, 1.13645…
1.200000e+00	1.091659e+00, 9.226793e-01, 1.259207e+00, 1.023184e-01, 1.092025e+00, 2.050293e-01, 1.877307e-01, 6.749027e-01, 5.891673e-01, 6.312702e-01, 5.044369e-01, 3.373151e-01, 9.153459e-01, 2.329767e-01, 4.832944e-01, 7.084715e-01, 1.478363e-02, 1.481804e-01, 1.511025e+00, 1.130420e+00, 1.441609e-01, 1.040296e+00, 1.264896e+00, 8.893326e-01, 1.647496e-01, 3.230314e-01, 2.230563e-01, 4.460067e-01, 1.14817…
1.400000e+00	9.733562e-01, 1.019376e+00, 1.504394e+00, 8.833951e-02, 9.574863e-01, 2.289857e-01, 1.300276e-01, 6.891068e-01, 4.767656e-01, 6.989172e-01, 5.753296e-01, 4.513198e-01, 8.178217e-01, 2.132188e-01, 6.781320e-01, 6.058926e-01, 1.104988e-02, 1.489470e-01, 1.506222e+00, 1.197872e+00, 7.732813e-02, 9.528251e-01, 1.250290e+00, 6.493357e-01, 9.699821e-02, 3.029215e-01, 1.120603e-01, 2.778945e-01, 1.28157…
1.600000e+00	1.087068e+00, 6.444685e-01, 1.686170e+00, 5.790450e-02, 8.896570e-01, 2.503183e-01, 1.029811e-01, 7.235547e-01, 3.048945e-01, 7.002792e-01, 5.377582e-01, 4.379704e-01, 9.774820e-01, 1.693683e-01, 6.296549e-01, 5.340558e-01, 9.077115e-03, 1.183146e-01, 1.305953e+00, 9.466753e-01, 4.602543e-02, 9.766476e-01, 1.580356e+00, 4.323906e-01, 5.263533e-02, 3.574265e-01, 9.824326e-02, 1.871597e-01, 1.05162…
1.800000e+00	1.111328e+00, 5.136522e-01, 1.850881e+00, 3.159606e-02, 1.035483e+00, 2.447075e-01, 6.486699e-02, 6.449025e-01, 1.744195e-01, 7.970805e-01, 4.470010e-01, 3.913445e-01, 8.842910e-01, 1.046633e-01, 5.358897e-01, 6.272120e-01, 6.477482e-03, 9.715196e-02, 1.367557e+00, 1.155735e+00, 3.509498e-02, 8.413320e-01, 1.685766e+00, 4.066013e-01, 4.219164e-02, 2.593365e-01, 6.368643e-02, 1.343960e-01, 1.09498…
2.000000e+00	1.137785e+00, 4.678590e-01, 1.912489e+00, 1.984439e-02, 1.031619e+00, 1.706652e-01, 5.239451e-02, 7.206065e-01, 1.633319e-01, 9.081145e-01, 4.976026e-01, 4.456532e-01, 9.209553e-01, 1.137901e-01, 4.820088e-01, 6.881502e-01, 5.956509e-03, 1.024194e-01, 1.332630e+00, 1.172490e+00, 2.238919e-02, 1.057959e+00, 1.553901e+00, 3.485514e-01, 2.300001e-02, 2.453291e-01, 7.334410e-02, 7.581826e-02, 1.19384…
0.000000e+00	3.027434e+00, 1.273296e+00, 1.038763e+00, 2.822637e-01, 1.749323e+00, 1.085338e+00, 1.990039e+00, 1.134773e+00, 2.231026e+00, 1.769185e+00, 1.189799e+00, 2.597686e+00, 1.836904e+00, 2.130004e+00, 1.933382e+00, 1.289160e+00, 3.002037e+00, 1.399670e+00, 2.779466e-01, 1.309982e+00, 1.827765e+00, 1.813403e+00, 1.080026e+00, 4.979102e-01, 1.493516e+00, 2.286274e+00, 6.002770e-01, 7.710563e-01, 3.67341…
2.000000e-01	1.948885e+00, 1.270763e+00, 1.071326e+00, 4.368285e-01, 1.080374e+00, 8.946060e-01, 1.825808e+00, 7.215956e-01, 1.771800e+00, 1.618491e+00, 8.998428e-01, 1.811465e+00, 1.284282e+00, 2.390282e+00, 1.371410e+00, 6.912385e-01, 1.849055e+00, 1.267599e+00, 5.079515e-01, 9.682739e-01, 1.662693e+00, 1.884612e+00, 8.866630e-01, 3.508569e-01, 1.118241e+00, 1.362778e+00, 8.406740e-01, 6.123572e-01, 5.82832…
4.000000e-01	1.166809e+00, 8.875349e-01, 1.098485e+00, 5.306964e-01, 8.002008e-01, 4.566518e-01, 1.551937e+00, 5.248856e-01, 1.327159e+00, 1.166378e+00, 4.542100e-01, 1.333034e+00, 1.470032e+00, 2.253896e+00, 1.182770e+00, 4.923687e-01, 1.941549e+00, 9.088212e-01, 7.024631e-01, 7.978861e-01, 1.236179e+00, 1.611072e+00, 6.712025e-01, 2.142186e-01, 6.408458e-01, 1.053812e+00, 9.184278e-01, 4.654080e-01, 6.88428…
6.000000e-01	8.549151e-01, 8.518454e-01, 1.093895e+00, 5.801528e-01, 8.519131e-01, 4.010331e-01, 1.375704e+00, 5.776320e-01, 1.145791e+00, 9.035374e-01, 3.021409e-01, 1.030540e+00, 1.329850e+00, 2.117539e+00, 7.909848e-01, 3.101913e-01, 1.164020e+00, 7.256684e-01, 1.067258e+00, 1.028453e+00, 1.046184e+00, 1.206699e+00, 4.874137e-01, 2.802539e-01, 3.190956e-01, 1.112552e+00, 6.731607e-01, 3.720042e-01, 7.42325…
8.000000e-01	6.414362e-01, 7.433629e-01, 1.149053e+00, 3.841597e-01, 8.437003e-01, 2.101245e-01, 8.773377e-01, 5.279837e-01, 7.471447e-01, 1.009040e+00, 3.590578e-01, 7.757381e-01, 1.184218e+00, 1.806701e+00, 6.911489e-01, 2.505303e-01, 8.904376e-01, 3.403980e-01, 9.001409e-01, 1.004585e+00, 9.530680e-01, 1.280465e+00, 5.919316e-01, 4.857634e-01, 1.607884e-01, 8.627088e-01, 6.816421e-01, 2.825728e-01, 8.17812…
1.000000e+00	8.178127e-01, 5.109467e-01, 1.615484e+00, 2.404752e-01, 9.290231e-01, 1.972092e-01, 7.024793e-01, 5.004637e-01, 4.610924e-01, 1.017787e+00, 4.179088e-01, 6.243760e-01, 9.053410e-01, 1.055486e+00, 7.694698e-01, 3.353463e-01, 8.791557e-01, 2.249915e-01, 1.451800e+00, 1.151273e+00, 9.655279e-01, 1.444298e+00, 8.837359e-01, 5.722849e-01, 1.031332e-01, 6.548124e-01, 3.494020e-01, 1.929440e-01, 9.53759…
1.200000e+00	8.624588e-01, 4.115016e-01, 1.545686e+00, 1.477130e-01, 1.130182e+00, 1.657759e-01, 5.109650e-01, 6.703130e-01, 3.768746e-01, 9.919054e-01, 3.468244e-01, 5.214870e-01, 9.666158e-01, 7.828881e-01, 6.434414e-01, 3.577109e-01, 8.785715e-01, 1.436636e-01, 1.141545e+00, 9.751372e-01, 6.530334e-01, 8.826499e-01, 9.822530e-01, 5.748790e-01, 5.723134e-02, 5.963389e-01, 4.163262e-01, 1.612887e-01, 1.01559…
1.400000e+00	1.016661e+00, 4.174026e-01, 1.735161e+00, 9.340274e-02, 9.217527e-01, 1.528796e-01, 4.794740e-01, 6.480584e-01, 2.433190e-01, 9.501827e-01, 4.282853e-01, 5.223254e-01, 9.955353e-01, 6.598585e-01, 5.867660e-01, 4.571128e-01, 8.706988e-01, 1.334002e-01, 1.161665e+00, 1.175391e+00, 4.355535e-01, 7.823121e-01, 1.137735e+00, 6.263729e-01, 4.574566e-02, 5.550161e-01, 4.527315e-01, 1.072783e-01, 1.07051…
1.600000e+00	1.130826e+00, 2.444006e-01, 1.941638e+00, 4.694790e-02, 1.077098e+00, 1.770088e-01, 2.536651e-01, 8.144364e-01, 2.180429e-01, 1.101592e+00, 4.780838e-01, 4.059508e-01, 9.548069e-01, 5.430207e-01, 5.688994e-01, 4.516699e-01, 7.383116e-01, 8.625677e-02, 1.349538e+00, 1.381885e+00, 2.613040e-01, 9.554325e-01, 1.196575e+00, 5.858734e-01, 2.425474e-02, 4.283750e-01, 5.745709e-01, 1.027491e-01, 9.60427…
1.800000e+00	1.056146e+00, 2.028669e-01, 1.903930e+00, 3.868923e-02, 9.288804e-01, 1.854436e-01, 2.194581e-01, 7.605856e-01, 1.472454e-01, 9.831011e-01, 4.862058e-01, 4.772409e-01, 8.691463e-01, 4.909831e-01, 6.729460e-01, 4.740630e-01, 8.879896e-01, 8.328905e-02, 1.209783e+00, 1.079667e+00, 2.145933e-01, 9.100121e-01, 1.614279e+00, 3.378863e-01, 1.392016e-02, 3.373353e-01, 5.873677e-01, 8.315932e-02, 1.10956…
2.000000e+00	1.296502e+00, 1.867116e-01, 1.859331e+00, 2.832200e-02, 8.654639e-01, 2.447454e-01, 1.488337e-01, 7.920313e-01, 1.045448e-01, 8.952048e-01, 4.703860e-01, 4.975825e-01, 8.706490e-01, 3.695565e-01, 6.032051e-01, 5.717475e-01, 8.524607e-01, 8.693350e-02, 1.362814e+00, 1.167083e+00, 1.393271e-01, 9.389150e-01, 1.507599e+00, 3.022426e-01, 1.210187e-02, 3.735391e-01, 5.856667e-01, 9.473420e-02, 1.05978…
0.000000e+00	1.199373e+00, 9.189186e-01, 1.296786e-01, 1.542123e+00, 8.480898e-01, 1.341881e+00, 2.649640e+00, 6.986161e-01, 3.257542e-01, 8.385234e-01, 8.116298e-02, 1.640190e+00, 1.150146e+00, 1.954501e+00, 1.250760e+00, 5.966388e-01, 5.106828e-01, 8.834243e-03, 1.538923e+00, 7.542708e-01, 4.716384e-01, 5.670857e-02, 4.012200e-01, 5.021146e-01, 3.428025e+00, 4.622722e-01, 2.459901e+00, 2.176510e+00, 7.72588…
2.000000e-01	6.959971e-01, 8.680935e-01, 5.224932e-01, 1.226513e+00, 5.471847e-01, 1.275128e+00, 1.877767e+00, 4.601020e-01, 5.251710e-01, 5.943343e-01, 5.581499e-02, 1.419688e+00, 5.751058e-01, 1.518758e+00, 8.409257e-01, 5.811562e-01, 3.312056e-01, 3.232966e-01, 1.299546e+00, 1.003157e+00, 5.565136e-01, 5.913989e-02, 6.585433e-01, 5.167687e-01, 1.601705e+00, 6.305851e-01, 1.404361e+00, 1.807152e+00, 5.12967…
4.000000e-01	5.727005e-01, 5.313685e-01, 6.669600e-01, 1.053718e+00, 6.155223e-01, 9.411757e-01, 1.313944e+00, 5.047178e-01, 7.745524e-01, 4.204066e-01, 4.182477e-02, 1.202849e+00, 4.560211e-01, 1.397390e+00, 4.650830e-01, 5.517442e-01, 1.802010e-01, 2.619127e-01, 1.636486e+00, 1.086839e+00, 5.134370e-01, 9.946457e-02, 1.159437e+00, 6.118056e-01, 7.730234e-01, 6.072143e-01, 1.024023e+00, 1.749361e+00, 3.76550…
6.000000e-01	7.224869e-01, 6.578138e-01, 8.881259e-01, 6.434015e-01, 7.347152e-01, 7.379289e-01, 1.478643e+00, 6.609791e-01, 8.904855e-01, 2.122815e-01, 4.514358e-02, 1.218714e+00, 6.315663e-01, 1.139451e+00, 4.656099e-01, 4.609281e-01, 9.804370e-02, 1.531480e-01, 1.463910e+00, 1.206565e+00, 6.391515e-01, 3.356164e-01, 1.075475e+00, 7.199501e-01, 4.925309e-01, 6.290103e-01, 6.773210e-01, 1.433285e+00, 4.97051…
8.000000e-01	7.497344e-01, 4.248976e-01, 1.090426e+00, 4.335478e-01, 1.128640e+00, 6.463955e-01, 1.241309e+00, 7.946985e-01, 7.647535e-01, 3.236087e-01, 7.393643e-02, 1.100443e+00, 6.141903e-01, 8.288907e-01, 5.728139e-01, 5.427053e-01, 5.633492e-02, 1.073515e-01, 1.486147e+00, 1.049921e+00, 5.092222e-01, 4.973386e-01, 1.385139e+00, 7.309584e-01, 2.625097e-01, 5.397721e-01, 4.348486e-01, 1.010902e+00, 6.96302…
1.000000e+00	1.029282e+00, 3.893872e-01, 1.546855e+00, 2.718257e-01, 1.231089e+00, 5.617845e-01, 1.087841e+00, 6.141950e-01, 6.900683e-01, 4.520929e-01, 8.623494e-02, 1.277491e+00, 5.719223e-01, 7.053938e-01, 4.936247e-01, 4.931751e-01, 3.269037e-02, 7.436168e-02, 1.244590e+00, 1.203989e+00, 3.822287e-01, 6.433154e-01, 1.529719e+00, 7.531493e-01, 1.301148e-01, 5.184386e-01, 2.837445e-01, 5.334672e-01, 9.18253…
1.200000e+00	1.138325e+00, 2.763029e-01, 1.534407e+00, 1.560298e-01, 1.116018e+00, 6.045801e-01, 1.072940e+00, 8.032474e-01, 4.083602e-01, 7.097526e-01, 1.196812e-01, 1.111846e+00, 7.314214e-01, 6.616143e-01, 5.979742e-01, 5.246905e-01, 2.460773e-02, 4.380064e-02, 1.361894e+00, 1.396355e+00, 2.193999e-01, 6.436302e-01, 1.614757e+00, 5.557382e-01, 9.141559e-02, 4.817889e-01, 1.677174e-01, 4.992629e-01, 8.11506…
1.400000e+00	1.154711e+00, 2.616548e-01, 1.361406e+00, 1.185839e-01, 1.246066e+00, 4.969227e-01, 8.202810e-01, 6.070468e-01, 3.258894e-01, 7.546325e-01, 1.565412e-01, 1.050290e+00, 7.676317e-01, 4.622934e-01, 5.390581e-01, 5.591944e-01, 1.643045e-02, 2.772932e-02, 1.436685e+00, 1.383473e+00, 1.927495e-01, 8.297790e-01, 1.466251e+00, 4.692466e-01, 5.569415e-02, 4.141800e-01, 1.336757e-01, 2.814389e-01, 1.20103…
1.600000e+00	1.138367e+00, 1.983776e-01, 1.440609e+00, 6.055770e-02, 1.106988e+00, 4.741400e-01, 8.188180e-01, 7.906769e-01, 2.619629e-01, 6.490741e-01, 1.872653e-01, 9.845861e-01, 7.703803e-01, 3.795297e-01, 6.031834e-01, 4.862953e-01, 1.237649e-02, 2.352694e-02, 1.610567e+00, 1.302494e+00, 1.363385e-01, 8.216106e-01, 1.451972e+00, 3.549715e-01, 2.652237e-02, 3.262341e-01, 7.280605e-02, 2.055317e-01, 1.05482…
1.800000e+00	1.144092e+00, 1.571754e-01, 1.839823e+00, 5.496785e-02, 1.152573e+00, 4.133639e-01, 6.891478e-01, 7.269232e-01, 1.649046e-01, 7.739029e-01, 2.273569e-01, 7.705550e-01, 7.141377e-01, 3.124915e-01, 4.545598e-01, 5.269503e-01, 1.037000e-02, 2.641492e-02, 1.565805e+00, 1.281289e+00, 7.693757e-02, 9.435459e-01, 1.333944e+00, 2.763621e-01, 1.371693e-02, 3.323182e-01, 6.043053e-02, 1.271253e-01, 1.13682…
2.000000e+00	1.147235e+00, 1.448011e-01, 1.904741e+00, 3.121244e-02, 1.003158e+00, 4.387498e-01, 5.883119e-01, 7.041218e-01, 1.218359e-01, 9.908209e-01, 2.795941e-01, 8.389683e-01, 8.358704e-01, 2.555004e-01, 6.268419e-01, 5.476106e-01, 9.442635e-03, 2.483556e-02, 1.160153e+00, 1.195695e+00, 5.719819e-02, 8.671964e-01, 1.848262e+00, 1.945631e-01, 8.113771e-03, 2.748163e-01, 4.998553e-02, 1.164154e-01, 1.14806…
0.000000e+00	2.584518e+00, 8.164865e-01, 2.748336e+00, 5.418942e-01, 3.400188e-01, 1.723510e-01, 9.578847e-01, 2.422333e+00, 2.333011e+00, 1.538213e+00, 2.414435e-01, 2.046033e+00, 2.686882e+00, 9.676895e-01, 5.797383e-01, 1.780917e+00, 2.818131e-01, 1.651667e+00, 2.303272e+00, 8.867810e-01, 2.800606e+00, 2.252798e+00, 2.921761e+00, 2.356107e+00, 2.579684e+00, 1.614697e+00, 9.533165e-01, 2.873683e+00, 7.77733…
2.000000e-01	2.223803e+00, 8.997017e-01, 2.381687e+00, 6.856562e-01, 2.176970e-01, 1.067866e-01, 9.465876e-01, 1.583271e+00, 2.002791e+00, 8.237760e-01, 1.523458e-01, 1.569364e+00, 2.042081e+00, 1.087025e+00, 5.204961e-01, 1.464075e+00, 1.750301e-01, 1.147233e+00, 1.714391e+00, 6.481248e-01, 1.446164e+00, 1.824661e+00, 2.078765e+00, 1.380016e+00, 1.537494e+00, 1.342221e+00, 7.684156e-01, 2.030582e+00, 7.68951…
4.000000e-01	1.616401e+00, 1.062930e+00, 2.065456e+00, 7.013299e-01, 2.432951e-01, 8.910412e-02, 9.804608e-01, 1.081719e+00, 1.695610e+00, 6.232754e-01, 9.533885e-02, 1.134104e+00, 1.968263e+00, 1.110657e+00, 4.794405e-01, 1.061181e+00, 1.073596e-01, 7.645905e-01, 1.208947e+00, 4.816611e-01, 1.230907e+00, 1.447181e+00, 1.519935e+00, 1.124832e+00, 9.170527e-01, 1.285990e+00, 7.586062e-01, 1.485987e+00, 9.70382…
6.000000e-01	1.818130e+00, 9.321816e-01, 1.670637e+00, 5.130042e-01, 4.670280e-01, 6.693779e-02, 8.690849e-01, 8.210358e-01, 1.955685e+00, 3.334337e-01, 1.535448e-01, 7.629524e-01, 1.401291e+00, 8.540119e-01, 5.749568e-01, 8.464507e-01, 5.415755e-02, 5.670912e-01, 1.059603e+00, 4.314836e-01, 1.099780e+00, 1.409696e+00, 1.049400e+00, 5.251398e-01, 4.732630e-01, 1.087619e+00, 5.864305e-01, 1.128221e+00, 9.25834…
8.000000e-01	1.434862e+00, 7.843232e-01, 1.967289e+00, 3.409518e-01, 6.540427e-01, 7.266469e-02, 6.131671e-01, 9.759958e-01, 1.488320e+00, 4.506257e-01, 2.484498e-01, 6.976325e-01, 1.322321e+00, 7.991700e-01, 5.864929e-01, 7.310556e-01, 3.252869e-02, 4.017792e-01, 1.292591e+00, 4.794247e-01, 8.726647e-01, 1.286578e+00, 1.154825e+00, 3.662649e-01, 2.357772e-01, 8.562952e-01, 3.498350e-01, 8.662294e-01, 8.63668…
1.000000e+00	1.420964e+00, 7.302570e-01, 1.842266e+00, 2.184475e-01, 6.763169e-01, 7.672137e-02, 4.825157e-01, 8.899152e-01, 9.913697e-01, 6.273402e-01, 2.781858e-01, 5.060323e-01, 1.238266e+00, 5.469268e-01, 5.575479e-01, 6.018722e-01, 1.752345e-02, 1.968513e-01, 1.226937e+00, 5.115786e-01, 5.271020e-01, 1.269721e+00, 1.188771e+00, 2.085753e-01, 1.297788e-01, 9.363493e-01, 2.862839e-01, 6.176302e-01, 1.15326…
1.200000e+00	1.490281e+00, 6.375402e-01, 2.104256e+00, 1.600723e-01, 1.098249e+00, 1.137382e-01, 2.839573e-01, 7.919619e-01, 7.959039e-01, 6.340169e-01, 4.208144e-01, 4.296205e-01, 1.277953e+00, 4.933076e-01, 5.424982e-01, 5.676297e-01, 1.174162e-02, 1.948269e-01, 1.131367e+00, 5.386235e-01, 3.284885e-01, 1.042207e+00, 1.477772e+00, 1.520727e-01, 8.150038e-02, 7.107479e-01, 1.483505e-01, 4.439081e-01, 9.81037…
1.400000e+00	1.401930e+00, 4.119680e-01, 2.131940e+00, 8.224834e-02, 8.883218e-01, 1.314471e-01, 1.973323e-01, 6.541334e-01, 6.125599e-01, 6.713430e-01, 4.681192e-01, 3.388362e-01, 1.017512e+00, 4.447470e-01, 5.593434e-01, 5.090944e-01, 1.103112e-02, 1.261852e-01, 1.107024e+00, 8.436071e-01, 2.250671e-01, 1.057655e+00, 1.605495e+00, 1.224212e-01, 4.764332e-02, 5.735547e-01, 1.010060e-01, 2.642233e-01, 1.03016…
1.600000e+00	1.168646e+00, 3.633590e-01, 1.843175e+00, 5.804123e-02, 1.238815e+00, 1.469452e-01, 1.563571e-01, 7.745839e-01, 4.457303e-01, 7.545593e-01, 3.752562e-01, 3.397178e-01, 1.068616e+00, 3.089280e-01, 5.327625e-01, 4.064577e-01, 9.168812e-03, 1.024382e-01, 1.219393e+00, 1.118392e+00, 1.402980e-01, 1.104600e+00, 1.546054e+00, 7.768869e-02, 3.237182e-02, 4.686996e-01, 8.882237e-02, 2.127540e-01, 1.20875…
1.800000e+00	1.190250e+00, 2.686023e-01, 1.809622e+00, 3.982307e-02, 1.113383e+00, 1.358304e-01, 1.164325e-01, 8.028327e-01, 3.635826e-01, 7.988164e-01, 5.042574e-01, 3.376268e-01, 9.559051e-01, 2.506002e-01, 4.839870e-01, 5.846394e-01, 8.366156e-03, 1.143347e-01, 1.201273e+00, 1.163442e+00, 1.011374e-01, 1.031705e+00, 1.539714e+00, 8.829621e-02, 1.574903e-02, 5.396980e-01, 6.627410e-02, 1.352250e-01, 1.17868…
2.000000e+00	1.365083e+00, 2.596444e-01, 1.834581e+00, 2.107498e-02, 1.219568e+00, 1.968085e-01, 1.090876e-01, 6.987707e-01, 2.411665e-01, 1.123125e+00, 4.671383e-01, 4.206785e-01, 1.007098e+00, 2.078790e-01, 6.266243e-01, 4.921983e-01, 8.008500e-03, 9.325445e-02, 1.220897e+00, 1.244699e+00, 6.977471e-02, 1.060324e+00, 1.669185e+00, 9.007479e-02, 1.027490e-02, 3.795328e-01, 4.153063e-02, 1.033770e-01, 1.17859…
0.000000e+00	1.268185e+00, 6.685267e-01, 2.170926e+00, 1.742325e+00, 1.335719e+00, 9.596451e-01, 1.824098e+00, 1.292152e+00, 1.242273e+00, 4.859208e-01, 1.475534e+00, 4.083020e-01, 2.884297e-01, 2.304519e+00, 2.473058e+00, 1.426544e+00, 4.509401e-02, 1.998530e+00, 8.238663e-01, 1.776274e+00, 3.677769e-03, 1.556088e+00, 6.620456e-01, 1.492315e+00, 1.945362e+00, 1.848252e+00, 2.473174e+00, 1.053573e+00, 1.40624…
2.000000e-01	1.102070e+00, 9.827889e-01, 1.912641e+00, 1.328149e+00, 9.994160e-01, 6.425216e-01, 1.362412e+00, 1.217391e+00, 1.067563e+00, 3.896418e-01, 1.166418e+00, 3.437831e-01, 1.952185e-01, 2.121002e+00, 1.498034e+00, 9.213790e-01, 2.843483e-02, 1.085233e+00, 7.120272e-01, 1.913164e+00, 2.607408e-01, 8.616473e-01, 9.877502e-01, 8.207857e-01, 1.325920e+00, 1.408703e+00, 1.799815e+00, 1.296656e+00, 9.18314…
4.000000e-01	1.527215e+00, 6.856397e-01, 2.178136e+00, 1.196444e+00, 1.026107e+00, 6.162570e-01, 7.878064e-01, 8.697360e-01, 1.256493e+00, 2.675944e-01, 8.072380e-01, 3.914700e-01, 1.922316e-01, 1.744151e+00, 9.411067e-01, 6.462326e-01, 1.560173e-02, 7.549742e-01, 7.878712e-01, 1.501986e+00, 3.192926e-01, 7.488283e-01, 1.310129e+00, 6.597009e-01, 9.125655e-01, 7.875862e-01, 1.012265e+00, 1.423594e+00, 6.76822…
6.000000e-01	1.161737e+00, 6.667727e-01, 1.789093e+00, 7.043812e-01, 1.302808e+00, 5.217768e-01, 6.270672e-01, 8.671820e-01, 1.154095e+00, 2.655007e-01, 6.799397e-01, 5.072958e-01, 3.082663e-01, 1.373904e+00, 7.404604e-01, 3.668871e-01, 9.094731e-03, 4.240965e-01, 1.037860e+00, 1.834064e+00, 4.458050e-01, 8.197116e-01, 9.941657e-01, 4.591875e-01, 5.674404e-01, 5.191764e-01, 7.026838e-01, 1.192022e+00, 6.66939…
8.000000e-01	1.311949e+00, 4.698792e-01, 1.949958e+00, 4.130820e-01, 1.202350e+00, 4.509596e-01, 5.304600e-01, 7.785378e-01, 8.242549e-01, 4.963251e-01, 6.541302e-01, 5.306659e-01, 3.804104e-01, 1.323458e+00, 7.279215e-01, 3.137018e-01, 4.519986e-03, 2.486193e-01, 8.241705e-01, 1.653928e+00, 6.515801e-01, 8.652116e-01, 1.686666e+00, 2.939897e-01, 2.656454e-01, 5.378214e-01, 5.226496e-01, 8.062525e-01, 8.26957…
1.000000e+00	1.169907e+00, 3.653370e-01, 1.810664e+00, 3.605186e-01, 1.191167e+00, 3.803696e-01, 3.883774e-01, 9.874043e-01, 7.955852e-01, 5.036436e-01, 5.320407e-01, 6.134086e-01, 5.578342e-01, 1.011808e+00, 7.051564e-01, 2.292552e-01, 4.029023e-03, 2.094711e-01, 9.385053e-01, 1.565035e+00, 5.158574e-01, 8.473804e-01, 1.535267e+00, 2.515087e-01, 2.169371e-01, 2.914765e-01, 3.118797e-01, 4.971637e-01, 1.03553…
1.200000e+00	1.201306e+00, 3.133161e-01, 1.996702e+00, 1.823539e-01, 1.044460e+00, 3.649959e-01, 2.717455e-01, 8.237471e-01, 5.578283e-01, 6.618175e-01, 4.704624e-01, 6.805631e-01, 5.950620e-01, 7.197432e-01, 6.740446e-01, 2.756436e-01, 4.142213e-03, 1.332920e-01, 9.550008e-01, 1.545543e+00, 3.004958e-01, 1.037033e+00, 1.220568e+00, 1.877046e-01, 9.391263e-02, 2.991827e-01, 1.822841e-01, 2.788385e-01, 1.16687…
1.400000e+00	1.123332e+00, 2.372289e-01, 1.843240e+00, 1.241350e-01, 1.169501e+00, 4.083602e-01, 2.373442e-01, 7.051367e-01, 3.954736e-01, 7.158536e-01, 4.927378e-01, 6.846227e-01, 6.683167e-01, 5.502541e-01, 7.148545e-01, 2.937634e-01, 4.161552e-03, 1.058488e-01, 8.044290e-01, 1.323401e+00, 2.265204e-01, 8.510038e-01, 1.614853e+00, 1.559235e-01, 6.326066e-02, 2.909788e-01, 9.853225e-02, 3.093268e-01, 1.03018…
1.600000e+00	1.282727e+00, 1.780922e-01, 2.399183e+00, 7.764536e-02, 1.115883e+00, 2.770604e-01, 1.784287e-01, 7.316521e-01, 2.883845e-01, 8.103447e-01, 5.108201e-01, 5.184400e-01, 8.739815e-01, 4.480032e-01, 5.593254e-01, 3.216126e-01, 5.820482e-03, 8.682514e-02, 1.033628e+00, 1.795740e+00, 1.496523e-01, 9.865857e-01, 1.745056e+00, 1.178182e-01, 4.025279e-02, 2.745661e-01, 8.325774e-02, 1.998958e-01, 1.25569…
1.800000e+00	1.257625e+00, 1.669223e-01, 2.133469e+00, 4.598906e-02, 1.061977e+00, 3.647637e-01, 1.773242e-01, 8.831342e-01, 2.098974e-01, 1.019353e+00, 4.774378e-01, 6.785796e-01, 7.338268e-01, 3.829394e-01, 5.557305e-01, 3.903655e-01, 6.776513e-03, 8.011950e-02, 1.118859e+00, 1.297901e+00, 1.073745e-01, 1.114302e+00, 1.615462e+00, 1.090155e-01, 2.172532e-02, 2.636418e-01, 4.420563e-02, 1.201236e-01, 1.24102…
2.000000e+00	1.180344e+00, 1.560795e-01, 2.314848e+00, 3.358030e-02, 9.859330e-01, 3.149081e-01, 1.438465e-01, 7.174419e-01, 1.473728e-01, 8.352528e-01, 4.325711e-01, 5.620422e-01, 8.035685e-01, 2.445626e-01, 5.483047e-01, 4.619631e-01, 5.973355e-03, 6.876958e-02, 1.214113e+00, 1.597947e+00, 6.736102e-02, 9.427749e-01, 1.669749e+00, 1.073138e-01, 1.758744e-02, 2.694122e-01, 3.121440e-02, 8.685001e-02, 1.13077…
0.000000e+00	1.224149e+00, 4.353643e-01, 1.159508e+00, 9.927717e-01, 3.153612e+00, 2.543395e+00, 6.513980e-01, 1.167135e-01, 2.798491e-01, 1.544580e+00, 2.164005e-01, 2.379217e+00, 1.333936e+00, 6.783910e-01, 1.478759e+00, 1.975986e+00, 5.871359e-01, 2.523950e+00, 2.604002e+00, 3.031843e+00, 1.919866e+00, 2.419177e+00, 3.112397e+00, 6.656887e-01, 1.396827e+00, 3.108407e+00, 1.559355e+00, 1.054773e+00, 3.16217…
2.000000e-01	9.047034e-01, 6.755867e-01, 8.047660e-01, 7.741391e-01, 1.934705e+00, 1.604757e+00, 7.685074e-01, 3.504803e-01, 5.133787e-01, 1.071791e+00, 1.338397e-01, 1.871428e+00, 7.646114e-01, 1.260562e+00, 7.276178e-01, 1.498433e+00, 3.309061e-01, 1.759651e+00, 2.222026e+00, 2.195154e+00, 1.285252e+00, 1.554651e+00, 2.255451e+00, 5.129271e-01, 6.775581e-01, 1.638325e+00, 1.209771e+00, 1.063824e+00, 1.86450…
4.000000e-01	7.199588e-01, 9.118515e-01, 5.946225e-01, 8.937247e-01, 1.731274e+00, 9.776362e-01, 7.553742e-01, 5.611710e-01, 5.768439e-01, 6.690508e-01, 9.959657e-02, 1.446381e+00, 8.814060e-01, 1.081845e+00, 6.829279e-01, 1.180766e+00, 1.851180e-01, 7.967769e-01, 2.233267e+00, 1.450320e+00, 1.171334e+00, 1.340884e+00, 1.514453e+00, 6.288677e-01, 3.879564e-01, 1.022210e+00, 1.017854e+00, 8.586606e-01, 1.23437…
6.000000e-01	8.632062e-01, 1.030102e+00, 7.679251e-01, 9.096793e-01, 1.465972e+00, 6.347763e-01, 9.048012e-01, 5.438934e-01, 6.133634e-01, 5.767453e-01, 1.253120e-01, 9.330861e-01, 6.269880e-01, 1.070620e+00, 4.594882e-01, 9.116759e-01, 9.639258e-02, 4.798384e-01, 1.908320e+00, 1.186677e+00, 1.166152e+00, 1.253679e+00, 1.290565e+00, 6.915248e-01, 2.205891e-01, 5.770955e-01, 9.223446e-01, 8.148235e-01, 1.23255…
8.000000e-01	1.020476e+00, 8.227459e-01, 1.037628e+00, 4.746879e-01, 1.623904e+00, 3.952404e-01, 8.253929e-01, 6.775993e-01, 5.254560e-01, 6.896621e-01, 2.001441e-01, 8.948591e-01, 7.554951e-01, 8.303554e-01, 4.511974e-01, 7.897994e-01, 6.617933e-02, 2.814608e-01, 1.775053e+00, 1.187389e+00, 6.990773e-01, 1.146318e+00, 1.403927e+00, 6.098201e-01, 1.499463e-01, 3.197972e-01, 6.505565e-01, 7.676151e-01, 1.20556…
1.000000e+00	1.081794e+00, 6.449309e-01, 9.282251e-01, 3.180345e-01, 1.228739e+00, 2.935949e-01, 4.834673e-01, 6.726979e-01, 4.305122e-01, 6.793053e-01, 2.695760e-01, 6.643140e-01, 6.998458e-01, 5.855315e-01, 4.816805e-01, 5.806965e-01, 5.286270e-02, 1.607497e-01, 1.362719e+00, 1.063803e+00, 4.966664e-01, 1.091368e+00, 1.435014e+00, 5.772770e-01, 7.288191e-02, 1.882713e-01, 5.095061e-01, 6.389405e-01, 1.06757…
1.200000e+00	1.247956e+00, 5.648738e-01, 9.738623e-01, 2.256795e-01, 1.308844e+00, 2.588343e-01, 4.621977e-01, 8.255336e-01, 2.887407e-01, 6.404834e-01, 4.037876e-01, 4.801533e-01, 7.237473e-01, 4.958958e-01, 5.723172e-01, 6.625684e-01, 2.756081e-02, 1.238262e-01, 1.386796e+00, 1.056374e+00, 3.394630e-01, 1.186906e+00, 1.361386e+00, 4.377816e-01, 4.362325e-02, 1.599919e-01, 4.214835e-01, 4.304076e-01, 1.23610…
1.400000e+00	9.873099e-01, 4.754007e-01, 1.491849e+00, 1.269211e-01, 1.240517e+00, 2.924114e-01, 2.890336e-01, 7.663577e-01, 2.688884e-01, 8.826910e-01, 3.922144e-01, 4.734330e-01, 7.267688e-01, 3.999019e-01, 5.590574e-01, 5.409792e-01, 2.015109e-02, 1.002183e-01, 1.482336e+00, 1.375318e+00, 1.785380e-01, 1.090974e+00, 1.287446e+00, 3.779345e-01, 3.017865e-02, 1.936367e-01, 2.507554e-01, 2.803814e-01, 1.27025…
1.600000e+00	1.237074e+00, 4.374780e-01, 1.343286e+00, 9.269322e-02, 9.527301e-01, 2.194357e-01, 1.814462e-01, 8.516553e-01, 1.521243e-01, 8.970913e-01, 3.754455e-01, 4.541816e-01, 8.699933e-01, 3.239747e-01, 6.409023e-01, 4.358661e-01, 1.288841e-02, 7.981235e-02, 1.498154e+00, 1.043116e+00, 1.553763e-01, 1.177099e+00, 1.549495e+00, 2.785205e-01, 1.618046e-02, 1.921700e-01, 2.308661e-01, 2.087730e-01, 8.30656…
1.800000e+00	1.026528e+00, 3.640150e-01, 1.609505e+00, 4.954268e-02, 1.091941e+00, 2.233812e-01, 1.295611e-01, 6.195750e-01, 1.264722e-01, 9.315786e-01, 4.155258e-01, 4.383492e-01, 8.246100e-01, 2.276962e-01, 4.976575e-01, 5.617760e-01, 9.880410e-03, 8.007065e-02, 1.410695e+00, 1.339112e+00, 1.057534e-01, 8.952011e-01, 1.858237e+00, 2.585943e-01, 1.182408e-02, 2.041540e-01, 1.513333e-01, 1.275862e-01, 1.30757…
2.000000e+00	1.271754e+00, 2.918682e-01, 1.991632e+00, 3.226011e-02, 1.153304e+00, 2.436921e-01, 1.172509e-01, 7.331498e-01, 9.250356e-02, 8.660957e-01, 4.533016e-01, 4.686064e-01, 6.950034e-01, 1.960698e-01, 5.131568e-01, 5.976255e-01, 8.045445e-03, 7.145538e-02, 1.560107e+00, 1.443184e+00, 6.823559e-02, 1.074316e+00, 1.553861e+00, 1.858399e-01, 1.023071e-02, 1.952124e-01, 1.074404e-01, 9.535150e-02, 1.20869…
0.000000e+00	2.524613e+00, 2.530763e+00, 3.031313e+00, 1.216556e+00, 4.900114e-01, 2.959737e+00, 2.002071e+00, 2.526355e+00, 1.306492e+00, 1.633333e+00, 1.699676e+00, 5.218011e-01, 2.881551e+00, 7.264040e-02, 2.030582e+00, 3.037837e+00, 2.937189e+00, 1.816058e+00, 1.252171e+00, 2.449994e-01, 4.192733e-01, 4.283123e-01, 2.266401e+00, 2.123350e+00, 6.125523e-02, 2.129275e+00, 1.349047e-01, 1.396258e+00, 2.75589…
2.000000e-01	1.664621e+00, 2.279897e+00, 1.635267e+00, 1.298852e+00, 2.759866e-01, 1.584442e+00, 1.113231e+00, 1.731770e+00, 1.289621e+00, 9.115066e-01, 9.474248e-01, 7.245377e-01, 2.521559e+00, 5.462909e-01, 1.470226e+00, 1.811700e+00, 1.557621e+00, 1.132726e+00, 1.015596e+00, 1.723590e-01, 3.052184e-01, 4.186916e-01, 1.921493e+00, 1.224619e+00, 3.884795e-01, 2.014327e+00, 3.667310e-01, 9.502021e-01, 5.25146…
4.000000e-01	1.165217e+00, 2.049467e+00, 1.918767e+00, 1.149284e+00, 2.012498e-01, 1.328032e+00, 8.913669e-01, 1.126213e+00, 9.321441e-01, 7.058383e-01, 8.088657e-01, 7.085862e-01, 2.002840e+00, 7.881323e-01, 1.196329e+00, 1.320505e+00, 1.493360e+00, 9.292653e-01, 9.258876e-01, 3.914623e-01, 1.962293e-01, 3.107814e-01, 1.792229e+00, 6.436662e-01, 3.685502e-01, 1.373227e+00, 5.595661e-01, 6.249970e-01, 9.16157…
6.000000e-01	9.107524e-01, 2.048111e+00, 1.665780e+00, 8.236502e-01, 3.359620e-01, 1.219017e+00, 7.196256e-01, 6.327020e-01, 8.753107e-01, 6.830421e-01, 8.022974e-01, 7.120481e-01, 1.935497e+00, 7.269815e-01, 8.685074e-01, 8.118552e-01, 1.194841e+00, 8.766623e-01, 9.932620e-01, 4.961272e-01, 1.657666e-01, 3.664428e-01, 2.203210e+00, 7.078515e-01, 2.540927e-01, 1.194656e+00, 5.645776e-01, 7.472162e-01, 6.74681…
8.000000e-01	6.450829e-01, 1.781745e+00, 1.708096e+00, 7.642869e-01, 4.627807e-01, 7.648581e-01, 6.616022e-01, 6.053440e-01, 6.057749e-01, 8.474303e-01, 6.438745e-01, 8.792494e-01, 1.550104e+00, 6.822700e-01, 6.892815e-01, 5.599749e-01, 1.072360e+00, 5.523596e-01, 1.120299e+00, 8.244595e-01, 1.164215e-01, 5.921923e-01, 1.879012e+00, 8.070213e-01, 1.440505e-01, 9.040339e-01, 2.679236e-01, 3.882834e-01, 9.43624…
1.000000e+00	7.502189e-01, 1.329913e+00, 1.694239e+00, 3.558762e-01, 8.012207e-01, 7.200847e-01, 5.334495e-01, 5.230962e-01, 4.043518e-01, 8.340631e-01, 4.401584e-01, 9.804535e-01, 1.215447e+00, 4.676693e-01, 6.646023e-01, 4.960641e-01, 1.064994e+00, 3.473300e-01, 1.170119e+00, 9.550153e-01, 1.029905e-01, 5.813614e-01, 1.613180e+00, 8.519388e-01, 8.436082e-02, 7.937840e-01, 3.047891e-01, 2.883931e-01, 9.95501…
1.200000e+00	8.503712e-01, 1.037185e+00, 1.923138e+00, 2.482146e-01, 9.003950e-01, 6.175607e-01, 4.269794e-01, 7.206595e-01, 3.656681e-01, 9.666565e-01, 3.799591e-01, 8.786740e-01, 1.353331e+00, 4.063966e-01, 5.312360e-01, 4.471796e-01, 8.893576e-01, 2.113075e-01, 1.371966e+00, 9.767637e-01, 6.636060e-02, 6.898870e-01, 1.669280e+00, 8.460771e-01, 5.953794e-02, 8.921089e-01, 3.090996e-01, 2.113803e-01, 1.01390…
1.400000e+00	8.000205e-01, 6.331628e-01, 1.628765e+00, 1.810102e-01, 7.529264e-01, 6.213980e-01, 3.709657e-01, 7.709167e-01, 2.590199e-01, 9.079774e-01, 3.590867e-01, 7.972173e-01, 1.284710e+00, 3.061202e-01, 6.693126e-01, 4.387624e-01, 9.406521e-01, 1.619189e-01, 1.059740e+00, 1.050484e+00, 3.311832e-02, 7.247125e-01, 1.592787e+00, 6.326827e-01, 3.109314e-02, 7.203945e-01, 4.094330e-01, 1.602505e-01, 9.96672…
1.600000e+00	9.381758e-01, 6.739237e-01, 1.707139e+00, 1.150930e-01, 9.037969e-01, 5.065666e-01, 3.976260e-01, 8.449359e-01, 1.862539e-01, 9.895978e-01, 4.032572e-01, 8.380344e-01, 1.133801e+00, 3.027731e-01, 5.583247e-01, 3.938959e-01, 8.060505e-01, 1.038570e-01, 1.130876e+00, 1.049742e+00, 2.620639e-02, 9.401095e-01, 1.365484e+00, 6.324103e-01, 1.838007e-02, 5.981778e-01, 4.104120e-01, 1.294823e-01, 1.02203…
1.800000e+00	1.399318e+00, 5.977899e-01, 1.935780e+00, 7.632994e-02, 1.175744e+00, 4.537525e-01, 3.620841e-01, 8.420462e-01, 1.278558e-01, 9.567280e-01, 3.733590e-01, 7.462456e-01, 9.595289e-01, 2.159703e-01, 5.777990e-01, 4.614897e-01, 7.830174e-01, 8.815550e-02, 1.386035e+00, 1.377686e+00, 1.419924e-02, 7.075161e-01, 1.594058e+00, 5.287907e-01, 1.316292e-02, 4.791382e-01, 4.818737e-01, 8.088259e-02, 9.38561…
2.000000e+00	1.059419e+00, 4.465596e-01, 2.077679e+00, 5.439317e-02, 1.007812e+00, 4.226631e-01, 3.010144e-01, 6.164525e-01, 9.779328e-02, 1.026333e+00, 3.850013e-01, 7.545632e-01, 9.626750e-01, 1.858985e-01, 5.102383e-01, 4.692768e-01, 7.527125e-01, 6.100005e-02, 1.268903e+00, 1.199340e+00, 1.255047e-02, 9.910943e-01, 1.825538e+00, 3.483986e-01, 6.734766e-03, 4.708988e-01, 5.494871e-01, 7.818852e-02, 1.01600…
0.000000e+00	2.141749e+00, 9.901937e-01, 1.343447e+00, 2.896916e+00, 1.939252e-02, 9.540864e-01, 2.935065e+00, 4.953100e-01, 1.360968e+00, 2.127264e+00, 1.394083e+00, 3.161181e+00, 2.024105e-01, 4.325656e-01, 1.222488e+00, 1.588061e+00, 2.459275e+00, 2.319718e+00, 1.279365e+00, 2.743486e+00, 2.610462e+00, 2.391889e+00, 2.098476e+00, 3.340469e-01, 7.478787e-01, 1.804162e+00, 1.870297e+00, 1.181254e+00, 2.88607…
2.000000e-01	1.601038e+00, 1.181177e+00, 1.352143e+00, 2.090393e+00, 1.256854e-01, 5.269108e-01, 2.026964e+00, 4.046073e-01, 1.179166e+00, 1.224329e+00, 8.795676e-01, 2.350479e+00, 1.562740e-01, 9.000583e-01, 8.220869e-01, 1.184347e+00, 1.656282e+00, 1.405572e+00, 1.590037e+00, 2.305282e+00, 1.899171e+00, 1.618007e+00, 1.552388e+00, 2.570305e-01, 7.355778e-01, 1.328991e+00, 1.804822e+00, 1.131956e+00, 1.75925…
4.000000e-01	9.069535e-01, 8.976232e-01, 1.225117e+00, 1.504337e+00, 4.229449e-01, 4.970724e-01, 1.696457e+00, 4.563491e-01, 9.494179e-01, 8.638262e-01, 5.618832e-01, 1.674061e+00, 1.404541e-01, 1.051151e+00, 5.709179e-01, 8.738912e-01, 1.327821e+00, 1.180635e+00, 1.323652e+00, 1.897847e+00, 1.358516e+00, 1.143875e+00, 1.011880e+00, 1.414960e-01, 4.226925e-01, 1.070647e+00, 1.208803e+00, 1.172870e+00, 1.66955…
6.000000e-01	8.514056e-01, 8.749764e-01, 9.764527e-01, 1.199953e+00, 7.014428e-01, 3.535423e-01, 1.554981e+00, 7.173101e-01, 1.151132e+00, 5.161551e-01, 3.211526e-01, 1.184924e+00, 1.564565e-01, 8.457807e-01, 4.382676e-01, 6.483824e-01, 1.071953e+00, 5.758245e-01, 1.282310e+00, 1.372576e+00, 8.551127e-01, 8.568517e-01, 8.228058e-01, 3.076092e-01, 2.469013e-01, 9.109638e-01, 1.079977e+00, 1.287546e+00, 1.62051…
8.000000e-01	5.517518e-01, 7.403198e-01, 1.273713e+00, 9.216082e-01, 8.285032e-01, 3.607132e-01, 1.490160e+00, 7.119816e-01, 1.169472e+00, 4.056641e-01, 2.528933e-01, 1.063720e+00, 1.802516e-01, 7.330509e-01, 3.330522e-01, 6.737425e-01, 1.082345e+00, 2.746685e-01, 1.258416e+00, 1.253191e+00, 5.912117e-01, 7.919364e-01, 1.063260e+00, 4.614683e-01, 1.354303e-01, 7.686069e-01, 9.364552e-01, 1.145532e+00, 3.14517…
1.000000e+00	3.527288e-01, 6.060333e-01, 1.515171e+00, 5.757478e-01, 9.067745e-01, 3.224997e-01, 1.237428e+00, 6.887158e-01, 1.076500e+00, 4.568971e-01, 2.090223e-01, 1.120674e+00, 3.069588e-01, 5.375039e-01, 4.258410e-01, 6.071147e-01, 9.086738e-01, 1.644926e-01, 1.406550e+00, 1.355970e+00, 3.926729e-01, 6.308702e-01, 1.293904e+00, 7.124067e-01, 7.892857e-02, 6.969902e-01, 6.148287e-01, 1.091412e+00, 4.89483…
1.200000e+00	3.871093e-01, 4.484622e-01, 1.669280e+00, 4.253090e-01, 9.313623e-01, 2.824015e-01, 1.007557e+00, 8.024668e-01, 7.415951e-01, 5.358215e-01, 1.729571e-01, 1.024214e+00, 3.881869e-01, 3.962016e-01, 4.627068e-01, 5.286917e-01, 7.470819e-01, 1.012715e-01, 1.487567e+00, 1.518235e+00, 2.754640e-01, 8.548329e-01, 1.369644e+00, 7.117786e-01, 4.441821e-02, 7.295508e-01, 6.327642e-01, 7.263626e-01, 5.20411…
1.400000e+00	5.532875e-01, 4.277828e-01, 1.551012e+00, 1.729719e-01, 1.090369e+00, 3.794411e-01, 8.525367e-01, 7.169126e-01, 6.073330e-01, 7.059149e-01, 1.813225e-01, 9.458221e-01, 4.953640e-01, 3.767613e-01, 4.267285e-01, 5.383390e-01, 6.897354e-01, 7.263712e-02, 1.363139e+00, 1.459143e+00, 2.101123e-01, 8.807865e-01, 1.611985e+00, 6.847698e-01, 2.644484e-02, 5.115913e-01, 4.377538e-01, 4.582854e-01, 9.12082…
1.600000e+00	7.947785e-01, 3.897148e-01, 1.521122e+00, 1.400118e-01, 1.170213e+00, 3.425119e-01, 7.130061e-01, 7.226006e-01, 4.114701e-01, 7.380586e-01, 2.591486e-01, 9.431320e-01, 5.223414e-01, 3.039992e-01, 4.869599e-01, 5.612594e-01, 8.446589e-01, 4.854976e-02, 1.413509e+00, 1.236445e+00, 1.278237e-01, 9.599040e-01, 1.364860e+00, 8.606891e-01, 1.229794e-02, 4.786779e-01, 4.324020e-01, 2.937205e-01, 7.36970…
1.800000e+00	8.486130e-01, 2.661680e-01, 1.758981e+00, 1.185857e-01, 1.100618e+00, 2.937629e-01, 6.664181e-01, 7.174736e-01, 2.750383e-01, 7.899962e-01, 3.170448e-01, 8.770636e-01, 7.045182e-01, 2.035085e-01, 4.608717e-01, 5.466920e-01, 8.255241e-01, 4.092248e-02, 1.404460e+00, 1.288870e+00, 9.250282e-02, 9.759045e-01, 1.462587e+00, 7.493596e-01, 8.761114e-03, 3.367176e-01, 4.069609e-01, 2.294928e-01, 9.80567…
2.000000e+00	1.138001e+00, 1.986600e-01, 1.788631e+00, 6.199835e-02, 1.149497e+00, 3.297254e-01, 5.212734e-01, 7.988589e-01, 2.216591e-01, 8.337194e-01, 4.132902e-01, 7.776784e-01, 5.393909e-01, 1.656450e-01, 5.061827e-01, 5.932909e-01, 8.491722e-01, 4.118972e-02, 1.221869e+00, 1.426405e+00, 5.793052e-02, 9.980796e-01, 1.616470e+00, 7.339656e-01, 5.316403e-03, 2.975022e-01, 4.732489e-01, 1.525935e-01, 1.06553…
0.000000e+00	2.128198e+00, 9.276510e-01, 2.741603e+00, 1.667127e+00, 2.938446e+00, 8.721838e-01, 8.256637e-01, 2.389849e+00, 3.684308e-01, 1.715543e+00, 1.568102e+00, 7.331225e-01, 2.941213e+00, 1.237071e+00, 1.004837e+00, 2.237059e+00, 4.660978e-01, 1.069107e+00, 1.990390e-02, 1.028940e+00, 2.574265e+00, 2.494811e+00, 1.066517e+00, 1.242057e+00, 2.177202e+00, 2.120495e+00, 2.806677e+00, 1.306135e+00, 3.23754…
2.000000e-01	1.833986e+00, 1.299510e+00, 2.196245e+00, 1.489856e+00, 2.184955e+00, 5.820004e-01, 6.349082e-01, 1.835814e+00, 6.433492e-01, 1.229495e+00, 9.950949e-01, 5.774916e-01, 1.913941e+00, 1.223811e+00, 7.832426e-01, 1.688646e+00, 2.487702e-01, 7.364918e-01, 1.476182e-02, 8.200849e-01, 1.977208e+00, 1.328642e+00, 8.996746e-01, 5.216019e-01, 1.501641e+00, 1.209388e+00, 1.704880e+00, 1.481184e+00, 1.74502…
4.000000e-01	1.794022e+00, 1.295468e+00, 1.895380e+00, 1.149637e+00, 1.812981e+00, 3.859930e-01, 4.496361e-01, 1.637325e+00, 8.219081e-01, 6.458225e-01, 7.159137e-01, 4.956087e-01, 1.448266e+00, 1.061174e+00, 5.791365e-01, 8.471322e-01, 1.583272e-01, 4.189748e-01, 2.349480e-02, 6.504730e-01, 1.409722e+00, 1.130489e+00, 5.154843e-01, 4.005682e-01, 9.964038e-01, 6.128528e-01, 1.027628e+00, 1.301398e+00, 1.35090…
6.000000e-01	1.671856e+00, 1.175173e+00, 1.901252e+00, 6.798585e-01, 1.402031e+00, 3.634453e-01, 3.231527e-01, 1.132093e+00, 8.117670e-01, 4.325038e-01, 5.914628e-01, 4.819416e-01, 1.255837e+00, 7.221966e-01, 4.836744e-01, 5.519835e-01, 8.495611e-02, 1.924931e-01, 8.392884e-02, 8.333010e-01, 1.187551e+00, 1.160664e+00, 4.690129e-01, 2.566566e-01, 5.349815e-01, 4.750287e-01, 7.254654e-01, 1.193198e+00, 1.16086…
8.000000e-01	1.431720e+00, 7.277625e-01, 1.926494e+00, 4.055016e-01, 1.286695e+00, 3.001664e-01, 2.000713e-01, 1.055937e+00, 9.053060e-01, 4.378264e-01, 7.121021e-01, 4.983492e-01, 1.218814e+00, 5.901561e-01, 4.310518e-01, 2.804127e-01, 4.364521e-02, 2.057474e-01, 2.571060e-01, 9.426816e-01, 5.843662e-01, 9.168061e-01, 8.440819e-01, 1.552993e-01, 3.589553e-01, 2.507147e-01, 4.791446e-01, 7.574210e-01, 1.06435…
1.000000e+00	1.431389e+00, 7.654788e-01, 1.688968e+00, 2.941721e-01, 1.234225e+00, 3.105273e-01, 1.711084e-01, 8.863474e-01, 5.054411e-01, 5.717379e-01, 5.034158e-01, 4.452078e-01, 1.126955e+00, 3.805710e-01, 4.949824e-01, 2.048021e-01, 2.642893e-02, 1.254608e-01, 4.205282e-01, 1.002495e+00, 4.044144e-01, 1.189749e+00, 9.977162e-01, 1.071873e-01, 1.818051e-01, 1.758594e-01, 2.692336e-01, 4.457736e-01, 1.11495…
1.200000e+00	1.118440e+00, 4.676733e-01, 2.105670e+00, 2.040123e-01, 1.231826e+00, 3.029948e-01, 1.238272e-01, 7.967526e-01, 4.173922e-01, 7.497142e-01, 5.087304e-01, 4.639212e-01, 1.034821e+00, 3.623101e-01, 5.794039e-01, 1.343328e-01, 1.947382e-02, 1.081656e-01, 5.473778e-01, 1.144409e+00, 2.601384e-01, 8.997381e-01, 1.161851e+00, 8.657913e-02, 1.226938e-01, 1.385614e-01, 1.712927e-01, 3.699595e-01, 1.18641…
1.400000e+00	1.191569e+00, 4.200833e-01, 1.926180e+00, 1.070774e-01, 1.269622e+00, 2.972556e-01, 9.338727e-02, 7.546039e-01, 3.065036e-01, 8.662876e-01, 4.968435e-01, 4.452628e-01, 1.041076e+00, 2.746702e-01, 5.704523e-01, 7.798790e-02, 1.266000e-02, 7.256262e-02, 7.709456e-01, 1.269999e+00, 2.042141e-01, 1.065435e+00, 1.340957e+00, 7.640889e-02, 6.485589e-02, 1.604553e-01, 1.379845e-01, 2.310181e-01, 1.20391…
1.600000e+00	1.208842e+00, 3.174979e-01, 2.206038e+00, 6.850135e-02, 9.662129e-01, 2.325463e-01, 7.422501e-02, 9.229831e-01, 2.254472e-01, 7.032064e-01, 4.843802e-01, 4.720633e-01, 1.020633e+00, 2.525079e-01, 6.215484e-01, 9.911325e-02, 8.931436e-03, 9.270462e-02, 8.348450e-01, 1.149842e+00, 1.398022e-01, 1.078033e+00, 1.536163e+00, 8.277331e-02, 4.418431e-02, 1.609212e-01, 7.717527e-02, 2.172279e-01, 1.14324…
1.800000e+00	1.306372e+00, 2.675754e-01, 2.267565e+00, 4.851762e-02, 1.097036e+00, 2.167030e-01, 6.156404e-02, 6.568192e-01, 1.670297e-01, 9.180650e-01, 4.165548e-01, 4.938648e-01, 1.015032e+00, 2.043625e-01, 6.408742e-01, 1.382788e-01, 8.428550e-03, 8.602384e-02, 8.449701e-01, 1.212297e+00, 9.476973e-02, 1.069293e+00, 1.664458e+00, 6.826302e-02, 2.804634e-02, 1.739936e-01, 5.290485e-02, 1.547695e-01, 1.16375…
2.000000e+00	1.061055e+00, 1.997005e-01, 2.209035e+00, 3.521941e-02, 1.153681e+00, 2.650492e-01, 5.854672e-02, 6.719700e-01, 1.155261e-01, 8.750134e-01, 4.463943e-01, 5.552711e-01, 9.238143e-01, 1.521407e-01, 6.368944e-01, 2.234179e-01, 9.748773e-03, 9.662689e-02, 1.085024e+00, 1.263543e+00, 6.005197e-02, 1.036168e+00, 1.767986e+00, 7.573829e-02, 2.020840e-02, 2.792153e-01, 3.126771e-02, 1.034299e-01, 1.28953…
0.000000e+00	3.205236e+00, 3.863876e-01, 2.434112e+00, 1.443897e+00, 1.939576e+00, 9.530413e-01, 3.222216e-01, 1.979129e-01, 2.134376e-01, 9.669519e-01, 2.365051e+00, 2.397317e+00, 2.856121e+00, 1.227378e+00, 9.668363e-02, 6.946136e-01, 3.728756e-02, 2.683247e+00, 1.459587e+00, 1.752628e-01, 2.484304e+00, 4.035675e-02, 1.359397e+00, 1.742753e+00, 1.446900e+00, 1.551191e+00, 1.326516e+00, 2.930720e+00, 1.45710…
2.000000e-01	1.918204e+00, 3.495852e-01, 1.940875e+00, 1.307214e+00, 1.790380e+00, 7.047201e-01, 4.862082e-01, 4.145841e-01, 4.482393e-01, 5.479822e-01, 1.524895e+00, 2.504404e+00, 2.062938e+00, 1.478936e+00, 1.154618e-01, 6.116445e-01, 2.204970e-02, 1.692653e+00, 1.741325e+00, 5.213098e-01, 1.916939e+00, 3.631464e-02, 1.063199e+00, 1.177927e+00, 1.254398e+00, 1.038364e+00, 1.098506e+00, 2.390444e+00, 1.04319…
4.000000e-01	1.419909e+00, 2.830985e-01, 2.092883e+00, 1.135932e+00, 1.576614e+00, 7.539382e-01, 6.977959e-01, 4.626100e-01, 7.241997e-01, 3.227224e-01, 9.316441e-01, 1.544102e+00, 1.841254e+00, 1.439736e+00, 2.010693e-01, 5.176402e-01, 1.308717e-02, 8.459920e-01, 1.853194e+00, 7.034678e-01, 1.666246e+00, 1.033740e-01, 7.016342e-01, 7.337049e-01, 1.040928e+00, 6.350847e-01, 7.988598e-01, 1.731283e+00, 8.06750…
6.000000e-01	1.035611e+00, 2.393696e-01, 1.959894e+00, 6.212963e-01, 1.388805e+00, 6.477693e-01, 8.396288e-01, 6.608165e-01, 8.155676e-01, 2.049950e-01, 4.785963e-01, 1.447589e+00, 1.443181e+00, 1.195520e+00, 3.546515e-01, 4.844746e-01, 7.277292e-03, 5.207137e-01, 1.353693e+00, 7.862915e-01, 1.439161e+00, 3.459725e-01, 6.392426e-01, 4.537258e-01, 5.375216e-01, 3.402328e-01, 5.810969e-01, 1.412766e+00, 9.16125…
8.000000e-01	1.313229e+00, 2.322695e-01, 1.981308e+00, 3.665783e-01, 1.227500e+00, 5.441894e-01, 9.869614e-01, 5.814338e-01, 8.234104e-01, 2.760274e-01, 3.321373e-01, 1.654517e+00, 1.440153e+00, 8.552436e-01, 4.281608e-01, 7.089903e-01, 4.912013e-03, 2.863781e-01, 1.690146e+00, 8.683876e-01, 1.025235e+00, 5.178535e-01, 5.569893e-01, 4.249187e-01, 3.415935e-01, 2.268322e-01, 4.368747e-01, 1.097201e+00, 9.27235…
1.000000e+00	1.275380e+00, 1.513049e-01, 1.860653e+00, 2.569237e-01, 1.138266e+00, 5.277832e-01, 8.896615e-01, 6.812888e-01, 5.949088e-01, 4.143755e-01, 1.919115e-01, 1.292238e+00, 1.324720e+00, 6.753185e-01, 5.071450e-01, 4.881655e-01, 3.898174e-03, 1.591617e-01, 1.493794e+00, 8.919404e-01, 7.929084e-01, 5.185793e-01, 8.335607e-01, 2.617082e-01, 1.852192e-01, 1.794747e-01, 3.118470e-01, 6.401007e-01, 9.66301…
1.200000e+00	1.280295e+00, 1.386752e-01, 2.058865e+00, 1.640704e-01, 1.225112e+00, 5.656632e-01, 9.338775e-01, 4.927583e-01, 5.080329e-01, 6.918078e-01, 1.459786e-01, 1.055223e+00, 9.457496e-01, 6.378262e-01, 4.090104e-01, 6.465927e-01, 3.891934e-03, 8.580331e-02, 1.403319e+00, 1.086898e+00, 4.726310e-01, 8.332926e-01, 8.864414e-01, 2.038345e-01, 1.004137e-01, 1.526862e-01, 2.195839e-01, 5.510263e-01, 1.16539…
1.400000e+00	1.203397e+00, 1.353828e-01, 1.836803e+00, 1.006997e-01, 1.263035e+00, 4.819043e-01, 8.357214e-01, 6.282875e-01, 3.448187e-01, 8.038295e-01, 1.150037e-01, 1.082206e+00, 1.212377e+00, 4.081137e-01, 5.781651e-01, 4.621436e-01, 3.828459e-03, 5.182889e-02, 1.589873e+00, 1.608757e+00, 2.950361e-01, 1.010098e+00, 1.387760e+00, 1.676762e-01, 6.096623e-02, 1.678678e-01, 1.558037e-01, 3.290964e-01, 1.04983…
1.600000e+00	1.177952e+00, 9.606926e-02, 1.863155e+00, 6.361293e-02, 1.064006e+00, 4.353308e-01, 9.303570e-01, 7.734767e-01, 2.552257e-01, 8.608242e-01, 1.431668e-01, 9.569142e-01, 9.475050e-01, 3.657206e-01, 5.697280e-01, 4.823882e-01, 5.550042e-03, 4.058178e-02, 1.621407e+00, 1.506360e+00, 2.152310e-01, 7.840783e-01, 1.360277e+00, 1.382075e-01, 3.417272e-02, 1.708526e-01, 9.912119e-02, 1.852832e-01, 1.01590…
1.800000e+00	1.054439e+00, 1.126937e-01, 2.133120e+00, 3.834758e-02, 1.071812e+00, 4.018840e-01, 8.635350e-01, 6.700755e-01, 1.990848e-01, 8.232217e-01, 1.575336e-01, 1.055558e+00, 9.051606e-01, 3.414555e-01, 5.312584e-01, 5.115759e-01, 5.526860e-03, 2.486035e-02, 1.502450e+00, 1.443896e+00, 1.364030e-01, 8.901953e-01, 1.539402e+00, 1.469833e-01, 1.898616e-02, 1.687425e-01, 8.574212e-02, 1.613298e-01, 1.05772…
2.000000e+00	1.121157e+00, 9.061541e-02, 1.741377e+00, 2.738977e-02, 1.136180e+00, 4.380309e-01, 6.829124e-01, 6.227364e-01, 1.202523e-01, 1.011811e+00, 2.189382e-01, 9.007938e-01, 7.586750e-01, 2.817370e-01, 4.839357e-01, 5.375614e-01, 6.724757e-03, 2.063242e-02, 1.194537e+00, 1.147303e+00, 8.654472e-02, 7.504655e-01, 1.660647e+00, 1.431069e-01, 1.051380e-02, 1.712591e-01, 6.290350e-02, 1.111118e-01, 1.16490…
0.000000e+00	5.216826e-01, 7.856805e-01, 1.931823e+00, 2.373715e+00, 8.558443e-01, 1.030311e+00, 1.786390e+00, 8.439228e-01, 1.094805e+00, 1.242018e+00, 2.018665e+00, 2.924453e+00, 1.285440e+00, 1.900844e+00, 2.935712e-01, 8.363586e-01, 2.211224e+00, 5.166338e-01, 7.937432e-01, 2.161015e+00, 2.452202e+00, 1.825952e-01, 3.328418e-01, 1.819336e+00, 2.115273e+00, 1.266849e+00, 2.108450e+00, 1.510944e+00, 5.97131…
2.000000e-01	3.006997e-01, 6.182720e-01, 1.914084e+00, 1.629639e+00, 4.422134e-01, 9.283033e-01, 1.424942e+00, 5.397673e-01, 1.196069e+00, 8.876563e-01, 1.055154e+00, 2.454827e+00, 1.171899e+00, 1.529887e+00, 1.712933e-01, 6.198107e-01, 1.679929e+00, 6.319079e-01, 8.775071e-01, 1.967282e+00, 2.097632e+00, 1.530953e-01, 2.647140e-01, 1.513015e+00, 1.587498e+00, 8.156386e-01, 1.538968e+00, 1.404630e+00, 6.10492…
4.000000e-01	2.398730e-01, 3.644582e-01, 2.025527e+00, 1.128996e+00, 4.443917e-01, 7.044013e-01, 1.423667e+00, 4.607766e-01, 1.277111e+00, 4.496213e-01, 7.138528e-01, 2.209003e+00, 7.212041e-01, 1.195278e+00, 1.417114e-01, 4.400005e-01, 1.113275e+00, 6.591402e-01, 1.000664e+00, 2.068117e+00, 1.497602e+00, 1.046454e-01, 1.717413e-01, 1.300445e+00, 1.183780e+00, 9.497254e-01, 1.106091e+00, 1.091968e+00, 8.25471…
6.000000e-01	1.655776e-01, 3.920907e-01, 1.929258e+00, 8.263409e-01, 7.433450e-01, 6.344305e-01, 1.316978e+00, 5.653263e-01, 1.132671e+00, 4.322991e-01, 4.458909e-01, 1.941606e+00, 8.233717e-01, 9.001553e-01, 2.396074e-01, 4.687680e-01, 1.077422e+00, 3.503952e-01, 1.348442e+00, 1.846703e+00, 1.019784e+00, 1.759703e-01, 1.794561e-01, 9.794880e-01, 7.355648e-01, 8.082031e-01, 7.854630e-01, 1.363245e+00, 3.10402…
8.000000e-01	1.425518e-01, 3.078774e-01, 1.683745e+00, 5.935140e-01, 1.013716e+00, 4.249162e-01, 1.332576e+00, 6.266736e-01, 1.102028e+00, 4.139616e-01, 2.964833e-01, 1.559604e+00, 6.879370e-01, 7.300875e-01, 3.575047e-01, 5.280277e-01, 9.116654e-01, 2.248166e-01, 1.242577e+00, 1.753321e+00, 7.444859e-01, 3.748290e-01, 3.359872e-01, 9.180301e-01, 3.158112e-01, 6.964621e-01, 5.355429e-01, 9.575178e-01, 4.78310…
1.000000e+00	2.437754e-01, 2.915336e-01, 1.926304e+00, 3.687151e-01, 1.077468e+00, 6.012789e-01, 1.031354e+00, 6.403994e-01, 8.105902e-01, 5.091860e-01, 1.631263e-01, 1.357373e+00, 8.232402e-01, 6.739464e-01, 4.453254e-01, 4.962044e-01, 7.756900e-01, 1.146768e-01, 1.287657e+00, 1.867804e+00, 7.235763e-01, 4.598255e-01, 7.702161e-01, 9.163048e-01, 1.847143e-01, 7.406320e-01, 3.815303e-01, 5.123490e-01, 6.88562…
1.200000e+00	4.747421e-01, 2.138526e-01, 1.929323e+00, 2.112343e-01, 1.046351e+00, 5.295906e-01, 1.190757e+00, 7.508148e-01, 6.520002e-01, 7.660458e-01, 1.221093e-01, 1.560706e+00, 8.113251e-01, 6.055233e-01, 5.312095e-01, 4.540002e-01, 7.765581e-01, 7.751406e-02, 1.273573e+00, 2.017249e+00, 4.347715e-01, 5.793439e-01, 1.004670e+00, 8.834920e-01, 1.411053e-01, 5.564487e-01, 2.491415e-01, 4.916877e-01, 8.57917…
1.400000e+00	7.508305e-01, 1.321043e-01, 1.919933e+00, 1.287223e-01, 1.209747e+00, 5.073853e-01, 1.066630e+00, 7.396192e-01, 4.974552e-01, 8.239535e-01, 9.649308e-02, 1.093229e+00, 9.058621e-01, 4.685952e-01, 5.262751e-01, 6.127777e-01, 7.817951e-01, 4.694455e-02, 1.347613e+00, 1.469534e+00, 2.618585e-01, 7.663763e-01, 1.251956e+00, 8.732914e-01, 6.862754e-02, 4.711304e-01, 2.296871e-01, 3.306806e-01, 1.00341…
1.600000e+00	8.658538e-01, 1.548074e-01, 2.103837e+00, 1.038893e-01, 1.000609e+00, 4.475670e-01, 9.120733e-01, 6.608062e-01, 3.880239e-01, 9.883171e-01, 1.011792e-01, 1.050314e+00, 7.085709e-01, 3.076397e-01, 4.222455e-01, 4.796511e-01, 6.927932e-01, 3.028583e-02, 1.594257e+00, 1.478580e+00, 1.596994e-01, 9.034101e-01, 1.282518e+00, 7.601227e-01, 3.449158e-02, 3.965738e-01, 2.718330e-01, 1.993886e-01, 9.31741…
1.800000e+00	8.850865e-01, 1.272545e-01, 1.764914e+00, 6.913028e-02, 1.232776e+00, 4.339806e-01, 9.426448e-01, 9.280350e-01, 2.794414e-01, 8.283733e-01, 1.308576e-01, 9.473103e-01, 8.868558e-01, 2.544314e-01, 5.384069e-01, 5.440448e-01, 8.271266e-01, 2.485978e-02, 1.354725e+00, 1.349741e+00, 1.290118e-01, 8.784630e-01, 1.492712e+00, 7.122385e-01, 2.214807e-02, 3.313324e-01, 3.389109e-01, 1.754310e-01, 8.43725…
2.000000e+00	1.220183e+00, 1.107580e-01, 2.280755e+00, 3.977054e-02, 1.127204e+00, 3.195325e-01, 7.201631e-01, 7.353003e-01, 1.842543e-01, 8.939871e-01, 1.565356e-01, 1.173290e+00, 9.017345e-01, 2.152119e-01, 6.040025e-01, 4.878982e-01, 7.453032e-01, 1.674038e-02, 1.328175e+00, 1.651060e+00, 8.053588e-02, 9.584552e-01, 1.475734e+00, 6.274810e-01, 1.185150e-02, 2.819033e-01, 3.743677e-01, 1.152102e-01, 1.26014…
0.000000e+00	1.195118e+00, 9.158357e-02, 7.203901e-01, 8.355715e-01, 1.529647e+00, 1.189256e+00, 2.150747e+00, 2.446235e+00, 1.237511e+00, 2.528598e+00, 3.555156e-01, 3.871236e-01, 1.512698e-01, 1.657042e+00, 2.194462e+00, 1.448939e+00, 4.740253e-01, 7.542440e-01, 1.504056e+00, 2.204891e+00, 1.413986e+00, 1.893211e+00, 2.539028e+00, 8.957886e-01, 2.909029e+00, 1.117015e+00, 1.846177e+00, 7.710542e-02, 6.27620…
2.000000e-01	9.574904e-01, 3.015210e-01, 8.653537e-01, 8.206788e-01, 1.645988e+00, 7.658981e-01, 1.240399e+00, 1.780939e+00, 8.809990e-01, 2.604392e+00, 4.147326e-01, 3.161619e-01, 1.171089e-01, 1.545225e+00, 1.501534e+00, 8.410832e-01, 2.658090e-01, 3.833523e-01, 1.024065e+00, 1.818000e+00, 1.322717e+00, 1.497680e+00, 1.677896e+00, 6.833089e-01, 1.490916e+00, 7.857334e-01, 1.283961e+00, 5.325571e-01, 5.93636…
4.000000e-01	9.498408e-01, 3.312291e-01, 1.041654e+00, 5.594397e-01, 1.596842e+00, 5.277047e-01, 8.878650e-01, 1.164636e+00, 4.892821e-01, 1.253933e+00, 4.155017e-01, 2.346232e-01, 1.770040e-01, 9.783564e-01, 8.866615e-01, 6.207907e-01, 1.825224e-01, 2.654282e-01, 7.607814e-01, 1.413674e+00, 1.048794e+00, 1.328756e+00, 1.368639e+00, 5.607315e-01, 8.961519e-01, 3.959891e-01, 8.867579e-01, 5.666190e-01, 1.92688…
6.000000e-01	1.215653e+00, 2.519687e-01, 1.056865e+00, 3.287116e-01, 1.398671e+00, 2.756941e-01, 6.579300e-01, 1.078599e+00, 3.212089e-01, 1.344245e+00, 4.141942e-01, 2.238561e-01, 3.107656e-01, 8.425028e-01, 8.010348e-01, 4.035304e-01, 8.242618e-02, 1.655792e-01, 7.331495e-01, 1.324479e+00, 7.813632e-01, 1.119411e+00, 1.363808e+00, 3.625051e-01, 5.888334e-01, 2.846868e-01, 6.050082e-01, 4.636460e-01, 4.88618…
8.000000e-01	1.145003e+00, 1.645734e-01, 1.593211e+00, 2.054259e-01, 1.145431e+00, 3.314993e-01, 5.597469e-01, 9.565771e-01, 2.770076e-01, 1.014492e+00, 3.913719e-01, 2.301279e-01, 4.048293e-01, 6.760217e-01, 7.059389e-01, 2.344077e-01, 5.287630e-02, 1.477448e-01, 6.455078e-01, 1.572081e+00, 5.149708e-01, 1.075044e+00, 1.482500e+00, 2.714325e-01, 3.092650e-01, 1.886928e-01, 3.289264e-01, 3.689665e-01, 6.25752…
1.000000e+00	1.158410e+00, 1.727913e-01, 1.289070e+00, 1.518504e-01, 1.267373e+00, 2.098179e-01, 3.591325e-01, 7.836607e-01, 2.656931e-01, 1.082385e+00, 4.250527e-01, 2.044565e-01, 5.452061e-01, 5.070865e-01, 6.902655e-01, 1.526546e-01, 3.445937e-02, 1.180176e-01, 8.830541e-01, 1.136287e+00, 3.271764e-01, 1.273441e+00, 1.738644e+00, 2.005431e-01, 1.728340e-01, 1.696800e-01, 2.221117e-01, 2.274395e-01, 8.08743…
1.200000e+00	1.362458e+00, 1.498564e-01, 1.449500e+00, 8.952459e-02, 1.236778e+00, 2.165003e-01, 2.504966e-01, 8.433576e-01, 1.591851e-01, 1.013792e+00, 4.493157e-01, 2.586226e-01, 6.120375e-01, 4.961639e-01, 5.891655e-01, 1.590193e-01, 2.163746e-02, 1.069269e-01, 9.401952e-01, 1.120321e+00, 2.233840e-01, 1.025307e+00, 1.733221e+00, 2.193426e-01, 1.116564e-01, 1.857973e-01, 1.479409e-01, 1.629630e-01, 9.04376…
1.400000e+00	1.550254e+00, 1.096233e-01, 1.723877e+00, 5.547965e-02, 1.044829e+00, 2.138671e-01, 1.488404e-01, 6.892209e-01, 1.191992e-01, 8.826101e-01, 5.409897e-01, 3.098545e-01, 6.773428e-01, 3.196385e-01, 6.044036e-01, 1.883488e-01, 1.377559e-02, 7.979168e-02, 1.134946e+00, 1.383322e+00, 1.154260e-01, 7.954616e-01, 1.636854e+00, 1.487368e-01, 6.092781e-02, 1.980034e-01, 8.163216e-02, 9.923742e-02, 1.10817…
1.600000e+00	1.181373e+00, 7.137216e-02, 1.597751e+00, 3.720177e-02, 1.131441e+00, 2.670218e-01, 1.333124e-01, 9.266802e-01, 7.269666e-02, 1.061024e+00, 5.031744e-01, 2.806853e-01, 7.178262e-01, 2.796335e-01, 5.975983e-01, 1.803210e-01, 1.206660e-02, 7.940059e-02, 1.125639e+00, 1.544192e+00, 8.979875e-02, 1.119923e+00, 1.468058e+00, 1.491570e-01, 3.699081e-02, 1.861809e-01, 6.550834e-02, 7.867586e-02, 1.01087…
1.800000e+00	1.184403e+00, 6.660885e-02, 2.095492e+00, 2.325453e-02, 1.230785e+00, 2.715943e-01, 7.839909e-02, 8.671403e-01, 7.189412e-02, 9.964007e-01, 4.516481e-01, 3.638115e-01, 6.435543e-01, 2.013335e-01, 6.765824e-01, 3.077333e-01, 8.097452e-03, 9.477476e-02, 9.976891e-01, 1.314332e+00, 7.890558e-02, 9.371564e-01, 1.552022e+00, 1.220483e-01, 2.457437e-02, 2.241250e-01, 4.551521e-02, 4.923556e-02, 9.30679…
2.000000e+00	1.294288e+00, 5.425712e-02, 2.077956e+00, 1.634290e-02, 9.473192e-01, 2.634429e-01, 5.843417e-02, 7.674491e-01, 4.088793e-02, 9.388948e-01, 4.948770e-01, 3.770642e-01, 7.909590e-01, 1.517579e-01, 5.218315e-01, 3.151698e-01, 9.504691e-03, 9.791691e-02, 1.225706e+00, 1.507968e+00, 4.003171e-02, 8.088156e-01, 1.410006e+00, 1.173762e-01, 1.460220e-02, 3.001868e-01, 2.368983e-02, 4.789924e-02, 1.26612…
0.000000e+00	1.997798e+00, 2.591505e+00, 4.677535e-01, 3.671841e-01, 2.392676e+00, 4.590091e-01, 2.351616e+00, 1.762121e+00, 6.678037e-01, 2.191337e+00, 2.415831e+00, 1.927689e+00, 4.178584e-01, 1.156231e+00, 1.635498e+00, 4.434452e-01, 2.330042e+00, 2.373297e+00, 2.477576e-02, 1.468983e+00, 3.008556e+00, 6.991414e-01, 1.532144e+00, 1.646355e+00, 4.010499e-01, 2.231239e+00, 9.312951e-02, 1.517684e+00, 2.98227…
2.000000e-01	1.297880e+00, 2.117164e+00, 7.337075e-01, 3.303759e-01, 1.401577e+00, 3.445567e-01, 1.924609e+00, 1.045853e+00, 9.391498e-01, 1.785422e+00, 1.543603e+00, 1.486116e+00, 6.096236e-01, 1.408951e+00, 1.349398e+00, 2.800078e-01, 1.501550e+00, 1.687076e+00, 7.921085e-02, 1.285052e+00, 2.408526e+00, 8.848683e-01, 1.402357e+00, 8.686384e-01, 6.309192e-01, 1.207883e+00, 3.015558e-01, 1.488067e+00, 2.63177…
4.000000e-01	9.645827e-01, 1.514442e+00, 9.262302e-01, 2.565434e-01, 1.148096e+00, 3.894465e-01, 1.890168e+00, 7.901434e-01, 8.423782e-01, 1.230279e+00, 8.930709e-01, 1.816583e+00, 6.570169e-01, 1.459393e+00, 1.110695e+00, 1.456950e-01, 1.352629e+00, 1.091699e+00, 3.938431e-01, 1.409285e+00, 1.508109e+00, 1.046921e+00, 9.478849e-01, 7.065984e-01, 5.167366e-01, 6.189816e-01, 2.089562e-01, 9.684921e-01, 1.83740…
6.000000e-01	5.440767e-01, 1.091437e+00, 1.322203e+00, 1.459333e-01, 1.121397e+00, 3.511270e-01, 1.664608e+00, 7.714634e-01, 7.324639e-01, 1.143271e+00, 5.928481e-01, 1.298705e+00, 7.576762e-01, 1.378614e+00, 1.116808e+00, 9.399946e-02, 1.372511e+00, 6.149367e-01, 5.213360e-01, 1.475455e+00, 1.330529e+00, 1.087509e+00, 6.643285e-01, 7.544852e-01, 3.896219e-01, 4.495052e-01, 1.716954e-01, 5.748511e-01, 1.78172…
8.000000e-01	5.894854e-01, 1.003604e+00, 1.376927e+00, 7.752275e-02, 1.071643e+00, 3.522385e-01, 1.384655e+00, 6.603344e-01, 4.894954e-01, 1.124873e+00, 3.320556e-01, 1.244570e+00, 8.321995e-01, 1.244844e+00, 6.556185e-01, 6.284832e-02, 9.470464e-01, 3.431039e-01, 7.036276e-01, 1.490381e+00, 1.136330e+00, 8.919709e-01, 5.400692e-01, 6.983904e-01, 1.821870e-01, 4.189855e-01, 8.984423e-02, 4.520800e-01, 1.41534…
1.000000e+00	7.413581e-01, 7.631559e-01, 1.534152e+00, 7.079714e-02, 1.090861e+00, 2.775562e-01, 1.044913e+00, 8.664925e-01, 3.663738e-01, 8.157357e-01, 2.673830e-01, 1.081472e+00, 8.008772e-01, 1.023299e+00, 7.378640e-01, 7.794058e-02, 8.926599e-01, 2.203321e-01, 9.542348e-01, 1.650274e+00, 7.812156e-01, 1.069886e+00, 6.749211e-01, 9.129177e-01, 1.291527e-01, 2.834750e-01, 7.493778e-02, 3.026961e-01, 1.35700…
1.200000e+00	7.183804e-01, 6.531904e-01, 1.470598e+00, 3.867799e-02, 9.050499e-01, 3.479493e-01, 1.064144e+00, 7.466900e-01, 2.632417e-01, 9.751625e-01, 2.418606e-01, 8.907137e-01, 7.911628e-01, 5.613122e-01, 7.005067e-01, 1.340411e-01, 1.001264e+00, 1.582059e-01, 1.059613e+00, 1.372812e+00, 4.623792e-01, 8.175850e-01, 9.663883e-01, 7.869357e-01, 5.776567e-02, 2.220049e-01, 6.708754e-02, 2.169555e-01, 1.55395…
1.400000e+00	1.005532e+00, 4.753982e-01, 1.361524e+00, 2.921294e-02, 1.039069e+00, 3.159746e-01, 7.599921e-01, 7.557376e-01, 2.115824e-01, 1.014527e+00, 2.613492e-01, 7.856410e-01, 9.182422e-01, 5.250518e-01, 5.190606e-01, 2.265116e-01, 8.532644e-01, 8.077664e-02, 1.306913e+00, 1.402715e+00, 3.458024e-01, 8.268572e-01, 1.098399e+00, 6.281786e-01, 2.750261e-02, 2.216374e-01, 1.029310e-01, 1.357685e-01, 1.24992…
1.600000e+00	1.002762e+00, 4.342755e-01, 1.795220e+00, 1.864644e-02, 9.532565e-01, 3.377195e-01, 6.399013e-01, 7.400954e-01, 1.508385e-01, 9.937413e-01, 3.120340e-01, 8.370826e-01, 7.871314e-01, 4.234581e-01, 4.671331e-01, 2.863284e-01, 6.412232e-01, 6.233659e-02, 1.256504e+00, 1.576163e+00, 2.337093e-01, 8.857722e-01, 1.337244e+00, 5.968405e-01, 1.508440e-02, 2.309846e-01, 1.743260e-01, 1.059908e-01, 8.63240…
1.800000e+00	1.206673e+00, 3.316194e-01, 1.659619e+00, 1.259748e-02, 9.638628e-01, 2.876762e-01, 4.873003e-01, 7.978941e-01, 1.160538e-01, 1.014138e+00, 3.774506e-01, 7.751850e-01, 8.056161e-01, 2.934913e-01, 6.305796e-01, 3.542403e-01, 8.353708e-01, 4.926831e-02, 1.129745e+00, 1.491742e+00, 1.490243e-01, 9.777955e-01, 1.614735e+00, 4.278174e-01, 1.251085e-02, 2.428762e-01, 3.099072e-01, 9.290153e-02, 1.03109…
2.000000e+00	1.162861e+00, 2.503708e-01, 1.850472e+00, 6.628865e-03, 1.013984e+00, 2.642488e-01, 4.486986e-01, 8.449816e-01, 8.575950e-02, 9.068799e-01, 3.582676e-01, 6.417009e-01, 1.000927e+00, 2.331665e-01, 6.045348e-01, 4.270998e-01, 7.450345e-01, 4.346776e-02, 1.229870e+00, 1.381899e+00, 9.509726e-02, 1.103720e+00, 1.267221e+00, 3.470422e-01, 8.098753e-03, 1.980678e-01, 3.524160e-01, 6.042171e-02, 1.23839…
0.000000e+00	2.119303e+00, 7.949644e-01, 1.443875e+00, 2.028170e+00, 3.123884e-01, 1.861377e+00, 2.957312e-01, 1.124909e+00, 1.963659e+00, 2.428996e-01, 1.955460e+00, 1.804588e+00, 1.133804e+00, 1.956745e+00, 1.425157e+00, 9.411427e-01, 2.173840e+00, 1.668583e+00, 2.504289e+00, 7.976424e-01, 6.133021e-01, 1.709862e+00, 1.237403e-01, 5.449561e-01, 1.873921e+00, 2.615707e+00, 8.959480e-01, 1.540491e-01, 2.25581…
2.000000e-01	1.653888e+00, 7.024724e-01, 1.509753e+00, 1.839820e+00, 7.016901e-01, 1.284769e+00, 5.527351e-01, 1.010071e+00, 1.474820e+00, 5.641683e-01, 1.288077e+00, 1.919224e+00, 1.156429e+00, 1.659221e+00, 1.174569e+00, 7.313420e-01, 1.551379e+00, 9.652206e-01, 1.959327e+00, 6.113275e-01, 5.890253e-01, 1.473311e+00, 6.302541e-01, 2.939224e-01, 1.664140e+00, 2.015397e+00, 8.334776e-01, 2.962926e-01, 1.53185…
4.000000e-01	1.099860e+00, 6.064532e-01, 1.741372e+00, 1.466658e+00, 7.930796e-01, 1.108395e+00, 6.784673e-01, 8.868395e-01, 1.242369e+00, 7.470545e-01, 7.356061e-01, 1.346382e+00, 8.953640e-01, 1.294374e+00, 8.980944e-01, 7.040382e-01, 1.497148e+00, 6.304420e-01, 1.588038e+00, 7.459116e-01, 6.290798e-01, 8.777606e-01, 8.289098e-01, 2.302833e-01, 9.678987e-01, 1.456131e+00, 8.748690e-01, 3.755871e-01, 1.17268…
6.000000e-01	1.219967e+00, 5.038471e-01, 1.235460e+00, 1.123357e+00, 8.739864e-01, 6.008180e-01, 6.720847e-01, 8.309351e-01, 9.431624e-01, 7.859030e-01, 5.381696e-01, 1.142970e+00, 8.345077e-01, 1.302633e+00, 8.573865e-01, 5.780645e-01, 1.130655e+00, 2.855349e-01, 1.456252e+00, 8.399872e-01, 7.437539e-01, 7.597975e-01, 1.181899e+00, 2.350972e-01, 5.289261e-01, 1.029215e+00, 7.614901e-01, 3.790230e-01, 1.33405…
8.000000e-01	1.124595e+00, 4.094822e-01, 1.618252e+00, 6.948703e-01, 1.186081e+00, 6.404727e-01, 6.764766e-01, 8.507167e-01, 8.403367e-01, 7.552385e-01, 3.504386e-01, 1.028095e+00, 7.316386e-01, 9.785577e-01, 6.918105e-01, 5.304538e-01, 1.005249e+00, 1.686933e-01, 1.698625e+00, 1.001233e+00, 5.951464e-01, 5.603982e-01, 9.495475e-01, 2.614055e-01, 2.763832e-01, 8.286862e-01, 8.273556e-01, 3.394494e-01, 1.19954…
1.000000e+00	1.057664e+00, 3.072506e-01, 1.519847e+00, 4.046984e-01, 1.058283e+00, 5.168227e-01, 7.169235e-01, 8.945303e-01, 6.220335e-01, 9.344713e-01, 3.799532e-01, 1.096869e+00, 7.260269e-01, 7.239706e-01, 4.644490e-01, 5.626475e-01, 1.060842e+00, 1.165073e-01, 1.627472e+00, 9.808789e-01, 4.146783e-01, 7.143774e-01, 1.334650e+00, 2.745522e-01, 1.879541e-01, 6.225954e-01, 6.368970e-01, 3.636967e-01, 1.02187…
1.200000e+00	1.176761e+00, 3.175713e-01, 1.851705e+00, 3.138880e-01, 9.312958e-01, 4.769400e-01, 6.650458e-01, 7.122866e-01, 3.741926e-01, 8.571603e-01, 2.279859e-01, 9.397817e-01, 7.797157e-01, 5.926769e-01, 5.600088e-01, 5.706720e-01, 6.548414e-01, 6.576594e-02, 1.679620e+00, 1.211980e+00, 2.513247e-01, 7.439089e-01, 1.446432e+00, 2.971030e-01, 1.056902e-01, 5.291318e-01, 6.823494e-01, 3.301037e-01, 1.02314…
1.400000e+00	9.241933e-01, 2.421351e-01, 1.863631e+00, 1.927170e-01, 1.022481e+00, 4.420367e-01, 5.201181e-01, 8.721599e-01, 2.903020e-01, 9.820304e-01, 3.005834e-01, 9.959475e-01, 7.437341e-01, 4.156225e-01, 6.202853e-01, 5.155967e-01, 8.224629e-01, 4.804305e-02, 1.363975e+00, 1.204573e+00, 1.957752e-01, 8.402697e-01, 1.324840e+00, 2.595368e-01, 5.270580e-02, 3.953442e-01, 7.129185e-01, 2.753017e-01, 1.06564…
1.600000e+00	1.166582e+00, 2.017694e-01, 1.960574e+00, 1.506724e-01, 1.014943e+00, 3.727023e-01, 5.178408e-01, 6.408808e-01, 2.476806e-01, 8.835235e-01, 3.213992e-01, 9.210878e-01, 7.030010e-01, 3.869540e-01, 4.508651e-01, 5.732600e-01, 7.851848e-01, 3.369897e-02, 1.368996e+00, 1.277538e+00, 9.753458e-02, 9.928698e-01, 1.547036e+00, 2.237227e-01, 3.390684e-02, 4.111814e-01, 8.396253e-01, 2.843097e-01, 8.83756…
1.800000e+00	1.312516e+00, 1.852749e-01, 1.863265e+00, 8.924004e-02, 1.128572e+00, 3.713623e-01, 4.214325e-01, 8.119692e-01, 1.633303e-01, 9.733062e-01, 3.165038e-01, 8.978625e-01, 6.668330e-01, 3.338783e-01, 5.105098e-01, 5.746958e-01, 8.463220e-01, 2.948659e-02, 1.216748e+00, 1.522312e+00, 7.631617e-02, 1.025285e+00, 1.927065e+00, 2.327648e-01, 2.056334e-02, 2.538363e-01, 7.295750e-01, 2.320922e-01, 1.06439…
2.000000e+00	1.143898e+00, 1.257708e-01, 1.773371e+00, 5.152689e-02, 1.092066e+00, 3.475384e-01, 4.353285e-01, 8.190417e-01, 1.202950e-01, 8.325990e-01, 3.790141e-01, 8.466304e-01, 7.017490e-01, 2.311221e-01, 5.393393e-01, 4.815276e-01, 9.349919e-01, 3.769416e-02, 1.307607e+00, 1.358849e+00, 5.065783e-02, 9.309884e-01, 1.954358e+00, 1.852246e-01, 1.007799e-02, 2.485041e-01, 7.176122e-01, 2.039198e-01, 1.04788…
0.000000e+00	4.541215e-01, 1.422607e+00, 2.166902e+00, 2.513350e+00, 1.701652e+00, 1.968828e+00, 1.282209e-01, 6.833460e-01, 1.730289e+00, 2.512963e-01, 9.329131e-01, 2.093433e+00, 2.738348e+00, 1.591033e+00, 2.062084e+00, 3.092775e+00, 1.074387e-01, 1.320644e+00, 3.238598e+00, 5.577450e-01, 2.064262e-01, 1.529788e+00, 2.558696e+00, 1.547932e+00, 2.664318e-03, 1.970616e+00, 4.440628e-01, 3.119388e+00, 1.10654…
2.000000e-01	2.517472e-01, 1.554101e+00, 1.416405e+00, 1.888714e+00, 1.187907e+00, 1.342079e+00, 4.587082e-01, 4.050811e-01, 2.089907e+00, 1.341356e-01, 7.927091e-01, 1.473611e+00, 2.216125e+00, 1.554804e+00, 1.252558e+00, 2.106191e+00, 6.990182e-02, 1.159325e+00, 2.480392e+00, 3.327736e-01, 3.807683e-01, 1.152433e+00, 2.267709e+00, 1.522490e+00, 1.505610e-01, 1.002115e+00, 6.643361e-01, 1.585045e+00, 1.16120…
4.000000e-01	2.372102e-01, 1.469547e+00, 9.936040e-01, 1.767758e+00, 1.061073e+00, 9.116634e-01, 6.636804e-01, 4.511703e-01, 1.676752e+00, 7.222426e-02, 4.783573e-01, 1.629535e+00, 1.559336e+00, 1.385032e+00, 1.256230e+00, 1.547584e+00, 4.284460e-02, 7.682303e-01, 2.057395e+00, 3.566647e-01, 5.061044e-01, 8.927080e-01, 1.685833e+00, 1.115919e+00, 7.233644e-02, 7.283247e-01, 5.082870e-01, 1.241375e+00, 9.72824…
6.000000e-01	4.495812e-01, 1.586682e+00, 1.060469e+00, 1.323814e+00, 9.954259e-01, 7.794510e-01, 7.352069e-01, 6.173844e-01, 1.363007e+00, 1.566227e-01, 2.566761e-01, 1.397090e+00, 1.743231e+00, 1.188010e+00, 9.605124e-01, 1.145900e+00, 2.712266e-02, 4.674581e-01, 2.164222e+00, 4.460967e-01, 5.320402e-01, 6.379290e-01, 1.952572e+00, 1.025549e+00, 5.571076e-02, 4.623848e-01, 3.614096e-01, 1.086482e+00, 1.01545…
8.000000e-01	7.394173e-01, 1.486782e+00, 6.607158e-01, 8.862395e-01, 1.074925e+00, 6.463860e-01, 6.808752e-01, 6.293824e-01, 1.108089e+00, 3.644041e-01, 1.880254e-01, 1.182646e+00, 1.536628e+00, 9.312168e-01, 8.583388e-01, 9.461885e-01, 1.927799e-02, 2.739377e-01, 1.795774e+00, 6.369142e-01, 4.772896e-01, 5.603594e-01, 1.529128e+00, 9.945286e-01, 3.709846e-02, 4.623061e-01, 3.301468e-01, 8.062455e-01, 1.13525…
1.000000e+00	7.732204e-01, 9.528404e-01, 1.149381e+00, 6.138820e-01, 1.155964e+00, 6.101639e-01, 8.343838e-01, 8.975863e-01, 8.087357e-01, 5.194639e-01, 1.344934e-01, 1.029604e+00, 1.192444e+00, 6.312752e-01, 8.551620e-01, 7.752498e-01, 1.259615e-02, 1.603815e-01, 1.893120e+00, 9.484426e-01, 3.475346e-01, 6.525443e-01, 1.733378e+00, 7.650007e-01, 1.769181e-02, 3.221774e-01, 3.468937e-01, 4.711496e-01, 1.13061…
1.200000e+00	1.213589e+00, 1.199897e+00, 1.350367e+00, 4.252923e-01, 1.009819e+00, 4.624342e-01, 8.013638e-01, 8.024127e-01, 7.351739e-01, 6.974061e-01, 1.180805e-01, 1.014809e+00, 1.221724e+00, 5.152834e-01, 6.806626e-01, 7.406084e-01, 1.113236e-02, 1.046475e-01, 1.661613e+00, 1.078493e+00, 2.618010e-01, 7.351869e-01, 1.928937e+00, 7.081747e-01, 1.296515e-02, 2.437461e-01, 2.274189e-01, 3.706693e-01, 1.06846…
1.400000e+00	8.355536e-01, 8.506094e-01, 1.391385e+00, 2.377863e-01, 1.107769e+00, 4.878993e-01, 7.457761e-01, 7.161326e-01, 4.678043e-01, 8.487966e-01, 1.522105e-01, 8.704256e-01, 1.117852e+00, 4.266469e-01, 5.969146e-01, 5.594735e-01, 9.615903e-03, 5.237096e-02, 1.779536e+00, 1.098601e+00, 1.718336e-01, 7.595656e-01, 1.739891e+00, 6.477640e-01, 5.685351e-03, 3.069711e-01, 1.895942e-01, 2.514298e-01, 9.07765…
1.600000e+00	1.038319e+00, 6.259711e-01, 1.554137e+00, 1.402026e-01, 1.242018e+00, 4.653233e-01, 8.085076e-01, 7.552851e-01, 3.814701e-01, 8.455051e-01, 1.601990e-01, 1.032011e+00, 1.036790e+00, 3.352472e-01, 5.598101e-01, 5.120977e-01, 8.386676e-03, 4.057783e-02, 1.530072e+00, 1.405897e+00, 1.228782e-01, 8.508208e-01, 1.638893e+00, 4.212635e-01, 4.032970e-03, 2.844907e-01, 1.450824e-01, 1.649888e-01, 1.19687…
1.800000e+00	1.253645e+00, 6.008165e-01, 1.305025e+00, 9.482037e-02, 9.967254e-01, 4.289509e-01, 6.739625e-01, 7.886603e-01, 2.498151e-01, 9.113101e-01, 2.281731e-01, 9.942066e-01, 1.193934e+00, 2.795423e-01, 5.167516e-01, 6.077885e-01, 8.971201e-03, 2.999499e-02, 1.354921e+00, 1.114815e+00, 8.335436e-02, 9.333220e-01, 1.708737e+00, 3.045031e-01, 2.293148e-03, 2.764957e-01, 9.109519e-02, 1.091741e-01, 9.71960…
2.000000e+00	1.448709e+00, 4.724631e-01, 1.635156e+00, 5.766663e-02, 1.233671e+00, 3.681389e-01, 6.035380e-01, 7.093651e-01, 1.625295e-01, 8.067597e-01, 2.369161e-01, 8.342482e-01, 9.455268e-01, 2.298218e-01, 6.518008e-01, 5.182642e-01, 8.704300e-03, 2.388071e-02, 1.276972e+00, 1.122987e+00, 5.001033e-02, 6.957325e-01, 1.812537e+00, 2.665505e-01, 1.680138e-03, 2.070806e-01, 6.543188e-02, 7.654596e-02, 1.08393…
0.000000e+00	2.460665e+00, 4.521214e-01, 2.370559e+00, 2.570827e+00, 2.000202e+00, 1.099946e+00, 1.332404e+00, 1.825044e+00, 1.805654e+00, 3.006844e-04, 2.577029e+00, 2.461203e+00, 2.313346e+00, 1.182088e+00, 1.196480e+00, 1.416436e+00, 2.607738e+00, 8.336030e-01, 2.648032e-01, 2.245360e+00, 1.468178e+00, 7.275144e-01, 2.910999e+00, 2.997998e+00, 2.018120e+00, 2.670156e+00, 2.377910e+00, 1.561317e+00, 2.51698…
2.000000e-01	2.061110e+00, 6.051806e-01, 2.147500e+00, 1.354958e+00, 1.664991e+00, 9.085143e-01, 1.147813e+00, 1.239739e+00, 1.868203e+00, 1.475666e-02, 1.170923e+00, 1.806049e+00, 1.706189e+00, 7.821585e-01, 6.819485e-01, 8.919034e-01, 1.847507e+00, 7.570560e-01, 2.255023e-01, 2.002342e+00, 1.075260e+00, 5.271750e-01, 2.070152e+00, 2.001853e+00, 1.446812e+00, 1.455152e+00, 2.070763e+00, 1.562391e+00, 1.26453…
4.000000e-01	1.159847e+00, 4.965785e-01, 2.036185e+00, 1.342799e+00, 1.521774e+00, 8.063163e-01, 9.695342e-01, 1.037235e+00, 1.701104e+00, 2.390119e-02, 9.540972e-01, 1.919392e+00, 1.351025e+00, 7.485414e-01, 4.160273e-01, 5.076153e-01, 1.325934e+00, 4.571315e-01, 3.855334e-01, 2.025987e+00, 7.131470e-01, 3.241999e-01, 1.377269e+00, 1.191215e+00, 1.074293e+00, 1.037598e+00, 1.473802e+00, 1.794151e+00, 9.43112…
6.000000e-01	8.782505e-01, 3.936923e-01, 1.987396e+00, 8.622562e-01, 1.199337e+00, 6.955828e-01, 9.791211e-01, 8.962276e-01, 1.556855e+00, 2.642615e-02, 5.123026e-01, 1.588581e+00, 1.126077e+00, 6.228460e-01, 3.659538e-01, 3.241165e-01, 1.151608e+00, 2.952691e-01, 5.165173e-01, 1.490552e+00, 4.710341e-01, 4.116397e-01, 1.504475e+00, 6.371969e-01, 5.256069e-01, 4.171433e-01, 8.487986e-01, 1.436921e+00, 8.62940…
8.000000e-01	7.582994e-01, 3.213791e-01, 2.298846e+00, 5.260864e-01, 1.210311e+00, 5.687853e-01, 1.243309e+00, 8.498948e-01, 1.278526e+00, 1.019780e-01, 3.079665e-01, 1.352587e+00, 1.159359e+00, 4.539946e-01, 4.834571e-01, 1.769375e-01, 8.378362e-01, 1.440652e-01, 6.238994e-01, 1.603037e+00, 3.363902e-01, 5.681141e-01, 1.556459e+00, 7.420595e-01, 3.600714e-01, 3.005095e-01, 6.330773e-01, 9.128980e-01, 8.50184…
1.000000e+00	6.191546e-01, 2.385316e-01, 2.089806e+00, 3.366316e-01, 8.800500e-01, 5.674536e-01, 1.024883e+00, 8.584885e-01, 9.819495e-01, 2.744037e-01, 2.313950e-01, 1.135325e+00, 9.422837e-01, 3.868590e-01, 4.741223e-01, 1.189746e-01, 1.000777e+00, 9.084424e-02, 9.102142e-01, 1.722729e+00, 2.503436e-01, 6.617727e-01, 1.573736e+00, 8.205264e-01, 2.080126e-01, 2.642231e-01, 3.120288e-01, 7.727897e-01, 9.76874…
1.200000e+00	5.890306e-01, 2.002470e-01, 2.481107e+00, 1.990886e-01, 1.207708e+00, 4.788954e-01, 1.044847e+00, 8.673911e-01, 8.572310e-01, 5.688567e-01, 1.352496e-01, 1.281392e+00, 1.010743e+00, 2.769534e-01, 4.586304e-01, 1.165903e-01, 9.185603e-01, 5.348975e-02, 8.538493e-01, 1.776864e+00, 1.615105e-01, 7.527670e-01, 1.722592e+00, 8.502712e-01, 7.777344e-02, 1.903503e-01, 2.388700e-01, 4.704203e-01, 9.26816…
1.400000e+00	8.464479e-01, 1.699591e-01, 2.128758e+00, 1.526639e-01, 1.104632e+00, 4.350994e-01, 1.143599e+00, 8.132176e-01, 5.646175e-01, 5.455800e-01, 1.089942e-01, 1.331352e+00, 9.436013e-01, 2.419039e-01, 5.833836e-01, 1.383847e-01, 6.520511e-01, 3.348777e-02, 1.069049e+00, 1.766384e+00, 1.034807e-01, 9.234790e-01, 2.008957e+00, 7.579072e-01, 6.424458e-02, 1.739337e-01, 1.893898e-01, 4.163612e-01, 9.22027…
1.600000e+00	9.156561e-01, 1.367644e-01, 2.211632e+00, 7.815109e-02, 1.069512e+00, 4.926117e-01, 9.798506e-01, 7.550444e-01, 4.508943e-01, 8.184202e-01, 1.452850e-01, 1.057161e+00, 8.737996e-01, 1.962709e-01, 5.262193e-01, 2.113508e-01, 7.796809e-01, 1.884013e-02, 1.049556e+00, 1.575308e+00, 7.133560e-02, 9.491897e-01, 1.548756e+00, 7.574510e-01, 3.732400e-02, 1.895301e-01, 1.788174e-01, 2.679083e-01, 9.99253…
1.800000e+00	9.897060e-01, 1.018574e-01, 2.127120e+00, 5.019633e-02, 1.241990e+00, 4.154401e-01, 8.875920e-01, 5.919232e-01, 3.405458e-01, 9.723244e-01, 1.595203e-01, 1.040533e+00, 7.736890e-01, 1.614080e-01, 5.597515e-01, 3.054708e-01, 7.453947e-01, 2.268349e-02, 1.188834e+00, 1.555929e+00, 5.523496e-02, 8.712685e-01, 1.578424e+00, 6.558985e-01, 2.142055e-02, 2.237092e-01, 2.013800e-01, 1.729465e-01, 1.02415…
2.000000e+00	1.247583e+00, 9.632284e-02, 2.167884e+00, 4.391978e-02, 1.064884e+00, 4.163644e-01, 7.886430e-01, 8.575566e-01, 2.722430e-01, 8.614707e-01, 2.159151e-01, 9.948168e-01, 9.525632e-01, 1.111759e-01, 5.670581e-01, 3.057611e-01, 8.733391e-01, 1.713043e-02, 1.232330e+00, 1.643338e+00, 3.016394e-02, 8.342464e-01, 1.814862e+00, 5.189829e-01, 1.260971e-02, 1.908403e-01, 2.234860e-01, 1.025344e-01, 1.18287…
0.000000e+00	2.160230e+00, 2.107166e+00, 1.681678e+00, 2.047378e+00, 2.485075e+00, 2.065000e+00, 9.830874e-01, 2.772132e+00, 7.652369e-02, 3.102286e-01, 2.487969e+00, 7.525604e-01, 3.117277e+00, 7.654014e-01, 1.272665e+00, 1.091362e+00, 2.117181e+00, 2.101722e+00, 2.529483e+00, 2.627405e+00, 6.794300e-01, 1.765602e+00, 2.992966e+00, 9.832953e-01, 1.180143e+00, 2.906999e+00, 1.310373e+00, 9.124524e-01, 2.12748…
2.000000e-01	1.789037e+00, 1.791330e+00, 1.341062e+00, 1.458924e+00, 1.237237e+00, 1.229277e+00, 7.540212e-01, 1.749389e+00, 1.771400e-01, 4.357651e-01, 1.447892e+00, 5.570386e-01, 2.319649e+00, 1.182853e+00, 8.453100e-01, 9.890005e-01, 1.432060e+00, 1.591693e+00, 1.767729e+00, 2.226726e+00, 6.383444e-01, 1.230730e+00, 2.289556e+00, 4.948931e-01, 1.107558e+00, 1.713654e+00, 1.235813e+00, 9.019679e-01, 1.76057…
4.000000e-01	1.499262e+00, 1.132263e+00, 1.395765e+00, 1.407445e+00, 7.415069e-01, 9.358205e-01, 5.653303e-01, 9.990239e-01, 2.137647e-01, 4.831220e-01, 1.085675e+00, 4.740294e-01, 2.008487e+00, 1.208493e+00, 6.404108e-01, 7.582078e-01, 1.406726e+00, 1.302806e+00, 1.210276e+00, 1.794502e+00, 5.240338e-01, 1.091422e+00, 2.113497e+00, 3.382722e-01, 8.809646e-01, 1.202326e+00, 8.606445e-01, 9.839193e-01, 1.35995…
6.000000e-01	1.012009e+00, 1.159496e+00, 1.217664e+00, 1.015208e+00, 6.577339e-01, 6.870432e-01, 3.750036e-01, 7.166030e-01, 2.872465e-01, 5.695535e-01, 1.044223e+00, 6.164490e-01, 1.401114e+00, 1.265268e+00, 5.976843e-01, 5.703789e-01, 1.122235e+00, 8.203519e-01, 1.371587e+00, 1.566798e+00, 6.802575e-01, 7.177017e-01, 2.225186e+00, 2.515224e-01, 5.752604e-01, 9.908447e-01, 9.063256e-01, 7.788076e-01, 1.04450…
8.000000e-01	8.498433e-01, 7.547661e-01, 1.572502e+00, 8.430489e-01, 9.282066e-01, 5.737339e-01, 2.931568e-01, 6.826029e-01, 1.984430e-01, 6.196978e-01, 7.720687e-01, 5.798866e-01, 1.254644e+00, 1.090172e+00, 5.161761e-01, 5.396353e-01, 6.553632e-01, 6.852112e-01, 1.479411e+00, 1.818787e+00, 4.594745e-01, 5.954985e-01, 2.035486e+00, 4.076308e-01, 4.396038e-01, 1.054608e+00, 8.032004e-01, 5.637024e-01, 8.96443…
1.000000e+00	5.827661e-01, 8.316215e-01, 1.712897e+00, 5.370487e-01, 7.458778e-01, 4.943589e-01, 2.480554e-01, 8.457696e-01, 1.285850e-01, 7.139061e-01, 5.210734e-01, 6.138589e-01, 1.008944e+00, 7.169766e-01, 4.765427e-01, 5.277832e-01, 8.037081e-01, 4.062229e-01, 1.342753e+00, 1.600745e+00, 4.415852e-01, 7.408549e-01, 1.878514e+00, 5.876450e-01, 2.639276e-01, 8.113924e-01, 5.865143e-01, 6.016081e-01, 1.08556…
1.200000e+00	9.771447e-01, 6.449102e-01, 1.842045e+00, 3.976616e-01, 9.040301e-01, 5.052281e-01, 1.970695e-01, 7.075587e-01, 1.008085e-01, 7.624833e-01, 5.317839e-01, 7.184513e-01, 1.015088e+00, 7.575063e-01, 6.599125e-01, 5.533930e-01, 7.294860e-01, 3.226931e-01, 1.284348e+00, 1.379097e+00, 3.181942e-01, 7.829596e-01, 1.689937e+00, 7.288207e-01, 1.571899e-01, 6.616821e-01, 6.736913e-01, 3.701083e-01, 9.70129…
1.400000e+00	1.077767e+00, 4.649644e-01, 1.904544e+00, 2.215082e-01, 1.030388e+00, 3.566707e-01, 2.322126e-01, 6.075375e-01, 8.959829e-02, 7.746445e-01, 5.062855e-01, 8.080626e-01, 1.050992e+00, 5.665721e-01, 5.816188e-01, 6.721593e-01, 6.873624e-01, 1.739692e-01, 1.625923e+00, 1.622563e+00, 2.060147e-01, 8.314556e-01, 1.773019e+00, 6.115756e-01, 9.308025e-02, 6.864579e-01, 5.751755e-01, 2.788143e-01, 9.63189…
1.600000e+00	9.575341e-01, 4.588236e-01, 1.758452e+00, 1.444528e-01, 1.076269e+00, 3.885324e-01, 1.618198e-01, 7.577195e-01, 7.097564e-02, 8.496312e-01, 4.854828e-01, 8.226198e-01, 9.746726e-01, 4.156361e-01, 5.015887e-01, 5.578651e-01, 6.747536e-01, 1.230685e-01, 1.348864e+00, 1.169001e+00, 1.204157e-01, 1.028823e+00, 1.415043e+00, 5.049723e-01, 4.861390e-02, 5.342014e-01, 6.187691e-01, 2.316355e-01, 1.08490…
1.800000e+00	9.349479e-01, 3.472327e-01, 1.970934e+00, 9.378181e-02, 8.238726e-01, 3.385961e-01, 2.017015e-01, 7.118449e-01, 4.393618e-02, 9.102264e-01, 3.720733e-01, 6.769101e-01, 8.193288e-01, 3.627311e-01, 6.103142e-01, 5.084630e-01, 6.825719e-01, 1.009023e-01, 1.319757e+00, 1.390561e+00, 9.912999e-02, 9.055794e-01, 1.952792e+00, 4.070682e-01, 3.189096e-02, 4.465934e-01, 5.509136e-01, 1.579056e-01, 1.16860…
2.000000e+00	1.103462e+00, 2.610603e-01, 1.613858e+00, 5.874246e-02, 1.015036e+00, 3.777712e-01, 1.664092e-01, 7.346645e-01, 4.123791e-02, 9.901221e-01, 4.850102e-01, 6.941819e-01, 8.646673e-01, 2.168067e-01, 5.460329e-01, 5.080764e-01, 7.750561e-01, 9.695205e-02, 1.295949e+00, 1.240887e+00, 5.887477e-02, 8.390591e-01, 1.324680e+00, 3.138599e-01, 2.083210e-02, 3.991495e-01, 5.404728e-01, 1.706779e-01, 1.11549…
0.000000e+00	9.433324e-01, 1.021383e+00, 1.941652e+00, 1.654961e+00, 2.150676e-01, 9.380363e-01, 2.212156e+00, 1.031419e+00, 1.142189e+00, 1.767688e+00, 2.355895e+00, 1.606656e+00, 1.456468e+00, 1.018185e+00, 1.900720e+00, 2.154869e+00, 1.759604e+00, 2.630583e+00, 5.761127e-01, 2.357980e+00, 1.792433e+00, 8.671521e-01, 7.573085e-01, 5.743597e-01, 3.353920e+00, 1.125288e+00, 1.467770e-01, 3.158099e+00, 1.06279…
2.000000e-01	7.335052e-01, 1.521003e+00, 1.436689e+00, 9.225457e-01, 5.264886e-01, 8.147926e-01, 2.106936e+00, 9.562927e-01, 1.043277e+00, 1.062915e+00, 1.305562e+00, 1.175845e+00, 1.195563e+00, 1.613574e+00, 1.536730e+00, 1.171032e+00, 9.228497e-01, 1.354176e+00, 6.640698e-01, 1.569778e+00, 1.463630e+00, 9.816684e-01, 4.102348e-01, 6.222252e-01, 1.603683e+00, 1.008756e+00, 1.201743e-01, 1.946252e+00, 8.32188…
4.000000e-01	6.229386e-01, 1.473464e+00, 1.247020e+00, 6.700865e-01, 7.252324e-01, 6.514178e-01, 1.447697e+00, 8.809999e-01, 1.098363e+00, 7.920755e-01, 8.130911e-01, 1.188800e+00, 1.467563e+00, 1.395719e+00, 1.195928e+00, 8.481242e-01, 4.579896e-01, 8.849544e-01, 8.567612e-01, 1.558764e+00, 1.256933e+00, 7.583529e-01, 3.120305e-01, 6.821272e-01, 1.162096e+00, 1.035796e+00, 7.597703e-02, 1.204726e+00, 1.13081…
6.000000e-01	7.130158e-01, 1.127873e+00, 1.303874e+00, 4.271905e-01, 9.319706e-01, 5.529199e-01, 1.297951e+00, 9.485723e-01, 1.165192e+00, 5.243404e-01, 6.131768e-01, 1.113469e+00, 8.449212e-01, 1.093464e+00, 9.575557e-01, 6.776712e-01, 2.593097e-01, 4.373655e-01, 8.491071e-01, 1.187536e+00, 9.279352e-01, 7.509948e-01, 3.357587e-01, 8.033170e-01, 8.181455e-01, 8.553773e-01, 5.718263e-02, 1.072002e+00, 1.18406…
8.000000e-01	9.845917e-01, 9.237573e-01, 1.421298e+00, 2.761499e-01, 9.235089e-01, 4.198353e-01, 1.303788e+00, 7.110569e-01, 8.365217e-01, 5.412954e-01, 3.562262e-01, 1.029888e+00, 1.142560e+00, 7.892886e-01, 7.716748e-01, 5.071011e-01, 1.779494e-01, 2.467452e-01, 8.075091e-01, 1.404305e+00, 8.128458e-01, 9.604786e-01, 4.777029e-01, 6.628491e-01, 4.760791e-01, 6.460266e-01, 3.549854e-02, 6.928445e-01, 9.77544…
1.000000e+00	1.049939e+00, 8.604020e-01, 1.610825e+00, 1.676386e-01, 1.040772e+00, 4.300884e-01, 1.076766e+00, 8.487026e-01, 6.728002e-01, 7.205231e-01, 3.420097e-01, 8.715994e-01, 9.633470e-01, 6.380397e-01, 6.687801e-01, 3.805744e-01, 1.001976e-01, 1.353767e-01, 1.046249e+00, 1.459784e+00, 6.599338e-01, 8.500077e-01, 9.003723e-01, 5.467226e-01, 3.043767e-01, 5.664308e-01, 1.997318e-02, 4.700753e-01, 1.19983…
1.200000e+00	1.239505e+00, 6.747185e-01, 1.585288e+00, 9.810811e-02, 1.007639e+00, 3.146573e-01, 7.400368e-01, 7.381842e-01, 5.013464e-01, 9.034245e-01, 3.312559e-01, 8.925218e-01, 8.109729e-01, 6.185987e-01, 6.805313e-01, 3.788367e-01, 5.654788e-02, 9.501790e-02, 1.045128e+00, 1.280631e+00, 4.280145e-01, 8.702282e-01, 1.189659e+00, 4.028806e-01, 1.003199e-01, 4.332133e-01, 1.561688e-02, 2.564261e-01, 1.28265…
1.400000e+00	1.074419e+00, 4.860041e-01, 2.028795e+00, 5.833285e-02, 9.565957e-01, 3.736586e-01, 7.153283e-01, 7.598213e-01, 3.948670e-01, 7.359325e-01, 2.841267e-01, 7.941653e-01, 8.058219e-01, 4.188125e-01, 7.318287e-01, 4.344030e-01, 3.246152e-02, 6.758911e-02, 1.116098e+00, 1.394565e+00, 2.346078e-01, 1.007822e+00, 1.303266e+00, 2.781722e-01, 8.320024e-02, 3.576477e-01, 8.623381e-03, 2.145343e-01, 9.72649…
1.600000e+00	1.145658e+00, 3.422543e-01, 1.862622e+00, 4.754441e-02, 1.251616e+00, 2.959032e-01, 4.726027e-01, 7.998315e-01, 2.737945e-01, 8.512383e-01, 3.487573e-01, 7.206563e-01, 7.457476e-01, 3.380282e-01, 6.939398e-01, 3.699629e-01, 2.355926e-02, 5.848898e-02, 1.174112e+00, 1.486494e+00, 2.055095e-01, 1.059257e+00, 1.436590e+00, 2.996277e-01, 4.286527e-02, 3.538708e-01, 7.645085e-03, 1.493242e-01, 1.26636…
1.800000e+00	1.340208e+00, 3.250860e-01, 2.427625e+00, 2.714347e-02, 9.402426e-01, 2.925138e-01, 4.109193e-01, 7.747632e-01, 1.708354e-01, 9.435391e-01, 4.559258e-01, 6.192589e-01, 9.486971e-01, 2.613610e-01, 5.899251e-01, 3.830226e-01, 1.587977e-02, 5.178379e-02, 1.125204e+00, 1.419550e+00, 1.213647e-01, 9.462440e-01, 1.428918e+00, 2.631518e-01, 2.543978e-02, 2.550843e-01, 6.101831e-03, 1.027048e-01, 9.24512…
2.000000e+00	1.045349e+00, 2.469065e-01, 1.794803e+00, 1.882471e-02, 9.310051e-01, 2.655587e-01, 3.448894e-01, 7.224090e-01, 1.426143e-01, 8.529355e-01, 4.006642e-01, 5.364374e-01, 7.448628e-01, 2.338686e-01, 6.799150e-01, 3.603421e-01, 1.259418e-02, 4.632857e-02, 1.251872e+00, 1.522271e+00, 7.741536e-02, 1.040470e+00, 1.419784e+00, 1.928036e-01, 1.561185e-02, 2.697611e-01, 5.847687e-03, 7.748791e-02, 1.23796…
0.000000e+00	1.033285e+00, 1.111416e+00, 1.874130e+00, 1.028851e+00, 4.136972e-01, 2.048004e+00, 1.897966e+00, 4.077048e-01, 2.705720e+00, 2.479003e+00, 5.278660e-01, 1.332267e+00, 1.841111e+00, 1.026812e+00, 4.959178e-03, 4.776374e-01, 9.117120e-01, 2.365361e+00, 1.160758e+00, 1.309429e+00, 2.393170e+00, 7.648008e-01, 5.986453e-01, 2.223362e+00, 2.648084e+00, 2.180477e+00, 2.324068e+00, 7.359940e-01, 7.67069…
2.000000e-01	8.166097e-01, 8.261747e-01, 1.664895e+00, 8.617138e-01, 6.798718e-01, 1.209425e+00, 1.458096e+00, 5.434484e-01, 2.255118e+00, 1.813177e+00, 2.985396e-01, 1.077249e+00, 1.313572e+00, 1.294701e+00, 3.658322e-03, 4.373253e-01, 5.473610e-01, 1.088837e+00, 1.454374e+00, 1.325640e+00, 2.184696e+00, 6.636308e-01, 3.602819e-01, 1.584988e+00, 1.577177e+00, 1.602939e+00, 1.398739e+00, 1.081570e+00, 4.24354…
4.000000e-01	7.147314e-01, 7.286470e-01, 1.726758e+00, 7.218669e-01, 9.116588e-01, 1.046314e+00, 1.126002e+00, 6.027868e-01, 1.623305e+00, 1.092743e+00, 2.456442e-01, 1.191835e+00, 1.148696e+00, 1.128626e+00, 2.940743e-02, 5.175422e-01, 3.068897e-01, 7.693969e-01, 1.366352e+00, 1.448797e+00, 1.483364e+00, 5.798557e-01, 2.792717e-01, 1.448445e+00, 8.556073e-01, 1.217301e+00, 1.022214e+00, 1.085085e+00, 3.39202…
6.000000e-01	1.005737e+00, 5.661810e-01, 2.107462e+00, 6.442553e-01, 9.811312e-01, 7.170049e-01, 8.607550e-01, 7.825102e-01, 1.613066e+00, 8.737077e-01, 2.359604e-01, 9.480614e-01, 1.081474e+00, 1.072844e+00, 1.515597e-01, 4.504663e-01, 1.775955e-01, 4.281637e-01, 1.248365e+00, 1.298215e+00, 1.165105e+00, 7.355151e-01, 2.474458e-01, 1.220589e+00, 4.055386e-01, 9.595818e-01, 7.506986e-01, 7.741448e-01, 4.94885…
8.000000e-01	7.730091e-01, 4.478279e-01, 1.919361e+00, 3.440719e-01, 1.011257e+00, 7.086863e-01, 8.104239e-01, 6.666092e-01, 1.040060e+00, 8.249111e-01, 2.176301e-01, 9.547142e-01, 9.204909e-01, 8.451682e-01, 3.367105e-01, 4.167943e-01, 1.034248e-01, 2.472984e-01, 1.323630e+00, 1.330506e+00, 7.916513e-01, 1.046523e+00, 4.672191e-01, 9.877564e-01, 2.693381e-01, 6.829812e-01, 4.208404e-01, 6.427100e-01, 7.00781…
1.000000e+00	1.125345e+00, 3.385014e-01, 2.003319e+00, 2.966636e-01, 1.018052e+00, 4.826304e-01, 7.374701e-01, 6.847470e-01, 8.539265e-01, 8.197136e-01, 2.912625e-01, 8.901994e-01, 9.229874e-01, 6.959176e-01, 4.362065e-01, 4.614437e-01, 7.629367e-02, 1.318904e-01, 1.549157e+00, 1.450160e+00, 5.413371e-01, 9.760755e-01, 6.865703e-01, 6.487282e-01, 1.133647e-01, 5.374396e-01, 2.983659e-01, 4.801778e-01, 8.75091…
1.200000e+00	1.202025e+00, 3.180853e-01, 1.840968e+00, 1.599690e-01, 1.000628e+00, 4.999415e-01, 6.614542e-01, 8.120237e-01, 5.982553e-01, 7.915856e-01, 2.706639e-01, 9.522696e-01, 7.638352e-01, 4.705359e-01, 4.811757e-01, 5.415143e-01, 3.563188e-02, 8.119384e-02, 1.666860e+00, 9.890310e-01, 4.861332e-01, 9.472278e-01, 8.987653e-01, 6.108294e-01, 7.311540e-02, 4.144925e-01, 1.951452e-01, 3.077905e-01, 9.59763…
1.400000e+00	9.664658e-01, 2.500737e-01, 1.972165e+00, 9.138989e-02, 9.560308e-01, 4.118882e-01, 5.591552e-01, 8.778468e-01, 4.713123e-01, 8.882028e-01, 3.030765e-01, 7.702584e-01, 8.198621e-01, 3.746538e-01, 6.962987e-01, 5.809083e-01, 2.311556e-02, 6.767983e-02, 1.274274e+00, 1.270282e+00, 2.583828e-01, 8.974475e-01, 9.968255e-01, 3.924868e-01, 4.838324e-02, 3.831310e-01, 1.418908e-01, 1.842377e-01, 1.10516…
1.600000e+00	1.185124e+00, 1.755284e-01, 1.770849e+00, 6.252630e-02, 1.085052e+00, 4.042631e-01, 4.485831e-01, 7.809222e-01, 3.779148e-01, 9.437040e-01, 3.328373e-01, 8.020412e-01, 9.101354e-01, 2.613469e-01, 5.184948e-01, 4.522116e-01, 1.836978e-02, 3.802488e-02, 1.430792e+00, 1.244290e+00, 1.675642e-01, 9.319984e-01, 1.263191e+00, 3.038364e-01, 3.090423e-02, 3.647374e-01, 8.373723e-02, 1.681317e-01, 9.48710…
1.800000e+00	1.499876e+00, 1.922471e-01, 2.067269e+00, 4.294331e-02, 1.061531e+00, 3.626490e-01, 4.107635e-01, 6.741163e-01, 2.491528e-01, 9.461556e-01, 3.817058e-01, 7.523305e-01, 8.120070e-01, 2.648810e-01, 6.202624e-01, 5.276370e-01, 1.448543e-02, 4.317318e-02, 1.418137e+00, 1.563880e+00, 9.485275e-02, 8.508998e-01, 1.442869e+00, 2.199067e-01, 1.773669e-02, 2.135857e-01, 5.552187e-02, 9.502421e-02, 8.76121…
2.000000e+00	1.345368e+00, 1.207622e-01, 1.707793e+00, 2.876014e-02, 1.126012e+00, 3.294346e-01, 3.089426e-01, 7.260424e-01, 1.783480e-01, 9.199936e-01, 3.493885e-01, 7.560401e-01, 7.457204e-01, 2.125127e-01, 5.865415e-01, 5.502343e-01, 9.733280e-03, 4.568073e-02, 1.457851e+00, 1.291933e+00, 6.502564e-02, 1.006205e+00, 1.420815e+00, 2.117726e-01, 1.156311e-02, 2.302997e-01, 4.448154e-02, 9.431883e-02, 1.22164…
0.000000e+00	1.258609e+00, 5.586654e-01, 1.097317e+00, 3.782286e-01, 6.620938e-01, 2.476288e+00, 2.517588e-01, 1.728661e+00, 4.783952e-02, 1.736468e+00, 4.594763e-02, 8.680470e-01, 2.683006e+00, 1.980079e+00, 2.490330e-01, 2.679388e-01, 4.374052e-01, 3.100669e+00, 5.353735e-01, 4.171548e-01, 1.195783e+00, 2.809585e+00, 1.066595e+00, 3.718160e-01, 1.861807e+00, 1.885331e+00, 2.476618e+00, 2.404364e+00, 1.83879…
2.000000e-01	9.142073e-01, 5.187819e-01, 1.251782e+00, 5.736011e-01, 4.952107e-01, 1.489034e+00, 2.800198e-01, 1.054946e+00, 3.602956e-01, 8.320377e-01, 2.404826e-01, 6.807762e-01, 2.032698e+00, 2.259329e+00, 1.186272e-01, 1.626746e-01, 2.679159e-01, 2.187973e+00, 5.601262e-01, 3.559569e-01, 1.114087e+00, 1.976922e+00, 7.624061e-01, 2.676916e-01, 8.848587e-01, 1.302940e+00, 1.554758e+00, 2.183987e+00, 1.41452…
4.000000e-01	7.837505e-01, 4.802336e-01, 1.454240e+00, 6.774644e-01, 3.189582e-01, 8.298014e-01, 1.658233e-01, 6.081935e-01, 6.062633e-01, 6.907722e-01, 2.513128e-01, 4.948056e-01, 1.605305e+00, 2.018428e+00, 1.433664e-01, 1.065040e-01, 1.419155e-01, 1.881341e+00, 7.542499e-01, 3.688328e-01, 9.989928e-01, 2.067684e+00, 7.449904e-01, 4.234454e-01, 6.203845e-01, 1.185745e+00, 1.049711e+00, 1.874418e+00, 1.07457…
6.000000e-01	6.067296e-01, 3.357300e-01, 1.461679e+00, 6.050560e-01, 3.319687e-01, 5.249936e-01, 1.033947e-01, 5.018509e-01, 6.783736e-01, 4.011977e-01, 3.144288e-01, 3.131217e-01, 1.207986e+00, 1.631500e+00, 2.378213e-01, 1.017297e-01, 7.527231e-02, 1.083095e+00, 8.900914e-01, 4.312262e-01, 8.897719e-01, 1.635346e+00, 9.703011e-01, 5.048286e-01, 3.063348e-01, 1.034190e+00, 5.679459e-01, 1.473248e+00, 9.58044…
8.000000e-01	7.359090e-01, 2.387445e-01, 1.455061e+00, 3.249168e-01, 5.767514e-01, 4.717890e-01, 8.721871e-02, 5.469627e-01, 8.388788e-01, 3.587610e-01, 3.695743e-01, 2.995126e-01, 1.412708e+00, 1.775622e+00, 4.746985e-01, 1.639987e-01, 5.341367e-02, 6.861651e-01, 1.196215e+00, 5.545127e-01, 8.009326e-01, 1.477727e+00, 8.551978e-01, 5.838597e-01, 2.272289e-01, 9.113089e-01, 4.117120e-01, 1.084829e+00, 9.73054…
1.000000e+00	6.441182e-01, 1.845942e-01, 1.672310e+00, 2.099870e-01, 7.586378e-01, 2.727415e-01, 6.526327e-02, 5.405393e-01, 6.578230e-01, 5.313383e-01, 4.528504e-01, 1.764346e-01, 1.092895e+00, 1.304585e+00, 5.277010e-01, 2.505000e-01, 2.808861e-02, 4.810381e-01, 1.156566e+00, 7.820523e-01, 8.599411e-01, 1.213103e+00, 1.133187e+00, 5.447316e-01, 1.130662e-01, 8.800213e-01, 2.634861e-01, 6.482444e-01, 9.23782…
1.200000e+00	9.813545e-01, 1.488584e-01, 1.497789e+00, 1.300294e-01, 7.262357e-01, 2.668698e-01, 4.982096e-02, 6.472693e-01, 5.838835e-01, 5.792779e-01, 4.691797e-01, 2.006521e-01, 1.038826e+00, 1.010822e+00, 6.169738e-01, 3.368545e-01, 2.121190e-02, 3.832713e-01, 1.213334e+00, 9.836002e-01, 7.309239e-01, 1.395106e+00, 1.188080e+00, 6.791226e-01, 6.182391e-02, 8.986343e-01, 1.697418e-01, 4.742948e-01, 1.05329…
1.400000e+00	1.426525e+00, 1.304123e-01, 1.684594e+00, 8.357353e-02, 8.529187e-01, 1.723588e-01, 2.986708e-02, 6.442986e-01, 4.065277e-01, 7.186154e-01, 4.246708e-01, 1.747427e-01, 1.099600e+00, 9.067295e-01, 5.345678e-01, 4.120882e-01, 1.259504e-02, 2.359245e-01, 1.377916e+00, 1.012864e+00, 6.978707e-01, 1.158961e+00, 1.222018e+00, 5.439587e-01, 2.776386e-02, 7.730657e-01, 1.120830e-01, 3.227614e-01, 1.30769…
1.600000e+00	1.056112e+00, 7.660105e-02, 1.952250e+00, 6.345510e-02, 8.354694e-01, 2.113501e-01, 2.212036e-02, 7.456948e-01, 2.935714e-01, 6.853406e-01, 5.002258e-01, 2.389739e-01, 1.071172e+00, 6.444519e-01, 6.023559e-01, 4.725217e-01, 8.877589e-03, 1.985705e-01, 1.410624e+00, 1.293517e+00, 4.439848e-01, 1.096485e+00, 1.346512e+00, 4.278808e-01, 2.748803e-02, 7.042710e-01, 7.328108e-02, 2.175813e-01, 1.15809…
1.800000e+00	1.221872e+00, 1.064943e-01, 2.027054e+00, 2.838061e-02, 1.007207e+00, 2.141379e-01, 1.871271e-02, 7.560670e-01, 1.897671e-01, 8.009493e-01, 4.867979e-01, 3.061999e-01, 9.362139e-01, 5.091030e-01, 5.198503e-01, 5.026994e-01, 9.312236e-03, 1.297858e-01, 1.447347e+00, 1.110875e+00, 2.905257e-01, 9.771427e-01, 1.452217e+00, 2.986143e-01, 1.704722e-02, 4.304456e-01, 4.972588e-02, 2.049034e-01, 1.08357…
2.000000e+00	1.254044e+00, 8.785832e-02, 2.142595e+00, 1.945818e-02, 9.567595e-01, 1.917502e-01, 1.671765e-02, 7.479881e-01, 1.330899e-01, 8.156912e-01, 3.751318e-01, 2.890793e-01, 1.025687e+00, 3.899037e-01, 6.978245e-01, 4.642479e-01, 8.720615e-03, 1.093857e-01, 1.292736e+00, 1.207406e+00, 2.345897e-01, 9.191524e-01, 1.548094e+00, 2.418866e-01, 1.272483e-02, 5.015877e-01, 3.408949e-02, 1.279738e-01, 1.09245…
0.000000e+00	2.027904e-01, 3.390774e+00, 2.871415e-01, 8.378023e-01, 2.115761e+00, 1.571060e+00, 2.866114e+00, 1.412138e-01, 2.055715e+00, 2.268816e+00, 2.755266e+00, 1.740419e+00, 2.546049e+00, 1.399844e+00, 2.767426e-01, 2.747705e+00, 2.881028e+00, 7.450575e-01, 1.578175e+00, 1.716230e+00, 2.683534e-01, 5.860177e-01, 2.439561e+00, 1.672043e+00, 1.050597e+00, 3.060269e+00, 7.294552e-01, 1.644922e-01, 4.76445…
2.000000e-01	1.411309e-01, 2.436783e+00, 2.423960e-01, 7.018698e-01, 1.621422e+00, 1.215827e+00, 2.298483e+00, 1.349547e-01, 1.292472e+00, 1.701275e+00, 1.477556e+00, 1.684432e+00, 2.442867e+00, 1.070822e+00, 3.814121e-01, 1.572570e+00, 1.644360e+00, 7.867496e-01, 1.512398e+00, 1.352882e+00, 5.047773e-01, 6.490691e-01, 2.250991e+00, 1.239990e+00, 1.073555e+00, 1.704817e+00, 6.831479e-01, 1.748815e-01, 4.05460…
4.000000e-01	9.813955e-02, 3.015057e+00, 2.024806e-01, 7.450208e-01, 1.499408e+00, 9.818837e-01, 1.808496e+00, 2.791944e-01, 1.087138e+00, 1.465558e+00, 1.003034e+00, 1.626300e+00, 2.303610e+00, 9.891022e-01, 4.090106e-01, 1.161939e+00, 1.414240e+00, 5.013640e-01, 1.258967e+00, 1.217326e+00, 5.025200e-01, 5.603179e-01, 1.947866e+00, 9.321595e-01, 7.652487e-01, 1.019432e+00, 8.755493e-01, 2.171438e-01, 6.30815…
6.000000e-01	9.340438e-02, 1.955192e+00, 3.994416e-01, 6.127670e-01, 1.384727e+00, 6.531136e-01, 1.811061e+00, 5.789342e-01, 6.748537e-01, 1.002487e+00, 6.208155e-01, 1.500657e+00, 1.660543e+00, 8.777533e-01, 4.735493e-01, 1.002323e+00, 1.277354e+00, 3.856279e-01, 1.471379e+00, 1.428152e+00, 4.357445e-01, 7.595964e-01, 1.944754e+00, 1.060310e+00, 5.254980e-01, 5.750585e-01, 6.712258e-01, 2.181667e-01, 6.65580…
8.000000e-01	1.826494e-01, 1.891289e+00, 5.436942e-01, 6.253175e-01, 9.807095e-01, 6.516324e-01, 1.407102e+00, 5.840070e-01, 6.069982e-01, 1.131817e+00, 3.787893e-01, 1.223910e+00, 1.494065e+00, 5.550541e-01, 5.063700e-01, 7.795534e-01, 7.550990e-01, 1.826378e-01, 1.474001e+00, 1.503692e+00, 2.878104e-01, 8.186164e-01, 1.871337e+00, 9.256814e-01, 2.987439e-01, 3.632088e-01, 6.355732e-01, 2.064001e-01, 7.66583…
1.000000e+00	4.817824e-01, 1.461045e+00, 6.408488e-01, 3.502300e-01, 1.258320e+00, 5.274963e-01, 1.184529e+00, 5.683163e-01, 4.750820e-01, 1.173717e+00, 3.202245e-01, 1.185779e+00, 1.214416e+00, 5.248730e-01, 4.909823e-01, 7.028848e-01, 9.600431e-01, 1.052022e-01, 1.579370e+00, 1.190292e+00, 1.709288e-01, 9.917271e-01, 1.728246e+00, 9.807438e-01, 1.791645e-01, 2.795098e-01, 6.903254e-01, 1.657785e-01, 7.92134…
1.200000e+00	7.045599e-01, 1.095468e+00, 9.894932e-01, 1.982241e-01, 1.181880e+00, 5.487651e-01, 1.062044e+00, 6.142740e-01, 3.407326e-01, 1.123136e+00, 2.331499e-01, 8.421434e-01, 1.134790e+00, 3.095582e-01, 6.062529e-01, 6.090172e-01, 9.761159e-01, 7.356702e-02, 1.692714e+00, 1.079096e+00, 1.126401e-01, 8.904635e-01, 1.907690e+00, 8.432046e-01, 8.910612e-02, 2.593062e-01, 4.879754e-01, 1.631802e-01, 8.55418…
1.400000e+00	8.578128e-01, 1.164021e+00, 1.071438e+00, 1.470474e-01, 1.085307e+00, 4.203608e-01, 7.108197e-01, 8.140395e-01, 2.335767e-01, 9.424039e-01, 2.457551e-01, 9.921054e-01, 1.112316e+00, 3.182546e-01, 5.374426e-01, 6.091845e-01, 7.751548e-01, 4.880457e-02, 1.524735e+00, 1.193422e+00, 7.315640e-02, 8.514525e-01, 2.032052e+00, 8.869505e-01, 5.664848e-02, 1.997412e-01, 6.122033e-01, 1.374733e-01, 9.07426…
1.600000e+00	7.029168e-01, 8.083079e-01, 1.465034e+00, 9.278640e-02, 1.299177e+00, 4.712197e-01, 7.358367e-01, 7.200705e-01, 1.831180e-01, 9.687100e-01, 2.541227e-01, 8.543777e-01, 1.103787e+00, 2.394182e-01, 5.964475e-01, 5.529012e-01, 8.388362e-01, 3.464598e-02, 1.326557e+00, 1.468502e+00, 5.100163e-02, 1.031311e+00, 1.693681e+00, 7.968731e-01, 3.358430e-02, 2.180004e-01, 5.676735e-01, 1.213936e-01, 1.15165…
1.800000e+00	9.869954e-01, 7.432095e-01, 1.481099e+00, 6.833113e-02, 1.070494e+00, 3.465912e-01, 6.075310e-01, 8.394474e-01, 1.221547e-01, 1.000278e+00, 3.016260e-01, 8.023776e-01, 9.380452e-01, 2.060467e-01, 5.371407e-01, 5.527854e-01, 7.857447e-01, 2.770522e-02, 1.505759e+00, 1.238226e+00, 3.141281e-02, 9.947615e-01, 1.870742e+00, 7.708121e-01, 1.831823e-02, 1.848953e-01, 6.131923e-01, 1.267503e-01, 1.18241…
2.000000e+00	8.915230e-01, 6.006579e-01, 1.592211e+00, 4.627432e-02, 1.299590e+00, 3.408528e-01, 4.764250e-01, 7.368908e-01, 1.088917e-01, 1.073090e+00, 3.404699e-01, 7.405749e-01, 7.258363e-01, 1.601012e-01, 5.498858e-01, 5.746227e-01, 9.172176e-01, 3.246098e-02, 1.424653e+00, 1.261294e+00, 2.537660e-02, 8.415721e-01, 1.689712e+00, 4.340220e-01, 1.087451e-02, 1.790601e-01, 6.341574e-01, 1.319763e-01, 1.09460…
0.000000e+00	4.018774e-01, 1.824223e+00, 8.107481e-01, 1.208061e+00, 1.262763e+00, 1.320735e+00, 1.302204e-01, 1.252280e+00, 2.727730e-01, 2.031293e+00, 3.778789e-01, 2.570535e+00, 9.467850e-01, 1.734119e+00, 6.686936e-01, 2.248613e+00, 2.434249e+00, 2.207792e+00, 2.744596e+00, 2.110020e+00, 2.242846e+00, 4.552711e-01, 2.882514e+00, 1.492493e+00, 2.006952e+00, 1.214869e+00, 2.505673e+00, 2.801507e+00, 6.35189…
2.000000e-01	3.128041e-01, 1.652406e+00, 6.959831e-01, 8.353289e-01, 1.397668e+00, 1.085685e+00, 3.482438e-01, 1.047169e+00, 5.570971e-01, 1.290617e+00, 2.876807e-01, 1.999118e+00, 7.303250e-01, 1.874807e+00, 4.060305e-01, 1.539649e+00, 1.473369e+00, 1.206454e+00, 1.978563e+00, 1.365890e+00, 2.228471e+00, 4.975848e-01, 2.128717e+00, 1.222907e+00, 1.005149e+00, 7.186926e-01, 2.293931e+00, 2.622657e+00, 3.56453…
4.000000e-01	1.680138e-01, 1.985902e+00, 6.379111e-01, 9.338039e-01, 1.239004e+00, 8.727719e-01, 5.491875e-01, 7.195206e-01, 7.626259e-01, 6.876828e-01, 1.261822e-01, 1.914056e+00, 5.819201e-01, 1.478844e+00, 2.700097e-01, 1.080350e+00, 1.225739e+00, 8.186497e-01, 2.323755e+00, 1.945963e+00, 1.449390e+00, 4.658893e-01, 1.117245e+00, 1.222245e+00, 6.641964e-01, 3.875147e-01, 2.014788e+00, 2.226625e+00, 2.57542…
6.000000e-01	1.373258e-01, 2.142874e+00, 5.435445e-01, 8.052713e-01, 1.103497e+00, 6.262900e-01, 7.615835e-01, 7.973641e-01, 9.913113e-01, 4.011111e-01, 9.203525e-02, 1.429748e+00, 4.480319e-01, 1.224047e+00, 1.970691e-01, 9.657394e-01, 1.090874e+00, 3.816106e-01, 1.879765e+00, 1.747989e+00, 1.149942e+00, 4.672245e-01, 1.055368e+00, 9.522753e-01, 3.604930e-01, 2.697725e-01, 1.292476e+00, 2.064185e+00, 2.08184…
8.000000e-01	7.829796e-02, 1.798786e+00, 7.908121e-01, 6.555510e-01, 1.244926e+00, 5.584001e-01, 8.725205e-01, 7.872617e-01, 1.143372e+00, 3.102837e-01, 5.475091e-02, 1.217295e+00, 3.905927e-01, 8.547116e-01, 1.443776e-01, 7.241509e-01, 7.673054e-01, 2.723721e-01, 1.593447e+00, 1.468793e+00, 9.139976e-01, 6.852415e-01, 8.431734e-01, 1.023332e+00, 2.219368e-01, 2.233293e-01, 9.604567e-01, 1.816964e+00, 2.37314…
1.000000e+00	7.123555e-02, 1.092300e+00, 9.690881e-01, 5.568728e-01, 1.276651e+00, 5.193449e-01, 8.900909e-01, 7.922966e-01, 1.103601e+00, 1.788052e-01, 4.238118e-02, 1.298596e+00, 4.301164e-01, 8.524787e-01, 2.709235e-01, 6.452975e-01, 1.056783e+00, 1.270235e-01, 1.425726e+00, 1.296607e+00, 6.401502e-01, 6.751884e-01, 9.845726e-01, 7.588270e-01, 1.140268e-01, 1.919524e-01, 7.491046e-01, 1.506215e+00, 3.54363…
1.200000e+00	1.106845e-01, 1.029169e+00, 1.125466e+00, 3.421651e-01, 1.204356e+00, 4.523953e-01, 7.382207e-01, 5.934327e-01, 1.099945e+00, 2.393609e-01, 4.494688e-02, 1.266983e+00, 5.434083e-01, 6.398505e-01, 3.431017e-01, 6.494946e-01, 6.997199e-01, 8.703777e-02, 1.441939e+00, 1.386252e+00, 4.089179e-01, 8.813412e-01, 1.047299e+00, 9.983447e-01, 6.656573e-02, 1.814420e-01, 4.751649e-01, 1.028547e+00, 6.87299…
1.400000e+00	2.524750e-01, 8.976107e-01, 1.324034e+00, 1.835352e-01, 1.333650e+00, 4.887034e-01, 8.058367e-01, 8.590647e-01, 8.225537e-01, 3.575307e-01, 8.164359e-02, 1.024548e+00, 5.922335e-01, 4.700537e-01, 4.552471e-01, 6.215252e-01, 9.338477e-01, 4.433844e-02, 1.447986e+00, 1.647756e+00, 3.720431e-01, 7.397053e-01, 1.606121e+00, 8.334340e-01, 2.834549e-02, 1.499318e-01, 3.831746e-01, 6.653676e-01, 6.21585…
1.600000e+00	5.079346e-01, 6.174161e-01, 1.183154e+00, 1.499609e-01, 1.172300e+00, 4.130167e-01, 7.448590e-01, 7.323192e-01, 7.604445e-01, 5.721397e-01, 1.193630e-01, 1.096517e+00, 6.373768e-01, 4.167673e-01, 4.488828e-01, 5.706299e-01, 8.438223e-01, 2.597248e-02, 1.514144e+00, 1.426234e+00, 2.436251e-01, 8.816565e-01, 1.292839e+00, 8.921023e-01, 1.907471e-02, 1.921114e-01, 2.215298e-01, 4.427257e-01, 8.55761…
1.800000e+00	6.700143e-01, 5.616454e-01, 1.597443e+00, 6.850144e-02, 1.084444e+00, 3.804582e-01, 6.728115e-01, 9.634032e-01, 4.498551e-01, 6.789807e-01, 1.788631e-01, 9.233891e-01, 8.282783e-01, 3.618681e-01, 4.501700e-01, 5.582053e-01, 6.780035e-01, 2.200777e-02, 1.231520e+00, 1.386156e+00, 1.828615e-01, 9.371935e-01, 1.463469e+00, 9.329022e-01, 1.319320e-02, 2.137915e-01, 2.664903e-01, 3.863119e-01, 1.01598…
2.000000e+00	7.492025e-01, 4.129216e-01, 1.890012e+00, 5.319942e-02, 1.127470e+00, 3.319524e-01, 5.400098e-01, 9.552306e-01, 3.669729e-01, 7.428479e-01, 2.624243e-01, 9.286545e-01, 8.835091e-01, 2.185396e-01, 6.022929e-01, 5.234611e-01, 7.048859e-01, 2.409462e-02, 1.279200e+00, 1.554673e+00, 9.813314e-02, 9.285789e-01, 1.584065e+00, 7.640812e-01, 7.112292e-03, 1.875978e-01, 3.533677e-01, 2.510345e-01, 1.21907…
0.000000e+00	1.714588e+00, 3.900020e-01, 1.005219e+00, 9.117387e-01, 9.909079e-01, 1.342040e+00, 2.388754e+00, 2.195030e+00, 1.883913e+00, 5.366052e-01, 2.377663e+00, 7.735707e-01, 1.131990e+00, 3.266800e-02, 2.123073e+00, 1.973617e+00, 1.369995e+00, 7.757173e-02, 7.321208e-01, 1.210907e+00, 1.459519e+00, 1.746401e-02, 5.491344e-01, 1.606521e+00, 1.718669e+00, 4.901282e-01, 5.639978e-01, 1.747343e+00, 3.12743…
2.000000e-01	1.426535e+00, 7.363174e-01, 6.389200e-01, 6.449602e-01, 7.533571e-01, 1.077747e+00, 1.413711e+00, 1.648697e+00, 1.801864e+00, 3.298892e-01, 1.658920e+00, 7.849807e-01, 8.727441e-01, 2.319595e-02, 1.163606e+00, 1.546524e+00, 9.377395e-01, 3.534753e-01, 5.494734e-01, 1.297106e+00, 1.008502e+00, 2.463831e-01, 5.254475e-01, 7.695207e-01, 1.145182e+00, 4.987746e-01, 5.746961e-01, 1.182710e+00, 2.12518…
4.000000e-01	1.346414e+00, 8.634562e-01, 8.291751e-01, 3.992177e-01, 6.172037e-01, 9.216530e-01, 1.162437e+00, 8.458236e-01, 1.271600e+00, 4.569082e-01, 1.230555e+00, 1.029854e+00, 7.963361e-01, 2.349172e-02, 1.068704e+00, 7.210275e-01, 4.863768e-01, 3.919648e-01, 4.755078e-01, 1.090116e+00, 6.411019e-01, 3.726789e-01, 6.850230e-01, 4.599135e-01, 1.168421e+00, 6.336796e-01, 3.750162e-01, 8.138275e-01, 1.83139…
6.000000e-01	1.440430e+00, 7.500415e-01, 9.636192e-01, 2.439340e-01, 9.088034e-01, 7.055129e-01, 9.249216e-01, 8.947121e-01, 1.207421e+00, 5.952492e-01, 7.639090e-01, 9.948077e-01, 9.306371e-01, 1.853170e-02, 8.386045e-01, 4.756559e-01, 2.984654e-01, 2.882996e-01, 5.144360e-01, 1.574766e+00, 3.954453e-01, 5.215687e-01, 9.030334e-01, 3.155877e-01, 6.757689e-01, 6.814300e-01, 2.466094e-01, 6.003459e-01, 1.65386…
8.000000e-01	1.177029e+00, 5.662616e-01, 1.253881e+00, 1.864369e-01, 9.143623e-01, 6.830177e-01, 7.659808e-01, 8.429581e-01, 7.888775e-01, 6.083731e-01, 6.031031e-01, 1.063159e+00, 9.152345e-01, 2.046010e-02, 9.523998e-01, 3.524752e-01, 1.660146e-01, 2.100729e-01, 7.008377e-01, 1.500928e+00, 3.134134e-01, 6.852330e-01, 9.539386e-01, 1.674127e-01, 4.467024e-01, 7.745477e-01, 1.206275e-01, 4.405451e-01, 1.40077…
1.000000e+00	1.291603e+00, 4.176757e-01, 1.212122e+00, 1.006850e-01, 1.083959e+00, 5.819816e-01, 7.933221e-01, 7.096403e-01, 5.885325e-01, 9.808031e-01, 5.419606e-01, 7.962061e-01, 9.529791e-01, 1.436902e-02, 8.170825e-01, 2.298784e-01, 9.320983e-02, 1.645163e-01, 8.981306e-01, 1.356579e+00, 2.034878e-01, 6.975037e-01, 1.452377e+00, 1.516492e-01, 2.664601e-01, 5.931368e-01, 1.129125e-01, 3.230663e-01, 1.24805…
1.200000e+00	1.240188e+00, 3.097600e-01, 1.408299e+00, 7.177489e-02, 1.085320e+00, 5.187055e-01, 6.000412e-01, 7.992322e-01, 4.303336e-01, 8.456597e-01, 4.120805e-01, 7.794747e-01, 9.035196e-01, 1.405607e-02, 6.625166e-01, 1.919567e-01, 5.187730e-02, 1.041776e-01, 9.621100e-01, 1.324172e+00, 1.089950e-01, 9.954718e-01, 1.382803e+00, 1.331441e-01, 1.427554e-01, 5.626240e-01, 6.783136e-02, 2.110503e-01, 1.20907…
1.400000e+00	1.199025e+00, 2.863024e-01, 1.654849e+00, 4.616598e-02, 1.011022e+00, 4.588170e-01, 6.407536e-01, 7.393045e-01, 2.907989e-01, 1.004062e+00, 3.699228e-01, 1.022868e+00, 7.541579e-01, 1.317280e-02, 6.114360e-01, 2.163167e-01, 3.161670e-02, 5.955316e-02, 9.686147e-01, 1.297731e+00, 8.479253e-02, 8.613675e-01, 1.448385e+00, 1.298471e-01, 8.793277e-02, 3.775329e-01, 3.654485e-02, 1.158644e-01, 1.09083…
1.600000e+00	1.072186e+00, 2.854264e-01, 1.487722e+00, 2.605033e-02, 1.041819e+00, 4.470611e-01, 4.631025e-01, 7.331802e-01, 2.345125e-01, 8.688626e-01, 4.496392e-01, 8.296854e-01, 9.317341e-01, 9.519913e-03, 5.285808e-01, 3.093716e-01, 2.259482e-02, 5.689862e-02, 1.042088e+00, 1.643114e+00, 5.394791e-02, 9.942284e-01, 1.592573e+00, 9.294780e-02, 5.243154e-02, 4.019555e-01, 2.482498e-02, 9.697185e-02, 1.09906…
1.800000e+00	1.221071e+00, 1.651405e-01, 1.944303e+00, 1.598032e-02, 9.405040e-01, 4.176491e-01, 4.444030e-01, 8.719482e-01, 1.877143e-01, 7.372549e-01, 3.401634e-01, 8.168640e-01, 7.263688e-01, 7.229358e-03, 5.277009e-01, 3.417865e-01, 1.925608e-02, 4.541889e-02, 1.138486e+00, 1.274087e+00, 4.016073e-02, 1.019946e+00, 1.340446e+00, 1.098700e-01, 2.134033e-02, 3.566308e-01, 1.757970e-02, 6.584711e-02, 1.26646…
2.000000e+00	9.819039e-01, 1.595471e-01, 1.643741e+00, 1.115328e-02, 1.148541e+00, 3.691394e-01, 3.109120e-01, 7.856100e-01, 1.158658e-01, 9.728337e-01, 4.042698e-01, 6.766541e-01, 8.985186e-01, 6.482078e-03, 5.750711e-01, 4.048545e-01, 1.158756e-02, 4.129650e-02, 1.154406e+00, 1.235377e+00, 2.021353e-02, 1.190483e+00, 1.759162e+00, 1.257207e-01, 1.947115e-02, 3.442994e-01, 1.500339e-02, 4.720785e-02, 1.28969…
0.000000e+00	1.900068e-01, 2.136041e-02, 1.310569e+00, 1.514287e+00, 1.545920e+00, 2.339127e+00, 2.674274e+00, 5.584206e-01, 1.957054e+00, 4.421571e-01, 2.280192e+00, 1.716205e-01, 1.587836e+00, 6.670002e-01, 2.337137e+00, 2.189453e+00, 1.769189e+00, 1.346724e+00, 1.441931e+00, 3.033945e-02, 2.193910e+00, 1.710952e+00, 1.890849e+00, 8.140046e-01, 1.039405e+00, 1.380144e+00, 2.864389e-01, 2.345511e+00, 2.58612…
2.000000e-01	1.275968e-01, 3.735052e-01, 1.096626e+00, 8.309071e-01, 1.408790e+00, 1.501073e+00, 1.997195e+00, 6.798288e-01, 1.708635e+00, 3.446737e-01, 1.232236e+00, 1.110030e-01, 1.287432e+00, 8.308697e-01, 1.845862e+00, 1.333938e+00, 1.526764e+00, 9.032004e-01, 1.354911e+00, 3.007722e-02, 1.164896e+00, 1.828029e+00, 1.404746e+00, 8.127880e-01, 8.207004e-01, 6.513466e-01, 4.409941e-01, 1.215869e+00, 2.37976…
4.000000e-01	8.748619e-02, 6.680449e-01, 8.603258e-01, 5.232484e-01, 1.236434e+00, 8.533357e-01, 1.541183e+00, 7.208511e-01, 1.551006e+00, 2.920796e-01, 9.115838e-01, 1.141122e-01, 1.310232e+00, 7.457718e-01, 1.239325e+00, 1.059195e+00, 1.033501e+00, 5.588837e-01, 1.387513e+00, 2.445823e-02, 8.683444e-01, 1.597932e+00, 1.175861e+00, 7.894649e-01, 7.473125e-01, 4.983556e-01, 4.561752e-01, 1.138576e+00, 1.90997…
6.000000e-01	1.174862e-01, 8.826913e-01, 1.072688e+00, 4.044780e-01, 1.400622e+00, 6.686605e-01, 8.239314e-01, 6.586173e-01, 8.706256e-01, 4.319304e-01, 7.141549e-01, 8.877688e-02, 1.392570e+00, 5.769887e-01, 8.350590e-01, 8.197455e-01, 1.064153e+00, 3.899428e-01, 1.382458e+00, 4.011730e-02, 6.449102e-01, 1.347846e+00, 1.378759e+00, 8.253939e-01, 7.559776e-01, 3.318110e-01, 2.977900e-01, 7.545864e-01, 1.48994…
8.000000e-01	2.805303e-01, 6.410578e-01, 1.192451e+00, 2.368705e-01, 1.238528e+00, 4.393302e-01, 7.079699e-01, 6.805965e-01, 9.999954e-01, 4.771839e-01, 6.438266e-01, 8.449020e-02, 1.004199e+00, 4.693156e-01, 7.658327e-01, 7.104791e-01, 9.024023e-01, 2.184044e-01, 1.304058e+00, 1.942268e-01, 4.226902e-01, 1.288465e+00, 1.508785e+00, 8.440828e-01, 3.369851e-01, 2.756688e-01, 1.984715e-01, 4.987568e-01, 1.73914…
1.000000e+00	5.509940e-01, 5.918140e-01, 1.107734e+00, 1.410697e-01, 1.202973e+00, 3.230762e-01, 4.875332e-01, 6.939608e-01, 7.110412e-01, 7.769119e-01, 5.373306e-01, 8.931908e-02, 1.046025e+00, 4.124095e-01, 7.989355e-01, 5.366562e-01, 7.419885e-01, 1.645325e-01, 1.435130e+00, 3.655077e-01, 2.635514e-01, 1.200017e+00, 1.404712e+00, 7.783352e-01, 2.702758e-01, 1.881043e-01, 1.911770e-01, 3.425675e-01, 1.31844…
1.200000e+00	8.390900e-01, 4.273055e-01, 1.345370e+00, 9.052669e-02, 1.153404e+00, 2.537538e-01, 3.333251e-01, 6.492649e-01, 4.438032e-01, 7.248156e-01, 4.181526e-01, 1.234761e-01, 8.148905e-01, 2.971792e-01, 7.370694e-01, 6.099724e-01, 6.676517e-01, 1.431768e-01, 1.333563e+00, 5.860617e-01, 1.667438e-01, 1.193382e+00, 1.559988e+00, 7.976285e-01, 1.423493e-01, 2.209334e-01, 2.028340e-01, 2.729192e-01, 1.49598…
1.400000e+00	8.140950e-01, 3.290832e-01, 1.552392e+00, 6.496637e-02, 1.243907e+00, 2.189264e-01, 2.366857e-01, 8.616621e-01, 3.403479e-01, 8.093525e-01, 5.163727e-01, 1.931084e-01, 8.307448e-01, 2.218577e-01, 5.276138e-01, 5.470635e-01, 6.857032e-01, 1.066394e-01, 1.488577e+00, 7.699306e-01, 1.178677e-01, 9.235107e-01, 1.583493e+00, 7.367671e-01, 1.038363e-01, 2.182908e-01, 2.339434e-01, 1.877560e-01, 1.32857…
1.600000e+00	1.106776e+00, 3.554915e-01, 1.811525e+00, 4.178742e-02, 1.117043e+00, 2.585334e-01, 1.406106e-01, 8.116731e-01, 2.186119e-01, 9.093166e-01, 5.247793e-01, 2.206421e-01, 9.811577e-01, 1.911829e-01, 5.922441e-01, 5.944159e-01, 7.855916e-01, 1.075381e-01, 1.333662e+00, 8.832611e-01, 6.460896e-02, 1.082644e+00, 1.515757e+00, 5.030282e-01, 4.612777e-02, 2.537367e-01, 3.651855e-01, 1.250162e-01, 1.33623…
1.800000e+00	9.737975e-01, 2.181348e-01, 1.493920e+00, 2.670307e-02, 9.095645e-01, 2.204758e-01, 1.243767e-01, 6.665400e-01, 1.860745e-01, 9.893812e-01, 5.178983e-01, 2.946282e-01, 7.736857e-01, 1.432359e-01, 6.643243e-01, 5.802449e-01, 6.896795e-01, 8.843890e-02, 1.197960e+00, 1.046814e+00, 5.144854e-02, 9.099370e-01, 1.858937e+00, 5.688272e-01, 3.360654e-02, 2.043608e-01, 3.768412e-01, 8.483454e-02, 1.26551…
2.000000e+00	1.141449e+00, 2.025546e-01, 1.472772e+00, 1.967657e-02, 1.133757e+00, 2.364070e-01, 9.425903e-02, 8.258175e-01, 1.445861e-01, 8.383421e-01, 4.948424e-01, 3.043426e-01, 8.879337e-01, 1.247815e-01, 5.912448e-01, 4.198017e-01, 7.978307e-01, 1.083179e-01, 1.357751e+00, 1.005846e+00, 3.017458e-02, 1.150489e+00, 1.766068e+00, 3.901055e-01, 1.992185e-02, 2.595359e-01, 4.692221e-01, 6.928269e-02, 1.22077…
0.000000e+00	2.200224e+00, 2.133129e+00, 1.320357e+00, 1.223738e+00, 1.058486e+00, 5.082870e-01, 8.222392e-01, 9.192334e-01, 1.403260e+00, 2.128777e+00, 1.611111e+00, 2.133752e+00, 2.406488e+00, 3.129527e+00, 6.844838e-01, 1.335904e+00, 1.795729e+00, 2.726412e+00, 7.322672e-02, 1.524971e+00, 4.328792e-01, 1.774953e+00, 1.070630e-01, 2.310282e+00, 1.634669e+00, 2.639904e+00, 1.436376e+00, 3.691782e-01, 1.01789…
2.000000e-01	1.282874e+00, 1.970663e+00, 1.703065e+00, 1.143196e+00, 5.925740e-01, 3.748117e-01, 1.005481e+00, 5.206775e-01, 1.248695e+00, 1.904843e+00, 8.685443e-01, 1.326805e+00, 1.904017e+00, 2.474452e+00, 4.049185e-01, 7.431978e-01, 1.148360e+00, 1.575447e+00, 4.151686e-01, 9.929722e-01, 6.486938e-01, 1.270920e+00, 4.869037e-01, 1.682393e+00, 1.044090e+00, 2.195305e+00, 1.097699e+00, 6.272025e-01, 8.89901…
4.000000e-01	9.678382e-01, 1.376272e+00, 1.770519e+00, 9.005042e-01, 6.342697e-01, 2.880538e-01, 9.269280e-01, 4.544023e-01, 7.392028e-01, 1.454611e+00, 6.050586e-01, 9.609423e-01, 1.841745e+00, 2.249871e+00, 4.067146e-01, 4.113008e-01, 1.136964e+00, 1.458119e+00, 7.016568e-01, 1.212071e+00, 6.322013e-01, 1.045021e+00, 7.881001e-01, 1.020846e+00, 6.951490e-01, 1.651600e+00, 7.792798e-01, 7.216554e-01, 7.44330…
6.000000e-01	7.822955e-01, 1.159040e+00, 1.767866e+00, 9.163145e-01, 5.827017e-01, 2.650481e-01, 1.056700e+00, 4.821982e-01, 6.565878e-01, 1.210583e+00, 3.274975e-01, 9.552526e-01, 1.213587e+00, 2.195796e+00, 4.883035e-01, 2.623737e-01, 1.023863e+00, 6.906133e-01, 8.004505e-01, 1.343231e+00, 7.128621e-01, 9.840295e-01, 8.957686e-01, 9.201310e-01, 3.632193e-01, 1.182721e+00, 5.320168e-01, 5.692137e-01, 7.19459…
8.000000e-01	7.212618e-01, 8.063541e-01, 1.644085e+00, 7.428847e-01, 8.601543e-01, 3.180505e-01, 9.350957e-01, 5.748720e-01, 4.405430e-01, 1.049563e+00, 3.180773e-01, 1.051152e+00, 1.153565e+00, 1.941011e+00, 5.011737e-01, 3.510638e-01, 7.819027e-01, 4.470249e-01, 1.220286e+00, 1.454259e+00, 7.169274e-01, 8.864978e-01, 1.332453e+00, 9.509104e-01, 2.383740e-01, 8.967061e-01, 3.806475e-01, 3.646746e-01, 9.17050…
1.000000e+00	7.189871e-01, 7.030827e-01, 1.534673e+00, 4.377086e-01, 1.001437e+00, 3.414629e-01, 7.331478e-01, 5.770288e-01, 3.509075e-01, 9.234400e-01, 2.818461e-01, 7.262378e-01, 1.136020e+00, 1.591272e+00, 4.149970e-01, 4.276754e-01, 7.111474e-01, 2.681813e-01, 1.092285e+00, 1.202830e+00, 8.178614e-01, 9.029545e-01, 1.385998e+00, 9.557581e-01, 1.075453e-01, 8.704321e-01, 2.600603e-01, 2.961390e-01, 9.20715…
1.200000e+00	8.401370e-01, 5.491085e-01, 1.978662e+00, 3.116170e-01, 1.064432e+00, 3.015668e-01, 6.680780e-01, 7.286571e-01, 2.467417e-01, 9.451250e-01, 3.403741e-01, 8.533872e-01, 9.099121e-01, 1.025362e+00, 5.872981e-01, 4.432466e-01, 6.909791e-01, 1.784910e-01, 1.309128e+00, 1.370670e+00, 6.856694e-01, 8.776186e-01, 1.116157e+00, 7.749231e-01, 7.051851e-02, 6.244584e-01, 3.382356e-01, 1.745832e-01, 1.12613…
1.400000e+00	1.013125e+00, 4.260140e-01, 1.778288e+00, 1.784431e-01, 1.126627e+00, 3.437764e-01, 4.869152e-01, 6.861536e-01, 1.871681e-01, 8.419651e-01, 3.384737e-01, 8.030560e-01, 1.124761e+00, 8.731121e-01, 5.327991e-01, 4.365821e-01, 7.809988e-01, 9.962973e-02, 1.472961e+00, 1.331952e+00, 5.057752e-01, 9.711193e-01, 1.373114e+00, 6.793566e-01, 4.269083e-02, 6.281341e-01, 3.493940e-01, 1.594664e-01, 1.18415…
1.600000e+00	1.090876e+00, 3.954926e-01, 1.805858e+00, 1.207829e-01, 1.052361e+00, 3.120208e-01, 4.079368e-01, 5.530119e-01, 1.131655e-01, 8.871937e-01, 2.958360e-01, 6.561996e-01, 9.305751e-01, 7.280986e-01, 6.028720e-01, 4.104528e-01, 7.479833e-01, 8.414401e-02, 1.519776e+00, 1.327433e+00, 3.802936e-01, 8.868251e-01, 1.320775e+00, 5.626482e-01, 1.947516e-02, 3.909965e-01, 4.623424e-01, 1.022089e-01, 1.16862…
1.800000e+00	1.193451e+00, 3.215203e-01, 1.911140e+00, 7.064758e-02, 1.077891e+00, 2.899098e-01, 3.111436e-01, 7.691535e-01, 9.086751e-02, 8.598390e-01, 3.570708e-01, 7.427947e-01, 9.732360e-01, 5.060402e-01, 5.404866e-01, 4.639446e-01, 7.079554e-01, 7.292114e-02, 1.310820e+00, 1.498069e+00, 3.139208e-01, 1.024753e+00, 1.505406e+00, 3.642204e-01, 1.522659e-02, 3.367745e-01, 5.041145e-01, 7.773453e-02, 1.13416…
2.000000e+00	1.189407e+00, 2.448404e-01, 1.728982e+00, 5.315269e-02, 1.055903e+00, 2.966537e-01, 2.514214e-01, 7.314590e-01, 7.768190e-02, 8.928726e-01, 4.226903e-01, 6.972472e-01, 8.351460e-01, 4.494691e-01, 4.648262e-01, 4.824339e-01, 7.277369e-01, 6.203821e-02, 1.352073e+00, 1.334147e+00, 1.907691e-01, 8.581034e-01, 1.551873e+00, 3.403344e-01, 9.022243e-03, 3.229109e-01, 5.341665e-01, 8.984994e-02, 1.04684…
0.000000e+00	7.099159e-02, 3.165698e+00, 2.093091e+00, 2.372306e+00, 1.597889e+00, 7.478641e-01, 2.895961e+00, 1.567564e+00, 7.200344e-01, 1.073896e+00, 1.936438e+00, 1.911248e-01, 3.122353e+00, 6.611580e-01, 1.633098e+00, 2.435748e+00, 3.128063e-01, 3.032418e+00, 1.971486e+00, 2.446723e+00, 1.618517e+00, 2.526898e-01, 2.262366e+00, 1.795914e+00, 1.198197e+00, 1.280017e+00, 2.050887e+00, 2.181181e+00, 1.27083…
2.000000e-01	4.292198e-01, 2.591423e+00, 1.608633e+00, 2.063955e+00, 8.614322e-01, 6.376713e-01, 1.980836e+00, 9.526838e-01, 9.611575e-01, 5.579008e-01, 1.139705e+00, 4.280116e-01, 2.151988e+00, 9.098032e-01, 1.028761e+00, 1.505986e+00, 1.667960e-01, 1.596472e+00, 1.481289e+00, 2.161692e+00, 9.481916e-01, 2.246992e-01, 2.199186e+00, 1.651967e+00, 9.090092e-01, 7.691825e-01, 1.479493e+00, 1.681856e+00, 1.00482…
4.000000e-01	4.516503e-01, 3.314736e+00, 1.358628e+00, 1.374529e+00, 8.988264e-01, 5.157134e-01, 1.181482e+00, 8.002214e-01, 7.544025e-01, 3.988367e-01, 8.029095e-01, 5.593414e-01, 1.766079e+00, 1.059115e+00, 8.339660e-01, 1.457372e+00, 1.097050e-01, 1.347454e+00, 1.445711e+00, 1.881462e+00, 1.014788e+00, 1.347968e-01, 1.833875e+00, 1.273922e+00, 7.528439e-01, 7.153217e-01, 6.541837e-01, 1.597545e+00, 7.82283…
6.000000e-01	6.129848e-01, 2.187649e+00, 1.011960e+00, 1.284920e+00, 6.610697e-01, 5.025990e-01, 8.022906e-01, 5.969674e-01, 1.099628e+00, 2.508517e-01, 5.814530e-01, 6.835273e-01, 1.435517e+00, 1.346924e+00, 6.668086e-01, 1.034555e+00, 5.327282e-02, 6.768362e-01, 1.520519e+00, 1.806551e+00, 9.234434e-01, 1.275585e-01, 1.073736e+00, 1.102526e+00, 3.951975e-01, 7.846405e-01, 4.512530e-01, 1.213401e+00, 8.13222…
8.000000e-01	8.215714e-01, 2.089312e+00, 1.461025e+00, 8.478898e-01, 8.477441e-01, 4.899466e-01, 6.552691e-01, 6.566568e-01, 8.491195e-01, 3.068789e-01, 6.312013e-01, 6.930637e-01, 1.098663e+00, 8.794791e-01, 6.135990e-01, 5.864606e-01, 2.985915e-02, 4.975353e-01, 1.427339e+00, 1.698122e+00, 6.280386e-01, 2.082957e-01, 1.294544e+00, 8.881936e-01, 2.511354e-01, 6.696676e-01, 3.575472e-01, 7.516370e-01, 8.72003…
1.000000e+00	9.469744e-01, 1.688757e+00, 1.074787e+00, 5.178490e-01, 1.013120e+00, 5.443216e-01, 5.324874e-01, 7.017264e-01, 7.925502e-01, 5.238985e-01, 4.721454e-01, 9.177656e-01, 1.217962e+00, 7.060507e-01, 5.545959e-01, 6.222189e-01, 1.604866e-02, 3.170167e-01, 1.301829e+00, 1.583818e+00, 5.469950e-01, 4.389808e-01, 1.635698e+00, 7.357443e-01, 1.794672e-01, 5.998838e-01, 2.424336e-01, 5.700949e-01, 9.27210…
1.200000e+00	1.124016e+00, 1.336475e+00, 1.261625e+00, 4.280895e-01, 9.485187e-01, 5.567384e-01, 4.585858e-01, 6.086706e-01, 4.669705e-01, 6.185868e-01, 4.744102e-01, 9.232411e-01, 9.337657e-01, 6.679883e-01, 6.309499e-01, 6.935406e-01, 1.205980e-02, 2.337288e-01, 1.548633e+00, 1.555317e+00, 3.600874e-01, 5.162483e-01, 1.450204e+00, 5.514643e-01, 8.198663e-02, 5.229715e-01, 1.398632e-01, 4.366796e-01, 1.20253…
1.400000e+00	1.046825e+00, 1.132649e+00, 1.470117e+00, 2.373083e-01, 1.026770e+00, 4.540503e-01, 3.972768e-01, 6.799072e-01, 3.512728e-01, 7.213596e-01, 4.146759e-01, 9.075732e-01, 1.094107e+00, 5.202239e-01, 6.309766e-01, 6.406948e-01, 1.011659e-02, 1.320861e-01, 1.421643e+00, 1.361095e+00, 2.558068e-01, 7.123081e-01, 1.591547e+00, 4.993411e-01, 6.980054e-02, 4.847160e-01, 1.131881e-01, 2.893565e-01, 1.04558…
1.600000e+00	1.216002e+00, 8.538033e-01, 1.724185e+00, 1.330597e-01, 1.271364e+00, 4.664040e-01, 4.666766e-01, 6.745153e-01, 3.103561e-01, 7.760918e-01, 3.622149e-01, 9.756046e-01, 1.025046e+00, 3.710416e-01, 6.154414e-01, 5.461971e-01, 8.736372e-03, 1.046036e-01, 1.452214e+00, 1.642324e+00, 1.600933e-01, 8.259508e-01, 1.856747e+00, 3.716282e-01, 3.364330e-02, 3.437345e-01, 7.832389e-02, 2.467987e-01, 1.14102…
1.800000e+00	1.301897e+00, 6.879631e-01, 1.757965e+00, 1.107684e-01, 1.020173e+00, 4.671445e-01, 4.259514e-01, 7.561450e-01, 2.009630e-01, 8.841040e-01, 3.849529e-01, 9.373394e-01, 9.539869e-01, 2.998863e-01, 5.755905e-01, 5.747172e-01, 7.943857e-03, 7.974666e-02, 1.357114e+00, 1.327946e+00, 1.203535e-01, 6.993732e-01, 1.597231e+00, 3.095877e-01, 2.033413e-02, 4.004520e-01, 5.343291e-02, 1.288132e-01, 1.08244…
2.000000e+00	1.094118e+00, 6.027710e-01, 1.632210e+00, 5.010877e-02, 1.282803e+00, 4.547172e-01, 3.730713e-01, 7.126430e-01, 1.579461e-01, 8.093394e-01, 3.347833e-01, 8.726767e-01, 9.333469e-01, 2.524458e-01, 5.344398e-01, 4.860151e-01, 8.471350e-03, 6.095765e-02, 1.515662e+00, 1.514151e+00, 7.012200e-02, 8.935131e-01, 1.715653e+00, 2.447733e-01, 1.162975e-02, 3.323473e-01, 4.624243e-02, 1.169455e-01, 1.27363…
0.000000e+00	7.455629e-01, 4.873591e-01, 2.335725e+00, 3.078470e+00, 1.786429e+00, 3.233666e+00, 8.839029e-01, 1.215117e+00, 1.098612e+00, 8.758168e-01, 1.634260e+00, 2.010668e+00, 1.465058e+00, 2.556649e+00, 1.312647e+00, 1.604999e+00, 2.032453e+00, 2.101334e+00, 3.154565e+00, 8.381324e-01, 9.129740e-01, 2.700201e+00, 2.146339e+00, 1.732597e+00, 9.699283e-01, 2.753168e+00, 2.851951e-01, 3.021525e+00, 2.05436…
2.000000e-01	4.370971e-01, 7.327194e-01, 2.023662e+00, 1.925386e+00, 8.591249e-01, 2.125953e+00, 8.584413e-01, 7.391408e-01, 1.008446e+00, 4.513770e-01, 8.765403e-01, 1.236516e+00, 1.117955e+00, 2.935759e+00, 1.165354e+00, 1.273978e+00, 1.429630e+00, 1.548623e+00, 2.084802e+00, 6.516072e-01, 7.430320e-01, 1.698682e+00, 1.805007e+00, 1.355457e+00, 6.648981e-01, 1.816983e+00, 4.840196e-01, 1.760271e+00, 1.78142…
4.000000e-01	4.240967e-01, 7.158191e-01, 1.518828e+00, 1.615952e+00, 9.779182e-01, 1.278825e+00, 7.664674e-01, 6.695970e-01, 1.406597e+00, 2.099538e-01, 6.579464e-01, 9.175393e-01, 9.720402e-01, 2.747957e+00, 9.224381e-01, 7.309123e-01, 1.212393e+00, 1.125075e+00, 1.783953e+00, 5.098032e-01, 7.664948e-01, 1.455258e+00, 1.670262e+00, 1.078717e+00, 5.065198e-01, 1.251935e+00, 5.499222e-01, 1.510195e+00, 1.53060…
6.000000e-01	2.558715e-01, 7.862624e-01, 1.477837e+00, 1.082175e+00, 9.558737e-01, 8.875677e-01, 6.354671e-01, 7.126848e-01, 1.110573e+00, 2.476653e-01, 5.144203e-01, 8.025951e-01, 9.811384e-01, 2.406925e+00, 7.842405e-01, 6.790004e-01, 1.037369e+00, 5.349282e-01, 2.297150e+00, 4.637778e-01, 8.340292e-01, 9.046102e-01, 1.655366e+00, 1.046729e+00, 2.679318e-01, 1.068623e+00, 7.373691e-01, 8.141831e-01, 1.43665…
8.000000e-01	2.297805e-01, 5.852903e-01, 1.347989e+00, 1.019788e+00, 1.025407e+00, 6.355668e-01, 4.631388e-01, 6.248351e-01, 9.367863e-01, 4.163218e-01, 4.951345e-01, 6.919628e-01, 1.104646e+00, 1.847030e+00, 7.223641e-01, 5.932913e-01, 9.259954e-01, 4.097587e-01, 1.793790e+00, 8.518831e-01, 7.694634e-01, 7.529465e-01, 1.778880e+00, 8.518756e-01, 1.578577e-01, 6.134304e-01, 5.504453e-01, 7.055790e-01, 1.33220…
1.000000e+00	3.457003e-01, 5.173444e-01, 1.261407e+00, 8.114817e-01, 9.648849e-01, 6.571274e-01, 4.328171e-01, 8.073842e-01, 6.727528e-01, 5.198532e-01, 4.373861e-01, 7.629072e-01, 8.178472e-01, 1.149869e+00, 5.503724e-01, 5.613772e-01, 9.132049e-01, 2.718337e-01, 1.671217e+00, 9.492844e-01, 7.712258e-01, 6.091236e-01, 1.272086e+00, 9.145377e-01, 9.683763e-02, 6.737165e-01, 6.724227e-01, 6.379593e-01, 1.19120…
1.200000e+00	5.844492e-01, 3.477077e-01, 1.853974e+00, 5.451668e-01, 1.002913e+00, 4.661934e-01, 3.536243e-01, 7.697906e-01, 5.657599e-01, 6.792016e-01, 4.391661e-01, 8.213935e-01, 8.103313e-01, 1.198166e+00, 5.291941e-01, 5.838944e-01, 8.518995e-01, 1.569524e-01, 1.725887e+00, 1.114209e+00, 6.088938e-01, 7.324958e-01, 1.437843e+00, 7.765254e-01, 5.129997e-02, 4.918303e-01, 6.287929e-01, 4.072072e-01, 1.10946…
1.400000e+00	6.503501e-01, 3.163168e-01, 1.989865e+00, 2.744917e-01, 1.206136e+00, 4.813912e-01, 3.461814e-01, 6.161301e-01, 3.336659e-01, 7.068616e-01, 4.196331e-01, 7.779217e-01, 6.819263e-01, 9.485096e-01, 6.495473e-01, 5.768431e-01, 7.726516e-01, 1.469482e-01, 1.370721e+00, 1.161073e+00, 5.226485e-01, 8.356074e-01, 1.788102e+00, 9.509316e-01, 3.427940e-02, 4.342946e-01, 6.459699e-01, 3.224372e-01, 1.02273…
1.600000e+00	8.577027e-01, 2.893490e-01, 1.918963e+00, 1.940865e-01, 9.310181e-01, 4.801466e-01, 2.995411e-01, 8.710191e-01, 2.638550e-01, 7.719961e-01, 4.218903e-01, 8.656901e-01, 7.794629e-01, 5.708659e-01, 5.954617e-01, 5.220272e-01, 7.365616e-01, 8.297915e-02, 1.415162e+00, 1.424773e+00, 3.431330e-01, 9.131587e-01, 1.553175e+00, 6.673568e-01, 2.191459e-02, 4.061973e-01, 5.119902e-01, 2.932180e-01, 1.05200…
1.800000e+00	9.878436e-01, 2.523868e-01, 1.770356e+00, 9.395072e-02, 1.152648e+00, 4.182911e-01, 3.073954e-01, 6.640834e-01, 2.117918e-01, 8.750638e-01, 4.042696e-01, 8.187566e-01, 8.015924e-01, 5.505023e-01, 5.564048e-01, 6.058306e-01, 7.294140e-01, 7.321034e-02, 1.192523e+00, 1.053379e+00, 3.070997e-01, 1.022415e+00, 1.696214e+00, 6.527492e-01, 1.232839e-02, 2.821229e-01, 6.887982e-01, 2.206813e-01, 9.20871…
2.000000e+00	1.101620e+00, 2.127705e-01, 1.849499e+00, 6.946884e-02, 1.100600e+00, 3.394481e-01, 2.464972e-01, 9.480590e-01, 1.523369e-01, 9.090509e-01, 4.743633e-01, 6.540526e-01, 8.209746e-01, 4.332807e-01, 5.824935e-01, 5.066115e-01, 7.854374e-01, 6.668643e-02, 1.452402e+00, 1.241128e+00, 1.645959e-01, 8.762591e-01, 1.654906e+00, 5.584406e-01, 7.505969e-03, 2.259501e-01, 6.001032e-01, 1.918163e-01, 9.09253…
0.000000e+00	1.677844e-01, 1.390811e+00, 2.111996e+00, 9.203975e-01, 2.067933e+00, 2.049548e-01, 2.509143e+00, 1.588355e+00, 2.253208e+00, 1.811285e+00, 1.835853e+00, 1.592138e+00, 2.049852e+00, 3.020512e-01, 6.948640e-01, 2.188571e+00, 2.552520e+00, 9.465037e-01, 2.989081e+00, 2.537599e+00, 2.658611e+00, 5.754082e-02, 1.759083e-01, 1.991147e+00, 8.021870e-02, 5.691473e-01, 1.647573e+00, 2.893461e+00, 3.55624…
2.000000e-01	1.010841e-01, 1.232242e+00, 2.322906e+00, 9.089847e-01, 1.340933e+00, 3.201736e-01, 2.098368e+00, 8.518288e-01, 1.750789e+00, 1.240677e+00, 9.529098e-01, 1.738601e+00, 1.472300e+00, 3.945064e-01, 4.534082e-01, 1.621963e+00, 1.362116e+00, 7.429447e-01, 2.123415e+00, 2.270944e+00, 1.665253e+00, 2.553181e-01, 1.642241e-01, 1.706534e+00, 3.626828e-01, 3.707594e-01, 1.304446e+00, 2.197760e+00, 2.59191…
4.000000e-01	9.883683e-02, 1.626122e+00, 1.752954e+00, 7.072459e-01, 1.374625e+00, 4.329017e-01, 1.678473e+00, 9.305561e-01, 1.849867e+00, 8.931055e-01, 6.378270e-01, 1.425693e+00, 1.070302e+00, 3.365872e-01, 3.357761e-01, 1.194594e+00, 1.431619e+00, 4.901214e-01, 1.861747e+00, 1.851566e+00, 1.429557e+00, 4.542500e-01, 1.164372e-01, 1.354682e+00, 2.378411e-01, 2.323231e-01, 1.426537e+00, 2.190750e+00, 2.17812…
6.000000e-01	5.418889e-02, 1.363451e+00, 1.853690e+00, 3.934658e-01, 1.368602e+00, 4.028349e-01, 1.895797e+00, 8.838510e-01, 1.847235e+00, 4.466542e-01, 3.606728e-01, 1.306236e+00, 9.491861e-01, 2.264023e-01, 2.289855e-01, 1.015150e+00, 1.189017e+00, 2.707969e-01, 1.550353e+00, 1.792823e+00, 8.542596e-01, 5.781496e-01, 3.888952e-01, 1.041013e+00, 1.694390e-01, 1.632101e-01, 1.152253e+00, 1.825504e+00, 2.83012…
8.000000e-01	4.450067e-02, 1.436377e+00, 1.320480e+00, 2.539736e-01, 1.156289e+00, 4.179161e-01, 1.524566e+00, 7.464296e-01, 1.552500e+00, 3.430063e-01, 2.525373e-01, 9.369409e-01, 9.338662e-01, 2.298422e-01, 2.794213e-01, 8.175890e-01, 9.430154e-01, 1.783106e-01, 1.387686e+00, 1.909535e+00, 5.366810e-01, 6.988038e-01, 7.599189e-01, 7.311145e-01, 8.799547e-02, 1.324692e-01, 8.660385e-01, 1.705840e+00, 4.50205…
1.000000e+00	6.702533e-02, 1.226795e+00, 1.631427e+00, 1.655071e-01, 1.345021e+00, 4.799170e-01, 1.109620e+00, 7.520226e-01, 1.608502e+00, 2.933609e-01, 1.830087e-01, 1.087707e+00, 6.593952e-01, 1.637326e-01, 4.619689e-01, 6.398662e-01, 8.683403e-01, 1.178936e-01, 1.327156e+00, 1.652811e+00, 3.456901e-01, 8.532712e-01, 8.839687e-01, 9.403693e-01, 5.589447e-02, 1.427989e-01, 5.739285e-01, 1.087056e+00, 5.93028…
1.200000e+00	2.099739e-01, 9.556455e-01, 1.806501e+00, 1.218334e-01, 1.194111e+00, 4.739299e-01, 1.043208e+00, 6.825176e-01, 1.331183e+00, 3.921453e-01, 1.708045e-01, 8.684191e-01, 7.780719e-01, 1.437024e-01, 3.631181e-01, 6.345227e-01, 8.417909e-01, 7.846373e-02, 1.228933e+00, 1.322379e+00, 2.166776e-01, 8.353365e-01, 1.223231e+00, 9.500568e-01, 2.886576e-02, 1.734267e-01, 3.793111e-01, 7.261293e-01, 7.85175…
1.400000e+00	3.967608e-01, 7.362793e-01, 1.727817e+00, 6.799119e-02, 1.147435e+00, 3.711817e-01, 8.159319e-01, 9.484296e-01, 7.839734e-01, 5.847935e-01, 1.940542e-01, 1.057455e+00, 8.705966e-01, 1.204881e-01, 4.880952e-01, 6.128007e-01, 6.472312e-01, 4.591424e-02, 1.366386e+00, 1.478686e+00, 1.568842e-01, 9.546256e-01, 1.451015e+00, 9.226602e-01, 1.633259e-02, 2.008150e-01, 2.861867e-01, 5.274130e-01, 1.00651…
1.600000e+00	6.966976e-01, 5.182889e-01, 1.850572e+00, 4.475598e-02, 1.281365e+00, 3.409966e-01, 6.650753e-01, 7.801034e-01, 5.887346e-01, 6.478189e-01, 2.189326e-01, 9.559565e-01, 7.835175e-01, 7.276703e-02, 4.894025e-01, 5.014722e-01, 8.363577e-01, 3.136511e-02, 1.315953e+00, 1.379403e+00, 7.826248e-02, 8.888853e-01, 1.421878e+00, 9.216293e-01, 1.080940e-02, 1.627900e-01, 2.863380e-01, 3.363772e-01, 8.06186…
1.800000e+00	8.373550e-01, 4.396601e-01, 1.806816e+00, 2.994335e-02, 1.182406e+00, 3.402633e-01, 5.940431e-01, 8.297468e-01, 4.569648e-01, 9.196863e-01, 2.795078e-01, 7.960351e-01, 7.962948e-01, 7.038651e-02, 6.305685e-01, 5.224190e-01, 6.415451e-01, 3.500394e-02, 1.168409e+00, 1.599185e+00, 5.801463e-02, 9.021314e-01, 1.498812e+00, 7.944519e-01, 6.954453e-03, 1.606003e-01, 3.617530e-01, 2.647639e-01, 8.28798…
2.000000e+00	8.630513e-01, 4.160167e-01, 2.040892e+00, 1.794801e-02, 1.230076e+00, 3.343275e-01, 4.538258e-01, 8.428313e-01, 2.943790e-01, 7.968946e-01, 3.488532e-01, 8.180262e-01, 7.356812e-01, 5.919167e-02, 5.644611e-01, 4.931272e-01, 7.436965e-01, 3.289284e-02, 1.370268e+00, 1.253021e+00, 4.151051e-02, 9.343472e-01, 1.671676e+00, 6.744849e-01, 4.284965e-03, 1.673000e-01, 4.544260e-01, 2.086781e-01, 1.23026…
0.000000e+00	1.662314e+00, 1.837195e+00, 2.377634e-01, 2.775092e-01, 2.527198e+00, 2.036244e+00, 2.312458e+00, 1.364689e+00, 5.751596e-01, 1.200303e+00, 1.642376e-01, 2.042497e+00, 1.725858e+00, 1.870958e+00, 1.472469e+00, 2.122170e+00, 1.777484e+00, 2.036636e+00, 4.669200e-01, 2.283473e+00, 2.968267e+00, 2.449439e+00, 1.894882e+00, 5.269029e-01, 5.358488e-01, 1.902656e+00, 1.984284e+00, 1.147016e+00, 2.14318…
2.000000e-01	1.139782e+00, 1.761963e+00, 2.203924e-01, 4.631046e-01, 1.179765e+00, 1.250601e+00, 1.917310e+00, 7.367612e-01, 6.584716e-01, 7.339850e-01, 1.155416e-01, 1.741692e+00, 1.252378e+00, 2.051744e+00, 7.632121e-01, 1.079979e+00, 1.146960e+00, 1.446784e+00, 6.217379e-01, 1.692037e+00, 2.024285e+00, 1.968556e+00, 1.501879e+00, 2.989937e-01, 3.121595e-01, 1.096975e+00, 1.785303e+00, 1.235705e+00, 1.38318…
4.000000e-01	7.668117e-01, 1.880375e+00, 2.612039e-01, 4.404009e-01, 9.641116e-01, 7.204071e-01, 1.682454e+00, 5.773173e-01, 7.375260e-01, 5.911760e-01, 7.317632e-02, 1.222988e+00, 1.041602e+00, 1.985849e+00, 6.569465e-01, 7.259766e-01, 9.396876e-01, 1.228791e+00, 7.363294e-01, 1.440938e+00, 1.485476e+00, 1.760840e+00, 7.864881e-01, 4.124943e-01, 1.508684e-01, 7.202913e-01, 8.728602e-01, 1.192607e+00, 1.10637…
6.000000e-01	6.122293e-01, 1.413727e+00, 6.648948e-01, 6.195435e-01, 9.128618e-01, 5.491574e-01, 1.227581e+00, 5.099556e-01, 7.832758e-01, 3.748059e-01, 1.595472e-01, 1.006965e+00, 7.129504e-01, 1.581013e+00, 6.010074e-01, 6.916963e-01, 9.198761e-01, 7.139792e-01, 1.034356e+00, 1.081524e+00, 1.050189e+00, 1.280637e+00, 6.435851e-01, 5.593267e-01, 9.443913e-02, 9.077398e-01, 6.022326e-01, 1.036654e+00, 9.58820…
8.000000e-01	3.975968e-01, 1.287145e+00, 6.707567e-01, 4.620097e-01, 9.427924e-01, 4.283787e-01, 9.758696e-01, 5.699643e-01, 6.409808e-01, 6.382276e-01, 2.463203e-01, 6.907874e-01, 7.578779e-01, 1.270711e+00, 5.962660e-01, 5.279787e-01, 9.637165e-01, 4.836908e-01, 1.032873e+00, 9.573467e-01, 1.181644e+00, 1.383968e+00, 6.270197e-01, 6.894724e-01, 4.420869e-02, 7.156533e-01, 4.418080e-01, 7.379500e-01, 1.14781…
1.000000e+00	4.595984e-01, 1.091004e+00, 9.933658e-01, 3.044390e-01, 9.824818e-01, 2.696445e-01, 5.925690e-01, 7.556283e-01, 4.466562e-01, 7.449630e-01, 2.911020e-01, 4.931517e-01, 8.758164e-01, 1.153587e+00, 6.525553e-01, 5.292215e-01, 6.714172e-01, 2.993645e-01, 1.322333e+00, 9.805717e-01, 1.000768e+00, 1.255849e+00, 5.873714e-01, 6.582881e-01, 3.065228e-02, 5.933963e-01, 3.582901e-01, 4.700266e-01, 1.16640…
1.200000e+00	7.008608e-01, 8.304845e-01, 1.159821e+00, 1.799743e-01, 9.297073e-01, 2.327246e-01, 4.872151e-01, 7.567751e-01, 2.911733e-01, 7.037266e-01, 3.745864e-01, 4.460211e-01, 7.869378e-01, 1.008682e+00, 4.848880e-01, 5.209310e-01, 7.704818e-01, 2.137472e-01, 1.310947e+00, 1.103660e+00, 7.139017e-01, 1.232738e+00, 8.244843e-01, 8.358797e-01, 1.793076e-02, 4.070055e-01, 2.561659e-01, 3.380320e-01, 1.13143…
1.400000e+00	9.039063e-01, 6.420398e-01, 1.655529e+00, 1.368914e-01, 1.012241e+00, 2.060634e-01, 3.987610e-01, 7.085246e-01, 2.379504e-01, 8.275221e-01, 4.209510e-01, 3.782399e-01, 9.236095e-01, 8.101373e-01, 5.830105e-01, 4.706856e-01, 8.346280e-01, 1.538276e-01, 1.284562e+00, 1.139397e+00, 5.561437e-01, 1.191460e+00, 1.131418e+00, 7.429173e-01, 1.292645e-02, 5.391154e-01, 2.134405e-01, 2.211666e-01, 1.15041…
1.600000e+00	9.784953e-01, 4.684611e-01, 1.567968e+00, 7.821427e-02, 1.008099e+00, 1.802062e-01, 2.094795e-01, 7.174488e-01, 1.953512e-01, 9.203407e-01, 4.772148e-01, 3.723029e-01, 7.448536e-01, 4.750992e-01, 6.118165e-01, 4.607677e-01, 9.022334e-01, 1.342271e-01, 1.235800e+00, 1.155055e+00, 3.685343e-01, 8.957090e-01, 9.995337e-01, 7.818960e-01, 8.014401e-03, 4.204727e-01, 3.005650e-01, 1.437851e-01, 1.07194…
1.800000e+00	9.280456e-01, 3.892165e-01, 1.710633e+00, 4.696914e-02, 9.157849e-01, 2.362946e-01, 2.048187e-01, 7.706957e-01, 1.346776e-01, 7.926930e-01, 4.615969e-01, 3.648778e-01, 7.571445e-01, 4.715168e-01, 5.174829e-01, 4.854571e-01, 8.122028e-01, 1.085101e-01, 1.345156e+00, 1.376662e+00, 2.221011e-01, 9.150840e-01, 1.449089e+00, 5.762240e-01, 6.140407e-03, 3.594654e-01, 4.158443e-01, 1.428453e-01, 1.15401…
2.000000e+00	1.214396e+00, 4.024214e-01, 1.788970e+00, 2.366184e-02, 9.007762e-01, 2.270327e-01, 1.309716e-01, 7.360370e-01, 1.096794e-01, 8.853756e-01, 4.438111e-01, 4.049411e-01, 8.197121e-01, 3.230666e-01, 6.587857e-01, 5.372943e-01, 7.225349e-01, 9.771353e-02, 1.387937e+00, 1.275459e+00, 1.534845e-01, 1.020268e+00, 1.487547e+00, 5.138391e-01, 6.677666e-03, 3.405971e-01, 5.721316e-01, 9.898126e-02, 1.16327…
0.000000e+00	2.833761e+00, 1.448838e+00, 2.294374e+00, 3.064456e+00, 2.860997e+00, 1.911361e+00, 4.845781e-01, 2.101519e+00, 1.717427e+00, 9.928797e-01, 2.906616e+00, 2.123251e-02, 2.729003e+00, 2.224645e+00, 5.947006e-01, 2.115751e+00, 1.979189e+00, 1.178113e-01, 2.396238e+00, 2.733203e+00, 2.213752e+00, 3.373298e-01, 3.168147e+00, 1.219655e+00, 8.692860e-01, 2.777183e+00, 1.694416e+00, 2.030253e+00, 2.54597…
2.000000e-01	1.880891e+00, 1.833465e+00, 1.931438e+00, 1.912727e+00, 1.477245e+00, 1.191969e+00, 4.348217e-01, 1.387852e+00, 1.921829e+00, 5.787199e-01, 1.648489e+00, 2.835042e-01, 1.829373e+00, 1.877041e+00, 2.426956e-01, 1.510085e+00, 1.611356e+00, 4.852511e-01, 1.653564e+00, 2.548066e+00, 2.049278e+00, 2.177491e-01, 2.085907e+00, 6.094309e-01, 1.146493e+00, 1.726951e+00, 1.849162e+00, 1.620971e+00, 1.31155…
4.000000e-01	8.950895e-01, 1.847654e+00, 1.760077e+00, 1.584295e+00, 9.840399e-01, 1.071357e+00, 2.652546e-01, 7.187836e-01, 1.515506e+00, 3.397056e-01, 1.031301e+00, 4.262566e-01, 1.416312e+00, 1.628605e+00, 1.740682e-01, 1.299381e+00, 8.771491e-01, 7.222998e-01, 1.326632e+00, 2.365685e+00, 1.293265e+00, 1.359071e-01, 1.790876e+00, 6.002351e-01, 1.032995e+00, 9.691732e-01, 1.377827e+00, 1.992113e+00, 1.10441…
6.000000e-01	7.988834e-01, 1.582691e+00, 1.450671e+00, 9.138899e-01, 7.173258e-01, 8.039588e-01, 2.127667e-01, 4.678386e-01, 1.483366e+00, 1.651977e-01, 8.653351e-01, 4.880747e-01, 1.070816e+00, 1.484349e+00, 1.747899e-01, 8.740777e-01, 9.371554e-01, 5.218901e-01, 1.571238e+00, 1.968027e+00, 1.168248e+00, 1.314352e-01, 1.073333e+00, 6.254561e-01, 7.622621e-01, 8.214163e-01, 1.331999e+00, 1.677786e+00, 8.04780…
8.000000e-01	4.960735e-01, 1.350863e+00, 1.687120e+00, 1.096619e+00, 7.395650e-01, 6.379781e-01, 1.467691e-01, 4.794807e-01, 1.428777e+00, 1.907647e-01, 6.134884e-01, 7.279918e-01, 1.018829e+00, 1.052111e+00, 1.995221e-01, 7.472260e-01, 7.979514e-01, 4.933876e-01, 1.390061e+00, 2.106332e+00, 9.822785e-01, 1.775778e-01, 8.160696e-01, 6.189427e-01, 4.258275e-01, 7.860146e-01, 1.027113e+00, 1.568096e+00, 7.36438…
1.000000e+00	3.392359e-01, 1.022453e+00, 1.712434e+00, 5.877317e-01, 8.985114e-01, 6.634474e-01, 1.684303e-01, 5.500383e-01, 1.490643e+00, 1.807938e-01, 5.686805e-01, 8.807924e-01, 8.596678e-01, 8.470900e-01, 3.756123e-01, 7.312150e-01, 6.769942e-01, 3.884603e-01, 1.506356e+00, 1.752508e+00, 7.059162e-01, 3.528250e-01, 9.951873e-01, 6.962561e-01, 2.980837e-01, 7.826269e-01, 6.176747e-01, 9.964592e-01, 8.59907…
1.200000e+00	3.485204e-01, 1.039535e+00, 1.600846e+00, 5.041620e-01, 7.367795e-01, 6.030649e-01, 2.217013e-01, 6.726986e-01, 9.434660e-01, 4.016643e-01, 5.176616e-01, 8.322499e-01, 8.621030e-01, 7.841962e-01, 3.934363e-01, 5.967609e-01, 5.958278e-01, 2.026974e-01, 1.678489e+00, 1.519552e+00, 5.515004e-01, 5.519800e-01, 1.164755e+00, 8.881872e-01, 1.539095e-01, 7.834068e-01, 3.964677e-01, 8.015807e-01, 8.05222…
1.400000e+00	6.523688e-01, 7.350944e-01, 1.818653e+00, 3.235433e-01, 1.232056e+00, 5.591351e-01, 1.838980e-01, 7.168916e-01, 8.185877e-01, 5.688323e-01, 4.685455e-01, 1.025610e+00, 8.510511e-01, 5.375330e-01, 4.712469e-01, 5.333515e-01, 5.851703e-01, 1.189934e-01, 1.181567e+00, 1.657144e+00, 4.207848e-01, 6.328152e-01, 1.227556e+00, 9.747757e-01, 9.777194e-02, 5.645217e-01, 2.820689e-01, 4.795458e-01, 1.07178…
1.600000e+00	8.367002e-01, 6.152686e-01, 1.735842e+00, 1.985116e-01, 9.581228e-01, 4.921276e-01, 2.619557e-01, 6.285980e-01, 5.424723e-01, 7.838032e-01, 3.590178e-01, 8.366204e-01, 7.197675e-01, 3.906276e-01, 5.278412e-01, 6.030351e-01, 6.484357e-01, 1.261316e-01, 1.379839e+00, 1.663635e+00, 2.341565e-01, 6.464757e-01, 1.383463e+00, 7.885472e-01, 5.277938e-02, 5.345278e-01, 3.458007e-01, 4.145651e-01, 8.74149…
1.800000e+00	8.297971e-01, 4.066544e-01, 1.806490e+00, 1.359784e-01, 1.070210e+00, 5.152760e-01, 3.346825e-01, 7.953930e-01, 3.704598e-01, 6.120059e-01, 3.443104e-01, 1.063000e+00, 7.594684e-01, 4.174552e-01, 5.856142e-01, 5.121838e-01, 6.066174e-01, 8.287344e-02, 1.431454e+00, 1.720414e+00, 1.486873e-01, 7.864559e-01, 1.463111e+00, 7.677888e-01, 3.001159e-02, 4.222523e-01, 3.740925e-01, 2.884760e-01, 1.21771…
2.000000e+00	1.049293e+00, 3.543067e-01, 1.842057e+00, 8.374428e-02, 1.008485e+00, 4.403580e-01, 3.519531e-01, 8.567597e-01, 3.085135e-01, 7.446221e-01, 4.157689e-01, 9.164613e-01, 9.323214e-01, 3.420171e-01, 6.837178e-01, 4.998871e-01, 7.463112e-01, 7.503808e-02, 1.256576e+00, 1.648751e+00, 1.185686e-01, 8.380262e-01, 1.364400e+00, 5.880383e-01, 1.732508e-02, 3.638445e-01, 3.547881e-01, 1.701626e-01, 1.08120…
