# Supplementary material for: Inference of Vohradský's Models of Genetic Networks by Solving Two-Dimensional Function Optimization Problems
Source: PLoS One. 2013 Dec 30;8(12):e83308. doi: 10.1371/journal.pone.0083308 (PMC3875442; doi:10.1371/journal.pone.0083308)
Supplement: Text S2 — Time-series data used in the ‘Inference in noisy environment’ section (compressed by gzip). (GZ) [file pone.0083308.s002.gz › time_series_data/gene30/50sets/tc.dat355]

Time "G0" "G1" "G2" "G3" "G4" "G5" "G6" "G7" "G8" "G9" "G10" "G11" "G12" "G13" "G14" "G15" "G16" "G17" "G18" "G19" "G20" "G21" "G22" "G23" "G24" "G25" "G26" "G27" "G28" "G29"
0.000000e+00	1.473124e+00, 8.284073e-01, 2.301197e+00, 3.303178e-01, 2.060932e+00, 2.102671e+00, 7.468466e-01, 2.530998e-01, 5.602281e-01, 1.930439e+00, 3.101451e+00, 2.882221e+00, 2.465390e+00, 1.194809e+00, 3.769795e-01, 2.599417e+00, 2.358259e+00, 5.865004e-01, 1.034517e+00, 1.668519e+00, 1.698102e+00, 6.602894e-01, 1.266899e+00, 4.143888e-01, 4.453089e-01, 2.054519e+00, 1.325303e+00, 1.093752e+00, 5.02823…
2.000000e-01	1.174456e+00, 5.225044e-01, 1.482798e+00, 2.096440e-01, 1.766205e+00, 1.608907e+00, 6.323100e-01, 1.773370e-01, 3.816025e-01, 1.515995e+00, 2.038592e+00, 1.805337e+00, 2.116723e+00, 1.729506e+00, 7.273973e-01, 2.561477e+00, 1.627802e+00, 4.567098e-01, 8.771349e-01, 1.500335e+00, 1.496516e+00, 4.412480e-01, 1.151189e+00, 3.696245e-01, 3.534767e-01, 1.545376e+00, 1.257637e+00, 6.558893e-01, 2.36381…
4.000000e-01	1.012290e+00, 3.393934e-01, 1.101037e+00, 1.321101e-01, 1.469312e+00, 1.248561e+00, 4.438197e-01, 1.065708e-01, 2.587102e-01, 1.926165e+00, 1.315192e+00, 1.616384e+00, 1.482821e+00, 1.434169e+00, 6.890220e-01, 2.257158e+00, 1.306012e+00, 4.616758e-01, 6.969377e-01, 1.313591e+00, 1.345919e+00, 2.543205e-01, 1.211989e+00, 1.978356e-01, 3.829983e-01, 1.162274e+00, 8.403477e-01, 3.515754e-01, 2.30166…
6.000000e-01	1.209922e+00, 2.766404e-01, 6.728261e-01, 1.279071e-01, 1.148370e+00, 8.322366e-01, 3.541845e-01, 7.303161e-02, 1.942464e-01, 1.480613e+00, 1.225936e+00, 1.095155e+00, 1.294731e+00, 1.621756e+00, 9.339414e-01, 2.250559e+00, 7.529371e-01, 4.830384e-01, 5.634868e-01, 1.137890e+00, 1.368216e+00, 2.285454e-01, 1.058724e+00, 1.385122e-01, 2.494400e-01, 1.142856e+00, 6.450315e-01, 4.003588e-01, 1.54626…
8.000000e-01	7.208001e-01, 1.629596e-01, 4.939689e-01, 1.545112e-01, 1.225519e+00, 7.066957e-01, 2.867984e-01, 4.654867e-02, 1.428567e-01, 1.374697e+00, 8.307006e-01, 7.677520e-01, 1.042798e+00, 1.657056e+00, 9.757278e-01, 2.213675e+00, 5.762924e-01, 4.441353e-01, 3.765109e-01, 1.254666e+00, 1.618910e+00, 2.896743e-01, 8.540091e-01, 1.129026e-01, 3.713885e-01, 1.016576e+00, 3.869718e-01, 3.350046e-01, 1.50521…
1.000000e+00	6.434147e-01, 1.275342e-01, 2.964392e-01, 3.319414e-01, 9.931443e-01, 3.425647e-01, 1.678089e-01, 3.340667e-02, 8.740257e-02, 1.330251e+00, 7.096450e-01, 3.784179e-01, 8.414455e-01, 1.447258e+00, 8.706704e-01, 2.605851e+00, 3.187038e-01, 4.488837e-01, 2.472163e-01, 1.132035e+00, 1.620835e+00, 3.691387e-01, 5.025252e-01, 2.406495e-01, 3.140802e-01, 9.592541e-01, 2.859099e-01, 3.476037e-01, 1.87393…
1.200000e+00	3.920206e-01, 7.340227e-02, 2.367715e-01, 4.612918e-01, 1.181398e+00, 3.048329e-01, 1.458814e-01, 1.974216e-02, 7.347538e-02, 1.284047e+00, 5.995215e-01, 3.186207e-01, 7.143518e-01, 1.167031e+00, 1.009302e+00, 2.048067e+00, 2.363466e-01, 4.234744e-01, 1.418958e-01, 1.040157e+00, 1.565505e+00, 4.003394e-01, 3.878380e-01, 4.003161e-01, 5.136248e-01, 1.039381e+00, 2.192701e-01, 3.646888e-01, 3.67000…
1.400000e+00	2.521086e-01, 5.217082e-02, 1.683534e-01, 6.368232e-01, 1.049261e+00, 1.791731e-01, 1.100321e-01, 1.592682e-02, 4.992821e-02, 1.160325e+00, 4.658992e-01, 2.470857e-01, 5.204084e-01, 1.180832e+00, 9.648538e-01, 2.000408e+00, 1.355010e-01, 4.482122e-01, 1.082471e-01, 1.283295e+00, 1.679763e+00, 5.040894e-01, 2.633971e-01, 5.355055e-01, 4.773091e-01, 1.005215e+00, 1.565298e-01, 3.359557e-01, 5.96890…
1.600000e+00	1.599113e-01, 3.123771e-02, 1.488067e-01, 8.296064e-01, 1.243240e+00, 1.125954e-01, 9.214600e-02, 1.726015e-02, 3.811005e-02, 1.298744e+00, 3.602019e-01, 1.965796e-01, 5.067116e-01, 9.809321e-01, 9.100462e-01, 1.811451e+00, 9.609587e-02, 4.923740e-01, 6.699509e-02, 1.116890e+00, 1.350467e+00, 4.875397e-01, 1.934982e-01, 6.327468e-01, 5.408775e-01, 8.745513e-01, 1.136986e-01, 3.255211e-01, 7.72612…
1.800000e+00	8.829198e-02, 2.431352e-02, 1.757831e-01, 8.730249e-01, 1.344143e+00, 7.289199e-02, 5.426356e-02, 1.588702e-02, 2.406876e-02, 1.052967e+00, 3.578920e-01, 1.872108e-01, 4.502135e-01, 1.107635e+00, 1.060206e+00, 2.122548e+00, 6.334332e-02, 4.681989e-01, 4.105377e-02, 1.306999e+00, 1.623807e+00, 4.413169e-01, 1.419332e-01, 7.132439e-01, 5.238030e-01, 7.822283e-01, 8.636272e-02, 3.165984e-01, 6.85279…
2.000000e+00	4.389575e-02, 1.320921e-02, 1.759421e-01, 9.587402e-01, 1.198406e+00, 4.963918e-02, 5.401957e-02, 2.191530e-02, 1.589643e-02, 1.285803e+00, 4.617560e-01, 1.894497e-01, 3.667346e-01, 8.428575e-01, 1.133265e+00, 1.872795e+00, 3.630849e-02, 4.123980e-01, 2.252773e-02, 1.267166e+00, 1.067912e+00, 4.788184e-01, 9.201156e-02, 8.635403e-01, 6.099436e-01, 8.500605e-01, 7.108280e-02, 3.469425e-01, 8.71594…
0.000000e+00	2.006600e-01, 2.821259e+00, 1.729023e+00, 1.736313e+00, 1.906755e+00, 4.031311e-01, 4.899257e-02, 2.507822e-01, 2.769659e+00, 2.626788e+00, 1.881194e-01, 1.911025e-01, 1.041545e-01, 4.926584e-01, 2.818534e+00, 9.318243e-01, 2.862425e+00, 1.304902e+00, 2.803090e+00, 1.251423e+00, 3.766856e-01, 1.317653e+00, 2.663420e+00, 2.409146e+00, 4.932435e-01, 1.313043e+00, 2.773198e+00, 4.529475e-01, 1.36543…
2.000000e-01	1.364759e-01, 1.614650e+00, 1.505814e+00, 9.829345e-01, 1.379901e+00, 2.548692e-01, 7.276358e-02, 5.467064e-01, 1.892613e+00, 1.983400e+00, 5.320852e-01, 1.628432e-01, 5.762915e-02, 7.059652e-01, 1.900461e+00, 1.160549e+00, 2.084244e+00, 1.206334e+00, 1.908755e+00, 1.142256e+00, 3.155070e-01, 9.123646e-01, 2.079519e+00, 1.748610e+00, 7.240258e-01, 7.973834e-01, 2.096336e+00, 2.130751e-01, 9.47036…
4.000000e-01	6.573502e-02, 1.149984e+00, 9.945300e-01, 7.113772e-01, 9.767077e-01, 1.844423e-01, 4.880806e-02, 5.902644e-01, 1.654432e+00, 2.221398e+00, 5.908058e-01, 2.098391e-01, 7.059916e-02, 5.751374e-01, 1.216275e+00, 1.421200e+00, 1.769111e+00, 7.602828e-01, 1.437679e+00, 1.542544e+00, 4.429087e-01, 1.058422e+00, 1.213582e+00, 1.693308e+00, 5.780002e-01, 5.250086e-01, 1.679634e+00, 1.322083e-01, 1.06869…
6.000000e-01	3.669426e-02, 7.032907e-01, 7.329245e-01, 5.651197e-01, 7.119108e-01, 1.129395e-01, 4.683867e-02, 5.760407e-01, 1.313629e+00, 1.598506e+00, 4.719825e-01, 3.172692e-01, 1.217250e-01, 4.707121e-01, 1.153486e+00, 1.747464e+00, 1.280951e+00, 7.405123e-01, 1.082973e+00, 1.408467e+00, 6.037091e-01, 7.117777e-01, 9.324121e-01, 1.229642e+00, 6.536029e-01, 3.336093e-01, 1.489977e+00, 2.451931e-01, 1.03471…
8.000000e-01	2.844852e-02, 5.247436e-01, 4.845774e-01, 6.618045e-01, 5.499552e-01, 7.269855e-02, 3.111616e-02, 6.135611e-01, 8.709486e-01, 1.568982e+00, 3.442378e-01, 2.486836e-01, 1.953699e-01, 3.118598e-01, 1.051339e+00, 1.623380e+00, 9.814905e-01, 6.436539e-01, 7.661279e-01, 1.451316e+00, 6.923220e-01, 7.062680e-01, 6.241960e-01, 1.111967e+00, 7.252421e-01, 1.702980e-01, 8.702022e-01, 2.626854e-01, 1.02306…
1.000000e+00	1.550465e-02, 3.278410e-01, 3.801066e-01, 8.268884e-01, 5.704328e-01, 5.544185e-02, 2.416251e-02, 4.770376e-01, 6.481079e-01, 1.360706e+00, 3.676622e-01, 3.067124e-01, 2.201095e-01, 2.915690e-01, 1.017980e+00, 1.348253e+00, 6.082646e-01, 6.567010e-01, 6.038140e-01, 1.287565e+00, 7.130572e-01, 6.201735e-01, 4.998280e-01, 7.248225e-01, 8.728058e-01, 1.009237e-01, 7.162104e-01, 3.356208e-01, 9.56323…
1.200000e+00	1.125031e-02, 2.128103e-01, 4.085143e-01, 9.917673e-01, 7.143681e-01, 3.052279e-02, 2.027203e-02, 2.981839e-01, 4.153973e-01, 1.488325e+00, 4.424564e-01, 3.517400e-01, 2.681965e-01, 2.293911e-01, 1.108345e+00, 1.848083e+00, 3.817187e-01, 5.418888e-01, 3.490267e-01, 1.288634e+00, 7.438597e-01, 6.026843e-01, 3.601200e-01, 9.714364e-01, 7.337681e-01, 8.158736e-02, 3.906102e-01, 2.892303e-01, 8.82853…
1.400000e+00	7.993329e-03, 1.532384e-01, 3.792612e-01, 1.172644e+00, 7.869007e-01, 4.208679e-02, 2.214777e-02, 2.146305e-01, 2.633414e-01, 1.430777e+00, 4.700901e-01, 2.590577e-01, 3.511530e-01, 1.815705e-01, 1.187643e+00, 1.379929e+00, 2.066492e-01, 4.981896e-01, 2.311100e-01, 1.229153e+00, 6.190843e-01, 5.142066e-01, 2.495690e-01, 9.865744e-01, 8.058759e-01, 7.406860e-02, 3.448721e-01, 3.158053e-01, 9.74912…
1.600000e+00	1.498648e-02, 8.484896e-02, 3.979431e-01, 1.183909e+00, 7.600278e-01, 2.795476e-02, 1.792287e-02, 1.468265e-01, 2.076190e-01, 1.154535e+00, 7.395282e-01, 3.280841e-01, 3.726972e-01, 1.428537e-01, 1.083771e+00, 1.815691e+00, 1.800130e-01, 5.574875e-01, 1.744144e-01, 1.376609e+00, 6.253633e-01, 5.203260e-01, 1.706595e-01, 9.578386e-01, 7.542607e-01, 7.717612e-02, 2.443543e-01, 3.495372e-01, 9.77667…
1.800000e+00	4.853527e-02, 6.564488e-02, 4.014398e-01, 1.222530e+00, 8.439228e-01, 2.447333e-02, 1.908313e-02, 1.266219e-01, 1.410878e-01, 1.040491e+00, 8.043528e-01, 3.115366e-01, 3.776807e-01, 1.355664e-01, 1.214147e+00, 1.769411e+00, 1.078321e-01, 4.317374e-01, 9.286571e-02, 1.217369e+00, 7.514125e-01, 5.064619e-01, 1.078329e-01, 9.376717e-01, 7.867254e-01, 6.817930e-02, 1.581270e-01, 2.892570e-01, 9.90523…
2.000000e+00	9.935225e-02, 4.228984e-02, 4.335163e-01, 1.331572e+00, 1.147942e+00, 2.781044e-02, 1.767063e-02, 9.507004e-02, 1.030027e-01, 1.204128e+00, 7.674475e-01, 3.246299e-01, 2.802045e-01, 1.144913e-01, 1.220179e+00, 2.078492e+00, 6.843742e-02, 5.667694e-01, 5.324321e-02, 1.284316e+00, 7.224263e-01, 5.123895e-01, 9.086784e-02, 8.063666e-01, 8.411499e-01, 7.335540e-02, 1.199300e-01, 2.751194e-01, 9.99633…
0.000000e+00	1.945261e+00, 1.746323e+00, 5.970985e-01, 3.909854e-01, 2.066940e+00, 2.389025e-01, 1.818651e+00, 2.539837e+00, 2.567540e+00, 4.871138e-01, 3.169500e+00, 1.858408e+00, 2.105352e+00, 1.541993e+00, 1.145684e+00, 2.575420e+00, 6.883460e-01, 1.215749e+00, 1.409680e+00, 2.686355e-01, 2.155916e+00, 1.306399e+00, 1.655045e+00, 2.704543e-01, 2.913335e+00, 2.354693e+00, 2.478672e+00, 8.616961e-01, 1.64092…
2.000000e-01	1.541395e+00, 1.781798e+00, 4.631494e-01, 7.259665e-01, 1.669507e+00, 2.367357e-01, 1.541507e+00, 1.561829e+00, 2.371518e+00, 3.940174e-01, 2.531686e+00, 1.809278e+00, 2.028624e+00, 1.431031e+00, 6.663910e-01, 2.129861e+00, 7.073521e-01, 8.137943e-01, 1.079434e+00, 2.302355e-01, 1.645119e+00, 1.261370e+00, 1.053377e+00, 1.888273e-01, 3.082011e+00, 1.875218e+00, 1.628408e+00, 6.450331e-01, 1.06622…
4.000000e-01	1.559344e+00, 1.412265e+00, 4.072160e-01, 9.271016e-01, 1.135393e+00, 2.900072e-01, 9.858283e-01, 1.070352e+00, 2.214208e+00, 3.925988e-01, 1.587809e+00, 1.633538e+00, 1.621848e+00, 1.616575e+00, 3.938188e-01, 2.058571e+00, 5.309032e-01, 5.203393e-01, 8.640064e-01, 1.686411e-01, 1.476191e+00, 7.542733e-01, 7.756441e-01, 1.143224e-01, 1.807751e+00, 1.429916e+00, 1.240218e+00, 4.778094e-01, 7.82873…
6.000000e-01	1.209543e+00, 1.488452e+00, 3.666465e-01, 8.265467e-01, 9.933806e-01, 3.746952e-01, 7.634551e-01, 7.567341e-01, 1.884527e+00, 4.266459e-01, 1.932963e+00, 2.136701e+00, 1.253128e+00, 1.742140e+00, 3.175102e-01, 1.907205e+00, 3.211304e-01, 2.776064e-01, 5.285392e-01, 1.379010e-01, 1.225759e+00, 4.510498e-01, 4.454065e-01, 6.095749e-02, 1.862250e+00, 1.062609e+00, 8.205813e-01, 4.444032e-01, 6.22662…
8.000000e-01	1.146621e+00, 1.461141e+00, 3.672733e-01, 1.137760e+00, 1.086593e+00, 4.708689e-01, 6.174570e-01, 4.292975e-01, 1.729690e+00, 5.453701e-01, 1.566318e+00, 1.593723e+00, 1.235613e+00, 1.810607e+00, 1.676061e-01, 1.909392e+00, 2.549557e-01, 1.869167e-01, 2.860362e-01, 1.104572e-01, 1.187094e+00, 3.300267e-01, 3.666938e-01, 6.234980e-02, 1.422130e+00, 9.961222e-01, 6.294583e-01, 4.390667e-01, 4.45721…
1.000000e+00	1.162927e+00, 1.300626e+00, 3.875112e-01, 1.021265e+00, 9.653515e-01, 3.953496e-01, 5.537626e-01, 3.303719e-01, 1.359228e+00, 7.340837e-01, 1.842374e+00, 1.208135e+00, 1.190862e+00, 1.928313e+00, 1.518447e-01, 2.043950e+00, 2.198986e-01, 1.181057e-01, 1.837922e-01, 8.308698e-02, 1.657526e+00, 2.696719e-01, 2.942780e-01, 2.865756e-02, 1.184698e+00, 1.115623e+00, 3.891643e-01, 3.908287e-01, 4.14354…
1.200000e+00	1.214465e+00, 1.422859e+00, 3.883690e-01, 1.311921e+00, 1.161970e+00, 4.465104e-01, 4.337478e-01, 1.993651e-01, 1.493707e+00, 6.465154e-01, 1.771884e+00, 1.364995e+00, 1.068067e+00, 1.304219e+00, 8.822838e-02, 1.967650e+00, 1.069378e-01, 8.171669e-02, 1.342311e-01, 8.879122e-02, 1.075525e+00, 1.548917e-01, 2.078037e-01, 2.653993e-02, 8.844855e-01, 9.151713e-01, 3.330626e-01, 3.620867e-01, 4.84679…
1.400000e+00	1.109232e+00, 1.375861e+00, 4.394449e-01, 1.311493e+00, 1.205120e+00, 3.850628e-01, 2.854661e-01, 1.003762e-01, 1.478350e+00, 8.134182e-01, 1.647894e+00, 9.965492e-01, 1.111267e+00, 1.364334e+00, 6.639963e-02, 1.907714e+00, 7.267340e-02, 5.828995e-02, 8.440753e-02, 2.164319e-01, 1.187860e+00, 1.604647e-01, 1.473734e-01, 1.738811e-02, 8.603286e-01, 7.835913e-01, 1.947825e-01, 3.689439e-01, 5.07753…
1.600000e+00	9.522552e-01, 1.285558e+00, 4.317484e-01, 1.068305e+00, 9.811752e-01, 5.532424e-01, 2.371955e-01, 8.106452e-02, 1.331554e+00, 8.736906e-01, 1.597673e+00, 6.695748e-01, 1.007831e+00, 1.267494e+00, 5.801893e-02, 1.726096e+00, 5.430844e-02, 3.878538e-02, 5.701026e-02, 3.549022e-01, 1.360022e+00, 2.658732e-01, 9.646552e-02, 1.072948e-02, 6.052182e-01, 9.171274e-01, 1.770485e-01, 3.925308e-01, 5.60009…
1.800000e+00	9.233957e-01, 1.145568e+00, 5.240949e-01, 7.769304e-01, 1.126065e+00, 4.361316e-01, 2.181615e-01, 4.530947e-02, 9.254896e-01, 8.709297e-01, 1.550141e+00, 6.346385e-01, 1.154529e+00, 1.018512e+00, 5.371789e-02, 1.870051e+00, 4.048706e-02, 4.004630e-02, 3.487712e-02, 6.351113e-01, 1.511828e+00, 3.040858e-01, 7.418558e-02, 7.098575e-03, 5.261285e-01, 9.199486e-01, 1.501239e-01, 3.458228e-01, 5.98100…
2.000000e+00	1.323746e+00, 1.061274e+00, 3.642519e-01, 8.174595e-01, 1.276819e+00, 5.634753e-01, 1.693027e-01, 3.772026e-02, 7.689886e-01, 9.029817e-01, 1.353675e+00, 3.831953e-01, 1.033083e+00, 9.087868e-01, 1.178024e-01, 1.554815e+00, 2.419776e-02, 5.282189e-02, 2.299613e-02, 7.975840e-01, 1.175560e+00, 3.820129e-01, 6.820142e-02, 8.083799e-03, 3.923993e-01, 8.166798e-01, 9.177397e-02, 4.006823e-01, 8.10802…
0.000000e+00	7.591378e-01, 2.706022e+00, 1.378986e-01, 5.648851e-02, 2.025767e-01, 2.035833e+00, 1.981070e+00, 2.843157e+00, 5.176077e-01, 2.732684e+00, 2.336269e+00, 8.914282e-01, 2.852905e-01, 2.852252e+00, 1.520415e+00, 3.833239e-01, 1.063731e+00, 5.453784e-01, 2.883161e+00, 6.645736e-01, 1.776437e+00, 1.069678e+00, 1.923763e+00, 2.603644e+00, 1.367416e+00, 1.591025e+00, 1.464660e+00, 3.083361e+00, 2.40300…
2.000000e-01	9.800876e-01, 2.379885e+00, 9.952722e-02, 4.733970e-01, 1.859801e-01, 1.279067e+00, 2.291761e+00, 1.327181e+00, 6.521052e-01, 1.789795e+00, 2.064257e+00, 9.187072e-01, 2.481966e-01, 2.340580e+00, 1.201444e+00, 2.891281e-01, 9.194987e-01, 3.584558e-01, 2.104649e+00, 7.382931e-01, 1.847302e+00, 1.193829e+00, 1.681113e+00, 1.890951e+00, 1.438990e+00, 1.276271e+00, 1.533541e+00, 1.729904e+00, 2.33733…
4.000000e-01	1.027955e+00, 1.930025e+00, 8.745638e-02, 8.081646e-01, 1.249182e-01, 1.011723e+00, 1.440123e+00, 1.637198e+00, 7.831273e-01, 1.373943e+00, 1.423190e+00, 9.271673e-01, 3.659158e-01, 2.255200e+00, 5.465753e-01, 2.319803e-01, 9.769024e-01, 2.611805e-01, 1.126512e+00, 7.355490e-01, 8.994693e-01, 8.856401e-01, 1.530510e+00, 1.716029e+00, 1.109501e+00, 8.773269e-01, 1.414299e+00, 1.207711e+00, 1.80922…
6.000000e-01	1.099548e+00, 1.961104e+00, 1.324007e-01, 9.307734e-01, 7.466514e-02, 7.369534e-01, 1.449229e+00, 1.857949e+00, 8.993454e-01, 1.178460e+00, 1.344608e+00, 8.644250e-01, 6.921515e-01, 2.118808e+00, 3.984558e-01, 1.795866e-01, 7.580549e-01, 1.924918e-01, 7.883205e-01, 6.770815e-01, 6.677828e-01, 6.341688e-01, 1.006078e+00, 1.120438e+00, 1.100308e+00, 7.350935e-01, 1.042140e+00, 8.485657e-01, 1.30132…
8.000000e-01	7.534727e-01, 1.894513e+00, 2.163700e-01, 1.051140e+00, 7.469015e-02, 5.803589e-01, 1.091133e+00, 1.356375e+00, 8.842464e-01, 8.661641e-01, 1.045511e+00, 8.066626e-01, 7.539432e-01, 1.551931e+00, 2.485460e-01, 4.875487e-01, 5.584610e-01, 1.690478e-01, 5.489971e-01, 7.212135e-01, 4.909217e-01, 5.529103e-01, 7.145966e-01, 1.189775e+00, 8.373728e-01, 3.968877e-01, 8.498660e-01, 5.961067e-01, 1.40923…
1.000000e+00	9.903070e-01, 1.488621e+00, 2.564845e-01, 1.299029e+00, 7.643634e-02, 6.900533e-01, 9.803605e-01, 1.366398e+00, 6.020809e-01, 8.260851e-01, 1.351177e+00, 6.940762e-01, 9.388504e-01, 1.185758e+00, 2.210251e-01, 8.480713e-01, 3.152068e-01, 1.779267e-01, 3.339250e-01, 7.915404e-01, 4.343718e-01, 4.490304e-01, 5.856134e-01, 1.194029e+00, 5.569845e-01, 2.334977e-01, 6.157880e-01, 4.556278e-01, 1.19059…
1.200000e+00	1.115794e+00, 1.422919e+00, 3.197918e-01, 1.069981e+00, 2.017540e-01, 7.067888e-01, 6.501099e-01, 1.460202e+00, 4.859737e-01, 9.344868e-01, 1.186493e+00, 5.026429e-01, 1.075936e+00, 1.037904e+00, 1.210357e-01, 1.013153e+00, 2.098529e-01, 1.628884e-01, 2.530801e-01, 8.213125e-01, 3.587930e-01, 5.137381e-01, 4.257066e-01, 1.006528e+00, 6.243712e-01, 1.263855e-01, 3.928803e-01, 4.318038e-01, 1.32639…
1.400000e+00	1.025564e+00, 1.610380e+00, 2.669881e-01, 1.038301e+00, 4.255105e-01, 6.950173e-01, 4.742379e-01, 1.225803e+00, 3.415415e-01, 7.194298e-01, 1.406802e+00, 3.599394e-01, 9.809636e-01, 9.865895e-01, 8.582128e-02, 1.440470e+00, 1.516290e-01, 2.657358e-01, 1.595663e-01, 9.690492e-01, 3.375553e-01, 5.090568e-01, 2.866231e-01, 8.881723e-01, 4.786607e-01, 9.081838e-02, 3.253487e-01, 4.082519e-01, 9.54741…
1.600000e+00	1.009404e+00, 1.175277e+00, 2.535706e-01, 8.012485e-01, 6.247811e-01, 6.584114e-01, 3.950384e-01, 9.342066e-01, 2.259861e-01, 9.215870e-01, 1.352724e+00, 2.112029e-01, 1.229099e+00, 7.090312e-01, 6.497565e-02, 1.477325e+00, 1.043301e-01, 2.840508e-01, 1.024061e-01, 8.432243e-01, 5.324311e-01, 5.642455e-01, 1.688416e-01, 8.977139e-01, 3.698563e-01, 5.095616e-02, 2.412549e-01, 3.406760e-01, 1.06528…
1.800000e+00	1.119127e+00, 1.004180e+00, 2.732025e-01, 8.174251e-01, 8.622875e-01, 5.880177e-01, 2.304800e-01, 9.555342e-01, 1.376802e-01, 9.666811e-01, 9.179398e-01, 1.488056e-01, 1.095520e+00, 4.916609e-01, 7.431306e-02, 1.436599e+00, 5.906965e-02, 2.544031e-01, 6.046519e-02, 1.076655e+00, 6.099981e-01, 5.505468e-01, 1.767290e-01, 9.599438e-01, 3.168487e-01, 3.065480e-02, 1.737776e-01, 3.321785e-01, 9.09601…
2.000000e+00	1.000341e+00, 7.594123e-01, 1.862770e-01, 8.263087e-01, 8.912622e-01, 6.202458e-01, 2.334491e-01, 6.122364e-01, 1.326170e-01, 1.105571e+00, 6.571753e-01, 1.430272e-01, 1.059447e+00, 4.499288e-01, 2.776592e-01, 1.730568e+00, 4.776349e-02, 3.278226e-01, 4.170197e-02, 1.612754e+00, 6.175434e-01, 5.330069e-01, 1.329038e-01, 7.385321e-01, 2.079256e-01, 2.524152e-02, 1.130475e-01, 3.932933e-01, 9.31788…
0.000000e+00	1.655942e-01, 9.855803e-01, 1.903783e+00, 2.428624e+00, 1.234962e+00, 3.675615e-01, 2.203739e+00, 1.434484e+00, 2.245380e+00, 6.469481e-01, 8.908055e-01, 2.369832e+00, 1.837745e+00, 8.700969e-01, 7.691495e-01, 2.752810e+00, 1.282239e+00, 1.860986e-01, 7.386893e-01, 3.233656e+00, 1.908300e+00, 2.539570e+00, 6.921361e-01, 1.012345e+00, 1.495509e+00, 2.517546e+00, 1.159938e+00, 4.441570e-01, 1.48844…
2.000000e-01	6.564394e-01, 8.185920e-01, 1.363666e+00, 1.738156e+00, 1.163391e+00, 2.737036e-01, 1.758221e+00, 8.457653e-01, 1.648887e+00, 4.693853e-01, 1.141723e+00, 1.897574e+00, 1.720459e+00, 1.206042e+00, 8.067947e-01, 2.612745e+00, 8.378126e-01, 2.930867e-01, 6.720790e-01, 2.126743e+00, 1.476629e+00, 1.699542e+00, 4.091409e-01, 7.315427e-01, 1.222281e+00, 1.943484e+00, 1.210252e+00, 2.504423e-01, 1.06211…
4.000000e-01	6.984886e-01, 4.894543e-01, 1.324691e+00, 1.502542e+00, 1.273697e+00, 1.697286e-01, 1.549693e+00, 4.698635e-01, 1.269249e+00, 4.333360e-01, 1.299085e+00, 1.455792e+00, 1.036768e+00, 1.350169e+00, 7.266081e-01, 1.953175e+00, 4.772806e-01, 4.148136e-01, 5.201019e-01, 2.157687e+00, 1.227932e+00, 9.786360e-01, 3.267892e-01, 4.987633e-01, 1.010249e+00, 1.203946e+00, 5.847001e-01, 1.375679e-01, 7.52840…
6.000000e-01	9.197866e-01, 3.429100e-01, 9.283149e-01, 1.182324e+00, 1.275743e+00, 1.361578e-01, 1.426680e+00, 3.848261e-01, 7.913066e-01, 2.631107e-01, 1.531961e+00, 1.156424e+00, 1.041893e+00, 1.444029e+00, 7.723569e-01, 1.797724e+00, 4.126213e-01, 4.359510e-01, 2.768803e-01, 1.578793e+00, 1.462299e+00, 5.947182e-01, 2.631073e-01, 3.471056e-01, 9.166963e-01, 9.003024e-01, 4.657228e-01, 1.181907e-01, 5.66364…
8.000000e-01	8.539031e-01, 2.708132e-01, 8.187773e-01, 9.694476e-01, 1.241208e+00, 1.071336e-01, 1.029684e+00, 2.171886e-01, 5.449612e-01, 3.328568e-01, 1.459911e+00, 8.798074e-01, 1.108866e+00, 1.464477e+00, 1.014525e+00, 1.774141e+00, 2.781301e-01, 4.828619e-01, 2.096949e-01, 1.150435e+00, 1.509059e+00, 5.362470e-01, 1.304138e-01, 2.265538e-01, 7.019004e-01, 7.657263e-01, 3.776456e-01, 2.163992e-01, 4.23384…
1.000000e+00	7.634236e-01, 1.598014e-01, 6.732817e-01, 8.046311e-01, 1.133676e+00, 1.821915e-01, 7.094860e-01, 1.476825e-01, 4.124127e-01, 4.303454e-01, 1.232950e+00, 8.959255e-01, 8.696177e-01, 1.506858e+00, 1.041320e+00, 2.086838e+00, 1.623593e-01, 3.648198e-01, 1.282964e-01, 1.157118e+00, 1.513842e+00, 4.057136e-01, 1.310339e-01, 1.275578e-01, 8.140658e-01, 9.082283e-01, 2.555357e-01, 2.961953e-01, 5.60247…
1.200000e+00	7.875024e-01, 9.736713e-02, 4.892896e-01, 9.002140e-01, 9.573885e-01, 2.205868e-01, 5.370397e-01, 1.109937e-01, 2.828485e-01, 6.546979e-01, 1.196041e+00, 5.323826e-01, 7.140319e-01, 1.107145e+00, 9.983150e-01, 1.911852e+00, 1.093623e-01, 4.054836e-01, 7.641302e-02, 9.347160e-01, 1.149417e+00, 4.401640e-01, 9.017432e-02, 1.486348e-01, 8.290628e-01, 6.814096e-01, 1.392277e-01, 3.030219e-01, 5.07611…
1.400000e+00	7.491656e-01, 8.682587e-02, 4.681313e-01, 9.971477e-01, 1.205557e+00, 1.684586e-01, 3.934827e-01, 5.644917e-02, 2.216471e-01, 7.292874e-01, 9.609889e-01, 6.200379e-01, 6.257368e-01, 1.315168e+00, 8.844774e-01, 1.580130e+00, 6.556088e-02, 3.701440e-01, 5.363212e-02, 1.364393e+00, 1.298878e+00, 5.007564e-01, 6.485318e-02, 1.598531e-01, 8.077884e-01, 8.301144e-01, 1.143956e-01, 3.515148e-01, 6.86642…
1.600000e+00	6.332789e-01, 5.789101e-02, 4.194391e-01, 1.172609e+00, 1.264770e+00, 1.326713e-01, 3.094892e-01, 5.024049e-02, 1.131954e-01, 8.565485e-01, 1.187411e+00, 4.545801e-01, 4.899345e-01, 9.774446e-01, 1.071481e+00, 1.826727e+00, 3.869179e-02, 4.081056e-01, 4.137225e-02, 1.221532e+00, 1.402074e+00, 5.975350e-01, 4.647125e-02, 1.686494e-01, 6.553791e-01, 8.156512e-01, 8.613564e-02, 3.073465e-01, 6.63986…
1.800000e+00	4.446490e-01, 4.283084e-02, 3.543716e-01, 9.151484e-01, 1.189935e+00, 9.233970e-02, 2.347046e-01, 4.123578e-02, 8.172473e-02, 1.056974e+00, 8.932421e-01, 4.006289e-01, 4.376117e-01, 8.563400e-01, 1.024769e+00, 1.712604e+00, 3.138170e-02, 3.444208e-01, 2.076082e-02, 1.231042e+00, 1.281688e+00, 4.483045e-01, 2.990530e-02, 2.145181e-01, 7.944744e-01, 9.153463e-01, 6.025584e-02, 3.782908e-01, 7.71862…
2.000000e+00	4.446644e-01, 2.642785e-02, 3.284340e-01, 1.059476e+00, 1.159894e+00, 6.839931e-02, 1.803912e-01, 3.017571e-02, 5.655108e-02, 1.201280e+00, 1.143580e+00, 3.241601e-01, 4.009916e-01, 7.490474e-01, 1.176140e+00, 1.800648e+00, 2.363221e-02, 4.917634e-01, 1.335215e-02, 1.134671e+00, 1.306336e+00, 5.074053e-01, 1.951228e-02, 1.846837e-01, 7.414501e-01, 7.294722e-01, 5.416221e-02, 4.178806e-01, 8.13510…
0.000000e+00	1.536147e+00, 2.139804e+00, 1.088073e+00, 2.250437e+00, 3.087954e-01, 2.390531e+00, 1.990069e+00, 3.528701e-01, 2.543674e+00, 6.009669e-01, 2.567663e+00, 1.686447e+00, 7.933959e-01, 5.885718e-01, 1.879523e+00, 9.436734e-02, 1.969304e+00, 1.815992e+00, 2.997689e+00, 1.559523e+00, 1.388723e+00, 1.291051e+00, 1.909172e+00, 1.431506e+00, 1.666976e+00, 1.071053e+00, 2.529221e+00, 2.441416e+00, 2.85755…
2.000000e-01	1.194286e+00, 2.022915e+00, 9.368610e-01, 2.201319e+00, 2.317202e-01, 1.441528e+00, 2.059092e+00, 7.815633e-01, 2.026853e+00, 5.737209e-01, 2.398320e+00, 1.419453e+00, 5.673102e-01, 5.582850e-01, 1.504272e+00, 7.318684e-02, 1.477889e+00, 1.126076e+00, 2.294406e+00, 1.605372e+00, 8.579390e-01, 8.874209e-01, 1.472795e+00, 9.627845e-01, 1.924643e+00, 8.495067e-01, 2.545442e+00, 1.399015e+00, 1.74675…
4.000000e-01	1.205707e+00, 1.356686e+00, 1.015342e+00, 1.638508e+00, 1.526987e-01, 1.597337e+00, 1.708297e+00, 7.144782e-01, 1.631070e+00, 3.111549e-01, 2.439503e+00, 1.429020e+00, 3.233979e-01, 6.212361e-01, 1.212894e+00, 6.038960e-02, 1.373542e+00, 9.851127e-01, 1.233429e+00, 1.266796e+00, 6.218528e-01, 4.885810e-01, 1.470317e+00, 6.613461e-01, 1.721467e+00, 5.006680e-01, 1.824647e+00, 8.506643e-01, 1.30868…
6.000000e-01	1.112758e+00, 9.806280e-01, 9.593478e-01, 1.610556e+00, 2.435816e-01, 1.091726e+00, 2.120161e+00, 1.174469e+00, 1.232134e+00, 2.888962e-01, 2.050109e+00, 1.557354e+00, 4.569154e-01, 4.298046e-01, 9.059520e-01, 3.893695e-02, 9.715601e-01, 8.156200e-01, 1.060230e+00, 8.619645e-01, 5.342828e-01, 4.176031e-01, 1.214457e+00, 4.606677e-01, 1.570375e+00, 2.942281e-01, 1.330202e+00, 6.515510e-01, 1.10596…
8.000000e-01	1.063914e+00, 5.612064e-01, 7.097268e-01, 1.103344e+00, 5.079985e-01, 8.742078e-01, 1.347267e+00, 1.172009e+00, 1.265565e+00, 1.842045e-01, 2.600382e+00, 1.557373e+00, 6.093737e-01, 4.030780e-01, 8.448235e-01, 6.377129e-02, 7.313564e-01, 6.081148e-01, 7.636881e-01, 8.253403e-01, 3.748724e-01, 2.921698e-01, 1.216514e+00, 2.889674e-01, 1.087820e+00, 1.838306e-01, 7.717384e-01, 4.264554e-01, 1.08889…
1.000000e+00	1.002092e+00, 6.466904e-01, 7.343423e-01, 1.217976e+00, 5.824814e-01, 8.036283e-01, 1.375243e+00, 1.025878e+00, 9.566219e-01, 1.372872e-01, 1.827792e+00, 1.198529e+00, 5.952909e-01, 2.583531e-01, 9.661239e-01, 3.195658e-01, 5.226097e-01, 3.018564e-01, 4.874042e-01, 6.615530e-01, 4.961290e-01, 2.204656e-01, 9.109408e-01, 2.117201e-01, 1.175851e+00, 1.046127e-01, 5.354188e-01, 4.438969e-01, 9.82655…
1.200000e+00	1.009497e+00, 7.575626e-01, 6.744252e-01, 1.237122e+00, 8.724229e-01, 7.762826e-01, 1.228082e+00, 1.006012e+00, 9.739101e-01, 1.327556e-01, 2.111484e+00, 1.101453e+00, 5.336116e-01, 2.345568e-01, 1.000246e+00, 7.047180e-01, 3.306897e-01, 2.313835e-01, 3.424347e-01, 6.242790e-01, 5.952279e-01, 1.430704e-01, 5.949387e-01, 1.319134e-01, 9.181804e-01, 6.668292e-02, 4.189741e-01, 3.869296e-01, 1.09388…
1.400000e+00	1.060228e+00, 1.003811e+00, 5.973800e-01, 1.151553e+00, 9.754487e-01, 6.179031e-01, 1.052509e+00, 1.089547e+00, 7.685582e-01, 2.711277e-01, 1.961341e+00, 9.150504e-01, 5.535566e-01, 1.673676e-01, 9.847369e-01, 1.001546e+00, 2.332465e-01, 1.357026e-01, 2.366497e-01, 5.351383e-01, 6.083497e-01, 2.004687e-01, 4.219180e-01, 6.949429e-02, 1.003920e+00, 4.342061e-02, 3.652377e-01, 3.449744e-01, 9.00994…
1.600000e+00	1.012015e+00, 1.057640e+00, 6.284540e-01, 9.922227e-01, 9.773117e-01, 6.730453e-01, 6.264394e-01, 8.468520e-01, 6.559661e-01, 4.341643e-01, 1.993048e+00, 6.507016e-01, 7.769033e-01, 1.307317e-01, 7.905942e-01, 1.406076e+00, 1.445368e-01, 1.289196e-01, 1.233183e-01, 7.515884e-01, 4.810192e-01, 2.721144e-01, 4.173919e-01, 5.294277e-02, 8.277757e-01, 3.356187e-02, 3.293022e-01, 3.767022e-01, 8.34139…
1.800000e+00	1.121448e+00, 1.139505e+00, 4.970347e-01, 9.946973e-01, 1.131960e+00, 6.910425e-01, 4.567940e-01, 7.767278e-01, 3.855333e-01, 5.571862e-01, 1.600929e+00, 5.946070e-01, 7.475200e-01, 1.227754e-01, 6.495097e-01, 1.578112e+00, 9.355982e-02, 1.221595e-01, 7.388234e-02, 7.787251e-01, 6.596551e-01, 3.488409e-01, 2.129555e-01, 3.803784e-02, 7.492490e-01, 2.640683e-02, 2.647934e-01, 3.627043e-01, 1.09968…
2.000000e+00	9.550120e-01, 7.084833e-01, 4.572439e-01, 8.164282e-01, 8.355547e-01, 6.348606e-01, 4.187430e-01, 4.580486e-01, 3.354050e-01, 7.294171e-01, 1.463596e+00, 4.479952e-01, 7.987619e-01, 9.715350e-02, 6.464749e-01, 1.399910e+00, 5.323557e-02, 1.431655e-01, 4.495895e-02, 1.017293e+00, 6.181309e-01, 3.844133e-01, 2.294315e-01, 2.605463e-02, 5.011858e-01, 3.205110e-02, 2.030994e-01, 4.030743e-01, 9.91770…
0.000000e+00	6.811719e-01, 1.807722e+00, 7.086067e-01, 2.900389e+00, 2.413300e+00, 2.236376e+00, 4.343319e-01, 1.190574e+00, 1.561127e+00, 1.149870e-01, 7.029266e-01, 4.426993e-02, 1.588504e+00, 1.696325e+00, 1.546217e+00, 6.235643e-01, 1.972126e+00, 2.464833e+00, 1.207222e-01, 2.271423e+00, 3.781284e-01, 1.763342e+00, 2.087059e-01, 2.616872e+00, 1.196805e+00, 2.448048e+00, 3.289423e-01, 6.415806e-01, 3.15110…
2.000000e-01	5.897624e-01, 1.309979e+00, 8.092535e-01, 1.967734e+00, 2.563496e+00, 1.621469e+00, 7.993891e-01, 1.464353e+00, 8.225793e-01, 3.605837e-01, 9.275015e-01, 4.895431e-01, 9.195665e-01, 1.815757e+00, 1.126124e+00, 9.085264e-01, 1.290027e+00, 1.646908e+00, 2.832946e-01, 1.687109e+00, 7.058764e-01, 1.317839e+00, 4.112547e-01, 1.840394e+00, 1.449411e+00, 1.487907e+00, 7.631348e-01, 4.139528e-01, 2.93469…
4.000000e-01	8.119830e-01, 8.873784e-01, 5.947246e-01, 1.614584e+00, 1.985578e+00, 1.028921e+00, 1.075694e+00, 1.113749e+00, 7.112905e-01, 3.616027e-01, 1.259152e+00, 5.161827e-01, 8.497158e-01, 1.587116e+00, 8.711711e-01, 1.232130e+00, 8.891108e-01, 1.390949e+00, 2.924204e-01, 1.677346e+00, 9.177455e-01, 1.080292e+00, 6.103681e-01, 1.308438e+00, 1.031791e+00, 8.096215e-01, 7.926382e-01, 3.937969e-01, 5.27499…
6.000000e-01	8.801484e-01, 5.758843e-01, 5.960957e-01, 1.334126e+00, 1.763996e+00, 6.753580e-01, 1.202738e+00, 1.097689e+00, 4.847825e-01, 4.462108e-01, 1.665812e+00, 5.662559e-01, 9.858555e-01, 1.683659e+00, 7.655242e-01, 1.153285e+00, 4.541361e-01, 1.031681e+00, 2.195940e-01, 1.458548e+00, 1.013896e+00, 1.037271e+00, 5.009793e-01, 7.593293e-01, 8.173978e-01, 8.126955e-01, 4.919760e-01, 3.561307e-01, 7.25817…
8.000000e-01	1.031558e+00, 4.065767e-01, 7.230370e-01, 1.475069e+00, 1.578426e+00, 6.609958e-01, 9.625791e-01, 5.944905e-01, 3.511063e-01, 4.728903e-01, 1.426329e+00, 5.815276e-01, 6.953838e-01, 1.113488e+00, 1.020568e+00, 1.709053e+00, 3.919851e-01, 8.222883e-01, 1.450865e-01, 1.453859e+00, 1.224683e+00, 7.457267e-01, 4.268374e-01, 4.604588e-01, 9.097714e-01, 7.114520e-01, 3.680906e-01, 3.166151e-01, 5.81516…
1.000000e+00	9.302505e-01, 2.958569e-01, 5.449608e-01, 1.255601e+00, 1.368007e+00, 6.392939e-01, 6.949813e-01, 4.250808e-01, 1.903172e-01, 6.610441e-01, 1.707500e+00, 4.683858e-01, 7.057001e-01, 1.021666e+00, 1.026644e+00, 1.663929e+00, 2.047281e-01, 7.699700e-01, 9.613387e-02, 1.557274e+00, 1.269263e+00, 6.754734e-01, 2.813459e-01, 3.161919e-01, 7.006462e-01, 6.287659e-01, 2.584457e-01, 3.207401e-01, 7.40144…
1.200000e+00	1.036919e+00, 1.920606e-01, 4.531940e-01, 1.265110e+00, 1.468200e+00, 5.307302e-01, 5.566964e-01, 3.930750e-01, 1.769772e-01, 8.380819e-01, 1.614778e+00, 4.191733e-01, 6.690107e-01, 9.507146e-01, 1.090959e+00, 1.550653e+00, 1.178009e-01, 6.220884e-01, 6.104355e-02, 1.436544e+00, 1.057461e+00, 6.489335e-01, 2.214051e-01, 2.129775e-01, 7.454343e-01, 8.373151e-01, 1.696304e-01, 3.612769e-01, 8.41125…
1.400000e+00	9.180809e-01, 1.259804e-01, 5.200223e-01, 1.012116e+00, 1.538081e+00, 5.763414e-01, 3.943032e-01, 2.523469e-01, 1.026073e-01, 1.024655e+00, 1.638153e+00, 4.178203e-01, 5.889012e-01, 6.514964e-01, 9.404851e-01, 1.643550e+00, 9.364264e-02, 6.473580e-01, 3.906266e-02, 1.845484e+00, 1.076445e+00, 5.621076e-01, 1.420228e-01, 1.516924e-01, 7.289289e-01, 7.621956e-01, 1.571843e-01, 3.751632e-01, 6.68345…
1.600000e+00	1.000602e+00, 9.747344e-02, 3.940352e-01, 1.136852e+00, 1.427909e+00, 6.110969e-01, 2.102380e-01, 1.758521e-01, 8.365275e-02, 8.966244e-01, 1.339230e+00, 3.174043e-01, 4.175484e-01, 6.496108e-01, 9.609870e-01, 2.083062e+00, 5.586322e-02, 6.647731e-01, 2.770809e-02, 1.587056e+00, 1.120449e+00, 6.575948e-01, 1.465311e-01, 9.459632e-02, 6.691092e-01, 8.491863e-01, 1.028809e-01, 3.462110e-01, 8.44350…
1.800000e+00	1.077331e+00, 5.134490e-02, 3.983295e-01, 1.115943e+00, 1.338780e+00, 5.229255e-01, 2.084440e-01, 1.316124e-01, 5.283744e-02, 9.191081e-01, 1.370334e+00, 2.656417e-01, 4.720252e-01, 4.983894e-01, 1.143217e+00, 2.024119e+00, 4.464244e-02, 5.808257e-01, 1.725095e-02, 1.671137e+00, 1.108475e+00, 4.887577e-01, 9.220534e-02, 5.944102e-02, 8.178542e-01, 6.681182e-01, 7.881821e-02, 3.778579e-01, 9.01483…
2.000000e+00	9.156455e-01, 3.042163e-02, 4.405200e-01, 1.076007e+00, 1.287748e+00, 4.741982e-01, 1.648258e-01, 9.327269e-02, 3.804309e-02, 8.319205e-01, 1.243464e+00, 2.638717e-01, 3.506357e-01, 4.012893e-01, 9.326391e-01, 1.974659e+00, 2.561036e-02, 5.003931e-01, 1.327520e-02, 1.692826e+00, 1.189925e+00, 4.990706e-01, 6.405725e-02, 4.310456e-02, 7.266489e-01, 4.812349e-01, 5.273742e-02, 3.372635e-01, 9.88503…
0.000000e+00	1.409826e+00, 5.949581e-01, 1.022709e+00, 2.311730e+00, 1.161875e+00, 2.674831e-01, 6.932158e-01, 1.040299e+00, 6.053032e-01, 4.261875e-01, 3.263702e+00, 6.088463e-01, 1.262288e+00, 1.806171e+00, 1.015379e+00, 2.775049e+00, 1.150145e+00, 5.135071e-01, 9.712819e-02, 1.794258e+00, 2.332221e+00, 2.380721e+00, 4.657019e-01, 1.901179e+00, 1.993905e-01, 1.079705e-01, 3.404968e-01, 5.394270e-01, 1.71350…
2.000000e-01	1.433130e+00, 4.215530e-01, 7.540127e-01, 1.552821e+00, 1.167609e+00, 4.359196e-01, 9.051796e-01, 5.943583e-01, 5.849446e-01, 5.457724e-01, 2.378961e+00, 4.753037e-01, 1.095575e+00, 1.964227e+00, 1.018881e+00, 2.541134e+00, 6.381590e-01, 6.521161e-01, 9.256968e-02, 1.904319e+00, 1.714999e+00, 1.869772e+00, 2.699672e-01, 1.154920e+00, 2.771823e-01, 4.131497e-01, 4.260613e-01, 5.708329e-01, 1.24058…
4.000000e-01	1.355544e+00, 2.045474e-01, 7.328913e-01, 1.015313e+00, 8.898779e-01, 5.434083e-01, 6.556181e-01, 3.908617e-01, 3.928876e-01, 6.056674e-01, 2.565744e+00, 3.244318e-01, 7.635304e-01, 1.528272e+00, 8.793112e-01, 2.598546e+00, 3.297478e-01, 5.443488e-01, 6.551107e-02, 1.354204e+00, 1.232488e+00, 1.624779e+00, 1.913239e-01, 6.146265e-01, 3.100211e-01, 5.751801e-01, 3.166125e-01, 4.768852e-01, 1.23492…
6.000000e-01	9.772361e-01, 2.062253e-01, 5.498841e-01, 7.201227e-01, 7.879521e-01, 5.003175e-01, 5.876232e-01, 2.631446e-01, 2.217604e-01, 6.846525e-01, 2.188348e+00, 2.088823e-01, 6.486257e-01, 1.437753e+00, 1.167432e+00, 2.311998e+00, 2.547004e-01, 4.815806e-01, 5.176312e-02, 1.502457e+00, 8.761613e-01, 1.148740e+00, 1.364066e-01, 4.079335e-01, 3.050388e-01, 5.746340e-01, 1.998960e-01, 3.726173e-01, 1.14739…
8.000000e-01	9.669980e-01, 9.667033e-02, 4.968648e-01, 7.111965e-01, 9.814129e-01, 5.730992e-01, 3.978596e-01, 1.502629e-01, 1.494985e-01, 9.054236e-01, 1.774945e+00, 1.711460e-01, 6.310725e-01, 9.565327e-01, 1.166492e+00, 2.244360e+00, 1.768004e-01, 5.893298e-01, 3.644552e-02, 1.481950e+00, 7.243323e-01, 9.745095e-01, 1.156284e-01, 3.084335e-01, 3.977294e-01, 4.079625e-01, 1.588750e-01, 3.492998e-01, 1.22853…
1.000000e+00	1.089228e+00, 8.143195e-02, 3.182909e-01, 6.216076e-01, 9.923947e-01, 4.713556e-01, 3.237264e-01, 1.065323e-01, 1.212073e-01, 8.693196e-01, 1.175191e+00, 1.326627e-01, 5.493564e-01, 6.370469e-01, 1.122928e+00, 2.187527e+00, 9.418389e-02, 5.687233e-01, 2.411322e-02, 1.250023e+00, 6.801374e-01, 7.744824e-01, 8.141629e-02, 1.583116e-01, 6.198141e-01, 2.499004e-01, 1.167582e-01, 4.518528e-01, 1.19646…
1.200000e+00	6.833038e-01, 4.241528e-02, 2.691219e-01, 8.703670e-01, 9.736851e-01, 5.649135e-01, 2.798561e-01, 8.421864e-02, 8.067368e-02, 7.984749e-01, 1.073245e+00, 1.268012e-01, 3.904556e-01, 5.606616e-01, 1.184180e+00, 1.574071e+00, 6.370307e-02, 5.785285e-01, 1.965637e-02, 1.662072e+00, 6.909552e-01, 7.920957e-01, 7.137323e-02, 2.141841e-01, 4.202559e-01, 1.679268e-01, 8.644627e-02, 3.632380e-01, 9.41151…
1.400000e+00	5.958355e-01, 3.791589e-02, 2.212119e-01, 1.115367e+00, 1.145331e+00, 5.621718e-01, 1.778274e-01, 5.632201e-02, 6.594257e-02, 8.727099e-01, 7.971387e-01, 1.221899e-01, 4.249556e-01, 4.851817e-01, 1.206296e+00, 1.847871e+00, 4.615367e-02, 5.763799e-01, 1.278110e-02, 1.351489e+00, 8.170794e-01, 6.703426e-01, 5.892735e-02, 3.297583e-01, 5.158739e-01, 9.274038e-02, 6.817488e-02, 3.288543e-01, 1.08305…
1.600000e+00	4.156627e-01, 2.185372e-02, 2.258670e-01, 1.138556e+00, 1.136892e+00, 6.012325e-01, 1.449067e-01, 4.244606e-02, 3.554468e-02, 1.155879e+00, 8.526952e-01, 1.159244e-01, 2.908384e-01, 4.107329e-01, 1.013629e+00, 1.909925e+00, 2.941750e-02, 4.653841e-01, 8.701270e-03, 1.226658e+00, 8.318723e-01, 5.389369e-01, 4.684600e-02, 4.386257e-01, 6.097892e-01, 7.557652e-02, 5.657744e-02, 3.777058e-01, 1.09763…
1.800000e+00	2.760704e-01, 1.487136e-02, 2.132852e-01, 9.824825e-01, 1.247639e+00, 4.594870e-01, 1.255464e-01, 3.525127e-02, 2.855536e-02, 9.587605e-01, 7.615922e-01, 1.160317e-01, 3.516720e-01, 2.919236e-01, 1.033951e+00, 2.272536e+00, 1.944979e-02, 4.789120e-01, 6.267763e-03, 1.501317e+00, 6.764038e-01, 5.806025e-01, 3.427285e-02, 4.797553e-01, 5.483348e-01, 6.032751e-02, 4.163251e-02, 3.407493e-01, 1.12013…
2.000000e+00	2.300618e-01, 1.138976e-02, 2.947252e-01, 1.014535e+00, 1.228727e+00, 2.641015e-01, 9.094029e-02, 2.706190e-02, 1.635047e-02, 1.155231e+00, 9.912857e-01, 1.552644e-01, 4.022596e-01, 2.309476e-01, 1.211076e+00, 2.155866e+00, 1.310902e-02, 6.176372e-01, 4.144343e-03, 1.571340e+00, 6.972049e-01, 4.708502e-01, 2.737866e-02, 5.910017e-01, 6.651892e-01, 5.875964e-02, 3.197876e-02, 3.395958e-01, 1.01211…
0.000000e+00	2.336102e+00, 2.680472e+00, 2.425088e+00, 2.806792e+00, 1.544734e+00, 1.443986e+00, 6.943083e-01, 2.868104e+00, 2.549136e+00, 2.037743e+00, 7.324834e-01, 3.117766e+00, 1.507308e+00, 2.014397e+00, 2.507741e+00, 7.883283e-01, 2.420358e+00, 2.706089e+00, 1.308031e+00, 2.313878e-01, 1.042491e+00, 2.241512e-02, 3.635461e-01, 6.163213e-01, 3.238057e-01, 1.167692e+00, 2.182618e+00, 7.678389e-02, 1.30888…
2.000000e-01	1.393514e+00, 2.449597e+00, 1.890307e+00, 1.338789e+00, 1.109549e+00, 1.282259e+00, 7.859720e-01, 1.884607e+00, 2.041984e+00, 1.585036e+00, 9.593185e-01, 1.848970e+00, 8.951680e-01, 2.585913e+00, 1.377152e+00, 1.166461e+00, 1.517576e+00, 1.728824e+00, 9.717643e-01, 1.949590e-01, 7.109055e-01, 1.852671e-02, 5.406661e-01, 4.265397e-01, 4.558220e-01, 8.878675e-01, 1.850668e+00, 4.781790e-02, 9.41668…
4.000000e-01	1.039988e+00, 2.123620e+00, 1.513163e+00, 1.201965e+00, 9.322538e-01, 9.528144e-01, 7.648361e-01, 1.497641e+00, 1.736339e+00, 1.426627e+00, 1.448496e+00, 1.457451e+00, 8.430894e-01, 1.533238e+00, 9.660018e-01, 1.481106e+00, 1.541977e+00, 9.499245e-01, 8.961656e-01, 1.691198e-01, 9.682743e-01, 1.463095e-02, 6.270837e-01, 3.037306e-01, 5.565368e-01, 8.452883e-01, 1.468502e+00, 2.924119e-02, 6.29775…
6.000000e-01	1.308833e+00, 1.852073e+00, 1.231159e+00, 7.755003e-01, 9.487439e-01, 9.063720e-01, 5.939652e-01, 7.926935e-01, 1.468365e+00, 1.282593e+00, 1.153596e+00, 8.980816e-01, 7.406076e-01, 1.734826e+00, 7.355131e-01, 1.561989e+00, 1.000193e+00, 6.975440e-01, 6.874947e-01, 2.135002e-01, 1.008134e+00, 5.616361e-02, 5.291351e-01, 2.776899e-01, 4.411930e-01, 6.325361e-01, 1.563351e+00, 3.260241e-02, 4.75510…
8.000000e-01	1.184210e+00, 1.697788e+00, 7.979102e-01, 5.210825e-01, 9.130940e-01, 8.386007e-01, 4.074242e-01, 5.976170e-01, 1.306016e+00, 1.109587e+00, 9.749620e-01, 6.305234e-01, 6.989777e-01, 1.421585e+00, 3.570223e-01, 1.759976e+00, 6.765139e-01, 3.673108e-01, 4.814797e-01, 4.123442e-01, 1.341742e+00, 2.004683e-01, 4.102330e-01, 3.491033e-01, 3.928171e-01, 5.078663e-01, 1.031572e+00, 1.307793e-01, 4.11244…
1.000000e+00	1.290495e+00, 1.106786e+00, 5.328012e-01, 4.141961e-01, 9.724974e-01, 6.181057e-01, 2.856318e-01, 3.736771e-01, 1.290749e+00, 1.230642e+00, 7.144029e-01, 4.528082e-01, 9.722180e-01, 1.071094e+00, 2.818021e-01, 1.298253e+00, 4.086720e-01, 3.040834e-01, 3.237768e-01, 5.483476e-01, 1.218028e+00, 2.748831e-01, 3.213426e-01, 4.809896e-01, 3.164459e-01, 7.449722e-01, 7.340076e-01, 2.452582e-01, 4.74246…
1.200000e+00	1.087346e+00, 1.080717e+00, 3.679355e-01, 3.850147e-01, 9.012748e-01, 6.224574e-01, 2.139609e-01, 2.761839e-01, 1.153905e+00, 1.216378e+00, 5.792204e-01, 3.206018e-01, 9.319930e-01, 8.784472e-01, 2.884717e-01, 1.716596e+00, 2.821323e-01, 2.540912e-01, 2.092275e-01, 8.273778e-01, 1.247115e+00, 3.567056e-01, 2.360151e-01, 6.215952e-01, 3.376196e-01, 8.536214e-01, 4.988252e-01, 2.804660e-01, 6.92399…
1.400000e+00	9.695866e-01, 7.028157e-01, 2.727985e-01, 3.661390e-01, 1.013245e+00, 5.899436e-01, 1.745670e-01, 2.054535e-01, 6.722331e-01, 1.091762e+00, 4.410630e-01, 2.357978e-01, 8.829479e-01, 7.709205e-01, 4.554471e-01, 2.110881e+00, 1.678944e-01, 1.793922e-01, 1.196125e-01, 8.545559e-01, 1.311682e+00, 4.703622e-01, 1.929803e-01, 7.572355e-01, 2.259002e-01, 8.121735e-01, 4.547770e-01, 3.073527e-01, 8.69018…
1.600000e+00	6.102065e-01, 5.773272e-01, 1.844986e-01, 4.891843e-01, 9.988107e-01, 5.334721e-01, 1.603503e-01, 1.720699e-01, 4.699747e-01, 1.297351e+00, 3.640108e-01, 1.714828e-01, 9.986122e-01, 4.818674e-01, 7.351644e-01, 1.649279e+00, 1.012280e-01, 2.136007e-01, 9.452740e-02, 1.144320e+00, 1.381857e+00, 4.010554e-01, 1.188635e-01, 7.528835e-01, 2.395410e-01, 7.988840e-01, 2.299860e-01, 3.888844e-01, 8.79701…
1.800000e+00	4.117337e-01, 4.452042e-01, 1.215087e-01, 5.433639e-01, 1.319581e+00, 2.921647e-01, 9.928806e-02, 1.348195e-01, 4.195765e-01, 1.148231e+00, 2.174767e-01, 1.390986e-01, 9.393783e-01, 6.340841e-01, 9.443340e-01, 1.817667e+00, 6.493815e-02, 1.815554e-01, 4.866971e-02, 1.023288e+00, 1.191098e+00, 4.800520e-01, 9.161249e-02, 9.326664e-01, 2.063549e-01, 6.714138e-01, 1.971421e-01, 3.783508e-01, 9.31827…
2.000000e+00	2.117826e-01, 3.259244e-01, 1.100174e-01, 6.157067e-01, 1.363470e+00, 2.183396e-01, 8.361787e-02, 1.337716e-01, 2.943706e-01, 9.709765e-01, 2.050739e-01, 1.014560e-01, 9.676114e-01, 4.654232e-01, 7.656811e-01, 2.055336e+00, 3.940023e-02, 2.453445e-01, 3.642957e-02, 1.062062e+00, 1.191460e+00, 5.532020e-01, 6.900631e-02, 9.181177e-01, 2.779336e-01, 8.417261e-01, 1.308461e-01, 3.207535e-01, 8.82089…
0.000000e+00	2.197365e+00, 1.198441e+00, 4.012690e-01, 3.531007e-01, 1.491969e+00, 1.253938e-01, 1.444303e+00, 2.900412e-01, 4.579150e-01, 9.096871e-01, 7.448417e-01, 2.687804e+00, 9.300556e-01, 1.787523e+00, 3.690551e-01, 2.458760e+00, 1.037289e+00, 2.514565e+00, 3.239712e+00, 1.922495e-01, 2.450746e+00, 1.925263e+00, 2.579996e+00, 1.876148e+00, 5.902214e-01, 2.127420e+00, 8.668543e-01, 1.941953e+00, 3.02977…
2.000000e-01	1.530610e+00, 1.481323e+00, 4.105873e-01, 4.823850e-01, 1.363319e+00, 2.511006e-01, 9.884834e-01, 1.673812e-01, 6.325401e-01, 9.086771e-01, 5.922573e-01, 1.401724e+00, 1.010458e+00, 1.779383e+00, 2.707298e-01, 2.232060e+00, 9.834481e-01, 1.972471e+00, 2.107385e+00, 1.236226e-01, 1.458931e+00, 1.162246e+00, 1.870105e+00, 1.431119e+00, 4.242370e-01, 1.385251e+00, 7.530693e-01, 1.128708e+00, 2.01014…
4.000000e-01	1.416277e+00, 1.563589e+00, 2.940400e-01, 6.466794e-01, 7.787336e-01, 4.448125e-01, 7.285401e-01, 1.375881e-01, 8.419979e-01, 8.524389e-01, 5.178689e-01, 1.259366e+00, 1.112521e+00, 2.433986e+00, 1.398701e-01, 1.866591e+00, 8.515405e-01, 1.111957e+00, 1.232610e+00, 1.183089e-01, 9.188784e-01, 8.785751e-01, 1.243871e+00, 1.306791e+00, 3.626947e-01, 1.303102e+00, 7.215654e-01, 7.606394e-01, 1.49441…
6.000000e-01	1.256965e+00, 1.270273e+00, 1.800306e-01, 6.003767e-01, 7.669409e-01, 4.841951e-01, 6.640555e-01, 6.221725e-02, 9.206762e-01, 7.911494e-01, 3.883475e-01, 9.240535e-01, 9.296957e-01, 1.834589e+00, 1.310644e-01, 1.790971e+00, 8.087456e-01, 6.860113e-01, 7.491751e-01, 2.577494e-01, 8.288708e-01, 6.277184e-01, 9.305213e-01, 1.395308e+00, 2.609949e-01, 8.166066e-01, 5.046906e-01, 5.769308e-01, 1.35102…
8.000000e-01	1.036417e+00, 1.419013e+00, 1.635898e-01, 7.338380e-01, 5.718068e-01, 5.337800e-01, 4.282360e-01, 5.733477e-02, 9.898731e-01, 7.126945e-01, 2.843754e-01, 6.160446e-01, 9.648724e-01, 1.308672e+00, 8.242995e-02, 1.657904e+00, 4.832685e-01, 4.702237e-01, 4.979099e-01, 4.640700e-01, 5.630811e-01, 5.586524e-01, 6.558234e-01, 1.129853e+00, 2.387258e-01, 4.829367e-01, 3.612778e-01, 4.861892e-01, 1.00028…
1.000000e+00	1.151327e+00, 8.226747e-01, 1.366724e-01, 6.278715e-01, 7.204663e-01, 4.952408e-01, 3.807459e-01, 3.303183e-02, 9.760975e-01, 7.433034e-01, 3.006390e-01, 4.131049e-01, 1.092841e+00, 1.237059e+00, 2.098609e-01, 1.420694e+00, 3.325215e-01, 3.599783e-01, 3.339688e-01, 6.006986e-01, 3.650311e-01, 5.775407e-01, 4.903023e-01, 8.875683e-01, 1.779183e-01, 2.672418e-01, 2.400152e-01, 5.268692e-01, 1.04515…
1.200000e+00	7.230163e-01, 5.906224e-01, 1.123998e-01, 4.296618e-01, 7.575518e-01, 6.383809e-01, 3.170633e-01, 3.372345e-02, 7.757572e-01, 9.587941e-01, 1.916597e-01, 2.695588e-01, 1.083467e+00, 8.261190e-01, 5.353731e-01, 1.930441e+00, 1.918644e-01, 1.949978e-01, 2.407023e-01, 6.902060e-01, 4.147854e-01, 5.696898e-01, 3.643745e-01, 9.019823e-01, 1.764156e-01, 1.626361e-01, 2.080916e-01, 3.518864e-01, 1.20102…
1.400000e+00	4.399143e-01, 4.096040e-01, 8.610650e-02, 5.580195e-01, 8.182317e-01, 5.671653e-01, 1.942593e-01, 2.944151e-02, 5.146361e-01, 1.075299e+00, 1.573192e-01, 1.961375e-01, 1.065615e+00, 8.916432e-01, 8.363011e-01, 2.102758e+00, 1.317867e-01, 1.663736e-01, 1.380483e-01, 8.614160e-01, 4.221541e-01, 5.172661e-01, 2.555173e-01, 9.188290e-01, 1.683546e-01, 9.541700e-02, 1.453894e-01, 3.259395e-01, 1.04152…
1.600000e+00	2.587658e-01, 2.357341e-01, 8.349831e-02, 5.983942e-01, 9.699043e-01, 4.383716e-01, 1.372703e-01, 3.802679e-02, 3.797229e-01, 9.712584e-01, 1.700610e-01, 1.544024e-01, 1.020059e+00, 6.422160e-01, 8.382222e-01, 1.670545e+00, 8.181186e-02, 2.334023e-01, 1.047836e-01, 8.073056e-01, 5.744449e-01, 5.485898e-01, 2.076344e-01, 9.351412e-01, 1.764745e-01, 5.313713e-02, 1.141793e-01, 4.082512e-01, 1.09629…
1.800000e+00	1.663951e-01, 1.569062e-01, 9.046243e-02, 7.073035e-01, 1.053228e+00, 3.211474e-01, 1.133436e-01, 4.578407e-02, 2.949438e-01, 1.234300e+00, 1.320580e-01, 8.580913e-02, 8.406043e-01, 5.130846e-01, 1.021638e+00, 1.350106e+00, 6.342540e-02, 2.243272e-01, 5.962808e-02, 8.632561e-01, 5.514319e-01, 4.313587e-01, 1.161316e-01, 8.491634e-01, 2.350056e-01, 3.286732e-02, 9.044436e-02, 3.420999e-01, 9.80429…
2.000000e+00	1.009684e-01, 1.404035e-01, 6.687696e-02, 6.955954e-01, 1.088107e+00, 2.313775e-01, 7.696596e-02, 4.904918e-02, 1.805104e-01, 1.174578e+00, 1.218312e-01, 7.497415e-02, 6.804497e-01, 3.801483e-01, 8.706222e-01, 1.903474e+00, 4.498346e-02, 2.529194e-01, 3.458817e-02, 1.246144e+00, 7.376451e-01, 5.415908e-01, 9.253340e-02, 9.471882e-01, 2.492156e-01, 2.744958e-02, 5.543968e-02, 3.720559e-01, 1.22152…
0.000000e+00	1.600082e+00, 8.077098e-01, 1.456330e+00, 6.105822e-01, 1.039489e+00, 1.445425e+00, 2.283658e+00, 2.272369e-01, 2.319176e+00, 1.278713e+00, 2.360239e+00, 2.542470e+00, 1.481676e+00, 1.219050e+00, 5.932848e-01, 1.339975e+00, 2.654150e+00, 1.799332e+00, 5.957081e-01, 2.040880e+00, 1.418907e+00, 8.667439e-01, 2.877476e+00, 7.297284e-01, 1.832994e+00, 1.739747e+00, 1.555502e-01, 2.457998e+00, 1.26042…
2.000000e-01	1.713059e+00, 6.288920e-01, 7.010340e-01, 8.391635e-01, 1.078377e+00, 1.043498e+00, 2.577262e+00, 1.796025e-01, 1.865459e+00, 8.272207e-01, 1.683788e+00, 2.126340e+00, 1.300796e+00, 1.543336e+00, 8.555325e-01, 1.097791e+00, 1.454760e+00, 1.475350e+00, 6.415938e-01, 1.713198e+00, 9.746884e-01, 5.712219e-01, 2.394688e+00, 5.609447e-01, 1.534384e+00, 1.451291e+00, 5.113327e-01, 1.218245e+00, 1.04941…
4.000000e-01	1.254980e+00, 2.637035e-01, 8.305539e-01, 1.069393e+00, 1.213405e+00, 9.916424e-01, 2.201286e+00, 1.259291e-01, 1.145577e+00, 6.760298e-01, 1.637693e+00, 1.844951e+00, 1.226230e+00, 1.286145e+00, 8.451628e-01, 7.367680e-01, 9.834003e-01, 1.163442e+00, 4.296495e-01, 1.403128e+00, 9.973326e-01, 4.784058e-01, 1.591032e+00, 3.955251e-01, 1.448517e+00, 8.811153e-01, 5.885033e-01, 8.508150e-01, 8.92828…
6.000000e-01	1.406083e+00, 2.500513e-01, 5.795808e-01, 9.321809e-01, 1.109396e+00, 7.598491e-01, 1.448968e+00, 2.247892e-01, 8.835072e-01, 5.032231e-01, 1.661026e+00, 1.446045e+00, 9.360761e-01, 1.302037e+00, 1.017761e+00, 6.223608e-01, 6.134459e-01, 8.645641e-01, 4.454476e-01, 9.256932e-01, 1.178115e+00, 2.843675e-01, 1.224079e+00, 2.349923e-01, 1.250146e+00, 8.400249e-01, 3.984293e-01, 6.717460e-01, 5.68273…
8.000000e-01	1.112608e+00, 1.653437e-01, 4.879106e-01, 1.326959e+00, 1.129920e+00, 4.940406e-01, 1.300546e+00, 3.897470e-01, 7.097462e-01, 4.044189e-01, 1.498758e+00, 1.299981e+00, 8.061196e-01, 1.186118e+00, 9.732603e-01, 8.605701e-01, 4.621710e-01, 7.039875e-01, 2.763223e-01, 8.746022e-01, 1.164804e+00, 1.529819e-01, 1.024509e+00, 1.611425e-01, 1.074391e+00, 7.628071e-01, 3.620260e-01, 5.729687e-01, 4.74256…
1.000000e+00	1.056369e+00, 1.089944e-01, 4.953868e-01, 1.138302e+00, 1.230688e+00, 5.898593e-01, 8.936113e-01, 3.780405e-01, 4.229003e-01, 3.562301e-01, 1.655657e+00, 1.096555e+00, 5.621522e-01, 9.544984e-01, 9.855092e-01, 1.065514e+00, 2.696566e-01, 4.349871e-01, 2.049172e-01, 5.876178e-01, 1.305100e+00, 1.474596e-01, 6.343313e-01, 1.201180e-01, 9.886976e-01, 7.235325e-01, 2.459434e-01, 4.409732e-01, 6.47105…
1.200000e+00	9.238566e-01, 9.432037e-02, 5.183131e-01, 1.100039e+00, 1.259360e+00, 5.692859e-01, 8.285154e-01, 3.317866e-01, 4.087116e-01, 4.997092e-01, 1.472909e+00, 1.120859e+00, 4.941719e-01, 7.474405e-01, 1.058226e+00, 1.248238e+00, 2.152432e-01, 2.404958e-01, 1.074538e-01, 5.627987e-01, 1.096315e+00, 1.264057e-01, 4.313017e-01, 7.142465e-02, 1.081614e+00, 7.758450e-01, 1.694885e-01, 4.092951e-01, 5.45109…
1.400000e+00	1.025194e+00, 1.204465e-01, 5.123320e-01, 1.098472e+00, 8.987006e-01, 6.250335e-01, 5.692128e-01, 2.321824e-01, 2.624307e-01, 5.902549e-01, 1.635154e+00, 1.013908e+00, 4.403770e-01, 7.483305e-01, 1.129991e+00, 1.166922e+00, 1.250767e-01, 2.641778e-01, 6.661284e-02, 6.680735e-01, 1.290136e+00, 1.813081e-01, 3.001631e-01, 5.414479e-02, 7.797438e-01, 7.775777e-01, 1.522518e-01, 3.934155e-01, 6.60661…
1.600000e+00	9.706755e-01, 1.750452e-01, 4.649158e-01, 1.108207e+00, 1.104018e+00, 5.376307e-01, 4.525619e-01, 1.854155e-01, 2.013580e-01, 8.298224e-01, 1.185664e+00, 8.120299e-01, 5.163916e-01, 6.832180e-01, 1.052409e+00, 1.381126e+00, 6.968093e-02, 1.603990e-01, 3.653399e-02, 7.158877e-01, 1.541667e+00, 2.979936e-01, 1.953392e-01, 2.932064e-02, 8.221424e-01, 7.383810e-01, 9.932691e-02, 4.134634e-01, 6.15235…
1.800000e+00	1.160075e+00, 1.753412e-01, 4.970037e-01, 1.131635e+00, 9.815991e-01, 4.506111e-01, 3.676736e-01, 1.338167e-01, 1.837248e-01, 9.873222e-01, 1.610055e+00, 6.228454e-01, 4.263692e-01, 6.606117e-01, 1.245678e+00, 1.862863e+00, 4.546552e-02, 1.750178e-01, 3.134875e-02, 9.645593e-01, 1.143312e+00, 3.325356e-01, 1.645412e-01, 2.149633e-02, 8.979227e-01, 8.664360e-01, 7.333290e-02, 3.833981e-01, 6.52978…
2.000000e+00	1.020733e+00, 1.531578e-01, 4.838676e-01, 1.154499e+00, 1.001067e+00, 5.334762e-01, 2.279047e-01, 8.600420e-02, 1.157032e-01, 7.480062e-01, 1.457404e+00, 6.166113e-01, 3.032770e-01, 5.569424e-01, 1.186986e+00, 1.610231e+00, 3.726340e-02, 1.789060e-01, 1.917800e-02, 9.017569e-01, 1.117842e+00, 3.490984e-01, 1.310091e-01, 1.339749e-02, 8.454366e-01, 8.224037e-01, 6.039697e-02, 3.137855e-01, 7.73460…
0.000000e+00	2.578185e-01, 1.677087e+00, 2.114835e+00, 9.278966e-01, 1.837317e+00, 2.415446e+00, 3.035692e+00, 1.196588e+00, 3.793640e-02, 3.410290e+00, 5.625424e-01, 1.185290e+00, 2.472022e+00, 2.764814e-01, 1.331754e+00, 3.598647e+00, 6.917972e-01, 7.312377e-03, 2.578136e-01, 2.310528e+00, 4.996687e-01, 1.160765e+00, 7.681620e-01, 2.026617e+00, 1.359729e+00, 2.176806e+00, 1.738111e+00, 2.893874e+00, 1.38158…
2.000000e-01	1.524573e-01, 9.136326e-01, 1.223839e+00, 6.053686e-01, 1.518259e+00, 1.612581e+00, 2.974906e+00, 1.051821e+00, 3.179964e-02, 2.410417e+00, 4.812932e-01, 1.074350e+00, 1.188482e+00, 6.908668e-01, 9.923956e-01, 2.652212e+00, 3.886411e-01, 1.900360e-01, 1.494771e-01, 1.743475e+00, 4.861945e-01, 9.236348e-01, 9.148875e-01, 1.563861e+00, 1.367554e+00, 1.146432e+00, 1.123086e+00, 1.804407e+00, 1.00782…
4.000000e-01	1.055938e-01, 7.175713e-01, 9.225137e-01, 6.908536e-01, 1.336762e+00, 1.136026e+00, 1.901425e+00, 6.950231e-01, 1.931012e-02, 1.866582e+00, 3.604052e-01, 9.192418e-01, 1.347139e+00, 6.928799e-01, 9.540501e-01, 1.440134e+00, 2.628620e-01, 2.813826e-01, 1.000851e-01, 1.825911e+00, 5.259516e-01, 6.218382e-01, 8.416077e-01, 1.407703e+00, 9.624764e-01, 7.628119e-01, 8.378875e-01, 9.250368e-01, 1.10261…
6.000000e-01	5.370642e-02, 4.046192e-01, 6.318334e-01, 6.640016e-01, 1.365850e+00, 6.671976e-01, 1.525238e+00, 5.525464e-01, 1.559302e-02, 1.284477e+00, 3.314005e-01, 8.881691e-01, 9.449742e-01, 5.433402e-01, 1.121169e+00, 1.270448e+00, 1.570227e-01, 4.083576e-01, 4.970640e-02, 1.773599e+00, 6.317589e-01, 5.666707e-01, 7.932927e-01, 1.110227e+00, 9.794403e-01, 4.083261e-01, 5.998032e-01, 6.417780e-01, 9.31687…
8.000000e-01	3.685503e-02, 2.948578e-01, 5.498959e-01, 8.961390e-01, 1.147840e+00, 4.277332e-01, 1.077258e+00, 3.590297e-01, 1.128073e-02, 9.377507e-01, 3.117878e-01, 8.672875e-01, 8.505873e-01, 3.542244e-01, 8.880863e-01, 1.224349e+00, 1.071516e-01, 3.934443e-01, 4.460308e-02, 1.386571e+00, 6.340390e-01, 4.486264e-01, 5.695210e-01, 9.862196e-01, 1.016719e+00, 2.028231e-01, 4.581772e-01, 4.215086e-01, 9.59051…
1.000000e+00	2.154267e-02, 2.354862e-01, 5.298214e-01, 8.418852e-01, 1.204572e+00, 2.496089e-01, 9.640091e-01, 2.152059e-01, 7.293454e-03, 9.916261e-01, 3.740021e-01, 7.310310e-01, 6.555965e-01, 3.097798e-01, 9.711218e-01, 1.646844e+00, 6.641097e-02, 3.847364e-01, 2.786400e-02, 1.438592e+00, 6.221081e-01, 4.708561e-01, 3.814761e-01, 7.574809e-01, 8.333726e-01, 1.426831e-01, 2.887939e-01, 5.055849e-01, 9.22128…
1.200000e+00	1.758769e-02, 1.265896e-01, 3.033032e-01, 9.029318e-01, 1.123866e+00, 1.862729e-01, 7.071478e-01, 2.186576e-01, 5.247035e-03, 9.199277e-01, 4.796530e-01, 5.638142e-01, 4.989456e-01, 2.944750e-01, 1.201996e+00, 1.651201e+00, 5.165194e-02, 4.737132e-01, 2.070498e-02, 1.374074e+00, 8.041859e-01, 5.097765e-01, 2.811580e-01, 9.720376e-01, 9.256930e-01, 8.196775e-02, 1.947514e-01, 4.219284e-01, 1.00482…
1.400000e+00	1.961438e-02, 8.348529e-02, 3.666664e-01, 1.143724e+00, 1.189099e+00, 1.246384e-01, 5.174334e-01, 1.287375e-01, 3.154611e-03, 9.518437e-01, 6.755690e-01, 5.179045e-01, 5.330422e-01, 2.175900e-01, 1.062857e+00, 1.671692e+00, 3.085282e-02, 4.477160e-01, 1.267802e-02, 1.396633e+00, 6.539829e-01, 4.020087e-01, 2.130186e-01, 8.780898e-01, 8.733058e-01, 6.921016e-02, 1.443565e-01, 3.859197e-01, 8.99525…
1.600000e+00	4.051905e-02, 5.207943e-02, 3.999202e-01, 1.209640e+00, 1.024783e+00, 9.290825e-02, 3.867107e-01, 1.288203e-01, 2.578793e-03, 7.912116e-01, 9.351724e-01, 4.601222e-01, 3.552249e-01, 1.834860e-01, 1.067735e+00, 1.576618e+00, 1.829490e-02, 5.316443e-01, 8.542382e-03, 1.595953e+00, 7.568357e-01, 5.443848e-01, 1.419087e-01, 8.470663e-01, 7.463402e-01, 7.323321e-02, 1.052717e-01, 4.024520e-01, 1.06347…
1.800000e+00	1.079141e-01, 3.446286e-02, 4.254569e-01, 1.080536e+00, 1.318525e+00, 7.305212e-02, 2.699024e-01, 8.135000e-02, 1.536302e-03, 1.027037e+00, 8.357092e-01, 3.653468e-01, 4.048242e-01, 1.247012e-01, 1.115458e+00, 1.340283e+00, 1.748115e-02, 4.943420e-01, 6.322322e-03, 1.206234e+00, 7.312642e-01, 5.419520e-01, 1.036013e-01, 6.321002e-01, 7.420905e-01, 6.698111e-02, 8.030084e-02, 3.554386e-01, 9.90912…
2.000000e+00	2.195440e-01, 2.594489e-02, 4.174349e-01, 1.193535e+00, 1.034803e+00, 8.474691e-02, 2.542082e-01, 6.929952e-02, 1.420571e-03, 9.185328e-01, 9.007412e-01, 4.673793e-01, 3.615211e-01, 1.113573e-01, 1.078835e+00, 1.917838e+00, 8.865045e-03, 5.056533e-01, 5.316201e-03, 1.431281e+00, 8.564962e-01, 5.957639e-01, 8.153129e-02, 5.094779e-01, 7.234534e-01, 6.542116e-02, 5.729866e-02, 3.362104e-01, 1.21052…
0.000000e+00	2.183886e+00, 2.332988e+00, 3.134365e+00, 1.407878e+00, 2.208948e+00, 2.532084e+00, 6.062742e-01, 1.926451e+00, 1.227843e+00, 1.873180e+00, 6.886086e-01, 1.570597e+00, 2.074349e+00, 2.544040e+00, 1.924125e+00, 3.815999e-01, 2.377751e+00, 1.669825e+00, 7.498278e-01, 2.780176e+00, 8.442989e-01, 2.586644e+00, 3.297257e+00, 2.180795e+00, 1.663063e+00, 1.602608e-01, 2.528275e+00, 2.217724e+00, 2.53170…
2.000000e-01	1.418193e+00, 1.480080e+00, 1.853126e+00, 1.162303e+00, 1.628992e+00, 1.866170e+00, 7.441537e-01, 1.293589e+00, 9.352915e-01, 2.355164e+00, 1.130545e+00, 1.419709e+00, 1.552299e+00, 2.282090e+00, 1.153900e+00, 2.735538e-01, 1.692985e+00, 1.528570e+00, 6.361679e-01, 2.027331e+00, 6.194550e-01, 1.796502e+00, 2.479881e+00, 1.217322e+00, 1.910032e+00, 1.236745e-01, 2.034707e+00, 1.190245e+00, 1.64973…
4.000000e-01	9.897349e-01, 1.000284e+00, 1.440220e+00, 7.115110e-01, 1.250414e+00, 1.529252e+00, 7.597598e-01, 1.233238e+00, 6.581637e-01, 2.131700e+00, 1.044597e+00, 1.382191e+00, 1.138297e+00, 1.678483e+00, 7.595183e-01, 5.681592e-01, 1.364470e+00, 1.142426e+00, 6.434948e-01, 1.748584e+00, 3.828177e-01, 1.219797e+00, 1.859036e+00, 8.543021e-01, 1.358748e+00, 7.382511e-02, 1.390734e+00, 6.086960e-01, 1.62040…
6.000000e-01	9.749217e-01, 5.156131e-01, 1.307923e+00, 6.705013e-01, 1.045543e+00, 1.180318e+00, 6.089990e-01, 9.353275e-01, 5.037529e-01, 1.520937e+00, 8.014832e-01, 1.090224e+00, 9.696794e-01, 1.343236e+00, 1.034933e+00, 8.382744e-01, 7.497374e-01, 8.640453e-01, 4.833924e-01, 1.382193e+00, 3.281797e-01, 8.239749e-01, 1.889101e+00, 7.499842e-01, 1.164484e+00, 3.828829e-02, 1.076093e+00, 3.680686e-01, 1.24109…
8.000000e-01	6.936745e-01, 4.343519e-01, 7.988566e-01, 8.240024e-01, 1.012980e+00, 9.545213e-01, 4.363419e-01, 7.306469e-01, 3.357950e-01, 1.456641e+00, 5.650587e-01, 1.283669e+00, 8.336731e-01, 1.261085e+00, 9.973823e-01, 1.215662e+00, 4.832549e-01, 6.064305e-01, 3.525999e-01, 1.063552e+00, 2.668035e-01, 5.389346e-01, 1.595780e+00, 7.768636e-01, 9.263098e-01, 2.387310e-02, 7.209419e-01, 2.978875e-01, 1.14959…
1.000000e+00	3.764170e-01, 2.872526e-01, 6.389211e-01, 9.522672e-01, 1.141859e+00, 7.255057e-01, 2.818676e-01, 5.120149e-01, 1.773102e-01, 1.411835e+00, 5.964593e-01, 1.149102e+00, 7.779312e-01, 9.189411e-01, 1.197081e+00, 1.489369e+00, 3.523913e-01, 5.065729e-01, 2.329453e-01, 9.476718e-01, 2.345739e-01, 4.087620e-01, 1.129036e+00, 7.026307e-01, 1.053457e+00, 1.307582e-02, 5.478943e-01, 2.683439e-01, 1.21818…
1.200000e+00	2.768005e-01, 2.060492e-01, 5.764522e-01, 9.783781e-01, 1.065406e+00, 6.574454e-01, 2.563199e-01, 3.377967e-01, 1.687823e-01, 1.273586e+00, 7.526531e-01, 9.993977e-01, 5.847912e-01, 6.437275e-01, 1.067818e+00, 1.394883e+00, 2.339847e-01, 3.995510e-01, 1.292826e-01, 8.703488e-01, 2.876422e-01, 3.395675e-01, 9.145066e-01, 8.226655e-01, 1.086843e+00, 9.325402e-03, 3.748765e-01, 3.478557e-01, 1.13415…
1.400000e+00	1.680619e-01, 1.461982e-01, 5.017707e-01, 1.101237e+00, 9.635259e-01, 4.599298e-01, 2.031217e-01, 2.628177e-01, 1.006507e-01, 1.390804e+00, 8.584664e-01, 8.553354e-01, 5.049219e-01, 5.929785e-01, 9.543854e-01, 1.829977e+00, 1.512512e-01, 3.958860e-01, 7.845761e-02, 1.067141e+00, 4.259030e-01, 4.226778e-01, 5.063065e-01, 8.040237e-01, 9.627035e-01, 5.687361e-03, 2.613003e-01, 3.500242e-01, 9.93732…
1.600000e+00	1.469374e-01, 8.991864e-02, 4.502063e-01, 8.996449e-01, 1.069498e+00, 3.228910e-01, 1.720576e-01, 1.731904e-01, 8.783829e-02, 1.377611e+00, 9.030991e-01, 6.961754e-01, 5.785408e-01, 4.840106e-01, 1.220571e+00, 1.583762e+00, 7.652138e-02, 2.932523e-01, 6.573549e-02, 9.548678e-01, 4.562136e-01, 4.173719e-01, 3.938070e-01, 9.522204e-01, 7.901141e-01, 4.424645e-03, 1.944362e-01, 3.485053e-01, 1.00509…
1.800000e+00	1.817388e-01, 5.363282e-02, 3.576347e-01, 1.054448e+00, 1.113152e+00, 2.321252e-01, 1.428825e-01, 1.349304e-01, 5.960920e-02, 1.294555e+00, 1.007505e+00, 5.359290e-01, 3.991914e-01, 3.783806e-01, 1.083940e+00, 1.716459e+00, 5.778679e-02, 3.776929e-01, 3.192272e-02, 9.967214e-01, 5.481297e-01, 4.907053e-01, 2.999123e-01, 6.776934e-01, 8.179961e-01, 4.113503e-03, 1.080116e-01, 3.130985e-01, 1.12094…
2.000000e+00	2.221296e-01, 4.072850e-02, 3.703761e-01, 1.152679e+00, 1.232004e+00, 2.383761e-01, 1.190970e-01, 6.991639e-02, 4.460056e-02, 1.258048e+00, 1.164961e+00, 5.112486e-01, 3.862758e-01, 2.983774e-01, 1.142267e+00, 1.399501e+00, 4.204426e-02, 3.849374e-01, 2.398174e-02, 1.010874e+00, 4.720298e-01, 4.350276e-01, 2.095601e-01, 4.101621e-01, 7.882912e-01, 6.505360e-03, 9.507207e-02, 3.586640e-01, 9.71293…
0.000000e+00	3.233240e+00, 1.651719e+00, 1.848450e+00, 2.595196e+00, 1.166486e+00, 1.363007e-01, 2.172884e+00, 1.428012e+00, 2.905686e-01, 2.174723e+00, 1.536546e+00, 2.265499e-02, 1.327722e+00, 1.278073e+00, 1.684458e+00, 3.163968e+00, 5.830309e-01, 1.366645e-02, 1.099521e+00, 1.872863e+00, 2.345365e+00, 2.437271e+00, 5.007425e-01, 1.700615e+00, 1.171185e+00, 2.630978e+00, 4.444582e-01, 1.743943e+00, 1.63426…
2.000000e-01	2.300956e+00, 8.396913e-01, 1.287912e+00, 1.615856e+00, 1.308935e+00, 2.828382e-01, 2.121991e+00, 8.470821e-01, 2.076694e-01, 1.767153e+00, 1.714300e+00, 3.144996e-01, 6.706000e-01, 1.554918e+00, 1.345297e+00, 2.038471e+00, 4.631553e-01, 2.035558e-01, 7.010059e-01, 1.670705e+00, 2.124662e+00, 2.061531e+00, 3.914139e-01, 1.040785e+00, 8.229730e-01, 1.574588e+00, 7.596889e-01, 9.743768e-01, 1.96916…
4.000000e-01	1.635136e+00, 6.552387e-01, 1.191069e+00, 1.011225e+00, 1.260375e+00, 3.809991e-01, 1.506096e+00, 5.468176e-01, 1.265460e-01, 1.096022e+00, 1.654346e+00, 5.480334e-01, 6.303523e-01, 1.656734e+00, 1.173656e+00, 1.374586e+00, 3.624373e-01, 3.016954e-01, 4.262949e-01, 1.763229e+00, 2.008363e+00, 1.667932e+00, 2.357797e-01, 6.323692e-01, 8.236317e-01, 1.477628e+00, 6.009390e-01, 5.099346e-01, 2.60418…
6.000000e-01	1.264090e+00, 4.360519e-01, 9.567177e-01, 8.580341e-01, 1.258865e+00, 5.369747e-01, 1.409157e+00, 4.444780e-01, 8.845752e-02, 9.826318e-01, 1.426010e+00, 5.508903e-01, 4.374475e-01, 1.864339e+00, 9.512188e-01, 1.954749e+00, 2.374334e-01, 3.622031e-01, 2.825367e-01, 1.314377e+00, 2.079469e+00, 1.095930e+00, 2.019921e-01, 5.475100e-01, 1.103374e+00, 9.254541e-01, 4.081065e-01, 3.760034e-01, 3.77913…
8.000000e-01	1.108322e+00, 2.615447e-01, 9.201141e-01, 8.124964e-01, 1.002800e+00, 6.318493e-01, 1.237799e+00, 2.747715e-01, 6.745663e-02, 9.276965e-01, 1.345945e+00, 5.542751e-01, 3.956472e-01, 2.038039e+00, 1.040652e+00, 1.764227e+00, 1.477490e-01, 5.003433e-01, 2.143584e-01, 1.367163e+00, 1.584338e+00, 9.566003e-01, 1.258318e-01, 3.661020e-01, 9.978367e-01, 9.285097e-01, 2.491875e-01, 3.074699e-01, 5.04566…
1.000000e+00	1.023704e+00, 1.842294e-01, 6.644823e-01, 9.484923e-01, 1.046815e+00, 4.456525e-01, 8.667011e-01, 1.928777e-01, 5.096411e-02, 7.720875e-01, 1.312752e+00, 5.693337e-01, 3.474276e-01, 1.553572e+00, 1.136900e+00, 1.756973e+00, 8.841759e-02, 4.707713e-01, 1.142992e-01, 1.442918e+00, 1.451836e+00, 6.763980e-01, 1.184528e-01, 2.124451e-01, 8.117534e-01, 9.637948e-01, 1.855222e-01, 3.360231e-01, 5.28213…
1.200000e+00	1.064060e+00, 1.175897e-01, 4.858153e-01, 8.447070e-01, 1.094317e+00, 4.671786e-01, 5.560781e-01, 1.464673e-01, 4.244359e-02, 9.737477e-01, 1.404532e+00, 6.088658e-01, 3.595964e-01, 1.307512e+00, 9.540363e-01, 1.710751e+00, 6.477875e-02, 4.049566e-01, 6.916232e-02, 1.449346e+00, 1.642528e+00, 6.691832e-01, 7.127872e-02, 1.523406e-01, 1.059748e+00, 7.997524e-01, 1.265124e-01, 3.131996e-01, 6.07257…
1.400000e+00	1.060347e+00, 9.096693e-02, 4.862970e-01, 1.082231e+00, 1.289715e+00, 4.001076e-01, 4.946906e-01, 8.451586e-02, 2.610279e-02, 6.315180e-01, 1.353536e+00, 6.348038e-01, 3.439229e-01, 1.162335e+00, 9.745808e-01, 1.618154e+00, 4.157529e-02, 3.204955e-01, 5.049680e-02, 1.339543e+00, 1.754725e+00, 6.811265e-01, 5.882497e-02, 1.159135e-01, 8.258717e-01, 9.915424e-01, 1.119258e-01, 3.305994e-01, 6.37413…
1.600000e+00	9.771703e-01, 5.555863e-02, 4.794999e-01, 1.236369e+00, 1.146029e+00, 4.445390e-01, 4.493940e-01, 6.623622e-02, 1.678850e-02, 9.750667e-01, 1.432997e+00, 5.344986e-01, 3.286759e-01, 9.925996e-01, 1.042098e+00, 2.018314e+00, 2.887940e-02, 5.085102e-01, 3.255645e-02, 1.471228e+00, 1.180232e+00, 5.566110e-01, 3.895244e-02, 7.013945e-02, 8.656338e-01, 8.889576e-01, 7.952565e-02, 4.172460e-01, 7.98268…
1.800000e+00	9.939022e-01, 3.779198e-02, 4.233597e-01, 1.001999e+00, 1.063270e+00, 3.295274e-01, 3.198146e-01, 4.400424e-02, 9.628608e-03, 9.073517e-01, 1.428859e+00, 5.843377e-01, 3.590649e-01, 1.045724e+00, 1.175689e+00, 2.012485e+00, 2.026180e-02, 5.763092e-01, 2.124637e-02, 1.144716e+00, 1.430003e+00, 5.736620e-01, 3.185898e-02, 6.501997e-02, 9.300045e-01, 8.380487e-01, 6.431836e-02, 3.381772e-01, 8.08785…
2.000000e+00	9.162639e-01, 2.709079e-02, 3.709398e-01, 1.070203e+00, 1.052096e+00, 3.206612e-01, 2.419736e-01, 3.207853e-02, 7.704843e-03, 9.746773e-01, 1.476412e+00, 5.054081e-01, 2.935141e-01, 9.030795e-01, 1.253799e+00, 1.775700e+00, 1.486722e-02, 4.903961e-01, 1.550138e-02, 1.433772e+00, 1.298421e+00, 4.753846e-01, 2.575416e-02, 3.898862e-02, 7.933861e-01, 9.004252e-01, 4.017902e-02, 3.804693e-01, 7.31192…
0.000000e+00	1.053103e+00, 1.081299e+00, 1.986881e+00, 2.058279e+00, 2.925776e+00, 1.035801e+00, 1.661237e+00, 2.106001e+00, 2.029573e+00, 1.483272e+00, 1.917813e+00, 1.277550e+00, 1.829146e+00, 1.226193e+00, 3.278366e+00, 2.665308e+00, 1.007047e+00, 2.686311e+00, 2.755485e+00, 1.534504e+00, 1.215582e-01, 1.228472e+00, 3.180185e-01, 1.979048e+00, 3.314961e+00, 2.301296e+00, 3.022842e+00, 1.741488e+00, 2.13117…
2.000000e-01	5.412072e-01, 1.006766e+00, 1.465378e+00, 2.068534e+00, 2.194786e+00, 6.770180e-01, 1.978054e+00, 1.242390e+00, 1.499133e+00, 9.543734e-01, 2.266826e+00, 1.300056e+00, 9.484797e-01, 1.430494e+00, 1.580342e+00, 1.595436e+00, 1.091514e+00, 1.848791e+00, 1.636594e+00, 1.476510e+00, 7.725377e-02, 6.561153e-01, 3.974637e-01, 1.195349e+00, 2.281075e+00, 1.308530e+00, 1.968593e+00, 9.145161e-01, 1.83662…
4.000000e-01	8.406827e-01, 1.158620e+00, 1.225647e+00, 1.763196e+00, 1.444396e+00, 4.923981e-01, 1.708859e+00, 7.284823e-01, 9.782111e-01, 7.242194e-01, 1.833985e+00, 1.175227e+00, 7.997602e-01, 1.589229e+00, 1.378929e+00, 1.083904e+00, 9.507332e-01, 1.136197e+00, 1.262703e+00, 1.388214e+00, 6.241224e-02, 4.060976e-01, 3.348695e-01, 8.010200e-01, 2.246366e+00, 7.750315e-01, 1.276558e+00, 4.607677e-01, 1.44761…
6.000000e-01	9.460134e-01, 1.078090e+00, 1.246478e+00, 1.792435e+00, 1.259633e+00, 5.363674e-01, 1.706349e+00, 6.196850e-01, 8.043078e-01, 5.233290e-01, 2.148339e+00, 1.316020e+00, 6.828268e-01, 1.263771e+00, 8.598461e-01, 1.061423e+00, 6.737733e-01, 1.140897e+00, 9.575030e-01, 9.856493e-01, 1.532884e-01, 3.231097e-01, 2.384677e-01, 5.849609e-01, 2.338791e+00, 4.848324e-01, 1.122284e+00, 3.053638e-01, 1.04834…
8.000000e-01	9.152277e-01, 1.182953e+00, 8.256342e-01, 1.312297e+00, 1.328221e+00, 4.545052e-01, 1.163595e+00, 3.685417e-01, 7.376422e-01, 4.959226e-01, 2.136657e+00, 1.497422e+00, 6.376665e-01, 9.625818e-01, 5.676962e-01, 1.442671e+00, 4.751889e-01, 7.953322e-01, 5.797611e-01, 7.587301e-01, 1.967828e-01, 2.252762e-01, 1.554126e-01, 3.103355e-01, 1.862639e+00, 2.554443e-01, 7.896304e-01, 2.482127e-01, 1.13141…
1.000000e+00	9.164279e-01, 9.212373e-01, 9.298345e-01, 1.325737e+00, 1.482647e+00, 5.627626e-01, 8.891684e-01, 2.583899e-01, 5.317152e-01, 4.176195e-01, 2.162068e+00, 1.371408e+00, 9.028548e-01, 7.609417e-01, 4.976550e-01, 1.477631e+00, 3.133225e-01, 5.111593e-01, 2.779451e-01, 7.731845e-01, 3.423832e-01, 1.372671e-01, 1.341329e-01, 2.421922e-01, 1.417298e+00, 1.438392e-01, 6.155344e-01, 2.646592e-01, 1.06559…
1.200000e+00	1.033240e+00, 1.009002e+00, 9.432937e-01, 1.192013e+00, 1.150353e+00, 5.587384e-01, 7.992922e-01, 1.811773e-01, 4.983962e-01, 5.685321e-01, 1.988577e+00, 1.186035e+00, 8.852646e-01, 6.409704e-01, 5.220864e-01, 1.608341e+00, 2.495956e-01, 3.379859e-01, 2.452649e-01, 5.583209e-01, 4.145242e-01, 1.226292e-01, 1.058411e-01, 1.600180e-01, 9.348935e-01, 9.731788e-02, 4.083156e-01, 3.148089e-01, 9.68781…
1.400000e+00	1.145531e+00, 8.615704e-01, 7.904375e-01, 1.165379e+00, 1.257249e+00, 5.545182e-01, 6.801804e-01, 1.153256e-01, 4.459071e-01, 6.059267e-01, 2.181851e+00, 1.269671e+00, 1.086506e+00, 4.956922e-01, 6.815275e-01, 1.696376e+00, 1.745504e-01, 2.280134e-01, 1.626638e-01, 4.858831e-01, 5.140203e-01, 1.061340e-01, 6.399038e-02, 1.171844e-01, 8.774425e-01, 5.897213e-02, 2.468888e-01, 3.135783e-01, 8.19734…
1.600000e+00	8.786840e-01, 8.615835e-01, 6.951981e-01, 1.038855e+00, 1.172527e+00, 5.591244e-01, 5.606561e-01, 6.732889e-02, 4.823283e-01, 7.339527e-01, 1.806121e+00, 9.511796e-01, 8.916014e-01, 3.306187e-01, 6.977368e-01, 2.076201e+00, 8.669051e-02, 1.264244e-01, 9.513809e-02, 4.838588e-01, 5.968778e-01, 1.473400e-01, 6.519303e-02, 7.553203e-02, 8.427468e-01, 3.137996e-02, 2.058862e-01, 3.391849e-01, 8.49831…
1.800000e+00	8.636456e-01, 5.771263e-01, 5.233243e-01, 1.052765e+00, 1.298971e+00, 5.772492e-01, 3.681452e-01, 5.493464e-02, 4.551958e-01, 9.145491e-01, 1.815852e+00, 7.440060e-01, 8.066109e-01, 3.148278e-01, 9.040024e-01, 1.776254e+00, 5.891918e-02, 1.063327e-01, 5.446017e-02, 5.764186e-01, 6.849823e-01, 1.938754e-01, 5.080693e-02, 3.440143e-02, 6.759235e-01, 2.833096e-02, 1.535036e-01, 3.214915e-01, 9.97602…
2.000000e+00	1.112107e+00, 3.528002e-01, 5.452689e-01, 9.503033e-01, 1.122670e+00, 7.111224e-01, 2.855792e-01, 3.854878e-02, 3.548572e-01, 9.741172e-01, 1.786167e+00, 5.431162e-01, 7.648778e-01, 2.372390e-01, 1.082619e+00, 1.678495e+00, 4.838211e-02, 1.098431e-01, 3.747492e-02, 6.927008e-01, 6.567319e-01, 2.767885e-01, 4.471770e-02, 2.562839e-02, 5.781991e-01, 3.004940e-02, 1.335063e-01, 3.678816e-01, 9.16831…
0.000000e+00	1.980731e+00, 1.715762e+00, 1.045151e+00, 8.986552e-01, 1.360002e+00, 7.587683e-01, 1.161686e-01, 3.013591e+00, 3.384362e-01, 1.249500e+00, 1.470978e+00, 3.127849e+00, 2.681122e+00, 6.452718e-01, 9.738246e-01, 1.798114e+00, 1.576930e+00, 8.866007e-01, 1.430822e+00, 2.101565e+00, 1.512528e+00, 7.171235e-01, 2.659399e+00, 1.187090e+00, 1.589287e+00, 1.062169e+00, 1.374937e+00, 8.419917e-01, 2.24035…
2.000000e-01	1.648775e+00, 1.485125e+00, 8.684438e-01, 1.010111e+00, 1.028625e+00, 7.643443e-01, 1.226437e-01, 1.706778e+00, 2.539015e-01, 1.187391e+00, 1.624935e+00, 2.119184e+00, 1.952995e+00, 8.717827e-01, 6.526158e-01, 1.670345e+00, 1.297588e+00, 7.192917e-01, 9.953006e-01, 1.633224e+00, 1.260073e+00, 5.367324e-01, 1.944254e+00, 7.829896e-01, 1.544800e+00, 9.894945e-01, 1.131196e+00, 5.610236e-01, 2.01395…
4.000000e-01	1.521227e+00, 1.022195e+00, 7.154663e-01, 9.932667e-01, 1.011862e+00, 5.900910e-01, 9.603181e-02, 1.058727e+00, 1.845921e-01, 1.070124e+00, 1.559371e+00, 2.021563e+00, 1.306701e+00, 7.604937e-01, 5.036415e-01, 2.248496e+00, 7.304234e-01, 7.030185e-01, 7.165642e-01, 1.583909e+00, 8.473392e-01, 3.098670e-01, 1.201342e+00, 6.129228e-01, 1.356728e+00, 6.053391e-01, 8.702528e-01, 4.011457e-01, 1.17059…
6.000000e-01	1.410930e+00, 6.514867e-01, 6.736807e-01, 1.037763e+00, 6.766151e-01, 7.046752e-01, 9.169178e-02, 6.500137e-01, 1.262252e-01, 1.051824e+00, 1.779060e+00, 1.658257e+00, 1.178206e+00, 5.792813e-01, 5.877001e-01, 1.973519e+00, 5.296539e-01, 5.235427e-01, 5.239160e-01, 1.078558e+00, 4.795007e-01, 2.288313e-01, 9.461284e-01, 2.914237e-01, 9.557406e-01, 4.834145e-01, 7.430366e-01, 3.385088e-01, 1.13028…
8.000000e-01	1.236944e+00, 5.489730e-01, 6.566395e-01, 1.253012e+00, 8.605370e-01, 6.093923e-01, 8.454020e-02, 3.596515e-01, 1.032679e-01, 1.288958e+00, 1.429672e+00, 1.227632e+00, 1.192474e+00, 5.169200e-01, 8.818815e-01, 1.813042e+00, 3.369754e-01, 4.713045e-01, 3.553377e-01, 9.590461e-01, 4.456028e-01, 1.632351e-01, 7.316243e-01, 2.479049e-01, 8.604723e-01, 2.064329e-01, 4.652417e-01, 3.941597e-01, 1.20218…
1.000000e+00	1.325375e+00, 3.300472e-01, 5.086449e-01, 8.222102e-01, 9.249683e-01, 6.618201e-01, 8.016874e-02, 2.765882e-01, 9.932597e-02, 1.070884e+00, 1.500459e+00, 9.959047e-01, 9.875055e-01, 3.964215e-01, 8.105171e-01, 2.010146e+00, 3.090496e-01, 3.769267e-01, 1.859530e-01, 8.054617e-01, 5.004521e-01, 1.506761e-01, 5.564653e-01, 1.467116e-01, 8.143490e-01, 1.529575e-01, 3.472925e-01, 3.739024e-01, 1.12576…
1.200000e+00	1.130378e+00, 2.475388e-01, 4.920299e-01, 8.634329e-01, 9.521553e-01, 6.846111e-01, 5.685014e-02, 1.855478e-01, 7.042100e-02, 1.103207e+00, 1.308704e+00, 7.181794e-01, 7.246408e-01, 3.330492e-01, 1.005883e+00, 1.665805e+00, 1.868771e-01, 2.665956e-01, 1.566539e-01, 9.366220e-01, 5.055077e-01, 2.138434e-01, 2.804723e-01, 1.163209e-01, 7.406743e-01, 9.208996e-02, 2.528335e-01, 3.677863e-01, 1.08904…
1.400000e+00	1.224058e+00, 1.627232e-01, 3.860002e-01, 8.770510e-01, 1.055904e+00, 6.001533e-01, 5.126343e-02, 1.395017e-01, 4.370336e-02, 1.284851e+00, 1.218323e+00, 5.814835e-01, 7.514199e-01, 1.925754e-01, 9.079075e-01, 1.866151e+00, 1.004175e-01, 2.255481e-01, 8.418090e-02, 9.691728e-01, 4.807028e-01, 3.381298e-01, 2.441398e-01, 9.656994e-02, 6.640824e-01, 5.594963e-02, 1.767932e-01, 2.894815e-01, 1.01659…
1.600000e+00	1.126650e+00, 9.461631e-02, 4.332931e-01, 9.510505e-01, 1.115708e+00, 6.065012e-01, 4.169232e-02, 6.801995e-02, 4.156977e-02, 1.084209e+00, 1.229127e+00, 3.951690e-01, 6.130188e-01, 2.174442e-01, 1.167605e+00, 2.045776e+00, 6.133749e-02, 2.593875e-01, 7.032719e-02, 1.001095e+00, 6.620849e-01, 2.897376e-01, 1.752817e-01, 8.356477e-02, 5.990081e-01, 3.669378e-02, 1.229640e-01, 3.586873e-01, 1.03036…
1.800000e+00	5.582133e-01, 8.125935e-02, 3.414546e-01, 9.877544e-01, 1.168004e+00, 6.786977e-01, 3.545936e-02, 7.718973e-02, 3.126498e-02, 1.045612e+00, 1.071433e+00, 3.106278e-01, 4.988547e-01, 1.476783e-01, 1.145698e+00, 2.005830e+00, 4.957606e-02, 2.790539e-01, 4.477248e-02, 1.197747e+00, 6.401602e-01, 4.778786e-01, 1.733062e-01, 6.795749e-02, 5.919647e-01, 3.035712e-02, 1.015018e-01, 4.099932e-01, 9.40546…
2.000000e+00	8.125371e-01, 5.187561e-02, 3.733702e-01, 1.104203e+00, 1.295919e+00, 6.344398e-01, 2.985571e-02, 4.755025e-02, 2.729803e-02, 9.232842e-01, 9.949804e-01, 2.855278e-01, 4.458441e-01, 1.354443e-01, 1.084320e+00, 1.734276e+00, 3.461886e-02, 2.912464e-01, 2.639566e-02, 1.363504e+00, 6.649730e-01, 4.804495e-01, 1.117149e-01, 8.868197e-02, 7.393846e-01, 3.031306e-02, 7.153642e-02, 3.421273e-01, 1.00797…
0.000000e+00	2.545136e+00, 1.088624e+00, 1.674219e+00, 2.944596e+00, 6.131550e-01, 2.611878e+00, 2.824457e+00, 2.742032e+00, 2.300006e+00, 2.131485e+00, 1.625208e+00, 6.050356e-01, 2.607352e+00, 6.315421e-01, 2.358982e+00, 1.505788e+00, 1.329838e+00, 2.279524e+00, 6.741443e-01, 9.178867e-01, 1.683696e+00, 8.656832e-01, 3.585887e-01, 1.048710e+00, 1.812803e-01, 2.117118e+00, 3.158400e+00, 1.142809e+00, 7.85318…
2.000000e-01	1.436115e+00, 1.252558e+00, 1.677649e+00, 1.817593e+00, 4.607765e-01, 1.743651e+00, 3.043778e+00, 1.836330e+00, 1.596013e+00, 1.808128e+00, 1.626046e+00, 4.924375e-01, 1.454277e+00, 8.879033e-01, 1.457867e+00, 1.271432e+00, 1.128637e+00, 1.746812e+00, 6.214858e-01, 9.224923e-01, 1.739522e+00, 7.600986e-01, 6.505254e-01, 6.532575e-01, 3.305993e-01, 1.634288e+00, 1.970585e+00, 5.295577e-01, 6.06755…
4.000000e-01	1.228338e+00, 1.196008e+00, 1.244823e+00, 1.141611e+00, 6.539010e-01, 1.414073e+00, 1.910632e+00, 1.752318e+00, 9.607695e-01, 1.193939e+00, 1.535123e+00, 3.260151e-01, 1.055290e+00, 1.305205e+00, 1.025573e+00, 7.585379e-01, 6.604992e-01, 1.057876e+00, 4.772311e-01, 1.281281e+00, 1.392007e+00, 6.449440e-01, 8.770869e-01, 5.594107e-01, 4.772906e-01, 1.122031e+00, 1.151433e+00, 3.718267e-01, 3.55140…
6.000000e-01	1.170646e+00, 1.191103e+00, 8.332061e-01, 6.614703e-01, 7.786292e-01, 9.420321e-01, 1.862518e+00, 1.222130e+00, 8.012214e-01, 8.993818e-01, 1.440615e+00, 2.544319e-01, 9.129780e-01, 1.312428e+00, 6.363403e-01, 7.536775e-01, 5.209627e-01, 6.751191e-01, 3.167959e-01, 1.020307e+00, 1.374984e+00, 5.957687e-01, 9.757119e-01, 2.739841e-01, 4.924933e-01, 1.142539e+00, 8.702572e-01, 2.495373e-01, 2.77244…
8.000000e-01	1.108166e+00, 9.113648e-01, 6.509862e-01, 4.533754e-01, 8.519861e-01, 8.564889e-01, 1.356435e+00, 1.711263e+00, 5.341967e-01, 7.242826e-01, 1.015840e+00, 1.949456e-01, 1.021775e+00, 1.353881e+00, 4.979886e-01, 9.356688e-01, 2.885828e-01, 6.769725e-01, 1.982027e-01, 1.347378e+00, 1.629609e+00, 5.485007e-01, 7.884830e-01, 2.693668e-01, 3.155331e-01, 8.765995e-01, 7.679147e-01, 2.951816e-01, 3.35807…
1.000000e+00	1.163067e+00, 5.754173e-01, 3.920326e-01, 4.657131e-01, 9.641261e-01, 6.695788e-01, 9.611455e-01, 1.182659e+00, 3.587773e-01, 7.617387e-01, 9.191559e-01, 1.416100e-01, 1.074291e+00, 1.380068e+00, 6.299875e-01, 1.453647e+00, 1.889063e-01, 6.372353e-01, 1.257842e-01, 1.158893e+00, 1.547423e+00, 5.919467e-01, 4.928642e-01, 3.507313e-01, 2.604769e-01, 9.321836e-01, 4.776065e-01, 3.133649e-01, 4.38690…
1.200000e+00	8.416367e-01, 6.980774e-01, 2.667635e-01, 4.401098e-01, 1.128203e+00, 5.787253e-01, 6.714974e-01, 1.109158e+00, 2.545294e-01, 8.688816e-01, 7.404017e-01, 9.074456e-02, 9.832529e-01, 1.054049e+00, 8.069599e-01, 1.321105e+00, 1.141737e-01, 6.621411e-01, 9.404535e-02, 1.266478e+00, 1.413379e+00, 5.946151e-01, 3.599564e-01, 4.725719e-01, 2.500711e-01, 9.507650e-01, 3.144881e-01, 3.473529e-01, 4.47873…
1.400000e+00	6.239492e-01, 8.258381e-01, 1.892892e-01, 4.838822e-01, 8.186477e-01, 4.137246e-01, 5.546599e-01, 1.328007e+00, 1.780327e-01, 8.071892e-01, 5.863992e-01, 7.218338e-02, 8.602935e-01, 1.157415e+00, 9.285209e-01, 1.824557e+00, 9.041521e-02, 3.897295e-01, 6.203688e-02, 1.365109e+00, 1.264716e+00, 5.194318e-01, 2.233547e-01, 6.565366e-01, 3.535425e-01, 9.691493e-01, 2.121714e-01, 4.202314e-01, 6.17357…
1.600000e+00	3.355850e-01, 8.249780e-01, 1.495517e-01, 5.859385e-01, 9.791131e-01, 2.655224e-01, 3.836152e-01, 8.101160e-01, 1.422773e-01, 8.924857e-01, 3.554421e-01, 6.818616e-02, 8.797877e-01, 1.120887e+00, 7.448258e-01, 1.543631e+00, 5.297301e-02, 4.600742e-01, 3.652577e-02, 1.402107e+00, 1.267875e+00, 5.695115e-01, 1.645060e-01, 7.549717e-01, 3.355230e-01, 9.404176e-01, 2.121940e-01, 3.484374e-01, 7.12520…
1.800000e+00	1.977352e-01, 7.613396e-01, 1.673238e-01, 5.817961e-01, 9.418468e-01, 1.852855e-01, 3.028653e-01, 6.580429e-01, 7.419079e-02, 8.899008e-01, 3.292013e-01, 6.196662e-02, 8.141750e-01, 9.110930e-01, 9.391453e-01, 1.862640e+00, 3.224783e-02, 4.180091e-01, 2.784292e-02, 1.413740e+00, 1.385581e+00, 5.200549e-01, 1.347682e-01, 8.125331e-01, 3.681432e-01, 8.486536e-01, 1.594470e-01, 3.544081e-01, 9.47196…
2.000000e+00	1.248531e-01, 6.877977e-01, 1.402593e-01, 7.260356e-01, 9.676431e-01, 8.866450e-02, 2.682188e-01, 5.702371e-01, 6.467829e-02, 1.115645e+00, 3.459258e-01, 4.565532e-02, 7.446630e-01, 9.395762e-01, 8.510400e-01, 1.760801e+00, 2.763335e-02, 5.186582e-01, 1.540750e-02, 1.472466e+00, 1.062181e+00, 5.362999e-01, 9.809851e-02, 9.401022e-01, 3.069501e-01, 9.527184e-01, 1.737512e-01, 3.848727e-01, 7.62527…
0.000000e+00	2.711342e+00, 2.726613e+00, 1.897244e+00, 2.134006e+00, 1.996854e+00, 1.530888e+00, 9.500675e-01, 7.825469e-01, 7.014712e-01, 9.264720e-01, 1.249660e+00, 2.311629e+00, 2.101038e+00, 3.277918e+00, 2.050974e+00, 2.652306e+00, 3.017075e+00, 2.888841e-01, 5.222715e-02, 1.360440e-01, 1.575322e+00, 1.937337e+00, 1.585391e+00, 1.673145e-01, 8.357398e-02, 1.159922e+00, 1.312357e+00, 2.756929e+00, 2.38467…
2.000000e-01	1.574421e+00, 2.481358e+00, 1.449678e+00, 1.450623e+00, 1.222441e+00, 1.102616e+00, 8.732669e-01, 5.671935e-01, 7.825851e-01, 9.556802e-01, 1.392012e+00, 1.651059e+00, 1.227798e+00, 2.950527e+00, 1.313677e+00, 2.051855e+00, 1.927780e+00, 1.322446e-01, 2.721753e-01, 1.181601e-01, 9.478651e-01, 1.494819e+00, 1.620356e+00, 9.762547e-02, 3.166508e-01, 1.081829e+00, 1.455929e+00, 1.342786e+00, 1.79507…
4.000000e-01	1.357734e+00, 2.168815e+00, 1.048343e+00, 9.203575e-01, 1.096438e+00, 7.818752e-01, 9.100032e-01, 3.795298e-01, 8.411820e-01, 6.989946e-01, 1.456651e+00, 1.163036e+00, 8.908169e-01, 2.393430e+00, 8.327621e-01, 1.314566e+00, 1.340671e+00, 1.114858e-01, 3.119479e-01, 1.088073e-01, 7.113038e-01, 8.759287e-01, 1.345440e+00, 6.522377e-02, 3.917038e-01, 6.910299e-01, 1.426540e+00, 8.216296e-01, 1.16510…
6.000000e-01	1.103100e+00, 1.494700e+00, 8.446170e-01, 5.904096e-01, 9.765573e-01, 7.462965e-01, 8.208332e-01, 2.202776e-01, 1.009859e+00, 5.596643e-01, 1.133232e+00, 7.665956e-01, 9.115200e-01, 1.430601e+00, 5.025186e-01, 1.449032e+00, 7.550407e-01, 6.094417e-02, 2.903271e-01, 2.583795e-01, 6.453996e-01, 8.743103e-01, 1.006567e+00, 7.755369e-02, 3.333915e-01, 3.430089e-01, 1.055948e+00, 5.816899e-01, 9.33053…
8.000000e-01	1.262738e+00, 1.019383e+00, 5.228290e-01, 4.616679e-01, 9.789011e-01, 7.616867e-01, 6.384063e-01, 1.592040e-01, 9.599260e-01, 8.822253e-01, 7.591711e-01, 6.442107e-01, 9.510705e-01, 1.364198e+00, 4.246149e-01, 1.794470e+00, 4.792473e-01, 4.689006e-02, 1.875867e-01, 2.929321e-01, 6.949914e-01, 6.759012e-01, 8.253052e-01, 1.864572e-01, 2.748460e-01, 3.341352e-01, 7.887883e-01, 4.619456e-01, 9.51924…
1.000000e+00	1.159011e+00, 6.044703e-01, 3.420985e-01, 3.280540e-01, 1.224135e+00, 8.228872e-01, 4.970797e-01, 1.157343e-01, 7.657460e-01, 8.224655e-01, 8.239297e-01, 3.607658e-01, 1.160029e+00, 1.163925e+00, 5.870332e-01, 2.069595e+00, 3.055121e-01, 5.530033e-02, 1.326699e-01, 6.889438e-01, 7.621094e-01, 5.563724e-01, 5.282390e-01, 4.720600e-01, 2.569382e-01, 2.097566e-01, 4.945578e-01, 4.311306e-01, 8.19118…
1.200000e+00	7.554770e-01, 4.280980e-01, 2.797223e-01, 3.966288e-01, 9.282987e-01, 4.831172e-01, 3.966402e-01, 8.991082e-02, 6.191455e-01, 1.027911e+00, 6.598504e-01, 2.772354e-01, 9.927070e-01, 8.025587e-01, 7.814865e-01, 2.200209e+00, 1.777438e-01, 6.399514e-02, 8.167605e-02, 8.655657e-01, 7.005722e-01, 6.895037e-01, 3.362085e-01, 6.229261e-01, 2.224990e-01, 1.952245e-01, 4.012402e-01, 3.975730e-01, 8.49148…
1.400000e+00	5.469164e-01, 2.731238e-01, 2.104367e-01, 4.281799e-01, 1.010213e+00, 6.888027e-01, 2.987177e-01, 7.649188e-02, 4.509253e-01, 9.227295e-01, 4.633259e-01, 2.140829e-01, 8.173938e-01, 6.458860e-01, 9.493520e-01, 1.572329e+00, 1.359437e-01, 9.456567e-02, 4.848033e-02, 8.885094e-01, 8.206092e-01, 5.367268e-01, 3.166118e-01, 5.460818e-01, 2.190049e-01, 1.853273e-01, 2.688106e-01, 3.382513e-01, 8.32970…
1.600000e+00	3.097942e-01, 1.721454e-01, 1.336790e-01, 5.355964e-01, 1.173214e+00, 3.897483e-01, 2.328128e-01, 7.763433e-02, 2.667072e-01, 1.088975e+00, 3.747384e-01, 1.549146e-01, 7.506088e-01, 5.873645e-01, 9.197186e-01, 1.717022e+00, 7.464406e-02, 1.549020e-01, 3.484158e-02, 9.321931e-01, 8.848694e-01, 5.742734e-01, 2.140835e-01, 6.949431e-01, 2.782360e-01, 1.767056e-01, 1.845648e-01, 3.547640e-01, 9.07035…
1.800000e+00	1.678520e-01, 1.329822e-01, 1.283937e-01, 6.945312e-01, 1.126318e+00, 2.840265e-01, 1.776460e-01, 9.635399e-02, 2.290925e-01, 1.059614e+00, 2.446416e-01, 1.346693e-01, 6.602748e-01, 5.096314e-01, 1.049987e+00, 1.756444e+00, 5.460511e-02, 1.972293e-01, 2.451478e-02, 1.080005e+00, 8.256707e-01, 4.965564e-01, 1.634640e-01, 8.995879e-01, 3.085350e-01, 1.810103e-01, 1.406225e-01, 3.517859e-01, 9.00199…
2.000000e+00	1.196595e-01, 8.702165e-02, 1.157565e-01, 6.004108e-01, 1.068397e+00, 2.255506e-01, 1.536069e-01, 8.161396e-02, 1.502686e-01, 1.108996e+00, 2.565163e-01, 8.802264e-02, 5.766417e-01, 3.713808e-01, 9.956838e-01, 1.612176e+00, 3.640759e-02, 3.490184e-01, 1.532199e-02, 1.229456e+00, 7.548641e-01, 6.306569e-01, 1.220284e-01, 9.074859e-01, 3.839241e-01, 1.862817e-01, 9.439253e-02, 3.043088e-01, 8.08530…
0.000000e+00	2.388552e+00, 3.046628e+00, 5.680176e-01, 1.764263e+00, 2.416368e+00, 5.983060e-01, 5.157238e-01, 1.362989e+00, 1.583476e+00, 3.019830e+00, 9.227492e-01, 3.756117e-01, 1.868291e+00, 1.639556e+00, 7.496243e-01, 1.938722e+00, 4.939837e-01, 2.530057e+00, 1.951034e+00, 8.617962e-01, 1.593786e+00, 1.853907e+00, 1.789772e+00, 8.051646e-01, 1.053683e-01, 2.852633e+00, 8.766852e-02, 5.924582e-01, 1.96270…
2.000000e-01	2.196330e+00, 1.843203e+00, 5.555613e-01, 1.029441e+00, 2.311178e+00, 6.572087e-01, 6.010525e-01, 1.174122e+00, 1.406900e+00, 2.295906e+00, 1.219614e+00, 3.304734e-01, 2.030204e+00, 1.471347e+00, 4.550019e-01, 2.152564e+00, 6.909587e-01, 1.581970e+00, 1.676289e+00, 8.936159e-01, 1.048817e+00, 1.352701e+00, 1.209153e+00, 5.686166e-01, 1.031384e-01, 1.851717e+00, 4.755094e-01, 5.179336e-01, 1.12743…
4.000000e-01	1.954185e+00, 1.941600e+00, 4.932528e-01, 8.138646e-01, 1.833308e+00, 5.938560e-01, 5.252535e-01, 5.950570e-01, 1.091498e+00, 1.773674e+00, 9.977594e-01, 2.247972e-01, 1.294311e+00, 1.709002e+00, 3.011629e-01, 1.784889e+00, 5.432148e-01, 9.278287e-01, 1.015697e+00, 1.112485e+00, 9.155547e-01, 1.082050e+00, 9.880411e-01, 3.675865e-01, 9.865990e-02, 1.320040e+00, 6.024280e-01, 4.123374e-01, 9.71165…
6.000000e-01	1.615336e+00, 1.160630e+00, 3.759638e-01, 5.165513e-01, 1.608168e+00, 6.020590e-01, 3.375854e-01, 3.589169e-01, 1.094736e+00, 1.850007e+00, 8.820336e-01, 1.423159e-01, 1.618528e+00, 1.654853e+00, 1.876419e-01, 1.801563e+00, 4.561487e-01, 9.424312e-01, 6.984620e-01, 1.254999e+00, 1.117314e+00, 8.400499e-01, 6.589000e-01, 2.667945e-01, 7.801473e-02, 8.224264e-01, 5.107222e-01, 3.770778e-01, 6.92690…
8.000000e-01	1.184737e+00, 9.319889e-01, 2.404912e-01, 4.958056e-01, 1.516725e+00, 6.176373e-01, 2.947306e-01, 3.554444e-01, 6.104994e-01, 1.659011e+00, 6.343542e-01, 1.125356e-01, 1.265291e+00, 1.562045e+00, 4.126802e-01, 2.222385e+00, 3.147609e-01, 7.308071e-01, 4.306448e-01, 1.276355e+00, 1.360497e+00, 7.398846e-01, 4.038374e-01, 2.009537e-01, 6.446620e-02, 8.554855e-01, 3.583960e-01, 4.204110e-01, 4.96243…
1.000000e+00	1.179958e+00, 5.831056e-01, 1.797681e-01, 3.570829e-01, 1.333363e+00, 5.979473e-01, 1.689628e-01, 2.634709e-01, 4.692853e-01, 1.635284e+00, 5.030869e-01, 6.689846e-02, 1.110032e+00, 1.385917e+00, 5.773944e-01, 1.932191e+00, 1.912429e-01, 6.533300e-01, 2.792944e-01, 1.058374e+00, 1.123707e+00, 6.344573e-01, 3.061022e-01, 2.887379e-01, 6.702338e-02, 7.781835e-01, 2.865317e-01, 3.886177e-01, 6.85656…
1.200000e+00	7.348275e-01, 3.905202e-01, 1.346109e-01, 3.476607e-01, 9.493236e-01, 4.706764e-01, 1.390958e-01, 1.933549e-01, 3.502434e-01, 1.502848e+00, 4.052465e-01, 4.994332e-02, 1.200097e+00, 1.096710e+00, 7.205021e-01, 1.912736e+00, 1.387349e-01, 6.327203e-01, 1.827116e-01, 1.358234e+00, 1.075034e+00, 5.312247e-01, 2.524840e-01, 4.766920e-01, 7.077576e-02, 8.697093e-01, 2.183217e-01, 3.362430e-01, 7.74489…
1.400000e+00	4.523152e-01, 2.556349e-01, 9.400431e-02, 4.125525e-01, 1.543815e+00, 3.164900e-01, 1.131439e-01, 1.683771e-01, 1.803538e-01, 1.110870e+00, 2.844518e-01, 4.591105e-02, 8.034892e-01, 9.839753e-01, 9.536340e-01, 1.847479e+00, 8.431732e-02, 5.872467e-01, 9.084512e-02, 1.234724e+00, 1.319807e+00, 5.828062e-01, 1.973565e-01, 6.068307e-01, 1.181847e-01, 8.607978e-01, 1.221978e-01, 3.323579e-01, 7.36396…
1.600000e+00	2.351649e-01, 1.561180e-01, 7.244026e-02, 4.524108e-01, 1.244483e+00, 2.453933e-01, 9.296289e-02, 1.169409e-01, 1.660315e-01, 1.162244e+00, 2.070802e-01, 2.888944e-02, 8.249507e-01, 7.219661e-01, 1.026131e+00, 2.288117e+00, 6.496136e-02, 4.997483e-01, 5.793649e-02, 1.139053e+00, 1.043721e+00, 4.019224e-01, 1.366510e-01, 8.126842e-01, 1.736977e-01, 7.275088e-01, 9.672183e-02, 3.805568e-01, 8.26984…
1.800000e+00	1.778104e-01, 1.192890e-01, 5.657511e-02, 6.119333e-01, 1.238547e+00, 1.261165e-01, 6.046603e-02, 1.048277e-01, 1.101496e-01, 1.220812e+00, 1.781421e-01, 2.652099e-02, 7.243955e-01, 6.474195e-01, 1.062089e+00, 1.791867e+00, 4.056435e-02, 4.734135e-01, 4.240810e-02, 1.403832e+00, 1.144335e+00, 5.736951e-01, 9.820322e-02, 8.975566e-01, 2.971801e-01, 6.097852e-01, 7.147297e-02, 3.491587e-01, 8.62514…
2.000000e+00	9.413980e-02, 9.403687e-02, 7.203317e-02, 6.812885e-01, 1.268007e+00, 8.567373e-02, 4.985830e-02, 8.784604e-02, 7.167309e-02, 1.284023e+00, 1.426630e-01, 3.147592e-02, 5.634294e-01, 5.092331e-01, 1.013674e+00, 2.054624e+00, 2.623839e-02, 5.070854e-01, 3.263159e-02, 1.296653e+00, 1.002171e+00, 6.368199e-01, 6.915345e-02, 7.089942e-01, 3.433730e-01, 6.134259e-01, 4.580377e-02, 3.793378e-01, 9.00645…
0.000000e+00	1.274934e+00, 2.506658e+00, 7.461520e-01, 2.405654e+00, 6.807237e-01, 1.503720e+00, 1.669151e+00, 1.512945e+00, 9.644964e-01, 3.334893e+00, 1.700917e+00, 2.942176e+00, 1.037501e+00, 2.066484e+00, 7.129467e-01, 2.463739e+00, 1.331317e+00, 1.292006e+00, 3.059520e+00, 2.620163e+00, 2.723836e+00, 3.149004e+00, 1.407604e+00, 9.350131e-01, 2.358716e+00, 1.736826e+00, 6.021979e-01, 1.399062e+00, 1.17969…
2.000000e-01	1.460471e+00, 2.100205e+00, 7.034119e-01, 1.946193e+00, 8.446328e-01, 8.162421e-01, 1.905227e+00, 7.954161e-01, 5.559016e-01, 2.361675e+00, 2.037526e+00, 2.361146e+00, 1.011790e+00, 2.482669e+00, 4.759915e-01, 1.792006e+00, 1.077748e+00, 9.539216e-01, 1.984584e+00, 1.913536e+00, 2.191963e+00, 1.775860e+00, 1.531279e+00, 6.844820e-01, 2.098309e+00, 1.387505e+00, 8.130422e-01, 9.785582e-01, 8.85745…
4.000000e-01	1.274886e+00, 1.272048e+00, 6.359216e-01, 2.029796e+00, 7.855787e-01, 6.532449e-01, 1.744937e+00, 5.283069e-01, 4.569307e-01, 1.676846e+00, 2.103815e+00, 1.946630e+00, 1.029075e+00, 2.248054e+00, 2.697053e-01, 1.398727e+00, 9.523813e-01, 9.366498e-01, 1.357966e+00, 1.931805e+00, 1.513968e+00, 1.367731e+00, 9.600370e-01, 4.654875e-01, 1.648406e+00, 1.418606e+00, 8.831604e-01, 7.509291e-01, 6.23415…
6.000000e-01	1.200074e+00, 7.987831e-01, 5.079411e-01, 1.696425e+00, 9.777381e-01, 3.999775e-01, 1.776059e+00, 3.883268e-01, 4.580832e-01, 1.200614e+00, 1.869005e+00, 1.531560e+00, 1.074050e+00, 2.196040e+00, 4.129957e-01, 1.053879e+00, 8.742239e-01, 6.796310e-01, 7.687269e-01, 1.304008e+00, 1.394545e+00, 1.012222e+00, 6.132651e-01, 3.233387e-01, 1.127406e+00, 1.191181e+00, 6.248406e-01, 5.110880e-01, 4.14092…
8.000000e-01	1.085824e+00, 5.563905e-01, 5.459951e-01, 1.309572e+00, 1.024874e+00, 4.787392e-01, 1.507752e+00, 2.755637e-01, 2.635366e-01, 9.612737e-01, 1.911681e+00, 1.420982e+00, 1.107711e+00, 2.202677e+00, 6.054429e-01, 9.393090e-01, 6.240522e-01, 5.577436e-01, 7.189419e-01, 1.156526e+00, 1.666592e+00, 4.798498e-01, 4.661861e-01, 1.822487e-01, 9.155733e-01, 1.038328e+00, 3.532896e-01, 3.963693e-01, 2.67329…
1.000000e+00	1.027842e+00, 3.391567e-01, 6.949832e-01, 1.361916e+00, 1.009932e+00, 4.869077e-01, 1.447323e+00, 1.730261e-01, 2.129894e-01, 7.098439e-01, 2.168235e+00, 1.332462e+00, 9.893788e-01, 1.511540e+00, 7.073892e-01, 1.113655e+00, 3.634565e-01, 4.606039e-01, 4.266289e-01, 8.988951e-01, 1.988979e+00, 3.906961e-01, 2.995787e-01, 1.050608e-01, 7.912331e-01, 9.251358e-01, 3.018481e-01, 3.632422e-01, 2.70067…
1.200000e+00	1.138784e+00, 2.642676e-01, 6.474432e-01, 1.291365e+00, 1.041235e+00, 5.020144e-01, 1.046024e+00, 1.837593e-01, 1.908402e-01, 6.818803e-01, 1.983920e+00, 8.022795e-01, 7.286365e-01, 1.428182e+00, 8.585533e-01, 1.223658e+00, 2.537934e-01, 3.307602e-01, 3.448309e-01, 7.459594e-01, 1.287055e+00, 3.307165e-01, 2.846640e-01, 8.575221e-02, 7.579424e-01, 8.439723e-01, 1.953364e-01, 3.484034e-01, 3.31624…
1.400000e+00	1.111980e+00, 1.760642e-01, 5.904001e-01, 1.125982e+00, 1.125432e+00, 5.416524e-01, 7.747647e-01, 1.410114e-01, 1.699127e-01, 5.461045e-01, 1.827498e+00, 7.288244e-01, 7.812378e-01, 1.447634e+00, 9.700779e-01, 1.241453e+00, 2.132510e-01, 2.584353e-01, 1.988908e-01, 9.387144e-01, 1.384969e+00, 4.626567e-01, 1.811098e-01, 4.233144e-02, 5.355134e-01, 7.990569e-01, 1.317664e-01, 3.791290e-01, 4.32008…
1.600000e+00	1.065746e+00, 9.580075e-02, 4.569472e-01, 8.881990e-01, 1.074839e+00, 4.751922e-01, 5.755575e-01, 1.283124e-01, 1.057032e-01, 7.033512e-01, 1.643912e+00, 6.182345e-01, 7.329756e-01, 1.203913e+00, 9.572754e-01, 1.478383e+00, 1.197884e-01, 2.483510e-01, 1.063909e-01, 9.703407e-01, 1.612872e+00, 3.623216e-01, 1.508889e-01, 2.769878e-02, 7.050753e-01, 8.355593e-01, 1.039185e-01, 4.178069e-01, 5.45759…
1.800000e+00	1.147765e+00, 7.136866e-02, 3.926546e-01, 1.211137e+00, 1.110948e+00, 4.405251e-01, 5.276586e-01, 9.999618e-02, 8.456884e-02, 8.079946e-01, 1.567452e+00, 5.382656e-01, 5.492143e-01, 1.033096e+00, 1.096411e+00, 1.689181e+00, 7.290328e-02, 2.595137e-01, 6.329558e-02, 1.085325e+00, 1.413184e+00, 4.544559e-01, 9.764372e-02, 2.414861e-02, 6.864171e-01, 8.300853e-01, 7.520271e-02, 3.441235e-01, 5.26865…
2.000000e+00	1.084381e+00, 4.925290e-02, 3.746866e-01, 1.069596e+00, 9.547101e-01, 4.570475e-01, 3.379171e-01, 1.159580e-01, 6.327624e-02, 8.381143e-01, 1.370618e+00, 2.719093e-01, 6.057777e-01, 8.923220e-01, 9.840564e-01, 1.843397e+00, 4.800055e-02, 2.678066e-01, 3.927024e-02, 1.178742e+00, 1.308482e+00, 4.923536e-01, 7.103658e-02, 1.647266e-02, 5.375445e-01, 7.631575e-01, 6.514760e-02, 3.483220e-01, 5.90673…
0.000000e+00	2.073560e+00, 1.404720e+00, 7.900940e-02, 2.780747e-01, 1.402409e+00, 2.986049e+00, 1.097636e-01, 7.212725e-01, 1.421279e+00, 3.271095e+00, 1.023371e+00, 2.058543e+00, 2.464804e+00, 1.757136e+00, 4.442130e-01, 1.704901e+00, 1.520566e+00, 1.155639e+00, 2.652231e+00, 1.480414e-02, 2.048011e+00, 2.574279e+00, 1.383206e+00, 2.540969e+00, 3.386550e+00, 5.384395e-01, 1.385437e+00, 2.463172e+00, 7.81563…
2.000000e-01	1.892457e+00, 1.179026e+00, 5.575164e-02, 7.251849e-01, 1.287380e+00, 1.861534e+00, 4.191082e-01, 6.299440e-01, 1.552775e+00, 2.312634e+00, 8.461782e-01, 1.705771e+00, 1.758945e+00, 1.420602e+00, 3.756829e-01, 1.329196e+00, 1.282538e+00, 5.713666e-01, 1.853406e+00, 1.117788e-02, 1.433875e+00, 1.649116e+00, 1.210131e+00, 1.480593e+00, 2.052446e+00, 8.240719e-01, 1.100425e+00, 1.879702e+00, 8.94604…
4.000000e-01	1.469558e+00, 9.605718e-01, 7.843275e-02, 7.862353e-01, 9.875971e-01, 1.808782e+00, 7.055842e-01, 4.000870e-01, 1.415642e+00, 1.928721e+00, 8.458790e-01, 1.998180e+00, 1.691344e+00, 1.165682e+00, 3.738085e-01, 1.262872e+00, 1.270592e+00, 5.262331e-01, 1.558880e+00, 8.484771e-03, 1.569279e+00, 9.347694e-01, 1.380897e+00, 1.215643e+00, 1.899417e+00, 7.283664e-01, 8.616393e-01, 9.194069e-01, 1.14313…
6.000000e-01	1.373077e+00, 8.281571e-01, 1.689420e-01, 9.008277e-01, 7.088148e-01, 1.158263e+00, 4.902676e-01, 2.120241e-01, 1.288604e+00, 1.904908e+00, 8.253754e-01, 1.774821e+00, 1.440729e+00, 8.824971e-01, 5.585375e-01, 1.544352e+00, 7.993309e-01, 3.913254e-01, 1.074840e+00, 8.392388e-03, 1.319572e+00, 7.863943e-01, 1.213410e+00, 9.793967e-01, 1.342122e+00, 7.890359e-01, 7.923778e-01, 8.235816e-01, 9.15137…
8.000000e-01	1.146274e+00, 7.120129e-01, 1.770895e-01, 1.072651e+00, 6.054960e-01, 1.204839e+00, 4.367001e-01, 1.362268e-01, 1.069508e+00, 1.515212e+00, 8.955044e-01, 1.616650e+00, 1.371256e+00, 8.250639e-01, 6.725560e-01, 1.608615e+00, 7.447078e-01, 2.113356e-01, 7.312593e-01, 7.038076e-03, 1.093394e+00, 3.416450e-01, 1.057494e+00, 1.245074e+00, 1.530113e+00, 8.480860e-01, 5.266800e-01, 5.655368e-01, 8.66412…
1.000000e+00	1.030838e+00, 7.265832e-01, 3.342241e-01, 1.187271e+00, 5.035643e-01, 8.016586e-01, 4.183276e-01, 1.073099e-01, 1.175278e+00, 1.151554e+00, 1.138296e+00, 1.625730e+00, 1.042343e+00, 6.193282e-01, 7.563622e-01, 1.643427e+00, 5.395432e-01, 1.327192e-01, 4.212999e-01, 9.887878e-03, 1.207013e+00, 4.285193e-01, 8.654816e-01, 1.068765e+00, 1.307986e+00, 6.715021e-01, 3.808725e-01, 5.001845e-01, 8.23758…
1.200000e+00	1.103523e+00, 8.482201e-01, 4.191962e-01, 1.225411e+00, 7.850395e-01, 7.961158e-01, 3.422629e-01, 6.191828e-02, 1.256365e+00, 1.127655e+00, 1.459787e+00, 1.230366e+00, 9.941160e-01, 5.200936e-01, 7.961550e-01, 1.996314e+00, 2.506853e-01, 7.555187e-02, 3.368813e-01, 2.893151e-02, 9.230065e-01, 1.945339e-01, 6.648171e-01, 9.018789e-01, 1.044314e+00, 7.100535e-01, 4.107830e-01, 3.928325e-01, 8.73963…
1.400000e+00	1.226593e+00, 1.063495e+00, 3.983759e-01, 1.298668e+00, 7.366310e-01, 6.135608e-01, 2.457891e-01, 4.335271e-02, 1.103996e+00, 1.290624e+00, 1.461800e+00, 1.047165e+00, 8.275535e-01, 4.849857e-01, 7.120262e-01, 1.858738e+00, 2.119097e-01, 5.176606e-02, 1.850179e-01, 7.556300e-02, 9.742501e-01, 2.168963e-01, 4.682637e-01, 5.191487e-01, 8.386495e-01, 5.318625e-01, 3.906698e-01, 3.966149e-01, 9.94697…
1.600000e+00	1.110731e+00, 9.802628e-01, 4.766741e-01, 1.131636e+00, 9.514390e-01, 7.322086e-01, 2.327892e-01, 3.327673e-02, 1.193694e+00, 1.305074e+00, 1.458690e+00, 8.405491e-01, 8.479349e-01, 3.661063e-01, 5.188243e-01, 1.857298e+00, 1.295851e-01, 3.417382e-02, 1.348886e-01, 2.706086e-01, 9.687162e-01, 2.555641e-01, 4.522652e-01, 3.193764e-01, 6.884265e-01, 4.822206e-01, 3.273487e-01, 4.041698e-01, 1.00930…
1.800000e+00	9.758131e-01, 9.892435e-01, 4.312031e-01, 1.181653e+00, 9.858002e-01, 7.431817e-01, 1.441362e-01, 1.876417e-02, 9.472913e-01, 1.267963e+00, 1.429751e+00, 6.078743e-01, 8.594940e-01, 2.927846e-01, 6.228356e-01, 1.873313e+00, 7.891511e-02, 3.633855e-02, 7.994068e-02, 4.580183e-01, 7.998654e-01, 3.561429e-01, 2.865344e-01, 2.463315e-01, 5.581059e-01, 4.171740e-01, 2.096421e-01, 3.185073e-01, 8.83690…
2.000000e+00	1.070341e+00, 6.303808e-01, 3.433940e-01, 9.518394e-01, 1.036653e+00, 5.016682e-01, 1.323808e-01, 1.891678e-02, 8.179615e-01, 1.060010e+00, 1.335590e+00, 5.256076e-01, 9.242773e-01, 2.670102e-01, 6.563544e-01, 1.831943e+00, 6.095682e-02, 3.937593e-02, 5.793923e-02, 5.579318e-01, 9.100612e-01, 3.852532e-01, 2.199071e-01, 1.536359e-01, 5.716504e-01, 3.119447e-01, 1.572417e-01, 3.493462e-01, 8.92194…
0.000000e+00	3.981654e-01, 5.076867e-01, 2.615045e+00, 3.194456e-01, 2.665414e+00, 1.597764e+00, 1.812712e+00, 3.137330e+00, 2.935074e-01, 2.687628e+00, 1.501170e+00, 2.893285e+00, 4.408553e-01, 3.132368e+00, 3.222437e-01, 2.124872e+00, 2.413354e+00, 5.791182e-01, 8.466029e-01, 1.510822e+00, 7.867258e-01, 2.545968e+00, 6.553952e-02, 1.269259e+00, 2.609681e+00, 6.429273e-01, 1.498371e+00, 2.257993e+00, 1.23349…
2.000000e-01	6.068037e-01, 8.774240e-01, 1.658283e+00, 6.222453e-01, 1.881873e+00, 9.761745e-01, 1.830835e+00, 2.069124e+00, 1.694112e-01, 1.715372e+00, 1.160597e+00, 2.251055e+00, 7.289498e-01, 2.405177e+00, 5.749188e-01, 1.992515e+00, 1.852401e+00, 4.596410e-01, 7.148919e-01, 1.186814e+00, 8.073241e-01, 1.614563e+00, 3.560551e-01, 9.298657e-01, 2.060724e+00, 3.735282e-01, 1.282025e+00, 1.217746e+00, 9.25090…
4.000000e-01	7.255875e-01, 1.101617e+00, 1.255974e+00, 9.277561e-01, 1.437343e+00, 7.999989e-01, 1.336718e+00, 1.247885e+00, 1.881709e-01, 1.207708e+00, 7.690739e-01, 2.034070e+00, 7.911088e-01, 2.092622e+00, 6.250558e-01, 1.303124e+00, 1.037129e+00, 4.379584e-01, 5.634614e-01, 7.868810e-01, 9.861586e-01, 1.457458e+00, 3.272214e-01, 6.015074e-01, 1.598138e+00, 2.945686e-01, 7.682017e-01, 6.927636e-01, 8.50832…
6.000000e-01	8.577460e-01, 1.229102e+00, 1.057460e+00, 9.631852e-01, 1.378912e+00, 6.876042e-01, 1.122784e+00, 9.050856e-01, 3.045125e-01, 1.063390e+00, 7.530764e-01, 1.618578e+00, 7.608229e-01, 1.754128e+00, 5.512341e-01, 1.377859e+00, 5.660654e-01, 2.994842e-01, 4.541019e-01, 7.105068e-01, 8.734232e-01, 8.782807e-01, 3.502099e-01, 3.806060e-01, 1.843937e+00, 2.779537e-01, 6.867046e-01, 3.687216e-01, 8.10845…
8.000000e-01	9.443734e-01, 1.263465e+00, 7.915327e-01, 1.226212e+00, 1.382086e+00, 6.523518e-01, 7.544591e-01, 6.043616e-01, 3.429011e-01, 9.888292e-01, 9.399962e-01, 1.793497e+00, 8.621490e-01, 1.241962e+00, 5.300249e-01, 1.334985e+00, 4.540276e-01, 2.235215e-01, 2.664069e-01, 5.035119e-01, 8.217035e-01, 5.266536e-01, 2.777246e-01, 2.660956e-01, 1.202365e+00, 2.583625e-01, 4.805175e-01, 3.896383e-01, 9.17310…
1.000000e+00	8.672674e-01, 1.108623e+00, 7.271908e-01, 1.085290e+00, 1.167103e+00, 5.931302e-01, 7.166119e-01, 3.566410e-01, 4.660480e-01, 9.832471e-01, 8.708800e-01, 1.333302e+00, 1.071999e+00, 1.082045e+00, 3.826796e-01, 1.945459e+00, 2.597270e-01, 1.459127e-01, 2.146331e-01, 4.729866e-01, 8.313638e-01, 3.181883e-01, 2.051732e-01, 2.589665e-01, 1.028757e+00, 2.802752e-01, 3.566605e-01, 3.837280e-01, 9.80781…
1.200000e+00	9.346342e-01, 1.317046e+00, 5.216835e-01, 1.015465e+00, 1.436706e+00, 6.792425e-01, 5.315938e-01, 2.377741e-01, 5.958078e-01, 1.082182e+00, 1.028886e+00, 9.158306e-01, 1.048650e+00, 8.659751e-01, 2.887085e-01, 1.637538e+00, 1.602842e-01, 9.933708e-02, 1.217479e-01, 3.960563e-01, 9.528545e-01, 2.718795e-01, 1.635225e-01, 1.789929e-01, 8.634634e-01, 2.439291e-01, 2.642703e-01, 3.347170e-01, 9.09754…
1.400000e+00	9.702191e-01, 1.407147e+00, 4.581378e-01, 1.020317e+00, 1.029705e+00, 6.392974e-01, 3.399079e-01, 1.584924e-01, 6.259446e-01, 1.038507e+00, 1.114452e+00, 8.146920e-01, 1.055111e+00, 6.137135e-01, 2.284948e-01, 1.754277e+00, 1.177415e-01, 6.469095e-02, 7.472157e-02, 4.231803e-01, 1.063420e+00, 2.936259e-01, 1.236400e-01, 1.140795e-01, 6.764892e-01, 3.103716e-01, 2.143631e-01, 3.575184e-01, 1.07353…
1.600000e+00	9.598537e-01, 1.183408e+00, 4.039682e-01, 1.001946e+00, 1.256130e+00, 6.025301e-01, 2.863068e-01, 1.026298e-01, 5.176394e-01, 1.121119e+00, 1.186167e+00, 7.000775e-01, 1.013641e+00, 5.766129e-01, 2.194369e-01, 1.854116e+00, 8.068736e-02, 5.532154e-02, 4.440794e-02, 6.319936e-01, 8.382392e-01, 3.717163e-01, 8.310654e-02, 1.008944e-01, 5.592404e-01, 2.359442e-01, 1.571651e-01, 3.025313e-01, 1.07653…
1.800000e+00	8.403944e-01, 9.038475e-01, 3.466906e-01, 8.129686e-01, 1.341997e+00, 4.776516e-01, 2.140719e-01, 7.123631e-02, 4.140388e-01, 1.041414e+00, 1.051032e+00, 5.149170e-01, 1.120480e+00, 4.467474e-01, 4.071247e-01, 1.868089e+00, 4.469242e-02, 6.046973e-02, 3.936903e-02, 8.171507e-01, 9.991592e-01, 4.057500e-01, 8.882717e-02, 1.042003e-01, 5.080509e-01, 2.363271e-01, 1.311387e-01, 3.526231e-01, 1.02016…
2.000000e+00	9.430138e-01, 5.396211e-01, 2.938741e-01, 7.862039e-01, 1.064600e+00, 5.562242e-01, 1.840737e-01, 5.294827e-02, 3.171387e-01, 1.340952e+00, 7.450584e-01, 4.202529e-01, 1.045883e+00, 3.225269e-01, 6.243683e-01, 2.110493e+00, 3.418699e-02, 9.941392e-02, 2.327570e-02, 9.250345e-01, 8.951820e-01, 4.793404e-01, 6.560689e-02, 2.121084e-01, 4.440648e-01, 2.447127e-01, 8.819706e-02, 3.458193e-01, 9.93606…
0.000000e+00	7.012513e-01, 2.473210e+00, 2.237191e+00, 9.081916e-01, 9.356638e-02, 1.730384e+00, 4.218714e-01, 7.861044e-01, 9.957669e-01, 1.640895e+00, 3.005429e+00, 2.652708e-01, 1.080732e+00, 1.913960e+00, 1.651999e+00, 2.261085e+00, 2.296287e+00, 1.471825e+00, 2.522260e+00, 9.665085e-01, 2.713390e+00, 5.260617e-01, 2.545806e+00, 2.723204e+00, 1.636300e+00, 1.307390e+00, 9.600892e-01, 2.269232e+00, 2.52607…
2.000000e-01	6.763385e-01, 2.061622e+00, 1.390948e+00, 7.096850e-01, 8.566245e-02, 1.410653e+00, 5.743904e-01, 4.231895e-01, 8.603778e-01, 1.497607e+00, 2.655307e+00, 5.871791e-01, 6.787530e-01, 2.156259e+00, 1.054455e+00, 1.990336e+00, 1.551157e+00, 9.135349e-01, 1.459174e+00, 1.227895e+00, 1.964545e+00, 6.088335e-01, 2.376686e+00, 2.136943e+00, 1.299801e+00, 1.177314e+00, 9.674765e-01, 1.162737e+00, 1.99095…
4.000000e-01	9.883361e-01, 1.221129e+00, 1.015809e+00, 6.838696e-01, 6.999871e-02, 1.006750e+00, 5.506862e-01, 3.262461e-01, 9.436292e-01, 1.805482e+00, 1.817818e+00, 7.669068e-01, 6.989553e-01, 1.485494e+00, 7.554286e-01, 2.251960e+00, 1.354928e+00, 7.847586e-01, 1.298209e+00, 1.102229e+00, 1.205283e+00, 4.689124e-01, 1.784581e+00, 1.317915e+00, 1.128313e+00, 9.126614e-01, 1.049518e+00, 6.975668e-01, 1.68916…
6.000000e-01	1.043623e+00, 8.630058e-01, 9.557822e-01, 9.148945e-01, 5.822272e-02, 6.663500e-01, 4.444427e-01, 1.798961e-01, 8.001527e-01, 1.539529e+00, 1.445824e+00, 9.307714e-01, 6.617611e-01, 1.728916e+00, 6.764725e-01, 2.155073e+00, 1.075176e+00, 6.835657e-01, 8.026540e-01, 1.117314e+00, 8.888030e-01, 4.592837e-01, 1.321858e+00, 1.042212e+00, 9.871755e-01, 6.100982e-01, 8.077776e-01, 4.396891e-01, 1.41806…
8.000000e-01	1.129458e+00, 5.472420e-01, 6.082703e-01, 8.502880e-01, 1.901886e-01, 7.567788e-01, 3.080540e-01, 1.271684e-01, 5.856523e-01, 1.561916e+00, 1.256125e+00, 7.361983e-01, 9.062479e-01, 1.238171e+00, 7.892422e-01, 2.076598e+00, 7.789731e-01, 4.877168e-01, 6.454062e-01, 1.124027e+00, 6.859133e-01, 4.421687e-01, 9.429048e-01, 9.733180e-01, 9.662694e-01, 4.738813e-01, 6.651377e-01, 4.176165e-01, 1.25920…
1.000000e+00	1.055869e+00, 3.729560e-01, 4.508119e-01, 8.676869e-01, 4.118118e-01, 6.631192e-01, 2.589360e-01, 8.534979e-02, 4.371265e-01, 1.377860e+00, 1.009447e+00, 7.729652e-01, 9.278361e-01, 1.114116e+00, 1.008340e+00, 1.925655e+00, 4.055879e-01, 3.585810e-01, 4.272924e-01, 1.043332e+00, 5.467003e-01, 5.010036e-01, 6.389358e-01, 8.945847e-01, 7.629400e-01, 3.083582e-01, 5.460717e-01, 3.632220e-01, 1.17627…
1.200000e+00	8.501598e-01, 2.328187e-01, 4.374432e-01, 1.008230e+00, 4.873387e-01, 6.042603e-01, 1.576413e-01, 5.073936e-02, 3.318940e-01, 1.150697e+00, 9.829706e-01, 6.139794e-01, 8.156030e-01, 9.324505e-01, 7.733401e-01, 1.972980e+00, 2.763407e-01, 4.067883e-01, 2.648481e-01, 1.012696e+00, 5.332929e-01, 4.746083e-01, 5.765846e-01, 8.549569e-01, 6.373198e-01, 1.843563e-01, 2.986565e-01, 3.822387e-01, 9.94970…
1.400000e+00	6.699343e-01, 1.413223e-01, 4.172490e-01, 1.072966e+00, 7.727798e-01, 6.162594e-01, 1.601611e-01, 3.626748e-02, 2.409553e-01, 1.198326e+00, 1.006252e+00, 4.873448e-01, 7.000745e-01, 7.413258e-01, 9.178928e-01, 1.913878e+00, 1.706127e-01, 3.874355e-01, 1.807278e-01, 1.153627e+00, 5.674877e-01, 5.185480e-01, 3.596348e-01, 9.064591e-01, 6.589628e-01, 1.024980e-01, 2.329884e-01, 4.007128e-01, 1.05368…
1.600000e+00	6.171607e-01, 1.054395e-01, 3.743123e-01, 1.058656e+00, 8.273466e-01, 6.003754e-01, 1.036450e-01, 2.732401e-02, 1.540042e-01, 1.086081e+00, 9.463219e-01, 4.145796e-01, 6.203446e-01, 5.493878e-01, 1.094521e+00, 1.878330e+00, 1.120113e-01, 4.325904e-01, 1.231770e-01, 1.248614e+00, 6.191276e-01, 5.420371e-01, 2.166968e-01, 7.416312e-01, 7.634574e-01, 6.657781e-02, 1.879032e-01, 3.221914e-01, 1.29398…
1.800000e+00	5.318775e-01, 7.135144e-02, 3.652301e-01, 9.886948e-01, 8.971111e-01, 5.093719e-01, 1.053188e-01, 2.612203e-02, 1.283269e-01, 1.304436e+00, 1.157381e+00, 2.974187e-01, 5.464154e-01, 4.908630e-01, 1.055671e+00, 2.018878e+00, 6.969951e-02, 5.385597e-01, 8.135061e-02, 1.349776e+00, 5.460838e-01, 5.282841e-01, 2.064570e-01, 8.042760e-01, 6.797444e-01, 4.735904e-02, 1.237570e-01, 3.568211e-01, 9.05645…
2.000000e+00	4.304165e-01, 4.699195e-02, 3.633689e-01, 1.024680e+00, 1.015226e+00, 5.175617e-01, 7.718891e-02, 1.849838e-02, 6.839304e-02, 1.202976e+00, 8.556526e-01, 3.229280e-01, 4.496165e-01, 3.561040e-01, 9.298439e-01, 1.848467e+00, 5.311878e-02, 4.364721e-01, 4.876909e-02, 1.142763e+00, 5.258706e-01, 4.242794e-01, 1.386868e-01, 8.128799e-01, 6.955372e-01, 3.228660e-02, 7.509218e-02, 3.856379e-01, 9.93047…
0.000000e+00	7.325333e-01, 1.297092e+00, 3.454835e-01, 2.801322e+00, 2.749118e+00, 6.372395e-01, 1.794983e+00, 2.661228e+00, 2.439546e-03, 1.049845e+00, 2.763743e+00, 6.575056e-01, 4.541406e-01, 1.575431e+00, 1.810916e+00, 1.269523e+00, 7.169661e-01, 1.700733e+00, 1.131758e+00, 3.027460e+00, 2.297114e+00, 3.516321e-01, 1.038251e+00, 3.316939e+00, 2.778857e+00, 2.447395e+00, 2.038833e+00, 1.912502e+00, 1.77380…
2.000000e-01	1.111011e+00, 1.429005e+00, 4.337113e-01, 2.007246e+00, 1.795050e+00, 4.204221e-01, 1.624649e+00, 1.857141e+00, 1.860508e-03, 9.673912e-01, 2.394327e+00, 7.672932e-01, 3.386566e-01, 1.784608e+00, 1.134982e+00, 9.977411e-01, 6.438229e-01, 1.269652e+00, 1.059088e+00, 2.820476e+00, 1.321513e+00, 4.042832e-01, 7.161275e-01, 1.970821e+00, 2.361003e+00, 1.755479e+00, 1.032059e+00, 1.293658e+00, 1.56697…
4.000000e-01	9.781494e-01, 1.360676e+00, 5.824218e-01, 1.449906e+00, 1.571731e+00, 2.840007e-01, 1.908642e+00, 1.264772e+00, 1.213260e-03, 7.707480e-01, 2.246275e+00, 1.228279e+00, 4.281510e-01, 1.915626e+00, 7.439781e-01, 7.589705e-01, 4.789418e-01, 9.995955e-01, 5.335896e-01, 2.128436e+00, 8.953034e-01, 3.979021e-01, 6.052976e-01, 1.395353e+00, 2.363995e+00, 1.387919e+00, 9.316298e-01, 7.681124e-01, 1.25907…
6.000000e-01	1.070651e+00, 1.358164e+00, 5.022855e-01, 1.544164e+00, 1.212789e+00, 2.217839e-01, 1.739383e+00, 1.287602e+00, 6.783896e-04, 4.990111e-01, 2.143765e+00, 1.224007e+00, 6.499612e-01, 1.872127e+00, 5.618833e-01, 5.963703e-01, 2.612273e-01, 8.399091e-01, 3.475203e-01, 1.686027e+00, 6.534749e-01, 2.862330e-01, 3.580827e-01, 6.271698e-01, 1.707024e+00, 9.204596e-01, 6.255297e-01, 5.655493e-01, 1.19923…
8.000000e-01	1.166015e+00, 1.210088e+00, 5.991236e-01, 1.264346e+00, 1.062558e+00, 3.761142e-01, 1.490375e+00, 1.298964e+00, 6.466261e-04, 4.279704e-01, 2.241012e+00, 1.174949e+00, 6.998012e-01, 1.252508e+00, 3.916064e-01, 4.352804e-01, 2.049716e-01, 8.072454e-01, 2.492252e-01, 1.580480e+00, 6.821136e-01, 2.340565e-01, 3.047475e-01, 3.991335e-01, 1.513328e+00, 4.530262e-01, 4.996942e-01, 4.371332e-01, 1.03331…
1.000000e+00	1.248485e+00, 1.169192e+00, 6.925167e-01, 1.421583e+00, 9.240984e-01, 4.663781e-01, 1.492160e+00, 1.410245e+00, 5.525495e-04, 2.548931e-01, 1.873758e+00, 1.117120e+00, 8.495844e-01, 1.295195e+00, 3.227745e-01, 5.255437e-01, 1.383787e-01, 5.525209e-01, 1.541753e-01, 1.216391e+00, 5.578798e-01, 1.855388e-01, 1.864639e-01, 3.271395e-01, 1.343049e+00, 3.442270e-01, 3.389540e-01, 3.528611e-01, 9.56619…
1.200000e+00	1.190080e+00, 1.253863e+00, 6.698241e-01, 1.325108e+00, 1.045206e+00, 5.922928e-01, 1.332505e+00, 1.092340e+00, 1.161736e-03, 2.302578e-01, 2.165733e+00, 1.099465e+00, 8.943650e-01, 8.765997e-01, 2.847792e-01, 8.279164e-01, 8.343724e-02, 4.117590e-01, 1.021482e-01, 1.239464e+00, 7.250544e-01, 1.541028e-01, 1.433740e-01, 2.426100e-01, 1.084633e+00, 1.912748e-01, 2.604627e-01, 3.434199e-01, 1.04954…
1.400000e+00	9.195434e-01, 1.424427e+00, 6.177559e-01, 1.202177e+00, 1.235837e+00, 5.711913e-01, 9.699260e-01, 9.276931e-01, 2.340471e-03, 3.086606e-01, 2.129905e+00, 9.242005e-01, 9.411531e-01, 7.338582e-01, 1.830997e-01, 9.272960e-01, 6.110900e-02, 3.653903e-01, 5.934638e-02, 9.944297e-01, 7.402791e-01, 1.718456e-01, 1.028580e-01, 1.467990e-01, 7.870959e-01, 1.486466e-01, 2.108341e-01, 3.673541e-01, 1.01036…
1.600000e+00	8.519216e-01, 1.253997e+00, 6.000314e-01, 1.160773e+00, 1.122650e+00, 5.558775e-01, 8.203444e-01, 8.380172e-01, 3.429796e-03, 4.117280e-01, 2.370447e+00, 7.471363e-01, 1.015128e+00, 6.533332e-01, 1.380239e-01, 1.286117e+00, 3.626193e-02, 3.736575e-01, 3.825604e-02, 1.156991e+00, 7.103133e-01, 2.703334e-01, 7.289911e-02, 9.776794e-02, 6.783609e-01, 1.189500e-01, 1.477651e-01, 3.765315e-01, 9.50299…
1.800000e+00	1.100646e+00, 9.393417e-01, 4.351893e-01, 9.071877e-01, 1.148245e+00, 5.164532e-01, 6.046513e-01, 5.019750e-01, 3.106921e-03, 6.105682e-01, 1.808421e+00, 5.049715e-01, 9.697450e-01, 4.945175e-01, 2.076716e-01, 1.378974e+00, 2.069456e-02, 4.403382e-01, 2.639318e-02, 1.114646e+00, 7.073331e-01, 3.595625e-01, 6.423922e-02, 5.143443e-02, 5.321263e-01, 6.719928e-02, 1.114509e-01, 3.920376e-01, 1.05116…
2.000000e+00	1.085317e+00, 7.309874e-01, 3.902447e-01, 8.205447e-01, 9.757453e-01, 5.685610e-01, 4.128291e-01, 4.212871e-01, 2.114406e-03, 6.980661e-01, 1.590680e+00, 3.823466e-01, 8.167981e-01, 4.007054e-01, 4.234292e-01, 1.633868e+00, 1.735911e-02, 3.950060e-01, 1.902341e-02, 1.151868e+00, 6.035762e-01, 3.696724e-01, 5.562970e-02, 4.321652e-02, 4.357769e-01, 7.714096e-02, 7.477313e-02, 4.085732e-01, 1.01106…
0.000000e+00	1.955710e+00, 5.630429e-01, 1.181575e+00, 1.256012e+00, 2.778833e+00, 2.921991e+00, 1.725348e+00, 1.091455e+00, 1.978921e+00, 2.947591e+00, 1.474033e+00, 3.291158e+00, 1.847884e+00, 2.372549e+00, 1.877012e+00, 8.135237e-01, 1.950536e+00, 1.144213e+00, 2.007691e+00, 2.200483e+00, 3.070831e-01, 2.186102e+00, 2.759075e+00, 1.206167e+00, 2.985218e+00, 5.871075e-01, 1.535925e+00, 5.597088e-01, 2.67758…
2.000000e-01	1.225615e+00, 4.390971e-01, 1.089124e+00, 1.230530e+00, 1.977744e+00, 2.151593e+00, 1.122766e+00, 7.496445e-01, 1.753604e+00, 2.258319e+00, 1.483352e+00, 2.353567e+00, 8.366419e-01, 2.012742e+00, 1.663600e+00, 1.023257e+00, 1.557657e+00, 8.543316e-01, 1.501534e+00, 2.140584e+00, 2.215261e-01, 1.304140e+00, 2.404000e+00, 9.664981e-01, 2.865724e+00, 2.416871e-01, 1.332090e+00, 4.212818e-01, 1.95653…
4.000000e-01	1.166417e+00, 2.799695e-01, 8.139087e-01, 1.218087e+00, 1.590563e+00, 1.451059e+00, 1.020752e+00, 4.525943e-01, 9.465902e-01, 1.693510e+00, 1.626756e+00, 2.003870e+00, 6.890180e-01, 1.426942e+00, 1.275593e+00, 1.189252e+00, 1.262196e+00, 7.866499e-01, 1.099596e+00, 1.440176e+00, 1.378963e-01, 9.837968e-01, 1.598193e+00, 6.991700e-01, 2.362572e+00, 1.703800e-01, 1.085268e+00, 3.911406e-01, 1.62203…
6.000000e-01	1.343401e+00, 2.282801e-01, 6.606825e-01, 1.318503e+00, 1.102254e+00, 1.205301e+00, 8.558823e-01, 2.984406e-01, 7.460091e-01, 1.200622e+00, 1.483226e+00, 1.690686e+00, 4.388176e-01, 1.065138e+00, 1.274818e+00, 1.518361e+00, 8.209905e-01, 5.989265e-01, 7.812336e-01, 1.122648e+00, 1.241315e-01, 7.518388e-01, 1.625602e+00, 4.188928e-01, 1.918484e+00, 1.153156e-01, 7.501535e-01, 2.629624e-01, 1.50093…
8.000000e-01	1.122548e+00, 1.445659e-01, 6.067127e-01, 1.377267e+00, 1.024372e+00, 1.122502e+00, 5.990243e-01, 2.066489e-01, 7.288610e-01, 1.433238e+00, 1.492814e+00, 1.731559e+00, 3.547566e-01, 8.836194e-01, 1.255511e+00, 1.398593e+00, 5.303014e-01, 4.536816e-01, 4.655426e-01, 9.304403e-01, 9.802579e-02, 4.510923e-01, 1.575028e+00, 3.611802e-01, 1.813344e+00, 7.482881e-02, 4.884057e-01, 3.279301e-01, 1.49560…
1.000000e+00	1.028653e+00, 9.074896e-02, 6.307963e-01, 1.343132e+00, 8.836902e-01, 7.363716e-01, 5.018231e-01, 1.231531e-01, 5.029545e-01, 1.516362e+00, 1.624105e+00, 1.769415e+00, 2.905131e-01, 6.611562e-01, 1.058633e+00, 1.642794e+00, 3.680957e-01, 3.832004e-01, 3.585258e-01, 7.252920e-01, 1.259172e-01, 2.659199e-01, 9.032555e-01, 1.932001e-01, 1.777650e+00, 4.250387e-02, 4.136059e-01, 3.568100e-01, 1.15258…
1.200000e+00	1.047853e+00, 5.166883e-02, 4.906107e-01, 1.103205e+00, 8.317680e-01, 7.494461e-01, 3.989854e-01, 8.925479e-02, 4.551163e-01, 1.211696e+00, 1.782261e+00, 1.907285e+00, 2.247597e-01, 7.069513e-01, 1.397450e+00, 2.042400e+00, 2.350652e-01, 2.429616e-01, 1.791437e-01, 5.435972e-01, 1.762954e-01, 2.058335e-01, 7.733717e-01, 1.017736e-01, 1.366689e+00, 2.198987e-02, 2.686455e-01, 3.615764e-01, 1.14056…
1.400000e+00	1.255757e+00, 4.537911e-02, 6.741545e-01, 1.460676e+00, 9.332053e-01, 6.233894e-01, 2.862533e-01, 5.614666e-02, 4.086803e-01, 1.237283e+00, 1.860952e+00, 1.624441e+00, 2.434262e-01, 5.228156e-01, 1.102811e+00, 1.600739e+00, 1.333484e-01, 2.094432e-01, 1.306967e-01, 4.679487e-01, 2.836904e-01, 1.440288e-01, 4.668554e-01, 6.589839e-02, 1.494717e+00, 1.342142e-02, 1.966197e-01, 4.032353e-01, 1.05643…
1.600000e+00	1.024853e+00, 5.521004e-02, 5.986087e-01, 1.334906e+00, 7.714747e-01, 7.363257e-01, 2.989754e-01, 3.714811e-02, 4.061022e-01, 1.271879e+00, 1.655766e+00, 1.129795e+00, 2.732506e-01, 4.298714e-01, 8.673009e-01, 1.880816e+00, 8.359649e-02, 1.559156e-01, 1.007830e-01, 3.637452e-01, 4.029078e-01, 8.683466e-02, 4.422354e-01, 5.541037e-02, 1.505404e+00, 1.038234e-02, 1.322828e-01, 3.559709e-01, 9.10237…
1.800000e+00	1.182797e+00, 8.871246e-02, 6.393990e-01, 1.062488e+00, 1.081455e+00, 6.803305e-01, 2.263424e-01, 2.770022e-02, 6.175626e-01, 1.345856e+00, 1.981651e+00, 1.503660e+00, 2.762333e-01, 3.199985e-01, 1.238201e+00, 1.881903e+00, 6.354370e-02, 6.351491e-02, 5.242685e-02, 3.314968e-01, 4.243617e-01, 7.839331e-02, 3.270817e-01, 3.525977e-02, 1.201210e+00, 7.772037e-03, 1.027383e-01, 3.381200e-01, 1.06264…
2.000000e+00	8.598197e-01, 1.988291e-01, 6.595512e-01, 1.355436e+00, 1.051596e+00, 7.180399e-01, 1.900297e-01, 1.603092e-02, 6.362744e-01, 1.131350e+00, 2.043369e+00, 1.357211e+00, 3.063788e-01, 2.730982e-01, 1.175089e+00, 1.751553e+00, 4.957802e-02, 6.409403e-02, 3.640409e-02, 3.284135e-01, 6.027309e-01, 7.760772e-02, 2.476882e-01, 2.369799e-02, 1.237933e+00, 5.380349e-03, 8.554811e-02, 3.676291e-01, 9.47606…
0.000000e+00	2.601816e+00, 5.422954e-01, 1.728574e+00, 1.618263e+00, 1.511990e+00, 2.592996e+00, 1.561947e+00, 1.097843e+00, 1.696416e+00, 7.819496e-01, 1.333902e+00, 2.221900e+00, 1.696847e+00, 1.833588e+00, 8.323521e-01, 1.345130e+00, 1.677979e+00, 2.394188e+00, 9.038316e-02, 2.571153e+00, 3.098524e+00, 2.673136e+00, 4.460856e-01, 1.249633e-01, 2.310737e+00, 1.661693e+00, 4.059060e-01, 2.319297e+00, 2.21911…
2.000000e-01	1.856703e+00, 8.867440e-01, 1.795887e+00, 1.691835e+00, 9.929173e-01, 1.664913e+00, 1.619565e+00, 5.842408e-01, 1.150154e+00, 5.834879e-01, 1.729814e+00, 1.894996e+00, 1.294289e+00, 1.938490e+00, 8.643217e-01, 9.643918e-01, 1.210427e+00, 2.053243e+00, 2.170584e-01, 2.023775e+00, 1.864944e+00, 1.659858e+00, 6.832964e-01, 8.651443e-02, 1.706821e+00, 1.263870e+00, 6.539413e-01, 1.260917e+00, 2.16098…
4.000000e-01	1.545358e+00, 6.886123e-01, 1.194150e+00, 1.334174e+00, 7.702601e-01, 1.335234e+00, 1.547924e+00, 4.360666e-01, 8.060057e-01, 5.120494e-01, 1.995231e+00, 2.090954e+00, 9.109222e-01, 1.686494e+00, 8.896110e-01, 6.586846e-01, 9.170665e-01, 1.252953e+00, 2.317231e-01, 1.735554e+00, 1.197539e+00, 1.294497e+00, 6.764718e-01, 6.225538e-02, 1.890866e+00, 9.931648e-01, 5.595614e-01, 7.273970e-01, 1.25371…
6.000000e-01	1.434695e+00, 4.734939e-01, 9.350001e-01, 1.135103e+00, 8.870964e-01, 1.195689e+00, 1.296080e+00, 4.005182e-01, 5.087369e-01, 3.923163e-01, 1.824860e+00, 1.683672e+00, 8.573520e-01, 1.451741e+00, 1.102643e+00, 8.415692e-01, 6.145324e-01, 1.108676e+00, 1.837385e-01, 1.378305e+00, 9.752206e-01, 7.323096e-01, 1.056521e+00, 4.764435e-02, 1.383516e+00, 9.439052e-01, 5.640922e-01, 4.757860e-01, 8.59046…
8.000000e-01	1.520346e+00, 3.264982e-01, 8.993524e-01, 1.180619e+00, 8.732486e-01, 1.179432e+00, 9.396921e-01, 1.993039e-01, 3.502745e-01, 3.646723e-01, 1.765559e+00, 1.211371e+00, 6.646947e-01, 1.736309e+00, 1.034295e+00, 1.089244e+00, 2.814964e-01, 7.289331e-01, 1.076493e-01, 1.243945e+00, 1.062336e+00, 4.665357e-01, 8.641121e-01, 2.503633e-02, 1.021633e+00, 8.376388e-01, 3.744713e-01, 3.387523e-01, 6.99385…
1.000000e+00	1.053193e+00, 1.704911e-01, 8.293198e-01, 1.104458e+00, 9.931999e-01, 7.635503e-01, 9.103730e-01, 2.097517e-01, 2.703101e-01, 3.628588e-01, 1.573725e+00, 1.384666e+00, 6.566763e-01, 1.251329e+00, 1.070274e+00, 1.307893e+00, 1.983914e-01, 6.167809e-01, 7.247354e-02, 8.633191e-01, 1.362983e+00, 3.002501e-01, 6.719094e-01, 1.483096e-02, 1.166273e+00, 7.870199e-01, 1.947479e-01, 2.991931e-01, 7.92979…
1.200000e+00	1.027397e+00, 1.225834e-01, 5.462272e-01, 1.146362e+00, 1.173870e+00, 7.328199e-01, 6.175165e-01, 1.343368e-01, 1.924270e-01, 5.928116e-01, 1.591309e+00, 1.231222e+00, 5.651023e-01, 1.048597e+00, 1.351541e+00, 1.419783e+00, 1.387720e-01, 4.433659e-01, 4.718645e-02, 8.901135e-01, 9.761801e-01, 2.348942e-01, 5.007487e-01, 9.980450e-03, 9.409593e-01, 7.633126e-01, 1.748826e-01, 3.371090e-01, 8.41932…
1.400000e+00	1.116669e+00, 1.011562e-01, 5.225099e-01, 1.042676e+00, 1.158765e+00, 7.102297e-01, 4.508249e-01, 8.003292e-02, 1.825133e-01, 7.801165e-01, 1.953429e+00, 1.126768e+00, 4.072691e-01, 9.555411e-01, 1.065607e+00, 1.438143e+00, 6.837686e-02, 2.528625e-01, 3.466899e-02, 6.656856e-01, 1.343957e+00, 2.162062e-01, 4.184888e-01, 6.406848e-03, 8.234681e-01, 6.131135e-01, 1.527998e-01, 3.095067e-01, 7.84909…
1.600000e+00	1.034157e+00, 1.601785e-01, 5.616435e-01, 1.306405e+00, 1.080188e+00, 5.507944e-01, 3.323357e-01, 5.182066e-02, 1.553318e-01, 8.169988e-01, 1.451885e+00, 8.918662e-01, 3.730100e-01, 7.491675e-01, 1.206476e+00, 1.707984e+00, 4.824498e-02, 1.910494e-01, 2.231418e-02, 6.391025e-01, 9.951470e-01, 2.206907e-01, 3.453981e-01, 5.870215e-03, 1.166267e+00, 6.595321e-01, 1.117845e-01, 2.891677e-01, 8.55843…
1.800000e+00	1.062214e+00, 2.096903e-01, 4.495158e-01, 1.049063e+00, 1.149069e+00, 6.677439e-01, 2.074779e-01, 4.536856e-02, 1.678157e-01, 9.152682e-01, 1.957136e+00, 7.321610e-01, 3.486185e-01, 7.480401e-01, 9.933471e-01, 1.808800e+00, 4.361522e-02, 1.877448e-01, 1.335822e-02, 7.199321e-01, 1.280384e+00, 3.470703e-01, 1.830884e-01, 4.413832e-03, 9.285864e-01, 7.430078e-01, 8.569413e-02, 3.137428e-01, 8.09692…
2.000000e+00	1.098151e+00, 2.673333e-01, 4.210148e-01, 1.079795e+00, 1.136054e+00, 5.223297e-01, 2.139001e-01, 2.460543e-02, 1.396533e-01, 9.628233e-01, 1.716107e+00, 7.831454e-01, 3.373061e-01, 5.263397e-01, 1.229731e+00, 1.464037e+00, 2.175153e-02, 1.281548e-01, 1.171081e-02, 7.930517e-01, 1.346507e+00, 3.634119e-01, 1.586803e-01, 2.670622e-03, 7.136534e-01, 6.179096e-01, 7.414961e-02, 3.001596e-01, 8.85946…
0.000000e+00	2.834559e+00, 2.689625e+00, 2.071447e+00, 9.853189e-01, 7.522812e-01, 2.245147e+00, 1.223500e-01, 1.177375e+00, 2.716697e+00, 3.610610e+00, 2.544040e+00, 5.642159e-01, 3.031908e+00, 2.582531e+00, 2.751190e+00, 1.884940e+00, 1.962003e+00, 7.580638e-01, 7.065623e-01, 1.867682e+00, 1.149559e+00, 2.675592e+00, 1.834919e+00, 1.766679e-01, 1.205165e+00, 3.316201e+00, 1.119808e+00, 9.891424e-01, 2.23149…
2.000000e-01	1.605403e+00, 2.165367e+00, 1.220107e+00, 6.438673e-01, 5.342587e-01, 1.337389e+00, 1.588198e-01, 6.506717e-01, 2.065040e+00, 2.807336e+00, 1.982770e+00, 7.833789e-01, 1.582270e+00, 2.174100e+00, 1.626592e+00, 1.740117e+00, 1.353805e+00, 6.557415e-01, 5.851847e-01, 1.608800e+00, 8.719563e-01, 1.712869e+00, 1.570022e+00, 9.034184e-02, 1.339794e+00, 1.551627e+00, 1.208632e+00, 5.739281e-01, 1.38724…
4.000000e-01	1.350941e+00, 1.288338e+00, 7.632190e-01, 9.357488e-01, 4.987251e-01, 1.353363e+00, 1.130689e-01, 5.913367e-01, 1.317052e+00, 2.576025e+00, 1.426217e+00, 9.122992e-01, 9.059002e-01, 2.531502e+00, 1.185971e+00, 1.653762e+00, 8.270222e-01, 5.376843e-01, 5.453412e-01, 1.539656e+00, 7.275750e-01, 1.558846e+00, 1.330836e+00, 9.765837e-02, 1.197709e+00, 1.172437e+00, 1.119676e+00, 3.990700e-01, 9.80634…
6.000000e-01	1.388749e+00, 9.298197e-01, 7.522410e-01, 7.176069e-01, 5.996253e-01, 1.046062e+00, 1.009543e-01, 3.003284e-01, 9.207400e-01, 2.075163e+00, 1.182293e+00, 1.059344e+00, 1.025158e+00, 2.374510e+00, 9.940762e-01, 1.690985e+00, 5.944594e-01, 5.025159e-01, 3.622923e-01, 1.146351e+00, 8.502648e-01, 1.182755e+00, 1.589426e+00, 1.651721e-01, 1.090730e+00, 6.343871e-01, 8.543167e-01, 3.853347e-01, 7.19025…
8.000000e-01	1.091195e+00, 5.750586e-01, 5.851741e-01, 1.114311e+00, 6.793515e-01, 9.032606e-01, 7.039456e-02, 2.232755e-01, 7.644835e-01, 1.582001e+00, 1.082683e+00, 9.185779e-01, 7.556944e-01, 1.714675e+00, 8.261165e-01, 1.972813e+00, 3.480553e-01, 5.123733e-01, 2.705264e-01, 1.363595e+00, 1.187037e+00, 7.865457e-01, 9.451000e-01, 1.635087e-01, 1.093231e+00, 6.047376e-01, 6.987897e-01, 3.448887e-01, 6.76409…
1.000000e+00	1.155574e+00, 4.149471e-01, 5.541809e-01, 9.299347e-01, 9.975879e-01, 6.768720e-01, 6.196437e-02, 1.757831e-01, 4.040341e-01, 1.636889e+00, 1.459939e+00, 7.786002e-01, 8.038519e-01, 1.058228e+00, 1.041526e+00, 2.058762e+00, 2.239491e-01, 4.406079e-01, 1.580405e-01, 1.182111e+00, 1.208206e+00, 6.458845e-01, 7.063273e-01, 1.738458e-01, 1.036595e+00, 4.685000e-01, 4.848147e-01, 3.226572e-01, 8.60607…
1.200000e+00	1.109845e+00, 2.581085e-01, 4.291518e-01, 9.046267e-01, 9.956553e-01, 6.635791e-01, 5.925137e-02, 9.771519e-02, 3.100417e-01, 1.475435e+00, 1.612946e+00, 8.292441e-01, 7.797178e-01, 1.210002e+00, 1.028444e+00, 1.800049e+00, 1.460495e-01, 5.089953e-01, 9.857955e-02, 1.100491e+00, 1.043869e+00, 5.660873e-01, 6.364573e-01, 1.364556e-01, 9.021034e-01, 5.124091e-01, 2.622831e-01, 3.244765e-01, 1.04249…
1.400000e+00	1.138890e+00, 1.699972e-01, 5.526912e-01, 1.021261e+00, 1.027827e+00, 7.194685e-01, 5.262538e-02, 5.209594e-02, 2.422576e-01, 1.442994e+00, 1.712719e+00, 5.596788e-01, 5.630330e-01, 9.726936e-01, 1.024836e+00, 2.078597e+00, 7.817809e-02, 4.960235e-01, 4.651891e-02, 1.136673e+00, 1.067022e+00, 5.014980e-01, 5.100893e-01, 1.297798e-01, 8.769770e-01, 5.630984e-01, 2.122400e-01, 3.841358e-01, 8.82796…
1.600000e+00	8.865856e-01, 1.188738e-01, 4.295541e-01, 1.115717e+00, 9.601779e-01, 6.081290e-01, 4.313368e-02, 3.937268e-02, 1.492188e-01, 1.280843e+00, 1.700397e+00, 5.213145e-01, 4.648751e-01, 6.865653e-01, 1.033037e+00, 1.729192e+00, 4.859953e-02, 4.364600e-01, 4.432807e-02, 1.092500e+00, 8.323804e-01, 6.245294e-01, 3.005487e-01, 7.197544e-02, 6.769846e-01, 5.259714e-01, 1.343148e-01, 3.401960e-01, 8.88385…
1.800000e+00	9.899791e-01, 7.318094e-02, 4.324020e-01, 8.745405e-01, 9.854864e-01, 6.357092e-01, 3.539628e-02, 2.902537e-02, 1.013341e-01, 1.244644e+00, 1.307427e+00, 5.730947e-01, 4.714690e-01, 5.230921e-01, 9.526983e-01, 2.022638e+00, 3.279976e-02, 4.486525e-01, 2.963858e-02, 1.172803e+00, 9.261992e-01, 4.708436e-01, 2.254633e-01, 6.605842e-02, 7.387272e-01, 5.070144e-01, 1.041252e-01, 3.592373e-01, 9.61178…
2.000000e+00	9.810378e-01, 4.600786e-02, 4.876715e-01, 1.136150e+00, 1.265951e+00, 6.930993e-01, 4.388396e-02, 1.957565e-02, 6.550718e-02, 1.137577e+00, 1.505559e+00, 4.622197e-01, 4.592462e-01, 4.198275e-01, 9.759949e-01, 1.813999e+00, 2.420040e-02, 4.616144e-01, 1.842741e-02, 1.152111e+00, 9.984342e-01, 4.680926e-01, 1.959498e-01, 3.926071e-02, 6.749274e-01, 5.089323e-01, 8.924328e-02, 3.908162e-01, 9.13778…
0.000000e+00	1.522164e+00, 2.953045e+00, 2.692363e+00, 1.435131e+00, 1.001339e+00, 4.319511e-01, 1.606708e+00, 2.701595e+00, 1.405684e+00, 1.154939e+00, 2.199960e+00, 1.414561e+00, 1.367862e+00, 9.731113e-01, 5.546856e-01, 2.806694e+00, 3.345556e+00, 1.162658e+00, 3.107376e+00, 2.745664e+00, 3.084095e+00, 2.450772e+00, 2.396531e+00, 1.598000e+00, 1.429671e+00, 1.077526e+00, 3.883894e-01, 1.923973e+00, 1.61747…
2.000000e-01	1.419018e+00, 2.061291e+00, 1.713391e+00, 9.308303e-01, 8.436805e-01, 5.133831e-01, 1.849169e+00, 2.014060e+00, 1.013065e+00, 8.008499e-01, 1.631288e+00, 1.238972e+00, 1.245433e+00, 1.360694e+00, 3.423597e-01, 2.040461e+00, 2.065235e+00, 9.951108e-01, 1.744007e+00, 2.525190e+00, 2.006048e+00, 2.259390e+00, 1.578215e+00, 8.557185e-01, 1.476686e+00, 1.153771e+00, 6.680548e-01, 1.089329e+00, 9.82895…
4.000000e-01	1.486768e+00, 1.174353e+00, 1.344338e+00, 5.046973e-01, 9.451336e-01, 5.187334e-01, 1.249907e+00, 1.211153e+00, 6.918645e-01, 5.562071e-01, 1.348248e+00, 1.327390e+00, 1.190913e+00, 9.714948e-01, 2.243572e-01, 1.671746e+00, 1.730374e+00, 8.118231e-01, 1.415282e+00, 1.562971e+00, 2.019273e+00, 1.458056e+00, 1.186954e+00, 6.606981e-01, 9.632749e-01, 9.102958e-01, 9.470603e-01, 5.734360e-01, 5.75631…
6.000000e-01	1.026981e+00, 7.256912e-01, 7.848051e-01, 3.962760e-01, 9.499855e-01, 5.184690e-01, 8.979519e-01, 7.660558e-01, 4.491375e-01, 5.638549e-01, 1.279543e+00, 1.057026e+00, 1.030499e+00, 1.384243e+00, 2.797647e-01, 1.575346e+00, 1.187796e+00, 6.905357e-01, 1.125854e+00, 1.653909e+00, 1.507613e+00, 8.377312e-01, 8.794436e-01, 5.833020e-01, 9.118076e-01, 1.086985e+00, 6.984295e-01, 3.571928e-01, 4.20314…
8.000000e-01	1.366604e+00, 6.303417e-01, 7.112289e-01, 3.956745e-01, 1.025658e+00, 4.648644e-01, 7.930070e-01, 6.180885e-01, 3.668153e-01, 5.850079e-01, 8.472769e-01, 7.953678e-01, 1.159855e+00, 1.108395e+00, 5.881513e-01, 1.396157e+00, 9.032740e-01, 6.048419e-01, 8.524797e-01, 1.395050e+00, 1.749664e+00, 5.786203e-01, 6.162622e-01, 5.593218e-01, 4.647645e-01, 8.555010e-01, 6.225787e-01, 3.333040e-01, 2.67905…
1.000000e+00	1.031666e+00, 3.742323e-01, 4.203912e-01, 5.549832e-01, 1.104338e+00, 6.356958e-01, 4.981976e-01, 3.443854e-01, 2.577765e-01, 6.905266e-01, 5.787047e-01, 5.566957e-01, 1.170853e+00, 1.163495e+00, 8.258233e-01, 1.687057e+00, 6.814690e-01, 6.692738e-01, 5.485466e-01, 1.615610e+00, 1.672783e+00, 6.743543e-01, 3.909559e-01, 6.708657e-01, 6.054783e-01, 1.000807e+00, 4.787143e-01, 3.998456e-01, 2.96846…
1.200000e+00	5.532657e-01, 2.141134e-01, 3.678382e-01, 6.839471e-01, 1.036191e+00, 3.774494e-01, 4.567299e-01, 1.795592e-01, 1.590847e-01, 8.247431e-01, 4.671965e-01, 4.261584e-01, 9.770926e-01, 8.555824e-01, 8.784818e-01, 1.968818e+00, 4.684895e-01, 4.699997e-01, 3.534381e-01, 1.444804e+00, 1.466271e+00, 7.086314e-01, 3.588992e-01, 6.882307e-01, 4.554252e-01, 8.544705e-01, 2.920671e-01, 3.427869e-01, 5.52745…
1.400000e+00	3.422858e-01, 1.806761e-01, 2.137367e-01, 6.291625e-01, 1.027382e+00, 2.347487e-01, 3.256469e-01, 1.525468e-01, 1.234817e-01, 8.669280e-01, 3.691640e-01, 3.143753e-01, 7.843578e-01, 8.637545e-01, 1.069263e+00, 2.282571e+00, 2.604760e-01, 6.198239e-01, 2.222109e-01, 1.425572e+00, 1.406510e+00, 5.291483e-01, 2.059987e-01, 7.573744e-01, 5.383852e-01, 9.252106e-01, 2.227657e-01, 2.793688e-01, 6.55889…
1.600000e+00	2.179435e-01, 9.426295e-02, 1.861033e-01, 7.342440e-01, 1.111776e+00, 1.538778e-01, 2.624677e-01, 9.589056e-02, 9.573640e-02, 9.486453e-01, 3.701990e-01, 2.522274e-01, 6.757944e-01, 7.430351e-01, 9.281793e-01, 1.812039e+00, 1.621476e-01, 5.378704e-01, 1.620271e-01, 1.276142e+00, 1.479417e+00, 5.377905e-01, 1.439409e-01, 7.885746e-01, 5.371787e-01, 9.387987e-01, 1.662232e-01, 3.400821e-01, 6.61336…
1.800000e+00	1.358285e-01, 7.108959e-02, 2.195773e-01, 8.856925e-01, 1.094370e+00, 1.095134e-01, 1.830230e-01, 9.340964e-02, 5.563554e-02, 9.464296e-01, 4.073983e-01, 1.816495e-01, 6.207475e-01, 8.937115e-01, 1.014756e+00, 1.759122e+00, 1.091026e-01, 5.196972e-01, 1.056628e-01, 1.158917e+00, 1.380764e+00, 4.243553e-01, 8.090054e-02, 8.571750e-01, 4.793059e-01, 7.334274e-01, 1.309988e-01, 3.673165e-01, 7.57465…
2.000000e+00	7.906079e-02, 4.724417e-02, 2.370337e-01, 8.828191e-01, 1.139800e+00, 6.336527e-02, 1.549156e-01, 7.409900e-02, 3.616342e-02, 1.076807e+00, 3.873565e-01, 1.710730e-01, 5.601647e-01, 7.771614e-01, 1.060230e+00, 1.920784e+00, 8.209026e-02, 4.832784e-01, 7.461302e-02, 1.294221e+00, 1.289340e+00, 5.787973e-01, 7.434241e-02, 9.958156e-01, 5.129647e-01, 8.779730e-01, 8.415201e-02, 4.293356e-01, 9.93249…
0.000000e+00	2.642878e+00, 1.140294e+00, 2.556923e+00, 2.353087e-01, 2.634280e+00, 2.695106e+00, 2.288625e+00, 1.286408e+00, 7.355949e-01, 1.248743e+00, 2.859295e+00, 2.577621e-01, 2.027926e+00, 6.137142e-01, 1.452700e+00, 1.824281e+00, 3.936946e-01, 1.136379e+00, 1.153565e+00, 2.193500e+00, 1.024425e+00, 3.375895e+00, 2.336103e+00, 7.419376e-01, 3.050752e+00, 2.027776e+00, 9.118560e-01, 1.245030e+00, 1.37735…
2.000000e-01	2.291560e+00, 7.177326e-01, 2.021398e+00, 7.161113e-01, 2.281945e+00, 1.890741e+00, 2.047547e+00, 9.088925e-01, 4.727309e-01, 1.158151e+00, 2.389842e+00, 5.386728e-01, 1.458844e+00, 1.019111e+00, 1.178982e+00, 1.190884e+00, 4.242567e-01, 8.890716e-01, 8.987712e-01, 1.737914e+00, 7.632054e-01, 1.990334e+00, 1.638200e+00, 5.501026e-01, 2.507550e+00, 1.017311e+00, 7.664819e-01, 6.726747e-01, 8.66544…
4.000000e-01	1.855894e+00, 4.807863e-01, 1.046733e+00, 1.002809e+00, 2.234327e+00, 1.379521e+00, 1.156105e+00, 8.887750e-01, 3.295735e-01, 7.433777e-01, 1.734908e+00, 9.762348e-01, 9.806889e-01, 8.780398e-01, 1.224766e+00, 1.103305e+00, 3.831886e-01, 8.320246e-01, 5.338443e-01, 1.867272e+00, 8.866222e-01, 1.562586e+00, 1.380476e+00, 2.817784e-01, 2.184830e+00, 6.239550e-01, 4.372482e-01, 4.676605e-01, 8.42591…
6.000000e-01	1.474052e+00, 4.138589e-01, 9.158224e-01, 9.815630e-01, 1.817701e+00, 1.154856e+00, 1.067392e+00, 7.830293e-01, 2.289335e-01, 6.271092e-01, 1.547669e+00, 8.779034e-01, 7.865547e-01, 7.873137e-01, 1.163026e+00, 1.452881e+00, 2.028278e-01, 6.730076e-01, 3.029746e-01, 1.289953e+00, 9.670394e-01, 1.035684e+00, 1.338302e+00, 2.003176e-01, 1.812041e+00, 4.792342e-01, 3.822570e-01, 2.280739e-01, 8.51340…
8.000000e-01	1.351664e+00, 2.432609e-01, 7.635422e-01, 1.046917e+00, 1.780791e+00, 1.035455e+00, 8.375977e-01, 4.611470e-01, 1.719229e-01, 5.735879e-01, 1.539753e+00, 1.080379e+00, 5.037928e-01, 6.633381e-01, 1.260739e+00, 1.647809e+00, 1.300580e-01, 6.650354e-01, 2.201772e-01, 1.688776e+00, 7.962628e-01, 7.721898e-01, 1.253607e+00, 1.472436e-01, 1.437456e+00, 4.825017e-01, 2.801163e-01, 3.085269e-01, 9.22208…
1.000000e+00	1.105324e+00, 1.704778e-01, 7.168640e-01, 1.218058e+00, 1.393644e+00, 7.359762e-01, 5.398307e-01, 3.441347e-01, 1.380343e-01, 6.620581e-01, 1.445998e+00, 1.296903e+00, 4.791883e-01, 6.199228e-01, 9.669801e-01, 1.764389e+00, 9.313018e-02, 5.067404e-01, 1.313257e-01, 1.228968e+00, 9.828373e-01, 5.628308e-01, 8.647459e-01, 9.776642e-02, 1.470182e+00, 3.889387e-01, 2.279339e-01, 3.193092e-01, 7.98633…
1.200000e+00	1.057282e+00, 9.388714e-02, 4.779369e-01, 1.247786e+00, 1.441575e+00, 7.660331e-01, 5.484400e-01, 1.825331e-01, 8.614941e-02, 8.169243e-01, 1.354331e+00, 1.445308e+00, 4.155251e-01, 4.266619e-01, 1.233831e+00, 1.730313e+00, 6.061706e-02, 4.134303e-01, 9.470508e-02, 1.033607e+00, 1.083402e+00, 3.607633e-01, 6.695226e-01, 6.336613e-02, 1.342641e+00, 3.240449e-01, 1.452817e-01, 3.032572e-01, 9.14783…
1.400000e+00	1.088501e+00, 6.629941e-02, 5.407989e-01, 1.190817e+00, 1.469815e+00, 7.474794e-01, 4.195753e-01, 1.350427e-01, 6.361301e-02, 7.787361e-01, 1.373301e+00, 1.316297e+00, 4.297735e-01, 3.079403e-01, 1.142307e+00, 1.534483e+00, 4.761716e-02, 3.451627e-01, 5.515412e-02, 8.924118e-01, 9.235525e-01, 3.064565e-01, 4.528101e-01, 3.420184e-02, 1.307087e+00, 3.267170e-01, 1.074464e-01, 3.328147e-01, 8.44406…
1.600000e+00	1.000804e+00, 6.186466e-02, 5.128806e-01, 1.330287e+00, 1.269753e+00, 6.077968e-01, 3.095491e-01, 7.877029e-02, 5.562334e-02, 8.435097e-01, 1.765751e+00, 1.339603e+00, 3.467189e-01, 2.941044e-01, 1.038480e+00, 1.944029e+00, 3.397595e-02, 2.777728e-01, 3.890548e-02, 6.564047e-01, 9.613165e-01, 2.066867e-01, 3.864049e-01, 2.082427e-02, 1.173031e+00, 2.994704e-01, 7.789912e-02, 3.073065e-01, 8.35564…
1.800000e+00	1.234966e+00, 5.962767e-02, 4.889541e-01, 1.310979e+00, 1.118103e+00, 6.397427e-01, 2.344130e-01, 6.263776e-02, 7.995211e-02, 1.067999e+00, 1.669201e+00, 1.339239e+00, 3.399592e-01, 2.501392e-01, 1.050710e+00, 1.761162e+00, 2.133657e-02, 1.722470e-01, 2.214901e-02, 5.753587e-01, 9.792383e-01, 1.746645e-01, 2.353186e-01, 1.564861e-02, 9.660689e-01, 2.552317e-01, 5.197233e-02, 3.382227e-01, 9.16461…
2.000000e+00	9.494143e-01, 9.606746e-02, 4.905151e-01, 1.322303e+00, 1.521443e+00, 6.343571e-01, 2.479215e-01, 4.028784e-02, 1.559514e-01, 1.265471e+00, 1.740869e+00, 1.110118e+00, 3.506835e-01, 2.008026e-01, 1.245113e+00, 1.649280e+00, 1.499531e-02, 1.115864e-01, 1.600350e-02, 5.253981e-01, 8.202145e-01, 1.637871e-01, 1.823750e-01, 8.693522e-03, 1.086584e+00, 2.252063e-01, 4.438139e-02, 3.041223e-01, 9.90274…
0.000000e+00	2.856738e-01, 1.018416e+00, 3.008413e+00, 2.959335e+00, 2.372707e+00, 1.949421e-01, 1.124184e+00, 1.621501e+00, 1.000294e+00, 1.209038e+00, 2.633781e+00, 2.395371e+00, 2.956778e+00, 6.654658e-01, 1.557989e+00, 5.757828e-01, 1.332876e+00, 9.743238e-01, 7.012833e-01, 1.250463e+00, 1.666056e+00, 1.187707e+00, 2.292272e+00, 1.259355e+00, 9.283317e-01, 2.801712e+00, 2.294763e-01, 1.332034e+00, 1.03324…
2.000000e-01	5.705249e-01, 8.184627e-01, 2.359902e+00, 1.841231e+00, 2.084589e+00, 1.085300e-01, 1.259297e+00, 9.284700e-01, 6.378079e-01, 6.661031e-01, 2.212736e+00, 2.516429e+00, 1.507015e+00, 9.339385e-01, 1.075125e+00, 6.191240e-01, 9.710869e-01, 7.476942e-01, 5.880928e-01, 8.466845e-01, 1.211907e+00, 7.755067e-01, 1.727951e+00, 8.010243e-01, 9.574607e-01, 2.054142e+00, 5.923784e-01, 9.328119e-01, 6.65513…
4.000000e-01	7.789014e-01, 7.028077e-01, 1.667756e+00, 1.102689e+00, 1.393380e+00, 6.919582e-02, 1.244521e+00, 7.134745e-01, 5.679891e-01, 5.824060e-01, 1.831938e+00, 1.648418e+00, 9.309020e-01, 1.411311e+00, 9.578844e-01, 7.539914e-01, 5.631071e-01, 5.306152e-01, 4.236185e-01, 8.216875e-01, 1.325927e+00, 4.928963e-01, 1.245590e+00, 4.617934e-01, 8.288353e-01, 1.542744e+00, 6.413298e-01, 5.055163e-01, 5.79428…
6.000000e-01	7.749875e-01, 5.250148e-01, 1.192460e+00, 7.784520e-01, 1.604221e+00, 5.267196e-02, 8.473318e-01, 6.543234e-01, 5.436445e-01, 6.328373e-01, 1.924855e+00, 1.091089e+00, 8.637090e-01, 1.426951e+00, 1.169431e+00, 9.640503e-01, 4.039319e-01, 3.559407e-01, 3.022941e-01, 5.951522e-01, 1.264184e+00, 4.046849e-01, 7.399649e-01, 2.942304e-01, 9.042165e-01, 1.217164e+00, 3.894486e-01, 2.616929e-01, 3.38598…
8.000000e-01	8.825826e-01, 3.950931e-01, 9.885589e-01, 6.086482e-01, 1.490462e+00, 9.066568e-02, 7.163987e-01, 5.048402e-01, 4.844617e-01, 6.576989e-01, 1.536873e+00, 9.899291e-01, 5.172858e-01, 1.602888e+00, 1.158106e+00, 1.151821e+00, 2.259775e-01, 2.181339e-01, 1.726390e-01, 5.558903e-01, 1.334242e+00, 2.730963e-01, 5.810554e-01, 1.906340e-01, 9.560656e-01, 1.062425e+00, 3.450154e-01, 2.604193e-01, 3.40009…
1.000000e+00	8.269763e-01, 3.369530e-01, 6.182775e-01, 7.209784e-01, 1.241507e+00, 1.369536e-01, 5.317286e-01, 3.533125e-01, 4.572573e-01, 7.052362e-01, 1.214170e+00, 9.367438e-01, 5.500769e-01, 1.243485e+00, 1.052999e+00, 1.521207e+00, 1.771084e-01, 1.896663e-01, 1.151904e-01, 5.691510e-01, 1.344726e+00, 3.314257e-01, 4.001643e-01, 1.361933e-01, 8.088878e-01, 9.355366e-01, 2.525775e-01, 2.924359e-01, 3.73327…
1.200000e+00	7.594881e-01, 2.904934e-01, 4.441499e-01, 7.709128e-01, 1.397458e+00, 1.721929e-01, 3.935557e-01, 2.106425e-01, 3.397170e-01, 8.119754e-01, 1.042273e+00, 7.694570e-01, 4.713060e-01, 1.366343e+00, 1.197917e+00, 1.427412e+00, 9.905104e-02, 1.182378e-01, 7.407543e-02, 7.311007e-01, 1.370274e+00, 4.054782e-01, 2.661209e-01, 1.043839e-01, 8.759685e-01, 1.006181e+00, 1.627521e-01, 2.860716e-01, 3.56022…
1.400000e+00	5.590682e-01, 1.726862e-01, 3.599748e-01, 8.461956e-01, 1.260735e+00, 1.259291e-01, 3.772287e-01, 1.859610e-01, 2.677247e-01, 1.093593e+00, 8.186789e-01, 5.369464e-01, 4.090041e-01, 1.100304e+00, 1.435311e+00, 1.741150e+00, 6.742101e-02, 1.270820e-01, 4.548364e-02, 8.176755e-01, 1.400759e+00, 3.941081e-01, 2.092477e-01, 1.118907e-01, 7.526988e-01, 1.055473e+00, 1.318740e-01, 3.276791e-01, 6.90736…
1.600000e+00	3.916591e-01, 1.364905e-01, 3.394735e-01, 9.869727e-01, 1.072829e+00, 8.018943e-02, 2.315197e-01, 1.337136e-01, 2.297611e-01, 8.707446e-01, 7.770526e-01, 3.811361e-01, 4.059615e-01, 9.337847e-01, 1.069773e+00, 2.026993e+00, 5.016175e-02, 1.460017e-01, 2.253249e-02, 8.402113e-01, 1.365703e+00, 4.218841e-01, 1.695348e-01, 2.437801e-01, 6.992613e-01, 9.071707e-01, 9.610818e-02, 3.017913e-01, 5.29082…
1.800000e+00	2.616521e-01, 1.267251e-01, 3.448467e-01, 1.121237e+00, 1.303933e+00, 5.219229e-02, 1.864605e-01, 9.479466e-02, 1.420654e-01, 8.327233e-01, 7.626708e-01, 4.572067e-01, 3.375388e-01, 1.010134e+00, 1.104902e+00, 1.856894e+00, 3.322342e-02, 2.287656e-01, 1.607180e-02, 1.063166e+00, 1.397864e+00, 4.592085e-01, 1.102799e-01, 2.529363e-01, 7.987460e-01, 8.743217e-01, 8.168643e-02, 3.829106e-01, 8.30969…
2.000000e+00	2.109788e-01, 9.401863e-02, 3.816302e-01, 1.256058e+00, 1.449863e+00, 3.230386e-02, 1.676885e-01, 7.691791e-02, 9.934084e-02, 1.104682e+00, 1.059907e+00, 3.923280e-01, 4.112517e-01, 8.274178e-01, 1.118351e+00, 1.988864e+00, 1.848327e-02, 2.203213e-01, 1.160744e-02, 1.116101e+00, 1.207072e+00, 4.225927e-01, 7.890184e-02, 2.685123e-01, 8.577784e-01, 8.160780e-01, 5.056044e-02, 3.666128e-01, 6.79067…
0.000000e+00	1.690187e+00, 2.316372e+00, 1.522236e+00, 6.936381e-01, 6.425622e-01, 9.693133e-01, 3.399491e+00, 2.255662e+00, 2.172970e+00, 2.601874e+00, 7.010887e-01, 2.599431e-01, 2.469934e+00, 9.510409e-01, 9.285201e-01, 1.100927e+00, 5.447729e-02, 2.852357e+00, 1.842325e+00, 1.410076e+00, 1.866706e-01, 4.127167e-01, 2.036085e+00, 5.276115e-01, 1.200255e+00, 7.697060e-01, 1.797805e+00, 7.141818e-01, 2.12654…
2.000000e-01	1.192171e+00, 1.842726e+00, 1.211075e+00, 5.577989e-01, 5.565497e-01, 9.616420e-01, 1.888416e+00, 1.923468e+00, 1.956343e+00, 2.179392e+00, 6.685672e-01, 4.693806e-01, 1.849605e+00, 9.857279e-01, 5.445447e-01, 9.753818e-01, 3.735796e-01, 1.702586e+00, 1.276236e+00, 1.281710e+00, 1.532722e-01, 4.832644e-01, 1.677841e+00, 5.168886e-01, 1.130873e+00, 4.409056e-01, 1.324128e+00, 3.198028e-01, 1.62292…
4.000000e-01	1.143800e+00, 1.775247e+00, 7.769244e-01, 7.114376e-01, 3.397942e-01, 7.580442e-01, 1.476593e+00, 1.462233e+00, 1.107196e+00, 1.673895e+00, 5.092033e-01, 5.871713e-01, 1.323663e+00, 7.762611e-01, 4.204848e-01, 1.112372e+00, 3.649095e-01, 1.597085e+00, 7.373271e-01, 1.410920e+00, 8.785066e-02, 5.093654e-01, 1.321786e+00, 8.542565e-01, 1.062479e+00, 2.638464e-01, 9.286441e-01, 2.749651e-01, 1.46059…
6.000000e-01	9.196181e-01, 1.338529e+00, 6.160492e-01, 6.422155e-01, 4.754535e-01, 6.407275e-01, 1.226985e+00, 1.559962e+00, 8.954088e-01, 9.590893e-01, 3.906225e-01, 5.023682e-01, 1.353107e+00, 5.436671e-01, 2.615509e-01, 1.214639e+00, 2.580802e-01, 1.092665e+00, 5.295210e-01, 1.503263e+00, 7.492820e-02, 5.634912e-01, 9.786028e-01, 6.200262e-01, 7.038537e-01, 1.509891e-01, 6.127348e-01, 2.662733e-01, 1.20675…
8.000000e-01	9.254928e-01, 1.073412e+00, 3.860559e-01, 9.278246e-01, 6.534803e-01, 5.222576e-01, 8.311269e-01, 1.354458e+00, 5.868589e-01, 8.464550e-01, 3.641786e-01, 4.524163e-01, 1.253165e+00, 5.407670e-01, 2.599495e-01, 1.370941e+00, 1.922313e-01, 8.095269e-01, 3.237817e-01, 1.203743e+00, 8.866009e-02, 5.567819e-01, 8.050743e-01, 6.934344e-01, 6.128613e-01, 9.024392e-02, 3.649147e-01, 3.287972e-01, 9.46149…
1.000000e+00	7.763403e-01, 6.226203e-01, 3.415929e-01, 8.149096e-01, 7.506403e-01, 7.207726e-01, 7.278549e-01, 1.074210e+00, 4.790209e-01, 1.033461e+00, 3.412300e-01, 2.863681e-01, 1.168907e+00, 4.018220e-01, 4.298781e-01, 1.520009e+00, 1.106484e-01, 6.665518e-01, 1.893862e-01, 1.618368e+00, 1.438395e-01, 5.089858e-01, 5.938330e-01, 8.735115e-01, 5.191352e-01, 4.606999e-02, 3.180654e-01, 3.358483e-01, 1.25069…
1.200000e+00	5.041039e-01, 3.503520e-01, 3.234636e-01, 7.952973e-01, 8.389494e-01, 6.350841e-01, 4.380635e-01, 7.418580e-01, 2.800375e-01, 9.815113e-01, 3.448961e-01, 2.251268e-01, 1.265001e+00, 3.680714e-01, 6.148095e-01, 1.439845e+00, 7.344183e-02, 6.902511e-01, 1.498641e-01, 1.342496e+00, 2.567226e-01, 4.855678e-01, 3.122404e-01, 8.629325e-01, 4.482675e-01, 2.796370e-02, 2.036876e-01, 2.998503e-01, 1.09895…
1.400000e+00	2.302431e-01, 3.295753e-01, 2.457913e-01, 9.344991e-01, 9.043555e-01, 5.268239e-01, 3.647816e-01, 6.361996e-01, 2.389392e-01, 1.006659e+00, 3.047439e-01, 1.398129e-01, 1.256556e+00, 2.358948e-01, 9.290102e-01, 1.483088e+00, 5.089156e-02, 5.207729e-01, 8.547821e-02, 1.378672e+00, 3.150140e-01, 5.579696e-01, 2.530727e-01, 7.908000e-01, 3.982857e-01, 1.951845e-02, 1.533269e-01, 3.285472e-01, 9.86498…
1.600000e+00	1.921109e-01, 1.914966e-01, 1.920904e-01, 8.075298e-01, 8.897884e-01, 4.583504e-01, 2.668951e-01, 4.403355e-01, 1.476790e-01, 9.172754e-01, 3.232609e-01, 1.348015e-01, 8.942370e-01, 1.934620e-01, 9.669547e-01, 1.432114e+00, 3.480031e-02, 4.337523e-01, 5.443851e-02, 1.615507e+00, 3.847697e-01, 5.407253e-01, 2.005008e-01, 8.506337e-01, 3.847830e-01, 1.113338e-02, 9.912358e-02, 4.330896e-01, 1.08915…
1.800000e+00	1.184828e-01, 1.680258e-01, 2.030950e-01, 9.221668e-01, 1.199663e+00, 3.034629e-01, 2.206398e-01, 3.475508e-01, 1.077862e-01, 1.089141e+00, 2.929063e-01, 1.135355e-01, 7.589547e-01, 1.325340e-01, 8.857318e-01, 2.123249e+00, 2.382825e-02, 5.221156e-01, 3.194921e-02, 1.185792e+00, 5.438415e-01, 4.830842e-01, 1.394715e-01, 8.120096e-01, 4.329383e-01, 8.506782e-03, 6.926851e-02, 3.980518e-01, 1.05460…
2.000000e+00	7.818574e-02, 9.826143e-02, 1.675529e-01, 7.965554e-01, 1.081833e+00, 2.568608e-01, 1.738982e-01, 3.071562e-01, 8.315709e-02, 1.163707e+00, 3.403195e-01, 9.992835e-02, 6.200113e-01, 1.230995e-01, 7.466150e-01, 1.863656e+00, 1.555994e-02, 5.222477e-01, 2.332662e-02, 1.314897e+00, 6.351522e-01, 5.918358e-01, 9.418338e-02, 1.029600e+00, 3.861370e-01, 8.010513e-03, 5.819497e-02, 3.872865e-01, 1.03191…
0.000000e+00	1.231320e+00, 2.958599e+00, 4.596342e-01, 7.902279e-01, 1.545499e+00, 2.154803e+00, 3.830927e-01, 2.143888e+00, 2.712009e+00, 1.320333e+00, 2.260356e+00, 1.917970e+00, 1.350224e+00, 2.199329e+00, 3.190045e+00, 8.153571e-01, 7.914457e-01, 7.462980e-01, 2.602292e+00, 2.526404e+00, 3.166898e+00, 1.251366e+00, 1.849107e+00, 1.733730e-04, 8.463540e-01, 2.384633e+00, 2.719540e+00, 3.593494e-01, 1.69381…
2.000000e-01	7.728902e-01, 2.030504e+00, 3.507018e-01, 7.313514e-01, 1.514803e+00, 1.649711e+00, 3.008765e-01, 1.497768e+00, 1.936882e+00, 1.376005e+00, 1.787143e+00, 1.408513e+00, 7.430611e-01, 2.545161e+00, 1.520231e+00, 1.076792e+00, 8.662512e-01, 5.877810e-01, 1.918489e+00, 1.805165e+00, 2.058812e+00, 9.605541e-01, 1.811078e+00, 1.168878e-04, 8.306904e-01, 1.611531e+00, 2.043832e+00, 3.766258e-01, 1.27753…
4.000000e-01	7.154889e-01, 1.162199e+00, 2.996344e-01, 1.067556e+00, 1.067324e+00, 8.837302e-01, 1.960945e-01, 9.371562e-01, 1.563330e+00, 1.357425e+00, 1.382244e+00, 1.050784e+00, 4.901780e-01, 2.551004e+00, 1.272346e+00, 1.312335e+00, 7.194220e-01, 6.058068e-01, 1.124977e+00, 1.452072e+00, 1.411133e+00, 6.642023e-01, 1.715239e+00, 7.843226e-04, 8.555600e-01, 1.322160e+00, 1.892169e+00, 3.777141e-01, 8.36154…
6.000000e-01	7.569362e-01, 7.935143e-01, 3.766080e-01, 1.138355e+00, 8.249893e-01, 6.042378e-01, 1.484563e-01, 6.517990e-01, 9.129628e-01, 1.298864e+00, 1.458590e+00, 8.490941e-01, 5.265919e-01, 2.264466e+00, 1.041545e+00, 1.173796e+00, 5.501267e-01, 5.413567e-01, 8.847876e-01, 1.273581e+00, 1.523477e+00, 4.892929e-01, 1.435710e+00, 5.781307e-03, 7.185704e-01, 1.177756e+00, 1.295339e+00, 3.757735e-01, 6.18655…
8.000000e-01	8.936811e-01, 5.507623e-01, 3.533696e-01, 1.223118e+00, 1.268365e+00, 3.913233e-01, 1.136607e-01, 4.339148e-01, 7.490439e-01, 1.127686e+00, 1.290224e+00, 7.498975e-01, 5.401796e-01, 2.037995e+00, 1.103685e+00, 1.746299e+00, 4.247534e-01, 5.218906e-01, 4.599846e-01, 1.233063e+00, 1.641185e+00, 5.002043e-01, 8.471732e-01, 8.569748e-03, 7.052324e-01, 1.016920e+00, 7.212321e-01, 3.391404e-01, 5.37874…
1.000000e+00	9.157757e-01, 4.106447e-01, 2.981000e-01, 9.924959e-01, 1.097721e+00, 3.429073e-01, 9.628725e-02, 3.339356e-01, 4.597971e-01, 1.101910e+00, 1.417623e+00, 7.401241e-01, 5.380134e-01, 1.975715e+00, 1.066901e+00, 1.577942e+00, 3.510366e-01, 5.186825e-01, 4.337781e-01, 1.264766e+00, 1.253076e+00, 5.007557e-01, 5.726633e-01, 1.037188e-02, 6.855497e-01, 9.235272e-01, 5.382996e-01, 3.935839e-01, 3.48255…
1.200000e+00	1.047258e+00, 2.992288e-01, 4.108882e-01, 1.097133e+00, 1.029674e+00, 3.297991e-01, 9.629034e-02, 1.935659e-01, 3.437065e-01, 1.294194e+00, 1.347000e+00, 4.767462e-01, 4.700954e-01, 1.738306e+00, 9.558783e-01, 1.639752e+00, 1.585940e-01, 4.536886e-01, 1.972294e-01, 1.219989e+00, 1.451567e+00, 5.589894e-01, 4.406669e-01, 8.106262e-03, 7.607498e-01, 9.684860e-01, 4.087661e-01, 3.462801e-01, 4.71831…
1.400000e+00	8.779569e-01, 1.642587e-01, 3.413744e-01, 1.076104e+00, 1.185606e+00, 3.434179e-01, 9.045077e-02, 1.415728e-01, 2.693709e-01, 1.105457e+00, 1.506040e+00, 3.789757e-01, 4.921873e-01, 1.524280e+00, 9.013907e-01, 1.622163e+00, 1.398349e-01, 4.120101e-01, 1.231635e-01, 1.564425e+00, 1.389327e+00, 4.545693e-01, 3.295438e-01, 1.323333e-02, 6.234776e-01, 8.238078e-01, 2.831251e-01, 3.423575e-01, 3.97906…
1.600000e+00	1.095312e+00, 1.278849e-01, 3.847581e-01, 1.148935e+00, 1.282870e+00, 3.627166e-01, 5.449665e-02, 1.167102e-01, 2.142099e-01, 1.207495e+00, 1.392484e+00, 3.552220e-01, 4.435163e-01, 1.367339e+00, 1.300078e+00, 1.754154e+00, 7.949829e-02, 4.354808e-01, 9.054798e-02, 1.235318e+00, 1.378808e+00, 6.018686e-01, 2.520352e-01, 1.131238e-02, 7.729485e-01, 8.501418e-01, 2.076780e-01, 3.200104e-01, 5.02665…
1.800000e+00	8.992251e-01, 7.275021e-02, 4.313765e-01, 1.186882e+00, 1.245808e+00, 4.099482e-01, 4.484634e-02, 8.872177e-02, 1.331875e-01, 1.106872e+00, 1.225802e+00, 2.484171e-01, 3.963383e-01, 1.416268e+00, 1.091476e+00, 1.861840e+00, 4.902765e-02, 4.964196e-01, 4.657551e-02, 1.127828e+00, 1.554376e+00, 5.890470e-01, 1.782520e-01, 1.088671e-02, 8.154469e-01, 8.957996e-01, 1.396864e-01, 4.249848e-01, 5.57274…
2.000000e+00	9.044558e-01, 4.731001e-02, 4.026949e-01, 9.490384e-01, 1.038262e+00, 4.065128e-01, 4.284155e-02, 4.848609e-02, 9.742344e-02, 1.366851e+00, 1.231264e+00, 2.770083e-01, 3.738993e-01, 1.146957e+00, 1.162353e+00, 1.630189e+00, 3.244031e-02, 3.923549e-01, 3.588933e-02, 1.213912e+00, 1.405428e+00, 5.553366e-01, 9.764840e-02, 1.174700e-02, 6.629149e-01, 8.427799e-01, 8.048740e-02, 3.507004e-01, 6.46677…
0.000000e+00	1.612578e+00, 2.242554e+00, 1.071934e+00, 2.201946e+00, 1.794267e+00, 2.796168e+00, 2.962287e+00, 2.857912e+00, 1.637478e+00, 1.033151e+00, 1.618294e+00, 2.637305e+00, 2.436571e+00, 2.690111e+00, 4.931529e-01, 9.332591e-01, 2.288526e+00, 1.080314e+00, 2.001031e-01, 8.609892e-01, 1.800781e+00, 2.742366e+00, 1.638079e-01, 1.270501e+00, 1.213027e+00, 1.521628e+00, 3.931002e-01, 2.608843e+00, 2.60760…
2.000000e-01	1.376899e+00, 2.004184e+00, 8.525818e-01, 1.862219e+00, 1.699508e+00, 1.974376e+00, 2.390928e+00, 2.188738e+00, 1.355022e+00, 7.787069e-01, 1.511949e+00, 1.606386e+00, 2.370695e+00, 2.083767e+00, 3.516512e-01, 6.427813e-01, 1.581103e+00, 7.883839e-01, 3.239559e-01, 5.531705e-01, 1.377497e+00, 1.992806e+00, 4.537152e-01, 8.437936e-01, 1.201116e+00, 1.206590e+00, 4.960876e-01, 1.082589e+00, 1.57458…
4.000000e-01	1.194783e+00, 1.415415e+00, 8.810964e-01, 1.598931e+00, 9.837250e-01, 1.446240e+00, 2.421370e+00, 1.325179e+00, 1.218219e+00, 5.878980e-01, 1.973718e+00, 1.558297e+00, 2.005342e+00, 2.320152e+00, 2.204166e-01, 5.864323e-01, 8.916712e-01, 5.454099e-01, 4.200561e-01, 5.080665e-01, 7.417053e-01, 1.266777e+00, 7.794855e-01, 6.390285e-01, 7.528245e-01, 7.984819e-01, 8.264714e-01, 1.127645e+00, 1.28241…
6.000000e-01	1.094851e+00, 1.556164e+00, 8.141187e-01, 1.252885e+00, 8.197454e-01, 1.182200e+00, 1.882407e+00, 1.156898e+00, 1.170162e+00, 3.877428e-01, 1.934889e+00, 1.350126e+00, 1.399633e+00, 1.754932e+00, 1.189172e-01, 4.813609e-01, 7.338757e-01, 3.411526e-01, 3.883834e-01, 4.240974e-01, 8.313535e-01, 8.832542e-01, 8.839305e-01, 4.201322e-01, 7.363994e-01, 5.936392e-01, 6.817935e-01, 7.152798e-01, 8.59643…
8.000000e-01	1.072979e+00, 1.417764e+00, 6.247063e-01, 8.840609e-01, 8.669704e-01, 9.418697e-01, 1.588671e+00, 1.230538e+00, 1.116714e+00, 3.259159e-01, 1.938902e+00, 1.025999e+00, 1.434012e+00, 1.296967e+00, 8.435928e-02, 3.552624e-01, 4.862130e-01, 2.484087e-01, 2.248760e-01, 3.967549e-01, 8.279471e-01, 4.995116e-01, 7.746190e-01, 2.633070e-01, 6.194717e-01, 4.018496e-01, 6.410339e-01, 5.859565e-01, 1.02974…
1.000000e+00	1.080526e+00, 1.604432e+00, 5.416023e-01, 8.056713e-01, 1.145741e+00, 7.868387e-01, 1.231492e+00, 1.357129e+00, 9.326836e-01, 2.223986e-01, 1.437434e+00, 5.975931e-01, 1.094142e+00, 1.417936e+00, 5.919394e-02, 7.089129e-01, 2.470213e-01, 1.793772e-01, 1.242960e-01, 5.387319e-01, 8.878636e-01, 5.683995e-01, 5.423122e-01, 1.756507e-01, 4.993672e-01, 2.894058e-01, 4.412236e-01, 4.579034e-01, 9.18079…
1.200000e+00	1.063840e+00, 1.435824e+00, 4.523018e-01, 7.010643e-01, 9.163194e-01, 6.886011e-01, 1.095005e+00, 1.296467e+00, 6.059832e-01, 3.556339e-01, 1.314262e+00, 4.803503e-01, 1.038172e+00, 9.248271e-01, 4.862035e-02, 8.529895e-01, 1.480796e-01, 1.038567e-01, 9.699139e-02, 6.810800e-01, 7.437633e-01, 4.885540e-01, 4.700493e-01, 1.419134e-01, 4.424001e-01, 2.783873e-01, 3.219161e-01, 3.574350e-01, 9.77102…
1.400000e+00	1.217436e+00, 1.634722e+00, 3.046080e-01, 5.434242e-01, 9.587058e-01, 6.278545e-01, 6.951671e-01, 1.413479e+00, 5.594486e-01, 4.256157e-01, 9.908305e-01, 2.746857e-01, 1.165233e+00, 7.895986e-01, 3.091826e-02, 9.781657e-01, 1.346312e-01, 1.214628e-01, 4.357980e-02, 9.149609e-01, 9.845599e-01, 5.149817e-01, 3.417797e-01, 1.823386e-01, 3.118530e-01, 2.169434e-01, 2.278176e-01, 4.353011e-01, 1.03482…
1.600000e+00	8.688299e-01, 1.581372e+00, 2.195977e-01, 5.356143e-01, 1.078224e+00, 6.742983e-01, 5.413403e-01, 1.175771e+00, 3.884180e-01, 6.897463e-01, 8.485500e-01, 2.214848e-01, 9.403345e-01, 6.684962e-01, 2.436570e-02, 1.345681e+00, 7.918821e-02, 1.695687e-01, 3.421431e-02, 9.724565e-01, 8.591199e-01, 5.155726e-01, 2.439623e-01, 3.820298e-01, 3.022850e-01, 2.005194e-01, 1.602349e-01, 3.333856e-01, 9.66218…
1.800000e+00	1.173353e+00, 1.477573e+00, 1.649199e-01, 7.325869e-01, 1.057481e+00, 5.851147e-01, 4.416107e-01, 9.484839e-01, 2.097442e-01, 5.777916e-01, 6.870953e-01, 1.827931e-01, 1.070059e+00, 4.090779e-01, 2.185892e-02, 1.547710e+00, 6.469226e-02, 1.728630e-01, 2.857930e-02, 1.065085e+00, 8.562798e-01, 5.298588e-01, 2.335840e-01, 6.111410e-01, 2.241937e-01, 1.774068e-01, 1.584959e-01, 3.598438e-01, 8.32748…
2.000000e+00	9.729839e-01, 1.444392e+00, 1.461157e-01, 6.914288e-01, 9.215724e-01, 5.887077e-01, 2.687610e-01, 8.610764e-01, 2.100845e-01, 7.669494e-01, 4.651840e-01, 8.952186e-02, 1.076397e+00, 4.470708e-01, 3.537090e-02, 1.429519e+00, 3.453527e-02, 2.394201e-01, 1.611857e-02, 1.115409e+00, 8.729510e-01, 5.409555e-01, 1.290354e-01, 6.877658e-01, 2.029134e-01, 1.834910e-01, 1.147463e-01, 3.793008e-01, 9.73259…
0.000000e+00	2.562966e+00, 1.491301e+00, 1.399275e+00, 4.011875e-01, 6.785457e-02, 1.485762e+00, 1.780785e+00, 1.598770e+00, 1.790096e+00, 2.160173e+00, 1.430754e-01, 2.828563e+00, 2.128590e+00, 1.210688e+00, 1.952538e+00, 1.846241e+00, 1.082785e+00, 2.356205e+00, 2.227921e-01, 2.675734e+00, 6.361856e-01, 4.279752e-02, 2.704002e+00, 2.503105e+00, 1.495550e+00, 1.742595e+00, 2.509589e+00, 1.873116e+00, 1.81188…
2.000000e-01	1.622923e+00, 8.629843e-01, 8.593968e-01, 8.067636e-01, 6.193874e-02, 1.320342e+00, 1.287902e+00, 1.119924e+00, 1.408973e+00, 1.849074e+00, 1.205777e-01, 2.361177e+00, 1.422452e+00, 1.408924e+00, 1.388111e+00, 1.250378e+00, 6.523615e-01, 1.796132e+00, 2.206468e-01, 2.057592e+00, 5.241385e-01, 3.792562e-02, 1.631120e+00, 1.953721e+00, 1.502890e+00, 1.023671e+00, 1.989128e+00, 1.039898e+00, 1.99374…
4.000000e-01	9.365333e-01, 6.518707e-01, 6.261999e-01, 7.796632e-01, 4.505576e-02, 9.942363e-01, 1.268555e+00, 6.170924e-01, 1.174896e+00, 1.214010e+00, 1.946111e-01, 2.003578e+00, 9.059691e-01, 1.456862e+00, 1.328504e+00, 1.189311e+00, 3.586113e-01, 1.360193e+00, 1.600170e-01, 1.847659e+00, 3.704575e-01, 1.847189e-02, 1.754659e+00, 1.358331e+00, 1.318741e+00, 5.986726e-01, 1.369518e+00, 7.128480e-01, 1.47072…
6.000000e-01	6.007093e-01, 3.406388e-01, 5.261806e-01, 8.868747e-01, 7.996828e-02, 8.633900e-01, 8.865933e-01, 4.385899e-01, 6.703157e-01, 1.155402e+00, 3.174554e-01, 1.930165e+00, 6.121976e-01, 1.160791e+00, 1.087789e+00, 1.395820e+00, 2.230113e-01, 8.948448e-01, 8.183163e-02, 1.432843e+00, 3.108458e-01, 1.455541e-02, 1.689206e+00, 1.374984e+00, 1.316385e+00, 3.827890e-01, 8.663259e-01, 4.687131e-01, 1.34709…
8.000000e-01	3.533752e-01, 3.028048e-01, 4.983074e-01, 9.593638e-01, 2.689927e-01, 6.535461e-01, 6.012730e-01, 2.754160e-01, 3.164038e-01, 1.124655e+00, 5.105291e-01, 1.732037e+00, 4.604152e-01, 7.884976e-01, 1.107827e+00, 1.426660e+00, 1.669541e-01, 9.301717e-01, 5.905660e-02, 1.028525e+00, 2.668039e-01, 9.699170e-03, 9.222561e-01, 1.157807e+00, 1.176262e+00, 2.105522e-01, 5.246823e-01, 3.787497e-01, 1.19689…
1.000000e+00	1.844769e-01, 1.845842e-01, 5.100033e-01, 1.222759e+00, 5.258255e-01, 4.916983e-01, 5.496166e-01, 1.958532e-01, 3.274892e-01, 1.091960e+00, 7.514785e-01, 1.318697e+00, 4.440042e-01, 6.409240e-01, 1.103719e+00, 1.535590e+00, 1.174787e-01, 6.500544e-01, 4.234984e-02, 9.315775e-01, 2.394716e-01, 1.122606e-02, 6.864832e-01, 8.784624e-01, 1.114992e+00, 1.195362e-01, 4.796135e-01, 4.466847e-01, 1.04644…
1.200000e+00	2.070732e-01, 1.066134e-01, 4.860402e-01, 1.156283e+00, 6.775760e-01, 2.717070e-01, 3.885109e-01, 1.048692e-01, 2.393306e-01, 1.046526e+00, 9.410538e-01, 1.196282e+00, 3.454087e-01, 4.697051e-01, 1.224375e+00, 1.721490e+00, 6.541477e-02, 4.811925e-01, 2.941872e-02, 6.589080e-01, 3.572868e-01, 2.277271e-02, 4.989258e-01, 9.875253e-01, 9.478426e-01, 6.547660e-02, 2.566938e-01, 3.791991e-01, 1.24483…
1.400000e+00	3.148914e-01, 7.844282e-02, 4.997621e-01, 1.254074e+00, 7.920381e-01, 2.792803e-01, 3.042036e-01, 9.240608e-02, 1.520633e-01, 1.216249e+00, 1.182645e+00, 1.165102e+00, 3.548253e-01, 5.143668e-01, 1.036431e+00, 1.593461e+00, 4.487132e-02, 3.135450e-01, 1.832171e-02, 6.134156e-01, 3.617819e-01, 4.708252e-02, 4.154996e-01, 6.896067e-01, 1.198106e+00, 4.050794e-02, 1.794052e-01, 3.101087e-01, 1.15299…
1.600000e+00	5.307308e-01, 6.818002e-02, 5.394615e-01, 1.445333e+00, 9.380596e-01, 3.351847e-01, 3.054497e-01, 4.329002e-02, 1.750695e-01, 1.238076e+00, 1.508913e+00, 8.523695e-01, 3.813137e-01, 2.848785e-01, 1.084968e+00, 1.987421e+00, 2.905962e-02, 2.494594e-01, 1.194265e-02, 6.406368e-01, 4.818493e-01, 9.370238e-02, 2.585998e-01, 6.658073e-01, 9.174250e-01, 2.457801e-02, 1.153337e-01, 3.992677e-01, 9.59109…
1.800000e+00	7.368115e-01, 5.956587e-02, 5.058514e-01, 1.247694e+00, 8.575599e-01, 4.644087e-01, 1.984885e-01, 3.155710e-02, 1.326522e-01, 1.171213e+00, 1.494821e+00, 6.628122e-01, 3.243331e-01, 2.305096e-01, 9.912620e-01, 2.102554e+00, 2.080942e-02, 1.732267e-01, 8.256684e-03, 7.490376e-01, 4.773927e-01, 1.814455e-01, 1.815650e-01, 4.133048e-01, 8.823553e-01, 1.944962e-02, 1.077466e-01, 2.819411e-01, 9.95766…
2.000000e+00	8.383516e-01, 4.214509e-02, 4.574646e-01, 1.179369e+00, 8.915635e-01, 5.552110e-01, 1.653252e-01, 2.093729e-02, 1.024652e-01, 1.061536e+00, 1.510462e+00, 7.367366e-01, 3.321127e-01, 1.921385e-01, 1.236068e+00, 2.001048e+00, 1.355900e-02, 1.283791e-01, 6.389769e-03, 8.274940e-01, 4.986569e-01, 2.956221e-01, 1.325134e-01, 2.856893e-01, 1.004803e+00, 1.837760e-02, 8.011203e-02, 4.067739e-01, 1.11422…
0.000000e+00	2.625740e+00, 2.209166e-01, 3.550715e-01, 1.635216e-01, 1.304776e+00, 1.156131e+00, 8.622870e-01, 2.161331e+00, 1.643825e+00, 2.503954e+00, 3.641757e+00, 7.480210e-01, 2.062861e+00, 2.365886e-01, 1.090451e+00, 8.455251e-01, 1.893212e+00, 1.332808e+00, 7.512684e-01, 1.043348e+00, 1.726374e+00, 1.400859e-01, 4.469340e-01, 1.805954e+00, 1.427251e+00, 1.379808e+00, 3.336528e+00, 8.539670e-01, 1.96504…
2.000000e-01	2.248374e+00, 5.825397e-01, 2.490148e-01, 4.935707e-01, 7.833420e-01, 9.563973e-01, 6.320650e-01, 1.761010e+00, 1.212844e+00, 2.090658e+00, 1.783223e+00, 8.955624e-01, 1.073700e+00, 6.539354e-01, 8.647319e-01, 1.014870e+00, 1.239616e+00, 8.809957e-01, 5.592931e-01, 1.049827e+00, 9.559411e-01, 2.115963e-01, 7.146533e-01, 1.306903e+00, 1.488928e+00, 1.155636e+00, 2.095120e+00, 6.570333e-01, 1.03726…
4.000000e-01	1.737500e+00, 8.550517e-01, 1.950024e-01, 7.053959e-01, 6.390904e-01, 8.023533e-01, 5.347869e-01, 1.176836e+00, 8.807367e-01, 2.057759e+00, 1.920197e+00, 9.072418e-01, 1.055371e+00, 7.252900e-01, 1.059999e+00, 1.159255e+00, 7.162146e-01, 6.630782e-01, 4.172478e-01, 9.665451e-01, 8.544249e-01, 1.562674e-01, 5.913541e-01, 8.298145e-01, 1.061294e+00, 8.576338e-01, 1.265196e+00, 6.101773e-01, 1.08503…
6.000000e-01	1.570356e+00, 9.386146e-01, 2.153108e-01, 9.893966e-01, 7.520412e-01, 7.652084e-01, 3.762533e-01, 7.952057e-01, 4.742068e-01, 1.716372e+00, 1.567912e+00, 1.015101e+00, 7.348508e-01, 6.252102e-01, 9.102911e-01, 1.268906e+00, 5.090111e-01, 5.520957e-01, 3.604683e-01, 9.288056e-01, 7.974306e-01, 2.223497e-01, 3.996122e-01, 5.641587e-01, 1.071917e+00, 5.904701e-01, 7.885204e-01, 5.993442e-01, 1.06866…
8.000000e-01	1.111014e+00, 1.034362e+00, 2.641600e-01, 1.084243e+00, 1.004579e+00, 6.349914e-01, 2.647665e-01, 5.532788e-01, 4.848636e-01, 1.647197e+00, 1.543354e+00, 8.721558e-01, 9.014890e-01, 5.816224e-01, 7.610911e-01, 1.306484e+00, 3.678006e-01, 4.393674e-01, 2.646527e-01, 8.857534e-01, 8.412473e-01, 2.088181e-01, 3.485973e-01, 3.971832e-01, 1.083689e+00, 4.065343e-01, 8.055739e-01, 4.171950e-01, 9.23155…
1.000000e+00	1.086106e+00, 8.017960e-01, 4.220212e-01, 1.120894e+00, 1.027666e+00, 7.882675e-01, 2.064132e-01, 3.340263e-01, 3.941512e-01, 1.730939e+00, 1.508823e+00, 1.006912e+00, 7.843612e-01, 4.005156e-01, 7.359233e-01, 1.439221e+00, 1.758100e-01, 2.716629e-01, 1.512625e-01, 8.699227e-01, 7.773375e-01, 2.570840e-01, 2.642990e-01, 2.682709e-01, 8.270124e-01, 2.582994e-01, 4.848072e-01, 3.928878e-01, 8.70939…
1.200000e+00	9.191028e-01, 6.503042e-01, 3.307451e-01, 1.138147e+00, 9.538004e-01, 6.742881e-01, 1.932193e-01, 2.700415e-01, 2.592741e-01, 1.358729e+00, 1.579252e+00, 5.675991e-01, 7.369789e-01, 3.438860e-01, 1.011203e+00, 1.549817e+00, 1.473511e-01, 2.859155e-01, 1.197030e-01, 9.488566e-01, 6.488304e-01, 3.546871e-01, 2.388950e-01, 1.468714e-01, 6.850093e-01, 1.994023e-01, 3.551627e-01, 3.661672e-01, 1.00405…
1.400000e+00	1.234334e+00, 3.597745e-01, 4.088302e-01, 1.053976e+00, 1.075289e+00, 6.962489e-01, 1.721827e-01, 1.916024e-01, 1.901238e-01, 1.333047e+00, 1.508215e+00, 5.700460e-01, 5.935693e-01, 3.106973e-01, 8.364089e-01, 1.859449e+00, 1.022200e-01, 2.455393e-01, 6.749097e-02, 1.096056e+00, 7.656751e-01, 3.296874e-01, 1.676156e-01, 1.185086e-01, 6.646542e-01, 1.674898e-01, 2.645058e-01, 3.741256e-01, 9.43873…
1.600000e+00	1.108266e+00, 2.021524e-01, 4.617716e-01, 1.069286e+00, 1.143003e+00, 5.747841e-01, 1.484647e-01, 9.521423e-02, 1.094176e-01, 1.319867e+00, 1.353415e+00, 3.837198e-01, 7.425838e-01, 2.188079e-01, 1.042284e+00, 1.921236e+00, 5.271283e-02, 2.728258e-01, 4.271331e-02, 1.008673e+00, 8.116833e-01, 3.636270e-01, 1.180895e-01, 7.197107e-02, 7.017722e-01, 1.153437e-01, 1.558610e-01, 3.822958e-01, 1.02960…
1.800000e+00	9.724723e-01, 1.736236e-01, 3.582189e-01, 8.088733e-01, 1.113225e+00, 6.230806e-01, 8.397297e-02, 1.016485e-01, 9.713069e-02, 1.231456e+00, 1.460011e+00, 3.536190e-01, 5.877273e-01, 1.851754e-01, 1.197851e+00, 1.648242e+00, 3.742081e-02, 2.790993e-01, 2.467918e-02, 1.105254e+00, 8.416908e-01, 4.309795e-01, 9.626485e-02, 5.344579e-02, 6.359907e-01, 1.158907e-01, 1.118358e-01, 3.703035e-01, 1.00812…
2.000000e+00	1.004660e+00, 1.056658e-01, 3.223161e-01, 9.236070e-01, 1.302821e+00, 5.052777e-01, 8.947817e-02, 6.945547e-02, 6.298637e-02, 1.152549e+00, 1.573740e+00, 3.370975e-01, 6.247374e-01, 1.281138e-01, 1.030804e+00, 1.861898e+00, 2.969850e-02, 3.479802e-01, 1.669537e-02, 1.189274e+00, 8.284815e-01, 4.582018e-01, 8.938708e-02, 3.127455e-02, 6.123760e-01, 1.129703e-01, 9.051066e-02, 3.206166e-01, 1.05252…
0.000000e+00	1.852789e+00, 2.703221e+00, 2.556787e+00, 2.676774e-01, 1.870897e+00, 1.272880e+00, 2.186142e+00, 1.647714e+00, 6.243626e-02, 1.407142e-01, 1.777521e+00, 2.500970e-01, 2.003822e+00, 1.547414e+00, 1.046630e+00, 2.222564e-01, 2.970373e+00, 4.372528e-01, 2.466968e+00, 1.468608e+00, 1.494920e+00, 1.181703e+00, 7.674576e-01, 8.536696e-01, 7.889373e-01, 1.973353e+00, 2.378593e+00, 1.233054e+00, 2.43974…
2.000000e-01	1.659679e+00, 2.168023e+00, 1.766619e+00, 1.355097e-01, 1.300997e+00, 1.025651e+00, 1.785512e+00, 1.606759e+00, 2.547982e-01, 1.145502e-01, 1.496373e+00, 2.875188e-01, 1.561201e+00, 2.012076e+00, 4.836404e-01, 1.484909e-01, 2.286299e+00, 5.797962e-01, 1.513046e+00, 1.252408e+00, 1.166417e+00, 9.233636e-01, 7.364206e-01, 6.282556e-01, 6.882291e-01, 1.586113e+00, 2.043818e+00, 8.286369e-01, 1.58958…
4.000000e-01	1.506764e+00, 1.788410e+00, 1.088452e+00, 1.160047e-01, 1.063265e+00, 6.211955e-01, 1.103217e+00, 1.348691e+00, 2.147126e-01, 1.093712e-01, 8.366648e-01, 2.466969e-01, 1.146062e+00, 1.799659e+00, 4.218997e-01, 3.676902e-01, 1.430829e+00, 6.103634e-01, 1.290220e+00, 1.638333e+00, 9.588238e-01, 7.252259e-01, 6.504148e-01, 4.980143e-01, 5.339205e-01, 9.708775e-01, 1.748951e+00, 3.850393e-01, 1.12806…
6.000000e-01	1.159607e+00, 1.652606e+00, 6.600978e-01, 1.289989e-01, 8.864508e-01, 7.588278e-01, 1.059066e+00, 1.272721e+00, 2.020527e-01, 1.648403e-01, 9.228433e-01, 2.203205e-01, 1.247121e+00, 1.465379e+00, 2.511755e-01, 6.668493e-01, 1.433390e+00, 4.867665e-01, 8.266309e-01, 1.339459e+00, 7.129002e-01, 6.551176e-01, 3.850763e-01, 5.339725e-01, 4.898869e-01, 5.286217e-01, 1.534524e+00, 2.719475e-01, 6.73564…
8.000000e-01	1.277642e+00, 1.200835e+00, 5.284680e-01, 1.778707e-01, 1.050149e+00, 6.678820e-01, 7.133915e-01, 1.300529e+00, 1.298743e-01, 2.393477e-01, 6.942371e-01, 1.973230e-01, 1.209754e+00, 1.540631e+00, 1.952523e-01, 8.683696e-01, 8.341593e-01, 5.107268e-01, 8.487678e-01, 1.358382e+00, 8.365344e-01, 6.804498e-01, 4.121671e-01, 6.869999e-01, 4.526040e-01, 3.638149e-01, 9.577759e-01, 3.301313e-01, 7.06176…
1.000000e+00	1.094673e+00, 9.793687e-01, 3.785076e-01, 3.139043e-01, 9.411435e-01, 6.624419e-01, 6.155516e-01, 1.335025e+00, 8.551574e-02, 5.068543e-01, 5.116992e-01, 1.822186e-01, 9.759599e-01, 7.746746e-01, 2.966373e-01, 1.352512e+00, 6.069638e-01, 4.105999e-01, 4.577511e-01, 1.646214e+00, 1.019182e+00, 5.448745e-01, 3.236656e-01, 7.996305e-01, 4.147988e-01, 3.557463e-01, 6.970177e-01, 3.535664e-01, 9.75490…
1.200000e+00	8.697342e-01, 8.798449e-01, 2.694459e-01, 3.396093e-01, 9.298874e-01, 6.305600e-01, 3.801644e-01, 1.306419e+00, 5.696690e-02, 6.283353e-01, 4.191884e-01, 9.739132e-02, 1.159680e+00, 8.524086e-01, 4.238134e-01, 1.105309e+00, 3.596685e-01, 4.910837e-01, 3.278862e-01, 1.386074e+00, 1.013504e+00, 6.003476e-01, 1.996858e-01, 8.100477e-01, 2.852496e-01, 3.598999e-01, 4.730310e-01, 3.181859e-01, 1.05084…
1.400000e+00	6.243288e-01, 7.872236e-01, 1.745652e-01, 4.611886e-01, 1.211926e+00, 5.116256e-01, 4.197589e-01, 1.084803e+00, 5.071623e-02, 7.285799e-01, 3.103992e-01, 8.098830e-02, 1.148602e+00, 6.065496e-01, 6.514117e-01, 1.560184e+00, 2.278085e-01, 3.957322e-01, 1.981841e-01, 1.613372e+00, 1.150501e+00, 4.709997e-01, 1.765550e-01, 8.581045e-01, 2.840067e-01, 3.799982e-01, 3.623526e-01, 3.085239e-01, 9.39500…
1.600000e+00	4.208724e-01, 5.155205e-01, 1.098999e-01, 5.702658e-01, 1.211087e+00, 4.235726e-01, 2.851088e-01, 9.329336e-01, 2.648329e-02, 1.026345e+00, 2.507358e-01, 6.595445e-02, 1.171603e+00, 5.021760e-01, 8.314250e-01, 1.766574e+00, 1.552183e-01, 4.999847e-01, 1.319086e-01, 1.144452e+00, 1.016029e+00, 5.701661e-01, 1.190966e-01, 9.472986e-01, 2.287990e-01, 4.167611e-01, 2.361020e-01, 2.791285e-01, 9.14661…
1.800000e+00	2.324779e-01, 4.730536e-01, 1.011194e-01, 5.795070e-01, 1.137489e+00, 2.904723e-01, 1.950636e-01, 5.475284e-01, 2.295646e-02, 9.853208e-01, 1.770596e-01, 4.908867e-02, 1.068969e+00, 4.519805e-01, 1.058262e+00, 1.795559e+00, 9.865788e-02, 4.570047e-01, 8.070035e-02, 1.388506e+00, 8.559349e-01, 5.722311e-01, 8.411998e-02, 8.913153e-01, 2.292471e-01, 2.983305e-01, 1.518151e-01, 3.982072e-01, 1.08574…
2.000000e+00	1.242601e-01, 3.562379e-01, 9.785882e-02, 6.444356e-01, 9.937320e-01, 1.939485e-01, 1.282997e-01, 5.964936e-01, 1.590008e-02, 8.409906e-01, 1.824115e-01, 4.300712e-02, 8.037801e-01, 3.752659e-01, 1.033432e+00, 1.617869e+00, 6.639887e-02, 4.767212e-01, 4.706820e-02, 1.289947e+00, 9.649094e-01, 4.440286e-01, 5.933223e-02, 9.996775e-01, 2.735999e-01, 3.297328e-01, 1.524837e-01, 4.321058e-01, 1.03252…
0.000000e+00	1.012612e+00, 2.585189e+00, 6.684415e-02, 4.358127e-01, 1.965068e+00, 2.917714e+00, 2.531299e+00, 1.818034e+00, 1.125760e+00, 1.381270e+00, 1.804960e+00, 7.076885e-01, 1.778062e+00, 8.979100e-02, 1.739231e+00, 1.160456e+00, 1.949623e+00, 3.842730e-02, 3.200882e-01, 1.293304e+00, 1.173983e+00, 1.737362e+00, 2.125956e+00, 2.113966e+00, 2.562199e+00, 2.386023e+00, 2.611152e+00, 1.602494e+00, 1.26868…
2.000000e-01	1.246614e+00, 2.374562e+00, 5.688604e-02, 6.311154e-01, 1.586689e+00, 1.508355e+00, 2.452293e+00, 1.633089e+00, 9.353938e-01, 8.403436e-01, 1.366814e+00, 8.142911e-01, 1.244472e+00, 4.421093e-01, 1.351319e+00, 6.978835e-01, 1.080987e+00, 1.449929e-01, 3.732353e-01, 1.281161e+00, 1.042705e+00, 1.187778e+00, 1.948422e+00, 1.375889e+00, 2.534208e+00, 1.536680e+00, 2.496689e+00, 1.346040e+00, 8.88534…
4.000000e-01	1.161971e+00, 1.433439e+00, 1.058584e-01, 9.448617e-01, 1.174082e+00, 1.187032e+00, 1.918236e+00, 1.908796e+00, 6.567308e-01, 6.414167e-01, 1.302964e+00, 1.090232e+00, 8.686971e-01, 7.954479e-01, 7.325286e-01, 6.308289e-01, 6.689586e-01, 2.642895e-01, 2.631952e-01, 1.281056e+00, 1.116099e+00, 9.617244e-01, 1.628718e+00, 8.442259e-01, 2.164192e+00, 1.050903e+00, 1.381703e+00, 7.852500e-01, 6.13959…
6.000000e-01	1.142986e+00, 1.084000e+00, 1.690217e-01, 1.066981e+00, 1.146768e+00, 7.071435e-01, 1.508145e+00, 1.420477e+00, 4.254766e-01, 4.234175e-01, 8.722507e-01, 1.298145e+00, 1.056060e+00, 1.004349e+00, 5.537948e-01, 4.537356e-01, 5.549605e-01, 3.234073e-01, 2.045824e-01, 9.614493e-01, 1.235054e+00, 7.550296e-01, 1.237052e+00, 5.867027e-01, 1.561872e+00, 9.217666e-01, 8.519660e-01, 6.776222e-01, 6.07131…
8.000000e-01	1.199250e+00, 7.737824e-01, 2.598975e-01, 1.098083e+00, 1.110137e+00, 7.820559e-01, 1.124069e+00, 1.216396e+00, 3.052426e-01, 4.683982e-01, 1.257346e+00, 1.217839e+00, 8.357622e-01, 7.377433e-01, 4.998051e-01, 8.071424e-01, 2.753041e-01, 2.357348e-01, 1.449461e-01, 8.635225e-01, 1.256407e+00, 5.448742e-01, 1.035256e+00, 4.036339e-01, 1.461041e+00, 8.571061e-01, 7.719834e-01, 5.035551e-01, 6.73935…
1.000000e+00	1.189906e+00, 1.133564e+00, 2.818917e-01, 1.133359e+00, 1.176098e+00, 5.075209e-01, 7.644374e-01, 8.566777e-01, 2.336013e-01, 4.790973e-01, 1.522835e+00, 1.213152e+00, 1.040300e+00, 7.053639e-01, 5.300713e-01, 9.474224e-01, 2.048283e-01, 2.081912e-01, 1.063504e-01, 6.482101e-01, 1.310027e+00, 4.137167e-01, 6.534916e-01, 2.512332e-01, 1.248443e+00, 9.290702e-01, 5.291532e-01, 5.002167e-01, 7.07267…
1.200000e+00	1.027192e+00, 1.308436e+00, 3.409553e-01, 1.355928e+00, 1.071783e+00, 6.898002e-01, 6.144071e-01, 5.672406e-01, 1.957541e-01, 6.291284e-01, 1.624201e+00, 9.837003e-01, 1.020393e+00, 5.669027e-01, 4.000709e-01, 1.284229e+00, 1.549689e-01, 1.393880e-01, 6.894252e-02, 6.348211e-01, 1.027281e+00, 3.130262e-01, 5.464417e-01, 1.888554e-01, 9.198246e-01, 9.789316e-01, 3.700271e-01, 4.106675e-01, 8.06105…
1.400000e+00	1.148294e+00, 1.290517e+00, 4.199526e-01, 1.272827e+00, 1.355821e+00, 5.611518e-01, 5.265859e-01, 3.896130e-01, 2.334743e-01, 7.652191e-01, 1.437222e+00, 9.828067e-01, 1.057207e+00, 4.342794e-01, 3.335226e-01, 1.352924e+00, 8.951102e-02, 1.162458e-01, 4.483993e-02, 5.594615e-01, 1.133625e+00, 2.836642e-01, 3.471762e-01, 1.125218e-01, 7.443223e-01, 6.449260e-01, 2.677614e-01, 4.072961e-01, 7.94114…
1.600000e+00	1.264853e+00, 1.113538e+00, 3.756227e-01, 1.013069e+00, 1.067466e+00, 6.075421e-01, 3.860441e-01, 2.993770e-01, 1.674447e-01, 8.444872e-01, 1.516996e+00, 6.803078e-01, 9.383735e-01, 4.531721e-01, 2.647491e-01, 1.567500e+00, 5.012687e-02, 1.068153e-01, 2.820707e-02, 6.260768e-01, 9.574923e-01, 3.429681e-01, 2.686676e-01, 5.825105e-02, 6.744926e-01, 6.022653e-01, 2.178035e-01, 3.936989e-01, 9.20195…
1.800000e+00	1.023199e+00, 9.282841e-01, 4.435174e-01, 1.073384e+00, 1.191881e+00, 5.460182e-01, 3.206219e-01, 1.719427e-01, 1.282995e-01, 9.989207e-01, 1.578468e+00, 5.326565e-01, 1.282849e+00, 3.500998e-01, 3.256642e-01, 2.042321e+00, 3.276590e-02, 1.111348e-01, 1.670335e-02, 7.496060e-01, 8.052594e-01, 3.734777e-01, 2.154075e-01, 4.226285e-02, 4.704498e-01, 6.428499e-01, 1.503230e-01, 3.367729e-01, 8.76969…
2.000000e+00	1.052258e+00, 6.888082e-01, 3.764916e-01, 8.823285e-01, 1.243339e+00, 4.872056e-01, 2.677351e-01, 1.796401e-01, 1.144612e-01, 9.510459e-01, 1.531183e+00, 3.831901e-01, 9.934911e-01, 3.211774e-01, 4.553835e-01, 1.704780e+00, 2.260173e-02, 1.301305e-01, 1.236128e-02, 9.033946e-01, 9.026642e-01, 4.413335e-01, 1.437238e-01, 3.128993e-02, 5.183753e-01, 5.965556e-01, 1.127064e-01, 3.246882e-01, 9.85717…
0.000000e+00	1.257871e+00, 2.651387e+00, 2.135270e+00, 1.321478e+00, 2.190521e+00, 1.153212e+00, 4.791634e-01, 2.784447e+00, 2.375253e+00, 2.220481e+00, 2.149713e+00, 2.254832e+00, 1.085751e+00, 3.018409e+00, 1.894018e+00, 3.174068e+00, 5.781073e-01, 1.531028e+00, 1.659075e+00, 1.276673e-01, 1.710403e+00, 9.675322e-01, 1.084372e+00, 2.736742e+00, 1.802296e+00, 8.286667e-01, 1.125992e-01, 2.353233e-01, 3.55472…
2.000000e-01	1.110431e+00, 2.308015e+00, 1.878232e+00, 8.602696e-01, 2.102583e+00, 9.031169e-01, 3.845012e-01, 2.264411e+00, 2.174927e+00, 1.942421e+00, 1.673395e+00, 1.931282e+00, 6.670131e-01, 2.658266e+00, 1.125578e+00, 2.493190e+00, 6.645129e-01, 9.309840e-01, 1.100461e+00, 9.194824e-02, 1.420328e+00, 5.878075e-01, 9.106194e-01, 1.726406e+00, 1.731796e+00, 7.457114e-01, 4.276602e-01, 8.548069e-02, 4.38593…
4.000000e-01	1.226807e+00, 2.119816e+00, 1.491392e+00, 9.306936e-01, 2.138979e+00, 7.915130e-01, 2.550844e-01, 1.184457e+00, 1.633630e+00, 2.009767e+00, 1.312559e+00, 1.608763e+00, 6.989159e-01, 2.017879e+00, 8.017432e-01, 2.471820e+00, 5.014847e-01, 5.916635e-01, 5.216043e-01, 7.264061e-02, 1.534380e+00, 4.028311e-01, 9.085836e-01, 1.152815e+00, 1.806933e+00, 8.837947e-01, 6.786283e-01, 4.560292e-02, 7.87904…
6.000000e-01	9.827665e-01, 1.850366e+00, 1.275962e+00, 8.108890e-01, 1.659673e+00, 6.227682e-01, 2.527281e-01, 6.649455e-01, 1.453297e+00, 1.646757e+00, 1.525467e+00, 1.418620e+00, 7.913868e-01, 1.695094e+00, 3.632633e-01, 2.435729e+00, 3.450351e-01, 3.985695e-01, 3.885298e-01, 7.540072e-02, 1.401542e+00, 2.871265e-01, 6.734324e-01, 6.492788e-01, 1.422492e+00, 8.804123e-01, 6.641642e-01, 5.678204e-02, 8.63854…
8.000000e-01	1.029773e+00, 1.519823e+00, 8.177972e-01, 1.009125e+00, 1.583414e+00, 7.576245e-01, 1.363885e-01, 5.196987e-01, 1.500317e+00, 1.685104e+00, 1.372457e+00, 1.403789e+00, 7.637734e-01, 1.280146e+00, 2.747598e-01, 2.153223e+00, 2.435905e-01, 2.326290e-01, 2.324164e-01, 5.437454e-02, 1.352829e+00, 2.066567e-01, 5.019360e-01, 4.610104e-01, 9.447534e-01, 7.766627e-01, 5.180857e-01, 1.256855e-01, 6.33623…
1.000000e+00	1.108289e+00, 1.387281e+00, 7.376488e-01, 9.571747e-01, 1.495782e+00, 5.839954e-01, 1.192228e-01, 3.334282e-01, 1.133220e+00, 1.439842e+00, 1.054103e+00, 1.137433e+00, 9.555758e-01, 1.186328e+00, 2.135339e-01, 2.405388e+00, 1.737801e-01, 1.668788e-01, 1.651328e-01, 9.342825e-02, 1.165247e+00, 1.544423e-01, 3.001431e-01, 2.711097e-01, 9.174974e-01, 7.538925e-01, 4.785572e-01, 2.635568e-01, 8.33294…
1.200000e+00	1.044433e+00, 1.424783e+00, 5.275056e-01, 9.949698e-01, 1.148123e+00, 5.908967e-01, 9.961489e-02, 2.078323e-01, 1.158308e+00, 1.388845e+00, 1.131400e+00, 8.238711e-01, 1.020613e+00, 9.763893e-01, 1.348627e-01, 2.000944e+00, 9.989136e-02, 1.242625e-01, 1.199075e-01, 1.872911e-01, 1.072788e+00, 2.020794e-01, 2.519865e-01, 1.997822e-01, 7.763119e-01, 8.402891e-01, 3.371517e-01, 3.087616e-01, 8.45574…
1.400000e+00	1.348445e+00, 1.499371e+00, 4.833497e-01, 8.588032e-01, 1.131812e+00, 5.946533e-01, 7.527720e-02, 1.479951e-01, 1.091833e+00, 1.489188e+00, 1.003951e+00, 7.648635e-01, 9.401749e-01, 8.000447e-01, 1.001892e-01, 1.902744e+00, 7.062931e-02, 7.325703e-02, 8.494886e-02, 3.871422e-01, 1.036881e+00, 2.800108e-01, 1.606954e-01, 1.183079e-01, 5.689557e-01, 6.015676e-01, 2.688760e-01, 2.972255e-01, 7.89236…
1.600000e+00	1.212024e+00, 1.334695e+00, 3.722032e-01, 8.285969e-01, 1.212678e+00, 5.062208e-01, 5.404211e-02, 8.506749e-02, 1.085681e+00, 1.434093e+00, 7.925484e-01, 5.057571e-01, 1.015745e+00, 7.467822e-01, 6.947314e-02, 2.204508e+00, 5.041040e-02, 5.761597e-02, 4.972780e-02, 6.291961e-01, 1.133986e+00, 3.729882e-01, 1.153632e-01, 1.083149e-01, 4.558274e-01, 6.245939e-01, 1.769697e-01, 3.693050e-01, 8.75014…
1.800000e+00	1.120965e+00, 1.400914e+00, 2.564001e-01, 8.363147e-01, 1.161037e+00, 5.690709e-01, 3.905229e-02, 6.921949e-02, 5.550047e-01, 1.359750e+00, 6.754878e-01, 3.435811e-01, 1.030294e+00, 6.257698e-01, 6.851673e-02, 1.923848e+00, 2.842580e-02, 6.004005e-02, 3.375461e-02, 8.340537e-01, 1.130639e+00, 3.813308e-01, 9.702918e-02, 1.426802e-01, 3.794745e-01, 5.431848e-01, 1.345063e-01, 2.949400e-01, 7.60160…
2.000000e+00	1.028700e+00, 9.185590e-01, 2.082398e-01, 7.329243e-01, 1.049356e+00, 4.984587e-01, 3.289014e-02, 5.158576e-02, 4.340612e-01, 1.280770e+00, 7.105221e-01, 2.317994e-01, 1.032530e+00, 5.662240e-01, 1.947429e-01, 2.288253e+00, 1.527878e-02, 1.084544e-01, 2.252505e-02, 9.044159e-01, 9.482666e-01, 3.814723e-01, 7.745312e-02, 3.531102e-01, 2.913499e-01, 5.882372e-01, 1.061864e-01, 2.642562e-01, 9.66364…
0.000000e+00	1.098305e+00, 2.305612e+00, 1.656216e-01, 2.085360e+00, 5.323599e-01, 2.208432e+00, 2.574162e-01, 2.223765e+00, 1.229791e+00, 1.980547e+00, 2.420502e+00, 6.337254e-02, 2.605272e-01, 1.980400e+00, 3.189532e-01, 2.326310e+00, 2.218885e+00, 3.019051e+00, 1.277458e+00, 9.785539e-01, 2.154944e+00, 3.607610e-01, 1.503124e-01, 2.715294e+00, 2.232538e+00, 8.452206e-01, 2.414116e+00, 1.925957e+00, 4.66297…
2.000000e-01	1.018794e+00, 1.611647e+00, 3.494498e-01, 1.698614e+00, 3.687691e-01, 1.960138e+00, 6.756965e-01, 1.713329e+00, 1.083810e+00, 1.426032e+00, 2.293088e+00, 5.431334e-01, 5.275162e-01, 1.593577e+00, 2.572493e-01, 1.451752e+00, 1.589837e+00, 1.970427e+00, 9.713199e-01, 9.171179e-01, 2.012365e+00, 4.753558e-01, 5.034283e-01, 1.879985e+00, 1.719261e+00, 8.103693e-01, 2.094966e+00, 1.665300e+00, 7.17480…
4.000000e-01	9.744531e-01, 1.936747e+00, 4.866632e-01, 1.472611e+00, 3.473789e-01, 1.209668e+00, 1.062991e+00, 1.042979e+00, 8.350674e-01, 1.172021e+00, 2.188633e+00, 6.846435e-01, 6.420970e-01, 1.398573e+00, 1.342871e-01, 1.062394e+00, 1.255263e+00, 1.689877e+00, 9.621461e-01, 1.103792e+00, 1.910984e+00, 4.572145e-01, 7.204842e-01, 1.073325e+00, 1.535376e+00, 8.530756e-01, 1.153036e+00, 9.893923e-01, 6.72972…
6.000000e-01	1.054976e+00, 1.214516e+00, 5.186012e-01, 1.363786e+00, 2.406723e-01, 8.763028e-01, 1.345434e+00, 8.671778e-01, 7.093010e-01, 1.204085e+00, 2.331057e+00, 9.578444e-01, 8.789963e-01, 1.174413e+00, 1.163775e-01, 1.417773e+00, 7.802503e-01, 9.617424e-01, 5.656008e-01, 8.310364e-01, 1.696010e+00, 4.696707e-01, 5.798400e-01, 8.077979e-01, 1.153267e+00, 9.895984e-01, 9.216209e-01, 7.670588e-01, 6.72265…
8.000000e-01	9.680515e-01, 8.081453e-01, 4.959145e-01, 1.488488e+00, 2.528833e-01, 6.518357e-01, 1.350625e+00, 5.873868e-01, 5.916018e-01, 1.050877e+00, 2.117717e+00, 8.679962e-01, 9.733168e-01, 8.880755e-01, 2.427139e-01, 1.359467e+00, 4.201683e-01, 7.874659e-01, 4.211414e-01, 9.128748e-01, 1.176425e+00, 3.368768e-01, 5.762652e-01, 5.130723e-01, 1.090574e+00, 8.304873e-01, 5.749985e-01, 5.179700e-01, 8.13903…
1.000000e+00	1.206913e+00, 5.905014e-01, 5.756958e-01, 1.139249e+00, 5.776446e-01, 7.382668e-01, 8.429670e-01, 2.942559e-01, 3.734497e-01, 8.329641e-01, 1.728927e+00, 7.687709e-01, 1.072658e+00, 1.043542e+00, 5.024415e-01, 1.176293e+00, 3.298699e-01, 5.058961e-01, 2.339233e-01, 1.036415e+00, 1.579190e+00, 4.116099e-01, 5.299539e-01, 3.086607e-01, 7.956183e-01, 7.591689e-01, 4.824640e-01, 4.420242e-01, 7.01124…
1.200000e+00	1.128761e+00, 4.647331e-01, 6.091665e-01, 1.241753e+00, 7.052991e-01, 7.115115e-01, 1.007831e+00, 2.041116e-01, 2.512673e-01, 8.718772e-01, 2.193557e+00, 6.672747e-01, 9.032348e-01, 9.795832e-01, 7.613871e-01, 1.657095e+00, 2.120211e-01, 4.405986e-01, 1.391182e-01, 9.455700e-01, 1.408976e+00, 4.184715e-01, 3.496619e-01, 1.766128e-01, 7.532052e-01, 7.488530e-01, 3.375138e-01, 4.090243e-01, 7.20182…
1.400000e+00	1.069772e+00, 2.748727e-01, 6.212042e-01, 8.923755e-01, 8.306380e-01, 5.541579e-01, 6.069322e-01, 1.700059e-01, 1.830583e-01, 8.259412e-01, 1.745876e+00, 5.089271e-01, 1.136045e+00, 7.788290e-01, 7.530848e-01, 2.040179e+00, 1.239295e-01, 4.457271e-01, 1.031428e-01, 8.578304e-01, 1.417274e+00, 3.612060e-01, 2.291191e-01, 1.478930e-01, 6.723387e-01, 7.612047e-01, 2.092707e-01, 4.241908e-01, 8.84834…
1.600000e+00	1.224279e+00, 1.813988e-01, 3.783410e-01, 9.635263e-01, 8.348654e-01, 6.086388e-01, 4.666305e-01, 1.154754e-01, 1.130824e-01, 9.027274e-01, 1.639569e+00, 4.178225e-01, 8.700609e-01, 7.319284e-01, 8.638893e-01, 1.795904e+00, 7.624441e-02, 4.110531e-01, 7.201775e-02, 1.099172e+00, 1.045673e+00, 5.647246e-01, 1.560257e-01, 9.210199e-02, 5.903397e-01, 8.460522e-01, 1.552456e-01, 4.225078e-01, 8.85187…
1.800000e+00	1.002765e+00, 1.409697e-01, 4.221368e-01, 9.098270e-01, 9.308456e-01, 5.902920e-01, 3.406628e-01, 1.013035e-01, 8.828755e-02, 8.968729e-01, 1.270719e+00, 3.361591e-01, 6.997142e-01, 5.838247e-01, 9.176772e-01, 1.740971e+00, 6.059319e-02, 4.328024e-01, 5.106296e-02, 1.304351e+00, 1.451094e+00, 4.963648e-01, 1.450666e-01, 6.151976e-02, 5.248873e-01, 7.393591e-01, 9.067154e-02, 3.584240e-01, 8.05110…
2.000000e+00	1.117921e+00, 8.262693e-02, 3.211214e-01, 9.446580e-01, 1.153122e+00, 4.657441e-01, 3.062841e-01, 6.878045e-02, 7.016254e-02, 1.065515e+00, 1.277092e+00, 1.972334e-01, 6.158337e-01, 5.654732e-01, 1.206434e+00, 1.669807e+00, 4.072649e-02, 3.922851e-01, 2.617839e-02, 1.352402e+00, 1.058765e+00, 4.236133e-01, 1.127651e-01, 6.178812e-02, 5.851165e-01, 7.707237e-01, 8.393924e-02, 3.237138e-01, 8.64800…
0.000000e+00	1.405811e+00, 2.178496e+00, 2.567286e+00, 2.543475e+00, 2.910547e+00, 3.002120e+00, 2.522175e+00, 4.416103e-01, 1.085446e+00, 1.121501e+00, 2.329530e+00, 1.092421e+00, 2.787709e+00, 2.720757e+00, 2.271501e+00, 1.602182e+00, 2.521542e+00, 2.322271e+00, 1.804876e+00, 1.807186e+00, 9.763652e-01, 2.026230e+00, 3.211509e-01, 7.848097e-03, 1.613707e+00, 1.866770e-03, 1.292226e+00, 2.284401e+00, 2.03387…
2.000000e-01	1.202717e+00, 1.373080e+00, 2.301626e+00, 2.041020e+00, 1.895885e+00, 2.009592e+00, 2.420052e+00, 2.808123e-01, 8.619721e-01, 1.028569e+00, 2.313257e+00, 1.466228e+00, 1.895058e+00, 2.190896e+00, 1.560139e+00, 1.183348e+00, 1.785055e+00, 1.673978e+00, 1.291435e+00, 1.374160e+00, 6.479546e-01, 1.448423e+00, 5.553967e-01, 7.787298e-03, 1.448706e+00, 4.857014e-02, 1.197571e+00, 1.103647e+00, 1.60451…
4.000000e-01	1.051754e+00, 1.000316e+00, 1.775366e+00, 1.258917e+00, 1.693541e+00, 1.616335e+00, 2.227257e+00, 2.884988e-01, 6.229148e-01, 7.664717e-01, 1.927159e+00, 1.238769e+00, 9.970083e-01, 1.543045e+00, 1.453726e+00, 9.797808e-01, 1.567816e+00, 1.143924e+00, 1.227792e+00, 1.124379e+00, 5.303834e-01, 1.130040e+00, 7.626395e-01, 5.124398e-03, 1.631208e+00, 3.457484e-02, 1.476080e+00, 4.674922e-01, 9.90389…
6.000000e-01	1.085506e+00, 6.323757e-01, 1.381882e+00, 1.122356e+00, 1.231110e+00, 1.229528e+00, 1.861981e+00, 4.715284e-01, 5.698774e-01, 6.051220e-01, 2.106364e+00, 1.271747e+00, 8.275213e-01, 1.033923e+00, 1.245876e+00, 7.253839e-01, 1.181617e+00, 7.621684e-01, 8.206255e-01, 8.142148e-01, 5.333800e-01, 7.161421e-01, 8.242545e-01, 3.217565e-03, 1.824154e+00, 2.051686e-02, 9.550119e-01, 2.593108e-01, 8.19310…
8.000000e-01	1.263777e+00, 4.143580e-01, 9.975940e-01, 1.102820e+00, 1.157916e+00, 9.750893e-01, 1.181252e+00, 5.256671e-01, 6.987918e-01, 5.223300e-01, 1.682463e+00, 1.427143e+00, 4.918913e-01, 9.194365e-01, 1.161583e+00, 8.790415e-01, 7.174959e-01, 5.597701e-01, 6.605409e-01, 7.259650e-01, 7.779335e-01, 4.783634e-01, 7.742941e-01, 2.524144e-03, 1.199551e+00, 4.114600e-02, 7.695939e-01, 2.270967e-01, 8.05046…
1.000000e+00	1.165876e+00, 2.855619e-01, 9.768021e-01, 1.186149e+00, 1.232224e+00, 8.403803e-01, 1.017293e+00, 3.645722e-01, 6.635084e-01, 3.551588e-01, 1.654478e+00, 1.097683e+00, 4.162751e-01, 7.094321e-01, 1.111149e+00, 1.476001e+00, 3.923315e-01, 4.022184e-01, 3.521431e-01, 5.585653e-01, 9.446386e-01, 3.384079e-01, 5.558326e-01, 1.264862e-03, 1.408337e+00, 6.241782e-02, 5.615189e-01, 2.234990e-01, 9.89421…
1.200000e+00	1.062958e+00, 2.214684e-01, 6.846171e-01, 1.181944e+00, 1.534847e+00, 6.884156e-01, 8.527285e-01, 2.123863e-01, 6.879742e-01, 6.279607e-01, 1.570340e+00, 1.224769e+00, 4.575150e-01, 6.160115e-01, 1.058446e+00, 1.205473e+00, 3.284090e-01, 2.623745e-01, 2.475344e-01, 5.565478e-01, 8.772368e-01, 2.203617e-01, 5.789770e-01, 9.332252e-04, 1.071079e+00, 1.175754e-01, 4.514732e-01, 2.693103e-01, 7.60940…
1.400000e+00	1.197963e+00, 1.715905e-01, 5.949201e-01, 1.210709e+00, 1.101497e+00, 6.911216e-01, 6.345600e-01, 1.377272e-01, 7.191370e-01, 5.711547e-01, 1.733232e+00, 8.877888e-01, 3.775322e-01, 5.091237e-01, 1.220849e+00, 1.453435e+00, 1.760180e-01, 1.811116e-01, 1.521509e-01, 3.927175e-01, 9.904726e-01, 2.197287e-01, 3.209597e-01, 5.905322e-04, 1.166419e+00, 1.743215e-01, 3.011724e-01, 3.008792e-01, 7.64814…
1.600000e+00	1.020987e+00, 1.999177e-01, 5.675451e-01, 1.012453e+00, 1.370782e+00, 7.035956e-01, 4.335788e-01, 1.017832e-01, 5.246679e-01, 7.753418e-01, 1.845651e+00, 1.020319e+00, 4.001342e-01, 4.363611e-01, 9.968045e-01, 1.617428e+00, 1.451162e-01, 1.314132e-01, 1.170645e-01, 4.297499e-01, 8.214673e-01, 1.810611e-01, 3.038218e-01, 4.327921e-04, 8.471818e-01, 2.128750e-01, 2.136906e-01, 3.083356e-01, 9.16883…
1.800000e+00	1.091678e+00, 2.077169e-01, 5.614539e-01, 1.144376e+00, 1.025714e+00, 6.443072e-01, 3.790471e-01, 6.247099e-02, 5.963496e-01, 9.709283e-01, 1.743984e+00, 8.408737e-01, 3.789369e-01, 2.856950e-01, 1.000129e+00, 1.656155e+00, 8.185829e-02, 8.308983e-02, 7.384505e-02, 5.171030e-01, 9.392859e-01, 2.169366e-01, 2.079679e-01, 4.106472e-04, 1.120771e+00, 2.249364e-01, 1.456397e-01, 3.145283e-01, 8.49660…
2.000000e+00	1.211880e+00, 2.045982e-01, 5.462915e-01, 1.159859e+00, 1.113074e+00, 5.611197e-01, 3.105393e-01, 5.172312e-02, 4.218026e-01, 8.698532e-01, 1.717414e+00, 8.078455e-01, 3.319794e-01, 2.554360e-01, 1.066974e+00, 1.865847e+00, 5.948379e-02, 8.123386e-02, 4.887752e-02, 5.471670e-01, 7.982726e-01, 2.782650e-01, 1.610206e-01, 2.923170e-04, 8.395703e-01, 2.143994e-01, 1.389418e-01, 3.298008e-01, 8.27803…
0.000000e+00	2.735370e+00, 8.898662e-01, 9.016486e-01, 2.695682e+00, 2.954635e+00, 2.825813e+00, 1.789567e-01, 1.924918e+00, 5.044805e-01, 2.519457e-01, 1.710265e+00, 2.225098e+00, 8.979793e-01, 9.292697e-01, 8.635002e-01, 9.243196e-01, 8.828488e-01, 2.979841e+00, 9.939294e-02, 1.831433e+00, 3.273049e-02, 1.728021e+00, 2.789376e+00, 6.219096e-01, 1.955527e-01, 1.992727e+00, 9.237033e-01, 3.404290e-01, 1.99181…
2.000000e-01	1.742610e+00, 8.031784e-01, 7.796119e-01, 1.521800e+00, 1.655881e+00, 2.300119e+00, 5.242431e-01, 1.449583e+00, 3.928143e-01, 3.819562e-01, 1.461198e+00, 1.428484e+00, 8.866454e-01, 1.205962e+00, 7.549557e-01, 8.068405e-01, 5.052402e-01, 1.825727e+00, 8.833722e-02, 1.664881e+00, 2.497586e-02, 1.073796e+00, 2.000108e+00, 4.945440e-01, 2.752027e-01, 9.920340e-01, 8.218421e-01, 3.852536e-01, 1.61801…
4.000000e-01	1.252184e+00, 5.984474e-01, 7.902277e-01, 1.043732e+00, 1.675579e+00, 1.394919e+00, 3.931135e-01, 7.285779e-01, 2.207666e-01, 6.258002e-01, 1.691854e+00, 1.115200e+00, 9.160175e-01, 9.459363e-01, 9.171333e-01, 1.477657e+00, 3.695253e-01, 1.641507e+00, 6.424182e-02, 1.369943e+00, 5.232587e-02, 8.019425e-01, 1.467291e+00, 3.099550e-01, 2.252026e-01, 6.045006e-01, 5.199765e-01, 4.285983e-01, 1.13774…
6.000000e-01	1.465103e+00, 3.470772e-01, 5.058524e-01, 6.491692e-01, 1.631787e+00, 1.306439e+00, 3.714753e-01, 6.742879e-01, 1.602476e-01, 6.951530e-01, 1.603778e+00, 6.619057e-01, 7.706246e-01, 7.459358e-01, 8.581692e-01, 1.373268e+00, 2.155043e-01, 9.979841e-01, 4.800147e-02, 1.282796e+00, 1.416966e-01, 6.757807e-01, 1.479339e+00, 2.018150e-01, 2.557171e-01, 2.995885e-01, 4.049743e-01, 3.385351e-01, 1.01593…
8.000000e-01	1.128544e+00, 2.341214e-01, 4.513768e-01, 5.368243e-01, 1.478361e+00, 8.409631e-01, 2.613927e-01, 3.959954e-01, 1.298948e-01, 8.154005e-01, 1.115007e+00, 4.566088e-01, 5.883887e-01, 5.978728e-01, 8.118296e-01, 1.601640e+00, 1.582045e-01, 8.514224e-01, 3.120276e-02, 1.530204e+00, 2.085816e-01, 5.997396e-01, 1.460412e+00, 1.106443e-01, 3.109532e-01, 2.100132e-01, 2.989200e-01, 3.765550e-01, 9.04140…
1.000000e+00	9.970651e-01, 1.970193e-01, 2.419943e-01, 4.511980e-01, 1.379083e+00, 7.765647e-01, 2.325961e-01, 3.281891e-01, 8.159323e-02, 9.871756e-01, 8.211536e-01, 3.553576e-01, 6.248106e-01, 5.455408e-01, 1.049004e+00, 1.848061e+00, 8.670265e-02, 7.210783e-01, 2.183576e-02, 1.454051e+00, 2.702034e-01, 5.998582e-01, 1.050199e+00, 1.021712e-01, 3.842872e-01, 1.050189e-01, 1.978246e-01, 4.498893e-01, 9.60751…
1.200000e+00	6.227936e-01, 9.466966e-02, 2.308313e-01, 5.804689e-01, 1.510668e+00, 6.664013e-01, 1.639143e-01, 2.359687e-01, 6.773485e-02, 9.475322e-01, 6.972806e-01, 2.178398e-01, 5.692722e-01, 4.480877e-01, 1.047102e+00, 1.504785e+00, 5.471130e-02, 4.964442e-01, 1.470056e-02, 1.490554e+00, 4.643301e-01, 5.394609e-01, 8.885026e-01, 2.155583e-01, 3.475444e-01, 6.405860e-02, 1.360767e-01, 3.163051e-01, 1.17983…
1.400000e+00	3.245843e-01, 6.342078e-02, 1.484326e-01, 8.613024e-01, 1.410432e+00, 6.604037e-01, 1.283162e-01, 2.150924e-01, 4.038657e-02, 1.001859e+00, 5.639589e-01, 1.663191e-01, 4.999391e-01, 3.336689e-01, 1.060291e+00, 1.720282e+00, 4.350035e-02, 4.487414e-01, 1.114277e-02, 1.345399e+00, 5.619826e-01, 4.945796e-01, 5.424999e-01, 3.795884e-01, 5.394757e-01, 3.972752e-02, 8.124727e-02, 4.037408e-01, 1.07891…
1.600000e+00	2.313250e-01, 5.311888e-02, 1.694967e-01, 8.603152e-01, 1.054531e+00, 4.440153e-01, 7.743465e-02, 1.750795e-01, 3.171457e-02, 1.105489e+00, 4.919882e-01, 1.730359e-01, 4.283310e-01, 2.723754e-01, 9.529692e-01, 1.971321e+00, 2.574339e-02, 5.193796e-01, 6.895916e-03, 1.317839e+00, 5.288349e-01, 5.827587e-01, 3.812531e-01, 4.454327e-01, 6.036586e-01, 2.888526e-02, 6.470212e-02, 3.752167e-01, 8.86351…
1.800000e+00	1.175679e-01, 2.842668e-02, 1.972866e-01, 9.363874e-01, 1.208067e+00, 2.900670e-01, 6.366579e-02, 1.309891e-01, 2.058562e-02, 1.117181e+00, 5.667737e-01, 1.361365e-01, 4.240300e-01, 2.249137e-01, 1.207698e+00, 1.879884e+00, 1.528604e-02, 5.198173e-01, 5.500931e-03, 1.594260e+00, 6.290356e-01, 5.843089e-01, 3.132672e-01, 6.069812e-01, 5.240644e-01, 2.334210e-02, 5.238855e-02, 3.583443e-01, 9.49230…
2.000000e+00	8.373826e-02, 2.267653e-02, 1.883416e-01, 9.464393e-01, 1.140200e+00, 1.803302e-01, 5.120818e-02, 1.053293e-01, 1.494488e-02, 1.002930e+00, 5.672071e-01, 1.459196e-01, 3.959880e-01, 1.648334e-01, 9.250851e-01, 2.055212e+00, 1.365164e-02, 5.370583e-01, 4.431168e-03, 1.304123e+00, 5.317521e-01, 5.214868e-01, 2.021506e-01, 8.261508e-01, 5.668986e-01, 2.423734e-02, 4.469865e-02, 3.380166e-01, 8.85439…
0.000000e+00	2.120229e+00, 7.220147e-01, 1.331298e+00, 3.109736e+00, 1.461554e+00, 1.073558e+00, 1.869797e-01, 2.738738e+00, 1.649820e+00, 2.787580e+00, 5.454151e-01, 2.129486e+00, 9.745221e-02, 3.791123e-01, 1.043182e+00, 7.971880e-01, 3.031800e+00, 9.163335e-01, 2.448101e+00, 1.574823e+00, 1.007701e+00, 2.157011e+00, 2.367763e+00, 7.775228e-01, 1.910083e-01, 7.458202e-01, 1.568357e+00, 1.370029e+00, 5.88885…
2.000000e-01	1.306580e+00, 4.555986e-01, 1.137135e+00, 2.174218e+00, 1.170453e+00, 7.910585e-01, 5.794151e-01, 1.897745e+00, 1.445528e+00, 1.871164e+00, 1.021326e+00, 1.601937e+00, 3.459061e-01, 2.726473e-01, 1.036637e+00, 1.158680e+00, 2.130374e+00, 7.202052e-01, 1.712568e+00, 1.245313e+00, 1.086437e+00, 1.446228e+00, 1.844771e+00, 6.458105e-01, 2.470335e-01, 6.267799e-01, 1.239407e+00, 8.069860e-01, 4.27910…
4.000000e-01	1.004314e+00, 2.761449e-01, 1.141255e+00, 1.219715e+00, 1.048202e+00, 7.136293e-01, 8.432729e-01, 1.286551e+00, 1.115480e+00, 2.235332e+00, 1.155214e+00, 1.011608e+00, 4.365056e-01, 2.317025e-01, 8.686218e-01, 1.534358e+00, 1.396125e+00, 6.761690e-01, 1.271794e+00, 1.125657e+00, 1.222034e+00, 1.208842e+00, 1.289338e+00, 6.181242e-01, 3.078554e-01, 6.519086e-01, 1.187573e+00, 4.005263e-01, 3.42546…
6.000000e-01	1.024932e+00, 1.867545e-01, 6.766865e-01, 7.737163e-01, 1.050158e+00, 6.966596e-01, 6.493883e-01, 9.455142e-01, 1.118574e+00, 1.930563e+00, 1.127215e+00, 6.395816e-01, 4.543210e-01, 1.947211e-01, 8.968990e-01, 1.737574e+00, 1.104167e+00, 4.022201e-01, 9.977165e-01, 1.134174e+00, 1.141677e+00, 8.549490e-01, 7.733910e-01, 3.874757e-01, 4.410059e-01, 7.350449e-01, 8.481194e-01, 3.275941e-01, 2.18092…
8.000000e-01	8.031748e-01, 1.292516e-01, 5.551245e-01, 5.056722e-01, 1.192528e+00, 5.891798e-01, 4.710308e-01, 4.221043e-01, 8.055183e-01, 1.314995e+00, 8.230132e-01, 4.171016e-01, 3.839511e-01, 2.208185e-01, 1.055313e+00, 1.503738e+00, 8.114105e-01, 4.349758e-01, 7.446558e-01, 8.665632e-01, 1.349377e+00, 7.965294e-01, 6.796036e-01, 2.868475e-01, 4.014590e-01, 7.983593e-01, 6.351933e-01, 3.474671e-01, 1.63595…
1.000000e+00	4.986353e-01, 1.046108e-01, 4.891678e-01, 5.396306e-01, 1.301435e+00, 3.997825e-01, 2.866048e-01, 3.825207e-01, 5.173424e-01, 1.413136e+00, 6.186387e-01, 3.262035e-01, 3.799675e-01, 2.305277e-01, 1.043655e+00, 1.491471e+00, 5.980652e-01, 3.664368e-01, 4.746745e-01, 1.170382e+00, 1.370453e+00, 6.644385e-01, 4.576634e-01, 4.176612e-01, 5.104982e-01, 7.365197e-01, 4.530024e-01, 3.456027e-01, 3.17871…
1.200000e+00	3.956804e-01, 5.803576e-02, 3.380084e-01, 6.416564e-01, 1.150962e+00, 2.515147e-01, 2.315935e-01, 2.561528e-01, 4.531778e-01, 1.249629e+00, 5.324671e-01, 2.474079e-01, 3.688087e-01, 2.571898e-01, 1.065916e+00, 2.177919e+00, 3.906221e-01, 3.591569e-01, 2.743913e-01, 1.013572e+00, 1.462944e+00, 5.776314e-01, 3.719690e-01, 4.283332e-01, 4.706601e-01, 7.803479e-01, 3.314484e-01, 3.613220e-01, 5.01511…
1.400000e+00	1.583966e-01, 4.799199e-02, 2.628600e-01, 7.324638e-01, 1.201730e+00, 1.740258e-01, 1.838167e-01, 2.281046e-01, 2.524842e-01, 1.424060e+00, 4.845301e-01, 2.386082e-01, 3.452101e-01, 2.728044e-01, 8.550428e-01, 2.069177e+00, 2.254883e-01, 3.734072e-01, 2.225689e-01, 1.238081e+00, 1.146315e+00, 5.235134e-01, 2.584386e-01, 7.982860e-01, 5.068305e-01, 8.475589e-01, 2.279756e-01, 4.091029e-01, 6.65068…
1.600000e+00	9.323261e-02, 2.802838e-02, 2.155563e-01, 9.059689e-01, 1.191795e+00, 1.051599e-01, 1.379398e-01, 2.127172e-01, 1.685338e-01, 1.236424e+00, 3.952718e-01, 1.859713e-01, 3.755777e-01, 2.542100e-01, 1.106535e+00, 1.638579e+00, 1.246727e-01, 4.120322e-01, 1.149781e-01, 1.358052e+00, 1.211271e+00, 4.992872e-01, 1.986333e-01, 7.441534e-01, 6.484674e-01, 9.433958e-01, 1.363805e-01, 3.359619e-01, 7.78865…
1.800000e+00	6.162033e-02, 1.799599e-02, 2.313815e-01, 8.196385e-01, 1.012187e+00, 6.277515e-02, 8.617431e-02, 1.431886e-01, 1.333387e-01, 1.185463e+00, 5.219375e-01, 1.687725e-01, 3.180154e-01, 3.303125e-01, 1.091016e+00, 1.681706e+00, 9.156561e-02, 4.691062e-01, 9.446838e-02, 1.434361e+00, 1.170720e+00, 5.391664e-01, 1.336956e-01, 6.990224e-01, 6.356194e-01, 7.291191e-01, 1.081792e-01, 4.206651e-01, 7.65686…
2.000000e+00	4.472554e-02, 1.815576e-02, 2.891111e-01, 8.966354e-01, 1.126583e+00, 3.494693e-02, 8.857770e-02, 1.104173e-01, 9.747552e-02, 9.942597e-01, 5.408363e-01, 1.489126e-01, 3.896741e-01, 3.174419e-01, 1.157228e+00, 1.940739e+00, 4.997067e-02, 4.503421e-01, 4.844307e-02, 1.435744e+00, 1.209081e+00, 4.442655e-01, 8.711547e-02, 7.855465e-01, 6.380320e-01, 8.713402e-01, 8.675330e-02, 2.574946e-01, 8.67828…
0.000000e+00	2.432744e+00, 7.040148e-01, 1.245732e+00, 1.276962e+00, 2.324540e+00, 6.575785e-01, 1.782939e+00, 8.528077e-01, 1.103839e+00, 8.652821e-01, 2.440246e+00, 2.084364e+00, 7.483995e-01, 2.033082e+00, 9.952282e-01, 1.121087e+00, 2.242444e+00, 1.077516e+00, 3.134639e-01, 1.453402e+00, 2.188572e+00, 2.239703e+00, 1.297074e+00, 2.442539e+00, 1.643326e+00, 2.663882e+00, 5.736988e-01, 1.601273e+00, 2.71221…
2.000000e-01	2.206375e+00, 1.008925e+00, 9.123337e-01, 1.213202e+00, 1.864591e+00, 7.297253e-01, 1.519036e+00, 5.642356e-01, 8.133417e-01, 7.862599e-01, 2.464375e+00, 1.724771e+00, 4.826114e-01, 2.375083e+00, 1.076402e+00, 7.833194e-01, 1.510369e+00, 8.687843e-01, 4.565517e-01, 1.132326e+00, 1.727050e+00, 1.504173e+00, 7.188912e-01, 1.539318e+00, 1.497347e+00, 1.930704e+00, 8.437045e-01, 9.636337e-01, 1.72298…
4.000000e-01	1.731818e+00, 1.166609e+00, 8.154625e-01, 1.402544e+00, 1.404572e+00, 6.336481e-01, 1.303115e+00, 4.357708e-01, 5.932446e-01, 5.111380e-01, 2.133140e+00, 2.045969e+00, 5.825319e-01, 2.129859e+00, 8.639602e-01, 6.245363e-01, 1.047311e+00, 6.672923e-01, 3.866869e-01, 9.715515e-01, 9.364715e-01, 8.610589e-01, 6.601152e-01, 1.098829e+00, 1.336819e+00, 1.542334e+00, 9.423327e-01, 5.071336e-01, 1.22444…
6.000000e-01	1.544353e+00, 1.474259e+00, 8.055872e-01, 1.120191e+00, 1.281458e+00, 5.667998e-01, 1.096911e+00, 3.987697e-01, 4.900397e-01, 4.211455e-01, 2.189478e+00, 1.707351e+00, 6.098735e-01, 1.675050e+00, 5.405626e-01, 7.918090e-01, 5.271840e-01, 5.019827e-01, 3.032880e-01, 6.806068e-01, 7.230379e-01, 7.173735e-01, 5.463737e-01, 7.901818e-01, 1.025933e+00, 9.722168e-01, 7.609379e-01, 4.567938e-01, 1.20038…
8.000000e-01	1.299251e+00, 1.135946e+00, 6.668107e-01, 1.262975e+00, 7.074435e-01, 5.193902e-01, 1.045189e+00, 3.515881e-01, 3.305899e-01, 3.642762e-01, 1.898740e+00, 9.967290e-01, 1.032330e+00, 1.746204e+00, 4.474247e-01, 1.326951e+00, 3.188452e-01, 3.074840e-01, 2.015875e-01, 6.493365e-01, 7.590651e-01, 5.692242e-01, 3.748264e-01, 4.807734e-01, 7.607656e-01, 5.728093e-01, 4.780104e-01, 4.348462e-01, 1.17844…
1.000000e+00	1.268848e+00, 1.076629e+00, 5.943580e-01, 1.065974e+00, 9.529388e-01, 6.274154e-01, 8.133698e-01, 2.916472e-01, 3.661359e-01, 3.675780e-01, 1.999110e+00, 9.054848e-01, 9.926011e-01, 1.210102e+00, 3.564159e-01, 1.237630e+00, 2.363922e-01, 2.024883e-01, 1.367095e-01, 5.600842e-01, 5.954303e-01, 4.198508e-01, 2.961077e-01, 3.285871e-01, 6.518166e-01, 3.555123e-01, 4.290365e-01, 3.633183e-01, 9.58172…
1.200000e+00	9.778651e-01, 8.876623e-01, 4.823453e-01, 8.736757e-01, 9.639936e-01, 5.905491e-01, 5.784612e-01, 2.206262e-01, 2.960543e-01, 6.243158e-01, 1.751258e+00, 6.936640e-01, 1.166762e+00, 1.048060e+00, 3.200723e-01, 1.784266e+00, 1.424848e-01, 1.346886e-01, 7.379858e-02, 6.517958e-01, 6.079006e-01, 4.323234e-01, 1.786811e-01, 2.156508e-01, 5.852743e-01, 2.336145e-01, 2.757599e-01, 3.202660e-01, 9.59056…
1.400000e+00	1.197420e+00, 8.001059e-01, 4.861233e-01, 8.669349e-01, 8.705546e-01, 5.799474e-01, 3.792488e-01, 1.763972e-01, 2.630471e-01, 6.361983e-01, 1.630311e+00, 5.062260e-01, 1.090424e+00, 9.019702e-01, 5.662335e-01, 1.287979e+00, 8.704416e-02, 1.483762e-01, 5.086911e-02, 9.220711e-01, 6.820895e-01, 4.008805e-01, 1.709232e-01, 1.317899e-01, 3.967317e-01, 1.493181e-01, 2.060531e-01, 3.721213e-01, 1.14464…
1.600000e+00	1.224213e+00, 4.669271e-01, 4.108891e-01, 9.193250e-01, 1.070207e+00, 6.884818e-01, 3.288633e-01, 1.531038e-01, 1.698577e-01, 8.061889e-01, 1.305820e+00, 4.150335e-01, 1.142621e+00, 6.483025e-01, 7.266493e-01, 1.601261e+00, 7.224974e-02, 1.321154e-01, 3.205675e-02, 1.088525e+00, 6.002258e-01, 5.248467e-01, 1.233640e-01, 9.711719e-02, 4.735761e-01, 9.131779e-02, 1.497594e-01, 3.842615e-01, 9.49848…
1.800000e+00	1.248189e+00, 3.071120e-01, 2.532909e-01, 6.508220e-01, 1.046538e+00, 5.223112e-01, 2.301386e-01, 1.287932e-01, 1.154671e-01, 9.143623e-01, 1.104450e+00, 3.674280e-01, 8.588530e-01, 4.812956e-01, 9.340614e-01, 1.341487e+00, 3.490255e-02, 1.449034e-01, 2.150305e-02, 8.821970e-01, 6.693958e-01, 4.757632e-01, 8.316035e-02, 1.167854e-01, 2.988727e-01, 6.924513e-02, 9.661015e-02, 4.012354e-01, 9.75340…
2.000000e+00	7.879236e-01, 2.431112e-01, 2.776712e-01, 9.401125e-01, 9.740080e-01, 5.732501e-01, 1.942149e-01, 1.243301e-01, 7.112913e-02, 1.065479e+00, 7.206069e-01, 2.104270e-01, 8.251966e-01, 4.714288e-01, 1.005066e+00, 1.525277e+00, 2.238669e-02, 2.059564e-01, 1.561428e-02, 1.003162e+00, 8.272671e-01, 4.263974e-01, 7.870863e-02, 2.911898e-01, 4.102030e-01, 7.018766e-02, 7.423641e-02, 3.524721e-01, 9.07280…
0.000000e+00	1.792298e+00, 3.306129e+00, 1.329479e+00, 1.725043e+00, 1.111003e+00, 2.881887e+00, 7.318936e-01, 6.987999e-01, 4.022684e-01, 5.382487e-01, 7.259378e-01, 1.207854e+00, 2.258992e+00, 1.938022e+00, 2.538721e+00, 4.243739e-02, 2.152559e+00, 2.379063e+00, 1.393440e+00, 5.592219e-01, 9.013943e-01, 2.302566e+00, 2.251474e+00, 4.878244e-02, 8.823419e-01, 1.006577e+00, 6.622708e-01, 2.150964e+00, 2.76579…
2.000000e-01	1.648357e+00, 2.321613e+00, 1.046692e+00, 1.590594e+00, 8.726450e-01, 2.025068e+00, 1.064672e+00, 1.028158e+00, 5.937675e-01, 6.711155e-01, 9.581909e-01, 1.196921e+00, 1.412528e+00, 1.546762e+00, 1.491674e+00, 4.631437e-02, 1.954844e+00, 1.417529e+00, 1.133849e+00, 5.272044e-01, 6.585539e-01, 1.782435e+00, 1.965052e+00, 2.618358e-01, 1.175671e+00, 5.850839e-01, 8.701289e-01, 1.275243e+00, 2.01337…
4.000000e-01	1.042794e+00, 1.645653e+00, 1.024237e+00, 1.143255e+00, 8.956435e-01, 1.713225e+00, 1.035536e+00, 1.127759e+00, 7.735522e-01, 6.911171e-01, 1.196691e+00, 1.169239e+00, 7.855102e-01, 1.182024e+00, 1.083816e+00, 2.920716e-01, 1.222178e+00, 8.595609e-01, 7.930894e-01, 4.789499e-01, 4.131629e-01, 1.132942e+00, 1.823457e+00, 3.687770e-01, 1.197873e+00, 3.684972e-01, 9.956253e-01, 8.207079e-01, 1.34584…
6.000000e-01	8.116293e-01, 1.045946e+00, 9.008772e-01, 1.000152e+00, 8.582431e-01, 1.100164e+00, 8.249361e-01, 1.066340e+00, 8.632649e-01, 5.006912e-01, 1.298953e+00, 1.094721e+00, 8.581113e-01, 1.058414e+00, 6.567354e-01, 6.155887e-01, 9.195296e-01, 4.803769e-01, 7.514528e-01, 4.576580e-01, 3.680521e-01, 9.136528e-01, 1.789326e+00, 3.045257e-01, 9.452225e-01, 2.189917e-01, 8.102119e-01, 5.264219e-01, 8.90171…
8.000000e-01	7.826735e-01, 6.032302e-01, 6.730313e-01, 8.948946e-01, 8.429160e-01, 1.041677e+00, 5.862429e-01, 9.504334e-01, 1.004165e+00, 6.517990e-01, 1.183124e+00, 8.694303e-01, 7.764705e-01, 8.602232e-01, 7.831840e-01, 9.752830e-01, 6.133105e-01, 3.706620e-01, 5.575256e-01, 5.572711e-01, 4.849535e-01, 6.994425e-01, 1.340399e+00, 2.922475e-01, 8.017970e-01, 1.166413e-01, 6.169804e-01, 4.282290e-01, 1.00273…
1.000000e+00	1.028885e+00, 3.995922e-01, 4.532503e-01, 9.911464e-01, 9.536690e-01, 8.101249e-01, 3.841323e-01, 8.397193e-01, 7.637029e-01, 7.632251e-01, 9.979544e-01, 7.683785e-01, 7.964224e-01, 6.738849e-01, 8.701218e-01, 1.172744e+00, 3.992914e-01, 3.019069e-01, 3.342979e-01, 7.282783e-01, 4.646935e-01, 5.863524e-01, 1.016491e+00, 2.762097e-01, 7.813069e-01, 8.286309e-02, 4.728663e-01, 4.164213e-01, 9.60342…
1.200000e+00	8.405625e-01, 3.392587e-01, 4.043219e-01, 1.001253e+00, 9.933036e-01, 8.564327e-01, 3.528633e-01, 8.658114e-01, 5.312806e-01, 8.971012e-01, 1.089650e+00, 5.074471e-01, 8.434490e-01, 5.442501e-01, 1.082835e+00, 1.208972e+00, 2.890698e-01, 1.853141e-01, 2.069111e-01, 8.914953e-01, 6.287277e-01, 5.857175e-01, 7.778126e-01, 3.599762e-01, 6.813588e-01, 3.889625e-02, 3.713116e-01, 4.142858e-01, 1.04765…
1.400000e+00	6.432882e-01, 2.460960e-01, 3.901774e-01, 8.870930e-01, 1.058337e+00, 7.640211e-01, 2.819500e-01, 5.454736e-01, 4.580059e-01, 8.844606e-01, 9.182816e-01, 4.344997e-01, 7.018924e-01, 4.336367e-01, 1.073841e+00, 1.310157e+00, 1.912229e-01, 2.243283e-01, 1.526229e-01, 1.038146e+00, 6.235302e-01, 5.930783e-01, 5.140482e-01, 4.278956e-01, 7.156174e-01, 3.130465e-02, 2.529294e-01, 3.265684e-01, 9.96681…
1.600000e+00	4.085366e-01, 1.353266e-01, 3.782315e-01, 8.646428e-01, 1.197422e+00, 7.051550e-01, 1.951807e-01, 4.693075e-01, 2.756624e-01, 7.886612e-01, 6.978813e-01, 3.339537e-01, 7.237142e-01, 3.788888e-01, 1.011405e+00, 1.584881e+00, 1.112982e-01, 2.772528e-01, 9.450476e-02, 9.795763e-01, 8.048584e-01, 4.572152e-01, 5.016471e-01, 5.385280e-01, 5.471004e-01, 2.906867e-02, 1.695201e-01, 2.979139e-01, 9.93157…
1.800000e+00	3.455230e-01, 1.108466e-01, 2.859427e-01, 9.878941e-01, 8.257703e-01, 4.332731e-01, 1.665924e-01, 3.914823e-01, 2.198516e-01, 9.228842e-01, 8.258452e-01, 2.671031e-01, 4.281514e-01, 2.494088e-01, 1.337643e+00, 1.624708e+00, 6.036334e-02, 2.410104e-01, 5.845525e-02, 1.217485e+00, 6.767644e-01, 5.185524e-01, 2.643388e-01, 5.851815e-01, 6.517484e-01, 3.245443e-02, 1.167836e-01, 3.338895e-01, 9.94343…
2.000000e+00	2.069524e-01, 8.061632e-02, 3.422391e-01, 1.029291e+00, 1.178649e+00, 4.653823e-01, 1.275196e-01, 2.315037e-01, 1.499069e-01, 8.450486e-01, 8.354577e-01, 2.319818e-01, 4.403217e-01, 2.143009e-01, 1.018510e+00, 1.638835e+00, 4.510471e-02, 2.860641e-01, 3.767667e-02, 1.061685e+00, 5.552580e-01, 4.788733e-01, 2.272125e-01, 5.676608e-01, 6.643983e-01, 4.217094e-02, 8.209174e-02, 3.608316e-01, 9.63850…
0.000000e+00	5.845266e-01, 9.680581e-01, 2.287799e+00, 3.049079e+00, 2.692587e-01, 3.221885e+00, 2.505323e+00, 2.502411e+00, 2.096005e+00, 1.031745e+00, 5.823306e-01, 2.662384e+00, 2.713810e+00, 1.150752e+00, 3.133211e-01, 1.135184e-01, 3.066212e+00, 6.439776e-01, 6.705956e-01, 1.404544e+00, 4.426358e-01, 1.499041e+00, 2.668785e+00, 1.405026e+00, 2.603970e-02, 1.567502e+00, 1.112610e+00, 9.337550e-01, 4.67580…
2.000000e-01	7.056226e-01, 6.247793e-01, 1.837605e+00, 1.568474e+00, 4.672615e-01, 2.087349e+00, 2.208680e+00, 2.148975e+00, 1.171359e+00, 6.881653e-01, 1.071342e+00, 1.627152e+00, 1.958935e+00, 1.282923e+00, 5.304602e-01, 9.313973e-02, 1.619055e+00, 5.185811e-01, 7.544907e-01, 9.226822e-01, 7.455389e-01, 1.439207e+00, 2.593936e+00, 1.247013e+00, 1.904194e-02, 9.441285e-01, 1.158073e+00, 6.969796e-01, 3.43838…
4.000000e-01	8.804008e-01, 4.535620e-01, 1.438371e+00, 1.037832e+00, 6.301402e-01, 1.202856e+00, 1.830126e+00, 1.871131e+00, 9.658227e-01, 4.660857e-01, 1.224300e+00, 1.155807e+00, 1.607594e+00, 1.181764e+00, 7.489188e-01, 1.099638e-01, 1.071504e+00, 4.564594e-01, 6.112250e-01, 9.497937e-01, 8.512446e-01, 9.449396e-01, 1.827505e+00, 1.110796e+00, 3.166985e-02, 5.283193e-01, 7.872266e-01, 3.090323e-01, 3.59674…
6.000000e-01	9.214701e-01, 2.656380e-01, 1.274852e+00, 6.363046e-01, 7.743629e-01, 1.076649e+00, 1.494553e+00, 1.571560e+00, 8.544689e-01, 4.380851e-01, 1.052151e+00, 8.981602e-01, 1.150201e+00, 1.114231e+00, 8.876299e-01, 4.977381e-01, 8.679277e-01, 3.002970e-01, 4.450616e-01, 9.150238e-01, 9.605236e-01, 7.115968e-01, 1.756898e+00, 9.250436e-01, 8.525576e-02, 5.318514e-01, 5.978355e-01, 2.352603e-01, 5.20865…
8.000000e-01	8.988555e-01, 2.091978e-01, 6.332697e-01, 4.294181e-01, 7.470242e-01, 7.397695e-01, 1.031076e+00, 1.186110e+00, 6.379777e-01, 3.588797e-01, 7.902721e-01, 5.564367e-01, 1.078954e+00, 8.127963e-01, 1.009415e+00, 9.305890e-01, 4.725259e-01, 3.052567e-01, 2.623484e-01, 9.254402e-01, 1.223788e+00, 6.141257e-01, 1.377048e+00, 9.274463e-01, 1.325091e-01, 5.101223e-01, 4.337222e-01, 2.135803e-01, 6.43997…
1.000000e+00	4.391041e-01, 1.897776e-01, 4.703168e-01, 3.359896e-01, 8.060168e-01, 6.355298e-01, 8.491242e-01, 1.463908e+00, 4.257119e-01, 4.820750e-01, 7.988731e-01, 3.753919e-01, 7.811252e-01, 6.518559e-01, 9.756918e-01, 1.171745e+00, 3.111917e-01, 2.271431e-01, 2.275325e-01, 1.025450e+00, 1.233664e+00, 6.738089e-01, 9.327457e-01, 8.620844e-01, 2.195904e-01, 6.714736e-01, 3.272483e-01, 2.757226e-01, 8.13673…
1.200000e+00	3.462929e-01, 3.430473e-01, 3.330638e-01, 2.750735e-01, 8.675364e-01, 3.759565e-01, 6.302781e-01, 1.316396e+00, 3.200118e-01, 6.208863e-01, 4.733757e-01, 3.039993e-01, 7.268476e-01, 6.620083e-01, 1.075492e+00, 1.264610e+00, 1.881800e-01, 2.998105e-01, 1.223276e-01, 9.677614e-01, 1.169582e+00, 5.909678e-01, 8.311074e-01, 7.884404e-01, 2.849277e-01, 6.411578e-01, 2.313185e-01, 3.561444e-01, 7.88782…
1.400000e+00	1.849387e-01, 6.064914e-01, 2.405054e-01, 4.113355e-01, 9.254411e-01, 2.463346e-01, 4.526046e-01, 1.246178e+00, 2.550630e-01, 7.894834e-01, 3.819589e-01, 2.187077e-01, 4.736747e-01, 4.131177e-01, 9.780601e-01, 1.564638e+00, 1.217303e-01, 3.105359e-01, 7.792348e-02, 1.204874e+00, 1.008931e+00, 4.531193e-01, 4.468293e-01, 8.337155e-01, 3.592171e-01, 7.056093e-01, 1.788970e-01, 3.128365e-01, 7.65129…
1.600000e+00	1.050485e-01, 6.686245e-01, 1.664514e-01, 5.952521e-01, 1.111862e+00, 1.860820e-01, 3.741599e-01, 9.095922e-01, 2.154994e-01, 9.030070e-01, 2.472256e-01, 1.291912e-01, 4.621737e-01, 4.244011e-01, 1.111810e+00, 1.387223e+00, 7.749620e-02, 3.756096e-01, 6.042986e-02, 1.208816e+00, 1.032943e+00, 4.030899e-01, 3.508623e-01, 9.929779e-01, 4.148771e-01, 6.479141e-01, 1.766647e-01, 3.644612e-01, 9.01502…
1.800000e+00	5.586978e-02, 6.248694e-01, 1.615050e-01, 7.177247e-01, 1.016645e+00, 1.028532e-01, 2.723910e-01, 8.278331e-01, 1.053760e-01, 7.901586e-01, 2.467049e-01, 1.359786e-01, 6.237588e-01, 3.444904e-01, 1.119633e+00, 1.769696e+00, 5.929867e-02, 3.293042e-01, 3.218481e-02, 1.198923e+00, 9.687819e-01, 5.785024e-01, 2.532133e-01, 8.792798e-01, 4.935122e-01, 6.103081e-01, 2.014342e-01, 3.094332e-01, 9.04869…
2.000000e+00	4.037159e-02, 6.515066e-01, 1.402924e-01, 7.920677e-01, 1.008452e+00, 6.652317e-02, 1.903765e-01, 5.163748e-01, 8.517104e-02, 9.660312e-01, 2.612308e-01, 1.146833e-01, 4.901246e-01, 2.802087e-01, 1.164105e+00, 1.399983e+00, 3.492802e-02, 3.792121e-01, 2.331767e-02, 1.408142e+00, 1.086668e+00, 6.346368e-01, 1.777230e-01, 8.094029e-01, 3.904288e-01, 6.221627e-01, 1.880936e-01, 2.961697e-01, 9.08679…
0.000000e+00	5.154041e-01, 2.811744e+00, 2.339333e+00, 1.687476e+00, 2.296656e+00, 1.412491e+00, 1.575839e+00, 2.224989e+00, 4.919816e-01, 2.866327e+00, 2.142941e+00, 2.929067e+00, 2.566576e+00, 2.847002e+00, 2.910248e+00, 6.306517e-01, 1.466605e+00, 2.098014e+00, 1.651982e+00, 2.008435e-01, 9.825524e-02, 2.585887e+00, 6.821434e-01, 2.152518e+00, 1.125488e-01, 2.576572e+00, 2.020291e+00, 2.898734e-01, 3.07801…
2.000000e-01	3.780356e-01, 2.109114e+00, 1.488758e+00, 1.316675e+00, 1.690308e+00, 9.754215e-01, 1.384417e+00, 1.835641e+00, 6.417707e-01, 1.647944e+00, 1.879749e+00, 1.511080e+00, 1.898000e+00, 2.348712e+00, 2.130843e+00, 7.944990e-01, 1.574876e+00, 1.129069e+00, 1.058327e+00, 1.707217e-01, 7.290619e-02, 1.606407e+00, 7.043420e-01, 1.555064e+00, 3.282395e-01, 1.518549e+00, 1.623916e+00, 1.404469e-01, 1.78900…
4.000000e-01	6.484326e-01, 1.878108e+00, 1.241429e+00, 7.977912e-01, 1.105684e+00, 5.869054e-01, 9.469965e-01, 1.074744e+00, 7.960437e-01, 1.610061e+00, 2.152928e+00, 1.213975e+00, 9.345505e-01, 1.952505e+00, 1.332025e+00, 1.233059e+00, 1.362188e+00, 7.004037e-01, 1.008860e+00, 1.340366e-01, 5.724450e-02, 1.228988e+00, 5.956180e-01, 1.070158e+00, 4.755112e-01, 9.031332e-01, 1.356608e+00, 8.473362e-02, 1.35175…
6.000000e-01	7.910807e-01, 1.557226e+00, 8.322414e-01, 5.122839e-01, 9.589400e-01, 5.257380e-01, 8.381303e-01, 7.972888e-01, 9.440358e-01, 1.217648e+00, 1.513938e+00, 9.370552e-01, 9.189037e-01, 1.950841e+00, 7.875082e-01, 1.396425e+00, 8.722197e-01, 5.425552e-01, 6.804671e-01, 1.709528e-01, 1.200674e-01, 7.657571e-01, 3.898680e-01, 6.458583e-01, 4.895629e-01, 5.141338e-01, 1.432325e+00, 1.043807e-01, 1.12999…
8.000000e-01	9.343391e-01, 1.666213e+00, 4.870650e-01, 4.645257e-01, 1.105388e+00, 4.762907e-01, 5.845874e-01, 4.755470e-01, 9.195097e-01, 1.274187e+00, 1.217588e+00, 7.250154e-01, 8.388573e-01, 1.738699e+00, 5.416099e-01, 1.400615e+00, 5.847693e-01, 2.882325e-01, 4.540532e-01, 3.703024e-01, 2.221876e-01, 7.347476e-01, 2.667850e-01, 4.306472e-01, 3.398446e-01, 3.023023e-01, 1.013802e+00, 2.177181e-01, 9.39992…
1.000000e+00	8.990757e-01, 1.611648e+00, 4.509652e-01, 4.202749e-01, 1.024332e+00, 4.808196e-01, 4.499982e-01, 3.790532e-01, 9.737638e-01, 1.285577e+00, 1.099903e+00, 4.492522e-01, 9.653228e-01, 1.174777e+00, 2.930904e-01, 1.421157e+00, 3.921627e-01, 2.501599e-01, 3.118672e-01, 5.875975e-01, 3.445291e-01, 6.576704e-01, 1.816823e-01, 4.585935e-01, 3.322542e-01, 1.906684e-01, 6.997197e-01, 2.573063e-01, 1.12290…
1.200000e+00	1.083994e+00, 1.445985e+00, 2.620196e-01, 4.488282e-01, 9.357395e-01, 6.224284e-01, 3.803076e-01, 2.649382e-01, 7.937976e-01, 1.408306e+00, 6.187925e-01, 3.203617e-01, 1.004629e+00, 9.449482e-01, 2.358163e-01, 1.417913e+00, 2.301892e-01, 1.975705e-01, 2.105472e-01, 6.725295e-01, 4.863357e-01, 5.639202e-01, 1.259677e-01, 7.219360e-01, 3.224936e-01, 1.093631e-01, 4.219028e-01, 2.956604e-01, 9.46609…
1.400000e+00	9.181165e-01, 1.102422e+00, 2.272334e-01, 5.066505e-01, 9.839775e-01, 5.775037e-01, 2.460857e-01, 2.723279e-01, 5.338895e-01, 1.142553e+00, 5.396031e-01, 1.868979e-01, 1.087954e+00, 7.848062e-01, 2.568160e-01, 1.644976e+00, 1.397573e-01, 1.745045e-01, 1.471705e-01, 9.610731e-01, 5.102416e-01, 5.472915e-01, 9.554401e-02, 6.959007e-01, 2.090094e-01, 6.040234e-02, 3.904927e-01, 3.005857e-01, 1.06475…
1.600000e+00	7.718467e-01, 6.374920e-01, 1.492818e-01, 4.899569e-01, 1.155179e+00, 5.401320e-01, 2.022170e-01, 2.040494e-01, 3.294151e-01, 1.175986e+00, 4.175477e-01, 1.753706e-01, 9.188359e-01, 6.612798e-01, 5.729110e-01, 1.764777e+00, 9.216868e-02, 1.588431e-01, 9.828363e-02, 9.639809e-01, 5.063312e-01, 5.768066e-01, 9.448198e-02, 8.479080e-01, 1.901731e-01, 4.041749e-02, 2.811091e-01, 2.911227e-01, 9.06681…
1.800000e+00	4.557897e-01, 4.049860e-01, 1.012724e-01, 4.800696e-01, 1.167651e+00, 4.869156e-01, 1.445256e-01, 1.764797e-01, 3.723319e-01, 1.100195e+00, 3.451407e-01, 1.119689e-01, 9.716206e-01, 5.979091e-01, 7.562667e-01, 1.790182e+00, 5.898708e-02, 2.231527e-01, 5.748755e-02, 1.231584e+00, 4.675276e-01, 5.011269e-01, 6.315032e-02, 1.045245e+00, 1.815114e-01, 3.060929e-02, 1.715356e-01, 3.849997e-01, 8.87074…
2.000000e+00	4.112851e-01, 3.387720e-01, 1.018737e-01, 5.577333e-01, 9.173426e-01, 5.549260e-01, 1.077398e-01, 1.272944e-01, 1.966268e-01, 1.048867e+00, 2.468506e-01, 9.550471e-02, 1.135969e+00, 3.989633e-01, 8.434085e-01, 1.731226e+00, 3.541933e-02, 2.709597e-01, 3.110479e-02, 1.051582e+00, 6.433279e-01, 5.517386e-01, 5.414653e-02, 9.628925e-01, 2.099091e-01, 3.682365e-02, 1.074201e-01, 3.466002e-01, 8.62748…
0.000000e+00	2.658652e+00, 1.648837e+00, 1.568840e+00, 3.647611e-01, 2.592472e+00, 5.463748e-01, 9.312748e-01, 5.313883e-01, 8.858527e-01, 1.266782e-01, 5.189390e-01, 2.363192e+00, 3.283626e-01, 2.947135e+00, 3.079079e+00, 5.158511e-01, 2.759775e-01, 6.030475e-01, 2.705207e+00, 1.123323e-01, 6.601396e-01, 7.532542e-01, 2.580442e+00, 4.394915e-01, 7.650625e-01, 2.476232e+00, 8.299897e-01, 7.401771e-01, 3.39822…
2.000000e-01	1.726141e+00, 1.299397e+00, 9.907640e-01, 3.202084e-01, 2.181976e+00, 5.441576e-01, 6.945605e-01, 3.713535e-01, 8.530715e-01, 3.210468e-01, 3.244386e-01, 1.851917e+00, 1.978625e-01, 2.613267e+00, 1.753620e+00, 7.151174e-01, 5.376307e-01, 4.857942e-01, 1.836050e+00, 9.474615e-02, 7.298697e-01, 4.815114e-01, 1.739383e+00, 2.828920e-01, 8.932124e-01, 1.421552e+00, 9.068974e-01, 4.142192e-01, 2.84215…
4.000000e-01	1.026069e+00, 8.822092e-01, 7.885829e-01, 4.320766e-01, 2.040560e+00, 4.986439e-01, 4.338794e-01, 2.923313e-01, 8.584519e-01, 5.605093e-01, 2.151478e-01, 1.449383e+00, 1.418573e-01, 2.558534e+00, 1.553731e+00, 1.049636e+00, 6.119440e-01, 3.740239e-01, 1.039557e+00, 7.008053e-02, 1.024322e+00, 3.012376e-01, 1.289644e+00, 2.361309e-01, 8.049052e-01, 1.071135e+00, 8.530179e-01, 3.767703e-01, 1.91274…
6.000000e-01	5.808513e-01, 5.147686e-01, 4.277404e-01, 6.340088e-01, 1.663018e+00, 2.941323e-01, 3.884821e-01, 1.520697e-01, 1.149595e+00, 6.471437e-01, 2.055665e-01, 1.242095e+00, 1.260859e-01, 1.986587e+00, 1.142581e+00, 1.500145e+00, 3.418947e-01, 2.358605e-01, 7.098788e-01, 8.664658e-02, 1.035438e+00, 2.289716e-01, 1.045604e+00, 3.716588e-01, 6.927728e-01, 9.450583e-01, 6.306944e-01, 3.571568e-01, 2.41243…
8.000000e-01	3.822059e-01, 4.423530e-01, 3.429482e-01, 8.667738e-01, 1.286507e+00, 2.161997e-01, 2.883179e-01, 1.148901e-01, 1.278907e+00, 8.516570e-01, 1.849234e-01, 9.039270e-01, 1.425288e-01, 1.845973e+00, 1.326976e+00, 1.410452e+00, 2.937174e-01, 1.321575e-01, 4.164019e-01, 1.975954e-01, 1.167434e+00, 2.904060e-01, 6.355920e-01, 6.835534e-01, 8.164702e-01, 8.772527e-01, 4.444458e-01, 3.515186e-01, 4.86553…
1.000000e+00	1.977588e-01, 3.632424e-01, 3.350932e-01, 9.846227e-01, 1.560425e+00, 1.286154e-01, 2.053892e-01, 1.024372e-01, 1.123168e+00, 6.978877e-01, 2.190244e-01, 5.792180e-01, 1.875299e-01, 1.469452e+00, 1.331841e+00, 1.376349e+00, 1.947835e-01, 7.858842e-02, 3.011626e-01, 3.362503e-01, 1.373990e+00, 3.113089e-01, 5.257145e-01, 7.370924e-01, 8.393962e-01, 7.540503e-01, 3.363351e-01, 3.613534e-01, 5.33168…
1.200000e+00	1.336932e-01, 3.482908e-01, 3.685387e-01, 1.085126e+00, 1.042268e+00, 9.388636e-02, 1.909563e-01, 7.324764e-02, 1.082166e+00, 7.759944e-01, 3.992812e-01, 7.345193e-01, 2.297388e-01, 1.344340e+00, 1.209627e+00, 1.609261e+00, 1.313136e-01, 7.278042e-02, 1.722078e-01, 4.916767e-01, 1.285291e+00, 3.388100e-01, 3.282927e-01, 7.205726e-01, 8.410078e-01, 7.461690e-01, 2.608635e-01, 3.592557e-01, 8.25282…
1.400000e+00	8.966907e-02, 3.829845e-01, 3.387439e-01, 9.959480e-01, 1.234555e+00, 5.586122e-02, 1.500441e-01, 4.563345e-02, 5.468023e-01, 8.580101e-01, 6.989160e-01, 7.096113e-01, 2.361568e-01, 1.165074e+00, 1.033893e+00, 1.581860e+00, 9.157372e-02, 6.038453e-02, 1.186257e-01, 7.063581e-01, 1.183143e+00, 3.652077e-01, 2.479902e-01, 6.496921e-01, 8.299292e-01, 7.764878e-01, 1.960285e-01, 3.619589e-01, 8.28780…
1.600000e+00	6.472380e-02, 3.431485e-01, 3.572172e-01, 1.221019e+00, 1.441441e+00, 3.802111e-02, 1.277529e-01, 3.192268e-02, 5.218115e-01, 1.062866e+00, 8.764700e-01, 5.467304e-01, 3.058026e-01, 9.144842e-01, 1.084109e+00, 1.592456e+00, 6.192825e-02, 8.639511e-02, 8.274545e-02, 7.862566e-01, 1.079615e+00, 4.625349e-01, 1.445617e-01, 7.526846e-01, 7.970549e-01, 7.902247e-01, 1.716317e-01, 3.438207e-01, 8.21037…
1.800000e+00	1.383981e-01, 3.576926e-01, 4.219437e-01, 8.649921e-01, 1.184044e+00, 2.281949e-02, 8.584715e-02, 3.512539e-02, 3.564405e-01, 9.564769e-01, 9.425306e-01, 5.327222e-01, 2.856925e-01, 8.197100e-01, 1.233810e+00, 2.076026e+00, 3.593928e-02, 1.011061e-01, 4.792137e-02, 8.127122e-01, 1.093080e+00, 4.302195e-01, 9.462980e-02, 4.765501e-01, 8.107166e-01, 7.264065e-01, 1.174562e-01, 3.281802e-01, 9.01922…
2.000000e+00	3.078519e-01, 2.473450e-01, 3.996308e-01, 1.146449e+00, 1.101516e+00, 1.446177e-02, 7.485619e-02, 2.689421e-02, 2.648944e-01, 1.051327e+00, 1.143547e+00, 5.030787e-01, 2.945383e-01, 7.478737e-01, 1.052941e+00, 1.991262e+00, 2.702510e-02, 1.781081e-01, 3.184893e-02, 1.186918e+00, 9.992724e-01, 5.437536e-01, 7.814146e-02, 3.708964e-01, 9.218662e-01, 6.595211e-01, 9.645858e-02, 3.678658e-01, 7.67472…
0.000000e+00	2.221860e+00, 1.847927e+00, 2.845097e+00, 2.575260e+00, 2.729173e+00, 1.134341e+00, 2.070897e+00, 3.196416e+00, 1.076429e+00, 9.545684e-01, 1.322075e+00, 5.913080e-01, 2.344028e+00, 3.086073e-01, 2.029616e+00, 8.206913e-01, 1.922261e+00, 1.218337e+00, 2.462027e+00, 1.962627e+00, 2.495649e+00, 2.638164e+00, 2.607587e+00, 2.769258e+00, 1.828823e+00, 1.081446e-01, 2.126359e+00, 2.383706e+00, 1.19199…
2.000000e-01	1.428057e+00, 1.128549e+00, 2.114042e+00, 2.003058e+00, 2.056924e+00, 9.733175e-01, 2.088391e+00, 2.256706e+00, 8.778536e-01, 7.391150e-01, 1.414382e+00, 1.009595e+00, 1.405784e+00, 2.287004e-01, 1.438388e+00, 6.218663e-01, 1.507568e+00, 9.868220e-01, 1.692428e+00, 1.902808e+00, 1.935460e+00, 2.217029e+00, 1.900947e+00, 2.063018e+00, 1.659286e+00, 4.435369e-01, 1.652052e+00, 1.613135e+00, 1.06481…
4.000000e-01	1.354346e+00, 7.860655e-01, 1.562201e+00, 1.187361e+00, 1.775751e+00, 9.003545e-01, 1.573156e+00, 1.467667e+00, 5.791859e-01, 4.837504e-01, 1.324652e+00, 1.123257e+00, 8.628306e-01, 2.098426e-01, 1.281492e+00, 4.606917e-01, 1.262116e+00, 8.673996e-01, 1.488777e+00, 1.807489e+00, 9.778182e-01, 1.566546e+00, 1.459088e+00, 1.069786e+00, 1.608485e+00, 6.660776e-01, 1.232362e+00, 6.596052e-01, 1.06962…
6.000000e-01	1.012560e+00, 4.752650e-01, 1.058839e+00, 8.193994e-01, 1.523479e+00, 7.356427e-01, 1.492447e+00, 1.583002e+00, 3.546065e-01, 4.281215e-01, 1.428277e+00, 1.116736e+00, 7.112382e-01, 1.491750e-01, 1.274717e+00, 5.890309e-01, 1.030949e+00, 7.153977e-01, 1.019186e+00, 1.363809e+00, 9.579718e-01, 9.290475e-01, 9.542061e-01, 8.542359e-01, 1.479743e+00, 6.106284e-01, 9.360820e-01, 4.397856e-01, 9.98943…
8.000000e-01	1.235923e+00, 5.462246e-01, 9.213274e-01, 1.026397e+00, 1.392505e+00, 6.953366e-01, 1.020980e+00, 1.455091e+00, 2.563467e-01, 3.142194e-01, 1.295572e+00, 1.050517e+00, 5.305870e-01, 1.213794e-01, 1.108413e+00, 7.616943e-01, 7.465813e-01, 6.486817e-01, 7.188591e-01, 1.314239e+00, 9.654401e-01, 7.491358e-01, 8.572181e-01, 5.321107e-01, 1.428327e+00, 4.149508e-01, 7.401871e-01, 3.125620e-01, 9.73129…
1.000000e+00	1.004277e+00, 6.517983e-01, 7.891421e-01, 1.190444e+00, 1.307261e+00, 6.174541e-01, 8.650850e-01, 1.257969e+00, 2.259900e-01, 4.354932e-01, 1.312090e+00, 1.069269e+00, 3.173962e-01, 1.082857e-01, 1.071441e+00, 1.237027e+00, 4.809436e-01, 4.655070e-01, 4.108103e-01, 1.115812e+00, 8.431104e-01, 5.103533e-01, 5.825688e-01, 3.677009e-01, 9.550607e-01, 3.688354e-01, 6.225021e-01, 2.687237e-01, 1.00266…
1.200000e+00	1.089905e+00, 6.360759e-01, 5.797927e-01, 8.726044e-01, 1.325039e+00, 5.807166e-01, 6.999496e-01, 6.299079e-01, 1.835454e-01, 5.855423e-01, 1.254644e+00, 1.266212e+00, 3.476810e-01, 8.607552e-02, 1.049176e+00, 1.186412e+00, 3.101645e-01, 3.979168e-01, 3.303623e-01, 8.780793e-01, 8.581379e-01, 4.095481e-01, 5.051513e-01, 2.661351e-01, 1.258842e+00, 2.752435e-01, 4.038919e-01, 2.912973e-01, 1.16897…
1.400000e+00	1.096545e+00, 4.169216e-01, 6.468567e-01, 1.353783e+00, 1.156510e+00, 6.276793e-01, 4.674284e-01, 4.895665e-01, 1.272743e-01, 6.656667e-01, 1.626114e+00, 1.151994e+00, 3.717283e-01, 5.913117e-02, 1.105206e+00, 1.313094e+00, 2.078438e-01, 3.418381e-01, 1.790864e-01, 7.413030e-01, 7.223206e-01, 3.701630e-01, 3.126117e-01, 1.170587e-01, 1.219615e+00, 2.227296e-01, 3.254379e-01, 3.228833e-01, 9.06545…
1.600000e+00	9.989560e-01, 3.617826e-01, 5.749061e-01, 1.099867e+00, 1.217602e+00, 5.957644e-01, 3.659226e-01, 3.635192e-01, 9.880004e-02, 9.459894e-01, 1.314559e+00, 8.569646e-01, 3.425153e-01, 5.507361e-02, 1.017767e+00, 1.489646e+00, 1.369832e-01, 2.598655e-01, 1.280346e-01, 7.866041e-01, 9.596638e-01, 2.933030e-01, 2.491383e-01, 1.207197e-01, 1.099905e+00, 1.967263e-01, 2.528587e-01, 3.162363e-01, 9.87598…
1.800000e+00	1.128213e+00, 2.766566e-01, 5.336289e-01, 1.345200e+00, 1.165526e+00, 5.763133e-01, 2.852345e-01, 2.458352e-01, 7.341262e-02, 9.401572e-01, 1.610779e+00, 7.972499e-01, 3.870557e-01, 4.649056e-02, 1.010893e+00, 1.919811e+00, 8.715764e-02, 2.260511e-01, 7.961108e-02, 8.257203e-01, 8.273523e-01, 3.182845e-01, 1.678380e-01, 6.278841e-02, 9.889185e-01, 1.576650e-01, 2.085593e-01, 3.610349e-01, 1.00738…
2.000000e+00	8.462722e-01, 1.459003e-01, 4.598118e-01, 1.268514e+00, 1.118642e+00, 5.900864e-01, 2.244178e-01, 1.540213e-01, 6.402998e-02, 9.492272e-01, 1.311625e+00, 8.261340e-01, 3.108379e-01, 3.537569e-02, 1.119306e+00, 1.952285e+00, 6.101205e-02, 1.806948e-01, 5.824730e-02, 8.270864e-01, 8.461590e-01, 4.081907e-01, 1.432408e-01, 4.148206e-02, 8.892098e-01, 1.561927e-01, 1.386859e-01, 3.797782e-01, 1.02956…
0.000000e+00	1.580362e+00, 3.984936e-01, 1.163003e+00, 9.710226e-01, 2.194530e+00, 2.222075e+00, 9.962852e-01, 1.696319e+00, 1.445398e+00, 2.873231e+00, 2.372750e+00, 1.399928e+00, 1.598593e+00, 1.655540e+00, 2.183716e+00, 1.815825e-01, 2.416157e+00, 1.430753e+00, 2.526220e+00, 6.197832e-03, 3.354007e-01, 1.481093e+00, 2.752443e-01, 1.421179e+00, 2.089545e+00, 1.006808e+00, 3.131492e+00, 2.498478e+00, 2.87573…
2.000000e-01	1.421056e+00, 7.962405e-01, 8.493887e-01, 1.206394e+00, 1.701888e+00, 2.042199e+00, 1.349976e+00, 1.393303e+00, 1.481130e+00, 2.495814e+00, 1.893865e+00, 1.350258e+00, 1.093894e+00, 1.365183e+00, 2.075279e+00, 1.775105e-01, 1.893228e+00, 9.161927e-01, 1.870258e+00, 1.251964e-02, 1.951938e-01, 9.158439e-01, 5.217599e-01, 8.240372e-01, 2.329251e+00, 5.948584e-01, 2.092878e+00, 1.381925e+00, 1.97785…
4.000000e-01	1.077917e+00, 9.486586e-01, 7.469208e-01, 1.454022e+00, 1.183043e+00, 1.008385e+00, 1.347611e+00, 1.250031e+00, 1.350955e+00, 1.707786e+00, 2.194464e+00, 1.371036e+00, 7.393733e-01, 1.170075e+00, 1.385242e+00, 1.271236e-01, 1.389981e+00, 5.871167e-01, 1.289323e+00, 2.467207e-02, 1.528983e-01, 5.952827e-01, 6.636959e-01, 7.515302e-01, 1.954149e+00, 3.083503e-01, 1.370001e+00, 8.931368e-01, 1.44057…
6.000000e-01	1.204333e+00, 1.018950e+00, 6.686487e-01, 1.289000e+00, 9.574242e-01, 1.120431e+00, 1.101589e+00, 1.474475e+00, 1.158003e+00, 1.170002e+00, 1.908446e+00, 1.388433e+00, 3.856401e-01, 1.012548e+00, 1.169925e+00, 2.990952e-01, 1.256672e+00, 3.806411e-01, 9.511696e-01, 3.019478e-02, 1.671521e-01, 4.045468e-01, 8.472952e-01, 4.874588e-01, 2.099929e+00, 2.041902e-01, 1.291400e+00, 6.128225e-01, 1.30087…
8.000000e-01	1.239072e+00, 1.489337e+00, 7.428194e-01, 9.993937e-01, 7.690401e-01, 8.515064e-01, 1.081348e+00, 1.162927e+00, 1.362274e+00, 1.128332e+00, 2.069111e+00, 1.487661e+00, 4.707631e-01, 6.008064e-01, 7.148882e-01, 7.057012e-01, 6.879171e-01, 2.665136e-01, 6.689159e-01, 3.723726e-02, 2.155798e-01, 3.314517e-01, 6.438182e-01, 2.973006e-01, 1.569973e+00, 1.233722e-01, 1.136964e+00, 4.906535e-01, 8.74425…
1.000000e+00	1.038203e+00, 1.310097e+00, 5.923280e-01, 1.390405e+00, 7.522943e-01, 6.790751e-01, 1.028649e+00, 9.004332e-01, 1.384996e+00, 1.090358e+00, 2.126006e+00, 1.439266e+00, 5.703188e-01, 5.660778e-01, 6.538872e-01, 9.486517e-01, 5.007151e-01, 1.519747e-01, 4.099655e-01, 4.021764e-02, 2.671636e-01, 2.348598e-01, 5.435310e-01, 2.020450e-01, 1.161095e+00, 6.398851e-02, 7.907018e-01, 4.806520e-01, 1.07252…
1.200000e+00	9.654087e-01, 1.336541e+00, 6.747634e-01, 1.024893e+00, 9.213459e-01, 7.147371e-01, 7.524257e-01, 7.363774e-01, 1.173568e+00, 9.514646e-01, 2.012068e+00, 1.278140e+00, 7.917021e-01, 4.435287e-01, 3.998923e-01, 1.159413e+00, 2.780543e-01, 9.454075e-02, 2.985404e-01, 5.426322e-02, 4.001072e-01, 1.737412e-01, 4.196263e-01, 1.242235e-01, 1.116830e+00, 4.074226e-02, 5.215728e-01, 3.815017e-01, 1.11878…
1.400000e+00	1.242751e+00, 1.017582e+00, 6.322619e-01, 1.140792e+00, 9.529188e-01, 6.691442e-01, 5.212621e-01, 5.396331e-01, 1.019454e+00, 8.925926e-01, 1.935814e+00, 1.109929e+00, 1.005306e+00, 3.629460e-01, 2.640070e-01, 1.502848e+00, 2.185526e-01, 5.843140e-02, 1.630168e-01, 1.270943e-01, 4.381561e-01, 1.513715e-01, 3.411133e-01, 7.195005e-02, 8.496627e-01, 2.225242e-02, 3.974456e-01, 3.380448e-01, 9.88803…
1.600000e+00	1.021387e+00, 1.343148e+00, 6.034890e-01, 1.075523e+00, 1.076437e+00, 6.344615e-01, 4.082988e-01, 3.537367e-01, 1.047896e+00, 1.047575e+00, 1.817081e+00, 6.142948e-01, 1.101821e+00, 2.732235e-01, 1.917814e-01, 1.356966e+00, 1.584726e-01, 3.892623e-02, 1.112069e-01, 2.684714e-01, 5.135181e-01, 2.299325e-01, 2.603216e-01, 5.100689e-02, 6.167582e-01, 1.694822e-02, 3.158579e-01, 3.818143e-01, 1.08828…
1.800000e+00	1.003893e+00, 1.092021e+00, 4.601875e-01, 1.053288e+00, 1.205654e+00, 6.687011e-01, 3.726135e-01, 1.957360e-01, 9.298459e-01, 8.270592e-01, 1.947921e+00, 5.360571e-01, 8.998586e-01, 2.503883e-01, 1.216094e-01, 1.971792e+00, 8.919531e-02, 3.246995e-02, 8.470105e-02, 5.080926e-01, 5.649275e-01, 3.116760e-01, 1.918736e-01, 3.967163e-02, 5.210357e-01, 1.430639e-02, 2.088336e-01, 3.662736e-01, 1.03367…
2.000000e+00	8.140247e-01, 9.643149e-01, 4.256627e-01, 7.869544e-01, 1.076586e+00, 5.529321e-01, 2.142906e-01, 1.654540e-01, 7.722358e-01, 1.100647e+00, 1.429201e+00, 4.609740e-01, 1.100772e+00, 2.295468e-01, 2.245950e-01, 1.687894e+00, 5.415863e-02, 3.290302e-02, 5.189998e-02, 6.467560e-01, 4.953702e-01, 3.328192e-01, 1.423573e-01, 2.111052e-02, 4.368352e-01, 1.814695e-02, 1.332041e-01, 3.568405e-01, 1.01941…
0.000000e+00	2.086122e+00, 2.693304e+00, 2.478827e+00, 2.122109e+00, 8.248528e-01, 6.026433e-01, 2.368278e+00, 8.964719e-01, 4.198276e-01, 2.128617e+00, 1.042764e+00, 2.729265e+00, 2.745033e+00, 1.311466e+00, 3.015407e+00, 2.235189e+00, 3.184294e+00, 1.810183e+00, 2.292373e+00, 1.093919e+00, 2.734845e+00, 1.613840e-02, 2.161825e+00, 2.452735e-01, 2.145849e+00, 5.552607e-01, 2.020824e+00, 1.269551e+00, 1.11402…
2.000000e-01	1.200619e+00, 1.563556e+00, 1.923299e+00, 1.533668e+00, 6.374150e-01, 6.089276e-01, 2.291215e+00, 4.663791e-01, 5.180846e-01, 1.392015e+00, 1.350308e+00, 2.740347e+00, 1.691381e+00, 1.076232e+00, 2.010200e+00, 1.153445e+00, 2.082053e+00, 1.084300e+00, 1.532129e+00, 8.338619e-01, 2.106055e+00, 1.038313e-02, 1.400908e+00, 4.111244e-01, 1.745901e+00, 7.326304e-01, 1.817814e+00, 7.717643e-01, 8.15431…
4.000000e-01	8.664128e-01, 1.313626e+00, 1.478410e+00, 1.246381e+00, 3.611389e-01, 5.380016e-01, 1.986013e+00, 3.627944e-01, 6.827979e-01, 1.146524e+00, 1.536914e+00, 2.185266e+00, 9.289029e-01, 1.181598e+00, 1.374885e+00, 1.324846e+00, 1.540027e+00, 5.625777e-01, 1.475761e+00, 6.654875e-01, 1.614706e+00, 5.987187e-03, 1.091107e+00, 4.930741e-01, 1.893723e+00, 7.328123e-01, 1.666877e+00, 3.863278e-01, 5.54696…
6.000000e-01	8.868914e-01, 6.900143e-01, 1.202609e+00, 1.244249e+00, 4.712035e-01, 4.188161e-01, 1.250996e+00, 1.870174e-01, 1.039159e+00, 9.398052e-01, 1.537982e+00, 1.824446e+00, 6.072565e-01, 9.133896e-01, 1.058915e+00, 1.272727e+00, 1.228271e+00, 3.932736e-01, 1.030911e+00, 5.455238e-01, 1.732357e+00, 4.268487e-03, 7.504114e-01, 4.664121e-01, 1.197900e+00, 8.649984e-01, 1.309458e+00, 2.009697e-01, 4.72335…
8.000000e-01	1.051784e+00, 5.296297e-01, 1.040932e+00, 1.043832e+00, 5.994744e-01, 3.973721e-01, 1.163516e+00, 1.412706e-01, 9.797567e-01, 7.180946e-01, 1.310691e+00, 1.750232e+00, 5.765152e-01, 7.160178e-01, 1.038611e+00, 1.676747e+00, 9.465908e-01, 3.351045e-01, 8.601647e-01, 5.249512e-01, 1.503861e+00, 3.438187e-03, 5.589864e-01, 2.957888e-01, 1.394085e+00, 7.637130e-01, 9.209883e-01, 1.836451e-01, 3.42858…
1.000000e+00	1.057364e+00, 3.285394e-01, 8.893582e-01, 1.165027e+00, 6.994356e-01, 3.946661e-01, 9.490522e-01, 1.033809e-01, 9.870749e-01, 6.893473e-01, 1.451250e+00, 1.518579e+00, 4.865824e-01, 6.288123e-01, 1.221448e+00, 1.444508e+00, 6.183142e-01, 1.987244e-01, 4.498952e-01, 3.834249e-01, 1.570364e+00, 3.232029e-03, 4.270655e-01, 2.400075e-01, 1.455027e+00, 8.766619e-01, 7.331773e-01, 2.163387e-01, 2.74309…
1.200000e+00	1.045044e+00, 2.533166e-01, 7.918569e-01, 1.063773e+00, 8.243951e-01, 4.625459e-01, 6.998632e-01, 5.883743e-02, 9.534576e-01, 7.694248e-01, 1.424460e+00, 1.569878e+00, 4.907535e-01, 5.996933e-01, 1.156417e+00, 1.659726e+00, 4.138472e-01, 1.308262e-01, 2.753804e-01, 3.157370e-01, 1.573339e+00, 4.686303e-03, 2.757739e-01, 1.747825e-01, 1.100777e+00, 9.338901e-01, 4.653366e-01, 2.600922e-01, 3.29281…
1.400000e+00	8.956954e-01, 3.131681e-01, 6.062127e-01, 1.010279e+00, 9.964585e-01, 5.034803e-01, 5.288315e-01, 3.854965e-02, 1.138621e+00, 8.125036e-01, 1.908462e+00, 1.489836e+00, 3.976233e-01, 6.062809e-01, 1.021402e+00, 1.621363e+00, 2.260418e-01, 9.991785e-02, 2.043384e-01, 2.720786e-01, 1.278308e+00, 1.289587e-02, 1.878220e-01, 8.861315e-02, 1.053349e+00, 7.700334e-01, 3.472379e-01, 3.604126e-01, 3.49753…
1.600000e+00	1.078040e+00, 5.818515e-01, 6.282002e-01, 1.006354e+00, 9.309417e-01, 4.744489e-01, 3.951339e-01, 2.543291e-02, 1.008254e+00, 8.966344e-01, 1.739584e+00, 1.362050e+00, 4.094836e-01, 5.916841e-01, 1.137303e+00, 1.578105e+00, 1.622033e-01, 6.172164e-02, 1.406469e-01, 2.494975e-01, 1.364579e+00, 3.836885e-02, 1.454501e-01, 6.551917e-02, 1.050071e+00, 9.538479e-01, 2.684479e-01, 3.313680e-01, 4.34266…
1.800000e+00	1.170342e+00, 6.806543e-01, 5.936054e-01, 1.176069e+00, 1.015888e+00, 4.378744e-01, 3.470703e-01, 1.868938e-02, 9.942344e-01, 9.145115e-01, 1.500383e+00, 9.138958e-01, 3.758876e-01, 6.507528e-01, 1.127284e+00, 1.790866e+00, 9.576503e-02, 5.015778e-02, 7.391519e-02, 3.127597e-01, 1.217071e+00, 9.504152e-02, 1.178722e-01, 4.206936e-02, 1.200271e+00, 7.601911e-01, 2.143150e-01, 3.220518e-01, 5.71637…
2.000000e+00	1.058925e+00, 9.013291e-01, 5.529210e-01, 1.021100e+00, 1.056701e+00, 4.070785e-01, 2.516544e-01, 1.250147e-02, 1.021660e+00, 1.036504e+00, 1.302945e+00, 8.892389e-01, 3.654623e-01, 5.554467e-01, 1.147223e+00, 1.768292e+00, 6.089145e-02, 3.449699e-02, 5.389411e-02, 4.249323e-01, 1.466919e+00, 1.486205e-01, 5.731983e-02, 3.051693e-02, 9.159298e-01, 9.005353e-01, 2.304055e-01, 3.846561e-01, 5.92606…
