# Supplementary material for: Inference of Vohradský's Models of Genetic Networks by Solving Two-Dimensional Function Optimization Problems
Source: PLoS One. 2013 Dec 30;8(12):e83308. doi: 10.1371/journal.pone.0083308 (PMC3875442; doi:10.1371/journal.pone.0083308)
Supplement: Text S2 — Time-series data used in the ‘Inference in noisy environment’ section (compressed by gzip). (GZ) [file pone.0083308.s002.gz › time_series_data/gene30/50sets/tc.dat356]

Time "G0" "G1" "G2" "G3" "G4" "G5" "G6" "G7" "G8" "G9" "G10" "G11" "G12" "G13" "G14" "G15" "G16" "G17" "G18" "G19" "G20" "G21" "G22" "G23" "G24" "G25" "G26" "G27" "G28" "G29"
0.000000e+00	1.080173e+00, 1.756642e+00, 3.264569e+00, 1.088661e+00, 1.904022e+00, 1.555213e+00, 7.907258e-01, 5.853391e-01, 8.345228e-01, 1.365102e+00, 2.777226e+00, 2.915074e+00, 2.905854e+00, 4.144938e-01, 2.702645e+00, 1.277968e+00, 2.100849e-01, 2.109808e+00, 8.172116e-01, 1.879623e+00, 2.109743e-01, 9.246936e-01, 2.006440e+00, 1.369952e+00, 1.652686e+00, 1.580155e+00, 1.856033e+00, 2.044150e+00, 2.06637…
2.000000e-01	9.935770e-01, 1.057000e+00, 1.987172e+00, 6.345618e-01, 1.460290e+00, 1.225094e+00, 7.933572e-01, 8.706397e-01, 7.111414e-01, 1.094400e+00, 2.151078e+00, 2.485958e+00, 2.960331e+00, 3.138072e-01, 2.450430e+00, 1.040553e+00, 1.614143e-01, 1.487941e+00, 4.604215e-01, 1.723985e+00, 3.629677e-01, 7.660815e-01, 1.558713e+00, 1.000705e+00, 9.940769e-01, 9.191829e-01, 1.820527e+00, 1.677166e+00, 1.87946…
4.000000e-01	9.091780e-01, 6.869181e-01, 2.175475e+00, 4.215470e-01, 1.199714e+00, 1.745766e+00, 6.793251e-01, 1.138636e+00, 7.230123e-01, 9.762596e-01, 1.631890e+00, 1.960257e+00, 2.647811e+00, 1.592005e-01, 2.021495e+00, 6.464636e-01, 2.767901e-01, 9.872345e-01, 2.554839e-01, 1.052204e+00, 4.574676e-01, 9.487646e-01, 1.112543e+00, 6.353457e-01, 1.124912e+00, 3.925183e-01, 1.552634e+00, 1.175646e+00, 1.33317…
6.000000e-01	6.160936e-01, 7.296078e-01, 1.716103e+00, 3.033154e-01, 1.316441e+00, 1.873532e+00, 6.649353e-01, 1.188188e+00, 6.763148e-01, 1.056779e+00, 1.147507e+00, 1.256784e+00, 2.278957e+00, 1.532907e-01, 1.764642e+00, 7.371543e-01, 4.112895e-01, 7.748305e-01, 2.018829e-01, 1.089901e+00, 5.535609e-01, 1.030500e+00, 7.946518e-01, 5.139728e-01, 9.859624e-01, 2.818630e-01, 1.076844e+00, 1.551458e+00, 1.21018…
8.000000e-01	3.643620e-01, 5.699938e-01, 1.383360e+00, 1.609417e-01, 1.305067e+00, 1.705889e+00, 6.549218e-01, 1.066120e+00, 1.008527e+00, 9.151968e-01, 7.587473e-01, 1.248933e+00, 1.648169e+00, 2.397936e-01, 1.432742e+00, 7.415851e-01, 4.381017e-01, 7.235830e-01, 1.035538e-01, 9.616539e-01, 4.751443e-01, 9.458520e-01, 6.292879e-01, 3.768647e-01, 1.209710e+00, 1.808671e-01, 8.120154e-01, 1.353756e+00, 8.20792…
1.000000e+00	2.114542e-01, 4.816773e-01, 1.333788e+00, 2.032173e-01, 1.382139e+00, 1.624553e+00, 6.709194e-01, 1.423894e+00, 8.698994e-01, 7.978851e-01, 8.107513e-01, 9.117541e-01, 1.230025e+00, 3.117735e-01, 1.281533e+00, 7.198806e-01, 3.575198e-01, 6.626991e-01, 7.327181e-02, 9.392412e-01, 5.244832e-01, 7.474215e-01, 3.524315e-01, 3.031726e-01, 1.431755e+00, 1.082419e-01, 6.437633e-01, 1.458463e+00, 4.66033…
1.200000e+00	1.388724e-01, 4.787287e-01, 1.114434e+00, 3.475259e-01, 1.334409e+00, 1.736991e+00, 6.733705e-01, 1.267873e+00, 9.142562e-01, 8.452139e-01, 6.559616e-01, 8.178744e-01, 1.015558e+00, 5.447718e-01, 8.815411e-01, 7.068833e-01, 2.754335e-01, 6.157670e-01, 1.408559e-01, 8.735807e-01, 6.026586e-01, 7.597304e-01, 3.629564e-01, 2.198090e-01, 1.470529e+00, 6.070147e-02, 3.910082e-01, 1.211019e+00, 3.87865…
1.400000e+00	6.872389e-02, 4.568067e-01, 1.232839e+00, 6.908067e-01, 1.402203e+00, 1.283801e+00, 6.080846e-01, 1.111997e+00, 1.090267e+00, 7.748206e-01, 5.204915e-01, 6.849793e-01, 6.303627e-01, 7.363804e-01, 6.604529e-01, 7.912874e-01, 2.386325e-01, 6.914647e-01, 3.283174e-01, 1.085756e+00, 5.401152e-01, 7.290521e-01, 4.653436e-01, 1.230433e-01, 1.520269e+00, 3.224022e-02, 2.365096e-01, 1.399444e+00, 2.73466…
1.600000e+00	6.212424e-02, 4.348182e-01, 1.252235e+00, 7.989322e-01, 1.360366e+00, 9.614034e-01, 5.690895e-01, 1.375239e+00, 8.698089e-01, 6.993968e-01, 5.265711e-01, 6.233077e-01, 4.744176e-01, 7.852909e-01, 5.359540e-01, 7.190670e-01, 1.571952e-01, 5.198443e-01, 5.508675e-01, 8.873519e-01, 6.010470e-01, 5.836977e-01, 5.894409e-01, 1.017553e-01, 1.615636e+00, 2.358630e-02, 1.281832e-01, 9.693641e-01, 1.69961…
1.800000e+00	3.580959e-02, 4.857573e-01, 1.193860e+00, 8.359807e-01, 1.489011e+00, 7.722664e-01, 6.137840e-01, 1.033693e+00, 9.354810e-01, 7.714674e-01, 6.848971e-01, 6.103767e-01, 3.669056e-01, 8.463396e-01, 3.945762e-01, 5.615470e-01, 1.133104e-01, 6.052077e-01, 8.191396e-01, 1.056568e+00, 6.347580e-01, 7.021976e-01, 6.931396e-01, 6.853393e-02, 1.720112e+00, 1.478466e-02, 8.788274e-02, 1.238655e+00, 1.36630…
2.000000e+00	2.581620e-02, 3.845132e-01, 1.037322e+00, 1.037847e+00, 1.685031e+00, 6.081906e-01, 6.541134e-01, 8.001485e-01, 1.027298e+00, 7.149993e-01, 6.506511e-01, 5.303376e-01, 2.263557e-01, 9.617863e-01, 3.252836e-01, 6.709480e-01, 9.558306e-02, 6.332418e-01, 7.842276e-01, 1.000327e+00, 6.163514e-01, 4.831139e-01, 6.296584e-01, 5.407170e-02, 1.363286e+00, 9.463673e-03, 6.020164e-02, 1.171073e+00, 8.20907…
0.000000e+00	3.002405e+00, 1.398200e+00, 2.194499e+00, 2.895296e+00, 2.213874e+00, 2.963150e+00, 2.569188e+00, 7.235791e-01, 1.378245e+00, 2.593259e+00, 1.686568e+00, 7.635705e-01, 1.223050e+00, 7.848918e-01, 1.074354e+00, 2.602547e+00, 2.180777e+00, 1.068303e+00, 2.029941e+00, 8.448034e-01, 2.389952e+00, 2.313368e+00, 2.389473e+00, 1.331887e+00, 5.430969e-01, 5.790199e-02, 2.385961e+00, 1.224589e+00, 3.21100…
2.000000e-01	1.688078e+00, 8.699531e-01, 1.512698e+00, 1.692107e+00, 2.103951e+00, 2.446934e+00, 1.335557e+00, 9.470695e-01, 9.495182e-01, 2.029383e+00, 1.355994e+00, 6.346817e-01, 1.134578e+00, 5.013537e-01, 1.143478e+00, 1.693009e+00, 1.757587e+00, 8.810184e-01, 1.590158e+00, 4.552350e-01, 1.802365e+00, 2.051414e+00, 1.630222e+00, 1.182160e+00, 6.979389e-01, 4.402797e-01, 1.900026e+00, 1.159500e+00, 2.50831…
4.000000e-01	9.120114e-01, 6.941289e-01, 1.089480e+00, 9.920003e-01, 1.695973e+00, 2.556666e+00, 9.846507e-01, 1.166406e+00, 9.575538e-01, 1.283051e+00, 8.496294e-01, 4.692622e-01, 1.393499e+00, 3.989697e-01, 9.437210e-01, 1.018219e+00, 1.774822e+00, 6.927778e-01, 7.354839e-01, 4.441231e-01, 1.229020e+00, 1.156028e+00, 1.095791e+00, 7.063918e-01, 7.723765e-01, 8.425848e-01, 1.729564e+00, 1.280531e+00, 1.96166…
6.000000e-01	8.314043e-01, 4.156077e-01, 9.396602e-01, 5.712388e-01, 1.595725e+00, 2.834668e+00, 5.697185e-01, 1.150394e+00, 7.381920e-01, 1.060791e+00, 6.704955e-01, 4.009526e-01, 1.607930e+00, 4.976215e-01, 8.701879e-01, 7.712654e-01, 1.618301e+00, 9.719539e-01, 6.188605e-01, 5.571840e-01, 6.612164e-01, 1.033668e+00, 8.441727e-01, 6.855720e-01, 8.500963e-01, 7.984392e-01, 1.080164e+00, 1.411976e+00, 1.70343…
8.000000e-01	4.072184e-01, 4.780841e-01, 1.003233e+00, 4.746313e-01, 1.576667e+00, 2.238428e+00, 7.628409e-01, 1.395023e+00, 8.131761e-01, 9.033442e-01, 4.010643e-01, 3.254967e-01, 1.109497e+00, 5.544789e-01, 6.880815e-01, 1.008132e+00, 1.220373e+00, 6.548697e-01, 3.615041e-01, 5.798302e-01, 6.339096e-01, 7.133166e-01, 4.561520e-01, 5.198110e-01, 1.023133e+00, 9.700052e-01, 6.496846e-01, 1.198673e+00, 1.48650…
1.000000e+00	2.464399e-01, 3.703806e-01, 1.064329e+00, 2.596478e-01, 1.549151e+00, 2.140502e+00, 5.933737e-01, 1.340788e+00, 8.187354e-01, 8.351337e-01, 3.435490e-01, 5.561831e-01, 7.586091e-01, 6.971609e-01, 6.197504e-01, 5.785926e-01, 8.393573e-01, 7.747389e-01, 3.480033e-01, 8.040443e-01, 5.851798e-01, 5.326615e-01, 5.871894e-01, 4.117179e-01, 1.371586e+00, 8.159269e-01, 4.444374e-01, 1.116845e+00, 1.16592…
1.200000e+00	1.355343e-01, 4.771191e-01, 1.260169e+00, 3.004599e-01, 1.531414e+00, 1.596240e+00, 6.599926e-01, 1.482053e+00, 8.679659e-01, 8.388160e-01, 3.935476e-01, 5.640694e-01, 5.653748e-01, 7.863984e-01, 4.661733e-01, 6.809264e-01, 5.784040e-01, 8.132776e-01, 6.282853e-01, 7.889002e-01, 5.283504e-01, 4.913757e-01, 6.791436e-01, 3.053750e-01, 1.255158e+00, 5.798822e-01, 3.142016e-01, 1.208662e+00, 6.47628…
1.400000e+00	1.273837e-01, 4.435783e-01, 1.073059e+00, 5.845426e-01, 1.407624e+00, 1.103166e+00, 6.674645e-01, 1.115677e+00, 8.414476e-01, 7.963911e-01, 4.582410e-01, 5.788198e-01, 4.330552e-01, 9.020474e-01, 3.851204e-01, 6.630171e-01, 4.742303e-01, 6.571455e-01, 5.541748e-01, 7.010039e-01, 6.964985e-01, 5.408676e-01, 6.101821e-01, 2.440095e-01, 1.319100e+00, 2.636134e-01, 1.527516e-01, 9.208726e-01, 4.31134…
1.600000e+00	7.536918e-02, 4.639507e-01, 1.001550e+00, 7.864716e-01, 1.615351e+00, 8.816952e-01, 6.179971e-01, 9.857431e-01, 8.698618e-01, 8.228760e-01, 4.421668e-01, 5.088272e-01, 2.667743e-01, 9.392098e-01, 3.796833e-01, 6.245073e-01, 3.970009e-01, 7.457988e-01, 9.003394e-01, 1.025876e+00, 5.661654e-01, 4.114990e-01, 8.364210e-01, 1.785336e-01, 1.586511e+00, 2.323309e-01, 8.791761e-02, 9.936282e-01, 3.33731…
1.800000e+00	5.692592e-02, 3.583075e-01, 1.044323e+00, 9.586628e-01, 1.560657e+00, 6.911857e-01, 5.687428e-01, 7.827707e-01, 8.698666e-01, 8.218550e-01, 6.065179e-01, 4.780970e-01, 2.392098e-01, 9.471727e-01, 2.745477e-01, 6.850335e-01, 2.261740e-01, 8.225117e-01, 8.236984e-01, 7.241830e-01, 5.057891e-01, 4.868893e-01, 7.080739e-01, 1.242911e-01, 1.575957e+00, 1.235919e-01, 6.997779e-02, 9.194225e-01, 2.23680…
2.000000e+00	4.802181e-02, 4.414671e-01, 1.098831e+00, 1.045204e+00, 1.473300e+00, 5.448368e-01, 6.043228e-01, 6.221716e-01, 1.017087e+00, 7.981520e-01, 7.210133e-01, 4.498577e-01, 1.702999e-01, 9.662492e-01, 2.558532e-01, 7.298944e-01, 1.852912e-01, 7.302023e-01, 8.709238e-01, 1.007204e+00, 5.382979e-01, 3.952227e-01, 6.413784e-01, 9.380616e-02, 1.266199e+00, 6.585262e-02, 4.700960e-02, 1.103090e+00, 1.78838…
0.000000e+00	3.002715e+00, 2.300237e+00, 1.959500e+00, 2.681396e+00, 9.999024e-01, 2.638869e+00, 2.771728e+00, 2.510416e+00, 2.457571e+00, 1.565058e+00, 2.398824e-01, 3.243750e+00, 1.838610e+00, 2.515573e+00, 2.264142e-01, 7.746224e-01, 1.816598e-01, 4.744472e-01, 1.644895e+00, 1.891110e+00, 1.018119e+00, 4.475663e-01, 9.844014e-01, 1.879972e+00, 1.345908e+00, 9.955754e-01, 1.201884e+00, 8.146453e-01, 3.97751…
2.000000e-01	1.786247e+00, 1.269063e+00, 1.239650e+00, 1.572952e+00, 1.130652e+00, 2.111671e+00, 1.346547e+00, 2.503054e+00, 1.658757e+00, 1.058643e+00, 4.221613e-01, 1.898212e+00, 1.423608e+00, 1.835296e+00, 1.746217e-01, 8.965949e-01, 2.139130e-01, 3.363379e-01, 9.181695e-01, 1.333918e+00, 6.795631e-01, 5.495364e-01, 5.930178e-01, 1.507369e+00, 1.178243e+00, 6.473228e-01, 1.191621e+00, 6.211515e-01, 2.33130…
4.000000e-01	1.004978e+00, 8.519404e-01, 1.110290e+00, 9.367838e-01, 1.112303e+00, 2.390098e+00, 9.929415e-01, 1.712411e+00, 1.149986e+00, 7.005394e-01, 4.415951e-01, 1.555632e+00, 1.258755e+00, 1.375590e+00, 1.691862e-01, 8.156563e-01, 1.822400e-01, 2.376728e-01, 6.393344e-01, 1.085114e+00, 5.994445e-01, 6.163347e-01, 4.663016e-01, 1.234703e+00, 1.507768e+00, 3.679531e-01, 7.649207e-01, 5.462671e-01, 1.98125…
6.000000e-01	5.302355e-01, 5.692737e-01, 1.034532e+00, 6.718858e-01, 1.414916e+00, 1.659065e+00, 7.914726e-01, 1.641867e+00, 1.165161e+00, 7.360555e-01, 6.544328e-01, 1.023189e+00, 8.211747e-01, 8.485843e-01, 1.151410e-01, 7.454798e-01, 1.907465e-01, 3.216837e-01, 3.876630e-01, 9.554794e-01, 6.554189e-01, 7.556438e-01, 5.723935e-01, 8.831264e-01, 1.790025e+00, 1.899807e-01, 4.413009e-01, 6.225980e-01, 1.24136…
8.000000e-01	2.987702e-01, 5.140558e-01, 1.032630e+00, 4.969524e-01, 1.143939e+00, 1.983335e+00, 7.963469e-01, 1.600337e+00, 1.101891e+00, 5.023941e-01, 7.925895e-01, 7.849862e-01, 7.277811e-01, 6.824617e-01, 1.002295e-01, 6.298044e-01, 1.210075e-01, 3.598152e-01, 5.355953e-01, 8.797418e-01, 5.479129e-01, 7.906159e-01, 5.540299e-01, 4.963444e-01, 1.689807e+00, 1.262388e-01, 2.695215e-01, 7.974944e-01, 8.13596…
1.000000e+00	1.497760e-01, 3.717807e-01, 1.066508e+00, 8.624595e-01, 1.194345e+00, 1.229156e+00, 5.834886e-01, 1.435379e+00, 1.028152e+00, 6.950366e-01, 9.240936e-01, 6.749749e-01, 4.923300e-01, 6.921450e-01, 6.701322e-02, 5.971830e-01, 1.193657e-01, 4.773991e-01, 7.306707e-01, 1.103064e+00, 5.910257e-01, 5.037874e-01, 7.227946e-01, 4.343089e-01, 1.687190e+00, 8.016284e-02, 1.563016e-01, 8.523549e-01, 6.92004…
1.200000e+00	1.053858e-01, 5.127053e-01, 1.181523e+00, 1.056520e+00, 1.560157e+00, 1.066774e+00, 6.713856e-01, 1.331253e+00, 8.416131e-01, 6.405461e-01, 8.233953e-01, 4.717044e-01, 3.115042e-01, 9.835047e-01, 7.910634e-02, 7.073770e-01, 8.952046e-02, 5.579118e-01, 6.699493e-01, 9.346139e-01, 4.932340e-01, 7.719557e-01, 6.028509e-01, 2.671638e-01, 1.591648e+00, 5.034012e-02, 1.146272e-01, 8.215323e-01, 4.96814…
1.400000e+00	5.852169e-02, 4.178612e-01, 1.136398e+00, 1.014228e+00, 1.409392e+00, 6.954182e-01, 6.932660e-01, 1.023460e+00, 8.478183e-01, 7.934837e-01, 9.103986e-01, 5.451451e-01, 2.111760e-01, 8.299225e-01, 6.936641e-02, 5.309146e-01, 5.051802e-02, 6.959964e-01, 8.240240e-01, 9.641022e-01, 5.589378e-01, 5.988556e-01, 6.915044e-01, 2.384848e-01, 1.966570e+00, 2.735076e-02, 7.825766e-02, 9.128141e-01, 2.47297…
1.600000e+00	5.213329e-02, 3.063646e-01, 1.296521e+00, 9.958900e-01, 1.543678e+00, 5.672584e-01, 6.229926e-01, 6.172652e-01, 8.933423e-01, 7.278708e-01, 8.006551e-01, 4.563607e-01, 1.844962e-01, 8.347543e-01, 6.526681e-02, 6.235532e-01, 5.091924e-02, 5.571968e-01, 9.501991e-01, 9.459061e-01, 5.371792e-01, 7.643368e-01, 7.238258e-01, 1.748780e-01, 1.631529e+00, 1.711865e-02, 4.082317e-02, 8.795535e-01, 2.12678…
1.800000e+00	3.879843e-02, 4.534027e-01, 1.048605e+00, 9.653152e-01, 1.633604e+00, 4.395877e-01, 6.428868e-01, 5.604511e-01, 8.093448e-01, 7.825145e-01, 7.633549e-01, 5.022383e-01, 1.537739e-01, 1.031403e+00, 7.406519e-02, 7.892817e-01, 3.186900e-02, 5.922279e-01, 9.082252e-01, 1.080978e+00, 7.038551e-01, 6.424677e-01, 6.954679e-01, 1.355699e-01, 1.655745e+00, 1.041486e-02, 3.319107e-02, 1.042353e+00, 1.28694…
2.000000e+00	2.575710e-02, 5.122694e-01, 1.168569e+00, 9.827235e-01, 1.546890e+00, 3.265546e-01, 5.943373e-01, 3.801203e-01, 9.400312e-01, 7.413668e-01, 7.818333e-01, 4.145011e-01, 9.342453e-02, 8.399553e-01, 7.057057e-02, 5.468205e-01, 3.280738e-02, 6.311012e-01, 9.375876e-01, 1.169728e+00, 5.859543e-01, 5.691862e-01, 7.420372e-01, 8.330244e-02, 1.776878e+00, 6.127230e-03, 1.896744e-02, 6.346624e-01, 1.17941…
0.000000e+00	4.246414e-01, 1.734658e+00, 9.183593e-02, 5.576460e-01, 1.132099e+00, 5.973652e-01, 2.295648e+00, 2.005503e+00, 1.635649e+00, 1.394739e+00, 2.078227e-01, 2.221173e+00, 2.001370e+00, 1.069953e+00, 1.886361e-01, 6.629544e-01, 2.538379e+00, 2.858450e+00, 1.419165e+00, 2.211545e+00, 1.967895e+00, 1.414713e+00, 1.332879e-01, 2.212711e-01, 2.834684e-01, 2.427102e+00, 1.606115e+00, 1.673777e+00, 3.66175…
2.000000e-01	6.190462e-01, 1.372667e+00, 7.705627e-02, 8.277179e-01, 9.621091e-01, 9.788928e-01, 1.407642e+00, 1.048996e+00, 9.687209e-01, 1.148547e+00, 2.311141e-01, 1.482261e+00, 1.539902e+00, 7.542416e-01, 5.580111e-01, 4.717155e-01, 2.384203e+00, 1.825929e+00, 8.947642e-01, 2.321114e+00, 1.666351e+00, 1.228233e+00, 2.929668e-01, 1.712937e-01, 2.139074e-01, 1.893061e+00, 1.432990e+00, 1.575414e+00, 5.63020…
4.000000e-01	5.574149e-01, 8.841652e-01, 7.926139e-02, 8.323817e-01, 7.338487e-01, 1.416046e+00, 8.835222e-01, 9.130405e-01, 5.765254e-01, 8.296606e-01, 1.954213e-01, 1.187932e+00, 1.700708e+00, 7.754658e-01, 7.093320e-01, 2.863832e-01, 2.344881e+00, 1.230003e+00, 5.477121e-01, 1.668016e+00, 1.014051e+00, 1.290132e+00, 3.300305e-01, 1.237459e-01, 1.613873e-01, 1.244519e+00, 1.602545e+00, 1.311313e+00, 7.84559…
6.000000e-01	5.079938e-01, 7.221350e-01, 2.363776e-01, 9.928467e-01, 7.258183e-01, 1.395356e+00, 6.656683e-01, 1.100829e+00, 3.543395e-01, 6.987300e-01, 1.442523e-01, 1.044598e+00, 2.022604e+00, 6.399162e-01, 7.491970e-01, 2.215215e-01, 1.489664e+00, 6.371958e-01, 3.062213e-01, 1.717009e+00, 9.464805e-01, 1.292623e+00, 6.436819e-01, 1.029026e-01, 3.429325e-01, 1.329560e+00, 1.352114e+00, 1.591462e+00, 8.52339…
8.000000e-01	3.091425e-01, 6.155157e-01, 4.433722e-01, 9.184354e-01, 1.058904e+00, 1.343536e+00, 5.012894e-01, 1.105804e+00, 2.899662e-01, 8.251583e-01, 1.023153e-01, 1.046371e+00, 1.533965e+00, 3.814834e-01, 6.480224e-01, 2.550333e-01, 1.552612e+00, 4.714466e-01, 2.295304e-01, 1.484130e+00, 7.232366e-01, 1.375842e+00, 6.146336e-01, 6.476706e-02, 7.104015e-01, 1.130964e+00, 1.371789e+00, 1.511221e+00, 8.96713…
1.000000e+00	1.643400e-01, 4.783421e-01, 7.359548e-01, 6.469283e-01, 1.273205e+00, 1.503067e+00, 6.081728e-01, 1.233098e+00, 1.829909e-01, 8.599860e-01, 9.281495e-02, 9.056270e-01, 1.616677e+00, 3.102040e-01, 4.561708e-01, 3.472363e-01, 1.810904e+00, 2.735557e-01, 1.297791e-01, 1.164704e+00, 7.170516e-01, 9.348551e-01, 6.379854e-01, 4.321117e-02, 8.714890e-01, 1.367124e+00, 1.112458e+00, 1.354546e+00, 9.74955…
1.200000e+00	7.271561e-02, 4.780176e-01, 1.001110e+00, 3.797149e-01, 1.301162e+00, 1.956296e+00, 5.135429e-01, 1.136614e+00, 1.402314e-01, 7.163013e-01, 7.789766e-02, 9.074985e-01, 1.303676e+00, 1.881124e-01, 3.335893e-01, 3.490888e-01, 1.131609e+00, 2.413036e-01, 1.188967e-01, 1.107336e+00, 6.181014e-01, 1.035837e+00, 8.181880e-01, 3.834207e-02, 1.206001e+00, 1.195693e+00, 6.141032e-01, 1.248017e+00, 6.06102…
1.400000e+00	5.433378e-02, 3.951944e-01, 8.362286e-01, 2.990495e-01, 1.508083e+00, 1.506852e+00, 6.460354e-01, 1.330700e+00, 2.356227e-01, 7.720785e-01, 1.201194e-01, 6.747943e-01, 9.776247e-01, 1.566521e-01, 3.293197e-01, 4.120979e-01, 1.006826e+00, 2.803961e-01, 2.995970e-01, 1.050004e+00, 6.554270e-01, 8.657443e-01, 6.192629e-01, 2.459142e-02, 1.414573e+00, 9.372446e-01, 4.620331e-01, 1.275396e+00, 6.77628…
1.600000e+00	3.062452e-02, 3.853467e-01, 1.021090e+00, 6.347348e-01, 1.435745e+00, 1.205063e+00, 6.186864e-01, 1.282287e+00, 4.930881e-01, 7.623101e-01, 2.420880e-01, 8.737541e-01, 6.883671e-01, 3.196231e-01, 2.148129e-01, 5.209429e-01, 6.602164e-01, 4.510026e-01, 4.437895e-01, 1.081205e+00, 6.260237e-01, 7.368744e-01, 7.027088e-01, 2.447130e-02, 1.254189e+00, 5.667823e-01, 2.783733e-01, 1.303774e+00, 5.32543…
1.800000e+00	1.786956e-02, 4.261252e-01, 1.139699e+00, 8.664512e-01, 1.570394e+00, 9.237444e-01, 5.385968e-01, 1.338090e+00, 6.320136e-01, 6.720343e-01, 2.795421e-01, 6.791911e-01, 4.632155e-01, 4.473281e-01, 1.613793e-01, 5.252946e-01, 5.017195e-01, 5.054208e-01, 7.280262e-01, 1.141164e+00, 6.296176e-01, 8.255395e-01, 7.798563e-01, 1.689686e-02, 1.329198e+00, 3.658090e-01, 1.260370e-01, 1.366316e+00, 3.05867…
2.000000e+00	1.987081e-02, 4.126852e-01, 9.820018e-01, 1.072145e+00, 1.562477e+00, 9.601771e-01, 5.915112e-01, 8.309124e-01, 6.753069e-01, 5.744460e-01, 4.775927e-01, 5.867344e-01, 3.700996e-01, 5.163725e-01, 1.548686e-01, 6.482773e-01, 3.741441e-01, 5.326290e-01, 8.109053e-01, 9.637560e-01, 6.394778e-01, 9.133529e-01, 7.492006e-01, 1.544070e-02, 1.577897e+00, 2.263288e-01, 9.663160e-02, 1.330610e+00, 2.26863…
0.000000e+00	1.715202e+00, 1.504691e+00, 1.097775e+00, 1.156757e-02, 1.913985e+00, 1.680603e+00, 1.632515e+00, 1.362583e+00, 1.339451e+00, 3.962055e-01, 2.716317e+00, 2.413429e-01, 1.642855e+00, 2.872787e+00, 1.393492e-01, 5.065135e-01, 1.638895e+00, 1.938008e+00, 1.619825e+00, 2.419665e+00, 2.708293e+00, 1.304081e+00, 1.116514e+00, 1.406459e+00, 1.984994e+00, 3.042298e+00, 1.910259e+00, 3.732031e-01, 4.80721…
2.000000e-01	1.569961e+00, 1.200974e+00, 9.742395e-01, 3.642437e-01, 1.425034e+00, 1.805567e+00, 1.401548e+00, 1.249032e+00, 7.278233e-01, 2.790081e-01, 2.369868e+00, 2.856999e-01, 1.462077e+00, 2.106364e+00, 4.228719e-01, 5.992309e-01, 1.106500e+00, 1.221717e+00, 9.466652e-01, 1.757453e+00, 1.304537e+00, 1.645049e+00, 7.063041e-01, 1.161468e+00, 1.271166e+00, 2.267858e+00, 1.357231e+00, 3.326613e-01, 6.26711…
4.000000e-01	1.141847e+00, 6.208190e-01, 9.481127e-01, 6.882883e-01, 1.370834e+00, 2.077756e+00, 9.318420e-01, 1.631120e+00, 5.998888e-01, 2.577476e-01, 1.785052e+00, 3.920740e-01, 1.594199e+00, 1.424015e+00, 6.684487e-01, 6.276736e-01, 7.901775e-01, 1.021008e+00, 6.321739e-01, 1.304463e+00, 9.001166e-01, 1.257857e+00, 5.945339e-01, 8.976821e-01, 1.204204e+00, 1.340813e+00, 8.558486e-01, 2.313589e-01, 4.40573…
6.000000e-01	8.183182e-01, 4.076152e-01, 1.013855e+00, 6.911245e-01, 1.242406e+00, 1.619590e+00, 6.875406e-01, 1.631370e+00, 3.968261e-01, 3.544822e-01, 1.156922e+00, 5.219766e-01, 1.028372e+00, 1.357209e+00, 7.303454e-01, 7.571978e-01, 9.281408e-01, 7.499663e-01, 3.652773e-01, 1.099461e+00, 7.601395e-01, 1.206473e+00, 3.259596e-01, 5.725444e-01, 1.086323e+00, 7.969055e-01, 4.751418e-01, 1.945684e-01, 2.79601…
8.000000e-01	3.879915e-01, 5.581718e-01, 1.036105e+00, 8.888521e-01, 1.278113e+00, 1.616981e+00, 6.318662e-01, 1.473440e+00, 6.562474e-01, 5.615206e-01, 1.269536e+00, 4.952859e-01, 8.234952e-01, 1.186891e+00, 5.458680e-01, 8.031690e-01, 6.567402e-01, 5.151494e-01, 5.148969e-01, 1.003803e+00, 5.399444e-01, 1.053107e+00, 5.678593e-01, 4.595853e-01, 1.233635e+00, 5.159240e-01, 2.971518e-01, 1.434993e-01, 2.18252…
1.000000e+00	2.279724e-01, 4.339685e-01, 1.196936e+00, 9.985376e-01, 1.705863e+00, 1.126153e+00, 7.276547e-01, 1.569495e+00, 7.421865e-01, 6.299923e-01, 1.204049e+00, 5.584110e-01, 6.846047e-01, 1.149312e+00, 4.292401e-01, 6.584474e-01, 4.703583e-01, 4.475032e-01, 5.380680e-01, 9.898247e-01, 6.666536e-01, 9.485897e-01, 5.139079e-01, 2.412559e-01, 1.487486e+00, 2.975371e-01, 1.680503e-01, 2.131617e-01, 1.65869…
1.200000e+00	1.204682e-01, 3.958684e-01, 1.068982e+00, 9.783219e-01, 1.453114e+00, 9.814766e-01, 6.620061e-01, 1.180736e+00, 7.131069e-01, 7.097231e-01, 9.226662e-01, 4.480293e-01, 3.566324e-01, 8.575075e-01, 3.233544e-01, 6.993239e-01, 3.637890e-01, 4.030610e-01, 7.401671e-01, 1.023247e+00, 6.194901e-01, 9.742113e-01, 6.893574e-01, 1.734714e-01, 1.304808e+00, 2.115302e-01, 1.428063e-01, 1.857357e-01, 1.01899…
1.400000e+00	7.691354e-02, 3.919582e-01, 1.166346e+00, 1.098825e+00, 1.401313e+00, 7.267459e-01, 5.763125e-01, 8.607793e-01, 9.136406e-01, 7.056124e-01, 8.432709e-01, 5.383684e-01, 3.321912e-01, 9.262654e-01, 2.477946e-01, 7.524972e-01, 2.856196e-01, 5.468937e-01, 7.255294e-01, 9.418937e-01, 6.972807e-01, 7.751530e-01, 6.858347e-01, 1.628552e-01, 1.535540e+00, 1.142288e-01, 7.755378e-02, 2.802765e-01, 7.95290…
1.600000e+00	5.390300e-02, 4.140360e-01, 1.112507e+00, 1.270644e+00, 1.684471e+00, 6.398680e-01, 5.517154e-01, 5.973560e-01, 7.984908e-01, 7.966981e-01, 9.574040e-01, 5.868502e-01, 1.968011e-01, 8.717512e-01, 1.805657e-01, 6.140008e-01, 1.739506e-01, 4.946186e-01, 8.409565e-01, 9.790221e-01, 5.299591e-01, 6.698089e-01, 7.440201e-01, 9.802796e-02, 1.591439e+00, 6.706242e-02, 6.724505e-02, 2.951655e-01, 4.93777…
1.800000e+00	3.420784e-02, 3.921297e-01, 1.348924e+00, 1.200721e+00, 1.487037e+00, 4.304130e-01, 6.516646e-01, 5.136513e-01, 9.316672e-01, 6.664280e-01, 1.120367e+00, 4.463508e-01, 1.740491e-01, 1.084541e+00, 1.471638e-01, 6.546460e-01, 1.485007e-01, 4.988914e-01, 8.691671e-01, 8.988592e-01, 5.716663e-01, 7.894364e-01, 6.696099e-01, 8.187050e-02, 1.449330e+00, 4.166915e-02, 2.753127e-02, 3.940586e-01, 4.08409…
2.000000e+00	2.517309e-02, 3.797362e-01, 1.001199e+00, 1.002652e+00, 1.684846e+00, 3.867501e-01, 5.586364e-01, 2.911880e-01, 8.482905e-01, 7.330309e-01, 9.877783e-01, 5.179074e-01, 1.194658e-01, 8.772264e-01, 1.546870e-01, 6.780534e-01, 9.836489e-02, 5.890142e-01, 8.087819e-01, 9.681805e-01, 5.807072e-01, 5.964523e-01, 7.541094e-01, 5.676891e-02, 1.837718e+00, 2.747671e-02, 2.064760e-02, 3.950692e-01, 2.15386…
0.000000e+00	2.180682e+00, 2.626529e+00, 1.335865e+00, 1.182920e+00, 1.193741e+00, 6.991240e-01, 1.984645e+00, 8.565273e-01, 2.728367e+00, 2.065873e+00, 9.392671e-01, 2.682860e+00, 2.304634e+00, 3.037014e-01, 2.453629e-01, 4.017603e-01, 1.978253e+00, 8.787186e-01, 5.039921e-01, 1.271321e+00, 2.035981e+00, 1.173679e+00, 3.085350e+00, 2.267616e+00, 1.588342e-01, 2.516514e+00, 2.436759e+00, 1.750851e+00, 2.01598…
2.000000e-01	9.858033e-01, 1.570335e+00, 9.096038e-01, 6.640168e-01, 1.310938e+00, 9.708043e-01, 1.471012e+00, 5.958075e-01, 1.648810e+00, 9.524914e-01, 9.208458e-01, 1.764228e+00, 2.125685e+00, 2.009877e-01, 2.138712e-01, 4.067693e-01, 1.891957e+00, 4.758985e-01, 3.395593e-01, 8.947221e-01, 1.214889e+00, 1.118124e+00, 1.890498e+00, 1.778479e+00, 5.238491e-01, 1.829124e+00, 2.009061e+00, 1.657957e+00, 1.99156…
4.000000e-01	6.853155e-01, 8.644522e-01, 1.097678e+00, 3.546661e-01, 1.340585e+00, 1.095232e+00, 1.010565e+00, 5.530551e-01, 1.294827e+00, 7.155093e-01, 7.939989e-01, 1.259903e+00, 1.985638e+00, 1.191822e-01, 1.769251e-01, 3.895617e-01, 1.779303e+00, 3.759897e-01, 1.782493e-01, 8.318921e-01, 8.283892e-01, 8.963371e-01, 1.390479e+00, 1.288811e+00, 8.230032e-01, 1.572373e+00, 1.632271e+00, 1.574201e+00, 1.71418…
6.000000e-01	4.442608e-01, 6.932509e-01, 1.026457e+00, 2.399748e-01, 1.513544e+00, 1.131645e+00, 8.329266e-01, 7.786491e-01, 5.969763e-01, 8.082041e-01, 4.516620e-01, 1.107237e+00, 1.691996e+00, 1.004886e-01, 1.364326e-01, 4.755473e-01, 1.196534e+00, 4.434751e-01, 1.079302e-01, 9.077339e-01, 6.778342e-01, 7.859560e-01, 1.047427e+00, 1.104647e+00, 1.033592e+00, 1.458961e+00, 1.207189e+00, 1.669051e+00, 1.78915…
8.000000e-01	2.434822e-01, 5.035326e-01, 1.053631e+00, 1.702567e-01, 1.414770e+00, 1.642509e+00, 7.153985e-01, 9.513355e-01, 5.048659e-01, 6.328873e-01, 2.880648e-01, 1.043061e+00, 1.552593e+00, 2.374436e-01, 9.871067e-02, 5.411059e-01, 9.426538e-01, 4.947411e-01, 6.838677e-02, 7.897946e-01, 7.070079e-01, 6.882504e-01, 1.067270e+00, 8.291708e-01, 1.259864e+00, 1.133249e+00, 8.451309e-01, 1.476121e+00, 1.50385…
1.000000e+00	1.254376e-01, 4.996243e-01, 1.136262e+00, 1.003485e-01, 1.530842e+00, 1.979518e+00, 8.428496e-01, 1.051799e+00, 4.515257e-01, 7.746463e-01, 2.993922e-01, 9.061162e-01, 1.017054e+00, 3.948973e-01, 9.550604e-02, 6.810967e-01, 7.895918e-01, 6.627595e-01, 6.554629e-02, 8.539112e-01, 6.768067e-01, 6.657889e-01, 8.420247e-01, 5.245895e-01, 1.316049e+00, 8.617794e-01, 6.004743e-01, 1.463008e+00, 1.04553…
1.200000e+00	9.755951e-02, 4.244330e-01, 1.131272e+00, 1.078543e-01, 1.460688e+00, 1.661762e+00, 5.281079e-01, 1.002305e+00, 5.681970e-01, 8.263472e-01, 3.495473e-01, 5.162289e-01, 8.430825e-01, 5.408987e-01, 7.261736e-02, 5.840424e-01, 5.392975e-01, 6.182330e-01, 1.979493e-01, 9.647223e-01, 5.324483e-01, 5.539521e-01, 9.407454e-01, 3.897227e-01, 1.551887e+00, 5.159987e-01, 3.225470e-01, 1.329980e+00, 8.69621…
1.400000e+00	5.431799e-02, 4.313146e-01, 1.057633e+00, 5.179870e-01, 1.515650e+00, 1.028676e+00, 6.113314e-01, 1.208780e+00, 7.233749e-01, 8.245266e-01, 4.085085e-01, 6.984085e-01, 6.157118e-01, 7.042064e-01, 9.236959e-02, 6.386857e-01, 4.519261e-01, 6.900266e-01, 4.766316e-01, 1.039789e+00, 5.124931e-01, 5.644364e-01, 9.675015e-01, 3.034126e-01, 1.455164e+00, 3.593752e-01, 1.894837e-01, 1.613919e+00, 6.21953…
1.600000e+00	4.205783e-02, 4.194465e-01, 1.161571e+00, 6.783862e-01, 1.475824e+00, 9.290773e-01, 7.116745e-01, 1.173327e+00, 8.239743e-01, 8.545137e-01, 5.234909e-01, 6.720133e-01, 3.989762e-01, 8.078083e-01, 9.494742e-02, 6.499313e-01, 2.843360e-01, 6.061531e-01, 7.099038e-01, 8.287975e-01, 6.186131e-01, 6.373220e-01, 8.584850e-01, 2.073936e-01, 1.331050e+00, 2.261557e-01, 1.233624e-01, 1.321070e+00, 4.06519…
1.800000e+00	3.507015e-02, 4.009689e-01, 1.051193e+00, 8.983893e-01, 1.648422e+00, 7.161504e-01, 6.363348e-01, 7.623915e-01, 6.977072e-01, 8.731302e-01, 5.819047e-01, 5.685674e-01, 3.137002e-01, 1.050172e+00, 8.533554e-02, 6.447309e-01, 1.812068e-01, 6.866772e-01, 6.625142e-01, 1.084549e+00, 5.700400e-01, 5.256990e-01, 9.203600e-01, 1.656076e-01, 1.450142e+00, 1.123663e-01, 7.864615e-02, 1.117975e+00, 3.01195…
2.000000e+00	3.432666e-02, 4.123655e-01, 1.160374e+00, 9.856646e-01, 1.555038e+00, 4.865067e-01, 5.309022e-01, 6.267073e-01, 8.564591e-01, 8.189931e-01, 6.700734e-01, 5.876034e-01, 2.225924e-01, 9.044895e-01, 8.507860e-02, 7.450991e-01, 1.364745e-01, 6.124761e-01, 7.001652e-01, 1.023015e+00, 6.726117e-01, 5.360646e-01, 8.711002e-01, 1.464379e-01, 1.425662e+00, 6.856037e-02, 6.629918e-02, 1.370666e+00, 2.36189…
0.000000e+00	1.442294e+00, 2.353881e+00, 4.505212e-01, 2.748436e+00, 7.386229e-01, 2.199086e+00, 2.209057e-01, 1.821663e+00, 7.921339e-02, 1.466192e+00, 2.549750e+00, 9.114103e-01, 2.059769e+00, 2.534646e+00, 3.487831e-01, 1.772389e+00, 2.154678e-01, 1.306543e+00, 2.404382e+00, 1.852022e+00, 1.821299e+00, 1.956551e+00, 3.033429e+00, 2.617894e+00, 2.035932e+00, 2.260657e+00, 1.575081e+00, 1.155233e+00, 1.06935…
2.000000e-01	8.951224e-01, 1.514519e+00, 3.161568e-01, 1.191112e+00, 8.638897e-01, 1.939578e+00, 3.893149e-01, 1.478894e+00, 5.009341e-02, 1.716609e+00, 2.006816e+00, 1.013676e+00, 1.798172e+00, 1.889736e+00, 4.146551e-01, 9.944305e-01, 1.351204e-01, 6.883505e-01, 1.382558e+00, 1.303424e+00, 1.178467e+00, 1.615739e+00, 1.997722e+00, 1.949341e+00, 1.946495e+00, 1.420807e+00, 1.006160e+00, 7.467279e-01, 4.42966…
4.000000e-01	4.691337e-01, 1.087377e+00, 2.695484e-01, 9.823847e-01, 1.033668e+00, 2.230722e+00, 4.105062e-01, 1.504356e+00, 1.575760e-01, 1.182068e+00, 1.856921e+00, 7.817730e-01, 9.996701e-01, 1.328693e+00, 3.390935e-01, 9.159791e-01, 1.112131e-01, 4.580823e-01, 9.416713e-01, 1.165363e+00, 9.606176e-01, 1.597717e+00, 1.343895e+00, 1.579473e+00, 1.997357e+00, 8.236332e-01, 5.852049e-01, 5.496929e-01, 4.34481…
6.000000e-01	2.713159e-01, 8.580506e-01, 5.199940e-01, 6.272070e-01, 1.388955e+00, 1.652459e+00, 4.807536e-01, 1.365864e+00, 3.974927e-01, 1.032902e+00, 1.457985e+00, 8.241740e-01, 1.120239e+00, 1.009510e+00, 3.300181e-01, 9.031792e-01, 6.208383e-02, 5.865969e-01, 6.121854e-01, 1.066822e+00, 8.149552e-01, 1.082229e+00, 1.052966e+00, 1.294181e+00, 2.174016e+00, 5.928377e-01, 3.597441e-01, 6.630281e-01, 3.36454…
8.000000e-01	1.604033e-01, 6.386773e-01, 7.757485e-01, 3.801312e-01, 1.505156e+00, 1.526538e+00, 6.022122e-01, 1.252874e+00, 6.345258e-01, 9.705932e-01, 1.137897e+00, 7.436110e-01, 7.014582e-01, 1.073424e+00, 2.031301e-01, 6.928857e-01, 4.993472e-02, 6.358298e-01, 6.771799e-01, 1.164233e+00, 6.459436e-01, 1.188946e+00, 9.070049e-01, 9.211287e-01, 1.976600e+00, 2.925278e-01, 3.103690e-01, 6.127422e-01, 2.26758…
1.000000e+00	7.999595e-02, 5.762227e-01, 8.859661e-01, 5.948443e-01, 1.581466e+00, 1.325819e+00, 6.811314e-01, 1.195795e+00, 7.629695e-01, 7.918436e-01, 1.103535e+00, 8.027562e-01, 5.403444e-01, 7.103497e-01, 2.040700e-01, 7.738980e-01, 3.668640e-02, 6.271412e-01, 7.276263e-01, 1.139348e+00, 6.632631e-01, 1.256918e+00, 9.886945e-01, 6.888566e-01, 1.946163e+00, 1.292594e-01, 1.602705e-01, 6.989428e-01, 1.54549…
1.200000e+00	7.207540e-02, 5.197709e-01, 9.041189e-01, 7.925758e-01, 1.529108e+00, 8.092682e-01, 6.560049e-01, 1.022362e+00, 6.531005e-01, 8.780630e-01, 1.231136e+00, 6.410308e-01, 3.800083e-01, 9.410297e-01, 1.490810e-01, 7.244862e-01, 2.747580e-02, 5.433148e-01, 7.104891e-01, 1.198166e+00, 5.402214e-01, 1.007974e+00, 7.479942e-01, 3.983155e-01, 1.599014e+00, 1.068338e-01, 8.465323e-02, 6.675336e-01, 1.25320…
1.400000e+00	4.812219e-02, 4.371054e-01, 9.239089e-01, 1.018330e+00, 1.617129e+00, 8.203473e-01, 5.330510e-01, 9.236630e-01, 8.012164e-01, 7.982804e-01, 1.072367e+00, 4.919164e-01, 2.540220e-01, 1.070162e+00, 1.164021e-01, 7.248923e-01, 2.089941e-02, 5.400614e-01, 7.921654e-01, 1.027202e+00, 6.378841e-01, 8.433450e-01, 8.073612e-01, 3.128899e-01, 2.061684e+00, 6.419692e-02, 6.373806e-02, 6.398095e-01, 6.99449…
1.600000e+00	5.336351e-02, 5.000420e-01, 1.176875e+00, 1.026646e+00, 1.614981e+00, 6.355645e-01, 5.845314e-01, 6.595178e-01, 5.719360e-01, 8.206067e-01, 1.026826e+00, 5.312299e-01, 1.689997e-01, 9.190899e-01, 1.352690e-01, 7.690129e-01, 1.673824e-02, 8.143711e-01, 8.060845e-01, 9.715611e-01, 6.566877e-01, 8.282270e-01, 8.274526e-01, 2.486451e-01, 1.750954e+00, 3.728922e-02, 3.360246e-02, 7.151277e-01, 4.34242…
1.800000e+00	4.078424e-02, 3.840554e-01, 1.193004e+00, 1.069730e+00, 1.681786e+00, 4.326824e-01, 6.049081e-01, 5.255760e-01, 9.894463e-01, 8.441597e-01, 1.037370e+00, 6.757593e-01, 1.240460e-01, 9.099812e-01, 1.428815e-01, 7.842350e-01, 1.785164e-02, 6.710917e-01, 7.416424e-01, 9.349610e-01, 5.444796e-01, 6.929660e-01, 8.426831e-01, 1.531003e-01, 1.769143e+00, 1.822622e-02, 2.477545e-02, 8.061940e-01, 4.60691…
2.000000e+00	3.147772e-02, 4.713761e-01, 1.164680e+00, 1.117686e+00, 1.568783e+00, 3.106959e-01, 5.795356e-01, 2.645924e-01, 9.230049e-01, 5.707875e-01, 1.092190e+00, 5.693966e-01, 8.836077e-02, 1.094756e+00, 1.172537e-01, 6.697550e-01, 1.481333e-02, 6.439044e-01, 8.878078e-01, 1.023484e+00, 5.610380e-01, 7.238551e-01, 7.115876e-01, 1.326469e-01, 1.582266e+00, 1.321280e-02, 1.327839e-02, 7.388734e-01, 3.36699…
0.000000e+00	2.229482e+00, 1.821773e+00, 1.023648e+00, 2.352267e+00, 5.462718e-01, 4.279902e-01, 2.890076e+00, 1.654549e+00, 1.335581e+00, 1.043922e+00, 1.427899e+00, 5.292550e-01, 1.457886e+00, 3.830486e-01, 2.999645e+00, 1.648199e-01, 7.251471e-01, 1.213854e+00, 3.664602e-01, 1.715593e+00, 9.834996e-01, 2.398083e+00, 2.435349e+00, 2.641337e+00, 2.776229e+00, 2.934808e+00, 9.993440e-01, 2.399047e-01, 1.99648…
2.000000e-01	1.923349e+00, 1.007187e+00, 6.918110e-01, 1.479229e+00, 7.644040e-01, 6.026213e-01, 1.423075e+00, 8.985368e-01, 8.341002e-01, 6.778514e-01, 1.192680e+00, 4.703310e-01, 1.180137e+00, 5.631009e-01, 2.372953e+00, 1.211451e-01, 5.199892e-01, 7.310728e-01, 2.780040e-01, 1.259417e+00, 7.309220e-01, 1.887862e+00, 1.960764e+00, 1.453717e+00, 1.998403e+00, 1.939348e+00, 1.234578e+00, 5.694715e-01, 2.09939…
4.000000e-01	9.723085e-01, 7.014114e-01, 7.973283e-01, 7.751840e-01, 9.098822e-01, 9.537846e-01, 7.228998e-01, 8.538810e-01, 6.792355e-01, 5.197593e-01, 1.219520e+00, 4.100118e-01, 1.288018e+00, 6.862308e-01, 1.702509e+00, 1.426648e-01, 3.256927e-01, 5.191237e-01, 2.379754e-01, 9.034270e-01, 7.717934e-01, 1.730517e+00, 1.328505e+00, 1.184004e+00, 2.188430e+00, 1.088989e+00, 1.166128e+00, 6.562315e-01, 1.67399…
6.000000e-01	6.618596e-01, 5.224458e-01, 9.148916e-01, 4.678383e-01, 1.177631e+00, 9.487503e-01, 8.549052e-01, 7.957244e-01, 6.799821e-01, 6.031805e-01, 8.621272e-01, 5.634264e-01, 1.093529e+00, 7.742095e-01, 1.461383e+00, 2.142271e-01, 2.392853e-01, 2.625058e-01, 1.944253e-01, 7.636070e-01, 6.071725e-01, 1.157147e+00, 9.165939e-01, 7.842071e-01, 1.521261e+00, 6.802786e-01, 1.206358e+00, 8.628659e-01, 1.15220…
8.000000e-01	3.362959e-01, 4.550054e-01, 1.062013e+00, 3.539782e-01, 1.502001e+00, 1.457374e+00, 5.886700e-01, 9.969029e-01, 8.179989e-01, 5.900626e-01, 1.170056e+00, 5.120764e-01, 1.062844e+00, 7.482443e-01, 1.229631e+00, 3.131061e-01, 1.586328e-01, 2.748085e-01, 2.033680e-01, 7.240236e-01, 5.977172e-01, 9.281277e-01, 6.983902e-01, 5.989887e-01, 2.206003e+00, 3.560070e-01, 6.645912e-01, 7.372769e-01, 8.27912…
1.000000e+00	1.725796e-01, 3.976413e-01, 1.073766e+00, 4.770662e-01, 1.071931e+00, 1.037496e+00, 6.838984e-01, 1.219599e+00, 6.931188e-01, 7.147395e-01, 8.081521e-01, 5.506724e-01, 5.531187e-01, 8.128244e-01, 7.931303e-01, 4.395580e-01, 1.482708e-01, 4.760787e-01, 4.621618e-01, 9.582041e-01, 6.013877e-01, 7.169608e-01, 6.762465e-01, 4.984606e-01, 1.728944e+00, 2.248620e-01, 3.723803e-01, 9.638325e-01, 5.68798…
1.200000e+00	1.010045e-01, 3.936664e-01, 1.223668e+00, 6.736867e-01, 1.565859e+00, 1.002483e+00, 6.162500e-01, 9.874338e-01, 8.658024e-01, 5.303184e-01, 9.568173e-01, 4.524691e-01, 4.585386e-01, 8.493239e-01, 6.403374e-01, 4.655344e-01, 7.481409e-02, 4.751806e-01, 5.483960e-01, 8.999825e-01, 5.655794e-01, 8.249573e-01, 4.755277e-01, 3.564638e-01, 1.735206e+00, 1.254140e-01, 2.752336e-01, 9.420959e-01, 3.41664…
1.400000e+00	5.282909e-02, 3.945100e-01, 1.257978e+00, 7.707831e-01, 1.585601e+00, 6.386375e-01, 5.263605e-01, 6.493431e-01, 8.574379e-01, 7.723581e-01, 8.967989e-01, 4.468936e-01, 2.625824e-01, 8.841238e-01, 4.955798e-01, 5.830706e-01, 4.983817e-02, 4.883525e-01, 5.913795e-01, 9.582330e-01, 6.485731e-01, 6.828093e-01, 6.436276e-01, 2.547658e-01, 1.886510e+00, 7.379653e-02, 1.796911e-01, 9.352891e-01, 3.13039…
1.600000e+00	4.222735e-02, 4.460683e-01, 1.170326e+00, 1.182624e+00, 1.673088e+00, 4.245401e-01, 4.715775e-01, 4.811471e-01, 7.125658e-01, 8.948976e-01, 8.051158e-01, 4.782319e-01, 2.709751e-01, 9.585299e-01, 5.185583e-01, 6.265474e-01, 4.163541e-02, 6.369790e-01, 7.365058e-01, 9.603344e-01, 6.318270e-01, 7.357178e-01, 8.090215e-01, 1.915060e-01, 1.932828e+00, 4.469691e-02, 1.011248e-01, 7.980955e-01, 1.80524…
1.800000e+00	3.355396e-02, 3.622911e-01, 1.044946e+00, 1.219552e+00, 1.581879e+00, 4.440404e-01, 5.847784e-01, 3.297759e-01, 1.025801e+00, 7.656354e-01, 8.842404e-01, 5.209746e-01, 1.918163e-01, 1.030682e+00, 2.869087e-01, 4.690775e-01, 3.553830e-02, 6.546735e-01, 8.689982e-01, 1.041747e+00, 6.101840e-01, 5.899992e-01, 7.174170e-01, 1.323990e-01, 1.617529e+00, 2.522201e-02, 6.550481e-02, 9.276345e-01, 1.31986…
2.000000e+00	2.333881e-02, 3.504641e-01, 1.123725e+00, 1.026208e+00, 1.568931e+00, 2.221553e-01, 4.881665e-01, 2.361857e-01, 1.006623e+00, 8.225080e-01, 9.392271e-01, 4.783699e-01, 1.558991e-01, 8.686258e-01, 2.965585e-01, 5.665435e-01, 2.300803e-02, 5.719281e-01, 8.613546e-01, 8.846016e-01, 5.397432e-01, 6.165494e-01, 7.032338e-01, 8.542903e-02, 1.615080e+00, 1.391946e-02, 3.963712e-02, 9.720508e-01, 9.96305…
0.000000e+00	1.283402e+00, 2.077788e+00, 2.682773e+00, 9.205773e-02, 2.062837e+00, 1.427085e-01, 1.394849e+00, 2.438398e+00, 1.857709e+00, 2.431349e+00, 1.319165e+00, 1.084524e+00, 7.245706e-01, 4.990264e-01, 2.722808e+00, 3.126251e+00, 2.314750e+00, 1.364670e+00, 1.168792e+00, 2.136298e+00, 5.363505e-01, 1.708794e+00, 2.743169e+00, 2.537243e+00, 1.450449e+00, 3.166749e+00, 1.313474e+00, 5.398705e-01, 7.40212…
2.000000e-01	9.475605e-01, 1.315939e+00, 2.364742e+00, 4.657930e-02, 1.942055e+00, 3.091231e-01, 9.095302e-01, 1.889718e+00, 1.177713e+00, 1.691470e+00, 1.004387e+00, 7.378416e-01, 9.927027e-01, 3.056592e-01, 2.256359e+00, 1.881938e+00, 1.397481e+00, 1.232673e+00, 8.077643e-01, 1.785724e+00, 5.496038e-01, 1.962623e+00, 2.086439e+00, 1.840507e+00, 1.465659e+00, 1.977090e+00, 1.207475e+00, 6.740752e-01, 8.37042…
4.000000e-01	7.877775e-01, 8.911296e-01, 2.150428e+00, 6.131697e-02, 1.541353e+00, 4.087950e-01, 5.185879e-01, 1.361336e+00, 7.650065e-01, 1.388745e+00, 8.306583e-01, 6.694839e-01, 1.063954e+00, 2.359072e-01, 2.438098e+00, 1.188493e+00, 9.756617e-01, 9.428499e-01, 7.344837e-01, 1.405613e+00, 5.146707e-01, 1.648568e+00, 1.156327e+00, 1.425950e+00, 1.097428e+00, 1.964462e+00, 8.274626e-01, 7.729002e-01, 9.26295…
6.000000e-01	4.888722e-01, 7.979024e-01, 1.605452e+00, 2.255675e-01, 1.058894e+00, 5.349152e-01, 6.861601e-01, 8.193945e-01, 5.546379e-01, 1.142176e+00, 8.347404e-01, 6.201422e-01, 7.350801e-01, 4.254055e-01, 2.141716e+00, 8.212940e-01, 9.151798e-01, 8.838884e-01, 6.580071e-01, 1.360162e+00, 5.704360e-01, 1.128736e+00, 8.446400e-01, 1.147781e+00, 9.191154e-01, 1.334450e+00, 5.498749e-01, 8.903233e-01, 9.54533…
8.000000e-01	3.706818e-01, 6.168910e-01, 1.623608e+00, 6.225585e-01, 1.286897e+00, 4.009849e-01, 5.797714e-01, 6.071119e-01, 3.946936e-01, 8.206356e-01, 8.075070e-01, 6.240364e-01, 5.294772e-01, 5.254210e-01, 1.584630e+00, 7.782113e-01, 7.403222e-01, 7.396530e-01, 6.962422e-01, 1.166317e+00, 5.710508e-01, 1.275481e+00, 7.212329e-01, 8.296255e-01, 1.174643e+00, 8.302142e-01, 3.267210e-01, 9.248198e-01, 6.48988…
1.000000e+00	2.668249e-01, 4.898833e-01, 1.580165e+00, 7.918951e-01, 1.339015e+00, 3.285821e-01, 5.701783e-01, 4.155699e-01, 5.798682e-01, 8.878267e-01, 5.758390e-01, 7.650610e-01, 3.561375e-01, 6.859802e-01, 1.150593e+00, 5.551589e-01, 5.848017e-01, 7.232365e-01, 8.155840e-01, 1.112613e+00, 6.055840e-01, 1.327509e+00, 7.929908e-01, 5.589506e-01, 1.466752e+00, 4.877800e-01, 2.392191e-01, 1.163866e+00, 5.12879…
1.200000e+00	1.688552e-01, 4.798377e-01, 1.347099e+00, 1.044766e+00, 1.150981e+00, 2.016404e-01, 6.563907e-01, 3.040167e-01, 7.277207e-01, 7.487725e-01, 5.689970e-01, 6.440079e-01, 3.171430e-01, 6.432363e-01, 1.026932e+00, 7.706072e-01, 5.271209e-01, 7.953517e-01, 8.282396e-01, 1.162688e+00, 5.580863e-01, 1.068880e+00, 7.930116e-01, 5.452838e-01, 1.459352e+00, 3.717882e-01, 1.332669e-01, 1.040751e+00, 3.44967…
1.400000e+00	1.099004e-01, 3.133043e-01, 1.195158e+00, 9.422781e-01, 1.560907e+00, 1.671876e-01, 6.850248e-01, 1.974058e-01, 7.325590e-01, 7.408091e-01, 6.469309e-01, 6.121196e-01, 2.086764e-01, 7.929781e-01, 5.795927e-01, 7.202035e-01, 2.783088e-01, 5.901726e-01, 8.241303e-01, 1.073047e+00, 5.747879e-01, 1.016637e+00, 7.242326e-01, 2.911127e-01, 1.058244e+00, 2.182356e-01, 8.312242e-02, 1.010818e+00, 3.04013…
1.600000e+00	7.155760e-02, 4.860043e-01, 1.173402e+00, 1.159285e+00, 1.218166e+00, 1.383012e-01, 6.922045e-01, 1.170728e-01, 7.455047e-01, 7.318758e-01, 5.676373e-01, 6.121428e-01, 1.329675e-01, 8.872725e-01, 7.044143e-01, 5.722472e-01, 2.574837e-01, 6.971574e-01, 8.335544e-01, 9.670651e-01, 6.141188e-01, 9.014244e-01, 8.304730e-01, 2.183619e-01, 1.467653e+00, 1.076268e-01, 4.770633e-02, 9.697042e-01, 1.97759…
1.800000e+00	4.847309e-02, 3.933567e-01, 1.164451e+00, 1.007290e+00, 1.626397e+00, 9.877301e-02, 5.555630e-01, 7.282155e-02, 9.600514e-01, 7.971678e-01, 6.951069e-01, 6.159897e-01, 8.661800e-02, 7.538574e-01, 5.312314e-01, 7.499647e-01, 2.025068e-01, 6.681031e-01, 7.480598e-01, 9.186525e-01, 5.542987e-01, 7.864885e-01, 8.084832e-01, 1.647614e-01, 1.852946e+00, 7.753615e-02, 3.294568e-02, 1.026679e+00, 1.38788…
2.000000e+00	4.043502e-02, 4.304742e-01, 1.272011e+00, 1.060265e+00, 1.382541e+00, 7.501871e-02, 6.273165e-01, 6.545043e-02, 9.749561e-01, 7.015188e-01, 7.522442e-01, 5.575013e-01, 6.271624e-02, 1.052521e+00, 4.168372e-01, 6.310385e-01, 1.453774e-01, 7.296683e-01, 9.474369e-01, 1.109871e+00, 6.789734e-01, 8.270326e-01, 7.939433e-01, 1.229181e-01, 1.717913e+00, 4.203804e-02, 2.361742e-02, 9.498811e-01, 8.98798…
0.000000e+00	1.959586e+00, 1.780224e+00, 3.250691e+00, 2.514860e-01, 1.692641e+00, 8.701854e-01, 1.492632e-01, 7.557793e-01, 1.063075e+00, 1.447875e+00, 7.324239e-01, 9.173180e-01, 9.547569e-01, 2.154786e+00, 5.374676e-01, 4.713298e-01, 5.792598e-01, 1.624663e+00, 3.049045e+00, 2.008976e+00, 2.311367e+00, 1.546182e+00, 1.792561e+00, 1.815283e+00, 2.173090e+00, 2.763752e-01, 2.345627e+00, 1.133928e+00, 2.86880…
2.000000e-01	1.332379e+00, 1.242041e+00, 2.041232e+00, 1.707180e-01, 1.276878e+00, 8.103927e-01, 1.209072e-01, 7.049838e-01, 1.102979e+00, 1.108952e+00, 9.900419e-01, 8.763015e-01, 9.463094e-01, 1.474176e+00, 7.246325e-01, 3.764942e-01, 3.841017e-01, 1.315610e+00, 1.869787e+00, 1.828846e+00, 1.216612e+00, 1.499103e+00, 1.645669e+00, 1.713270e+00, 1.675768e+00, 1.736845e-01, 2.130628e+00, 8.916678e-01, 2.09274…
4.000000e-01	8.565541e-01, 8.145924e-01, 1.933595e+00, 1.073030e-01, 1.101969e+00, 1.055166e+00, 1.798946e-01, 5.856493e-01, 1.072313e+00, 9.269582e-01, 1.204378e+00, 7.318674e-01, 1.302045e+00, 1.061003e+00, 9.216041e-01, 2.269158e-01, 2.682829e-01, 1.019398e+00, 1.031855e+00, 1.261309e+00, 8.659894e-01, 1.405494e+00, 1.116735e+00, 1.224871e+00, 1.389745e+00, 8.546935e-02, 1.454043e+00, 5.037567e-01, 1.81287…
6.000000e-01	6.706994e-01, 5.596254e-01, 1.627139e+00, 7.116603e-02, 1.140243e+00, 1.298316e+00, 3.129131e-01, 6.768543e-01, 8.889358e-01, 9.861184e-01, 9.344982e-01, 7.801652e-01, 1.224534e+00, 1.123501e+00, 8.779320e-01, 2.385554e-01, 2.351556e-01, 9.764512e-01, 8.884234e-01, 1.096199e+00, 8.075479e-01, 1.237686e+00, 9.641058e-01, 9.671394e-01, 9.725910e-01, 5.162572e-02, 9.851463e-01, 5.962200e-01, 1.02896…
8.000000e-01	4.938911e-01, 4.997152e-01, 1.621582e+00, 2.255378e-01, 1.015817e+00, 1.066157e+00, 4.224673e-01, 8.349347e-01, 1.016599e+00, 7.408776e-01, 8.789915e-01, 6.910390e-01, 1.041181e+00, 1.108318e+00, 5.795296e-01, 3.063117e-01, 1.981792e-01, 7.700277e-01, 5.881942e-01, 1.086373e+00, 6.788357e-01, 9.366871e-01, 7.315026e-01, 5.469993e-01, 1.175899e+00, 3.039884e-02, 5.336087e-01, 6.238877e-01, 8.51503…
1.000000e+00	2.456423e-01, 5.961470e-01, 1.256452e+00, 5.483031e-01, 1.441272e+00, 9.918495e-01, 5.523194e-01, 9.155020e-01, 1.001430e+00, 7.660748e-01, 1.024318e+00, 5.484400e-01, 7.500721e-01, 1.156803e+00, 6.524958e-01, 4.082723e-01, 1.294809e-01, 7.990890e-01, 6.377754e-01, 9.610981e-01, 6.619982e-01, 8.598966e-01, 7.300131e-01, 5.067263e-01, 1.098226e+00, 1.634325e-02, 4.174511e-01, 7.078937e-01, 6.29524…
1.200000e+00	1.902315e-01, 5.136563e-01, 1.311775e+00, 8.156419e-01, 1.127021e+00, 8.155496e-01, 5.006822e-01, 7.630871e-01, 1.096736e+00, 7.141395e-01, 1.049306e+00, 5.077410e-01, 4.618612e-01, 1.056041e+00, 5.030387e-01, 4.128013e-01, 1.518259e-01, 5.978640e-01, 7.378505e-01, 1.092028e+00, 7.004910e-01, 8.181473e-01, 8.311953e-01, 3.345018e-01, 1.463556e+00, 1.183486e-02, 2.385271e-01, 7.363538e-01, 3.98478…
1.400000e+00	1.058453e-01, 3.237841e-01, 1.317305e+00, 8.001348e-01, 1.321836e+00, 5.631005e-01, 6.231316e-01, 5.429673e-01, 8.512269e-01, 8.632963e-01, 1.073469e+00, 4.835263e-01, 3.894915e-01, 8.419441e-01, 4.170514e-01, 5.128398e-01, 1.266151e-01, 7.034763e-01, 8.773618e-01, 9.009330e-01, 5.685310e-01, 7.986049e-01, 7.013862e-01, 2.447398e-01, 1.571190e+00, 8.064570e-03, 1.341680e-01, 5.807147e-01, 2.70099…
1.600000e+00	6.656539e-02, 4.620663e-01, 1.286104e+00, 1.026888e+00, 1.424162e+00, 4.697389e-01, 5.689240e-01, 4.901615e-01, 8.028045e-01, 7.174616e-01, 1.016676e+00, 4.200057e-01, 2.479761e-01, 9.794159e-01, 3.235996e-01, 7.046772e-01, 8.384132e-02, 5.824012e-01, 7.967063e-01, 1.072972e+00, 6.029164e-01, 7.088551e-01, 7.155752e-01, 1.835033e-01, 1.548353e+00, 5.333333e-03, 1.162326e-01, 6.728191e-01, 2.06343…
1.800000e+00	5.216604e-02, 3.824814e-01, 1.077049e+00, 1.002292e+00, 1.546292e+00, 3.483812e-01, 5.920994e-01, 3.681525e-01, 8.437756e-01, 7.100119e-01, 8.739882e-01, 4.785918e-01, 1.924178e-01, 1.072606e+00, 2.740856e-01, 5.135914e-01, 8.007428e-02, 5.783542e-01, 8.753855e-01, 1.114817e+00, 5.172730e-01, 7.272838e-01, 7.765998e-01, 1.340703e-01, 1.670659e+00, 3.231249e-03, 6.092776e-02, 7.090722e-01, 1.21191…
2.000000e+00	3.805401e-02, 3.995118e-01, 1.233225e+00, 1.056356e+00, 1.455675e+00, 2.897890e-01, 5.957325e-01, 2.351800e-01, 7.609997e-01, 6.297788e-01, 1.037351e+00, 3.587588e-01, 1.352826e-01, 9.887414e-01, 2.605117e-01, 5.569598e-01, 5.172329e-02, 6.214816e-01, 8.240464e-01, 8.245081e-01, 6.681238e-01, 7.767134e-01, 6.338876e-01, 8.251102e-02, 1.455304e+00, 2.175778e-03, 4.633079e-02, 8.050239e-01, 9.74184…
0.000000e+00	1.996050e+00, 2.309727e+00, 8.748817e-01, 1.241365e+00, 1.136942e+00, 1.410392e+00, 2.395822e+00, 2.458648e+00, 7.091918e-01, 1.096749e+00, 1.937596e-01, 3.104985e+00, 1.340451e+00, 1.472364e+00, 1.748219e+00, 1.184892e+00, 7.250673e-01, 1.976594e+00, 1.542697e+00, 1.299811e+00, 5.912793e-01, 4.026296e-01, 3.790593e-01, 4.975870e-01, 2.019838e+00, 2.550775e+00, 5.548844e-01, 9.535518e-01, 1.08773…
2.000000e-01	1.693045e+00, 1.442235e+00, 9.876186e-01, 1.282827e+00, 9.498530e-01, 1.356546e+00, 1.341680e+00, 1.865078e+00, 4.319056e-01, 6.026978e-01, 3.683465e-01, 2.474604e+00, 1.121749e+00, 8.251838e-01, 1.753831e+00, 6.440256e-01, 4.641205e-01, 1.320146e+00, 9.061187e-01, 9.736390e-01, 6.889745e-01, 4.521400e-01, 2.629420e-01, 6.291242e-01, 2.197209e+00, 1.493718e+00, 7.217699e-01, 7.288397e-01, 6.81175…
4.000000e-01	1.039394e+00, 7.342077e-01, 8.889362e-01, 1.235194e+00, 8.966251e-01, 1.193495e+00, 9.962502e-01, 1.451916e+00, 3.870339e-01, 6.399090e-01, 5.323140e-01, 1.784684e+00, 7.761302e-01, 6.682448e-01, 1.302873e+00, 5.786447e-01, 3.944668e-01, 7.675663e-01, 1.003323e+00, 7.357838e-01, 5.320903e-01, 4.611133e-01, 1.768048e-01, 5.901994e-01, 1.735392e+00, 8.343810e-01, 9.599137e-01, 9.449923e-01, 6.00331…
6.000000e-01	5.044585e-01, 6.652283e-01, 1.078100e+00, 1.155134e+00, 8.013191e-01, 1.094548e+00, 6.543907e-01, 1.448909e+00, 5.695089e-01, 5.887891e-01, 6.085312e-01, 1.437419e+00, 7.674348e-01, 4.350494e-01, 1.118693e+00, 5.623326e-01, 2.759399e-01, 5.220144e-01, 6.480891e-01, 6.756998e-01, 5.285888e-01, 3.628596e-01, 3.458548e-01, 5.441794e-01, 1.488439e+00, 4.772801e-01, 6.248425e-01, 9.016417e-01, 3.66555…
8.000000e-01	3.335302e-01, 5.123128e-01, 1.103213e+00, 1.205725e+00, 1.375957e+00, 7.738409e-01, 5.634319e-01, 1.006258e+00, 6.891477e-01, 6.208671e-01, 6.732580e-01, 1.172967e+00, 5.038226e-01, 2.583923e-01, 9.393089e-01, 4.774626e-01, 1.372713e-01, 3.629376e-01, 8.795309e-01, 7.186214e-01, 6.138977e-01, 3.241700e-01, 4.338802e-01, 4.551114e-01, 1.482668e+00, 3.549941e-01, 3.902919e-01, 1.131404e+00, 2.59066…
1.000000e+00	1.785690e-01, 4.274839e-01, 1.017275e+00, 1.227090e+00, 1.265421e+00, 5.440287e-01, 5.406863e-01, 7.081710e-01, 7.695249e-01, 7.402719e-01, 7.819800e-01, 1.017807e+00, 4.080583e-01, 2.010328e-01, 8.013341e-01, 4.600794e-01, 1.447873e-01, 3.365674e-01, 9.349113e-01, 8.465968e-01, 6.400635e-01, 3.328350e-01, 4.317022e-01, 2.823568e-01, 1.481573e+00, 1.783708e-01, 2.950044e-01, 1.368399e+00, 2.06627…
1.200000e+00	1.027022e-01, 4.508948e-01, 1.009446e+00, 1.147228e+00, 1.338811e+00, 3.999613e-01, 6.736795e-01, 5.581880e-01, 7.450313e-01, 7.454525e-01, 9.216176e-01, 9.641080e-01, 2.203748e-01, 1.901021e-01, 4.887704e-01, 5.040749e-01, 9.559378e-02, 3.383301e-01, 8.259538e-01, 9.661489e-01, 6.000912e-01, 3.698150e-01, 6.501354e-01, 1.936800e-01, 1.571200e+00, 1.141794e-01, 1.785871e-01, 1.120382e+00, 1.14858…
1.400000e+00	5.767620e-02, 4.559320e-01, 7.844557e-01, 1.296005e+00, 1.627550e+00, 2.640520e-01, 6.448580e-01, 3.964678e-01, 8.521130e-01, 7.962592e-01, 6.837755e-01, 9.107507e-01, 2.099166e-01, 3.568607e-01, 4.674033e-01, 6.245213e-01, 6.279876e-02, 4.903617e-01, 9.771583e-01, 8.730547e-01, 4.950571e-01, 3.928351e-01, 7.082445e-01, 1.676205e-01, 1.618911e+00, 6.278888e-02, 8.313436e-02, 1.003028e+00, 1.01591…
1.600000e+00	3.066091e-02, 3.396968e-01, 1.120327e+00, 1.094936e+00, 1.450565e+00, 2.375197e-01, 6.239178e-01, 2.413643e-01, 7.707837e-01, 7.509896e-01, 8.993706e-01, 7.649886e-01, 1.285884e-01, 4.541340e-01, 4.234709e-01, 6.496526e-01, 5.420302e-02, 4.346769e-01, 1.076874e+00, 8.959491e-01, 6.093020e-01, 3.887549e-01, 6.313467e-01, 1.341259e-01, 1.945988e+00, 3.643851e-02, 4.871606e-02, 1.241096e+00, 7.00783…
1.800000e+00	2.243424e-02, 3.739676e-01, 1.015421e+00, 1.126792e+00, 1.449043e+00, 1.762949e-01, 6.862725e-01, 1.884020e-01, 9.984629e-01, 7.246061e-01, 5.558229e-01, 6.003577e-01, 1.011586e-01, 7.306850e-01, 2.633554e-01, 5.537946e-01, 3.788839e-02, 6.298347e-01, 9.877260e-01, 9.295714e-01, 4.959462e-01, 3.724018e-01, 6.288951e-01, 7.602629e-02, 2.007808e+00, 2.393294e-02, 4.309237e-02, 1.094402e+00, 4.71376…
2.000000e+00	1.937697e-02, 3.828776e-01, 1.064334e+00, 1.279316e+00, 1.805293e+00, 1.491932e-01, 7.013643e-01, 1.256950e-01, 8.674501e-01, 7.570218e-01, 7.619762e-01, 6.313212e-01, 7.516597e-02, 8.176442e-01, 2.283762e-01, 6.388336e-01, 2.943086e-02, 5.385618e-01, 8.681958e-01, 9.344102e-01, 5.874345e-01, 4.499681e-01, 8.330798e-01, 7.057304e-02, 1.637447e+00, 1.242269e-02, 2.989053e-02, 1.053287e+00, 3.24989…
0.000000e+00	3.440721e+00, 1.186916e+00, 9.819214e-01, 9.624870e-01, 7.871109e-01, 2.502408e+00, 1.281185e+00, 1.632120e+00, 2.413079e+00, 4.951727e-02, 2.574414e+00, 8.395018e-01, 2.190877e+00, 2.115400e+00, 1.877877e+00, 2.661674e-02, 9.748302e-01, 2.327518e+00, 1.828280e+00, 2.355342e+00, 2.992770e+00, 1.859417e+00, 8.840813e-01, 9.294333e-01, 8.374458e-02, 2.996250e-01, 1.071848e+00, 7.588896e-01, 1.73006…
2.000000e-01	2.071046e+00, 7.217497e-01, 6.430912e-01, 1.009983e+00, 6.786661e-01, 2.132363e+00, 9.479818e-01, 1.489741e+00, 1.551035e+00, 1.259751e-01, 2.051829e+00, 6.563853e-01, 1.893324e+00, 1.937456e+00, 1.575446e+00, 2.643760e-02, 8.723677e-01, 1.487985e+00, 1.022661e+00, 1.413979e+00, 1.726220e+00, 1.837524e+00, 6.278919e-01, 6.073535e-01, 6.580380e-02, 5.868219e-01, 1.240230e+00, 6.042772e-01, 1.08799…
4.000000e-01	1.148339e+00, 6.815020e-01, 6.169315e-01, 5.989510e-01, 5.754791e-01, 2.231015e+00, 5.771080e-01, 1.294439e+00, 1.244910e+00, 3.575407e-01, 1.627799e+00, 5.624966e-01, 1.452373e+00, 1.529578e+00, 1.822442e+00, 6.218831e-02, 1.357840e+00, 1.055768e+00, 5.949690e-01, 1.284936e+00, 1.027895e+00, 1.416114e+00, 4.062458e-01, 5.224018e-01, 1.113668e-01, 6.392956e-01, 1.057557e+00, 3.354638e-01, 1.06347…
6.000000e-01	8.058425e-01, 5.792978e-01, 8.150399e-01, 4.360674e-01, 8.593586e-01, 2.358993e+00, 6.817845e-01, 1.467858e+00, 1.234834e+00, 4.691247e-01, 1.356037e+00, 4.315120e-01, 1.351272e+00, 1.247548e+00, 1.500595e+00, 1.530735e-01, 1.207174e+00, 6.372653e-01, 3.272085e-01, 9.777970e-01, 8.535151e-01, 1.026707e+00, 3.267883e-01, 4.235486e-01, 4.313631e-01, 7.414943e-01, 8.105505e-01, 3.545958e-01, 6.17601…
8.000000e-01	3.796059e-01, 5.057613e-01, 8.577254e-01, 2.624879e-01, 9.884497e-01, 2.203945e+00, 5.760568e-01, 1.363537e+00, 1.013135e+00, 5.322218e-01, 8.665937e-01, 3.569112e-01, 1.279888e+00, 1.136665e+00, 9.439819e-01, 2.468608e-01, 1.480642e+00, 4.402564e-01, 1.902126e-01, 7.323923e-01, 7.005666e-01, 8.342968e-01, 2.349868e-01, 2.834380e-01, 7.336353e-01, 1.012411e+00, 6.376678e-01, 3.031437e-01, 4.71479…
1.000000e+00	3.194216e-01, 4.825912e-01, 9.745958e-01, 2.991019e-01, 1.076816e+00, 2.002957e+00, 5.899812e-01, 1.538159e+00, 7.154205e-01, 7.328144e-01, 7.879795e-01, 3.172393e-01, 8.632649e-01, 1.054931e+00, 9.235286e-01, 4.019016e-01, 1.141161e+00, 4.337375e-01, 3.415901e-01, 9.361032e-01, 7.244802e-01, 8.973002e-01, 2.722410e-01, 1.918812e-01, 9.519589e-01, 1.218306e+00, 4.177388e-01, 3.494320e-01, 3.11360…
1.200000e+00	1.389602e-01, 4.166085e-01, 1.065835e+00, 5.548487e-01, 1.307429e+00, 1.479466e+00, 5.941307e-01, 1.418867e+00, 6.920506e-01, 6.963587e-01, 6.896137e-01, 5.101157e-01, 5.985311e-01, 1.124016e+00, 7.484395e-01, 4.403969e-01, 8.386531e-01, 4.654081e-01, 5.202003e-01, 1.129085e+00, 6.133440e-01, 8.620343e-01, 4.641885e-01, 1.386224e-01, 1.154820e+00, 8.282070e-01, 1.982602e-01, 4.603984e-01, 2.53543…
1.400000e+00	8.725041e-02, 4.147667e-01, 1.102625e+00, 8.028872e-01, 1.408087e+00, 1.456140e+00, 7.129708e-01, 1.044780e+00, 7.150206e-01, 8.069303e-01, 9.018688e-01, 4.912848e-01, 4.871929e-01, 1.002883e+00, 4.004136e-01, 5.334805e-01, 7.272691e-01, 5.252731e-01, 5.577495e-01, 8.953638e-01, 6.208552e-01, 7.551944e-01, 5.182737e-01, 9.782497e-02, 1.282546e+00, 7.304296e-01, 1.626744e-01, 4.196565e-01, 1.49555…
1.600000e+00	5.069517e-02, 3.938122e-01, 9.807463e-01, 9.171064e-01, 1.498563e+00, 8.416768e-01, 6.132085e-01, 1.030494e+00, 8.705085e-01, 6.663158e-01, 9.049708e-01, 4.847533e-01, 3.723711e-01, 9.770389e-01, 3.895089e-01, 5.426033e-01, 5.318680e-01, 6.337142e-01, 7.427391e-01, 8.474470e-01, 6.551172e-01, 6.591701e-01, 5.610814e-01, 7.039309e-02, 1.273276e+00, 4.465646e-01, 9.276522e-02, 4.337599e-01, 1.21578…
1.800000e+00	4.056716e-02, 4.329042e-01, 9.785127e-01, 1.094109e+00, 1.654198e+00, 6.273737e-01, 5.001887e-01, 8.172374e-01, 7.045185e-01, 8.849524e-01, 7.480561e-01, 5.421538e-01, 2.629568e-01, 1.025386e+00, 4.019472e-01, 6.335926e-01, 3.366574e-01, 4.540158e-01, 7.993442e-01, 8.911186e-01, 6.667334e-01, 6.511429e-01, 5.812360e-01, 5.787913e-02, 1.285258e+00, 2.377342e-01, 6.326747e-02, 5.227218e-01, 7.62150…
2.000000e+00	2.691142e-02, 4.619373e-01, 1.091438e+00, 1.111286e+00, 1.521051e+00, 5.127649e-01, 6.332498e-01, 4.806460e-01, 9.140013e-01, 7.734877e-01, 7.916483e-01, 5.238376e-01, 1.626937e-01, 9.848130e-01, 2.797976e-01, 5.611220e-01, 2.533113e-01, 6.492991e-01, 8.710927e-01, 1.001832e+00, 5.604617e-01, 5.187975e-01, 5.008130e-01, 3.799613e-02, 1.487293e+00, 1.622167e-01, 4.584422e-02, 5.417311e-01, 6.23486…
0.000000e+00	1.531543e+00, 1.578277e+00, 4.481590e-01, 6.293792e-01, 2.663247e+00, 6.756597e-01, 5.769467e-01, 2.671610e+00, 2.022936e+00, 1.262539e+00, 2.263720e+00, 6.878426e-01, 1.760714e+00, 1.231469e+00, 2.767176e+00, 1.622987e+00, 1.269637e+00, 1.652796e+00, 5.004098e-01, 6.868610e-01, 1.328710e+00, 2.131076e+00, 2.061970e+00, 8.777688e-01, 2.270896e+00, 9.203195e-01, 1.717093e-01, 1.031282e-01, 2.30005…
2.000000e-01	8.829676e-01, 9.750272e-01, 5.592407e-01, 5.228938e-01, 2.453728e+00, 1.155197e+00, 5.580226e-01, 2.049414e+00, 1.130017e+00, 1.194556e+00, 1.917561e+00, 4.069207e-01, 1.166891e+00, 1.035552e+00, 2.402997e+00, 1.020835e+00, 1.030651e+00, 1.362419e+00, 2.792025e-01, 4.891120e-01, 8.041106e-01, 1.338393e+00, 1.492954e+00, 6.833925e-01, 1.673907e+00, 8.950250e-01, 1.138370e-01, 1.309855e-01, 1.99314…
4.000000e-01	8.654094e-01, 8.117678e-01, 6.673028e-01, 2.977560e-01, 1.321726e+00, 1.286554e+00, 6.705261e-01, 1.278202e+00, 1.181342e+00, 1.181414e+00, 1.584438e+00, 3.148366e-01, 1.010720e+00, 1.156604e+00, 1.952439e+00, 7.434571e-01, 8.614395e-01, 1.094602e+00, 3.140848e-01, 5.104524e-01, 6.959688e-01, 1.329416e+00, 9.484843e-01, 6.892031e-01, 1.326368e+00, 6.969888e-01, 6.938369e-02, 1.989416e-01, 2.04051…
6.000000e-01	6.884006e-01, 5.395038e-01, 9.841296e-01, 3.207595e-01, 1.231319e+00, 7.695499e-01, 6.116926e-01, 1.266417e+00, 1.157647e+00, 8.839813e-01, 1.135025e+00, 2.986861e-01, 5.296022e-01, 1.163999e+00, 2.011518e+00, 8.465082e-01, 4.706491e-01, 8.848068e-01, 4.446571e-01, 6.600489e-01, 7.879768e-01, 9.743522e-01, 8.166465e-01, 5.668808e-01, 1.468244e+00, 4.289747e-01, 3.890048e-02, 2.246375e-01, 1.25837…
8.000000e-01	4.299679e-01, 5.449275e-01, 1.064973e+00, 5.948959e-01, 1.358794e+00, 7.233651e-01, 4.602487e-01, 9.467845e-01, 8.805638e-01, 9.492641e-01, 1.185993e+00, 3.337161e-01, 4.907808e-01, 1.129224e+00, 1.298478e+00, 7.541256e-01, 3.723917e-01, 8.627029e-01, 6.173261e-01, 8.302684e-01, 7.095761e-01, 6.503936e-01, 6.514553e-01, 4.664059e-01, 1.355484e+00, 2.545456e-01, 2.702045e-02, 3.686191e-01, 8.78639…
1.000000e+00	3.512326e-01, 4.998825e-01, 1.180453e+00, 9.394608e-01, 1.112145e+00, 4.584807e-01, 6.309143e-01, 6.465952e-01, 1.156436e+00, 8.386748e-01, 1.107755e+00, 3.737564e-01, 3.761049e-01, 8.178791e-01, 1.238147e+00, 6.858261e-01, 2.824376e-01, 6.529668e-01, 8.448573e-01, 9.054164e-01, 6.186133e-01, 4.879164e-01, 7.652220e-01, 3.713537e-01, 1.487481e+00, 1.724664e-01, 1.604479e-02, 4.053534e-01, 6.51053…
1.200000e+00	1.749080e-01, 5.001217e-01, 1.253565e+00, 9.809580e-01, 1.217528e+00, 4.363449e-01, 6.425388e-01, 3.477546e-01, 1.062428e+00, 7.500696e-01, 1.114707e+00, 3.365235e-01, 2.368523e-01, 9.399871e-01, 9.903089e-01, 7.540189e-01, 2.451487e-01, 7.898684e-01, 8.166854e-01, 7.160404e-01, 4.762921e-01, 4.319343e-01, 7.808877e-01, 2.566184e-01, 1.468939e+00, 8.612415e-02, 8.478282e-03, 4.426042e-01, 4.54845…
1.400000e+00	1.132899e-01, 4.423403e-01, 1.063475e+00, 1.001795e+00, 1.675794e+00, 2.631669e-01, 5.781337e-01, 3.400159e-01, 9.884267e-01, 9.552379e-01, 8.938426e-01, 3.111864e-01, 1.811926e-01, 9.269688e-01, 7.103281e-01, 7.175641e-01, 1.902488e-01, 5.782994e-01, 8.764936e-01, 8.207290e-01, 6.279939e-01, 5.089714e-01, 7.370404e-01, 2.140941e-01, 1.619873e+00, 6.126022e-02, 7.492161e-03, 4.829719e-01, 3.19417…
1.600000e+00	7.370232e-02, 4.267518e-01, 1.085437e+00, 9.736389e-01, 1.406737e+00, 2.455565e-01, 6.398344e-01, 2.562933e-01, 9.370877e-01, 5.596004e-01, 1.127574e+00, 4.240143e-01, 1.462489e-01, 9.022974e-01, 6.443380e-01, 6.892956e-01, 1.314231e-01, 6.944791e-01, 9.271142e-01, 8.646403e-01, 6.610478e-01, 4.848159e-01, 6.115014e-01, 1.572686e-01, 1.389313e+00, 2.675826e-02, 3.784229e-03, 5.612240e-01, 1.92913…
1.800000e+00	4.556974e-02, 4.061498e-01, 1.135514e+00, 1.128479e+00, 1.685726e+00, 2.065939e-01, 5.993815e-01, 1.527945e-01, 9.090896e-01, 8.118070e-01, 9.382968e-01, 4.220104e-01, 9.892307e-02, 1.041058e+00, 5.139566e-01, 6.368596e-01, 1.164761e-01, 7.411802e-01, 8.715164e-01, 9.575751e-01, 6.181947e-01, 4.574274e-01, 6.835119e-01, 9.069458e-02, 2.079248e+00, 1.758191e-02, 3.068852e-03, 6.001846e-01, 1.59280…
2.000000e+00	3.219115e-02, 3.840760e-01, 1.113965e+00, 1.046160e+00, 1.609481e+00, 1.530529e-01, 6.351677e-01, 1.007025e-01, 8.531670e-01, 7.542868e-01, 1.195717e+00, 3.163823e-01, 6.280581e-02, 1.007752e+00, 4.125909e-01, 7.146193e-01, 9.071188e-02, 6.469674e-01, 8.281072e-01, 9.445063e-01, 5.836322e-01, 3.982814e-01, 7.084763e-01, 9.647839e-02, 1.847728e+00, 9.344329e-03, 1.977759e-03, 5.293137e-01, 1.09401…
0.000000e+00	1.886197e+00, 2.807194e+00, 2.201123e+00, 1.856326e-02, 2.255065e+00, 1.329792e+00, 1.018758e-01, 3.078616e+00, 1.819107e+00, 1.925268e+00, 2.799234e+00, 2.597585e+00, 1.214414e+00, 1.208354e+00, 1.591352e+00, 1.540075e-01, 1.481329e+00, 3.256572e+00, 1.812210e+00, 9.980065e-01, 1.840839e+00, 2.384803e+00, 3.986013e-01, 3.143714e+00, 2.242710e+00, 2.112388e-01, 2.607304e+00, 2.404875e+00, 2.31447…
2.000000e-01	1.246676e+00, 1.705630e+00, 1.951548e+00, 1.165968e-02, 1.581927e+00, 1.324822e+00, 3.078802e-01, 2.280461e+00, 1.488182e+00, 1.383417e+00, 1.719243e+00, 1.738287e+00, 1.478900e+00, 7.896366e-01, 1.475079e+00, 3.612900e-01, 1.038412e+00, 2.042527e+00, 1.118676e+00, 8.053103e-01, 1.245113e+00, 1.435341e+00, 2.465582e-01, 2.667875e+00, 1.717724e+00, 4.536898e-01, 1.671464e+00, 1.597408e+00, 2.17917…
4.000000e-01	7.814373e-01, 1.266001e+00, 1.878679e+00, 6.097541e-03, 1.210136e+00, 1.559592e+00, 3.901424e-01, 2.018521e+00, 1.290821e+00, 1.254070e+00, 1.407664e+00, 1.311496e+00, 1.253031e+00, 8.986614e-01, 1.486338e+00, 5.281269e-01, 8.920395e-01, 1.502186e+00, 7.413190e-01, 6.485631e-01, 6.295876e-01, 1.659868e+00, 1.425403e-01, 1.702423e+00, 1.511405e+00, 5.748822e-01, 1.261847e+00, 1.171283e+00, 1.22503…
6.000000e-01	8.651808e-01, 7.153233e-01, 1.585070e+00, 4.678462e-03, 1.021977e+00, 2.060326e+00, 5.254299e-01, 1.388633e+00, 1.203085e+00, 1.165444e+00, 9.916426e-01, 9.190267e-01, 1.360724e+00, 9.135897e-01, 1.651907e+00, 5.938422e-01, 6.523312e-01, 1.239101e+00, 3.920575e-01, 5.053215e-01, 7.595172e-01, 1.014571e+00, 1.231570e-01, 1.103193e+00, 1.078271e+00, 3.713752e-01, 9.060764e-01, 1.374259e+00, 8.41682…
8.000000e-01	8.486762e-01, 7.156531e-01, 1.302611e+00, 3.811894e-03, 7.053689e-01, 1.601546e+00, 5.187601e-01, 1.567024e+00, 1.167968e+00, 8.174143e-01, 7.600252e-01, 7.491806e-01, 1.065057e+00, 9.083720e-01, 1.501914e+00, 4.336328e-01, 6.075069e-01, 8.858003e-01, 3.423243e-01, 6.457087e-01, 5.676337e-01, 7.560701e-01, 1.102175e-01, 9.998181e-01, 9.452575e-01, 1.895174e-01, 6.185105e-01, 1.254603e+00, 6.59392…
1.000000e+00	4.916570e-01, 5.428807e-01, 1.345538e+00, 9.704079e-02, 1.051369e+00, 1.394744e+00, 6.285590e-01, 1.403183e+00, 9.625093e-01, 8.394406e-01, 7.820958e-01, 6.144362e-01, 7.038923e-01, 8.462010e-01, 1.256763e+00, 7.166736e-01, 6.433613e-01, 8.016552e-01, 4.522705e-01, 6.938369e-01, 5.743254e-01, 7.058076e-01, 7.294898e-02, 9.674922e-01, 1.127355e+00, 1.674170e-01, 4.468109e-01, 8.883036e-01, 4.41781…
1.200000e+00	3.264747e-01, 4.909529e-01, 1.082684e+00, 4.292991e-01, 1.086151e+00, 9.892259e-01, 5.552047e-01, 1.217526e+00, 1.040256e+00, 7.304343e-01, 6.045552e-01, 4.699132e-01, 5.091566e-01, 9.621705e-01, 1.117440e+00, 6.054681e-01, 6.081185e-01, 7.316899e-01, 5.972259e-01, 6.338837e-01, 6.768383e-01, 5.360873e-01, 1.895301e-01, 6.702130e-01, 1.140149e+00, 1.212139e-01, 2.583800e-01, 8.990368e-01, 3.28309…
1.400000e+00	1.969484e-01, 3.978562e-01, 9.959564e-01, 7.430031e-01, 1.263291e+00, 8.713612e-01, 6.008690e-01, 9.516441e-01, 1.061044e+00, 8.423050e-01, 7.125539e-01, 5.177515e-01, 3.910832e-01, 1.093218e+00, 7.381879e-01, 6.169659e-01, 4.665706e-01, 7.385855e-01, 7.648076e-01, 7.371025e-01, 6.659747e-01, 4.524234e-01, 2.961572e-01, 4.795371e-01, 1.271709e+00, 8.281840e-02, 1.643514e-01, 9.824459e-01, 1.95223…
1.600000e+00	1.277781e-01, 4.648664e-01, 1.244034e+00, 8.380070e-01, 1.432387e+00, 6.469693e-01, 5.882098e-01, 8.716094e-01, 8.420350e-01, 8.363205e-01, 6.451658e-01, 4.671899e-01, 2.238704e-01, 1.081350e+00, 7.074100e-01, 6.914202e-01, 4.664281e-01, 5.422745e-01, 7.213110e-01, 8.338410e-01, 5.552752e-01, 3.592763e-01, 4.565189e-01, 3.750461e-01, 1.363371e+00, 5.952418e-02, 1.018046e-01, 8.381012e-01, 1.42577…
1.800000e+00	6.999883e-02, 4.179374e-01, 1.186916e+00, 1.013109e+00, 1.752118e+00, 4.806502e-01, 6.610385e-01, 6.301023e-01, 8.729613e-01, 6.852126e-01, 8.306418e-01, 5.401015e-01, 2.144685e-01, 9.387029e-01, 5.382196e-01, 5.768716e-01, 2.821679e-01, 5.683470e-01, 8.276053e-01, 8.770383e-01, 6.225284e-01, 4.369216e-01, 6.187965e-01, 2.700470e-01, 1.427894e+00, 3.617709e-02, 6.171527e-02, 7.714698e-01, 1.03275…
2.000000e+00	5.408050e-02, 4.410733e-01, 1.272378e+00, 1.142304e+00, 1.628401e+00, 3.622688e-01, 6.102480e-01, 2.904183e-01, 9.586018e-01, 7.950047e-01, 8.860963e-01, 4.423892e-01, 1.328674e-01, 1.113058e+00, 4.077732e-01, 6.190129e-01, 2.447164e-01, 6.390893e-01, 8.639407e-01, 8.449140e-01, 6.651539e-01, 4.226289e-01, 6.671599e-01, 2.162322e-01, 1.598738e+00, 2.080004e-02, 3.517500e-02, 7.657577e-01, 8.43011…
0.000000e+00	2.737306e+00, 1.666832e+00, 3.015933e+00, 1.929658e+00, 1.904639e+00, 3.523598e-01, 2.604431e+00, 1.569402e+00, 2.692961e+00, 1.333687e+00, 2.522669e+00, 2.394470e+00, 2.384939e+00, 3.016549e+00, 5.203279e-01, 1.058317e+00, 2.044483e+00, 2.940014e+00, 3.023736e-01, 1.335431e+00, 2.781928e+00, 6.898482e-01, 1.166313e+00, 2.853335e+00, 1.292157e+00, 1.883989e+00, 2.922608e+00, 6.464462e-01, 1.07435…
2.000000e-01	1.884173e+00, 7.153222e-01, 2.406952e+00, 1.521658e+00, 1.425849e+00, 6.258667e-01, 1.207112e+00, 7.783864e-01, 1.592698e+00, 6.792267e-01, 2.248726e+00, 1.603935e+00, 1.662014e+00, 2.387590e+00, 7.773971e-01, 8.317587e-01, 1.586224e+00, 1.609592e+00, 1.973441e-01, 1.028436e+00, 1.396008e+00, 6.692820e-01, 7.911553e-01, 2.310489e+00, 1.084875e+00, 1.557312e+00, 2.410059e+00, 5.587426e-01, 1.15679…
4.000000e-01	1.394813e+00, 5.671140e-01, 1.326512e+00, 1.240052e+00, 1.044910e+00, 1.141104e+00, 9.811760e-01, 7.883867e-01, 1.022648e+00, 5.829666e-01, 1.462434e+00, 1.176797e+00, 2.044563e+00, 2.016797e+00, 9.316765e-01, 7.724947e-01, 1.210967e+00, 9.145610e-01, 1.108162e-01, 8.081068e-01, 9.543023e-01, 6.304627e-01, 5.904696e-01, 1.237207e+00, 8.272212e-01, 1.351629e+00, 2.051073e+00, 4.650172e-01, 1.23735…
6.000000e-01	8.864518e-01, 4.890087e-01, 1.103894e+00, 7.159225e-01, 1.213150e+00, 1.215702e+00, 7.915881e-01, 7.858892e-01, 6.976184e-01, 5.298461e-01, 1.134626e+00, 9.628411e-01, 1.874574e+00, 1.781124e+00, 6.348213e-01, 6.257292e-01, 1.567567e+00, 5.951511e-01, 8.180886e-02, 6.847006e-01, 8.462676e-01, 4.601231e-01, 3.423223e-01, 1.047935e+00, 8.577809e-01, 1.334063e+00, 1.229651e+00, 3.474966e-01, 9.27747…
8.000000e-01	4.386184e-01, 4.615512e-01, 1.341334e+00, 4.414853e-01, 1.346488e+00, 1.653321e+00, 7.575607e-01, 1.154017e+00, 3.680416e-01, 7.241907e-01, 8.526441e-01, 8.989724e-01, 1.596283e+00, 1.094480e+00, 6.747745e-01, 6.309924e-01, 1.091373e+00, 4.532217e-01, 4.505578e-02, 6.499497e-01, 7.987005e-01, 4.422912e-01, 3.407424e-01, 8.181360e-01, 1.057691e+00, 1.250194e+00, 8.815024e-01, 3.130192e-01, 6.84690…
1.000000e+00	2.945547e-01, 3.786888e-01, 1.174742e+00, 3.536803e-01, 1.359497e+00, 1.583015e+00, 6.089748e-01, 1.100989e+00, 5.714035e-01, 5.255896e-01, 7.473562e-01, 8.457300e-01, 1.028965e+00, 8.966793e-01, 5.248442e-01, 6.321502e-01, 6.908656e-01, 4.342068e-01, 6.760855e-02, 6.312858e-01, 6.511081e-01, 3.477218e-01, 3.837032e-01, 6.775319e-01, 1.279827e+00, 9.120065e-01, 5.613189e-01, 3.321938e-01, 4.11858…
1.200000e+00	1.529388e-01, 4.094563e-01, 1.154057e+00, 5.470243e-01, 1.699959e+00, 1.515784e+00, 7.480933e-01, 1.164141e+00, 7.784850e-01, 7.377606e-01, 7.555985e-01, 9.170445e-01, 7.229252e-01, 7.022200e-01, 4.082940e-01, 6.329941e-01, 6.372830e-01, 4.386778e-01, 2.398982e-01, 9.345616e-01, 6.852894e-01, 3.478052e-01, 5.541054e-01, 4.205075e-01, 1.325767e+00, 4.888797e-01, 3.589565e-01, 4.603400e-01, 3.08399…
1.400000e+00	8.626972e-02, 4.284846e-01, 1.087911e+00, 7.278537e-01, 1.532950e+00, 1.233670e+00, 6.632034e-01, 1.011724e+00, 7.860395e-01, 7.064274e-01, 1.026159e+00, 7.035645e-01, 5.482546e-01, 6.277760e-01, 2.531084e-01, 6.880554e-01, 4.103431e-01, 4.738781e-01, 4.831348e-01, 8.578496e-01, 5.841232e-01, 3.258741e-01, 6.737769e-01, 3.153478e-01, 1.434136e+00, 3.113508e-01, 1.737660e-01, 5.664181e-01, 2.28944…
1.600000e+00	6.052516e-02, 2.675561e-01, 1.140319e+00, 8.514728e-01, 1.365538e+00, 8.323402e-01, 5.419682e-01, 9.347884e-01, 7.685375e-01, 6.510015e-01, 8.441108e-01, 6.260810e-01, 3.975956e-01, 7.052642e-01, 2.370903e-01, 6.628753e-01, 2.940502e-01, 5.014810e-01, 6.909313e-01, 1.025413e+00, 6.052343e-01, 4.294190e-01, 7.040377e-01, 2.413841e-01, 1.777005e+00, 1.694515e-01, 1.205405e-01, 8.468785e-01, 1.29542…
1.800000e+00	3.182454e-02, 3.698385e-01, 1.238340e+00, 8.075406e-01, 1.787503e+00, 7.009350e-01, 6.069361e-01, 8.065415e-01, 8.806414e-01, 7.651070e-01, 7.561545e-01, 6.558495e-01, 2.598005e-01, 8.635631e-01, 1.876267e-01, 6.373819e-01, 2.083653e-01, 5.812253e-01, 7.417251e-01, 1.000287e+00, 6.667763e-01, 3.683028e-01, 6.754339e-01, 1.821734e-01, 1.694802e+00, 1.143980e-01, 7.880699e-02, 7.523078e-01, 1.01754…
2.000000e+00	2.278405e-02, 4.330493e-01, 1.059623e+00, 1.126861e+00, 1.538347e+00, 4.337284e-01, 5.499806e-01, 5.076664e-01, 1.009305e+00, 9.077783e-01, 8.484274e-01, 7.156414e-01, 2.082890e-01, 9.205414e-01, 1.712176e-01, 6.354802e-01, 1.500242e-01, 5.968352e-01, 8.002881e-01, 8.763728e-01, 5.435597e-01, 4.251383e-01, 7.382542e-01, 1.121573e-01, 1.537715e+00, 6.628037e-02, 5.911413e-02, 8.916081e-01, 7.69826…
0.000000e+00	1.055892e+00, 1.301557e+00, 1.530512e-01, 1.980429e+00, 5.008890e-01, 2.704585e+00, 1.341527e+00, 9.089605e-01, 5.414931e-01, 4.573473e-01, 2.162038e+00, 3.537062e-01, 2.597950e+00, 2.389830e+00, 2.262078e+00, 2.617408e+00, 3.279100e+00, 1.294946e+00, 1.784526e+00, 2.827284e+00, 5.499068e-03, 2.366503e+00, 1.930131e+00, 1.171274e+00, 2.365790e+00, 8.884074e-01, 1.273977e+00, 1.714202e+00, 2.64732…
2.000000e-01	6.993472e-01, 8.189896e-01, 2.546646e-01, 1.536129e+00, 6.232471e-01, 2.401053e+00, 1.083822e+00, 1.165884e+00, 6.979459e-01, 3.047932e-01, 1.723975e+00, 4.046156e-01, 1.922905e+00, 1.477940e+00, 1.681163e+00, 1.886838e+00, 1.681589e+00, 7.623858e-01, 1.351864e+00, 2.224249e+00, 2.504224e-01, 1.701917e+00, 1.465440e+00, 1.174970e+00, 2.147891e+00, 1.023336e+00, 8.710943e-01, 1.181038e+00, 1.71924…
4.000000e-01	3.849781e-01, 6.556803e-01, 5.683423e-01, 8.909997e-01, 8.405441e-01, 2.662363e+00, 7.440057e-01, 1.190592e+00, 5.964923e-01, 4.213377e-01, 1.243522e+00, 5.220860e-01, 1.897351e+00, 1.494023e+00, 1.365286e+00, 1.336809e+00, 1.291514e+00, 5.181242e-01, 5.562415e-01, 1.543379e+00, 3.725555e-01, 1.676507e+00, 7.592435e-01, 6.888687e-01, 1.781559e+00, 9.883712e-01, 5.706859e-01, 9.578680e-01, 2.08137…
6.000000e-01	2.654718e-01, 3.920406e-01, 7.552330e-01, 5.319585e-01, 8.766970e-01, 2.243100e+00, 6.500971e-01, 1.481312e+00, 5.204792e-01, 4.685520e-01, 8.243802e-01, 5.825807e-01, 1.252057e+00, 1.373214e+00, 1.407997e+00, 1.223104e+00, 9.645111e-01, 4.189807e-01, 3.637915e-01, 1.493671e+00, 4.817091e-01, 1.677450e+00, 5.929891e-01, 5.075044e-01, 1.909016e+00, 9.902245e-01, 3.800557e-01, 6.224515e-01, 1.24310…
8.000000e-01	1.202964e-01, 4.829539e-01, 7.976981e-01, 3.408754e-01, 1.254750e+00, 1.817143e+00, 8.014509e-01, 1.328652e+00, 7.042542e-01, 5.372167e-01, 1.008126e+00, 5.478912e-01, 7.746242e-01, 1.201027e+00, 9.885834e-01, 1.006546e+00, 6.831724e-01, 4.555480e-01, 4.052363e-01, 1.454068e+00, 5.261687e-01, 1.387152e+00, 4.172478e-01, 3.228527e-01, 1.960035e+00, 6.183648e-01, 2.184967e-01, 4.909469e-01, 8.41686…
1.000000e+00	7.816365e-02, 4.578682e-01, 1.087202e+00, 2.815958e-01, 1.284694e+00, 1.510673e+00, 6.038292e-01, 1.347437e+00, 7.238815e-01, 6.667072e-01, 8.022518e-01, 5.669820e-01, 5.818072e-01, 1.154097e+00, 6.454855e-01, 6.300871e-01, 4.146711e-01, 4.858361e-01, 5.413189e-01, 1.375578e+00, 4.903254e-01, 1.242386e+00, 6.447072e-01, 2.517773e-01, 1.903225e+00, 3.305580e-01, 1.405685e-01, 4.392648e-01, 6.42008…
1.200000e+00	4.782268e-02, 3.937940e-01, 6.797442e-01, 5.153837e-01, 1.692525e+00, 1.289391e+00, 5.981927e-01, 1.243471e+00, 8.661386e-01, 7.955845e-01, 8.496571e-01, 6.463304e-01, 4.601906e-01, 1.159202e+00, 5.988334e-01, 8.464236e-01, 3.108396e-01, 5.902244e-01, 8.342209e-01, 1.418566e+00, 4.974278e-01, 1.078362e+00, 6.348768e-01, 1.816331e-01, 1.810453e+00, 2.041325e-01, 7.919097e-02, 4.652802e-01, 4.83300…
1.400000e+00	3.629367e-02, 5.017310e-01, 1.013976e+00, 6.992233e-01, 1.370143e+00, 7.471160e-01, 5.773989e-01, 1.229615e+00, 9.098627e-01, 7.544176e-01, 9.669618e-01, 4.946254e-01, 3.302994e-01, 1.036444e+00, 3.565069e-01, 6.096158e-01, 2.141552e-01, 6.120366e-01, 8.657828e-01, 1.082366e+00, 6.161337e-01, 1.261338e+00, 6.238797e-01, 1.859762e-01, 1.598991e+00, 1.192774e-01, 5.234354e-02, 4.976452e-01, 4.02168…
1.600000e+00	3.216462e-02, 3.624016e-01, 1.055963e+00, 9.676498e-01, 1.421009e+00, 7.322837e-01, 6.627242e-01, 8.530653e-01, 9.469865e-01, 7.418500e-01, 1.037433e+00, 4.719586e-01, 2.353302e-01, 9.699646e-01, 3.182393e-01, 6.668429e-01, 1.361510e-01, 5.607871e-01, 8.332726e-01, 1.109744e+00, 7.050966e-01, 9.931304e-01, 7.590244e-01, 1.242379e-01, 2.050668e+00, 6.633241e-02, 4.514931e-02, 4.385005e-01, 2.73772…
1.800000e+00	3.053296e-02, 4.034937e-01, 1.086694e+00, 1.085626e+00, 1.691601e+00, 5.848999e-01, 6.347484e-01, 7.022570e-01, 8.021549e-01, 7.819962e-01, 9.097302e-01, 5.345877e-01, 1.541224e-01, 9.513434e-01, 2.846878e-01, 6.819868e-01, 9.826738e-02, 6.003979e-01, 8.442144e-01, 1.182869e+00, 5.381211e-01, 8.851618e-01, 6.862213e-01, 8.133853e-02, 1.958974e+00, 4.604122e-02, 2.821786e-02, 5.753938e-01, 1.75240…
2.000000e+00	2.201608e-02, 3.531122e-01, 1.141831e+00, 9.872055e-01, 1.751696e+00, 3.782677e-01, 6.322155e-01, 5.100402e-01, 9.239496e-01, 8.187779e-01, 9.322816e-01, 3.668683e-01, 1.382087e-01, 9.603610e-01, 2.773035e-01, 6.765323e-01, 7.166019e-02, 6.022287e-01, 7.377654e-01, 9.579805e-01, 4.995125e-01, 8.043914e-01, 6.117547e-01, 4.939336e-02, 1.777581e+00, 2.134054e-02, 1.801500e-02, 4.428543e-01, 1.27456…
0.000000e+00	2.351463e+00, 2.331001e+00, 2.000522e+00, 1.537970e+00, 8.366848e-02, 9.085420e-01, 1.189673e+00, 9.899524e-01, 1.649763e+00, 1.717350e-01, 1.978727e+00, 9.573102e-01, 2.335533e+00, 5.746122e-01, 9.121925e-01, 3.349413e+00, 2.428062e+00, 7.531665e-01, 1.258472e+00, 1.239423e+00, 9.907550e-02, 1.429638e+00, 2.301563e+00, 5.055456e-01, 2.054000e+00, 2.263976e+00, 1.922846e+00, 9.128103e-01, 2.53045…
2.000000e-01	1.161071e+00, 1.390146e+00, 1.845931e+00, 9.558659e-01, 4.402442e-01, 1.071049e+00, 9.384109e-01, 8.902932e-01, 1.332876e+00, 2.749476e-01, 1.457707e+00, 6.601551e-01, 2.050166e+00, 5.603933e-01, 8.125712e-01, 2.245957e+00, 1.935581e+00, 5.187159e-01, 7.746518e-01, 7.815674e-01, 3.154258e-01, 1.318362e+00, 1.245534e+00, 5.647288e-01, 2.105629e+00, 1.852067e+00, 1.980441e+00, 1.184476e+00, 2.09329…
4.000000e-01	8.111638e-01, 9.845752e-01, 1.833580e+00, 5.738316e-01, 7.479528e-01, 1.305097e+00, 7.455705e-01, 6.986109e-01, 7.158533e-01, 3.713701e-01, 1.237506e+00, 6.806755e-01, 1.924356e+00, 8.555106e-01, 5.189337e-01, 1.374158e+00, 9.954084e-01, 3.087475e-01, 3.981283e-01, 6.655144e-01, 4.123791e-01, 9.698961e-01, 1.002175e+00, 5.928482e-01, 1.844223e+00, 1.565821e+00, 1.579387e+00, 1.279568e+00, 1.97475…
6.000000e-01	4.465138e-01, 7.014993e-01, 1.399092e+00, 3.900752e-01, 1.104809e+00, 1.588701e+00, 6.888214e-01, 1.082648e+00, 5.300840e-01, 5.637437e-01, 8.615190e-01, 6.554476e-01, 1.880741e+00, 8.543497e-01, 4.479800e-01, 1.243293e+00, 8.291403e-01, 2.143696e-01, 2.030260e-01, 6.974754e-01, 4.544883e-01, 9.155793e-01, 8.766649e-01, 5.185552e-01, 2.056023e+00, 8.259301e-01, 1.137988e+00, 1.033264e+00, 1.48816…
8.000000e-01	2.753103e-01, 5.271427e-01, 1.426734e+00, 2.070795e-01, 1.094313e+00, 1.754209e+00, 7.348330e-01, 9.162170e-01, 5.700203e-01, 4.823968e-01, 7.966741e-01, 7.387759e-01, 1.287597e+00, 8.013216e-01, 3.234389e-01, 1.058627e+00, 5.276625e-01, 2.358829e-01, 1.552606e-01, 8.134857e-01, 5.045811e-01, 7.310409e-01, 8.596391e-01, 3.764805e-01, 1.751841e+00, 6.793164e-01, 7.346814e-01, 1.249365e+00, 1.11024…
1.000000e+00	1.370465e-01, 5.171743e-01, 1.355492e+00, 1.438763e-01, 1.352807e+00, 1.492599e+00, 7.131399e-01, 1.337140e+00, 7.788751e-01, 7.034881e-01, 7.648796e-01, 5.397720e-01, 1.240483e+00, 1.055560e+00, 2.690445e-01, 9.578318e-01, 3.553404e-01, 4.144891e-01, 1.254111e-01, 7.611698e-01, 5.431529e-01, 6.212056e-01, 8.357667e-01, 3.182408e-01, 2.084620e+00, 3.291674e-01, 5.455449e-01, 1.012900e+00, 8.56304…
1.200000e+00	9.214338e-02, 4.952278e-01, 1.396011e+00, 3.632530e-01, 1.395560e+00, 1.443679e+00, 6.449500e-01, 1.241888e+00, 8.637460e-01, 6.197313e-01, 6.742793e-01, 6.151422e-01, 8.863897e-01, 8.780328e-01, 2.430915e-01, 8.450019e-01, 2.429412e-01, 4.447676e-01, 3.338476e-01, 1.042613e+00, 5.668448e-01, 6.668812e-01, 7.110144e-01, 2.100696e-01, 2.103862e+00, 2.263262e-01, 2.997738e-01, 1.042684e+00, 6.07714…
1.400000e+00	5.620882e-02, 4.334602e-01, 1.302655e+00, 5.948653e-01, 1.305254e+00, 1.106750e+00, 6.439870e-01, 1.092804e+00, 7.883332e-01, 6.129401e-01, 6.585089e-01, 5.387895e-01, 5.514822e-01, 8.751802e-01, 1.911984e-01, 6.815463e-01, 1.801559e-01, 5.529907e-01, 4.838644e-01, 9.170228e-01, 6.155819e-01, 5.205959e-01, 1.006370e+00, 1.775806e-01, 1.641580e+00, 1.152932e-01, 1.701850e-01, 9.283548e-01, 3.89883…
1.600000e+00	3.073486e-02, 4.014273e-01, 1.481413e+00, 8.882338e-01, 1.794233e+00, 8.610838e-01, 4.974277e-01, 8.517402e-01, 8.811147e-01, 6.975764e-01, 7.913232e-01, 5.818284e-01, 4.157750e-01, 9.012668e-01, 1.651777e-01, 7.554910e-01, 1.228376e-01, 6.645069e-01, 7.484831e-01, 8.149105e-01, 6.547089e-01, 6.381755e-01, 7.956429e-01, 1.026049e-01, 1.610661e+00, 7.303806e-02, 9.634320e-02, 8.631492e-01, 2.87458…
1.800000e+00	2.676175e-02, 3.826992e-01, 1.284954e+00, 9.544663e-01, 1.681361e+00, 6.438537e-01, 6.977259e-01, 8.260230e-01, 1.048864e+00, 8.474000e-01, 8.835726e-01, 6.293219e-01, 2.881538e-01, 1.106839e+00, 1.613515e-01, 6.547308e-01, 8.646600e-02, 5.409008e-01, 7.605781e-01, 6.994198e-01, 5.703021e-01, 5.543507e-01, 8.462019e-01, 9.929083e-02, 1.851333e+00, 4.219212e-02, 7.028286e-02, 8.541332e-01, 2.21964…
2.000000e+00	2.582054e-02, 4.572541e-01, 1.110882e+00, 1.111419e+00, 1.587735e+00, 5.519650e-01, 6.549385e-01, 5.068485e-01, 8.967085e-01, 6.925294e-01, 8.455608e-01, 5.837327e-01, 2.123094e-01, 9.124774e-01, 1.132024e-01, 6.194265e-01, 6.243169e-02, 6.328411e-01, 6.929422e-01, 9.464937e-01, 6.543598e-01, 6.134059e-01, 9.054592e-01, 5.718088e-02, 1.899907e+00, 2.791289e-02, 4.700901e-02, 8.435117e-01, 1.68145…
0.000000e+00	7.109186e-01, 4.418509e-01, 6.128429e-01, 9.120708e-01, 2.559156e+00, 5.870023e-01, 1.907836e+00, 2.341769e+00, 4.265146e-01, 1.331531e+00, 5.725069e-01, 8.727418e-01, 2.460264e+00, 1.391066e+00, 1.941143e+00, 8.747357e-01, 2.359749e-01, 3.293886e+00, 2.024663e+00, 2.127867e+00, 2.819314e+00, 2.522110e+00, 2.065411e+00, 1.554526e+00, 2.754428e+00, 1.904536e+00, 1.674513e+00, 2.871821e-01, 1.91848…
2.000000e-01	7.482654e-01, 2.926121e-01, 4.062226e-01, 9.993680e-01, 1.653243e+00, 1.234208e+00, 1.173596e+00, 1.645511e+00, 4.124473e-01, 9.387514e-01, 6.740083e-01, 8.577275e-01, 2.193458e+00, 1.239439e+00, 1.896846e+00, 9.255616e-01, 1.431348e-01, 1.957026e+00, 1.184645e+00, 1.654511e+00, 1.506802e+00, 2.491274e+00, 1.558400e+00, 1.163868e+00, 2.029147e+00, 1.386450e+00, 1.331093e+00, 2.603600e-01, 1.61541…
4.000000e-01	6.516205e-01, 2.887393e-01, 3.906659e-01, 9.558636e-01, 1.279159e+00, 1.174089e+00, 8.524492e-01, 1.217650e+00, 4.541338e-01, 6.457477e-01, 6.411933e-01, 8.536657e-01, 1.785445e+00, 1.145174e+00, 2.099341e+00, 7.599140e-01, 9.087326e-02, 1.466904e+00, 8.098980e-01, 1.581425e+00, 1.077041e+00, 2.029535e+00, 1.081106e+00, 9.091328e-01, 1.677947e+00, 7.480413e-01, 8.681975e-01, 2.263328e-01, 1.01723…
6.000000e-01	7.011646e-01, 2.926910e-01, 5.085037e-01, 8.837388e-01, 1.102250e+00, 1.230092e+00, 8.212600e-01, 1.171641e+00, 5.623318e-01, 7.155056e-01, 8.470002e-01, 8.339817e-01, 1.334722e+00, 1.266613e+00, 1.558390e+00, 7.246024e-01, 1.144510e-01, 7.126073e-01, 4.313435e-01, 1.149611e+00, 7.654298e-01, 2.104625e+00, 7.596435e-01, 4.724326e-01, 1.189620e+00, 4.525229e-01, 5.668187e-01, 2.232120e-01, 8.13679…
8.000000e-01	4.549151e-01, 3.309387e-01, 6.364428e-01, 1.109231e+00, 1.199534e+00, 1.544452e+00, 7.077049e-01, 1.517316e+00, 7.679409e-01, 6.166962e-01, 1.034509e+00, 8.152657e-01, 8.722975e-01, 1.134129e+00, 1.525348e+00, 7.149761e-01, 1.084995e-01, 4.798079e-01, 4.143440e-01, 1.241690e+00, 7.721261e-01, 1.620667e+00, 4.703124e-01, 4.327109e-01, 1.338174e+00, 2.425518e-01, 2.905847e-01, 2.903811e-01, 6.90222…
1.000000e+00	2.046948e-01, 3.143196e-01, 9.211785e-01, 9.567096e-01, 1.562114e+00, 1.235397e+00, 6.336885e-01, 1.230595e+00, 9.167157e-01, 6.134058e-01, 8.994854e-01, 5.983498e-01, 6.805101e-01, 1.031970e+00, 1.020857e+00, 6.170331e-01, 8.671553e-02, 3.503072e-01, 5.144922e-01, 1.132567e+00, 6.716348e-01, 1.414560e+00, 5.372884e-01, 2.470746e-01, 1.614565e+00, 1.543316e-01, 1.978772e-01, 3.899017e-01, 3.69935…
1.200000e+00	1.290659e-01, 3.599846e-01, 9.544561e-01, 1.057875e+00, 1.312528e+00, 7.866789e-01, 6.853865e-01, 8.721965e-01, 8.424256e-01, 6.695011e-01, 9.650677e-01, 6.074202e-01, 4.624710e-01, 9.028817e-01, 9.191440e-01, 7.001436e-01, 8.879504e-02, 2.932242e-01, 8.134634e-01, 1.228414e+00, 6.389414e-01, 1.207718e+00, 5.746855e-01, 1.745862e-01, 1.803517e+00, 7.960008e-02, 1.343589e-01, 5.220490e-01, 2.37925…
1.400000e+00	8.144853e-02, 3.945696e-01, 1.041507e+00, 9.617281e-01, 1.447313e+00, 7.154513e-01, 6.087236e-01, 7.957179e-01, 7.737918e-01, 9.210670e-01, 1.081755e+00, 6.077531e-01, 2.939954e-01, 7.112040e-01, 6.922755e-01, 6.377968e-01, 7.159280e-02, 3.651975e-01, 8.213893e-01, 1.088338e+00, 6.335695e-01, 1.029137e+00, 6.285836e-01, 1.224408e-01, 1.462857e+00, 4.969962e-02, 7.578039e-02, 5.805971e-01, 1.70453…
1.600000e+00	4.353692e-02, 3.939261e-01, 1.073976e+00, 1.022691e+00, 1.285752e+00, 4.715278e-01, 6.711241e-01, 6.410121e-01, 8.208074e-01, 7.213852e-01, 1.031058e+00, 5.662274e-01, 2.295553e-01, 9.613683e-01, 5.902010e-01, 6.498366e-01, 4.817937e-02, 4.781356e-01, 8.135787e-01, 1.146428e+00, 6.402823e-01, 1.055748e+00, 8.048843e-01, 1.045240e-01, 2.069348e+00, 2.976966e-02, 4.623677e-02, 7.377395e-01, 1.51149…
1.800000e+00	2.583897e-02, 3.998087e-01, 9.796391e-01, 1.061764e+00, 1.775256e+00, 4.145081e-01, 6.256959e-01, 3.919210e-01, 9.751826e-01, 8.094232e-01, 1.019333e+00, 5.449799e-01, 1.775036e-01, 8.749211e-01, 4.136635e-01, 7.772995e-01, 3.815290e-02, 5.874457e-01, 7.092392e-01, 1.022957e+00, 5.744892e-01, 7.520621e-01, 6.188254e-01, 6.874637e-02, 1.402304e+00, 1.725280e-02, 3.478025e-02, 6.881656e-01, 7.61914…
2.000000e+00	1.930747e-02, 3.936693e-01, 1.106271e+00, 1.222079e+00, 1.527771e+00, 3.314037e-01, 5.411127e-01, 2.934637e-01, 9.350258e-01, 7.449055e-01, 1.035247e+00, 5.270656e-01, 1.181410e-01, 8.810425e-01, 3.246216e-01, 6.119855e-01, 3.106329e-02, 4.940057e-01, 9.329116e-01, 1.054449e+00, 5.785206e-01, 9.092927e-01, 6.459652e-01, 5.170498e-02, 1.834342e+00, 1.119325e-02, 2.174429e-02, 7.589876e-01, 7.88008…
0.000000e+00	2.020036e+00, 2.769196e-01, 1.668472e+00, 1.918357e+00, 2.326213e+00, 2.357567e+00, 3.183881e+00, 1.105687e-01, 2.290276e+00, 2.493284e+00, 8.328661e-01, 1.800494e+00, 1.219784e+00, 1.462579e+00, 2.166501e+00, 2.812150e+00, 2.024642e+00, 2.510200e+00, 3.022448e+00, 9.937663e-01, 2.969625e+00, 1.417427e+00, 3.871029e-02, 2.727489e+00, 1.308463e+00, 2.722304e+00, 2.101838e+00, 7.908357e-01, 1.46121…
2.000000e-01	1.849749e+00, 1.635537e-01, 1.298738e+00, 1.133935e+00, 2.024581e+00, 2.026303e+00, 2.127478e+00, 6.256509e-01, 1.463306e+00, 1.578769e+00, 6.374329e-01, 1.192347e+00, 1.327380e+00, 1.042192e+00, 1.827535e+00, 1.267709e+00, 1.493386e+00, 1.702725e+00, 1.486244e+00, 6.943652e-01, 1.376852e+00, 1.087768e+00, 2.501067e-02, 1.836132e+00, 1.014984e+00, 1.701964e+00, 1.754357e+00, 5.411350e-01, 1.14354…
4.000000e-01	1.281441e+00, 1.235588e-01, 8.860321e-01, 7.734133e-01, 1.352058e+00, 2.164667e+00, 1.059963e+00, 9.382769e-01, 7.915866e-01, 1.142934e+00, 4.936121e-01, 8.863338e-01, 1.605148e+00, 6.412874e-01, 1.743364e+00, 7.373191e-01, 1.321629e+00, 1.365446e+00, 1.054106e+00, 4.443015e-01, 1.231459e+00, 7.066966e-01, 1.624892e-02, 1.462700e+00, 7.269918e-01, 1.524586e+00, 1.393118e+00, 6.606511e-01, 8.56797…
6.000000e-01	1.011687e+00, 1.962960e-01, 9.611982e-01, 4.535940e-01, 1.031234e+00, 2.469443e+00, 6.973447e-01, 9.625851e-01, 4.026431e-01, 1.013770e+00, 3.811214e-01, 8.578036e-01, 1.399870e+00, 6.344063e-01, 1.641030e+00, 5.961402e-01, 1.188601e+00, 1.014550e+00, 6.125506e-01, 4.530652e-01, 9.361672e-01, 6.744498e-01, 1.330470e-02, 1.016063e+00, 8.387429e-01, 1.372993e+00, 1.218167e+00, 8.446782e-01, 6.59341…
8.000000e-01	7.686747e-01, 3.400580e-01, 1.068988e+00, 2.693823e-01, 1.053764e+00, 1.812742e+00, 7.921429e-01, 1.261079e+00, 3.805770e-01, 8.343062e-01, 3.302467e-01, 7.753868e-01, 1.270330e+00, 8.747441e-01, 1.604446e+00, 4.363619e-01, 1.190585e+00, 8.026015e-01, 4.014267e-01, 5.187154e-01, 6.258093e-01, 4.676024e-01, 1.001079e-02, 8.537258e-01, 8.204367e-01, 1.064653e+00, 9.942573e-01, 8.777327e-01, 4.25844…
1.000000e+00	4.303365e-01, 2.629048e-01, 1.071036e+00, 2.439958e-01, 1.247699e+00, 1.884445e+00, 6.636164e-01, 1.263187e+00, 2.909292e-01, 8.227442e-01, 2.315138e-01, 8.192360e-01, 9.349535e-01, 7.697855e-01, 1.283413e+00, 6.104007e-01, 1.305152e+00, 8.389052e-01, 4.338243e-01, 7.851848e-01, 6.749972e-01, 4.286317e-01, 8.012826e-03, 6.257418e-01, 8.328614e-01, 1.061810e+00, 5.775942e-01, 7.690194e-01, 3.16717…
1.200000e+00	2.792013e-01, 3.987927e-01, 1.233257e+00, 4.938379e-01, 1.353368e+00, 1.607453e+00, 6.369147e-01, 1.190506e+00, 4.608768e-01, 8.420835e-01, 2.811752e-01, 7.655328e-01, 6.615509e-01, 8.911954e-01, 9.349038e-01, 5.626407e-01, 7.820341e-01, 7.277455e-01, 5.051751e-01, 8.684056e-01, 5.902049e-01, 3.151207e-01, 1.135486e-01, 3.768114e-01, 1.222365e+00, 7.565418e-01, 3.489040e-01, 1.007845e+00, 2.21625…
1.400000e+00	1.530562e-01, 3.657631e-01, 1.123623e+00, 6.998278e-01, 1.334898e+00, 1.128094e+00, 5.748990e-01, 1.424263e+00, 5.891139e-01, 7.943108e-01, 3.505215e-01, 7.086487e-01, 5.122447e-01, 9.111927e-01, 7.131204e-01, 5.484377e-01, 6.355133e-01, 5.984217e-01, 5.967969e-01, 8.709025e-01, 6.432473e-01, 3.387677e-01, 3.407367e-01, 3.200827e-01, 1.056861e+00, 5.963594e-01, 2.353615e-01, 9.852325e-01, 1.56907…
1.600000e+00	1.160582e-01, 3.466854e-01, 1.101595e+00, 9.802863e-01, 1.349945e+00, 1.103138e+00, 6.031759e-01, 1.133052e+00, 7.278182e-01, 8.397712e-01, 4.306232e-01, 5.950512e-01, 3.758585e-01, 9.249329e-01, 6.832610e-01, 5.705546e-01, 6.080112e-01, 5.502558e-01, 6.681102e-01, 8.396045e-01, 6.068582e-01, 3.636923e-01, 4.185483e-01, 2.244189e-01, 1.471212e+00, 3.615714e-01, 1.431702e-01, 8.483360e-01, 9.30282…
1.800000e+00	5.768889e-02, 3.819138e-01, 1.032766e+00, 1.106548e+00, 1.356788e+00, 7.310174e-01, 5.647620e-01, 7.333265e-01, 7.486031e-01, 7.706867e-01, 5.846358e-01, 6.552367e-01, 2.346690e-01, 8.462371e-01, 4.976587e-01, 7.096581e-01, 4.499108e-01, 6.530019e-01, 6.941481e-01, 9.024140e-01, 5.167993e-01, 3.321009e-01, 5.541741e-01, 1.528303e-01, 1.438537e+00, 2.509812e-01, 7.762672e-02, 1.116620e+00, 6.74483…
2.000000e+00	5.038185e-02, 3.923608e-01, 1.196712e+00, 1.186093e+00, 1.641260e+00, 5.564357e-01, 6.561363e-01, 5.370410e-01, 8.911418e-01, 6.714664e-01, 7.269604e-01, 6.632324e-01, 1.455590e-01, 9.769375e-01, 3.943012e-01, 5.639513e-01, 2.594054e-01, 6.414983e-01, 8.896686e-01, 8.585316e-01, 7.147998e-01, 3.524304e-01, 6.192044e-01, 1.275292e-01, 1.794143e+00, 1.509625e-01, 4.900436e-02, 8.857718e-01, 4.46566…
0.000000e+00	1.398713e+00, 2.810859e+00, 1.586948e+00, 2.894450e-01, 2.472849e+00, 1.139560e+00, 1.179116e+00, 3.283333e-02, 2.538790e+00, 3.094419e-01, 2.183830e+00, 1.225788e+00, 1.434711e+00, 1.178513e+00, 1.640409e+00, 1.539232e+00, 2.651878e+00, 1.022733e-01, 1.969179e+00, 2.048682e+00, 5.639165e-02, 6.089638e-01, 1.582070e+00, 4.323883e-03, 1.125164e+00, 2.940625e+00, 2.425342e+00, 2.562904e+00, 2.21562…
2.000000e-01	7.141173e-01, 1.805237e+00, 1.347484e+00, 1.881341e-01, 2.123025e+00, 1.235444e+00, 9.532681e-01, 3.357199e-01, 1.261869e+00, 2.830400e-01, 1.815182e+00, 8.027927e-01, 1.658199e+00, 1.059215e+00, 1.115808e+00, 1.271854e+00, 1.528625e+00, 3.156723e-01, 9.653459e-01, 1.755407e+00, 3.047194e-01, 6.484518e-01, 1.185175e+00, 1.470839e-01, 1.472959e+00, 2.248712e+00, 1.377893e+00, 1.840398e+00, 2.13570…
4.000000e-01	4.447042e-01, 1.247875e+00, 1.233434e+00, 1.178067e-01, 1.801154e+00, 1.281081e+00, 7.781086e-01, 7.063597e-01, 8.899674e-01, 3.591439e-01, 9.571410e-01, 6.391603e-01, 1.484128e+00, 1.046671e+00, 8.299573e-01, 1.054686e+00, 1.029038e+00, 5.200750e-01, 6.068271e-01, 1.290594e+00, 4.167674e-01, 7.623140e-01, 8.741299e-01, 1.499270e-01, 1.592930e+00, 1.615955e+00, 1.187331e+00, 1.593188e+00, 1.94153…
6.000000e-01	2.318914e-01, 7.648866e-01, 1.199510e+00, 8.516345e-02, 2.161208e+00, 1.619892e+00, 7.384879e-01, 7.889720e-01, 6.410315e-01, 5.282637e-01, 8.642285e-01, 7.464875e-01, 1.158143e+00, 1.073698e+00, 7.790882e-01, 7.938444e-01, 7.307853e-01, 4.973891e-01, 4.456735e-01, 1.277461e+00, 4.792846e-01, 1.048495e+00, 7.472792e-01, 1.310891e-01, 1.253423e+00, 1.067632e+00, 7.911570e-01, 1.446842e+00, 1.36581…
8.000000e-01	1.535108e-01, 6.121690e-01, 1.320593e+00, 2.910021e-01, 1.808685e+00, 1.633342e+00, 7.053690e-01, 1.125771e+00, 5.766650e-01, 5.544801e-01, 7.132342e-01, 6.901714e-01, 9.035279e-01, 1.206710e+00, 5.612983e-01, 7.682829e-01, 4.436092e-01, 6.563363e-01, 3.527080e-01, 1.192251e+00, 4.315598e-01, 8.159601e-01, 7.457720e-01, 1.022363e-01, 1.539194e+00, 5.479386e-01, 3.489611e-01, 1.266183e+00, 1.01295…
1.000000e+00	8.827596e-02, 6.351399e-01, 1.251526e+00, 5.196610e-01, 1.883260e+00, 1.126086e+00, 6.577321e-01, 9.096314e-01, 7.764140e-01, 6.855158e-01, 7.179165e-01, 6.391082e-01, 7.049258e-01, 1.118988e+00, 4.098432e-01, 6.796488e-01, 3.725525e-01, 6.439380e-01, 5.601566e-01, 9.638431e-01, 4.778494e-01, 8.533361e-01, 7.692458e-01, 6.037201e-02, 1.645029e+00, 3.272357e-01, 2.905726e-01, 1.038077e+00, 7.72141…
1.200000e+00	6.987780e-02, 4.438688e-01, 1.333250e+00, 6.242538e-01, 1.825735e+00, 9.162970e-01, 7.277350e-01, 1.152207e+00, 9.133153e-01, 6.610961e-01, 6.405872e-01, 6.165820e-01, 4.566409e-01, 9.590937e-01, 3.287050e-01, 7.038034e-01, 2.638153e-01, 7.447180e-01, 5.915978e-01, 1.066435e+00, 5.653692e-01, 8.980993e-01, 8.236440e-01, 5.070700e-02, 1.683828e+00, 2.335877e-01, 1.883639e-01, 1.266360e+00, 5.09484…
1.400000e+00	5.284767e-02, 4.403369e-01, 1.257583e+00, 8.334976e-01, 1.879211e+00, 6.132427e-01, 6.825148e-01, 9.203137e-01, 7.309949e-01, 6.947594e-01, 7.539172e-01, 6.086865e-01, 3.342182e-01, 1.057650e+00, 3.136173e-01, 6.351289e-01, 1.568373e-01, 6.067856e-01, 7.841579e-01, 1.046432e+00, 4.418989e-01, 7.904423e-01, 8.526030e-01, 4.004517e-02, 1.767160e+00, 1.312724e-01, 1.038291e-01, 8.513657e-01, 3.34133…
1.600000e+00	3.945746e-02, 4.371359e-01, 1.014481e+00, 9.692618e-01, 1.665047e+00, 5.790075e-01, 6.575011e-01, 5.981861e-01, 7.314148e-01, 8.003892e-01, 9.177276e-01, 5.610641e-01, 2.480228e-01, 1.064206e+00, 2.746516e-01, 5.588888e-01, 1.217346e-01, 5.660533e-01, 7.350452e-01, 9.950341e-01, 5.679899e-01, 7.411589e-01, 7.511278e-01, 2.811989e-02, 1.461953e+00, 8.568924e-02, 7.490763e-02, 9.510253e-01, 1.99891…
1.800000e+00	3.610476e-02, 4.575094e-01, 1.097297e+00, 9.554885e-01, 1.463841e+00, 4.443480e-01, 6.472333e-01, 4.506869e-01, 9.198378e-01, 7.557054e-01, 8.548583e-01, 5.446029e-01, 2.095783e-01, 9.501756e-01, 2.562978e-01, 7.526756e-01, 8.725715e-02, 6.417367e-01, 7.653178e-01, 9.593972e-01, 5.794772e-01, 6.214800e-01, 9.193160e-01, 2.295947e-02, 1.802554e+00, 4.752187e-02, 3.798305e-02, 7.178020e-01, 1.30730…
2.000000e+00	3.060367e-02, 4.445041e-01, 1.119412e+00, 1.219797e+00, 1.614851e+00, 3.098695e-01, 6.693643e-01, 3.126566e-01, 1.015438e+00, 7.702817e-01, 7.480448e-01, 5.043146e-01, 1.017481e-01, 9.645877e-01, 2.348976e-01, 6.724926e-01, 6.928498e-02, 5.868767e-01, 8.231483e-01, 9.639533e-01, 5.709130e-01, 8.161698e-01, 8.206811e-01, 1.936834e-02, 1.406037e+00, 2.509142e-02, 2.625498e-02, 6.642021e-01, 1.17643…
0.000000e+00	1.401646e+00, 1.405827e-01, 1.765133e-01, 1.408157e+00, 2.350343e+00, 1.950413e+00, 1.811016e+00, 9.089858e-01, 4.022520e-01, 1.714907e+00, 1.944606e+00, 1.216290e+00, 6.359378e-01, 2.055906e+00, 8.621189e-01, 3.982849e-02, 2.371755e+00, 7.895432e-01, 2.078318e+00, 2.692717e+00, 2.190141e+00, 1.243433e+00, 2.780614e+00, 1.072037e+00, 2.611502e+00, 6.759538e-01, 1.263613e+00, 1.131366e+00, 3.48531…
2.000000e-01	9.175943e-01, 1.269483e-01, 1.105742e-01, 9.506711e-01, 1.645108e+00, 1.856371e+00, 9.786174e-01, 9.801986e-01, 5.155746e-01, 1.438459e+00, 1.410195e+00, 1.198187e+00, 8.814107e-01, 1.448212e+00, 8.005906e-01, 1.945858e-02, 1.736364e+00, 7.988076e-01, 1.759713e+00, 1.731057e+00, 1.512609e+00, 1.069761e+00, 2.019169e+00, 7.520737e-01, 2.242235e+00, 8.014988e-01, 1.064910e+00, 1.039311e+00, 5.14255…
4.000000e-01	7.233090e-01, 2.267312e-01, 4.305924e-01, 5.873411e-01, 1.936041e+00, 1.495084e+00, 5.880608e-01, 1.064865e+00, 5.764677e-01, 1.113978e+00, 1.196054e+00, 9.922460e-01, 7.606833e-01, 1.059804e+00, 6.045706e-01, 4.624394e-02, 1.097393e+00, 7.420361e-01, 1.215438e+00, 1.488331e+00, 1.035302e+00, 9.667461e-01, 1.186869e+00, 5.109997e-01, 2.466350e+00, 8.528698e-01, 9.538868e-01, 8.389932e-01, 9.22197…
6.000000e-01	3.912835e-01, 3.087472e-01, 6.618826e-01, 4.482117e-01, 1.730812e+00, 1.250904e+00, 6.325473e-01, 9.586797e-01, 5.387181e-01, 1.061657e+00, 6.891466e-01, 8.617635e-01, 8.176368e-01, 6.798945e-01, 4.897914e-01, 1.451061e-01, 7.569895e-01, 7.286116e-01, 9.713946e-01, 1.162448e+00, 7.220644e-01, 1.113233e+00, 1.451126e+00, 4.386069e-01, 1.937728e+00, 7.715070e-01, 5.296241e-01, 8.531253e-01, 1.02389…
8.000000e-01	2.349101e-01, 3.771504e-01, 9.049360e-01, 7.995761e-01, 1.616120e+00, 1.070628e+00, 6.584071e-01, 1.138462e+00, 6.213321e-01, 9.935339e-01, 5.481858e-01, 8.533768e-01, 5.219459e-01, 7.089805e-01, 4.076097e-01, 3.549680e-01, 5.119785e-01, 5.723222e-01, 9.470264e-01, 1.151068e+00, 6.957143e-01, 1.108691e+00, 1.091360e+00, 2.906917e-01, 1.728417e+00, 4.234039e-01, 3.551660e-01, 8.817008e-01, 8.59786…
1.000000e+00	1.721223e-01, 3.513659e-01, 9.955108e-01, 8.462645e-01, 1.597891e+00, 6.668836e-01, 5.560997e-01, 8.291383e-01, 8.335377e-01, 7.572717e-01, 7.394129e-01, 7.280282e-01, 3.358774e-01, 7.899294e-01, 3.610374e-01, 4.079790e-01, 3.613712e-01, 6.955311e-01, 1.010382e+00, 1.058625e+00, 6.157663e-01, 8.321024e-01, 1.027682e+00, 2.144363e-01, 1.771718e+00, 2.784044e-01, 2.135374e-01, 1.045037e+00, 4.88015…
1.200000e+00	1.181487e-01, 3.728956e-01, 1.027719e+00, 1.066625e+00, 1.617921e+00, 4.645838e-01, 7.222917e-01, 5.987471e-01, 8.037194e-01, 7.938626e-01, 5.289482e-01, 7.057829e-01, 2.629652e-01, 6.999157e-01, 3.369116e-01, 4.563416e-01, 2.546731e-01, 5.280936e-01, 9.951062e-01, 1.383971e+00, 6.058370e-01, 9.768229e-01, 9.710778e-01, 1.708132e-01, 1.935717e+00, 1.765973e-01, 1.276146e-01, 1.190201e+00, 3.56953…
1.400000e+00	8.403202e-02, 3.651106e-01, 9.222653e-01, 1.121207e+00, 1.687225e+00, 5.027339e-01, 5.573642e-01, 4.335049e-01, 9.195468e-01, 7.523524e-01, 8.074239e-01, 5.804105e-01, 2.398780e-01, 7.496818e-01, 2.958817e-01, 5.400294e-01, 1.679476e-01, 6.190158e-01, 7.823208e-01, 1.110743e+00, 5.837244e-01, 9.341222e-01, 8.034590e-01, 1.051187e-01, 1.484429e+00, 8.036466e-02, 8.703407e-02, 1.151228e+00, 3.17883…
1.600000e+00	5.489370e-02, 4.120778e-01, 1.074517e+00, 1.335213e+00, 1.637288e+00, 3.327371e-01, 5.750074e-01, 3.315246e-01, 9.448835e-01, 8.974954e-01, 6.286126e-01, 5.901741e-01, 1.248162e-01, 8.905269e-01, 1.910620e-01, 5.883593e-01, 1.244613e-01, 6.844983e-01, 9.838765e-01, 1.097539e+00, 5.560543e-01, 8.295558e-01, 8.031551e-01, 7.922745e-02, 1.484747e+00, 4.921950e-02, 5.614297e-02, 9.517771e-01, 2.24109…
1.800000e+00	4.134002e-02, 4.168796e-01, 1.028286e+00, 1.190947e+00, 1.485762e+00, 2.733661e-01, 6.363440e-01, 1.884721e-01, 8.514053e-01, 8.868955e-01, 8.254186e-01, 5.439804e-01, 9.845674e-02, 9.206505e-01, 2.174429e-01, 6.040479e-01, 7.450467e-02, 7.382974e-01, 8.960795e-01, 1.091763e+00, 6.250420e-01, 8.341576e-01, 1.002109e+00, 6.189155e-02, 1.517933e+00, 2.922861e-02, 3.720034e-02, 1.093541e+00, 1.61801…
2.000000e+00	4.194377e-02, 3.593619e-01, 1.055097e+00, 1.075585e+00, 1.594049e+00, 1.717618e-01, 5.643510e-01, 1.266978e-01, 8.910750e-01, 6.291264e-01, 7.641110e-01, 5.024754e-01, 8.040844e-02, 9.982726e-01, 1.789872e-01, 6.608366e-01, 6.179793e-02, 7.282233e-01, 7.877935e-01, 9.224481e-01, 5.330006e-01, 7.502913e-01, 6.194606e-01, 4.954045e-02, 1.821861e+00, 2.021001e-02, 2.449012e-02, 9.472455e-01, 1.11374…
0.000000e+00	5.885834e-01, 7.513934e-01, 5.093035e-01, 1.703035e+00, 1.197204e+00, 2.669971e+00, 2.911712e+00, 1.253705e+00, 9.908790e-01, 9.667908e-01, 1.026138e+00, 1.401263e+00, 1.616310e+00, 2.837610e+00, 1.250583e+00, 1.337599e+00, 9.270250e-01, 5.406801e-01, 1.401368e+00, 8.697836e-01, 8.810861e-02, 1.445528e+00, 5.749069e-01, 1.649658e+00, 2.609966e-02, 2.084123e+00, 2.752568e+00, 1.196885e+00, 2.11919…
2.000000e-01	3.379456e-01, 3.870552e-01, 7.554878e-01, 7.849261e-01, 1.298075e+00, 2.152539e+00, 1.843278e+00, 1.142756e+00, 4.573532e-01, 6.360825e-01, 7.337553e-01, 1.106722e+00, 1.856615e+00, 2.041599e+00, 1.053508e+00, 7.304964e-01, 9.614418e-01, 4.678016e-01, 7.069541e-01, 1.004282e+00, 3.140371e-01, 9.887710e-01, 4.906442e-01, 1.357779e+00, 4.445911e-01, 1.610919e+00, 1.963311e+00, 1.157954e+00, 1.68482…
4.000000e-01	1.912382e-01, 2.905046e-01, 8.142819e-01, 5.542033e-01, 1.405446e+00, 1.844552e+00, 8.798042e-01, 1.319623e+00, 3.092752e-01, 3.830920e-01, 5.448078e-01, 1.051518e+00, 1.609817e+00, 1.264134e+00, 7.267441e-01, 4.626678e-01, 1.145489e+00, 4.454554e-01, 4.685169e-01, 7.179240e-01, 4.057316e-01, 8.706521e-01, 3.447379e-01, 8.533454e-01, 7.525100e-01, 1.330712e+00, 1.285119e+00, 8.195874e-01, 1.21546…
6.000000e-01	9.993343e-02, 2.811291e-01, 9.735999e-01, 4.726501e-01, 1.664724e+00, 2.294807e+00, 7.478723e-01, 1.311134e+00, 2.763294e-01, 5.135426e-01, 3.812579e-01, 1.073761e+00, 1.478008e+00, 1.157635e+00, 6.171113e-01, 4.418187e-01, 1.292741e+00, 5.661255e-01, 3.036761e-01, 9.718006e-01, 4.649172e-01, 6.590168e-01, 2.195443e-01, 5.663645e-01, 1.030267e+00, 1.358815e+00, 9.198971e-01, 6.444411e-01, 6.44201…
8.000000e-01	7.412175e-02, 2.970888e-01, 1.097765e+00, 2.320706e-01, 1.725358e+00, 2.061384e+00, 5.744770e-01, 1.389902e+00, 2.977749e-01, 6.809153e-01, 5.264096e-01, 8.515854e-01, 1.202032e+00, 9.830894e-01, 5.097610e-01, 4.618400e-01, 7.898079e-01, 5.560919e-01, 2.266976e-01, 9.420793e-01, 5.599064e-01, 6.409324e-01, 2.556072e-01, 4.807387e-01, 1.030635e+00, 9.889006e-01, 5.058539e-01, 6.943193e-01, 4.91219…
1.000000e+00	5.102660e-02, 3.621736e-01, 9.386247e-01, 2.830684e-01, 1.531707e+00, 1.710566e+00, 6.285039e-01, 1.560994e+00, 4.449975e-01, 7.310247e-01, 4.205345e-01, 8.057505e-01, 8.525646e-01, 8.453984e-01, 3.487225e-01, 4.790719e-01, 7.311697e-01, 6.289505e-01, 3.490651e-01, 9.015480e-01, 4.951926e-01, 5.144082e-01, 3.970201e-01, 2.889854e-01, 1.285837e+00, 6.422327e-01, 3.197726e-01, 6.454476e-01, 3.73528…
1.200000e+00	3.710818e-02, 3.381488e-01, 1.185151e+00, 6.290371e-01, 1.442278e+00, 1.724042e+00, 6.135986e-01, 1.463998e+00, 4.749268e-01, 7.955280e-01, 5.631340e-01, 7.549473e-01, 6.021638e-01, 8.201773e-01, 2.836406e-01, 5.560189e-01, 5.679667e-01, 6.565183e-01, 5.061110e-01, 8.842415e-01, 6.926480e-01, 6.903879e-01, 5.534969e-01, 2.279041e-01, 1.412657e+00, 4.769562e-01, 2.264662e-01, 7.908723e-01, 2.60516…
1.400000e+00	3.534177e-02, 3.459090e-01, 1.131917e+00, 6.666958e-01, 1.613190e+00, 1.046342e+00, 5.288370e-01, 1.342843e+00, 7.153350e-01, 7.840013e-01, 5.344393e-01, 6.398485e-01, 3.688877e-01, 9.111269e-01, 2.779834e-01, 5.632986e-01, 3.888777e-01, 6.203765e-01, 6.634605e-01, 1.050828e+00, 4.916636e-01, 5.143662e-01, 6.343293e-01, 1.817712e-01, 1.430762e+00, 2.422193e-01, 1.297323e-01, 8.882581e-01, 2.18467…
1.600000e+00	3.164604e-02, 3.803912e-01, 1.072641e+00, 9.948973e-01, 1.815824e+00, 9.408165e-01, 5.816209e-01, 1.103513e+00, 8.462634e-01, 7.827251e-01, 7.414725e-01, 6.099205e-01, 2.924873e-01, 7.597987e-01, 2.217170e-01, 6.680872e-01, 2.793081e-01, 5.956331e-01, 8.100266e-01, 1.112768e+00, 6.221723e-01, 6.139204e-01, 6.103429e-01, 1.237656e-01, 1.427976e+00, 1.439404e-01, 8.326483e-02, 9.098479e-01, 1.45722…
1.800000e+00	3.237227e-02, 3.589225e-01, 1.046518e+00, 1.073018e+00, 1.553790e+00, 6.118346e-01, 5.621257e-01, 6.683280e-01, 7.439291e-01, 8.084205e-01, 6.904760e-01, 7.173157e-01, 1.989647e-01, 8.873005e-01, 1.788996e-01, 6.814164e-01, 1.943009e-01, 7.124988e-01, 7.468805e-01, 1.050643e+00, 6.171897e-01, 6.852815e-01, 6.819849e-01, 8.743202e-02, 1.328477e+00, 6.956118e-02, 5.615179e-02, 7.893000e-01, 9.10956…
2.000000e+00	2.900595e-02, 3.789790e-01, 1.084281e+00, 9.979231e-01, 1.212706e+00, 5.587256e-01, 6.002651e-01, 5.008009e-01, 9.221371e-01, 6.987948e-01, 7.636465e-01, 6.518781e-01, 1.601876e-01, 1.086455e+00, 1.756864e-01, 6.299152e-01, 1.710788e-01, 7.510063e-01, 7.910986e-01, 1.130561e+00, 7.044287e-01, 6.589358e-01, 8.263309e-01, 7.277275e-02, 1.666599e+00, 5.999086e-02, 3.244996e-02, 8.702531e-01, 6.80855…
0.000000e+00	4.889027e-01, 2.839568e+00, 2.713464e+00, 1.651787e+00, 3.206719e+00, 2.436822e+00, 4.589807e-01, 1.788574e+00, 2.728082e+00, 2.014585e+00, 2.660372e+00, 4.552700e-01, 2.360943e+00, 5.675122e-01, 1.625387e+00, 1.351659e+00, 4.231539e-01, 1.355818e+00, 3.804714e-01, 8.082604e-01, 2.089494e+00, 3.981798e-01, 3.501662e+00, 1.463640e+00, 2.025937e-01, 6.532434e-01, 1.624940e+00, 4.691995e-01, 2.23618…
2.000000e-01	4.476734e-01, 1.687621e+00, 1.314253e+00, 8.551788e-01, 1.874257e+00, 2.714672e+00, 5.363514e-01, 1.735835e+00, 1.958860e+00, 1.797179e+00, 2.058825e+00, 3.661537e-01, 1.784437e+00, 5.614442e-01, 1.746042e+00, 9.456660e-01, 8.417911e-01, 1.043484e+00, 2.259986e-01, 8.367891e-01, 1.338592e+00, 4.581959e-01, 2.051477e+00, 1.334925e+00, 2.114085e-01, 3.469260e-01, 1.125907e+00, 7.029195e-01, 1.70871…
4.000000e-01	4.455077e-01, 1.309034e+00, 1.195853e+00, 6.325857e-01, 1.979450e+00, 2.249861e+00, 4.895042e-01, 1.639890e+00, 1.528717e+00, 1.418976e+00, 1.908034e+00, 2.170845e-01, 1.455252e+00, 6.290770e-01, 1.141202e+00, 8.600066e-01, 1.022537e+00, 8.720485e-01, 1.488078e-01, 9.678318e-01, 9.125471e-01, 3.616451e-01, 1.486398e+00, 1.162461e+00, 3.625567e-01, 3.911580e-01, 6.287668e-01, 7.381460e-01, 1.69328…
6.000000e-01	3.104438e-01, 9.626903e-01, 1.491679e+00, 3.004767e-01, 1.946767e+00, 2.589706e+00, 5.747959e-01, 1.620379e+00, 1.363773e+00, 1.117335e+00, 1.269134e+00, 1.993852e-01, 1.263259e+00, 8.765011e-01, 1.024211e+00, 8.386634e-01, 1.251784e+00, 8.913938e-01, 1.263845e-01, 9.166582e-01, 8.458862e-01, 3.795849e-01, 1.017764e+00, 9.580130e-01, 6.820185e-01, 5.377621e-01, 4.865479e-01, 7.943042e-01, 1.58616…
8.000000e-01	2.527255e-01, 6.472229e-01, 1.265777e+00, 2.138082e-01, 1.639654e+00, 1.691632e+00, 4.955076e-01, 1.513983e+00, 1.170791e+00, 1.089951e+00, 1.066213e+00, 1.696271e-01, 7.432390e-01, 7.775182e-01, 9.175057e-01, 8.525684e-01, 1.389373e+00, 7.975220e-01, 2.867919e-01, 9.416039e-01, 6.748279e-01, 3.713002e-01, 6.160133e-01, 7.701727e-01, 8.731886e-01, 7.512073e-01, 3.078146e-01, 1.050863e+00, 1.17237…
1.000000e+00	1.697442e-01, 6.198464e-01, 1.434515e+00, 1.494758e-01, 1.605637e+00, 1.664477e+00, 6.397729e-01, 1.071842e+00, 1.063521e+00, 1.065152e+00, 6.835197e-01, 1.669198e-01, 4.909242e-01, 9.822814e-01, 9.175427e-01, 5.772630e-01, 1.174973e+00, 6.437717e-01, 5.509403e-01, 9.692506e-01, 6.455659e-01, 4.404380e-01, 7.474147e-01, 5.308928e-01, 9.746998e-01, 6.984381e-01, 1.595605e-01, 8.190738e-01, 1.25027…
1.200000e+00	1.174316e-01, 5.850213e-01, 1.231521e+00, 4.257173e-01, 1.487685e+00, 1.294383e+00, 6.475553e-01, 1.219510e+00, 7.677890e-01, 8.647171e-01, 5.698080e-01, 2.585809e-01, 3.915350e-01, 7.811460e-01, 6.097198e-01, 6.150924e-01, 8.978784e-01, 6.867771e-01, 5.221981e-01, 8.698419e-01, 5.980241e-01, 4.603965e-01, 7.364546e-01, 3.692082e-01, 1.250877e+00, 7.287508e-01, 1.012861e-01, 9.715074e-01, 6.64730…
1.400000e+00	8.526087e-02, 5.194272e-01, 1.174474e+00, 6.934097e-01, 1.640951e+00, 9.548163e-01, 7.195433e-01, 1.033675e+00, 9.134145e-01, 7.842075e-01, 5.754269e-01, 3.263209e-01, 2.877547e-01, 9.074370e-01, 5.559369e-01, 6.863047e-01, 7.550161e-01, 6.870026e-01, 8.076405e-01, 9.894878e-01, 4.943465e-01, 4.855027e-01, 8.539848e-01, 2.645868e-01, 1.102425e+00, 5.401730e-01, 6.791576e-02, 9.173131e-01, 4.73466…
1.600000e+00	6.343338e-02, 4.757114e-01, 1.139082e+00, 8.787291e-01, 1.454985e+00, 6.094327e-01, 5.105395e-01, 6.185198e-01, 9.326491e-01, 9.271440e-01, 8.103096e-01, 3.114892e-01, 1.736275e-01, 9.374385e-01, 4.577534e-01, 6.387224e-01, 5.591244e-01, 8.187098e-01, 7.089531e-01, 8.734059e-01, 7.224136e-01, 4.877437e-01, 8.417494e-01, 1.883165e-01, 1.324374e+00, 3.657223e-01, 4.184767e-02, 7.581817e-01, 4.00100…
1.800000e+00	5.950191e-02, 4.285900e-01, 1.002784e+00, 8.350576e-01, 1.177037e+00, 4.885676e-01, 5.495897e-01, 5.636677e-01, 8.027432e-01, 7.532178e-01, 6.236958e-01, 3.479524e-01, 1.348741e-01, 9.919888e-01, 3.415646e-01, 6.609650e-01, 3.986910e-01, 7.124118e-01, 8.260498e-01, 1.011896e+00, 6.722482e-01, 5.061737e-01, 7.984374e-01, 1.449030e-01, 1.250121e+00, 1.866959e-01, 2.753359e-02, 8.034629e-01, 2.77431…
2.000000e+00	5.403823e-02, 4.588244e-01, 1.086240e+00, 9.795033e-01, 1.536932e+00, 3.707167e-01, 6.088086e-01, 3.634086e-01, 1.002578e+00, 7.887551e-01, 6.972627e-01, 3.512168e-01, 8.759493e-02, 9.728838e-01, 2.866038e-01, 8.100518e-01, 2.971991e-01, 6.705993e-01, 9.400497e-01, 8.824745e-01, 5.859272e-01, 5.057657e-01, 7.679016e-01, 1.122838e-01, 1.425657e+00, 1.313654e-01, 1.915642e-02, 7.350735e-01, 1.80626…
0.000000e+00	2.081993e+00, 7.140895e-01, 1.650948e+00, 3.651498e-01, 1.250263e+00, 2.461695e+00, 9.238150e-01, 2.882135e+00, 7.814540e-01, 1.717314e+00, 5.062095e-01, 1.040232e+00, 6.726136e-01, 1.907880e+00, 1.112506e+00, 1.278900e+00, 9.127352e-01, 1.791177e+00, 3.072851e+00, 1.293796e+00, 1.135593e+00, 1.484219e+00, 1.555735e+00, 2.466214e-01, 1.777998e+00, 1.960810e+00, 1.654445e+00, 1.320679e+00, 1.18702…
2.000000e-01	1.390754e+00, 4.822868e-01, 1.597000e+00, 3.411386e-01, 8.521390e-01, 1.382537e+00, 5.357535e-01, 2.071084e+00, 5.721674e-01, 1.466138e+00, 4.539006e-01, 9.737295e-01, 9.398925e-01, 1.519044e+00, 1.221886e+00, 6.820345e-01, 6.556536e-01, 1.308371e+00, 1.977318e+00, 1.103391e+00, 9.302201e-01, 1.615918e+00, 1.102572e+00, 1.422714e-01, 1.353142e+00, 9.178100e-01, 1.507256e+00, 1.116819e+00, 1.05001…
4.000000e-01	9.625228e-01, 4.701528e-01, 1.221278e+00, 6.032678e-01, 9.042602e-01, 1.436415e+00, 5.946676e-01, 1.775686e+00, 5.151671e-01, 1.144569e+00, 5.505619e-01, 9.047393e-01, 9.929005e-01, 1.236110e+00, 1.624850e+00, 6.250052e-01, 5.640734e-01, 1.200776e+00, 1.525865e+00, 8.585837e-01, 8.057590e-01, 1.298200e+00, 9.395766e-01, 1.263082e-01, 1.077036e+00, 6.792748e-01, 8.898972e-01, 8.042901e-01, 7.55953…
6.000000e-01	7.255028e-01, 5.227422e-01, 1.274402e+00, 8.625456e-01, 8.220620e-01, 1.372650e+00, 6.216337e-01, 1.794946e+00, 7.527571e-01, 1.096018e+00, 6.817410e-01, 7.197436e-01, 8.535105e-01, 1.128526e+00, 1.248094e+00, 7.894424e-01, 6.107263e-01, 9.010313e-01, 1.036746e+00, 7.720696e-01, 6.982947e-01, 8.291734e-01, 6.982034e-01, 1.140168e-01, 8.650519e-01, 4.228234e-01, 7.185768e-01, 6.805266e-01, 4.96602…
8.000000e-01	4.732236e-01, 4.001909e-01, 1.384934e+00, 9.474717e-01, 1.115330e+00, 1.021651e+00, 5.097858e-01, 1.356915e+00, 8.374282e-01, 9.877547e-01, 6.984213e-01, 7.387790e-01, 6.893893e-01, 1.036969e+00, 1.188165e+00, 5.845812e-01, 6.222801e-01, 6.743846e-01, 9.885219e-01, 7.275244e-01, 6.517182e-01, 6.833639e-01, 8.618002e-01, 1.245036e-01, 1.031336e+00, 2.002305e-01, 4.035898e-01, 5.934053e-01, 4.19126…
1.000000e+00	2.915664e-01, 4.601075e-01, 1.252860e+00, 1.027164e+00, 1.214929e+00, 8.707275e-01, 6.182642e-01, 1.140626e+00, 8.920903e-01, 9.385398e-01, 6.130103e-01, 7.893453e-01, 4.641373e-01, 9.667584e-01, 8.046560e-01, 7.233500e-01, 6.228190e-01, 5.359838e-01, 8.700928e-01, 7.385651e-01, 6.487629e-01, 5.106222e-01, 7.418348e-01, 1.058945e-01, 1.174979e+00, 1.377891e-01, 2.920803e-01, 6.492306e-01, 2.67160…
1.200000e+00	1.816997e-01, 3.632392e-01, 1.003061e+00, 1.244789e+00, 1.262206e+00, 7.420884e-01, 5.750310e-01, 9.958440e-01, 6.985865e-01, 8.015514e-01, 9.319934e-01, 5.718372e-01, 3.697113e-01, 1.066553e+00, 5.623874e-01, 6.839274e-01, 4.352872e-01, 4.480966e-01, 9.459783e-01, 8.138663e-01, 6.760758e-01, 4.352463e-01, 7.201795e-01, 7.293672e-02, 1.327261e+00, 1.083091e-01, 1.621400e-01, 5.659491e-01, 2.19001…
1.400000e+00	8.939900e-02, 4.239023e-01, 9.726561e-01, 1.127432e+00, 1.392891e+00, 4.687263e-01, 5.760738e-01, 5.669641e-01, 8.662485e-01, 8.607152e-01, 8.893624e-01, 5.634807e-01, 2.166846e-01, 9.045155e-01, 4.857485e-01, 6.566073e-01, 3.030949e-01, 5.201950e-01, 9.512818e-01, 8.952295e-01, 6.366359e-01, 4.341823e-01, 7.543606e-01, 4.756919e-02, 1.179738e+00, 6.014524e-02, 1.162877e-01, 6.706123e-01, 1.65142…
1.600000e+00	6.078654e-02, 4.226370e-01, 9.786415e-01, 1.148134e+00, 1.519213e+00, 3.467139e-01, 6.255773e-01, 4.964318e-01, 9.332736e-01, 7.287054e-01, 6.788594e-01, 5.472319e-01, 1.626310e-01, 8.037256e-01, 3.981729e-01, 7.054397e-01, 2.454142e-01, 6.134561e-01, 8.712803e-01, 8.339887e-01, 5.228278e-01, 4.465950e-01, 7.780267e-01, 4.376289e-02, 1.347365e+00, 3.889912e-02, 7.393730e-02, 6.741584e-01, 7.94566…
1.800000e+00	3.728420e-02, 3.663889e-01, 1.111180e+00, 1.226193e+00, 1.614613e+00, 2.405740e-01, 7.002302e-01, 2.415452e-01, 9.136616e-01, 6.887937e-01, 9.086277e-01, 5.061893e-01, 1.206032e-01, 1.000472e+00, 3.453930e-01, 6.607426e-01, 1.286148e-01, 5.065018e-01, 8.058606e-01, 1.009002e+00, 6.203081e-01, 5.399834e-01, 8.057858e-01, 2.883043e-02, 1.436130e+00, 2.246339e-02, 4.726742e-02, 6.505256e-01, 8.18761…
2.000000e+00	2.728697e-02, 3.820110e-01, 1.260422e+00, 1.418808e+00, 1.701855e+00, 1.922552e-01, 6.543838e-01, 2.097740e-01, 7.711151e-01, 6.834982e-01, 7.853451e-01, 5.248441e-01, 8.457730e-02, 1.034147e+00, 2.014541e-01, 5.786166e-01, 1.161734e-01, 6.526793e-01, 7.664009e-01, 9.943042e-01, 5.387084e-01, 4.745886e-01, 6.596330e-01, 3.350879e-02, 1.801665e+00, 1.676963e-02, 3.510574e-02, 5.863407e-01, 6.41292…
0.000000e+00	1.842415e+00, 3.168930e+00, 8.679563e-02, 1.498323e+00, 2.805228e+00, 5.846793e-01, 6.078675e-01, 6.481272e-01, 1.255397e+00, 4.267761e-01, 2.174466e+00, 2.496872e+00, 3.029486e+00, 1.520880e+00, 2.730597e+00, 2.543242e+00, 7.188518e-01, 2.859804e+00, 1.606652e+00, 2.706065e+00, 1.054687e+00, 7.017358e-02, 2.381163e-03, 6.776612e-01, 1.627524e+00, 1.569919e-01, 2.407517e+00, 6.779718e-03, 2.92025…
2.000000e-01	1.673691e+00, 2.004632e+00, 5.291084e-02, 1.428705e+00, 1.821830e+00, 8.842182e-01, 3.470267e-01, 4.773572e-01, 1.232478e+00, 5.638168e-01, 2.014747e+00, 2.197712e+00, 2.785091e+00, 1.413197e+00, 2.067177e+00, 1.505678e+00, 5.557408e-01, 1.548983e+00, 8.808582e-01, 1.792118e+00, 7.542123e-01, 3.707470e-01, 1.754064e-03, 6.396545e-01, 1.081413e+00, 1.459174e-01, 1.325906e+00, 1.075204e-02, 1.99850…
4.000000e-01	1.173824e+00, 1.236097e+00, 1.146068e-01, 1.466289e+00, 1.160600e+00, 1.347474e+00, 3.263184e-01, 7.370510e-01, 1.059638e+00, 7.308110e-01, 1.857960e+00, 1.228145e+00, 2.204092e+00, 1.188767e+00, 2.287647e+00, 8.797553e-01, 5.359279e-01, 1.201125e+00, 5.104859e-01, 1.532083e+00, 5.683358e-01, 5.962979e-01, 1.214547e-03, 5.474513e-01, 9.769640e-01, 9.750606e-02, 8.791329e-01, 4.126403e-02, 1.17935…
6.000000e-01	7.811074e-01, 1.038092e+00, 2.405471e-01, 1.233307e+00, 1.340023e+00, 1.380850e+00, 4.368508e-01, 6.308430e-01, 1.051834e+00, 7.114483e-01, 1.679949e+00, 1.055637e+00, 1.633702e+00, 9.459607e-01, 1.499908e+00, 5.796327e-01, 6.845285e-01, 6.647803e-01, 3.344328e-01, 1.135102e+00, 7.030593e-01, 7.038827e-01, 7.310756e-04, 3.622782e-01, 8.726115e-01, 9.531803e-02, 6.668909e-01, 2.542087e-01, 7.86736…
8.000000e-01	4.561574e-01, 6.941684e-01, 4.373587e-01, 1.158019e+00, 1.306025e+00, 1.312706e+00, 4.646997e-01, 8.357829e-01, 1.029328e+00, 6.905976e-01, 1.477483e+00, 8.300602e-01, 1.220735e+00, 4.435373e-01, 1.453685e+00, 5.020567e-01, 6.376093e-01, 4.742598e-01, 2.338695e-01, 1.070093e+00, 6.102498e-01, 6.842710e-01, 2.257881e-03, 3.263465e-01, 1.182639e+00, 9.506308e-02, 3.758922e-01, 4.373326e-01, 6.04599…
1.000000e+00	2.238480e-01, 5.812405e-01, 8.254463e-01, 7.821162e-01, 1.431046e+00, 1.452752e+00, 4.764575e-01, 1.054726e+00, 9.200449e-01, 7.455796e-01, 9.946149e-01, 7.609228e-01, 8.676638e-01, 4.727416e-01, 1.309664e+00, 5.173829e-01, 5.732644e-01, 2.879848e-01, 3.581021e-01, 1.056237e+00, 6.015997e-01, 6.580343e-01, 1.135306e-01, 2.729736e-01, 1.237580e+00, 7.594623e-02, 2.624704e-01, 6.324198e-01, 3.56549…
1.200000e+00	1.344086e-01, 5.247697e-01, 7.682925e-01, 9.610322e-01, 1.401310e+00, 1.163341e+00, 6.680125e-01, 1.048822e+00, 7.981282e-01, 7.662258e-01, 1.030887e+00, 5.525985e-01, 6.157252e-01, 3.710083e-01, 9.579639e-01, 4.978751e-01, 3.820624e-01, 2.201630e-01, 5.503369e-01, 1.049497e+00, 5.835140e-01, 7.556521e-01, 2.755738e-01, 2.032973e-01, 1.338942e+00, 3.830228e-02, 1.712110e-01, 7.596240e-01, 2.86568…
1.400000e+00	7.208300e-02, 5.119688e-01, 8.208862e-01, 1.230486e+00, 1.286175e+00, 8.693586e-01, 5.403476e-01, 8.803692e-01, 9.178258e-01, 6.865672e-01, 8.757843e-01, 6.141231e-01, 3.235015e-01, 4.397150e-01, 6.468853e-01, 5.332815e-01, 2.991847e-01, 2.874646e-01, 6.671634e-01, 1.031648e+00, 5.963293e-01, 6.420485e-01, 4.403373e-01, 1.067397e-01, 1.445277e+00, 2.961598e-02, 8.304602e-02, 8.698723e-01, 2.25675…
1.600000e+00	3.938987e-02, 4.843886e-01, 9.799024e-01, 1.163785e+00, 1.451463e+00, 6.677347e-01, 5.872872e-01, 7.743948e-01, 9.864723e-01, 7.918083e-01, 7.613322e-01, 5.947597e-01, 2.840479e-01, 6.244690e-01, 5.652764e-01, 5.509353e-01, 2.124267e-01, 3.871939e-01, 6.811034e-01, 1.047450e+00, 6.042125e-01, 6.928402e-01, 5.578737e-01, 1.087407e-01, 1.659644e+00, 1.660702e-02, 6.690687e-02, 9.746199e-01, 1.34679…
1.800000e+00	3.458180e-02, 4.568810e-01, 1.079766e+00, 1.119033e+00, 1.733986e+00, 4.856206e-01, 6.091422e-01, 5.473210e-01, 7.921067e-01, 8.675196e-01, 7.546712e-01, 5.923239e-01, 2.185297e-01, 7.030062e-01, 4.272866e-01, 5.741701e-01, 1.652153e-01, 4.280327e-01, 8.686731e-01, 1.114215e+00, 6.262962e-01, 5.558797e-01, 5.763207e-01, 7.916834e-02, 1.646468e+00, 1.113042e-02, 4.226955e-02, 9.937463e-01, 8.54624…
2.000000e+00	1.998348e-02, 3.950149e-01, 1.121508e+00, 1.123233e+00, 1.771659e+00, 3.765042e-01, 6.399262e-01, 2.949524e-01, 8.739970e-01, 8.918962e-01, 7.770045e-01, 5.058989e-01, 1.985417e-01, 6.672374e-01, 2.603843e-01, 6.043641e-01, 9.673652e-02, 5.180545e-01, 9.797007e-01, 1.035567e+00, 6.194840e-01, 6.666707e-01, 6.473399e-01, 5.547046e-02, 1.686177e+00, 6.889682e-03, 2.729518e-02, 1.092170e+00, 6.19397…
0.000000e+00	1.477786e+00, 6.162702e-01, 2.134995e+00, 3.013332e+00, 1.223712e+00, 2.394446e+00, 2.292227e-01, 6.705973e-01, 4.395570e-01, 1.351518e+00, 2.895885e+00, 2.048484e+00, 6.217968e-01, 2.564080e+00, 2.476128e+00, 5.469171e-01, 2.466854e+00, 2.053525e+00, 4.248387e-01, 1.302474e+00, 9.726330e-01, 1.457124e+00, 2.685587e+00, 1.021570e-01, 2.282072e+00, 5.441499e-01, 3.185018e+00, 1.533012e+00, 2.13039…
2.000000e-01	1.032330e+00, 5.624517e-01, 1.733765e+00, 1.891058e+00, 1.039191e+00, 2.478043e+00, 1.312164e-01, 8.943781e-01, 6.423746e-01, 1.308730e+00, 2.243218e+00, 1.360645e+00, 8.071269e-01, 1.721415e+00, 2.069476e+00, 3.761724e-01, 1.994883e+00, 1.011459e+00, 6.369575e-01, 8.236413e-01, 7.369267e-01, 1.281220e+00, 1.354611e+00, 7.296843e-02, 2.040094e+00, 7.656693e-01, 3.078759e+00, 1.319235e+00, 2.04985…
4.000000e-01	7.614139e-01, 5.605199e-01, 1.382484e+00, 1.062772e+00, 1.087892e+00, 1.599039e+00, 2.288896e-01, 9.257499e-01, 6.996683e-01, 1.081920e+00, 1.526081e+00, 1.213657e+00, 1.149386e+00, 1.194835e+00, 1.967506e+00, 2.408695e-01, 9.321344e-01, 6.719011e-01, 5.859441e-01, 7.729042e-01, 5.297195e-01, 9.038849e-01, 1.215843e+00, 6.355923e-02, 1.681508e+00, 9.664280e-01, 2.045533e+00, 9.339863e-01, 1.95968…
6.000000e-01	4.407840e-01, 5.184739e-01, 1.110374e+00, 7.277468e-01, 1.205319e+00, 1.682310e+00, 3.679373e-01, 1.064528e+00, 6.734126e-01, 1.023348e+00, 1.259793e+00, 8.639675e-01, 1.102832e+00, 7.328987e-01, 1.264643e+00, 2.027514e-01, 7.491891e-01, 4.155457e-01, 3.753567e-01, 7.269187e-01, 7.634177e-01, 8.224241e-01, 9.174775e-01, 6.506679e-02, 2.047283e+00, 8.335426e-01, 1.344047e+00, 1.068691e+00, 1.20858…
8.000000e-01	2.434250e-01, 4.747034e-01, 1.206500e+00, 4.551653e-01, 1.527208e+00, 1.823601e+00, 4.113998e-01, 1.088020e+00, 6.422610e-01, 9.746279e-01, 6.661130e-01, 8.300234e-01, 1.117744e+00, 4.297996e-01, 1.026223e+00, 2.365272e-01, 5.484813e-01, 4.630555e-01, 3.156038e-01, 8.383467e-01, 5.880143e-01, 7.057228e-01, 6.808530e-01, 4.950177e-02, 2.087657e+00, 5.164582e-01, 8.643468e-01, 1.049391e+00, 9.31027…
1.000000e+00	1.523571e-01, 4.227124e-01, 1.176345e+00, 3.500667e-01, 1.722576e+00, 1.982730e+00, 4.285956e-01, 1.323021e+00, 7.943088e-01, 9.223192e-01, 7.505945e-01, 7.029427e-01, 9.482958e-01, 4.472850e-01, 7.887397e-01, 3.787582e-01, 3.268404e-01, 4.728267e-01, 3.283501e-01, 9.811716e-01, 6.563207e-01, 6.854379e-01, 6.396458e-01, 4.645175e-02, 1.741676e+00, 2.692723e-01, 5.143550e-01, 1.137933e+00, 7.27864…
1.200000e+00	9.961964e-02, 4.442103e-01, 9.782149e-01, 5.746988e-01, 1.486050e+00, 1.454559e+00, 5.032667e-01, 1.440178e+00, 8.413015e-01, 7.856817e-01, 6.095703e-01, 7.519563e-01, 7.149503e-01, 4.286583e-01, 7.016058e-01, 4.914081e-01, 2.450492e-01, 6.851982e-01, 5.653219e-01, 1.023932e+00, 5.404546e-01, 5.827900e-01, 6.993588e-01, 2.796708e-02, 1.604845e+00, 1.593910e-01, 3.655759e-01, 1.206115e+00, 5.82210…
1.400000e+00	5.697973e-02, 3.947069e-01, 1.140808e+00, 8.898254e-01, 1.644606e+00, 8.230668e-01, 5.932722e-01, 1.156848e+00, 8.486469e-01, 9.038645e-01, 5.814449e-01, 5.137589e-01, 5.383600e-01, 5.706580e-01, 5.515500e-01, 5.090160e-01, 1.977788e-01, 6.248191e-01, 7.293118e-01, 9.982919e-01, 5.836096e-01, 5.455536e-01, 7.739344e-01, 2.851828e-02, 1.689562e+00, 9.218500e-02, 2.354837e-01, 1.293700e+00, 3.70273…
1.600000e+00	4.090790e-02, 4.475478e-01, 1.215763e+00, 9.620491e-01, 1.451882e+00, 8.257266e-01, 6.208520e-01, 1.083876e+00, 8.129806e-01, 7.468433e-01, 8.289148e-01, 5.607525e-01, 3.817086e-01, 8.342519e-01, 3.995069e-01, 6.511339e-01, 1.299318e-01, 6.778796e-01, 5.620529e-01, 7.908809e-01, 6.434273e-01, 5.296009e-01, 7.923842e-01, 2.297506e-02, 1.813161e+00, 5.954692e-02, 1.452427e-01, 1.460606e+00, 2.38345…
1.800000e+00	2.964311e-02, 4.344491e-01, 1.271161e+00, 1.068723e+00, 1.476549e+00, 7.050265e-01, 6.231269e-01, 6.890034e-01, 8.909433e-01, 7.098180e-01, 8.033948e-01, 5.038582e-01, 2.454832e-01, 8.495480e-01, 3.550937e-01, 6.842694e-01, 8.965349e-02, 5.636492e-01, 8.261916e-01, 9.349743e-01, 5.220570e-01, 6.241278e-01, 7.018969e-01, 1.921381e-02, 1.440366e+00, 3.588207e-02, 9.619771e-02, 1.231775e+00, 1.91989…
2.000000e+00	3.107751e-02, 3.767824e-01, 1.133054e+00, 1.162281e+00, 1.713708e+00, 3.873435e-01, 5.477487e-01, 4.978521e-01, 8.589633e-01, 7.948297e-01, 8.161724e-01, 4.923462e-01, 1.845163e-01, 6.881182e-01, 3.064850e-01, 7.843996e-01, 6.154870e-02, 6.262348e-01, 8.155394e-01, 1.043294e+00, 6.016596e-01, 5.353698e-01, 6.783416e-01, 1.785975e-02, 1.785607e+00, 1.987834e-02, 6.457473e-02, 1.022927e+00, 1.13978…
0.000000e+00	4.368905e-01, 2.745357e+00, 2.120658e+00, 3.034593e-01, 2.455782e+00, 1.464814e-01, 2.933198e+00, 2.300611e+00, 1.195574e+00, 2.372558e+00, 1.035849e+00, 6.164260e-01, 2.134658e+00, 6.517052e-01, 2.782493e+00, 2.315763e+00, 5.167059e-01, 7.851668e-01, 1.786659e+00, 9.622888e-01, 4.400617e-01, 1.630968e+00, 1.475680e+00, 1.091302e+00, 2.351934e+00, 6.688664e-01, 1.609955e+00, 9.578514e-01, 2.34105…
2.000000e-01	2.997789e-01, 1.312156e+00, 1.813718e+00, 2.285180e-01, 2.274500e+00, 6.191988e-01, 1.461391e+00, 1.560678e+00, 1.114758e+00, 1.280819e+00, 1.052270e+00, 4.804976e-01, 2.050350e+00, 5.785014e-01, 2.120264e+00, 1.634973e+00, 3.749241e-01, 6.779371e-01, 1.279796e+00, 1.119899e+00, 4.881299e-01, 1.403385e+00, 9.925441e-01, 8.959799e-01, 2.219647e+00, 4.353288e-01, 1.086515e+00, 1.082874e+00, 1.60216…
4.000000e-01	1.529974e-01, 9.141615e-01, 1.409103e+00, 1.726374e-01, 2.013505e+00, 1.008945e+00, 1.193082e+00, 1.149944e+00, 1.144046e+00, 9.607962e-01, 1.031248e+00, 4.127787e-01, 1.742114e+00, 7.409438e-01, 1.634810e+00, 1.146654e+00, 2.427189e-01, 7.408833e-01, 7.264231e-01, 9.804143e-01, 5.712990e-01, 1.250176e+00, 6.843994e-01, 8.773498e-01, 2.431024e+00, 2.003154e-01, 6.203642e-01, 9.026780e-01, 1.16133…
6.000000e-01	1.032212e-01, 6.142958e-01, 1.508763e+00, 4.673064e-01, 1.796216e+00, 1.469105e+00, 8.719190e-01, 1.203921e+00, 1.070859e+00, 8.079138e-01, 1.156061e+00, 3.667283e-01, 1.111999e+00, 6.542873e-01, 1.463261e+00, 1.084735e+00, 1.665305e-01, 6.531526e-01, 5.671874e-01, 9.499776e-01, 5.831168e-01, 1.032302e+00, 5.478752e-01, 6.363344e-01, 1.915099e+00, 1.488300e-01, 3.455708e-01, 1.041653e+00, 7.29794…
8.000000e-01	9.835711e-02, 6.364372e-01, 1.238409e+00, 5.816182e-01, 1.820898e+00, 1.066918e+00, 8.684501e-01, 1.158993e+00, 9.593023e-01, 6.871706e-01, 7.107134e-01, 3.849633e-01, 7.546699e-01, 9.623723e-01, 9.869852e-01, 1.026876e+00, 1.171887e-01, 5.863949e-01, 4.599779e-01, 1.106843e+00, 6.431969e-01, 1.019569e+00, 4.818663e-01, 4.608194e-01, 1.773121e+00, 7.965817e-02, 2.790845e-01, 1.237955e+00, 5.41336…
1.000000e+00	6.897242e-02, 4.102608e-01, 1.096855e+00, 8.382606e-01, 1.425869e+00, 8.183829e-01, 7.268605e-01, 8.699797e-01, 9.211081e-01, 7.727224e-01, 8.818644e-01, 4.295231e-01, 5.242282e-01, 8.510707e-01, 8.125471e-01, 7.380781e-01, 6.928289e-02, 7.671961e-01, 6.387535e-01, 1.048019e+00, 5.476129e-01, 9.476358e-01, 6.149160e-01, 3.113630e-01, 2.059212e+00, 4.644517e-02, 2.035713e-01, 1.071991e+00, 4.28190…
1.200000e+00	5.526461e-02, 3.711476e-01, 1.453641e+00, 9.170383e-01, 1.822548e+00, 6.216074e-01, 7.371441e-01, 7.080880e-01, 8.151973e-01, 6.561375e-01, 9.238575e-01, 3.786441e-01, 3.686977e-01, 9.336931e-01, 6.748638e-01, 7.342060e-01, 6.116327e-02, 7.266186e-01, 6.979637e-01, 1.002314e+00, 6.452495e-01, 7.711552e-01, 6.124509e-01, 2.703761e-01, 1.692128e+00, 2.412471e-02, 1.218246e-01, 9.991068e-01, 2.76263…
1.400000e+00	5.414278e-02, 3.562146e-01, 1.019377e+00, 9.835918e-01, 1.584981e+00, 4.269728e-01, 6.905995e-01, 5.417452e-01, 1.055611e+00, 7.634718e-01, 7.651932e-01, 3.952229e-01, 2.964353e-01, 7.565285e-01, 5.915874e-01, 7.642780e-01, 4.171668e-02, 7.430416e-01, 7.207517e-01, 1.211387e+00, 6.284100e-01, 6.971741e-01, 7.135160e-01, 1.481436e-01, 1.667208e+00, 1.497646e-02, 6.979469e-02, 9.093292e-01, 1.47031…
1.600000e+00	3.936150e-02, 3.617469e-01, 1.301967e+00, 9.864490e-01, 1.603892e+00, 4.417125e-01, 6.512938e-01, 3.459400e-01, 1.002068e+00, 6.372086e-01, 7.385859e-01, 4.704259e-01, 2.004114e-01, 9.930187e-01, 4.472714e-01, 8.181921e-01, 2.744222e-02, 7.640957e-01, 9.219868e-01, 9.391097e-01, 6.869556e-01, 7.385561e-01, 6.538342e-01, 1.288197e-01, 1.595367e+00, 9.900351e-03, 4.704473e-02, 8.585449e-01, 1.18924…
1.800000e+00	3.920000e-02, 3.660948e-01, 1.052341e+00, 1.098949e+00, 1.512537e+00, 2.943910e-01, 5.990474e-01, 2.631002e-01, 1.024870e+00, 7.046413e-01, 9.063737e-01, 4.549685e-01, 1.548949e-01, 1.119794e+00, 3.570813e-01, 6.634580e-01, 3.088505e-02, 6.156078e-01, 7.423053e-01, 1.098756e+00, 5.009262e-01, 6.096372e-01, 7.711717e-01, 9.551036e-02, 1.516068e+00, 6.600122e-03, 2.810957e-02, 7.877845e-01, 9.21701…
2.000000e+00	3.157893e-02, 3.419999e-01, 1.204038e+00, 1.331906e+00, 1.623071e+00, 2.513478e-01, 6.061180e-01, 1.776619e-01, 8.480592e-01, 8.923169e-01, 8.380005e-01, 4.681598e-01, 9.200148e-02, 9.295064e-01, 3.413415e-01, 7.775846e-01, 2.230440e-02, 6.513693e-01, 9.328838e-01, 9.556392e-01, 4.856289e-01, 5.846739e-01, 7.801552e-01, 5.351262e-02, 1.641623e+00, 4.017163e-03, 2.022885e-02, 7.307933e-01, 6.39007…
0.000000e+00	1.594750e+00, 1.282758e+00, 3.128586e+00, 2.928510e+00, 2.526534e+00, 2.333190e+00, 1.615049e+00, 2.302920e+00, 1.125277e+00, 1.085113e+00, 2.171035e+00, 3.596819e-01, 2.559844e+00, 1.837990e+00, 1.960963e+00, 4.314178e-01, 3.234011e+00, 2.176304e+00, 2.561677e+00, 2.013554e+00, 1.014133e+00, 3.749114e-01, 1.980712e+00, 1.585867e+00, 1.128337e-01, 1.349110e+00, 1.058903e+00, 5.716900e-01, 2.28214…
2.000000e-01	1.390022e+00, 9.136165e-01, 1.906996e+00, 1.302311e+00, 1.901946e+00, 1.890909e+00, 1.129158e+00, 2.061482e+00, 8.273758e-01, 6.063868e-01, 1.354134e+00, 3.818733e-01, 1.930292e+00, 1.722802e+00, 2.044868e+00, 2.145575e-01, 2.415519e+00, 1.476745e+00, 1.432793e+00, 1.627706e+00, 9.799549e-01, 5.526887e-01, 1.589368e+00, 1.457449e+00, 9.286296e-02, 1.370635e+00, 1.398118e+00, 4.919384e-01, 2.30642…
4.000000e-01	9.398875e-01, 7.861840e-01, 1.235904e+00, 9.028270e-01, 1.333873e+00, 2.154272e+00, 6.450039e-01, 1.862402e+00, 4.520443e-01, 6.190453e-01, 1.125098e+00, 4.173517e-01, 1.466022e+00, 1.353092e+00, 1.722703e+00, 1.513613e-01, 2.078702e+00, 1.332913e+00, 8.737290e-01, 1.119764e+00, 8.291771e-01, 6.820116e-01, 1.157188e+00, 9.974531e-01, 8.875582e-02, 1.236343e+00, 1.021703e+00, 2.661306e-01, 1.83933…
6.000000e-01	1.003017e+00, 6.685209e-01, 1.451854e+00, 5.368398e-01, 1.122749e+00, 2.435428e+00, 4.250352e-01, 1.764532e+00, 3.536863e-01, 7.057402e-01, 9.459068e-01, 4.636124e-01, 1.381298e+00, 1.313222e+00, 1.575004e+00, 9.477749e-02, 2.037186e+00, 8.422914e-01, 5.046946e-01, 1.211030e+00, 6.268115e-01, 7.881937e-01, 7.503429e-01, 7.685856e-01, 2.039132e-01, 1.143507e+00, 7.416269e-01, 2.638754e-01, 1.61151…
8.000000e-01	5.345343e-01, 4.916327e-01, 1.411652e+00, 3.299561e-01, 1.240773e+00, 1.933981e+00, 3.088527e-01, 1.637345e+00, 2.305811e-01, 6.476563e-01, 6.603688e-01, 5.669890e-01, 9.411588e-01, 8.260586e-01, 1.582233e+00, 9.773724e-02, 1.826788e+00, 7.359383e-01, 4.738247e-01, 6.671510e-01, 5.322037e-01, 5.969517e-01, 5.109387e-01, 5.331342e-01, 4.882304e-01, 1.162181e+00, 5.392315e-01, 2.427817e-01, 1.61899…
1.000000e+00	3.489209e-01, 4.394176e-01, 1.270491e+00, 1.919853e-01, 1.298451e+00, 1.613265e+00, 4.235726e-01, 1.623102e+00, 1.901736e-01, 8.778832e-01, 5.268816e-01, 6.432303e-01, 6.093904e-01, 1.157364e+00, 1.075113e+00, 1.928576e-01, 1.662705e+00, 7.046436e-01, 5.274308e-01, 8.722853e-01, 6.949120e-01, 5.622397e-01, 4.593522e-01, 3.563273e-01, 7.033665e-01, 1.101794e+00, 3.092887e-01, 2.759392e-01, 1.31818…
1.200000e+00	1.880274e-01, 4.640951e-01, 1.276266e+00, 2.356045e-01, 1.299989e+00, 1.272768e+00, 5.211909e-01, 1.509754e+00, 2.587325e-01, 7.640506e-01, 5.487100e-01, 5.759126e-01, 4.606030e-01, 1.087669e+00, 9.453186e-01, 2.445418e-01, 1.713539e+00, 7.326805e-01, 5.588476e-01, 9.342092e-01, 5.500998e-01, 6.563644e-01, 5.197438e-01, 2.886713e-01, 1.115430e+00, 1.113862e+00, 2.151840e-01, 3.457335e-01, 1.10766…
1.400000e+00	1.462865e-01, 4.777397e-01, 1.371075e+00, 5.714163e-01, 1.705243e+00, 9.828228e-01, 5.370581e-01, 1.390093e+00, 2.346731e-01, 7.231929e-01, 5.172474e-01, 6.304430e-01, 4.449054e-01, 8.855406e-01, 6.725333e-01, 3.935692e-01, 1.011879e+00, 8.142014e-01, 7.714836e-01, 9.674237e-01, 6.350817e-01, 6.023321e-01, 5.264369e-01, 1.740139e-01, 1.253571e+00, 1.060919e+00, 1.317746e-01, 5.041919e-01, 8.71696…
1.600000e+00	1.103568e-01, 5.110007e-01, 1.116006e+00, 7.586326e-01, 1.447144e+00, 6.999678e-01, 5.104840e-01, 9.447352e-01, 2.999983e-01, 7.878201e-01, 5.717328e-01, 7.588564e-01, 2.342053e-01, 9.370460e-01, 5.722382e-01, 5.390067e-01, 1.024237e+00, 6.031657e-01, 8.332871e-01, 9.571027e-01, 5.765925e-01, 4.928018e-01, 6.492364e-01, 1.605548e-01, 1.200323e+00, 9.704577e-01, 9.542138e-02, 5.098669e-01, 6.13781…
1.800000e+00	7.277261e-02, 4.061466e-01, 1.340492e+00, 6.784385e-01, 1.341588e+00, 6.277737e-01, 5.116019e-01, 6.980652e-01, 4.440538e-01, 8.797919e-01, 6.720132e-01, 6.117728e-01, 1.858486e-01, 1.091439e+00, 5.256338e-01, 5.048659e-01, 6.713705e-01, 8.555605e-01, 7.094064e-01, 9.680496e-01, 6.602168e-01, 5.811454e-01, 7.795202e-01, 1.186568e-01, 1.428909e+00, 6.935167e-01, 5.209188e-02, 4.997948e-01, 5.14220…
2.000000e+00	5.822642e-02, 3.682759e-01, 1.207774e+00, 1.171473e+00, 1.514239e+00, 4.170180e-01, 6.243179e-01, 4.870461e-01, 6.708488e-01, 8.439155e-01, 7.090171e-01, 7.234444e-01, 1.379166e-01, 8.732489e-01, 4.085595e-01, 6.273103e-01, 4.956666e-01, 6.098331e-01, 9.433206e-01, 9.701571e-01, 5.852851e-01, 5.117682e-01, 6.805650e-01, 9.287403e-02, 1.536116e+00, 4.195721e-01, 2.963338e-02, 5.277716e-01, 3.87272…
0.000000e+00	1.863466e+00, 2.105008e+00, 1.703150e-01, 4.424247e-01, 2.785479e+00, 1.785544e+00, 9.211006e-01, 2.448087e+00, 7.169633e-01, 4.400251e-01, 2.715366e+00, 1.705929e+00, 2.818784e+00, 3.576756e-01, 8.266762e-01, 2.141624e+00, 3.103526e-01, 1.141945e+00, 2.616684e+00, 1.013091e+00, 2.111764e+00, 2.269361e-01, 2.343907e+00, 5.522701e-01, 6.344548e-01, 9.870486e-01, 1.593964e-01, 1.235504e+00, 2.56122…
2.000000e-01	1.226008e+00, 1.482452e+00, 3.078906e-01, 2.648109e-01, 1.884153e+00, 1.705542e+00, 7.874308e-01, 2.019492e+00, 7.467494e-01, 5.665967e-01, 2.257511e+00, 1.032697e+00, 2.118846e+00, 6.339096e-01, 9.693186e-01, 1.878165e+00, 6.847597e-01, 1.203499e+00, 1.522854e+00, 9.050471e-01, 1.245590e+00, 3.243814e-01, 1.684237e+00, 5.532675e-01, 4.977009e-01, 5.191062e-01, 8.245294e-02, 1.178013e+00, 1.98787…
4.000000e-01	7.953870e-01, 8.191338e-01, 6.060035e-01, 1.635540e-01, 1.780383e+00, 2.007708e+00, 7.569686e-01, 2.015346e+00, 7.446588e-01, 7.697131e-01, 1.444703e+00, 9.517326e-01, 1.381705e+00, 5.853590e-01, 9.433963e-01, 1.450306e+00, 9.935838e-01, 8.393952e-01, 9.983477e-01, 8.381797e-01, 9.397646e-01, 3.500987e-01, 1.004124e+00, 5.437671e-01, 6.151446e-01, 4.215716e-01, 4.932499e-02, 1.382486e+00, 2.00796…
6.000000e-01	6.159496e-01, 7.046785e-01, 8.492136e-01, 9.540166e-02, 1.696593e+00, 2.077601e+00, 5.818552e-01, 1.581539e+00, 9.239514e-01, 5.629314e-01, 1.116882e+00, 7.746010e-01, 8.755742e-01, 8.301772e-01, 7.176267e-01, 1.072474e+00, 9.150961e-01, 8.466924e-01, 5.040153e-01, 7.237084e-01, 8.380877e-01, 3.066629e-01, 9.248767e-01, 5.328766e-01, 8.141490e-01, 5.715166e-01, 2.915688e-02, 1.375091e+00, 1.22095…
8.000000e-01	3.572289e-01, 6.380425e-01, 8.587727e-01, 6.628588e-02, 1.667120e+00, 1.775750e+00, 6.214554e-01, 1.330747e+00, 1.037805e+00, 6.533231e-01, 8.371672e-01, 7.256995e-01, 7.712838e-01, 7.785646e-01, 6.621054e-01, 9.615187e-01, 9.779337e-01, 8.010834e-01, 5.905409e-01, 7.660874e-01, 6.552864e-01, 3.308394e-01, 8.308606e-01, 4.955277e-01, 8.617793e-01, 6.762965e-01, 2.120383e-02, 1.053224e+00, 1.27059…
1.000000e+00	2.265589e-01, 5.210437e-01, 9.808693e-01, 4.158626e-01, 1.793537e+00, 1.288689e+00, 6.305084e-01, 1.137585e+00, 8.970652e-01, 7.004364e-01, 6.852178e-01, 6.500074e-01, 5.606545e-01, 9.621176e-01, 6.062992e-01, 7.631998e-01, 7.861488e-01, 6.904935e-01, 6.970310e-01, 9.921824e-01, 5.508453e-01, 3.251269e-01, 8.163575e-01, 2.877227e-01, 1.387544e+00, 5.146434e-01, 1.357893e-02, 1.195058e+00, 6.94483…
1.200000e+00	1.376742e-01, 5.092822e-01, 1.031639e+00, 7.034359e-01, 1.653917e+00, 1.117046e+00, 5.071984e-01, 1.251666e+00, 8.629632e-01, 5.309898e-01, 5.054345e-01, 6.152808e-01, 3.822673e-01, 1.014457e+00, 4.360967e-01, 6.594457e-01, 7.063994e-01, 7.686522e-01, 7.071685e-01, 7.389485e-01, 7.178670e-01, 3.171685e-01, 7.106714e-01, 2.493646e-01, 1.165507e+00, 4.426667e-01, 8.322250e-03, 1.058912e+00, 6.44756…
1.400000e+00	9.596757e-02, 4.551836e-01, 9.665011e-01, 7.417258e-01, 1.509121e+00, 6.620887e-01, 6.294505e-01, 8.404429e-01, 8.439583e-01, 7.189514e-01, 5.220474e-01, 5.004046e-01, 3.181410e-01, 8.183105e-01, 4.388404e-01, 6.504158e-01, 6.042883e-01, 7.469141e-01, 7.674281e-01, 9.452831e-01, 7.000788e-01, 3.865794e-01, 7.477256e-01, 1.948640e-01, 1.299278e+00, 2.676702e-01, 5.287112e-03, 8.647764e-01, 4.21185…
1.600000e+00	7.586095e-02, 3.671227e-01, 1.062518e+00, 9.981697e-01, 1.363446e+00, 5.855220e-01, 5.698385e-01, 7.253281e-01, 8.431095e-01, 8.058904e-01, 6.852003e-01, 5.966395e-01, 1.801888e-01, 8.728524e-01, 3.171439e-01, 6.653426e-01, 3.941317e-01, 7.853583e-01, 7.861773e-01, 1.111442e+00, 6.461724e-01, 3.500892e-01, 8.808231e-01, 1.289776e-01, 1.158504e+00, 1.973734e-01, 3.184512e-03, 9.050982e-01, 2.56683…
1.800000e+00	4.732033e-02, 4.145053e-01, 1.226004e+00, 8.488852e-01, 1.607973e+00, 4.378136e-01, 6.246345e-01, 4.765222e-01, 9.789357e-01, 6.301656e-01, 7.833792e-01, 4.205731e-01, 1.498737e-01, 6.914106e-01, 2.859526e-01, 7.112076e-01, 3.153861e-01, 7.805481e-01, 8.700045e-01, 9.803089e-01, 4.944763e-01, 4.735277e-01, 9.224153e-01, 8.892346e-02, 1.296767e+00, 1.153740e-01, 2.239663e-03, 7.936477e-01, 2.29229…
2.000000e+00	5.115668e-02, 4.422393e-01, 1.007259e+00, 1.047612e+00, 1.522878e+00, 2.955412e-01, 6.818566e-01, 2.534850e-01, 8.867172e-01, 7.444707e-01, 8.203843e-01, 4.795520e-01, 9.406548e-02, 8.019862e-01, 2.367348e-01, 7.582724e-01, 2.182465e-01, 5.403715e-01, 8.153066e-01, 8.777122e-01, 6.375387e-01, 4.255146e-01, 5.940769e-01, 6.296280e-02, 1.550457e+00, 6.247994e-02, 1.260027e-03, 7.376399e-01, 1.57860…
0.000000e+00	2.100467e+00, 1.603456e+00, 7.530855e-01, 2.703504e+00, 1.822307e+00, 1.014369e+00, 1.010903e+00, 3.181553e-01, 2.121486e+00, 1.253322e+00, 2.760916e+00, 3.328220e-01, 1.941329e+00, 1.858041e+00, 1.292540e+00, 1.635026e+00, 2.385221e+00, 2.440252e+00, 2.459055e+00, 1.000283e+00, 3.409837e-01, 1.735064e+00, 2.008213e+00, 1.037799e+00, 2.666276e+00, 2.009982e+00, 1.272424e+00, 2.868824e+00, 9.27039…
2.000000e-01	1.451352e+00, 1.061930e+00, 5.919287e-01, 2.050772e+00, 1.186778e+00, 1.311709e+00, 9.621726e-01, 6.179158e-01, 1.642508e+00, 9.764487e-01, 1.934086e+00, 1.954951e-01, 1.870261e+00, 1.635625e+00, 1.089078e+00, 1.237075e+00, 1.394672e+00, 1.379241e+00, 1.155932e+00, 6.321295e-01, 4.695013e-01, 1.219782e+00, 1.269144e+00, 7.669706e-01, 2.783817e+00, 1.245218e+00, 1.196769e+00, 1.968049e+00, 1.01735…
4.000000e-01	1.014202e+00, 7.238659e-01, 5.317659e-01, 1.284536e+00, 1.024801e+00, 1.599824e+00, 7.784980e-01, 8.965268e-01, 1.064035e+00, 8.661021e-01, 1.302010e+00, 1.804966e-01, 1.638744e+00, 1.640689e+00, 1.132282e+00, 1.068317e+00, 8.939830e-01, 7.156549e-01, 6.338230e-01, 5.829623e-01, 4.926256e-01, 1.149809e+00, 9.147630e-01, 6.880381e-01, 2.042160e+00, 1.407177e+00, 1.166547e+00, 1.616634e+00, 9.82291…
6.000000e-01	6.902957e-01, 5.954741e-01, 6.961205e-01, 8.377123e-01, 1.219258e+00, 1.877099e+00, 5.688473e-01, 9.480053e-01, 8.957172e-01, 7.104672e-01, 1.249806e+00, 3.037918e-01, 1.743074e+00, 1.450673e+00, 8.995186e-01, 1.024087e+00, 7.334897e-01, 6.196645e-01, 5.318898e-01, 7.393648e-01, 6.075650e-01, 8.325951e-01, 7.152624e-01, 5.043758e-01, 1.646635e+00, 7.451382e-01, 8.360881e-01, 1.512486e+00, 5.53247…
8.000000e-01	2.863763e-01, 5.406656e-01, 8.163694e-01, 5.094974e-01, 1.586455e+00, 1.457845e+00, 6.612100e-01, 9.579281e-01, 9.061222e-01, 7.415619e-01, 9.548455e-01, 3.510966e-01, 1.265745e+00, 1.137748e+00, 7.536755e-01, 7.467147e-01, 4.895137e-01, 3.583625e-01, 3.126758e-01, 7.784107e-01, 5.709685e-01, 6.720744e-01, 5.143249e-01, 5.423547e-01, 1.758146e+00, 3.337332e-01, 4.386902e-01, 9.228539e-01, 4.99409…
1.000000e+00	1.858844e-01, 4.273795e-01, 8.998876e-01, 6.438933e-01, 1.266452e+00, 1.813958e+00, 6.423261e-01, 1.339404e+00, 7.682600e-01, 7.834067e-01, 9.822949e-01, 3.772361e-01, 7.162090e-01, 9.206940e-01, 6.040061e-01, 7.426092e-01, 2.921069e-01, 4.539920e-01, 4.773105e-01, 6.748417e-01, 5.877388e-01, 5.071633e-01, 5.267007e-01, 3.344122e-01, 1.818400e+00, 2.973667e-01, 2.969517e-01, 8.249544e-01, 3.51256…
1.200000e+00	9.175274e-02, 4.600307e-01, 1.162272e+00, 8.069092e-01, 1.148508e+00, 1.156016e+00, 6.768092e-01, 1.347392e+00, 8.927829e-01, 7.246983e-01, 8.037168e-01, 4.528431e-01, 6.826073e-01, 1.170262e+00, 5.017920e-01, 8.186142e-01, 1.892933e-01, 4.815372e-01, 5.009451e-01, 1.001441e+00, 5.253290e-01, 4.829985e-01, 6.017569e-01, 2.628344e-01, 1.917908e+00, 1.661429e-01, 2.275323e-01, 7.423397e-01, 2.40235…
1.400000e+00	6.795305e-02, 3.900485e-01, 8.915997e-01, 9.582770e-01, 1.274985e+00, 1.054581e+00, 6.804042e-01, 8.347714e-01, 8.528014e-01, 6.800670e-01, 8.818925e-01, 3.882743e-01, 3.973680e-01, 1.245167e+00, 4.090875e-01, 6.910643e-01, 1.388885e-01, 5.581149e-01, 6.636206e-01, 9.302537e-01, 5.759238e-01, 5.117871e-01, 6.722981e-01, 1.534108e-01, 1.807207e+00, 1.099881e-01, 1.515383e-01, 7.050740e-01, 1.68341…
1.600000e+00	4.068199e-02, 4.105772e-01, 1.005548e+00, 9.455936e-01, 1.609639e+00, 6.100974e-01, 6.087252e-01, 8.803857e-01, 9.152249e-01, 6.797941e-01, 9.812861e-01, 3.983776e-01, 2.828357e-01, 1.052839e+00, 3.121773e-01, 6.928577e-01, 9.747221e-02, 6.463980e-01, 7.532844e-01, 9.402450e-01, 5.857417e-01, 4.592755e-01, 7.076801e-01, 1.472122e-01, 1.686286e+00, 5.424419e-02, 9.117188e-02, 6.485357e-01, 1.26462…
1.800000e+00	3.161601e-02, 3.904456e-01, 9.268786e-01, 1.096586e+00, 1.611472e+00, 4.407996e-01, 6.230211e-01, 6.039460e-01, 6.634473e-01, 6.290773e-01, 8.884461e-01, 3.859180e-01, 2.272148e-01, 1.128430e+00, 2.322419e-01, 5.492141e-01, 7.044268e-02, 5.364993e-01, 8.417830e-01, 8.988953e-01, 5.652076e-01, 5.325987e-01, 6.762373e-01, 1.207347e-01, 1.820951e+00, 3.971798e-02, 5.468155e-02, 5.727428e-01, 8.97848…
2.000000e+00	2.299287e-02, 4.006410e-01, 1.184452e+00, 9.485912e-01, 1.501856e+00, 4.405981e-01, 5.882837e-01, 4.718020e-01, 8.538894e-01, 8.612392e-01, 8.814976e-01, 3.876249e-01, 1.487330e-01, 9.221650e-01, 2.071990e-01, 6.686067e-01, 5.371564e-02, 6.184900e-01, 8.483895e-01, 9.029513e-01, 5.769505e-01, 4.996716e-01, 6.172846e-01, 7.446704e-02, 1.562767e+00, 1.891552e-02, 3.592589e-02, 6.220956e-01, 6.63519…
0.000000e+00	1.536137e+00, 2.523296e+00, 5.275986e-01, 1.580980e+00, 1.476405e+00, 2.026413e+00, 7.930751e-01, 9.027337e-02, 1.091751e-01, 9.114104e-01, 2.027421e+00, 2.229780e+00, 2.411842e+00, 1.473830e+00, 2.298396e+00, 1.514977e+00, 4.164608e-01, 3.192204e+00, 5.322946e-01, 3.273839e+00, 1.365306e-01, 5.859741e-01, 2.948718e-01, 1.301821e+00, 1.748703e+00, 1.193931e+00, 1.902060e+00, 2.974964e+00, 4.91802…
2.000000e-01	1.407581e+00, 1.571392e+00, 7.504869e-01, 1.487321e+00, 9.402524e-01, 1.920703e+00, 9.504832e-01, 5.957913e-01, 2.147018e-01, 7.052075e-01, 1.635924e+00, 1.828274e+00, 2.277017e+00, 1.297895e+00, 2.186825e+00, 1.261358e+00, 3.375904e-01, 1.731470e+00, 2.577773e-01, 1.778439e+00, 3.344690e-01, 7.498976e-01, 2.105782e-01, 9.192491e-01, 1.087142e+00, 7.362790e-01, 1.806784e+00, 2.011341e+00, 2.83337…
4.000000e-01	9.812926e-01, 9.504895e-01, 9.064949e-01, 1.243081e+00, 1.055097e+00, 1.910372e+00, 7.548132e-01, 6.755207e-01, 4.799128e-01, 6.872929e-01, 1.458887e+00, 1.287335e+00, 1.793565e+00, 1.155340e+00, 1.887546e+00, 1.043025e+00, 3.179359e-01, 9.898446e-01, 1.995581e-01, 1.555673e+00, 3.877045e-01, 7.743651e-01, 1.472853e-01, 5.775106e-01, 1.137194e+00, 4.100339e-01, 1.849114e+00, 1.550836e+00, 2.17067…
6.000000e-01	6.451261e-01, 7.944471e-01, 9.319693e-01, 9.653433e-01, 1.018254e+00, 1.820017e+00, 7.135846e-01, 9.370929e-01, 6.336330e-01, 7.630415e-01, 1.102878e+00, 1.273191e+00, 1.772084e+00, 8.568820e-01, 1.480801e+00, 9.958569e-01, 3.558608e-01, 5.657777e-01, 1.097834e-01, 1.082487e+00, 5.830963e-01, 9.834957e-01, 9.513653e-02, 5.746208e-01, 1.120423e+00, 2.919390e-01, 1.481920e+00, 1.321587e+00, 1.55133…
8.000000e-01	2.716169e-01, 6.556303e-01, 8.870647e-01, 7.836932e-01, 1.035287e+00, 1.878757e+00, 6.521064e-01, 1.090827e+00, 6.572134e-01, 8.423900e-01, 8.338132e-01, 1.053814e+00, 1.535107e+00, 8.017307e-01, 1.134515e+00, 8.928321e-01, 3.148133e-01, 3.659286e-01, 6.227433e-02, 1.145258e+00, 4.488740e-01, 8.138670e-01, 6.503578e-02, 3.270586e-01, 1.044264e+00, 1.660035e-01, 9.217347e-01, 1.163435e+00, 1.07267…
1.000000e+00	1.922392e-01, 5.507964e-01, 1.190362e+00, 5.973706e-01, 1.275683e+00, 2.129085e+00, 6.648567e-01, 1.312392e+00, 9.085548e-01, 8.367367e-01, 9.162698e-01, 8.957003e-01, 1.264858e+00, 5.242505e-01, 1.062782e+00, 7.546545e-01, 2.541052e-01, 2.204331e-01, 5.913231e-02, 1.112167e+00, 5.717220e-01, 9.235335e-01, 6.385114e-02, 3.048690e-01, 1.322824e+00, 9.392050e-02, 5.374259e-01, 1.226907e+00, 8.06517…
1.200000e+00	1.195224e-01, 5.048375e-01, 1.101959e+00, 5.459802e-01, 1.353385e+00, 1.971687e+00, 5.147770e-01, 1.525282e+00, 7.847128e-01, 7.402614e-01, 8.835337e-01, 7.276371e-01, 8.708741e-01, 4.893520e-01, 7.185857e-01, 6.318950e-01, 1.931625e-01, 2.534832e-01, 1.970523e-01, 1.077366e+00, 6.124437e-01, 7.614928e-01, 1.879047e-01, 2.065142e-01, 1.523252e+00, 5.615390e-02, 3.407364e-01, 1.334603e+00, 4.43322…
1.400000e+00	7.093662e-02, 3.669331e-01, 9.765385e-01, 8.352940e-01, 1.592734e+00, 1.522663e+00, 6.454421e-01, 1.233080e+00, 8.507382e-01, 8.157870e-01, 9.035041e-01, 6.422340e-01, 6.933314e-01, 2.965745e-01, 5.658447e-01, 7.818040e-01, 1.409177e-01, 2.980191e-01, 3.343729e-01, 1.062819e+00, 6.071430e-01, 7.093825e-01, 3.697801e-01, 1.485577e-01, 1.528756e+00, 3.899570e-02, 2.184904e-01, 1.066334e+00, 3.47060…
1.600000e+00	3.732711e-02, 4.120639e-01, 1.192335e+00, 9.297435e-01, 1.460443e+00, 1.242039e+00, 5.953270e-01, 1.043553e+00, 8.399065e-01, 7.200576e-01, 7.723293e-01, 6.378814e-01, 4.206920e-01, 5.607244e-01, 4.669693e-01, 8.430470e-01, 1.155497e-01, 3.515029e-01, 6.477355e-01, 1.100049e+00, 6.608894e-01, 7.431468e-01, 5.437101e-01, 1.001736e-01, 1.871314e+00, 2.091053e-02, 1.469554e-01, 1.242815e+00, 2.44725…
1.800000e+00	2.381111e-02, 4.096698e-01, 1.173338e+00, 1.157008e+00, 1.467215e+00, 8.423325e-01, 5.580343e-01, 9.998650e-01, 8.940571e-01, 8.793653e-01, 7.684736e-01, 7.433793e-01, 3.541540e-01, 7.272542e-01, 3.616441e-01, 4.979461e-01, 7.804213e-02, 4.176865e-01, 7.643920e-01, 9.191219e-01, 5.347207e-01, 7.075889e-01, 6.780343e-01, 8.227033e-02, 1.942893e+00, 1.331408e-02, 1.093453e-01, 1.335800e+00, 1.62268…
2.000000e+00	1.358301e-02, 4.665182e-01, 1.027977e+00, 9.019714e-01, 1.772815e+00, 6.474426e-01, 5.808673e-01, 7.826492e-01, 1.048252e+00, 7.760331e-01, 6.316016e-01, 4.625331e-01, 2.500996e-01, 8.762977e-01, 2.497044e-01, 6.464173e-01, 6.425234e-02, 4.364574e-01, 6.665424e-01, 9.894122e-01, 5.934462e-01, 6.488775e-01, 6.348090e-01, 6.090821e-02, 1.799831e+00, 6.649862e-03, 6.303771e-02, 1.261641e+00, 1.33555…
0.000000e+00	1.537663e-01, 1.887812e+00, 2.342269e+00, 9.543525e-01, 8.933617e-01, 3.497505e-01, 2.119168e+00, 9.251421e-01, 1.003988e+00, 6.231822e-01, 2.184816e-01, 2.549599e+00, 7.169740e-01, 2.644887e+00, 2.654406e+00, 1.294685e+00, 2.704493e-01, 1.400034e+00, 1.062236e+00, 1.444202e+00, 2.525733e+00, 1.226045e+00, 1.251803e+00, 1.633481e+00, 1.708760e+00, 2.029303e+00, 2.513348e+00, 2.263121e+00, 1.70773…
2.000000e-01	2.846037e-01, 1.148732e+00, 1.671334e+00, 7.942474e-01, 9.359764e-01, 3.719119e-01, 1.268867e+00, 5.684690e-01, 6.088620e-01, 3.508158e-01, 4.937783e-01, 2.086290e+00, 7.959103e-01, 2.116378e+00, 1.879585e+00, 9.547412e-01, 2.373743e-01, 8.011171e-01, 8.797787e-01, 1.735502e+00, 1.748424e+00, 1.235810e+00, 9.853092e-01, 1.343621e+00, 1.404118e+00, 1.189135e+00, 2.160753e+00, 1.580543e+00, 1.21300…
4.000000e-01	1.675804e-01, 6.572788e-01, 1.317881e+00, 9.867171e-01, 9.655494e-01, 6.228557e-01, 8.160069e-01, 5.182421e-01, 5.524461e-01, 4.432485e-01, 6.626624e-01, 1.531474e+00, 1.236344e+00, 1.262301e+00, 1.614956e+00, 5.527315e-01, 1.698420e-01, 5.596679e-01, 7.158354e-01, 1.320768e+00, 8.783125e-01, 1.226530e+00, 7.087902e-01, 8.772983e-01, 1.536383e+00, 6.556787e-01, 1.844699e+00, 1.273065e+00, 1.04822…
6.000000e-01	9.293836e-02, 5.662598e-01, 1.202174e+00, 1.010102e+00, 1.039230e+00, 7.534170e-01, 3.991295e-01, 3.979861e-01, 7.385543e-01, 4.964602e-01, 6.813168e-01, 1.205857e+00, 1.298129e+00, 7.512373e-01, 1.316742e+00, 2.940107e-01, 1.205296e-01, 4.008588e-01, 4.020931e-01, 1.291685e+00, 7.171911e-01, 9.647025e-01, 5.371314e-01, 6.429633e-01, 1.642320e+00, 4.844302e-01, 1.375185e+00, 1.125911e+00, 6.97360…
8.000000e-01	6.459298e-02, 4.479440e-01, 8.794822e-01, 1.027963e+00, 1.506796e+00, 1.172547e+00, 4.687465e-01, 5.927335e-01, 9.243120e-01, 6.739915e-01, 7.032436e-01, 1.142829e+00, 1.170207e+00, 4.891486e-01, 9.181434e-01, 2.678494e-01, 9.317207e-02, 2.162563e-01, 3.392085e-01, 1.135279e+00, 8.057810e-01, 1.266510e+00, 4.675330e-01, 4.916724e-01, 1.517010e+00, 2.588557e-01, 1.064030e+00, 1.105119e+00, 4.45641…
1.000000e+00	2.946455e-02, 4.704004e-01, 1.034971e+00, 1.180507e+00, 1.542192e+00, 8.706972e-01, 4.635200e-01, 6.462579e-01, 7.923739e-01, 5.396422e-01, 7.368452e-01, 8.000891e-01, 8.451733e-01, 3.546643e-01, 8.934091e-01, 2.489914e-01, 8.434806e-02, 1.487621e-01, 3.362517e-01, 1.232136e+00, 5.098833e-01, 9.519787e-01, 4.990668e-01, 3.913848e-01, 1.470506e+00, 1.367709e-01, 5.852931e-01, 1.130004e+00, 3.51902…
1.200000e+00	1.927190e-02, 4.955565e-01, 1.176801e+00, 9.770595e-01, 1.724086e+00, 1.009241e+00, 5.364443e-01, 7.319006e-01, 9.273987e-01, 8.391675e-01, 7.799082e-01, 7.258392e-01, 6.723385e-01, 2.608504e-01, 6.215576e-01, 2.868846e-01, 5.037589e-02, 1.473431e-01, 5.404957e-01, 1.113012e+00, 5.876873e-01, 8.075642e-01, 5.608937e-01, 2.125772e-01, 1.803606e+00, 7.832808e-02, 3.669892e-01, 1.428056e+00, 2.22041…
1.400000e+00	1.008937e-02, 4.797610e-01, 9.212230e-01, 1.161459e+00, 1.360770e+00, 5.858556e-01, 4.540833e-01, 5.931855e-01, 1.021603e+00, 7.656153e-01, 8.133556e-01, 7.279835e-01, 4.617951e-01, 1.971118e-01, 4.120253e-01, 4.212453e-01, 4.693544e-02, 1.860087e-01, 7.304336e-01, 1.147044e+00, 7.108080e-01, 9.048941e-01, 7.272717e-01, 1.617532e-01, 1.903695e+00, 4.845615e-02, 2.324326e-01, 1.042096e+00, 1.87484…
1.600000e+00	5.950252e-03, 4.292465e-01, 1.059807e+00, 1.072167e+00, 1.558538e+00, 5.341000e-01, 6.672420e-01, 4.169160e-01, 6.492998e-01, 9.024245e-01, 8.002830e-01, 5.428218e-01, 3.656075e-01, 2.132398e-01, 4.234784e-01, 5.228705e-01, 3.679617e-02, 2.758705e-01, 7.423145e-01, 1.053152e+00, 5.868857e-01, 6.750965e-01, 8.045296e-01, 1.464872e-01, 1.682484e+00, 2.965717e-02, 1.250992e-01, 1.126926e+00, 1.18906…
1.800000e+00	4.292301e-03, 3.581250e-01, 1.094646e+00, 1.405215e+00, 1.541384e+00, 4.919789e-01, 6.362713e-01, 3.282889e-01, 9.509440e-01, 8.101200e-01, 8.268997e-01, 6.460527e-01, 2.881456e-01, 4.521121e-01, 3.185326e-01, 5.407473e-01, 3.000981e-02, 3.755213e-01, 9.210705e-01, 1.081796e+00, 5.779564e-01, 7.955528e-01, 6.620308e-01, 8.247538e-02, 1.794571e+00, 1.607477e-02, 8.086904e-02, 1.220315e+00, 6.97213…
2.000000e+00	5.458149e-03, 4.014142e-01, 9.598838e-01, 1.163657e+00, 1.607981e+00, 3.168520e-01, 6.741173e-01, 2.460769e-01, 8.966019e-01, 7.381829e-01, 8.716746e-01, 5.225037e-01, 1.606049e-01, 7.437060e-01, 2.112425e-01, 5.651941e-01, 2.402412e-02, 5.262332e-01, 8.553880e-01, 1.061273e+00, 5.188754e-01, 7.373356e-01, 7.048451e-01, 6.979751e-02, 1.398268e+00, 1.120133e-02, 6.189900e-02, 1.341009e+00, 5.43916…
0.000000e+00	5.435494e-01, 2.236804e+00, 1.439742e+00, 2.371545e+00, 5.431484e-01, 2.515213e+00, 3.828630e-01, 2.043560e+00, 1.281883e-01, 1.161395e+00, 9.707293e-01, 2.566219e+00, 6.502277e-01, 2.234147e-01, 5.896540e-01, 2.660195e-01, 1.440819e+00, 2.379671e-01, 5.923058e-01, 2.389471e-01, 2.182584e-01, 2.010819e+00, 1.728804e+00, 1.388614e+00, 4.093803e-01, 1.336276e+00, 1.328218e+00, 1.012782e-01, 2.33816…
2.000000e-01	2.688829e-01, 1.192507e+00, 1.015357e+00, 1.419817e+00, 8.557138e-01, 2.222334e+00, 5.540997e-01, 1.897502e+00, 1.549782e-01, 9.806607e-01, 9.252263e-01, 1.685071e+00, 6.354879e-01, 1.761863e-01, 5.243436e-01, 4.674931e-01, 1.177679e+00, 1.531424e-01, 6.767999e-01, 4.013141e-01, 3.668638e-01, 1.726120e+00, 1.313867e+00, 1.455843e+00, 6.798818e-01, 1.066106e+00, 7.145076e-01, 3.895250e-01, 2.51380…
4.000000e-01	1.751928e-01, 9.393563e-01, 1.114282e+00, 9.355009e-01, 1.266771e+00, 1.318257e+00, 5.726828e-01, 1.792816e+00, 1.688068e-01, 1.066030e+00, 8.117789e-01, 1.352857e+00, 4.922173e-01, 1.219891e-01, 4.593603e-01, 4.833069e-01, 1.415412e+00, 9.160654e-02, 7.199721e-01, 5.796725e-01, 4.056899e-01, 1.391074e+00, 1.092056e+00, 1.050990e+00, 9.641603e-01, 1.102457e+00, 6.274314e-01, 6.628920e-01, 2.06106…
6.000000e-01	9.582897e-02, 7.809278e-01, 8.919581e-01, 6.679087e-01, 1.114088e+00, 1.271999e+00, 5.843183e-01, 1.530744e+00, 2.534915e-01, 9.477669e-01, 8.360505e-01, 1.385219e+00, 5.310371e-01, 8.380900e-02, 2.532034e-01, 5.394856e-01, 9.488803e-01, 3.054052e-01, 7.058283e-01, 6.260701e-01, 4.427802e-01, 8.739974e-01, 8.174573e-01, 1.036120e+00, 9.944669e-01, 9.396757e-01, 3.806004e-01, 7.406488e-01, 1.87280…
8.000000e-01	5.623487e-02, 6.953749e-01, 1.044007e+00, 3.336502e-01, 1.500224e+00, 7.518816e-01, 5.220998e-01, 1.270776e+00, 4.015606e-01, 8.679094e-01, 8.602498e-01, 1.192215e+00, 3.044537e-01, 9.931947e-02, 2.430994e-01, 5.354159e-01, 7.545303e-01, 3.815366e-01, 1.014416e+00, 8.664111e-01, 5.578217e-01, 8.003713e-01, 1.040340e+00, 6.918329e-01, 1.254275e+00, 8.152447e-01, 2.198271e-01, 1.090495e+00, 1.27824…
1.000000e+00	3.320568e-02, 5.622737e-01, 1.059500e+00, 4.973844e-01, 1.240485e+00, 8.045319e-01, 6.230773e-01, 9.160488e-01, 5.532932e-01, 8.308312e-01, 7.087935e-01, 1.017878e+00, 2.138559e-01, 2.635211e-01, 2.074492e-01, 5.981548e-01, 6.127669e-01, 4.986040e-01, 8.527829e-01, 7.829171e-01, 6.206679e-01, 7.679021e-01, 8.630817e-01, 5.374930e-01, 1.404006e+00, 4.652276e-01, 1.854119e-01, 8.939207e-01, 9.85655…
1.200000e+00	2.306198e-02, 4.485744e-01, 9.927008e-01, 7.570630e-01, 1.371121e+00, 5.539273e-01, 5.885574e-01, 6.573156e-01, 7.696196e-01, 8.093984e-01, 7.062474e-01, 8.381138e-01, 1.451608e-01, 4.801784e-01, 1.544075e-01, 6.441140e-01, 4.103013e-01, 5.370018e-01, 8.687825e-01, 9.845789e-01, 5.292196e-01, 6.325328e-01, 7.804931e-01, 3.821836e-01, 1.501895e+00, 2.693921e-01, 8.311940e-02, 1.269891e+00, 6.98548…
1.400000e+00	2.652482e-02, 4.261922e-01, 1.091892e+00, 8.897455e-01, 1.453283e+00, 3.424633e-01, 7.118599e-01, 3.772477e-01, 7.082941e-01, 8.439680e-01, 6.148361e-01, 8.174957e-01, 1.085800e-01, 6.647386e-01, 1.518684e-01, 6.172586e-01, 3.471135e-01, 6.117906e-01, 8.038321e-01, 8.780096e-01, 7.036015e-01, 5.776613e-01, 7.996357e-01, 2.813667e-01, 1.689636e+00, 1.805338e-01, 5.062121e-02, 1.083772e+00, 4.72671…
1.600000e+00	2.576775e-02, 4.070964e-01, 1.108844e+00, 1.019959e+00, 1.690980e+00, 3.106135e-01, 6.435509e-01, 2.839967e-01, 8.554719e-01, 8.197397e-01, 6.967994e-01, 6.340102e-01, 8.791199e-02, 6.898817e-01, 1.376540e-01, 7.122017e-01, 2.192211e-01, 6.460881e-01, 8.325243e-01, 1.062889e+00, 5.336068e-01, 5.080392e-01, 7.259451e-01, 1.889269e-01, 1.500518e+00, 8.737897e-02, 3.913625e-02, 1.051862e+00, 3.22198…
1.800000e+00	2.744083e-02, 4.121178e-01, 1.195989e+00, 1.019780e+00, 1.202438e+00, 2.498616e-01, 6.755949e-01, 2.290117e-01, 9.993549e-01, 6.907568e-01, 5.791773e-01, 6.241089e-01, 5.995392e-02, 8.450175e-01, 1.142779e-01, 5.359286e-01, 1.648132e-01, 6.317613e-01, 9.521779e-01, 1.103742e+00, 6.890232e-01, 4.900947e-01, 7.219881e-01, 1.459511e-01, 1.554096e+00, 5.027153e-02, 2.444374e-02, 1.153506e+00, 2.28910…
2.000000e+00	2.897121e-02, 4.578908e-01, 1.320128e+00, 1.001867e+00, 1.179432e+00, 2.166081e-01, 6.804346e-01, 1.461891e-01, 9.099205e-01, 8.240368e-01, 6.356209e-01, 5.645296e-01, 3.473313e-02, 1.021349e+00, 1.309419e-01, 5.641272e-01, 1.078233e-01, 6.732983e-01, 9.110435e-01, 8.775015e-01, 6.204710e-01, 5.776831e-01, 7.209057e-01, 1.300079e-01, 1.704459e+00, 3.548692e-02, 1.670975e-02, 1.298741e+00, 1.49336…
0.000000e+00	6.997040e-01, 1.969627e+00, 1.824014e+00, 2.474830e+00, 7.729679e-01, 8.849105e-01, 3.355583e-01, 1.998801e+00, 2.298795e+00, 2.500853e-01, 2.140231e+00, 4.076700e-01, 3.141342e+00, 1.056855e+00, 2.255747e+00, 3.906827e-01, 2.851341e-02, 2.435869e+00, 2.645635e+00, 1.794233e+00, 2.139213e+00, 6.162802e-01, 2.311729e+00, 1.443570e+00, 4.222944e-01, 2.776828e+00, 1.373762e-02, 5.136049e-01, 5.30657…
2.000000e-01	7.271537e-01, 1.473545e+00, 1.772711e+00, 1.955242e+00, 4.900168e-01, 1.137639e+00, 5.514021e-01, 2.065552e+00, 1.524893e+00, 4.749002e-01, 1.796824e+00, 2.519206e-01, 2.568605e+00, 1.313050e+00, 2.562633e+00, 3.695420e-01, 5.436567e-01, 1.566152e+00, 1.174689e+00, 1.712283e+00, 1.954854e+00, 7.557162e-01, 1.274903e+00, 1.061585e+00, 3.833670e-01, 1.455954e+00, 9.324884e-03, 4.843602e-01, 5.90829…
4.000000e-01	5.663029e-01, 1.050076e+00, 8.954082e-01, 1.531069e+00, 5.701634e-01, 1.401855e+00, 5.773800e-01, 1.335956e+00, 1.090934e+00, 5.300862e-01, 1.435890e+00, 2.645595e-01, 1.769959e+00, 1.006830e+00, 2.075951e+00, 5.548669e-01, 7.924520e-01, 9.466824e-01, 1.132575e+00, 1.370751e+00, 1.036419e+00, 9.713099e-01, 9.789638e-01, 9.822261e-01, 3.245616e-01, 1.051799e+00, 6.385688e-03, 4.060901e-01, 5.76542…
6.000000e-01	3.787261e-01, 6.496580e-01, 6.155653e-01, 1.420385e+00, 7.174681e-01, 1.814515e+00, 6.447460e-01, 1.391227e+00, 9.723611e-01, 6.941083e-01, 1.165408e+00, 3.491477e-01, 1.132292e+00, 8.502499e-01, 1.847278e+00, 5.520269e-01, 9.102941e-01, 4.911775e-01, 6.354169e-01, 1.518423e+00, 8.127359e-01, 9.724734e-01, 7.930079e-01, 6.380643e-01, 5.345322e-01, 7.419295e-01, 3.813089e-03, 4.864364e-01, 4.12813…
8.000000e-01	2.266872e-01, 5.208571e-01, 6.067179e-01, 1.213094e+00, 1.152008e+00, 1.303745e+00, 5.547388e-01, 1.297098e+00, 1.041218e+00, 6.732416e-01, 9.292547e-01, 4.020039e-01, 7.320309e-01, 8.352062e-01, 1.335166e+00, 5.711913e-01, 1.106429e+00, 3.283695e-01, 5.978956e-01, 1.070041e+00, 7.442027e-01, 8.054084e-01, 4.796227e-01, 4.568906e-01, 8.491878e-01, 7.214640e-01, 2.697206e-03, 5.471605e-01, 3.30027…
1.000000e+00	1.408299e-01, 3.900541e-01, 5.656207e-01, 1.209275e+00, 1.174754e+00, 9.842329e-01, 5.245138e-01, 1.150134e+00, 9.176654e-01, 8.126355e-01, 8.767443e-01, 4.018092e-01, 6.468032e-01, 1.020193e+00, 1.015950e+00, 5.975476e-01, 7.744844e-01, 1.850404e-01, 7.561351e-01, 1.063891e+00, 5.366484e-01, 1.039375e+00, 5.703309e-01, 3.198838e-01, 1.230775e+00, 6.140335e-01, 1.616279e-03, 5.497942e-01, 2.42266…
1.200000e+00	6.815683e-02, 4.582428e-01, 5.975095e-01, 1.237919e+00, 1.324584e+00, 7.935471e-01, 6.608008e-01, 1.178451e+00, 8.435194e-01, 8.142571e-01, 7.160435e-01, 4.016519e-01, 3.861431e-01, 9.375781e-01, 9.386492e-01, 5.807280e-01, 8.661204e-01, 1.638269e-01, 7.600323e-01, 1.102076e+00, 5.808195e-01, 9.218766e-01, 5.936690e-01, 2.576085e-01, 1.081313e+00, 5.643873e-01, 8.042433e-04, 6.033072e-01, 2.00960…
1.400000e+00	4.486489e-02, 5.126084e-01, 8.212961e-01, 1.356514e+00, 1.564009e+00, 6.654482e-01, 6.574093e-01, 6.772227e-01, 8.993285e-01, 7.172753e-01, 7.886135e-01, 4.739525e-01, 2.563813e-01, 7.152815e-01, 5.566975e-01, 6.148081e-01, 6.288053e-01, 2.234191e-01, 8.480479e-01, 1.169919e+00, 5.996473e-01, 7.736809e-01, 6.108876e-01, 1.785420e-01, 1.407831e+00, 3.288305e-01, 6.616128e-04, 7.077773e-01, 1.25595…
1.600000e+00	2.091891e-02, 4.171714e-01, 8.794411e-01, 1.030118e+00, 1.618561e+00, 5.560040e-01, 7.354777e-01, 4.403027e-01, 8.780229e-01, 8.238372e-01, 9.173399e-01, 4.476818e-01, 2.289192e-01, 7.983303e-01, 4.961145e-01, 7.180537e-01, 4.291271e-01, 3.058623e-01, 8.681161e-01, 1.068309e+00, 6.020807e-01, 7.480311e-01, 8.125780e-01, 1.526567e-01, 1.788904e+00, 1.989364e-01, 4.178277e-04, 7.614360e-01, 1.02307…
1.800000e+00	1.589960e-02, 3.790555e-01, 8.816445e-01, 9.457414e-01, 1.393387e+00, 3.631942e-01, 5.418478e-01, 2.923981e-01, 1.071003e+00, 7.270183e-01, 7.398849e-01, 4.530503e-01, 1.417193e-01, 8.834779e-01, 3.956301e-01, 6.044540e-01, 2.647625e-01, 3.673532e-01, 8.572584e-01, 9.857124e-01, 6.006223e-01, 8.008209e-01, 6.848733e-01, 9.906115e-02, 1.624020e+00, 1.397840e-01, 2.539768e-04, 8.004275e-01, 7.05025…
2.000000e+00	1.195641e-02, 3.795751e-01, 8.932174e-01, 1.200513e+00, 1.880177e+00, 2.795370e-01, 6.248886e-01, 2.527819e-01, 1.019670e+00, 6.683161e-01, 7.164601e-01, 4.535344e-01, 1.101238e-01, 8.175556e-01, 3.052339e-01, 5.660066e-01, 2.315594e-01, 5.188486e-01, 9.020455e-01, 9.769763e-01, 5.656514e-01, 6.927071e-01, 7.812012e-01, 5.652723e-02, 1.422589e+00, 6.536543e-02, 1.745024e-04, 8.610913e-01, 5.11644…
0.000000e+00	2.485657e+00, 7.859501e-01, 1.414342e+00, 1.320278e+00, 1.533378e+00, 3.014011e+00, 1.792020e+00, 1.603308e-01, 5.986162e-01, 1.844321e+00, 2.554813e+00, 2.085051e+00, 4.650507e-01, 2.592169e+00, 2.222610e+00, 2.310258e+00, 1.247428e+00, 1.173226e+00, 1.513161e+00, 2.901025e+00, 1.124860e+00, 1.717267e+00, 8.872203e-01, 1.293824e+00, 3.278668e+00, 1.075373e+00, 7.590688e-01, 2.148139e+00, 2.70846…
2.000000e-01	1.664173e+00, 4.795375e-01, 1.177851e+00, 6.731102e-01, 1.149927e+00, 1.816270e+00, 9.944234e-01, 4.851891e-01, 6.696929e-01, 1.008565e+00, 1.845191e+00, 1.602037e+00, 5.965922e-01, 1.322393e+00, 1.848493e+00, 1.488419e+00, 9.842465e-01, 1.045820e+00, 1.292606e+00, 1.972245e+00, 8.847161e-01, 1.998824e+00, 4.901331e-01, 9.607268e-01, 2.541598e+00, 1.169074e+00, 9.292063e-01, 1.699177e+00, 1.86793…
4.000000e-01	9.440176e-01, 4.149288e-01, 1.190529e+00, 5.300797e-01, 1.250667e+00, 1.378355e+00, 6.017605e-01, 8.701244e-01, 6.552331e-01, 9.417230e-01, 1.358234e+00, 1.127751e+00, 6.649127e-01, 1.047319e+00, 1.630153e+00, 8.586153e-01, 5.230202e-01, 8.697185e-01, 1.218249e+00, 1.618647e+00, 6.258186e-01, 1.859825e+00, 4.194696e-01, 8.838888e-01, 2.320108e+00, 6.409582e-01, 1.159041e+00, 1.277147e+00, 1.60007…
6.000000e-01	5.385169e-01, 4.034144e-01, 1.101483e+00, 3.578548e-01, 1.416531e+00, 1.420556e+00, 5.159986e-01, 9.537138e-01, 6.408916e-01, 9.772592e-01, 1.044985e+00, 1.186227e+00, 6.840860e-01, 6.874058e-01, 1.343853e+00, 5.090469e-01, 4.199097e-01, 7.548554e-01, 1.005727e+00, 1.583663e+00, 6.483678e-01, 1.522194e+00, 3.673858e-01, 5.209921e-01, 1.709002e+00, 4.039527e-01, 8.071242e-01, 1.458056e+00, 1.12353…
8.000000e-01	3.676341e-01, 4.187484e-01, 1.194391e+00, 5.492353e-01, 1.475195e+00, 9.709348e-01, 5.226520e-01, 9.526677e-01, 8.365017e-01, 7.842864e-01, 6.870314e-01, 1.115011e+00, 5.743235e-01, 5.459039e-01, 1.193681e+00, 5.003420e-01, 3.151921e-01, 8.464460e-01, 1.015923e+00, 1.307033e+00, 6.768747e-01, 1.511588e+00, 4.640273e-01, 4.001811e-01, 2.124070e+00, 2.386797e-01, 5.730659e-01, 1.045122e+00, 7.84938…
1.000000e+00	2.161436e-01, 4.482251e-01, 1.308722e+00, 7.604448e-01, 1.457764e+00, 6.815475e-01, 6.194937e-01, 7.039393e-01, 8.337674e-01, 6.690616e-01, 7.305402e-01, 8.231871e-01, 4.387787e-01, 5.567132e-01, 8.424104e-01, 4.378408e-01, 2.229698e-01, 6.975707e-01, 1.060356e+00, 8.580439e-01, 5.086331e-01, 1.215675e+00, 6.108865e-01, 3.313870e-01, 1.821474e+00, 1.517461e-01, 3.611448e-01, 1.301238e+00, 5.09130…
1.200000e+00	1.495484e-01, 3.758806e-01, 1.180815e+00, 7.827998e-01, 1.336451e+00, 5.548960e-01, 5.868979e-01, 5.000040e-01, 9.716776e-01, 8.880003e-01, 5.421843e-01, 7.619967e-01, 2.884204e-01, 7.803308e-01, 7.271235e-01, 4.364671e-01, 1.332871e-01, 6.215417e-01, 8.520526e-01, 1.094516e+00, 6.183278e-01, 1.319720e+00, 5.578723e-01, 1.813025e-01, 1.849179e+00, 8.220584e-02, 1.708502e-01, 1.202926e+00, 3.44512…
1.400000e+00	1.221627e-01, 3.739462e-01, 9.266792e-01, 9.524244e-01, 1.681108e+00, 4.033404e-01, 5.409316e-01, 5.269832e-01, 8.279046e-01, 7.659059e-01, 7.169519e-01, 6.281792e-01, 2.360872e-01, 6.968235e-01, 5.254335e-01, 5.671169e-01, 1.009721e-01, 7.271283e-01, 7.529293e-01, 1.225719e+00, 5.290690e-01, 1.028179e+00, 6.044519e-01, 1.354982e-01, 1.774737e+00, 4.637168e-02, 1.353342e-01, 1.161495e+00, 2.63567…
1.600000e+00	7.190004e-02, 4.301463e-01, 1.234512e+00, 9.635877e-01, 1.780234e+00, 3.202056e-01, 7.082924e-01, 2.775628e-01, 8.680349e-01, 9.065919e-01, 6.456952e-01, 5.621566e-01, 1.721933e-01, 1.012866e+00, 5.214625e-01, 5.735716e-01, 7.424879e-02, 5.896137e-01, 9.570982e-01, 1.044884e+00, 6.791239e-01, 8.300234e-01, 6.598365e-01, 9.971781e-02, 1.668531e+00, 3.092912e-02, 9.336029e-02, 1.124803e+00, 1.73868…
1.800000e+00	4.933910e-02, 3.765385e-01, 1.078736e+00, 9.462228e-01, 1.483113e+00, 1.878649e-01, 5.418491e-01, 1.933672e-01, 6.844437e-01, 6.847785e-01, 7.554756e-01, 5.493403e-01, 1.319856e-01, 7.845793e-01, 4.167234e-01, 5.244223e-01, 5.846488e-02, 6.115798e-01, 9.507703e-01, 1.077268e+00, 6.165769e-01, 8.204653e-01, 6.858167e-01, 8.983355e-02, 1.983349e+00, 1.439996e-02, 6.363780e-02, 1.288832e+00, 1.44188…
2.000000e+00	4.096318e-02, 3.728381e-01, 1.093636e+00, 1.073199e+00, 1.476892e+00, 2.031794e-01, 5.536535e-01, 1.516320e-01, 8.322797e-01, 8.884275e-01, 6.517902e-01, 5.234984e-01, 6.689827e-02, 1.082540e+00, 3.289611e-01, 5.329382e-01, 4.118698e-02, 5.663242e-01, 7.554068e-01, 9.676468e-01, 6.793945e-01, 7.892020e-01, 7.714584e-01, 5.360684e-02, 1.728467e+00, 1.082047e-02, 4.035785e-02, 8.802642e-01, 8.72741…
0.000000e+00	1.503822e+00, 2.202032e+00, 2.832201e+00, 6.306962e-01, 5.892284e-01, 1.957625e+00, 2.470105e+00, 1.375758e+00, 4.518929e-01, 2.672380e-01, 2.459493e+00, 4.580060e-01, 5.592514e-01, 1.037464e+00, 1.089742e+00, 2.428149e-01, 2.992169e-01, 3.263090e-01, 3.037275e+00, 2.798899e+00, 2.704814e+00, 2.680003e+00, 2.149448e+00, 2.687740e+00, 2.724465e+00, 2.316052e+00, 1.991614e+00, 1.380284e+00, 2.96257…
2.000000e-01	9.214966e-01, 1.070437e+00, 2.102548e+00, 3.061239e-01, 7.720837e-01, 1.677662e+00, 1.644168e+00, 1.182424e+00, 2.750510e-01, 1.761778e-01, 2.004230e+00, 5.049646e-01, 8.722022e-01, 9.174110e-01, 6.467299e-01, 2.676185e-01, 1.772939e-01, 4.747242e-01, 2.030951e+00, 1.895975e+00, 2.029822e+00, 2.365641e+00, 1.581782e+00, 1.694577e+00, 2.039172e+00, 1.467631e+00, 1.223590e+00, 1.188551e+00, 2.79108…
4.000000e-01	5.418566e-01, 5.305176e-01, 1.750849e+00, 2.848736e-01, 1.050483e+00, 1.479622e+00, 1.095400e+00, 1.239627e+00, 3.965204e-01, 1.803706e-01, 1.757489e+00, 6.885231e-01, 8.441777e-01, 1.006725e+00, 6.674671e-01, 3.064806e-01, 1.511116e-01, 5.384612e-01, 1.390407e+00, 1.919924e+00, 1.054978e+00, 1.759087e+00, 1.059961e+00, 1.424838e+00, 2.204603e+00, 7.616063e-01, 8.622350e-01, 8.371865e-01, 1.68935…
6.000000e-01	3.515572e-01, 5.986161e-01, 1.409304e+00, 1.759130e-01, 1.214320e+00, 1.230661e+00, 7.719266e-01, 1.291878e+00, 5.452021e-01, 3.083684e-01, 1.183212e+00, 6.342883e-01, 6.553212e-01, 1.008784e+00, 4.523463e-01, 4.229531e-01, 1.109965e-01, 6.475026e-01, 1.242412e+00, 1.485725e+00, 7.895529e-01, 1.739912e+00, 1.087478e+00, 1.073059e+00, 2.220789e+00, 4.380061e-01, 5.011858e-01, 9.026632e-01, 1.06371…
8.000000e-01	1.780626e-01, 4.523350e-01, 9.742483e-01, 5.049152e-01, 1.497466e+00, 1.044899e+00, 7.100967e-01, 1.153603e+00, 7.394718e-01, 4.850095e-01, 1.149382e+00, 6.311449e-01, 4.065035e-01, 9.839157e-01, 4.222689e-01, 5.575823e-01, 5.593862e-02, 6.248465e-01, 9.546455e-01, 1.316107e+00, 7.591380e-01, 1.512705e+00, 1.056195e+00, 7.143470e-01, 1.720375e+00, 2.297645e-01, 2.548465e-01, 7.197389e-01, 7.51452…
1.000000e+00	1.253169e-01, 3.897132e-01, 1.389932e+00, 8.063272e-01, 1.339785e+00, 6.931504e-01, 7.119223e-01, 8.413831e-01, 8.431337e-01, 6.519110e-01, 8.294882e-01, 6.450960e-01, 3.113467e-01, 1.057646e+00, 3.866547e-01, 5.225029e-01, 4.474553e-02, 6.304707e-01, 1.190131e+00, 1.228180e+00, 7.224554e-01, 1.391874e+00, 7.856694e-01, 4.930099e-01, 1.702546e+00, 1.609492e-01, 1.811263e-01, 7.786109e-01, 5.85689…
1.200000e+00	8.620298e-02, 3.366440e-01, 1.116245e+00, 1.077265e+00, 1.437626e+00, 5.104822e-01, 7.076603e-01, 6.255891e-01, 8.796239e-01, 5.048425e-01, 1.057118e+00, 5.609270e-01, 2.596599e-01, 1.084423e+00, 2.980079e-01, 5.398737e-01, 2.848139e-02, 6.454131e-01, 1.122015e+00, 9.654361e-01, 6.114649e-01, 1.330198e+00, 7.805058e-01, 3.167070e-01, 2.044977e+00, 7.855152e-02, 1.150085e-01, 5.947940e-01, 4.62312…
1.400000e+00	5.911826e-02, 4.147534e-01, 1.264241e+00, 1.008622e+00, 1.490667e+00, 3.738060e-01, 6.126394e-01, 4.504029e-01, 8.317677e-01, 6.703539e-01, 9.193721e-01, 5.157747e-01, 1.346131e-01, 9.798771e-01, 2.340644e-01, 5.278797e-01, 2.274231e-02, 6.296081e-01, 1.041600e+00, 1.190793e+00, 6.928751e-01, 1.052794e+00, 5.636589e-01, 2.247118e-01, 2.086765e+00, 4.451037e-02, 8.309577e-02, 8.754123e-01, 2.88324…
1.600000e+00	5.133386e-02, 4.058452e-01, 1.082973e+00, 9.366764e-01, 1.468925e+00, 3.050292e-01, 6.473326e-01, 3.556862e-01, 7.692928e-01, 6.877341e-01, 9.224164e-01, 5.341597e-01, 1.242784e-01, 9.660621e-01, 2.326147e-01, 6.488826e-01, 2.001335e-02, 6.747293e-01, 9.731556e-01, 1.166290e+00, 5.924933e-01, 1.001793e+00, 7.593407e-01, 1.882267e-01, 1.718823e+00, 2.920028e-02, 4.366317e-02, 6.695656e-01, 2.29828…
1.800000e+00	4.339506e-02, 3.543163e-01, 1.092456e+00, 1.169502e+00, 1.454289e+00, 2.239635e-01, 5.649184e-01, 1.851165e-01, 8.764025e-01, 6.558855e-01, 1.005964e+00, 5.396122e-01, 8.757084e-02, 9.431742e-01, 1.622546e-01, 5.436636e-01, 1.535232e-02, 6.404971e-01, 8.064007e-01, 1.076416e+00, 7.418651e-01, 7.969373e-01, 8.419300e-01, 1.228941e-01, 1.758925e+00, 1.976980e-02, 2.812593e-02, 6.515916e-01, 1.44069…
2.000000e+00	3.946855e-02, 3.709458e-01, 1.067650e+00, 8.828373e-01, 1.753636e+00, 2.063759e-01, 5.341821e-01, 1.413814e-01, 6.987410e-01, 7.564904e-01, 6.724151e-01, 5.002392e-01, 6.235686e-02, 9.666498e-01, 1.606636e-01, 6.826524e-01, 1.722964e-02, 6.775167e-01, 9.620981e-01, 9.789529e-01, 6.104784e-01, 8.800555e-01, 8.477171e-01, 9.716816e-02, 1.772860e+00, 1.248976e-02, 1.709029e-02, 7.235446e-01, 8.59381…
0.000000e+00	2.434263e-01, 6.594097e-01, 1.083266e+00, 2.247022e-01, 8.517455e-01, 1.488486e+00, 2.819499e+00, 1.284255e+00, 4.413633e-01, 1.848866e+00, 9.515922e-01, 3.100982e+00, 1.254020e-02, 2.162761e+00, 3.110103e+00, 2.294763e+00, 2.583515e+00, 8.260083e-01, 3.787561e-02, 1.371615e-01, 2.881599e+00, 2.338956e-01, 3.428927e+00, 6.105436e-01, 2.174390e+00, 2.732201e+00, 1.694447e+00, 2.216829e+00, 2.71233…
2.000000e-01	1.795725e-01, 4.211844e-01, 7.131920e-01, 3.626364e-01, 9.797480e-01, 9.793100e-01, 2.047092e+00, 1.153080e+00, 2.148976e-01, 1.347279e+00, 6.254082e-01, 2.141363e+00, 3.820314e-01, 1.513202e+00, 2.028913e+00, 1.478725e+00, 1.803293e+00, 5.382922e-01, 4.044424e-01, 3.570818e-01, 1.831003e+00, 1.706588e-01, 1.868991e+00, 5.161986e-01, 2.209000e+00, 1.786365e+00, 1.352827e+00, 2.436085e+00, 6.71761…
4.000000e-01	9.066518e-02, 2.658159e-01, 7.291781e-01, 6.546414e-01, 9.641210e-01, 8.367526e-01, 1.251990e+00, 1.217391e+00, 1.673791e-01, 6.697195e-01, 5.005401e-01, 1.564998e+00, 6.146591e-01, 9.166622e-01, 1.801593e+00, 1.079486e+00, 1.105392e+00, 5.574467e-01, 5.653883e-01, 5.496717e-01, 1.174780e+00, 1.721295e-01, 1.406524e+00, 3.956770e-01, 2.149360e+00, 1.437326e+00, 1.050172e+00, 2.071229e+00, 8.29284…
6.000000e-01	4.361455e-02, 2.106785e-01, 9.812666e-01, 7.710194e-01, 1.227265e+00, 5.549986e-01, 8.792516e-01, 9.066674e-01, 1.155568e-01, 5.314301e-01, 3.847199e-01, 1.578438e+00, 5.053165e-01, 6.765949e-01, 1.315887e+00, 1.031942e+00, 7.426105e-01, 4.413096e-01, 7.858026e-01, 6.676548e-01, 8.778955e-01, 1.824393e-01, 1.196250e+00, 3.022403e-01, 2.288934e+00, 1.122688e+00, 6.188688e-01, 1.825890e+00, 9.61989…
8.000000e-01	3.633615e-02, 2.087893e-01, 9.380468e-01, 1.010070e+00, 1.428323e+00, 5.607846e-01, 7.812681e-01, 6.185035e-01, 3.274077e-01, 5.904089e-01, 2.702967e-01, 1.062922e+00, 4.686415e-01, 4.923986e-01, 8.688475e-01, 8.879921e-01, 4.796005e-01, 4.986333e-01, 6.958296e-01, 7.891468e-01, 8.185821e-01, 1.781064e-01, 1.109394e+00, 2.478198e-01, 1.772796e+00, 6.852702e-01, 4.109470e-01, 1.629224e+00, 6.77743…
1.000000e+00	2.519083e-02, 2.669975e-01, 9.167098e-01, 1.113578e+00, 1.380675e+00, 3.828414e-01, 6.961786e-01, 3.947824e-01, 5.202261e-01, 5.998979e-01, 2.659533e-01, 1.292106e+00, 2.747963e-01, 6.036641e-01, 7.650701e-01, 7.180116e-01, 3.804537e-01, 5.324616e-01, 6.730546e-01, 8.145248e-01, 6.581414e-01, 1.925318e-01, 9.568508e-01, 1.399242e-01, 2.066459e+00, 4.649270e-01, 2.534796e-01, 1.626548e+00, 5.74295…
1.200000e+00	2.054103e-02, 2.807240e-01, 1.056224e+00, 1.061676e+00, 1.466530e+00, 2.714195e-01, 6.092518e-01, 2.870228e-01, 7.542417e-01, 5.801018e-01, 3.004812e-01, 9.760796e-01, 2.342216e-01, 7.670210e-01, 6.292897e-01, 8.266987e-01, 2.172832e-01, 6.132614e-01, 9.133561e-01, 7.351957e-01, 5.429937e-01, 2.393849e-01, 9.304817e-01, 1.201374e-01, 1.550281e+00, 2.389358e-01, 1.548346e-01, 1.356387e+00, 3.75487…
1.400000e+00	1.702849e-02, 2.957484e-01, 1.107938e+00, 1.050578e+00, 1.497048e+00, 2.503588e-01, 5.153397e-01, 2.008351e-01, 7.407051e-01, 7.743168e-01, 4.375473e-01, 8.207575e-01, 1.312102e-01, 7.818009e-01, 5.272762e-01, 5.339577e-01, 1.990505e-01, 5.893742e-01, 8.875700e-01, 7.459824e-01, 6.374902e-01, 2.977611e-01, 8.592316e-01, 1.050729e-01, 1.864865e+00, 1.773950e-01, 9.822418e-02, 1.376147e+00, 3.12067…
1.600000e+00	1.322246e-02, 3.519831e-01, 1.017600e+00, 1.124753e+00, 1.651470e+00, 1.995633e-01, 6.635000e-01, 1.318406e-01, 1.048499e+00, 6.942398e-01, 5.387094e-01, 7.167094e-01, 1.266712e-01, 1.023593e+00, 4.291098e-01, 7.270850e-01, 1.265109e-01, 5.673120e-01, 9.541508e-01, 1.033064e+00, 6.206603e-01, 3.437321e-01, 9.808728e-01, 6.301433e-02, 1.856116e+00, 8.159522e-02, 5.664340e-02, 1.434628e+00, 1.89624…
1.800000e+00	1.948731e-02, 4.544862e-01, 9.664064e-01, 1.031106e+00, 1.550958e+00, 1.231630e-01, 5.869897e-01, 7.632384e-02, 8.148089e-01, 6.420036e-01, 5.816793e-01, 5.530787e-01, 7.637564e-02, 9.098479e-01, 3.149697e-01, 6.152061e-01, 8.731751e-02, 5.247211e-01, 1.026873e+00, 8.358173e-01, 7.148164e-01, 3.981810e-01, 9.478886e-01, 4.185368e-02, 1.855454e+00, 5.525206e-02, 4.130888e-02, 1.311536e+00, 1.35931…
2.000000e+00	1.593020e-02, 4.299011e-01, 9.539653e-01, 9.559339e-01, 1.467815e+00, 1.155678e-01, 6.783984e-01, 5.573867e-02, 8.802490e-01, 6.512231e-01, 6.642717e-01, 5.827483e-01, 5.253358e-02, 7.372114e-01, 2.831737e-01, 8.326318e-01, 6.267933e-02, 6.867706e-01, 8.518644e-01, 1.095040e+00, 6.446262e-01, 3.723094e-01, 8.847435e-01, 3.733134e-02, 1.862806e+00, 3.716839e-02, 2.686603e-02, 1.010399e+00, 1.07152…
0.000000e+00	1.867512e-01, 6.061439e-01, 1.271984e+00, 1.016350e+00, 2.725643e+00, 1.350733e+00, 2.379126e+00, 2.540417e+00, 3.076726e+00, 1.308208e+00, 2.321000e+00, 2.850019e+00, 2.361450e+00, 1.053090e+00, 2.419103e+00, 2.058859e+00, 1.397608e+00, 8.547371e-01, 5.664910e-01, 1.233263e+00, 3.122131e-01, 2.655595e+00, 2.385085e+00, 1.541459e-01, 2.930099e-01, 1.845932e+00, 3.747589e-01, 1.311749e+00, 2.74999…
2.000000e-01	3.376298e-01, 4.191542e-01, 1.403120e+00, 5.739188e-01, 2.472521e+00, 1.468736e+00, 1.269287e+00, 2.378660e+00, 1.790533e+00, 8.435819e-01, 2.031757e+00, 1.804602e+00, 1.857437e+00, 6.132941e-01, 2.289921e+00, 1.392661e+00, 1.372594e+00, 9.770388e-01, 2.683713e-01, 1.189546e+00, 4.399853e-01, 2.056376e+00, 1.934945e+00, 1.333756e-01, 4.083292e-01, 1.329717e+00, 2.662233e-01, 1.145028e+00, 1.98084…
4.000000e-01	3.169563e-01, 3.777729e-01, 1.269083e+00, 4.008782e-01, 1.862432e+00, 1.499225e+00, 8.393938e-01, 1.714411e+00, 1.184017e+00, 6.986350e-01, 1.431329e+00, 1.658308e+00, 1.197434e+00, 5.003470e-01, 1.899010e+00, 9.421062e-01, 1.494262e+00, 7.212638e-01, 1.918527e-01, 1.048103e+00, 5.369778e-01, 1.793750e+00, 1.457970e+00, 7.873399e-02, 4.745970e-01, 1.267714e+00, 2.073853e-01, 1.163208e+00, 1.76399…
6.000000e-01	2.142524e-01, 3.538127e-01, 1.274763e+00, 2.016694e-01, 1.984395e+00, 1.554655e+00, 7.195703e-01, 1.614601e+00, 7.725622e-01, 6.695315e-01, 1.137580e+00, 1.171854e+00, 8.140023e-01, 3.641190e-01, 1.319646e+00, 5.704845e-01, 1.430106e+00, 6.526975e-01, 2.511797e-01, 9.518807e-01, 4.632389e-01, 1.498901e+00, 8.729966e-01, 6.803264e-02, 7.331716e-01, 1.074720e+00, 1.412274e-01, 1.124826e+00, 1.73666…
8.000000e-01	1.544721e-01, 3.500551e-01, 1.192138e+00, 2.560336e-01, 1.637805e+00, 1.251020e+00, 5.645257e-01, 1.556859e+00, 5.135223e-01, 6.033917e-01, 7.951533e-01, 9.361753e-01, 5.598761e-01, 4.520716e-01, 1.206840e+00, 4.494659e-01, 1.383401e+00, 6.867466e-01, 3.673256e-01, 8.854133e-01, 5.346596e-01, 1.383110e+00, 8.392175e-01, 4.508605e-02, 8.765305e-01, 1.078845e+00, 7.551490e-02, 1.305401e+00, 1.31247…
1.000000e+00	1.050543e-01, 3.549558e-01, 1.211325e+00, 6.100397e-01, 1.624912e+00, 8.507963e-01, 5.447444e-01, 1.123105e+00, 4.250661e-01, 8.227234e-01, 6.255255e-01, 9.183262e-01, 4.541319e-01, 5.949367e-01, 1.054348e+00, 4.356212e-01, 1.241821e+00, 7.134863e-01, 6.693131e-01, 1.158354e+00, 7.128242e-01, 1.086662e+00, 6.943859e-01, 3.551581e-02, 9.670218e-01, 9.842352e-01, 5.312076e-02, 1.194041e+00, 1.12173…
1.200000e+00	9.902812e-02, 3.310143e-01, 1.234750e+00, 9.285996e-01, 1.675460e+00, 6.716011e-01, 6.856814e-01, 1.142388e+00, 4.906809e-01, 5.888004e-01, 4.472011e-01, 7.610633e-01, 3.408287e-01, 6.977658e-01, 7.950172e-01, 5.097106e-01, 8.717695e-01, 7.226760e-01, 7.365867e-01, 1.051652e+00, 6.244809e-01, 1.033687e+00, 7.406676e-01, 2.909851e-02, 1.352650e+00, 8.422807e-01, 3.764349e-02, 1.503418e+00, 8.14346…
1.400000e+00	6.151392e-02, 3.606017e-01, 1.232654e+00, 8.626869e-01, 1.386845e+00, 6.055606e-01, 6.812629e-01, 7.137736e-01, 5.988960e-01, 7.626587e-01, 4.053496e-01, 7.941223e-01, 2.555275e-01, 7.429878e-01, 7.512969e-01, 5.310499e-01, 5.935132e-01, 6.931116e-01, 7.693904e-01, 1.011269e+00, 5.600463e-01, 8.204256e-01, 6.424668e-01, 2.284892e-02, 1.220829e+00, 5.198224e-01, 2.825670e-02, 1.162642e+00, 5.20639…
1.600000e+00	5.040181e-02, 3.806089e-01, 1.152474e+00, 1.023737e+00, 1.709630e+00, 4.105138e-01, 6.574779e-01, 5.111738e-01, 7.672666e-01, 7.700411e-01, 4.229061e-01, 6.468159e-01, 1.775904e-01, 8.628856e-01, 5.985589e-01, 5.259632e-01, 4.411063e-01, 6.539804e-01, 7.091384e-01, 9.254655e-01, 6.096818e-01, 8.504739e-01, 7.312244e-01, 1.808175e-02, 1.473013e+00, 3.538013e-01, 1.601030e-02, 1.267161e+00, 4.60243…
1.800000e+00	3.966777e-02, 4.073495e-01, 1.155289e+00, 1.115638e+00, 1.690711e+00, 3.650697e-01, 6.074878e-01, 3.851903e-01, 8.878443e-01, 7.453129e-01, 6.103835e-01, 7.631818e-01, 1.283622e-01, 8.246980e-01, 4.964309e-01, 5.853931e-01, 3.577246e-01, 7.649828e-01, 9.059749e-01, 9.426645e-01, 7.197120e-01, 7.578815e-01, 7.487188e-01, 1.609576e-02, 1.398695e+00, 1.814698e-01, 9.117178e-03, 1.161921e+00, 3.19569…
2.000000e+00	3.659784e-02, 3.513478e-01, 1.156890e+00, 1.056411e+00, 1.527301e+00, 2.270578e-01, 5.581463e-01, 2.706588e-01, 8.219290e-01, 7.692288e-01, 5.948107e-01, 6.155532e-01, 9.753470e-02, 1.024778e+00, 3.699875e-01, 6.151760e-01, 2.801202e-01, 6.178594e-01, 8.405356e-01, 1.055685e+00, 6.094509e-01, 7.200711e-01, 5.593776e-01, 1.278780e-02, 1.517579e+00, 1.091700e-01, 6.046620e-03, 1.038074e+00, 2.08665…
0.000000e+00	1.496225e+00, 1.294077e+00, 6.319095e-01, 2.099099e+00, 1.233741e+00, 6.457174e-01, 1.138710e-01, 1.050335e+00, 7.190033e-01, 2.436085e+00, 2.242778e+00, 2.506220e+00, 1.644441e+00, 1.538557e+00, 6.076865e-01, 2.920271e+00, 1.007411e+00, 2.749578e+00, 3.948868e-02, 4.144793e-01, 1.819244e+00, 1.931351e+00, 2.817474e+00, 4.162318e-01, 2.541366e+00, 2.089213e+00, 9.839928e-01, 1.462753e+00, 1.60383…
2.000000e-01	1.554386e+00, 8.162666e-01, 3.591894e-01, 1.896200e+00, 8.013985e-01, 1.010780e+00, 3.260174e-01, 9.669218e-01, 5.928467e-01, 1.694158e+00, 1.777855e+00, 1.680166e+00, 1.109219e+00, 1.084833e+00, 8.788327e-01, 1.520101e+00, 5.870116e-01, 1.569969e+00, 3.158994e-02, 2.566492e-01, 1.118444e+00, 1.407055e+00, 2.018413e+00, 3.948344e-01, 2.207676e+00, 1.128696e+00, 1.096724e+00, 1.462482e+00, 4.13494…
4.000000e-01	1.060508e+00, 5.757896e-01, 2.857255e-01, 1.579083e+00, 7.135453e-01, 1.146599e+00, 5.035481e-01, 9.606824e-01, 5.018377e-01, 1.187893e+00, 1.223221e+00, 1.164703e+00, 1.246089e+00, 6.444156e-01, 8.879457e-01, 1.322388e+00, 3.753606e-01, 1.023684e+00, 4.209525e-02, 2.412472e-01, 1.095390e+00, 1.048128e+00, 1.944680e+00, 4.817167e-01, 1.348212e+00, 6.985929e-01, 1.175606e+00, 1.386060e+00, 6.03992…
6.000000e-01	5.991058e-01, 6.277946e-01, 3.946924e-01, 1.170359e+00, 8.368208e-01, 1.467433e+00, 5.380041e-01, 9.990352e-01, 5.955348e-01, 1.129238e+00, 8.516827e-01, 1.165983e+00, 1.253916e+00, 4.615442e-01, 7.009255e-01, 9.122623e-01, 3.097281e-01, 5.955335e-01, 4.939954e-02, 4.626076e-01, 7.912538e-01, 7.601210e-01, 1.491599e+00, 3.800951e-01, 1.723656e+00, 4.131937e-01, 1.131999e+00, 1.089153e+00, 6.59296…
8.000000e-01	3.901520e-01, 5.444190e-01, 4.365857e-01, 6.798545e-01, 1.022756e+00, 1.487552e+00, 5.597600e-01, 1.096288e+00, 8.165537e-01, 1.098030e+00, 1.012149e+00, 9.856510e-01, 1.123243e+00, 3.233243e-01, 6.202326e-01, 1.001857e+00, 1.901069e-01, 3.497305e-01, 8.210878e-02, 5.257675e-01, 8.321114e-01, 5.612032e-01, 1.202148e+00, 4.526832e-01, 1.723109e+00, 2.773862e-01, 8.037888e-01, 1.230077e+00, 4.74126…
1.000000e+00	1.895496e-01, 4.207353e-01, 8.032626e-01, 5.719802e-01, 1.311360e+00, 1.272181e+00, 5.420840e-01, 1.063406e+00, 7.935641e-01, 8.798541e-01, 8.158692e-01, 7.582743e-01, 9.011496e-01, 2.720074e-01, 4.619026e-01, 6.488531e-01, 1.108794e-01, 2.596322e-01, 2.543842e-01, 7.769285e-01, 6.850912e-01, 4.516626e-01, 1.075062e+00, 3.754760e-01, 1.504551e+00, 1.882865e-01, 5.704548e-01, 1.315437e+00, 4.62545…
1.200000e+00	1.391221e-01, 4.203583e-01, 9.489610e-01, 6.675120e-01, 1.377407e+00, 1.214979e+00, 5.256669e-01, 1.176784e+00, 9.385013e-01, 8.566190e-01, 7.456379e-01, 6.849887e-01, 5.490956e-01, 2.847843e-01, 4.424023e-01, 6.950216e-01, 1.178480e-01, 2.706355e-01, 4.479504e-01, 7.886792e-01, 5.858313e-01, 3.796902e-01, 1.129626e+00, 2.690182e-01, 1.462170e+00, 8.801558e-02, 3.120824e-01, 1.240546e+00, 2.76886…
1.400000e+00	6.983253e-02, 4.282272e-01, 7.645144e-01, 8.908589e-01, 1.276061e+00, 7.429594e-01, 5.686519e-01, 9.909702e-01, 6.838178e-01, 8.733891e-01, 7.319032e-01, 5.965301e-01, 4.515126e-01, 3.735697e-01, 3.336946e-01, 8.411154e-01, 6.130227e-02, 3.338065e-01, 6.599878e-01, 7.272478e-01, 7.028607e-01, 3.677281e-01, 7.940617e-01, 1.875315e-01, 1.622874e+00, 5.702082e-02, 1.820110e-01, 1.362696e+00, 1.98193…
1.600000e+00	3.788647e-02, 3.646849e-01, 9.698041e-01, 1.009502e+00, 1.673007e+00, 5.942534e-01, 6.222442e-01, 6.138128e-01, 8.885080e-01, 7.148949e-01, 6.557071e-01, 7.033024e-01, 2.993518e-01, 6.030833e-01, 2.159617e-01, 6.712372e-01, 6.834173e-02, 5.044159e-01, 7.252769e-01, 8.764076e-01, 6.074855e-01, 3.132256e-01, 8.661954e-01, 1.343438e-01, 1.548241e+00, 3.221860e-02, 1.206239e-01, 1.363541e+00, 1.41307…
1.800000e+00	2.025839e-02, 3.304176e-01, 8.348478e-01, 1.160780e+00, 1.624371e+00, 4.074571e-01, 6.075167e-01, 4.915363e-01, 9.505077e-01, 7.681556e-01, 7.757914e-01, 6.209815e-01, 2.368651e-01, 6.581329e-01, 1.955259e-01, 8.441877e-01, 4.886316e-02, 5.096329e-01, 8.127735e-01, 7.989154e-01, 6.809020e-01, 3.563098e-01, 7.749172e-01, 1.019824e-01, 1.628562e+00, 1.875704e-02, 7.771518e-02, 1.325616e+00, 8.75640…
2.000000e+00	1.785184e-02, 3.843900e-01, 1.085748e+00, 7.859548e-01, 1.552896e+00, 4.533088e-01, 6.485324e-01, 4.027729e-01, 8.902325e-01, 8.215003e-01, 8.400675e-01, 5.790156e-01, 1.666196e-01, 7.713728e-01, 1.847069e-01, 6.864470e-01, 3.140887e-02, 5.505618e-01, 7.780078e-01, 8.675934e-01, 5.379458e-01, 4.183963e-01, 8.942270e-01, 7.745059e-02, 1.774505e+00, 1.208772e-02, 4.648838e-02, 1.597947e+00, 6.57486…
0.000000e+00	1.989172e+00, 8.731389e-01, 1.929524e+00, 1.583311e+00, 2.682132e+00, 2.487851e+00, 1.340191e+00, 1.577565e+00, 2.421059e+00, 1.442537e+00, 7.884547e-01, 2.632215e+00, 2.922479e+00, 2.086779e+00, 2.307374e+00, 4.745963e-01, 2.963147e+00, 5.858967e-01, 2.202022e+00, 2.525554e+00, 8.277834e-01, 2.644437e+00, 1.473569e+00, 5.582771e-01, 8.282250e-01, 1.310196e+00, 5.746307e-01, 3.081927e-01, 2.66357…
2.000000e-01	1.305203e+00, 4.824458e-01, 1.812778e+00, 8.282228e-01, 2.107848e+00, 2.501604e+00, 8.034553e-01, 1.684224e+00, 1.385470e+00, 1.162833e+00, 7.622439e-01, 1.873125e+00, 1.989065e+00, 1.013853e+00, 1.465041e+00, 3.295010e-01, 2.156278e+00, 6.045690e-01, 1.363953e+00, 1.614098e+00, 6.248903e-01, 2.314610e+00, 1.134380e+00, 3.729193e-01, 1.207866e+00, 1.484041e+00, 4.678756e-01, 2.285824e-01, 2.33647…
4.000000e-01	7.102718e-01, 4.268870e-01, 1.443112e+00, 4.634439e-01, 1.743003e+00, 2.048498e+00, 5.816021e-01, 1.273208e+00, 7.904313e-01, 8.888618e-01, 4.355353e-01, 1.173502e+00, 1.373772e+00, 6.254633e-01, 1.287796e+00, 2.163393e-01, 1.459077e+00, 6.987229e-01, 8.467744e-01, 1.285087e+00, 6.657556e-01, 1.996477e+00, 8.162502e-01, 2.640027e-01, 1.013239e+00, 1.179840e+00, 3.307357e-01, 3.870137e-01, 1.81539…
6.000000e-01	3.372027e-01, 4.802460e-01, 1.420160e+00, 3.641208e-01, 1.940235e+00, 2.177624e+00, 5.791821e-01, 1.732931e+00, 7.164940e-01, 8.705399e-01, 5.467564e-01, 9.276372e-01, 9.172507e-01, 4.135251e-01, 8.587189e-01, 2.281639e-01, 1.364434e+00, 6.327555e-01, 5.843531e-01, 1.249140e+00, 5.246587e-01, 1.793602e+00, 5.377289e-01, 2.149563e-01, 1.216822e+00, 1.145152e+00, 1.879385e-01, 6.341574e-01, 1.32011…
8.000000e-01	1.963861e-01, 4.046644e-01, 1.284743e+00, 1.767016e-01, 1.626464e+00, 1.590777e+00, 5.341209e-01, 1.373228e+00, 5.416511e-01, 9.197741e-01, 5.616121e-01, 8.612745e-01, 6.735155e-01, 3.874694e-01, 9.085183e-01, 2.316588e-01, 7.995174e-01, 6.445385e-01, 5.712618e-01, 9.959339e-01, 4.676001e-01, 1.347130e+00, 5.616058e-01, 1.347394e-01, 1.546432e+00, 9.244506e-01, 9.837924e-02, 9.282329e-01, 1.06709…
1.000000e+00	1.619346e-01, 3.993655e-01, 1.487993e+00, 4.688707e-01, 1.837829e+00, 1.486814e+00, 5.652276e-01, 1.601787e+00, 6.408910e-01, 8.149059e-01, 5.477552e-01, 7.124530e-01, 4.583153e-01, 4.579502e-01, 6.479962e-01, 3.866238e-01, 6.121179e-01, 6.272503e-01, 6.607318e-01, 9.044233e-01, 5.784474e-01, 1.236577e+00, 6.491881e-01, 1.110030e-01, 1.401384e+00, 5.451191e-01, 9.350634e-02, 6.955213e-01, 6.77209…
1.200000e+00	1.058195e-01, 4.588582e-01, 1.143114e+00, 7.923884e-01, 1.746817e+00, 7.979352e-01, 5.215055e-01, 1.178085e+00, 7.298387e-01, 8.512755e-01, 6.515620e-01, 8.871365e-01, 4.351284e-01, 6.943939e-01, 5.744332e-01, 4.685469e-01, 4.155139e-01, 7.525580e-01, 6.487631e-01, 9.227964e-01, 5.377998e-01, 1.074881e+00, 6.533924e-01, 6.357750e-02, 1.216134e+00, 2.878591e-01, 4.841207e-02, 1.094295e+00, 5.07081…
1.400000e+00	8.565168e-02, 4.288277e-01, 1.308540e+00, 9.784426e-01, 1.481361e+00, 6.537565e-01, 5.381020e-01, 8.646550e-01, 8.759148e-01, 7.280558e-01, 6.177037e-01, 7.839332e-01, 2.515208e-01, 7.810634e-01, 4.222866e-01, 5.152501e-01, 3.207428e-01, 6.801478e-01, 8.300391e-01, 1.028241e+00, 6.406777e-01, 9.475379e-01, 7.021425e-01, 4.569462e-02, 1.473944e+00, 1.918680e-01, 3.358373e-02, 1.170714e+00, 4.03295…
1.600000e+00	6.991893e-02, 3.748885e-01, 1.215634e+00, 8.525500e-01, 1.872821e+00, 5.916748e-01, 4.972813e-01, 6.614043e-01, 8.990074e-01, 6.496324e-01, 7.192754e-01, 6.642343e-01, 1.957036e-01, 8.915656e-01, 3.945838e-01, 6.437200e-01, 2.119206e-01, 7.713211e-01, 8.905060e-01, 1.072971e+00, 5.691495e-01, 8.798407e-01, 7.052551e-01, 4.877559e-02, 1.662263e+00, 1.094956e-01, 1.993456e-02, 1.100831e+00, 2.45235…
1.800000e+00	5.651588e-02, 3.216846e-01, 1.156230e+00, 8.929619e-01, 1.844421e+00, 4.017695e-01, 5.784239e-01, 4.898206e-01, 9.695601e-01, 8.473828e-01, 7.949877e-01, 6.591796e-01, 1.273029e-01, 8.199360e-01, 2.847195e-01, 6.612289e-01, 1.729961e-01, 7.352328e-01, 8.759748e-01, 8.847326e-01, 5.583227e-01, 8.282575e-01, 6.798112e-01, 3.470139e-02, 1.769320e+00, 7.439955e-02, 1.263583e-02, 1.193591e+00, 2.17163…
2.000000e+00	4.373321e-02, 3.672645e-01, 1.357826e+00, 1.198595e+00, 1.418226e+00, 3.284081e-01, 5.293569e-01, 2.947845e-01, 8.416253e-01, 7.087496e-01, 7.275835e-01, 5.904360e-01, 9.439947e-02, 8.342617e-01, 2.637685e-01, 7.002624e-01, 1.137552e-01, 7.034889e-01, 8.534650e-01, 1.036081e+00, 6.338236e-01, 7.373966e-01, 7.518561e-01, 2.711602e-02, 1.684871e+00, 4.157803e-02, 8.882539e-03, 9.202691e-01, 1.19879…
0.000000e+00	8.541766e-01, 2.464712e+00, 2.225207e-01, 1.517305e+00, 5.881052e-01, 2.571005e+00, 1.950786e+00, 1.897839e+00, 4.998587e-01, 4.000694e-02, 2.521784e+00, 5.303921e-01, 4.223392e-01, 2.515941e+00, 2.310154e+00, 5.802625e-01, 1.740241e+00, 2.566251e+00, 3.099757e+00, 7.533385e-01, 1.697147e+00, 2.408698e+00, 2.684949e+00, 2.436498e+00, 3.309086e-01, 8.234334e-01, 1.715780e+00, 2.918660e+00, 1.55076…
2.000000e-01	7.659841e-01, 1.397693e+00, 2.316525e-01, 9.998393e-01, 3.814636e-01, 1.672248e+00, 1.079175e+00, 1.574210e+00, 6.775235e-01, 4.964114e-02, 1.645198e+00, 5.630631e-01, 6.377152e-01, 2.119277e+00, 2.211303e+00, 2.686964e-01, 1.959422e+00, 1.896882e+00, 2.007399e+00, 6.835853e-01, 9.672274e-01, 1.898408e+00, 2.078199e+00, 1.863415e+00, 2.721603e-01, 9.113125e-01, 1.379272e+00, 1.853589e+00, 1.45988…
4.000000e-01	7.010883e-01, 8.761729e-01, 4.743742e-01, 5.652663e-01, 3.331420e-01, 1.529885e+00, 5.627895e-01, 1.801155e+00, 5.498893e-01, 2.463792e-01, 1.692574e+00, 5.823151e-01, 1.089898e+00, 1.760853e+00, 2.462492e+00, 2.205263e-01, 1.893245e+00, 1.277297e+00, 1.391925e+00, 7.142317e-01, 8.054234e-01, 1.440239e+00, 1.306876e+00, 1.411617e+00, 2.056733e-01, 1.099314e+00, 1.366955e+00, 1.866253e+00, 1.23875…
6.000000e-01	6.717066e-01, 9.442183e-01, 6.549013e-01, 3.430074e-01, 4.188608e-01, 1.522077e+00, 4.653908e-01, 1.412709e+00, 5.852814e-01, 4.736438e-01, 8.730909e-01, 6.237299e-01, 1.060675e+00, 1.195838e+00, 1.863303e+00, 1.255853e-01, 1.629673e+00, 9.814264e-01, 1.040822e+00, 7.624761e-01, 6.647415e-01, 1.173732e+00, 1.128830e+00, 1.057260e+00, 2.317081e-01, 9.000403e-01, 1.256285e+00, 1.097563e+00, 9.90921…
8.000000e-01	5.139683e-01, 6.525741e-01, 7.196834e-01, 2.317513e-01, 5.699489e-01, 1.636100e+00, 4.311852e-01, 1.471354e+00, 4.781479e-01, 4.906719e-01, 8.420150e-01, 7.058878e-01, 1.166570e+00, 1.124203e+00, 1.774894e+00, 9.275500e-02, 1.702577e+00, 8.901342e-01, 6.482162e-01, 8.088221e-01, 7.272579e-01, 9.097691e-01, 7.381870e-01, 6.145327e-01, 3.790353e-01, 1.088700e+00, 1.472853e+00, 9.164852e-01, 1.12053…
1.000000e+00	2.675328e-01, 5.385183e-01, 8.879759e-01, 1.206262e-01, 8.565039e-01, 1.540028e+00, 3.665027e-01, 1.614816e+00, 4.230707e-01, 6.434355e-01, 5.693645e-01, 6.207362e-01, 1.210796e+00, 1.040499e+00, 1.407196e+00, 1.403334e-01, 1.550423e+00, 7.021180e-01, 4.652761e-01, 9.934687e-01, 5.874482e-01, 7.469740e-01, 4.787988e-01, 5.988568e-01, 8.299021e-01, 1.126343e+00, 7.752422e-01, 7.951608e-01, 1.18475…
1.200000e+00	1.362070e-01, 4.735957e-01, 9.428554e-01, 1.311788e-01, 9.004895e-01, 1.721752e+00, 6.442451e-01, 1.431415e+00, 3.436368e-01, 6.696209e-01, 3.580667e-01, 6.508804e-01, 8.519440e-01, 1.065836e+00, 9.928360e-01, 2.448875e-01, 1.365299e+00, 5.454827e-01, 4.149444e-01, 9.375151e-01, 5.649215e-01, 6.728774e-01, 4.091678e-01, 4.751434e-01, 8.736149e-01, 1.036249e+00, 6.054165e-01, 6.696123e-01, 9.34943…
1.400000e+00	1.179678e-01, 4.880078e-01, 9.282228e-01, 4.242184e-01, 9.838010e-01, 1.188305e+00, 5.786327e-01, 1.409551e+00, 4.307664e-01, 6.534171e-01, 4.227206e-01, 6.332877e-01, 7.228671e-01, 9.944989e-01, 8.333223e-01, 3.617560e-01, 1.110943e+00, 5.964141e-01, 6.250218e-01, 8.275392e-01, 5.832006e-01, 6.419080e-01, 4.468656e-01, 3.325703e-01, 1.342136e+00, 1.090421e+00, 4.154143e-01, 5.806010e-01, 6.62261…
1.600000e+00	7.399828e-02, 3.499111e-01, 9.952489e-01, 6.890662e-01, 1.202704e+00, 1.100157e+00, 4.798906e-01, 1.264852e+00, 4.465164e-01, 8.370227e-01, 4.461573e-01, 7.323666e-01, 4.464761e-01, 8.185126e-01, 6.782484e-01, 4.213062e-01, 9.002965e-01, 6.856838e-01, 7.135429e-01, 9.489334e-01, 6.015134e-01, 5.514803e-01, 7.156208e-01, 2.235408e-01, 1.288801e+00, 8.662562e-01, 2.407540e-01, 6.362644e-01, 4.87098…
1.800000e+00	5.218484e-02, 4.189622e-01, 1.094188e+00, 8.430463e-01, 1.371241e+00, 7.618285e-01, 5.919663e-01, 6.189716e-01, 5.147271e-01, 8.377166e-01, 5.921450e-01, 7.011902e-01, 2.597806e-01, 1.042548e+00, 5.306648e-01, 5.639375e-01, 7.318264e-01, 6.085497e-01, 8.864661e-01, 7.998431e-01, 6.108908e-01, 6.848640e-01, 5.725370e-01, 1.497392e-01, 1.428970e+00, 5.718910e-01, 1.495341e-01, 8.515526e-01, 3.93479…
2.000000e+00	3.580941e-02, 4.192866e-01, 1.169361e+00, 9.380031e-01, 1.541720e+00, 6.371686e-01, 5.788881e-01, 5.597470e-01, 6.565650e-01, 8.796901e-01, 7.322096e-01, 6.264149e-01, 2.828909e-01, 9.377443e-01, 3.387468e-01, 6.157634e-01, 4.569151e-01, 5.340171e-01, 8.807316e-01, 1.223860e+00, 5.745546e-01, 4.911758e-01, 6.685840e-01, 1.146717e-01, 1.297659e+00, 3.472426e-01, 9.446377e-02, 6.889173e-01, 2.30301…
0.000000e+00	2.040320e+00, 2.458938e+00, 6.737070e-01, 2.612280e+00, 2.930898e+00, 2.237069e+00, 1.560194e+00, 1.699906e+00, 2.412141e+00, 2.195101e+00, 5.549784e-01, 2.130248e+00, 1.679771e+00, 6.276788e-01, 9.739522e-01, 1.989996e-01, 2.016465e+00, 8.892211e-01, 2.929757e+00, 2.565816e+00, 2.106083e+00, 1.400897e+00, 7.173709e-02, 9.829128e-01, 1.463172e+00, 1.809653e+00, 1.300958e+00, 2.121033e-01, 8.93739…
2.000000e-01	1.566467e+00, 1.488814e+00, 3.989739e-01, 1.341127e+00, 2.179338e+00, 1.962012e+00, 8.698185e-01, 1.372262e+00, 1.703433e+00, 1.415149e+00, 6.977835e-01, 1.482212e+00, 1.564122e+00, 4.515372e-01, 1.100443e+00, 2.361611e-01, 1.699103e+00, 8.524196e-01, 1.668935e+00, 1.690075e+00, 1.076029e+00, 1.333568e+00, 4.309430e-02, 7.815745e-01, 1.584011e+00, 1.594187e+00, 9.754761e-01, 3.964839e-01, 5.81974…
4.000000e-01	7.049123e-01, 1.145861e+00, 4.811970e-01, 1.039917e+00, 2.006316e+00, 2.588875e+00, 8.720672e-01, 1.270815e+00, 9.470036e-01, 1.063685e+00, 7.296493e-01, 1.001636e+00, 1.112182e+00, 3.066731e-01, 8.502969e-01, 3.423420e-01, 8.565991e-01, 6.756875e-01, 8.469111e-01, 1.459121e+00, 9.523398e-01, 9.950093e-01, 3.322862e-02, 5.942236e-01, 1.506636e+00, 1.306459e+00, 6.050278e-01, 6.063807e-01, 4.73408…
6.000000e-01	4.565656e-01, 6.716599e-01, 5.742402e-01, 4.918834e-01, 1.848248e+00, 2.554500e+00, 8.443968e-01, 1.447998e+00, 7.296535e-01, 7.865408e-01, 8.526575e-01, 1.019124e+00, 8.378311e-01, 4.108912e-01, 6.554371e-01, 4.804268e-01, 6.123727e-01, 6.888903e-01, 8.297995e-01, 1.274580e+00, 8.372255e-01, 1.136472e+00, 4.277628e-02, 4.353100e-01, 1.561264e+00, 1.002915e+00, 4.145864e-01, 7.819264e-01, 3.85649…
8.000000e-01	2.709573e-01, 5.930828e-01, 9.430877e-01, 4.987993e-01, 1.942784e+00, 2.227528e+00, 7.353136e-01, 1.335213e+00, 7.840587e-01, 7.868563e-01, 9.276757e-01, 8.181288e-01, 7.181478e-01, 5.087764e-01, 4.887345e-01, 4.636067e-01, 5.807089e-01, 7.188476e-01, 7.431370e-01, 1.078799e+00, 6.452844e-01, 1.168455e+00, 2.377942e-01, 3.920261e-01, 1.761145e+00, 4.822512e-01, 2.584620e-01, 1.074157e+00, 2.71514…
1.000000e+00	1.635032e-01, 3.940694e-01, 8.825022e-01, 7.961260e-01, 1.720126e+00, 1.234859e+00, 6.810551e-01, 1.385587e+00, 8.293912e-01, 8.760188e-01, 7.927905e-01, 5.369914e-01, 5.036086e-01, 7.619388e-01, 5.379180e-01, 5.180139e-01, 3.226810e-01, 7.720482e-01, 7.316087e-01, 9.574342e-01, 6.810474e-01, 1.112321e+00, 3.910757e-01, 2.411141e-01, 1.831330e+00, 2.793690e-01, 1.434768e-01, 9.090985e-01, 1.83682…
1.200000e+00	1.422402e-01, 5.036258e-01, 1.039466e+00, 8.885709e-01, 1.928931e+00, 1.123558e+00, 5.621733e-01, 1.131864e+00, 9.205056e-01, 7.771705e-01, 8.423351e-01, 6.189708e-01, 3.578452e-01, 7.759710e-01, 3.912743e-01, 6.591241e-01, 2.883827e-01, 7.587720e-01, 8.991476e-01, 1.210909e+00, 6.502041e-01, 1.052992e+00, 4.753243e-01, 1.890681e-01, 1.916878e+00, 1.806598e-01, 9.353656e-02, 1.222383e+00, 1.34143…
1.400000e+00	9.907102e-02, 4.487100e-01, 1.144627e+00, 1.054230e+00, 2.017258e+00, 8.707546e-01, 4.982068e-01, 1.010921e+00, 1.072250e+00, 8.890423e-01, 7.943185e-01, 6.281320e-01, 2.431249e-01, 8.936991e-01, 3.203942e-01, 5.700503e-01, 2.109242e-01, 6.834488e-01, 7.962914e-01, 9.729708e-01, 5.722448e-01, 7.338337e-01, 6.620602e-01, 1.280531e-01, 1.585407e+00, 1.293865e-01, 5.278590e-02, 1.036511e+00, 1.05211…
1.600000e+00	6.465708e-02, 4.013477e-01, 1.021275e+00, 1.006544e+00, 1.441690e+00, 6.829582e-01, 4.928468e-01, 8.842298e-01, 7.068540e-01, 8.148577e-01, 8.311507e-01, 6.025895e-01, 1.591387e-01, 8.097800e-01, 2.951487e-01, 5.199474e-01, 1.245106e-01, 8.011511e-01, 7.649179e-01, 1.017381e+00, 6.096304e-01, 8.331914e-01, 6.319817e-01, 9.328127e-02, 1.809312e+00, 6.641843e-02, 4.029849e-02, 1.002245e+00, 5.69477…
1.800000e+00	5.760796e-02, 3.868438e-01, 1.056189e+00, 1.078254e+00, 1.543309e+00, 4.304941e-01, 6.263889e-01, 5.923836e-01, 9.283678e-01, 7.674489e-01, 8.439699e-01, 4.878658e-01, 1.424497e-01, 7.765677e-01, 2.586977e-01, 5.674114e-01, 9.880985e-02, 6.646280e-01, 9.308048e-01, 1.090438e+00, 6.675626e-01, 9.039209e-01, 6.641306e-01, 6.307166e-02, 1.712820e+00, 4.279556e-02, 2.811739e-02, 7.986131e-01, 4.66864…
2.000000e+00	3.880403e-02, 4.261530e-01, 1.294756e+00, 9.992971e-01, 1.585770e+00, 3.274236e-01, 6.854361e-01, 3.351129e-01, 8.007682e-01, 8.079137e-01, 8.784461e-01, 4.685755e-01, 9.907863e-02, 9.562097e-01, 2.305191e-01, 7.077180e-01, 8.073068e-02, 6.260955e-01, 8.716660e-01, 8.745829e-01, 6.599593e-01, 8.117898e-01, 6.945961e-01, 4.383524e-02, 1.705121e+00, 2.327403e-02, 1.426351e-02, 9.535118e-01, 3.10960…
0.000000e+00	1.288211e+00, 1.447754e-01, 2.866970e+00, 3.263431e-01, 1.788252e+00, 2.060243e+00, 2.657149e+00, 2.774981e+00, 1.641043e+00, 1.368368e+00, 2.789429e+00, 7.551674e-01, 8.350027e-01, 2.405647e+00, 1.056070e+00, 8.264489e-01, 6.568192e-02, 2.961546e-01, 5.511631e-01, 7.215963e-01, 2.802509e+00, 2.169343e+00, 9.316281e-02, 1.894597e+00, 3.291622e+00, 1.731779e+00, 2.939682e+00, 2.499996e+00, 2.16237…
2.000000e-01	6.830861e-01, 7.807518e-02, 2.019543e+00, 1.929506e-01, 1.784095e+00, 1.591338e+00, 1.580867e+00, 1.937608e+00, 1.284632e+00, 9.218049e-01, 2.356852e+00, 5.501043e-01, 9.558869e-01, 1.215442e+00, 7.806448e-01, 5.316395e-01, 5.222754e-02, 4.900212e-01, 5.629364e-01, 5.788086e-01, 1.248500e+00, 1.306647e+00, 7.634192e-02, 1.369887e+00, 2.629458e+00, 1.150712e+00, 2.395702e+00, 1.607079e+00, 1.50469…
4.000000e-01	3.994934e-01, 9.283010e-02, 1.746875e+00, 1.398748e-01, 2.189977e+00, 1.825254e+00, 8.479345e-01, 2.246953e+00, 8.696861e-01, 6.129787e-01, 1.630870e+00, 5.073526e-01, 1.195189e+00, 1.115023e+00, 6.976249e-01, 4.165951e-01, 3.747800e-02, 5.311450e-01, 4.293795e-01, 7.624665e-01, 1.045005e+00, 1.352326e+00, 5.420648e-02, 1.143563e+00, 1.792215e+00, 5.917108e-01, 1.815410e+00, 1.352051e+00, 9.48266…
6.000000e-01	2.253880e-01, 2.319211e-01, 1.672441e+00, 8.912505e-02, 1.468860e+00, 2.083271e+00, 7.561105e-01, 1.657119e+00, 8.275945e-01, 7.008743e-01, 1.055331e+00, 4.838953e-01, 1.219271e+00, 9.724239e-01, 5.824129e-01, 2.887811e-01, 2.089518e-02, 5.962065e-01, 3.386374e-01, 6.819400e-01, 8.950395e-01, 8.541343e-01, 7.364931e-02, 6.376651e-01, 2.009703e+00, 4.838067e-01, 1.240163e+00, 1.108157e+00, 6.72115…
8.000000e-01	1.546550e-01, 3.199259e-01, 1.522745e+00, 9.627267e-02, 2.017229e+00, 2.074895e+00, 4.640109e-01, 1.550360e+00, 9.948930e-01, 6.510015e-01, 8.438044e-01, 5.754896e-01, 1.194068e+00, 1.037631e+00, 4.642595e-01, 2.957527e-01, 1.649807e-02, 6.313539e-01, 2.601067e-01, 7.391748e-01, 7.311811e-01, 8.414534e-01, 1.794742e-01, 5.077006e-01, 2.298657e+00, 2.459184e-01, 7.634070e-01, 1.112652e+00, 4.81097…
1.000000e+00	1.231510e-01, 3.758253e-01, 1.428703e+00, 4.190084e-01, 1.899911e+00, 1.583505e+00, 6.095554e-01, 1.513336e+00, 8.606300e-01, 7.874328e-01, 8.866465e-01, 4.290916e-01, 8.184269e-01, 6.469378e-01, 3.782708e-01, 3.400761e-01, 1.231090e-02, 7.726788e-01, 3.365534e-01, 1.094696e+00, 6.706199e-01, 6.984708e-01, 3.584924e-01, 3.537746e-01, 1.808139e+00, 1.567855e-01, 4.509894e-01, 1.026091e+00, 3.53761…
1.200000e+00	8.397324e-02, 3.856936e-01, 1.238471e+00, 6.864887e-01, 1.587978e+00, 1.352047e+00, 6.177118e-01, 1.592385e+00, 8.246459e-01, 7.370011e-01, 9.641633e-01, 5.422607e-01, 5.971278e-01, 1.019222e+00, 3.280461e-01, 4.476266e-01, 9.335459e-03, 6.066564e-01, 5.154473e-01, 8.353031e-01, 6.173619e-01, 6.177461e-01, 5.125863e-01, 2.925983e-01, 2.127426e+00, 7.251560e-02, 2.926719e-01, 9.499767e-01, 2.17582…
1.400000e+00	5.480215e-02, 3.233124e-01, 1.171204e+00, 7.920138e-01, 1.552647e+00, 1.083255e+00, 6.625973e-01, 1.244499e+00, 9.682243e-01, 7.687653e-01, 8.527097e-01, 4.514962e-01, 4.275302e-01, 1.032473e+00, 3.315627e-01, 4.878180e-01, 9.322009e-03, 7.152972e-01, 6.751427e-01, 7.635484e-01, 5.238224e-01, 6.560002e-01, 5.511928e-01, 2.159848e-01, 1.742880e+00, 3.880184e-02, 1.817505e-01, 9.204007e-01, 1.77902…
1.600000e+00	4.410296e-02, 3.152297e-01, 1.183173e+00, 8.793248e-01, 1.859640e+00, 6.496490e-01, 6.014146e-01, 1.088446e+00, 7.972848e-01, 8.069525e-01, 8.842172e-01, 4.168592e-01, 3.117004e-01, 9.740287e-01, 2.205619e-01, 6.049862e-01, 8.440404e-03, 5.972994e-01, 6.485696e-01, 8.272840e-01, 6.549630e-01, 5.771117e-01, 6.245907e-01, 1.395905e-01, 1.408179e+00, 2.586691e-02, 1.306529e-01, 8.654587e-01, 1.25565…
1.800000e+00	4.201907e-02, 4.113466e-01, 1.129105e+00, 1.229737e+00, 1.388028e+00, 6.222537e-01, 6.595162e-01, 7.322278e-01, 8.399994e-01, 7.208708e-01, 9.669396e-01, 5.380590e-01, 2.003750e-01, 9.300177e-01, 2.077937e-01, 5.805096e-01, 8.478945e-03, 5.901091e-01, 7.992760e-01, 9.106019e-01, 7.016363e-01, 5.889348e-01, 6.909939e-01, 1.021375e-01, 1.400721e+00, 1.485291e-02, 7.111903e-02, 7.076652e-01, 9.49599…
2.000000e+00	3.272456e-02, 3.363268e-01, 1.254260e+00, 8.537549e-01, 1.510760e+00, 4.888727e-01, 5.039910e-01, 5.363090e-01, 9.156934e-01, 6.892953e-01, 9.082248e-01, 3.756107e-01, 1.947219e-01, 1.091659e+00, 2.045358e-01, 5.662072e-01, 1.014497e-02, 7.453434e-01, 7.873188e-01, 1.055192e+00, 5.746608e-01, 5.286911e-01, 6.591116e-01, 8.374615e-02, 1.525068e+00, 9.312755e-03, 4.691176e-02, 7.945815e-01, 5.79126…
0.000000e+00	1.379537e+00, 1.009392e+00, 1.458861e+00, 2.514342e+00, 1.729762e+00, 9.937499e-01, 2.829976e+00, 1.426452e+00, 2.472891e+00, 1.957614e+00, 2.377498e+00, 3.673543e-01, 1.856582e+00, 2.774757e+00, 2.773550e+00, 1.554318e+00, 2.238291e+00, 1.202773e+00, 2.564663e+00, 9.592423e-01, 7.729342e-01, 2.517721e+00, 1.150917e+00, 2.510678e+00, 2.398493e+00, 1.649066e+00, 1.938663e+00, 1.784082e+00, 2.93195…
2.000000e-01	1.021953e+00, 6.000791e-01, 1.177563e+00, 1.753182e+00, 1.514009e+00, 1.275477e+00, 1.588955e+00, 1.233127e+00, 1.518103e+00, 1.421148e+00, 1.506155e+00, 3.421862e-01, 1.669311e+00, 1.571942e+00, 2.469219e+00, 7.570450e-01, 1.765641e+00, 1.014538e+00, 1.700809e+00, 7.179738e-01, 6.167022e-01, 1.743003e+00, 7.327992e-01, 2.037006e+00, 2.204320e+00, 1.369047e+00, 1.713848e+00, 1.008479e+00, 1.96593…
4.000000e-01	7.070845e-01, 4.467147e-01, 1.013131e+00, 9.041484e-01, 1.459390e+00, 1.517092e+00, 9.879006e-01, 1.370034e+00, 1.202720e+00, 9.321635e-01, 1.296667e+00, 2.630037e-01, 1.767131e+00, 1.402429e+00, 2.196164e+00, 4.772097e-01, 1.297876e+00, 7.681000e-01, 9.998397e-01, 5.787875e-01, 5.292094e-01, 1.438724e+00, 4.877708e-01, 1.529189e+00, 1.633308e+00, 8.688636e-01, 1.439830e+00, 1.005582e+00, 1.64224…
6.000000e-01	4.225529e-01, 3.442604e-01, 8.923214e-01, 5.556709e-01, 1.345660e+00, 1.787646e+00, 5.697187e-01, 1.349443e+00, 8.855214e-01, 8.126233e-01, 1.096832e+00, 2.721258e-01, 1.277842e+00, 1.199862e+00, 1.812632e+00, 3.327877e-01, 8.141021e-01, 8.182020e-01, 5.191585e-01, 7.424734e-01, 6.644528e-01, 1.288044e+00, 4.799943e-01, 8.725918e-01, 2.046264e+00, 1.052005e+00, 9.979185e-01, 6.529578e-01, 1.30340…
8.000000e-01	3.019686e-01, 3.814121e-01, 8.504810e-01, 3.704425e-01, 1.531107e+00, 1.872259e+00, 6.997550e-01, 1.290393e+00, 8.250949e-01, 7.254695e-01, 7.891855e-01, 3.887650e-01, 1.372438e+00, 1.118548e+00, 1.443651e+00, 2.659881e-01, 5.544206e-01, 6.901165e-01, 3.612989e-01, 8.353109e-01, 7.348910e-01, 7.184603e-01, 2.395879e-01, 7.322919e-01, 1.940099e+00, 4.885913e-01, 6.257189e-01, 6.125227e-01, 9.68260…
1.000000e+00	1.858279e-01, 4.323943e-01, 1.208362e+00, 3.378995e-01, 1.247555e+00, 1.640920e+00, 5.939370e-01, 1.526475e+00, 7.797882e-01, 6.639808e-01, 8.556449e-01, 3.814001e-01, 8.101377e-01, 8.723100e-01, 1.030572e+00, 3.363507e-01, 4.347357e-01, 6.789303e-01, 3.791564e-01, 8.091654e-01, 6.020094e-01, 9.093978e-01, 2.718414e-01, 5.332097e-01, 1.714715e+00, 3.936978e-01, 3.973222e-01, 5.864345e-01, 6.75117…
1.200000e+00	1.297730e-01, 4.158868e-01, 9.371880e-01, 7.406422e-01, 1.277888e+00, 1.232248e+00, 5.464464e-01, 1.304111e+00, 6.872084e-01, 7.326089e-01, 9.719440e-01, 3.769037e-01, 5.802371e-01, 9.669786e-01, 7.688880e-01, 4.859837e-01, 3.242289e-01, 7.194322e-01, 5.981907e-01, 9.237341e-01, 5.668245e-01, 7.291049e-01, 4.123497e-01, 4.008653e-01, 1.774604e+00, 2.655484e-01, 2.230020e-01, 6.014674e-01, 3.86970…
1.400000e+00	8.248868e-02, 4.089346e-01, 1.173519e+00, 7.138117e-01, 1.667915e+00, 8.169388e-01, 6.038040e-01, 1.299563e+00, 9.885435e-01, 7.052755e-01, 9.068408e-01, 4.215325e-01, 3.935264e-01, 9.966099e-01, 6.618152e-01, 5.909721e-01, 2.237708e-01, 6.244078e-01, 7.231318e-01, 7.899715e-01, 5.762384e-01, 6.176928e-01, 5.443467e-01, 2.994014e-01, 1.965684e+00, 1.330040e-01, 1.207574e-01, 6.610577e-01, 2.96820…
1.600000e+00	7.410061e-02, 3.828035e-01, 1.033063e+00, 8.217686e-01, 1.435644e+00, 7.076464e-01, 6.322298e-01, 9.834217e-01, 8.051273e-01, 7.823825e-01, 8.678391e-01, 4.675064e-01, 3.356776e-01, 1.113512e+00, 5.973450e-01, 5.115384e-01, 1.281639e-01, 6.903501e-01, 7.967042e-01, 9.173539e-01, 6.953989e-01, 5.307510e-01, 5.700874e-01, 1.944126e-01, 1.588714e+00, 7.928210e-02, 9.128399e-02, 7.745968e-01, 2.25917…
1.800000e+00	4.372825e-02, 3.481599e-01, 1.156430e+00, 1.043566e+00, 1.599907e+00, 5.616770e-01, 5.282154e-01, 4.584433e-01, 9.091978e-01, 7.464717e-01, 8.355820e-01, 5.344029e-01, 2.086334e-01, 1.077397e+00, 4.710893e-01, 5.934708e-01, 8.960028e-02, 6.383759e-01, 7.982247e-01, 1.134412e+00, 5.228717e-01, 5.559507e-01, 6.357297e-01, 1.546067e-01, 1.712768e+00, 4.049587e-02, 5.882887e-02, 6.966287e-01, 1.78707…
2.000000e+00	4.653584e-02, 4.751385e-01, 1.022840e+00, 1.254097e+00, 1.672072e+00, 4.498572e-01, 6.974037e-01, 4.469554e-01, 1.019318e+00, 6.448658e-01, 8.418951e-01, 4.909150e-01, 1.649736e-01, 9.334762e-01, 3.469657e-01, 4.632235e-01, 6.216175e-02, 6.170163e-01, 8.270563e-01, 1.033418e+00, 6.067913e-01, 5.065339e-01, 6.563981e-01, 1.348076e-01, 1.800946e+00, 2.847881e-02, 4.199954e-02, 6.096101e-01, 9.46150…
0.000000e+00	4.863927e-01, 1.366240e+00, 1.455620e+00, 9.249328e-01, 1.332878e+00, 7.743864e-02, 7.860172e-01, 5.107204e-01, 1.432909e+00, 2.492854e+00, 3.004152e+00, 6.542016e-02, 1.351375e+00, 1.531562e+00, 1.513216e+00, 7.084695e-01, 5.891196e-01, 1.501978e+00, 4.129462e-01, 6.532850e-01, 6.556443e-01, 2.675650e+00, 3.163731e+00, 1.275204e+00, 2.321550e+00, 4.372336e-01, 2.727689e+00, 1.463924e+00, 2.05610…
2.000000e-01	4.626139e-01, 8.778845e-01, 1.298492e+00, 4.078865e-01, 1.176514e+00, 5.542825e-01, 5.136986e-01, 4.823616e-01, 1.177029e+00, 1.790394e+00, 2.098609e+00, 9.574169e-02, 1.323033e+00, 7.950766e-01, 1.349934e+00, 4.124957e-01, 3.509576e-01, 9.159888e-01, 3.059732e-01, 6.244588e-01, 5.539063e-01, 1.890851e+00, 2.220669e+00, 1.204666e+00, 2.402253e+00, 2.395222e-01, 2.391379e+00, 1.226678e+00, 1.81917…
4.000000e-01	2.831754e-01, 6.833487e-01, 1.284451e+00, 2.956657e-01, 1.477334e+00, 6.736811e-01, 3.739039e-01, 3.930296e-01, 1.147108e+00, 1.296583e+00, 1.254475e+00, 1.297101e-01, 1.367387e+00, 5.318960e-01, 8.971030e-01, 2.127480e-01, 2.540919e-01, 5.633710e-01, 1.689579e-01, 7.604325e-01, 6.074732e-01, 1.556634e+00, 1.644821e+00, 8.401100e-01, 2.095370e+00, 1.780026e-01, 1.889492e+00, 1.343853e+00, 1.73505…
6.000000e-01	1.791092e-01, 5.799369e-01, 1.218341e+00, 1.957363e-01, 1.450706e+00, 9.424631e-01, 4.109892e-01, 5.089088e-01, 8.029011e-01, 1.423506e+00, 1.191352e+00, 1.897262e-01, 1.814757e+00, 5.134128e-01, 9.397818e-01, 2.618138e-01, 1.628268e-01, 5.672205e-01, 1.137233e-01, 8.425372e-01, 6.649969e-01, 1.323124e+00, 1.330697e+00, 6.809836e-01, 1.533834e+00, 9.508980e-02, 1.838337e+00, 1.309881e+00, 1.15285…
8.000000e-01	1.079773e-01, 4.969141e-01, 1.471601e+00, 1.385911e-01, 1.291892e+00, 1.312603e+00, 5.654654e-01, 7.837128e-01, 1.153797e+00, 9.309856e-01, 8.957301e-01, 2.277339e-01, 1.120123e+00, 5.938360e-01, 7.185712e-01, 4.069783e-01, 1.390460e-01, 6.260313e-01, 9.479658e-02, 7.251309e-01, 5.186193e-01, 1.249852e+00, 9.655504e-01, 3.926820e-01, 1.674973e+00, 5.349497e-02, 8.335131e-01, 1.139014e+00, 7.41601…
1.000000e+00	7.241919e-02, 4.663918e-01, 1.083728e+00, 2.716353e-01, 1.399506e+00, 1.631905e+00, 4.233499e-01, 7.816184e-01, 7.138987e-01, 1.025569e+00, 7.979771e-01, 3.110577e-01, 9.760613e-01, 6.676494e-01, 5.653655e-01, 4.684738e-01, 8.626996e-02, 5.333482e-01, 1.400091e-01, 8.982161e-01, 6.226129e-01, 9.533572e-01, 6.369457e-01, 3.641754e-01, 2.181670e+00, 3.873767e-02, 4.328473e-01, 1.315488e+00, 5.23473…
1.200000e+00	5.363017e-02, 4.385817e-01, 1.183124e+00, 7.304291e-01, 1.555227e+00, 1.345277e+00, 6.440552e-01, 9.912583e-01, 9.305915e-01, 9.026937e-01, 7.675980e-01, 3.616491e-01, 8.001814e-01, 7.590759e-01, 4.346587e-01, 5.505867e-01, 5.793566e-02, 6.822078e-01, 3.327418e-01, 8.973680e-01, 4.999808e-01, 8.368868e-01, 8.030941e-01, 2.570660e-01, 1.834183e+00, 1.541453e-02, 2.759792e-01, 1.231115e+00, 3.88555…
1.400000e+00	2.859320e-02, 4.553423e-01, 1.001465e+00, 6.603903e-01, 1.657526e+00, 8.685132e-01, 5.804955e-01, 9.820820e-01, 1.121513e+00, 8.284171e-01, 8.063564e-01, 3.148658e-01, 4.680706e-01, 6.998656e-01, 4.410779e-01, 5.810606e-01, 4.015486e-02, 4.967461e-01, 4.583858e-01, 1.002445e+00, 5.507344e-01, 6.544184e-01, 9.214446e-01, 1.813058e-01, 1.867762e+00, 1.057615e-02, 2.064415e-01, 1.335382e+00, 2.64302…
1.600000e+00	3.027530e-02, 4.245693e-01, 1.145374e+00, 1.038822e+00, 1.673864e+00, 7.851268e-01, 6.662636e-01, 7.990623e-01, 1.050677e+00, 9.076068e-01, 8.657053e-01, 3.521214e-01, 4.031579e-01, 8.682763e-01, 3.138816e-01, 6.953181e-01, 2.789769e-02, 5.733799e-01, 7.389555e-01, 1.135338e+00, 4.911704e-01, 7.000388e-01, 8.928906e-01, 1.521150e-01, 1.777417e+00, 6.485715e-03, 1.321010e-01, 1.217255e+00, 1.81685…
1.800000e+00	2.204787e-02, 4.424519e-01, 1.126896e+00, 7.510922e-01, 1.633982e+00, 5.267164e-01, 6.203574e-01, 5.505095e-01, 8.803039e-01, 8.334438e-01, 7.744259e-01, 3.964545e-01, 2.751211e-01, 1.071356e+00, 2.685972e-01, 5.856886e-01, 2.841865e-02, 6.297874e-01, 8.080246e-01, 1.091984e+00, 6.851115e-01, 7.013869e-01, 8.529725e-01, 1.008776e-01, 1.971479e+00, 3.487491e-03, 8.826303e-02, 1.132168e+00, 1.35695…
2.000000e+00	1.631438e-02, 4.240209e-01, 1.091815e+00, 1.128894e+00, 1.567982e+00, 4.952569e-01, 6.407523e-01, 3.740966e-01, 8.662204e-01, 6.992280e-01, 8.167914e-01, 5.022678e-01, 2.108305e-01, 8.850871e-01, 2.047195e-01, 7.010442e-01, 2.270176e-02, 6.654214e-01, 7.386486e-01, 9.362456e-01, 6.417294e-01, 5.313505e-01, 8.207328e-01, 7.234144e-02, 1.739207e+00, 2.775775e-03, 5.838918e-02, 7.578953e-01, 8.36982…
0.000000e+00	2.518437e-01, 2.595742e+00, 5.894430e-01, 5.321200e-02, 2.675589e+00, 2.046328e+00, 2.391588e+00, 1.438319e+00, 2.389785e+00, 1.777770e+00, 1.900568e+00, 1.749212e+00, 4.136683e-01, 2.513033e+00, 2.170946e+00, 8.081698e-01, 3.766870e-02, 1.477421e+00, 1.663879e+00, 2.809527e+00, 3.521681e-01, 2.336393e+00, 3.761580e-01, 1.701950e-01, 2.763606e+00, 2.123772e+00, 2.785375e-01, 1.837396e-01, 7.70197…
2.000000e-01	4.426033e-01, 1.534343e+00, 8.989673e-01, 2.201159e-01, 1.769721e+00, 1.623808e+00, 1.673927e+00, 1.278524e+00, 1.530949e+00, 1.262822e+00, 2.130599e+00, 8.420327e-01, 2.761288e-01, 2.001412e+00, 1.999442e+00, 4.736424e-01, 2.085445e-02, 1.442769e+00, 1.360572e+00, 2.357575e+00, 4.335353e-01, 1.944607e+00, 2.702269e-01, 1.188461e-01, 2.353712e+00, 1.270949e+00, 2.102797e-01, 1.609701e-01, 4.62178…
4.000000e-01	3.660050e-01, 7.255159e-01, 8.232858e-01, 5.239555e-01, 1.235426e+00, 1.015024e+00, 1.009531e+00, 1.244283e+00, 1.218929e+00, 7.990828e-01, 1.593066e+00, 8.237087e-01, 1.988027e-01, 1.738134e+00, 1.860710e+00, 5.100516e-01, 1.558325e-02, 9.267533e-01, 1.244701e+00, 2.210523e+00, 5.253379e-01, 1.976210e+00, 2.687637e-01, 8.116333e-02, 1.992223e+00, 8.013001e-01, 1.307314e-01, 1.366376e-01, 3.56567…
6.000000e-01	3.838768e-01, 6.266830e-01, 9.925514e-01, 7.596458e-01, 1.451232e+00, 1.063611e+00, 7.829492e-01, 1.071866e+00, 1.063267e+00, 7.435915e-01, 1.518047e+00, 5.931828e-01, 1.283636e-01, 1.490262e+00, 1.394986e+00, 5.705935e-01, 2.087847e-02, 8.741711e-01, 1.244969e+00, 1.525589e+00, 5.971299e-01, 2.082002e+00, 4.674858e-01, 7.045240e-02, 1.930052e+00, 5.088336e-01, 7.061206e-02, 1.012656e-01, 2.72294…
8.000000e-01	2.359863e-01, 4.000059e-01, 1.093559e+00, 8.811479e-01, 1.322848e+00, 7.390618e-01, 7.337440e-01, 9.170245e-01, 8.779459e-01, 6.896081e-01, 1.442560e+00, 6.073968e-01, 9.152266e-02, 1.331658e+00, 1.252945e+00, 5.770982e-01, 2.325625e-02, 7.069654e-01, 9.996147e-01, 1.208168e+00, 4.769467e-01, 1.709936e+00, 4.731298e-01, 4.688379e-02, 1.771961e+00, 2.454847e-01, 4.566516e-02, 1.018337e-01, 1.53881…
1.000000e+00	1.715436e-01, 5.196774e-01, 9.363189e-01, 9.805833e-01, 1.493156e+00, 5.955881e-01, 6.484253e-01, 5.859749e-01, 8.798306e-01, 6.526619e-01, 1.122363e+00, 5.306991e-01, 7.899655e-02, 1.215654e+00, 1.047025e+00, 7.111483e-01, 2.436224e-02, 7.612817e-01, 9.041568e-01, 1.497780e+00, 4.901092e-01, 1.536896e+00, 5.897658e-01, 3.701914e-02, 1.694661e+00, 1.797012e-01, 3.105245e-02, 1.317132e-01, 1.16177…
1.200000e+00	1.108164e-01, 4.821581e-01, 1.011321e+00, 9.568068e-01, 1.432332e+00, 3.963270e-01, 5.878527e-01, 4.357406e-01, 9.239910e-01, 7.630010e-01, 1.257321e+00, 5.140834e-01, 4.788947e-02, 1.193197e+00, 7.051805e-01, 6.978100e-01, 2.236112e-02, 7.213552e-01, 6.789384e-01, 1.091632e+00, 6.363656e-01, 1.461701e+00, 6.115210e-01, 3.017889e-02, 1.749889e+00, 1.154390e-01, 1.969841e-02, 2.251759e-01, 6.87272…
1.400000e+00	8.331483e-02, 3.951178e-01, 1.063178e+00, 9.990532e-01, 1.454421e+00, 3.583095e-01, 7.854778e-01, 2.862901e-01, 9.757825e-01, 7.117530e-01, 1.134885e+00, 4.941482e-01, 3.952551e-02, 1.030274e+00, 7.205423e-01, 6.039298e-01, 2.156795e-02, 6.059572e-01, 1.064178e+00, 1.043470e+00, 7.179223e-01, 9.928694e-01, 7.581864e-01, 1.752469e-02, 1.615689e+00, 6.260001e-02, 1.171556e-02, 2.204540e-01, 5.98637…
1.600000e+00	6.044280e-02, 4.519897e-01, 1.199150e+00, 9.474886e-01, 1.492328e+00, 2.263880e-01, 4.574859e-01, 2.135674e-01, 9.325386e-01, 8.081958e-01, 1.128223e+00, 4.731303e-01, 2.920584e-02, 1.130423e+00, 5.728531e-01, 6.225599e-01, 2.657982e-02, 7.100738e-01, 8.841526e-01, 1.268304e+00, 5.743441e-01, 1.073507e+00, 7.163841e-01, 1.552943e-02, 1.675326e+00, 3.819170e-02, 6.722614e-03, 2.854277e-01, 5.16553…
1.800000e+00	4.752743e-02, 3.590955e-01, 1.189342e+00, 1.018307e+00, 1.323241e+00, 1.677848e-01, 6.557671e-01, 1.556018e-01, 8.351247e-01, 8.053336e-01, 1.110270e+00, 4.788200e-01, 2.350106e-02, 1.151227e+00, 4.515736e-01, 7.000886e-01, 2.421370e-02, 7.042186e-01, 1.071959e+00, 1.098178e+00, 6.460284e-01, 9.389815e-01, 7.440199e-01, 1.059301e-02, 2.017578e+00, 2.353317e-02, 5.272624e-03, 3.684178e-01, 3.16858…
2.000000e+00	3.402955e-02, 3.820057e-01, 9.022134e-01, 1.025875e+00, 1.680135e+00, 1.568377e-01, 6.692276e-01, 9.664578e-02, 8.674127e-01, 7.426726e-01, 9.514772e-01, 4.332995e-01, 1.576816e-02, 8.647863e-01, 3.116628e-01, 6.862694e-01, 2.193699e-02, 6.577547e-01, 9.581879e-01, 9.010405e-01, 5.089522e-01, 8.721467e-01, 7.665131e-01, 9.658432e-03, 1.336704e+00, 1.283705e-02, 3.077544e-03, 4.243820e-01, 1.89190…
0.000000e+00	5.577347e-01, 1.624559e+00, 1.275454e+00, 2.299555e+00, 1.527815e+00, 2.495099e+00, 5.283463e-01, 2.790424e+00, 2.938246e+00, 1.931613e+00, 1.746431e-01, 1.323389e+00, 1.174340e+00, 3.987067e-01, 5.873339e-01, 1.420013e+00, 2.619023e+00, 2.250579e+00, 3.158580e+00, 3.271800e+00, 1.825836e+00, 1.780429e+00, 6.207889e-02, 2.760075e+00, 2.921465e+00, 8.766324e-01, 1.024589e+00, 3.962387e-01, 1.68648…
2.000000e-01	6.904721e-01, 1.004817e+00, 8.725588e-01, 1.449553e+00, 1.212909e+00, 2.140541e+00, 5.700862e-01, 2.227192e+00, 2.138837e+00, 1.469196e+00, 3.286148e-01, 7.050471e-01, 8.348137e-01, 6.230901e-01, 8.825608e-01, 1.079101e+00, 1.682992e+00, 1.820905e+00, 1.798511e+00, 1.934876e+00, 1.079020e+00, 1.646174e+00, 4.700568e-02, 2.104133e+00, 2.006979e+00, 1.141740e+00, 6.416619e-01, 5.650950e-01, 1.09375…
4.000000e-01	7.910638e-01, 9.004966e-01, 7.387387e-01, 9.907016e-01, 1.074866e+00, 1.469194e+00, 4.071925e-01, 1.847877e+00, 1.463730e+00, 1.267820e+00, 5.481212e-01, 7.161331e-01, 6.164486e-01, 5.217640e-01, 1.137396e+00, 8.967107e-01, 1.099167e+00, 1.625341e+00, 1.357799e+00, 1.916558e+00, 6.914394e-01, 1.343183e+00, 2.954220e-02, 1.486476e+00, 1.712941e+00, 1.103873e+00, 3.106546e-01, 7.919622e-01, 8.40329…
6.000000e-01	5.923428e-01, 6.706318e-01, 8.170733e-01, 6.667613e-01, 7.845663e-01, 1.474757e+00, 5.138209e-01, 2.089839e+00, 1.025937e+00, 1.079529e+00, 6.198377e-01, 3.878789e-01, 4.016152e-01, 8.416255e-01, 1.238889e+00, 7.197154e-01, 7.885991e-01, 1.131540e+00, 1.366882e+00, 1.803514e+00, 7.123230e-01, 1.369436e+00, 3.894276e-02, 1.202368e+00, 1.497750e+00, 7.111729e-01, 2.849940e-01, 6.410304e-01, 6.58451…
8.000000e-01	5.423061e-01, 5.752772e-01, 9.477012e-01, 8.743201e-01, 8.090959e-01, 8.991108e-01, 5.497349e-01, 1.739131e+00, 9.827479e-01, 9.064458e-01, 6.691479e-01, 4.589942e-01, 4.003184e-01, 9.396392e-01, 1.152705e+00, 8.156624e-01, 6.082257e-01, 8.068370e-01, 1.084795e+00, 1.496867e+00, 5.837432e-01, 1.401663e+00, 1.621842e-01, 8.214233e-01, 1.319366e+00, 4.432882e-01, 1.733675e-01, 8.078997e-01, 4.25294…
1.000000e+00	3.729079e-01, 4.757619e-01, 1.217545e+00, 9.828919e-01, 9.928558e-01, 7.330256e-01, 5.740356e-01, 1.038188e+00, 9.248343e-01, 8.600065e-01, 7.119986e-01, 4.129397e-01, 2.564104e-01, 1.020008e+00, 1.015036e+00, 8.036258e-01, 4.470395e-01, 5.362233e-01, 1.204378e+00, 1.349454e+00, 5.037021e-01, 1.301929e+00, 3.736355e-01, 5.617317e-01, 1.199091e+00, 2.609120e-01, 1.119984e-01, 8.469790e-01, 3.30818…
1.200000e+00	2.241624e-01, 3.872152e-01, 1.062712e+00, 1.080946e+00, 9.545004e-01, 5.251162e-01, 5.428845e-01, 7.754575e-01, 9.415795e-01, 8.402870e-01, 6.538730e-01, 4.370504e-01, 1.949719e-01, 8.374179e-01, 8.389462e-01, 7.789956e-01, 3.478209e-01, 6.042753e-01, 9.583919e-01, 9.666285e-01, 5.589655e-01, 1.264898e+00, 4.579040e-01, 4.353685e-01, 1.681149e+00, 1.635878e-01, 5.925657e-02, 8.570952e-01, 2.36272…
1.400000e+00	1.142737e-01, 3.935078e-01, 1.031777e+00, 1.110913e+00, 1.493540e+00, 4.827182e-01, 6.855039e-01, 4.834126e-01, 1.007910e+00, 7.814108e-01, 7.584191e-01, 4.046371e-01, 1.233728e-01, 9.659481e-01, 5.922040e-01, 6.998079e-01, 2.324066e-01, 5.515515e-01, 9.037385e-01, 1.023953e+00, 6.274332e-01, 1.090240e+00, 5.425929e-01, 3.135255e-01, 1.602565e+00, 9.478718e-02, 4.515468e-02, 7.420733e-01, 1.37284…
1.600000e+00	6.670291e-02, 3.570157e-01, 1.005803e+00, 9.023631e-01, 1.334062e+00, 3.274249e-01, 5.904226e-01, 3.879621e-01, 9.338394e-01, 7.534424e-01, 8.613727e-01, 4.103305e-01, 9.881887e-02, 1.155727e+00, 4.614774e-01, 7.830344e-01, 2.000633e-01, 4.628638e-01, 1.081922e+00, 9.646051e-01, 5.897286e-01, 8.941468e-01, 6.536250e-01, 2.077691e-01, 1.291293e+00, 5.747195e-02, 2.616674e-02, 7.160382e-01, 1.00250…
1.800000e+00	4.834770e-02, 4.394802e-01, 1.128345e+00, 1.007287e+00, 1.538936e+00, 2.422298e-01, 5.477084e-01, 2.842470e-01, 1.040433e+00, 7.855809e-01, 8.664473e-01, 4.082054e-01, 7.283190e-02, 9.930215e-01, 3.722494e-01, 5.975447e-01, 1.452486e-01, 4.572711e-01, 1.015443e+00, 1.001968e+00, 6.721516e-01, 8.301249e-01, 6.464637e-01, 1.445832e-01, 1.738082e+00, 3.569922e-02, 1.631699e-02, 7.844204e-01, 6.33015…
2.000000e+00	2.466550e-02, 3.991703e-01, 1.134184e+00, 1.192649e+00, 1.765009e+00, 1.999486e-01, 6.822411e-01, 1.645341e-01, 8.966253e-01, 8.333048e-01, 8.618648e-01, 4.462009e-01, 3.924592e-02, 1.149740e+00, 2.707582e-01, 7.193837e-01, 1.242839e-01, 5.930303e-01, 8.449204e-01, 1.011636e+00, 6.080331e-01, 6.695580e-01, 8.616680e-01, 1.094458e-01, 1.708468e+00, 2.102356e-02, 1.208489e-02, 6.874151e-01, 5.51568…
0.000000e+00	9.724616e-01, 5.984727e-02, 1.782659e+00, 3.312996e+00, 2.113941e+00, 8.195683e-01, 3.087440e-02, 1.438344e-02, 5.258496e-01, 3.199156e+00, 1.232401e+00, 3.134161e+00, 5.419101e-04, 2.176627e+00, 9.638844e-01, 1.411319e+00, 1.575136e+00, 2.253724e+00, 1.658284e+00, 3.260870e-01, 4.757113e-01, 2.869189e+00, 5.279972e-01, 4.798328e-01, 2.536201e+00, 5.866909e-01, 3.035457e+00, 3.338581e-01, 2.61785…
2.000000e-01	7.936925e-01, 1.886994e-01, 1.089630e+00, 1.861998e+00, 1.592234e+00, 5.852418e-01, 2.574735e-01, 7.891093e-02, 6.995896e-01, 1.931903e+00, 1.342652e+00, 2.390134e+00, 3.946813e-01, 1.808958e+00, 1.151713e+00, 1.236019e+00, 9.654180e-01, 1.336309e+00, 1.857969e+00, 3.601902e-01, 5.604275e-01, 2.325517e+00, 6.647447e-01, 3.205962e-01, 1.981965e+00, 8.340769e-01, 2.113193e+00, 2.571737e-01, 1.93342…
4.000000e-01	7.710226e-01, 3.176864e-01, 6.614456e-01, 1.421377e+00, 1.080632e+00, 4.779311e-01, 4.355623e-01, 1.215444e-01, 7.656372e-01, 1.674898e+00, 1.028400e+00, 1.614821e+00, 7.954334e-01, 1.202562e+00, 1.271164e+00, 1.069201e+00, 7.819632e-01, 1.318148e+00, 1.440396e+00, 5.849520e-01, 5.550848e-01, 1.459797e+00, 6.259709e-01, 2.977081e-01, 1.423385e+00, 6.642892e-01, 1.013344e+00, 2.367326e-01, 1.13103…
6.000000e-01	4.953940e-01, 3.775692e-01, 8.941997e-01, 1.402929e+00, 1.098037e+00, 4.300473e-01, 5.336364e-01, 9.385860e-02, 8.123103e-01, 1.090132e+00, 7.291812e-01, 1.364618e+00, 8.257561e-01, 7.168915e-01, 1.250282e+00, 9.176018e-01, 5.290541e-01, 8.409321e-01, 1.121031e+00, 5.826714e-01, 5.709178e-01, 1.305143e+00, 7.729972e-01, 2.486347e-01, 1.377675e+00, 4.697615e-01, 7.000130e-01, 3.448268e-01, 8.88768…
8.000000e-01	3.404904e-01, 4.227860e-01, 6.751445e-01, 8.928653e-01, 1.299138e+00, 3.467227e-01, 5.523133e-01, 8.213528e-02, 8.512532e-01, 1.156772e+00, 8.745972e-01, 1.050738e+00, 4.774261e-01, 6.040707e-01, 8.823142e-01, 7.985232e-01, 4.187008e-01, 6.383654e-01, 1.117745e+00, 6.911514e-01, 5.830759e-01, 8.813965e-01, 7.630335e-01, 1.811170e-01, 1.264183e+00, 2.173444e-01, 5.182452e-01, 6.260235e-01, 6.05015…
1.000000e+00	2.162803e-01, 4.055441e-01, 7.996254e-01, 1.167849e+00, 1.070454e+00, 3.188336e-01, 5.288827e-01, 5.403095e-02, 8.053515e-01, 1.050308e+00, 8.356232e-01, 9.130904e-01, 3.567277e-01, 5.342837e-01, 8.103865e-01, 6.952445e-01, 3.578957e-01, 5.534365e-01, 1.001379e+00, 7.517342e-01, 5.885374e-01, 7.127686e-01, 7.883434e-01, 1.222981e-01, 1.464179e+00, 1.572458e-01, 2.474872e-01, 8.117917e-01, 4.26033…
1.200000e+00	1.339090e-01, 3.431653e-01, 8.749325e-01, 1.074854e+00, 1.316041e+00, 1.818556e-01, 5.931392e-01, 5.028812e-02, 7.457117e-01, 8.588313e-01, 7.850566e-01, 7.447339e-01, 2.760186e-01, 6.138089e-01, 5.938419e-01, 8.022732e-01, 2.493796e-01, 4.907035e-01, 9.860895e-01, 8.086016e-01, 6.662738e-01, 5.402219e-01, 7.119433e-01, 1.164701e-01, 1.537640e+00, 1.019552e-01, 2.002192e-01, 7.272908e-01, 2.96050…
1.400000e+00	6.161907e-02, 4.227856e-01, 7.302296e-01, 1.232290e+00, 1.381632e+00, 1.606841e-01, 6.139233e-01, 3.426079e-02, 8.972411e-01, 9.949130e-01, 8.736644e-01, 6.037320e-01, 1.749690e-01, 7.776752e-01, 4.779674e-01, 6.136291e-01, 1.814254e-01, 5.372889e-01, 9.771100e-01, 8.871594e-01, 7.165881e-01, 5.300749e-01, 8.645243e-01, 7.387228e-02, 1.620319e+00, 5.633752e-02, 1.060141e-01, 9.209892e-01, 2.10575…
1.600000e+00	4.210170e-02, 3.334395e-01, 9.618880e-01, 1.356289e+00, 1.467785e+00, 1.326150e-01, 4.925449e-01, 3.221326e-02, 8.971786e-01, 8.372868e-01, 7.977541e-01, 6.275669e-01, 1.532426e-01, 7.901748e-01, 3.831006e-01, 8.029668e-01, 1.031630e-01, 5.926244e-01, 9.588502e-01, 8.148121e-01, 5.932675e-01, 6.131614e-01, 8.914357e-01, 6.243885e-02, 1.576140e+00, 2.804401e-02, 7.508682e-02, 1.148276e+00, 1.49434…
1.800000e+00	2.624367e-02, 4.115077e-01, 9.764570e-01, 1.109042e+00, 1.441437e+00, 8.356207e-02, 6.600819e-01, 2.323133e-02, 6.822976e-01, 6.858315e-01, 7.492825e-01, 5.803484e-01, 1.124034e-01, 8.782181e-01, 2.822204e-01, 7.221885e-01, 9.025748e-02, 6.266837e-01, 9.160511e-01, 9.390732e-01, 6.531565e-01, 4.050654e-01, 7.920352e-01, 5.397602e-02, 1.953294e+00, 1.830216e-02, 4.212306e-02, 8.486067e-01, 1.01985…
2.000000e+00	2.441228e-02, 4.202350e-01, 1.087661e+00, 1.434467e+00, 1.513953e+00, 7.329659e-02, 5.929418e-01, 2.124930e-02, 9.888585e-01, 7.567350e-01, 8.754392e-01, 5.535463e-01, 7.181840e-02, 1.008765e+00, 2.606099e-01, 6.778102e-01, 8.182713e-02, 6.050493e-01, 8.524930e-01, 8.366096e-01, 6.444190e-01, 4.708070e-01, 7.828402e-01, 3.617009e-02, 1.863020e+00, 1.111596e-02, 2.927135e-02, 8.220050e-01, 7.14156…
0.000000e+00	2.709400e+00, 2.349505e+00, 1.739016e-01, 3.625059e-01, 7.137441e-01, 2.810889e+00, 3.567153e-01, 2.243535e+00, 1.442245e-01, 7.915548e-01, 1.124910e+00, 1.967714e+00, 2.809794e+00, 2.690916e+00, 2.808227e+00, 9.744756e-01, 9.150063e-02, 1.523117e+00, 1.825112e-02, 2.074309e-01, 1.979392e+00, 2.522141e+00, 2.879049e+00, 2.304733e+00, 2.299017e-01, 6.102805e-01, 1.100544e+00, 2.340376e+00, 2.45383…
2.000000e-01	2.111898e+00, 1.742086e+00, 3.703350e-01, 2.521062e-01, 5.734077e-01, 2.837777e+00, 3.827522e-01, 1.661740e+00, 4.054157e-01, 8.573864e-01, 9.707697e-01, 1.392956e+00, 2.337215e+00, 1.800300e+00, 2.219752e+00, 8.593222e-01, 5.345870e-01, 1.111370e+00, 1.375320e-02, 1.495600e-01, 1.317078e+00, 1.739334e+00, 1.718734e+00, 1.446334e+00, 2.179082e-01, 3.301880e-01, 1.314360e+00, 1.573777e+00, 5.46278…
4.000000e-01	9.604507e-01, 1.070684e+00, 6.074947e-01, 1.710583e-01, 8.236189e-01, 2.899158e+00, 6.092965e-01, 1.911115e+00, 6.232094e-01, 7.291608e-01, 8.760400e-01, 1.142011e+00, 2.382475e+00, 1.473495e+00, 2.042889e+00, 7.413360e-01, 6.693700e-01, 6.533681e-01, 7.013042e-03, 1.482289e-01, 8.862999e-01, 1.354084e+00, 1.377042e+00, 1.482837e+00, 5.424481e-01, 2.314415e-01, 1.303224e+00, 1.303559e+00, 6.08106…
6.000000e-01	6.120070e-01, 8.941403e-01, 9.276177e-01, 8.813782e-02, 9.826244e-01, 2.587603e+00, 4.931651e-01, 1.816991e+00, 7.357533e-01, 7.738954e-01, 7.971293e-01, 1.202475e+00, 1.670320e+00, 1.443587e+00, 1.555531e+00, 7.491270e-01, 1.140704e+00, 4.702513e-01, 4.168634e-03, 3.108036e-01, 7.506413e-01, 9.916659e-01, 8.151335e-01, 1.465852e+00, 5.936906e-01, 2.944372e-01, 1.231485e+00, 1.004811e+00, 7.72068…
8.000000e-01	3.004916e-01, 5.111129e-01, 7.881969e-01, 5.392833e-02, 1.293792e+00, 2.214030e+00, 4.891651e-01, 1.643096e+00, 7.856982e-01, 7.436006e-01, 6.270177e-01, 7.506593e-01, 1.481808e+00, 8.370394e-01, 1.066350e+00, 6.076141e-01, 1.078534e+00, 4.235621e-01, 5.656308e-03, 4.732259e-01, 6.921231e-01, 7.871900e-01, 6.223337e-01, 9.649433e-01, 1.121041e+00, 5.274161e-01, 7.186923e-01, 9.732342e-01, 5.47283…
1.000000e+00	2.046865e-01, 6.222802e-01, 1.015815e+00, 4.002166e-02, 1.303545e+00, 2.152755e+00, 6.088843e-01, 1.561035e+00, 8.491465e-01, 8.582321e-01, 6.883875e-01, 7.948888e-01, 1.045410e+00, 8.589559e-01, 8.584218e-01, 6.824362e-01, 8.148457e-01, 3.581314e-01, 4.631958e-02, 7.124257e-01, 6.555808e-01, 5.716593e-01, 4.455065e-01, 6.563899e-01, 1.267618e+00, 4.112964e-01, 3.653847e-01, 1.078526e+00, 3.79363…
1.200000e+00	1.422720e-01, 4.491819e-01, 1.070274e+00, 3.182532e-02, 1.198143e+00, 1.804392e+00, 5.505250e-01, 1.501459e+00, 9.358157e-01, 8.158626e-01, 6.378668e-01, 6.986545e-01, 9.178536e-01, 7.728015e-01, 8.235197e-01, 6.519178e-01, 6.201522e-01, 6.046131e-01, 2.262269e-01, 7.089768e-01, 6.552608e-01, 4.908943e-01, 3.421989e-01, 6.033991e-01, 1.385157e+00, 2.947701e-01, 2.884535e-01, 8.492856e-01, 2.47214…
1.400000e+00	8.017265e-02, 4.687635e-01, 1.079323e+00, 2.681853e-01, 1.489979e+00, 1.562147e+00, 7.005670e-01, 1.508703e+00, 9.078836e-01, 7.271565e-01, 5.036145e-01, 5.525533e-01, 4.720908e-01, 8.107901e-01, 5.575159e-01, 7.850192e-01, 4.208535e-01, 7.286324e-01, 4.983452e-01, 7.793721e-01, 7.121591e-01, 3.655148e-01, 3.733295e-01, 4.342611e-01, 1.545400e+00, 2.506425e-01, 1.953165e-01, 1.042868e+00, 1.68784…
1.600000e+00	4.734197e-02, 4.613485e-01, 9.556484e-01, 5.090368e-01, 1.740511e+00, 1.142582e+00, 7.657191e-01, 1.536615e+00, 1.076340e+00, 8.637609e-01, 8.617814e-01, 6.819541e-01, 3.982862e-01, 9.743035e-01, 5.477885e-01, 7.758649e-01, 2.894991e-01, 6.612364e-01, 7.276513e-01, 1.020680e+00, 5.205150e-01, 4.371643e-01, 5.172945e-01, 3.495636e-01, 1.493586e+00, 1.315659e-01, 1.094349e-01, 9.967214e-01, 1.45843…
1.800000e+00	3.908566e-02, 4.118295e-01, 1.231530e+00, 7.843579e-01, 1.406572e+00, 8.835064e-01, 5.946821e-01, 1.079391e+00, 8.529190e-01, 7.870113e-01, 8.115749e-01, 5.544813e-01, 2.841743e-01, 9.515215e-01, 4.363808e-01, 6.533900e-01, 2.567443e-01, 6.560294e-01, 7.254456e-01, 9.383810e-01, 5.883847e-01, 3.864155e-01, 6.250266e-01, 2.543680e-01, 1.462965e+00, 6.664696e-02, 7.919071e-02, 1.034328e+00, 9.68984…
2.000000e+00	3.723555e-02, 5.074252e-01, 1.229953e+00, 9.879259e-01, 1.352393e+00, 7.027493e-01, 6.273375e-01, 7.981399e-01, 9.462410e-01, 6.597048e-01, 6.307776e-01, 5.856870e-01, 2.223157e-01, 1.125510e+00, 3.503793e-01, 7.378102e-01, 1.844676e-01, 7.010945e-01, 6.074870e-01, 1.090371e+00, 5.489749e-01, 4.498893e-01, 6.485295e-01, 1.572265e-01, 1.369370e+00, 4.091365e-02, 4.343445e-02, 9.781104e-01, 7.77095…
0.000000e+00	1.514488e+00, 7.529436e-01, 6.700367e-02, 2.613619e+00, 2.159365e+00, 1.055404e+00, 8.148639e-02, 1.916411e+00, 2.784611e+00, 2.216538e+00, 1.972879e-01, 1.418224e+00, 1.464730e+00, 2.462470e+00, 1.142428e+00, 1.556443e+00, 2.387880e+00, 2.237871e+00, 1.444088e+00, 2.526308e+00, 1.888408e+00, 2.855384e+00, 1.602239e-01, 1.698958e+00, 1.183737e+00, 1.158841e+00, 3.475011e+00, 3.365470e-01, 2.22984…
2.000000e-01	1.225896e+00, 5.860321e-01, 5.143977e-02, 1.634566e+00, 2.057598e+00, 1.429724e+00, 2.420276e-01, 1.551426e+00, 1.617871e+00, 1.585171e+00, 4.034214e-01, 9.258779e-01, 1.223608e+00, 2.139527e+00, 1.018563e+00, 8.761404e-01, 1.857144e+00, 1.477134e+00, 8.465307e-01, 2.033867e+00, 1.113393e+00, 3.103167e+00, 1.293883e-01, 1.164718e+00, 8.713880e-01, 9.880609e-01, 1.902581e+00, 2.063374e-01, 2.49136…
4.000000e-01	8.838611e-01, 4.818711e-01, 5.695557e-02, 1.128361e+00, 1.399132e+00, 1.471833e+00, 4.162639e-01, 1.486127e+00, 1.457101e+00, 1.596671e+00, 3.883898e-01, 6.570318e-01, 1.496300e+00, 1.063652e+00, 9.808253e-01, 9.765545e-01, 1.255678e+00, 9.071803e-01, 4.904332e-01, 1.430510e+00, 9.398431e-01, 2.285668e+00, 8.489256e-02, 7.469629e-01, 8.320790e-01, 1.191780e+00, 1.247547e+00, 2.003138e-01, 2.00290…
6.000000e-01	5.813481e-01, 5.692459e-01, 3.890031e-01, 8.085091e-01, 1.501022e+00, 1.545412e+00, 4.787925e-01, 1.582940e+00, 8.685883e-01, 1.223372e+00, 6.228932e-01, 5.455122e-01, 1.240308e+00, 1.048556e+00, 9.742705e-01, 9.565338e-01, 1.278558e+00, 5.441508e-01, 3.672297e-01, 1.389352e+00, 7.647613e-01, 2.060892e+00, 8.422186e-02, 4.571495e-01, 9.757978e-01, 1.107504e+00, 7.315741e-01, 2.543044e-01, 1.54389…
8.000000e-01	2.706142e-01, 4.274978e-01, 6.323482e-01, 6.978638e-01, 1.594611e+00, 1.207762e+00, 5.387953e-01, 1.381808e+00, 6.564273e-01, 9.355294e-01, 6.168498e-01, 4.540493e-01, 7.986757e-01, 1.032463e+00, 7.881095e-01, 6.066128e-01, 1.062516e+00, 4.444412e-01, 4.336421e-01, 1.201850e+00, 7.462612e-01, 1.507373e+00, 2.574970e-01, 4.180196e-01, 1.140605e+00, 9.062465e-01, 4.483007e-01, 3.034366e-01, 1.15766…
1.000000e+00	1.467617e-01, 4.459987e-01, 8.023571e-01, 9.250411e-01, 1.396303e+00, 1.414246e+00, 5.681324e-01, 1.300700e+00, 6.581620e-01, 1.038217e+00, 7.271218e-01, 6.399300e-01, 5.726596e-01, 1.037349e+00, 4.519852e-01, 6.236499e-01, 8.240136e-01, 5.291710e-01, 5.515389e-01, 9.190989e-01, 6.985343e-01, 1.359586e+00, 3.643765e-01, 3.333175e-01, 9.968436e-01, 6.558457e-01, 2.772526e-01, 4.017721e-01, 7.30755…
1.200000e+00	9.639882e-02, 4.319871e-01, 8.179582e-01, 1.181617e+00, 1.617818e+00, 9.170965e-01, 5.663775e-01, 1.152802e+00, 8.801669e-01, 8.190206e-01, 5.428516e-01, 5.943949e-01, 4.302370e-01, 7.050679e-01, 4.152807e-01, 7.499619e-01, 6.019314e-01, 5.268216e-01, 7.097449e-01, 1.019414e+00, 6.969923e-01, 1.053664e+00, 5.239566e-01, 1.912404e-01, 1.381460e+00, 5.282758e-01, 1.805574e-01, 5.907683e-01, 6.44821…
1.400000e+00	5.825132e-02, 4.153085e-01, 1.068625e+00, 9.532626e-01, 1.540293e+00, 6.527786e-01, 5.467811e-01, 8.187198e-01, 8.512406e-01, 9.626268e-01, 8.129121e-01, 5.544056e-01, 3.689203e-01, 8.538921e-01, 3.300022e-01, 5.767720e-01, 4.034841e-01, 4.975209e-01, 8.022407e-01, 1.133229e+00, 6.316181e-01, 1.135395e+00, 5.394692e-01, 1.671874e-01, 1.620352e+00, 2.759563e-01, 1.186086e-01, 5.224453e-01, 4.58491…
1.600000e+00	3.354327e-02, 5.104690e-01, 1.185506e+00, 8.949802e-01, 1.409535e+00, 5.840793e-01, 6.253219e-01, 6.412505e-01, 9.243525e-01, 8.436541e-01, 8.596965e-01, 6.216401e-01, 1.901349e-01, 9.133206e-01, 3.088861e-01, 5.941076e-01, 2.674636e-01, 5.684373e-01, 8.339756e-01, 1.223698e+00, 6.608133e-01, 9.447117e-01, 6.947208e-01, 1.205445e-01, 1.574768e+00, 1.676152e-01, 7.159822e-02, 7.209884e-01, 3.08445…
1.800000e+00	2.710201e-02, 3.919485e-01, 7.953258e-01, 1.100427e+00, 1.737706e+00, 3.912130e-01, 6.363891e-01, 4.532412e-01, 8.053349e-01, 8.518002e-01, 8.711821e-01, 5.083778e-01, 1.643423e-01, 9.757827e-01, 2.533914e-01, 6.865931e-01, 2.127397e-01, 6.048637e-01, 8.266436e-01, 1.010958e+00, 6.320365e-01, 9.436015e-01, 7.200073e-01, 8.428247e-02, 1.441197e+00, 8.885946e-02, 4.685460e-02, 7.556188e-01, 1.96985…
2.000000e+00	2.276484e-02, 3.350126e-01, 8.615469e-01, 1.285206e+00, 1.704755e+00, 2.886349e-01, 6.005795e-01, 2.446771e-01, 8.848480e-01, 6.975214e-01, 7.505709e-01, 4.887280e-01, 1.050626e-01, 9.715153e-01, 1.628183e-01, 7.273761e-01, 1.579361e-01, 6.203456e-01, 8.303331e-01, 8.007223e-01, 6.103659e-01, 6.900416e-01, 7.520039e-01, 6.526510e-02, 1.643985e+00, 5.953213e-02, 2.794520e-02, 7.490731e-01, 1.84508…
