# Supplementary material for: Inference of Vohradský's Models of Genetic Networks by Solving Two-Dimensional Function Optimization Problems
Source: PLoS One. 2013 Dec 30;8(12):e83308. doi: 10.1371/journal.pone.0083308 (PMC3875442; doi:10.1371/journal.pone.0083308)
Supplement: Text S2 — Time-series data used in the ‘Inference in noisy environment’ section (compressed by gzip). (GZ) [file pone.0083308.s002.gz › time_series_data/gene30/50sets/tc.dat357]

Time "G0" "G1" "G2" "G3" "G4" "G5" "G6" "G7" "G8" "G9" "G10" "G11" "G12" "G13" "G14" "G15" "G16" "G17" "G18" "G19" "G20" "G21" "G22" "G23" "G24" "G25" "G26" "G27" "G28" "G29"
0.000000e+00	6.844341e-01, 2.648814e+00, 4.419421e-01, 3.580682e-01, 5.589423e-01, 2.976658e+00, 8.454163e-02, 9.407723e-01, 5.288300e-01, 1.938616e+00, 5.677716e-02, 1.516704e+00, 2.410268e+00, 2.064691e+00, 5.162747e-02, 2.113385e+00, 6.172110e-02, 2.348256e+00, 1.338251e+00, 1.681369e-01, 6.203272e-02, 1.968482e+00, 1.578735e+00, 1.542910e-01, 3.415633e+00, 5.950393e-01, 1.285722e+00, 3.272228e-02, 1.11162…
2.000000e-01	4.619031e-01, 1.498010e+00, 7.900688e-01, 2.612623e-01, 7.545121e-01, 1.802234e+00, 6.572106e-02, 6.593967e-01, 3.839847e-01, 1.251547e+00, 3.260195e-01, 1.311472e+00, 1.625832e+00, 1.213594e+00, 2.711363e-01, 1.654106e+00, 3.091171e-01, 2.625983e+00, 1.340479e+00, 4.753603e-01, 3.715734e-02, 1.351281e+00, 1.136847e+00, 1.841084e-01, 2.175486e+00, 4.672092e-01, 9.288724e-01, 3.159146e-01, 1.34704…
4.000000e-01	2.664323e-01, 8.542942e-01, 9.330973e-01, 1.493737e-01, 9.118538e-01, 1.041233e+00, 3.778830e-01, 4.796085e-01, 3.141982e-01, 1.211745e+00, 4.448296e-01, 8.501754e-01, 2.041958e+00, 7.676866e-01, 3.863484e-01, 1.683791e+00, 4.422301e-01, 1.758979e+00, 1.376630e+00, 4.784791e-01, 2.463157e-02, 1.017889e+00, 7.942330e-01, 4.568651e-01, 1.755020e+00, 3.672511e-01, 1.002510e+00, 4.829650e-01, 1.43824…
6.000000e-01	1.972208e-01, 4.346644e-01, 1.104665e+00, 1.264396e-01, 7.225191e-01, 4.701083e-01, 6.755858e-01, 3.914494e-01, 2.199203e-01, 1.075505e+00, 4.648005e-01, 5.366956e-01, 1.966940e+00, 6.183080e-01, 5.837019e-01, 1.532827e+00, 5.820545e-01, 1.538462e+00, 1.277489e+00, 3.975635e-01, 1.888290e-02, 1.093164e+00, 6.273120e-01, 6.793333e-01, 1.859470e+00, 5.099889e-01, 1.024208e+00, 6.368183e-01, 1.35967…
8.000000e-01	1.311219e-01, 2.929904e-01, 1.255068e+00, 1.572771e-01, 6.456951e-01, 3.232623e-01, 7.630002e-01, 2.778164e-01, 2.201194e-01, 8.475150e-01, 5.664885e-01, 4.695375e-01, 1.593880e+00, 3.465024e-01, 6.122238e-01, 1.368812e+00, 4.759682e-01, 9.667493e-01, 1.252352e+00, 1.855541e-01, 1.637761e-02, 8.227134e-01, 5.357506e-01, 8.975554e-01, 1.857833e+00, 5.826798e-01, 9.983136e-01, 6.542389e-01, 1.74798…
1.000000e+00	1.146089e-01, 1.919525e-01, 1.295151e+00, 3.233145e-01, 6.094299e-01, 2.816717e-01, 7.872362e-01, 2.732739e-01, 3.132158e-01, 5.335440e-01, 4.333283e-01, 3.159798e-01, 1.776434e+00, 2.596774e-01, 6.213768e-01, 1.277892e+00, 3.834271e-01, 9.937769e-01, 1.511082e+00, 1.537274e-01, 1.746485e-02, 1.038614e+00, 4.591511e-01, 1.063836e+00, 1.495823e+00, 7.558608e-01, 7.515088e-01, 7.819354e-01, 1.34684…
1.200000e+00	5.626271e-02, 8.182690e-02, 1.318938e+00, 7.551648e-01, 4.157895e-01, 2.435779e-01, 8.329932e-01, 1.907965e-01, 2.929444e-01, 4.914235e-01, 3.876721e-01, 2.065948e-01, 1.823453e+00, 1.393631e-01, 6.829605e-01, 1.192385e+00, 3.752802e-01, 5.975295e-01, 1.619713e+00, 7.463132e-02, 1.816897e-02, 8.751298e-01, 4.295124e-01, 1.331909e+00, 1.499057e+00, 7.533074e-01, 6.167156e-01, 7.537041e-01, 1.47267…
1.400000e+00	5.650939e-02, 5.556617e-02, 1.146696e+00, 6.923170e-01, 3.218510e-01, 2.095279e-01, 8.952347e-01, 2.227200e-01, 4.406177e-01, 3.432448e-01, 3.940696e-01, 1.629099e-01, 1.789618e+00, 8.864154e-02, 6.638835e-01, 1.331126e+00, 3.537468e-01, 5.406926e-01, 1.650153e+00, 3.840455e-02, 1.696576e-02, 8.160640e-01, 4.542345e-01, 1.304254e+00, 1.484817e+00, 7.229462e-01, 8.484555e-01, 6.449981e-01, 1.54021…
1.600000e+00	5.358156e-02, 3.789273e-02, 1.076926e+00, 1.029245e+00, 1.932686e-01, 2.734460e-01, 7.438861e-01, 4.820774e-01, 5.063070e-01, 2.777191e-01, 3.478825e-01, 9.622867e-02, 1.588290e+00, 5.674875e-02, 6.587305e-01, 1.104436e+00, 3.469954e-01, 4.538972e-01, 1.653781e+00, 3.100035e-02, 2.078926e-02, 9.725384e-01, 3.804543e-01, 1.393416e+00, 1.592660e+00, 5.767060e-01, 1.086490e+00, 7.181960e-01, 1.49834…
1.800000e+00	4.871412e-02, 2.692011e-02, 1.335285e+00, 9.859781e-01, 1.523483e-01, 2.607430e-01, 9.900083e-01, 5.448706e-01, 4.789379e-01, 2.338015e-01, 3.077178e-01, 5.827815e-02, 1.574901e+00, 3.764877e-02, 7.087750e-01, 1.240155e+00, 2.673944e-01, 3.020116e-01, 1.642962e+00, 1.539157e-02, 1.950902e-02, 9.002906e-01, 3.583125e-01, 1.811721e+00, 1.658506e+00, 6.351512e-01, 7.185209e-01, 8.929852e-01, 1.64323…
2.000000e+00	4.731532e-02, 2.311919e-02, 1.532039e+00, 1.316592e+00, 1.004332e-01, 2.407182e-01, 9.512615e-01, 8.841275e-01, 5.416120e-01, 1.982572e-01, 3.159329e-01, 3.492977e-02, 1.613364e+00, 2.917753e-02, 6.370900e-01, 1.191791e+00, 2.849317e-01, 2.840794e-01, 1.368286e+00, 8.117554e-03, 2.303590e-02, 6.474226e-01, 4.482553e-01, 1.543747e+00, 1.624450e+00, 6.782037e-01, 8.146390e-01, 8.624618e-01, 1.35332…
0.000000e+00	1.217040e+00, 1.882176e+00, 6.439701e-01, 5.005132e-01, 2.418689e+00, 1.820892e+00, 1.674083e+00, 2.787953e-01, 7.981734e-01, 9.931983e-01, 2.597862e+00, 9.320462e-01, 1.222589e+00, 2.055428e+00, 2.158756e+00, 1.242048e+00, 9.002536e-01, 2.509951e+00, 1.384394e+00, 2.145449e+00, 1.090394e+00, 8.696727e-01, 1.408128e+00, 2.566067e+00, 1.133202e+00, 1.203332e-02, 2.816737e+00, 1.469093e+00, 1.79758…
2.000000e-01	9.744200e-01, 1.290452e+00, 6.605449e-01, 7.483172e-01, 1.356993e+00, 1.354758e+00, 1.006258e+00, 2.774557e-01, 4.259125e-01, 1.003153e+00, 2.001822e+00, 6.859260e-01, 1.443441e+00, 1.289850e+00, 2.034136e+00, 1.862005e+00, 1.219765e+00, 2.584483e+00, 1.364965e+00, 1.711007e+00, 6.232894e-01, 8.319504e-01, 6.728428e-01, 2.434897e+00, 6.921568e-01, 1.859622e-01, 2.033090e+00, 1.033924e+00, 1.30786…
4.000000e-01	8.690694e-01, 6.281188e-01, 9.641742e-01, 1.033966e+00, 7.075009e-01, 9.446441e-01, 1.290635e+00, 4.423752e-01, 3.686506e-01, 8.003632e-01, 1.901747e+00, 7.742010e-01, 1.501615e+00, 8.843426e-01, 1.570061e+00, 1.541588e+00, 1.011113e+00, 2.238749e+00, 1.641726e+00, 1.431922e+00, 3.882765e-01, 8.857339e-01, 4.578412e-01, 1.807297e+00, 4.466349e-01, 2.792625e-01, 1.111571e+00, 5.205231e-01, 1.19516…
6.000000e-01	9.027363e-01, 3.663706e-01, 1.113644e+00, 1.016235e+00, 4.484806e-01, 6.146944e-01, 1.093833e+00, 6.111743e-01, 3.897507e-01, 6.940461e-01, 1.627962e+00, 9.208402e-01, 1.745942e+00, 4.448517e-01, 1.146092e+00, 1.231880e+00, 8.468900e-01, 1.736639e+00, 1.294756e+00, 5.993463e-01, 3.675549e-01, 9.826198e-01, 2.959918e-01, 1.946714e+00, 3.469409e-01, 3.445226e-01, 8.687073e-01, 3.150039e-01, 8.57853…
8.000000e-01	8.438196e-01, 2.227616e-01, 1.098785e+00, 1.511099e+00, 2.547514e-01, 4.084316e-01, 1.129933e+00, 9.217671e-01, 4.055097e-01, 6.405700e-01, 1.003277e+00, 9.818011e-01, 1.561486e+00, 3.442306e-01, 9.664716e-01, 1.354890e+00, 7.983212e-01, 1.075762e+00, 1.477108e+00, 5.337393e-01, 3.232296e-01, 8.471860e-01, 1.490330e-01, 2.083559e+00, 2.049314e-01, 4.489957e-01, 7.685670e-01, 1.780580e-01, 7.34811…
1.000000e+00	1.031202e+00, 1.333396e-01, 1.175126e+00, 1.103762e+00, 1.476653e-01, 4.362047e-01, 1.005193e+00, 1.045154e+00, 4.807805e-01, 7.698762e-01, 1.209341e+00, 5.840558e-01, 1.497439e+00, 2.621939e-01, 9.701807e-01, 1.349177e+00, 6.850233e-01, 9.827212e-01, 1.674556e+00, 2.930629e-01, 4.367576e-01, 6.553846e-01, 2.432579e-01, 1.980965e+00, 1.958589e-01, 3.978829e-01, 5.590890e-01, 1.950955e-01, 5.85280…
1.200000e+00	9.450804e-01, 9.171472e-02, 1.450378e+00, 1.397948e+00, 8.488276e-02, 3.461407e-01, 1.081427e+00, 1.150968e+00, 4.632427e-01, 8.227999e-01, 1.044827e+00, 3.820928e-01, 1.492721e+00, 1.459407e-01, 8.025892e-01, 1.054776e+00, 6.142078e-01, 8.003183e-01, 1.676925e+00, 1.650134e-01, 4.330495e-01, 6.589767e-01, 2.962595e-01, 1.983546e+00, 1.462082e-01, 5.379905e-01, 4.997421e-01, 1.867893e-01, 5.60728…
1.400000e+00	8.812792e-01, 9.071271e-02, 1.293902e+00, 1.432758e+00, 4.683172e-02, 3.371343e-01, 9.540866e-01, 1.238213e+00, 5.815397e-01, 9.221698e-01, 8.638897e-01, 2.581752e-01, 1.176349e+00, 1.069800e-01, 6.744349e-01, 7.604335e-01, 5.338768e-01, 6.101290e-01, 1.529481e+00, 8.078889e-02, 5.224934e-01, 5.337458e-01, 3.614162e-01, 1.723423e+00, 1.058511e-01, 5.981910e-01, 5.600478e-01, 3.191394e-01, 3.33596…
1.600000e+00	9.182408e-01, 2.432825e-01, 1.214167e+00, 1.475753e+00, 3.870835e-02, 4.083473e-01, 1.077330e+00, 1.401090e+00, 5.864778e-01, 8.784627e-01, 5.996270e-01, 2.136305e-01, 9.301564e-01, 6.850379e-02, 5.125055e-01, 5.681483e-01, 4.480873e-01, 4.368068e-01, 1.251904e+00, 5.569977e-02, 4.877336e-01, 4.183590e-01, 3.736973e-01, 2.046540e+00, 6.931638e-02, 6.530085e-01, 5.232488e-01, 4.444647e-01, 2.53824…
1.800000e+00	8.481754e-01, 5.317316e-01, 1.281474e+00, 1.589663e+00, 2.267590e-02, 3.377997e-01, 9.411436e-01, 1.585232e+00, 6.049616e-01, 8.541558e-01, 5.704292e-01, 1.154433e-01, 6.878698e-01, 5.359054e-02, 3.079699e-01, 4.344336e-01, 3.560989e-01, 3.454249e-01, 7.723242e-01, 3.046086e-02, 4.103160e-01, 3.546545e-01, 4.054239e-01, 1.828800e+00, 4.284185e-02, 7.115314e-01, 5.067842e-01, 5.728622e-01, 1.90869…
2.000000e+00	8.149130e-01, 6.085176e-01, 1.258065e+00, 1.518174e+00, 1.958332e-02, 3.172175e-01, 9.955891e-01, 1.628233e+00, 5.409159e-01, 7.473088e-01, 5.077735e-01, 9.244200e-02, 5.103061e-01, 4.079348e-02, 2.107903e-01, 3.610023e-01, 3.266309e-01, 2.782680e-01, 6.909193e-01, 2.034136e-02, 3.719778e-01, 2.743414e-01, 3.926640e-01, 1.661852e+00, 2.913724e-02, 9.165002e-01, 4.637347e-01, 6.508990e-01, 1.28983…
0.000000e+00	2.425180e-01, 2.127488e+00, 1.982244e+00, 1.309145e+00, 2.260131e+00, 2.618726e+00, 2.057616e-01, 6.443903e-02, 2.670191e+00, 1.203615e+00, 2.892083e+00, 5.154735e-01, 8.980575e-01, 1.914302e+00, 2.862525e+00, 2.982843e+00, 8.753612e-01, 2.639945e+00, 2.162855e+00, 1.966832e+00, 3.899251e-01, 6.390385e-01, 3.446638e+00, 2.628068e+00, 1.303965e+00, 5.048125e-01, 1.952308e+00, 3.177384e-01, 5.96177…
2.000000e-01	2.243696e-01, 1.615916e+00, 1.482420e+00, 1.478838e+00, 1.781007e+00, 1.899451e+00, 1.242804e-01, 4.428520e-01, 2.004909e+00, 1.055508e+00, 2.126683e+00, 7.854261e-01, 1.083556e+00, 1.304064e+00, 1.606142e+00, 2.517650e+00, 7.794087e-01, 2.549486e+00, 1.553405e+00, 1.555011e+00, 3.907691e-01, 5.369983e-01, 1.541905e+00, 1.801643e+00, 1.294344e+00, 6.731154e-01, 1.412436e+00, 1.724495e-01, 4.97087…
4.000000e-01	2.646740e-01, 1.025419e+00, 1.064564e+00, 1.530062e+00, 9.287888e-01, 1.125919e+00, 2.639267e-01, 9.092736e-01, 1.591332e+00, 1.109024e+00, 1.509284e+00, 6.471208e-01, 1.200465e+00, 1.146979e+00, 1.864114e+00, 2.279162e+00, 5.803970e-01, 2.349542e+00, 1.428190e+00, 1.198670e+00, 4.606772e-01, 3.534572e-01, 1.080255e+00, 1.588889e+00, 1.094865e+00, 5.584520e-01, 1.135899e+00, 1.319164e-01, 4.43869…
6.000000e-01	3.719512e-01, 7.661540e-01, 1.357061e+00, 1.326780e+00, 5.149160e-01, 7.557146e-01, 6.044410e-01, 8.961340e-01, 9.114385e-01, 1.046599e+00, 1.283237e+00, 6.917763e-01, 1.404694e+00, 7.117916e-01, 1.679221e+00, 1.625146e+00, 4.506640e-01, 1.789993e+00, 1.619685e+00, 8.141750e-01, 5.758035e-01, 4.881610e-01, 5.526530e-01, 1.606616e+00, 7.332243e-01, 5.803225e-01, 1.038118e+00, 7.234343e-02, 3.39357…
8.000000e-01	4.992374e-01, 3.712001e-01, 1.124991e+00, 1.460106e+00, 2.869623e-01, 4.287485e-01, 6.587339e-01, 1.336250e+00, 7.390825e-01, 1.057978e+00, 1.020428e+00, 5.856890e-01, 1.358326e+00, 5.595539e-01, 1.356172e+00, 1.258935e+00, 3.657591e-01, 1.437008e+00, 1.508420e+00, 6.756008e-01, 6.027037e-01, 4.623464e-01, 5.268397e-01, 1.568236e+00, 6.642529e-01, 6.093329e-01, 1.041946e+00, 1.102256e-01, 2.47420…
1.000000e+00	7.046108e-01, 2.256622e-01, 1.243524e+00, 1.525803e+00, 1.894072e-01, 4.646268e-01, 7.575573e-01, 1.165450e+00, 5.807256e-01, 1.042744e+00, 7.989640e-01, 3.599690e-01, 1.452612e+00, 3.683373e-01, 1.330132e+00, 1.299588e+00, 3.397447e-01, 9.614439e-01, 1.328797e+00, 3.110319e-01, 5.565620e-01, 4.043468e-01, 3.260564e-01, 1.952984e+00, 4.667474e-01, 5.879139e-01, 8.211279e-01, 2.637755e-01, 2.22024…
1.200000e+00	8.733821e-01, 1.552767e-01, 1.584689e+00, 1.650199e+00, 9.833795e-02, 4.272767e-01, 1.021903e+00, 1.464734e+00, 6.741650e-01, 1.072780e+00, 6.964073e-01, 2.664918e-01, 1.297062e+00, 2.598759e-01, 8.780285e-01, 8.346547e-01, 3.286146e-01, 7.646131e-01, 1.293537e+00, 2.263651e-01, 5.295494e-01, 4.429837e-01, 4.476120e-01, 1.792411e+00, 3.287207e-01, 4.873909e-01, 7.345673e-01, 4.708113e-01, 1.21652…
1.400000e+00	8.953852e-01, 1.624751e-01, 1.508497e+00, 1.609365e+00, 6.506798e-02, 3.639260e-01, 1.105431e+00, 1.572435e+00, 5.412284e-01, 1.019140e+00, 6.456457e-01, 1.746698e-01, 1.102012e+00, 1.570332e-01, 5.661288e-01, 6.797287e-01, 2.760578e-01, 5.884746e-01, 1.430818e+00, 1.205855e-01, 5.382296e-01, 2.815057e-01, 3.935301e-01, 1.706636e+00, 2.454760e-01, 7.270576e-01, 8.155294e-01, 4.863508e-01, 1.21106…
1.600000e+00	8.352165e-01, 2.837254e-01, 1.413624e+00, 1.307911e+00, 3.406723e-02, 3.195252e-01, 1.177417e+00, 1.879939e+00, 5.848832e-01, 1.002046e+00, 4.397706e-01, 1.000182e-01, 8.477996e-01, 1.242047e-01, 4.358217e-01, 6.672123e-01, 2.186095e-01, 4.129190e-01, 9.941990e-01, 6.792679e-02, 4.855418e-01, 2.417788e-01, 3.955756e-01, 1.682856e+00, 1.421534e-01, 7.222799e-01, 7.220007e-01, 6.022387e-01, 8.08252…
1.800000e+00	7.203882e-01, 4.867006e-01, 1.374985e+00, 1.463942e+00, 2.922053e-02, 3.130327e-01, 9.713564e-01, 1.574679e+00, 7.741090e-01, 8.282882e-01, 5.221651e-01, 6.119046e-02, 5.141630e-01, 8.574373e-02, 3.235476e-01, 3.766600e-01, 2.232261e-01, 4.125803e-01, 9.594486e-01, 4.126400e-02, 4.661641e-01, 2.578429e-01, 3.484958e-01, 1.713921e+00, 1.025285e-01, 6.900879e-01, 7.538497e-01, 6.990195e-01, 7.05927…
2.000000e+00	9.087090e-01, 5.417248e-01, 1.353507e+00, 1.313225e+00, 2.224794e-02, 2.897691e-01, 8.734367e-01, 1.806794e+00, 6.620247e-01, 6.772393e-01, 3.542011e-01, 4.042260e-02, 4.758092e-01, 6.752805e-02, 2.125059e-01, 3.038862e-01, 2.064131e-01, 2.547143e-01, 5.389713e-01, 2.415758e-02, 3.558379e-01, 2.391333e-01, 4.272393e-01, 1.832592e+00, 7.570563e-02, 7.360276e-01, 8.024674e-01, 7.562252e-01, 4.83871…
0.000000e+00	1.616234e+00, 1.467142e+00, 2.845057e+00, 1.865568e+00, 5.190276e-01, 2.524707e+00, 2.161743e+00, 2.782143e+00, 1.090020e-01, 2.588021e-01, 1.685840e+00, 1.204994e+00, 7.260547e-01, 3.037209e-01, 2.931336e+00, 2.476268e+00, 1.884853e+00, 3.295088e-01, 1.065150e+00, 8.022196e-01, 3.576411e-01, 4.011537e-02, 1.109178e+00, 3.016650e+00, 1.215867e+00, 9.755839e-01, 1.740168e+00, 2.277402e+00, 6.50567…
2.000000e-01	8.531485e-01, 1.368102e+00, 1.828611e+00, 1.956132e+00, 2.773936e-01, 1.522101e+00, 1.191706e+00, 2.563215e+00, 6.223437e-02, 1.867354e-01, 1.254683e+00, 7.984400e-01, 8.419951e-01, 2.133752e-01, 2.043618e+00, 1.966589e+00, 1.468344e+00, 3.954415e-01, 8.112490e-01, 5.049748e-01, 2.226413e-01, 2.623714e-01, 5.995442e-01, 2.708878e+00, 1.238035e+00, 6.195021e-01, 8.940677e-01, 1.487092e+00, 5.65282…
4.000000e-01	7.204697e-01, 6.485138e-01, 1.919247e+00, 2.125909e+00, 1.628153e-01, 9.098490e-01, 9.825645e-01, 2.292966e+00, 6.505576e-02, 1.927833e-01, 8.965533e-01, 5.464873e-01, 9.954073e-01, 1.428328e-01, 1.660255e+00, 1.420606e+00, 9.329943e-01, 3.405600e-01, 8.856635e-01, 3.283639e-01, 1.618706e-01, 4.573212e-01, 5.454250e-01, 2.701536e+00, 1.318549e+00, 5.730609e-01, 8.488160e-01, 8.782131e-01, 4.03806…
6.000000e-01	5.570644e-01, 5.780053e-01, 1.816427e+00, 1.693554e+00, 9.032466e-02, 6.633111e-01, 9.955237e-01, 2.026753e+00, 2.140600e-01, 1.611361e-01, 6.191971e-01, 3.700250e-01, 1.374078e+00, 1.024170e-01, 1.303298e+00, 1.121691e+00, 8.822336e-01, 2.354020e-01, 9.631636e-01, 1.840349e-01, 1.122906e-01, 6.112775e-01, 4.482776e-01, 2.604964e+00, 1.642332e+00, 5.190218e-01, 8.944147e-01, 6.769572e-01, 3.79749…
8.000000e-01	3.939350e-01, 4.423511e-01, 1.651213e+00, 1.357500e+00, 5.337811e-02, 4.723568e-01, 9.290548e-01, 2.184967e+00, 2.846184e-01, 1.912416e-01, 5.228450e-01, 2.690246e-01, 1.292970e+00, 6.001568e-02, 1.171538e+00, 7.640991e-01, 6.782313e-01, 1.884607e-01, 9.033323e-01, 9.929838e-02, 1.183770e-01, 6.862037e-01, 5.238207e-01, 2.237330e+00, 1.240170e+00, 8.000515e-01, 8.823153e-01, 8.021219e-01, 2.51742…
1.000000e+00	2.863359e-01, 4.301598e-01, 1.539234e+00, 1.736057e+00, 3.034520e-02, 4.144055e-01, 1.058782e+00, 2.121204e+00, 4.272069e-01, 1.251899e-01, 4.492655e-01, 1.635977e-01, 7.302548e-01, 3.877925e-02, 8.265723e-01, 8.052566e-01, 5.123092e-01, 1.248770e-01, 1.079571e+00, 6.039650e-02, 8.698400e-02, 6.339922e-01, 4.330919e-01, 2.434706e+00, 9.100611e-01, 5.971040e-01, 8.901709e-01, 8.300064e-01, 2.27152…
1.200000e+00	5.539244e-01, 5.509463e-01, 1.398425e+00, 1.522789e+00, 1.841718e-02, 3.560238e-01, 1.017712e+00, 2.180062e+00, 5.331414e-01, 1.300848e-01, 3.294701e-01, 1.207686e-01, 7.264931e-01, 3.203587e-02, 5.384973e-01, 4.954878e-01, 3.503845e-01, 1.257248e-01, 7.715422e-01, 3.582143e-02, 7.059331e-02, 5.359805e-01, 4.361051e-01, 1.864052e+00, 6.379844e-01, 6.879269e-01, 7.579848e-01, 7.424981e-01, 1.12090…
1.400000e+00	6.785557e-01, 7.214426e-01, 1.353162e+00, 1.584687e+00, 1.063614e-02, 2.962729e-01, 1.039936e+00, 2.115861e+00, 4.640289e-01, 1.110554e-01, 2.792553e-01, 7.872319e-02, 5.016604e-01, 2.256824e-02, 3.552838e-01, 3.839447e-01, 3.398458e-01, 8.385777e-02, 4.677884e-01, 2.332729e-02, 5.201508e-02, 5.007517e-01, 4.709174e-01, 1.847002e+00, 4.933057e-01, 6.622152e-01, 8.683304e-01, 7.066623e-01, 1.18282…
1.600000e+00	7.783977e-01, 8.761950e-01, 1.422663e+00, 1.465037e+00, 7.061093e-03, 2.578778e-01, 9.352211e-01, 2.101696e+00, 6.129451e-01, 9.185647e-02, 2.720559e-01, 4.908629e-02, 3.430769e-01, 1.811397e-02, 2.659366e-01, 3.628820e-01, 2.758069e-01, 7.281113e-02, 4.506074e-01, 1.102247e-02, 5.277097e-02, 3.158243e-01, 3.444310e-01, 2.193778e+00, 3.044178e-01, 8.511766e-01, 8.490252e-01, 7.172306e-01, 8.86264…
1.800000e+00	8.746273e-01, 6.509730e-01, 1.263267e+00, 1.466619e+00, 8.388091e-03, 2.606109e-01, 9.842690e-01, 2.004024e+00, 5.911876e-01, 8.108741e-02, 3.041206e-01, 3.767663e-02, 2.024445e-01, 1.489582e-02, 1.462561e-01, 2.303655e-01, 3.364247e-01, 5.277341e-02, 3.057922e-01, 7.462578e-03, 4.479057e-02, 3.074974e-01, 3.814849e-01, 2.071105e+00, 2.230869e-01, 8.448778e-01, 7.278974e-01, 7.979001e-01, 6.13739…
2.000000e+00	8.343397e-01, 7.030401e-01, 9.333020e-01, 1.763306e+00, 7.716720e-03, 2.561046e-01, 9.533762e-01, 1.589795e+00, 6.707709e-01, 8.341546e-02, 3.575758e-01, 2.311124e-02, 1.990553e-01, 1.454315e-02, 1.294391e-01, 1.894835e-01, 4.127897e-01, 4.704209e-02, 2.217951e-01, 4.830825e-03, 3.443390e-02, 2.223817e-01, 3.903294e-01, 2.172989e+00, 1.506671e-01, 6.730153e-01, 7.438319e-01, 7.952767e-01, 4.77458…
0.000000e+00	1.331792e+00, 9.879613e-01, 1.652350e+00, 3.876978e-01, 9.611546e-01, 2.324248e+00, 1.306538e+00, 1.401539e+00, 7.264154e-02, 2.980939e+00, 4.492565e-01, 2.757959e+00, 2.860719e+00, 1.667195e+00, 2.456373e-01, 2.423080e+00, 2.580736e+00, 1.952828e-02, 6.329653e-02, 3.053008e+00, 8.652512e-02, 1.084384e+00, 2.516802e+00, 2.654304e+00, 2.200210e+00, 4.925605e-01, 1.388459e+00, 2.395018e+00, 2.22315…
2.000000e-01	7.823823e-01, 6.254635e-01, 1.140693e+00, 6.693959e-01, 5.467640e-01, 1.454514e+00, 1.135448e+00, 1.151063e+00, 5.486610e-02, 2.686461e+00, 4.268428e-01, 1.845101e+00, 2.329576e+00, 9.053968e-01, 5.746875e-01, 1.983263e+00, 2.235405e+00, 4.155230e-01, 4.731856e-01, 2.109680e+00, 5.486600e-02, 8.954678e-01, 1.469260e+00, 2.035487e+00, 1.912763e+00, 2.369851e-01, 7.924143e-01, 1.338402e+00, 1.93435…
4.000000e-01	5.778599e-01, 4.129693e-01, 1.060046e+00, 9.444064e-01, 3.114624e-01, 8.159165e-01, 1.150201e+00, 9.152913e-01, 3.310063e-02, 1.950979e+00, 4.780711e-01, 1.192042e+00, 2.189526e+00, 5.818386e-01, 5.460567e-01, 1.926660e+00, 1.940908e+00, 4.954929e-01, 7.572504e-01, 1.354131e+00, 3.464039e-02, 8.643427e-01, 7.513761e-01, 1.619060e+00, 1.911908e+00, 1.821372e-01, 9.750067e-01, 1.561794e+00, 1.98676…
6.000000e-01	3.624801e-01, 1.827443e-01, 1.419735e+00, 1.030888e+00, 2.209945e-01, 3.944818e-01, 1.033947e+00, 9.929709e-01, 5.024224e-02, 1.171604e+00, 4.303981e-01, 8.306615e-01, 2.291315e+00, 3.880838e-01, 8.176487e-01, 1.705437e+00, 1.148927e+00, 3.677255e-01, 1.046739e+00, 6.561054e-01, 2.524028e-02, 1.025343e+00, 5.427810e-01, 1.833347e+00, 1.644665e+00, 3.020286e-01, 1.025776e+00, 9.689493e-01, 2.46359…
8.000000e-01	2.241693e-01, 1.251129e-01, 1.133427e+00, 1.272585e+00, 1.243223e-01, 1.912586e-01, 1.006916e+00, 1.169258e+00, 1.421283e-01, 1.119074e+00, 4.586864e-01, 4.800715e-01, 1.772103e+00, 2.780854e-01, 5.928460e-01, 1.310563e+00, 1.090150e+00, 3.225543e-01, 1.180130e+00, 4.188496e-01, 1.772219e-02, 1.042788e+00, 4.788005e-01, 1.608676e+00, 1.442247e+00, 4.629378e-01, 7.624430e-01, 8.219899e-01, 1.87668…
1.000000e+00	1.886999e-01, 7.964152e-02, 1.259629e+00, 1.451618e+00, 7.876470e-02, 1.413950e-01, 1.031380e+00, 1.538518e+00, 2.466284e-01, 6.439587e-01, 3.721991e-01, 3.100152e-01, 1.540757e+00, 1.497533e-01, 6.188771e-01, 8.923572e-01, 8.931951e-01, 2.627404e-01, 1.470078e+00, 2.674634e-01, 1.268304e-02, 8.937195e-01, 3.721481e-01, 1.402616e+00, 1.702005e+00, 6.217470e-01, 7.733460e-01, 7.932371e-01, 2.11096…
1.200000e+00	1.278906e-01, 4.532352e-02, 1.164833e+00, 1.142494e+00, 5.047313e-02, 1.759792e-01, 1.030071e+00, 1.299613e+00, 3.324136e-01, 6.086306e-01, 3.194866e-01, 2.273183e-01, 1.424300e+00, 1.151242e-01, 5.686381e-01, 8.523606e-01, 8.427044e-01, 2.320717e-01, 1.545975e+00, 1.440150e-01, 9.541669e-03, 6.682273e-01, 4.254741e-01, 1.629165e+00, 1.663460e+00, 7.570236e-01, 8.929071e-01, 6.630846e-01, 1.96567…
1.400000e+00	1.029130e-01, 9.652126e-02, 1.456259e+00, 1.344407e+00, 2.903595e-02, 1.379564e-01, 9.385229e-01, 1.535602e+00, 4.923768e-01, 4.776262e-01, 3.133673e-01, 1.432377e-01, 8.958152e-01, 8.311278e-02, 3.433815e-01, 5.182467e-01, 5.401030e-01, 1.922854e-01, 9.940121e-01, 9.399468e-02, 7.788863e-03, 6.496577e-01, 4.128986e-01, 1.792899e+00, 1.765910e+00, 6.917702e-01, 7.991127e-01, 8.081379e-01, 1.51551…
1.600000e+00	9.545772e-02, 2.740531e-01, 1.400918e+00, 1.204532e+00, 2.303915e-02, 1.402597e-01, 9.132889e-01, 1.579148e+00, 6.071709e-01, 3.649326e-01, 2.661266e-01, 1.261703e-01, 7.353081e-01, 4.151202e-02, 2.599158e-01, 4.535372e-01, 5.892901e-01, 1.289848e-01, 1.083533e+00, 6.322287e-02, 1.027274e-02, 5.368271e-01, 4.633426e-01, 1.833426e+00, 1.430434e+00, 8.687233e-01, 8.836766e-01, 7.380093e-01, 1.94633…
1.800000e+00	6.222333e-02, 5.942966e-01, 1.636375e+00, 1.460978e+00, 1.638361e-02, 1.503653e-01, 8.982704e-01, 1.288238e+00, 5.644782e-01, 2.803460e-01, 2.141413e-01, 5.951757e-02, 4.822979e-01, 3.662798e-02, 1.654515e-01, 4.051951e-01, 4.402525e-01, 9.862985e-02, 7.766078e-01, 3.024702e-02, 1.006956e-02, 5.151220e-01, 4.850880e-01, 1.704191e+00, 1.378203e+00, 6.455546e-01, 1.012891e+00, 8.203908e-01, 1.75882…
2.000000e+00	6.251591e-02, 6.471905e-01, 1.489138e+00, 1.363832e+00, 1.831062e-02, 1.790526e-01, 1.063962e+00, 1.484977e+00, 6.860286e-01, 2.461657e-01, 2.675494e-01, 4.834154e-02, 4.881857e-01, 2.538895e-02, 1.121172e-01, 2.924150e-01, 3.525078e-01, 8.267514e-02, 6.585316e-01, 1.541871e-02, 1.039262e-02, 3.938170e-01, 4.121396e-01, 2.104371e+00, 1.609878e+00, 7.038769e-01, 7.969903e-01, 7.024373e-01, 1.73021…
0.000000e+00	2.236339e+00, 2.626807e+00, 6.646899e-01, 3.770976e-01, 6.180166e-01, 1.637136e+00, 1.306274e+00, 9.725062e-01, 1.536327e+00, 1.211667e+00, 3.058289e+00, 2.542419e+00, 5.270716e-01, 2.531042e-01, 1.372285e+00, 5.366463e-01, 2.642232e+00, 2.702585e+00, 2.142585e+00, 7.297305e-01, 2.053880e+00, 3.954849e-01, 1.644645e-01, 3.036228e+00, 2.443335e+00, 2.019231e+00, 7.481438e-01, 1.598672e+00, 4.97587…
2.000000e-01	1.522118e+00, 1.994185e+00, 5.055089e-01, 7.637476e-01, 4.162355e-01, 1.079400e+00, 6.716054e-01, 8.949098e-01, 1.084576e+00, 9.418525e-01, 2.344101e+00, 2.506772e+00, 4.127773e-01, 3.929035e-01, 9.859504e-01, 6.837162e-01, 2.315057e+00, 1.673844e+00, 1.701467e+00, 5.515860e-01, 1.651416e+00, 5.509111e-01, 8.493747e-02, 1.874995e+00, 1.669692e+00, 1.004962e+00, 4.496209e-01, 9.217317e-01, 4.08994…
4.000000e-01	9.908382e-01, 1.713963e+00, 5.425306e-01, 8.393407e-01, 2.427275e-01, 7.112777e-01, 3.573098e-01, 7.986463e-01, 1.077207e+00, 6.406951e-01, 2.332566e+00, 1.784395e+00, 3.137750e-01, 3.914794e-01, 6.974358e-01, 6.632637e-01, 2.077250e+00, 1.552696e+00, 9.340483e-01, 3.003099e-01, 9.527373e-01, 5.750099e-01, 4.909219e-02, 2.145975e+00, 1.390598e+00, 6.750907e-01, 2.995733e-01, 5.761455e-01, 3.29702…
6.000000e-01	8.714976e-01, 1.155231e+00, 7.626406e-01, 1.214113e+00, 1.322755e-01, 5.090269e-01, 3.524115e-01, 8.571413e-01, 1.013133e+00, 6.261675e-01, 2.388738e+00, 1.243952e+00, 2.106123e-01, 2.638947e-01, 5.319203e-01, 6.998731e-01, 1.880586e+00, 1.163162e+00, 7.297235e-01, 1.528627e-01, 6.682963e-01, 5.701982e-01, 2.819689e-02, 2.442231e+00, 9.073561e-01, 3.188016e-01, 4.274789e-01, 3.175394e-01, 1.94361…
8.000000e-01	6.824957e-01, 9.781779e-01, 8.568697e-01, 1.102461e+00, 9.099374e-02, 4.558664e-01, 4.546666e-01, 1.000212e+00, 1.025166e+00, 7.621020e-01, 1.797161e+00, 1.148500e+00, 2.139465e-01, 2.603162e-01, 3.692354e-01, 7.365756e-01, 1.289468e+00, 9.795861e-01, 4.763472e-01, 7.828980e-02, 5.674258e-01, 4.969637e-01, 1.858132e-02, 2.250732e+00, 5.819526e-01, 2.680927e-01, 5.444738e-01, 1.633379e-01, 1.62272…
1.000000e+00	9.884305e-01, 9.743482e-01, 1.071275e+00, 1.358549e+00, 4.124494e-02, 4.017291e-01, 7.162206e-01, 1.074312e+00, 6.041398e-01, 5.425278e-01, 1.519048e+00, 9.965053e-01, 1.757694e-01, 1.850468e-01, 2.821412e-01, 6.789483e-01, 1.536335e+00, 7.139130e-01, 3.084593e-01, 6.443863e-02, 5.215978e-01, 3.970049e-01, 1.253685e-02, 2.167763e+00, 4.029528e-01, 2.443350e-01, 6.518613e-01, 9.754422e-02, 1.49787…
1.200000e+00	9.342864e-01, 9.802347e-01, 1.097796e+00, 1.361954e+00, 2.845949e-02, 4.074993e-01, 8.668466e-01, 1.256932e+00, 7.600221e-01, 7.650470e-01, 1.067355e+00, 7.046759e-01, 1.418009e-01, 1.510510e-01, 1.967932e-01, 5.151056e-01, 1.261073e+00, 5.211219e-01, 2.407798e-01, 3.247294e-02, 6.628865e-01, 3.531953e-01, 7.343280e-02, 2.025572e+00, 3.003731e-01, 4.588731e-01, 6.322320e-01, 9.393740e-02, 8.98615…
1.400000e+00	9.578705e-01, 8.120163e-01, 1.124967e+00, 1.401189e+00, 1.546373e-02, 3.876255e-01, 7.356500e-01, 1.312121e+00, 6.288851e-01, 8.786356e-01, 1.063379e+00, 4.017094e-01, 9.741113e-02, 1.182628e-01, 1.264215e-01, 4.739317e-01, 1.019855e+00, 4.049875e-01, 1.624859e-01, 2.282944e-02, 5.572907e-01, 2.277894e-01, 1.547721e-01, 2.030069e+00, 2.017677e-01, 5.137445e-01, 5.783608e-01, 1.413050e-01, 5.44098…
1.600000e+00	1.026200e+00, 9.977464e-01, 1.048725e+00, 1.433150e+00, 1.118963e-02, 3.312858e-01, 9.661949e-01, 1.529825e+00, 5.872171e-01, 8.792963e-01, 7.909432e-01, 3.603174e-01, 8.992192e-02, 7.917803e-02, 9.080906e-02, 3.948687e-01, 8.919163e-01, 3.750719e-01, 1.170189e-01, 1.330948e-02, 5.631180e-01, 1.417492e-01, 2.912077e-01, 2.067158e+00, 1.500448e-01, 6.810545e-01, 5.848594e-01, 1.902989e-01, 6.28135…
1.800000e+00	8.895898e-01, 9.723827e-01, 1.384163e+00, 1.724815e+00, 1.039233e-02, 3.697517e-01, 1.108928e+00, 1.371745e+00, 8.959928e-01, 1.061582e+00, 9.161922e-01, 2.415981e-01, 6.078468e-02, 6.653974e-02, 6.948012e-02, 2.762533e-01, 7.672155e-01, 2.711132e-01, 9.053798e-02, 6.527791e-03, 6.092277e-01, 1.009558e-01, 3.318290e-01, 1.851267e+00, 1.039622e-01, 5.878308e-01, 5.671280e-01, 3.626489e-01, 4.53368…
2.000000e+00	7.968497e-01, 8.789748e-01, 1.222943e+00, 1.399561e+00, 8.546543e-03, 3.829507e-01, 8.506283e-01, 1.655422e+00, 6.994872e-01, 8.781344e-01, 8.613806e-01, 1.588783e-01, 4.767477e-02, 5.919978e-02, 3.862537e-02, 2.180891e-01, 7.396097e-01, 2.469829e-01, 5.993011e-02, 4.573112e-03, 5.502881e-01, 8.492404e-02, 3.300619e-01, 1.922633e+00, 6.105613e-02, 6.412153e-01, 5.179292e-01, 4.267641e-01, 3.38040…
0.000000e+00	1.423694e+00, 2.809256e+00, 5.171358e-01, 5.094423e-01, 1.236644e+00, 1.108596e+00, 3.930190e-01, 2.298267e-01, 1.078730e+00, 2.272642e+00, 1.311572e+00, 4.983594e-01, 1.321659e+00, 1.624626e+00, 7.354550e-01, 1.746349e+00, 1.052486e-01, 1.228170e+00, 1.265784e+00, 4.228872e-01, 7.282580e-01, 5.112313e-02, 1.856448e-01, 1.200862e+00, 2.176159e+00, 1.180436e+00, 2.747333e+00, 3.015342e+00, 4.33228…
2.000000e-01	9.219691e-01, 1.629400e+00, 8.625294e-01, 9.340326e-01, 8.055217e-01, 7.493436e-01, 2.446947e-01, 2.001152e-01, 8.341971e-01, 1.661235e+00, 1.146796e+00, 7.061194e-01, 1.423272e+00, 1.016865e+00, 6.771067e-01, 1.876173e+00, 4.783391e-01, 9.984348e-01, 1.115406e+00, 6.130599e-01, 7.173230e-01, 3.221235e-01, 3.282631e-01, 1.324373e+00, 1.975039e+00, 9.651429e-01, 1.709830e+00, 1.640486e+00, 3.50727…
4.000000e-01	5.554772e-01, 9.862899e-01, 1.004653e+00, 1.044573e+00, 5.292980e-01, 7.252344e-01, 2.184269e-01, 3.359337e-01, 6.595791e-01, 1.670712e+00, 1.207069e+00, 6.625944e-01, 1.705198e+00, 7.211003e-01, 7.919662e-01, 1.318437e+00, 5.648946e-01, 6.805433e-01, 1.363170e+00, 5.969450e-01, 7.377552e-01, 4.941475e-01, 3.188807e-01, 1.376936e+00, 1.846602e+00, 9.223288e-01, 1.101316e+00, 9.382214e-01, 2.83981…
6.000000e-01	4.561515e-01, 6.118512e-01, 1.094446e+00, 1.109365e+00, 2.935295e-01, 5.206968e-01, 5.881732e-01, 4.349144e-01, 5.739491e-01, 1.378406e+00, 1.213257e+00, 5.492184e-01, 1.585073e+00, 4.979477e-01, 8.257588e-01, 1.421331e+00, 5.749059e-01, 4.859852e-01, 1.332976e+00, 3.691466e-01, 5.616787e-01, 5.550215e-01, 3.570458e-01, 1.473192e+00, 1.516941e+00, 7.260319e-01, 1.148569e+00, 4.912468e-01, 2.27568…
8.000000e-01	3.506048e-01, 3.502132e-01, 1.080389e+00, 1.349130e+00, 2.187713e-01, 4.885124e-01, 6.284281e-01, 7.093744e-01, 4.133951e-01, 1.471087e+00, 1.061473e+00, 4.501962e-01, 1.519961e+00, 3.315150e-01, 8.144246e-01, 1.535828e+00, 5.189882e-01, 3.796111e-01, 1.270960e+00, 1.894129e-01, 6.020556e-01, 6.770938e-01, 3.717068e-01, 1.399745e+00, 1.296052e+00, 8.896933e-01, 9.671080e-01, 4.912959e-01, 1.71749…
1.000000e+00	2.819030e-01, 1.574270e-01, 1.392372e+00, 1.343247e+00, 1.453449e-01, 4.089983e-01, 7.215841e-01, 9.468142e-01, 5.293393e-01, 1.444113e+00, 7.296926e-01, 2.446735e-01, 1.380356e+00, 2.122393e-01, 6.793082e-01, 1.389832e+00, 4.359714e-01, 3.325449e-01, 1.588484e+00, 1.166514e-01, 5.909093e-01, 7.948175e-01, 3.996911e-01, 1.487294e+00, 1.259693e+00, 7.383510e-01, 9.833324e-01, 4.399510e-01, 1.40154…
1.200000e+00	2.869060e-01, 1.256686e-01, 1.252908e+00, 1.235480e+00, 8.435586e-02, 3.507277e-01, 8.393746e-01, 1.066058e+00, 4.978641e-01, 1.364794e+00, 7.561029e-01, 1.808291e-01, 1.342785e+00, 1.501468e-01, 7.847393e-01, 8.787382e-01, 3.841458e-01, 2.800169e-01, 1.400158e+00, 7.538619e-02, 5.086544e-01, 6.701042e-01, 4.095328e-01, 1.821156e+00, 9.710792e-01, 7.063867e-01, 8.067048e-01, 5.487126e-01, 1.07399…
1.400000e+00	4.520458e-01, 8.273499e-02, 1.433841e+00, 1.252645e+00, 5.651301e-02, 3.809127e-01, 9.302071e-01, 1.170209e+00, 5.872003e-01, 9.794048e-01, 6.107899e-01, 1.353206e-01, 1.426346e+00, 8.775020e-02, 6.063725e-01, 9.426839e-01, 3.652838e-01, 2.312155e-01, 1.500058e+00, 4.506122e-02, 4.153823e-01, 6.209618e-01, 4.256864e-01, 1.719056e+00, 6.317999e-01, 7.337228e-01, 8.247720e-01, 6.091251e-01, 9.41928…
1.600000e+00	6.352306e-01, 1.375464e-01, 1.162038e+00, 1.652946e+00, 4.513151e-02, 3.790421e-01, 1.121726e+00, 1.555953e+00, 5.414001e-01, 9.489098e-01, 4.549683e-01, 9.194299e-02, 9.458608e-01, 6.120389e-02, 5.073676e-01, 7.074054e-01, 2.599935e-01, 1.658826e-01, 1.549234e+00, 2.520075e-02, 5.555282e-01, 5.027691e-01, 3.972002e-01, 1.620715e+00, 4.676588e-01, 6.422480e-01, 1.008090e+00, 7.698187e-01, 7.04682…
1.800000e+00	7.437761e-01, 4.348669e-01, 1.498647e+00, 1.399298e+00, 3.161147e-02, 2.991382e-01, 8.995786e-01, 1.544783e+00, 5.796121e-01, 7.516952e-01, 4.342619e-01, 6.133402e-02, 8.969224e-01, 4.336280e-02, 2.895582e-01, 5.215725e-01, 3.112581e-01, 1.230808e-01, 1.064412e+00, 1.481306e-02, 3.583400e-01, 4.795043e-01, 3.318586e-01, 1.867471e+00, 3.259132e-01, 7.172845e-01, 7.905460e-01, 5.879113e-01, 5.36470…
2.000000e+00	8.027734e-01, 7.411128e-01, 1.308521e+00, 1.513281e+00, 2.147801e-02, 2.580408e-01, 1.001774e+00, 1.653622e+00, 6.548166e-01, 6.559300e-01, 3.344279e-01, 3.224385e-02, 5.505031e-01, 3.586439e-02, 2.039786e-01, 3.606482e-01, 2.548164e-01, 9.583346e-02, 6.849222e-01, 7.724083e-03, 2.457955e-01, 4.034237e-01, 3.941092e-01, 1.587277e+00, 2.389336e-01, 8.774681e-01, 9.334332e-01, 6.542706e-01, 3.73301…
0.000000e+00	1.367272e+00, 1.548970e+00, 1.686310e+00, 1.147262e+00, 2.000732e+00, 1.765046e+00, 1.719835e+00, 3.472958e-01, 2.303615e+00, 5.146685e-01, 2.280930e+00, 2.123010e-01, 1.978630e+00, 1.920479e+00, 1.728650e+00, 1.344401e+00, 1.423676e+00, 1.067712e+00, 7.324515e-01, 2.815554e+00, 2.371671e+00, 2.515019e+00, 3.178262e+00, 1.310707e+00, 9.098592e-01, 9.295919e-01, 2.046880e+00, 2.630604e+00, 5.98411…
2.000000e-01	1.146360e+00, 9.535994e-01, 1.123073e+00, 1.074354e+00, 1.171661e+00, 1.097011e+00, 1.187482e+00, 6.600031e-01, 1.287732e+00, 6.105031e-01, 1.570024e+00, 4.503465e-01, 2.221724e+00, 1.499550e+00, 1.442890e+00, 1.200359e+00, 1.064866e+00, 1.248465e+00, 1.193074e+00, 2.075068e+00, 1.826871e+00, 1.662167e+00, 1.699085e+00, 1.053874e+00, 8.549251e-01, 9.604728e-01, 1.186641e+00, 1.256767e+00, 7.67091…
4.000000e-01	1.226146e+00, 4.955038e-01, 1.090842e+00, 9.860703e-01, 9.255099e-01, 7.154170e-01, 1.057072e+00, 6.697893e-01, 1.047051e+00, 7.742885e-01, 1.593936e+00, 5.911915e-01, 2.449538e+00, 1.190722e+00, 1.117533e+00, 1.234347e+00, 1.197792e+00, 1.066056e+00, 1.333580e+00, 1.796121e+00, 1.261037e+00, 1.419921e+00, 8.673057e-01, 8.257184e-01, 1.055785e+00, 8.875238e-01, 7.722631e-01, 8.346546e-01, 1.01810…
6.000000e-01	7.971273e-01, 3.235695e-01, 9.886970e-01, 8.010091e-01, 6.629434e-01, 6.137824e-01, 1.193515e+00, 8.026194e-01, 8.200503e-01, 6.578535e-01, 1.180202e+00, 7.171202e-01, 1.685509e+00, 8.301915e-01, 1.098247e+00, 1.236674e+00, 8.863013e-01, 1.146029e+00, 1.174078e+00, 1.105471e+00, 1.329249e+00, 9.541788e-01, 7.773675e-01, 1.110160e+00, 1.021864e+00, 6.687294e-01, 6.837675e-01, 5.424170e-01, 9.97902…
8.000000e-01	8.318310e-01, 1.902309e-01, 1.089378e+00, 9.196891e-01, 5.198667e-01, 4.816345e-01, 1.029664e+00, 7.887099e-01, 7.674303e-01, 7.398529e-01, 1.034262e+00, 5.367771e-01, 1.738172e+00, 4.788687e-01, 8.184149e-01, 1.224385e+00, 9.203486e-01, 8.297867e-01, 1.584157e+00, 7.546099e-01, 9.120423e-01, 8.755340e-01, 4.615245e-01, 1.179602e+00, 1.028674e+00, 7.829076e-01, 7.184840e-01, 3.769619e-01, 1.26852…
1.000000e+00	5.669392e-01, 1.039790e-01, 1.091706e+00, 9.687491e-01, 3.893040e-01, 3.838424e-01, 1.051540e+00, 9.290592e-01, 6.752932e-01, 9.779810e-01, 9.528821e-01, 4.441105e-01, 1.385060e+00, 3.459022e-01, 7.629869e-01, 8.210254e-01, 6.410680e-01, 5.415044e-01, 1.462486e+00, 3.252065e-01, 7.632781e-01, 6.007297e-01, 4.659506e-01, 1.259983e+00, 1.363923e+00, 7.757533e-01, 7.796052e-01, 4.179897e-01, 1.26040…
1.200000e+00	3.957926e-01, 6.837793e-02, 1.195857e+00, 1.353043e+00, 2.385777e-01, 3.960151e-01, 1.197643e+00, 9.239138e-01, 7.242259e-01, 9.039896e-01, 7.389446e-01, 2.488234e-01, 1.258374e+00, 2.791646e-01, 6.348675e-01, 1.120067e+00, 6.366288e-01, 5.180594e-01, 1.413999e+00, 1.931024e-01, 6.405637e-01, 5.279863e-01, 5.102234e-01, 1.404169e+00, 1.215139e+00, 7.622023e-01, 7.620070e-01, 4.042792e-01, 1.31505…
1.400000e+00	3.045683e-01, 9.833371e-02, 1.208156e+00, 1.326328e+00, 2.067420e-01, 3.358464e-01, 1.039102e+00, 1.124812e+00, 7.024156e-01, 1.017534e+00, 5.302063e-01, 1.802052e-01, 1.052951e+00, 1.799060e-01, 6.159115e-01, 8.145305e-01, 5.385080e-01, 3.747204e-01, 1.334603e+00, 1.358742e-01, 7.436456e-01, 4.558989e-01, 4.658286e-01, 1.462243e+00, 1.513681e+00, 8.221782e-01, 7.660717e-01, 5.207159e-01, 1.71981…
1.600000e+00	2.271604e-01, 2.077126e-01, 1.437667e+00, 1.270980e+00, 1.382723e-01, 3.883218e-01, 1.211665e+00, 1.306806e+00, 5.350755e-01, 7.918138e-01, 5.842359e-01, 1.005060e-01, 1.054902e+00, 1.033794e-01, 3.885752e-01, 7.050304e-01, 3.637557e-01, 2.796271e-01, 1.088356e+00, 7.821580e-02, 5.305509e-01, 3.798871e-01, 4.704214e-01, 1.824446e+00, 1.421319e+00, 7.291265e-01, 8.570657e-01, 6.318594e-01, 1.48360…
1.800000e+00	1.585771e-01, 5.017862e-01, 1.402982e+00, 1.424941e+00, 8.069319e-02, 2.954762e-01, 1.037148e+00, 1.301623e+00, 6.375083e-01, 8.299580e-01, 4.539412e-01, 9.935692e-02, 6.480075e-01, 8.210853e-02, 2.910414e-01, 6.370550e-01, 3.597731e-01, 2.373907e-01, 1.093712e+00, 4.717365e-02, 4.380946e-01, 3.606320e-01, 4.380526e-01, 1.719742e+00, 1.331603e+00, 7.057498e-01, 1.025662e+00, 6.579697e-01, 1.29097…
2.000000e+00	1.426270e-01, 6.315589e-01, 1.277891e+00, 1.305567e+00, 5.650923e-02, 2.930417e-01, 1.136561e+00, 1.330473e+00, 7.426966e-01, 6.860190e-01, 4.293068e-01, 5.832232e-02, 4.413863e-01, 6.801404e-02, 2.041447e-01, 4.150655e-01, 3.065726e-01, 1.780939e-01, 7.073879e-01, 2.541706e-02, 3.340008e-01, 3.357490e-01, 4.368016e-01, 1.723698e+00, 1.676164e+00, 5.981950e-01, 9.618793e-01, 7.134267e-01, 1.67612…
0.000000e+00	1.998979e+00, 2.299378e+00, 2.295502e+00, 5.174286e-01, 1.482560e+00, 5.266334e-01, 2.298580e+00, 3.796597e-01, 2.295646e+00, 1.009424e+00, 2.775157e+00, 2.818185e+00, 2.692160e+00, 2.350557e+00, 3.174372e+00, 2.861481e+00, 5.478665e-01, 1.369038e+00, 1.289424e+00, 2.426510e+00, 1.098416e+00, 1.317262e-01, 3.143058e+00, 8.707120e-01, 1.205682e+00, 6.774182e-01, 3.614256e-01, 2.202069e+00, 1.88589…
2.000000e-01	1.652526e+00, 1.397190e+00, 1.321872e+00, 5.746102e-01, 1.070503e+00, 4.189179e-01, 1.370096e+00, 2.887461e-01, 1.912449e+00, 7.634219e-01, 2.017988e+00, 2.193677e+00, 2.941289e+00, 1.715530e+00, 2.358979e+00, 2.538801e+00, 4.860871e-01, 1.455451e+00, 1.407733e+00, 1.528533e+00, 7.975101e-01, 4.151228e-01, 1.418200e+00, 5.532952e-01, 1.335623e+00, 4.467109e-01, 1.685971e-01, 1.190816e+00, 1.44687…
4.000000e-01	1.002656e+00, 7.622204e-01, 1.256878e+00, 2.944259e-01, 8.992199e-01, 4.160423e-01, 1.166555e+00, 2.982126e-01, 1.087895e+00, 7.440824e-01, 1.827475e+00, 1.840554e+00, 2.154452e+00, 1.193206e+00, 2.202247e+00, 1.704242e+00, 3.207059e-01, 1.282132e+00, 1.208045e+00, 1.788328e+00, 5.223630e-01, 5.200668e-01, 9.799912e-01, 6.170457e-01, 1.562777e+00, 2.268663e-01, 1.543068e-01, 4.776542e-01, 1.34713…
6.000000e-01	7.250789e-01, 4.734228e-01, 1.555004e+00, 3.317855e-01, 8.055491e-01, 3.201028e-01, 1.121666e+00, 1.843019e-01, 7.960110e-01, 8.818400e-01, 1.307278e+00, 1.453627e+00, 2.020189e+00, 7.428255e-01, 1.571393e+00, 1.645902e+00, 3.757509e-01, 1.128466e+00, 1.352358e+00, 1.052744e+00, 6.017027e-01, 6.162007e-01, 4.586925e-01, 8.261467e-01, 1.431969e+00, 1.776285e-01, 3.565565e-01, 2.938647e-01, 1.58592…
8.000000e-01	4.789742e-01, 2.736244e-01, 1.238127e+00, 3.703603e-01, 6.443731e-01, 2.458353e-01, 1.129016e+00, 1.837180e-01, 4.782764e-01, 7.704624e-01, 9.761333e-01, 1.122287e+00, 2.043406e+00, 5.722405e-01, 1.245305e+00, 1.652097e+00, 3.965792e-01, 7.966780e-01, 1.562595e+00, 7.670505e-01, 5.393273e-01, 6.699652e-01, 2.809901e-01, 1.033440e+00, 1.448358e+00, 1.271887e-01, 5.881265e-01, 2.559339e-01, 1.45215…
1.000000e+00	3.108153e-01, 1.353131e-01, 1.366267e+00, 5.678381e-01, 5.544135e-01, 1.791243e-01, 1.142653e+00, 1.623140e-01, 5.343616e-01, 8.551836e-01, 9.258554e-01, 1.007207e+00, 1.550452e+00, 3.733551e-01, 9.843092e-01, 1.254225e+00, 2.842093e-01, 6.073324e-01, 1.550742e+00, 4.517228e-01, 5.292446e-01, 7.294464e-01, 1.773833e-01, 1.096205e+00, 1.468062e+00, 1.629769e-01, 6.751761e-01, 2.869355e-01, 1.51245…
1.200000e+00	2.746906e-01, 1.006164e-01, 1.458254e+00, 7.403707e-01, 3.590430e-01, 1.771707e-01, 1.126269e+00, 2.641695e-01, 5.236086e-01, 8.876377e-01, 8.367313e-01, 6.261251e-01, 1.649599e+00, 2.713551e-01, 7.485809e-01, 1.407740e+00, 2.181104e-01, 5.756940e-01, 1.732107e+00, 2.668523e-01, 5.676151e-01, 7.554555e-01, 2.364160e-01, 1.238780e+00, 1.401433e+00, 3.153232e-01, 8.183866e-01, 4.810566e-01, 1.51418…
1.400000e+00	1.701692e-01, 5.123022e-02, 1.264199e+00, 9.403074e-01, 2.450402e-01, 1.937879e-01, 9.263277e-01, 3.029071e-01, 5.153243e-01, 9.223671e-01, 6.088107e-01, 3.983833e-01, 1.753713e+00, 1.956248e-01, 1.031961e+00, 1.129308e+00, 2.171152e-01, 3.708824e-01, 1.756844e+00, 1.483058e-01, 4.286793e-01, 7.561847e-01, 3.160840e-01, 1.567940e+00, 1.439370e+00, 4.061766e-01, 1.051537e+00, 5.120632e-01, 1.56490…
1.600000e+00	1.357610e-01, 2.809573e-02, 1.197010e+00, 1.088738e+00, 1.671469e-01, 2.234027e-01, 9.153554e-01, 5.706683e-01, 5.485447e-01, 8.857280e-01, 5.643504e-01, 3.319879e-01, 1.670477e+00, 9.211799e-02, 9.201077e-01, 1.304720e+00, 1.821474e-01, 3.492363e-01, 1.607673e+00, 7.727213e-02, 4.883615e-01, 5.949443e-01, 2.997368e-01, 1.474270e+00, 1.334790e+00, 5.385476e-01, 9.074277e-01, 6.658119e-01, 1.77491…
1.800000e+00	1.105250e-01, 1.968584e-02, 1.434924e+00, 1.412346e+00, 1.021856e-01, 1.511872e-01, 1.090053e+00, 8.720269e-01, 5.842143e-01, 7.967586e-01, 4.404056e-01, 2.268283e-01, 1.588090e+00, 7.259208e-02, 7.196160e-01, 1.208716e+00, 1.753287e-01, 2.294512e-01, 1.401108e+00, 5.781820e-02, 4.071607e-01, 6.748882e-01, 4.295235e-01, 1.741665e+00, 1.769255e+00, 6.551889e-01, 8.827270e-01, 6.620806e-01, 1.81428…
2.000000e+00	9.224246e-02, 1.591259e-02, 1.198727e+00, 1.479040e+00, 8.942544e-02, 2.613168e-01, 1.028589e+00, 9.837999e-01, 5.695419e-01, 6.415908e-01, 4.360521e-01, 1.256522e-01, 1.412056e+00, 4.493487e-02, 8.525870e-01, 9.580186e-01, 2.100574e-01, 1.749705e-01, 1.259637e+00, 3.184608e-02, 2.479474e-01, 9.051441e-01, 4.428952e-01, 1.695186e+00, 1.481808e+00, 6.086944e-01, 9.066221e-01, 6.967835e-01, 1.63715…
0.000000e+00	2.905072e+00, 5.412319e-01, 1.399363e+00, 2.157743e+00, 5.881808e-01, 2.645830e+00, 3.841077e-01, 6.758867e-02, 9.571961e-02, 1.406791e+00, 1.041982e+00, 2.262659e+00, 8.236739e-01, 1.060132e+00, 1.800925e+00, 2.614015e+00, 1.612756e+00, 2.713925e+00, 2.200293e+00, 4.804947e-01, 9.523419e-01, 8.646681e-01, 1.831302e+00, 1.648137e+00, 5.677773e-01, 1.935416e+00, 1.719393e+00, 1.555292e+00, 1.37215…
2.000000e-01	1.830181e+00, 4.378756e-01, 1.452043e+00, 2.035304e+00, 4.049998e-01, 1.295834e+00, 7.268553e-01, 5.646096e-01, 7.125487e-02, 1.047026e+00, 8.121945e-01, 1.942117e+00, 9.033782e-01, 7.525118e-01, 1.491206e+00, 2.596741e+00, 1.346406e+00, 2.561388e+00, 1.791727e+00, 3.773211e-01, 6.254430e-01, 9.424353e-01, 8.081289e-01, 1.203068e+00, 6.763578e-01, 8.317798e-01, 1.060971e+00, 1.161769e+00, 1.25499…
4.000000e-01	1.735527e+00, 4.197157e-01, 1.343706e+00, 2.130920e+00, 2.954443e-01, 6.389539e-01, 6.392986e-01, 7.716022e-01, 4.109719e-02, 6.586424e-01, 5.626890e-01, 1.366322e+00, 1.292900e+00, 5.573242e-01, 1.329525e+00, 1.982202e+00, 1.102826e+00, 2.244163e+00, 1.485979e+00, 2.326711e-01, 3.826616e-01, 9.630855e-01, 7.185782e-01, 1.223392e+00, 8.613626e-01, 6.720803e-01, 4.479157e-01, 9.235965e-01, 1.21526…
6.000000e-01	1.164304e+00, 2.868702e-01, 1.578103e+00, 1.749410e+00, 1.819129e-01, 3.995754e-01, 8.453886e-01, 1.294917e+00, 3.252268e-02, 4.813836e-01, 5.423949e-01, 8.478209e-01, 1.249349e+00, 3.264832e-01, 1.341560e+00, 1.989958e+00, 8.242182e-01, 1.307131e+00, 1.367525e+00, 1.497291e-01, 2.619854e-01, 7.567309e-01, 5.429703e-01, 1.613112e+00, 1.131620e+00, 4.330649e-01, 3.083177e-01, 8.241095e-01, 1.54356…
8.000000e-01	7.319903e-01, 1.546593e-01, 1.459718e+00, 1.807723e+00, 1.773620e-01, 2.491531e-01, 1.116039e+00, 1.164706e+00, 8.066281e-02, 5.322295e-01, 4.191582e-01, 6.615516e-01, 1.526593e+00, 2.028595e-01, 1.068822e+00, 1.288738e+00, 6.263588e-01, 1.033295e+00, 1.329218e+00, 7.865081e-02, 1.751352e-01, 7.542639e-01, 4.397723e-01, 1.392871e+00, 1.065059e+00, 5.179818e-01, 3.442123e-01, 8.789285e-01, 1.17875…
1.000000e+00	5.287342e-01, 1.039739e-01, 1.528868e+00, 1.767201e+00, 8.701304e-02, 1.465399e-01, 9.862019e-01, 1.660372e+00, 1.791540e-01, 3.389386e-01, 3.747683e-01, 3.522430e-01, 1.393680e+00, 1.146468e-01, 1.059593e+00, 1.074176e+00, 4.933218e-01, 1.093855e+00, 1.452425e+00, 4.347610e-02, 1.406836e-01, 8.903613e-01, 4.016124e-01, 1.640256e+00, 1.254481e+00, 6.445556e-01, 5.838635e-01, 6.736557e-01, 1.23641…
1.200000e+00	5.630484e-01, 9.205827e-02, 1.430797e+00, 1.622529e+00, 7.371703e-02, 1.229444e-01, 1.099901e+00, 1.678234e+00, 3.657269e-01, 3.266041e-01, 3.285469e-01, 2.463530e-01, 1.392149e+00, 7.089473e-02, 7.020382e-01, 7.451088e-01, 4.153325e-01, 7.744974e-01, 1.345782e+00, 2.880708e-02, 9.099154e-02, 8.964855e-01, 4.427774e-01, 1.709733e+00, 1.265726e+00, 6.793755e-01, 6.763221e-01, 6.983198e-01, 1.23269…
1.400000e+00	4.114724e-01, 1.849452e-01, 1.565301e+00, 1.553916e+00, 6.087672e-02, 1.499846e-01, 9.447540e-01, 1.599240e+00, 4.856730e-01, 2.442423e-01, 2.653216e-01, 1.472875e-01, 9.967870e-01, 4.889171e-02, 4.923004e-01, 6.658877e-01, 4.554056e-01, 5.329291e-01, 1.413581e+00, 1.656839e-02, 6.027250e-02, 7.068128e-01, 3.844824e-01, 1.862833e+00, 1.133076e+00, 6.758708e-01, 8.814390e-01, 7.143348e-01, 1.60124…
1.600000e+00	2.062868e-01, 3.716629e-01, 1.443116e+00, 1.323326e+00, 5.134161e-02, 1.595015e-01, 1.069384e+00, 1.568271e+00, 3.779914e-01, 1.886093e-01, 2.724606e-01, 1.045663e-01, 7.723648e-01, 3.624017e-02, 4.420849e-01, 5.198654e-01, 3.306243e-01, 4.122765e-01, 1.153185e+00, 9.793788e-03, 4.928520e-02, 7.000177e-01, 4.293671e-01, 1.678951e+00, 1.231526e+00, 6.106113e-01, 9.148324e-01, 6.255932e-01, 1.49992…
1.800000e+00	2.085187e-01, 6.994731e-01, 1.284258e+00, 1.376908e+00, 2.647942e-02, 1.548415e-01, 1.094119e+00, 1.901891e+00, 5.383026e-01, 1.394491e-01, 2.113536e-01, 7.837784e-02, 6.250373e-01, 2.473813e-02, 2.799039e-01, 4.658974e-01, 3.290505e-01, 3.517309e-01, 8.768033e-01, 5.090469e-03, 3.592523e-02, 5.071906e-01, 4.760539e-01, 2.070612e+00, 1.459525e+00, 6.530454e-01, 7.741946e-01, 6.919651e-01, 1.52503…
2.000000e+00	1.463989e-01, 8.014565e-01, 1.228487e+00, 1.345528e+00, 2.391499e-02, 1.811452e-01, 8.852814e-01, 1.805303e+00, 5.521820e-01, 1.521817e-01, 2.407773e-01, 3.987861e-02, 4.861913e-01, 2.023427e-02, 1.895406e-01, 2.936491e-01, 2.325486e-01, 3.001453e-01, 5.088750e-01, 3.369018e-03, 2.851510e-02, 4.856870e-01, 3.369766e-01, 1.861892e+00, 1.489559e+00, 6.203557e-01, 7.548915e-01, 8.127059e-01, 1.67947…
0.000000e+00	2.262778e+00, 6.826259e-01, 2.187426e+00, 1.329255e+00, 1.570608e+00, 2.586178e+00, 2.355593e+00, 7.617739e-01, 3.309157e+00, 6.114470e-01, 2.396002e+00, 1.287995e+00, 3.906478e-02, 2.332353e+00, 2.870252e+00, 1.646600e+00, 2.726529e+00, 1.896787e+00, 2.375921e+00, 2.492863e+00, 1.756012e+00, 1.024964e+00, 1.995228e-02, 9.996372e-01, 2.964502e+00, 1.987199e+00, 1.096470e+00, 1.163734e+00, 2.77897…
2.000000e-01	1.385832e+00, 7.656389e-01, 1.981124e+00, 1.254616e+00, 1.231230e+00, 1.626402e+00, 1.677538e+00, 9.152494e-01, 1.813271e+00, 5.010089e-01, 1.923909e+00, 1.098192e+00, 4.508083e-01, 2.039883e+00, 2.361509e+00, 1.320748e+00, 2.147290e+00, 1.646420e+00, 1.776962e+00, 1.647765e+00, 1.083445e+00, 9.632024e-01, 7.202713e-02, 9.738566e-01, 2.099101e+00, 8.323935e-01, 5.110202e-01, 6.649285e-01, 2.01333…
4.000000e-01	8.851131e-01, 8.290525e-01, 1.177873e+00, 1.209702e+00, 8.538790e-01, 9.443774e-01, 1.202274e+00, 9.388941e-01, 1.676949e+00, 5.441206e-01, 1.258219e+00, 1.109256e+00, 6.173945e-01, 1.482619e+00, 1.555493e+00, 1.303925e+00, 1.709455e+00, 1.334006e+00, 1.079490e+00, 1.334634e+00, 1.045974e+00, 8.580995e-01, 1.178076e-01, 1.243430e+00, 1.379815e+00, 6.145924e-01, 3.744282e-01, 4.229680e-01, 1.83251…
6.000000e-01	7.155933e-01, 7.446079e-01, 8.859714e-01, 1.366317e+00, 5.226414e-01, 6.448285e-01, 1.006872e+00, 1.236839e+00, 1.426121e+00, 7.034126e-01, 1.103595e+00, 8.877994e-01, 6.960325e-01, 9.988865e-01, 1.104868e+00, 9.709461e-01, 1.473719e+00, 9.156395e-01, 9.459747e-01, 1.269291e+00, 7.142353e-01, 8.238921e-01, 1.494850e-01, 1.197900e+00, 7.886936e-01, 4.697083e-01, 6.035564e-01, 3.249545e-01, 1.27663…
8.000000e-01	8.466658e-01, 8.397583e-01, 8.545041e-01, 1.405052e+00, 3.952810e-01, 5.544597e-01, 1.284926e+00, 1.467932e+00, 9.290692e-01, 5.749244e-01, 1.018147e+00, 6.848210e-01, 5.733616e-01, 8.047276e-01, 1.040770e+00, 9.549014e-01, 1.284908e+00, 8.393827e-01, 8.111722e-01, 8.085380e-01, 5.969089e-01, 8.155194e-01, 2.515460e-01, 1.594203e+00, 7.603335e-01, 5.681618e-01, 7.327333e-01, 2.302300e-01, 8.56098…
1.000000e+00	8.752693e-01, 6.333389e-01, 1.014968e+00, 1.148022e+00, 2.065678e-01, 4.792446e-01, 8.712333e-01, 1.350309e+00, 1.177446e+00, 7.966614e-01, 1.138077e+00, 3.818687e-01, 6.627847e-01, 7.167522e-01, 5.760403e-01, 5.791290e-01, 1.346202e+00, 5.633728e-01, 6.644602e-01, 5.908686e-01, 7.143027e-01, 4.637052e-01, 3.880530e-01, 1.738436e+00, 4.639023e-01, 5.412499e-01, 8.277654e-01, 2.908857e-01, 6.36732…
1.200000e+00	8.152169e-01, 8.936690e-01, 1.046811e+00, 1.159429e+00, 1.335324e-01, 3.741222e-01, 1.098602e+00, 1.346078e+00, 8.137993e-01, 7.461353e-01, 8.872977e-01, 2.379591e-01, 4.606721e-01, 4.867755e-01, 5.753412e-01, 5.939869e-01, 9.559439e-01, 4.114388e-01, 4.750450e-01, 4.050615e-01, 6.065766e-01, 4.004358e-01, 3.489052e-01, 1.506136e+00, 2.994434e-01, 8.310992e-01, 7.550589e-01, 3.367790e-01, 5.19764…
1.400000e+00	7.771263e-01, 9.024409e-01, 1.062198e+00, 1.699851e+00, 1.161675e-01, 4.630458e-01, 1.014912e+00, 1.281459e+00, 7.644319e-01, 8.138532e-01, 8.672771e-01, 2.009934e-01, 3.826058e-01, 3.566619e-01, 3.854236e-01, 3.750622e-01, 1.061480e+00, 3.346625e-01, 3.128256e-01, 1.696210e-01, 6.181000e-01, 2.679999e-01, 3.461867e-01, 1.389940e+00, 2.396634e-01, 6.740436e-01, 7.624601e-01, 4.335514e-01, 4.23504…
1.600000e+00	8.421075e-01, 8.951425e-01, 1.113489e+00, 1.627261e+00, 6.509410e-02, 3.447553e-01, 8.789043e-01, 1.554993e+00, 8.857710e-01, 8.814077e-01, 7.971420e-01, 1.317853e-01, 2.632623e-01, 2.569355e-01, 2.621109e-01, 3.157387e-01, 9.316137e-01, 2.731475e-01, 2.425334e-01, 1.393172e-01, 5.550047e-01, 1.650343e-01, 3.617006e-01, 1.769170e+00, 1.526625e-01, 6.889354e-01, 5.854770e-01, 4.775253e-01, 3.54305…
1.800000e+00	8.179461e-01, 8.773410e-01, 1.247432e+00, 1.646250e+00, 4.327562e-02, 4.442765e-01, 8.854354e-01, 1.620051e+00, 8.142936e-01, 9.405456e-01, 7.843499e-01, 7.968136e-02, 1.939205e-01, 1.727787e-01, 1.425131e-01, 2.093098e-01, 7.340063e-01, 1.451169e-01, 1.450174e-01, 6.067393e-02, 3.677605e-01, 1.415682e-01, 3.890733e-01, 1.757196e+00, 1.091993e-01, 7.071780e-01, 5.738140e-01, 5.236775e-01, 2.72960…
2.000000e+00	1.091633e+00, 8.926977e-01, 1.056491e+00, 1.260219e+00, 3.418288e-02, 3.081080e-01, 8.870939e-01, 2.017487e+00, 8.147008e-01, 8.588879e-01, 6.880229e-01, 4.796500e-02, 1.402590e-01, 1.195712e-01, 9.137976e-02, 2.133895e-01, 6.771555e-01, 1.547945e-01, 1.099783e-01, 3.613598e-02, 4.864521e-01, 9.433420e-02, 3.842564e-01, 1.711030e+00, 7.138549e-02, 7.320182e-01, 6.870852e-01, 5.472898e-01, 1.43440…
0.000000e+00	1.272746e+00, 1.699551e+00, 2.740904e+00, 1.795500e+00, 2.536846e+00, 2.537144e-01, 2.329190e+00, 2.145127e+00, 2.200214e+00, 5.196525e-01, 9.821752e-01, 8.769110e-02, 7.610229e-01, 7.980018e-01, 4.961306e-01, 5.071932e-02, 1.474501e+00, 2.784484e+00, 1.966722e+00, 1.206576e+00, 3.844676e-01, 2.390595e+00, 1.182563e-01, 2.900904e+00, 2.875523e+00, 1.710040e+00, 2.008316e+00, 2.330002e+00, 2.61550…
2.000000e-01	6.498559e-01, 1.384809e+00, 1.659289e+00, 1.618194e+00, 1.393251e+00, 3.400295e-01, 1.567039e+00, 2.442541e+00, 1.797756e+00, 5.805581e-01, 6.753947e-01, 7.259070e-02, 6.576564e-01, 7.600673e-01, 2.924861e-01, 6.712509e-02, 8.924355e-01, 2.052813e+00, 1.286333e+00, 7.530654e-01, 3.209996e-01, 1.783256e+00, 1.979491e-01, 2.632846e+00, 2.196109e+00, 1.218164e+00, 1.179153e+00, 1.663427e+00, 2.32438…
4.000000e-01	4.646395e-01, 1.188576e+00, 1.132252e+00, 1.645171e+00, 6.762316e-01, 3.406778e-01, 1.143986e+00, 2.202100e+00, 1.345285e+00, 7.545515e-01, 6.531493e-01, 3.342245e-02, 5.176575e-01, 5.043855e-01, 1.896173e-01, 3.823936e-02, 8.447982e-01, 1.745943e+00, 9.675127e-01, 3.482554e-01, 4.395468e-01, 1.156464e+00, 3.434956e-01, 2.671839e+00, 1.438917e+00, 1.244551e+00, 1.329492e+00, 1.213492e+00, 2.60689…
6.000000e-01	2.888263e-01, 9.617148e-01, 6.709555e-01, 1.169079e+00, 4.668159e-01, 3.261917e-01, 6.449498e-01, 2.187953e+00, 1.202348e+00, 6.718406e-01, 9.429337e-01, 2.741106e-02, 3.303463e-01, 6.152186e-01, 1.186544e-01, 3.884090e-02, 7.374407e-01, 1.208933e+00, 5.684392e-01, 2.826082e-01, 4.251914e-01, 1.199191e+00, 3.326606e-01, 1.989650e+00, 1.348175e+00, 1.029143e+00, 8.885220e-01, 9.722354e-01, 2.30772…
8.000000e-01	2.371775e-01, 8.772351e-01, 6.495288e-01, 1.670701e+00, 2.700169e-01, 3.347048e-01, 6.373752e-01, 1.906120e+00, 8.519650e-01, 6.392514e-01, 8.325787e-01, 1.803292e-02, 2.133504e-01, 4.651434e-01, 9.177768e-02, 2.493798e-02, 9.350446e-01, 8.524519e-01, 4.386488e-01, 1.782600e-01, 4.399590e-01, 4.894723e-01, 3.469970e-01, 2.361608e+00, 1.419115e+00, 6.834190e-01, 8.869987e-01, 7.692567e-01, 2.31292…
1.000000e+00	1.845373e-01, 9.668143e-01, 8.694882e-01, 1.512814e+00, 1.766501e-01, 3.802396e-01, 7.475222e-01, 2.176448e+00, 7.960600e-01, 5.967885e-01, 9.260911e-01, 1.154559e-02, 1.810035e-01, 4.062116e-01, 7.004636e-02, 2.034087e-02, 9.540058e-01, 8.259804e-01, 3.396137e-01, 9.465453e-02, 3.983196e-01, 4.346187e-01, 4.106502e-01, 2.292654e+00, 1.376790e+00, 8.915174e-01, 1.005923e+00, 6.182492e-01, 1.85002…
1.200000e+00	1.058416e-01, 1.006987e+00, 8.330873e-01, 1.830613e+00, 9.232197e-02, 4.180292e-01, 8.843751e-01, 1.911446e+00, 7.538480e-01, 5.902983e-01, 1.010149e+00, 7.778636e-03, 1.425897e-01, 2.759364e-01, 4.331883e-02, 1.566810e-02, 1.075732e+00, 6.614079e-01, 2.502166e-01, 6.198859e-02, 3.478809e-01, 3.773645e-01, 3.250795e-01, 2.143791e+00, 1.442185e+00, 8.231822e-01, 8.306859e-01, 5.111658e-01, 1.69415…
1.400000e+00	1.135550e-01, 8.565820e-01, 7.154879e-01, 1.419733e+00, 5.579967e-02, 3.176927e-01, 8.425723e-01, 1.787869e+00, 7.388706e-01, 6.486744e-01, 8.911764e-01, 4.841952e-03, 9.117546e-02, 2.382620e-01, 3.148480e-02, 1.370202e-02, 1.026363e+00, 5.081966e-01, 1.783990e-01, 3.239346e-02, 3.251251e-01, 2.313346e-01, 4.217152e-01, 1.969050e+00, 1.478984e+00, 8.341717e-01, 7.409671e-01, 5.136799e-01, 1.96407…
1.600000e+00	9.340756e-02, 7.367300e-01, 1.059431e+00, 1.351529e+00, 2.353065e-02, 2.879645e-01, 9.470535e-01, 1.839690e+00, 6.469097e-01, 6.506415e-01, 8.915417e-01, 2.684787e-03, 7.335619e-02, 1.730159e-01, 2.315675e-02, 9.061608e-03, 1.084950e+00, 3.993523e-01, 1.018285e-01, 2.354014e-02, 2.766670e-01, 1.693760e-01, 3.149689e-01, 2.093698e+00, 1.513175e+00, 6.962484e-01, 9.142193e-01, 3.882881e-01, 2.01594…
1.800000e+00	7.046515e-02, 1.033376e+00, 7.593683e-01, 1.572657e+00, 2.213481e-02, 3.967137e-01, 8.476003e-01, 2.188588e+00, 7.138044e-01, 7.126279e-01, 1.120973e+00, 2.588610e-03, 4.661259e-02, 1.144323e-01, 1.377784e-02, 6.799594e-03, 8.573490e-01, 3.278801e-01, 7.432349e-02, 1.001662e-02, 4.858261e-01, 1.152653e-01, 4.301193e-01, 1.740657e+00, 1.361637e+00, 6.380948e-01, 8.536583e-01, 4.469287e-01, 1.48294…
2.000000e+00	7.180282e-02, 7.420023e-01, 8.250786e-01, 1.580346e+00, 1.326704e-02, 3.253363e-01, 8.973256e-01, 2.161497e+00, 5.886905e-01, 7.822185e-01, 1.030928e+00, 1.510692e-03, 4.414423e-02, 9.363322e-02, 1.082327e-02, 6.159524e-03, 9.574613e-01, 2.524616e-01, 5.658707e-02, 8.407902e-03, 4.611385e-01, 8.269951e-02, 3.816430e-01, 1.960227e+00, 1.452466e+00, 7.395717e-01, 1.033249e+00, 3.425112e-01, 1.40610…
0.000000e+00	2.966832e+00, 3.328252e+00, 1.000643e-01, 1.619685e+00, 8.548187e-01, 2.926214e+00, 2.277357e+00, 1.039748e+00, 1.824007e+00, 2.175508e-01, 1.934838e+00, 9.471560e-01, 4.329663e-01, 1.600488e+00, 7.550303e-01, 3.842119e-03, 2.087496e+00, 1.760352e+00, 1.756049e+00, 1.344600e+00, 1.846360e+00, 1.964572e+00, 1.235161e+00, 6.510272e-01, 1.382705e+00, 2.892450e+00, 1.658934e+00, 2.657455e+00, 5.21219…
2.000000e-01	1.843363e+00, 1.921152e+00, 6.823721e-02, 1.633298e+00, 8.796453e-01, 1.610609e+00, 1.478227e+00, 1.306190e+00, 1.314170e+00, 2.586481e-01, 1.502971e+00, 8.991803e-01, 2.512893e-01, 1.382051e+00, 4.133158e-01, 3.570707e-02, 1.811834e+00, 1.618516e+00, 1.300680e+00, 1.676088e+00, 1.325410e+00, 1.537229e+00, 9.185184e-01, 5.190143e-01, 9.934886e-01, 1.471759e+00, 1.161517e+00, 1.152959e+00, 4.45295…
4.000000e-01	1.466163e+00, 1.336856e+00, 4.741482e-02, 9.432312e-01, 8.497337e-01, 1.007935e+00, 6.893566e-01, 1.225079e+00, 1.116066e+00, 4.127559e-01, 1.607482e+00, 1.071486e+00, 2.148906e-01, 1.012603e+00, 2.972946e-01, 3.932089e-02, 2.122661e+00, 1.000204e+00, 1.071139e+00, 1.225908e+00, 1.189059e+00, 9.926740e-01, 5.706284e-01, 8.953397e-01, 5.680674e-01, 1.231524e+00, 6.011616e-01, 6.664207e-01, 2.78698…
6.000000e-01	1.659457e+00, 1.130821e+00, 5.958943e-02, 7.847353e-01, 6.684236e-01, 8.219292e-01, 3.704331e-01, 1.253644e+00, 7.970629e-01, 5.332601e-01, 1.367352e+00, 8.237505e-01, 1.593799e-01, 8.095780e-01, 2.132418e-01, 7.153245e-02, 1.909856e+00, 1.009315e+00, 6.619855e-01, 7.124480e-01, 8.774517e-01, 5.706059e-01, 3.615846e-01, 9.086956e-01, 4.394448e-01, 9.789400e-01, 3.265581e-01, 4.331016e-01, 2.23291…
8.000000e-01	1.112758e+00, 1.114720e+00, 3.336168e-01, 9.222964e-01, 5.033757e-01, 7.104445e-01, 3.931663e-01, 1.009877e+00, 9.430926e-01, 5.405831e-01, 1.899576e+00, 1.044124e+00, 1.186892e-01, 6.093441e-01, 1.439260e-01, 1.684329e-01, 1.373425e+00, 6.881085e-01, 4.078973e-01, 5.800413e-01, 6.656479e-01, 4.335183e-01, 2.375414e-01, 9.933888e-01, 2.636226e-01, 5.971537e-01, 2.194300e-01, 2.481432e-01, 1.48734…
1.000000e+00	1.041591e+00, 9.767230e-01, 6.085084e-01, 1.209478e+00, 3.470945e-01, 5.100129e-01, 4.555789e-01, 8.897315e-01, 8.701816e-01, 6.285320e-01, 1.472957e+00, 9.593365e-01, 7.138796e-02, 4.469611e-01, 1.028504e-01, 2.740126e-01, 1.825121e+00, 5.040748e-01, 2.979807e-01, 2.904366e-01, 5.963987e-01, 2.772910e-01, 1.791338e-01, 1.256756e+00, 1.865425e-01, 7.412174e-01, 1.572691e-01, 1.343657e-01, 1.54961…
1.200000e+00	1.047791e+00, 9.702081e-01, 8.645506e-01, 9.864382e-01, 1.977489e-01, 3.420152e-01, 8.175272e-01, 9.846321e-01, 8.466857e-01, 6.334638e-01, 1.416128e+00, 8.283134e-01, 7.167034e-02, 3.308980e-01, 7.319339e-02, 3.097149e-01, 1.487090e+00, 4.362153e-01, 2.204373e-01, 1.397602e-01, 7.392095e-01, 1.966884e-01, 1.435608e-01, 1.194964e+00, 1.187634e-01, 4.679526e-01, 2.257485e-01, 8.980650e-02, 9.14135…
1.400000e+00	1.207836e+00, 9.689529e-01, 9.129261e-01, 1.373320e+00, 1.881978e-01, 4.074437e-01, 8.561873e-01, 9.126258e-01, 8.011149e-01, 7.840441e-01, 1.595233e+00, 7.332444e-01, 4.519679e-02, 1.971578e-01, 5.024334e-02, 2.993159e-01, 1.177315e+00, 3.715504e-01, 1.425556e-01, 1.069543e-01, 6.305833e-01, 1.293651e-01, 1.432837e-01, 1.523565e+00, 9.167285e-02, 5.451951e-01, 2.244890e-01, 7.068158e-02, 8.51728…
1.600000e+00	1.113944e+00, 9.858777e-01, 1.096009e+00, 1.423545e+00, 1.359480e-01, 3.512585e-01, 8.328471e-01, 1.109560e+00, 7.317153e-01, 9.429778e-01, 1.215290e+00, 6.338013e-01, 3.165830e-02, 1.336223e-01, 4.006498e-02, 2.594569e-01, 1.175861e+00, 2.121697e-01, 9.198516e-02, 6.393687e-02, 5.100590e-01, 1.101606e-01, 2.216650e-01, 1.307803e+00, 7.001644e-02, 6.155502e-01, 2.854066e-01, 7.606919e-02, 6.38439…
1.800000e+00	1.078667e+00, 8.658024e-01, 9.459344e-01, 1.446220e+00, 8.369091e-02, 3.313257e-01, 8.728103e-01, 1.219884e+00, 7.692980e-01, 7.609202e-01, 1.159729e+00, 4.237890e-01, 2.846622e-02, 8.635219e-02, 2.651565e-02, 2.599788e-01, 1.353760e+00, 2.180190e-01, 7.041183e-02, 3.731083e-02, 5.428717e-01, 6.341416e-02, 2.733288e-01, 1.678898e+00, 4.159462e-02, 5.422061e-01, 2.940701e-01, 1.230432e-01, 4.61664…
2.000000e+00	1.069592e+00, 9.234951e-01, 8.068867e-01, 1.334877e+00, 6.200393e-02, 3.317327e-01, 9.037337e-01, 1.417868e+00, 7.154216e-01, 9.434208e-01, 1.120186e+00, 2.300444e-01, 1.966871e-02, 8.752214e-02, 1.773394e-02, 2.478538e-01, 1.002698e+00, 1.366649e-01, 4.696109e-02, 2.441258e-02, 6.344535e-01, 5.522830e-02, 3.470001e-01, 1.455816e+00, 3.044242e-02, 6.600763e-01, 3.935623e-01, 1.655676e-01, 2.73307…
0.000000e+00	1.475595e+00, 2.406926e+00, 1.309758e+00, 1.081754e+00, 1.366281e+00, 2.614289e+00, 3.056696e+00, 3.954773e-01, 1.920934e+00, 1.173406e+00, 1.735079e+00, 1.759390e+00, 6.821313e-01, 1.312614e+00, 1.988946e+00, 4.582630e-01, 1.916051e+00, 2.698325e+00, 9.670509e-01, 1.626318e+00, 2.843999e+00, 3.043959e-01, 1.523977e+00, 6.941554e-01, 1.165179e-01, 2.339740e+00, 5.362176e-01, 1.490741e-01, 1.47364…
2.000000e-01	1.350718e+00, 1.435169e+00, 9.190593e-01, 7.552951e-01, 9.181557e-01, 1.526691e+00, 1.410519e+00, 4.832890e-01, 1.351835e+00, 9.508917e-01, 1.273378e+00, 1.187296e+00, 4.960317e-01, 1.083276e+00, 1.539790e+00, 5.562766e-01, 1.304414e+00, 2.433750e+00, 8.243418e-01, 1.173850e+00, 1.910536e+00, 2.296340e-01, 9.903547e-01, 5.085034e-01, 7.931136e-02, 1.346630e+00, 2.963847e-01, 9.911815e-02, 1.60761…
4.000000e-01	1.188658e+00, 1.426507e+00, 6.893415e-01, 5.050072e-01, 7.917945e-01, 1.045722e+00, 8.135409e-01, 3.962254e-01, 1.267616e+00, 8.519527e-01, 1.386707e+00, 1.150719e+00, 3.645707e-01, 7.844212e-01, 1.051851e+00, 6.328264e-01, 1.546188e+00, 1.945528e+00, 5.068053e-01, 7.999537e-01, 1.356067e+00, 1.505818e-01, 6.381943e-01, 7.083261e-01, 6.591579e-02, 8.763814e-01, 2.561395e-01, 8.831817e-02, 1.16848…
6.000000e-01	1.160470e+00, 1.191827e+00, 7.464515e-01, 4.645160e-01, 8.304875e-01, 7.956660e-01, 6.150152e-01, 3.350607e-01, 1.047761e+00, 8.155617e-01, 1.384367e+00, 1.165009e+00, 3.133310e-01, 6.644566e-01, 6.801011e-01, 6.353695e-01, 1.562832e+00, 1.238531e+00, 3.920516e-01, 4.854086e-01, 1.102321e+00, 1.153677e-01, 3.405245e-01, 1.043430e+00, 3.759578e-01, 5.511404e-01, 2.297412e-01, 6.957678e-02, 1.36217…
8.000000e-01	1.163802e+00, 1.140173e+00, 1.093614e+00, 7.277012e-01, 6.873303e-01, 4.937643e-01, 6.672505e-01, 2.703308e-01, 9.464641e-01, 8.918464e-01, 1.133477e+00, 1.121765e+00, 2.592616e-01, 4.131592e-01, 5.861005e-01, 6.647952e-01, 1.329572e+00, 9.420696e-01, 2.500080e-01, 3.028526e-01, 9.946464e-01, 7.808339e-02, 2.669581e-01, 1.287119e+00, 6.638057e-01, 4.516597e-01, 2.614649e-01, 8.580129e-02, 1.20636…
1.000000e+00	9.622904e-01, 1.075279e+00, 1.227798e+00, 7.846352e-01, 3.725217e-01, 4.360298e-01, 8.749979e-01, 3.217126e-01, 7.833552e-01, 9.248492e-01, 1.211155e+00, 8.831993e-01, 2.871330e-01, 3.521862e-01, 5.122834e-01, 7.847052e-01, 1.059115e+00, 7.326205e-01, 1.734530e-01, 1.732624e-01, 7.288210e-01, 7.171710e-02, 1.930109e-01, 1.429954e+00, 1.017277e+00, 4.192621e-01, 3.661167e-01, 1.294635e-01, 8.92693…
1.200000e+00	7.799348e-01, 8.991213e-01, 1.266209e+00, 1.007705e+00, 2.930321e-01, 3.435696e-01, 7.522865e-01, 4.077857e-01, 8.556875e-01, 9.105587e-01, 1.162394e+00, 9.003642e-01, 2.875417e-01, 2.538339e-01, 3.996741e-01, 1.020988e+00, 1.156976e+00, 6.947255e-01, 1.522339e-01, 1.076234e-01, 6.872563e-01, 1.129586e-01, 2.749554e-01, 1.408814e+00, 9.497452e-01, 4.752282e-01, 4.471859e-01, 1.743109e-01, 7.29252…
1.400000e+00	6.156536e-01, 9.564018e-01, 1.184878e+00, 1.016174e+00, 1.597058e-01, 3.511313e-01, 9.754318e-01, 6.914238e-01, 6.909661e-01, 9.060647e-01, 8.448504e-01, 6.884877e-01, 3.506667e-01, 1.953379e-01, 3.964925e-01, 8.467770e-01, 1.079162e+00, 4.389083e-01, 1.133309e-01, 6.197760e-02, 5.956088e-01, 1.601791e-01, 2.785495e-01, 1.641013e+00, 1.257682e+00, 5.290683e-01, 6.470454e-01, 2.744257e-01, 4.94574…
1.600000e+00	4.753111e-01, 9.566113e-01, 1.098226e+00, 1.309057e+00, 1.347646e-01, 3.329142e-01, 8.531352e-01, 8.801920e-01, 7.131319e-01, 8.352887e-01, 6.192607e-01, 4.148200e-01, 4.029110e-01, 1.131074e-01, 3.345632e-01, 8.542289e-01, 7.107390e-01, 4.301479e-01, 8.148947e-02, 3.980234e-02, 5.424326e-01, 2.373095e-01, 3.256226e-01, 1.689961e+00, 1.133470e+00, 6.154451e-01, 6.660360e-01, 4.113857e-01, 3.99714…
1.800000e+00	4.042993e-01, 7.608341e-01, 1.139472e+00, 1.365273e+00, 7.621997e-02, 3.670579e-01, 8.250371e-01, 1.094342e+00, 6.935135e-01, 7.935451e-01, 5.582113e-01, 3.230906e-01, 3.759415e-01, 8.868317e-02, 2.950624e-01, 1.000043e+00, 6.449305e-01, 2.285499e-01, 6.783154e-02, 2.092137e-02, 5.904329e-01, 3.398315e-01, 3.746018e-01, 1.732621e+00, 9.856088e-01, 6.841349e-01, 7.703477e-01, 5.230419e-01, 3.03948…
2.000000e+00	6.302579e-01, 9.446068e-01, 1.443202e+00, 1.461946e+00, 5.417643e-02, 2.706427e-01, 9.808362e-01, 1.487224e+00, 6.024202e-01, 8.494149e-01, 5.336741e-01, 2.017383e-01, 3.942878e-01, 7.357809e-02, 2.262232e-01, 7.058558e-01, 4.676425e-01, 2.638916e-01, 5.703037e-02, 1.338029e-02, 4.916703e-01, 3.544885e-01, 3.220352e-01, 1.821806e+00, 5.962551e-01, 6.794660e-01, 9.816695e-01, 5.521475e-01, 2.32673…
0.000000e+00	2.101425e+00, 2.105115e+00, 1.281228e-01, 1.574541e+00, 9.834815e-01, 3.061665e-01, 1.355933e-01, 2.365742e+00, 1.066773e+00, 2.541941e+00, 3.165697e+00, 1.029608e+00, 8.601497e-01, 1.379979e+00, 1.988166e-01, 9.823064e-01, 1.558218e+00, 8.289689e-01, 6.557141e-01, 2.721448e+00, 3.017938e-01, 8.643171e-01, 2.768200e+00, 1.758061e+00, 7.283200e-01, 1.991853e+00, 3.024524e+00, 1.136277e+00, 1.85774…
2.000000e-01	1.661540e+00, 1.649351e+00, 8.121040e-02, 1.239649e+00, 6.114190e-01, 3.583359e-01, 7.058772e-02, 2.663244e+00, 8.324558e-01, 2.164822e+00, 2.791451e+00, 6.559445e-01, 7.855863e-01, 1.040514e+00, 1.908255e-01, 7.997209e-01, 1.609375e+00, 9.530553e-01, 5.095868e-01, 1.740036e+00, 4.090160e-01, 5.258358e-01, 1.432275e+00, 1.613748e+00, 1.033310e+00, 1.544576e+00, 1.726989e+00, 6.090554e-01, 2.05642…
4.000000e-01	1.235032e+00, 1.317692e+00, 8.101148e-02, 1.561731e+00, 4.490700e-01, 3.394185e-01, 5.037783e-02, 1.905168e+00, 8.904751e-01, 1.935113e+00, 2.273242e+00, 4.643360e-01, 5.590838e-01, 6.535481e-01, 1.357069e-01, 5.711920e-01, 1.422277e+00, 9.401775e-01, 4.154661e-01, 1.206994e+00, 4.439159e-01, 4.071404e-01, 8.091482e-01, 1.164635e+00, 9.108791e-01, 1.383920e+00, 9.292473e-01, 2.874893e-01, 1.73734…
6.000000e-01	8.354680e-01, 1.106133e+00, 3.424824e-01, 1.472096e+00, 3.897572e-01, 3.312670e-01, 6.707822e-02, 2.049795e+00, 8.394687e-01, 1.733461e+00, 2.329574e+00, 3.041404e-01, 4.209852e-01, 5.639593e-01, 1.072766e-01, 4.687093e-01, 1.628869e+00, 8.453968e-01, 2.899437e-01, 8.682614e-01, 4.369083e-01, 2.951725e-01, 5.478697e-01, 1.312951e+00, 1.128290e+00, 1.139009e+00, 6.454955e-01, 1.841961e-01, 1.84009…
8.000000e-01	7.592344e-01, 1.129476e+00, 6.885448e-01, 1.505217e+00, 2.316942e-01, 3.421357e-01, 1.966363e-01, 1.823057e+00, 7.539695e-01, 1.732399e+00, 1.919970e+00, 2.169815e-01, 3.293836e-01, 3.164805e-01, 7.077433e-02, 4.210958e-01, 1.507236e+00, 5.318438e-01, 2.098587e-01, 4.751618e-01, 5.034579e-01, 2.038601e-01, 3.472313e-01, 1.357657e+00, 1.297875e+00, 9.466012e-01, 6.986907e-01, 1.040143e-01, 2.05408…
1.000000e+00	5.596887e-01, 1.127141e+00, 7.359558e-01, 1.437504e+00, 1.661154e-01, 3.286391e-01, 4.101810e-01, 1.800058e+00, 7.505736e-01, 1.251516e+00, 2.003441e+00, 1.455350e-01, 2.204874e-01, 2.469940e-01, 5.515854e-02, 3.051274e-01, 1.534395e+00, 4.322970e-01, 1.411594e-01, 2.381986e-01, 5.543131e-01, 1.562167e-01, 2.753690e-01, 1.701621e+00, 1.332186e+00, 8.238020e-01, 8.155298e-01, 5.843402e-02, 1.82223…
1.200000e+00	3.795933e-01, 7.995362e-01, 8.186920e-01, 1.421411e+00, 9.261497e-02, 4.567858e-01, 5.678963e-01, 2.385744e+00, 7.676707e-01, 1.329578e+00, 1.676892e+00, 8.714240e-02, 1.424670e-01, 1.757680e-01, 3.817455e-02, 2.287707e-01, 1.231633e+00, 3.847046e-01, 1.049883e-01, 1.606482e-01, 4.695055e-01, 1.014321e-01, 2.880949e-01, 1.385343e+00, 1.242551e+00, 5.203572e-01, 9.570905e-01, 3.403593e-02, 1.87679…
1.400000e+00	2.435215e-01, 9.954027e-01, 9.165685e-01, 1.421292e+00, 7.836541e-02, 3.974637e-01, 5.375336e-01, 1.912285e+00, 6.660166e-01, 1.173545e+00, 1.686812e+00, 6.910481e-02, 1.195417e-01, 1.286872e-01, 2.216712e-02, 1.591670e-01, 1.191663e+00, 2.587553e-01, 7.272673e-02, 9.646042e-02, 5.077924e-01, 7.757356e-02, 3.369690e-01, 1.585757e+00, 1.594887e+00, 6.889674e-01, 8.556985e-01, 2.728708e-02, 1.43848…
1.600000e+00	1.766747e-01, 1.007686e+00, 1.161211e+00, 1.809197e+00, 4.350341e-02, 3.216901e-01, 7.708388e-01, 1.721047e+00, 6.130181e-01, 1.133474e+00, 1.342089e+00, 3.930987e-02, 9.152871e-02, 8.897203e-02, 1.627465e-02, 1.151344e-01, 1.148976e+00, 2.185860e-01, 4.959930e-02, 6.226225e-02, 5.387157e-01, 4.286981e-02, 3.716959e-01, 1.563687e+00, 1.839857e+00, 8.805621e-01, 9.488157e-01, 3.195123e-02, 1.13342…
1.800000e+00	1.806334e-01, 8.824508e-01, 8.561266e-01, 1.328308e+00, 3.858385e-02, 3.819934e-01, 9.446214e-01, 1.975219e+00, 6.953939e-01, 1.293127e+00, 1.179736e+00, 2.914794e-02, 5.912396e-02, 5.228985e-02, 1.262699e-02, 9.728119e-02, 1.106913e+00, 1.642694e-01, 3.174874e-02, 3.208765e-02, 6.414856e-01, 2.553396e-02, 3.446197e-01, 1.648628e+00, 1.335089e+00, 6.943082e-01, 9.109829e-01, 5.583405e-02, 1.02944…
2.000000e+00	2.761657e-01, 9.272645e-01, 8.922624e-01, 1.311271e+00, 2.761375e-02, 3.934625e-01, 9.332143e-01, 1.939090e+00, 6.491799e-01, 1.197492e+00, 1.076546e+00, 1.888768e-02, 4.582758e-02, 4.795570e-02, 7.251479e-03, 7.640074e-02, 1.103675e+00, 1.365758e-01, 2.578563e-02, 2.076021e-02, 5.495584e-01, 1.787783e-02, 3.220252e-01, 2.170157e+00, 1.070361e+00, 7.308282e-01, 8.326837e-01, 9.805836e-02, 7.18395…
0.000000e+00	1.121337e-01, 1.428299e+00, 3.038262e-01, 2.142242e+00, 2.004463e+00, 2.865617e+00, 9.236091e-01, 6.796611e-01, 3.602676e-01, 2.135012e+00, 2.902221e+00, 2.960459e-01, 1.084288e+00, 1.988495e+00, 9.169987e-01, 2.076407e+00, 6.264256e-01, 1.520706e+00, 5.881006e-04, 2.248657e+00, 2.495485e+00, 2.999033e+00, 1.601588e+00, 1.493781e+00, 3.104152e-01, 1.898420e+00, 2.013597e+00, 6.554156e-01, 1.84124…
2.000000e-01	3.744272e-01, 8.623566e-01, 5.930295e-01, 1.861327e+00, 1.331507e+00, 1.724071e+00, 6.225098e-01, 8.759410e-01, 2.226470e-01, 1.829161e+00, 2.101807e+00, 4.044076e-01, 1.352792e+00, 1.036377e+00, 9.786286e-01, 1.675919e+00, 8.752312e-01, 1.411553e+00, 3.931210e-01, 1.567209e+00, 1.519471e+00, 1.933813e+00, 1.274487e+00, 1.086832e+00, 6.585143e-01, 1.133186e+00, 1.376343e+00, 3.403725e-01, 1.57272…
4.000000e-01	4.577568e-01, 5.215533e-01, 8.686326e-01, 1.466779e+00, 8.674262e-01, 1.153832e+00, 7.781664e-01, 1.095478e+00, 1.997373e-01, 1.700205e+00, 2.401423e+00, 6.572183e-01, 1.396595e+00, 7.786923e-01, 9.491961e-01, 1.192397e+00, 8.462117e-01, 1.314840e+00, 6.117105e-01, 1.095152e+00, 1.142580e+00, 1.458106e+00, 7.621526e-01, 1.076594e+00, 7.829746e-01, 9.204777e-01, 1.316263e+00, 1.377789e-01, 1.71272…
6.000000e-01	4.902114e-01, 3.277247e-01, 1.069987e+00, 1.544840e+00, 6.236207e-01, 7.829938e-01, 9.067800e-01, 1.678321e+00, 2.616672e-01, 1.514173e+00, 2.067598e+00, 6.231558e-01, 1.257143e+00, 5.011310e-01, 8.137470e-01, 9.050074e-01, 8.805899e-01, 9.295297e-01, 8.632753e-01, 8.651016e-01, 1.068649e+00, 1.040554e+00, 3.961686e-01, 1.225145e+00, 8.762855e-01, 8.657614e-01, 1.069846e+00, 9.886869e-02, 1.36054…
8.000000e-01	4.447245e-01, 2.174104e-01, 1.166350e+00, 1.365017e+00, 4.601166e-01, 6.170865e-01, 1.003092e+00, 1.539395e+00, 2.835818e-01, 1.232976e+00, 1.469502e+00, 5.158616e-01, 1.236375e+00, 3.147028e-01, 6.042444e-01, 8.451699e-01, 9.160058e-01, 7.501875e-01, 9.809242e-01, 4.460264e-01, 6.893248e-01, 7.431606e-01, 2.869799e-01, 1.329500e+00, 1.215975e+00, 8.065645e-01, 1.122826e+00, 6.516853e-02, 1.85445…
1.000000e+00	3.653895e-01, 2.896794e-01, 1.298099e+00, 1.291370e+00, 3.254705e-01, 4.633707e-01, 8.858062e-01, 1.494513e+00, 4.341721e-01, 1.085630e+00, 1.305429e+00, 3.682804e-01, 9.939919e-01, 2.455949e-01, 4.301242e-01, 7.567778e-01, 5.146595e-01, 5.975003e-01, 9.017562e-01, 2.532277e-01, 7.933001e-01, 4.153066e-01, 4.214810e-01, 1.448448e+00, 1.400654e+00, 6.658574e-01, 8.121133e-01, 5.097025e-02, 1.59873…
1.200000e+00	2.783830e-01, 5.166852e-01, 1.145727e+00, 1.665840e+00, 1.861907e-01, 4.244980e-01, 9.569549e-01, 1.797870e+00, 4.461908e-01, 1.292315e+00, 1.216637e+00, 2.388251e-01, 6.892765e-01, 1.308656e-01, 3.639311e-01, 5.003378e-01, 6.799567e-01, 4.177166e-01, 7.570359e-01, 1.568581e-01, 6.261495e-01, 3.191350e-01, 3.583508e-01, 1.407768e+00, 1.406152e+00, 7.402001e-01, 1.077348e+00, 1.567540e-01, 1.72298…
1.400000e+00	2.111024e-01, 5.916033e-01, 1.232629e+00, 1.597448e+00, 1.245663e-01, 3.983549e-01, 8.734330e-01, 1.687354e+00, 7.146567e-01, 1.201059e+00, 8.107555e-01, 1.712606e-01, 4.713117e-01, 7.946612e-02, 2.247276e-01, 3.959502e-01, 5.726958e-01, 3.629982e-01, 4.875336e-01, 1.009956e-01, 5.957395e-01, 2.173510e-01, 4.172047e-01, 1.586998e+00, 1.309108e+00, 7.855027e-01, 9.329835e-01, 2.783962e-01, 1.56718…
1.600000e+00	1.997840e-01, 8.071773e-01, 1.277677e+00, 1.363243e+00, 7.911230e-02, 4.233876e-01, 1.053600e+00, 1.499293e+00, 5.722646e-01, 1.001475e+00, 8.182960e-01, 1.150406e-01, 3.453091e-01, 6.539091e-02, 1.695578e-01, 3.080161e-01, 4.731030e-01, 3.083941e-01, 3.306597e-01, 5.126539e-02, 6.226022e-01, 1.606895e-01, 4.551556e-01, 1.828361e+00, 1.607480e+00, 7.643947e-01, 8.800533e-01, 3.735510e-01, 1.76105…
1.800000e+00	1.320237e-01, 9.275342e-01, 9.900813e-01, 1.190511e+00, 6.894383e-02, 3.493580e-01, 1.110154e+00, 1.918597e+00, 6.111887e-01, 1.150324e+00, 6.186594e-01, 6.063337e-02, 2.706940e-01, 4.925399e-02, 1.119110e-01, 2.632366e-01, 5.257700e-01, 2.178136e-01, 2.462684e-01, 3.414453e-02, 5.260012e-01, 9.854172e-02, 4.261020e-01, 1.627747e+00, 1.390571e+00, 7.496828e-01, 9.050105e-01, 4.535569e-01, 1.68008…
2.000000e+00	1.392227e-01, 1.043331e+00, 1.021748e+00, 1.643308e+00, 4.134553e-02, 3.383105e-01, 1.047306e+00, 1.660652e+00, 6.033043e-01, 8.897156e-01, 6.293602e-01, 5.238998e-02, 1.612226e-01, 4.305748e-02, 7.754987e-02, 2.223913e-01, 5.164738e-01, 2.073289e-01, 2.295452e-01, 2.028545e-02, 4.653513e-01, 8.320268e-02, 5.200827e-01, 1.474188e+00, 1.529470e+00, 5.993400e-01, 9.288395e-01, 5.830379e-01, 1.62957…
0.000000e+00	1.428862e-01, 1.598990e+00, 2.651378e+00, 2.858712e-01, 2.230726e+00, 3.422981e-01, 2.404143e+00, 2.851217e-01, 2.209123e+00, 1.224018e+00, 3.382919e+00, 4.762711e-01, 2.143347e+00, 1.901376e+00, 1.507409e+00, 2.609051e+00, 1.411426e+00, 1.958048e+00, 8.186570e-01, 7.341832e-01, 1.749267e+00, 5.209236e-01, 1.411904e+00, 1.675960e+00, 1.901973e+00, 1.947790e-01, 2.246993e+00, 1.841136e+00, 1.34431…
2.000000e-01	9.786825e-02, 9.753307e-01, 2.272368e+00, 5.383630e-01, 1.713226e+00, 3.624324e-01, 1.408087e+00, 2.656335e-01, 1.658335e+00, 8.799508e-01, 2.424573e+00, 5.220520e-01, 2.775519e+00, 1.294563e+00, 1.306445e+00, 2.521228e+00, 1.436544e+00, 1.776119e+00, 9.558232e-01, 7.976947e-01, 1.110198e+00, 6.036856e-01, 1.135816e+00, 1.242848e+00, 1.696322e+00, 4.011134e-01, 1.604554e+00, 1.243504e+00, 1.66057…
4.000000e-01	9.327699e-02, 4.717115e-01, 1.912324e+00, 8.105617e-01, 8.561085e-01, 3.311681e-01, 1.491466e+00, 2.842078e-01, 1.169528e+00, 7.846224e-01, 1.910677e+00, 7.474835e-01, 1.956047e+00, 9.170509e-01, 9.697374e-01, 2.160288e+00, 1.144471e+00, 1.565122e+00, 1.112960e+00, 9.552329e-01, 8.350327e-01, 7.150142e-01, 5.492893e-01, 1.425051e+00, 1.501120e+00, 4.944078e-01, 1.158569e+00, 6.669233e-01, 1.44575…
6.000000e-01	6.478594e-02, 2.776179e-01, 2.034402e+00, 9.696734e-01, 5.335082e-01, 3.608024e-01, 1.100841e+00, 5.240303e-01, 8.431283e-01, 9.079703e-01, 1.307445e+00, 6.297578e-01, 2.285390e+00, 7.516920e-01, 1.003250e+00, 1.488654e+00, 9.584990e-01, 1.003425e+00, 1.197077e+00, 4.965403e-01, 7.307932e-01, 6.405567e-01, 3.137459e-01, 1.570232e+00, 1.667983e+00, 6.684218e-01, 1.003573e+00, 3.501433e-01, 1.45239…
8.000000e-01	5.729691e-02, 1.806594e-01, 1.751222e+00, 1.491520e+00, 2.839255e-01, 3.780366e-01, 1.100811e+00, 8.020739e-01, 6.810827e-01, 8.167969e-01, 1.133404e+00, 5.819628e-01, 2.019003e+00, 5.178818e-01, 8.410289e-01, 1.522406e+00, 6.726329e-01, 8.395510e-01, 1.487623e+00, 3.831548e-01, 6.799356e-01, 8.216234e-01, 3.073977e-01, 1.391193e+00, 1.522290e+00, 6.529307e-01, 1.080196e+00, 2.817114e-01, 1.55719…
1.000000e+00	4.406184e-02, 9.207765e-02, 1.566159e+00, 1.406534e+00, 2.562262e-01, 3.597804e-01, 9.458037e-01, 7.886374e-01, 6.482212e-01, 8.060830e-01, 7.892686e-01, 3.627466e-01, 1.983614e+00, 3.237904e-01, 8.857106e-01, 1.280902e+00, 4.658503e-01, 7.419828e-01, 1.628540e+00, 1.994523e-01, 5.298974e-01, 6.859927e-01, 3.832610e-01, 1.652900e+00, 1.575731e+00, 5.951146e-01, 1.020017e+00, 4.019166e-01, 1.63188…
1.200000e+00	5.095618e-02, 5.490644e-02, 1.562416e+00, 1.331655e+00, 1.351920e-01, 3.479473e-01, 1.122802e+00, 9.796096e-01, 6.399832e-01, 1.043010e+00, 6.624102e-01, 2.326061e-01, 1.838760e+00, 2.008554e-01, 9.479454e-01, 1.248473e+00, 4.048067e-01, 5.283092e-01, 1.477132e+00, 1.090831e-01, 6.229795e-01, 8.794505e-01, 4.018473e-01, 1.543530e+00, 1.748795e+00, 7.750316e-01, 8.155780e-01, 4.355408e-01, 1.68138…
1.400000e+00	4.310626e-02, 3.483687e-02, 1.313871e+00, 1.220985e+00, 7.227143e-02, 3.005638e-01, 1.105514e+00, 1.239953e+00, 5.346404e-01, 7.892163e-01, 4.985292e-01, 1.592787e-01, 1.534421e+00, 1.487549e-01, 7.725652e-01, 9.038263e-01, 3.478744e-01, 3.487819e-01, 1.548961e+00, 6.932786e-02, 4.474814e-01, 5.467789e-01, 3.520471e-01, 1.824765e+00, 1.409231e+00, 7.168556e-01, 9.801726e-01, 5.999929e-01, 1.65647…
1.600000e+00	6.418306e-02, 2.744054e-02, 1.313519e+00, 1.405473e+00, 6.556122e-02, 2.924602e-01, 7.985216e-01, 1.325443e+00, 5.350459e-01, 8.618747e-01, 4.390054e-01, 9.731790e-02, 1.313650e+00, 8.735651e-02, 6.261547e-01, 6.939502e-01, 2.572482e-01, 2.674794e-01, 1.344245e+00, 4.228057e-02, 4.421877e-01, 6.045220e-01, 4.364472e-01, 1.885357e+00, 1.440614e+00, 7.613221e-01, 9.953578e-01, 7.855707e-01, 1.51611…
1.800000e+00	6.208865e-02, 1.276440e-01, 1.471897e+00, 1.359270e+00, 3.617554e-02, 2.814092e-01, 1.271742e+00, 1.477559e+00, 7.021688e-01, 4.723305e-01, 3.429526e-01, 6.044012e-02, 1.005810e+00, 7.208913e-02, 4.933062e-01, 7.272948e-01, 2.277556e-01, 2.909669e-01, 1.411662e+00, 2.474470e-02, 2.644983e-01, 7.005176e-01, 3.869796e-01, 1.928942e+00, 1.253313e+00, 7.667370e-01, 9.385865e-01, 6.121267e-01, 1.68113…
2.000000e+00	4.383695e-02, 3.371275e-01, 1.616125e+00, 1.339371e+00, 3.563845e-02, 2.587302e-01, 1.001840e+00, 1.367856e+00, 6.586305e-01, 5.272741e-01, 3.426455e-01, 5.077356e-02, 8.257405e-01, 4.637462e-02, 2.792553e-01, 5.377218e-01, 2.027159e-01, 1.914197e-01, 1.204263e+00, 1.456494e-02, 2.388632e-01, 5.307195e-01, 4.497773e-01, 1.645224e+00, 1.254605e+00, 6.836576e-01, 7.102592e-01, 7.228408e-01, 1.72912…
0.000000e+00	1.735334e+00, 1.636589e+00, 2.141504e+00, 2.322024e+00, 1.578838e+00, 5.121716e-01, 6.692267e-01, 1.277367e+00, 1.396598e+00, 2.473424e+00, 2.063484e+00, 3.269208e+00, 4.182166e-01, 1.698611e+00, 1.845334e+00, 1.490626e-02, 2.365711e+00, 1.956632e+00, 1.912576e+00, 2.734133e+00, 1.034282e+00, 1.009775e+00, 7.525481e-01, 2.558263e-01, 1.278771e+00, 3.500313e-02, 2.650469e+00, 1.759340e+00, 1.63814…
2.000000e-01	1.655699e+00, 1.307126e+00, 1.514472e+00, 1.521196e+00, 1.169820e+00, 3.402238e-01, 6.659136e-01, 1.218387e+00, 1.275136e+00, 1.804714e+00, 1.270923e+00, 2.217249e+00, 3.605163e-01, 9.709429e-01, 1.202001e+00, 2.959075e-02, 1.920281e+00, 1.508772e+00, 1.075321e+00, 2.029160e+00, 8.007956e-01, 6.646664e-01, 4.188889e-01, 4.440493e-01, 6.826303e-01, 2.506835e-02, 1.587574e+00, 9.074839e-01, 1.34941…
4.000000e-01	1.174619e+00, 1.114992e+00, 1.220528e+00, 1.129090e+00, 1.184899e+00, 2.435855e-01, 8.762209e-01, 1.377377e+00, 1.129374e+00, 1.190527e+00, 1.498165e+00, 1.353542e+00, 3.171347e-01, 6.914644e-01, 7.626777e-01, 2.804504e-02, 1.609266e+00, 1.105159e+00, 6.473460e-01, 1.330409e+00, 5.212892e-01, 5.184064e-01, 2.309465e-01, 7.571275e-01, 4.897859e-01, 3.839139e-02, 9.186416e-01, 6.295814e-01, 9.03990…
6.000000e-01	1.094949e+00, 9.881039e-01, 6.995130e-01, 8.054114e-01, 8.729154e-01, 2.653440e-01, 8.141942e-01, 1.269126e+00, 9.669294e-01, 1.256607e+00, 1.224146e+00, 9.250766e-01, 2.168794e-01, 6.501837e-01, 6.014048e-01, 3.815273e-02, 1.354059e+00, 8.947036e-01, 5.440706e-01, 1.059817e+00, 4.223090e-01, 3.589438e-01, 1.716341e-01, 1.021797e+00, 3.765708e-01, 1.712518e-01, 5.357550e-01, 4.213046e-01, 7.25483…
8.000000e-01	1.099490e+00, 7.483993e-01, 5.191261e-01, 1.035146e+00, 5.166806e-01, 3.522247e-01, 9.624230e-01, 1.151961e+00, 7.973832e-01, 1.405188e+00, 1.474234e+00, 5.355200e-01, 1.473032e-01, 4.198892e-01, 3.698224e-01, 5.615404e-02, 1.620933e+00, 5.756457e-01, 3.477540e-01, 4.934110e-01, 4.041474e-01, 2.233422e-01, 1.494139e-01, 1.057957e+00, 2.522338e-01, 3.619899e-01, 4.266594e-01, 2.882519e-01, 4.88850…
1.000000e+00	8.674336e-01, 8.756296e-01, 5.219916e-01, 1.165810e+00, 4.241084e-01, 2.692279e-01, 9.487171e-01, 9.325353e-01, 8.104686e-01, 1.091763e+00, 1.596866e+00, 4.671277e-01, 9.906215e-02, 2.951835e-01, 2.764256e-01, 1.050518e-01, 1.401987e+00, 4.539537e-01, 3.094453e-01, 2.621905e-01, 4.951622e-01, 2.149512e-01, 2.626283e-01, 1.267654e+00, 1.967574e-01, 5.322861e-01, 3.761125e-01, 2.308664e-01, 4.09876…
1.200000e+00	1.089478e+00, 9.411196e-01, 7.661543e-01, 1.525351e+00, 3.248129e-01, 3.539848e-01, 1.033788e+00, 1.203646e+00, 6.658592e-01, 9.756015e-01, 1.515429e+00, 3.942460e-01, 7.808133e-02, 1.961024e-01, 1.821255e-01, 1.151326e-01, 1.268161e+00, 3.631510e-01, 2.097052e-01, 1.447647e-01, 5.674912e-01, 1.245629e-01, 2.859346e-01, 1.345771e+00, 1.198281e-01, 4.877277e-01, 3.902070e-01, 1.298124e-01, 3.62129…
1.400000e+00	9.247720e-01, 1.010949e+00, 9.468339e-01, 1.202942e+00, 2.385291e-01, 2.601489e-01, 8.942688e-01, 1.088259e+00, 9.730666e-01, 1.069037e+00, 1.190481e+00, 2.534783e-01, 5.395977e-02, 1.552215e-01, 8.265961e-02, 1.216294e-01, 1.266915e+00, 2.793512e-01, 1.318823e-01, 9.778069e-02, 4.900707e-01, 9.705418e-02, 3.763793e-01, 1.298526e+00, 8.480383e-02, 7.203000e-01, 4.003238e-01, 9.503858e-02, 2.48107…
1.600000e+00	1.119789e+00, 9.129642e-01, 9.996852e-01, 1.208722e+00, 1.146576e-01, 3.676751e-01, 9.853078e-01, 1.202925e+00, 7.271367e-01, 9.076276e-01, 1.281004e+00, 1.476438e-01, 4.767871e-02, 1.196332e-01, 7.050093e-02, 1.306276e-01, 1.260965e+00, 2.316804e-01, 8.792123e-02, 6.132125e-02, 5.461853e-01, 4.997551e-02, 3.526689e-01, 1.557688e+00, 6.527251e-02, 6.197939e-01, 4.014927e-01, 1.206030e-01, 1.62802…
1.800000e+00	1.062985e+00, 8.957563e-01, 8.505342e-01, 1.565553e+00, 9.183747e-02, 3.586374e-01, 9.209907e-01, 1.802343e+00, 7.784969e-01, 9.445578e-01, 1.188610e+00, 1.355934e-01, 2.704096e-02, 6.929110e-02, 6.388062e-02, 9.344815e-02, 1.391028e+00, 1.641573e-01, 7.255902e-02, 3.694016e-02, 4.532057e-01, 4.032466e-02, 3.771484e-01, 1.597664e+00, 3.998902e-02, 7.155780e-01, 4.495223e-01, 1.488134e-01, 1.09448…
2.000000e+00	1.054697e+00, 8.768378e-01, 9.617730e-01, 1.095007e+00, 5.938309e-02, 3.844662e-01, 1.149395e+00, 1.725817e+00, 6.067891e-01, 1.069955e+00, 1.008278e+00, 7.003056e-02, 2.510716e-02, 4.795368e-02, 4.334562e-02, 9.430286e-02, 1.077678e+00, 1.348680e-01, 4.476538e-02, 1.806481e-02, 5.203478e-01, 2.897471e-02, 4.687651e-01, 1.598465e+00, 2.401134e-02, 6.871489e-01, 5.460294e-01, 2.306731e-01, 8.40666…
0.000000e+00	7.722275e-01, 1.082804e+00, 1.844252e+00, 1.405116e+00, 2.582407e-02, 1.983888e+00, 1.489209e+00, 9.916860e-01, 2.827605e+00, 1.002462e+00, 1.122955e-01, 1.072940e+00, 1.305812e+00, 2.246889e+00, 1.969917e+00, 1.933756e+00, 5.868939e-01, 2.561521e+00, 1.642049e+00, 2.317499e+00, 2.110519e+00, 8.045153e-01, 1.317466e+00, 2.935306e+00, 1.518490e+00, 1.180933e+00, 1.998694e+00, 3.086342e+00, 2.92331…
2.000000e-01	5.433957e-01, 6.543843e-01, 1.219596e+00, 1.531800e+00, 2.181870e-02, 1.161261e+00, 1.164265e+00, 1.111741e+00, 1.978675e+00, 6.881118e-01, 1.190677e-01, 8.076560e-01, 1.572537e+00, 1.495043e+00, 1.500325e+00, 1.562875e+00, 4.599281e-01, 2.311705e+00, 1.512401e+00, 2.236881e+00, 1.779466e+00, 7.259613e-01, 9.223189e-01, 2.223301e+00, 1.660028e+00, 9.098103e-01, 1.335365e+00, 1.883366e+00, 3.14554…
4.000000e-01	3.412232e-01, 3.741599e-01, 9.915363e-01, 1.211439e+00, 1.270917e-02, 6.437423e-01, 1.007077e+00, 1.075734e+00, 1.499912e+00, 6.153566e-01, 2.198483e-01, 4.628031e-01, 1.337106e+00, 1.019842e+00, 1.424323e+00, 1.283976e+00, 5.025870e-01, 1.583896e+00, 1.561877e+00, 1.673861e+00, 1.170345e+00, 7.211279e-01, 8.194993e-01, 2.172794e+00, 1.603815e+00, 6.752257e-01, 1.230363e+00, 1.432757e+00, 2.16903…
6.000000e-01	2.213761e-01, 2.485820e-01, 8.527927e-01, 1.494478e+00, 8.127365e-03, 3.842447e-01, 9.856178e-01, 1.293917e+00, 1.162607e+00, 4.874379e-01, 2.934803e-01, 3.312528e-01, 1.482972e+00, 9.964248e-01, 1.180870e+00, 1.022150e+00, 5.785369e-01, 1.334036e+00, 1.410427e+00, 9.860954e-01, 7.458329e-01, 8.821502e-01, 6.396643e-01, 2.097638e+00, 1.575301e+00, 7.830085e-01, 1.192841e+00, 1.117763e+00, 1.79745…
8.000000e-01	1.974363e-01, 1.831408e-01, 1.163702e+00, 1.455986e+00, 9.141929e-03, 2.930460e-01, 1.038826e+00, 1.446159e+00, 8.649220e-01, 3.811859e-01, 3.469449e-01, 2.437157e-01, 1.048414e+00, 6.703749e-01, 7.498723e-01, 7.728058e-01, 4.536384e-01, 7.083811e-01, 1.468895e+00, 7.003837e-01, 4.535247e-01, 9.370716e-01, 6.311458e-01, 2.107887e+00, 1.352660e+00, 8.810796e-01, 1.049356e+00, 8.816963e-01, 1.97322…
1.000000e+00	1.301022e-01, 3.867282e-01, 1.380253e+00, 1.409638e+00, 8.747112e-03, 2.159153e-01, 9.323389e-01, 1.853587e+00, 1.116243e+00, 3.539728e-01, 4.102825e-01, 1.606100e-01, 6.240130e-01, 5.435541e-01, 6.439622e-01, 4.792639e-01, 5.340413e-01, 9.124469e-01, 1.268034e+00, 3.847056e-01, 3.133081e-01, 7.346630e-01, 4.935054e-01, 1.381252e+00, 1.799122e+00, 7.645591e-01, 1.124208e+00, 9.031368e-01, 2.04344…
1.200000e+00	1.162777e-01, 5.131581e-01, 1.209444e+00, 1.537504e+00, 8.667471e-03, 2.242464e-01, 1.057947e+00, 1.624599e+00, 7.724419e-01, 2.567327e-01, 3.133897e-01, 1.242894e-01, 6.890747e-01, 3.474311e-01, 3.739353e-01, 3.621837e-01, 4.710577e-01, 4.928544e-01, 8.860867e-01, 2.120942e-01, 2.203859e-01, 6.067699e-01, 3.712155e-01, 1.686301e+00, 1.319686e+00, 6.370282e-01, 1.087750e+00, 8.658365e-01, 2.03603…
1.400000e+00	6.564615e-02, 5.719340e-01, 1.205364e+00, 1.322787e+00, 8.905736e-03, 2.695656e-01, 1.139813e+00, 1.427847e+00, 7.763279e-01, 2.269461e-01, 2.876155e-01, 7.926718e-02, 4.231849e-01, 2.697797e-01, 2.324227e-01, 3.651413e-01, 3.170699e-01, 4.444720e-01, 6.661461e-01, 1.572269e-01, 1.572382e-01, 4.686806e-01, 4.151582e-01, 2.019760e+00, 1.861088e+00, 6.576033e-01, 8.447482e-01, 8.470887e-01, 2.05091…
1.600000e+00	7.977152e-02, 8.604909e-01, 1.020669e+00, 1.568634e+00, 1.045919e-02, 2.605275e-01, 1.061036e+00, 1.645131e+00, 6.731855e-01, 1.627512e-01, 3.597135e-01, 4.914209e-02, 3.557380e-01, 1.569624e-01, 1.586714e-01, 3.020506e-01, 4.685894e-01, 3.217927e-01, 4.508838e-01, 8.040917e-02, 1.127449e-01, 3.832069e-01, 4.125949e-01, 1.809559e+00, 1.433131e+00, 7.273268e-01, 9.264923e-01, 7.032605e-01, 2.07209…
1.800000e+00	8.554677e-02, 7.728191e-01, 1.161759e+00, 1.547438e+00, 1.139246e-02, 2.792821e-01, 9.553192e-01, 1.586448e+00, 7.681348e-01, 1.265676e-01, 3.928016e-01, 3.357325e-02, 2.641318e-01, 1.003231e-01, 9.952961e-02, 1.814926e-01, 4.939535e-01, 2.932024e-01, 3.467049e-01, 4.454717e-02, 8.473165e-02, 2.830033e-01, 4.658050e-01, 1.660508e+00, 1.483348e+00, 7.404567e-01, 8.633265e-01, 6.264642e-01, 1.93493…
2.000000e+00	6.129112e-02, 9.986196e-01, 9.744268e-01, 1.498114e+00, 1.070609e-02, 2.977339e-01, 1.023403e+00, 1.622797e+00, 8.123167e-01, 1.295333e-01, 5.411056e-01, 2.260501e-02, 2.172297e-01, 1.082715e-01, 7.356235e-02, 1.523292e-01, 5.618625e-01, 2.058675e-01, 2.307667e-01, 3.208696e-02, 6.973909e-02, 2.192467e-01, 4.076119e-01, 1.819035e+00, 1.616681e+00, 6.215046e-01, 9.953612e-01, 7.142665e-01, 1.74297…
0.000000e+00	2.812360e+00, 3.946466e-02, 2.110326e+00, 6.232817e-01, 2.325353e+00, 1.231216e+00, 2.708401e-01, 2.108864e+00, 1.982398e+00, 2.764910e+00, 3.164511e+00, 1.826764e-01, 2.629280e+00, 1.583009e+00, 3.339315e+00, 2.417288e+00, 3.858844e-01, 1.523645e+00, 7.862084e-01, 4.361027e-01, 2.309261e+00, 1.404609e+00, 7.654490e-02, 2.575462e+00, 2.275353e+00, 8.755608e-01, 1.859113e+00, 1.584914e+00, 1.70655…
2.000000e-01	1.486178e+00, 2.572302e-02, 1.850847e+00, 8.965914e-01, 1.591038e+00, 8.195510e-01, 4.464312e-01, 1.950603e+00, 1.439385e+00, 2.009141e+00, 2.270546e+00, 3.887652e-01, 2.661854e+00, 1.003594e+00, 2.642165e+00, 1.963697e+00, 3.297413e-01, 1.142505e+00, 9.906841e-01, 5.922215e-01, 1.379279e+00, 1.287014e+00, 4.969205e-02, 2.459528e+00, 1.712647e+00, 9.365228e-01, 1.084370e+00, 7.770688e-01, 1.84586…
4.000000e-01	1.190750e+00, 1.528793e-02, 1.736230e+00, 1.280628e+00, 8.105501e-01, 6.591647e-01, 9.156196e-01, 1.680663e+00, 1.296302e+00, 2.065574e+00, 1.638111e+00, 3.949698e-01, 2.015730e+00, 9.158350e-01, 2.084958e+00, 1.493689e+00, 2.267330e-01, 9.528514e-01, 1.311785e+00, 5.203721e-01, 1.069632e+00, 1.059046e+00, 1.193203e-01, 2.315904e+00, 1.815689e+00, 7.582825e-01, 6.056523e-01, 4.085997e-01, 1.50473…
6.000000e-01	5.657046e-01, 9.027550e-03, 1.858532e+00, 1.125956e+00, 5.664212e-01, 4.994026e-01, 6.522427e-01, 1.656244e+00, 1.017250e+00, 1.996351e+00, 1.447463e+00, 3.010969e-01, 1.891065e+00, 7.038568e-01, 1.570082e+00, 9.251460e-01, 2.180233e-01, 7.511705e-01, 1.533015e+00, 3.261154e-01, 7.951689e-01, 1.039001e+00, 2.286605e-01, 2.046538e+00, 1.442793e+00, 7.886867e-01, 6.184499e-01, 3.083638e-01, 1.90056…
8.000000e-01	4.902741e-01, 6.458088e-03, 1.316892e+00, 1.329828e+00, 2.422442e-01, 4.055882e-01, 1.020764e+00, 1.826987e+00, 9.279717e-01, 1.326075e+00, 1.086571e+00, 2.128760e-01, 1.690412e+00, 4.769778e-01, 1.337000e+00, 9.139661e-01, 1.547437e-01, 5.511841e-01, 1.208890e+00, 2.506152e-01, 7.527655e-01, 9.679941e-01, 3.188469e-01, 2.583584e+00, 1.544329e+00, 8.439841e-01, 8.144909e-01, 2.575908e-01, 1.73226…
1.000000e+00	2.637477e-01, 2.171105e-02, 1.567584e+00, 1.353253e+00, 1.663896e-01, 3.967826e-01, 1.090657e+00, 1.496338e+00, 8.247913e-01, 1.431009e+00, 8.815710e-01, 1.521098e-01, 1.447072e+00, 3.995364e-01, 9.586563e-01, 7.384746e-01, 1.358836e-01, 3.866927e-01, 1.463059e+00, 1.308071e-01, 5.783842e-01, 5.757746e-01, 3.549772e-01, 2.098037e+00, 1.822151e+00, 7.525296e-01, 7.505301e-01, 3.837492e-01, 1.38488…
1.200000e+00	2.432938e-01, 1.457500e-01, 1.591386e+00, 1.265821e+00, 8.469568e-02, 3.825818e-01, 9.182227e-01, 1.557606e+00, 7.091601e-01, 1.500840e+00, 5.804558e-01, 9.048947e-02, 9.805551e-01, 2.561493e-01, 5.884275e-01, 5.330548e-01, 1.484481e-01, 3.291809e-01, 1.416523e+00, 6.476134e-02, 5.491223e-01, 5.826606e-01, 3.537963e-01, 2.047423e+00, 1.512259e+00, 6.875020e-01, 8.654044e-01, 4.709444e-01, 1.58369…
1.400000e+00	1.647305e-01, 3.929491e-01, 1.580952e+00, 1.341070e+00, 5.721733e-02, 3.568533e-01, 1.060301e+00, 1.749198e+00, 7.457456e-01, 9.736619e-01, 4.287528e-01, 6.969983e-02, 6.861502e-01, 1.698399e-01, 3.810991e-01, 3.979219e-01, 1.328920e-01, 2.029041e-01, 9.751203e-01, 4.747268e-02, 5.155163e-01, 3.167817e-01, 3.949594e-01, 1.924696e+00, 1.602594e+00, 6.729052e-01, 7.861818e-01, 5.765942e-01, 1.66887…
1.600000e+00	1.260209e-01, 6.678264e-01, 1.210477e+00, 1.679820e+00, 3.350167e-02, 3.379698e-01, 1.046987e+00, 1.781942e+00, 5.938498e-01, 9.674020e-01, 4.263823e-01, 4.235354e-02, 5.969376e-01, 1.415079e-01, 2.967851e-01, 3.272766e-01, 1.346178e-01, 2.134559e-01, 7.025621e-01, 2.662306e-02, 4.458255e-01, 2.648608e-01, 4.292883e-01, 2.128103e+00, 1.427931e+00, 8.422367e-01, 1.024820e+00, 5.906507e-01, 1.63701…
1.800000e+00	9.846533e-02, 6.994924e-01, 1.232079e+00, 1.485814e+00, 1.987488e-02, 3.467272e-01, 9.436286e-01, 1.618253e+00, 7.004240e-01, 8.246565e-01, 3.563767e-01, 2.794291e-02, 3.539240e-01, 9.828550e-02, 1.956979e-01, 2.403252e-01, 1.438764e-01, 1.578670e-01, 5.173850e-01, 1.370081e-02, 3.843014e-01, 2.043109e-01, 4.359642e-01, 2.046401e+00, 1.348959e+00, 7.294542e-01, 9.036654e-01, 5.521278e-01, 1.56640…
2.000000e+00	7.223474e-02, 7.866965e-01, 1.159746e+00, 1.595382e+00, 1.353941e-02, 3.289893e-01, 1.063531e+00, 1.838005e+00, 7.101749e-01, 6.843610e-01, 3.926926e-01, 1.836582e-02, 3.046388e-01, 6.500116e-02, 1.297836e-01, 1.880799e-01, 1.998195e-01, 1.197502e-01, 3.777964e-01, 8.332482e-03, 2.767901e-01, 1.465200e-01, 3.331862e-01, 1.946657e+00, 1.627598e+00, 6.470311e-01, 9.653886e-01, 6.482618e-01, 1.64564…
0.000000e+00	1.632959e+00, 3.001476e+00, 1.560369e+00, 2.340680e+00, 1.354484e+00, 1.611892e+00, 2.899148e+00, 1.855973e+00, 1.084869e+00, 1.154994e+00, 2.663977e+00, 2.582481e+00, 1.849058e+00, 1.396856e+00, 4.247982e-01, 2.032193e+00, 2.412521e+00, 1.134234e+00, 2.997223e+00, 1.478381e+00, 1.130811e+00, 2.939670e+00, 1.716578e+00, 1.146456e+00, 2.576233e+00, 2.380704e+00, 2.799207e+00, 8.308130e-01, 2.98577…
2.000000e-01	1.175398e+00, 1.889082e+00, 1.136121e+00, 2.458529e+00, 1.020893e+00, 1.185572e+00, 1.932699e+00, 1.926165e+00, 1.168947e+00, 9.988151e-01, 1.987967e+00, 2.181882e+00, 1.936698e+00, 9.288154e-01, 5.248704e-01, 1.484513e+00, 1.967357e+00, 1.199285e+00, 2.047454e+00, 8.359554e-01, 8.946446e-01, 2.147463e+00, 9.643123e-01, 8.662178e-01, 2.461190e+00, 1.324646e+00, 1.681071e+00, 5.446588e-01, 2.53145…
4.000000e-01	6.657285e-01, 1.073020e+00, 1.119074e+00, 1.708052e+00, 7.202656e-01, 8.184153e-01, 1.057225e+00, 2.040731e+00, 6.991867e-01, 1.090421e+00, 1.423182e+00, 1.531163e+00, 1.812747e+00, 6.647509e-01, 5.195644e-01, 1.039326e+00, 1.602965e+00, 9.993251e-01, 2.178491e+00, 6.026653e-01, 7.953907e-01, 1.268345e+00, 6.894986e-01, 1.110680e+00, 2.025675e+00, 6.713904e-01, 1.323018e+00, 2.655609e-01, 2.06628…
6.000000e-01	3.824533e-01, 6.641475e-01, 1.215472e+00, 1.266588e+00, 5.676622e-01, 5.388090e-01, 9.218547e-01, 1.917306e+00, 7.480260e-01, 9.561702e-01, 1.289789e+00, 8.383746e-01, 1.608542e+00, 4.403976e-01, 5.506595e-01, 8.319773e-01, 1.336130e+00, 7.495561e-01, 1.958152e+00, 4.019915e-01, 7.334664e-01, 7.292470e-01, 3.833580e-01, 1.078276e+00, 1.610676e+00, 4.165279e-01, 8.689433e-01, 1.466684e-01, 1.81697…
8.000000e-01	3.079520e-01, 3.304146e-01, 1.157658e+00, 1.491465e+00, 3.449731e-01, 4.127115e-01, 1.013696e+00, 1.612729e+00, 6.158102e-01, 1.112109e+00, 1.094886e+00, 6.704061e-01, 1.190186e+00, 2.699356e-01, 3.525988e-01, 5.647981e-01, 9.869030e-01, 6.092363e-01, 1.524736e+00, 2.527124e-01, 6.253818e-01, 6.781293e-01, 3.523410e-01, 1.578879e+00, 1.768735e+00, 5.492591e-01, 9.883860e-01, 1.620700e-01, 2.11614…
1.000000e+00	1.994936e-01, 3.085411e-01, 1.382747e+00, 1.461310e+00, 2.484064e-01, 3.864890e-01, 8.251229e-01, 1.779726e+00, 6.410376e-01, 1.030133e+00, 8.787404e-01, 4.159237e-01, 1.024951e+00, 2.327969e-01, 2.889696e-01, 4.986328e-01, 8.958297e-01, 5.083921e-01, 1.233352e+00, 1.309022e-01, 6.025456e-01, 3.836639e-01, 2.951697e-01, 1.451613e+00, 1.431869e+00, 6.739980e-01, 9.596591e-01, 2.679188e-01, 1.93703…
1.200000e+00	1.511558e-01, 4.709730e-01, 1.281846e+00, 1.437465e+00, 1.955598e-01, 3.624313e-01, 1.043538e+00, 1.773429e+00, 7.855716e-01, 1.121705e+00, 8.376113e-01, 2.516431e-01, 7.158471e-01, 1.473138e-01, 2.041181e-01, 3.831181e-01, 6.929958e-01, 3.036968e-01, 8.415592e-01, 9.817484e-02, 5.892516e-01, 2.990474e-01, 3.364809e-01, 1.521491e+00, 1.728690e+00, 7.574914e-01, 9.872407e-01, 2.840958e-01, 1.45814…
1.400000e+00	1.176836e-01, 5.963552e-01, 1.317968e+00, 1.511572e+00, 1.442429e-01, 4.321039e-01, 1.087238e+00, 1.949888e+00, 6.432178e-01, 9.879638e-01, 5.989155e-01, 1.809669e-01, 5.135427e-01, 1.059738e-01, 1.274405e-01, 3.505359e-01, 6.468857e-01, 2.800982e-01, 8.886057e-01, 5.228782e-02, 5.844663e-01, 2.613008e-01, 4.452393e-01, 1.583093e+00, 1.241464e+00, 7.270605e-01, 8.494923e-01, 5.001606e-01, 1.96519…
1.600000e+00	9.954890e-02, 7.242893e-01, 1.198866e+00, 1.344960e+00, 8.306527e-02, 3.565231e-01, 1.018661e+00, 2.015253e+00, 5.931356e-01, 9.028353e-01, 5.594748e-01, 1.273686e-01, 3.843082e-01, 8.385404e-02, 9.505020e-02, 2.384163e-01, 6.968074e-01, 1.974681e-01, 5.844525e-01, 2.669966e-02, 5.284886e-01, 1.422894e-01, 3.486965e-01, 1.583839e+00, 1.641230e+00, 7.974353e-01, 8.523411e-01, 6.147549e-01, 1.79504…
1.800000e+00	8.349174e-02, 7.315743e-01, 1.283751e+00, 1.736426e+00, 7.160461e-02, 3.485778e-01, 9.824128e-01, 2.038205e+00, 6.409455e-01, 8.771199e-01, 5.114802e-01, 7.554233e-02, 2.493030e-01, 6.207873e-02, 5.819188e-02, 2.151488e-01, 5.166179e-01, 1.745493e-01, 4.476528e-01, 1.505784e-02, 4.842713e-01, 1.216930e-01, 3.924023e-01, 1.854570e+00, 1.413151e+00, 6.796857e-01, 9.145109e-01, 6.565697e-01, 1.73204…
2.000000e+00	6.072339e-02, 7.942376e-01, 1.129117e+00, 2.012243e+00, 4.724157e-02, 3.500990e-01, 8.901796e-01, 1.759348e+00, 6.396918e-01, 7.315493e-01, 5.559112e-01, 5.015641e-02, 2.276177e-01, 3.863163e-02, 4.743719e-02, 1.624732e-01, 5.107339e-01, 1.232282e-01, 3.637792e-01, 1.008133e-02, 3.730059e-01, 1.072771e-01, 4.493747e-01, 1.759675e+00, 1.507279e+00, 6.408209e-01, 7.692238e-01, 6.512715e-01, 1.60021…
0.000000e+00	1.157816e+00, 2.413588e+00, 9.772413e-01, 7.764114e-02, 1.372964e+00, 1.679705e+00, 1.274929e+00, 1.336153e+00, 2.206053e+00, 2.952608e+00, 1.760340e-02, 1.077010e+00, 2.976645e+00, 2.409504e+00, 2.163121e+00, 9.273390e-01, 7.482997e-02, 7.194138e-01, 2.542237e+00, 2.704534e+00, 1.289035e+00, 1.057103e+00, 2.631400e+00, 5.001893e-01, 6.936937e-01, 2.323389e+00, 2.121705e+00, 3.002832e-01, 2.07558…
2.000000e-01	1.113573e+00, 1.576748e+00, 7.272166e-01, 5.332300e-02, 1.229646e+00, 8.820960e-01, 8.420071e-01, 1.012405e+00, 1.967409e+00, 2.762060e+00, 2.998132e-01, 9.090016e-01, 2.368483e+00, 1.677590e+00, 1.647732e+00, 7.516800e-01, 2.724519e-01, 9.186728e-01, 2.132174e+00, 1.994781e+00, 8.063499e-01, 7.264749e-01, 1.223394e+00, 4.030928e-01, 1.079779e+00, 1.193836e+00, 1.640599e+00, 3.996384e-01, 1.83212…
4.000000e-01	6.918835e-01, 1.031837e+00, 4.094193e-01, 4.073635e-02, 8.420475e-01, 5.171645e-01, 6.213955e-01, 6.521820e-01, 1.089394e+00, 1.856978e+00, 5.386522e-01, 5.963622e-01, 1.565040e+00, 1.276814e+00, 1.072210e+00, 8.070098e-01, 6.042891e-01, 1.069524e+00, 1.970280e+00, 1.472423e+00, 6.960290e-01, 5.614980e-01, 1.122404e+00, 4.255023e-01, 8.984601e-01, 8.814539e-01, 1.106022e+00, 6.605826e-01, 1.96226…
6.000000e-01	4.847082e-01, 5.112443e-01, 5.638412e-01, 3.807647e-02, 8.963551e-01, 3.917206e-01, 7.121333e-01, 5.654659e-01, 1.198421e+00, 1.567695e+00, 8.112262e-01, 3.290476e-01, 1.104964e+00, 1.089721e+00, 6.553221e-01, 7.526527e-01, 8.750553e-01, 8.967634e-01, 1.778260e+00, 1.182850e+00, 4.781913e-01, 3.858862e-01, 7.736740e-01, 6.429210e-01, 1.177565e+00, 9.937796e-01, 1.232402e+00, 6.141983e-01, 2.13976…
8.000000e-01	3.810127e-01, 4.630703e-01, 5.520116e-01, 5.271362e-02, 6.227584e-01, 3.346720e-01, 8.411221e-01, 4.539088e-01, 9.231358e-01, 1.035967e+00, 8.899606e-01, 2.421874e-01, 1.040073e+00, 8.298289e-01, 5.778081e-01, 1.008360e+00, 7.881524e-01, 7.233261e-01, 1.379158e+00, 6.942432e-01, 3.571415e-01, 3.581145e-01, 5.806378e-01, 6.516533e-01, 1.301712e+00, 7.161441e-01, 1.062736e+00, 6.397006e-01, 1.91742…
1.000000e+00	3.492313e-01, 4.060006e-01, 9.197687e-01, 2.127062e-01, 5.405023e-01, 3.758668e-01, 1.012991e+00, 2.920723e-01, 9.368046e-01, 8.311891e-01, 8.103032e-01, 2.047029e-01, 8.604339e-01, 5.401700e-01, 4.193871e-01, 8.998952e-01, 7.824542e-01, 4.702118e-01, 1.141399e+00, 4.883682e-01, 2.474384e-01, 2.779059e-01, 5.007821e-01, 1.049263e+00, 1.478037e+00, 8.881220e-01, 9.296488e-01, 6.607662e-01, 1.59094…
1.200000e+00	2.031369e-01, 6.056181e-01, 1.128217e+00, 5.148008e-01, 4.621654e-01, 3.786851e-01, 8.855768e-01, 3.171848e-01, 6.834437e-01, 6.573458e-01, 8.543097e-01, 1.612574e-01, 6.917312e-01, 3.398634e-01, 3.458301e-01, 9.927540e-01, 8.063148e-01, 5.265703e-01, 9.671361e-01, 3.172652e-01, 2.328239e-01, 2.933884e-01, 5.120140e-01, 1.181627e+00, 1.504281e+00, 6.739732e-01, 9.093861e-01, 5.025180e-01, 2.13667…
1.400000e+00	2.014887e-01, 6.364323e-01, 1.403391e+00, 7.752978e-01, 3.791302e-01, 3.065834e-01, 1.062093e+00, 2.692881e-01, 6.253481e-01, 5.826775e-01, 7.318552e-01, 1.353997e-01, 7.131397e-01, 2.992207e-01, 3.429036e-01, 1.057505e+00, 6.460556e-01, 3.787302e-01, 7.471711e-01, 1.716538e-01, 1.926864e-01, 4.139299e-01, 4.751032e-01, 1.504661e+00, 1.448638e+00, 8.753627e-01, 7.631870e-01, 6.648838e-01, 1.74141…
1.600000e+00	1.587783e-01, 7.166018e-01, 1.264281e+00, 9.543161e-01, 2.361969e-01, 3.144397e-01, 8.565277e-01, 3.181019e-01, 5.870395e-01, 4.847289e-01, 5.687229e-01, 1.046745e-01, 5.945483e-01, 1.549159e-01, 3.041316e-01, 8.119017e-01, 5.812956e-01, 2.496178e-01, 5.299692e-01, 9.774768e-02, 1.150164e-01, 4.401473e-01, 4.464787e-01, 1.385793e+00, 1.620598e+00, 7.110218e-01, 8.241548e-01, 6.695380e-01, 1.53254…
1.800000e+00	1.077832e-01, 8.390634e-01, 1.380443e+00, 1.223766e+00, 1.605537e-01, 3.620503e-01, 1.033519e+00, 5.427141e-01, 7.457529e-01, 4.367512e-01, 5.341825e-01, 7.738794e-02, 8.191966e-01, 1.031660e-01, 3.342757e-01, 1.028242e+00, 4.313690e-01, 2.416000e-01, 3.832089e-01, 4.563484e-02, 1.043466e-01, 5.867600e-01, 3.807455e-01, 1.593919e+00, 1.451695e+00, 7.535635e-01, 8.776113e-01, 7.357268e-01, 1.63825…
2.000000e+00	1.049974e-01, 6.815804e-01, 1.349583e+00, 1.271289e+00, 1.119874e-01, 3.563095e-01, 1.213419e+00, 6.779218e-01, 7.208166e-01, 3.403290e-01, 4.558349e-01, 4.262416e-02, 5.836120e-01, 9.408837e-02, 3.281584e-01, 1.275398e+00, 4.181359e-01, 1.463294e-01, 3.677053e-01, 3.151535e-02, 7.888426e-02, 5.549514e-01, 4.219857e-01, 1.653190e+00, 1.613112e+00, 8.319592e-01, 1.071246e+00, 6.889228e-01, 1.67024…
0.000000e+00	7.655763e-01, 2.323406e+00, 2.191054e+00, 4.787801e-01, 3.554010e-01, 1.286543e+00, 2.921661e+00, 4.575668e-01, 1.729829e+00, 1.244456e+00, 7.195229e-01, 5.829746e-01, 1.019938e+00, 6.849270e-01, 1.110133e+00, 2.213105e+00, 3.196975e+00, 1.312262e+00, 9.449996e-01, 6.981392e-01, 1.788297e+00, 4.928014e-02, 1.437510e+00, 7.382553e-01, 2.190893e+00, 9.371818e-01, 3.468557e+00, 2.305764e+00, 2.93609…
2.000000e-01	4.875913e-01, 1.274027e+00, 1.652833e+00, 3.742949e-01, 5.484203e-01, 8.419387e-01, 1.574767e+00, 3.019925e-01, 1.073964e+00, 1.198972e+00, 5.740163e-01, 4.415859e-01, 1.090461e+00, 6.736727e-01, 9.830081e-01, 1.803655e+00, 1.982126e+00, 1.363254e+00, 1.019087e+00, 3.279065e-01, 1.013894e+00, 3.256961e-01, 9.644072e-01, 5.324251e-01, 2.415312e+00, 9.188658e-01, 1.953385e+00, 1.608718e+00, 2.50915…
4.000000e-01	2.816278e-01, 9.624849e-01, 1.720530e+00, 2.825407e-01, 5.476354e-01, 6.148928e-01, 1.161809e+00, 2.959642e-01, 8.660417e-01, 1.113011e+00, 4.345240e-01, 3.181209e-01, 1.412739e+00, 4.649456e-01, 9.170440e-01, 1.756021e+00, 1.914829e+00, 1.139996e+00, 9.889427e-01, 2.410821e-01, 9.139392e-01, 3.597529e-01, 8.191578e-01, 8.895906e-01, 2.115091e+00, 9.179506e-01, 1.446779e+00, 1.245860e+00, 2.19328…
6.000000e-01	1.579787e-01, 4.561625e-01, 1.559532e+00, 3.226009e-01, 7.010917e-01, 4.019051e-01, 9.978998e-01, 2.640146e-01, 6.193915e-01, 9.336389e-01, 4.117407e-01, 1.786864e-01, 1.248063e+00, 3.034720e-01, 9.444282e-01, 1.646517e+00, 1.557386e+00, 1.040110e+00, 1.119604e+00, 1.228975e-01, 6.637403e-01, 6.245400e-01, 7.032656e-01, 9.334568e-01, 2.139350e+00, 7.822221e-01, 1.317318e+00, 9.759485e-01, 1.94874…
8.000000e-01	1.390996e-01, 3.388241e-01, 1.478921e+00, 4.051781e-01, 6.047854e-01, 3.463358e-01, 1.066785e+00, 2.381060e-01, 5.117511e-01, 6.573391e-01, 2.825294e-01, 1.301447e-01, 1.553566e+00, 1.706646e-01, 8.816599e-01, 1.372987e+00, 1.149926e+00, 6.310943e-01, 1.050834e+00, 7.263493e-02, 5.011111e-01, 5.966990e-01, 5.291661e-01, 1.014598e+00, 1.548642e+00, 6.268620e-01, 1.180940e+00, 8.763883e-01, 2.26373…
1.000000e+00	7.616994e-02, 2.011570e-01, 1.436296e+00, 7.002078e-01, 3.455622e-01, 2.616149e-01, 9.518859e-01, 1.928664e-01, 3.937225e-01, 6.115711e-01, 2.143887e-01, 7.869089e-02, 1.539403e+00, 1.131015e-01, 9.160749e-01, 1.235165e+00, 9.255862e-01, 6.286125e-01, 1.516570e+00, 4.308595e-02, 2.936087e-01, 6.771397e-01, 4.353801e-01, 1.096796e+00, 1.782963e+00, 7.653136e-01, 9.909159e-01, 7.969112e-01, 1.75931…
1.200000e+00	6.032760e-02, 1.367533e-01, 1.578370e+00, 9.702160e-01, 2.786163e-01, 2.910895e-01, 8.853873e-01, 2.668773e-01, 4.258382e-01, 4.495119e-01, 2.124302e-01, 4.651654e-02, 1.630571e+00, 9.834953e-02, 7.537327e-01, 1.051193e+00, 5.439100e-01, 4.833811e-01, 1.535214e+00, 2.613507e-02, 2.670731e-01, 9.024172e-01, 3.773133e-01, 1.200153e+00, 1.718205e+00, 7.592830e-01, 8.626052e-01, 7.790419e-01, 1.78216…
1.400000e+00	6.655617e-02, 8.460336e-02, 1.462492e+00, 1.020286e+00, 2.028747e-01, 2.272626e-01, 1.028660e+00, 4.344667e-01, 4.594215e-01, 2.860395e-01, 2.178555e-01, 4.108954e-02, 1.628845e+00, 5.300109e-02, 8.159454e-01, 1.420210e+00, 5.559060e-01, 3.272206e-01, 1.329561e+00, 1.597689e-02, 1.758381e-01, 6.748050e-01, 4.636368e-01, 1.248111e+00, 1.407852e+00, 6.110070e-01, 9.670408e-01, 7.114356e-01, 2.04703…
1.600000e+00	4.672693e-02, 5.774213e-02, 1.565961e+00, 1.171853e+00, 1.291907e-01, 1.704605e-01, 1.098853e+00, 7.282238e-01, 4.377591e-01, 3.094493e-01, 1.397222e-01, 2.956408e-02, 1.738421e+00, 3.619056e-02, 8.320455e-01, 1.223297e+00, 4.472829e-01, 3.099805e-01, 1.307768e+00, 8.678191e-03, 1.101707e-01, 8.265819e-01, 3.852406e-01, 1.730673e+00, 1.497106e+00, 7.257344e-01, 9.085046e-01, 7.352343e-01, 2.04324…
1.800000e+00	6.566076e-02, 4.116882e-02, 1.165275e+00, 1.448154e+00, 9.894136e-02, 1.857153e-01, 1.009254e+00, 9.236789e-01, 5.649021e-01, 3.047218e-01, 1.940605e-01, 1.764646e-02, 1.241723e+00, 2.560894e-02, 5.903810e-01, 1.173041e+00, 3.628476e-01, 2.207616e-01, 1.469839e+00, 5.117847e-03, 1.034815e-01, 9.238598e-01, 4.158308e-01, 1.747981e+00, 1.550366e+00, 7.655330e-01, 8.914680e-01, 7.206942e-01, 2.21515…
2.000000e+00	5.306299e-02, 4.100965e-02, 1.195908e+00, 1.174267e+00, 5.821951e-02, 1.880973e-01, 1.116825e+00, 1.063808e+00, 4.531103e-01, 2.096607e-01, 1.898051e-01, 1.276558e-02, 1.341673e+00, 1.925012e-02, 6.908292e-01, 8.527811e-01, 3.143144e-01, 1.670884e-01, 1.417950e+00, 3.956875e-03, 7.170725e-02, 7.165641e-01, 3.970206e-01, 1.492027e+00, 1.244840e+00, 6.911636e-01, 8.280551e-01, 8.390520e-01, 1.77593…
0.000000e+00	6.432796e-01, 1.694623e+00, 1.219178e+00, 1.798052e+00, 2.508943e+00, 2.439651e+00, 7.083110e-01, 1.032277e+00, 2.345621e+00, 5.830752e-01, 1.725449e+00, 2.630310e+00, 6.327438e-01, 1.288886e+00, 1.935559e+00, 1.864592e+00, 1.789608e+00, 1.004660e+00, 1.173868e+00, 2.315294e+00, 1.459796e+00, 1.492803e+00, 4.274404e-01, 4.930762e-01, 2.142328e-01, 1.322669e+00, 1.465423e-01, 4.053846e-01, 2.52044…
2.000000e-01	6.989315e-01, 1.485873e+00, 1.047347e+00, 8.483466e-01, 1.738564e+00, 1.396317e+00, 3.668177e-01, 1.133756e+00, 1.989635e+00, 4.718547e-01, 1.459283e+00, 2.190193e+00, 7.607288e-01, 1.018944e+00, 1.380431e+00, 1.498789e+00, 1.539869e+00, 9.647562e-01, 1.033214e+00, 1.669831e+00, 9.672607e-01, 1.197035e+00, 2.529170e-01, 7.998476e-01, 6.541669e-01, 5.969666e-01, 4.686150e-01, 2.588780e-01, 2.59895…
4.000000e-01	6.196400e-01, 8.262841e-01, 9.274960e-01, 8.655194e-01, 1.257550e+00, 6.726916e-01, 5.639632e-01, 1.205011e+00, 1.287598e+00, 5.331024e-01, 1.395494e+00, 1.786820e+00, 1.049218e+00, 8.361994e-01, 1.165749e+00, 1.572181e+00, 1.297141e+00, 6.513036e-01, 1.026619e+00, 1.332088e+00, 6.890722e-01, 1.213502e+00, 1.398999e-01, 1.037074e+00, 7.589485e-01, 3.614286e-01, 6.594601e-01, 2.240208e-01, 2.55172…
6.000000e-01	6.840915e-01, 5.791561e-01, 9.904100e-01, 7.289101e-01, 8.429295e-01, 3.673518e-01, 7.871073e-01, 8.954258e-01, 1.152495e+00, 6.651492e-01, 1.024999e+00, 1.251190e+00, 1.146206e+00, 5.970904e-01, 1.026289e+00, 1.217183e+00, 1.124075e+00, 5.145635e-01, 9.881756e-01, 7.054438e-01, 7.154194e-01, 1.046599e+00, 8.741607e-02, 1.366835e+00, 1.034719e+00, 2.595012e-01, 6.467604e-01, 1.780443e-01, 1.86808…
8.000000e-01	5.624517e-01, 4.119303e-01, 1.364219e+00, 1.075570e+00, 5.435256e-01, 3.193905e-01, 9.147180e-01, 9.733601e-01, 8.492367e-01, 7.060764e-01, 8.892350e-01, 1.020522e+00, 1.109970e+00, 5.424388e-01, 7.555290e-01, 1.148117e+00, 1.005511e+00, 4.606694e-01, 1.041046e+00, 4.184557e-01, 6.086087e-01, 9.775922e-01, 1.205807e-01, 1.256590e+00, 1.144787e+00, 2.950705e-01, 6.530425e-01, 2.255498e-01, 1.86558…
1.000000e+00	4.465513e-01, 3.504130e-01, 1.303666e+00, 1.195608e+00, 3.013893e-01, 3.061280e-01, 9.945588e-01, 9.441050e-01, 9.309748e-01, 7.349991e-01, 9.024036e-01, 5.792435e-01, 1.135919e+00, 5.144672e-01, 7.429952e-01, 1.038193e+00, 8.373266e-01, 3.111301e-01, 9.984494e-01, 2.660595e-01, 5.649635e-01, 8.325453e-01, 2.445308e-01, 1.366239e+00, 1.266062e+00, 3.575395e-01, 8.136782e-01, 4.035658e-01, 2.22754…
1.200000e+00	3.486824e-01, 4.216862e-01, 1.106264e+00, 9.952638e-01, 2.689619e-01, 3.081239e-01, 1.105111e+00, 1.138227e+00, 7.941701e-01, 7.040944e-01, 7.679793e-01, 3.212105e-01, 8.975151e-01, 3.326683e-01, 5.847236e-01, 7.791620e-01, 5.947203e-01, 1.925777e-01, 1.101262e+00, 1.548797e-01, 5.385332e-01, 8.357781e-01, 3.527173e-01, 1.304574e+00, 1.378580e+00, 5.483813e-01, 7.727678e-01, 4.522286e-01, 2.22273…
1.400000e+00	2.974785e-01, 4.125597e-01, 1.502881e+00, 1.470427e+00, 1.351158e-01, 2.915533e-01, 9.299096e-01, 1.071542e+00, 7.967576e-01, 8.005554e-01, 6.401716e-01, 2.337330e-01, 8.012555e-01, 2.118340e-01, 5.180048e-01, 5.481544e-01, 5.546661e-01, 1.774389e-01, 7.979980e-01, 8.195203e-02, 4.965696e-01, 5.358486e-01, 3.127435e-01, 1.641978e+00, 1.477591e+00, 6.255360e-01, 8.705847e-01, 5.276057e-01, 2.03663…
1.600000e+00	1.817363e-01, 6.512019e-01, 1.341307e+00, 1.272755e+00, 1.045970e-01, 3.349909e-01, 1.069826e+00, 1.696835e+00, 8.119558e-01, 7.625930e-01, 6.216042e-01, 1.997657e-01, 5.670373e-01, 1.593598e-01, 2.754385e-01, 4.604931e-01, 5.315544e-01, 1.309816e-01, 6.884108e-01, 6.022507e-02, 4.324392e-01, 4.276072e-01, 3.977849e-01, 1.922481e+00, 1.614229e+00, 6.278016e-01, 9.726497e-01, 5.013024e-01, 2.16726…
1.800000e+00	1.651315e-01, 6.959628e-01, 1.362099e+00, 1.585299e+00, 5.965627e-02, 3.020076e-01, 9.295206e-01, 1.321968e+00, 7.296779e-01, 6.111244e-01, 4.816663e-01, 1.069740e-01, 4.130447e-01, 1.266355e-01, 1.981413e-01, 3.753769e-01, 5.012229e-01, 8.364349e-02, 4.369255e-01, 2.826610e-02, 3.283606e-01, 3.681514e-01, 4.026786e-01, 1.420980e+00, 1.574185e+00, 7.888139e-01, 9.201333e-01, 6.756644e-01, 1.63165…
2.000000e+00	1.377191e-01, 6.536085e-01, 1.250709e+00, 1.340803e+00, 5.250683e-02, 3.195159e-01, 9.541776e-01, 1.826803e+00, 6.910441e-01, 4.291855e-01, 4.834968e-01, 7.191323e-02, 2.857339e-01, 8.857006e-02, 1.651702e-01, 3.539973e-01, 4.272874e-01, 7.927862e-02, 3.191310e-01, 1.866782e-02, 2.090952e-01, 3.426359e-01, 4.486780e-01, 1.717688e+00, 1.332247e+00, 5.721402e-01, 7.500171e-01, 7.283631e-01, 1.74491…
0.000000e+00	2.557080e-01, 2.086368e+00, 1.009078e+00, 1.341039e+00, 1.248470e+00, 1.578775e+00, 8.460305e-01, 2.525001e+00, 7.712466e-01, 1.292714e-01, 1.570047e+00, 2.327134e+00, 1.645530e+00, 2.625196e+00, 2.544923e+00, 2.079939e+00, 4.635563e-01, 1.751127e+00, 9.864988e-01, 5.134912e-01, 1.505785e+00, 2.208557e+00, 2.569880e+00, 2.354216e-01, 1.808489e+00, 1.786588e+00, 1.986326e+00, 2.637575e+00, 1.05247…
2.000000e-01	1.655757e-01, 1.056250e+00, 1.170773e+00, 9.387959e-01, 8.748446e-01, 1.263511e+00, 5.019541e-01, 1.776225e+00, 5.991818e-01, 1.651957e-01, 1.086044e+00, 1.940754e+00, 1.608365e+00, 1.373928e+00, 1.846858e+00, 1.482505e+00, 4.162680e-01, 1.975165e+00, 1.018039e+00, 7.275250e-01, 1.092060e+00, 2.034045e+00, 1.145644e+00, 1.646559e-01, 1.577897e+00, 7.964046e-01, 1.191919e+00, 1.476353e+00, 1.42974…
4.000000e-01	8.928379e-02, 6.114454e-01, 1.345613e+00, 6.432215e-01, 9.745864e-01, 6.511500e-01, 6.364681e-01, 1.618526e+00, 5.267680e-01, 2.568887e-01, 9.907801e-01, 1.050227e+00, 1.528145e+00, 1.332350e+00, 1.809851e+00, 1.230410e+00, 3.163196e-01, 1.579883e+00, 1.172236e+00, 6.396289e-01, 8.002070e-01, 1.445107e+00, 8.167263e-01, 3.541483e-01, 1.604681e+00, 7.308663e-01, 1.052599e+00, 1.077738e+00, 1.50361…
6.000000e-01	1.009943e-01, 3.051323e-01, 1.277835e+00, 5.431616e-01, 8.093691e-01, 4.019453e-01, 8.335349e-01, 1.288359e+00, 6.156776e-01, 4.171556e-01, 7.413240e-01, 6.009427e-01, 1.464839e+00, 6.078173e-01, 1.238863e+00, 9.373556e-01, 2.820035e-01, 1.181330e+00, 1.203105e+00, 5.533288e-01, 7.892287e-01, 1.433300e+00, 4.513920e-01, 5.074536e-01, 1.893172e+00, 6.213596e-01, 1.039434e+00, 7.344582e-01, 1.26516…
8.000000e-01	8.263925e-02, 3.171192e-01, 1.503052e+00, 3.675504e-01, 6.357009e-01, 4.002097e-01, 8.746304e-01, 9.273031e-01, 4.862748e-01, 5.078883e-01, 7.843675e-01, 4.527094e-01, 1.126982e+00, 4.718282e-01, 7.716859e-01, 8.513146e-01, 2.733314e-01, 8.648660e-01, 1.244341e+00, 3.840229e-01, 5.341348e-01, 8.290335e-01, 4.532359e-01, 8.918463e-01, 1.345913e+00, 6.063323e-01, 1.039011e+00, 7.459542e-01, 1.41059…
1.000000e+00	6.307692e-02, 3.941212e-01, 1.463277e+00, 4.367413e-01, 5.844465e-01, 3.355308e-01, 9.411897e-01, 7.446179e-01, 5.770364e-01, 3.874348e-01, 6.131489e-01, 3.122452e-01, 8.997571e-01, 3.083384e-01, 6.455099e-01, 7.320063e-01, 2.611485e-01, 8.080283e-01, 1.303534e+00, 2.038748e-01, 4.740419e-01, 8.780579e-01, 4.309207e-01, 9.090297e-01, 1.244153e+00, 6.929399e-01, 8.249409e-01, 6.606743e-01, 1.46519…
1.200000e+00	5.784628e-02, 4.939536e-01, 1.396832e+00, 7.693350e-01, 4.767703e-01, 3.086652e-01, 8.559536e-01, 7.321366e-01, 5.499198e-01, 4.609969e-01, 4.545546e-01, 2.019893e-01, 6.666483e-01, 1.381558e-01, 5.434846e-01, 8.399971e-01, 2.598782e-01, 5.038166e-01, 9.254009e-01, 1.191422e-01, 3.560218e-01, 6.089614e-01, 4.550923e-01, 1.321803e+00, 1.643674e+00, 7.274987e-01, 8.514989e-01, 7.293493e-01, 1.81026…
1.400000e+00	6.835375e-02, 6.279003e-01, 1.425478e+00, 1.001158e+00, 2.582188e-01, 2.652470e-01, 1.011239e+00, 6.821200e-01, 6.427677e-01, 3.214003e-01, 4.109907e-01, 1.401560e-01, 6.673579e-01, 1.223608e-01, 3.908727e-01, 7.766634e-01, 2.023876e-01, 3.596856e-01, 6.619211e-01, 6.831321e-02, 2.565668e-01, 8.342067e-01, 4.101923e-01, 1.191010e+00, 1.479208e+00, 6.975475e-01, 9.713372e-01, 7.225501e-01, 1.54664…
1.600000e+00	5.894339e-02, 8.196704e-01, 1.502147e+00, 1.368103e+00, 2.379108e-01, 2.725953e-01, 9.191154e-01, 6.643280e-01, 6.081568e-01, 3.409930e-01, 3.269930e-01, 9.174152e-02, 5.973216e-01, 8.916244e-02, 3.651488e-01, 7.782656e-01, 2.024433e-01, 3.319846e-01, 5.244720e-01, 4.061560e-02, 1.873598e-01, 6.572631e-01, 3.796684e-01, 1.249570e+00, 1.702214e+00, 7.998044e-01, 9.402657e-01, 7.676617e-01, 1.42719…
1.800000e+00	6.490943e-02, 8.443876e-01, 1.234039e+00, 1.129108e+00, 1.438526e-01, 3.141368e-01, 9.884656e-01, 1.035811e+00, 6.531276e-01, 2.776519e-01, 3.277413e-01, 7.200930e-02, 4.790090e-01, 6.059255e-02, 2.913025e-01, 7.389878e-01, 2.140485e-01, 2.963072e-01, 3.403741e-01, 2.749122e-02, 1.675637e-01, 5.111020e-01, 4.038996e-01, 1.747876e+00, 1.181572e+00, 7.726645e-01, 8.773568e-01, 6.675091e-01, 1.68880…
2.000000e+00	7.835485e-02, 9.344321e-01, 1.449358e+00, 1.397954e+00, 1.111183e-01, 2.658021e-01, 1.201213e+00, 8.671902e-01, 5.716023e-01, 2.401089e-01, 3.342855e-01, 4.936096e-02, 4.849486e-01, 4.988653e-02, 2.984477e-01, 9.284020e-01, 1.411332e-01, 2.170688e-01, 2.579000e-01, 1.275494e-02, 9.734361e-02, 6.834987e-01, 4.146081e-01, 1.529195e+00, 1.507010e+00, 8.433389e-01, 8.422752e-01, 8.211765e-01, 1.57493…
0.000000e+00	3.094358e+00, 1.254334e-02, 1.564743e+00, 1.829492e+00, 1.405130e+00, 5.339918e-01, 1.524489e-01, 1.210161e-01, 2.202427e+00, 1.064290e-01, 9.203863e-01, 1.194603e+00, 1.693095e+00, 5.830178e-01, 2.707771e+00, 5.580813e-01, 2.468788e+00, 2.031700e+00, 1.885974e+00, 1.833627e+00, 2.284214e+00, 1.194255e+00, 8.433259e-01, 3.007115e+00, 9.745682e-01, 2.192813e+00, 2.722844e+00, 1.325563e+00, 2.33952…
2.000000e-01	1.893423e+00, 1.565542e-02, 1.458250e+00, 1.299169e+00, 7.310266e-01, 3.369240e-01, 5.290802e-01, 5.581929e-01, 1.469766e+00, 9.827428e-02, 5.739103e-01, 6.588510e-01, 1.287066e+00, 6.178175e-01, 2.111614e+00, 6.999238e-01, 2.199225e+00, 1.450949e+00, 1.713308e+00, 8.219221e-01, 1.161993e+00, 9.478479e-01, 6.636827e-01, 2.443545e+00, 1.106906e+00, 1.514875e+00, 1.506412e+00, 8.813058e-01, 2.08540…
4.000000e-01	1.961494e+00, 9.941219e-02, 1.372609e+00, 1.664522e+00, 4.812716e-01, 2.592756e-01, 8.285366e-01, 7.738054e-01, 1.346654e+00, 7.237620e-02, 5.999065e-01, 5.081378e-01, 8.631846e-01, 4.813454e-01, 1.247897e+00, 7.302710e-01, 1.487230e+00, 1.168851e+00, 1.625966e+00, 6.159266e-01, 1.097783e+00, 8.154974e-01, 6.123018e-01, 1.985940e+00, 1.073689e+00, 1.032972e+00, 7.686204e-01, 8.213688e-01, 2.11198…
6.000000e-01	1.266592e+00, 3.255340e-01, 1.130352e+00, 1.534049e+00, 2.734008e-01, 2.457415e-01, 8.652602e-01, 1.048859e+00, 9.891116e-01, 5.327968e-02, 4.726389e-01, 3.723095e-01, 8.613084e-01, 4.900148e-01, 1.247324e+00, 6.736248e-01, 1.453971e+00, 1.070067e+00, 1.208335e+00, 3.400144e-01, 6.943516e-01, 8.000145e-01, 5.390128e-01, 2.037132e+00, 1.348356e+00, 8.903326e-01, 5.177578e-01, 7.443986e-01, 1.96638…
8.000000e-01	8.428797e-01, 4.813545e-01, 1.314759e+00, 1.665401e+00, 1.483668e-01, 2.317993e-01, 9.965610e-01, 1.295067e+00, 8.435786e-01, 5.000354e-02, 4.016246e-01, 2.221424e-01, 6.139116e-01, 4.607718e-01, 7.063215e-01, 5.819549e-01, 1.310955e+00, 9.414045e-01, 9.982327e-01, 1.960019e-01, 3.700364e-01, 5.433762e-01, 5.481913e-01, 1.863331e+00, 1.341166e+00, 8.219888e-01, 4.845173e-01, 7.280999e-01, 1.70653…
1.000000e+00	5.890774e-01, 7.690607e-01, 1.125418e+00, 1.578287e+00, 7.217158e-02, 2.555967e-01, 9.417379e-01, 1.326793e+00, 7.146307e-01, 3.490366e-02, 3.849619e-01, 1.162943e-01, 4.226886e-01, 3.283895e-01, 5.102579e-01, 5.041591e-01, 9.912818e-01, 5.652398e-01, 7.848002e-01, 1.170675e-01, 2.500332e-01, 5.484114e-01, 4.007931e-01, 2.003094e+00, 1.211649e+00, 8.915914e-01, 7.594154e-01, 7.069006e-01, 1.81093…
1.200000e+00	4.434904e-01, 8.786118e-01, 1.158318e+00, 1.808776e+00, 4.901940e-02, 2.623150e-01, 8.516132e-01, 1.925364e+00, 7.311515e-01, 3.408145e-02, 4.541139e-01, 9.008209e-02, 3.223995e-01, 2.075035e-01, 3.053375e-01, 3.941160e-01, 7.499408e-01, 3.464577e-01, 5.298354e-01, 8.353461e-02, 2.214163e-01, 4.474765e-01, 5.261905e-01, 2.010984e+00, 1.708123e+00, 7.961858e-01, 7.474398e-01, 7.508451e-01, 1.75971…
1.400000e+00	2.868021e-01, 8.281124e-01, 9.760268e-01, 1.655308e+00, 3.122095e-02, 2.250739e-01, 1.026878e+00, 1.614476e+00, 7.227334e-01, 3.109361e-02, 3.502120e-01, 7.675182e-02, 2.660222e-01, 1.660065e-01, 1.875907e-01, 2.033771e-01, 6.296870e-01, 4.152354e-01, 3.736025e-01, 4.409567e-02, 1.341980e-01, 3.015054e-01, 4.949747e-01, 2.172386e+00, 1.356977e+00, 6.363932e-01, 7.764148e-01, 9.130743e-01, 1.68851…
1.600000e+00	2.835147e-01, 8.254823e-01, 8.215048e-01, 1.550574e+00, 2.005352e-02, 2.769837e-01, 1.121917e+00, 1.909280e+00, 7.482419e-01, 2.741972e-02, 3.641955e-01, 4.670576e-02, 1.837183e-01, 1.172852e-01, 1.635249e-01, 2.371710e-01, 6.753768e-01, 2.702888e-01, 2.604921e-01, 2.571099e-02, 1.031163e-01, 2.402439e-01, 4.369390e-01, 2.182319e+00, 1.440641e+00, 7.707231e-01, 7.458010e-01, 7.052138e-01, 1.56415…
1.800000e+00	1.798329e-01, 8.421346e-01, 1.153040e+00, 1.620797e+00, 1.535816e-02, 2.990918e-01, 8.511940e-01, 1.817411e+00, 5.905203e-01, 2.772526e-02, 4.065630e-01, 2.581536e-02, 1.108818e-01, 1.070434e-01, 1.149740e-01, 1.632481e-01, 5.837386e-01, 2.033507e-01, 1.871071e-01, 1.331945e-02, 8.090408e-02, 1.916084e-01, 4.318396e-01, 1.726648e+00, 1.080662e+00, 6.960406e-01, 9.357792e-01, 6.017985e-01, 1.48688…
2.000000e+00	1.514911e-01, 9.176736e-01, 1.163022e+00, 1.438031e+00, 1.087990e-02, 2.926727e-01, 8.859622e-01, 2.062617e+00, 7.951023e-01, 2.356395e-02, 4.367937e-01, 2.051017e-02, 1.008047e-01, 6.874340e-02, 7.808848e-02, 1.466654e-01, 6.450784e-01, 1.592175e-01, 1.312404e-01, 9.064060e-03, 5.982717e-02, 1.362892e-01, 4.389614e-01, 2.077934e+00, 1.445152e+00, 7.850315e-01, 8.510434e-01, 6.980257e-01, 1.71733…
0.000000e+00	2.625034e+00, 2.479077e+00, 1.734159e+00, 7.614396e-01, 2.101675e+00, 2.442627e+00, 7.687660e-02, 1.517926e+00, 3.769122e-01, 1.498634e+00, 2.296769e+00, 2.888802e+00, 1.653831e-01, 1.264530e+00, 1.930912e+00, 3.003262e+00, 2.090061e+00, 4.504166e-01, 1.555992e+00, 1.702950e-01, 1.165382e+00, 2.578625e+00, 2.653198e+00, 1.861729e-01, 1.005383e+00, 3.304947e+00, 8.990541e-02, 3.114608e+00, 2.46742…
2.000000e-01	1.640711e+00, 1.629849e+00, 1.770544e+00, 4.298027e-01, 1.814601e+00, 1.395723e+00, 4.084243e-02, 1.347927e+00, 3.016917e-01, 1.087975e+00, 1.751659e+00, 1.767166e+00, 5.389745e-01, 8.968298e-01, 1.617624e+00, 2.483316e+00, 2.093712e+00, 7.627210e-01, 1.076024e+00, 3.248285e-01, 8.454399e-01, 1.988938e+00, 1.658899e+00, 1.848791e-01, 1.192939e+00, 1.536798e+00, 4.755717e-02, 1.534418e+00, 2.35918…
4.000000e-01	1.092906e+00, 1.215091e+00, 1.508345e+00, 3.750737e-01, 1.316721e+00, 8.189803e-01, 3.212388e-02, 1.102781e+00, 1.706824e-01, 6.677577e-01, 1.495017e+00, 1.456233e+00, 9.464243e-01, 4.171337e-01, 1.173240e+00, 1.556815e+00, 1.364114e+00, 6.191703e-01, 9.176382e-01, 2.080187e-01, 6.134790e-01, 1.653787e+00, 7.547821e-01, 3.500269e-01, 1.170937e+00, 9.175348e-01, 7.392074e-02, 7.554828e-01, 2.41015…
6.000000e-01	8.105145e-01, 1.005583e+00, 1.777974e+00, 2.494042e-01, 1.111042e+00, 4.511686e-01, 3.076327e-01, 7.469398e-01, 1.805901e-01, 6.865016e-01, 9.118997e-01, 1.287993e+00, 1.119624e+00, 3.373054e-01, 1.120506e+00, 1.590948e+00, 9.347541e-01, 5.619852e-01, 8.617284e-01, 1.088376e-01, 4.501130e-01, 1.264097e+00, 5.276842e-01, 5.627948e-01, 1.545412e+00, 5.195083e-01, 2.951203e-01, 5.380554e-01, 2.06828…
8.000000e-01	5.875677e-01, 5.364673e-01, 1.394919e+00, 2.195606e-01, 1.014483e+00, 2.729426e-01, 6.831417e-01, 5.585499e-01, 2.676226e-01, 5.733428e-01, 8.544216e-01, 7.964593e-01, 1.200244e+00, 2.252534e-01, 9.603076e-01, 1.382132e+00, 8.018618e-01, 4.713008e-01, 9.796048e-01, 6.474739e-02, 3.030041e-01, 1.165645e+00, 3.523367e-01, 1.047280e+00, 1.360466e+00, 4.225535e-01, 5.744989e-01, 4.790888e-01, 2.12153…
1.000000e+00	3.980034e-01, 2.783509e-01, 1.391071e+00, 3.917070e-01, 6.731874e-01, 2.082360e-01, 8.368001e-01, 4.191582e-01, 3.349143e-01, 6.226945e-01, 7.415575e-01, 6.380100e-01, 1.419792e+00, 1.321724e-01, 9.060391e-01, 1.259409e+00, 6.012761e-01, 3.449415e-01, 1.012684e+00, 4.088345e-02, 4.031850e-01, 1.095114e+00, 4.268010e-01, 1.136075e+00, 1.480673e+00, 5.063389e-01, 7.574557e-01, 5.808685e-01, 1.68482…
1.200000e+00	2.624805e-01, 2.821513e-01, 1.482231e+00, 5.968024e-01, 5.879537e-01, 2.277982e-01, 8.327328e-01, 4.301312e-01, 4.080743e-01, 5.470992e-01, 5.395697e-01, 3.852678e-01, 1.440429e+00, 9.089536e-02, 8.329486e-01, 1.320913e+00, 5.300312e-01, 3.192675e-01, 1.002419e+00, 2.511358e-02, 3.234589e-01, 9.667645e-01, 3.769080e-01, 1.016832e+00, 1.529881e+00, 5.881590e-01, 7.839547e-01, 5.717959e-01, 1.96678…
1.400000e+00	2.256890e-01, 1.662124e-01, 1.290414e+00, 6.989408e-01, 3.800655e-01, 2.447870e-01, 8.427119e-01, 3.712963e-01, 4.863730e-01, 4.452414e-01, 5.055325e-01, 2.886577e-01, 1.478942e+00, 5.826390e-02, 9.438386e-01, 1.129797e+00, 3.550909e-01, 2.349662e-01, 1.117272e+00, 1.301915e-02, 2.244184e-01, 9.789340e-01, 3.906951e-01, 1.205640e+00, 1.432722e+00, 5.436718e-01, 7.690316e-01, 6.145167e-01, 1.49828…
1.600000e+00	1.460703e-01, 1.076073e-01, 1.469528e+00, 1.119999e+00, 2.282807e-01, 2.251180e-01, 9.342112e-01, 4.404290e-01, 5.275850e-01, 4.593593e-01, 3.608202e-01, 1.589129e-01, 1.362929e+00, 4.147606e-02, 8.971622e-01, 1.182844e+00, 3.723668e-01, 1.813972e-01, 1.402920e+00, 6.768362e-03, 1.521201e-01, 9.788291e-01, 4.506499e-01, 1.380070e+00, 1.483552e+00, 6.833187e-01, 8.860252e-01, 7.581636e-01, 1.74713…
1.800000e+00	1.333733e-01, 9.433176e-02, 1.736604e+00, 1.126784e+00, 1.784721e-01, 1.863341e-01, 9.563771e-01, 6.977401e-01, 5.721353e-01, 3.834723e-01, 3.263304e-01, 1.220051e-01, 1.407942e+00, 2.516340e-02, 7.618575e-01, 1.061608e+00, 3.130737e-01, 1.437161e-01, 1.305911e+00, 5.981756e-03, 1.397567e-01, 9.600561e-01, 4.503524e-01, 1.460815e+00, 1.492740e+00, 7.167264e-01, 7.936578e-01, 5.993981e-01, 1.69644…
2.000000e+00	1.165495e-01, 8.018999e-02, 1.468714e+00, 1.372659e+00, 1.148084e-01, 2.129824e-01, 1.012904e+00, 9.239793e-01, 6.105840e-01, 2.709901e-01, 3.033208e-01, 8.025999e-02, 1.215219e+00, 2.336271e-02, 6.150054e-01, 1.119499e+00, 2.181211e-01, 9.033934e-02, 1.561313e+00, 2.669401e-03, 1.210983e-01, 7.328630e-01, 4.358029e-01, 1.242415e+00, 1.581140e+00, 6.234576e-01, 9.293634e-01, 7.916781e-01, 1.49203…
0.000000e+00	5.588833e-01, 8.419176e-01, 7.984828e-01, 1.725995e+00, 1.329321e+00, 1.092320e+00, 1.346995e+00, 2.617532e+00, 7.004738e-01, 2.464960e+00, 5.064101e-01, 3.014612e+00, 1.708801e+00, 1.301056e+00, 2.178810e-01, 2.292811e+00, 2.757975e+00, 2.400085e+00, 1.976281e+00, 1.779436e+00, 1.975056e+00, 2.301960e+00, 2.562034e+00, 1.726057e+00, 6.928230e-01, 1.150756e+00, 5.523142e-01, 2.007158e+00, 9.29630…
2.000000e-01	6.710378e-01, 4.850092e-01, 8.951972e-01, 1.577674e+00, 8.180338e-01, 6.488592e-01, 1.077467e+00, 2.444366e+00, 4.567038e-01, 1.655958e+00, 6.205422e-01, 1.884185e+00, 2.077611e+00, 9.164823e-01, 3.618043e-01, 2.074144e+00, 2.383699e+00, 1.579933e+00, 1.546807e+00, 1.194934e+00, 1.212946e+00, 1.875061e+00, 1.352400e+00, 1.140681e+00, 9.842083e-01, 5.002115e-01, 7.854127e-01, 1.282471e+00, 1.07095…
4.000000e-01	6.547978e-01, 3.534117e-01, 1.044329e+00, 1.740569e+00, 5.113128e-01, 3.087154e-01, 1.366414e+00, 2.336372e+00, 2.251363e-01, 1.414649e+00, 6.042758e-01, 1.251411e+00, 1.684351e+00, 5.152760e-01, 4.984024e-01, 1.510013e+00, 1.575282e+00, 1.976831e+00, 1.723095e+00, 6.824319e-01, 7.526532e-01, 1.400197e+00, 9.300419e-01, 1.231789e+00, 1.132173e+00, 3.324701e-01, 6.357023e-01, 9.437011e-01, 1.21343…
6.000000e-01	6.163285e-01, 1.677993e-01, 9.665647e-01, 1.916653e+00, 2.838095e-01, 2.118474e-01, 9.823317e-01, 2.032558e+00, 2.101996e-01, 8.835845e-01, 6.980231e-01, 8.415368e-01, 1.230338e+00, 3.808030e-01, 6.395811e-01, 1.392675e+00, 1.609762e+00, 1.381319e+00, 1.693201e+00, 4.829206e-01, 6.137108e-01, 1.223775e+00, 6.674159e-01, 1.394016e+00, 1.056038e+00, 2.909313e-01, 7.773442e-01, 1.002514e+00, 1.39390…
8.000000e-01	3.586190e-01, 8.496444e-02, 1.359277e+00, 1.666279e+00, 2.167453e-01, 1.323462e-01, 9.023610e-01, 2.286716e+00, 3.793124e-01, 7.348261e-01, 6.688738e-01, 5.245815e-01, 1.565907e+00, 2.368112e-01, 7.016555e-01, 9.372677e-01, 1.204828e+00, 1.137937e+00, 1.999736e+00, 2.274422e-01, 4.052301e-01, 1.104390e+00, 5.344596e-01, 1.325424e+00, 1.406029e+00, 5.237336e-01, 9.408516e-01, 9.191925e-01, 1.53186…
1.000000e+00	3.321503e-01, 7.446881e-02, 1.394119e+00, 1.912082e+00, 1.397339e-01, 1.814505e-01, 1.056667e+00, 2.025744e+00, 3.964120e-01, 6.439680e-01, 5.066749e-01, 3.726342e-01, 1.568827e+00, 1.355517e-01, 5.247715e-01, 9.044042e-01, 8.956263e-01, 7.880845e-01, 1.637488e+00, 1.902542e-01, 2.217434e-01, 1.056005e+00, 4.664980e-01, 1.641877e+00, 1.382913e+00, 5.413887e-01, 7.430351e-01, 7.868433e-01, 1.53328…
1.200000e+00	2.277032e-01, 1.252140e-01, 1.261220e+00, 1.609685e+00, 1.077539e-01, 1.640218e-01, 1.151716e+00, 1.803098e+00, 4.330675e-01, 4.529427e-01, 4.631907e-01, 2.269246e-01, 1.117105e+00, 9.946056e-02, 3.540664e-01, 6.209912e-01, 6.886821e-01, 5.521668e-01, 1.732705e+00, 8.894736e-02, 1.653491e-01, 6.906517e-01, 4.021740e-01, 1.754413e+00, 1.415740e+00, 5.876572e-01, 7.266579e-01, 8.129454e-01, 1.47058…
1.400000e+00	1.607263e-01, 3.337391e-01, 1.288141e+00, 1.762632e+00, 6.603646e-02, 1.873366e-01, 8.069739e-01, 2.031910e+00, 5.175672e-01, 3.263596e-01, 3.786519e-01, 1.759552e-01, 7.951512e-01, 7.400296e-02, 2.350964e-01, 6.181949e-01, 5.944628e-01, 4.328897e-01, 1.138610e+00, 5.629175e-02, 1.156834e-01, 7.811887e-01, 4.008895e-01, 1.847760e+00, 1.520319e+00, 6.301310e-01, 9.190361e-01, 7.684839e-01, 1.54862…
1.600000e+00	1.336373e-01, 5.996700e-01, 1.215054e+00, 1.651636e+00, 4.571859e-02, 2.360282e-01, 8.639643e-01, 2.224139e+00, 6.332098e-01, 3.210926e-01, 3.057943e-01, 1.002935e-01, 5.478226e-01, 4.107437e-02, 1.754035e-01, 4.343733e-01, 5.887940e-01, 4.001264e-01, 7.990936e-01, 3.284768e-02, 8.758709e-02, 6.232386e-01, 3.833378e-01, 1.429509e+00, 1.222283e+00, 6.347914e-01, 7.608718e-01, 6.239923e-01, 1.68709…
1.800000e+00	1.271766e-01, 7.478653e-01, 1.288707e+00, 1.408545e+00, 3.905001e-02, 2.194095e-01, 1.092859e+00, 2.257705e+00, 5.946194e-01, 1.980475e-01, 2.860449e-01, 6.374176e-02, 4.907312e-01, 3.302209e-02, 1.212026e-01, 2.790782e-01, 5.731910e-01, 3.086515e-01, 5.331197e-01, 1.803551e-02, 6.555676e-02, 4.203946e-01, 4.073865e-01, 1.666068e+00, 1.342074e+00, 7.095682e-01, 8.321404e-01, 6.846914e-01, 1.77116…
2.000000e+00	1.021904e-01, 7.973092e-01, 1.345761e+00, 1.445985e+00, 2.799793e-02, 2.656779e-01, 9.094143e-01, 2.023108e+00, 6.004329e-01, 2.035653e-01, 3.467115e-01, 4.667152e-02, 3.111716e-01, 2.608904e-02, 9.761046e-02, 2.055277e-01, 4.360043e-01, 2.476274e-01, 3.679359e-01, 1.115501e-02, 6.026621e-02, 2.985936e-01, 4.224911e-01, 1.757124e+00, 1.324132e+00, 7.434301e-01, 7.990366e-01, 8.166567e-01, 1.29855…
0.000000e+00	1.791687e+00, 1.956681e+00, 1.934737e+00, 1.822695e+00, 2.454570e+00, 2.733717e+00, 2.134850e+00, 4.920011e-01, 2.705169e+00, 1.214974e+00, 1.290384e+00, 1.510957e-01, 1.092937e+00, 2.299030e-02, 8.309023e-01, 2.372658e+00, 2.415615e+00, 2.266713e+00, 1.391778e+00, 1.167192e+00, 1.594870e+00, 1.014358e+00, 2.296343e+00, 7.647042e-01, 4.089541e-01, 1.878233e+00, 2.199130e+00, 2.917450e+00, 8.93983…
2.000000e-01	1.489933e+00, 1.164876e+00, 1.303658e+00, 1.300276e+00, 1.767100e+00, 1.435609e+00, 1.336117e+00, 8.828330e-01, 2.087600e+00, 8.308402e-01, 1.059292e+00, 4.275431e-01, 1.099082e+00, 2.200148e-01, 9.716903e-01, 2.151096e+00, 1.530234e+00, 2.128108e+00, 1.243562e+00, 9.370104e-01, 9.853652e-01, 1.020768e+00, 1.441086e+00, 6.746942e-01, 2.618070e-01, 1.295612e+00, 1.232568e+00, 1.853694e+00, 6.13432…
4.000000e-01	1.032258e+00, 6.415807e-01, 1.459673e+00, 9.563537e-01, 1.678071e+00, 9.651131e-01, 1.019669e+00, 9.937698e-01, 1.314764e+00, 6.589628e-01, 8.406184e-01, 5.688799e-01, 1.766456e+00, 3.247960e-01, 9.029129e-01, 1.953579e+00, 1.319244e+00, 2.006705e+00, 1.402514e+00, 5.272679e-01, 6.780794e-01, 8.260617e-01, 1.113072e+00, 6.948393e-01, 2.106446e-01, 9.910209e-01, 8.519304e-01, 1.096775e+00, 4.53465…
6.000000e-01	1.215829e+00, 3.858031e-01, 1.454662e+00, 5.595714e-01, 1.088115e+00, 6.630802e-01, 1.108477e+00, 8.592911e-01, 8.167111e-01, 5.015565e-01, 6.751604e-01, 5.426970e-01, 1.250405e+00, 2.742734e-01, 7.245094e-01, 1.824044e+00, 1.273539e+00, 1.551646e+00, 1.303881e+00, 2.367640e-01, 4.777709e-01, 8.591631e-01, 7.298505e-01, 6.024781e-01, 1.586725e-01, 1.107522e+00, 5.767497e-01, 8.593712e-01, 4.36479…
8.000000e-01	1.063805e+00, 2.088830e-01, 1.737979e+00, 4.968428e-01, 1.002241e+00, 4.162469e-01, 1.091091e+00, 5.832753e-01, 6.343656e-01, 4.333906e-01, 5.315211e-01, 3.697932e-01, 1.500025e+00, 2.273643e-01, 7.682210e-01, 1.521847e+00, 8.784364e-01, 1.006315e+00, 1.454122e+00, 1.725294e-01, 3.293172e-01, 9.304545e-01, 6.403626e-01, 8.660038e-01, 9.587310e-02, 6.853188e-01, 3.862397e-01, 8.217029e-01, 3.25912…
1.000000e+00	1.004362e+00, 1.175663e-01, 1.519520e+00, 5.005609e-01, 7.063971e-01, 4.201483e-01, 9.985999e-01, 5.065110e-01, 4.598277e-01, 3.505137e-01, 5.370437e-01, 2.653939e-01, 1.573963e+00, 1.577357e-01, 7.239446e-01, 1.149766e+00, 7.721522e-01, 1.203202e+00, 1.196002e+00, 8.837569e-02, 2.246460e-01, 7.638830e-01, 6.018537e-01, 1.076571e+00, 5.964831e-02, 9.287072e-01, 3.337877e-01, 7.886131e-01, 2.64898…
1.200000e+00	9.515827e-01, 9.491198e-02, 1.506024e+00, 6.747396e-01, 4.909944e-01, 3.249529e-01, 1.170383e+00, 4.223460e-01, 4.494681e-01, 2.879208e-01, 4.013386e-01, 2.005530e-01, 1.583215e+00, 9.393772e-02, 7.583262e-01, 1.177474e+00, 4.511769e-01, 9.280231e-01, 1.606473e+00, 5.587178e-02, 1.636166e-01, 8.338356e-01, 4.069022e-01, 1.203719e+00, 4.830426e-02, 8.158422e-01, 4.214274e-01, 8.786506e-01, 2.28227…
1.400000e+00	9.579247e-01, 4.893662e-02, 1.366692e+00, 9.749841e-01, 2.574450e-01, 3.075639e-01, 1.195561e+00, 4.535363e-01, 3.957171e-01, 2.439988e-01, 3.244425e-01, 1.267921e-01, 1.454581e+00, 7.648907e-02, 7.801056e-01, 1.118746e+00, 4.834248e-01, 5.051163e-01, 1.474327e+00, 3.617077e-02, 1.164700e-01, 8.451865e-01, 4.416972e-01, 1.310820e+00, 5.280254e-02, 7.939766e-01, 4.036809e-01, 6.500905e-01, 1.49802…
1.600000e+00	8.632665e-01, 3.416413e-02, 1.473688e+00, 1.008484e+00, 2.153198e-01, 2.754454e-01, 1.019972e+00, 7.135543e-01, 4.471828e-01, 1.495965e-01, 3.048244e-01, 6.940310e-02, 1.561589e+00, 4.563017e-02, 9.401988e-01, 1.101859e+00, 4.061773e-01, 4.279524e-01, 1.588231e+00, 2.187600e-02, 8.448765e-02, 9.359197e-01, 3.889964e-01, 1.443751e+00, 5.543779e-02, 8.077374e-01, 4.263584e-01, 8.503020e-01, 1.47997…
1.800000e+00	9.937032e-01, 2.999843e-02, 1.395387e+00, 1.156369e+00, 1.468128e-01, 2.285160e-01, 9.195445e-01, 8.234199e-01, 5.137285e-01, 1.549584e-01, 2.567626e-01, 5.765695e-02, 1.675756e+00, 3.295428e-02, 5.722023e-01, 1.253782e+00, 3.312872e-01, 3.801084e-01, 1.695801e+00, 1.145667e-02, 6.412667e-02, 9.503925e-01, 3.690188e-01, 1.538892e+00, 6.465125e-02, 7.812588e-01, 4.428468e-01, 6.579116e-01, 1.10510…
2.000000e+00	9.186383e-01, 2.466002e-02, 1.168017e+00, 1.236854e+00, 1.014860e-01, 1.942778e-01, 1.009769e+00, 8.866293e-01, 6.204330e-01, 1.109851e-01, 2.579476e-01, 3.440118e-02, 1.501086e+00, 2.103496e-02, 7.716928e-01, 1.157681e+00, 3.111442e-01, 3.414978e-01, 1.556074e+00, 6.198476e-03, 5.600307e-02, 7.801577e-01, 4.426797e-01, 1.779441e+00, 6.787556e-02, 6.924938e-01, 4.507093e-01, 6.919959e-01, 1.30769…
0.000000e+00	2.218172e-01, 3.876142e-01, 8.339468e-01, 2.105193e+00, 1.393238e-01, 7.531293e-01, 2.448882e+00, 1.543558e+00, 4.414787e-01, 6.968553e-01, 6.074927e-01, 1.734369e+00, 2.668217e+00, 2.561616e+00, 2.476259e+00, 7.343078e-01, 1.798967e+00, 2.523707e+00, 9.038985e-01, 2.391635e+00, 1.703986e+00, 4.148240e-01, 2.582627e+00, 8.209523e-01, 1.364139e+00, 9.313775e-02, 9.758510e-01, 2.126634e+00, 1.05203…
2.000000e-01	2.656076e-01, 1.626227e-01, 6.366537e-01, 1.731480e+00, 3.860278e-01, 3.490867e-01, 1.997640e+00, 1.920504e+00, 3.741353e-01, 6.902921e-01, 7.037106e-01, 1.309230e+00, 2.383639e+00, 1.329517e+00, 1.641313e+00, 4.854820e-01, 1.359527e+00, 2.591976e+00, 1.084590e+00, 2.189230e+00, 1.430404e+00, 4.133746e-01, 1.308502e+00, 6.342108e-01, 1.066767e+00, 7.387236e-02, 9.867147e-01, 1.330698e+00, 1.32114…
4.000000e-01	5.056651e-01, 1.250593e-01, 6.167880e-01, 1.345072e+00, 5.703697e-01, 2.194331e-01, 1.597497e+00, 1.773476e+00, 3.522974e-01, 7.288341e-01, 8.120681e-01, 9.698370e-01, 1.634943e+00, 9.364612e-01, 1.260015e+00, 5.576455e-01, 1.472890e+00, 1.822914e+00, 1.189157e+00, 1.490093e+00, 1.028748e+00, 4.020377e-01, 6.931588e-01, 6.190344e-01, 6.958428e-01, 1.468519e-01, 9.476928e-01, 9.957849e-01, 1.39028…
6.000000e-01	5.560402e-01, 9.220638e-02, 7.940796e-01, 1.005860e+00, 5.650104e-01, 2.650260e-01, 1.421439e+00, 1.622193e+00, 5.116393e-01, 8.383243e-01, 1.006207e+00, 6.135136e-01, 1.254354e+00, 5.035113e-01, 1.114907e+00, 3.587315e-01, 1.379068e+00, 1.585177e+00, 1.253575e+00, 8.956075e-01, 8.885738e-01, 3.435626e-01, 4.404500e-01, 8.485719e-01, 6.471745e-01, 3.143624e-01, 1.019993e+00, 8.296857e-01, 1.33602…
8.000000e-01	7.145743e-01, 1.779167e-01, 7.912478e-01, 8.301767e-01, 4.987160e-01, 2.727733e-01, 1.165023e+00, 1.717335e+00, 5.895997e-01, 7.800337e-01, 1.049117e+00, 4.535715e-01, 7.412345e-01, 3.804620e-01, 5.866241e-01, 3.104276e-01, 1.552390e+00, 1.474072e+00, 1.066808e+00, 5.222484e-01, 7.446158e-01, 2.554212e-01, 4.525565e-01, 1.286008e+00, 7.216443e-01, 4.798250e-01, 8.949914e-01, 6.582955e-01, 1.63876…
1.000000e+00	7.117603e-01, 4.164602e-01, 1.140644e+00, 1.118252e+00, 4.050164e-01, 3.447794e-01, 1.196226e+00, 1.022599e+00, 6.024760e-01, 8.269378e-01, 9.096291e-01, 2.460077e-01, 6.179223e-01, 2.256791e-01, 4.376083e-01, 2.747272e-01, 1.000084e+00, 9.450676e-01, 8.162335e-01, 3.439115e-01, 6.707095e-01, 2.053277e-01, 4.122485e-01, 1.234000e+00, 8.787139e-01, 6.204786e-01, 8.202402e-01, 4.806827e-01, 1.53203…
1.200000e+00	6.480187e-01, 6.700825e-01, 1.105345e+00, 1.189891e+00, 2.995994e-01, 3.344056e-01, 9.070485e-01, 1.235712e+00, 5.786199e-01, 7.287581e-01, 8.737431e-01, 1.645774e-01, 5.379432e-01, 1.535325e-01, 3.012344e-01, 1.994803e-01, 9.679443e-01, 7.492733e-01, 5.181739e-01, 1.694713e-01, 4.541716e-01, 1.343194e-01, 4.105321e-01, 1.555595e+00, 1.230176e+00, 6.652506e-01, 9.040243e-01, 6.020915e-01, 1.32058…
1.400000e+00	5.333698e-01, 7.492220e-01, 1.128406e+00, 1.154078e+00, 1.982149e-01, 3.260508e-01, 1.151020e+00, 1.330491e+00, 5.006468e-01, 7.262389e-01, 5.877950e-01, 1.300618e-01, 3.356803e-01, 1.122160e-01, 2.195086e-01, 1.908905e-01, 9.078547e-01, 5.491913e-01, 4.463943e-01, 8.959514e-02, 4.760507e-01, 9.840245e-02, 3.717877e-01, 1.328881e+00, 1.186025e+00, 5.941224e-01, 9.017645e-01, 5.812029e-01, 1.32221…
1.600000e+00	4.074137e-01, 8.799577e-01, 9.243935e-01, 1.320532e+00, 1.290791e-01, 3.189453e-01, 1.091217e+00, 1.149600e+00, 7.041713e-01, 7.477994e-01, 5.702663e-01, 8.155020e-02, 2.708202e-01, 8.356804e-02, 1.560540e-01, 1.545648e-01, 8.251041e-01, 5.001661e-01, 2.901578e-01, 6.029303e-02, 4.308247e-01, 7.277809e-02, 4.373288e-01, 1.662089e+00, 1.326702e+00, 6.868263e-01, 8.859812e-01, 5.508489e-01, 1.27022…
1.800000e+00	3.568794e-01, 9.250618e-01, 9.946157e-01, 1.231284e+00, 1.021345e-01, 3.492610e-01, 1.054039e+00, 1.700345e+00, 6.276147e-01, 6.566365e-01, 7.436466e-01, 5.307156e-02, 2.188602e-01, 6.745872e-02, 7.668078e-02, 1.283006e-01, 8.182528e-01, 3.933180e-01, 2.385750e-01, 3.354615e-02, 3.046582e-01, 5.842098e-02, 3.742369e-01, 1.415115e+00, 8.916336e-01, 6.939311e-01, 9.885461e-01, 6.682569e-01, 8.45600…
2.000000e+00	5.227472e-01, 8.285098e-01, 9.507652e-01, 1.300239e+00, 6.985482e-02, 3.802823e-01, 7.594199e-01, 1.315736e+00, 7.144475e-01, 6.037096e-01, 7.514383e-01, 4.236269e-02, 1.565104e-01, 4.953035e-02, 7.122366e-02, 8.954015e-02, 8.360169e-01, 2.744331e-01, 1.586731e-01, 2.118915e-02, 2.415794e-01, 3.761162e-02, 4.089196e-01, 1.532063e+00, 7.644757e-01, 6.855883e-01, 8.720225e-01, 6.642714e-01, 6.87858…
0.000000e+00	2.167265e+00, 1.863244e+00, 1.501602e+00, 3.558254e-01, 1.388833e+00, 1.840025e+00, 1.251730e+00, 2.334596e+00, 1.057814e+00, 3.312139e+00, 4.286314e-01, 9.506293e-01, 2.387089e+00, 2.906053e-01, 2.299258e+00, 2.468238e+00, 1.439019e+00, 1.789095e+00, 3.040376e+00, 5.712423e-01, 2.548559e-01, 2.514911e+00, 6.872375e-01, 1.233325e+00, 4.076044e-01, 1.511540e+00, 1.225859e+00, 1.131598e+00, 4.49505…
2.000000e-01	1.493874e+00, 9.810705e-01, 1.344252e+00, 5.949756e-01, 1.268413e+00, 1.128570e+00, 7.106779e-01, 1.573467e+00, 7.146470e-01, 2.352058e+00, 3.258728e-01, 4.439140e-01, 2.634504e+00, 2.339502e-01, 2.238303e+00, 1.817522e+00, 1.075538e+00, 1.121699e+00, 2.223975e+00, 4.168799e-01, 1.755818e-01, 2.137201e+00, 5.876256e-01, 1.448069e+00, 4.252329e-01, 1.334984e+00, 8.280447e-01, 8.929462e-01, 8.10007…
4.000000e-01	1.283704e+00, 7.358892e-01, 1.458397e+00, 7.762916e-01, 7.010444e-01, 5.756600e-01, 7.525814e-01, 1.754294e+00, 6.347524e-01, 1.442960e+00, 2.974427e-01, 3.730216e-01, 2.128970e+00, 1.680181e-01, 1.503395e+00, 1.375520e+00, 7.071415e-01, 8.421879e-01, 2.172984e+00, 2.563082e-01, 1.244372e-01, 1.919962e+00, 5.946106e-01, 1.355635e+00, 8.389965e-01, 8.185182e-01, 4.205675e-01, 8.485289e-01, 1.00673…
6.000000e-01	8.406280e-01, 3.268701e-01, 1.532457e+00, 8.991589e-01, 4.270223e-01, 3.122890e-01, 9.242202e-01, 1.197450e+00, 5.661560e-01, 1.502871e+00, 2.529294e-01, 2.161134e-01, 2.048495e+00, 1.179686e-01, 1.315252e+00, 1.101752e+00, 4.834622e-01, 5.272157e-01, 2.205468e+00, 1.315047e-01, 6.636089e-02, 1.531472e+00, 4.034935e-01, 1.320337e+00, 1.012518e+00, 9.941214e-01, 3.915846e-01, 5.774374e-01, 1.21349…
8.000000e-01	8.328583e-01, 2.186111e-01, 1.359531e+00, 1.149609e+00, 2.457473e-01, 2.996234e-01, 1.150450e+00, 1.607519e+00, 5.195301e-01, 1.185616e+00, 2.272436e-01, 1.703615e-01, 2.017733e+00, 8.692241e-02, 7.582044e-01, 7.636337e-01, 5.415446e-01, 5.326835e-01, 1.794437e+00, 8.724146e-02, 6.299077e-02, 1.216396e+00, 4.179787e-01, 1.406846e+00, 1.157755e+00, 7.112523e-01, 5.210083e-01, 8.722014e-01, 1.16580…
1.000000e+00	5.335097e-01, 1.039132e-01, 1.166280e+00, 1.144835e+00, 1.585317e-01, 2.105637e-01, 1.063412e+00, 1.355526e+00, 4.954576e-01, 9.224354e-01, 1.950090e-01, 1.160871e-01, 1.509500e+00, 5.312586e-02, 6.596201e-01, 6.635273e-01, 4.140165e-01, 3.968053e-01, 1.559299e+00, 5.143015e-02, 3.471299e-02, 1.153966e+00, 3.691571e-01, 1.647570e+00, 1.255131e+00, 8.498329e-01, 6.100488e-01, 7.551749e-01, 1.20673…
1.200000e+00	4.577369e-01, 2.155059e-01, 1.234097e+00, 1.320837e+00, 1.210503e-01, 2.014510e-01, 1.000745e+00, 1.297528e+00, 5.538970e-01, 7.926611e-01, 1.912032e-01, 8.064505e-02, 9.824840e-01, 4.301745e-02, 5.006885e-01, 5.395363e-01, 3.954569e-01, 3.212721e-01, 1.649298e+00, 2.625991e-02, 2.619243e-02, 8.977926e-01, 3.327798e-01, 1.479798e+00, 1.448754e+00, 7.064915e-01, 7.204243e-01, 6.583969e-01, 1.20578…
1.400000e+00	3.731477e-01, 3.637930e-01, 1.442793e+00, 1.379683e+00, 8.162398e-02, 1.664879e-01, 1.059223e+00, 1.679662e+00, 7.090035e-01, 5.549797e-01, 1.901084e-01, 4.257718e-02, 7.279729e-01, 3.090212e-02, 3.182844e-01, 3.861230e-01, 3.344866e-01, 2.541311e-01, 1.089473e+00, 1.582655e-02, 2.065040e-02, 6.928447e-01, 3.841648e-01, 1.619711e+00, 1.368810e+00, 7.057861e-01, 9.463606e-01, 6.943484e-01, 1.67427…
1.600000e+00	2.685496e-01, 6.208353e-01, 1.039204e+00, 1.414055e+00, 5.218198e-02, 1.835192e-01, 1.019077e+00, 1.899996e+00, 6.600607e-01, 3.835328e-01, 1.806867e-01, 3.239246e-02, 4.282917e-01, 2.576172e-02, 2.208766e-01, 3.545764e-01, 2.485018e-01, 1.989628e-01, 8.464147e-01, 8.891257e-03, 1.974033e-02, 5.434018e-01, 4.234758e-01, 1.497181e+00, 1.440457e+00, 7.468511e-01, 6.714922e-01, 7.373125e-01, 1.34506…
1.800000e+00	1.740882e-01, 5.764252e-01, 1.230734e+00, 1.475253e+00, 3.743238e-02, 1.791691e-01, 9.025598e-01, 1.516900e+00, 6.780049e-01, 2.967591e-01, 1.770342e-01, 1.859101e-02, 4.664390e-01, 2.899307e-02, 1.481171e-01, 2.531712e-01, 2.729678e-01, 1.528247e-01, 5.077381e-01, 5.581030e-03, 1.476210e-02, 4.017928e-01, 4.312423e-01, 2.048272e+00, 1.376332e+00, 8.124269e-01, 8.648569e-01, 7.923052e-01, 1.44174…
2.000000e+00	1.665522e-01, 7.701947e-01, 1.098380e+00, 1.513228e+00, 3.309255e-02, 1.857515e-01, 1.043955e+00, 1.401307e+00, 7.390880e-01, 2.622062e-01, 2.334710e-01, 1.362436e-02, 3.150325e-01, 2.334961e-02, 1.193883e-01, 1.636608e-01, 2.921954e-01, 1.160788e-01, 4.367241e-01, 3.572004e-03, 1.544766e-02, 2.640869e-01, 3.635405e-01, 1.854462e+00, 1.581046e+00, 7.392675e-01, 8.596807e-01, 6.156646e-01, 1.32087…
0.000000e+00	1.742093e+00, 1.044377e-01, 2.415755e+00, 1.685900e+00, 2.223395e+00, 1.894446e+00, 2.541699e+00, 1.459162e+00, 2.181079e+00, 6.713511e-01, 3.827226e-02, 1.162008e+00, 2.972680e-01, 1.865403e+00, 1.435566e+00, 3.095626e-01, 1.222575e+00, 1.778912e+00, 2.448759e+00, 4.120307e-01, 9.590461e-01, 2.283188e+00, 2.037561e+00, 2.694546e+00, 3.101868e-01, 5.527862e-01, 2.156554e+00, 2.880330e+00, 1.48776…
2.000000e-01	1.319803e+00, 4.097582e-01, 1.417324e+00, 2.051949e+00, 1.247697e+00, 9.840956e-01, 1.413501e+00, 1.885097e+00, 1.241108e+00, 6.271068e-01, 3.855305e-02, 6.689079e-01, 2.128944e-01, 1.570084e+00, 1.028329e+00, 2.106851e-01, 1.069081e+00, 1.986477e+00, 1.523236e+00, 7.121311e-01, 6.414964e-01, 1.887845e+00, 1.297467e+00, 2.611175e+00, 2.228862e-01, 4.848304e-01, 1.144488e+00, 2.236770e+00, 1.43156…
4.000000e-01	1.580340e+00, 6.969396e-01, 1.112713e+00, 1.932841e+00, 7.388342e-01, 6.583119e-01, 1.361944e+00, 1.978395e+00, 1.626853e+00, 4.385662e-01, 8.786175e-02, 4.964638e-01, 1.495806e-01, 9.713156e-01, 9.011085e-01, 1.982101e-01, 7.645049e-01, 1.618087e+00, 1.180028e+00, 9.428709e-01, 5.242322e-01, 1.244871e+00, 6.924425e-01, 1.596076e+00, 1.767584e-01, 6.411959e-01, 7.884159e-01, 1.544207e+00, 8.70970…
6.000000e-01	1.263813e+00, 7.633048e-01, 7.335783e-01, 1.956183e+00, 4.396101e-01, 3.854122e-01, 1.265358e+00, 2.162488e+00, 1.287828e+00, 3.390755e-01, 2.675478e-01, 3.763657e-01, 9.423504e-02, 1.020805e+00, 4.817082e-01, 1.499872e-01, 8.795540e-01, 1.268180e+00, 6.863280e-01, 7.653274e-01, 2.631118e-01, 8.877784e-01, 7.339100e-01, 1.645901e+00, 1.034462e-01, 7.039821e-01, 4.091222e-01, 1.130786e+00, 7.98413…
8.000000e-01	1.091880e+00, 7.989160e-01, 6.443525e-01, 1.643184e+00, 2.158125e-01, 2.717551e-01, 1.300762e+00, 1.496814e+00, 9.241927e-01, 3.402536e-01, 4.937500e-01, 2.497456e-01, 8.740911e-02, 7.198983e-01, 2.668160e-01, 8.964777e-02, 8.548339e-01, 1.110639e+00, 5.629799e-01, 3.685379e-01, 1.750372e-01, 7.712334e-01, 6.189741e-01, 1.753240e+00, 7.270923e-02, 7.046629e-01, 3.664787e-01, 9.873169e-01, 5.59711…
1.000000e+00	1.092582e+00, 8.704406e-01, 6.394587e-01, 1.767247e+00, 1.080894e-01, 3.429967e-01, 1.130777e+00, 1.625628e+00, 8.078079e-01, 2.324829e-01, 6.144641e-01, 1.566309e-01, 6.207844e-02, 5.077436e-01, 2.261583e-01, 8.531508e-02, 8.965412e-01, 9.065416e-01, 3.560099e-01, 3.180563e-01, 1.244921e-01, 5.276728e-01, 5.702636e-01, 1.984944e+00, 6.288296e-02, 8.050801e-01, 2.859020e-01, 9.154748e-01, 4.29302…
1.200000e+00	9.709498e-01, 8.770443e-01, 7.197742e-01, 1.694318e+00, 8.026895e-02, 3.434488e-01, 1.029172e+00, 1.458418e+00, 9.872591e-01, 2.040519e-01, 7.463968e-01, 9.812016e-02, 4.096773e-02, 3.218517e-01, 1.836532e-01, 7.163728e-02, 9.014826e-01, 6.193102e-01, 2.491015e-01, 1.605934e-01, 1.070310e-01, 3.501989e-01, 5.404072e-01, 1.822234e+00, 5.153476e-02, 6.616047e-01, 3.138670e-01, 7.672897e-01, 3.53009…
1.400000e+00	1.205658e+00, 8.766634e-01, 9.554646e-01, 1.384216e+00, 6.120139e-02, 3.224818e-01, 9.965106e-01, 1.839400e+00, 8.354481e-01, 1.837919e-01, 8.631614e-01, 7.079924e-02, 3.368537e-02, 2.827945e-01, 1.104390e-01, 4.526242e-02, 1.063680e+00, 5.391017e-01, 1.521090e-01, 9.054226e-02, 7.201622e-02, 2.299768e-01, 4.515277e-01, 1.638071e+00, 2.792816e-02, 7.131932e-01, 4.139161e-01, 6.152797e-01, 2.86895…
1.600000e+00	1.063339e+00, 9.586638e-01, 8.182804e-01, 1.599072e+00, 3.316795e-02, 3.591006e-01, 9.354911e-01, 1.706567e+00, 9.029083e-01, 1.333277e-01, 9.522321e-01, 5.097334e-02, 2.857489e-02, 1.454489e-01, 7.028368e-02, 4.057559e-02, 9.686276e-01, 3.867994e-01, 1.381309e-01, 4.410068e-02, 6.264785e-02, 1.529868e-01, 5.034339e-01, 1.794157e+00, 1.991184e-02, 6.892400e-01, 4.573822e-01, 5.620315e-01, 2.24193…
1.800000e+00	9.710375e-01, 1.021958e+00, 9.352863e-01, 1.515788e+00, 2.332337e-02, 3.178052e-01, 1.019823e+00, 2.147966e+00, 5.654025e-01, 1.937008e-01, 9.562419e-01, 2.955154e-02, 2.025502e-02, 1.274371e-01, 4.637650e-02, 3.059908e-02, 9.119614e-01, 3.149909e-01, 9.594061e-02, 3.026544e-02, 1.150720e-01, 1.018439e-01, 4.364087e-01, 1.519873e+00, 1.258770e-02, 6.629646e-01, 3.933203e-01, 5.295036e-01, 1.53135…
2.000000e+00	8.456222e-01, 7.991515e-01, 8.128493e-01, 1.454031e+00, 1.795758e-02, 3.079189e-01, 9.671091e-01, 1.993721e+00, 7.458319e-01, 2.770636e-01, 1.103333e+00, 2.042316e-02, 1.175659e-02, 9.087805e-02, 3.095693e-02, 2.562374e-02, 9.721078e-01, 2.564976e-01, 6.412492e-02, 2.033078e-02, 1.541006e-01, 8.710866e-02, 4.501240e-01, 1.728586e+00, 9.283717e-03, 7.160360e-01, 5.035985e-01, 5.440794e-01, 9.29393…
0.000000e+00	2.929279e-01, 2.602170e+00, 3.234661e+00, 3.389893e+00, 5.710520e-01, 2.426352e+00, 1.216872e+00, 1.059038e+00, 6.180709e-01, 2.029193e+00, 2.597281e-01, 1.683185e+00, 2.022743e+00, 2.534834e+00, 3.246736e+00, 1.998295e+00, 4.667911e-01, 1.081563e-01, 1.925088e+00, 1.459208e+00, 4.103789e-01, 3.329560e-01, 1.234793e+00, 1.429912e+00, 1.839502e+00, 2.533182e-01, 9.390097e-01, 2.732099e+00, 3.82902…
2.000000e-01	2.111521e-01, 1.650402e+00, 2.069085e+00, 2.321638e+00, 3.571341e-01, 1.462081e+00, 8.223203e-01, 1.327463e+00, 3.707636e-01, 1.153709e+00, 1.620516e-01, 1.279160e+00, 1.893964e+00, 1.783779e+00, 2.319524e+00, 1.360237e+00, 4.430093e-01, 2.971624e-01, 1.826803e+00, 1.150811e+00, 2.427340e-01, 4.563069e-01, 8.343465e-01, 1.666838e+00, 1.613061e+00, 1.820866e-01, 9.104793e-01, 1.832090e+00, 5.48543…
4.000000e-01	1.654388e-01, 9.638627e-01, 1.214756e+00, 2.233830e+00, 1.991734e-01, 7.349775e-01, 8.039740e-01, 1.347785e+00, 3.825552e-01, 9.782350e-01, 1.771999e-01, 9.872691e-01, 1.944274e+00, 1.139578e+00, 1.770208e+00, 1.265991e+00, 3.420053e-01, 2.565593e-01, 1.511596e+00, 1.099701e+00, 1.461487e-01, 6.052144e-01, 6.721272e-01, 1.202017e+00, 1.752338e+00, 2.323757e-01, 9.246804e-01, 1.443412e+00, 9.27786…
6.000000e-01	1.362239e-01, 5.155584e-01, 1.172234e+00, 1.814715e+00, 1.316338e-01, 3.716649e-01, 8.198651e-01, 1.216249e+00, 4.579436e-01, 8.301984e-01, 2.003602e-01, 5.982757e-01, 1.458655e+00, 9.006406e-01, 1.380240e+00, 9.484494e-01, 3.379239e-01, 2.286259e-01, 1.573539e+00, 8.887176e-01, 1.142024e-01, 8.185720e-01, 5.402742e-01, 1.431488e+00, 1.732245e+00, 3.925518e-01, 8.319481e-01, 1.179449e+00, 9.48002…
8.000000e-01	1.231962e-01, 3.203116e-01, 1.300315e+00, 1.991206e+00, 8.350624e-02, 2.230354e-01, 9.151196e-01, 1.419782e+00, 5.918497e-01, 6.566196e-01, 2.782622e-01, 3.414828e-01, 1.061122e+00, 4.662855e-01, 9.267083e-01, 6.837797e-01, 3.808199e-01, 1.709889e-01, 1.483621e+00, 4.140395e-01, 7.110628e-02, 7.392809e-01, 5.630181e-01, 1.639513e+00, 1.414770e+00, 4.689464e-01, 9.513506e-01, 9.255772e-01, 1.11079…
1.000000e+00	8.604415e-02, 2.947075e-01, 1.371219e+00, 2.087387e+00, 5.285389e-02, 1.742651e-01, 9.698734e-01, 1.805421e+00, 4.976835e-01, 5.241490e-01, 2.718916e-01, 2.274197e-01, 1.069313e+00, 2.980994e-01, 6.430125e-01, 4.840981e-01, 3.460452e-01, 1.454801e-01, 1.369166e+00, 2.996432e-01, 5.153270e-02, 6.809407e-01, 4.730526e-01, 1.422366e+00, 1.498505e+00, 6.483712e-01, 8.213190e-01, 8.537597e-01, 1.18775…
1.200000e+00	9.916411e-02, 5.555516e-01, 1.362653e+00, 1.755405e+00, 3.960598e-02, 1.314073e-01, 9.809976e-01, 1.583888e+00, 5.856390e-01, 4.205665e-01, 3.162973e-01, 1.500028e-01, 7.237692e-01, 1.958115e-01, 5.264560e-01, 3.491699e-01, 3.292936e-01, 1.228442e-01, 1.108859e+00, 1.987738e-01, 4.150980e-02, 5.908211e-01, 4.532103e-01, 1.696642e+00, 1.363884e+00, 6.092655e-01, 9.920407e-01, 6.370572e-01, 1.26854…
1.400000e+00	7.426164e-02, 6.868271e-01, 1.308786e+00, 1.504929e+00, 3.274987e-02, 1.525409e-01, 9.056243e-01, 1.805862e+00, 6.505661e-01, 3.088438e-01, 2.840945e-01, 9.863831e-02, 5.527491e-01, 1.380214e-01, 2.851820e-01, 3.395884e-01, 3.429800e-01, 7.467246e-02, 8.168638e-01, 9.607302e-02, 3.126639e-02, 4.961106e-01, 4.080164e-01, 1.994173e+00, 1.167326e+00, 6.407283e-01, 9.668061e-01, 7.386982e-01, 9.49504…
1.600000e+00	8.261875e-02, 7.087933e-01, 1.339316e+00, 1.706488e+00, 2.627860e-02, 2.116784e-01, 1.019731e+00, 1.936862e+00, 6.107618e-01, 2.500062e-01, 3.210669e-01, 6.732825e-02, 3.965889e-01, 8.136197e-02, 2.968200e-01, 2.387354e-01, 3.062659e-01, 7.438215e-02, 5.716921e-01, 6.553751e-02, 2.714371e-02, 3.625841e-01, 3.865511e-01, 2.078292e+00, 1.482099e+00, 6.825975e-01, 7.476286e-01, 7.041723e-01, 8.55486…
1.800000e+00	1.344381e-01, 9.372580e-01, 1.264700e+00, 1.558218e+00, 2.301665e-02, 2.197396e-01, 9.144128e-01, 1.752498e+00, 5.226587e-01, 1.942092e-01, 3.634468e-01, 5.640912e-02, 2.723219e-01, 6.758325e-02, 1.483257e-01, 2.131983e-01, 3.699116e-01, 5.461404e-02, 4.050679e-01, 3.780448e-02, 2.296476e-02, 2.352223e-01, 4.555233e-01, 1.748951e+00, 1.050277e+00, 7.051833e-01, 7.914471e-01, 7.541385e-01, 5.47272…
2.000000e+00	3.012212e-01, 7.376654e-01, 1.018429e+00, 1.508510e+00, 2.030626e-02, 2.228590e-01, 8.327222e-01, 1.820430e+00, 6.656161e-01, 1.650871e-01, 5.181141e-01, 3.286003e-02, 2.346769e-01, 5.400379e-02, 9.681704e-02, 1.503413e-01, 3.777428e-01, 4.202910e-02, 3.240768e-01, 1.820246e-02, 2.198410e-02, 1.879813e-01, 3.696589e-01, 1.709488e+00, 6.584170e-01, 7.620941e-01, 1.031206e+00, 6.707113e-01, 3.54719…
0.000000e+00	1.162667e+00, 3.064503e+00, 1.845061e+00, 3.040814e+00, 1.675274e-01, 2.260212e+00, 2.240564e+00, 2.629360e+00, 2.422204e+00, 3.121643e-01, 2.047950e+00, 6.670642e-01, 1.520028e+00, 2.583896e+00, 2.395272e+00, 4.366275e-02, 6.672001e-01, 2.403371e+00, 8.664271e-01, 1.238550e+00, 3.142891e+00, 2.728008e+00, 1.890536e+00, 8.440349e-02, 4.641235e-01, 3.103034e-01, 7.482863e-01, 1.614170e-01, 2.49036…
2.000000e-01	1.297910e+00, 1.694360e+00, 1.352530e+00, 2.433368e+00, 4.264664e-01, 1.611194e+00, 1.824358e+00, 2.761878e+00, 2.280434e+00, 2.461586e-01, 1.417404e+00, 5.737898e-01, 1.019970e+00, 1.689299e+00, 1.695427e+00, 3.024746e-02, 5.370369e-01, 2.075211e+00, 1.033697e+00, 1.194315e+00, 2.092235e+00, 1.296383e+00, 1.248860e+00, 8.921446e-02, 2.962188e-01, 3.804295e-01, 3.760863e-01, 1.067851e-01, 1.71344…
4.000000e-01	1.075167e+00, 1.165850e+00, 6.009431e-01, 1.350039e+00, 6.109743e-01, 9.744997e-01, 1.361568e+00, 2.561620e+00, 1.675960e+00, 2.134782e-01, 1.335037e+00, 4.213961e-01, 8.702326e-01, 1.107159e+00, 1.240500e+00, 2.587690e-02, 5.530694e-01, 1.667212e+00, 9.315506e-01, 1.088280e+00, 1.387706e+00, 1.157623e+00, 8.468249e-01, 3.207252e-01, 1.692135e-01, 5.786622e-01, 3.749146e-01, 8.523294e-02, 1.42537…
6.000000e-01	1.085640e+00, 9.177571e-01, 6.216540e-01, 9.664429e-01, 7.039582e-01, 7.874690e-01, 9.227697e-01, 2.329680e+00, 1.280253e+00, 1.624648e-01, 1.485394e+00, 3.150582e-01, 5.096073e-01, 9.192140e-01, 8.972372e-01, 2.446659e-02, 7.687237e-01, 1.129520e+00, 6.697230e-01, 9.078409e-01, 9.111171e-01, 6.393681e-01, 6.030507e-01, 6.989529e-01, 1.662759e-01, 7.119075e-01, 2.939269e-01, 9.756210e-02, 1.14775…
8.000000e-01	9.398019e-01, 1.017819e+00, 4.806150e-01, 8.651808e-01, 6.765284e-01, 5.562310e-01, 9.106406e-01, 1.991339e+00, 1.147470e+00, 3.037108e-01, 1.472895e+00, 1.974969e-01, 4.064556e-01, 9.017487e-01, 5.301427e-01, 1.786696e-02, 9.732505e-01, 1.108643e+00, 4.774027e-01, 7.041187e-01, 5.880752e-01, 5.221264e-01, 4.703715e-01, 9.063810e-01, 7.945752e-02, 6.713402e-01, 3.535241e-01, 1.044959e-01, 8.38267…
1.000000e+00	1.127816e+00, 8.701033e-01, 4.427857e-01, 6.853597e-01, 5.670575e-01, 4.463992e-01, 1.012380e+00, 1.462305e+00, 9.186299e-01, 5.325517e-01, 1.500710e+00, 1.274319e-01, 3.017636e-01, 5.869173e-01, 3.883986e-01, 1.168906e-02, 8.926963e-01, 8.235275e-01, 4.079717e-01, 4.888662e-01, 6.256264e-01, 3.493499e-01, 3.749382e-01, 1.034877e+00, 6.952280e-02, 6.126152e-01, 3.533621e-01, 8.713276e-02, 5.24407…
1.200000e+00	1.005409e+00, 9.207770e-01, 6.071338e-01, 1.046201e+00, 4.481252e-01, 4.410033e-01, 8.141904e-01, 1.145941e+00, 8.854468e-01, 6.010236e-01, 1.343621e+00, 9.013266e-02, 2.484104e-01, 3.989372e-01, 2.978351e-01, 1.986755e-02, 1.005506e+00, 5.489306e-01, 2.429120e-01, 2.305795e-01, 4.811324e-01, 2.476757e-01, 4.021836e-01, 1.326525e+00, 4.121434e-02, 8.014380e-01, 4.169175e-01, 6.639665e-02, 4.92897…
1.400000e+00	7.842230e-01, 8.453498e-01, 6.719861e-01, 1.119657e+00, 3.147814e-01, 3.802611e-01, 8.129238e-01, 1.360268e+00, 7.972638e-01, 6.674534e-01, 1.228482e+00, 1.177648e-01, 1.584240e-01, 3.174704e-01, 1.754151e-01, 4.070920e-02, 9.264614e-01, 3.777378e-01, 1.877457e-01, 1.446226e-01, 6.324800e-01, 1.668375e-01, 3.951538e-01, 1.426041e+00, 3.421288e-02, 7.103879e-01, 4.114494e-01, 8.939689e-02, 3.48783…
1.600000e+00	9.378854e-01, 8.784589e-01, 6.245523e-01, 1.137697e+00, 1.833820e-01, 4.157428e-01, 7.489813e-01, 1.291957e+00, 6.447630e-01, 6.588437e-01, 1.068785e+00, 1.264193e-01, 1.473316e-01, 2.432229e-01, 1.214170e-01, 5.547782e-02, 1.146937e+00, 4.153037e-01, 1.441000e-01, 7.683456e-02, 5.867496e-01, 1.216080e-01, 4.855844e-01, 1.344302e+00, 2.185997e-02, 6.883048e-01, 3.559702e-01, 7.261923e-02, 2.65685…
1.800000e+00	9.922972e-01, 8.134879e-01, 7.423685e-01, 1.315428e+00, 1.513134e-01, 3.959754e-01, 7.994038e-01, 1.391105e+00, 7.348279e-01, 8.861323e-01, 1.109235e+00, 9.173552e-02, 1.071675e-01, 1.603039e-01, 8.984917e-02, 7.507512e-02, 1.179077e+00, 3.059432e-01, 9.732474e-02, 5.011243e-02, 5.881413e-01, 7.663242e-02, 3.336206e-01, 1.392028e+00, 1.432558e-02, 7.223703e-01, 4.149409e-01, 9.916271e-02, 1.61034…
2.000000e+00	1.172408e+00, 7.843488e-01, 8.941514e-01, 1.469860e+00, 1.038635e-01, 3.913823e-01, 9.544263e-01, 1.272603e+00, 6.758554e-01, 7.227657e-01, 1.247280e+00, 6.949475e-02, 7.493945e-02, 1.117004e-01, 6.321320e-02, 5.743089e-02, 1.031741e+00, 2.277653e-01, 6.694280e-02, 2.928152e-02, 5.287475e-01, 4.843698e-02, 4.518768e-01, 1.400411e+00, 1.388627e-02, 6.674873e-01, 5.266707e-01, 1.076375e-01, 1.33930…
0.000000e+00	1.515245e-01, 1.971367e+00, 2.958729e+00, 1.939296e+00, 8.998561e-01, 5.949963e-01, 9.950807e-01, 1.367543e+00, 2.829062e-01, 7.271456e-01, 1.555317e+00, 3.965327e-01, 9.384795e-01, 1.262136e+00, 4.368953e-01, 6.778274e-01, 2.292457e+00, 2.500044e+00, 8.681942e-01, 1.459569e+00, 1.348825e+00, 9.553583e-01, 1.290120e+00, 1.556849e+00, 2.356891e+00, 1.104913e+00, 2.867316e+00, 1.653467e+00, 1.49531…
2.000000e-01	1.045076e-01, 1.484416e+00, 1.981272e+00, 1.914517e+00, 5.578449e-01, 6.092516e-01, 6.192632e-01, 1.350313e+00, 3.969746e-01, 8.326603e-01, 1.072200e+00, 3.331614e-01, 6.080643e-01, 7.299718e-01, 2.815143e-01, 6.113081e-01, 1.827493e+00, 2.720786e+00, 6.853937e-01, 1.465890e+00, 1.349673e+00, 9.351431e-01, 1.043450e+00, 1.418932e+00, 1.749026e+00, 9.655171e-01, 1.942982e+00, 1.006080e+00, 1.34480…
4.000000e-01	1.237541e-01, 9.716201e-01, 1.211336e+00, 1.915797e+00, 2.732115e-01, 4.553406e-01, 3.255980e-01, 1.586672e+00, 4.752112e-01, 8.000610e-01, 8.806854e-01, 1.583030e-01, 5.602769e-01, 5.835209e-01, 2.194020e-01, 4.257962e-01, 1.059724e+00, 1.841124e+00, 6.311158e-01, 9.035589e-01, 1.223359e+00, 5.974135e-01, 6.846287e-01, 1.655303e+00, 8.787654e-01, 9.192633e-01, 1.198847e+00, 7.144488e-01, 9.98649…
6.000000e-01	2.758870e-01, 1.111179e+00, 9.786986e-01, 1.507535e+00, 1.578201e-01, 4.198657e-01, 3.906711e-01, 1.635313e+00, 5.835807e-01, 8.776376e-01, 7.133198e-01, 1.336425e-01, 4.134047e-01, 4.696297e-01, 1.183586e-01, 4.211646e-01, 1.177477e+00, 1.198617e+00, 4.260984e-01, 4.271730e-01, 9.742070e-01, 3.824943e-01, 5.832662e-01, 1.777827e+00, 7.191018e-01, 7.405225e-01, 1.146853e+00, 6.322969e-01, 7.34385…
8.000000e-01	5.693391e-01, 1.103142e+00, 8.719974e-01, 1.536063e+00, 1.108781e-01, 3.833961e-01, 7.107694e-01, 1.682756e+00, 5.936279e-01, 7.653528e-01, 9.032839e-01, 7.956419e-02, 2.893959e-01, 2.777765e-01, 1.081202e-01, 3.565523e-01, 1.219186e+00, 1.119878e+00, 2.477068e-01, 2.937366e-01, 7.846363e-01, 2.824251e-01, 5.156299e-01, 1.712660e+00, 5.018081e-01, 6.645606e-01, 1.082217e+00, 5.671947e-01, 5.61722…
1.000000e+00	7.067179e-01, 1.042386e+00, 1.038216e+00, 1.572766e+00, 6.247949e-02, 3.996091e-01, 5.015841e-01, 1.645911e+00, 6.076190e-01, 8.873150e-01, 9.718356e-01, 5.932798e-02, 1.885522e-01, 1.643577e-01, 6.742659e-02, 2.076189e-01, 1.048703e+00, 7.947869e-01, 1.864642e-01, 1.729045e-01, 7.915803e-01, 1.642587e-01, 4.849768e-01, 1.966879e+00, 3.682582e-01, 8.508828e-01, 1.094865e+00, 4.891154e-01, 4.09732…
1.200000e+00	6.901898e-01, 7.203649e-01, 9.239018e-01, 1.342714e+00, 3.784103e-02, 4.556010e-01, 9.319980e-01, 1.741746e+00, 6.441476e-01, 7.559694e-01, 8.324068e-01, 4.198096e-02, 1.858086e-01, 1.172342e-01, 4.558103e-02, 1.851131e-01, 1.167136e+00, 8.291747e-01, 1.435449e-01, 9.576661e-02, 5.045901e-01, 1.343532e-01, 4.849924e-01, 1.675348e+00, 2.293163e-01, 7.973635e-01, 8.049264e-01, 5.143620e-01, 3.05264…
1.400000e+00	7.514922e-01, 9.823142e-01, 7.533633e-01, 1.478328e+00, 3.951911e-02, 2.519003e-01, 7.054112e-01, 1.989826e+00, 5.429480e-01, 8.310709e-01, 8.125153e-01, 2.795086e-02, 1.088524e-01, 5.840694e-02, 2.507812e-02, 1.191659e-01, 9.251874e-01, 5.308558e-01, 9.981631e-02, 4.371857e-02, 4.494360e-01, 1.061481e-01, 3.957512e-01, 1.839916e+00, 1.720939e-01, 7.693125e-01, 8.662993e-01, 5.637073e-01, 2.32683…
1.600000e+00	9.235216e-01, 8.343017e-01, 8.141686e-01, 1.810677e+00, 2.633235e-02, 3.504087e-01, 7.771029e-01, 1.758105e+00, 6.543628e-01, 7.884459e-01, 7.679978e-01, 1.928138e-02, 9.313127e-02, 5.626184e-02, 2.180104e-02, 1.131265e-01, 1.014419e+00, 4.149324e-01, 7.195846e-02, 2.916012e-02, 3.967755e-01, 5.901350e-02, 4.622471e-01, 2.001548e+00, 1.255387e-01, 7.042253e-01, 6.892097e-01, 5.325645e-01, 1.98726…
1.800000e+00	8.676521e-01, 9.080850e-01, 8.785690e-01, 1.442490e+00, 2.676995e-02, 3.787910e-01, 8.355680e-01, 1.748293e+00, 5.884698e-01, 7.964657e-01, 7.555527e-01, 1.100024e-02, 5.932461e-02, 3.613368e-02, 1.558630e-02, 9.670130e-02, 8.517630e-01, 3.155207e-01, 5.679853e-02, 2.234055e-02, 4.008123e-01, 4.980771e-02, 4.087971e-01, 1.773067e+00, 9.146124e-02, 7.646178e-01, 6.567990e-01, 5.538638e-01, 1.36099…
2.000000e+00	6.539520e-01, 8.463421e-01, 8.560638e-01, 1.541443e+00, 2.039147e-02, 4.023996e-01, 9.883315e-01, 1.575422e+00, 6.102074e-01, 6.549190e-01, 9.696694e-01, 6.769779e-03, 5.064202e-02, 3.522026e-02, 1.133371e-02, 7.207507e-02, 9.436911e-01, 2.357394e-01, 3.343880e-02, 1.221264e-02, 4.988387e-01, 2.839107e-02, 4.620128e-01, 1.719427e+00, 6.290775e-02, 8.160575e-01, 7.411450e-01, 5.267160e-01, 1.03405…
0.000000e+00	1.960204e+00, 2.413900e+00, 1.334610e+00, 1.413762e+00, 2.658139e+00, 1.329460e+00, 2.701311e+00, 2.083445e+00, 2.252154e+00, 1.592413e+00, 1.142962e-01, 1.026944e+00, 8.854331e-01, 2.576425e+00, 3.208355e-01, 1.208595e+00, 1.105307e+00, 1.560011e+00, 3.175325e-01, 3.154147e+00, 1.778480e+00, 2.841978e+00, 1.552361e+00, 2.358415e+00, 1.387756e+00, 1.194214e+00, 3.102800e+00, 2.534909e+00, 3.52301…
2.000000e-01	1.288910e+00, 1.615572e+00, 9.469382e-01, 1.616897e+00, 1.435645e+00, 7.621467e-01, 1.882091e+00, 2.087915e+00, 1.815323e+00, 1.190226e+00, 2.587145e-01, 6.430702e-01, 1.119987e+00, 1.771163e+00, 4.446875e-01, 1.055869e+00, 1.020328e+00, 1.621307e+00, 4.424959e-01, 2.317593e+00, 1.276565e+00, 2.223099e+00, 1.107348e+00, 1.873347e+00, 8.754620e-01, 1.113183e+00, 1.834848e+00, 1.986647e+00, 2.66710…
4.000000e-01	1.166427e+00, 1.239187e+00, 4.908402e-01, 1.375158e+00, 6.633307e-01, 3.727737e-01, 9.948833e-01, 1.571723e+00, 1.003823e+00, 1.162912e+00, 4.400847e-01, 4.567578e-01, 8.885008e-01, 1.222391e+00, 4.162727e-01, 9.910731e-01, 1.144495e+00, 1.172985e+00, 4.279289e-01, 1.528713e+00, 1.120039e+00, 1.575226e+00, 7.473836e-01, 1.611834e+00, 5.940704e-01, 9.033398e-01, 1.026340e+00, 1.193794e+00, 2.01792…
6.000000e-01	1.038431e+00, 1.177574e+00, 4.782751e-01, 1.446434e+00, 4.515949e-01, 3.264622e-01, 6.932922e-01, 1.667911e+00, 9.015024e-01, 9.010528e-01, 7.198884e-01, 2.611590e-01, 7.106263e-01, 9.672526e-01, 2.907795e-01, 6.488375e-01, 1.155570e+00, 1.275036e+00, 4.771143e-01, 9.760350e-01, 8.064497e-01, 1.161130e+00, 6.163304e-01, 1.688005e+00, 4.813408e-01, 1.100074e+00, 5.987717e-01, 1.079223e+00, 1.42770…
8.000000e-01	1.057840e+00, 9.082118e-01, 4.978950e-01, 1.610750e+00, 2.978007e-01, 3.203995e-01, 6.797551e-01, 2.414428e+00, 9.734298e-01, 6.857948e-01, 7.144019e-01, 1.508941e-01, 4.963883e-01, 6.953525e-01, 1.779096e-01, 5.886643e-01, 1.157030e+00, 7.789135e-01, 3.543753e-01, 7.412869e-01, 5.874524e-01, 1.116312e+00, 5.686568e-01, 1.614374e+00, 3.247482e-01, 7.554968e-01, 5.202226e-01, 9.633950e-01, 1.19231…
1.000000e+00	1.041897e+00, 1.101604e+00, 6.199274e-01, 1.578897e+00, 1.826065e-01, 3.371304e-01, 8.889720e-01, 1.749110e+00, 7.652680e-01, 7.961603e-01, 8.585737e-01, 1.263602e-01, 3.984409e-01, 3.816324e-01, 1.474509e-01, 4.102564e-01, 1.319750e+00, 6.937517e-01, 2.661018e-01, 4.312866e-01, 3.992297e-01, 7.520463e-01, 4.579010e-01, 1.342729e+00, 2.078334e-01, 6.883176e-01, 4.503494e-01, 5.676393e-01, 8.48978…
1.200000e+00	1.139310e+00, 1.001701e+00, 8.757376e-01, 1.453917e+00, 1.016473e-01, 3.143096e-01, 9.172583e-01, 1.694698e+00, 7.347006e-01, 6.518799e-01, 1.014425e+00, 8.737848e-02, 3.460066e-01, 3.076977e-01, 1.027712e-01, 2.578091e-01, 1.249579e+00, 5.459986e-01, 1.943101e-01, 3.276075e-01, 4.080031e-01, 4.822276e-01, 5.017435e-01, 1.520236e+00, 1.453071e-01, 7.548084e-01, 4.650729e-01, 6.161877e-01, 6.96417…
1.400000e+00	9.977922e-01, 8.924486e-01, 8.491798e-01, 1.452913e+00, 6.369295e-02, 3.404935e-01, 8.444586e-01, 2.062552e+00, 6.145377e-01, 6.129954e-01, 1.082306e+00, 5.719800e-02, 2.179780e-01, 2.083275e-01, 5.997847e-02, 2.527278e-01, 1.207987e+00, 4.091417e-01, 1.206809e-01, 1.513062e-01, 4.170147e-01, 3.670729e-01, 4.844748e-01, 1.852631e+00, 9.322223e-02, 7.454955e-01, 4.388059e-01, 4.677945e-01, 4.93971…
1.600000e+00	1.127276e+00, 7.298780e-01, 9.671565e-01, 1.558685e+00, 4.532341e-02, 3.247478e-01, 9.966327e-01, 2.070900e+00, 7.519613e-01, 8.003213e-01, 7.713743e-01, 4.166620e-02, 1.760769e-01, 1.573737e-01, 4.236070e-02, 1.732623e-01, 8.774501e-01, 3.054679e-01, 1.008408e-01, 1.007453e-01, 4.639488e-01, 2.851117e-01, 4.382486e-01, 1.549196e+00, 6.792633e-02, 6.016964e-01, 4.207971e-01, 3.720260e-01, 4.37090…
1.800000e+00	1.125205e+00, 9.347517e-01, 8.925504e-01, 1.181446e+00, 3.161762e-02, 3.626965e-01, 7.890584e-01, 2.056946e+00, 6.172131e-01, 7.158270e-01, 1.091169e+00, 2.774943e-02, 1.110323e-01, 1.140634e-01, 3.504007e-02, 1.181477e-01, 1.163543e+00, 2.937131e-01, 7.316074e-02, 6.846129e-02, 4.433308e-01, 1.577866e-01, 4.442477e-01, 1.856834e+00, 5.437092e-02, 6.150383e-01, 4.614631e-01, 4.063995e-01, 2.99382…
2.000000e+00	8.921903e-01, 7.318921e-01, 1.069999e+00, 1.244189e+00, 2.714896e-02, 3.158394e-01, 9.066961e-01, 1.845356e+00, 6.762041e-01, 7.584655e-01, 1.008978e+00, 1.767665e-02, 9.669017e-02, 6.737844e-02, 2.283017e-02, 9.778105e-02, 1.235885e+00, 2.041867e-01, 5.179693e-02, 3.414090e-02, 5.029699e-01, 1.085655e-01, 4.480511e-01, 1.666667e+00, 3.427874e-02, 7.720179e-01, 4.371374e-01, 3.616902e-01, 2.51256…
0.000000e+00	9.306245e-01, 2.148227e+00, 1.612713e+00, 7.776144e-01, 9.036448e-01, 1.382589e+00, 7.904604e-01, 1.594754e+00, 6.166823e-01, 1.225063e+00, 1.513010e+00, 1.135361e+00, 7.381910e-01, 1.666936e+00, 5.605410e-01, 1.274077e+00, 8.362977e-01, 3.555833e+00, 2.021588e+00, 2.908630e+00, 2.764880e+00, 2.601991e+00, 1.295727e+00, 2.438629e+00, 1.443938e+00, 2.118076e+00, 1.068414e+00, 1.291902e+00, 1.09323…
2.000000e-01	7.842085e-01, 1.790573e+00, 1.597698e+00, 1.008032e+00, 5.148506e-01, 9.420619e-01, 4.667987e-01, 1.620236e+00, 4.857053e-01, 8.908263e-01, 1.454077e+00, 1.024986e+00, 7.529315e-01, 1.035371e+00, 5.893273e-01, 1.034900e+00, 5.918922e-01, 2.562960e+00, 1.177354e+00, 1.854257e+00, 1.597137e+00, 1.987151e+00, 9.080751e-01, 2.605343e+00, 1.090744e+00, 8.437359e-01, 7.926929e-01, 8.833332e-01, 1.27556…
4.000000e-01	4.712134e-01, 1.328461e+00, 1.071913e+00, 1.232559e+00, 3.145524e-01, 7.342729e-01, 2.680779e-01, 1.446894e+00, 5.166682e-01, 9.922415e-01, 1.130276e+00, 6.604155e-01, 7.098468e-01, 6.458312e-01, 4.159333e-01, 6.058770e-01, 4.750927e-01, 1.740077e+00, 1.114699e+00, 1.335712e+00, 1.590032e+00, 1.456655e+00, 6.024588e-01, 2.473144e+00, 7.276050e-01, 8.864052e-01, 8.716839e-01, 4.262170e-01, 1.16239…
6.000000e-01	7.178405e-01, 1.143960e+00, 7.320370e-01, 1.126194e+00, 1.684337e-01, 5.584706e-01, 2.878128e-01, 1.484351e+00, 6.085423e-01, 8.960991e-01, 1.310058e+00, 4.329870e-01, 5.177344e-01, 3.705378e-01, 2.813798e-01, 4.639285e-01, 6.748963e-01, 1.308818e+00, 9.957180e-01, 6.040106e-01, 1.049849e+00, 1.107008e+00, 4.552796e-01, 2.180990e+00, 5.067578e-01, 7.966184e-01, 1.004033e+00, 2.468024e-01, 8.71190…
8.000000e-01	5.614371e-01, 9.164833e-01, 7.839661e-01, 1.260849e+00, 1.021288e-01, 4.299620e-01, 3.917196e-01, 1.792387e+00, 5.619992e-01, 7.898055e-01, 1.463654e+00, 2.862005e-01, 4.893731e-01, 3.164522e-01, 2.453231e-01, 4.260195e-01, 6.894127e-01, 1.446550e+00, 6.214832e-01, 3.590250e-01, 8.606348e-01, 5.580727e-01, 4.210781e-01, 2.141406e+00, 4.801062e-01, 8.187958e-01, 8.295804e-01, 2.460166e-01, 7.32751…
1.000000e+00	9.048785e-01, 9.353115e-01, 8.951221e-01, 1.318334e+00, 6.242648e-02, 4.082292e-01, 6.725012e-01, 1.614598e+00, 6.931782e-01, 9.822951e-01, 1.157267e+00, 1.589494e-01, 3.309796e-01, 1.604266e-01, 1.659646e-01, 3.813620e-01, 9.699875e-01, 9.293221e-01, 4.284966e-01, 2.561801e-01, 8.040955e-01, 4.380582e-01, 3.609291e-01, 2.126116e+00, 2.499187e-01, 6.286009e-01, 8.579023e-01, 1.696520e-01, 4.83678…
1.200000e+00	9.147112e-01, 9.599885e-01, 9.166098e-01, 1.419697e+00, 3.567758e-02, 4.099861e-01, 6.728764e-01, 1.697174e+00, 6.069901e-01, 7.432541e-01, 1.022522e+00, 1.492219e-01, 2.114965e-01, 1.061728e-01, 9.942220e-02, 2.892345e-01, 8.939043e-01, 6.909417e-01, 2.934754e-01, 1.451030e-01, 6.081977e-01, 3.456514e-01, 4.049167e-01, 1.928593e+00, 1.638495e-01, 7.396472e-01, 7.897936e-01, 2.063076e-01, 3.71379…
1.400000e+00	9.623617e-01, 7.780678e-01, 1.111488e+00, 1.291781e+00, 2.371619e-02, 3.918215e-01, 7.307393e-01, 1.740773e+00, 6.893837e-01, 9.109012e-01, 1.075002e+00, 7.788034e-02, 1.649378e-01, 8.721004e-02, 7.817853e-02, 2.297387e-01, 7.222578e-01, 4.971816e-01, 1.887189e-01, 8.779992e-02, 6.338733e-01, 2.061287e-01, 3.959627e-01, 1.653180e+00, 1.303830e-01, 8.202084e-01, 6.370960e-01, 2.551988e-01, 3.49397…
1.600000e+00	1.059788e+00, 9.203194e-01, 1.077745e+00, 1.451439e+00, 1.643204e-02, 3.708388e-01, 7.904837e-01, 1.413587e+00, 7.217262e-01, 9.729706e-01, 8.786341e-01, 5.497880e-02, 1.294896e-01, 5.824559e-02, 5.554443e-02, 1.624870e-01, 8.473166e-01, 4.162849e-01, 1.546527e-01, 5.955251e-02, 5.172761e-01, 1.135768e-01, 3.964173e-01, 1.938513e+00, 9.292801e-02, 7.541519e-01, 6.438114e-01, 3.180836e-01, 2.10982…
1.800000e+00	1.009760e+00, 1.068910e+00, 1.224737e+00, 1.691839e+00, 1.213552e-02, 3.362951e-01, 8.191572e-01, 1.587821e+00, 6.488782e-01, 8.110905e-01, 1.096125e+00, 3.746161e-02, 8.537353e-02, 3.722252e-02, 3.930289e-02, 1.029229e-01, 8.579703e-01, 3.526374e-01, 1.101506e-01, 2.756267e-02, 6.085308e-01, 1.038968e-01, 4.001127e-01, 1.687597e+00, 5.909944e-02, 8.151004e-01, 6.464317e-01, 3.766151e-01, 1.72753…
2.000000e+00	7.697843e-01, 8.862209e-01, 9.947290e-01, 1.511578e+00, 9.633572e-03, 3.821293e-01, 8.120625e-01, 1.815749e+00, 7.661071e-01, 8.790943e-01, 9.480766e-01, 2.550955e-02, 6.827964e-02, 3.950386e-02, 1.991636e-02, 1.043297e-01, 9.753649e-01, 2.806894e-01, 8.503106e-02, 1.752430e-02, 4.906733e-01, 6.018430e-02, 4.045752e-01, 1.621551e+00, 4.327368e-02, 6.972665e-01, 5.528486e-01, 3.781628e-01, 1.33820…
0.000000e+00	9.113073e-01, 2.390505e+00, 2.265116e+00, 1.997792e+00, 3.151305e+00, 8.404827e-01, 2.317320e+00, 1.870747e+00, 5.570331e-01, 1.165921e+00, 2.618916e+00, 2.220867e+00, 2.083282e+00, 5.399359e-01, 7.863342e-03, 2.120222e+00, 2.247965e-01, 3.445046e-01, 1.416515e+00, 2.445736e+00, 1.512484e+00, 2.185420e+00, 1.254959e+00, 2.607285e+00, 1.383844e+00, 3.965363e-01, 1.184374e+00, 9.460674e-01, 1.82304…
2.000000e-01	7.656398e-01, 1.307622e+00, 1.796081e+00, 2.008347e+00, 1.580645e+00, 6.292967e-01, 1.612653e+00, 1.576420e+00, 4.793679e-01, 6.414485e-01, 2.001441e+00, 1.571443e+00, 2.187443e+00, 3.394691e-01, 2.442681e-01, 1.930665e+00, 1.816077e-01, 5.766043e-01, 1.714857e+00, 1.774787e+00, 1.080732e+00, 1.529710e+00, 9.053664e-01, 2.464902e+00, 1.560149e+00, 2.812465e-01, 1.042684e+00, 4.877502e-01, 2.35038…
4.000000e-01	4.081011e-01, 7.514826e-01, 1.491546e+00, 1.666850e+00, 1.094636e+00, 5.918982e-01, 1.473425e+00, 1.745442e+00, 3.972278e-01, 6.543075e-01, 1.502197e+00, 1.036194e+00, 2.144610e+00, 2.080587e-01, 4.720721e-01, 1.424692e+00, 2.114787e-01, 4.778098e-01, 1.631882e+00, 9.491209e-01, 7.924373e-01, 1.317509e+00, 4.498567e-01, 2.545598e+00, 1.549436e+00, 1.991252e-01, 9.220708e-01, 2.974725e-01, 2.25243…
6.000000e-01	2.836912e-01, 4.860514e-01, 1.265334e+00, 1.995155e+00, 5.638758e-01, 4.042152e-01, 1.112411e+00, 1.834958e+00, 4.244255e-01, 6.664483e-01, 1.220775e+00, 7.190586e-01, 2.025224e+00, 1.438820e-01, 4.887405e-01, 1.012415e+00, 1.865427e-01, 3.456339e-01, 1.828438e+00, 5.533559e-01, 5.224953e-01, 1.059305e+00, 3.206602e-01, 2.080940e+00, 1.235773e+00, 3.005135e-01, 8.946056e-01, 1.963871e-01, 1.86053…
8.000000e-01	2.000578e-01, 2.563940e-01, 1.435874e+00, 1.802134e+00, 3.011655e-01, 4.415799e-01, 1.237076e+00, 1.875081e+00, 4.611971e-01, 9.248116e-01, 8.383004e-01, 5.308868e-01, 1.571326e+00, 9.059642e-02, 5.339586e-01, 9.830723e-01, 1.829254e-01, 2.662161e-01, 1.371342e+00, 2.687724e-01, 6.618922e-01, 8.591608e-01, 3.670711e-01, 2.212866e+00, 1.557076e+00, 4.397503e-01, 9.425939e-01, 2.868636e-01, 1.48367…
1.000000e+00	1.862032e-01, 1.731204e-01, 1.335305e+00, 1.387539e+00, 1.356998e-01, 3.673463e-01, 9.090170e-01, 1.509060e+00, 6.170270e-01, 8.196987e-01, 8.536746e-01, 3.719960e-01, 1.215529e+00, 6.565201e-02, 3.357488e-01, 5.754976e-01, 1.799353e-01, 1.805681e-01, 1.462831e+00, 2.035014e-01, 6.250283e-01, 5.516570e-01, 4.023922e-01, 1.825518e+00, 1.526421e+00, 5.390928e-01, 7.820483e-01, 4.113389e-01, 1.85198…
1.200000e+00	1.374108e-01, 3.134227e-01, 1.484398e+00, 1.803461e+00, 9.684770e-02, 3.873072e-01, 1.061064e+00, 1.540414e+00, 4.765425e-01, 7.199914e-01, 7.351235e-01, 1.760605e-01, 8.914671e-01, 4.071858e-02, 2.222176e-01, 4.247712e-01, 1.886167e-01, 1.537927e-01, 1.486751e+00, 9.698730e-02, 4.667991e-01, 4.153832e-01, 3.804749e-01, 2.085447e+00, 1.395936e+00, 7.087484e-01, 9.106591e-01, 5.135388e-01, 1.58443…
1.400000e+00	9.226000e-02, 5.733374e-01, 1.592486e+00, 1.442214e+00, 5.266892e-02, 4.048870e-01, 1.047253e+00, 1.755478e+00, 5.383627e-01, 8.420603e-01, 5.248157e-01, 1.220411e-01, 6.517347e-01, 2.895062e-02, 1.630468e-01, 3.613140e-01, 1.761975e-01, 1.423571e-01, 8.835550e-01, 5.706792e-02, 4.687525e-01, 3.122792e-01, 3.949491e-01, 1.776331e+00, 1.217925e+00, 7.092534e-01, 9.060240e-01, 6.845757e-01, 1.66500…
1.600000e+00	9.807804e-02, 5.502150e-01, 1.399655e+00, 1.443422e+00, 3.474162e-02, 3.161593e-01, 9.461574e-01, 1.717595e+00, 6.995846e-01, 6.265745e-01, 4.271428e-01, 9.149967e-02, 4.444447e-01, 2.649047e-02, 1.144548e-01, 3.410641e-01, 1.962051e-01, 1.042616e-01, 7.446675e-01, 4.328261e-02, 3.925029e-01, 2.320928e-01, 3.885970e-01, 1.641257e+00, 1.512538e+00, 8.412375e-01, 1.004024e+00, 6.874334e-01, 1.77746…
1.800000e+00	8.187825e-02, 7.792318e-01, 1.196737e+00, 1.538647e+00, 2.040994e-02, 2.945261e-01, 8.801028e-01, 1.990698e+00, 5.624429e-01, 5.963386e-01, 4.762280e-01, 6.659388e-02, 3.714304e-01, 2.523295e-02, 7.657355e-02, 1.672175e-01, 2.340981e-01, 7.547394e-02, 5.296044e-01, 1.699706e-02, 2.845035e-01, 1.700927e-01, 3.608278e-01, 2.093622e+00, 1.627494e+00, 7.327863e-01, 8.821729e-01, 6.696588e-01, 1.69712…
2.000000e+00	6.382989e-02, 7.587648e-01, 9.821719e-01, 1.556718e+00, 1.324516e-02, 3.138021e-01, 8.679744e-01, 1.959292e+00, 6.875519e-01, 4.572603e-01, 4.417100e-01, 4.752012e-02, 2.432324e-01, 2.117802e-02, 4.793900e-02, 1.601403e-01, 2.608566e-01, 5.524353e-02, 3.707974e-01, 1.052355e-02, 2.188991e-01, 1.420415e-01, 4.392259e-01, 1.979490e+00, 1.248649e+00, 5.552375e-01, 8.475241e-01, 5.746409e-01, 1.59581…
0.000000e+00	3.365280e-01, 3.055555e+00, 1.937938e+00, 6.184601e-01, 1.982495e-01, 2.032378e+00, 2.418241e+00, 2.589819e+00, 2.841809e+00, 1.936124e-01, 6.377223e-01, 8.500583e-01, 5.641547e-01, 2.258624e-01, 1.325880e+00, 9.914904e-01, 8.322834e-01, 5.319078e-01, 1.530397e+00, 2.814265e+00, 1.345910e+00, 1.545063e+00, 1.298683e+00, 2.928066e+00, 1.106209e-01, 1.226255e+00, 1.200789e-01, 1.858105e+00, 8.22047…
2.000000e-01	6.868307e-01, 1.926662e+00, 1.149985e+00, 7.885763e-01, 1.030631e-01, 1.019427e+00, 1.262014e+00, 1.832457e+00, 1.989751e+00, 2.945489e-01, 6.948671e-01, 5.700183e-01, 6.130905e-01, 3.504221e-01, 9.434434e-01, 8.263318e-01, 5.622685e-01, 6.962292e-01, 1.118748e+00, 1.797698e+00, 1.128098e+00, 1.587586e+00, 1.041079e+00, 2.053512e+00, 7.769336e-02, 1.122595e+00, 3.435954e-01, 1.383983e+00, 6.70810…
4.000000e-01	7.596149e-01, 1.495418e+00, 6.636263e-01, 1.036330e+00, 6.227114e-02, 6.917141e-01, 6.962301e-01, 1.895540e+00, 1.697250e+00, 2.393248e-01, 7.061373e-01, 3.203566e-01, 4.727881e-01, 3.273073e-01, 7.977375e-01, 5.007066e-01, 7.442313e-01, 6.330890e-01, 6.938691e-01, 9.310908e-01, 7.070700e-01, 1.049992e+00, 7.768228e-01, 2.101014e+00, 5.485317e-02, 1.085838e+00, 6.235093e-01, 1.088690e+00, 5.26658…
6.000000e-01	7.616474e-01, 1.285834e+00, 6.212403e-01, 8.656598e-01, 3.552513e-02, 5.669405e-01, 5.141804e-01, 1.311368e+00, 1.382610e+00, 2.836055e-01, 8.148848e-01, 2.416607e-01, 3.439084e-01, 4.679293e-01, 4.082370e-01, 5.024215e-01, 8.015280e-01, 6.028399e-01, 5.653315e-01, 6.323761e-01, 5.600988e-01, 9.065829e-01, 4.786572e-01, 1.973945e+00, 3.552795e-02, 8.254968e-01, 8.057992e-01, 8.117356e-01, 3.80575…
8.000000e-01	9.181583e-01, 1.143129e+00, 7.668054e-01, 1.501032e+00, 2.228916e-02, 3.813094e-01, 4.634663e-01, 1.592780e+00, 1.024151e+00, 2.448596e-01, 9.617038e-01, 1.602310e-01, 2.793233e-01, 4.749656e-01, 3.446396e-01, 3.084337e-01, 7.598142e-01, 4.318646e-01, 3.862444e-01, 3.774492e-01, 3.411984e-01, 6.234641e-01, 4.031205e-01, 2.061007e+00, 2.986916e-02, 8.980639e-01, 4.889491e-01, 7.362623e-01, 2.59339…
1.000000e+00	8.282003e-01, 1.086883e+00, 8.626070e-01, 1.223210e+00, 1.606241e-02, 4.715173e-01, 5.294635e-01, 1.549080e+00, 8.856809e-01, 3.435597e-01, 1.072024e+00, 9.085486e-02, 1.921756e-01, 3.193603e-01, 1.953954e-01, 3.239347e-01, 6.558414e-01, 3.056396e-01, 2.517931e-01, 1.730197e-01, 3.527522e-01, 4.334261e-01, 4.308406e-01, 1.811621e+00, 1.846083e-02, 7.581788e-01, 5.986243e-01, 5.620019e-01, 2.01205…
1.200000e+00	1.000903e+00, 1.019564e+00, 9.701845e-01, 1.633059e+00, 1.048967e-02, 3.789637e-01, 6.086306e-01, 1.697809e+00, 8.386961e-01, 3.725011e-01, 1.044611e+00, 7.219316e-02, 1.604773e-01, 2.765170e-01, 1.405100e-01, 2.586322e-01, 1.045235e+00, 2.203035e-01, 1.956972e-01, 1.024525e-01, 3.590475e-01, 3.437104e-01, 4.313142e-01, 2.418408e+00, 1.253838e-02, 7.346195e-01, 7.087624e-01, 4.191491e-01, 1.67558…
1.400000e+00	1.071301e+00, 9.560140e-01, 8.235806e-01, 1.482690e+00, 1.111197e-02, 3.962890e-01, 7.272585e-01, 1.768647e+00, 7.097063e-01, 4.523041e-01, 1.101504e+00, 4.658239e-02, 9.604988e-02, 2.128001e-01, 1.280190e-01, 1.863747e-01, 9.645707e-01, 2.240161e-01, 1.268661e-01, 7.283774e-02, 3.922078e-01, 2.117033e-01, 4.562487e-01, 1.822771e+00, 7.599551e-03, 6.678062e-01, 5.464681e-01, 4.827038e-01, 1.18713…
1.600000e+00	7.730612e-01, 9.922343e-01, 8.026268e-01, 1.757029e+00, 8.950245e-03, 3.867331e-01, 8.797401e-01, 1.759478e+00, 6.204875e-01, 6.183310e-01, 1.157800e+00, 3.253484e-02, 6.855863e-02, 1.485286e-01, 8.359973e-02, 1.356887e-01, 1.009016e+00, 1.699144e-01, 9.616448e-02, 4.619014e-02, 4.543080e-01, 1.331496e-01, 4.205576e-01, 1.827346e+00, 6.549837e-03, 7.960547e-01, 4.933643e-01, 3.829546e-01, 9.37788…
1.800000e+00	8.579859e-01, 1.052205e+00, 1.238747e+00, 1.318720e+00, 9.642315e-03, 3.402714e-01, 9.004740e-01, 1.906412e+00, 7.482689e-01, 6.269392e-01, 9.359050e-01, 1.892968e-02, 6.343784e-02, 1.037728e-01, 5.040148e-02, 1.219431e-01, 8.510668e-01, 1.138517e-01, 5.274701e-02, 2.282839e-02, 3.998665e-01, 1.075790e-01, 4.317816e-01, 1.864469e+00, 5.154661e-03, 8.184361e-01, 5.856988e-01, 4.589211e-01, 8.45439…
2.000000e+00	9.308852e-01, 8.477651e-01, 9.709604e-01, 1.385929e+00, 7.955557e-03, 4.189313e-01, 9.408332e-01, 1.633491e+00, 6.638147e-01, 6.413498e-01, 1.054768e+00, 1.547214e-02, 3.925815e-02, 9.376438e-02, 3.522237e-02, 9.567640e-02, 9.445941e-01, 9.262585e-02, 4.649681e-02, 1.360604e-02, 4.954466e-01, 7.157330e-02, 3.722385e-01, 1.668964e+00, 3.169301e-03, 8.156374e-01, 5.441934e-01, 3.652611e-01, 6.52961…
0.000000e+00	1.200892e+00, 1.613846e-01, 7.654390e-02, 2.820379e+00, 2.269776e+00, 1.087833e+00, 1.651842e+00, 1.778004e+00, 3.460516e+00, 2.679439e+00, 1.708337e+00, 9.435700e-01, 1.614831e+00, 2.290751e+00, 1.957005e+00, 1.025174e+00, 3.006591e-01, 8.615661e-01, 1.690609e+00, 2.000919e+00, 1.332644e+00, 2.772290e-01, 2.103151e+00, 2.567004e+00, 2.359006e-01, 2.910081e+00, 7.912454e-01, 1.736628e+00, 2.41928…
2.000000e-01	1.158141e+00, 1.300514e-01, 4.310899e-01, 2.893537e+00, 1.310566e+00, 7.971572e-01, 1.418063e+00, 1.960606e+00, 1.853820e+00, 2.209291e+00, 1.677802e+00, 7.823163e-01, 1.128538e+00, 1.989185e+00, 1.159322e+00, 8.559093e-01, 5.482297e-01, 1.081565e+00, 1.516379e+00, 1.832694e+00, 7.936931e-01, 1.578365e-01, 1.498510e+00, 2.321910e+00, 5.637655e-01, 1.669022e+00, 5.890649e-01, 8.160325e-01, 1.92172…
4.000000e-01	8.534223e-01, 2.882756e-01, 4.937843e-01, 2.051175e+00, 7.399418e-01, 6.120797e-01, 1.228254e+00, 2.031800e+00, 1.708300e+00, 1.508648e+00, 1.543465e+00, 6.520075e-01, 8.537938e-01, 1.198108e+00, 7.353846e-01, 6.777264e-01, 7.474955e-01, 1.206061e+00, 1.272718e+00, 1.334394e+00, 5.010114e-01, 1.380518e-01, 7.895938e-01, 1.854009e+00, 8.886980e-01, 1.191029e+00, 5.763720e-01, 4.546480e-01, 1.90468…
6.000000e-01	8.135575e-01, 4.334048e-01, 7.031432e-01, 1.859405e+00, 4.232995e-01, 5.058555e-01, 9.822988e-01, 2.070344e+00, 1.404236e+00, 1.305722e+00, 1.578644e+00, 3.774046e-01, 7.958107e-01, 1.028594e+00, 5.967549e-01, 4.532321e-01, 8.355782e-01, 7.996069e-01, 7.697690e-01, 1.145093e+00, 5.781026e-01, 7.231019e-02, 6.117064e-01, 1.560441e+00, 1.055966e+00, 1.091294e+00, 5.481738e-01, 2.730004e-01, 2.02910…
8.000000e-01	7.311742e-01, 7.501359e-01, 7.185249e-01, 1.772468e+00, 2.421324e-01, 4.309899e-01, 1.045264e+00, 1.735876e+00, 1.128453e+00, 1.041887e+00, 1.405301e+00, 2.961329e-01, 4.566082e-01, 7.255935e-01, 3.750071e-01, 2.748685e-01, 1.049205e+00, 6.325236e-01, 6.171760e-01, 8.893840e-01, 4.847332e-01, 5.912172e-02, 5.011651e-01, 1.751188e+00, 1.247128e+00, 1.168480e+00, 7.576663e-01, 1.590068e-01, 1.90067…
1.000000e+00	4.496016e-01, 7.359697e-01, 6.847398e-01, 1.629855e+00, 1.428209e-01, 4.338334e-01, 9.455737e-01, 2.091503e+00, 9.279125e-01, 1.219998e+00, 1.463151e+00, 1.863518e-01, 3.745942e-01, 5.890907e-01, 2.168486e-01, 2.433247e-01, 1.191662e+00, 6.137449e-01, 4.704455e-01, 4.799448e-01, 4.149373e-01, 4.047544e-02, 5.440781e-01, 2.197745e+00, 1.176830e+00, 8.500802e-01, 6.244153e-01, 9.230602e-02, 1.48737…
1.200000e+00	3.567021e-01, 8.380862e-01, 8.589805e-01, 1.454497e+00, 9.470409e-02, 3.926666e-01, 9.945967e-01, 2.134532e+00, 9.322928e-01, 1.454166e+00, 1.584906e+00, 1.173740e-01, 2.662183e-01, 3.984071e-01, 2.104295e-01, 2.265270e-01, 1.112766e+00, 4.053357e-01, 3.548439e-01, 3.127935e-01, 4.635840e-01, 2.309478e-02, 4.465943e-01, 1.911288e+00, 1.528094e+00, 7.156105e-01, 8.069224e-01, 7.833132e-02, 1.75034…
1.400000e+00	2.893707e-01, 9.216039e-01, 1.070163e+00, 1.723400e+00, 5.416990e-02, 2.940208e-01, 8.625179e-01, 1.759505e+00, 8.175964e-01, 1.238916e+00, 1.145057e+00, 7.537717e-02, 1.945575e-01, 3.055670e-01, 1.482386e-01, 1.633207e-01, 8.084320e-01, 3.843991e-01, 2.558760e-01, 1.666404e-01, 5.671249e-01, 2.251835e-02, 4.494783e-01, 1.979286e+00, 1.505735e+00, 6.450808e-01, 8.210886e-01, 7.367728e-02, 1.84500…
1.600000e+00	2.320133e-01, 9.840158e-01, 8.793412e-01, 1.914493e+00, 4.512414e-02, 3.752732e-01, 8.067972e-01, 1.905535e+00, 8.619177e-01, 1.310639e+00, 1.249960e+00, 4.580631e-02, 1.476095e-01, 2.354636e-01, 7.462147e-02, 1.280787e-01, 9.298824e-01, 2.530950e-01, 1.814226e-01, 8.910299e-02, 4.869262e-01, 1.373766e-02, 4.145567e-01, 1.946722e+00, 1.240357e+00, 8.435980e-01, 8.530524e-01, 1.179658e-01, 1.83350…
1.800000e+00	1.878034e-01, 7.822231e-01, 8.332373e-01, 1.471159e+00, 2.423232e-02, 4.154639e-01, 9.043906e-01, 2.257404e+00, 7.824769e-01, 1.121139e+00, 1.247315e+00, 3.071889e-02, 1.176168e-01, 1.619309e-01, 5.183391e-02, 9.949797e-02, 7.624187e-01, 1.931020e-01, 1.193458e-01, 5.468845e-02, 6.304801e-01, 8.294920e-03, 4.809011e-01, 1.727820e+00, 1.267685e+00, 7.635966e-01, 8.368527e-01, 1.474742e-01, 1.36726…
2.000000e+00	1.563842e-01, 1.002781e+00, 8.225468e-01, 1.726492e+00, 1.854824e-02, 3.463669e-01, 9.534768e-01, 2.015362e+00, 7.048295e-01, 1.089627e+00, 1.060858e+00, 2.225858e-02, 8.258962e-02, 1.117007e-01, 4.056318e-02, 7.703868e-02, 1.016048e+00, 1.481769e-01, 9.271085e-02, 3.508514e-02, 5.107881e-01, 6.132560e-03, 4.504785e-01, 2.154247e+00, 1.481550e+00, 7.596081e-01, 7.587539e-01, 2.223964e-01, 1.08583…
0.000000e+00	1.026705e+00, 3.806676e-01, 6.478285e-01, 1.147699e+00, 2.106653e+00, 2.103170e+00, 2.056578e+00, 1.093755e+00, 2.466233e-02, 1.279300e-01, 2.414021e+00, 1.777690e+00, 1.206814e+00, 1.211688e+00, 1.063017e+00, 1.310970e+00, 1.331569e+00, 6.093025e-01, 8.201620e-01, 1.151476e+00, 1.680563e+00, 1.342607e+00, 1.930327e+00, 1.528040e+00, 1.646948e+00, 6.092789e-01, 1.523865e+00, 1.307823e+00, 6.93869…
2.000000e-01	6.133335e-01, 3.155018e-01, 8.888180e-01, 1.242107e+00, 1.224239e+00, 1.003631e+00, 1.408436e+00, 1.262478e+00, 2.195964e-02, 1.025988e-01, 2.535021e+00, 1.277914e+00, 1.503191e+00, 7.924188e-01, 1.204681e+00, 1.003028e+00, 1.502173e+00, 9.882702e-01, 1.128100e+00, 8.938368e-01, 1.585206e+00, 8.676069e-01, 1.169213e+00, 1.279009e+00, 1.504889e+00, 3.676353e-01, 1.533919e+00, 7.272710e-01, 6.96425…
4.000000e-01	3.871080e-01, 1.736964e-01, 1.228108e+00, 1.164818e+00, 6.240144e-01, 8.173387e-01, 1.244579e+00, 1.468467e+00, 1.235827e-01, 2.396252e-01, 1.821660e+00, 1.057742e+00, 1.157334e+00, 5.393550e-01, 8.479953e-01, 7.116625e-01, 1.341843e+00, 8.526814e-01, 1.075905e+00, 5.759360e-01, 9.928488e-01, 5.300315e-01, 7.601000e-01, 1.287061e+00, 1.506634e+00, 2.427828e-01, 1.202974e+00, 3.393956e-01, 6.61179…
6.000000e-01	3.554854e-01, 1.756063e-01, 1.130376e+00, 1.455787e+00, 4.047542e-01, 6.272487e-01, 1.209828e+00, 1.261795e+00, 2.449721e-01, 3.375000e-01, 1.488130e+00, 8.516333e-01, 1.154433e+00, 3.385768e-01, 5.134731e-01, 8.209367e-01, 8.613193e-01, 5.272318e-01, 1.212687e+00, 3.181200e-01, 8.571761e-01, 3.822204e-01, 4.033671e-01, 1.473072e+00, 1.344935e+00, 2.373565e-01, 1.138053e+00, 2.088742e-01, 6.79240…
8.000000e-01	2.346647e-01, 3.744837e-01, 1.432762e+00, 1.368533e+00, 2.689166e-01, 4.794832e-01, 1.103692e+00, 1.284174e+00, 4.056699e-01, 5.800777e-01, 1.318086e+00, 7.156569e-01, 7.678615e-01, 2.424476e-01, 4.862187e-01, 6.524497e-01, 9.908683e-01, 4.424348e-01, 8.841459e-01, 1.818706e-01, 9.382061e-01, 2.818823e-01, 2.542475e-01, 1.561324e+00, 1.229307e+00, 3.119237e-01, 1.042539e+00, 1.466489e-01, 4.56395…
1.000000e+00	3.254398e-01, 5.066675e-01, 1.161057e+00, 1.532817e+00, 1.597705e-01, 3.828565e-01, 1.015077e+00, 1.245154e+00, 5.185152e-01, 6.118696e-01, 1.207835e+00, 4.499541e-01, 6.077980e-01, 1.266238e-01, 3.939712e-01, 4.898190e-01, 7.213756e-01, 3.212685e-01, 6.306769e-01, 1.109807e-01, 5.765192e-01, 1.958411e-01, 2.786804e-01, 1.812877e+00, 8.785050e-01, 5.790014e-01, 9.531834e-01, 1.479583e-01, 2.92117…
1.200000e+00	4.482189e-01, 7.365320e-01, 1.350805e+00, 1.799913e+00, 1.042103e-01, 4.342366e-01, 1.113690e+00, 1.547496e+00, 6.107927e-01, 7.000210e-01, 9.099958e-01, 2.990080e-01, 4.177546e-01, 9.134706e-02, 2.079527e-01, 3.873105e-01, 5.405699e-01, 2.765734e-01, 4.742116e-01, 7.383170e-02, 6.305883e-01, 1.371037e-01, 3.141122e-01, 1.303071e+00, 7.509392e-01, 5.708380e-01, 1.071387e+00, 2.636819e-01, 2.79591…
1.400000e+00	5.364970e-01, 7.415578e-01, 1.382708e+00, 1.196968e+00, 8.599229e-02, 4.112277e-01, 1.019912e+00, 1.453941e+00, 4.729495e-01, 8.319897e-01, 7.186034e-01, 2.076252e-01, 2.620622e-01, 5.182535e-02, 1.712942e-01, 2.924359e-01, 5.451778e-01, 2.630358e-01, 3.764009e-01, 3.910133e-02, 5.324795e-01, 7.563676e-02, 3.358868e-01, 1.486494e+00, 4.591479e-01, 5.724978e-01, 8.714797e-01, 4.079683e-01, 1.98186…
1.600000e+00	8.281585e-01, 7.682238e-01, 1.090377e+00, 1.550999e+00, 5.289316e-02, 3.359889e-01, 9.482139e-01, 1.676129e+00, 6.173298e-01, 7.007162e-01, 7.855037e-01, 1.154759e-01, 2.339100e-01, 4.900780e-02, 8.840739e-02, 2.078599e-01, 5.314426e-01, 1.594635e-01, 2.238833e-01, 2.432144e-02, 6.042424e-01, 6.596873e-02, 3.744020e-01, 1.735763e+00, 3.521022e-01, 6.758809e-01, 7.858812e-01, 4.978938e-01, 1.44594…
1.800000e+00	8.390556e-01, 8.746257e-01, 1.059492e+00, 1.590156e+00, 3.437334e-02, 2.908733e-01, 1.093703e+00, 1.771975e+00, 4.982698e-01, 7.297107e-01, 6.812124e-01, 9.013665e-02, 1.633017e-01, 3.994816e-02, 7.174845e-02, 1.707598e-01, 5.842314e-01, 1.322473e-01, 1.914050e-01, 1.467910e-02, 4.956123e-01, 4.791145e-02, 3.333779e-01, 1.647490e+00, 2.446781e-01, 6.751105e-01, 8.839683e-01, 5.985012e-01, 1.07680…
2.000000e+00	1.098492e+00, 9.555538e-01, 1.073757e+00, 1.497548e+00, 2.360156e-02, 3.821665e-01, 9.961331e-01, 1.998789e+00, 5.627801e-01, 7.150036e-01, 6.753974e-01, 6.061162e-02, 1.175588e-01, 3.017180e-02, 4.760464e-02, 1.305901e-01, 5.025851e-01, 1.191073e-01, 1.270568e-01, 8.025933e-03, 4.160032e-01, 4.575824e-02, 3.764380e-01, 2.031553e+00, 1.544483e-01, 6.982189e-01, 7.889251e-01, 5.286666e-01, 8.92866…
0.000000e+00	6.314869e-01, 2.789198e+00, 8.697395e-02, 3.285929e-01, 1.767706e+00, 7.353829e-02, 1.383488e+00, 3.449666e-01, 7.618476e-01, 1.438002e+00, 1.898270e+00, 1.091515e+00, 1.385628e-01, 9.326150e-01, 6.337724e-01, 2.596779e+00, 2.810001e+00, 1.448314e+00, 1.201895e+00, 2.000271e+00, 1.210383e+00, 9.888259e-02, 5.049999e-01, 2.511957e+00, 9.964868e-01, 2.947803e-02, 2.695197e-01, 1.168593e+00, 1.32352…
2.000000e-01	4.757902e-01, 2.150503e+00, 5.403110e-01, 6.119930e-01, 1.203934e+00, 2.010235e-01, 7.818808e-01, 3.434353e-01, 4.936615e-01, 1.114896e+00, 2.371617e+00, 1.144876e+00, 4.955005e-01, 5.969914e-01, 6.924259e-01, 2.311815e+00, 2.325763e+00, 9.745703e-01, 8.510308e-01, 1.218141e+00, 9.305037e-01, 3.088142e-01, 3.304735e-01, 2.087342e+00, 1.373205e+00, 1.462625e-01, 5.555791e-01, 6.012133e-01, 9.77566…
4.000000e-01	3.614817e-01, 1.446181e+00, 8.270654e-01, 9.070186e-01, 6.246460e-01, 2.948201e-01, 5.469795e-01, 2.912297e-01, 3.624039e-01, 1.217618e+00, 1.985538e+00, 8.742374e-01, 8.733549e-01, 3.195884e-01, 7.173509e-01, 2.227726e+00, 1.926765e+00, 8.997418e-01, 5.894429e-01, 8.059723e-01, 8.941413e-01, 5.395937e-01, 2.317750e-01, 2.252563e+00, 1.437748e+00, 2.026313e-01, 5.721106e-01, 3.293382e-01, 7.80071…
6.000000e-01	2.431178e-01, 1.077994e+00, 1.042369e+00, 1.029088e+00, 3.612188e-01, 3.206237e-01, 6.907908e-01, 5.359325e-01, 2.788723e-01, 1.117008e+00, 1.685409e+00, 1.018271e+00, 9.798413e-01, 2.770613e-01, 7.114552e-01, 1.676317e+00, 2.280392e+00, 6.589966e-01, 8.072011e-01, 3.727993e-01, 6.061232e-01, 6.967390e-01, 1.368072e-01, 1.977253e+00, 1.464121e+00, 2.661749e-01, 7.780793e-01, 1.780895e-01, 7.54855…
8.000000e-01	2.569011e-01, 6.495533e-01, 1.186254e+00, 1.199679e+00, 2.338536e-01, 3.042464e-01, 6.619409e-01, 6.533760e-01, 2.335914e-01, 1.134289e+00, 1.376134e+00, 9.876439e-01, 1.230753e+00, 1.435600e-01, 7.756476e-01, 1.585616e+00, 1.609382e+00, 5.847365e-01, 8.252546e-01, 2.801125e-01, 6.208655e-01, 5.936753e-01, 9.143288e-02, 1.827936e+00, 1.388713e+00, 3.230009e-01, 7.850341e-01, 1.034738e-01, 5.00441…
1.000000e+00	2.055888e-01, 4.151518e-01, 1.062915e+00, 1.194337e+00, 1.352417e-01, 4.112472e-01, 1.123692e+00, 9.781166e-01, 3.187076e-01, 1.182237e+00, 1.366022e+00, 6.355899e-01, 1.350609e+00, 1.078948e-01, 7.274224e-01, 1.479931e+00, 1.269839e+00, 3.810072e-01, 8.606923e-01, 1.805274e-01, 4.963302e-01, 8.273342e-01, 1.341744e-01, 2.324118e+00, 1.269604e+00, 5.340517e-01, 7.385204e-01, 1.137098e-01, 5.05943…
1.200000e+00	1.435123e-01, 2.901645e-01, 1.195459e+00, 1.728134e+00, 7.748329e-02, 3.620610e-01, 8.658588e-01, 1.194492e+00, 4.834242e-01, 8.800975e-01, 8.432149e-01, 5.193935e-01, 1.377460e+00, 5.975122e-02, 8.924837e-01, 1.014022e+00, 1.092894e+00, 3.173203e-01, 9.828286e-01, 8.541943e-02, 4.698837e-01, 6.232962e-01, 2.687981e-01, 1.897877e+00, 1.296638e+00, 5.604481e-01, 9.438650e-01, 1.636089e-01, 3.18706…
1.400000e+00	1.375257e-01, 1.692070e-01, 1.521145e+00, 1.233963e+00, 4.136262e-02, 3.568519e-01, 9.669394e-01, 1.572179e+00, 4.953482e-01, 1.092816e+00, 8.954013e-01, 2.309156e-01, 1.361839e+00, 5.646820e-02, 7.270672e-01, 9.781915e-01, 8.223348e-01, 2.013919e-01, 1.200488e+00, 4.988851e-02, 5.032335e-01, 5.873575e-01, 2.499723e-01, 1.935797e+00, 1.260157e+00, 5.997160e-01, 8.856599e-01, 2.900654e-01, 2.77686…
1.600000e+00	1.445139e-01, 1.507431e-01, 1.184998e+00, 1.534038e+00, 2.641883e-02, 3.473873e-01, 1.063225e+00, 1.302789e+00, 5.182015e-01, 8.251146e-01, 5.866042e-01, 1.597811e-01, 1.304952e+00, 3.156832e-02, 5.911034e-01, 8.386589e-01, 7.649080e-01, 1.970922e-01, 1.007257e+00, 2.850791e-02, 4.953963e-01, 5.945387e-01, 3.421436e-01, 2.076313e+00, 1.100062e+00, 6.403778e-01, 7.969819e-01, 4.183549e-01, 1.89140…
1.800000e+00	3.007946e-01, 2.482984e-01, 1.399843e+00, 1.734494e+00, 1.669614e-02, 3.708142e-01, 9.828996e-01, 1.511472e+00, 5.388643e-01, 9.435650e-01, 5.500095e-01, 1.224303e-01, 1.121847e+00, 2.406259e-02, 4.430566e-01, 6.489559e-01, 5.661231e-01, 1.223606e-01, 1.223217e+00, 1.702313e-02, 4.747314e-01, 4.491622e-01, 3.845791e-01, 2.082036e+00, 1.003247e+00, 6.120630e-01, 8.508767e-01, 6.146736e-01, 1.86417…
2.000000e+00	4.258704e-01, 4.598755e-01, 1.275160e+00, 1.501104e+00, 1.179750e-02, 3.361559e-01, 9.200736e-01, 1.475881e+00, 6.099916e-01, 9.364166e-01, 4.575683e-01, 9.062131e-02, 6.206688e-01, 1.633527e-02, 3.150618e-01, 4.017065e-01, 4.857892e-01, 1.079068e-01, 7.155228e-01, 1.119039e-02, 4.603673e-01, 4.271457e-01, 3.904064e-01, 1.877506e+00, 5.865404e-01, 7.823753e-01, 8.456302e-01, 6.425746e-01, 1.25075…
0.000000e+00	2.029604e-01, 6.300782e-01, 3.673823e+00, 3.410284e-01, 1.453071e+00, 1.304370e+00, 1.483284e+00, 6.380051e-02, 2.519540e+00, 1.786046e-01, 2.081479e+00, 1.578853e+00, 2.099730e+00, 1.088998e+00, 3.034807e+00, 1.847993e+00, 2.087438e+00, 4.797175e-01, 1.612071e+00, 2.468202e-01, 1.477431e+00, 1.220380e+00, 1.658555e+00, 2.770726e+00, 4.111102e-01, 2.324296e+00, 2.317008e-01, 1.866148e+00, 3.25534…
2.000000e-01	3.676803e-01, 3.574422e-01, 2.386611e+00, 7.704048e-01, 9.061329e-01, 6.853927e-01, 1.206699e+00, 8.739453e-02, 1.758805e+00, 1.279310e-01, 1.866591e+00, 1.144713e+00, 2.018223e+00, 8.483148e-01, 2.161028e+00, 1.627252e+00, 1.581108e+00, 6.321195e-01, 1.448104e+00, 3.062595e-01, 8.076980e-01, 1.172662e+00, 9.386582e-01, 1.604849e+00, 8.442910e-01, 1.032513e+00, 5.551509e-01, 1.222697e+00, 2.24563…
4.000000e-01	5.839726e-01, 1.875296e-01, 2.144285e+00, 9.895124e-01, 5.051460e-01, 5.736000e-01, 1.123528e+00, 1.687863e-01, 1.598081e+00, 1.726967e-01, 1.030115e+00, 1.082247e+00, 2.149502e+00, 7.849402e-01, 1.731478e+00, 1.815402e+00, 9.260809e-01, 5.792287e-01, 1.320013e+00, 2.409785e-01, 5.969493e-01, 1.191129e+00, 5.561254e-01, 1.429722e+00, 1.155373e+00, 9.801224e-01, 6.758732e-01, 6.979228e-01, 2.63321…
6.000000e-01	4.816024e-01, 1.123776e-01, 1.988949e+00, 1.052947e+00, 2.580942e-01, 4.163830e-01, 1.079841e+00, 4.421662e-01, 1.097886e+00, 3.425652e-01, 1.032421e+00, 9.332478e-01, 1.738702e+00, 5.815245e-01, 1.502193e+00, 1.301898e+00, 9.221891e-01, 5.412092e-01, 1.534258e+00, 1.545289e-01, 6.273189e-01, 1.222378e+00, 4.100300e-01, 1.706023e+00, 1.198913e+00, 6.037909e-01, 8.727518e-01, 4.247370e-01, 1.80834…
8.000000e-01	4.472307e-01, 6.632605e-02, 2.010849e+00, 1.237175e+00, 1.612828e-01, 2.667024e-01, 9.506467e-01, 5.613661e-01, 8.862714e-01, 5.207189e-01, 7.431357e-01, 5.989334e-01, 2.065697e+00, 4.046412e-01, 1.415691e+00, 1.571117e+00, 6.732486e-01, 3.766688e-01, 1.437219e+00, 9.597843e-02, 4.850707e-01, 1.025127e+00, 4.301433e-01, 1.995724e+00, 1.253014e+00, 5.210447e-01, 6.415520e-01, 4.205830e-01, 2.02184…
1.000000e+00	3.269773e-01, 4.502668e-02, 1.571583e+00, 9.666789e-01, 1.060929e-01, 2.583045e-01, 1.004904e+00, 7.380118e-01, 7.608907e-01, 5.177246e-01, 8.065693e-01, 4.794869e-01, 2.011324e+00, 3.092662e-01, 1.211890e+00, 1.493413e+00, 5.345062e-01, 2.825194e-01, 1.603488e+00, 6.100335e-02, 5.083607e-01, 8.826240e-01, 3.970890e-01, 1.617259e+00, 1.337044e+00, 5.804702e-01, 8.936870e-01, 5.203136e-01, 2.15464…
1.200000e+00	2.932404e-01, 2.354261e-02, 1.526879e+00, 1.415457e+00, 5.406690e-02, 2.678038e-01, 9.789374e-01, 1.148021e+00, 6.653215e-01, 5.860835e-01, 5.338369e-01, 3.410666e-01, 1.425966e+00, 2.279649e-01, 1.079087e+00, 1.027769e+00, 4.692655e-01, 2.522779e-01, 1.459002e+00, 3.773137e-02, 4.033520e-01, 1.018130e+00, 3.677308e-01, 1.669215e+00, 1.233454e+00, 7.304973e-01, 6.024012e-01, 5.821453e-01, 2.40567…
1.400000e+00	2.329141e-01, 1.990628e-02, 1.250676e+00, 1.528139e+00, 3.543375e-02, 2.610755e-01, 8.581818e-01, 1.043729e+00, 7.024270e-01, 4.652777e-01, 3.805171e-01, 2.088882e-01, 1.307047e+00, 1.540069e-01, 7.767919e-01, 9.232868e-01, 3.732946e-01, 1.825117e-01, 1.213984e+00, 1.868866e-02, 3.869599e-01, 9.373169e-01, 3.724028e-01, 1.747818e+00, 1.499635e+00, 7.084039e-01, 6.236408e-01, 5.983905e-01, 1.94699…
1.600000e+00	1.555780e-01, 6.213661e-02, 1.567525e+00, 1.771262e+00, 2.774697e-02, 2.233250e-01, 7.912862e-01, 1.612103e+00, 6.121975e-01, 4.621540e-01, 3.032385e-01, 1.331090e-01, 1.282832e+00, 9.966547e-02, 6.171483e-01, 7.329653e-01, 2.604259e-01, 1.344791e-01, 1.579824e+00, 1.248374e-02, 2.392233e-01, 7.814561e-01, 4.237506e-01, 1.745988e+00, 1.407889e+00, 6.994881e-01, 8.574576e-01, 6.487146e-01, 1.64683…
1.800000e+00	1.136200e-01, 2.707760e-01, 1.653008e+00, 1.626605e+00, 2.117501e-02, 2.402894e-01, 1.011060e+00, 1.508451e+00, 6.087635e-01, 3.270433e-01, 2.941636e-01, 9.466952e-02, 8.488482e-01, 7.826120e-02, 5.013218e-01, 5.731127e-01, 2.390445e-01, 1.052670e-01, 1.246933e+00, 6.408581e-03, 2.142951e-01, 6.740387e-01, 4.059905e-01, 1.975513e+00, 1.523663e+00, 6.456884e-01, 9.444992e-01, 6.491972e-01, 1.74915…
2.000000e+00	1.251677e-01, 4.789860e-01, 1.399297e+00, 1.586733e+00, 1.766239e-02, 1.978314e-01, 1.115091e+00, 1.468609e+00, 5.992737e-01, 2.882969e-01, 2.578777e-01, 5.975525e-02, 5.614452e-01, 6.732165e-02, 2.267913e-01, 4.694875e-01, 2.382262e-01, 6.028155e-02, 1.020868e+00, 3.295155e-03, 1.549110e-01, 6.413264e-01, 4.228104e-01, 1.812488e+00, 1.407802e+00, 7.477458e-01, 8.347674e-01, 6.533017e-01, 1.85606…
0.000000e+00	1.390222e+00, 8.252275e-02, 1.487027e+00, 7.070273e-01, 2.534904e-01, 2.657817e+00, 2.730421e+00, 4.490812e-01, 2.525766e+00, 7.097445e-01, 2.405756e+00, 1.864566e-01, 2.285996e+00, 1.656625e+00, 1.710164e+00, 2.464021e+00, 2.038041e-01, 1.512567e+00, 1.259908e+00, 2.150367e+00, 7.763506e-02, 1.829137e+00, 6.227708e-01, 1.410175e+00, 2.261364e+00, 2.332343e+00, 1.188093e+00, 2.522643e+00, 4.63368…
2.000000e-01	1.250402e+00, 5.844526e-02, 1.528390e+00, 1.036805e+00, 1.950564e-01, 1.566802e+00, 2.459865e+00, 4.798804e-01, 1.882153e+00, 6.333958e-01, 1.476251e+00, 3.938601e-01, 2.149826e+00, 1.227950e+00, 1.562384e+00, 2.385255e+00, 1.382036e-01, 1.234483e+00, 1.348686e+00, 1.795016e+00, 1.913343e-01, 1.312725e+00, 5.479596e-01, 1.301244e+00, 1.718187e+00, 1.656631e+00, 7.855799e-01, 1.075119e+00, 5.79201…
4.000000e-01	6.689762e-01, 2.742665e-02, 1.364217e+00, 1.092086e+00, 1.626814e-01, 1.106986e+00, 1.516854e+00, 6.462813e-01, 9.365613e-01, 7.497297e-01, 1.019892e+00, 6.567259e-01, 1.856429e+00, 9.909235e-01, 1.325326e+00, 1.849628e+00, 1.699041e-01, 9.555039e-01, 1.384482e+00, 1.386267e+00, 3.600482e-01, 1.203139e+00, 4.620399e-01, 1.450256e+00, 1.522813e+00, 9.020494e-01, 7.149086e-01, 5.681212e-01, 9.82693…
6.000000e-01	4.668365e-01, 1.833411e-02, 1.616036e+00, 1.236726e+00, 1.479799e-01, 7.915784e-01, 1.133028e+00, 7.414362e-01, 1.076273e+00, 1.023043e+00, 1.042998e+00, 5.343003e-01, 2.320694e+00, 7.694400e-01, 1.119982e+00, 1.615249e+00, 1.552202e-01, 7.120583e-01, 1.418350e+00, 8.291786e-01, 4.700725e-01, 1.048350e+00, 5.006491e-01, 1.690270e+00, 1.586649e+00, 1.149090e+00, 7.300301e-01, 5.269324e-01, 1.24285…
8.000000e-01	3.111390e-01, 1.065149e-02, 1.480711e+00, 1.372000e+00, 1.069772e-01, 5.692758e-01, 1.151572e+00, 9.454372e-01, 7.044863e-01, 1.028152e+00, 7.035708e-01, 4.164235e-01, 2.221325e+00, 4.629309e-01, 9.171096e-01, 1.375689e+00, 1.312619e-01, 5.318752e-01, 1.361568e+00, 4.892589e-01, 5.423799e-01, 1.033334e+00, 3.794225e-01, 1.453831e+00, 1.560499e+00, 7.234409e-01, 6.668867e-01, 7.143608e-01, 1.39021…
1.000000e+00	2.412579e-01, 7.625286e-03, 1.287956e+00, 1.096875e+00, 7.320861e-02, 4.714969e-01, 1.009246e+00, 1.058940e+00, 6.831764e-01, 7.600663e-01, 4.947749e-01, 2.882427e-01, 1.785299e+00, 3.276548e-01, 9.103959e-01, 1.446256e+00, 1.239049e-01, 3.885567e-01, 1.668097e+00, 3.450630e-01, 4.853501e-01, 1.088312e+00, 3.792073e-01, 1.805792e+00, 1.560531e+00, 8.035412e-01, 8.259946e-01, 5.515028e-01, 1.38582…
1.200000e+00	1.687265e-01, 4.538510e-03, 1.373709e+00, 1.256488e+00, 4.740870e-02, 3.369306e-01, 1.161065e+00, 1.150033e+00, 6.495682e-01, 9.523538e-01, 4.621096e-01, 1.907436e-01, 1.735289e+00, 2.202885e-01, 8.904868e-01, 7.925635e-01, 9.428166e-02, 2.881619e-01, 1.468900e+00, 1.996695e-01, 4.872675e-01, 1.059007e+00, 4.042157e-01, 1.503208e+00, 1.880219e+00, 7.581922e-01, 8.869572e-01, 6.238668e-01, 1.33126…
1.400000e+00	1.165110e-01, 1.284024e-02, 1.469864e+00, 1.379318e+00, 3.985959e-02, 3.184422e-01, 8.126697e-01, 1.511196e+00, 5.509514e-01, 6.870265e-01, 3.932490e-01, 1.460390e-01, 1.115087e+00, 1.401378e-01, 6.076922e-01, 8.233774e-01, 1.341283e-01, 2.117482e-01, 1.529831e+00, 1.185424e-01, 3.514759e-01, 7.134586e-01, 4.116843e-01, 1.458772e+00, 1.655245e+00, 7.597556e-01, 8.310650e-01, 6.951520e-01, 1.44258…
1.600000e+00	9.131498e-02, 9.965716e-02, 1.576928e+00, 1.271688e+00, 2.829895e-02, 3.204625e-01, 1.125523e+00, 1.489890e+00, 5.347687e-01, 8.467058e-01, 3.435758e-01, 7.158668e-02, 1.157532e+00, 1.090814e-01, 4.398449e-01, 7.406357e-01, 1.304997e-01, 1.786282e-01, 1.260300e+00, 6.124536e-02, 2.961997e-01, 7.485314e-01, 3.821866e-01, 1.992976e+00, 1.689266e+00, 7.217586e-01, 9.928208e-01, 7.237503e-01, 1.91666…
1.800000e+00	9.760943e-02, 3.393060e-01, 1.425993e+00, 1.361024e+00, 2.625358e-02, 2.632419e-01, 1.020114e+00, 1.515783e+00, 6.910933e-01, 5.211814e-01, 2.956994e-01, 5.794620e-02, 7.283062e-01, 6.621975e-02, 3.260329e-01, 5.822190e-01, 1.141863e-01, 1.385237e-01, 1.401668e+00, 3.813457e-02, 2.017967e-01, 6.264156e-01, 3.600570e-01, 1.667966e+00, 1.456569e+00, 7.968023e-01, 8.477672e-01, 7.546648e-01, 1.46614…
2.000000e+00	7.411370e-02, 5.895467e-01, 1.387859e+00, 1.468961e+00, 2.070502e-02, 2.292534e-01, 9.740583e-01, 1.639963e+00, 6.808456e-01, 5.201572e-01, 3.333253e-01, 3.933046e-02, 5.462597e-01, 3.936607e-02, 1.990057e-01, 3.490567e-01, 1.134028e-01, 1.073314e-01, 7.576455e-01, 2.246907e-02, 2.075928e-01, 4.925746e-01, 4.285669e-01, 1.620036e+00, 1.643628e+00, 8.727740e-01, 9.474359e-01, 6.966994e-01, 1.58793…
0.000000e+00	7.070296e-01, 1.321064e+00, 4.776877e-01, 1.364895e+00, 2.292370e+00, 3.957507e-01, 1.008239e+00, 1.340942e+00, 7.528570e-01, 7.438779e-01, 2.377727e+00, 2.716363e+00, 7.992558e-01, 7.221341e-02, 7.482056e-01, 1.273477e+00, 3.107150e+00, 1.534603e-01, 9.745878e-01, 2.911246e+00, 3.379091e+00, 2.230327e+00, 8.843447e-01, 1.385101e+00, 1.483184e+00, 1.619467e+00, 1.255752e+00, 2.312009e+00, 2.32770…
2.000000e-01	4.896963e-01, 9.787201e-01, 4.955373e-01, 1.479917e+00, 1.050885e+00, 2.631016e-01, 8.099391e-01, 1.293965e+00, 6.139467e-01, 7.944854e-01, 2.545386e+00, 2.391541e+00, 1.000892e+00, 5.457230e-02, 8.665300e-01, 1.439821e+00, 3.107217e+00, 1.727634e-01, 9.668790e-01, 1.587566e+00, 1.934002e+00, 1.867605e+00, 4.538260e-01, 1.564474e+00, 1.648735e+00, 1.126680e+00, 9.498496e-01, 1.473316e+00, 2.46295…
4.000000e-01	2.739608e-01, 7.140078e-01, 7.824346e-01, 1.391542e+00, 6.503250e-01, 2.777647e-01, 8.286652e-01, 1.733856e+00, 5.375363e-01, 8.798500e-01, 2.173518e+00, 1.551122e+00, 1.390605e+00, 3.923250e-02, 8.120495e-01, 1.320658e+00, 2.514461e+00, 1.385169e-01, 9.878768e-01, 1.059911e+00, 1.518290e+00, 1.724212e+00, 2.981929e-01, 1.348329e+00, 1.663770e+00, 6.747750e-01, 8.821416e-01, 8.492426e-01, 1.68357…
6.000000e-01	2.445519e-01, 5.089336e-01, 1.116921e+00, 1.353994e+00, 4.272538e-01, 3.070380e-01, 8.099903e-01, 1.597127e+00, 5.682477e-01, 9.015548e-01, 1.534953e+00, 1.223751e+00, 1.004789e+00, 3.003749e-02, 5.792760e-01, 1.142410e+00, 2.294701e+00, 8.462107e-02, 1.134224e+00, 5.741718e-01, 9.635462e-01, 1.147784e+00, 1.673066e-01, 1.606580e+00, 1.464214e+00, 3.547397e-01, 9.500064e-01, 4.587555e-01, 1.93128…
8.000000e-01	1.802044e-01, 5.173565e-01, 9.239484e-01, 1.603748e+00, 2.091464e-01, 3.294661e-01, 7.548555e-01, 1.873624e+00, 5.549448e-01, 7.672021e-01, 1.663186e+00, 7.254525e-01, 7.446774e-01, 2.701706e-02, 4.743431e-01, 7.105305e-01, 1.786209e+00, 6.807397e-02, 9.130562e-01, 3.582713e-01, 9.696488e-01, 1.044553e+00, 9.260971e-02, 1.820486e+00, 1.436918e+00, 3.979366e-01, 9.608362e-01, 2.494673e-01, 1.83083…
1.000000e+00	1.267611e-01, 6.657992e-01, 1.315810e+00, 1.500179e+00, 1.238330e-01, 3.270931e-01, 1.054184e+00, 1.949735e+00, 7.030617e-01, 9.150681e-01, 1.312362e+00, 4.614598e-01, 5.625925e-01, 2.023962e-02, 3.581253e-01, 4.852708e-01, 1.616067e+00, 5.250990e-02, 6.919670e-01, 2.414467e-01, 7.255391e-01, 7.023638e-01, 1.849987e-01, 1.417822e+00, 1.435076e+00, 5.891834e-01, 8.265676e-01, 1.560479e-01, 1.68285…
1.200000e+00	1.122668e-01, 7.436350e-01, 1.056436e+00, 1.409428e+00, 8.852993e-02, 3.330061e-01, 9.948713e-01, 1.566503e+00, 5.345809e-01, 8.874174e-01, 9.778161e-01, 2.830806e-01, 5.306858e-01, 2.042015e-02, 2.318350e-01, 4.173568e-01, 1.117457e+00, 4.174476e-02, 4.469827e-01, 1.321872e-01, 8.569379e-01, 5.779982e-01, 3.290143e-01, 1.747202e+00, 1.172656e+00, 6.694334e-01, 8.799233e-01, 1.340663e-01, 1.72874…
1.400000e+00	9.513036e-02, 7.853458e-01, 1.166612e+00, 1.214340e+00, 5.294061e-02, 3.501849e-01, 9.861194e-01, 1.802521e+00, 5.795817e-01, 8.502679e-01, 6.922188e-01, 1.863855e-01, 3.206265e-01, 2.102082e-02, 1.607248e-01, 2.767615e-01, 1.045554e+00, 3.573111e-02, 3.417358e-01, 7.994093e-02, 7.060928e-01, 3.053482e-01, 2.569330e-01, 1.630064e+00, 1.465682e+00, 7.368168e-01, 1.062387e+00, 2.377511e-01, 1.81545…
1.600000e+00	7.977111e-02, 9.180163e-01, 1.288439e+00, 1.607201e+00, 4.508243e-02, 3.342811e-01, 7.858648e-01, 1.808951e+00, 7.430594e-01, 7.387626e-01, 8.009819e-01, 1.389535e-01, 2.236281e-01, 1.854773e-02, 1.068540e-01, 2.453458e-01, 8.957061e-01, 2.597404e-02, 2.654290e-01, 3.916022e-02, 5.819587e-01, 2.270330e-01, 3.342762e-01, 1.825896e+00, 1.527060e+00, 6.646049e-01, 7.854618e-01, 3.687038e-01, 1.52532…
1.800000e+00	6.758297e-02, 7.678232e-01, 1.017883e+00, 1.549340e+00, 2.648322e-02, 3.614112e-01, 9.109483e-01, 1.757120e+00, 6.294798e-01, 8.410794e-01, 6.678057e-01, 1.082943e-01, 1.868332e-01, 2.148714e-02, 8.576673e-02, 1.827229e-01, 6.900718e-01, 2.544273e-02, 1.988568e-01, 2.534798e-02, 5.672766e-01, 1.366707e-01, 3.679409e-01, 1.901399e+00, 1.437520e+00, 8.236968e-01, 8.881859e-01, 4.948821e-01, 1.94819…
2.000000e+00	5.902116e-02, 8.127031e-01, 1.135653e+00, 1.837673e+00, 2.652818e-02, 3.493546e-01, 9.088993e-01, 1.707524e+00, 6.701813e-01, 8.876591e-01, 9.226161e-01, 5.486060e-02, 1.567257e-01, 2.271438e-02, 7.003145e-02, 1.443093e-01, 7.600058e-01, 1.639485e-02, 1.212517e-01, 1.595532e-02, 4.332386e-01, 1.077124e-01, 3.869485e-01, 1.938779e+00, 1.455187e+00, 7.237162e-01, 9.457983e-01, 5.450538e-01, 1.50013…
0.000000e+00	2.094724e+00, 2.988256e+00, 1.663666e+00, 2.758180e+00, 2.198495e+00, 1.928619e+00, 3.230573e-01, 2.538261e+00, 1.263904e+00, 8.009036e-01, 2.012255e+00, 4.229416e-01, 6.902939e-01, 1.657207e+00, 2.921241e+00, 2.104161e+00, 2.938896e+00, 1.047804e+00, 2.700720e-01, 1.151229e+00, 5.348116e-01, 1.230818e+00, 1.706763e+00, 2.375270e+00, 2.138731e+00, 2.244349e+00, 2.082930e+00, 2.359308e+00, 2.49263…
2.000000e-01	1.549520e+00, 2.482795e+00, 1.222001e+00, 2.075021e+00, 1.504521e+00, 1.192011e+00, 2.232660e-01, 2.572802e+00, 7.541478e-01, 5.920296e-01, 1.968395e+00, 3.342083e-01, 9.370943e-01, 1.431961e+00, 2.401072e+00, 1.805147e+00, 2.215450e+00, 1.007753e+00, 2.885828e-01, 9.129681e-01, 3.957814e-01, 1.055442e+00, 1.297675e+00, 2.041247e+00, 1.601382e+00, 1.464301e+00, 1.063901e+00, 1.316165e+00, 1.54416…
4.000000e-01	1.026486e+00, 1.234080e+00, 1.092393e+00, 1.985496e+00, 8.195043e-01, 8.354237e-01, 9.659686e-02, 2.543123e+00, 6.708231e-01, 4.720048e-01, 1.628977e+00, 2.634050e-01, 1.042529e+00, 8.188547e-01, 1.613717e+00, 1.375385e+00, 1.826160e+00, 9.924589e-01, 4.716598e-01, 8.062998e-01, 2.709985e-01, 9.067984e-01, 9.627385e-01, 1.577563e+00, 9.634700e-01, 1.317385e+00, 7.250550e-01, 8.487246e-01, 9.76071…
6.000000e-01	8.103699e-01, 8.390672e-01, 8.701343e-01, 1.801056e+00, 4.732517e-01, 6.593125e-01, 2.071126e-01, 2.126652e+00, 4.842287e-01, 6.264501e-01, 1.275623e+00, 1.782833e-01, 1.206324e+00, 4.582185e-01, 1.367106e+00, 1.036007e+00, 1.526971e+00, 9.595585e-01, 6.289964e-01, 5.133112e-01, 3.298404e-01, 9.115232e-01, 7.307012e-01, 1.935279e+00, 6.625275e-01, 1.053434e+00, 5.751601e-01, 5.384715e-01, 9.69475…
8.000000e-01	8.113229e-01, 5.841447e-01, 1.200850e+00, 1.902020e+00, 3.080313e-01, 5.111920e-01, 5.628689e-01, 2.139132e+00, 4.620592e-01, 6.065890e-01, 1.049338e+00, 1.021233e-01, 1.089646e+00, 3.141992e-01, 1.126701e+00, 9.958888e-01, 1.280158e+00, 6.121339e-01, 8.065960e-01, 2.577649e-01, 3.483253e-01, 7.288351e-01, 5.442351e-01, 1.459518e+00, 4.545442e-01, 9.039018e-01, 7.061669e-01, 3.852165e-01, 6.80989…
1.000000e+00	9.449033e-01, 5.206091e-01, 1.299564e+00, 1.425783e+00, 1.909618e-01, 4.462574e-01, 6.527729e-01, 2.031476e+00, 5.687877e-01, 8.394424e-01, 1.006720e+00, 8.391022e-02, 9.953393e-01, 2.372080e-01, 6.631818e-01, 6.702956e-01, 9.844050e-01, 4.379517e-01, 6.869013e-01, 1.743265e-01, 4.916304e-01, 4.652656e-01, 4.329940e-01, 1.869480e+00, 3.883889e-01, 9.541367e-01, 6.743658e-01, 4.014071e-01, 5.37052…
1.200000e+00	1.034198e+00, 7.332376e-01, 1.243579e+00, 1.693722e+00, 8.718967e-02, 3.963190e-01, 9.183717e-01, 2.340245e+00, 6.155586e-01, 8.762571e-01, 8.283837e-01, 4.925275e-02, 6.557744e-01, 1.419107e-01, 5.322436e-01, 5.590400e-01, 9.733511e-01, 4.619988e-01, 4.663307e-01, 1.153739e-01, 3.481779e-01, 3.167159e-01, 5.088588e-01, 1.877932e+00, 2.658910e-01, 8.909889e-01, 6.178607e-01, 4.639416e-01, 4.65026…
1.400000e+00	7.280044e-01, 8.411677e-01, 1.205646e+00, 1.763622e+00, 5.592776e-02, 3.143697e-01, 8.604514e-01, 1.862525e+00, 7.052031e-01, 7.905666e-01, 6.750704e-01, 3.260910e-02, 4.555981e-01, 9.223456e-02, 3.540286e-01, 3.838005e-01, 6.506884e-01, 3.065984e-01, 4.067774e-01, 5.051606e-02, 4.746301e-01, 2.146367e-01, 3.626573e-01, 1.688003e+00, 1.671393e-01, 6.244514e-01, 5.516225e-01, 6.255838e-01, 2.86276…
1.600000e+00	9.985063e-01, 8.982727e-01, 1.139939e+00, 1.579648e+00, 3.096851e-02, 3.030097e-01, 7.508949e-01, 1.829670e+00, 6.573845e-01, 4.509632e-01, 6.433056e-01, 2.252377e-02, 3.418450e-01, 6.821748e-02, 2.681111e-01, 3.981270e-01, 5.971355e-01, 2.550521e-01, 2.794561e-01, 3.632585e-02, 4.512866e-01, 1.701120e-01, 4.242865e-01, 2.071634e+00, 1.193657e-01, 6.940686e-01, 5.745862e-01, 5.197674e-01, 2.17974…
1.800000e+00	1.035152e+00, 1.006784e+00, 1.113508e+00, 1.513072e+00, 3.146546e-02, 2.904258e-01, 9.672054e-01, 1.958515e+00, 5.250764e-01, 5.432612e-01, 5.342216e-01, 1.701984e-02, 2.324671e-01, 5.251092e-02, 1.824963e-01, 2.499781e-01, 5.682338e-01, 2.012373e-01, 2.093546e-01, 1.887077e-02, 3.202966e-01, 1.270133e-01, 3.691319e-01, 1.713269e+00, 7.059954e-02, 8.598844e-01, 4.731115e-01, 6.326856e-01, 1.90474…
2.000000e+00	9.185052e-01, 8.640934e-01, 1.298786e+00, 1.539954e+00, 2.091033e-02, 3.895869e-01, 9.471332e-01, 1.937400e+00, 6.836140e-01, 5.279213e-01, 4.632022e-01, 1.119018e-02, 2.002644e-01, 3.938935e-02, 1.279627e-01, 1.705729e-01, 6.176324e-01, 1.392526e-01, 1.379257e-01, 1.167348e-02, 2.407983e-01, 9.489521e-02, 4.082004e-01, 1.829875e+00, 6.124846e-02, 7.070885e-01, 5.036641e-01, 7.595671e-01, 1.27507…
0.000000e+00	3.191749e+00, 6.734746e-01, 4.006247e-01, 2.464708e+00, 2.914923e+00, 8.124071e-01, 2.409006e+00, 2.486035e-01, 1.425356e-01, 2.305042e+00, 7.575865e-01, 1.242647e+00, 2.765120e+00, 3.126537e+00, 7.013784e-01, 1.225404e+00, 4.536015e-01, 9.866222e-01, 2.703189e+00, 6.661533e-01, 8.243647e-01, 8.267007e-01, 1.271014e-01, 1.191393e+00, 8.237670e-01, 1.886889e+00, 8.491717e-01, 9.605854e-01, 2.18474…
2.000000e-01	2.056747e+00, 3.404252e-01, 6.038733e-01, 2.258290e+00, 1.668652e+00, 6.064200e-01, 1.986638e+00, 7.415333e-01, 2.705601e-01, 2.230968e+00, 8.184796e-01, 1.084614e+00, 2.539669e+00, 1.937767e+00, 6.732808e-01, 1.321551e+00, 7.176342e-01, 6.677210e-01, 2.669584e+00, 1.006557e+00, 5.408429e-01, 8.589468e-01, 2.423130e-01, 1.218477e+00, 5.933565e-01, 1.148715e+00, 5.773784e-01, 7.311497e-01, 6.20631…
4.000000e-01	1.889344e+00, 1.830385e-01, 1.021857e+00, 1.632365e+00, 8.100082e-01, 4.181802e-01, 1.782460e+00, 1.066257e+00, 4.862406e-01, 1.957335e+00, 9.096720e-01, 7.739139e-01, 2.135342e+00, 1.237560e+00, 5.756904e-01, 1.206952e+00, 7.797847e-01, 6.370671e-01, 1.924933e+00, 9.812989e-01, 4.085444e-01, 7.793575e-01, 2.930886e-01, 1.429078e+00, 6.484410e-01, 8.435559e-01, 3.531477e-01, 6.762147e-01, 7.68274…
6.000000e-01	1.315623e+00, 1.081696e-01, 9.503807e-01, 1.963750e+00, 6.738855e-01, 3.452092e-01, 1.170914e+00, 1.249064e+00, 4.700733e-01, 1.423861e+00, 9.720964e-01, 5.765044e-01, 1.822229e+00, 9.053684e-01, 5.071716e-01, 9.014210e-01, 7.564593e-01, 4.035937e-01, 1.754058e+00, 7.640753e-01, 2.493936e-01, 7.209432e-01, 3.459632e-01, 1.260571e+00, 9.675614e-01, 8.201287e-01, 2.339719e-01, 5.728314e-01, 9.62265…
8.000000e-01	1.003196e+00, 5.183615e-02, 1.014824e+00, 1.280245e+00, 4.211553e-01, 3.124247e-01, 1.166549e+00, 1.353730e+00, 6.089556e-01, 1.098138e+00, 6.375297e-01, 3.199255e-01, 1.596717e+00, 5.947281e-01, 3.958746e-01, 7.750152e-01, 6.149891e-01, 3.131417e-01, 1.974998e+00, 4.789163e-01, 2.023579e-01, 7.048755e-01, 3.702858e-01, 1.429592e+00, 1.054691e+00, 6.993631e-01, 2.066121e-01, 5.396943e-01, 1.21497…
1.000000e+00	6.836175e-01, 1.215503e-01, 1.180574e+00, 1.555346e+00, 2.475139e-01, 3.603664e-01, 1.007780e+00, 1.597611e+00, 5.729901e-01, 8.262595e-01, 6.458549e-01, 2.055346e-01, 8.957057e-01, 3.413404e-01, 3.279984e-01, 5.898030e-01, 6.200028e-01, 1.929627e-01, 1.575814e+00, 2.644562e-01, 1.799578e-01, 5.321660e-01, 4.030358e-01, 1.554273e+00, 1.321185e+00, 6.499261e-01, 3.673111e-01, 6.705419e-01, 1.33097…
1.200000e+00	5.111319e-01, 3.416406e-01, 1.442290e+00, 1.594960e+00, 1.182208e-01, 3.047473e-01, 8.414916e-01, 1.609226e+00, 5.794252e-01, 5.869656e-01, 6.194625e-01, 1.327551e-01, 8.512440e-01, 2.555548e-01, 1.988821e-01, 4.762465e-01, 6.012094e-01, 1.800067e-01, 1.320928e+00, 1.512776e-01, 1.494909e-01, 4.159983e-01, 3.937932e-01, 1.754620e+00, 1.129120e+00, 6.565268e-01, 6.379856e-01, 6.461851e-01, 1.32498…
1.400000e+00	4.291387e-01, 4.880546e-01, 1.227987e+00, 1.390102e+00, 9.070282e-02, 3.300895e-01, 9.359712e-01, 1.856170e+00, 5.437252e-01, 4.087954e-01, 5.359529e-01, 1.109716e-01, 6.358524e-01, 1.325360e-01, 1.444992e-01, 3.488339e-01, 5.066606e-01, 1.739355e-01, 9.912691e-01, 9.208861e-02, 8.065658e-02, 3.435262e-01, 4.547970e-01, 1.956903e+00, 1.360442e+00, 7.213219e-01, 7.440858e-01, 6.411962e-01, 1.28811…
1.600000e+00	3.330428e-01, 7.017275e-01, 1.198022e+00, 1.665277e+00, 6.094087e-02, 3.647242e-01, 1.013995e+00, 1.531228e+00, 6.112105e-01, 4.493722e-01, 4.789716e-01, 8.054398e-02, 3.973244e-01, 1.042735e-01, 1.108244e-01, 2.560943e-01, 3.879820e-01, 9.420118e-02, 6.690772e-01, 5.518903e-02, 9.858622e-02, 2.524109e-01, 4.514631e-01, 1.652038e+00, 1.299610e+00, 7.250449e-01, 8.032696e-01, 7.004002e-01, 1.12916…
1.800000e+00	2.174731e-01, 8.551179e-01, 9.767781e-01, 1.653736e+00, 3.966350e-02, 3.501323e-01, 1.146777e+00, 1.513559e+00, 5.178106e-01, 3.776581e-01, 4.907649e-01, 4.481464e-02, 3.408999e-01, 6.494816e-02, 7.002444e-02, 2.160603e-01, 4.123897e-01, 1.103070e-01, 4.445643e-01, 3.196887e-02, 7.898964e-02, 1.901469e-01, 3.584100e-01, 1.823113e+00, 1.280494e+00, 7.547211e-01, 8.583920e-01, 7.403534e-01, 7.07229…
2.000000e+00	2.298836e-01, 8.760961e-01, 1.227213e+00, 1.374024e+00, 2.981702e-02, 3.563378e-01, 9.685418e-01, 1.935169e+00, 7.170949e-01, 3.280431e-01, 4.515674e-01, 2.808467e-02, 2.204802e-01, 5.128272e-02, 4.971166e-02, 1.953277e-01, 4.091092e-01, 6.010738e-02, 3.558535e-01, 2.073954e-02, 6.859855e-02, 1.657943e-01, 4.368963e-01, 1.748130e+00, 1.182606e+00, 7.470628e-01, 9.429169e-01, 6.839576e-01, 7.30792…
0.000000e+00	1.706317e+00, 2.549388e+00, 2.055201e+00, 1.386867e+00, 1.481350e-01, 2.192747e+00, 2.786765e+00, 9.935294e-02, 1.347097e+00, 2.614842e+00, 2.958937e+00, 1.637525e+00, 1.573207e+00, 1.152136e+00, 1.284838e+00, 1.912767e+00, 1.088190e+00, 1.690697e-02, 1.090872e-01, 2.314711e+00, 1.109821e+00, 1.160450e+00, 1.825776e+00, 2.270213e-01, 2.694057e+00, 1.009391e+00, 2.735286e+00, 2.310330e+00, 2.70748…
2.000000e-01	1.385422e+00, 1.686899e+00, 1.379992e+00, 1.068674e+00, 4.305885e-01, 1.479104e+00, 1.304385e+00, 3.123506e-01, 9.917399e-01, 2.155328e+00, 1.949920e+00, 1.246208e+00, 1.440116e+00, 1.039924e+00, 1.295522e+00, 1.682037e+00, 8.247196e-01, 3.720522e-01, 5.367632e-01, 1.597083e+00, 8.551366e-01, 1.153819e+00, 1.362774e+00, 2.005458e-01, 1.910586e+00, 6.027011e-01, 2.172138e+00, 1.560075e+00, 2.31293…
4.000000e-01	7.808157e-01, 8.256196e-01, 1.075883e+00, 8.492516e-01, 6.511584e-01, 9.534943e-01, 1.210144e+00, 4.234326e-01, 6.944664e-01, 1.890173e+00, 1.565219e+00, 1.181552e+00, 1.356326e+00, 6.480151e-01, 9.708370e-01, 1.448046e+00, 5.952929e-01, 4.535644e-01, 8.936882e-01, 1.055199e+00, 8.455908e-01, 1.096707e+00, 6.483758e-01, 4.228236e-01, 2.208693e+00, 4.054513e-01, 1.104471e+00, 9.932050e-01, 1.76600…
6.000000e-01	5.468524e-01, 5.392251e-01, 1.244019e+00, 5.821128e-01, 6.404664e-01, 6.470835e-01, 1.182966e+00, 3.645061e-01, 4.940637e-01, 1.637999e+00, 1.475027e+00, 1.104579e+00, 1.688841e+00, 4.404201e-01, 1.099890e+00, 1.449989e+00, 7.332963e-01, 3.320039e-01, 1.054445e+00, 6.219925e-01, 7.391372e-01, 1.026392e+00, 4.362195e-01, 6.380421e-01, 1.732962e+00, 3.598586e-01, 9.128321e-01, 5.890767e-01, 1.37165…
8.000000e-01	3.832844e-01, 2.566220e-01, 1.273544e+00, 4.231391e-01, 6.238867e-01, 4.686424e-01, 1.156887e+00, 2.775194e-01, 5.165760e-01, 1.256114e+00, 1.046337e+00, 1.081773e+00, 1.831768e+00, 2.598148e-01, 7.275668e-01, 1.584839e+00, 4.596034e-01, 2.129407e-01, 1.079445e+00, 3.929551e-01, 6.961160e-01, 9.339481e-01, 2.590860e-01, 8.166480e-01, 1.723233e+00, 3.469729e-01, 7.844207e-01, 2.890243e-01, 1.07560…
1.000000e+00	2.486046e-01, 1.611918e-01, 1.263321e+00, 4.386338e-01, 5.406478e-01, 3.975314e-01, 8.173412e-01, 2.218962e-01, 4.831714e-01, 1.407570e+00, 8.654016e-01, 9.295721e-01, 1.553081e+00, 1.635921e-01, 8.995720e-01, 1.252056e+00, 4.442046e-01, 1.913047e-01, 1.106055e+00, 1.981201e-01, 6.754044e-01, 8.921476e-01, 2.594271e-01, 1.346238e+00, 1.388427e+00, 3.837829e-01, 8.848610e-01, 3.854536e-01, 9.67860…
1.200000e+00	2.232722e-01, 9.891322e-02, 1.548920e+00, 8.481828e-01, 4.581725e-01, 3.482715e-01, 9.058153e-01, 2.358621e-01, 5.265867e-01, 1.167894e+00, 7.696153e-01, 6.422862e-01, 1.721296e+00, 1.196241e-01, 7.604419e-01, 1.116344e+00, 4.251825e-01, 1.682296e-01, 1.360347e+00, 1.274494e-01, 5.854741e-01, 8.545748e-01, 3.324159e-01, 1.162713e+00, 1.361732e+00, 4.886599e-01, 9.052877e-01, 4.528517e-01, 6.27831…
1.400000e+00	1.344697e-01, 5.518978e-02, 1.445870e+00, 9.542066e-01, 2.891238e-01, 2.897400e-01, 1.138004e+00, 3.272902e-01, 6.247816e-01, 1.328029e+00, 5.632167e-01, 4.354975e-01, 1.342861e+00, 9.666389e-02, 6.682185e-01, 9.855286e-01, 3.624096e-01, 1.218050e-01, 1.255095e+00, 6.667087e-02, 5.388183e-01, 9.000405e-01, 3.455223e-01, 1.249716e+00, 1.180073e+00, 6.662018e-01, 8.133835e-01, 6.934520e-01, 5.09987…
1.600000e+00	1.565333e-01, 4.658164e-02, 1.261191e+00, 1.024648e+00, 1.952807e-01, 2.863407e-01, 1.133292e+00, 5.568558e-01, 6.075433e-01, 1.231385e+00, 5.155973e-01, 2.929942e-01, 1.571859e+00, 5.882196e-02, 7.631401e-01, 1.173910e+00, 3.143621e-01, 7.078438e-02, 1.567615e+00, 4.195871e-02, 5.537957e-01, 8.174160e-01, 3.576665e-01, 1.376613e+00, 1.165527e+00, 6.360780e-01, 9.138999e-01, 6.668450e-01, 4.36865…
1.800000e+00	1.910859e-01, 3.405737e-02, 1.409770e+00, 1.069780e+00, 1.378116e-01, 2.548221e-01, 8.245075e-01, 7.522992e-01, 5.871820e-01, 1.094958e+00, 4.488253e-01, 2.057147e-01, 1.339273e+00, 4.144466e-02, 6.507354e-01, 1.023803e+00, 2.364942e-01, 7.637999e-02, 1.577229e+00, 1.979898e-02, 4.802675e-01, 7.567047e-01, 3.717160e-01, 1.479781e+00, 1.161591e+00, 7.772691e-01, 8.234068e-01, 6.560522e-01, 3.88936…
2.000000e+00	2.387944e-01, 3.968762e-02, 1.423221e+00, 1.333499e+00, 9.656083e-02, 2.746890e-01, 8.835752e-01, 9.175079e-01, 5.630337e-01, 8.738919e-01, 3.266588e-01, 1.266792e-01, 1.522559e+00, 3.335744e-02, 6.025830e-01, 9.925962e-01, 2.536626e-01, 5.970009e-02, 1.300105e+00, 1.456882e-02, 3.746871e-01, 8.573137e-01, 3.630094e-01, 1.068622e+00, 9.403661e-01, 7.246325e-01, 9.808612e-01, 7.137511e-01, 2.08301…
0.000000e+00	1.167284e+00, 4.288999e-02, 2.017239e-01, 1.364435e+00, 2.321756e+00, 2.500618e+00, 3.924696e-02, 1.107874e+00, 1.031587e+00, 1.115074e+00, 9.653410e-02, 1.021660e+00, 2.830834e+00, 2.764836e+00, 9.369199e-01, 2.039461e+00, 2.551216e+00, 2.672823e+00, 9.437890e-01, 2.835715e+00, 1.992696e+00, 1.156240e+00, 7.258179e-01, 1.713985e-01, 7.819115e-01, 1.882517e+00, 1.556378e+00, 2.599507e+00, 2.26946…
2.000000e-01	9.453984e-01, 2.732034e-02, 5.212627e-01, 1.241623e+00, 2.102714e+00, 1.522945e+00, 4.515706e-01, 1.479325e+00, 7.934489e-01, 1.052301e+00, 3.341545e-01, 1.002775e+00, 2.688397e+00, 1.548446e+00, 6.268162e-01, 1.387232e+00, 2.339054e+00, 2.140290e+00, 8.491336e-01, 2.226314e+00, 1.584903e+00, 1.176575e+00, 5.895450e-01, 5.344683e-01, 1.036353e+00, 1.332626e+00, 9.688123e-01, 1.500901e+00, 1.96131…
4.000000e-01	8.270662e-01, 1.513808e-02, 9.940128e-01, 1.006956e+00, 1.414742e+00, 8.967533e-01, 7.513994e-01, 1.331275e+00, 5.690791e-01, 6.454922e-01, 6.585036e-01, 6.954182e-01, 2.397569e+00, 1.024998e+00, 8.656290e-01, 1.219894e+00, 1.833524e+00, 2.060520e+00, 1.289727e+00, 1.571875e+00, 1.340908e+00, 1.152152e+00, 5.356701e-01, 7.629922e-01, 1.103507e+00, 1.005450e+00, 6.340968e-01, 1.408793e+00, 2.33426…
6.000000e-01	6.009370e-01, 9.167609e-03, 1.182936e+00, 8.265904e-01, 8.815681e-01, 6.552453e-01, 6.237786e-01, 1.250003e+00, 7.450924e-01, 6.391498e-01, 5.423629e-01, 4.263373e-01, 1.704315e+00, 7.878682e-01, 6.902050e-01, 8.701663e-01, 1.614133e+00, 1.616204e+00, 1.349031e+00, 9.843442e-01, 9.380973e-01, 1.110698e+00, 4.813381e-01, 1.106369e+00, 1.206330e+00, 8.441666e-01, 9.624397e-01, 9.024546e-01, 2.00494…
8.000000e-01	4.530068e-01, 8.290392e-03, 1.007673e+00, 6.839206e-01, 6.920073e-01, 4.651659e-01, 9.653132e-01, 1.043824e+00, 7.011072e-01, 6.276540e-01, 6.428248e-01, 2.914185e-01, 1.215188e+00, 4.715483e-01, 5.253610e-01, 8.353489e-01, 1.360235e+00, 1.029131e+00, 1.145575e+00, 5.699465e-01, 6.050856e-01, 8.913901e-01, 4.910276e-01, 1.227461e+00, 1.112900e+00, 7.843776e-01, 9.027656e-01, 8.026959e-01, 2.15796…
1.000000e+00	3.724461e-01, 4.606640e-02, 1.186964e+00, 1.036769e+00, 4.031660e-01, 3.738253e-01, 1.046171e+00, 1.069127e+00, 6.531330e-01, 6.358934e-01, 5.867317e-01, 1.627219e-01, 1.248565e+00, 2.990705e-01, 4.335480e-01, 8.152142e-01, 1.081873e+00, 7.842104e-01, 1.376730e+00, 3.633216e-01, 5.120588e-01, 7.744281e-01, 3.888849e-01, 1.443695e+00, 1.374121e+00, 7.612288e-01, 7.357378e-01, 7.487260e-01, 1.80524…
1.200000e+00	2.824647e-01, 2.377289e-01, 1.452787e+00, 1.166962e+00, 3.475087e-01, 3.875415e-01, 1.136233e+00, 9.570756e-01, 6.869796e-01, 4.881513e-01, 5.445252e-01, 1.186319e-01, 8.346795e-01, 2.084283e-01, 3.655826e-01, 7.006272e-01, 1.040250e+00, 5.742580e-01, 1.235517e+00, 2.209907e-01, 3.230745e-01, 7.055965e-01, 4.510194e-01, 1.207759e+00, 1.322894e+00, 9.240794e-01, 9.083149e-01, 7.644138e-01, 1.55345…
1.400000e+00	1.669727e-01, 4.482212e-01, 1.364668e+00, 1.240008e+00, 2.381797e-01, 3.574127e-01, 7.931153e-01, 8.708192e-01, 5.809848e-01, 4.045468e-01, 4.938499e-01, 9.602958e-02, 6.959493e-01, 1.395049e-01, 2.231097e-01, 6.022251e-01, 7.853791e-01, 5.483148e-01, 1.039767e+00, 1.279429e-01, 2.714975e-01, 6.348806e-01, 4.166899e-01, 1.600473e+00, 1.281225e+00, 7.812803e-01, 9.321609e-01, 6.659250e-01, 1.82653…
1.600000e+00	1.580649e-01, 4.785443e-01, 1.343422e+00, 1.403250e+00, 1.411391e-01, 3.244657e-01, 8.958252e-01, 1.298768e+00, 6.722339e-01, 3.455600e-01, 3.512515e-01, 5.268887e-02, 5.367851e-01, 1.066136e-01, 1.666544e-01, 5.085904e-01, 6.832868e-01, 3.967892e-01, 6.512128e-01, 8.123669e-02, 1.798709e-01, 7.767155e-01, 3.961423e-01, 1.391880e+00, 1.470199e+00, 6.874665e-01, 9.397640e-01, 7.459505e-01, 1.61264…
1.800000e+00	1.504964e-01, 7.976255e-01, 1.484832e+00, 1.374872e+00, 9.364401e-02, 2.993807e-01, 1.189097e+00, 1.241040e+00, 6.024892e-01, 2.413979e-01, 3.674904e-01, 3.733889e-02, 4.221256e-01, 5.897909e-02, 1.048732e-01, 4.549134e-01, 5.165368e-01, 3.076893e-01, 5.422954e-01, 3.690004e-02, 1.143871e-01, 5.629535e-01, 3.995379e-01, 1.406602e+00, 1.491840e+00, 7.340544e-01, 8.658945e-01, 7.529399e-01, 1.83530…
2.000000e+00	1.120064e-01, 7.772910e-01, 1.383371e+00, 1.339252e+00, 7.134100e-02, 3.320021e-01, 1.047271e+00, 1.287226e+00, 7.017150e-01, 1.932084e-01, 3.784588e-01, 2.259600e-02, 2.861823e-01, 6.057410e-02, 9.141312e-02, 3.569833e-01, 3.957491e-01, 2.145018e-01, 3.249638e-01, 2.124328e-02, 9.749932e-02, 5.282037e-01, 4.634153e-01, 1.578542e+00, 1.464910e+00, 7.942239e-01, 7.622206e-01, 7.199660e-01, 1.56886…
0.000000e+00	1.734197e+00, 1.338917e+00, 5.967821e-02, 8.425313e-01, 2.580968e+00, 1.267351e+00, 1.768658e+00, 2.196816e+00, 2.203388e+00, 3.937489e-01, 2.993113e+00, 2.373691e+00, 7.121019e-01, 1.080065e+00, 1.408939e+00, 3.629423e-01, 3.270143e+00, 9.295367e-01, 8.954275e-01, 1.976697e+00, 6.238710e-01, 3.499003e-02, 9.510707e-01, 7.571523e-01, 9.853949e-01, 1.637872e+00, 2.773146e+00, 2.610077e+00, 8.49620…
2.000000e-01	1.587084e+00, 1.230336e+00, 4.920931e-02, 8.081787e-01, 1.907270e+00, 8.359219e-01, 9.838683e-01, 2.020176e+00, 1.848157e+00, 2.771681e-01, 2.476004e+00, 1.634440e+00, 6.689216e-01, 1.083888e+00, 1.087647e+00, 2.598049e-01, 2.856708e+00, 7.727266e-01, 6.787896e-01, 1.333833e+00, 4.127184e-01, 2.847261e-01, 5.939848e-01, 7.535357e-01, 6.781909e-01, 8.873703e-01, 1.728682e+00, 1.405613e+00, 7.12019…
4.000000e-01	1.260665e+00, 1.283873e+00, 1.533122e-01, 6.498065e-01, 1.209771e+00, 6.010641e-01, 9.168247e-01, 1.702281e+00, 1.264383e+00, 2.167365e-01, 2.074990e+00, 1.432761e+00, 4.410460e-01, 7.717541e-01, 6.327083e-01, 2.408987e-01, 2.243408e+00, 6.454507e-01, 4.649153e-01, 8.701547e-01, 2.972429e-01, 3.086146e-01, 2.632331e-01, 1.194786e+00, 5.198688e-01, 5.401411e-01, 9.054722e-01, 8.443619e-01, 5.27777…
6.000000e-01	1.368948e+00, 9.841631e-01, 4.183875e-01, 8.861703e-01, 7.723257e-01, 6.020150e-01, 8.522205e-01, 1.092982e+00, 1.149308e+00, 3.062736e-01, 1.754204e+00, 1.062238e+00, 3.269529e-01, 5.816274e-01, 4.608581e-01, 1.748437e-01, 2.333778e+00, 5.003688e-01, 3.316958e-01, 5.205325e-01, 3.588084e-01, 2.143568e-01, 2.041295e-01, 1.120968e+00, 2.594937e-01, 4.338884e-01, 4.981294e-01, 5.164550e-01, 4.27829…
8.000000e-01	9.814872e-01, 9.224412e-01, 6.911483e-01, 1.170150e+00, 5.619411e-01, 4.838367e-01, 8.196098e-01, 9.540548e-01, 9.558484e-01, 5.035762e-01, 1.845729e+00, 1.062469e+00, 2.690161e-01, 4.964926e-01, 3.072802e-01, 1.869178e-01, 2.146972e+00, 3.567489e-01, 2.348349e-01, 3.339371e-01, 2.980725e-01, 1.866070e-01, 1.137177e-01, 1.486392e+00, 1.893424e-01, 3.703906e-01, 3.887711e-01, 2.533296e-01, 3.54308…
1.000000e+00	1.047131e+00, 7.988957e-01, 7.440377e-01, 1.155873e+00, 3.092302e-01, 4.734471e-01, 1.010338e+00, 1.113609e+00, 9.618786e-01, 5.736324e-01, 1.658401e+00, 8.984184e-01, 1.736623e-01, 3.838756e-01, 1.682134e-01, 2.234866e-01, 1.918000e+00, 3.210119e-01, 2.076597e-01, 2.014461e-01, 3.409608e-01, 1.336396e-01, 6.303962e-02, 1.393670e+00, 1.333486e-01, 3.611967e-01, 3.178662e-01, 1.476308e-01, 2.00173…
1.200000e+00	1.103301e+00, 9.580849e-01, 8.448209e-01, 1.229672e+00, 2.229732e-01, 3.407556e-01, 1.080236e+00, 1.149134e+00, 7.921856e-01, 6.481496e-01, 1.584164e+00, 8.561911e-01, 1.343508e-01, 3.054900e-01, 1.283031e-01, 2.158086e-01, 1.516799e+00, 2.059836e-01, 9.300995e-02, 1.018762e-01, 4.863968e-01, 7.689577e-02, 4.792380e-02, 1.687979e+00, 1.287610e-01, 3.734927e-01, 3.198325e-01, 8.396197e-02, 1.76603…
1.400000e+00	1.131311e+00, 9.498683e-01, 9.004352e-01, 1.373363e+00, 1.528384e-01, 3.306603e-01, 9.256858e-01, 1.161482e+00, 5.861003e-01, 7.349488e-01, 1.540069e+00, 6.811740e-01, 1.022153e-01, 2.342020e-01, 8.250300e-02, 1.734365e-01, 1.428561e+00, 1.737731e-01, 6.950498e-02, 6.223484e-02, 5.025042e-01, 5.400299e-02, 7.331007e-02, 1.430463e+00, 9.278642e-02, 4.464200e-01, 3.729822e-01, 4.788415e-02, 1.43071…
1.600000e+00	1.012268e+00, 8.518011e-01, 9.559967e-01, 1.663928e+00, 1.029883e-01, 3.151601e-01, 9.010362e-01, 1.264324e+00, 6.591218e-01, 7.810035e-01, 1.319914e+00, 5.163301e-01, 7.085351e-02, 1.892497e-01, 6.695192e-02, 1.583138e-01, 1.295645e+00, 1.412669e-01, 6.101107e-02, 4.221640e-02, 5.326241e-01, 3.768864e-02, 1.771525e-01, 1.507412e+00, 5.230510e-02, 4.861477e-01, 3.606850e-01, 5.436196e-02, 1.03607…
1.800000e+00	1.086121e+00, 9.961941e-01, 8.968310e-01, 1.473912e+00, 6.623409e-02, 3.790737e-01, 9.534789e-01, 1.573216e+00, 6.119305e-01, 8.832216e-01, 1.028121e+00, 3.625776e-01, 5.885999e-02, 1.362847e-01, 4.919252e-02, 1.112598e-01, 1.078800e+00, 1.018437e-01, 4.503303e-02, 2.798082e-02, 4.406373e-01, 2.616742e-02, 2.483595e-01, 1.479835e+00, 4.128883e-02, 6.504605e-01, 3.997749e-01, 7.969939e-02, 8.08676…
2.000000e+00	8.062693e-01, 8.173275e-01, 9.106563e-01, 1.561187e+00, 4.480318e-02, 3.862382e-01, 1.008045e+00, 1.471122e+00, 7.231962e-01, 8.409133e-01, 1.154471e+00, 1.989046e-01, 4.237906e-02, 9.829752e-02, 3.181403e-02, 7.972042e-02, 1.218080e+00, 8.045871e-02, 3.426948e-02, 1.353747e-02, 5.757662e-01, 1.884899e-02, 3.605956e-01, 1.517220e+00, 3.124948e-02, 5.874876e-01, 5.141841e-01, 1.256508e-01, 6.22422…
