# Supplementary material for: Inference of Vohradský's Models of Genetic Networks by Solving Two-Dimensional Function Optimization Problems
Source: PLoS One. 2013 Dec 30;8(12):e83308. doi: 10.1371/journal.pone.0083308 (PMC3875442; doi:10.1371/journal.pone.0083308)
Supplement: Text S2 — Time-series data used in the ‘Inference in noisy environment’ section (compressed by gzip). (GZ) [file pone.0083308.s002.gz › time_series_data/gene30/50sets/tc.dat358]

Time "G0" "G1" "G2" "G3" "G4" "G5" "G6" "G7" "G8" "G9" "G10" "G11" "G12" "G13" "G14" "G15" "G16" "G17" "G18" "G19" "G20" "G21" "G22" "G23" "G24" "G25" "G26" "G27" "G28" "G29"
0.000000e+00	1.131665e+00, 3.243915e+00, 2.899727e+00, 3.408310e-01, 1.781854e+00, 9.970769e-02, 4.030342e-01, 2.734393e-03, 8.913678e-01, 6.054041e-01, 2.129750e+00, 1.850779e+00, 1.339630e+00, 1.565515e+00, 3.580014e-01, 2.201038e+00, 5.884801e-01, 2.346526e-02, 2.175202e+00, 1.920060e+00, 1.728257e-01, 1.310686e+00, 2.302252e+00, 1.061382e+00, 1.349541e+00, 1.187707e+00, 2.969021e+00, 1.365664e+00, 1.61653…
2.000000e-01	7.011314e-01, 1.869882e+00, 2.424161e+00, 2.045707e-01, 1.422904e+00, 2.858084e-01, 3.654723e-01, 3.050584e-01, 9.806584e-01, 4.289248e-01, 1.364591e+00, 1.131074e+00, 1.023823e+00, 1.210377e+00, 2.556756e-01, 1.290084e+00, 6.563459e-01, 5.093302e-01, 1.495304e+00, 1.590887e+00, 4.781074e-01, 1.200539e+00, 1.395936e+00, 5.829954e-01, 7.766136e-01, 1.118782e+00, 2.057715e+00, 9.221210e-01, 1.56447…
4.000000e-01	5.179102e-01, 2.304534e+00, 1.941923e+00, 1.118777e-01, 1.091273e+00, 3.963977e-01, 2.961842e-01, 7.906683e-01, 1.124244e+00, 3.726504e-01, 1.036709e+00, 6.866532e-01, 8.067407e-01, 1.198491e+00, 4.452827e-01, 7.738444e-01, 8.361673e-01, 8.772683e-01, 1.137913e+00, 1.641104e+00, 5.891419e-01, 1.144934e+00, 9.351066e-01, 4.322075e-01, 4.014710e-01, 7.494868e-01, 2.029343e+00, 5.790320e-01, 1.30759…
6.000000e-01	3.058767e-01, 1.627795e+00, 1.386641e+00, 1.046933e-01, 7.069354e-01, 3.092287e-01, 1.916343e-01, 1.048521e+00, 8.708089e-01, 3.184548e-01, 8.922663e-01, 4.851344e-01, 8.206121e-01, 7.910597e-01, 6.219468e-01, 4.509776e-01, 7.072673e-01, 9.378972e-01, 8.525080e-01, 1.094861e+00, 7.293703e-01, 1.116707e+00, 8.038300e-01, 4.669624e-01, 3.102737e-01, 6.965054e-01, 1.552978e+00, 4.031524e-01, 9.29728…
8.000000e-01	4.032197e-01, 1.986298e+00, 1.539532e+00, 1.886078e-01, 6.701386e-01, 2.300238e-01, 1.521857e-01, 1.004576e+00, 6.285811e-01, 3.558653e-01, 7.035428e-01, 2.465726e-01, 8.162795e-01, 5.135586e-01, 8.313868e-01, 2.743143e-01, 7.716406e-01, 7.690710e-01, 1.001278e+00, 9.160767e-01, 1.113533e+00, 8.476359e-01, 6.922157e-01, 5.380418e-01, 1.716941e-01, 4.961266e-01, 1.448059e+00, 3.132203e-01, 8.31632…
1.000000e+00	5.451190e-01, 1.461943e+00, 1.801647e+00, 3.234878e-01, 6.728282e-01, 1.353882e-01, 7.065757e-02, 1.254763e+00, 3.528199e-01, 6.046505e-01, 6.633660e-01, 1.455657e-01, 9.375814e-01, 3.490467e-01, 8.660254e-01, 2.100169e-01, 8.968798e-01, 1.011999e+00, 9.421915e-01, 7.730086e-01, 1.239828e+00, 6.799275e-01, 4.475980e-01, 6.058492e-01, 1.386573e-01, 3.502408e-01, 1.689217e+00, 2.339771e-01, 6.86167…
1.200000e+00	8.535222e-01, 1.514525e+00, 1.771755e+00, 3.531716e-01, 6.574309e-01, 1.020628e-01, 5.570162e-02, 1.475856e+00, 3.180384e-01, 8.917718e-01, 5.626295e-01, 8.318628e-02, 8.433279e-01, 2.631451e-01, 1.008226e+00, 1.197045e-01, 9.453350e-01, 8.607039e-01, 1.079508e+00, 6.361001e-01, 1.083376e+00, 5.507134e-01, 4.376087e-01, 5.217922e-01, 1.617236e-01, 2.693645e-01, 1.537632e+00, 1.779448e-01, 6.75154…
1.400000e+00	8.995603e-01, 1.630173e+00, 1.877939e+00, 4.381649e-01, 7.017189e-01, 6.956407e-02, 3.862419e-02, 1.217602e+00, 1.968583e-01, 1.108737e+00, 4.753837e-01, 5.371489e-02, 1.004781e+00, 1.649114e-01, 7.774690e-01, 7.122731e-02, 8.777688e-01, 1.024711e+00, 1.103961e+00, 5.468604e-01, 1.333585e+00, 3.250111e-01, 3.718377e-01, 5.900754e-01, 3.504611e-01, 2.515263e-01, 1.637852e+00, 1.311369e-01, 6.19877…
1.600000e+00	1.152152e+00, 1.634718e+00, 1.846289e+00, 5.176366e-01, 9.152668e-01, 4.465991e-02, 2.532450e-02, 1.352944e+00, 9.874766e-02, 1.482526e+00, 4.140026e-01, 5.564713e-02, 1.008210e+00, 1.150716e-01, 9.717250e-01, 5.140614e-02, 7.990677e-01, 1.080231e+00, 1.061164e+00, 4.172828e-01, 1.479185e+00, 2.862454e-01, 3.630869e-01, 5.480560e-01, 4.964029e-01, 2.029143e-01, 1.502539e+00, 1.154086e-01, 4.96782…
1.800000e+00	1.383394e+00, 1.786598e+00, 2.088791e+00, 5.300776e-01, 6.872120e-01, 3.263650e-02, 1.590623e-02, 1.340014e+00, 6.160161e-02, 1.353772e+00, 3.280238e-01, 1.808159e-01, 1.106963e+00, 6.355123e-02, 9.949437e-01, 3.069853e-02, 9.460609e-01, 1.155827e+00, 9.378731e-01, 3.501596e-01, 1.482782e+00, 2.098411e-01, 3.868837e-01, 5.571171e-01, 7.216147e-01, 1.887618e-01, 1.253248e+00, 1.018452e-01, 4.69063…
2.000000e+00	1.308785e+00, 1.318425e+00, 1.763888e+00, 5.347983e-01, 7.493470e-01, 2.306153e-02, 1.164581e-02, 8.992274e-01, 4.124545e-02, 1.460152e+00, 2.773563e-01, 3.890049e-01, 8.702371e-01, 4.891461e-02, 9.129195e-01, 1.653112e-02, 9.637790e-01, 1.167068e+00, 8.370966e-01, 2.955181e-01, 1.630297e+00, 1.600640e-01, 3.221685e-01, 4.831703e-01, 6.545376e-01, 1.293529e-01, 1.162821e+00, 1.300376e-01, 3.40825…
0.000000e+00	2.695024e+00, 1.400202e+00, 7.680927e-01, 1.107039e+00, 2.300948e+00, 3.585973e-01, 1.949851e+00, 3.017731e+00, 1.946518e+00, 1.860345e+00, 2.730350e+00, 4.871730e-01, 1.113559e+00, 1.699507e+00, 6.258470e-01, 1.257582e-01, 2.066883e-01, 3.870026e-01, 2.889009e+00, 3.230163e+00, 1.897479e+00, 6.034333e-01, 2.778806e+00, 2.862906e+00, 1.552258e+00, 1.877853e+00, 1.745008e+00, 4.542959e-01, 5.74011…
2.000000e-01	1.936422e+00, 1.136488e+00, 1.094268e+00, 1.093270e+00, 1.909432e+00, 4.356833e-01, 1.418691e+00, 2.192654e+00, 1.106301e+00, 1.415544e+00, 1.976986e+00, 2.895021e-01, 1.045764e+00, 1.549261e+00, 7.583969e-01, 6.956374e-02, 3.892546e-01, 8.217710e-01, 1.428583e+00, 2.116012e+00, 1.354077e+00, 7.536958e-01, 1.236273e+00, 1.519844e+00, 1.025358e+00, 1.538315e+00, 1.506405e+00, 2.818992e-01, 6.19977…
4.000000e-01	1.383627e+00, 8.575150e-01, 1.429651e+00, 9.159487e-01, 2.125242e+00, 4.862597e-01, 9.281836e-01, 2.018840e+00, 5.706491e-01, 9.815622e-01, 1.278915e+00, 1.993688e-01, 1.009800e+00, 1.135701e+00, 8.524842e-01, 4.877859e-02, 2.326761e-01, 1.028122e+00, 9.266791e-01, 2.215691e+00, 1.172198e+00, 8.644664e-01, 9.029859e-01, 1.186508e+00, 9.998815e-01, 1.440093e+00, 9.863637e-01, 4.153803e-01, 6.01602…
6.000000e-01	9.165253e-01, 7.552539e-01, 1.461527e+00, 7.808410e-01, 1.234999e+00, 3.484326e-01, 7.534160e-01, 1.676693e+00, 3.999387e-01, 7.085234e-01, 8.809101e-01, 1.472002e-01, 1.215552e+00, 1.100927e+00, 9.062588e-01, 2.763640e-02, 3.357757e-01, 8.639840e-01, 6.184337e-01, 1.347409e+00, 1.307265e+00, 8.249548e-01, 6.499909e-01, 9.232667e-01, 7.071008e-01, 1.095515e+00, 1.180069e+00, 4.394129e-01, 5.53891…
8.000000e-01	5.356298e-01, 1.142616e+00, 1.519335e+00, 6.289976e-01, 1.162565e+00, 2.526805e-01, 5.839661e-01, 1.396863e+00, 2.013376e-01, 6.232738e-01, 7.907508e-01, 9.361537e-02, 1.130525e+00, 1.036432e+00, 9.805567e-01, 1.791195e-02, 2.708484e-01, 7.966523e-01, 4.679368e-01, 1.415521e+00, 1.435851e+00, 5.210942e-01, 5.781940e-01, 5.891589e-01, 4.786479e-01, 1.108553e+00, 1.381702e+00, 5.409219e-01, 5.99186…
1.000000e+00	4.503849e-01, 1.079952e+00, 1.687445e+00, 7.089374e-01, 1.219752e+00, 1.716504e-01, 4.620279e-01, 1.682137e+00, 1.139160e-01, 5.471496e-01, 8.193002e-01, 5.153414e-02, 9.100481e-01, 1.015477e+00, 9.758830e-01, 1.197813e-02, 3.659090e-01, 5.619637e-01, 6.365709e-01, 1.083584e+00, 1.450846e+00, 6.357649e-01, 3.909689e-01, 4.221821e-01, 3.630813e-01, 7.783423e-01, 1.274143e+00, 4.155578e-01, 7.20232…
1.200000e+00	6.056377e-01, 1.461271e+00, 1.644525e+00, 6.432035e-01, 9.946323e-01, 1.166974e-01, 3.048173e-01, 1.467589e+00, 1.079761e-01, 8.686392e-01, 6.939936e-01, 3.711331e-02, 9.390223e-01, 8.405670e-01, 8.872094e-01, 6.881462e-03, 4.450541e-01, 4.175262e-01, 6.175208e-01, 8.208847e-01, 1.772722e+00, 5.794292e-01, 4.411208e-01, 3.276752e-01, 2.284841e-01, 6.652633e-01, 1.332015e+00, 4.372059e-01, 6.12437…
1.400000e+00	8.554962e-01, 1.219310e+00, 1.992799e+00, 5.495303e-01, 9.636476e-01, 8.357263e-02, 2.262546e-01, 1.624512e+00, 8.578574e-02, 6.636391e-01, 5.066621e-01, 1.896292e-02, 1.191818e+00, 9.726541e-01, 1.308085e+00, 4.392822e-03, 6.082240e-01, 4.023209e-01, 7.364903e-01, 6.668786e-01, 1.735050e+00, 3.903887e-01, 3.859276e-01, 3.560077e-01, 2.947144e-01, 5.268849e-01, 1.152710e+00, 3.540736e-01, 7.23223…
1.600000e+00	9.730674e-01, 1.517275e+00, 1.993890e+00, 4.632207e-01, 8.789664e-01, 5.696845e-02, 1.529732e-01, 1.559587e+00, 8.060154e-02, 1.227360e+00, 6.253558e-01, 1.893148e-02, 1.133598e+00, 8.620643e-01, 1.139393e+00, 2.741796e-03, 6.276326e-01, 6.435414e-01, 5.348862e-01, 5.778382e-01, 1.724594e+00, 2.771242e-01, 3.118413e-01, 3.808817e-01, 4.251248e-01, 4.169579e-01, 1.206255e+00, 2.881341e-01, 6.35201…
1.800000e+00	1.099520e+00, 1.490506e+00, 1.663862e+00, 5.367608e-01, 7.119122e-01, 4.163607e-02, 9.111472e-02, 1.628581e+00, 8.103956e-02, 1.609221e+00, 6.013265e-01, 3.973469e-02, 9.805158e-01, 6.518830e-01, 1.181550e+00, 1.645709e-03, 7.810484e-01, 6.210502e-01, 7.027575e-01, 4.907869e-01, 1.725577e+00, 2.092149e-01, 3.366967e-01, 4.008837e-01, 5.987383e-01, 2.689034e-01, 1.058065e+00, 2.680307e-01, 7.55021…
2.000000e+00	1.102122e+00, 1.350812e+00, 1.768592e+00, 5.667753e-01, 7.173448e-01, 2.638582e-02, 5.805367e-02, 1.424139e+00, 7.412640e-02, 1.449838e+00, 6.067587e-01, 1.489452e-01, 1.203627e+00, 3.878727e-01, 1.082247e+00, 9.815461e-04, 8.370979e-01, 8.549887e-01, 8.324102e-01, 3.352572e-01, 1.307703e+00, 1.707618e-01, 2.840968e-01, 3.914796e-01, 7.985917e-01, 2.591315e-01, 1.442675e+00, 2.357908e-01, 6.68880…
0.000000e+00	2.016462e+00, 6.563360e-01, 1.664404e+00, 9.348811e-02, 2.359704e+00, 1.994142e+00, 2.037002e+00, 5.537456e-01, 1.890725e+00, 1.791365e+00, 1.291834e+00, 1.113194e+00, 1.892884e-01, 2.952798e+00, 1.631192e+00, 3.004716e+00, 1.812953e+00, 1.234956e+00, 2.700780e-01, 2.825698e-01, 1.691983e+00, 1.309554e+00, 1.318842e+00, 1.104599e+00, 5.107587e-02, 7.043057e-03, 1.121958e+00, 2.833662e+00, 7.89793…
2.000000e-01	2.094856e+00, 7.951419e-01, 1.529842e+00, 5.979177e-02, 2.027199e+00, 1.838446e+00, 1.336027e+00, 4.672225e-01, 1.208301e+00, 2.075995e+00, 8.209259e-01, 1.327171e+00, 2.470492e-01, 2.054672e+00, 1.419196e+00, 1.588139e+00, 1.240584e+00, 1.552129e+00, 1.564530e-01, 4.140678e-01, 1.584895e+00, 9.889138e-01, 1.113606e+00, 7.219520e-01, 4.357794e-01, 5.283440e-03, 1.081795e+00, 1.770171e+00, 5.83837…
4.000000e-01	1.780142e+00, 8.631498e-01, 9.519487e-01, 3.825801e-02, 1.446367e+00, 1.038653e+00, 7.988123e-01, 5.267101e-01, 6.826660e-01, 2.057132e+00, 6.821621e-01, 8.740862e-01, 3.951987e-01, 1.435973e+00, 1.101382e+00, 9.994955e-01, 9.287550e-01, 1.014249e+00, 9.388465e-02, 4.142609e-01, 1.554141e+00, 6.598560e-01, 6.980749e-01, 4.979891e-01, 5.816263e-01, 5.107527e-03, 1.013748e+00, 1.507385e+00, 5.60785…
6.000000e-01	1.503589e+00, 9.784950e-01, 9.959798e-01, 2.844109e-02, 1.302041e+00, 6.442297e-01, 5.235479e-01, 3.757372e-01, 3.177458e-01, 1.877128e+00, 5.349350e-01, 1.114303e+00, 5.790535e-01, 1.511757e+00, 9.008560e-01, 6.738181e-01, 1.016622e+00, 8.654507e-01, 6.655643e-02, 3.209583e-01, 1.158255e+00, 5.618709e-01, 5.645415e-01, 3.478728e-01, 7.030718e-01, 3.835240e-03, 1.533459e+00, 1.085081e+00, 4.43454…
8.000000e-01	1.815773e+00, 1.170142e+00, 1.388112e+00, 3.128117e-02, 1.245215e+00, 5.101504e-01, 3.161551e-01, 3.474703e-01, 2.155616e-01, 2.113408e+00, 4.318211e-01, 9.873610e-01, 6.741915e-01, 1.120310e+00, 8.656356e-01, 4.231949e-01, 8.346102e-01, 8.236256e-01, 1.333692e-01, 3.133357e-01, 1.058659e+00, 3.970263e-01, 5.212802e-01, 2.792984e-01, 8.680611e-01, 2.912404e-03, 1.013839e+00, 7.126389e-01, 5.90274…
1.000000e+00	1.632199e+00, 1.262735e+00, 1.414132e+00, 6.558902e-02, 1.102916e+00, 3.353095e-01, 2.503588e-01, 2.084410e-01, 1.120487e-01, 1.964519e+00, 5.484460e-01, 9.676009e-01, 6.253993e-01, 9.698129e-01, 6.958726e-01, 2.363849e-01, 8.489777e-01, 8.929932e-01, 3.613594e-01, 2.393785e-01, 1.542006e+00, 2.225013e-01, 4.763716e-01, 2.494412e-01, 7.101258e-01, 2.728951e-03, 1.124897e+00, 7.403305e-01, 4.43029…
1.200000e+00	1.627469e+00, 1.329216e+00, 1.581390e+00, 1.136599e-01, 1.319659e+00, 2.361871e-01, 1.376160e-01, 2.365648e-01, 7.587729e-02, 2.486045e+00, 4.176833e-01, 9.719479e-01, 8.739342e-01, 7.271512e-01, 7.632676e-01, 1.483266e-01, 6.138901e-01, 9.899262e-01, 6.076066e-01, 2.125863e-01, 1.688467e+00, 2.034883e-01, 4.112579e-01, 2.957839e-01, 1.038361e+00, 2.363394e-03, 1.009232e+00, 7.940603e-01, 5.51853…
1.400000e+00	1.331551e+00, 1.496653e+00, 1.448352e+00, 1.515630e-01, 1.119078e+00, 2.157787e-01, 9.624107e-02, 2.037453e-01, 5.210439e-02, 2.130495e+00, 4.338367e-01, 9.455153e-01, 8.598405e-01, 4.913305e-01, 7.514368e-01, 8.969625e-02, 8.183490e-01, 9.567596e-01, 7.444747e-01, 1.452633e-01, 1.645218e+00, 1.569894e-01, 2.961651e-01, 2.573524e-01, 9.448321e-01, 1.557663e-03, 8.759781e-01, 7.512690e-01, 5.05437…
1.600000e+00	1.348939e+00, 1.461572e+00, 1.627909e+00, 1.987116e-01, 8.275364e-01, 1.434452e-01, 6.695293e-02, 2.151742e-01, 3.811459e-02, 2.012787e+00, 5.030169e-01, 1.014017e+00, 8.273888e-01, 2.681443e-01, 6.125663e-01, 5.822959e-02, 9.067972e-01, 9.195921e-01, 8.665627e-01, 1.160515e-01, 1.488835e+00, 1.057606e-01, 4.287337e-01, 3.259683e-01, 9.710731e-01, 1.573155e-03, 8.160559e-01, 7.895367e-01, 4.71461…
1.800000e+00	1.666697e+00, 1.422572e+00, 1.993219e+00, 2.978167e-01, 1.080918e+00, 1.036655e-01, 3.641654e-02, 1.494015e-01, 2.774748e-02, 1.862569e+00, 4.680071e-01, 9.107190e-01, 1.036384e+00, 1.545173e-01, 5.387542e-01, 3.741778e-02, 7.765944e-01, 8.598659e-01, 8.759657e-01, 8.947890e-02, 1.667230e+00, 7.441976e-02, 4.072575e-01, 3.488921e-01, 9.008666e-01, 1.599200e-03, 8.769568e-01, 8.201123e-01, 4.99625…
2.000000e+00	1.564042e+00, 1.229077e+00, 1.973981e+00, 3.345791e-01, 6.875125e-01, 5.253350e-02, 2.640333e-02, 1.656334e-01, 1.882642e-02, 1.956979e+00, 3.970259e-01, 9.444700e-01, 1.002008e+00, 1.239002e-01, 6.331253e-01, 2.085583e-02, 7.519553e-01, 1.084894e+00, 9.293289e-01, 7.230823e-02, 1.716466e+00, 6.279466e-02, 3.687103e-01, 3.750546e-01, 8.241761e-01, 2.317409e-03, 8.557696e-01, 1.029468e+00, 4.15873…
0.000000e+00	2.141328e+00, 2.226163e+00, 5.959852e-01, 2.534115e+00, 2.965178e+00, 5.165718e-01, 3.043875e+00, 1.533352e+00, 2.247953e+00, 2.008265e+00, 1.614127e+00, 2.889770e+00, 4.755045e-02, 1.821520e+00, 9.514399e-01, 2.656283e+00, 1.048664e+00, 4.481179e-01, 2.593631e+00, 2.221422e+00, 3.025742e+00, 6.676417e-02, 1.088625e-01, 1.507848e+00, 6.541482e-01, 1.704414e+00, 1.691274e+00, 2.201495e+00, 1.80973…
2.000000e-01	1.470017e+00, 1.614995e+00, 4.927329e-01, 1.651583e+00, 2.075056e+00, 4.593746e-01, 2.132060e+00, 9.892753e-01, 1.935880e+00, 1.598920e+00, 1.427287e+00, 1.646298e+00, 2.753739e-01, 1.629563e+00, 5.806778e-01, 1.999106e+00, 9.240488e-01, 8.897450e-01, 1.601328e+00, 2.129217e+00, 1.576619e+00, 2.123690e-01, 5.687487e-02, 8.833747e-01, 7.088257e-01, 1.518982e+00, 1.246394e+00, 1.231408e+00, 1.43912…
4.000000e-01	9.694243e-01, 1.415262e+00, 3.428647e-01, 9.627923e-01, 1.621110e+00, 2.839340e-01, 1.867995e+00, 1.048985e+00, 1.236432e+00, 1.114395e+00, 8.948605e-01, 1.135817e+00, 4.319268e-01, 1.495951e+00, 4.232370e-01, 1.603419e+00, 1.010018e+00, 1.071297e+00, 1.003975e+00, 1.687857e+00, 9.819148e-01, 3.317612e-01, 7.550214e-02, 6.290356e-01, 7.651410e-01, 1.683278e+00, 1.159127e+00, 9.910946e-01, 1.20188…
6.000000e-01	6.723278e-01, 1.601471e+00, 2.944417e-01, 6.385150e-01, 1.044822e+00, 2.038666e-01, 1.119687e+00, 1.097449e+00, 1.201544e+00, 6.922813e-01, 6.683044e-01, 6.879153e-01, 5.340079e-01, 9.943633e-01, 4.646082e-01, 1.299781e+00, 8.885289e-01, 9.265722e-01, 7.219938e-01, 1.454108e+00, 9.937082e-01, 5.198754e-01, 1.753769e-01, 4.940541e-01, 6.505394e-01, 1.357093e+00, 1.142025e+00, 6.418437e-01, 1.00598…
8.000000e-01	4.904450e-01, 1.434646e+00, 5.639452e-01, 3.155433e-01, 9.126956e-01, 1.464435e-01, 7.846897e-01, 1.398323e+00, 6.876880e-01, 9.009125e-01, 6.124614e-01, 5.092374e-01, 5.901295e-01, 8.274426e-01, 7.964951e-01, 7.166198e-01, 1.101106e+00, 7.220202e-01, 6.554988e-01, 1.368568e+00, 8.126643e-01, 5.144449e-01, 2.343789e-01, 3.528185e-01, 4.324239e-01, 1.095648e+00, 1.455130e+00, 6.904514e-01, 7.87630…
1.000000e+00	4.438288e-01, 1.625091e+00, 9.120579e-01, 2.335142e-01, 1.117313e+00, 9.468481e-02, 6.637473e-01, 1.745476e+00, 4.105722e-01, 6.083440e-01, 5.142270e-01, 3.669253e-01, 8.717423e-01, 8.891930e-01, 1.008940e+00, 3.965801e-01, 1.010559e+00, 6.381539e-01, 6.484936e-01, 1.048012e+00, 5.226581e-01, 5.459599e-01, 3.078073e-01, 4.035789e-01, 4.152304e-01, 6.738582e-01, 1.243992e+00, 4.595802e-01, 7.93399…
1.200000e+00	5.334740e-01, 1.523750e+00, 1.074267e+00, 2.512287e-01, 9.062989e-01, 6.338109e-02, 4.525601e-01, 1.677242e+00, 2.708045e-01, 8.358618e-01, 6.078519e-01, 3.097904e-01, 9.547805e-01, 1.098976e+00, 8.813052e-01, 2.753961e-01, 9.744379e-01, 5.209883e-01, 6.963961e-01, 6.838104e-01, 5.143740e-01, 3.951952e-01, 2.902319e-01, 3.989749e-01, 3.257443e-01, 6.118825e-01, 1.254888e+00, 5.057875e-01, 6.37933…
1.400000e+00	8.123162e-01, 1.268006e+00, 1.258104e+00, 2.328872e-01, 7.765939e-01, 4.130671e-02, 3.035481e-01, 1.812988e+00, 2.267985e-01, 1.200850e+00, 5.450400e-01, 5.056936e-01, 8.953860e-01, 7.483501e-01, 8.984633e-01, 1.850276e-01, 1.041215e+00, 8.933835e-01, 6.814160e-01, 6.862049e-01, 6.088453e-01, 3.258859e-01, 3.227029e-01, 4.014994e-01, 3.810364e-01, 5.056431e-01, 1.476330e+00, 3.147110e-01, 6.84797…
1.600000e+00	1.173647e+00, 1.632726e+00, 1.517048e+00, 3.340824e-01, 6.806506e-01, 3.761376e-02, 1.966670e-01, 1.570769e+00, 1.574181e-01, 1.315223e+00, 6.520177e-01, 5.866541e-01, 8.692131e-01, 4.695930e-01, 1.053807e+00, 9.211872e-02, 8.476444e-01, 7.630668e-01, 8.566151e-01, 5.919512e-01, 8.698244e-01, 2.473677e-01, 3.806923e-01, 3.459033e-01, 5.180100e-01, 3.864344e-01, 1.657029e+00, 2.515384e-01, 9.15397…
1.800000e+00	1.179474e+00, 1.480667e+00, 1.392933e+00, 4.006728e-01, 8.455876e-01, 2.216346e-02, 1.108815e-01, 1.551203e+00, 1.033604e-01, 1.705478e+00, 5.064153e-01, 7.920664e-01, 1.105536e+00, 3.590595e-01, 1.026961e+00, 5.690335e-02, 1.093262e+00, 8.672477e-01, 1.040208e+00, 3.728709e-01, 1.047419e+00, 1.890278e-01, 3.735924e-01, 4.900152e-01, 7.703802e-01, 3.207883e-01, 1.278165e+00, 2.323631e-01, 6.32638…
2.000000e+00	1.236944e+00, 1.639854e+00, 1.683529e+00, 5.106043e-01, 7.887470e-01, 1.697821e-02, 7.277199e-02, 1.105604e+00, 9.311805e-02, 1.650459e+00, 4.777132e-01, 7.405418e-01, 1.040616e+00, 2.038933e-01, 1.030759e+00, 3.853393e-02, 8.526793e-01, 1.053530e+00, 9.633515e-01, 2.979863e-01, 1.117021e+00, 1.235433e-01, 3.852334e-01, 3.907927e-01, 7.886535e-01, 2.667243e-01, 1.157500e+00, 2.046027e-01, 6.68936…
0.000000e+00	3.298402e+00, 3.237484e+00, 4.210898e-01, 1.272705e+00, 2.208713e+00, 1.564516e+00, 2.546231e+00, 8.094766e-01, 2.437687e-01, 4.504354e-01, 2.499411e+00, 2.446138e+00, 5.695706e-01, 9.710441e-01, 1.827064e+00, 2.617026e+00, 1.389361e-01, 8.949981e-01, 1.044692e-01, 1.470100e+00, 1.240856e+00, 7.965636e-01, 1.888234e+00, 1.627873e+00, 1.565429e+00, 6.547776e-01, 2.427146e+00, 3.051215e+00, 3.44298…
2.000000e-01	2.028150e+00, 2.072303e+00, 2.578101e-01, 8.346561e-01, 1.404154e+00, 1.189350e+00, 1.846281e+00, 7.255171e-01, 5.968194e-01, 5.485496e-01, 2.106159e+00, 1.967795e+00, 6.441941e-01, 1.038252e+00, 1.366448e+00, 1.402107e+00, 3.449754e-01, 1.065150e+00, 2.595088e-01, 1.309019e+00, 9.705003e-01, 8.297429e-01, 1.054621e+00, 1.184675e+00, 1.394535e+00, 5.867348e-01, 1.619876e+00, 1.718063e+00, 2.19882…
4.000000e-01	1.701196e+00, 1.760144e+00, 3.707396e-01, 6.371443e-01, 9.455150e-01, 9.844493e-01, 1.187535e+00, 5.200678e-01, 6.376747e-01, 6.828828e-01, 1.384608e+00, 1.135481e+00, 8.530588e-01, 9.103077e-01, 1.105426e+00, 8.191972e-01, 5.209642e-01, 1.527213e+00, 3.908305e-01, 8.988185e-01, 5.961183e-01, 6.870572e-01, 8.367113e-01, 7.996066e-01, 8.552965e-01, 5.332463e-01, 1.203093e+00, 1.415661e+00, 1.67171…
6.000000e-01	1.550230e+00, 1.318632e+00, 6.727046e-01, 4.600554e-01, 8.707584e-01, 7.032398e-01, 6.995032e-01, 5.773955e-01, 7.864726e-01, 7.862163e-01, 1.005540e+00, 7.172296e-01, 8.181729e-01, 9.098935e-01, 9.249742e-01, 6.040126e-01, 5.494374e-01, 1.565956e+00, 5.647422e-01, 8.846405e-01, 5.076557e-01, 5.436352e-01, 5.976163e-01, 5.744493e-01, 5.524556e-01, 3.885679e-01, 1.162441e+00, 1.085620e+00, 1.05953…
8.000000e-01	1.667774e+00, 1.453731e+00, 1.168483e+00, 4.427203e-01, 6.485510e-01, 4.755465e-01, 5.449676e-01, 4.617352e-01, 6.077754e-01, 1.126399e+00, 5.904885e-01, 7.465704e-01, 7.789386e-01, 5.221764e-01, 8.127768e-01, 3.356007e-01, 6.588894e-01, 1.312020e+00, 8.146496e-01, 5.363425e-01, 4.401870e-01, 3.659708e-01, 5.411580e-01, 6.612800e-01, 4.071989e-01, 2.961135e-01, 1.542029e+00, 7.154161e-01, 7.07238…
1.000000e+00	1.316723e+00, 1.581406e+00, 1.347451e+00, 5.697518e-01, 7.982983e-01, 3.215081e-01, 2.834530e-01, 3.047959e-01, 3.446557e-01, 1.400540e+00, 4.198204e-01, 9.133146e-01, 8.066049e-01, 3.062733e-01, 9.345995e-01, 1.739308e-01, 7.558798e-01, 1.307558e+00, 9.012049e-01, 5.344373e-01, 6.601486e-01, 2.959254e-01, 4.162938e-01, 5.494539e-01, 6.358114e-01, 2.638758e-01, 9.472682e-01, 5.406136e-01, 5.28950…
1.200000e+00	1.599748e+00, 1.653019e+00, 1.427533e+00, 5.434518e-01, 8.918725e-01, 2.437389e-01, 2.008282e-01, 3.315531e-01, 1.700741e-01, 1.504656e+00, 2.961857e-01, 9.620764e-01, 9.054964e-01, 2.242831e-01, 8.587100e-01, 1.158143e-01, 8.056043e-01, 1.363065e+00, 9.354526e-01, 3.985854e-01, 8.021130e-01, 1.885611e-01, 4.348223e-01, 5.745756e-01, 6.752694e-01, 2.149232e-01, 1.285320e+00, 4.676273e-01, 4.18119…
1.400000e+00	1.254009e+00, 1.448375e+00, 1.462277e+00, 5.492714e-01, 6.902025e-01, 1.429291e-01, 1.374935e-01, 2.741520e-01, 1.044346e-01, 1.450675e+00, 1.999529e-01, 1.004280e+00, 9.732088e-01, 1.056368e-01, 8.378866e-01, 8.637740e-02, 8.621192e-01, 1.284101e+00, 8.595752e-01, 2.986205e-01, 1.169505e+00, 1.635577e-01, 3.911136e-01, 4.607399e-01, 8.063434e-01, 1.514492e-01, 1.226269e+00, 4.552716e-01, 2.84099…
1.600000e+00	1.668535e+00, 1.652095e+00, 1.738475e+00, 6.999931e-01, 8.642506e-01, 9.875507e-02, 8.804939e-02, 2.468471e-01, 6.470673e-02, 1.968910e+00, 1.604023e-01, 8.459927e-01, 8.659390e-01, 7.678699e-02, 8.090740e-01, 4.450269e-02, 8.717881e-01, 1.470680e+00, 1.016589e+00, 2.858043e-01, 1.279684e+00, 1.044438e-01, 3.740802e-01, 4.380111e-01, 8.506210e-01, 1.575152e-01, 1.095163e+00, 3.806616e-01, 2.40584…
1.800000e+00	1.610044e+00, 1.506459e+00, 1.688577e+00, 5.181823e-01, 6.673412e-01, 7.261691e-02, 5.508615e-02, 2.173405e-01, 3.616148e-02, 1.730999e+00, 1.447633e-01, 9.111596e-01, 1.091749e+00, 5.459304e-02, 7.815636e-01, 3.143754e-02, 8.414130e-01, 1.271828e+00, 8.768888e-01, 2.362396e-01, 1.489794e+00, 6.507368e-02, 4.314968e-01, 4.769743e-01, 8.582941e-01, 1.203130e-01, 1.012816e+00, 4.191004e-01, 2.32437…
2.000000e+00	1.432145e+00, 1.773158e+00, 1.768821e+00, 6.070049e-01, 8.660239e-01, 4.802954e-02, 2.998475e-02, 2.169323e-01, 1.995414e-02, 2.084368e+00, 1.315303e-01, 9.392047e-01, 1.032458e+00, 3.095269e-02, 7.587547e-01, 1.196503e-02, 9.753284e-01, 1.042068e+00, 1.212486e+00, 1.763621e-01, 1.314997e+00, 5.557896e-02, 3.805427e-01, 4.887283e-01, 1.024195e+00, 9.427588e-02, 1.146414e+00, 4.796425e-01, 1.91305…
0.000000e+00	2.414706e+00, 2.530564e+00, 2.454051e-01, 1.086710e+00, 2.265140e+00, 2.409666e+00, 1.082067e+00, 1.075458e+00, 2.779217e-01, 1.973781e+00, 2.027456e-01, 2.699538e+00, 2.766255e+00, 1.020089e+00, 2.607727e+00, 2.129945e+00, 1.233463e+00, 1.587333e+00, 2.784496e+00, 1.160821e-01, 5.419093e-01, 2.053666e+00, 2.719510e+00, 3.187465e-01, 1.904843e+00, 1.092133e-01, 1.453841e+00, 4.510817e-01, 1.03972…
2.000000e-01	1.912955e+00, 2.351618e+00, 1.943079e-01, 6.551660e-01, 1.234409e+00, 1.658295e+00, 8.230889e-01, 9.363111e-01, 1.978976e-01, 1.977024e+00, 1.762379e-01, 1.851922e+00, 2.074007e+00, 4.481450e-01, 1.571691e+00, 1.507252e+00, 1.383458e+00, 1.445057e+00, 1.560270e+00, 7.262974e-02, 4.854872e-01, 1.553853e+00, 1.573865e+00, 2.828320e-01, 1.203629e+00, 1.699349e-01, 9.161434e-01, 4.500675e-01, 7.67940…
4.000000e-01	1.995279e+00, 1.703952e+00, 3.372312e-01, 4.492978e-01, 1.394033e+00, 1.166080e+00, 4.655730e-01, 6.007856e-01, 1.468828e-01, 2.108730e+00, 1.057790e-01, 1.421810e+00, 1.458725e+00, 3.561237e-01, 9.178514e-01, 7.659684e-01, 1.127481e+00, 1.458523e+00, 1.691542e+00, 7.375162e-02, 3.046249e-01, 1.260416e+00, 1.039165e+00, 1.842951e-01, 1.285774e+00, 1.172088e-01, 6.384802e-01, 8.681209e-01, 4.71783…
6.000000e-01	1.603339e+00, 1.515549e+00, 6.248009e-01, 2.408720e-01, 1.215801e+00, 8.135103e-01, 3.821521e-01, 4.968181e-01, 6.963448e-02, 2.206500e+00, 5.399936e-02, 1.273863e+00, 1.602252e+00, 2.043280e-01, 5.907329e-01, 4.833615e-01, 1.214095e+00, 1.676655e+00, 1.550441e+00, 6.298891e-02, 3.230245e-01, 7.780044e-01, 7.695153e-01, 1.583983e-01, 1.200273e+00, 1.118466e-01, 4.606184e-01, 8.848106e-01, 3.01550…
8.000000e-01	1.445516e+00, 1.784142e+00, 1.221951e+00, 1.485971e-01, 1.105523e+00, 8.143978e-01, 2.517807e-01, 4.629012e-01, 4.298794e-02, 1.977970e+00, 5.198567e-02, 1.226494e+00, 1.066418e+00, 1.554941e-01, 5.616163e-01, 3.582685e-01, 9.886676e-01, 1.455819e+00, 1.154183e+00, 5.355815e-02, 5.891363e-01, 4.430693e-01, 6.165157e-01, 1.877735e-01, 1.199493e+00, 7.298843e-02, 5.034192e-01, 1.165196e+00, 2.36904…
1.000000e+00	1.659819e+00, 1.645618e+00, 1.198570e+00, 1.307069e-01, 1.004909e+00, 4.845771e-01, 1.323435e-01, 3.753935e-01, 2.743512e-02, 2.341843e+00, 4.387977e-02, 1.080045e+00, 1.467788e+00, 8.129666e-02, 4.546532e-01, 1.776193e-01, 1.003525e+00, 1.344317e+00, 1.193801e+00, 3.373990e-02, 7.735158e-01, 3.859635e-01, 4.899272e-01, 1.991361e-01, 1.036002e+00, 6.141015e-02, 4.387261e-01, 1.076431e+00, 1.98206…
1.200000e+00	1.798601e+00, 1.912149e+00, 1.615942e+00, 1.586488e-01, 8.662653e-01, 3.719499e-01, 1.080307e-01, 3.374745e-01, 1.332929e-02, 2.055208e+00, 4.920450e-02, 1.137329e+00, 1.186801e+00, 4.564493e-02, 4.835082e-01, 1.080929e-01, 1.131076e+00, 1.165053e+00, 1.255671e+00, 3.158956e-02, 8.857510e-01, 2.744980e-01, 4.640431e-01, 2.666053e-01, 8.931048e-01, 6.131156e-02, 5.751205e-01, 1.248489e+00, 1.39129…
1.400000e+00	1.705607e+00, 1.790358e+00, 1.661557e+00, 2.170908e-01, 1.040816e+00, 2.258224e-01, 6.631029e-02, 3.279455e-01, 8.030477e-03, 2.139770e+00, 6.531079e-02, 8.798672e-01, 1.311359e+00, 4.152943e-02, 4.634008e-01, 7.010468e-02, 9.797836e-01, 1.080213e+00, 1.256280e+00, 2.626400e-02, 1.211599e+00, 2.209979e-01, 4.300876e-01, 3.338604e-01, 1.177987e+00, 4.644205e-02, 4.989522e-01, 1.153371e+00, 1.74466…
1.600000e+00	1.311420e+00, 1.626399e+00, 1.459510e+00, 2.755204e-01, 1.027087e+00, 1.673388e-01, 3.425547e-02, 2.426685e-01, 5.001508e-03, 1.954942e+00, 7.876141e-02, 9.610699e-01, 1.082491e+00, 2.477027e-02, 5.990803e-01, 4.586835e-02, 1.109974e+00, 1.344421e+00, 1.080161e+00, 2.095563e-02, 1.326606e+00, 1.704105e-01, 3.255896e-01, 2.888421e-01, 8.021198e-01, 3.157474e-02, 5.212868e-01, 1.337762e+00, 1.76528…
1.800000e+00	1.332030e+00, 1.523195e+00, 1.616565e+00, 3.711189e-01, 9.037617e-01, 1.111298e-01, 2.542890e-02, 2.177199e-01, 2.868548e-03, 2.150867e+00, 1.030758e-01, 1.082620e+00, 1.106190e+00, 1.348482e-02, 5.177812e-01, 2.846761e-02, 8.150959e-01, 1.242675e+00, 1.154614e+00, 1.858247e-02, 1.602863e+00, 1.251744e-01, 3.179461e-01, 3.023826e-01, 1.239153e+00, 3.268033e-02, 4.819212e-01, 1.634043e+00, 1.74792…
2.000000e+00	1.576084e+00, 1.415901e+00, 1.875803e+00, 3.981817e-01, 8.920845e-01, 6.894257e-02, 1.669810e-02, 1.774778e-01, 2.097089e-03, 1.959159e+00, 1.037728e-01, 9.945274e-01, 1.250385e+00, 7.894465e-03, 5.370145e-01, 1.782412e-02, 7.456491e-01, 1.032272e+00, 1.298169e+00, 1.689520e-02, 1.557227e+00, 7.849050e-02, 3.746461e-01, 3.080562e-01, 1.046227e+00, 2.699178e-02, 8.303885e-01, 1.457971e+00, 1.70147…
0.000000e+00	3.681536e-02, 1.510807e-02, 4.033580e-01, 1.283554e+00, 1.254802e-01, 1.192542e+00, 2.253848e+00, 2.410298e+00, 2.329292e-01, 7.420555e-01, 2.179366e+00, 9.361743e-01, 7.383314e-01, 1.567859e+00, 2.971701e+00, 1.688122e+00, 2.090871e-01, 1.130879e+00, 7.197707e-01, 1.506833e+00, 1.488967e+00, 9.856211e-01, 1.346571e+00, 1.224506e+00, 2.740751e+00, 1.902681e+00, 2.401474e+00, 1.621231e+00, 2.66067…
2.000000e-01	3.447914e-02, 1.078856e-01, 3.348930e-01, 9.473500e-01, 9.843372e-02, 9.603151e-01, 1.802974e+00, 3.046436e+00, 5.331618e-01, 6.299300e-01, 1.317589e+00, 5.738819e-01, 8.247361e-01, 1.354273e+00, 2.379740e+00, 9.543988e-01, 1.514079e-01, 8.168951e-01, 5.077567e-01, 1.372583e+00, 1.070489e+00, 9.070667e-01, 6.065064e-01, 9.632789e-01, 1.836843e+00, 1.548550e+00, 1.702825e+00, 1.042482e+00, 2.05541…
4.000000e-01	1.123334e-01, 3.439840e-01, 5.048668e-01, 6.328098e-01, 5.492678e-02, 5.782441e-01, 1.205781e+00, 2.768879e+00, 7.565130e-01, 6.269765e-01, 9.868186e-01, 3.457599e-01, 6.747441e-01, 1.098627e+00, 1.795918e+00, 6.750623e-01, 1.270819e-01, 6.439277e-01, 3.695740e-01, 1.053195e+00, 9.104069e-01, 7.392654e-01, 6.166626e-01, 1.046945e+00, 1.146763e+00, 1.510667e+00, 1.126143e+00, 8.010838e-01, 1.53776…
6.000000e-01	3.024076e-01, 6.165716e-01, 8.316950e-01, 6.109937e-01, 4.194239e-02, 4.413105e-01, 8.998462e-01, 2.669072e+00, 9.154560e-01, 8.174819e-01, 8.136469e-01, 2.236279e-01, 9.096105e-01, 1.212683e+00, 1.616961e+00, 7.254991e-01, 9.228101e-02, 5.023388e-01, 4.149318e-01, 9.460345e-01, 6.405341e-01, 5.958911e-01, 5.328769e-01, 8.732546e-01, 7.101845e-01, 9.555851e-01, 1.219380e+00, 7.760061e-01, 1.22734…
8.000000e-01	6.509882e-01, 7.054302e-01, 1.334501e+00, 4.886372e-01, 6.396911e-02, 2.810322e-01, 7.503109e-01, 2.514369e+00, 8.865865e-01, 1.024823e+00, 5.931540e-01, 2.931864e-01, 8.192701e-01, 1.023717e+00, 1.378726e+00, 4.070180e-01, 9.525271e-02, 3.489674e-01, 4.317793e-01, 7.403278e-01, 6.428516e-01, 4.605388e-01, 3.708451e-01, 6.092651e-01, 5.834255e-01, 8.082825e-01, 1.062785e+00, 6.803255e-01, 1.17857…
1.000000e+00	8.126761e-01, 8.585952e-01, 1.336933e+00, 6.260369e-01, 1.519081e-01, 2.319718e-01, 4.777455e-01, 2.427627e+00, 8.026512e-01, 1.282523e+00, 7.378975e-01, 5.069301e-01, 7.988102e-01, 9.861926e-01, 1.319377e+00, 2.582007e-01, 1.086674e-01, 3.471632e-01, 5.490657e-01, 6.782996e-01, 8.328765e-01, 3.689789e-01, 3.505301e-01, 6.251571e-01, 5.450391e-01, 7.697180e-01, 1.207014e+00, 5.329829e-01, 1.01846…
1.200000e+00	9.697579e-01, 9.804277e-01, 1.707342e+00, 6.582728e-01, 2.476730e-01, 1.451223e-01, 2.937299e-01, 2.605058e+00, 5.809963e-01, 1.504482e+00, 6.485403e-01, 6.325439e-01, 9.488791e-01, 6.987136e-01, 1.519531e+00, 1.682016e-01, 2.310372e-01, 6.328853e-01, 5.866053e-01, 6.640543e-01, 1.121569e+00, 2.789179e-01, 3.635443e-01, 7.428560e-01, 5.734436e-01, 5.132966e-01, 1.164871e+00, 4.692515e-01, 9.01595…
1.400000e+00	1.365441e+00, 1.208851e+00, 1.629456e+00, 6.090671e-01, 3.103781e-01, 1.012064e-01, 2.458161e-01, 1.780013e+00, 5.607701e-01, 1.418372e+00, 6.309066e-01, 7.350060e-01, 9.385869e-01, 9.899122e-01, 1.150214e+00, 9.086207e-02, 3.060338e-01, 7.864346e-01, 5.337221e-01, 4.518166e-01, 1.018021e+00, 2.207043e-01, 3.396187e-01, 4.996405e-01, 6.831892e-01, 4.436922e-01, 1.357794e+00, 5.103388e-01, 9.02695…
1.600000e+00	1.130708e+00, 1.194997e+00, 1.607196e+00, 5.542962e-01, 4.107164e-01, 6.584065e-02, 1.518693e-01, 1.284739e+00, 3.344446e-01, 1.705321e+00, 5.226670e-01, 6.299506e-01, 1.147517e+00, 7.338747e-01, 1.254335e+00, 7.076147e-02, 4.153456e-01, 9.661967e-01, 7.057690e-01, 3.329302e-01, 1.504256e+00, 1.269289e-01, 3.703299e-01, 5.662462e-01, 8.861962e-01, 4.054414e-01, 1.270335e+00, 4.884307e-01, 7.47866…
1.800000e+00	1.315289e+00, 1.210880e+00, 1.798609e+00, 6.394327e-01, 5.206994e-01, 5.362500e-02, 8.347949e-02, 1.490869e+00, 2.709536e-01, 1.507646e+00, 5.257424e-01, 7.892027e-01, 1.105234e+00, 4.955440e-01, 1.094847e+00, 3.381531e-02, 5.356789e-01, 1.026306e+00, 8.770082e-01, 3.136183e-01, 1.273120e+00, 1.050344e-01, 3.197385e-01, 6.027193e-01, 7.627656e-01, 3.020747e-01, 1.208313e+00, 5.711345e-01, 7.69557…
2.000000e+00	1.588755e+00, 1.333537e+00, 1.670042e+00, 6.085426e-01, 6.603854e-01, 3.818434e-02, 6.098853e-02, 1.153329e+00, 1.440870e-01, 1.917541e+00, 4.096143e-01, 9.794631e-01, 8.321177e-01, 3.163927e-01, 1.041404e+00, 2.110981e-02, 6.980966e-01, 9.381914e-01, 7.869662e-01, 2.943329e-01, 1.487119e+00, 7.231204e-02, 3.381655e-01, 6.350482e-01, 8.580254e-01, 2.734433e-01, 1.063878e+00, 4.936662e-01, 6.03951…
0.000000e+00	2.042281e+00, 1.453428e+00, 2.108320e+00, 2.604957e+00, 1.804768e+00, 2.688482e+00, 2.618052e+00, 2.183721e+00, 4.191809e-02, 1.613539e+00, 7.243732e-01, 2.204334e+00, 1.747037e+00, 1.171927e+00, 2.213103e+00, 2.813597e-01, 1.082983e+00, 1.295176e+00, 2.595980e+00, 1.515087e+00, 5.712284e-01, 9.768695e-01, 2.764181e+00, 1.737407e+00, 1.551995e+00, 7.632575e-01, 3.206394e-01, 3.959407e-01, 9.93825…
2.000000e-01	1.470227e+00, 1.080502e+00, 1.738498e+00, 1.998701e+00, 1.078664e+00, 1.854224e+00, 1.827176e+00, 1.754240e+00, 2.226805e-02, 1.242986e+00, 4.972257e-01, 2.211596e+00, 1.201668e+00, 9.597295e-01, 1.795652e+00, 3.282179e-01, 1.045581e+00, 1.543742e+00, 1.967642e+00, 1.132173e+00, 8.863443e-01, 8.731432e-01, 1.513269e+00, 1.449560e+00, 1.580775e+00, 7.939616e-01, 2.487101e-01, 6.270885e-01, 7.78447…
4.000000e-01	1.189398e+00, 1.029052e+00, 2.305997e+00, 1.305077e+00, 1.219335e+00, 1.052082e+00, 1.014888e+00, 1.438723e+00, 1.027261e-02, 1.137449e+00, 3.031395e-01, 1.347403e+00, 1.433464e+00, 5.776145e-01, 9.538001e-01, 3.922639e-01, 6.578862e-01, 1.368538e+00, 1.275268e+00, 8.757696e-01, 1.095051e+00, 5.858435e-01, 7.839672e-01, 1.081993e+00, 1.461803e+00, 8.206757e-01, 1.720552e-01, 9.102455e-01, 6.99339…
6.000000e-01	1.249805e+00, 1.029875e+00, 2.166446e+00, 1.025222e+00, 1.040814e+00, 9.074988e-01, 8.977156e-01, 1.169057e+00, 6.281340e-03, 1.651102e+00, 2.312951e-01, 1.441530e+00, 1.340416e+00, 3.846104e-01, 7.378986e-01, 2.674971e-01, 7.188719e-01, 1.067919e+00, 1.396265e+00, 7.217640e-01, 1.401877e+00, 4.177368e-01, 5.537772e-01, 6.968221e-01, 1.163627e+00, 9.051255e-01, 2.438047e-01, 8.179054e-01, 9.63883…
8.000000e-01	1.419169e+00, 1.062609e+00, 1.982174e+00, 6.477389e-01, 9.177996e-01, 5.883450e-01, 6.081080e-01, 1.015965e+00, 4.587501e-03, 1.592932e+00, 3.394278e-01, 1.139522e+00, 1.298733e+00, 4.058646e-01, 5.775354e-01, 1.622611e-01, 7.728010e-01, 9.448062e-01, 1.051177e+00, 6.658471e-01, 1.332332e+00, 3.918062e-01, 4.190404e-01, 4.579458e-01, 1.110855e+00, 8.155876e-01, 3.618120e-01, 1.099338e+00, 2.61561…
1.000000e+00	1.388268e+00, 1.190370e+00, 2.044128e+00, 6.948492e-01, 1.019736e+00, 5.612250e-01, 3.854003e-01, 8.578336e-01, 2.243082e-03, 1.636919e+00, 3.813715e-01, 1.204690e+00, 1.322763e+00, 2.889575e-01, 5.274009e-01, 1.129060e-01, 7.677544e-01, 7.850919e-01, 1.169124e+00, 4.675743e-01, 1.557699e+00, 3.113086e-01, 4.021388e-01, 4.976368e-01, 1.246609e+00, 5.468801e-01, 3.346679e-01, 1.045902e+00, 3.36488…
1.200000e+00	1.419082e+00, 1.102506e+00, 1.718729e+00, 6.247439e-01, 1.101799e+00, 3.466614e-01, 2.910862e-01, 7.638039e-01, 3.170333e-03, 1.725419e+00, 3.737938e-01, 1.110270e+00, 1.077798e+00, 2.376966e-01, 4.730166e-01, 6.086824e-02, 6.055970e-01, 9.066316e-01, 9.645398e-01, 3.923963e-01, 1.467434e+00, 1.693073e-01, 2.807966e-01, 5.464982e-01, 9.402642e-01, 5.803369e-01, 5.210118e-01, 1.358815e+00, 4.19362…
1.400000e+00	1.458080e+00, 1.400304e+00, 1.955762e+00, 7.020102e-01, 7.511230e-01, 2.268386e-01, 1.836790e-01, 7.726000e-01, 5.781514e-03, 1.790030e+00, 3.878458e-01, 1.035270e+00, 1.215067e+00, 1.667447e-01, 4.607575e-01, 3.626843e-02, 7.513952e-01, 8.630210e-01, 1.056792e+00, 2.729554e-01, 1.720461e+00, 1.542424e-01, 3.280605e-01, 4.283441e-01, 1.043575e+00, 3.966724e-01, 5.879607e-01, 1.448273e+00, 4.37858…
1.600000e+00	1.621178e+00, 1.512564e+00, 1.710619e+00, 5.768052e-01, 8.420658e-01, 1.398225e-01, 1.198632e-01, 4.597773e-01, 5.743939e-03, 1.821188e+00, 4.007127e-01, 1.015384e+00, 1.263329e+00, 9.590453e-02, 5.162325e-01, 2.462851e-02, 8.404751e-01, 1.002134e+00, 9.735662e-01, 2.536147e-01, 1.491352e+00, 9.994023e-02, 3.724357e-01, 3.704987e-01, 9.604301e-01, 3.853985e-01, 4.994935e-01, 1.252892e+00, 4.35928…
1.800000e+00	1.427185e+00, 1.265152e+00, 2.152993e+00, 5.254061e-01, 8.297892e-01, 8.876202e-02, 7.727620e-02, 4.442176e-01, 6.503021e-03, 1.953747e+00, 3.683585e-01, 9.448069e-01, 9.471807e-01, 5.802466e-02, 5.815915e-01, 1.507642e-02, 9.297578e-01, 1.157104e+00, 1.086808e+00, 1.475410e-01, 1.372985e+00, 7.150890e-02, 3.384651e-01, 4.406905e-01, 1.072311e+00, 2.894129e-01, 6.505897e-01, 1.470012e+00, 4.47839…
2.000000e+00	1.426483e+00, 1.412673e+00, 1.946528e+00, 5.387554e-01, 7.578540e-01, 8.253788e-02, 4.239225e-02, 3.302429e-01, 5.512781e-03, 2.307507e+00, 3.275424e-01, 9.799541e-01, 1.001495e+00, 4.227470e-02, 5.726522e-01, 9.087759e-03, 8.651579e-01, 1.285546e+00, 1.049949e+00, 1.410697e-01, 1.341945e+00, 5.560969e-02, 3.448378e-01, 4.374326e-01, 1.105802e+00, 2.601776e-01, 6.547030e-01, 1.056969e+00, 3.42534…
0.000000e+00	1.538782e+00, 1.503276e+00, 6.496475e-01, 2.661917e+00, 1.694455e-01, 2.388889e-01, 2.193852e+00, 2.569466e+00, 2.958282e-01, 6.283535e-01, 7.013537e-01, 1.658699e+00, 2.337566e+00, 2.463280e+00, 1.131953e-01, 5.914764e-01, 1.690202e+00, 7.440283e-01, 3.238522e+00, 1.316561e+00, 9.779437e-02, 2.212490e+00, 2.825894e+00, 2.068123e+00, 5.808476e-01, 2.685537e-02, 1.162386e+00, 2.252781e+00, 2.56088…
2.000000e-01	1.071879e+00, 1.231249e+00, 7.955417e-01, 1.764153e+00, 1.160013e-01, 4.415832e-01, 1.491737e+00, 2.006182e+00, 6.435283e-01, 7.106948e-01, 5.603818e-01, 1.230111e+00, 2.039466e+00, 1.555282e+00, 1.070049e-01, 3.320337e-01, 1.368177e+00, 1.111974e+00, 1.692413e+00, 1.008022e+00, 9.166112e-02, 1.963665e+00, 1.792805e+00, 1.482443e+00, 4.369685e-01, 2.518575e-01, 1.088012e+00, 1.976083e+00, 1.91811…
4.000000e-01	9.714198e-01, 8.443455e-01, 1.196337e+00, 1.426098e+00, 9.015324e-02, 3.467251e-01, 8.940755e-01, 1.947921e+00, 9.109569e-01, 9.233210e-01, 4.885520e-01, 1.035842e+00, 1.680356e+00, 1.186002e+00, 2.160398e-01, 2.173445e-01, 1.160160e+00, 9.854609e-01, 1.215047e+00, 8.076716e-01, 1.785646e-01, 1.474798e+00, 8.047690e-01, 1.261640e+00, 2.296707e-01, 3.617496e-01, 1.258256e+00, 1.403642e+00, 1.17560…
6.000000e-01	1.060000e+00, 7.445812e-01, 1.488524e+00, 1.146848e+00, 1.259025e-01, 3.567344e-01, 6.425072e-01, 1.703908e+00, 7.202934e-01, 1.129808e+00, 3.472515e-01, 9.041074e-01, 9.824242e-01, 5.975408e-01, 3.661353e-01, 1.253877e-01, 9.783288e-01, 9.706673e-01, 7.693975e-01, 6.490112e-01, 4.751628e-01, 1.000910e+00, 6.536634e-01, 9.520191e-01, 2.961799e-01, 5.053982e-01, 1.601653e+00, 8.737571e-01, 1.16525…
8.000000e-01	1.077941e+00, 7.696594e-01, 1.508989e+00, 8.868793e-01, 2.707954e-01, 2.144188e-01, 3.551705e-01, 1.818844e+00, 5.354396e-01, 1.314963e+00, 4.368348e-01, 7.682022e-01, 1.262902e+00, 4.826720e-01, 4.895893e-01, 8.139423e-02, 7.337200e-01, 8.968527e-01, 1.008554e+00, 5.696046e-01, 6.756526e-01, 7.620122e-01, 4.323418e-01, 8.923864e-01, 4.007609e-01, 5.289535e-01, 1.255507e+00, 6.903888e-01, 7.45450…
1.000000e+00	1.283288e+00, 8.564415e-01, 1.621537e+00, 7.814929e-01, 3.599484e-01, 1.222092e-01, 2.487817e-01, 1.332032e+00, 3.894344e-01, 1.404430e+00, 3.604594e-01, 1.077916e+00, 1.117525e+00, 3.357990e-01, 5.504671e-01, 4.888908e-02, 6.908109e-01, 8.820568e-01, 1.213111e+00, 6.070529e-01, 9.013592e-01, 5.704638e-01, 3.660053e-01, 7.489938e-01, 5.500508e-01, 3.418422e-01, 1.533053e+00, 5.039530e-01, 7.73112…
1.200000e+00	1.371671e+00, 9.721847e-01, 1.613810e+00, 7.148448e-01, 5.076495e-01, 1.174072e-01, 1.548461e-01, 1.210517e+00, 2.831575e-01, 1.700543e+00, 4.196422e-01, 7.508005e-01, 1.043589e+00, 2.521068e-01, 7.044102e-01, 3.231748e-02, 5.760481e-01, 8.718979e-01, 1.008929e+00, 4.081341e-01, 1.041259e+00, 3.574389e-01, 2.581490e-01, 7.932338e-01, 7.691998e-01, 3.775274e-01, 1.105455e+00, 4.107342e-01, 7.13304…
1.400000e+00	1.220449e+00, 8.871886e-01, 1.843156e+00, 7.395867e-01, 5.493200e-01, 7.029615e-02, 9.834899e-02, 8.382824e-01, 1.585606e-01, 2.058045e+00, 4.520065e-01, 9.982964e-01, 1.292145e+00, 2.120889e-01, 6.180685e-01, 1.559228e-02, 5.760990e-01, 8.587564e-01, 9.037901e-01, 2.763379e-01, 1.252214e+00, 3.292013e-01, 3.182682e-01, 6.475601e-01, 7.969814e-01, 3.609020e-01, 1.385108e+00, 3.190165e-01, 6.60340…
1.600000e+00	1.426287e+00, 1.377230e+00, 2.233091e+00, 7.846576e-01, 5.979958e-01, 5.478287e-02, 8.424549e-02, 8.601865e-01, 1.256215e-01, 1.917727e+00, 4.241198e-01, 9.014256e-01, 1.141460e+00, 1.478967e-01, 5.466126e-01, 1.294051e-02, 5.927468e-01, 1.057432e+00, 7.293237e-01, 2.804197e-01, 1.215517e+00, 2.131223e-01, 3.736102e-01, 6.597977e-01, 8.153896e-01, 2.861072e-01, 1.349782e+00, 3.608360e-01, 7.32108…
1.800000e+00	1.556658e+00, 1.299923e+00, 1.753827e+00, 6.271527e-01, 7.776493e-01, 3.089877e-02, 4.730401e-02, 6.645749e-01, 7.942577e-02, 1.719143e+00, 3.911409e-01, 9.511111e-01, 1.034468e+00, 9.258890e-02, 8.246371e-01, 7.224918e-03, 7.225929e-01, 1.242975e+00, 9.271582e-01, 2.123286e-01, 1.284915e+00, 1.610083e-01, 3.968919e-01, 5.072484e-01, 8.873041e-01, 2.881424e-01, 1.072330e+00, 4.901373e-01, 5.62174…
2.000000e+00	1.531651e+00, 1.156267e+00, 2.050197e+00, 6.343716e-01, 7.895000e-01, 2.081404e-02, 2.652636e-02, 5.462259e-01, 4.694525e-02, 2.043018e+00, 2.249287e-01, 1.070441e+00, 1.038413e+00, 7.513386e-02, 6.318586e-01, 4.744098e-03, 7.413727e-01, 1.097581e+00, 1.112179e+00, 1.406673e-01, 1.608306e+00, 9.763746e-02, 3.456501e-01, 6.298715e-01, 9.083620e-01, 2.104701e-01, 1.085533e+00, 5.140056e-01, 4.96408…
0.000000e+00	1.376079e+00, 1.155612e+00, 9.363912e-01, 6.785828e-01, 1.091303e+00, 1.150614e+00, 1.635123e+00, 2.411260e+00, 2.071205e+00, 1.867858e+00, 3.028938e+00, 2.747892e+00, 1.387327e+00, 8.534437e-01, 1.320034e+00, 6.394648e-01, 7.438664e-01, 2.313961e+00, 7.320034e-01, 2.606541e-01, 8.160052e-01, 6.853288e-01, 4.513285e-01, 3.155247e-01, 2.224152e+00, 2.517512e+00, 1.942798e+00, 1.056852e+00, 3.00825…
2.000000e-01	1.464277e+00, 1.137911e+00, 1.137278e+00, 3.426511e-01, 9.395284e-01, 9.211053e-01, 1.220073e+00, 1.847387e+00, 1.903115e+00, 2.098125e+00, 1.881793e+00, 2.383821e+00, 1.260658e+00, 5.132627e-01, 6.516915e-01, 3.001771e-01, 6.431134e-01, 1.486310e+00, 7.339739e-01, 4.519307e-01, 7.446404e-01, 5.524824e-01, 4.491904e-01, 3.551672e-01, 2.265469e+00, 2.138507e+00, 1.442892e+00, 6.450254e-01, 1.73159…
4.000000e-01	1.605788e+00, 1.312106e+00, 1.186435e+00, 3.309520e-01, 6.107879e-01, 5.031866e-01, 8.097599e-01, 1.459577e+00, 1.639347e+00, 2.482121e+00, 1.277008e+00, 1.526724e+00, 1.230917e+00, 2.794256e-01, 5.442906e-01, 2.143123e-01, 6.842707e-01, 1.258979e+00, 9.462543e-01, 5.274370e-01, 8.007011e-01, 3.680055e-01, 4.951088e-01, 3.908506e-01, 1.441528e+00, 1.328709e+00, 1.307895e+00, 4.776340e-01, 1.26482…
6.000000e-01	1.515532e+00, 1.540653e+00, 1.813331e+00, 2.968346e-01, 4.563051e-01, 4.236391e-01, 7.014209e-01, 1.414613e+00, 9.347894e-01, 2.120086e+00, 9.053352e-01, 1.257923e+00, 1.201081e+00, 2.809196e-01, 3.517912e-01, 1.450699e-01, 8.684910e-01, 9.422547e-01, 9.045796e-01, 6.722696e-01, 9.654156e-01, 2.308616e-01, 3.392853e-01, 4.075285e-01, 1.197530e+00, 1.381472e+00, 8.472478e-01, 4.863707e-01, 9.22023…
8.000000e-01	1.606738e+00, 1.472314e+00, 1.458118e+00, 4.009906e-01, 4.700956e-01, 3.446609e-01, 7.778597e-01, 1.142842e+00, 7.442639e-01, 2.257989e+00, 8.248666e-01, 1.337070e+00, 1.095507e+00, 2.394950e-01, 3.495075e-01, 8.616391e-02, 7.693161e-01, 9.828288e-01, 1.139282e+00, 5.953038e-01, 1.086065e+00, 1.975430e-01, 3.962027e-01, 4.590108e-01, 1.080066e+00, 9.257384e-01, 6.092307e-01, 7.035043e-01, 9.35469…
1.000000e+00	1.479867e+00, 1.600210e+00, 1.678088e+00, 4.291706e-01, 7.587455e-01, 1.733873e-01, 4.192157e-01, 1.208508e+00, 4.324780e-01, 2.124411e+00, 5.524642e-01, 1.051508e+00, 1.328392e+00, 1.513789e-01, 3.390526e-01, 5.526296e-02, 7.464081e-01, 1.215936e+00, 9.748650e-01, 5.215915e-01, 1.189257e+00, 1.709329e-01, 3.988773e-01, 5.813825e-01, 1.064467e+00, 9.934710e-01, 5.989817e-01, 1.009570e+00, 7.47110…
1.200000e+00	1.693247e+00, 1.395027e+00, 1.763712e+00, 5.834765e-01, 6.534111e-01, 1.529880e-01, 3.061665e-01, 7.489016e-01, 3.137391e-01, 1.549518e+00, 3.815313e-01, 9.405986e-01, 1.067109e+00, 1.200230e-01, 3.480393e-01, 2.758080e-02, 7.844250e-01, 1.340370e+00, 9.388556e-01, 4.196846e-01, 1.380727e+00, 1.120727e-01, 4.332931e-01, 5.413251e-01, 1.131091e+00, 7.427946e-01, 5.047707e-01, 1.240997e+00, 5.30630…
1.400000e+00	1.637468e+00, 1.484765e+00, 2.002932e+00, 5.409343e-01, 6.713342e-01, 9.356347e-02, 2.381793e-01, 6.816160e-01, 1.500838e-01, 2.340111e+00, 3.309987e-01, 1.208591e+00, 1.251097e+00, 6.862516e-02, 4.284319e-01, 1.890721e-02, 8.696078e-01, 1.299308e+00, 9.179320e-01, 3.093717e-01, 1.468664e+00, 8.023275e-02, 3.618900e-01, 5.693962e-01, 9.469369e-01, 5.027559e-01, 5.241750e-01, 1.198719e+00, 3.80402…
1.600000e+00	1.608435e+00, 1.551484e+00, 1.766857e+00, 6.701469e-01, 4.720505e-01, 5.890622e-02, 1.586660e-01, 6.167828e-01, 9.667776e-02, 2.023881e+00, 2.510952e-01, 1.077080e+00, 1.253377e+00, 5.059653e-02, 4.689821e-01, 1.230153e-02, 8.597246e-01, 1.284377e+00, 9.283493e-01, 2.786181e-01, 1.418046e+00, 4.706901e-02, 3.786116e-01, 4.997841e-01, 1.176528e+00, 4.960218e-01, 6.294326e-01, 1.228024e+00, 3.06274…
1.800000e+00	1.575761e+00, 1.420979e+00, 2.079893e+00, 5.951847e-01, 7.601289e-01, 4.104519e-02, 1.060975e-01, 5.974909e-01, 4.974743e-02, 2.226589e+00, 1.567746e-01, 9.025134e-01, 1.246485e+00, 2.978448e-02, 5.016205e-01, 8.479132e-03, 8.259376e-01, 1.315051e+00, 1.225332e+00, 2.104576e-01, 1.762970e+00, 4.542419e-02, 3.044674e-01, 5.285904e-01, 9.306724e-01, 3.250701e-01, 6.059965e-01, 1.181328e+00, 2.92407…
2.000000e+00	1.552916e+00, 1.367172e+00, 1.804595e+00, 6.146000e-01, 8.100338e-01, 3.001214e-02, 6.122137e-02, 4.131531e-01, 2.345469e-02, 1.756331e+00, 1.582155e-01, 9.398800e-01, 1.180667e+00, 1.724031e-02, 5.570330e-01, 4.808273e-03, 8.304725e-01, 1.226479e+00, 8.834259e-01, 1.665347e-01, 1.690219e+00, 2.902773e-02, 3.929727e-01, 4.242542e-01, 1.041003e+00, 2.946081e-01, 6.948040e-01, 1.012237e+00, 2.71374…
0.000000e+00	1.632006e+00, 3.331208e-01, 1.246844e+00, 1.443975e-01, 1.969266e+00, 2.109733e+00, 4.163692e-01, 1.808165e+00, 2.775323e-01, 2.455324e+00, 2.463685e+00, 1.726967e+00, 2.550258e+00, 2.158653e+00, 1.558684e+00, 1.124245e-01, 2.528578e+00, 4.613363e-01, 2.458530e+00, 1.608134e+00, 2.194579e+00, 2.719279e+00, 3.158838e+00, 2.222234e+00, 2.277833e+00, 2.019848e+00, 1.440298e+00, 8.461508e-01, 5.17732…
2.000000e-01	1.164134e+00, 2.266549e-01, 1.394989e+00, 3.684896e-01, 1.535755e+00, 1.454836e+00, 4.318823e-01, 1.755862e+00, 1.462861e-01, 2.651931e+00, 2.030244e+00, 1.323449e+00, 1.944772e+00, 1.773144e+00, 1.048689e+00, 6.945436e-02, 2.242616e+00, 7.356356e-01, 1.431752e+00, 1.826794e+00, 1.394604e+00, 1.901671e+00, 1.729398e+00, 1.298400e+00, 2.245547e+00, 1.356712e+00, 7.775530e-01, 9.818677e-01, 4.57177…
4.000000e-01	9.578847e-01, 3.759616e-01, 1.630310e+00, 4.936955e-01, 1.416334e+00, 1.185046e+00, 4.413743e-01, 1.844640e+00, 1.013870e-01, 2.001772e+00, 1.557701e+00, 1.171763e+00, 1.410543e+00, 1.132878e+00, 6.959191e-01, 5.295344e-02, 1.521682e+00, 5.144704e-01, 1.074729e+00, 1.198991e+00, 1.849097e+00, 1.474862e+00, 1.109932e+00, 1.093873e+00, 1.651207e+00, 1.427953e+00, 5.827344e-01, 9.029285e-01, 6.12883…
6.000000e-01	1.110245e+00, 6.167187e-01, 1.472463e+00, 5.736320e-01, 1.113198e+00, 1.046648e+00, 4.674891e-01, 1.952830e+00, 6.914139e-02, 1.910668e+00, 1.294110e+00, 1.275439e+00, 1.256517e+00, 8.193446e-01, 5.603229e-01, 3.183401e-02, 1.180324e+00, 4.975175e-01, 9.512067e-01, 9.398749e-01, 1.944783e+00, 1.420740e+00, 9.583711e-01, 6.030172e-01, 1.392258e+00, 1.371870e+00, 5.090998e-01, 9.220995e-01, 6.70750…
8.000000e-01	9.937500e-01, 8.853283e-01, 1.849782e+00, 5.872628e-01, 1.203971e+00, 7.437997e-01, 4.026715e-01, 1.908098e+00, 5.810391e-02, 1.725359e+00, 1.099316e+00, 9.215534e-01, 9.838512e-01, 6.072649e-01, 4.513045e-01, 2.308941e-02, 1.066094e+00, 2.907390e-01, 8.065641e-01, 7.473266e-01, 1.780278e+00, 1.030621e+00, 6.692092e-01, 5.108937e-01, 1.213422e+00, 9.655097e-01, 3.575734e-01, 1.061242e+00, 6.56746…
1.000000e+00	1.216701e+00, 1.086100e+00, 1.595633e+00, 5.708803e-01, 9.099623e-01, 4.604143e-01, 2.518907e-01, 1.611163e+00, 5.547839e-02, 1.546210e+00, 8.547444e-01, 1.012492e+00, 8.870019e-01, 6.620321e-01, 4.935551e-01, 1.118384e-02, 8.813660e-01, 4.073944e-01, 1.035575e+00, 4.999475e-01, 1.824514e+00, 6.076884e-01, 4.489017e-01, 4.282333e-01, 9.105846e-01, 7.113102e-01, 3.753471e-01, 1.207290e+00, 6.28628…
1.200000e+00	1.316000e+00, 1.340720e+00, 1.808009e+00, 4.671057e-01, 8.434092e-01, 3.279717e-01, 1.936862e-01, 1.463726e+00, 7.605955e-02, 2.191026e+00, 6.926245e-01, 1.186601e+00, 1.007022e+00, 8.958797e-01, 5.079420e-01, 6.626192e-03, 7.084687e-01, 4.500145e-01, 8.137977e-01, 4.534371e-01, 1.709928e+00, 5.454667e-01, 3.814749e-01, 3.387291e-01, 1.160523e+00, 6.198961e-01, 4.469794e-01, 1.307516e+00, 7.24636…
1.400000e+00	1.323430e+00, 1.143169e+00, 1.883952e+00, 5.237729e-01, 8.353312e-01, 2.621131e-01, 1.492134e-01, 1.233446e+00, 6.708004e-02, 1.548442e+00, 7.640502e-01, 9.775083e-01, 7.695519e-01, 7.119519e-01, 5.257628e-01, 4.771954e-03, 6.713563e-01, 6.376193e-01, 7.863737e-01, 3.714881e-01, 1.718044e+00, 3.242058e-01, 4.631262e-01, 3.788507e-01, 1.248680e+00, 4.906788e-01, 5.001955e-01, 1.137108e+00, 7.00056…
1.600000e+00	1.332284e+00, 1.563712e+00, 1.664598e+00, 5.625041e-01, 8.701844e-01, 1.251743e-01, 9.099940e-02, 1.104670e+00, 8.169485e-02, 2.074658e+00, 6.577798e-01, 1.076139e+00, 9.957952e-01, 4.866966e-01, 4.786839e-01, 3.257985e-03, 7.068054e-01, 7.179513e-01, 8.893608e-01, 2.964474e-01, 1.598994e+00, 2.842374e-01, 3.809912e-01, 3.665973e-01, 1.028062e+00, 3.573545e-01, 5.362739e-01, 1.200348e+00, 7.08095…
1.800000e+00	1.279185e+00, 1.227023e+00, 1.482588e+00, 4.994807e-01, 9.958446e-01, 9.708687e-02, 5.673414e-02, 8.384367e-01, 6.341289e-02, 1.631022e+00, 5.109772e-01, 1.060857e+00, 1.096479e+00, 2.918883e-01, 6.028884e-01, 1.746660e-03, 8.557305e-01, 9.878175e-01, 1.025111e+00, 2.263424e-01, 1.653010e+00, 2.230761e-01, 3.147664e-01, 3.610381e-01, 9.971038e-01, 3.000569e-01, 4.688661e-01, 1.001124e+00, 6.89151…
2.000000e+00	1.066695e+00, 1.357807e+00, 1.918858e+00, 6.060527e-01, 8.676894e-01, 6.162749e-02, 4.231105e-02, 7.230088e-01, 4.609177e-02, 2.215959e+00, 6.076414e-01, 8.982326e-01, 1.133151e+00, 2.169531e-01, 6.356284e-01, 9.553082e-04, 1.007119e+00, 1.017596e+00, 1.077526e+00, 1.696184e-01, 1.774224e+00, 1.440323e-01, 4.020695e-01, 4.244338e-01, 8.950630e-01, 2.292459e-01, 5.120225e-01, 1.210873e+00, 6.08374…
0.000000e+00	3.619045e-01, 2.455241e+00, 1.320809e+00, 8.615519e-01, 1.937720e+00, 1.875534e+00, 2.293186e+00, 1.713941e+00, 1.859034e+00, 1.733672e+00, 5.632839e-01, 1.907778e+00, 1.254247e+00, 3.212136e+00, 1.522759e+00, 2.603670e+00, 1.705265e+00, 4.905135e-01, 3.314344e+00, 6.572747e-01, 2.475371e+00, 1.225407e+00, 1.430720e+00, 1.861245e+00, 1.712034e+00, 6.419234e-02, 5.335252e-01, 2.520502e+00, 1.23960…
2.000000e-01	7.096923e-01, 1.610903e+00, 8.285679e-01, 6.883634e-01, 1.657254e+00, 1.761027e+00, 1.928447e+00, 1.353934e+00, 1.373512e+00, 1.808079e+00, 5.470657e-01, 1.261443e+00, 9.815094e-01, 2.210845e+00, 9.248130e-01, 1.548421e+00, 1.626476e+00, 9.863480e-01, 1.703357e+00, 7.448288e-01, 2.384102e+00, 1.099518e+00, 9.219943e-01, 1.170837e+00, 1.363369e+00, 1.022226e-01, 5.448428e-01, 2.034230e+00, 9.98151…
4.000000e-01	7.994065e-01, 1.424099e+00, 6.285016e-01, 4.059024e-01, 1.317272e+00, 9.018646e-01, 1.002747e+00, 1.570169e+00, 8.852424e-01, 2.160116e+00, 5.518702e-01, 1.159174e+00, 9.176212e-01, 1.487607e+00, 6.789410e-01, 1.204932e+00, 1.650343e+00, 1.052534e+00, 8.513649e-01, 7.287296e-01, 2.063751e+00, 8.043292e-01, 5.501866e-01, 8.447214e-01, 1.583024e+00, 8.635270e-02, 3.564928e-01, 2.098100e+00, 7.93859…
6.000000e-01	1.033403e+00, 1.512364e+00, 7.197836e-01, 2.476114e-01, 1.225495e+00, 6.136410e-01, 6.607906e-01, 1.591593e+00, 5.396743e-01, 1.867022e+00, 3.766831e-01, 1.242204e+00, 7.236891e-01, 1.147881e+00, 5.619776e-01, 8.113767e-01, 1.372746e+00, 1.028141e+00, 8.156653e-01, 6.290537e-01, 1.465027e+00, 5.265374e-01, 5.981229e-01, 5.877417e-01, 9.962321e-01, 7.314750e-02, 3.418374e-01, 1.907844e+00, 5.18589…
8.000000e-01	1.279313e+00, 1.181747e+00, 1.082653e+00, 1.789458e-01, 1.124732e+00, 4.533150e-01, 3.810423e-01, 1.282534e+00, 2.092826e-01, 1.678307e+00, 2.422400e-01, 9.092792e-01, 9.543658e-01, 5.963980e-01, 6.197783e-01, 5.233640e-01, 1.151577e+00, 1.068112e+00, 6.781904e-01, 4.535791e-01, 1.396364e+00, 3.566241e-01, 4.477557e-01, 4.342291e-01, 1.240573e+00, 6.891358e-02, 3.218001e-01, 1.485846e+00, 4.85354…
1.000000e+00	1.345468e+00, 1.497617e+00, 1.170698e+00, 2.122145e-01, 1.096639e+00, 3.720223e-01, 2.485563e-01, 1.351345e+00, 1.708909e-01, 1.844865e+00, 2.957202e-01, 7.854302e-01, 1.218313e+00, 3.975225e-01, 5.154752e-01, 2.790382e-01, 1.057616e+00, 1.002886e+00, 9.460053e-01, 4.002570e-01, 1.739114e+00, 2.710178e-01, 3.676630e-01, 4.080177e-01, 1.037395e+00, 4.815022e-02, 4.155045e-01, 1.783263e+00, 5.48833…
1.200000e+00	1.208759e+00, 1.593966e+00, 1.287032e+00, 2.393572e-01, 1.063602e+00, 2.564288e-01, 1.418934e-01, 1.015137e+00, 9.784761e-02, 2.059058e+00, 3.167583e-01, 8.168774e-01, 1.170541e+00, 2.697174e-01, 5.611375e-01, 2.167811e-01, 8.765291e-01, 1.059156e+00, 8.772935e-01, 2.925214e-01, 1.396704e+00, 1.938088e-01, 3.617690e-01, 3.906656e-01, 1.193261e+00, 4.086995e-02, 5.299472e-01, 1.284894e+00, 4.05385…
1.400000e+00	1.588136e+00, 1.504680e+00, 1.812602e+00, 3.061826e-01, 1.052336e+00, 1.428541e-01, 1.266110e-01, 8.916312e-01, 4.659976e-02, 1.913405e+00, 2.551750e-01, 1.052481e+00, 1.040258e+00, 1.418655e-01, 5.430327e-01, 1.052434e-01, 1.070405e+00, 1.177307e+00, 1.023644e+00, 2.526310e-01, 1.634280e+00, 1.602866e-01, 3.853938e-01, 3.077683e-01, 1.074160e+00, 2.926691e-02, 5.447077e-01, 1.321010e+00, 5.23798…
1.600000e+00	1.304026e+00, 1.596198e+00, 1.799877e+00, 4.068548e-01, 9.079235e-01, 9.346426e-02, 7.674162e-02, 6.584676e-01, 3.474394e-02, 2.438424e+00, 3.198221e-01, 8.951809e-01, 1.094331e+00, 8.927109e-02, 6.176554e-01, 7.635403e-02, 1.035113e+00, 1.025733e+00, 8.760416e-01, 1.708249e-01, 1.515819e+00, 9.483000e-02, 3.901919e-01, 4.453334e-01, 1.136672e+00, 2.503692e-02, 5.308646e-01, 1.651718e+00, 4.04957…
1.800000e+00	1.544831e+00, 1.603069e+00, 1.886165e+00, 4.157016e-01, 7.504668e-01, 7.640176e-02, 5.715572e-02, 5.475507e-01, 2.424593e-02, 1.825814e+00, 2.781946e-01, 9.518889e-01, 1.013929e+00, 5.515874e-02, 6.105184e-01, 4.979986e-02, 9.439752e-01, 1.001840e+00, 1.333338e+00, 1.370252e-01, 1.710420e+00, 7.593664e-02, 3.281317e-01, 3.803460e-01, 9.695344e-01, 2.067422e-02, 5.595925e-01, 1.306269e+00, 3.74071…
2.000000e+00	1.621126e+00, 1.457308e+00, 1.590868e+00, 4.681980e-01, 9.097683e-01, 4.376587e-02, 3.423692e-02, 4.369289e-01, 1.251474e-02, 2.352229e+00, 2.500999e-01, 9.162702e-01, 1.071016e+00, 4.033746e-02, 5.714223e-01, 3.120110e-02, 9.784617e-01, 1.180425e+00, 1.037642e+00, 1.147272e-01, 1.492451e+00, 5.134304e-02, 4.729058e-01, 4.533010e-01, 1.015626e+00, 2.207742e-02, 5.350512e-01, 1.297198e+00, 4.15637…
0.000000e+00	4.108546e-01, 1.404396e+00, 4.220517e-01, 2.277482e+00, 1.726002e+00, 1.628081e+00, 2.619458e+00, 1.920460e+00, 2.415158e+00, 2.256964e+00, 2.559318e-01, 1.325775e+00, 2.653690e+00, 2.849374e+00, 1.199652e+00, 1.463627e+00, 1.725030e+00, 1.129219e+00, 2.675883e+00, 1.657501e+00, 1.847719e+00, 2.910113e+00, 3.216377e+00, 1.616177e+00, 7.274821e-01, 1.591814e+00, 2.243712e+00, 5.188643e-01, 1.00105…
2.000000e-01	2.742354e-01, 1.244423e+00, 5.711358e-01, 1.144632e+00, 1.475945e+00, 1.649890e+00, 1.670865e+00, 1.909120e+00, 1.343961e+00, 1.437791e+00, 2.556775e-01, 1.283275e+00, 1.689702e+00, 1.782023e+00, 7.367751e-01, 8.083986e-01, 1.511833e+00, 1.014439e+00, 1.381301e+00, 2.385928e+00, 1.327899e+00, 2.105929e+00, 1.541499e+00, 1.188187e+00, 7.663586e-01, 1.402641e+00, 2.015804e+00, 3.059702e-01, 7.06997…
4.000000e-01	2.096803e-01, 8.949891e-01, 8.116284e-01, 9.137017e-01, 1.193389e+00, 1.388678e+00, 1.423434e+00, 2.310491e+00, 7.021446e-01, 1.497270e+00, 2.607191e-01, 1.054054e+00, 1.508151e+00, 1.113300e+00, 5.785493e-01, 4.988422e-01, 1.138841e+00, 7.722104e-01, 9.599563e-01, 1.394867e+00, 9.886087e-01, 1.879328e+00, 1.067173e+00, 6.064000e-01, 7.276058e-01, 1.287826e+00, 1.671698e+00, 2.268418e-01, 7.52926…
6.000000e-01	1.807041e-01, 1.062218e+00, 1.105676e+00, 1.001368e+00, 1.067707e+00, 9.428732e-01, 1.042594e+00, 2.158907e+00, 3.344026e-01, 1.367605e+00, 3.772003e-01, 1.192870e+00, 1.117550e+00, 7.066052e-01, 5.917952e-01, 2.959104e-01, 9.933692e-01, 6.158996e-01, 8.981307e-01, 1.404286e+00, 7.405308e-01, 1.242810e+00, 6.648821e-01, 5.355454e-01, 1.043413e+00, 9.646505e-01, 1.520905e+00, 1.531438e-01, 6.81433…
8.000000e-01	3.197394e-01, 1.299417e+00, 1.536525e+00, 6.936539e-01, 1.076890e+00, 6.516185e-01, 7.775530e-01, 1.575716e+00, 2.461573e-01, 1.106260e+00, 4.690084e-01, 9.844978e-01, 1.255322e+00, 6.948034e-01, 5.284933e-01, 2.030509e-01, 8.774676e-01, 4.653767e-01, 7.513624e-01, 9.398411e-01, 7.456155e-01, 9.494808e-01, 5.723240e-01, 4.279402e-01, 8.933089e-01, 9.883609e-01, 1.145093e+00, 1.622081e-01, 6.71659…
1.000000e+00	4.961022e-01, 1.098651e+00, 1.579369e+00, 5.907049e-01, 1.084145e+00, 4.072685e-01, 5.866483e-01, 2.168492e+00, 2.178773e-01, 1.283961e+00, 4.767118e-01, 7.948175e-01, 9.766890e-01, 7.568888e-01, 5.717948e-01, 1.176579e-01, 1.185905e+00, 3.849725e-01, 8.657401e-01, 7.684343e-01, 1.163619e+00, 8.539696e-01, 3.751533e-01, 3.300962e-01, 9.426852e-01, 8.615007e-01, 1.414937e+00, 2.019276e-01, 6.62834…
1.200000e+00	8.494006e-01, 1.268679e+00, 1.694259e+00, 6.512446e-01, 8.652632e-01, 2.601399e-01, 3.652928e-01, 2.187607e+00, 1.253803e-01, 1.363932e+00, 5.960449e-01, 8.678755e-01, 9.793116e-01, 8.191947e-01, 7.287578e-01, 6.886473e-02, 1.043569e+00, 5.348231e-01, 8.073455e-01, 6.748857e-01, 1.037850e+00, 6.279030e-01, 3.006892e-01, 3.598985e-01, 8.258863e-01, 6.156631e-01, 1.135018e+00, 2.417216e-01, 8.27205…
1.400000e+00	7.863396e-01, 1.523606e+00, 2.064858e+00, 5.598528e-01, 9.928205e-01, 1.724811e-01, 2.898915e-01, 1.876522e+00, 9.893187e-02, 1.645561e+00, 4.910049e-01, 8.031998e-01, 9.447713e-01, 7.369880e-01, 7.012132e-01, 4.436716e-02, 9.035741e-01, 5.798956e-01, 8.740469e-01, 4.850054e-01, 1.301909e+00, 4.564624e-01, 3.959708e-01, 4.303144e-01, 8.716702e-01, 5.913860e-01, 9.548713e-01, 3.140803e-01, 5.47073…
1.600000e+00	1.103083e+00, 1.366093e+00, 1.707591e+00, 4.775707e-01, 8.348159e-01, 1.133360e-01, 1.702882e-01, 1.727244e+00, 1.014870e-01, 1.452141e+00, 5.732097e-01, 9.718693e-01, 9.740375e-01, 5.354760e-01, 8.480327e-01, 2.402415e-02, 9.008767e-01, 7.441894e-01, 1.053224e+00, 4.372417e-01, 1.382663e+00, 3.426805e-01, 4.371860e-01, 3.777506e-01, 8.601707e-01, 4.090638e-01, 1.059356e+00, 3.458539e-01, 7.25714…
1.800000e+00	1.343510e+00, 1.362443e+00, 1.506862e+00, 5.631141e-01, 7.339244e-01, 9.416274e-02, 1.065575e-01, 1.503498e+00, 8.706874e-02, 1.655088e+00, 5.344494e-01, 1.119588e+00, 1.029127e+00, 3.321679e-01, 7.878210e-01, 1.918839e-02, 8.148495e-01, 1.002729e+00, 8.220432e-01, 2.999166e-01, 1.362681e+00, 2.479859e-01, 3.265940e-01, 3.406734e-01, 8.648262e-01, 3.194839e-01, 8.811067e-01, 5.147871e-01, 7.45802…
2.000000e+00	1.337704e+00, 1.423698e+00, 1.645909e+00, 5.797570e-01, 7.839345e-01, 6.800328e-02, 6.548419e-02, 1.014320e+00, 5.623646e-02, 1.663314e+00, 4.943398e-01, 9.294310e-01, 1.273565e+00, 1.873121e-01, 8.077164e-01, 1.035508e-02, 7.427440e-01, 1.030446e+00, 1.103264e+00, 2.691469e-01, 1.511871e+00, 1.789407e-01, 3.417852e-01, 4.541596e-01, 8.692936e-01, 2.714929e-01, 1.016963e+00, 5.947543e-01, 6.69136…
0.000000e+00	2.902931e+00, 7.178082e-01, 1.998000e+00, 5.412377e-01, 5.939717e-01, 2.919447e+00, 6.137982e-03, 4.864470e-01, 2.073921e+00, 1.334354e+00, 2.804189e-01, 2.014428e+00, 4.301144e-01, 2.317582e+00, 5.332244e-01, 2.524563e+00, 5.490789e-01, 1.627648e+00, 5.518090e-01, 1.328395e+00, 1.283472e+00, 2.849855e-02, 7.539426e-01, 1.186854e+00, 2.060988e+00, 1.886642e+00, 1.543399e+00, 7.511303e-01, 2.60377…
2.000000e-01	2.306833e+00, 6.766604e-01, 1.698018e+00, 3.493003e-01, 4.679603e-01, 1.892728e+00, 1.807457e-01, 3.820758e-01, 1.504779e+00, 1.046279e+00, 1.754340e-01, 1.144725e+00, 6.135038e-01, 1.528523e+00, 4.061733e-01, 2.287720e+00, 4.182771e-01, 1.745526e+00, 2.653289e-01, 1.658563e+00, 1.355648e+00, 2.061531e-01, 5.528514e-01, 1.008090e+00, 1.510223e+00, 1.501140e+00, 9.400316e-01, 5.518094e-01, 1.80580…
4.000000e-01	1.535537e+00, 6.821881e-01, 1.063288e+00, 2.543698e-01, 2.827625e-01, 9.852232e-01, 3.183833e-01, 3.519679e-01, 1.334335e+00, 7.771040e-01, 1.255436e-01, 7.825434e-01, 6.894124e-01, 1.069864e+00, 3.990804e-01, 1.929013e+00, 4.441617e-01, 1.082552e+00, 2.475595e-01, 1.226347e+00, 1.442633e+00, 2.741396e-01, 6.102826e-01, 8.192566e-01, 1.057369e+00, 1.196456e+00, 9.043905e-01, 5.951832e-01, 1.49224…
6.000000e-01	1.072461e+00, 7.932116e-01, 1.073588e+00, 1.341315e-01, 2.450788e-01, 1.056981e+00, 3.393121e-01, 3.885904e-01, 9.219318e-01, 8.423060e-01, 1.743084e-01, 4.901029e-01, 8.623595e-01, 8.542629e-01, 6.318841e-01, 1.494576e+00, 3.355028e-01, 9.769109e-01, 4.343000e-01, 1.069757e+00, 1.392575e+00, 3.067002e-01, 4.145614e-01, 9.497021e-01, 7.255055e-01, 9.900575e-01, 8.731445e-01, 8.803946e-01, 1.09017…
8.000000e-01	9.125299e-01, 1.166826e+00, 8.030777e-01, 8.947111e-02, 4.458252e-01, 7.622019e-01, 2.767914e-01, 6.320130e-01, 6.183013e-01, 8.571309e-01, 2.837817e-01, 3.066188e-01, 8.463626e-01, 7.322479e-01, 7.329501e-01, 7.898700e-01, 2.997175e-01, 7.459687e-01, 5.348681e-01, 1.056209e+00, 1.054727e+00, 3.373684e-01, 4.049629e-01, 7.544716e-01, 7.462805e-01, 6.867204e-01, 9.857038e-01, 7.646888e-01, 7.27214…
1.000000e+00	1.021244e+00, 9.667239e-01, 9.667050e-01, 1.390951e-01, 5.567877e-01, 4.488269e-01, 1.775411e-01, 7.640412e-01, 5.243059e-01, 1.271091e+00, 3.480795e-01, 2.517598e-01, 8.209349e-01, 7.988254e-01, 8.420174e-01, 5.278746e-01, 3.409020e-01, 8.410541e-01, 6.794583e-01, 8.195531e-01, 9.257442e-01, 3.429806e-01, 3.761776e-01, 7.727046e-01, 4.312393e-01, 5.874854e-01, 9.227327e-01, 8.253254e-01, 9.43972…
1.200000e+00	1.152524e+00, 1.238555e+00, 1.278751e+00, 3.104546e-01, 5.608830e-01, 3.158932e-01, 1.322913e-01, 8.093710e-01, 3.360316e-01, 1.334192e+00, 3.491625e-01, 2.690462e-01, 9.770339e-01, 6.994157e-01, 1.071138e+00, 2.872185e-01, 5.442047e-01, 7.896280e-01, 7.431461e-01, 7.773133e-01, 8.862667e-01, 2.783026e-01, 3.658861e-01, 7.139645e-01, 5.234126e-01, 4.800154e-01, 1.111006e+00, 7.248739e-01, 6.62234…
1.400000e+00	1.283644e+00, 1.320081e+00, 1.365989e+00, 4.131794e-01, 5.542288e-01, 2.459222e-01, 8.386887e-02, 7.550205e-01, 2.194467e-01, 1.407545e+00, 4.373105e-01, 4.820764e-01, 1.096150e+00, 5.946764e-01, 9.274426e-01, 2.245076e-01, 5.282044e-01, 9.093213e-01, 7.710897e-01, 4.806993e-01, 1.340347e+00, 1.374933e-01, 3.736943e-01, 5.763529e-01, 6.522387e-01, 3.273090e-01, 1.438033e+00, 6.816495e-01, 6.61088…
1.600000e+00	1.521145e+00, 1.255449e+00, 1.473967e+00, 4.230609e-01, 6.600272e-01, 1.293461e-01, 5.377751e-02, 6.250391e-01, 1.558166e-01, 1.627684e+00, 4.792786e-01, 5.657188e-01, 1.182299e+00, 4.000077e-01, 1.161263e+00, 1.336922e-01, 6.299845e-01, 1.010962e+00, 8.848364e-01, 4.333187e-01, 1.464539e+00, 1.362005e-01, 3.651121e-01, 5.775112e-01, 6.831335e-01, 2.912621e-01, 1.248498e+00, 5.505993e-01, 5.69035…
1.800000e+00	1.307099e+00, 1.383635e+00, 1.722716e+00, 5.268423e-01, 6.844007e-01, 1.022610e-01, 3.409012e-02, 5.846554e-01, 1.038460e-01, 1.820557e+00, 4.168535e-01, 6.788813e-01, 1.102666e+00, 2.586452e-01, 1.110103e+00, 8.435801e-02, 7.214090e-01, 1.009443e+00, 8.079901e-01, 3.323544e-01, 1.292302e+00, 1.032350e-01, 3.803378e-01, 6.627689e-01, 9.435013e-01, 2.412408e-01, 1.125325e+00, 4.318491e-01, 5.57077…
2.000000e+00	1.712390e+00, 1.487585e+00, 1.782712e+00, 5.648303e-01, 7.454161e-01, 7.391764e-02, 1.733608e-02, 5.523572e-01, 5.670613e-02, 1.646455e+00, 2.945968e-01, 8.648114e-01, 8.672784e-01, 1.701556e-01, 8.978053e-01, 3.983275e-02, 7.214519e-01, 1.125814e+00, 8.395492e-01, 2.271082e-01, 1.538089e+00, 8.772145e-02, 3.501097e-01, 6.201549e-01, 8.467085e-01, 2.100989e-01, 9.174202e-01, 4.982622e-01, 4.27720…
0.000000e+00	1.562644e+00, 1.678042e+00, 4.694899e-01, 2.588853e+00, 2.729132e+00, 2.108103e+00, 1.308469e+00, 1.804298e+00, 2.417838e+00, 1.837667e+00, 2.061485e+00, 3.409008e-01, 6.965393e-01, 2.027547e+00, 1.003556e+00, 9.294610e-01, 2.775194e+00, 2.061312e+00, 1.671283e+00, 1.656408e+00, 2.589386e+00, 1.773085e+00, 2.512350e+00, 2.604690e+00, 1.578590e-01, 1.657556e+00, 3.637524e-01, 2.900805e+00, 1.54631…
2.000000e-01	1.152059e+00, 1.236439e+00, 7.046875e-01, 2.583162e+00, 1.980046e+00, 1.580216e+00, 9.462868e-01, 1.241675e+00, 1.566591e+00, 1.216821e+00, 1.426559e+00, 3.677391e-01, 5.203380e-01, 1.209832e+00, 1.233291e+00, 1.087069e+00, 2.056880e+00, 2.038054e+00, 9.756703e-01, 1.797174e+00, 1.699076e+00, 1.462856e+00, 1.436578e+00, 1.860853e+00, 5.647247e-01, 1.676912e+00, 6.568070e-01, 2.329456e+00, 9.10740…
4.000000e-01	8.956808e-01, 1.044306e+00, 8.374840e-01, 1.407730e+00, 1.260463e+00, 1.180405e+00, 7.282782e-01, 1.461674e+00, 9.607389e-01, 9.792445e-01, 9.780843e-01, 2.962431e-01, 5.199083e-01, 8.276695e-01, 1.216223e+00, 8.738024e-01, 1.892990e+00, 1.831235e+00, 7.391925e-01, 1.645825e+00, 1.514069e+00, 1.121441e+00, 9.739426e-01, 1.298783e+00, 5.350459e-01, 1.499445e+00, 7.575211e-01, 1.274776e+00, 8.12664…
6.000000e-01	5.972301e-01, 6.783174e-01, 1.323065e+00, 1.074860e+00, 1.163024e+00, 9.275979e-01, 7.093038e-01, 1.660911e+00, 6.252287e-01, 9.544510e-01, 7.471597e-01, 2.216656e-01, 3.929501e-01, 5.092380e-01, 1.120520e+00, 7.202060e-01, 1.347142e+00, 1.276256e+00, 7.789718e-01, 1.492257e+00, 1.636697e+00, 1.211795e+00, 5.529683e-01, 9.649093e-01, 6.164685e-01, 1.399225e+00, 1.115686e+00, 1.460423e+00, 6.19461…
8.000000e-01	4.928654e-01, 9.102234e-01, 1.212765e+00, 6.899509e-01, 1.112262e+00, 5.433807e-01, 6.691207e-01, 1.982313e+00, 3.180995e-01, 9.001176e-01, 5.351093e-01, 1.395570e-01, 3.963023e-01, 4.211533e-01, 1.164409e+00, 4.734638e-01, 1.242510e+00, 8.952659e-01, 8.814695e-01, 1.025796e+00, 1.327929e+00, 1.007138e+00, 4.915526e-01, 5.823990e-01, 4.482006e-01, 1.248252e+00, 9.524221e-01, 1.406351e+00, 4.92202…
1.000000e+00	5.239180e-01, 1.058458e+00, 1.392079e+00, 7.191884e-01, 8.996494e-01, 4.025916e-01, 5.677797e-01, 1.715028e+00, 2.163762e-01, 1.114845e+00, 5.274996e-01, 8.416879e-02, 4.608542e-01, 6.383632e-01, 1.086227e+00, 2.544719e-01, 1.005096e+00, 7.609538e-01, 8.055369e-01, 8.772625e-01, 1.568997e+00, 8.651381e-01, 3.170769e-01, 5.212315e-01, 5.094078e-01, 9.574332e-01, 1.002820e+00, 9.695489e-01, 5.33459…
1.200000e+00	9.061436e-01, 1.129245e+00, 1.776650e+00, 5.978653e-01, 1.010775e+00, 2.598993e-01, 4.754050e-01, 1.678881e+00, 1.063425e-01, 1.246465e+00, 4.376217e-01, 6.153839e-02, 6.493341e-01, 5.946157e-01, 1.227191e+00, 1.489099e-01, 8.458790e-01, 6.395401e-01, 1.077724e+00, 6.698910e-01, 1.394290e+00, 5.482651e-01, 3.742005e-01, 4.364165e-01, 4.674136e-01, 7.886169e-01, 1.032125e+00, 9.600587e-01, 6.42638…
1.400000e+00	9.232308e-01, 1.572011e+00, 1.552690e+00, 5.261176e-01, 9.786168e-01, 1.789685e-01, 3.120171e-01, 1.915297e+00, 6.942215e-02, 1.504971e+00, 5.016761e-01, 1.063894e-01, 8.076750e-01, 6.829721e-01, 1.194235e+00, 1.049784e-01, 8.937710e-01, 7.899589e-01, 9.195888e-01, 5.712338e-01, 1.325834e+00, 3.059925e-01, 3.799632e-01, 4.126469e-01, 6.123600e-01, 6.327395e-01, 1.387830e+00, 7.040336e-01, 5.93518…
1.600000e+00	1.244938e+00, 1.313693e+00, 1.597790e+00, 5.571764e-01, 8.381804e-01, 1.241534e-01, 1.997939e-01, 1.477932e+00, 5.816151e-02, 1.674395e+00, 5.804503e-01, 2.030545e-01, 7.876505e-01, 6.440332e-01, 1.252241e+00, 6.314339e-02, 8.069473e-01, 7.803937e-01, 7.690783e-01, 4.291038e-01, 1.419461e+00, 2.517214e-01, 3.067369e-01, 4.311328e-01, 8.635380e-01, 4.771752e-01, 1.117770e+00, 5.882807e-01, 5.63546…
1.800000e+00	1.034742e+00, 1.590321e+00, 1.508334e+00, 5.086704e-01, 8.481479e-01, 9.013044e-02, 1.312340e-01, 1.337863e+00, 7.273024e-02, 1.326102e+00, 5.831365e-01, 4.470954e-01, 9.029973e-01, 5.104572e-01, 9.726979e-01, 3.708796e-02, 7.767097e-01, 9.110288e-01, 9.775529e-01, 2.628465e-01, 1.638940e+00, 2.334329e-01, 3.498806e-01, 3.914668e-01, 9.715210e-01, 4.477614e-01, 1.154410e+00, 4.591664e-01, 6.34990…
2.000000e+00	1.377268e+00, 1.439478e+00, 1.616887e+00, 4.734693e-01, 7.966170e-01, 5.325144e-02, 1.028200e-01, 1.063763e+00, 5.219918e-02, 1.861377e+00, 4.834858e-01, 6.068279e-01, 9.047534e-01, 3.796476e-01, 1.151995e+00, 2.402115e-02, 7.772559e-01, 1.033232e+00, 9.333825e-01, 3.442055e-01, 1.707270e+00, 1.612401e-01, 3.222336e-01, 4.182432e-01, 7.116073e-01, 3.258311e-01, 1.118116e+00, 3.415724e-01, 6.18235…
0.000000e+00	2.733037e+00, 1.434703e+00, 1.147591e+00, 2.927355e+00, 2.779074e-01, 2.342589e+00, 2.280333e+00, 6.396510e-01, 2.448337e+00, 9.014481e-01, 7.074103e-01, 6.829560e-01, 3.510208e-01, 4.020861e-01, 8.198550e-01, 1.397205e+00, 8.859759e-01, 3.039566e+00, 2.533035e+00, 2.286399e+00, 6.039558e-01, 8.517572e-01, 1.368113e+00, 7.147743e-01, 2.474424e+00, 5.965321e-01, 1.830169e-01, 1.390526e+00, 1.02813…
2.000000e-01	1.807789e+00, 1.418011e+00, 8.745507e-01, 2.001602e+00, 4.402778e-01, 1.468070e+00, 1.150248e+00, 5.073474e-01, 1.359570e+00, 5.931766e-01, 5.248419e-01, 1.007050e+00, 5.884650e-01, 3.266331e-01, 8.268044e-01, 1.188180e+00, 8.780535e-01, 2.212711e+00, 2.453018e+00, 1.978700e+00, 7.506218e-01, 9.284851e-01, 7.289909e-01, 6.109227e-01, 1.445380e+00, 6.601717e-01, 1.331178e-01, 1.144767e+00, 8.09927…
4.000000e-01	1.472590e+00, 1.393249e+00, 7.075538e-01, 1.146925e+00, 5.581915e-01, 1.135560e+00, 8.977195e-01, 4.331205e-01, 8.393018e-01, 4.844718e-01, 2.983278e-01, 6.088899e-01, 5.749872e-01, 1.570948e-01, 7.169525e-01, 1.213559e+00, 7.840054e-01, 1.671291e+00, 1.520098e+00, 1.930688e+00, 1.005610e+00, 8.667850e-01, 5.420712e-01, 5.976193e-01, 9.169379e-01, 7.282727e-01, 1.937654e-01, 1.381395e+00, 5.48639…
6.000000e-01	9.985973e-01, 1.386216e+00, 6.961428e-01, 7.549624e-01, 7.564491e-01, 7.929519e-01, 6.230842e-01, 4.501665e-01, 5.089574e-01, 3.727667e-01, 2.154490e-01, 4.792144e-01, 7.839466e-01, 1.451246e-01, 8.402810e-01, 1.078806e+00, 9.214886e-01, 1.256890e+00, 1.144982e+00, 1.221034e+00, 9.704012e-01, 7.330455e-01, 2.979806e-01, 6.886996e-01, 5.690375e-01, 7.148280e-01, 4.873936e-01, 1.236327e+00, 3.69093…
8.000000e-01	7.149146e-01, 1.369513e+00, 7.773877e-01, 4.298402e-01, 6.534328e-01, 5.569439e-01, 4.378059e-01, 7.646099e-01, 2.593022e-01, 3.860374e-01, 1.955541e-01, 2.476138e-01, 9.309824e-01, 1.794132e-01, 9.255431e-01, 7.763755e-01, 7.677399e-01, 1.072542e+00, 1.582184e+00, 1.125159e+00, 1.100758e+00, 6.830791e-01, 4.213414e-01, 6.676913e-01, 4.509119e-01, 5.364073e-01, 7.591079e-01, 1.342391e+00, 3.67304…
1.000000e+00	7.769808e-01, 1.362995e+00, 1.197267e+00, 3.199561e-01, 8.315197e-01, 4.193897e-01, 2.370199e-01, 9.146288e-01, 1.683389e-01, 4.336603e-01, 2.485899e-01, 1.731002e-01, 8.656267e-01, 1.628697e-01, 1.055863e+00, 6.612730e-01, 8.308813e-01, 9.418718e-01, 1.332709e+00, 8.117510e-01, 9.010498e-01, 6.634804e-01, 3.194904e-01, 5.898091e-01, 2.821167e-01, 3.836246e-01, 1.050126e+00, 1.285977e+00, 3.74254…
1.200000e+00	9.259798e-01, 1.291598e+00, 1.248309e+00, 2.038297e-01, 7.196162e-01, 2.536547e-01, 1.677055e-01, 1.079005e+00, 7.339245e-02, 1.043273e+00, 3.566893e-01, 1.143029e-01, 7.289391e-01, 1.766631e-01, 1.081445e+00, 3.772421e-01, 8.424350e-01, 8.841315e-01, 1.215464e+00, 7.709683e-01, 1.026702e+00, 4.672250e-01, 3.331043e-01, 5.772868e-01, 2.058582e-01, 3.842298e-01, 9.856614e-01, 8.539567e-01, 4.88183…
1.400000e+00	1.120800e+00, 1.034741e+00, 1.341406e+00, 3.420917e-01, 8.715262e-01, 1.584272e-01, 1.062208e-01, 1.093332e+00, 4.648098e-02, 1.164335e+00, 3.169726e-01, 1.040302e-01, 8.847676e-01, 1.396203e-01, 1.055771e+00, 3.089489e-01, 8.424719e-01, 9.143909e-01, 1.138730e+00, 6.253071e-01, 1.332579e+00, 3.564692e-01, 2.989723e-01, 5.753389e-01, 2.742225e-01, 2.513666e-01, 1.212385e+00, 9.840437e-01, 4.46372…
1.600000e+00	1.300529e+00, 1.599922e+00, 1.577029e+00, 3.922975e-01, 8.522589e-01, 1.181106e-01, 8.404172e-02, 9.313789e-01, 3.492527e-02, 1.184068e+00, 3.540337e-01, 1.582927e-01, 1.009777e+00, 8.681808e-02, 1.077935e+00, 1.861348e-01, 9.672945e-01, 9.482709e-01, 1.100142e+00, 4.662037e-01, 1.342231e+00, 2.531541e-01, 3.804236e-01, 5.521450e-01, 4.234650e-01, 2.242760e-01, 1.218393e+00, 7.091259e-01, 5.11603…
1.800000e+00	1.301198e+00, 1.474686e+00, 1.622133e+00, 4.045387e-01, 8.413188e-01, 8.241091e-02, 4.304388e-02, 9.813092e-01, 2.143625e-02, 1.586803e+00, 3.106623e-01, 3.450234e-01, 1.121130e+00, 5.208523e-02, 1.019511e+00, 1.300806e-01, 9.435758e-01, 1.066803e+00, 8.782866e-01, 3.800636e-01, 1.353587e+00, 1.530095e-01, 3.560325e-01, 5.010173e-01, 6.514078e-01, 1.733065e-01, 1.156858e+00, 5.563995e-01, 5.32023…
2.000000e+00	1.237490e+00, 1.401046e+00, 1.671619e+00, 5.686085e-01, 8.756772e-01, 4.783070e-02, 2.765257e-02, 8.842640e-01, 1.549330e-02, 1.698423e+00, 3.740014e-01, 5.159107e-01, 1.242088e+00, 4.410606e-02, 1.216626e+00, 6.677214e-02, 1.019741e+00, 9.926822e-01, 1.107823e+00, 3.415276e-01, 1.522607e+00, 1.430092e-01, 3.678533e-01, 4.612570e-01, 6.593712e-01, 1.398750e-01, 1.141555e+00, 5.071645e-01, 3.77379…
0.000000e+00	1.867177e+00, 1.899017e+00, 6.874805e-01, 9.905643e-01, 2.781360e+00, 2.321013e+00, 1.889386e+00, 2.695932e+00, 2.759133e+00, 2.057222e+00, 1.174204e+00, 1.122758e+00, 5.111310e-01, 2.194290e-01, 1.173425e+00, 4.831975e-01, 3.183030e+00, 1.160008e-01, 1.764376e+00, 1.889810e-01, 1.608015e+00, 4.385706e-02, 6.628789e-01, 1.360616e+00, 5.908981e-01, 3.007502e-01, 8.172211e-01, 2.946801e-01, 1.38871…
2.000000e-01	2.072647e+00, 1.437434e+00, 9.271181e-01, 8.591201e-01, 1.880833e+00, 1.456298e+00, 1.313073e+00, 2.034509e+00, 1.589759e+00, 2.356473e+00, 1.033027e+00, 1.248571e+00, 7.010581e-01, 4.600513e-01, 7.479183e-01, 6.393110e-01, 2.193098e+00, 4.654948e-01, 1.263526e+00, 4.048850e-01, 1.371321e+00, 3.300559e-02, 4.548495e-01, 8.913313e-01, 7.677478e-01, 2.688078e-01, 9.344027e-01, 3.913467e-01, 1.04712…
4.000000e-01	2.026821e+00, 1.692859e+00, 1.075533e+00, 5.326119e-01, 1.450401e+00, 1.135823e+00, 8.962902e-01, 1.451036e+00, 1.454913e+00, 2.042721e+00, 7.539115e-01, 8.833717e-01, 7.325374e-01, 4.400783e-01, 6.093381e-01, 5.491130e-01, 1.933974e+00, 7.996210e-01, 1.181990e+00, 5.444054e-01, 1.625862e+00, 2.361245e-02, 3.795445e-01, 6.211224e-01, 8.509881e-01, 1.930911e-01, 9.006628e-01, 6.630214e-01, 1.00914…
6.000000e-01	1.591073e+00, 1.465930e+00, 1.238483e+00, 6.425983e-01, 1.341367e+00, 6.884678e-01, 6.337531e-01, 1.251584e+00, 8.428571e-01, 2.189628e+00, 5.899348e-01, 8.931611e-01, 9.776183e-01, 2.492205e-01, 6.658616e-01, 3.644898e-01, 1.831148e+00, 1.019775e+00, 1.224615e+00, 4.970965e-01, 1.502131e+00, 1.910352e-02, 4.001760e-01, 4.100522e-01, 9.480574e-01, 1.609492e-01, 8.295286e-01, 6.432876e-01, 6.08059…
8.000000e-01	1.671936e+00, 1.644007e+00, 1.494699e+00, 4.780889e-01, 1.198953e+00, 5.477896e-01, 4.123043e-01, 1.124241e+00, 5.039412e-01, 2.466553e+00, 4.924484e-01, 1.127924e+00, 8.350481e-01, 1.862752e-01, 5.694373e-01, 2.226401e-01, 1.387672e+00, 1.131122e+00, 1.169055e+00, 3.824276e-01, 1.453309e+00, 1.754467e-02, 4.095316e-01, 3.645420e-01, 8.996144e-01, 1.712933e-01, 9.082212e-01, 8.462617e-01, 4.40062…
1.000000e+00	1.616256e+00, 1.414463e+00, 1.698481e+00, 4.014772e-01, 1.074119e+00, 3.595445e-01, 2.681825e-01, 8.161021e-01, 3.110815e-01, 1.894786e+00, 3.588467e-01, 9.418375e-01, 9.722298e-01, 9.558101e-02, 5.138655e-01, 1.324647e-01, 1.323710e+00, 1.085411e+00, 1.188680e+00, 4.380221e-01, 1.440700e+00, 1.346222e-02, 3.486357e-01, 3.361445e-01, 9.187892e-01, 1.109535e-01, 7.891577e-01, 8.764018e-01, 4.35540…
1.200000e+00	1.492976e+00, 1.105753e+00, 1.526680e+00, 3.891871e-01, 1.073686e+00, 1.889431e-01, 1.907975e-01, 7.444673e-01, 1.484897e-01, 1.982211e+00, 2.683965e-01, 8.781340e-01, 8.229962e-01, 6.038236e-02, 5.752658e-01, 7.712606e-02, 1.080882e+00, 9.333349e-01, 1.162620e+00, 2.915921e-01, 1.220746e+00, 1.011077e-02, 3.143004e-01, 3.450295e-01, 9.282281e-01, 9.643117e-02, 7.529403e-01, 8.766788e-01, 4.11375…
1.400000e+00	1.418727e+00, 1.511679e+00, 1.734918e+00, 3.498863e-01, 1.023206e+00, 1.792304e-01, 9.249628e-02, 6.207394e-01, 9.385142e-02, 2.189062e+00, 2.560200e-01, 8.672206e-01, 9.931048e-01, 3.836606e-02, 4.927769e-01, 5.218100e-02, 1.233559e+00, 1.040287e+00, 1.048494e+00, 2.206155e-01, 1.736004e+00, 7.842290e-03, 3.151251e-01, 3.178166e-01, 7.751042e-01, 7.893648e-02, 7.613749e-01, 9.526113e-01, 3.59595…
1.600000e+00	1.384579e+00, 1.702750e+00, 1.619822e+00, 5.423588e-01, 9.687853e-01, 1.112782e-01, 6.840607e-02, 4.725467e-01, 4.702378e-02, 2.190345e+00, 2.356886e-01, 7.526475e-01, 1.066308e+00, 3.029599e-02, 6.220632e-01, 3.347945e-02, 1.111030e+00, 1.218811e+00, 1.057743e+00, 2.173796e-01, 1.575313e+00, 5.648039e-03, 3.363494e-01, 2.994826e-01, 1.040439e+00, 7.652717e-02, 8.441232e-01, 9.934974e-01, 3.05127…
1.800000e+00	1.554337e+00, 1.367004e+00, 1.647348e+00, 5.434054e-01, 9.426246e-01, 7.286770e-02, 4.702247e-02, 3.836535e-01, 3.005876e-02, 2.168393e+00, 2.105675e-01, 8.029090e-01, 1.145176e+00, 1.328647e-02, 5.783453e-01, 1.765588e-02, 9.524366e-01, 1.050351e+00, 1.075059e+00, 1.453546e-01, 1.587337e+00, 4.375440e-03, 3.470818e-01, 3.872622e-01, 1.168176e+00, 5.565795e-02, 7.508049e-01, 1.074177e+00, 3.25523…
2.000000e+00	1.572350e+00, 1.359672e+00, 1.872669e+00, 5.492079e-01, 8.022748e-01, 4.658101e-02, 1.932607e-02, 4.151560e-01, 2.135980e-02, 1.896058e+00, 1.890512e-01, 8.585512e-01, 1.103219e+00, 1.119434e-02, 6.330387e-01, 9.955615e-03, 9.275240e-01, 1.085544e+00, 1.115222e+00, 1.277953e-01, 1.659957e+00, 3.560624e-03, 3.535518e-01, 4.060959e-01, 1.050813e+00, 4.691721e-02, 6.594424e-01, 1.062903e+00, 2.98323…
0.000000e+00	1.828617e+00, 8.736869e-02, 3.475619e-01, 2.442746e+00, 2.534078e+00, 4.138387e-01, 2.581744e+00, 1.906965e+00, 1.129905e+00, 3.482452e-02, 3.158679e-01, 5.481508e-01, 1.192054e+00, 2.074452e+00, 1.186774e+00, 7.814760e-01, 1.413250e+00, 2.203829e+00, 1.430149e+00, 2.768108e+00, 5.411387e-01, 1.351878e-01, 2.752240e+00, 9.955762e-01, 1.554983e+00, 1.278693e+00, 1.898138e+00, 2.560835e+00, 2.57590…
2.000000e-01	1.180464e+00, 3.175320e-01, 7.774336e-01, 1.619817e+00, 2.060810e+00, 4.550247e-01, 1.092238e+00, 1.718428e+00, 1.089827e+00, 2.237519e-02, 2.624372e-01, 4.713838e-01, 9.665948e-01, 1.900071e+00, 1.093952e+00, 6.109984e-01, 1.431070e+00, 1.894450e+00, 1.091171e+00, 2.082386e+00, 4.021328e-01, 2.646445e-01, 1.836727e+00, 7.446966e-01, 9.138323e-01, 1.283824e+00, 1.315683e+00, 1.738848e+00, 1.43647…
4.000000e-01	9.550857e-01, 5.658647e-01, 1.072349e+00, 9.748539e-01, 1.299484e+00, 5.331861e-01, 1.256309e+00, 1.413253e+00, 8.965384e-01, 2.202754e-02, 1.505781e-01, 2.311252e-01, 1.222169e+00, 1.061024e+00, 1.126672e+00, 7.082388e-01, 7.879611e-01, 1.104749e+00, 7.753215e-01, 1.597952e+00, 3.280285e-01, 4.154037e-01, 9.706630e-01, 4.926711e-01, 3.976657e-01, 1.215407e+00, 1.249438e+00, 1.410355e+00, 1.07228…
6.000000e-01	5.907963e-01, 1.051392e+00, 1.294425e+00, 6.794927e-01, 1.045414e+00, 4.152252e-01, 7.411246e-01, 1.643937e+00, 6.265729e-01, 2.448443e-02, 1.865686e-01, 1.640449e-01, 1.059483e+00, 5.725693e-01, 1.264644e+00, 5.198434e-01, 7.896094e-01, 9.944873e-01, 7.675860e-01, 1.475215e+00, 4.634626e-01, 4.940492e-01, 6.322447e-01, 3.670160e-01, 3.519663e-01, 8.558725e-01, 1.304141e+00, 1.071216e+00, 7.03813…
8.000000e-01	4.194956e-01, 1.091946e+00, 1.270566e+00, 3.203249e-01, 1.003584e+00, 2.261922e-01, 5.286080e-01, 2.018662e+00, 4.251011e-01, 7.071666e-02, 3.009126e-01, 8.571083e-02, 8.845349e-01, 5.143191e-01, 1.253880e+00, 3.340298e-01, 7.378844e-01, 6.903604e-01, 9.043556e-01, 1.177561e+00, 7.598733e-01, 5.248185e-01, 4.417453e-01, 3.993041e-01, 2.147111e-01, 6.625084e-01, 1.267856e+00, 7.411888e-01, 7.69877…
1.000000e+00	6.425629e-01, 1.025771e+00, 1.687804e+00, 3.298110e-01, 8.373482e-01, 1.974087e-01, 3.839864e-01, 1.617654e+00, 2.503935e-01, 2.727978e-01, 4.045760e-01, 5.793388e-02, 1.171383e+00, 6.222773e-01, 8.800820e-01, 2.218283e-01, 6.274752e-01, 6.240252e-01, 9.495673e-01, 9.133593e-01, 9.616519e-01, 4.165802e-01, 4.422413e-01, 3.419004e-01, 1.335860e-01, 6.225140e-01, 1.411479e+00, 6.318506e-01, 7.38065…
1.200000e+00	7.625529e-01, 1.499630e+00, 1.440217e+00, 3.588778e-01, 8.452001e-01, 1.235250e-01, 2.481438e-01, 2.094008e+00, 1.707569e-01, 6.027352e-01, 4.542671e-01, 3.344062e-02, 1.121703e+00, 5.539410e-01, 1.190535e+00, 1.209115e-01, 6.913573e-01, 4.559240e-01, 1.014884e+00, 6.642432e-01, 1.182270e+00, 3.791601e-01, 3.488221e-01, 3.773690e-01, 9.523910e-02, 4.302159e-01, 1.444665e+00, 4.321330e-01, 7.82416…
1.400000e+00	8.509681e-01, 1.410714e+00, 1.442402e+00, 3.316818e-01, 8.365016e-01, 7.021708e-02, 1.397703e-01, 1.797286e+00, 1.334318e-01, 7.037532e-01, 5.053903e-01, 2.421826e-02, 9.837085e-01, 7.535378e-01, 1.166265e+00, 7.340249e-02, 7.366159e-01, 6.154562e-01, 1.021185e+00, 6.376122e-01, 9.727186e-01, 2.661073e-01, 3.541712e-01, 4.408175e-01, 1.381285e-01, 2.793043e-01, 1.336043e+00, 4.330373e-01, 8.12831…
1.600000e+00	1.033691e+00, 1.268084e+00, 1.588035e+00, 4.869149e-01, 8.534226e-01, 5.532476e-02, 8.216296e-02, 1.501730e+00, 1.064822e-01, 1.278019e+00, 5.430162e-01, 2.900682e-02, 1.093277e+00, 4.458327e-01, 9.398489e-01, 5.632338e-02, 8.391321e-01, 6.196454e-01, 1.033370e+00, 4.638500e-01, 1.234474e+00, 1.713253e-01, 3.729923e-01, 3.954981e-01, 3.152699e-01, 2.635040e-01, 1.580971e+00, 3.626940e-01, 7.24526…
1.800000e+00	1.152361e+00, 1.419748e+00, 1.833244e+00, 4.917454e-01, 9.019244e-01, 4.206178e-02, 6.152895e-02, 1.549356e+00, 1.114958e-01, 1.458599e+00, 5.433028e-01, 8.788134e-02, 1.352605e+00, 2.680877e-01, 1.208559e+00, 2.745799e-02, 7.764253e-01, 9.201313e-01, 9.848633e-01, 4.285789e-01, 1.144196e+00, 1.473590e-01, 3.519231e-01, 3.693214e-01, 4.970540e-01, 2.410629e-01, 1.606924e+00, 2.272289e-01, 7.40190…
2.000000e+00	1.264389e+00, 1.434641e+00, 1.624179e+00, 5.543108e-01, 7.961152e-01, 2.728140e-02, 3.717148e-02, 1.286995e+00, 8.135133e-02, 1.619903e+00, 5.884829e-01, 1.882855e-01, 9.775241e-01, 1.831624e-01, 1.002291e+00, 1.946733e-02, 9.067162e-01, 9.720975e-01, 9.623905e-01, 2.608227e-01, 1.339403e+00, 1.011752e-01, 3.479822e-01, 4.432137e-01, 6.767373e-01, 1.925858e-01, 1.307444e+00, 2.059902e-01, 6.93127…
0.000000e+00	1.639322e+00, 1.280779e+00, 1.438554e+00, 2.224633e+00, 3.664316e+00, 2.217727e+00, 1.911671e+00, 1.669883e+00, 2.738633e+00, 8.685784e-01, 1.894323e+00, 4.894425e-01, 1.241797e+00, 5.864755e-01, 2.694365e+00, 6.011482e-02, 1.605897e+00, 1.082793e+00, 8.450736e-01, 1.914193e+00, 2.360606e+00, 8.616735e-01, 5.367230e-01, 1.783769e+00, 6.623827e-01, 2.065695e+00, 1.731822e+00, 2.352542e+00, 2.50499…
2.000000e-01	1.042367e+00, 8.207666e-01, 1.706581e+00, 1.532712e+00, 2.285861e+00, 1.693303e+00, 1.191165e+00, 1.244160e+00, 1.501010e+00, 6.027575e-01, 1.102870e+00, 3.764920e-01, 9.789997e-01, 4.418565e-01, 2.229769e+00, 2.232056e-01, 1.499431e+00, 1.214771e+00, 8.941444e-01, 2.070243e+00, 1.772767e+00, 9.470316e-01, 4.306077e-01, 1.466355e+00, 4.715348e-01, 2.091043e+00, 1.735105e+00, 1.570413e+00, 2.17350…
4.000000e-01	8.163708e-01, 8.988147e-01, 1.760422e+00, 1.100872e+00, 2.052750e+00, 1.218712e+00, 9.417934e-01, 1.248925e+00, 7.621240e-01, 6.138843e-01, 6.474076e-01, 2.420804e-01, 1.085319e+00, 2.915849e-01, 1.909702e+00, 1.630969e-01, 9.703652e-01, 1.164120e+00, 1.002348e+00, 1.603730e+00, 1.769876e+00, 6.838458e-01, 2.444263e-01, 8.321367e-01, 3.330079e-01, 1.438679e+00, 1.393371e+00, 1.369474e+00, 1.75383…
6.000000e-01	5.898458e-01, 1.218182e+00, 1.655876e+00, 8.886587e-01, 1.505514e+00, 6.067955e-01, 8.936105e-01, 1.466691e+00, 4.488497e-01, 5.657284e-01, 6.792074e-01, 1.049652e-01, 9.656724e-01, 3.006039e-01, 1.447745e+00, 8.708550e-02, 9.064319e-01, 7.554306e-01, 1.019289e+00, 1.648102e+00, 1.696607e+00, 7.183730e-01, 1.952865e-01, 7.345849e-01, 2.347859e-01, 1.398442e+00, 1.610967e+00, 7.962441e-01, 2.43944…
8.000000e-01	4.773313e-01, 1.198333e+00, 1.729638e+00, 7.544298e-01, 1.408257e+00, 6.104589e-01, 6.832467e-01, 1.621386e+00, 3.223880e-01, 3.555786e-01, 5.531935e-01, 7.071271e-02, 1.287139e+00, 5.671985e-01, 1.451289e+00, 6.447767e-02, 8.698523e-01, 6.535065e-01, 9.404150e-01, 1.314276e+00, 1.761970e+00, 7.124927e-01, 2.443326e-01, 4.688950e-01, 1.666778e-01, 1.007505e+00, 1.564745e+00, 7.056752e-01, 3.16827…
1.000000e+00	4.222802e-01, 1.189650e+00, 2.058627e+00, 6.587044e-01, 1.147572e+00, 3.288283e-01, 6.614518e-01, 1.529583e+00, 1.463893e-01, 5.252733e-01, 5.950959e-01, 4.393207e-02, 1.262777e+00, 6.439688e-01, 1.243427e+00, 3.879979e-02, 7.053840e-01, 4.291976e-01, 8.231349e-01, 8.771133e-01, 1.798098e+00, 5.832686e-01, 2.568383e-01, 3.387172e-01, 1.293239e-01, 1.038303e+00, 1.577435e+00, 5.550448e-01, 4.39102…
1.200000e+00	7.240936e-01, 1.343841e+00, 2.258423e+00, 7.087004e-01, 1.221961e+00, 2.090255e-01, 4.930684e-01, 1.895129e+00, 9.120250e-02, 7.782818e-01, 6.354170e-01, 2.630538e-02, 1.072029e+00, 7.889582e-01, 1.177579e+00, 1.759945e-02, 8.334819e-01, 4.518650e-01, 1.155793e+00, 6.870931e-01, 1.530701e+00, 4.929974e-01, 2.424148e-01, 3.045613e-01, 1.159997e-01, 9.108914e-01, 1.325789e+00, 3.508218e-01, 6.39375…
1.400000e+00	9.362882e-01, 1.519762e+00, 1.845093e+00, 7.142556e-01, 1.139631e+00, 1.506510e-01, 2.821058e-01, 1.823312e+00, 5.902766e-02, 9.094517e-01, 5.082857e-01, 1.822585e-02, 1.097118e+00, 5.782415e-01, 1.260823e+00, 1.340823e-02, 9.014442e-01, 4.848197e-01, 1.104723e+00, 5.419041e-01, 1.901016e+00, 3.769335e-01, 2.419977e-01, 2.540886e-01, 1.895536e-01, 6.518182e-01, 1.422387e+00, 2.513081e-01, 6.37122…
1.600000e+00	1.081281e+00, 1.443768e+00, 2.171835e+00, 4.654674e-01, 1.046277e+00, 1.215246e-01, 1.700704e-01, 1.774012e+00, 6.216434e-02, 1.240230e+00, 7.247525e-01, 1.347775e-02, 1.167340e+00, 5.730780e-01, 1.248313e+00, 8.031786e-03, 8.361489e-01, 6.844421e-01, 8.976440e-01, 5.924792e-01, 1.868053e+00, 2.502030e-01, 3.510389e-01, 3.146415e-01, 3.270443e-01, 5.968758e-01, 1.046358e+00, 2.019970e-01, 6.78178…
1.800000e+00	1.022511e+00, 1.446563e+00, 2.229906e+00, 4.670955e-01, 9.410813e-01, 8.126220e-02, 1.289457e-01, 1.533068e+00, 4.402669e-02, 1.648046e+00, 6.454449e-01, 3.269945e-02, 1.131404e+00, 4.165991e-01, 1.224685e+00, 5.761720e-03, 8.456487e-01, 7.924206e-01, 9.952026e-01, 4.059997e-01, 1.838335e+00, 2.039123e-01, 3.422530e-01, 3.500835e-01, 4.299095e-01, 4.421005e-01, 1.614833e+00, 2.632154e-01, 7.62060…
2.000000e+00	1.294144e+00, 1.197704e+00, 1.813456e+00, 4.803087e-01, 8.066376e-01, 6.405100e-02, 9.085521e-02, 1.076369e+00, 6.053915e-02, 1.461385e+00, 4.785566e-01, 1.377263e-01, 1.132485e+00, 2.923275e-01, 1.081786e+00, 3.676970e-03, 8.713581e-01, 7.417446e-01, 9.775807e-01, 2.867134e-01, 1.743499e+00, 1.652062e-01, 3.638788e-01, 3.971447e-01, 7.219276e-01, 3.343087e-01, 1.246540e+00, 1.710641e-01, 6.14605…
0.000000e+00	1.714726e+00, 5.079185e-01, 2.923681e+00, 2.900231e+00, 2.533747e+00, 2.083529e+00, 1.168406e+00, 1.530608e+00, 1.656877e+00, 1.342153e+00, 2.859146e+00, 4.115202e-01, 1.309267e+00, 1.995394e-01, 1.968432e+00, 2.539347e+00, 1.560163e+00, 9.156501e-01, 2.425739e+00, 2.509445e+00, 9.012860e-01, 1.426427e+00, 2.324509e+00, 2.777927e+00, 2.554024e+00, 1.998778e+00, 2.312317e+00, 1.445595e+00, 2.52069…
2.000000e-01	1.077892e+00, 3.470602e-01, 2.035133e+00, 1.837042e+00, 1.601512e+00, 1.304780e+00, 9.127357e-01, 1.272723e+00, 1.462207e+00, 1.094913e+00, 1.892945e+00, 4.590556e-01, 1.334682e+00, 1.093522e-01, 1.670241e+00, 1.440574e+00, 1.677961e+00, 1.137241e+00, 1.918588e+00, 2.155104e+00, 1.226212e+00, 1.196816e+00, 1.148662e+00, 1.785422e+00, 2.096956e+00, 2.016019e+00, 1.434603e+00, 9.555446e-01, 2.57274…
4.000000e-01	7.176517e-01, 3.049582e-01, 1.509310e+00, 1.278141e+00, 1.186640e+00, 1.085935e+00, 7.148411e-01, 1.227626e+00, 1.215124e+00, 8.452185e-01, 1.429310e+00, 3.299613e-01, 9.960083e-01, 8.788797e-02, 1.568802e+00, 9.899139e-01, 1.061430e+00, 9.234437e-01, 1.738221e+00, 2.235172e+00, 1.106136e+00, 1.107531e+00, 9.062998e-01, 1.004877e+00, 1.411062e+00, 1.455203e+00, 8.653997e-01, 7.652192e-01, 1.71336…
6.000000e-01	4.903488e-01, 4.997584e-01, 1.731008e+00, 8.115591e-01, 8.091699e-01, 8.849336e-01, 7.893129e-01, 1.286137e+00, 1.089070e+00, 8.450141e-01, 1.118478e+00, 2.480595e-01, 8.839676e-01, 2.461128e-01, 1.336670e+00, 9.823062e-01, 7.424046e-01, 6.795827e-01, 1.550819e+00, 2.058209e+00, 1.186505e+00, 9.576097e-01, 5.106246e-01, 8.582539e-01, 9.489653e-01, 1.308692e+00, 8.991629e-01, 8.837253e-01, 1.41507…
8.000000e-01	3.390232e-01, 6.945327e-01, 1.249355e+00, 5.578902e-01, 5.570487e-01, 5.709101e-01, 5.904848e-01, 1.793079e+00, 8.966896e-01, 6.454823e-01, 7.599612e-01, 1.622666e-01, 9.023427e-01, 4.427698e-01, 1.428820e+00, 8.542858e-01, 7.107324e-01, 5.831630e-01, 1.233334e+00, 1.543792e+00, 1.292895e+00, 9.375046e-01, 3.287399e-01, 7.520390e-01, 7.136825e-01, 1.201585e+00, 7.146793e-01, 8.496505e-01, 1.11379…
1.000000e+00	3.211576e-01, 9.252367e-01, 1.370630e+00, 4.476016e-01, 6.456874e-01, 3.323168e-01, 5.900881e-01, 2.043374e+00, 7.130934e-01, 4.600237e-01, 7.229155e-01, 1.030294e-01, 1.133089e+00, 6.588886e-01, 1.077050e+00, 7.587519e-01, 5.393155e-01, 4.326258e-01, 1.112974e+00, 1.240967e+00, 1.204619e+00, 8.969832e-01, 3.711987e-01, 6.611473e-01, 4.320300e-01, 9.628183e-01, 1.020980e+00, 1.002294e+00, 1.05916…
1.200000e+00	2.547330e-01, 1.138853e+00, 1.370271e+00, 3.103093e-01, 5.876101e-01, 2.612726e-01, 4.084917e-01, 1.958048e+00, 6.333538e-01, 4.912939e-01, 8.325060e-01, 5.344808e-02, 8.591615e-01, 6.701186e-01, 1.131183e+00, 4.854573e-01, 4.484490e-01, 3.206985e-01, 1.107377e+00, 1.024372e+00, 1.735004e+00, 6.158669e-01, 3.394646e-01, 7.215877e-01, 3.256297e-01, 8.497205e-01, 9.203515e-01, 8.510257e-01, 8.00065…
1.400000e+00	4.552340e-01, 1.021992e+00, 1.542884e+00, 3.020192e-01, 5.710343e-01, 1.747695e-01, 2.951057e-01, 2.178613e+00, 4.014136e-01, 5.513198e-01, 7.281680e-01, 2.830171e-02, 9.574156e-01, 6.561214e-01, 1.167586e+00, 3.510424e-01, 4.949050e-01, 3.668022e-01, 1.069660e+00, 8.843422e-01, 1.592811e+00, 5.742664e-01, 3.807569e-01, 5.406776e-01, 2.385397e-01, 6.539327e-01, 1.125641e+00, 7.061626e-01, 8.16368…
1.600000e+00	8.118611e-01, 1.242417e+00, 1.875749e+00, 4.294628e-01, 5.657988e-01, 1.043741e-01, 1.803030e-01, 1.988912e+00, 3.464441e-01, 7.802793e-01, 6.380544e-01, 1.873578e-02, 1.037562e+00, 7.860639e-01, 1.082636e+00, 1.925437e-01, 6.314174e-01, 5.065018e-01, 1.002053e+00, 6.481207e-01, 1.521610e+00, 3.711988e-01, 3.879615e-01, 6.124624e-01, 2.165934e-01, 5.796246e-01, 1.027765e+00, 5.078589e-01, 6.76295…
1.800000e+00	9.116647e-01, 1.330292e+00, 1.632740e+00, 5.224753e-01, 6.015875e-01, 9.722488e-02, 1.189164e-01, 2.042672e+00, 2.920087e-01, 1.179341e+00, 7.404595e-01, 1.835719e-02, 1.006125e+00, 5.870849e-01, 1.009672e+00, 1.360289e-01, 6.494273e-01, 6.466893e-01, 9.105537e-01, 5.314203e-01, 1.640384e+00, 3.646236e-01, 4.360504e-01, 5.260423e-01, 3.668074e-01, 3.900244e-01, 1.296736e+00, 4.723752e-01, 8.62610…
2.000000e+00	1.120978e+00, 1.134747e+00, 1.884916e+00, 4.940282e-01, 6.175610e-01, 5.395560e-02, 6.580536e-02, 2.102746e+00, 2.229926e-01, 1.142871e+00, 5.793533e-01, 3.571778e-02, 9.560774e-01, 5.387887e-01, 1.167020e+00, 8.831615e-02, 6.311453e-01, 7.898417e-01, 8.727961e-01, 3.897690e-01, 1.930627e+00, 2.506320e-01, 4.135092e-01, 5.760674e-01, 5.179435e-01, 3.474806e-01, 1.413776e+00, 3.424777e-01, 8.73991…
0.000000e+00	2.009603e+00, 2.053153e+00, 5.030491e-01, 3.320625e-01, 2.782503e+00, 6.482156e-02, 2.104039e+00, 1.683924e+00, 2.034635e+00, 9.758738e-01, 1.879958e+00, 8.725381e-01, 3.681005e-01, 1.994300e+00, 1.798672e+00, 1.690787e-01, 6.803434e-01, 2.797257e+00, 1.507110e-01, 1.598235e+00, 1.073946e+00, 2.509084e+00, 8.494287e-01, 2.515738e+00, 8.063903e-02, 6.061693e-01, 5.833217e-01, 9.442137e-01, 2.51612…
2.000000e-01	1.559984e+00, 1.522148e+00, 9.526425e-01, 4.247988e-01, 1.486915e+00, 6.658567e-02, 1.827050e+00, 1.436173e+00, 1.784005e+00, 7.757374e-01, 1.257093e+00, 7.127668e-01, 1.873229e-01, 1.509302e+00, 1.747769e+00, 4.263104e-01, 6.801118e-01, 2.227355e+00, 8.856190e-02, 1.040472e+00, 9.918623e-01, 2.193818e+00, 5.362502e-01, 1.913669e+00, 1.578856e-01, 4.042116e-01, 8.550122e-01, 1.032642e+00, 1.78176…
4.000000e-01	9.721214e-01, 1.037384e+00, 1.100602e+00, 5.782015e-01, 1.116101e+00, 3.852524e-02, 1.087943e+00, 1.227555e+00, 1.501139e+00, 6.565949e-01, 7.327274e-01, 5.672387e-01, 1.974555e-01, 9.003718e-01, 1.512476e+00, 5.830263e-01, 6.311093e-01, 1.967261e+00, 1.724142e-01, 1.497756e+00, 9.902696e-01, 1.633385e+00, 4.740371e-01, 1.229562e+00, 1.370223e-01, 3.577203e-01, 1.046649e+00, 1.010079e+00, 1.18077…
6.000000e-01	7.758962e-01, 1.240813e+00, 1.116416e+00, 5.996327e-01, 9.383535e-01, 3.592938e-02, 5.674845e-01, 1.165341e+00, 1.048156e+00, 6.111713e-01, 5.133480e-01, 2.523704e-01, 1.745165e-01, 7.828113e-01, 1.224068e+00, 7.299617e-01, 5.853727e-01, 1.482206e+00, 3.538452e-01, 1.432656e+00, 1.211661e+00, 1.594367e+00, 4.123013e-01, 9.542436e-01, 1.161642e-01, 3.298258e-01, 9.747141e-01, 7.997998e-01, 9.33523…
8.000000e-01	5.809017e-01, 1.186673e+00, 1.621923e+00, 5.294062e-01, 9.349646e-01, 2.393902e-02, 4.850124e-01, 1.288201e+00, 5.867009e-01, 5.607647e-01, 3.467841e-01, 1.766880e-01, 1.574735e-01, 6.963907e-01, 1.150382e+00, 7.189628e-01, 6.946333e-01, 1.292357e+00, 4.828083e-01, 8.964822e-01, 1.358267e+00, 1.237415e+00, 4.016650e-01, 7.191211e-01, 1.145182e-01, 2.408023e-01, 1.180484e+00, 6.517890e-01, 6.33535…
1.000000e+00	6.859747e-01, 1.217528e+00, 1.695690e+00, 4.498467e-01, 7.945345e-01, 1.607248e-02, 2.877524e-01, 1.250354e+00, 3.518400e-01, 5.984416e-01, 3.447594e-01, 9.506049e-02, 2.146230e-01, 9.426535e-01, 1.260109e+00, 4.236932e-01, 6.453242e-01, 9.308318e-01, 7.627130e-01, 8.518026e-01, 1.427228e+00, 9.916838e-01, 3.507251e-01, 6.693478e-01, 9.007721e-02, 1.917215e-01, 1.270252e+00, 4.838196e-01, 5.96346…
1.200000e+00	8.729340e-01, 1.237314e+00, 1.679757e+00, 4.318226e-01, 8.581231e-01, 1.116916e-02, 1.824572e-01, 1.529483e+00, 2.270673e-01, 1.061480e+00, 3.519439e-01, 6.340955e-02, 3.894029e-01, 8.428572e-01, 1.056019e+00, 2.843393e-01, 6.996909e-01, 7.520729e-01, 7.255969e-01, 5.668776e-01, 1.495294e+00, 7.758975e-01, 3.634860e-01, 5.311989e-01, 2.210038e-01, 1.167437e-01, 1.228444e+00, 5.378075e-01, 5.62293…
1.400000e+00	1.028857e+00, 1.303790e+00, 1.591773e+00, 4.651643e-01, 8.367307e-01, 8.471347e-03, 1.316853e-01, 1.262021e+00, 1.411583e-01, 1.432305e+00, 4.274148e-01, 5.055381e-02, 5.798632e-01, 8.312813e-01, 9.250770e-01, 1.674559e-01, 6.956396e-01, 7.903933e-01, 7.492055e-01, 5.299873e-01, 1.438148e+00, 4.703735e-01, 3.512547e-01, 5.567285e-01, 3.377347e-01, 1.103131e-01, 1.484414e+00, 4.252619e-01, 6.14695…
1.600000e+00	1.162074e+00, 1.087125e+00, 1.888235e+00, 5.335945e-01, 9.481410e-01, 6.702087e-03, 8.413295e-02, 1.370007e+00, 9.691920e-02, 1.595938e+00, 3.998402e-01, 1.077185e-01, 7.844425e-01, 6.468135e-01, 1.114728e+00, 9.323103e-02, 8.010972e-01, 9.046292e-01, 8.549935e-01, 3.521128e-01, 1.648312e+00, 3.896112e-01, 3.098793e-01, 5.290430e-01, 6.188953e-01, 1.199389e-01, 1.366954e+00, 3.277350e-01, 6.30116…
1.800000e+00	1.237702e+00, 1.446551e+00, 1.835894e+00, 4.631967e-01, 9.713340e-01, 5.569540e-03, 5.291241e-02, 1.154774e+00, 6.108194e-02, 1.528005e+00, 4.553139e-01, 2.589006e-01, 6.344607e-01, 5.936488e-01, 9.968269e-01, 6.823533e-02, 6.823764e-01, 1.096872e+00, 8.300418e-01, 3.765249e-01, 1.659670e+00, 2.932177e-01, 2.853084e-01, 4.600442e-01, 7.952667e-01, 8.895699e-02, 1.159578e+00, 2.691967e-01, 6.49180…
2.000000e+00	1.437571e+00, 1.823472e+00, 1.983841e+00, 4.892400e-01, 8.778622e-01, 4.096851e-03, 3.215617e-02, 7.678665e-01, 4.346037e-02, 1.604906e+00, 4.321283e-01, 5.335641e-01, 8.136878e-01, 3.549029e-01, 1.285018e+00, 3.982192e-02, 7.618691e-01, 1.140724e+00, 9.166033e-01, 2.944778e-01, 1.669139e+00, 2.165214e-01, 3.578938e-01, 4.522864e-01, 6.806350e-01, 6.816144e-02, 1.141599e+00, 2.574662e-01, 4.77408…
0.000000e+00	1.739557e+00, 1.830170e+00, 1.631436e+00, 1.803378e-01, 1.846347e+00, 2.206092e+00, 3.291099e-01, 2.258800e+00, 1.403483e+00, 6.294303e-01, 6.516699e-01, 2.942938e-01, 1.344858e+00, 1.054703e-01, 1.045055e-01, 1.919649e+00, 7.966996e-01, 1.276043e+00, 1.898386e+00, 4.469437e-01, 3.955874e-01, 1.409567e+00, 5.323707e-01, 6.065892e-01, 2.603783e+00, 2.639310e+00, 1.539519e+00, 1.089401e+00, 1.21670…
2.000000e-01	1.496026e+00, 1.804417e+00, 9.980265e-01, 1.152505e-01, 1.709904e+00, 1.366610e+00, 4.893926e-01, 2.054439e+00, 1.065181e+00, 1.047384e+00, 4.352749e-01, 3.924108e-01, 1.530479e+00, 5.316900e-02, 4.570647e-01, 1.144719e+00, 8.421782e-01, 1.513228e+00, 1.816009e+00, 5.353232e-01, 7.119681e-01, 9.143335e-01, 5.298624e-01, 5.567919e-01, 1.643076e+00, 1.783160e+00, 9.871663e-01, 6.913788e-01, 9.98785…
4.000000e-01	1.595169e+00, 1.799840e+00, 1.225251e+00, 7.978430e-02, 1.208712e+00, 1.064917e+00, 4.766884e-01, 1.750784e+00, 7.332587e-01, 1.344089e+00, 2.700663e-01, 5.834605e-01, 1.276159e+00, 3.605337e-02, 6.856833e-01, 6.699847e-01, 9.158845e-01, 1.304931e+00, 1.441559e+00, 4.892921e-01, 9.499906e-01, 6.598078e-01, 5.323754e-01, 3.194084e-01, 1.337028e+00, 1.692157e+00, 8.290173e-01, 9.839109e-01, 6.68604…
6.000000e-01	1.484651e+00, 1.629771e+00, 1.213916e+00, 5.095111e-02, 1.065384e+00, 6.579474e-01, 5.654476e-01, 1.166536e+00, 3.889807e-01, 1.454933e+00, 2.054047e-01, 8.847976e-01, 1.162246e+00, 2.799207e-02, 7.708012e-01, 4.381587e-01, 8.227388e-01, 1.143104e+00, 1.304120e+00, 4.106159e-01, 1.221150e+00, 4.536259e-01, 3.695970e-01, 2.698797e-01, 1.295755e+00, 1.464996e+00, 6.164219e-01, 8.424802e-01, 3.94521…
8.000000e-01	1.453911e+00, 1.371537e+00, 1.606084e+00, 4.778419e-02, 8.863331e-01, 4.726672e-01, 5.293545e-01, 9.802242e-01, 1.982450e-01, 1.551418e+00, 1.846501e-01, 7.760371e-01, 1.100156e+00, 1.888599e-02, 4.967686e-01, 3.139348e-01, 9.154599e-01, 1.140536e+00, 1.139617e+00, 3.099201e-01, 1.221704e+00, 3.512787e-01, 4.113694e-01, 2.126177e-01, 8.759034e-01, 1.231625e+00, 5.084366e-01, 1.065614e+00, 3.55351…
1.000000e+00	1.562501e+00, 1.290783e+00, 1.309967e+00, 9.293548e-02, 1.084195e+00, 2.917666e-01, 3.940515e-01, 9.157457e-01, 1.306235e-01, 1.768541e+00, 1.673169e-01, 8.877319e-01, 9.963960e-01, 1.756711e-02, 8.053919e-01, 1.449643e-01, 9.334453e-01, 1.213908e+00, 1.139191e+00, 2.546292e-01, 1.248966e+00, 2.916492e-01, 4.137297e-01, 2.147071e-01, 1.216023e+00, 9.961544e-01, 6.266002e-01, 1.362205e+00, 3.20758…
1.200000e+00	1.663787e+00, 1.563438e+00, 1.786636e+00, 1.626558e-01, 1.161343e+00, 2.073052e-01, 2.486068e-01, 7.307739e-01, 5.470841e-02, 2.177878e+00, 1.989540e-01, 9.140749e-01, 1.220975e+00, 1.887362e-02, 7.969209e-01, 9.683128e-02, 8.071105e-01, 1.149877e+00, 1.064469e+00, 2.475761e-01, 1.277501e+00, 2.282038e-01, 4.260418e-01, 2.747835e-01, 1.210891e+00, 7.245755e-01, 5.605231e-01, 1.339077e+00, 3.80323…
1.400000e+00	1.440010e+00, 1.649942e+00, 1.696614e+00, 2.172948e-01, 9.110870e-01, 1.191698e-01, 1.985960e-01, 6.052917e-01, 4.175492e-02, 2.219177e+00, 2.328154e-01, 8.734964e-01, 1.070948e+00, 1.019162e-02, 5.671003e-01, 6.302465e-02, 8.500849e-01, 9.322683e-01, 1.201403e+00, 1.621745e-01, 1.360563e+00, 1.552883e-01, 4.201485e-01, 2.756736e-01, 9.469417e-01, 6.229796e-01, 6.204228e-01, 1.166804e+00, 3.73586…
1.600000e+00	1.553373e+00, 1.622227e+00, 1.599045e+00, 2.778286e-01, 9.090930e-01, 9.369924e-02, 1.171711e-01, 5.707343e-01, 2.235227e-02, 1.752504e+00, 2.105891e-01, 7.981753e-01, 1.065161e+00, 9.893023e-03, 8.006285e-01, 4.012877e-02, 9.608822e-01, 9.427378e-01, 1.166792e+00, 1.201402e-01, 1.559684e+00, 7.668669e-02, 3.195741e-01, 2.719725e-01, 9.441625e-01, 4.020544e-01, 6.566695e-01, 1.020677e+00, 3.70046…
1.800000e+00	1.775056e+00, 1.638735e+00, 1.603928e+00, 3.268631e-01, 9.239716e-01, 5.529097e-02, 9.241460e-02, 4.900582e-01, 1.425782e-02, 1.866635e+00, 2.179845e-01, 7.806765e-01, 1.237619e+00, 6.581093e-03, 5.892246e-01, 2.385626e-02, 9.372794e-01, 9.805085e-01, 1.037811e+00, 1.081476e-01, 1.574149e+00, 6.435388e-02, 3.843099e-01, 3.467916e-01, 9.823199e-01, 3.728635e-01, 6.331300e-01, 1.337319e+00, 2.94600…
2.000000e+00	1.671342e+00, 1.420709e+00, 2.115184e+00, 3.793488e-01, 9.448643e-01, 5.090640e-02, 5.340331e-02, 3.962246e-01, 1.035571e-02, 1.811006e+00, 2.117244e-01, 9.265444e-01, 1.070057e+00, 3.976290e-03, 7.924687e-01, 1.747546e-02, 8.531815e-01, 9.458983e-01, 9.731268e-01, 9.263456e-02, 1.739253e+00, 3.980122e-02, 3.003706e-01, 3.656342e-01, 1.077506e+00, 2.891090e-01, 6.747522e-01, 1.218701e+00, 3.51423…
0.000000e+00	2.088326e+00, 1.367069e-01, 9.779059e-01, 1.914257e+00, 9.234233e-02, 1.823742e+00, 1.165738e+00, 1.201384e+00, 1.579469e+00, 3.566689e-01, 1.273806e+00, 2.839431e+00, 6.536486e-01, 7.637287e-01, 7.347402e-01, 8.277859e-01, 2.475476e+00, 2.036354e+00, 9.597838e-01, 2.628518e+00, 1.708902e+00, 2.794049e+00, 1.946155e+00, 2.635294e+00, 1.340400e+00, 2.790370e+00, 2.100746e+00, 2.687587e+00, 9.39687…
2.000000e-01	1.867854e+00, 1.111646e-01, 9.921041e-01, 1.249985e+00, 2.892515e-01, 1.848314e+00, 1.049124e+00, 9.178973e-01, 1.123752e+00, 2.814734e-01, 7.235923e-01, 1.598967e+00, 4.164662e-01, 5.012146e-01, 6.026398e-01, 9.560282e-01, 2.239720e+00, 1.801997e+00, 1.163964e+00, 2.203436e+00, 1.280752e+00, 2.200844e+00, 1.202525e+00, 2.175923e+00, 7.982804e-01, 1.998215e+00, 1.404068e+00, 1.889405e+00, 6.33015…
4.000000e-01	1.113771e+00, 7.066680e-02, 1.118361e+00, 1.022489e+00, 5.043461e-01, 1.131134e+00, 7.796199e-01, 9.363772e-01, 6.647134e-01, 2.462997e-01, 4.576130e-01, 1.130801e+00, 4.293301e-01, 2.850676e-01, 3.803359e-01, 9.448961e-01, 1.782312e+00, 1.528779e+00, 1.032639e+00, 1.765430e+00, 1.156554e+00, 1.623560e+00, 5.785667e-01, 1.788840e+00, 6.201916e-01, 1.663302e+00, 1.277882e+00, 1.168241e+00, 4.96249…
6.000000e-01	7.051307e-01, 8.274189e-02, 1.326886e+00, 7.108587e-01, 7.397113e-01, 7.644999e-01, 8.144331e-01, 1.000849e+00, 3.449238e-01, 2.143883e-01, 3.142871e-01, 4.917623e-01, 3.597025e-01, 2.340726e-01, 5.252214e-01, 6.913494e-01, 1.124169e+00, 9.834956e-01, 1.098998e+00, 1.205825e+00, 8.260843e-01, 1.468570e+00, 5.187564e-01, 1.116650e+00, 3.586966e-01, 1.714223e+00, 1.260174e+00, 9.286971e-01, 3.02431…
8.000000e-01	5.474965e-01, 1.882357e-01, 1.551060e+00, 6.982971e-01, 7.847053e-01, 6.413163e-01, 7.636774e-01, 1.065222e+00, 2.060002e-01, 2.176910e-01, 3.511730e-01, 3.819661e-01, 2.586103e-01, 4.542970e-01, 7.723536e-01, 4.819862e-01, 9.779480e-01, 7.014386e-01, 9.255012e-01, 1.149572e+00, 1.151769e+00, 1.330535e+00, 4.557624e-01, 9.878082e-01, 2.629930e-01, 1.458468e+00, 1.341557e+00, 6.887858e-01, 3.03965…
1.000000e+00	5.389815e-01, 4.048260e-01, 1.582229e+00, 8.041854e-01, 8.008257e-01, 3.809046e-01, 5.857601e-01, 1.247914e+00, 1.061018e-01, 5.013009e-01, 4.051105e-01, 1.714867e-01, 3.258727e-01, 5.944018e-01, 9.224611e-01, 3.543996e-01, 6.788208e-01, 6.048303e-01, 1.133860e+00, 8.847524e-01, 9.823075e-01, 9.648145e-01, 3.198276e-01, 8.553379e-01, 1.403024e-01, 1.063788e+00, 1.218336e+00, 5.649808e-01, 4.91518…
1.200000e+00	9.237261e-01, 6.490007e-01, 1.440636e+00, 7.444166e-01, 6.870136e-01, 2.654017e-01, 4.437394e-01, 1.561798e+00, 6.825412e-02, 5.591614e-01, 5.869791e-01, 1.245236e-01, 4.839183e-01, 6.269002e-01, 1.044763e+00, 1.677823e-01, 5.578341e-01, 4.668706e-01, 9.891408e-01, 7.155251e-01, 1.302236e+00, 5.980776e-01, 3.633652e-01, 7.225215e-01, 1.215776e-01, 8.565315e-01, 1.170283e+00, 3.686597e-01, 5.34839…
1.400000e+00	1.204048e+00, 8.169056e-01, 1.640273e+00, 6.562626e-01, 7.136857e-01, 1.767675e-01, 3.264408e-01, 1.464922e+00, 5.921097e-02, 9.653087e-01, 5.579619e-01, 8.326922e-02, 5.992267e-01, 7.467934e-01, 1.058000e+00, 1.128784e-01, 4.272462e-01, 4.763414e-01, 9.857799e-01, 6.672687e-01, 1.228942e+00, 4.504175e-01, 3.402413e-01, 7.146976e-01, 2.156513e-01, 8.011209e-01, 1.260267e+00, 2.937206e-01, 4.97113…
1.600000e+00	9.925389e-01, 1.006922e+00, 1.957558e+00, 6.967467e-01, 8.703193e-01, 1.251850e-01, 1.885270e-01, 1.227042e+00, 4.475276e-02, 1.270781e+00, 5.739268e-01, 6.669144e-02, 7.371972e-01, 8.045791e-01, 1.047319e+00, 8.443903e-02, 3.726018e-01, 5.404175e-01, 8.173861e-01, 3.493280e-01, 1.298935e+00, 3.817938e-01, 3.093177e-01, 6.027793e-01, 3.547881e-01, 5.177669e-01, 1.515012e+00, 2.620395e-01, 6.68421…
1.800000e+00	1.383575e+00, 1.077734e+00, 1.633343e+00, 5.702120e-01, 6.596938e-01, 7.789199e-02, 1.207528e-01, 1.140152e+00, 5.519154e-02, 1.376697e+00, 5.065988e-01, 1.138155e-01, 8.165657e-01, 8.473641e-01, 1.256683e+00, 5.877523e-02, 4.411915e-01, 8.754042e-01, 6.456220e-01, 3.190957e-01, 1.520501e+00, 2.652708e-01, 3.270812e-01, 5.278611e-01, 5.819326e-01, 4.563526e-01, 1.263039e+00, 2.310299e-01, 7.01886…
2.000000e+00	1.446411e+00, 1.266783e+00, 1.581445e+00, 6.429316e-01, 9.350439e-01, 5.662307e-02, 9.534107e-02, 8.786028e-01, 6.496492e-02, 1.505348e+00, 6.196938e-01, 2.369993e-01, 7.563909e-01, 8.229503e-01, 1.083701e+00, 3.215359e-02, 5.730942e-01, 8.358988e-01, 9.444914e-01, 3.389422e-01, 1.422862e+00, 2.142850e-01, 2.756677e-01, 5.581471e-01, 7.538115e-01, 3.289610e-01, 1.337889e+00, 2.255443e-01, 6.13673…
0.000000e+00	2.645098e+00, 2.336210e+00, 2.970909e+00, 5.790910e-01, 1.079800e+00, 1.372587e+00, 9.558099e-02, 1.132696e+00, 1.765649e+00, 1.124680e+00, 1.861621e+00, 8.799734e-02, 2.747650e+00, 3.668881e-01, 7.536997e-01, 2.307409e+00, 8.805676e-01, 6.877667e-01, 3.119181e-01, 3.445505e+00, 4.368520e-01, 1.708004e+00, 1.055644e+00, 1.833433e+00, 7.313312e-02, 2.099255e+00, 2.565747e+00, 2.734646e+00, 2.80016…
2.000000e-01	1.973677e+00, 2.038786e+00, 1.900958e+00, 4.405133e-01, 1.340073e+00, 8.812081e-01, 1.915158e-01, 1.506900e+00, 1.122171e+00, 8.118443e-01, 1.196972e+00, 6.378890e-02, 2.502682e+00, 2.608130e-01, 1.004733e+00, 1.300695e+00, 7.277303e-01, 1.205029e+00, 5.000221e-01, 2.733181e+00, 6.523654e-01, 1.354706e+00, 7.361327e-01, 1.051698e+00, 2.495895e-01, 1.705103e+00, 2.139225e+00, 1.952853e+00, 3.12615…
4.000000e-01	1.313110e+00, 1.509308e+00, 2.089622e+00, 4.970968e-01, 1.155410e+00, 7.235166e-01, 3.464756e-01, 8.638513e-01, 5.762451e-01, 7.515254e-01, 9.066607e-01, 3.503083e-02, 1.781444e+00, 1.614677e-01, 9.764476e-01, 7.298163e-01, 8.008230e-01, 1.196222e+00, 7.352951e-01, 1.596535e+00, 9.024124e-01, 1.134045e+00, 5.669267e-01, 9.698656e-01, 2.221334e-01, 1.180528e+00, 1.703271e+00, 1.251765e+00, 2.65003…
6.000000e-01	9.404230e-01, 1.431940e+00, 1.991564e+00, 4.446857e-01, 1.014667e+00, 3.835181e-01, 3.059391e-01, 1.259537e+00, 3.755433e-01, 5.934720e-01, 5.204330e-01, 2.333575e-02, 1.434505e+00, 9.469237e-02, 1.238614e+00, 4.986871e-01, 9.819748e-01, 1.192552e+00, 6.777440e-01, 1.720947e+00, 1.263905e+00, 1.083980e+00, 5.282190e-01, 7.834506e-01, 2.102668e-01, 9.940873e-01, 1.700303e+00, 7.671530e-01, 1.89691…
8.000000e-01	5.934639e-01, 1.331909e+00, 1.991820e+00, 5.265104e-01, 7.712857e-01, 3.048738e-01, 2.918730e-01, 1.375964e+00, 1.818153e-01, 4.490936e-01, 4.839142e-01, 1.529527e-02, 1.596194e+00, 6.991785e-02, 1.051989e+00, 2.757183e-01, 8.790397e-01, 8.377299e-01, 1.095112e+00, 1.361335e+00, 1.199980e+00, 9.848090e-01, 4.203485e-01, 5.409067e-01, 1.614077e-01, 8.311835e-01, 1.509276e+00, 5.483942e-01, 2.25891…
1.000000e+00	4.684479e-01, 1.341042e+00, 1.645691e+00, 4.821158e-01, 9.853284e-01, 1.838080e-01, 2.729570e-01, 1.226753e+00, 9.346336e-02, 4.967712e-01, 5.251897e-01, 8.009873e-03, 1.122316e+00, 4.240638e-02, 1.040100e+00, 1.789901e-01, 8.269803e-01, 7.761746e-01, 1.249676e+00, 1.248301e+00, 1.541467e+00, 8.966270e-01, 3.742472e-01, 5.301929e-01, 1.182902e-01, 5.964277e-01, 1.695278e+00, 3.918849e-01, 3.25517…
1.200000e+00	7.024174e-01, 1.506402e+00, 2.238673e+00, 4.818803e-01, 8.405385e-01, 1.672411e-01, 1.635137e-01, 1.381828e+00, 6.397013e-02, 5.763624e-01, 5.640911e-01, 5.029323e-03, 1.183761e+00, 5.710674e-02, 1.022077e+00, 1.099476e-01, 7.839348e-01, 6.321090e-01, 9.828953e-01, 9.229173e-01, 1.557488e+00, 6.557655e-01, 3.689850e-01, 5.086773e-01, 9.663527e-02, 5.270938e-01, 1.285006e+00, 2.536985e-01, 4.83251…
1.400000e+00	9.581590e-01, 1.470758e+00, 2.072219e+00, 4.876865e-01, 8.703615e-01, 9.845497e-02, 8.735058e-02, 1.814823e+00, 3.689925e-02, 9.850581e-01, 4.728154e-01, 3.181564e-03, 1.006483e+00, 6.135894e-02, 1.043645e+00, 5.906861e-02, 9.059527e-01, 6.256750e-01, 1.078092e+00, 7.701474e-01, 1.470547e+00, 4.637195e-01, 3.810060e-01, 3.273632e-01, 1.313799e-01, 4.362665e-01, 1.374229e+00, 2.602821e-01, 5.69487…
1.600000e+00	9.925783e-01, 1.321072e+00, 2.001007e+00, 6.033593e-01, 8.210819e-01, 7.329224e-02, 6.367443e-02, 1.650203e+00, 2.895715e-02, 1.151083e+00, 4.791165e-01, 3.480516e-03, 1.209768e+00, 6.240363e-02, 1.161167e+00, 4.008728e-02, 9.369224e-01, 6.930547e-01, 9.662601e-01, 5.690901e-01, 1.452984e+00, 3.954910e-01, 2.913016e-01, 4.157574e-01, 3.019307e-01, 4.074237e-01, 1.368556e+00, 1.666887e-01, 6.01324…
1.800000e+00	1.166344e+00, 1.411243e+00, 1.676582e+00, 6.409275e-01, 8.247075e-01, 5.655386e-02, 4.013356e-02, 1.531349e+00, 2.647949e-02, 1.237909e+00, 5.626176e-01, 2.211035e-02, 1.130284e+00, 3.374299e-02, 1.145099e+00, 2.235799e-02, 8.553058e-01, 7.735537e-01, 9.544248e-01, 4.858848e-01, 1.630530e+00, 2.776471e-01, 3.489109e-01, 4.044136e-01, 5.221583e-01, 3.140992e-01, 1.308066e+00, 1.666278e-01, 5.93998…
2.000000e+00	1.413903e+00, 1.636417e+00, 2.015335e+00, 5.537340e-01, 7.639549e-01, 3.071695e-02, 2.558395e-02, 1.097951e+00, 2.340711e-02, 1.305855e+00, 4.372407e-01, 1.059693e-01, 9.813684e-01, 2.907071e-02, 1.091977e+00, 1.411476e-02, 1.019221e+00, 9.201197e-01, 9.611012e-01, 3.491106e-01, 1.619453e+00, 2.339585e-01, 3.588425e-01, 4.638607e-01, 6.597905e-01, 2.336299e-01, 1.163474e+00, 1.714306e-01, 5.45021…
0.000000e+00	8.845866e-01, 3.292689e+00, 2.347643e+00, 4.161430e-01, 2.464782e+00, 1.442920e+00, 4.891944e-01, 1.282897e+00, 2.812257e-01, 1.357557e+00, 1.721844e+00, 4.519319e-01, 5.034639e-01, 1.770613e+00, 2.136559e-01, 7.645602e-01, 2.522481e-01, 6.611301e-01, 1.433500e+00, 1.847480e+00, 3.420463e-01, 2.434900e-01, 1.525126e-01, 8.968023e-01, 1.023402e+00, 5.413951e-01, 1.407540e+00, 1.010906e+00, 1.51925…
2.000000e-01	6.371545e-01, 2.464487e+00, 2.158339e+00, 4.452484e-01, 1.429596e+00, 1.034618e+00, 2.955744e-01, 1.770863e+00, 5.066306e-01, 1.235602e+00, 1.216169e+00, 6.086286e-01, 5.974571e-01, 1.353121e+00, 5.087746e-01, 5.615265e-01, 4.249650e-01, 9.061777e-01, 8.715346e-01, 1.356445e+00, 5.963808e-01, 3.600786e-01, 2.348795e-01, 4.664149e-01, 8.573222e-01, 3.646934e-01, 1.079765e+00, 1.397623e+00, 1.14667…
4.000000e-01	4.729619e-01, 2.479401e+00, 2.081647e+00, 3.562143e-01, 1.205001e+00, 6.972304e-01, 2.280665e-01, 1.702231e+00, 4.722661e-01, 9.694805e-01, 8.416756e-01, 6.501074e-01, 7.818937e-01, 1.007298e+00, 6.032591e-01, 2.850663e-01, 5.845171e-01, 1.121624e+00, 6.634918e-01, 1.156376e+00, 1.002181e+00, 4.281028e-01, 3.358104e-01, 3.639485e-01, 8.003288e-01, 3.839952e-01, 1.026756e+00, 9.517619e-01, 7.64501…
6.000000e-01	5.046885e-01, 2.166022e+00, 1.512062e+00, 3.657774e-01, 9.576094e-01, 4.061706e-01, 1.465794e-01, 1.722092e+00, 3.461169e-01, 6.498038e-01, 5.394178e-01, 4.621960e-01, 8.640174e-01, 5.814005e-01, 7.412948e-01, 1.603033e-01, 5.952340e-01, 1.136484e+00, 7.124375e-01, 1.109133e+00, 1.223194e+00, 4.359923e-01, 3.347488e-01, 2.496326e-01, 5.942934e-01, 2.984726e-01, 1.275010e+00, 7.081209e-01, 5.05175…
8.000000e-01	7.989022e-01, 1.754065e+00, 2.069581e+00, 3.076849e-01, 1.028336e+00, 3.809315e-01, 9.985867e-02, 1.449611e+00, 1.921742e-01, 1.080411e+00, 5.053987e-01, 3.428499e-01, 1.025689e+00, 3.835688e-01, 7.532133e-01, 1.099491e-01, 7.999697e-01, 1.007947e+00, 7.388220e-01, 7.801653e-01, 1.003671e+00, 3.799986e-01, 2.811244e-01, 3.063275e-01, 5.544462e-01, 2.487790e-01, 1.012172e+00, 8.518785e-01, 6.24233…
1.000000e+00	1.042026e+00, 1.834328e+00, 1.703948e+00, 3.760583e-01, 7.837025e-01, 2.322261e-01, 4.524504e-02, 1.795597e+00, 1.433707e-01, 1.308235e+00, 4.483106e-01, 3.758744e-01, 9.425753e-01, 2.547297e-01, 9.548942e-01, 7.568125e-02, 6.468483e-01, 9.720890e-01, 9.018045e-01, 4.886649e-01, 1.331938e+00, 2.448955e-01, 3.256543e-01, 2.992325e-01, 6.270181e-01, 1.811273e-01, 1.341311e+00, 6.466057e-01, 5.16177…
1.200000e+00	1.325192e+00, 1.874355e+00, 1.992247e+00, 3.902352e-01, 8.489993e-01, 1.550076e-01, 4.023456e-02, 1.494105e+00, 6.780264e-02, 1.626619e+00, 4.474844e-01, 5.200531e-01, 1.052391e+00, 2.132344e-01, 9.218709e-01, 4.871984e-02, 8.401266e-01, 8.919408e-01, 1.023303e+00, 4.626999e-01, 1.141892e+00, 1.945057e-01, 3.893640e-01, 3.309759e-01, 8.399758e-01, 1.723100e-01, 1.294416e+00, 5.671143e-01, 5.25340…
1.400000e+00	1.371107e+00, 1.550018e+00, 1.997803e+00, 4.414644e-01, 9.456178e-01, 1.088619e-01, 2.590910e-02, 1.660235e+00, 4.597617e-02, 1.797152e+00, 4.261336e-01, 6.173570e-01, 1.120769e+00, 1.013817e-01, 1.239336e+00, 2.536052e-02, 7.443017e-01, 9.225051e-01, 1.091359e+00, 4.084859e-01, 1.474847e+00, 1.154957e-01, 3.966899e-01, 3.664653e-01, 7.829970e-01, 1.080582e-01, 1.147340e+00, 5.648087e-01, 4.28565…
1.600000e+00	1.406256e+00, 1.698274e+00, 1.559554e+00, 4.683604e-01, 8.394640e-01, 8.329321e-02, 1.598129e-02, 1.205371e+00, 3.438115e-02, 1.805145e+00, 3.233720e-01, 7.899565e-01, 1.110067e+00, 7.137363e-02, 9.764486e-01, 1.586182e-02, 7.460819e-01, 1.027820e+00, 1.146396e+00, 2.818345e-01, 1.281003e+00, 9.663363e-02, 4.112649e-01, 3.647607e-01, 8.527788e-01, 1.090715e-01, 1.173129e+00, 5.100736e-01, 5.14050…
1.800000e+00	1.320201e+00, 1.546773e+00, 1.729297e+00, 5.211183e-01, 8.977840e-01, 6.213497e-02, 1.092399e-02, 1.175654e+00, 2.057941e-02, 1.974264e+00, 3.181327e-01, 9.760206e-01, 9.600571e-01, 5.207778e-02, 8.354789e-01, 9.335940e-03, 9.318783e-01, 1.077038e+00, 9.109167e-01, 2.223579e-01, 1.563857e+00, 7.097269e-02, 2.821821e-01, 3.873304e-01, 8.345736e-01, 8.599097e-02, 9.232639e-01, 4.668426e-01, 4.47549…
2.000000e+00	1.348811e+00, 1.721497e+00, 1.647211e+00, 5.203322e-01, 7.534052e-01, 3.786267e-02, 6.080934e-03, 1.021965e+00, 1.125520e-02, 1.928315e+00, 2.242822e-01, 8.649867e-01, 9.203844e-01, 3.740639e-02, 8.446002e-01, 6.215869e-03, 7.843453e-01, 1.123807e+00, 9.871188e-01, 1.593464e-01, 1.675411e+00, 4.695618e-02, 3.792188e-01, 3.697915e-01, 8.861819e-01, 5.504291e-02, 9.146279e-01, 6.748428e-01, 3.81638…
0.000000e+00	1.803010e+00, 2.597079e-02, 3.522325e+00, 1.518019e+00, 2.533200e+00, 8.620227e-01, 2.825513e-01, 1.473151e-01, 1.835923e+00, 4.146814e-01, 1.090332e+00, 6.526500e-01, 1.669700e+00, 2.327662e+00, 2.492617e+00, 2.408556e+00, 1.957530e+00, 2.597027e-02, 2.924719e-01, 2.633702e+00, 1.839021e+00, 1.240384e+00, 2.086697e+00, 1.664715e+00, 9.000949e-01, 3.290726e+00, 6.591949e-01, 1.734388e+00, 1.67228…
2.000000e-01	1.158018e+00, 6.353698e-02, 1.438660e+00, 1.104505e+00, 1.986254e+00, 7.776555e-01, 4.065305e-01, 1.486818e-01, 9.021300e-01, 3.945445e-01, 9.632389e-01, 3.798502e-01, 1.128682e+00, 1.564106e+00, 2.394412e+00, 1.724092e+00, 1.269479e+00, 3.800034e-01, 1.586822e-01, 2.677967e+00, 1.688282e+00, 1.207009e+00, 1.255975e+00, 1.262004e+00, 5.463916e-01, 2.259194e+00, 7.997518e-01, 2.073910e+00, 4.06926…
4.000000e-01	9.361941e-01, 2.696609e-01, 1.672420e+00, 6.295594e-01, 1.615070e+00, 5.962988e-01, 4.716794e-01, 3.421651e-01, 5.865901e-01, 2.763129e-01, 5.658779e-01, 2.962031e-01, 1.048380e+00, 1.299531e+00, 2.014350e+00, 1.205988e+00, 1.102801e+00, 3.346262e-01, 1.819755e-01, 2.024860e+00, 1.864089e+00, 9.549845e-01, 7.973368e-01, 7.625138e-01, 3.216824e-01, 2.058313e+00, 1.057412e+00, 1.648713e+00, 4.50137…
6.000000e-01	6.329268e-01, 7.449321e-01, 1.297993e+00, 3.950851e-01, 1.326174e+00, 4.515639e-01, 5.000795e-01, 5.393927e-01, 3.115894e-01, 2.302968e-01, 7.454724e-01, 1.476489e-01, 9.447650e-01, 8.971328e-01, 1.570452e+00, 7.443031e-01, 7.508847e-01, 2.868727e-01, 2.715424e-01, 1.676140e+00, 1.854900e+00, 1.030534e+00, 7.045613e-01, 4.866843e-01, 2.265838e-01, 1.464286e+00, 9.792181e-01, 1.404078e+00, 6.46142…
8.000000e-01	5.422095e-01, 9.875842e-01, 1.827583e+00, 2.306392e-01, 1.303563e+00, 3.439646e-01, 5.605042e-01, 8.882559e-01, 1.774703e-01, 1.895812e-01, 5.406895e-01, 1.257348e-01, 9.368074e-01, 9.386815e-01, 1.337085e+00, 5.038646e-01, 5.741121e-01, 2.177917e-01, 4.112395e-01, 1.449074e+00, 1.854468e+00, 8.813160e-01, 5.643139e-01, 4.325818e-01, 1.708045e-01, 1.133066e+00, 1.097078e+00, 9.565583e-01, 6.02696…
1.000000e+00	4.525291e-01, 9.512747e-01, 1.758677e+00, 1.905069e-01, 1.225790e+00, 1.820242e-01, 5.755437e-01, 9.157756e-01, 1.176525e-01, 2.738159e-01, 6.438647e-01, 6.183653e-02, 9.477900e-01, 9.250727e-01, 1.295670e+00, 3.409483e-01, 5.635030e-01, 1.610722e-01, 5.011373e-01, 7.787292e-01, 1.731576e+00, 7.876678e-01, 4.170880e-01, 2.771967e-01, 8.891687e-02, 1.112886e+00, 1.334453e+00, 7.682043e-01, 7.73799…
1.200000e+00	6.027672e-01, 1.315238e+00, 1.381467e+00, 2.198827e-01, 1.290550e+00, 1.419357e-01, 3.761734e-01, 1.499694e+00, 1.097990e-01, 4.417956e-01, 6.944665e-01, 3.554742e-02, 9.611599e-01, 1.024758e+00, 1.439213e+00, 1.952285e-01, 5.586196e-01, 1.652674e-01, 4.382920e-01, 9.402593e-01, 1.608964e+00, 5.585154e-01, 4.120207e-01, 3.133991e-01, 7.770861e-02, 8.800462e-01, 1.323003e+00, 6.363273e-01, 6.78267…
1.400000e+00	9.027357e-01, 1.156784e+00, 1.805954e+00, 1.987502e-01, 1.041603e+00, 1.039138e-01, 2.645351e-01, 1.559666e+00, 9.727421e-02, 8.155283e-01, 6.258673e-01, 2.062117e-02, 9.990078e-01, 1.009886e+00, 1.071636e+00, 1.044297e-01, 7.033408e-01, 2.826146e-01, 5.111327e-01, 7.367987e-01, 1.709570e+00, 4.737125e-01, 4.308535e-01, 3.205105e-01, 8.856887e-02, 7.249167e-01, 1.318595e+00, 5.680963e-01, 7.63425…
1.600000e+00	1.127732e+00, 1.447540e+00, 2.103324e+00, 3.264240e-01, 8.227677e-01, 8.476677e-02, 1.514149e-01, 1.513009e+00, 9.071064e-02, 9.540993e-01, 5.350402e-01, 1.221674e-02, 1.043992e+00, 9.059764e-01, 1.269215e+00, 6.702872e-02, 6.722817e-01, 4.955536e-01, 6.659648e-01, 5.617677e-01, 1.678718e+00, 2.978580e-01, 3.547521e-01, 2.833371e-01, 1.762531e-01, 4.507304e-01, 1.367043e+00, 4.132897e-01, 8.75493…
1.800000e+00	1.093250e+00, 1.458166e+00, 1.751343e+00, 3.228730e-01, 9.014049e-01, 5.657781e-02, 1.073493e-01, 1.355632e+00, 8.239695e-02, 1.350664e+00, 5.176533e-01, 1.533719e-02, 1.113118e+00, 6.929532e-01, 1.276359e+00, 4.412529e-02, 7.964588e-01, 6.906669e-01, 8.130040e-01, 4.363300e-01, 1.808116e+00, 2.701757e-01, 3.690573e-01, 3.526637e-01, 3.918593e-01, 4.028388e-01, 1.385440e+00, 3.708666e-01, 7.92043…
2.000000e+00	1.159013e+00, 1.557105e+00, 2.220764e+00, 4.009306e-01, 7.577776e-01, 4.036843e-02, 8.454162e-02, 1.073932e+00, 9.123102e-02, 1.332579e+00, 5.810523e-01, 6.243406e-02, 1.247068e+00, 5.436509e-01, 1.416790e+00, 3.205008e-02, 6.592604e-01, 8.558220e-01, 8.544034e-01, 3.588520e-01, 1.594922e+00, 2.086328e-01, 3.604900e-01, 3.809852e-01, 6.427865e-01, 2.696836e-01, 1.328706e+00, 2.666710e-01, 6.58641…
0.000000e+00	1.598615e+00, 1.131880e+00, 6.335258e-01, 2.113243e+00, 6.353241e-01, 2.616152e+00, 2.260849e+00, 2.055531e+00, 1.311458e+00, 4.640848e-01, 1.977064e+00, 1.445357e+00, 2.667954e+00, 5.604937e-01, 4.087911e-02, 1.238839e+00, 1.262093e+00, 1.499352e-01, 1.485778e+00, 1.995233e+00, 1.755207e+00, 4.521920e-01, 2.216634e+00, 2.575712e+00, 1.207657e+00, 1.127574e+00, 3.733569e-01, 3.297276e+00, 1.46232…
2.000000e-01	1.012435e+00, 9.249569e-01, 6.529915e-01, 1.332657e+00, 3.919682e-01, 1.948813e+00, 1.541085e+00, 1.692898e+00, 1.245426e+00, 4.439798e-01, 1.579120e+00, 1.404009e+00, 2.054973e+00, 5.995367e-01, 4.021333e-02, 1.065737e+00, 9.403807e-01, 6.708282e-01, 1.486806e+00, 2.156945e+00, 1.872936e+00, 4.426564e-01, 1.329034e+00, 1.304494e+00, 7.407592e-01, 1.083009e+00, 4.260776e-01, 2.156409e+00, 1.51633…
4.000000e-01	6.173219e-01, 5.730387e-01, 7.463560e-01, 1.141508e+00, 3.806971e-01, 1.278435e+00, 1.535486e+00, 1.513903e+00, 1.082496e+00, 3.205345e-01, 1.129791e+00, 7.297985e-01, 2.157156e+00, 4.969444e-01, 2.244820e-01, 9.042026e-01, 7.558655e-01, 8.035688e-01, 1.349529e+00, 1.571548e+00, 1.305330e+00, 5.181860e-01, 8.239567e-01, 1.350562e+00, 4.170964e-01, 1.082626e+00, 6.640680e-01, 2.171833e+00, 9.98052…
6.000000e-01	4.716694e-01, 5.229746e-01, 9.749549e-01, 8.641988e-01, 3.291542e-01, 8.021232e-01, 1.094217e+00, 1.654042e+00, 7.221583e-01, 2.831942e-01, 9.944085e-01, 5.452785e-01, 2.268225e+00, 2.860950e-01, 5.590616e-01, 5.351678e-01, 6.594022e-01, 7.010592e-01, 1.072332e+00, 1.229919e+00, 1.052878e+00, 5.367998e-01, 4.679052e-01, 1.194706e+00, 2.971747e-01, 8.705767e-01, 8.816449e-01, 1.933785e+00, 7.59013…
8.000000e-01	4.093937e-01, 5.928724e-01, 1.283579e+00, 8.496772e-01, 4.992733e-01, 6.244614e-01, 6.463013e-01, 1.448406e+00, 6.516153e-01, 2.672900e-01, 9.122836e-01, 2.718006e-01, 1.633861e+00, 3.718373e-01, 7.888873e-01, 3.633675e-01, 4.535729e-01, 5.658847e-01, 9.461618e-01, 8.818867e-01, 1.122758e+00, 5.956613e-01, 4.891119e-01, 8.684434e-01, 2.195324e-01, 7.613292e-01, 9.728855e-01, 1.256476e+00, 9.97943…
1.000000e+00	5.012427e-01, 6.479432e-01, 1.629678e+00, 8.257510e-01, 4.299825e-01, 4.706382e-01, 4.572461e-01, 1.870632e+00, 3.669880e-01, 4.870539e-01, 7.290535e-01, 1.866423e-01, 1.797778e+00, 5.549638e-01, 7.858652e-01, 2.432492e-01, 3.729518e-01, 4.331985e-01, 1.346259e+00, 7.863992e-01, 1.278129e+00, 4.953636e-01, 3.845180e-01, 8.932458e-01, 1.197689e-01, 7.044143e-01, 1.105265e+00, 1.158640e+00, 9.29662…
1.200000e+00	7.225419e-01, 8.270469e-01, 1.509511e+00, 6.412458e-01, 4.613600e-01, 3.710205e-01, 2.940676e-01, 1.715567e+00, 2.842045e-01, 8.012079e-01, 6.242054e-01, 1.013163e-01, 1.561934e+00, 5.481697e-01, 7.824040e-01, 1.478300e-01, 2.484166e-01, 3.787740e-01, 1.212148e+00, 8.228811e-01, 1.694641e+00, 4.249086e-01, 3.292549e-01, 8.262157e-01, 1.388584e-01, 5.734247e-01, 1.011872e+00, 8.138414e-01, 6.93255…
1.400000e+00	7.376295e-01, 1.073528e+00, 1.562720e+00, 6.388337e-01, 6.821125e-01, 2.089236e-01, 1.560093e-01, 1.778326e+00, 2.373565e-01, 1.207029e+00, 7.372445e-01, 6.971432e-02, 1.504839e+00, 6.948425e-01, 8.950261e-01, 8.724496e-02, 2.885263e-01, 4.771564e-01, 9.670520e-01, 5.935856e-01, 1.394861e+00, 3.006563e-01, 3.454429e-01, 6.430679e-01, 1.971114e-01, 4.144559e-01, 1.270205e+00, 6.418664e-01, 8.24219…
1.600000e+00	1.298507e+00, 1.140982e+00, 1.746792e+00, 5.633219e-01, 5.846056e-01, 1.268690e-01, 1.367743e-01, 1.691133e+00, 1.928305e-01, 1.277165e+00, 7.534483e-01, 6.244693e-02, 1.305298e+00, 6.431112e-01, 8.699377e-01, 4.483125e-02, 3.416883e-01, 7.267497e-01, 1.176247e+00, 5.001675e-01, 1.370121e+00, 2.260289e-01, 3.939789e-01, 6.463801e-01, 3.607226e-01, 3.003815e-01, 1.261531e+00, 4.521770e-01, 7.45995…
1.800000e+00	1.184548e+00, 1.096018e+00, 1.870191e+00, 6.555774e-01, 6.054831e-01, 9.126745e-02, 9.370688e-02, 1.442109e+00, 1.490280e-01, 1.420144e+00, 5.773988e-01, 1.096789e-01, 1.453676e+00, 4.517309e-01, 1.077911e+00, 3.441086e-02, 4.431301e-01, 7.290778e-01, 8.848825e-01, 3.879123e-01, 1.292167e+00, 1.316361e-01, 3.527134e-01, 6.695206e-01, 6.282605e-01, 2.677352e-01, 1.223304e+00, 4.258948e-01, 8.16966…
2.000000e+00	1.208113e+00, 1.251556e+00, 1.750972e+00, 6.828002e-01, 6.102317e-01, 7.430803e-02, 5.539763e-02, 1.283905e+00, 1.497842e-01, 1.418964e+00, 5.615672e-01, 2.745433e-01, 1.177672e+00, 2.787049e-01, 1.125881e+00, 1.802610e-02, 5.574847e-01, 1.014783e+00, 1.133577e+00, 3.378458e-01, 1.500605e+00, 1.367893e-01, 3.066166e-01, 6.464215e-01, 7.009908e-01, 2.625759e-01, 1.423281e+00, 4.056392e-01, 7.44432…
0.000000e+00	2.381255e-01, 5.919192e-01, 9.178841e-01, 1.763705e+00, 8.050791e-01, 1.799694e+00, 2.302944e+00, 4.397329e-01, 2.236630e+00, 3.344240e-01, 3.471759e-01, 1.178642e+00, 2.673932e+00, 1.458022e+00, 3.205623e+00, 3.056533e+00, 1.405858e+00, 6.226698e-01, 2.679700e+00, 1.622553e+00, 1.319798e+00, 1.804589e+00, 1.037168e+00, 1.401086e-01, 2.970928e+00, 7.137303e-01, 2.652040e+00, 2.874380e+00, 9.46590…
2.000000e-01	2.065395e-01, 9.489765e-01, 7.788653e-01, 1.301386e+00, 7.639229e-01, 8.487627e-01, 1.636870e+00, 9.150208e-01, 1.374534e+00, 2.685137e-01, 4.338384e-01, 6.254247e-01, 1.655085e+00, 1.584719e+00, 2.129636e+00, 1.507344e+00, 1.057369e+00, 3.964349e-01, 1.487261e+00, 1.273600e+00, 9.662803e-01, 1.582964e+00, 4.757099e-01, 2.612358e-01, 1.941591e+00, 7.309856e-01, 2.049941e+00, 1.798480e+00, 9.10171…
4.000000e-01	1.565741e-01, 1.205401e+00, 6.550930e-01, 6.262722e-01, 6.633154e-01, 7.776482e-01, 7.391705e-01, 1.134633e+00, 7.622361e-01, 2.183321e-01, 4.715749e-01, 4.061872e-01, 1.527728e+00, 1.260110e+00, 1.784046e+00, 9.297767e-01, 9.155532e-01, 3.465978e-01, 1.174434e+00, 1.540202e+00, 6.584064e-01, 1.434556e+00, 3.752546e-01, 3.723810e-01, 1.244539e+00, 7.565169e-01, 1.455891e+00, 1.537063e+00, 9.44682…
6.000000e-01	2.093779e-01, 1.119068e+00, 8.666094e-01, 4.649534e-01, 6.491038e-01, 5.226980e-01, 8.243801e-01, 1.457537e+00, 7.034592e-01, 3.059932e-01, 5.796414e-01, 2.268688e-01, 1.133991e+00, 1.105448e+00, 1.594131e+00, 5.834316e-01, 8.021757e-01, 2.645707e-01, 6.438854e-01, 8.874299e-01, 5.146686e-01, 1.107673e+00, 4.153587e-01, 3.481734e-01, 6.923771e-01, 5.203297e-01, 1.200866e+00, 1.020212e+00, 8.72316…
8.000000e-01	3.714005e-01, 1.335245e+00, 1.124425e+00, 3.204789e-01, 7.430365e-01, 4.364602e-01, 4.202647e-01, 1.248456e+00, 3.708616e-01, 5.785147e-01, 5.247091e-01, 1.583589e-01, 1.199049e+00, 9.070868e-01, 1.353619e+00, 4.429178e-01, 9.283668e-01, 2.301130e-01, 7.550682e-01, 6.711115e-01, 3.549339e-01, 8.453455e-01, 3.631112e-01, 3.982220e-01, 4.272813e-01, 3.997964e-01, 1.187691e+00, 6.753712e-01, 7.76176…
1.000000e+00	7.043775e-01, 1.325820e+00, 1.070651e+00, 3.502987e-01, 7.360160e-01, 2.275540e-01, 2.751978e-01, 1.780473e+00, 3.326755e-01, 8.895487e-01, 5.217259e-01, 1.393035e-01, 1.025631e+00, 8.068860e-01, 1.349520e+00, 2.584144e-01, 9.516314e-01, 4.077858e-01, 6.869468e-01, 5.866905e-01, 5.233045e-01, 6.540031e-01, 4.323337e-01, 4.716222e-01, 3.256723e-01, 3.374028e-01, 1.297874e+00, 5.849543e-01, 7.06338…
1.200000e+00	9.948417e-01, 1.389950e+00, 1.537186e+00, 4.557458e-01, 6.920865e-01, 1.582617e-01, 1.925617e-01, 1.772138e+00, 2.087532e-01, 1.060111e+00, 6.688832e-01, 1.737926e-01, 1.066702e+00, 7.412359e-01, 1.193655e+00, 1.635599e-01, 7.366484e-01, 5.819372e-01, 6.773918e-01, 6.115228e-01, 7.512595e-01, 4.282611e-01, 3.350438e-01, 4.406613e-01, 3.055261e-01, 2.676461e-01, 1.486158e+00, 3.801188e-01, 6.48961…
1.400000e+00	1.238148e+00, 1.214339e+00, 1.549962e+00, 4.394870e-01, 7.638358e-01, 1.378554e-01, 1.298823e-01, 1.427808e+00, 1.755430e-01, 1.302142e+00, 5.752882e-01, 3.157980e-01, 1.116423e+00, 4.430106e-01, 1.028380e+00, 1.094204e-01, 7.972630e-01, 8.736488e-01, 8.640063e-01, 4.941040e-01, 9.349988e-01, 3.557035e-01, 3.979985e-01, 4.899717e-01, 5.460625e-01, 2.179170e-01, 1.383155e+00, 3.356842e-01, 8.45345…
1.600000e+00	1.216198e+00, 1.649868e+00, 1.413138e+00, 5.144734e-01, 8.434473e-01, 9.194445e-02, 7.392627e-02, 1.363624e+00, 1.370719e-01, 1.603820e+00, 5.270894e-01, 5.502128e-01, 1.166943e+00, 3.504411e-01, 1.279571e+00, 5.742969e-02, 9.534376e-01, 7.695675e-01, 1.053150e+00, 3.980984e-01, 1.111124e+00, 2.686606e-01, 3.351442e-01, 5.482217e-01, 6.267164e-01, 1.871189e-01, 1.485061e+00, 3.036032e-01, 6.67086…
1.800000e+00	1.298636e+00, 1.465913e+00, 1.571804e+00, 5.427968e-01, 8.113240e-01, 6.366117e-02, 4.487577e-02, 1.251946e+00, 7.747100e-02, 1.520173e+00, 5.459722e-01, 6.668143e-01, 1.131650e+00, 2.154645e-01, 1.321720e+00, 3.473923e-02, 9.111344e-01, 1.131306e+00, 1.044287e+00, 3.205527e-01, 1.244607e+00, 1.821911e-01, 3.460879e-01, 4.667122e-01, 7.546753e-01, 1.214532e-01, 1.168334e+00, 3.058127e-01, 6.12980…
2.000000e+00	1.414380e+00, 1.412426e+00, 1.903772e+00, 5.642335e-01, 8.689949e-01, 4.211671e-02, 3.500697e-02, 1.151184e+00, 5.235606e-02, 1.503351e+00, 3.205379e-01, 6.702056e-01, 1.227641e+00, 1.350736e-01, 1.060238e+00, 2.252655e-02, 8.426538e-01, 9.208126e-01, 9.299638e-01, 2.537777e-01, 1.573047e+00, 1.262361e-01, 3.328528e-01, 4.527739e-01, 9.389138e-01, 1.216898e-01, 1.342406e+00, 2.943159e-01, 5.14150…
0.000000e+00	8.816518e-01, 1.935969e+00, 4.496354e-01, 8.748395e-01, 1.554577e-01, 2.350943e+00, 1.916109e+00, 1.002733e+00, 1.607247e+00, 1.996957e+00, 1.006047e+00, 2.194534e+00, 2.137307e+00, 2.485318e+00, 3.367999e-01, 1.404359e+00, 1.725156e+00, 1.023010e+00, 1.870565e-01, 1.768802e+00, 6.163033e-01, 3.159648e-01, 2.608249e+00, 1.201460e+00, 1.536399e+00, 2.435516e+00, 1.585451e-01, 1.982416e+00, 1.91917…
2.000000e-01	7.006861e-01, 1.454312e+00, 5.690187e-01, 6.629921e-01, 9.925602e-02, 1.911118e+00, 1.447782e+00, 1.326193e+00, 1.622881e+00, 1.484208e+00, 8.177201e-01, 1.279000e+00, 1.456572e+00, 1.615411e+00, 2.085872e-01, 9.829503e-01, 1.616374e+00, 1.372220e+00, 9.863450e-02, 1.523206e+00, 6.978253e-01, 4.457513e-01, 1.766384e+00, 9.032193e-01, 1.446409e+00, 2.325219e+00, 1.339183e-01, 1.788886e+00, 1.43987…
4.000000e-01	3.965727e-01, 1.505828e+00, 9.188972e-01, 5.106117e-01, 1.351928e-01, 1.628718e+00, 1.028882e+00, 1.338970e+00, 1.293712e+00, 1.155087e+00, 5.664372e-01, 1.171861e+00, 1.610360e+00, 8.189147e-01, 2.677345e-01, 6.873461e-01, 1.673704e+00, 9.836327e-01, 2.153405e-01, 1.647307e+00, 8.018710e-01, 4.381871e-01, 1.058675e+00, 7.599967e-01, 1.155808e+00, 1.641068e+00, 1.618567e-01, 1.610560e+00, 1.14876…
6.000000e-01	3.071848e-01, 1.083025e+00, 9.501876e-01, 5.351374e-01, 2.494519e-01, 8.810906e-01, 7.527312e-01, 1.324467e+00, 8.656390e-01, 9.707644e-01, 4.778174e-01, 1.070797e+00, 1.781151e+00, 5.711001e-01, 3.101575e-01, 5.875654e-01, 1.366752e+00, 8.130461e-01, 5.428700e-01, 1.196946e+00, 1.067423e+00, 4.357927e-01, 7.031964e-01, 7.492676e-01, 9.919310e-01, 1.237645e+00, 3.138883e-01, 1.352145e+00, 9.32289…
8.000000e-01	2.908729e-01, 1.372349e+00, 1.180837e+00, 5.073977e-01, 3.453623e-01, 6.499625e-01, 7.072124e-01, 1.690464e+00, 4.840005e-01, 6.846619e-01, 4.572167e-01, 9.765670e-01, 1.434252e+00, 3.936975e-01, 3.973448e-01, 3.442086e-01, 1.095151e+00, 7.864769e-01, 6.364589e-01, 9.385679e-01, 1.044158e+00, 5.568382e-01, 5.308471e-01, 6.448292e-01, 7.944507e-01, 1.084911e+00, 4.925974e-01, 1.851129e+00, 7.70445…
1.000000e+00	4.324277e-01, 1.402109e+00, 1.274641e+00, 5.918874e-01, 4.831503e-01, 5.222648e-01, 5.650182e-01, 1.903971e+00, 3.281451e-01, 1.158838e+00, 5.189087e-01, 8.075304e-01, 1.319244e+00, 2.386668e-01, 4.938085e-01, 1.647889e-01, 1.012868e+00, 6.705366e-01, 8.906174e-01, 9.145953e-01, 1.251657e+00, 4.858296e-01, 5.186308e-01, 6.021044e-01, 5.841280e-01, 8.354396e-01, 6.843569e-01, 1.598356e+00, 8.05986…
1.200000e+00	6.588120e-01, 1.549214e+00, 1.689564e+00, 6.388847e-01, 5.493526e-01, 3.655972e-01, 3.832279e-01, 1.774222e+00, 2.137866e-01, 1.163746e+00, 4.999504e-01, 6.312454e-01, 1.223816e+00, 2.037922e-01, 6.826840e-01, 1.194183e-01, 1.064151e+00, 7.146155e-01, 1.032789e+00, 6.919210e-01, 1.421639e+00, 3.620579e-01, 3.750065e-01, 5.664018e-01, 7.001864e-01, 6.947447e-01, 8.613331e-01, 1.405749e+00, 7.17754…
1.400000e+00	9.441875e-01, 1.265103e+00, 1.564325e+00, 5.666987e-01, 6.359061e-01, 2.365676e-01, 2.719555e-01, 1.600095e+00, 1.605465e-01, 1.313465e+00, 5.479789e-01, 5.407941e-01, 1.548217e+00, 1.115296e-01, 8.278960e-01, 8.389073e-02, 9.075516e-01, 7.175759e-01, 9.991812e-01, 5.039599e-01, 1.350622e+00, 3.057416e-01, 3.640723e-01, 6.691303e-01, 8.114830e-01, 4.440408e-01, 8.409760e-01, 1.169044e+00, 7.03245…
1.600000e+00	1.269430e+00, 1.454133e+00, 1.725603e+00, 5.724064e-01, 7.250643e-01, 1.462720e-01, 1.471007e-01, 1.780705e+00, 1.266823e-01, 1.712366e+00, 5.292939e-01, 7.297678e-01, 1.300474e+00, 8.347648e-02, 8.834018e-01, 4.409805e-02, 8.522553e-01, 8.007739e-01, 9.735799e-01, 4.181021e-01, 1.352588e+00, 2.009576e-01, 4.080539e-01, 5.679514e-01, 6.727048e-01, 4.983046e-01, 8.886655e-01, 9.897946e-01, 6.11348…
1.800000e+00	1.267189e+00, 1.569824e+00, 2.301350e+00, 5.889912e-01, 8.373666e-01, 9.645502e-02, 1.167584e-01, 1.316589e+00, 7.067520e-02, 1.712400e+00, 4.541615e-01, 6.807013e-01, 1.366312e+00, 4.835378e-02, 8.496973e-01, 2.817912e-02, 9.121942e-01, 9.117065e-01, 1.138296e+00, 3.492713e-01, 1.492329e+00, 1.077396e-01, 3.612564e-01, 5.827646e-01, 9.750098e-01, 3.882481e-01, 9.657818e-01, 9.486408e-01, 5.01714…
2.000000e+00	1.324965e+00, 1.299056e+00, 1.593412e+00, 5.778500e-01, 6.813901e-01, 6.716249e-02, 7.471033e-02, 1.239912e+00, 5.964441e-02, 1.833014e+00, 4.132314e-01, 8.898099e-01, 1.346968e+00, 3.643767e-02, 7.460652e-01, 1.587649e-02, 9.637908e-01, 1.005947e+00, 1.186611e+00, 3.127008e-01, 1.201672e+00, 9.298443e-02, 3.592965e-01, 5.639843e-01, 9.621305e-01, 2.659427e-01, 9.517136e-01, 7.444469e-01, 6.91912…
0.000000e+00	3.888616e-01, 2.538473e+00, 1.110182e-03, 2.353258e+00, 8.783934e-01, 6.351612e-01, 3.471866e-01, 1.860957e+00, 1.940045e-01, 1.736911e+00, 1.436180e+00, 2.478733e+00, 1.902331e+00, 3.375449e-02, 2.784366e+00, 1.616055e+00, 1.206153e+00, 1.396444e+00, 6.033599e-01, 1.872408e+00, 2.942699e+00, 5.648410e-01, 1.583765e-01, 1.747866e+00, 2.253358e+00, 2.578552e+00, 9.585332e-01, 1.722647e+00, 2.49541…
2.000000e-01	3.461512e-01, 1.975831e+00, 9.157549e-02, 1.621736e+00, 4.727441e-01, 3.715464e-01, 3.876774e-01, 1.764184e+00, 5.988043e-01, 1.524723e+00, 7.857886e-01, 1.378693e+00, 1.690917e+00, 2.133046e-02, 1.484548e+00, 9.855261e-01, 1.286826e+00, 1.698721e+00, 9.598191e-01, 1.370287e+00, 2.062585e+00, 6.417238e-01, 9.825619e-02, 1.618150e+00, 1.667014e+00, 2.218071e+00, 7.535378e-01, 1.332807e+00, 1.67657…
4.000000e-01	2.330057e-01, 1.437858e+00, 6.480693e-01, 1.117499e+00, 4.628595e-01, 2.859583e-01, 4.060726e-01, 1.972836e+00, 7.977773e-01, 1.280787e+00, 4.333013e-01, 8.864852e-01, 1.505263e+00, 1.025068e-02, 1.221306e+00, 4.549388e-01, 1.123523e+00, 1.486076e+00, 8.910413e-01, 1.296146e+00, 1.708722e+00, 6.762391e-01, 6.610282e-02, 1.252482e+00, 1.393032e+00, 2.176121e+00, 5.781564e-01, 1.548014e+00, 1.11256…
6.000000e-01	3.987905e-01, 9.465772e-01, 8.261829e-01, 1.055028e+00, 4.720677e-01, 1.975004e-01, 4.538944e-01, 1.990435e+00, 5.937941e-01, 1.261602e+00, 3.956970e-01, 1.115785e+00, 1.610461e+00, 8.031523e-03, 8.506025e-01, 4.293726e-01, 1.146390e+00, 8.932374e-01, 1.017622e+00, 9.233566e-01, 1.216245e+00, 5.950949e-01, 1.284770e-01, 9.509001e-01, 9.033429e-01, 1.909289e+00, 5.219556e-01, 1.365113e+00, 1.07008…
8.000000e-01	5.102876e-01, 8.868504e-01, 1.024494e+00, 7.834742e-01, 4.823282e-01, 1.389764e-01, 4.533884e-01, 2.018793e+00, 4.217720e-01, 1.342803e+00, 3.576765e-01, 8.265687e-01, 1.391019e+00, 1.247336e-02, 6.657889e-01, 2.799380e-01, 9.634440e-01, 8.022272e-01, 1.026511e+00, 6.936937e-01, 1.292634e+00, 5.102214e-01, 1.433067e-01, 1.023407e+00, 7.660214e-01, 1.533353e+00, 5.788373e-01, 1.507175e+00, 8.04825…
1.000000e+00	9.784809e-01, 9.669286e-01, 1.540159e+00, 8.624431e-01, 6.512020e-01, 1.000848e-01, 5.403498e-01, 2.239983e+00, 2.968455e-01, 1.402731e+00, 3.483255e-01, 8.077197e-01, 1.301469e+00, 5.268600e-02, 8.205902e-01, 1.390554e-01, 7.949878e-01, 6.787506e-01, 1.060719e+00, 5.980580e-01, 1.401278e+00, 3.404039e-01, 2.007570e-01, 7.345814e-01, 7.478045e-01, 1.249999e+00, 6.586888e-01, 1.285143e+00, 7.46778…
1.200000e+00	9.674770e-01, 1.122358e+00, 1.580972e+00, 6.924776e-01, 6.363947e-01, 5.895300e-02, 4.565613e-01, 1.841959e+00, 2.086229e-01, 1.882695e+00, 3.591087e-01, 7.301645e-01, 1.469570e+00, 1.254245e-01, 8.490604e-01, 8.847202e-02, 6.962405e-01, 8.539824e-01, 1.054937e+00, 5.204721e-01, 1.685119e+00, 2.376010e-01, 2.278242e-01, 6.882479e-01, 9.235187e-01, 7.237667e-01, 8.408378e-01, 1.243474e+00, 6.46633…
1.400000e+00	1.187409e+00, 1.321481e+00, 1.813916e+00, 5.869521e-01, 7.484905e-01, 4.314886e-02, 3.504483e-01, 1.454828e+00, 1.307993e-01, 1.579806e+00, 4.102802e-01, 9.274561e-01, 1.245180e+00, 1.337928e-01, 7.373611e-01, 6.036050e-02, 5.598648e-01, 7.363059e-01, 8.176098e-01, 2.967640e-01, 1.451275e+00, 1.973445e-01, 3.084326e-01, 6.869357e-01, 9.117940e-01, 7.939427e-01, 7.684795e-01, 1.291947e+00, 6.79694…
1.600000e+00	1.312085e+00, 1.352959e+00, 1.880833e+00, 6.778373e-01, 6.458532e-01, 2.403799e-02, 2.159963e-01, 1.596464e+00, 1.021527e-01, 2.046434e+00, 4.789806e-01, 9.879968e-01, 1.361505e+00, 1.074810e-01, 7.811089e-01, 2.610117e-02, 6.636794e-01, 1.020694e+00, 1.027254e+00, 3.030798e-01, 1.617681e+00, 1.350905e-01, 3.797313e-01, 6.930579e-01, 9.819409e-01, 5.800537e-01, 8.998413e-01, 1.409342e+00, 5.79521…
1.800000e+00	1.419147e+00, 1.171783e+00, 1.926823e+00, 5.482470e-01, 9.567892e-01, 2.068152e-02, 1.524684e-01, 1.194414e+00, 6.328288e-02, 1.871754e+00, 3.885579e-01, 7.606402e-01, 1.242545e+00, 6.459563e-02, 7.534572e-01, 2.104015e-02, 9.358382e-01, 9.665699e-01, 1.182646e+00, 2.530508e-01, 1.794987e+00, 9.808200e-02, 3.022722e-01, 6.486152e-01, 8.985983e-01, 4.615915e-01, 7.390163e-01, 1.031407e+00, 6.44206…
2.000000e+00	1.035153e+00, 1.325225e+00, 1.989998e+00, 7.230369e-01, 8.248463e-01, 1.617308e-02, 1.172333e-01, 8.836093e-01, 4.204587e-02, 2.066415e+00, 3.295860e-01, 8.971813e-01, 1.216089e+00, 4.153424e-02, 6.815384e-01, 9.991999e-03, 6.701024e-01, 1.018256e+00, 1.064508e+00, 2.324968e-01, 1.650980e+00, 6.716594e-02, 3.422326e-01, 5.952981e-01, 8.846070e-01, 4.549175e-01, 8.690486e-01, 1.093719e+00, 4.69012…
0.000000e+00	2.303702e+00, 2.379458e+00, 5.199097e-01, 2.701697e-01, 1.719965e+00, 9.084597e-01, 8.144708e-01, 9.591071e-01, 7.787071e-01, 1.566161e+00, 2.487618e+00, 7.339318e-01, 1.879053e+00, 2.032967e+00, 2.813962e+00, 1.646570e+00, 7.149388e-01, 2.683847e+00, 1.215314e+00, 2.649382e+00, 1.701405e+00, 6.642240e-01, 1.018831e+00, 2.789422e+00, 3.088618e+00, 8.061176e-01, 1.388233e+00, 7.766867e-01, 1.21146…
2.000000e-01	1.604626e+00, 1.606062e+00, 4.402908e-01, 4.019943e-01, 1.234914e+00, 6.860913e-01, 4.870393e-01, 8.061869e-01, 7.119563e-01, 1.289341e+00, 1.883263e+00, 4.803223e-01, 1.314702e+00, 1.226466e+00, 2.240732e+00, 9.596091e-01, 5.831758e-01, 2.554808e+00, 5.721505e-01, 1.995906e+00, 9.338552e-01, 6.128649e-01, 7.166481e-01, 1.714183e+00, 1.751351e+00, 5.152464e-01, 7.847468e-01, 6.815684e-01, 8.17361…
4.000000e-01	1.164921e+00, 1.283422e+00, 6.519503e-01, 5.086806e-01, 9.512061e-01, 5.110524e-01, 5.133540e-01, 8.544985e-01, 5.363570e-01, 8.280668e-01, 1.185659e+00, 8.328738e-01, 1.494036e+00, 9.191556e-01, 1.618442e+00, 6.973467e-01, 8.549392e-01, 2.447664e+00, 4.916757e-01, 1.678338e+00, 8.969347e-01, 6.462211e-01, 6.366133e-01, 1.187730e+00, 1.609687e+00, 5.287552e-01, 6.440356e-01, 9.908672e-01, 6.46000…
6.000000e-01	8.199081e-01, 1.069403e+00, 8.682400e-01, 5.364865e-01, 1.055910e+00, 3.877970e-01, 2.419950e-01, 9.717129e-01, 2.332357e-01, 8.764160e-01, 7.228398e-01, 6.732667e-01, 1.610681e+00, 5.737703e-01, 1.588021e+00, 4.921973e-01, 8.617369e-01, 1.753449e+00, 6.355153e-01, 1.607338e+00, 1.142725e+00, 6.379439e-01, 5.080326e-01, 9.264787e-01, 1.248837e+00, 4.161110e-01, 4.906192e-01, 1.013183e+00, 3.54470…
8.000000e-01	6.909967e-01, 1.098603e+00, 1.280637e+00, 5.583209e-01, 1.117533e+00, 2.645993e-01, 1.562155e-01, 1.101841e+00, 1.434602e-01, 6.092275e-01, 5.536150e-01, 5.672930e-01, 1.239293e+00, 4.035417e-01, 1.384667e+00, 2.659144e-01, 7.928435e-01, 1.220719e+00, 8.577465e-01, 1.039632e+00, 1.062639e+00, 6.639417e-01, 4.117357e-01, 6.527929e-01, 8.118458e-01, 3.392640e-01, 7.172294e-01, 1.074821e+00, 2.66599…
1.000000e+00	7.627882e-01, 1.446268e+00, 1.386948e+00, 6.194909e-01, 1.033026e+00, 1.582805e-01, 1.017049e-01, 1.427633e+00, 8.433769e-02, 8.383781e-01, 4.659701e-01, 4.275830e-01, 1.134928e+00, 2.142836e-01, 9.083715e-01, 1.582289e-01, 6.134512e-01, 9.075942e-01, 8.718395e-01, 9.296425e-01, 1.287276e+00, 5.268500e-01, 3.815671e-01, 5.499122e-01, 4.113170e-01, 3.092239e-01, 1.002050e+00, 1.146653e+00, 3.32787…
1.200000e+00	7.981290e-01, 1.041645e+00, 1.517933e+00, 5.916664e-01, 9.178446e-01, 1.194901e-01, 6.233460e-02, 1.423694e+00, 4.222167e-02, 1.064142e+00, 4.188473e-01, 2.124357e-01, 1.173189e+00, 1.475324e-01, 1.104943e+00, 1.157732e-01, 7.113847e-01, 8.285550e-01, 1.045100e+00, 8.005155e-01, 1.363982e+00, 4.555803e-01, 3.435232e-01, 5.052540e-01, 4.848164e-01, 1.900535e-01, 8.547759e-01, 1.053268e+00, 3.92214…
1.400000e+00	1.280584e+00, 1.482638e+00, 1.461778e+00, 5.646150e-01, 8.370703e-01, 7.806656e-02, 3.992078e-02, 1.196687e+00, 2.592837e-02, 1.142516e+00, 5.899239e-01, 2.449826e-01, 9.639339e-01, 1.057887e-01, 1.083259e+00, 6.752189e-02, 8.220421e-01, 7.995980e-01, 1.006038e+00, 5.095594e-01, 1.366558e+00, 2.583109e-01, 3.250649e-01, 5.095941e-01, 5.625121e-01, 2.002175e-01, 1.061405e+00, 9.066073e-01, 4.32184…
1.600000e+00	1.305899e+00, 1.223503e+00, 1.661360e+00, 6.086534e-01, 8.561426e-01, 4.684479e-02, 2.935994e-02, 1.077285e+00, 2.087987e-02, 1.484855e+00, 4.946358e-01, 2.821346e-01, 1.032058e+00, 9.096752e-02, 1.194919e+00, 4.424894e-02, 7.957763e-01, 9.859485e-01, 1.207036e+00, 4.387474e-01, 1.578587e+00, 2.122024e-01, 3.056524e-01, 5.166102e-01, 6.025295e-01, 1.596611e-01, 1.114400e+00, 8.555705e-01, 5.62774…
1.800000e+00	1.314364e+00, 1.298235e+00, 1.849344e+00, 6.037899e-01, 7.902702e-01, 3.254919e-02, 1.842308e-02, 1.017005e+00, 1.855166e-02, 1.187089e+00, 4.616022e-01, 4.811003e-01, 1.127497e+00, 6.985378e-02, 1.118820e+00, 2.039952e-02, 8.112912e-01, 8.160273e-01, 9.609837e-01, 3.607612e-01, 1.710141e+00, 1.786055e-01, 2.559239e-01, 5.082451e-01, 6.807901e-01, 1.327491e-01, 1.119230e+00, 5.616855e-01, 4.62973…
2.000000e+00	1.143786e+00, 1.389002e+00, 1.993847e+00, 5.210983e-01, 8.144159e-01, 2.724490e-02, 1.212559e-02, 8.996351e-01, 1.939931e-02, 1.866976e+00, 4.509875e-01, 6.429608e-01, 1.241229e+00, 3.385276e-02, 1.392839e+00, 1.707251e-02, 8.999926e-01, 9.421325e-01, 1.125185e+00, 2.736624e-01, 1.794819e+00, 9.265050e-02, 3.487812e-01, 4.402250e-01, 8.116706e-01, 1.020385e-01, 1.111727e+00, 5.776321e-01, 5.62809…
0.000000e+00	2.686899e+00, 5.892003e-01, 4.955444e-01, 1.128888e+00, 2.966287e+00, 1.455928e+00, 8.548106e-01, 1.162408e+00, 9.372102e-01, 1.649894e+00, 5.102533e-01, 1.615759e-01, 1.552285e+00, 2.535674e+00, 3.270416e+00, 4.650921e-01, 2.519876e+00, 1.830654e+00, 1.266089e-01, 9.783289e-01, 1.385390e+00, 3.019502e+00, 4.511778e-01, 3.553640e-01, 1.172029e+00, 2.292359e+00, 8.056860e-02, 1.945873e+00, 3.00492…
2.000000e-01	1.570805e+00, 8.654632e-01, 8.151213e-01, 7.683225e-01, 1.993809e+00, 9.953881e-01, 7.990271e-01, 9.342791e-01, 1.015650e+00, 1.682692e+00, 3.353680e-01, 4.266482e-01, 1.271937e+00, 1.520640e+00, 2.144591e+00, 3.127710e-01, 1.887053e+00, 1.278592e+00, 7.657828e-02, 1.101430e+00, 1.499958e+00, 2.023401e+00, 3.329494e-01, 2.554066e-01, 1.192619e+00, 1.736002e+00, 2.261391e-01, 1.612480e+00, 1.97890…
4.000000e-01	1.481763e+00, 8.615622e-01, 1.137328e+00, 4.720812e-01, 1.445113e+00, 6.202013e-01, 6.488307e-01, 7.654982e-01, 9.822668e-01, 1.797511e+00, 3.292221e-01, 6.946177e-01, 8.367941e-01, 8.891408e-01, 1.947074e+00, 2.090697e-01, 1.495135e+00, 7.932806e-01, 1.733304e-01, 8.371397e-01, 1.419280e+00, 1.700950e+00, 3.225400e-01, 1.597241e-01, 1.086134e+00, 2.015995e+00, 2.850133e-01, 1.906021e+00, 1.50934…
6.000000e-01	1.261336e+00, 1.261915e+00, 1.268690e+00, 3.862488e-01, 9.381560e-01, 4.944749e-01, 5.986230e-01, 7.482421e-01, 7.087318e-01, 1.686557e+00, 3.247099e-01, 8.379714e-01, 7.749218e-01, 5.472392e-01, 1.502312e+00, 1.526701e-01, 1.403341e+00, 7.953317e-01, 4.842206e-01, 7.922737e-01, 1.752958e+00, 1.343869e+00, 3.068524e-01, 1.923822e-01, 1.057090e+00, 1.325707e+00, 3.256620e-01, 1.504862e+00, 1.05533…
8.000000e-01	1.284624e+00, 1.290570e+00, 1.415136e+00, 3.217631e-01, 7.691405e-01, 3.673625e-01, 5.477131e-01, 4.935416e-01, 6.519910e-01, 1.826920e+00, 3.561175e-01, 8.264616e-01, 5.933445e-01, 5.295579e-01, 1.192263e+00, 1.087991e-01, 1.225774e+00, 7.700571e-01, 7.334825e-01, 7.409327e-01, 1.419089e+00, 9.958769e-01, 3.904617e-01, 3.077332e-01, 1.096512e+00, 1.190248e+00, 4.200683e-01, 1.422009e+00, 9.24468…
1.000000e+00	1.245752e+00, 1.323737e+00, 1.723957e+00, 2.651573e-01, 5.869307e-01, 1.941647e-01, 4.458850e-01, 5.817041e-01, 6.019515e-01, 1.838831e+00, 3.924292e-01, 9.545667e-01, 6.783937e-01, 4.746770e-01, 1.016104e+00, 5.914904e-02, 1.165910e+00, 6.229918e-01, 7.743041e-01, 5.565308e-01, 1.452840e+00, 6.183665e-01, 3.125413e-01, 3.285004e-01, 1.125994e+00, 8.926719e-01, 5.549628e-01, 1.365104e+00, 8.17601…
1.200000e+00	1.491265e+00, 1.527848e+00, 2.000726e+00, 4.119132e-01, 6.767552e-01, 1.610530e-01, 3.644622e-01, 4.610912e-01, 4.044257e-01, 1.822110e+00, 4.254079e-01, 8.604504e-01, 8.055954e-01, 4.411154e-01, 9.321678e-01, 3.735118e-02, 1.141464e+00, 9.043702e-01, 9.071077e-01, 4.922000e-01, 1.684641e+00, 5.883835e-01, 2.905926e-01, 4.401731e-01, 8.307274e-01, 6.467138e-01, 5.440225e-01, 1.403481e+00, 1.02844…
1.400000e+00	1.563818e+00, 1.624061e+00, 1.801726e+00, 4.699204e-01, 7.496281e-01, 1.076501e-01, 2.213532e-01, 3.942419e-01, 2.550277e-01, 2.116864e+00, 5.664599e-01, 9.230946e-01, 8.290173e-01, 3.355942e-01, 9.353891e-01, 2.069654e-02, 1.160601e+00, 8.154614e-01, 1.003036e+00, 3.974370e-01, 1.515946e+00, 3.902021e-01, 3.511778e-01, 4.591203e-01, 1.020568e+00, 5.504393e-01, 6.291924e-01, 1.215521e+00, 6.77786…
1.600000e+00	1.576393e+00, 1.667327e+00, 1.719926e+00, 4.423146e-01, 7.993616e-01, 5.624126e-02, 1.398849e-01, 3.854668e-01, 1.679464e-01, 1.551915e+00, 3.764317e-01, 8.977246e-01, 8.999791e-01, 1.654757e-01, 7.119586e-01, 1.691286e-02, 1.229154e+00, 1.098540e+00, 1.033908e+00, 3.239127e-01, 1.442829e+00, 2.525143e-01, 3.377061e-01, 4.960075e-01, 1.019973e+00, 3.756383e-01, 7.463237e-01, 1.645552e+00, 6.03580…
1.800000e+00	1.590473e+00, 1.311979e+00, 1.658917e+00, 5.258550e-01, 7.093706e-01, 5.899330e-02, 8.316185e-02, 3.160731e-01, 1.123398e-01, 2.158819e+00, 2.888316e-01, 1.077687e+00, 1.036243e+00, 1.185921e-01, 7.758838e-01, 9.061078e-03, 1.027944e+00, 1.238659e+00, 1.283810e+00, 2.139354e-01, 1.710834e+00, 1.830906e-01, 3.122423e-01, 3.693201e-01, 8.922650e-01, 3.328618e-01, 7.161431e-01, 1.361579e+00, 4.51209…
2.000000e+00	1.494271e+00, 1.417981e+00, 1.977745e+00, 5.271876e-01, 8.188655e-01, 3.247981e-02, 6.468001e-02, 2.906727e-01, 6.482852e-02, 1.676017e+00, 2.869481e-01, 7.432383e-01, 1.050548e+00, 8.523226e-02, 7.778805e-01, 6.406375e-03, 9.877300e-01, 1.218386e+00, 8.951918e-01, 2.063638e-01, 1.627990e+00, 1.589360e-01, 3.104372e-01, 5.076510e-01, 1.203090e+00, 2.871280e-01, 6.973956e-01, 1.331975e+00, 4.92077…
0.000000e+00	1.207963e+00, 2.485558e+00, 1.581954e+00, 5.850468e-02, 2.665057e+00, 3.862437e-01, 2.895910e+00, 1.348661e+00, 5.776454e-01, 1.730023e+00, 1.172441e+00, 1.567486e+00, 2.693365e-01, 2.226597e+00, 1.959258e+00, 1.888671e+00, 1.149189e+00, 2.152580e+00, 7.445319e-02, 1.158376e+00, 2.389425e+00, 2.776544e+00, 2.264572e+00, 2.528572e+00, 1.473232e+00, 1.750419e+00, 1.345998e+00, 7.115392e-01, 4.62172…
2.000000e-01	1.135397e+00, 1.584769e+00, 1.465980e+00, 2.953055e-01, 2.108083e+00, 5.188401e-01, 2.078755e+00, 1.149884e+00, 2.879850e-01, 1.691607e+00, 7.893987e-01, 9.158706e-01, 1.784943e-01, 1.258432e+00, 1.267946e+00, 1.263439e+00, 9.616198e-01, 2.196388e+00, 4.839616e-02, 7.173435e-01, 2.469642e+00, 1.856955e+00, 1.572989e+00, 1.440390e+00, 1.257798e+00, 1.319604e+00, 1.039481e+00, 6.056467e-01, 3.19594…
4.000000e-01	1.269267e+00, 1.227112e+00, 1.295684e+00, 3.609722e-01, 1.507827e+00, 4.600354e-01, 1.409019e+00, 9.763841e-01, 1.495919e-01, 1.517626e+00, 4.610295e-01, 7.757864e-01, 1.494376e-01, 1.099449e+00, 1.135469e+00, 7.599745e-01, 1.112197e+00, 2.050358e+00, 6.258751e-02, 7.095926e-01, 2.370007e+00, 1.311226e+00, 7.535383e-01, 1.018008e+00, 1.249641e+00, 1.213824e+00, 7.950997e-01, 8.175066e-01, 2.19177…
6.000000e-01	1.481562e+00, 1.148552e+00, 1.600741e+00, 4.267297e-01, 1.460364e+00, 3.342363e-01, 9.535269e-01, 1.066538e+00, 9.090389e-02, 1.697946e+00, 2.408662e-01, 6.606113e-01, 2.066494e-01, 9.323583e-01, 1.006931e+00, 5.075944e-01, 1.021502e+00, 1.520532e+00, 2.185244e-01, 5.864350e-01, 1.554587e+00, 1.025968e+00, 6.789703e-01, 7.363409e-01, 1.240290e+00, 9.370732e-01, 8.022191e-01, 8.692835e-01, 1.57360…
8.000000e-01	1.427766e+00, 1.487894e+00, 1.561655e+00, 4.575736e-01, 1.382263e+00, 2.301298e-01, 5.776620e-01, 6.893704e-01, 6.219819e-02, 1.579102e+00, 2.023192e-01, 9.335755e-01, 4.147782e-01, 7.825771e-01, 1.016734e+00, 2.808515e-01, 1.079406e+00, 1.144178e+00, 4.703968e-01, 4.274524e-01, 1.907365e+00, 8.309700e-01, 3.947902e-01, 4.845636e-01, 1.089952e+00, 5.872953e-01, 7.339119e-01, 8.192145e-01, 3.63619…
1.000000e+00	1.346302e+00, 1.234355e+00, 1.718899e+00, 4.064030e-01, 1.216783e+00, 1.550670e-01, 4.544451e-01, 5.872241e-01, 2.821848e-02, 1.832270e+00, 1.938802e-01, 1.008729e+00, 4.648027e-01, 7.602727e-01, 1.007384e+00, 1.490036e-01, 9.287132e-01, 1.101798e+00, 6.142663e-01, 3.989173e-01, 1.796187e+00, 5.077922e-01, 4.352027e-01, 4.535129e-01, 1.117943e+00, 5.714261e-01, 7.490866e-01, 1.088579e+00, 1.16993…
1.200000e+00	1.553313e+00, 1.341465e+00, 2.060407e+00, 4.014396e-01, 9.065114e-01, 1.054762e-01, 2.958118e-01, 5.619516e-01, 1.997346e-02, 2.061368e+00, 2.771106e-01, 9.179061e-01, 6.163494e-01, 5.898206e-01, 8.650158e-01, 9.822661e-02, 8.673789e-01, 9.540725e-01, 7.274369e-01, 2.872312e-01, 1.691160e+00, 3.153832e-01, 3.469581e-01, 3.725487e-01, 9.975558e-01, 4.706808e-01, 7.279785e-01, 1.296468e+00, 2.07349…
1.400000e+00	1.422390e+00, 1.489741e+00, 1.561638e+00, 4.822641e-01, 1.029278e+00, 6.341644e-02, 2.117787e-01, 4.672094e-01, 9.326537e-03, 1.965498e+00, 2.807734e-01, 8.074587e-01, 9.451561e-01, 5.849319e-01, 7.628352e-01, 5.361091e-02, 7.363309e-01, 9.334883e-01, 8.089047e-01, 2.300377e-01, 1.802814e+00, 2.174470e-01, 4.233354e-01, 3.032373e-01, 9.308535e-01, 3.428496e-01, 6.311682e-01, 1.271423e+00, 3.29359…
1.600000e+00	1.371717e+00, 1.614851e+00, 1.679690e+00, 4.263932e-01, 1.107793e+00, 4.836530e-02, 1.397844e-01, 4.173680e-01, 6.166733e-03, 1.580704e+00, 3.126247e-01, 8.986787e-01, 9.118579e-01, 3.142605e-01, 6.188231e-01, 4.502208e-02, 8.778148e-01, 8.688119e-01, 1.007657e+00, 1.704756e-01, 1.441345e+00, 2.279125e-01, 3.638346e-01, 3.306117e-01, 8.179777e-01, 2.723497e-01, 7.342684e-01, 1.153235e+00, 3.50424…
1.800000e+00	1.637030e+00, 1.358255e+00, 1.781028e+00, 4.247900e-01, 9.170984e-01, 3.161512e-02, 7.515665e-02, 3.912844e-01, 4.749419e-03, 2.368690e+00, 3.332080e-01, 9.928229e-01, 8.329756e-01, 1.917878e-01, 5.620802e-01, 2.585907e-02, 8.782152e-01, 1.163275e+00, 1.008436e+00, 1.384119e-01, 1.718937e+00, 1.854802e-01, 4.187685e-01, 3.989354e-01, 1.054620e+00, 2.360430e-01, 8.384291e-01, 1.053643e+00, 3.32462…
2.000000e+00	1.460990e+00, 1.524473e+00, 1.604765e+00, 5.056919e-01, 7.916683e-01, 2.043203e-02, 4.905255e-02, 3.212402e-01, 3.980274e-03, 1.565687e+00, 2.605464e-01, 1.053201e+00, 1.030153e+00, 1.385266e-01, 8.080902e-01, 1.700457e-02, 9.236996e-01, 1.136239e+00, 1.064274e+00, 1.055120e-01, 1.895260e+00, 1.058383e-01, 4.201024e-01, 3.748494e-01, 9.123715e-01, 1.719658e-01, 7.451191e-01, 1.154691e+00, 3.97765…
0.000000e+00	1.154605e+00, 8.230536e-01, 1.100459e+00, 8.782980e-01, 2.223132e+00, 1.753031e+00, 1.278049e+00, 1.247098e+00, 3.611518e-02, 2.041446e+00, 1.254373e+00, 2.493577e+00, 1.592340e+00, 2.788632e+00, 1.284918e+00, 7.918218e-01, 1.971736e+00, 2.125309e+00, 6.125774e-01, 2.427862e+00, 2.127161e+00, 5.632651e-01, 7.549462e-01, 1.107816e+00, 2.235531e+00, 2.788563e+00, 1.959995e+00, 2.320943e+00, 2.68962…
2.000000e-01	8.913537e-01, 8.259420e-01, 1.485568e+00, 6.410517e-01, 1.294206e+00, 1.563733e+00, 1.166648e+00, 1.154149e+00, 3.865669e-01, 1.821904e+00, 9.558572e-01, 1.496173e+00, 1.297037e+00, 1.630430e+00, 7.710417e-01, 4.868485e-01, 1.338646e+00, 1.403306e+00, 3.180406e-01, 1.549491e+00, 2.203489e+00, 6.709900e-01, 5.165795e-01, 9.641831e-01, 2.002403e+00, 1.972807e+00, 1.292337e+00, 1.875078e+00, 1.73701…
4.000000e-01	6.969283e-01, 1.144217e+00, 1.751571e+00, 6.419636e-01, 9.400469e-01, 8.459659e-01, 9.534887e-01, 1.169636e+00, 7.868312e-01, 1.508766e+00, 7.241345e-01, 8.593981e-01, 1.509400e+00, 1.060780e+00, 5.598991e-01, 2.693264e-01, 1.209831e+00, 9.767891e-01, 2.603856e-01, 1.751557e+00, 1.724882e+00, 6.915326e-01, 4.360316e-01, 7.399877e-01, 1.809951e+00, 2.114625e+00, 9.635572e-01, 1.475861e+00, 1.43673…
6.000000e-01	4.625715e-01, 1.143566e+00, 1.816815e+00, 6.267410e-01, 7.582156e-01, 7.498736e-01, 7.189220e-01, 1.541243e+00, 6.078023e-01, 1.114200e+00, 5.393046e-01, 5.088773e-01, 1.243211e+00, 6.587193e-01, 6.518186e-01, 1.541891e-01, 1.077175e+00, 6.681376e-01, 5.003464e-01, 1.171329e+00, 1.732050e+00, 6.146713e-01, 3.865781e-01, 5.462913e-01, 9.646166e-01, 1.372757e+00, 6.708557e-01, 1.171699e+00, 1.15863…
8.000000e-01	3.952504e-01, 1.138383e+00, 1.485232e+00, 4.705304e-01, 5.521798e-01, 4.127317e-01, 6.435160e-01, 1.648839e+00, 7.524329e-01, 9.093291e-01, 6.576005e-01, 4.021913e-01, 1.274671e+00, 5.520155e-01, 7.825061e-01, 1.166527e-01, 1.063588e+00, 5.306740e-01, 7.054494e-01, 9.643685e-01, 1.476541e+00, 5.522437e-01, 4.103163e-01, 5.463108e-01, 1.003374e+00, 1.149554e+00, 6.617715e-01, 1.154909e+00, 9.90082…
1.000000e+00	6.093716e-01, 1.290107e+00, 1.674349e+00, 6.481777e-01, 5.804042e-01, 3.138626e-01, 5.456205e-01, 1.946993e+00, 5.015981e-01, 1.047043e+00, 6.927397e-01, 2.393556e-01, 1.314572e+00, 5.393832e-01, 8.509058e-01, 5.863206e-02, 9.022111e-01, 5.766674e-01, 8.055526e-01, 7.950773e-01, 1.509332e+00, 4.806718e-01, 3.874594e-01, 5.507617e-01, 7.304171e-01, 9.944970e-01, 8.552954e-01, 1.441433e+00, 8.48704…
1.200000e+00	8.105577e-01, 1.228639e+00, 1.779209e+00, 5.608484e-01, 5.210303e-01, 1.862722e-01, 4.640413e-01, 1.792739e+00, 3.582017e-01, 9.904881e-01, 6.829922e-01, 1.361880e-01, 1.375531e+00, 5.186252e-01, 9.936942e-01, 4.360383e-02, 9.412413e-01, 6.389762e-01, 9.590248e-01, 7.466684e-01, 1.523201e+00, 3.403337e-01, 3.290582e-01, 5.368717e-01, 6.631673e-01, 8.018515e-01, 8.713295e-01, 1.099609e+00, 6.76981…
1.400000e+00	9.783857e-01, 1.574930e+00, 1.959156e+00, 6.714136e-01, 5.207325e-01, 1.302733e-01, 3.233708e-01, 1.483326e+00, 2.936360e-01, 1.392624e+00, 5.200143e-01, 1.330908e-01, 1.261945e+00, 3.725522e-01, 9.443127e-01, 2.822128e-02, 9.501798e-01, 8.322900e-01, 1.035900e+00, 5.650153e-01, 1.584414e+00, 2.956200e-01, 4.018949e-01, 4.950537e-01, 7.159765e-01, 6.679562e-01, 9.314710e-01, 8.611325e-01, 8.26908…
1.600000e+00	1.221958e+00, 1.272637e+00, 1.919020e+00, 5.308544e-01, 8.653093e-01, 1.121892e-01, 1.913406e-01, 1.767874e+00, 2.280997e-01, 1.426142e+00, 6.478271e-01, 2.932347e-01, 1.179196e+00, 2.825537e-01, 7.869121e-01, 1.802869e-02, 8.725763e-01, 8.469424e-01, 1.062865e+00, 4.984083e-01, 1.613735e+00, 1.836838e-01, 3.171364e-01, 5.814381e-01, 8.318780e-01, 4.984868e-01, 9.524504e-01, 8.833266e-01, 7.22151…
1.800000e+00	1.358401e+00, 1.239234e+00, 1.604362e+00, 4.968866e-01, 7.136825e-01, 7.293681e-02, 1.200893e-01, 1.447428e+00, 1.674409e-01, 1.583824e+00, 4.040194e-01, 5.124455e-01, 1.040747e+00, 1.462258e-01, 1.288094e+00, 1.120918e-02, 9.000693e-01, 8.419553e-01, 1.185548e+00, 3.293816e-01, 1.745373e+00, 1.499404e-01, 3.378844e-01, 6.446484e-01, 8.596202e-01, 3.660940e-01, 1.088487e+00, 7.593279e-01, 5.63124…
2.000000e+00	1.394922e+00, 1.549521e+00, 1.892912e+00, 5.708680e-01, 7.800080e-01, 5.305479e-02, 9.191969e-02, 9.865485e-01, 1.006229e-01, 1.743253e+00, 4.138104e-01, 6.157785e-01, 1.200890e+00, 8.673403e-02, 1.033292e+00, 5.341610e-03, 9.321365e-01, 1.277283e+00, 1.091372e+00, 3.006784e-01, 1.506405e+00, 1.047485e-01, 2.774102e-01, 5.192241e-01, 7.983147e-01, 2.979881e-01, 9.973032e-01, 6.686301e-01, 6.08530…
0.000000e+00	1.885907e+00, 2.429736e+00, 3.636372e-01, 2.663654e+00, 2.455299e+00, 1.402005e+00, 1.675384e+00, 1.416363e-01, 4.289994e-01, 1.573688e+00, 1.815360e+00, 5.634484e-02, 2.233960e+00, 2.264465e+00, 3.195613e-01, 1.703223e+00, 1.507922e-01, 1.545916e+00, 1.235083e+00, 3.226465e-01, 1.113100e+00, 1.364686e+00, 2.150186e+00, 6.259305e-01, 1.395557e+00, 2.355294e+00, 9.227137e-01, 1.271599e+00, 1.24745…
2.000000e-01	1.873965e+00, 2.395411e+00, 3.159997e-01, 1.846570e+00, 1.847037e+00, 1.061413e+00, 1.187739e+00, 1.264394e-01, 3.271984e-01, 1.563177e+00, 1.008953e+00, 4.361629e-01, 2.160014e+00, 1.241861e+00, 6.437625e-01, 1.066362e+00, 2.894844e-01, 1.541873e+00, 7.296855e-01, 2.923216e-01, 8.455256e-01, 8.891548e-01, 9.579849e-01, 3.994086e-01, 1.190720e+00, 2.425586e+00, 7.072076e-01, 1.266818e+00, 7.25515…
4.000000e-01	1.749674e+00, 2.264049e+00, 6.338357e-01, 1.253058e+00, 1.844118e+00, 7.507225e-01, 8.849361e-01, 1.196030e-01, 2.213426e-01, 1.725902e+00, 7.960531e-01, 5.598114e-01, 1.481166e+00, 6.897457e-01, 6.991120e-01, 6.991022e-01, 4.168125e-01, 1.870725e+00, 6.511951e-01, 2.193589e-01, 5.622570e-01, 6.910220e-01, 8.276630e-01, 2.598419e-01, 8.526414e-01, 2.252075e+00, 7.132594e-01, 1.133476e+00, 4.94672…
6.000000e-01	1.389446e+00, 1.820667e+00, 8.664540e-01, 7.001073e-01, 1.472318e+00, 5.047133e-01, 9.038223e-01, 1.115969e-01, 1.126085e-01, 1.816064e+00, 4.871143e-01, 9.646763e-01, 1.441374e+00, 4.639663e-01, 8.590775e-01, 3.623698e-01, 6.515451e-01, 1.702298e+00, 6.571308e-01, 1.647584e-01, 6.654222e-01, 3.975638e-01, 5.113276e-01, 1.896371e-01, 1.043946e+00, 1.637198e+00, 7.346311e-01, 1.346664e+00, 3.54107…
8.000000e-01	1.521382e+00, 1.705773e+00, 1.169108e+00, 4.416608e-01, 1.421777e+00, 4.175083e-01, 6.476206e-01, 9.897982e-02, 6.771017e-02, 2.209565e+00, 3.331895e-01, 9.635395e-01, 1.451619e+00, 3.156806e-01, 8.419478e-01, 2.476588e-01, 7.917792e-01, 1.395717e+00, 6.631842e-01, 1.252152e-01, 7.915344e-01, 4.153391e-01, 5.271576e-01, 1.700420e-01, 8.078523e-01, 1.237190e+00, 6.039093e-01, 1.229044e+00, 2.68551…
1.000000e+00	1.470752e+00, 1.698369e+00, 1.647423e+00, 3.049620e-01, 9.595167e-01, 2.266151e-01, 6.116744e-01, 1.222448e-01, 4.140729e-02, 1.830155e+00, 2.358328e-01, 1.043665e+00, 1.493242e+00, 2.254627e-01, 9.717285e-01, 1.608398e-01, 6.636740e-01, 1.221680e+00, 9.406313e-01, 1.115750e-01, 9.718055e-01, 2.584078e-01, 3.943586e-01, 1.422458e-01, 8.563876e-01, 9.660817e-01, 7.804711e-01, 1.278457e+00, 2.26023…
1.200000e+00	1.591356e+00, 1.692036e+00, 1.411616e+00, 2.752500e-01, 1.162659e+00, 1.785881e-01, 4.310204e-01, 9.920875e-02, 1.881118e-02, 2.399193e+00, 2.068374e-01, 9.175373e-01, 1.393962e+00, 1.311150e-01, 8.622489e-01, 8.419406e-02, 8.278570e-01, 1.145006e+00, 1.107924e+00, 8.156264e-02, 9.086588e-01, 1.923576e-01, 4.523059e-01, 1.722209e-01, 1.075222e+00, 7.798043e-01, 6.395675e-01, 1.244580e+00, 2.17750…
1.400000e+00	1.393728e+00, 1.741935e+00, 1.726276e+00, 2.502898e-01, 1.151650e+00, 1.235596e-01, 2.878086e-01, 1.221150e-01, 1.088755e-02, 2.174785e+00, 1.917041e-01, 8.640000e-01, 1.429443e+00, 8.135108e-02, 6.843748e-01, 6.006027e-02, 7.676060e-01, 9.912447e-01, 1.024177e+00, 7.332086e-02, 1.433176e+00, 1.453244e-01, 3.318735e-01, 2.095673e-01, 1.094271e+00, 7.977984e-01, 7.165989e-01, 1.315878e+00, 2.46184…
1.600000e+00	1.421158e+00, 1.677385e+00, 1.533731e+00, 3.306437e-01, 7.603256e-01, 8.015268e-02, 2.056002e-01, 1.036047e-01, 8.844070e-03, 2.298722e+00, 1.946195e-01, 1.009913e+00, 1.218471e+00, 6.170836e-02, 5.952140e-01, 4.246728e-02, 9.390926e-01, 1.042544e+00, 9.169031e-01, 6.045190e-02, 1.526919e+00, 9.330935e-02, 3.456985e-01, 2.398476e-01, 7.845408e-01, 4.055932e-01, 6.662447e-01, 1.196908e+00, 2.52949…
1.800000e+00	1.407304e+00, 1.489033e+00, 2.050874e+00, 3.390203e-01, 9.627968e-01, 5.951617e-02, 1.160680e-01, 1.133864e-01, 4.579716e-03, 1.844321e+00, 2.124267e-01, 1.051742e+00, 1.144702e+00, 3.078891e-02, 6.660267e-01, 2.392801e-02, 8.007022e-01, 8.897822e-01, 9.765533e-01, 5.172907e-02, 1.358730e+00, 7.290275e-02, 3.191676e-01, 3.042829e-01, 1.091141e+00, 4.846886e-01, 6.473779e-01, 1.217600e+00, 3.00052…
2.000000e+00	1.286387e+00, 1.358861e+00, 1.799763e+00, 3.728000e-01, 1.009971e+00, 4.396505e-02, 7.701628e-02, 1.106990e-01, 3.549289e-03, 2.278996e+00, 1.705444e-01, 1.046147e+00, 1.121477e+00, 2.743943e-02, 6.481459e-01, 1.354837e-02, 1.026867e+00, 9.585199e-01, 9.317553e-01, 3.669487e-02, 1.496787e+00, 4.818988e-02, 4.032518e-01, 3.159559e-01, 1.079848e+00, 3.304230e-01, 6.850706e-01, 1.163287e+00, 2.78379…
0.000000e+00	9.363510e-01, 1.043734e+00, 2.567677e+00, 2.114456e+00, 1.093009e+00, 1.210555e+00, 6.082677e-01, 7.057531e-01, 1.259773e+00, 1.962152e+00, 2.176511e+00, 1.004330e+00, 1.618571e+00, 2.557370e+00, 4.343008e-01, 1.509605e+00, 2.718820e-01, 1.723866e+00, 2.649425e+00, 2.249845e+00, 3.282660e-01, 1.462989e+00, 2.140640e-02, 1.920343e+00, 7.408542e-01, 1.689114e+00, 1.338053e+00, 4.000015e-01, 2.95751…
2.000000e-01	7.482562e-01, 7.002300e-01, 1.944371e+00, 1.586295e+00, 1.029722e+00, 8.084321e-01, 5.816749e-01, 8.595339e-01, 6.502447e-01, 1.507960e+00, 1.434804e+00, 1.139999e+00, 1.033666e+00, 1.762286e+00, 4.434991e-01, 8.298754e-01, 2.296383e-01, 1.560419e+00, 1.496622e+00, 1.716336e+00, 7.045991e-01, 1.338685e+00, 1.521624e-02, 1.463230e+00, 8.646626e-01, 1.884156e+00, 1.165068e+00, 3.509235e-01, 2.87829…
4.000000e-01	5.428115e-01, 5.311813e-01, 1.925093e+00, 1.371055e+00, 9.715181e-01, 5.151756e-01, 5.564096e-01, 1.239335e+00, 4.021637e-01, 1.561576e+00, 9.913532e-01, 9.693400e-01, 9.872560e-01, 1.401278e+00, 4.350961e-01, 5.228197e-01, 1.993673e-01, 1.161846e+00, 1.019004e+00, 1.599487e+00, 7.639332e-01, 1.224685e+00, 3.183232e-02, 1.124483e+00, 7.189459e-01, 1.371111e+00, 9.662128e-01, 3.465668e-01, 2.35523…
6.000000e-01	3.876182e-01, 6.652944e-01, 1.539266e+00, 8.814431e-01, 8.058713e-01, 3.523624e-01, 5.560425e-01, 1.403652e+00, 2.039051e-01, 1.196624e+00, 8.233243e-01, 7.791394e-01, 7.899288e-01, 1.056218e+00, 4.941703e-01, 3.703691e-01, 1.669351e-01, 8.090929e-01, 7.064366e-01, 1.015339e+00, 1.203760e+00, 1.054168e+00, 7.017314e-02, 8.920062e-01, 7.692329e-01, 1.516250e+00, 1.118837e+00, 3.959458e-01, 2.90756…
8.000000e-01	5.051283e-01, 7.509404e-01, 1.679712e+00, 7.673778e-01, 8.314433e-01, 2.693236e-01, 5.933131e-01, 1.307121e+00, 1.104369e-01, 1.152213e+00, 7.055898e-01, 7.189077e-01, 6.519580e-01, 9.537777e-01, 6.748879e-01, 2.737941e-01, 1.408211e-01, 6.736057e-01, 5.901614e-01, 1.083926e+00, 1.525623e+00, 8.274409e-01, 1.694457e-01, 8.258846e-01, 6.300489e-01, 1.228378e+00, 1.091686e+00, 4.063818e-01, 4.58741…
1.000000e+00	7.158251e-01, 9.335199e-01, 1.800106e+00, 7.212512e-01, 8.666151e-01, 1.713244e-01, 4.835575e-01, 2.024159e+00, 7.645128e-02, 1.420403e+00, 7.884513e-01, 3.899351e-01, 8.450685e-01, 8.758951e-01, 8.933184e-01, 1.685685e-01, 1.668495e-01, 4.025350e-01, 5.389043e-01, 8.063672e-01, 1.255202e+00, 6.291628e-01, 2.316305e-01, 7.497991e-01, 8.024231e-01, 9.149515e-01, 1.021507e+00, 4.505347e-01, 5.32624…
1.200000e+00	9.440180e-01, 9.935995e-01, 1.840360e+00, 7.699026e-01, 8.103294e-01, 1.140815e-01, 3.170261e-01, 1.821966e+00, 5.148920e-02, 1.027384e+00, 6.432171e-01, 4.487017e-01, 8.589147e-01, 8.900133e-01, 8.909658e-01, 8.285073e-02, 2.685803e-01, 4.753844e-01, 5.594266e-01, 6.737763e-01, 1.334107e+00, 4.684516e-01, 2.570745e-01, 5.245296e-01, 8.119463e-01, 7.228036e-01, 1.018512e+00, 4.332899e-01, 6.23689…
1.400000e+00	1.149002e+00, 1.181236e+00, 1.968546e+00, 6.032850e-01, 7.068295e-01, 7.932083e-02, 2.234078e-01, 1.628922e+00, 4.888217e-02, 1.796354e+00, 6.259554e-01, 6.236848e-01, 8.605907e-01, 8.873152e-01, 9.504324e-01, 5.204390e-02, 3.033275e-01, 6.172557e-01, 6.706564e-01, 4.583863e-01, 1.357289e+00, 3.847494e-01, 2.196573e-01, 3.964001e-01, 9.345920e-01, 6.062008e-01, 1.090700e+00, 4.687494e-01, 5.86740…
1.600000e+00	1.207897e+00, 1.213049e+00, 1.849014e+00, 5.839493e-01, 8.735668e-01, 4.984155e-02, 1.426482e-01, 1.275964e+00, 3.902847e-02, 1.792328e+00, 6.133230e-01, 6.751532e-01, 1.077011e+00, 9.167104e-01, 1.057786e+00, 3.547929e-02, 4.548878e-01, 6.965675e-01, 7.453332e-01, 4.468706e-01, 1.314174e+00, 2.614796e-01, 2.759027e-01, 4.494767e-01, 8.900815e-01, 5.651098e-01, 1.100093e+00, 5.534619e-01, 6.51145…
1.800000e+00	1.313335e+00, 1.224046e+00, 1.940209e+00, 5.334772e-01, 8.824584e-01, 3.818269e-02, 9.624613e-02, 1.174299e+00, 4.426054e-02, 2.042736e+00, 4.850393e-01, 7.744232e-01, 1.110068e+00, 6.139655e-01, 8.065848e-01, 1.965895e-02, 5.648805e-01, 7.906744e-01, 8.354822e-01, 2.892009e-01, 1.532154e+00, 1.788722e-01, 3.183766e-01, 4.623743e-01, 9.093742e-01, 4.245036e-01, 1.066446e+00, 4.672033e-01, 7.30813…
2.000000e+00	1.172209e+00, 1.186820e+00, 2.060388e+00, 5.718729e-01, 8.003142e-01, 3.294071e-02, 6.657012e-02, 1.086753e+00, 4.021657e-02, 1.371145e+00, 4.447946e-01, 7.862291e-01, 9.479630e-01, 4.438334e-01, 1.058638e+00, 1.157991e-02, 7.051675e-01, 9.353638e-01, 9.274955e-01, 2.298973e-01, 1.827108e+00, 1.523892e-01, 3.596433e-01, 3.941512e-01, 8.657891e-01, 3.453197e-01, 9.786206e-01, 5.515910e-01, 6.58142…
0.000000e+00	9.096009e-01, 2.265897e-02, 2.094340e+00, 2.106084e+00, 1.412223e+00, 1.819912e+00, 2.310574e+00, 1.348819e+00, 1.599227e+00, 3.312589e+00, 1.835109e+00, 1.367690e+00, 1.167719e+00, 1.209674e+00, 2.980386e+00, 7.192532e-01, 8.009932e-01, 6.039347e-02, 7.167196e-01, 2.407668e+00, 1.317781e+00, 3.769090e-01, 8.842043e-01, 2.805676e+00, 1.822410e+00, 2.148468e+00, 8.128136e-01, 1.314382e+00, 1.58898…
2.000000e-01	6.409308e-01, 1.361560e-02, 2.422731e+00, 1.723441e+00, 1.124749e+00, 1.280220e+00, 1.718048e+00, 1.767845e+00, 1.479382e+00, 1.687069e+00, 1.423287e+00, 1.022682e+00, 1.075994e+00, 9.226697e-01, 1.791158e+00, 5.892464e-01, 7.659310e-01, 4.852243e-01, 6.708175e-01, 1.945787e+00, 1.253160e+00, 5.348222e-01, 4.236344e-01, 2.450035e+00, 1.911452e+00, 2.360518e+00, 5.693973e-01, 1.128283e+00, 1.28614…
4.000000e-01	3.962045e-01, 1.768962e-02, 2.248576e+00, 1.334263e+00, 8.078393e-01, 9.546191e-01, 1.196845e+00, 1.669566e+00, 9.922770e-01, 1.934127e+00, 1.225528e+00, 9.679028e-01, 1.119777e+00, 7.762657e-01, 1.236712e+00, 3.574138e-01, 4.132937e-01, 5.115709e-01, 6.325623e-01, 2.301875e+00, 1.484567e+00, 4.985215e-01, 2.700763e-01, 1.596535e+00, 1.482974e+00, 2.075860e+00, 5.083515e-01, 1.306982e+00, 8.88069…
6.000000e-01	2.800903e-01, 1.021827e-01, 2.477478e+00, 1.007282e+00, 8.228581e-01, 5.996562e-01, 9.538242e-01, 1.700032e+00, 8.091511e-01, 1.858956e+00, 8.241259e-01, 1.167189e+00, 9.944422e-01, 1.030868e+00, 1.365026e+00, 2.711304e-01, 3.370533e-01, 3.557603e-01, 5.913285e-01, 1.699688e+00, 1.552238e+00, 5.750538e-01, 2.095216e-01, 1.094556e+00, 1.398792e+00, 1.417987e+00, 3.320827e-01, 1.519340e+00, 9.22563…
8.000000e-01	2.132308e-01, 2.107662e-01, 2.084730e+00, 8.964886e-01, 6.547203e-01, 3.267823e-01, 7.166106e-01, 2.131303e+00, 4.728116e-01, 1.210617e+00, 1.003813e+00, 9.160835e-01, 1.199543e+00, 8.649453e-01, 8.703864e-01, 1.674114e-01, 2.470116e-01, 2.846724e-01, 6.099716e-01, 1.421722e+00, 1.440681e+00, 4.964748e-01, 2.486125e-01, 8.474490e-01, 1.248304e+00, 1.535501e+00, 3.414716e-01, 1.494513e+00, 7.01271…
1.000000e+00	2.639827e-01, 5.456989e-01, 1.976707e+00, 7.839063e-01, 7.327204e-01, 2.594125e-01, 8.119088e-01, 1.892170e+00, 4.078746e-01, 1.212638e+00, 7.704260e-01, 8.337580e-01, 9.213077e-01, 9.483487e-01, 7.709066e-01, 1.599151e-01, 2.254860e-01, 2.141876e-01, 5.728090e-01, 1.109484e+00, 1.114454e+00, 5.958213e-01, 2.404632e-01, 7.762826e-01, 9.200001e-01, 1.049254e+00, 4.120073e-01, 1.242083e+00, 8.05015…
1.200000e+00	4.988545e-01, 8.914383e-01, 1.581930e+00, 6.464330e-01, 6.688111e-01, 2.015709e-01, 5.780680e-01, 2.249201e+00, 3.352805e-01, 1.213289e+00, 7.138995e-01, 7.872067e-01, 1.033106e+00, 8.605672e-01, 9.198259e-01, 9.403901e-02, 1.448465e-01, 1.775019e-01, 7.302833e-01, 9.605109e-01, 1.559170e+00, 3.787117e-01, 2.671518e-01, 6.286409e-01, 8.350734e-01, 9.746192e-01, 6.581606e-01, 1.505359e+00, 9.49603…
1.400000e+00	7.629318e-01, 8.714387e-01, 1.661204e+00, 6.732588e-01, 7.020416e-01, 1.244365e-01, 3.945188e-01, 1.934221e+00, 2.568568e-01, 1.050700e+00, 6.269924e-01, 6.410100e-01, 1.143188e+00, 8.540469e-01, 9.046514e-01, 5.299575e-02, 2.115542e-01, 2.967293e-01, 6.409317e-01, 6.571119e-01, 1.705118e+00, 3.519563e-01, 3.576624e-01, 6.475129e-01, 7.035161e-01, 7.357569e-01, 7.184101e-01, 1.227665e+00, 8.05567…
1.600000e+00	9.205938e-01, 8.913548e-01, 2.044606e+00, 6.253808e-01, 6.775828e-01, 7.606966e-02, 3.496088e-01, 2.334617e+00, 2.199673e-01, 1.389323e+00, 6.414949e-01, 7.173815e-01, 9.152069e-01, 8.996063e-01, 9.536200e-01, 3.967359e-02, 2.536961e-01, 4.500725e-01, 5.764602e-01, 5.300322e-01, 1.698350e+00, 2.574623e-01, 2.546028e-01, 6.155271e-01, 8.524617e-01, 6.642888e-01, 8.667106e-01, 1.184000e+00, 8.43276…
1.800000e+00	1.113139e+00, 1.322423e+00, 2.331127e+00, 6.162748e-01, 6.525318e-01, 5.533178e-02, 2.203859e-01, 1.713880e+00, 2.161735e-01, 1.297334e+00, 6.189033e-01, 8.082008e-01, 1.343691e+00, 8.868903e-01, 7.641692e-01, 2.436484e-02, 4.098329e-01, 7.751337e-01, 6.848029e-01, 4.340273e-01, 1.554705e+00, 2.020137e-01, 3.068500e-01, 4.672930e-01, 9.147310e-01, 5.012659e-01, 8.701051e-01, 9.856297e-01, 8.49363…
2.000000e+00	1.247435e+00, 1.325811e+00, 2.119509e+00, 6.507114e-01, 7.422240e-01, 4.601128e-02, 1.303093e-01, 1.392423e+00, 1.355232e-01, 1.717026e+00, 7.023139e-01, 1.022011e+00, 1.029170e+00, 6.553908e-01, 7.676445e-01, 1.465435e-02, 4.749125e-01, 8.381546e-01, 7.822722e-01, 3.093075e-01, 1.781411e+00, 1.325441e-01, 3.014698e-01, 6.365252e-01, 1.031656e+00, 4.085487e-01, 9.606961e-01, 1.030171e+00, 7.43857…
0.000000e+00	7.877596e-03, 3.775876e-01, 1.807419e+00, 5.939702e-01, 2.823187e+00, 1.361068e+00, 1.009865e+00, 2.184159e+00, 2.182034e+00, 6.315445e-01, 2.001010e+00, 6.893759e-01, 2.872886e-01, 2.043105e+00, 4.578982e-02, 2.766813e+00, 2.026307e+00, 3.243618e+00, 7.554835e-01, 2.493955e+00, 1.262467e+00, 2.844380e+00, 2.328019e+00, 3.097837e+00, 2.389687e+00, 1.300370e+00, 1.452972e+00, 2.039180e+00, 1.88871…
2.000000e-01	4.512038e-03, 2.365364e-01, 1.194929e+00, 5.135398e-01, 1.671389e+00, 1.255612e+00, 8.599272e-01, 1.830251e+00, 1.712921e+00, 4.843389e-01, 8.763911e-01, 4.185424e-01, 2.416043e-01, 1.284796e+00, 3.661996e-01, 1.627875e+00, 1.640221e+00, 2.367178e+00, 4.178432e-01, 2.736916e+00, 1.373765e+00, 2.304514e+00, 1.637344e+00, 1.810508e+00, 1.956633e+00, 1.260633e+00, 1.031374e+00, 1.948222e+00, 1.40282…
4.000000e-01	3.024970e-03, 2.040620e-01, 7.630572e-01, 4.872809e-01, 1.484806e+00, 9.525758e-01, 5.564464e-01, 2.825405e+00, 1.356018e+00, 4.107424e-01, 7.112632e-01, 2.958344e-01, 1.889619e-01, 8.578749e-01, 6.312853e-01, 1.781727e+00, 1.106584e+00, 1.696591e+00, 3.493584e-01, 2.404772e+00, 1.220965e+00, 1.841522e+00, 9.348401e-01, 1.421213e+00, 1.034713e+00, 8.590868e-01, 9.812265e-01, 1.391057e+00, 8.67939…
6.000000e-01	2.865245e-03, 3.232432e-01, 7.346253e-01, 3.143743e-01, 1.046732e+00, 5.890543e-01, 4.498966e-01, 1.789409e+00, 7.916732e-01, 3.018482e-01, 4.758218e-01, 1.707244e-01, 1.241236e-01, 7.613612e-01, 9.212770e-01, 1.396179e+00, 7.925878e-01, 1.332413e+00, 4.877583e-01, 2.100546e+00, 1.046907e+00, 1.506267e+00, 8.331347e-01, 8.299616e-01, 5.842606e-01, 7.033150e-01, 1.070609e+00, 1.197013e+00, 6.65406…
8.000000e-01	2.845110e-03, 6.143539e-01, 6.199783e-01, 2.317176e-01, 9.679025e-01, 4.963021e-01, 3.120982e-01, 2.091524e+00, 4.747168e-01, 2.336791e-01, 3.858084e-01, 9.048848e-02, 1.130434e-01, 7.986122e-01, 9.333498e-01, 9.800675e-01, 5.932253e-01, 1.164656e+00, 7.675487e-01, 1.555398e+00, 7.005259e-01, 1.132814e+00, 6.166303e-01, 8.199653e-01, 3.683954e-01, 6.577984e-01, 1.007416e+00, 1.146819e+00, 5.24033…
1.000000e+00	2.087975e-02, 9.290328e-01, 7.622931e-01, 1.365858e-01, 9.394609e-01, 2.789175e-01, 1.808679e-01, 1.989002e+00, 2.398025e-01, 2.010164e-01, 4.491999e-01, 6.784342e-02, 1.353514e-01, 8.509652e-01, 1.149195e+00, 1.005624e+00, 3.999886e-01, 6.438930e-01, 7.246331e-01, 1.211492e+00, 4.799251e-01, 1.240682e+00, 4.295631e-01, 5.361242e-01, 2.931652e-01, 5.117036e-01, 1.031788e+00, 9.326129e-01, 5.35342…
1.200000e+00	1.217400e-01, 1.000218e+00, 8.670420e-01, 8.634482e-02, 8.433304e-01, 2.063667e-01, 1.118236e-01, 2.274306e+00, 1.342493e-01, 2.987596e-01, 5.054732e-01, 3.298216e-02, 1.641610e-01, 7.641823e-01, 1.092627e+00, 7.531264e-01, 4.742618e-01, 5.566836e-01, 7.813299e-01, 9.672971e-01, 4.426176e-01, 9.279886e-01, 4.128531e-01, 4.122018e-01, 1.654253e-01, 3.619902e-01, 1.343813e+00, 6.374677e-01, 6.93803…
1.400000e+00	4.904751e-01, 1.212899e+00, 1.201835e+00, 1.069621e-01, 9.898310e-01, 1.546714e-01, 7.373621e-02, 2.169628e+00, 8.227834e-02, 5.049753e-01, 4.686876e-01, 4.262617e-02, 3.338789e-01, 6.386852e-01, 1.073706e+00, 3.992852e-01, 5.695771e-01, 4.577254e-01, 7.658047e-01, 7.783940e-01, 3.828535e-01, 6.369006e-01, 5.305736e-01, 4.605189e-01, 1.102646e-01, 2.582096e-01, 1.297644e+00, 6.231283e-01, 7.72345…
1.600000e+00	7.610385e-01, 1.417622e+00, 1.268267e+00, 1.443815e-01, 8.206210e-01, 8.051192e-02, 5.254067e-02, 2.631164e+00, 9.418328e-02, 6.944048e-01, 4.860960e-01, 1.221548e-01, 4.598211e-01, 9.147085e-01, 1.231990e+00, 2.742113e-01, 4.877358e-01, 4.804112e-01, 6.397296e-01, 6.959433e-01, 5.934269e-01, 5.150003e-01, 3.781785e-01, 3.827883e-01, 1.620069e-01, 2.410117e-01, 1.227136e+00, 4.397821e-01, 6.78534…
1.800000e+00	8.953477e-01, 1.339071e+00, 1.381649e+00, 2.486303e-01, 9.256150e-01, 7.013679e-02, 3.425657e-02, 2.011954e+00, 8.804498e-02, 1.182229e+00, 4.903150e-01, 2.463411e-01, 6.525152e-01, 9.930926e-01, 1.129686e+00, 1.635288e-01, 7.272500e-01, 5.255478e-01, 7.357469e-01, 5.395072e-01, 6.712540e-01, 3.490428e-01, 3.620669e-01, 3.874344e-01, 2.728115e-01, 1.581214e-01, 1.184109e+00, 2.874966e-01, 6.73603…
2.000000e+00	1.062726e+00, 1.222122e+00, 1.661305e+00, 3.741680e-01, 9.004166e-01, 5.698603e-02, 2.037268e-02, 1.660399e+00, 8.098077e-02, 9.904425e-01, 6.380299e-01, 3.921892e-01, 8.014427e-01, 7.470642e-01, 1.074300e+00, 1.109027e-01, 7.542336e-01, 8.152110e-01, 7.915998e-01, 3.545347e-01, 9.833767e-01, 3.208299e-01, 3.538994e-01, 4.831804e-01, 4.534619e-01, 1.375748e-01, 1.450287e+00, 3.100145e-01, 7.60534…
0.000000e+00	2.161498e+00, 5.382212e-01, 2.024098e+00, 2.765261e+00, 7.754168e-01, 2.004426e+00, 6.565115e-01, 3.147315e+00, 3.031524e+00, 1.872337e+00, 1.784698e+00, 1.755519e-01, 1.302082e+00, 2.729826e+00, 1.653187e-01, 1.000641e-01, 5.913664e-01, 2.693338e-01, 3.807819e-01, 1.947824e+00, 8.691332e-01, 1.283831e+00, 2.374018e+00, 9.095473e-01, 3.784695e-01, 2.516682e-01, 1.359780e+00, 2.149985e+00, 2.38331…
2.000000e-01	1.616365e+00, 7.773240e-01, 2.055238e+00, 2.353257e+00, 5.052881e-01, 1.715059e+00, 3.576670e-01, 2.376253e+00, 1.760504e+00, 1.778504e+00, 1.062593e+00, 5.119855e-01, 1.267571e+00, 1.743847e+00, 5.257316e-01, 6.372693e-02, 3.663777e-01, 5.074427e-01, 2.605052e-01, 1.957873e+00, 1.020747e+00, 1.081380e+00, 1.458982e+00, 5.578919e-01, 7.001679e-01, 3.799353e-01, 1.679171e+00, 1.305167e+00, 1.60508…
4.000000e-01	1.087132e+00, 9.049577e-01, 2.136168e+00, 1.397476e+00, 3.935830e-01, 1.334127e+00, 2.807947e-01, 1.974645e+00, 1.727807e+00, 1.433643e+00, 8.337573e-01, 5.339862e-01, 1.171023e+00, 1.386237e+00, 7.804439e-01, 4.023432e-02, 3.365347e-01, 6.349265e-01, 1.450867e-01, 1.626112e+00, 1.255410e+00, 9.371545e-01, 8.266153e-01, 7.240822e-01, 7.302841e-01, 5.971140e-01, 1.167623e+00, 8.135344e-01, 1.33904…
6.000000e-01	7.347572e-01, 1.027547e+00, 2.266740e+00, 1.140214e+00, 2.949060e-01, 8.030262e-01, 1.790755e-01, 1.537559e+00, 1.188090e+00, 9.398931e-01, 7.310208e-01, 3.609058e-01, 7.641415e-01, 1.401770e+00, 7.906325e-01, 3.232569e-02, 3.588026e-01, 5.678264e-01, 1.162734e-01, 1.635230e+00, 1.413855e+00, 9.116167e-01, 5.238668e-01, 6.468628e-01, 6.924651e-01, 6.497566e-01, 1.363435e+00, 6.465930e-01, 1.25997…
8.000000e-01	4.559850e-01, 1.173285e+00, 1.890185e+00, 7.952995e-01, 2.195025e-01, 5.610309e-01, 1.109378e-01, 1.670468e+00, 1.092960e+00, 7.042538e-01, 8.243266e-01, 2.348953e-01, 9.125294e-01, 1.086235e+00, 8.941073e-01, 1.758503e-02, 4.241819e-01, 5.006437e-01, 1.948786e-01, 1.413519e+00, 1.574650e+00, 7.958680e-01, 3.965694e-01, 5.433083e-01, 4.857514e-01, 6.847174e-01, 1.264681e+00, 4.344348e-01, 1.12883…
1.000000e+00	4.211794e-01, 1.160942e+00, 1.800004e+00, 8.581890e-01, 2.995721e-01, 4.144912e-01, 8.900583e-02, 1.893895e+00, 8.739784e-01, 7.809199e-01, 7.085204e-01, 1.241306e-01, 9.460073e-01, 1.162758e+00, 9.243432e-01, 1.158655e-02, 5.286464e-01, 4.867104e-01, 3.108856e-01, 1.415515e+00, 1.488055e+00, 7.599343e-01, 2.528338e-01, 5.201218e-01, 4.858982e-01, 4.192156e-01, 1.181715e+00, 3.479954e-01, 9.95680…
1.200000e+00	2.845489e-01, 1.204103e+00, 1.729282e+00, 7.717400e-01, 3.350900e-01, 3.209490e-01, 7.118380e-02, 2.143643e+00, 6.778860e-01, 7.268655e-01, 6.365665e-01, 7.273257e-02, 9.553460e-01, 8.876988e-01, 1.055543e+00, 7.847115e-03, 6.412248e-01, 5.496229e-01, 3.872454e-01, 1.106325e+00, 1.735777e+00, 6.388253e-01, 3.260771e-01, 5.880170e-01, 2.818978e-01, 4.241750e-01, 1.320367e+00, 3.782743e-01, 8.53399…
1.400000e+00	5.577347e-01, 1.336375e+00, 1.887503e+00, 7.471793e-01, 3.813404e-01, 2.278488e-01, 3.542919e-02, 2.323863e+00, 4.843433e-01, 8.093274e-01, 5.890896e-01, 4.318434e-02, 1.099181e+00, 8.394637e-01, 9.985189e-01, 5.128187e-03, 7.448272e-01, 5.249899e-01, 5.147945e-01, 8.974413e-01, 1.528067e+00, 5.673573e-01, 2.575911e-01, 5.400694e-01, 2.792609e-01, 4.020125e-01, 1.489479e+00, 3.544244e-01, 8.08883…
1.600000e+00	7.121444e-01, 1.519939e+00, 2.323075e+00, 6.441466e-01, 5.906419e-01, 1.174977e-01, 2.888215e-02, 1.999234e+00, 3.377922e-01, 9.665505e-01, 6.141745e-01, 2.147502e-02, 1.242032e+00, 6.267388e-01, 9.844998e-01, 3.289102e-03, 7.190483e-01, 5.983591e-01, 7.382587e-01, 8.614271e-01, 1.461677e+00, 4.464880e-01, 3.062853e-01, 5.120905e-01, 3.199767e-01, 3.782300e-01, 1.484704e+00, 2.856166e-01, 9.15116…
1.800000e+00	9.695846e-01, 1.157323e+00, 1.877486e+00, 5.847439e-01, 6.296754e-01, 9.448861e-02, 2.062637e-02, 2.113618e+00, 2.516044e-01, 1.167751e+00, 5.878306e-01, 2.302871e-02, 1.027395e+00, 5.714854e-01, 9.634344e-01, 2.064624e-03, 7.817992e-01, 7.080354e-01, 8.018604e-01, 4.920630e-01, 1.600848e+00, 3.196507e-01, 2.674492e-01, 5.748645e-01, 4.625529e-01, 2.846293e-01, 1.294413e+00, 2.293694e-01, 9.64964…
2.000000e+00	1.154878e+00, 1.412620e+00, 1.650824e+00, 5.008798e-01, 6.948011e-01, 5.566975e-02, 1.430139e-02, 1.854328e+00, 2.172567e-01, 1.360885e+00, 5.361901e-01, 5.904018e-02, 1.110382e+00, 2.683962e-01, 1.057248e+00, 1.338942e-03, 1.008284e+00, 1.015127e+00, 8.523104e-01, 4.378860e-01, 1.586811e+00, 2.247262e-01, 3.531213e-01, 6.139442e-01, 6.798325e-01, 2.414136e-01, 1.445906e+00, 2.085016e-01, 6.95300…
0.000000e+00	1.751299e+00, 1.538035e+00, 7.815674e-01, 1.392699e+00, 1.711241e+00, 5.794520e-01, 1.185975e+00, 2.717177e+00, 2.031849e+00, 9.369047e-01, 2.258589e+00, 1.515937e+00, 1.073731e+00, 3.143180e-01, 2.279366e+00, 2.954715e+00, 2.311753e+00, 2.238524e+00, 2.134608e+00, 2.830902e-01, 2.298182e+00, 1.773854e+00, 2.198287e+00, 5.393841e-01, 9.488019e-01, 9.981340e-01, 2.423814e+00, 5.466391e-01, 3.15960…
2.000000e-01	1.964587e+00, 1.880588e+00, 4.692127e-01, 1.218011e+00, 9.408263e-01, 5.278857e-01, 8.615196e-01, 1.919011e+00, 1.846024e+00, 1.355736e+00, 1.672955e+00, 1.252670e+00, 7.323044e-01, 2.049530e-01, 1.624232e+00, 1.978214e+00, 1.909711e+00, 1.974116e+00, 1.513617e+00, 4.407465e-01, 1.404576e+00, 9.427257e-01, 1.263496e+00, 3.992593e-01, 8.561282e-01, 8.897753e-01, 1.830450e+00, 3.760015e-01, 2.23411…
4.000000e-01	1.622752e+00, 1.829802e+00, 4.003048e-01, 5.758635e-01, 7.814489e-01, 5.298421e-01, 5.216860e-01, 1.619990e+00, 1.300846e+00, 1.367310e+00, 9.130559e-01, 6.730645e-01, 5.578470e-01, 9.893401e-02, 1.355223e+00, 1.088964e+00, 1.372270e+00, 1.531735e+00, 1.483069e+00, 5.320898e-01, 1.160021e+00, 9.598747e-01, 8.149347e-01, 4.179102e-01, 8.966023e-01, 7.233821e-01, 1.527036e+00, 2.557302e-01, 1.79326…
6.000000e-01	1.626342e+00, 1.300968e+00, 7.110912e-01, 3.952931e-01, 5.632709e-01, 3.775634e-01, 4.280345e-01, 1.345726e+00, 1.048780e+00, 1.628471e+00, 7.690789e-01, 6.725691e-01, 6.695637e-01, 7.292937e-02, 1.171091e+00, 6.896755e-01, 1.529885e+00, 1.185442e+00, 1.319896e+00, 7.466309e-01, 8.025369e-01, 7.416028e-01, 5.153429e-01, 4.502532e-01, 1.020215e+00, 5.749880e-01, 1.343463e+00, 1.928590e-01, 1.06502…
8.000000e-01	1.405387e+00, 1.353161e+00, 9.587005e-01, 3.480467e-01, 5.757545e-01, 2.407492e-01, 2.736199e-01, 1.107845e+00, 7.633891e-01, 1.735902e+00, 5.512332e-01, 6.761856e-01, 7.244319e-01, 4.184854e-02, 1.084623e+00, 3.945461e-01, 1.195474e+00, 1.227710e+00, 1.145545e+00, 5.910036e-01, 7.482174e-01, 4.660460e-01, 5.368210e-01, 5.616872e-01, 9.578728e-01, 4.741861e-01, 1.327592e+00, 1.423216e-01, 6.34017…
1.000000e+00	1.566728e+00, 1.371211e+00, 1.236355e+00, 3.188102e-01, 6.791766e-01, 1.838313e-01, 1.649825e-01, 8.362116e-01, 4.307856e-01, 1.749872e+00, 3.389318e-01, 8.624483e-01, 8.759339e-01, 3.278599e-02, 1.196230e+00, 2.644635e-01, 1.027781e+00, 1.260741e+00, 1.166193e+00, 4.948277e-01, 6.878933e-01, 4.005428e-01, 5.057557e-01, 4.546953e-01, 1.040345e+00, 4.308153e-01, 1.112879e+00, 1.914616e-01, 4.37924…
1.200000e+00	1.475890e+00, 1.634015e+00, 1.365542e+00, 4.045145e-01, 7.317948e-01, 1.185829e-01, 1.140121e-01, 7.130155e-01, 2.657907e-01, 1.892662e+00, 1.828283e-01, 7.658277e-01, 9.652073e-01, 1.901254e-02, 8.145984e-01, 1.343174e-01, 1.140364e+00, 1.257371e+00, 1.260458e+00, 3.188207e-01, 1.009651e+00, 2.873299e-01, 3.880595e-01, 5.176550e-01, 9.565603e-01, 2.574048e-01, 1.021435e+00, 3.858964e-01, 3.82253…
1.400000e+00	1.801033e+00, 1.703506e+00, 1.270662e+00, 4.395571e-01, 8.866100e-01, 8.391278e-02, 6.762044e-02, 5.934174e-01, 1.284622e-01, 1.861974e+00, 1.593665e-01, 9.898661e-01, 1.011701e+00, 1.110473e-02, 8.571706e-01, 8.897047e-02, 1.095532e+00, 1.158987e+00, 1.103662e+00, 2.675402e-01, 1.091373e+00, 1.994417e-01, 3.635049e-01, 4.104736e-01, 8.827409e-01, 2.734345e-01, 9.812541e-01, 4.374207e-01, 2.93183…
1.600000e+00	1.522913e+00, 1.441344e+00, 1.450771e+00, 4.516165e-01, 8.812562e-01, 5.383163e-02, 4.351074e-02, 6.608242e-01, 7.519167e-02, 2.087175e+00, 1.274156e-01, 1.027030e+00, 8.457366e-01, 8.285658e-03, 8.234228e-01, 6.503843e-02, 9.719718e-01, 1.065945e+00, 1.109346e+00, 2.838760e-01, 1.239821e+00, 1.450364e-01, 3.712871e-01, 4.403351e-01, 1.008883e+00, 1.926775e-01, 8.730147e-01, 5.896692e-01, 2.53861…
1.800000e+00	1.777192e+00, 1.417114e+00, 1.857543e+00, 5.638961e-01, 6.952949e-01, 3.984328e-02, 3.455385e-02, 4.233369e-01, 4.473871e-02, 2.435440e+00, 9.679478e-02, 1.070551e+00, 1.132352e+00, 4.956715e-03, 6.116946e-01, 3.935542e-02, 1.107189e+00, 1.194701e+00, 1.149328e+00, 1.988549e-01, 1.381358e+00, 1.119496e-01, 3.183308e-01, 5.871877e-01, 1.040504e+00, 2.005175e-01, 8.434323e-01, 6.076820e-01, 2.15915…
2.000000e+00	1.569482e+00, 1.407153e+00, 1.764530e+00, 5.360105e-01, 7.870967e-01, 2.647066e-02, 1.962373e-02, 3.814550e-01, 2.233766e-02, 2.171558e+00, 9.916600e-02, 9.009740e-01, 1.018381e+00, 3.249446e-03, 7.408363e-01, 1.836024e-02, 9.966543e-01, 1.350731e+00, 1.124855e+00, 1.572808e-01, 1.392699e+00, 7.251329e-02, 3.798919e-01, 5.215296e-01, 9.343840e-01, 1.479983e-01, 8.446529e-01, 7.691911e-01, 1.93193…
0.000000e+00	2.344307e+00, 2.302371e+00, 1.383695e+00, 1.848273e-01, 2.601783e+00, 1.215660e+00, 1.730746e+00, 2.799739e+00, 1.663537e+00, 9.858474e-01, 2.461794e+00, 6.421376e-01, 2.651503e-01, 2.353986e+00, 1.936540e+00, 4.369949e-01, 5.386774e-01, 2.490080e+00, 8.205644e-01, 2.675287e+00, 1.708454e+00, 1.219103e+00, 2.606924e+00, 1.443020e+00, 1.771020e+00, 1.392757e+00, 5.342818e-01, 2.182181e+00, 2.11412…
2.000000e-01	1.411414e+00, 1.265635e+00, 1.524061e+00, 3.461188e-01, 1.941854e+00, 1.166866e+00, 1.477155e+00, 2.429922e+00, 1.139893e+00, 6.880912e-01, 1.602385e+00, 4.551658e-01, 2.397475e-01, 1.614396e+00, 1.727017e+00, 7.117503e-01, 5.933751e-01, 2.106637e+00, 5.283176e-01, 1.931929e+00, 1.920579e+00, 1.013170e+00, 1.533753e+00, 9.071792e-01, 1.125704e+00, 1.253898e+00, 4.102362e-01, 1.932335e+00, 1.12558…
4.000000e-01	1.327393e+00, 1.508590e+00, 1.570524e+00, 3.442857e-01, 1.478884e+00, 9.707292e-01, 9.145036e-01, 1.628240e+00, 1.035768e+00, 6.244562e-01, 6.932311e-01, 2.382574e-01, 2.783143e-01, 9.428596e-01, 1.790410e+00, 7.632022e-01, 7.211219e-01, 1.656308e+00, 3.838680e-01, 1.848982e+00, 2.046719e+00, 9.156732e-01, 9.194616e-01, 7.110772e-01, 7.627241e-01, 8.710325e-01, 5.865017e-01, 1.810920e+00, 9.05208…
6.000000e-01	8.657244e-01, 1.365516e+00, 1.691169e+00, 2.551485e-01, 1.081928e+00, 7.396416e-01, 5.407948e-01, 1.732282e+00, 7.359484e-01, 4.703482e-01, 7.609236e-01, 1.445258e-01, 3.974828e-01, 8.340840e-01, 1.364647e+00, 7.542255e-01, 7.670957e-01, 1.300872e+00, 5.092000e-01, 1.891363e+00, 2.170147e+00, 7.348895e-01, 6.976107e-01, 5.434762e-01, 4.852671e-01, 7.188690e-01, 7.639419e-01, 1.570601e+00, 7.44226…
8.000000e-01	6.179392e-01, 1.402824e+00, 1.507443e+00, 1.449011e-01, 1.067812e+00, 4.399019e-01, 4.270727e-01, 1.827654e+00, 4.373086e-01, 4.087438e-01, 3.763014e-01, 8.997391e-02, 5.585314e-01, 8.203111e-01, 1.468108e+00, 7.381941e-01, 7.879905e-01, 1.029071e+00, 6.078886e-01, 1.194171e+00, 1.767907e+00, 9.002170e-01, 6.055218e-01, 3.709144e-01, 3.356887e-01, 5.200635e-01, 9.369521e-01, 1.505367e+00, 5.26403…
1.000000e+00	4.118534e-01, 1.380690e+00, 1.817677e+00, 8.967393e-02, 1.226777e+00, 2.948179e-01, 2.910803e-01, 1.627702e+00, 2.383039e-01, 3.952439e-01, 4.789946e-01, 6.136294e-02, 6.737901e-01, 8.029654e-01, 1.451235e+00, 6.199383e-01, 9.167776e-01, 7.629366e-01, 7.134177e-01, 1.004510e+00, 2.174143e+00, 7.218868e-01, 5.852057e-01, 2.987083e-01, 2.258530e-01, 4.432465e-01, 1.205944e+00, 1.021210e+00, 4.40854…
1.200000e+00	5.621688e-01, 1.392002e+00, 1.334020e+00, 1.133167e-01, 9.820691e-01, 2.029066e-01, 1.516198e-01, 1.678665e+00, 1.431802e-01, 5.442334e-01, 4.765966e-01, 3.131034e-02, 7.481711e-01, 8.834263e-01, 1.252881e+00, 3.769550e-01, 8.151670e-01, 6.036632e-01, 7.444689e-01, 8.300961e-01, 1.724648e+00, 6.667584e-01, 4.889650e-01, 2.775928e-01, 1.551929e-01, 3.288118e-01, 1.271074e+00, 9.070243e-01, 5.96577…
1.400000e+00	9.000513e-01, 1.260677e+00, 1.868965e+00, 1.358459e-01, 7.784609e-01, 1.231561e-01, 9.640702e-02, 1.863801e+00, 9.829213e-02, 1.054127e+00, 4.936300e-01, 1.936042e-02, 7.720084e-01, 7.075203e-01, 1.297650e+00, 1.977814e-01, 7.447021e-01, 7.162982e-01, 7.905582e-01, 6.963930e-01, 1.753203e+00, 5.462358e-01, 4.322946e-01, 4.019671e-01, 1.922839e-01, 2.816152e-01, 1.366816e+00, 6.351626e-01, 6.46897…
1.600000e+00	1.050774e+00, 1.539685e+00, 2.005510e+00, 2.092643e-01, 9.822890e-01, 1.041535e-01, 6.596389e-02, 1.576160e+00, 6.411882e-02, 1.124903e+00, 6.152062e-01, 1.036248e-02, 9.340947e-01, 4.936971e-01, 1.176533e+00, 1.197194e-01, 8.350878e-01, 6.128002e-01, 9.307266e-01, 5.807054e-01, 1.936526e+00, 2.766031e-01, 4.872926e-01, 3.514639e-01, 3.288225e-01, 2.402030e-01, 1.521930e+00, 4.972592e-01, 6.37544…
1.800000e+00	1.465972e+00, 1.529226e+00, 1.853209e+00, 2.824050e-01, 7.808098e-01, 6.764877e-02, 4.642275e-02, 1.686793e+00, 6.897294e-02, 1.443579e+00, 5.346453e-01, 2.376592e-02, 9.221881e-01, 3.901533e-01, 1.223520e+00, 9.521616e-02, 6.898155e-01, 8.170946e-01, 1.020779e+00, 4.615215e-01, 1.947357e+00, 2.201128e-01, 3.793556e-01, 3.337976e-01, 4.930521e-01, 1.781781e-01, 1.255654e+00, 4.992562e-01, 6.57939…
2.000000e+00	9.980772e-01, 1.473782e+00, 1.604866e+00, 3.891609e-01, 7.993339e-01, 5.316550e-02, 3.202368e-02, 1.408659e+00, 5.775151e-02, 1.564994e+00, 5.637539e-01, 1.128564e-01, 8.245633e-01, 2.349866e-01, 1.173323e+00, 4.587632e-02, 9.010122e-01, 9.095858e-01, 1.035705e+00, 3.112087e-01, 1.377545e+00, 2.147929e-01, 3.504775e-01, 4.335633e-01, 6.871616e-01, 1.480008e-01, 1.129686e+00, 3.040768e-01, 6.11923…
0.000000e+00	2.462665e+00, 2.288625e+00, 2.532199e+00, 2.192442e+00, 9.786658e-01, 9.478220e-02, 2.792571e+00, 2.203544e+00, 1.562440e+00, 9.252780e-01, 1.044112e+00, 2.799283e+00, 2.380988e+00, 2.590283e+00, 2.021345e+00, 1.513328e+00, 5.947031e-01, 2.001756e+00, 1.542168e+00, 1.429952e+00, 1.918558e+00, 2.933118e+00, 1.074154e+00, 6.211160e-01, 1.002695e+00, 3.740190e-01, 8.362763e-02, 2.375584e+00, 6.67154…
2.000000e-01	1.944214e+00, 1.896853e+00, 1.858137e+00, 1.505783e+00, 1.164662e+00, 1.298160e-01, 1.580684e+00, 1.945797e+00, 7.653327e-01, 9.306146e-01, 5.809610e-01, 1.339099e+00, 1.975471e+00, 2.122329e+00, 1.511166e+00, 1.406613e+00, 5.899033e-01, 1.746162e+00, 8.939342e-01, 1.343786e+00, 2.677308e+00, 2.278351e+00, 6.931672e-01, 4.670578e-01, 7.459432e-01, 5.224911e-01, 3.891943e-01, 2.196369e+00, 5.57994…
4.000000e-01	1.439108e+00, 1.759760e+00, 1.678163e+00, 8.694616e-01, 1.068660e+00, 1.177043e-01, 1.140937e+00, 1.428641e+00, 3.150585e-01, 7.476442e-01, 3.535142e-01, 9.804448e-01, 1.354943e+00, 1.151183e+00, 1.064545e+00, 8.514564e-01, 6.500519e-01, 1.544946e+00, 6.307019e-01, 1.038586e+00, 1.973633e+00, 1.747267e+00, 4.830045e-01, 3.073064e-01, 6.188245e-01, 5.249537e-01, 6.265339e-01, 1.805231e+00, 3.08674…
6.000000e-01	1.291542e+00, 1.438548e+00, 1.874697e+00, 5.120594e-01, 9.648873e-01, 5.542005e-02, 6.225365e-01, 1.158314e+00, 2.875485e-01, 7.660135e-01, 2.577310e-01, 5.586847e-01, 1.162199e+00, 5.439713e-01, 1.064795e+00, 5.705272e-01, 7.356504e-01, 1.361114e+00, 6.174881e-01, 8.786602e-01, 1.738988e+00, 1.584825e+00, 3.453786e-01, 3.683499e-01, 5.132567e-01, 4.981942e-01, 8.179001e-01, 1.745613e+00, 1.97232…
8.000000e-01	1.171941e+00, 1.691073e+00, 1.681697e+00, 4.200986e-01, 8.823709e-01, 4.805737e-02, 4.545955e-01, 1.170936e+00, 1.373594e-01, 1.006568e+00, 1.852572e-01, 3.630826e-01, 8.641096e-01, 4.029747e-01, 1.054018e+00, 3.224262e-01, 9.225922e-01, 1.051071e+00, 7.640390e-01, 6.424555e-01, 1.827625e+00, 1.128608e+00, 4.070139e-01, 3.450870e-01, 4.379992e-01, 4.043599e-01, 1.064421e+00, 1.606504e+00, 1.66189…
1.000000e+00	1.450473e+00, 1.372939e+00, 1.854732e+00, 3.662486e-01, 9.429950e-01, 3.510900e-02, 3.850532e-01, 1.152031e+00, 7.641661e-02, 1.224150e+00, 1.285759e-01, 2.135557e-01, 1.043277e+00, 2.492902e-01, 1.064430e+00, 2.000879e-01, 8.954759e-01, 1.020197e+00, 8.687887e-01, 6.084367e-01, 2.124504e+00, 6.527120e-01, 3.412000e-01, 4.576230e-01, 5.461320e-01, 2.980058e-01, 9.407673e-01, 1.091153e+00, 2.16471…
1.200000e+00	1.286524e+00, 1.427411e+00, 1.569098e+00, 3.684358e-01, 8.192448e-01, 1.995648e-02, 1.926923e-01, 7.496690e-01, 4.631510e-02, 1.618348e+00, 1.417190e-01, 1.627404e-01, 6.536071e-01, 1.658509e-01, 1.186281e+00, 1.160537e-01, 8.942358e-01, 1.029645e+00, 9.459329e-01, 4.008101e-01, 1.750204e+00, 5.334699e-01, 3.164741e-01, 3.231677e-01, 6.459206e-01, 2.259324e-01, 1.146316e+00, 1.065113e+00, 1.88134…
1.400000e+00	1.356640e+00, 1.398804e+00, 1.810561e+00, 4.275946e-01, 8.594708e-01, 1.595632e-02, 1.281907e-01, 6.845454e-01, 2.405612e-02, 1.420142e+00, 1.549639e-01, 2.762580e-01, 8.534127e-01, 9.737768e-02, 9.549211e-01, 6.933957e-02, 7.196267e-01, 1.220117e+00, 1.062098e+00, 3.186484e-01, 1.479225e+00, 3.691459e-01, 4.291598e-01, 4.093555e-01, 7.622176e-01, 1.782974e-01, 1.251542e+00, 7.230954e-01, 2.07264…
1.600000e+00	1.498873e+00, 1.312729e+00, 2.143204e+00, 4.801478e-01, 8.787145e-01, 1.291268e-02, 8.604951e-02, 5.738612e-01, 1.523269e-02, 1.777768e+00, 1.353320e-01, 5.318913e-01, 9.855266e-01, 6.384880e-02, 1.010087e+00, 4.853265e-02, 8.718626e-01, 1.115431e+00, 1.174281e+00, 2.420379e-01, 1.726391e+00, 2.833146e-01, 3.721237e-01, 4.256454e-01, 8.836138e-01, 1.405811e-01, 1.203895e+00, 6.829201e-01, 2.05031…
1.800000e+00	1.393702e+00, 1.501978e+00, 1.887223e+00, 4.518108e-01, 8.417759e-01, 9.039411e-03, 5.817170e-02, 5.066522e-01, 9.349495e-03, 1.730310e+00, 1.785848e-01, 6.808514e-01, 1.096163e+00, 4.356833e-02, 1.143680e+00, 3.103626e-02, 9.342985e-01, 1.112046e+00, 8.835562e-01, 2.442011e-01, 1.703362e+00, 2.649803e-01, 3.819589e-01, 3.906305e-01, 1.009265e+00, 1.097419e-01, 1.081054e+00, 7.200514e-01, 1.90658…
2.000000e+00	1.503437e+00, 1.636760e+00, 1.844607e+00, 5.259682e-01, 9.105206e-01, 5.902289e-03, 3.751160e-02, 4.082270e-01, 5.707522e-03, 1.987890e+00, 1.319737e-01, 7.239892e-01, 1.145674e+00, 2.663646e-02, 1.054802e+00, 1.696469e-02, 9.129732e-01, 1.241289e+00, 9.086725e-01, 1.794976e-01, 1.631313e+00, 1.321401e-01, 3.602448e-01, 4.688189e-01, 7.837924e-01, 1.170722e-01, 1.111345e+00, 6.591366e-01, 2.21202…
0.000000e+00	1.660960e+00, 1.914316e+00, 9.743161e-01, 6.490967e-01, 8.548402e-01, 2.938474e+00, 3.060067e-02, 1.093106e+00, 1.537184e+00, 1.134609e+00, 1.174623e+00, 2.865454e+00, 1.720627e+00, 1.764335e+00, 1.588985e+00, 2.449098e+00, 9.325063e-01, 3.567062e-01, 2.333249e+00, 3.074469e+00, 9.889913e-01, 1.057675e+00, 1.990243e+00, 2.924643e+00, 2.439884e-01, 7.992574e-01, 2.936799e+00, 2.873260e-01, 1.18858…
2.000000e-01	1.400690e+00, 6.856993e-01, 8.308619e-01, 6.787355e-01, 4.970332e-01, 1.768667e+00, 2.685202e-02, 9.536616e-01, 1.214956e+00, 8.302320e-01, 9.569921e-01, 1.669857e+00, 1.530000e+00, 1.162847e+00, 1.176286e+00, 1.261461e+00, 7.396462e-01, 7.512993e-01, 1.504924e+00, 2.475245e+00, 6.736279e-01, 1.105277e+00, 1.264342e+00, 2.085954e+00, 3.892129e-01, 4.771623e-01, 2.471662e+00, 1.851776e-01, 9.17865…
4.000000e-01	7.805021e-01, 7.412842e-01, 9.058988e-01, 7.318224e-01, 5.278164e-01, 1.150910e+00, 2.172583e-02, 1.058494e+00, 7.304874e-01, 9.529823e-01, 8.757118e-01, 1.125160e+00, 1.196193e+00, 7.118242e-01, 8.726429e-01, 7.423513e-01, 6.661170e-01, 1.023755e+00, 1.010463e+00, 2.275602e+00, 5.976442e-01, 8.141546e-01, 5.814362e-01, 1.409574e+00, 3.580555e-01, 4.330317e-01, 2.278258e+00, 1.195660e-01, 7.50705…
6.000000e-01	5.959190e-01, 6.848304e-01, 1.277277e+00, 7.083208e-01, 5.788124e-01, 8.576345e-01, 1.850540e-02, 1.334151e+00, 6.289562e-01, 5.738280e-01, 5.226474e-01, 5.013158e-01, 1.178104e+00, 4.310489e-01, 7.425728e-01, 4.425428e-01, 5.337597e-01, 9.395812e-01, 1.028725e+00, 1.899458e+00, 3.711814e-01, 7.681596e-01, 6.542331e-01, 1.062024e+00, 3.182639e-01, 3.766665e-01, 1.858848e+00, 1.032291e-01, 7.08068…
8.000000e-01	3.615072e-01, 5.398012e-01, 1.299485e+00, 6.368823e-01, 5.645718e-01, 7.515112e-01, 1.157334e-02, 1.658706e+00, 3.437906e-01, 3.767975e-01, 5.215558e-01, 4.443648e-01, 1.160620e+00, 3.292102e-01, 9.758499e-01, 2.702009e-01, 4.227765e-01, 7.561510e-01, 1.000201e+00, 1.305678e+00, 3.308250e-01, 7.383911e-01, 4.878719e-01, 1.013395e+00, 1.780183e-01, 3.076013e-01, 1.806028e+00, 6.298520e-02, 6.96754…
1.000000e+00	3.313521e-01, 7.209940e-01, 1.234101e+00, 6.383800e-01, 6.277040e-01, 4.346260e-01, 8.770764e-03, 1.649665e+00, 1.809533e-01, 4.296933e-01, 5.212728e-01, 2.437161e-01, 1.102987e+00, 4.516730e-01, 9.975481e-01, 1.602319e-01, 2.835879e-01, 5.027038e-01, 1.023666e+00, 1.049886e+00, 5.367137e-01, 8.687769e-01, 4.212724e-01, 8.613809e-01, 1.621053e-01, 2.772970e-01, 1.529817e+00, 4.526073e-02, 8.94310…
1.200000e+00	4.190815e-01, 9.357918e-01, 1.496399e+00, 6.016365e-01, 7.583992e-01, 3.002806e-01, 5.925880e-03, 1.425443e+00, 1.616703e-01, 5.053455e-01, 6.330683e-01, 1.388847e-01, 1.172251e+00, 5.855938e-01, 1.166774e+00, 1.108192e-01, 2.364611e-01, 4.782162e-01, 1.101475e+00, 9.008669e-01, 6.854898e-01, 5.742323e-01, 3.513738e-01, 7.097122e-01, 1.215559e-01, 2.517739e-01, 1.409672e+00, 5.769119e-02, 6.64264…
1.400000e+00	7.227516e-01, 9.129954e-01, 1.786876e+00, 5.181235e-01, 6.472969e-01, 2.337448e-01, 3.910732e-03, 1.588283e+00, 1.515810e-01, 7.204417e-01, 5.153253e-01, 9.208219e-02, 9.842535e-01, 7.450025e-01, 8.390691e-01, 6.346120e-02, 2.939343e-01, 4.168719e-01, 1.027486e+00, 7.911490e-01, 9.320713e-01, 4.691560e-01, 3.832979e-01, 6.830127e-01, 1.443901e-01, 1.963187e-01, 1.197834e+00, 6.936800e-02, 5.85362…
1.600000e+00	8.497415e-01, 9.595947e-01, 1.616032e+00, 5.912620e-01, 6.887408e-01, 1.107092e-01, 2.448427e-03, 1.686300e+00, 1.363717e-01, 1.062568e+00, 6.836447e-01, 6.511665e-02, 1.194840e+00, 7.619715e-01, 1.163848e+00, 4.246495e-02, 3.246119e-01, 4.764639e-01, 8.841576e-01, 5.735524e-01, 1.225497e+00, 3.750472e-01, 4.037940e-01, 5.860888e-01, 2.394623e-01, 1.415155e-01, 1.515674e+00, 6.786612e-02, 6.79959…
1.800000e+00	1.040611e+00, 1.372576e+00, 1.961373e+00, 7.090948e-01, 5.924399e-01, 9.956440e-02, 2.115187e-03, 1.715491e+00, 1.225660e-01, 1.475091e+00, 6.588784e-01, 9.865634e-02, 1.047500e+00, 5.214632e-01, 8.789153e-01, 2.381839e-02, 4.459576e-01, 6.561542e-01, 8.587923e-01, 4.773139e-01, 1.232199e+00, 2.976769e-01, 3.094080e-01, 5.937613e-01, 3.973355e-01, 1.143179e-01, 1.267430e+00, 7.832436e-02, 7.39511…
2.000000e+00	1.142133e+00, 1.272221e+00, 1.781660e+00, 5.842989e-01, 8.569488e-01, 7.034821e-02, 1.607883e-03, 1.592541e+00, 9.268079e-02, 1.495462e+00, 5.866056e-01, 2.649113e-01, 1.164813e+00, 4.793719e-01, 1.085401e+00, 1.727834e-02, 5.626646e-01, 8.260597e-01, 9.393363e-01, 2.988430e-01, 1.153951e+00, 1.922392e-01, 3.221110e-01, 5.417404e-01, 5.203822e-01, 1.119668e-01, 1.640082e+00, 8.953710e-02, 7.36539…
0.000000e+00	3.251390e-01, 8.843669e-03, 1.995818e+00, 6.609347e-01, 2.205971e+00, 7.965688e-01, 1.012034e+00, 2.207439e+00, 2.814048e+00, 1.090677e+00, 5.163082e-01, 1.324919e+00, 4.313648e-01, 2.796943e+00, 1.099669e-01, 1.755003e+00, 2.013390e+00, 1.190689e+00, 2.206935e+00, 7.171845e-01, 1.318158e+00, 2.328125e+00, 2.965241e+00, 1.244539e+00, 2.056650e-01, 4.955680e-01, 1.436446e+00, 4.723322e-01, 3.82436…
2.000000e-01	6.926669e-01, 2.866822e-01, 1.164029e+00, 3.963070e-01, 1.955752e+00, 7.854292e-01, 7.681278e-01, 1.779089e+00, 1.291752e+00, 1.321923e+00, 4.335408e-01, 8.815091e-01, 3.951442e-01, 1.702758e+00, 2.657147e-01, 1.276385e+00, 1.853527e+00, 1.012291e+00, 1.120366e+00, 6.781131e-01, 1.371474e+00, 1.898739e+00, 1.402228e+00, 8.725626e-01, 3.978133e-01, 4.504115e-01, 1.199468e+00, 2.797684e-01, 4.52718…
4.000000e-01	8.306497e-01, 6.860547e-01, 1.341995e+00, 2.404089e-01, 1.593971e+00, 7.868707e-01, 4.780810e-01, 2.134462e+00, 6.405079e-01, 1.421339e+00, 3.948404e-01, 4.896114e-01, 2.445288e-01, 1.294432e+00, 5.033697e-01, 9.019134e-01, 1.057820e+00, 5.986676e-01, 7.059676e-01, 7.269697e-01, 1.023955e+00, 1.197921e+00, 1.085752e+00, 4.917167e-01, 4.818773e-01, 3.230811e-01, 1.662825e+00, 2.622749e-01, 4.90088…
6.000000e-01	9.086469e-01, 8.468802e-01, 1.211164e+00, 1.404272e-01, 1.304177e+00, 5.523675e-01, 3.126709e-01, 1.645354e+00, 4.867825e-01, 1.488790e+00, 4.474819e-01, 5.900668e-01, 3.750399e-01, 1.220946e+00, 6.971254e-01, 5.041903e-01, 9.561362e-01, 4.867574e-01, 6.671537e-01, 6.335930e-01, 1.331645e+00, 7.692373e-01, 8.455678e-01, 3.718378e-01, 7.284951e-01, 2.297763e-01, 1.378095e+00, 2.388926e-01, 5.92453…
8.000000e-01	9.586986e-01, 1.099969e+00, 1.547335e+00, 1.086519e-01, 1.265687e+00, 2.984407e-01, 1.718777e-01, 1.680402e+00, 2.452743e-01, 1.741212e+00, 5.509625e-01, 6.518860e-01, 4.324691e-01, 9.577230e-01, 7.613859e-01, 3.409971e-01, 8.700823e-01, 3.875465e-01, 6.240757e-01, 5.163917e-01, 1.414428e+00, 6.850406e-01, 5.013489e-01, 1.894907e-01, 8.474341e-01, 1.999022e-01, 1.315199e+00, 1.596744e-01, 5.76043…
1.000000e+00	1.145881e+00, 1.192731e+00, 1.707695e+00, 1.215724e-01, 1.174775e+00, 2.918610e-01, 1.302368e-01, 1.262233e+00, 1.618860e-01, 1.536109e+00, 5.793550e-01, 7.194843e-01, 5.978100e-01, 1.077666e+00, 8.973998e-01, 2.143107e-01, 7.488879e-01, 5.035301e-01, 5.724135e-01, 4.535671e-01, 1.387907e+00, 4.757666e-01, 5.055864e-01, 2.612712e-01, 8.214280e-01, 1.885775e-01, 1.423103e+00, 2.006612e-01, 8.29868…
1.200000e+00	1.401816e+00, 1.288328e+00, 1.996382e+00, 1.503687e-01, 9.617099e-01, 1.895783e-01, 9.578987e-02, 1.534059e+00, 1.146237e-01, 1.812925e+00, 5.343944e-01, 9.428713e-01, 8.870736e-01, 9.375022e-01, 8.861130e-01, 1.458461e-01, 8.869141e-01, 5.886595e-01, 5.058582e-01, 3.363786e-01, 1.411639e+00, 3.162797e-01, 3.914866e-01, 2.295616e-01, 7.710441e-01, 1.259356e-01, 1.087220e+00, 2.218822e-01, 7.85425…
1.400000e+00	1.672187e+00, 1.437844e+00, 1.784533e+00, 2.300739e-01, 8.779715e-01, 1.167384e-01, 6.681186e-02, 1.076092e+00, 1.009773e-01, 2.109019e+00, 5.999186e-01, 8.355665e-01, 6.244285e-01, 7.736723e-01, 8.787611e-01, 6.892531e-02, 9.374154e-01, 7.693031e-01, 6.586966e-01, 2.819151e-01, 1.464781e+00, 3.015562e-01, 4.224013e-01, 3.202875e-01, 9.498508e-01, 9.683629e-02, 1.005230e+00, 2.914239e-01, 7.84156…
1.600000e+00	1.367808e+00, 1.148561e+00, 1.700134e+00, 3.164968e-01, 9.292973e-01, 9.775806e-02, 4.056055e-02, 1.063436e+00, 6.158220e-02, 1.808190e+00, 5.932339e-01, 9.496421e-01, 9.214393e-01, 5.347377e-01, 7.711087e-01, 5.884728e-02, 7.663117e-01, 7.176044e-01, 7.499564e-01, 2.426566e-01, 1.583417e+00, 1.809183e-01, 4.029622e-01, 3.285204e-01, 9.435071e-01, 8.085374e-02, 1.000061e+00, 4.529037e-01, 7.39348…
1.800000e+00	1.585773e+00, 1.305996e+00, 1.834009e+00, 4.372858e-01, 8.232645e-01, 7.545232e-02, 2.036242e-02, 7.102488e-01, 7.618928e-02, 1.805895e+00, 4.121466e-01, 7.262348e-01, 8.613703e-01, 3.134966e-01, 6.905205e-01, 3.114488e-02, 8.161818e-01, 9.634376e-01, 1.015576e+00, 1.654695e-01, 1.308173e+00, 1.317353e-01, 3.608916e-01, 3.769295e-01, 9.282080e-01, 7.149104e-02, 8.122782e-01, 5.366155e-01, 4.99091…
2.000000e+00	1.251889e+00, 1.400270e+00, 2.219120e+00, 4.154838e-01, 8.030600e-01, 4.472058e-02, 1.511496e-02, 6.387715e-01, 4.044284e-02, 1.845127e+00, 5.504948e-01, 9.237853e-01, 9.333290e-01, 2.436587e-01, 7.572612e-01, 1.989837e-02, 8.732058e-01, 8.651708e-01, 1.059463e+00, 1.324059e-01, 1.344563e+00, 9.094717e-02, 3.659030e-01, 4.098879e-01, 9.267515e-01, 5.305321e-02, 9.975129e-01, 7.596840e-01, 5.41364…
0.000000e+00	4.111043e-01, 1.075767e+00, 3.027212e-01, 1.322255e+00, 1.686723e+00, 2.319198e+00, 2.470374e+00, 1.825897e+00, 2.391761e+00, 3.030714e+00, 2.384514e+00, 6.277100e-01, 5.086038e-01, 1.364219e+00, 8.462950e-01, 7.554855e-01, 9.102902e-01, 2.878388e+00, 2.292772e+00, 1.786640e+00, 4.155264e-02, 1.296134e+00, 1.264805e+00, 1.698844e+00, 1.015997e+00, 3.057824e+00, 5.275145e-01, 1.970792e+00, 2.18091…
2.000000e-01	2.768323e-01, 7.391862e-01, 7.142186e-01, 1.213834e+00, 1.190521e+00, 1.653301e+00, 1.547505e+00, 1.908107e+00, 1.755561e+00, 2.187168e+00, 1.757847e+00, 7.659858e-01, 4.434449e-01, 1.303043e+00, 9.260961e-01, 7.384949e-01, 8.209541e-01, 2.371065e+00, 1.577683e+00, 1.689459e+00, 9.438577e-02, 1.119566e+00, 9.214593e-01, 1.248366e+00, 1.076043e+00, 2.273369e+00, 6.191439e-01, 1.692691e+00, 1.45761…
4.000000e-01	1.950137e-01, 8.451074e-01, 8.118278e-01, 9.766852e-01, 7.455466e-01, 1.193090e+00, 1.305996e+00, 1.910261e+00, 1.394891e+00, 1.536206e+00, 1.034326e+00, 8.816315e-01, 4.910888e-01, 7.892393e-01, 7.565185e-01, 8.628888e-01, 6.735013e-01, 1.797146e+00, 1.092522e+00, 1.280241e+00, 2.999123e-01, 1.006063e+00, 4.862726e-01, 9.388286e-01, 9.462791e-01, 2.046367e+00, 5.540940e-01, 1.417943e+00, 1.18041…
6.000000e-01	1.347949e-01, 1.088745e+00, 1.211284e+00, 7.182221e-01, 7.370692e-01, 8.970321e-01, 9.796308e-01, 1.616369e+00, 9.409058e-01, 1.284865e+00, 7.391978e-01, 7.401008e-01, 5.076572e-01, 7.643074e-01, 8.422196e-01, 7.432243e-01, 5.532388e-01, 1.428004e+00, 1.117876e+00, 1.179444e+00, 7.359950e-01, 7.204191e-01, 3.790464e-01, 7.125702e-01, 1.073530e+00, 1.414414e+00, 6.560536e-01, 1.513510e+00, 8.09246…
8.000000e-01	1.627497e-01, 1.110251e+00, 1.552438e+00, 5.687965e-01, 8.494410e-01, 6.098828e-01, 7.903835e-01, 2.132077e+00, 5.065951e-01, 1.137413e+00, 5.431912e-01, 1.081831e+00, 5.660549e-01, 7.758032e-01, 7.199725e-01, 5.821775e-01, 4.873796e-01, 9.023828e-01, 9.204315e-01, 9.766123e-01, 1.025536e+00, 7.860325e-01, 3.964342e-01, 8.076101e-01, 7.926427e-01, 1.384495e+00, 6.143619e-01, 1.553510e+00, 6.43243…
1.000000e+00	3.124067e-01, 1.202360e+00, 1.413822e+00, 3.295742e-01, 7.901118e-01, 3.947048e-01, 7.321717e-01, 2.310659e+00, 3.010305e-01, 1.028575e+00, 5.127936e-01, 8.876640e-01, 5.467975e-01, 9.321528e-01, 5.292881e-01, 4.940491e-01, 5.576382e-01, 6.280162e-01, 8.195603e-01, 8.446801e-01, 1.353782e+00, 6.348630e-01, 4.461850e-01, 7.153938e-01, 7.969180e-01, 1.150869e+00, 8.308773e-01, 1.247143e+00, 5.94272…
1.200000e+00	6.245132e-01, 1.282510e+00, 1.914901e+00, 4.286424e-01, 7.649145e-01, 2.966819e-01, 4.894980e-01, 2.273862e+00, 2.036881e-01, 1.142505e+00, 5.704469e-01, 7.810284e-01, 5.362929e-01, 7.774251e-01, 7.906115e-01, 3.103684e-01, 6.468327e-01, 7.135963e-01, 7.510149e-01, 6.692272e-01, 1.341305e+00, 5.602362e-01, 4.185387e-01, 5.628949e-01, 7.500341e-01, 7.806696e-01, 8.861432e-01, 1.133304e+00, 5.68435…
1.400000e+00	7.613372e-01, 1.338046e+00, 1.411937e+00, 4.483800e-01, 9.193759e-01, 1.652118e-01, 3.261693e-01, 1.947086e+00, 9.971261e-02, 1.552922e+00, 5.608362e-01, 6.780359e-01, 7.746137e-01, 9.913862e-01, 7.821279e-01, 1.820916e-01, 6.001402e-01, 6.444854e-01, 6.653308e-01, 5.716809e-01, 1.508103e+00, 4.647433e-01, 3.867294e-01, 4.956071e-01, 7.372630e-01, 6.226976e-01, 8.850204e-01, 1.118331e+00, 6.38253…
1.600000e+00	1.264300e+00, 1.306646e+00, 1.674631e+00, 4.721795e-01, 8.405840e-01, 1.453407e-01, 2.412657e-01, 1.936336e+00, 1.042302e-01, 1.482734e+00, 6.125531e-01, 7.683768e-01, 8.720287e-01, 7.097462e-01, 7.269581e-01, 1.047484e-01, 7.663858e-01, 7.933210e-01, 6.798222e-01, 5.023673e-01, 1.317617e+00, 2.628528e-01, 2.783888e-01, 5.623160e-01, 7.698623e-01, 4.945422e-01, 1.045726e+00, 8.573826e-01, 7.99763…
1.800000e+00	1.003745e+00, 1.517790e+00, 1.892062e+00, 4.978274e-01, 8.725228e-01, 7.807284e-02, 1.697759e-01, 1.639451e+00, 8.883487e-02, 1.619057e+00, 5.480797e-01, 8.098092e-01, 9.045160e-01, 5.871034e-01, 6.476444e-01, 6.342001e-02, 6.348544e-01, 9.607042e-01, 8.028090e-01, 3.424023e-01, 1.646449e+00, 2.401964e-01, 3.095589e-01, 4.183759e-01, 8.747684e-01, 3.657891e-01, 9.776979e-01, 9.819380e-01, 7.85491…
2.000000e+00	1.416996e+00, 1.658877e+00, 1.716470e+00, 5.191434e-01, 7.289139e-01, 6.178369e-02, 1.140418e-01, 1.561120e+00, 7.375048e-02, 1.716376e+00, 4.574412e-01, 9.020060e-01, 1.040831e+00, 4.155001e-01, 6.582821e-01, 4.245215e-02, 8.289186e-01, 9.799505e-01, 9.333918e-01, 2.694285e-01, 1.252656e+00, 1.588928e-01, 3.091375e-01, 5.704113e-01, 9.636457e-01, 3.521059e-01, 8.725439e-01, 7.752387e-01, 6.18520…
0.000000e+00	1.611914e+00, 3.128715e+00, 1.481331e+00, 1.169737e+00, 1.459839e+00, 6.855045e-02, 2.376249e+00, 5.102187e-01, 2.430838e+00, 1.943106e+00, 2.624257e+00, 1.734364e+00, 4.802699e-01, 1.918067e-01, 1.425380e+00, 1.491865e+00, 1.373295e-01, 8.732515e-01, 4.891156e-01, 1.814220e+00, 1.297503e-01, 1.058661e+00, 3.959206e-01, 2.005834e+00, 7.804223e-02, 1.944497e+00, 7.801676e-01, 6.929720e-01, 1.93345…
2.000000e-01	1.107724e+00, 2.236447e+00, 1.039235e+00, 1.105313e+00, 1.586042e+00, 4.824647e-02, 2.182962e+00, 5.327976e-01, 1.748931e+00, 1.610138e+00, 1.939041e+00, 1.699460e+00, 4.940542e-01, 3.897523e-01, 7.868176e-01, 1.187725e+00, 3.433409e-01, 1.385973e+00, 8.627300e-01, 1.595066e+00, 4.098049e-01, 8.285130e-01, 3.342338e-01, 1.404770e+00, 4.291734e-01, 1.646829e+00, 1.114609e+00, 6.924037e-01, 1.31328…
4.000000e-01	8.439139e-01, 1.586446e+00, 1.042615e+00, 1.006575e+00, 9.104559e-01, 2.971574e-02, 1.670406e+00, 5.859377e-01, 1.314860e+00, 9.718531e-01, 1.149389e+00, 1.375508e+00, 6.229897e-01, 5.112692e-01, 5.746852e-01, 1.007243e+00, 4.383667e-01, 1.186705e+00, 8.241182e-01, 1.566811e+00, 6.117144e-01, 7.158956e-01, 3.205985e-01, 1.135946e+00, 4.771297e-01, 1.369095e+00, 1.182003e+00, 7.311301e-01, 1.02757…
6.000000e-01	6.249007e-01, 1.431800e+00, 1.102999e+00, 6.876018e-01, 7.427530e-01, 2.058030e-02, 1.108726e+00, 1.008036e+00, 9.857614e-01, 1.046083e+00, 7.713418e-01, 1.324657e+00, 6.713173e-01, 5.648446e-01, 4.231919e-01, 7.636230e-01, 5.422190e-01, 1.188766e+00, 8.937016e-01, 1.202799e+00, 6.431981e-01, 7.681477e-01, 2.783555e-01, 7.934558e-01, 5.357542e-01, 1.264195e+00, 1.130263e+00, 6.697457e-01, 7.05593…
8.000000e-01	4.768082e-01, 1.471760e+00, 1.295591e+00, 4.803189e-01, 7.666099e-01, 1.691166e-02, 8.884495e-01, 1.197153e+00, 4.953848e-01, 8.627125e-01, 5.415633e-01, 8.215317e-01, 8.265877e-01, 6.712702e-01, 5.282858e-01, 4.482080e-01, 6.708574e-01, 8.557686e-01, 9.664960e-01, 9.287127e-01, 7.991816e-01, 6.947739e-01, 3.051468e-01, 7.867995e-01, 4.750566e-01, 7.621090e-01, 1.137189e+00, 5.307765e-01, 5.75925…
1.000000e+00	5.116864e-01, 1.302042e+00, 1.498376e+00, 5.535944e-01, 8.030682e-01, 1.140076e-02, 6.770787e-01, 1.518610e+00, 3.035394e-01, 8.890721e-01, 5.702850e-01, 5.592937e-01, 7.320265e-01, 7.622052e-01, 7.258977e-01, 2.700216e-01, 6.402061e-01, 7.278759e-01, 1.059336e+00, 8.398781e-01, 1.087661e+00, 6.721582e-01, 3.003497e-01, 7.242605e-01, 3.609968e-01, 6.283562e-01, 1.237443e+00, 4.843189e-01, 6.10394…
1.200000e+00	8.228413e-01, 1.566255e+00, 1.553226e+00, 6.447654e-01, 7.032483e-01, 7.875171e-03, 3.438799e-01, 1.597236e+00, 1.801514e-01, 9.096745e-01, 5.150027e-01, 2.723352e-01, 1.088525e+00, 8.294834e-01, 8.897420e-01, 1.463336e-01, 7.854479e-01, 7.960016e-01, 9.230302e-01, 7.922186e-01, 1.166757e+00, 4.244589e-01, 3.366281e-01, 5.523145e-01, 4.235664e-01, 5.326536e-01, 1.237690e+00, 3.594030e-01, 5.74894…
1.400000e+00	9.889887e-01, 1.203930e+00, 1.735115e+00, 6.233197e-01, 8.017390e-01, 6.718902e-03, 2.478701e-01, 1.254366e+00, 1.216151e-01, 1.056953e+00, 6.154934e-01, 2.775292e-01, 9.739765e-01, 5.907835e-01, 9.206340e-01, 7.787106e-02, 6.584771e-01, 7.311277e-01, 9.747182e-01, 4.655524e-01, 1.477204e+00, 3.660293e-01, 2.874900e-01, 5.589314e-01, 5.158418e-01, 4.169019e-01, 1.317069e+00, 2.954994e-01, 7.39164…
1.600000e+00	1.274446e+00, 1.495107e+00, 1.585867e+00, 6.532650e-01, 8.812425e-01, 5.201201e-03, 1.737533e-01, 1.352127e+00, 8.162057e-02, 1.626597e+00, 4.730306e-01, 4.280133e-01, 1.112301e+00, 4.128938e-01, 9.315240e-01, 6.030633e-02, 8.401670e-01, 7.991922e-01, 9.910855e-01, 4.758890e-01, 1.474540e+00, 2.592544e-01, 2.759943e-01, 4.879102e-01, 7.904057e-01, 3.593191e-01, 1.161931e+00, 2.436118e-01, 6.95912…
1.800000e+00	1.450972e+00, 1.472549e+00, 1.540915e+00, 5.561505e-01, 8.520349e-01, 3.476038e-03, 9.900875e-02, 1.204793e+00, 6.415294e-02, 1.687990e+00, 4.489599e-01, 4.741906e-01, 1.102091e+00, 2.878931e-01, 9.587785e-01, 3.628535e-02, 8.569116e-01, 9.143838e-01, 8.378878e-01, 3.440925e-01, 1.127685e+00, 1.928274e-01, 3.594640e-01, 5.518713e-01, 8.443502e-01, 2.608623e-01, 1.173737e+00, 2.590515e-01, 4.84143…
2.000000e+00	1.459578e+00, 1.600534e+00, 2.149487e+00, 6.814852e-01, 6.948968e-01, 3.465741e-03, 6.599582e-02, 1.077986e+00, 4.373327e-02, 1.869097e+00, 3.501718e-01, 5.849497e-01, 9.074001e-01, 1.529604e-01, 1.197693e+00, 2.527784e-02, 8.665548e-01, 9.119164e-01, 1.040794e+00, 2.346545e-01, 1.481405e+00, 1.137295e-01, 3.496005e-01, 4.179277e-01, 9.433496e-01, 2.888962e-01, 9.898341e-01, 2.992045e-01, 5.24472…
0.000000e+00	4.941228e-01, 2.373889e+00, 2.101742e-01, 4.612463e-01, 1.122841e+00, 2.446696e+00, 2.484957e+00, 7.066689e-01, 2.477110e+00, 2.305697e+00, 1.683443e-01, 2.170592e+00, 1.970206e+00, 9.947385e-01, 7.249131e-01, 2.421425e+00, 2.477111e+00, 2.653998e+00, 1.150660e+00, 3.315637e+00, 5.561935e-01, 1.560344e+00, 2.860785e+00, 8.199091e-01, 2.737260e+00, 4.830635e-01, 2.268030e+00, 2.541495e-01, 1.54543…
2.000000e-01	5.071337e-01, 1.987735e+00, 1.448127e-01, 3.023473e-01, 7.419859e-01, 1.903225e+00, 1.241210e+00, 1.224366e+00, 1.751567e+00, 2.266633e+00, 1.027129e-01, 1.642604e+00, 1.728472e+00, 5.383497e-01, 3.842492e-01, 1.320530e+00, 2.066058e+00, 2.300373e+00, 1.170974e+00, 2.808976e+00, 4.255724e-01, 1.515478e+00, 1.623163e+00, 6.647374e-01, 2.131111e+00, 3.260192e-01, 1.797709e+00, 2.158603e-01, 1.18269…
4.000000e-01	3.040115e-01, 1.881810e+00, 3.127904e-01, 1.541392e-01, 7.909804e-01, 1.724099e+00, 1.063813e+00, 1.532714e+00, 9.286101e-01, 1.355097e+00, 7.196167e-02, 1.222629e+00, 1.381275e+00, 4.713727e-01, 3.592985e-01, 7.272237e-01, 1.800881e+00, 1.374911e+00, 1.122920e+00, 1.947722e+00, 2.473393e-01, 1.049826e+00, 1.111959e+00, 5.149065e-01, 1.894254e+00, 3.497814e-01, 9.885489e-01, 1.848841e-01, 7.23246…
6.000000e-01	2.296907e-01, 1.680913e+00, 5.945035e-01, 1.343228e-01, 7.774219e-01, 1.249177e+00, 5.732044e-01, 1.778116e+00, 4.538652e-01, 1.194121e+00, 5.905045e-02, 1.022366e+00, 1.197719e+00, 2.208951e-01, 2.616638e-01, 5.289365e-01, 1.294631e+00, 1.119534e+00, 1.141048e+00, 2.010568e+00, 2.421735e-01, 1.116634e+00, 8.945565e-01, 6.312599e-01, 1.470328e+00, 2.227743e-01, 7.931467e-01, 4.305028e-01, 5.46889…
8.000000e-01	1.617182e-01, 1.851163e+00, 9.980856e-01, 1.830017e-01, 8.160792e-01, 9.610805e-01, 3.877835e-01, 1.960308e+00, 2.900646e-01, 9.704020e-01, 1.131090e-01, 1.089719e+00, 8.978418e-01, 1.448076e-01, 3.757886e-01, 2.878638e-01, 1.147152e+00, 7.646820e-01, 1.053807e+00, 1.246517e+00, 3.379344e-01, 9.368415e-01, 5.953075e-01, 5.990067e-01, 1.069246e+00, 1.823383e-01, 6.761486e-01, 7.139055e-01, 4.64553…
1.000000e+00	1.327703e-01, 1.709730e+00, 1.129533e+00, 3.046014e-01, 8.404775e-01, 5.190675e-01, 2.796650e-01, 2.121143e+00, 1.719041e-01, 7.570644e-01, 2.335267e-01, 1.268538e+00, 8.823049e-01, 1.112367e-01, 3.807030e-01, 2.233967e-01, 1.160747e+00, 9.092181e-01, 1.039393e+00, 9.002813e-01, 7.118898e-01, 9.059021e-01, 5.172455e-01, 4.662486e-01, 6.605240e-01, 1.482717e-01, 6.773171e-01, 7.855021e-01, 4.69459…
1.200000e+00	2.984712e-01, 1.494319e+00, 1.423581e+00, 3.606939e-01, 9.182005e-01, 4.470816e-01, 1.757837e-01, 1.940290e+00, 1.030855e-01, 7.954393e-01, 3.510420e-01, 8.091935e-01, 7.375157e-01, 1.160175e-01, 4.986209e-01, 1.307718e-01, 1.161632e+00, 6.054094e-01, 1.143755e+00, 9.798267e-01, 7.943181e-01, 6.280862e-01, 4.433200e-01, 5.170574e-01, 5.171803e-01, 1.196280e-01, 8.492135e-01, 8.454370e-01, 5.27809…
1.400000e+00	4.812748e-01, 1.390970e+00, 1.682748e+00, 3.717209e-01, 7.405730e-01, 2.699795e-01, 1.422180e-01, 2.014741e+00, 8.211469e-02, 9.932900e-01, 4.356742e-01, 6.553205e-01, 9.138617e-01, 1.283715e-01, 6.011105e-01, 8.875396e-02, 1.087034e+00, 6.081675e-01, 9.417819e-01, 7.938684e-01, 9.171183e-01, 4.890568e-01, 3.801111e-01, 4.504628e-01, 5.035075e-01, 7.745234e-02, 1.051696e+00, 1.017306e+00, 6.07345…
1.600000e+00	6.855975e-01, 1.455940e+00, 1.628320e+00, 4.423034e-01, 7.316161e-01, 1.965668e-01, 8.199473e-02, 2.294205e+00, 6.198507e-02, 1.175988e+00, 4.537791e-01, 4.578260e-01, 8.220877e-01, 1.044625e-01, 6.696864e-01, 5.263005e-02, 1.102735e+00, 7.916103e-01, 1.165355e+00, 5.814342e-01, 1.284225e+00, 3.771238e-01, 3.080908e-01, 4.426530e-01, 6.071163e-01, 6.642487e-02, 1.110603e+00, 9.807385e-01, 6.30142…
1.800000e+00	1.002196e+00, 1.420170e+00, 1.788074e+00, 5.580715e-01, 9.854797e-01, 1.404878e-01, 4.715763e-02, 1.629645e+00, 5.937434e-02, 1.299115e+00, 4.177001e-01, 5.429992e-01, 1.233557e+00, 5.711779e-02, 6.783702e-01, 3.285850e-02, 1.018421e+00, 9.015015e-01, 1.003973e+00, 5.041830e-01, 1.316730e+00, 2.551942e-01, 3.264000e-01, 4.632611e-01, 7.664461e-01, 5.881482e-02, 1.311475e+00, 6.452141e-01, 7.12730…
2.000000e+00	1.136709e+00, 1.521698e+00, 2.030701e+00, 4.168135e-01, 8.006927e-01, 9.167873e-02, 2.884001e-02, 1.465745e+00, 4.755503e-02, 1.718101e+00, 4.892298e-01, 6.763902e-01, 1.009795e+00, 4.476791e-02, 9.090491e-01, 2.216224e-02, 9.076675e-01, 8.937594e-01, 1.012706e+00, 4.055937e-01, 1.271952e+00, 2.138004e-01, 4.062091e-01, 4.186764e-01, 8.341347e-01, 5.193483e-02, 1.238874e+00, 6.104817e-01, 6.12014…
0.000000e+00	1.795978e+00, 2.999337e+00, 4.614802e-01, 2.739580e+00, 1.227586e-01, 1.936108e-01, 2.199043e+00, 1.919584e+00, 6.086222e-01, 2.651895e+00, 1.794880e+00, 8.707023e-01, 1.108355e+00, 1.575332e+00, 2.595836e+00, 1.461203e-01, 3.484244e-01, 1.409609e+00, 2.408569e+00, 2.141500e+00, 2.544158e+00, 1.652048e+00, 2.374785e+00, 2.631699e+00, 4.158464e-01, 8.506169e-01, 2.566387e+00, 2.512939e+00, 1.39654…
2.000000e-01	1.310308e+00, 1.952047e+00, 8.459260e-01, 1.679852e+00, 2.266797e-01, 3.130979e-01, 1.249285e+00, 1.252038e+00, 6.132236e-01, 2.050687e+00, 1.344721e+00, 5.625884e-01, 7.733341e-01, 1.636201e+00, 2.259979e+00, 1.066906e-01, 5.134912e-01, 1.797124e+00, 1.691290e+00, 1.882622e+00, 1.765106e+00, 1.500129e+00, 1.470734e+00, 1.746050e+00, 6.295257e-01, 9.804660e-01, 2.488332e+00, 2.197926e+00, 1.00894…
4.000000e-01	9.203555e-01, 1.634786e+00, 1.258532e+00, 1.357744e+00, 2.576748e-01, 3.242309e-01, 8.247474e-01, 1.221844e+00, 3.425006e-01, 1.791103e+00, 8.566660e-01, 3.699929e-01, 6.539584e-01, 1.029220e+00, 1.673425e+00, 6.984601e-02, 5.787937e-01, 1.705653e+00, 1.254779e+00, 1.301948e+00, 1.285816e+00, 1.498837e+00, 8.922568e-01, 1.551324e+00, 7.583616e-01, 8.715661e-01, 1.662899e+00, 1.571069e+00, 6.04090…
6.000000e-01	6.302072e-01, 9.385291e-01, 1.146162e+00, 1.085070e+00, 4.667882e-01, 2.190811e-01, 7.693705e-01, 1.322963e+00, 2.281508e-01, 1.320700e+00, 6.348267e-01, 2.871481e-01, 5.909626e-01, 7.016670e-01, 1.515663e+00, 4.017311e-02, 6.308112e-01, 1.454590e+00, 9.366407e-01, 1.322095e+00, 1.134237e+00, 1.102005e+00, 5.696834e-01, 1.100100e+00, 8.400072e-01, 8.276670e-01, 1.678148e+00, 8.449274e-01, 4.79783…
8.000000e-01	6.007124e-01, 1.055191e+00, 1.237701e+00, 1.085383e+00, 6.688959e-01, 1.547810e-01, 5.321598e-01, 1.681295e+00, 1.315426e-01, 1.048980e+00, 3.700761e-01, 2.717254e-01, 4.744120e-01, 6.885301e-01, 1.378208e+00, 2.482177e-02, 5.913487e-01, 9.793871e-01, 7.739180e-01, 9.861082e-01, 1.138836e+00, 9.215861e-01, 4.447781e-01, 8.354801e-01, 9.349636e-01, 7.521469e-01, 1.503685e+00, 5.099073e-01, 4.09474…
1.000000e+00	6.197884e-01, 9.671306e-01, 1.652637e+00, 8.113072e-01, 6.154860e-01, 1.088516e-01, 3.326351e-01, 1.526470e+00, 8.319273e-02, 1.285283e+00, 3.678254e-01, 2.834331e-01, 7.237079e-01, 7.447723e-01, 1.354018e+00, 1.438960e-02, 5.659583e-01, 8.848493e-01, 9.990540e-01, 6.891264e-01, 1.317646e+00, 6.464492e-01, 3.734372e-01, 8.520376e-01, 7.164638e-01, 7.218147e-01, 1.391323e+00, 5.414364e-01, 3.92528…
1.200000e+00	9.323983e-01, 8.778551e-01, 1.829190e+00, 7.891265e-01, 7.237410e-01, 7.079434e-02, 2.267400e-01, 1.723633e+00, 5.268790e-02, 1.392125e+00, 4.499313e-01, 3.724500e-01, 7.965155e-01, 7.379074e-01, 1.186826e+00, 1.104336e-02, 6.060743e-01, 7.229108e-01, 9.507383e-01, 5.454672e-01, 1.443838e+00, 6.080175e-01, 3.262524e-01, 7.229425e-01, 7.390312e-01, 6.273900e-01, 1.233813e+00, 3.500826e-01, 4.65536…
1.400000e+00	1.033053e+00, 1.097363e+00, 1.809399e+00, 7.873763e-01, 7.280748e-01, 6.320836e-02, 1.682341e-01, 1.530654e+00, 3.324137e-02, 1.535878e+00, 4.733496e-01, 5.639829e-01, 9.125148e-01, 7.607603e-01, 1.391527e+00, 6.783956e-03, 4.527052e-01, 8.248059e-01, 8.210081e-01, 3.940205e-01, 1.458916e+00, 4.550068e-01, 3.384801e-01, 6.545684e-01, 6.999983e-01, 5.138443e-01, 1.166048e+00, 3.864974e-01, 5.79537…
1.600000e+00	1.091017e+00, 1.165705e+00, 1.740094e+00, 6.313566e-01, 8.132134e-01, 4.035476e-02, 1.086795e-01, 1.333415e+00, 2.335836e-02, 1.644333e+00, 4.794327e-01, 7.471327e-01, 9.531117e-01, 5.753214e-01, 1.379256e+00, 4.194915e-03, 5.594536e-01, 9.648763e-01, 8.160805e-01, 3.806014e-01, 1.377621e+00, 3.305427e-01, 3.104788e-01, 5.744425e-01, 8.155529e-01, 4.464164e-01, 1.118280e+00, 4.071644e-01, 5.74231…
1.800000e+00	1.559382e+00, 1.194344e+00, 1.741547e+00, 5.706836e-01, 7.341683e-01, 2.275922e-02, 6.442079e-02, 1.079319e+00, 2.297782e-02, 1.636669e+00, 4.530863e-01, 9.003589e-01, 1.045754e+00, 4.379114e-01, 9.705002e-01, 1.922917e-03, 5.408306e-01, 9.404275e-01, 1.063971e+00, 2.966984e-01, 1.421167e+00, 1.929206e-01, 3.520918e-01, 5.634197e-01, 8.378667e-01, 3.594713e-01, 1.145633e+00, 3.889563e-01, 5.05279…
2.000000e+00	1.337553e+00, 1.372766e+00, 1.686224e+00, 7.455170e-01, 7.711971e-01, 1.800489e-02, 4.447822e-02, 7.739568e-01, 2.019584e-02, 2.063503e+00, 3.260037e-01, 8.981030e-01, 1.013613e+00, 3.061303e-01, 8.985796e-01, 1.373661e-03, 6.575658e-01, 1.101675e+00, 1.061067e+00, 2.538343e-01, 1.613559e+00, 1.690136e-01, 2.860534e-01, 5.661286e-01, 9.528077e-01, 3.256235e-01, 9.483335e-01, 5.819373e-01, 4.71818…
0.000000e+00	2.521699e-02, 1.853697e+00, 1.493578e+00, 1.015336e+00, 1.806928e+00, 3.868998e-01, 1.911633e+00, 4.578778e-01, 8.565783e-01, 1.653445e+00, 2.330612e+00, 1.518054e+00, 2.690822e+00, 1.698467e-01, 1.505315e+00, 2.047906e+00, 1.773331e+00, 4.960350e-01, 2.259234e+00, 1.811004e+00, 4.761095e-01, 1.056331e+00, 2.639957e+00, 2.788276e+00, 2.903987e-01, 1.015532e+00, 1.773432e+00, 7.556494e-01, 3.46742…
2.000000e-01	1.629375e-02, 1.134548e+00, 1.158896e+00, 1.014779e+00, 1.706922e+00, 4.316263e-01, 1.090326e+00, 8.196811e-01, 4.980722e-01, 1.304705e+00, 1.598604e+00, 1.232112e+00, 1.615170e+00, 1.110795e-01, 8.996284e-01, 1.496383e+00, 1.528966e+00, 8.532851e-01, 1.939148e+00, 1.534813e+00, 5.044344e-01, 1.113900e+00, 1.627376e+00, 1.708865e+00, 5.255347e-01, 8.334336e-01, 1.575187e+00, 5.961902e-01, 4.64565…
4.000000e-01	1.644753e-02, 8.789354e-01, 9.820614e-01, 8.059559e-01, 1.410748e+00, 4.886714e-01, 7.653453e-01, 1.226744e+00, 3.352720e-01, 1.176174e+00, 1.244264e+00, 1.156735e+00, 1.290466e+00, 8.093155e-02, 7.436229e-01, 8.481233e-01, 1.339544e+00, 7.447856e-01, 1.600717e+00, 1.537664e+00, 3.234057e-01, 1.127211e+00, 1.009684e+00, 1.283369e+00, 6.336939e-01, 7.019960e-01, 1.369597e+00, 3.754055e-01, 4.28818…
6.000000e-01	5.159874e-02, 8.900486e-01, 1.289855e+00, 7.790474e-01, 1.152153e+00, 3.634572e-01, 4.922097e-01, 1.455642e+00, 1.988002e-01, 1.101781e+00, 9.850183e-01, 8.936531e-01, 1.311571e+00, 6.166664e-02, 7.584536e-01, 4.914983e-01, 1.099148e+00, 6.801194e-01, 1.308400e+00, 1.141998e+00, 3.743685e-01, 9.906747e-01, 7.113787e-01, 8.519783e-01, 5.860901e-01, 4.271407e-01, 1.389563e+00, 3.233175e-01, 5.88202…
8.000000e-01	2.901693e-01, 8.579511e-01, 1.218043e+00, 5.652816e-01, 1.255379e+00, 2.502892e-01, 3.033870e-01, 1.852888e+00, 1.197917e-01, 1.030211e+00, 8.235420e-01, 7.538704e-01, 1.304193e+00, 1.950036e-01, 6.586810e-01, 3.584887e-01, 8.006361e-01, 5.811508e-01, 1.204463e+00, 9.188753e-01, 5.968105e-01, 7.743573e-01, 5.114128e-01, 6.856653e-01, 5.760462e-01, 6.005919e-01, 1.272000e+00, 2.554944e-01, 5.75310…
1.000000e+00	6.169845e-01, 1.036697e+00, 1.797352e+00, 5.989991e-01, 1.058716e+00, 1.840159e-01, 2.867909e-01, 1.740893e+00, 7.989662e-02, 1.136876e+00, 7.874973e-01, 7.574273e-01, 1.162673e+00, 4.158383e-01, 6.870831e-01, 2.116764e-01, 7.105561e-01, 4.381293e-01, 1.057941e+00, 6.873144e-01, 7.492247e-01, 6.110015e-01, 4.223327e-01, 5.566517e-01, 5.754483e-01, 3.968508e-01, 1.251601e+00, 1.799474e-01, 5.97052…
1.200000e+00	9.734641e-01, 1.399829e+00, 1.368177e+00, 6.078110e-01, 8.874992e-01, 1.204614e-01, 1.542526e-01, 1.591207e+00, 7.207287e-02, 1.483566e+00, 5.902776e-01, 7.469903e-01, 1.353790e+00, 4.464883e-01, 8.602665e-01, 1.199878e-01, 7.236314e-01, 4.363322e-01, 1.002277e+00, 5.443346e-01, 1.028992e+00, 4.468971e-01, 4.056382e-01, 4.044870e-01, 6.066756e-01, 3.112654e-01, 1.458652e+00, 1.599373e-01, 6.86603…
1.400000e+00	1.073598e+00, 1.076154e+00, 1.928214e+00, 6.129863e-01, 8.186673e-01, 9.742639e-02, 1.105239e-01, 1.690037e+00, 7.322836e-02, 1.321781e+00, 6.645961e-01, 7.643692e-01, 1.167055e+00, 4.105909e-01, 7.680519e-01, 6.224652e-02, 7.319198e-01, 6.231529e-01, 9.106232e-01, 4.763521e-01, 1.206465e+00, 2.857032e-01, 3.800004e-01, 4.060497e-01, 6.793947e-01, 2.119238e-01, 1.337133e+00, 1.851232e-01, 7.82812…
1.600000e+00	1.102904e+00, 1.194786e+00, 1.699273e+00, 5.134070e-01, 1.083816e+00, 6.142750e-02, 6.531467e-02, 1.222176e+00, 6.938468e-02, 1.739408e+00, 6.322372e-01, 1.134067e+00, 1.024227e+00, 3.206292e-01, 7.078750e-01, 4.332198e-02, 6.720103e-01, 7.744813e-01, 9.273606e-01, 3.978778e-01, 1.354595e+00, 2.414237e-01, 3.017054e-01, 4.083067e-01, 8.646506e-01, 2.572948e-01, 1.060828e+00, 2.274339e-01, 6.45304…
1.800000e+00	1.265363e+00, 1.197109e+00, 1.755364e+00, 5.201783e-01, 9.820827e-01, 4.286767e-02, 3.581223e-02, 1.371223e+00, 7.324671e-02, 1.906907e+00, 5.368020e-01, 9.595408e-01, 1.101507e+00, 2.353680e-01, 7.279790e-01, 3.106098e-02, 9.024517e-01, 7.676042e-01, 9.681297e-01, 2.529543e-01, 1.052280e+00, 1.474869e-01, 2.965145e-01, 4.257067e-01, 9.570731e-01, 1.734698e-01, 1.170808e+00, 3.016502e-01, 7.76757…
2.000000e+00	1.088906e+00, 1.496886e+00, 1.794113e+00, 5.652624e-01, 8.279873e-01, 3.458530e-02, 2.689339e-02, 9.424876e-01, 6.247455e-02, 1.995158e+00, 6.183332e-01, 8.573660e-01, 1.046816e+00, 1.726006e-01, 7.414670e-01, 1.969408e-02, 7.618346e-01, 1.021396e+00, 1.058066e+00, 2.147153e-01, 1.254345e+00, 1.107342e-01, 3.124300e-01, 4.349317e-01, 7.966119e-01, 1.442970e-01, 1.206023e+00, 3.384103e-01, 6.11664…
0.000000e+00	1.285654e+00, 2.540921e+00, 2.277449e+00, 1.265804e+00, 4.790324e-01, 1.861143e+00, 1.834236e+00, 1.997692e+00, 9.120232e-01, 2.728843e+00, 1.076615e+00, 1.607162e+00, 2.177307e+00, 1.208886e-01, 8.721967e-01, 2.598510e+00, 3.933120e-01, 2.424091e+00, 1.683609e-01, 2.610110e+00, 3.761918e-01, 1.774614e+00, 1.474427e+00, 1.849737e+00, 2.621240e+00, 2.864189e+00, 2.911378e+00, 6.652216e-01, 1.11228…
2.000000e-01	9.961897e-01, 1.756240e+00, 1.880352e+00, 1.076260e+00, 4.872295e-01, 1.839121e+00, 1.385134e+00, 1.960638e+00, 6.721939e-01, 1.805535e+00, 7.121247e-01, 1.328432e+00, 1.788386e+00, 7.528782e-02, 6.048368e-01, 1.295959e+00, 4.769558e-01, 2.504240e+00, 4.692954e-01, 2.738470e+00, 6.720633e-01, 1.791267e+00, 7.519040e-01, 1.577413e+00, 1.872885e+00, 2.259594e+00, 1.698721e+00, 4.657202e-01, 8.76112…
4.000000e-01	7.760938e-01, 1.494743e+00, 1.386775e+00, 9.274185e-01, 5.817704e-01, 1.416791e+00, 1.150476e+00, 1.526244e+00, 3.812790e-01, 1.639446e+00, 4.968108e-01, 1.232401e+00, 1.331716e+00, 4.419307e-02, 5.835854e-01, 9.683811e-01, 6.213717e-01, 2.051143e+00, 6.969970e-01, 2.037283e+00, 8.548646e-01, 1.266852e+00, 5.521980e-01, 1.331513e+00, 1.585619e+00, 1.889430e+00, 1.074036e+00, 4.363187e-01, 6.70910…
6.000000e-01	5.708441e-01, 9.482958e-01, 1.335465e+00, 7.365885e-01, 6.493545e-01, 1.007574e+00, 9.313052e-01, 1.744111e+00, 2.439138e-01, 1.230310e+00, 3.100568e-01, 1.089689e+00, 8.985393e-01, 3.322864e-02, 4.207026e-01, 6.494755e-01, 5.317124e-01, 1.702743e+00, 8.426408e-01, 1.150638e+00, 1.162558e+00, 1.096839e+00, 4.897694e-01, 8.822872e-01, 1.485555e+00, 1.494895e+00, 7.572230e-01, 4.989039e-01, 3.75823…
8.000000e-01	3.099862e-01, 1.154340e+00, 1.679254e+00, 6.478894e-01, 5.891952e-01, 5.199779e-01, 8.187823e-01, 1.986224e+00, 1.204935e-01, 1.235088e+00, 2.050321e-01, 1.009631e+00, 8.840844e-01, 9.907286e-02, 4.954547e-01, 4.033662e-01, 6.369854e-01, 1.301259e+00, 7.420288e-01, 1.095882e+00, 1.206507e+00, 9.609709e-01, 4.020757e-01, 9.221840e-01, 1.069107e+00, 1.146852e+00, 6.387404e-01, 7.287747e-01, 3.13492…
1.000000e+00	4.672776e-01, 1.070591e+00, 1.713162e+00, 6.823802e-01, 7.401951e-01, 3.994483e-01, 6.855481e-01, 1.924779e+00, 6.853586e-02, 8.599441e-01, 3.087995e-01, 6.507010e-01, 9.870224e-01, 2.746668e-01, 6.297619e-01, 2.130713e-01, 5.575915e-01, 8.348211e-01, 9.639808e-01, 7.989886e-01, 1.281037e+00, 8.633263e-01, 3.568580e-01, 8.084352e-01, 7.391999e-01, 6.026187e-01, 6.654084e-01, 6.795021e-01, 3.65444…
1.200000e+00	6.019649e-01, 1.088206e+00, 2.160214e+00, 6.210910e-01, 7.875341e-01, 2.829715e-01, 3.746075e-01, 2.259365e+00, 4.291907e-02, 1.110242e+00, 3.707073e-01, 6.041281e-01, 8.913848e-01, 4.398860e-01, 6.389825e-01, 1.416293e-01, 7.277011e-01, 6.432485e-01, 1.040113e+00, 7.428125e-01, 1.429890e+00, 6.398162e-01, 3.879575e-01, 5.227950e-01, 8.499208e-01, 8.740299e-01, 6.865814e-01, 9.586481e-01, 4.69605…
1.400000e+00	1.037889e+00, 1.176986e+00, 2.150898e+00, 4.616053e-01, 8.156610e-01, 1.682525e-01, 2.908870e-01, 1.732044e+00, 3.308373e-02, 1.238561e+00, 4.414573e-01, 5.392232e-01, 9.168694e-01, 6.323237e-01, 7.976523e-01, 7.554430e-02, 6.766337e-01, 6.880697e-01, 9.866470e-01, 4.634853e-01, 1.312158e+00, 5.207847e-01, 3.872172e-01, 7.454938e-01, 7.927309e-01, 5.870950e-01, 1.092523e+00, 1.127361e+00, 5.30959…
1.600000e+00	1.311809e+00, 1.390665e+00, 2.017253e+00, 5.974677e-01, 7.777000e-01, 1.602558e-01, 1.948543e-01, 1.730629e+00, 3.112062e-02, 1.476660e+00, 5.138647e-01, 6.908537e-01, 9.278256e-01, 5.539055e-01, 9.542760e-01, 5.162005e-02, 5.867384e-01, 8.390002e-01, 1.109633e+00, 5.009573e-01, 1.592353e+00, 3.737054e-01, 3.858526e-01, 5.343944e-01, 7.998686e-01, 5.533154e-01, 9.924595e-01, 9.687607e-01, 7.00852…
1.800000e+00	1.195141e+00, 1.436320e+00, 1.949507e+00, 6.925934e-01, 8.178002e-01, 9.302931e-02, 1.034021e-01, 1.351433e+00, 3.107504e-02, 1.664627e+00, 4.789220e-01, 6.542498e-01, 9.604602e-01, 4.257141e-01, 9.253576e-01, 3.047675e-02, 8.131802e-01, 7.960821e-01, 9.556617e-01, 4.066285e-01, 1.512844e+00, 2.242355e-01, 3.347105e-01, 4.699391e-01, 8.355827e-01, 4.258542e-01, 8.609089e-01, 9.161164e-01, 5.26118…
2.000000e+00	1.229781e+00, 1.376693e+00, 2.052489e+00, 5.589276e-01, 7.428025e-01, 8.110834e-02, 9.945582e-02, 1.435175e+00, 2.150314e-02, 1.701991e+00, 4.190728e-01, 8.046818e-01, 1.053729e+00, 2.654219e-01, 8.635593e-01, 2.232142e-02, 6.618546e-01, 1.064643e+00, 1.089486e+00, 3.168926e-01, 1.840186e+00, 1.431605e-01, 2.694527e-01, 5.489638e-01, 9.869703e-01, 3.563273e-01, 7.757930e-01, 9.756730e-01, 6.91208…
