# Supplementary material for: Inference of Vohradský's Models of Genetic Networks by Solving Two-Dimensional Function Optimization Problems
Source: PLoS One. 2013 Dec 30;8(12):e83308. doi: 10.1371/journal.pone.0083308 (PMC3875442; doi:10.1371/journal.pone.0083308)
Supplement: Text S2 — Time-series data used in the ‘Inference in noisy environment’ section (compressed by gzip). (GZ) [file pone.0083308.s002.gz › time_series_data/gene30/50sets/tc.dat359]

Time "G0" "G1" "G2" "G3" "G4" "G5" "G6" "G7" "G8" "G9" "G10" "G11" "G12" "G13" "G14" "G15" "G16" "G17" "G18" "G19" "G20" "G21" "G22" "G23" "G24" "G25" "G26" "G27" "G28" "G29"
0.000000e+00	2.048187e+00, 2.965194e+00, 7.599597e-01, 2.020209e+00, 1.402238e+00, 2.583395e+00, 2.804824e+00, 9.812402e-01, 1.362524e+00, 2.551566e+00, 2.416514e+00, 2.254264e-01, 1.375052e+00, 2.465968e+00, 7.138532e-03, 1.211174e+00, 5.229548e-01, 1.749839e+00, 8.052107e-01, 5.754062e-01, 2.233382e+00, 6.623596e-01, 8.365317e-01, 2.501665e+00, 8.902360e-01, 3.423810e-01, 2.218216e+00, 1.335522e+00, 1.46477…
2.000000e-01	1.825051e+00, 2.674219e+00, 8.045370e-01, 1.555134e+00, 1.732826e+00, 1.807457e+00, 1.363922e+00, 9.872494e-01, 1.004385e+00, 1.711960e+00, 1.441514e+00, 2.171592e-01, 1.122666e+00, 1.767293e+00, 4.818596e-03, 9.507061e-01, 7.691977e-01, 1.792470e+00, 5.827547e-01, 6.895706e-01, 9.715708e-01, 7.714230e-01, 8.360122e-01, 2.005869e+00, 6.658039e-01, 3.097633e-01, 1.547222e+00, 1.147794e+00, 1.87468…
4.000000e-01	1.334067e+00, 1.761420e+00, 8.090886e-01, 1.432454e+00, 1.576474e+00, 2.264612e+00, 9.459437e-01, 9.962121e-01, 8.037689e-01, 1.330835e+00, 8.103991e-01, 1.634900e-01, 1.161434e+00, 1.559547e+00, 8.938662e-02, 8.421583e-01, 1.027397e+00, 9.604927e-01, 6.538304e-01, 8.035720e-01, 7.143366e-01, 6.871547e-01, 8.907971e-01, 1.713529e+00, 4.936822e-01, 3.416203e-01, 1.226067e+00, 7.748758e-01, 1.76031…
6.000000e-01	7.314796e-01, 1.528426e+00, 7.743867e-01, 1.419399e+00, 1.136898e+00, 2.099902e+00, 4.181820e-01, 1.204984e+00, 6.656283e-01, 1.270529e+00, 4.434586e-01, 1.107910e-01, 7.254484e-01, 1.439600e+00, 2.098818e-01, 7.191601e-01, 9.344173e-01, 1.093556e+00, 6.520228e-01, 8.323997e-01, 6.110924e-01, 5.386067e-01, 7.591633e-01, 9.977247e-01, 4.683697e-01, 5.305539e-01, 8.235448e-01, 7.158151e-01, 2.07316…
8.000000e-01	4.447523e-01, 8.073392e-01, 6.677537e-01, 1.167338e+00, 1.196517e+00, 1.773910e+00, 4.832450e-01, 1.091361e+00, 6.305008e-01, 1.179640e+00, 2.380688e-01, 1.322882e-01, 7.305151e-01, 1.321865e+00, 4.784552e-01, 7.578463e-01, 9.060199e-01, 8.455127e-01, 7.835918e-01, 1.083198e+00, 5.864700e-01, 5.725576e-01, 6.883170e-01, 6.829825e-01, 3.169987e-01, 5.911364e-01, 6.580483e-01, 4.098659e-01, 2.12957…
1.000000e+00	2.434395e-01, 5.798252e-01, 6.975898e-01, 1.492307e+00, 1.082454e+00, 1.844439e+00, 4.512537e-01, 1.075161e+00, 4.287294e-01, 1.030283e+00, 1.292778e-01, 1.867093e-01, 7.465405e-01, 1.297059e+00, 4.915290e-01, 8.127504e-01, 6.065854e-01, 7.445109e-01, 7.912646e-01, 8.770679e-01, 5.033479e-01, 5.941705e-01, 7.931331e-01, 5.113277e-01, 2.828291e-01, 7.495218e-01, 4.716900e-01, 4.424680e-01, 2.25306…
1.200000e+00	1.956571e-01, 3.619651e-01, 6.028760e-01, 1.366413e+00, 1.164872e+00, 1.855334e+00, 4.752444e-01, 1.085937e+00, 4.121003e-01, 1.085090e+00, 1.258152e-01, 1.824766e-01, 6.261873e-01, 1.392831e+00, 6.725955e-01, 7.580176e-01, 3.925660e-01, 7.399696e-01, 5.812707e-01, 7.976903e-01, 5.386499e-01, 5.059850e-01, 8.701887e-01, 3.139278e-01, 3.091515e-01, 8.167250e-01, 5.210694e-01, 4.311094e-01, 2.27005…
1.400000e+00	1.654144e-01, 2.070551e-01, 5.723894e-01, 1.419151e+00, 1.385171e+00, 1.843887e+00, 4.816884e-01, 1.210298e+00, 3.578086e-01, 1.094645e+00, 6.598764e-02, 2.235160e-01, 4.984373e-01, 1.585997e+00, 6.003393e-01, 8.348986e-01, 2.193497e-01, 8.055567e-01, 5.722423e-01, 8.548774e-01, 3.936609e-01, 5.244312e-01, 7.606414e-01, 2.386360e-01, 2.135683e-01, 1.057636e+00, 4.725338e-01, 3.374731e-01, 1.98668…
1.600000e+00	1.318624e-01, 1.843508e-01, 4.519266e-01, 1.442830e+00, 1.268571e+00, 1.299059e+00, 5.154568e-01, 9.399968e-01, 3.058480e-01, 1.261051e+00, 3.818786e-02, 3.939209e-01, 7.272124e-01, 1.696871e+00, 6.212434e-01, 8.509424e-01, 1.564716e-01, 8.418052e-01, 6.385287e-01, 9.186062e-01, 4.770829e-01, 5.313686e-01, 8.064046e-01, 1.471267e-01, 1.912083e-01, 9.266829e-01, 4.582024e-01, 2.621792e-01, 2.12113…
1.800000e+00	1.359354e-01, 1.532997e-01, 5.313621e-01, 1.562651e+00, 1.620839e+00, 1.524896e+00, 5.587805e-01, 1.127440e+00, 2.522566e-01, 1.093537e+00, 3.487376e-02, 4.185631e-01, 5.260311e-01, 1.484795e+00, 6.426911e-01, 8.224464e-01, 1.147140e-01, 8.515742e-01, 8.441114e-01, 8.850202e-01, 4.929727e-01, 5.386311e-01, 9.083365e-01, 1.296457e-01, 1.747056e-01, 9.308305e-01, 4.928702e-01, 1.807248e-01, 2.45457…
2.000000e+00	1.364628e-01, 9.519754e-02, 4.277296e-01, 1.387738e+00, 1.500065e+00, 1.424934e+00, 4.883861e-01, 1.077223e+00, 2.120945e-01, 1.050642e+00, 2.025927e-02, 5.032906e-01, 7.439342e-01, 1.740830e+00, 5.872318e-01, 7.891563e-01, 7.414996e-02, 9.364182e-01, 7.826161e-01, 8.299843e-01, 4.555902e-01, 5.634268e-01, 7.518210e-01, 7.850410e-02, 1.531386e-01, 1.125236e+00, 3.748686e-01, 1.609759e-01, 2.30623…
0.000000e+00	9.150636e-01, 2.925944e-01, 3.362849e-01, 2.693718e+00, 2.744163e+00, 2.682070e-01, 2.201696e+00, 1.807463e+00, 1.247412e+00, 4.490356e-01, 8.249563e-01, 5.385660e-01, 4.079034e-01, 1.854784e+00, 2.905391e+00, 1.500227e+00, 8.883257e-01, 5.691260e-01, 9.129612e-02, 1.808966e+00, 1.895606e+00, 1.598415e+00, 1.531199e+00, 3.219909e-01, 8.910428e-01, 8.624815e-01, 1.980134e+00, 2.285149e+00, 2.38502…
2.000000e-01	9.538008e-01, 6.682790e-01, 2.145094e-01, 1.815583e+00, 1.816463e+00, 2.788415e-01, 1.367354e+00, 1.487294e+00, 1.192583e+00, 7.643334e-01, 6.261009e-01, 7.253238e-01, 5.643743e-01, 1.413288e+00, 1.550251e+00, 1.815673e+00, 5.150886e-01, 4.760929e-01, 2.922858e-01, 1.190791e+00, 1.181184e+00, 7.322405e-01, 1.051266e+00, 4.685613e-01, 7.076660e-01, 9.143101e-01, 1.056657e+00, 2.025235e+00, 2.67172…
4.000000e-01	1.074382e+00, 7.234529e-01, 1.848002e-01, 1.444426e+00, 1.243718e+00, 5.699205e-01, 9.202360e-01, 1.594125e+00, 6.938840e-01, 8.938139e-01, 5.716444e-01, 8.049686e-01, 5.224690e-01, 1.135808e+00, 1.304703e+00, 1.650698e+00, 3.965522e-01, 5.271097e-01, 3.421058e-01, 9.523772e-01, 8.655626e-01, 5.322431e-01, 9.915511e-01, 4.231566e-01, 6.207565e-01, 7.870802e-01, 7.264992e-01, 1.519566e+00, 2.59115…
6.000000e-01	1.047796e+00, 7.403084e-01, 1.595332e-01, 1.190746e+00, 1.259170e+00, 7.273615e-01, 6.870602e-01, 1.142382e+00, 7.379746e-01, 8.227166e-01, 5.033188e-01, 8.282802e-01, 3.117297e-01, 1.136781e+00, 1.036875e+00, 1.023316e+00, 3.219646e-01, 7.257533e-01, 4.399868e-01, 7.247338e-01, 5.691298e-01, 3.196050e-01, 8.882924e-01, 3.823125e-01, 8.869247e-01, 1.016441e+00, 5.715810e-01, 1.090489e+00, 2.42931…
8.000000e-01	8.448795e-01, 5.571858e-01, 1.850905e-01, 1.042333e+00, 1.216809e+00, 9.657283e-01, 6.518640e-01, 1.003205e+00, 6.706039e-01, 9.479595e-01, 5.445987e-01, 8.509280e-01, 2.315262e-01, 1.783207e+00, 8.109032e-01, 1.210929e+00, 3.008132e-01, 9.408264e-01, 5.401594e-01, 6.982694e-01, 5.213715e-01, 1.559568e-01, 8.029719e-01, 3.765970e-01, 7.748055e-01, 1.077107e+00, 3.911395e-01, 9.857066e-01, 2.59945…
1.000000e+00	7.985009e-01, 3.938051e-01, 1.898605e-01, 1.190599e+00, 1.277949e+00, 1.213949e+00, 6.112293e-01, 1.034912e+00, 4.716844e-01, 7.557412e-01, 6.261527e-01, 7.406704e-01, 2.692542e-01, 1.602254e+00, 8.305187e-01, 7.857286e-01, 1.707390e-01, 9.959058e-01, 6.516973e-01, 7.402156e-01, 5.045334e-01, 1.453872e-01, 6.877986e-01, 3.035498e-01, 7.688923e-01, 1.140754e+00, 3.159114e-01, 9.325311e-01, 2.36912…
1.200000e+00	3.763537e-01, 2.981130e-01, 2.200406e-01, 1.248229e+00, 1.321949e+00, 1.327840e+00, 5.993641e-01, 1.038929e+00, 4.809474e-01, 1.119248e+00, 4.730681e-01, 7.275234e-01, 2.523077e-01, 1.600979e+00, 7.225320e-01, 5.918917e-01, 1.171223e-01, 1.023671e+00, 6.132814e-01, 7.959960e-01, 4.076451e-01, 1.906271e-01, 7.960349e-01, 2.061783e-01, 8.667480e-01, 1.090779e+00, 3.074222e-01, 5.631086e-01, 2.41800…
1.400000e+00	2.535048e-01, 1.901022e-01, 2.514843e-01, 1.187661e+00, 1.621888e+00, 1.422665e+00, 5.979021e-01, 1.099831e+00, 4.159896e-01, 1.017441e+00, 5.199444e-01, 6.462932e-01, 3.661431e-01, 1.808308e+00, 7.389367e-01, 5.171116e-01, 6.005216e-02, 1.453226e+00, 5.917453e-01, 7.682499e-01, 3.026493e-01, 2.303095e-01, 8.477509e-01, 1.359229e-01, 7.239066e-01, 1.362099e+00, 3.381702e-01, 4.455491e-01, 1.83994…
1.600000e+00	1.618342e-01, 1.331738e-01, 2.735262e-01, 1.446439e+00, 1.532731e+00, 1.287564e+00, 6.054068e-01, 1.363770e+00, 3.527261e-01, 1.096581e+00, 4.534354e-01, 7.992155e-01, 4.464687e-01, 1.819797e+00, 6.816450e-01, 5.159154e-01, 3.901435e-02, 1.413499e+00, 6.897687e-01, 7.568730e-01, 4.685223e-01, 3.214791e-01, 8.311720e-01, 1.171461e-01, 4.365878e-01, 1.258597e+00, 3.206313e-01, 3.665618e-01, 2.39504…
1.800000e+00	9.268785e-02, 1.298316e-01, 2.812488e-01, 1.207698e+00, 1.648011e+00, 1.434619e+00, 6.067986e-01, 1.332077e+00, 3.498871e-01, 1.103745e+00, 3.889354e-01, 5.695665e-01, 5.553620e-01, 1.930533e+00, 7.024455e-01, 5.127087e-01, 3.525760e-02, 1.505538e+00, 7.676223e-01, 7.948897e-01, 5.022471e-01, 3.730533e-01, 7.317139e-01, 9.180420e-02, 4.928655e-01, 1.221764e+00, 3.424564e-01, 2.147664e-01, 2.24007…
2.000000e+00	6.379085e-02, 8.805965e-02, 2.738039e-01, 1.435821e+00, 1.610829e+00, 1.631428e+00, 5.293484e-01, 1.128650e+00, 2.646404e-01, 9.556598e-01, 3.054365e-01, 6.167074e-01, 5.756175e-01, 1.755078e+00, 7.114911e-01, 4.252309e-01, 2.433588e-02, 1.702729e+00, 7.134562e-01, 8.018309e-01, 3.807384e-01, 3.168075e-01, 7.019931e-01, 7.878185e-02, 4.226149e-01, 1.284658e+00, 2.961693e-01, 1.944468e-01, 1.95298…
0.000000e+00	1.939272e+00, 1.251444e+00, 5.398743e-01, 2.432189e+00, 2.396733e-01, 4.750253e-02, 4.747997e-01, 9.411792e-01, 1.356680e+00, 8.262401e-01, 2.204371e+00, 4.906207e-01, 2.781299e+00, 2.159136e+00, 1.423337e-01, 3.986342e-01, 2.286848e+00, 8.079560e-01, 9.910695e-02, 1.869786e+00, 2.379936e+00, 1.610074e+00, 2.726312e-01, 1.120571e+00, 2.684762e+00, 2.637613e+00, 1.675069e+00, 1.453619e-01, 8.53659…
2.000000e-01	1.011863e+00, 1.052519e+00, 4.618001e-01, 2.188120e+00, 6.466398e-01, 1.238990e-01, 3.158615e-01, 5.585775e-01, 1.155417e+00, 7.879579e-01, 1.042268e+00, 5.423736e-01, 1.772315e+00, 2.350782e+00, 1.069239e-01, 8.879972e-01, 1.881547e+00, 1.375160e+00, 3.401593e-01, 1.875721e+00, 1.228501e+00, 8.474651e-01, 3.490174e-01, 1.069389e+00, 2.302195e+00, 2.270220e+00, 1.412004e+00, 1.180907e-01, 8.67950…
4.000000e-01	8.552461e-01, 6.234636e-01, 3.207037e-01, 2.153337e+00, 1.014315e+00, 4.422440e-01, 4.317632e-01, 4.155592e-01, 1.073033e+00, 4.964058e-01, 8.096306e-01, 6.710242e-01, 1.354484e+00, 2.091421e+00, 7.079184e-02, 1.114958e+00, 1.224235e+00, 1.756487e+00, 4.289803e-01, 1.278045e+00, 9.429575e-01, 6.313075e-01, 4.830630e-01, 8.737692e-01, 1.751568e+00, 1.417720e+00, 1.559760e+00, 1.217827e-01, 1.21051…
6.000000e-01	7.869735e-01, 3.753871e-01, 1.975327e-01, 1.756349e+00, 1.310075e+00, 6.816424e-01, 4.957844e-01, 5.615859e-01, 8.407213e-01, 5.467036e-01, 6.361874e-01, 7.367767e-01, 1.218468e+00, 2.428132e+00, 1.283680e-01, 1.268084e+00, 7.005792e-01, 1.463043e+00, 5.246732e-01, 1.227206e+00, 7.169744e-01, 6.120824e-01, 6.917223e-01, 7.943672e-01, 1.313104e+00, 1.239419e+00, 1.086423e+00, 9.260992e-02, 1.38716…
8.000000e-01	8.660651e-01, 3.028265e-01, 1.742993e-01, 1.493140e+00, 1.422906e+00, 8.099942e-01, 5.234384e-01, 6.931814e-01, 5.647937e-01, 6.978284e-01, 5.554569e-01, 6.584908e-01, 1.081983e+00, 2.300929e+00, 2.828230e-01, 1.481098e+00, 4.607369e-01, 1.496020e+00, 6.419877e-01, 1.085124e+00, 7.354871e-01, 5.133623e-01, 6.154873e-01, 4.436994e-01, 1.255667e+00, 9.519783e-01, 1.041732e+00, 7.473923e-02, 1.56830…
1.000000e+00	9.969685e-01, 1.674888e-01, 1.292286e-01, 1.852004e+00, 1.414502e+00, 8.860929e-01, 5.347015e-01, 7.951236e-01, 4.631486e-01, 8.807825e-01, 4.397288e-01, 6.222893e-01, 9.772140e-01, 1.998773e+00, 5.055156e-01, 1.486342e+00, 3.829252e-01, 1.361800e+00, 6.050256e-01, 1.009525e+00, 5.161588e-01, 4.588374e-01, 6.786249e-01, 3.308486e-01, 1.034145e+00, 9.667872e-01, 9.242149e-01, 4.844375e-02, 1.70392…
1.200000e+00	9.319307e-01, 1.259283e-01, 1.496358e-01, 1.494629e+00, 1.606493e+00, 1.183579e+00, 4.575038e-01, 1.067524e+00, 3.246122e-01, 8.672034e-01, 3.024077e-01, 7.232839e-01, 8.125922e-01, 1.852415e+00, 4.927774e-01, 1.436745e+00, 2.413186e-01, 1.555299e+00, 6.321137e-01, 1.024420e+00, 4.153318e-01, 4.858687e-01, 8.827853e-01, 2.283161e-01, 7.703815e-01, 9.053814e-01, 8.543526e-01, 3.771668e-02, 1.98144…
1.400000e+00	1.055214e+00, 1.030533e-01, 1.523246e-01, 1.580457e+00, 1.441359e+00, 1.447571e+00, 5.416489e-01, 1.093560e+00, 2.643150e-01, 1.045488e+00, 2.914078e-01, 7.564890e-01, 8.360813e-01, 2.540914e+00, 6.331682e-01, 1.427034e+00, 1.350369e-01, 9.795533e-01, 5.646184e-01, 1.016135e+00, 3.451284e-01, 5.380979e-01, 6.627192e-01, 1.390020e-01, 4.964417e-01, 9.313191e-01, 7.003307e-01, 2.484663e-02, 1.78935…
1.600000e+00	8.369844e-01, 7.879349e-02, 1.924530e-01, 1.722397e+00, 1.858089e+00, 1.447657e+00, 5.354666e-01, 1.340200e+00, 2.165881e-01, 9.048703e-01, 2.211281e-01, 7.378843e-01, 7.031073e-01, 2.424288e+00, 7.049843e-01, 1.404072e+00, 1.021896e-01, 8.719994e-01, 8.175450e-01, 9.077294e-01, 3.073018e-01, 4.865055e-01, 6.609341e-01, 1.180808e-01, 4.563987e-01, 8.642991e-01, 7.115138e-01, 2.570136e-02, 2.08158…
1.800000e+00	8.088860e-01, 7.136772e-02, 2.306187e-01, 1.617389e+00, 1.720976e+00, 1.440606e+00, 4.997540e-01, 1.114838e+00, 1.683344e-01, 9.482376e-01, 1.284010e-01, 7.292046e-01, 8.654768e-01, 2.319548e+00, 6.441450e-01, 1.374735e+00, 6.223956e-02, 9.789695e-01, 7.536801e-01, 1.113441e+00, 2.216189e-01, 4.101210e-01, 8.845335e-01, 8.448679e-02, 5.032195e-01, 8.891428e-01, 6.054472e-01, 1.804530e-02, 1.64618…
2.000000e+00	9.166319e-01, 6.724531e-02, 2.384810e-01, 1.318202e+00, 1.690255e+00, 1.270060e+00, 5.900907e-01, 1.274475e+00, 1.662900e-01, 1.068949e+00, 1.115754e-01, 7.535382e-01, 8.129630e-01, 2.325363e+00, 6.542348e-01, 1.073687e+00, 4.304800e-02, 9.853506e-01, 7.038777e-01, 1.070812e+00, 3.091010e-01, 5.563444e-01, 7.489815e-01, 5.726441e-02, 3.367764e-01, 9.239546e-01, 4.280681e-01, 1.472535e-02, 1.95076…
0.000000e+00	2.043421e+00, 2.210429e+00, 1.249297e+00, 2.938007e+00, 7.364688e-01, 1.784137e-01, 1.028051e+00, 9.601306e-01, 2.530211e+00, 6.937331e-02, 9.295777e-01, 9.301856e-01, 1.329476e+00, 4.228274e-01, 3.071098e+00, 2.851495e+00, 1.120952e+00, 1.765943e+00, 3.102767e+00, 2.887626e+00, 7.849581e-02, 1.563495e+00, 2.963206e+00, 2.962531e+00, 2.547734e+00, 2.525049e+00, 2.292530e+00, 9.582132e-01, 1.12584…
2.000000e-01	1.714899e+00, 1.102128e+00, 1.006901e+00, 2.069576e+00, 6.413598e-01, 2.639735e-01, 6.431710e-01, 8.565948e-01, 2.539255e+00, 6.796161e-02, 8.462951e-01, 8.887765e-01, 1.123018e+00, 3.708362e-01, 2.318269e+00, 2.734444e+00, 1.178560e+00, 1.720507e+00, 1.711710e+00, 1.882826e+00, 5.608096e-02, 8.220104e-01, 1.572354e+00, 2.445702e+00, 1.742925e+00, 1.930206e+00, 1.659606e+00, 1.260143e+00, 1.09624…
4.000000e-01	1.544400e+00, 7.349002e-01, 7.755801e-01, 1.420358e+00, 5.741861e-01, 4.434931e-01, 4.672346e-01, 4.809312e-01, 1.472117e+00, 5.363464e-02, 7.612447e-01, 1.063908e+00, 1.152182e+00, 3.233063e-01, 1.679693e+00, 3.114061e+00, 8.763155e-01, 2.178779e+00, 1.454505e+00, 1.140709e+00, 3.223328e-02, 6.833917e-01, 1.098435e+00, 1.666858e+00, 2.025141e+00, 1.306787e+00, 1.300389e+00, 1.378057e+00, 7.90972…
6.000000e-01	1.307789e+00, 5.219664e-01, 5.083171e-01, 1.207172e+00, 5.756074e-01, 6.365835e-01, 4.625155e-01, 3.816558e-01, 1.320311e+00, 4.233870e-02, 4.470912e-01, 9.247882e-01, 1.014970e+00, 5.221740e-01, 1.192865e+00, 2.361107e+00, 6.490811e-01, 2.197253e+00, 7.584775e-01, 8.285449e-01, 2.474482e-02, 5.097822e-01, 9.470505e-01, 1.469631e+00, 1.750964e+00, 1.255331e+00, 1.060818e+00, 1.534460e+00, 1.11008…
8.000000e-01	1.347779e+00, 3.960988e-01, 3.617466e-01, 9.086875e-01, 8.321089e-01, 1.050580e+00, 5.008902e-01, 2.358415e-01, 1.203970e+00, 3.811392e-02, 4.705886e-01, 8.409681e-01, 7.490715e-01, 9.478571e-01, 1.100324e+00, 1.845527e+00, 4.115792e-01, 2.265747e+00, 8.794811e-01, 6.449771e-01, 4.649896e-02, 5.820282e-01, 7.881746e-01, 1.527605e+00, 1.453885e+00, 1.100354e+00, 1.116488e+00, 1.567014e+00, 1.08228…
1.000000e+00	1.183295e+00, 2.614565e-01, 2.501218e-01, 5.849144e-01, 8.900662e-01, 8.537470e-01, 4.586875e-01, 2.959845e-01, 1.119787e+00, 7.904719e-02, 5.119348e-01, 7.672267e-01, 3.888896e-01, 1.057747e+00, 8.451692e-01, 1.196787e+00, 3.049072e-01, 2.247560e+00, 6.124916e-01, 6.029981e-01, 6.313497e-02, 6.118863e-01, 8.436518e-01, 1.092954e+00, 1.580253e+00, 1.244448e+00, 8.910032e-01, 2.329867e+00, 1.19935…
1.200000e+00	1.014593e+00, 1.940102e-01, 1.641807e-01, 4.677444e-01, 8.424067e-01, 1.080677e+00, 5.138162e-01, 3.464957e-01, 1.227689e+00, 2.479520e-01, 4.822548e-01, 5.775176e-01, 1.937725e-01, 1.489176e+00, 8.584456e-01, 9.511246e-01, 2.081218e-01, 2.491613e+00, 5.313879e-01, 6.784374e-01, 1.286338e-01, 4.804880e-01, 7.000559e-01, 1.207831e+00, 1.786452e+00, 1.097526e+00, 1.140395e+00, 1.953206e+00, 1.41201…
1.400000e+00	7.374286e-01, 1.360806e-01, 1.240941e-01, 3.348586e-01, 1.158893e+00, 1.377544e+00, 6.011067e-01, 4.756587e-01, 1.422472e+00, 4.156868e-01, 5.630451e-01, 4.015749e-01, 1.140604e-01, 1.206497e+00, 7.294859e-01, 9.150353e-01, 1.407874e-01, 2.284755e+00, 5.695742e-01, 7.164382e-01, 2.558518e-01, 5.502390e-01, 7.837598e-01, 1.127218e+00, 1.656866e+00, 1.338327e+00, 9.310675e-01, 1.933980e+00, 1.63657…
1.600000e+00	4.071801e-01, 1.010770e-01, 8.139382e-02, 2.613566e-01, 1.207335e+00, 1.203218e+00, 5.440948e-01, 5.811124e-01, 1.465762e+00, 5.581183e-01, 4.371434e-01, 3.310759e-01, 7.174213e-02, 1.257411e+00, 7.360803e-01, 6.000052e-01, 7.007462e-02, 2.180493e+00, 7.221967e-01, 6.824973e-01, 2.964938e-01, 5.222090e-01, 7.885670e-01, 1.097414e+00, 1.391263e+00, 1.181263e+00, 8.935346e-01, 2.089226e+00, 1.54089…
1.800000e+00	3.096955e-01, 7.933843e-02, 6.473372e-02, 2.152902e-01, 1.269927e+00, 1.310879e+00, 4.551027e-01, 6.563722e-01, 1.419630e+00, 5.966093e-01, 5.778620e-01, 2.515653e-01, 3.885601e-02, 1.150972e+00, 6.680901e-01, 6.524528e-01, 6.092117e-02, 2.008265e+00, 5.179932e-01, 6.925758e-01, 4.439172e-01, 5.512988e-01, 7.513207e-01, 9.914281e-01, 1.129834e+00, 1.208941e+00, 9.895230e-01, 2.069142e+00, 1.45395…
2.000000e+00	1.340706e-01, 7.269323e-02, 7.382092e-02, 1.237086e-01, 1.129692e+00, 1.593967e+00, 4.899772e-01, 6.266380e-01, 1.603330e+00, 6.053560e-01, 5.116083e-01, 2.022185e-01, 2.331403e-02, 1.111107e+00, 7.371713e-01, 4.488277e-01, 3.255524e-02, 2.074137e+00, 4.252413e-01, 8.251681e-01, 4.574905e-01, 5.251496e-01, 7.458732e-01, 1.146796e+00, 1.056691e+00, 1.127882e+00, 9.659464e-01, 2.154268e+00, 1.59506…
0.000000e+00	7.677956e-01, 6.027701e-01, 3.342563e-01, 9.969397e-01, 2.555331e-01, 2.624263e+00, 5.471973e-02, 1.393084e+00, 5.351355e-01, 8.977949e-02, 1.628095e+00, 2.812584e+00, 9.795048e-01, 2.398645e+00, 2.287462e+00, 4.837670e-02, 6.102117e-01, 1.253597e+00, 8.564943e-02, 2.700429e+00, 2.789387e+00, 2.395105e+00, 6.326496e-01, 1.478358e+00, 1.515932e+00, 2.994942e+00, 8.212881e-01, 1.245653e+00, 3.31924…
2.000000e-01	4.842349e-01, 3.711708e-01, 2.644659e-01, 1.404769e+00, 5.450105e-01, 1.886344e+00, 2.560454e-01, 8.430934e-01, 4.788613e-01, 6.128241e-02, 1.256226e+00, 2.553461e+00, 5.734153e-01, 2.461085e+00, 1.434686e+00, 6.306502e-01, 3.665188e-01, 1.594196e+00, 2.911389e-01, 1.856023e+00, 2.110695e+00, 1.720844e+00, 4.268727e-01, 7.446168e-01, 1.174215e+00, 2.226337e+00, 7.705102e-01, 7.882242e-01, 2.08933…
4.000000e-01	3.171774e-01, 2.298093e-01, 1.766986e-01, 1.341537e+00, 9.499323e-01, 1.509166e+00, 3.542385e-01, 5.734500e-01, 5.247547e-01, 9.511056e-02, 6.604906e-01, 1.952674e+00, 3.502245e-01, 2.208676e+00, 8.400418e-01, 9.086111e-01, 2.533694e-01, 1.729076e+00, 3.930982e-01, 1.380342e+00, 1.449433e+00, 1.259912e+00, 1.967359e-01, 5.667824e-01, 1.105806e+00, 2.183433e+00, 7.579145e-01, 7.812770e-01, 2.01290…
6.000000e-01	4.192442e-01, 1.436964e-01, 1.424656e-01, 1.258290e+00, 1.262384e+00, 1.507044e+00, 4.002100e-01, 5.429104e-01, 4.580100e-01, 2.893318e-01, 5.286039e-01, 1.297034e+00, 3.289346e-01, 2.537794e+00, 5.287728e-01, 1.342201e+00, 1.859664e-01, 2.183667e+00, 5.291528e-01, 1.330934e+00, 9.844641e-01, 7.888785e-01, 1.432593e-01, 3.065772e-01, 9.130186e-01, 1.801396e+00, 7.368993e-01, 6.299194e-01, 2.00532…
8.000000e-01	7.501479e-01, 1.189655e-01, 7.852149e-02, 1.445212e+00, 1.215558e+00, 1.546374e+00, 4.970057e-01, 7.562646e-01, 3.604542e-01, 4.051153e-01, 4.114408e-01, 1.088009e+00, 3.336930e-01, 2.300704e+00, 6.078076e-01, 1.095430e+00, 1.252145e-01, 2.106719e+00, 5.304494e-01, 1.189499e+00, 7.865656e-01, 7.565397e-01, 7.201401e-02, 2.472827e-01, 9.753071e-01, 1.353144e+00, 8.955815e-01, 4.578099e-01, 1.73085…
1.000000e+00	8.536086e-01, 8.337533e-02, 6.179547e-02, 1.376122e+00, 1.561281e+00, 1.665555e+00, 5.588986e-01, 9.177527e-01, 3.024003e-01, 6.766932e-01, 4.093865e-01, 1.065291e+00, 4.657748e-01, 2.421095e+00, 6.366045e-01, 1.142732e+00, 8.380688e-02, 1.790843e+00, 5.075847e-01, 8.226038e-01, 6.718951e-01, 6.210221e-01, 5.260794e-02, 1.520954e-01, 7.131224e-01, 1.703576e+00, 7.773425e-01, 3.429647e-01, 2.74657…
1.200000e+00	8.013861e-01, 5.867333e-02, 7.171077e-02, 1.229916e+00, 1.722847e+00, 1.221579e+00, 4.329171e-01, 9.408335e-01, 3.181872e-01, 8.461800e-01, 3.064816e-01, 8.113070e-01, 3.836657e-01, 2.362050e+00, 6.986826e-01, 1.354631e+00, 4.681062e-02, 1.819982e+00, 5.992589e-01, 9.774601e-01, 6.774335e-01, 6.306066e-01, 2.941234e-02, 1.531479e-01, 6.198645e-01, 1.460053e+00, 7.503321e-01, 2.482560e-01, 5.86133…
1.400000e+00	8.062290e-01, 7.279512e-02, 1.070516e-01, 1.269916e+00, 1.570652e+00, 1.787874e+00, 5.862794e-01, 1.008090e+00, 2.592306e-01, 9.555948e-01, 2.380531e-01, 8.275081e-01, 6.103352e-01, 2.268936e+00, 7.052924e-01, 1.071129e+00, 3.088751e-02, 2.236596e+00, 6.375404e-01, 9.247256e-01, 5.705999e-01, 5.715354e-01, 3.086763e-02, 8.205810e-02, 5.654814e-01, 1.065895e+00, 5.501760e-01, 2.013920e-01, 8.06779…
1.600000e+00	8.836583e-01, 5.149221e-02, 1.394123e-01, 1.425675e+00, 1.513606e+00, 1.698501e+00, 6.133582e-01, 1.068962e+00, 2.297392e-01, 9.941185e-01, 2.035661e-01, 8.290901e-01, 5.048602e-01, 2.716597e+00, 6.523389e-01, 1.248705e+00, 1.861863e-02, 2.712356e+00, 6.326589e-01, 8.667015e-01, 4.814174e-01, 5.348492e-01, 9.088022e-02, 7.281818e-02, 5.136276e-01, 1.401104e+00, 5.836507e-01, 1.713568e-01, 8.89642…
1.800000e+00	8.464283e-01, 4.405801e-02, 1.465036e-01, 1.279576e+00, 1.931519e+00, 1.401995e+00, 5.982120e-01, 1.086242e+00, 2.282510e-01, 1.113649e+00, 1.462886e-01, 7.144267e-01, 6.453984e-01, 2.517791e+00, 6.819895e-01, 8.040962e-01, 1.126356e-02, 2.465057e+00, 6.754878e-01, 9.756808e-01, 4.073773e-01, 5.779388e-01, 2.501910e-01, 4.804062e-02, 4.039216e-01, 1.347669e+00, 5.046511e-01, 1.244299e-01, 1.02159…
2.000000e+00	5.889352e-01, 4.044018e-02, 1.924280e-01, 1.535343e+00, 1.933187e+00, 1.770551e+00, 5.857661e-01, 1.078038e+00, 1.703471e-01, 1.063230e+00, 1.065192e-01, 6.953597e-01, 6.461226e-01, 2.067836e+00, 6.921362e-01, 1.023995e+00, 9.336685e-03, 2.292354e+00, 6.421403e-01, 8.449209e-01, 3.608803e-01, 5.939135e-01, 4.783332e-01, 3.092917e-02, 2.979703e-01, 9.782052e-01, 3.752514e-01, 8.722239e-02, 1.35095…
0.000000e+00	1.325243e+00, 2.710185e+00, 2.465264e+00, 2.513153e+00, 2.893384e+00, 6.267875e-01, 3.441960e-01, 5.948554e-01, 2.539629e+00, 1.013273e+00, 1.645242e+00, 6.877460e-01, 1.919752e+00, 2.431758e+00, 2.465676e+00, 1.201883e+00, 2.806666e+00, 2.641521e+00, 6.211226e-01, 5.371449e-01, 3.420082e-02, 1.114732e+00, 3.982698e-01, 1.167878e+00, 4.732543e-02, 1.168395e+00, 5.323720e-01, 1.300920e+00, 1.34692…
2.000000e-01	1.245397e+00, 1.937077e+00, 1.755353e+00, 2.076576e+00, 2.320239e+00, 8.098777e-01, 2.449479e-01, 7.388650e-01, 2.087154e+00, 9.531824e-01, 1.066593e+00, 7.950014e-01, 1.608578e+00, 2.272262e+00, 2.063267e+00, 1.048369e+00, 2.096974e+00, 2.471304e+00, 5.551602e-01, 3.520333e-01, 2.756654e-02, 7.000500e-01, 5.751224e-01, 1.275137e+00, 3.666314e-02, 8.592570e-01, 5.227032e-01, 9.879871e-01, 1.48554…
4.000000e-01	9.440047e-01, 1.102419e+00, 1.311183e+00, 1.935339e+00, 1.862339e+00, 9.494525e-01, 1.584198e-01, 9.455197e-01, 1.454684e+00, 8.728377e-01, 7.142370e-01, 9.069423e-01, 1.226589e+00, 1.632032e+00, 1.867794e+00, 7.512638e-01, 1.755993e+00, 2.122412e+00, 5.608199e-01, 2.334625e-01, 8.336743e-02, 5.291208e-01, 6.444384e-01, 1.231579e+00, 2.839137e-02, 6.703963e-01, 6.190316e-01, 6.686638e-01, 1.69037…
6.000000e-01	5.652226e-01, 8.605036e-01, 1.101352e+00, 1.237845e+00, 1.567110e+00, 8.968977e-01, 2.567056e-01, 9.810706e-01, 1.121880e+00, 9.740489e-01, 4.180905e-01, 9.552101e-01, 1.009076e+00, 1.015181e+00, 1.289552e+00, 4.822133e-01, 1.276568e+00, 1.720307e+00, 6.294396e-01, 2.017782e-01, 2.405478e-01, 4.166774e-01, 7.816732e-01, 1.295398e+00, 1.849715e-02, 5.900000e-01, 5.145252e-01, 8.204833e-01, 1.27134…
8.000000e-01	2.768743e-01, 4.451394e-01, 8.343607e-01, 1.162534e+00, 1.214974e+00, 1.080667e+00, 3.971619e-01, 1.100299e+00, 9.880729e-01, 1.015624e+00, 3.523732e-01, 8.759927e-01, 6.651285e-01, 7.358780e-01, 1.313081e+00, 3.948260e-01, 8.098089e-01, 1.829072e+00, 5.085549e-01, 2.643311e-01, 2.810364e-01, 3.255529e-01, 6.736403e-01, 8.112222e-01, 2.625697e-02, 7.344736e-01, 4.832480e-01, 1.329301e+00, 1.64931…
1.000000e+00	1.770921e-01, 3.249813e-01, 6.948405e-01, 9.971865e-01, 1.146616e+00, 1.421754e+00, 5.087038e-01, 1.018857e+00, 9.999372e-01, 9.055469e-01, 4.182371e-01, 9.207197e-01, 3.927589e-01, 5.976277e-01, 9.319233e-01, 2.998983e-01, 5.526196e-01, 1.346290e+00, 3.955783e-01, 3.383038e-01, 3.305979e-01, 3.459462e-01, 7.660374e-01, 8.613358e-01, 7.201245e-02, 7.589875e-01, 4.445258e-01, 1.206192e+00, 1.53754…
1.200000e+00	9.473483e-02, 1.830850e-01, 4.921530e-01, 6.216607e-01, 8.129023e-01, 1.479649e+00, 5.322441e-01, 8.496277e-01, 1.040433e+00, 7.152443e-01, 3.365622e-01, 6.477973e-01, 2.008333e-01, 5.040909e-01, 7.719083e-01, 3.295857e-01, 3.645499e-01, 1.230069e+00, 2.927343e-01, 4.674012e-01, 5.745408e-01, 4.497558e-01, 7.447305e-01, 8.240808e-01, 2.072117e-01, 1.014087e+00, 5.821607e-01, 1.324594e+00, 1.44866…
1.400000e+00	6.671908e-02, 1.739951e-01, 3.483536e-01, 5.237205e-01, 8.962421e-01, 1.360287e+00, 4.466784e-01, 5.970105e-01, 1.122079e+00, 4.951010e-01, 4.865166e-01, 4.139339e-01, 1.385070e-01, 3.991797e-01, 8.270117e-01, 2.048992e-01, 2.602295e-01, 1.133941e+00, 2.329994e-01, 5.926028e-01, 4.447482e-01, 5.139275e-01, 7.349561e-01, 8.067708e-01, 3.925573e-01, 1.084300e+00, 6.921974e-01, 1.497209e+00, 1.94061…
1.600000e+00	3.039880e-02, 1.218172e-01, 2.549889e-01, 3.493001e-01, 6.511100e-01, 1.280923e+00, 5.885319e-01, 4.317923e-01, 1.280641e+00, 4.120351e-01, 4.109768e-01, 3.868096e-01, 6.992370e-02, 3.271683e-01, 6.923405e-01, 2.350278e-01, 1.545660e-01, 1.259400e+00, 1.458487e-01, 6.091457e-01, 4.899064e-01, 4.784025e-01, 7.879660e-01, 8.374771e-01, 5.863916e-01, 1.163630e+00, 8.001286e-01, 1.957074e+00, 2.04850…
1.800000e+00	1.937470e-02, 7.062915e-02, 1.449642e-01, 2.510819e-01, 6.146988e-01, 1.240697e+00, 5.487887e-01, 2.946421e-01, 1.215885e+00, 2.913666e-01, 4.527815e-01, 2.503178e-01, 3.543416e-02, 2.730682e-01, 6.711128e-01, 1.939489e-01, 1.062339e-01, 1.265808e+00, 1.213736e-01, 6.258833e-01, 4.359813e-01, 5.127926e-01, 8.070386e-01, 8.386522e-01, 4.976856e-01, 7.476593e-01, 7.340249e-01, 1.852358e+00, 2.30640…
2.000000e+00	1.423354e-02, 7.471098e-02, 1.238153e-01, 2.350290e-01, 5.544574e-01, 1.690170e+00, 4.631641e-01, 1.869377e-01, 1.327662e+00, 1.516948e-01, 4.163412e-01, 1.836840e-01, 2.222703e-02, 2.107935e-01, 6.638194e-01, 1.863446e-01, 7.484249e-02, 1.235106e+00, 7.909776e-02, 8.222526e-01, 4.574848e-01, 5.321736e-01, 7.167450e-01, 7.803952e-01, 7.730110e-01, 1.135564e+00, 9.280273e-01, 2.235981e+00, 1.77897…
0.000000e+00	5.591254e-01, 2.967737e+00, 2.413718e+00, 6.159162e-01, 2.851411e+00, 1.147661e+00, 1.203694e+00, 2.149050e-01, 9.693437e-01, 2.599062e-01, 4.224055e-02, 2.048003e+00, 1.984630e+00, 8.715540e-01, 1.395989e+00, 1.480849e+00, 2.003661e+00, 1.973286e+00, 1.142532e+00, 2.183621e+00, 4.252749e-01, 2.973632e-01, 1.058230e+00, 2.274323e+00, 1.628729e+00, 2.979072e+00, 2.920449e+00, 2.406250e+00, 2.22494…
2.000000e-01	7.174991e-01, 1.975864e+00, 1.743461e+00, 4.618023e-01, 2.325554e+00, 9.361012e-01, 7.668370e-01, 4.584256e-01, 1.294775e+00, 5.962060e-01, 3.690212e-02, 1.314884e+00, 1.166046e+00, 1.439954e+00, 8.682120e-01, 1.569240e+00, 1.838786e+00, 2.156322e+00, 8.004414e-01, 1.474870e+00, 5.019975e-01, 4.478590e-01, 9.633555e-01, 1.324818e+00, 1.280856e+00, 2.011748e+00, 1.908137e+00, 1.780422e+00, 1.79930…
4.000000e-01	8.855606e-01, 1.344642e+00, 9.380218e-01, 3.345321e-01, 1.608856e+00, 1.351898e+00, 4.542795e-01, 6.709112e-01, 9.346003e-01, 6.828865e-01, 8.702003e-02, 1.199534e+00, 7.299184e-01, 1.108650e+00, 7.738278e-01, 1.606129e+00, 1.407894e+00, 2.270239e+00, 8.240783e-01, 1.322058e+00, 4.197763e-01, 4.113170e-01, 9.457493e-01, 1.333464e+00, 1.176349e+00, 1.694193e+00, 1.395957e+00, 1.519040e+00, 1.48902…
6.000000e-01	8.981023e-01, 1.038294e+00, 9.067415e-01, 2.885080e-01, 1.357037e+00, 1.190414e+00, 3.099152e-01, 8.506093e-01, 1.065680e+00, 8.627302e-01, 1.852015e-01, 7.227808e-01, 3.897691e-01, 1.130846e+00, 6.832368e-01, 1.859731e+00, 1.328798e+00, 1.953331e+00, 7.630245e-01, 1.155494e+00, 4.248081e-01, 4.830446e-01, 8.331607e-01, 8.757860e-01, 1.478672e+00, 1.565300e+00, 1.194514e+00, 1.370701e+00, 1.34208…
8.000000e-01	9.078118e-01, 6.328936e-01, 6.456493e-01, 2.039157e-01, 1.037625e+00, 1.409814e+00, 3.867497e-01, 9.186105e-01, 1.374127e+00, 1.062349e+00, 2.934808e-01, 5.732059e-01, 2.074512e-01, 9.499425e-01, 6.973103e-01, 1.597378e+00, 8.910858e-01, 2.552725e+00, 7.132281e-01, 1.119652e+00, 4.515462e-01, 6.054602e-01, 8.133092e-01, 1.144162e+00, 1.149978e+00, 1.610261e+00, 8.835049e-01, 1.041227e+00, 1.50781…
1.000000e+00	9.170199e-01, 3.867982e-01, 4.740513e-01, 1.740088e-01, 9.932363e-01, 1.474977e+00, 4.838239e-01, 7.963394e-01, 1.477667e+00, 8.939065e-01, 3.353168e-01, 5.111477e-01, 1.123923e-01, 8.288453e-01, 7.438687e-01, 1.353948e+00, 5.645566e-01, 2.654478e+00, 6.369146e-01, 8.498757e-01, 3.306132e-01, 3.913529e-01, 8.589692e-01, 1.103653e+00, 1.372830e+00, 1.256505e+00, 6.660096e-01, 1.390479e+00, 1.69042…
1.200000e+00	9.764058e-01, 2.676483e-01, 3.738106e-01, 1.143699e-01, 8.698387e-01, 1.536868e+00, 4.745065e-01, 8.078637e-01, 1.363312e+00, 8.275020e-01, 3.209973e-01, 3.258767e-01, 5.952367e-02, 8.069632e-01, 5.918313e-01, 1.314331e+00, 4.161856e-01, 2.374668e+00, 5.473600e-01, 1.124482e+00, 3.081660e-01, 5.094794e-01, 6.577372e-01, 9.378873e-01, 1.223839e+00, 1.272804e+00, 8.908864e-01, 1.558483e+00, 1.58273…
1.400000e+00	9.176585e-01, 1.916313e-01, 2.653858e-01, 7.672970e-02, 8.543386e-01, 1.532076e+00, 4.807932e-01, 6.801979e-01, 1.556454e+00, 5.941928e-01, 3.742073e-01, 2.461641e-01, 4.083161e-02, 6.798769e-01, 6.877402e-01, 1.133102e+00, 2.381612e-01, 2.495980e+00, 3.595582e-01, 1.027098e+00, 2.694424e-01, 6.178082e-01, 8.211318e-01, 9.789331e-01, 1.271539e+00, 1.294038e+00, 7.489941e-01, 1.689750e+00, 1.79986…
1.600000e+00	8.253074e-01, 1.464125e-01, 1.818871e-01, 6.171401e-02, 6.561950e-01, 1.569391e+00, 5.591040e-01, 5.953200e-01, 1.170137e+00, 4.770594e-01, 4.809328e-01, 1.715046e-01, 2.141676e-02, 4.812813e-01, 6.597596e-01, 1.207137e+00, 1.567481e-01, 2.433740e+00, 2.712639e-01, 9.402621e-01, 3.139757e-01, 4.802598e-01, 7.676937e-01, 1.067600e+00, 1.310504e+00, 1.244882e+00, 8.040816e-01, 1.918511e+00, 1.54312…
1.800000e+00	6.751893e-01, 1.118641e-01, 1.380003e-01, 5.229321e-02, 6.783737e-01, 1.798473e+00, 5.560565e-01, 4.128939e-01, 1.451116e+00, 3.152903e-01, 4.878515e-01, 1.509687e-01, 1.111222e-02, 4.587526e-01, 7.096401e-01, 9.996826e-01, 1.162581e-01, 2.269888e+00, 2.176680e-01, 8.822376e-01, 3.890317e-01, 6.331832e-01, 5.808492e-01, 1.126857e+00, 1.418987e+00, 1.274329e+00, 9.192662e-01, 2.071618e+00, 2.13161…
2.000000e+00	6.031420e-01, 7.968895e-02, 8.761860e-02, 3.934696e-02, 7.865125e-01, 1.613195e+00, 5.898562e-01, 3.662508e-01, 1.418913e+00, 2.201244e-01, 4.410677e-01, 1.317892e-01, 6.772801e-03, 4.265964e-01, 5.512333e-01, 9.067660e-01, 6.525749e-02, 2.175703e+00, 1.346593e-01, 9.370008e-01, 3.882222e-01, 4.790315e-01, 8.859527e-01, 1.140924e+00, 1.107644e+00, 1.171370e+00, 8.610576e-01, 2.038511e+00, 1.96042…
0.000000e+00	1.919618e+00, 1.387474e+00, 1.301062e+00, 8.652463e-01, 1.249528e+00, 2.280131e+00, 1.203514e+00, 2.697636e+00, 2.898629e+00, 6.102984e-01, 1.355681e+00, 6.384676e-01, 1.143665e-01, 1.949723e-01, 2.770778e+00, 2.218574e-01, 7.702475e-01, 1.564174e-01, 7.435052e-01, 1.265082e+00, 2.212092e+00, 8.928271e-01, 3.357186e+00, 2.373148e+00, 2.104117e+00, 2.121110e+00, 8.049598e-01, 2.095892e+00, 1.47465…
2.000000e-01	1.134474e+00, 9.238011e-01, 8.969133e-01, 7.719152e-01, 9.867507e-01, 1.907390e+00, 6.791197e-01, 1.938657e+00, 2.486981e+00, 8.082112e-01, 7.786236e-01, 8.204892e-01, 8.769745e-02, 1.542208e-01, 1.461783e+00, 4.468066e-01, 8.159228e-01, 5.659810e-01, 4.855884e-01, 9.126821e-01, 1.606873e+00, 4.535889e-01, 2.004226e+00, 2.024470e+00, 1.496636e+00, 1.696118e+00, 5.637610e-01, 1.942704e+00, 1.26024…
4.000000e-01	6.003540e-01, 7.367701e-01, 6.956647e-01, 5.294788e-01, 9.470611e-01, 2.196892e+00, 6.611774e-01, 1.395328e+00, 1.914488e+00, 5.721220e-01, 4.464318e-01, 7.430249e-01, 6.549224e-02, 1.086435e-01, 1.234395e+00, 4.635973e-01, 5.807322e-01, 9.332600e-01, 3.841689e-01, 6.703018e-01, 9.727201e-01, 3.840545e-01, 1.452982e+00, 1.571652e+00, 1.605616e+00, 1.649837e+00, 3.220194e-01, 2.203154e+00, 1.92446…
6.000000e-01	3.505322e-01, 5.276674e-01, 4.229545e-01, 4.770543e-01, 6.477348e-01, 1.949997e+00, 6.680860e-01, 7.562243e-01, 1.941890e+00, 3.413953e-01, 2.913629e-01, 5.942804e-01, 3.582518e-02, 9.816464e-02, 1.217198e+00, 3.076536e-01, 4.753629e-01, 1.501116e+00, 3.111271e-01, 4.610952e-01, 9.518662e-01, 4.834592e-01, 1.408516e+00, 1.209503e+00, 1.721161e+00, 1.492584e+00, 2.654299e-01, 1.804184e+00, 1.60554…
8.000000e-01	2.099880e-01, 3.382301e-01, 2.967058e-01, 3.383006e-01, 6.099277e-01, 2.142175e+00, 5.982211e-01, 6.188022e-01, 1.697771e+00, 2.584251e-01, 2.166166e-01, 4.945304e-01, 1.828619e-02, 8.565233e-02, 9.302368e-01, 3.147423e-01, 2.600612e-01, 1.376459e+00, 2.407833e-01, 5.953505e-01, 6.274352e-01, 4.670208e-01, 1.205646e+00, 1.380344e+00, 1.149021e+00, 1.626780e+00, 5.265387e-01, 2.255865e+00, 1.73469…
1.000000e+00	1.128743e-01, 1.872298e-01, 2.389824e-01, 2.723403e-01, 4.096206e-01, 1.707937e+00, 6.237282e-01, 5.148410e-01, 1.564688e+00, 1.877121e-01, 2.630369e-01, 3.322441e-01, 1.013622e-02, 6.244013e-02, 7.850670e-01, 1.969849e-01, 1.957234e-01, 1.975380e+00, 1.443550e-01, 5.823651e-01, 5.987169e-01, 5.011423e-01, 8.856828e-01, 1.331428e+00, 1.871027e+00, 1.279731e+00, 7.426231e-01, 2.234052e+00, 1.92803…
1.200000e+00	6.894936e-02, 1.680053e-01, 1.324192e-01, 1.891627e-01, 4.618915e-01, 1.573201e+00, 6.181782e-01, 3.393554e-01, 1.759398e+00, 1.261135e-01, 2.431918e-01, 2.578206e-01, 6.442282e-03, 5.657385e-02, 8.139840e-01, 2.026621e-01, 1.392737e-01, 1.998113e+00, 1.082988e-01, 6.461873e-01, 6.498417e-01, 5.309111e-01, 1.033810e+00, 1.148118e+00, 1.333785e+00, 1.506713e+00, 8.816946e-01, 2.439538e+00, 2.14778…
1.400000e+00	3.668781e-02, 1.332163e-01, 8.791663e-02, 1.165719e-01, 3.502653e-01, 1.900186e+00, 5.626162e-01, 2.040696e-01, 1.696988e+00, 7.149659e-02, 2.370096e-01, 1.672739e-01, 3.612147e-03, 5.020113e-02, 7.634873e-01, 2.149699e-01, 8.780793e-02, 1.715707e+00, 8.497382e-02, 7.621905e-01, 4.767755e-01, 5.484494e-01, 7.056273e-01, 1.371501e+00, 1.613360e+00, 1.392325e+00, 7.802399e-01, 2.056365e+00, 2.16806…
1.600000e+00	2.064446e-02, 1.002196e-01, 6.394917e-02, 1.168016e-01, 4.227202e-01, 1.436889e+00, 6.337540e-01, 1.412391e-01, 1.431608e+00, 5.554383e-02, 3.428898e-01, 1.436486e-01, 1.851762e-03, 5.109203e-02, 7.536634e-01, 1.961628e-01, 4.667813e-02, 1.894702e+00, 5.224348e-02, 7.660039e-01, 6.308378e-01, 5.569576e-01, 9.239633e-01, 1.367177e+00, 1.349865e+00, 1.214845e+00, 8.409017e-01, 2.240649e+00, 1.98288…
1.800000e+00	1.425139e-02, 7.642623e-02, 4.915901e-02, 7.655935e-02, 3.912891e-01, 1.421968e+00, 5.774472e-01, 1.265277e-01, 1.426201e+00, 3.891415e-02, 3.680753e-01, 1.142399e-01, 1.108950e-03, 7.315506e-02, 7.016976e-01, 2.339276e-01, 3.241437e-02, 2.311174e+00, 4.002877e-02, 7.587904e-01, 4.778610e-01, 4.905169e-01, 7.544947e-01, 1.206230e+00, 1.416183e+00, 1.236407e+00, 8.698602e-01, 2.359303e+00, 1.76587…
2.000000e+00	7.839191e-03, 6.434259e-02, 2.879140e-02, 5.239867e-02, 4.611284e-01, 1.526685e+00, 5.999363e-01, 9.110802e-02, 1.530745e+00, 2.422998e-02, 3.812918e-01, 8.926963e-02, 7.255310e-04, 7.760731e-02, 6.974580e-01, 2.783133e-01, 2.296737e-02, 2.509575e+00, 2.579337e-02, 7.087083e-01, 4.684130e-01, 6.137547e-01, 8.283172e-01, 1.155846e+00, 1.278924e+00, 1.270751e+00, 9.404396e-01, 2.383466e+00, 2.29129…
0.000000e+00	4.898379e-01, 2.375638e+00, 5.400991e-01, 1.292724e+00, 9.118384e-01, 1.530316e+00, 2.409519e+00, 1.563743e+00, 1.630733e+00, 1.383122e+00, 1.433529e+00, 2.326503e+00, 2.597467e-01, 1.250569e+00, 2.656740e+00, 1.347112e+00, 1.916636e+00, 1.620286e+00, 8.354393e-01, 4.288682e-01, 2.903784e+00, 2.478036e+00, 1.796925e+00, 7.286790e-01, 2.664323e+00, 1.977259e+00, 2.805357e+00, 1.727815e+00, 2.85736…
2.000000e-01	6.689748e-01, 2.210060e+00, 4.833905e-01, 7.281153e-01, 1.200243e+00, 1.029122e+00, 1.225786e+00, 1.070730e+00, 1.382013e+00, 1.310761e+00, 1.068364e+00, 2.020437e+00, 2.672436e-01, 1.433520e+00, 1.528003e+00, 9.425348e-01, 1.595083e+00, 1.459939e+00, 9.472698e-01, 3.097601e-01, 1.831128e+00, 1.785603e+00, 1.429624e+00, 9.566718e-01, 1.872740e+00, 1.766424e+00, 1.670932e+00, 1.508289e+00, 1.83296…
4.000000e-01	5.781115e-01, 1.225667e+00, 5.166503e-01, 6.519529e-01, 1.414323e+00, 1.182096e+00, 6.429006e-01, 1.239055e+00, 1.298329e+00, 1.069752e+00, 7.949731e-01, 1.509185e+00, 1.737661e-01, 1.477232e+00, 1.208070e+00, 8.547534e-01, 1.501850e+00, 1.491098e+00, 7.403982e-01, 2.871434e-01, 1.416584e+00, 8.033357e-01, 1.224875e+00, 9.574818e-01, 1.646580e+00, 1.801566e+00, 1.277083e+00, 1.191840e+00, 1.46690…
6.000000e-01	4.061658e-01, 1.098221e+00, 4.170855e-01, 4.993399e-01, 1.199697e+00, 1.201146e+00, 4.445833e-01, 1.215999e+00, 1.488372e+00, 1.040963e+00, 7.267598e-01, 1.252743e+00, 1.321196e-01, 1.258120e+00, 8.392100e-01, 7.640243e-01, 1.360712e+00, 2.209749e+00, 7.357531e-01, 4.219807e-01, 9.653141e-01, 6.539668e-01, 1.127637e+00, 9.018245e-01, 1.339421e+00, 1.638210e+00, 7.161911e-01, 7.177573e-01, 1.56653…
8.000000e-01	2.521682e-01, 8.317117e-01, 4.215819e-01, 4.377433e-01, 9.826843e-01, 1.143593e+00, 3.783438e-01, 1.055384e+00, 1.535271e+00, 1.057209e+00, 5.092304e-01, 1.020746e+00, 5.285669e-02, 1.008915e+00, 6.565821e-01, 5.002143e-01, 9.422497e-01, 2.296753e+00, 5.655690e-01, 5.302618e-01, 8.756338e-01, 4.911868e-01, 7.935585e-01, 1.181806e+00, 1.285821e+00, 1.424257e+00, 7.298267e-01, 1.083272e+00, 1.13484…
1.000000e+00	1.070184e-01, 5.310534e-01, 4.335908e-01, 3.568215e-01, 1.067370e+00, 1.383104e+00, 4.524833e-01, 1.063838e+00, 1.554194e+00, 9.454942e-01, 5.799105e-01, 7.298632e-01, 3.399192e-02, 8.669654e-01, 8.438694e-01, 3.949339e-01, 7.855683e-01, 2.350420e+00, 6.138937e-01, 6.158402e-01, 6.948277e-01, 5.201033e-01, 8.758372e-01, 1.137078e+00, 1.317883e+00, 1.478285e+00, 7.312503e-01, 1.126684e+00, 1.12658…
1.200000e+00	7.133160e-02, 3.445796e-01, 3.589726e-01, 2.384041e-01, 9.350876e-01, 1.583730e+00, 5.731162e-01, 7.885058e-01, 1.606457e+00, 7.861022e-01, 4.775571e-01, 6.296596e-01, 2.088877e-02, 8.521753e-01, 5.164820e-01, 3.472117e-01, 4.949026e-01, 2.202514e+00, 4.137583e-01, 6.028844e-01, 5.513815e-01, 4.768707e-01, 7.662034e-01, 1.019334e+00, 1.412668e+00, 1.337166e+00, 5.842022e-01, 1.467753e+00, 1.56942…
1.400000e+00	4.408666e-02, 2.301555e-01, 2.273463e-01, 2.125794e-01, 8.975705e-01, 1.517965e+00, 5.788622e-01, 6.493162e-01, 1.452065e+00, 6.564450e-01, 4.836292e-01, 3.941890e-01, 1.117523e-02, 5.803307e-01, 7.919175e-01, 3.583172e-01, 2.813655e-01, 2.354571e+00, 3.671781e-01, 6.125292e-01, 4.945219e-01, 5.573775e-01, 7.939418e-01, 8.852922e-01, 1.559091e+00, 1.257280e+00, 7.352133e-01, 1.730584e+00, 1.64840…
1.600000e+00	2.609635e-02, 1.405495e-01, 1.646358e-01, 1.384311e-01, 6.967703e-01, 1.424239e+00, 4.862508e-01, 6.012294e-01, 1.227834e+00, 5.335658e-01, 4.630231e-01, 2.986445e-01, 6.589649e-03, 5.635039e-01, 6.848244e-01, 3.184005e-01, 1.832456e-01, 2.424957e+00, 2.767525e-01, 8.028103e-01, 5.669390e-01, 4.900708e-01, 8.273579e-01, 1.107827e+00, 1.352499e+00, 1.212951e+00, 8.537065e-01, 1.835951e+00, 1.61564…
1.800000e+00	1.535548e-02, 1.019428e-01, 1.136985e-01, 8.127407e-02, 7.121802e-01, 1.555404e+00, 5.345268e-01, 3.841807e-01, 1.417166e+00, 3.556497e-01, 4.395152e-01, 2.365590e-01, 3.677311e-03, 4.801645e-01, 6.557818e-01, 3.950293e-01, 1.322434e-01, 1.942887e+00, 1.899599e-01, 9.570239e-01, 5.976052e-01, 4.420639e-01, 8.813894e-01, 1.192415e+00, 1.280266e+00, 1.269620e+00, 8.900116e-01, 1.792162e+00, 1.93644…
2.000000e+00	1.075341e-02, 9.598408e-02, 7.707802e-02, 7.702107e-02, 5.963843e-01, 1.400096e+00, 5.924236e-01, 2.735508e-01, 1.532826e+00, 2.095377e-01, 4.773885e-01, 1.780937e-01, 2.089875e-03, 3.815680e-01, 6.532395e-01, 4.565425e-01, 9.752320e-02, 2.523265e+00, 1.114812e-01, 7.729854e-01, 5.127638e-01, 5.645538e-01, 6.001396e-01, 1.245044e+00, 1.305539e+00, 1.171527e+00, 1.080348e+00, 1.754484e+00, 1.71693…
0.000000e+00	1.906175e+00, 2.160945e+00, 1.376914e+00, 2.645048e+00, 1.713271e+00, 1.561259e+00, 9.516913e-01, 2.837158e+00, 1.512562e-01, 7.729899e-01, 2.408339e+00, 1.408459e+00, 6.810188e-01, 8.425576e-01, 8.571591e-01, 5.183979e-01, 2.689275e+00, 2.134481e+00, 1.040900e+00, 4.496703e-01, 1.873066e+00, 1.234872e+00, 2.800709e+00, 2.654358e+00, 2.528791e+00, 1.012044e+00, 1.732716e+00, 7.609568e-01, 1.95968…
2.000000e-01	1.263973e+00, 1.358531e+00, 1.123211e+00, 2.097561e+00, 1.452265e+00, 1.404510e+00, 5.794132e-01, 2.238494e+00, 1.115220e-01, 7.900070e-01, 1.689137e+00, 1.426727e+00, 7.348584e-01, 1.114212e+00, 6.141274e-01, 4.057617e-01, 2.357021e+00, 2.480606e+00, 8.263299e-01, 5.160205e-01, 8.222196e-01, 9.554718e-01, 2.301759e+00, 1.844234e+00, 1.840863e+00, 9.469111e-01, 8.024755e-01, 1.286857e+00, 1.50067…
4.000000e-01	7.255408e-01, 1.136777e+00, 7.796184e-01, 1.530442e+00, 1.462752e+00, 1.419832e+00, 3.828790e-01, 1.687085e+00, 6.818010e-02, 1.047520e+00, 9.705510e-01, 1.409516e+00, 9.156886e-01, 1.430446e+00, 6.111866e-01, 3.250906e-01, 1.290677e+00, 1.942748e+00, 8.262366e-01, 6.220921e-01, 7.810443e-01, 4.446534e-01, 1.417961e+00, 1.113541e+00, 1.496173e+00, 9.786434e-01, 4.841349e-01, 1.097140e+00, 1.63526…
6.000000e-01	4.169359e-01, 7.148803e-01, 6.228667e-01, 1.821924e+00, 1.173008e+00, 1.382168e+00, 3.591220e-01, 1.602692e+00, 7.898913e-02, 9.917036e-01, 7.275711e-01, 1.531061e+00, 8.653997e-01, 1.801394e+00, 6.156116e-01, 2.505082e-01, 1.113423e+00, 1.769808e+00, 6.937626e-01, 7.832020e-01, 5.876861e-01, 3.222551e-01, 1.226818e+00, 6.795001e-01, 1.169040e+00, 8.535484e-01, 2.486529e-01, 8.082629e-01, 9.66379…
8.000000e-01	2.386082e-01, 4.114666e-01, 5.162680e-01, 1.733066e+00, 1.586512e+00, 1.614246e+00, 4.715140e-01, 1.427981e+00, 5.664246e-02, 9.153354e-01, 4.116515e-01, 1.001145e+00, 8.371261e-01, 2.000201e+00, 7.267845e-01, 3.008900e-01, 7.885299e-01, 1.230408e+00, 7.086149e-01, 6.495475e-01, 5.779305e-01, 2.046426e-01, 9.665343e-01, 5.257200e-01, 1.022441e+00, 7.924726e-01, 1.846824e-01, 6.341355e-01, 9.20483…
1.000000e+00	1.319745e-01, 2.831165e-01, 4.396438e-01, 1.466474e+00, 1.500690e+00, 1.337520e+00, 4.842447e-01, 1.295625e+00, 5.094843e-02, 8.702845e-01, 2.590688e-01, 1.232240e+00, 1.111689e+00, 1.919395e+00, 5.961395e-01, 3.552183e-01, 5.131782e-01, 1.700737e+00, 7.289500e-01, 6.920381e-01, 5.375924e-01, 2.092213e-01, 5.280953e-01, 2.948099e-01, 8.573091e-01, 7.948116e-01, 1.558980e-01, 5.506601e-01, 8.09106…
1.200000e+00	8.042584e-02, 1.469922e-01, 3.337533e-01, 1.691090e+00, 1.548953e+00, 1.487725e+00, 5.120598e-01, 1.329804e+00, 5.554484e-02, 9.390096e-01, 1.347165e-01, 1.039965e+00, 8.525357e-01, 1.940495e+00, 7.015260e-01, 3.741790e-01, 2.944070e-01, 1.184413e+00, 7.580863e-01, 9.126368e-01, 5.427506e-01, 2.392034e-01, 3.520485e-01, 1.669758e-01, 6.325589e-01, 1.037782e+00, 1.782084e-01, 4.608729e-01, 9.16222…
1.400000e+00	3.931118e-02, 1.561312e-01, 3.958900e-01, 1.505939e+00, 1.749945e+00, 1.584678e+00, 5.592967e-01, 1.267749e+00, 4.777481e-02, 9.102892e-01, 7.477285e-02, 1.052502e+00, 8.190533e-01, 1.866585e+00, 7.106897e-01, 4.864849e-01, 2.230901e-01, 1.333551e+00, 7.696151e-01, 9.261284e-01, 5.605313e-01, 3.140526e-01, 2.172790e-01, 1.083443e-01, 4.825975e-01, 7.850247e-01, 1.986675e-01, 3.684114e-01, 7.50558…
1.600000e+00	2.830899e-02, 1.166291e-01, 4.470532e-01, 1.751688e+00, 1.802241e+00, 1.314120e+00, 5.823013e-01, 1.010809e+00, 5.197103e-02, 1.009749e+00, 6.863353e-02, 1.143463e+00, 7.207259e-01, 2.397500e+00, 6.200584e-01, 4.185699e-01, 1.520448e-01, 1.393345e+00, 7.568072e-01, 9.401583e-01, 4.648245e-01, 3.108664e-01, 2.003993e-01, 6.940603e-02, 3.751373e-01, 8.136075e-01, 2.224528e-01, 2.126009e-01, 7.44157…
1.800000e+00	1.766763e-02, 7.143335e-02, 4.588438e-01, 1.631968e+00, 1.350436e+00, 1.348210e+00, 4.436221e-01, 1.277749e+00, 4.543771e-02, 8.922791e-01, 3.198073e-02, 8.978191e-01, 8.041103e-01, 2.139343e+00, 7.901682e-01, 4.753213e-01, 1.027709e-01, 1.249798e+00, 6.969512e-01, 9.051227e-01, 5.328672e-01, 4.142366e-01, 1.617923e-01, 5.954928e-02, 3.086318e-01, 8.349621e-01, 2.726574e-01, 1.991227e-01, 7.64630…
2.000000e+00	1.789885e-02, 6.515279e-02, 3.559717e-01, 1.527934e+00, 1.609406e+00, 1.423068e+00, 5.150061e-01, 1.262559e+00, 6.989764e-02, 1.039808e+00, 2.314319e-02, 1.059457e+00, 7.879214e-01, 1.798592e+00, 7.327298e-01, 5.090351e-01, 6.533539e-02, 1.119841e+00, 8.734526e-01, 9.686911e-01, 5.328381e-01, 4.882137e-01, 1.976423e-01, 3.939427e-02, 3.163234e-01, 1.042088e+00, 2.612300e-01, 1.460717e-01, 1.11520…
0.000000e+00	2.775304e+00, 7.706657e-01, 2.074325e+00, 1.615534e+00, 3.105868e-01, 1.290657e+00, 1.980984e+00, 1.881878e+00, 3.014749e+00, 1.889436e+00, 2.008232e+00, 1.831598e+00, 1.050795e+00, 1.401248e+00, 1.182408e-01, 2.748703e+00, 2.077764e+00, 2.631039e+00, 2.453419e+00, 3.288250e+00, 1.752471e+00, 1.514735e-01, 2.043616e+00, 5.498620e-01, 2.053001e+00, 1.458972e+00, 2.253841e+00, 2.596066e+00, 1.73777…
2.000000e-01	1.923467e+00, 1.020663e+00, 2.023298e+00, 1.199454e+00, 6.305536e-01, 1.553481e+00, 1.622505e+00, 1.168065e+00, 2.104871e+00, 1.247772e+00, 1.123245e+00, 1.133657e+00, 9.670179e-01, 9.719639e-01, 6.556446e-02, 2.722837e+00, 1.754962e+00, 2.692248e+00, 1.976159e+00, 2.318925e+00, 1.376419e+00, 1.658427e-01, 1.758886e+00, 7.355101e-01, 1.395658e+00, 1.656399e+00, 1.648983e+00, 2.220551e+00, 1.37963…
4.000000e-01	1.491076e+00, 9.998655e-01, 1.401869e+00, 8.877694e-01, 9.701337e-01, 1.391167e+00, 9.278583e-01, 7.820613e-01, 1.385363e+00, 8.945621e-01, 6.592143e-01, 8.873688e-01, 9.965530e-01, 8.345252e-01, 9.002331e-02, 2.259634e+00, 1.275087e+00, 3.053325e+00, 1.480569e+00, 1.769904e+00, 8.472270e-01, 2.935277e-01, 1.104153e+00, 1.059711e+00, 1.412498e+00, 9.662904e-01, 1.099808e+00, 2.193333e+00, 1.35958…
6.000000e-01	1.174765e+00, 7.097402e-01, 9.537110e-01, 6.964182e-01, 7.779556e-01, 1.462309e+00, 8.191311e-01, 6.345134e-01, 1.732953e+00, 5.847449e-01, 4.182948e-01, 8.245100e-01, 7.594812e-01, 5.804273e-01, 2.678259e-01, 2.257810e+00, 8.224277e-01, 2.488743e+00, 9.011677e-01, 1.536749e+00, 4.894669e-01, 4.390534e-01, 1.193479e+00, 9.265804e-01, 1.287523e+00, 1.189986e+00, 1.081474e+00, 1.853968e+00, 1.35153…
8.000000e-01	1.271696e+00, 5.243620e-01, 7.110784e-01, 5.080269e-01, 7.128722e-01, 1.527125e+00, 6.404835e-01, 4.728903e-01, 1.609197e+00, 3.479912e-01, 3.182583e-01, 4.438148e-01, 4.692397e-01, 5.070932e-01, 4.355141e-01, 2.717510e+00, 6.665381e-01, 2.470212e+00, 6.706389e-01, 1.294983e+00, 3.077967e-01, 4.377937e-01, 9.470407e-01, 1.087234e+00, 1.847902e+00, 1.206171e+00, 1.011166e+00, 1.880072e+00, 1.47574…
1.000000e+00	1.181171e+00, 4.367097e-01, 5.087004e-01, 3.481333e-01, 6.362911e-01, 1.632642e+00, 6.521054e-01, 3.803890e-01, 1.461532e+00, 2.956076e-01, 3.013482e-01, 3.214690e-01, 2.778577e-01, 4.115176e-01, 4.980894e-01, 2.243327e+00, 3.994123e-01, 1.951743e+00, 5.311228e-01, 1.246737e+00, 2.386071e-01, 5.283240e-01, 1.071241e+00, 1.225621e+00, 1.106914e+00, 1.127895e+00, 9.309943e-01, 1.964616e+00, 1.64530…
1.200000e+00	1.111180e+00, 2.575758e-01, 3.678294e-01, 2.959759e-01, 7.121376e-01, 1.499622e+00, 4.798056e-01, 2.536530e-01, 1.437276e+00, 2.211545e-01, 4.293007e-01, 2.825457e-01, 1.253515e-01, 3.302568e-01, 5.304777e-01, 2.339058e+00, 3.294046e-01, 2.512163e+00, 4.786759e-01, 1.145377e+00, 2.000236e-01, 5.652324e-01, 8.192549e-01, 1.107629e+00, 1.353685e+00, 9.820682e-01, 1.024570e+00, 1.995957e+00, 1.77309…
1.400000e+00	8.959652e-01, 1.938466e-01, 2.207178e-01, 1.793293e-01, 6.592177e-01, 1.713182e+00, 5.799274e-01, 1.750400e-01, 1.397055e+00, 1.596950e-01, 4.281524e-01, 1.792512e-01, 7.179986e-02, 3.467521e-01, 4.941905e-01, 1.763416e+00, 1.827183e-01, 2.331920e+00, 3.233796e-01, 1.222956e+00, 2.052112e-01, 4.596215e-01, 1.009734e+00, 1.065584e+00, 1.390682e+00, 1.006830e+00, 8.236783e-01, 1.991432e+00, 1.85288…
1.600000e+00	1.173375e+00, 1.432329e-01, 1.518058e-01, 1.773276e-01, 5.913771e-01, 1.320621e+00, 6.288934e-01, 1.540926e-01, 1.490591e+00, 1.009515e-01, 3.728213e-01, 1.436045e-01, 4.252232e-02, 2.874475e-01, 6.656926e-01, 1.690625e+00, 1.100028e-01, 2.137433e+00, 2.209104e-01, 8.413886e-01, 1.687376e-01, 4.874610e-01, 7.377041e-01, 1.230627e+00, 1.422222e+00, 1.182345e+00, 9.413055e-01, 2.343477e+00, 1.78039…
1.800000e+00	1.057199e+00, 9.695748e-02, 1.034352e-01, 1.155104e-01, 5.003057e-01, 1.489294e+00, 5.750031e-01, 1.010106e-01, 1.610040e+00, 7.089842e-02, 4.689159e-01, 1.467078e-01, 2.790122e-02, 2.748567e-01, 5.935239e-01, 1.613960e+00, 6.163268e-02, 2.048187e+00, 1.237271e-01, 1.107129e+00, 2.077854e-01, 5.326002e-01, 7.545499e-01, 1.124566e+00, 1.357416e+00, 1.033985e+00, 8.814247e-01, 2.338535e+00, 1.80038…
2.000000e+00	1.048254e+00, 1.005547e-01, 8.585022e-02, 8.301930e-02, 4.571908e-01, 1.633319e+00, 5.388093e-01, 9.276917e-02, 1.488172e+00, 5.104416e-02, 3.986225e-01, 8.436338e-02, 1.238520e-02, 2.849525e-01, 6.734308e-01, 1.523159e+00, 5.067149e-02, 2.104649e+00, 7.965695e-02, 1.100444e+00, 1.996862e-01, 5.901182e-01, 9.000010e-01, 1.178530e+00, 1.612780e+00, 1.265549e+00, 9.318003e-01, 2.234144e+00, 2.50628…
0.000000e+00	4.415083e-02, 1.868175e+00, 3.577866e-01, 4.737728e-01, 2.932352e+00, 1.632079e+00, 2.490703e+00, 2.705605e+00, 2.619650e+00, 2.794963e+00, 1.552281e+00, 1.352178e+00, 1.426418e+00, 1.935969e+00, 1.776935e+00, 1.178398e+00, 2.844279e+00, 1.828475e+00, 2.672972e+00, 9.362146e-01, 1.046226e+00, 2.541833e+00, 2.465898e+00, 4.650568e-02, 2.021689e+00, 2.188667e+00, 2.157180e+00, 1.380819e+00, 1.89764…
2.000000e-01	4.462080e-01, 1.878438e+00, 4.024527e-01, 3.573389e-01, 2.274330e+00, 9.137069e-01, 1.552104e+00, 2.233195e+00, 2.217795e+00, 1.905334e+00, 9.509029e-01, 1.125144e+00, 1.129011e+00, 1.281268e+00, 1.010190e+00, 1.441168e+00, 2.360416e+00, 1.950741e+00, 1.802217e+00, 6.200715e-01, 7.594061e-01, 1.389277e+00, 2.030620e+00, 5.299314e-01, 1.277907e+00, 1.968328e+00, 1.296696e+00, 1.225842e+00, 1.49745…
4.000000e-01	6.547732e-01, 1.525578e+00, 4.722717e-01, 2.285210e-01, 1.996758e+00, 1.217125e+00, 1.019553e+00, 1.614261e+00, 2.167801e+00, 2.005137e+00, 7.658452e-01, 8.476403e-01, 6.992817e-01, 9.650033e-01, 1.001307e+00, 1.036903e+00, 1.645137e+00, 2.137797e+00, 1.450301e+00, 5.891716e-01, 6.963209e-01, 7.197603e-01, 1.403601e+00, 7.763572e-01, 1.485118e+00, 1.265146e+00, 7.298086e-01, 6.686310e-01, 1.31709…
6.000000e-01	4.464246e-01, 1.204546e+00, 4.913991e-01, 1.843354e-01, 1.373669e+00, 1.228982e+00, 5.843343e-01, 1.883955e+00, 1.985957e+00, 1.399378e+00, 5.552063e-01, 6.628516e-01, 4.220430e-01, 7.836585e-01, 8.726612e-01, 7.291208e-01, 1.854482e+00, 1.936154e+00, 1.426021e+00, 6.103841e-01, 6.554844e-01, 5.392575e-01, 1.043662e+00, 9.064623e-01, 1.525405e+00, 1.379775e+00, 3.453469e-01, 6.932244e-01, 1.51300…
8.000000e-01	3.055070e-01, 8.204921e-01, 6.780645e-01, 1.252010e-01, 1.013410e+00, 1.301903e+00, 5.862357e-01, 1.402150e+00, 2.169574e+00, 1.141728e+00, 5.237206e-01, 4.530633e-01, 3.165356e-01, 6.058898e-01, 8.010390e-01, 6.117646e-01, 1.174513e+00, 2.465853e+00, 1.051179e+00, 7.564584e-01, 6.902452e-01, 2.763303e-01, 8.392360e-01, 1.110835e+00, 1.419080e+00, 1.371131e+00, 3.437189e-01, 9.281813e-01, 1.50062…
1.000000e+00	1.686609e-01, 5.199830e-01, 4.969775e-01, 1.087817e-01, 9.132938e-01, 1.529033e+00, 4.266036e-01, 1.149083e+00, 1.912986e+00, 1.009869e+00, 4.865886e-01, 4.359602e-01, 1.228397e-01, 5.137732e-01, 8.227435e-01, 5.458959e-01, 6.736892e-01, 2.204997e+00, 5.601058e-01, 6.400466e-01, 5.064650e-01, 2.337777e-01, 9.679373e-01, 1.136170e+00, 1.403113e+00, 1.133302e+00, 2.173611e-01, 1.181441e+00, 1.82733…
1.200000e+00	9.395379e-02, 3.323487e-01, 4.329418e-01, 6.762655e-02, 7.410036e-01, 1.534019e+00, 4.646511e-01, 7.523940e-01, 1.736234e+00, 8.213046e-01, 5.036111e-01, 3.007049e-01, 7.137868e-02, 3.805797e-01, 6.061792e-01, 4.127739e-01, 4.867021e-01, 2.265809e+00, 3.982015e-01, 6.673717e-01, 5.062648e-01, 3.402145e-01, 8.429069e-01, 1.091172e+00, 1.666612e+00, 1.080288e+00, 3.638371e-01, 1.547408e+00, 1.84670…
1.400000e+00	5.499240e-02, 2.399238e-01, 3.617959e-01, 6.268477e-02, 6.195402e-01, 1.670687e+00, 4.495188e-01, 6.340888e-01, 1.883964e+00, 5.916110e-01, 4.172277e-01, 2.228465e-01, 4.273555e-02, 2.801548e-01, 7.932839e-01, 4.556186e-01, 3.061197e-01, 2.011132e+00, 3.135831e-01, 8.032151e-01, 4.965720e-01, 4.060287e-01, 8.184984e-01, 1.283819e+00, 1.429329e+00, 1.184103e+00, 5.866431e-01, 1.945637e+00, 2.08195…
1.600000e+00	4.008259e-02, 1.511016e-01, 2.027587e-01, 4.642700e-02, 6.605072e-01, 1.581804e+00, 5.529513e-01, 4.018610e-01, 1.615881e+00, 4.105017e-01, 4.798262e-01, 1.635684e-01, 2.823037e-02, 1.928436e-01, 7.404909e-01, 3.481225e-01, 1.856115e-01, 2.170183e+00, 2.156967e-01, 6.512097e-01, 4.717671e-01, 4.324500e-01, 9.207461e-01, 1.355668e+00, 1.148136e+00, 1.125272e+00, 7.388625e-01, 2.074007e+00, 2.00292…
1.800000e+00	2.216178e-02, 1.220938e-01, 1.362522e-01, 3.011111e-02, 5.587976e-01, 1.324004e+00, 5.423285e-01, 2.815122e-01, 1.569255e+00, 2.494350e-01, 3.717811e-01, 1.142645e-01, 1.385547e-02, 1.794679e-01, 7.707664e-01, 3.856351e-01, 1.514701e-01, 1.754952e+00, 1.640358e-01, 8.264203e-01, 5.527575e-01, 4.994122e-01, 6.519615e-01, 1.151096e+00, 1.253969e+00, 1.271001e+00, 8.196735e-01, 1.768081e+00, 2.03533…
2.000000e+00	1.535325e-02, 9.281085e-02, 9.375074e-02, 2.271235e-02, 5.125510e-01, 1.436604e+00, 7.312883e-01, 2.001448e-01, 1.546563e+00, 1.377223e-01, 4.627688e-01, 9.945931e-02, 8.720757e-03, 1.715458e-01, 7.711961e-01, 3.728828e-01, 9.322054e-02, 2.173306e+00, 1.154268e-01, 7.215848e-01, 4.913401e-01, 4.990710e-01, 8.543064e-01, 1.135548e+00, 1.139312e+00, 1.205591e+00, 9.716408e-01, 2.028797e+00, 2.20209…
0.000000e+00	1.562016e+00, 2.442264e+00, 2.919666e+00, 2.144277e+00, 5.357103e-01, 6.988696e-01, 1.047469e+00, 2.599730e+00, 2.662916e+00, 1.626817e-01, 8.656687e-01, 1.862355e+00, 2.756743e+00, 6.476625e-01, 1.909748e+00, 2.726970e+00, 1.128549e+00, 2.915373e+00, 3.278575e+00, 1.654547e+00, 4.880998e-01, 5.410412e-01, 2.225997e-01, 2.138645e+00, 2.248853e+00, 4.962487e-01, 1.353290e-02, 1.616807e+00, 5.32074…
2.000000e-01	1.479020e+00, 1.573496e+00, 1.991965e+00, 1.875496e+00, 7.303734e-01, 1.152123e+00, 5.722288e-01, 1.955262e+00, 1.932683e+00, 1.410838e-01, 5.195050e-01, 1.872405e+00, 2.005942e+00, 5.321426e-01, 1.684047e+00, 2.262822e+00, 1.125831e+00, 2.325255e+00, 1.758436e+00, 1.456329e+00, 3.068106e-01, 2.168736e-01, 1.221549e-01, 1.890751e+00, 2.189714e+00, 3.835301e-01, 6.551521e-03, 1.763169e+00, 5.24826…
4.000000e-01	1.210829e+00, 8.594115e-01, 1.552129e+00, 1.207060e+00, 6.119403e-01, 1.213768e+00, 4.748565e-01, 1.107962e+00, 1.739517e+00, 1.086770e-01, 2.926261e-01, 1.691981e+00, 1.577131e+00, 5.992386e-01, 1.167204e+00, 2.163226e+00, 9.942143e-01, 1.786645e+00, 1.548077e+00, 8.014468e-01, 2.423153e-01, 1.735710e-01, 7.660927e-02, 1.882832e+00, 2.135936e+00, 2.634623e-01, 4.413056e-02, 2.098908e+00, 3.28624…
6.000000e-01	1.214190e+00, 8.295925e-01, 9.123368e-01, 1.179349e+00, 6.913290e-01, 1.368925e+00, 3.971409e-01, 7.579367e-01, 1.243933e+00, 8.715842e-02, 2.049066e-01, 1.451082e+00, 1.118819e+00, 7.737637e-01, 1.102436e+00, 1.581167e+00, 6.787456e-01, 1.255951e+00, 1.288480e+00, 6.376091e-01, 1.681746e-01, 2.413203e-01, 4.641468e-02, 1.370388e+00, 1.800787e+00, 1.945672e-01, 2.186294e-01, 2.167176e+00, 2.31960…
8.000000e-01	1.110695e+00, 4.060778e-01, 6.225643e-01, 9.499138e-01, 9.228646e-01, 1.436568e+00, 5.123430e-01, 6.998684e-01, 1.238504e+00, 1.219528e-01, 1.406699e-01, 1.443779e+00, 8.379276e-01, 9.129443e-01, 8.975689e-01, 1.527492e+00, 5.405196e-01, 1.280396e+00, 8.186798e-01, 6.419674e-01, 1.129760e-01, 3.744338e-01, 2.687076e-02, 1.444571e+00, 1.728837e+00, 2.789708e-01, 4.601789e-01, 1.962439e+00, 2.78694…
1.000000e+00	9.026548e-01, 3.237993e-01, 4.689601e-01, 6.833081e-01, 1.186949e+00, 1.156066e+00, 4.422103e-01, 6.343151e-01, 1.234463e+00, 2.697961e-01, 1.493479e-01, 9.731208e-01, 5.006959e-01, 1.344388e+00, 8.664249e-01, 9.449858e-01, 2.997636e-01, 1.055883e+00, 6.647636e-01, 6.266565e-01, 1.638362e-01, 4.864214e-01, 1.526982e-02, 1.096403e+00, 1.678201e+00, 4.340762e-01, 7.090264e-01, 2.019886e+00, 3.69960…
1.200000e+00	7.874037e-01, 2.105650e-01, 3.557893e-01, 3.962611e-01, 1.315105e+00, 1.799305e+00, 5.361680e-01, 7.100165e-01, 1.069912e+00, 3.729067e-01, 2.114943e-01, 7.055312e-01, 2.620761e-01, 1.507108e+00, 9.924329e-01, 6.990085e-01, 2.042312e-01, 8.418385e-01, 7.543728e-01, 5.723168e-01, 2.756101e-01, 4.397815e-01, 1.055056e-02, 1.198709e+00, 1.493679e+00, 5.783347e-01, 7.725664e-01, 2.100128e+00, 5.25765…
1.400000e+00	4.593107e-01, 1.319710e-01, 1.896676e-01, 3.695040e-01, 1.324822e+00, 1.507778e+00, 5.606830e-01, 8.406747e-01, 1.262098e+00, 5.805345e-01, 3.498976e-01, 4.755215e-01, 1.752385e-01, 1.152120e+00, 5.757483e-01, 7.536429e-01, 1.499278e-01, 7.708993e-01, 7.285412e-01, 8.487082e-01, 3.213829e-01, 4.437725e-01, 4.349914e-02, 1.026051e+00, 1.342047e+00, 9.578061e-01, 6.147434e-01, 1.908785e+00, 9.97784…
1.600000e+00	2.128641e-01, 1.201295e-01, 1.657511e-01, 3.058292e-01, 1.332787e+00, 1.461487e+00, 6.208975e-01, 7.692014e-01, 1.406533e+00, 7.371915e-01, 3.230387e-01, 4.332439e-01, 9.287032e-02, 1.178848e+00, 6.235545e-01, 5.682642e-01, 8.928046e-02, 6.080119e-01, 7.414247e-01, 8.681213e-01, 4.212561e-01, 5.185747e-01, 1.875379e-01, 8.419357e-01, 1.257151e+00, 8.964318e-01, 6.521677e-01, 2.197380e+00, 1.13731…
1.800000e+00	1.182344e-01, 9.110041e-02, 1.462751e-01, 2.144112e-01, 1.013731e+00, 1.559957e+00, 4.556735e-01, 1.065123e+00, 1.009730e+00, 8.283277e-01, 4.197030e-01, 2.799525e-01, 5.441726e-02, 9.996054e-01, 8.191057e-01, 4.648175e-01, 5.594891e-02, 7.568036e-01, 7.224552e-01, 7.128967e-01, 4.583094e-01, 5.703018e-01, 3.912693e-01, 1.155606e+00, 1.478943e+00, 1.088714e+00, 6.464462e-01, 1.779297e+00, 1.61338…
2.000000e+00	9.563941e-02, 5.783207e-02, 1.434571e-01, 1.367022e-01, 1.172822e+00, 1.845064e+00, 5.022965e-01, 9.783742e-01, 1.434569e+00, 9.780374e-01, 4.230079e-01, 2.840850e-01, 2.832162e-02, 1.224377e+00, 6.992739e-01, 4.947132e-01, 4.067044e-02, 1.009841e+00, 6.825348e-01, 8.476674e-01, 4.177193e-01, 4.184219e-01, 6.509950e-01, 1.138511e+00, 1.471702e+00, 1.074042e+00, 6.295090e-01, 1.981771e+00, 1.91773…
0.000000e+00	2.018233e+00, 1.823030e+00, 1.281341e+00, 2.631980e-01, 2.340535e+00, 1.750371e+00, 4.235772e-01, 9.889050e-02, 2.841949e+00, 1.823036e+00, 2.456441e+00, 6.043051e-02, 7.369173e-02, 2.307065e+00, 2.444215e+00, 9.505685e-01, 2.846116e-02, 8.527792e-01, 1.407859e+00, 2.177572e-01, 1.544652e-01, 2.643889e+00, 2.546902e+00, 3.182840e-01, 1.824717e+00, 1.269061e+00, 1.639087e+00, 9.470112e-01, 2.77609…
2.000000e-01	1.100974e+00, 1.624452e+00, 1.046749e+00, 1.619717e-01, 1.472554e+00, 1.340949e+00, 2.009599e-01, 3.771191e-01, 2.667663e+00, 1.443113e+00, 2.013395e+00, 2.192269e-01, 5.300723e-02, 2.010284e+00, 1.541691e+00, 6.858004e-01, 4.639213e-01, 1.183816e+00, 1.047985e+00, 1.579920e-01, 1.176267e-01, 1.910959e+00, 1.835992e+00, 6.653349e-01, 1.505677e+00, 1.271352e+00, 1.749100e+00, 6.629577e-01, 2.78602…
4.000000e-01	5.858283e-01, 1.008349e+00, 8.010832e-01, 1.343072e-01, 1.534394e+00, 1.258089e+00, 1.681331e-01, 6.505455e-01, 2.617913e+00, 1.505940e+00, 1.309272e+00, 1.598974e-01, 3.718616e-02, 1.411102e+00, 1.357844e+00, 5.765279e-01, 5.999816e-01, 1.143564e+00, 1.229216e+00, 1.608178e-01, 1.907788e-01, 1.336200e+00, 1.542556e+00, 7.198207e-01, 1.141737e+00, 1.220637e+00, 1.195607e+00, 3.799550e-01, 2.39027…
6.000000e-01	4.150353e-01, 6.149856e-01, 8.884304e-01, 9.936865e-02, 1.188664e+00, 8.886084e-01, 2.900628e-01, 8.387929e-01, 2.070372e+00, 1.403644e+00, 8.476820e-01, 1.355190e-01, 2.002526e-02, 1.249964e+00, 1.024558e+00, 4.849243e-01, 4.512513e-01, 1.587564e+00, 1.081170e+00, 2.411361e-01, 3.489283e-01, 9.690520e-01, 1.056819e+00, 9.910151e-01, 1.072467e+00, 1.271850e+00, 1.223057e+00, 6.485818e-01, 1.86351…
8.000000e-01	2.050934e-01, 4.726831e-01, 7.341537e-01, 7.655043e-02, 9.521546e-01, 8.899581e-01, 3.531052e-01, 9.342198e-01, 1.987192e+00, 1.207519e+00, 7.822341e-01, 1.009225e-01, 1.217426e-02, 8.450210e-01, 9.355911e-01, 3.375994e-01, 3.237419e-01, 1.800821e+00, 6.057978e-01, 3.255764e-01, 3.552212e-01, 7.513908e-01, 1.080722e+00, 1.204277e+00, 9.642560e-01, 1.145569e+00, 9.622237e-01, 9.475177e-01, 2.74357…
1.000000e+00	1.305443e-01, 2.882635e-01, 6.779509e-01, 5.335904e-02, 9.090519e-01, 1.293845e+00, 4.588523e-01, 7.224511e-01, 1.920567e+00, 1.056427e+00, 5.792576e-01, 8.144625e-02, 6.751937e-03, 6.731540e-01, 8.317077e-01, 2.719413e-01, 2.389062e-01, 1.843066e+00, 4.992604e-01, 4.815743e-01, 4.138637e-01, 6.383829e-01, 9.289607e-01, 1.144393e+00, 1.060481e+00, 1.224743e+00, 8.827185e-01, 9.798482e-01, 2.37816…
1.200000e+00	7.221700e-02, 1.707333e-01, 5.557780e-01, 4.330336e-02, 7.642418e-01, 1.447732e+00, 4.719155e-01, 5.598112e-01, 2.126648e+00, 7.169030e-01, 5.943226e-01, 6.928734e-02, 3.896763e-03, 4.251781e-01, 7.177735e-01, 2.313051e-01, 1.469552e-01, 2.079738e+00, 3.960318e-01, 5.253809e-01, 4.793360e-01, 5.814289e-01, 7.982196e-01, 1.300950e+00, 1.011288e+00, 1.361941e+00, 7.692251e-01, 1.732521e+00, 2.43631…
1.400000e+00	3.481626e-02, 1.638576e-01, 3.309431e-01, 2.871190e-02, 6.354571e-01, 1.263688e+00, 4.890709e-01, 4.965629e-01, 1.516517e+00, 5.098197e-01, 5.026542e-01, 4.282019e-02, 1.814492e-03, 4.006717e-01, 8.326675e-01, 2.119443e-01, 9.305867e-02, 1.808208e+00, 3.326111e-01, 7.227950e-01, 5.479341e-01, 6.367471e-01, 7.695979e-01, 1.064869e+00, 1.356856e+00, 1.069173e+00, 7.502545e-01, 1.684851e+00, 2.01630…
1.600000e+00	2.434865e-02, 1.159945e-01, 2.258424e-01, 2.118614e-02, 6.186737e-01, 1.660879e+00, 5.787177e-01, 3.647563e-01, 1.847799e+00, 3.829372e-01, 5.561394e-01, 3.263043e-02, 1.328678e-03, 2.714575e-01, 7.393917e-01, 1.376825e-01, 6.171093e-02, 1.477829e+00, 1.745879e-01, 7.158860e-01, 4.683806e-01, 5.140816e-01, 7.773516e-01, 1.151072e+00, 1.294531e+00, 1.431568e+00, 9.361421e-01, 1.598974e+00, 2.28231…
1.800000e+00	1.336603e-02, 7.743867e-02, 1.746718e-01, 1.716015e-02, 5.819704e-01, 1.351299e+00, 6.013651e-01, 2.483212e-01, 1.699097e+00, 2.109261e-01, 5.151611e-01, 2.312904e-02, 6.957533e-04, 2.089815e-01, 8.240720e-01, 2.090178e-01, 3.512161e-02, 2.208601e+00, 1.455161e-01, 7.693647e-01, 5.151615e-01, 5.530583e-01, 7.301990e-01, 1.189021e+00, 1.118230e+00, 1.392369e+00, 7.948754e-01, 1.865471e+00, 2.46180…
2.000000e+00	8.988842e-03, 7.036053e-02, 1.135571e-01, 1.314950e-02, 5.094069e-01, 1.432538e+00, 5.529722e-01, 1.606840e-01, 1.758086e+00, 1.414112e-01, 4.474142e-01, 1.983719e-02, 4.046736e-04, 1.976657e-01, 7.151563e-01, 2.409382e-01, 2.301815e-02, 2.032481e+00, 1.066151e-01, 7.015186e-01, 5.311625e-01, 5.176740e-01, 7.173051e-01, 1.099195e+00, 1.134266e+00, 9.632376e-01, 9.577028e-01, 1.929047e+00, 2.13539…
0.000000e+00	2.981510e+00, 9.385138e-01, 5.055905e-01, 4.290879e-01, 1.858020e+00, 2.913094e+00, 2.249933e+00, 2.456391e+00, 6.662079e-01, 1.986348e+00, 2.068338e+00, 2.017348e+00, 1.332176e+00, 1.603680e+00, 1.207347e+00, 2.171534e+00, 2.973923e+00, 4.776305e-01, 1.830255e+00, 1.424906e+00, 1.592761e+00, 2.598116e+00, 2.405173e+00, 1.241337e+00, 2.689657e+00, 1.227930e+00, 1.291682e+00, 1.096685e+00, 1.68226…
2.000000e-01	2.080594e+00, 1.066741e+00, 5.678505e-01, 6.540833e-01, 1.800158e+00, 1.839871e+00, 1.534001e+00, 1.640468e+00, 7.382102e-01, 1.589835e+00, 1.114807e+00, 1.256578e+00, 1.099082e+00, 1.619818e+00, 8.208124e-01, 1.870114e+00, 2.201827e+00, 8.035301e-01, 1.432961e+00, 1.102592e+00, 7.931227e-01, 1.740064e+00, 1.729378e+00, 1.101009e+00, 2.156693e+00, 1.003645e+00, 8.074098e-01, 8.580999e-01, 1.16182…
4.000000e-01	1.783124e+00, 9.700126e-01, 6.071173e-01, 8.032087e-01, 1.514787e+00, 1.772179e+00, 8.488071e-01, 1.749081e+00, 1.141300e+00, 1.588795e+00, 7.448513e-01, 9.964516e-01, 1.033836e+00, 1.610101e+00, 8.484185e-01, 1.804654e+00, 1.763215e+00, 8.506097e-01, 1.449051e+00, 8.854569e-01, 5.766464e-01, 1.002014e+00, 9.999890e-01, 7.899971e-01, 2.187061e+00, 8.485187e-01, 4.812066e-01, 7.961818e-01, 1.01126…
6.000000e-01	1.545136e+00, 6.760944e-01, 6.031395e-01, 9.701662e-01, 1.511954e+00, 1.826515e+00, 5.747518e-01, 1.585875e+00, 1.049027e+00, 1.774530e+00, 3.932330e-01, 8.380775e-01, 7.750495e-01, 1.840732e+00, 8.371579e-01, 1.513841e+00, 1.466427e+00, 9.129050e-01, 1.164544e+00, 8.310469e-01, 3.012841e-01, 5.971317e-01, 8.056376e-01, 6.642069e-01, 1.641008e+00, 9.668169e-01, 2.919808e-01, 4.347759e-01, 1.17131…
8.000000e-01	1.004647e+00, 6.014247e-01, 5.084494e-01, 1.020078e+00, 1.650666e+00, 1.398086e+00, 7.070837e-01, 1.213439e+00, 9.032835e-01, 1.477492e+00, 3.010317e-01, 7.078044e-01, 6.731088e-01, 2.105184e+00, 8.625759e-01, 1.138909e+00, 7.617388e-01, 9.287100e-01, 1.011371e+00, 8.136712e-01, 1.902508e-01, 6.375340e-01, 8.127054e-01, 7.485883e-01, 2.094248e+00, 9.731160e-01, 2.084911e-01, 3.129937e-01, 1.26539…
1.000000e+00	1.021428e+00, 3.596402e-01, 5.400574e-01, 1.078181e+00, 1.608957e+00, 1.380899e+00, 6.686368e-01, 1.396474e+00, 8.529481e-01, 1.179187e+00, 1.981991e-01, 4.813731e-01, 6.526999e-01, 1.847212e+00, 8.045600e-01, 1.047733e+00, 5.444677e-01, 8.808148e-01, 7.525767e-01, 9.376652e-01, 1.676691e-01, 4.370288e-01, 9.238039e-01, 5.831403e-01, 1.731399e+00, 8.463739e-01, 2.186396e-01, 2.957896e-01, 1.61867…
1.200000e+00	6.833958e-01, 2.435813e-01, 5.465119e-01, 1.160534e+00, 1.482774e+00, 1.815550e+00, 5.246749e-01, 1.173008e+00, 7.649394e-01, 1.099151e+00, 1.237652e-01, 6.214841e-01, 6.121640e-01, 2.455502e+00, 7.126639e-01, 1.262759e+00, 3.413376e-01, 9.965815e-01, 8.574253e-01, 7.962302e-01, 1.886731e-01, 4.270936e-01, 8.673486e-01, 4.551633e-01, 1.516985e+00, 1.106815e+00, 2.368406e-01, 2.422676e-01, 1.65364…
1.400000e+00	7.122534e-01, 1.793977e-01, 5.285432e-01, 1.323549e+00, 1.692120e+00, 1.613387e+00, 5.939464e-01, 9.966358e-01, 4.589447e-01, 1.049769e+00, 7.416713e-02, 3.959083e-01, 6.603430e-01, 2.333605e+00, 7.585190e-01, 1.080668e+00, 2.309439e-01, 1.174381e+00, 7.122107e-01, 7.931902e-01, 3.156879e-01, 3.962225e-01, 8.533822e-01, 3.056977e-01, 1.500635e+00, 1.107886e+00, 1.998469e-01, 1.670891e-01, 1.73045…
1.600000e+00	4.444750e-01, 1.278105e-01, 5.295120e-01, 1.338247e+00, 1.743988e+00, 1.680508e+00, 6.084749e-01, 1.069687e+00, 4.305762e-01, 9.606446e-01, 4.824668e-02, 5.187932e-01, 7.176650e-01, 1.796519e+00, 6.468017e-01, 6.447977e-01, 1.346743e-01, 1.285997e+00, 6.474147e-01, 7.319820e-01, 3.909948e-01, 4.869413e-01, 8.388078e-01, 2.685191e-01, 1.032735e+00, 1.143273e+00, 2.382860e-01, 1.395125e-01, 1.87889…
1.800000e+00	3.335786e-01, 1.176357e-01, 4.531243e-01, 1.392336e+00, 1.446766e+00, 1.540896e+00, 4.989253e-01, 1.338351e+00, 4.675785e-01, 1.189384e+00, 4.051634e-02, 4.582576e-01, 7.820649e-01, 1.772687e+00, 8.496435e-01, 7.459330e-01, 9.473948e-02, 1.300654e+00, 9.027598e-01, 7.179961e-01, 3.871728e-01, 4.693006e-01, 1.002463e+00, 1.735853e-01, 9.954470e-01, 1.113581e+00, 2.489121e-01, 1.035745e-01, 2.04438…
2.000000e+00	2.171605e-01, 9.857753e-02, 4.752017e-01, 1.268877e+00, 1.885143e+00, 1.477512e+00, 5.808328e-01, 1.427833e+00, 3.387108e-01, 9.666189e-01, 3.591794e-02, 4.931242e-01, 7.473496e-01, 2.287390e+00, 7.021275e-01, 6.557437e-01, 6.157017e-02, 1.435649e+00, 9.804533e-01, 8.674645e-01, 3.593742e-01, 4.329460e-01, 7.971542e-01, 1.365168e-01, 8.808382e-01, 1.275955e+00, 3.055555e-01, 8.139249e-02, 1.92281…
0.000000e+00	1.763669e+00, 2.618747e+00, 1.782059e+00, 6.688195e-02, 1.088207e+00, 7.341381e-01, 6.262214e-01, 1.412497e+00, 7.742614e-02, 1.697402e+00, 7.320126e-01, 3.656264e-01, 1.590021e+00, 7.925610e-02, 8.601177e-01, 4.233509e-01, 2.628747e-01, 5.705890e-01, 2.842481e-01, 1.069440e+00, 1.349912e+00, 1.627244e+00, 2.041099e-01, 1.332215e+00, 1.456372e+00, 1.749643e+00, 9.923110e-01, 1.920326e+00, 3.24459…
2.000000e-01	8.005257e-01, 1.798049e+00, 1.590115e+00, 2.399415e-01, 9.579797e-01, 7.125862e-01, 4.312276e-01, 1.068055e+00, 4.120579e-01, 1.345036e+00, 5.536631e-01, 2.957741e-01, 7.290139e-01, 5.739684e-01, 6.239416e-01, 6.605496e-01, 5.674707e-01, 9.804060e-01, 1.838905e-01, 1.053321e+00, 9.891766e-01, 1.035364e+00, 1.192225e-01, 6.951704e-01, 1.286286e+00, 1.798750e+00, 5.969044e-01, 1.265229e+00, 7.47222…
4.000000e-01	5.430554e-01, 1.227678e+00, 1.175000e+00, 5.198502e-01, 8.610608e-01, 7.135457e-01, 2.311530e-01, 7.591641e-01, 6.508034e-01, 9.562711e-01, 4.766837e-01, 1.834052e-01, 5.642400e-01, 1.002473e+00, 7.019599e-01, 7.086298e-01, 7.254703e-01, 1.367941e+00, 1.894690e-01, 8.743833e-01, 7.061793e-01, 5.177268e-01, 1.413346e-01, 5.507007e-01, 1.340790e+00, 1.443590e+00, 6.955050e-01, 1.020414e+00, 9.52794…
6.000000e-01	3.739492e-01, 7.716298e-01, 7.509763e-01, 6.934104e-01, 1.078867e+00, 1.101929e+00, 3.570213e-01, 6.811119e-01, 8.961927e-01, 5.758791e-01, 5.095457e-01, 1.558797e-01, 3.097375e-01, 1.262836e+00, 5.803133e-01, 6.853077e-01, 6.843916e-01, 1.620053e+00, 2.217556e-01, 9.164231e-01, 6.285560e-01, 4.843008e-01, 2.953860e-01, 5.071331e-01, 1.227247e+00, 1.434300e+00, 7.413351e-01, 9.937364e-01, 1.07979…
8.000000e-01	2.308852e-01, 4.668088e-01, 6.567565e-01, 8.795468e-01, 1.255073e+00, 9.502599e-01, 4.336495e-01, 6.544081e-01, 8.733363e-01, 5.788363e-01, 4.962289e-01, 1.153992e-01, 1.672249e-01, 1.244229e+00, 7.423215e-01, 6.672070e-01, 3.872399e-01, 1.800158e+00, 3.778818e-01, 9.257151e-01, 6.474777e-01, 4.785531e-01, 4.988206e-01, 4.512292e-01, 1.162641e+00, 1.513027e+00, 7.915394e-01, 7.489160e-01, 1.38254…
1.000000e+00	1.211985e-01, 3.051502e-01, 5.064071e-01, 1.018579e+00, 1.506201e+00, 1.056379e+00, 4.209762e-01, 6.673711e-01, 1.015670e+00, 7.593511e-01, 5.220075e-01, 1.023130e-01, 9.876526e-02, 1.368640e+00, 6.039368e-01, 6.955982e-01, 2.986272e-01, 1.724333e+00, 3.928488e-01, 7.596735e-01, 5.590791e-01, 5.516895e-01, 7.238810e-01, 5.204832e-01, 1.104978e+00, 1.125611e+00, 8.053902e-01, 5.247624e-01, 1.64206…
1.200000e+00	9.752787e-02, 1.906894e-01, 4.063189e-01, 1.109199e+00, 1.404435e+00, 1.759553e+00, 5.017415e-01, 9.959863e-01, 9.156186e-01, 8.820641e-01, 4.616272e-01, 9.600376e-02, 9.527817e-02, 1.492085e+00, 9.193598e-01, 7.104599e-01, 1.952829e-01, 2.432551e+00, 5.409426e-01, 7.822241e-01, 5.292761e-01, 4.867698e-01, 6.364760e-01, 4.295349e-01, 9.090733e-01, 1.362561e+00, 9.028850e-01, 4.350050e-01, 1.88897…
1.400000e+00	9.523524e-02, 1.728535e-01, 3.234011e-01, 1.279332e+00, 1.340288e+00, 1.301173e+00, 5.991011e-01, 9.349112e-01, 9.522587e-01, 1.055242e+00, 6.076840e-01, 1.191477e-01, 1.145169e-01, 1.380731e+00, 7.353483e-01, 5.460238e-01, 1.300254e-01, 1.803770e+00, 5.926990e-01, 9.468528e-01, 5.141308e-01, 6.043543e-01, 5.767169e-01, 4.469357e-01, 8.096297e-01, 1.143683e+00, 6.319292e-01, 5.331461e-01, 1.95924…
1.600000e+00	8.921452e-02, 1.126537e-01, 2.755733e-01, 1.250040e+00, 1.007535e+00, 1.433750e+00, 4.858579e-01, 1.056670e+00, 6.937825e-01, 1.122358e+00, 5.821826e-01, 1.671224e-01, 1.590902e-01, 1.265642e+00, 6.848359e-01, 7.252462e-01, 7.972166e-02, 1.985456e+00, 6.126977e-01, 7.635915e-01, 6.209062e-01, 5.790229e-01, 6.007349e-01, 3.788924e-01, 6.594781e-01, 1.142017e+00, 7.228086e-01, 6.623061e-01, 1.94038…
1.800000e+00	6.333693e-02, 8.820191e-02, 2.900807e-01, 1.362433e+00, 1.223337e+00, 1.410561e+00, 4.793286e-01, 9.934438e-01, 6.506793e-01, 9.543451e-01, 4.463919e-01, 2.101042e-01, 3.047271e-01, 1.560364e+00, 7.139605e-01, 6.391386e-01, 5.200024e-02, 1.889109e+00, 6.548736e-01, 8.829612e-01, 4.495418e-01, 4.992299e-01, 8.078036e-01, 3.529822e-01, 4.526173e-01, 1.143945e+00, 5.292539e-01, 5.837176e-01, 2.31970…
2.000000e+00	5.096158e-02, 7.565986e-02, 2.577635e-01, 1.228738e+00, 1.167836e+00, 1.479245e+00, 6.230934e-01, 9.525875e-01, 4.537512e-01, 9.765338e-01, 4.093342e-01, 3.075024e-01, 3.352495e-01, 1.753180e+00, 6.481121e-01, 6.358073e-01, 3.460990e-02, 2.200656e+00, 5.949183e-01, 6.242488e-01, 5.230152e-01, 4.358080e-01, 8.517485e-01, 2.185743e-01, 4.387308e-01, 1.012432e+00, 6.113250e-01, 5.084214e-01, 2.28246…
0.000000e+00	1.348003e+00, 5.822916e-01, 4.861274e-02, 1.510673e+00, 1.603889e+00, 1.450441e+00, 1.832287e-01, 1.976126e+00, 7.268522e-01, 2.378816e+00, 1.901373e+00, 1.851564e+00, 1.262743e+00, 2.268520e+00, 2.326756e+00, 4.055158e-01, 1.282128e+00, 1.680975e+00, 2.241080e+00, 2.400013e+00, 1.033429e+00, 6.435977e-01, 2.390829e+00, 1.306596e+00, 4.880464e-02, 2.587492e+00, 1.637863e+00, 1.858759e+00, 1.76957…
2.000000e-01	8.248527e-01, 4.305259e-01, 2.358998e-01, 1.239093e+00, 1.487494e+00, 1.361183e+00, 3.073921e-01, 1.473069e+00, 5.885558e-01, 1.913809e+00, 1.017252e+00, 1.231941e+00, 9.982652e-01, 1.694924e+00, 1.628086e+00, 9.008983e-01, 8.488320e-01, 1.478685e+00, 1.652606e+00, 2.338130e+00, 6.843656e-01, 4.489120e-01, 1.430855e+00, 1.083838e+00, 3.288231e-02, 2.222187e+00, 1.167944e+00, 1.890406e+00, 1.52132…
4.000000e-01	6.632765e-01, 2.808599e-01, 3.075230e-01, 7.897338e-01, 1.885270e+00, 1.525814e+00, 4.128681e-01, 1.392121e+00, 6.679758e-01, 1.379818e+00, 4.663101e-01, 1.556299e+00, 1.110907e+00, 1.233262e+00, 1.278797e+00, 1.151593e+00, 5.482199e-01, 1.928347e+00, 1.677752e+00, 1.613515e+00, 5.181973e-01, 2.782628e-01, 8.786183e-01, 6.073944e-01, 1.112716e-01, 1.516826e+00, 7.540267e-01, 1.575898e+00, 1.26435…
6.000000e-01	8.455935e-01, 2.149581e-01, 4.188455e-01, 6.994027e-01, 1.422987e+00, 1.692768e+00, 4.063758e-01, 1.068045e+00, 7.196550e-01, 1.263072e+00, 3.523423e-01, 1.248414e+00, 8.056464e-01, 1.053233e+00, 1.117176e+00, 1.115707e+00, 3.264142e-01, 1.970303e+00, 1.510971e+00, 1.086905e+00, 5.640758e-01, 1.973404e-01, 5.745804e-01, 5.828788e-01, 3.737339e-01, 1.129453e+00, 3.825201e-01, 1.567720e+00, 1.43673…
8.000000e-01	1.100281e+00, 1.291791e-01, 4.564667e-01, 5.466464e-01, 1.273585e+00, 1.461932e+00, 4.824560e-01, 1.179662e+00, 1.054130e+00, 1.105939e+00, 2.154638e-01, 1.033390e+00, 4.912560e-01, 8.553833e-01, 9.986728e-01, 1.159988e+00, 2.665840e-01, 2.129780e+00, 8.484191e-01, 7.786015e-01, 5.038023e-01, 2.360374e-01, 2.101137e-01, 5.502503e-01, 5.171421e-01, 1.401513e+00, 3.550059e-01, 1.733901e+00, 3.02891…
1.000000e+00	7.976227e-01, 9.465056e-02, 4.188791e-01, 3.608948e-01, 9.812740e-01, 1.425321e+00, 3.999016e-01, 1.103660e+00, 1.174831e+00, 1.180088e+00, 2.395535e-01, 7.433214e-01, 2.451019e-01, 8.109267e-01, 8.556224e-01, 1.023737e+00, 1.627670e-01, 2.468778e+00, 8.120217e-01, 7.257607e-01, 4.058100e-01, 3.993832e-01, 1.709228e-01, 5.061303e-01, 8.364798e-01, 1.210684e+00, 3.579834e-01, 1.832167e+00, 6.76635…
1.200000e+00	5.749068e-01, 8.229362e-02, 3.793486e-01, 3.062702e-01, 8.538993e-01, 1.575207e+00, 5.530732e-01, 8.946420e-01, 1.309040e+00, 8.436207e-01, 2.823664e-01, 5.175221e-01, 1.621738e-01, 6.418430e-01, 7.999844e-01, 8.655339e-01, 9.517298e-02, 1.845828e+00, 6.520870e-01, 6.944567e-01, 4.711457e-01, 4.031968e-01, 1.283650e-01, 6.078065e-01, 7.901635e-01, 1.337909e+00, 5.042088e-01, 2.172206e+00, 8.54804…
1.400000e+00	3.163516e-01, 6.525311e-02, 2.408737e-01, 1.756463e-01, 8.162895e-01, 1.769468e+00, 5.899901e-01, 5.663976e-01, 1.147914e+00, 5.482890e-01, 4.007567e-01, 3.574596e-01, 8.770265e-02, 5.311819e-01, 7.702036e-01, 7.716876e-01, 7.914888e-02, 2.104701e+00, 3.841515e-01, 8.584538e-01, 5.075335e-01, 5.257905e-01, 2.332672e-01, 7.371532e-01, 8.984928e-01, 1.234811e+00, 6.604834e-01, 2.226800e+00, 1.23605…
1.600000e+00	1.893818e-01, 5.524838e-02, 1.999880e-01, 1.435772e-01, 6.939671e-01, 1.884261e+00, 5.420016e-01, 3.643282e-01, 1.223747e+00, 4.324956e-01, 3.768453e-01, 3.107944e-01, 4.651534e-02, 4.089318e-01, 8.099524e-01, 7.573101e-01, 3.722275e-02, 2.225799e+00, 3.225659e-01, 8.314993e-01, 5.151813e-01, 5.716797e-01, 4.689696e-01, 7.625294e-01, 1.073690e+00, 1.207216e+00, 7.293869e-01, 1.583312e+00, 1.40252…
1.800000e+00	1.419905e-01, 4.117736e-02, 1.445595e-01, 1.037254e-01, 6.446987e-01, 1.832510e+00, 4.585903e-01, 3.819429e-01, 1.256079e+00, 3.195150e-01, 3.372185e-01, 2.276577e-01, 2.686267e-02, 3.563861e-01, 6.708465e-01, 5.555162e-01, 3.118536e-02, 2.250439e+00, 2.015003e-01, 8.638179e-01, 4.835897e-01, 5.675809e-01, 5.732142e-01, 7.903825e-01, 1.111476e+00, 1.223902e+00, 8.488328e-01, 2.250672e+00, 1.60756…
2.000000e+00	8.296721e-02, 5.246471e-02, 8.551500e-02, 8.781732e-02, 6.009986e-01, 1.856639e+00, 6.933295e-01, 2.313671e-01, 1.217860e+00, 1.539603e-01, 4.101100e-01, 1.560843e-01, 1.356309e-02, 3.156857e-01, 7.361518e-01, 4.779464e-01, 2.196082e-02, 2.263331e+00, 1.464784e-01, 6.833898e-01, 4.986595e-01, 5.976518e-01, 6.838073e-01, 7.578086e-01, 1.261542e+00, 1.107628e+00, 8.290780e-01, 2.164663e+00, 1.87564…
0.000000e+00	8.111524e-01, 2.371324e+00, 2.003280e-01, 5.025908e-04, 6.654459e-01, 2.659424e+00, 2.347039e+00, 2.466048e+00, 2.357686e+00, 8.938889e-01, 9.901565e-02, 2.210412e+00, 3.254530e+00, 8.773804e-01, 3.617734e-01, 2.837421e+00, 6.676092e-01, 2.700117e+00, 1.228667e+00, 2.331378e+00, 1.478419e+00, 8.843833e-01, 1.861787e+00, 1.420310e+00, 1.143554e-01, 2.188275e+00, 1.756286e+00, 1.565803e+00, 3.46053…
2.000000e-01	9.460159e-01, 2.150760e+00, 1.687334e-01, 4.201404e-04, 7.453602e-01, 2.450129e+00, 1.417046e+00, 1.738361e+00, 2.106882e+00, 5.842506e-01, 5.008914e-02, 1.592512e+00, 1.749550e+00, 6.520689e-01, 2.725582e-01, 2.378343e+00, 9.440894e-01, 2.094691e+00, 7.910710e-01, 1.882940e+00, 1.156533e+00, 5.634128e-01, 9.412796e-01, 1.301414e+00, 3.618234e-01, 1.499128e+00, 1.105987e+00, 1.073973e+00, 2.39860…
4.000000e-01	1.024822e+00, 1.582181e+00, 1.204067e-01, 5.371557e-04, 6.777516e-01, 2.169660e+00, 9.273322e-01, 1.365327e+00, 2.045429e+00, 4.470601e-01, 2.817688e-02, 1.360245e+00, 8.286429e-01, 3.965674e-01, 2.908928e-01, 2.768063e+00, 8.698599e-01, 2.334451e+00, 6.193608e-01, 1.409485e+00, 9.583543e-01, 5.740416e-01, 5.840122e-01, 1.145700e+00, 6.064153e-01, 1.256965e+00, 6.562450e-01, 1.138996e+00, 2.14122…
6.000000e-01	9.336080e-01, 1.098817e+00, 6.466275e-02, 5.636412e-04, 5.941543e-01, 2.314938e+00, 3.905649e-01, 8.922523e-01, 1.521064e+00, 3.104373e-01, 1.727236e-02, 9.331549e-01, 5.026754e-01, 4.250386e-01, 3.616448e-01, 2.474750e+00, 1.228270e+00, 2.522894e+00, 4.076040e-01, 1.468152e+00, 6.096587e-01, 5.504592e-01, 3.205459e-01, 1.280544e+00, 7.416401e-01, 1.223025e+00, 5.351532e-01, 1.449412e+00, 3.76245…
8.000000e-01	9.533499e-01, 6.536008e-01, 5.756074e-02, 4.755050e-04, 5.265361e-01, 1.832164e+00, 4.439041e-01, 6.082675e-01, 1.919040e+00, 1.989151e-01, 1.313110e-02, 6.497125e-01, 2.999961e-01, 2.816085e-01, 5.381999e-01, 2.260132e+00, 8.584206e-01, 2.420103e+00, 2.875383e-01, 1.033080e+00, 5.480939e-01, 5.713246e-01, 2.138182e-01, 1.309340e+00, 8.947925e-01, 1.309102e+00, 6.235990e-01, 1.254346e+00, 6.56934…
1.000000e+00	1.102239e+00, 4.754491e-01, 3.819366e-02, 4.302877e-04, 6.377317e-01, 1.794344e+00, 4.384626e-01, 3.872609e-01, 1.490004e+00, 1.599070e-01, 2.797786e-02, 4.964461e-01, 1.574643e-01, 2.302372e-01, 5.453714e-01, 2.093111e+00, 4.863275e-01, 2.351165e+00, 1.629393e-01, 1.305786e+00, 4.207107e-01, 5.619807e-01, 1.567872e-01, 1.000811e+00, 1.029196e+00, 1.144961e+00, 8.910031e-01, 1.749730e+00, 9.31063…
1.200000e+00	9.672153e-01, 2.642198e-01, 3.029159e-02, 3.368966e-04, 5.487670e-01, 1.618786e+00, 5.041268e-01, 2.928896e-01, 1.428765e+00, 9.179723e-02, 7.037491e-02, 4.086364e-01, 9.198412e-02, 1.659765e-01, 6.370881e-01, 2.036354e+00, 3.636963e-01, 2.125179e+00, 1.568492e-01, 9.632663e-01, 3.280811e-01, 6.010678e-01, 3.215902e-01, 1.495846e+00, 9.223372e-01, 1.094335e+00, 7.743246e-01, 1.445911e+00, 1.38255…
1.400000e+00	1.052240e+00, 2.242508e-01, 1.848066e-02, 2.814003e-04, 4.157807e-01, 1.473853e+00, 5.504857e-01, 2.059261e-01, 1.392991e+00, 6.183021e-02, 1.355613e-01, 2.884093e-01, 5.187746e-02, 1.111256e-01, 5.803352e-01, 2.145114e+00, 2.313295e-01, 1.917152e+00, 1.169542e-01, 1.003485e+00, 3.162744e-01, 4.550512e-01, 5.522572e-01, 1.165768e+00, 1.273462e+00, 1.259718e+00, 7.044078e-01, 1.719976e+00, 1.66711…
1.600000e+00	1.013259e+00, 1.677099e-01, 1.348230e-02, 2.024908e-04, 4.050281e-01, 1.824159e+00, 5.756218e-01, 1.385348e-01, 1.692986e+00, 5.002298e-02, 1.938220e-01, 1.896453e-01, 2.747347e-02, 1.194587e-01, 6.138547e-01, 1.446541e+00, 1.606392e-01, 1.849936e+00, 7.732253e-02, 9.186614e-01, 2.439964e-01, 5.039931e-01, 5.968762e-01, 1.139178e+00, 1.335716e+00, 1.344786e+00, 9.155605e-01, 1.962697e+00, 1.79279…
1.800000e+00	9.379315e-01, 1.023669e-01, 9.690301e-03, 1.331560e-04, 4.141430e-01, 1.507672e+00, 5.213484e-01, 8.619283e-02, 1.566104e+00, 3.554384e-02, 2.276944e-01, 1.701531e-01, 1.477658e-02, 9.011909e-02, 5.671144e-01, 1.701469e+00, 1.242285e-01, 1.985914e+00, 4.749250e-02, 9.361199e-01, 2.652251e-01, 6.024298e-01, 6.456815e-01, 1.112917e+00, 1.093945e+00, 1.134197e+00, 8.478317e-01, 2.227458e+00, 1.59767…
2.000000e+00	1.065099e+00, 8.623478e-02, 5.770588e-03, 1.324784e-04, 4.149549e-01, 1.575438e+00, 6.324180e-01, 7.501050e-02, 1.694204e+00, 2.496656e-02, 3.219244e-01, 1.097231e-01, 8.468085e-03, 7.961554e-02, 6.482365e-01, 1.349238e+00, 6.569522e-02, 2.175145e+00, 3.375739e-02, 1.011794e+00, 2.230376e-01, 5.431755e-01, 6.719556e-01, 1.246603e+00, 1.146150e+00, 1.312573e+00, 8.216865e-01, 2.359299e+00, 1.79186…
0.000000e+00	1.414320e+00, 1.173343e+00, 1.823562e-01, 6.029401e-01, 1.229288e+00, 1.192858e+00, 1.519229e+00, 1.517035e+00, 2.468747e+00, 9.985545e-01, 5.040927e-01, 2.510313e+00, 9.437831e-01, 2.715076e+00, 1.381646e+00, 2.424367e+00, 1.969331e+00, 4.108676e-01, 1.168579e-01, 9.468301e-01, 2.316983e+00, 1.482130e+00, 1.547539e-01, 1.574342e+00, 1.313612e+00, 1.660094e+00, 9.699970e-01, 1.261414e+00, 5.81901…
2.000000e-01	1.060024e+00, 1.238149e+00, 2.617878e-01, 5.163611e-01, 1.449879e+00, 1.092736e+00, 8.346057e-01, 1.250116e+00, 2.597291e+00, 1.095660e+00, 4.199418e-01, 1.642268e+00, 6.240261e-01, 1.994934e+00, 9.620904e-01, 2.202252e+00, 1.321009e+00, 9.246341e-01, 2.987786e-01, 8.262571e-01, 1.099529e+00, 7.532506e-01, 8.656202e-02, 1.189156e+00, 1.304632e+00, 1.764716e+00, 7.007232e-01, 9.419144e-01, 4.94579…
4.000000e-01	9.279183e-01, 6.952014e-01, 3.000849e-01, 3.789581e-01, 1.435784e+00, 1.098860e+00, 7.942094e-01, 1.154241e+00, 1.946752e+00, 1.104958e+00, 4.413759e-01, 1.530590e+00, 3.462938e-01, 1.532577e+00, 6.902012e-01, 1.908963e+00, 1.054830e+00, 1.292393e+00, 5.199701e-01, 8.317144e-01, 7.556853e-01, 4.441278e-01, 7.135200e-02, 1.172460e+00, 1.523274e+00, 1.347130e+00, 3.330834e-01, 9.178983e-01, 4.07831…
6.000000e-01	1.221156e+00, 5.300477e-01, 2.671293e-01, 2.780322e-01, 1.233302e+00, 1.300475e+00, 6.695576e-01, 1.292857e+00, 2.282854e+00, 8.328388e-01, 5.238704e-01, 9.164859e-01, 2.241946e-01, 1.133132e+00, 7.798274e-01, 1.553435e+00, 7.958333e-01, 1.534871e+00, 5.040184e-01, 7.190089e-01, 4.815847e-01, 3.111502e-01, 3.834252e-02, 1.205545e+00, 1.250428e+00, 1.270215e+00, 2.515912e-01, 1.087975e+00, 3.97663…
8.000000e-01	1.149830e+00, 3.761459e-01, 2.859993e-01, 2.006637e-01, 1.046148e+00, 1.240655e+00, 6.105092e-01, 1.148424e+00, 1.817853e+00, 9.502688e-01, 4.711855e-01, 7.596041e-01, 8.591575e-02, 8.990502e-01, 8.272135e-01, 1.351101e+00, 4.396484e-01, 1.690259e+00, 4.095776e-01, 6.558405e-01, 4.176290e-01, 3.172557e-01, 2.264595e-02, 1.013006e+00, 1.025537e+00, 1.658169e+00, 3.458901e-01, 1.314495e+00, 7.84950…
1.000000e+00	7.967626e-01, 2.805410e-01, 2.555043e-01, 1.415461e-01, 9.613828e-01, 1.316201e+00, 6.358542e-01, 8.210335e-01, 1.785582e+00, 8.274775e-01, 4.659829e-01, 6.243446e-01, 4.591144e-02, 6.545125e-01, 6.178507e-01, 1.011797e+00, 2.424982e-01, 1.909897e+00, 3.069292e-01, 8.418071e-01, 3.572119e-01, 3.965360e-01, 6.637700e-02, 1.441279e+00, 1.283129e+00, 1.340183e+00, 3.278695e-01, 1.596407e+00, 8.69902…
1.200000e+00	8.738202e-01, 2.185199e-01, 1.849630e-01, 1.165516e-01, 8.746695e-01, 1.733221e+00, 5.408016e-01, 7.514245e-01, 1.789144e+00, 5.350075e-01, 5.504364e-01, 3.737302e-01, 3.605765e-02, 4.703774e-01, 7.863071e-01, 9.988655e-01, 2.425932e-01, 1.263081e+00, 2.171908e-01, 8.767750e-01, 3.327553e-01, 4.542617e-01, 2.137800e-01, 1.309234e+00, 1.548690e+00, 1.318603e+00, 5.278941e-01, 1.560465e+00, 1.24159…
1.400000e+00	4.597646e-01, 1.429454e-01, 1.636120e-01, 8.607478e-02, 8.113914e-01, 1.542608e+00, 4.613380e-01, 4.022831e-01, 1.611542e+00, 4.302016e-01, 4.436134e-01, 2.879694e-01, 1.964160e-02, 4.446188e-01, 6.643716e-01, 8.209200e-01, 1.125932e-01, 2.050588e+00, 1.870756e-01, 8.135977e-01, 3.619114e-01, 5.214658e-01, 4.635021e-01, 1.421803e+00, 1.266903e+00, 1.127496e+00, 6.783691e-01, 1.958750e+00, 1.64127…
1.600000e+00	3.312434e-01, 1.051585e-01, 1.113309e-01, 7.148845e-02, 6.118032e-01, 1.408574e+00, 5.960907e-01, 3.667495e-01, 1.416276e+00, 3.264498e-01, 5.041650e-01, 2.382031e-01, 1.053276e-02, 3.156241e-01, 5.589101e-01, 6.410849e-01, 8.454317e-02, 1.839555e+00, 1.371118e-01, 8.185754e-01, 3.813538e-01, 4.534323e-01, 5.530441e-01, 1.255531e+00, 1.046265e+00, 1.222822e+00, 7.671033e-01, 2.188676e+00, 1.48398…
1.800000e+00	2.008242e-01, 7.384604e-02, 7.267664e-02, 4.559774e-02, 5.308845e-01, 1.526685e+00, 4.047611e-01, 2.981780e-01, 1.717451e+00, 2.292611e-01, 5.187021e-01, 1.595471e-01, 4.936489e-03, 2.487175e-01, 6.235290e-01, 5.860086e-01, 5.289145e-02, 2.299404e+00, 9.242512e-02, 8.464136e-01, 4.193191e-01, 4.648930e-01, 6.091472e-01, 1.022028e+00, 1.341463e+00, 1.000589e+00, 8.882031e-01, 1.900808e+00, 2.00493…
2.000000e+00	1.320114e-01, 7.946298e-02, 5.214275e-02, 3.313411e-02, 5.608417e-01, 1.492118e+00, 6.352080e-01, 1.938988e-01, 1.664435e+00, 1.510547e-01, 4.571380e-01, 1.323040e-01, 3.960480e-03, 2.067448e-01, 6.253939e-01, 6.550216e-01, 3.673146e-02, 2.171438e+00, 6.633801e-02, 8.022870e-01, 4.879850e-01, 5.807312e-01, 7.765195e-01, 1.185053e+00, 1.152720e+00, 1.396165e+00, 1.059571e+00, 2.148902e+00, 1.57324…
0.000000e+00	1.225487e+00, 4.049284e-01, 2.563296e+00, 1.531910e-01, 2.433225e+00, 1.407741e+00, 2.551477e+00, 3.058602e-01, 3.064271e+00, 2.344909e+00, 6.409515e-01, 2.184584e+00, 1.316022e+00, 2.143783e-01, 8.809752e-01, 2.136037e+00, 3.268852e+00, 1.907076e+00, 2.006298e+00, 1.545542e+00, 2.337110e+00, 2.444106e-01, 1.860435e+00, 5.810662e-01, 9.730247e-01, 8.327491e-01, 2.541002e+00, 1.912875e+00, 1.22688…
2.000000e-01	1.495810e+00, 5.949636e-01, 1.920031e+00, 1.206452e-01, 2.084236e+00, 1.339694e+00, 1.878390e+00, 6.275246e-01, 2.567933e+00, 1.880785e+00, 3.801922e-01, 1.382793e+00, 9.129225e-01, 1.477112e-01, 6.866434e-01, 2.167555e+00, 1.976491e+00, 1.678968e+00, 1.518671e+00, 1.235492e+00, 1.504059e+00, 3.383295e-01, 9.971770e-01, 8.185870e-01, 8.063751e-01, 7.212739e-01, 2.137744e+00, 2.012830e+00, 1.09536…
4.000000e-01	1.171527e+00, 9.192538e-01, 1.482190e+00, 8.475428e-02, 1.377273e+00, 1.399141e+00, 1.294880e+00, 7.453887e-01, 2.783273e+00, 1.680144e+00, 2.985532e-01, 1.051493e+00, 4.842965e-01, 1.021942e-01, 4.046416e-01, 1.976686e+00, 1.199417e+00, 1.693899e+00, 1.174469e+00, 1.257462e+00, 9.130368e-01, 5.287524e-01, 9.284405e-01, 8.741803e-01, 9.981998e-01, 8.995157e-01, 1.592343e+00, 1.785982e+00, 6.69286…
6.000000e-01	1.159299e+00, 8.154529e-01, 1.224286e+00, 7.270314e-02, 1.467743e+00, 1.370820e+00, 9.666691e-01, 8.711327e-01, 2.164338e+00, 1.389886e+00, 2.738001e-01, 8.693554e-01, 2.536902e-01, 9.304768e-02, 4.143839e-01, 2.209933e+00, 1.072646e+00, 1.373420e+00, 8.160489e-01, 9.468555e-01, 5.882000e-01, 5.050439e-01, 5.527177e-01, 1.003512e+00, 1.021417e+00, 9.316206e-01, 1.215738e+00, 2.294216e+00, 9.74629…
8.000000e-01	1.078887e+00, 6.378741e-01, 9.484743e-01, 4.794738e-02, 8.640053e-01, 1.575146e+00, 7.480503e-01, 8.893603e-01, 2.149040e+00, 1.276547e+00, 2.976517e-01, 6.009674e-01, 1.592770e-01, 8.421033e-02, 5.298280e-01, 2.009301e+00, 7.168416e-01, 1.187437e+00, 5.199935e-01, 1.081022e+00, 5.051218e-01, 5.192923e-01, 3.743001e-01, 1.191944e+00, 1.062477e+00, 1.014823e+00, 9.906465e-01, 2.173392e+00, 1.02666…
1.000000e+00	1.234236e+00, 4.945141e-01, 7.062923e-01, 3.374284e-02, 7.298410e-01, 1.305756e+00, 5.389489e-01, 8.372466e-01, 1.979906e+00, 8.652510e-01, 3.090454e-01, 4.582189e-01, 8.545637e-02, 5.422725e-02, 5.942290e-01, 1.789410e+00, 4.251219e-01, 1.275547e+00, 3.284168e-01, 1.135637e+00, 3.434569e-01, 4.315130e-01, 4.766775e-01, 1.323364e+00, 1.016387e+00, 9.585445e-01, 9.400578e-01, 1.914302e+00, 1.44418…
1.200000e+00	1.023398e+00, 3.466182e-01, 5.545753e-01, 2.405074e-02, 6.191005e-01, 1.675135e+00, 6.366116e-01, 5.043121e-01, 1.811359e+00, 6.129282e-01, 4.358875e-01, 3.715408e-01, 4.336011e-02, 4.048515e-02, 6.852530e-01, 1.488797e+00, 2.742611e-01, 1.445519e+00, 2.777000e-01, 9.421295e-01, 3.215323e-01, 5.101541e-01, 5.762696e-01, 1.205734e+00, 1.152347e+00, 1.068533e+00, 9.308917e-01, 2.268691e+00, 1.43655…
1.400000e+00	9.789627e-01, 2.019941e-01, 4.261482e-01, 2.021393e-02, 4.303471e-01, 1.742868e+00, 6.071761e-01, 3.319821e-01, 1.876096e+00, 4.361610e-01, 2.948913e-01, 2.772159e-01, 2.941675e-02, 3.621329e-02, 5.676995e-01, 1.442147e+00, 1.770254e-01, 1.154909e+00, 2.144147e-01, 8.318137e-01, 2.555723e-01, 5.469282e-01, 6.787204e-01, 1.279462e+00, 1.144467e+00, 1.183180e+00, 9.738529e-01, 1.858916e+00, 1.36055…
1.600000e+00	1.118027e+00, 2.044808e-01, 3.047219e-01, 1.394513e-02, 4.402242e-01, 1.410573e+00, 7.002418e-01, 2.038313e-01, 1.710605e+00, 2.501566e-01, 4.173916e-01, 1.899492e-01, 1.832520e-02, 2.592673e-02, 5.865865e-01, 1.198930e+00, 1.330940e-01, 1.768575e+00, 1.269659e-01, 9.958435e-01, 2.469832e-01, 5.284123e-01, 7.402336e-01, 1.196847e+00, 1.096596e+00, 1.002493e+00, 8.877797e-01, 2.075316e+00, 1.64490…
1.800000e+00	1.041507e+00, 1.239611e-01, 2.254081e-01, 1.123943e-02, 4.267715e-01, 1.499482e+00, 5.722991e-01, 1.876105e-01, 1.614990e+00, 1.942672e-01, 4.146379e-01, 1.490128e-01, 8.161064e-03, 3.126074e-02, 7.418716e-01, 1.158555e+00, 7.201213e-02, 1.203179e+00, 9.626916e-02, 8.525831e-01, 2.620498e-01, 5.247585e-01, 8.573975e-01, 1.272499e+00, 1.400279e+00, 1.140237e+00, 9.668208e-01, 2.239349e+00, 1.79755…
2.000000e+00	8.927394e-01, 1.165911e-01, 1.418985e-01, 9.349096e-03, 2.937749e-01, 1.505641e+00, 6.263322e-01, 9.731748e-02, 1.490207e+00, 1.311350e-01, 4.419492e-01, 9.855115e-02, 4.777557e-03, 2.580752e-02, 6.238380e-01, 1.151481e+00, 5.434389e-02, 1.794580e+00, 6.662354e-02, 6.456341e-01, 2.593889e-01, 5.257035e-01, 7.314926e-01, 1.218591e+00, 1.138664e+00, 1.345041e+00, 1.019219e+00, 2.088911e+00, 1.64955…
0.000000e+00	1.479554e-01, 9.912452e-02, 2.993621e+00, 1.858797e+00, 1.618935e-01, 1.384594e+00, 8.154703e-01, 2.384752e-01, 5.272948e-01, 4.053760e-02, 1.296134e+00, 1.240836e-01, 2.693740e+00, 1.050829e+00, 1.890138e+00, 1.447731e+00, 2.357847e+00, 2.113902e+00, 2.984453e+00, 1.015564e+00, 3.042253e+00, 2.830406e+00, 2.679865e+00, 2.067399e+00, 5.401603e-01, 2.338885e+00, 3.265577e+00, 1.856409e+00, 2.90017…
2.000000e-01	4.177212e-01, 1.079459e-01, 2.180031e+00, 1.117283e+00, 6.003258e-01, 1.296969e+00, 7.053426e-01, 1.862797e-01, 4.673346e-01, 2.250168e-02, 7.236875e-01, 3.615040e-01, 1.968056e+00, 1.154838e+00, 1.212094e+00, 1.224640e+00, 1.616067e+00, 2.218277e+00, 2.317631e+00, 6.837596e-01, 1.829242e+00, 2.288129e+00, 1.606890e+00, 1.034837e+00, 5.623569e-01, 1.500790e+00, 2.230386e+00, 2.401511e+00, 5.75611…
4.000000e-01	3.499897e-01, 1.051702e-01, 1.265782e+00, 1.030898e+00, 8.140003e-01, 8.259437e-01, 7.603522e-01, 1.840969e-01, 5.060618e-01, 4.943598e-02, 4.306747e-01, 4.415395e-01, 1.852788e+00, 1.135221e+00, 1.009158e+00, 8.279724e-01, 9.207740e-01, 2.124616e+00, 1.810999e+00, 5.637407e-01, 1.159881e+00, 1.215338e+00, 1.189611e+00, 8.204549e-01, 4.162818e-01, 1.165843e+00, 1.717927e+00, 2.316815e+00, 9.35550…
6.000000e-01	2.766766e-01, 1.004876e-01, 8.851146e-01, 7.517179e-01, 9.768693e-01, 8.075749e-01, 5.710854e-01, 3.113769e-01, 5.292596e-01, 1.689518e-01, 2.635536e-01, 4.235218e-01, 1.298548e+00, 1.330841e+00, 6.047932e-01, 6.467512e-01, 6.804582e-01, 2.275366e+00, 1.720899e+00, 6.426303e-01, 9.707422e-01, 7.993036e-01, 9.025198e-01, 5.685399e-01, 3.024770e-01, 8.125377e-01, 1.116947e+00, 1.970005e+00, 1.26790…
8.000000e-01	1.692283e-01, 8.344034e-02, 6.323748e-01, 6.713669e-01, 1.159566e+00, 8.350323e-01, 5.910291e-01, 3.752496e-01, 7.721686e-01, 4.706096e-01, 3.460160e-01, 2.901443e-01, 8.247722e-01, 1.209634e+00, 3.879199e-01, 6.389448e-01, 4.936769e-01, 1.687587e+00, 1.190528e+00, 6.719994e-01, 6.623731e-01, 7.528738e-01, 8.310705e-01, 3.242978e-01, 2.658297e-01, 7.758221e-01, 1.224342e+00, 1.807420e+00, 1.50619…
1.000000e+00	8.352534e-02, 6.540265e-02, 4.384248e-01, 3.767108e-01, 1.136927e+00, 9.740512e-01, 5.735300e-01, 4.858067e-01, 1.115000e+00, 5.033890e-01, 3.692851e-01, 1.794610e-01, 5.488033e-01, 9.913757e-01, 4.899161e-01, 5.060510e-01, 2.780059e-01, 1.556706e+00, 9.367068e-01, 7.146807e-01, 6.579103e-01, 7.120529e-01, 7.176757e-01, 4.194567e-01, 2.603945e-01, 8.015845e-01, 1.102453e+00, 2.065233e+00, 1.65736…
1.200000e+00	6.361076e-02, 5.091407e-02, 2.789561e-01, 2.971704e-01, 9.244510e-01, 1.254523e+00, 5.940452e-01, 5.977237e-01, 1.158317e+00, 5.346682e-01, 3.971074e-01, 1.551428e-01, 2.538269e-01, 6.516160e-01, 5.623932e-01, 5.079108e-01, 1.672179e-01, 1.503623e+00, 7.661665e-01, 9.292644e-01, 6.570759e-01, 5.191589e-01, 7.833032e-01, 5.334171e-01, 3.958734e-01, 8.305616e-01, 1.086541e+00, 1.886101e+00, 1.54475…
1.400000e+00	3.861312e-02, 4.414444e-02, 2.385575e-01, 2.354814e-01, 7.325250e-01, 1.218418e+00, 6.249630e-01, 5.466596e-01, 1.114324e+00, 3.958971e-01, 4.358914e-01, 1.391538e-01, 1.664814e-01, 5.759371e-01, 5.161347e-01, 4.871176e-01, 1.420447e-01, 1.361763e+00, 6.132860e-01, 7.787014e-01, 5.446193e-01, 6.124831e-01, 7.062746e-01, 6.636612e-01, 6.077790e-01, 9.121787e-01, 8.406500e-01, 2.672182e+00, 1.87586…
1.600000e+00	2.627856e-02, 5.208602e-02, 1.345477e-01, 1.664525e-01, 6.303320e-01, 1.231768e+00, 5.098513e-01, 4.418496e-01, 1.219114e+00, 3.096556e-01, 4.947955e-01, 8.714034e-02, 9.867264e-02, 4.163775e-01, 6.075800e-01, 5.849945e-01, 7.788273e-02, 1.404779e+00, 4.530736e-01, 8.701334e-01, 5.510559e-01, 7.013920e-01, 8.430071e-01, 6.637127e-01, 7.057124e-01, 8.910856e-01, 1.039864e+00, 2.163287e+00, 1.84248…
1.800000e+00	2.710339e-02, 4.861268e-02, 1.139090e-01, 1.015996e-01, 6.600218e-01, 1.426117e+00, 5.083805e-01, 3.089041e-01, 1.028949e+00, 2.021064e-01, 4.074109e-01, 7.718751e-02, 4.459234e-02, 3.115066e-01, 7.091719e-01, 6.071974e-01, 5.637853e-02, 1.769705e+00, 2.655038e-01, 9.171235e-01, 5.099988e-01, 5.665495e-01, 8.144031e-01, 9.935188e-01, 8.661407e-01, 1.189208e+00, 1.127533e+00, 2.226646e+00, 1.94051…
2.000000e+00	2.505000e-02, 4.647154e-02, 7.207377e-02, 8.861430e-02, 6.177232e-01, 1.409568e+00, 5.247542e-01, 2.404745e-01, 1.422488e+00, 1.743159e-01, 4.195496e-01, 5.363068e-02, 2.327090e-02, 3.204292e-01, 5.024283e-01, 5.159774e-01, 3.411164e-02, 1.432741e+00, 2.149089e-01, 9.995445e-01, 6.045682e-01, 4.853435e-01, 7.507246e-01, 1.075116e+00, 1.001705e+00, 1.062889e+00, 1.123439e+00, 2.357861e+00, 2.20027…
0.000000e+00	5.013867e-01, 1.704395e+00, 5.040157e-01, 3.720709e-01, 9.093383e-01, 9.965395e-01, 8.606516e-01, 1.292248e+00, 7.532262e-03, 3.279869e+00, 1.775642e+00, 2.280557e+00, 8.816440e-01, 2.441688e+00, 1.203750e+00, 2.759609e+00, 2.843132e+00, 1.004409e+00, 3.632328e-01, 5.120711e-01, 4.526063e-01, 1.920675e-01, 2.980583e+00, 1.167406e+00, 8.523623e-02, 2.140453e+00, 1.345974e+00, 2.540547e+00, 1.24382…
2.000000e-01	6.098951e-01, 1.336710e+00, 5.193629e-01, 2.649597e-01, 1.353159e+00, 1.333822e+00, 5.272367e-01, 6.649256e-01, 3.281734e-01, 2.080552e+00, 1.088888e+00, 1.458132e+00, 5.394044e-01, 2.578613e+00, 1.001542e+00, 2.170449e+00, 1.896884e+00, 1.369407e+00, 3.605949e-01, 4.915107e-01, 5.649295e-01, 2.463972e-01, 1.758225e+00, 8.464490e-01, 3.580708e-01, 1.599871e+00, 1.019403e+00, 1.562885e+00, 1.00192…
4.000000e-01	8.686782e-01, 7.800511e-01, 5.447620e-01, 2.873313e-01, 1.325125e+00, 1.286682e+00, 4.541458e-01, 8.863461e-01, 5.639807e-01, 1.860958e+00, 9.018721e-01, 1.283559e+00, 2.880057e-01, 2.460408e+00, 9.298680e-01, 1.655382e+00, 1.549319e+00, 1.740529e+00, 4.806170e-01, 4.923839e-01, 5.540392e-01, 3.024681e-01, 1.386152e+00, 5.996958e-01, 5.465590e-01, 1.742186e+00, 7.830185e-01, 1.716935e+00, 7.90787…
6.000000e-01	9.359480e-01, 5.174497e-01, 5.934503e-01, 4.332421e-01, 1.233316e+00, 1.480160e+00, 5.019507e-01, 1.015653e+00, 9.025724e-01, 1.590597e+00, 6.800277e-01, 9.138264e-01, 1.320679e-01, 2.048997e+00, 8.429186e-01, 1.111058e+00, 1.073784e+00, 2.203473e+00, 6.312028e-01, 5.254387e-01, 4.619159e-01, 3.308764e-01, 5.618856e-01, 4.004340e-01, 5.869183e-01, 1.545040e+00, 7.624006e-01, 1.055871e+00, 7.35154…
8.000000e-01	9.520223e-01, 3.592048e-01, 5.848692e-01, 5.523453e-01, 1.843615e+00, 1.456350e+00, 5.436382e-01, 8.326622e-01, 1.132360e+00, 1.264531e+00, 5.273222e-01, 6.933681e-01, 8.495445e-02, 1.678337e+00, 7.602029e-01, 1.108660e+00, 7.419391e-01, 2.046383e+00, 7.647497e-01, 7.313848e-01, 4.261029e-01, 3.889431e-01, 4.994308e-01, 4.344895e-01, 8.165757e-01, 1.277817e+00, 5.904424e-01, 9.056689e-01, 1.09888…
1.000000e+00	5.905091e-01, 2.231626e-01, 6.320125e-01, 7.031331e-01, 1.426413e+00, 1.420297e+00, 5.251250e-01, 1.087332e+00, 9.738588e-01, 1.255510e+00, 5.766932e-01, 7.247568e-01, 5.360338e-02, 1.221263e+00, 8.631377e-01, 8.790038e-01, 4.274769e-01, 1.739554e+00, 7.677053e-01, 7.493766e-01, 4.701246e-01, 4.798224e-01, 5.617716e-01, 4.679285e-01, 9.332003e-01, 1.491612e+00, 5.149871e-01, 8.378045e-01, 1.26514…
1.200000e+00	4.396451e-01, 1.509679e-01, 5.156837e-01, 8.898700e-01, 1.615075e+00, 1.430131e+00, 5.179332e-01, 1.028958e+00, 1.218351e+00, 1.369211e+00, 5.209859e-01, 5.179386e-01, 4.740620e-02, 1.263287e+00, 6.828187e-01, 6.142425e-01, 2.889287e-01, 1.551242e+00, 6.863851e-01, 8.086857e-01, 5.196738e-01, 4.757578e-01, 5.655071e-01, 6.224252e-01, 7.559759e-01, 1.435794e+00, 5.053756e-01, 7.361651e-01, 1.35062…
1.400000e+00	2.422851e-01, 1.066596e-01, 5.231810e-01, 6.665671e-01, 1.368434e+00, 1.706589e+00, 5.628430e-01, 8.884144e-01, 1.084169e+00, 1.017849e+00, 5.337892e-01, 3.051425e-01, 4.789109e-02, 1.166952e+00, 7.190263e-01, 6.150320e-01, 2.137126e-01, 2.132707e+00, 6.978658e-01, 8.009489e-01, 4.868548e-01, 4.732769e-01, 6.850822e-01, 7.730332e-01, 1.072535e+00, 1.094931e+00, 3.874802e-01, 8.343591e-01, 1.48195…
1.600000e+00	1.676300e-01, 9.138547e-02, 6.338730e-01, 5.707571e-01, 1.135652e+00, 1.306048e+00, 5.347464e-01, 1.152560e+00, 1.095997e+00, 1.122819e+00, 4.677629e-01, 2.261527e-01, 4.056602e-02, 1.224469e+00, 7.052905e-01, 5.385747e-01, 1.388967e-01, 1.986078e+00, 5.969375e-01, 7.769552e-01, 5.457167e-01, 4.455922e-01, 7.242156e-01, 7.500745e-01, 1.029570e+00, 1.288238e+00, 4.491209e-01, 1.369251e+00, 2.05506…
1.800000e+00	8.528286e-02, 7.166736e-02, 5.111278e-01, 5.499979e-01, 1.133613e+00, 1.644704e+00, 6.219982e-01, 7.257150e-01, 1.245030e+00, 1.014069e+00, 4.431220e-01, 1.606570e-01, 2.516243e-02, 1.005972e+00, 6.973469e-01, 5.858200e-01, 9.978563e-02, 2.129680e+00, 5.628863e-01, 7.895069e-01, 5.223884e-01, 4.850897e-01, 6.795613e-01, 6.886251e-01, 1.053518e+00, 1.092740e+00, 4.907777e-01, 1.475874e+00, 1.50462…
2.000000e+00	5.980279e-02, 6.650557e-02, 3.826066e-01, 3.474712e-01, 8.604394e-01, 1.705138e+00, 5.147545e-01, 9.091639e-01, 1.400969e+00, 8.482075e-01, 5.115078e-01, 1.356681e-01, 1.470778e-02, 8.140229e-01, 6.431481e-01, 5.011173e-01, 5.396825e-02, 1.739323e+00, 4.984490e-01, 8.793062e-01, 4.642302e-01, 5.478135e-01, 6.588524e-01, 7.911636e-01, 1.161766e+00, 1.015244e+00, 4.717075e-01, 1.672901e+00, 2.02626…
0.000000e+00	8.050399e-01, 2.776202e+00, 3.061177e+00, 7.790457e-02, 1.700311e+00, 3.052767e+00, 3.246046e-02, 1.475808e+00, 7.803851e-02, 1.230934e-01, 3.286850e+00, 1.436417e+00, 1.465892e+00, 2.752010e+00, 1.489464e+00, 1.953553e+00, 1.868290e+00, 1.435789e+00, 3.655108e-01, 2.853116e-01, 2.023051e-01, 3.639356e-01, 1.522712e+00, 1.504079e-01, 1.348843e+00, 1.921466e+00, 1.218576e-01, 3.076134e+00, 6.17313…
2.000000e-01	9.907980e-01, 1.877224e+00, 2.067200e+00, 6.001007e-02, 1.730681e+00, 2.469521e+00, 2.007931e-02, 1.468640e+00, 4.228954e-01, 5.181009e-01, 1.338619e+00, 1.221712e+00, 1.229809e+00, 2.783539e+00, 1.260029e+00, 1.525023e+00, 1.866193e+00, 1.609187e+00, 5.110779e-01, 2.656769e-01, 2.569240e-01, 3.628694e-01, 9.756526e-01, 1.114586e-01, 1.377807e+00, 2.144907e+00, 1.214348e-01, 1.925441e+00, 5.90669…
4.000000e-01	7.154875e-01, 1.387462e+00, 1.213624e+00, 5.766594e-02, 2.087122e+00, 2.280445e+00, 1.796804e-02, 1.447268e+00, 6.762567e-01, 6.210328e-01, 9.882766e-01, 7.553343e-01, 5.676254e-01, 2.607032e+00, 1.005920e+00, 1.224785e+00, 1.549417e+00, 1.690136e+00, 4.977293e-01, 3.083074e-01, 2.827430e-01, 3.651814e-01, 6.249932e-01, 1.251144e-01, 1.372199e+00, 1.415477e+00, 1.420342e-01, 1.836478e+00, 8.44930…
6.000000e-01	7.095749e-01, 7.656651e-01, 1.111417e+00, 7.575842e-02, 2.312521e+00, 2.419701e+00, 1.330065e-01, 1.291450e+00, 8.807651e-01, 7.937961e-01, 5.581046e-01, 5.293451e-01, 4.226032e-01, 2.244920e+00, 7.759930e-01, 8.286634e-01, 1.248032e+00, 1.987716e+00, 6.703217e-01, 4.345522e-01, 3.306990e-01, 4.693535e-01, 5.326289e-01, 1.831943e-01, 1.031153e+00, 1.404895e+00, 1.661491e-01, 1.223730e+00, 9.92862…
8.000000e-01	5.372208e-01, 5.260283e-01, 7.263791e-01, 1.367691e-01, 1.957876e+00, 1.996735e+00, 3.112933e-01, 1.230362e+00, 1.177632e+00, 8.984650e-01, 3.474682e-01, 4.766468e-01, 2.302748e-01, 2.350282e+00, 7.847588e-01, 6.415524e-01, 7.218674e-01, 1.941315e+00, 6.289724e-01, 5.080775e-01, 3.536544e-01, 4.640418e-01, 4.917706e-01, 3.032956e-01, 1.203390e+00, 1.305104e+00, 1.924638e-01, 1.113177e+00, 1.29312…
1.000000e+00	3.296714e-01, 3.220180e-01, 5.395646e-01, 2.986336e-01, 1.848081e+00, 1.983769e+00, 3.602758e-01, 1.352191e+00, 1.152690e+00, 9.331317e-01, 1.765938e-01, 3.732790e-01, 1.108148e-01, 2.288485e+00, 8.105091e-01, 4.326554e-01, 6.052875e-01, 2.443909e+00, 6.383344e-01, 5.860322e-01, 4.773832e-01, 4.910112e-01, 5.966151e-01, 4.273767e-01, 1.423209e+00, 1.273044e+00, 1.717077e-01, 8.968674e-01, 1.40269…
1.200000e+00	1.615235e-01, 2.437521e-01, 4.605373e-01, 4.484128e-01, 1.816739e+00, 1.877447e+00, 4.867187e-01, 1.477507e+00, 1.085954e+00, 8.902688e-01, 1.611554e-01, 2.418410e-01, 5.446500e-02, 1.959263e+00, 7.951889e-01, 3.882241e-01, 4.030773e-01, 2.549670e+00, 6.270763e-01, 6.210478e-01, 4.965640e-01, 5.995547e-01, 6.650179e-01, 5.493005e-01, 1.426638e+00, 1.088977e+00, 1.862593e-01, 6.503992e-01, 1.56259…
1.400000e+00	1.193383e-01, 1.611959e-01, 4.078103e-01, 6.053157e-01, 1.804984e+00, 2.317293e+00, 5.471178e-01, 1.202749e+00, 1.040368e+00, 9.010611e-01, 1.576034e-01, 2.030988e-01, 3.689353e-02, 1.784870e+00, 7.120648e-01, 4.425886e-01, 2.634517e-01, 2.052044e+00, 6.452940e-01, 7.321211e-01, 4.105974e-01, 5.766235e-01, 6.784896e-01, 6.619874e-01, 1.189357e+00, 1.145647e+00, 2.334063e-01, 5.472522e-01, 1.72152…
1.600000e+00	5.491195e-02, 1.084271e-01, 4.138487e-01, 6.294985e-01, 1.503289e+00, 1.801043e+00, 5.328584e-01, 1.451101e+00, 1.217562e+00, 9.143570e-01, 2.079130e-01, 1.324334e-01, 4.652857e-02, 1.399205e+00, 6.527907e-01, 3.278981e-01, 1.429167e-01, 2.613656e+00, 6.913105e-01, 7.012242e-01, 3.897885e-01, 4.798609e-01, 7.477133e-01, 7.887172e-01, 1.044844e+00, 1.263461e+00, 2.897416e-01, 7.431814e-01, 2.05105…
1.800000e+00	3.020107e-02, 9.424918e-02, 3.649394e-01, 5.958898e-01, 1.255777e+00, 2.124446e+00, 4.826948e-01, 1.205454e+00, 1.036709e+00, 9.890555e-01, 2.105255e-01, 1.021643e-01, 3.607155e-02, 1.023965e+00, 6.907538e-01, 3.549219e-01, 1.152633e-01, 2.432076e+00, 7.385193e-01, 8.928830e-01, 4.954580e-01, 5.151764e-01, 8.138645e-01, 9.006056e-01, 1.119930e+00, 1.360804e+00, 2.800935e-01, 1.122939e+00, 2.05418…
2.000000e+00	2.068937e-02, 7.471114e-02, 3.442687e-01, 4.690816e-01, 1.285935e+00, 1.955109e+00, 4.510127e-01, 1.230201e+00, 1.389315e+00, 1.089533e+00, 2.395740e-01, 9.249063e-02, 2.449730e-02, 8.696512e-01, 7.020429e-01, 3.149854e-01, 6.732407e-02, 2.390982e+00, 7.012814e-01, 7.969252e-01, 4.605290e-01, 5.125093e-01, 7.431460e-01, 8.622233e-01, 1.106836e+00, 1.135120e+00, 2.645671e-01, 1.180801e+00, 2.19977…
0.000000e+00	1.163895e+00, 1.266960e+00, 2.207095e+00, 2.538034e+00, 1.703520e-01, 1.044912e+00, 7.140139e-01, 1.069996e+00, 2.371676e+00, 1.321775e+00, 1.622284e+00, 2.284339e+00, 1.010243e+00, 3.759760e-01, 1.148345e+00, 2.275151e+00, 2.662264e+00, 2.876756e+00, 1.504404e+00, 2.040398e+00, 1.516005e+00, 2.881786e+00, 1.487903e+00, 2.855578e+00, 2.475872e+00, 1.167442e-01, 2.471223e+00, 2.728567e-01, 6.66535…
2.000000e-01	1.262233e+00, 8.244872e-01, 1.838533e+00, 2.085779e+00, 4.537089e-01, 8.413743e-01, 6.251201e-01, 7.695015e-01, 2.078268e+00, 9.331158e-01, 9.792952e-01, 2.024083e+00, 1.017718e+00, 3.584607e-01, 9.154608e-01, 2.338192e+00, 1.549477e+00, 2.369415e+00, 9.767562e-01, 1.828490e+00, 9.694241e-01, 2.186075e+00, 1.411806e+00, 2.508565e+00, 2.115221e+00, 1.151787e-01, 2.001200e+00, 7.759398e-01, 5.06075…
4.000000e-01	1.126470e+00, 5.557924e-01, 1.208384e+00, 1.463526e+00, 4.777604e-01, 7.799865e-01, 5.986357e-01, 4.572246e-01, 1.425643e+00, 6.411143e-01, 6.653781e-01, 1.756467e+00, 8.401662e-01, 5.164318e-01, 5.878343e-01, 2.541081e+00, 1.409817e+00, 1.678009e+00, 8.274889e-01, 1.257414e+00, 6.106724e-01, 1.428240e+00, 5.938362e-01, 1.666854e+00, 1.989618e+00, 2.447732e-01, 1.001843e+00, 8.751550e-01, 3.76850…
6.000000e-01	1.280536e+00, 3.702187e-01, 8.622610e-01, 1.256877e+00, 4.835018e-01, 5.095850e-01, 5.706621e-01, 3.447690e-01, 1.153517e+00, 4.058272e-01, 5.901734e-01, 1.260767e+00, 8.782996e-01, 7.054795e-01, 6.310950e-01, 2.247596e+00, 8.240802e-01, 1.682503e+00, 5.627323e-01, 8.745202e-01, 4.158634e-01, 1.015545e+00, 4.297931e-01, 1.235376e+00, 1.774315e+00, 3.554062e-01, 1.161944e+00, 1.630719e+00, 3.54152…
8.000000e-01	1.032575e+00, 2.278063e-01, 6.420011e-01, 1.050485e+00, 8.348186e-01, 8.436426e-01, 4.994671e-01, 2.744219e-01, 1.121293e+00, 2.852509e-01, 5.571248e-01, 1.163667e+00, 4.406831e-01, 1.192491e+00, 6.706957e-01, 2.132485e+00, 6.512255e-01, 1.178416e+00, 4.188416e-01, 1.155240e+00, 3.052481e-01, 7.789492e-01, 2.120101e-01, 1.117829e+00, 1.744763e+00, 6.077080e-01, 1.123876e+00, 1.619584e+00, 3.79317…
1.000000e+00	9.776302e-01, 1.825500e-01, 4.786754e-01, 6.899152e-01, 1.157096e+00, 1.062225e+00, 6.638219e-01, 3.849403e-01, 8.684474e-01, 3.381209e-01, 4.579514e-01, 8.925556e-01, 2.578841e-01, 1.399864e+00, 6.034334e-01, 2.137042e+00, 4.456868e-01, 1.053343e+00, 5.046091e-01, 1.012777e+00, 2.623956e-01, 8.364074e-01, 1.795560e-01, 1.108949e+00, 1.655635e+00, 7.978345e-01, 9.611030e-01, 1.391071e+00, 5.79799…
1.200000e+00	7.630422e-01, 1.196788e-01, 2.400640e-01, 5.275727e-01, 1.339861e+00, 1.035546e+00, 4.905735e-01, 4.851618e-01, 9.306023e-01, 4.852112e-01, 4.606593e-01, 5.814039e-01, 1.512911e-01, 1.335997e+00, 6.323812e-01, 1.252864e+00, 2.601206e-01, 9.941078e-01, 4.395254e-01, 9.767914e-01, 2.252867e-01, 6.182790e-01, 1.225159e-01, 8.181767e-01, 1.573677e+00, 8.595306e-01, 1.174947e+00, 1.804259e+00, 9.77320…
1.400000e+00	1.109419e+00, 1.045041e-01, 1.727279e-01, 3.736455e-01, 1.484205e+00, 1.136010e+00, 5.256919e-01, 6.965616e-01, 1.290284e+00, 6.293794e-01, 5.095047e-01, 4.846036e-01, 8.089377e-02, 1.510146e+00, 6.685373e-01, 1.712272e+00, 1.188431e-01, 9.577635e-01, 5.916433e-01, 9.809863e-01, 2.334072e-01, 5.725548e-01, 2.530725e-01, 9.094030e-01, 1.402761e+00, 1.125223e+00, 8.818016e-01, 1.905814e+00, 1.12816…
1.600000e+00	1.073592e+00, 8.932352e-02, 1.672670e-01, 2.378163e-01, 1.276065e+00, 1.351482e+00, 6.370096e-01, 8.778779e-01, 1.189891e+00, 7.314742e-01, 4.618618e-01, 3.239102e-01, 4.532324e-02, 1.532552e+00, 6.744809e-01, 1.454340e+00, 9.806370e-02, 1.059088e+00, 6.595923e-01, 1.089359e+00, 2.032921e-01, 5.737093e-01, 4.399041e-01, 9.861521e-01, 1.817342e+00, 1.085114e+00, 9.102071e-01, 1.700642e+00, 1.32179…
1.800000e+00	8.590421e-01, 6.417114e-02, 1.500547e-01, 2.034250e-01, 1.362022e+00, 1.226386e+00, 5.671274e-01, 9.371828e-01, 1.325140e+00, 9.447931e-01, 4.675040e-01, 2.499060e-01, 2.404517e-02, 1.458104e+00, 6.378971e-01, 1.286864e+00, 6.903280e-02, 1.097959e+00, 6.564228e-01, 7.920699e-01, 2.252556e-01, 4.484540e-01, 4.906068e-01, 9.397669e-01, 1.623526e+00, 1.134323e+00, 8.356773e-01, 2.244453e+00, 1.57996…
2.000000e+00	7.920755e-01, 5.980244e-02, 1.587358e-01, 1.361749e-01, 1.289306e+00, 1.391415e+00, 5.120072e-01, 7.263284e-01, 1.218953e+00, 1.018980e+00, 4.916557e-01, 1.844441e-01, 1.614833e-02, 1.293883e+00, 6.554200e-01, 9.807488e-01, 4.322634e-02, 1.110443e+00, 6.545718e-01, 8.839436e-01, 2.700404e-01, 6.122589e-01, 6.499465e-01, 1.002396e+00, 1.371791e+00, 1.151055e+00, 7.314640e-01, 1.715504e+00, 1.61652…
0.000000e+00	1.974649e+00, 3.051819e+00, 2.479500e+00, 6.688564e-01, 2.954284e+00, 1.603860e+00, 1.004086e+00, 2.172694e+00, 6.063181e-01, 1.465417e-02, 1.870155e+00, 1.453579e+00, 2.175639e-01, 1.703706e+00, 2.457668e-01, 1.623513e+00, 1.599461e+00, 7.067858e-01, 1.556724e+00, 1.150918e+00, 2.059487e+00, 2.647149e+00, 2.479174e+00, 2.288983e+00, 1.470060e-01, 9.008538e-01, 9.812819e-01, 1.837073e+00, 2.22815…
2.000000e-01	1.300581e+00, 1.981741e+00, 1.468608e+00, 5.897066e-01, 1.870395e+00, 1.278696e+00, 5.924000e-01, 1.904083e+00, 9.846961e-01, 4.139536e-01, 1.131946e+00, 9.925650e-01, 3.280074e-01, 1.696055e+00, 1.659878e-01, 2.064743e+00, 1.391670e+00, 7.367893e-01, 1.379268e+00, 1.352955e+00, 1.391644e+00, 1.541434e+00, 1.858267e+00, 1.657127e+00, 3.332118e-01, 1.015965e+00, 7.759810e-01, 1.527294e+00, 1.54255…
4.000000e-01	1.209400e+00, 1.299002e+00, 9.965457e-01, 4.228404e-01, 1.713783e+00, 1.180873e+00, 3.778083e-01, 1.419135e+00, 8.028445e-01, 6.203778e-01, 9.153166e-01, 7.486473e-01, 1.908238e-01, 1.099959e+00, 2.717527e-01, 1.879655e+00, 1.426031e+00, 7.704672e-01, 9.341189e-01, 1.135608e+00, 1.007604e+00, 9.045774e-01, 1.844717e+00, 1.297434e+00, 5.269762e-01, 9.782671e-01, 4.099862e-01, 1.223244e+00, 1.70423…
6.000000e-01	1.121915e+00, 8.893950e-01, 8.824232e-01, 3.988032e-01, 1.646050e+00, 1.328320e+00, 3.068832e-01, 1.646406e+00, 1.094251e+00, 7.059468e-01, 7.906580e-01, 5.030382e-01, 1.265841e-01, 9.968330e-01, 4.661162e-01, 1.414313e+00, 1.041231e+00, 1.039652e+00, 8.345579e-01, 1.164636e+00, 6.240086e-01, 5.406623e-01, 1.063683e+00, 1.048152e+00, 7.129815e-01, 1.018114e+00, 2.404651e-01, 1.187889e+00, 1.72119…
8.000000e-01	1.281943e+00, 5.458583e-01, 6.177389e-01, 3.165471e-01, 1.299160e+00, 1.188264e+00, 3.264362e-01, 1.031328e+00, 1.283602e+00, 8.822043e-01, 5.745281e-01, 3.324924e-01, 7.230185e-02, 7.684897e-01, 4.924766e-01, 1.764233e+00, 9.386320e-01, 9.802657e-01, 7.024385e-01, 1.052145e+00, 4.104392e-01, 3.167818e-01, 1.062857e+00, 8.457963e-01, 6.907724e-01, 1.084937e+00, 1.936390e-01, 1.299786e+00, 1.84100…
1.000000e+00	9.944592e-01, 3.324313e-01, 3.665756e-01, 2.311311e-01, 9.976255e-01, 1.351430e+00, 5.575729e-01, 1.217694e+00, 1.216936e+00, 8.700151e-01, 6.723987e-01, 2.725404e-01, 3.482409e-02, 6.347853e-01, 5.822506e-01, 1.532945e+00, 4.788807e-01, 1.352053e+00, 5.951695e-01, 9.688027e-01, 2.888811e-01, 2.739412e-01, 8.481756e-01, 7.969660e-01, 8.122661e-01, 1.238610e+00, 2.529702e-01, 1.326065e+00, 2.71635…
1.200000e+00	9.674683e-01, 2.649010e-01, 3.004652e-01, 1.887412e-01, 8.703641e-01, 1.254426e+00, 4.807890e-01, 1.014762e+00, 1.186017e+00, 6.754567e-01, 3.864788e-01, 1.979156e-01, 1.981900e-02, 4.464773e-01, 5.803352e-01, 1.357182e+00, 3.484299e-01, 1.292529e+00, 3.467326e-01, 9.990407e-01, 2.319228e-01, 4.160764e-01, 9.817131e-01, 9.627351e-01, 1.030879e+00, 1.097615e+00, 3.264202e-01, 1.803375e+00, 2.14749…
1.400000e+00	9.249522e-01, 1.588312e-01, 2.197644e-01, 1.441337e-01, 5.213044e-01, 1.275164e+00, 5.798755e-01, 6.035003e-01, 1.302130e+00, 5.068148e-01, 5.774042e-01, 1.659778e-01, 1.474289e-02, 4.367268e-01, 6.864046e-01, 1.181739e+00, 2.138004e-01, 1.564373e+00, 2.448974e-01, 1.129451e+00, 2.582715e-01, 4.277173e-01, 8.303471e-01, 1.168063e+00, 9.786763e-01, 1.022881e+00, 5.836606e-01, 2.081283e+00, 2.23825…
1.600000e+00	8.293876e-01, 1.191094e-01, 1.741988e-01, 1.085636e-01, 4.569869e-01, 1.580715e+00, 4.771800e-01, 4.492606e-01, 1.526177e+00, 3.030201e-01, 5.166061e-01, 1.236215e-01, 5.762971e-03, 3.965020e-01, 6.649613e-01, 1.303828e+00, 1.529599e-01, 1.917802e+00, 1.741250e-01, 8.890508e-01, 2.666577e-01, 5.367046e-01, 1.029429e+00, 9.759113e-01, 1.197822e+00, 1.058323e+00, 6.982957e-01, 1.722520e+00, 2.06652…
1.800000e+00	8.682075e-01, 8.880320e-02, 1.071013e-01, 6.767805e-02, 5.310271e-01, 1.603147e+00, 4.280484e-01, 4.165930e-01, 1.216410e+00, 2.225939e-01, 5.428643e-01, 9.718164e-02, 3.959515e-03, 3.443316e-01, 7.676495e-01, 1.100478e+00, 8.784252e-02, 1.845141e+00, 1.343617e-01, 9.350226e-01, 3.398715e-01, 5.752485e-01, 7.568739e-01, 9.948926e-01, 1.184342e+00, 1.350262e+00, 9.134869e-01, 1.945951e+00, 2.35744…
2.000000e+00	9.173523e-01, 8.012184e-02, 6.317607e-02, 5.659216e-02, 5.662345e-01, 1.635347e+00, 5.789420e-01, 2.405662e-01, 1.358660e+00, 1.520954e-01, 4.617071e-01, 6.254254e-02, 2.346674e-03, 2.616589e-01, 7.455154e-01, 1.138367e+00, 4.968524e-02, 1.718773e+00, 9.389841e-02, 9.956691e-01, 3.540768e-01, 5.341500e-01, 7.238024e-01, 1.297597e+00, 1.040914e+00, 1.003404e+00, 8.781310e-01, 2.593145e+00, 2.30490…
0.000000e+00	9.357645e-01, 1.545974e+00, 2.123958e+00, 2.304003e+00, 3.974937e-01, 3.966170e-01, 2.048664e+00, 2.054005e+00, 1.992009e-01, 1.037406e+00, 2.264500e+00, 2.033836e+00, 4.013401e-01, 7.766056e-01, 2.206983e-01, 1.663482e+00, 2.571770e-01, 3.235690e+00, 2.936843e+00, 2.785760e-01, 1.065296e-01, 2.758940e-01, 3.165573e+00, 2.234935e+00, 1.652174e+00, 3.063660e+00, 2.968061e+00, 9.041910e-01, 1.96296…
2.000000e-01	1.229556e+00, 1.401344e+00, 1.567701e+00, 1.911094e+00, 5.790023e-01, 7.527947e-01, 1.337716e+00, 1.317879e+00, 1.597808e-01, 6.239553e-01, 1.460420e+00, 1.710443e+00, 7.820926e-01, 1.157052e+00, 3.025110e-01, 1.107418e+00, 6.504991e-01, 2.868035e+00, 2.177392e+00, 5.486323e-01, 1.463202e-01, 1.389675e-01, 1.985176e+00, 1.332283e+00, 1.346388e+00, 2.268281e+00, 1.607180e+00, 1.120894e+00, 1.84072…
4.000000e-01	9.571944e-01, 1.130665e+00, 1.173558e+00, 1.838670e+00, 8.676540e-01, 8.337493e-01, 7.286594e-01, 1.213281e+00, 1.338320e-01, 4.741726e-01, 9.049625e-01, 1.480388e+00, 7.449352e-01, 1.131064e+00, 3.878701e-01, 9.896477e-01, 7.795253e-01, 3.159633e+00, 1.722538e+00, 5.852787e-01, 1.843331e-01, 8.543384e-02, 1.456016e+00, 1.163170e+00, 1.087009e+00, 2.122825e+00, 8.735029e-01, 9.555720e-01, 1.39334…
6.000000e-01	6.524738e-01, 8.571204e-01, 8.639950e-01, 1.723294e+00, 1.221367e+00, 9.556448e-01, 7.369229e-01, 9.972150e-01, 9.450677e-02, 5.980570e-01, 7.194731e-01, 1.204753e+00, 8.495998e-01, 1.819675e+00, 5.826785e-01, 7.028190e-01, 6.901549e-01, 3.058049e+00, 1.349211e+00, 8.648812e-01, 3.345332e-01, 1.330290e-01, 1.174899e+00, 5.530355e-01, 8.520258e-01, 1.689340e+00, 8.457177e-01, 7.778502e-01, 1.04524…
8.000000e-01	3.986594e-01, 5.734278e-01, 5.560684e-01, 1.571665e+00, 1.369000e+00, 1.183066e+00, 5.297074e-01, 7.958507e-01, 8.278298e-02, 8.094008e-01, 6.217003e-01, 1.391531e+00, 9.360962e-01, 1.681644e+00, 6.516175e-01, 7.739777e-01, 4.937135e-01, 2.873295e+00, 1.046195e+00, 8.225477e-01, 4.293671e-01, 2.233668e-01, 9.155787e-01, 3.312446e-01, 7.932986e-01, 1.570284e+00, 6.480477e-01, 6.290611e-01, 9.09564…
1.000000e+00	2.097631e-01, 3.772256e-01, 4.335783e-01, 1.831369e+00, 1.347653e+00, 1.355399e+00, 5.047100e-01, 9.764405e-01, 8.478812e-02, 7.557879e-01, 3.981397e-01, 1.196650e+00, 9.215163e-01, 1.744300e+00, 6.509508e-01, 7.343878e-01, 3.105641e-01, 2.882898e+00, 9.687450e-01, 9.638888e-01, 3.540513e-01, 3.157465e-01, 6.746472e-01, 2.135864e-01, 5.680326e-01, 1.237041e+00, 4.917457e-01, 4.659155e-01, 8.52036…
1.200000e+00	1.468364e-01, 2.770853e-01, 3.006882e-01, 1.330661e+00, 1.455959e+00, 1.477445e+00, 5.114689e-01, 1.132871e+00, 6.508484e-02, 9.671243e-01, 2.703525e-01, 9.398734e-01, 8.041677e-01, 2.063899e+00, 5.733391e-01, 6.461194e-01, 2.152342e-01, 2.726711e+00, 9.741407e-01, 7.799643e-01, 4.009646e-01, 2.815232e-01, 5.203790e-01, 1.693343e-01, 4.836956e-01, 8.033403e-01, 5.150037e-01, 3.067219e-01, 7.29017…
1.400000e+00	1.073110e-01, 2.010583e-01, 3.145956e-01, 1.490438e+00, 1.590478e+00, 1.258380e+00, 5.412322e-01, 1.124415e+00, 7.955379e-02, 9.592367e-01, 1.714140e-01, 9.032898e-01, 8.182828e-01, 2.014704e+00, 7.222929e-01, 5.118948e-01, 1.571474e-01, 2.635469e+00, 8.297803e-01, 9.287836e-01, 4.990671e-01, 3.338239e-01, 3.722189e-01, 9.063374e-02, 4.061837e-01, 1.027547e+00, 4.640834e-01, 2.554955e-01, 8.65971…
1.600000e+00	6.511144e-02, 1.519699e-01, 2.495250e-01, 1.425488e+00, 1.658375e+00, 1.719477e+00, 5.351270e-01, 1.059389e+00, 7.760042e-02, 9.403624e-01, 1.314582e-01, 1.122394e+00, 8.815027e-01, 2.094052e+00, 4.854919e-01, 6.079580e-01, 8.957736e-02, 2.262349e+00, 8.247682e-01, 1.086456e+00, 4.642107e-01, 3.981821e-01, 3.712973e-01, 8.197048e-02, 3.314328e-01, 1.021453e+00, 3.443903e-01, 2.209812e-01, 1.01898…
1.800000e+00	5.580880e-02, 1.218628e-01, 2.985558e-01, 1.373103e+00, 1.656559e+00, 1.418023e+00, 6.197671e-01, 9.751076e-01, 8.258917e-02, 1.104913e+00, 7.380741e-02, 8.801066e-01, 8.673377e-01, 2.033669e+00, 6.800690e-01, 6.434805e-01, 6.092694e-02, 2.165674e+00, 9.282533e-01, 7.990735e-01, 4.328715e-01, 4.311647e-01, 4.095105e-01, 6.001558e-02, 1.898987e-01, 1.133803e+00, 3.836820e-01, 1.400252e-01, 1.04388…
2.000000e+00	4.417945e-02, 9.541065e-02, 2.861699e-01, 1.364622e+00, 1.891168e+00, 1.680345e+00, 5.869694e-01, 1.177696e+00, 6.445429e-02, 9.801353e-01, 5.039861e-02, 1.006498e+00, 9.145593e-01, 1.833199e+00, 6.349072e-01, 5.831413e-01, 3.209884e-02, 2.054620e+00, 8.262403e-01, 8.674509e-01, 5.864625e-01, 4.227887e-01, 6.138459e-01, 3.309166e-02, 1.659752e-01, 8.929393e-01, 3.570976e-01, 1.438076e-01, 1.18409…
0.000000e+00	1.477032e+00, 4.945113e-01, 1.562527e+00, 2.182012e+00, 1.821255e+00, 1.684681e+00, 2.748522e+00, 2.173036e+00, 1.455011e+00, 2.492197e+00, 1.016564e+00, 2.329266e+00, 8.907140e-02, 3.479586e-01, 1.380801e+00, 8.631656e-02, 1.382340e-01, 2.862684e+00, 2.935104e+00, 2.707994e+00, 7.191144e-01, 2.211277e+00, 4.325826e-01, 2.033689e+00, 2.318226e+00, 2.323552e+00, 8.756676e-01, 7.275539e-01, 7.21029…
2.000000e-01	1.203370e+00, 8.861180e-01, 1.301784e+00, 1.549424e+00, 1.270207e+00, 1.582217e+00, 2.013377e+00, 1.873938e+00, 1.168461e+00, 1.951935e+00, 9.311388e-01, 1.685857e+00, 5.127140e-01, 7.689045e-01, 1.071280e+00, 5.714962e-01, 1.234686e-01, 2.595684e+00, 1.943565e+00, 1.816525e+00, 4.518272e-01, 1.098862e+00, 2.946310e-01, 1.724063e+00, 2.133773e+00, 2.351081e+00, 7.981096e-01, 9.364149e-01, 5.61789…
4.000000e-01	5.317168e-01, 1.054124e+00, 1.043141e+00, 1.207763e+00, 1.382664e+00, 1.366053e+00, 1.070625e+00, 1.449809e+00, 8.054155e-01, 1.435618e+00, 5.356460e-01, 1.863777e+00, 7.782483e-01, 1.053380e+00, 8.238762e-01, 9.391692e-01, 2.073892e-01, 2.817941e+00, 1.417009e+00, 1.573554e+00, 4.421182e-01, 6.890823e-01, 1.818168e-01, 1.190135e+00, 1.666272e+00, 1.829987e+00, 3.329641e-01, 1.383921e+00, 5.03906…
6.000000e-01	7.316368e-01, 8.938196e-01, 1.016775e+00, 9.248524e-01, 1.139948e+00, 1.488243e+00, 7.271959e-01, 1.278784e+00, 7.922722e-01, 1.562782e+00, 3.525575e-01, 1.440524e+00, 7.570319e-01, 1.349358e+00, 7.540275e-01, 1.236437e+00, 2.182687e-01, 2.488480e+00, 1.161030e+00, 1.145897e+00, 4.397103e-01, 3.911499e-01, 9.534459e-02, 8.664835e-01, 1.658311e+00, 1.742856e+00, 2.568683e-01, 1.027601e+00, 9.35948…
8.000000e-01	8.795336e-01, 6.600476e-01, 8.247317e-01, 1.076578e+00, 1.361109e+00, 1.315101e+00, 7.206679e-01, 1.058478e+00, 7.458110e-01, 1.212774e+00, 2.470996e-01, 1.251762e+00, 6.334914e-01, 1.848991e+00, 7.942176e-01, 1.243867e+00, 1.954685e-01, 2.652825e+00, 1.133308e+00, 9.610373e-01, 4.694069e-01, 3.621650e-01, 6.094717e-02, 7.421839e-01, 1.297403e+00, 1.799464e+00, 2.347014e-01, 1.041819e+00, 6.08201…
1.000000e+00	7.591592e-01, 4.052296e-01, 7.886606e-01, 1.102771e+00, 1.360430e+00, 1.544699e+00, 6.613386e-01, 1.112221e+00, 6.670124e-01, 1.381114e+00, 2.223325e-01, 9.136511e-01, 6.461577e-01, 1.914125e+00, 8.224630e-01, 1.181854e+00, 1.292881e-01, 2.310951e+00, 8.071192e-01, 8.035913e-01, 4.364507e-01, 3.030898e-01, 3.820890e-02, 5.610689e-01, 1.392995e+00, 1.421164e+00, 2.434034e-01, 8.818370e-01, 2.50681…
1.200000e+00	6.704563e-01, 3.509080e-01, 6.733234e-01, 1.211744e+00, 1.484034e+00, 1.596082e+00, 6.422118e-01, 1.135642e+00, 6.301977e-01, 1.257568e+00, 1.701314e-01, 6.868260e-01, 5.426007e-01, 1.734577e+00, 6.934205e-01, 1.035246e+00, 8.002346e-02, 2.811996e+00, 1.073479e+00, 9.959551e-01, 4.022592e-01, 3.943943e-01, 2.417742e-02, 4.234951e-01, 1.266697e+00, 1.103243e+00, 2.535909e-01, 6.551348e-01, 6.36721…
1.400000e+00	6.562829e-01, 1.866040e-01, 5.597389e-01, 1.266422e+00, 1.387080e+00, 1.256186e+00, 5.827873e-01, 1.145157e+00, 6.540671e-01, 1.081486e+00, 1.370258e-01, 6.234866e-01, 5.885475e-01, 2.096201e+00, 6.911046e-01, 8.097728e-01, 5.189126e-02, 2.021940e+00, 8.905970e-01, 1.100080e+00, 3.899449e-01, 4.444064e-01, 4.064725e-02, 3.425266e-01, 1.802690e+00, 1.202091e+00, 2.473749e-01, 5.094053e-01, 8.68165…
1.600000e+00	6.401593e-01, 1.405951e-01, 5.830312e-01, 1.473057e+00, 1.544894e+00, 1.468343e+00, 4.635929e-01, 1.366027e+00, 4.944262e-01, 1.347927e+00, 1.159282e-01, 6.074574e-01, 5.438729e-01, 2.217355e+00, 7.479003e-01, 1.075881e+00, 4.270198e-02, 2.967062e+00, 9.293243e-01, 8.428865e-01, 4.009984e-01, 4.551595e-01, 2.179633e-01, 2.908587e-01, 1.280774e+00, 1.286362e+00, 2.427607e-01, 3.930161e-01, 1.11180…
1.800000e+00	3.678288e-01, 1.363077e-01, 5.110317e-01, 1.258315e+00, 1.690817e+00, 1.755439e+00, 5.031872e-01, 1.158045e+00, 4.924088e-01, 1.027292e+00, 9.543406e-02, 5.115418e-01, 5.744290e-01, 1.869687e+00, 6.107057e-01, 9.014027e-01, 2.168428e-02, 2.344738e+00, 7.319980e-01, 9.471587e-01, 4.909465e-01, 4.384965e-01, 3.951530e-01, 1.803572e-01, 9.695594e-01, 1.107066e+00, 3.080614e-01, 3.035365e-01, 1.30557…
2.000000e+00	2.531969e-01, 8.867098e-02, 4.483335e-01, 1.198848e+00, 1.603995e+00, 1.899056e+00, 5.097504e-01, 1.257777e+00, 4.376427e-01, 1.115875e+00, 6.155522e-02, 6.083072e-01, 6.351692e-01, 2.027383e+00, 7.356226e-01, 8.022947e-01, 1.764905e-02, 2.405403e+00, 7.129194e-01, 9.563237e-01, 5.202020e-01, 4.456552e-01, 6.148151e-01, 1.550245e-01, 8.130208e-01, 1.419000e+00, 3.312994e-01, 2.341415e-01, 1.67592…
0.000000e+00	2.892147e-01, 2.365514e+00, 5.849871e-01, 1.704657e+00, 2.353973e+00, 1.178880e+00, 1.474784e+00, 6.448990e-01, 2.093092e+00, 2.040195e+00, 2.477486e+00, 1.135542e+00, 1.209948e+00, 1.448574e-01, 2.019899e+00, 2.026400e+00, 2.994170e+00, 2.244259e+00, 3.002475e+00, 2.970600e+00, 1.182741e+00, 2.092802e+00, 3.098404e-01, 4.608999e-01, 1.049854e+00, 2.766302e+00, 6.472061e-01, 2.578672e+00, 2.68997…
2.000000e-01	7.106800e-01, 1.865620e+00, 6.299267e-01, 8.764009e-01, 2.186362e+00, 8.995327e-01, 9.649500e-01, 8.179165e-01, 1.506261e+00, 1.658282e+00, 1.825138e+00, 1.319249e+00, 1.022385e+00, 1.004522e-01, 1.300452e+00, 1.674620e+00, 2.734912e+00, 1.767803e+00, 1.985991e+00, 2.062493e+00, 7.701693e-01, 1.431969e+00, 6.111768e-01, 6.812964e-01, 1.058592e+00, 1.844553e+00, 6.313055e-01, 2.153339e+00, 2.28286…
4.000000e-01	8.580039e-01, 1.183348e+00, 5.677436e-01, 7.228328e-01, 1.408807e+00, 7.994398e-01, 4.957886e-01, 9.474928e-01, 1.455499e+00, 1.420382e+00, 1.023936e+00, 1.293792e+00, 9.141575e-01, 1.134782e-01, 1.257008e+00, 2.084161e+00, 1.820163e+00, 2.378367e+00, 1.007128e+00, 1.212620e+00, 8.028696e-01, 9.075895e-01, 6.288878e-01, 7.705760e-01, 1.005878e+00, 1.799239e+00, 6.145416e-01, 2.087680e+00, 1.96716…
6.000000e-01	8.955072e-01, 9.024236e-01, 5.478801e-01, 6.149520e-01, 1.545961e+00, 9.862914e-01, 4.839703e-01, 9.312147e-01, 1.171839e+00, 1.373273e+00, 1.069895e+00, 9.945948e-01, 6.503513e-01, 1.212003e-01, 9.904264e-01, 2.070100e+00, 1.385509e+00, 2.344651e+00, 8.078883e-01, 8.271311e-01, 6.197589e-01, 6.750929e-01, 6.437923e-01, 1.027453e+00, 9.919643e-01, 1.513413e+00, 5.742523e-01, 2.098141e+00, 1.75850…
8.000000e-01	9.840689e-01, 5.345742e-01, 5.150473e-01, 4.688600e-01, 9.304758e-01, 1.077124e+00, 4.334727e-01, 9.880006e-01, 1.435274e+00, 1.122553e+00, 8.020002e-01, 7.190550e-01, 3.701576e-01, 1.392935e-01, 8.315024e-01, 1.395356e+00, 9.277493e-01, 2.657592e+00, 7.308065e-01, 8.860276e-01, 5.248670e-01, 5.201518e-01, 7.002005e-01, 8.750686e-01, 1.105909e+00, 1.211126e+00, 5.497885e-01, 2.188848e+00, 1.71150…
1.000000e+00	8.895933e-01, 3.283569e-01, 5.203319e-01, 3.634623e-01, 9.717732e-01, 1.221284e+00, 5.324758e-01, 8.921474e-01, 1.428696e+00, 9.443538e-01, 4.972398e-01, 6.132578e-01, 2.094440e-01, 1.808684e-01, 8.452140e-01, 1.269956e+00, 6.674416e-01, 2.210061e+00, 4.436338e-01, 8.366169e-01, 4.176730e-01, 5.014987e-01, 7.743272e-01, 1.056412e+00, 1.074655e+00, 1.209891e+00, 5.553962e-01, 2.289524e+00, 1.94503…
1.200000e+00	7.129276e-01, 2.343660e-01, 3.875454e-01, 2.473819e-01, 6.660288e-01, 1.324707e+00, 5.108111e-01, 6.548491e-01, 1.245839e+00, 6.232040e-01, 5.022767e-01, 3.903798e-01, 1.105786e-01, 1.824671e-01, 7.062688e-01, 9.105482e-01, 4.315792e-01, 2.255727e+00, 3.785138e-01, 9.644526e-01, 4.271498e-01, 5.665741e-01, 5.982979e-01, 9.802117e-01, 1.300890e+00, 1.140154e+00, 6.641995e-01, 1.995377e+00, 1.67344…
1.400000e+00	9.526925e-01, 1.544261e-01, 3.334730e-01, 2.063482e-01, 7.271437e-01, 1.392744e+00, 4.433312e-01, 4.311853e-01, 1.472479e+00, 5.775475e-01, 5.248212e-01, 2.847557e-01, 5.626529e-02, 1.654085e-01, 6.911250e-01, 1.070291e+00, 2.532601e-01, 2.318631e+00, 2.812364e-01, 9.685229e-01, 3.759269e-01, 5.118381e-01, 9.321689e-01, 1.095909e+00, 1.220058e+00, 1.354931e+00, 6.669329e-01, 2.050794e+00, 2.06671…
1.600000e+00	6.414428e-01, 1.401679e-01, 2.075999e-01, 1.657358e-01, 4.456507e-01, 1.378584e+00, 6.210712e-01, 3.543743e-01, 1.401708e+00, 3.088328e-01, 4.623392e-01, 2.391508e-01, 3.559527e-02, 2.008436e-01, 7.748919e-01, 8.779666e-01, 1.788455e-01, 2.036426e+00, 1.906665e-01, 9.214552e-01, 4.107631e-01, 4.851410e-01, 8.383053e-01, 1.015978e+00, 1.247383e+00, 1.278599e+00, 9.436626e-01, 2.027411e+00, 1.84968…
1.800000e+00	4.071335e-01, 9.849476e-02, 1.284703e-01, 1.200333e-01, 4.685490e-01, 1.481981e+00, 5.195728e-01, 1.899199e-01, 1.610850e+00, 2.081536e-01, 4.415421e-01, 1.801660e-01, 1.862888e-02, 1.857299e-01, 7.786544e-01, 6.028584e-01, 1.078564e-01, 2.527582e+00, 1.105526e-01, 7.506945e-01, 4.843722e-01, 5.921988e-01, 7.459130e-01, 1.130996e+00, 1.123236e+00, 1.249442e+00, 1.004843e+00, 2.562287e+00, 2.01918…
2.000000e+00	2.527754e-01, 7.949886e-02, 9.637061e-02, 7.875420e-02, 5.156022e-01, 1.664139e+00, 5.463665e-01, 1.500503e-01, 1.288182e+00, 1.603551e-01, 4.831616e-01, 1.281941e-01, 1.101657e-02, 2.068839e-01, 7.748828e-01, 7.214052e-01, 6.887765e-02, 2.516252e+00, 7.782756e-02, 9.369819e-01, 5.322718e-01, 4.594085e-01, 7.789677e-01, 1.080926e+00, 1.250467e+00, 1.194348e+00, 9.926905e-01, 2.340009e+00, 2.14808…
0.000000e+00	2.002602e+00, 1.847860e+00, 1.303059e+00, 2.242968e+00, 1.067550e+00, 7.901411e-01, 8.082895e-01, 2.105022e+00, 1.513371e+00, 2.334883e+00, 2.544483e+00, 6.411406e-01, 1.554741e+00, 1.371884e+00, 2.883916e-02, 2.543674e+00, 3.822095e-01, 9.272718e-01, 3.110711e+00, 2.897361e-01, 2.126294e+00, 4.177017e-01, 2.751491e+00, 1.649160e+00, 4.816669e-01, 5.402619e-01, 1.859789e+00, 1.474742e+00, 1.36475…
2.000000e-01	1.977786e+00, 1.249692e+00, 1.048955e+00, 1.824380e+00, 1.129000e+00, 9.442499e-01, 4.581198e-01, 1.034543e+00, 1.379283e+00, 1.554961e+00, 1.842156e+00, 6.368775e-01, 1.262797e+00, 8.438580e-01, 2.201381e-02, 1.903875e+00, 5.692165e-01, 7.487325e-01, 1.924526e+00, 5.858342e-01, 1.164678e+00, 2.385074e-01, 1.193741e+00, 1.417552e+00, 4.122948e-01, 3.469339e-01, 1.282842e+00, 1.163386e+00, 4.51447…
4.000000e-01	1.266734e+00, 9.252741e-01, 1.100685e+00, 1.443948e+00, 8.613095e-01, 1.125745e+00, 3.561019e-01, 1.157478e+00, 1.124466e+00, 1.320844e+00, 1.049590e+00, 5.139687e-01, 8.793429e-01, 8.280671e-01, 1.730243e-01, 1.343276e+00, 6.244515e-01, 5.232683e-01, 1.686718e+00, 7.583544e-01, 6.769470e-01, 1.985079e-01, 9.252285e-01, 1.238488e+00, 4.763001e-01, 3.499429e-01, 8.517554e-01, 1.450899e+00, 8.16088…
6.000000e-01	1.348295e+00, 4.659942e-01, 7.981562e-01, 9.877647e-01, 7.463755e-01, 1.063148e+00, 4.718973e-01, 8.797360e-01, 1.044689e+00, 7.832310e-01, 6.256823e-01, 4.766006e-01, 9.953936e-01, 5.571484e-01, 3.780747e-01, 1.126047e+00, 3.420012e-01, 4.745909e-01, 1.200635e+00, 8.892292e-01, 4.076120e-01, 2.779847e-01, 7.550328e-01, 8.930656e-01, 5.924857e-01, 4.565032e-01, 5.993050e-01, 1.478521e+00, 1.11258…
8.000000e-01	8.995679e-01, 3.597761e-01, 4.969212e-01, 8.640828e-01, 9.638699e-01, 1.352218e+00, 5.006154e-01, 6.576949e-01, 9.752513e-01, 6.853937e-01, 4.588993e-01, 2.968485e-01, 6.647052e-01, 7.448739e-01, 4.722875e-01, 1.016587e+00, 2.681034e-01, 5.284113e-01, 6.574686e-01, 8.813828e-01, 2.790411e-01, 3.631346e-01, 6.633128e-01, 8.089921e-01, 8.439524e-01, 5.694138e-01, 7.316381e-01, 2.183125e+00, 1.32351…
1.000000e+00	7.003013e-01, 2.507039e-01, 4.381145e-01, 5.720522e-01, 8.491575e-01, 1.309169e+00, 4.891170e-01, 5.375538e-01, 9.631600e-01, 5.722083e-01, 4.083438e-01, 2.090698e-01, 3.869711e-01, 8.185713e-01, 5.228923e-01, 9.497712e-01, 1.861721e-01, 3.830729e-01, 6.583675e-01, 9.915455e-01, 3.145566e-01, 3.901312e-01, 6.178976e-01, 6.046947e-01, 9.392779e-01, 8.281241e-01, 8.328755e-01, 2.197578e+00, 1.46618…
1.200000e+00	5.562561e-01, 1.604716e-01, 2.394254e-01, 4.351802e-01, 8.711343e-01, 1.520242e+00, 5.082433e-01, 4.499824e-01, 9.341458e-01, 4.530686e-01, 3.645023e-01, 1.700011e-01, 2.090434e-01, 7.776222e-01, 6.058846e-01, 7.545682e-01, 1.217602e-01, 3.119587e-01, 4.560648e-01, 8.534796e-01, 3.545520e-01, 5.400131e-01, 5.992007e-01, 7.164622e-01, 1.058196e+00, 8.066623e-01, 7.366477e-01, 2.067727e+00, 1.95073…
1.400000e+00	3.866573e-01, 1.274353e-01, 2.169378e-01, 2.537820e-01, 8.088050e-01, 1.266542e+00, 4.948695e-01, 4.623401e-01, 1.010238e+00, 3.288806e-01, 3.736362e-01, 1.672577e-01, 1.341603e-01, 7.488170e-01, 6.377842e-01, 9.297993e-01, 8.114706e-02, 4.328761e-01, 3.369317e-01, 7.345834e-01, 3.602990e-01, 4.826309e-01, 6.361742e-01, 8.259039e-01, 8.747110e-01, 8.467846e-01, 9.348806e-01, 1.686370e+00, 1.80693…
1.600000e+00	3.269763e-01, 1.062312e-01, 1.229041e-01, 2.529459e-01, 8.291520e-01, 1.720350e+00, 6.169570e-01, 3.243624e-01, 1.048052e+00, 2.489295e-01, 3.909656e-01, 9.920234e-02, 6.919474e-02, 6.673201e-01, 6.927554e-01, 8.458651e-01, 5.619172e-02, 4.319618e-01, 2.549997e-01, 8.043003e-01, 4.959039e-01, 6.048967e-01, 6.687689e-01, 8.936385e-01, 9.474127e-01, 1.242895e+00, 9.297734e-01, 2.133896e+00, 1.98114…
1.800000e+00	1.483986e-01, 6.477167e-02, 9.475554e-02, 1.844080e-01, 7.862433e-01, 1.842972e+00, 5.822266e-01, 2.914771e-01, 1.407260e+00, 2.478542e-01, 4.338706e-01, 8.550925e-02, 3.378374e-02, 5.769151e-01, 6.973598e-01, 7.585671e-01, 3.596001e-02, 6.699754e-01, 2.030099e-01, 9.335872e-01, 4.050575e-01, 5.791826e-01, 7.979774e-01, 9.137783e-01, 1.142089e+00, 1.021579e+00, 9.258079e-01, 1.863481e+00, 1.81790…
2.000000e+00	1.623559e-01, 6.692831e-02, 6.811598e-02, 1.461201e-01, 6.984658e-01, 1.517398e+00, 6.090781e-01, 1.965955e-01, 1.346568e+00, 1.600347e-01, 5.057034e-01, 5.586623e-02, 1.839159e-02, 4.624385e-01, 6.218787e-01, 6.440079e-01, 2.359572e-02, 7.158557e-01, 1.562590e-01, 7.156286e-01, 4.179610e-01, 5.852923e-01, 9.645421e-01, 9.643508e-01, 1.121184e+00, 1.203252e+00, 1.016255e+00, 1.913819e+00, 2.18477…
0.000000e+00	6.223148e-01, 1.497158e+00, 2.628660e-01, 1.966096e+00, 2.434343e+00, 1.350657e+00, 1.101214e+00, 3.167656e-01, 6.349943e-02, 1.070740e+00, 3.192117e+00, 1.849188e+00, 2.341556e-01, 1.500940e+00, 2.376921e+00, 7.286070e-01, 1.807605e-01, 5.446727e-02, 7.109768e-01, 2.953311e+00, 1.979387e-01, 1.460324e+00, 5.000588e-01, 2.154322e+00, 3.524456e-01, 8.465074e-01, 2.746189e+00, 1.499380e-01, 1.91472…
2.000000e-01	4.883434e-01, 1.452298e+00, 3.871951e-01, 1.613895e+00, 1.391648e+00, 1.108516e+00, 8.141006e-01, 6.135662e-01, 4.846840e-02, 1.312583e+00, 1.967347e+00, 2.061600e+00, 5.427493e-01, 1.520479e+00, 1.645645e+00, 1.043174e+00, 5.006495e-01, 3.372556e-01, 7.732007e-01, 1.728991e+00, 3.051458e-01, 1.298829e+00, 3.742092e-01, 1.096895e+00, 2.685935e-01, 9.137191e-01, 2.613381e+00, 1.212077e-01, 1.46528…
4.000000e-01	5.786831e-01, 7.616968e-01, 4.381483e-01, 1.753771e+00, 1.698512e+00, 9.618396e-01, 5.794736e-01, 8.090028e-01, 4.801414e-02, 1.109239e+00, 1.419712e+00, 1.808268e+00, 5.996830e-01, 2.220456e+00, 1.089079e+00, 1.367855e+00, 5.040276e-01, 4.122042e-01, 7.718793e-01, 1.483487e+00, 3.851015e-01, 8.848787e-01, 1.713815e-01, 7.237487e-01, 2.899654e-01, 9.810474e-01, 1.268242e+00, 9.486920e-02, 1.26291…
6.000000e-01	7.073744e-01, 5.687939e-01, 3.103604e-01, 1.604192e+00, 1.804836e+00, 1.064682e+00, 5.468172e-01, 9.177523e-01, 3.915564e-02, 1.023501e+00, 8.394674e-01, 1.373188e+00, 7.116089e-01, 2.025292e+00, 1.084877e+00, 1.479490e+00, 4.120451e-01, 7.328311e-01, 6.850562e-01, 9.692349e-01, 4.254018e-01, 6.198765e-01, 1.000580e-01, 4.883446e-01, 1.802776e-01, 1.120207e+00, 1.013435e+00, 8.944795e-02, 1.09546…
8.000000e-01	6.233796e-01, 3.387998e-01, 3.978624e-01, 1.501932e+00, 1.611618e+00, 1.169259e+00, 6.525669e-01, 9.915484e-01, 4.655616e-02, 1.039985e+00, 6.060228e-01, 1.295836e+00, 8.733196e-01, 1.825887e+00, 1.159096e+00, 1.385299e+00, 2.481918e-01, 8.540626e-01, 7.231168e-01, 7.780202e-01, 4.416477e-01, 4.315075e-01, 6.351228e-02, 2.664051e-01, 1.837364e-01, 9.345085e-01, 9.978294e-01, 7.080154e-02, 8.71691…
1.000000e+00	8.826762e-01, 2.486152e-01, 4.207612e-01, 1.481239e+00, 1.505540e+00, 1.223706e+00, 5.971632e-01, 9.982382e-01, 4.391000e-02, 1.090600e+00, 5.920139e-01, 1.288574e+00, 6.344797e-01, 2.176771e+00, 8.885424e-01, 1.069077e+00, 1.933322e-01, 1.137133e+00, 7.210603e-01, 6.758845e-01, 4.749804e-01, 4.422978e-01, 4.279151e-02, 1.759428e-01, 1.452660e-01, 1.006948e+00, 7.836401e-01, 5.403869e-02, 1.14931…
1.200000e+00	5.582656e-01, 1.986816e-01, 4.318695e-01, 1.319736e+00, 1.794514e+00, 1.363023e+00, 5.575345e-01, 1.086263e+00, 5.035142e-02, 1.247309e+00, 3.577880e-01, 1.103715e+00, 8.003663e-01, 1.918868e+00, 7.245629e-01, 9.018251e-01, 1.201027e-01, 8.996075e-01, 7.407930e-01, 6.738603e-01, 4.168923e-01, 4.393316e-01, 2.247749e-02, 1.383125e-01, 9.508581e-02, 9.177816e-01, 5.604236e-01, 3.927833e-02, 1.37868…
1.400000e+00	3.472653e-01, 1.297890e-01, 3.886697e-01, 1.405628e+00, 1.835299e+00, 1.367604e+00, 4.843517e-01, 1.096796e+00, 5.581801e-02, 9.404827e-01, 1.911987e-01, 1.027302e+00, 7.222356e-01, 2.235669e+00, 8.674048e-01, 7.385914e-01, 5.634721e-02, 1.106387e+00, 7.724257e-01, 7.398479e-01, 4.266430e-01, 4.579650e-01, 1.277102e-02, 9.161670e-02, 8.624070e-02, 1.129512e+00, 5.568422e-01, 3.594292e-02, 2.15566…
1.600000e+00	2.587201e-01, 1.162214e-01, 3.215946e-01, 1.709494e+00, 2.200186e+00, 1.681629e+00, 5.221267e-01, 1.103371e+00, 5.243793e-02, 9.302409e-01, 1.635558e-01, 9.356769e-01, 6.989764e-01, 2.400245e+00, 6.299057e-01, 6.913661e-01, 5.362677e-02, 1.153832e+00, 6.668710e-01, 8.149125e-01, 5.048991e-01, 4.536663e-01, 7.888808e-03, 5.581215e-02, 7.966527e-02, 9.679395e-01, 3.946385e-01, 2.858894e-02, 2.79387…
1.800000e+00	1.547505e-01, 9.285074e-02, 3.996600e-01, 1.420068e+00, 1.477164e+00, 1.422146e+00, 5.855301e-01, 9.577733e-01, 8.989373e-02, 1.070865e+00, 1.173363e-01, 9.153804e-01, 7.564533e-01, 1.930011e+00, 6.274197e-01, 5.175722e-01, 3.342153e-02, 1.274840e+00, 6.732337e-01, 8.502280e-01, 5.600347e-01, 3.778979e-01, 6.254264e-03, 4.370613e-02, 5.397511e-02, 9.346823e-01, 4.116808e-01, 1.947778e-02, 4.34323…
2.000000e+00	9.326322e-02, 7.047658e-02, 3.746656e-01, 1.524072e+00, 1.784480e+00, 1.385842e+00, 6.123840e-01, 1.345903e+00, 7.831010e-02, 1.062701e+00, 6.910301e-02, 1.173272e+00, 5.554278e-01, 2.231616e+00, 6.364011e-01, 6.729413e-01, 2.116766e-02, 1.230523e+00, 7.327165e-01, 7.417449e-01, 5.100038e-01, 4.424205e-01, 6.827805e-03, 2.974406e-02, 4.625914e-02, 1.121225e+00, 3.932671e-01, 1.485000e-02, 6.18055…
0.000000e+00	2.312405e+00, 2.187696e-01, 1.276883e+00, 3.704570e+00, 8.329493e-01, 1.165030e+00, 1.629462e+00, 7.252221e-01, 2.566398e+00, 1.965871e+00, 2.520909e+00, 2.273715e-01, 4.196398e-01, 3.121894e+00, 2.938077e+00, 2.530013e+00, 1.623937e+00, 9.973427e-01, 2.555039e+00, 2.960280e+00, 2.567052e+00, 1.737456e-01, 5.221876e-01, 1.919274e+00, 1.787173e+00, 1.884055e+00, 2.543597e+00, 1.321427e+00, 7.55759…
2.000000e-01	1.653801e+00, 5.073096e-01, 9.206254e-01, 2.429777e+00, 1.236553e+00, 1.248145e+00, 1.305580e+00, 8.343520e-01, 2.134894e+00, 1.651779e+00, 1.780840e+00, 3.357696e-01, 6.801493e-01, 2.282389e+00, 1.769512e+00, 3.028684e+00, 9.140889e-01, 1.456084e+00, 1.884016e+00, 1.758961e+00, 1.295811e+00, 3.228772e-01, 3.956016e-01, 1.499860e+00, 1.306456e+00, 1.631791e+00, 1.661194e+00, 1.104745e+00, 9.50800…
4.000000e-01	1.409337e+00, 6.448408e-01, 1.023002e+00, 1.337917e+00, 1.482671e+00, 1.543521e+00, 1.019581e+00, 8.253335e-01, 1.562812e+00, 1.362250e+00, 9.812283e-01, 5.521513e-01, 8.252956e-01, 1.519236e+00, 1.346099e+00, 2.160560e+00, 6.987992e-01, 1.572819e+00, 1.715203e+00, 1.355101e+00, 8.463160e-01, 3.916544e-01, 3.822347e-01, 1.321286e+00, 1.281586e+00, 1.554625e+00, 1.232619e+00, 1.050886e+00, 1.14579…
6.000000e-01	1.380448e+00, 5.897396e-01, 8.198280e-01, 1.320724e+00, 1.260979e+00, 1.297491e+00, 8.535121e-01, 1.041648e+00, 8.867310e-01, 1.449099e+00, 6.582366e-01, 7.730483e-01, 9.382798e-01, 1.440335e+00, 8.538391e-01, 2.326495e+00, 4.256581e-01, 1.534631e+00, 1.544360e+00, 9.904101e-01, 5.910884e-01, 4.728262e-01, 5.655687e-01, 1.248399e+00, 1.182093e+00, 1.364007e+00, 9.891351e-01, 1.372136e+00, 1.45230…
8.000000e-01	1.088323e+00, 3.853665e-01, 7.780376e-01, 8.681309e-01, 1.400727e+00, 1.579025e+00, 6.839591e-01, 1.031947e+00, 1.228358e+00, 1.303535e+00, 3.642572e-01, 8.091527e-01, 8.589343e-01, 1.179734e+00, 9.306318e-01, 1.840933e+00, 3.149106e-01, 2.047630e+00, 1.141002e+00, 9.109443e-01, 3.072043e-01, 5.160190e-01, 7.211141e-01, 1.269439e+00, 1.375805e+00, 1.344818e+00, 8.642025e-01, 1.604630e+00, 1.40219…
1.000000e+00	1.330267e+00, 2.513522e-01, 6.137274e-01, 6.224791e-01, 1.066081e+00, 1.485313e+00, 6.115092e-01, 9.727327e-01, 1.155126e+00, 1.240997e+00, 2.610695e-01, 4.772712e-01, 4.991017e-01, 1.471730e+00, 8.198878e-01, 1.793949e+00, 2.034193e-01, 2.372448e+00, 9.127067e-01, 8.118716e-01, 2.674630e-01, 4.944380e-01, 6.369210e-01, 8.638821e-01, 1.216929e+00, 1.103209e+00, 7.340561e-01, 1.925277e+00, 1.75283…
1.200000e+00	1.212272e+00, 2.393803e-01, 5.995464e-01, 4.397365e-01, 1.287857e+00, 1.282604e+00, 5.973572e-01, 9.277894e-01, 1.037723e+00, 1.034524e+00, 2.284251e-01, 3.881515e-01, 3.380800e-01, 1.385462e+00, 7.125323e-01, 1.103529e+00, 1.327119e-01, 1.838516e+00, 9.983938e-01, 7.189436e-01, 2.345975e-01, 4.170741e-01, 7.202194e-01, 1.129671e+00, 1.162060e+00, 1.161886e+00, 5.433113e-01, 1.712081e+00, 1.60803…
1.400000e+00	7.469284e-01, 1.454181e-01, 4.907559e-01, 3.649904e-01, 1.141368e+00, 1.546032e+00, 5.737413e-01, 8.654797e-01, 1.106169e+00, 1.004913e+00, 3.650284e-01, 2.372792e-01, 1.628888e-01, 1.169056e+00, 6.880722e-01, 1.080277e+00, 7.079285e-02, 1.921846e+00, 8.617098e-01, 9.106354e-01, 2.004349e-01, 4.653860e-01, 8.315972e-01, 9.383635e-01, 1.367731e+00, 1.167835e+00, 5.737201e-01, 1.827745e+00, 2.22917…
1.600000e+00	6.586792e-01, 1.344974e-01, 4.843578e-01, 2.567202e-01, 1.123932e+00, 1.598190e+00, 5.441085e-01, 9.928944e-01, 1.199763e+00, 1.054639e+00, 3.573896e-01, 2.120014e-01, 1.144924e-01, 9.559786e-01, 7.906479e-01, 8.752127e-01, 5.964228e-02, 1.997336e+00, 7.130985e-01, 8.335569e-01, 2.617792e-01, 4.958054e-01, 5.955269e-01, 1.067232e+00, 1.297898e+00, 1.206073e+00, 6.852417e-01, 2.126271e+00, 1.75212…
1.800000e+00	6.832517e-01, 1.038044e-01, 3.564688e-01, 2.197553e-01, 1.063729e+00, 1.682154e+00, 4.881838e-01, 8.608166e-01, 1.351112e+00, 9.630117e-01, 3.979119e-01, 1.871813e-01, 5.186855e-02, 1.032506e+00, 7.777252e-01, 8.861893e-01, 3.148922e-02, 2.228422e+00, 6.258962e-01, 1.015937e+00, 3.974897e-01, 5.388728e-01, 7.595668e-01, 9.564634e-01, 1.191954e+00, 1.396758e+00, 4.967824e-01, 1.403483e+00, 1.88675…
2.000000e+00	3.559916e-01, 7.818227e-02, 2.619582e-01, 1.441650e-01, 8.992844e-01, 1.515781e+00, 4.350508e-01, 8.517842e-01, 1.560025e+00, 7.723606e-01, 3.849105e-01, 1.337344e-01, 3.627141e-02, 8.370218e-01, 7.113600e-01, 8.677603e-01, 2.076371e-02, 2.432116e+00, 3.599520e-01, 8.532884e-01, 3.852754e-01, 5.839590e-01, 7.644162e-01, 8.717007e-01, 1.340671e+00, 1.190010e+00, 7.180528e-01, 2.015227e+00, 1.91332…
0.000000e+00	9.140156e-02, 1.080129e+00, 1.579734e+00, 2.696109e+00, 7.976239e-01, 2.980937e-01, 3.076899e+00, 2.504469e+00, 3.675380e-01, 1.520210e+00, 1.251438e+00, 2.165565e+00, 9.590484e-01, 1.969524e+00, 1.956934e+00, 2.487817e+00, 1.119256e+00, 1.408337e+00, 3.005554e+00, 2.045853e+00, 1.888622e+00, 2.494885e+00, 9.700646e-01, 1.594082e+00, 9.013549e-01, 1.935677e+00, 1.045354e+00, 4.560615e-01, 3.33982…
2.000000e-01	5.243616e-01, 1.272551e+00, 1.215861e+00, 2.308180e+00, 9.008122e-01, 2.152719e-01, 2.082905e+00, 1.614759e+00, 2.350237e-01, 1.505055e+00, 1.076779e+00, 2.096815e+00, 1.071051e+00, 2.105497e+00, 1.152974e+00, 2.392105e+00, 1.092602e+00, 1.725130e+00, 2.185293e+00, 1.628426e+00, 1.494008e+00, 1.408806e+00, 6.681128e-01, 8.882653e-01, 1.214675e+00, 1.693540e+00, 5.748489e-01, 2.759578e-01, 3.02893…
4.000000e-01	6.504920e-01, 1.183130e+00, 1.062665e+00, 1.581807e+00, 1.200395e+00, 2.780428e-01, 1.180087e+00, 1.474298e+00, 1.686636e-01, 1.202461e+00, 7.575396e-01, 1.823085e+00, 9.940726e-01, 1.781394e+00, 9.982935e-01, 2.242817e+00, 9.071268e-01, 1.985656e+00, 1.748794e+00, 8.709731e-01, 1.110457e+00, 6.833342e-01, 3.142682e-01, 5.818509e-01, 1.200050e+00, 1.113415e+00, 3.560946e-01, 2.409054e-01, 2.56766…
6.000000e-01	9.649838e-01, 1.062850e+00, 7.074562e-01, 1.886029e+00, 1.372953e+00, 7.225921e-01, 7.064432e-01, 1.151337e+00, 1.470029e-01, 1.086885e+00, 6.050649e-01, 1.733390e+00, 1.124108e+00, 2.394709e+00, 8.840510e-01, 2.269026e+00, 1.062257e+00, 2.051282e+00, 1.613698e+00, 1.055338e+00, 8.270269e-01, 4.398442e-01, 2.040387e-01, 3.481677e-01, 1.170529e+00, 1.174640e+00, 2.599381e-01, 1.748048e-01, 2.24747…
8.000000e-01	1.044268e+00, 5.867986e-01, 8.184172e-01, 1.625836e+00, 1.473463e+00, 9.066980e-01, 6.716927e-01, 9.967602e-01, 1.031793e-01, 1.017540e+00, 5.801016e-01, 1.619656e+00, 7.985368e-01, 1.764501e+00, 7.642702e-01, 1.642206e+00, 7.274229e-01, 1.876383e+00, 1.332347e+00, 1.102749e+00, 6.751084e-01, 2.443707e-01, 1.101919e-01, 2.880098e-01, 1.153713e+00, 9.788713e-01, 2.777171e-01, 1.284497e-01, 1.64514…
1.000000e+00	9.546035e-01, 4.598305e-01, 5.843068e-01, 1.653116e+00, 1.489230e+00, 1.002310e+00, 6.596360e-01, 1.227765e+00, 7.578843e-02, 1.056446e+00, 4.894014e-01, 1.422227e+00, 8.855116e-01, 1.957516e+00, 7.187079e-01, 1.576537e+00, 5.085765e-01, 1.923926e+00, 1.153512e+00, 7.546490e-01, 5.346617e-01, 1.949836e-01, 6.959837e-02, 1.526891e-01, 1.266290e+00, 9.563850e-01, 2.167234e-01, 1.278024e-01, 1.30452…
1.200000e+00	1.099605e+00, 3.127110e-01, 5.204196e-01, 1.531299e+00, 1.999485e+00, 1.065726e+00, 4.760641e-01, 1.169564e+00, 8.953745e-02, 1.078276e+00, 4.288247e-01, 1.331506e+00, 8.621797e-01, 2.246656e+00, 6.131976e-01, 1.110770e+00, 3.366557e-01, 1.589201e+00, 9.124969e-01, 8.662431e-01, 4.065183e-01, 1.322528e-01, 4.099915e-02, 8.520010e-02, 1.145369e+00, 7.858264e-01, 2.098272e-01, 8.948901e-02, 1.42289…
1.400000e+00	1.031108e+00, 1.940473e-01, 5.666218e-01, 1.271460e+00, 1.763004e+00, 1.298983e+00, 6.295406e-01, 1.236150e+00, 7.152951e-02, 9.510856e-01, 3.104846e-01, 1.183398e+00, 7.944466e-01, 2.217531e+00, 7.039241e-01, 9.694624e-01, 2.164728e-01, 1.642737e+00, 7.919381e-01, 8.055179e-01, 3.281073e-01, 1.825721e-01, 2.332372e-02, 6.921847e-02, 1.026088e+00, 8.525109e-01, 3.088859e-01, 7.538511e-02, 1.95790…
1.600000e+00	7.445405e-01, 1.818457e-01, 3.586324e-01, 1.421269e+00, 1.918975e+00, 1.410190e+00, 5.839666e-01, 1.121758e+00, 7.592758e-02, 1.084834e+00, 1.950615e-01, 1.235090e+00, 8.718182e-01, 2.450278e+00, 6.744950e-01, 1.146535e+00, 1.394958e-01, 1.245985e+00, 8.214708e-01, 7.432922e-01, 3.535000e-01, 2.512405e-01, 1.515178e-02, 4.535708e-02, 8.247080e-01, 8.439467e-01, 2.004882e-01, 5.307631e-02, 2.64844…
1.800000e+00	7.010314e-01, 1.171611e-01, 4.052918e-01, 1.719295e+00, 1.606923e+00, 1.511434e+00, 6.480835e-01, 1.244966e+00, 6.543167e-02, 1.016519e+00, 1.110365e-01, 1.055212e+00, 9.490917e-01, 2.048833e+00, 7.771287e-01, 8.685070e-01, 1.017826e-01, 1.270112e+00, 9.298011e-01, 8.511548e-01, 3.299512e-01, 2.669149e-01, 8.077829e-03, 3.505256e-02, 8.165163e-01, 9.088985e-01, 2.991895e-01, 3.644925e-02, 3.55751…
2.000000e+00	4.121828e-01, 9.858152e-02, 3.745658e-01, 1.146878e+00, 1.655074e+00, 1.661138e+00, 5.668279e-01, 1.392123e+00, 7.068471e-02, 1.006236e+00, 1.155593e-01, 9.414147e-01, 9.380566e-01, 2.062387e+00, 6.880476e-01, 8.108820e-01, 6.002150e-02, 9.848674e-01, 7.948735e-01, 8.257666e-01, 4.487594e-01, 2.582017e-01, 6.337568e-03, 2.467631e-02, 5.050760e-01, 7.641870e-01, 2.975374e-01, 3.713250e-02, 5.05580…
0.000000e+00	5.594585e-01, 1.008123e+00, 1.171747e+00, 1.339762e+00, 2.182363e+00, 1.192567e+00, 2.893098e-01, 2.788523e-01, 2.513059e+00, 2.811756e+00, 4.716606e-01, 1.177206e-01, 2.501002e+00, 2.289918e+00, 6.638947e-01, 3.312722e+00, 1.556956e+00, 1.684679e+00, 2.087565e+00, 9.099093e-01, 1.008658e+00, 6.277710e-01, 3.499281e-01, 1.121451e+00, 2.780305e+00, 3.147745e+00, 1.830928e+00, 6.613394e-01, 9.13165…
2.000000e-01	7.816236e-01, 5.381864e-01, 9.834763e-01, 9.699117e-01, 1.840258e+00, 1.812378e+00, 3.605562e-01, 5.719643e-01, 1.842202e+00, 2.356137e+00, 3.068976e-01, 1.467710e-01, 1.812717e+00, 1.844843e+00, 3.307451e-01, 2.316761e+00, 1.249515e+00, 1.800134e+00, 1.228955e+00, 9.750092e-01, 9.319949e-01, 5.562357e-01, 3.713459e-01, 1.186443e+00, 2.206195e+00, 1.757783e+00, 1.938643e+00, 5.903722e-01, 1.38450…
4.000000e-01	7.624676e-01, 4.475859e-01, 8.559450e-01, 8.344392e-01, 1.739977e+00, 1.641926e+00, 4.638006e-01, 8.415884e-01, 1.894536e+00, 1.927807e+00, 1.795587e-01, 1.146520e-01, 1.428053e+00, 1.407627e+00, 3.753285e-01, 1.684482e+00, 6.313061e-01, 1.939472e+00, 1.302100e+00, 7.725351e-01, 6.734958e-01, 5.357061e-01, 5.703868e-01, 8.946152e-01, 1.904274e+00, 1.501753e+00, 1.585028e+00, 5.736423e-01, 1.26350…
6.000000e-01	8.368203e-01, 3.687201e-01, 7.940616e-01, 6.074964e-01, 1.155179e+00, 1.745513e+00, 4.871857e-01, 8.797190e-01, 1.553233e+00, 1.676603e+00, 1.185336e-01, 8.944611e-02, 8.662350e-01, 1.697038e+00, 5.584437e-01, 1.676525e+00, 4.575488e-01, 1.778990e+00, 1.065931e+00, 8.234901e-01, 5.544698e-01, 6.642681e-01, 7.087808e-01, 1.157744e+00, 2.127453e+00, 1.087202e+00, 8.495314e-01, 1.161367e+00, 1.61426…
8.000000e-01	9.391768e-01, 2.123305e-01, 6.642534e-01, 3.926555e-01, 1.422169e+00, 1.883100e+00, 5.032216e-01, 9.796842e-01, 1.542527e+00, 1.570061e+00, 8.327924e-02, 5.498812e-02, 5.133960e-01, 1.465661e+00, 5.645564e-01, 1.428731e+00, 3.055100e-01, 1.708645e+00, 1.054149e+00, 1.043289e+00, 5.089139e-01, 5.604869e-01, 6.930771e-01, 1.189785e+00, 1.453510e+00, 1.275243e+00, 7.437208e-01, 1.352702e+00, 1.94924…
1.000000e+00	1.104823e+00, 1.247361e-01, 6.726558e-01, 4.145228e-01, 1.345560e+00, 1.944412e+00, 5.305988e-01, 7.531579e-01, 1.425156e+00, 1.293786e+00, 1.197300e-01, 4.062655e-02, 2.626816e-01, 1.066927e+00, 5.748066e-01, 1.334711e+00, 2.318562e-01, 2.228648e+00, 7.398010e-01, 1.003071e+00, 4.000908e-01, 5.851470e-01, 7.697073e-01, 1.114581e+00, 1.460443e+00, 9.661911e-01, 7.323016e-01, 1.373064e+00, 1.57562…
1.200000e+00	9.229983e-01, 9.590991e-02, 4.817952e-01, 3.160228e-01, 1.228509e+00, 1.535885e+00, 5.981759e-01, 8.770889e-01, 1.507720e+00, 1.144829e+00, 2.155650e-01, 2.819799e-02, 1.844864e-01, 9.294258e-01, 6.562600e-01, 1.248802e+00, 1.372413e-01, 2.217744e+00, 6.593223e-01, 8.695603e-01, 3.501495e-01, 4.961694e-01, 5.914586e-01, 1.303913e+00, 1.619514e+00, 1.122269e+00, 6.331801e-01, 1.689522e+00, 1.29481…
1.400000e+00	8.407104e-01, 7.296868e-02, 5.245592e-01, 2.064354e-01, 1.089922e+00, 1.746590e+00, 5.448024e-01, 8.046349e-01, 1.738397e+00, 1.015216e+00, 2.634060e-01, 2.199421e-02, 1.040229e-01, 9.382831e-01, 6.143991e-01, 1.213959e+00, 9.310351e-02, 1.826033e+00, 5.641905e-01, 9.018658e-01, 3.302959e-01, 5.786232e-01, 7.478259e-01, 1.095451e+00, 1.523510e+00, 1.222320e+00, 6.066726e-01, 1.588985e+00, 1.92726…
1.600000e+00	8.105138e-01, 5.916494e-02, 4.529423e-01, 1.477554e-01, 1.040535e+00, 1.496581e+00, 4.329926e-01, 7.250025e-01, 1.694716e+00, 8.224491e-01, 3.702199e-01, 2.424267e-02, 6.060896e-02, 7.051054e-01, 6.754512e-01, 9.261020e-01, 6.540302e-02, 1.970752e+00, 4.613134e-01, 9.099366e-01, 3.726281e-01, 6.006336e-01, 6.997611e-01, 1.057278e+00, 1.570127e+00, 1.113360e+00, 7.345112e-01, 2.155456e+00, 1.98575…
1.800000e+00	6.920209e-01, 6.341799e-02, 3.193105e-01, 9.151062e-02, 9.085025e-01, 1.611692e+00, 5.132516e-01, 5.744134e-01, 1.478469e+00, 5.221504e-01, 3.071632e-01, 1.385603e-02, 2.809460e-02, 7.008545e-01, 7.126641e-01, 9.810462e-01, 3.890229e-02, 2.141738e+00, 3.454911e-01, 7.921344e-01, 3.829530e-01, 5.701277e-01, 7.923283e-01, 1.100955e+00, 1.568073e+00, 1.004029e+00, 7.335004e-01, 1.769694e+00, 2.29135…
2.000000e+00	5.965950e-01, 5.407283e-02, 1.923975e-01, 8.503926e-02, 8.376588e-01, 1.538536e+00, 5.591600e-01, 4.303500e-01, 1.521441e+00, 5.288051e-01, 3.962541e-01, 1.023677e-02, 1.663068e-02, 6.327205e-01, 7.161328e-01, 8.972540e-01, 2.229103e-02, 2.020387e+00, 2.778066e-01, 7.371765e-01, 4.004082e-01, 5.370235e-01, 7.853355e-01, 1.027164e+00, 1.221602e+00, 1.214531e+00, 8.086499e-01, 1.976120e+00, 2.27639…
0.000000e+00	2.569174e+00, 3.692380e+00, 2.337798e+00, 1.687012e+00, 5.515476e-01, 1.671286e+00, 1.266152e+00, 2.186468e+00, 1.866831e+00, 1.641661e+00, 3.083248e-01, 1.179674e+00, 8.107358e-01, 4.363357e-01, 3.698381e-01, 2.294945e+00, 7.763094e-01, 5.635263e-01, 2.788314e+00, 6.807041e-01, 2.295764e+00, 3.563016e-01, 1.781120e+00, 1.799457e-01, 1.742042e+00, 1.676103e+00, 2.640986e+00, 2.216452e+00, 1.42007…
2.000000e-01	1.740871e+00, 2.090298e+00, 1.587078e+00, 1.307070e+00, 5.928473e-01, 1.999347e+00, 7.097210e-01, 1.580167e+00, 1.486549e+00, 1.034115e+00, 1.572712e-01, 1.036145e+00, 7.976117e-01, 4.591948e-01, 2.225199e-01, 1.578878e+00, 6.667954e-01, 8.010753e-01, 1.859880e+00, 6.894484e-01, 1.462078e+00, 2.342037e-01, 1.332830e+00, 5.341304e-01, 1.622987e+00, 1.354238e+00, 1.328956e+00, 1.398799e+00, 1.19282…
4.000000e-01	1.400488e+00, 1.314930e+00, 1.185785e+00, 1.071664e+00, 6.737033e-01, 1.885197e+00, 5.019544e-01, 9.619491e-01, 1.214006e+00, 7.319814e-01, 1.120312e-01, 8.358180e-01, 7.803832e-01, 6.601832e-01, 2.547406e-01, 1.200431e+00, 9.975809e-01, 1.539547e+00, 1.044904e+00, 8.386608e-01, 9.178818e-01, 2.725093e-01, 1.169289e+00, 8.178565e-01, 1.645851e+00, 1.160370e+00, 9.459449e-01, 1.167421e+00, 1.39082…
6.000000e-01	1.358576e+00, 8.591043e-01, 9.534372e-01, 8.213874e-01, 8.044111e-01, 1.903650e+00, 3.088765e-01, 7.720346e-01, 1.279126e+00, 5.483319e-01, 6.734125e-02, 6.157904e-01, 6.307751e-01, 8.301885e-01, 3.775270e-01, 1.115546e+00, 1.053894e+00, 1.584184e+00, 9.018951e-01, 1.017345e+00, 5.429714e-01, 4.329018e-01, 9.991211e-01, 7.711992e-01, 1.559736e+00, 9.864102e-01, 8.774726e-01, 8.679550e-01, 1.75334…
8.000000e-01	9.640797e-01, 5.323314e-01, 5.645989e-01, 5.832260e-01, 9.893266e-01, 1.847738e+00, 4.135155e-01, 6.072453e-01, 1.179669e+00, 4.172102e-01, 8.116153e-02, 3.756927e-01, 3.348067e-01, 1.114180e+00, 5.243177e-01, 1.016179e+00, 6.164670e-01, 1.627667e+00, 7.879834e-01, 9.139021e-01, 3.266210e-01, 5.050485e-01, 8.733934e-01, 7.054447e-01, 1.422125e+00, 1.015816e+00, 8.512173e-01, 1.113625e+00, 1.68096…
1.000000e+00	7.347835e-01, 3.929724e-01, 3.719992e-01, 5.006163e-01, 1.085728e+00, 1.766434e+00, 4.076273e-01, 6.218251e-01, 1.133146e+00, 4.914953e-01, 1.260195e-01, 3.110025e-01, 2.145232e-01, 1.182809e+00, 5.067091e-01, 1.088816e+00, 4.026476e-01, 1.993882e+00, 6.142541e-01, 8.086566e-01, 3.681209e-01, 4.767200e-01, 8.130948e-01, 8.395141e-01, 1.347037e+00, 1.176684e+00, 9.685107e-01, 1.239700e+00, 1.61170…
1.200000e+00	6.269485e-01, 2.470823e-01, 2.630238e-01, 3.554584e-01, 9.724512e-01, 1.821797e+00, 4.812872e-01, 6.586224e-01, 1.192381e+00, 6.109911e-01, 2.273710e-01, 2.145729e-01, 1.177400e-01, 1.235882e+00, 6.467992e-01, 9.455759e-01, 2.873819e-01, 1.707878e+00, 7.570034e-01, 1.044959e+00, 3.260725e-01, 4.710276e-01, 8.626765e-01, 8.816902e-01, 1.397716e+00, 1.154642e+00, 1.025530e+00, 1.237220e+00, 2.13653…
1.400000e+00	6.425374e-01, 1.657887e-01, 2.026617e-01, 2.792440e-01, 1.040820e+00, 2.221255e+00, 4.645455e-01, 6.048427e-01, 1.410494e+00, 7.168291e-01, 2.293989e-01, 1.611526e-01, 6.477447e-02, 1.089081e+00, 6.627065e-01, 9.214668e-01, 1.636345e-01, 1.751790e+00, 5.928585e-01, 9.525410e-01, 3.878800e-01, 6.442674e-01, 7.104445e-01, 8.839570e-01, 1.423241e+00, 9.661857e-01, 9.447016e-01, 1.460123e+00, 1.78276…
1.600000e+00	4.285410e-01, 1.296427e-01, 1.620529e-01, 1.966133e-01, 9.924945e-01, 1.466398e+00, 5.255746e-01, 7.561397e-01, 1.281102e+00, 5.959678e-01, 2.824068e-01, 1.459084e-01, 3.957598e-02, 1.040508e+00, 6.386675e-01, 8.852234e-01, 1.036006e-01, 1.769995e+00, 5.088130e-01, 9.539823e-01, 5.037945e-01, 5.789819e-01, 8.130164e-01, 9.248008e-01, 1.385264e+00, 1.262331e+00, 8.962906e-01, 1.596054e+00, 1.81774…
1.800000e+00	3.932228e-01, 8.554169e-02, 1.181235e-01, 1.699352e-01, 1.111885e+00, 1.706430e+00, 6.164557e-01, 7.230228e-01, 1.359007e+00, 6.080998e-01, 3.686876e-01, 1.122604e-01, 1.933123e-02, 8.473849e-01, 6.743907e-01, 7.409620e-01, 6.092412e-02, 2.038373e+00, 4.382053e-01, 1.029059e+00, 5.200315e-01, 5.073083e-01, 7.751122e-01, 9.530954e-01, 1.383832e+00, 1.114812e+00, 8.445101e-01, 1.668785e+00, 2.23286…
2.000000e+00	2.667011e-01, 9.079935e-02, 9.009220e-02, 1.202744e-01, 8.858237e-01, 1.842547e+00, 6.423567e-01, 6.127068e-01, 1.345657e+00, 6.432304e-01, 3.845554e-01, 6.362653e-02, 1.144068e-02, 8.018696e-01, 6.508594e-01, 7.841046e-01, 4.900427e-02, 1.606413e+00, 3.211092e-01, 7.612998e-01, 5.028004e-01, 4.827193e-01, 7.956560e-01, 1.023390e+00, 1.143844e+00, 1.141478e+00, 9.387355e-01, 1.921554e+00, 2.08854…
0.000000e+00	1.709681e+00, 6.033762e-01, 1.336954e+00, 1.663370e+00, 3.271783e+00, 1.370439e+00, 1.770432e+00, 7.194290e-01, 8.235990e-01, 2.231528e+00, 1.913338e+00, 1.610115e+00, 1.977655e+00, 2.387216e+00, 1.187907e-01, 1.958926e-01, 3.348019e+00, 1.361479e+00, 2.767130e+00, 3.892862e-02, 7.260077e-01, 1.548799e+00, 1.385695e-01, 8.434873e-01, 2.009525e+00, 2.493629e+00, 2.528965e+00, 9.377650e-02, 5.26043…
2.000000e-01	9.692828e-01, 8.059239e-01, 1.268660e+00, 1.599146e+00, 2.114911e+00, 1.432472e+00, 1.404724e+00, 9.386205e-01, 5.587418e-01, 1.995808e+00, 1.011664e+00, 1.504584e+00, 1.579348e+00, 2.588020e+00, 1.018154e-01, 1.849936e-01, 1.784949e+00, 1.702921e+00, 2.524799e+00, 3.786505e-01, 5.192420e-01, 1.139922e+00, 8.031517e-02, 5.643125e-01, 1.533092e+00, 1.874175e+00, 2.042031e+00, 8.436239e-02, 4.01840…
4.000000e-01	5.936733e-01, 7.808710e-01, 8.706220e-01, 1.844978e+00, 1.946024e+00, 1.240360e+00, 9.582703e-01, 8.986402e-01, 4.119016e-01, 1.888857e+00, 6.991389e-01, 1.157332e+00, 1.467367e+00, 2.344520e+00, 2.038188e-01, 1.202953e-01, 1.248866e+00, 1.856830e+00, 1.991691e+00, 6.128914e-01, 4.516269e-01, 8.517895e-01, 4.367516e-02, 4.552063e-01, 9.659893e-01, 1.348945e+00, 1.393516e+00, 5.384498e-02, 4.04281…
6.000000e-01	3.367949e-01, 6.562760e-01, 9.165270e-01, 1.805909e+00, 2.197388e+00, 1.196350e+00, 8.431266e-01, 9.913462e-01, 3.154115e-01, 1.383849e+00, 3.780354e-01, 9.811582e-01, 9.500416e-01, 2.710278e+00, 3.225320e-01, 1.268784e-01, 8.645955e-01, 1.622983e+00, 1.539049e+00, 6.921127e-01, 4.582749e-01, 5.533131e-01, 2.750289e-02, 2.846802e-01, 1.052754e+00, 1.163466e+00, 1.052746e+00, 3.622799e-02, 4.53719…
8.000000e-01	1.807911e-01, 3.962906e-01, 7.702179e-01, 1.735611e+00, 2.413406e+00, 1.401205e+00, 5.793712e-01, 1.052016e+00, 2.695740e-01, 1.222291e+00, 1.435476e-01, 6.889908e-01, 1.132572e+00, 2.359613e+00, 5.417425e-01, 1.765836e-01, 6.512627e-01, 1.748759e+00, 1.436296e+00, 7.862078e-01, 4.141951e-01, 5.046270e-01, 1.983347e-02, 1.721649e-01, 6.622000e-01, 1.049092e+00, 8.463972e-01, 3.280326e-02, 6.56786…
1.000000e+00	1.155272e-01, 3.195052e-01, 7.017280e-01, 1.753966e+00, 2.438388e+00, 1.537273e+00, 6.789442e-01, 1.212886e+00, 2.335844e-01, 1.360325e+00, 1.245940e-01, 8.181811e-01, 1.006366e+00, 2.328105e+00, 5.031539e-01, 2.465048e-01, 3.501580e-01, 1.341011e+00, 1.155808e+00, 9.115570e-01, 4.904565e-01, 4.940222e-01, 8.557861e-02, 1.060068e-01, 7.186788e-01, 7.863940e-01, 5.085627e-01, 2.203250e-02, 9.30339…
1.200000e+00	6.146159e-02, 2.130150e-01, 6.648318e-01, 1.484423e+00, 2.161768e+00, 1.400117e+00, 5.774377e-01, 1.380961e+00, 1.605796e-01, 1.312265e+00, 9.275801e-02, 7.581281e-01, 1.066724e+00, 2.804309e+00, 5.134769e-01, 2.927022e-01, 2.400191e-01, 1.485553e+00, 1.129221e+00, 9.194161e-01, 5.242895e-01, 4.380294e-01, 2.540830e-01, 9.657906e-02, 4.664437e-01, 6.975112e-01, 4.642140e-01, 2.024329e-02, 1.12789…
1.400000e+00	4.039279e-02, 1.485990e-01, 5.871767e-01, 1.328123e+00, 1.765891e+00, 1.222869e+00, 6.615892e-01, 1.233899e+00, 1.283803e-01, 1.044657e+00, 5.264272e-02, 6.403903e-01, 8.894286e-01, 2.166387e+00, 5.792853e-01, 3.927664e-01, 1.387207e-01, 1.155640e+00, 7.378919e-01, 8.977289e-01, 5.501226e-01, 4.819195e-01, 3.915623e-01, 6.492532e-02, 3.627895e-01, 5.654784e-01, 3.923341e-01, 1.463317e-02, 1.27048…
1.600000e+00	2.148515e-02, 1.256595e-01, 5.473144e-01, 1.604208e+00, 2.204952e+00, 1.644362e+00, 5.218726e-01, 1.285437e+00, 1.474275e-01, 1.313233e+00, 3.786930e-02, 6.316169e-01, 1.063608e+00, 2.306205e+00, 6.874471e-01, 4.615181e-01, 1.105512e-01, 9.434963e-01, 9.214459e-01, 7.400245e-01, 4.954186e-01, 4.517902e-01, 5.063408e-01, 3.742401e-02, 3.107354e-01, 8.340427e-01, 3.806073e-01, 1.239807e-02, 1.47635…
1.800000e+00	1.506698e-02, 1.028007e-01, 4.910376e-01, 1.162759e+00, 1.973211e+00, 1.552695e+00, 5.575367e-01, 1.130264e+00, 1.175245e-01, 1.233925e+00, 2.680829e-02, 7.564389e-01, 8.741695e-01, 2.097876e+00, 7.054692e-01, 5.760834e-01, 6.316087e-02, 8.948634e-01, 7.281176e-01, 9.124092e-01, 5.020425e-01, 5.152567e-01, 6.548734e-01, 3.434049e-02, 2.390793e-01, 8.081431e-01, 3.455794e-01, 8.292917e-03, 1.89986…
2.000000e+00	1.349650e-02, 8.711440e-02, 4.938928e-01, 1.603570e+00, 1.776759e+00, 1.715214e+00, 6.080451e-01, 9.810040e-01, 1.028888e-01, 1.056244e+00, 2.059562e-02, 8.841853e-01, 8.493969e-01, 2.077095e+00, 7.059316e-01, 6.000329e-01, 3.236121e-02, 8.414408e-01, 7.657108e-01, 8.191581e-01, 5.167524e-01, 4.832044e-01, 6.943454e-01, 2.386798e-02, 2.248877e-01, 7.644584e-01, 3.280577e-01, 7.820121e-03, 1.66203…
0.000000e+00	1.771020e+00, 2.534407e+00, 1.406806e+00, 2.963715e+00, 6.078202e-01, 4.702698e-01, 2.525191e+00, 1.843788e-01, 6.083841e-01, 2.784716e+00, 2.119489e+00, 2.206278e+00, 2.590297e+00, 2.369630e+00, 2.567468e+00, 1.688161e+00, 1.597085e+00, 1.761683e+00, 2.763418e+00, 2.823615e+00, 2.233519e+00, 2.537597e+00, 2.817951e+00, 2.707737e-01, 2.072746e+00, 8.410691e-01, 2.789011e+00, 2.319450e+00, 2.99008…
2.000000e-01	1.492392e+00, 2.424813e+00, 1.138818e+00, 2.172789e+00, 7.141491e-01, 4.349179e-01, 1.314227e+00, 1.605272e-01, 4.686259e-01, 1.833095e+00, 1.344267e+00, 1.646220e+00, 1.577872e+00, 2.280819e+00, 1.775121e+00, 2.061690e+00, 1.402398e+00, 1.442638e+00, 2.449840e+00, 1.669433e+00, 1.564810e+00, 1.325178e+00, 1.637443e+00, 1.651129e-01, 1.615588e+00, 5.916971e-01, 1.613836e+00, 1.751241e+00, 2.67250…
4.000000e-01	1.505872e+00, 1.718391e+00, 8.941980e-01, 2.031763e+00, 1.249804e+00, 3.070687e-01, 1.005278e+00, 2.998278e-01, 3.310037e-01, 1.259955e+00, 7.318608e-01, 1.831612e+00, 1.438797e+00, 2.415945e+00, 9.020117e-01, 1.643816e+00, 1.502529e+00, 1.398998e+00, 2.156059e+00, 1.582776e+00, 9.145226e-01, 1.064374e+00, 1.370397e+00, 1.621136e-01, 1.185311e+00, 4.201529e-01, 1.480989e+00, 1.304478e+00, 2.03405…
6.000000e-01	1.386002e+00, 1.239423e+00, 1.059907e+00, 1.973808e+00, 1.204590e+00, 3.973143e-01, 4.639163e-01, 4.703266e-01, 3.126680e-01, 1.140378e+00, 7.433357e-01, 1.258421e+00, 1.000648e+00, 2.156858e+00, 9.027665e-01, 1.431641e+00, 1.382472e+00, 1.195247e+00, 1.382044e+00, 1.110243e+00, 5.437149e-01, 8.466205e-01, 1.134828e+00, 1.031428e-01, 1.072906e+00, 3.917952e-01, 1.228832e+00, 9.447379e-01, 1.42401…
8.000000e-01	1.039280e+00, 8.337817e-01, 6.834202e-01, 1.521048e+00, 1.721311e+00, 7.715688e-01, 4.166788e-01, 5.485000e-01, 2.119253e-01, 1.208256e+00, 7.283785e-01, 1.247697e+00, 1.060697e+00, 2.182905e+00, 8.811056e-01, 1.244626e+00, 9.487430e-01, 7.649951e-01, 1.154225e+00, 9.419852e-01, 3.738981e-01, 7.340403e-01, 1.035037e+00, 9.469684e-02, 1.008102e+00, 3.953528e-01, 9.464020e-01, 8.633562e-01, 1.15549…
1.000000e+00	1.059408e+00, 5.089733e-01, 6.286280e-01, 1.493763e+00, 1.700637e+00, 9.454921e-01, 4.285778e-01, 8.588001e-01, 1.679086e-01, 1.022018e+00, 6.405635e-01, 1.118376e+00, 1.013582e+00, 2.763585e+00, 7.379473e-01, 1.427941e+00, 7.239203e-01, 8.272488e-01, 9.887448e-01, 8.395734e-01, 2.335764e-01, 4.669268e-01, 8.589973e-01, 5.619973e-02, 5.890069e-01, 4.754698e-01, 8.620145e-01, 6.628875e-01, 8.85235…
1.200000e+00	8.955720e-01, 3.751794e-01, 6.034995e-01, 1.393750e+00, 1.622258e+00, 1.117754e+00, 4.955109e-01, 1.140809e+00, 1.563949e-01, 1.192005e+00, 4.500899e-01, 1.125877e+00, 1.041991e+00, 2.100553e+00, 7.413417e-01, 1.391461e+00, 4.754644e-01, 5.112519e-01, 1.067360e+00, 8.267022e-01, 2.361217e-01, 3.787283e-01, 6.332464e-01, 4.417282e-02, 5.786142e-01, 4.284972e-01, 8.941667e-01, 4.400421e-01, 7.96804…
1.400000e+00	8.299647e-01, 2.687870e-01, 5.524329e-01, 1.304892e+00, 1.832552e+00, 1.157197e+00, 4.535530e-01, 1.117138e+00, 1.232087e-01, 1.086544e+00, 4.081753e-01, 9.933982e-01, 9.125402e-01, 2.301872e+00, 6.929120e-01, 1.059392e+00, 3.507448e-01, 4.625327e-01, 9.756847e-01, 8.289210e-01, 2.067046e-01, 4.127629e-01, 4.573624e-01, 3.226513e-02, 5.358337e-01, 6.114716e-01, 6.411902e-01, 3.710596e-01, 7.20472…
1.600000e+00	6.706903e-01, 1.623119e-01, 5.285696e-01, 1.372204e+00, 1.552480e+00, 1.163925e+00, 6.182862e-01, 1.029838e+00, 1.148944e-01, 1.193197e+00, 2.732220e-01, 1.049408e+00, 1.066348e+00, 2.063372e+00, 6.215020e-01, 8.496091e-01, 1.848060e-01, 4.467025e-01, 7.980574e-01, 8.997554e-01, 3.673545e-01, 4.055594e-01, 3.197504e-01, 2.275876e-02, 4.100694e-01, 6.501641e-01, 5.355679e-01, 2.905929e-01, 8.20719…
1.800000e+00	4.940935e-01, 1.179212e-01, 5.289393e-01, 1.475865e+00, 1.784760e+00, 1.293170e+00, 4.486282e-01, 9.571341e-01, 8.509441e-02, 1.013890e+00, 1.939058e-01, 9.162783e-01, 5.808918e-01, 2.438946e+00, 7.753014e-01, 9.048791e-01, 1.422507e-01, 4.084530e-01, 7.898453e-01, 8.317949e-01, 3.452465e-01, 2.975476e-01, 2.030827e-01, 1.789261e-02, 2.951342e-01, 5.796748e-01, 6.154285e-01, 2.662155e-01, 8.16585…
2.000000e+00	3.458989e-01, 1.013476e-01, 4.248148e-01, 1.479685e+00, 1.876875e+00, 1.324245e+00, 4.746967e-01, 1.170997e+00, 9.190475e-02, 1.049485e+00, 1.253783e-01, 1.057169e+00, 8.202764e-01, 2.130264e+00, 7.657270e-01, 7.900688e-01, 9.821198e-02, 3.154175e-01, 8.161491e-01, 1.095007e+00, 4.057078e-01, 3.585257e-01, 1.623867e-01, 1.890777e-02, 2.197222e-01, 7.727285e-01, 4.620223e-01, 1.823643e-01, 9.07500…
0.000000e+00	4.133358e-01, 4.295183e-01, 1.982841e+00, 6.260110e-01, 2.646756e+00, 1.956856e+00, 2.532867e+00, 1.764992e+00, 1.721947e-01, 9.307447e-01, 5.209273e-01, 9.003217e-01, 9.600789e-02, 9.863730e-01, 9.486578e-01, 2.751092e+00, 5.387476e-01, 9.323078e-01, 2.918037e-01, 9.028709e-01, 2.104937e+00, 2.218235e+00, 9.690978e-01, 1.013246e+00, 1.802728e+00, 2.478162e+00, 1.210023e+00, 1.292217e+00, 2.12378…
2.000000e-01	5.756536e-01, 9.738232e-01, 1.448608e+00, 7.494813e-01, 2.472569e+00, 2.064597e+00, 1.812990e+00, 1.266699e+00, 3.871598e-01, 9.273830e-01, 3.912472e-01, 5.930843e-01, 7.836952e-02, 1.236264e+00, 6.801773e-01, 2.186704e+00, 4.286484e-01, 1.220366e+00, 4.087286e-01, 9.815214e-01, 1.287949e+00, 1.555580e+00, 7.744657e-01, 5.711039e-01, 1.639701e+00, 2.126982e+00, 8.050642e-01, 1.163607e+00, 1.99056…
4.000000e-01	7.907454e-01, 9.269003e-01, 1.252209e+00, 8.944527e-01, 1.521738e+00, 1.460176e+00, 1.265535e+00, 1.428882e+00, 7.310346e-01, 1.092201e+00, 3.660892e-01, 4.117732e-01, 3.970812e-02, 1.329527e+00, 6.112018e-01, 2.137471e+00, 3.671471e-01, 1.403011e+00, 5.106807e-01, 9.346422e-01, 8.435994e-01, 1.219522e+00, 8.581871e-01, 4.256841e-01, 1.282360e+00, 2.192524e+00, 5.889923e-01, 1.162674e+00, 2.33072…
6.000000e-01	8.877222e-01, 7.436766e-01, 1.194795e+00, 9.367999e-01, 1.592525e+00, 1.439937e+00, 7.625659e-01, 1.218916e+00, 7.309440e-01, 9.683238e-01, 5.034856e-01, 3.826517e-01, 4.583806e-02, 1.717706e+00, 6.899785e-01, 1.810494e+00, 3.928235e-01, 1.673044e+00, 4.650274e-01, 8.843741e-01, 8.967305e-01, 6.879768e-01, 9.851597e-01, 4.078450e-01, 1.682462e+00, 1.639474e+00, 4.392641e-01, 8.163217e-01, 2.06612…
8.000000e-01	1.013576e+00, 6.794930e-01, 7.323909e-01, 1.249190e+00, 1.716328e+00, 1.509942e+00, 7.236377e-01, 1.160949e+00, 6.990451e-01, 1.017636e+00, 4.734930e-01, 3.218272e-01, 9.714276e-02, 1.749823e+00, 5.784888e-01, 1.599024e+00, 2.523593e-01, 2.106298e+00, 5.426808e-01, 9.451988e-01, 5.682436e-01, 5.579361e-01, 7.955566e-01, 3.511333e-01, 1.601835e+00, 1.548951e+00, 2.902226e-01, 7.061961e-01, 2.27771…
1.000000e+00	9.067387e-01, 4.526039e-01, 6.675213e-01, 1.436069e+00, 1.443473e+00, 1.685699e+00, 6.514488e-01, 1.347959e+00, 5.611331e-01, 1.104386e+00, 5.926429e-01, 2.837568e-01, 1.594783e-01, 1.611539e+00, 6.431666e-01, 1.476022e+00, 2.038561e-01, 2.249955e+00, 5.465917e-01, 8.432139e-01, 5.147064e-01, 4.590515e-01, 8.145383e-01, 2.391782e-01, 1.361412e+00, 1.246255e+00, 2.986431e-01, 5.507736e-01, 2.41527…
1.200000e+00	7.636288e-01, 2.879086e-01, 5.175405e-01, 1.093534e+00, 1.815650e+00, 1.685221e+00, 5.541396e-01, 1.135503e+00, 5.836626e-01, 1.050618e+00, 4.798181e-01, 2.456571e-01, 2.062547e-01, 2.061754e+00, 7.035450e-01, 1.437226e+00, 9.434944e-02, 1.989278e+00, 6.181306e-01, 6.784585e-01, 3.799362e-01, 4.030822e-01, 7.416539e-01, 2.152309e-01, 1.380543e+00, 1.289312e+00, 3.150831e-01, 3.876217e-01, 1.83687…
1.400000e+00	8.528090e-01, 1.957668e-01, 5.130188e-01, 1.155107e+00, 1.743379e+00, 1.394078e+00, 5.175497e-01, 1.301228e+00, 4.195467e-01, 1.117271e+00, 4.526449e-01, 3.654930e-01, 2.798374e-01, 2.019455e+00, 6.094542e-01, 1.135751e+00, 7.783283e-02, 2.288352e+00, 6.534918e-01, 7.407240e-01, 3.965563e-01, 3.986784e-01, 8.775192e-01, 1.780104e-01, 1.391233e+00, 1.391623e+00, 2.921098e-01, 2.685160e-01, 2.42893…
1.600000e+00	7.949964e-01, 1.795124e-01, 4.321402e-01, 1.484872e+00, 1.664938e+00, 1.561883e+00, 5.566450e-01, 9.646969e-01, 4.427386e-01, 1.165908e+00, 3.320236e-01, 2.845748e-01, 4.805438e-01, 1.610345e+00, 6.581284e-01, 1.102371e+00, 5.810282e-02, 2.302546e+00, 6.678317e-01, 9.463808e-01, 4.208012e-01, 4.679985e-01, 7.796931e-01, 1.303470e-01, 1.329831e+00, 1.144779e+00, 2.883635e-01, 1.954561e-01, 2.15767…
1.800000e+00	6.574058e-01, 1.184685e-01, 4.564265e-01, 1.230495e+00, 1.838800e+00, 1.480866e+00, 6.049763e-01, 1.232208e+00, 3.917232e-01, 1.299167e+00, 2.795352e-01, 3.790259e-01, 5.683183e-01, 2.012072e+00, 7.041677e-01, 9.495079e-01, 3.273176e-02, 2.438469e+00, 7.813165e-01, 9.612305e-01, 3.470120e-01, 4.294871e-01, 8.482852e-01, 9.501849e-02, 1.094324e+00, 9.766736e-01, 3.160150e-01, 1.830153e-01, 2.45353…
2.000000e+00	5.019712e-01, 8.806135e-02, 5.269124e-01, 1.213090e+00, 1.575019e+00, 1.771318e+00, 5.106853e-01, 1.243660e+00, 2.816459e-01, 1.188657e+00, 1.993544e-01, 4.397321e-01, 4.628645e-01, 2.327829e+00, 7.274741e-01, 8.539440e-01, 2.135998e-02, 2.151663e+00, 6.581649e-01, 1.053301e+00, 4.408042e-01, 4.075210e-01, 7.885529e-01, 7.186715e-02, 9.336097e-01, 1.262391e+00, 3.076730e-01, 1.341792e-01, 2.29327…
0.000000e+00	1.113311e+00, 2.188141e+00, 2.206922e+00, 2.603767e+00, 2.010836e+00, 6.841995e-01, 5.387709e-01, 7.356581e-02, 2.980817e+00, 1.318603e+00, 2.309203e-01, 1.045991e+00, 1.254363e+00, 1.893466e+00, 1.078675e+00, 1.217997e+00, 2.696524e-01, 2.578580e+00, 4.420776e-01, 1.969106e+00, 1.700276e-02, 5.467327e-01, 2.377611e+00, 1.249443e+00, 1.595426e+00, 8.787889e-01, 3.114256e+00, 1.348997e+00, 1.99799…
2.000000e-01	1.002238e+00, 1.443634e+00, 1.601931e+00, 1.743670e+00, 1.681211e+00, 9.478803e-01, 3.135320e-01, 3.913183e-01, 2.298185e+00, 1.162591e+00, 2.392180e-01, 1.011003e+00, 1.210434e+00, 1.490605e+00, 8.458550e-01, 1.360186e+00, 6.163578e-01, 1.594074e+00, 6.293619e-01, 1.491283e+00, 8.431618e-02, 5.772245e-01, 1.758205e+00, 8.758007e-01, 1.604812e+00, 6.076120e-01, 2.024174e+00, 1.075555e+00, 1.69765…
4.000000e-01	8.452491e-01, 9.425352e-01, 1.352128e+00, 1.074399e+00, 1.362342e+00, 9.621938e-01, 2.567111e-01, 7.045424e-01, 1.822307e+00, 1.178078e+00, 2.561248e-01, 6.925391e-01, 7.670205e-01, 1.082332e+00, 7.981401e-01, 1.363487e+00, 6.526606e-01, 1.621264e+00, 6.921197e-01, 1.817008e+00, 1.421386e-01, 4.971504e-01, 1.163892e+00, 1.110905e+00, 1.204370e+00, 5.719304e-01, 1.646689e+00, 9.799558e-01, 1.34021…
6.000000e-01	8.430995e-01, 8.208787e-01, 1.191061e+00, 7.230574e-01, 9.885573e-01, 1.140057e+00, 2.975297e-01, 8.598003e-01, 1.765802e+00, 1.149262e+00, 3.173536e-01, 7.587096e-01, 5.076219e-01, 8.792321e-01, 7.812866e-01, 1.576775e+00, 6.030568e-01, 1.513725e+00, 4.491028e-01, 9.865172e-01, 1.521112e-01, 5.764294e-01, 1.042995e+00, 1.208934e+00, 9.259367e-01, 6.590167e-01, 1.060747e+00, 1.373505e+00, 1.74857…
8.000000e-01	9.008714e-01, 4.839194e-01, 8.422895e-01, 6.612660e-01, 1.017014e+00, 1.446982e+00, 3.885415e-01, 7.676904e-01, 1.318018e+00, 9.894270e-01, 4.347491e-01, 5.269169e-01, 2.894019e-01, 5.867536e-01, 7.130546e-01, 1.743426e+00, 4.285708e-01, 1.055675e+00, 3.729367e-01, 8.848690e-01, 1.894245e-01, 5.337371e-01, 1.022854e+00, 1.277180e+00, 1.376316e+00, 8.786793e-01, 1.064067e+00, 1.311146e+00, 1.92058…
1.000000e+00	9.218095e-01, 2.797659e-01, 7.318431e-01, 5.108110e-01, 8.213823e-01, 1.479184e+00, 3.919908e-01, 6.372731e-01, 1.226453e+00, 6.672585e-01, 4.384378e-01, 4.012230e-01, 1.747238e-01, 6.478125e-01, 7.993517e-01, 1.631002e+00, 3.122226e-01, 9.831408e-01, 2.640500e-01, 1.147933e+00, 1.822476e-01, 4.593914e-01, 7.048418e-01, 9.054551e-01, 1.162907e+00, 1.036960e+00, 9.541866e-01, 1.831006e+00, 2.17035…
1.200000e+00	1.011598e+00, 2.091032e-01, 3.745012e-01, 4.257234e-01, 7.549264e-01, 1.462058e+00, 5.840524e-01, 4.326100e-01, 1.257535e+00, 5.512945e-01, 3.881013e-01, 3.473643e-01, 9.655682e-02, 4.136583e-01, 7.746111e-01, 1.301092e+00, 1.880690e-01, 8.634451e-01, 1.993927e-01, 8.438402e-01, 1.993506e-01, 5.756109e-01, 8.240173e-01, 1.260910e+00, 1.207033e+00, 8.740544e-01, 9.159807e-01, 1.848246e+00, 2.58467…
1.400000e+00	1.065520e+00, 1.530067e-01, 3.431612e-01, 2.692511e-01, 7.443120e-01, 1.591676e+00, 4.701652e-01, 3.542604e-01, 1.200628e+00, 4.213454e-01, 4.221995e-01, 2.208451e-01, 5.668993e-02, 2.990432e-01, 6.195863e-01, 1.530900e+00, 1.230608e-01, 1.442794e+00, 1.600303e-01, 8.971568e-01, 2.307955e-01, 5.578129e-01, 8.367731e-01, 7.717845e-01, 1.128777e+00, 1.099899e+00, 1.100190e+00, 1.805574e+00, 2.02615…
1.600000e+00	7.180714e-01, 1.092891e-01, 2.124113e-01, 2.393568e-01, 5.938315e-01, 1.499004e+00, 6.292251e-01, 2.599916e-01, 1.339804e+00, 2.530110e-01, 4.140098e-01, 1.945770e-01, 2.581623e-02, 3.846284e-01, 7.906120e-01, 1.112554e+00, 8.010091e-02, 1.252071e+00, 1.054347e-01, 9.664889e-01, 2.385323e-01, 5.439601e-01, 9.664505e-01, 1.053184e+00, 1.207231e+00, 1.026455e+00, 1.091898e+00, 2.096741e+00, 2.00551…
1.800000e+00	7.104298e-01, 9.890315e-02, 1.554365e-01, 1.296929e-01, 6.022680e-01, 1.489192e+00, 5.689488e-01, 2.252070e-01, 1.508452e+00, 1.917293e-01, 4.789635e-01, 1.453930e-01, 1.651435e-02, 3.214626e-01, 7.804894e-01, 1.213110e+00, 4.472892e-02, 1.472018e+00, 7.652979e-02, 8.433468e-01, 3.021814e-01, 6.430077e-01, 6.900660e-01, 1.162065e+00, 1.297956e+00, 1.321662e+00, 1.023927e+00, 1.432079e+00, 1.86076…
2.000000e+00	5.787053e-01, 7.340326e-02, 9.091241e-02, 1.362220e-01, 6.106789e-01, 1.364092e+00, 5.374552e-01, 1.498312e-01, 1.508947e+00, 1.138648e-01, 4.822700e-01, 1.046859e-01, 8.841555e-03, 3.063660e-01, 7.637279e-01, 7.759467e-01, 3.315875e-02, 1.524842e+00, 5.691444e-02, 8.607087e-01, 3.814292e-01, 5.100725e-01, 9.462342e-01, 1.027867e+00, 1.252118e+00, 1.170645e+00, 9.987155e-01, 2.274282e+00, 1.88523…
0.000000e+00	1.685759e+00, 3.019299e-01, 1.250739e+00, 2.006004e+00, 1.649819e+00, 1.557881e+00, 3.263703e+00, 5.618192e-01, 1.000606e-01, 2.933049e+00, 2.161441e+00, 6.284607e-02, 1.480475e-01, 4.594919e-01, 1.478405e+00, 7.625702e-01, 2.796056e+00, 2.218224e+00, 2.160684e+00, 1.785164e-01, 1.397847e+00, 2.055416e+00, 8.469032e-01, 1.146202e+00, 2.524002e+00, 2.405642e+00, 2.276377e+00, 4.688878e-01, 1.51446…
2.000000e-01	9.189330e-01, 6.219366e-01, 1.132641e+00, 2.031376e+00, 1.679306e+00, 1.444507e+00, 1.716063e+00, 7.742467e-01, 9.276661e-02, 2.190391e+00, 1.193577e+00, 2.802591e-01, 4.900554e-01, 9.499620e-01, 9.573299e-01, 5.648193e-01, 1.496711e+00, 2.118484e+00, 1.506019e+00, 2.080005e-01, 1.088467e+00, 1.302211e+00, 8.304983e-01, 7.233102e-01, 1.895718e+00, 1.916618e+00, 1.456186e+00, 8.689322e-01, 1.70971…
4.000000e-01	4.795347e-01, 1.020270e+00, 9.687200e-01, 2.101079e+00, 1.143483e+00, 1.128460e+00, 1.412951e+00, 8.934370e-01, 7.227883e-02, 1.946835e+00, 1.113633e+00, 4.515274e-01, 5.914373e-01, 1.184235e+00, 6.122396e-01, 4.414379e-01, 1.192783e+00, 2.756519e+00, 1.434124e+00, 3.383133e-01, 9.694731e-01, 1.073901e+00, 9.536279e-01, 5.450297e-01, 1.358044e+00, 1.687466e+00, 1.148016e+00, 7.243912e-01, 1.56007…
6.000000e-01	2.427839e-01, 9.072987e-01, 9.149924e-01, 1.351976e+00, 1.220830e+00, 1.238241e+00, 9.285799e-01, 9.503680e-01, 4.173769e-02, 1.630826e+00, 5.641276e-01, 6.501425e-01, 7.962995e-01, 1.416966e+00, 6.918208e-01, 3.711466e-01, 9.250676e-01, 2.508747e+00, 9.684205e-01, 5.483887e-01, 6.718131e-01, 6.545051e-01, 8.788983e-01, 3.104957e-01, 1.096570e+00, 1.643438e+00, 8.780473e-01, 5.027693e-01, 1.73405…
8.000000e-01	1.518413e-01, 6.468030e-01, 8.949259e-01, 1.804013e+00, 1.479684e+00, 1.068703e+00, 7.028021e-01, 1.017377e+00, 4.415480e-02, 1.293907e+00, 4.045288e-01, 6.634805e-01, 7.706195e-01, 1.685727e+00, 7.177822e-01, 2.853955e-01, 7.122827e-01, 2.580095e+00, 8.094660e-01, 7.164619e-01, 6.344653e-01, 6.632643e-01, 6.650311e-01, 2.149162e-01, 9.900638e-01, 1.170590e+00, 8.086655e-01, 4.845025e-01, 1.97875…
1.000000e+00	1.035088e-01, 4.478929e-01, 7.002773e-01, 1.492010e+00, 1.329893e+00, 1.435439e+00, 6.425835e-01, 1.063027e+00, 3.937027e-02, 1.324327e+00, 3.294978e-01, 7.581994e-01, 8.508604e-01, 1.911532e+00, 6.127650e-01, 3.072311e-01, 4.174801e-01, 2.418573e+00, 9.831260e-01, 8.104524e-01, 4.622277e-01, 5.552478e-01, 8.398419e-01, 1.277851e-01, 8.116036e-01, 1.163724e+00, 6.707157e-01, 4.521759e-01, 1.58459…
1.200000e+00	5.762983e-02, 3.620699e-01, 6.295855e-01, 1.395836e+00, 1.366948e+00, 1.360010e+00, 5.753450e-01, 1.139700e+00, 4.119121e-02, 1.094869e+00, 2.070563e-01, 7.298089e-01, 7.972672e-01, 1.946150e+00, 7.180260e-01, 3.095734e-01, 2.854044e-01, 2.351854e+00, 8.841697e-01, 8.603472e-01, 5.992560e-01, 5.612448e-01, 6.903067e-01, 9.296642e-02, 6.363003e-01, 1.095336e+00, 6.319020e-01, 2.542648e-01, 1.96248…
1.400000e+00	3.371115e-02, 2.269831e-01, 6.386490e-01, 1.562893e+00, 1.514590e+00, 1.528324e+00, 6.189859e-01, 1.153104e+00, 4.618759e-02, 1.234824e+00, 1.433681e-01, 8.960129e-01, 1.040015e+00, 1.981701e+00, 6.487289e-01, 2.750370e-01, 1.463686e-01, 2.097453e+00, 8.852134e-01, 7.573009e-01, 5.731683e-01, 5.061158e-01, 8.058382e-01, 5.977900e-02, 4.201176e-01, 1.281665e+00, 6.082615e-01, 1.911255e-01, 1.75810…
1.600000e+00	2.212808e-02, 2.127579e-01, 5.819704e-01, 1.196718e+00, 1.374969e+00, 1.258526e+00, 5.137231e-01, 1.085374e+00, 6.633181e-02, 1.025396e+00, 1.038569e-01, 8.589760e-01, 8.300167e-01, 2.221455e+00, 7.521046e-01, 3.715583e-01, 1.148783e-01, 2.187150e+00, 8.568572e-01, 7.003671e-01, 5.016625e-01, 4.534363e-01, 8.026139e-01, 4.407341e-02, 4.466427e-01, 1.273851e+00, 4.549976e-01, 1.785638e-01, 2.08624…
1.800000e+00	1.224205e-02, 1.330151e-01, 5.558224e-01, 1.179889e+00, 1.413112e+00, 1.605249e+00, 5.164901e-01, 1.026884e+00, 5.913899e-02, 1.074294e+00, 6.318171e-02, 7.409782e-01, 8.372575e-01, 2.165828e+00, 7.218573e-01, 4.446960e-01, 6.994689e-02, 2.116941e+00, 7.126751e-01, 8.483028e-01, 4.781714e-01, 4.671793e-01, 6.988766e-01, 3.100497e-02, 2.784520e-01, 9.628889e-01, 4.603878e-01, 1.069508e-01, 1.89596…
2.000000e+00	8.038007e-03, 1.048557e-01, 5.359151e-01, 1.586688e+00, 1.789888e+00, 1.549110e+00, 6.308508e-01, 1.191634e+00, 6.585760e-02, 1.241668e+00, 4.024102e-02, 8.373272e-01, 7.373276e-01, 2.338887e+00, 6.251115e-01, 3.990760e-01, 5.666344e-02, 1.621495e+00, 8.425464e-01, 9.550587e-01, 5.005499e-01, 4.325635e-01, 8.677481e-01, 2.079413e-02, 2.786765e-01, 1.190947e+00, 3.841772e-01, 1.201708e-01, 2.02076…
0.000000e+00	1.250510e+00, 1.404227e-01, 1.608221e+00, 1.386499e+00, 2.586901e+00, 1.625992e+00, 2.315381e+00, 1.427716e+00, 2.995707e+00, 3.333031e+00, 2.459477e+00, 1.913772e+00, 8.336491e-01, 1.817536e+00, 3.692892e-01, 8.031660e-02, 1.257790e+00, 2.748857e+00, 1.125834e+00, 8.672885e-01, 7.528728e-01, 3.098936e-01, 2.085556e+00, 3.016009e+00, 1.792625e+00, 6.190165e-01, 1.705960e+00, 2.939190e+00, 2.55588…
2.000000e-01	7.556892e-01, 5.621366e-01, 1.609429e+00, 9.327803e-01, 1.702531e+00, 1.677452e+00, 1.616532e+00, 1.427537e+00, 2.012312e+00, 2.322946e+00, 1.554822e+00, 1.429835e+00, 7.050501e-01, 1.190193e+00, 3.871384e-01, 2.358281e-01, 7.669949e-01, 2.354569e+00, 1.081604e+00, 9.700346e-01, 4.829492e-01, 2.150090e-01, 1.421698e+00, 2.185388e+00, 1.526780e+00, 6.253879e-01, 1.126290e+00, 2.375584e+00, 2.06282…
4.000000e-01	4.121054e-01, 8.556365e-01, 1.372434e+00, 8.745130e-01, 1.618134e+00, 1.800209e+00, 1.065842e+00, 1.231863e+00, 1.637343e+00, 2.120529e+00, 1.021233e+00, 1.092591e+00, 7.223807e-01, 8.566535e-01, 5.492526e-01, 4.728096e-01, 6.514366e-01, 2.306363e+00, 9.059517e-01, 1.081039e+00, 5.185972e-01, 1.688510e-01, 1.158760e+00, 2.020987e+00, 1.171200e+00, 7.167048e-01, 7.490870e-01, 1.988353e+00, 1.87219…
6.000000e-01	2.283742e-01, 7.550760e-01, 8.856238e-01, 6.224696e-01, 1.100984e+00, 1.867676e+00, 8.797028e-01, 1.056837e+00, 1.801261e+00, 1.672543e+00, 6.872013e-01, 8.377170e-01, 3.034125e-01, 7.434766e-01, 6.262216e-01, 5.893875e-01, 4.289665e-01, 1.544906e+00, 7.689650e-01, 8.405152e-01, 4.935428e-01, 2.109425e-01, 1.174287e+00, 1.748006e+00, 1.272301e+00, 8.986486e-01, 4.048913e-01, 2.218827e+00, 1.56174…
8.000000e-01	1.326006e-01, 3.959701e-01, 1.096250e+00, 3.893913e-01, 1.064433e+00, 1.955831e+00, 6.389058e-01, 1.151519e+00, 1.289254e+00, 1.301823e+00, 5.281774e-01, 6.629787e-01, 2.009784e-01, 5.904194e-01, 6.483634e-01, 6.971016e-01, 3.213433e-01, 1.467321e+00, 5.417737e-01, 8.359409e-01, 5.258729e-01, 2.826794e-01, 1.017362e+00, 1.526935e+00, 1.116209e+00, 8.956069e-01, 3.580271e-01, 2.385330e+00, 1.95030…
1.000000e+00	1.059397e-01, 4.048973e-01, 7.660955e-01, 2.896855e-01, 8.829098e-01, 2.064818e+00, 7.104075e-01, 8.238880e-01, 1.638300e+00, 1.034945e+00, 4.584242e-01, 4.943492e-01, 1.231213e-01, 4.170393e-01, 6.718582e-01, 6.865216e-01, 2.004228e-01, 1.617684e+00, 4.354870e-01, 8.903317e-01, 5.843740e-01, 3.735885e-01, 8.260807e-01, 1.077373e+00, 1.328172e+00, 9.461739e-01, 4.677037e-01, 2.414098e+00, 2.03630…
1.200000e+00	8.206830e-02, 2.724398e-01, 5.036567e-01, 2.491080e-01, 6.466997e-01, 1.770515e+00, 6.330054e-01, 5.928518e-01, 1.471856e+00, 7.353092e-01, 3.399736e-01, 3.517791e-01, 5.555746e-02, 4.104555e-01, 7.095565e-01, 7.293797e-01, 1.443640e-01, 1.433242e+00, 2.141262e-01, 7.047291e-01, 5.956938e-01, 5.494983e-01, 8.591432e-01, 1.184597e+00, 1.211890e+00, 9.558088e-01, 5.554119e-01, 2.431354e+00, 1.91590…
1.400000e+00	7.885693e-02, 2.217199e-01, 3.627981e-01, 1.971391e-01, 5.717167e-01, 1.713626e+00, 5.717451e-01, 4.871954e-01, 1.271521e+00, 5.199698e-01, 4.623110e-01, 3.047701e-01, 3.414229e-02, 3.120108e-01, 6.993792e-01, 6.071447e-01, 8.150656e-02, 1.463989e+00, 2.143586e-01, 8.638320e-01, 3.964137e-01, 4.841374e-01, 9.604066e-01, 1.441116e+00, 1.319341e+00, 1.041054e+00, 7.019932e-01, 1.933540e+00, 1.74664…
1.600000e+00	6.141546e-02, 1.664167e-01, 3.173961e-01, 1.245049e-01, 5.912076e-01, 1.787442e+00, 5.897726e-01, 3.621170e-01, 1.652759e+00, 3.983202e-01, 3.802427e-01, 2.382756e-01, 2.006230e-02, 2.689590e-01, 7.253903e-01, 6.491191e-01, 5.742300e-02, 1.579775e+00, 1.229945e-01, 8.078301e-01, 4.915542e-01, 5.689020e-01, 8.006209e-01, 9.911719e-01, 1.210395e+00, 1.158163e+00, 8.466729e-01, 2.282644e+00, 2.35559…
1.800000e+00	9.187152e-02, 1.356857e-01, 1.837983e-01, 9.775261e-02, 5.503406e-01, 1.310028e+00, 5.609329e-01, 2.692283e-01, 1.286320e+00, 2.146457e-01, 4.763594e-01, 1.239935e-01, 1.104295e-02, 2.090759e-01, 7.991853e-01, 6.243363e-01, 3.295460e-02, 1.350516e+00, 1.024197e-01, 9.216669e-01, 5.209225e-01, 5.167840e-01, 8.927418e-01, 1.029340e+00, 1.248910e+00, 1.061858e+00, 9.895754e-01, 2.241447e+00, 2.17732…
2.000000e+00	6.291271e-02, 9.124448e-02, 1.440027e-01, 8.364617e-02, 6.478546e-01, 1.816245e+00, 6.002912e-01, 1.762068e-01, 1.616058e+00, 1.449461e-01, 4.012836e-01, 1.237938e-01, 6.605499e-03, 2.207487e-01, 6.979231e-01, 7.159146e-01, 2.132940e-02, 1.655539e+00, 7.764171e-02, 8.952090e-01, 5.711249e-01, 5.530562e-01, 7.213071e-01, 1.211225e+00, 1.221893e+00, 1.031384e+00, 8.051633e-01, 2.163586e+00, 2.23838…
0.000000e+00	2.416462e+00, 9.252400e-01, 2.707735e+00, 2.014375e+00, 2.019301e+00, 3.226631e+00, 2.809489e+00, 7.052153e-02, 2.420558e+00, 1.604801e+00, 8.921538e-01, 1.604404e+00, 2.233745e+00, 1.839461e+00, 9.777539e-01, 1.770118e+00, 2.147400e+00, 4.476134e-01, 1.298684e+00, 2.485628e-01, 8.055196e-01, 9.280196e-01, 2.323839e+00, 1.418087e+00, 2.057031e+00, 2.122054e+00, 3.378549e-01, 8.968014e-01, 1.57129…
2.000000e-01	1.741930e+00, 8.916440e-01, 1.909185e+00, 1.360193e+00, 1.423770e+00, 2.748241e+00, 1.819208e+00, 4.608321e-01, 1.846321e+00, 1.810732e+00, 5.873967e-01, 1.482714e+00, 1.726586e+00, 1.313781e+00, 6.267858e-01, 1.731992e+00, 1.762187e+00, 8.162510e-01, 9.748205e-01, 3.940933e-01, 4.260304e-01, 7.343606e-01, 1.718677e+00, 1.144983e+00, 1.619995e+00, 1.510071e+00, 5.207968e-01, 1.000151e+00, 1.34987…
4.000000e-01	1.626119e+00, 8.431639e-01, 1.383427e+00, 1.152944e+00, 1.328306e+00, 2.103758e+00, 1.190394e+00, 7.459161e-01, 1.442959e+00, 1.484532e+00, 2.944698e-01, 8.844769e-01, 1.469374e+00, 1.052878e+00, 8.821523e-01, 1.214128e+00, 1.159055e+00, 1.012530e+00, 8.420824e-01, 5.310398e-01, 2.846996e-01, 7.095192e-01, 1.039476e+00, 1.255220e+00, 1.552897e+00, 1.081660e+00, 6.848355e-01, 9.501253e-01, 1.11129…
6.000000e-01	1.161488e+00, 7.158505e-01, 1.193564e+00, 9.427375e-01, 1.019872e+00, 2.522594e+00, 7.747675e-01, 8.575775e-01, 1.178055e+00, 1.006157e+00, 1.864891e-01, 8.155353e-01, 9.612086e-01, 1.234101e+00, 6.443430e-01, 8.762534e-01, 9.635992e-01, 1.107166e+00, 8.064225e-01, 5.304498e-01, 1.800468e-01, 6.237141e-01, 9.286939e-01, 1.105288e+00, 1.763924e+00, 8.107723e-01, 6.197923e-01, 8.700598e-01, 1.15326…
8.000000e-01	5.971597e-01, 6.291919e-01, 1.189841e+00, 7.045486e-01, 1.407861e+00, 2.137389e+00, 6.923681e-01, 7.812553e-01, 1.266825e+00, 1.231811e+00, 1.089061e-01, 6.678695e-01, 5.705672e-01, 1.278253e+00, 8.293308e-01, 6.376604e-01, 7.255350e-01, 1.133234e+00, 6.401303e-01, 6.320425e-01, 2.885739e-01, 6.008332e-01, 7.325479e-01, 1.100212e+00, 1.299806e+00, 8.828830e-01, 6.726982e-01, 9.764250e-01, 1.10386…
1.000000e+00	4.238458e-01, 4.466554e-01, 7.726064e-01, 5.615815e-01, 1.136748e+00, 1.949072e+00, 6.091314e-01, 8.069573e-01, 1.308872e+00, 1.090073e+00, 6.610191e-02, 4.376066e-01, 2.974361e-01, 9.139593e-01, 7.055769e-01, 5.663061e-01, 4.833159e-01, 9.526194e-01, 6.919966e-01, 7.791114e-01, 3.285302e-01, 7.148599e-01, 8.862507e-01, 1.186931e+00, 1.254349e+00, 1.021633e+00, 7.310886e-01, 1.207036e+00, 1.65048…
1.200000e+00	2.498027e-01, 3.771073e-01, 6.882322e-01, 3.843189e-01, 9.914581e-01, 1.903571e+00, 5.206642e-01, 8.453921e-01, 1.358223e+00, 1.026844e+00, 5.962973e-02, 4.291018e-01, 1.659383e-01, 1.055290e+00, 6.307809e-01, 4.421022e-01, 2.610819e-01, 1.179247e+00, 7.171556e-01, 8.951035e-01, 4.179127e-01, 5.504175e-01, 7.831271e-01, 1.100971e+00, 1.209030e+00, 9.869935e-01, 8.914538e-01, 1.295115e+00, 1.94082…
1.400000e+00	1.484617e-01, 1.891301e-01, 4.802374e-01, 3.128772e-01, 8.380164e-01, 1.744412e+00, 6.062910e-01, 7.822238e-01, 1.521024e+00, 7.556473e-01, 8.098646e-02, 2.352700e-01, 1.086196e-01, 7.664275e-01, 7.735947e-01, 5.184830e-01, 1.925883e-01, 1.294488e+00, 4.763017e-01, 7.345647e-01, 4.654924e-01, 3.807250e-01, 7.101120e-01, 1.114082e+00, 1.265198e+00, 9.853755e-01, 6.628870e-01, 2.048303e+00, 1.70807…
1.600000e+00	9.376561e-02, 1.645832e-01, 3.524165e-01, 1.955760e-01, 1.022477e+00, 1.604076e+00, 5.701559e-01, 7.122996e-01, 1.439369e+00, 7.558477e-01, 1.461252e-01, 1.938990e-01, 5.801520e-02, 6.351146e-01, 5.938692e-01, 5.538741e-01, 1.212006e-01, 1.412181e+00, 4.187547e-01, 7.880881e-01, 4.569293e-01, 4.556653e-01, 8.161291e-01, 1.113486e+00, 1.505204e+00, 8.654810e-01, 7.142540e-01, 2.174142e+00, 1.85192…
1.800000e+00	4.497629e-02, 1.057347e-01, 2.709514e-01, 1.800308e-01, 8.666668e-01, 1.961153e+00, 6.101310e-01, 4.337653e-01, 1.504764e+00, 5.337400e-01, 2.022502e-01, 1.343306e-01, 2.767407e-02, 5.547388e-01, 7.559413e-01, 4.847158e-01, 8.630463e-02, 1.404471e+00, 2.965184e-01, 8.789575e-01, 4.270224e-01, 5.136948e-01, 7.403904e-01, 1.060719e+00, 1.460932e+00, 1.087200e+00, 9.298201e-01, 1.870681e+00, 2.10571…
2.000000e+00	3.780766e-02, 9.799849e-02, 1.860220e-01, 1.228972e-01, 9.429103e-01, 1.930283e+00, 6.656130e-01, 5.183766e-01, 1.269597e+00, 4.181756e-01, 2.439746e-01, 9.591552e-02, 1.938610e-02, 5.013750e-01, 6.560591e-01, 4.376435e-01, 5.708693e-02, 1.365227e+00, 2.227652e-01, 7.913906e-01, 4.982545e-01, 4.654653e-01, 6.861299e-01, 8.538721e-01, 1.429499e+00, 1.040558e+00, 8.249059e-01, 1.959616e+00, 1.97606…
0.000000e+00	2.307096e+00, 1.342945e+00, 2.418585e+00, 1.818012e+00, 9.914170e-01, 5.311207e-01, 2.771821e+00, 2.159217e+00, 1.508933e+00, 8.164548e-01, 2.691146e-01, 1.049883e+00, 2.955306e+00, 2.185179e+00, 1.163870e+00, 2.211812e+00, 2.746460e-01, 6.908312e-01, 2.452282e+00, 1.797287e+00, 1.619952e+00, 1.980636e+00, 2.361143e+00, 1.322056e+00, 1.236626e-01, 1.117501e+00, 2.177671e+00, 1.917176e+00, 1.61096…
2.000000e-01	1.910167e+00, 1.316432e+00, 1.975003e+00, 1.302472e+00, 1.397722e+00, 5.117234e-01, 1.365630e+00, 1.650241e+00, 1.248271e+00, 8.685895e-01, 1.764634e-01, 9.895685e-01, 1.958534e+00, 1.661336e+00, 5.906800e-01, 2.347183e+00, 6.397938e-01, 7.805657e-01, 2.387859e+00, 1.450549e+00, 1.175155e+00, 1.088628e+00, 1.527752e+00, 1.140888e+00, 2.230447e-01, 7.311991e-01, 1.480055e+00, 1.776278e+00, 1.61883…
4.000000e-01	1.249772e+00, 1.151052e+00, 1.385082e+00, 9.883599e-01, 1.317654e+00, 6.815157e-01, 8.923854e-01, 1.586502e+00, 9.512801e-01, 9.508346e-01, 1.466981e-01, 6.580277e-01, 1.554267e+00, 1.251104e+00, 4.796653e-01, 2.572848e+00, 7.286252e-01, 6.090101e-01, 1.734125e+00, 1.537439e+00, 6.098834e-01, 7.574296e-01, 1.243906e+00, 1.208988e+00, 4.762978e-01, 5.466657e-01, 5.702702e-01, 1.200221e+00, 1.35642…
6.000000e-01	1.006300e+00, 8.533756e-01, 9.545658e-01, 7.323727e-01, 1.236200e+00, 7.867469e-01, 5.420650e-01, 1.389309e+00, 1.051963e+00, 9.310705e-01, 1.608185e-01, 6.210020e-01, 1.344724e+00, 1.263053e+00, 6.127050e-01, 2.506088e+00, 6.303542e-01, 4.607931e-01, 1.379375e+00, 1.256184e+00, 3.598360e-01, 3.589972e-01, 1.007557e+00, 9.594572e-01, 5.390610e-01, 4.569435e-01, 4.657908e-01, 9.903402e-01, 1.73540…
8.000000e-01	1.301467e+00, 4.989567e-01, 7.974638e-01, 7.083563e-01, 1.196484e+00, 1.022964e+00, 6.110306e-01, 9.434453e-01, 1.093530e+00, 7.583658e-01, 2.150577e-01, 4.518799e-01, 7.756050e-01, 8.466945e-01, 5.939578e-01, 1.919830e+00, 4.876829e-01, 4.049826e-01, 1.046352e+00, 9.544278e-01, 2.963621e-01, 2.469987e-01, 9.145807e-01, 8.149607e-01, 7.867917e-01, 3.716818e-01, 3.732535e-01, 1.166789e+00, 1.80964…
1.000000e+00	1.217887e+00, 4.659877e-01, 4.958040e-01, 6.453901e-01, 8.621778e-01, 1.202638e+00, 6.172118e-01, 9.093924e-01, 1.315481e+00, 8.586187e-01, 3.394489e-01, 3.311550e-01, 4.986860e-01, 7.318866e-01, 6.129533e-01, 1.978440e+00, 3.086106e-01, 3.661273e-01, 6.628348e-01, 1.064278e+00, 2.084765e-01, 2.086996e-01, 8.652286e-01, 7.517186e-01, 7.911538e-01, 5.891333e-01, 3.451051e-01, 1.287885e+00, 1.65239…
1.200000e+00	1.140820e+00, 2.615921e-01, 4.598273e-01, 3.842950e-01, 9.151914e-01, 1.415708e+00, 6.003286e-01, 9.105791e-01, 1.151417e+00, 5.732349e-01, 4.122722e-01, 1.986578e-01, 2.813748e-01, 6.019282e-01, 6.748959e-01, 1.591381e+00, 1.949295e-01, 3.288898e-01, 6.152210e-01, 1.051713e+00, 1.879991e-01, 3.234082e-01, 8.746701e-01, 8.499614e-01, 9.109901e-01, 6.721730e-01, 4.400964e-01, 1.638554e+00, 1.82799…
1.400000e+00	9.362921e-01, 1.895362e-01, 2.777668e-01, 3.021582e-01, 8.703042e-01, 1.373629e+00, 5.079524e-01, 5.957642e-01, 1.203390e+00, 4.205551e-01, 4.092376e-01, 1.563188e-01, 1.634862e-01, 5.482109e-01, 6.748333e-01, 1.256825e+00, 1.430880e-01, 3.882640e-01, 4.330749e-01, 7.646211e-01, 1.664341e-01, 4.095482e-01, 9.093822e-01, 7.900225e-01, 1.128119e+00, 8.420991e-01, 5.757863e-01, 1.635844e+00, 1.68208…
1.600000e+00	1.119538e+00, 1.236533e-01, 2.106739e-01, 2.651587e-01, 6.891447e-01, 1.339403e+00, 5.554819e-01, 4.145166e-01, 1.279733e+00, 3.199812e-01, 3.552189e-01, 1.205749e-01, 7.475103e-02, 4.527236e-01, 6.592249e-01, 1.306333e+00, 9.905743e-02, 4.731840e-01, 3.805882e-01, 1.013838e+00, 2.058496e-01, 4.068109e-01, 8.188372e-01, 9.645451e-01, 1.072723e+00, 1.176042e+00, 7.307367e-01, 1.848525e+00, 2.12452…
1.800000e+00	9.388102e-01, 1.200329e-01, 1.239623e-01, 1.428650e-01, 6.296792e-01, 1.362035e+00, 5.423564e-01, 3.273102e-01, 1.296992e+00, 2.345861e-01, 4.694240e-01, 9.023089e-02, 5.621587e-02, 2.944512e-01, 6.540767e-01, 1.325043e+00, 4.401566e-02, 6.271822e-01, 2.362595e-01, 9.883765e-01, 2.032900e-01, 4.304816e-01, 7.463508e-01, 1.010528e+00, 1.151032e+00, 1.178381e+00, 7.379619e-01, 1.773351e+00, 2.24473…
2.000000e+00	9.759658e-01, 9.127059e-02, 1.073573e-01, 1.109273e-01, 6.690784e-01, 1.732324e+00, 6.298500e-01, 2.431212e-01, 1.189545e+00, 1.535487e-01, 4.688627e-01, 6.992090e-02, 2.858325e-02, 3.509539e-01, 6.613679e-01, 1.121446e+00, 3.129713e-02, 8.267961e-01, 1.779294e-01, 8.976869e-01, 3.244722e-01, 5.896939e-01, 7.984805e-01, 1.040340e+00, 1.074293e+00, 9.304176e-01, 9.983014e-01, 2.125824e+00, 1.91666…
0.000000e+00	2.692772e+00, 2.433097e+00, 2.547867e+00, 3.612723e-01, 1.530972e+00, 2.567343e+00, 9.913312e-01, 1.611059e-02, 2.700172e+00, 3.265593e-01, 2.049131e+00, 1.870991e+00, 1.466046e+00, 7.573442e-01, 1.503032e+00, 6.464318e-01, 1.362311e+00, 8.574011e-01, 2.481821e+00, 2.654035e+00, 2.397489e+00, 2.533432e+00, 9.947457e-01, 1.523527e+00, 3.089862e+00, 2.722189e+00, 1.047445e+00, 8.852191e-01, 3.09745…
2.000000e-01	1.429668e+00, 1.828738e+00, 1.265642e+00, 2.999729e-01, 1.306084e+00, 1.908843e+00, 5.871700e-01, 3.405690e-01, 2.356070e+00, 6.164650e-01, 1.088507e+00, 1.601737e+00, 1.011801e+00, 5.702141e-01, 8.736159e-01, 1.139303e+00, 1.338706e+00, 1.305474e+00, 1.382226e+00, 2.252797e+00, 1.484561e+00, 2.197303e+00, 6.876676e-01, 1.398040e+00, 2.214899e+00, 1.968251e+00, 1.152841e+00, 7.581157e-01, 2.84642…
4.000000e-01	1.100607e+00, 1.241283e+00, 1.216553e+00, 1.946977e-01, 1.135090e+00, 1.842516e+00, 3.504553e-01, 5.023434e-01, 2.327971e+00, 7.704387e-01, 5.353632e-01, 1.118233e+00, 5.841375e-01, 4.514895e-01, 6.922986e-01, 1.409818e+00, 1.365603e+00, 1.632145e+00, 1.091830e+00, 1.495294e+00, 1.018563e+00, 1.349735e+00, 3.919323e-01, 1.381693e+00, 2.002548e+00, 1.446466e+00, 1.083446e+00, 8.709424e-01, 2.49726…
6.000000e-01	1.282028e+00, 5.592878e-01, 8.675874e-01, 1.658470e-01, 1.086054e+00, 1.513778e+00, 4.382833e-01, 5.198856e-01, 1.811559e+00, 6.031319e-01, 5.050952e-01, 9.723739e-01, 3.310969e-01, 3.344107e-01, 6.443372e-01, 1.524779e+00, 8.583811e-01, 1.684740e+00, 8.500307e-01, 1.379894e+00, 6.136762e-01, 1.053301e+00, 2.562851e-01, 1.132507e+00, 2.058265e+00, 1.507973e+00, 9.046057e-01, 1.346904e+00, 3.16191…
8.000000e-01	1.060015e+00, 5.324501e-01, 6.249092e-01, 1.082856e-01, 6.299617e-01, 1.605323e+00, 4.373364e-01, 4.093095e-01, 1.885716e+00, 4.786116e-01, 5.130479e-01, 6.515444e-01, 1.891342e-01, 2.968231e-01, 6.430565e-01, 1.487448e+00, 5.385779e-01, 1.929462e+00, 5.000907e-01, 1.303164e+00, 4.323054e-01, 6.947692e-01, 1.517544e-01, 1.275052e+00, 1.739535e+00, 1.366399e+00, 9.223441e-01, 1.411020e+00, 5.31647…
1.000000e+00	1.008311e+00, 3.397127e-01, 4.076025e-01, 8.417521e-02, 6.256694e-01, 1.487743e+00, 4.258376e-01, 3.268990e-01, 2.162850e+00, 2.537333e-01, 4.328478e-01, 5.783647e-01, 1.186743e-01, 2.264779e-01, 7.556629e-01, 1.816002e+00, 3.376168e-01, 1.925374e+00, 4.458681e-01, 1.130313e+00, 2.748719e-01, 6.926440e-01, 1.368028e-01, 1.221164e+00, 1.725681e+00, 1.214556e+00, 1.146791e+00, 1.440954e+00, 9.38298…
1.200000e+00	1.070186e+00, 2.214524e-01, 2.092761e-01, 5.448054e-02, 5.847452e-01, 1.251735e+00, 4.703675e-01, 2.418053e-01, 1.892030e+00, 2.121812e-01, 4.752383e-01, 3.978213e-01, 5.417549e-02, 2.713236e-01, 5.615574e-01, 1.377761e+00, 2.247165e-01, 2.000938e+00, 2.902328e-01, 1.159500e+00, 2.501400e-01, 6.810075e-01, 2.562080e-01, 1.359740e+00, 1.549409e+00, 1.347778e+00, 1.096324e+00, 1.742700e+00, 1.20873…
1.400000e+00	1.084530e+00, 1.754936e-01, 1.828645e-01, 4.178872e-02, 5.484228e-01, 1.675682e+00, 4.122012e-01, 1.744925e-01, 1.570773e+00, 1.357025e-01, 4.612112e-01, 3.085914e-01, 3.646913e-02, 1.851680e-01, 7.193804e-01, 1.393047e+00, 1.879703e-01, 1.978675e+00, 1.905244e-01, 8.669223e-01, 1.690654e-01, 7.053373e-01, 5.072298e-01, 1.155553e+00, 1.548359e+00, 1.124011e+00, 9.818914e-01, 2.186906e+00, 1.39871…
1.600000e+00	9.336143e-01, 1.203044e-01, 1.558142e-01, 3.851185e-02, 5.672794e-01, 1.457687e+00, 5.116839e-01, 1.201645e-01, 1.812100e+00, 9.200500e-02, 4.778671e-01, 1.785399e-01, 1.892898e-02, 1.923120e-01, 6.456835e-01, 1.389131e+00, 9.888313e-02, 2.311803e+00, 1.289121e-01, 9.047567e-01, 2.124960e-01, 6.108231e-01, 6.335532e-01, 1.297009e+00, 1.569271e+00, 1.079635e+00, 1.032826e+00, 2.260562e+00, 1.56949…
1.800000e+00	1.120730e+00, 8.985427e-02, 9.051711e-02, 2.447300e-02, 3.989671e-01, 1.722236e+00, 6.030928e-01, 1.033343e-01, 1.299765e+00, 8.651036e-02, 4.713216e-01, 1.682248e-01, 1.099226e-02, 1.540541e-01, 6.689345e-01, 1.037828e+00, 6.807055e-02, 2.198174e+00, 1.092861e-01, 9.857720e-01, 1.914068e-01, 6.245182e-01, 5.787150e-01, 1.424336e+00, 1.299260e+00, 1.128563e+00, 9.514870e-01, 2.180722e+00, 1.70699…
2.000000e+00	8.523032e-01, 7.707597e-02, 6.525185e-02, 1.961008e-02, 4.664938e-01, 1.638448e+00, 5.855426e-01, 6.496416e-02, 1.667870e+00, 4.814994e-02, 3.679750e-01, 1.411475e-01, 5.641858e-03, 1.645346e-01, 6.656646e-01, 1.013766e+00, 4.956546e-02, 2.180918e+00, 7.050390e-02, 8.708141e-01, 2.483224e-01, 6.213861e-01, 6.858889e-01, 1.133331e+00, 1.594973e+00, 1.208026e+00, 1.038341e+00, 2.077013e+00, 1.67798…
0.000000e+00	2.300725e+00, 1.900269e+00, 1.137255e+00, 1.176710e+00, 2.786046e+00, 2.810231e+00, 4.643840e-01, 1.679625e+00, 1.011197e+00, 6.048794e-01, 2.135198e+00, 1.244904e+00, 1.256226e-01, 2.547570e+00, 1.482061e+00, 2.469629e+00, 1.539516e+00, 2.488902e+00, 2.516266e-01, 2.833922e+00, 2.561164e+00, 7.401421e-01, 1.148410e+00, 1.967531e+00, 1.738711e+00, 2.591722e-01, 1.940882e+00, 1.865249e+00, 5.09250…
2.000000e-01	2.086870e+00, 1.460407e+00, 7.771005e-01, 8.286552e-01, 2.382622e+00, 2.689080e+00, 2.258725e-01, 1.821476e+00, 9.828695e-01, 7.686153e-01, 1.083074e+00, 1.264029e+00, 7.785999e-02, 2.787733e+00, 9.365151e-01, 2.171367e+00, 1.347583e+00, 2.599831e+00, 3.757879e-01, 2.283149e+00, 1.480921e+00, 5.340313e-01, 8.447651e-01, 1.375923e+00, 1.355017e+00, 5.167158e-01, 1.209515e+00, 1.742816e+00, 5.56715…
4.000000e-01	1.386132e+00, 9.847333e-01, 5.502695e-01, 5.438092e-01, 1.831331e+00, 2.252905e+00, 2.290887e-01, 1.699153e+00, 9.289786e-01, 8.859081e-01, 7.700815e-01, 7.903127e-01, 4.271887e-02, 2.585441e+00, 6.691551e-01, 2.035018e+00, 1.148099e+00, 1.790669e+00, 4.115228e-01, 1.666254e+00, 9.146206e-01, 4.629521e-01, 5.526993e-01, 1.252215e+00, 1.399435e+00, 8.154460e-01, 7.861834e-01, 1.246013e+00, 7.67778…
6.000000e-01	1.123800e+00, 5.816855e-01, 4.443882e-01, 4.282271e-01, 1.931651e+00, 2.344349e+00, 3.430247e-01, 1.260195e+00, 1.223310e+00, 9.996879e-01, 4.116504e-01, 5.253079e-01, 2.896342e-02, 2.195918e+00, 6.092266e-01, 2.348455e+00, 9.108549e-01, 1.520652e+00, 5.399456e-01, 1.468894e+00, 6.597632e-01, 5.952052e-01, 4.122962e-01, 9.782009e-01, 1.227012e+00, 6.975521e-01, 5.078691e-01, 1.023945e+00, 1.04865…
8.000000e-01	9.982192e-01, 4.014371e-01, 3.353102e-01, 5.244518e-01, 1.908376e+00, 2.108563e+00, 3.994838e-01, 1.613078e+00, 1.208223e+00, 8.875595e-01, 3.186519e-01, 4.922116e-01, 2.050604e-02, 1.584028e+00, 7.024428e-01, 2.011412e+00, 4.551696e-01, 1.516787e+00, 6.359755e-01, 1.216474e+00, 3.437543e-01, 5.532489e-01, 5.380916e-01, 9.609654e-01, 1.293404e+00, 7.172852e-01, 3.334876e-01, 7.558884e-01, 1.38280…
1.000000e+00	1.140563e+00, 2.803485e-01, 3.431255e-01, 7.269111e-01, 1.693500e+00, 1.901792e+00, 4.133644e-01, 1.136610e+00, 1.316430e+00, 1.041509e+00, 2.541126e-01, 3.713604e-01, 1.589358e-02, 1.777419e+00, 7.823006e-01, 1.928027e+00, 3.482091e-01, 1.491811e+00, 8.393925e-01, 1.048059e+00, 2.589308e-01, 5.431569e-01, 5.880801e-01, 1.048751e+00, 1.140770e+00, 8.416519e-01, 2.811115e-01, 6.108121e-01, 1.64461…
1.200000e+00	1.152953e+00, 1.593915e-01, 2.457344e-01, 6.161379e-01, 1.693426e+00, 2.031352e+00, 4.614265e-01, 1.203624e+00, 1.077101e+00, 1.128748e+00, 2.823779e-01, 2.342008e-01, 1.434432e-02, 1.423242e+00, 7.131176e-01, 1.806614e+00, 2.102748e-01, 1.507591e+00, 6.955146e-01, 8.497328e-01, 1.783690e-01, 4.889236e-01, 6.265999e-01, 9.640580e-01, 1.325106e+00, 1.161497e+00, 2.184222e-01, 6.615872e-01, 1.47217…
1.400000e+00	9.492771e-01, 1.372507e-01, 3.474764e-01, 6.051582e-01, 1.638869e+00, 1.834775e+00, 5.014891e-01, 1.236914e+00, 1.303435e+00, 9.368157e-01, 2.437021e-01, 1.878187e-01, 1.610062e-02, 1.419633e+00, 6.311325e-01, 1.336862e+00, 1.379346e-01, 1.510323e+00, 6.105209e-01, 8.648617e-01, 2.316431e-01, 5.593865e-01, 8.967832e-01, 1.099128e+00, 1.076139e+00, 1.137248e+00, 2.720028e-01, 1.179392e+00, 1.59656…
1.600000e+00	9.837974e-01, 1.049495e-01, 2.844295e-01, 3.756903e-01, 1.427537e+00, 1.626154e+00, 7.116401e-01, 1.229669e+00, 1.597596e+00, 1.067864e+00, 3.103926e-01, 1.368382e-01, 1.387886e-02, 1.108095e+00, 6.516350e-01, 1.410415e+00, 1.019883e-01, 1.451555e+00, 6.766290e-01, 9.550697e-01, 1.978471e-01, 5.036602e-01, 7.486172e-01, 9.341953e-01, 1.383175e+00, 9.769605e-01, 2.776290e-01, 1.588312e+00, 1.76741…
1.800000e+00	8.894620e-01, 8.607696e-02, 3.421801e-01, 3.434013e-01, 1.218998e+00, 1.877668e+00, 5.454113e-01, 1.079099e+00, 1.365151e+00, 1.008522e+00, 3.301641e-01, 9.692621e-02, 7.227051e-03, 9.210266e-01, 7.397111e-01, 1.267157e+00, 5.549377e-02, 1.511911e+00, 6.165527e-01, 8.649086e-01, 1.875838e-01, 5.946793e-01, 7.526659e-01, 1.123427e+00, 1.474501e+00, 1.093408e+00, 2.489088e-01, 1.708454e+00, 1.54421…
2.000000e+00	9.834324e-01, 7.540671e-02, 2.743090e-01, 2.194158e-01, 1.025916e+00, 1.547932e+00, 4.772032e-01, 8.928566e-01, 1.416482e+00, 9.671691e-01, 3.018157e-01, 7.680190e-02, 4.553055e-03, 8.637154e-01, 6.447032e-01, 1.304219e+00, 4.061497e-02, 1.667856e+00, 5.950265e-01, 7.800361e-01, 2.031914e-01, 5.120604e-01, 7.170896e-01, 8.565913e-01, 1.268581e+00, 1.146420e+00, 3.769641e-01, 1.583415e+00, 2.06308…
0.000000e+00	1.334478e+00, 2.573503e+00, 1.377608e+00, 7.674778e-01, 2.237182e+00, 2.258345e+00, 6.282195e-01, 1.357829e+00, 7.932462e-01, 1.929965e+00, 2.502166e+00, 1.610580e+00, 2.102212e+00, 1.044119e+00, 1.931347e-01, 1.803126e+00, 6.830660e-01, 6.394914e-01, 6.852635e-01, 5.077307e-01, 2.797017e+00, 1.232905e+00, 2.035732e+00, 4.714119e-01, 1.692787e+00, 1.357670e-01, 1.094363e+00, 2.858114e+00, 2.50869…
2.000000e-01	1.384326e+00, 1.859828e+00, 1.217715e+00, 6.654783e-01, 2.017657e+00, 2.256364e+00, 3.898452e-01, 1.311076e+00, 1.106364e+00, 1.587405e+00, 1.413625e+00, 1.286237e+00, 1.116317e+00, 1.296090e+00, 1.095030e-01, 1.494580e+00, 9.340543e-01, 5.624467e-01, 5.932369e-01, 7.949906e-01, 1.745342e+00, 8.860020e-01, 2.080389e+00, 3.437961e-01, 1.990833e+00, 1.176121e-01, 7.241600e-01, 1.881291e+00, 2.03058…
4.000000e-01	1.054501e+00, 9.785076e-01, 1.087483e+00, 4.199780e-01, 1.383229e+00, 2.198508e+00, 2.866508e-01, 1.087863e+00, 1.147165e+00, 1.505461e+00, 8.298675e-01, 1.045687e+00, 6.044390e-01, 1.651130e+00, 1.720674e-01, 1.140609e+00, 9.142330e-01, 3.847062e-01, 5.988843e-01, 8.368713e-01, 1.033096e+00, 7.578515e-01, 1.281897e+00, 4.852250e-01, 1.743549e+00, 3.176704e-01, 5.212125e-01, 1.459987e+00, 1.84302…
6.000000e-01	8.625249e-01, 7.174036e-01, 8.094970e-01, 3.585435e-01, 1.129597e+00, 2.218357e+00, 3.274486e-01, 1.228967e+00, 1.238786e+00, 1.246954e+00, 5.658498e-01, 6.739458e-01, 3.697858e-01, 1.815387e+00, 3.826470e-01, 1.028457e+00, 7.226752e-01, 3.974533e-01, 6.979920e-01, 8.875482e-01, 7.672079e-01, 7.366645e-01, 1.233332e+00, 5.982591e-01, 1.393680e+00, 5.563987e-01, 4.324896e-01, 1.324883e+00, 2.00794…
8.000000e-01	8.300080e-01, 4.322422e-01, 8.420666e-01, 3.192152e-01, 1.698108e+00, 1.932474e+00, 3.941507e-01, 1.285114e+00, 1.243802e+00, 1.262815e+00, 3.598706e-01, 5.353438e-01, 1.943730e-01, 1.829918e+00, 4.657222e-01, 8.206324e-01, 5.437875e-01, 3.099832e-01, 7.318151e-01, 9.035195e-01, 5.927117e-01, 5.280472e-01, 1.054381e+00, 5.405459e-01, 1.749098e+00, 6.720292e-01, 3.590341e-01, 7.848204e-01, 1.74703…
1.000000e+00	5.804433e-01, 3.117928e-01, 5.714595e-01, 3.424415e-01, 1.310315e+00, 2.104554e+00, 4.505845e-01, 1.193943e+00, 1.121978e+00, 1.275922e+00, 2.587490e-01, 3.577399e-01, 1.140690e-01, 1.852946e+00, 4.690259e-01, 1.063227e+00, 2.528576e-01, 3.182034e-01, 7.443993e-01, 9.348026e-01, 4.356551e-01, 6.150953e-01, 8.124072e-01, 5.720036e-01, 1.508080e+00, 8.723928e-01, 3.254337e-01, 8.218125e-01, 2.17749…
1.200000e+00	4.334118e-01, 2.176378e-01, 5.015472e-01, 3.853289e-01, 1.272344e+00, 1.768588e+00, 4.994842e-01, 1.120745e+00, 1.304024e+00, 1.237181e+00, 2.716372e-01, 2.907755e-01, 6.552829e-02, 1.767612e+00, 5.669093e-01, 1.066519e+00, 2.029037e-01, 4.474849e-01, 7.963628e-01, 9.093381e-01, 5.663157e-01, 6.221112e-01, 9.936357e-01, 9.422768e-01, 1.538911e+00, 7.410911e-01, 3.529878e-01, 8.272682e-01, 2.04312…
1.400000e+00	4.199881e-01, 1.403372e-01, 6.235414e-01, 2.946000e-01, 1.106878e+00, 1.692362e+00, 5.184343e-01, 1.068646e+00, 1.338022e+00, 1.047010e+00, 2.079975e-01, 2.122606e-01, 3.950823e-02, 1.351234e+00, 5.996291e-01, 8.683939e-01, 1.388433e-01, 5.359940e-01, 6.385445e-01, 8.817906e-01, 4.852796e-01, 4.543992e-01, 8.281759e-01, 8.725684e-01, 1.398329e+00, 8.774578e-01, 3.158856e-01, 9.178461e-01, 2.33877…
1.600000e+00	2.628756e-01, 9.682772e-02, 4.835624e-01, 2.731334e-01, 1.084909e+00, 1.673608e+00, 4.996461e-01, 1.219696e+00, 1.427364e+00, 1.031366e+00, 2.561788e-01, 1.608021e-01, 2.345598e-02, 1.261779e+00, 6.204631e-01, 7.513665e-01, 6.939106e-02, 6.892151e-01, 7.077085e-01, 9.187981e-01, 4.457568e-01, 4.661310e-01, 6.809095e-01, 8.164192e-01, 1.668712e+00, 1.095462e+00, 3.529912e-01, 1.180628e+00, 2.02568…
1.800000e+00	2.288537e-01, 8.386528e-02, 4.503255e-01, 2.080199e-01, 1.263452e+00, 1.745848e+00, 5.164071e-01, 1.241140e+00, 1.340163e+00, 9.646475e-01, 2.988994e-01, 1.402746e-01, 1.545756e-02, 1.188264e+00, 7.152118e-01, 6.728470e-01, 5.358327e-02, 8.783006e-01, 7.173040e-01, 1.021086e+00, 5.300345e-01, 5.901667e-01, 7.511101e-01, 9.417290e-01, 1.383052e+00, 1.018252e+00, 3.365672e-01, 1.581648e+00, 1.98348…
2.000000e+00	1.890755e-01, 7.409322e-02, 4.355897e-01, 1.343680e-01, 1.093843e+00, 1.993127e+00, 4.852906e-01, 9.895638e-01, 1.436502e+00, 9.164696e-01, 4.098241e-01, 9.183047e-02, 8.899077e-03, 8.424367e-01, 7.022834e-01, 8.353379e-01, 3.792582e-02, 1.018225e+00, 5.769512e-01, 1.032437e+00, 4.492960e-01, 4.452270e-01, 8.108360e-01, 1.124884e+00, 1.488211e+00, 1.170136e+00, 3.831028e-01, 1.653388e+00, 1.94193…
0.000000e+00	1.536645e+00, 2.079859e+00, 2.268728e+00, 2.576822e-01, 6.194087e-01, 6.704744e-01, 1.083474e+00, 4.296764e-01, 8.159862e-01, 2.039241e+00, 2.858086e-01, 1.040902e+00, 2.307743e+00, 2.799813e+00, 9.473375e-01, 6.503810e-01, 1.315407e+00, 1.025888e+00, 1.968192e-01, 1.205330e+00, 2.273975e+00, 1.677894e+00, 1.493979e+00, 5.715379e-01, 3.270997e-02, 3.194008e-01, 1.236276e+00, 2.766559e+00, 8.86574…
2.000000e-01	8.220797e-01, 1.640025e+00, 1.819347e+00, 1.780296e-01, 9.510412e-01, 6.876420e-01, 6.380512e-01, 3.826927e-01, 9.694170e-01, 1.230649e+00, 2.102784e-01, 8.246069e-01, 1.100798e+00, 1.929034e+00, 6.201563e-01, 9.646156e-01, 1.053914e+00, 8.668338e-01, 3.915576e-01, 1.125800e+00, 1.685508e+00, 1.124529e+00, 8.538747e-01, 6.408652e-01, 2.756399e-01, 2.667593e-01, 1.374470e+00, 1.816443e+00, 7.50997…
4.000000e-01	6.734897e-01, 1.114010e+00, 1.205648e+00, 1.326922e-01, 1.168461e+00, 7.710200e-01, 4.129436e-01, 6.103599e-01, 1.195579e+00, 1.119951e+00, 3.229363e-01, 6.837072e-01, 7.127770e-01, 1.507985e+00, 3.954268e-01, 9.724496e-01, 1.060445e+00, 6.603970e-01, 4.849260e-01, 1.355763e+00, 1.299489e+00, 8.885599e-01, 7.998882e-01, 5.741084e-01, 4.395986e-01, 4.069517e-01, 1.196436e+00, 1.669174e+00, 1.00186…
6.000000e-01	6.952010e-01, 5.899272e-01, 1.005873e+00, 1.144987e-01, 1.202433e+00, 6.151959e-01, 4.802350e-01, 6.688072e-01, 1.061136e+00, 1.143291e+00, 4.620064e-01, 4.371001e-01, 2.801246e-01, 1.165080e+00, 3.613488e-01, 1.152734e+00, 7.843312e-01, 5.552097e-01, 4.811753e-01, 1.074008e+00, 8.720213e-01, 8.529494e-01, 6.766803e-01, 5.751404e-01, 6.687640e-01, 5.953073e-01, 9.755144e-01, 1.257793e+00, 1.16022…
8.000000e-01	5.857824e-01, 4.891159e-01, 7.993664e-01, 9.479326e-02, 9.700752e-01, 1.253245e+00, 5.235759e-01, 7.168646e-01, 1.268706e+00, 8.719447e-01, 4.268188e-01, 4.712961e-01, 1.977517e-01, 9.392646e-01, 5.266984e-01, 1.058453e+00, 6.529181e-01, 5.671429e-01, 5.933644e-01, 9.524660e-01, 7.659063e-01, 7.608203e-01, 8.257326e-01, 8.793681e-01, 7.862885e-01, 7.262424e-01, 9.809391e-01, 1.454730e+00, 1.49149…
1.000000e+00	7.004937e-01, 3.253940e-01, 6.036335e-01, 6.318758e-02, 1.085805e+00, 1.335497e+00, 5.747605e-01, 6.302101e-01, 1.230860e+00, 8.062851e-01, 4.743497e-01, 2.758246e-01, 1.084523e-01, 9.275287e-01, 6.072688e-01, 1.221128e+00, 3.463248e-01, 4.450107e-01, 3.161723e-01, 8.314651e-01, 6.657989e-01, 4.244371e-01, 7.746868e-01, 8.125004e-01, 9.987676e-01, 9.969463e-01, 8.484992e-01, 1.352882e+00, 2.02094…
1.200000e+00	7.746095e-01, 1.856524e-01, 4.242780e-01, 5.235166e-02, 9.443072e-01, 1.196145e+00, 6.731886e-01, 6.103807e-01, 1.522785e+00, 6.645551e-01, 4.945398e-01, 1.899899e-01, 6.756824e-02, 5.814766e-01, 6.018274e-01, 1.052181e+00, 2.289181e-01, 7.722643e-01, 3.210388e-01, 1.041343e+00, 5.380152e-01, 5.916802e-01, 6.488261e-01, 9.870591e-01, 1.120047e+00, 9.231436e-01, 8.294222e-01, 1.750547e+00, 2.06719…
1.400000e+00	7.989681e-01, 1.510686e-01, 2.601433e-01, 4.239978e-02, 9.007678e-01, 1.344783e+00, 6.010935e-01, 4.558265e-01, 1.301004e+00, 5.170710e-01, 5.308838e-01, 1.622811e-01, 3.175087e-02, 4.937522e-01, 5.475541e-01, 8.006277e-01, 1.707274e-01, 7.231056e-01, 2.616780e-01, 1.017536e+00, 5.462368e-01, 5.867667e-01, 8.409357e-01, 1.162352e+00, 8.712204e-01, 1.043453e+00, 9.686263e-01, 1.595481e+00, 1.68448…
1.600000e+00	6.041684e-01, 1.320025e-01, 2.368398e-01, 3.157131e-02, 7.818640e-01, 1.673950e+00, 4.681329e-01, 4.302542e-01, 1.473790e+00, 2.685251e-01, 4.334101e-01, 1.223225e-01, 2.013851e-02, 3.345831e-01, 6.613957e-01, 1.057985e+00, 1.004873e-01, 8.290641e-01, 1.516229e-01, 9.324670e-01, 5.463275e-01, 4.831969e-01, 6.810866e-01, 1.057472e+00, 1.083848e+00, 1.031833e+00, 8.108708e-01, 2.091396e+00, 2.26178…
1.800000e+00	5.775187e-01, 8.045155e-02, 1.676571e-01, 2.635534e-02, 4.903626e-01, 1.428067e+00, 5.614910e-01, 2.716089e-01, 1.229675e+00, 2.483829e-01, 4.857693e-01, 6.449765e-02, 1.262815e-02, 3.395538e-01, 7.377453e-01, 9.171924e-01, 7.279041e-02, 1.136590e+00, 1.245673e-01, 9.653526e-01, 4.881834e-01, 5.249621e-01, 8.738781e-01, 1.097301e+00, 1.085750e+00, 1.023963e+00, 9.648487e-01, 2.150526e+00, 1.76838…
2.000000e+00	4.764926e-01, 6.665657e-02, 1.100087e-01, 1.388169e-02, 5.694103e-01, 1.670369e+00, 4.150523e-01, 1.619086e-01, 1.286826e+00, 2.044112e-01, 4.974348e-01, 5.841964e-02, 6.699307e-03, 3.211919e-01, 6.921640e-01, 1.013221e+00, 4.106540e-02, 1.164868e+00, 9.725245e-02, 8.371222e-01, 5.835059e-01, 4.113077e-01, 7.526125e-01, 9.962826e-01, 1.147758e+00, 1.100194e+00, 9.170829e-01, 2.148421e+00, 2.01421…
0.000000e+00	1.639978e+00, 6.116427e-01, 2.322806e+00, 2.610011e-01, 2.562457e+00, 6.908566e-01, 2.489532e+00, 6.392832e-01, 5.112231e-01, 2.767818e+00, 1.217403e-01, 1.280127e+00, 2.066182e+00, 1.251335e+00, 2.593863e+00, 2.394192e+00, 1.384702e-01, 1.055683e+00, 2.116327e+00, 2.488330e-01, 1.635015e+00, 2.428806e+00, 2.301302e-01, 9.355588e-01, 1.422964e+00, 2.734627e+00, 1.063573e+00, 2.137319e+00, 7.35030…
2.000000e-01	1.396482e+00, 8.358947e-01, 2.036329e+00, 2.463402e-01, 2.415631e+00, 5.669850e-01, 1.396881e+00, 7.671260e-01, 7.525135e-01, 2.077256e+00, 8.065037e-02, 1.038302e+00, 1.622504e+00, 1.738470e+00, 1.411715e+00, 2.004927e+00, 1.157613e-01, 1.308110e+00, 2.010503e+00, 2.065941e-01, 1.054576e+00, 1.455346e+00, 2.398010e-01, 6.220051e-01, 1.216963e+00, 2.020005e+00, 9.197750e-01, 1.431855e+00, 7.64250…
4.000000e-01	1.337938e+00, 9.075560e-01, 1.553465e+00, 2.426698e-01, 1.862701e+00, 6.833699e-01, 1.117348e+00, 9.538277e-01, 8.796642e-01, 1.762639e+00, 2.252099e-01, 9.665751e-01, 9.252904e-01, 1.703849e+00, 1.033232e+00, 1.185787e+00, 2.264190e-01, 1.521819e+00, 1.305335e+00, 1.509782e-01, 5.543161e-01, 9.801018e-01, 1.450184e-01, 4.311933e-01, 1.327441e+00, 1.478464e+00, 8.329552e-01, 1.275329e+00, 9.26254…
6.000000e-01	1.013716e+00, 7.857176e-01, 1.199888e+00, 3.709270e-01, 1.279772e+00, 8.300280e-01, 8.582889e-01, 9.751582e-01, 9.202234e-01, 1.843562e+00, 2.805519e-01, 7.094183e-01, 5.030103e-01, 2.185366e+00, 1.138179e+00, 8.906666e-01, 2.479720e-01, 1.617127e+00, 1.026046e+00, 2.040339e-01, 4.120049e-01, 5.864367e-01, 1.781458e-01, 4.692569e-01, 1.491144e+00, 1.335402e+00, 6.632288e-01, 8.793764e-01, 9.04111…
8.000000e-01	6.167871e-01, 5.303659e-01, 1.005031e+00, 4.875366e-01, 1.513603e+00, 1.019678e+00, 6.503599e-01, 9.101850e-01, 9.536573e-01, 1.201384e+00, 3.490314e-01, 5.235715e-01, 3.072249e-01, 1.687850e+00, 9.764755e-01, 7.093219e-01, 1.587646e-01, 1.720031e+00, 1.065478e+00, 3.574686e-01, 3.903781e-01, 4.316755e-01, 3.320548e-01, 6.704382e-01, 1.229191e+00, 1.136407e+00, 6.022829e-01, 6.170797e-01, 1.49646…
1.000000e+00	4.141195e-01, 3.816612e-01, 8.549390e-01, 5.310049e-01, 1.623995e+00, 9.709169e-01, 6.172846e-01, 7.946904e-01, 1.123399e+00, 1.434464e+00, 3.778488e-01, 4.061371e-01, 1.979584e-01, 1.631414e+00, 6.056973e-01, 6.499465e-01, 1.323813e-01, 2.136102e+00, 8.625407e-01, 4.657689e-01, 4.585200e-01, 2.613692e-01, 5.534294e-01, 6.810186e-01, 1.161837e+00, 1.323178e+00, 5.909750e-01, 5.550970e-01, 1.02277…
1.200000e+00	2.096397e-01, 2.269405e-01, 6.434649e-01, 7.658609e-01, 1.174115e+00, 1.030721e+00, 5.802084e-01, 1.238780e+00, 1.160037e+00, 1.248851e+00, 4.684227e-01, 3.262272e-01, 1.392059e-01, 1.392108e+00, 8.226214e-01, 4.916467e-01, 8.063968e-02, 2.410756e+00, 8.347879e-01, 4.842525e-01, 4.833015e-01, 3.198511e-01, 5.684269e-01, 5.498766e-01, 1.263778e+00, 1.276386e+00, 4.203936e-01, 7.281451e-01, 1.50150…
1.400000e+00	1.465472e-01, 1.858442e-01, 5.157632e-01, 6.647822e-01, 1.290579e+00, 1.403526e+00, 5.668252e-01, 1.115391e+00, 1.272314e+00, 1.139088e+00, 4.935124e-01, 2.888390e-01, 1.340773e-01, 1.268142e+00, 8.868228e-01, 3.451662e-01, 4.990083e-02, 2.122093e+00, 7.782163e-01, 5.242754e-01, 5.804288e-01, 3.474975e-01, 6.716901e-01, 8.730555e-01, 1.205770e+00, 1.046735e+00, 4.358331e-01, 9.014729e-01, 2.11350…
1.600000e+00	7.055656e-02, 1.323728e-01, 6.548292e-01, 6.453482e-01, 1.232653e+00, 1.562323e+00, 5.959001e-01, 9.736080e-01, 9.693658e-01, 1.069352e+00, 4.470940e-01, 2.063818e-01, 9.973296e-02, 1.259954e+00, 7.502938e-01, 3.367659e-01, 4.103066e-02, 2.288978e+00, 6.443806e-01, 6.541303e-01, 4.152295e-01, 3.555048e-01, 8.546605e-01, 9.127279e-01, 8.422156e-01, 1.282077e+00, 4.010045e-01, 1.116378e+00, 1.65423…
1.800000e+00	5.069052e-02, 1.202085e-01, 5.467221e-01, 5.229632e-01, 9.949434e-01, 1.698698e+00, 6.020536e-01, 9.421324e-01, 1.091782e+00, 9.531511e-01, 4.755281e-01, 1.323202e-01, 7.188898e-02, 8.641830e-01, 6.715286e-01, 2.432692e-01, 2.576273e-02, 2.212604e+00, 6.157941e-01, 6.827814e-01, 5.512410e-01, 3.317967e-01, 8.125589e-01, 1.037244e+00, 9.360462e-01, 1.168989e+00, 4.565517e-01, 1.635385e+00, 1.93753…
2.000000e+00	2.511445e-02, 7.382258e-02, 5.043390e-01, 4.177036e-01, 9.122450e-01, 1.574852e+00, 4.744577e-01, 9.019536e-01, 1.365747e+00, 7.922441e-01, 4.250708e-01, 1.032950e-01, 3.564110e-02, 6.341550e-01, 7.023681e-01, 3.235501e-01, 1.758827e-02, 2.172966e+00, 5.371410e-01, 8.024197e-01, 4.821373e-01, 4.456961e-01, 7.838656e-01, 1.131218e+00, 1.031992e+00, 1.239759e+00, 4.670049e-01, 1.780303e+00, 2.18916…
0.000000e+00	2.557523e-01, 1.603813e+00, 1.723847e+00, 7.848486e-01, 2.409841e-01, 1.500481e+00, 2.272513e+00, 1.638493e+00, 1.192494e+00, 1.034195e+00, 3.043566e+00, 7.559256e-01, 6.704170e-01, 1.909037e+00, 5.583417e-01, 2.041200e+00, 2.960096e+00, 2.669067e+00, 1.093074e+00, 4.838063e-01, 5.739937e-01, 1.216701e+00, 2.445746e+00, 6.450261e-01, 1.680408e+00, 3.841945e-01, 5.314159e-01, 5.049029e-01, 4.71315…
2.000000e-01	5.157096e-01, 1.358979e+00, 1.075284e+00, 7.870183e-01, 6.696080e-01, 1.309860e+00, 1.399677e+00, 8.761372e-01, 8.690719e-01, 7.669903e-01, 1.885378e+00, 4.785652e-01, 3.965206e-01, 1.969466e+00, 6.539000e-01, 2.312025e+00, 2.759574e+00, 2.168623e+00, 1.007293e+00, 6.130474e-01, 4.851906e-01, 6.599250e-01, 1.477260e+00, 7.904135e-01, 1.427511e+00, 5.596686e-01, 4.265318e-01, 3.453608e-01, 7.15999…
4.000000e-01	6.767537e-01, 1.126324e+00, 6.120859e-01, 1.163207e+00, 1.056940e+00, 1.481379e+00, 6.713668e-01, 7.647939e-01, 1.090316e+00, 4.988472e-01, 1.248116e+00, 4.339258e-01, 3.596041e-01, 1.934939e+00, 5.457135e-01, 1.429260e+00, 1.595549e+00, 1.621495e+00, 7.663877e-01, 8.216062e-01, 5.947811e-01, 6.540314e-01, 9.334667e-01, 7.799134e-01, 1.727525e+00, 6.553880e-01, 4.335532e-01, 2.734328e-01, 1.07317…
6.000000e-01	8.903836e-01, 9.847270e-01, 5.871507e-01, 1.103063e+00, 1.177522e+00, 1.653383e+00, 6.881749e-01, 8.393146e-01, 1.278859e+00, 5.121200e-01, 8.434683e-01, 3.344799e-01, 4.080790e-01, 1.988785e+00, 5.957724e-01, 1.675425e+00, 1.506117e+00, 1.324236e+00, 9.107361e-01, 7.828776e-01, 4.812760e-01, 5.926132e-01, 6.685926e-01, 8.148667e-01, 1.415898e+00, 9.338545e-01, 6.459336e-01, 2.412973e-01, 1.33276…
8.000000e-01	7.170368e-01, 4.823916e-01, 3.432069e-01, 1.341521e+00, 9.375882e-01, 1.679075e+00, 5.444800e-01, 9.115049e-01, 8.560936e-01, 8.281592e-01, 4.988576e-01, 3.041299e-01, 3.963573e-01, 1.546564e+00, 6.606326e-01, 1.158965e+00, 9.056495e-01, 1.413001e+00, 9.451778e-01, 7.923865e-01, 4.302370e-01, 5.693105e-01, 7.948480e-01, 6.485625e-01, 1.451542e+00, 8.467400e-01, 6.542906e-01, 1.775516e-01, 1.49065…
1.000000e+00	8.755058e-01, 3.826307e-01, 2.993779e-01, 1.385652e+00, 1.480594e+00, 1.530078e+00, 5.829632e-01, 9.632989e-01, 8.313589e-01, 9.075787e-01, 5.007127e-01, 3.367325e-01, 4.594393e-01, 1.804063e+00, 6.677073e-01, 9.146381e-01, 6.342837e-01, 1.449135e+00, 8.272734e-01, 9.398631e-01, 4.503200e-01, 5.611932e-01, 7.927107e-01, 6.529908e-01, 1.040935e+00, 1.108169e+00, 6.573420e-01, 1.367283e-01, 1.53260…
1.200000e+00	5.692405e-01, 2.160020e-01, 2.400097e-01, 1.320594e+00, 1.398557e+00, 1.531088e+00, 4.997766e-01, 1.056257e+00, 5.557859e-01, 8.883167e-01, 3.546161e-01, 3.408375e-01, 6.163781e-01, 1.578525e+00, 7.279188e-01, 1.013579e+00, 3.676399e-01, 1.284256e+00, 8.221226e-01, 8.596742e-01, 3.940384e-01, 5.328622e-01, 8.550009e-01, 3.845219e-01, 1.085271e+00, 8.406423e-01, 6.743263e-01, 9.848409e-02, 1.27781…
1.400000e+00	4.694686e-01, 1.712623e-01, 2.501135e-01, 1.427610e+00, 1.580837e+00, 1.498412e+00, 5.588453e-01, 9.879096e-01, 5.263931e-01, 7.847282e-01, 2.161828e-01, 3.606908e-01, 6.435336e-01, 2.159639e+00, 7.250565e-01, 1.054698e+00, 2.710213e-01, 1.275573e+00, 6.476476e-01, 8.127992e-01, 4.992722e-01, 5.521364e-01, 7.923967e-01, 3.265953e-01, 7.482927e-01, 1.194636e+00, 5.261955e-01, 8.383634e-02, 1.91322…
1.600000e+00	2.816198e-01, 1.369728e-01, 2.319853e-01, 1.532293e+00, 1.768704e+00, 1.484875e+00, 6.032254e-01, 1.359065e+00, 4.885455e-01, 8.948086e-01, 1.360292e-01, 4.106643e-01, 6.541162e-01, 2.264991e+00, 6.719603e-01, 7.190590e-01, 1.738039e-01, 1.342250e+00, 7.802789e-01, 8.433801e-01, 4.176123e-01, 4.780209e-01, 8.825976e-01, 2.017887e-01, 7.281204e-01, 1.156349e+00, 4.414880e-01, 7.504806e-02, 1.93130…
1.800000e+00	2.043824e-01, 9.764428e-02, 2.599246e-01, 1.112461e+00, 1.784985e+00, 1.248615e+00, 5.489598e-01, 1.318751e+00, 3.277723e-01, 1.072086e+00, 1.170295e-01, 4.082120e-01, 6.589207e-01, 2.201292e+00, 6.430512e-01, 7.553448e-01, 1.114816e-01, 1.482529e+00, 8.067149e-01, 8.522406e-01, 5.554709e-01, 4.894631e-01, 7.313838e-01, 1.614909e-01, 5.458138e-01, 1.003758e+00, 3.834128e-01, 4.946180e-02, 2.31336…
2.000000e+00	1.153397e-01, 7.061465e-02, 2.791949e-01, 1.478442e+00, 1.422101e+00, 1.338128e+00, 4.532337e-01, 1.128416e+00, 3.265437e-01, 1.107380e+00, 9.352781e-02, 5.436722e-01, 5.962046e-01, 1.943434e+00, 7.646173e-01, 6.335093e-01, 7.619675e-02, 1.597946e+00, 7.908546e-01, 7.943049e-01, 5.056363e-01, 4.982443e-01, 8.093958e-01, 1.130765e-01, 3.735092e-01, 1.036046e+00, 3.400263e-01, 4.140808e-02, 2.24693…
0.000000e+00	2.547497e+00, 2.569540e+00, 9.032607e-01, 2.350415e+00, 4.790158e-01, 1.299654e+00, 1.052003e+00, 9.672831e-01, 1.965953e-02, 2.642407e+00, 1.167297e+00, 2.680751e+00, 2.888825e+00, 2.961057e+00, 2.556746e+00, 2.538553e+00, 9.259578e-01, 2.883447e+00, 5.748555e-01, 1.064821e+00, 2.305693e+00, 4.895625e-01, 2.541926e+00, 2.171175e-01, 9.880247e-01, 8.080951e-01, 1.000218e-03, 3.036601e-01, 2.55250…
2.000000e-01	1.681545e+00, 1.565745e+00, 9.053461e-01, 2.558801e+00, 9.189120e-01, 1.258067e+00, 6.511227e-01, 5.376977e-01, 1.463349e-02, 1.890203e+00, 6.148525e-01, 2.038510e+00, 2.276003e+00, 2.605784e+00, 1.405208e+00, 2.049226e+00, 1.040933e+00, 2.200089e+00, 6.963736e-01, 7.416728e-01, 1.026395e+00, 4.606585e-01, 1.952429e+00, 1.437734e-01, 8.547205e-01, 5.848666e-01, 3.670929e-01, 2.847827e-01, 2.20131…
4.000000e-01	1.543691e+00, 9.087924e-01, 8.467542e-01, 1.779301e+00, 9.691213e-01, 1.426920e+00, 4.874238e-01, 5.358955e-01, 9.282731e-03, 1.123181e+00, 3.443447e-01, 2.039416e+00, 1.434881e+00, 3.153397e+00, 1.278313e+00, 1.538060e+00, 1.075007e+00, 1.846192e+00, 7.015592e-01, 5.813458e-01, 8.514414e-01, 4.888456e-01, 1.333458e+00, 9.187121e-02, 6.914833e-01, 5.267201e-01, 5.104225e-01, 2.078573e-01, 1.44799…
6.000000e-01	1.126421e+00, 6.931895e-01, 6.620491e-01, 1.993762e+00, 1.318044e+00, 1.604122e+00, 3.741903e-01, 7.045325e-01, 1.198094e-02, 1.105985e+00, 1.487666e-01, 1.547369e+00, 1.138789e+00, 2.519356e+00, 9.739134e-01, 1.175465e+00, 7.774627e-01, 1.522589e+00, 6.609933e-01, 4.956813e-01, 4.667475e-01, 5.423159e-01, 1.055919e+00, 7.082463e-02, 7.455093e-01, 3.647260e-01, 7.033792e-01, 1.785492e-01, 1.47316…
8.000000e-01	9.623351e-01, 5.376942e-01, 6.281937e-01, 1.798130e+00, 1.281327e+00, 1.262153e+00, 3.582459e-01, 9.165047e-01, 1.134994e-02, 1.080446e+00, 1.367058e-01, 1.524654e+00, 1.154186e+00, 2.885981e+00, 8.550979e-01, 1.042825e+00, 6.400315e-01, 1.140040e+00, 7.041575e-01, 4.714286e-01, 3.480831e-01, 4.604724e-01, 9.563704e-01, 4.324860e-02, 5.540299e-01, 3.911967e-01, 6.817888e-01, 1.279284e-01, 1.17053…
1.000000e+00	5.887221e-01, 3.799860e-01, 5.296545e-01, 1.657947e+00, 1.518509e+00, 1.327655e+00, 4.926928e-01, 9.055274e-01, 1.327579e-02, 8.853182e-01, 7.202368e-02, 1.571185e+00, 1.006751e+00, 2.775314e+00, 8.493334e-01, 7.160541e-01, 2.993208e-01, 8.205419e-01, 6.671371e-01, 5.438321e-01, 3.911074e-01, 5.238359e-01, 7.228368e-01, 3.338341e-02, 4.698734e-01, 3.044133e-01, 6.221352e-01, 9.946281e-02, 8.58005…
1.200000e+00	3.168078e-01, 2.392394e-01, 6.152315e-01, 1.734822e+00, 1.597506e+00, 1.624448e+00, 4.090645e-01, 1.009859e+00, 1.863871e-02, 1.076085e+00, 4.778933e-02, 1.307148e+00, 9.191528e-01, 2.154108e+00, 8.820646e-01, 5.309832e-01, 2.956243e-01, 7.601257e-01, 6.670326e-01, 4.773363e-01, 4.078607e-01, 5.035063e-01, 5.303837e-01, 2.192241e-02, 3.607875e-01, 5.175868e-01, 6.758648e-01, 9.920683e-02, 7.66153…
1.400000e+00	1.748375e-01, 1.594546e-01, 3.706329e-01, 1.604184e+00, 1.822204e+00, 1.578039e+00, 5.009408e-01, 1.113019e+00, 2.346161e-02, 9.613820e-01, 3.360730e-02, 1.366754e+00, 7.584740e-01, 2.217750e+00, 5.970447e-01, 4.588278e-01, 1.584219e-01, 6.725343e-01, 8.268366e-01, 6.678203e-01, 4.591266e-01, 5.180897e-01, 2.871165e-01, 1.532893e-02, 3.486543e-01, 6.870630e-01, 5.999653e-01, 7.154900e-02, 5.11786…
1.600000e+00	1.149224e-01, 1.250251e-01, 5.051274e-01, 1.647449e+00, 1.615557e+00, 1.751640e+00, 5.636853e-01, 1.175252e+00, 3.201914e-02, 9.505829e-01, 2.494735e-02, 1.021915e+00, 9.040429e-01, 2.822480e+00, 6.041927e-01, 3.980768e-01, 1.157003e-01, 5.599806e-01, 7.353364e-01, 7.350484e-01, 5.223031e-01, 5.289661e-01, 1.484220e-01, 1.146288e-02, 2.934658e-01, 7.380267e-01, 4.639177e-01, 4.778924e-02, 4.43098…
1.800000e+00	6.869867e-02, 1.012245e-01, 4.059776e-01, 1.468948e+00, 1.861473e+00, 1.581353e+00, 5.198540e-01, 1.019565e+00, 3.910718e-02, 9.767399e-01, 2.029782e-02, 1.051267e+00, 5.766341e-01, 2.274036e+00, 5.769203e-01, 3.763134e-01, 6.381425e-02, 4.804419e-01, 6.949958e-01, 8.886351e-01, 4.891773e-01, 5.247076e-01, 9.948245e-02, 1.360404e-02, 1.763907e-01, 6.947775e-01, 4.232583e-01, 3.667655e-02, 5.57327…
2.000000e+00	3.893997e-02, 7.638819e-02, 4.108380e-01, 1.184931e+00, 1.683561e+00, 1.858467e+00, 6.140711e-01, 1.289371e+00, 4.721742e-02, 1.041126e+00, 1.708189e-02, 1.115295e+00, 7.306693e-01, 2.507237e+00, 6.201033e-01, 4.105904e-01, 4.302278e-02, 5.184856e-01, 5.494282e-01, 8.167318e-01, 4.267279e-01, 4.659831e-01, 6.669709e-02, 1.170460e-02, 1.446399e-01, 7.773043e-01, 3.701153e-01, 3.588019e-02, 4.66232…
0.000000e+00	1.219277e+00, 1.341915e+00, 6.421810e-01, 2.262251e-02, 1.605848e+00, 2.148104e+00, 2.013662e+00, 8.230564e-01, 1.104618e+00, 2.263708e-01, 3.217115e+00, 1.352285e+00, 1.720496e+00, 6.148851e-01, 3.024602e+00, 2.230976e-01, 6.539277e-01, 1.495313e+00, 2.207906e+00, 2.355659e+00, 2.162865e+00, 7.919370e-01, 8.919584e-01, 1.109887e+00, 4.746750e-01, 2.889709e-01, 1.307647e+00, 2.226856e+00, 2.11512…
2.000000e-01	6.884757e-01, 1.288187e+00, 5.093924e-01, 1.713628e-02, 1.412969e+00, 2.321239e+00, 1.522490e+00, 9.377576e-01, 1.245009e+00, 4.824229e-01, 1.646833e+00, 1.089333e+00, 9.447645e-01, 4.235177e-01, 1.538385e+00, 6.422129e-01, 7.235426e-01, 9.354697e-01, 1.374147e+00, 1.461972e+00, 1.297607e+00, 7.578164e-01, 9.206035e-01, 1.029811e+00, 4.321490e-01, 2.723097e-01, 8.776918e-01, 1.660609e+00, 1.45154…
4.000000e-01	4.584839e-01, 1.139703e+00, 2.485586e-01, 1.476165e-02, 1.216146e+00, 1.936372e+00, 8.718919e-01, 1.038189e+00, 1.308777e+00, 5.949626e-01, 1.088622e+00, 8.770139e-01, 5.410241e-01, 3.084861e-01, 9.868867e-01, 9.932214e-01, 9.542985e-01, 8.407516e-01, 9.990298e-01, 1.088354e+00, 1.189564e+00, 6.121626e-01, 9.219277e-01, 9.366653e-01, 5.266381e-01, 4.486916e-01, 1.045885e+00, 1.820301e+00, 1.58585…
6.000000e-01	5.838823e-01, 8.051846e-01, 2.510768e-01, 9.233856e-03, 8.794017e-01, 1.957679e+00, 5.795187e-01, 7.125454e-01, 1.106223e+00, 6.281606e-01, 4.684340e-01, 7.630715e-01, 2.898430e-01, 2.631381e-01, 9.728866e-01, 1.043496e+00, 7.161210e-01, 7.799855e-01, 6.674236e-01, 9.658020e-01, 8.419979e-01, 5.633183e-01, 8.103166e-01, 1.076810e+00, 8.640655e-01, 6.998828e-01, 8.425223e-01, 2.042195e+00, 1.53507…
8.000000e-01	3.905288e-01, 6.037587e-01, 1.577290e-01, 6.511287e-03, 8.519178e-01, 1.964638e+00, 5.477566e-01, 5.370447e-01, 1.135404e+00, 4.168987e-01, 3.388957e-01, 5.276621e-01, 1.611380e-01, 2.354850e-01, 7.261348e-01, 9.944393e-01, 4.435752e-01, 8.725097e-01, 5.657574e-01, 7.916142e-01, 6.704727e-01, 6.982001e-01, 7.286581e-01, 8.055288e-01, 9.148409e-01, 8.895156e-01, 7.559101e-01, 2.265338e+00, 1.55940…
1.000000e+00	4.771420e-01, 4.198855e-01, 1.398398e-01, 5.928586e-03, 6.624952e-01, 1.747386e+00, 6.351247e-01, 4.069094e-01, 1.550671e+00, 3.311768e-01, 3.211630e-01, 4.075665e-01, 9.498151e-02, 1.651190e-01, 6.548679e-01, 9.629701e-01, 4.010817e-01, 7.418948e-01, 3.805080e-01, 8.888000e-01, 6.267926e-01, 5.123115e-01, 8.990489e-01, 1.034990e+00, 1.108930e+00, 1.006263e+00, 8.288023e-01, 2.152112e+00, 1.74508…
1.200000e+00	2.959870e-01, 2.837380e-01, 7.450634e-02, 4.194038e-03, 4.885138e-01, 1.823324e+00, 4.468832e-01, 2.825876e-01, 1.573604e+00, 1.925039e-01, 3.009049e-01, 2.992088e-01, 4.780504e-02, 1.736457e-01, 8.731478e-01, 8.903941e-01, 2.123314e-01, 8.314737e-01, 2.297324e-01, 7.357046e-01, 5.560271e-01, 5.302666e-01, 9.330267e-01, 1.115837e+00, 9.896063e-01, 9.125183e-01, 9.977153e-01, 2.414851e+00, 1.92614…
1.400000e+00	1.998880e-01, 1.619969e-01, 5.846908e-02, 3.451901e-03, 4.608166e-01, 1.966324e+00, 5.549250e-01, 2.080115e-01, 1.359522e+00, 1.409889e-01, 2.991097e-01, 2.260590e-01, 2.945877e-02, 1.602677e-01, 6.346813e-01, 7.937043e-01, 1.231008e-01, 9.053807e-01, 2.127693e-01, 8.494573e-01, 4.842146e-01, 5.984507e-01, 7.117695e-01, 9.862280e-01, 1.036324e+00, 9.539945e-01, 1.071754e+00, 2.189355e+00, 2.13033…
1.600000e+00	1.281453e-01, 1.417393e-01, 3.767041e-02, 2.446924e-03, 5.536931e-01, 2.004734e+00, 5.084475e-01, 1.164010e-01, 1.225810e+00, 9.682720e-02, 3.672089e-01, 1.561323e-01, 1.892439e-02, 1.394220e-01, 7.904141e-01, 5.492051e-01, 9.208901e-02, 9.705150e-01, 1.178174e-01, 8.564775e-01, 6.167273e-01, 6.776910e-01, 8.542058e-01, 1.205632e+00, 1.257699e+00, 8.894292e-01, 8.840394e-01, 1.996548e+00, 2.08633…
1.800000e+00	1.154671e-01, 1.052782e-01, 2.439176e-02, 1.642675e-03, 4.410405e-01, 1.889737e+00, 5.734980e-01, 1.004106e-01, 1.652170e+00, 6.952238e-02, 4.047899e-01, 1.035840e-01, 8.282525e-03, 1.189678e-01, 7.616377e-01, 6.723094e-01, 6.345488e-02, 1.453330e+00, 1.063630e-01, 8.002983e-01, 5.176646e-01, 6.368126e-01, 8.069069e-01, 1.054480e+00, 1.270965e+00, 9.818358e-01, 8.709151e-01, 2.329319e+00, 1.98169…
2.000000e+00	6.518710e-02, 9.394281e-02, 1.955313e-02, 1.104203e-03, 4.190899e-01, 1.428031e+00, 5.537398e-01, 7.035800e-02, 1.585308e+00, 4.124411e-02, 4.451587e-01, 8.833045e-02, 5.366502e-03, 1.207009e-01, 6.922137e-01, 5.394359e-01, 4.373146e-02, 1.498292e+00, 6.165487e-02, 8.008997e-01, 4.639202e-01, 5.992278e-01, 7.724184e-01, 1.051003e+00, 1.324333e+00, 1.128287e+00, 8.612915e-01, 2.380343e+00, 2.16849…
