# Supplementary material for: Inference of Vohradský's Models of Genetic Networks by Solving Two-Dimensional Function Optimization Problems
Source: PLoS One. 2013 Dec 30;8(12):e83308. doi: 10.1371/journal.pone.0083308 (PMC3875442; doi:10.1371/journal.pone.0083308)
Supplement: Text S2 — Time-series data used in the ‘Inference in noisy environment’ section (compressed by gzip). (GZ) [file pone.0083308.s002.gz › time_series_data/gene30/50sets/tc.dat360]

Time "G0" "G1" "G2" "G3" "G4" "G5" "G6" "G7" "G8" "G9" "G10" "G11" "G12" "G13" "G14" "G15" "G16" "G17" "G18" "G19" "G20" "G21" "G22" "G23" "G24" "G25" "G26" "G27" "G28" "G29"
0.000000e+00	3.245192e-01, 1.059118e+00, 2.932672e+00, 1.411542e-01, 2.107457e+00, 2.391035e+00, 2.544709e+00, 6.596252e-01, 1.296896e+00, 7.579075e-01, 3.733390e-01, 9.086046e-01, 3.347341e+00, 2.331241e+00, 5.749883e-01, 2.304854e+00, 2.176639e+00, 2.560552e-01, 1.139638e+00, 2.512676e+00, 1.280511e+00, 1.006719e+00, 2.166975e+00, 2.485815e+00, 6.053632e-01, 1.459245e+00, 1.603060e+00, 1.316041e+00, 1.15889…
2.000000e-01	4.539904e-01, 1.335088e+00, 2.251765e+00, 3.804166e-01, 2.260666e+00, 1.424232e+00, 1.497498e+00, 5.900022e-01, 1.088577e+00, 4.988349e-01, 4.600440e-01, 7.211122e-01, 1.680826e+00, 1.562490e+00, 5.981799e-01, 1.617448e+00, 1.609775e+00, 5.563436e-01, 1.315882e+00, 1.706262e+00, 1.278513e+00, 9.212345e-01, 1.244685e+00, 2.457038e+00, 8.590855e-01, 8.328270e-01, 1.897903e+00, 1.179879e+00, 1.49884…
4.000000e-01	6.643264e-01, 1.382832e+00, 2.190349e+00, 3.361626e-01, 1.633730e+00, 7.952709e-01, 1.095540e+00, 3.367326e-01, 1.010443e+00, 3.435886e-01, 4.700609e-01, 6.996849e-01, 1.387780e+00, 1.394891e+00, 6.551361e-01, 8.341967e-01, 1.281949e+00, 9.168314e-01, 1.244921e+00, 1.262094e+00, 9.817957e-01, 1.193659e+00, 7.498681e-01, 1.728907e+00, 8.675694e-01, 5.968574e-01, 1.537557e+00, 1.515543e+00, 1.03676…
6.000000e-01	7.629840e-01, 1.581434e+00, 1.464137e+00, 2.177184e-01, 1.368577e+00, 4.227526e-01, 6.085750e-01, 2.986694e-01, 7.770045e-01, 2.595922e-01, 6.735249e-01, 4.751512e-01, 7.927258e-01, 1.202401e+00, 7.989424e-01, 5.632066e-01, 8.102548e-01, 8.664032e-01, 8.553969e-01, 6.079165e-01, 6.154510e-01, 1.081861e+00, 4.164090e-01, 1.633417e+00, 6.984018e-01, 3.843517e-01, 1.834691e+00, 1.077200e+00, 1.00704…
8.000000e-01	6.954505e-01, 1.694612e+00, 1.317495e+00, 1.209606e-01, 1.281014e+00, 2.990252e-01, 4.725621e-01, 2.196255e-01, 9.293582e-01, 1.512820e-01, 7.322887e-01, 3.582937e-01, 7.200027e-01, 8.079237e-01, 7.017225e-01, 3.481604e-01, 5.776265e-01, 1.019442e+00, 5.957737e-01, 5.065931e-01, 3.158767e-01, 1.114780e+00, 2.533686e-01, 1.063468e+00, 5.975768e-01, 2.780076e-01, 1.898008e+00, 9.906025e-01, 8.91022…
1.000000e+00	6.919816e-01, 1.765513e+00, 1.388904e+00, 8.069553e-02, 9.621967e-01, 1.774772e-01, 5.088838e-01, 1.572927e-01, 9.286000e-01, 8.785124e-02, 5.919285e-01, 2.341093e-01, 6.963778e-01, 6.130976e-01, 7.500708e-01, 2.510182e-01, 3.925919e-01, 9.635868e-01, 4.632700e-01, 3.424122e-01, 1.839559e-01, 9.265904e-01, 1.722188e-01, 9.211123e-01, 3.788884e-01, 2.123792e-01, 1.739921e+00, 7.553097e-01, 1.07960…
1.200000e+00	5.643772e-01, 1.798276e+00, 1.157686e+00, 3.828446e-02, 9.154911e-01, 9.158642e-02, 6.102429e-01, 1.833293e-01, 1.035634e+00, 6.563858e-02, 4.080453e-01, 1.805824e-01, 3.698993e-01, 4.984564e-01, 6.938892e-01, 1.634684e-01, 2.047448e-01, 1.080624e+00, 4.256220e-01, 3.129927e-01, 1.440592e-01, 7.952066e-01, 7.820994e-02, 9.557545e-01, 2.736246e-01, 1.402758e-01, 2.117153e+00, 6.950522e-01, 9.26918…
1.400000e+00	5.301327e-01, 1.744784e+00, 1.126935e+00, 2.201084e-02, 6.201382e-01, 5.688117e-02, 5.865539e-01, 2.892671e-01, 9.854109e-01, 5.486779e-02, 3.393744e-01, 9.470650e-02, 2.474771e-01, 4.338624e-01, 8.202293e-01, 1.300350e-01, 1.457584e-01, 9.149317e-01, 2.222727e-01, 2.770294e-01, 9.616971e-02, 6.701075e-01, 5.848298e-02, 9.493358e-01, 2.647379e-01, 9.098145e-02, 1.621448e+00, 6.997075e-01, 1.12276…
1.600000e+00	3.225085e-01, 1.704995e+00, 8.416100e-01, 1.216036e-02, 5.385907e-01, 3.589121e-02, 7.283422e-01, 4.028388e-01, 9.124686e-01, 3.159042e-02, 3.473562e-01, 5.684946e-02, 1.440637e-01, 4.523198e-01, 8.114733e-01, 9.028224e-02, 6.620319e-02, 1.165055e+00, 1.844101e-01, 2.880424e-01, 3.785463e-02, 4.774319e-01, 4.363239e-02, 9.766150e-01, 2.176307e-01, 5.320127e-02, 1.880707e+00, 5.918866e-01, 9.28364…
1.800000e+00	2.571457e-01, 1.811206e+00, 6.814133e-01, 6.939516e-03, 3.702562e-01, 2.584841e-02, 8.500260e-01, 5.404767e-01, 9.054023e-01, 3.181603e-02, 2.173349e-01, 3.626571e-02, 8.701079e-02, 3.075367e-01, 6.994766e-01, 7.043535e-02, 4.939259e-02, 1.011691e+00, 1.624738e-01, 2.763153e-01, 3.388753e-02, 4.012659e-01, 2.383078e-02, 1.144926e+00, 1.314918e-01, 3.728221e-02, 1.951691e+00, 5.453358e-01, 7.80168…
2.000000e+00	1.741762e-01, 1.693231e+00, 7.872576e-01, 4.287406e-03, 3.260501e-01, 1.547861e-02, 8.307561e-01, 5.948785e-01, 9.954019e-01, 2.271696e-02, 2.019925e-01, 2.640587e-02, 5.323356e-02, 3.476739e-01, 6.818852e-01, 5.661543e-02, 3.537395e-02, 9.753453e-01, 1.006213e-01, 2.779484e-01, 2.070564e-02, 3.146754e-01, 1.569162e-02, 1.037756e+00, 1.056713e-01, 2.123321e-02, 1.647514e+00, 5.471918e-01, 1.06763…
0.000000e+00	7.570565e-01, 2.033093e+00, 8.706106e-01, 1.252157e+00, 2.590000e+00, 2.359523e+00, 2.436770e+00, 2.311934e+00, 1.558466e+00, 1.096023e+00, 1.047121e+00, 1.745392e+00, 1.237554e+00, 2.042374e+00, 1.483042e+00, 7.542539e-01, 6.001445e-02, 2.310230e+00, 1.189868e+00, 1.971328e+00, 1.722103e+00, 4.884937e-01, 2.883499e+00, 1.233621e+00, 1.731154e+00, 2.209791e+00, 1.322852e+00, 1.368732e+00, 2.43652…
2.000000e-01	7.689953e-01, 2.039745e+00, 9.430182e-01, 8.647879e-01, 2.192296e+00, 1.244415e+00, 1.311815e+00, 2.379985e+00, 8.362913e-01, 1.009174e+00, 9.515980e-01, 1.627054e+00, 7.963715e-01, 1.055876e+00, 1.410583e+00, 8.697463e-01, 3.851399e-01, 1.709221e+00, 1.165096e+00, 1.146773e+00, 1.563603e+00, 4.302156e-01, 1.643078e+00, 9.327546e-01, 1.683534e+00, 1.571360e+00, 1.171086e+00, 1.564766e+00, 1.71093…
4.000000e-01	6.487108e-01, 2.052320e+00, 9.071952e-01, 7.703370e-01, 1.982407e+00, 7.441470e-01, 9.278091e-01, 2.016820e+00, 5.345464e-01, 7.065543e-01, 9.977323e-01, 1.168178e+00, 6.497493e-01, 7.471409e-01, 9.635514e-01, 7.752252e-01, 5.053709e-01, 1.488426e+00, 1.157604e+00, 1.108249e+00, 1.278307e+00, 3.558400e-01, 1.206797e+00, 1.083560e+00, 1.484972e+00, 1.099692e+00, 8.869295e-01, 1.582051e+00, 1.68417…
6.000000e-01	4.514019e-01, 1.871721e+00, 7.809025e-01, 4.592033e-01, 1.715407e+00, 7.866214e-01, 4.341226e-01, 1.660953e+00, 3.100541e-01, 5.700544e-01, 8.941822e-01, 1.004469e+00, 5.865468e-01, 5.785873e-01, 9.618885e-01, 5.385843e-01, 6.389413e-01, 1.048625e+00, 1.569949e+00, 6.033146e-01, 8.781037e-01, 2.837516e-01, 6.554066e-01, 9.435176e-01, 1.474059e+00, 8.944982e-01, 1.082246e+00, 1.051401e+00, 1.29596…
8.000000e-01	2.479949e-01, 1.853020e+00, 7.812872e-01, 2.997249e-01, 1.304314e+00, 6.003579e-01, 3.503676e-01, 1.738210e+00, 1.964395e-01, 4.912595e-01, 9.043098e-01, 6.695606e-01, 6.647308e-01, 4.389275e-01, 8.591218e-01, 4.613230e-01, 6.162631e-01, 9.540863e-01, 1.128162e+00, 5.974297e-01, 5.142765e-01, 2.718613e-01, 3.678069e-01, 1.090644e+00, 9.129560e-01, 5.856052e-01, 9.889346e-01, 1.030183e+00, 1.36060…
1.000000e+00	2.158053e-01, 1.925597e+00, 6.796058e-01, 1.516518e-01, 1.099432e+00, 5.111819e-01, 2.269413e-01, 1.530249e+00, 1.273867e-01, 5.451714e-01, 8.583286e-01, 4.301035e-01, 5.433827e-01, 3.548928e-01, 8.682224e-01, 3.724296e-01, 3.589048e-01, 1.008791e+00, 8.816087e-01, 6.247677e-01, 3.214247e-01, 1.594907e-01, 2.650738e-01, 1.019122e+00, 8.704095e-01, 4.163854e-01, 1.257022e+00, 7.024460e-01, 1.17121…
1.200000e+00	2.982217e-01, 1.367241e+00, 6.822113e-01, 7.654700e-02, 1.374454e+00, 2.804507e-01, 2.050213e-01, 1.411808e+00, 7.792833e-02, 2.997653e-01, 6.963385e-01, 3.014872e-01, 5.097219e-01, 3.145493e-01, 9.066058e-01, 4.271119e-01, 1.993059e-01, 8.725160e-01, 4.818012e-01, 4.641555e-01, 1.861827e-01, 1.319784e-01, 1.514072e-01, 9.673859e-01, 7.852123e-01, 2.641261e-01, 1.344899e+00, 6.858205e-01, 1.05095…
1.400000e+00	3.176934e-01, 1.839874e+00, 5.903418e-01, 5.411392e-02, 1.350453e+00, 2.079127e-01, 1.738037e-01, 1.176143e+00, 6.931208e-02, 3.478503e-01, 5.369122e-01, 1.990346e-01, 4.827477e-01, 3.367086e-01, 8.813144e-01, 2.864045e-01, 1.326226e-01, 9.895234e-01, 4.174023e-01, 4.189470e-01, 1.299625e-01, 1.447061e-01, 7.651597e-02, 8.758126e-01, 4.883474e-01, 1.625659e-01, 1.489937e+00, 6.323095e-01, 1.01806…
1.600000e+00	4.423734e-01, 1.708431e+00, 7.062747e-01, 3.224710e-02, 1.180710e+00, 1.609794e-01, 1.587736e-01, 1.264236e+00, 7.433305e-02, 2.824691e-01, 4.563602e-01, 1.314429e-01, 4.562259e-01, 3.788449e-01, 8.126499e-01, 3.965945e-01, 8.067799e-02, 1.010599e+00, 2.952094e-01, 4.865381e-01, 7.481606e-02, 1.198980e-01, 5.506611e-02, 1.115390e+00, 3.051883e-01, 1.128213e-01, 1.499518e+00, 4.446892e-01, 1.17692…
1.800000e+00	5.470255e-01, 1.905194e+00, 5.897576e-01, 1.688063e-02, 1.316329e+00, 1.151539e-01, 1.221353e-01, 1.296226e+00, 1.200846e-01, 2.559383e-01, 3.088718e-01, 8.013995e-02, 5.847482e-01, 4.141586e-01, 8.055868e-01, 2.953626e-01, 4.027203e-02, 1.124967e+00, 1.831103e-01, 4.869683e-01, 5.723341e-02, 8.284619e-02, 3.345585e-02, 1.009426e+00, 2.466547e-01, 7.609711e-02, 1.324902e+00, 3.629394e-01, 1.03479…
2.000000e+00	4.801279e-01, 1.907380e+00, 5.774193e-01, 7.711072e-03, 1.345000e+00, 9.168502e-02, 8.114490e-02, 1.181878e+00, 1.443865e-01, 2.380251e-01, 2.857538e-01, 6.250131e-02, 5.003875e-01, 3.327881e-01, 7.381437e-01, 2.769786e-01, 2.783888e-02, 1.049010e+00, 1.606795e-01, 4.302315e-01, 3.022749e-02, 7.185701e-02, 2.338897e-02, 9.342073e-01, 1.775512e-01, 5.036650e-02, 1.643836e+00, 2.849371e-01, 1.10472…
0.000000e+00	2.208517e+00, 1.999714e+00, 3.107875e+00, 2.458052e-02, 2.454229e+00, 2.614563e+00, 8.603408e-01, 1.311432e+00, 1.495595e+00, 4.859982e-02, 2.224770e+00, 2.398690e+00, 1.297992e+00, 4.663217e-01, 1.593676e+00, 1.563008e+00, 1.837144e+00, 2.455888e+00, 1.452977e+00, 1.503267e+00, 2.083685e+00, 2.724492e+00, 2.088712e+00, 2.803522e+00, 1.848237e+00, 2.210998e+00, 1.036007e+00, 1.026570e+00, 5.29214…
2.000000e-01	1.401012e+00, 1.970579e+00, 2.314911e+00, 2.422407e-01, 2.534474e+00, 1.693281e+00, 5.513268e-01, 1.035780e+00, 1.145919e+00, 3.571702e-02, 1.574493e+00, 2.206727e+00, 1.026108e+00, 2.753213e-01, 9.626468e-01, 9.062540e-01, 1.634255e+00, 2.079203e+00, 1.584304e+00, 7.655574e-01, 1.725672e+00, 2.329216e+00, 1.338333e+00, 2.312785e+00, 1.549419e+00, 1.618203e+00, 1.138035e+00, 7.811186e-01, 4.16365…
4.000000e-01	1.035963e+00, 2.079352e+00, 1.918131e+00, 4.380722e-01, 1.948599e+00, 8.898423e-01, 4.166300e-01, 7.894660e-01, 1.073081e+00, 3.217615e-02, 1.454272e+00, 1.541155e+00, 8.246201e-01, 1.645879e-01, 8.087471e-01, 5.799331e-01, 1.507851e+00, 1.616256e+00, 1.584440e+00, 4.773495e-01, 1.241095e+00, 1.800285e+00, 7.895302e-01, 2.081397e+00, 1.425343e+00, 9.872546e-01, 1.394883e+00, 8.532964e-01, 3.52062…
6.000000e-01	7.464237e-01, 2.116795e+00, 1.608833e+00, 2.698593e-01, 1.531698e+00, 5.979881e-01, 2.560993e-01, 5.959987e-01, 9.626353e-01, 2.324012e-02, 1.241046e+00, 1.202388e+00, 6.177902e-01, 1.010312e-01, 9.413388e-01, 4.608284e-01, 1.284808e+00, 1.531885e+00, 1.010837e+00, 3.949112e-01, 6.571540e-01, 2.015167e+00, 5.197926e-01, 1.394880e+00, 1.104339e+00, 7.995123e-01, 1.506624e+00, 5.121855e-01, 5.41707…
8.000000e-01	3.356652e-01, 2.072197e+00, 1.740870e+00, 1.790698e-01, 1.054635e+00, 4.585554e-01, 1.735594e-01, 3.531688e-01, 7.739427e-01, 2.056758e-02, 9.301594e-01, 8.134572e-01, 6.163280e-01, 1.175811e-01, 7.689179e-01, 2.874306e-01, 1.054240e+00, 1.155817e+00, 6.275869e-01, 3.749448e-01, 4.591572e-01, 1.655018e+00, 2.666912e-01, 1.175058e+00, 7.801208e-01, 4.342617e-01, 1.430339e+00, 4.684186e-01, 8.54340…
1.000000e+00	2.572041e-01, 1.890012e+00, 1.381882e+00, 9.373073e-02, 9.985882e-01, 2.753612e-01, 1.554494e-01, 3.162549e-01, 9.568261e-01, 2.128673e-02, 6.794161e-01, 5.799247e-01, 4.721206e-01, 1.613573e-01, 8.475221e-01, 2.328633e-01, 8.185590e-01, 1.056270e+00, 6.276263e-01, 3.600540e-01, 3.252378e-01, 1.906408e+00, 1.671931e-01, 1.031612e+00, 5.767896e-01, 3.306372e-01, 1.457707e+00, 4.161805e-01, 8.35311…
1.200000e+00	2.190208e-01, 1.893872e+00, 1.315757e+00, 3.763010e-02, 7.403769e-01, 2.097856e-01, 3.600346e-01, 3.210685e-01, 9.366986e-01, 1.935561e-02, 5.463037e-01, 3.559448e-01, 3.895045e-01, 2.450833e-01, 8.469509e-01, 1.445486e-01, 5.051344e-01, 9.665674e-01, 4.799239e-01, 2.997319e-01, 1.789150e-01, 1.457769e+00, 1.010445e-01, 1.113614e+00, 4.773388e-01, 1.901034e-01, 1.432875e+00, 3.715517e-01, 8.68376…
1.400000e+00	1.540102e-01, 2.085704e+00, 1.026296e+00, 2.698390e-02, 7.002333e-01, 1.029809e-01, 4.880225e-01, 3.140908e-01, 9.137592e-01, 2.103649e-02, 4.117949e-01, 2.571972e-01, 2.811004e-01, 2.530921e-01, 6.339283e-01, 1.088375e-01, 2.942674e-01, 1.052507e+00, 3.109873e-01, 2.657433e-01, 9.927398e-02, 1.434315e+00, 5.401174e-02, 8.707414e-01, 3.272291e-01, 1.396291e-01, 1.700223e+00, 2.114050e-01, 1.17811…
1.600000e+00	1.096986e-01, 1.537106e+00, 9.664991e-01, 1.466719e-02, 5.259055e-01, 7.080349e-02, 5.936631e-01, 3.950571e-01, 1.087939e+00, 1.974382e-02, 4.005406e-01, 1.722316e-01, 1.816864e-01, 3.272376e-01, 7.067789e-01, 7.724938e-02, 1.710190e-01, 1.046237e+00, 2.177120e-01, 2.174064e-01, 7.147792e-02, 1.003703e+00, 3.217110e-02, 9.480602e-01, 2.598910e-01, 8.816045e-02, 1.643662e+00, 2.738127e-01, 9.27274…
1.800000e+00	7.934244e-02, 2.074191e+00, 7.896693e-01, 7.761209e-03, 4.244578e-01, 5.402846e-02, 7.115013e-01, 5.315194e-01, 7.894389e-01, 2.435401e-02, 3.244015e-01, 1.037488e-01, 9.346420e-02, 2.702520e-01, 9.148228e-01, 6.716244e-02, 1.120324e-01, 9.353504e-01, 1.729440e-01, 2.292721e-01, 4.184380e-02, 7.203321e-01, 2.377843e-02, 8.614609e-01, 1.937915e-01, 6.246373e-02, 1.954124e+00, 2.685784e-01, 1.16821…
2.000000e+00	7.371902e-02, 1.922579e+00, 7.112860e-01, 4.605858e-03, 3.236893e-01, 4.070405e-02, 7.833621e-01, 6.779869e-01, 9.364311e-01, 2.516400e-02, 2.674976e-01, 7.934878e-02, 5.188404e-02, 3.441967e-01, 7.222802e-01, 6.324697e-02, 6.604369e-02, 9.799004e-01, 1.152199e-01, 2.342725e-01, 2.753591e-02, 7.386046e-01, 1.272639e-02, 9.226514e-01, 1.774657e-01, 4.703161e-02, 1.484199e+00, 3.308111e-01, 1.00333…
0.000000e+00	6.410399e-01, 1.831855e+00, 5.436990e-01, 8.517281e-01, 2.438801e+00, 1.130048e+00, 1.347949e+00, 2.729684e+00, 2.744092e+00, 1.642688e+00, 2.895176e+00, 6.611578e-01, 2.590000e+00, 7.728400e-01, 2.223671e+00, 1.443104e+00, 3.068740e+00, 1.020798e+00, 1.344831e+00, 1.646045e+00, 1.349363e+00, 1.032798e+00, 3.245201e-01, 1.142775e+00, 1.570677e+00, 1.307650e+00, 9.007799e-01, 1.532269e+00, 2.37056…
2.000000e-01	3.586143e-01, 2.039153e+00, 6.129995e-01, 6.074225e-01, 1.595963e+00, 9.390876e-01, 7.744846e-01, 2.467448e+00, 1.506756e+00, 1.077695e+00, 2.407155e+00, 5.926363e-01, 1.781407e+00, 5.931359e-01, 2.111993e+00, 1.014624e+00, 1.890053e+00, 1.149554e+00, 1.574855e+00, 7.161706e-01, 7.604805e-01, 9.035585e-01, 2.575320e-01, 9.990794e-01, 1.267161e+00, 9.478280e-01, 4.908457e-01, 1.441049e+00, 1.86378…
4.000000e-01	2.404350e-01, 2.503399e+00, 6.034923e-01, 4.534707e-01, 1.329934e+00, 9.260067e-01, 4.963141e-01, 1.690067e+00, 9.366668e-01, 7.235445e-01, 1.863691e+00, 4.254141e-01, 1.003827e+00, 5.939388e-01, 1.659197e+00, 6.352541e-01, 1.060002e+00, 1.028765e+00, 1.557298e+00, 4.922185e-01, 5.575656e-01, 6.976521e-01, 1.347598e-01, 1.064600e+00, 1.024349e+00, 6.649633e-01, 4.531054e-01, 1.240509e+00, 1.46116…
6.000000e-01	2.666123e-01, 1.903424e+00, 6.337278e-01, 3.260506e-01, 9.673375e-01, 8.609836e-01, 3.750539e-01, 2.018734e+00, 5.761547e-01, 4.119866e-01, 1.762336e+00, 2.821311e-01, 9.201297e-01, 5.022291e-01, 1.339095e+00, 4.482794e-01, 5.696977e-01, 1.128263e+00, 1.537883e+00, 4.517878e-01, 3.003388e-01, 4.749269e-01, 8.599539e-02, 1.086125e+00, 7.717577e-01, 5.095011e-01, 3.302870e-01, 1.188060e+00, 1.56755…
8.000000e-01	3.034949e-01, 1.683837e+00, 5.834629e-01, 2.897416e-01, 6.725694e-01, 7.617366e-01, 5.177606e-01, 1.472513e+00, 3.497347e-01, 3.524157e-01, 1.821579e+00, 1.727310e-01, 6.294720e-01, 4.549220e-01, 1.213201e+00, 2.916320e-01, 3.446465e-01, 9.292053e-01, 9.288912e-01, 4.024728e-01, 1.489590e-01, 3.477460e-01, 5.919692e-02, 8.999101e-01, 5.403373e-01, 3.847630e-01, 3.856041e-01, 9.141744e-01, 1.26676…
1.000000e+00	2.504687e-01, 1.941341e+00, 5.756906e-01, 2.909678e-01, 7.288319e-01, 1.147487e+00, 5.969009e-01, 1.705473e+00, 2.076968e-01, 2.077948e-01, 1.500781e+00, 1.239171e-01, 4.390296e-01, 3.749011e-01, 9.511263e-01, 2.010470e-01, 2.106846e-01, 9.629769e-01, 7.182853e-01, 3.560149e-01, 1.212614e-01, 3.284724e-01, 3.232291e-02, 9.977967e-01, 4.883982e-01, 2.430049e-01, 5.436145e-01, 7.131917e-01, 1.18627…
1.200000e+00	1.865599e-01, 1.721274e+00, 7.585340e-01, 2.575396e-01, 7.550686e-01, 9.209759e-01, 5.962996e-01, 1.248789e+00, 1.008895e-01, 1.435219e-01, 1.042585e+00, 8.326048e-02, 2.061304e-01, 3.874481e-01, 9.055966e-01, 1.776791e-01, 1.386596e-01, 9.384293e-01, 6.119251e-01, 4.523884e-01, 6.468883e-02, 2.965642e-01, 2.398212e-02, 1.007933e+00, 3.529283e-01, 1.358310e-01, 7.582468e-01, 6.313099e-01, 1.25277…
1.400000e+00	1.455977e-01, 1.810523e+00, 5.810212e-01, 2.026703e-01, 7.016587e-01, 8.732368e-01, 5.821367e-01, 1.356746e+00, 8.685232e-02, 1.334148e-01, 8.557773e-01, 4.856215e-02, 1.397427e-01, 4.845211e-01, 8.625267e-01, 1.538043e-01, 8.227233e-02, 1.149069e+00, 4.409535e-01, 4.186752e-01, 4.295519e-02, 2.343059e-01, 1.349106e-02, 1.064374e+00, 2.453268e-01, 1.040907e-01, 8.775908e-01, 5.052968e-01, 9.99350…
1.600000e+00	1.200559e-01, 1.772177e+00, 6.441571e-01, 1.552665e-01, 6.996822e-01, 6.839885e-01, 8.787653e-01, 1.432150e+00, 6.364920e-02, 1.226848e-01, 6.222056e-01, 3.535147e-02, 1.043515e-01, 3.577607e-01, 7.629514e-01, 1.556377e-01, 5.252894e-02, 9.386307e-01, 2.473492e-01, 4.269103e-01, 2.665040e-02, 1.473515e-01, 7.696773e-03, 1.029611e+00, 1.624628e-01, 9.253336e-02, 1.162932e+00, 6.187885e-01, 1.13706…
1.800000e+00	9.855204e-02, 1.840698e+00, 6.369200e-01, 9.847724e-02, 5.407979e-01, 4.968191e-01, 8.229337e-01, 1.104210e+00, 1.113773e-01, 1.329442e-01, 6.147068e-01, 2.209890e-02, 6.527371e-02, 3.741368e-01, 9.025426e-01, 1.537107e-01, 2.570575e-02, 9.130647e-01, 2.022776e-01, 3.893343e-01, 1.970406e-02, 1.176303e-01, 5.358507e-03, 9.622551e-01, 1.465937e-01, 6.122954e-02, 1.187679e+00, 3.949163e-01, 1.25211…
2.000000e+00	7.673578e-02, 1.663971e+00, 7.131397e-01, 4.391776e-02, 5.308293e-01, 4.011173e-01, 7.710335e-01, 9.529266e-01, 9.736322e-02, 1.124461e-01, 4.172483e-01, 1.375081e-02, 4.014462e-02, 3.927892e-01, 7.612694e-01, 1.747278e-01, 1.682511e-02, 1.059099e+00, 1.719374e-01, 4.328113e-01, 1.351611e-02, 1.095693e-01, 3.484100e-03, 1.055852e+00, 1.130621e-01, 4.298781e-02, 1.371799e+00, 5.122310e-01, 1.17468…
0.000000e+00	2.837630e+00, 2.290163e+00, 2.789383e+00, 2.267365e+00, 1.888848e+00, 3.089233e+00, 1.322238e+00, 2.140441e+00, 2.024959e+00, 1.977340e+00, 1.465232e-01, 3.058085e+00, 2.079912e-01, 1.403194e-01, 2.673507e+00, 2.660000e+00, 1.607078e+00, 6.353380e-01, 6.051366e-01, 2.692026e-01, 8.670526e-01, 4.276362e-01, 2.852756e+00, 2.492623e+00, 1.534725e+00, 1.882089e-01, 5.624516e-01, 7.578043e-01, 3.37304…
2.000000e-01	1.889989e+00, 1.915031e+00, 1.901635e+00, 1.680107e+00, 1.726332e+00, 1.760081e+00, 8.269792e-01, 1.872038e+00, 9.975993e-01, 1.505709e+00, 1.375207e-01, 2.089545e+00, 3.095846e-01, 3.218770e-01, 1.508977e+00, 1.798966e+00, 1.303933e+00, 9.455925e-01, 7.374581e-01, 1.835325e-01, 9.268281e-01, 3.653984e-01, 1.794195e+00, 1.942762e+00, 1.906391e+00, 5.176060e-01, 4.713480e-01, 6.786824e-01, 1.83715…
4.000000e-01	1.182274e+00, 1.534763e+00, 1.668029e+00, 1.028591e+00, 2.133151e+00, 1.300505e+00, 5.810619e-01, 1.435010e+00, 5.611369e-01, 8.449895e-01, 1.528649e-01, 1.180896e+00, 4.326944e-01, 4.306333e-01, 1.157741e+00, 1.491764e+00, 1.257119e+00, 9.713034e-01, 1.074384e+00, 2.728887e-01, 8.769517e-01, 3.812383e-01, 1.527300e+00, 1.415218e+00, 1.785949e+00, 7.971964e-01, 4.810198e-01, 7.934455e-01, 1.13174…
6.000000e-01	8.121764e-01, 1.305198e+00, 1.597052e+00, 8.273305e-01, 2.171094e+00, 1.440397e+00, 3.404073e-01, 9.720311e-01, 4.630902e-01, 5.730840e-01, 1.084013e-01, 9.175266e-01, 4.148686e-01, 3.830545e-01, 8.574892e-01, 8.898788e-01, 1.107362e+00, 1.008691e+00, 1.375338e+00, 2.823680e-01, 7.755128e-01, 3.341379e-01, 1.146396e+00, 1.366596e+00, 1.144317e+00, 7.350318e-01, 5.575129e-01, 5.772288e-01, 9.29058…
8.000000e-01	5.939860e-01, 1.239736e+00, 1.236273e+00, 7.693638e-01, 2.100084e+00, 8.112680e-01, 2.587554e-01, 8.691357e-01, 6.049379e-01, 4.376496e-01, 9.178194e-02, 7.395237e-01, 3.946923e-01, 3.390249e-01, 6.080841e-01, 7.250655e-01, 1.022865e+00, 1.050045e+00, 1.208380e+00, 3.132188e-01, 5.822771e-01, 3.815667e-01, 6.287723e-01, 8.051257e-01, 1.379327e+00, 6.407032e-01, 8.504266e-01, 5.341833e-01, 1.01552…
1.000000e+00	5.732554e-01, 1.152613e+00, 1.060184e+00, 4.807637e-01, 1.562276e+00, 8.800841e-01, 1.552466e-01, 7.056172e-01, 6.147503e-01, 3.082418e-01, 6.240133e-02, 5.104111e-01, 5.500196e-01, 4.002766e-01, 7.426641e-01, 5.559642e-01, 7.105382e-01, 1.056765e+00, 8.223005e-01, 3.393068e-01, 4.218990e-01, 3.767851e-01, 4.231751e-01, 1.040861e+00, 8.968976e-01, 3.975758e-01, 1.152556e+00, 3.659725e-01, 8.87040…
1.200000e+00	6.775577e-01, 1.426071e+00, 9.926815e-01, 3.140523e-01, 1.678909e+00, 5.084248e-01, 1.007833e-01, 6.056434e-01, 7.985390e-01, 2.556835e-01, 6.868589e-02, 2.838591e-01, 5.653158e-01, 4.054078e-01, 6.740317e-01, 3.596688e-01, 3.356369e-01, 9.171276e-01, 7.107928e-01, 3.654710e-01, 2.744659e-01, 2.975819e-01, 2.369399e-01, 1.042440e+00, 6.982468e-01, 2.977014e-01, 1.197774e+00, 3.290282e-01, 1.07191…
1.400000e+00	5.351389e-01, 1.458243e+00, 8.926618e-01, 1.553093e-01, 8.614003e-01, 3.643394e-01, 1.172711e-01, 5.998042e-01, 8.513874e-01, 2.047959e-01, 4.901300e-02, 1.881765e-01, 5.071816e-01, 3.795924e-01, 6.797549e-01, 2.774066e-01, 2.668130e-01, 1.176533e+00, 5.149251e-01, 3.462250e-01, 1.632191e-01, 2.593498e-01, 1.453407e-01, 9.804281e-01, 5.442839e-01, 1.934267e-01, 1.658897e+00, 2.470678e-01, 1.00369…
1.600000e+00	4.929380e-01, 1.449123e+00, 7.744024e-01, 9.793179e-02, 9.251174e-01, 2.256370e-01, 2.557485e-01, 6.109925e-01, 8.770167e-01, 1.618351e-01, 3.633898e-02, 1.270755e-01, 4.051779e-01, 3.698979e-01, 8.865018e-01, 2.757790e-01, 1.734899e-01, 1.096158e+00, 4.457409e-01, 3.697050e-01, 8.275586e-02, 2.183468e-01, 9.369326e-02, 8.165515e-01, 3.774550e-01, 1.485806e-01, 1.610554e+00, 2.172664e-01, 1.13033…
1.800000e+00	5.609333e-01, 1.960698e+00, 6.474580e-01, 4.957674e-02, 6.940332e-01, 1.423687e-01, 4.390468e-01, 7.984340e-01, 8.698261e-01, 1.529145e-01, 3.464880e-02, 9.104817e-02, 2.851173e-01, 3.834110e-01, 7.638035e-01, 2.178263e-01, 8.374227e-02, 1.145447e+00, 3.051509e-01, 3.436042e-01, 6.250597e-02, 1.834188e-01, 5.597362e-02, 1.155610e+00, 3.741155e-01, 9.894368e-02, 1.617586e+00, 1.701296e-01, 1.18399…
2.000000e+00	4.314706e-01, 1.760662e+00, 7.615213e-01, 2.692327e-02, 6.787361e-01, 1.007817e-01, 5.028918e-01, 7.778566e-01, 8.783386e-01, 1.184561e-01, 2.778829e-02, 5.971985e-02, 1.660201e-01, 3.674675e-01, 7.641507e-01, 1.638913e-01, 5.638047e-02, 1.098945e+00, 1.969479e-01, 3.916959e-01, 4.291564e-02, 1.014771e-01, 3.652127e-02, 9.049599e-01, 2.423275e-01, 6.811154e-02, 1.625704e+00, 1.636447e-01, 9.83274…
0.000000e+00	8.648556e-01, 1.385894e+00, 1.015555e+00, 1.002830e+00, 1.021876e+00, 1.192723e+00, 2.523229e+00, 5.011717e-01, 2.176074e+00, 1.150298e+00, 1.528902e+00, 1.187058e+00, 2.272510e+00, 2.994285e+00, 2.015868e+00, 1.446116e+00, 8.338833e-01, 2.195664e+00, 5.515889e-01, 2.425344e+00, 2.342478e+00, 8.303878e-01, 8.086998e-01, 1.197357e+00, 5.738415e-01, 2.018261e+00, 2.533170e+00, 1.218956e+00, 8.47931…
2.000000e-01	7.387768e-01, 1.550041e+00, 8.793148e-01, 6.432547e-01, 7.858052e-01, 7.871144e-01, 2.007512e+00, 7.018616e-01, 1.498656e+00, 8.876481e-01, 1.650560e+00, 1.172752e+00, 1.235309e+00, 1.619789e+00, 1.647955e+00, 8.611430e-01, 4.368589e-01, 1.551281e+00, 5.214556e-01, 1.421340e+00, 1.466435e+00, 9.929383e-01, 4.341907e-01, 1.204665e+00, 4.721944e-01, 1.263878e+00, 1.788794e+00, 1.381935e+00, 9.45673…
4.000000e-01	4.606184e-01, 1.636676e+00, 6.872254e-01, 3.625727e-01, 5.883276e-01, 4.450750e-01, 1.550285e+00, 7.740238e-01, 1.234083e+00, 5.447343e-01, 1.267417e+00, 8.934301e-01, 6.803369e-01, 9.599090e-01, 1.176695e+00, 5.604264e-01, 3.121986e-01, 1.138979e+00, 4.103497e-01, 8.747039e-01, 8.361785e-01, 8.136981e-01, 3.378566e-01, 1.042554e+00, 4.623215e-01, 8.805988e-01, 1.428779e+00, 1.517965e+00, 7.75187…
6.000000e-01	2.864040e-01, 1.654948e+00, 8.511481e-01, 2.149264e-01, 4.526179e-01, 2.265575e-01, 1.234721e+00, 7.240370e-01, 1.052778e+00, 4.177522e-01, 1.199441e+00, 6.058103e-01, 4.726851e-01, 7.043678e-01, 9.964616e-01, 4.046042e-01, 1.753403e-01, 1.079749e+00, 2.957540e-01, 5.026319e-01, 3.732819e-01, 8.256202e-01, 1.789435e-01, 7.766722e-01, 3.575947e-01, 6.714864e-01, 1.274152e+00, 1.521389e+00, 8.20401…
8.000000e-01	2.184055e-01, 1.518387e+00, 6.175443e-01, 1.198500e-01, 3.526783e-01, 2.020035e-01, 1.125111e+00, 9.405884e-01, 1.202089e+00, 2.328037e-01, 8.814278e-01, 4.143551e-01, 2.483101e-01, 5.346439e-01, 9.857703e-01, 2.991611e-01, 1.292283e-01, 1.060199e+00, 1.954440e-01, 4.441362e-01, 3.183573e-01, 6.527461e-01, 1.003288e-01, 8.450998e-01, 2.453256e-01, 3.942744e-01, 1.266279e+00, 1.193829e+00, 9.63847…
1.000000e+00	1.545819e-01, 1.629071e+00, 7.910262e-01, 7.079466e-02, 3.044943e-01, 1.679157e-01, 1.256991e+00, 7.764575e-01, 9.084197e-01, 2.330639e-01, 1.013269e+00, 2.727640e-01, 1.502475e-01, 5.082470e-01, 9.777087e-01, 1.874269e-01, 7.334504e-02, 1.089514e+00, 1.447120e-01, 3.275538e-01, 2.071244e-01, 5.761707e-01, 5.871623e-02, 1.153915e+00, 1.981158e-01, 3.371453e-01, 1.222958e+00, 1.201462e+00, 8.85623…
1.200000e+00	8.811828e-02, 1.880562e+00, 7.202962e-01, 3.161641e-02, 2.598024e-01, 1.590965e-01, 8.843840e-01, 8.692422e-01, 9.070579e-01, 1.114446e-01, 1.081692e+00, 1.675595e-01, 7.663382e-02, 4.440475e-01, 7.776435e-01, 1.503716e-01, 5.531516e-02, 1.132513e+00, 1.131715e-01, 2.949229e-01, 1.014625e-01, 4.063127e-01, 4.359609e-02, 1.043780e+00, 1.562190e-01, 1.898282e-01, 1.296119e+00, 1.387137e+00, 9.89556…
1.400000e+00	6.735928e-02, 1.964519e+00, 6.369443e-01, 2.291612e-02, 1.586007e-01, 1.196603e-01, 8.990449e-01, 9.825210e-01, 6.658048e-01, 1.036151e-01, 1.232142e+00, 1.557142e-01, 4.903504e-02, 3.524681e-01, 6.979994e-01, 1.156712e-01, 2.912798e-02, 1.023012e+00, 8.315298e-02, 3.561752e-01, 6.817779e-02, 3.590079e-01, 2.348114e-02, 9.595672e-01, 1.031349e-01, 1.234932e-01, 1.438505e+00, 1.175926e+00, 1.18949…
1.600000e+00	3.972041e-02, 1.830340e+00, 5.384174e-01, 1.228386e-02, 1.417783e-01, 8.115771e-02, 1.038780e+00, 1.184293e+00, 6.321039e-01, 7.184993e-02, 9.407647e-01, 6.453018e-02, 3.065506e-02, 3.988091e-01, 8.598113e-01, 1.062509e-01, 1.556274e-02, 1.063772e+00, 5.470562e-02, 3.304188e-01, 4.321259e-02, 3.152583e-01, 1.717226e-02, 9.870798e-01, 6.192855e-02, 8.252793e-02, 1.575275e+00, 1.016550e+00, 1.07931…
1.800000e+00	3.436349e-02, 1.877891e+00, 6.217540e-01, 6.717796e-03, 1.202848e-01, 7.082741e-02, 1.026101e+00, 8.711179e-01, 6.169295e-01, 6.501290e-02, 1.002646e+00, 5.454300e-02, 1.664226e-02, 3.591295e-01, 8.183750e-01, 1.000434e-01, 1.214339e-02, 1.114477e+00, 5.300785e-02, 3.696642e-01, 2.567937e-02, 2.158692e-01, 9.333167e-03, 9.472804e-01, 5.483546e-02, 4.773156e-02, 1.741803e+00, 1.141158e+00, 8.70938…
2.000000e+00	2.597352e-02, 1.849641e+00, 5.801266e-01, 3.913604e-03, 8.669345e-02, 6.571349e-02, 9.551362e-01, 1.035097e+00, 4.553885e-01, 7.181457e-02, 8.548431e-01, 3.324681e-02, 1.180714e-02, 3.459156e-01, 8.358443e-01, 1.288306e-01, 9.293437e-03, 1.174207e+00, 3.259703e-02, 3.267025e-01, 1.912126e-02, 1.891808e-01, 5.108560e-03, 9.881515e-01, 4.736747e-02, 3.469820e-02, 1.521262e+00, 1.238998e+00, 1.14760…
0.000000e+00	2.940552e+00, 1.447450e+00, 5.096750e-01, 2.903325e+00, 2.063424e+00, 3.315827e+00, 2.758459e+00, 1.878177e+00, 2.593088e+00, 2.232796e+00, 2.101080e+00, 1.564419e+00, 6.549435e-01, 2.312506e+00, 2.609779e+00, 7.691471e-01, 2.143179e+00, 1.608133e+00, 2.183676e+00, 9.896181e-01, 2.084259e+00, 1.575029e+00, 2.105647e+00, 3.071470e-01, 2.383350e+00, 4.965212e-01, 3.447617e+00, 1.270786e+00, 2.58142…
2.000000e-01	1.848853e+00, 1.445454e+00, 3.325430e-01, 2.125539e+00, 2.492020e+00, 1.573258e+00, 1.683296e+00, 2.208827e+00, 9.644786e-01, 1.748753e+00, 1.448874e+00, 1.147682e+00, 7.092723e-01, 1.431514e+00, 1.418066e+00, 6.285838e-01, 1.214520e+00, 1.149287e+00, 1.819082e+00, 7.245894e-01, 2.061533e+00, 1.219521e+00, 1.604277e+00, 6.372849e-01, 2.207780e+00, 8.704397e-01, 2.477327e+00, 1.696043e+00, 1.64462…
4.000000e-01	1.084913e+00, 1.495681e+00, 3.109830e-01, 1.315436e+00, 2.253646e+00, 8.876748e-01, 1.271268e+00, 1.407951e+00, 7.741959e-01, 1.266470e+00, 1.556360e+00, 1.071761e+00, 5.711912e-01, 9.620719e-01, 1.105662e+00, 4.409145e-01, 9.875825e-01, 1.006152e+00, 1.403489e+00, 4.337766e-01, 1.162270e+00, 1.311394e+00, 9.679267e-01, 9.494699e-01, 1.968509e+00, 9.275991e-01, 1.880148e+00, 1.464932e+00, 1.11362…
6.000000e-01	8.298634e-01, 1.968364e+00, 3.223870e-01, 5.864201e-01, 2.265838e+00, 4.988443e-01, 7.443367e-01, 1.569353e+00, 4.091900e-01, 8.228418e-01, 1.355785e+00, 1.128012e+00, 5.235520e-01, 6.271549e-01, 9.717608e-01, 3.399519e-01, 9.354644e-01, 1.151417e+00, 1.948673e+00, 4.568271e-01, 9.897864e-01, 1.086575e+00, 7.708960e-01, 1.090626e+00, 1.834805e+00, 6.805063e-01, 1.886020e+00, 1.287938e+00, 7.65190…
8.000000e-01	6.332288e-01, 2.021281e+00, 4.634853e-01, 3.851605e-01, 1.985391e+00, 2.627990e-01, 4.909247e-01, 1.414923e+00, 2.516532e-01, 5.889789e-01, 1.136989e+00, 7.924658e-01, 5.126314e-01, 6.268024e-01, 8.345243e-01, 2.731713e-01, 6.473656e-01, 1.143998e+00, 1.278751e+00, 4.287958e-01, 4.827144e-01, 9.422610e-01, 4.237980e-01, 1.085006e+00, 1.543659e+00, 4.772733e-01, 1.574477e+00, 9.587441e-01, 9.63592…
1.000000e+00	5.961261e-01, 1.706849e+00, 5.060282e-01, 2.024534e-01, 1.923605e+00, 1.457583e-01, 3.271844e-01, 1.308226e+00, 1.692319e-01, 4.525752e-01, 1.059920e+00, 4.342572e-01, 5.260606e-01, 4.556159e-01, 8.131472e-01, 2.360836e-01, 4.299540e-01, 1.093972e+00, 1.263273e+00, 3.491391e-01, 3.380520e-01, 6.252815e-01, 3.243473e-01, 8.547347e-01, 1.096584e+00, 3.500787e-01, 1.584590e+00, 7.741370e-01, 1.05620…
1.200000e+00	5.074263e-01, 1.673446e+00, 5.975733e-01, 1.200986e-01, 2.357607e+00, 1.004264e-01, 1.998127e-01, 1.173158e+00, 1.040549e-01, 3.208570e-01, 9.871701e-01, 2.941454e-01, 5.901475e-01, 4.593001e-01, 7.140088e-01, 2.408031e-01, 3.394128e-01, 1.010286e+00, 7.901049e-01, 3.612245e-01, 2.509144e-01, 6.218895e-01, 1.674588e-01, 1.057950e+00, 6.854622e-01, 2.408573e-01, 1.774337e+00, 6.653606e-01, 1.14844…
1.400000e+00	5.991024e-01, 1.687596e+00, 5.976522e-01, 6.712386e-02, 2.245402e+00, 6.319132e-02, 1.310925e-01, 1.143827e+00, 1.167407e-01, 2.459013e-01, 6.497748e-01, 2.051971e-01, 5.471366e-01, 4.316712e-01, 7.059419e-01, 2.365980e-01, 2.027155e-01, 9.572598e-01, 5.993968e-01, 4.137475e-01, 1.681822e-01, 3.841072e-01, 1.002871e-01, 8.020314e-01, 6.094758e-01, 1.294732e-01, 1.450105e+00, 5.606747e-01, 1.03722…
1.600000e+00	5.642286e-01, 1.910770e+00, 5.696532e-01, 3.717603e-02, 1.754551e+00, 4.313248e-02, 8.441710e-02, 1.367380e+00, 1.205785e-01, 2.547469e-01, 6.725882e-01, 1.637106e-01, 4.269455e-01, 4.226852e-01, 8.842369e-01, 2.356437e-01, 1.106016e-01, 1.119946e+00, 3.979810e-01, 4.762940e-01, 9.351346e-02, 3.498608e-01, 6.287425e-02, 9.934466e-01, 4.526925e-01, 1.167762e-01, 1.671315e+00, 4.058250e-01, 8.62572…
1.800000e+00	8.110609e-01, 1.720118e+00, 6.756860e-01, 1.914735e-02, 1.956734e+00, 2.676648e-02, 5.002201e-02, 1.110342e+00, 1.370048e-01, 2.041856e-01, 5.037124e-01, 9.517478e-02, 4.539213e-01, 3.368000e-01, 7.640229e-01, 2.255471e-01, 6.830269e-02, 1.175527e+00, 2.736624e-01, 3.906080e-01, 4.345386e-02, 2.851889e-01, 4.297122e-02, 1.011531e+00, 3.095248e-01, 8.933577e-02, 1.990291e+00, 3.725758e-01, 9.54784…
2.000000e+00	7.147503e-01, 2.025830e+00, 6.528703e-01, 1.236312e-02, 1.935268e+00, 1.943569e-02, 3.170553e-02, 1.219310e+00, 1.457979e-01, 2.087657e-01, 4.106984e-01, 6.451650e-02, 5.898267e-01, 4.584445e-01, 7.769085e-01, 2.762400e-01, 5.204083e-02, 1.123194e+00, 2.155024e-01, 3.995335e-01, 3.649983e-02, 2.390707e-01, 2.650542e-02, 1.093760e+00, 2.332353e-01, 4.361516e-02, 1.787342e+00, 2.465137e-01, 9.14327…
0.000000e+00	2.621148e-01, 2.137543e+00, 1.033194e+00, 2.592611e+00, 1.104604e+00, 1.242050e+00, 2.771229e+00, 1.712373e+00, 1.324961e+00, 1.920810e-01, 1.654022e+00, 2.115535e+00, 2.839596e+00, 2.529771e+00, 4.079546e-01, 8.164775e-01, 2.970736e-01, 7.871289e-01, 1.057359e+00, 2.725904e+00, 1.690356e+00, 2.394539e-01, 2.145328e+00, 1.128312e+00, 1.624871e+00, 1.665837e+00, 1.578964e+00, 1.478696e+00, 1.96233…
2.000000e-01	3.972649e-01, 1.865602e+00, 1.005670e+00, 1.266405e+00, 8.775449e-01, 7.110657e-01, 1.836392e+00, 1.217636e+00, 8.435335e-01, 3.835103e-01, 1.583386e+00, 1.698969e+00, 1.943335e+00, 1.704605e+00, 5.855959e-01, 6.545609e-01, 5.506303e-01, 9.590698e-01, 1.463044e+00, 1.797384e+00, 1.210581e+00, 2.564625e-01, 1.379106e+00, 1.151443e+00, 2.315354e+00, 1.607898e+00, 1.672694e+00, 1.593718e+00, 1.37927…
4.000000e-01	3.223780e-01, 1.958820e+00, 9.099368e-01, 7.286354e-01, 8.172117e-01, 3.579953e-01, 1.549480e+00, 9.526711e-01, 4.973136e-01, 3.092836e-01, 1.298463e+00, 1.310639e+00, 1.129987e+00, 1.359725e+00, 5.541124e-01, 7.232196e-01, 6.511358e-01, 9.928834e-01, 1.424313e+00, 1.301344e+00, 1.176183e+00, 2.917551e-01, 1.061056e+00, 1.287826e+00, 1.434621e+00, 1.048817e+00, 1.832351e+00, 1.618989e+00, 1.64305…
6.000000e-01	2.622371e-01, 1.533379e+00, 8.633385e-01, 3.958361e-01, 7.207164e-01, 2.373847e-01, 1.386229e+00, 8.616581e-01, 5.399783e-01, 4.343094e-01, 1.219449e+00, 1.146182e+00, 5.950143e-01, 7.943226e-01, 6.814335e-01, 6.529065e-01, 9.760351e-01, 1.099294e+00, 9.223938e-01, 8.575032e-01, 8.512879e-01, 2.656699e-01, 6.296553e-01, 9.355313e-01, 1.563113e+00, 1.048925e+00, 1.616342e+00, 1.782231e+00, 1.40802…
8.000000e-01	1.598125e-01, 1.724146e+00, 8.644737e-01, 2.448785e-01, 5.650022e-01, 1.260473e-01, 9.855470e-01, 9.842916e-01, 5.945295e-01, 2.936665e-01, 1.199699e+00, 6.128995e-01, 3.308447e-01, 7.867389e-01, 7.701387e-01, 5.269255e-01, 1.077377e+00, 8.866253e-01, 7.924050e-01, 7.216580e-01, 5.215962e-01, 2.387086e-01, 3.479822e-01, 1.161138e+00, 9.734958e-01, 4.922150e-01, 1.714344e+00, 1.797454e+00, 1.17705…
1.000000e+00	1.272724e-01, 1.681688e+00, 6.944037e-01, 1.255824e-01, 3.971903e-01, 6.467742e-02, 9.912921e-01, 7.874708e-01, 5.147928e-01, 3.219923e-01, 1.155757e+00, 5.097634e-01, 2.312595e-01, 4.975848e-01, 6.713276e-01, 4.711902e-01, 5.785994e-01, 9.797916e-01, 4.123202e-01, 6.687971e-01, 3.389189e-01, 2.434399e-01, 2.061949e-01, 1.029411e+00, 8.653255e-01, 4.579998e-01, 1.901123e+00, 1.431630e+00, 1.21024…
1.200000e+00	6.476045e-02, 2.002044e+00, 6.737663e-01, 7.861271e-02, 3.074067e-01, 3.699310e-02, 1.033202e+00, 9.460264e-01, 5.721674e-01, 3.042349e-01, 1.173162e+00, 3.098523e-01, 1.339693e-01, 5.458526e-01, 6.842713e-01, 5.321183e-01, 4.136725e-01, 1.002751e+00, 3.493191e-01, 5.747344e-01, 1.988542e-01, 2.022364e-01, 1.334040e-01, 9.743996e-01, 5.329734e-01, 2.715178e-01, 1.871716e+00, 1.391484e+00, 1.03172…
1.400000e+00	4.960904e-02, 2.260373e+00, 7.309581e-01, 3.469948e-02, 2.481406e-01, 2.410924e-02, 9.304060e-01, 9.957984e-01, 5.794506e-01, 2.674683e-01, 1.112142e+00, 2.305052e-01, 7.298704e-02, 4.304527e-01, 7.062423e-01, 3.426681e-01, 2.614074e-01, 1.164687e+00, 2.931440e-01, 5.002348e-01, 1.165309e-01, 1.246454e-01, 9.500443e-02, 7.751512e-01, 4.929214e-01, 1.634462e-01, 1.511158e+00, 1.464944e+00, 9.69096…
1.600000e+00	3.517989e-02, 1.728059e+00, 7.515351e-01, 2.572927e-02, 2.153891e-01, 1.769120e-02, 9.934784e-01, 1.173973e+00, 4.797402e-01, 2.610332e-01, 1.018140e+00, 1.118763e-01, 5.049971e-02, 4.264705e-01, 6.093735e-01, 3.139732e-01, 1.631219e-01, 1.020311e+00, 1.769417e-01, 5.164985e-01, 6.859229e-02, 1.305370e-01, 5.183138e-02, 1.039575e+00, 3.232679e-01, 1.163214e-01, 1.860427e+00, 1.093514e+00, 9.00518…
1.800000e+00	2.532757e-02, 2.031622e+00, 7.363408e-01, 1.438909e-02, 1.798837e-01, 1.234373e-02, 8.635052e-01, 1.001004e+00, 4.455453e-01, 2.401134e-01, 8.713142e-01, 9.063119e-02, 2.623172e-02, 3.971282e-01, 7.309303e-01, 3.301121e-01, 8.136378e-02, 1.106413e+00, 1.121895e-01, 4.195919e-01, 4.687428e-02, 9.967682e-02, 3.200839e-02, 9.768478e-01, 3.022600e-01, 9.725505e-02, 1.818172e+00, 1.060241e+00, 9.19889…
2.000000e+00	2.243252e-02, 1.680137e+00, 5.702399e-01, 7.318971e-03, 1.374569e-01, 1.007188e-02, 9.595079e-01, 9.439678e-01, 4.097331e-01, 2.535583e-01, 8.975540e-01, 5.398756e-02, 1.281515e-02, 4.048166e-01, 6.941010e-01, 3.690342e-01, 5.543489e-02, 9.464443e-01, 8.013695e-02, 4.543086e-01, 3.253724e-02, 6.497477e-02, 1.736752e-02, 1.051585e+00, 2.178595e-01, 5.707960e-02, 1.632498e+00, 1.096721e+00, 1.06469…
0.000000e+00	1.259176e+00, 2.901011e-01, 2.902546e-02, 1.425194e+00, 2.357100e+00, 2.404086e+00, 3.181989e+00, 1.192512e+00, 2.107415e-01, 1.199987e+00, 1.511933e+00, 7.246999e-01, 6.526040e-01, 1.863372e+00, 1.525476e-01, 8.929215e-01, 2.575763e+00, 2.204554e+00, 2.091501e+00, 1.638846e+00, 6.712680e-01, 2.595036e+00, 1.141610e+00, 2.072055e+00, 2.396121e+00, 4.728575e-02, 1.572208e+00, 5.044959e-01, 1.86045…
2.000000e-01	1.023951e+00, 2.966306e-01, 4.660698e-01, 9.865797e-01, 2.885995e+00, 1.265851e+00, 1.940039e+00, 1.201852e+00, 1.171876e-01, 1.068055e+00, 1.023346e+00, 4.623671e-01, 6.133385e-01, 1.262651e+00, 9.175161e-02, 6.488716e-01, 1.950829e+00, 1.560263e+00, 1.913649e+00, 1.234486e+00, 5.536400e-01, 2.172010e+00, 8.017007e-01, 1.235959e+00, 2.007597e+00, 3.090166e-01, 1.838771e+00, 7.348912e-01, 1.46622…
4.000000e-01	9.171282e-01, 5.995016e-01, 7.102943e-01, 7.525386e-01, 2.294193e+00, 7.566502e-01, 1.021402e+00, 1.327902e+00, 1.213078e-01, 8.078509e-01, 9.763128e-01, 3.043951e-01, 5.749609e-01, 7.899319e-01, 1.293231e-01, 7.112999e-01, 1.217688e+00, 1.247818e+00, 1.655710e+00, 1.038293e+00, 5.059676e-01, 2.152374e+00, 6.351218e-01, 1.093503e+00, 1.583287e+00, 3.895011e-01, 1.582184e+00, 1.152749e+00, 1.37625…
6.000000e-01	6.257939e-01, 9.185451e-01, 6.272990e-01, 4.471941e-01, 2.178582e+00, 4.399748e-01, 7.332243e-01, 1.103505e+00, 1.269759e-01, 6.370173e-01, 8.946974e-01, 2.283492e-01, 5.660701e-01, 5.836828e-01, 2.981311e-01, 5.129793e-01, 1.128682e+00, 1.092661e+00, 1.457327e+00, 8.664091e-01, 3.409713e-01, 1.857213e+00, 2.931390e-01, 1.362675e+00, 1.190074e+00, 2.823880e-01, 1.813075e+00, 9.894824e-01, 1.13060…
8.000000e-01	4.588620e-01, 1.181800e+00, 6.859495e-01, 1.858285e-01, 2.212514e+00, 2.284712e-01, 4.569797e-01, 1.037396e+00, 1.467307e-01, 5.410397e-01, 7.015257e-01, 1.212332e-01, 6.007844e-01, 4.330688e-01, 5.267238e-01, 4.557829e-01, 5.995249e-01, 1.048630e+00, 1.104604e+00, 4.931815e-01, 2.170611e-01, 1.276662e+00, 2.031104e-01, 9.522354e-01, 8.330238e-01, 1.584584e-01, 2.329726e+00, 7.148391e-01, 1.08472…
1.000000e+00	5.536071e-01, 1.296919e+00, 7.493030e-01, 1.326247e-01, 2.167621e+00, 1.307415e-01, 2.848570e-01, 1.094606e+00, 1.754808e-01, 4.467730e-01, 5.236774e-01, 8.695329e-02, 5.397383e-01, 3.721023e-01, 5.477883e-01, 4.782826e-01, 3.628160e-01, 1.068672e+00, 8.486918e-01, 6.145416e-01, 1.308414e-01, 1.110146e+00, 1.324345e-01, 9.217721e-01, 7.236371e-01, 1.304149e-01, 2.253011e+00, 5.403898e-01, 1.07414…
1.200000e+00	7.377943e-01, 1.532041e+00, 7.232112e-01, 7.421614e-02, 2.188211e+00, 8.623491e-02, 1.985245e-01, 9.622342e-01, 1.998789e-01, 3.645318e-01, 3.912673e-01, 5.689604e-02, 5.172651e-01, 3.948848e-01, 6.948023e-01, 3.974246e-01, 2.571535e-01, 9.465214e-01, 6.784985e-01, 3.960310e-01, 8.248442e-02, 9.418320e-01, 7.419039e-02, 1.116817e+00, 4.742332e-01, 8.583236e-02, 1.942901e+00, 5.548265e-01, 1.28074…
1.400000e+00	5.659315e-01, 1.514941e+00, 5.954386e-01, 3.550435e-02, 2.169948e+00, 4.541157e-02, 1.366646e-01, 9.500665e-01, 2.515614e-01, 3.626785e-01, 3.757979e-01, 3.647516e-02, 4.886345e-01, 4.093094e-01, 7.321740e-01, 3.714937e-01, 1.552805e-01, 1.138594e+00, 4.162033e-01, 4.937511e-01, 4.761821e-02, 6.707920e-01, 4.475360e-02, 1.080629e+00, 4.125187e-01, 5.739272e-02, 1.918312e+00, 4.173745e-01, 1.10738…
1.600000e+00	6.580789e-01, 1.671417e+00, 6.472364e-01, 2.079617e-02, 1.816700e+00, 2.325477e-02, 8.532661e-02, 1.089110e+00, 2.502740e-01, 3.031086e-01, 2.708676e-01, 2.427754e-02, 4.164797e-01, 3.962009e-01, 7.424852e-01, 3.004675e-01, 9.176484e-02, 1.105423e+00, 3.076971e-01, 3.760945e-01, 3.432937e-02, 5.617421e-01, 2.773632e-02, 1.107823e+00, 2.593325e-01, 4.490235e-02, 1.909067e+00, 2.833013e-01, 1.04592…
1.800000e+00	6.362128e-01, 1.486756e+00, 5.812245e-01, 1.041448e-02, 2.196452e+00, 1.874820e-02, 6.065711e-02, 1.022448e+00, 2.797871e-01, 2.798631e-01, 2.427574e-01, 1.858210e-02, 4.764211e-01, 3.594579e-01, 7.226566e-01, 2.913049e-01, 5.847190e-02, 1.027217e+00, 2.367366e-01, 4.138141e-01, 1.985808e-02, 4.585858e-01, 1.689402e-02, 1.107690e+00, 2.042976e-01, 3.128899e-02, 2.012681e+00, 2.588391e-01, 9.60749…
2.000000e+00	7.688590e-01, 1.769517e+00, 6.853130e-01, 6.107205e-03, 1.893132e+00, 9.290537e-03, 3.089750e-02, 1.183326e+00, 2.475277e-01, 2.858186e-01, 1.837176e-01, 1.178252e-02, 4.757570e-01, 3.516748e-01, 7.161934e-01, 3.135237e-01, 3.183891e-02, 1.130675e+00, 1.444052e-01, 3.609036e-01, 1.449633e-02, 4.705387e-01, 1.043883e-02, 1.120663e+00, 1.655029e-01, 2.120061e-02, 1.881569e+00, 2.035019e-01, 8.95638…
0.000000e+00	1.965268e+00, 1.872870e+00, 6.164126e-01, 9.606919e-01, 1.272319e-01, 1.595634e+00, 1.988145e+00, 2.963000e+00, 5.079463e-01, 1.118248e+00, 1.582423e+00, 1.879071e+00, 6.158120e-01, 1.451245e+00, 7.283692e-01, 1.385123e+00, 5.118044e-01, 6.681170e-01, 1.352056e+00, 1.348694e+00, 1.431529e+00, 2.410537e+00, 4.076936e-01, 2.760221e+00, 6.557028e-01, 1.505381e+00, 1.388339e-01, 2.880696e+00, 2.32298…
2.000000e-01	1.205382e+00, 1.509884e+00, 8.699363e-01, 9.095519e-01, 4.790807e-01, 1.393459e+00, 1.732264e+00, 2.189106e+00, 3.280876e-01, 9.924482e-01, 1.491233e+00, 1.282350e+00, 3.231222e-01, 1.062720e+00, 4.589553e-01, 1.061488e+00, 6.893759e-01, 9.735800e-01, 1.457819e+00, 1.184325e+00, 1.058998e+00, 1.971334e+00, 4.242196e-01, 2.252126e+00, 4.330036e-01, 1.115341e+00, 4.811539e-01, 2.913784e+00, 1.64121…
4.000000e-01	1.032735e+00, 1.394457e+00, 8.209606e-01, 7.348362e-01, 8.533169e-01, 1.070728e+00, 1.451762e+00, 2.196569e+00, 1.714593e-01, 8.515854e-01, 1.322010e+00, 1.005297e+00, 1.906131e-01, 8.997111e-01, 4.544797e-01, 1.178651e+00, 8.956668e-01, 1.088562e+00, 1.401247e+00, 8.968103e-01, 5.404152e-01, 1.225049e+00, 2.536062e-01, 1.858224e+00, 3.553499e-01, 8.591630e-01, 7.499035e-01, 2.436630e+00, 9.75331…
6.000000e-01	6.490597e-01, 9.824874e-01, 1.079549e+00, 5.580368e-01, 1.179848e+00, 8.896912e-01, 1.099640e+00, 1.696963e+00, 8.665010e-02, 9.353622e-01, 1.087120e+00, 5.447209e-01, 2.215477e-01, 5.848874e-01, 5.157116e-01, 1.271318e+00, 8.262066e-01, 1.108640e+00, 1.207931e+00, 6.189691e-01, 3.132563e-01, 1.225926e+00, 1.762432e-01, 1.438575e+00, 2.542366e-01, 6.161454e-01, 8.795781e-01, 1.977139e+00, 1.11384…
8.000000e-01	4.409666e-01, 7.834902e-01, 1.065033e+00, 3.196387e-01, 1.230564e+00, 5.492730e-01, 9.081362e-01, 1.386099e+00, 8.433548e-02, 8.755598e-01, 1.313269e+00, 3.669967e-01, 3.240094e-01, 6.020402e-01, 5.529110e-01, 9.911180e-01, 7.622848e-01, 1.108193e+00, 1.015390e+00, 5.442046e-01, 2.377189e-01, 9.020448e-01, 1.055193e-01, 1.163484e+00, 2.267647e-01, 4.467524e-01, 1.185203e+00, 1.755354e+00, 9.98212…
1.000000e+00	2.934015e-01, 8.745550e-01, 8.421610e-01, 1.542362e-01, 1.206620e+00, 4.243441e-01, 5.248381e-01, 1.032880e+00, 1.295658e-01, 7.188045e-01, 1.163229e+00, 2.813828e-01, 4.286750e-01, 5.437520e-01, 5.644510e-01, 8.914232e-01, 4.200983e-01, 1.058155e+00, 5.527461e-01, 3.868125e-01, 1.105660e-01, 8.891427e-01, 6.775162e-02, 1.142123e+00, 1.534166e-01, 3.132844e-01, 1.439506e+00, 1.642654e+00, 1.05915…
1.200000e+00	2.496069e-01, 1.192375e+00, 8.637219e-01, 1.015652e-01, 1.148165e+00, 2.492605e-01, 4.919468e-01, 1.100684e+00, 1.825007e-01, 6.284520e-01, 9.233488e-01, 1.660644e-01, 3.177191e-01, 5.061986e-01, 7.647908e-01, 6.918654e-01, 2.078208e-01, 1.059631e+00, 3.352220e-01, 4.697432e-01, 9.162979e-02, 6.869206e-01, 4.588395e-02, 1.013591e+00, 1.276633e-01, 1.887749e-01, 1.670521e+00, 1.272828e+00, 1.02877…
1.400000e+00	2.950360e-01, 1.253178e+00, 7.807773e-01, 5.529350e-02, 9.466681e-01, 1.690728e-01, 4.039276e-01, 8.440896e-01, 3.779393e-01, 6.976459e-01, 1.045338e+00, 1.229033e-01, 3.768552e-01, 3.904358e-01, 7.249188e-01, 7.260973e-01, 1.569655e-01, 9.929124e-01, 3.042883e-01, 3.926238e-01, 4.714701e-02, 6.232057e-01, 2.211452e-02, 8.535798e-01, 9.649237e-02, 1.227005e-01, 1.565203e+00, 1.080377e+00, 1.21410…
1.600000e+00	2.883133e-01, 1.724800e+00, 7.140401e-01, 2.789982e-02, 7.119805e-01, 1.097443e-01, 4.476669e-01, 1.001673e+00, 3.494070e-01, 4.935886e-01, 8.518217e-01, 8.497497e-02, 2.836420e-01, 3.675601e-01, 8.435041e-01, 6.070252e-01, 1.060061e-01, 1.074101e+00, 2.637587e-01, 4.408023e-01, 3.531247e-02, 4.007726e-01, 1.287936e-02, 8.376833e-01, 8.473511e-02, 9.166489e-02, 1.618116e+00, 8.234503e-01, 1.10530…
1.800000e+00	2.215707e-01, 1.409511e+00, 7.179103e-01, 1.928098e-02, 6.942636e-01, 5.392751e-02, 7.510639e-01, 9.259006e-01, 3.919605e-01, 4.484743e-01, 8.046034e-01, 5.102677e-02, 1.567092e-01, 3.875591e-01, 7.447883e-01, 5.279780e-01, 6.282137e-02, 8.940746e-01, 1.787795e-01, 4.287065e-01, 1.660168e-02, 3.936477e-01, 6.312479e-03, 1.079744e+00, 4.491282e-02, 5.122270e-02, 1.972482e+00, 6.051768e-01, 1.09023…
2.000000e+00	1.832691e-01, 1.643367e+00, 8.294683e-01, 1.043518e-02, 5.470653e-01, 4.869646e-02, 7.495290e-01, 8.434790e-01, 4.638458e-01, 4.236425e-01, 5.531254e-01, 3.518387e-02, 1.069698e-01, 3.351409e-01, 7.336156e-01, 5.085070e-01, 2.580214e-02, 1.048378e+00, 1.441733e-01, 4.746756e-01, 1.401446e-02, 3.235549e-01, 5.562999e-03, 1.085186e+00, 4.492623e-02, 5.011236e-02, 1.631051e+00, 7.427559e-01, 1.10357…
0.000000e+00	2.491171e+00, 2.241483e+00, 1.445943e-01, 1.170548e+00, 1.739603e+00, 8.657816e-01, 2.245455e+00, 1.380898e+00, 2.328224e+00, 3.625190e-01, 5.981105e-01, 1.931706e+00, 1.112431e+00, 1.230293e-01, 2.450241e+00, 1.870159e+00, 1.113674e+00, 2.920262e+00, 2.800563e+00, 1.578311e+00, 2.426960e+00, 1.166722e+00, 1.868887e+00, 5.560222e-01, 6.363618e-01, 1.941410e+00, 2.169507e+00, 3.505029e-01, 2.14482…
2.000000e-01	1.730448e+00, 2.242774e+00, 1.174995e-01, 7.480937e-01, 1.996438e+00, 4.902541e-01, 1.648382e+00, 1.388440e+00, 1.628892e+00, 2.167410e-01, 4.485974e-01, 1.674246e+00, 9.864089e-01, 7.056174e-02, 1.588030e+00, 1.030366e+00, 8.585311e-01, 2.147631e+00, 2.311407e+00, 9.164322e-01, 2.030930e+00, 1.423438e+00, 1.118276e+00, 8.443669e-01, 7.869944e-01, 1.727100e+00, 1.844317e+00, 6.179080e-01, 1.45553…
4.000000e-01	1.004035e+00, 2.431248e+00, 2.214781e-01, 3.616248e-01, 1.909515e+00, 3.146559e-01, 8.979953e-01, 1.234830e+00, 9.727514e-01, 1.144498e-01, 4.442176e-01, 1.509637e+00, 7.056669e-01, 4.171091e-02, 1.608894e+00, 7.297893e-01, 8.891087e-01, 1.614768e+00, 1.746738e+00, 7.522508e-01, 1.544843e+00, 1.199932e+00, 8.728469e-01, 9.309956e-01, 9.483443e-01, 1.045768e+00, 1.211880e+00, 7.514199e-01, 1.97338…
6.000000e-01	6.889013e-01, 2.079872e+00, 3.471125e-01, 2.120352e-01, 2.141698e+00, 2.833662e-01, 6.025992e-01, 1.071230e+00, 5.739816e-01, 1.040132e-01, 2.837403e-01, 9.088348e-01, 7.082272e-01, 3.043275e-02, 9.528346e-01, 5.157895e-01, 8.764261e-01, 1.406818e+00, 1.368389e+00, 5.699157e-01, 7.921732e-01, 9.413647e-01, 5.090738e-01, 9.478462e-01, 8.329475e-01, 6.716596e-01, 1.285502e+00, 7.427774e-01, 3.88120…
8.000000e-01	4.070839e-01, 2.420000e+00, 3.798703e-01, 1.547704e-01, 1.295446e+00, 2.455039e-01, 4.487402e-01, 1.272251e+00, 3.295696e-01, 5.411116e-02, 2.488486e-01, 7.645032e-01, 7.238781e-01, 5.928921e-02, 9.895053e-01, 3.711122e-01, 6.567355e-01, 1.267937e+00, 9.905275e-01, 4.838704e-01, 5.484520e-01, 7.578149e-01, 3.402564e-01, 1.065863e+00, 6.752432e-01, 4.804039e-01, 9.150444e-01, 5.696232e-01, 6.33325…
1.000000e+00	3.434035e-01, 2.150877e+00, 4.550276e-01, 6.606243e-02, 1.205445e+00, 2.440524e-01, 2.634418e-01, 1.151092e+00, 2.292614e-01, 4.673489e-02, 2.057279e-01, 6.225864e-01, 6.429622e-01, 1.194288e-01, 8.958404e-01, 2.477122e-01, 3.968477e-01, 1.177016e+00, 7.906339e-01, 4.582423e-01, 3.850768e-01, 6.506748e-01, 2.041736e-01, 1.153126e+00, 5.113206e-01, 3.107133e-01, 1.332782e+00, 5.196666e-01, 6.63481…
1.200000e+00	2.173242e-01, 1.673180e+00, 5.128654e-01, 4.594377e-02, 1.120067e+00, 2.027989e-01, 1.733707e-01, 1.322748e+00, 1.772765e-01, 6.156824e-02, 1.767567e-01, 3.102006e-01, 4.597764e-01, 1.706341e-01, 8.443265e-01, 1.811729e-01, 2.258554e-01, 8.020366e-01, 5.292982e-01, 4.028106e-01, 2.019273e-01, 4.887147e-01, 8.853869e-02, 1.050243e+00, 4.047838e-01, 2.088382e-01, 1.280558e+00, 4.160660e-01, 1.08172…
1.400000e+00	2.080028e-01, 2.092307e+00, 5.787985e-01, 2.664663e-02, 1.127625e+00, 2.277652e-01, 2.131008e-01, 1.422394e+00, 1.560702e-01, 5.809017e-02, 1.490163e-01, 2.065300e-01, 5.698616e-01, 2.732091e-01, 8.914574e-01, 1.380629e-01, 1.647741e-01, 9.657833e-01, 4.553753e-01, 4.907320e-01, 1.285766e-01, 4.450273e-01, 7.428235e-02, 1.008584e+00, 2.522966e-01, 1.881345e-01, 1.419103e+00, 3.432785e-01, 8.62801…
1.600000e+00	2.252410e-01, 1.952788e+00, 4.474710e-01, 1.185922e-02, 9.306155e-01, 1.465535e-01, 3.397582e-01, 1.165623e+00, 1.681122e-01, 6.301280e-02, 1.238947e-01, 1.801602e-01, 3.698799e-01, 2.990084e-01, 6.846135e-01, 1.570895e-01, 1.055039e-01, 1.144245e+00, 3.160209e-01, 3.644592e-01, 8.302979e-02, 3.302139e-01, 3.588077e-02, 1.079546e+00, 2.015063e-01, 1.025141e-01, 1.583802e+00, 2.674164e-01, 8.81626…
1.800000e+00	2.017658e-01, 1.777272e+00, 5.434506e-01, 8.848885e-03, 7.977508e-01, 1.071690e-01, 4.338909e-01, 1.032694e+00, 1.833622e-01, 6.839716e-02, 8.870329e-02, 1.017042e-01, 2.986768e-01, 3.068801e-01, 8.145385e-01, 1.442993e-01, 6.139559e-02, 8.815831e-01, 2.392309e-01, 4.313135e-01, 4.072419e-02, 3.050096e-01, 2.565837e-02, 1.095650e+00, 1.664697e-01, 6.691024e-02, 1.543488e+00, 1.761376e-01, 1.05618…
2.000000e+00	1.515480e-01, 1.891753e+00, 5.976718e-01, 4.235793e-03, 7.614440e-01, 6.948572e-02, 5.883778e-01, 1.314022e+00, 1.624701e-01, 1.018725e-01, 7.536790e-02, 5.948965e-02, 1.792042e-01, 3.151143e-01, 6.445461e-01, 1.730467e-01, 4.153323e-02, 1.147727e+00, 1.606065e-01, 3.885846e-01, 2.515380e-02, 1.950696e-01, 1.464636e-02, 9.187754e-01, 1.044031e-01, 3.567390e-02, 1.409594e+00, 2.286912e-01, 1.18624…
0.000000e+00	8.934118e-01, 1.663173e+00, 2.439946e+00, 3.180405e+00, 2.171801e+00, 2.128233e-01, 1.975652e-01, 2.867059e+00, 9.183440e-01, 1.817046e+00, 2.662356e+00, 1.102440e+00, 1.690296e+00, 1.882546e+00, 1.815022e-01, 2.865057e+00, 2.368111e+00, 1.858958e+00, 2.987466e+00, 1.518065e+00, 2.963716e+00, 2.623375e+00, 1.849850e+00, 2.156945e+00, 1.737559e+00, 2.666155e+00, 1.147077e+00, 1.291935e+00, 1.40810…
2.000000e-01	1.057356e+00, 1.207761e+00, 1.919224e+00, 1.414591e+00, 2.387780e+00, 1.590664e-01, 1.602591e-01, 2.103079e+00, 5.882485e-01, 1.625479e+00, 2.090706e+00, 8.342667e-01, 1.341836e+00, 1.205497e+00, 4.412095e-01, 2.145136e+00, 1.989453e+00, 1.423714e+00, 2.575429e+00, 1.216915e+00, 2.002580e+00, 2.269943e+00, 1.485691e+00, 1.673351e+00, 1.611461e+00, 2.101272e+00, 1.497577e+00, 1.003421e+00, 1.33998…
4.000000e-01	9.402562e-01, 6.374031e-01, 1.895501e+00, 9.733409e-01, 2.299032e+00, 1.285034e-01, 8.301245e-02, 1.511024e+00, 3.795138e-01, 1.370021e+00, 1.709345e+00, 1.080306e+00, 1.041175e+00, 6.626520e-01, 5.463637e-01, 1.743776e+00, 1.683781e+00, 1.094375e+00, 2.428110e+00, 8.210670e-01, 1.358997e+00, 2.232428e+00, 1.218587e+00, 1.347308e+00, 1.722872e+00, 1.717388e+00, 1.612757e+00, 6.546960e-01, 1.11189…
6.000000e-01	9.180276e-01, 8.795404e-01, 1.581337e+00, 4.846723e-01, 1.879495e+00, 7.420161e-02, 6.743636e-02, 1.159981e+00, 2.014904e-01, 1.144023e+00, 1.223659e+00, 1.011197e+00, 7.600517e-01, 5.313923e-01, 5.604109e-01, 1.396547e+00, 1.220728e+00, 1.246462e+00, 2.022837e+00, 7.364570e-01, 9.633795e-01, 1.844938e+00, 5.669075e-01, 1.181180e+00, 1.274844e+00, 1.278695e+00, 1.507297e+00, 5.496437e-01, 9.33159…
8.000000e-01	7.240389e-01, 1.237306e+00, 1.443994e+00, 2.788905e-01, 2.107843e+00, 5.455143e-02, 4.219631e-02, 1.049902e+00, 2.452321e-01, 1.013653e+00, 1.002942e+00, 6.704939e-01, 8.143541e-01, 3.884174e-01, 7.199203e-01, 1.336086e+00, 1.294647e+00, 9.410206e-01, 1.395618e+00, 4.883112e-01, 6.064906e-01, 1.878258e+00, 3.650933e-01, 1.000036e+00, 1.015601e+00, 6.484718e-01, 1.816838e+00, 4.829549e-01, 1.03305…
1.000000e+00	5.897329e-01, 1.404729e+00, 1.064790e+00, 1.668397e-01, 2.165888e+00, 2.560141e-02, 2.533445e-02, 6.810838e-01, 4.481591e-01, 8.992574e-01, 7.661484e-01, 4.500459e-01, 6.289111e-01, 4.391636e-01, 6.735651e-01, 1.243190e+00, 8.299884e-01, 1.184578e+00, 1.170040e+00, 5.520259e-01, 4.188835e-01, 1.649314e+00, 2.575564e-01, 7.653931e-01, 7.948211e-01, 4.449128e-01, 1.432600e+00, 4.099216e-01, 9.06866…
1.200000e+00	8.038189e-01, 1.404435e+00, 8.265527e-01, 9.550648e-02, 1.467726e+00, 2.243667e-02, 1.998722e-02, 5.662238e-01, 8.326808e-01, 5.905261e-01, 6.755088e-01, 3.038044e-01, 4.331288e-01, 4.255763e-01, 7.226603e-01, 8.117878e-01, 4.614292e-01, 9.638677e-01, 7.517253e-01, 4.986300e-01, 1.942018e-01, 1.252404e+00, 1.559107e-01, 9.942961e-01, 6.004229e-01, 3.175388e-01, 1.938297e+00, 3.093572e-01, 9.08764…
1.400000e+00	6.860415e-01, 1.408340e+00, 9.190823e-01, 5.424868e-02, 1.604511e+00, 1.251008e-02, 1.190789e-02, 6.376138e-01, 8.684866e-01, 6.006705e-01, 5.279161e-01, 1.842592e-01, 5.325945e-01, 3.732352e-01, 7.153721e-01, 7.666803e-01, 2.847658e-01, 1.006433e+00, 5.792912e-01, 5.215435e-01, 1.274807e-01, 8.632775e-01, 8.793599e-02, 8.470289e-01, 4.620397e-01, 2.580397e-01, 1.742631e+00, 2.665859e-01, 9.57115…
1.600000e+00	7.071458e-01, 1.545535e+00, 7.929115e-01, 2.026191e-02, 1.381203e+00, 1.221494e-02, 1.648862e-02, 6.006169e-01, 8.612312e-01, 5.323018e-01, 4.376071e-01, 1.143782e-01, 5.680988e-01, 3.831133e-01, 7.061182e-01, 6.721420e-01, 1.604669e-01, 1.093390e+00, 4.156114e-01, 3.998042e-01, 8.631062e-02, 8.210394e-01, 4.287690e-02, 1.079097e+00, 3.476755e-01, 1.596657e-01, 2.021738e+00, 1.973373e-01, 8.73643…
1.800000e+00	7.340708e-01, 1.836275e+00, 8.250805e-01, 1.584152e-02, 1.213901e+00, 1.100678e-02, 3.120780e-02, 8.031596e-01, 8.763497e-01, 3.881009e-01, 3.182092e-01, 8.510030e-02, 5.323900e-01, 4.087629e-01, 7.492354e-01, 4.885578e-01, 1.084353e-01, 1.098621e+00, 3.139833e-01, 3.122161e-01, 5.280834e-02, 5.387333e-01, 3.141413e-02, 8.515403e-01, 2.506710e-01, 1.239612e-01, 2.100285e+00, 1.600212e-01, 8.52636…
2.000000e+00	7.377068e-01, 1.618789e+00, 7.257993e-01, 8.154014e-03, 1.313398e+00, 8.796120e-03, 9.082196e-02, 7.407157e-01, 7.337216e-01, 3.527817e-01, 2.672994e-01, 5.662307e-02, 4.582759e-01, 3.507812e-01, 7.344862e-01, 4.637123e-01, 4.807140e-02, 9.859774e-01, 2.356068e-01, 3.292966e-01, 3.453082e-02, 4.868975e-01, 1.993184e-02, 1.170900e+00, 1.764135e-01, 7.930003e-02, 1.973288e+00, 1.270587e-01, 8.22251…
0.000000e+00	1.499370e+00, 1.985589e+00, 1.889234e+00, 1.374874e+00, 2.581198e+00, 2.389280e+00, 1.397932e+00, 1.218381e+00, 1.239535e+00, 2.503272e+00, 1.112563e+00, 1.351119e+00, 1.625590e+00, 2.142963e+00, 2.449370e+00, 4.725868e-01, 7.880314e-02, 1.414321e+00, 5.282069e-01, 2.306817e+00, 5.096506e-01, 1.554438e+00, 2.445593e+00, 6.030912e-01, 2.780530e-01, 2.350159e+00, 1.975039e+00, 2.603839e+00, 1.40916…
2.000000e-01	1.463944e+00, 2.181230e+00, 1.249780e+00, 1.192145e+00, 2.702786e+00, 1.288127e+00, 8.254550e-01, 1.125250e+00, 9.257944e-01, 1.941587e+00, 1.139416e+00, 6.405679e-01, 1.126272e+00, 1.635036e+00, 1.444243e+00, 4.360024e-01, 5.056097e-02, 1.137805e+00, 8.274595e-01, 1.592338e+00, 7.911471e-01, 1.334788e+00, 1.826145e+00, 9.493379e-01, 6.122667e-01, 2.080337e+00, 1.922615e+00, 2.020568e+00, 1.16129…
4.000000e-01	1.015426e+00, 1.755102e+00, 1.267521e+00, 6.547927e-01, 2.027902e+00, 5.594522e-01, 5.422689e-01, 8.902211e-01, 8.570280e-01, 1.378633e+00, 1.068462e+00, 5.323977e-01, 9.928842e-01, 1.062587e+00, 1.264814e+00, 3.912765e-01, 3.442864e-02, 1.015469e+00, 1.020059e+00, 1.169653e+00, 7.837818e-01, 1.046716e+00, 1.036967e+00, 1.010752e+00, 9.955500e-01, 1.541731e+00, 1.678129e+00, 1.668504e+00, 7.87327…
6.000000e-01	7.978855e-01, 2.280241e+00, 8.900080e-01, 3.815125e-01, 2.421055e+00, 4.152820e-01, 3.072372e-01, 7.343145e-01, 7.546943e-01, 9.119316e-01, 1.048146e+00, 3.567377e-01, 6.363355e-01, 7.204771e-01, 1.181950e+00, 2.555498e-01, 2.323755e-02, 1.005252e+00, 8.137742e-01, 8.809877e-01, 5.519988e-01, 8.947669e-01, 6.951614e-01, 9.406816e-01, 7.716563e-01, 1.036991e+00, 1.442372e+00, 1.191185e+00, 5.95992…
8.000000e-01	1.079573e+00, 2.081407e+00, 7.067041e-01, 2.214973e-01, 1.704656e+00, 2.845517e-01, 2.312798e-01, 7.027774e-01, 8.915685e-01, 5.684968e-01, 1.017846e+00, 2.550831e-01, 6.751923e-01, 5.231747e-01, 8.876834e-01, 2.767545e-01, 1.437973e-02, 1.135075e+00, 5.932510e-01, 5.738537e-01, 3.237236e-01, 7.518597e-01, 4.488571e-01, 9.321961e-01, 6.383524e-01, 6.542037e-01, 1.304871e+00, 9.685386e-01, 6.12268…
1.000000e+00	1.041088e+00, 2.065436e+00, 7.178230e-01, 1.285248e-01, 1.452109e+00, 2.296478e-01, 1.252616e-01, 9.185673e-01, 9.169973e-01, 3.938153e-01, 8.894992e-01, 1.650637e-01, 5.733117e-01, 4.625518e-01, 7.621676e-01, 1.985281e-01, 9.613821e-03, 9.374382e-01, 4.512216e-01, 4.798520e-01, 2.150541e-01, 6.827644e-01, 2.767626e-01, 9.109639e-01, 4.335032e-01, 4.866324e-01, 1.248208e+00, 9.071783e-01, 4.05163…
1.200000e+00	9.025399e-01, 2.143805e+00, 7.183167e-01, 7.119474e-02, 2.021832e+00, 1.730094e-01, 9.542977e-02, 8.457485e-01, 8.259629e-01, 3.061705e-01, 6.757797e-01, 1.181198e-01, 5.611282e-01, 5.217710e-01, 7.787580e-01, 1.687351e-01, 5.031691e-03, 1.227947e+00, 3.900633e-01, 4.801711e-01, 1.418711e-01, 4.881289e-01, 1.624909e-01, 9.446712e-01, 3.237429e-01, 2.329818e-01, 1.291537e+00, 5.743369e-01, 5.41479…
1.400000e+00	8.983954e-01, 2.018065e+00, 5.887636e-01, 4.036054e-02, 1.879457e+00, 1.597674e-01, 5.401743e-02, 9.081790e-01, 7.610559e-01, 2.264992e-01, 5.558224e-01, 7.859757e-02, 5.431254e-01, 4.377989e-01, 8.262627e-01, 1.783720e-01, 4.598193e-03, 9.522077e-01, 2.799162e-01, 3.819044e-01, 8.420160e-02, 3.872122e-01, 9.741405e-02, 1.039353e+00, 2.953117e-01, 1.766681e-01, 1.438304e+00, 4.479014e-01, 6.49990…
1.600000e+00	8.768002e-01, 1.982060e+00, 6.163441e-01, 2.208440e-02, 1.796414e+00, 1.048417e-01, 3.695316e-02, 8.501569e-01, 6.653814e-01, 1.776937e-01, 3.560878e-01, 4.085614e-02, 5.079938e-01, 3.790038e-01, 8.588262e-01, 1.566263e-01, 2.638731e-03, 1.089187e+00, 1.876036e-01, 4.565716e-01, 5.389342e-02, 3.190757e-01, 5.639001e-02, 1.096762e+00, 1.742797e-01, 1.439713e-01, 1.493711e+00, 4.186624e-01, 6.12531…
1.800000e+00	8.941800e-01, 2.005348e+00, 7.808474e-01, 1.384922e-02, 1.616021e+00, 6.857612e-02, 2.632282e-02, 1.050809e+00, 7.128052e-01, 1.639188e-01, 3.891741e-01, 3.562673e-02, 5.388133e-01, 3.880666e-01, 7.030329e-01, 1.617468e-01, 2.593161e-03, 1.103824e+00, 1.462143e-01, 4.621706e-01, 3.117609e-02, 2.397816e-01, 3.393077e-02, 1.113466e+00, 1.588041e-01, 1.005121e-01, 1.656191e+00, 3.288329e-01, 5.76615…
2.000000e+00	9.469989e-01, 2.215486e+00, 6.912794e-01, 8.459956e-03, 1.686604e+00, 5.571407e-02, 2.083885e-02, 9.888241e-01, 5.560017e-01, 1.258439e-01, 2.763511e-01, 2.099283e-02, 4.740962e-01, 3.203063e-01, 6.935659e-01, 1.222863e-01, 2.313994e-03, 9.509505e-01, 9.825899e-02, 4.956069e-01, 2.337559e-02, 2.113252e-01, 2.367900e-02, 1.075793e+00, 1.372065e-01, 6.100774e-02, 1.423342e+00, 2.329207e-01, 5.71172…
0.000000e+00	9.001476e-01, 4.974622e-01, 7.571099e-02, 9.095807e-01, 9.826850e-01, 1.983825e+00, 1.006651e+00, 1.033310e+00, 2.098239e+00, 1.578178e+00, 1.465751e+00, 9.161372e-01, 1.739884e+00, 2.199006e+00, 9.983825e-01, 1.846660e+00, 7.311533e-01, 2.312005e+00, 1.997816e+00, 1.288962e+00, 2.954271e+00, 4.100962e-03, 2.775509e+00, 1.299398e-02, 2.371840e+00, 1.614483e+00, 3.012825e+00, 2.608924e+00, 1.98654…
2.000000e-01	8.874962e-01, 7.303594e-01, 4.769485e-02, 8.085018e-01, 7.753723e-01, 8.880301e-01, 1.085678e+00, 1.042202e+00, 1.516280e+00, 9.024264e-01, 1.519704e+00, 9.094678e-01, 1.201499e+00, 1.628187e+00, 6.997285e-01, 1.501264e+00, 8.181639e-01, 2.079971e+00, 1.513528e+00, 9.504653e-01, 1.777680e+00, 2.740000e-01, 1.485561e+00, 4.571054e-01, 2.333830e+00, 1.115362e+00, 2.286287e+00, 2.267534e+00, 1.08806…
4.000000e-01	8.062316e-01, 1.173653e+00, 5.418767e-02, 4.921038e-01, 6.614815e-01, 6.085089e-01, 8.367312e-01, 9.128994e-01, 1.191688e+00, 8.040698e-01, 1.425774e+00, 9.979603e-01, 7.508804e-01, 8.772447e-01, 6.651790e-01, 7.786880e-01, 8.782318e-01, 1.284820e+00, 1.425165e+00, 5.869966e-01, 1.562763e+00, 4.907473e-01, 9.939903e-01, 7.778504e-01, 1.777424e+00, 1.045603e+00, 2.431881e+00, 1.651892e+00, 1.17103…
6.000000e-01	6.628695e-01, 1.182147e+00, 1.089678e-01, 2.853687e-01, 5.756664e-01, 3.749585e-01, 9.434529e-01, 1.082632e+00, 8.488202e-01, 4.214419e-01, 1.274726e+00, 9.702512e-01, 3.747257e-01, 5.116407e-01, 6.739826e-01, 5.849329e-01, 1.009722e+00, 1.392741e+00, 1.042261e+00, 3.879609e-01, 1.068177e+00, 5.896708e-01, 7.533474e-01, 8.263590e-01, 1.658592e+00, 7.137579e-01, 2.314739e+00, 1.630898e+00, 1.11186…
8.000000e-01	3.555636e-01, 1.533051e+00, 2.050347e-01, 1.156813e-01, 4.648801e-01, 2.128681e-01, 9.549166e-01, 1.081031e+00, 5.536702e-01, 2.771247e-01, 1.332521e+00, 7.692325e-01, 2.253401e-01, 3.672535e-01, 6.982373e-01, 3.876805e-01, 7.609114e-01, 1.180638e+00, 6.953372e-01, 4.471206e-01, 6.510065e-01, 5.656605e-01, 3.737094e-01, 1.002667e+00, 1.301249e+00, 3.921032e-01, 1.740136e+00, 1.422301e+00, 1.14430…
1.000000e+00	2.493539e-01, 1.662056e+00, 3.452885e-01, 7.737364e-02, 4.858971e-01, 9.178084e-02, 9.376521e-01, 1.192417e+00, 5.092372e-01, 2.234865e-01, 1.125462e+00, 4.234471e-01, 1.438381e-01, 3.554074e-01, 6.649612e-01, 2.877748e-01, 4.270519e-01, 1.133446e+00, 5.042503e-01, 3.282464e-01, 3.951559e-01, 4.428249e-01, 2.306174e-01, 1.000981e+00, 8.475828e-01, 2.900889e-01, 2.102254e+00, 1.201233e+00, 9.47193…
1.200000e+00	1.763330e-01, 1.598574e+00, 4.393541e-01, 4.488592e-02, 3.768941e-01, 5.691893e-02, 9.598183e-01, 1.187954e+00, 4.101912e-01, 1.374367e-01, 1.160168e+00, 2.884729e-01, 8.294872e-02, 3.625615e-01, 6.548834e-01, 2.290005e-01, 3.261587e-01, 1.374308e+00, 4.075606e-01, 3.857235e-01, 2.518630e-01, 3.052150e-01, 1.292790e-01, 9.940280e-01, 7.034577e-01, 1.378765e-01, 2.404637e+00, 1.115251e+00, 1.21146…
1.400000e+00	1.203775e-01, 1.531689e+00, 5.889129e-01, 2.356072e-02, 2.845761e-01, 3.096186e-02, 9.871501e-01, 1.088969e+00, 4.456001e-01, 1.270431e-01, 1.067679e+00, 2.102656e-01, 5.244958e-02, 3.516061e-01, 7.347198e-01, 1.620207e-01, 1.974122e-01, 1.019359e+00, 2.376808e-01, 4.170688e-01, 1.463163e-01, 2.502241e-01, 7.002396e-02, 9.205977e-01, 5.362943e-01, 1.315158e-01, 2.256714e+00, 9.447692e-01, 9.69667…
1.600000e+00	7.226393e-02, 1.794435e+00, 5.534710e-01, 1.749185e-02, 3.227987e-01, 1.952644e-02, 7.713026e-01, 1.077845e+00, 3.972462e-01, 8.649113e-02, 9.125838e-01, 1.313342e-01, 2.718227e-02, 3.197885e-01, 6.621272e-01, 1.552092e-01, 1.099326e-01, 1.077124e+00, 2.345403e-01, 4.660845e-01, 8.482082e-02, 2.241394e-01, 4.743641e-02, 1.028697e+00, 4.742280e-01, 7.654137e-02, 2.125666e+00, 9.371370e-01, 9.27102…
1.800000e+00	4.857687e-02, 2.087140e+00, 6.452303e-01, 7.865216e-03, 1.845430e-01, 1.122284e-02, 8.627817e-01, 1.144901e+00, 2.749970e-01, 1.071086e-01, 6.747344e-01, 1.067245e-01, 1.921036e-02, 3.387287e-01, 7.194959e-01, 1.158502e-01, 7.125346e-02, 8.743512e-01, 1.520159e-01, 4.398823e-01, 6.176382e-02, 1.792401e-01, 2.301433e-02, 1.114560e+00, 2.496177e-01, 5.995754e-02, 1.975395e+00, 8.593108e-01, 1.23477…
2.000000e+00	4.823656e-02, 1.773665e+00, 5.794426e-01, 4.724721e-03, 1.517929e-01, 9.329601e-03, 8.710112e-01, 1.016640e+00, 2.833697e-01, 1.275856e-01, 6.402793e-01, 6.050408e-02, 1.017044e-02, 2.986427e-01, 8.821387e-01, 1.530169e-01, 4.074241e-02, 1.100446e+00, 9.891381e-02, 3.966733e-01, 2.967174e-02, 1.591205e-01, 1.854265e-02, 1.003914e+00, 2.217482e-01, 3.086666e-02, 2.201053e+00, 8.263606e-01, 1.01651…
0.000000e+00	2.862971e+00, 9.078396e-01, 2.417039e+00, 3.129529e+00, 2.419080e+00, 5.863733e-01, 2.042883e+00, 2.177503e+00, 2.858349e+00, 1.989390e+00, 2.795108e-01, 1.645423e+00, 7.650533e-01, 3.398856e-01, 7.804558e-01, 1.194293e+00, 1.322378e+00, 2.387433e+00, 1.320972e+00, 9.617789e-01, 3.108117e+00, 2.643571e-01, 2.372408e-01, 2.418468e+00, 2.491687e+00, 1.427240e+00, 1.901630e+00, 5.129167e-01, 6.43263…
2.000000e-01	1.448854e+00, 7.945759e-01, 1.940011e+00, 1.706790e+00, 1.654994e+00, 2.662591e-01, 1.210735e+00, 2.004660e+00, 1.745297e+00, 1.637284e+00, 2.871183e-01, 1.292068e+00, 6.427955e-01, 2.197919e-01, 4.571572e-01, 1.249140e+00, 1.075340e+00, 2.075428e+00, 1.698685e+00, 7.220727e-01, 1.439260e+00, 2.332133e-01, 3.790446e-01, 2.006442e+00, 1.951361e+00, 1.187959e+00, 1.905550e+00, 8.008157e-01, 4.53502…
4.000000e-01	1.005834e+00, 9.298124e-01, 1.997089e+00, 8.924974e-01, 1.985183e+00, 1.293847e-01, 7.512606e-01, 1.452659e+00, 1.017918e+00, 1.301999e+00, 2.275026e-01, 1.286980e+00, 6.922672e-01, 1.195259e-01, 4.193636e-01, 1.031458e+00, 1.158767e+00, 1.522547e+00, 1.352440e+00, 3.964224e-01, 1.102212e+00, 1.958501e-01, 4.793650e-01, 1.686959e+00, 1.470966e+00, 1.438569e+00, 1.994789e+00, 9.509111e-01, 1.16797…
6.000000e-01	5.997138e-01, 1.101206e+00, 1.917240e+00, 6.015074e-01, 1.968027e+00, 8.258953e-02, 5.115362e-01, 1.443995e+00, 5.408302e-01, 1.058983e+00, 2.303128e-01, 8.255141e-01, 5.654271e-01, 7.105741e-02, 5.640960e-01, 8.188695e-01, 1.146845e+00, 1.680706e+00, 9.948218e-01, 4.862188e-01, 5.609237e-01, 1.457048e-01, 2.661958e-01, 1.178210e+00, 1.092157e+00, 6.700602e-01, 2.011025e+00, 7.484562e-01, 3.99103…
8.000000e-01	4.527004e-01, 1.180972e+00, 1.290879e+00, 2.620738e-01, 1.466817e+00, 4.712493e-02, 3.414642e-01, 8.296804e-01, 4.658121e-01, 8.178582e-01, 1.972972e-01, 5.941661e-01, 5.303785e-01, 1.217085e-01, 6.785086e-01, 8.407525e-01, 8.985759e-01, 1.245279e+00, 7.956209e-01, 3.950834e-01, 3.654105e-01, 1.443139e-01, 1.830311e-01, 1.111927e+00, 9.484081e-01, 4.488312e-01, 1.835532e+00, 7.532894e-01, 7.14484…
1.000000e+00	3.260498e-01, 1.519224e+00, 1.007402e+00, 1.278507e-01, 1.120641e+00, 3.217930e-02, 2.598986e-01, 7.435430e-01, 5.506154e-01, 6.320766e-01, 1.775407e-01, 3.696795e-01, 4.561033e-01, 1.608484e-01, 6.803426e-01, 6.394809e-01, 5.961301e-01, 1.105077e+00, 5.774931e-01, 3.923466e-01, 2.148099e-01, 9.367153e-02, 1.012554e-01, 9.542885e-01, 6.614321e-01, 3.284549e-01, 2.104728e+00, 5.416721e-01, 7.93173…
1.200000e+00	2.064673e-01, 1.695610e+00, 8.270279e-01, 9.401960e-02, 1.057107e+00, 1.788627e-02, 3.026158e-01, 6.324110e-01, 7.270917e-01, 4.651577e-01, 1.246176e-01, 2.621382e-01, 4.154092e-01, 2.755791e-01, 6.941821e-01, 4.543105e-01, 3.646767e-01, 1.138613e+00, 4.461431e-01, 4.220498e-01, 1.021153e-01, 8.442139e-02, 6.253881e-02, 9.149027e-01, 5.297600e-01, 2.200330e-01, 1.453868e+00, 3.843343e-01, 9.29766…
1.400000e+00	2.027737e-01, 1.497383e+00, 8.265565e-01, 4.409518e-02, 8.565508e-01, 1.213941e-02, 3.931992e-01, 5.914918e-01, 9.106220e-01, 3.661665e-01, 1.057527e-01, 1.213668e-01, 3.495742e-01, 2.617596e-01, 6.879875e-01, 4.381421e-01, 1.897089e-01, 9.551237e-01, 3.147549e-01, 4.089018e-01, 7.458428e-02, 7.752466e-02, 4.096584e-02, 1.102261e+00, 3.995279e-01, 1.429683e-01, 1.639170e+00, 3.178663e-01, 8.47296…
1.600000e+00	1.656044e-01, 1.437801e+00, 7.457723e-01, 2.501116e-02, 5.410512e-01, 8.640366e-03, 5.887175e-01, 7.402600e-01, 8.799486e-01, 3.183593e-01, 8.438573e-02, 1.010703e-01, 2.084135e-01, 2.654474e-01, 6.810659e-01, 3.491464e-01, 1.297807e-01, 8.995836e-01, 2.276646e-01, 3.944145e-01, 4.300656e-02, 4.969589e-02, 2.065705e-02, 1.083285e+00, 2.238599e-01, 1.107399e-01, 2.078519e+00, 2.993426e-01, 1.08422…
1.800000e+00	1.146908e-01, 1.700282e+00, 7.114122e-01, 1.797662e-02, 5.167229e-01, 6.232912e-03, 6.470159e-01, 6.703174e-01, 9.230127e-01, 2.613412e-01, 5.960242e-02, 7.635704e-02, 9.578286e-02, 3.225287e-01, 6.648759e-01, 2.874312e-01, 7.109720e-02, 9.751584e-01, 1.948206e-01, 2.868912e-01, 3.194956e-02, 4.531000e-02, 1.302535e-02, 1.035828e+00, 2.157036e-01, 7.477278e-02, 1.726815e+00, 2.596424e-01, 1.04678…
2.000000e+00	8.470954e-02, 1.846254e+00, 6.162079e-01, 1.032538e-02, 3.993977e-01, 4.778022e-03, 6.488334e-01, 8.840225e-01, 7.963850e-01, 2.129880e-01, 7.708280e-02, 3.798397e-02, 6.689810e-02, 3.416370e-01, 8.253077e-01, 2.601768e-01, 3.882807e-02, 1.117285e+00, 1.391757e-01, 3.632158e-01, 1.997639e-02, 3.335999e-02, 7.326368e-03, 8.491903e-01, 1.549736e-01, 4.957208e-02, 2.123229e+00, 3.393100e-01, 1.08398…
0.000000e+00	1.658059e+00, 1.078385e+00, 2.244754e+00, 1.782654e+00, 6.457392e-03, 1.011549e+00, 1.132371e+00, 8.112479e-01, 1.896109e+00, 4.214791e-02, 4.515525e-01, 2.705322e-01, 2.503027e+00, 2.274858e+00, 3.824856e+00, 1.026566e+00, 4.019683e-01, 7.301348e-01, 2.722764e+00, 1.554068e-01, 2.575773e+00, 1.014371e+00, 2.793301e+00, 1.568309e+00, 2.460598e+00, 1.312110e+00, 2.327826e+00, 2.785004e+00, 1.55065…
2.000000e-01	1.329087e+00, 1.367889e+00, 2.062850e+00, 1.008882e+00, 6.697937e-02, 4.911428e-01, 1.154535e+00, 6.812192e-01, 1.833880e+00, 2.627050e-01, 6.418233e-01, 4.904222e-01, 1.519674e+00, 1.813603e+00, 1.604311e+00, 6.891038e-01, 2.378557e-01, 9.851090e-01, 1.916302e+00, 9.674625e-02, 1.946364e+00, 1.163377e+00, 2.098762e+00, 1.311530e+00, 2.450271e+00, 1.115233e+00, 2.067650e+00, 2.599993e+00, 8.20674…
4.000000e-01	1.378224e+00, 1.303509e+00, 1.600028e+00, 4.499685e-01, 2.127823e-01, 3.399975e-01, 1.255778e+00, 5.040390e-01, 1.525522e+00, 2.528359e-01, 6.401059e-01, 6.156427e-01, 1.095522e+00, 1.334307e+00, 1.494937e+00, 6.492073e-01, 1.522366e-01, 1.093465e+00, 1.651391e+00, 5.553211e-02, 1.534550e+00, 1.073481e+00, 1.088359e+00, 1.041883e+00, 2.545639e+00, 7.177492e-01, 1.370465e+00, 2.282886e+00, 5.56162…
6.000000e-01	1.015781e+00, 1.876730e+00, 1.135546e+00, 2.933540e-01, 3.315055e-01, 2.029604e-01, 1.205080e+00, 3.429970e-01, 1.209450e+00, 1.908984e-01, 7.263202e-01, 6.825621e-01, 5.170825e-01, 9.728305e-01, 1.272111e+00, 5.136264e-01, 1.001337e-01, 1.119358e+00, 1.160664e+00, 4.090921e-02, 1.210835e+00, 9.444177e-01, 7.022822e-01, 9.190260e-01, 2.080961e+00, 6.558428e-01, 1.262642e+00, 2.195665e+00, 5.12159…
8.000000e-01	7.930946e-01, 1.995521e+00, 1.008108e+00, 1.780232e-01, 3.312797e-01, 2.928459e-01, 1.110265e+00, 2.749558e-01, 9.953260e-01, 1.641510e-01, 7.822495e-01, 5.656781e-01, 2.819062e-01, 6.678831e-01, 8.587510e-01, 4.068122e-01, 8.015552e-02, 1.133029e+00, 9.888874e-01, 5.583649e-02, 7.081535e-01, 8.001691e-01, 4.106811e-01, 1.120909e+00, 1.145609e+00, 3.975065e-01, 1.207923e+00, 1.689454e+00, 5.34150…
1.000000e+00	4.374516e-01, 1.425606e+00, 1.015353e+00, 1.150037e-01, 2.441982e-01, 2.443398e-01, 8.214911e-01, 3.914548e-01, 1.050132e+00, 1.060268e-01, 7.143312e-01, 3.759241e-01, 1.745937e-01, 5.460570e-01, 8.171165e-01, 2.285676e-01, 4.926884e-02, 9.933927e-01, 5.675752e-01, 7.809505e-02, 4.470798e-01, 7.847980e-01, 2.721780e-01, 1.127716e+00, 1.120114e+00, 3.287952e-01, 9.496376e-01, 1.636740e+00, 8.44358…
1.200000e+00	3.288100e-01, 1.895941e+00, 8.443114e-01, 4.057416e-02, 2.098367e-01, 2.676495e-01, 1.022653e+00, 5.822777e-01, 1.013298e+00, 7.756715e-02, 9.105560e-01, 2.901016e-01, 9.662800e-02, 4.749727e-01, 9.511414e-01, 1.633529e-01, 2.869293e-02, 9.935929e-01, 4.911145e-01, 1.246990e-01, 2.522320e-01, 5.909743e-01, 1.771975e-01, 8.815311e-01, 7.383177e-01, 2.257250e-01, 1.350556e+00, 1.437722e+00, 9.02933…
1.400000e+00	2.530912e-01, 1.979186e+00, 8.294027e-01, 2.926604e-02, 1.825903e-01, 2.252889e-01, 1.176561e+00, 6.228543e-01, 9.782325e-01, 6.111383e-02, 6.782695e-01, 1.850949e-01, 5.789763e-02, 5.083810e-01, 7.463944e-01, 1.340902e-01, 1.801848e-02, 9.675101e-01, 3.852436e-01, 1.675819e-01, 1.464234e-01, 6.364157e-01, 8.765053e-02, 1.092700e+00, 5.517162e-01, 1.016068e-01, 1.080588e+00, 1.339577e+00, 1.01890…
1.600000e+00	1.536152e-01, 2.322524e+00, 7.172102e-01, 1.520210e-02, 1.188975e-01, 1.613726e-01, 8.509085e-01, 6.978705e-01, 8.851883e-01, 4.714558e-02, 8.237481e-01, 1.114646e-01, 3.734343e-02, 3.988141e-01, 7.986218e-01, 9.456158e-02, 1.171496e-02, 9.559386e-01, 2.582315e-01, 1.877627e-01, 1.168895e-01, 4.484456e-01, 6.655085e-02, 1.097697e+00, 3.824351e-01, 7.232708e-02, 1.422013e+00, 1.244538e+00, 1.01458…
1.800000e+00	1.039907e-01, 1.713714e+00, 6.509338e-01, 8.869713e-03, 9.451610e-02, 1.042190e-01, 8.915955e-01, 8.661015e-01, 1.007014e+00, 4.388694e-02, 8.847722e-01, 7.255891e-02, 2.546922e-02, 4.168331e-01, 8.085683e-01, 8.120170e-02, 7.876977e-03, 1.009252e+00, 2.025542e-01, 2.264384e-01, 5.554816e-02, 2.926357e-01, 3.125475e-02, 1.105920e+00, 3.610115e-01, 5.596432e-02, 1.708772e+00, 1.243383e+00, 1.13412…
2.000000e+00	7.037081e-02, 1.977706e+00, 6.916154e-01, 4.957706e-03, 9.078930e-02, 8.480128e-02, 1.136131e+00, 8.594118e-01, 8.135253e-01, 4.145234e-02, 8.305947e-01, 4.742282e-02, 1.204955e-02, 4.538155e-01, 6.584290e-01, 5.975777e-02, 5.809904e-03, 1.172493e+00, 1.431165e-01, 2.823932e-01, 3.646018e-02, 2.409150e-01, 2.054868e-02, 1.053096e+00, 2.685307e-01, 4.209009e-02, 1.538664e+00, 9.630387e-01, 9.85511…
0.000000e+00	1.824988e+00, 2.184599e+00, 8.405064e-01, 2.401547e+00, 1.139012e+00, 2.149901e+00, 2.009632e-01, 1.003176e+00, 1.492132e-01, 2.209350e+00, 2.489231e+00, 1.006105e+00, 1.934665e+00, 4.027444e-01, 1.246674e+00, 2.068951e+00, 1.877812e+00, 1.645833e+00, 1.500166e+00, 6.322829e-01, 2.964040e+00, 2.868328e+00, 2.036656e+00, 7.707695e-01, 1.560565e+00, 2.690306e+00, 1.249926e+00, 3.947993e-01, 1.11190…
2.000000e-01	1.416216e+00, 1.751391e+00, 7.988285e-01, 1.674183e+00, 1.487656e+00, 1.482658e+00, 1.616191e-01, 9.700293e-01, 3.370687e-01, 2.116915e+00, 1.759875e+00, 1.000537e+00, 1.208944e+00, 2.494070e-01, 8.335914e-01, 1.507121e+00, 1.342438e+00, 1.279727e+00, 1.685746e+00, 6.061758e-01, 2.059896e+00, 3.182893e+00, 2.088827e+00, 1.085928e+00, 1.401175e+00, 2.441283e+00, 1.116293e+00, 3.726079e-01, 6.86117…
4.000000e-01	1.510062e+00, 1.058777e+00, 8.169404e-01, 1.127932e+00, 1.686565e+00, 7.288463e-01, 9.294737e-02, 8.617784e-01, 4.659027e-01, 1.455589e+00, 1.439193e+00, 8.654736e-01, 6.315226e-01, 2.184967e-01, 4.280235e-01, 1.650886e+00, 1.146866e+00, 1.243019e+00, 1.611107e+00, 5.280845e-01, 1.947186e+00, 2.510778e+00, 1.479643e+00, 1.089616e+00, 1.535809e+00, 1.552827e+00, 1.233114e+00, 2.598026e-01, 4.58038…
6.000000e-01	9.714355e-01, 9.700849e-01, 7.525777e-01, 7.327921e-01, 1.781668e+00, 4.762170e-01, 7.617993e-02, 8.465300e-01, 4.523843e-01, 1.193600e+00, 1.287548e+00, 9.729186e-01, 7.849860e-01, 2.377902e-01, 5.298973e-01, 1.734377e+00, 1.115228e+00, 1.178124e+00, 1.443438e+00, 4.651498e-01, 1.224073e+00, 2.435604e+00, 9.369211e-01, 8.002350e-01, 1.491089e+00, 1.404965e+00, 1.440154e+00, 2.095361e-01, 3.63116…
8.000000e-01	8.663433e-01, 8.088987e-01, 5.413955e-01, 4.248727e-01, 1.571087e+00, 3.251606e-01, 4.496407e-02, 8.479061e-01, 4.602159e-01, 1.039235e+00, 9.247636e-01, 6.860147e-01, 6.830526e-01, 2.742128e-01, 5.953793e-01, 1.697219e+00, 9.716293e-01, 1.022918e+00, 1.070207e+00, 3.369812e-01, 7.704552e-01, 1.981295e+00, 5.633488e-01, 1.045422e+00, 1.452271e+00, 1.087505e+00, 1.466303e+00, 1.887990e-01, 4.73342…
1.000000e+00	5.864595e-01, 8.918429e-01, 6.299081e-01, 1.910185e-01, 1.690058e+00, 1.825120e-01, 3.424821e-02, 8.013694e-01, 5.339893e-01, 8.956564e-01, 8.500176e-01, 4.988215e-01, 5.493201e-01, 3.089955e-01, 5.968571e-01, 1.194574e+00, 8.708691e-01, 9.343478e-01, 7.339162e-01, 3.934723e-01, 4.946426e-01, 1.683907e+00, 2.479104e-01, 1.089840e+00, 1.025691e+00, 6.918021e-01, 1.908369e+00, 1.409931e-01, 5.91140…
1.200000e+00	5.629096e-01, 9.753613e-01, 7.450873e-01, 1.214940e-01, 1.546166e+00, 1.093988e-01, 2.677001e-02, 9.778030e-01, 4.423506e-01, 9.312585e-01, 6.212740e-01, 2.829803e-01, 6.020849e-01, 3.376226e-01, 7.869369e-01, 1.027387e+00, 4.746570e-01, 9.536566e-01, 5.495233e-01, 4.605079e-01, 2.825513e-01, 1.268337e+00, 1.418244e-01, 9.749481e-01, 6.170951e-01, 3.757996e-01, 1.814078e+00, 1.241465e-01, 7.19971…
1.400000e+00	7.445636e-01, 1.304729e+00, 5.786815e-01, 6.104543e-02, 1.458805e+00, 6.830661e-02, 1.971214e-02, 9.958144e-01, 3.527976e-01, 9.803260e-01, 4.643183e-01, 2.398597e-01, 5.978581e-01, 3.648860e-01, 6.621759e-01, 9.342333e-01, 3.862315e-01, 9.733319e-01, 3.839466e-01, 3.203477e-01, 1.686401e-01, 8.296176e-01, 1.072422e-01, 8.809606e-01, 5.066099e-01, 2.677244e-01, 1.668754e+00, 8.257934e-02, 7.17771…
1.600000e+00	5.999257e-01, 1.423882e+00, 5.847053e-01, 4.297277e-02, 1.778955e+00, 4.038913e-02, 2.018526e-02, 1.070295e+00, 3.844718e-01, 6.784769e-01, 3.634541e-01, 1.574989e-01, 4.527787e-01, 3.782695e-01, 8.193055e-01, 9.342223e-01, 2.503061e-01, 1.155412e+00, 2.595319e-01, 4.428916e-01, 1.259585e-01, 8.854005e-01, 6.025271e-02, 7.454840e-01, 3.908320e-01, 1.586351e-01, 2.047952e+00, 6.771647e-02, 7.75741…
1.800000e+00	8.104100e-01, 1.597252e+00, 7.239378e-01, 2.378118e-02, 1.635027e+00, 2.735861e-02, 1.832925e-02, 1.162279e+00, 3.339425e-01, 6.471397e-01, 3.240013e-01, 1.082795e-01, 4.974908e-01, 3.739951e-01, 7.041735e-01, 7.853258e-01, 1.200794e-01, 9.918171e-01, 2.132551e-01, 4.805731e-01, 6.935420e-02, 6.310826e-01, 4.678665e-02, 8.771141e-01, 2.899403e-01, 1.082506e-01, 2.117429e+00, 5.563453e-02, 9.43097…
2.000000e+00	7.639364e-01, 1.527165e+00, 7.526615e-01, 1.265192e-02, 1.435137e+00, 1.859251e-02, 1.596013e-02, 9.709060e-01, 4.337476e-01, 6.549539e-01, 2.451444e-01, 5.767336e-02, 4.883301e-01, 3.390534e-01, 9.070378e-01, 6.411002e-01, 6.116012e-02, 1.036162e+00, 1.632976e-01, 4.908275e-01, 4.756670e-02, 5.845299e-01, 2.400905e-02, 1.164997e+00, 2.253659e-01, 7.066455e-02, 1.689542e+00, 5.783674e-02, 9.08736…
0.000000e+00	1.428447e-01, 2.260766e+00, 1.659146e+00, 7.013750e-01, 3.427644e-01, 1.718961e+00, 2.406545e+00, 2.129502e+00, 2.153473e-01, 2.361886e+00, 8.309113e-01, 2.560490e+00, 2.271051e+00, 2.204252e+00, 1.682917e-02, 1.140480e-01, 2.078813e+00, 8.859382e-01, 3.969769e-01, 2.381429e+00, 2.853239e+00, 2.443560e-01, 5.133212e-02, 9.141232e-01, 7.495447e-01, 2.334790e+00, 2.037377e+00, 2.741079e+00, 2.42001…
2.000000e-01	1.262752e-01, 2.041406e+00, 1.259153e+00, 6.191492e-01, 3.920225e-01, 1.041900e+00, 1.634550e+00, 1.163603e+00, 1.467869e-01, 1.505388e+00, 7.702509e-01, 1.743059e+00, 1.437620e+00, 1.728253e+00, 2.742456e-01, 9.065275e-02, 1.838526e+00, 1.162666e+00, 6.527508e-01, 1.516337e+00, 1.592941e+00, 4.440214e-01, 4.090475e-02, 9.869128e-01, 5.827322e-01, 1.182761e+00, 2.009219e+00, 2.549724e+00, 2.38241…
4.000000e-01	7.647162e-02, 2.297402e+00, 9.263134e-01, 3.782659e-01, 3.215631e-01, 5.486334e-01, 1.376056e+00, 1.178111e+00, 1.248150e-01, 7.960952e-01, 8.892869e-01, 1.320816e+00, 7.951833e-01, 1.234153e+00, 4.662924e-01, 1.005242e-01, 1.485352e+00, 9.316165e-01, 4.373814e-01, 1.081433e+00, 9.050225e-01, 5.855029e-01, 2.955411e-02, 9.836890e-01, 4.382031e-01, 1.179003e+00, 2.517677e+00, 2.249378e+00, 1.70377…
6.000000e-01	5.311033e-02, 1.946813e+00, 9.573772e-01, 1.992837e-01, 2.700294e-01, 2.708080e-01, 1.223350e+00, 1.068902e+00, 2.060017e-01, 6.681943e-01, 8.601438e-01, 1.077812e+00, 4.332525e-01, 1.033342e+00, 5.309757e-01, 9.009169e-02, 1.068958e+00, 7.346963e-01, 3.437410e-01, 8.193757e-01, 5.149304e-01, 6.876988e-01, 1.722720e-02, 9.879347e-01, 3.704593e-01, 6.662728e-01, 2.140827e+00, 1.962806e+00, 1.38092…
8.000000e-01	2.904318e-02, 1.785534e+00, 8.818478e-01, 1.052322e-01, 2.800674e-01, 1.563183e-01, 1.115336e+00, 9.791627e-01, 3.039809e-01, 5.168721e-01, 7.691758e-01, 6.857670e-01, 2.763714e-01, 6.914487e-01, 5.325515e-01, 9.285978e-02, 1.143215e+00, 9.091385e-01, 2.856649e-01, 6.116258e-01, 3.019589e-01, 5.086458e-01, 1.265930e-02, 9.958928e-01, 2.740879e-01, 3.763487e-01, 2.163885e+00, 1.875509e+00, 1.39630…
1.000000e+00	2.208586e-02, 1.760323e+00, 7.483135e-01, 6.839743e-02, 2.904773e-01, 1.072418e-01, 9.692870e-01, 9.466032e-01, 3.758239e-01, 3.239921e-01, 8.854562e-01, 3.846747e-01, 1.626012e-01, 6.027238e-01, 7.046828e-01, 1.149944e-01, 7.800256e-01, 1.027092e+00, 2.219490e-01, 5.615536e-01, 2.046532e-01, 4.632867e-01, 6.418011e-03, 1.047982e+00, 2.190162e-01, 3.328057e-01, 2.163411e+00, 1.670020e+00, 1.00793…
1.200000e+00	1.278497e-02, 1.792514e+00, 6.453139e-01, 4.169083e-02, 1.981819e-01, 5.315607e-02, 1.172394e+00, 8.675758e-01, 4.909930e-01, 2.667434e-01, 8.937370e-01, 2.574580e-01, 8.354853e-02, 4.278981e-01, 7.205921e-01, 1.290565e-01, 5.133370e-01, 1.066909e+00, 1.462180e-01, 4.942364e-01, 1.268964e-01, 4.093619e-01, 4.284985e-03, 9.845669e-01, 1.892135e-01, 1.749822e-01, 2.051253e+00, 1.767498e+00, 1.21889…
1.400000e+00	9.288561e-03, 1.971862e+00, 6.421462e-01, 1.808182e-02, 1.491614e-01, 2.895033e-02, 1.019150e+00, 1.124702e+00, 4.662399e-01, 2.327942e-01, 9.114669e-01, 2.010573e-01, 5.676425e-02, 4.817317e-01, 8.701151e-01, 1.744052e-01, 2.896732e-01, 9.273201e-01, 9.476460e-02, 4.636461e-01, 7.912281e-02, 3.372108e-01, 3.258707e-03, 1.030350e+00, 1.254279e-01, 1.325754e-01, 1.823207e+00, 1.439538e+00, 1.28451…
1.600000e+00	1.036694e-02, 1.975386e+00, 6.101301e-01, 1.059051e-02, 1.203154e-01, 2.475320e-02, 1.126706e+00, 1.009610e+00, 5.475173e-01, 2.032972e-01, 9.136483e-01, 1.409277e-01, 3.081196e-02, 3.809257e-01, 7.875096e-01, 1.579298e-01, 1.696961e-01, 1.105043e+00, 9.293707e-02, 4.265968e-01, 4.321229e-02, 2.029674e-01, 1.668646e-03, 1.045383e+00, 9.699058e-02, 9.700307e-02, 2.044568e+00, 1.333516e+00, 1.13621…
1.800000e+00	7.755415e-03, 1.759594e+00, 6.284571e-01, 5.046349e-03, 9.674312e-02, 1.304659e-02, 9.712117e-01, 1.192160e+00, 4.420317e-01, 1.945492e-01, 8.442976e-01, 7.331892e-02, 1.999114e-02, 3.431522e-01, 7.036542e-01, 1.972204e-01, 1.127074e-01, 9.796592e-01, 6.813459e-02, 4.178522e-01, 2.681562e-02, 1.715379e-01, 1.091914e-03, 1.152601e+00, 6.759960e-02, 5.958421e-02, 1.762334e+00, 1.316487e+00, 1.06404…
2.000000e+00	9.640632e-03, 1.520090e+00, 7.101023e-01, 4.208366e-03, 7.347504e-02, 1.014981e-02, 8.665694e-01, 8.884048e-01, 4.442608e-01, 1.762181e-01, 8.940674e-01, 5.663776e-02, 1.103710e-02, 4.219236e-01, 8.190061e-01, 1.940125e-01, 5.521961e-02, 1.142336e+00, 4.525856e-02, 4.903781e-01, 2.076543e-02, 1.604504e-01, 8.140855e-04, 1.126030e+00, 4.912432e-02, 4.118189e-02, 2.157206e+00, 1.166147e+00, 1.12210…
0.000000e+00	2.080559e+00, 1.872497e+00, 1.345108e+00, 3.218710e-01, 7.536055e-01, 2.616524e+00, 7.185420e-01, 5.939413e-01, 9.007679e-02, 5.265325e-01, 2.159439e+00, 5.728413e-01, 2.833130e+00, 1.296088e+00, 1.650640e+00, 9.756953e-01, 3.181222e+00, 2.471643e+00, 1.695114e+00, 3.917393e-01, 9.975584e-01, 1.692250e-01, 2.042895e-01, 4.069284e-01, 2.993384e+00, 2.273130e+00, 4.255868e-02, 4.381698e-01, 7.32105…
2.000000e-01	1.403666e+00, 1.639129e+00, 1.267117e+00, 4.727651e-01, 1.137081e+00, 1.774913e+00, 5.877348e-01, 4.246644e-01, 4.149075e-01, 5.642740e-01, 1.825437e+00, 5.876284e-01, 1.606329e+00, 9.318532e-01, 1.057710e+00, 9.033759e-01, 1.577855e+00, 2.171441e+00, 1.728940e+00, 4.342239e-01, 6.177423e-01, 3.528862e-01, 1.359536e-01, 6.375954e-01, 1.945076e+00, 1.479375e+00, 6.840622e-02, 3.893084e-01, 5.20112…
4.000000e-01	1.176977e+00, 1.168999e+00, 7.203620e-01, 5.019616e-01, 1.229607e+00, 1.546770e+00, 5.233187e-01, 5.731450e-01, 6.653783e-01, 5.107107e-01, 1.433122e+00, 3.559949e-01, 8.714543e-01, 6.011161e-01, 7.759337e-01, 6.701546e-01, 1.096543e+00, 1.641376e+00, 1.512003e+00, 3.747200e-01, 3.940912e-01, 5.718234e-01, 7.955461e-02, 9.237636e-01, 1.574414e+00, 9.349538e-01, 3.075545e-01, 4.091389e-01, 3.77539…
6.000000e-01	7.081733e-01, 8.229914e-01, 8.053847e-01, 5.136231e-01, 1.453555e+00, 1.168502e+00, 3.086634e-01, 6.788128e-01, 7.787422e-01, 4.488307e-01, 1.351150e+00, 2.451368e-01, 7.968251e-01, 3.571121e-01, 5.420990e-01, 6.294404e-01, 6.475347e-01, 1.334283e+00, 1.293160e+00, 4.169858e-01, 2.063919e-01, 4.571970e-01, 5.564607e-02, 9.553481e-01, 1.325501e+00, 6.836223e-01, 6.086496e-01, 4.359613e-01, 4.44785…
8.000000e-01	5.467064e-01, 7.823951e-01, 6.807740e-01, 4.894690e-01, 1.043155e+00, 1.231219e+00, 2.791452e-01, 8.779605e-01, 8.846558e-01, 4.880448e-01, 9.816933e-01, 1.517750e-01, 6.368038e-01, 2.580607e-01, 5.037792e-01, 5.648649e-01, 3.643501e-01, 1.011308e+00, 9.431487e-01, 4.184222e-01, 1.166329e-01, 3.639490e-01, 3.797535e-02, 1.041796e+00, 1.016556e+00, 5.032776e-01, 9.462790e-01, 3.106374e-01, 8.01707…
1.000000e+00	4.768680e-01, 8.659469e-01, 6.028306e-01, 3.514585e-01, 8.757916e-01, 8.303206e-01, 4.137633e-01, 9.441650e-01, 8.367419e-01, 2.390943e-01, 6.099611e-01, 1.128475e-01, 4.674696e-01, 2.894303e-01, 6.848954e-01, 5.175489e-01, 2.077950e-01, 9.731182e-01, 7.119461e-01, 3.739238e-01, 9.066622e-02, 3.637404e-01, 2.533951e-02, 8.171793e-01, 6.918373e-01, 3.385348e-01, 1.289723e+00, 2.641410e-01, 6.83768…
1.200000e+00	3.631921e-01, 1.305881e+00, 7.805356e-01, 2.451289e-01, 7.035545e-01, 4.523704e-01, 5.423699e-01, 8.867793e-01, 6.875520e-01, 3.018039e-01, 5.391023e-01, 7.294446e-02, 3.162372e-01, 2.917515e-01, 6.280462e-01, 3.556658e-01, 1.336738e-01, 1.168893e+00, 4.421116e-01, 3.512159e-01, 4.552907e-02, 2.005262e-01, 1.296836e-02, 1.106649e+00, 5.668198e-01, 2.478664e-01, 1.591660e+00, 2.368359e-01, 9.28239…
1.400000e+00	2.347148e-01, 1.385664e+00, 5.506424e-01, 1.104433e-01, 6.086618e-01, 3.909845e-01, 7.694916e-01, 9.923011e-01, 6.091154e-01, 2.196212e-01, 4.483197e-01, 4.771983e-02, 1.432461e-01, 3.665318e-01, 7.278888e-01, 3.294818e-01, 8.803883e-02, 9.485615e-01, 3.197594e-01, 4.018051e-01, 3.531791e-02, 2.185566e-01, 9.618437e-03, 1.052596e+00, 3.335226e-01, 1.599401e-01, 1.508112e+00, 2.376815e-01, 7.79660…
1.600000e+00	1.847268e-01, 1.561435e+00, 6.563380e-01, 7.341371e-02, 4.620999e-01, 2.645187e-01, 7.222488e-01, 9.101033e-01, 6.779004e-01, 2.348181e-01, 3.860101e-01, 2.882717e-02, 1.006292e-01, 3.551048e-01, 6.621477e-01, 2.824777e-01, 5.562170e-02, 1.091642e+00, 2.284600e-01, 3.422444e-01, 2.243589e-02, 1.572796e-01, 6.358214e-03, 9.801444e-01, 3.217769e-01, 9.184467e-02, 1.462696e+00, 2.217052e-01, 1.14908…
1.800000e+00	1.270344e-01, 1.634466e+00, 6.666227e-01, 3.305870e-02, 4.211957e-01, 1.536475e-01, 8.944755e-01, 1.013031e+00, 6.668546e-01, 2.051775e-01, 2.936765e-01, 2.077696e-02, 7.351768e-02, 3.624781e-01, 6.953380e-01, 2.921442e-01, 3.434650e-02, 9.971143e-01, 1.539865e-01, 3.963696e-01, 1.311283e-02, 1.263081e-01, 3.793795e-03, 1.070450e+00, 2.096809e-01, 7.512494e-02, 1.487586e+00, 2.413386e-01, 1.04892…
2.000000e+00	8.728491e-02, 1.786287e+00, 7.067283e-01, 2.062221e-02, 2.326288e-01, 1.021655e-01, 8.732329e-01, 1.057950e+00, 5.211911e-01, 1.521251e-01, 2.379478e-01, 1.552312e-02, 4.764954e-02, 4.124976e-01, 7.481165e-01, 2.113771e-01, 2.079949e-02, 1.147405e+00, 1.096736e-01, 3.805914e-01, 9.068111e-03, 1.149683e-01, 2.151897e-03, 1.059447e+00, 1.558429e-01, 4.877100e-02, 1.469281e+00, 3.507841e-01, 1.03814…
0.000000e+00	2.402931e+00, 9.714559e-01, 1.606768e+00, 2.708160e+00, 2.388290e+00, 2.181364e+00, 1.562770e+00, 1.057984e+00, 3.548419e-01, 4.424823e-01, 1.857587e+00, 9.512131e-03, 2.575748e+00, 3.509111e-01, 6.774917e-01, 1.278957e+00, 2.294102e+00, 2.108048e+00, 3.743732e-01, 1.902435e+00, 2.358665e+00, 2.567568e+00, 2.427581e+00, 1.021225e+00, 2.313347e+00, 1.882382e+00, 2.758894e+00, 5.127706e-01, 1.06636…
2.000000e-01	1.866665e+00, 1.095018e+00, 1.491817e+00, 1.849653e+00, 2.090483e+00, 1.200505e+00, 1.279581e+00, 7.306962e-01, 4.926313e-01, 5.922662e-01, 1.277924e+00, 3.518875e-01, 1.670184e+00, 2.813064e-01, 4.113503e-01, 1.270096e+00, 1.532350e+00, 1.878668e+00, 7.729897e-01, 1.261643e+00, 2.151799e+00, 2.074557e+00, 1.568400e+00, 1.195774e+00, 2.159927e+00, 2.115527e+00, 2.596803e+00, 7.911842e-01, 5.57893…
4.000000e-01	1.048789e+00, 1.409521e+00, 1.220689e+00, 1.373941e+00, 2.562226e+00, 6.490224e-01, 8.888798e-01, 6.390800e-01, 7.474144e-01, 6.985409e-01, 1.103466e+00, 5.025154e-01, 1.423000e+00, 2.013687e-01, 5.184773e-01, 1.055766e+00, 9.755623e-01, 1.647340e+00, 1.120113e+00, 7.288585e-01, 1.429245e+00, 2.026059e+00, 1.294705e+00, 1.199228e+00, 2.065325e+00, 1.648919e+00, 2.332908e+00, 8.873441e-01, 4.23899…
6.000000e-01	1.000900e+00, 1.646866e+00, 1.142014e+00, 5.902689e-01, 2.259298e+00, 3.616037e-01, 4.889282e-01, 3.973614e-01, 7.224848e-01, 6.060723e-01, 1.395712e+00, 6.173353e-01, 1.085991e+00, 2.062825e-01, 5.565195e-01, 7.780372e-01, 9.449215e-01, 1.042643e+00, 8.555988e-01, 7.164090e-01, 8.799154e-01, 2.085080e+00, 8.060437e-01, 1.058517e+00, 1.821650e+00, 1.424054e+00, 2.453194e+00, 8.034646e-01, 3.97583…
8.000000e-01	5.515341e-01, 1.720970e+00, 1.210302e+00, 2.669215e-01, 1.491765e+00, 1.826014e-01, 3.255219e-01, 4.631249e-01, 9.690908e-01, 4.965274e-01, 9.383854e-01, 5.197269e-01, 6.736082e-01, 1.886981e-01, 7.067835e-01, 8.345977e-01, 6.927684e-01, 1.088824e+00, 6.289740e-01, 5.619350e-01, 7.398814e-01, 1.895735e+00, 4.440948e-01, 9.589859e-01, 1.263125e+00, 8.150663e-01, 2.164583e+00, 6.266210e-01, 6.01724…
1.000000e+00	4.646868e-01, 1.407333e+00, 9.301301e-01, 2.162578e-01, 1.646354e+00, 1.109992e-01, 2.236955e-01, 6.125083e-01, 9.701816e-01, 5.392044e-01, 6.258488e-01, 3.211068e-01, 5.439269e-01, 2.067299e-01, 6.168279e-01, 5.276409e-01, 5.730088e-01, 8.474633e-01, 4.578230e-01, 4.154350e-01, 4.992368e-01, 1.550169e+00, 3.208960e-01, 9.587993e-01, 1.090611e+00, 5.150922e-01, 2.135973e+00, 4.756466e-01, 6.32521…
1.200000e+00	4.888514e-01, 1.841004e+00, 7.361713e-01, 9.529445e-02, 9.387877e-01, 6.670974e-02, 1.785410e-01, 7.595388e-01, 8.572250e-01, 3.355719e-01, 6.576154e-01, 2.417487e-01, 6.309570e-01, 2.384789e-01, 6.958195e-01, 6.160558e-01, 3.062517e-01, 9.867235e-01, 4.023005e-01, 3.629226e-01, 2.888163e-01, 1.122456e+00, 1.889824e-01, 1.030369e+00, 8.075684e-01, 3.748936e-01, 2.544059e+00, 4.072437e-01, 9.17256…
1.400000e+00	5.006900e-01, 1.934369e+00, 7.399548e-01, 6.045503e-02, 9.620704e-01, 4.264748e-02, 2.513930e-01, 8.950101e-01, 9.891130e-01, 2.818661e-01, 4.812553e-01, 1.113559e-01, 4.542480e-01, 2.969957e-01, 7.216698e-01, 3.938296e-01, 2.002533e-01, 1.162958e+00, 2.690185e-01, 2.986678e-01, 1.545459e-01, 1.191559e+00, 8.601903e-02, 1.037373e+00, 6.443541e-01, 2.334402e-01, 2.043225e+00, 2.751210e-01, 8.46502…
1.600000e+00	4.517558e-01, 1.942724e+00, 7.407600e-01, 3.337580e-02, 6.633769e-01, 1.752034e-02, 4.209357e-01, 8.711941e-01, 7.928742e-01, 2.407588e-01, 3.470298e-01, 8.465314e-02, 2.842718e-01, 3.494371e-01, 7.998511e-01, 2.796765e-01, 1.171020e-01, 1.126399e+00, 2.176235e-01, 3.280637e-01, 1.173892e-01, 8.298410e-01, 6.251123e-02, 9.731565e-01, 4.371858e-01, 1.267426e-01, 2.227259e+00, 2.718052e-01, 9.31055…
1.800000e+00	3.641187e-01, 2.115867e+00, 7.989737e-01, 1.985502e-02, 5.420237e-01, 1.374363e-02, 5.860203e-01, 9.672031e-01, 8.133523e-01, 2.015085e-01, 3.161221e-01, 6.568320e-02, 1.901851e-01, 3.179118e-01, 6.944748e-01, 2.210351e-01, 5.885295e-02, 9.999445e-01, 1.740529e-01, 3.266923e-01, 6.194091e-02, 7.119879e-01, 4.251733e-02, 1.012551e+00, 3.094360e-01, 9.653918e-02, 1.814432e+00, 2.569838e-01, 9.65949…
2.000000e+00	2.101851e-01, 2.079458e+00, 6.406034e-01, 9.379261e-03, 5.025338e-01, 8.409644e-03, 7.135145e-01, 9.618081e-01, 7.442387e-01, 1.958538e-01, 2.664993e-01, 3.940421e-02, 1.079597e-01, 3.324297e-01, 6.554253e-01, 2.297694e-01, 3.722290e-02, 1.120654e+00, 9.157936e-02, 3.663348e-01, 4.226516e-02, 5.348224e-01, 1.995917e-02, 1.111271e+00, 2.216622e-01, 8.086832e-02, 1.804238e+00, 2.242040e-01, 1.14647…
0.000000e+00	3.027423e+00, 1.993529e+00, 2.484925e+00, 3.316607e+00, 2.087486e+00, 2.389961e+00, 1.933429e+00, 2.371732e+00, 1.225831e+00, 8.740295e-01, 2.384938e+00, 1.832444e+00, 2.525218e+00, 8.557166e-01, 8.217392e-01, 2.713198e+00, 3.051826e+00, 2.420048e+00, 7.773519e-01, 2.439312e+00, 6.218179e-01, 2.664143e+00, 2.683804e+00, 2.655991e+00, 2.524027e+00, 7.768146e-01, 2.550535e+00, 8.940572e-01, 1.72436…
2.000000e-01	1.791026e+00, 2.186221e+00, 1.715600e+00, 2.005611e+00, 1.737608e+00, 1.028026e+00, 1.381071e+00, 1.245230e+00, 6.401676e-01, 6.434200e-01, 2.151779e+00, 1.202293e+00, 1.350898e+00, 4.434336e-01, 5.604080e-01, 1.815722e+00, 2.013625e+00, 1.882072e+00, 1.002961e+00, 1.674544e+00, 9.131565e-01, 3.036640e+00, 1.690123e+00, 2.243143e+00, 3.000565e+00, 8.633398e-01, 2.377200e+00, 1.280184e+00, 1.25761…
4.000000e-01	1.404501e+00, 2.711474e+00, 1.611615e+00, 1.303450e+00, 1.759088e+00, 7.173955e-01, 7.882073e-01, 9.596093e-01, 4.904577e-01, 4.096078e-01, 1.995553e+00, 1.131057e+00, 1.135273e+00, 3.532433e-01, 6.114853e-01, 1.146537e+00, 1.772547e+00, 1.349947e+00, 1.167403e+00, 1.039282e+00, 1.000547e+00, 2.016720e+00, 1.442253e+00, 1.695203e+00, 2.398945e+00, 1.050361e+00, 2.824189e+00, 1.035224e+00, 9.55561…
6.000000e-01	9.079819e-01, 1.900395e+00, 1.731754e+00, 6.983541e-01, 2.254086e+00, 4.151590e-01, 6.507235e-01, 7.834115e-01, 5.717203e-01, 2.987530e-01, 1.382683e+00, 6.684233e-01, 9.422212e-01, 1.813699e-01, 6.878203e-01, 9.924756e-01, 1.380188e+00, 1.039302e+00, 1.147056e+00, 7.533076e-01, 8.175791e-01, 2.047781e+00, 7.596341e-01, 1.607378e+00, 2.158280e+00, 8.333364e-01, 2.198916e+00, 8.993352e-01, 2.58829…
8.000000e-01	5.608304e-01, 2.305922e+00, 1.331111e+00, 3.740519e-01, 1.760079e+00, 2.261671e-01, 4.100567e-01, 5.470907e-01, 7.109524e-01, 2.227560e-01, 1.398605e+00, 4.672072e-01, 7.175729e-01, 2.457884e-01, 7.090565e-01, 5.168313e-01, 8.492916e-01, 1.233555e+00, 7.277754e-01, 6.956233e-01, 4.727847e-01, 2.215989e+00, 4.764494e-01, 1.042955e+00, 1.499732e+00, 5.715011e-01, 2.024159e+00, 7.985323e-01, 4.93116…
1.000000e+00	4.930844e-01, 2.194026e+00, 1.196714e+00, 2.143703e-01, 1.168504e+00, 1.412395e-01, 2.244173e-01, 5.064588e-01, 7.975270e-01, 2.074565e-01, 1.042392e+00, 3.517634e-01, 6.002677e-01, 2.730376e-01, 7.952267e-01, 4.155523e-01, 5.244787e-01, 9.363146e-01, 6.472165e-01, 5.454328e-01, 3.869630e-01, 1.677624e+00, 3.126496e-01, 1.062018e+00, 1.283556e+00, 3.645470e-01, 1.953600e+00, 6.154111e-01, 5.69541…
1.200000e+00	4.375855e-01, 2.094331e+00, 1.048676e+00, 1.071039e-01, 1.140760e+00, 6.541097e-02, 1.581809e-01, 4.727696e-01, 8.138093e-01, 1.461710e-01, 8.235664e-01, 2.260980e-01, 5.619349e-01, 2.977845e-01, 6.881390e-01, 3.554144e-01, 3.337885e-01, 9.779205e-01, 4.757474e-01, 4.544152e-01, 1.813186e-01, 1.389503e+00, 1.831649e-01, 9.401031e-01, 7.670527e-01, 2.509995e-01, 2.156396e+00, 4.589282e-01, 9.75361…
1.400000e+00	4.806114e-01, 2.250858e+00, 8.275886e-01, 6.521267e-02, 8.846150e-01, 3.702761e-02, 3.302563e-01, 5.090029e-01, 9.795093e-01, 1.328707e-01, 5.750008e-01, 1.525312e-01, 4.035157e-01, 3.869950e-01, 6.580401e-01, 2.246297e-01, 2.252562e-01, 1.119881e+00, 3.305461e-01, 3.493179e-01, 1.255786e-01, 1.050465e+00, 1.139917e-01, 8.260756e-01, 7.208723e-01, 1.773083e-01, 2.026337e+00, 4.128910e-01, 1.04158…
1.600000e+00	3.685112e-01, 1.829856e+00, 8.013062e-01, 4.165191e-02, 6.965516e-01, 2.140652e-02, 4.300299e-01, 6.982412e-01, 7.885641e-01, 1.034005e-01, 4.728711e-01, 9.483837e-02, 3.548114e-01, 3.084722e-01, 7.238015e-01, 2.045355e-01, 1.251020e-01, 1.157498e+00, 2.084588e-01, 3.122823e-01, 7.116249e-02, 9.460143e-01, 7.997145e-02, 1.157656e+00, 4.455393e-01, 1.244657e-01, 1.773573e+00, 3.015214e-01, 1.24267…
1.800000e+00	3.301708e-01, 1.768202e+00, 8.268568e-01, 1.943099e-02, 5.775622e-01, 1.431428e-02, 6.615170e-01, 8.093302e-01, 9.880137e-01, 9.290340e-02, 3.907639e-01, 7.345944e-02, 2.242009e-01, 3.993651e-01, 7.631511e-01, 2.089105e-01, 8.134371e-02, 8.178306e-01, 1.922524e-01, 2.855258e-01, 4.822749e-02, 7.452212e-01, 4.191089e-02, 9.976465e-01, 3.561707e-01, 6.746571e-02, 1.985108e+00, 2.565062e-01, 1.11933…
2.000000e+00	2.384236e-01, 1.936606e+00, 6.864126e-01, 1.061867e-02, 4.250499e-01, 1.040566e-02, 6.125054e-01, 6.146937e-01, 6.833621e-01, 8.992194e-02, 3.556031e-01, 3.642053e-02, 1.034551e-01, 3.783598e-01, 6.957085e-01, 1.322731e-01, 4.190100e-02, 1.165920e+00, 1.437843e-01, 3.143020e-01, 3.418899e-02, 5.732274e-01, 2.243919e-02, 1.094174e+00, 2.833310e-01, 5.485284e-02, 2.125786e+00, 2.429401e-01, 9.40153…
0.000000e+00	2.339864e+00, 1.347442e+00, 1.840498e+00, 1.830147e+00, 1.920998e+00, 3.439382e-01, 2.820335e+00, 1.590052e+00, 2.046362e+00, 1.045087e+00, 2.460701e+00, 5.132809e-01, 1.250418e+00, 6.727564e-01, 2.152745e+00, 2.149252e+00, 1.984409e+00, 1.575112e+00, 2.284196e+00, 2.293337e+00, 3.843809e-01, 2.294829e+00, 2.550036e+00, 1.538471e+00, 1.646725e+00, 1.552242e+00, 2.299422e+00, 2.124762e+00, 3.59901…
2.000000e-01	1.818612e+00, 1.371442e+00, 1.811458e+00, 1.098600e+00, 2.001173e+00, 1.641178e-01, 1.568113e+00, 1.095347e+00, 1.235915e+00, 1.326466e+00, 2.655068e+00, 2.888317e-01, 1.112191e+00, 4.105921e-01, 1.421710e+00, 1.733311e+00, 1.437474e+00, 1.426900e+00, 1.818842e+00, 1.180773e+00, 6.168132e-01, 1.610796e+00, 1.946177e+00, 1.488870e+00, 1.497270e+00, 1.508389e+00, 1.533208e+00, 1.791797e+00, 2.25186…
4.000000e-01	1.239786e+00, 1.343136e+00, 1.550104e+00, 5.905783e-01, 1.897983e+00, 1.366325e-01, 1.096961e+00, 7.904740e-01, 8.198653e-01, 9.805031e-01, 1.913416e+00, 2.469524e-01, 7.344244e-01, 3.390843e-01, 1.115861e+00, 1.502011e+00, 8.318083e-01, 1.053770e+00, 1.672830e+00, 8.514427e-01, 8.654403e-01, 1.471172e+00, 1.168683e+00, 1.209230e+00, 1.498923e+00, 1.077814e+00, 1.528853e+00, 1.661818e+00, 1.58898…
6.000000e-01	1.118306e+00, 1.399074e+00, 1.261583e+00, 3.063039e-01, 2.400829e+00, 1.079245e-01, 6.666454e-01, 7.978881e-01, 7.119089e-01, 8.136768e-01, 1.916387e+00, 2.044417e-01, 6.739508e-01, 2.452206e-01, 1.008090e+00, 1.359515e+00, 4.514000e-01, 9.708282e-01, 1.186792e+00, 6.770228e-01, 6.073162e-01, 1.403963e+00, 6.454943e-01, 1.007315e+00, 1.484356e+00, 6.572335e-01, 1.285461e+00, 1.513389e+00, 1.96342…
8.000000e-01	9.516918e-01, 1.701197e+00, 1.179029e+00, 1.807145e-01, 1.677901e+00, 1.081527e-01, 3.713675e-01, 5.430305e-01, 8.176397e-01, 8.486908e-01, 1.679621e+00, 1.143814e-01, 6.304896e-01, 2.985094e-01, 1.012573e+00, 1.071144e+00, 3.395863e-01, 1.187994e+00, 8.335665e-01, 4.627205e-01, 4.113751e-01, 1.175081e+00, 4.443725e-01, 1.243913e+00, 1.189036e+00, 4.442284e-01, 1.262010e+00, 1.031344e+00, 3.46577…
1.000000e+00	8.480781e-01, 1.891147e+00, 8.517436e-01, 1.043670e-01, 1.301193e+00, 1.155549e-01, 2.420883e-01, 5.465592e-01, 9.526659e-01, 8.479415e-01, 1.627309e+00, 1.022659e-01, 5.896252e-01, 3.538597e-01, 9.333589e-01, 1.202149e+00, 1.819965e-01, 1.063833e+00, 6.446016e-01, 4.607497e-01, 2.974256e-01, 9.141414e-01, 2.789924e-01, 1.144755e+00, 7.947938e-01, 3.547909e-01, 1.388715e+00, 9.080621e-01, 5.06067…
1.200000e+00	8.150925e-01, 1.660623e+00, 9.111796e-01, 5.573374e-02, 1.456947e+00, 1.054934e-01, 1.870599e-01, 5.313610e-01, 6.748261e-01, 7.960765e-01, 1.306061e+00, 5.274566e-02, 6.065210e-01, 3.646779e-01, 9.380798e-01, 8.901791e-01, 9.785534e-02, 7.938353e-01, 5.370463e-01, 3.815253e-01, 1.872878e-01, 8.607254e-01, 1.409977e-01, 1.046000e+00, 6.478738e-01, 2.565872e-01, 1.304232e+00, 6.710184e-01, 6.92971…
1.400000e+00	7.298214e-01, 1.819932e+00, 7.667580e-01, 3.180305e-02, 9.821228e-01, 8.201171e-02, 1.822690e-01, 7.001728e-01, 1.040703e+00, 5.118285e-01, 8.821215e-01, 3.902502e-02, 5.463718e-01, 3.248124e-01, 7.334531e-01, 5.991229e-01, 7.730669e-02, 1.254447e+00, 2.807758e-01, 2.997614e-01, 1.017724e-01, 6.605025e-01, 9.981533e-02, 1.010423e+00, 5.517189e-01, 1.289749e-01, 1.653494e+00, 6.145067e-01, 6.39202…
1.600000e+00	7.491033e-01, 1.436634e+00, 7.412187e-01, 1.845671e-02, 8.034031e-01, 6.798017e-02, 2.975580e-01, 7.004688e-01, 9.841179e-01, 4.485095e-01, 7.560870e-01, 2.752840e-02, 4.096043e-01, 4.282002e-01, 7.693599e-01, 5.339591e-01, 4.129907e-02, 8.919975e-01, 2.599212e-01, 3.838663e-01, 6.510843e-02, 4.867373e-01, 6.662154e-02, 1.074346e+00, 4.049155e-01, 1.101859e-01, 1.622689e+00, 5.056569e-01, 8.20145…
1.800000e+00	7.110975e-01, 2.042662e+00, 5.428165e-01, 1.013898e-02, 6.782670e-01, 5.314511e-02, 4.850218e-01, 8.698873e-01, 8.605883e-01, 2.990871e-01, 6.865639e-01, 1.381717e-02, 2.697757e-01, 3.393965e-01, 7.588961e-01, 3.904981e-01, 2.392965e-02, 9.705756e-01, 2.035968e-01, 3.237229e-01, 3.937309e-02, 3.545509e-01, 3.021183e-02, 1.135009e+00, 2.527874e-01, 7.291127e-02, 1.405393e+00, 3.617961e-01, 7.80845…
2.000000e+00	4.990409e-01, 1.673034e+00, 7.642169e-01, 5.432967e-03, 5.811484e-01, 4.122682e-02, 5.776632e-01, 8.866771e-01, 7.106697e-01, 2.178873e-01, 4.869936e-01, 1.348653e-02, 2.080895e-01, 3.295149e-01, 6.690171e-01, 3.741036e-01, 1.483580e-02, 9.607681e-01, 1.239754e-01, 3.096747e-01, 2.522830e-02, 2.886888e-01, 2.087306e-02, 9.086929e-01, 2.082328e-01, 4.656365e-02, 1.415993e+00, 4.060011e-01, 8.38388…
0.000000e+00	2.215875e+00, 1.172500e+00, 3.021128e+00, 7.101150e-01, 3.187706e+00, 2.985307e+00, 2.658396e+00, 3.983043e-01, 3.695007e-02, 7.889638e-01, 5.478503e-01, 1.991386e+00, 1.482548e+00, 2.473912e+00, 5.086913e-01, 2.082463e+00, 2.665639e+00, 6.847071e-02, 1.294327e+00, 3.053943e-01, 8.275099e-02, 6.048473e-01, 1.747965e+00, 1.016411e-01, 1.205197e+00, 5.114215e-01, 1.860098e+00, 2.721041e+00, 2.59790…
2.000000e-01	2.169931e+00, 1.519530e+00, 1.969289e+00, 7.195297e-01, 2.511802e+00, 1.605968e+00, 1.838239e+00, 2.514589e-01, 4.372807e-01, 5.174313e-01, 6.778708e-01, 1.223283e+00, 1.241096e+00, 1.439821e+00, 3.677031e-01, 1.312979e+00, 2.098585e+00, 5.779819e-01, 1.434577e+00, 3.576571e-01, 4.330319e-01, 7.718607e-01, 1.060586e+00, 5.495620e-01, 1.141726e+00, 3.756560e-01, 1.933997e+00, 2.075709e+00, 1.87771…
4.000000e-01	1.246844e+00, 1.475333e+00, 1.416923e+00, 5.499834e-01, 2.617038e+00, 1.049680e+00, 1.053531e+00, 2.286143e-01, 6.590212e-01, 4.040704e-01, 6.973799e-01, 7.703999e-01, 7.682041e-01, 1.303027e+00, 2.808452e-01, 7.672053e-01, 1.969593e+00, 9.142913e-01, 1.188743e+00, 3.214159e-01, 3.106991e-01, 1.025142e+00, 6.955994e-01, 8.746825e-01, 9.919238e-01, 3.717969e-01, 1.754947e+00, 1.988886e+00, 1.57694…
6.000000e-01	9.994211e-01, 1.417984e+00, 1.111702e+00, 3.412094e-01, 2.815673e+00, 4.981955e-01, 6.715300e-01, 1.941174e-01, 8.220132e-01, 2.539539e-01, 8.693499e-01, 5.454948e-01, 6.341256e-01, 9.257678e-01, 4.050704e-01, 4.798717e-01, 1.507806e+00, 9.513948e-01, 1.101858e+00, 4.304970e-01, 2.405587e-01, 9.599750e-01, 3.358073e-01, 9.652452e-01, 7.325427e-01, 2.197292e-01, 2.157658e+00, 1.876135e+00, 2.37118…
8.000000e-01	1.130110e+00, 1.250494e+00, 8.166296e-01, 2.098001e-01, 2.103067e+00, 2.734162e-01, 4.306791e-01, 3.036195e-01, 8.816933e-01, 1.961771e-01, 8.243003e-01, 3.526513e-01, 6.689137e-01, 7.346371e-01, 4.635816e-01, 4.800676e-01, 9.761332e-01, 1.003132e+00, 7.448759e-01, 3.328000e-01, 1.838946e-01, 8.951160e-01, 2.507111e-01, 1.015855e+00, 4.562483e-01, 1.567859e-01, 1.777738e+00, 1.581733e+00, 4.35098…
1.000000e+00	8.260026e-01, 1.758282e+00, 8.091937e-01, 1.063435e-01, 1.597017e+00, 1.562770e-01, 2.947284e-01, 5.285828e-01, 9.704640e-01, 1.580492e-01, 8.298380e-01, 2.545155e-01, 5.343740e-01, 5.696374e-01, 6.645018e-01, 2.770920e-01, 5.426603e-01, 1.005300e+00, 5.572411e-01, 4.192080e-01, 1.072199e-01, 7.742469e-01, 1.252577e-01, 1.043845e+00, 3.490501e-01, 1.457297e-01, 2.173445e+00, 1.374760e+00, 5.86016…
1.200000e+00	7.928474e-01, 1.719466e+00, 6.881344e-01, 6.052464e-02, 1.930311e+00, 8.904385e-02, 1.991691e-01, 7.149372e-01, 8.746320e-01, 1.143604e-01, 7.111494e-01, 1.619868e-01, 5.532616e-01, 4.433447e-01, 7.220974e-01, 2.414099e-01, 3.964229e-01, 1.063341e+00, 4.062578e-01, 3.413196e-01, 7.155797e-02, 6.324060e-01, 9.438814e-02, 1.084739e+00, 3.131817e-01, 7.910574e-02, 2.101623e+00, 9.891266e-01, 7.10968…
1.400000e+00	8.214948e-01, 1.629675e+00, 6.937810e-01, 2.894592e-02, 1.328355e+00, 5.730418e-02, 1.439721e-01, 7.419953e-01, 7.754043e-01, 1.099630e-01, 6.399242e-01, 1.037483e-01, 5.180944e-01, 4.489427e-01, 7.699604e-01, 1.388125e-01, 2.199802e-01, 1.159551e+00, 2.914564e-01, 3.246444e-01, 3.747735e-02, 5.441523e-01, 5.425743e-02, 1.171698e+00, 2.418488e-01, 5.976358e-02, 1.424972e+00, 7.600462e-01, 8.02988…
1.600000e+00	7.590450e-01, 2.051251e+00, 6.203853e-01, 1.633951e-02, 1.009183e+00, 3.177939e-02, 1.474533e-01, 8.263062e-01, 8.463171e-01, 7.929083e-02, 5.753966e-01, 7.014991e-02, 5.740025e-01, 3.922146e-01, 7.737885e-01, 1.671472e-01, 1.155922e-01, 9.127947e-01, 2.370695e-01, 2.699833e-01, 2.673783e-02, 4.707025e-01, 2.974994e-02, 1.101193e+00, 1.995856e-01, 3.872001e-02, 2.276507e+00, 6.717923e-01, 7.27085…
1.800000e+00	6.339632e-01, 1.796600e+00, 6.766874e-01, 1.096373e-02, 1.059304e+00, 1.919479e-02, 2.756750e-01, 6.813218e-01, 8.780013e-01, 6.611368e-02, 5.219922e-01, 4.908755e-02, 4.156918e-01, 4.111649e-01, 8.450801e-01, 1.163688e-01, 8.017605e-02, 9.104457e-01, 1.477254e-01, 3.179163e-01, 2.011605e-02, 3.619826e-01, 2.186076e-02, 1.142936e+00, 1.149831e-01, 3.303247e-02, 2.061394e+00, 5.329745e-01, 8.68720…
2.000000e+00	6.095565e-01, 1.654183e+00, 6.901024e-01, 6.571498e-03, 9.175618e-01, 1.202400e-02, 3.698710e-01, 1.014221e+00, 8.210375e-01, 7.493690e-02, 3.765062e-01, 3.248753e-02, 3.502904e-01, 4.315730e-01, 7.655484e-01, 1.125698e-01, 4.529494e-02, 1.108860e+00, 1.267913e-01, 3.463851e-01, 1.207141e-02, 3.066923e-01, 1.114660e-02, 8.899773e-01, 1.088484e-01, 2.142720e-02, 1.421304e+00, 4.722611e-01, 7.90592…
0.000000e+00	1.197209e+00, 1.097941e+00, 2.429982e+00, 2.618776e+00, 5.668591e-01, 1.607191e+00, 1.876907e+00, 3.814494e-01, 1.137029e-01, 2.677087e+00, 2.016107e+00, 2.269571e+00, 1.105740e+00, 1.370830e+00, 2.615711e+00, 1.082092e+00, 1.792695e+00, 2.267989e+00, 2.019353e+00, 3.905191e-01, 1.885038e+00, 1.229272e+00, 2.659204e+00, 1.514075e+00, 9.352073e-01, 2.849657e+00, 5.665449e-01, 2.238843e-01, 2.25442…
2.000000e-01	7.084030e-01, 1.054371e+00, 2.206897e+00, 1.886015e+00, 8.958578e-01, 1.764153e+00, 1.802070e+00, 2.566183e-01, 4.596316e-01, 2.139792e+00, 1.522513e+00, 1.666769e+00, 6.986680e-01, 8.252395e-01, 1.686071e+00, 9.674027e-01, 1.100688e+00, 1.390430e+00, 1.997281e+00, 4.019817e-01, 1.755713e+00, 1.020781e+00, 2.164164e+00, 1.269111e+00, 1.182405e+00, 2.511668e+00, 4.273185e-01, 6.052564e-01, 1.59659…
4.000000e-01	4.612077e-01, 8.023896e-01, 1.563352e+00, 1.129995e+00, 8.404792e-01, 1.300349e+00, 1.400423e+00, 2.036332e-01, 8.412701e-01, 1.771098e+00, 1.272234e+00, 1.163646e+00, 3.667354e-01, 5.866327e-01, 1.228102e+00, 1.182799e+00, 1.034574e+00, 1.271127e+00, 1.709511e+00, 4.091481e-01, 1.537155e+00, 1.190084e+00, 1.252850e+00, 9.550056e-01, 1.325743e+00, 1.697365e+00, 3.792942e-01, 7.948981e-01, 1.27478…
6.000000e-01	3.345437e-01, 5.913800e-01, 1.520610e+00, 8.852711e-01, 7.244999e-01, 1.254022e+00, 1.152167e+00, 1.836431e-01, 8.556832e-01, 1.288486e+00, 1.053754e+00, 1.215668e+00, 2.698881e-01, 3.361357e-01, 8.195964e-01, 1.122538e+00, 8.189253e-01, 1.078030e+00, 1.253826e+00, 3.895462e-01, 1.154665e+00, 1.201122e+00, 1.041751e+00, 9.337798e-01, 1.110002e+00, 1.230868e+00, 5.145291e-01, 9.280107e-01, 1.38044…
8.000000e-01	1.813143e-01, 4.511877e-01, 1.051722e+00, 7.512178e-01, 5.080540e-01, 1.141640e+00, 1.336047e+00, 1.621052e-01, 7.920873e-01, 1.358441e+00, 8.733972e-01, 8.582285e-01, 1.569882e-01, 2.796888e-01, 8.934846e-01, 1.141842e+00, 9.041073e-01, 1.221176e+00, 7.934956e-01, 4.418268e-01, 7.409329e-01, 1.300433e+00, 6.290754e-01, 9.518399e-01, 9.888225e-01, 1.100794e+00, 6.507277e-01, 1.003446e+00, 1.15238…
1.000000e+00	1.556923e-01, 2.706876e-01, 8.433850e-01, 5.176982e-01, 4.560172e-01, 9.059466e-01, 9.821880e-01, 2.448570e-01, 9.517149e-01, 1.033212e+00, 8.209541e-01, 6.497312e-01, 9.364598e-02, 3.234094e-01, 8.514426e-01, 9.844413e-01, 7.551524e-01, 9.678175e-01, 6.502953e-01, 4.004099e-01, 4.492189e-01, 1.354032e+00, 3.827501e-01, 9.714063e-01, 8.703677e-01, 7.386111e-01, 7.181224e-01, 8.081065e-01, 1.27294…
1.200000e+00	1.039592e-01, 2.836617e-01, 9.703011e-01, 3.424845e-01, 3.407307e-01, 6.821247e-01, 1.011160e+00, 3.616365e-01, 1.012020e+00, 7.686611e-01, 6.299719e-01, 4.377714e-01, 6.580078e-02, 3.512916e-01, 6.703700e-01, 8.286359e-01, 3.843253e-01, 1.189296e+00, 4.787582e-01, 2.903691e-01, 3.044417e-01, 1.253478e+00, 2.338263e-01, 1.089492e+00, 5.397067e-01, 5.142432e-01, 1.037157e+00, 6.638358e-01, 9.61690…
1.400000e+00	5.727757e-02, 5.293053e-01, 7.272391e-01, 1.490982e-01, 2.943894e-01, 5.142076e-01, 1.032830e+00, 4.908641e-01, 1.015631e+00, 5.478124e-01, 7.193502e-01, 2.432316e-01, 3.972060e-02, 4.040533e-01, 6.751018e-01, 6.147092e-01, 2.549038e-01, 1.020863e+00, 3.159630e-01, 2.791285e-01, 2.241474e-01, 8.891525e-01, 1.302169e-01, 8.880116e-01, 4.080705e-01, 3.313444e-01, 1.087350e+00, 7.618797e-01, 1.18088…
1.600000e+00	4.786134e-02, 9.902687e-01, 7.989215e-01, 1.365793e-01, 2.491552e-01, 3.819419e-01, 1.006426e+00, 6.519672e-01, 8.973205e-01, 5.010232e-01, 5.589598e-01, 1.944092e-01, 2.237048e-02, 3.746473e-01, 6.635079e-01, 5.300419e-01, 1.409008e-01, 9.691947e-01, 2.741842e-01, 3.291785e-01, 1.147084e-01, 8.340225e-01, 7.054166e-02, 9.568487e-01, 3.379715e-01, 1.982743e-01, 1.154350e+00, 9.905569e-01, 1.28088…
1.800000e+00	2.441856e-02, 1.097243e+00, 7.557780e-01, 7.292848e-02, 1.346420e-01, 2.709628e-01, 9.135332e-01, 7.915741e-01, 9.571332e-01, 3.619123e-01, 4.851065e-01, 8.860436e-02, 1.364395e-02, 3.642854e-01, 8.722622e-01, 3.816528e-01, 9.218736e-02, 8.289116e-01, 1.708207e-01, 3.161978e-01, 6.604795e-02, 6.606146e-01, 4.608378e-02, 1.116105e+00, 2.429876e-01, 1.671163e-01, 1.498672e+00, 8.389188e-01, 1.02416…
2.000000e+00	2.571765e-02, 1.336798e+00, 6.280235e-01, 2.964408e-02, 1.307698e-01, 1.627202e-01, 8.894186e-01, 6.589163e-01, 9.704009e-01, 3.386896e-01, 4.600310e-01, 7.824282e-02, 8.280296e-03, 3.775987e-01, 7.103403e-01, 2.719568e-01, 5.218162e-02, 1.130490e+00, 1.463634e-01, 3.265654e-01, 4.394173e-02, 4.891912e-01, 3.103869e-02, 8.376009e-01, 1.538181e-01, 8.991946e-02, 1.617020e+00, 8.836339e-01, 1.07813…
0.000000e+00	8.647452e-01, 1.168017e+00, 2.479316e+00, 2.094818e+00, 8.741265e-01, 8.109496e-01, 7.327021e-01, 1.096382e+00, 1.511243e+00, 3.217263e+00, 1.558207e+00, 4.926628e-01, 1.332234e+00, 1.264273e+00, 1.055257e-01, 2.070336e+00, 2.190306e+00, 3.333473e-01, 3.544350e-01, 2.139326e+00, 1.996615e+00, 3.261486e-01, 8.317468e-01, 2.125694e+00, 1.576381e+00, 5.559400e-01, 2.468401e+00, 2.466786e+00, 2.11208…
2.000000e-01	9.675136e-01, 1.075119e+00, 2.108733e+00, 1.122944e+00, 8.603403e-01, 3.951932e-01, 7.874236e-01, 8.394726e-01, 9.342622e-01, 2.129109e+00, 1.444524e+00, 6.288561e-01, 7.901454e-01, 9.201820e-01, 3.138765e-01, 1.699781e+00, 1.845262e+00, 6.077751e-01, 5.380117e-01, 1.239094e+00, 1.311197e+00, 4.804959e-01, 8.379241e-01, 1.465402e+00, 1.277631e+00, 7.809454e-01, 2.426135e+00, 1.907187e+00, 1.10553…
4.000000e-01	8.693834e-01, 9.435342e-01, 2.037182e+00, 6.366973e-01, 7.854263e-01, 2.283353e-01, 6.290531e-01, 6.796593e-01, 1.015945e+00, 1.462453e+00, 1.576856e+00, 5.361712e-01, 5.500804e-01, 9.404514e-01, 4.707355e-01, 1.262003e+00, 1.550172e+00, 9.973956e-01, 4.085464e-01, 7.055368e-01, 7.262341e-01, 7.292580e-01, 5.118926e-01, 1.211016e+00, 1.189576e+00, 7.226281e-01, 2.050094e+00, 1.653627e+00, 1.01307…
6.000000e-01	6.454694e-01, 1.427899e+00, 1.711069e+00, 4.222124e-01, 7.149319e-01, 1.523585e-01, 7.711444e-01, 4.705849e-01, 9.571043e-01, 1.108401e+00, 1.410917e+00, 3.807477e-01, 2.926558e-01, 7.792254e-01, 6.418506e-01, 9.760123e-01, 9.789005e-01, 1.048584e+00, 2.388935e-01, 5.709127e-01, 5.504738e-01, 7.273338e-01, 3.372696e-01, 1.079884e+00, 8.579681e-01, 5.067696e-01, 2.647122e+00, 1.052455e+00, 9.51325…
8.000000e-01	5.286512e-01, 1.390447e+00, 1.177980e+00, 1.951976e-01, 4.580503e-01, 8.129871e-02, 7.927558e-01, 3.815658e-01, 9.260717e-01, 8.756146e-01, 1.127845e+00, 2.850841e-01, 1.982522e-01, 5.472099e-01, 6.179514e-01, 7.439128e-01, 5.764345e-01, 8.976887e-01, 2.049370e-01, 4.161551e-01, 3.789159e-01, 8.818330e-01, 2.174204e-01, 9.410129e-01, 6.602440e-01, 3.716347e-01, 2.393758e+00, 1.196699e+00, 1.10578…
1.000000e+00	3.659559e-01, 1.542216e+00, 1.211640e+00, 1.121336e-01, 4.045989e-01, 4.403950e-02, 1.029007e+00, 3.192345e-01, 7.919445e-01, 5.933810e-01, 1.063741e+00, 1.831835e-01, 1.331155e-01, 5.247502e-01, 7.348614e-01, 6.094831e-01, 3.858440e-01, 9.247049e-01, 1.459244e-01, 3.334350e-01, 1.647434e-01, 6.656301e-01, 1.220345e-01, 1.207982e+00, 5.015184e-01, 2.105110e-01, 2.127354e+00, 9.013474e-01, 1.06627…
1.200000e+00	2.650239e-01, 1.807979e+00, 9.642806e-01, 5.185186e-02, 3.393286e-01, 2.420780e-02, 8.028655e-01, 3.226208e-01, 9.792431e-01, 4.090124e-01, 1.018022e+00, 1.220920e-01, 7.255042e-02, 4.443918e-01, 7.280744e-01, 4.041347e-01, 2.163113e-01, 9.036885e-01, 1.141156e-01, 3.239511e-01, 1.154665e-01, 5.401616e-01, 7.726211e-02, 1.126239e+00, 3.355721e-01, 1.350009e-01, 2.055621e+00, 1.118069e+00, 1.02245…
1.400000e+00	1.686634e-01, 1.593792e+00, 8.286430e-01, 2.999340e-02, 2.844716e-01, 1.272249e-02, 7.846457e-01, 4.997270e-01, 9.006707e-01, 2.635431e-01, 9.712879e-01, 7.932253e-02, 5.083783e-02, 4.119708e-01, 8.051586e-01, 2.980966e-01, 1.367679e-01, 8.164721e-01, 7.346572e-02, 2.596372e-01, 7.745787e-02, 4.264078e-01, 4.754118e-02, 9.196443e-01, 3.038667e-01, 8.828020e-02, 2.461178e+00, 9.755161e-01, 1.16787…
1.600000e+00	1.276102e-01, 2.129382e+00, 8.232943e-01, 2.525565e-02, 2.102970e-01, 7.559751e-03, 1.056763e+00, 4.311126e-01, 1.067555e+00, 2.001044e-01, 7.086827e-01, 5.068227e-02, 2.503804e-02, 3.810262e-01, 8.157973e-01, 1.990431e-01, 8.053113e-02, 8.686001e-01, 6.034272e-02, 2.876875e-01, 3.315913e-02, 3.354703e-01, 2.449918e-02, 9.927119e-01, 2.461950e-01, 6.991592e-02, 2.130326e+00, 7.544094e-01, 1.11520…
1.800000e+00	6.997041e-02, 1.925021e+00, 7.521413e-01, 1.064610e-02, 1.752961e-01, 4.915015e-03, 7.378425e-01, 7.512184e-01, 9.297854e-01, 1.482495e-01, 8.246448e-01, 3.448195e-02, 1.499047e-02, 3.418481e-01, 7.648104e-01, 1.725108e-01, 4.280766e-02, 1.048656e+00, 4.071411e-02, 2.907568e-01, 2.747681e-02, 2.789344e-01, 1.701384e-02, 7.555367e-01, 1.677341e-01, 5.302752e-02, 2.386284e+00, 9.599888e-01, 1.19339…
2.000000e+00	6.003148e-02, 1.810707e+00, 7.171060e-01, 6.883860e-03, 1.648140e-01, 4.935531e-03, 9.676156e-01, 7.644817e-01, 9.498884e-01, 9.916619e-02, 5.307761e-01, 2.285899e-02, 9.618676e-03, 3.415295e-01, 6.627604e-01, 1.520678e-01, 3.166027e-02, 9.975539e-01, 2.790369e-02, 2.319264e-01, 1.759729e-02, 2.503906e-01, 1.117823e-02, 1.101226e+00, 1.242728e-01, 3.597559e-02, 1.864443e+00, 9.631068e-01, 9.71730…
0.000000e+00	1.209419e+00, 4.466450e-01, 2.699407e+00, 8.664000e-01, 1.379063e-01, 3.860489e-01, 1.738795e+00, 1.050611e+00, 2.616799e+00, 1.993158e+00, 6.435554e-01, 1.288905e+00, 8.337699e-01, 2.533653e+00, 1.995775e+00, 2.317630e+00, 1.775170e+00, 2.166170e+00, 1.755744e+00, 6.535188e-01, 1.538946e+00, 1.229503e+00, 3.058025e+00, 5.526877e-01, 2.631951e+00, 1.264057e+00, 2.786311e+00, 2.611533e+00, 2.08161…
2.000000e-01	1.114916e+00, 8.235466e-01, 1.908136e+00, 3.838922e-01, 1.216769e-01, 1.659188e-01, 1.441400e+00, 8.607475e-01, 1.572262e+00, 1.130203e+00, 7.273997e-01, 1.217134e+00, 5.487454e-01, 1.698314e+00, 1.389063e+00, 1.651930e+00, 1.258182e+00, 1.548862e+00, 1.416390e+00, 3.948756e-01, 1.731829e+00, 1.407913e+00, 1.785966e+00, 9.290772e-01, 2.246020e+00, 7.567254e-01, 2.299428e+00, 2.322514e+00, 1.58685…
4.000000e-01	8.833694e-01, 1.021064e+00, 1.198781e+00, 2.601860e-01, 1.317098e-01, 1.233746e-01, 1.294368e+00, 6.141669e-01, 1.161672e+00, 8.296153e-01, 7.662211e-01, 1.139673e+00, 3.412978e-01, 9.310242e-01, 1.161716e+00, 1.044336e+00, 9.719362e-01, 1.406310e+00, 1.055421e+00, 2.687156e-01, 1.423805e+00, 1.492252e+00, 9.613639e-01, 8.912562e-01, 1.815794e+00, 6.371202e-01, 1.706998e+00, 2.686739e+00, 1.28079…
6.000000e-01	5.778095e-01, 1.428473e+00, 1.048182e+00, 1.153493e-01, 1.145483e-01, 6.775988e-02, 8.896236e-01, 4.907081e-01, 1.018742e+00, 4.883900e-01, 8.925925e-01, 9.815871e-01, 1.692796e-01, 6.487028e-01, 9.916778e-01, 7.422906e-01, 8.644773e-01, 1.322475e+00, 7.255984e-01, 1.859159e-01, 1.128754e+00, 1.328450e+00, 5.494634e-01, 9.058131e-01, 1.439761e+00, 3.421055e-01, 1.751375e+00, 2.559682e+00, 8.89960…
8.000000e-01	3.792160e-01, 1.431938e+00, 1.260197e+00, 7.713413e-02, 9.114154e-02, 3.582604e-02, 1.102848e+00, 4.779829e-01, 9.801133e-01, 3.420833e-01, 7.488620e-01, 6.138529e-01, 1.016397e-01, 5.427695e-01, 7.747340e-01, 4.659077e-01, 6.401939e-01, 1.155217e+00, 5.516506e-01, 1.491660e-01, 5.081866e-01, 1.142459e+00, 4.058962e-01, 1.029650e+00, 1.272085e+00, 2.427365e-01, 1.759830e+00, 1.824080e+00, 1.02419…
1.000000e+00	2.432884e-01, 1.519907e+00, 9.014600e-01, 3.924826e-02, 8.421724e-02, 3.739712e-02, 1.034901e+00, 6.310378e-01, 8.488389e-01, 2.428479e-01, 9.038901e-01, 4.294779e-01, 4.590188e-02, 3.970471e-01, 8.246223e-01, 3.261408e-01, 3.751991e-01, 9.785051e-01, 3.669724e-01, 1.403657e-01, 3.628376e-01, 1.003659e+00, 2.341837e-01, 1.045623e+00, 8.826037e-01, 1.481634e-01, 1.681395e+00, 1.416256e+00, 1.21933…
1.200000e+00	1.685683e-01, 1.761546e+00, 8.622135e-01, 2.392913e-02, 5.694160e-02, 3.218392e-02, 9.072017e-01, 7.251799e-01, 9.863439e-01, 1.678436e-01, 7.784319e-01, 2.309050e-01, 3.536734e-02, 3.595430e-01, 8.650623e-01, 2.066695e-01, 2.260534e-01, 9.799210e-01, 2.656330e-01, 1.903938e-01, 1.991554e-01, 7.704300e-01, 1.458100e-01, 1.020426e+00, 6.361999e-01, 9.811913e-02, 1.898309e+00, 1.725217e+00, 1.11302…
1.400000e+00	1.047579e-01, 1.637562e+00, 6.816911e-01, 1.067017e-02, 5.376200e-02, 2.680370e-02, 8.875802e-01, 9.118060e-01, 9.906407e-01, 1.153432e-01, 9.512276e-01, 1.708719e-01, 2.238955e-02, 3.139058e-01, 6.860099e-01, 1.189591e-01, 1.426546e-01, 1.211683e+00, 1.848965e-01, 2.187799e-01, 1.128137e-01, 6.910451e-01, 8.289391e-02, 1.014567e+00, 4.805926e-01, 7.381358e-02, 1.772593e+00, 1.538362e+00, 1.07915…
1.600000e+00	6.632614e-02, 1.712566e+00, 6.863254e-01, 7.378717e-03, 3.599587e-02, 2.096433e-02, 1.211526e+00, 8.359414e-01, 9.275353e-01, 6.789023e-02, 7.459719e-01, 1.300803e-01, 1.233412e-02, 3.837216e-01, 7.790715e-01, 1.119167e-01, 9.901839e-02, 8.955137e-01, 1.472560e-01, 2.768358e-01, 8.167190e-02, 5.894217e-01, 4.969223e-02, 9.497208e-01, 4.206488e-01, 5.187469e-02, 1.385610e+00, 1.350951e+00, 1.02263…
1.800000e+00	4.901506e-02, 2.048278e+00, 7.806657e-01, 4.160551e-03, 2.711166e-02, 1.840783e-02, 1.054645e+00, 1.046260e+00, 9.213544e-01, 5.076163e-02, 1.122313e+00, 8.504026e-02, 6.879681e-03, 3.585828e-01, 7.770258e-01, 9.821484e-02, 5.131478e-02, 7.409193e-01, 9.681312e-02, 2.968865e-01, 4.394530e-02, 5.031719e-01, 2.645315e-02, 1.085279e+00, 2.999336e-01, 3.923946e-02, 1.737687e+00, 1.187988e+00, 1.17255…
2.000000e+00	4.071946e-02, 2.150559e+00, 6.427058e-01, 2.542024e-03, 2.205723e-02, 1.759291e-02, 9.201406e-01, 8.997718e-01, 7.740604e-01, 5.003670e-02, 1.018489e+00, 5.558187e-02, 4.497793e-03, 3.366697e-01, 7.408413e-01, 8.948101e-02, 2.556342e-02, 1.097150e+00, 8.027764e-02, 3.632246e-01, 3.104351e-02, 2.840147e-01, 1.858418e-02, 1.077615e+00, 2.257273e-01, 2.554905e-02, 1.493635e+00, 1.030687e+00, 1.14921…
0.000000e+00	3.056259e+00, 3.061754e+00, 8.303977e-01, 1.370548e-01, 1.040075e+00, 2.451056e+00, 2.982511e+00, 3.129767e-01, 2.129018e-01, 1.559851e+00, 5.719498e-01, 2.197203e+00, 1.016885e+00, 2.993097e+00, 9.001614e-01, 8.276450e-01, 1.553326e+00, 3.568699e-01, 2.583112e+00, 4.602405e-01, 2.257389e-02, 2.157018e+00, 1.171650e-01, 6.559578e-01, 2.193326e+00, 2.980788e+00, 2.727938e+00, 8.374645e-01, 1.32544…
2.000000e-01	1.924473e+00, 2.633472e+00, 3.921360e-01, 3.842907e-01, 1.251580e+00, 1.349376e+00, 1.642719e+00, 5.594487e-01, 4.819305e-01, 1.622522e+00, 6.178898e-01, 1.060791e+00, 7.473795e-01, 1.891410e+00, 4.916289e-01, 9.717149e-01, 1.562118e+00, 6.284769e-01, 1.917599e+00, 5.392906e-01, 1.456601e-02, 2.046772e+00, 6.813709e-02, 8.287979e-01, 1.899381e+00, 1.930298e+00, 2.616036e+00, 1.173181e+00, 7.28301…
4.000000e-01	1.464655e+00, 2.492350e+00, 4.758818e-01, 3.139007e-01, 1.788293e+00, 7.401651e-01, 1.209002e+00, 7.716317e-01, 7.463440e-01, 1.198259e+00, 6.133712e-01, 9.601449e-01, 6.446144e-01, 1.310679e+00, 5.700128e-01, 1.133616e+00, 1.336406e+00, 9.158721e-01, 1.519405e+00, 5.679510e-01, 1.334823e-02, 1.665126e+00, 4.772448e-02, 1.075282e+00, 1.266575e+00, 1.363424e+00, 2.449987e+00, 1.269592e+00, 4.95944…
6.000000e-01	8.559006e-01, 2.345395e+00, 4.640888e-01, 2.048483e-01, 1.481160e+00, 3.995155e-01, 7.108088e-01, 7.523542e-01, 7.943899e-01, 1.029328e+00, 8.482619e-01, 5.898961e-01, 4.510275e-01, 1.086294e+00, 6.728175e-01, 1.048004e+00, 1.117741e+00, 9.282450e-01, 1.081603e+00, 4.943098e-01, 9.940975e-03, 1.435430e+00, 2.419825e-02, 1.031510e+00, 9.070444e-01, 8.239205e-01, 2.117095e+00, 1.163738e+00, 4.93463…
8.000000e-01	7.181006e-01, 2.132636e+00, 5.864228e-01, 9.846737e-02, 1.218547e+00, 2.169668e-01, 5.496160e-01, 7.090452e-01, 8.860064e-01, 8.748442e-01, 6.499644e-01, 3.390887e-01, 4.951577e-01, 7.586506e-01, 7.517369e-01, 1.199884e+00, 6.545884e-01, 1.006019e+00, 7.814243e-01, 4.001727e-01, 6.736763e-03, 1.070493e+00, 1.783835e-02, 9.637826e-01, 8.000358e-01, 6.416147e-01, 2.851281e+00, 9.104438e-01, 6.96834…
1.000000e+00	7.645868e-01, 2.247904e+00, 4.821913e-01, 6.145239e-02, 1.295079e+00, 1.263563e-01, 4.176888e-01, 9.090217e-01, 7.017648e-01, 1.017626e+00, 6.422425e-01, 2.630290e-01, 5.704602e-01, 5.296625e-01, 6.386455e-01, 1.019419e+00, 4.466027e-01, 8.994907e-01, 6.504416e-01, 3.857044e-01, 6.424167e-03, 7.494408e-01, 1.085295e-02, 1.011790e+00, 4.128695e-01, 3.517139e-01, 2.685398e+00, 7.587047e-01, 7.38670…
1.200000e+00	4.952183e-01, 2.008916e+00, 5.226893e-01, 3.266368e-02, 8.887424e-01, 6.505071e-02, 3.866820e-01, 7.878240e-01, 5.625235e-01, 9.736979e-01, 4.834956e-01, 1.696196e-01, 3.888458e-01, 5.943819e-01, 7.187562e-01, 9.379740e-01, 2.499308e-01, 9.948922e-01, 4.749689e-01, 3.518483e-01, 5.249088e-03, 7.888347e-01, 5.743345e-03, 1.045873e+00, 4.480040e-01, 2.363288e-01, 1.952025e+00, 6.370895e-01, 7.90676…
1.400000e+00	4.364281e-01, 2.202393e+00, 6.909945e-01, 1.823453e-02, 8.793732e-01, 4.820617e-02, 4.887661e-01, 1.096663e+00, 5.362251e-01, 6.298093e-01, 4.758409e-01, 1.244682e-01, 3.010734e-01, 4.826426e-01, 6.486414e-01, 7.019671e-01, 1.623720e-01, 1.035570e+00, 3.676138e-01, 4.212830e-01, 5.398712e-03, 6.300193e-01, 3.575969e-03, 1.028527e+00, 2.535929e-01, 1.742565e-01, 1.965231e+00, 5.450018e-01, 9.58002…
1.600000e+00	4.172287e-01, 2.311990e+00, 5.853949e-01, 8.819089e-03, 8.018823e-01, 2.733757e-02, 5.824808e-01, 1.065845e+00, 5.494781e-01, 5.511630e-01, 3.454117e-01, 6.789834e-02, 2.162487e-01, 3.513423e-01, 6.965385e-01, 6.843428e-01, 9.629731e-02, 1.009739e+00, 2.665169e-01, 3.731787e-01, 4.561411e-03, 4.823094e-01, 1.853428e-03, 8.865918e-01, 2.490711e-01, 1.161703e-01, 1.704963e+00, 5.388371e-01, 9.91791…
1.800000e+00	2.645547e-01, 1.820793e+00, 6.293680e-01, 5.377433e-03, 6.053501e-01, 1.464142e-02, 6.113613e-01, 1.048223e+00, 4.474047e-01, 4.673971e-01, 2.944106e-01, 4.957019e-02, 1.484824e-01, 4.124613e-01, 5.811473e-01, 6.615927e-01, 6.541534e-02, 1.140524e+00, 1.746963e-01, 2.868181e-01, 5.162452e-03, 3.872553e-01, 1.545161e-03, 1.030296e+00, 1.746142e-01, 8.021784e-02, 2.002079e+00, 3.821797e-01, 8.75764…
2.000000e+00	2.259339e-01, 1.544486e+00, 5.948957e-01, 3.136946e-03, 5.060827e-01, 1.052950e-02, 8.353986e-01, 1.069606e+00, 3.919352e-01, 3.794640e-01, 2.461365e-01, 3.567375e-02, 9.435908e-02, 4.013703e-01, 8.020077e-01, 4.212353e-01, 3.292222e-02, 1.028407e+00, 1.125319e-01, 3.543856e-01, 4.458156e-03, 3.248376e-01, 8.906915e-04, 1.011987e+00, 1.284239e-01, 5.692095e-02, 1.977153e+00, 4.132488e-01, 9.43939…
0.000000e+00	2.789660e+00, 2.048722e+00, 3.483216e-01, 8.150820e-01, 5.224607e-01, 9.294108e-01, 2.508448e-01, 2.728768e-01, 2.410182e+00, 2.299627e+00, 4.165647e-01, 4.553308e-01, 1.913230e+00, 1.369242e+00, 2.906086e-02, 8.155420e-01, 1.638582e+00, 1.763876e+00, 1.445860e-01, 7.422320e-01, 1.130011e+00, 1.389789e+00, 8.136809e-01, 1.846403e+00, 3.180249e+00, 1.864749e+00, 1.273625e+00, 1.619435e+00, 5.56838…
2.000000e-01	1.934049e+00, 1.450737e+00, 6.904100e-01, 4.744255e-01, 8.448509e-01, 4.401104e-01, 5.506685e-01, 5.164271e-01, 2.189357e+00, 1.706736e+00, 4.244554e-01, 3.567520e-01, 1.225467e+00, 8.508451e-01, 2.901966e-02, 7.898970e-01, 1.392646e+00, 1.562771e+00, 1.035480e-01, 3.905974e-01, 9.305323e-01, 1.403660e+00, 3.588994e-01, 1.517119e+00, 2.000483e+00, 1.090493e+00, 1.638839e+00, 1.415656e+00, 3.06051…
4.000000e-01	1.726098e+00, 9.852715e-01, 6.985280e-01, 2.841709e-01, 1.090642e+00, 3.210433e-01, 4.299305e-01, 6.473747e-01, 1.520779e+00, 1.502156e+00, 5.462288e-01, 2.798883e-01, 7.516563e-01, 6.701452e-01, 8.051123e-02, 9.789572e-01, 1.184115e+00, 1.354265e+00, 6.347047e-02, 2.001254e-01, 4.426897e-01, 1.582666e+00, 2.403484e-01, 1.400588e+00, 1.488041e+00, 9.178593e-01, 1.462797e+00, 8.927396e-01, 2.09157…
6.000000e-01	1.065784e+00, 9.451426e-01, 9.078995e-01, 1.460444e-01, 1.165153e+00, 1.588314e-01, 3.575906e-01, 7.605779e-01, 1.181776e+00, 8.534250e-01, 4.841533e-01, 1.754782e-01, 5.409576e-01, 4.450539e-01, 2.111773e-01, 1.003454e+00, 1.040093e+00, 1.172878e+00, 6.093434e-02, 1.247868e-01, 2.832221e-01, 1.244211e+00, 1.816977e-01, 9.420451e-01, 1.220825e+00, 6.783995e-01, 1.669125e+00, 9.410843e-01, 1.76226…
8.000000e-01	9.706793e-01, 9.373894e-01, 6.361658e-01, 7.632144e-02, 1.141373e+00, 1.028462e-01, 2.998567e-01, 6.926905e-01, 1.132064e+00, 1.228431e+00, 4.190220e-01, 1.219553e-01, 4.844969e-01, 4.073311e-01, 4.871131e-01, 1.030771e+00, 6.608672e-01, 1.064027e+00, 3.869351e-02, 9.963575e-02, 1.416936e-01, 1.060499e+00, 1.117677e-01, 9.035925e-01, 8.789990e-01, 4.811724e-01, 1.874657e+00, 7.244379e-01, 2.68043…
1.000000e+00	9.166168e-01, 1.217361e+00, 8.197924e-01, 3.795171e-02, 1.056785e+00, 5.209607e-02, 3.585612e-01, 8.079937e-01, 9.523597e-01, 9.128267e-01, 3.630701e-01, 7.852302e-02, 4.771677e-01, 4.062870e-01, 4.996018e-01, 6.931449e-01, 4.131424e-01, 1.093785e+00, 2.635695e-02, 1.362407e-01, 1.114361e-01, 7.817306e-01, 5.657469e-02, 1.020761e+00, 5.295477e-01, 2.351400e-01, 1.837587e+00, 4.527485e-01, 5.57169…
1.200000e+00	7.373769e-01, 1.298951e+00, 8.678088e-01, 2.405441e-02, 7.308984e-01, 3.385004e-02, 4.743619e-01, 7.877944e-01, 1.011731e+00, 6.428298e-01, 2.754582e-01, 4.907667e-02, 2.901662e-01, 3.555686e-01, 5.403013e-01, 6.844658e-01, 2.234865e-01, 1.164896e+00, 2.353467e-02, 1.803334e-01, 7.422817e-02, 7.164214e-01, 4.246470e-02, 1.097805e+00, 5.624262e-01, 1.900318e-01, 1.987989e+00, 4.700674e-01, 7.82651…
1.400000e+00	5.026435e-01, 1.503839e+00, 6.245756e-01, 1.293368e-02, 6.496257e-01, 2.021265e-02, 6.081883e-01, 8.984290e-01, 8.777874e-01, 4.981063e-01, 1.780619e-01, 4.313847e-02, 2.078944e-01, 3.521800e-01, 6.707325e-01, 4.355096e-01, 1.476535e-01, 1.116140e+00, 1.442179e-02, 2.920030e-01, 4.787525e-02, 5.709022e-01, 2.127311e-02, 1.054747e+00, 3.441604e-01, 1.266182e-01, 2.050926e+00, 3.834435e-01, 8.03554…
1.600000e+00	3.772766e-01, 1.665921e+00, 6.417529e-01, 8.362411e-03, 4.484528e-01, 1.307852e-02, 6.588158e-01, 1.095355e+00, 6.780777e-01, 3.046760e-01, 1.672434e-01, 2.902852e-02, 1.573243e-01, 3.195536e-01, 7.291025e-01, 3.967394e-01, 8.642795e-02, 1.234756e+00, 1.190956e-02, 2.786311e-01, 2.885387e-02, 4.556143e-01, 1.475213e-02, 1.123101e+00, 2.779535e-01, 7.656032e-02, 1.895202e+00, 3.750795e-01, 9.59086…
1.800000e+00	2.582189e-01, 1.349961e+00, 7.320023e-01, 4.327816e-03, 4.593600e-01, 8.571388e-03, 8.944255e-01, 1.087179e+00, 6.963984e-01, 2.736259e-01, 1.591736e-01, 1.626050e-02, 8.794257e-02, 4.287546e-01, 8.609601e-01, 3.196534e-01, 4.568630e-02, 1.026392e+00, 6.241606e-03, 3.094931e-01, 1.906827e-02, 4.227019e-01, 6.767330e-03, 9.791168e-01, 2.413600e-01, 6.293222e-02, 1.941597e+00, 3.509660e-01, 1.01262…
2.000000e+00	1.892363e-01, 1.714213e+00, 5.497847e-01, 2.389365e-03, 4.297869e-01, 6.650686e-03, 7.885159e-01, 9.027050e-01, 6.932606e-01, 2.150349e-01, 1.381761e-01, 1.073392e-02, 5.207046e-02, 3.623360e-01, 6.494616e-01, 2.589780e-01, 3.281478e-02, 1.000877e+00, 5.098912e-03, 3.574369e-01, 1.278721e-02, 3.106535e-01, 5.701926e-03, 1.072007e+00, 1.671135e-01, 2.976855e-02, 2.043360e+00, 4.513755e-01, 8.65693…
0.000000e+00	6.277667e-01, 1.043025e+00, 1.214605e+00, 2.144963e+00, 6.369525e-01, 1.154690e+00, 1.447235e+00, 9.030176e-01, 1.085535e+00, 3.293169e-01, 1.073926e+00, 1.599226e+00, 1.935569e+00, 1.407395e+00, 1.105004e-01, 2.769711e+00, 2.133289e-01, 3.259427e+00, 4.858451e-01, 2.809551e+00, 1.410103e+00, 1.352770e+00, 2.508600e+00, 6.684598e-01, 2.316562e+00, 1.301983e+00, 2.285177e+00, 2.490712e+00, 2.41227…
2.000000e-01	6.466928e-01, 1.149589e+00, 8.921117e-01, 1.402785e+00, 4.186050e-01, 7.100886e-01, 1.304645e+00, 9.157174e-01, 8.692739e-01, 5.321031e-01, 1.001758e+00, 1.428659e+00, 1.110722e+00, 9.592176e-01, 3.333611e-01, 2.376940e+00, 5.077158e-01, 1.769870e+00, 6.803946e-01, 1.634394e+00, 1.218247e+00, 1.515566e+00, 1.589314e+00, 8.026779e-01, 1.844031e+00, 1.341913e+00, 2.454630e+00, 2.522261e+00, 1.68483…
4.000000e-01	5.268945e-01, 1.067705e+00, 7.505552e-01, 6.642455e-01, 5.073263e-01, 3.656980e-01, 1.205451e+00, 1.009991e+00, 6.967747e-01, 6.154682e-01, 8.500817e-01, 9.996994e-01, 6.567950e-01, 7.005538e-01, 4.909654e-01, 1.702788e+00, 7.250298e-01, 1.507515e+00, 4.729074e-01, 1.122940e+00, 1.140526e+00, 1.437996e+00, 1.143983e+00, 9.905866e-01, 1.836162e+00, 1.128053e+00, 2.103410e+00, 2.461492e+00, 1.61160…
6.000000e-01	3.571255e-01, 1.372122e+00, 6.381936e-01, 4.190378e-01, 4.796149e-01, 1.766225e-01, 9.624252e-01, 9.744743e-01, 6.962836e-01, 6.244489e-01, 1.044393e+00, 8.536669e-01, 4.926049e-01, 3.424820e-01, 5.674554e-01, 1.306682e+00, 9.744117e-01, 1.474556e+00, 4.194606e-01, 8.616528e-01, 8.740959e-01, 1.183376e+00, 7.699044e-01, 1.046033e+00, 1.660658e+00, 7.882573e-01, 2.083422e+00, 1.928841e+00, 1.35743…
8.000000e-01	1.682776e-01, 1.921189e+00, 8.101029e-01, 2.231215e-01, 3.636515e-01, 1.208505e-01, 1.068302e+00, 9.753589e-01, 6.758150e-01, 5.646838e-01, 9.880816e-01, 6.212397e-01, 2.013189e-01, 2.633998e-01, 5.787435e-01, 1.082699e+00, 8.416231e-01, 1.243072e+00, 2.595146e-01, 5.890076e-01, 5.708865e-01, 1.110031e+00, 4.991054e-01, 9.257169e-01, 1.301162e+00, 4.757179e-01, 2.374115e+00, 2.148773e+00, 1.35294…
1.000000e+00	1.396309e-01, 1.779168e+00, 6.859595e-01, 1.051620e-01, 2.641462e-01, 5.809730e-02, 9.669248e-01, 1.117952e+00, 5.323166e-01, 4.816370e-01, 1.216408e+00, 4.358643e-01, 1.511492e-01, 2.768723e-01, 7.646691e-01, 7.968393e-01, 5.924538e-01, 1.222439e+00, 2.081637e-01, 5.822201e-01, 4.104330e-01, 8.032846e-01, 2.961846e-01, 1.008667e+00, 1.114801e+00, 3.407805e-01, 2.456073e+00, 1.871050e+00, 1.29783…
1.200000e+00	9.543597e-02, 1.540319e+00, 6.265688e-01, 6.027613e-02, 1.954884e-01, 3.624012e-02, 9.929962e-01, 9.630422e-01, 5.695061e-01, 4.210033e-01, 9.970764e-01, 3.314835e-01, 9.482265e-02, 2.539991e-01, 6.380660e-01, 5.897165e-01, 3.411436e-01, 1.163447e+00, 1.727468e-01, 4.555911e-01, 2.280562e-01, 5.992626e-01, 1.556322e-01, 1.025271e+00, 8.073124e-01, 2.138882e-01, 1.598666e+00, 1.535264e+00, 1.20863…
1.400000e+00	6.744391e-02, 2.003371e+00, 7.133494e-01, 3.680594e-02, 1.718005e-01, 2.175694e-02, 9.778271e-01, 1.163550e+00, 5.012058e-01, 3.998973e-01, 9.995636e-01, 2.039609e-01, 4.760571e-02, 3.761840e-01, 6.646340e-01, 4.935430e-01, 2.185755e-01, 8.997573e-01, 1.118027e-01, 5.172348e-01, 1.335144e-01, 5.578532e-01, 9.876901e-02, 1.011844e+00, 6.896072e-01, 1.265975e-01, 2.076122e+00, 1.348247e+00, 1.08761…
1.600000e+00	4.127408e-02, 1.702722e+00, 7.951420e-01, 2.006107e-02, 1.306777e-01, 1.357654e-02, 1.010407e+00, 1.089596e+00, 4.398986e-01, 3.457856e-01, 9.524878e-01, 1.325120e-01, 2.646613e-02, 3.824126e-01, 7.058595e-01, 4.762093e-01, 1.586123e-01, 1.073036e+00, 7.050210e-02, 4.210130e-01, 8.599331e-02, 3.814731e-01, 5.335778e-02, 1.144272e+00, 3.956448e-01, 9.111366e-02, 2.108273e+00, 1.321387e+00, 1.04366…
1.800000e+00	3.203771e-02, 2.070278e+00, 6.816874e-01, 1.288308e-02, 1.071839e-01, 8.763001e-03, 1.092854e+00, 1.007973e+00, 3.978937e-01, 3.130898e-01, 9.455887e-01, 9.627289e-02, 1.428174e-02, 3.468224e-01, 7.623887e-01, 4.317431e-01, 9.251414e-02, 8.286253e-01, 5.769615e-02, 4.181442e-01, 5.671432e-02, 3.773618e-01, 3.671671e-02, 8.636447e-01, 3.100362e-01, 7.043254e-02, 1.962310e+00, 1.081380e+00, 1.15705…
2.000000e+00	2.458558e-02, 1.650029e+00, 6.041211e-01, 5.578165e-03, 8.967306e-02, 6.902536e-03, 1.043851e+00, 8.732903e-01, 4.251849e-01, 2.870983e-01, 1.024761e+00, 6.100251e-02, 8.491089e-03, 2.952385e-01, 5.820999e-01, 3.303355e-01, 6.362729e-02, 8.353246e-01, 4.981421e-02, 4.679930e-01, 3.476289e-02, 3.232916e-01, 2.394569e-02, 9.992988e-01, 1.837649e-01, 4.934966e-02, 1.894243e+00, 1.219617e+00, 1.17201…
0.000000e+00	2.722439e+00, 2.469901e+00, 1.374551e+00, 1.812599e+00, 2.724351e+00, 2.673171e+00, 5.237145e-01, 2.812063e+00, 1.122699e+00, 1.481951e+00, 3.301186e+00, 2.917860e+00, 2.751948e+00, 1.423154e+00, 7.197849e-01, 2.275810e+00, 1.565101e+00, 2.977625e-01, 2.001980e+00, 2.288857e+00, 1.666105e+00, 3.161006e+00, 1.032384e+00, 3.688181e-01, 1.875764e+00, 2.467916e+00, 2.141808e+00, 2.947501e+00, 3.19158…
2.000000e-01	1.526856e+00, 2.596964e+00, 7.681515e-01, 1.343615e+00, 2.413113e+00, 1.343094e+00, 3.976780e-01, 2.301311e+00, 6.992174e-01, 1.404717e+00, 2.766491e+00, 2.149132e+00, 1.450279e+00, 1.131044e+00, 4.251690e-01, 1.559223e+00, 1.240281e+00, 6.544770e-01, 1.941510e+00, 1.413360e+00, 1.157887e+00, 2.038523e+00, 1.049197e+00, 6.775198e-01, 1.515927e+00, 1.989868e+00, 2.005241e+00, 2.168297e+00, 1.82029…
4.000000e-01	1.160833e+00, 2.433535e+00, 6.237529e-01, 1.017927e+00, 2.550492e+00, 7.424503e-01, 1.991786e-01, 1.982476e+00, 3.588001e-01, 8.745194e-01, 2.103775e+00, 1.749008e+00, 1.045076e+00, 1.117724e+00, 6.152610e-01, 1.427467e+00, 1.028588e+00, 7.059576e-01, 2.061313e+00, 1.016816e+00, 1.091780e+00, 1.531942e+00, 8.691938e-01, 1.067318e+00, 1.494028e+00, 2.063368e+00, 2.035370e+00, 1.627823e+00, 1.40714…
6.000000e-01	6.679956e-01, 2.295053e+00, 5.235460e-01, 5.716882e-01, 1.748917e+00, 5.123115e-01, 1.573029e-01, 1.710399e+00, 2.448255e-01, 6.820782e-01, 2.280300e+00, 1.368953e+00, 8.011090e-01, 8.808927e-01, 6.944840e-01, 1.336517e+00, 1.039803e+00, 1.137471e+00, 1.702535e+00, 8.539456e-01, 6.101254e-01, 1.395551e+00, 4.945001e-01, 1.112384e+00, 8.953763e-01, 1.041487e+00, 1.750237e+00, 1.508351e+00, 9.04560…
8.000000e-01	7.466894e-01, 2.100830e+00, 5.487473e-01, 3.158026e-01, 2.494915e+00, 2.212422e-01, 1.078517e-01, 1.672418e+00, 1.377391e-01, 7.400054e-01, 1.719526e+00, 8.141928e-01, 6.640007e-01, 6.399477e-01, 6.310172e-01, 8.821067e-01, 9.777908e-01, 9.974676e-01, 1.696894e+00, 6.189500e-01, 4.074592e-01, 1.053471e+00, 2.895672e-01, 9.146400e-01, 7.368635e-01, 8.241059e-01, 2.198021e+00, 9.361141e-01, 8.94976…
1.000000e+00	8.187125e-01, 1.828871e+00, 5.829333e-01, 1.906375e-01, 2.274716e+00, 1.421334e-01, 6.412931e-02, 1.821785e+00, 6.838617e-02, 5.888260e-01, 1.441816e+00, 3.882453e-01, 5.728620e-01, 4.664057e-01, 7.029104e-01, 7.984658e-01, 6.599620e-01, 9.385629e-01, 1.138108e+00, 5.080030e-01, 2.232012e-01, 1.123242e+00, 2.070500e-01, 1.035018e+00, 5.722673e-01, 5.172711e-01, 1.783215e+00, 9.081753e-01, 8.53531…
1.200000e+00	7.206096e-01, 2.052573e+00, 4.794933e-01, 1.044863e-01, 2.200108e+00, 7.759541e-02, 3.698204e-02, 1.409115e+00, 4.660330e-02, 5.398552e-01, 1.268424e+00, 2.982626e-01, 5.654015e-01, 4.146830e-01, 7.704912e-01, 5.553175e-01, 4.936655e-01, 1.196900e+00, 1.031947e+00, 4.740108e-01, 1.276803e-01, 7.061210e-01, 1.081246e-01, 1.092654e+00, 4.593287e-01, 3.020307e-01, 1.780891e+00, 7.488746e-01, 1.02891…
1.400000e+00	7.753518e-01, 2.366147e+00, 5.687941e-01, 6.104708e-02, 2.000792e+00, 3.689734e-02, 2.249686e-02, 1.411427e+00, 5.735043e-02, 4.464851e-01, 8.552090e-01, 1.969987e-01, 5.317209e-01, 4.552624e-01, 7.816097e-01, 5.988158e-01, 2.718461e-01, 1.008079e+00, 6.076317e-01, 4.430091e-01, 8.963198e-02, 7.674576e-01, 6.310242e-02, 8.628254e-01, 3.599014e-01, 2.441258e-01, 2.083470e+00, 5.510226e-01, 7.80752…
1.600000e+00	7.430150e-01, 1.625343e+00, 4.936643e-01, 3.323881e-02, 2.544833e+00, 2.415902e-02, 1.446129e-02, 1.452457e+00, 5.742569e-02, 4.512045e-01, 7.946230e-01, 1.432601e-01, 4.825043e-01, 3.247668e-01, 5.501748e-01, 4.341127e-01, 1.935916e-01, 1.196948e+00, 4.779260e-01, 4.242172e-01, 5.871598e-02, 4.952876e-01, 3.934497e-02, 1.074385e+00, 2.478109e-01, 1.880092e-01, 1.785876e+00, 3.820610e-01, 9.13178…
1.800000e+00	7.368125e-01, 1.908419e+00, 6.337783e-01, 1.612930e-02, 1.907540e+00, 1.468891e-02, 9.196235e-03, 1.167613e+00, 5.740094e-02, 3.603818e-01, 6.473746e-01, 8.450494e-02, 4.840944e-01, 4.401871e-01, 8.052592e-01, 3.894686e-01, 1.056819e-01, 8.923688e-01, 3.536183e-01, 4.090641e-01, 2.721537e-02, 3.979461e-01, 2.540930e-02, 9.827601e-01, 1.660568e-01, 1.321970e-01, 1.608396e+00, 4.138524e-01, 8.83315…
2.000000e+00	6.986953e-01, 1.921090e+00, 6.636872e-01, 9.640099e-03, 1.928098e+00, 1.081454e-02, 6.936309e-03, 1.181782e+00, 9.117494e-02, 2.691763e-01, 4.599270e-01, 6.015786e-02, 5.522952e-01, 3.705229e-01, 7.553609e-01, 3.630155e-01, 7.695625e-02, 8.433423e-01, 2.816343e-01, 3.729852e-01, 2.344423e-02, 2.882702e-01, 1.569021e-02, 9.995417e-01, 1.477120e-01, 8.151689e-02, 2.014952e+00, 2.447180e-01, 9.86168…
0.000000e+00	5.195560e-01, 1.036309e-01, 1.252216e+00, 2.329184e+00, 2.483157e+00, 3.158439e+00, 1.213827e+00, 1.594203e+00, 1.060928e+00, 1.643455e+00, 2.488663e-01, 7.070077e-01, 1.220990e+00, 1.725285e+00, 6.364513e-01, 7.757703e-01, 1.784608e+00, 3.345797e-01, 1.183570e+00, 2.899731e+00, 2.942108e+00, 4.347436e-01, 8.868255e-02, 2.023827e+00, 2.767289e+00, 3.691228e-01, 3.373574e-01, 1.717739e+00, 1.97481…
2.000000e-01	5.951001e-01, 8.565165e-02, 1.374586e+00, 1.520903e+00, 2.411887e+00, 2.326215e+00, 7.203844e-01, 1.594255e+00, 5.053549e-01, 1.281528e+00, 3.513920e-01, 8.340929e-01, 9.039063e-01, 1.582288e+00, 3.595335e-01, 5.123517e-01, 1.330892e+00, 7.291568e-01, 1.149701e+00, 1.745082e+00, 1.672567e+00, 6.038015e-01, 2.940636e-01, 1.594813e+00, 1.792643e+00, 7.130782e-01, 6.828587e-01, 1.589156e+00, 1.69083…
4.000000e-01	7.541167e-01, 7.882666e-02, 1.263941e+00, 1.075614e+00, 1.905096e+00, 1.519643e+00, 4.960194e-01, 1.151609e+00, 4.621019e-01, 7.796734e-01, 3.992234e-01, 6.751921e-01, 7.425656e-01, 1.360993e+00, 2.206503e-01, 2.991279e-01, 1.032327e+00, 8.643333e-01, 1.281949e+00, 1.334483e+00, 9.910462e-01, 7.080898e-01, 3.907582e-01, 1.699179e+00, 1.343374e+00, 7.187710e-01, 9.679974e-01, 1.140982e+00, 1.48696…
6.000000e-01	7.539924e-01, 7.140361e-02, 1.272395e+00, 9.998763e-01, 1.809290e+00, 9.831811e-01, 3.093604e-01, 8.275782e-01, 4.088331e-01, 4.966471e-01, 5.070117e-01, 5.060958e-01, 6.319339e-01, 7.861517e-01, 1.735362e-01, 2.671544e-01, 9.397826e-01, 1.099103e+00, 1.143967e+00, 9.255538e-01, 6.287417e-01, 6.129556e-01, 3.997995e-01, 1.159002e+00, 1.025105e+00, 7.561364e-01, 1.052528e+00, 9.906389e-01, 1.07340…
8.000000e-01	7.008299e-01, 2.737952e-01, 1.137306e+00, 6.002207e-01, 1.940404e+00, 5.835056e-01, 2.508487e-01, 7.724380e-01, 6.122016e-01, 3.388545e-01, 5.260835e-01, 2.819566e-01, 6.638196e-01, 7.197804e-01, 1.217987e-01, 2.103687e-01, 1.099908e+00, 9.910371e-01, 1.233411e+00, 6.973784e-01, 3.252853e-01, 4.723632e-01, 2.575844e-01, 1.096555e+00, 6.849081e-01, 5.498773e-01, 1.536698e+00, 7.829858e-01, 1.07356…
1.000000e+00	7.779218e-01, 5.542036e-01, 1.155268e+00, 2.573200e-01, 1.553554e+00, 3.369929e-01, 1.170627e-01, 6.474986e-01, 6.886379e-01, 2.863811e-01, 3.767523e-01, 2.036108e-01, 5.848551e-01, 5.005574e-01, 2.748569e-01, 1.810925e-01, 8.320876e-01, 1.012776e+00, 7.781099e-01, 6.446379e-01, 2.343282e-01, 6.073854e-01, 1.482495e-01, 1.029841e+00, 5.506430e-01, 3.832620e-01, 1.425648e+00, 5.989025e-01, 1.09132…
1.200000e+00	9.171560e-01, 1.067326e+00, 8.679983e-01, 1.744974e-01, 1.545970e+00, 2.250462e-01, 1.031693e-01, 6.831611e-01, 7.106260e-01, 1.763656e-01, 3.470695e-01, 1.738746e-01, 5.507798e-01, 4.151432e-01, 4.544073e-01, 1.212973e-01, 6.090558e-01, 9.143349e-01, 6.266216e-01, 4.046262e-01, 1.352045e-01, 4.703976e-01, 8.813264e-02, 9.473293e-01, 4.561261e-01, 2.854313e-01, 1.664218e+00, 5.069135e-01, 1.01020…
1.400000e+00	8.431320e-01, 1.070243e+00, 7.148170e-01, 1.092105e-01, 1.496613e+00, 1.330395e-01, 6.841588e-02, 7.842489e-01, 7.822901e-01, 1.562641e-01, 2.418837e-01, 1.018954e-01, 5.595898e-01, 4.953718e-01, 5.332042e-01, 1.282329e-01, 3.449165e-01, 1.105584e+00, 4.539315e-01, 5.051020e-01, 8.250262e-02, 3.286662e-01, 5.556673e-02, 9.326949e-01, 3.385107e-01, 1.632246e-01, 1.739201e+00, 4.596723e-01, 6.50062…
1.600000e+00	6.877385e-01, 1.400240e+00, 6.995198e-01, 5.235978e-02, 1.353229e+00, 8.776483e-02, 6.473653e-02, 8.358373e-01, 9.660299e-01, 1.344301e-01, 1.942432e-01, 6.674353e-02, 5.121066e-01, 4.609926e-01, 5.357936e-01, 1.313609e-01, 2.291042e-01, 1.053108e+00, 3.904888e-01, 3.710389e-01, 5.180332e-02, 2.712335e-01, 2.834871e-02, 1.068013e+00, 2.303960e-01, 1.164265e-01, 1.735465e+00, 3.436386e-01, 8.40390…
1.800000e+00	7.510501e-01, 1.421417e+00, 6.478013e-01, 2.641646e-02, 1.069289e+00, 5.442088e-02, 1.043885e-01, 1.044093e+00, 8.437600e-01, 1.066954e-01, 1.615373e-01, 4.968255e-02, 5.091800e-01, 4.217931e-01, 6.341511e-01, 1.100794e-01, 9.821309e-02, 9.372312e-01, 2.218575e-01, 3.851266e-01, 3.054377e-02, 2.036171e-01, 1.924299e-02, 1.030703e+00, 1.779210e-01, 7.395148e-02, 2.086111e+00, 2.648198e-01, 9.45831…
2.000000e+00	7.310533e-01, 1.992708e+00, 6.886613e-01, 1.977096e-02, 9.912133e-01, 3.027437e-02, 1.603416e-01, 8.719753e-01, 7.191930e-01, 9.529657e-02, 1.235951e-01, 2.682257e-02, 4.738289e-01, 3.993827e-01, 8.437350e-01, 1.226281e-01, 6.633242e-02, 9.464444e-01, 1.554819e-01, 3.156366e-01, 1.957767e-02, 1.653368e-01, 1.225706e-02, 1.029578e+00, 1.372763e-01, 6.419952e-02, 1.634735e+00, 2.029051e-01, 8.99962…
0.000000e+00	1.969276e+00, 4.751536e-01, 9.267321e-01, 2.761228e+00, 1.935188e+00, 1.853979e+00, 3.057763e+00, 7.598777e-01, 1.464127e+00, 1.276187e+00, 1.575475e+00, 3.406433e+00, 2.010548e+00, 9.618869e-01, 2.990141e-01, 2.229021e+00, 9.559003e-01, 9.623705e-01, 1.185484e+00, 9.274103e-01, 2.586213e+00, 2.103148e+00, 1.944574e+00, 1.385521e+00, 2.952052e+00, 3.100345e+00, 2.819304e+00, 2.806457e-01, 1.36597…
2.000000e-01	1.203750e+00, 8.852348e-01, 9.952969e-01, 1.411930e+00, 2.072572e+00, 8.369546e-01, 1.789478e+00, 6.679083e-01, 1.297794e+00, 1.418451e+00, 1.311901e+00, 2.458587e+00, 1.677307e+00, 6.905174e-01, 1.769172e-01, 1.714398e+00, 1.052669e+00, 1.133507e+00, 1.725742e+00, 4.324390e-01, 1.807094e+00, 2.153700e+00, 1.395309e+00, 8.397730e-01, 2.173840e+00, 1.803179e+00, 2.856731e+00, 5.084610e-01, 1.08134…
4.000000e-01	8.790591e-01, 9.578466e-01, 1.019142e+00, 8.291311e-01, 1.575685e+00, 5.700350e-01, 8.874562e-01, 6.901241e-01, 9.894817e-01, 1.104017e+00, 1.075182e+00, 1.848636e+00, 1.248656e+00, 5.540327e-01, 3.946313e-01, 1.929015e+00, 1.157500e+00, 1.101687e+00, 1.381656e+00, 3.340538e-01, 1.212278e+00, 1.827954e+00, 1.170717e+00, 1.027051e+00, 2.303472e+00, 1.845542e+00, 2.601680e+00, 7.707574e-01, 7.90881…
6.000000e-01	4.686812e-01, 1.219712e+00, 7.430293e-01, 5.357631e-01, 1.306631e+00, 2.879596e-01, 7.000235e-01, 8.254182e-01, 9.917294e-01, 1.055689e+00, 9.412290e-01, 1.482931e+00, 7.852043e-01, 5.415944e-01, 5.642071e-01, 1.378913e+00, 1.139337e+00, 1.218178e+00, 1.432811e+00, 2.328103e-01, 1.154847e+00, 1.755530e+00, 6.889120e-01, 1.349764e+00, 1.900204e+00, 1.319104e+00, 2.519931e+00, 8.477499e-01, 8.60802…
8.000000e-01	3.379414e-01, 1.541837e+00, 8.138312e-01, 2.582537e-01, 1.000315e+00, 1.893556e-01, 5.641656e-01, 7.110549e-01, 8.918990e-01, 9.324064e-01, 7.189950e-01, 7.840491e-01, 6.891517e-01, 4.353307e-01, 6.464362e-01, 1.080864e+00, 1.148436e+00, 9.746988e-01, 7.771083e-01, 2.544411e-01, 4.855823e-01, 1.784871e+00, 3.955909e-01, 9.646071e-01, 1.221821e+00, 7.991996e-01, 2.073883e+00, 6.609227e-01, 9.44769…
1.000000e+00	2.103006e-01, 1.478354e+00, 7.636993e-01, 1.350114e-01, 7.900192e-01, 8.418510e-02, 5.177146e-01, 9.590281e-01, 7.717373e-01, 7.224090e-01, 4.954721e-01, 6.323235e-01, 4.840453e-01, 3.780396e-01, 5.370483e-01, 8.108423e-01, 8.152067e-01, 9.039456e-01, 6.894014e-01, 2.824117e-01, 3.080339e-01, 1.342462e+00, 2.746308e-01, 1.182618e+00, 8.768248e-01, 4.883834e-01, 2.481255e+00, 5.394303e-01, 9.75727…
1.200000e+00	1.795150e-01, 1.583009e+00, 7.429703e-01, 1.003370e-01, 5.330561e-01, 5.092347e-02, 6.181666e-01, 8.755443e-01, 8.961419e-01, 5.806666e-01, 4.263195e-01, 3.863086e-01, 2.780624e-01, 4.424245e-01, 7.257080e-01, 6.458750e-01, 6.391084e-01, 1.015585e+00, 4.089289e-01, 2.858935e-01, 2.189764e-01, 1.322542e+00, 1.525953e-01, 1.023592e+00, 8.273906e-01, 3.142573e-01, 2.709803e+00, 4.593559e-01, 9.08505…
1.400000e+00	1.166904e-01, 1.833044e+00, 8.071774e-01, 4.184764e-02, 5.113018e-01, 3.072721e-02, 7.786635e-01, 8.779867e-01, 7.189797e-01, 4.132495e-01, 3.114540e-01, 2.783267e-01, 1.439182e-01, 3.608895e-01, 7.201024e-01, 4.668983e-01, 4.052903e-01, 9.770989e-01, 3.652365e-01, 3.006357e-01, 1.413146e-01, 8.153206e-01, 9.533245e-02, 8.634807e-01, 5.009763e-01, 2.596854e-01, 2.451069e+00, 5.016574e-01, 1.17384…
1.600000e+00	8.484504e-02, 1.779237e+00, 6.286741e-01, 2.592654e-02, 4.378370e-01, 1.632312e-02, 7.741539e-01, 9.235091e-01, 7.378957e-01, 3.274123e-01, 2.160711e-01, 1.899117e-01, 1.111389e-01, 3.276637e-01, 6.364741e-01, 4.055208e-01, 2.549056e-01, 9.514640e-01, 2.361985e-01, 4.155907e-01, 9.054861e-02, 7.459568e-01, 5.259723e-02, 9.692303e-01, 5.178772e-01, 1.992968e-01, 1.952755e+00, 4.045350e-01, 1.26576…
1.800000e+00	6.115121e-02, 1.675254e+00, 8.262597e-01, 1.830102e-02, 3.489061e-01, 9.881138e-03, 8.480973e-01, 8.594912e-01, 8.130727e-01, 2.452946e-01, 2.051635e-01, 1.322085e-01, 6.235917e-02, 3.522377e-01, 6.249832e-01, 3.439723e-01, 1.387354e-01, 9.983910e-01, 1.807513e-01, 3.982223e-01, 4.977066e-02, 7.353554e-01, 3.758396e-02, 9.909089e-01, 3.373742e-01, 1.127392e-01, 1.718670e+00, 4.445465e-01, 1.15842…
2.000000e+00	4.281080e-02, 1.573594e+00, 5.657276e-01, 7.480346e-03, 2.362845e-01, 6.652170e-03, 9.707502e-01, 1.121197e+00, 5.287371e-01, 2.767172e-01, 1.823382e-01, 6.598249e-02, 3.121896e-02, 4.221839e-01, 7.672166e-01, 2.667951e-01, 1.069421e-01, 1.169698e+00, 1.283729e-01, 3.704519e-01, 3.095339e-02, 4.327279e-01, 1.751992e-02, 9.794500e-01, 1.966608e-01, 7.176849e-02, 2.081924e+00, 4.731983e-01, 1.26306…
0.000000e+00	1.584291e+00, 2.627120e+00, 1.865177e+00, 2.251539e+00, 2.445403e+00, 1.817828e-01, 5.751148e-02, 1.119229e+00, 6.513023e-01, 1.841583e+00, 1.625874e-01, 1.528735e-01, 2.245977e+00, 2.389570e+00, 1.887038e-01, 2.033675e+00, 2.869227e-01, 1.624386e+00, 1.196611e+00, 1.384172e+00, 1.882509e+00, 2.267880e+00, 5.810122e-01, 2.312726e+00, 2.907920e+00, 1.479166e+00, 1.395243e+00, 3.248114e+00, 2.67547…
2.000000e-01	1.353721e+00, 2.142483e+00, 1.283229e+00, 1.463538e+00, 2.338728e+00, 1.127388e-01, 4.370449e-02, 9.810993e-01, 5.956477e-01, 1.366283e+00, 3.042914e-01, 4.359603e-01, 1.521612e+00, 1.288453e+00, 4.102554e-01, 1.845327e+00, 3.368730e-01, 1.170242e+00, 1.349068e+00, 8.389487e-01, 1.416093e+00, 1.888461e+00, 6.245184e-01, 1.778213e+00, 1.934126e+00, 1.328848e+00, 1.333127e+00, 1.944841e+00, 1.68762…
4.000000e-01	1.513747e+00, 1.855300e+00, 1.844550e+00, 8.293604e-01, 2.351274e+00, 6.852633e-02, 2.661732e-02, 6.427299e-01, 9.185211e-01, 1.513863e+00, 4.304057e-01, 4.611762e-01, 1.036760e+00, 9.040481e-01, 5.851550e-01, 1.541252e+00, 3.675534e-01, 1.129279e+00, 1.411254e+00, 7.234120e-01, 7.967428e-01, 1.040932e+00, 6.238055e-01, 1.413698e+00, 1.565837e+00, 1.052531e+00, 1.860906e+00, 1.956561e+00, 1.16156…
6.000000e-01	8.492362e-01, 1.371933e+00, 1.331009e+00, 4.753168e-01, 2.621269e+00, 5.059874e-02, 1.765415e-02, 5.066946e-01, 6.739013e-01, 1.089135e+00, 5.159717e-01, 3.269189e-01, 7.929756e-01, 6.652296e-01, 6.361574e-01, 1.406344e+00, 2.749118e-01, 1.106547e+00, 1.027382e+00, 5.937445e-01, 3.965243e-01, 1.318125e+00, 3.443644e-01, 1.074407e+00, 1.140570e+00, 8.783660e-01, 1.870302e+00, 1.168197e+00, 1.08645…
8.000000e-01	1.063432e+00, 1.413163e+00, 1.274831e+00, 2.825325e-01, 1.963076e+00, 3.657644e-02, 1.050161e-02, 3.442767e-01, 9.029535e-01, 1.159333e+00, 5.782692e-01, 2.009749e-01, 7.769003e-01, 5.271157e-01, 5.641561e-01, 1.540770e+00, 1.893170e-01, 9.572698e-01, 8.189922e-01, 4.929129e-01, 4.051101e-01, 9.268351e-01, 1.941146e-01, 1.136923e+00, 8.808425e-01, 5.503840e-01, 1.737105e+00, 1.119663e+00, 7.61581…
1.000000e+00	9.137195e-01, 1.652077e+00, 1.093445e+00, 1.448062e-01, 1.861095e+00, 2.230109e-02, 7.439448e-03, 3.866644e-01, 1.063514e+00, 1.024394e+00, 5.597585e-01, 1.297094e-01, 6.038811e-01, 5.382958e-01, 6.866539e-01, 1.241509e+00, 8.903771e-02, 9.011729e-01, 5.295855e-01, 4.454696e-01, 2.067615e-01, 8.187250e-01, 1.177209e-01, 9.239399e-01, 7.244392e-01, 3.925812e-01, 1.775671e+00, 1.027138e+00, 7.29730…
1.200000e+00	8.813517e-01, 1.550718e+00, 8.086819e-01, 7.781966e-02, 1.489942e+00, 1.694967e-02, 5.248700e-03, 3.319742e-01, 8.486548e-01, 8.486476e-01, 5.235908e-01, 1.051566e-01, 5.280225e-01, 3.730877e-01, 7.823563e-01, 8.994789e-01, 6.116881e-02, 1.065696e+00, 3.254261e-01, 3.793134e-01, 1.224314e-01, 6.496466e-01, 7.471602e-02, 9.094482e-01, 5.422289e-01, 2.099306e-01, 1.831892e+00, 7.375353e-01, 6.68043…
1.400000e+00	9.747834e-01, 1.995136e+00, 8.619246e-01, 4.147805e-02, 1.808792e+00, 1.399508e-02, 5.173823e-03, 6.716286e-01, 1.050714e+00, 7.056941e-01, 4.275907e-01, 5.100251e-02, 4.971874e-01, 4.343042e-01, 8.658687e-01, 8.434676e-01, 3.904168e-02, 1.249179e+00, 2.997359e-01, 3.023768e-01, 7.876464e-02, 5.305854e-01, 4.747052e-02, 1.066285e+00, 4.176762e-01, 1.772743e-01, 2.071892e+00, 5.302808e-01, 6.45598…
1.600000e+00	9.312025e-01, 1.821506e+00, 7.534982e-01, 2.258208e-02, 1.370072e+00, 1.205186e-02, 1.166792e-02, 7.593314e-01, 1.008003e+00, 5.438972e-01, 3.901473e-01, 3.736456e-02, 5.162388e-01, 3.049324e-01, 6.689611e-01, 5.686985e-01, 2.464389e-02, 9.615634e-01, 2.239946e-01, 3.398745e-01, 4.536538e-02, 4.685901e-01, 2.894957e-02, 9.424117e-01, 3.491336e-01, 1.075067e-01, 1.649192e+00, 3.811646e-01, 6.12006…
1.800000e+00	7.909880e-01, 1.642832e+00, 7.118736e-01, 1.169099e-02, 1.256831e+00, 9.349732e-03, 2.901036e-02, 8.713147e-01, 9.346646e-01, 4.693975e-01, 2.310414e-01, 2.742371e-02, 5.433825e-01, 3.089152e-01, 8.555727e-01, 5.381372e-01, 1.514696e-02, 9.079009e-01, 1.729836e-01, 2.837657e-01, 3.058339e-02, 3.364113e-01, 1.683525e-02, 1.091156e+00, 2.143879e-01, 9.154873e-02, 1.733776e+00, 3.446692e-01, 8.31086…
2.000000e+00	7.373783e-01, 1.407554e+00, 7.710057e-01, 7.750794e-03, 8.758821e-01, 8.768433e-03, 6.292358e-02, 7.258026e-01, 9.884274e-01, 3.342292e-01, 2.072451e-01, 1.880667e-02, 5.078056e-01, 3.829447e-01, 7.008055e-01, 3.979109e-01, 9.303893e-03, 1.199671e+00, 1.097658e-01, 3.310477e-01, 1.946125e-02, 2.972878e-01, 9.590793e-03, 1.059655e+00, 1.651269e-01, 5.746623e-02, 1.711598e+00, 3.266802e-01, 8.65316…
0.000000e+00	3.152178e+00, 1.792817e+00, 5.261767e-01, 2.207340e+00, 5.362034e-01, 2.166103e+00, 1.106905e+00, 1.863923e+00, 2.125693e+00, 5.321950e-01, 7.044650e-01, 1.457302e+00, 2.620482e+00, 7.087131e-01, 2.550824e+00, 4.543930e-01, 1.656102e+00, 6.165977e-01, 2.159214e+00, 3.010013e+00, 2.012187e+00, 2.442351e+00, 1.963481e+00, 2.974142e+00, 1.424136e-01, 1.193690e-01, 1.624994e+00, 1.292107e+00, 2.06055…
2.000000e-01	2.128923e+00, 1.870239e+00, 6.941464e-01, 1.634727e+00, 8.603183e-01, 1.055917e+00, 7.451575e-01, 1.582205e+00, 1.181922e+00, 3.527119e-01, 5.840749e-01, 1.214023e+00, 1.384569e+00, 6.351782e-01, 1.329923e+00, 3.001251e-01, 1.064800e+00, 8.822945e-01, 2.250029e+00, 1.680737e+00, 1.542716e+00, 2.152509e+00, 1.487572e+00, 2.111744e+00, 5.778260e-01, 4.071154e-01, 1.548666e+00, 1.119736e+00, 1.58825…
4.000000e-01	1.318359e+00, 1.962760e+00, 8.026504e-01, 9.181759e-01, 1.054079e+00, 7.802572e-01, 7.412270e-01, 1.248016e+00, 7.539519e-01, 1.863140e-01, 5.864234e-01, 1.156934e+00, 1.168313e+00, 5.593214e-01, 1.148448e+00, 1.774916e-01, 7.314214e-01, 1.045651e+00, 1.734590e+00, 1.177626e+00, 1.394343e+00, 1.676753e+00, 1.076824e+00, 1.572400e+00, 5.452799e-01, 7.274542e-01, 1.024985e+00, 1.265128e+00, 8.99489…
6.000000e-01	7.875585e-01, 2.158484e+00, 1.038693e+00, 5.241574e-01, 1.224568e+00, 6.078456e-01, 6.642860e-01, 1.112728e+00, 3.862259e-01, 1.345121e-01, 6.891914e-01, 9.530928e-01, 7.809083e-01, 4.896657e-01, 1.024943e+00, 1.314084e-01, 6.355368e-01, 9.974236e-01, 1.462613e+00, 9.088063e-01, 8.099506e-01, 1.357417e+00, 7.245079e-01, 1.591703e+00, 6.797063e-01, 5.576835e-01, 1.106194e+00, 1.101697e+00, 7.17256…
8.000000e-01	6.089816e-01, 1.777608e+00, 1.110833e+00, 3.078476e-01, 1.455648e+00, 4.310760e-01, 3.562364e-01, 8.382802e-01, 3.572532e-01, 1.015880e-01, 4.668468e-01, 5.968754e-01, 5.948457e-01, 4.486827e-01, 8.249294e-01, 9.986675e-02, 4.962190e-01, 9.908319e-01, 1.193927e+00, 6.991770e-01, 6.410669e-01, 1.393180e+00, 3.742396e-01, 1.012825e+00, 6.709155e-01, 4.459088e-01, 1.305847e+00, 7.494954e-01, 6.85086…
1.000000e+00	5.104954e-01, 1.770903e+00, 1.082816e+00, 1.556439e-01, 1.222191e+00, 3.870821e-01, 2.907652e-01, 9.597475e-01, 3.358893e-01, 9.774835e-02, 5.212772e-01, 4.547372e-01, 6.840015e-01, 4.637048e-01, 7.999616e-01, 9.772512e-02, 2.967615e-01, 1.068382e+00, 7.479077e-01, 5.530907e-01, 3.646545e-01, 9.319279e-01, 2.567877e-01, 1.073050e+00, 4.196105e-01, 2.152804e-01, 1.025490e+00, 6.283549e-01, 8.10096…
1.200000e+00	4.994042e-01, 2.290636e+00, 8.935162e-01, 9.376972e-02, 1.173056e+00, 2.527543e-01, 2.195002e-01, 7.615216e-01, 5.222205e-01, 8.227898e-02, 3.506550e-01, 2.736123e-01, 5.293779e-01, 4.608495e-01, 8.918693e-01, 1.020840e-01, 1.909324e-01, 8.801289e-01, 5.853972e-01, 5.052332e-01, 2.158405e-01, 7.384928e-01, 1.434985e-01, 1.107583e+00, 3.611699e-01, 1.746099e-01, 1.397847e+00, 4.478179e-01, 9.11417…
1.400000e+00	5.197822e-01, 1.772057e+00, 7.558297e-01, 5.453507e-02, 1.243313e+00, 2.066257e-01, 1.896629e-01, 9.876552e-01, 5.860559e-01, 8.184985e-02, 2.980881e-01, 1.880480e-01, 4.277977e-01, 3.553290e-01, 8.223790e-01, 1.344499e-01, 1.169720e-01, 8.910290e-01, 4.312933e-01, 4.253950e-01, 1.186484e-01, 6.540347e-01, 8.189318e-02, 9.788152e-01, 2.210723e-01, 1.433711e-01, 1.376398e+00, 3.986232e-01, 9.46758…
1.600000e+00	4.758054e-01, 2.033848e+00, 7.505353e-01, 2.892223e-02, 1.020284e+00, 1.293987e-01, 2.809743e-01, 9.888333e-01, 5.018091e-01, 8.311119e-02, 2.137297e-01, 1.285784e-01, 4.277409e-01, 3.396208e-01, 7.286044e-01, 1.145071e-01, 6.185111e-02, 8.467122e-01, 2.912870e-01, 4.552420e-01, 8.338733e-02, 4.461835e-01, 5.576188e-02, 8.501947e-01, 1.929665e-01, 7.673491e-02, 1.209450e+00, 3.864615e-01, 9.14044…
1.800000e+00	3.447064e-01, 1.740753e+00, 5.803224e-01, 1.950559e-02, 9.020753e-01, 9.072632e-02, 4.641245e-01, 1.128765e+00, 5.104238e-01, 8.640279e-02, 2.274123e-01, 6.981634e-02, 2.836503e-01, 3.471014e-01, 8.387290e-01, 1.350111e-01, 3.995616e-02, 1.084524e+00, 2.263242e-01, 4.477288e-01, 4.457525e-02, 4.435845e-01, 3.208454e-02, 9.459441e-01, 1.325529e-01, 6.790559e-02, 1.710451e+00, 2.533124e-01, 9.13681…
2.000000e+00	3.376433e-01, 1.940877e+00, 6.896596e-01, 9.879714e-03, 6.437631e-01, 6.644193e-02, 5.884506e-01, 9.016464e-01, 5.884005e-01, 9.208748e-02, 1.576798e-01, 4.825293e-02, 1.895747e-01, 3.516448e-01, 7.092963e-01, 1.698028e-01, 2.168433e-02, 9.992397e-01, 1.815896e-01, 4.885658e-01, 2.735243e-02, 3.246666e-01, 2.031393e-02, 9.972189e-01, 1.106691e-01, 3.781301e-02, 1.673107e+00, 2.614110e-01, 9.67853…
0.000000e+00	9.396542e-01, 1.602826e+00, 1.060960e-01, 2.025620e+00, 2.753585e+00, 1.805974e+00, 1.060311e+00, 7.231546e-01, 1.788477e+00, 2.597518e-01, 7.589585e-01, 2.262998e+00, 6.344408e-01, 1.871630e+00, 2.286896e+00, 1.804748e-01, 7.337941e-01, 2.789333e+00, 2.096246e+00, 2.157905e+00, 1.232891e+00, 4.123234e-01, 2.584978e+00, 9.166011e-01, 3.049161e-01, 2.434584e+00, 1.076951e+00, 1.790044e+00, 2.20897…
2.000000e-01	1.067550e+00, 1.604281e+00, 2.174166e-01, 1.445522e+00, 1.996080e+00, 1.187363e+00, 8.350003e-01, 8.687267e-01, 1.618359e+00, 4.819410e-01, 6.805858e-01, 2.220206e+00, 5.547734e-01, 1.417310e+00, 1.778346e+00, 3.991433e-01, 7.967100e-01, 1.790239e+00, 2.107312e+00, 1.956725e+00, 1.360070e+00, 5.673830e-01, 1.787305e+00, 1.027487e+00, 6.581776e-01, 1.824936e+00, 8.084701e-01, 1.573730e+00, 1.67694…
4.000000e-01	8.129100e-01, 2.143802e+00, 4.181723e-01, 9.587998e-01, 1.475949e+00, 9.890746e-01, 5.851425e-01, 8.846389e-01, 1.083750e+00, 5.082157e-01, 7.382288e-01, 1.548080e+00, 5.919554e-01, 7.703050e-01, 1.410886e+00, 4.524349e-01, 8.230647e-01, 1.507779e+00, 1.917077e+00, 1.028223e+00, 1.226628e+00, 7.804130e-01, 1.402776e+00, 9.329691e-01, 8.859339e-01, 1.461710e+00, 7.063380e-01, 1.298971e+00, 1.30440…
6.000000e-01	4.905249e-01, 1.878914e+00, 5.368909e-01, 5.664052e-01, 1.589548e+00, 9.291101e-01, 3.384441e-01, 1.072075e+00, 7.890232e-01, 4.028311e-01, 7.582109e-01, 1.329299e+00, 4.819974e-01, 4.752572e-01, 1.033453e+00, 4.743927e-01, 9.362875e-01, 1.422349e+00, 1.638413e+00, 6.955447e-01, 9.946151e-01, 7.684936e-01, 8.506146e-01, 1.101687e+00, 1.010573e+00, 1.135845e+00, 7.030054e-01, 1.093659e+00, 1.04962…
8.000000e-01	3.216408e-01, 1.613500e+00, 5.359477e-01, 4.503375e-01, 1.062855e+00, 9.652591e-01, 2.283257e-01, 9.214398e-01, 8.403115e-01, 3.355442e-01, 7.206121e-01, 9.163596e-01, 5.030337e-01, 3.679044e-01, 1.119544e+00, 3.567384e-01, 7.559962e-01, 1.060512e+00, 1.105919e+00, 4.125738e-01, 7.395348e-01, 6.796077e-01, 5.295587e-01, 9.579804e-01, 7.135631e-01, 6.564510e-01, 6.191628e-01, 9.796906e-01, 1.05114…
1.000000e+00	3.472450e-01, 1.705399e+00, 5.573568e-01, 2.584899e-01, 8.036456e-01, 9.680110e-01, 3.791416e-01, 8.090404e-01, 6.910907e-01, 2.755155e-01, 6.011681e-01, 6.799093e-01, 3.499701e-01, 2.949318e-01, 1.112236e+00, 2.941282e-01, 4.766851e-01, 9.510356e-01, 6.482117e-01, 4.470211e-01, 4.381464e-01, 5.579728e-01, 3.287891e-01, 9.206416e-01, 4.465496e-01, 4.790801e-01, 9.193461e-01, 8.554140e-01, 8.92184…
1.200000e+00	1.537944e-01, 1.782364e+00, 5.047965e-01, 2.151648e-01, 7.178618e-01, 6.793481e-01, 5.417642e-01, 1.080331e+00, 5.618345e-01, 2.277152e-01, 6.197987e-01, 3.573962e-01, 2.449491e-01, 3.548325e-01, 8.017151e-01, 2.363501e-01, 3.286513e-01, 9.891259e-01, 6.139112e-01, 4.486015e-01, 2.667956e-01, 4.028185e-01, 1.712657e-01, 1.117525e+00, 3.806652e-01, 3.059015e-01, 9.190380e-01, 6.250004e-01, 9.95604…
1.400000e+00	1.704038e-01, 1.421672e+00, 5.953820e-01, 1.236715e-01, 5.258308e-01, 6.945171e-01, 7.089738e-01, 1.202407e+00, 4.955441e-01, 2.083537e-01, 3.756759e-01, 2.571550e-01, 1.529489e-01, 3.280961e-01, 8.724747e-01, 2.420902e-01, 2.000030e-01, 9.802996e-01, 4.658279e-01, 3.735950e-01, 1.646385e-01, 3.395527e-01, 1.047818e-01, 1.111801e+00, 3.437635e-01, 2.133606e-01, 9.755347e-01, 5.051944e-01, 1.25515…
1.600000e+00	1.181575e-01, 1.840411e+00, 5.554636e-01, 9.355058e-02, 4.615743e-01, 4.881115e-01, 7.577959e-01, 9.298751e-01, 4.816122e-01, 1.961000e-01, 3.617969e-01, 1.775080e-01, 9.813677e-02, 3.374253e-01, 6.845354e-01, 2.566016e-01, 1.152181e-01, 9.820864e-01, 3.088727e-01, 4.424271e-01, 9.146776e-02, 2.584003e-01, 6.612696e-02, 1.089636e+00, 2.356977e-01, 1.328447e-01, 1.186343e+00, 5.191088e-01, 1.19660…
1.800000e+00	9.983165e-02, 1.902244e+00, 5.715639e-01, 5.088455e-02, 3.067914e-01, 3.796307e-01, 7.069552e-01, 1.051647e+00, 3.739655e-01, 1.489567e-01, 2.817846e-01, 1.172384e-01, 5.470756e-02, 3.170225e-01, 7.979639e-01, 2.326063e-01, 6.152089e-02, 1.050879e+00, 2.129935e-01, 4.264635e-01, 4.555406e-02, 2.205142e-01, 3.683524e-02, 9.395438e-01, 1.923937e-01, 1.042190e-01, 1.212247e+00, 5.007801e-01, 1.01691…
2.000000e+00	5.567606e-02, 1.590618e+00, 5.681977e-01, 2.921443e-02, 3.059403e-01, 2.575471e-01, 8.448109e-01, 1.010779e+00, 3.492581e-01, 1.629040e-01, 2.180215e-01, 6.944931e-02, 3.959912e-02, 3.072850e-01, 7.803045e-01, 2.444471e-01, 4.323056e-02, 9.185872e-01, 2.009296e-01, 4.542514e-01, 3.665891e-02, 2.003657e-01, 2.363590e-02, 1.101486e+00, 1.248851e-01, 6.757867e-02, 1.370793e+00, 4.882994e-01, 1.15365…
0.000000e+00	6.545435e-01, 2.450193e+00, 1.385790e+00, 1.248862e+00, 3.333092e-01, 2.698260e+00, 1.373196e+00, 2.506745e+00, 2.623169e+00, 1.706334e+00, 1.617626e+00, 2.195824e+00, 3.445419e-01, 1.834326e+00, 2.860232e+00, 1.726052e+00, 1.752446e+00, 1.318045e+00, 1.418932e+00, 1.435584e+00, 2.030626e+00, 2.174028e+00, 1.147927e+00, 7.764761e-01, 2.175410e+00, 1.462956e+00, 2.155611e+00, 1.404278e-01, 2.51626…
2.000000e-01	4.926833e-01, 1.936725e+00, 1.247413e+00, 9.207568e-01, 3.084348e-01, 1.515840e+00, 1.423955e+00, 1.641466e+00, 1.457754e+00, 9.642652e-01, 1.551560e+00, 1.580501e+00, 2.116484e-01, 9.394924e-01, 1.964235e+00, 1.095082e+00, 1.004833e+00, 9.961005e-01, 1.566805e+00, 7.361142e-01, 1.570356e+00, 1.906010e+00, 8.706129e-01, 8.605603e-01, 1.838410e+00, 1.356771e+00, 1.350188e+00, 5.108444e-01, 1.60491…
4.000000e-01	2.387818e-01, 2.401664e+00, 1.115818e+00, 8.931864e-01, 2.591484e-01, 7.740659e-01, 1.442812e+00, 1.556918e+00, 8.197626e-01, 6.762022e-01, 1.067912e+00, 1.315104e+00, 1.145866e-01, 5.245515e-01, 1.644842e+00, 7.729152e-01, 7.055143e-01, 1.260478e+00, 1.211235e+00, 5.377887e-01, 8.998796e-01, 1.649141e+00, 5.446157e-01, 1.058931e+00, 1.340925e+00, 1.224816e+00, 1.068572e+00, 6.441629e-01, 1.35152…
6.000000e-01	1.777853e-01, 2.040020e+00, 8.607867e-01, 5.134559e-01, 1.766124e-01, 7.570185e-01, 9.032572e-01, 1.028196e+00, 4.995334e-01, 3.791843e-01, 6.139837e-01, 9.834211e-01, 5.794567e-02, 5.772226e-01, 1.415037e+00, 4.760258e-01, 6.146261e-01, 1.123797e+00, 7.874881e-01, 5.244556e-01, 5.989814e-01, 1.155529e+00, 2.835504e-01, 1.003038e+00, 1.105828e+00, 5.955430e-01, 1.025130e+00, 6.473149e-01, 1.36869…
8.000000e-01	1.159193e-01, 2.087671e+00, 7.789812e-01, 2.680151e-01, 1.500868e-01, 5.797785e-01, 1.170426e+00, 1.105169e+00, 3.587233e-01, 3.254952e-01, 7.687104e-01, 5.654559e-01, 4.490931e-02, 4.856225e-01, 1.079907e+00, 4.110780e-01, 3.491831e-01, 9.492936e-01, 6.130238e-01, 5.122470e-01, 3.313223e-01, 1.180715e+00, 2.180266e-01, 1.060646e+00, 8.276993e-01, 5.518071e-01, 9.906917e-01, 8.569371e-01, 1.34018…
1.000000e+00	6.477945e-02, 2.170105e+00, 6.589945e-01, 1.536787e-01, 1.372283e-01, 6.932218e-01, 1.174290e+00, 1.013521e+00, 3.859740e-01, 2.290821e-01, 6.780629e-01, 3.661933e-01, 2.041716e-02, 3.928579e-01, 9.147087e-01, 2.645539e-01, 2.010806e-01, 9.353817e-01, 5.435522e-01, 5.527053e-01, 2.257640e-01, 8.006784e-01, 1.292834e-01, 8.893456e-01, 4.986120e-01, 3.838807e-01, 9.595198e-01, 8.722741e-01, 1.17003…
1.200000e+00	5.204586e-02, 1.799876e+00, 6.504097e-01, 1.203206e-01, 1.267891e-01, 6.207122e-01, 1.086020e+00, 9.052851e-01, 3.570145e-01, 1.654312e-01, 5.092140e-01, 2.636590e-01, 1.068244e-02, 3.818686e-01, 6.882235e-01, 2.197947e-01, 1.192224e-01, 9.132455e-01, 3.335430e-01, 5.216157e-01, 1.470088e-01, 6.675727e-01, 8.430550e-02, 1.064937e+00, 3.866605e-01, 2.065560e-01, 1.058956e+00, 9.646540e-01, 1.15216…
1.400000e+00	4.067646e-02, 2.184465e+00, 6.771569e-01, 6.737087e-02, 9.205787e-02, 4.763842e-01, 1.009709e+00, 9.968022e-01, 3.758274e-01, 1.573093e-01, 4.573448e-01, 1.680007e-01, 8.636166e-03, 4.253692e-01, 8.798401e-01, 1.884538e-01, 7.622929e-02, 9.057407e-01, 2.103428e-01, 4.272318e-01, 7.417104e-02, 4.666463e-01, 4.400119e-02, 1.164439e+00, 2.955308e-01, 1.625603e-01, 1.322068e+00, 9.300123e-01, 1.00053…
1.600000e+00	2.933876e-02, 2.041073e+00, 6.401685e-01, 3.146980e-02, 9.210017e-02, 3.196684e-01, 9.618073e-01, 1.001865e+00, 3.523852e-01, 1.348689e-01, 3.744268e-01, 1.199283e-01, 5.154106e-03, 3.231964e-01, 8.164393e-01, 2.295345e-01, 4.017721e-02, 1.059545e+00, 1.755794e-01, 3.994437e-01, 5.045364e-02, 4.861896e-01, 2.673586e-02, 7.215271e-01, 2.670100e-01, 9.470574e-02, 1.048828e+00, 7.880597e-01, 1.01505…
1.800000e+00	2.113583e-02, 1.972801e+00, 7.595454e-01, 1.968944e-02, 8.647268e-02, 2.192691e-01, 9.269771e-01, 1.069672e+00, 3.839767e-01, 1.601967e-01, 3.638249e-01, 6.686833e-02, 3.103498e-03, 3.545546e-01, 7.429636e-01, 1.935782e-01, 3.364485e-02, 9.988609e-01, 1.430258e-01, 4.607371e-01, 3.658557e-02, 3.453918e-01, 1.711918e-02, 9.606545e-01, 1.951487e-01, 7.124033e-02, 1.173390e+00, 8.463625e-01, 1.00801…
2.000000e+00	2.008076e-02, 1.719200e+00, 5.171590e-01, 1.442472e-02, 7.125641e-02, 1.318405e-01, 8.747802e-01, 9.427028e-01, 3.233217e-01, 1.526311e-01, 3.856363e-01, 5.279909e-02, 1.523642e-03, 3.392092e-01, 6.880030e-01, 2.064155e-01, 1.469795e-02, 1.037391e+00, 9.605447e-02, 3.617236e-01, 2.103124e-02, 2.531046e-01, 1.252831e-02, 9.600592e-01, 1.587367e-01, 5.158974e-02, 1.319098e+00, 8.155311e-01, 9.77866…
0.000000e+00	1.737442e+00, 2.978104e+00, 8.576715e-01, 8.521574e-01, 2.607155e+00, 2.828097e+00, 1.496739e-02, 8.854047e-01, 2.736480e+00, 6.972991e-01, 1.536389e+00, 1.886798e+00, 3.081905e+00, 2.327953e+00, 1.730623e+00, 2.463190e+00, 1.408530e+00, 9.465736e-01, 2.302807e+00, 1.901655e+00, 3.063096e-01, 6.503354e-01, 2.406651e+00, 1.522202e+00, 1.549935e+00, 2.975427e-01, 1.316945e+00, 7.115865e-01, 2.23643…
2.000000e-01	1.261087e+00, 2.252663e+00, 1.005846e+00, 7.580630e-01, 2.287453e+00, 1.566738e+00, 8.774995e-03, 8.206379e-01, 1.771597e+00, 6.601189e-01, 1.382495e+00, 9.345196e-01, 2.135905e+00, 1.697002e+00, 1.204284e+00, 1.786284e+00, 9.160568e-01, 1.034227e+00, 2.285314e+00, 1.340717e+00, 6.288216e-01, 5.695840e-01, 1.618291e+00, 1.072318e+00, 1.449585e+00, 3.318397e-01, 1.030822e+00, 7.363583e-01, 1.84510…
4.000000e-01	9.764137e-01, 2.055965e+00, 7.760596e-01, 6.934764e-01, 1.893191e+00, 1.126772e+00, 6.016010e-03, 7.588598e-01, 1.330733e+00, 8.674120e-01, 8.430826e-01, 7.633917e-01, 1.359066e+00, 1.363710e+00, 1.048008e+00, 1.763815e+00, 7.681382e-01, 9.253901e-01, 1.864607e+00, 9.462427e-01, 7.522195e-01, 4.554493e-01, 9.615378e-01, 1.111891e+00, 1.162697e+00, 2.866334e-01, 7.571893e-01, 5.058404e-01, 1.12605…
6.000000e-01	1.138327e+00, 1.736861e+00, 8.537545e-01, 6.333313e-01, 1.259329e+00, 1.121564e+00, 7.693065e-03, 8.700582e-01, 1.104813e+00, 9.032244e-01, 8.439820e-01, 4.625609e-01, 1.078566e+00, 8.770833e-01, 9.054709e-01, 1.410162e+00, 3.878533e-01, 9.513995e-01, 1.617549e+00, 5.021172e-01, 4.883380e-01, 4.052303e-01, 6.000005e-01, 1.199211e+00, 1.089209e+00, 2.333479e-01, 7.360298e-01, 5.120510e-01, 7.50764…
8.000000e-01	9.037272e-01, 2.000377e+00, 6.586437e-01, 3.003808e-01, 1.453871e+00, 6.188519e-01, 1.586138e-02, 1.019684e+00, 9.203593e-01, 8.792440e-01, 7.590627e-01, 3.616778e-01, 7.247771e-01, 6.038194e-01, 9.514392e-01, 1.553185e+00, 2.555205e-01, 9.375899e-01, 1.128821e+00, 3.329794e-01, 3.382877e-01, 3.379777e-01, 3.729011e-01, 8.777386e-01, 9.259792e-01, 1.921386e-01, 8.826288e-01, 3.261555e-01, 5.86685…
1.000000e+00	9.855790e-01, 1.774706e+00, 7.116450e-01, 2.463292e-01, 1.401644e+00, 5.469006e-01, 1.811017e-02, 9.958026e-01, 8.893097e-01, 6.644248e-01, 5.430562e-01, 2.574806e-01, 6.420107e-01, 5.735763e-01, 9.158613e-01, 1.138533e+00, 1.762057e-01, 9.220388e-01, 9.770928e-01, 2.849136e-01, 2.015717e-01, 3.283674e-01, 1.941433e-01, 1.121683e+00, 6.602378e-01, 1.205226e-01, 1.008245e+00, 2.535747e-01, 5.94565…
1.200000e+00	1.038688e+00, 1.897043e+00, 7.540358e-01, 1.389335e-01, 1.458243e+00, 4.586621e-01, 3.091570e-02, 9.628941e-01, 6.797728e-01, 5.125779e-01, 4.840389e-01, 1.581721e-01, 5.471559e-01, 4.969537e-01, 8.500540e-01, 8.106094e-01, 8.833112e-02, 9.791191e-01, 7.169121e-01, 3.797287e-01, 1.593268e-01, 2.332660e-01, 1.231150e-01, 7.886447e-01, 3.758676e-01, 1.037921e-01, 1.269147e+00, 2.274220e-01, 6.75462…
1.400000e+00	8.587276e-01, 1.823748e+00, 6.601826e-01, 8.382882e-02, 1.773814e+00, 3.087545e-01, 2.816367e-02, 9.569498e-01, 6.745127e-01, 4.643402e-01, 3.362693e-01, 1.052418e-01, 5.621667e-01, 4.378285e-01, 7.028724e-01, 5.060422e-01, 6.402446e-02, 1.029061e+00, 5.028084e-01, 3.489198e-01, 9.039999e-02, 1.756618e-01, 8.735379e-02, 1.023613e+00, 4.077003e-01, 8.425843e-02, 1.297563e+00, 1.681463e-01, 6.09720…
1.600000e+00	9.186827e-01, 1.710450e+00, 6.594861e-01, 5.269195e-02, 1.351780e+00, 1.980845e-01, 2.910874e-02, 1.030256e+00, 6.303756e-01, 4.408898e-01, 2.620038e-01, 6.892136e-02, 5.579621e-01, 4.362230e-01, 7.790528e-01, 5.003246e-01, 3.800298e-02, 1.083454e+00, 3.701132e-01, 3.904326e-01, 5.154641e-02, 1.503248e-01, 4.538894e-02, 1.004405e+00, 2.296109e-01, 3.950945e-02, 1.717721e+00, 1.417447e-01, 6.66957…
1.800000e+00	8.247771e-01, 1.369548e+00, 5.455943e-01, 2.250323e-02, 1.342202e+00, 1.633106e-01, 2.814301e-02, 1.122940e+00, 6.401383e-01, 3.101222e-01, 2.362839e-01, 4.360052e-02, 4.963981e-01, 4.079963e-01, 7.493634e-01, 3.531275e-01, 2.385019e-02, 1.104672e+00, 2.700935e-01, 4.012040e-01, 3.167149e-02, 1.229641e-01, 2.554769e-02, 9.163688e-01, 1.726545e-01, 3.716939e-02, 1.299942e+00, 1.112422e-01, 6.91955…
2.000000e+00	8.142675e-01, 2.036290e+00, 6.030631e-01, 1.229888e-02, 1.407758e+00, 8.235970e-02, 2.821632e-02, 1.019680e+00, 5.555379e-01, 2.869190e-01, 1.891293e-01, 3.148926e-02, 5.042179e-01, 4.221378e-01, 6.421581e-01, 4.104341e-01, 1.446972e-02, 1.078615e+00, 1.699077e-01, 4.280056e-01, 1.726096e-02, 9.412753e-02, 1.713197e-02, 9.191911e-01, 1.774671e-01, 2.889534e-02, 1.548021e+00, 8.470508e-02, 7.33040…
0.000000e+00	1.013974e+00, 1.097366e-01, 8.279249e-01, 1.155650e+00, 8.374571e-01, 1.381412e+00, 2.051667e+00, 1.964048e+00, 1.448027e+00, 4.583379e-01, 2.065599e+00, 9.897273e-01, 1.125594e+00, 1.482710e+00, 2.654292e+00, 2.742741e+00, 2.146255e+00, 5.175547e-01, 2.759486e+00, 1.231555e+00, 8.020904e-01, 1.623021e+00, 1.410160e+00, 2.547801e+00, 1.922616e+00, 3.287410e-01, 1.530964e+00, 1.899266e+00, 2.98018…
2.000000e-01	7.714400e-01, 5.258018e-01, 1.215870e+00, 6.550842e-01, 7.693367e-01, 8.963592e-01, 1.713448e+00, 1.688077e+00, 7.040618e-01, 7.790545e-01, 1.970613e+00, 6.503697e-01, 6.865764e-01, 1.372909e+00, 1.631296e+00, 1.830383e+00, 1.256728e+00, 9.097246e-01, 2.258566e+00, 8.215529e-01, 9.041278e-01, 1.595098e+00, 9.122041e-01, 1.685575e+00, 2.241938e+00, 3.709204e-01, 1.036289e+00, 1.853318e+00, 1.94748…
4.000000e-01	4.257980e-01, 9.607352e-01, 9.911255e-01, 5.342351e-01, 7.225679e-01, 6.811175e-01, 1.336849e+00, 1.707991e+00, 3.801082e-01, 6.612458e-01, 1.772813e+00, 4.787479e-01, 3.658719e-01, 1.012247e+00, 1.318069e+00, 1.687187e+00, 7.662029e-01, 9.664568e-01, 1.904901e+00, 8.725128e-01, 5.681287e-01, 1.144892e+00, 6.377545e-01, 1.624180e+00, 1.784304e+00, 3.602319e-01, 8.417968e-01, 1.630227e+00, 1.62543…
6.000000e-01	3.033412e-01, 1.012630e+00, 8.644976e-01, 2.787160e-01, 7.310302e-01, 6.365587e-01, 1.423934e+00, 1.299965e+00, 3.179882e-01, 7.853194e-01, 1.387739e+00, 2.419861e-01, 2.637274e-01, 5.627253e-01, 1.262429e+00, 1.468720e+00, 4.314585e-01, 8.093909e-01, 1.297485e+00, 5.643293e-01, 3.631243e-01, 9.864935e-01, 3.408302e-01, 1.497846e+00, 1.206639e+00, 2.125932e-01, 1.170378e+00, 2.061759e+00, 1.64031…
8.000000e-01	2.633629e-01, 1.066013e+00, 1.124850e+00, 1.716540e-01, 6.706308e-01, 5.395132e-01, 1.058811e+00, 1.029747e+00, 3.389899e-01, 1.010773e+00, 1.140862e+00, 1.735060e-01, 1.793268e-01, 5.317706e-01, 8.740163e-01, 1.629832e+00, 2.827966e-01, 1.126950e+00, 9.633548e-01, 3.777892e-01, 2.455522e-01, 7.373686e-01, 2.190861e-01, 9.042067e-01, 1.071897e+00, 1.416646e-01, 9.647127e-01, 1.578554e+00, 1.57322…
1.000000e+00	1.341150e-01, 1.237336e+00, 9.704169e-01, 1.149625e-01, 5.170663e-01, 5.279546e-01, 1.071823e+00, 1.100629e+00, 4.305318e-01, 9.380007e-01, 1.661048e+00, 1.068682e-01, 9.914731e-02, 5.679842e-01, 7.646286e-01, 1.240471e+00, 1.638220e-01, 1.009773e+00, 7.065321e-01, 4.448710e-01, 1.439361e-01, 6.003722e-01, 1.461002e-01, 9.507554e-01, 7.867944e-01, 8.077154e-02, 1.184629e+00, 1.414655e+00, 1.33024…
1.200000e+00	1.046854e-01, 1.199897e+00, 1.006830e+00, 6.565960e-02, 4.451001e-01, 3.891308e-01, 1.088804e+00, 1.038930e+00, 5.478812e-01, 8.829178e-01, 1.334388e+00, 9.739908e-02, 6.499564e-02, 4.303529e-01, 6.654376e-01, 1.185031e+00, 9.951745e-02, 1.053340e+00, 4.172665e-01, 4.551622e-01, 9.189788e-02, 5.355982e-01, 7.887425e-02, 8.840041e-01, 5.992236e-01, 7.711918e-02, 1.092912e+00, 1.394823e+00, 1.26555…
1.400000e+00	8.392836e-02, 1.240710e+00, 6.445967e-01, 3.282842e-02, 3.837889e-01, 3.533885e-01, 9.078437e-01, 9.390044e-01, 6.964384e-01, 7.918398e-01, 1.240481e+00, 5.346871e-02, 2.792891e-02, 3.966055e-01, 8.648966e-01, 1.138943e+00, 5.612722e-02, 1.101384e+00, 3.703641e-01, 3.775152e-01, 5.152872e-02, 4.346686e-01, 4.407361e-02, 8.876743e-01, 4.283913e-01, 4.577167e-02, 1.317108e+00, 1.291451e+00, 9.94770…
1.600000e+00	6.114921e-02, 1.604986e+00, 7.588920e-01, 2.088510e-02, 2.893277e-01, 2.747509e-01, 1.063732e+00, 8.921871e-01, 7.200304e-01, 5.116721e-01, 8.564535e-01, 3.643768e-02, 1.908066e-02, 3.793266e-01, 8.348304e-01, 7.210204e-01, 3.803301e-02, 1.154954e+00, 2.626074e-01, 4.508781e-01, 4.008814e-02, 3.116351e-01, 2.686058e-02, 1.041750e+00, 3.158329e-01, 3.566750e-02, 1.319439e+00, 1.093263e+00, 1.03401…
1.800000e+00	4.395383e-02, 1.547886e+00, 7.558442e-01, 9.298135e-03, 2.416719e-01, 1.806624e-01, 8.424049e-01, 1.097917e+00, 5.625553e-01, 6.162064e-01, 9.805565e-01, 2.320835e-02, 1.105455e-02, 3.494583e-01, 7.996632e-01, 6.361848e-01, 2.182760e-02, 1.072025e+00, 2.187779e-01, 4.334473e-01, 2.321374e-02, 2.344588e-01, 1.772337e-02, 1.031332e+00, 2.358368e-01, 2.753768e-02, 1.486573e+00, 1.107883e+00, 1.27649…
2.000000e+00	3.396801e-02, 1.665859e+00, 7.593288e-01, 7.525859e-03, 1.972787e-01, 1.053422e-01, 1.034216e+00, 9.843236e-01, 5.611420e-01, 5.667955e-01, 1.062984e+00, 1.505861e-02, 7.619489e-03, 4.205629e-01, 7.934235e-01, 6.046794e-01, 1.482168e-02, 8.699580e-01, 1.323843e-01, 4.182564e-01, 1.450140e-02, 2.487790e-01, 9.837433e-03, 8.376712e-01, 1.724206e-01, 1.873152e-02, 1.664389e+00, 1.100291e+00, 1.04103…
0.000000e+00	9.048926e-01, 2.490369e+00, 2.421583e+00, 2.985568e+00, 3.535604e-01, 1.606247e+00, 1.597882e+00, 2.263933e+00, 1.620041e+00, 1.183603e+00, 2.209117e+00, 2.068370e-01, 3.157654e-01, 1.212904e+00, 1.401321e+00, 1.726406e+00, 8.391500e-01, 1.095145e+00, 1.227116e+00, 2.655058e+00, 8.381993e-01, 2.747301e+00, 2.214521e+00, 8.438976e-01, 4.150154e-01, 1.578380e+00, 2.725761e+00, 8.845559e-01, 9.14479…
2.000000e-01	1.103457e+00, 2.319050e+00, 1.640499e+00, 1.596989e+00, 5.179684e-01, 7.559715e-01, 1.660583e+00, 2.172981e+00, 7.868345e-01, 5.085767e-01, 2.421802e+00, 3.783386e-01, 1.349574e-01, 8.123260e-01, 1.227483e+00, 1.124422e+00, 5.035616e-01, 9.254976e-01, 1.377210e+00, 1.540676e+00, 1.062173e+00, 2.312238e+00, 1.422101e+00, 9.797654e-01, 6.610593e-01, 1.373548e+00, 2.390924e+00, 1.020888e+00, 1.05716…
4.000000e-01	8.792615e-01, 2.094351e+00, 1.109362e+00, 9.104132e-01, 6.822969e-01, 4.445993e-01, 1.248621e+00, 1.416674e+00, 4.307905e-01, 4.140218e-01, 1.603239e+00, 4.156359e-01, 1.102803e-01, 6.742632e-01, 1.284617e+00, 7.757765e-01, 2.970793e-01, 8.398426e-01, 1.179103e+00, 1.197329e+00, 9.445510e-01, 1.928792e+00, 1.074159e+00, 1.007887e+00, 9.422282e-01, 1.466921e+00, 2.013430e+00, 1.246338e+00, 8.55737…
6.000000e-01	7.840604e-01, 1.992970e+00, 1.104920e+00, 4.772451e-01, 9.728145e-01, 2.103383e-01, 9.252922e-01, 1.227280e+00, 3.246746e-01, 2.585037e-01, 1.473027e+00, 3.779621e-01, 1.058964e-01, 5.101092e-01, 9.324659e-01, 4.915635e-01, 1.642128e-01, 8.999171e-01, 7.955481e-01, 9.471729e-01, 8.425049e-01, 1.833147e+00, 6.022404e-01, 9.229225e-01, 7.084296e-01, 9.597985e-01, 2.042534e+00, 1.273018e+00, 7.67424…
8.000000e-01	4.396586e-01, 2.130617e+00, 9.733844e-01, 2.512821e-01, 1.052164e+00, 1.368230e-01, 8.288915e-01, 1.070077e+00, 3.146865e-01, 1.978434e-01, 1.401935e+00, 2.037386e-01, 1.737508e-01, 4.375331e-01, 8.098951e-01, 3.465243e-01, 1.045347e-01, 1.105840e+00, 4.619527e-01, 6.897246e-01, 3.761798e-01, 1.160638e+00, 4.047201e-01, 1.111847e+00, 6.515887e-01, 5.876439e-01, 1.606603e+00, 8.219593e-01, 7.25024…
1.000000e+00	4.385554e-01, 2.080987e+00, 8.516465e-01, 1.632077e-01, 1.154715e+00, 8.657316e-02, 6.701377e-01, 9.000007e-01, 4.288304e-01, 1.331458e-01, 1.354125e+00, 1.613210e-01, 2.252710e-01, 4.071925e-01, 8.084282e-01, 2.218916e-01, 6.963543e-02, 9.621381e-01, 4.287011e-01, 6.117396e-01, 2.615117e-01, 9.452446e-01, 2.633550e-01, 9.748477e-01, 4.797100e-01, 3.859029e-01, 1.664379e+00, 1.089566e+00, 9.06186…
1.200000e+00	3.469101e-01, 2.167017e+00, 7.024388e-01, 9.896424e-02, 7.746862e-01, 4.852699e-02, 6.317824e-01, 9.188913e-01, 4.388124e-01, 1.082083e-01, 9.359966e-01, 9.347741e-02, 1.898024e-01, 4.257595e-01, 8.761361e-01, 1.785384e-01, 4.257683e-02, 9.017370e-01, 3.462046e-01, 5.935979e-01, 1.518395e-01, 6.894430e-01, 1.231990e-01, 9.883195e-01, 3.246771e-01, 2.973268e-01, 1.573261e+00, 8.615956e-01, 1.23106…
1.400000e+00	2.838446e-01, 2.046962e+00, 8.089951e-01, 6.254986e-02, 6.144660e-01, 2.964714e-02, 6.957070e-01, 1.225375e+00, 4.716004e-01, 8.416833e-02, 7.611998e-01, 7.008935e-02, 1.616633e-01, 3.376954e-01, 7.086256e-01, 1.831094e-01, 2.578408e-02, 1.023257e+00, 2.235753e-01, 3.658719e-01, 1.191627e-01, 7.149232e-01, 8.843328e-02, 1.059372e+00, 2.787348e-01, 1.992630e-01, 1.827786e+00, 8.063444e-01, 1.03779…
1.600000e+00	2.082691e-01, 1.955643e+00, 6.579222e-01, 2.565380e-02, 6.765338e-01, 2.751017e-02, 6.249638e-01, 1.141847e+00, 4.260641e-01, 9.985989e-02, 7.064458e-01, 4.435700e-02, 1.079778e-01, 3.511587e-01, 7.378318e-01, 1.254752e-01, 1.699006e-02, 1.019653e+00, 1.823640e-01, 5.128989e-01, 6.193216e-02, 6.064219e-01, 4.527559e-02, 8.375116e-01, 1.901653e-01, 1.235341e-01, 1.961987e+00, 7.123743e-01, 1.16875…
1.800000e+00	1.604337e-01, 1.960519e+00, 7.233628e-01, 1.515609e-02, 5.167048e-01, 2.163400e-02, 7.443443e-01, 1.041357e+00, 4.611377e-01, 9.098412e-02, 5.322612e-01, 2.777555e-02, 7.013468e-02, 3.825373e-01, 7.474372e-01, 1.052403e-01, 1.204524e-02, 9.677627e-01, 1.327671e-01, 4.160297e-01, 4.314958e-02, 4.462973e-01, 3.601146e-02, 1.029602e+00, 1.568819e-01, 1.001800e-01, 1.698895e+00, 6.379036e-01, 1.08406…
2.000000e+00	1.055005e-01, 1.626160e+00, 6.798868e-01, 8.691719e-03, 4.059228e-01, 1.421980e-02, 8.779030e-01, 1.152838e+00, 3.963445e-01, 1.082769e-01, 3.519910e-01, 1.691415e-02, 4.190970e-02, 2.965665e-01, 6.805999e-01, 1.484116e-01, 5.994544e-03, 9.072135e-01, 1.140581e-01, 4.508144e-01, 2.541883e-02, 4.013171e-01, 1.867738e-02, 8.000965e-01, 1.018748e-01, 6.671640e-02, 1.928290e+00, 6.670878e-01, 1.09495…
0.000000e+00	1.491641e+00, 1.213683e+00, 1.272012e+00, 6.888239e-01, 9.880838e-01, 4.298616e-01, 3.496221e-01, 7.612251e-01, 3.180162e+00, 1.868744e+00, 3.351189e-01, 7.494934e-01, 3.228210e-01, 1.315711e+00, 1.143777e+00, 2.975571e-01, 1.033836e+00, 8.792117e-01, 2.718978e+00, 6.735471e-01, 4.844957e-01, 1.023671e+00, 1.049920e+00, 2.864860e+00, 2.774226e+00, 1.358621e+00, 2.145461e+00, 3.485187e+00, 2.45779…
2.000000e-01	1.151241e+00, 1.502788e+00, 1.250780e+00, 3.336990e-01, 7.495493e-01, 2.067147e-01, 4.160154e-01, 7.551610e-01, 1.860655e+00, 1.329363e+00, 4.295834e-01, 5.451043e-01, 2.074987e-01, 1.069606e+00, 9.033320e-01, 1.731299e-01, 5.436568e-01, 9.936622e-01, 2.051346e+00, 3.877885e-01, 4.593944e-01, 8.010373e-01, 6.710812e-01, 1.680281e+00, 2.660328e+00, 8.592090e-01, 1.888919e+00, 1.895795e+00, 1.63020…
4.000000e-01	1.313389e+00, 1.781957e+00, 1.450021e+00, 2.118136e-01, 5.901830e-01, 1.294606e-01, 5.728874e-01, 5.608806e-01, 1.755222e+00, 8.091704e-01, 5.724302e-01, 3.552607e-01, 1.509599e-01, 6.633416e-01, 9.035182e-01, 1.312877e-01, 4.214204e-01, 9.386890e-01, 1.705049e+00, 3.004530e-01, 3.269136e-01, 7.475018e-01, 4.651760e-01, 2.149735e+00, 1.413447e+00, 6.385748e-01, 1.796943e+00, 1.836219e+00, 1.11126…
6.000000e-01	1.136590e+00, 1.849013e+00, 1.252070e+00, 1.036633e-01, 5.980592e-01, 8.092337e-02, 7.659374e-01, 4.505641e-01, 1.450346e+00, 6.497516e-01, 6.563109e-01, 2.226837e-01, 1.076169e-01, 6.917718e-01, 8.064635e-01, 8.440789e-02, 2.007705e-01, 1.155212e+00, 1.243391e+00, 1.554550e-01, 2.249071e-01, 6.777366e-01, 2.779184e-01, 1.437264e+00, 1.241930e+00, 3.755567e-01, 2.079133e+00, 1.544102e+00, 8.64727…
8.000000e-01	7.596900e-01, 1.392513e+00, 1.133557e+00, 5.993689e-02, 5.505150e-01, 3.769310e-02, 8.584352e-01, 4.385416e-01, 1.211845e+00, 3.808272e-01, 6.098511e-01, 1.296604e-01, 6.795034e-02, 5.166999e-01, 7.306601e-01, 5.392298e-02, 1.406307e-01, 1.046063e+00, 7.333829e-01, 1.178521e-01, 1.546651e-01, 4.980734e-01, 1.800891e-01, 1.088855e+00, 9.150999e-01, 2.524478e-01, 1.963956e+00, 1.019637e+00, 8.89383…
1.000000e+00	5.038346e-01, 1.553875e+00, 1.214049e+00, 3.234401e-02, 4.991071e-01, 2.515669e-02, 7.736818e-01, 4.024054e-01, 9.545661e-01, 2.570516e-01, 6.524412e-01, 1.309093e-01, 3.601115e-02, 5.324049e-01, 7.092489e-01, 4.548109e-02, 9.878009e-02, 1.187149e+00, 4.793699e-01, 1.298186e-01, 8.335189e-02, 3.830266e-01, 1.008567e-01, 9.614213e-01, 6.198111e-01, 1.555723e-01, 1.759703e+00, 1.172165e+00, 9.84664…
1.200000e+00	2.959749e-01, 1.715396e+00, 9.298014e-01, 2.109493e-02, 3.242964e-01, 1.614004e-02, 8.066030e-01, 4.246964e-01, 9.687805e-01, 1.467004e-01, 7.551239e-01, 7.695353e-02, 2.525477e-02, 3.408034e-01, 6.061941e-01, 3.470047e-02, 5.647629e-02, 1.021754e+00, 4.108844e-01, 1.330881e-01, 4.792797e-02, 3.732468e-01, 5.247685e-02, 1.061978e+00, 5.168260e-01, 8.897597e-02, 1.853913e+00, 1.134453e+00, 8.68774…
1.400000e+00	2.079692e-01, 1.972875e+00, 7.736129e-01, 1.015723e-02, 2.840896e-01, 1.333259e-02, 8.862415e-01, 5.009090e-01, 1.087979e+00, 1.054474e-01, 6.611854e-01, 4.541002e-02, 1.372956e-02, 3.985295e-01, 6.957828e-01, 2.867294e-02, 3.980243e-02, 9.531872e-01, 3.687041e-01, 1.675836e-01, 2.680208e-02, 2.450848e-01, 3.739013e-02, 8.906686e-01, 3.636723e-01, 7.936174e-02, 1.847036e+00, 1.051417e+00, 1.10289…
1.600000e+00	1.574229e-01, 2.062940e+00, 7.929594e-01, 5.749656e-03, 2.176478e-01, 9.426434e-03, 7.074001e-01, 6.892746e-01, 1.095696e+00, 6.808802e-02, 5.875834e-01, 3.057516e-02, 1.050125e-02, 3.432299e-01, 6.765955e-01, 2.505041e-02, 2.145217e-02, 8.988815e-01, 2.714925e-01, 2.013900e-01, 1.889253e-02, 1.868375e-01, 2.230410e-02, 9.678924e-01, 3.248442e-01, 5.208191e-02, 1.766340e+00, 9.310478e-01, 1.17229…
1.800000e+00	1.279911e-01, 1.670269e+00, 7.146262e-01, 3.060698e-03, 1.630787e-01, 7.249830e-03, 7.389017e-01, 7.046652e-01, 8.016707e-01, 5.130749e-02, 4.991699e-01, 2.289526e-02, 5.570944e-03, 2.839930e-01, 9.110058e-01, 2.609807e-02, 1.199787e-02, 1.124694e+00, 1.670943e-01, 2.629428e-01, 1.382197e-02, 1.874405e-01, 1.141430e-02, 8.753822e-01, 2.524586e-01, 3.365235e-02, 1.689902e+00, 8.740218e-01, 1.04163…
2.000000e+00	7.993649e-02, 1.761981e+00, 7.572522e-01, 2.052197e-03, 1.118177e-01, 6.832099e-03, 1.100127e+00, 7.272058e-01, 9.376687e-01, 3.342252e-02, 4.597924e-01, 1.413759e-02, 2.743962e-03, 3.082494e-01, 7.355941e-01, 2.370660e-02, 8.676916e-03, 1.064181e+00, 1.366538e-01, 2.260118e-01, 1.088897e-02, 1.193369e-01, 8.388952e-03, 9.926404e-01, 1.473139e-01, 2.901459e-02, 1.885991e+00, 8.973684e-01, 1.06317…
0.000000e+00	1.116638e+00, 1.390966e+00, 1.640520e-01, 2.334796e+00, 1.253199e+00, 2.871462e+00, 6.030901e-02, 2.278289e-01, 1.854928e+00, 3.414295e-01, 2.047053e+00, 6.896657e-01, 7.476705e-01, 2.151325e+00, 7.724258e-01, 2.298509e+00, 2.942020e+00, 1.543689e+00, 1.709081e+00, 2.601443e+00, 1.665304e+00, 1.214131e+00, 1.410082e+00, 1.342342e+00, 2.269355e+00, 1.952127e+00, 8.565755e-01, 1.951366e+00, 4.05305…
2.000000e-01	1.213894e+00, 1.699575e+00, 4.496478e-01, 2.090877e+00, 7.114126e-01, 1.755276e+00, 2.097550e-01, 4.729672e-01, 1.582472e+00, 5.359033e-01, 1.639298e+00, 7.722194e-01, 4.838565e-01, 1.538952e+00, 5.067271e-01, 2.440853e+00, 1.989359e+00, 1.114677e+00, 1.947446e+00, 1.661212e+00, 1.219974e+00, 1.501480e+00, 1.053826e+00, 1.340504e+00, 2.132401e+00, 1.761334e+00, 1.177479e+00, 1.447833e+00, 2.78610…
4.000000e-01	1.031624e+00, 1.557527e+00, 6.643574e-01, 1.246840e+00, 7.883302e-01, 1.149945e+00, 3.315121e-01, 5.130804e-01, 1.174231e+00, 5.942257e-01, 1.260637e+00, 6.283647e-01, 3.343080e-01, 9.569375e-01, 4.405626e-01, 1.420117e+00, 1.869773e+00, 1.140170e+00, 1.637667e+00, 8.046310e-01, 1.141728e+00, 1.780184e+00, 1.070315e+00, 9.694651e-01, 1.708425e+00, 1.400599e+00, 1.312981e+00, 1.156826e+00, 3.45759…
6.000000e-01	8.481392e-01, 1.418072e+00, 7.923135e-01, 7.677489e-01, 7.449213e-01, 5.573267e-01, 4.303407e-01, 7.581420e-01, 1.011864e+00, 5.263449e-01, 1.354319e+00, 5.506101e-01, 2.527993e-01, 7.753094e-01, 4.702187e-01, 1.077170e+00, 1.268403e+00, 1.014089e+00, 1.354828e+00, 5.968724e-01, 6.959106e-01, 1.499958e+00, 7.590145e-01, 1.181469e+00, 1.746655e+00, 1.216714e+00, 1.453168e+00, 7.854337e-01, 4.27810…
8.000000e-01	8.746377e-01, 1.578687e+00, 6.689023e-01, 4.435988e-01, 6.913665e-01, 2.717911e-01, 7.002068e-01, 8.139569e-01, 7.934733e-01, 3.632188e-01, 1.153704e+00, 3.003886e-01, 1.740539e-01, 5.786523e-01, 5.136571e-01, 8.671633e-01, 8.677666e-01, 7.447109e-01, 8.436826e-01, 5.034104e-01, 3.441860e-01, 1.155094e+00, 4.181075e-01, 1.046460e+00, 1.157640e+00, 8.510196e-01, 1.565427e+00, 7.885163e-01, 5.51215…
1.000000e+00	5.299680e-01, 1.732258e+00, 5.554207e-01, 2.252758e-01, 5.606057e-01, 2.265529e-01, 7.400982e-01, 1.014442e+00, 9.161296e-01, 3.150998e-01, 1.058909e+00, 2.372833e-01, 1.059688e-01, 5.312205e-01, 7.670440e-01, 5.866514e-01, 4.736816e-01, 1.074702e+00, 6.970687e-01, 3.483733e-01, 2.739275e-01, 9.670576e-01, 2.479654e-01, 9.575819e-01, 1.001995e+00, 5.597414e-01, 1.751270e+00, 7.595063e-01, 6.78090…
1.200000e+00	4.156563e-01, 2.008580e+00, 6.619037e-01, 1.571875e-01, 4.127477e-01, 1.257288e-01, 7.508288e-01, 6.820657e-01, 6.481056e-01, 2.302897e-01, 7.853913e-01, 1.551211e-01, 6.749635e-02, 3.632963e-01, 6.911307e-01, 4.700193e-01, 3.078671e-01, 1.009112e+00, 4.660797e-01, 2.836883e-01, 2.054434e-01, 8.496653e-01, 1.313537e-01, 1.027558e+00, 5.964420e-01, 3.528894e-01, 1.615849e+00, 5.668093e-01, 9.50393…
1.400000e+00	2.857603e-01, 1.649072e+00, 6.472600e-01, 6.957044e-02, 4.335280e-01, 7.679988e-02, 8.178082e-01, 8.253002e-01, 8.295330e-01, 1.462833e-01, 6.395331e-01, 1.022793e-01, 3.748149e-02, 3.389234e-01, 7.302382e-01, 3.596231e-01, 1.634925e-01, 1.112643e+00, 3.649601e-01, 3.290239e-01, 9.882033e-02, 6.919299e-01, 9.530847e-02, 1.294426e+00, 5.134942e-01, 2.245329e-01, 1.935051e+00, 6.604747e-01, 9.44782…
1.600000e+00	1.845834e-01, 1.762105e+00, 6.000009e-01, 3.931160e-02, 3.297672e-01, 5.321143e-02, 7.896991e-01, 1.236801e+00, 6.382616e-01, 1.605101e-01, 5.180951e-01, 6.594264e-02, 2.004732e-02, 3.749227e-01, 7.320545e-01, 2.505546e-01, 1.216170e-01, 1.175394e+00, 2.076994e-01, 3.656638e-01, 6.609618e-02, 4.800965e-01, 4.398067e-02, 1.071369e+00, 3.927507e-01, 1.952638e-01, 1.703144e+00, 6.748127e-01, 9.33404…
1.800000e+00	1.170736e-01, 1.567906e+00, 7.452785e-01, 2.025696e-02, 2.677783e-01, 3.203919e-02, 9.107146e-01, 1.039528e+00, 6.362391e-01, 1.311625e-01, 4.980217e-01, 4.791037e-02, 1.425301e-02, 3.702318e-01, 6.345098e-01, 2.371493e-01, 6.339374e-02, 1.138440e+00, 2.304814e-01, 4.081403e-01, 3.653393e-02, 4.114467e-01, 3.146740e-02, 1.014553e+00, 3.144775e-01, 1.172947e-01, 1.820220e+00, 7.235852e-01, 9.40408…
2.000000e+00	9.846289e-02, 2.035955e+00, 6.182836e-01, 1.151994e-02, 1.978936e-01, 2.297959e-02, 9.036489e-01, 1.172001e+00, 5.146379e-01, 1.258541e-01, 3.191487e-01, 2.768739e-02, 7.839395e-03, 3.758050e-01, 7.312530e-01, 2.326653e-01, 3.722612e-02, 1.043477e+00, 1.769255e-01, 3.929241e-01, 2.942387e-02, 3.017520e-01, 2.052741e-02, 1.161991e+00, 2.235110e-01, 7.490055e-02, 1.778792e+00, 5.183773e-01, 1.02133…
0.000000e+00	1.562146e+00, 5.605552e-01, 6.481053e-01, 2.354623e+00, 1.666062e-01, 2.258017e-01, 4.135067e-01, 1.482725e-01, 1.895919e+00, 1.478754e+00, 1.481087e+00, 1.297430e+00, 2.251660e-01, 1.996421e+00, 6.583222e-01, 2.324867e+00, 9.087213e-01, 2.240417e+00, 6.131725e-01, 9.323683e-01, 3.248558e+00, 1.789265e+00, 1.844204e-01, 2.485166e+00, 6.900103e-01, 1.828355e+00, 2.908334e-01, 9.115724e-01, 3.01066…
2.000000e-01	1.269850e+00, 3.906447e-01, 7.405981e-01, 1.159374e+00, 2.883816e-01, 5.647193e-01, 6.556571e-01, 3.836840e-01, 1.530505e+00, 1.030389e+00, 1.282005e+00, 1.244829e+00, 1.504679e-01, 1.232205e+00, 4.653708e-01, 1.688480e+00, 9.793205e-01, 1.899593e+00, 4.363276e-01, 3.723788e-01, 1.741426e+00, 1.785981e+00, 4.380015e-01, 1.560530e+00, 5.468815e-01, 1.396937e+00, 6.055713e-01, 6.766380e-01, 1.78849…
4.000000e-01	9.770382e-01, 2.695060e-01, 9.335516e-01, 7.161462e-01, 2.988758e-01, 6.394019e-01, 8.490251e-01, 4.958214e-01, 1.035457e+00, 6.889360e-01, 9.667511e-01, 9.744763e-01, 7.745073e-02, 8.815734e-01, 2.865584e-01, 9.484714e-01, 7.998781e-01, 1.776574e+00, 2.811056e-01, 2.476998e-01, 1.119194e+00, 1.504761e+00, 4.086825e-01, 1.403349e+00, 3.898885e-01, 1.385031e+00, 9.848008e-01, 5.452023e-01, 1.27725…
6.000000e-01	6.034177e-01, 3.094295e-01, 8.828683e-01, 4.305607e-01, 3.258012e-01, 5.562644e-01, 7.046854e-01, 5.619255e-01, 1.162858e+00, 4.219381e-01, 7.690646e-01, 7.905778e-01, 4.130020e-02, 4.556468e-01, 2.368829e-01, 5.485824e-01, 8.455178e-01, 1.377692e+00, 2.246925e-01, 1.821818e-01, 6.342631e-01, 1.675975e+00, 2.546080e-01, 1.020199e+00, 3.381636e-01, 8.615319e-01, 1.249103e+00, 5.930323e-01, 1.29048…
8.000000e-01	3.986116e-01, 6.799851e-01, 8.713181e-01, 2.580835e-01, 2.697770e-01, 3.747252e-01, 9.418284e-01, 6.565937e-01, 8.757317e-01, 3.138579e-01, 5.559691e-01, 4.662595e-01, 3.071242e-02, 4.214726e-01, 4.730871e-01, 4.867733e-01, 8.514496e-01, 1.192756e+00, 1.478369e-01, 2.022557e-01, 4.000861e-01, 1.486487e+00, 1.402566e-01, 1.041530e+00, 2.409927e-01, 7.267235e-01, 1.200347e+00, 5.799820e-01, 1.22339…
1.000000e+00	2.735862e-01, 1.135363e+00, 7.407283e-01, 1.228846e-01, 2.230032e-01, 2.476795e-01, 9.217914e-01, 7.846869e-01, 1.038715e+00, 1.857811e-01, 4.136744e-01, 3.829994e-01, 1.535922e-02, 3.861732e-01, 5.607312e-01, 2.625994e-01, 7.002705e-01, 1.109797e+00, 1.350987e-01, 2.370871e-01, 2.409121e-01, 1.287594e+00, 7.134579e-02, 1.084328e+00, 2.133652e-01, 5.089996e-01, 1.423507e+00, 4.832567e-01, 1.05913…
1.200000e+00	1.608535e-01, 1.261320e+00, 8.485259e-01, 7.269452e-02, 1.613185e-01, 1.523254e-01, 7.562486e-01, 7.351253e-01, 1.017255e+00, 1.159940e-01, 3.880048e-01, 1.769773e-01, 9.116634e-03, 3.791915e-01, 6.956454e-01, 2.115793e-01, 4.215842e-01, 9.556911e-01, 9.023302e-02, 1.837588e-01, 1.398484e-01, 1.085993e+00, 4.980195e-02, 9.971616e-01, 1.414066e-01, 2.844325e-01, 1.464440e+00, 5.366878e-01, 1.10787…
1.400000e+00	1.197102e-01, 1.399533e+00, 7.528262e-01, 4.095853e-02, 1.187461e-01, 9.861200e-02, 1.046540e+00, 7.190881e-01, 1.074272e+00, 7.071369e-02, 3.337360e-01, 1.231814e-01, 6.264622e-03, 3.399697e-01, 5.825140e-01, 9.759410e-02, 2.528830e-01, 1.157765e+00, 6.315367e-02, 2.228183e-01, 6.730378e-02, 7.681481e-01, 2.696063e-02, 1.140485e+00, 1.007373e-01, 2.208086e-01, 1.460064e+00, 4.861429e-01, 1.05349…
1.600000e+00	8.074100e-02, 1.382397e+00, 7.347410e-01, 2.358951e-02, 9.234911e-02, 6.021694e-02, 7.472570e-01, 9.381152e-01, 9.846759e-01, 6.201728e-02, 2.283880e-01, 9.859355e-02, 3.460503e-03, 4.082551e-01, 7.988488e-01, 1.032193e-01, 1.563846e-01, 1.004474e+00, 5.632824e-02, 3.051298e-01, 5.001133e-02, 6.416978e-01, 2.053554e-02, 1.021417e+00, 8.448418e-02, 1.261389e-01, 1.933615e+00, 7.380695e-01, 1.02158…
1.800000e+00	5.206772e-02, 1.674175e+00, 5.803694e-01, 1.353904e-02, 7.683953e-02, 4.588603e-02, 9.133802e-01, 8.891045e-01, 7.072625e-01, 4.652098e-02, 2.148596e-01, 7.201839e-02, 2.073797e-03, 3.602190e-01, 7.138143e-01, 8.324660e-02, 9.297006e-02, 1.060699e+00, 3.142047e-02, 3.495456e-01, 3.843675e-02, 5.254822e-01, 1.041444e-02, 9.829646e-01, 5.249405e-02, 8.474105e-02, 1.664598e+00, 5.816077e-01, 1.31655…
2.000000e+00	3.785621e-02, 1.934158e+00, 7.495128e-01, 6.123040e-03, 6.972583e-02, 2.876914e-02, 1.070601e+00, 1.096759e+00, 7.149021e-01, 4.668732e-02, 1.747392e-01, 4.179792e-02, 1.175110e-03, 4.143140e-01, 6.582223e-01, 7.691067e-02, 4.935440e-02, 7.936678e-01, 2.762767e-02, 3.155547e-01, 2.068359e-02, 3.583462e-01, 7.007511e-03, 1.012430e+00, 4.817894e-02, 6.733610e-02, 1.615692e+00, 7.153861e-01, 8.63690…
0.000000e+00	2.676537e+00, 1.518894e+00, 6.361859e-01, 1.197139e+00, 3.529820e-01, 1.142103e+00, 1.918174e+00, 1.073145e+00, 2.860292e+00, 3.926880e-01, 2.458547e+00, 2.459803e-01, 2.455679e+00, 2.099621e+00, 5.398196e-01, 6.577645e-01, 1.890470e+00, 1.669662e+00, 5.609009e-01, 2.552348e+00, 2.316517e+00, 2.175392e+00, 3.059365e-01, 2.039803e+00, 3.306790e-01, 7.769094e-02, 1.998764e+00, 1.834256e+00, 1.94902…
2.000000e-01	2.197454e+00, 1.347579e+00, 7.564104e-01, 8.465820e-01, 7.516373e-01, 6.336457e-01, 1.495535e+00, 9.994811e-01, 1.927860e+00, 6.689881e-01, 2.310520e+00, 3.901427e-01, 1.159571e+00, 1.574983e+00, 3.088903e-01, 8.350009e-01, 1.204531e+00, 1.236436e+00, 6.341394e-01, 2.073959e+00, 1.332614e+00, 2.378595e+00, 2.741672e-01, 1.408127e+00, 2.422854e-01, 2.645095e-01, 2.003646e+00, 1.643166e+00, 1.54131…
4.000000e-01	1.401158e+00, 1.495999e+00, 9.330570e-01, 3.932942e-01, 1.109030e+00, 3.327736e-01, 1.291520e+00, 7.668365e-01, 1.476208e+00, 7.788414e-01, 1.553148e+00, 4.492095e-01, 8.182533e-01, 9.842837e-01, 3.765955e-01, 9.489784e-01, 9.319105e-01, 1.253409e+00, 4.860580e-01, 1.000824e+00, 8.160837e-01, 1.946351e+00, 1.928274e-01, 1.084841e+00, 2.528130e-01, 2.201986e-01, 1.850906e+00, 1.697621e+00, 1.16226…
6.000000e-01	6.727780e-01, 1.604463e+00, 8.085138e-01, 2.261976e-01, 8.892628e-01, 1.586376e-01, 8.590706e-01, 7.222065e-01, 1.137759e+00, 6.261132e-01, 1.995455e+00, 3.281035e-01, 5.993178e-01, 6.952118e-01, 4.536534e-01, 8.738590e-01, 8.181057e-01, 9.638591e-01, 3.168364e-01, 7.220738e-01, 5.417483e-01, 1.757673e+00, 1.267583e-01, 8.938749e-01, 1.533224e-01, 1.416605e-01, 1.759083e+00, 1.405540e+00, 2.45849…
8.000000e-01	5.396243e-01, 1.772987e+00, 7.022457e-01, 1.402354e-01, 6.989588e-01, 1.084516e-01, 8.749166e-01, 8.444928e-01, 9.739763e-01, 4.552585e-01, 1.285685e+00, 2.374642e-01, 3.228370e-01, 6.370397e-01, 6.453966e-01, 7.867996e-01, 4.171107e-01, 1.046792e+00, 2.752795e-01, 4.359260e-01, 3.245314e-01, 1.525565e+00, 5.855490e-02, 1.018407e+00, 9.549358e-02, 1.186377e-01, 2.101503e+00, 1.283474e+00, 5.70810…
1.000000e+00	4.037477e-01, 1.388667e+00, 8.094178e-01, 8.397898e-02, 5.861225e-01, 5.335109e-02, 1.022853e+00, 7.961319e-01, 9.824965e-01, 4.644120e-01, 1.442402e+00, 1.357754e-01, 2.503311e-01, 4.501301e-01, 5.812149e-01, 5.766876e-01, 2.973353e-01, 8.464793e-01, 1.736116e-01, 3.917428e-01, 1.670580e-01, 1.201677e+00, 4.701456e-02, 1.029105e+00, 1.045184e-01, 7.557087e-02, 2.107530e+00, 1.432319e+00, 7.34388…
1.200000e+00	2.616112e-01, 1.897847e+00, 6.610737e-01, 4.718182e-02, 5.110651e-01, 3.964653e-02, 8.806502e-01, 8.372712e-01, 8.271732e-01, 3.477366e-01, 1.162232e+00, 8.538236e-02, 1.222469e-01, 4.418787e-01, 6.858557e-01, 4.704021e-01, 1.449270e-01, 1.090293e+00, 1.215387e-01, 3.127483e-01, 1.024192e-01, 8.543839e-01, 2.603728e-02, 8.976794e-01, 7.867709e-02, 4.785277e-02, 2.010734e+00, 1.280130e+00, 7.91948…
1.400000e+00	1.670828e-01, 1.818062e+00, 7.133268e-01, 2.283876e-02, 3.272340e-01, 2.546314e-02, 8.698573e-01, 9.390291e-01, 6.803664e-01, 2.571599e-01, 1.227051e+00, 5.001437e-02, 8.156677e-02, 4.078353e-01, 6.490412e-01, 4.069272e-01, 9.859451e-02, 1.175186e+00, 8.441722e-02, 3.518253e-01, 6.127781e-02, 7.863190e-01, 1.655554e-02, 1.012358e+00, 4.851120e-02, 4.362135e-02, 2.319346e+00, 1.083174e+00, 9.87846…
1.600000e+00	1.358797e-01, 1.783815e+00, 6.565187e-01, 1.340874e-02, 2.479099e-01, 1.270282e-02, 8.760468e-01, 9.816700e-01, 5.793409e-01, 2.347604e-01, 9.778991e-01, 4.432569e-02, 4.158380e-02, 4.196461e-01, 7.840043e-01, 3.131741e-01, 5.857076e-02, 9.760727e-01, 6.711705e-02, 3.604754e-01, 4.345530e-02, 6.318235e-01, 1.096390e-02, 1.125210e+00, 4.225478e-02, 2.724936e-02, 2.002967e+00, 9.218039e-01, 1.01005…
1.800000e+00	8.004612e-02, 1.768274e+00, 5.756909e-01, 7.365305e-03, 2.589625e-01, 8.789020e-03, 1.049823e+00, 1.094616e+00, 4.407579e-01, 2.168097e-01, 7.807300e-01, 2.661858e-02, 2.502203e-02, 4.265835e-01, 6.218243e-01, 2.406439e-01, 3.775964e-02, 1.006198e+00, 4.580396e-02, 4.458677e-01, 1.909947e-02, 4.746508e-01, 5.879107e-03, 1.048756e+00, 4.409956e-02, 2.073837e-02, 1.826644e+00, 1.025749e+00, 9.25547…
2.000000e+00	6.651887e-02, 1.932540e+00, 6.330861e-01, 4.077640e-03, 1.915784e-01, 7.407136e-03, 8.814375e-01, 1.081050e+00, 5.710124e-01, 2.029178e-01, 8.552105e-01, 1.652782e-02, 2.079770e-02, 4.156493e-01, 6.111094e-01, 2.688555e-01, 2.706644e-02, 1.159110e+00, 3.938719e-02, 4.217490e-01, 1.657927e-02, 3.163076e-01, 4.153231e-03, 9.187958e-01, 2.962331e-02, 1.798071e-02, 1.756935e+00, 9.304666e-01, 9.54236…
0.000000e+00	1.454986e+00, 2.536644e+00, 1.461895e+00, 5.525933e-01, 3.178713e+00, 1.768083e+00, 1.754172e+00, 1.092563e+00, 1.072609e+00, 2.155848e-01, 2.102966e+00, 1.763433e+00, 2.041703e+00, 1.794113e+00, 2.726695e+00, 2.909686e-01, 3.275000e+00, 2.513906e+00, 3.141657e-01, 1.796899e+00, 1.212825e+00, 5.783483e-02, 9.926413e-02, 1.844094e-01, 2.265039e+00, 2.056726e+00, 2.195467e+00, 1.093086e+00, 6.83230…
2.000000e-01	1.072428e+00, 1.763647e+00, 1.417571e+00, 5.967057e-01, 2.933618e+00, 9.027761e-01, 1.340772e+00, 9.041836e-01, 7.294452e-01, 1.588024e-01, 1.480033e+00, 1.133766e+00, 2.024889e+00, 1.268770e+00, 1.641797e+00, 2.264619e-01, 1.484346e+00, 2.219183e+00, 6.411909e-01, 1.188046e+00, 6.515028e-01, 3.183715e-01, 8.254893e-02, 5.244708e-01, 1.751185e+00, 1.262840e+00, 1.446897e+00, 1.246495e+00, 4.67949…
4.000000e-01	6.671784e-01, 2.499990e+00, 6.741952e-01, 2.895432e-01, 2.164723e+00, 6.580676e-01, 7.971326e-01, 7.965011e-01, 5.969364e-01, 1.254289e-01, 1.438762e+00, 7.378365e-01, 1.113161e+00, 7.013980e-01, 1.500686e+00, 1.573127e-01, 1.291295e+00, 1.473391e+00, 8.882022e-01, 8.680157e-01, 4.073226e-01, 4.555984e-01, 5.045061e-02, 8.900260e-01, 1.288325e+00, 7.420278e-01, 1.109044e+00, 1.267092e+00, 6.97637…
6.000000e-01	4.217164e-01, 2.178496e+00, 7.390306e-01, 1.855070e-01, 1.710075e+00, 3.079944e-01, 5.260511e-01, 7.850613e-01, 6.552535e-01, 1.068091e-01, 1.572340e+00, 5.232575e-01, 7.684418e-01, 3.938615e-01, 1.038576e+00, 1.604244e-01, 5.950702e-01, 1.570013e+00, 7.031381e-01, 6.531772e-01, 2.512814e-01, 3.021479e-01, 2.622804e-02, 9.499680e-01, 9.100930e-01, 4.383340e-01, 1.152221e+00, 9.454098e-01, 8.69023…
8.000000e-01	3.195011e-01, 2.124969e+00, 5.447888e-01, 9.831749e-02, 1.324397e+00, 3.752505e-01, 3.258669e-01, 1.076165e+00, 7.903434e-01, 9.202211e-02, 1.177882e+00, 3.019839e-01, 8.116829e-01, 2.821513e-01, 8.808098e-01, 1.234465e-01, 3.331573e-01, 1.181857e+00, 5.414856e-01, 5.244858e-01, 1.840785e-01, 3.101887e-01, 1.645733e-02, 1.052551e+00, 8.692206e-01, 3.586386e-01, 1.242973e+00, 7.814750e-01, 9.69551…
1.000000e+00	2.653402e-01, 1.933585e+00, 6.284361e-01, 6.274079e-02, 1.190151e+00, 4.100638e-01, 2.684569e-01, 7.507105e-01, 6.246229e-01, 9.718888e-02, 9.330809e-01, 2.296020e-01, 6.086429e-01, 3.309462e-01, 9.261187e-01, 1.548402e-01, 2.407507e-01, 1.123512e+00, 3.675421e-01, 5.285200e-01, 9.799318e-02, 2.487707e-01, 9.308904e-03, 7.992355e-01, 6.438474e-01, 2.513688e-01, 1.083915e+00, 6.665756e-01, 8.45442…
1.200000e+00	2.606144e-01, 2.082311e+00, 6.637382e-01, 3.179195e-02, 1.125229e+00, 3.146736e-01, 3.436917e-01, 9.734964e-01, 6.567051e-01, 9.608518e-02, 7.923062e-01, 1.470907e-01, 5.422143e-01, 3.173111e-01, 6.012198e-01, 1.414379e-01, 1.336394e-01, 1.019218e+00, 2.547919e-01, 4.470542e-01, 5.144778e-02, 2.143670e-01, 5.150664e-03, 1.173993e+00, 5.215107e-01, 1.820953e-01, 1.214694e+00, 5.570798e-01, 1.12574…
1.400000e+00	1.871225e-01, 1.960343e+00, 6.303881e-01, 1.677228e-02, 6.654164e-01, 2.261453e-01, 5.172045e-01, 9.955429e-01, 5.527854e-01, 8.159685e-02, 5.586704e-01, 1.019999e-01, 3.515063e-01, 2.521053e-01, 6.682650e-01, 1.611768e-01, 6.556562e-02, 9.553880e-01, 2.083726e-01, 4.112805e-01, 3.556768e-02, 1.867588e-01, 4.162586e-03, 9.693615e-01, 3.495550e-01, 1.106261e-01, 1.337505e+00, 3.965727e-01, 9.60921…
1.600000e+00	1.785186e-01, 1.804164e+00, 5.676770e-01, 9.427683e-03, 5.872298e-01, 1.513777e-01, 7.104310e-01, 9.519736e-01, 5.711918e-01, 9.921472e-02, 5.138435e-01, 6.400991e-02, 2.259327e-01, 3.596299e-01, 6.344590e-01, 1.330413e-01, 5.100059e-02, 1.068169e+00, 1.295120e-01, 4.422209e-01, 2.358326e-02, 1.201387e-01, 2.063866e-03, 1.059991e+00, 2.401747e-01, 8.579439e-02, 1.363245e+00, 4.063013e-01, 1.07415…
1.800000e+00	1.479880e-01, 1.893437e+00, 7.614673e-01, 7.170800e-03, 4.617212e-01, 1.052557e-01, 5.451194e-01, 1.181924e+00, 4.823034e-01, 1.051552e-01, 4.184310e-01, 4.467678e-02, 1.291843e-01, 3.872533e-01, 8.052822e-01, 1.617292e-01, 3.009825e-02, 8.431132e-01, 1.184885e-01, 3.861676e-01, 1.659150e-02, 1.081756e-01, 1.350547e-03, 9.734553e-01, 1.818107e-01, 6.095027e-02, 1.575115e+00, 4.114830e-01, 9.22562…
2.000000e+00	1.072718e-01, 1.519254e+00, 6.476770e-01, 3.528402e-03, 4.109732e-01, 1.040334e-01, 8.682611e-01, 9.823576e-01, 3.950674e-01, 1.303739e-01, 2.895015e-01, 2.857014e-02, 7.777263e-02, 3.434419e-01, 8.417969e-01, 1.486376e-01, 1.958721e-02, 1.039904e+00, 8.138486e-02, 4.286342e-01, 1.252398e-02, 8.629929e-02, 9.175653e-04, 1.027837e+00, 1.313429e-01, 3.773190e-02, 1.898358e+00, 4.010934e-01, 1.07823…
0.000000e+00	1.467753e+00, 5.060312e-01, 1.018242e-01, 1.251642e-01, 6.451585e-01, 2.074442e+00, 4.847146e-01, 2.588033e+00, 2.491679e+00, 1.490547e+00, 9.004857e-01, 1.291272e+00, 2.297868e+00, 1.192138e+00, 2.366902e+00, 9.859551e-01, 2.179315e+00, 1.909882e+00, 5.021758e-02, 3.012713e+00, 1.033133e+00, 4.752137e-01, 1.166149e-01, 1.486339e+00, 9.511859e-02, 1.032656e+00, 2.435342e+00, 3.114150e+00, 6.56412…
2.000000e-01	7.691869e-01, 8.885541e-01, 4.539159e-01, 3.127139e-01, 4.358541e-01, 9.529540e-01, 6.236014e-01, 2.323823e+00, 1.701073e+00, 1.044144e+00, 8.753052e-01, 9.516120e-01, 1.328733e+00, 6.106867e-01, 1.434490e+00, 7.732469e-01, 1.257371e+00, 1.764322e+00, 4.854098e-01, 1.648321e+00, 7.068427e-01, 3.272761e-01, 6.545121e-02, 1.413766e+00, 8.066376e-02, 6.231167e-01, 2.093901e+00, 2.213979e+00, 5.16432…
4.000000e-01	6.716352e-01, 1.190439e+00, 6.237022e-01, 2.172657e-01, 3.247060e-01, 6.195205e-01, 6.486639e-01, 1.700977e+00, 9.815296e-01, 1.001238e+00, 7.576023e-01, 5.859374e-01, 7.617106e-01, 4.706630e-01, 1.310407e+00, 6.808941e-01, 8.551513e-01, 1.266900e+00, 4.575291e-01, 1.097832e+00, 4.005587e-01, 2.303931e-01, 4.243957e-02, 1.124541e+00, 6.918568e-02, 4.597678e-01, 1.603838e+00, 1.823708e+00, 6.37896…
6.000000e-01	4.037812e-01, 1.210715e+00, 8.091497e-01, 1.297226e-01, 3.712313e-01, 2.469213e-01, 7.735995e-01, 1.620052e+00, 5.625944e-01, 6.982270e-01, 8.796166e-01, 3.395011e-01, 4.891549e-01, 2.944939e-01, 1.122884e+00, 5.538344e-01, 5.185146e-01, 1.267929e+00, 2.699377e-01, 9.401539e-01, 2.162039e-01, 2.352512e-01, 2.680437e-02, 8.953806e-01, 4.093173e-02, 2.982563e-01, 1.475671e+00, 1.403957e+00, 7.86352…
8.000000e-01	2.665047e-01, 1.465240e+00, 6.564064e-01, 6.819722e-02, 3.460826e-01, 1.759502e-01, 7.654672e-01, 1.588741e+00, 3.288526e-01, 4.833514e-01, 9.244416e-01, 2.356296e-01, 2.540983e-01, 2.882595e-01, 9.114286e-01, 4.107549e-01, 3.402956e-01, 1.099911e+00, 2.399729e-01, 5.644988e-01, 1.575226e-01, 2.129305e-01, 1.494503e-02, 1.159113e+00, 4.134676e-02, 1.762042e-01, 1.382487e+00, 1.285164e+00, 7.97818…
1.000000e+00	1.539562e-01, 1.761493e+00, 7.185745e-01, 3.250572e-02, 3.573823e-01, 1.675761e-01, 8.610231e-01, 1.345462e+00, 1.825022e-01, 3.569492e-01, 8.977280e-01, 1.504177e-01, 1.547698e-01, 2.944318e-01, 9.866764e-01, 3.118150e-01, 1.797921e-01, 1.151375e+00, 2.097931e-01, 5.405793e-01, 7.359072e-02, 1.525378e-01, 9.114502e-03, 1.113320e+00, 2.936912e-02, 1.465967e-01, 1.285909e+00, 1.238847e+00, 1.01970…
1.200000e+00	1.097422e-01, 1.804226e+00, 5.557097e-01, 2.320909e-02, 3.219894e-01, 1.155230e-01, 1.089648e+00, 1.378482e+00, 1.011124e-01, 3.309695e-01, 1.046981e+00, 9.666091e-02, 9.717379e-02, 2.581897e-01, 8.851169e-01, 2.858354e-01, 9.321460e-02, 1.100906e+00, 1.289181e-01, 5.282961e-01, 6.178711e-02, 1.193846e-01, 5.512456e-03, 1.089712e+00, 2.939870e-02, 9.471178e-02, 1.182505e+00, 1.042097e+00, 1.10420…
1.400000e+00	7.771056e-02, 1.638975e+00, 7.570689e-01, 1.324998e-02, 3.354072e-01, 7.997863e-02, 8.219146e-01, 1.197675e+00, 9.090542e-02, 2.509458e-01, 8.594770e-01, 6.447155e-02, 5.233220e-02, 3.214798e-01, 7.937105e-01, 2.639942e-01, 5.862253e-02, 1.058066e+00, 9.164842e-02, 4.759383e-01, 3.402074e-02, 1.084633e-01, 3.837910e-03, 9.706214e-01, 2.275171e-02, 8.185982e-02, 1.243630e+00, 1.117394e+00, 1.11767…
1.600000e+00	5.695706e-02, 1.736458e+00, 6.867214e-01, 8.274415e-03, 3.245020e-01, 6.329292e-02, 9.326343e-01, 1.245110e+00, 7.752786e-02, 2.546220e-01, 7.451299e-01, 4.668656e-02, 3.337726e-02, 3.613677e-01, 6.667632e-01, 2.977843e-01, 4.463284e-02, 1.199699e+00, 6.508026e-02, 4.355375e-01, 2.373125e-02, 8.909314e-02, 1.959821e-03, 9.809903e-01, 2.422665e-02, 4.770108e-02, 1.576036e+00, 9.619812e-01, 1.04924…
1.800000e+00	4.509003e-02, 1.997737e+00, 7.386734e-01, 4.176154e-03, 3.313492e-01, 4.083391e-02, 9.757986e-01, 1.347981e+00, 1.008235e-01, 1.852360e-01, 6.240210e-01, 3.124623e-02, 2.141892e-02, 3.741905e-01, 6.433231e-01, 2.818431e-01, 2.377344e-02, 1.037072e+00, 5.358547e-02, 4.463072e-01, 1.413653e-02, 7.849960e-02, 1.263783e-03, 7.983141e-01, 1.996312e-02, 2.957872e-02, 1.645024e+00, 8.845205e-01, 1.22705…
2.000000e+00	3.785384e-02, 1.784219e+00, 6.892425e-01, 2.346401e-03, 3.106323e-01, 3.433232e-02, 8.813676e-01, 1.231053e+00, 1.220129e-01, 2.063149e-01, 5.670485e-01, 2.093194e-02, 1.319346e-02, 3.604915e-01, 7.118781e-01, 3.153788e-01, 1.641790e-02, 1.024582e+00, 3.511902e-02, 4.977710e-01, 1.198250e-02, 4.765257e-02, 8.350568e-04, 1.089824e+00, 1.562064e-02, 2.559904e-02, 1.688466e+00, 9.809126e-01, 1.09265…
0.000000e+00	2.341961e+00, 1.990101e+00, 2.779834e+00, 1.632962e+00, 8.747911e-01, 1.379009e+00, 8.977365e-01, 1.975316e+00, 1.419666e+00, 1.607214e+00, 2.032970e+00, 3.005060e-02, 1.368376e-02, 2.397696e+00, 8.525240e-01, 2.064570e+00, 1.254677e+00, 2.513236e-01, 1.132591e+00, 2.251166e+00, 9.436896e-01, 2.349683e+00, 1.696793e+00, 1.552022e+00, 3.257368e-01, 8.069168e-01, 2.232882e+00, 2.433937e-01, 1.42262…
2.000000e-01	2.099359e+00, 2.167222e+00, 2.416453e+00, 8.989976e-01, 1.405439e+00, 7.777814e-01, 6.513907e-01, 1.477411e+00, 9.295649e-01, 1.059474e+00, 1.478462e+00, 1.563291e-01, 1.636003e-01, 2.190404e+00, 5.917258e-01, 1.785356e+00, 6.979114e-01, 8.605559e-01, 1.147648e+00, 1.361440e+00, 8.765370e-01, 2.128844e+00, 1.309415e+00, 1.185237e+00, 8.480291e-01, 8.895338e-01, 2.157013e+00, 3.030677e-01, 7.09709…
4.000000e-01	1.559741e+00, 1.781902e+00, 1.714145e+00, 5.716487e-01, 1.283515e+00, 4.027717e-01, 4.805640e-01, 1.095189e+00, 5.215600e-01, 8.609795e-01, 1.344248e+00, 1.737717e-01, 2.761312e-01, 1.364015e+00, 5.114002e-01, 1.434602e+00, 3.999964e-01, 9.321500e-01, 9.494857e-01, 9.820277e-01, 8.063511e-01, 1.823331e+00, 8.117049e-01, 9.181957e-01, 7.782500e-01, 6.322356e-01, 2.260329e+00, 2.503506e-01, 4.99335…
6.000000e-01	1.288589e+00, 2.479432e+00, 1.499335e+00, 2.537709e-01, 1.487756e+00, 2.323867e-01, 3.607744e-01, 8.488396e-01, 4.817258e-01, 9.325004e-01, 1.212379e+00, 1.427462e-01, 4.186639e-01, 9.488192e-01, 6.362687e-01, 1.054931e+00, 2.285311e-01, 9.907678e-01, 6.776176e-01, 7.661579e-01, 5.449446e-01, 1.811445e+00, 4.155880e-01, 8.499906e-01, 6.927736e-01, 4.213001e-01, 1.732085e+00, 2.303399e-01, 3.59222…
8.000000e-01	1.108880e+00, 2.320478e+00, 1.184315e+00, 1.407169e-01, 1.889966e+00, 1.172721e-01, 2.123770e-01, 6.764166e-01, 5.088236e-01, 8.034842e-01, 8.421378e-01, 1.037667e-01, 3.899166e-01, 7.676602e-01, 7.577702e-01, 8.577506e-01, 1.465331e-01, 1.190973e+00, 5.150587e-01, 6.727341e-01, 3.658183e-01, 1.145097e+00, 3.195220e-01, 1.127477e+00, 5.181126e-01, 2.741240e-01, 2.104980e+00, 2.059344e-01, 2.86324…
1.000000e+00	1.068428e+00, 2.097994e+00, 1.145707e+00, 9.454791e-02, 1.809168e+00, 6.249671e-02, 1.493357e-01, 6.380196e-01, 7.372393e-01, 6.817129e-01, 7.139107e-01, 8.158263e-02, 4.785982e-01, 6.994273e-01, 6.246408e-01, 8.033794e-01, 8.949640e-02, 8.652974e-01, 3.269590e-01, 5.094078e-01, 1.966989e-01, 1.098084e+00, 1.620329e-01, 9.417578e-01, 3.734363e-01, 1.572442e-01, 1.643136e+00, 1.589338e-01, 2.87185…
1.200000e+00	1.276043e+00, 1.772793e+00, 8.631121e-01, 5.198690e-02, 1.952969e+00, 3.208840e-02, 8.439985e-02, 4.889549e-01, 7.292647e-01, 4.939926e-01, 4.570561e-01, 4.612133e-02, 4.912331e-01, 5.148203e-01, 5.776786e-01, 6.342520e-01, 5.754233e-02, 1.126549e+00, 2.656387e-01, 5.345643e-01, 1.306935e-01, 6.937958e-01, 9.916417e-02, 1.026169e+00, 2.669033e-01, 1.271545e-01, 2.124749e+00, 1.433931e-01, 3.27510…
1.400000e+00	8.993886e-01, 2.093682e+00, 9.313296e-01, 2.638962e-02, 1.820853e+00, 2.895178e-02, 6.664021e-02, 7.766993e-01, 7.920075e-01, 3.813808e-01, 3.876432e-01, 3.174294e-02, 4.103010e-01, 4.644774e-01, 7.343015e-01, 4.349005e-01, 3.230065e-02, 1.061005e+00, 1.926662e-01, 3.841810e-01, 9.012479e-02, 6.293065e-01, 5.723774e-02, 9.349005e-01, 2.138826e-01, 9.310932e-02, 1.773909e+00, 1.384083e-01, 3.87728…
1.600000e+00	9.830710e-01, 1.856202e+00, 7.334355e-01, 1.739112e-02, 1.438897e+00, 1.330165e-02, 4.284742e-02, 7.270746e-01, 8.239987e-01, 4.161471e-01, 3.901380e-01, 2.389067e-02, 5.062260e-01, 3.845536e-01, 7.868902e-01, 4.059970e-01, 1.980144e-02, 1.033392e+00, 1.362701e-01, 4.172804e-01, 5.430637e-02, 5.499275e-01, 3.190142e-02, 9.478066e-01, 1.762593e-01, 5.757052e-02, 1.843947e+00, 9.633908e-02, 5.02856…
1.800000e+00	7.830958e-01, 1.809370e+00, 6.853022e-01, 8.499971e-03, 1.503342e+00, 1.049187e-02, 3.202658e-02, 1.004100e+00, 8.524272e-01, 2.321190e-01, 2.420650e-01, 1.308886e-02, 5.961105e-01, 3.747592e-01, 8.356601e-01, 2.924186e-01, 9.675404e-03, 9.986628e-01, 1.042586e-01, 3.727150e-01, 2.892122e-02, 3.580335e-01, 2.089537e-02, 9.888189e-01, 1.390758e-01, 3.671577e-02, 2.124269e+00, 8.583062e-02, 5.84249…
2.000000e+00	8.268669e-01, 1.827699e+00, 7.745747e-01, 4.198765e-03, 1.503254e+00, 6.785026e-03, 2.887130e-02, 1.013575e+00, 7.363397e-01, 2.327652e-01, 2.298113e-01, 8.287282e-03, 6.295848e-01, 4.691890e-01, 8.394789e-01, 2.847561e-01, 8.027619e-03, 1.070001e+00, 6.809639e-02, 3.411052e-01, 2.112910e-02, 3.797188e-01, 9.838114e-03, 8.489484e-01, 8.611969e-02, 2.610871e-02, 2.259113e+00, 6.328883e-02, 6.42229…
0.000000e+00	2.390034e+00, 1.989586e+00, 1.434687e+00, 1.486465e+00, 3.396364e+00, 1.185096e+00, 2.147222e+00, 1.635379e+00, 2.642342e+00, 1.435691e+00, 1.412647e-01, 4.949128e-01, 1.321373e+00, 2.003854e+00, 1.509286e+00, 1.893756e+00, 1.201380e+00, 1.598322e+00, 8.233569e-02, 3.643011e-01, 1.945020e+00, 2.590341e+00, 4.817542e-01, 2.414372e+00, 2.330604e-01, 1.355462e+00, 3.046354e+00, 2.118651e+00, 2.28626…
2.000000e-01	1.493270e+00, 1.627028e+00, 1.437933e+00, 9.108910e-01, 2.079055e+00, 7.586280e-01, 1.704027e+00, 1.201932e+00, 1.742941e+00, 1.063839e+00, 3.128816e-01, 4.690275e-01, 1.221883e+00, 1.521404e+00, 9.147054e-01, 1.253362e+00, 8.212153e-01, 1.363863e+00, 4.939207e-01, 1.991123e-01, 1.148986e+00, 2.782937e+00, 4.506448e-01, 2.119799e+00, 2.467327e-01, 1.143046e+00, 2.851633e+00, 1.973387e+00, 1.37910…
4.000000e-01	1.037823e+00, 1.569404e+00, 1.316742e+00, 5.019333e-01, 1.758108e+00, 4.851752e-01, 8.397757e-01, 9.911407e-01, 1.129869e+00, 7.224853e-01, 4.689482e-01, 5.765885e-01, 6.545596e-01, 8.687380e-01, 9.122956e-01, 9.062536e-01, 4.033425e-01, 1.129059e+00, 6.014790e-01, 1.148005e-01, 8.153503e-01, 1.694609e+00, 2.867023e-01, 1.630587e+00, 2.186400e-01, 6.085063e-01, 2.145199e+00, 1.765933e+00, 9.78722…
6.000000e-01	6.444211e-01, 1.871268e+00, 1.269772e+00, 2.831620e-01, 1.770014e+00, 1.732563e-01, 5.214775e-01, 8.258140e-01, 8.471212e-01, 5.236549e-01, 5.100957e-01, 3.522290e-01, 7.787537e-01, 7.167984e-01, 7.073187e-01, 6.510775e-01, 3.074441e-01, 9.694015e-01, 5.604868e-01, 1.534445e-01, 4.018465e-01, 1.642965e+00, 1.482010e-01, 1.654460e+00, 1.628572e-01, 6.247398e-01, 2.077462e+00, 1.429624e+00, 9.20744…
8.000000e-01	7.033347e-01, 1.982767e+00, 1.099796e+00, 1.504278e-01, 1.175841e+00, 1.692372e-01, 4.232717e-01, 5.307862e-01, 9.328045e-01, 3.319928e-01, 6.736907e-01, 2.619916e-01, 5.779628e-01, 5.026068e-01, 8.225843e-01, 4.136855e-01, 1.767027e-01, 1.057523e+00, 4.486087e-01, 2.109658e-01, 2.598591e-01, 1.533756e+00, 1.109690e-01, 1.146195e+00, 9.849425e-02, 3.908648e-01, 1.698328e+00, 1.232321e+00, 7.57806…
1.000000e+00	6.515372e-01, 2.127498e+00, 1.044914e+00, 9.356271e-02, 1.340136e+00, 7.955043e-02, 2.215541e-01, 4.429929e-01, 1.106726e+00, 2.357029e-01, 5.599119e-01, 1.501842e-01, 5.038427e-01, 4.580168e-01, 7.540083e-01, 2.604299e-01, 1.052053e-01, 1.173796e+00, 2.745708e-01, 2.130385e-01, 1.280334e-01, 1.042766e+00, 5.031460e-02, 8.371585e-01, 9.007530e-02, 2.594829e-01, 1.840684e+00, 7.235035e-01, 7.87672…
1.200000e+00	6.097939e-01, 2.148875e+00, 9.520248e-01, 4.771423e-02, 8.982773e-01, 3.800679e-02, 2.748826e-01, 5.131778e-01, 1.012523e+00, 1.829089e-01, 5.558923e-01, 1.110678e-01, 6.163467e-01, 3.820087e-01, 7.431976e-01, 2.375415e-01, 5.454100e-02, 1.277652e+00, 1.867993e-01, 2.249924e-01, 8.544585e-02, 9.077895e-01, 3.377755e-02, 1.000559e+00, 7.296755e-02, 1.603174e-01, 2.248408e+00, 8.287760e-01, 9.26032…
1.400000e+00	5.226192e-01, 1.848411e+00, 8.217038e-01, 2.332639e-02, 7.673508e-01, 2.071597e-02, 4.023446e-01, 6.085989e-01, 9.596298e-01, 1.201252e-01, 4.130902e-01, 6.769256e-02, 4.360956e-01, 3.941257e-01, 6.951439e-01, 1.706008e-01, 4.278035e-02, 1.080501e+00, 1.707764e-01, 2.442298e-01, 5.274474e-02, 7.390685e-01, 2.467211e-02, 1.071632e+00, 4.585802e-02, 1.146375e-01, 1.949429e+00, 6.649280e-01, 9.42995…
1.600000e+00	4.784758e-01, 2.041455e+00, 7.738202e-01, 1.275546e-02, 6.788164e-01, 1.739036e-02, 5.798374e-01, 6.938762e-01, 9.232332e-01, 9.982406e-02, 2.699755e-01, 4.067621e-02, 2.012341e-01, 4.693422e-01, 7.357131e-01, 1.366314e-01, 1.969856e-02, 1.063244e+00, 1.233948e-01, 2.377101e-01, 3.954476e-02, 5.409474e-01, 1.174383e-02, 9.726520e-01, 4.946315e-02, 8.749221e-02, 2.095289e+00, 5.759240e-01, 1.12696…
1.800000e+00	3.127413e-01, 1.683340e+00, 8.020758e-01, 7.851933e-03, 5.450944e-01, 1.080230e-02, 8.479850e-01, 9.933600e-01, 1.012701e+00, 6.891043e-02, 2.717387e-01, 2.849071e-02, 1.353423e-01, 3.808902e-01, 8.695645e-01, 1.189963e-01, 1.458753e-02, 1.097339e+00, 7.081562e-02, 2.922174e-01, 2.136647e-02, 5.044755e-01, 8.229690e-03, 8.954601e-01, 3.605753e-02, 5.297843e-02, 1.876888e+00, 4.622737e-01, 1.05278…
2.000000e+00	2.436974e-01, 2.128222e+00, 7.321089e-01, 4.509545e-03, 3.988443e-01, 9.716108e-03, 7.222063e-01, 8.175070e-01, 9.570683e-01, 5.192643e-02, 2.295140e-01, 1.915018e-02, 8.555133e-02, 3.615588e-01, 7.618784e-01, 9.023722e-02, 8.835759e-03, 9.957996e-01, 6.201946e-02, 2.790406e-01, 1.481293e-02, 4.352729e-01, 4.944568e-03, 1.072964e+00, 2.481055e-02, 3.219918e-02, 2.046407e+00, 4.084084e-01, 1.16869…
0.000000e+00	1.263549e+00, 3.206377e+00, 9.177111e-01, 3.006253e+00, 3.037027e+00, 1.177347e+00, 1.329980e+00, 1.202948e+00, 1.872686e+00, 1.842575e+00, 2.915276e+00, 1.402897e-01, 1.507771e+00, 3.105575e-01, 8.235115e-01, 2.151996e+00, 1.393272e+00, 2.143287e+00, 1.822703e+00, 7.733336e-02, 2.414120e+00, 1.763147e+00, 1.202199e+00, 2.067326e+00, 1.616470e+00, 1.774140e+00, 1.161066e+00, 1.176186e+00, 1.42590…
2.000000e-01	8.918356e-01, 2.103502e+00, 9.789742e-01, 1.410890e+00, 2.376904e+00, 7.264596e-01, 9.139314e-01, 1.119479e+00, 1.434004e+00, 1.473214e+00, 2.459823e+00, 3.974055e-01, 1.513142e+00, 1.682856e-01, 8.204435e-01, 1.904382e+00, 7.464271e-01, 1.683514e+00, 1.790904e+00, 5.167937e-02, 1.939658e+00, 1.966625e+00, 8.928619e-01, 1.784968e+00, 1.673710e+00, 2.040356e+00, 1.467585e+00, 9.549851e-01, 9.49933…
4.000000e-01	7.278798e-01, 1.421920e+00, 1.037523e+00, 1.032723e+00, 1.583227e+00, 4.433110e-01, 5.173603e-01, 1.109641e+00, 8.756176e-01, 1.071778e+00, 2.048325e+00, 5.658995e-01, 9.777146e-01, 1.310154e-01, 8.340757e-01, 1.446507e+00, 4.275112e-01, 1.643387e+00, 1.798617e+00, 1.246496e-01, 1.109753e+00, 1.823217e+00, 8.880219e-01, 1.398893e+00, 1.239945e+00, 1.641182e+00, 1.461696e+00, 9.159347e-01, 8.60721…
6.000000e-01	4.640115e-01, 1.429131e+00, 1.098869e+00, 5.079763e-01, 1.475273e+00, 2.435697e-01, 3.349124e-01, 7.494335e-01, 7.484821e-01, 1.023057e+00, 1.496235e+00, 4.874899e-01, 6.677108e-01, 1.382543e-01, 6.991715e-01, 1.345232e+00, 3.894392e-01, 1.091163e+00, 1.234877e+00, 1.947617e-01, 6.961252e-01, 1.166514e+00, 4.898030e-01, 1.039662e+00, 1.048628e+00, 1.150514e+00, 1.327844e+00, 8.592145e-01, 1.06048…
8.000000e-01	3.814198e-01, 1.678800e+00, 1.105204e+00, 3.071339e-01, 1.236518e+00, 1.803850e-01, 2.804951e-01, 7.069543e-01, 8.638095e-01, 8.351643e-01, 1.482800e+00, 2.958513e-01, 6.468212e-01, 2.007648e-01, 6.312347e-01, 9.357202e-01, 1.983624e-01, 9.130390e-01, 9.200104e-01, 2.897569e-01, 5.003910e-01, 1.187056e+00, 2.908820e-01, 9.884481e-01, 8.147945e-01, 7.703732e-01, 1.448902e+00, 6.899341e-01, 9.04725…
1.000000e+00	3.020529e-01, 1.815316e+00, 8.891706e-01, 1.590381e-01, 8.132036e-01, 9.744179e-02, 3.529834e-01, 5.830688e-01, 7.884524e-01, 7.697396e-01, 1.179672e+00, 2.153992e-01, 4.012761e-01, 2.463188e-01, 7.565500e-01, 7.986829e-01, 1.345514e-01, 1.017098e+00, 5.530106e-01, 3.504291e-01, 3.054254e-01, 1.052339e+00, 1.567195e-01, 9.519968e-01, 4.699854e-01, 3.848446e-01, 1.712589e+00, 4.944012e-01, 1.14785…
1.200000e+00	2.922106e-01, 1.853714e+00, 9.916195e-01, 8.414344e-02, 8.193587e-01, 5.998210e-02, 4.947425e-01, 7.179649e-01, 7.720030e-01, 4.895890e-01, 9.466626e-01, 1.536289e-01, 2.500993e-01, 3.027789e-01, 7.607989e-01, 7.230036e-01, 6.908797e-02, 1.002303e+00, 4.856266e-01, 3.759893e-01, 1.941051e-01, 7.286103e-01, 1.043158e-01, 1.067846e+00, 5.550080e-01, 3.553091e-01, 1.846204e+00, 3.777307e-01, 1.18850…
1.400000e+00	1.751482e-01, 1.627575e+00, 8.631993e-01, 4.340573e-02, 6.236642e-01, 4.341826e-02, 7.164211e-01, 7.537855e-01, 9.601398e-01, 4.435862e-01, 7.823216e-01, 9.052947e-02, 1.625864e-01, 3.061048e-01, 6.437875e-01, 5.375415e-01, 5.598358e-02, 9.359503e-01, 3.055023e-01, 3.064159e-01, 9.327557e-02, 6.962711e-01, 7.506685e-02, 1.144541e+00, 4.000735e-01, 2.477380e-01, 1.548246e+00, 3.697470e-01, 1.04167…
1.600000e+00	1.502234e-01, 2.009087e+00, 7.495551e-01, 2.822057e-02, 4.464227e-01, 3.211828e-02, 6.503032e-01, 9.014609e-01, 8.751119e-01, 3.050911e-01, 6.054605e-01, 6.305060e-02, 1.211011e-01, 2.898921e-01, 8.545039e-01, 3.871067e-01, 2.410144e-02, 1.222287e+00, 2.194779e-01, 3.075188e-01, 7.204671e-02, 4.027821e-01, 4.193117e-02, 1.104275e+00, 2.545908e-01, 1.506196e-01, 1.503160e+00, 3.223796e-01, 1.18482…
1.800000e+00	1.094117e-01, 1.896509e+00, 7.853037e-01, 1.728664e-02, 3.847883e-01, 2.453089e-02, 8.798341e-01, 9.849560e-01, 7.990847e-01, 2.686391e-01, 4.488338e-01, 4.796913e-02, 5.900367e-02, 3.123375e-01, 7.595664e-01, 3.357084e-01, 1.962765e-02, 1.007237e+00, 1.912868e-01, 3.092409e-01, 3.926409e-02, 3.786194e-01, 2.453128e-02, 8.932570e-01, 2.069188e-01, 9.823213e-02, 1.625300e+00, 3.762730e-01, 9.26097…
2.000000e+00	8.076994e-02, 1.861460e+00, 8.225209e-01, 8.628162e-03, 2.387066e-01, 1.864625e-02, 9.150711e-01, 9.936356e-01, 8.182709e-01, 2.476239e-01, 3.026238e-01, 2.368436e-02, 3.170844e-02, 3.434728e-01, 8.418029e-01, 2.491652e-01, 1.235514e-02, 1.124836e+00, 1.378023e-01, 4.225260e-01, 2.776361e-02, 2.813512e-01, 1.369209e-02, 1.022301e+00, 1.636897e-01, 6.868857e-02, 1.853528e+00, 3.502964e-01, 1.07779…
0.000000e+00	6.034011e-01, 1.290203e+00, 1.510004e+00, 2.419637e+00, 1.628872e+00, 2.957851e+00, 1.676394e+00, 2.505867e+00, 7.790459e-01, 3.492178e+00, 1.664074e+00, 2.370840e+00, 1.122894e+00, 5.063718e-02, 2.691896e+00, 1.963711e+00, 1.493068e+00, 1.089618e+00, 1.247536e+00, 7.627961e-01, 1.258608e+00, 1.156803e-01, 1.092076e+00, 2.643460e+00, 2.778518e+00, 1.865814e+00, 2.656288e+00, 1.788995e+00, 2.00796…
2.000000e-01	3.973919e-01, 1.549682e+00, 1.446678e+00, 1.905422e+00, 1.397069e+00, 1.475081e+00, 1.210665e+00, 2.010810e+00, 4.873779e-01, 2.460932e+00, 1.573573e+00, 1.954489e+00, 8.374750e-01, 1.117301e-01, 2.120015e+00, 1.530262e+00, 1.499929e+00, 9.479398e-01, 1.502873e+00, 7.639909e-01, 1.138347e+00, 1.148564e-01, 1.058567e+00, 2.314531e+00, 1.882410e+00, 1.739648e+00, 2.143473e+00, 1.499831e+00, 1.90151…
4.000000e-01	2.311953e-01, 1.659132e+00, 1.651756e+00, 1.304832e+00, 9.800427e-01, 7.802836e-01, 7.264585e-01, 1.732133e+00, 3.122966e-01, 1.764576e+00, 1.622695e+00, 1.489299e+00, 7.110839e-01, 2.261623e-01, 1.605326e+00, 1.577519e+00, 1.227572e+00, 9.444864e-01, 1.720523e+00, 5.281311e-01, 8.588978e-01, 1.064310e-01, 9.294980e-01, 1.373816e+00, 1.734762e+00, 1.609882e+00, 1.851744e+00, 1.811939e+00, 1.33424…
6.000000e-01	1.488035e-01, 1.715835e+00, 1.237355e+00, 6.598460e-01, 9.813138e-01, 5.251722e-01, 6.213442e-01, 1.209368e+00, 1.787874e-01, 1.470210e+00, 1.092693e+00, 1.035171e+00, 4.839435e-01, 2.916767e-01, 1.359539e+00, 1.346505e+00, 8.978565e-01, 1.002938e+00, 1.002451e+00, 5.991857e-01, 6.305535e-01, 6.131976e-02, 5.989266e-01, 1.310635e+00, 1.423890e+00, 1.057949e+00, 1.195654e+00, 1.611511e+00, 1.25949…
8.000000e-01	1.275586e-01, 1.371825e+00, 1.139185e+00, 3.796351e-01, 7.610728e-01, 3.244080e-01, 6.444486e-01, 1.004427e+00, 2.898849e-01, 1.375129e+00, 1.197668e+00, 6.673329e-01, 3.031870e-01, 3.095332e-01, 1.019598e+00, 1.243090e+00, 5.309573e-01, 1.000973e+00, 8.566336e-01, 5.717181e-01, 3.915943e-01, 6.931055e-02, 3.231459e-01, 1.168133e+00, 9.771110e-01, 9.993031e-01, 1.221598e+00, 1.004632e+00, 1.18337…
1.000000e+00	8.056225e-02, 1.421444e+00, 9.382816e-01, 2.174269e-01, 6.254792e-01, 2.895011e-01, 7.691753e-01, 8.263926e-01, 4.637203e-01, 1.182783e+00, 1.009024e+00, 5.268632e-01, 2.388992e-01, 3.007551e-01, 7.797800e-01, 1.002615e+00, 4.305582e-01, 8.801286e-01, 6.860246e-01, 3.742289e-01, 2.308003e-01, 5.227573e-02, 1.832334e-01, 8.323685e-01, 7.800916e-01, 5.050920e-01, 1.344011e+00, 9.342582e-01, 1.22985…
1.200000e+00	4.463718e-02, 1.202288e+00, 9.018989e-01, 1.207370e-01, 4.693047e-01, 2.403774e-01, 7.331887e-01, 6.322064e-01, 5.117336e-01, 8.761547e-01, 8.880084e-01, 3.389141e-01, 1.120932e-01, 3.139068e-01, 8.336871e-01, 1.037564e+00, 1.958887e-01, 1.005714e+00, 3.994418e-01, 4.454151e-01, 1.297606e-01, 3.835240e-02, 1.450450e-01, 9.872189e-01, 6.343984e-01, 3.756730e-01, 1.302791e+00, 7.837983e-01, 1.10262…
1.400000e+00	3.507943e-02, 1.641870e+00, 8.817002e-01, 6.195004e-02, 3.565174e-01, 1.779663e-01, 9.392180e-01, 7.236969e-01, 7.790278e-01, 7.683383e-01, 7.471457e-01, 1.679182e-01, 7.140149e-02, 3.797264e-01, 1.022785e+00, 8.652603e-01, 1.390538e-01, 1.015427e+00, 3.646479e-01, 4.607683e-01, 9.444087e-02, 3.228060e-02, 8.052697e-02, 9.758464e-01, 4.737672e-01, 1.772944e-01, 1.232416e+00, 7.525011e-01, 1.06394…
1.600000e+00	2.742528e-02, 1.615238e+00, 8.245810e-01, 3.644816e-02, 2.947659e-01, 1.561332e-01, 8.743779e-01, 7.700082e-01, 7.745498e-01, 7.471719e-01, 7.695815e-01, 1.221968e-01, 4.405983e-02, 2.617498e-01, 8.098922e-01, 6.920248e-01, 9.974087e-02, 1.175319e+00, 2.376659e-01, 3.955917e-01, 5.144148e-02, 2.647305e-02, 5.082489e-02, 9.383318e-01, 3.867521e-01, 1.808224e-01, 1.346425e+00, 7.726439e-01, 1.11545…
1.800000e+00	2.290496e-02, 1.601870e+00, 7.273174e-01, 2.166911e-02, 2.753184e-01, 8.500887e-02, 8.461315e-01, 8.035161e-01, 6.868396e-01, 4.747944e-01, 5.512118e-01, 9.089453e-02, 2.532805e-02, 3.872129e-01, 8.611500e-01, 5.281593e-01, 4.771801e-02, 9.943523e-01, 1.772347e-01, 3.574853e-01, 3.141154e-02, 2.513637e-02, 3.129063e-02, 9.439318e-01, 2.993962e-01, 1.038379e-01, 1.600268e+00, 7.591966e-01, 1.14645…
2.000000e+00	2.194434e-02, 1.567371e+00, 6.204130e-01, 1.168646e-02, 1.847165e-01, 8.574639e-02, 8.459313e-01, 8.048140e-01, 6.044102e-01, 4.022107e-01, 4.126090e-01, 5.452361e-02, 1.352923e-02, 3.342630e-01, 7.149485e-01, 4.669273e-01, 3.617882e-02, 8.685779e-01, 1.334805e-01, 3.118793e-01, 2.118520e-02, 1.755049e-02, 1.730894e-02, 1.193512e+00, 1.900622e-01, 6.010140e-02, 1.764115e+00, 7.410191e-01, 1.20490…
0.000000e+00	1.419692e-01, 2.072196e+00, 9.353245e-01, 1.306932e+00, 2.634739e+00, 1.310753e+00, 2.529329e+00, 2.398684e+00, 2.737419e-01, 1.983629e+00, 9.841721e-01, 3.008859e-01, 8.392594e-01, 2.314344e+00, 4.584292e-01, 2.574928e-02, 1.289245e+00, 9.449554e-02, 1.646173e+00, 7.269219e-01, 9.124301e-01, 2.704882e+00, 2.383881e+00, 1.783798e+00, 1.306685e+00, 1.667303e+00, 1.229861e+00, 2.757066e-01, 2.06434…
2.000000e-01	4.197501e-01, 1.530017e+00, 1.098729e+00, 9.463672e-01, 2.522040e+00, 6.708898e-01, 1.756313e+00, 1.860688e+00, 1.803142e-01, 1.161568e+00, 7.168248e-01, 4.348017e-01, 6.965959e-01, 1.860277e+00, 5.051737e-01, 3.537824e-01, 8.993210e-01, 5.509465e-01, 1.613129e+00, 6.643053e-01, 1.061431e+00, 2.312338e+00, 1.493287e+00, 1.572175e+00, 1.565289e+00, 1.383615e+00, 1.618363e+00, 5.150728e-01, 2.20194…
4.000000e-01	6.456431e-01, 1.371810e+00, 1.032038e+00, 4.979677e-01, 2.579401e+00, 4.894739e-01, 7.574722e-01, 1.642354e+00, 1.053242e-01, 1.468181e+00, 7.658470e-01, 4.166978e-01, 5.927107e-01, 1.263126e+00, 7.578388e-01, 7.955019e-01, 5.034515e-01, 9.322214e-01, 1.683351e+00, 6.055624e-01, 9.356401e-01, 2.050421e+00, 1.047624e+00, 1.293596e+00, 1.645162e+00, 9.739470e-01, 1.498421e+00, 6.340860e-01, 1.82529…
6.000000e-01	7.458646e-01, 1.308108e+00, 1.090038e+00, 2.470214e-01, 2.052517e+00, 1.900624e-01, 6.409165e-01, 1.360020e+00, 6.476450e-02, 1.497366e+00, 6.775843e-01, 2.877720e-01, 5.310857e-01, 9.997723e-01, 6.256974e-01, 7.612639e-01, 3.667768e-01, 1.176004e+00, 1.249102e+00, 4.363384e-01, 7.011950e-01, 1.470080e+00, 6.286372e-01, 1.207612e+00, 1.152393e+00, 7.062152e-01, 1.757676e+00, 6.959816e-01, 1.60668…
8.000000e-01	8.591446e-01, 1.577974e+00, 9.060306e-01, 1.388728e-01, 1.929476e+00, 1.296207e-01, 4.508268e-01, 1.227720e+00, 1.059266e-01, 1.047804e+00, 4.494157e-01, 2.259322e-01, 5.894697e-01, 7.443561e-01, 6.657661e-01, 9.387701e-01, 2.376153e-01, 9.991778e-01, 8.564972e-01, 4.600864e-01, 3.512919e-01, 9.939146e-01, 3.068723e-01, 1.212721e+00, 9.110202e-01, 4.108853e-01, 1.588562e+00, 6.518338e-01, 1.12559…
1.000000e+00	9.442939e-01, 1.486867e+00, 8.773418e-01, 6.759227e-02, 2.017372e+00, 6.627874e-02, 2.527341e-01, 1.100654e+00, 1.805242e-01, 9.246161e-01, 3.233357e-01, 1.542255e-01, 5.417711e-01, 5.885347e-01, 7.815652e-01, 9.583742e-01, 1.157231e-01, 1.081722e+00, 5.643769e-01, 4.976768e-01, 2.539095e-01, 1.015630e+00, 2.214580e-01, 9.892583e-01, 7.683908e-01, 3.554552e-01, 1.849708e+00, 4.058958e-01, 9.43885…
1.200000e+00	8.423310e-01, 1.669270e+00, 6.911980e-01, 4.517507e-02, 2.130331e+00, 5.114755e-02, 1.558473e-01, 1.014922e+00, 1.979544e-01, 9.384302e-01, 2.728850e-01, 9.163718e-02, 5.661898e-01, 6.127112e-01, 7.626560e-01, 9.731976e-01, 7.797664e-02, 1.097590e+00, 4.502289e-01, 5.423806e-01, 1.556855e-01, 6.552023e-01, 1.225961e-01, 8.667038e-01, 4.474466e-01, 1.800102e-01, 1.928176e+00, 3.955197e-01, 1.03819…
1.400000e+00	8.324867e-01, 1.733362e+00, 7.644329e-01, 2.560237e-02, 2.091927e+00, 2.897274e-02, 9.730536e-02, 1.045393e+00, 2.788668e-01, 7.056117e-01, 2.700190e-01, 7.328690e-02, 5.294271e-01, 4.914169e-01, 7.229419e-01, 9.625453e-01, 5.394469e-02, 9.471712e-01, 2.939341e-01, 4.473124e-01, 1.004748e-01, 4.687629e-01, 8.377724e-02, 9.733508e-01, 4.187756e-01, 1.309848e-01, 1.667121e+00, 3.577596e-01, 9.37872…
1.600000e+00	8.470402e-01, 1.689253e+00, 6.734981e-01, 1.483983e-02, 2.042270e+00, 2.190171e-02, 6.834167e-02, 9.254307e-01, 3.126820e-01, 7.480425e-01, 1.771049e-01, 4.597804e-02, 5.494072e-01, 3.840189e-01, 6.243430e-01, 9.290356e-01, 3.198091e-02, 1.110096e+00, 2.735801e-01, 4.675762e-01, 5.550968e-02, 5.775353e-01, 4.796105e-02, 9.520904e-01, 2.804070e-01, 9.456398e-02, 1.835253e+00, 2.350718e-01, 7.48490…
1.800000e+00	8.006745e-01, 1.550620e+00, 7.660700e-01, 7.464235e-03, 2.023217e+00, 1.708117e-02, 4.138783e-02, 7.293321e-01, 3.176028e-01, 5.758323e-01, 1.426372e-01, 2.780044e-02, 5.741724e-01, 3.984384e-01, 8.735684e-01, 7.273653e-01, 2.028109e-02, 1.053802e+00, 1.422258e-01, 3.821262e-01, 4.178309e-02, 4.000122e-01, 2.798661e-02, 9.286388e-01, 1.655950e-01, 5.921480e-02, 1.773162e+00, 1.998302e-01, 6.68666…
2.000000e+00	7.469694e-01, 1.808515e+00, 7.098483e-01, 5.136244e-03, 1.872667e+00, 1.092396e-02, 3.090571e-02, 1.115256e+00, 3.583411e-01, 4.532147e-01, 1.357027e-01, 2.209320e-02, 5.742612e-01, 4.208817e-01, 8.498460e-01, 6.648263e-01, 1.324787e-02, 1.197784e+00, 1.071235e-01, 4.416353e-01, 2.503809e-02, 2.877974e-01, 1.572058e-02, 1.141670e+00, 1.308461e-01, 4.530791e-02, 1.960130e+00, 1.699030e-01, 7.51491…
