# Supplementary material for: Inference of Vohradský's Models of Genetic Networks by Solving Two-Dimensional Function Optimization Problems
Source: PLoS One. 2013 Dec 30;8(12):e83308. doi: 10.1371/journal.pone.0083308 (PMC3875442; doi:10.1371/journal.pone.0083308)
Supplement: Text S2 — Time-series data used in the ‘Inference in noisy environment’ section (compressed by gzip). (GZ) [file pone.0083308.s002.gz › time_series_data/gene30/20sets/tc.dat321]

Time "G0" "G1" "G2" "G3" "G4" "G5" "G6" "G7" "G8" "G9" "G10" "G11" "G12" "G13" "G14" "G15" "G16" "G17" "G18" "G19" "G20" "G21" "G22" "G23" "G24" "G25" "G26" "G27" "G28" "G29"
0.000000e+00	6.826229e-01, 1.175649e+00, 2.692040e+00, 1.132093e+00, 1.336143e-01, 8.469103e-02, 2.876262e-01, 1.497889e+00, 1.905376e+00, 1.528998e+00, 2.065803e+00, 2.708280e+00, 2.657124e+00, 7.207675e-02, 2.020122e+00, 1.758686e-01, 2.967436e+00, 9.915008e-01, 3.114174e+00, 1.839712e+00, 1.401032e+00, 2.056198e+00, 3.455513e+00, 9.329798e-01, 1.085520e+00, 2.542613e+00, 2.273780e+00, 5.459265e-01, 1.05855…
2.000000e-01	5.851407e-01, 1.289726e+00, 1.851360e+00, 7.166292e-01, 8.790879e-02, 3.233462e-01, 3.143315e-01, 1.433263e+00, 1.638059e+00, 8.722084e-01, 1.364892e+00, 1.983549e+00, 1.606182e+00, 3.711351e-01, 1.177928e+00, 1.857049e-01, 1.734912e+00, 1.055868e+00, 2.126083e+00, 1.218861e+00, 1.115134e+00, 1.517069e+00, 2.325014e+00, 6.770357e-01, 1.119016e+00, 1.502667e+00, 1.768073e+00, 4.404347e-01, 9.97320…
4.000000e-01	3.972398e-01, 1.083472e+00, 1.305202e+00, 5.226040e-01, 1.291994e-01, 5.494351e-01, 5.697798e-01, 1.455546e+00, 1.176191e+00, 7.050124e-01, 1.255239e+00, 1.532089e+00, 1.300869e+00, 7.284031e-01, 9.114391e-01, 2.905371e-01, 1.100410e+00, 1.215366e+00, 1.472690e+00, 6.808279e-01, 1.327491e+00, 7.909611e-01, 1.769102e+00, 5.413806e-01, 7.920081e-01, 8.778233e-01, 1.764882e+00, 3.568944e-01, 7.79900…
6.000000e-01	2.964483e-01, 5.550319e-01, 1.341219e+00, 7.981115e-01, 2.305193e-01, 6.140446e-01, 7.763346e-01, 1.440555e+00, 1.062322e+00, 6.665855e-01, 9.795196e-01, 9.443108e-01, 1.174157e+00, 9.011336e-01, 5.249185e-01, 3.473536e-01, 6.094768e-01, 1.219155e+00, 1.398817e+00, 4.436581e-01, 1.793115e+00, 6.111754e-01, 1.501774e+00, 3.382090e-01, 5.661443e-01, 7.833221e-01, 1.756047e+00, 2.595926e-01, 4.91073…
8.000000e-01	1.678027e-01, 3.213008e-01, 1.252648e+00, 8.100524e-01, 3.024720e-01, 6.249257e-01, 8.955194e-01, 1.060476e+00, 1.097573e+00, 6.844949e-01, 9.961286e-01, 6.545166e-01, 8.574498e-01, 9.424702e-01, 3.883328e-01, 2.508194e-01, 3.657092e-01, 1.158157e+00, 1.356300e+00, 2.863583e-01, 1.522572e+00, 4.433748e-01, 1.171387e+00, 2.567160e-01, 4.857027e-01, 4.372762e-01, 1.449100e+00, 1.609872e-01, 3.50827…
1.000000e+00	1.345849e-01, 2.008189e-01, 1.325914e+00, 7.952169e-01, 4.497993e-01, 3.905412e-01, 1.105503e+00, 7.990815e-01, 1.419743e+00, 6.158727e-01, 1.086856e+00, 4.481553e-01, 8.154918e-01, 6.926191e-01, 3.257306e-01, 2.728195e-01, 2.312498e-01, 1.417212e+00, 1.295501e+00, 1.613850e-01, 1.662428e+00, 2.971042e-01, 1.104300e+00, 1.558426e-01, 4.350827e-01, 2.929480e-01, 1.720093e+00, 1.396116e-01, 2.33490…
1.200000e+00	9.658448e-02, 9.394994e-02, 8.920942e-01, 8.284991e-01, 4.597916e-01, 2.668945e-01, 1.041531e+00, 6.035701e-01, 1.420274e+00, 8.316793e-01, 1.112979e+00, 3.238722e-01, 5.152109e-01, 6.104829e-01, 2.633086e-01, 2.031593e-01, 1.648068e-01, 1.554207e+00, 1.335690e+00, 8.583071e-02, 1.598780e+00, 1.771668e-01, 9.129188e-01, 1.163037e-01, 4.302076e-01, 2.076447e-01, 1.412362e+00, 1.075194e-01, 1.76684…
1.400000e+00	4.862969e-02, 6.812594e-02, 1.011605e+00, 9.367160e-01, 5.590272e-01, 1.633987e-01, 1.400179e+00, 4.270371e-01, 1.644858e+00, 7.505778e-01, 1.115083e+00, 2.687778e-01, 4.525244e-01, 4.146994e-01, 2.603187e-01, 1.544780e-01, 9.936058e-02, 1.269587e+00, 1.354210e+00, 4.629456e-02, 1.848836e+00, 1.410336e-01, 7.118582e-01, 7.573393e-02, 4.483377e-01, 1.156180e-01, 1.874113e+00, 7.646132e-02, 1.16368…
1.600000e+00	3.937216e-02, 3.655476e-02, 1.151052e+00, 1.017538e+00, 5.259248e-01, 8.820123e-02, 1.208064e+00, 2.607039e-01, 1.441361e+00, 9.529657e-01, 9.782170e-01, 1.601929e-01, 2.777199e-01, 3.104810e-01, 2.492838e-01, 8.777334e-02, 8.055122e-02, 1.527659e+00, 1.094336e+00, 3.781969e-02, 2.137730e+00, 1.026731e-01, 6.343740e-01, 5.616731e-02, 4.576925e-01, 5.921885e-02, 1.758020e+00, 5.852475e-02, 7.67454…
1.800000e+00	3.018365e-02, 2.100694e-02, 1.115046e+00, 7.160590e-01, 6.015504e-01, 8.781803e-02, 1.253214e+00, 2.170041e-01, 1.366302e+00, 6.670479e-01, 1.311082e+00, 1.378675e-01, 2.486834e-01, 1.998254e-01, 3.214189e-01, 6.816165e-02, 6.516457e-02, 1.671104e+00, 1.153690e+00, 1.981173e-02, 2.301434e+00, 6.904378e-02, 5.036927e-01, 3.430402e-02, 4.478044e-01, 4.715704e-02, 1.290626e+00, 4.087727e-02, 4.96018…
2.000000e+00	1.700342e-02, 9.768270e-03, 1.014569e+00, 8.947209e-01, 4.903633e-01, 4.244145e-02, 1.325187e+00, 1.665940e-01, 1.593897e+00, 8.123513e-01, 1.029748e+00, 8.996150e-02, 1.594936e-01, 1.738424e-01, 4.715228e-01, 5.549535e-02, 7.798823e-02, 1.641006e+00, 1.464911e+00, 1.195552e-02, 2.113128e+00, 3.769199e-02, 4.412474e-01, 2.307276e-02, 4.404836e-01, 2.800443e-02, 1.724400e+00, 3.747316e-02, 4.28969…
0.000000e+00	1.751769e+00, 4.697318e-01, 2.116811e+00, 2.763230e+00, 2.202399e-01, 2.175314e+00, 2.656366e+00, 2.320892e+00, 1.762709e+00, 3.473069e-01, 6.605785e-01, 8.190946e-01, 1.453043e+00, 1.487670e-01, 2.559603e+00, 1.230329e+00, 2.642134e+00, 1.887575e+00, 1.686066e+00, 2.376074e+00, 1.160597e+00, 1.913742e+00, 6.732742e-01, 8.525237e-01, 2.178221e+00, 5.624168e-01, 1.102827e+00, 1.268717e+00, 2.77790…
2.000000e-01	1.093900e+00, 2.888881e-01, 2.025878e+00, 1.734803e+00, 1.025316e-01, 2.088276e+00, 2.502624e+00, 2.210621e+00, 1.715815e+00, 5.924132e-01, 6.973558e-01, 7.805903e-01, 8.809917e-01, 9.219349e-02, 2.582976e+00, 8.054319e-01, 1.764640e+00, 1.280543e+00, 1.030636e+00, 2.153427e+00, 7.876838e-01, 1.621688e+00, 4.912172e-01, 8.596959e-01, 1.961141e+00, 3.139851e-01, 1.194144e+00, 1.588465e+00, 4.38008…
4.000000e-01	6.950859e-01, 1.618755e-01, 1.805477e+00, 1.110752e+00, 1.021661e-01, 1.399103e+00, 2.241102e+00, 2.396886e+00, 1.971521e+00, 7.397156e-01, 9.436328e-01, 5.076425e-01, 6.308114e-01, 1.289237e-01, 2.156589e+00, 6.185367e-01, 1.117729e+00, 1.413370e+00, 7.331390e-01, 1.278718e+00, 7.000308e-01, 1.334789e+00, 5.480419e-01, 7.881243e-01, 1.675075e+00, 1.517570e-01, 1.387833e+00, 1.912128e+00, 3.96364…
6.000000e-01	4.628454e-01, 1.045981e-01, 1.430271e+00, 6.744261e-01, 1.546328e-01, 8.621603e-01, 1.824140e+00, 1.394257e+00, 2.093724e+00, 7.667350e-01, 9.332990e-01, 3.385794e-01, 4.088903e-01, 1.272675e-01, 1.747166e+00, 5.222731e-01, 9.188120e-01, 1.271672e+00, 3.862680e-01, 9.186468e-01, 7.160626e-01, 1.047237e+00, 6.698647e-01, 6.701244e-01, 1.190703e+00, 2.039505e-01, 1.179804e+00, 1.705111e+00, 2.58738…
8.000000e-01	3.731345e-01, 5.850228e-02, 1.748318e+00, 4.613743e-01, 2.468009e-01, 5.048132e-01, 1.677859e+00, 1.515492e+00, 2.050413e+00, 6.763169e-01, 1.090767e+00, 2.756663e-01, 2.213776e-01, 1.625540e-01, 1.516803e+00, 5.532723e-01, 7.641245e-01, 1.003830e+00, 2.804866e-01, 7.046493e-01, 8.072435e-01, 6.479302e-01, 7.321698e-01, 5.299779e-01, 9.222993e-01, 3.142134e-01, 1.269833e+00, 1.533370e+00, 1.38571…
1.000000e+00	2.358067e-01, 3.243957e-02, 1.296389e+00, 3.348732e-01, 3.770222e-01, 4.146657e-01, 1.648408e+00, 9.704179e-01, 1.783779e+00, 7.223950e-01, 1.076875e+00, 2.088387e-01, 1.459840e-01, 2.120901e-01, 1.207446e+00, 4.661356e-01, 7.711913e-01, 8.555037e-01, 2.612969e-01, 2.983568e-01, 1.089083e+00, 4.571235e-01, 9.528124e-01, 3.593099e-01, 7.974185e-01, 3.323145e-01, 1.435481e+00, 1.578927e+00, 1.39381…
1.200000e+00	1.813033e-01, 1.793570e-02, 1.002942e+00, 4.431555e-01, 4.643098e-01, 2.772742e-01, 1.808751e+00, 6.827267e-01, 1.558963e+00, 8.349206e-01, 1.018726e+00, 1.394925e-01, 9.876052e-02, 2.090239e-01, 7.947885e-01, 4.439583e-01, 6.944071e-01, 1.135440e+00, 3.647377e-01, 2.454415e-01, 1.355773e+00, 3.202340e-01, 9.465526e-01, 2.603951e-01, 5.820783e-01, 3.162908e-01, 1.397528e+00, 1.721438e+00, 8.44158…
1.400000e+00	1.220767e-01, 1.138280e-02, 1.352507e+00, 5.561072e-01, 4.333667e-01, 1.411710e-01, 1.333345e+00, 4.730509e-01, 1.705430e+00, 9.724262e-01, 1.096284e+00, 8.997304e-02, 5.675409e-02, 1.822704e-01, 5.299086e-01, 3.605121e-01, 5.540675e-01, 1.237160e+00, 5.821141e-01, 1.516924e-01, 1.553718e+00, 2.007969e-01, 1.029289e+00, 1.362938e-01, 3.877905e-01, 2.426158e-01, 1.454010e+00, 1.503608e+00, 4.90664…
1.600000e+00	8.344906e-02, 6.230006e-03, 1.251611e+00, 6.568612e-01, 4.940889e-01, 1.212821e-01, 1.653560e+00, 3.228604e-01, 1.697026e+00, 7.043648e-01, 1.031183e+00, 5.603211e-02, 3.427051e-02, 1.427055e-01, 3.794768e-01, 3.142059e-01, 5.088828e-01, 1.173138e+00, 7.790577e-01, 6.844553e-02, 1.892701e+00, 1.360649e-01, 9.876958e-01, 8.967618e-02, 3.675312e-01, 1.561920e-01, 1.586683e+00, 1.485844e+00, 3.70539…
1.800000e+00	4.795487e-02, 3.348893e-03, 1.116231e+00, 9.292719e-01, 4.183991e-01, 8.951135e-02, 1.408400e+00, 2.154750e-01, 1.583864e+00, 7.542035e-01, 1.192373e+00, 4.019040e-02, 3.322869e-02, 1.140984e-01, 2.453958e-01, 2.187982e-01, 5.665866e-01, 1.498867e+00, 9.037019e-01, 4.364937e-02, 2.140424e+00, 9.154943e-02, 8.738391e-01, 7.329946e-02, 3.143666e-01, 1.107128e-01, 1.357621e+00, 1.684101e+00, 2.66686…
2.000000e+00	3.068797e-02, 1.812548e-03, 1.313533e+00, 7.587620e-01, 4.265195e-01, 4.518065e-02, 1.646692e+00, 1.606384e-01, 1.497060e+00, 8.847620e-01, 1.039387e+00, 3.179792e-02, 2.449758e-02, 7.773992e-02, 1.828740e-01, 1.487957e-01, 4.356183e-01, 1.702126e+00, 1.038062e+00, 3.218356e-02, 2.001281e+00, 6.315082e-02, 9.092127e-01, 4.189187e-02, 3.040019e-01, 7.059790e-02, 1.294043e+00, 1.568887e+00, 1.89722…
0.000000e+00	2.081196e+00, 3.090432e-01, 1.615247e+00, 1.982709e+00, 2.400451e+00, 6.396579e-01, 8.616432e-01, 2.118580e+00, 2.983936e+00, 1.801686e+00, 2.650974e+00, 1.111778e+00, 2.245584e+00, 2.997163e-01, 3.035574e-01, 2.450010e-01, 1.591843e+00, 2.021911e+00, 1.790850e+00, 1.851539e+00, 2.974718e-01, 1.626153e+00, 8.040938e-01, 1.161865e+00, 1.073667e-01, 1.522112e+00, 8.656431e-01, 1.620155e+00, 1.08789…
2.000000e-01	1.157145e+00, 1.906208e-01, 1.554814e+00, 1.946708e+00, 1.243871e+00, 7.533094e-01, 8.109129e-01, 1.900867e+00, 2.579165e+00, 1.170151e+00, 2.379702e+00, 8.993014e-01, 2.042686e+00, 4.836501e-01, 1.434954e-01, 1.744210e-01, 8.902595e-01, 2.444749e+00, 1.644184e+00, 1.057103e+00, 3.562922e-01, 1.536156e+00, 7.758185e-01, 9.103193e-01, 3.601313e-01, 6.684134e-01, 9.843866e-01, 1.311324e+00, 1.02730…
4.000000e-01	1.192769e+00, 1.099834e-01, 1.419622e+00, 1.505492e+00, 7.930138e-01, 4.813455e-01, 9.272018e-01, 1.189172e+00, 1.937786e+00, 8.109401e-01, 1.997242e+00, 5.354189e-01, 1.699336e+00, 8.968114e-01, 1.170531e-01, 1.196061e-01, 5.185197e-01, 1.949816e+00, 1.872835e+00, 4.743383e-01, 5.234608e-01, 1.166041e+00, 5.222952e-01, 7.171644e-01, 7.005355e-01, 3.887901e-01, 7.370806e-01, 1.518891e+00, 5.70396…
6.000000e-01	6.985903e-01, 7.191537e-02, 1.364653e+00, 1.166826e+00, 5.503909e-01, 2.909097e-01, 1.037430e+00, 8.529003e-01, 2.176107e+00, 1.046005e+00, 1.867790e+00, 4.392254e-01, 1.390581e+00, 1.072177e+00, 6.611752e-02, 1.051697e-01, 3.249947e-01, 1.923834e+00, 1.481065e+00, 4.203367e-01, 1.093619e+00, 8.070660e-01, 5.047097e-01, 4.306746e-01, 7.705863e-01, 2.279714e-01, 5.942598e-01, 1.572281e+00, 4.44592…
8.000000e-01	3.559691e-01, 3.501817e-02, 1.282169e+00, 1.269823e+00, 6.986624e-01, 2.002519e-01, 1.195413e+00, 6.285090e-01, 1.808438e+00, 6.843807e-01, 1.250245e+00, 3.070322e-01, 1.151188e+00, 9.268509e-01, 4.872053e-02, 6.219580e-02, 1.519657e-01, 2.124245e+00, 1.394441e+00, 2.188907e-01, 1.168204e+00, 6.691556e-01, 4.491575e-01, 2.909428e-01, 8.760966e-01, 1.216602e-01, 4.189472e-01, 1.511545e+00, 3.20938…
1.000000e+00	2.546892e-01, 2.115504e-02, 1.238668e+00, 9.718171e-01, 5.560478e-01, 1.375824e-01, 1.172401e+00, 4.118803e-01, 1.819508e+00, 8.169709e-01, 1.299631e+00, 1.704537e-01, 8.405681e-01, 1.130280e+00, 3.233203e-02, 4.582992e-02, 1.102993e-01, 1.820172e+00, 1.452909e+00, 1.331864e-01, 1.278620e+00, 5.345096e-01, 3.241000e-01, 1.675466e-01, 8.793041e-01, 6.120403e-02, 3.621703e-01, 1.597410e+00, 1.99108…
1.200000e+00	2.212334e-01, 1.410400e-02, 1.290210e+00, 1.096129e+00, 5.674359e-01, 1.010068e-01, 1.201495e+00, 2.696846e-01, 1.899033e+00, 1.034450e+00, 1.448711e+00, 1.625817e-01, 7.605593e-01, 6.693377e-01, 2.403982e-02, 3.179718e-02, 7.271371e-02, 1.527548e+00, 1.569509e+00, 6.924823e-02, 1.470772e+00, 4.705556e-01, 2.508504e-01, 1.206816e-01, 6.969181e-01, 4.559771e-02, 2.279924e-01, 1.583319e+00, 1.47248…
1.400000e+00	1.198843e-01, 8.297223e-03, 1.258312e+00, 1.066704e+00, 6.477062e-01, 6.415177e-02, 1.356481e+00, 2.386503e-01, 1.881822e+00, 8.074651e-01, 1.216958e+00, 1.012926e-01, 6.578057e-01, 5.277234e-01, 1.446453e-02, 1.814288e-02, 7.852950e-02, 1.676330e+00, 1.338834e+00, 4.310238e-02, 1.616049e+00, 4.548461e-01, 2.294845e-01, 7.353849e-02, 6.993253e-01, 2.896917e-02, 2.923945e-01, 1.616714e+00, 1.14731…
1.600000e+00	1.049109e-01, 4.529333e-03, 1.205105e+00, 1.017975e+00, 4.883223e-01, 4.885979e-02, 1.397541e+00, 1.604764e-01, 2.044246e+00, 8.870046e-01, 1.368236e+00, 7.499220e-02, 4.144020e-01, 4.328795e-01, 1.007483e-02, 1.890150e-02, 7.104520e-02, 1.377615e+00, 1.335863e+00, 2.281353e-02, 2.027894e+00, 3.801084e-01, 1.839556e-01, 5.440902e-02, 8.531907e-01, 1.407838e-02, 4.494934e-01, 1.682026e+00, 7.30787…
1.800000e+00	6.246603e-02, 2.619435e-03, 1.435467e+00, 9.392060e-01, 5.638593e-01, 2.548999e-02, 1.313302e+00, 1.427562e-01, 1.619322e+00, 8.052301e-01, 1.290178e+00, 6.087086e-02, 3.869954e-01, 3.513409e-01, 8.192611e-03, 1.576972e-02, 7.126082e-02, 1.952941e+00, 1.065233e+00, 1.586052e-02, 1.796192e+00, 2.263744e-01, 2.622116e-01, 2.868541e-02, 7.736132e-01, 1.243358e-02, 6.955304e-01, 1.654662e+00, 5.78812…
2.000000e+00	4.288621e-02, 1.433752e-03, 1.177827e+00, 9.852513e-01, 6.029518e-01, 1.843152e-02, 1.285450e+00, 8.416037e-02, 1.359479e+00, 7.231311e-01, 1.274565e+00, 4.125587e-02, 2.781923e-01, 2.721320e-01, 4.377004e-03, 1.436079e-02, 7.392393e-02, 1.659520e+00, 1.284025e+00, 8.051133e-03, 1.899343e+00, 1.639791e-01, 2.173436e-01, 2.681168e-02, 7.020477e-01, 9.058007e-03, 9.809782e-01, 1.459328e+00, 3.45913…
0.000000e+00	1.061247e+00, 1.410094e+00, 1.552457e+00, 9.330896e-01, 9.306999e-01, 1.487838e+00, 1.339366e-02, 3.104066e+00, 2.185889e+00, 1.559944e-01, 2.227894e+00, 2.052219e+00, 3.783541e-01, 6.372869e-01, 1.528529e+00, 1.426425e+00, 2.795530e+00, 3.206337e-01, 1.088453e+00, 1.577741e+00, 1.199778e+00, 8.451327e-01, 3.642066e-01, 1.209625e-01, 1.352825e-01, 1.293437e+00, 3.581318e-01, 1.127935e-01, 1.00684…
2.000000e-01	1.029857e+00, 1.138735e+00, 1.050233e+00, 5.371233e-01, 7.049544e-01, 8.406465e-01, 2.994040e-01, 1.997516e+00, 1.808997e+00, 2.097480e-01, 1.395663e+00, 1.503925e+00, 4.934522e-01, 8.739949e-01, 1.620766e+00, 1.366882e+00, 1.743506e+00, 5.624208e-01, 6.065985e-01, 1.043551e+00, 1.137632e+00, 9.257053e-01, 4.687663e-01, 2.709666e-01, 2.017236e-01, 1.190001e+00, 7.499847e-01, 8.100316e-02, 8.87091…
4.000000e-01	6.854201e-01, 9.199565e-01, 7.071265e-01, 3.414310e-01, 6.892967e-01, 5.033750e-01, 5.311787e-01, 1.429521e+00, 1.391981e+00, 2.696124e-01, 1.202976e+00, 8.591487e-01, 5.907730e-01, 9.122515e-01, 1.333354e+00, 1.280407e+00, 1.245068e+00, 9.025598e-01, 4.074027e-01, 6.766788e-01, 1.129576e+00, 7.403852e-01, 6.444620e-01, 2.795266e-01, 1.487588e-01, 9.528514e-01, 8.894926e-01, 6.763867e-02, 6.60212…
6.000000e-01	5.041517e-01, 6.302036e-01, 9.015539e-01, 2.910189e-01, 5.957710e-01, 3.973287e-01, 9.230399e-01, 9.493293e-01, 1.301456e+00, 4.451664e-01, 1.322283e+00, 7.207519e-01, 7.353087e-01, 9.237243e-01, 1.340946e+00, 9.540688e-01, 1.161356e+00, 1.086876e+00, 3.136612e-01, 3.796789e-01, 1.417363e+00, 4.863473e-01, 5.868536e-01, 1.996863e-01, 1.018112e-01, 9.174435e-01, 1.145103e+00, 5.122963e-02, 4.95509…
8.000000e-01	3.060811e-01, 3.410221e-01, 9.921249e-01, 1.944213e-01, 6.130978e-01, 2.447811e-01, 1.102325e+00, 6.521059e-01, 1.393484e+00, 4.664528e-01, 1.306642e+00, 6.128875e-01, 6.248656e-01, 1.092720e+00, 9.988421e-01, 8.202302e-01, 7.954229e-01, 1.177181e+00, 3.315931e-01, 2.452362e-01, 1.364180e+00, 3.612509e-01, 7.042798e-01, 1.311039e-01, 8.536142e-02, 5.903722e-01, 1.439827e+00, 3.611970e-02, 2.62256…
1.000000e+00	2.134794e-01, 2.066783e-01, 1.055773e+00, 1.824981e-01, 5.479994e-01, 1.918574e-01, 1.026549e+00, 4.416328e-01, 1.316959e+00, 6.857993e-01, 1.446119e+00, 3.943773e-01, 5.564563e-01, 9.938777e-01, 9.847043e-01, 5.283833e-01, 8.010939e-01, 1.492358e+00, 2.524770e-01, 1.200149e-01, 1.431612e+00, 2.214240e-01, 1.012483e+00, 9.340366e-02, 6.409606e-02, 3.658589e-01, 1.307979e+00, 2.883236e-02, 2.09626…
1.200000e+00	1.122234e-01, 1.210459e-01, 1.063853e+00, 2.348163e-01, 5.590991e-01, 1.081324e-01, 9.079269e-01, 3.671596e-01, 1.556267e+00, 7.779605e-01, 1.027506e+00, 2.785553e-01, 4.662684e-01, 6.623038e-01, 1.148918e+00, 4.053221e-01, 7.409686e-01, 1.589775e+00, 2.394964e-01, 8.767281e-02, 1.602598e+00, 1.509925e-01, 9.061238e-01, 5.331490e-02, 5.600012e-02, 2.341167e-01, 1.331518e+00, 2.106650e-02, 1.55934…
1.400000e+00	7.474532e-02, 5.331852e-02, 1.084911e+00, 2.373113e-01, 5.021905e-01, 7.287745e-02, 1.306730e+00, 2.242000e-01, 1.425386e+00, 7.668346e-01, 1.234148e+00, 1.665111e-01, 3.769255e-01, 6.357364e-01, 1.151856e+00, 2.903657e-01, 6.078858e-01, 1.244811e+00, 3.528520e-01, 4.719567e-02, 2.165593e+00, 1.183878e-01, 8.639099e-01, 3.609386e-02, 5.836824e-02, 1.367777e-01, 1.161605e+00, 1.586719e-02, 1.01471…
1.600000e+00	5.276819e-02, 3.161791e-02, 1.042698e+00, 2.484911e-01, 5.730426e-01, 4.164627e-02, 9.891020e-01, 1.450445e-01, 1.308405e+00, 5.849120e-01, 1.171397e+00, 1.114054e-01, 3.168610e-01, 4.092671e-01, 1.032408e+00, 2.247605e-01, 5.470769e-01, 1.592064e+00, 2.718743e-01, 2.859794e-02, 1.803213e+00, 7.264141e-02, 9.207342e-01, 3.252655e-02, 5.138078e-02, 7.292776e-02, 1.215988e+00, 1.241646e-02, 8.57702…
1.800000e+00	4.558577e-02, 2.320753e-02, 1.126049e+00, 2.694533e-01, 5.099827e-01, 3.077204e-02, 1.181051e+00, 1.188167e-01, 1.600521e+00, 8.438757e-01, 1.158072e+00, 8.964439e-02, 2.261513e-01, 2.946469e-01, 1.045515e+00, 1.552919e-01, 6.079860e-01, 1.696786e+00, 3.721536e-01, 1.789090e-02, 2.123855e+00, 5.110506e-02, 9.707828e-01, 1.654513e-02, 3.588443e-02, 4.953430e-02, 1.596578e+00, 1.172916e-02, 5.41396…
2.000000e+00	2.742655e-02, 1.188650e-02, 1.332387e+00, 3.047561e-01, 6.142518e-01, 2.141416e-02, 1.577848e+00, 8.156833e-02, 1.676602e+00, 8.014041e-01, 1.060510e+00, 6.697056e-02, 1.740012e-01, 1.606923e-01, 1.272192e+00, 1.100665e-01, 6.523390e-01, 1.420604e+00, 3.841984e-01, 9.821127e-03, 2.164644e+00, 3.289796e-02, 1.063920e+00, 1.130860e-02, 4.262001e-02, 2.685145e-02, 1.450544e+00, 7.557779e-03, 3.87173…
0.000000e+00	1.319927e+00, 2.327644e+00, 2.565608e+00, 3.736941e-01, 5.893083e-01, 2.635385e+00, 3.285801e-03, 2.087438e+00, 4.836085e-01, 2.413362e+00, 1.803575e+00, 3.027015e+00, 2.703286e+00, 3.271749e+00, 2.436221e+00, 2.415683e+00, 1.028166e+00, 2.495790e+00, 1.338683e+00, 1.626509e+00, 2.778847e+00, 1.582768e-01, 6.983041e-01, 1.076664e+00, 5.023423e-01, 1.534413e+00, 1.759057e+00, 1.334851e+00, 2.27222…
2.000000e-01	1.135036e+00, 1.582906e+00, 1.446002e+00, 2.441654e-01, 5.338600e-01, 1.788299e+00, 3.148546e-03, 1.963034e+00, 4.497712e-01, 1.398544e+00, 1.643477e+00, 2.076925e+00, 2.140301e+00, 2.573405e+00, 2.017246e+00, 1.960874e+00, 9.118121e-01, 2.227702e+00, 9.774236e-01, 1.116820e+00, 2.183561e+00, 1.696944e-01, 6.733983e-01, 1.107995e+00, 3.883216e-01, 8.995532e-01, 1.060626e+00, 1.383914e+00, 1.84990…
4.000000e-01	7.194686e-01, 1.529655e+00, 1.125484e+00, 1.470532e-01, 4.772174e-01, 1.277239e+00, 5.384578e-03, 1.725399e+00, 4.979083e-01, 1.114290e+00, 1.204206e+00, 1.563819e+00, 1.373867e+00, 1.535234e+00, 1.422506e+00, 1.664641e+00, 6.698385e-01, 1.958849e+00, 6.587007e-01, 1.001958e+00, 1.992618e+00, 2.713143e-01, 7.098217e-01, 8.679814e-01, 2.508679e-01, 4.135741e-01, 8.277650e-01, 1.386355e+00, 1.38133…
6.000000e-01	6.273189e-01, 5.222285e-01, 9.109455e-01, 9.552603e-02, 5.142966e-01, 9.031711e-01, 7.401863e-02, 1.276272e+00, 8.609358e-01, 1.044634e+00, 1.210318e+00, 1.364857e+00, 1.215577e+00, 1.194560e+00, 1.392189e+00, 9.495777e-01, 5.561380e-01, 1.769656e+00, 4.863265e-01, 8.654137e-01, 2.107520e+00, 5.571457e-01, 7.620702e-01, 6.423705e-01, 1.952556e-01, 2.286853e-01, 5.295562e-01, 1.601069e+00, 1.12615…
8.000000e-01	3.895555e-01, 3.875518e-01, 1.006351e+00, 9.012149e-02, 4.387610e-01, 5.413246e-01, 4.325525e-01, 1.021184e+00, 1.283552e+00, 9.961850e-01, 1.370921e+00, 1.002190e+00, 1.055084e+00, 8.040344e-01, 1.181864e+00, 7.107170e-01, 6.593220e-01, 2.123447e+00, 3.125038e-01, 4.505827e-01, 1.898271e+00, 5.348954e-01, 8.681706e-01, 3.951905e-01, 1.661072e-01, 1.490539e-01, 4.051655e-01, 1.523406e+00, 6.47091…
1.000000e+00	3.380229e-01, 2.351694e-01, 1.037491e+00, 1.916498e-01, 4.925468e-01, 3.757571e-01, 6.403366e-01, 6.770440e-01, 1.301839e+00, 8.894605e-01, 1.159377e+00, 5.740156e-01, 9.963987e-01, 6.712937e-01, 7.176513e-01, 4.986162e-01, 5.635181e-01, 1.777113e+00, 3.901268e-01, 3.465818e-01, 1.916792e+00, 5.603087e-01, 8.695134e-01, 2.959037e-01, 1.457876e-01, 6.625507e-02, 3.738607e-01, 1.449205e+00, 5.26114…
1.200000e+00	1.906501e-01, 1.251796e-01, 8.985681e-01, 4.616787e-01, 5.998941e-01, 3.062516e-01, 9.682292e-01, 5.053937e-01, 1.294877e+00, 8.614020e-01, 1.202862e+00, 4.493068e-01, 8.523042e-01, 4.674225e-01, 5.546214e-01, 3.362384e-01, 5.251588e-01, 1.905023e+00, 7.606605e-01, 1.647295e-01, 1.950849e+00, 5.807821e-01, 1.020500e+00, 1.943065e-01, 8.998836e-02, 4.522041e-02, 4.887008e-01, 1.686888e+00, 3.44502…
1.400000e+00	1.274843e-01, 5.758772e-02, 1.083835e+00, 5.609933e-01, 5.647883e-01, 1.882757e-01, 1.099279e+00, 3.054145e-01, 1.406039e+00, 9.331893e-01, 1.129600e+00, 3.533370e-01, 6.640802e-01, 3.401658e-01, 3.575039e-01, 1.940839e-01, 5.769789e-01, 1.831054e+00, 8.323837e-01, 9.538811e-02, 1.934699e+00, 4.082892e-01, 9.237828e-01, 1.020216e-01, 9.967469e-02, 2.947110e-02, 7.186671e-01, 1.731038e+00, 2.35216…
1.600000e+00	8.612039e-02, 4.651926e-02, 9.699149e-01, 7.777021e-01, 6.110800e-01, 1.208083e-01, 1.332722e+00, 2.273210e-01, 1.241393e+00, 6.353055e-01, 1.074938e+00, 1.920735e-01, 6.939187e-01, 2.869245e-01, 2.354990e-01, 1.279212e-01, 4.746713e-01, 1.871435e+00, 1.062660e+00, 5.433999e-02, 2.077611e+00, 3.114114e-01, 1.116533e+00, 7.508690e-02, 1.283663e-01, 1.365871e-02, 8.268882e-01, 1.195839e+00, 1.72831…
1.800000e+00	5.627644e-02, 2.130599e-02, 1.050615e+00, 9.749483e-01, 5.307607e-01, 6.340576e-02, 1.211327e+00, 1.832376e-01, 1.484408e+00, 8.689033e-01, 1.268549e+00, 1.776519e-01, 5.325468e-01, 1.911296e-01, 1.960533e-01, 1.250823e-01, 4.522082e-01, 1.780946e+00, 1.102317e+00, 3.792808e-02, 2.408878e+00, 2.355131e-01, 7.952358e-01, 4.808315e-02, 1.714783e-01, 7.818040e-03, 8.644921e-01, 1.423623e+00, 1.22457…
2.000000e+00	3.865537e-02, 1.337008e-02, 1.114525e+00, 7.987087e-01, 5.286799e-01, 5.316279e-02, 1.120201e+00, 1.456028e-01, 1.391079e+00, 7.273607e-01, 1.142920e+00, 1.384254e-01, 4.078052e-01, 1.262098e-01, 1.222213e-01, 8.273593e-02, 3.434680e-01, 2.011758e+00, 1.194190e+00, 2.628749e-02, 2.221397e+00, 1.499465e-01, 7.104861e-01, 3.440863e-02, 2.267127e-01, 5.309512e-03, 1.134980e+00, 1.509474e+00, 8.51107…
0.000000e+00	1.013871e+00, 1.590044e+00, 2.391604e+00, 1.367641e+00, 1.046554e+00, 9.207610e-01, 1.573319e+00, 6.606455e-01, 2.722984e+00, 1.258248e-01, 1.266663e+00, 1.103125e+00, 2.923258e+00, 3.251927e+00, 1.502429e+00, 6.077068e-01, 1.875042e+00, 2.208693e+00, 1.786261e-01, 2.993933e+00, 1.574985e+00, 2.897701e-01, 8.519854e-01, 2.508031e+00, 7.004347e-01, 1.807834e+00, 2.304603e+00, 2.782728e+00, 5.29818…
2.000000e-01	6.921362e-01, 1.396164e+00, 1.708259e+00, 1.055023e+00, 9.030038e-01, 9.123303e-01, 1.407297e+00, 7.458940e-01, 2.112243e+00, 1.183856e-01, 1.067195e+00, 1.106567e+00, 1.675161e+00, 2.070852e+00, 1.433247e+00, 4.713904e-01, 1.189247e+00, 1.887840e+00, 1.561684e-01, 1.726705e+00, 1.223484e+00, 4.217082e-01, 8.965838e-01, 1.777958e+00, 7.310589e-01, 1.129116e+00, 1.509923e+00, 2.563461e+00, 6.00982…
4.000000e-01	7.722816e-01, 9.481477e-01, 1.112475e+00, 5.987214e-01, 6.924038e-01, 7.906846e-01, 1.175074e+00, 5.574062e-01, 1.998419e+00, 3.703952e-01, 1.136953e+00, 9.644645e-01, 9.865848e-01, 1.631382e+00, 1.140705e+00, 2.828334e-01, 1.034126e+00, 1.371284e+00, 1.250855e-01, 9.925870e-01, 1.198740e+00, 5.617490e-01, 9.722396e-01, 1.529950e+00, 5.742588e-01, 6.144325e-01, 9.701705e-01, 1.836797e+00, 5.99337…
6.000000e-01	6.769656e-01, 4.295741e-01, 1.106312e+00, 5.509526e-01, 6.736475e-01, 5.739639e-01, 1.159575e+00, 5.172005e-01, 1.766221e+00, 5.009525e-01, 8.541980e-01, 9.197087e-01, 7.209155e-01, 1.158625e+00, 8.951016e-01, 2.323366e-01, 8.716125e-01, 2.242780e+00, 2.674766e-01, 7.269641e-01, 1.064844e+00, 6.819605e-01, 9.631536e-01, 9.523255e-01, 6.041892e-01, 3.209683e-01, 7.108799e-01, 1.863401e+00, 3.81823…
8.000000e-01	5.487094e-01, 2.687704e-01, 1.204300e+00, 5.777130e-01, 5.558531e-01, 4.321403e-01, 1.250116e+00, 3.761526e-01, 1.689127e+00, 7.025355e-01, 8.826218e-01, 6.436844e-01, 4.841389e-01, 8.642198e-01, 5.822839e-01, 1.495891e-01, 8.350165e-01, 1.741799e+00, 5.354654e-01, 4.197192e-01, 1.328697e+00, 5.829912e-01, 1.201901e+00, 7.446048e-01, 4.257770e-01, 1.770464e-01, 5.133779e-01, 2.066997e+00, 3.45962…
1.000000e+00	3.678427e-01, 1.282347e-01, 1.393438e+00, 7.323595e-01, 5.857691e-01, 2.760066e-01, 1.467058e+00, 2.673809e-01, 1.526503e+00, 8.884601e-01, 1.055798e+00, 3.935936e-01, 2.714715e-01, 5.849839e-01, 4.064251e-01, 1.006431e-01, 6.165461e-01, 1.612332e+00, 6.652079e-01, 2.320335e-01, 1.558694e+00, 6.579432e-01, 8.671367e-01, 3.936442e-01, 3.391504e-01, 1.015236e-01, 3.467340e-01, 1.670860e+00, 2.05412…
1.200000e+00	2.554914e-01, 8.965562e-02, 1.143390e+00, 8.309908e-01, 4.684559e-01, 1.658333e-01, 1.773199e+00, 1.841779e-01, 1.332356e+00, 8.835743e-01, 1.266289e+00, 3.596051e-01, 2.188253e-01, 4.498901e-01, 2.462312e-01, 6.764782e-02, 5.568359e-01, 1.781408e+00, 9.051181e-01, 1.116240e-01, 1.765805e+00, 6.459229e-01, 9.678771e-01, 2.800217e-01, 4.390641e-01, 5.971165e-02, 2.998003e-01, 1.875148e+00, 1.39090…
1.400000e+00	1.380946e-01, 4.664478e-02, 1.086858e+00, 8.319544e-01, 4.729056e-01, 1.176427e-01, 1.308185e+00, 1.200836e-01, 1.719080e+00, 8.393595e-01, 1.173440e+00, 2.425551e-01, 1.485243e-01, 2.836281e-01, 1.459441e-01, 6.017255e-02, 4.088994e-01, 1.776996e+00, 8.370079e-01, 6.485535e-02, 1.866648e+00, 5.189672e-01, 9.864106e-01, 2.209818e-01, 4.490577e-01, 3.431223e-02, 3.878878e-01, 2.018501e+00, 9.65099…
1.600000e+00	1.194611e-01, 3.728355e-02, 1.127305e+00, 9.210851e-01, 4.635479e-01, 7.594415e-02, 1.372185e+00, 8.769958e-02, 1.664605e+00, 7.631142e-01, 1.257011e+00, 1.631491e-01, 8.895326e-02, 2.275628e-01, 1.168968e-01, 4.189825e-02, 3.676899e-01, 1.857533e+00, 9.007117e-01, 4.058891e-02, 1.731429e+00, 2.969929e-01, 8.892859e-01, 1.122379e-01, 3.609135e-01, 1.836268e-02, 6.528837e-01, 1.560840e+00, 6.61581…
1.800000e+00	7.571656e-02, 1.906744e-02, 9.090904e-01, 8.990679e-01, 5.174417e-01, 5.333383e-02, 1.447387e+00, 5.384333e-02, 1.634942e+00, 7.761823e-01, 1.097427e+00, 1.412662e-01, 7.015104e-02, 1.724952e-01, 8.281276e-02, 2.916777e-02, 3.522750e-01, 1.955175e+00, 1.055905e+00, 3.246461e-02, 2.114034e+00, 2.412865e-01, 5.974699e-01, 7.723412e-02, 4.758744e-01, 1.078986e-02, 7.213518e-01, 1.447020e+00, 4.90717…
2.000000e+00	4.607122e-02, 1.056856e-02, 1.336375e+00, 9.446186e-01, 4.767017e-01, 3.097603e-02, 1.698069e+00, 4.277689e-02, 1.583038e+00, 8.984441e-01, 1.007537e+00, 6.733808e-02, 5.603788e-02, 1.322544e-01, 5.704592e-02, 1.895600e-02, 2.478023e-01, 1.654338e+00, 1.092406e+00, 1.623328e-02, 2.328382e+00, 1.516001e-01, 7.411583e-01, 5.105591e-02, 5.068215e-01, 6.777740e-03, 9.441274e-01, 1.882869e+00, 2.60519…
0.000000e+00	2.113411e+00, 2.786539e-01, 1.336907e+00, 2.675769e+00, 2.221997e+00, 1.573683e+00, 1.375005e+00, 2.889918e+00, 5.593651e-01, 1.480883e+00, 1.486463e+00, 1.221605e+00, 1.268979e+00, 2.164772e-02, 2.674630e+00, 2.475133e-01, 8.292448e-01, 4.213029e-01, 1.169840e+00, 2.564625e+00, 3.112063e+00, 1.054147e+00, 1.403639e-01, 2.952592e+00, 1.695805e+00, 2.396667e+00, 2.536082e+00, 1.368030e+00, 7.52156…
2.000000e-01	1.806200e+00, 4.574904e-01, 1.308854e+00, 1.831951e+00, 1.515816e+00, 1.203403e+00, 1.102651e+00, 2.254588e+00, 4.134236e-01, 9.640113e-01, 1.480044e+00, 9.175531e-01, 8.177978e-01, 5.304939e-02, 2.048431e+00, 5.166231e-01, 6.836618e-01, 3.325314e-01, 7.029869e-01, 1.722505e+00, 2.183249e+00, 7.323677e-01, 3.005619e-01, 1.799065e+00, 2.144353e+00, 2.106733e+00, 2.507068e+00, 1.722840e+00, 9.06427…
4.000000e-01	1.447353e+00, 7.447316e-01, 1.435386e+00, 7.788875e-01, 1.156995e+00, 9.830873e-01, 1.167018e+00, 1.758086e+00, 3.552230e-01, 4.787620e-01, 1.039165e+00, 8.146616e-01, 6.851844e-01, 1.072966e-01, 1.872425e+00, 6.922112e-01, 6.119226e-01, 2.442644e-01, 5.799109e-01, 1.316538e+00, 1.639129e+00, 4.307593e-01, 3.185991e-01, 1.513165e+00, 1.386460e+00, 1.495006e+00, 2.241873e+00, 1.668769e+00, 6.72954…
6.000000e-01	1.029365e+00, 6.760534e-01, 1.071231e+00, 7.849745e-01, 7.764571e-01, 9.331681e-01, 1.494613e+00, 1.541154e+00, 2.468998e-01, 2.963677e-01, 7.549853e-01, 5.257028e-01, 3.962682e-01, 1.693909e-01, 1.716883e+00, 9.152013e-01, 6.812114e-01, 1.946319e-01, 3.290339e-01, 9.197880e-01, 1.352889e+00, 3.191795e-01, 5.807014e-01, 1.148479e+00, 1.216536e+00, 1.458417e+00, 1.519429e+00, 1.352089e+00, 6.54636…
8.000000e-01	7.583007e-01, 4.127172e-01, 1.275808e+00, 4.638013e-01, 7.697430e-01, 8.210124e-01, 1.213145e+00, 1.165395e+00, 2.298321e-01, 2.010091e-01, 6.527362e-01, 3.621809e-01, 3.975319e-01, 2.115671e-01, 1.499852e+00, 8.770861e-01, 5.459028e-01, 3.315030e-01, 2.508710e-01, 7.192857e-01, 1.584330e+00, 1.920497e-01, 7.084273e-01, 8.311546e-01, 9.928847e-01, 1.147809e+00, 1.854523e+00, 1.732320e+00, 4.09608…
1.000000e+00	4.512375e-01, 2.293562e-01, 1.095553e+00, 3.417305e-01, 7.033065e-01, 5.151843e-01, 1.716680e+00, 7.403135e-01, 2.963749e-01, 1.827961e-01, 6.199437e-01, 3.141703e-01, 1.784905e-01, 2.450882e-01, 1.241456e+00, 8.774749e-01, 5.875527e-01, 4.692918e-01, 1.904699e-01, 3.634726e-01, 1.887226e+00, 1.383433e-01, 7.714504e-01, 5.339978e-01, 7.651222e-01, 1.240836e+00, 1.618787e+00, 1.560436e+00, 2.18112…
1.200000e+00	3.695517e-01, 1.262793e-01, 1.171608e+00, 2.983626e-01, 5.832900e-01, 3.139123e-01, 1.182372e+00, 5.647761e-01, 3.264656e-01, 2.484325e-01, 4.664039e-01, 1.873258e-01, 1.007247e-01, 2.455916e-01, 1.014211e+00, 1.022338e+00, 7.281447e-01, 8.169524e-01, 2.842433e-01, 2.606182e-01, 1.758211e+00, 9.191745e-02, 7.696618e-01, 4.094316e-01, 4.972963e-01, 1.070927e+00, 1.334788e+00, 1.721381e+00, 2.18454…
1.400000e+00	2.161343e-01, 7.911303e-02, 1.117661e+00, 5.788631e-01, 6.273794e-01, 2.244933e-01, 1.242053e+00, 3.797320e-01, 4.277577e-01, 2.808127e-01, 6.173204e-01, 1.472118e-01, 6.486658e-02, 2.226876e-01, 6.068224e-01, 9.520585e-01, 6.471648e-01, 1.028703e+00, 4.926203e-01, 1.592367e-01, 2.152790e+00, 4.840943e-02, 8.192696e-01, 2.477444e-01, 4.203279e-01, 9.653159e-01, 1.270926e+00, 1.563831e+00, 1.32602…
1.600000e+00	1.603777e-01, 4.479763e-02, 9.532207e-01, 6.286155e-01, 6.240015e-01, 1.857263e-01, 1.564437e+00, 2.197126e-01, 6.540893e-01, 3.898444e-01, 6.092031e-01, 9.798430e-02, 4.279498e-02, 1.935619e-01, 4.594094e-01, 8.905578e-01, 6.336527e-01, 1.041725e+00, 7.430719e-01, 6.604227e-02, 1.832809e+00, 4.151072e-02, 8.155835e-01, 1.577466e-01, 3.186045e-01, 5.832020e-01, 1.500920e+00, 1.632131e+00, 1.01770…
1.800000e+00	1.119420e-01, 2.683560e-02, 1.253023e+00, 7.476864e-01, 6.536018e-01, 9.055773e-02, 1.471756e+00, 2.017636e-01, 9.536384e-01, 6.063145e-01, 7.688399e-01, 7.942499e-02, 2.684574e-02, 1.201464e-01, 2.763680e-01, 7.183191e-01, 4.276131e-01, 1.380475e+00, 8.078163e-01, 5.371868e-02, 2.027671e+00, 2.741573e-02, 8.572287e-01, 9.794605e-02, 3.035453e-01, 5.125276e-01, 1.668225e+00, 1.555264e+00, 7.29453…
2.000000e+00	9.638370e-02, 1.570248e-02, 1.236857e+00, 7.768975e-01, 6.000533e-01, 7.362173e-02, 1.312904e+00, 1.213415e-01, 1.023384e+00, 7.817658e-01, 9.118820e-01, 6.061825e-02, 1.734488e-02, 1.062819e-01, 1.837760e-01, 4.665141e-01, 4.330288e-01, 1.335325e+00, 1.056173e+00, 3.215125e-02, 1.836814e+00, 1.563340e-02, 7.273827e-01, 6.597289e-02, 2.880465e-01, 3.277474e-01, 1.225773e+00, 1.605564e+00, 4.69201…
0.000000e+00	1.053652e-01, 9.856919e-01, 1.799121e+00, 7.009972e-01, 4.102504e-01, 2.486617e+00, 1.840890e+00, 1.765379e+00, 1.411283e+00, 1.441627e+00, 8.090622e-01, 1.992358e+00, 7.621882e-01, 2.095272e+00, 1.902738e+00, 5.857017e-01, 2.906494e+00, 1.325441e+00, 8.803785e-01, 1.882053e+00, 2.873502e-01, 2.166446e+00, 4.066682e-02, 2.320085e+00, 3.144597e+00, 5.873934e-01, 1.610068e-01, 9.311532e-01, 2.30572…
2.000000e-01	2.517003e-01, 5.886637e-01, 1.806302e+00, 4.674971e-01, 2.549926e-01, 2.057979e+00, 1.505101e+00, 1.576996e+00, 1.876468e+00, 1.307402e+00, 9.190274e-01, 1.452853e+00, 5.617702e-01, 1.808271e+00, 1.631674e+00, 4.020386e-01, 1.941071e+00, 1.127648e+00, 6.289530e-01, 1.356294e+00, 2.268545e-01, 1.699275e+00, 2.574898e-01, 1.494281e+00, 2.158310e+00, 4.360854e-01, 1.513683e-01, 9.903030e-01, 1.46329…
4.000000e-01	3.632844e-01, 3.573000e-01, 1.484012e+00, 2.669045e-01, 1.351011e-01, 1.261515e+00, 1.026124e+00, 1.519158e+00, 1.592907e+00, 1.042448e+00, 1.106177e+00, 1.386489e+00, 3.487944e-01, 1.410655e+00, 1.508394e+00, 4.921056e-01, 1.481836e+00, 9.460590e-01, 3.780328e-01, 9.860842e-01, 2.140905e-01, 1.436793e+00, 3.883228e-01, 1.386242e+00, 1.267373e+00, 4.050185e-01, 1.150410e-01, 7.177362e-01, 1.01907…
6.000000e-01	4.388346e-01, 2.075763e-01, 1.209955e+00, 2.091173e-01, 1.345958e-01, 7.316403e-01, 9.699033e-01, 1.627565e+00, 1.807158e+00, 8.406152e-01, 9.990197e-01, 1.099483e+00, 3.198944e-01, 1.088719e+00, 1.423038e+00, 5.461407e-01, 1.106462e+00, 7.600900e-01, 3.224390e-01, 1.032751e+00, 3.972984e-01, 1.362143e+00, 4.990743e-01, 8.982112e-01, 1.051412e+00, 5.456797e-01, 3.070215e-01, 5.966743e-01, 6.78437…
8.000000e-01	3.592563e-01, 1.049689e-01, 1.189415e+00, 1.156562e-01, 1.515959e-01, 5.942163e-01, 1.111119e+00, 1.560395e+00, 1.743137e+00, 7.567633e-01, 1.207495e+00, 8.756437e-01, 2.875146e-01, 7.074675e-01, 1.344840e+00, 5.192173e-01, 7.010585e-01, 9.300351e-01, 2.241290e-01, 5.379745e-01, 6.757420e-01, 1.004481e+00, 5.352708e-01, 7.167416e-01, 7.770350e-01, 6.453086e-01, 5.927496e-01, 4.388787e-01, 4.45560…
1.000000e+00	2.123461e-01, 6.024729e-02, 1.272755e+00, 1.068579e-01, 2.650679e-01, 3.490963e-01, 1.264535e+00, 1.107230e+00, 1.634256e+00, 9.145391e-01, 1.068447e+00, 6.221157e-01, 2.378871e-01, 5.541226e-01, 1.113831e+00, 5.770611e-01, 6.599865e-01, 9.298251e-01, 1.618889e-01, 3.193201e-01, 1.100196e+00, 6.763773e-01, 8.187952e-01, 4.881841e-01, 6.080332e-01, 6.061373e-01, 8.209721e-01, 3.581394e-01, 3.40161…
1.200000e+00	1.803884e-01, 3.798799e-02, 1.218353e+00, 1.050597e-01, 3.458106e-01, 2.513017e-01, 1.387399e+00, 7.188564e-01, 1.789931e+00, 7.151217e-01, 1.113961e+00, 4.178723e-01, 2.107287e-01, 3.832979e-01, 1.300618e+00, 5.377761e-01, 7.094197e-01, 1.154426e+00, 1.949134e-01, 2.131262e-01, 1.363561e+00, 4.514742e-01, 7.353258e-01, 2.993276e-01, 3.500502e-01, 4.851157e-01, 1.079361e+00, 2.528296e-01, 2.46951…
1.400000e+00	1.073690e-01, 2.465296e-02, 1.220549e+00, 1.506652e-01, 4.787056e-01, 1.730841e-01, 1.278398e+00, 6.784159e-01, 1.537130e+00, 7.334870e-01, 1.108847e+00, 3.238894e-01, 1.501861e-01, 3.513951e-01, 1.156954e+00, 3.901226e-01, 5.410939e-01, 1.239641e+00, 2.197937e-01, 1.175516e-01, 1.159362e+00, 3.523860e-01, 8.424760e-01, 1.751564e-01, 3.530073e-01, 3.684870e-01, 1.356461e+00, 2.019727e-01, 1.47638…
1.600000e+00	8.078143e-02, 1.255662e-02, 1.112435e+00, 1.699145e-01, 5.853935e-01, 9.779366e-02, 1.123276e+00, 3.926224e-01, 1.423378e+00, 8.705072e-01, 1.078368e+00, 1.949937e-01, 1.099863e-01, 2.202086e-01, 1.159526e+00, 3.665322e-01, 5.711183e-01, 1.493361e+00, 2.064166e-01, 6.174874e-02, 1.675053e+00, 2.641019e-01, 1.020645e+00, 1.051343e-01, 2.186901e-01, 1.815298e-01, 1.248176e+00, 1.701931e-01, 1.07478…
1.800000e+00	5.968171e-02, 7.456127e-03, 1.184850e+00, 2.069258e-01, 5.463870e-01, 6.754685e-02, 1.322902e+00, 2.776471e-01, 1.733204e+00, 9.310516e-01, 9.949076e-01, 1.862299e-01, 7.689116e-02, 1.450573e-01, 1.098393e+00, 2.246479e-01, 5.615900e-01, 1.909980e+00, 2.943047e-01, 3.851817e-02, 1.423742e+00, 1.207004e-01, 1.006857e+00, 7.459704e-02, 1.683028e-01, 1.193908e-01, 1.472377e+00, 1.170178e-01, 7.79338…
2.000000e+00	3.186591e-02, 3.428403e-03, 1.255045e+00, 2.543989e-01, 5.225610e-01, 3.802177e-02, 1.262735e+00, 1.851812e-01, 1.630777e+00, 6.568390e-01, 1.077954e+00, 1.145634e-01, 7.387519e-02, 1.203419e-01, 1.009591e+00, 1.716678e-01, 5.939887e-01, 1.711284e+00, 3.407299e-01, 1.866303e-02, 1.581365e+00, 1.052074e-01, 8.316931e-01, 4.774694e-02, 1.422431e-01, 8.490985e-02, 1.393267e+00, 8.576952e-02, 4.61331…
0.000000e+00	3.015642e+00, 2.841463e-01, 8.870332e-01, 3.133758e+00, 1.039279e+00, 5.181056e-01, 3.058178e-01, 2.104450e+00, 3.266755e+00, 4.044373e-01, 2.512021e-01, 2.650676e+00, 4.789799e-02, 5.434706e-01, 1.568658e+00, 2.768483e+00, 3.476648e-01, 2.437408e+00, 3.045429e+00, 1.407873e+00, 7.937071e-02, 2.426076e-01, 1.403215e+00, 2.080878e+00, 3.568156e-01, 2.288060e+00, 2.045034e+00, 8.568907e-01, 1.58470…
2.000000e-01	2.359009e+00, 4.943384e-01, 1.018547e+00, 1.807823e+00, 8.256227e-01, 5.564887e-01, 6.443912e-01, 1.550252e+00, 2.121150e+00, 2.461704e-01, 2.016443e-01, 2.171041e+00, 1.266882e-01, 8.719458e-01, 9.920485e-01, 1.847544e+00, 2.056225e-01, 2.561996e+00, 2.201925e+00, 8.696049e-01, 2.395531e-01, 1.512502e-01, 1.211340e+00, 1.280614e+00, 6.616540e-01, 1.668014e+00, 1.840716e+00, 6.024397e-01, 3.66529…
4.000000e-01	1.327188e+00, 3.627650e-01, 9.733941e-01, 1.693363e+00, 7.550032e-01, 5.383080e-01, 8.514042e-01, 1.135274e+00, 1.555744e+00, 2.349110e-01, 2.035622e-01, 1.586269e+00, 1.031223e-01, 8.701405e-01, 6.745929e-01, 1.605298e+00, 1.171587e-01, 2.097863e+00, 1.675527e+00, 4.445108e-01, 6.655215e-01, 1.125813e-01, 9.200334e-01, 9.540044e-01, 7.790680e-01, 1.178961e+00, 1.969818e+00, 4.394049e-01, 3.06229…
6.000000e-01	1.204543e+00, 1.994133e-01, 9.914909e-01, 1.171386e+00, 6.033586e-01, 3.867386e-01, 1.047260e+00, 9.961942e-01, 1.597279e+00, 4.320048e-01, 3.996297e-01, 1.273609e+00, 4.929978e-02, 5.858032e-01, 6.015267e-01, 8.659209e-01, 6.026526e-02, 2.181660e+00, 1.437960e+00, 2.732463e-01, 1.035280e+00, 6.276896e-02, 7.455159e-01, 5.545426e-01, 8.183679e-01, 4.831413e-01, 1.632498e+00, 3.507199e-01, 2.29353…
8.000000e-01	7.549742e-01, 1.256663e-01, 1.069150e+00, 1.225960e+00, 7.210502e-01, 2.677594e-01, 1.185338e+00, 6.537340e-01, 1.492050e+00, 5.687750e-01, 5.080270e-01, 7.455069e-01, 4.792858e-02, 5.100056e-01, 5.965363e-01, 6.788903e-01, 4.612526e-02, 1.711012e+00, 1.384982e+00, 1.776641e-01, 1.104585e+00, 4.547974e-02, 6.119754e-01, 3.633171e-01, 8.169242e-01, 3.153716e-01, 1.484786e+00, 2.666473e-01, 1.39487…
1.000000e+00	4.716997e-01, 7.090528e-02, 1.215587e+00, 1.086755e+00, 6.330382e-01, 1.754419e-01, 1.322276e+00, 6.335299e-01, 1.625429e+00, 6.857355e-01, 7.179453e-01, 5.120444e-01, 3.013778e-02, 3.810555e-01, 6.346107e-01, 4.297548e-01, 3.460491e-02, 1.758187e+00, 1.412781e+00, 1.049489e-01, 1.496277e+00, 3.339317e-02, 4.802953e-01, 2.676753e-01, 8.332571e-01, 1.586648e-01, 1.309647e+00, 1.607078e-01, 9.41204…
1.200000e+00	2.950053e-01, 4.022207e-02, 1.174617e+00, 1.050839e+00, 5.330062e-01, 1.110912e-01, 1.195836e+00, 4.838270e-01, 1.834755e+00, 7.154958e-01, 7.775488e-01, 4.543852e-01, 2.327943e-02, 2.767200e-01, 6.573166e-01, 3.490085e-01, 3.825688e-02, 1.586138e+00, 1.219527e+00, 5.627595e-02, 1.443025e+00, 2.318726e-02, 4.583124e-01, 1.727508e-01, 8.105375e-01, 9.919926e-02, 1.451211e+00, 1.434228e-01, 7.33593…
1.400000e+00	2.107588e-01, 2.400423e-02, 1.195528e+00, 1.122317e+00, 5.605863e-01, 6.436860e-02, 1.291661e+00, 4.113232e-01, 1.681700e+00, 7.452458e-01, 9.651045e-01, 3.113852e-01, 2.370509e-02, 2.102269e-01, 7.045891e-01, 2.711323e-01, 4.486602e-02, 1.678835e+00, 1.142163e+00, 3.202114e-02, 1.686064e+00, 1.492556e-02, 3.299194e-01, 1.008240e-01, 8.369294e-01, 5.436629e-02, 1.387616e+00, 1.167814e-01, 5.24126…
1.600000e+00	1.363646e-01, 1.203696e-02, 9.413519e-01, 9.624625e-01, 5.204941e-01, 4.847613e-02, 1.497079e+00, 2.663450e-01, 1.619750e+00, 8.229907e-01, 7.778750e-01, 1.682367e-01, 2.229725e-02, 1.443750e-01, 9.441873e-01, 1.392338e-01, 8.362707e-02, 1.525887e+00, 1.173029e+00, 1.972126e-02, 1.794879e+00, 1.108450e-02, 3.493894e-01, 6.586687e-02, 7.445257e-01, 3.200628e-02, 1.496677e+00, 9.162149e-02, 3.42742…
1.800000e+00	1.194869e-01, 7.294100e-03, 1.275798e+00, 8.450602e-01, 5.821237e-01, 2.575962e-02, 1.220296e+00, 2.002881e-01, 1.666873e+00, 7.628627e-01, 9.311545e-01, 1.390451e-01, 2.470441e-02, 1.270471e-01, 9.053882e-01, 1.390853e-01, 1.128583e-01, 1.605846e+00, 1.087081e+00, 1.235262e-02, 2.126547e+00, 5.902150e-03, 4.316301e-01, 3.990267e-02, 5.491166e-01, 1.874812e-02, 1.383346e+00, 5.827226e-02, 2.26496…
2.000000e+00	7.797613e-02, 4.116694e-03, 9.514905e-01, 7.509873e-01, 5.777723e-01, 2.116378e-02, 1.282322e+00, 1.575720e-01, 1.258517e+00, 8.883122e-01, 9.928297e-01, 1.158699e-01, 2.755752e-02, 7.742601e-02, 1.018145e+00, 1.084001e-01, 1.527150e-01, 1.882648e+00, 1.016472e+00, 6.861763e-03, 2.076806e+00, 4.884405e-03, 3.677816e-01, 2.321844e-02, 4.659901e-01, 1.666518e-02, 1.360250e+00, 4.267753e-02, 1.59046…
0.000000e+00	2.232301e+00, 2.626940e+00, 4.833352e-01, 2.506180e+00, 9.676327e-01, 8.180311e-01, 2.018520e+00, 3.669388e-01, 1.091500e+00, 1.969215e+00, 2.189849e+00, 5.767444e-01, 1.321765e+00, 1.844317e+00, 1.834785e+00, 1.722079e+00, 3.031781e-01, 5.430301e-01, 1.084803e+00, 2.899814e+00, 2.440990e+00, 3.614228e-01, 9.526912e-01, 1.258480e+00, 1.387881e+00, 1.169763e+00, 2.531962e+00, 2.087363e+00, 2.37924…
2.000000e-01	1.574003e+00, 1.738050e+00, 3.080607e-01, 1.892903e+00, 6.773262e-01, 1.074338e+00, 1.785847e+00, 1.991078e-01, 1.018888e+00, 9.810810e-01, 1.420848e+00, 5.608218e-01, 8.646355e-01, 1.659798e+00, 1.615642e+00, 1.484440e+00, 3.507389e-01, 4.187012e-01, 7.447703e-01, 1.508165e+00, 1.310805e+00, 2.598894e-01, 9.863606e-01, 9.166072e-01, 1.316130e+00, 1.021915e+00, 1.634635e+00, 1.670823e+00, 2.31113…
4.000000e-01	1.027378e+00, 1.448197e+00, 1.890416e-01, 1.494159e+00, 6.895740e-01, 8.946027e-01, 1.216934e+00, 1.832150e-01, 1.061923e+00, 9.302039e-01, 1.225936e+00, 5.995345e-01, 6.749909e-01, 1.707232e+00, 8.192807e-01, 1.436455e+00, 3.934045e-01, 3.367198e-01, 5.339510e-01, 1.021271e+00, 1.388573e+00, 2.214241e-01, 8.124306e-01, 8.391966e-01, 1.066531e+00, 1.082740e+00, 1.262103e+00, 2.003561e+00, 1.43370…
6.000000e-01	9.037625e-01, 1.414371e+00, 2.193362e-01, 8.883218e-01, 6.284340e-01, 4.683030e-01, 8.383292e-01, 2.319899e-01, 9.641862e-01, 5.038330e-01, 1.120666e+00, 5.560492e-01, 6.170512e-01, 1.198678e+00, 6.894573e-01, 1.123987e+00, 4.917825e-01, 4.387900e-01, 6.474263e-01, 6.464132e-01, 1.371430e+00, 1.979074e-01, 1.061802e+00, 6.090043e-01, 1.120948e+00, 9.688310e-01, 6.559273e-01, 1.838195e+00, 1.30821…
8.000000e-01	5.950688e-01, 7.239265e-01, 3.906660e-01, 9.511304e-01, 5.307968e-01, 3.467660e-01, 7.067984e-01, 2.936554e-01, 7.583399e-01, 4.336923e-01, 9.808611e-01, 4.895261e-01, 4.976804e-01, 1.196260e+00, 4.986423e-01, 1.317982e+00, 5.322932e-01, 3.513724e-01, 8.927325e-01, 3.583746e-01, 1.665181e+00, 3.019957e-01, 8.949624e-01, 3.953424e-01, 1.065543e+00, 1.069055e+00, 5.777685e-01, 1.998755e+00, 9.07871…
1.000000e+00	4.174491e-01, 5.303876e-01, 6.580832e-01, 1.086165e+00, 6.050334e-01, 1.787826e-01, 9.135641e-01, 3.267577e-01, 7.852749e-01, 4.561775e-01, 9.113237e-01, 3.397461e-01, 6.346310e-01, 1.070263e+00, 3.204178e-01, 1.067818e+00, 4.956927e-01, 5.200824e-01, 1.040051e+00, 2.037149e-01, 1.645763e+00, 2.953441e-01, 8.629444e-01, 2.554439e-01, 9.560059e-01, 9.295348e-01, 3.458248e-01, 1.823720e+00, 6.39678…
1.200000e+00	2.297763e-01, 2.565215e-01, 8.708234e-01, 8.278117e-01, 5.704445e-01, 1.548000e-01, 1.089816e+00, 2.912660e-01, 8.260496e-01, 4.044034e-01, 8.448853e-01, 3.280715e-01, 4.325396e-01, 8.940785e-01, 1.770580e-01, 1.151838e+00, 4.370824e-01, 6.410508e-01, 1.005211e+00, 1.155911e-01, 1.944708e+00, 3.751580e-01, 8.765012e-01, 1.698747e-01, 8.621507e-01, 1.060800e+00, 2.726919e-01, 1.631236e+00, 4.60775…
1.400000e+00	2.041120e-01, 1.580094e-01, 8.403607e-01, 8.080417e-01, 5.388682e-01, 8.866057e-02, 1.004553e+00, 2.734882e-01, 6.750333e-01, 3.797089e-01, 6.697033e-01, 1.708342e-01, 3.450208e-01, 5.807543e-01, 1.481801e-01, 1.106671e+00, 3.024352e-01, 6.964506e-01, 1.190458e+00, 7.573235e-02, 1.553027e+00, 3.941500e-01, 7.043882e-01, 1.004707e-01, 7.659177e-01, 7.639175e-01, 2.320498e-01, 1.523793e+00, 2.85907…
1.600000e+00	1.344077e-01, 8.769774e-02, 9.452660e-01, 1.031864e+00, 5.074840e-01, 6.714946e-02, 1.184524e+00, 2.073308e-01, 8.972660e-01, 4.567936e-01, 8.173493e-01, 1.342376e-01, 2.146616e-01, 4.198236e-01, 9.570863e-02, 1.001311e+00, 2.239933e-01, 8.700060e-01, 1.157024e+00, 4.094782e-02, 1.658666e+00, 3.482432e-01, 5.893201e-01, 5.835585e-02, 6.878971e-01, 9.397926e-01, 2.943452e-01, 1.411770e+00, 2.31546…
1.800000e+00	8.599895e-02, 5.670845e-02, 1.014161e+00, 9.681555e-01, 6.143726e-01, 4.126009e-02, 1.144916e+00, 1.309492e-01, 7.956030e-01, 6.468620e-01, 8.418538e-01, 9.413529e-02, 1.460563e-01, 3.280446e-01, 6.303564e-02, 9.617586e-01, 1.920710e-01, 9.411885e-01, 1.245449e+00, 2.710794e-02, 1.934494e+00, 3.344582e-01, 6.222872e-01, 4.226423e-02, 7.444513e-01, 6.804519e-01, 4.869970e-01, 1.510332e+00, 1.49700…
2.000000e+00	6.046268e-02, 2.899566e-02, 1.022349e+00, 9.523396e-01, 5.203702e-01, 3.112317e-02, 1.043195e+00, 1.040460e-01, 8.944900e-01, 5.678655e-01, 8.708944e-01, 5.848742e-02, 8.381470e-02, 2.983426e-01, 4.639989e-02, 6.776248e-01, 1.686919e-01, 1.152795e+00, 1.373856e+00, 1.647807e-02, 1.801906e+00, 2.118381e-01, 4.551051e-01, 3.049026e-02, 5.680103e-01, 5.507018e-01, 7.560186e-01, 1.646050e+00, 9.58325…
0.000000e+00	3.231332e-01, 2.287835e+00, 1.391804e-01, 6.277156e-01, 8.916111e-01, 8.928000e-01, 2.898386e+00, 1.947741e+00, 1.257429e-01, 1.002930e+00, 1.076053e+00, 2.096719e-01, 3.503916e-01, 2.313363e+00, 1.782217e+00, 6.479004e-01, 1.254743e+00, 4.669776e-01, 1.021975e+00, 2.307257e+00, 3.214456e+00, 1.591204e-01, 2.166045e+00, 1.542995e+00, 1.219993e+00, 1.483600e+00, 2.782258e+00, 1.937043e+00, 1.02015…
2.000000e-01	3.419324e-01, 1.653040e+00, 9.489555e-02, 4.029263e-01, 7.122810e-01, 8.671418e-01, 2.603473e+00, 1.304976e+00, 1.086939e-01, 6.990486e-01, 9.339620e-01, 3.736916e-01, 2.120356e-01, 1.840928e+00, 1.226100e+00, 7.011501e-01, 1.034436e+00, 6.835948e-01, 8.161675e-01, 1.079615e+00, 2.526492e+00, 1.200171e-01, 2.103824e+00, 9.753862e-01, 7.499099e-01, 1.399556e+00, 1.608181e+00, 1.486178e+00, 1.18154…
4.000000e-01	3.923979e-01, 1.652248e+00, 7.587304e-02, 4.716270e-01, 6.577638e-01, 5.991170e-01, 1.877380e+00, 1.178942e+00, 1.097845e-01, 5.083481e-01, 7.088991e-01, 3.978718e-01, 1.336551e-01, 1.257763e+00, 6.701739e-01, 7.963245e-01, 7.595576e-01, 7.949907e-01, 8.436786e-01, 6.963559e-01, 2.369081e+00, 1.090549e-01, 1.906699e+00, 8.444144e-01, 6.301173e-01, 1.280479e+00, 1.221023e+00, 1.681757e+00, 8.56686…
6.000000e-01	2.904303e-01, 1.163378e+00, 1.049751e-01, 7.542620e-01, 6.165624e-01, 4.819459e-01, 1.830258e+00, 7.040699e-01, 2.540351e-01, 3.670015e-01, 5.644580e-01, 5.000724e-01, 6.927475e-02, 1.206763e+00, 5.208007e-01, 7.763713e-01, 6.343213e-01, 9.008768e-01, 7.022930e-01, 5.305356e-01, 2.007071e+00, 1.084753e-01, 1.516909e+00, 5.390213e-01, 3.282971e-01, 1.005782e+00, 6.941447e-01, 1.867761e+00, 6.33474…
8.000000e-01	1.898768e-01, 8.021297e-01, 2.856607e-01, 6.661807e-01, 5.840469e-01, 2.594670e-01, 1.557494e+00, 6.248913e-01, 5.932628e-01, 4.627768e-01, 7.133776e-01, 2.979310e-01, 5.395829e-02, 8.506174e-01, 3.120447e-01, 6.643028e-01, 4.842143e-01, 1.127766e+00, 9.097132e-01, 2.978590e-01, 2.173240e+00, 1.798460e-01, 1.233068e+00, 3.915594e-01, 3.753335e-01, 6.501484e-01, 5.214361e-01, 1.882831e+00, 3.82579…
1.000000e+00	1.424110e-01, 3.238050e-01, 5.222803e-01, 8.667551e-01, 5.364740e-01, 1.833956e-01, 1.216467e+00, 3.646518e-01, 7.991569e-01, 6.993686e-01, 7.582997e-01, 2.299053e-01, 3.343627e-02, 5.534838e-01, 2.111235e-01, 4.469607e-01, 4.851605e-01, 1.258372e+00, 1.063475e+00, 2.173621e-01, 2.170469e+00, 2.247289e-01, 1.182686e+00, 2.714069e-01, 2.922766e-01, 4.180611e-01, 4.153166e-01, 1.750800e+00, 2.54614…
1.200000e+00	8.072514e-02, 2.381326e-01, 6.951464e-01, 8.328219e-01, 5.633226e-01, 1.274547e-01, 1.570547e+00, 3.589330e-01, 9.386622e-01, 7.307266e-01, 7.880685e-01, 1.437218e-01, 1.956138e-02, 5.032063e-01, 1.593331e-01, 3.731609e-01, 2.980495e-01, 1.461673e+00, 1.060678e+00, 1.121262e-01, 1.782497e+00, 2.022825e-01, 8.960043e-01, 1.558432e-01, 4.153270e-01, 2.198266e-01, 3.901344e-01, 1.424325e+00, 2.28875…
1.400000e+00	6.781559e-02, 1.406151e-01, 8.855908e-01, 7.672719e-01, 6.558846e-01, 6.811904e-02, 1.561254e+00, 2.292569e-01, 1.258475e+00, 8.696930e-01, 7.427089e-01, 1.017517e-01, 1.396398e-02, 3.239181e-01, 1.178937e-01, 2.574692e-01, 2.670907e-01, 1.421495e+00, 1.179778e+00, 5.761187e-02, 2.227597e+00, 2.227997e-01, 8.041823e-01, 9.265890e-02, 3.785626e-01, 1.475341e-01, 6.051241e-01, 1.608108e+00, 1.34786…
1.600000e+00	3.744709e-02, 7.095391e-02, 1.074605e+00, 6.881747e-01, 5.177788e-01, 7.091580e-02, 1.234752e+00, 1.340757e-01, 1.106732e+00, 7.141580e-01, 9.871826e-01, 8.318533e-02, 1.369967e-02, 2.597548e-01, 7.310133e-02, 1.917875e-01, 2.260005e-01, 1.849407e+00, 1.379241e+00, 2.804085e-02, 2.101937e+00, 1.429823e-01, 7.079352e-01, 6.422981e-02, 3.827993e-01, 9.507705e-02, 6.694332e-01, 1.766557e+00, 9.60152…
1.800000e+00	2.702793e-02, 3.999735e-02, 1.137958e+00, 9.091898e-01, 6.285325e-01, 3.302297e-02, 1.563499e+00, 9.527809e-02, 1.387426e+00, 7.764520e-01, 1.075361e+00, 5.158455e-02, 1.141445e-02, 1.797797e-01, 5.835267e-02, 1.111989e-01, 1.512025e-01, 1.621343e+00, 1.262061e+00, 1.813962e-02, 2.072355e+00, 9.789238e-02, 5.826058e-01, 3.969461e-02, 3.731955e-01, 6.360094e-02, 9.105701e-01, 1.704740e+00, 7.45982…
2.000000e+00	2.019968e-02, 2.801820e-02, 1.069032e+00, 8.903687e-01, 5.428745e-01, 2.443877e-02, 1.269068e+00, 6.794724e-02, 1.393113e+00, 7.721151e-01, 9.760267e-01, 3.556480e-02, 1.381344e-02, 1.304795e-01, 2.752792e-02, 9.035948e-02, 1.452214e-01, 1.547393e+00, 1.207402e+00, 1.274146e-02, 1.699911e+00, 6.424365e-02, 5.490631e-01, 3.620287e-02, 4.520486e-01, 3.536198e-02, 1.039487e+00, 1.373536e+00, 4.92582…
0.000000e+00	1.242070e+00, 3.482882e+00, 7.327172e-01, 5.381838e-01, 1.679246e+00, 3.183055e+00, 9.249259e-02, 8.179736e-01, 1.484050e+00, 3.509102e+00, 1.121782e+00, 3.026788e+00, 2.376813e+00, 1.926045e+00, 1.428732e+00, 3.474223e-01, 2.451712e+00, 1.422113e+00, 1.441985e+00, 2.353439e+00, 1.918745e-01, 1.679434e+00, 1.365671e+00, 4.344198e-02, 2.699437e+00, 1.086591e+00, 3.401796e-01, 2.635314e+00, 2.13900…
2.000000e-01	9.358471e-01, 1.842551e+00, 3.655795e-01, 3.313500e-01, 9.986713e-01, 1.939737e+00, 5.308355e-01, 8.684546e-01, 1.260790e+00, 2.109098e+00, 9.480594e-01, 2.430489e+00, 1.775130e+00, 1.705986e+00, 1.244246e+00, 3.143193e-01, 1.248734e+00, 1.326158e+00, 8.421447e-01, 1.499649e+00, 1.195439e-01, 1.271345e+00, 1.392920e+00, 2.669564e-01, 1.995102e+00, 6.445088e-01, 2.203796e-01, 2.204807e+00, 3.84617…
4.000000e-01	4.856760e-01, 1.194698e+00, 2.492749e-01, 4.164306e-01, 6.365172e-01, 1.440162e+00, 7.457578e-01, 1.007273e+00, 1.157683e+00, 1.293918e+00, 9.454644e-01, 1.701797e+00, 1.219006e+00, 1.529429e+00, 8.224941e-01, 3.201723e-01, 1.135895e+00, 9.978621e-01, 8.540504e-01, 1.208503e+00, 1.306640e-01, 1.215692e+00, 1.170921e+00, 4.206645e-01, 1.237355e+00, 6.022368e-01, 1.535646e-01, 2.028872e+00, 4.06686…
6.000000e-01	3.990686e-01, 8.960318e-01, 2.757356e-01, 5.222699e-01, 4.757207e-01, 8.741771e-01, 7.306892e-01, 1.050409e+00, 1.290011e+00, 1.033643e+00, 8.977740e-01, 1.280510e+00, 1.059630e+00, 9.670331e-01, 5.715134e-01, 5.360041e-01, 7.432700e-01, 7.410065e-01, 8.326991e-01, 8.966613e-01, 2.332606e-01, 9.869946e-01, 1.100599e+00, 4.022265e-01, 8.615855e-01, 7.085794e-01, 8.951592e-02, 1.877071e+00, 3.65741…
8.000000e-01	2.520423e-01, 5.571511e-01, 5.799119e-01, 7.985564e-01, 3.428543e-01, 5.901032e-01, 8.993721e-01, 9.522431e-01, 1.359264e+00, 1.041093e+00, 8.663365e-01, 9.026771e-01, 7.625508e-01, 8.088455e-01, 4.028739e-01, 5.031952e-01, 5.985101e-01, 8.914935e-01, 8.639738e-01, 4.859784e-01, 4.636889e-01, 1.047363e+00, 9.867709e-01, 3.064081e-01, 7.839696e-01, 6.617996e-01, 6.418402e-02, 1.545570e+00, 2.99832…
1.000000e+00	1.803894e-01, 3.239553e-01, 7.920188e-01, 7.252038e-01, 2.978712e-01, 3.933954e-01, 1.265045e+00, 8.667606e-01, 1.509864e+00, 1.068498e+00, 1.033997e+00, 6.049750e-01, 6.802952e-01, 5.949080e-01, 2.435628e-01, 5.453647e-01, 5.046410e-01, 1.220569e+00, 1.115989e+00, 3.778536e-01, 9.306381e-01, 9.353909e-01, 7.564283e-01, 2.453104e-01, 5.507558e-01, 5.742448e-01, 5.865638e-02, 1.799350e+00, 1.62776…
1.200000e+00	1.244286e-01, 1.742495e-01, 6.915912e-01, 8.558093e-01, 3.194484e-01, 2.361312e-01, 1.300192e+00, 6.636345e-01, 1.522499e+00, 8.545019e-01, 9.786082e-01, 3.997829e-01, 4.021801e-01, 4.824470e-01, 1.681522e-01, 5.333510e-01, 3.416999e-01, 1.175792e+00, 1.025289e+00, 1.831342e-01, 1.054660e+00, 9.661235e-01, 8.502542e-01, 1.680258e-01, 6.057824e-01, 4.837200e-01, 1.080014e-01, 1.899533e+00, 1.24973…
1.400000e+00	9.508920e-02, 9.926813e-02, 9.646175e-01, 8.926851e-01, 3.061792e-01, 1.687128e-01, 1.443953e+00, 4.975984e-01, 1.396682e+00, 7.846114e-01, 1.090923e+00, 3.262707e-01, 3.061393e-01, 2.889827e-01, 1.204519e-01, 4.477837e-01, 2.966116e-01, 1.310826e+00, 1.012983e+00, 1.308358e-01, 1.453489e+00, 7.436642e-01, 6.495103e-01, 8.679956e-02, 4.508924e-01, 3.175036e-01, 2.972948e-01, 1.794572e+00, 8.63343…
1.600000e+00	4.974238e-02, 4.724948e-02, 1.014074e+00, 8.239134e-01, 3.784487e-01, 1.262071e-01, 1.133083e+00, 3.846729e-01, 1.509093e+00, 8.806963e-01, 1.052307e+00, 2.245378e-01, 1.847640e-01, 2.702938e-01, 8.589524e-02, 3.596127e-01, 2.147261e-01, 1.391422e+00, 1.290518e+00, 6.881684e-02, 1.583899e+00, 7.026330e-01, 5.841581e-01, 6.033827e-02, 5.044283e-01, 1.713769e-01, 5.457476e-01, 1.722898e+00, 5.75425…
1.800000e+00	4.194170e-02, 3.374436e-02, 8.183496e-01, 7.582735e-01, 3.877287e-01, 6.055453e-02, 1.498723e+00, 2.318066e-01, 1.627908e+00, 8.403843e-01, 1.233153e+00, 1.326525e-01, 1.461792e-01, 1.440026e-01, 4.710029e-02, 2.107951e-01, 1.627820e-01, 1.641401e+00, 1.160960e+00, 4.292244e-02, 1.991107e+00, 3.696527e-01, 6.044721e-01, 4.320112e-02, 5.339729e-01, 1.340751e-01, 6.232730e-01, 1.899015e+00, 4.70980…
2.000000e+00	2.662949e-02, 1.703916e-02, 9.157287e-01, 9.092922e-01, 4.417029e-01, 4.554385e-02, 1.376841e+00, 2.368893e-01, 1.796521e+00, 7.585866e-01, 1.289847e+00, 1.245162e-01, 9.749300e-02, 1.289629e-01, 3.598381e-02, 1.699346e-01, 1.308503e-01, 1.619528e+00, 1.044212e+00, 2.718625e-02, 1.517157e+00, 2.663717e-01, 4.162771e-01, 2.562112e-02, 5.052815e-01, 8.271549e-02, 9.192170e-01, 2.129315e+00, 2.89065…
0.000000e+00	8.236967e-01, 1.902116e+00, 1.638692e+00, 1.593403e+00, 2.971062e+00, 2.147039e+00, 4.909893e-01, 1.442795e+00, 1.473889e-01, 1.601605e+00, 3.754363e-01, 1.832614e+00, 2.034642e+00, 3.106020e+00, 1.364821e+00, 2.547549e+00, 2.385913e-02, 1.535850e+00, 8.199546e-01, 1.304195e-01, 8.250781e-01, 6.165684e-01, 1.183092e+00, 2.153428e+00, 7.737400e-01, 2.309247e+00, 2.237000e+00, 1.180399e+00, 4.05913…
2.000000e-01	7.463552e-01, 1.418052e+00, 1.114012e+00, 1.102848e+00, 1.777536e+00, 1.378711e+00, 7.288100e-01, 1.350293e+00, 1.331589e-01, 9.225829e-01, 2.406462e-01, 1.699516e+00, 1.393939e+00, 2.051548e+00, 1.254072e+00, 1.191740e+00, 2.097682e-01, 1.348307e+00, 5.841569e-01, 3.534378e-01, 1.273864e+00, 4.474057e-01, 1.106047e+00, 1.458074e+00, 8.083255e-01, 1.338022e+00, 1.384071e+00, 1.125282e+00, 2.80999…
4.000000e-01	5.913219e-01, 8.705837e-01, 6.426062e-01, 7.831747e-01, 1.540206e+00, 1.270082e+00, 1.066287e+00, 1.392456e+00, 3.463690e-01, 8.938776e-01, 3.585013e-01, 1.540858e+00, 8.391015e-01, 1.363825e+00, 1.053802e+00, 1.102312e+00, 3.373200e-01, 1.386051e+00, 4.486573e-01, 5.451166e-01, 1.248591e+00, 2.616337e-01, 1.134194e+00, 9.876111e-01, 6.675631e-01, 5.261784e-01, 8.895747e-01, 1.329750e+00, 2.27636…
6.000000e-01	4.338314e-01, 6.699975e-01, 7.895295e-01, 5.226091e-01, 1.244042e+00, 8.392447e-01, 1.199870e+00, 1.087607e+00, 7.451569e-01, 8.465646e-01, 5.554994e-01, 8.019410e-01, 6.042339e-01, 1.113248e+00, 9.660907e-01, 7.480744e-01, 4.818728e-01, 1.560300e+00, 4.335408e-01, 5.983405e-01, 1.603173e+00, 2.866655e-01, 1.027365e+00, 4.286502e-01, 4.615468e-01, 3.933203e-01, 5.662725e-01, 1.404343e+00, 1.38968…
8.000000e-01	3.255544e-01, 3.821159e-01, 7.995317e-01, 7.126306e-01, 7.002633e-01, 6.042876e-01, 1.162056e+00, 9.482510e-01, 9.241766e-01, 7.806901e-01, 7.791086e-01, 6.247682e-01, 3.461516e-01, 6.967994e-01, 7.576594e-01, 4.912011e-01, 5.085117e-01, 1.963009e+00, 5.114000e-01, 3.111394e-01, 1.649493e+00, 3.285072e-01, 1.252573e+00, 3.873477e-01, 3.975209e-01, 1.768365e-01, 5.117332e-01, 1.669690e+00, 1.00650…
1.000000e+00	1.909966e-01, 2.024300e-01, 9.610397e-01, 6.756932e-01, 7.940024e-01, 3.742859e-01, 1.160211e+00, 6.784650e-01, 9.274808e-01, 8.716079e-01, 6.995531e-01, 5.682117e-01, 2.083966e-01, 5.261521e-01, 3.924112e-01, 3.981450e-01, 5.292032e-01, 1.506079e+00, 7.441620e-01, 2.256220e-01, 2.079208e+00, 2.663399e-01, 1.316559e+00, 2.705483e-01, 3.589854e-01, 1.280887e-01, 5.872099e-01, 1.439640e+00, 6.66976…
1.200000e+00	1.512911e-01, 9.015752e-02, 1.121479e+00, 6.775444e-01, 6.325049e-01, 2.317512e-01, 1.253822e+00, 4.951706e-01, 1.136254e+00, 7.262793e-01, 9.364204e-01, 3.658495e-01, 1.149296e-01, 3.823517e-01, 3.276952e-01, 2.501609e-01, 5.718574e-01, 1.479216e+00, 1.059066e+00, 1.216359e-01, 1.922203e+00, 2.320162e-01, 1.012297e+00, 1.799211e-01, 3.515226e-01, 8.341825e-02, 6.796310e-01, 1.631164e+00, 4.64550…
1.400000e+00	9.552771e-02, 7.180555e-02, 1.091651e+00, 9.164380e-01, 5.725736e-01, 1.579810e-01, 1.255705e+00, 3.564995e-01, 1.226457e+00, 8.801161e-01, 7.667601e-01, 3.144217e-01, 9.544207e-02, 2.824132e-01, 2.324913e-01, 1.986886e-01, 4.958176e-01, 1.860314e+00, 9.976948e-01, 7.758878e-02, 2.063207e+00, 1.691480e-01, 1.129271e+00, 1.134904e-01, 3.543911e-01, 4.263109e-02, 9.769551e-01, 1.779691e+00, 3.66223…
1.600000e+00	6.653036e-02, 4.158604e-02, 9.131619e-01, 8.606580e-01, 5.248018e-01, 1.015591e-01, 1.253722e+00, 2.322428e-01, 1.440713e+00, 9.160991e-01, 8.560119e-01, 2.257209e-01, 7.818703e-02, 1.832870e-01, 1.419239e-01, 1.382758e-01, 3.942079e-01, 1.827788e+00, 1.059400e+00, 4.243472e-02, 2.216473e+00, 1.233718e-01, 9.409158e-01, 6.396916e-02, 3.364333e-01, 2.433837e-02, 1.060533e+00, 1.565614e+00, 2.43424…
1.800000e+00	4.853134e-02, 2.158622e-02, 1.258080e+00, 9.000552e-01, 5.260349e-01, 7.400831e-02, 1.444260e+00, 1.561798e-01, 1.270771e+00, 9.004457e-01, 1.046353e+00, 1.534593e-01, 5.284330e-02, 1.499769e-01, 9.648872e-02, 1.068180e-01, 3.006351e-01, 1.826514e+00, 1.153033e+00, 2.072196e-02, 1.971020e+00, 7.818400e-02, 8.500005e-01, 4.929589e-02, 3.480379e-01, 1.310047e-02, 1.290775e+00, 1.622367e+00, 1.62412…
2.000000e+00	3.285051e-02, 1.399579e-02, 1.094398e+00, 7.725303e-01, 5.978773e-01, 4.215807e-02, 1.451471e+00, 1.257331e-01, 1.393045e+00, 7.977077e-01, 1.239353e+00, 9.002411e-02, 4.732240e-02, 1.066003e-01, 5.990355e-02, 6.420307e-02, 2.264261e-01, 1.866787e+00, 1.220099e+00, 1.049430e-02, 2.083886e+00, 5.126421e-02, 7.405680e-01, 3.150992e-02, 3.768325e-01, 8.734543e-03, 1.276367e+00, 1.512218e+00, 1.18548…
0.000000e+00	1.910783e+00, 2.355107e-01, 2.818387e+00, 6.673507e-01, 1.473094e+00, 4.792240e-01, 6.418888e-01, 3.211569e+00, 8.382318e-01, 2.376186e+00, 2.413734e+00, 1.639099e+00, 1.869229e+00, 1.075484e+00, 1.416875e+00, 1.721285e+00, 5.098986e-01, 8.607350e-01, 7.700368e-01, 1.267365e+00, 1.442767e+00, 3.112242e+00, 3.087847e+00, 1.011687e+00, 2.959941e+00, 7.157556e-01, 1.900978e+00, 2.981535e+00, 2.41550…
2.000000e-01	1.550286e+00, 1.430074e-01, 2.141184e+00, 4.066634e-01, 9.374537e-01, 6.319895e-01, 5.001064e-01, 2.644106e+00, 1.037390e+00, 1.859816e+00, 2.166671e+00, 1.185992e+00, 1.350955e+00, 1.148938e+00, 1.430840e+00, 1.787781e+00, 6.034010e-01, 5.979908e-01, 6.312091e-01, 6.461100e-01, 1.495524e+00, 2.057965e+00, 2.214872e+00, 8.102132e-01, 1.798650e+00, 7.739545e-01, 1.193179e+00, 2.572610e+00, 1.80958…
4.000000e-01	1.189018e+00, 8.150753e-02, 1.678923e+00, 4.123565e-01, 6.282839e-01, 6.671060e-01, 3.541887e-01, 2.269208e+00, 1.262809e+00, 1.236812e+00, 1.773142e+00, 9.294002e-01, 1.201525e+00, 8.785480e-01, 7.024263e-01, 1.368143e+00, 5.221620e-01, 4.529136e-01, 6.086824e-01, 4.553822e-01, 1.342843e+00, 1.345818e+00, 2.232547e+00, 4.780617e-01, 1.736104e+00, 9.185187e-01, 7.509493e-01, 2.042554e+00, 1.14887…
6.000000e-01	6.307518e-01, 5.925733e-02, 1.834307e+00, 6.403963e-01, 4.894681e-01, 6.748831e-01, 4.078433e-01, 1.619910e+00, 1.150401e+00, 9.769087e-01, 1.673495e+00, 6.416747e-01, 1.051829e+00, 1.018725e+00, 4.536095e-01, 9.092774e-01, 4.747384e-01, 3.406530e-01, 7.507965e-01, 2.831441e-01, 1.936700e+00, 1.005523e+00, 2.219325e+00, 3.186376e-01, 1.185269e+00, 9.726086e-01, 4.971580e-01, 1.836493e+00, 9.05103…
8.000000e-01	5.680870e-01, 2.898012e-02, 1.487986e+00, 6.675249e-01, 4.511923e-01, 4.188183e-01, 6.715817e-01, 1.676247e+00, 1.006419e+00, 5.744500e-01, 1.349672e+00, 4.067450e-01, 9.155319e-01, 8.300376e-01, 3.084005e-01, 1.008683e+00, 4.937823e-01, 5.861479e-01, 1.046355e+00, 1.857280e-01, 2.075992e+00, 7.632858e-01, 1.814265e+00, 2.090146e-01, 1.004361e+00, 1.054575e+00, 3.164331e-01, 2.216604e+00, 6.08768…
1.000000e+00	3.011710e-01, 1.930091e-02, 1.326283e+00, 8.885776e-01, 4.740996e-01, 2.967829e-01, 9.818151e-01, 1.022014e+00, 1.060239e+00, 6.087467e-01, 1.205581e+00, 2.681917e-01, 7.997048e-01, 5.695305e-01, 2.192972e-01, 1.099429e+00, 4.298150e-01, 5.462669e-01, 9.440095e-01, 1.021212e-01, 2.211041e+00, 6.408224e-01, 1.535266e+00, 1.126698e-01, 7.092286e-01, 6.970606e-01, 2.041296e-01, 1.921171e+00, 4.53810…
1.200000e+00	1.932854e-01, 1.042159e-02, 1.300153e+00, 8.540595e-01, 5.511019e-01, 1.898736e-01, 1.121459e+00, 6.429540e-01, 1.023272e+00, 4.236076e-01, 7.790811e-01, 2.030164e-01, 6.271728e-01, 4.018449e-01, 1.633832e-01, 1.069257e+00, 4.054685e-01, 8.703084e-01, 1.097186e+00, 6.008692e-02, 1.614792e+00, 4.854096e-01, 1.184699e+00, 1.017185e-01, 6.848901e-01, 1.086180e+00, 2.227735e-01, 1.944310e+00, 2.80303…
1.400000e+00	1.369027e-01, 5.705828e-03, 1.276679e+00, 8.804561e-01, 4.493188e-01, 1.430832e-01, 1.112026e+00, 5.034628e-01, 9.343209e-01, 6.296194e-01, 1.070619e+00, 1.910222e-01, 5.169812e-01, 3.157086e-01, 9.081794e-02, 9.483468e-01, 2.918663e-01, 1.023182e+00, 9.642576e-01, 3.519725e-02, 1.731624e+00, 5.200395e-01, 1.132646e+00, 5.267108e-02, 5.097385e-01, 7.066983e-01, 2.946852e-01, 1.962117e+00, 2.03402…
1.600000e+00	9.726307e-02, 3.993387e-03, 1.365527e+00, 1.021019e+00, 4.033660e-01, 8.095864e-02, 1.172347e+00, 3.744104e-01, 1.405344e+00, 6.589498e-01, 8.884356e-01, 1.372415e-01, 3.107645e-01, 2.043763e-01, 6.559439e-02, 7.996075e-01, 1.985082e-01, 1.015864e+00, 1.135924e+00, 2.099358e-02, 1.990584e+00, 3.722576e-01, 9.141507e-01, 3.936839e-02, 5.502661e-01, 5.288624e-01, 5.103022e-01, 1.895094e+00, 1.52542…
1.800000e+00	8.804447e-02, 2.006456e-03, 1.179881e+00, 1.044457e+00, 5.430068e-01, 5.377676e-02, 1.197580e+00, 2.238246e-01, 1.378418e+00, 6.558496e-01, 1.034859e+00, 1.024921e-01, 2.724053e-01, 1.943687e-01, 4.764193e-02, 5.960180e-01, 1.587897e-01, 1.174594e+00, 1.077521e+00, 1.326815e-02, 2.324069e+00, 2.666160e-01, 1.017174e+00, 2.515967e-02, 5.497607e-01, 4.201547e-01, 8.843108e-01, 1.777432e+00, 1.08622…
2.000000e+00	4.759065e-02, 1.407952e-03, 1.389445e+00, 9.943606e-01, 5.813463e-01, 3.278456e-02, 1.461026e+00, 1.627964e-01, 1.410048e+00, 6.220197e-01, 1.029411e+00, 7.082572e-02, 1.621943e-01, 1.145107e-01, 3.231911e-02, 4.473813e-01, 1.580035e-01, 1.350636e+00, 1.201841e+00, 8.193552e-03, 1.798789e+00, 1.464642e-01, 6.626226e-01, 1.737113e-02, 4.957381e-01, 2.206677e-01, 8.633163e-01, 1.736684e+00, 6.26421…
0.000000e+00	2.458172e+00, 1.238365e+00, 1.428873e+00, 3.403807e-01, 2.340314e+00, 2.859752e+00, 2.082322e+00, 1.853759e+00, 2.689820e+00, 4.625625e-01, 2.454875e+00, 1.819195e+00, 5.961663e-01, 2.171102e+00, 4.333753e-02, 1.704635e+00, 2.904555e+00, 1.666792e+00, 3.031622e-01, 1.504450e+00, 1.364106e+00, 8.431861e-01, 2.667212e+00, 7.221760e-01, 3.556145e-01, 2.479016e+00, 2.018329e+00, 4.319684e-02, 1.69408…
2.000000e-01	1.686108e+00, 9.982016e-01, 8.842713e-01, 4.620224e-01, 1.804557e+00, 2.164154e+00, 1.408109e+00, 1.533988e+00, 1.865448e+00, 2.470020e-01, 2.086622e+00, 1.566673e+00, 5.858312e-01, 1.726901e+00, 2.867172e-01, 1.197489e+00, 1.683845e+00, 2.105677e+00, 6.282322e-01, 1.347343e+00, 1.103604e+00, 4.967763e-01, 2.738023e+00, 6.696557e-01, 2.549325e-01, 1.264396e+00, 1.593870e+00, 2.782201e-02, 1.56174…
4.000000e-01	1.103230e+00, 7.008508e-01, 1.047717e+00, 5.926950e-01, 1.349920e+00, 1.413350e+00, 9.929605e-01, 1.038259e+00, 1.605386e+00, 2.966595e-01, 1.762617e+00, 1.208782e+00, 7.625496e-01, 1.366966e+00, 2.389755e-01, 8.728006e-01, 1.083293e+00, 2.318245e+00, 8.926518e-01, 9.450026e-01, 8.811753e-01, 3.708596e-01, 2.384637e+00, 6.727897e-01, 2.023928e-01, 6.563626e-01, 1.376649e+00, 2.302475e-02, 1.11896…
6.000000e-01	8.338260e-01, 3.932531e-01, 1.006160e+00, 7.823555e-01, 1.193853e+00, 9.663704e-01, 8.695711e-01, 7.618600e-01, 1.867988e+00, 6.045721e-01, 1.636744e+00, 1.196232e+00, 6.900284e-01, 1.255034e+00, 1.819124e-01, 5.293395e-01, 9.308554e-01, 1.673245e+00, 8.333979e-01, 9.862482e-01, 9.345469e-01, 2.974546e-01, 2.149218e+00, 5.856721e-01, 2.092999e-01, 3.617183e-01, 1.289349e+00, 1.633129e-02, 8.48965…
8.000000e-01	5.540207e-01, 2.750561e-01, 1.139419e+00, 8.690502e-01, 7.741243e-01, 6.186396e-01, 1.120378e+00, 4.433423e-01, 1.773851e+00, 7.093520e-01, 1.303249e+00, 7.000412e-01, 6.643240e-01, 9.503264e-01, 1.613432e-01, 3.287482e-01, 5.342123e-01, 2.059603e+00, 1.096321e+00, 5.382492e-01, 1.393199e+00, 2.226411e-01, 1.665215e+00, 3.048307e-01, 2.573796e-01, 2.224624e-01, 1.219816e+00, 1.425422e-02, 6.21987…
1.000000e+00	4.278804e-01, 1.516473e-01, 8.506585e-01, 9.163419e-01, 7.097934e-01, 4.912661e-01, 1.101372e+00, 3.462004e-01, 1.721337e+00, 7.346042e-01, 1.210828e+00, 4.863816e-01, 6.068118e-01, 7.861558e-01, 1.012301e-01, 2.138506e-01, 4.940011e-01, 1.837144e+00, 1.145217e+00, 4.450841e-01, 1.401253e+00, 1.398731e-01, 1.381262e+00, 2.297322e-01, 2.697985e-01, 1.290448e-01, 1.550707e+00, 1.193955e-02, 4.39775…
1.200000e+00	2.338399e-01, 7.842159e-02, 1.070534e+00, 1.038764e+00, 7.014127e-01, 3.153761e-01, 1.235689e+00, 2.904212e-01, 1.718021e+00, 7.288143e-01, 1.253177e+00, 3.515090e-01, 5.283741e-01, 5.796811e-01, 7.677262e-02, 2.262288e-01, 3.744552e-01, 1.874747e+00, 1.151417e+00, 1.982412e-01, 1.937273e+00, 1.003320e-01, 1.049413e+00, 1.791169e-01, 3.698254e-01, 7.170993e-02, 1.691475e+00, 6.818487e-03, 2.86146…
1.400000e+00	1.521880e-01, 5.615182e-02, 1.267790e+00, 8.206720e-01, 6.154719e-01, 2.119460e-01, 1.228762e+00, 1.679767e-01, 1.546908e+00, 8.418923e-01, 1.194650e+00, 2.301954e-01, 4.768746e-01, 3.954515e-01, 7.608168e-02, 1.543882e-01, 2.136586e-01, 2.113402e+00, 1.027617e+00, 1.271517e-01, 1.680668e+00, 5.744790e-02, 1.118203e+00, 1.328242e-01, 3.876208e-01, 3.461191e-02, 1.546367e+00, 5.348899e-03, 2.09343…
1.600000e+00	9.982035e-02, 2.278978e-02, 1.087481e+00, 7.437189e-01, 5.811958e-01, 1.510831e-01, 1.204869e+00, 1.139197e-01, 1.895849e+00, 9.121112e-01, 1.225053e+00, 1.933764e-01, 4.135222e-01, 2.703677e-01, 7.126826e-02, 8.922556e-02, 1.881385e-01, 1.801515e+00, 9.918241e-01, 9.014467e-02, 2.020261e+00, 5.234914e-02, 1.031808e+00, 7.078232e-02, 4.128465e-01, 2.091055e-02, 1.442133e+00, 5.134632e-03, 1.54400…
1.800000e+00	8.368916e-02, 1.532952e-02, 1.070520e+00, 8.873229e-01, 6.859975e-01, 6.756244e-02, 1.098742e+00, 8.532800e-02, 1.573006e+00, 7.755032e-01, 1.224676e+00, 1.341105e-01, 3.185967e-01, 2.008472e-01, 7.815200e-02, 8.045677e-02, 1.862782e-01, 1.720694e+00, 1.333525e+00, 3.395986e-02, 2.008040e+00, 2.714198e-02, 7.606738e-01, 5.801342e-02, 5.001885e-01, 1.087748e-02, 1.502723e+00, 3.533163e-03, 9.75725…
2.000000e+00	5.358577e-02, 7.770393e-03, 1.318828e+00, 1.065691e+00, 5.299580e-01, 6.130866e-02, 1.423704e+00, 5.214460e-02, 1.614955e+00, 7.937157e-01, 1.286648e+00, 1.006950e-01, 2.505281e-01, 1.450484e-01, 1.269063e-01, 5.108957e-02, 1.496313e-01, 1.786936e+00, 1.064381e+00, 2.791145e-02, 2.307594e+00, 2.214763e-02, 7.381183e-01, 3.457824e-02, 3.888446e-01, 8.585137e-03, 1.749185e+00, 2.888075e-03, 6.58573…
0.000000e+00	1.849443e+00, 1.194872e+00, 1.060762e+00, 1.755345e+00, 3.261764e+00, 1.447697e+00, 1.413372e-01, 2.340007e+00, 2.943357e+00, 2.684721e+00, 2.327387e-02, 2.353837e-01, 1.303633e+00, 2.911308e+00, 5.910398e-01, 2.364831e+00, 3.048372e-01, 2.082210e+00, 1.152972e+00, 3.193086e+00, 1.747263e+00, 3.325737e+00, 1.504374e+00, 1.008946e+00, 2.643560e+00, 1.464658e+00, 1.494053e+00, 2.476602e+00, 2.23667…
2.000000e-01	1.259296e+00, 8.626278e-01, 8.782590e-01, 1.457028e+00, 1.748650e+00, 1.089095e+00, 1.363537e-01, 1.729755e+00, 2.165908e+00, 1.507839e+00, 6.787548e-02, 3.346297e-01, 1.196874e+00, 1.637989e+00, 4.289541e-01, 2.088753e+00, 3.008146e-01, 1.523299e+00, 8.616830e-01, 2.033238e+00, 1.332238e+00, 1.994617e+00, 9.873487e-01, 9.675641e-01, 1.843114e+00, 9.533121e-01, 9.898733e-01, 2.750044e+00, 1.88987…
4.000000e-01	9.501350e-01, 5.469659e-01, 8.324904e-01, 1.363120e+00, 1.009559e+00, 1.088760e+00, 7.697948e-02, 1.593149e+00, 2.147655e+00, 8.793263e-01, 2.924108e-01, 4.278321e-01, 8.651985e-01, 1.854648e+00, 3.087743e-01, 1.155727e+00, 2.599533e-01, 1.328288e+00, 1.019962e+00, 1.337998e+00, 1.217706e+00, 1.716019e+00, 8.558156e-01, 9.499490e-01, 2.120067e+00, 4.675189e-01, 5.861695e-01, 2.038844e+00, 1.19533…
6.000000e-01	6.194155e-01, 3.729723e-01, 9.986014e-01, 1.205549e+00, 7.311096e-01, 6.644916e-01, 1.701515e-01, 1.362224e+00, 1.930167e+00, 1.118627e+00, 4.844436e-01, 4.977602e-01, 7.074783e-01, 1.549675e+00, 1.861710e-01, 1.038917e+00, 1.872926e-01, 8.556522e-01, 1.140637e+00, 8.794779e-01, 1.051670e+00, 1.434221e+00, 8.407846e-01, 6.964383e-01, 1.612157e+00, 3.459229e-01, 4.231707e-01, 2.230352e+00, 1.03905…
8.000000e-01	4.953732e-01, 2.149268e-01, 1.097090e+00, 1.152555e+00, 4.488464e-01, 4.945283e-01, 4.570346e-01, 1.380646e+00, 2.066089e+00, 9.538163e-01, 6.112792e-01, 4.493552e-01, 6.588502e-01, 1.137017e+00, 1.284394e-01, 7.241473e-01, 1.631319e-01, 9.510437e-01, 1.143407e+00, 5.206015e-01, 1.312257e+00, 1.437001e+00, 6.912834e-01, 4.792435e-01, 1.314813e+00, 4.977275e-01, 2.713299e-01, 1.890530e+00, 6.77219…
1.000000e+00	3.222571e-01, 1.282864e-01, 8.588044e-01, 9.456872e-01, 2.970449e-01, 2.948080e-01, 6.271115e-01, 1.297863e+00, 1.405922e+00, 9.244199e-01, 6.672690e-01, 2.733699e-01, 7.305721e-01, 9.025268e-01, 7.926795e-02, 9.196481e-01, 1.380794e-01, 8.301128e-01, 1.362115e+00, 2.756458e-01, 1.600768e+00, 1.100393e+00, 6.570676e-01, 2.815124e-01, 1.331717e+00, 6.020037e-01, 2.244254e-01, 2.037550e+00, 3.95603…
1.200000e+00	2.229419e-01, 6.634442e-02, 1.068792e+00, 8.448318e-01, 2.012464e-01, 2.292071e-01, 8.878931e-01, 1.084016e+00, 1.937164e+00, 6.648547e-01, 7.865564e-01, 2.260837e-01, 7.149004e-01, 7.975911e-01, 5.879787e-02, 8.373847e-01, 1.177658e-01, 7.285239e-01, 1.252071e+00, 1.888567e-01, 1.521897e+00, 9.788264e-01, 5.883371e-01, 1.837512e-01, 1.086699e+00, 7.902769e-01, 1.365154e-01, 1.712740e+00, 2.96348…
1.400000e+00	1.592822e-01, 4.198597e-02, 1.020636e+00, 1.106957e+00, 3.347155e-01, 1.304047e-01, 9.798647e-01, 8.955015e-01, 1.360047e+00, 6.559281e-01, 7.820102e-01, 1.649236e-01, 4.050543e-01, 4.388373e-01, 3.910538e-02, 7.527332e-01, 1.085817e-01, 9.063422e-01, 1.303055e+00, 9.147121e-02, 1.751518e+00, 7.346443e-01, 4.288021e-01, 1.021837e-01, 9.061970e-01, 9.017511e-01, 1.870948e-01, 1.899168e+00, 1.77558…
1.600000e+00	9.635947e-02, 2.631782e-02, 1.044557e+00, 9.128583e-01, 3.820154e-01, 9.076828e-02, 1.297974e+00, 5.482446e-01, 1.484959e+00, 7.420347e-01, 8.792113e-01, 1.106344e-01, 3.033729e-01, 3.342091e-01, 2.894530e-02, 7.219203e-01, 9.341209e-02, 1.064547e+00, 1.256886e+00, 6.520007e-02, 1.710810e+00, 7.717153e-01, 4.361053e-01, 8.856088e-02, 8.106046e-01, 7.453745e-01, 4.010435e-01, 1.824490e+00, 1.52394…
1.800000e+00	7.267784e-02, 1.233613e-02, 1.130732e+00, 9.221719e-01, 4.316882e-01, 5.235794e-02, 1.104738e+00, 4.213982e-01, 1.395060e+00, 6.885738e-01, 9.094830e-01, 7.121700e-02, 2.190867e-01, 2.386414e-01, 1.421990e-02, 7.822358e-01, 1.140981e-01, 1.095904e+00, 1.382311e+00, 4.081531e-02, 2.297596e+00, 5.496761e-01, 3.704494e-01, 5.910105e-02, 8.687683e-01, 6.629347e-01, 5.541165e-01, 1.689953e+00, 1.03882…
2.000000e+00	5.202796e-02, 9.272951e-03, 1.092693e+00, 8.684150e-01, 4.727875e-01, 4.024332e-02, 1.191864e+00, 3.382223e-01, 1.556061e+00, 7.556125e-01, 7.113585e-01, 5.600662e-02, 1.431009e-01, 1.727863e-01, 1.535832e-02, 7.555124e-01, 9.585319e-02, 1.231333e+00, 1.075241e+00, 1.966789e-02, 1.787181e+00, 3.823078e-01, 3.378193e-01, 3.224167e-02, 8.674189e-01, 5.644058e-01, 8.437014e-01, 2.009717e+00, 7.45478…
0.000000e+00	7.652381e-01, 1.202624e+00, 8.429689e-03, 2.043096e+00, 1.511061e-01, 2.020961e+00, 2.782042e+00, 1.619715e+00, 2.004654e+00, 4.699021e-01, 2.114406e+00, 1.419432e+00, 4.832024e-01, 1.262085e+00, 1.424710e+00, 4.799862e-01, 7.454405e-01, 1.195791e+00, 1.514976e-01, 2.355758e+00, 7.240912e-01, 1.024432e-01, 2.312051e-01, 2.721238e+00, 1.418478e+00, 2.051151e+00, 9.473502e-02, 1.922591e+00, 1.67349…
2.000000e-01	6.505410e-01, 1.112734e+00, 1.189352e-01, 1.304575e+00, 2.927534e-01, 1.294768e+00, 2.024057e+00, 1.497218e+00, 1.641369e+00, 2.193737e-01, 1.877375e+00, 1.323078e+00, 2.873714e-01, 1.032055e+00, 1.724804e+00, 5.793675e-01, 6.836077e-01, 9.837427e-01, 1.003680e-01, 1.689354e+00, 7.080999e-01, 4.091678e-01, 3.694172e-01, 1.474685e+00, 1.488193e+00, 1.378473e+00, 8.549659e-02, 1.997804e+00, 1.54811…
4.000000e-01	6.197317e-01, 9.450962e-01, 2.243534e-01, 7.850189e-01, 3.522859e-01, 7.994342e-01, 1.383568e+00, 1.267445e+00, 1.236403e+00, 2.012264e-01, 1.434570e+00, 1.138845e+00, 2.040341e-01, 6.711286e-01, 1.341738e+00, 6.323361e-01, 7.862976e-01, 8.483052e-01, 6.832439e-02, 1.093131e+00, 5.033181e-01, 4.519337e-01, 4.688711e-01, 1.259070e+00, 1.221215e+00, 7.754305e-01, 8.930723e-02, 1.548140e+00, 1.04111…
6.000000e-01	6.194439e-01, 5.505541e-01, 6.361374e-01, 4.992854e-01, 4.681718e-01, 4.585689e-01, 1.158904e+00, 1.261955e+00, 1.043632e+00, 3.233061e-01, 1.216031e+00, 7.825672e-01, 1.828952e-01, 5.084690e-01, 1.332841e+00, 5.641605e-01, 6.369169e-01, 7.493317e-01, 6.939918e-02, 6.456328e-01, 6.236144e-01, 7.108139e-01, 5.994851e-01, 7.338781e-01, 9.350750e-01, 8.642490e-01, 1.918313e-01, 1.503678e+00, 7.70972…
8.000000e-01	3.919459e-01, 2.709589e-01, 6.584878e-01, 4.165379e-01, 5.058820e-01, 3.825631e-01, 1.282006e+00, 9.851181e-01, 1.219871e+00, 4.168622e-01, 1.387678e+00, 4.991911e-01, 1.824370e-01, 4.368547e-01, 9.122445e-01, 6.247522e-01, 5.817502e-01, 8.024533e-01, 8.095930e-02, 3.896736e-01, 8.987534e-01, 6.890910e-01, 7.391418e-01, 5.975150e-01, 5.819536e-01, 7.769844e-01, 3.687987e-01, 1.720145e+00, 5.44683…
1.000000e+00	2.264140e-01, 1.977561e-01, 8.786174e-01, 3.311861e-01, 4.771634e-01, 2.776308e-01, 1.256259e+00, 8.856234e-01, 1.283236e+00, 6.088130e-01, 9.897374e-01, 4.790427e-01, 1.735444e-01, 2.990666e-01, 1.049194e+00, 6.682558e-01, 5.782536e-01, 1.121949e+00, 1.482985e-01, 2.111417e-01, 1.345971e+00, 5.712313e-01, 8.412821e-01, 3.555575e-01, 5.362078e-01, 6.992790e-01, 6.820251e-01, 1.454415e+00, 4.28664…
1.200000e+00	1.769929e-01, 1.151316e-01, 8.158174e-01, 5.847334e-01, 4.388787e-01, 1.804933e-01, 1.053381e+00, 4.612047e-01, 1.073833e+00, 6.083558e-01, 1.003696e+00, 2.991564e-01, 1.189587e-01, 1.733937e-01, 7.420834e-01, 5.322682e-01, 5.884072e-01, 1.115785e+00, 3.518153e-01, 1.408889e-01, 1.430738e+00, 3.296168e-01, 7.728335e-01, 2.819022e-01, 3.596162e-01, 4.570253e-01, 8.137608e-01, 1.620210e+00, 2.70347…
1.400000e+00	1.170505e-01, 6.411049e-02, 9.544174e-01, 4.701456e-01, 6.268682e-01, 1.123861e-01, 1.102621e+00, 3.737565e-01, 1.610571e+00, 6.586292e-01, 1.193356e+00, 1.828755e-01, 1.310479e-01, 1.319642e-01, 4.953163e-01, 3.973563e-01, 5.545510e-01, 1.443838e+00, 7.172545e-01, 8.425593e-02, 1.409346e+00, 3.150224e-01, 9.085040e-01, 1.891164e-01, 2.916994e-01, 2.985713e-01, 8.895404e-01, 1.514929e+00, 2.02281…
1.600000e+00	8.686398e-02, 3.648391e-02, 9.579746e-01, 7.831217e-01, 5.311419e-01, 6.256056e-02, 1.373748e+00, 2.616421e-01, 1.605775e+00, 7.982354e-01, 1.141264e+00, 1.395623e-01, 9.300958e-02, 1.093225e-01, 3.292901e-01, 2.156756e-01, 5.729564e-01, 1.627803e+00, 8.039460e-01, 4.574611e-02, 1.511259e+00, 1.778021e-01, 8.417599e-01, 1.341695e-01, 2.759391e-01, 1.606525e-01, 1.179817e+00, 1.564265e+00, 1.27271…
1.800000e+00	5.511709e-02, 2.295503e-02, 1.099835e+00, 9.471093e-01, 5.160748e-01, 5.415874e-02, 1.564211e+00, 1.928766e-01, 1.487026e+00, 6.697603e-01, 9.313415e-01, 1.053486e-01, 6.348066e-02, 8.342050e-02, 2.456791e-01, 2.342951e-01, 4.972226e-01, 1.397359e+00, 9.149139e-01, 2.479567e-02, 1.966043e+00, 1.138778e-01, 8.626366e-01, 7.245120e-02, 2.897734e-01, 1.113965e-01, 1.115374e+00, 1.466275e+00, 1.06995…
2.000000e+00	4.803534e-02, 9.213191e-03, 1.167517e+00, 8.977091e-01, 5.195823e-01, 2.950057e-02, 1.394064e+00, 1.247692e-01, 1.512271e+00, 9.878930e-01, 8.991937e-01, 8.007783e-02, 6.826164e-02, 6.106797e-02, 1.438344e-01, 2.000050e-01, 3.953942e-01, 1.619297e+00, 8.551101e-01, 1.808506e-02, 2.459459e+00, 8.334082e-02, 8.388924e-01, 4.834998e-02, 3.510109e-01, 7.513265e-02, 1.411907e+00, 1.592842e+00, 6.19491…
0.000000e+00	3.930375e-02, 2.555580e-01, 1.072955e+00, 2.695682e+00, 6.222003e-01, 7.999504e-01, 2.024432e+00, 1.647044e+00, 1.337531e+00, 7.651224e-01, 2.612837e-01, 3.585632e-01, 3.461492e+00, 1.368891e+00, 8.732620e-01, 1.648345e+00, 1.214702e+00, 4.904684e-01, 1.238457e+00, 8.070815e-02, 1.984238e+00, 6.555182e-01, 8.888201e-01, 1.108452e+00, 2.800438e+00, 1.651928e+00, 2.811679e+00, 1.756070e+00, 4.68333…
2.000000e-01	6.510877e-02, 2.778613e-01, 1.212479e+00, 2.039091e+00, 6.746399e-01, 8.105725e-01, 2.181071e+00, 1.407823e+00, 1.056569e+00, 3.986164e-01, 2.200064e-01, 2.780903e-01, 1.795098e+00, 9.994997e-01, 7.056791e-01, 1.538932e+00, 6.499265e-01, 4.681859e-01, 1.482221e+00, 9.744875e-02, 2.378745e+00, 4.292659e-01, 6.330390e-01, 6.463083e-01, 2.380951e+00, 1.231115e+00, 2.065469e+00, 1.819075e+00, 3.74065…
4.000000e-01	6.254025e-02, 1.132768e-01, 1.073327e+00, 1.783884e+00, 5.372880e-01, 8.308174e-01, 1.796018e+00, 1.773228e+00, 7.637374e-01, 2.782486e-01, 1.742019e-01, 2.170090e-01, 1.037898e+00, 8.179316e-01, 3.523163e-01, 1.295744e+00, 4.432165e-01, 3.239659e-01, 1.159254e+00, 1.481782e-01, 1.903995e+00, 3.039139e-01, 5.687611e-01, 4.042583e-01, 2.091182e+00, 1.078874e+00, 1.260825e+00, 1.532861e+00, 2.11302…
6.000000e-01	4.432418e-02, 9.756498e-02, 1.237094e+00, 1.269759e+00, 5.035964e-01, 5.881827e-01, 1.465436e+00, 1.429523e+00, 6.079374e-01, 2.449625e-01, 2.140016e-01, 1.433875e-01, 6.950923e-01, 5.270664e-01, 2.506445e-01, 1.155082e+00, 2.332344e-01, 2.908503e-01, 1.494093e+00, 1.413561e-01, 2.149007e+00, 1.759655e-01, 4.346996e-01, 2.508743e-01, 1.777800e+00, 9.940250e-01, 9.077269e-01, 2.078822e+00, 1.87650…
8.000000e-01	3.378043e-02, 5.452888e-02, 1.107917e+00, 1.276655e+00, 4.809662e-01, 3.642168e-01, 1.369177e+00, 1.314949e+00, 6.682956e-01, 2.356325e-01, 2.030248e-01, 1.137026e-01, 3.755092e-01, 3.441387e-01, 1.584014e-01, 1.058126e+00, 1.586481e-01, 2.183953e-01, 1.277701e+00, 1.003534e-01, 2.200437e+00, 1.368707e-01, 3.336214e-01, 1.338590e-01, 1.549833e+00, 1.041094e+00, 8.472436e-01, 1.835268e+00, 1.25334…
1.000000e+00	2.143735e-02, 3.206301e-02, 1.140552e+00, 1.071164e+00, 5.549958e-01, 2.560939e-01, 1.217002e+00, 1.253314e+00, 5.683166e-01, 2.427396e-01, 2.781320e-01, 7.683368e-02, 2.788588e-01, 3.032236e-01, 1.248024e-01, 1.277851e+00, 1.186897e-01, 2.060915e-01, 1.174589e+00, 5.269104e-02, 2.269881e+00, 8.590763e-02, 2.923174e-01, 1.097509e-01, 1.283329e+00, 9.096364e-01, 1.056118e+00, 1.495098e+00, 9.76750…
1.200000e+00	1.826451e-02, 2.058177e-02, 1.258737e+00, 1.177150e+00, 6.063169e-01, 1.662503e-01, 1.299855e+00, 1.060200e+00, 5.790770e-01, 2.764979e-01, 2.981046e-01, 5.971568e-02, 1.826371e-01, 1.902908e-01, 7.529469e-02, 1.363117e+00, 9.078456e-02, 2.304604e-01, 1.442725e+00, 3.515226e-02, 2.186285e+00, 6.302229e-02, 2.318424e-01, 6.733030e-02, 1.340679e+00, 9.334000e-01, 1.069923e+00, 1.679159e+00, 4.99837…
1.400000e+00	1.130302e-02, 1.060323e-02, 1.171170e+00, 9.933889e-01, 5.033305e-01, 1.333628e-01, 1.413582e+00, 1.054124e+00, 6.869365e-01, 3.330903e-01, 3.375342e-01, 4.274525e-02, 1.196726e-01, 1.679302e-01, 6.044988e-02, 1.178941e+00, 6.794566e-02, 2.566867e-01, 1.207054e+00, 2.192453e-02, 2.310637e+00, 3.920791e-02, 2.384527e-01, 4.769783e-02, 1.011228e+00, 1.163612e+00, 1.062024e+00, 1.817098e+00, 4.10528…
1.600000e+00	9.180233e-03, 6.270758e-03, 1.197141e+00, 1.157964e+00, 5.737249e-01, 6.168551e-02, 1.486796e+00, 9.238719e-01, 6.694018e-01, 3.227402e-01, 3.582969e-01, 2.915749e-02, 4.934556e-02, 1.161657e-01, 3.894883e-02, 1.064370e+00, 7.990216e-02, 3.859648e-01, 1.231995e+00, 1.197047e-02, 2.087515e+00, 3.041973e-02, 2.588242e-01, 3.077051e-02, 9.798516e-01, 1.064535e+00, 1.140585e+00, 1.737218e+00, 3.05479…
1.800000e+00	8.136883e-03, 3.414601e-03, 1.080639e+00, 1.078599e+00, 5.610238e-01, 5.824898e-02, 1.554147e+00, 6.393284e-01, 8.053918e-01, 3.314830e-01, 3.754545e-01, 1.985355e-02, 3.925114e-02, 6.721503e-02, 2.351096e-02, 9.754452e-01, 7.278138e-02, 5.601874e-01, 1.170199e+00, 6.802510e-03, 2.261824e+00, 2.156538e-02, 2.258113e-01, 2.205992e-02, 8.679353e-01, 1.011708e+00, 1.074050e+00, 1.501107e+00, 2.28406…
2.000000e+00	6.491573e-03, 3.179149e-03, 1.152737e+00, 1.052889e+00, 6.706817e-01, 3.159391e-02, 1.418529e+00, 5.142551e-01, 8.421362e-01, 4.093360e-01, 4.149128e-01, 2.044526e-02, 2.116990e-02, 6.221451e-02, 1.618213e-02, 1.080975e+00, 8.226094e-02, 8.306944e-01, 1.181838e+00, 4.798912e-03, 2.047494e+00, 1.427866e-02, 2.460428e-01, 1.521392e-02, 6.461474e-01, 9.033882e-01, 1.235898e+00, 1.712009e+00, 1.43695…
0.000000e+00	2.062897e-01, 1.256192e+00, 2.190701e-01, 1.282753e+00, 2.194469e+00, 1.166959e+00, 8.689371e-01, 2.622912e+00, 1.915631e+00, 2.538759e+00, 2.629397e+00, 2.588212e-01, 1.927769e+00, 7.626613e-01, 1.405740e+00, 5.161777e-02, 4.397083e-01, 2.306923e+00, 2.731825e+00, 2.693212e-01, 1.181219e+00, 2.686167e-01, 1.084404e+00, 2.696670e+00, 2.401191e+00, 5.118655e-01, 9.704836e-01, 8.412026e-01, 1.48142…
2.000000e-01	2.968120e-01, 5.940103e-01, 4.200144e-01, 8.455164e-01, 1.740233e+00, 1.224820e+00, 5.589752e-01, 2.201525e+00, 1.896936e+00, 2.181225e+00, 2.214653e+00, 3.931553e-01, 1.682878e+00, 9.105201e-01, 1.530165e+00, 3.085470e-02, 3.030437e-01, 2.249878e+00, 1.549178e+00, 3.642701e-01, 1.184433e+00, 1.741081e-01, 1.060242e+00, 1.874003e+00, 1.798907e+00, 2.263697e-01, 1.192636e+00, 7.983731e-01, 1.06734…
4.000000e-01	4.303075e-01, 3.708422e-01, 6.046775e-01, 5.763895e-01, 1.313215e+00, 9.132431e-01, 4.333350e-01, 1.757191e+00, 2.598876e+00, 1.384824e+00, 2.065209e+00, 4.042867e-01, 1.325197e+00, 7.046897e-01, 1.331107e+00, 2.009949e-02, 1.912361e-01, 1.854240e+00, 1.244507e+00, 3.524602e-01, 1.473947e+00, 1.006233e-01, 7.626239e-01, 1.136410e+00, 1.564750e+00, 1.696952e-01, 1.313646e+00, 7.564381e-01, 8.37748…
6.000000e-01	3.288209e-01, 2.087109e-01, 8.958766e-01, 3.581492e-01, 9.045607e-01, 8.375189e-01, 7.591521e-01, 1.655774e+00, 2.125329e+00, 1.105966e+00, 1.918366e+00, 3.120453e-01, 1.118052e+00, 4.436726e-01, 1.097836e+00, 1.910789e-02, 2.423933e-01, 1.317708e+00, 7.145153e-01, 3.100275e-01, 1.634317e+00, 8.179674e-02, 8.635415e-01, 6.949724e-01, 1.046548e+00, 9.346500e-02, 1.255243e+00, 5.336819e-01, 6.10272…
8.000000e-01	2.383065e-01, 1.171916e-01, 1.074655e+00, 2.865788e-01, 8.093704e-01, 6.179608e-01, 9.625958e-01, 1.081601e+00, 1.735125e+00, 1.002195e+00, 1.766802e+00, 2.084864e-01, 8.787193e-01, 3.948615e-01, 1.074027e+00, 2.005661e-02, 4.010504e-01, 1.481265e+00, 6.004949e-01, 2.653167e-01, 1.663749e+00, 5.665211e-02, 7.669279e-01, 5.233901e-01, 7.956994e-01, 4.913560e-02, 1.380116e+00, 4.188836e-01, 3.68046…
1.000000e+00	2.086925e-01, 7.253339e-02, 9.876608e-01, 2.423323e-01, 6.300517e-01, 3.989309e-01, 1.059400e+00, 7.605368e-01, 1.692664e+00, 1.023040e+00, 1.205989e+00, 1.640002e-01, 8.662971e-01, 3.431525e-01, 1.151186e+00, 2.383649e-02, 3.798228e-01, 1.688745e+00, 3.912307e-01, 1.551224e-01, 1.754703e+00, 3.964006e-02, 9.154173e-01, 2.961353e-01, 5.383506e-01, 4.592017e-02, 1.191115e+00, 2.807216e-01, 2.93891…
1.200000e+00	1.329343e-01, 4.320595e-02, 9.718508e-01, 2.448746e-01, 5.864883e-01, 2.120526e-01, 1.108117e+00, 5.848914e-01, 2.115753e+00, 7.903954e-01, 1.562380e+00, 1.227494e-01, 8.722005e-01, 2.097245e-01, 1.132623e+00, 2.104150e-02, 5.812803e-01, 1.228334e+00, 3.345357e-01, 9.608473e-02, 1.869701e+00, 2.594046e-02, 1.002251e+00, 2.314090e-01, 4.191684e-01, 3.338183e-02, 1.667583e+00, 2.078148e-01, 1.84509…
1.400000e+00	9.092178e-02, 2.304187e-02, 9.274121e-01, 2.565122e-01, 6.409138e-01, 1.902256e-01, 1.347050e+00, 4.325746e-01, 1.551902e+00, 8.836067e-01, 1.493495e+00, 8.803612e-02, 6.759458e-01, 1.439064e-01, 9.300753e-01, 1.874202e-02, 5.595003e-01, 1.796906e+00, 3.162319e-01, 5.414078e-02, 1.552255e+00, 1.538567e-02, 9.186402e-01, 1.434983e-01, 3.416966e-01, 1.622139e-02, 1.486685e+00, 1.514339e-01, 1.48711…
1.600000e+00	5.846917e-02, 1.181854e-02, 8.948423e-01, 3.197805e-01, 6.131901e-01, 1.171432e-01, 1.645736e+00, 3.156953e-01, 1.857535e+00, 7.260792e-01, 1.305263e+00, 4.766356e-02, 6.522917e-01, 1.075264e-01, 1.137542e+00, 1.738764e-02, 5.628234e-01, 1.452809e+00, 4.373887e-01, 3.567045e-02, 2.274692e+00, 1.197130e-02, 1.004900e+00, 8.981608e-02, 2.182369e-01, 1.520039e-02, 1.399269e+00, 1.297901e-01, 9.22982…
1.800000e+00	3.833254e-02, 7.876679e-03, 1.198477e+00, 3.369515e-01, 4.563606e-01, 7.737777e-02, 1.281413e+00, 2.093669e-01, 1.653428e+00, 7.198395e-01, 1.198161e+00, 3.367843e-02, 3.910921e-01, 8.284816e-02, 1.127278e+00, 1.278288e-02, 4.810751e-01, 1.800927e+00, 4.053381e-01, 2.532277e-02, 2.127223e+00, 8.533165e-03, 9.006901e-01, 6.280063e-02, 1.633353e-01, 9.870471e-03, 1.182682e+00, 9.228812e-02, 6.26910…
2.000000e+00	2.913169e-02, 4.242572e-03, 1.169726e+00, 3.061296e-01, 6.506434e-01, 5.862392e-02, 1.223793e+00, 1.607259e-01, 1.371863e+00, 8.925788e-01, 9.697920e-01, 2.721911e-02, 3.595160e-01, 5.692531e-02, 9.737926e-01, 1.133250e-02, 6.283366e-01, 1.760089e+00, 3.773824e-01, 1.162725e-02, 2.201767e+00, 5.650864e-03, 1.154978e+00, 3.923224e-02, 1.453628e-01, 6.320114e-03, 1.593873e+00, 6.605311e-02, 4.45428…
0.000000e+00	1.313778e+00, 8.948614e-02, 1.594631e+00, 1.010873e+00, 2.757320e+00, 1.760736e-01, 2.985859e-01, 2.777414e+00, 2.424019e+00, 1.312215e+00, 2.815694e-01, 1.779874e+00, 2.342122e+00, 2.873544e-01, 6.117306e-01, 2.850526e+00, 7.323214e-01, 1.332291e-01, 1.745392e+00, 2.512001e+00, 5.356924e-01, 2.303946e-01, 1.391194e+00, 2.976456e+00, 2.455592e+00, 3.307256e-01, 1.631612e+00, 4.732739e-01, 3.13258…
2.000000e-01	1.016438e+00, 5.513401e-02, 1.503689e+00, 1.231495e+00, 2.042309e+00, 3.971692e-01, 7.015628e-01, 2.232028e+00, 2.640560e+00, 1.163399e+00, 4.415465e-01, 1.070615e+00, 1.296036e+00, 3.267165e-01, 7.906616e-01, 2.368605e+00, 4.084015e-01, 1.325752e-01, 1.365610e+00, 1.757256e+00, 4.409681e-01, 3.608389e-01, 1.074197e+00, 1.801456e+00, 1.766696e+00, 5.712004e-01, 1.644562e+00, 4.227131e-01, 4.20331…
4.000000e-01	9.468414e-01, 2.825797e-02, 1.471202e+00, 1.079980e+00, 1.263155e+00, 4.860602e-01, 7.829326e-01, 1.784826e+00, 2.044329e+00, 9.007357e-01, 5.103794e-01, 9.849168e-01, 1.004551e+00, 3.298744e-01, 8.307002e-01, 1.669414e+00, 2.707733e-01, 1.075374e-01, 1.540969e+00, 8.831202e-01, 5.450074e-01, 2.422772e-01, 7.789197e-01, 1.466257e+00, 1.763183e+00, 6.679198e-01, 1.582372e+00, 3.045405e-01, 3.10069…
6.000000e-01	8.376351e-01, 2.011439e-02, 1.151979e+00, 9.406411e-01, 1.133664e+00, 5.735171e-01, 1.027652e+00, 1.758347e+00, 1.870545e+00, 7.315375e-01, 6.908159e-01, 8.812661e-01, 8.311565e-01, 3.464498e-01, 7.853473e-01, 1.765581e+00, 1.483890e-01, 1.106263e-01, 1.146348e+00, 5.847993e-01, 8.727996e-01, 1.733982e-01, 7.989572e-01, 1.007406e+00, 1.276990e+00, 9.261072e-01, 1.473593e+00, 1.778956e-01, 2.05236…
8.000000e-01	6.427366e-01, 1.111727e-02, 1.291278e+00, 8.042118e-01, 7.177194e-01, 5.371509e-01, 8.685410e-01, 1.483018e+00, 1.641962e+00, 6.413456e-01, 7.184985e-01, 5.434425e-01, 5.077491e-01, 3.009562e-01, 1.152295e+00, 1.436777e+00, 1.182204e-01, 1.734657e-01, 1.076062e+00, 3.555216e-01, 8.396234e-01, 1.099523e-01, 5.723009e-01, 6.930430e-01, 1.004880e+00, 8.585503e-01, 1.461387e+00, 1.510966e-01, 1.44323…
1.000000e+00	3.674399e-01, 6.032033e-03, 1.182700e+00, 6.831021e-01, 6.469638e-01, 3.751799e-01, 1.180539e+00, 9.592779e-01, 1.599998e+00, 5.927286e-01, 6.504544e-01, 4.211532e-01, 2.305992e-01, 2.812932e-01, 9.249929e-01, 1.558688e+00, 2.109612e-01, 3.683540e-01, 1.106249e+00, 1.764500e-01, 1.303744e+00, 8.715154e-02, 4.985974e-01, 3.875623e-01, 7.781782e-01, 1.025843e+00, 1.519506e+00, 1.236614e-01, 9.80953…
1.200000e+00	2.344043e-01, 4.640756e-03, 1.182067e+00, 5.939006e-01, 6.783526e-01, 2.688036e-01, 1.368355e+00, 8.378903e-01, 1.270715e+00, 5.063249e-01, 6.328890e-01, 2.607721e-01, 1.913312e-01, 2.254509e-01, 1.058713e+00, 1.450846e+00, 2.845877e-01, 6.129003e-01, 8.534450e-01, 1.100267e-01, 1.644698e+00, 4.619288e-02, 5.430880e-01, 2.298077e-01, 6.736461e-01, 8.982451e-01, 1.248060e+00, 9.941876e-02, 7.06509…
1.400000e+00	1.787409e-01, 2.644183e-03, 1.182638e+00, 5.709826e-01, 5.996843e-01, 1.874505e-01, 1.072303e+00, 4.515263e-01, 1.133515e+00, 4.275006e-01, 5.466442e-01, 2.045979e-01, 1.289364e-01, 1.462072e-01, 1.159611e+00, 1.191803e+00, 3.720387e-01, 8.214422e-01, 7.381802e-01, 7.332926e-02, 1.963938e+00, 3.571106e-02, 7.638748e-01, 1.789200e-01, 4.595526e-01, 1.043358e+00, 1.411592e+00, 7.419539e-02, 4.33657…
1.600000e+00	1.200683e-01, 1.517947e-03, 1.259215e+00, 4.425168e-01, 4.871498e-01, 9.931813e-02, 1.322576e+00, 3.895422e-01, 1.143920e+00, 4.450101e-01, 6.682112e-01, 1.487050e-01, 7.154947e-02, 1.128003e-01, 9.068564e-01, 9.845129e-01, 4.466840e-01, 9.035478e-01, 7.699617e-01, 4.344151e-02, 1.797355e+00, 2.452948e-02, 7.268671e-01, 1.218180e-01, 4.003662e-01, 9.326503e-01, 1.287705e+00, 5.671091e-02, 3.33665…
1.800000e+00	6.920541e-02, 1.103035e-03, 1.044306e+00, 5.535880e-01, 4.919764e-01, 6.757447e-02, 1.165062e+00, 3.191334e-01, 1.227615e+00, 5.556132e-01, 6.817285e-01, 1.015236e-01, 3.961653e-02, 1.114796e-01, 8.973912e-01, 8.797254e-01, 4.685932e-01, 9.967700e-01, 6.539350e-01, 2.267896e-02, 1.985027e+00, 1.659715e-02, 7.774069e-01, 8.167784e-02, 2.844524e-01, 6.720458e-01, 1.511578e+00, 4.267962e-02, 2.61136…
2.000000e+00	5.563534e-02, 5.910689e-04, 1.198708e+00, 3.594627e-01, 6.098723e-01, 5.517745e-02, 1.167474e+00, 1.838797e-01, 1.483316e+00, 7.217243e-01, 7.042465e-01, 7.946334e-02, 2.869593e-02, 6.525074e-02, 9.457204e-01, 5.491989e-01, 5.506937e-01, 1.353524e+00, 6.223773e-01, 1.710147e-02, 1.785109e+00, 1.026161e-02, 8.589330e-01, 4.565686e-02, 2.475810e-01, 4.192843e-01, 1.495931e+00, 2.977626e-02, 1.59606…
