# Supplementary material for: Inference of Vohradský's Models of Genetic Networks by Solving Two-Dimensional Function Optimization Problems
Source: PLoS One. 2013 Dec 30;8(12):e83308. doi: 10.1371/journal.pone.0083308 (PMC3875442; doi:10.1371/journal.pone.0083308)
Supplement: Text S2 — Time-series data used in the ‘Inference in noisy environment’ section (compressed by gzip). (GZ) [file pone.0083308.s002.gz › time_series_data/gene30/20sets/tc.dat322]

Time "G0" "G1" "G2" "G3" "G4" "G5" "G6" "G7" "G8" "G9" "G10" "G11" "G12" "G13" "G14" "G15" "G16" "G17" "G18" "G19" "G20" "G21" "G22" "G23" "G24" "G25" "G26" "G27" "G28" "G29"
0.000000e+00	2.016551e+00, 2.880487e+00, 1.814497e-01, 1.760813e+00, 2.888032e+00, 2.331149e+00, 4.054474e-01, 8.381457e-01, 4.568445e-01, 9.095608e-01, 1.772304e+00, 1.016035e+00, 2.215072e+00, 8.550871e-01, 2.055237e+00, 1.090012e+00, 8.240002e-01, 2.008510e+00, 1.087936e+00, 2.145696e+00, 1.644797e+00, 6.332869e-01, 1.938032e-01, 2.359423e+00, 1.732381e+00, 2.074897e+00, 3.064402e-01, 1.326708e+00, 2.52737…
2.000000e-01	1.359616e+00, 2.224966e+00, 5.321677e-01, 9.844272e-01, 2.637071e+00, 1.627000e+00, 2.397709e-01, 9.953452e-01, 6.452742e-01, 9.912005e-01, 1.472487e+00, 1.161387e+00, 1.521526e+00, 9.589667e-01, 1.468349e+00, 1.055917e+00, 9.347658e-01, 1.309666e+00, 6.370852e-01, 1.654480e+00, 8.445827e-01, 9.459194e-01, 5.174208e-01, 1.314886e+00, 1.251796e+00, 1.600783e+00, 1.920017e-01, 1.060724e+00, 1.76886…
4.000000e-01	9.732667e-01, 1.892698e+00, 7.583511e-01, 7.329042e-01, 1.787527e+00, 1.590491e+00, 1.808760e-01, 9.915809e-01, 8.795311e-01, 7.987327e-01, 1.038217e+00, 1.038066e+00, 1.082563e+00, 8.276011e-01, 1.175350e+00, 9.380670e-01, 5.823299e-01, 6.788910e-01, 3.587543e-01, 1.212941e+00, 5.898775e-01, 1.085856e+00, 5.975148e-01, 1.254297e+00, 1.099207e+00, 1.310292e+00, 2.573232e-01, 7.713573e-01, 9.74357…
6.000000e-01	9.210764e-01, 1.442822e+00, 9.512111e-01, 6.760920e-01, 1.342045e+00, 1.091388e+00, 1.483765e-01, 1.005999e+00, 5.025317e-01, 5.287365e-01, 8.793793e-01, 1.102277e+00, 8.087235e-01, 5.960839e-01, 8.958170e-01, 1.242867e+00, 5.986422e-01, 4.726395e-01, 1.836609e-01, 7.341752e-01, 5.729619e-01, 8.591016e-01, 5.387775e-01, 9.922201e-01, 1.087898e+00, 1.129029e+00, 4.715141e-01, 5.210106e-01, 5.94950…
8.000000e-01	6.415612e-01, 1.289198e+00, 9.815104e-01, 5.409738e-01, 9.393414e-01, 1.002178e+00, 1.249223e-01, 1.370613e+00, 4.356968e-01, 4.673749e-01, 7.239768e-01, 9.682605e-01, 5.811515e-01, 5.670059e-01, 8.786465e-01, 1.164526e+00, 5.177907e-01, 4.362790e-01, 1.151847e-01, 7.891248e-01, 4.688492e-01, 7.511533e-01, 5.560602e-01, 6.908795e-01, 1.103041e+00, 8.578717e-01, 5.995311e-01, 2.830804e-01, 4.12482…
1.000000e+00	4.732970e-01, 1.065353e+00, 1.147210e+00, 7.225504e-01, 6.361272e-01, 1.008851e+00, 1.491176e-01, 1.082726e+00, 2.853757e-01, 3.710461e-01, 4.778981e-01, 9.134203e-01, 3.959424e-01, 4.212045e-01, 5.070535e-01, 1.512787e+00, 5.860892e-01, 5.193634e-01, 7.475092e-02, 8.104736e-01, 4.504381e-01, 5.473335e-01, 4.430518e-01, 5.068126e-01, 1.028223e+00, 6.932914e-01, 6.814833e-01, 1.971575e-01, 2.59336…
1.200000e+00	7.153406e-01, 8.215974e-01, 1.087889e+00, 6.927503e-01, 4.256069e-01, 9.300635e-01, 2.343833e-01, 8.001855e-01, 1.753897e-01, 3.007572e-01, 3.793474e-01, 7.471378e-01, 2.755587e-01, 2.028143e-01, 3.458665e-01, 1.905622e+00, 6.059934e-01, 4.591600e-01, 4.255428e-02, 6.663924e-01, 5.219144e-01, 4.030841e-01, 2.972929e-01, 3.162920e-01, 1.189244e+00, 4.949022e-01, 8.230384e-01, 1.344950e-01, 1.58165…
1.400000e+00	7.097004e-01, 6.126424e-01, 1.170149e+00, 7.271209e-01, 3.316028e-01, 8.651443e-01, 3.133802e-01, 5.624769e-01, 1.552372e-01, 2.001359e-01, 2.824219e-01, 1.159938e+00, 1.938393e-01, 1.457668e-01, 2.606021e-01, 2.223918e+00, 5.388240e-01, 5.644734e-01, 2.117187e-02, 7.519630e-01, 3.895618e-01, 2.645812e-01, 2.382868e-01, 2.154207e-01, 1.095053e+00, 3.911945e-01, 9.096010e-01, 8.154282e-02, 1.00372…
1.600000e+00	7.900818e-01, 6.194563e-01, 1.020818e+00, 5.709188e-01, 1.945860e-01, 8.407583e-01, 3.603269e-01, 5.402719e-01, 1.123154e-01, 1.807825e-01, 1.863077e-01, 1.172813e+00, 1.484016e-01, 8.284539e-02, 1.790626e-01, 2.046959e+00, 6.629555e-01, 4.827460e-01, 1.446780e-02, 6.668413e-01, 4.272240e-01, 1.742936e-01, 2.519031e-01, 1.314968e-01, 1.101278e+00, 3.809127e-01, 9.160255e-01, 5.015915e-02, 5.94827…
1.800000e+00	9.972466e-01, 5.272248e-01, 1.118114e+00, 3.754876e-01, 1.843655e-01, 7.483282e-01, 3.815709e-01, 3.797494e-01, 8.081568e-02, 1.073283e-01, 1.817930e-01, 1.067888e+00, 1.254864e-01, 5.360586e-02, 1.187009e-01, 2.115578e+00, 6.733228e-01, 5.808463e-01, 6.926497e-03, 6.777336e-01, 4.419836e-01, 1.123626e-01, 3.853876e-01, 9.350262e-02, 1.026879e+00, 2.388229e-01, 8.040863e-01, 3.037437e-02, 3.04230…
2.000000e+00	1.019131e+00, 4.977246e-01, 9.290820e-01, 2.246494e-01, 1.681492e-01, 7.614369e-01, 4.532473e-01, 3.065598e-01, 5.290801e-02, 9.490776e-02, 1.452196e-01, 1.128722e+00, 7.926749e-02, 2.558714e-02, 7.214552e-02, 2.071481e+00, 5.731398e-01, 5.276500e-01, 4.493751e-03, 6.197538e-01, 4.593576e-01, 9.287340e-02, 4.731665e-01, 4.398565e-02, 9.521756e-01, 2.299893e-01, 9.117981e-01, 1.682427e-02, 2.08755…
0.000000e+00	8.691441e-01, 1.206126e+00, 3.063503e+00, 2.573955e+00, 1.761086e+00, 1.696042e+00, 7.137423e-01, 1.121837e+00, 3.097077e+00, 2.360585e+00, 6.629280e-01, 5.440708e-01, 1.528332e+00, 3.480793e-02, 1.897343e+00, 7.726453e-01, 2.626564e+00, 3.854785e-02, 2.339305e+00, 2.970403e-01, 2.878513e+00, 5.301384e-03, 1.024330e+00, 2.880298e+00, 1.560992e+00, 2.099265e+00, 4.467603e-01, 1.402195e-01, 9.82114…
2.000000e-01	8.946418e-01, 7.502736e-01, 2.617891e+00, 1.479595e+00, 1.371790e+00, 1.799582e+00, 4.912766e-01, 7.722792e-01, 2.128679e+00, 1.428885e+00, 7.230300e-01, 6.754330e-01, 1.160204e+00, 2.851275e-01, 9.549596e-01, 7.543625e-01, 1.426607e+00, 1.749469e-02, 2.146780e+00, 6.229561e-01, 1.808255e+00, 4.786447e-01, 1.122991e+00, 1.493073e+00, 1.036283e+00, 2.139803e+00, 4.577013e-01, 3.154919e-01, 1.10770…
4.000000e-01	7.589042e-01, 5.584562e-01, 1.938879e+00, 8.646919e-01, 1.014204e+00, 1.494035e+00, 5.441866e-01, 7.120336e-01, 1.962456e+00, 1.584888e+00, 9.290974e-01, 8.143930e-01, 1.553801e+00, 4.324837e-01, 7.755477e-01, 5.921783e-01, 9.237458e-01, 1.253061e-02, 1.390286e+00, 6.249002e-01, 1.173920e+00, 6.066715e-01, 1.206710e+00, 9.977671e-01, 6.233310e-01, 2.320774e+00, 4.445458e-01, 1.792169e-01, 1.15341…
6.000000e-01	9.521468e-01, 4.011405e-01, 1.997737e+00, 9.304291e-01, 7.645571e-01, 1.149048e+00, 5.481868e-01, 6.047970e-01, 1.670865e+00, 1.146276e+00, 1.107520e+00, 9.012544e-01, 1.354279e+00, 3.543826e-01, 6.265154e-01, 6.537332e-01, 6.856796e-01, 6.384022e-03, 1.040585e+00, 6.383748e-01, 7.595339e-01, 4.813392e-01, 1.158710e+00, 5.620628e-01, 5.548594e-01, 2.721023e+00, 5.276847e-01, 1.281513e-01, 9.90568…
8.000000e-01	9.591792e-01, 2.784066e-01, 1.627817e+00, 8.721973e-01, 5.707806e-01, 1.306883e+00, 5.397486e-01, 3.506168e-01, 1.164979e+00, 7.743678e-01, 1.040419e+00, 7.907571e-01, 1.108882e+00, 2.325368e-01, 3.991939e-01, 5.729083e-01, 6.494217e-01, 3.996228e-03, 8.688769e-01, 7.531541e-01, 6.347821e-01, 4.236261e-01, 1.329114e+00, 3.408863e-01, 5.078099e-01, 2.084554e+00, 5.096800e-01, 8.205083e-02, 7.62692…
1.000000e+00	9.299691e-01, 2.979243e-01, 1.006499e+00, 8.464619e-01, 3.482119e-01, 9.383618e-01, 4.193694e-01, 2.710615e-01, 8.377508e-01, 6.940792e-01, 8.220114e-01, 9.187870e-01, 8.964522e-01, 1.085516e-01, 3.222491e-01, 5.666165e-01, 6.162880e-01, 2.788446e-03, 9.288583e-01, 6.661142e-01, 5.972781e-01, 2.410286e-01, 1.263896e+00, 1.811063e-01, 4.685054e-01, 1.735094e+00, 6.091458e-01, 5.065848e-02, 6.07517…
1.200000e+00	1.197787e+00, 3.578686e-01, 9.576253e-01, 7.513800e-01, 2.745832e-01, 9.949078e-01, 5.570644e-01, 2.196423e-01, 5.057494e-01, 5.145902e-01, 6.585568e-01, 9.807091e-01, 9.123495e-01, 6.542808e-02, 2.779755e-01, 1.039968e+00, 6.629604e-01, 4.190234e-03, 8.175279e-01, 6.627069e-01, 4.982765e-01, 1.910426e-01, 1.066980e+00, 1.138645e-01, 6.278847e-01, 1.269646e+00, 6.785782e-01, 3.886521e-02, 5.02372…
1.400000e+00	1.275291e+00, 4.068210e-01, 7.513650e-01, 5.530279e-01, 2.223036e-01, 8.114796e-01, 4.851571e-01, 1.637674e-01, 3.984516e-01, 3.275688e-01, 5.164308e-01, 9.547620e-01, 7.134947e-01, 3.990378e-02, 1.938561e-01, 1.078714e+00, 4.920235e-01, 3.922662e-02, 7.970394e-01, 6.470095e-01, 4.021016e-01, 1.386510e-01, 1.142822e+00, 5.500164e-02, 7.717823e-01, 1.174451e+00, 8.085253e-01, 1.922549e-02, 3.62060…
1.600000e+00	1.232350e+00, 6.365758e-01, 7.741683e-01, 4.376201e-01, 1.589596e-01, 6.476286e-01, 5.797741e-01, 1.290132e-01, 2.959203e-01, 3.622705e-01, 4.293989e-01, 8.946182e-01, 5.034923e-01, 2.572908e-02, 1.114562e-01, 1.244554e+00, 5.428306e-01, 1.161067e-01, 5.309159e-01, 4.068687e-01, 5.003130e-01, 9.409741e-02, 1.163372e+00, 3.194493e-02, 7.581972e-01, 9.606912e-01, 6.897384e-01, 1.592100e-02, 2.52175…
1.800000e+00	1.206409e+00, 6.924128e-01, 6.363158e-01, 3.994587e-01, 1.132724e-01, 9.141532e-01, 5.080817e-01, 1.231891e-01, 1.976900e-01, 2.449304e-01, 3.512109e-01, 1.051807e+00, 4.109770e-01, 1.221175e-02, 1.005716e-01, 1.400882e+00, 6.376807e-01, 2.620777e-01, 3.032673e-01, 3.716570e-01, 4.849529e-01, 6.031281e-02, 1.139088e+00, 2.992052e-02, 9.741658e-01, 7.208819e-01, 9.936166e-01, 9.308080e-03, 1.74612…
2.000000e+00	1.136036e+00, 8.677920e-01, 5.484659e-01, 2.694972e-01, 7.520069e-02, 7.999336e-01, 4.967315e-01, 1.257776e-01, 1.587698e-01, 2.457832e-01, 2.328088e-01, 1.056381e+00, 2.474520e-01, 7.269005e-03, 7.084786e-02, 1.791860e+00, 6.061735e-01, 3.947913e-01, 1.575812e-01, 3.102457e-01, 3.195013e-01, 4.888403e-02, 1.212474e+00, 4.244035e-02, 9.989920e-01, 5.308942e-01, 9.064987e-01, 5.234290e-03, 8.74183…
0.000000e+00	2.061741e+00, 2.330085e+00, 1.963007e+00, 1.644561e+00, 2.071075e+00, 9.402116e-01, 1.665826e+00, 3.695675e-01, 1.366402e+00, 8.425521e-01, 2.195306e+00, 2.527090e+00, 2.847450e+00, 1.519346e-02, 9.346754e-01, 1.687062e+00, 1.553883e+00, 1.253373e+00, 2.731941e+00, 1.868053e+00, 2.532961e+00, 8.850013e-01, 1.618947e+00, 1.849992e+00, 1.562741e+00, 1.848029e+00, 1.179677e-01, 1.604426e+00, 9.45999…
2.000000e-01	1.730211e+00, 1.294150e+00, 1.884787e+00, 7.909337e-01, 1.801159e+00, 8.252688e-01, 1.195635e+00, 4.871394e-01, 1.175481e+00, 7.276792e-01, 1.886783e+00, 1.939187e+00, 2.830982e+00, 3.019149e-01, 8.655339e-01, 1.571814e+00, 1.152897e+00, 8.760237e-01, 1.924049e+00, 1.754445e+00, 1.953997e+00, 1.162704e+00, 1.363584e+00, 1.137897e+00, 1.093464e+00, 2.053493e+00, 2.116480e-01, 1.442889e+00, 1.01649…
4.000000e-01	1.454456e+00, 1.123873e+00, 1.354445e+00, 4.193753e-01, 1.623447e+00, 7.295647e-01, 8.086390e-01, 8.100823e-01, 9.356877e-01, 4.885014e-01, 1.532897e+00, 1.828663e+00, 2.092927e+00, 3.807459e-01, 7.932630e-01, 1.490553e+00, 9.797337e-01, 4.604685e-01, 1.317003e+00, 1.612776e+00, 1.084794e+00, 9.984536e-01, 1.439082e+00, 7.245391e-01, 8.132962e-01, 1.631785e+00, 2.548772e-01, 9.622407e-01, 1.11343…
6.000000e-01	1.332732e+00, 7.555501e-01, 1.252792e+00, 2.208019e-01, 1.381912e+00, 7.053020e-01, 5.423287e-01, 7.002647e-01, 7.013316e-01, 4.418153e-01, 1.230851e+00, 1.453722e+00, 2.004336e+00, 5.577902e-01, 8.700181e-01, 1.429700e+00, 6.330118e-01, 2.687399e-01, 9.524784e-01, 1.298417e+00, 8.371287e-01, 7.280986e-01, 1.212797e+00, 5.601800e-01, 4.448463e-01, 1.482582e+00, 3.827907e-01, 8.036948e-01, 1.14112…
8.000000e-01	1.348087e+00, 6.306392e-01, 1.170633e+00, 1.591888e-01, 1.080040e+00, 8.147178e-01, 6.320460e-01, 5.239052e-01, 6.363224e-01, 3.334820e-01, 1.058975e+00, 1.519492e+00, 1.674111e+00, 5.027422e-01, 8.180899e-01, 1.562016e+00, 8.046269e-01, 1.944511e-01, 7.642673e-01, 1.535608e+00, 6.470156e-01, 5.173514e-01, 1.156258e+00, 2.471873e-01, 6.445479e-01, 1.257412e+00, 4.663764e-01, 7.379134e-01, 6.78054…
1.000000e+00	1.136596e+00, 7.827619e-01, 7.471356e-01, 1.087620e-01, 6.673013e-01, 7.374880e-01, 5.290771e-01, 3.778232e-01, 4.841664e-01, 2.908389e-01, 6.452404e-01, 1.363420e+00, 1.212331e+00, 3.331763e-01, 6.641021e-01, 1.386811e+00, 7.644201e-01, 2.214242e-01, 4.429770e-01, 8.624748e-01, 6.352908e-01, 3.279722e-01, 1.569494e+00, 1.747568e-01, 8.804041e-01, 9.574104e-01, 5.455317e-01, 4.665342e-01, 3.28119…
1.200000e+00	1.185896e+00, 6.624873e-01, 5.371766e-01, 1.447163e-01, 4.573917e-01, 8.839585e-01, 5.312773e-01, 3.196870e-01, 3.566166e-01, 2.020287e-01, 5.482679e-01, 1.101158e+00, 8.738071e-01, 2.066772e-01, 7.110617e-01, 1.257424e+00, 6.762757e-01, 3.239812e-01, 3.392281e-01, 9.822118e-01, 5.014692e-01, 2.571506e-01, 1.319795e+00, 1.084696e-01, 8.416201e-01, 6.981552e-01, 6.948301e-01, 2.239610e-01, 2.78922…
1.400000e+00	1.228183e+00, 7.155952e-01, 7.574371e-01, 2.269336e-01, 4.009325e-01, 8.747266e-01, 4.103018e-01, 2.672005e-01, 2.424664e-01, 1.577231e-01, 3.282394e-01, 1.270953e+00, 6.480410e-01, 1.429573e-01, 5.361661e-01, 1.685012e+00, 7.078109e-01, 4.466092e-01, 1.686854e-01, 6.286960e-01, 4.894591e-01, 1.818400e-01, 1.339566e+00, 9.868741e-02, 8.559723e-01, 6.932736e-01, 7.154539e-01, 1.702837e-01, 1.96719…
1.600000e+00	1.051728e+00, 8.603653e-01, 6.751486e-01, 2.030896e-01, 3.316415e-01, 7.018332e-01, 4.437815e-01, 2.349809e-01, 1.676367e-01, 1.252290e-01, 3.284678e-01, 1.009200e+00, 4.076503e-01, 7.113172e-02, 5.267391e-01, 1.587353e+00, 6.619635e-01, 4.705326e-01, 9.501279e-02, 4.611603e-01, 5.260038e-01, 1.247013e-01, 1.258646e+00, 7.766000e-02, 9.287919e-01, 4.551913e-01, 9.241770e-01, 1.069094e-01, 1.16338…
1.800000e+00	1.140662e+00, 8.311408e-01, 7.092158e-01, 1.899561e-01, 2.048427e-01, 7.924103e-01, 3.671652e-01, 2.392470e-01, 1.087756e-01, 8.656485e-02, 2.198203e-01, 1.174964e+00, 2.691796e-01, 4.711596e-02, 3.843552e-01, 1.639718e+00, 7.187355e-01, 5.485879e-01, 5.607693e-02, 4.467110e-01, 4.220956e-01, 7.883307e-02, 1.555727e+00, 6.341005e-02, 9.415118e-01, 3.097006e-01, 1.014332e+00, 6.956032e-02, 6.22555…
2.000000e+00	1.160952e+00, 8.666296e-01, 8.050230e-01, 1.438022e-01, 1.564381e-01, 7.667470e-01, 3.283531e-01, 2.820673e-01, 8.288746e-02, 7.678249e-02, 1.564281e-01, 1.029948e+00, 2.423808e-01, 2.366644e-02, 2.666659e-01, 1.540871e+00, 6.410451e-01, 4.368004e-01, 3.246154e-02, 2.656254e-01, 4.131768e-01, 6.907042e-02, 1.342205e+00, 7.076446e-02, 1.214213e+00, 2.340607e-01, 9.371236e-01, 4.101910e-02, 4.08295…
0.000000e+00	3.177025e+00, 2.373766e+00, 1.013241e+00, 6.152378e-01, 9.374785e-01, 1.729570e-01, 1.972553e+00, 7.218545e-03, 1.367556e+00, 3.066655e+00, 1.414342e+00, 2.212392e-01, 3.508883e-01, 2.732080e+00, 1.405891e+00, 3.122001e+00, 3.032639e+00, 8.418926e-01, 1.910335e+00, 5.009067e-01, 3.024795e+00, 2.848842e+00, 2.872208e-01, 7.183357e-01, 2.779461e-01, 7.654293e-02, 6.322911e-01, 2.285318e+00, 2.69110…
2.000000e-01	2.033889e+00, 1.602397e+00, 8.029643e-01, 3.073765e-01, 1.371540e+00, 2.886162e-01, 1.259020e+00, 4.126255e-01, 1.222322e+00, 1.824143e+00, 1.235114e+00, 1.502469e-01, 6.707838e-01, 1.796072e+00, 1.286073e+00, 2.114104e+00, 1.779955e+00, 5.938184e-01, 9.410900e-01, 6.024991e-01, 2.197338e+00, 1.550384e+00, 5.516503e-01, 5.957630e-01, 1.866938e-01, 5.430108e-01, 4.834125e-01, 2.294641e+00, 2.26628…
4.000000e-01	1.805850e+00, 1.055339e+00, 8.606561e-01, 1.984425e-01, 1.063123e+00, 3.716388e-01, 9.341404e-01, 5.909121e-01, 1.247028e+00, 1.487926e+00, 1.364796e+00, 1.343774e-01, 6.286167e-01, 1.211761e+00, 9.147516e-01, 1.516468e+00, 9.488237e-01, 6.731627e-01, 5.873271e-01, 4.389945e-01, 1.167647e+00, 1.199884e+00, 8.779063e-01, 6.231521e-01, 3.532356e-01, 6.306996e-01, 3.358852e-01, 1.361981e+00, 1.39201…
6.000000e-01	1.334127e+00, 1.181275e+00, 5.683094e-01, 9.580401e-02, 7.756315e-01, 5.380399e-01, 6.706037e-01, 7.033364e-01, 1.270738e+00, 1.223714e+00, 9.807998e-01, 3.744162e-01, 4.188882e-01, 8.695376e-01, 6.535842e-01, 1.518205e+00, 6.150204e-01, 5.984880e-01, 4.445748e-01, 3.349175e-01, 8.247493e-01, 1.032649e+00, 6.791832e-01, 5.046243e-01, 6.660324e-01, 9.215619e-01, 3.188440e-01, 8.566528e-01, 8.45872…
8.000000e-01	1.174348e+00, 1.074148e+00, 4.819970e-01, 1.109483e-01, 4.381476e-01, 4.897113e-01, 4.287018e-01, 7.431760e-01, 7.671444e-01, 1.064812e+00, 1.029002e+00, 5.866687e-01, 3.007385e-01, 5.136081e-01, 4.672768e-01, 1.320844e+00, 4.407216e-01, 4.603923e-01, 1.862731e-01, 2.496256e-01, 6.429610e-01, 6.901286e-01, 7.355583e-01, 4.633075e-01, 8.196819e-01, 7.972530e-01, 4.374679e-01, 5.353765e-01, 6.20925…
1.000000e+00	1.119435e+00, 1.180316e+00, 4.614347e-01, 3.034331e-01, 4.715953e-01, 5.944532e-01, 3.193564e-01, 7.829751e-01, 4.597252e-01, 6.716901e-01, 8.322116e-01, 5.967064e-01, 2.099814e-01, 2.687956e-01, 3.007977e-01, 1.091609e+00, 5.407610e-01, 4.971619e-01, 1.325324e-01, 2.065795e-01, 5.961344e-01, 4.887879e-01, 4.507125e-01, 4.203328e-01, 8.667582e-01, 7.426201e-01, 5.907940e-01, 3.014384e-01, 3.90733…
1.200000e+00	1.036013e+00, 1.003279e+00, 4.461149e-01, 4.048146e-01, 2.689899e-01, 6.031824e-01, 3.029584e-01, 8.033814e-01, 4.144567e-01, 6.310962e-01, 7.259649e-01, 6.218512e-01, 1.781336e-01, 1.381757e-01, 1.763562e-01, 8.335215e-01, 6.089446e-01, 4.831759e-01, 7.361066e-02, 1.439664e-01, 4.656971e-01, 3.244977e-01, 3.753810e-01, 4.060481e-01, 1.057018e+00, 7.730824e-01, 7.930108e-01, 1.781399e-01, 2.07447…
1.400000e+00	8.713358e-01, 1.079513e+00, 6.046903e-01, 4.853987e-01, 2.006300e-01, 5.156454e-01, 2.477755e-01, 8.234480e-01, 2.844123e-01, 4.423746e-01, 5.641319e-01, 7.888148e-01, 1.215352e-01, 9.323480e-02, 1.261160e-01, 1.115610e+00, 6.213082e-01, 5.151211e-01, 4.288678e-02, 1.160805e-01, 4.459040e-01, 2.432944e-01, 2.380074e-01, 3.394931e-01, 1.119557e+00, 6.641082e-01, 8.700275e-01, 9.902126e-02, 1.31007…
1.600000e+00	9.295943e-01, 1.045607e+00, 5.542284e-01, 5.778069e-01, 1.732950e-01, 6.478413e-01, 2.902783e-01, 7.904052e-01, 1.920526e-01, 3.236483e-01, 4.298071e-01, 8.398640e-01, 9.674760e-02, 5.034119e-02, 9.843459e-02, 1.266540e+00, 5.534628e-01, 5.800879e-01, 2.387070e-02, 1.009762e-01, 5.148121e-01, 1.523336e-01, 2.455426e-01, 3.158047e-01, 9.151077e-01, 5.146990e-01, 9.582073e-01, 8.494260e-02, 6.73605…
1.800000e+00	8.581207e-01, 1.110335e+00, 5.207130e-01, 5.443115e-01, 1.299293e-01, 6.371270e-01, 2.514347e-01, 7.624234e-01, 1.189153e-01, 2.803233e-01, 3.467256e-01, 8.032924e-01, 5.927620e-02, 3.299793e-02, 5.932001e-02, 1.487096e+00, 5.004861e-01, 5.745704e-01, 1.268528e-02, 9.084818e-02, 4.435575e-01, 1.392717e-01, 1.505539e-01, 2.842764e-01, 9.301409e-01, 3.600108e-01, 7.970217e-01, 3.976309e-02, 4.44484…
2.000000e+00	9.725902e-01, 1.005601e+00, 6.176456e-01, 5.354479e-01, 8.396617e-02, 8.100148e-01, 2.973676e-01, 7.405653e-01, 9.108775e-02, 1.915666e-01, 3.208733e-01, 9.996645e-01, 4.386243e-02, 1.610827e-02, 3.673894e-02, 1.595523e+00, 5.384728e-01, 4.476696e-01, 8.555965e-03, 9.586661e-02, 4.787415e-01, 8.427240e-02, 1.315164e-01, 2.139172e-01, 9.178664e-01, 3.816769e-01, 1.110094e+00, 3.288488e-02, 2.60112…
0.000000e+00	1.690501e+00, 1.550482e+00, 2.469131e+00, 9.125004e-01, 1.541002e+00, 1.237765e+00, 2.393232e+00, 7.769140e-01, 1.684440e+00, 2.420447e+00, 2.405284e+00, 2.169886e-01, 1.505885e+00, 2.333924e+00, 1.985495e+00, 1.032653e-01, 5.519104e-01, 1.075953e+00, 1.040851e+00, 2.156661e+00, 2.507288e+00, 3.110640e+00, 3.634159e-01, 6.233295e-01, 2.529711e+00, 1.697883e+00, 1.535600e+00, 9.165785e-01, 1.10642…
2.000000e-01	1.376130e+00, 1.131728e+00, 2.468275e+00, 9.108474e-01, 1.400156e+00, 9.647136e-01, 1.345885e+00, 7.603273e-01, 1.256547e+00, 2.008548e+00, 2.560725e+00, 5.121475e-01, 1.130046e+00, 1.971405e+00, 1.416300e+00, 8.821200e-02, 3.372402e-01, 4.894179e-01, 7.516776e-01, 1.700134e+00, 1.232291e+00, 2.116839e+00, 5.597523e-01, 4.744544e-01, 2.477664e+00, 1.777946e+00, 1.142804e+00, 7.209780e-01, 7.77797…
4.000000e-01	1.064994e+00, 8.017988e-01, 2.078128e+00, 7.551612e-01, 1.251181e+00, 9.242440e-01, 1.201724e+00, 7.239185e-01, 1.056917e+00, 1.144579e+00, 2.251347e+00, 5.794944e-01, 9.027357e-01, 1.357500e+00, 8.615513e-01, 6.938534e-02, 1.762425e-01, 3.504453e-01, 9.605152e-01, 1.764354e+00, 8.793541e-01, 1.378456e+00, 7.621968e-01, 4.568195e-01, 1.528117e+00, 2.260381e+00, 1.195105e+00, 7.175668e-01, 6.75532…
6.000000e-01	9.450341e-01, 4.977230e-01, 2.029210e+00, 7.242774e-01, 8.361493e-01, 7.614381e-01, 9.104832e-01, 6.998193e-01, 6.116502e-01, 1.405674e+00, 1.444349e+00, 7.028039e-01, 7.599620e-01, 7.940519e-01, 5.793976e-01, 5.947661e-02, 1.494628e-01, 1.888972e-01, 9.796676e-01, 1.476520e+00, 4.073111e-01, 1.082103e+00, 7.161119e-01, 2.075323e-01, 1.394918e+00, 1.496465e+00, 1.112639e+00, 6.066712e-01, 4.49538…
8.000000e-01	9.745846e-01, 3.478257e-01, 1.868917e+00, 7.011770e-01, 7.518327e-01, 8.973731e-01, 5.832585e-01, 4.876378e-01, 4.436470e-01, 9.937037e-01, 1.166225e+00, 7.384003e-01, 6.155616e-01, 5.412994e-01, 4.178609e-01, 8.846684e-02, 2.319422e-01, 1.419739e-01, 9.660339e-01, 1.558410e+00, 2.784260e-01, 6.413116e-01, 1.003125e+00, 1.323861e-01, 1.313339e+00, 1.431475e+00, 9.230150e-01, 4.161104e-01, 3.35757…
1.000000e+00	1.065354e+00, 2.343276e-01, 1.982421e+00, 6.594031e-01, 4.703110e-01, 9.133461e-01, 7.642734e-01, 3.234897e-01, 3.579392e-01, 7.114842e-01, 8.934446e-01, 8.430152e-01, 5.104459e-01, 3.292970e-01, 3.420615e-01, 2.614855e-01, 3.949174e-01, 9.282940e-02, 6.532814e-01, 1.335743e+00, 1.560492e-01, 5.812232e-01, 1.008588e+00, 7.490227e-02, 1.138766e+00, 1.548336e+00, 1.126090e+00, 2.466587e-01, 2.73772…
1.200000e+00	1.037885e+00, 1.765748e-01, 1.847423e+00, 6.293749e-01, 3.651870e-01, 8.502274e-01, 6.354300e-01, 2.273807e-01, 2.326434e-01, 6.293782e-01, 6.720724e-01, 8.550044e-01, 3.906676e-01, 1.630097e-01, 2.077939e-01, 4.890584e-01, 4.913208e-01, 9.428965e-02, 7.780780e-01, 1.065260e+00, 1.153972e-01, 3.955014e-01, 1.023938e+00, 4.975402e-02, 1.044450e+00, 1.124706e+00, 1.153708e+00, 1.465318e-01, 2.17091…
1.400000e+00	1.136015e+00, 1.201329e-01, 1.618345e+00, 6.698764e-01, 2.349597e-01, 7.810435e-01, 6.043486e-01, 1.722098e-01, 1.654522e-01, 4.294817e-01, 6.914614e-01, 1.116547e+00, 3.199654e-01, 1.158578e-01, 1.441920e-01, 7.832246e-01, 5.129311e-01, 1.705724e-01, 7.368305e-01, 1.198701e+00, 1.562434e-01, 2.777642e-01, 8.752487e-01, 2.446749e-02, 9.536796e-01, 9.782943e-01, 1.112363e+00, 8.995357e-02, 1.67651…
1.600000e+00	1.207673e+00, 9.633026e-02, 1.594403e+00, 5.933922e-01, 1.760006e-01, 7.821875e-01, 5.430012e-01, 1.151005e-01, 1.460947e-01, 3.215222e-01, 4.190201e-01, 1.083028e+00, 2.588332e-01, 5.772253e-02, 8.872079e-02, 1.327188e+00, 7.128861e-01, 3.350866e-01, 7.088550e-01, 1.325388e+00, 2.685697e-01, 1.852037e-01, 1.225087e+00, 1.505487e-02, 9.542127e-01, 6.180278e-01, 1.074350e+00, 6.109436e-02, 1.75788…
1.800000e+00	1.153843e+00, 1.065505e-01, 1.253527e+00, 4.103508e-01, 1.186091e-01, 7.948309e-01, 5.693308e-01, 9.432094e-02, 9.797915e-02, 2.824719e-01, 3.341558e-01, 8.973764e-01, 2.285091e-01, 3.235248e-02, 8.107994e-02, 1.371640e+00, 6.148287e-01, 4.542854e-01, 7.106486e-01, 1.010657e+00, 2.976906e-01, 1.355740e-01, 1.180750e+00, 6.645373e-03, 1.103858e+00, 5.748442e-01, 9.805512e-01, 4.000483e-02, 1.58352…
2.000000e+00	1.023852e+00, 1.313270e-01, 1.274089e+00, 2.009890e-01, 8.460463e-02, 8.027135e-01, 5.798604e-01, 6.460558e-02, 5.926321e-02, 1.785606e-01, 3.307352e-01, 9.928963e-01, 2.361534e-01, 2.060956e-02, 5.004049e-02, 1.440123e+00, 6.078850e-01, 4.510156e-01, 6.513279e-01, 8.866656e-01, 3.556008e-01, 8.544704e-02, 1.181358e+00, 4.078443e-03, 9.844682e-01, 4.514166e-01, 1.131037e+00, 2.515755e-02, 1.63568…
0.000000e+00	1.521970e+00, 1.226322e-01, 2.807952e+00, 3.247403e+00, 7.466905e-02, 1.184879e+00, 1.611485e+00, 8.350416e-01, 7.453037e-01, 9.896256e-01, 2.226676e+00, 1.149196e+00, 9.285618e-01, 8.547479e-03, 5.787716e-01, 4.233206e-01, 7.530358e-01, 2.335662e+00, 7.798603e-01, 2.552303e-01, 1.706249e+00, 1.539146e+00, 1.500874e+00, 1.211637e+00, 1.162593e+00, 6.905867e-02, 9.365798e-01, 2.877195e+00, 8.59256…
2.000000e-01	1.493599e+00, 8.978183e-02, 2.708146e+00, 1.852676e+00, 5.127344e-02, 7.456152e-01, 1.257786e+00, 5.540497e-01, 6.265114e-01, 1.074880e+00, 1.903333e+00, 7.720394e-01, 8.778654e-01, 4.773795e-03, 4.217964e-01, 8.593926e-01, 4.895948e-01, 1.562382e+00, 7.188997e-01, 3.554292e-01, 9.938838e-01, 1.136298e+00, 8.770641e-01, 7.793381e-01, 1.309395e+00, 4.535615e-01, 9.544299e-01, 1.888626e+00, 7.60362…
4.000000e-01	1.543265e+00, 7.171429e-02, 2.262531e+00, 8.430882e-01, 4.115262e-02, 5.829932e-01, 1.061874e+00, 4.223858e-01, 4.490936e-01, 8.086156e-01, 1.695206e+00, 6.326325e-01, 6.429216e-01, 3.082866e-03, 2.822267e-01, 9.778714e-01, 5.176324e-01, 1.433601e+00, 6.798514e-01, 6.974892e-01, 7.223728e-01, 7.249327e-01, 1.089285e+00, 3.953431e-01, 1.080641e+00, 5.867589e-01, 8.309127e-01, 1.182049e+00, 4.45314…
6.000000e-01	1.015156e+00, 4.893898e-02, 2.448349e+00, 5.343606e-01, 2.676487e-02, 5.084630e-01, 8.621295e-01, 3.454737e-01, 3.630552e-01, 6.418445e-01, 1.401802e+00, 5.173105e-01, 4.966352e-01, 1.977614e-03, 1.914116e-01, 1.388944e+00, 5.973152e-01, 8.907712e-01, 7.083624e-01, 7.567963e-01, 5.964290e-01, 6.300006e-01, 9.500011e-01, 2.702796e-01, 9.060734e-01, 6.204778e-01, 9.583087e-01, 5.769731e-01, 3.13171…
8.000000e-01	1.111827e+00, 3.411297e-02, 1.678454e+00, 3.320789e-01, 2.256243e-02, 5.244047e-01, 1.017915e+00, 2.342856e-01, 1.992880e-01, 5.196388e-01, 1.066595e+00, 6.040504e-01, 4.345188e-01, 1.155088e-03, 1.304373e-01, 1.115751e+00, 5.740853e-01, 7.379715e-01, 7.513993e-01, 8.059997e-01, 5.765186e-01, 4.652667e-01, 1.008649e+00, 1.370906e-01, 8.564011e-01, 5.982993e-01, 8.520194e-01, 4.069741e-01, 2.61606…
1.000000e+00	9.756798e-01, 2.877258e-02, 1.465275e+00, 2.079647e-01, 1.392896e-02, 5.304580e-01, 6.851649e-01, 1.668672e-01, 1.435214e-01, 3.080621e-01, 9.594923e-01, 6.013292e-01, 3.432009e-01, 6.880392e-04, 7.846485e-02, 1.455519e+00, 6.060018e-01, 7.703241e-01, 8.637903e-01, 8.993564e-01, 5.006221e-01, 2.236764e-01, 9.262216e-01, 7.647941e-02, 1.023274e+00, 5.349633e-01, 9.456021e-01, 2.960198e-01, 2.66047…
1.200000e+00	1.203272e+00, 3.551663e-02, 1.651478e+00, 1.395576e-01, 1.164255e-02, 5.556068e-01, 5.369033e-01, 1.195093e-01, 1.153133e-01, 2.627172e-01, 6.738371e-01, 8.126083e-01, 2.612852e-01, 4.413892e-04, 5.124518e-02, 1.255643e+00, 6.074036e-01, 6.277900e-01, 7.026300e-01, 7.374395e-01, 4.892103e-01, 1.804546e-01, 1.115282e+00, 3.904751e-02, 1.084487e+00, 4.940802e-01, 1.214339e+00, 1.860476e-01, 2.19507…
1.400000e+00	1.333220e+00, 6.159702e-02, 1.280715e+00, 1.168486e-01, 7.454861e-03, 5.839257e-01, 6.771428e-01, 8.081379e-02, 9.120151e-02, 2.567691e-01, 5.956713e-01, 9.273066e-01, 2.275565e-01, 3.078157e-04, 3.902733e-02, 1.515459e+00, 5.428663e-01, 5.805441e-01, 7.338764e-01, 7.827737e-01, 4.991500e-01, 1.650050e-01, 1.151916e+00, 2.852046e-02, 9.835726e-01, 4.616903e-01, 1.115773e+00, 9.245179e-02, 1.69794…
1.600000e+00	1.277609e+00, 1.139009e-01, 1.036149e+00, 9.986467e-02, 4.514605e-03, 5.643367e-01, 5.568134e-01, 5.189789e-02, 5.061205e-02, 1.873405e-01, 5.200589e-01, 7.231929e-01, 2.043914e-01, 2.499453e-04, 2.521420e-02, 1.431629e+00, 5.811744e-01, 5.825527e-01, 7.837289e-01, 8.006914e-01, 5.001068e-01, 7.720819e-02, 1.052146e+00, 1.480877e-02, 1.008047e+00, 3.823387e-01, 9.989506e-01, 8.207940e-02, 1.39232…
1.800000e+00	1.255351e+00, 1.855355e-01, 1.151506e+00, 6.250151e-02, 4.398126e-03, 5.864670e-01, 6.350038e-01, 4.596334e-02, 4.612032e-02, 1.136022e-01, 3.408763e-01, 9.608440e-01, 2.018193e-01, 2.431339e-04, 1.883686e-02, 1.578894e+00, 5.696157e-01, 6.128445e-01, 6.648257e-01, 7.819370e-01, 4.207852e-01, 8.010927e-02, 1.292617e+00, 7.013352e-03, 9.289223e-01, 3.068836e-01, 1.107789e+00, 4.006800e-02, 1.23907…
2.000000e+00	1.226786e+00, 2.538349e-01, 1.199648e+00, 3.544533e-02, 2.701582e-03, 7.231944e-01, 4.493824e-01, 3.249923e-02, 3.252326e-02, 1.255865e-01, 3.324424e-01, 1.067491e+00, 1.544102e-01, 1.456776e-04, 1.600946e-02, 1.506967e+00, 5.937554e-01, 4.431902e-01, 7.525302e-01, 7.774695e-01, 3.651280e-01, 3.990180e-02, 1.180821e+00, 4.839328e-03, 9.426877e-01, 2.215849e-01, 1.148206e+00, 2.548032e-02, 1.52556…
0.000000e+00	9.443668e-01, 1.969729e+00, 2.822845e+00, 1.963417e+00, 1.189776e+00, 2.486187e+00, 2.495704e+00, 2.457338e+00, 1.687870e+00, 1.599403e+00, 1.927940e+00, 1.419632e+00, 3.278032e-01, 2.744546e+00, 1.454251e-01, 2.302111e+00, 2.001979e+00, 1.038022e+00, 4.515669e-01, 1.001763e+00, 6.634019e-01, 2.694547e+00, 5.320519e-01, 1.050712e+00, 2.289175e+00, 5.626829e-02, 2.120912e-01, 4.060222e-01, 3.01615…
2.000000e-01	6.303142e-01, 1.448793e+00, 2.647811e+00, 1.173789e+00, 1.249774e+00, 2.393852e+00, 1.743451e+00, 2.192202e+00, 1.649426e+00, 1.029244e+00, 1.609596e+00, 1.102258e+00, 2.144217e-01, 1.907620e+00, 3.135902e-01, 2.464545e+00, 1.199359e+00, 9.726263e-01, 2.819225e-01, 9.693864e-01, 4.867929e-01, 1.904821e+00, 4.060056e-01, 7.949267e-01, 1.895468e+00, 4.215747e-02, 1.676281e-01, 2.588128e-01, 1.83940…
4.000000e-01	3.935006e-01, 8.576476e-01, 2.615304e+00, 6.470657e-01, 9.580419e-01, 1.395505e+00, 1.059360e+00, 2.322397e+00, 1.178409e+00, 7.093973e-01, 1.397333e+00, 1.202673e+00, 1.480469e-01, 1.384488e+00, 3.977983e-01, 2.404463e+00, 6.127228e-01, 7.764729e-01, 1.557565e-01, 9.341333e-01, 5.137923e-01, 1.549672e+00, 2.550254e-01, 5.335719e-01, 1.215590e+00, 3.913100e-02, 1.782049e-01, 1.782029e-01, 1.09945…
6.000000e-01	2.373439e-01, 5.621867e-01, 2.181432e+00, 6.137811e-01, 7.451070e-01, 1.097412e+00, 8.896140e-01, 1.670253e+00, 1.014379e+00, 5.796650e-01, 1.004717e+00, 1.002230e+00, 1.225737e-01, 7.867681e-01, 5.581713e-01, 2.226326e+00, 5.928223e-01, 6.163225e-01, 9.494891e-02, 9.347374e-01, 5.156944e-01, 9.543947e-01, 1.976986e-01, 4.110249e-01, 1.407236e+00, 2.466619e-02, 3.413857e-01, 9.968414e-02, 6.90632…
8.000000e-01	1.669219e-01, 5.642975e-01, 2.394279e+00, 5.985123e-01, 5.652929e-01, 1.125195e+00, 7.458158e-01, 1.133464e+00, 9.216188e-01, 3.905252e-01, 8.724029e-01, 1.136794e+00, 9.613220e-02, 4.550346e-01, 5.682033e-01, 2.150804e+00, 6.211233e-01, 7.019099e-01, 5.684430e-02, 1.186313e+00, 4.121432e-01, 6.907102e-01, 1.510566e-01, 2.608401e-01, 1.174475e+00, 2.267401e-02, 5.259740e-01, 7.102508e-02, 4.19211…
1.000000e+00	3.987085e-01, 3.401776e-01, 1.818814e+00, 8.104024e-01, 3.573027e-01, 9.405309e-01, 7.735856e-01, 8.618547e-01, 4.724558e-01, 3.686655e-01, 6.184339e-01, 1.064558e+00, 6.996685e-02, 2.715317e-01, 5.410251e-01, 1.970190e+00, 6.450996e-01, 6.025128e-01, 2.688868e-02, 1.015835e+00, 4.554405e-01, 4.874191e-01, 1.198637e-01, 1.338773e-01, 1.150680e+00, 1.569892e-02, 5.410972e-01, 4.444335e-02, 2.44198…
1.200000e+00	6.474933e-01, 2.398573e-01, 1.941858e+00, 6.316210e-01, 2.677378e-01, 8.034591e-01, 6.751437e-01, 5.739046e-01, 3.442386e-01, 3.418495e-01, 4.636576e-01, 9.763106e-01, 4.140423e-02, 1.594762e-01, 3.776667e-01, 2.307867e+00, 5.516252e-01, 6.103708e-01, 1.585958e-02, 8.587752e-01, 5.049682e-01, 3.558040e-01, 1.675306e-01, 8.877283e-02, 1.036957e+00, 1.147739e-02, 6.919676e-01, 2.653491e-02, 1.59330…
1.400000e+00	7.345496e-01, 1.517059e-01, 1.904288e+00, 4.401873e-01, 2.685698e-01, 8.427419e-01, 5.398893e-01, 4.268775e-01, 2.698691e-01, 2.352889e-01, 2.979379e-01, 1.042473e+00, 2.731807e-02, 9.215260e-02, 2.782291e-01, 2.046057e+00, 7.096631e-01, 5.397003e-01, 9.136191e-03, 9.104594e-01, 5.229675e-01, 3.022747e-01, 3.308623e-01, 5.148493e-02, 1.049949e+00, 1.303924e-02, 9.190567e-01, 1.861474e-02, 8.77729…
1.600000e+00	1.148853e+00, 1.198886e-01, 1.901860e+00, 2.332923e-01, 1.371456e-01, 7.551249e-01, 6.414986e-01, 2.959260e-01, 2.109872e-01, 2.181829e-01, 2.841744e-01, 1.188160e+00, 2.482089e-02, 3.933691e-02, 2.208400e-01, 2.254853e+00, 6.236008e-01, 6.016883e-01, 6.563565e-03, 9.693546e-01, 5.067735e-01, 2.036868e-01, 4.196285e-01, 2.617930e-02, 1.162145e+00, 1.004849e-02, 7.954194e-01, 1.280015e-02, 6.74063…
1.800000e+00	1.121039e+00, 1.037447e-01, 1.458561e+00, 1.658988e-01, 1.091986e-01, 8.438432e-01, 5.070870e-01, 2.022838e-01, 1.311333e-01, 1.307806e-01, 2.326521e-01, 8.885380e-01, 1.551953e-02, 2.928909e-02, 1.249573e-01, 1.742483e+00, 5.925719e-01, 5.728405e-01, 4.689197e-03, 1.010431e+00, 5.055096e-01, 1.532601e-01, 6.035465e-01, 1.664228e-02, 1.021537e+00, 7.459200e-03, 9.398971e-01, 7.610920e-03, 4.29983…
2.000000e+00	9.587458e-01, 7.931276e-02, 1.721189e+00, 9.364387e-02, 6.759371e-02, 7.437955e-01, 5.879305e-01, 1.902901e-01, 7.229474e-02, 9.888730e-02, 1.235176e-01, 1.054459e+00, 1.468344e-02, 1.780242e-02, 1.042542e-01, 2.047307e+00, 4.899745e-01, 5.958068e-01, 4.374098e-03, 1.003293e+00, 4.975453e-01, 1.125460e-01, 7.922356e-01, 9.240934e-03, 9.030942e-01, 6.195503e-03, 9.614674e-01, 7.041965e-03, 2.25266…
0.000000e+00	6.656995e-01, 2.050261e+00, 1.703912e+00, 1.901037e+00, 1.137834e+00, 9.859563e-01, 2.936156e-01, 2.234304e+00, 2.725485e+00, 1.946482e+00, 1.756104e+00, 1.517612e+00, 1.237454e+00, 9.659249e-01, 2.698795e+00, 2.621845e+00, 2.789395e+00, 2.814634e+00, 3.111167e+00, 2.245082e+00, 1.178294e-01, 2.733047e+00, 4.514074e-01, 2.689456e+00, 3.177749e+00, 3.113392e+00, 5.929304e-01, 1.079213e+00, 1.63653…
2.000000e-01	5.333027e-01, 2.148700e+00, 2.032685e+00, 1.265196e+00, 1.290148e+00, 6.247070e-01, 2.271113e-01, 1.868704e+00, 2.161858e+00, 2.283287e+00, 1.428979e+00, 1.025449e+00, 1.255466e+00, 7.876750e-01, 2.136942e+00, 2.671031e+00, 1.353336e+00, 1.666966e+00, 1.603181e+00, 1.497303e+00, 2.697569e-01, 1.938483e+00, 5.861187e-01, 1.742496e+00, 1.863119e+00, 2.524879e+00, 8.607703e-01, 7.199056e-01, 4.19590…
4.000000e-01	3.394759e-01, 1.202326e+00, 2.126113e+00, 7.339062e-01, 1.246717e+00, 4.299786e-01, 1.341167e-01, 1.719074e+00, 1.226551e+00, 1.866639e+00, 1.055940e+00, 1.229402e+00, 1.361421e+00, 6.836721e-01, 1.691842e+00, 1.650337e+00, 7.952396e-01, 1.112304e+00, 1.000250e+00, 1.874245e+00, 3.139981e-01, 1.763283e+00, 5.159538e-01, 1.127919e+00, 1.272390e+00, 1.949334e+00, 7.671616e-01, 5.585949e-01, 5.08681…
6.000000e-01	2.604695e-01, 7.664955e-01, 1.577045e+00, 5.777528e-01, 1.143687e+00, 6.072465e-01, 2.093297e-01, 1.283790e+00, 1.173760e+00, 2.279878e+00, 8.622577e-01, 9.871338e-01, 1.102724e+00, 6.816788e-01, 1.153794e+00, 1.352897e+00, 5.410481e-01, 7.436386e-01, 5.077502e-01, 1.489809e+00, 3.934335e-01, 2.057032e+00, 3.144287e-01, 8.264062e-01, 1.184240e+00, 1.255021e+00, 8.345416e-01, 2.894652e-01, 3.64185…
8.000000e-01	2.122976e-01, 6.142772e-01, 1.748476e+00, 6.602064e-01, 8.299413e-01, 5.180921e-01, 3.119151e-01, 1.026419e+00, 7.499641e-01, 1.672096e+00, 5.328517e-01, 1.148326e+00, 6.832176e-01, 4.405687e-01, 9.403003e-01, 1.191544e+00, 2.922003e-01, 3.656451e-01, 3.401037e-01, 1.260019e+00, 4.634044e-01, 1.135019e+00, 2.241813e-01, 5.326577e-01, 8.785250e-01, 1.048287e+00, 1.172329e+00, 2.099171e-01, 2.59236…
1.000000e+00	4.547228e-01, 4.764423e-01, 1.321078e+00, 6.039018e-01, 6.905448e-01, 5.696085e-01, 3.362324e-01, 8.714067e-01, 4.572853e-01, 1.070879e+00, 5.201441e-01, 1.324724e+00, 5.225326e-01, 3.014812e-01, 6.933671e-01, 1.164037e+00, 1.985848e-01, 3.448743e-01, 1.994339e-01, 1.431182e+00, 3.591879e-01, 8.487261e-01, 4.089398e-01, 3.577255e-01, 1.102674e+00, 9.536014e-01, 9.094200e-01, 1.021271e-01, 1.52298…
1.200000e+00	7.908657e-01, 2.991622e-01, 1.493932e+00, 5.682419e-01, 3.983643e-01, 6.328689e-01, 4.278893e-01, 5.838535e-01, 3.343362e-01, 9.717585e-01, 2.617875e-01, 1.005734e+00, 3.491070e-01, 1.862397e-01, 5.091254e-01, 9.810435e-01, 3.564223e-01, 3.997792e-01, 3.062003e-01, 1.354355e+00, 3.594713e-01, 5.959786e-01, 5.061086e-01, 1.759164e-01, 1.039658e+00, 6.757567e-01, 9.883654e-01, 7.429707e-02, 1.10800…
1.400000e+00	7.610202e-01, 2.834087e-01, 1.371287e+00, 5.401754e-01, 2.703599e-01, 6.500191e-01, 4.829237e-01, 3.757444e-01, 1.956509e-01, 7.500993e-01, 3.037970e-01, 9.866815e-01, 2.759227e-01, 1.113580e-01, 3.651287e-01, 8.702173e-01, 4.514346e-01, 3.639211e-01, 5.436911e-01, 1.260827e+00, 2.663216e-01, 4.256647e-01, 6.836923e-01, 1.164637e-01, 1.087489e+00, 5.784641e-01, 1.004154e+00, 4.793427e-02, 6.93246…
1.600000e+00	8.350530e-01, 1.863384e-01, 1.204070e+00, 6.487718e-01, 2.172552e-01, 5.976413e-01, 5.192714e-01, 2.941674e-01, 1.838294e-01, 5.605182e-01, 2.152285e-01, 1.071031e+00, 2.003361e-01, 4.828225e-02, 1.886437e-01, 9.248409e-01, 5.783923e-01, 5.178166e-01, 6.548685e-01, 9.995554e-01, 2.186369e-01, 3.026812e-01, 7.150614e-01, 5.516664e-02, 1.136403e+00, 4.534300e-01, 1.267241e+00, 3.061556e-02, 4.77041…
1.800000e+00	1.087945e+00, 2.061976e-01, 1.335139e+00, 6.901558e-01, 1.631957e-01, 6.662869e-01, 4.558969e-01, 2.219091e-01, 1.082366e-01, 4.497588e-01, 1.638133e-01, 1.155948e+00, 1.458451e-01, 3.288997e-02, 1.493470e-01, 1.120403e+00, 5.700292e-01, 5.697576e-01, 5.794343e-01, 1.012506e+00, 2.174580e-01, 1.986251e-01, 9.221157e-01, 3.338520e-02, 1.018181e+00, 3.463779e-01, 1.162259e+00, 1.773188e-02, 4.56918…
2.000000e+00	1.065066e+00, 1.809922e-01, 1.111128e+00, 4.436282e-01, 1.099092e-01, 7.205260e-01, 5.120788e-01, 1.627549e-01, 7.351888e-02, 3.645678e-01, 1.116394e-01, 1.030696e+00, 1.665868e-01, 1.971369e-02, 1.156883e-01, 1.196952e+00, 7.014706e-01, 4.294717e-01, 5.863906e-01, 1.083951e+00, 3.481655e-01, 1.534672e-01, 1.132759e+00, 1.922491e-02, 1.076596e+00, 2.925870e-01, 9.927114e-01, 1.352989e-02, 3.71219…
0.000000e+00	1.554944e+00, 2.441404e+00, 2.944249e+00, 2.073253e+00, 1.434147e+00, 2.340525e+00, 1.562450e+00, 1.982879e+00, 5.268495e-02, 1.544179e+00, 9.002574e-01, 2.711600e+00, 5.034891e-01, 2.432667e+00, 1.819138e+00, 1.240524e+00, 2.109968e+00, 9.711559e-01, 2.378382e+00, 2.490860e+00, 2.181598e+00, 1.472010e+00, 8.107120e-01, 5.898939e-01, 1.279773e+00, 9.943209e-01, 1.553395e+00, 2.343695e-01, 1.94479…
2.000000e-01	9.661214e-01, 1.542864e+00, 2.177163e+00, 1.355408e+00, 1.148879e+00, 1.877141e+00, 8.658529e-01, 1.757564e+00, 2.800571e-01, 1.441999e+00, 8.338796e-01, 1.986125e+00, 6.231166e-01, 1.632907e+00, 1.374207e+00, 1.278336e+00, 1.242551e+00, 7.290378e-01, 1.285937e+00, 2.364142e+00, 1.273371e+00, 1.191069e+00, 6.241985e-01, 5.672176e-01, 8.315586e-01, 7.270621e-01, 1.117266e+00, 3.271834e-01, 1.60207…
4.000000e-01	6.104570e-01, 9.492608e-01, 1.875397e+00, 8.911403e-01, 1.390744e+00, 1.512076e+00, 6.313107e-01, 1.251444e+00, 4.772345e-01, 2.098091e+00, 6.610919e-01, 1.625069e+00, 8.223589e-01, 1.136621e+00, 1.130425e+00, 1.196552e+00, 7.807053e-01, 6.017362e-01, 7.918456e-01, 1.873629e+00, 9.567075e-01, 7.721590e-01, 5.337148e-01, 5.064309e-01, 5.706630e-01, 7.265622e-01, 8.612426e-01, 4.023502e-01, 1.39418…
6.000000e-01	4.143967e-01, 6.223163e-01, 1.601977e+00, 8.086597e-01, 1.473377e+00, 1.315113e+00, 5.661313e-01, 1.130289e+00, 6.085983e-01, 1.928239e+00, 4.292600e-01, 1.731170e+00, 6.580805e-01, 9.852860e-01, 9.951684e-01, 1.080659e+00, 4.708044e-01, 6.527878e-01, 6.331460e-01, 1.815541e+00, 5.177691e-01, 6.416838e-01, 3.983548e-01, 3.305706e-01, 6.278452e-01, 5.451509e-01, 8.772748e-01, 4.931802e-01, 8.60486…
8.000000e-01	5.386583e-01, 5.147252e-01, 1.404367e+00, 8.126338e-01, 9.840596e-01, 1.028539e+00, 5.225948e-01, 9.141149e-01, 4.509811e-01, 1.615738e+00, 3.495981e-01, 1.328608e+00, 5.124152e-01, 7.303222e-01, 8.657269e-01, 8.937295e-01, 2.627492e-01, 5.738866e-01, 4.852865e-01, 1.441513e+00, 2.732495e-01, 4.347120e-01, 4.322608e-01, 1.823433e-01, 8.391813e-01, 3.262328e-01, 8.779193e-01, 5.902939e-01, 5.16031…
1.000000e+00	7.346887e-01, 3.794367e-01, 1.172243e+00, 6.642583e-01, 7.406067e-01, 1.002426e+00, 5.501780e-01, 5.550063e-01, 3.060580e-01, 1.252214e+00, 2.854769e-01, 1.463727e+00, 3.568925e-01, 6.718474e-01, 7.603198e-01, 6.693433e-01, 2.682545e-01, 4.798674e-01, 3.823206e-01, 1.368342e+00, 1.526316e-01, 2.516225e-01, 7.165830e-01, 1.079189e-01, 9.782246e-01, 3.493028e-01, 8.062055e-01, 4.354876e-01, 2.83109…
1.200000e+00	9.364914e-01, 4.668022e-01, 9.614363e-01, 5.552847e-01, 5.828218e-01, 8.475230e-01, 5.701472e-01, 4.469989e-01, 2.193738e-01, 9.515880e-01, 1.996758e-01, 1.071947e+00, 2.697562e-01, 3.456120e-01, 8.124994e-01, 5.237821e-01, 4.004482e-01, 5.585978e-01, 4.583809e-01, 1.159233e+00, 7.430771e-02, 1.642429e-01, 7.162766e-01, 6.192644e-02, 9.068135e-01, 2.473460e-01, 9.138426e-01, 2.396528e-01, 1.92919…
1.400000e+00	9.994792e-01, 4.444725e-01, 1.001611e+00, 6.347496e-01, 4.557490e-01, 8.025966e-01, 4.229535e-01, 3.161744e-01, 1.336782e-01, 8.578740e-01, 1.370735e-01, 1.129785e+00, 1.567606e-01, 2.071158e-01, 6.969635e-01, 5.498462e-01, 5.027131e-01, 5.801225e-01, 5.729459e-01, 9.602393e-01, 5.571974e-02, 1.612334e-01, 9.581773e-01, 3.511010e-02, 9.259871e-01, 1.736148e-01, 1.133233e+00, 1.477921e-01, 1.27075…
1.600000e+00	1.099308e+00, 4.629493e-01, 8.593755e-01, 6.507641e-01, 3.166754e-01, 6.769906e-01, 5.425523e-01, 2.304340e-01, 1.030431e-01, 5.977280e-01, 1.264683e-01, 1.402495e+00, 1.463278e-01, 1.236739e-01, 5.245624e-01, 5.492905e-01, 6.148306e-01, 5.608412e-01, 5.884691e-01, 9.096570e-01, 2.838976e-02, 1.036405e-01, 1.179834e+00, 2.666144e-02, 1.063911e+00, 1.644352e-01, 9.694669e-01, 1.235433e-01, 9.70718…
1.800000e+00	9.944914e-01, 5.017902e-01, 1.148981e+00, 6.372717e-01, 2.182241e-01, 7.336170e-01, 3.902382e-01, 1.772344e-01, 7.694664e-02, 4.539219e-01, 8.412935e-02, 9.495892e-01, 1.386620e-01, 8.360734e-02, 4.006915e-01, 8.281272e-01, 6.019381e-01, 5.651495e-01, 5.502928e-01, 6.973059e-01, 7.495222e-02, 7.245246e-02, 1.135094e+00, 1.411381e-02, 1.203735e+00, 1.362616e-01, 1.123232e+00, 6.126142e-02, 6.51357…
2.000000e+00	8.836947e-01, 5.242099e-01, 1.059982e+00, 6.047592e-01, 1.699664e-01, 7.175206e-01, 4.998989e-01, 1.485659e-01, 6.248858e-02, 3.674235e-01, 8.058119e-02, 1.324052e+00, 9.110554e-02, 3.984396e-02, 2.939622e-01, 1.156406e+00, 5.182399e-01, 5.404263e-01, 4.894988e-01, 6.235606e-01, 1.818519e-01, 5.660578e-02, 1.145824e+00, 1.043481e-02, 9.601592e-01, 9.221942e-02, 8.940155e-01, 3.200921e-02, 6.37830…
0.000000e+00	1.103938e+00, 2.612401e+00, 7.659831e-01, 1.861789e+00, 2.696948e+00, 2.653568e+00, 2.815069e+00, 2.182804e+00, 1.085225e+00, 2.798032e+00, 2.703562e+00, 3.369103e+00, 1.959933e+00, 3.429418e-01, 1.707943e+00, 1.605465e-02, 2.193171e+00, 1.314591e+00, 2.304777e+00, 2.066357e+00, 2.975876e-01, 1.717636e+00, 1.154608e+00, 1.728367e+00, 3.332355e-01, 2.681285e-01, 2.341413e+00, 1.077217e+00, 4.49539…
2.000000e-01	5.849009e-01, 1.702369e+00, 6.918045e-01, 1.740464e+00, 2.547778e+00, 1.896068e+00, 2.079990e+00, 2.114330e+00, 6.418098e-01, 2.558910e+00, 2.058870e+00, 2.195904e+00, 2.066999e+00, 5.358574e-01, 1.307745e+00, 1.278360e-02, 1.262363e+00, 1.133236e+00, 1.280297e+00, 1.404091e+00, 1.892293e-01, 1.457035e+00, 6.709377e-01, 1.106523e+00, 2.681819e-01, 2.342347e-01, 2.397929e+00, 7.289596e-01, 6.23734…
4.000000e-01	3.574160e-01, 1.389194e+00, 5.631991e-01, 1.210826e+00, 2.484941e+00, 1.278798e+00, 1.446748e+00, 1.790207e+00, 4.627011e-01, 2.577344e+00, 1.420166e+00, 1.550290e+00, 1.645452e+00, 5.891505e-01, 1.335922e+00, 9.648910e-03, 6.974007e-01, 7.659611e-01, 6.152050e-01, 1.412841e+00, 1.605737e-01, 1.176192e+00, 5.364449e-01, 9.347270e-01, 3.637188e-01, 1.568574e-01, 2.097219e+00, 3.544831e-01, 5.06693…
6.000000e-01	2.440126e-01, 1.268966e+00, 4.165594e-01, 9.002176e-01, 1.757261e+00, 1.319855e+00, 7.865610e-01, 1.784343e+00, 3.553328e-01, 2.082173e+00, 1.078698e+00, 1.320959e+00, 1.002199e+00, 4.990853e-01, 1.051464e+00, 8.362752e-03, 4.121759e-01, 7.161597e-01, 3.958302e-01, 8.291692e-01, 1.441234e-01, 1.186215e+00, 4.493228e-01, 7.499182e-01, 5.985874e-01, 1.363339e-01, 1.750601e+00, 2.599714e-01, 3.23564…
8.000000e-01	1.625005e-01, 1.220327e+00, 3.853288e-01, 7.262033e-01, 1.152305e+00, 9.448876e-01, 5.323850e-01, 1.622440e+00, 2.484219e-01, 2.335889e+00, 9.634520e-01, 1.391332e+00, 8.229510e-01, 5.662432e-01, 9.254402e-01, 7.852012e-03, 2.765402e-01, 7.383091e-01, 2.433869e-01, 6.401510e-01, 1.174013e-01, 6.570584e-01, 2.422646e-01, 5.180979e-01, 7.683395e-01, 1.354516e-01, 1.702333e+00, 1.645209e-01, 1.92796…
1.000000e+00	1.412966e-01, 1.176769e+00, 2.861657e-01, 7.124432e-01, 9.318220e-01, 9.757425e-01, 3.536289e-01, 1.404345e+00, 1.888039e-01, 2.422421e+00, 6.077587e-01, 1.255942e+00, 5.249858e-01, 5.442512e-01, 7.125972e-01, 5.987207e-03, 1.571474e-01, 5.725269e-01, 1.181280e-01, 5.652193e-01, 1.357056e-01, 5.437981e-01, 2.363556e-01, 5.405117e-01, 8.191541e-01, 8.190254e-02, 1.338397e+00, 1.019102e-01, 1.51426…
1.200000e+00	1.349265e-01, 1.324846e+00, 4.000215e-01, 6.103470e-01, 5.814561e-01, 8.355892e-01, 3.873697e-01, 1.445690e+00, 1.180726e-01, 2.212836e+00, 4.931747e-01, 1.062305e+00, 4.475125e-01, 3.123985e-01, 5.423594e-01, 4.889265e-03, 7.935048e-02, 5.706016e-01, 8.444347e-02, 3.942301e-01, 1.246380e-01, 3.729191e-01, 1.498074e-01, 4.591445e-01, 9.709941e-01, 8.260886e-02, 1.056810e+00, 5.597167e-02, 8.91435…
1.400000e+00	1.793487e-01, 1.139797e+00, 4.784023e-01, 5.904496e-01, 4.406562e-01, 8.700737e-01, 2.700642e-01, 1.202001e+00, 9.977400e-02, 1.398279e+00, 3.486752e-01, 1.124109e+00, 2.885431e-01, 1.866452e-01, 4.690978e-01, 4.340739e-03, 1.288567e-01, 5.384819e-01, 4.512787e-02, 2.540368e-01, 1.378185e-01, 3.318830e-01, 9.424229e-02, 3.805320e-01, 1.052914e+00, 5.672912e-02, 1.288972e+00, 3.010423e-02, 5.20978…
1.600000e+00	2.594006e-01, 1.047106e+00, 5.651987e-01, 6.139287e-01, 3.128256e-01, 7.418842e-01, 2.968564e-01, 9.272427e-01, 7.443661e-02, 1.320276e+00, 3.290941e-01, 1.193875e+00, 2.197069e-01, 1.329831e-01, 2.804167e-01, 5.258581e-03, 3.055053e-01, 4.952010e-01, 2.832218e-02, 2.036810e-01, 1.213808e-01, 2.150857e-01, 9.655215e-02, 3.654129e-01, 9.879112e-01, 3.949258e-02, 1.302366e+00, 1.841842e-02, 3.33183…
1.800000e+00	2.999538e-01, 9.720046e-01, 5.894809e-01, 5.886003e-01, 2.241095e-01, 7.372192e-01, 2.586539e-01, 9.529316e-01, 4.274728e-02, 1.084901e+00, 1.980571e-01, 1.021051e+00, 1.539782e-01, 6.614806e-02, 2.536898e-01, 2.251828e-02, 4.489988e-01, 4.884807e-01, 1.501419e-02, 1.890514e-01, 1.009149e-01, 1.492476e-01, 6.230814e-02, 3.656246e-01, 9.521239e-01, 3.002619e-02, 1.188517e+00, 1.414208e-02, 2.20189…
2.000000e+00	6.056455e-01, 1.070571e+00, 6.173548e-01, 6.813709e-01, 1.684606e-01, 8.145996e-01, 2.945910e-01, 8.245809e-01, 3.102000e-02, 7.394187e-01, 1.258268e-01, 8.747235e-01, 1.233204e-01, 3.435817e-02, 2.008271e-01, 1.274678e-01, 5.302472e-01, 6.203359e-01, 9.134972e-03, 1.297486e-01, 1.365194e-01, 9.240911e-02, 5.109431e-02, 2.788137e-01, 1.205396e+00, 2.948061e-02, 1.216148e+00, 9.232436e-03, 1.21844…
0.000000e+00	3.191634e+00, 6.889570e-01, 2.109905e+00, 1.164719e+00, 1.780977e+00, 1.226787e+00, 2.207246e-01, 1.992990e+00, 2.120212e+00, 2.580834e+00, 2.362338e+00, 7.077778e-01, 2.235761e+00, 2.147620e+00, 6.727249e-02, 8.508912e-01, 6.767076e-02, 1.555041e+00, 1.926212e+00, 5.805745e-01, 1.610941e+00, 2.767017e+00, 2.915984e+00, 5.947273e-01, 3.241917e+00, 2.810070e+00, 1.518422e+00, 1.786880e+00, 5.66808…
2.000000e-01	1.783180e+00, 4.246979e-01, 2.158697e+00, 4.724130e-01, 1.485194e+00, 1.010028e+00, 2.875809e-01, 1.456995e+00, 1.475203e+00, 2.299020e+00, 2.422535e+00, 6.902113e-01, 2.292605e+00, 1.926237e+00, 4.363893e-02, 8.241753e-01, 4.094981e-02, 8.071253e-01, 1.416988e+00, 8.974015e-01, 1.198232e+00, 2.405877e+00, 2.084173e+00, 3.810763e-01, 1.724232e+00, 2.625022e+00, 1.767568e+00, 1.598968e+00, 8.28034…
4.000000e-01	1.172560e+00, 3.115011e-01, 2.091821e+00, 3.400256e-01, 9.337253e-01, 7.495971e-01, 4.161515e-01, 9.948749e-01, 1.046172e+00, 1.495012e+00, 2.369025e+00, 9.241362e-01, 2.022150e+00, 1.051027e+00, 3.159746e-02, 6.780878e-01, 1.925910e-02, 4.167676e-01, 1.129658e+00, 7.953386e-01, 9.221591e-01, 1.404062e+00, 1.450783e+00, 1.947121e-01, 1.174746e+00, 2.990238e+00, 1.289987e+00, 1.008038e+00, 8.81475…
6.000000e-01	1.059272e+00, 2.121609e-01, 1.861565e+00, 4.797086e-01, 6.374842e-01, 7.532757e-01, 4.178929e-01, 7.295902e-01, 8.761973e-01, 1.397884e+00, 2.036771e+00, 8.350772e-01, 1.816909e+00, 8.094046e-01, 3.063598e-02, 5.028122e-01, 2.123984e-02, 2.423503e-01, 9.264090e-01, 8.043132e-01, 7.211041e-01, 1.005818e+00, 1.058872e+00, 1.271040e-01, 1.013259e+00, 2.251582e+00, 1.351055e+00, 5.897456e-01, 6.84117…
8.000000e-01	1.009093e+00, 1.605288e-01, 1.716437e+00, 5.309449e-01, 4.704954e-01, 8.871993e-01, 4.722509e-01, 5.519796e-01, 7.043152e-01, 9.976440e-01, 1.465765e+00, 1.073039e+00, 1.107640e+00, 4.508368e-01, 3.513567e-02, 4.309179e-01, 1.187057e-01, 1.660783e-01, 8.500807e-01, 7.724267e-01, 5.816446e-01, 7.491281e-01, 7.120078e-01, 5.999769e-02, 9.734398e-01, 2.211630e+00, 1.421317e+00, 3.658656e-01, 6.30779…
1.000000e+00	1.009201e+00, 1.460155e-01, 1.554798e+00, 4.929848e-01, 3.187936e-01, 6.916526e-01, 4.758345e-01, 4.237975e-01, 3.896742e-01, 7.684861e-01, 1.247081e+00, 1.041836e+00, 9.851910e-01, 2.679608e-01, 3.378780e-02, 4.390238e-01, 2.587533e-01, 1.059323e-01, 7.916592e-01, 1.036751e+00, 5.591849e-01, 5.799325e-01, 6.438972e-01, 3.798012e-02, 8.890817e-01, 1.960626e+00, 1.240718e+00, 2.327638e-01, 4.58147…
1.200000e+00	1.087403e+00, 1.500774e-01, 1.040178e+00, 6.300113e-01, 2.468091e-01, 7.847198e-01, 5.105768e-01, 3.043786e-01, 3.367708e-01, 5.077673e-01, 8.972403e-01, 1.031173e+00, 7.234722e-01, 1.486031e-01, 3.877429e-02, 5.854979e-01, 4.702456e-01, 6.253484e-02, 8.663832e-01, 8.058572e-01, 5.033303e-01, 3.235613e-01, 5.801189e-01, 1.730425e-02, 8.346508e-01, 1.310012e+00, 1.385177e+00, 1.288212e-01, 3.05801…
1.400000e+00	1.226154e+00, 2.349104e-01, 8.871896e-01, 5.587481e-01, 1.750408e-01, 8.673546e-01, 5.222135e-01, 2.099313e-01, 2.190125e-01, 5.446899e-01, 6.585029e-01, 7.349207e-01, 5.934585e-01, 9.945331e-02, 3.552219e-02, 6.604561e-01, 4.843394e-01, 6.481797e-02, 7.745917e-01, 8.807103e-01, 4.060683e-01, 2.889733e-01, 6.910048e-01, 1.057309e-02, 8.159514e-01, 1.095496e+00, 1.123376e+00, 8.340340e-02, 3.12452…
1.600000e+00	1.072701e+00, 3.420658e-01, 9.758748e-01, 5.868715e-01, 1.390294e-01, 7.119404e-01, 4.616279e-01, 1.664832e-01, 1.470467e-01, 3.573172e-01, 6.402978e-01, 8.058983e-01, 5.439868e-01, 5.054929e-02, 3.988124e-02, 1.008379e+00, 6.093963e-01, 1.504700e-01, 7.870278e-01, 7.507939e-01, 3.726034e-01, 2.035162e-01, 9.398556e-01, 6.816207e-03, 9.961610e-01, 1.048689e+00, 1.055246e+00, 5.939849e-02, 1.80254…
1.800000e+00	1.176647e+00, 4.455970e-01, 9.049950e-01, 4.966675e-01, 1.113415e-01, 7.053980e-01, 4.971864e-01, 1.195945e-01, 1.094635e-01, 2.865128e-01, 4.209417e-01, 9.165915e-01, 4.011246e-01, 2.263991e-02, 3.056496e-02, 1.561681e+00, 6.579697e-01, 2.654239e-01, 4.398368e-01, 6.060518e-01, 4.443863e-01, 1.266711e-01, 9.186121e-01, 5.537250e-03, 9.258881e-01, 7.690613e-01, 1.024405e+00, 3.630926e-02, 1.78258…
2.000000e+00	1.148275e+00, 5.650396e-01, 9.424842e-01, 3.989258e-01, 6.313640e-02, 7.891081e-01, 5.623489e-01, 8.881167e-02, 7.875400e-02, 1.993351e-01, 3.091036e-01, 8.054094e-01, 2.468393e-01, 1.622079e-02, 3.538899e-02, 1.414112e+00, 6.336446e-01, 4.418100e-01, 3.228472e-01, 5.176415e-01, 4.431408e-01, 9.933878e-02, 1.040864e+00, 4.949089e-03, 8.586472e-01, 6.024044e-01, 9.949312e-01, 2.043853e-02, 8.50851…
0.000000e+00	1.730998e-01, 2.561086e+00, 1.471859e+00, 9.381888e-02, 1.094419e+00, 2.325004e+00, 1.790139e+00, 1.471653e+00, 1.560088e+00, 1.674052e+00, 2.373934e+00, 1.720322e+00, 9.740728e-01, 1.734918e+00, 1.780591e+00, 1.703550e+00, 1.815089e-01, 1.243165e-01, 2.159035e+00, 2.588992e+00, 2.266909e+00, 2.571053e+00, 6.121471e-02, 2.022117e+00, 2.741520e+00, 8.142564e-01, 2.002925e+00, 1.160150e+00, 5.90146…
2.000000e-01	2.164563e-01, 1.972450e+00, 1.392369e+00, 2.486305e-01, 1.092890e+00, 1.728406e+00, 1.308383e+00, 1.250998e+00, 8.959259e-01, 1.365838e+00, 1.666784e+00, 1.515937e+00, 1.157556e+00, 1.108344e+00, 1.392407e+00, 1.188970e+00, 1.005698e-01, 2.977756e-01, 1.126780e+00, 2.147707e+00, 1.136143e+00, 1.848618e+00, 3.933760e-01, 1.069230e+00, 1.741840e+00, 5.874613e-01, 1.560689e+00, 9.424204e-01, 6.33145…
4.000000e-01	2.388815e-01, 1.342762e+00, 1.551095e+00, 4.359117e-01, 1.249775e+00, 1.447559e+00, 8.211077e-01, 1.305905e+00, 7.632992e-01, 1.543307e+00, 1.311107e+00, 1.433018e+00, 1.016070e+00, 8.226357e-01, 1.171361e+00, 1.097848e+00, 5.770299e-02, 4.182557e-01, 6.608201e-01, 1.517455e+00, 8.755913e-01, 1.722157e+00, 4.531508e-01, 9.728385e-01, 1.256207e+00, 5.239780e-01, 1.263214e+00, 6.788518e-01, 5.65415…
6.000000e-01	2.228432e-01, 9.252438e-01, 1.394198e+00, 4.702262e-01, 8.979155e-01, 1.303418e+00, 6.820842e-01, 8.766533e-01, 5.626373e-01, 1.575052e+00, 8.284914e-01, 1.205204e+00, 6.633923e-01, 6.622386e-01, 9.854951e-01, 7.253815e-01, 3.484579e-02, 4.463828e-01, 3.849692e-01, 1.637315e+00, 4.790766e-01, 1.245710e+00, 4.382390e-01, 7.490738e-01, 1.029240e+00, 4.645917e-01, 1.415574e+00, 5.193519e-01, 3.67069…
8.000000e-01	4.382163e-01, 6.162007e-01, 1.344827e+00, 5.479674e-01, 7.588626e-01, 1.073302e+00, 5.253434e-01, 8.379298e-01, 3.911040e-01, 1.551132e+00, 6.939617e-01, 1.316568e+00, 5.761062e-01, 3.623084e-01, 8.876375e-01, 6.750502e-01, 2.900376e-02, 5.252502e-01, 3.495076e-01, 1.642614e+00, 2.393563e-01, 9.908561e-01, 3.745717e-01, 3.889228e-01, 1.114402e+00, 2.735369e-01, 1.281128e+00, 3.192687e-01, 2.57621…
1.000000e+00	6.003174e-01, 5.964817e-01, 1.481560e+00, 4.956597e-01, 5.668660e-01, 9.123414e-01, 5.169994e-01, 7.611822e-01, 2.446586e-01, 1.314167e+00, 4.438851e-01, 1.171631e+00, 3.551328e-01, 2.541230e-01, 5.781333e-01, 6.161998e-01, 1.613612e-01, 5.572768e-01, 4.892204e-01, 1.301562e+00, 1.668153e-01, 6.653651e-01, 5.490228e-01, 2.665018e-01, 1.157960e+00, 2.299368e-01, 1.423136e+00, 1.609862e-01, 1.56168…
1.200000e+00	8.900785e-01, 3.253313e-01, 1.249110e+00, 5.760226e-01, 3.845481e-01, 8.446202e-01, 6.062419e-01, 5.231349e-01, 1.912800e-01, 7.814141e-01, 3.231739e-01, 1.198723e+00, 2.663533e-01, 1.341060e-01, 4.729616e-01, 4.187084e-01, 3.605505e-01, 6.305990e-01, 5.571350e-01, 1.389494e+00, 9.916358e-02, 3.999172e-01, 7.221728e-01, 1.257774e-01, 1.172642e+00, 1.762537e-01, 1.319235e+00, 1.087203e-01, 8.25452…
1.400000e+00	1.017206e+00, 3.111996e-01, 1.355875e+00, 5.973552e-01, 2.445199e-01, 7.068191e-01, 5.296632e-01, 3.471875e-01, 1.270288e-01, 6.415413e-01, 2.854426e-01, 1.184581e+00, 1.934644e-01, 9.133553e-02, 4.565550e-01, 5.371595e-01, 4.089908e-01, 4.893783e-01, 7.819691e-01, 9.536235e-01, 5.701353e-02, 3.230946e-01, 8.898886e-01, 6.713327e-02, 1.088358e+00, 1.592199e-01, 1.223537e+00, 7.016761e-02, 8.02304…
1.600000e+00	9.550384e-01, 2.470415e-01, 1.109569e+00, 6.949592e-01, 2.241033e-01, 6.866629e-01, 5.407740e-01, 2.313947e-01, 1.011154e-01, 5.003956e-01, 2.331552e-01, 1.222227e+00, 1.580848e-01, 3.857152e-02, 2.246045e-01, 6.896261e-01, 5.828816e-01, 4.589262e-01, 7.340565e-01, 1.272381e+00, 4.720800e-02, 2.261802e-01, 8.947786e-01, 4.477670e-02, 1.151948e+00, 1.136558e-01, 1.119338e+00, 4.526899e-02, 7.75020…
1.800000e+00	1.066381e+00, 2.492620e-01, 1.118890e+00, 7.290745e-01, 1.305045e-01, 6.765805e-01, 4.329473e-01, 1.572794e-01, 7.212317e-02, 4.504446e-01, 1.494277e-01, 9.198952e-01, 1.374027e-01, 3.261697e-02, 1.830815e-01, 9.766310e-01, 6.518658e-01, 4.931053e-01, 7.703417e-01, 1.135235e+00, 8.501627e-02, 1.576946e-01, 1.040995e+00, 2.319944e-02, 9.610034e-01, 9.079417e-02, 1.137431e+00, 3.045561e-02, 7.52142…
2.000000e+00	1.146119e+00, 2.464246e-01, 1.130073e+00, 4.812524e-01, 9.432282e-02, 5.597147e-01, 4.453941e-01, 1.275331e-01, 4.712702e-02, 3.166515e-01, 1.273915e-01, 8.879789e-01, 1.457336e-01, 1.662622e-02, 1.742239e-01, 1.036595e+00, 5.794040e-01, 5.632398e-01, 6.611490e-01, 9.377680e-01, 2.139543e-01, 1.122828e-01, 9.985197e-01, 1.487745e-02, 8.433746e-01, 7.242513e-02, 1.192575e+00, 1.877218e-02, 8.79458…
0.000000e+00	1.894601e+00, 1.492932e-01, 1.997907e+00, 1.078665e+00, 6.706136e-01, 6.679363e-01, 7.689734e-01, 3.967692e-01, 2.063721e+00, 1.684248e+00, 2.897083e+00, 3.005677e+00, 2.665171e+00, 3.580414e-02, 2.143135e-01, 1.135644e+00, 8.404949e-02, 5.089124e-01, 1.140080e+00, 2.316817e+00, 1.719321e+00, 1.540701e+00, 8.742636e-05, 4.476480e-01, 1.886196e+00, 2.609632e+00, 2.469118e+00, 3.210084e+00, 5.34802…
2.000000e-01	1.632507e+00, 1.028082e-01, 2.235003e+00, 6.580562e-01, 1.019668e+00, 7.876488e-01, 6.492009e-01, 2.561356e-01, 1.442127e+00, 1.352971e+00, 2.164560e+00, 2.380358e+00, 2.299123e+00, 1.210113e-01, 3.826046e-01, 1.234056e+00, 4.474832e-02, 3.746995e-01, 9.006191e-01, 1.850022e+00, 9.447833e-01, 1.133140e+00, 3.242646e-01, 2.600156e-01, 1.409629e+00, 2.185316e+00, 2.166464e+00, 1.613736e+00, 6.20749…
4.000000e-01	1.590555e+00, 8.284444e-02, 2.048206e+00, 4.149824e-01, 1.063728e+00, 6.814911e-01, 6.262996e-01, 1.898212e-01, 9.695844e-01, 1.763556e+00, 1.787064e+00, 1.747323e+00, 1.766335e+00, 2.208009e-01, 4.698661e-01, 9.181926e-01, 3.824931e-02, 2.049379e-01, 8.884521e-01, 1.731908e+00, 4.969235e-01, 1.039902e+00, 7.341095e-01, 1.351739e-01, 1.137956e+00, 1.566582e+00, 1.947878e+00, 1.300294e+00, 4.32192…
6.000000e-01	1.356278e+00, 5.830250e-02, 1.957409e+00, 3.378872e-01, 1.080311e+00, 6.890208e-01, 5.031777e-01, 1.621571e-01, 6.304397e-01, 1.002668e+00, 1.585576e+00, 1.466649e+00, 1.362654e+00, 3.522657e-01, 5.698544e-01, 7.311788e-01, 1.585970e-01, 1.543262e-01, 7.788978e-01, 1.626198e+00, 3.404318e-01, 5.393069e-01, 8.876668e-01, 7.907016e-02, 9.583092e-01, 1.061832e+00, 1.482629e+00, 7.734988e-01, 5.27367…
8.000000e-01	1.145383e+00, 4.946825e-02, 1.743392e+00, 4.079098e-01, 8.607129e-01, 6.326713e-01, 4.650312e-01, 1.104326e-01, 5.111780e-01, 9.647139e-01, 9.034832e-01, 1.461222e+00, 1.142097e+00, 2.674486e-01, 5.202546e-01, 6.043789e-01, 3.795492e-01, 1.708627e-01, 8.394615e-01, 1.555533e+00, 1.988828e-01, 3.748299e-01, 9.830765e-01, 4.462990e-02, 1.048728e+00, 8.393580e-01, 1.423164e+00, 4.586823e-01, 3.23357…
1.000000e+00	1.140620e+00, 4.777535e-02, 1.383062e+00, 4.424236e-01, 5.709528e-01, 7.473454e-01, 5.319197e-01, 7.480705e-02, 3.534141e-01, 7.075125e-01, 7.607191e-01, 1.295884e+00, 8.375453e-01, 1.851098e-01, 6.168013e-01, 5.668370e-01, 4.776515e-01, 3.054821e-01, 7.574410e-01, 1.266862e+00, 1.170675e-01, 2.994006e-01, 1.219520e+00, 2.275210e-02, 8.306597e-01, 7.276324e-01, 1.701101e+00, 3.479140e-01, 2.97823…
1.200000e+00	1.385871e+00, 9.999969e-02, 1.276323e+00, 4.269878e-01, 4.213412e-01, 6.875884e-01, 4.862506e-01, 6.946057e-02, 2.715800e-01, 4.759940e-01, 6.187544e-01, 1.460372e+00, 7.233616e-01, 1.131032e-01, 6.585320e-01, 7.559028e-01, 5.331896e-01, 3.755670e-01, 8.650071e-01, 1.205563e+00, 9.700568e-02, 2.356248e-01, 9.625284e-01, 1.582794e-02, 9.097214e-01, 5.606157e-01, 1.270113e+00, 1.871929e-01, 2.66200…
1.400000e+00	1.110758e+00, 1.606406e-01, 1.202547e+00, 4.403785e-01, 3.313798e-01, 6.466393e-01, 5.349918e-01, 3.809550e-02, 1.852462e-01, 4.703185e-01, 3.788592e-01, 1.427737e+00, 5.680583e-01, 6.583720e-02, 6.474365e-01, 8.654177e-01, 5.680562e-01, 4.689950e-01, 6.653053e-01, 1.012057e+00, 1.564140e-01, 1.474036e-01, 1.321234e+00, 8.204826e-03, 8.881841e-01, 5.171343e-01, 1.383612e+00, 1.177327e-01, 1.99255…
1.600000e+00	1.075905e+00, 2.082732e-01, 1.038223e+00, 3.284390e-01, 2.224771e-01, 7.237622e-01, 5.858867e-01, 3.017448e-02, 1.181832e-01, 2.407198e-01, 3.574053e-01, 1.004834e+00, 3.634399e-01, 3.942059e-02, 5.314625e-01, 1.092753e+00, 6.304660e-01, 5.911221e-01, 8.165988e-01, 9.469340e-01, 2.513293e-01, 1.303418e-01, 1.450916e+00, 4.840091e-03, 9.356966e-01, 3.126316e-01, 1.159042e+00, 7.366099e-02, 1.70632…
1.800000e+00	1.080931e+00, 3.242086e-01, 1.121504e+00, 2.145994e-01, 1.659855e-01, 8.416272e-01, 5.494044e-01, 2.439957e-02, 1.034307e-01, 2.712699e-01, 2.387293e-01, 9.368694e-01, 3.897582e-01, 1.913085e-02, 4.127284e-01, 1.461386e+00, 6.067164e-01, 4.952641e-01, 6.930641e-01, 8.515786e-01, 3.751555e-01, 7.033289e-02, 1.273823e+00, 3.209255e-03, 8.566826e-01, 3.324195e-01, 1.291228e+00, 4.760449e-02, 1.26919…
2.000000e+00	1.294106e+00, 4.353746e-01, 9.314751e-01, 1.583583e-01, 1.404674e-01, 7.787669e-01, 4.768683e-01, 2.280315e-02, 6.459755e-02, 1.535722e-01, 2.098017e-01, 1.101260e+00, 2.542378e-01, 1.172076e-02, 3.736766e-01, 1.341702e+00, 5.223680e-01, 4.935622e-01, 5.521174e-01, 6.996131e-01, 3.566464e-01, 4.937184e-02, 1.185337e+00, 2.219849e-03, 9.741599e-01, 2.449293e-01, 1.429351e+00, 2.771399e-02, 1.23305…
0.000000e+00	2.543411e+00, 1.931505e+00, 5.712622e-01, 1.847796e+00, 5.753869e-01, 2.012680e+00, 1.134775e+00, 3.020413e+00, 1.592536e-01, 2.429678e+00, 1.583858e+00, 2.119875e+00, 1.368649e-01, 2.004474e+00, 8.133163e-01, 1.458383e+00, 2.431240e+00, 2.308845e+00, 1.823687e+00, 1.032195e+00, 2.504806e+00, 1.636965e+00, 1.156925e+00, 4.922778e-01, 2.643265e+00, 1.296445e+00, 4.483308e-01, 2.882696e+00, 9.51312…
2.000000e-01	1.625035e+00, 1.563589e+00, 9.763509e-01, 9.877531e-01, 6.215675e-01, 1.515887e+00, 8.186069e-01, 2.126332e+00, 2.048354e-01, 2.849291e+00, 1.543532e+00, 1.523906e+00, 4.382331e-01, 1.206456e+00, 8.876601e-01, 1.020209e+00, 1.238118e+00, 1.349803e+00, 8.507818e-01, 7.806176e-01, 1.517677e+00, 1.105657e+00, 7.872651e-01, 5.113106e-01, 1.749605e+00, 1.507147e+00, 5.579961e-01, 1.829947e+00, 1.04286…
4.000000e-01	9.078206e-01, 1.248612e+00, 1.041243e+00, 5.688921e-01, 5.706369e-01, 1.628852e+00, 6.084151e-01, 2.066860e+00, 2.537707e-01, 2.072038e+00, 1.367246e+00, 1.431984e+00, 4.129901e-01, 6.376964e-01, 6.820899e-01, 9.846947e-01, 8.524922e-01, 8.300526e-01, 6.012400e-01, 7.891466e-01, 8.157085e-01, 7.728597e-01, 5.633852e-01, 4.778963e-01, 1.430155e+00, 1.406825e+00, 6.178880e-01, 1.076676e+00, 5.50803…
6.000000e-01	6.489414e-01, 1.038594e+00, 1.085070e+00, 6.463900e-01, 3.743631e-01, 1.172258e+00, 4.805040e-01, 2.182403e+00, 1.793762e-01, 1.571913e+00, 9.300017e-01, 1.470063e+00, 2.774422e-01, 4.041244e-01, 6.135344e-01, 8.375307e-01, 4.683950e-01, 4.353616e-01, 2.840843e-01, 7.678540e-01, 6.350659e-01, 5.853759e-01, 4.755237e-01, 4.731663e-01, 1.456077e+00, 1.117836e+00, 6.857709e-01, 6.959529e-01, 3.37205…
8.000000e-01	4.584625e-01, 7.568216e-01, 1.433495e+00, 6.770085e-01, 2.865203e-01, 1.026219e+00, 2.979295e-01, 1.278314e+00, 1.212377e-01, 1.530752e+00, 7.956027e-01, 1.508126e+00, 1.862228e-01, 2.088654e-01, 6.273535e-01, 7.928520e-01, 4.096813e-01, 4.019063e-01, 2.174766e-01, 7.359243e-01, 5.787128e-01, 5.047733e-01, 3.068792e-01, 2.783336e-01, 1.214422e+00, 7.430502e-01, 8.846321e-01, 4.307365e-01, 2.13631…
1.000000e+00	3.528846e-01, 6.062665e-01, 1.604557e+00, 6.469929e-01, 1.918314e-01, 7.396532e-01, 3.791915e-01, 9.464078e-01, 7.929972e-02, 1.120487e+00, 5.523963e-01, 1.047979e+00, 1.566414e-01, 1.170328e-01, 5.321108e-01, 5.886537e-01, 4.529155e-01, 4.290634e-01, 2.187749e-01, 8.072037e-01, 3.918483e-01, 3.475061e-01, 2.437932e-01, 1.569590e-01, 9.513748e-01, 6.784461e-01, 8.916912e-01, 2.624188e-01, 1.20950…
1.200000e+00	3.581626e-01, 4.281474e-01, 1.291970e+00, 5.591633e-01, 1.341583e-01, 7.589887e-01, 4.934431e-01, 8.287065e-01, 5.441297e-02, 6.763624e-01, 3.961038e-01, 1.096840e+00, 1.023236e-01, 5.633102e-02, 3.366848e-01, 5.201296e-01, 5.508758e-01, 4.345084e-01, 3.362568e-01, 9.250603e-01, 3.238747e-01, 1.923503e-01, 1.749740e-01, 1.158401e-01, 1.191123e+00, 5.732425e-01, 9.641178e-01, 1.932218e-01, 8.89500…
1.400000e+00	6.967231e-01, 3.454555e-01, 1.133792e+00, 5.210012e-01, 1.113360e-01, 8.664800e-01, 4.587425e-01, 5.508208e-01, 4.201654e-02, 7.595993e-01, 3.306357e-01, 1.449883e+00, 7.630114e-02, 3.980614e-02, 2.875270e-01, 6.186466e-01, 5.410951e-01, 4.631720e-01, 3.967769e-01, 8.816822e-01, 2.000122e-01, 1.526684e-01, 2.611775e-01, 5.791502e-02, 1.092753e+00, 4.979481e-01, 8.331356e-01, 1.037835e-01, 6.13837…
1.600000e+00	8.865861e-01, 2.766522e-01, 1.081130e+00, 5.965598e-01, 6.623988e-02, 7.896659e-01, 3.825542e-01, 4.054687e-01, 2.295655e-02, 5.528101e-01, 2.055460e-01, 1.006398e+00, 5.319893e-02, 2.492562e-02, 2.519252e-01, 7.443442e-01, 5.870209e-01, 5.171094e-01, 3.346153e-01, 9.563602e-01, 1.655347e-01, 1.219592e-01, 3.397261e-01, 3.700804e-02, 8.192269e-01, 3.710437e-01, 1.035302e+00, 7.344775e-02, 4.26015…
1.800000e+00	9.021936e-01, 2.182246e-01, 1.204911e+00, 6.168765e-01, 6.009679e-02, 7.883786e-01, 5.045148e-01, 2.709672e-01, 2.231851e-02, 3.251367e-01, 1.556697e-01, 1.146734e+00, 4.802640e-02, 1.339513e-02, 1.895643e-01, 1.065565e+00, 6.153514e-01, 4.769419e-01, 3.206215e-01, 8.764338e-01, 2.908466e-01, 7.585892e-02, 5.615158e-01, 1.985737e-02, 1.138912e+00, 2.642810e-01, 7.755506e-01, 3.938459e-02, 2.71592…
2.000000e+00	1.080181e+00, 2.030712e-01, 1.296112e+00, 6.359282e-01, 3.663988e-02, 7.144355e-01, 5.009950e-01, 2.065213e-01, 1.498170e-02, 2.976762e-01, 1.452729e-01, 1.265474e+00, 3.458702e-02, 8.393789e-03, 1.843146e-01, 1.490721e+00, 6.611522e-01, 6.031450e-01, 3.130692e-01, 1.026940e+00, 3.851632e-01, 4.773928e-02, 7.196740e-01, 1.173043e-02, 9.154703e-01, 2.256078e-01, 1.224079e+00, 2.644328e-02, 1.56791…
0.000000e+00	2.503371e+00, 2.050702e+00, 2.115153e+00, 2.366607e+00, 5.824834e-01, 1.024978e+00, 1.024266e+00, 1.638997e+00, 6.481698e-01, 2.539491e+00, 8.633216e-01, 1.634005e+00, 2.149800e+00, 1.601031e+00, 3.328193e-02, 7.581087e-01, 6.299370e-01, 2.007490e+00, 3.824659e-01, 1.077718e+00, 1.457799e+00, 4.670113e-01, 1.313655e+00, 1.484138e+00, 1.879595e+00, 3.414082e+00, 8.554159e-01, 1.983394e+00, 2.25391…
2.000000e-01	1.691394e+00, 1.510312e+00, 1.656532e+00, 1.678144e+00, 7.057098e-01, 7.983076e-01, 6.725051e-01, 1.449297e+00, 7.686482e-01, 2.707697e+00, 6.529568e-01, 1.761335e+00, 1.475808e+00, 9.346852e-01, 2.740773e-01, 5.640369e-01, 3.510653e-01, 1.102039e+00, 3.895915e-01, 1.176125e+00, 7.920984e-01, 7.847089e-01, 1.326875e+00, 1.240748e+00, 1.582236e+00, 2.202111e+00, 5.475762e-01, 1.416107e+00, 1.44775…
4.000000e-01	9.701870e-01, 1.046329e+00, 1.597685e+00, 1.148592e+00, 4.569855e-01, 5.827169e-01, 4.806246e-01, 1.344957e+00, 7.029879e-01, 1.684300e+00, 3.871148e-01, 1.585626e+00, 9.997453e-01, 6.519242e-01, 3.936462e-01, 5.397347e-01, 2.147621e-01, 7.112609e-01, 6.269520e-01, 1.053668e+00, 4.341536e-01, 7.636871e-01, 7.813587e-01, 7.124812e-01, 1.370468e+00, 1.858007e+00, 6.603194e-01, 8.294055e-01, 8.67486…
6.000000e-01	7.677677e-01, 7.541058e-01, 1.737669e+00, 8.760950e-01, 3.475337e-01, 6.995087e-01, 4.584464e-01, 1.034138e+00, 5.818613e-01, 1.408279e+00, 3.530806e-01, 1.582085e+00, 7.262259e-01, 3.846142e-01, 4.779795e-01, 4.534115e-01, 2.218200e-01, 3.812606e-01, 5.925138e-01, 1.035573e+00, 2.003035e-01, 6.021815e-01, 6.288211e-01, 5.295821e-01, 1.364397e+00, 1.294556e+00, 6.309330e-01, 5.215105e-01, 5.59540…
8.000000e-01	7.533280e-01, 4.917814e-01, 1.663196e+00, 7.590345e-01, 2.259169e-01, 7.105082e-01, 3.980190e-01, 7.749164e-01, 4.286181e-01, 1.091272e+00, 2.372453e-01, 1.384103e+00, 5.925478e-01, 2.146093e-01, 5.369613e-01, 4.068146e-01, 3.139142e-01, 2.344239e-01, 7.863831e-01, 9.696062e-01, 1.273602e-01, 4.938066e-01, 5.101725e-01, 3.464681e-01, 1.165067e+00, 1.184413e+00, 7.171948e-01, 4.198451e-01, 3.06806…
1.000000e+00	7.246509e-01, 3.711570e-01, 1.889860e+00, 7.307783e-01, 1.644585e-01, 6.333368e-01, 4.329273e-01, 5.886198e-01, 3.022702e-01, 8.043325e-01, 1.972959e-01, 1.381920e+00, 4.543159e-01, 1.299034e-01, 4.995551e-01, 3.922301e-01, 5.078367e-01, 3.249343e-01, 7.147059e-01, 9.792455e-01, 7.110207e-02, 2.641642e-01, 5.143735e-01, 1.689279e-01, 1.106869e+00, 9.542514e-01, 9.049845e-01, 2.059827e-01, 2.77195…
1.200000e+00	8.206917e-01, 2.929743e-01, 1.346020e+00, 7.072287e-01, 1.339476e-01, 5.387576e-01, 4.097583e-01, 4.106058e-01, 2.040290e-01, 6.380765e-01, 1.520866e-01, 1.104157e+00, 3.643313e-01, 6.527913e-02, 3.700203e-01, 6.984581e-01, 5.283019e-01, 3.415120e-01, 7.030345e-01, 9.328234e-01, 4.760921e-02, 2.082842e-01, 6.182631e-01, 1.225221e-01, 8.213726e-01, 6.611983e-01, 8.476343e-01, 1.438742e-01, 1.94167…
1.400000e+00	9.468170e-01, 2.186045e-01, 1.464693e+00, 6.850810e-01, 6.202274e-02, 7.102907e-01, 4.992920e-01, 3.127181e-01, 1.374600e-01, 4.050443e-01, 1.136236e-01, 1.029006e+00, 2.381226e-01, 3.709840e-02, 5.059682e-01, 9.655837e-01, 6.025452e-01, 4.708496e-01, 7.079227e-01, 9.903323e-01, 7.646740e-02, 1.339685e-01, 9.141404e-01, 7.519771e-02, 9.897708e-01, 4.733810e-01, 8.889706e-01, 7.826658e-02, 1.78305…
1.600000e+00	9.595235e-01, 1.952132e-01, 1.277050e+00, 5.541965e-01, 6.408491e-02, 6.948850e-01, 5.227684e-01, 2.473059e-01, 8.990145e-02, 3.033344e-01, 7.763272e-02, 1.179445e+00, 2.202252e-01, 2.527444e-02, 3.452319e-01, 1.192350e+00, 5.452906e-01, 5.329728e-01, 7.122189e-01, 8.767364e-01, 1.292928e-01, 1.291886e-01, 1.029125e+00, 3.132989e-02, 1.020923e+00, 4.132759e-01, 1.063094e+00, 3.659963e-02, 1.34321…
1.800000e+00	1.137988e+00, 1.832648e-01, 1.295063e+00, 3.603682e-01, 4.397347e-02, 6.702247e-01, 5.089108e-01, 1.542918e-01, 6.714645e-02, 2.890243e-01, 5.824978e-02, 9.882293e-01, 1.729180e-01, 1.163794e-02, 2.783942e-01, 1.096518e+00, 6.288182e-01, 4.561833e-01, 6.232267e-01, 1.089706e+00, 2.670854e-01, 8.355238e-02, 9.596132e-01, 2.146018e-02, 1.028673e+00, 3.321186e-01, 9.331486e-01, 3.539383e-02, 1.02194…
2.000000e+00	1.110752e+00, 2.587935e-01, 1.213567e+00, 2.377123e-01, 3.109621e-02, 7.194259e-01, 5.211531e-01, 1.229881e-01, 5.075998e-02, 2.192802e-01, 5.190801e-02, 1.302274e+00, 1.387125e-01, 6.806699e-03, 2.435151e-01, 1.401454e+00, 6.277737e-01, 5.039303e-01, 5.525513e-01, 8.866415e-01, 2.966703e-01, 5.075138e-02, 1.040734e+00, 1.416813e-02, 1.027819e+00, 3.126785e-01, 1.349555e+00, 1.971892e-02, 8.58546…
0.000000e+00	2.603056e+00, 1.852263e+00, 9.360193e-02, 2.566538e+00, 2.355143e+00, 1.181219e+00, 1.075733e-01, 7.408785e-01, 1.839801e+00, 2.772654e+00, 2.442264e+00, 7.372047e-01, 2.327614e+00, 1.698330e+00, 2.031029e+00, 2.492975e+00, 1.752100e+00, 2.126066e+00, 1.553552e+00, 3.107192e+00, 5.810194e-01, 1.506458e+00, 2.594587e+00, 1.339821e+00, 2.611465e+00, 3.640011e-01, 9.802279e-01, 3.171638e+00, 9.94566…
2.000000e-01	1.954366e+00, 1.601877e+00, 4.919402e-01, 1.198861e+00, 2.601243e+00, 8.279486e-01, 6.923151e-02, 7.723058e-01, 1.519811e+00, 2.662796e+00, 2.232513e+00, 6.013287e-01, 1.944774e+00, 1.253989e+00, 1.294486e+00, 2.421371e+00, 8.674670e-01, 1.850894e+00, 1.003259e+00, 2.354441e+00, 4.794145e-01, 1.473761e+00, 2.040804e+00, 1.110623e+00, 1.639031e+00, 7.127187e-01, 1.057626e+00, 2.082967e+00, 9.33956…
4.000000e-01	1.401712e+00, 1.327485e+00, 7.940369e-01, 7.693313e-01, 1.929250e+00, 6.493376e-01, 6.411851e-02, 9.782903e-01, 9.356927e-01, 2.351039e+00, 1.961019e+00, 3.902405e-01, 1.265567e+00, 1.071332e+00, 9.422526e-01, 1.868924e+00, 5.443535e-01, 9.470380e-01, 5.972714e-01, 1.626221e+00, 4.530262e-01, 1.088533e+00, 1.725536e+00, 7.995515e-01, 1.278478e+00, 1.089735e+00, 1.007844e+00, 1.476628e+00, 6.25947…
6.000000e-01	1.302650e+00, 1.408022e+00, 1.063537e+00, 4.331241e-01, 1.543776e+00, 6.470320e-01, 7.693381e-02, 1.007267e+00, 7.429745e-01, 1.793930e+00, 2.114184e+00, 5.655973e-01, 1.242315e+00, 9.017323e-01, 5.719913e-01, 1.412541e+00, 2.562362e-01, 6.888288e-01, 3.056339e-01, 1.527349e+00, 4.630101e-01, 8.261147e-01, 1.505427e+00, 5.474789e-01, 1.525569e+00, 1.446807e+00, 8.924039e-01, 8.814799e-01, 2.84676…
8.000000e-01	1.121263e+00, 1.113807e+00, 1.015102e+00, 4.631842e-01, 1.039699e+00, 7.613073e-01, 1.215650e-01, 8.859294e-01, 4.841049e-01, 1.286897e+00, 1.632551e+00, 6.397693e-01, 8.504173e-01, 8.087385e-01, 4.556804e-01, 1.089151e+00, 2.537759e-01, 3.857005e-01, 1.732273e-01, 1.121203e+00, 5.088599e-01, 5.206620e-01, 9.655711e-01, 4.596946e-01, 1.181102e+00, 1.490160e+00, 9.922156e-01, 5.865628e-01, 2.40265…
1.000000e+00	8.107651e-01, 6.294692e-01, 1.019492e+00, 5.157602e-01, 9.665969e-01, 5.627537e-01, 1.825479e-01, 8.459494e-01, 3.946245e-01, 1.167328e+00, 1.326320e+00, 7.054352e-01, 5.450930e-01, 5.186296e-01, 2.669002e-01, 9.394188e-01, 2.684132e-01, 2.423553e-01, 1.053143e-01, 9.457322e-01, 4.409648e-01, 4.169348e-01, 6.894079e-01, 3.434081e-01, 1.090015e+00, 1.173718e+00, 1.002562e+00, 3.698581e-01, 1.27446…
1.200000e+00	9.512797e-01, 7.516715e-01, 1.178710e+00, 5.360685e-01, 5.743306e-01, 6.963921e-01, 3.267797e-01, 5.652845e-01, 2.906871e-01, 1.069387e+00, 1.104687e+00, 7.304630e-01, 4.028244e-01, 3.188089e-01, 1.877124e-01, 9.409615e-01, 4.709021e-01, 1.974172e-01, 1.054825e-01, 9.814522e-01, 4.701856e-01, 3.038800e-01, 5.436780e-01, 2.052508e-01, 9.770761e-01, 1.335692e+00, 1.054371e+00, 2.553049e-01, 8.25077…
1.400000e+00	8.525146e-01, 6.239781e-01, 1.210385e+00, 5.666351e-01, 3.702402e-01, 7.477035e-01, 3.569965e-01, 4.944265e-01, 1.744920e-01, 5.374819e-01, 8.662684e-01, 9.211028e-01, 2.755605e-01, 1.907788e-01, 1.098672e-01, 8.247952e-01, 6.616153e-01, 1.740749e-01, 1.706052e-01, 1.028432e+00, 5.224568e-01, 2.252151e-01, 4.090357e-01, 1.023973e-01, 1.132554e+00, 8.640977e-01, 1.099310e+00, 1.465490e-01, 4.52109…
1.600000e+00	9.944814e-01, 3.806381e-01, 1.193474e+00, 6.095573e-01, 2.292718e-01, 6.568305e-01, 3.542854e-01, 3.582119e-01, 1.283969e-01, 5.093894e-01, 6.591398e-01, 9.074806e-01, 1.995180e-01, 1.031801e-01, 8.724730e-02, 1.185562e+00, 5.624126e-01, 2.761966e-01, 1.968977e-01, 9.156865e-01, 4.719696e-01, 1.437758e-01, 5.810441e-01, 7.075053e-02, 1.011605e+00, 7.696863e-01, 9.539125e-01, 1.046507e-01, 3.84452…
1.800000e+00	1.089953e+00, 3.551133e-01, 1.233113e+00, 6.098705e-01, 2.192972e-01, 7.468420e-01, 3.957310e-01, 2.153421e-01, 7.682800e-02, 3.636560e-01, 5.746465e-01, 9.888212e-01, 1.635303e-01, 6.517436e-02, 5.445960e-02, 1.190018e+00, 6.215721e-01, 4.580279e-01, 1.853041e-01, 8.785967e-01, 3.706096e-01, 9.238448e-02, 5.908581e-01, 4.876813e-02, 1.092192e+00, 6.104417e-01, 9.579867e-01, 6.176896e-02, 2.00274…
2.000000e+00	1.217604e+00, 3.656354e-01, 1.071285e+00, 6.164608e-01, 1.461826e-01, 8.311248e-01, 4.566480e-01, 1.864503e-01, 6.507817e-02, 2.805190e-01, 4.261711e-01, 8.164130e-01, 1.168305e-01, 3.631383e-02, 5.327701e-02, 1.417180e+00, 6.996693e-01, 4.416245e-01, 1.364346e-01, 8.643971e-01, 4.862313e-01, 8.123454e-02, 6.001779e-01, 2.640514e-02, 1.160962e+00, 4.873209e-01, 1.241749e+00, 4.191421e-02, 1.29800…
0.000000e+00	2.286256e+00, 1.465203e+00, 2.422488e-01, 2.716540e+00, 7.269266e-01, 2.255113e+00, 1.142983e+00, 6.285637e-01, 1.083878e-01, 3.249841e+00, 7.172780e-01, 9.792216e-01, 2.033523e+00, 2.946715e+00, 3.891911e-01, 4.341005e-01, 5.216510e-01, 4.865359e-01, 1.643974e+00, 1.997543e-01, 2.395453e-02, 2.366758e+00, 1.586404e+00, 2.522314e+00, 8.677172e-01, 1.262747e+00, 1.836567e+00, 4.580920e-01, 1.00991…
2.000000e-01	1.669278e+00, 1.142536e+00, 3.289455e-01, 1.780984e+00, 5.678969e-01, 1.904758e+00, 7.133899e-01, 8.633402e-01, 3.823357e-01, 2.286352e+00, 5.335528e-01, 1.061533e+00, 1.846708e+00, 1.637003e+00, 5.436631e-01, 3.600653e-01, 2.921172e-01, 3.856106e-01, 9.580576e-01, 1.480013e-01, 1.964966e-01, 1.964603e+00, 9.918471e-01, 1.594036e+00, 8.105170e-01, 9.847001e-01, 1.210731e+00, 2.733996e-01, 9.96815…
4.000000e-01	1.227556e+00, 1.054093e+00, 2.904975e-01, 1.127124e+00, 4.433972e-01, 1.484966e+00, 5.882459e-01, 7.073164e-01, 3.153598e-01, 1.674347e+00, 4.748800e-01, 1.145709e+00, 1.381671e+00, 8.302229e-01, 6.111582e-01, 2.603516e-01, 1.820735e-01, 4.367677e-01, 6.115261e-01, 1.061602e-01, 2.902694e-01, 1.686829e+00, 9.465522e-01, 9.155775e-01, 8.017736e-01, 7.405254e-01, 1.372891e+00, 1.672683e-01, 6.64009…
6.000000e-01	1.033532e+00, 1.236964e+00, 2.952592e-01, 9.853729e-01, 3.713490e-01, 1.296554e+00, 4.228435e-01, 9.223629e-01, 2.740948e-01, 1.231671e+00, 3.447195e-01, 1.155081e+00, 1.043195e+00, 5.115990e-01, 4.455359e-01, 2.572663e-01, 9.544000e-02, 5.018326e-01, 3.774705e-01, 7.922458e-02, 3.195695e-01, 1.337119e+00, 7.529584e-01, 8.403049e-01, 9.376452e-01, 6.703047e-01, 1.095694e+00, 1.001131e-01, 5.14391…
8.000000e-01	8.441184e-01, 9.641578e-01, 3.208837e-01, 8.312189e-01, 2.634242e-01, 1.159794e+00, 3.789092e-01, 8.179859e-01, 2.089732e-01, 1.133977e+00, 3.198845e-01, 9.274267e-01, 7.477201e-01, 3.174456e-01, 3.728171e-01, 2.940995e-01, 9.149925e-02, 4.874681e-01, 1.685418e-01, 5.928716e-02, 3.538049e-01, 1.026910e+00, 5.275187e-01, 5.993719e-01, 8.349231e-01, 5.855679e-01, 1.157255e+00, 5.717652e-02, 3.52361…
1.000000e+00	1.019604e+00, 1.007607e+00, 4.177216e-01, 6.715492e-01, 1.443449e-01, 1.128224e+00, 2.575349e-01, 1.024826e+00, 1.525961e-01, 6.445023e-01, 2.241051e-01, 1.139017e+00, 5.172060e-01, 1.874953e-01, 4.139846e-01, 4.019515e-01, 3.099371e-01, 5.668969e-01, 1.239622e-01, 4.473017e-02, 2.846571e-01, 7.982760e-01, 3.755858e-01, 4.577393e-01, 8.602369e-01, 4.366673e-01, 9.692777e-01, 3.948989e-02, 1.68015…
1.200000e+00	9.218416e-01, 1.264382e+00, 4.990683e-01, 6.013428e-01, 1.156581e-01, 9.824343e-01, 2.494138e-01, 9.420721e-01, 1.191498e-01, 6.181750e-01, 1.154942e-01, 7.482076e-01, 4.063645e-01, 8.922082e-02, 3.032822e-01, 5.574363e-01, 3.873940e-01, 5.320107e-01, 6.658887e-02, 3.942504e-02, 4.398888e-01, 4.192654e-01, 2.527843e-01, 3.685589e-01, 1.112472e+00, 3.255514e-01, 1.077404e+00, 2.148403e-02, 1.12116…
1.400000e+00	9.695498e-01, 1.251586e+00, 6.026690e-01, 7.219788e-01, 9.491370e-02, 8.511207e-01, 2.539418e-01, 8.480279e-01, 7.456196e-02, 4.962071e-01, 1.128108e-01, 1.148200e+00, 2.647171e-01, 7.189181e-02, 1.955314e-01, 7.813830e-01, 5.359807e-01, 4.597004e-01, 2.873577e-02, 4.261047e-02, 3.953043e-01, 4.003701e-01, 1.977008e-01, 3.615566e-01, 8.759821e-01, 2.642329e-01, 1.035489e+00, 1.378993e-02, 5.87693…
1.600000e+00	1.027450e+00, 9.420848e-01, 5.431824e-01, 6.333877e-01, 6.932963e-02, 7.004933e-01, 2.608510e-01, 8.044664e-01, 4.792133e-02, 3.857677e-01, 1.031348e-01, 1.092068e+00, 2.288384e-01, 3.005928e-02, 1.345357e-01, 1.126466e+00, 5.452665e-01, 6.068273e-01, 1.947503e-02, 4.968093e-02, 4.394895e-01, 2.866349e-01, 1.909246e-01, 3.077569e-01, 7.737091e-01, 2.038448e-01, 9.664058e-01, 7.733361e-03, 4.04724…
1.800000e+00	8.656281e-01, 1.048529e+00, 8.672620e-01, 5.406098e-01, 3.960160e-02, 7.974089e-01, 2.558758e-01, 6.816663e-01, 3.921434e-02, 2.901135e-01, 6.106469e-02, 1.058658e+00, 1.364095e-01, 2.052820e-02, 1.030069e-01, 1.251785e+00, 6.456094e-01, 5.289002e-01, 1.229988e-02, 6.294511e-02, 5.214895e-01, 1.711008e-01, 1.452700e-01, 2.717125e-01, 1.047848e+00, 1.842650e-01, 1.012303e+00, 5.925501e-03, 3.11676…
2.000000e+00	8.675642e-01, 9.700046e-01, 7.058420e-01, 6.032312e-01, 4.305920e-02, 7.408001e-01, 3.027385e-01, 6.891037e-01, 2.370982e-02, 1.947577e-01, 5.664064e-02, 7.872426e-01, 9.661096e-02, 1.286701e-02, 7.832928e-02, 1.391279e+00, 5.943110e-01, 5.726139e-01, 6.315685e-03, 8.063244e-02, 3.827692e-01, 1.363395e-01, 1.209959e-01, 2.163708e-01, 1.054555e+00, 1.602709e-01, 1.152960e+00, 3.011915e-03, 1.65120…
0.000000e+00	1.575823e+00, 1.868442e+00, 1.957256e+00, 1.433354e+00, 1.806724e+00, 5.748775e-01, 1.778632e+00, 1.651586e+00, 1.739982e-01, 2.095648e+00, 1.710892e+00, 2.357757e-01, 2.154774e+00, 3.732050e-01, 2.033321e+00, 2.273013e+00, 9.813019e-01, 3.847606e-01, 5.721988e-01, 2.075725e+00, 2.954288e+00, 2.145261e+00, 1.237507e+00, 1.322987e+00, 1.377558e+00, 1.463949e+00, 2.598030e+00, 1.871535e+00, 1.94375…
2.000000e-01	9.701222e-01, 1.185593e+00, 1.870495e+00, 9.445380e-01, 1.594430e+00, 6.427151e-01, 1.322601e+00, 1.305967e+00, 1.353327e-01, 2.153598e+00, 1.387834e+00, 4.511704e-01, 1.486926e+00, 4.786209e-01, 1.610461e+00, 1.990093e+00, 6.821777e-01, 1.990823e-01, 5.646593e-01, 1.961165e+00, 1.684960e+00, 1.541005e+00, 1.247645e+00, 1.036515e+00, 1.320748e+00, 1.628685e+00, 2.212874e+00, 1.107113e+00, 1.47975…
4.000000e-01	8.196150e-01, 8.237431e-01, 1.973359e+00, 4.404594e-01, 1.488059e+00, 6.350202e-01, 8.502516e-01, 1.171102e+00, 8.422784e-02, 2.038019e+00, 1.804640e+00, 7.074498e-01, 8.380108e-01, 5.137958e-01, 8.068787e-01, 1.384556e+00, 3.513891e-01, 1.423718e-01, 7.145142e-01, 1.578098e+00, 1.142828e+00, 1.358309e+00, 1.020418e+00, 6.263127e-01, 1.209293e+00, 1.648181e+00, 1.974494e+00, 1.011055e+00, 1.22614…
6.000000e-01	6.750242e-01, 5.870473e-01, 2.024219e+00, 4.895710e-01, 1.181649e+00, 6.369692e-01, 6.432937e-01, 7.840380e-01, 6.243838e-02, 2.218800e+00, 1.431818e+00, 7.044012e-01, 7.170627e-01, 5.741885e-01, 5.094224e-01, 1.327222e+00, 2.125002e-01, 7.387113e-02, 6.947509e-01, 1.324721e+00, 9.117570e-01, 9.539727e-01, 5.596231e-01, 4.040016e-01, 1.337699e+00, 1.733229e+00, 1.805913e+00, 8.265422e-01, 9.54136…
8.000000e-01	8.203178e-01, 3.292462e-01, 1.794259e+00, 6.506110e-01, 1.049343e+00, 6.055293e-01, 7.177798e-01, 6.783660e-01, 4.232448e-02, 1.599312e+00, 1.273400e+00, 9.139148e-01, 5.438269e-01, 4.702896e-01, 4.006351e-01, 1.088581e+00, 1.231356e-01, 5.188841e-02, 7.596065e-01, 1.459446e+00, 5.585006e-01, 6.639386e-01, 5.672706e-01, 2.210548e-01, 1.101660e+00, 1.575465e+00, 1.459289e+00, 6.083178e-01, 7.96702…
1.000000e+00	9.204879e-01, 2.540889e-01, 1.685864e+00, 5.585885e-01, 7.855899e-01, 6.315036e-01, 6.322849e-01, 4.914680e-01, 3.198540e-02, 1.246211e+00, 1.065324e+00, 8.053515e-01, 4.242356e-01, 3.262739e-01, 2.253000e-01, 7.290792e-01, 2.641784e-01, 2.624798e-02, 7.613330e-01, 1.244185e+00, 4.944490e-01, 4.841393e-01, 5.014588e-01, 1.415148e-01, 7.698617e-01, 1.424536e+00, 1.440185e+00, 4.186609e-01, 9.82107…
1.200000e+00	8.735417e-01, 1.876242e-01, 1.685966e+00, 6.593364e-01, 4.532011e-01, 6.326497e-01, 5.699143e-01, 3.854047e-01, 2.373806e-02, 9.210258e-01, 8.491557e-01, 8.108940e-01, 3.430871e-01, 2.081064e-01, 1.916533e-01, 8.141688e-01, 4.337101e-01, 3.907411e-02, 8.083621e-01, 1.380677e+00, 4.579832e-01, 3.056970e-01, 6.963446e-01, 7.386209e-02, 1.077545e+00, 1.122416e+00, 1.295444e+00, 2.463193e-01, 9.55245…
1.400000e+00	9.146623e-01, 1.713771e-01, 1.289328e+00, 6.077896e-01, 3.669659e-01, 6.539459e-01, 7.133822e-01, 2.773579e-01, 1.558495e-02, 7.728101e-01, 6.427318e-01, 1.096809e+00, 2.707003e-01, 1.293392e-01, 1.117625e-01, 7.614136e-01, 4.262948e-01, 1.220510e-01, 7.010043e-01, 1.051160e+00, 2.789923e-01, 1.749467e-01, 6.559562e-01, 4.631107e-02, 1.038059e+00, 1.044392e+00, 1.530520e+00, 1.946720e-01, 1.04875…
1.600000e+00	1.177437e+00, 1.413368e-01, 1.442560e+00, 6.512538e-01, 2.311075e-01, 7.042251e-01, 5.574144e-01, 1.663172e-01, 1.406649e-02, 5.504319e-01, 5.547711e-01, 8.686379e-01, 2.672267e-01, 8.614322e-02, 7.982398e-02, 8.719841e-01, 5.817527e-01, 2.427287e-01, 8.026513e-01, 1.252142e+00, 2.440846e-01, 1.689772e-01, 8.500791e-01, 2.623882e-02, 9.515045e-01, 8.123446e-01, 1.304313e+00, 1.079081e-01, 1.13865…
1.800000e+00	1.096993e+00, 1.805347e-01, 1.120390e+00, 6.665074e-01, 2.205910e-01, 7.500461e-01, 5.609908e-01, 1.411089e-01, 1.121343e-02, 4.747896e-01, 3.898682e-01, 9.510972e-01, 2.075702e-01, 4.007504e-02, 7.170990e-02, 1.114706e+00, 5.780564e-01, 3.319901e-01, 8.231832e-01, 1.066557e+00, 2.428973e-01, 1.233551e-01, 9.262583e-01, 1.332951e-02, 1.005001e+00, 5.636914e-01, 1.098630e+00, 6.935090e-02, 1.37912…
2.000000e+00	1.106879e+00, 2.105357e-01, 1.156366e+00, 3.841027e-01, 1.380958e-01, 7.351129e-01, 4.723519e-01, 8.588998e-02, 8.331572e-03, 2.791784e-01, 3.295307e-01, 9.811145e-01, 1.674328e-01, 1.972078e-02, 3.498278e-02, 1.231718e+00, 6.434761e-01, 4.219539e-01, 7.016970e-01, 9.916909e-01, 3.103319e-01, 8.164118e-02, 1.237100e+00, 9.043196e-03, 1.023165e+00, 4.915164e-01, 1.307670e+00, 4.785019e-02, 1.20791…
0.000000e+00	2.183766e+00, 6.164165e-01, 8.387645e-01, 6.397832e-01, 1.137652e+00, 5.099270e-01, 1.752592e+00, 5.598316e-01, 6.533251e-01, 2.539037e+00, 2.177600e+00, 2.037659e+00, 5.378370e-01, 2.378183e+00, 3.683192e-01, 2.339163e+00, 3.923672e-01, 2.166641e+00, 5.191620e-01, 2.760659e+00, 2.234827e+00, 1.684703e+00, 2.065814e+00, 1.529748e+00, 2.316218e+00, 7.825325e-01, 3.564437e-01, 1.340425e+00, 8.99106…
2.000000e-01	1.581855e+00, 5.969301e-01, 9.142330e-01, 3.162508e-01, 1.224963e+00, 3.092373e-01, 1.113745e+00, 3.954713e-01, 5.427812e-01, 2.292865e+00, 1.477122e+00, 1.745633e+00, 3.294197e-01, 1.392703e+00, 4.001583e-01, 2.170027e+00, 2.023911e-01, 1.495264e+00, 3.581684e-01, 2.344485e+00, 1.465849e+00, 1.478099e+00, 1.791751e+00, 1.000890e+00, 1.666287e+00, 6.490667e-01, 4.400467e-01, 9.889987e-01, 5.20741…
4.000000e-01	1.889757e+00, 7.504470e-01, 9.683571e-01, 1.892308e-01, 8.203791e-01, 2.175877e-01, 1.015115e+00, 3.198440e-01, 4.176696e-01, 1.565467e+00, 9.632162e-01, 1.158699e+00, 2.400953e-01, 1.029358e+00, 5.080592e-01, 1.771170e+00, 8.372276e-02, 1.179068e+00, 3.282352e-01, 1.568107e+00, 8.706417e-01, 9.971707e-01, 1.494266e+00, 5.444817e-01, 1.691527e+00, 4.518573e-01, 5.733512e-01, 7.521508e-01, 3.61819…
6.000000e-01	1.621627e+00, 6.551824e-01, 1.170415e+00, 1.146218e-01, 6.430277e-01, 2.816677e-01, 7.517983e-01, 2.587689e-01, 2.547673e-01, 1.195534e+00, 8.766128e-01, 1.206849e+00, 2.096721e-01, 6.340264e-01, 5.598191e-01, 1.373827e+00, 1.295792e-01, 7.697342e-01, 5.003753e-01, 1.437681e+00, 7.318712e-01, 7.142037e-01, 1.377715e+00, 3.177052e-01, 1.251341e+00, 3.790972e-01, 8.401605e-01, 7.522864e-01, 2.24676…
8.000000e-01	1.215873e+00, 4.022785e-01, 1.660747e+00, 7.049310e-02, 5.202852e-01, 3.652893e-01, 7.555057e-01, 1.619577e-01, 2.405902e-01, 9.775309e-01, 5.723978e-01, 9.452468e-01, 1.720167e-01, 3.835654e-01, 2.977465e-01, 1.422208e+00, 2.531128e-01, 6.523856e-01, 5.260863e-01, 1.620099e+00, 5.206733e-01, 5.937609e-01, 1.744503e+00, 1.941943e-01, 1.313699e+00, 2.977924e-01, 7.129177e-01, 5.261010e-01, 1.69579…
1.000000e+00	1.283791e+00, 2.999684e-01, 1.538476e+00, 1.185285e-01, 3.150310e-01, 4.769893e-01, 6.664558e-01, 1.209366e-01, 1.531614e-01, 6.044268e-01, 4.958940e-01, 8.749513e-01, 1.504067e-01, 2.297163e-01, 1.970772e-01, 1.021686e+00, 4.437524e-01, 6.755947e-01, 6.709228e-01, 1.172942e+00, 3.434885e-01, 3.605443e-01, 1.504097e+00, 1.442030e-01, 1.318726e+00, 2.925635e-01, 6.459215e-01, 3.616882e-01, 1.24613…
1.200000e+00	1.420128e+00, 2.712173e-01, 1.303040e+00, 2.599088e-01, 2.249399e-01, 5.125728e-01, 5.886277e-01, 1.011866e-01, 8.964144e-02, 5.050672e-01, 3.719844e-01, 9.793977e-01, 1.193919e-01, 1.333692e-01, 1.730194e-01, 8.001210e-01, 4.805416e-01, 6.980149e-01, 7.388279e-01, 1.516203e+00, 2.286003e-01, 1.753530e-01, 1.356220e+00, 6.763600e-02, 1.144493e+00, 2.072432e-01, 9.865883e-01, 2.087699e-01, 1.18797…
1.400000e+00	1.100959e+00, 2.627246e-01, 1.320552e+00, 3.707275e-01, 1.588290e-01, 6.979840e-01, 7.043947e-01, 7.212385e-02, 6.396832e-02, 3.396446e-01, 2.871988e-01, 1.063028e+00, 1.103032e-01, 6.576073e-02, 1.109027e-01, 8.580165e-01, 4.936372e-01, 5.136878e-01, 7.585968e-01, 1.064717e+00, 1.664492e-01, 1.791934e-01, 1.501183e+00, 3.755495e-02, 1.244301e+00, 1.580334e-01, 1.090410e+00, 1.395089e-01, 9.95996…
1.600000e+00	1.264642e+00, 1.767181e-01, 1.152445e+00, 3.673534e-01, 1.225607e-01, 6.083353e-01, 6.059198e-01, 6.147427e-02, 4.817899e-02, 3.360971e-01, 2.212142e-01, 8.898501e-01, 1.112774e-01, 4.938389e-02, 7.924184e-02, 8.922779e-01, 6.575259e-01, 5.687698e-01, 6.772230e-01, 1.067657e+00, 1.946447e-01, 1.257031e-01, 1.237911e+00, 1.848413e-02, 9.022494e-01, 1.340362e-01, 9.855839e-01, 7.459885e-02, 1.04910…
1.800000e+00	1.176493e+00, 1.905766e-01, 1.423210e+00, 3.003121e-01, 8.939810e-02, 6.359962e-01, 5.455175e-01, 3.667789e-02, 3.153816e-02, 2.404264e-01, 1.776060e-01, 9.485680e-01, 1.275214e-01, 2.789090e-02, 5.320183e-02, 1.108354e+00, 6.536518e-01, 5.376108e-01, 6.819432e-01, 9.863222e-01, 2.436666e-01, 8.607006e-02, 1.304680e+00, 1.203476e-02, 9.802341e-01, 1.090109e-01, 1.137414e+00, 5.960657e-02, 9.74575…
2.000000e+00	1.069042e+00, 2.527964e-01, 1.234749e+00, 2.239586e-01, 7.147610e-02, 6.555929e-01, 6.332167e-01, 2.964651e-02, 2.578414e-02, 2.184192e-01, 1.388585e-01, 8.275961e-01, 9.927541e-02, 1.168302e-02, 4.394845e-02, 1.460253e+00, 6.463147e-01, 5.155959e-01, 9.348205e-01, 1.009941e+00, 3.154695e-01, 6.064001e-02, 1.235738e+00, 7.496798e-03, 9.527247e-01, 9.686470e-02, 1.121511e+00, 3.000852e-02, 1.15075…
0.000000e+00	3.062674e+00, 2.603200e-01, 8.003761e-01, 2.767731e+00, 2.208515e+00, 4.427358e-01, 2.119773e+00, 1.587583e-01, 1.100924e+00, 2.479676e+00, 2.933928e+00, 1.114658e+00, 1.734623e+00, 2.339919e+00, 1.287701e-02, 1.631451e-01, 3.991618e-01, 5.941915e-01, 1.078668e+00, 3.021116e+00, 2.523951e+00, 7.162040e-01, 2.519384e+00, 1.890263e+00, 7.180780e-02, 1.478487e+00, 1.493633e+00, 1.793936e+00, 2.76024…
2.000000e-01	2.547499e+00, 3.989305e-01, 6.122506e-01, 1.438979e+00, 2.204515e+00, 5.977493e-01, 1.672287e+00, 1.215688e-01, 1.049614e+00, 2.088004e+00, 2.396473e+00, 1.144097e+00, 1.251094e+00, 1.928186e+00, 2.206814e-01, 2.488510e-01, 1.880528e-01, 3.090599e-01, 1.024705e+00, 1.771066e+00, 1.462722e+00, 8.127689e-01, 2.494461e+00, 1.438248e+00, 2.597618e-01, 1.921501e+00, 1.050044e+00, 1.140790e+00, 1.97865…
4.000000e-01	1.403191e+00, 5.498992e-01, 5.909139e-01, 8.979146e-01, 1.645070e+00, 6.926005e-01, 1.105832e+00, 9.259317e-02, 1.087577e+00, 1.793701e+00, 1.914956e+00, 1.330176e+00, 1.019659e+00, 1.497966e+00, 3.323151e-01, 1.712559e-01, 1.187969e-01, 2.115799e-01, 8.937399e-01, 1.452473e+00, 7.104606e-01, 8.608653e-01, 1.660900e+00, 7.210801e-01, 4.478809e-01, 1.361251e+00, 6.864853e-01, 1.123399e+00, 1.26463…
6.000000e-01	1.499555e+00, 5.851009e-01, 5.126561e-01, 7.384523e-01, 1.451647e+00, 6.996902e-01, 9.989230e-01, 9.571242e-02, 8.612530e-01, 1.413859e+00, 1.576269e+00, 1.179141e+00, 8.409318e-01, 1.055669e+00, 4.523545e-01, 1.504738e-01, 1.437505e-01, 1.369628e-01, 7.914674e-01, 1.252224e+00, 3.846884e-01, 8.000597e-01, 2.077269e+00, 4.660545e-01, 5.802275e-01, 1.243333e+00, 6.996043e-01, 8.819998e-01, 8.11831…
8.000000e-01	1.436558e+00, 8.929151e-01, 3.684537e-01, 5.847499e-01, 1.093360e+00, 6.937006e-01, 7.777426e-01, 1.115139e-01, 5.668847e-01, 9.439767e-01, 1.213401e+00, 1.219073e+00, 7.824616e-01, 7.474545e-01, 5.519064e-01, 1.279616e-01, 3.034496e-01, 9.236306e-02, 8.137824e-01, 9.519175e-01, 2.083076e-01, 4.372923e-01, 1.389719e+00, 2.920447e-01, 7.490681e-01, 1.121675e+00, 6.806294e-01, 4.532097e-01, 5.51387…
1.000000e+00	1.250317e+00, 8.687038e-01, 4.037105e-01, 5.486502e-01, 8.265394e-01, 5.843261e-01, 6.297804e-01, 1.674407e-01, 4.602838e-01, 7.735080e-01, 8.863264e-01, 1.002488e+00, 6.704403e-01, 5.685445e-01, 4.502368e-01, 2.621726e-01, 5.036413e-01, 1.950819e-01, 7.436915e-01, 7.409848e-01, 1.942062e-01, 3.137346e-01, 1.365156e+00, 2.172081e-01, 7.826206e-01, 7.607231e-01, 8.161935e-01, 2.924657e-01, 4.00585…
1.200000e+00	1.359794e+00, 9.322554e-01, 3.585883e-01, 7.548131e-01, 4.539487e-01, 7.713207e-01, 5.225598e-01, 2.286982e-01, 2.922449e-01, 6.412442e-01, 7.165607e-01, 8.274518e-01, 4.620322e-01, 2.746870e-01, 3.464799e-01, 4.653303e-01, 6.052267e-01, 2.669528e-01, 6.949119e-01, 5.178160e-01, 2.157478e-01, 2.548646e-01, 1.380917e+00, 1.523181e-01, 8.964655e-01, 6.647250e-01, 9.119965e-01, 1.758728e-01, 3.45018…
1.400000e+00	1.331526e+00, 1.036476e+00, 3.772623e-01, 6.526745e-01, 2.736146e-01, 7.918570e-01, 4.752591e-01, 2.568728e-01, 2.122247e-01, 4.393276e-01, 5.722332e-01, 1.114423e+00, 3.360525e-01, 1.499402e-01, 2.565301e-01, 7.080056e-01, 5.082797e-01, 4.280950e-01, 4.372957e-01, 3.737732e-01, 3.509475e-01, 1.300602e-01, 1.369006e+00, 1.762784e-01, 7.800540e-01, 5.920919e-01, 7.722133e-01, 1.076428e-01, 1.94500…
1.600000e+00	1.215225e+00, 9.951002e-01, 3.813999e-01, 6.271517e-01, 2.839371e-01, 7.797723e-01, 3.690761e-01, 4.239854e-01, 1.644308e-01, 3.426595e-01, 3.692814e-01, 1.169568e+00, 2.728237e-01, 1.027024e-01, 1.905758e-01, 1.022425e+00, 5.392457e-01, 4.793030e-01, 3.014033e-01, 2.714741e-01, 4.176241e-01, 1.101030e-01, 1.179785e+00, 1.593092e-01, 8.641898e-01, 5.029915e-01, 1.022299e+00, 8.578928e-02, 1.21517…
1.800000e+00	1.189311e+00, 1.217371e+00, 5.158898e-01, 5.700674e-01, 1.921286e-01, 6.641286e-01, 3.387578e-01, 3.649276e-01, 1.020793e-01, 3.268559e-01, 3.172653e-01, 1.055159e+00, 1.944258e-01, 5.420585e-02, 1.724328e-01, 1.030596e+00, 5.665070e-01, 5.020182e-01, 1.995453e-01, 2.337927e-01, 3.756696e-01, 7.796835e-02, 1.051534e+00, 1.960333e-01, 8.390754e-01, 3.383603e-01, 1.024055e+00, 4.907007e-02, 8.16394…
2.000000e+00	1.137808e+00, 1.116530e+00, 5.638106e-01, 5.383765e-01, 1.638431e-01, 7.158687e-01, 3.063359e-01, 5.622520e-01, 9.386095e-02, 2.370305e-01, 2.693653e-01, 7.917442e-01, 1.351812e-01, 3.148192e-02, 1.251677e-01, 1.441554e+00, 6.317976e-01, 5.468977e-01, 9.270042e-02, 1.696196e-01, 4.280765e-01, 6.726307e-02, 9.995838e-01, 1.988040e-01, 9.438262e-01, 3.274299e-01, 1.175490e+00, 2.880891e-02, 5.19116…
