# Supplementary material for: Inference of Vohradský's Models of Genetic Networks by Solving Two-Dimensional Function Optimization Problems
Source: PLoS One. 2013 Dec 30;8(12):e83308. doi: 10.1371/journal.pone.0083308 (PMC3875442; doi:10.1371/journal.pone.0083308)
Supplement: Text S2 — Time-series data used in the ‘Inference in noisy environment’ section (compressed by gzip). (GZ) [file pone.0083308.s002.gz › time_series_data/gene30/20sets/tc.dat323]

Time "G0" "G1" "G2" "G3" "G4" "G5" "G6" "G7" "G8" "G9" "G10" "G11" "G12" "G13" "G14" "G15" "G16" "G17" "G18" "G19" "G20" "G21" "G22" "G23" "G24" "G25" "G26" "G27" "G28" "G29"
0.000000e+00	1.373944e+00, 2.247446e+00, 2.822865e+00, 2.120779e+00, 1.320700e+00, 1.621324e+00, 3.356400e+00, 8.980479e-01, 1.200266e+00, 2.589725e+00, 1.433647e+00, 2.258520e+00, 2.278508e+00, 2.551473e+00, 2.202316e+00, 3.225358e-01, 2.782304e+00, 2.431543e+00, 1.043866e+00, 1.762079e+00, 3.124270e-01, 2.220213e-01, 1.637200e+00, 1.059787e+00, 2.059785e+00, 1.324240e-01, 2.116249e+00, 2.778666e+00, 1.23580…
2.000000e-01	1.052670e+00, 1.731083e+00, 2.489570e+00, 2.272384e+00, 1.691190e+00, 9.776894e-01, 1.914511e+00, 4.574813e-01, 7.060981e-01, 2.180402e+00, 9.017843e-01, 1.670997e+00, 1.533866e+00, 1.933709e+00, 1.778852e+00, 4.595665e-01, 2.793427e+00, 1.733048e+00, 9.931613e-01, 1.726809e+00, 2.268280e-01, 1.425607e-01, 1.126363e+00, 6.806915e-01, 1.182131e+00, 2.885321e-01, 2.192498e+00, 1.914696e+00, 1.26552…
4.000000e-01	9.456782e-01, 1.967046e+00, 1.970336e+00, 1.647232e+00, 1.578562e+00, 6.065535e-01, 1.375432e+00, 3.316495e-01, 4.819098e-01, 1.936970e+00, 5.388160e-01, 1.327785e+00, 1.094796e+00, 1.635196e+00, 1.705071e+00, 2.843184e-01, 2.395142e+00, 1.259702e+00, 7.514903e-01, 1.895025e+00, 1.566000e-01, 7.916183e-02, 7.332106e-01, 4.450563e-01, 6.461973e-01, 3.966756e-01, 2.226675e+00, 1.633161e+00, 1.63740…
6.000000e-01	6.770826e-01, 1.948316e+00, 1.877993e+00, 1.313961e+00, 2.318862e+00, 4.064133e-01, 1.108174e+00, 1.764093e-01, 5.959599e-01, 1.262707e+00, 4.150785e-01, 9.782192e-01, 7.679546e-01, 1.359990e+00, 1.614010e+00, 1.426133e-01, 2.014392e+00, 1.009517e+00, 5.769396e-01, 1.853577e+00, 1.459232e-01, 6.613952e-02, 6.350721e-01, 4.143547e-01, 4.378909e-01, 4.789257e-01, 2.212524e+00, 1.331401e+00, 1.17932…
8.000000e-01	5.320764e-01, 1.812297e+00, 1.634114e+00, 1.102222e+00, 1.585775e+00, 3.402351e-01, 6.940415e-01, 9.595478e-02, 7.466307e-01, 1.306794e+00, 1.969838e-01, 1.128812e+00, 5.061118e-01, 1.412773e+00, 1.610965e+00, 1.107001e-01, 2.822913e+00, 8.059703e-01, 2.982367e-01, 1.595477e+00, 1.165855e-01, 3.884515e-02, 6.054720e-01, 2.671348e-01, 3.136730e-01, 5.293546e-01, 2.333910e+00, 9.017975e-01, 9.02881…
1.000000e+00	3.796573e-01, 1.525058e+00, 9.731684e-01, 9.192189e-01, 1.740878e+00, 3.176236e-01, 6.981837e-01, 5.408060e-02, 6.217864e-01, 1.138126e+00, 2.179834e-01, 9.478597e-01, 3.631868e-01, 1.143195e+00, 1.767920e+00, 6.622054e-02, 2.494017e+00, 7.857145e-01, 1.984528e-01, 2.026233e+00, 7.918859e-02, 2.271345e-02, 7.524106e-01, 2.346553e-01, 3.066755e-01, 4.781437e-01, 2.294833e+00, 8.334992e-01, 7.88315…
1.200000e+00	3.354500e-01, 1.603171e+00, 6.835992e-01, 8.899858e-01, 1.474104e+00, 3.897709e-01, 9.139308e-01, 3.029386e-02, 5.948111e-01, 8.995995e-01, 1.252829e-01, 1.043995e+00, 2.654755e-01, 1.107203e+00, 1.166635e+00, 3.911695e-02, 2.283225e+00, 6.596271e-01, 1.767953e-01, 2.266504e+00, 5.761589e-02, 1.545781e-02, 6.453636e-01, 2.068360e-01, 4.586765e-01, 5.676258e-01, 1.543919e+00, 6.345485e-01, 6.63943…
1.400000e+00	3.226765e-01, 1.420553e+00, 4.304536e-01, 8.791724e-01, 1.635162e+00, 5.847706e-01, 9.758911e-01, 2.122206e-02, 7.708676e-01, 8.746612e-01, 1.357937e-01, 9.111543e-01, 1.806969e-01, 1.015982e+00, 1.477792e+00, 2.788175e-02, 1.900340e+00, 7.993970e-01, 1.784293e-01, 1.908405e+00, 5.978096e-02, 1.076755e-02, 6.520079e-01, 2.254804e-01, 4.229783e-01, 5.551761e-01, 1.329631e+00, 4.646526e-01, 5.22444…
1.600000e+00	2.251865e-01, 1.355885e+00, 2.680819e-01, 7.131379e-01, 1.428485e+00, 5.213295e-01, 1.097087e+00, 1.039576e-02, 8.008902e-01, 8.439768e-01, 2.213638e-01, 7.643688e-01, 1.367783e-01, 8.531869e-01, 1.371889e+00, 1.681976e-02, 2.410141e+00, 7.701065e-01, 2.696700e-01, 2.230231e+00, 1.605879e-01, 6.909198e-03, 6.068445e-01, 2.375887e-01, 5.152487e-01, 4.176193e-01, 1.065013e+00, 3.720487e-01, 3.43278…
1.800000e+00	1.601402e-01, 1.297742e+00, 2.331468e-01, 6.800653e-01, 1.565452e+00, 7.020045e-01, 1.294963e+00, 5.948865e-03, 9.863744e-01, 7.131127e-01, 3.595435e-01, 8.115901e-01, 9.428857e-02, 8.355235e-01, 1.385477e+00, 8.295636e-03, 2.188706e+00, 6.147479e-01, 3.786226e-01, 1.835490e+00, 3.046869e-01, 4.810944e-03, 6.534368e-01, 3.225652e-01, 5.387814e-01, 5.258040e-01, 9.032949e-01, 2.759958e-01, 3.11324…
2.000000e+00	1.337560e-01, 1.109221e+00, 1.344510e-01, 8.132695e-01, 1.838279e+00, 6.950519e-01, 1.167801e+00, 4.716833e-03, 7.504497e-01, 6.810478e-01, 3.630851e-01, 8.953028e-01, 5.577646e-02, 8.581120e-01, 1.137095e+00, 6.690317e-03, 1.945047e+00, 6.280555e-01, 5.453483e-01, 2.061236e+00, 5.881494e-01, 2.923998e-03, 5.670372e-01, 4.255067e-01, 5.278107e-01, 5.420931e-01, 7.213873e-01, 2.503300e-01, 2.63746…
0.000000e+00	1.393046e+00, 1.272418e+00, 2.409845e+00, 5.332343e-01, 4.021307e-01, 3.012041e-02, 6.315987e-01, 2.685274e-01, 2.740817e+00, 6.688567e-01, 9.000975e-01, 3.440865e-01, 1.993098e+00, 2.789768e+00, 2.339836e+00, 2.143629e-01, 2.358432e+00, 1.055021e+00, 1.238575e+00, 3.638222e-02, 2.732198e+00, 4.509844e-01, 2.217488e-02, 1.770233e+00, 4.019871e-01, 1.575192e+00, 3.782374e-01, 2.550400e+00, 1.68960…
2.000000e-01	9.299806e-01, 1.229669e+00, 1.618722e+00, 5.096253e-01, 3.957807e-01, 3.664808e-01, 7.315208e-01, 1.446390e-01, 1.589357e+00, 7.990876e-01, 8.718273e-01, 5.289922e-01, 1.416734e+00, 2.165824e+00, 1.631580e+00, 2.419871e-01, 2.105116e+00, 7.470994e-01, 1.281241e+00, 4.833384e-01, 1.644985e+00, 4.301833e-01, 1.058784e-01, 1.193593e+00, 4.869889e-01, 1.086243e+00, 5.672524e-01, 1.927046e+00, 3.55229…
4.000000e-01	5.800470e-01, 1.443799e+00, 1.152266e+00, 6.770010e-01, 5.294683e-01, 6.120872e-01, 8.071474e-01, 7.328363e-02, 1.617825e+00, 7.546984e-01, 5.957009e-01, 6.195364e-01, 1.083077e+00, 1.444195e+00, 1.537877e+00, 1.497093e-01, 2.420320e+00, 6.711151e-01, 9.754131e-01, 6.399471e-01, 1.644473e+00, 2.924822e-01, 2.036800e-01, 6.922120e-01, 4.255074e-01, 9.859052e-01, 1.069985e+00, 1.751689e+00, 3.16943…
6.000000e-01	4.836080e-01, 1.320057e+00, 1.117204e+00, 6.283575e-01, 8.294903e-01, 6.924644e-01, 1.086320e+00, 4.753907e-02, 1.152621e+00, 8.158985e-01, 6.009473e-01, 6.777894e-01, 1.286616e+00, 1.123871e+00, 1.345364e+00, 9.610151e-02, 2.369884e+00, 8.082114e-01, 6.204899e-01, 1.021631e+00, 1.213817e+00, 1.800077e-01, 3.403044e-01, 5.892314e-01, 5.108027e-01, 7.455103e-01, 1.244834e+00, 1.413695e+00, 3.50703…
8.000000e-01	3.027855e-01, 1.005845e+00, 7.245593e-01, 6.721275e-01, 1.145134e+00, 6.997775e-01, 1.087503e+00, 3.061178e-02, 1.121802e+00, 8.225487e-01, 4.718547e-01, 7.222474e-01, 7.118877e-01, 8.523411e-01, 1.464010e+00, 6.485801e-02, 1.739764e+00, 5.960376e-01, 7.214289e-01, 1.408202e+00, 1.173010e+00, 1.128941e-01, 4.435908e-01, 5.938124e-01, 4.526245e-01, 6.561677e-01, 1.203472e+00, 9.219913e-01, 2.57574…
1.000000e+00	3.646198e-01, 1.334196e+00, 3.524116e-01, 7.784547e-01, 1.602121e+00, 6.660631e-01, 1.061850e+00, 1.595903e-02, 9.097977e-01, 6.675827e-01, 5.123796e-01, 7.063500e-01, 6.131880e-01, 5.101387e-01, 1.341256e+00, 4.414949e-02, 2.502835e+00, 6.131314e-01, 7.228948e-01, 1.523225e+00, 1.158344e+00, 8.015891e-02, 4.702418e-01, 5.697638e-01, 5.409490e-01, 6.215577e-01, 1.055883e+00, 7.718728e-01, 2.08138…
1.200000e+00	2.434200e-01, 1.471253e+00, 3.274019e-01, 8.173643e-01, 1.705256e+00, 7.174347e-01, 1.225841e+00, 9.069338e-03, 8.817678e-01, 5.161418e-01, 4.892433e-01, 8.768495e-01, 4.078684e-01, 6.776462e-01, 1.617391e+00, 2.913379e-02, 2.439703e+00, 5.810891e-01, 5.972833e-01, 1.351774e+00, 1.353795e+00, 5.478378e-02, 4.116774e-01, 5.541924e-01, 5.063652e-01, 6.699244e-01, 1.020610e+00, 6.732334e-01, 1.76795…
1.400000e+00	2.067343e-01, 1.149545e+00, 2.283675e-01, 6.245283e-01, 1.609846e+00, 8.425077e-01, 1.250291e+00, 6.612046e-03, 9.132623e-01, 4.198675e-01, 5.159416e-01, 7.608905e-01, 3.017022e-01, 6.163088e-01, 1.476398e+00, 2.353293e-02, 1.748962e+00, 5.486052e-01, 6.546977e-01, 1.718174e+00, 1.251424e+00, 3.601823e-02, 5.457025e-01, 5.317820e-01, 5.208949e-01, 5.814667e-01, 7.895629e-01, 4.550408e-01, 1.93195…
1.600000e+00	1.791519e-01, 1.079051e+00, 1.643936e-01, 8.089357e-01, 1.981242e+00, 7.728044e-01, 1.227482e+00, 4.268747e-03, 8.400548e-01, 3.775721e-01, 5.443171e-01, 7.252226e-01, 2.051547e-01, 7.788071e-01, 1.250662e+00, 1.660285e-02, 2.500428e+00, 6.147093e-01, 6.594535e-01, 1.501437e+00, 1.465188e+00, 3.285999e-02, 6.355085e-01, 7.697187e-01, 5.050698e-01, 5.928088e-01, 6.486389e-01, 4.531123e-01, 1.86242…
1.800000e+00	1.419582e-01, 9.187419e-01, 1.034110e-01, 7.608034e-01, 1.979657e+00, 7.013796e-01, 1.198161e+00, 3.085445e-03, 7.483330e-01, 3.198928e-01, 4.742086e-01, 7.066654e-01, 1.434000e-01, 7.331932e-01, 1.110998e+00, 1.588052e-02, 2.014580e+00, 5.764073e-01, 5.911744e-01, 1.717326e+00, 1.113753e+00, 4.577956e-02, 6.031242e-01, 8.541647e-01, 6.120549e-01, 6.296230e-01, 5.504054e-01, 3.539831e-01, 1.23200…
2.000000e+00	1.284085e-01, 8.704636e-01, 5.805419e-02, 7.579040e-01, 2.057304e+00, 7.212326e-01, 1.237341e+00, 2.254676e-03, 7.453988e-01, 2.578040e-01, 5.062069e-01, 8.723341e-01, 1.083800e-01, 7.889531e-01, 1.402846e+00, 1.534797e-02, 2.179467e+00, 4.121762e-01, 7.090073e-01, 1.662615e+00, 1.512973e+00, 9.179747e-02, 6.477951e-01, 7.414900e-01, 5.500902e-01, 5.713826e-01, 5.139645e-01, 2.171004e-01, 1.15391…
0.000000e+00	6.066393e-01, 2.214564e+00, 1.525190e+00, 2.215147e+00, 3.126102e+00, 3.639413e+00, 1.834186e-01, 1.282135e+00, 2.563687e+00, 2.775159e+00, 2.060110e+00, 1.733076e+00, 2.579368e+00, 7.101551e-01, 2.851233e+00, 3.175252e+00, 1.910734e+00, 1.935466e+00, 2.972512e+00, 2.232527e+00, 1.530105e+00, 7.635862e-01, 1.828725e+00, 1.687130e+00, 2.366430e+00, 3.428843e-02, 1.517817e+00, 2.177350e+00, 1.92897…
2.000000e-01	4.412584e-01, 2.717867e+00, 1.337722e+00, 1.949595e+00, 2.124238e+00, 1.565121e+00, 5.548057e-01, 8.936861e-01, 1.987347e+00, 2.081077e+00, 1.122126e+00, 1.049266e+00, 1.113701e+00, 8.724250e-01, 2.377502e+00, 2.357316e+00, 1.635289e+00, 1.910032e+00, 1.820995e+00, 2.443141e+00, 9.494318e-01, 4.782900e-01, 1.666636e+00, 1.365738e+00, 1.252217e+00, 2.619206e-01, 1.804518e+00, 1.747870e+00, 5.32147…
4.000000e-01	3.552049e-01, 2.141804e+00, 1.393316e+00, 1.494968e+00, 1.502439e+00, 9.387133e-01, 6.904970e-01, 6.531222e-01, 1.288467e+00, 2.219769e+00, 7.138714e-01, 8.852099e-01, 1.069054e+00, 8.436171e-01, 1.964224e+00, 1.347971e+00, 1.334742e+00, 1.389889e+00, 1.242705e+00, 2.122141e+00, 7.771435e-01, 3.158253e-01, 1.371497e+00, 9.712071e-01, 1.245820e+00, 4.370585e-01, 2.033076e+00, 1.526859e+00, 7.80044…
6.000000e-01	3.070343e-01, 2.042883e+00, 1.485724e+00, 1.482718e+00, 1.189561e+00, 6.532208e-01, 7.546712e-01, 4.299033e-01, 1.312234e+00, 1.978033e+00, 5.246125e-01, 6.974418e-01, 7.205544e-01, 7.947053e-01, 1.817522e+00, 9.639433e-01, 1.248615e+00, 1.039345e+00, 8.068833e-01, 1.786403e+00, 5.182697e-01, 2.237936e-01, 9.773478e-01, 6.328078e-01, 6.751510e-01, 3.955487e-01, 2.346088e+00, 1.130429e+00, 8.24567…
8.000000e-01	2.222118e-01, 1.985972e+00, 1.447273e+00, 1.181944e+00, 9.833604e-01, 3.900328e-01, 8.388153e-01, 2.790846e-01, 9.959670e-01, 1.627467e+00, 2.196373e-01, 7.974893e-01, 6.020476e-01, 6.636117e-01, 1.527704e+00, 4.839134e-01, 1.526835e+00, 9.575547e-01, 3.735400e-01, 1.763327e+00, 3.157229e-01, 1.207508e-01, 1.110972e+00, 4.197074e-01, 7.014515e-01, 4.220450e-01, 1.697618e+00, 9.981425e-01, 8.46497…
1.000000e+00	1.444582e-01, 1.742358e+00, 8.709432e-01, 1.031438e+00, 8.329996e-01, 2.915470e-01, 9.635613e-01, 1.773959e-01, 8.682464e-01, 1.439842e+00, 2.190448e-01, 7.226520e-01, 3.074667e-01, 6.806182e-01, 1.421346e+00, 3.434585e-01, 1.651080e+00, 9.185950e-01, 2.551040e-01, 2.061255e+00, 2.798850e-01, 9.294030e-02, 8.678033e-01, 3.645027e-01, 5.585586e-01, 5.616222e-01, 1.708752e+00, 8.249152e-01, 5.71576…
1.200000e+00	1.209107e-01, 1.470518e+00, 6.050508e-01, 9.769080e-01, 5.874875e-01, 3.365157e-01, 1.212076e+00, 9.226143e-02, 1.042612e+00, 1.224181e+00, 1.589327e-01, 8.579272e-01, 2.552494e-01, 4.148238e-01, 1.359152e+00, 2.065456e-01, 1.371092e+00, 7.284972e-01, 1.811376e-01, 2.204298e+00, 2.426908e-01, 5.881561e-02, 8.163646e-01, 2.151393e-01, 6.108956e-01, 4.961285e-01, 1.668550e+00, 5.257468e-01, 5.48651…
1.400000e+00	1.176059e-01, 1.455531e+00, 4.776100e-01, 1.215675e+00, 4.923803e-01, 4.159028e-01, 1.431478e+00, 5.755012e-02, 7.988073e-01, 9.345403e-01, 1.991954e-01, 9.241480e-01, 1.782394e-01, 3.552085e-01, 1.694127e+00, 1.290687e-01, 1.578180e+00, 8.338646e-01, 1.851295e-01, 1.744449e+00, 1.687613e-01, 3.228282e-02, 7.923321e-01, 2.158582e-01, 5.568119e-01, 5.418949e-01, 1.134652e+00, 4.582029e-01, 3.34616…
1.600000e+00	9.342383e-02, 1.232245e+00, 3.495039e-01, 1.070072e+00, 4.191971e-01, 4.360124e-01, 1.102837e+00, 3.482739e-02, 7.969178e-01, 9.110598e-01, 3.027256e-01, 7.189335e-01, 1.378435e-01, 2.677567e-01, 1.534325e+00, 7.473000e-02, 2.030233e+00, 7.218837e-01, 2.998409e-01, 1.778889e+00, 1.885800e-01, 2.414612e-02, 6.849101e-01, 3.409773e-01, 5.600816e-01, 5.435953e-01, 9.444291e-01, 3.766421e-01, 4.35237…
1.800000e+00	1.036996e-01, 1.238702e+00, 1.874967e-01, 9.087733e-01, 4.708818e-01, 5.366403e-01, 1.281050e+00, 1.798252e-02, 8.547558e-01, 6.262145e-01, 3.430556e-01, 8.551529e-01, 7.974611e-02, 1.752994e-01, 1.331492e+00, 5.053336e-02, 1.824584e+00, 6.869310e-01, 4.384621e-01, 1.884658e+00, 3.368358e-01, 1.427982e-02, 7.838561e-01, 3.638420e-01, 5.145636e-01, 6.262759e-01, 7.659902e-01, 2.477779e-01, 3.74545…
2.000000e+00	7.175743e-02, 1.174262e+00, 1.442745e-01, 9.377339e-01, 4.830944e-01, 5.945674e-01, 1.360341e+00, 1.101941e-02, 7.137055e-01, 4.793328e-01, 4.606180e-01, 9.301043e-01, 4.893749e-02, 1.826427e-01, 1.615927e+00, 3.107626e-02, 1.648008e+00, 6.120561e-01, 5.203005e-01, 1.698890e+00, 6.295630e-01, 1.047155e-02, 6.423389e-01, 5.380139e-01, 5.348739e-01, 6.270983e-01, 6.316317e-01, 2.176871e-01, 2.47727…
0.000000e+00	2.641511e+00, 2.097897e+00, 1.519997e-01, 2.834067e+00, 5.792089e-01, 2.407306e+00, 2.672624e-01, 2.173601e-01, 3.051928e+00, 1.724473e+00, 1.058438e+00, 1.672558e+00, 2.184565e+00, 6.372622e-01, 1.671074e+00, 1.780719e+00, 2.634755e+00, 2.619390e+00, 1.942249e+00, 3.089633e+00, 7.346421e-02, 1.464311e+00, 1.669091e+00, 8.159472e-01, 2.146728e+00, 2.215921e+00, 6.290002e-01, 3.100507e+00, 8.06546…
2.000000e-01	1.788797e+00, 1.602243e+00, 1.929623e-01, 2.100857e+00, 9.566628e-01, 1.469472e+00, 3.533169e-01, 2.855414e-01, 1.366487e+00, 1.506511e+00, 6.180638e-01, 9.707637e-01, 1.581160e+00, 5.783542e-01, 1.139825e+00, 1.261113e+00, 2.249917e+00, 1.686091e+00, 1.312558e+00, 2.991049e+00, 7.040279e-02, 1.153650e+00, 1.128468e+00, 4.809549e-01, 1.303637e+00, 1.402487e+00, 9.505219e-01, 2.566517e+00, 1.08023…
4.000000e-01	1.490504e+00, 1.318946e+00, 4.757261e-01, 2.147100e+00, 1.259223e+00, 8.836792e-01, 3.042278e-01, 2.760849e-01, 1.158467e+00, 1.634734e+00, 3.909823e-01, 1.106284e+00, 9.813075e-01, 4.420568e-01, 1.216909e+00, 8.401102e-01, 2.171377e+00, 1.418363e+00, 9.488259e-01, 2.470448e+00, 4.296455e-02, 7.293683e-01, 7.434831e-01, 3.503421e-01, 8.271193e-01, 9.293025e-01, 1.264415e+00, 1.874911e+00, 1.31087…
6.000000e-01	1.406616e+00, 1.471199e+00, 7.403105e-01, 1.192972e+00, 1.418525e+00, 5.516146e-01, 3.475362e-01, 1.573202e-01, 7.723915e-01, 1.392304e+00, 2.290953e-01, 8.530892e-01, 7.556073e-01, 3.153097e-01, 1.192843e+00, 5.052799e-01, 2.125393e+00, 9.499212e-01, 8.929066e-01, 1.865961e+00, 3.549930e-02, 4.297086e-01, 6.703848e-01, 2.184757e-01, 5.219463e-01, 6.296978e-01, 1.447293e+00, 1.432530e+00, 1.01348…
8.000000e-01	1.289475e+00, 1.251505e+00, 7.287801e-01, 1.061990e+00, 1.611158e+00, 3.338876e-01, 5.484364e-01, 9.376150e-02, 4.194282e-01, 1.472780e+00, 2.028992e-01, 8.364863e-01, 5.018428e-01, 2.143026e-01, 1.003323e+00, 2.581173e-01, 2.248245e+00, 8.739013e-01, 7.844823e-01, 1.879726e+00, 2.175692e-02, 3.164366e-01, 4.702351e-01, 2.113331e-01, 5.325619e-01, 4.312565e-01, 1.649755e+00, 1.115090e+00, 9.01756…
1.000000e+00	9.922824e-01, 1.296172e+00, 4.869173e-01, 1.078671e+00, 1.658117e+00, 3.419358e-01, 7.455429e-01, 4.966396e-02, 4.052125e-01, 1.337326e+00, 1.178392e-01, 9.683164e-01, 2.955290e-01, 2.253368e-01, 1.375701e+00, 1.831134e-01, 2.552748e+00, 8.117955e-01, 7.157403e-01, 1.638797e+00, 2.068133e-02, 2.317217e-01, 3.552274e-01, 1.362674e-01, 5.120838e-01, 4.399765e-01, 1.396458e+00, 8.948419e-01, 5.69294…
1.200000e+00	8.423893e-01, 1.249069e+00, 3.430931e-01, 9.834783e-01, 1.756985e+00, 3.507272e-01, 8.449901e-01, 3.239608e-02, 5.649136e-01, 1.164614e+00, 6.662926e-02, 8.196522e-01, 2.639730e-01, 1.861040e-01, 1.376968e+00, 1.246179e-01, 2.291711e+00, 8.052073e-01, 6.136281e-01, 1.742646e+00, 2.031929e-02, 1.214138e-01, 3.740715e-01, 1.273961e-01, 5.895230e-01, 3.771451e-01, 1.486185e+00, 6.943217e-01, 6.09275…
1.400000e+00	6.304203e-01, 1.327994e+00, 2.122149e-01, 8.701827e-01, 1.849354e+00, 3.940964e-01, 9.881835e-01, 1.907441e-02, 6.562848e-01, 1.165250e+00, 9.292851e-02, 7.746285e-01, 1.597323e-01, 2.814652e-01, 1.275913e+00, 7.966777e-02, 1.855443e+00, 7.440420e-01, 5.573190e-01, 1.957783e+00, 2.737866e-02, 7.859259e-02, 5.594456e-01, 1.021938e-01, 5.531746e-01, 3.665588e-01, 9.999789e-01, 5.254779e-01, 4.14572…
1.600000e+00	4.608533e-01, 1.200174e+00, 1.375072e-01, 9.539551e-01, 1.649372e+00, 5.046683e-01, 1.017727e+00, 1.201643e-02, 6.329201e-01, 9.098402e-01, 1.509362e-01, 8.072673e-01, 1.231092e-01, 3.671076e-01, 1.427061e+00, 4.056798e-02, 2.116185e+00, 5.608498e-01, 5.565681e-01, 1.793479e+00, 1.343158e-01, 5.355475e-02, 4.750319e-01, 1.269412e-01, 5.040900e-01, 3.858906e-01, 8.666422e-01, 4.161457e-01, 3.05262…
1.800000e+00	4.788985e-01, 1.240594e+00, 9.322534e-02, 8.312606e-01, 1.746399e+00, 4.687894e-01, 1.130797e+00, 6.007623e-03, 6.784082e-01, 7.799377e-01, 2.033722e-01, 9.440044e-01, 8.453330e-02, 5.956993e-01, 1.397921e+00, 2.953559e-02, 2.080808e+00, 5.589410e-01, 5.412999e-01, 1.985019e+00, 3.914324e-01, 3.635420e-02, 5.457515e-01, 2.024920e-01, 3.923295e-01, 3.333951e-01, 6.535304e-01, 2.909590e-01, 3.32753…
2.000000e+00	3.711690e-01, 1.124778e+00, 7.960247e-02, 9.508756e-01, 1.864157e+00, 4.845326e-01, 9.412011e-01, 5.253681e-03, 7.837672e-01, 6.002198e-01, 3.461321e-01, 8.330467e-01, 6.680984e-02, 5.623699e-01, 1.447471e+00, 1.815910e-02, 2.178956e+00, 5.554836e-01, 6.265082e-01, 1.700500e+00, 5.432167e-01, 2.025931e-02, 6.019880e-01, 2.894401e-01, 4.956552e-01, 4.779348e-01, 6.339457e-01, 3.103602e-01, 2.20501…
0.000000e+00	1.653920e+00, 2.099410e+00, 1.955222e+00, 2.843189e+00, 2.702849e+00, 1.096980e+00, 2.746017e+00, 1.617601e+00, 2.727089e+00, 1.807710e+00, 7.015991e-01, 2.238816e+00, 2.110641e+00, 2.181934e+00, 1.914043e+00, 4.677894e-01, 2.462127e+00, 2.791575e+00, 2.503504e+00, 2.944622e+00, 1.386924e+00, 7.833237e-01, 2.172986e+00, 2.783551e+00, 3.176456e+00, 9.874632e-01, 1.119763e+00, 9.224546e-01, 2.66209…
2.000000e-01	1.275293e+00, 1.657845e+00, 1.675846e+00, 2.155679e+00, 2.493694e+00, 6.235236e-01, 1.664144e+00, 1.154795e+00, 1.796247e+00, 1.422760e+00, 4.877087e-01, 1.979870e+00, 1.428612e+00, 1.569255e+00, 1.734908e+00, 2.910030e-01, 2.380205e+00, 1.647799e+00, 1.619692e+00, 2.892242e+00, 9.326568e-01, 7.885157e-01, 1.980449e+00, 2.004393e+00, 1.787333e+00, 8.067445e-01, 9.518838e-01, 1.031015e+00, 1.81408…
4.000000e-01	1.101647e+00, 1.511594e+00, 1.367035e+00, 1.286652e+00, 2.332853e+00, 4.025410e-01, 1.166229e+00, 6.181681e-01, 1.120124e+00, 9.458509e-01, 4.443718e-01, 1.457672e+00, 1.019651e+00, 1.734884e+00, 1.515885e+00, 1.652460e-01, 2.446994e+00, 1.554361e+00, 1.077182e+00, 2.315813e+00, 6.815746e-01, 8.987115e-01, 1.088883e+00, 1.923024e+00, 1.059803e+00, 5.854087e-01, 7.379597e-01, 6.928651e-01, 1.95974…
6.000000e-01	7.941037e-01, 8.558159e-01, 9.879774e-01, 1.263317e+00, 1.709241e+00, 3.156769e-01, 7.796511e-01, 3.400180e-01, 1.122622e+00, 9.014050e-01, 4.633080e-01, 1.404804e+00, 8.582759e-01, 1.554811e+00, 1.414648e+00, 1.083309e-01, 2.565751e+00, 1.018731e+00, 9.449305e-01, 2.596880e+00, 5.469021e-01, 8.092072e-01, 1.233525e+00, 1.836771e+00, 4.879154e-01, 6.939732e-01, 6.194822e-01, 4.794100e-01, 1.34031…
8.000000e-01	7.584411e-01, 8.309042e-01, 7.369331e-01, 1.039764e+00, 1.034709e+00, 3.371868e-01, 6.425312e-01, 2.260628e-01, 8.375016e-01, 7.897557e-01, 4.177104e-01, 8.478706e-01, 5.300476e-01, 1.134782e+00, 1.206822e+00, 7.197379e-02, 1.801165e+00, 6.777711e-01, 1.017121e+00, 2.425763e+00, 4.318953e-01, 8.343786e-01, 9.506374e-01, 1.302731e+00, 3.409137e-01, 6.532118e-01, 6.459629e-01, 4.206290e-01, 1.25560…
1.000000e+00	5.112894e-01, 7.619724e-01, 3.361224e-01, 8.737271e-01, 1.077408e+00, 4.229731e-01, 4.824051e-01, 1.120690e-01, 8.615552e-01, 9.389036e-01, 3.326356e-01, 1.073524e+00, 3.725532e-01, 9.049825e-01, 1.339975e+00, 4.806508e-02, 2.630662e+00, 5.327040e-01, 7.256969e-01, 2.043463e+00, 2.460886e-01, 7.452323e-01, 8.366777e-01, 1.211651e+00, 2.881053e-01, 5.837781e-01, 5.049586e-01, 3.775086e-01, 8.49512…
1.200000e+00	4.165063e-01, 6.667093e-01, 3.603063e-01, 7.597455e-01, 8.178076e-01, 5.789188e-01, 6.501724e-01, 7.464605e-02, 8.171504e-01, 1.132752e+00, 3.345893e-01, 1.052652e+00, 3.504345e-01, 8.742134e-01, 1.161117e+00, 2.801162e-02, 2.277278e+00, 4.184322e-01, 5.963916e-01, 1.673111e+00, 2.008645e-01, 7.605535e-01, 7.993277e-01, 1.103649e+00, 3.967960e-01, 5.799582e-01, 4.224685e-01, 2.444376e-01, 5.37751…
1.400000e+00	4.562832e-01, 4.899538e-01, 2.100291e-01, 7.286416e-01, 5.486388e-01, 5.455742e-01, 8.287036e-01, 3.707952e-02, 6.945533e-01, 1.040781e+00, 2.322710e-01, 7.645060e-01, 1.527543e-01, 8.311754e-01, 1.065974e+00, 1.863103e-02, 1.731913e+00, 2.554636e-01, 8.679825e-01, 2.155558e+00, 2.985590e-01, 6.633170e-01, 8.231776e-01, 7.123780e-01, 3.573739e-01, 5.530512e-01, 3.686445e-01, 2.214421e-01, 4.12774…
1.600000e+00	4.002037e-01, 3.495801e-01, 1.382305e-01, 8.112996e-01, 6.695284e-01, 5.917858e-01, 1.029826e+00, 2.164673e-02, 7.497641e-01, 1.028799e+00, 2.897192e-01, 8.223246e-01, 1.135534e-01, 6.688876e-01, 1.033836e+00, 1.113736e-02, 2.269962e+00, 1.775356e-01, 6.707314e-01, 1.824696e+00, 5.826898e-01, 6.943578e-01, 9.347968e-01, 6.389751e-01, 4.079787e-01, 5.488831e-01, 2.657640e-01, 1.633032e-01, 2.57713…
1.800000e+00	3.355149e-01, 3.302868e-01, 9.952856e-02, 9.128515e-01, 5.186851e-01, 5.726049e-01, 1.021632e+00, 1.138475e-02, 7.721573e-01, 7.895092e-01, 2.990606e-01, 7.421452e-01, 9.612054e-02, 4.210487e-01, 1.417431e+00, 8.612320e-03, 1.830649e+00, 1.131460e-01, 8.298252e-01, 1.982558e+00, 9.356864e-01, 7.230768e-01, 7.351317e-01, 6.019604e-01, 5.807391e-01, 7.030181e-01, 2.078318e-01, 1.286073e-01, 1.90139…
2.000000e+00	2.890394e-01, 2.632303e-01, 6.603668e-02, 8.386413e-01, 5.702162e-01, 6.979625e-01, 9.526319e-01, 7.379355e-03, 7.824336e-01, 6.546994e-01, 4.088207e-01, 8.913053e-01, 6.922234e-02, 3.304925e-01, 1.380070e+00, 6.399392e-03, 2.461414e+00, 7.226240e-02, 7.733901e-01, 1.599110e+00, 1.073416e+00, 5.638347e-01, 6.377500e-01, 4.407288e-01, 5.362872e-01, 5.668915e-01, 1.853984e-01, 8.318920e-02, 1.28451…
0.000000e+00	2.146385e+00, 1.743918e+00, 9.839574e-01, 4.165473e-01, 1.945449e+00, 2.718817e+00, 1.787253e+00, 6.559599e-01, 2.311365e+00, 1.479506e+00, 2.632697e+00, 8.610164e-01, 2.732144e+00, 5.192404e-01, 8.930037e-01, 2.035501e-01, 9.031587e-01, 2.237362e+00, 2.232074e+00, 3.188161e+00, 2.484827e+00, 1.119616e-01, 2.373517e+00, 7.623536e-01, 2.296649e+00, 2.289705e+00, 1.098034e+00, 2.186644e+00, 1.82534…
2.000000e-01	1.549300e+00, 1.859682e+00, 1.007196e+00, 4.153150e-01, 2.187472e+00, 2.210199e+00, 1.012236e+00, 3.460610e-01, 1.150875e+00, 9.341335e-01, 1.570886e+00, 7.004655e-01, 2.122129e+00, 5.710188e-01, 1.134710e+00, 3.874774e-01, 1.063704e+00, 1.810303e+00, 1.815229e+00, 2.124786e+00, 2.417322e+00, 8.711528e-02, 1.449813e+00, 5.013732e-01, 1.205034e+00, 1.742693e+00, 1.388753e+00, 1.885625e+00, 1.69723…
4.000000e-01	1.310037e+00, 1.596570e+00, 8.077391e-01, 2.896398e-01, 1.323152e+00, 1.580865e+00, 7.310998e-01, 1.404730e-01, 8.420357e-01, 8.514154e-01, 1.078861e+00, 4.564591e-01, 1.235612e+00, 6.470124e-01, 1.191275e+00, 5.111383e-01, 1.317792e+00, 1.266086e+00, 1.315349e+00, 2.593331e+00, 2.104043e+00, 5.238398e-02, 1.252775e+00, 3.578680e-01, 8.099395e-01, 1.233296e+00, 1.433387e+00, 1.622739e+00, 1.75360…
6.000000e-01	8.951945e-01, 1.404730e+00, 4.897808e-01, 2.648934e-01, 9.396586e-01, 1.150708e+00, 5.364276e-01, 1.239026e-01, 6.867778e-01, 1.088845e+00, 7.560164e-01, 3.466115e-01, 8.351552e-01, 7.330974e-01, 1.318813e+00, 4.887561e-01, 1.289986e+00, 1.393202e+00, 7.600809e-01, 1.888906e+00, 1.331245e+00, 2.892568e-02, 9.452550e-01, 2.928803e-01, 4.538005e-01, 9.396609e-01, 1.521422e+00, 1.757157e+00, 1.42330…
8.000000e-01	9.195693e-01, 1.289788e+00, 2.696471e-01, 2.310446e-01, 8.752228e-01, 9.591469e-01, 4.238931e-01, 7.530607e-02, 5.069233e-01, 9.128956e-01, 5.907149e-01, 4.666482e-01, 5.612946e-01, 4.814232e-01, 1.253068e+00, 2.466150e-01, 1.749234e+00, 1.042961e+00, 4.644321e-01, 2.109132e+00, 8.890421e-01, 1.828328e-02, 7.670751e-01, 2.072251e-01, 3.068779e-01, 6.184792e-01, 1.845769e+00, 1.303391e+00, 1.21737…
1.000000e+00	7.655749e-01, 1.577503e+00, 2.235857e-01, 2.729208e-01, 7.408730e-01, 1.084466e+00, 5.804103e-01, 4.180762e-02, 6.162483e-01, 9.565513e-01, 3.839334e-01, 6.285292e-01, 3.860031e-01, 4.361880e-01, 1.111054e+00, 2.265610e-01, 1.676222e+00, 8.318936e-01, 3.555819e-01, 1.935605e+00, 8.544626e-01, 1.209384e-02, 6.282013e-01, 1.397639e-01, 3.091548e-01, 6.664289e-01, 1.508796e+00, 1.234884e+00, 7.26851…
1.200000e+00	5.365751e-01, 1.314562e+00, 1.453514e-01, 3.822983e-01, 4.250485e-01, 8.812081e-01, 6.325281e-01, 2.560929e-02, 6.065312e-01, 1.133982e+00, 4.090777e-01, 5.518263e-01, 2.907806e-01, 3.290102e-01, 1.259518e+00, 1.221535e-01, 1.933519e+00, 7.449842e-01, 2.274421e-01, 1.959529e+00, 6.113911e-01, 7.507686e-03, 6.850150e-01, 1.594985e-01, 3.765199e-01, 7.328998e-01, 1.701116e+00, 1.009217e+00, 5.73886…
1.400000e+00	4.893086e-01, 1.346301e+00, 1.193196e-01, 4.486733e-01, 3.694069e-01, 1.084082e+00, 7.791516e-01, 1.494070e-02, 7.317002e-01, 1.033209e+00, 3.358466e-01, 7.380222e-01, 2.062414e-01, 2.264347e-01, 1.309724e+00, 7.728417e-02, 1.869507e+00, 6.486307e-01, 1.604348e-01, 1.962130e+00, 8.203499e-01, 5.917660e-03, 5.038320e-01, 1.232080e-01, 4.350404e-01, 5.898152e-01, 1.489736e+00, 7.604856e-01, 5.11972…
1.600000e+00	3.399561e-01, 1.325161e+00, 7.920211e-02, 5.055722e-01, 3.325966e-01, 9.127729e-01, 7.630214e-01, 9.324822e-03, 6.477681e-01, 9.811890e-01, 2.834002e-01, 7.769454e-01, 1.369464e-01, 1.569690e-01, 1.398437e+00, 4.275978e-02, 1.836550e+00, 7.525331e-01, 1.875283e-01, 2.139446e+00, 9.288133e-01, 3.714415e-03, 6.626848e-01, 1.359745e-01, 4.792711e-01, 5.657275e-01, 1.348531e+00, 6.877851e-01, 4.90641…
1.800000e+00	3.071732e-01, 1.459002e+00, 5.778863e-02, 6.035931e-01, 3.397753e-01, 8.538250e-01, 1.246834e+00, 6.209356e-03, 8.120745e-01, 7.198089e-01, 2.736873e-01, 8.378736e-01, 8.658579e-02, 1.206901e-01, 1.365439e+00, 3.198956e-02, 1.671032e+00, 5.555495e-01, 3.343319e-01, 1.784017e+00, 8.609482e-01, 2.351965e-03, 6.493729e-01, 2.014249e-01, 4.795740e-01, 5.789327e-01, 7.874663e-01, 6.223037e-01, 3.09423…
2.000000e+00	2.896085e-01, 1.283705e+00, 3.514525e-02, 5.889639e-01, 3.898464e-01, 7.615005e-01, 1.038797e+00, 4.505041e-03, 7.955215e-01, 8.273812e-01, 3.878086e-01, 7.888302e-01, 6.818798e-02, 9.944928e-02, 1.209037e+00, 2.033373e-02, 1.873706e+00, 6.156665e-01, 4.094222e-01, 1.858404e+00, 1.060602e+00, 1.646093e-03, 5.606871e-01, 2.673167e-01, 5.240268e-01, 5.044703e-01, 9.644569e-01, 4.950285e-01, 2.56017…
0.000000e+00	1.099663e+00, 2.225887e+00, 1.924552e+00, 1.822917e+00, 2.781230e+00, 9.990461e-01, 3.045792e+00, 2.449326e-01, 1.416605e-01, 2.377252e+00, 4.579528e-01, 1.265747e-01, 1.537120e+00, 1.115444e+00, 1.810639e+00, 5.276392e-01, 4.905679e-01, 2.283587e+00, 3.193132e+00, 6.001036e-01, 1.707903e+00, 1.726855e+00, 2.222582e-01, 7.650086e-01, 4.651519e-01, 1.072527e+00, 1.061380e+00, 2.084234e+00, 7.78647…
2.000000e-01	8.292443e-01, 1.913669e+00, 1.931349e+00, 1.422548e+00, 2.653577e+00, 5.650948e-01, 2.600501e+00, 1.675221e-01, 3.748602e-01, 1.578975e+00, 3.530485e-01, 3.484663e-01, 1.272796e+00, 9.214975e-01, 1.493629e+00, 2.960610e-01, 6.900471e-01, 1.466266e+00, 1.795695e+00, 8.554885e-01, 1.365094e+00, 8.041740e-01, 2.732350e-01, 4.869638e-01, 4.739367e-01, 6.871601e-01, 1.014471e+00, 2.101053e+00, 9.12603…
4.000000e-01	6.778525e-01, 1.662843e+00, 1.652501e+00, 1.359122e+00, 2.403712e+00, 4.080334e-01, 1.768507e+00, 8.272357e-02, 4.718876e-01, 1.268723e+00, 1.705238e-01, 4.087586e-01, 9.782993e-01, 8.825837e-01, 1.309309e+00, 1.702214e-01, 9.287283e-01, 1.437424e+00, 1.549742e+00, 1.149848e+00, 9.608535e-01, 6.664419e-01, 3.302215e-01, 4.171458e-01, 3.575944e-01, 3.761297e-01, 1.647745e+00, 1.600528e+00, 9.40399…
6.000000e-01	5.316302e-01, 1.383932e+00, 1.355415e+00, 1.248492e+00, 2.221247e+00, 3.375241e-01, 1.314144e+00, 4.732425e-02, 6.029146e-01, 8.495138e-01, 2.089398e-01, 5.506580e-01, 6.966055e-01, 7.069848e-01, 1.105342e+00, 1.023520e-01, 1.267524e+00, 1.088822e+00, 8.678188e-01, 1.212304e+00, 7.693675e-01, 4.005507e-01, 3.989129e-01, 2.813938e-01, 4.084338e-01, 2.358768e-01, 1.716882e+00, 1.255936e+00, 8.59492…
8.000000e-01	3.808715e-01, 1.746105e+00, 1.278680e+00, 1.117067e+00, 2.112152e+00, 3.027743e-01, 1.284404e+00, 2.915648e-02, 7.004420e-01, 7.043380e-01, 2.539698e-01, 6.548046e-01, 5.261998e-01, 6.198526e-01, 1.478307e+00, 7.727644e-02, 1.622811e+00, 8.785426e-01, 6.492308e-01, 1.513318e+00, 5.427427e-01, 3.045740e-01, 5.111636e-01, 2.322950e-01, 3.897622e-01, 1.233685e-01, 1.761053e+00, 9.642150e-01, 7.84534…
1.000000e+00	3.902581e-01, 1.489169e+00, 9.149798e-01, 1.001377e+00, 2.350130e+00, 4.258449e-01, 1.292165e+00, 1.704888e-02, 9.421650e-01, 5.686531e-01, 3.045804e-01, 7.130538e-01, 3.276968e-01, 7.664737e-01, 1.211646e+00, 4.036170e-02, 1.509642e+00, 8.915977e-01, 3.685918e-01, 1.611423e+00, 3.991994e-01, 1.659132e-01, 5.545970e-01, 2.885607e-01, 4.015376e-01, 7.750049e-02, 1.131396e+00, 8.319518e-01, 6.27603…
1.200000e+00	3.176761e-01, 1.418271e+00, 7.777002e-01, 7.775531e-01, 2.438578e+00, 5.249275e-01, 1.068007e+00, 1.005338e-02, 7.631717e-01, 5.462879e-01, 4.171922e-01, 9.045659e-01, 3.346188e-01, 8.538084e-01, 1.211436e+00, 3.519829e-02, 1.470141e+00, 7.657850e-01, 3.962981e-01, 1.615213e+00, 6.007477e-01, 1.002451e-01, 5.865018e-01, 5.173763e-01, 4.890103e-01, 5.668980e-02, 1.005910e+00, 6.445574e-01, 5.72704…
1.400000e+00	2.916849e-01, 1.385823e+00, 5.311508e-01, 8.197557e-01, 2.689771e+00, 6.637473e-01, 1.067314e+00, 6.362065e-03, 9.012584e-01, 4.954491e-01, 4.552759e-01, 6.389593e-01, 2.101784e-01, 7.887918e-01, 1.384529e+00, 1.754212e-02, 1.811832e+00, 7.345171e-01, 4.539422e-01, 1.533167e+00, 8.191354e-01, 7.597971e-02, 5.755270e-01, 4.671927e-01, 4.137251e-01, 8.569759e-02, 9.696541e-01, 4.823327e-01, 4.18048…
1.600000e+00	2.088364e-01, 1.152657e+00, 3.292294e-01, 8.371617e-01, 2.632863e+00, 5.553554e-01, 1.184550e+00, 4.509309e-03, 7.646842e-01, 4.019017e-01, 5.408653e-01, 7.633922e-01, 1.337485e-01, 1.002403e+00, 1.512678e+00, 1.504568e-02, 2.011883e+00, 7.019011e-01, 4.873249e-01, 1.779608e+00, 1.116516e+00, 4.645319e-02, 6.410876e-01, 6.607006e-01, 4.746026e-01, 1.726735e-01, 8.313898e-01, 3.456271e-01, 3.04894…
1.800000e+00	1.801108e-01, 1.128707e+00, 2.461913e-01, 8.619162e-01, 2.244426e+00, 5.224970e-01, 9.371670e-01, 3.475882e-03, 8.145371e-01, 2.913402e-01, 4.088316e-01, 7.981416e-01, 9.880300e-02, 7.464139e-01, 1.324057e+00, 1.344226e-02, 1.748506e+00, 6.149138e-01, 4.970279e-01, 1.794900e+00, 1.342804e+00, 3.601944e-02, 6.414090e-01, 6.323694e-01, 5.939263e-01, 2.690535e-01, 7.486468e-01, 2.924768e-01, 3.20137…
2.000000e+00	1.993197e-01, 1.049883e+00, 1.568021e-01, 9.202059e-01, 1.934318e+00, 5.861113e-01, 1.488771e+00, 2.262918e-03, 8.343474e-01, 2.898181e-01, 4.537149e-01, 8.366072e-01, 7.835828e-02, 9.076781e-01, 1.261233e+00, 1.278991e-02, 2.017434e+00, 5.403511e-01, 5.951285e-01, 1.708423e+00, 1.441256e+00, 4.029248e-02, 5.828821e-01, 7.131356e-01, 5.701449e-01, 3.974581e-01, 4.854770e-01, 2.487979e-01, 2.61949…
0.000000e+00	1.062104e+00, 2.276805e+00, 9.887766e-02, 2.399367e+00, 2.604555e+00, 9.482454e-01, 3.062519e+00, 2.506912e+00, 2.600477e+00, 8.375888e-01, 2.205516e+00, 2.340709e+00, 1.050279e+00, 7.135441e-01, 1.252257e+00, 1.537645e-01, 1.484261e+00, 2.698257e+00, 1.965339e+00, 2.632181e-01, 2.276892e+00, 2.350988e+00, 2.381082e+00, 1.120771e+00, 9.225735e-01, 2.231070e+00, 1.677457e+00, 2.027692e+00, 2.33310…
2.000000e-01	1.098437e+00, 1.479618e+00, 5.997625e-01, 2.278125e+00, 2.236274e+00, 6.073701e-01, 1.921385e+00, 1.500903e+00, 1.902354e+00, 6.440138e-01, 1.518823e+00, 1.611777e+00, 1.028542e+00, 7.670663e-01, 8.303139e-01, 3.570671e-01, 2.107802e+00, 2.210599e+00, 9.654266e-01, 4.481387e-01, 1.383092e+00, 1.523021e+00, 1.912992e+00, 1.348874e+00, 5.707800e-01, 1.679477e+00, 1.881978e+00, 1.537678e+00, 1.87358…
4.000000e-01	1.240478e+00, 1.590745e+00, 6.769720e-01, 1.439959e+00, 2.205693e+00, 3.397079e-01, 1.578144e+00, 7.341741e-01, 1.165727e+00, 5.208976e-01, 1.126484e+00, 1.044012e+00, 1.018591e+00, 8.528387e-01, 6.892287e-01, 4.814117e-01, 1.902957e+00, 1.338039e+00, 6.804866e-01, 4.317109e-01, 1.227084e+00, 8.312879e-01, 1.438271e+00, 1.112528e+00, 3.085726e-01, 1.358535e+00, 1.755101e+00, 1.314361e+00, 2.02421…
6.000000e-01	1.171299e+00, 1.728329e+00, 5.681529e-01, 1.370600e+00, 2.090129e+00, 2.352624e-01, 1.046900e+00, 5.067128e-01, 8.369391e-01, 5.486812e-01, 8.956428e-01, 8.201449e-01, 7.433074e-01, 9.420736e-01, 7.793474e-01, 4.390277e-01, 1.832568e+00, 1.049712e+00, 3.636582e-01, 4.089987e-01, 9.185564e-01, 7.026754e-01, 1.037821e+00, 8.643906e-01, 1.606206e-01, 9.959045e-01, 2.112589e+00, 1.066783e+00, 1.38225…
8.000000e-01	1.132895e+00, 1.549587e+00, 3.655032e-01, 1.068954e+00, 1.821996e+00, 2.554787e-01, 6.188233e-01, 3.108816e-01, 5.730295e-01, 6.328479e-01, 8.250360e-01, 7.800140e-01, 7.988434e-01, 7.695600e-01, 8.891189e-01, 2.897304e-01, 2.201779e+00, 9.924907e-01, 2.086414e-01, 4.201031e-01, 6.523896e-01, 3.877064e-01, 7.332934e-01, 9.726037e-01, 7.500895e-02, 8.408364e-01, 1.297670e+00, 7.598827e-01, 1.13751…
1.000000e+00	1.147745e+00, 1.551527e+00, 2.321315e-01, 9.309110e-01, 1.236567e+00, 4.071808e-01, 5.302811e-01, 1.415395e-01, 3.748290e-01, 7.415271e-01, 6.504323e-01, 7.814693e-01, 7.872731e-01, 7.881297e-01, 1.216580e+00, 2.235599e-01, 1.722790e+00, 7.775276e-01, 1.339013e-01, 6.805140e-01, 4.829264e-01, 2.360026e-01, 5.791529e-01, 8.965181e-01, 1.475800e-01, 6.190231e-01, 1.338759e+00, 4.989882e-01, 8.93888…
1.200000e+00	9.447206e-01, 1.398537e+00, 1.733196e-01, 7.208587e-01, 9.887878e-01, 4.868982e-01, 8.011717e-01, 9.829396e-02, 3.753003e-01, 8.320662e-01, 4.667245e-01, 7.303696e-01, 7.675846e-01, 4.056086e-01, 1.193372e+00, 1.153766e-01, 2.404364e+00, 6.658840e-01, 1.955443e-01, 9.455598e-01, 3.874346e-01, 1.740296e-01, 5.942648e-01, 8.133531e-01, 2.717941e-01, 5.467213e-01, 9.252837e-01, 4.258734e-01, 7.28947…
1.400000e+00	7.391100e-01, 1.350992e+00, 1.116652e-01, 8.377973e-01, 6.993942e-01, 5.328496e-01, 9.442413e-01, 4.857404e-02, 4.245104e-01, 1.000379e+00, 4.490431e-01, 8.229781e-01, 5.889719e-01, 3.386385e-01, 1.429759e+00, 8.226331e-02, 2.057430e+00, 8.087275e-01, 3.041147e-01, 9.922335e-01, 4.137457e-01, 1.110814e-01, 5.360514e-01, 6.310272e-01, 4.167026e-01, 6.028120e-01, 9.463188e-01, 3.479392e-01, 6.17194…
1.600000e+00	6.646471e-01, 1.411749e+00, 7.817703e-02, 8.851773e-01, 5.979408e-01, 6.104564e-01, 8.823146e-01, 3.174010e-02, 5.322086e-01, 9.253673e-01, 4.095713e-01, 8.162055e-01, 4.938776e-01, 3.293222e-01, 1.413259e+00, 6.144947e-02, 2.127813e+00, 7.142986e-01, 4.422685e-01, 1.309887e+00, 5.130654e-01, 6.568895e-02, 5.745864e-01, 5.382367e-01, 4.333179e-01, 6.349815e-01, 7.492451e-01, 2.895016e-01, 4.06422…
1.800000e+00	5.641843e-01, 1.146520e+00, 6.319695e-02, 6.584450e-01, 6.004733e-01, 6.015227e-01, 1.331993e+00, 1.600319e-02, 6.111489e-01, 8.453069e-01, 4.007770e-01, 8.634872e-01, 3.892389e-01, 2.640338e-01, 1.358966e+00, 3.334776e-02, 2.224981e+00, 6.191642e-01, 4.631652e-01, 1.287285e+00, 6.376870e-01, 4.654851e-02, 5.446981e-01, 5.370345e-01, 5.562661e-01, 6.750015e-01, 6.035455e-01, 2.232142e-01, 4.34393…
2.000000e+00	3.729096e-01, 9.593311e-01, 3.865393e-02, 7.423671e-01, 5.650080e-01, 6.837454e-01, 9.624770e-01, 1.137355e-02, 7.475907e-01, 7.757522e-01, 4.451948e-01, 7.873182e-01, 2.269491e-01, 1.596083e-01, 1.430665e+00, 2.153069e-02, 2.238880e+00, 5.009080e-01, 6.015371e-01, 1.629246e+00, 9.678865e-01, 2.786255e-02, 5.475509e-01, 6.450483e-01, 5.361215e-01, 5.265015e-01, 5.913312e-01, 1.527422e-01, 2.22006…
0.000000e+00	3.187502e+00, 1.202954e+00, 1.108651e+00, 8.787256e-01, 3.053119e+00, 3.016312e+00, 2.021284e+00, 2.324019e-01, 2.251435e+00, 4.704082e-01, 3.347712e-01, 5.661153e-01, 7.221794e-01, 5.413968e-01, 3.048960e+00, 2.731736e+00, 1.321877e+00, 1.009366e+00, 6.261918e-01, 1.631341e+00, 1.746038e+00, 8.665210e-01, 2.780970e+00, 1.412630e+00, 4.636519e-02, 2.453829e+00, 2.733933e+00, 1.851242e+00, 1.87886…
2.000000e-01	1.664009e+00, 1.136175e+00, 9.513872e-01, 6.028424e-01, 2.100877e+00, 1.976142e+00, 1.195398e+00, 3.253508e-01, 1.724714e+00, 5.247549e-01, 3.404335e-01, 7.339660e-01, 4.945858e-01, 5.987747e-01, 2.099102e+00, 1.900944e+00, 1.144411e+00, 9.209514e-01, 4.227796e-01, 1.444189e+00, 1.252844e+00, 8.015762e-01, 1.886002e+00, 1.322007e+00, 2.609245e-02, 1.723388e+00, 2.315658e+00, 1.459434e+00, 1.65030…
4.000000e-01	1.589476e+00, 1.105025e+00, 6.092845e-01, 3.517577e-01, 1.843620e+00, 1.529165e+00, 8.386716e-01, 3.256993e-01, 9.580591e-01, 4.684253e-01, 4.515275e-01, 6.850947e-01, 3.234461e-01, 5.560250e-01, 2.145099e+00, 1.038473e+00, 8.063455e-01, 9.056391e-01, 2.243967e-01, 1.847564e+00, 1.079203e+00, 5.969394e-01, 1.257028e+00, 9.743811e-01, 3.097674e-02, 1.280053e+00, 2.243761e+00, 1.579165e+00, 1.26735…
6.000000e-01	1.309427e+00, 1.233962e+00, 3.820860e-01, 4.950957e-01, 1.258192e+00, 1.332831e+00, 8.933132e-01, 2.019012e-01, 6.448304e-01, 5.536609e-01, 4.303986e-01, 7.468208e-01, 1.980975e-01, 7.060232e-01, 1.660645e+00, 5.768533e-01, 1.030083e+00, 5.842334e-01, 1.408145e-01, 1.830978e+00, 8.843037e-01, 4.293416e-01, 9.471366e-01, 8.306168e-01, 1.502809e-01, 8.315272e-01, 2.350649e+00, 1.457672e+00, 6.54016…
8.000000e-01	1.034199e+00, 1.271074e+00, 2.551605e-01, 5.718368e-01, 8.845918e-01, 1.092733e+00, 1.071465e+00, 1.518332e-01, 5.270998e-01, 6.562242e-01, 4.617551e-01, 7.706995e-01, 2.013277e-01, 6.911311e-01, 1.598869e+00, 4.577290e-01, 1.243771e+00, 5.382524e-01, 7.560663e-02, 1.770245e+00, 6.562131e-01, 3.291106e-01, 8.364087e-01, 9.637779e-01, 2.384555e-01, 7.839821e-01, 2.531131e+00, 1.129766e+00, 5.00447…
1.000000e+00	9.205644e-01, 1.206494e+00, 1.660284e-01, 6.338302e-01, 8.857940e-01, 8.535382e-01, 1.249007e+00, 8.991514e-02, 5.761668e-01, 6.364752e-01, 4.680528e-01, 8.271606e-01, 1.366355e-01, 6.759184e-01, 1.431130e+00, 2.818424e-01, 1.368582e+00, 6.335198e-01, 5.796207e-02, 1.715822e+00, 1.109848e+00, 2.326525e-01, 6.615080e-01, 6.717768e-01, 3.677161e-01, 7.550833e-01, 2.104719e+00, 9.244165e-01, 4.81519…
1.200000e+00	5.301963e-01, 1.309239e+00, 1.120825e-01, 8.142736e-01, 6.166145e-01, 9.060398e-01, 1.089035e+00, 4.966598e-02, 6.475287e-01, 4.475060e-01, 4.615711e-01, 7.918951e-01, 8.824498e-02, 6.024861e-01, 1.404602e+00, 1.427339e-01, 1.380655e+00, 6.510009e-01, 3.300523e-02, 1.850918e+00, 1.216695e+00, 1.673766e-01, 6.855083e-01, 7.655676e-01, 4.572822e-01, 6.968965e-01, 1.783317e+00, 1.027150e+00, 3.50710…
1.400000e+00	4.542872e-01, 1.112032e+00, 9.960823e-02, 6.700368e-01, 5.507994e-01, 7.945312e-01, 1.301573e+00, 2.281664e-02, 7.230387e-01, 4.758073e-01, 4.725021e-01, 8.403512e-01, 6.213212e-02, 4.818853e-01, 1.350173e+00, 9.443823e-02, 1.552036e+00, 5.973089e-01, 3.042816e-02, 1.932034e+00, 1.173535e+00, 1.403833e-01, 6.525990e-01, 7.467562e-01, 4.733954e-01, 6.910628e-01, 1.332335e+00, 7.555552e-01, 1.98424…
1.600000e+00	3.167529e-01, 1.313066e+00, 5.277024e-02, 5.789386e-01, 3.870329e-01, 7.764686e-01, 1.080035e+00, 1.759281e-02, 6.647818e-01, 4.277698e-01, 4.609314e-01, 9.277632e-01, 4.519242e-02, 3.293663e-01, 1.437995e+00, 6.484569e-02, 1.655856e+00, 5.829248e-01, 7.456340e-02, 1.524520e+00, 1.470893e+00, 7.909043e-02, 5.746641e-01, 9.724277e-01, 4.626621e-01, 6.946205e-01, 1.371147e+00, 6.362269e-01, 2.13413…
1.800000e+00	2.931257e-01, 1.190118e+00, 3.741313e-02, 8.283062e-01, 5.502785e-01, 8.265213e-01, 1.190295e+00, 9.244086e-03, 8.165839e-01, 3.764047e-01, 5.318316e-01, 7.352678e-01, 3.400424e-02, 2.667459e-01, 1.544960e+00, 4.155547e-02, 1.918630e+00, 6.093053e-01, 1.953358e-01, 2.007197e+00, 1.507138e+00, 7.370423e-02, 7.260136e-01, 8.428282e-01, 5.237375e-01, 6.486768e-01, 1.140225e+00, 5.209843e-01, 1.43777…
2.000000e+00	2.520328e-01, 1.158661e+00, 3.191994e-02, 8.068054e-01, 4.249901e-01, 8.776916e-01, 1.017495e+00, 6.242694e-03, 7.741018e-01, 3.290321e-01, 4.909566e-01, 9.005458e-01, 2.295495e-02, 2.380229e-01, 1.160030e+00, 3.174638e-02, 2.164601e+00, 5.629110e-01, 3.456063e-01, 1.495627e+00, 1.362247e+00, 6.112277e-02, 6.507238e-01, 7.860271e-01, 5.171116e-01, 7.063099e-01, 8.590735e-01, 4.080683e-01, 1.55211…
0.000000e+00	5.283857e-01, 1.671353e+00, 1.611868e+00, 3.002040e+00, 2.794625e+00, 6.421245e-01, 1.228575e+00, 1.176262e+00, 2.614929e-01, 1.238252e+00, 1.827169e+00, 2.257179e+00, 1.626390e+00, 6.364679e-01, 2.358811e-01, 6.716578e-01, 3.324664e+00, 2.891580e+00, 2.167840e+00, 4.229123e-01, 2.059401e+00, 1.916742e+00, 2.019139e+00, 7.528586e-01, 4.506466e-01, 1.121051e+00, 1.248766e+00, 8.471538e-01, 1.02636…
2.000000e-01	8.891897e-01, 1.172989e+00, 1.102184e+00, 2.011149e+00, 3.086395e+00, 3.726898e-01, 8.896186e-01, 7.250585e-01, 4.124487e-01, 9.223482e-01, 1.264767e+00, 1.568971e+00, 1.473742e+00, 8.362323e-01, 1.522004e-01, 8.021016e-01, 2.294500e+00, 2.020955e+00, 1.641546e+00, 3.131684e-01, 1.704784e+00, 1.288561e+00, 1.730516e+00, 9.872448e-01, 3.990788e-01, 9.746777e-01, 1.160246e+00, 6.504830e-01, 1.22351…
4.000000e-01	1.291222e+00, 1.249410e+00, 7.360403e-01, 1.705961e+00, 2.052032e+00, 1.934568e-01, 7.558391e-01, 3.448877e-01, 3.691205e-01, 9.038554e-01, 8.628073e-01, 1.168136e+00, 1.086337e+00, 9.236474e-01, 2.696793e-01, 5.451458e-01, 2.734043e+00, 1.388311e+00, 1.167330e+00, 2.885774e-01, 1.904356e+00, 9.712327e-01, 1.559886e+00, 7.600755e-01, 2.997665e-01, 8.992624e-01, 8.984259e-01, 4.730959e-01, 1.29354…
6.000000e-01	1.507378e+00, 7.771375e-01, 5.810838e-01, 1.428358e+00, 2.963804e+00, 1.538782e-01, 8.058666e-01, 2.470482e-01, 2.621731e-01, 9.043634e-01, 6.079304e-01, 9.879056e-01, 9.215635e-01, 9.124628e-01, 5.889675e-01, 3.799070e-01, 2.531244e+00, 7.807585e-01, 9.655043e-01, 2.324358e-01, 1.462369e+00, 6.966719e-01, 9.396432e-01, 7.859721e-01, 2.580296e-01, 7.694913e-01, 8.122126e-01, 3.745738e-01, 1.07548…
8.000000e-01	1.623340e+00, 6.813025e-01, 4.611217e-01, 1.137640e+00, 2.308882e+00, 1.354267e-01, 6.250947e-01, 1.264370e-01, 1.832954e-01, 1.029891e+00, 4.486660e-01, 9.553316e-01, 8.192947e-01, 9.528587e-01, 9.373215e-01, 2.312852e-01, 2.444497e+00, 5.773946e-01, 8.325804e-01, 2.481109e-01, 1.237885e+00, 5.258052e-01, 5.799974e-01, 7.757011e-01, 3.203239e-01, 6.565253e-01, 5.399406e-01, 2.850890e-01, 8.89030…
1.000000e+00	1.413517e+00, 6.289025e-01, 2.579057e-01, 1.101672e+00, 2.421338e+00, 1.942178e-01, 9.153518e-01, 5.780952e-02, 1.374411e-01, 1.173477e+00, 3.909775e-01, 8.511080e-01, 9.059842e-01, 7.744797e-01, 1.065308e+00, 1.727414e-01, 2.410178e+00, 4.109081e-01, 7.439991e-01, 3.961067e-01, 1.013685e+00, 4.903061e-01, 5.015048e-01, 4.963323e-01, 4.831222e-01, 6.085726e-01, 4.709711e-01, 2.296434e-01, 5.59092…
1.200000e+00	1.327213e+00, 5.960440e-01, 1.629745e-01, 9.517043e-01, 2.125988e+00, 2.898538e-01, 8.797182e-01, 3.743232e-02, 1.453027e-01, 1.044981e+00, 3.195958e-01, 9.121649e-01, 6.735068e-01, 6.727456e-01, 1.258988e+00, 9.148614e-02, 2.256044e+00, 2.796431e-01, 5.830350e-01, 4.708222e-01, 8.959451e-01, 2.837574e-01, 2.679572e-01, 4.278397e-01, 3.953973e-01, 5.729360e-01, 3.484979e-01, 1.726393e-01, 3.57140…
1.400000e+00	1.197631e+00, 5.144241e-01, 1.290343e-01, 1.014369e+00, 1.967459e+00, 3.285924e-01, 1.083731e+00, 3.049225e-02, 1.669053e-01, 8.309994e-01, 2.961133e-01, 9.424244e-01, 7.462612e-01, 6.568408e-01, 8.587254e-01, 6.188958e-02, 1.886981e+00, 1.891419e-01, 7.287910e-01, 6.174653e-01, 8.748044e-01, 2.465002e-01, 2.828098e-01, 4.695807e-01, 5.320972e-01, 5.683311e-01, 2.989460e-01, 1.085512e-01, 2.44912…
1.600000e+00	8.755095e-01, 4.916102e-01, 9.419143e-02, 9.352555e-01, 2.250010e+00, 3.695049e-01, 1.326478e+00, 1.333489e-02, 2.822979e-01, 6.600693e-01, 3.536275e-01, 8.876935e-01, 5.384191e-01, 7.060576e-01, 1.340811e+00, 4.012329e-02, 2.169729e+00, 1.390139e-01, 7.744202e-01, 8.345902e-01, 9.416360e-01, 2.447702e-01, 3.108844e-01, 5.688968e-01, 4.323141e-01, 6.296669e-01, 2.399002e-01, 1.072312e-01, 1.22748…
1.800000e+00	6.533542e-01, 4.489569e-01, 5.696617e-02, 1.055561e+00, 2.043460e+00, 5.529117e-01, 1.401086e+00, 8.685263e-03, 4.445822e-01, 5.609443e-01, 4.854173e-01, 8.665769e-01, 5.115585e-01, 6.050597e-01, 1.531488e+00, 2.550192e-02, 2.001527e+00, 8.611345e-02, 6.686568e-01, 1.172195e+00, 1.211192e+00, 3.253644e-01, 3.824378e-01, 6.200673e-01, 5.452519e-01, 6.587462e-01, 2.104435e-01, 9.701563e-02, 1.14721…
2.000000e+00	4.973980e-01, 3.629973e-01, 4.145128e-02, 8.050569e-01, 1.920185e+00, 4.746265e-01, 9.799408e-01, 6.027163e-03, 6.451472e-01, 5.401828e-01, 5.181562e-01, 9.907758e-01, 4.277511e-01, 5.500523e-01, 1.209753e+00, 1.834553e-02, 2.055929e+00, 7.844460e-02, 5.934922e-01, 1.357942e+00, 1.290068e+00, 3.724771e-01, 5.087039e-01, 5.715730e-01, 4.944594e-01, 6.178504e-01, 1.547464e-01, 7.099286e-02, 7.11540…
0.000000e+00	1.361926e+00, 1.998958e+00, 5.054343e-02, 1.927317e+00, 2.173073e+00, 5.358971e-01, 1.680955e+00, 6.757738e-01, 1.294028e+00, 2.593827e+00, 2.557163e+00, 9.025653e-01, 2.822424e+00, 2.919155e+00, 2.431802e-01, 5.325005e-01, 2.418416e+00, 3.916928e-01, 2.370420e+00, 1.821710e+00, 4.354543e-01, 2.535363e+00, 2.895102e-01, 2.126721e-01, 3.196054e-01, 2.466704e+00, 1.009834e+00, 2.156744e+00, 3.78134…
2.000000e-01	1.224228e+00, 1.760638e+00, 3.346234e-02, 1.796946e+00, 2.053328e+00, 2.713967e-01, 1.517581e+00, 3.496505e-01, 7.881167e-01, 2.167425e+00, 1.922127e+00, 7.123608e-01, 1.892000e+00, 2.070925e+00, 1.584992e-01, 5.533752e-01, 2.219878e+00, 5.356299e-01, 1.875507e+00, 1.700290e+00, 3.652275e-01, 1.809385e+00, 1.515029e-01, 1.701102e-01, 4.051958e-01, 1.628211e+00, 1.633350e+00, 1.289125e+00, 2.40661…
4.000000e-01	1.704142e+00, 1.790336e+00, 2.450660e-02, 1.454859e+00, 1.967804e+00, 2.202893e-01, 1.706368e+00, 2.086782e-01, 5.812283e-01, 1.659744e+00, 1.017217e+00, 4.254002e-01, 1.594017e+00, 1.501125e+00, 1.233742e-01, 6.836339e-01, 2.028084e+00, 6.552656e-01, 9.256637e-01, 1.181386e+00, 6.122491e-01, 1.240993e+00, 1.375818e-01, 1.230916e-01, 4.925188e-01, 1.104544e+00, 1.370420e+00, 1.078418e+00, 2.17759…
6.000000e-01	1.588338e+00, 1.629545e+00, 1.463139e-02, 1.327023e+00, 2.216028e+00, 1.405142e-01, 1.322283e+00, 1.345113e-01, 2.822476e-01, 1.366156e+00, 6.700086e-01, 4.902579e-01, 1.044835e+00, 1.256111e+00, 3.554859e-01, 4.219651e-01, 2.098898e+00, 6.782198e-01, 5.573883e-01, 8.235660e-01, 8.871501e-01, 6.278588e-01, 1.076948e-01, 8.515942e-02, 4.501081e-01, 8.240114e-01, 1.356888e+00, 8.915732e-01, 2.26219…
8.000000e-01	1.858401e+00, 1.345390e+00, 1.104470e-02, 1.250308e+00, 2.116838e+00, 1.703498e-01, 1.465859e+00, 7.607522e-02, 2.231697e-01, 1.006246e+00, 4.644027e-01, 5.656686e-01, 8.099260e-01, 9.848432e-01, 7.289115e-01, 2.776616e-01, 2.115060e+00, 6.655514e-01, 3.855326e-01, 6.945878e-01, 1.206774e+00, 4.944894e-01, 6.162447e-02, 6.214060e-02, 5.504803e-01, 8.030177e-01, 1.068322e+00, 4.979303e-01, 2.05795…
1.000000e+00	1.657324e+00, 1.546712e+00, 8.109328e-03, 1.067773e+00, 1.974809e+00, 2.779768e-01, 1.428247e+00, 4.683592e-02, 1.237251e-01, 8.612427e-01, 3.843875e-01, 6.043580e-01, 8.208577e-01, 8.224338e-01, 1.054487e+00, 1.815028e-01, 2.444641e+00, 7.075344e-01, 3.592913e-01, 7.190595e-01, 1.044790e+00, 3.319325e-01, 5.231963e-02, 1.160828e-01, 4.912469e-01, 6.436029e-01, 9.600112e-01, 5.931541e-01, 1.87860…
1.200000e+00	1.509653e+00, 1.571700e+00, 4.517074e-03, 1.073887e+00, 2.338802e+00, 3.017102e-01, 1.225121e+00, 2.977473e-02, 1.005713e-01, 7.473469e-01, 4.806177e-01, 6.049803e-01, 7.767087e-01, 6.793244e-01, 1.222616e+00, 1.012823e-01, 2.453760e+00, 7.656364e-01, 3.581199e-01, 7.451457e-01, 1.227395e+00, 2.122172e-01, 3.531041e-02, 2.202045e-01, 5.105648e-01, 6.991189e-01, 8.502093e-01, 4.452588e-01, 2.15964…
1.400000e+00	1.349604e+00, 1.483945e+00, 3.607223e-03, 9.907090e-01, 2.232151e+00, 3.481919e-01, 1.181133e+00, 1.738141e-02, 7.252585e-02, 5.309501e-01, 4.461810e-01, 6.836982e-01, 7.561676e-01, 5.599336e-01, 1.075456e+00, 5.574860e-02, 1.944452e+00, 7.317946e-01, 5.034841e-01, 7.315931e-01, 1.262516e+00, 1.186044e-01, 3.822924e-02, 4.561103e-01, 5.200762e-01, 6.805472e-01, 5.965514e-01, 3.303283e-01, 2.05591…
1.600000e+00	1.201148e+00, 1.440047e+00, 2.483219e-03, 1.015767e+00, 2.276134e+00, 4.431060e-01, 1.123462e+00, 8.585940e-03, 8.798764e-02, 3.806665e-01, 4.297879e-01, 7.222393e-01, 4.857872e-01, 5.693134e-01, 1.381456e+00, 3.861622e-02, 2.060501e+00, 5.867003e-01, 4.964631e-01, 1.002845e+00, 1.519184e+00, 8.078778e-02, 6.181857e-02, 5.134005e-01, 4.757223e-01, 5.273599e-01, 5.547546e-01, 2.755383e-01, 2.35966…
1.800000e+00	8.654447e-01, 1.360618e+00, 1.713540e-03, 9.675890e-01, 2.166752e+00, 5.021956e-01, 1.119485e+00, 5.351958e-03, 2.558575e-01, 3.037692e-01, 4.497257e-01, 8.365827e-01, 4.294059e-01, 8.242534e-01, 1.379363e+00, 2.966613e-02, 2.539459e+00, 5.356018e-01, 6.444613e-01, 1.255661e+00, 1.651769e+00, 4.903413e-02, 1.263083e-01, 6.057443e-01, 4.832550e-01, 6.125121e-01, 4.418716e-01, 1.708753e-01, 2.22421…
2.000000e+00	7.769201e-01, 1.201871e+00, 9.597220e-04, 9.371753e-01, 2.068810e+00, 5.246853e-01, 1.274742e+00, 3.963654e-03, 3.985795e-01, 2.529519e-01, 5.206285e-01, 6.912335e-01, 3.804058e-01, 4.891890e-01, 1.395306e+00, 2.248002e-02, 1.774614e+00, 5.664670e-01, 6.748374e-01, 1.506559e+00, 1.412278e+00, 4.048469e-02, 2.575841e-01, 6.380871e-01, 4.642948e-01, 6.434746e-01, 3.599819e-01, 1.674489e-01, 2.03213…
0.000000e+00	2.307867e+00, 6.344077e-01, 1.987203e+00, 2.873221e+00, 2.055993e+00, 2.874368e-01, 5.548372e-01, 2.654948e+00, 1.272294e+00, 2.212415e+00, 6.370598e-01, 6.688048e-01, 1.665237e+00, 1.254401e+00, 1.130743e+00, 3.010012e-02, 1.954880e+00, 2.263950e+00, 8.149027e-02, 2.823014e-01, 1.318457e+00, 1.217331e+00, 1.155684e-01, 1.100761e+00, 1.552010e+00, 3.190851e-01, 5.839343e-01, 1.395743e+00, 1.53281…
2.000000e-01	1.507251e+00, 7.110686e-01, 1.591559e+00, 2.247670e+00, 1.457026e+00, 1.582244e-01, 6.257479e-01, 1.482599e+00, 8.390878e-01, 2.074924e+00, 4.215437e-01, 6.139487e-01, 1.208593e+00, 8.952769e-01, 8.177613e-01, 2.484220e-02, 1.791054e+00, 1.459113e+00, 4.979651e-02, 3.907600e-01, 1.253979e+00, 1.081050e+00, 8.440634e-02, 7.879762e-01, 1.137458e+00, 4.619567e-01, 7.756108e-01, 1.038328e+00, 6.24790…
4.000000e-01	1.524819e+00, 9.415333e-01, 1.916453e+00, 2.044786e+00, 1.281686e+00, 9.772358e-02, 9.128722e-01, 7.839377e-01, 4.749461e-01, 1.804721e+00, 2.327593e-01, 7.590033e-01, 9.433223e-01, 7.763459e-01, 9.212942e-01, 1.862703e-02, 1.759053e+00, 1.005784e+00, 7.474959e-02, 4.020467e-01, 7.900568e-01, 8.556166e-01, 6.460695e-02, 6.759671e-01, 1.037794e+00, 5.638639e-01, 6.644306e-01, 7.647576e-01, 6.89543…
6.000000e-01	1.513650e+00, 1.031114e+00, 1.530439e+00, 1.769736e+00, 7.345943e-01, 5.781947e-02, 9.867277e-01, 4.578640e-01, 3.025445e-01, 1.453792e+00, 1.439209e-01, 7.491583e-01, 9.638460e-01, 4.870411e-01, 1.087139e+00, 9.162656e-03, 2.012494e+00, 7.040931e-01, 2.107754e-01, 5.249461e-01, 6.998346e-01, 5.126787e-01, 3.290373e-02, 4.755764e-01, 6.917658e-01, 4.542617e-01, 6.364993e-01, 6.519784e-01, 5.19498…
8.000000e-01	1.399064e+00, 9.373623e-01, 9.520718e-01, 1.525660e+00, 1.119937e+00, 5.129234e-02, 1.060483e+00, 2.728501e-01, 2.102808e-01, 1.537252e+00, 1.129167e-01, 7.309208e-01, 8.389222e-01, 3.799696e-01, 1.044575e+00, 6.087902e-03, 2.153684e+00, 4.268136e-01, 3.958907e-01, 7.401970e-01, 5.964828e-01, 3.469376e-01, 4.269650e-02, 3.427629e-01, 6.569613e-01, 6.161968e-01, 5.169820e-01, 4.455299e-01, 3.69501…
1.000000e+00	1.091403e+00, 9.875759e-01, 6.369837e-01, 1.241252e+00, 1.088959e+00, 7.610671e-02, 1.014176e+00, 1.511312e-01, 2.121296e-01, 1.100342e+00, 1.115688e-01, 6.910143e-01, 8.063468e-01, 3.261981e-01, 1.235570e+00, 4.755197e-03, 1.914046e+00, 4.176831e-01, 4.004590e-01, 8.815553e-01, 4.033179e-01, 1.948410e-01, 6.025581e-02, 2.726509e-01, 5.933460e-01, 5.831548e-01, 3.605523e-01, 3.708536e-01, 2.93583…
1.200000e+00	1.123240e+00, 1.031064e+00, 4.353647e-01, 1.317438e+00, 1.166826e+00, 1.343138e-01, 1.167502e+00, 8.672339e-02, 2.548131e-01, 9.091960e-01, 1.770111e-01, 8.175564e-01, 6.686356e-01, 2.344748e-01, 1.120198e+00, 2.542231e-03, 1.783069e+00, 4.395371e-01, 5.914605e-01, 1.282681e+00, 3.900640e-01, 1.540264e-01, 1.386822e-01, 2.453883e-01, 6.027341e-01, 4.702661e-01, 4.029485e-01, 2.539829e-01, 2.09555…
1.400000e+00	7.207146e-01, 9.219276e-01, 3.138916e-01, 1.034786e+00, 1.088154e+00, 1.535673e-01, 1.115580e+00, 5.630390e-02, 4.362085e-01, 8.135968e-01, 2.259808e-01, 8.037886e-01, 4.609211e-01, 1.907306e-01, 1.208372e+00, 2.317813e-03, 2.014607e+00, 3.574201e-01, 5.336215e-01, 9.016851e-01, 4.753878e-01, 9.551856e-02, 2.453509e-01, 2.827392e-01, 5.594173e-01, 5.809179e-01, 2.977459e-01, 1.973844e-01, 1.40393…
1.600000e+00	5.307907e-01, 7.592471e-01, 1.935643e-01, 1.206550e+00, 1.374187e+00, 2.768012e-01, 1.023608e+00, 2.816395e-02, 5.319229e-01, 5.858413e-01, 3.217238e-01, 6.276402e-01, 4.381396e-01, 1.449319e-01, 1.539089e+00, 2.304042e-03, 2.285160e+00, 3.438083e-01, 6.564974e-01, 1.169032e+00, 6.035959e-01, 6.514990e-02, 4.152391e-01, 4.738822e-01, 5.438750e-01, 6.176424e-01, 2.716291e-01, 1.564536e-01, 1.23016…
1.800000e+00	4.679512e-01, 6.231682e-01, 1.486170e-01, 1.053268e+00, 1.374110e+00, 2.896340e-01, 1.074047e+00, 1.637326e-02, 6.589780e-01, 4.969632e-01, 3.689605e-01, 8.488603e-01, 2.456880e-01, 1.491893e-01, 1.392381e+00, 2.363118e-03, 2.548563e+00, 2.588901e-01, 6.618248e-01, 1.356608e+00, 9.489066e-01, 8.401839e-02, 3.950380e-01, 5.449987e-01, 5.744218e-01, 4.821586e-01, 1.666727e-01, 1.264464e-01, 8.40058…
2.000000e+00	3.939878e-01, 5.459865e-01, 9.150263e-02, 9.915683e-01, 1.516747e+00, 3.480379e-01, 1.176021e+00, 1.031970e-02, 7.343661e-01, 4.603570e-01, 4.882499e-01, 7.826634e-01, 1.963262e-01, 3.318786e-01, 1.199225e+00, 3.325193e-03, 1.869069e+00, 1.944637e-01, 6.967424e-01, 1.383382e+00, 1.088020e+00, 1.526838e-01, 4.375802e-01, 5.116336e-01, 4.912403e-01, 6.836752e-01, 1.439350e-01, 1.058179e-01, 6.21949…
0.000000e+00	5.055581e-01, 6.460623e-03, 2.535336e+00, 3.026441e+00, 2.489403e+00, 2.860795e-01, 5.967974e-01, 9.269069e-01, 1.580894e+00, 2.226193e+00, 2.392338e+00, 2.691591e+00, 5.912921e-01, 2.092851e+00, 2.819710e+00, 1.855763e+00, 1.349423e-01, 2.736264e+00, 2.282061e+00, 4.102060e-02, 5.015976e-01, 4.515612e-01, 3.407611e+00, 2.425450e+00, 9.949896e-02, 1.763528e+00, 2.760785e+00, 2.935305e+00, 3.68392…
2.000000e-01	3.682772e-01, 2.103539e-01, 1.921756e+00, 2.331100e+00, 1.963778e+00, 1.341035e-01, 8.184486e-01, 7.660695e-01, 1.188613e+00, 2.542804e+00, 1.906545e+00, 1.763915e+00, 7.406516e-01, 1.905345e+00, 2.370807e+00, 1.487670e+00, 1.354015e-01, 1.926370e+00, 1.620630e+00, 4.618114e-01, 3.174348e-01, 4.962986e-01, 2.262284e+00, 1.710463e+00, 2.366848e-01, 1.199606e+00, 2.862356e+00, 2.060655e+00, 8.10250…
4.000000e-01	3.196638e-01, 4.340693e-01, 1.733208e+00, 2.138941e+00, 1.428423e+00, 8.882776e-02, 8.791761e-01, 5.650219e-01, 1.100589e+00, 2.211225e+00, 9.572300e-01, 1.260934e+00, 5.179943e-01, 1.695376e+00, 1.890587e+00, 1.090669e+00, 1.261501e-01, 1.046873e+00, 1.254443e+00, 7.866351e-01, 2.096774e-01, 7.278440e-01, 1.455330e+00, 1.285180e+00, 3.906820e-01, 6.624401e-01, 2.889989e+00, 1.377867e+00, 7.61512…
6.000000e-01	2.409153e-01, 7.205921e-01, 1.742177e+00, 1.902308e+00, 1.466338e+00, 5.565986e-02, 1.087934e+00, 4.365684e-01, 1.101437e+00, 1.612173e+00, 5.655302e-01, 1.144571e+00, 5.222091e-01, 1.145108e+00, 1.677645e+00, 8.176622e-01, 3.514014e-01, 6.203153e-01, 6.953225e-01, 9.102014e-01, 1.560005e-01, 6.120153e-01, 1.335675e+00, 1.088208e+00, 3.314180e-01, 3.853578e-01, 2.679382e+00, 1.095653e+00, 6.25233…
8.000000e-01	2.228072e-01, 8.830781e-01, 1.766752e+00, 1.530854e+00, 9.288746e-01, 5.624402e-02, 1.059373e+00, 2.475942e-01, 8.752709e-01, 1.573359e+00, 3.811877e-01, 1.141588e+00, 4.415084e-01, 1.359690e+00, 1.736574e+00, 4.300220e-01, 5.536338e-01, 3.812512e-01, 3.760185e-01, 1.035465e+00, 1.301208e-01, 5.560091e-01, 1.293229e+00, 7.036915e-01, 4.603542e-01, 2.597227e-01, 2.404717e+00, 8.760121e-01, 4.32464…
1.000000e+00	1.632956e-01, 8.752871e-01, 1.166094e+00, 1.628525e+00, 8.417761e-01, 7.273961e-02, 1.078792e+00, 1.381840e-01, 9.801672e-01, 1.140861e+00, 2.807890e-01, 1.051521e+00, 3.732216e-01, 1.291138e+00, 1.473151e+00, 3.003939e-01, 9.128047e-01, 3.664604e-01, 2.376299e-01, 1.407020e+00, 1.111666e-01, 4.052702e-01, 1.171865e+00, 5.466629e-01, 4.549188e-01, 1.251139e-01, 2.153221e+00, 6.125837e-01, 3.23188…
1.200000e+00	1.323656e-01, 8.469900e-01, 8.115451e-01, 1.208271e+00, 6.512392e-01, 1.162198e-01, 1.217193e+00, 7.252157e-02, 7.759078e-01, 9.314941e-01, 2.595724e-01, 8.133114e-01, 2.322827e-01, 9.058917e-01, 1.460406e+00, 1.799176e-01, 1.103625e+00, 2.765466e-01, 1.593404e-01, 1.579016e+00, 8.704600e-02, 2.789954e-01, 1.078321e+00, 4.913388e-01, 5.077223e-01, 1.133423e-01, 1.792485e+00, 5.307822e-01, 2.13683…
1.400000e+00	1.203461e-01, 9.346337e-01, 5.589616e-01, 1.202462e+00, 4.806262e-01, 1.875490e-01, 1.119254e+00, 3.967390e-02, 7.579143e-01, 7.384009e-01, 3.367935e-01, 9.830334e-01, 1.941995e-01, 6.459577e-01, 1.277993e+00, 1.158981e-01, 1.548430e+00, 3.057385e-01, 1.521270e-01, 1.599307e+00, 1.688303e-01, 1.694208e-01, 8.414129e-01, 4.448473e-01, 5.745466e-01, 1.949678e-01, 1.466709e+00, 3.170633e-01, 1.43305…
1.600000e+00	1.032830e-01, 1.183713e+00, 3.844867e-01, 1.172052e+00, 3.643112e-01, 2.686425e-01, 1.259214e+00, 3.284463e-02, 7.412391e-01, 6.329255e-01, 3.636539e-01, 8.842270e-01, 1.278481e-01, 4.452713e-01, 1.329637e+00, 7.642832e-02, 1.608457e+00, 3.276687e-01, 2.128458e-01, 1.867401e+00, 4.201209e-01, 1.050783e-01, 7.299852e-01, 5.105952e-01, 4.791979e-01, 3.622174e-01, 1.080017e+00, 3.340692e-01, 1.16006…
1.800000e+00	1.119339e-01, 9.358438e-01, 2.665007e-01, 9.313607e-01, 3.804394e-01, 3.199367e-01, 1.172512e+00, 1.699853e-02, 8.676143e-01, 4.194749e-01, 3.816315e-01, 7.244634e-01, 1.019745e-01, 4.560870e-01, 1.431351e+00, 4.119325e-02, 1.749658e+00, 3.513034e-01, 2.868272e-01, 1.834890e+00, 7.199277e-01, 8.408841e-02, 8.625566e-01, 6.001131e-01, 4.733469e-01, 3.660892e-01, 9.083718e-01, 2.314802e-01, 8.41057…
2.000000e+00	7.655850e-02, 9.238742e-01, 1.851849e-01, 8.554607e-01, 4.056620e-01, 4.165619e-01, 1.041007e+00, 9.230192e-03, 8.889922e-01, 4.156119e-01, 4.349800e-01, 8.712433e-01, 6.684052e-02, 3.667149e-01, 1.339117e+00, 3.164290e-02, 1.656740e+00, 3.831284e-01, 4.504720e-01, 1.629075e+00, 1.068135e+00, 5.874219e-02, 8.214070e-01, 6.328729e-01, 4.570069e-01, 4.525724e-01, 7.861847e-01, 1.611044e-01, 6.50825…
0.000000e+00	1.620260e+00, 1.617028e-01, 1.310927e+00, 2.188292e+00, 2.499866e+00, 1.207149e-01, 1.543279e+00, 2.262685e+00, 1.396171e+00, 1.761444e+00, 2.329416e-01, 7.941462e-01, 1.542201e+00, 9.657583e-02, 1.451397e+00, 1.131086e+00, 9.658220e-01, 2.558999e-01, 2.280238e+00, 1.565074e+00, 8.728231e-01, 2.745496e+00, 1.209671e+00, 1.920603e+00, 1.866478e-01, 2.472981e-01, 3.115870e+00, 1.404073e+00, 2.42605…
2.000000e-01	1.119867e+00, 4.037550e-01, 1.121843e+00, 1.886353e+00, 2.614890e+00, 7.595930e-02, 1.215020e+00, 1.318460e+00, 8.123410e-01, 1.369465e+00, 1.625685e-01, 7.726789e-01, 1.169639e+00, 3.244509e-01, 1.022913e+00, 9.698263e-01, 1.094420e+00, 1.887695e-01, 1.250117e+00, 1.969938e+00, 7.226569e-01, 2.457594e+00, 9.819917e-01, 1.502491e+00, 8.578498e-02, 3.285515e-01, 2.642849e+00, 1.375627e+00, 1.46915…
4.000000e-01	1.397339e+00, 5.201911e-01, 1.219461e+00, 1.633013e+00, 2.595498e+00, 6.445823e-02, 7.125039e-01, 8.935545e-01, 6.170108e-01, 1.273613e+00, 1.446924e-01, 8.338689e-01, 7.243046e-01, 4.494705e-01, 6.899437e-01, 4.485598e-01, 1.200572e+00, 1.183761e-01, 7.326785e-01, 1.688880e+00, 4.359094e-01, 1.506963e+00, 7.512106e-01, 1.240988e+00, 6.791576e-02, 4.093601e-01, 2.777306e+00, 1.036828e+00, 1.05110…
6.000000e-01	1.350251e+00, 6.945125e-01, 1.190246e+00, 1.091010e+00, 2.482685e+00, 1.230349e-01, 7.917648e-01, 5.236799e-01, 3.671028e-01, 1.357947e+00, 1.527598e-01, 8.487917e-01, 4.548015e-01, 5.361196e-01, 5.455302e-01, 4.087376e-01, 1.141724e+00, 9.830387e-02, 4.881969e-01, 1.377975e+00, 4.470613e-01, 1.235860e+00, 5.991422e-01, 7.233609e-01, 1.632622e-01, 4.730027e-01, 2.164823e+00, 8.025585e-01, 7.09004…
8.000000e-01	1.472864e+00, 9.132977e-01, 7.854059e-01, 1.166422e+00, 2.173172e+00, 2.255129e-01, 1.120853e+00, 3.073172e-01, 2.625510e-01, 9.439604e-01, 1.723590e-01, 7.718259e-01, 4.369803e-01, 5.504600e-01, 6.165155e-01, 2.001283e-01, 1.248682e+00, 1.300964e-01, 2.182675e-01, 1.239743e+00, 6.041188e-01, 9.036619e-01, 3.918333e-01, 6.323312e-01, 2.300340e-01, 4.784263e-01, 1.695721e+00, 5.764599e-01, 4.52848…
1.000000e+00	1.509907e+00, 7.479893e-01, 5.717030e-01, 9.827422e-01, 1.985823e+00, 3.230146e-01, 1.018507e+00, 1.550018e-01, 1.995479e-01, 8.906621e-01, 2.038990e-01, 8.228708e-01, 5.006978e-01, 6.763238e-01, 8.252406e-01, 1.417948e-01, 1.481711e+00, 1.532798e-01, 2.107452e-01, 8.464305e-01, 8.940475e-01, 5.372842e-01, 3.269229e-01, 4.920704e-01, 4.583466e-01, 3.980961e-01, 1.374644e+00, 4.735556e-01, 3.10453…
1.200000e+00	1.716582e+00, 8.877419e-01, 4.109150e-01, 8.932417e-01, 2.530351e+00, 3.713533e-01, 1.155183e+00, 9.238877e-02, 1.141362e-01, 6.559762e-01, 2.527073e-01, 8.770642e-01, 4.706458e-01, 7.554733e-01, 1.204203e+00, 8.628901e-02, 1.913458e+00, 2.199291e-01, 1.615939e-01, 7.271983e-01, 1.046833e+00, 3.414399e-01, 1.690047e-01, 4.365629e-01, 5.155313e-01, 3.840103e-01, 1.098133e+00, 3.553402e-01, 1.85090…
1.400000e+00	1.224160e+00, 9.596903e-01, 3.137953e-01, 9.787492e-01, 2.576214e+00, 4.880700e-01, 9.198762e-01, 4.861788e-02, 9.594694e-02, 6.265697e-01, 3.563376e-01, 8.411929e-01, 5.055021e-01, 6.782718e-01, 1.107320e+00, 4.371830e-02, 1.769663e+00, 2.810245e-01, 2.760465e-01, 7.504151e-01, 1.322534e+00, 2.504456e-01, 1.304575e-01, 5.310583e-01, 4.757994e-01, 4.294550e-01, 8.041329e-01, 3.070264e-01, 1.55505…
1.600000e+00	1.125452e+00, 1.206488e+00, 2.070121e-01, 9.331363e-01, 2.545323e+00, 5.776933e-01, 1.110009e+00, 3.669263e-02, 1.060912e-01, 5.519274e-01, 4.493314e-01, 6.604787e-01, 3.846850e-01, 8.017991e-01, 1.220264e+00, 3.316032e-02, 2.019000e+00, 3.153245e-01, 3.986028e-01, 9.592112e-01, 1.416981e+00, 1.575369e-01, 1.321460e-01, 5.770363e-01, 4.266587e-01, 5.234288e-01, 5.944727e-01, 1.926878e-01, 8.89432…
1.800000e+00	1.012271e+00, 1.210606e+00, 1.334105e-01, 8.527063e-01, 2.379170e+00, 3.615742e-01, 1.182885e+00, 1.688797e-02, 2.114559e-01, 4.251621e-01, 4.300607e-01, 9.278392e-01, 4.374107e-01, 7.365829e-01, 1.230988e+00, 1.927668e-02, 1.743627e+00, 3.931748e-01, 4.369341e-01, 1.126984e+00, 1.184715e+00, 1.010278e-01, 1.553870e-01, 5.826570e-01, 5.015283e-01, 5.128153e-01, 6.359907e-01, 1.536926e-01, 7.84831…
2.000000e+00	8.599437e-01, 1.159104e+00, 9.594007e-02, 7.718343e-01, 2.245001e+00, 5.294981e-01, 1.212912e+00, 9.604557e-03, 3.308319e-01, 3.635964e-01, 4.962708e-01, 7.775909e-01, 2.990368e-01, 7.750733e-01, 1.277165e+00, 1.361978e-02, 2.312970e+00, 3.691133e-01, 5.656342e-01, 1.257016e+00, 1.219106e+00, 8.836100e-02, 2.678431e-01, 6.436880e-01, 4.742130e-01, 5.667946e-01, 4.978384e-01, 1.451885e-01, 7.44798…
0.000000e+00	1.040951e+00, 1.823399e+00, 9.534455e-01, 1.595419e+00, 1.149518e+00, 1.265494e+00, 2.551519e+00, 2.806841e-01, 8.823861e-02, 1.147248e+00, 1.615713e+00, 1.034522e+00, 8.051426e-01, 2.816837e+00, 1.715499e+00, 1.216604e+00, 8.392538e-01, 1.387027e+00, 2.820752e+00, 7.213645e-01, 2.002081e-01, 2.560076e+00, 1.609885e+00, 1.155730e+00, 1.165625e+00, 2.605402e+00, 1.706776e+00, 2.830225e+00, 2.27207…
2.000000e-01	6.383508e-01, 1.757351e+00, 7.343650e-01, 1.243298e+00, 1.644941e+00, 7.797459e-01, 1.998173e+00, 2.501237e-01, 3.092584e-01, 8.239603e-01, 1.061633e+00, 8.383075e-01, 7.603974e-01, 2.042454e+00, 1.234540e+00, 1.063876e+00, 8.106544e-01, 9.569554e-01, 2.150249e+00, 1.024943e+00, 4.956630e-01, 1.374743e+00, 1.231535e+00, 7.721727e-01, 8.829960e-01, 1.555636e+00, 1.788188e+00, 2.244562e+00, 4.40904…
4.000000e-01	6.851240e-01, 1.630227e+00, 7.205139e-01, 1.244988e+00, 1.769130e+00, 6.098361e-01, 1.562620e+00, 2.084525e-01, 4.561385e-01, 7.098008e-01, 8.025867e-01, 8.616705e-01, 6.439360e-01, 1.927338e+00, 7.515983e-01, 5.664548e-01, 1.041958e+00, 9.747833e-01, 1.300673e+00, 8.300156e-01, 7.988597e-01, 1.040524e+00, 1.156587e+00, 8.299352e-01, 8.334606e-01, 9.117895e-01, 1.942942e+00, 1.780101e+00, 6.22847…
6.000000e-01	1.053195e+00, 1.312048e+00, 8.519339e-01, 9.939367e-01, 1.914243e+00, 4.143146e-01, 1.393607e+00, 1.018445e-01, 4.970323e-01, 5.158254e-01, 7.143742e-01, 6.602068e-01, 6.699662e-01, 1.650148e+00, 9.041356e-01, 4.694106e-01, 1.243775e+00, 7.965855e-01, 9.773887e-01, 9.557732e-01, 1.001929e+00, 6.437969e-01, 1.161523e+00, 5.448157e-01, 6.186462e-01, 5.568817e-01, 1.644825e+00, 1.533763e+00, 5.08452…
8.000000e-01	1.039079e+00, 1.536120e+00, 7.080198e-01, 1.175849e+00, 1.984559e+00, 4.269559e-01, 1.346171e+00, 6.664657e-02, 4.703699e-01, 4.195509e-01, 6.425411e-01, 7.641816e-01, 5.589727e-01, 1.433523e+00, 9.653944e-01, 2.732167e-01, 1.593630e+00, 7.124419e-01, 5.263008e-01, 8.115622e-01, 1.278941e+00, 4.161305e-01, 7.813164e-01, 8.304995e-01, 5.959187e-01, 3.479204e-01, 2.024190e+00, 1.050842e+00, 4.22098…
1.000000e+00	9.883075e-01, 1.347660e+00, 5.006805e-01, 1.017870e+00, 1.857385e+00, 3.482990e-01, 1.286739e+00, 3.527553e-02, 4.518924e-01, 3.559595e-01, 6.033786e-01, 6.702531e-01, 5.091540e-01, 1.311712e+00, 1.251293e+00, 1.707355e-01, 1.603807e+00, 7.751881e-01, 2.784993e-01, 1.044973e+00, 1.266328e+00, 3.105817e-01, 6.323773e-01, 8.578741e-01, 5.547932e-01, 3.154966e-01, 1.845849e+00, 9.397162e-01, 3.99983…
1.200000e+00	6.821225e-01, 1.253062e+00, 4.298455e-01, 1.165907e+00, 1.841980e+00, 3.131902e-01, 1.327220e+00, 2.324818e-02, 4.229034e-01, 2.911544e-01, 5.824451e-01, 7.785012e-01, 5.095442e-01, 1.225456e+00, 1.288650e+00, 1.349914e-01, 1.476924e+00, 6.417467e-01, 2.014880e-01, 1.110051e+00, 1.267272e+00, 2.045411e-01, 6.082850e-01, 8.594149e-01, 5.678442e-01, 4.143482e-01, 1.654212e+00, 7.899744e-01, 3.00904…
1.400000e+00	6.263582e-01, 1.134535e+00, 2.306297e-01, 9.361083e-01, 1.822720e+00, 5.006844e-01, 1.173243e+00, 1.726718e-02, 6.295325e-01, 2.010411e-01, 3.853862e-01, 6.608151e-01, 3.216412e-01, 1.117002e+00, 1.255428e+00, 6.964438e-02, 1.892066e+00, 6.011428e-01, 1.966401e-01, 1.563536e+00, 1.675453e+00, 1.316790e-01, 5.156546e-01, 8.313788e-01, 4.618944e-01, 5.162178e-01, 1.206625e+00, 4.450381e-01, 3.22275…
1.600000e+00	5.391886e-01, 1.192019e+00, 1.993285e-01, 9.469812e-01, 2.480861e+00, 4.266142e-01, 1.454197e+00, 8.983312e-03, 6.979169e-01, 1.791618e-01, 4.978218e-01, 8.382499e-01, 2.540982e-01, 1.025542e+00, 1.332302e+00, 5.364501e-02, 1.781352e+00, 7.443678e-01, 2.905226e-01, 1.186600e+00, 1.716805e+00, 8.261782e-02, 5.809344e-01, 9.044357e-01, 4.195583e-01, 5.395181e-01, 1.066842e+00, 4.980489e-01, 2.93740…
1.800000e+00	4.925094e-01, 1.279882e+00, 1.369527e-01, 1.000781e+00, 2.030425e+00, 6.277689e-01, 1.285081e+00, 6.654831e-03, 7.473989e-01, 1.613612e-01, 6.427569e-01, 8.108874e-01, 1.521768e-01, 8.888638e-01, 1.585404e+00, 3.642023e-02, 1.784621e+00, 6.119269e-01, 3.264579e-01, 1.454219e+00, 1.597295e+00, 6.570769e-02, 6.316816e-01, 8.978574e-01, 5.246360e-01, 5.615624e-01, 8.074325e-01, 3.196438e-01, 2.23564…
2.000000e+00	3.876317e-01, 1.159681e+00, 6.168277e-02, 9.733470e-01, 2.260720e+00, 5.754727e-01, 1.035913e+00, 4.095040e-03, 8.055923e-01, 1.502909e-01, 6.086779e-01, 8.111690e-01, 1.769359e-01, 1.042704e+00, 1.226096e+00, 2.559094e-02, 2.120392e+00, 6.445117e-01, 4.504543e-01, 1.646367e+00, 1.265874e+00, 6.559706e-02, 6.958383e-01, 7.320994e-01, 5.595719e-01, 5.026553e-01, 7.187679e-01, 2.924071e-01, 2.10385…
0.000000e+00	4.060382e-01, 2.380009e+00, 1.630240e+00, 3.729263e-01, 3.137311e+00, 2.334275e-01, 1.738899e-01, 1.101035e+00, 1.450869e+00, 1.005499e+00, 1.572871e-01, 9.271725e-01, 1.455505e+00, 2.894320e+00, 1.644445e+00, 1.465394e+00, 2.229980e-02, 8.670227e-01, 1.454970e+00, 2.529273e+00, 1.429655e+00, 1.758065e+00, 1.683715e-01, 1.288896e+00, 2.430807e-01, 2.509737e+00, 2.173243e+00, 4.803053e-01, 1.92708…
2.000000e-01	3.427472e-01, 2.189017e+00, 1.002531e+00, 3.722464e-01, 1.912129e+00, 5.717751e-01, 1.164483e-01, 7.953558e-01, 1.207063e+00, 1.021884e+00, 2.357248e-01, 8.202101e-01, 1.263877e+00, 1.948134e+00, 1.301421e+00, 9.572050e-01, 1.518367e-01, 7.035687e-01, 8.378791e-01, 2.314060e+00, 1.076628e+00, 1.143442e+00, 3.472271e-01, 1.154399e+00, 1.128690e-01, 1.322666e+00, 2.038468e+00, 3.991078e-01, 1.23918…
4.000000e-01	3.989306e-01, 2.196542e+00, 6.610036e-01, 3.521423e-01, 1.852369e+00, 6.623707e-01, 3.002345e-01, 4.081076e-01, 1.138280e+00, 8.931752e-01, 2.152428e-01, 7.246976e-01, 7.968243e-01, 1.882483e+00, 1.120620e+00, 5.305720e-01, 4.420953e-01, 8.836069e-01, 5.310707e-01, 2.698304e+00, 8.860444e-01, 9.394907e-01, 4.973531e-01, 8.584832e-01, 2.075529e-01, 9.464128e-01, 1.631687e+00, 3.796671e-01, 8.65075…
6.000000e-01	3.524319e-01, 2.016516e+00, 5.137784e-01, 4.304100e-01, 1.877269e+00, 5.749771e-01, 5.679588e-01, 2.901906e-01, 8.122590e-01, 1.067113e+00, 2.152178e-01, 8.303203e-01, 5.507136e-01, 1.226952e+00, 1.070401e+00, 2.817001e-01, 6.609262e-01, 7.181471e-01, 3.728899e-01, 2.279125e+00, 7.391295e-01, 4.480297e-01, 5.256927e-01, 5.906554e-01, 3.132069e-01, 5.126657e-01, 1.234501e+00, 2.558285e-01, 5.80250…
8.000000e-01	3.714123e-01, 1.856573e+00, 3.639115e-01, 4.675828e-01, 1.656503e+00, 8.634540e-01, 7.320738e-01, 1.573720e-01, 9.170983e-01, 1.037344e+00, 2.138062e-01, 8.128990e-01, 4.047335e-01, 1.080910e+00, 1.117021e+00, 2.377073e-01, 9.918591e-01, 7.773780e-01, 1.834281e-01, 2.157642e+00, 6.501223e-01, 2.518526e-01, 5.916096e-01, 5.659775e-01, 4.149210e-01, 2.772921e-01, 9.242138e-01, 2.397894e-01, 6.17961…
1.000000e+00	3.449511e-01, 1.635507e+00, 2.380409e-01, 5.966871e-01, 1.604196e+00, 8.378403e-01, 8.408707e-01, 9.554176e-02, 8.018169e-01, 9.650807e-01, 2.561602e-01, 6.399018e-01, 2.629392e-01, 1.085489e+00, 1.296734e+00, 1.179465e-01, 1.125944e+00, 7.762122e-01, 2.937195e-01, 1.915414e+00, 7.805629e-01, 1.960394e-01, 5.429540e-01, 3.884642e-01, 5.080127e-01, 2.331358e-01, 9.062422e-01, 2.419320e-01, 4.57609…
1.200000e+00	2.570549e-01, 1.310898e+00, 1.382712e-01, 6.706903e-01, 1.771088e+00, 7.960298e-01, 1.157933e+00, 5.720899e-02, 7.718157e-01, 9.522380e-01, 2.476286e-01, 7.153387e-01, 2.229463e-01, 9.537490e-01, 1.181106e+00, 8.434486e-02, 1.411779e+00, 7.048829e-01, 3.504837e-01, 2.189287e+00, 8.993709e-01, 1.494245e-01, 5.648442e-01, 4.023414e-01, 4.865278e-01, 1.280863e-01, 5.741438e-01, 1.704004e-01, 3.53300…
1.400000e+00	2.490987e-01, 1.203974e+00, 1.052964e-01, 7.257606e-01, 1.686555e+00, 7.031734e-01, 9.085061e-01, 3.143862e-02, 6.869819e-01, 8.973343e-01, 2.590600e-01, 8.327613e-01, 1.246515e-01, 9.236080e-01, 1.238981e+00, 4.417449e-02, 1.542820e+00, 7.703848e-01, 5.428513e-01, 1.806954e+00, 1.076537e+00, 9.426471e-02, 5.797360e-01, 3.039575e-01, 3.996616e-01, 8.750346e-02, 4.720703e-01, 1.677090e-01, 3.16605…
1.600000e+00	2.081879e-01, 1.014146e+00, 6.204719e-02, 6.106060e-01, 1.780531e+00, 8.025285e-01, 9.731044e-01, 1.587300e-02, 8.268399e-01, 6.534045e-01, 3.645139e-01, 8.337494e-01, 9.808703e-02, 8.806430e-01, 1.405149e+00, 2.815369e-02, 1.895622e+00, 6.705819e-01, 5.514535e-01, 1.806487e+00, 1.120528e+00, 5.940171e-02, 5.911802e-01, 4.412940e-01, 5.465829e-01, 9.795035e-02, 4.070429e-01, 1.797325e-01, 2.42094…
1.800000e+00	1.936073e-01, 7.603280e-01, 4.659691e-02, 7.565376e-01, 1.878958e+00, 8.595457e-01, 1.031102e+00, 1.084048e-02, 9.719745e-01, 6.232967e-01, 4.547771e-01, 7.328083e-01, 6.261836e-02, 8.580424e-01, 1.403172e+00, 2.139658e-02, 1.665447e+00, 4.616522e-01, 5.158744e-01, 1.859510e+00, 1.378420e+00, 4.898313e-02, 5.942150e-01, 5.486008e-01, 5.073612e-01, 1.695364e-01, 3.575027e-01, 1.564947e-01, 2.11623…
2.000000e+00	1.717508e-01, 6.423492e-01, 3.164222e-02, 7.601279e-01, 2.110121e+00, 6.057540e-01, 1.341111e+00, 7.100303e-03, 9.947752e-01, 5.167590e-01, 4.308151e-01, 8.610716e-01, 4.183734e-02, 8.073736e-01, 1.238306e+00, 1.505091e-02, 2.061703e+00, 3.889833e-01, 7.105943e-01, 2.167948e+00, 1.512546e+00, 6.429340e-02, 6.150138e-01, 6.556390e-01, 5.554692e-01, 2.893085e-01, 3.390880e-01, 1.493156e-01, 1.71732…
0.000000e+00	2.454713e+00, 2.455645e+00, 2.659502e+00, 2.484651e+00, 1.454912e+00, 6.841260e-01, 2.034708e+00, 1.984613e-01, 1.737944e+00, 1.038466e+00, 2.139129e+00, 7.374019e-01, 1.877556e+00, 1.036161e+00, 5.439632e-01, 5.819731e-01, 1.166151e+00, 1.506771e+00, 2.579670e-01, 2.798121e+00, 2.668543e+00, 7.880012e-01, 2.957696e+00, 8.833079e-01, 2.519006e+00, 1.720305e+00, 2.429771e+00, 4.335217e-01, 2.03885…
2.000000e-01	2.603407e+00, 1.679448e+00, 1.442976e+00, 2.207546e+00, 1.901079e+00, 3.175515e-01, 1.185109e+00, 1.538935e-01, 9.216220e-01, 8.253338e-01, 1.390351e+00, 5.266714e-01, 1.013583e+00, 1.198498e+00, 7.225050e-01, 5.137298e-01, 1.019589e+00, 1.193473e+00, 1.954077e-01, 1.973020e+00, 1.812516e+00, 5.405600e-01, 2.163274e+00, 5.769326e-01, 1.247167e+00, 1.284940e+00, 1.976350e+00, 3.080633e-01, 1.75764…
4.000000e-01	2.416546e+00, 1.703840e+00, 1.116477e+00, 1.456834e+00, 1.592457e+00, 2.113748e-01, 7.462724e-01, 1.004681e-01, 6.058871e-01, 6.756032e-01, 9.950325e-01, 4.286147e-01, 9.535095e-01, 9.122211e-01, 1.070649e+00, 5.630802e-01, 1.624723e+00, 1.116925e+00, 1.102695e-01, 1.873264e+00, 1.486902e+00, 4.576745e-01, 1.462179e+00, 4.974420e-01, 7.500361e-01, 6.712915e-01, 1.377354e+00, 2.379805e-01, 1.21591…
6.000000e-01	1.830699e+00, 1.755755e+00, 6.895391e-01, 1.157300e+00, 2.225880e+00, 1.556234e-01, 7.147555e-01, 6.529895e-02, 4.731305e-01, 8.502151e-01, 8.843421e-01, 4.638257e-01, 5.437866e-01, 1.031397e+00, 1.116584e+00, 4.224227e-01, 1.366089e+00, 7.276366e-01, 7.760509e-02, 1.503635e+00, 1.061499e+00, 2.325314e-01, 9.097918e-01, 3.977523e-01, 4.197940e-01, 4.029236e-01, 1.464638e+00, 2.337436e-01, 9.14197…
8.000000e-01	1.772619e+00, 1.505805e+00, 4.573052e-01, 1.020019e+00, 1.702954e+00, 1.945343e-01, 7.705189e-01, 4.013862e-02, 2.670691e-01, 8.685588e-01, 5.302142e-01, 5.067594e-01, 3.740029e-01, 1.121996e+00, 1.121525e+00, 2.616265e-01, 1.774154e+00, 8.452453e-01, 3.950616e-02, 1.641605e+00, 7.933693e-01, 1.917281e-01, 7.189519e-01, 2.676027e-01, 4.148436e-01, 2.407186e-01, 8.852037e-01, 1.589662e-01, 9.06702…
1.000000e+00	1.157971e+00, 1.509634e+00, 3.469065e-01, 1.005253e+00, 1.802593e+00, 3.061039e-01, 8.239994e-01, 2.626902e-02, 1.739903e-01, 1.058858e+00, 5.676707e-01, 6.147066e-01, 2.682047e-01, 9.193113e-01, 1.375361e+00, 1.748608e-01, 2.061178e+00, 6.640571e-01, 9.288463e-02, 1.269488e+00, 6.380258e-01, 1.103390e-01, 5.082764e-01, 2.424742e-01, 4.872690e-01, 2.021579e-01, 8.155733e-01, 1.357365e-01, 6.24147…
1.200000e+00	9.280344e-01, 1.399089e+00, 2.326256e-01, 8.139460e-01, 1.459605e+00, 4.018882e-01, 9.849084e-01, 1.790461e-02, 2.107318e-01, 9.011526e-01, 4.033339e-01, 7.045558e-01, 2.272960e-01, 9.334495e-01, 1.102874e+00, 8.872576e-02, 1.867311e+00, 7.028639e-01, 2.620185e-01, 1.396081e+00, 4.867207e-01, 6.699037e-02, 4.232787e-01, 2.405428e-01, 4.925700e-01, 1.660083e-01, 5.999013e-01, 1.014666e-01, 5.76010…
1.400000e+00	9.269247e-01, 1.242381e+00, 1.265183e-01, 8.293270e-01, 1.502965e+00, 4.743191e-01, 1.194522e+00, 1.031012e-02, 3.014035e-01, 8.105413e-01, 4.295131e-01, 8.329206e-01, 1.550433e-01, 1.069166e+00, 1.104505e+00, 7.180732e-02, 1.879783e+00, 6.523527e-01, 4.172734e-01, 1.575094e+00, 5.068694e-01, 4.781518e-02, 4.146859e-01, 2.404865e-01, 5.693318e-01, 2.359032e-01, 5.424711e-01, 8.003067e-02, 3.97974…
1.600000e+00	7.704582e-01, 1.125466e+00, 1.045297e-01, 7.653923e-01, 1.642889e+00, 4.619489e-01, 1.138780e+00, 5.540650e-03, 4.662441e-01, 6.492311e-01, 5.005801e-01, 6.942244e-01, 1.093659e-01, 6.565831e-01, 1.463656e+00, 5.007824e-02, 1.797089e+00, 6.106819e-01, 4.386272e-01, 1.599680e+00, 5.896951e-01, 3.234524e-02, 4.653437e-01, 2.808666e-01, 5.484069e-01, 2.835163e-01, 4.208405e-01, 5.070218e-02, 3.15038…
1.800000e+00	5.464660e-01, 8.151088e-01, 7.038703e-02, 9.590211e-01, 1.739827e+00, 5.994099e-01, 1.147173e+00, 4.312556e-03, 5.740917e-01, 5.573017e-01, 4.707057e-01, 7.773146e-01, 7.110799e-02, 7.757589e-01, 1.216721e+00, 2.708662e-02, 1.669994e+00, 5.159318e-01, 4.617803e-01, 1.770913e+00, 6.888027e-01, 1.981445e-02, 5.145417e-01, 4.058141e-01, 4.492937e-01, 4.425945e-01, 3.447568e-01, 5.447173e-02, 2.96757…
2.000000e+00	4.769679e-01, 6.838476e-01, 4.975504e-02, 9.919650e-01, 2.001848e+00, 5.522229e-01, 8.577800e-01, 3.234076e-03, 5.896275e-01, 4.510404e-01, 4.767591e-01, 7.940126e-01, 5.809476e-02, 9.082711e-01, 1.291182e+00, 2.149216e-02, 2.033652e+00, 3.677439e-01, 7.397190e-01, 1.854474e+00, 1.127262e+00, 2.442532e-02, 5.133426e-01, 4.960085e-01, 5.014418e-01, 4.118746e-01, 2.366161e-01, 4.010990e-02, 2.12199…
0.000000e+00	8.227360e-02, 8.682939e-01, 2.017845e+00, 7.517653e-02, 1.701355e+00, 1.932411e+00, 2.764764e+00, 5.422568e-01, 1.391533e+00, 8.790285e-01, 1.922046e+00, 6.874924e-01, 7.683917e-01, 2.546125e+00, 1.409006e+00, 5.346449e-01, 1.575976e+00, 2.332887e+00, 2.413990e+00, 4.370282e-01, 2.274805e+00, 5.079101e-01, 5.227913e-01, 1.213375e+00, 1.030473e+00, 2.809684e-01, 3.107991e+00, 3.285542e-01, 2.37555…
2.000000e-01	7.770750e-02, 9.422828e-01, 1.475138e+00, 5.586966e-02, 1.718859e+00, 1.284298e+00, 1.756613e+00, 3.389073e-01, 1.351602e+00, 7.600666e-01, 1.127425e+00, 3.702032e-01, 7.861706e-01, 1.997508e+00, 1.420366e+00, 5.902648e-01, 1.890671e+00, 1.495828e+00, 1.685186e+00, 6.585033e-01, 1.644679e+00, 4.134461e-01, 4.252538e-01, 1.010846e+00, 6.326169e-01, 4.335644e-01, 1.971770e+00, 4.085478e-01, 2.64704…
4.000000e-01	8.252765e-02, 1.026773e+00, 9.597724e-01, 4.868713e-02, 1.461881e+00, 1.384809e+00, 1.062428e+00, 2.355204e-01, 1.315712e+00, 5.389924e-01, 9.523197e-01, 3.197925e-01, 6.652163e-01, 1.588341e+00, 1.384325e+00, 5.991274e-01, 1.873214e+00, 1.038038e+00, 9.318350e-01, 1.126792e+00, 9.760557e-01, 3.371467e-01, 5.816959e-01, 6.963239e-01, 4.185742e-01, 4.627267e-01, 2.058066e+00, 5.332638e-01, 1.70591…
6.000000e-01	8.938036e-02, 9.574278e-01, 7.843850e-01, 5.099871e-02, 1.022618e+00, 1.311291e+00, 6.491110e-01, 1.329123e-01, 1.243585e+00, 4.606836e-01, 8.464222e-01, 3.600614e-01, 5.638433e-01, 1.513771e+00, 1.476581e+00, 5.275235e-01, 1.702579e+00, 7.454819e-01, 6.643452e-01, 1.078585e+00, 1.005422e+00, 1.781372e-01, 5.926468e-01, 5.931019e-01, 2.488532e-01, 5.290492e-01, 1.462066e+00, 6.608159e-01, 1.23305…
8.000000e-01	7.505635e-02, 1.088555e+00, 4.702762e-01, 1.220778e-01, 7.541036e-01, 7.994252e-01, 5.927277e-01, 7.349098e-02, 1.088424e+00, 7.313325e-01, 7.977468e-01, 4.985313e-01, 4.144720e-01, 1.216294e+00, 1.543674e+00, 3.493528e-01, 2.017695e+00, 5.952577e-01, 3.591969e-01, 1.239225e+00, 8.495262e-01, 1.161963e-01, 6.656286e-01, 4.208946e-01, 1.894999e-01, 5.938271e-01, 1.356303e+00, 5.819343e-01, 9.93123…
1.000000e+00	9.066495e-02, 1.186890e+00, 2.935655e-01, 2.718179e-01, 5.623298e-01, 9.683943e-01, 9.043972e-01, 4.353275e-02, 9.950021e-01, 7.586936e-01, 6.909692e-01, 5.736244e-01, 3.013254e-01, 9.554348e-01, 1.315721e+00, 2.017475e-01, 1.816312e+00, 6.237601e-01, 3.538358e-01, 1.354700e+00, 8.320036e-01, 1.038296e-01, 6.786652e-01, 4.430410e-01, 2.856802e-01, 4.973597e-01, 8.197020e-01, 5.128561e-01, 6.46089…
1.200000e+00	7.209480e-02, 9.870374e-01, 2.134347e-01, 3.701735e-01, 6.374928e-01, 9.315245e-01, 9.241444e-01, 2.970172e-02, 8.642399e-01, 7.732271e-01, 5.505541e-01, 6.418950e-01, 2.199822e-01, 7.044808e-01, 1.300221e+00, 1.160518e-01, 1.765054e+00, 4.934421e-01, 4.293883e-01, 1.740522e+00, 8.411851e-01, 7.586220e-02, 5.945131e-01, 3.666401e-01, 3.920485e-01, 4.921667e-01, 6.969117e-01, 5.194779e-01, 4.98843…
1.400000e+00	7.843932e-02, 1.110229e+00, 1.425167e-01, 4.854469e-01, 3.720676e-01, 8.159497e-01, 9.557820e-01, 1.635967e-02, 9.550503e-01, 7.089847e-01, 5.126792e-01, 7.392370e-01, 1.529750e-01, 5.502497e-01, 1.538596e+00, 7.856554e-02, 1.996819e+00, 4.511092e-01, 4.878737e-01, 1.793053e+00, 1.080124e+00, 3.814826e-02, 5.572734e-01, 3.722252e-01, 4.664657e-01, 5.968126e-01, 7.703089e-01, 5.044056e-01, 2.98244…
1.600000e+00	8.846291e-02, 8.557175e-01, 1.156128e-01, 5.357385e-01, 5.712852e-01, 9.679252e-01, 1.185579e+00, 1.036160e-02, 7.764414e-01, 6.546096e-01, 4.657604e-01, 6.370431e-01, 1.277131e-01, 3.882967e-01, 1.433749e+00, 5.639094e-02, 1.915429e+00, 4.336400e-01, 6.028200e-01, 1.655550e+00, 1.274335e+00, 3.148735e-02, 6.330604e-01, 3.582285e-01, 5.423146e-01, 5.946088e-01, 5.451146e-01, 4.318980e-01, 2.28938…
1.800000e+00	9.746520e-02, 8.888640e-01, 7.109124e-02, 6.300302e-01, 5.281370e-01, 8.191762e-01, 1.070474e+00, 6.689008e-03, 8.578315e-01, 5.281774e-01, 5.862740e-01, 6.756798e-01, 8.049394e-02, 3.058907e-01, 1.329652e+00, 3.176141e-02, 2.284983e+00, 3.199323e-01, 5.872014e-01, 1.620386e+00, 1.287167e+00, 3.676782e-02, 6.628062e-01, 4.995150e-01, 5.043584e-01, 5.434052e-01, 3.796089e-01, 4.202895e-01, 1.69345…
2.000000e+00	8.715645e-02, 6.037453e-01, 5.058776e-02, 7.422189e-01, 9.369034e-01, 7.838738e-01, 1.135358e+00, 4.254736e-03, 8.581412e-01, 4.818128e-01, 6.149362e-01, 8.084385e-01, 5.656087e-02, 3.002173e-01, 1.425057e+00, 2.494442e-02, 2.444880e+00, 2.583399e-01, 6.745216e-01, 1.622115e+00, 1.219618e+00, 6.319004e-02, 6.117835e-01, 6.151359e-01, 4.705152e-01, 6.264860e-01, 3.779973e-01, 3.031971e-01, 1.09754…
0.000000e+00	2.705046e+00, 5.524975e-01, 1.470114e+00, 3.449053e-01, 4.153487e-01, 1.593922e+00, 2.654824e+00, 1.436182e+00, 3.245760e+00, 2.765731e+00, 4.709858e-01, 1.923480e+00, 1.708191e+00, 1.184240e+00, 1.247633e+00, 9.379392e-01, 4.828562e-01, 1.874042e-01, 2.478441e+00, 9.521192e-01, 2.386205e+00, 1.137416e+00, 1.431687e+00, 1.288455e+00, 1.512530e+00, 2.534148e+00, 8.090547e-01, 1.947380e+00, 2.14730…
2.000000e-01	2.128679e+00, 4.793409e-01, 9.944553e-01, 3.012249e-01, 8.473145e-01, 1.108033e+00, 1.735790e+00, 9.508697e-01, 1.786231e+00, 2.274614e+00, 2.555146e-01, 1.658829e+00, 1.267486e+00, 8.297197e-01, 1.176941e+00, 5.014900e-01, 9.604059e-01, 1.377034e-01, 2.169359e+00, 1.032510e+00, 1.402356e+00, 9.872237e-01, 1.106050e+00, 8.776711e-01, 9.905071e-01, 1.626482e+00, 1.105158e+00, 1.687183e+00, 1.50075…
4.000000e-01	1.711845e+00, 7.635870e-01, 6.185018e-01, 2.232452e-01, 1.223045e+00, 1.086773e+00, 1.268165e+00, 4.889466e-01, 1.214428e+00, 1.634130e+00, 1.656714e-01, 1.291941e+00, 9.990134e-01, 6.692347e-01, 9.845710e-01, 3.315378e-01, 1.133359e+00, 1.264611e-01, 1.473379e+00, 1.225076e+00, 1.239656e+00, 8.594872e-01, 6.773365e-01, 6.904888e-01, 4.243928e-01, 9.970452e-01, 1.256109e+00, 1.172533e+00, 9.61722…
6.000000e-01	1.848596e+00, 6.647323e-01, 5.321554e-01, 3.190157e-01, 1.391803e+00, 1.216248e+00, 1.040507e+00, 2.784056e-01, 8.023696e-01, 1.335616e+00, 1.165555e-01, 1.252498e+00, 7.385351e-01, 5.460332e-01, 1.303100e+00, 1.963919e-01, 1.308169e+00, 1.355628e-01, 9.435508e-01, 1.224106e+00, 9.426244e-01, 7.299901e-01, 4.886943e-01, 5.050165e-01, 4.923398e-01, 4.612089e-01, 1.346459e+00, 1.243144e+00, 8.07767…
8.000000e-01	1.326327e+00, 8.766069e-01, 4.722675e-01, 4.656273e-01, 1.575102e+00, 1.024393e+00, 1.110840e+00, 1.409550e-01, 4.657549e-01, 8.032456e-01, 9.183002e-02, 1.116551e+00, 5.132748e-01, 3.729159e-01, 1.283987e+00, 1.551326e-01, 1.604111e+00, 1.877466e-01, 1.050501e+00, 1.015033e+00, 8.582390e-01, 4.452012e-01, 3.537384e-01, 5.534767e-01, 4.065994e-01, 3.470552e-01, 1.362040e+00, 9.431495e-01, 5.21611…
1.000000e+00	1.026477e+00, 1.100305e+00, 3.034310e-01, 4.487337e-01, 1.680798e+00, 8.638837e-01, 1.171301e+00, 9.189810e-02, 3.386554e-01, 1.036819e+00, 1.538090e-01, 8.542452e-01, 4.327133e-01, 3.393877e-01, 1.427177e+00, 9.405686e-02, 1.530084e+00, 2.291437e-01, 6.095352e-01, 1.410462e+00, 1.061132e+00, 2.653260e-01, 3.142210e-01, 5.385224e-01, 5.177447e-01, 2.054111e-01, 1.296101e+00, 8.436172e-01, 3.03898…
1.200000e+00	1.071106e+00, 9.862642e-01, 3.202808e-01, 5.511782e-01, 1.907277e+00, 8.723614e-01, 1.113804e+00, 4.750467e-02, 4.341643e-01, 7.979022e-01, 2.539591e-01, 8.569604e-01, 3.723771e-01, 2.911864e-01, 1.349982e+00, 5.527960e-02, 1.605591e+00, 2.756585e-01, 8.193303e-01, 1.226973e+00, 1.297779e+00, 1.609052e-01, 2.887413e-01, 4.750488e-01, 4.792915e-01, 1.690535e-01, 1.069398e+00, 7.962884e-01, 1.69317…
1.400000e+00	7.785486e-01, 9.958416e-01, 2.279236e-01, 6.666219e-01, 1.777557e+00, 8.745144e-01, 1.263431e+00, 3.191984e-02, 4.141698e-01, 5.833057e-01, 3.471524e-01, 8.927659e-01, 2.751943e-01, 5.125151e-01, 1.364958e+00, 3.808770e-02, 1.706059e+00, 3.155802e-01, 6.265004e-01, 1.407409e+00, 1.307374e+00, 1.304371e-01, 3.796786e-01, 6.691192e-01, 4.720408e-01, 2.157605e-01, 1.035125e+00, 5.124381e-01, 1.54574…
1.600000e+00	5.832458e-01, 1.078586e+00, 1.425386e-01, 7.492108e-01, 2.030179e+00, 8.347876e-01, 1.149510e+00, 1.725370e-02, 5.860873e-01, 5.116147e-01, 4.944512e-01, 7.600843e-01, 1.824556e-01, 5.912143e-01, 1.565916e+00, 2.092064e-02, 1.510377e+00, 3.629327e-01, 7.570859e-01, 1.287150e+00, 1.300012e+00, 7.067189e-02, 4.410251e-01, 6.652852e-01, 5.118804e-01, 3.806765e-01, 7.593767e-01, 5.270497e-01, 1.03901…
1.800000e+00	4.755263e-01, 1.141562e+00, 9.226739e-02, 7.077500e-01, 2.535136e+00, 9.153308e-01, 1.283198e+00, 1.014754e-02, 6.639140e-01, 3.913490e-01, 4.719372e-01, 8.952024e-01, 1.388846e-01, 5.346901e-01, 1.542339e+00, 1.636025e-02, 1.714497e+00, 3.729381e-01, 6.732405e-01, 1.641948e+00, 1.621501e+00, 6.073446e-02, 4.847954e-01, 8.116810e-01, 5.188328e-01, 3.549537e-01, 6.045616e-01, 3.932901e-01, 8.84968…
2.000000e+00	3.208387e-01, 9.111339e-01, 7.821499e-02, 6.685590e-01, 2.178536e+00, 8.992316e-01, 1.287064e+00, 7.064374e-03, 8.091487e-01, 3.195469e-01, 4.139230e-01, 9.160353e-01, 8.720566e-02, 6.227765e-01, 1.225680e+00, 1.331453e-02, 2.402545e+00, 4.097104e-01, 7.303348e-01, 1.353262e+00, 1.424627e+00, 6.984748e-02, 5.717852e-01, 8.311939e-01, 5.088135e-01, 3.798804e-01, 5.689976e-01, 3.668962e-01, 6.55815…
0.000000e+00	1.050890e+00, 1.765668e+00, 1.169364e+00, 1.859993e+00, 6.733389e-02, 6.090107e-01, 1.702366e+00, 1.952543e+00, 2.345773e+00, 1.731720e+00, 3.463866e-01, 1.025582e+00, 1.984066e+00, 2.114226e+00, 1.313462e+00, 1.130978e+00, 1.779945e-01, 1.951979e+00, 3.155043e+00, 1.766307e+00, 1.051731e+00, 1.715062e+00, 1.059471e+00, 1.121387e+00, 5.787388e-01, 1.413001e-01, 2.539308e+00, 1.564450e+00, 1.73339…
2.000000e-01	1.252335e+00, 1.837862e+00, 1.321358e+00, 1.954629e+00, 4.772484e-01, 3.407567e-01, 9.401509e-01, 1.116339e+00, 1.516393e+00, 1.308974e+00, 2.365708e-01, 1.112328e+00, 1.190952e+00, 1.470316e+00, 8.696942e-01, 6.650118e-01, 5.217602e-01, 1.395623e+00, 1.773469e+00, 1.538647e+00, 6.351715e-01, 1.115856e+00, 9.719658e-01, 9.258100e-01, 2.792420e-01, 6.704154e-02, 2.491940e+00, 1.225976e+00, 1.20816…
4.000000e-01	1.211195e+00, 1.434270e+00, 1.273598e+00, 1.556869e+00, 7.402756e-01, 2.390195e-01, 6.424674e-01, 8.589978e-01, 1.073173e+00, 1.412464e+00, 1.498776e-01, 1.067679e+00, 8.998761e-01, 1.168358e+00, 8.440713e-01, 3.677022e-01, 8.688175e-01, 1.140558e+00, 1.051024e+00, 1.070880e+00, 6.691140e-01, 7.376562e-01, 8.643388e-01, 6.355029e-01, 1.642081e-01, 4.872735e-02, 2.131048e+00, 1.012952e+00, 1.30035…
6.000000e-01	1.253476e+00, 1.714434e+00, 1.237536e+00, 1.309337e+00, 7.682558e-01, 2.381615e-01, 4.568897e-01, 4.148882e-01, 6.250983e-01, 1.192044e+00, 1.379590e-01, 8.972727e-01, 7.581119e-01, 1.006013e+00, 1.080517e+00, 2.298406e-01, 1.020812e+00, 8.180229e-01, 5.664514e-01, 1.101307e+00, 4.527485e-01, 4.796711e-01, 5.039552e-01, 5.135294e-01, 1.315809e-01, 3.301610e-02, 1.963392e+00, 7.242306e-01, 1.29225…
8.000000e-01	1.077066e+00, 1.509462e+00, 1.303914e+00, 8.793895e-01, 6.016803e-01, 3.208879e-01, 5.076620e-01, 2.472355e-01, 5.653584e-01, 1.220716e+00, 1.088659e-01, 9.085414e-01, 6.220168e-01, 6.492520e-01, 1.084380e+00, 1.750027e-01, 1.333036e+00, 8.944634e-01, 4.084368e-01, 1.175482e+00, 2.793832e-01, 3.280258e-01, 4.399784e-01, 3.653163e-01, 1.615418e-01, 2.200428e-02, 1.929096e+00, 6.880985e-01, 9.72135…
1.000000e+00	1.010499e+00, 1.569977e+00, 9.164656e-01, 9.999292e-01, 4.650438e-01, 3.510764e-01, 5.384041e-01, 1.108141e-01, 4.699904e-01, 1.332169e+00, 9.477643e-02, 7.363892e-01, 4.532488e-01, 3.953231e-01, 1.190290e+00, 9.250724e-02, 1.564615e+00, 7.066588e-01, 2.684928e-01, 1.218473e+00, 2.105750e-01, 1.749604e-01, 3.934825e-01, 2.671301e-01, 3.059095e-01, 2.919236e-02, 1.257686e+00, 4.582896e-01, 8.43790…
1.200000e+00	7.154477e-01, 1.453708e+00, 6.401051e-01, 9.718729e-01, 3.944701e-01, 5.473829e-01, 8.861358e-01, 7.742756e-02, 5.138950e-01, 1.247791e+00, 8.024120e-02, 8.491777e-01, 3.264125e-01, 3.686273e-01, 1.048468e+00, 5.559805e-02, 1.816359e+00, 7.991449e-01, 2.189811e-01, 1.500747e+00, 1.668561e-01, 1.256964e-01, 3.974999e-01, 2.473930e-01, 4.091098e-01, 4.281101e-02, 1.094126e+00, 3.648321e-01, 6.40728…
1.400000e+00	6.315628e-01, 1.406907e+00, 4.046920e-01, 8.447384e-01, 4.688609e-01, 5.898889e-01, 9.041179e-01, 5.006719e-02, 5.506075e-01, 1.179563e+00, 1.174801e-01, 7.995453e-01, 2.689553e-01, 2.488736e-01, 1.481870e+00, 3.657862e-02, 1.628908e+00, 6.197728e-01, 3.512693e-01, 1.234434e+00, 2.018616e-01, 7.881055e-02, 3.535390e-01, 1.618307e-01, 3.390774e-01, 6.216607e-02, 9.978204e-01, 2.168395e-01, 5.25995…
1.600000e+00	5.530265e-01, 1.081872e+00, 3.675770e-01, 8.721411e-01, 6.165887e-01, 6.034029e-01, 9.958491e-01, 2.604441e-02, 6.144762e-01, 9.224647e-01, 1.737447e-01, 6.886627e-01, 1.862758e-01, 2.173590e-01, 1.540933e+00, 2.514449e-02, 1.729897e+00, 7.181927e-01, 4.262460e-01, 1.606148e+00, 2.603731e-01, 5.780241e-02, 5.012300e-01, 1.685177e-01, 4.684029e-01, 1.256222e-01, 7.031030e-01, 2.366537e-01, 3.73421…
1.800000e+00	4.359549e-01, 1.189884e+00, 2.112428e-01, 8.977178e-01, 9.261411e-01, 7.398276e-01, 8.990351e-01, 1.585474e-02, 5.915910e-01, 1.032847e+00, 2.310570e-01, 8.982072e-01, 1.420342e-01, 1.686928e-01, 1.315587e+00, 1.343514e-02, 1.866096e+00, 5.772150e-01, 5.310751e-01, 1.465089e+00, 4.547839e-01, 4.195090e-02, 4.658275e-01, 2.849870e-01, 4.124407e-01, 1.487763e-01, 5.986227e-01, 1.575076e-01, 2.95087…
2.000000e+00	3.831193e-01, 1.037669e+00, 1.129650e-01, 8.650712e-01, 9.219595e-01, 6.308122e-01, 1.118533e+00, 9.853626e-03, 7.079890e-01, 7.268620e-01, 3.387199e-01, 8.846065e-01, 8.568336e-02, 1.565469e-01, 1.262613e+00, 9.206480e-03, 1.994182e+00, 5.516285e-01, 6.284496e-01, 1.587676e+00, 6.805727e-01, 2.412457e-02, 6.378604e-01, 3.092368e-01, 5.370491e-01, 3.034529e-01, 5.407434e-01, 1.430437e-01, 2.62675…
