# Supplementary material for: Inference of Vohradský's Models of Genetic Networks by Solving Two-Dimensional Function Optimization Problems
Source: PLoS One. 2013 Dec 30;8(12):e83308. doi: 10.1371/journal.pone.0083308 (PMC3875442; doi:10.1371/journal.pone.0083308)
Supplement: Text S2 — Time-series data used in the ‘Inference in noisy environment’ section (compressed by gzip). (GZ) [file pone.0083308.s002.gz › time_series_data/gene30/20sets/tc.dat324]

Time "G0" "G1" "G2" "G3" "G4" "G5" "G6" "G7" "G8" "G9" "G10" "G11" "G12" "G13" "G14" "G15" "G16" "G17" "G18" "G19" "G20" "G21" "G22" "G23" "G24" "G25" "G26" "G27" "G28" "G29"
0.000000e+00	1.140590e-01, 3.986920e-01, 2.175681e+00, 2.029872e-01, 9.191734e-01, 3.172176e+00, 2.029141e+00, 2.766323e+00, 2.766221e+00, 2.609045e+00, 2.719616e+00, 5.539039e-01, 1.557463e+00, 3.003950e-01, 1.904492e+00, 1.342262e+00, 1.628849e+00, 1.810979e+00, 2.780688e+00, 1.976069e+00, 3.999053e-01, 4.265686e-02, 2.557531e+00, 5.514009e-01, 1.884175e+00, 4.370447e-01, 4.892542e-01, 2.618377e+00, 2.85211…
2.000000e-01	4.371617e-01, 3.136159e-01, 2.061292e+00, 1.834961e-01, 9.863360e-01, 2.562674e+00, 1.475304e+00, 1.486666e+00, 1.880177e+00, 1.782448e+00, 2.108888e+00, 7.036988e-01, 1.129397e+00, 2.218928e-01, 1.940139e+00, 1.162342e+00, 1.146491e+00, 1.310022e+00, 2.239740e+00, 1.445755e+00, 5.635974e-01, 3.760569e-01, 1.820247e+00, 3.501586e-01, 1.562073e+00, 2.732478e-01, 5.823232e-01, 2.443567e+00, 2.95976…
4.000000e-01	6.464194e-01, 2.370794e-01, 1.542781e+00, 2.283105e-01, 5.691019e-01, 2.582861e+00, 1.727462e+00, 1.212334e+00, 1.627373e+00, 1.736889e+00, 1.980080e+00, 8.524396e-01, 1.220619e+00, 1.310501e-01, 1.762805e+00, 1.277787e+00, 7.494291e-01, 7.989744e-01, 1.958523e+00, 1.151366e+00, 6.626659e-01, 5.228168e-01, 1.614035e+00, 4.252318e-01, 1.446457e+00, 1.967422e-01, 7.004056e-01, 2.282382e+00, 2.50070…
6.000000e-01	7.531802e-01, 3.881600e-01, 1.695248e+00, 2.105792e-01, 4.992212e-01, 2.256176e+00, 1.561560e+00, 9.659981e-01, 1.195106e+00, 1.543897e+00, 2.045973e+00, 8.139582e-01, 1.077133e+00, 1.059797e-01, 2.370661e+00, 1.183203e+00, 5.736817e-01, 4.548618e-01, 2.056536e+00, 5.375116e-01, 6.448218e-01, 7.783862e-01, 1.324623e+00, 5.528928e-01, 1.158539e+00, 1.428896e-01, 8.115931e-01, 2.269596e+00, 2.35108…
8.000000e-01	8.124636e-01, 4.805360e-01, 1.772046e+00, 2.424871e-01, 4.513192e-01, 2.147156e+00, 1.779103e+00, 9.277511e-01, 1.461354e+00, 1.463875e+00, 2.062217e+00, 1.015037e+00, 1.219190e+00, 5.564328e-02, 1.852757e+00, 9.185407e-01, 3.056983e-01, 3.151846e-01, 1.745898e+00, 5.961092e-01, 7.687732e-01, 9.236941e-01, 1.092984e+00, 6.733513e-01, 1.053765e+00, 1.445937e-01, 8.731494e-01, 2.195429e+00, 2.31444…
1.000000e+00	9.459988e-01, 5.498638e-01, 1.745822e+00, 2.395390e-01, 4.911318e-01, 1.983038e+00, 1.471101e+00, 9.898806e-01, 1.106925e+00, 1.471620e+00, 2.552238e+00, 1.002505e+00, 1.291173e+00, 3.449415e-02, 2.187057e+00, 1.193745e+00, 1.887185e-01, 2.038898e-01, 1.433710e+00, 4.953623e-01, 6.175512e-01, 1.031582e+00, 1.140862e+00, 7.298173e-01, 1.079134e+00, 1.812203e-01, 9.350688e-01, 1.941415e+00, 1.80402…
1.200000e+00	1.044002e+00, 5.012964e-01, 1.457548e+00, 2.414732e-01, 4.620571e-01, 2.537258e+00, 1.517062e+00, 9.937677e-01, 1.421302e+00, 1.444584e+00, 2.173862e+00, 8.352504e-01, 1.133138e+00, 2.396153e-02, 2.395747e+00, 1.231802e+00, 1.169984e-01, 1.314292e-01, 1.454810e+00, 4.326185e-01, 8.500508e-01, 9.722463e-01, 1.157390e+00, 7.931701e-01, 6.621076e-01, 1.860378e-01, 8.737583e-01, 1.983140e+00, 1.71421…
1.400000e+00	8.191156e-01, 5.886616e-01, 1.349206e+00, 3.230072e-01, 5.631601e-01, 2.516235e+00, 1.346506e+00, 8.812658e-01, 1.389360e+00, 1.217229e+00, 2.167793e+00, 7.857661e-01, 1.039440e+00, 1.436249e-02, 2.056439e+00, 1.172835e+00, 7.965092e-02, 9.347969e-02, 1.266152e+00, 3.973191e-01, 8.085669e-01, 9.922793e-01, 1.023422e+00, 9.129281e-01, 6.341054e-01, 1.747943e-01, 9.308075e-01, 1.922136e+00, 1.57342…
1.600000e+00	9.289102e-01, 6.456938e-01, 1.402373e+00, 2.317360e-01, 3.967625e-01, 1.877281e+00, 1.476072e+00, 7.267749e-01, 1.581429e+00, 1.459617e+00, 2.089739e+00, 6.949785e-01, 1.058761e+00, 1.058272e-02, 2.496770e+00, 1.069237e+00, 5.179720e-02, 8.220172e-02, 1.178838e+00, 5.129631e-01, 8.029415e-01, 1.014985e+00, 1.042213e+00, 8.781921e-01, 6.998188e-01, 2.148330e-01, 1.029816e+00, 1.905800e+00, 1.84137…
1.800000e+00	7.967710e-01, 5.757676e-01, 1.533373e+00, 2.903773e-01, 4.393896e-01, 2.073341e+00, 1.564951e+00, 8.995443e-01, 1.337964e+00, 1.333453e+00, 2.524162e+00, 7.592731e-01, 1.234109e+00, 7.369325e-03, 2.159702e+00, 1.165152e+00, 4.136107e-02, 9.501850e-02, 1.064345e+00, 5.132029e-01, 9.150098e-01, 8.452687e-01, 9.773030e-01, 8.708015e-01, 5.988375e-01, 2.422015e-01, 1.075845e+00, 2.283165e+00, 1.87825…
2.000000e+00	8.909340e-01, 5.248206e-01, 1.349499e+00, 2.553008e-01, 4.498596e-01, 1.963006e+00, 1.533918e+00, 8.814862e-01, 1.459858e+00, 1.265475e+00, 2.405127e+00, 7.013795e-01, 1.209373e+00, 4.563952e-03, 2.653284e+00, 1.179291e+00, 3.432916e-02, 1.054059e-01, 1.128048e+00, 4.200711e-01, 1.011759e+00, 9.514392e-01, 8.943246e-01, 1.119506e+00, 5.660593e-01, 2.640241e-01, 1.041841e+00, 2.034026e+00, 1.46429…
0.000000e+00	3.013596e-01, 1.501143e+00, 1.435548e+00, 2.167984e+00, 2.464781e-01, 1.002363e+00, 3.478756e-01, 1.607638e+00, 1.679697e+00, 1.235113e+00, 1.145053e+00, 5.222756e-01, 1.044826e+00, 2.467777e+00, 9.184202e-01, 2.039071e+00, 7.212854e-01, 6.762787e-01, 8.431799e-01, 2.765251e+00, 3.009788e+00, 1.655825e+00, 7.481140e-01, 2.345538e+00, 2.950487e+00, 8.488178e-01, 1.200199e+00, 1.479614e+00, 3.05782…
2.000000e-01	4.618782e-01, 1.166728e+00, 1.625435e+00, 1.759003e+00, 3.495044e-01, 6.098739e-01, 5.544930e-01, 1.292123e+00, 1.537106e+00, 1.399754e+00, 1.428433e+00, 3.141839e-01, 7.294653e-01, 1.745046e+00, 7.175427e-01, 1.530302e+00, 4.226278e-01, 4.388324e-01, 7.559571e-01, 1.925788e+00, 1.991478e+00, 1.271468e+00, 6.736194e-01, 2.725786e+00, 1.641532e+00, 6.430454e-01, 7.637325e-01, 1.315001e+00, 2.51781…
4.000000e-01	6.126947e-01, 1.013458e+00, 1.550338e+00, 1.346420e+00, 3.338239e-01, 7.156774e-01, 7.883468e-01, 1.117168e+00, 1.229155e+00, 1.389591e+00, 1.854970e+00, 2.027651e-01, 5.535406e-01, 1.103208e+00, 6.346794e-01, 1.016960e+00, 2.512750e-01, 3.406818e-01, 9.428896e-01, 1.008227e+00, 1.141250e+00, 1.276340e+00, 7.415170e-01, 2.150253e+00, 1.743685e+00, 7.017630e-01, 5.008011e-01, 1.161916e+00, 2.41961…
6.000000e-01	7.146648e-01, 7.211888e-01, 1.588437e+00, 1.202311e+00, 4.123107e-01, 6.971943e-01, 9.761010e-01, 9.157149e-01, 1.436118e+00, 1.286595e+00, 1.770062e+00, 3.616572e-01, 5.687675e-01, 1.037011e+00, 4.670697e-01, 1.108849e+00, 1.483926e-01, 1.867523e-01, 8.631566e-01, 8.078855e-01, 7.876907e-01, 1.049501e+00, 8.885135e-01, 1.922717e+00, 1.419200e+00, 7.981092e-01, 4.064174e-01, 1.056651e+00, 2.00086…
8.000000e-01	6.385869e-01, 6.260596e-01, 1.683638e+00, 9.320754e-01, 4.445906e-01, 9.745119e-01, 8.776952e-01, 9.179783e-01, 1.667779e+00, 1.455479e+00, 1.844061e+00, 5.686092e-01, 6.093473e-01, 9.092382e-01, 3.348896e-01, 9.861150e-01, 9.547259e-02, 1.312735e-01, 8.171713e-01, 6.073456e-01, 6.728028e-01, 9.050865e-01, 8.520982e-01, 1.780236e+00, 1.065983e+00, 7.844021e-01, 3.002657e-01, 9.861478e-01, 1.71532…
1.000000e+00	5.545798e-01, 7.413249e-01, 1.413825e+00, 7.321129e-01, 4.404391e-01, 1.368897e+00, 1.144252e+00, 8.682021e-01, 1.332247e+00, 1.391224e+00, 1.982851e+00, 6.460125e-01, 7.511480e-01, 5.254017e-01, 5.727368e-01, 1.093409e+00, 6.411603e-02, 9.191597e-02, 1.019033e+00, 6.541890e-01, 7.126263e-01, 7.692847e-01, 9.239931e-01, 1.465059e+00, 8.500897e-01, 5.812770e-01, 4.534024e-01, 9.604094e-01, 1.81595…
1.200000e+00	6.921251e-01, 7.060341e-01, 1.398657e+00, 6.221048e-01, 4.765194e-01, 1.303031e+00, 9.130963e-01, 9.817685e-01, 1.575404e+00, 1.423466e+00, 1.920704e+00, 8.667090e-01, 7.532735e-01, 3.433494e-01, 7.215940e-01, 1.163190e+00, 5.168808e-02, 9.309921e-02, 7.160284e-01, 5.315699e-01, 7.967118e-01, 5.338749e-01, 8.241932e-01, 1.397636e+00, 9.364936e-01, 5.846377e-01, 6.993430e-01, 1.187849e+00, 1.36542…
1.400000e+00	8.652223e-01, 5.462761e-01, 1.477318e+00, 5.820919e-01, 4.513085e-01, 1.537415e+00, 1.172480e+00, 8.873934e-01, 1.399727e+00, 1.147383e+00, 1.744379e+00, 6.697415e-01, 1.010372e+00, 2.166433e-01, 1.056973e+00, 1.173575e+00, 4.067242e-02, 6.939606e-02, 8.169774e-01, 4.540904e-01, 8.665160e-01, 7.010707e-01, 8.772233e-01, 1.239814e+00, 6.571883e-01, 5.101040e-01, 8.626976e-01, 1.320761e+00, 1.77693…
1.600000e+00	5.652518e-01, 5.776512e-01, 1.466631e+00, 4.994315e-01, 4.168978e-01, 1.542413e+00, 1.083804e+00, 9.127195e-01, 1.173397e+00, 1.402778e+00, 1.959628e+00, 7.957550e-01, 9.165064e-01, 1.221228e-01, 1.542298e+00, 1.010376e+00, 2.702454e-02, 7.165170e-02, 9.247478e-01, 4.994535e-01, 8.919618e-01, 6.616798e-01, 8.368579e-01, 1.243152e+00, 5.534154e-01, 5.402584e-01, 8.703224e-01, 1.626187e+00, 1.79388…
1.800000e+00	8.029102e-01, 5.060105e-01, 1.230911e+00, 4.163089e-01, 4.400895e-01, 1.920491e+00, 1.229697e+00, 8.133912e-01, 1.513955e+00, 1.301352e+00, 2.024810e+00, 7.788441e-01, 1.005985e+00, 9.770248e-02, 1.577130e+00, 1.134798e+00, 2.165318e-02, 7.535536e-02, 7.877831e-01, 4.616883e-01, 9.344936e-01, 7.518477e-01, 9.237667e-01, 1.183034e+00, 5.792048e-01, 4.521474e-01, 1.024708e+00, 1.466510e+00, 1.58488…
2.000000e+00	7.187390e-01, 4.895892e-01, 1.358854e+00, 4.209589e-01, 5.299461e-01, 1.506948e+00, 1.287273e+00, 8.574965e-01, 1.463787e+00, 1.198943e+00, 2.121634e+00, 9.697735e-01, 1.123026e+00, 4.735136e-02, 2.023340e+00, 1.042510e+00, 2.024727e-02, 9.320306e-02, 8.279856e-01, 5.160920e-01, 7.392062e-01, 7.391806e-01, 9.367183e-01, 1.172154e+00, 6.135721e-01, 3.769315e-01, 1.003017e+00, 1.608587e+00, 1.61331…
0.000000e+00	2.485296e+00, 1.370321e+00, 3.472767e-01, 2.271081e+00, 2.625336e+00, 9.293256e-01, 7.601725e-01, 1.681706e+00, 3.066291e+00, 4.513909e-01, 6.625700e-01, 2.437742e+00, 2.907968e+00, 2.622801e+00, 5.142703e-01, 1.425966e+00, 1.983689e+00, 9.691505e-02, 3.248624e-01, 2.549247e+00, 2.125586e-01, 7.037082e-01, 1.101198e+00, 2.851485e+00, 2.860677e+00, 1.565776e+00, 2.444494e+00, 2.205920e+00, 1.38391…
2.000000e-01	1.771974e+00, 9.839124e-01, 4.212663e-01, 1.405594e+00, 1.912842e+00, 1.229096e+00, 6.847298e-01, 1.140510e+00, 1.923739e+00, 9.268184e-01, 8.247199e-01, 2.005635e+00, 2.248686e+00, 1.849745e+00, 4.498314e-01, 1.084305e+00, 1.747004e+00, 5.209100e-01, 4.157592e-01, 1.576124e+00, 1.873919e-01, 6.562111e-01, 5.402889e-01, 2.059711e+00, 1.901570e+00, 8.147666e-01, 1.553712e+00, 2.294052e+00, 1.55057…
4.000000e-01	1.198193e+00, 5.644275e-01, 4.297077e-01, 1.253910e+00, 9.570761e-01, 1.482868e+00, 8.953218e-01, 8.735268e-01, 1.276120e+00, 9.396602e-01, 1.204466e+00, 1.697421e+00, 1.698232e+00, 1.399194e+00, 3.858868e-01, 1.094373e+00, 1.249594e+00, 8.405726e-01, 4.328455e-01, 1.215993e+00, 2.868176e-01, 7.917676e-01, 4.637023e-01, 1.936049e+00, 1.626606e+00, 3.892913e-01, 1.598050e+00, 2.017941e+00, 1.52920…
6.000000e-01	1.130080e+00, 3.558730e-01, 4.028569e-01, 8.609799e-01, 7.832777e-01, 1.610248e+00, 8.869745e-01, 8.644739e-01, 1.034367e+00, 8.823736e-01, 1.319600e+00, 1.368671e+00, 1.177075e+00, 1.176961e+00, 3.791794e-01, 8.129215e-01, 7.332608e-01, 8.230503e-01, 5.981315e-01, 8.024619e-01, 4.696331e-01, 8.588767e-01, 4.977743e-01, 1.823540e+00, 1.174852e+00, 2.521446e-01, 1.306042e+00, 2.123581e+00, 1.30271…
8.000000e-01	9.682509e-01, 4.915189e-01, 4.167633e-01, 8.931637e-01, 5.712614e-01, 1.941259e+00, 8.963280e-01, 8.692817e-01, 1.054619e+00, 9.461269e-01, 1.717107e+00, 1.223256e+00, 9.376188e-01, 7.977948e-01, 5.561640e-01, 1.087931e+00, 4.699171e-01, 9.254607e-01, 6.175197e-01, 5.830213e-01, 6.161162e-01, 1.033591e+00, 4.069938e-01, 1.564163e+00, 1.013057e+00, 2.832731e-01, 1.259354e+00, 1.910156e+00, 1.35222…
1.000000e+00	1.104012e+00, 4.376491e-01, 5.457187e-01, 6.472297e-01, 5.858055e-01, 1.610844e+00, 8.469054e-01, 9.850973e-01, 1.105281e+00, 8.690351e-01, 1.778746e+00, 1.055979e+00, 7.317216e-01, 5.695315e-01, 7.591232e-01, 1.028149e+00, 3.530263e-01, 1.065994e+00, 7.097447e-01, 4.811759e-01, 7.225263e-01, 1.012585e+00, 3.453142e-01, 1.251081e+00, 8.701036e-01, 4.222427e-01, 1.152946e+00, 1.828696e+00, 1.61569…
1.200000e+00	1.004506e+00, 5.070031e-01, 9.432007e-01, 6.339404e-01, 4.962686e-01, 2.236321e+00, 7.773234e-01, 8.479766e-01, 1.186823e+00, 6.501619e-01, 1.554412e+00, 1.078585e+00, 6.411521e-01, 3.302897e-01, 1.250384e+00, 1.330347e+00, 1.888779e-01, 9.423056e-01, 5.818745e-01, 4.975651e-01, 6.034097e-01, 9.220624e-01, 3.049792e-01, 9.521746e-01, 8.009549e-01, 4.514873e-01, 1.108288e+00, 1.714035e+00, 1.39099…
1.400000e+00	9.227794e-01, 6.015186e-01, 7.945477e-01, 5.771673e-01, 4.585422e-01, 2.178371e+00, 6.806754e-01, 1.146820e+00, 1.486881e+00, 6.780159e-01, 2.168170e+00, 9.480017e-01, 8.644027e-01, 2.105492e-01, 1.353577e+00, 1.120625e+00, 1.120186e-01, 1.060230e+00, 8.461398e-01, 3.756152e-01, 6.422471e-01, 1.094396e+00, 2.088228e-01, 8.764823e-01, 6.954613e-01, 5.271725e-01, 1.157502e+00, 2.095455e+00, 1.56998…
1.600000e+00	1.053946e+00, 5.558285e-01, 8.241957e-01, 4.635149e-01, 4.807654e-01, 1.778006e+00, 6.080291e-01, 9.669057e-01, 1.332404e+00, 7.688094e-01, 2.180901e+00, 9.576450e-01, 8.923553e-01, 1.791717e-01, 1.940449e+00, 1.247619e+00, 8.560905e-02, 9.164794e-01, 6.216664e-01, 5.074776e-01, 8.469133e-01, 1.042516e+00, 1.517714e-01, 9.049268e-01, 6.136162e-01, 5.223355e-01, 1.150730e+00, 2.177524e+00, 1.75026…
1.800000e+00	8.722124e-01, 6.374173e-01, 8.872072e-01, 3.872920e-01, 4.996422e-01, 1.400973e+00, 8.298507e-01, 1.086222e+00, 1.422082e+00, 7.361700e-01, 1.952956e+00, 8.306541e-01, 9.759371e-01, 1.112925e-01, 1.861643e+00, 9.113992e-01, 5.772056e-02, 9.022973e-01, 8.030688e-01, 5.449063e-01, 8.522042e-01, 9.791768e-01, 1.282439e-01, 8.049206e-01, 5.732987e-01, 5.900716e-01, 1.032700e+00, 1.831777e+00, 1.82254…
2.000000e+00	9.371210e-01, 4.904120e-01, 1.072175e+00, 3.768318e-01, 4.755456e-01, 2.510835e+00, 8.746591e-01, 1.165591e+00, 1.794254e+00, 8.936602e-01, 2.439808e+00, 9.747060e-01, 9.092117e-01, 8.123050e-02, 1.638416e+00, 1.024167e+00, 4.393695e-02, 9.021402e-01, 7.200910e-01, 5.593962e-01, 7.817239e-01, 8.902262e-01, 1.266370e-01, 6.961042e-01, 6.397756e-01, 4.690434e-01, 8.346210e-01, 1.844003e+00, 1.86714…
0.000000e+00	2.291594e-01, 1.514641e+00, 1.876497e+00, 1.752865e+00, 2.189317e+00, 1.608259e+00, 1.197484e+00, 2.546078e+00, 2.282240e+00, 2.575779e+00, 2.180683e+00, 2.245949e+00, 1.225367e-01, 7.548342e-01, 2.134567e-02, 1.496736e+00, 1.326653e-01, 3.191802e+00, 2.674558e-01, 2.621106e-01, 2.590912e+00, 1.916113e+00, 1.073258e+00, 7.701926e-01, 1.580459e+00, 1.279224e+00, 1.113943e+00, 4.693017e-01, 2.25046…
2.000000e-01	4.866129e-01, 8.719764e-01, 1.528563e+00, 1.191516e+00, 1.385855e+00, 1.457604e+00, 9.861863e-01, 1.347168e+00, 1.992594e+00, 1.844396e+00, 1.812992e+00, 1.201444e+00, 3.639230e-01, 4.836399e-01, 4.469788e-01, 9.197260e-01, 3.306356e-01, 1.748402e+00, 2.649768e-01, 2.304949e-01, 1.619082e+00, 1.571595e+00, 8.949737e-01, 6.667903e-01, 1.155807e+00, 1.117617e+00, 1.085292e+00, 8.008828e-01, 2.29098…
4.000000e-01	5.732264e-01, 6.344178e-01, 1.360552e+00, 1.077609e+00, 9.271062e-01, 1.198557e+00, 1.023105e+00, 1.026855e+00, 1.940588e+00, 1.443633e+00, 1.320536e+00, 7.360930e-01, 5.205003e-01, 2.734470e-01, 7.839201e-01, 6.962981e-01, 3.864731e-01, 1.131908e+00, 3.244641e-01, 2.704764e-01, 1.042209e+00, 1.381597e+00, 9.070629e-01, 4.996267e-01, 9.781344e-01, 8.955282e-01, 1.116947e+00, 7.949459e-01, 1.63943…
6.000000e-01	7.513228e-01, 7.463786e-01, 1.546333e+00, 8.913508e-01, 7.184428e-01, 1.395521e+00, 8.185314e-01, 9.111689e-01, 1.513220e+00, 1.238495e+00, 1.304439e+00, 8.461840e-01, 5.357323e-01, 2.545978e-01, 1.281909e+00, 4.621735e-01, 2.885681e-01, 8.635380e-01, 4.114456e-01, 2.800013e-01, 9.558003e-01, 1.287651e+00, 8.713725e-01, 4.907109e-01, 7.974430e-01, 7.367525e-01, 1.095939e+00, 1.337473e+00, 1.76162…
8.000000e-01	8.792183e-01, 6.210460e-01, 1.148503e+00, 1.000024e+00, 6.456779e-01, 1.476459e+00, 1.006736e+00, 8.933045e-01, 1.541298e+00, 1.142588e+00, 1.691760e+00, 7.588145e-01, 7.641359e-01, 1.259407e-01, 1.470086e+00, 6.568719e-01, 2.088183e-01, 5.582942e-01, 4.976196e-01, 4.664056e-01, 7.823387e-01, 8.865514e-01, 9.768439e-01, 6.721440e-01, 5.670335e-01, 7.099007e-01, 8.808828e-01, 1.192101e+00, 1.64697…
1.000000e+00	8.221866e-01, 6.219824e-01, 1.340475e+00, 9.269243e-01, 5.431632e-01, 1.451820e+00, 1.068483e+00, 1.020453e+00, 1.213662e+00, 1.203036e+00, 1.754317e+00, 7.632849e-01, 8.296568e-01, 1.033229e-01, 1.801453e+00, 7.339212e-01, 1.222287e-01, 4.201517e-01, 5.982771e-01, 5.119079e-01, 9.031846e-01, 7.158998e-01, 9.983889e-01, 7.405014e-01, 6.346444e-01, 6.786000e-01, 1.092207e+00, 1.482805e+00, 1.62954…
1.200000e+00	9.334806e-01, 5.504044e-01, 1.356922e+00, 9.138548e-01, 4.598451e-01, 1.571173e+00, 1.198718e+00, 9.706116e-01, 1.477373e+00, 1.145051e+00, 1.610591e+00, 8.250806e-01, 8.528945e-01, 5.343645e-02, 1.785446e+00, 8.684817e-01, 1.025678e-01, 3.238801e-01, 5.596723e-01, 5.703484e-01, 7.916006e-01, 8.279267e-01, 7.538512e-01, 8.230752e-01, 5.310169e-01, 4.572883e-01, 9.937028e-01, 1.561579e+00, 1.46937…
1.400000e+00	8.276902e-01, 6.418732e-01, 1.254546e+00, 7.363456e-01, 5.463981e-01, 1.480158e+00, 1.366523e+00, 1.039541e+00, 1.474467e+00, 1.481044e+00, 1.980436e+00, 7.714463e-01, 9.517926e-01, 3.512984e-02, 1.760051e+00, 1.075479e+00, 5.305210e-02, 3.086070e-01, 6.079766e-01, 4.892986e-01, 8.429374e-01, 6.534965e-01, 8.664476e-01, 8.299523e-01, 5.950783e-01, 5.206151e-01, 9.728217e-01, 1.476783e+00, 1.58033…
1.600000e+00	8.262191e-01, 4.300237e-01, 1.306843e+00, 7.575944e-01, 5.178252e-01, 1.238226e+00, 1.282805e+00, 8.938186e-01, 1.648523e+00, 1.376561e+00, 1.983856e+00, 9.298777e-01, 1.102698e+00, 2.621208e-02, 2.004365e+00, 9.573117e-01, 5.101264e-02, 3.116799e-01, 7.401602e-01, 4.727151e-01, 8.881889e-01, 7.570415e-01, 9.902838e-01, 7.666990e-01, 6.288623e-01, 4.201169e-01, 8.730569e-01, 1.583292e+00, 1.38487…
1.800000e+00	9.271262e-01, 6.502055e-01, 1.365457e+00, 6.663078e-01, 4.372286e-01, 1.846394e+00, 1.137628e+00, 8.301441e-01, 1.490240e+00, 1.207724e+00, 2.104941e+00, 7.337738e-01, 1.012257e+00, 2.067642e-02, 1.880418e+00, 9.169171e-01, 2.943037e-02, 2.349030e-01, 6.717570e-01, 4.672486e-01, 8.771379e-01, 7.393330e-01, 8.088920e-01, 9.730752e-01, 5.668779e-01, 5.089048e-01, 9.851272e-01, 1.542256e+00, 1.61138…
2.000000e+00	9.113078e-01, 5.662222e-01, 1.245887e+00, 6.614012e-01, 4.468671e-01, 1.650893e+00, 1.456802e+00, 9.347179e-01, 1.801399e+00, 1.448833e+00, 1.833945e+00, 7.006214e-01, 8.221676e-01, 1.375317e-02, 2.045744e+00, 9.795587e-01, 2.637627e-02, 2.376591e-01, 8.751231e-01, 5.793986e-01, 8.253328e-01, 8.301909e-01, 9.080614e-01, 9.911824e-01, 4.474348e-01, 4.778848e-01, 1.014052e+00, 2.062672e+00, 1.33254…
0.000000e+00	9.261561e-01, 1.081154e+00, 2.735059e+00, 1.556935e-01, 2.074914e+00, 2.817628e+00, 2.118560e+00, 1.338742e+00, 1.703593e+00, 1.190591e+00, 1.760070e+00, 3.357783e+00, 8.176085e-01, 2.490513e+00, 1.899171e+00, 1.613245e+00, 2.520080e+00, 2.483806e+00, 1.748741e+00, 2.404509e+00, 2.615678e+00, 3.015209e+00, 8.129904e-01, 6.217665e-01, 2.489897e-01, 2.376515e+00, 1.684972e+00, 2.943783e-01, 2.78124…
2.000000e-01	6.117307e-01, 5.488640e-01, 2.051295e+00, 1.930053e-01, 1.007307e+00, 1.866069e+00, 1.535827e+00, 1.045702e+00, 9.738065e-01, 7.391862e-01, 1.279122e+00, 1.746365e+00, 9.878756e-01, 1.990628e+00, 1.960550e+00, 1.142556e+00, 1.920367e+00, 1.835028e+00, 1.453187e+00, 1.499159e+00, 2.067178e+00, 1.972900e+00, 6.624887e-01, 5.670156e-01, 1.850218e-01, 1.733852e+00, 1.312462e+00, 6.591665e-01, 2.27445…
4.000000e-01	6.018268e-01, 4.009240e-01, 2.017901e+00, 2.849884e-01, 7.295260e-01, 1.853774e+00, 1.134632e+00, 9.171504e-01, 6.455808e-01, 6.689012e-01, 1.175375e+00, 9.118125e-01, 8.329059e-01, 1.221127e+00, 2.075938e+00, 7.406796e-01, 1.336950e+00, 1.023503e+00, 9.923341e-01, 1.339168e+00, 1.834767e+00, 1.620840e+00, 4.340264e-01, 4.438707e-01, 1.172218e-01, 1.317651e+00, 1.387098e+00, 9.359256e-01, 1.16785…
6.000000e-01	6.825981e-01, 3.939213e-01, 2.317914e+00, 5.332152e-01, 6.181480e-01, 1.807009e+00, 1.510622e+00, 8.878217e-01, 7.345042e-01, 6.981572e-01, 1.777666e+00, 4.395745e-01, 1.010596e+00, 1.028561e+00, 2.516667e+00, 6.091701e-01, 7.443419e-01, 7.351227e-01, 9.429811e-01, 1.320099e+00, 1.221622e+00, 1.090439e+00, 2.718368e-01, 6.019800e-01, 1.425984e-01, 8.763037e-01, 1.273594e+00, 1.503602e+00, 1.06517…
8.000000e-01	7.974771e-01, 5.619094e-01, 1.787547e+00, 6.636812e-01, 5.404964e-01, 1.424128e+00, 1.305638e+00, 8.607842e-01, 9.792845e-01, 8.843699e-01, 1.486314e+00, 3.679479e-01, 9.635955e-01, 6.766516e-01, 2.402496e+00, 8.960428e-01, 4.625802e-01, 4.114382e-01, 9.750050e-01, 1.009315e+00, 1.174722e+00, 7.113900e-01, 2.586721e-01, 5.156892e-01, 3.067399e-01, 6.857281e-01, 8.652935e-01, 1.358543e+00, 1.17558…
1.000000e+00	8.858401e-01, 5.727446e-01, 1.967554e+00, 7.072013e-01, 4.948156e-01, 1.147218e+00, 1.200839e+00, 8.763073e-01, 9.795833e-01, 9.667936e-01, 1.535609e+00, 3.967455e-01, 1.055485e+00, 5.533142e-01, 2.227832e+00, 9.337943e-01, 2.877386e-01, 2.903891e-01, 8.552423e-01, 8.633627e-01, 1.010031e+00, 5.012838e-01, 3.756400e-01, 7.679459e-01, 3.616150e-01, 7.183923e-01, 1.047940e+00, 1.381173e+00, 1.13724…
1.200000e+00	9.298375e-01, 5.515347e-01, 1.748463e+00, 7.628022e-01, 4.516345e-01, 1.203485e+00, 1.114922e+00, 7.156533e-01, 1.219469e+00, 1.297639e+00, 2.087095e+00, 3.940952e-01, 9.212089e-01, 2.728047e-01, 2.295674e+00, 1.070633e+00, 1.937482e-01, 1.695362e-01, 8.086116e-01, 7.378302e-01, 8.729302e-01, 4.056802e-01, 3.931908e-01, 8.885353e-01, 3.979684e-01, 5.253108e-01, 8.591962e-01, 1.565429e+00, 1.56923…
1.400000e+00	8.675169e-01, 5.933131e-01, 1.483317e+00, 7.057600e-01, 4.970169e-01, 1.235150e+00, 1.208995e+00, 9.568117e-01, 1.116292e+00, 1.060726e+00, 1.748492e+00, 4.543839e-01, 1.069542e+00, 2.245512e-01, 2.206231e+00, 9.470083e-01, 1.243090e-01, 1.255821e-01, 1.038517e+00, 6.798789e-01, 9.851079e-01, 2.399679e-01, 5.941759e-01, 6.708087e-01, 4.712412e-01, 4.469159e-01, 1.215763e+00, 1.566936e+00, 1.59866…
1.600000e+00	8.442195e-01, 5.139205e-01, 1.338896e+00, 5.247425e-01, 5.155357e-01, 1.356378e+00, 1.420594e+00, 9.479419e-01, 1.280897e+00, 1.227174e+00, 1.993718e+00, 6.207238e-01, 8.679258e-01, 1.220507e-01, 2.372745e+00, 1.009769e+00, 8.222327e-02, 9.209759e-02, 1.031294e+00, 6.175453e-01, 8.238240e-01, 2.393341e-01, 7.607836e-01, 9.059521e-01, 4.990768e-01, 4.508621e-01, 9.064698e-01, 1.702254e+00, 1.56705…
1.800000e+00	6.899648e-01, 6.622064e-01, 1.625820e+00, 5.364919e-01, 3.863264e-01, 1.304463e+00, 1.478065e+00, 8.396607e-01, 1.434899e+00, 1.289003e+00, 2.189990e+00, 6.647941e-01, 9.900337e-01, 9.649591e-02, 2.365683e+00, 1.198901e+00, 5.049431e-02, 8.089238e-02, 7.976420e-01, 5.765274e-01, 9.747008e-01, 2.500322e-01, 7.090435e-01, 1.003661e+00, 4.398676e-01, 2.972793e-01, 8.710164e-01, 1.861896e+00, 1.57022…
2.000000e+00	9.356895e-01, 5.306228e-01, 1.608799e+00, 4.615397e-01, 5.003426e-01, 1.672295e+00, 1.355002e+00, 8.830573e-01, 1.341281e+00, 1.527090e+00, 2.344438e+00, 6.416250e-01, 9.451221e-01, 5.570138e-02, 2.704176e+00, 9.280971e-01, 4.449134e-02, 9.179308e-02, 8.091351e-01, 6.484122e-01, 9.277061e-01, 3.493098e-01, 7.231206e-01, 1.046340e+00, 5.881365e-01, 3.673741e-01, 9.386292e-01, 1.423566e+00, 1.10436…
0.000000e+00	3.099283e+00, 8.584136e-01, 1.733929e+00, 1.136810e+00, 2.394695e+00, 8.173780e-01, 1.360355e+00, 9.908017e-01, 8.035868e-01, 1.097760e+00, 1.116969e+00, 2.327184e+00, 8.510716e-01, 2.556470e+00, 1.089531e-01, 1.452472e+00, 1.200903e+00, 2.650647e-01, 2.934206e+00, 5.474689e-01, 2.315797e+00, 1.488581e+00, 1.580912e+00, 2.165891e+00, 9.843629e-01, 2.384854e+00, 2.760983e+00, 2.158987e+00, 7.36528…
2.000000e-01	2.034681e+00, 6.708505e-01, 1.919564e+00, 8.123376e-01, 1.334450e+00, 7.169614e-01, 1.340373e+00, 1.037045e+00, 8.772522e-01, 1.269998e+00, 1.521753e+00, 1.492617e+00, 1.006440e+00, 1.631941e+00, 9.239795e-02, 1.262376e+00, 9.030839e-01, 1.328204e-01, 2.384438e+00, 5.204389e-01, 1.491852e+00, 8.346422e-01, 1.059184e+00, 1.719812e+00, 6.562613e-01, 1.455549e+00, 2.091807e+00, 1.970364e+00, 5.37918…
4.000000e-01	1.326840e+00, 6.476545e-01, 1.581460e+00, 7.601860e-01, 7.943298e-01, 6.084604e-01, 1.478208e+00, 8.102556e-01, 9.610009e-01, 1.202294e+00, 1.329840e+00, 7.637437e-01, 9.662926e-01, 1.339713e+00, 6.771688e-02, 1.218323e+00, 7.537949e-01, 1.000642e-01, 2.014363e+00, 5.250050e-01, 1.398942e+00, 5.990425e-01, 9.592742e-01, 2.008205e+00, 4.643524e-01, 1.073840e+00, 1.716814e+00, 1.449214e+00, 5.34747…
6.000000e-01	1.195232e+00, 6.359625e-01, 1.595017e+00, 7.567877e-01, 6.098123e-01, 6.362367e-01, 1.065975e+00, 9.686167e-01, 1.056885e+00, 1.199924e+00, 1.467190e+00, 5.692599e-01, 1.150951e+00, 1.266513e+00, 6.289661e-02, 1.056271e+00, 4.385716e-01, 6.433925e-02, 1.578040e+00, 5.056295e-01, 1.301733e+00, 4.204979e-01, 8.942183e-01, 1.568159e+00, 4.580276e-01, 6.619919e-01, 1.453666e+00, 1.108822e+00, 8.39721…
8.000000e-01	7.301316e-01, 5.370561e-01, 1.609975e+00, 6.597698e-01, 5.328083e-01, 6.590634e-01, 1.263919e+00, 8.109124e-01, 1.359545e+00, 1.063088e+00, 1.964725e+00, 4.946171e-01, 8.258907e-01, 8.151829e-01, 2.304184e-01, 9.323581e-01, 3.069905e-01, 5.912672e-02, 1.538410e+00, 5.425389e-01, 9.130851e-01, 2.681244e-01, 7.830240e-01, 1.350926e+00, 4.708728e-01, 4.655937e-01, 1.253312e+00, 1.053645e+00, 1.09892…
1.000000e+00	5.624158e-01, 5.280091e-01, 1.331325e+00, 4.192544e-01, 4.982183e-01, 6.891038e-01, 1.661910e+00, 8.340173e-01, 1.000744e+00, 1.097290e+00, 1.802654e+00, 4.689279e-01, 8.202269e-01, 6.797644e-01, 5.850587e-01, 1.265651e+00, 2.012492e-01, 6.820399e-02, 1.272837e+00, 4.677458e-01, 8.867570e-01, 1.339474e-01, 9.474064e-01, 1.177897e+00, 5.096035e-01, 4.453136e-01, 1.528996e+00, 9.022370e-01, 1.21548…
1.200000e+00	2.630816e-01, 5.637080e-01, 1.337307e+00, 4.711652e-01, 4.698022e-01, 1.195807e+00, 1.411755e+00, 8.654146e-01, 1.251508e+00, 1.201063e+00, 1.926300e+00, 6.583754e-01, 9.791911e-01, 3.098943e-01, 7.187646e-01, 1.184724e+00, 1.558314e-01, 1.008377e-01, 1.128317e+00, 5.097827e-01, 8.744736e-01, 9.972204e-02, 8.945434e-01, 1.397248e+00, 5.602816e-01, 4.623583e-01, 1.185856e+00, 7.398267e-01, 1.13768…
1.400000e+00	1.921214e-01, 5.631325e-01, 1.265845e+00, 4.566774e-01, 4.322841e-01, 1.060654e+00, 1.094141e+00, 8.235088e-01, 1.438139e+00, 1.428903e+00, 2.017147e+00, 6.382578e-01, 8.678901e-01, 2.213196e-01, 1.266797e+00, 1.054579e+00, 9.225940e-02, 1.105564e-01, 1.045029e+00, 6.664796e-01, 9.623550e-01, 8.478201e-02, 8.765997e-01, 1.278835e+00, 6.039044e-01, 4.753010e-01, 9.826860e-01, 8.871606e-01, 1.31437…
1.600000e+00	1.141291e-01, 5.275796e-01, 1.438149e+00, 3.430226e-01, 4.862200e-01, 1.276325e+00, 1.443148e+00, 8.563915e-01, 1.451834e+00, 1.356601e+00, 2.253369e+00, 6.180054e-01, 7.925106e-01, 1.588045e-01, 1.496651e+00, 1.016031e+00, 6.972912e-02, 1.380426e-01, 1.151665e+00, 5.399862e-01, 9.277699e-01, 1.242278e-01, 6.985283e-01, 1.141484e+00, 5.302648e-01, 5.687208e-01, 1.251115e+00, 1.122397e+00, 1.63483…
1.800000e+00	8.885868e-02, 5.744847e-01, 1.190665e+00, 3.688957e-01, 4.704016e-01, 1.323189e+00, 1.412821e+00, 7.852631e-01, 1.489444e+00, 1.386145e+00, 1.948979e+00, 7.280625e-01, 7.986092e-01, 1.043335e-01, 1.233793e+00, 9.375369e-01, 4.433841e-02, 1.250768e-01, 1.135936e+00, 6.438378e-01, 8.517045e-01, 1.389705e-01, 9.045008e-01, 1.181950e+00, 4.392046e-01, 5.028805e-01, 9.698922e-01, 1.264643e+00, 1.74109…
2.000000e+00	1.271941e-01, 6.156235e-01, 1.349886e+00, 4.364053e-01, 4.686824e-01, 1.455153e+00, 1.499891e+00, 7.434586e-01, 1.443302e+00, 1.256630e+00, 2.460923e+00, 7.432209e-01, 8.699872e-01, 6.835507e-02, 1.722407e+00, 1.156957e+00, 2.694484e-02, 1.269568e-01, 1.068728e+00, 5.228229e-01, 8.737581e-01, 2.304763e-01, 9.948176e-01, 1.142028e+00, 5.984163e-01, 6.417690e-01, 1.137929e+00, 1.584052e+00, 1.77148…
0.000000e+00	2.089331e+00, 3.356421e+00, 5.707848e-01, 1.776774e+00, 1.056066e+00, 1.094736e+00, 2.196411e+00, 2.921324e+00, 1.248786e+00, 2.091029e+00, 3.047407e+00, 2.376222e+00, 6.540027e-01, 1.991232e+00, 2.192041e+00, 1.171159e+00, 1.972584e+00, 1.860052e+00, 2.069615e+00, 5.689786e-01, 1.081510e+00, 2.803836e+00, 3.174303e-01, 7.130216e-01, 3.393566e-02, 2.723530e-01, 1.117831e+00, 7.024714e-01, 6.02541…
2.000000e-01	1.168714e+00, 1.469193e+00, 4.684153e-01, 1.413283e+00, 8.404781e-01, 8.614804e-01, 1.969042e+00, 1.974125e+00, 8.422801e-01, 1.506645e+00, 2.693308e+00, 1.247034e+00, 5.544446e-01, 1.863795e+00, 1.850025e+00, 1.125286e+00, 1.413650e+00, 1.571008e+00, 2.218346e+00, 5.572425e-01, 1.021348e+00, 1.866538e+00, 6.131736e-01, 5.991807e-01, 2.109779e-01, 5.046025e-01, 1.076926e+00, 7.816027e-01, 8.34604…
4.000000e-01	6.150539e-01, 9.233824e-01, 3.384822e-01, 1.053142e+00, 6.461515e-01, 8.503409e-01, 1.838985e+00, 1.175152e+00, 6.949142e-01, 1.162761e+00, 2.028079e+00, 9.459672e-01, 5.124146e-01, 1.314233e+00, 1.765333e+00, 1.259834e+00, 1.058531e+00, 1.505676e+00, 1.900265e+00, 4.976261e-01, 9.077617e-01, 1.133363e+00, 7.174529e-01, 4.622103e-01, 2.965698e-01, 5.383459e-01, 1.161133e+00, 6.373891e-01, 9.58863…
6.000000e-01	4.511540e-01, 8.808405e-01, 4.136054e-01, 9.822623e-01, 5.295458e-01, 1.034610e+00, 1.273769e+00, 9.656166e-01, 8.444804e-01, 6.265502e-01, 1.651863e+00, 7.868086e-01, 3.413806e-01, 1.008361e+00, 1.404908e+00, 1.026014e+00, 5.321803e-01, 1.193586e+00, 1.789938e+00, 5.750224e-01, 8.534034e-01, 5.941198e-01, 4.711364e-01, 3.484662e-01, 3.192177e-01, 6.175812e-01, 1.077532e+00, 6.803339e-01, 1.31333…
8.000000e-01	2.343298e-01, 7.454911e-01, 4.740543e-01, 6.360530e-01, 4.703436e-01, 1.150399e+00, 1.014857e+00, 8.714069e-01, 1.012105e+00, 4.862158e-01, 1.956335e+00, 6.837342e-01, 2.201533e-01, 7.319006e-01, 1.379204e+00, 9.506812e-01, 3.464760e-01, 1.323163e+00, 1.246907e+00, 6.015227e-01, 9.409505e-01, 4.376904e-01, 2.927079e-01, 2.815618e-01, 4.162933e-01, 6.134166e-01, 1.028231e+00, 8.857956e-01, 1.49973…
1.000000e+00	1.496464e-01, 6.657821e-01, 7.754765e-01, 5.107570e-01, 4.368590e-01, 1.149327e+00, 7.453522e-01, 8.821653e-01, 1.270811e+00, 4.735404e-01, 1.805645e+00, 7.844938e-01, 2.216620e-01, 4.791927e-01, 1.852846e+00, 9.003424e-01, 2.471734e-01, 1.194120e+00, 1.506594e+00, 5.597627e-01, 9.304427e-01, 2.940232e-01, 2.069021e-01, 2.542688e-01, 4.736346e-01, 7.118642e-01, 1.007651e+00, 1.122030e+00, 1.31276…
1.200000e+00	1.409184e-01, 6.275386e-01, 7.352252e-01, 5.856392e-01, 4.213929e-01, 1.036509e+00, 8.818919e-01, 8.309052e-01, 1.024192e+00, 4.352507e-01, 1.821087e+00, 5.838899e-01, 1.443539e-01, 3.463159e-01, 1.805127e+00, 1.142977e+00, 1.064850e-01, 1.203578e+00, 1.567122e+00, 5.990914e-01, 9.192384e-01, 2.344939e-01, 1.278659e-01, 2.531218e-01, 4.910884e-01, 6.853308e-01, 9.607141e-01, 1.181701e+00, 1.42885…
1.400000e+00	3.400699e-01, 5.880187e-01, 9.623425e-01, 4.693994e-01, 5.641937e-01, 1.328155e+00, 6.290189e-01, 7.254008e-01, 1.252966e+00, 4.284945e-01, 2.081569e+00, 7.444242e-01, 1.656346e-01, 2.003723e-01, 2.371155e+00, 7.783455e-01, 7.825835e-02, 9.988221e-01, 1.143771e+00, 5.077369e-01, 7.512728e-01, 2.574262e-01, 6.874970e-02, 2.769594e-01, 5.152724e-01, 5.965996e-01, 1.023483e+00, 1.231567e+00, 1.25790…
1.600000e+00	5.506785e-01, 5.621873e-01, 9.972282e-01, 4.178470e-01, 3.447132e-01, 1.598674e+00, 6.698239e-01, 9.370917e-01, 1.010945e+00, 5.438332e-01, 1.923947e+00, 6.998909e-01, 3.335385e-01, 1.040597e-01, 2.076442e+00, 1.294392e+00, 6.373805e-02, 9.846695e-01, 1.242063e+00, 6.229136e-01, 8.207076e-01, 3.063305e-01, 4.221914e-02, 3.082227e-01, 3.844025e-01, 5.864144e-01, 7.932291e-01, 1.391843e+00, 1.27609…
1.800000e+00	5.658389e-01, 6.560702e-01, 1.007933e+00, 3.581547e-01, 5.087673e-01, 1.631134e+00, 7.787235e-01, 9.197142e-01, 1.202157e+00, 6.352607e-01, 1.989823e+00, 7.134392e-01, 5.622991e-01, 7.368728e-02, 2.153339e+00, 1.127351e+00, 4.735456e-02, 6.666420e-01, 1.051360e+00, 5.442488e-01, 7.469542e-01, 3.680503e-01, 3.919604e-02, 3.951221e-01, 5.329280e-01, 7.020066e-01, 1.029383e+00, 1.499850e+00, 1.58794…
2.000000e+00	8.701173e-01, 5.029835e-01, 9.982959e-01, 3.290199e-01, 5.253552e-01, 1.361396e+00, 7.252371e-01, 7.235977e-01, 1.742736e+00, 7.666987e-01, 2.231774e+00, 8.706269e-01, 7.421646e-01, 5.151257e-02, 2.298235e+00, 1.230673e+00, 3.383633e-02, 6.545995e-01, 1.133406e+00, 7.034099e-01, 8.267552e-01, 3.863974e-01, 6.149213e-02, 5.638422e-01, 4.465848e-01, 6.959447e-01, 1.021802e+00, 1.867647e+00, 1.14119…
0.000000e+00	2.787316e+00, 1.710289e+00, 2.324286e+00, 2.222738e+00, 8.175230e-01, 1.380590e-01, 2.269044e+00, 1.238547e+00, 2.711835e+00, 1.543312e+00, 2.055955e-01, 1.712306e+00, 1.574266e-01, 2.633197e+00, 1.507169e+00, 2.311305e+00, 1.069192e-01, 2.093208e-01, 1.529965e+00, 7.649461e-01, 4.596354e-01, 2.077831e+00, 4.691643e-01, 2.359289e+00, 5.922841e-01, 2.880082e+00, 2.031103e+00, 2.196582e+00, 1.41047…
2.000000e-01	1.908187e+00, 9.638476e-01, 1.437442e+00, 1.934296e+00, 5.611583e-01, 6.105585e-01, 1.929094e+00, 1.385644e+00, 2.045596e+00, 1.782307e+00, 5.415182e-01, 1.228610e+00, 3.788849e-01, 2.131678e+00, 1.268782e+00, 1.308274e+00, 1.223893e-01, 1.547989e-01, 1.015356e+00, 7.604200e-01, 5.999657e-01, 1.585957e+00, 6.795475e-01, 1.793321e+00, 3.888680e-01, 1.965885e+00, 1.766588e+00, 1.597645e+00, 1.02909…
4.000000e-01	1.276393e+00, 9.251711e-01, 1.085363e+00, 1.438083e+00, 5.496582e-01, 7.619526e-01, 1.934898e+00, 9.662101e-01, 1.838891e+00, 1.309020e+00, 9.933427e-01, 1.232620e+00, 4.206386e-01, 1.458765e+00, 1.205148e+00, 1.220194e+00, 8.926998e-02, 1.833907e-01, 7.010600e-01, 7.546361e-01, 6.316790e-01, 8.855351e-01, 7.817253e-01, 1.610624e+00, 3.217171e-01, 1.396540e+00, 1.556547e+00, 1.209014e+00, 7.77977…
6.000000e-01	7.026697e-01, 7.243908e-01, 8.035361e-01, 1.083883e+00, 5.386589e-01, 9.934810e-01, 1.765265e+00, 9.368960e-01, 1.969828e+00, 1.481222e+00, 1.203632e+00, 1.086428e+00, 2.966655e-01, 1.400752e+00, 1.037600e+00, 9.792202e-01, 6.805091e-02, 3.816223e-01, 6.351019e-01, 6.044689e-01, 5.945100e-01, 5.519599e-01, 8.604910e-01, 1.789253e+00, 2.728307e-01, 9.024127e-01, 1.413660e+00, 1.163243e+00, 5.38362…
8.000000e-01	4.098353e-01, 6.958960e-01, 5.868272e-01, 8.033953e-01, 5.693931e-01, 1.397231e+00, 1.674740e+00, 8.397691e-01, 1.463823e+00, 1.518821e+00, 1.432254e+00, 9.493220e-01, 2.465382e-01, 7.662868e-01, 9.587412e-01, 1.181369e+00, 4.839791e-02, 6.200272e-01, 7.405337e-01, 5.951013e-01, 6.982560e-01, 3.613752e-01, 1.079726e+00, 1.719625e+00, 2.933849e-01, 7.404370e-01, 1.465922e+00, 1.263261e+00, 8.87338…
1.000000e+00	2.125586e-01, 6.509505e-01, 4.739706e-01, 7.552805e-01, 4.665001e-01, 1.728634e+00, 1.669314e+00, 9.319729e-01, 1.554710e+00, 1.438178e+00, 1.653202e+00, 1.049420e+00, 1.544188e-01, 6.110770e-01, 8.478951e-01, 1.264005e+00, 3.608102e-02, 7.597456e-01, 7.228075e-01, 6.229066e-01, 7.399056e-01, 2.378664e-01, 1.010093e+00, 1.431598e+00, 3.540335e-01, 7.029564e-01, 1.106561e+00, 1.532588e+00, 9.00728…
1.200000e+00	1.537495e-01, 4.162672e-01, 4.971623e-01, 5.433819e-01, 4.476369e-01, 1.727601e+00, 1.299443e+00, 8.837071e-01, 1.505353e+00, 1.313053e+00, 1.466178e+00, 6.771909e-01, 1.490523e-01, 4.383560e-01, 1.146515e+00, 1.198907e+00, 3.443045e-02, 1.029848e+00, 8.291827e-01, 6.559344e-01, 8.972436e-01, 2.510043e-01, 7.121364e-01, 1.218665e+00, 3.438540e-01, 6.521725e-01, 1.155227e+00, 1.543846e+00, 1.18098…
1.400000e+00	1.269032e-01, 6.183983e-01, 7.299612e-01, 4.800492e-01, 5.193053e-01, 1.924538e+00, 1.436695e+00, 8.616562e-01, 1.366379e+00, 1.041269e+00, 1.760300e+00, 9.596055e-01, 1.005772e-01, 2.209561e-01, 1.371356e+00, 1.088710e+00, 2.878144e-02, 9.056817e-01, 7.270659e-01, 6.230257e-01, 7.001090e-01, 3.218982e-01, 8.387021e-01, 1.124896e+00, 4.141504e-01, 7.243504e-01, 1.054610e+00, 2.121536e+00, 1.29914…
1.600000e+00	2.607095e-01, 5.894951e-01, 7.136577e-01, 4.292270e-01, 5.323815e-01, 1.585312e+00, 1.148231e+00, 9.080654e-01, 1.567871e+00, 1.129560e+00, 1.739372e+00, 8.173043e-01, 1.202160e-01, 1.633899e-01, 1.552887e+00, 1.107898e+00, 2.203287e-02, 9.704836e-01, 7.289571e-01, 5.549200e-01, 9.611777e-01, 4.777909e-01, 7.710338e-01, 8.976691e-01, 4.294195e-01, 6.025813e-01, 1.012511e+00, 1.761398e+00, 1.24654…
1.800000e+00	4.440269e-01, 4.232705e-01, 7.902221e-01, 4.146131e-01, 4.976903e-01, 1.759839e+00, 1.237802e+00, 9.023230e-01, 1.452807e+00, 1.092680e+00, 2.138343e+00, 8.129952e-01, 2.237583e-01, 8.712743e-02, 1.723565e+00, 1.053331e+00, 1.678922e-02, 7.622577e-01, 7.622954e-01, 5.833553e-01, 6.901173e-01, 4.598151e-01, 6.740156e-01, 8.647203e-01, 4.251604e-01, 5.701601e-01, 1.041548e+00, 1.607010e+00, 1.34510…
2.000000e+00	5.756570e-01, 6.265508e-01, 8.878277e-01, 3.143663e-01, 4.246094e-01, 1.851005e+00, 1.058736e+00, 8.588050e-01, 1.657978e+00, 9.307452e-01, 2.195404e+00, 8.687134e-01, 4.221326e-01, 6.176508e-02, 1.434385e+00, 1.095191e+00, 1.867377e-02, 9.173683e-01, 9.594184e-01, 6.270275e-01, 8.957497e-01, 5.340159e-01, 4.941570e-01, 7.328634e-01, 4.351091e-01, 6.817721e-01, 8.238136e-01, 1.844037e+00, 1.35496…
0.000000e+00	4.438682e-01, 1.627261e+00, 2.021121e+00, 3.067205e-01, 3.131470e-01, 2.177189e+00, 1.949100e-02, 2.853311e+00, 1.003870e+00, 1.933024e-02, 5.466027e-01, 2.501158e+00, 1.883837e+00, 1.124179e+00, 2.506912e+00, 7.158633e-01, 2.154906e+00, 1.975107e-01, 7.574344e-01, 1.854843e+00, 2.628195e-01, 1.990779e+00, 6.817227e-01, 2.586591e+00, 1.424682e+00, 2.881479e+00, 2.911497e+00, 1.666119e-01, 1.13639…
2.000000e-01	6.706034e-01, 1.067056e+00, 1.952390e+00, 4.346666e-01, 3.088921e-01, 2.377626e+00, 2.578120e-01, 1.809687e+00, 6.517686e-01, 3.791199e-01, 9.422581e-01, 2.140180e+00, 1.837524e+00, 1.028653e+00, 2.068144e+00, 9.134089e-01, 1.251819e+00, 1.332785e-01, 5.715906e-01, 1.399869e+00, 2.711205e-01, 1.574618e+00, 4.080513e-01, 1.810678e+00, 1.062962e+00, 1.373776e+00, 2.441537e+00, 6.600132e-01, 8.64547…
4.000000e-01	5.936765e-01, 6.583524e-01, 1.364795e+00, 5.859938e-01, 4.527387e-01, 2.288116e+00, 5.349118e-01, 1.212664e+00, 6.127068e-01, 7.057488e-01, 1.035314e+00, 1.574601e+00, 1.522490e+00, 5.150418e-01, 1.613911e+00, 1.091023e+00, 7.297483e-01, 8.460684e-02, 5.842177e-01, 9.643524e-01, 4.122756e-01, 1.245951e+00, 2.746550e-01, 1.871217e+00, 6.607205e-01, 8.109616e-01, 1.920320e+00, 1.006330e+00, 6.90126…
6.000000e-01	9.508546e-01, 5.501374e-01, 1.315912e+00, 5.653244e-01, 4.011720e-01, 1.955041e+00, 6.254286e-01, 1.118360e+00, 7.934657e-01, 8.485653e-01, 1.580974e+00, 1.485331e+00, 1.444402e+00, 3.854338e-01, 1.802147e+00, 8.879122e-01, 5.480714e-01, 8.834169e-02, 5.928020e-01, 6.831584e-01, 5.559654e-01, 1.244559e+00, 1.986708e-01, 1.878374e+00, 6.729615e-01, 4.103182e-01, 1.581312e+00, 1.364899e+00, 9.87785…
8.000000e-01	8.079093e-01, 5.970935e-01, 1.312334e+00, 4.709582e-01, 3.940314e-01, 2.126182e+00, 1.036523e+00, 9.162510e-01, 9.707358e-01, 7.615917e-01, 1.563085e+00, 9.700419e-01, 1.307536e+00, 2.594751e-01, 1.779797e+00, 9.413345e-01, 3.647383e-01, 1.649089e-01, 5.633121e-01, 6.486817e-01, 6.590541e-01, 1.066719e+00, 2.846232e-01, 1.553497e+00, 6.494646e-01, 2.736832e-01, 1.576826e+00, 1.142687e+00, 9.66503…
1.000000e+00	9.838775e-01, 5.905848e-01, 1.234981e+00, 4.904331e-01, 4.324877e-01, 2.475541e+00, 9.632909e-01, 8.902876e-01, 1.305082e+00, 9.752049e-01, 1.707721e+00, 1.086387e+00, 1.174242e+00, 1.764395e-01, 1.897410e+00, 1.062634e+00, 1.963063e-01, 2.235558e-01, 6.438883e-01, 6.394202e-01, 8.234214e-01, 1.070381e+00, 4.906684e-01, 1.008999e+00, 6.142552e-01, 1.650146e-01, 1.076233e+00, 1.660366e+00, 1.32036…
1.200000e+00	8.260988e-01, 5.167850e-01, 1.142145e+00, 4.492356e-01, 5.038476e-01, 2.619592e+00, 1.142996e+00, 9.591188e-01, 1.237875e+00, 9.451737e-01, 1.809482e+00, 9.059114e-01, 1.162106e+00, 8.362060e-02, 2.277007e+00, 1.197087e+00, 1.100686e-01, 3.392296e-01, 6.658692e-01, 5.032994e-01, 6.343864e-01, 1.210809e+00, 5.967820e-01, 1.207325e+00, 6.069012e-01, 1.406680e-01, 1.211631e+00, 1.476608e+00, 1.36111…
1.400000e+00	7.630067e-01, 5.635355e-01, 1.018245e+00, 3.878649e-01, 4.417460e-01, 2.409369e+00, 1.068361e+00, 8.281595e-01, 1.367616e+00, 9.864528e-01, 2.036059e+00, 1.005751e+00, 1.357732e+00, 6.066843e-02, 2.259947e+00, 1.118422e+00, 9.614666e-02, 3.508640e-01, 6.616508e-01, 4.871152e-01, 7.424600e-01, 9.194560e-01, 6.820911e-01, 1.304640e+00, 5.926767e-01, 1.024368e-01, 1.205696e+00, 1.549834e+00, 1.71624…
1.600000e+00	9.425257e-01, 6.346820e-01, 9.669367e-01, 4.348781e-01, 4.467875e-01, 1.727764e+00, 1.119074e+00, 1.016945e+00, 1.288077e+00, 1.469308e+00, 2.028784e+00, 8.632715e-01, 1.208108e+00, 4.020467e-02, 2.144644e+00, 1.127467e+00, 5.657600e-02, 4.307723e-01, 7.612039e-01, 6.165249e-01, 7.461772e-01, 1.004725e+00, 5.862247e-01, 1.161370e+00, 5.740047e-01, 1.486720e-01, 1.023569e+00, 1.725106e+00, 1.73586…
1.800000e+00	9.765590e-01, 5.396804e-01, 1.213044e+00, 3.381703e-01, 3.860413e-01, 2.079125e+00, 1.189891e+00, 9.536479e-01, 1.457283e+00, 1.454824e+00, 2.275713e+00, 7.794879e-01, 1.138961e+00, 3.558835e-02, 2.407452e+00, 1.362184e+00, 4.417832e-02, 3.859332e-01, 8.226071e-01, 5.636251e-01, 8.549446e-01, 8.887027e-01, 9.888055e-01, 1.072269e+00, 5.699595e-01, 1.497907e-01, 1.231375e+00, 1.674093e+00, 1.27766…
2.000000e+00	9.828752e-01, 5.548231e-01, 1.152504e+00, 3.814705e-01, 4.841591e-01, 1.935060e+00, 1.341882e+00, 9.491084e-01, 1.242042e+00, 1.278575e+00, 2.076045e+00, 8.407117e-01, 1.066901e+00, 1.689313e-02, 2.503327e+00, 1.097045e+00, 2.981141e-02, 2.790969e-01, 9.065817e-01, 5.291837e-01, 8.575955e-01, 1.039736e+00, 9.010164e-01, 8.584011e-01, 6.589325e-01, 1.907762e-01, 1.096391e+00, 1.975217e+00, 1.48601…
0.000000e+00	1.141284e+00, 1.139840e+00, 1.099812e+00, 1.365336e+00, 1.204118e+00, 3.066010e+00, 2.828234e+00, 2.667708e+00, 2.422592e+00, 2.636824e+00, 2.322072e+00, 2.714595e+00, 1.598937e-01, 1.712798e+00, 1.280273e+00, 1.591766e+00, 1.404181e+00, 3.057476e+00, 7.923820e-01, 1.588733e+00, 2.259935e+00, 1.225960e+00, 2.815477e+00, 6.454576e-01, 1.484815e+00, 3.260896e+00, 1.750266e+00, 3.045982e+00, 1.32369…
2.000000e-01	8.490886e-01, 7.730664e-01, 8.299629e-01, 1.009295e+00, 9.181007e-01, 1.882493e+00, 2.472139e+00, 1.545400e+00, 1.951225e+00, 2.173719e+00, 1.524695e+00, 1.557268e+00, 1.319875e-01, 1.822420e+00, 9.493709e-01, 1.065813e+00, 1.454609e+00, 2.049546e+00, 6.412177e-01, 9.402748e-01, 1.668567e+00, 1.645727e+00, 2.052503e+00, 4.805807e-01, 9.374427e-01, 1.856537e+00, 1.701407e+00, 2.596616e+00, 7.75374…
4.000000e-01	7.588675e-01, 4.952482e-01, 6.388168e-01, 9.040527e-01, 6.360870e-01, 2.120707e+00, 1.700366e+00, 1.133478e+00, 1.312399e+00, 1.668431e+00, 1.435162e+00, 1.021203e+00, 9.945263e-02, 9.999606e-01, 1.075904e+00, 9.331352e-01, 9.193461e-01, 1.725886e+00, 4.936348e-01, 8.661643e-01, 1.384002e+00, 1.170287e+00, 1.587586e+00, 3.965877e-01, 8.199698e-01, 1.286781e+00, 1.354526e+00, 2.472899e+00, 6.87531…
6.000000e-01	8.255063e-01, 5.133215e-01, 5.723026e-01, 7.617034e-01, 5.817592e-01, 1.715652e+00, 1.653529e+00, 9.120450e-01, 1.394644e+00, 1.015809e+00, 1.191409e+00, 6.285250e-01, 7.862633e-02, 8.246508e-01, 1.600221e+00, 8.698511e-01, 5.282803e-01, 1.391480e+00, 4.515980e-01, 6.466520e-01, 1.014640e+00, 1.062174e+00, 1.435362e+00, 3.073635e-01, 4.478528e-01, 1.061767e+00, 1.474982e+00, 2.249779e+00, 5.35141…
8.000000e-01	7.655513e-01, 5.669770e-01, 6.500509e-01, 7.747921e-01, 4.789325e-01, 1.696310e+00, 1.239257e+00, 8.758174e-01, 1.287886e+00, 7.508681e-01, 1.151445e+00, 4.764881e-01, 7.390440e-02, 6.598725e-01, 1.976332e+00, 9.098163e-01, 2.949019e-01, 1.221399e+00, 5.487848e-01, 6.484963e-01, 1.009006e+00, 8.633661e-01, 7.777348e-01, 2.520102e-01, 4.150516e-01, 7.016339e-01, 1.043346e+00, 2.406101e+00, 7.95281…
1.000000e+00	8.395427e-01, 5.610339e-01, 6.602970e-01, 7.725864e-01, 4.807598e-01, 1.792177e+00, 1.081493e+00, 8.984587e-01, 1.344654e+00, 6.508389e-01, 1.177978e+00, 5.358016e-01, 1.281586e-01, 3.505933e-01, 1.684605e+00, 9.635644e-01, 2.356599e-01, 1.411038e+00, 5.814885e-01, 5.720751e-01, 9.536995e-01, 6.293691e-01, 5.858566e-01, 1.974580e-01, 5.488722e-01, 7.881046e-01, 9.990477e-01, 2.484735e+00, 1.04780…
1.200000e+00	8.723461e-01, 5.486800e-01, 5.168077e-01, 7.282643e-01, 5.711814e-01, 1.314574e+00, 8.553094e-01, 1.037535e+00, 1.291170e+00, 5.071548e-01, 1.138272e+00, 5.820118e-01, 2.514532e-01, 1.983643e-01, 1.895384e+00, 1.038531e+00, 1.545038e-01, 1.067114e+00, 5.407177e-01, 5.727085e-01, 8.928448e-01, 5.020625e-01, 2.797165e-01, 1.895621e-01, 4.025264e-01, 6.262939e-01, 9.666112e-01, 2.100440e+00, 1.16599…
1.400000e+00	9.959897e-01, 4.986572e-01, 6.535777e-01, 5.477480e-01, 4.685860e-01, 1.336323e+00, 7.943786e-01, 9.557188e-01, 1.400230e+00, 3.415546e-01, 1.438216e+00, 6.118067e-01, 3.768486e-01, 1.760782e-01, 2.130238e+00, 8.525381e-01, 9.132233e-02, 1.106641e+00, 6.047094e-01, 5.845800e-01, 8.702103e-01, 4.663427e-01, 2.279858e-01, 1.745659e-01, 5.454728e-01, 6.532059e-01, 9.235825e-01, 2.193735e+00, 1.18888…
1.600000e+00	9.522430e-01, 5.505328e-01, 7.391626e-01, 6.236862e-01, 3.800337e-01, 1.524016e+00, 6.266196e-01, 9.219378e-01, 1.397917e+00, 4.090824e-01, 1.711636e+00, 6.132134e-01, 5.909193e-01, 1.082576e-01, 1.816794e+00, 1.062470e+00, 6.180550e-02, 1.191075e+00, 6.550333e-01, 6.281967e-01, 8.609476e-01, 5.300452e-01, 1.566415e-01, 2.338890e-01, 4.491205e-01, 5.679703e-01, 8.182825e-01, 1.924387e+00, 1.29052…
1.800000e+00	9.866202e-01, 4.852416e-01, 7.433817e-01, 4.675621e-01, 5.256072e-01, 1.687866e+00, 5.722024e-01, 8.687593e-01, 1.519272e+00, 3.642979e-01, 1.766110e+00, 7.792352e-01, 6.409905e-01, 6.308200e-02, 2.208765e+00, 1.174129e+00, 4.301778e-02, 9.441498e-01, 6.640483e-01, 6.518213e-01, 8.337501e-01, 4.141592e-01, 7.658405e-02, 2.658790e-01, 4.515085e-01, 7.348170e-01, 7.842056e-01, 1.889652e+00, 1.35982…
2.000000e+00	8.842156e-01, 5.631478e-01, 8.879315e-01, 5.010376e-01, 4.400843e-01, 1.701350e+00, 5.699739e-01, 8.768729e-01, 1.472498e+00, 4.432700e-01, 1.935401e+00, 7.759747e-01, 7.471604e-01, 4.358001e-02, 2.119692e+00, 1.137167e+00, 3.081643e-02, 9.547469e-01, 6.847226e-01, 6.143296e-01, 8.444015e-01, 4.873699e-01, 4.558820e-02, 3.076462e-01, 4.350352e-01, 5.669037e-01, 1.005045e+00, 2.089551e+00, 1.43870…
0.000000e+00	2.238890e+00, 1.688420e+00, 1.282815e+00, 8.172884e-01, 2.023834e+00, 1.618367e+00, 2.412615e+00, 1.705802e+00, 1.588058e+00, 1.460393e+00, 2.543705e+00, 2.390110e+00, 2.019791e+00, 3.143238e+00, 2.137853e+00, 1.576517e+00, 2.245181e+00, 2.894036e+00, 7.839602e-01, 1.358795e+00, 1.272727e+00, 1.443269e+00, 1.503944e+00, 2.795040e+00, 1.233698e+00, 6.524983e-01, 1.351902e+00, 2.298022e+00, 8.18799…
2.000000e-01	1.754565e+00, 1.030407e+00, 1.281535e+00, 7.944073e-01, 1.208999e+00, 1.349755e+00, 1.669119e+00, 1.029247e+00, 1.177265e+00, 1.129671e+00, 2.182107e+00, 1.543736e+00, 1.266298e+00, 1.895669e+00, 1.756985e+00, 8.308267e-01, 1.960167e+00, 1.650951e+00, 7.715094e-01, 1.091136e+00, 1.086551e+00, 1.294023e+00, 1.093828e+00, 1.813963e+00, 1.210337e+00, 3.947602e-01, 1.367400e+00, 2.042063e+00, 8.55351…
4.000000e-01	1.275508e+00, 5.895895e-01, 1.203319e+00, 5.225962e-01, 1.016698e+00, 1.391061e+00, 1.343679e+00, 1.194755e+00, 7.375726e-01, 6.584234e-01, 2.153584e+00, 1.256912e+00, 1.302356e+00, 1.415217e+00, 1.391500e+00, 8.961941e-01, 1.173313e+00, 1.029137e+00, 8.669792e-01, 7.361216e-01, 1.162212e+00, 1.095111e+00, 7.180955e-01, 9.903146e-01, 1.111460e+00, 2.121333e-01, 1.238907e+00, 2.458447e+00, 1.22135…
6.000000e-01	1.050365e+00, 5.244211e-01, 1.588545e+00, 5.147366e-01, 7.047206e-01, 1.497433e+00, 1.484244e+00, 9.022239e-01, 8.019148e-01, 7.504756e-01, 2.306828e+00, 6.959477e-01, 1.141224e+00, 1.266529e+00, 1.058400e+00, 1.099757e+00, 7.388586e-01, 7.092663e-01, 8.811357e-01, 5.439016e-01, 8.718428e-01, 1.005187e+00, 5.793580e-01, 1.393919e+00, 9.166311e-01, 1.935340e-01, 1.241885e+00, 2.299635e+00, 1.38413…
8.000000e-01	1.034420e+00, 4.879311e-01, 1.469628e+00, 4.421414e-01, 4.987696e-01, 1.292781e+00, 1.469627e+00, 1.003246e+00, 8.300749e-01, 1.000476e+00, 1.959727e+00, 6.821106e-01, 1.001582e+00, 1.034884e+00, 1.238628e+00, 1.179007e+00, 4.163692e-01, 4.835663e-01, 8.190403e-01, 5.442142e-01, 8.649831e-01, 9.289692e-01, 3.684710e-01, 1.200164e+00, 7.340918e-01, 1.908874e-01, 1.290381e+00, 1.954007e+00, 1.37568…
1.000000e+00	1.073198e+00, 6.137272e-01, 1.528316e+00, 3.967916e-01, 4.700667e-01, 1.329071e+00, 1.417928e+00, 9.474605e-01, 1.117085e+00, 9.222840e-01, 2.487343e+00, 8.444443e-01, 1.098416e+00, 7.311419e-01, 1.567108e+00, 1.183843e+00, 2.349166e-01, 3.783008e-01, 1.009825e+00, 5.339478e-01, 7.789666e-01, 9.084484e-01, 4.556629e-01, 1.313067e+00, 7.541160e-01, 1.837378e-01, 1.126050e+00, 1.979535e+00, 1.63650…
1.200000e+00	8.929599e-01, 5.465770e-01, 1.291142e+00, 4.497595e-01, 4.935030e-01, 1.401578e+00, 1.313460e+00, 9.921134e-01, 1.358150e+00, 9.606600e-01, 1.947714e+00, 7.407769e-01, 9.995464e-01, 4.353460e-01, 1.491611e+00, 1.131829e+00, 2.244759e-01, 2.768118e-01, 7.879886e-01, 5.186439e-01, 8.266322e-01, 9.042470e-01, 5.562013e-01, 1.018187e+00, 6.378670e-01, 2.039236e-01, 1.151228e+00, 2.512714e+00, 1.31480…
1.400000e+00	8.148267e-01, 4.837505e-01, 1.085244e+00, 3.887779e-01, 4.045192e-01, 1.771858e+00, 1.385994e+00, 9.393062e-01, 1.230796e+00, 1.090111e+00, 2.119826e+00, 7.141333e-01, 1.040508e+00, 3.245687e-01, 1.587604e+00, 1.218506e+00, 1.503716e-01, 2.008426e-01, 8.861678e-01, 4.615596e-01, 9.175138e-01, 8.819312e-01, 7.051622e-01, 9.026431e-01, 6.200940e-01, 2.407739e-01, 1.069491e+00, 1.747058e+00, 1.69992…
1.600000e+00	9.526074e-01, 5.982910e-01, 1.402454e+00, 3.283318e-01, 4.337094e-01, 1.618548e+00, 1.279428e+00, 8.502434e-01, 1.290216e+00, 1.136883e+00, 2.375341e+00, 7.317713e-01, 1.041912e+00, 1.595328e-01, 2.014744e+00, 1.165602e+00, 9.258776e-02, 2.188284e-01, 9.933522e-01, 4.232519e-01, 8.187625e-01, 7.031356e-01, 7.048760e-01, 9.765304e-01, 5.706617e-01, 2.336268e-01, 1.037160e+00, 1.985893e+00, 1.70541…
1.800000e+00	8.885046e-01, 5.762767e-01, 1.181108e+00, 3.732395e-01, 4.755273e-01, 1.154763e+00, 1.346106e+00, 8.573477e-01, 1.493860e+00, 1.221181e+00, 2.182223e+00, 6.187816e-01, 1.140065e+00, 1.188490e-01, 1.929133e+00, 1.166274e+00, 5.611347e-02, 1.720265e-01, 8.236620e-01, 4.730221e-01, 8.704493e-01, 8.533532e-01, 6.568097e-01, 9.464082e-01, 6.892273e-01, 2.637366e-01, 1.212945e+00, 1.719035e+00, 1.67818…
2.000000e+00	1.098987e+00, 6.100651e-01, 1.292288e+00, 3.598713e-01, 4.053522e-01, 1.678991e+00, 1.192959e+00, 8.138407e-01, 1.305895e+00, 1.410078e+00, 2.259589e+00, 7.158106e-01, 8.523154e-01, 8.676489e-02, 1.923497e+00, 1.088461e+00, 5.225763e-02, 1.635844e-01, 7.771280e-01, 5.642689e-01, 8.318500e-01, 8.818194e-01, 8.271856e-01, 1.126658e+00, 6.088796e-01, 1.907175e-01, 9.117576e-01, 2.244300e+00, 1.75792…
0.000000e+00	2.732707e+00, 1.679228e+00, 8.751266e-01, 2.055555e+00, 8.099027e-01, 7.692481e-01, 3.177192e+00, 1.908373e-02, 3.046351e+00, 3.341106e-01, 1.196958e+00, 1.850668e+00, 9.137235e-01, 8.734887e-01, 3.594117e+00, 2.835711e+00, 1.604672e+00, 9.048181e-01, 6.750549e-01, 9.277143e-01, 2.665166e+00, 2.159738e+00, 2.379068e+00, 2.199989e+00, 1.409273e+00, 5.389558e-01, 8.268835e-01, 1.543502e+00, 5.70259…
2.000000e-01	1.477352e+00, 1.181978e+00, 6.379668e-01, 1.231618e+00, 6.192939e-01, 5.193992e-01, 2.164810e+00, 4.812203e-01, 2.223512e+00, 4.622023e-01, 1.139201e+00, 9.216229e-01, 8.983252e-01, 9.221680e-01, 2.072282e+00, 2.256993e+00, 1.121889e+00, 8.952853e-01, 7.352080e-01, 6.344112e-01, 1.660553e+00, 1.378841e+00, 1.411528e+00, 2.585898e+00, 7.416918e-01, 5.475981e-01, 9.253016e-01, 1.260132e+00, 5.95437…
4.000000e-01	7.903208e-01, 8.231756e-01, 4.854527e-01, 8.096048e-01, 6.229067e-01, 4.976845e-01, 1.906510e+00, 7.763298e-01, 1.498300e+00, 5.816364e-01, 1.456346e+00, 5.733764e-01, 8.584242e-01, 5.669020e-01, 2.218205e+00, 1.302602e+00, 5.048956e-01, 1.025963e+00, 7.206520e-01, 4.789820e-01, 1.504352e+00, 7.227098e-01, 1.074953e+00, 1.980449e+00, 8.023233e-01, 5.748719e-01, 1.100303e+00, 9.482756e-01, 9.92254…
6.000000e-01	4.938953e-01, 7.692576e-01, 4.839798e-01, 7.216824e-01, 5.803419e-01, 3.781678e-01, 1.618543e+00, 7.942413e-01, 1.775310e+00, 5.695333e-01, 1.880208e+00, 3.900623e-01, 6.333840e-01, 3.654813e-01, 1.786901e+00, 8.614806e-01, 4.349170e-01, 1.069360e+00, 7.632521e-01, 5.462834e-01, 1.079686e+00, 5.870793e-01, 5.581335e-01, 1.638475e+00, 7.188254e-01, 5.122363e-01, 1.042029e+00, 8.105662e-01, 1.16092…
8.000000e-01	3.090055e-01, 7.598085e-01, 4.143356e-01, 5.662800e-01, 4.866616e-01, 3.842605e-01, 1.119939e+00, 7.182536e-01, 1.724346e+00, 5.452345e-01, 1.685278e+00, 3.661641e-01, 4.760353e-01, 2.336075e-01, 2.173744e+00, 1.313626e+00, 2.272861e-01, 1.004642e+00, 7.594548e-01, 5.265153e-01, 1.331329e+00, 3.474357e-01, 3.429285e-01, 1.498556e+00, 6.718668e-01, 5.300484e-01, 9.625941e-01, 5.758067e-01, 1.10561…
1.000000e+00	1.779019e-01, 5.862354e-01, 6.973502e-01, 4.505434e-01, 4.386532e-01, 4.872286e-01, 1.112393e+00, 9.732557e-01, 1.512274e+00, 5.100497e-01, 2.188389e+00, 4.349757e-01, 3.956540e-01, 1.573013e-01, 2.322824e+00, 1.136037e+00, 1.409527e-01, 1.003775e+00, 7.977813e-01, 5.635931e-01, 1.102287e+00, 1.855263e-01, 2.688190e-01, 9.956702e-01, 6.337753e-01, 7.406629e-01, 1.160934e+00, 5.300637e-01, 1.31664…
1.200000e+00	1.222062e-01, 5.649894e-01, 8.209939e-01, 3.992944e-01, 4.821250e-01, 6.706367e-01, 1.159494e+00, 9.038572e-01, 1.739617e+00, 3.880533e-01, 2.232659e+00, 4.329947e-01, 2.802649e-01, 9.278663e-02, 2.411165e+00, 1.039380e+00, 1.056248e-01, 1.011759e+00, 6.212939e-01, 5.316006e-01, 9.326547e-01, 1.115942e-01, 1.647355e-01, 9.718576e-01, 6.673833e-01, 7.088131e-01, 9.802230e-01, 3.907799e-01, 1.42922…
1.400000e+00	6.422287e-02, 5.432166e-01, 7.824433e-01, 3.952038e-01, 4.192798e-01, 8.481394e-01, 9.960085e-01, 7.191292e-01, 1.769070e+00, 5.393977e-01, 2.115605e+00, 5.152084e-01, 2.345265e-01, 7.013011e-02, 2.397046e+00, 1.209985e+00, 6.881612e-02, 1.022332e+00, 9.153595e-01, 5.352411e-01, 9.833866e-01, 8.917111e-02, 9.405494e-02, 7.372319e-01, 5.606276e-01, 6.474294e-01, 1.228252e+00, 4.404633e-01, 1.16589…
1.600000e+00	2.836325e-02, 5.409890e-01, 8.285900e-01, 3.693032e-01, 4.854595e-01, 8.677942e-01, 8.597505e-01, 9.625266e-01, 1.409057e+00, 5.785587e-01, 2.051045e+00, 6.451205e-01, 2.215588e-01, 3.762824e-02, 2.756525e+00, 1.216498e+00, 4.288825e-02, 1.013275e+00, 7.594443e-01, 6.097897e-01, 9.340684e-01, 8.188367e-02, 6.297566e-02, 7.865812e-01, 5.320561e-01, 7.283594e-01, 1.201300e+00, 5.370489e-01, 1.29829…
1.800000e+00	1.957356e-02, 4.445277e-01, 1.069174e+00, 3.781161e-01, 4.127784e-01, 1.399622e+00, 7.178253e-01, 8.619999e-01, 1.260695e+00, 6.624696e-01, 2.008862e+00, 6.634373e-01, 2.093334e-01, 2.756956e-02, 2.513920e+00, 1.290619e+00, 3.817764e-02, 8.578402e-01, 7.625617e-01, 5.014447e-01, 8.611929e-01, 8.712630e-02, 5.468940e-02, 7.054771e-01, 5.529513e-01, 7.658285e-01, 1.144675e+00, 6.313958e-01, 1.59667…
2.000000e+00	1.949879e-02, 4.910092e-01, 8.798048e-01, 3.152423e-01, 4.632602e-01, 1.317655e+00, 9.453218e-01, 8.279121e-01, 1.266210e+00, 8.219717e-01, 2.381151e+00, 7.450083e-01, 2.278049e-01, 1.829110e-02, 1.959124e+00, 9.208871e-01, 2.556400e-02, 6.166466e-01, 8.755374e-01, 5.151824e-01, 8.412246e-01, 1.373544e-01, 8.239552e-02, 7.661323e-01, 5.734817e-01, 7.138477e-01, 1.046490e+00, 1.064087e+00, 1.40498…
0.000000e+00	1.232910e+00, 6.282144e-01, 2.112592e-01, 2.466972e+00, 1.243460e+00, 2.629547e+00, 9.885173e-01, 1.447779e+00, 2.742615e+00, 2.182275e+00, 1.073278e+00, 1.972687e+00, 2.903468e+00, 1.522143e+00, 1.722019e+00, 2.914155e+00, 2.668149e+00, 5.522919e-01, 1.583382e+00, 3.343457e-01, 4.778924e-01, 3.353157e-01, 5.842316e-01, 8.177522e-01, 1.097046e+00, 6.218345e-01, 2.188098e+00, 3.350988e+00, 1.98040…
2.000000e-01	8.334959e-01, 3.282780e-01, 5.353246e-01, 2.144231e+00, 7.690751e-01, 2.003871e+00, 1.355213e+00, 1.022638e+00, 1.387076e+00, 2.060451e+00, 1.015022e+00, 1.592086e+00, 2.245561e+00, 9.831169e-01, 2.488125e+00, 1.902480e+00, 1.986427e+00, 9.549690e-01, 1.252539e+00, 2.748266e-01, 5.482393e-01, 6.052004e-01, 6.938059e-01, 8.314352e-01, 1.010503e+00, 4.046058e-01, 1.796322e+00, 2.470415e+00, 1.56554…
4.000000e-01	1.093658e+00, 2.179827e-01, 7.454402e-01, 1.531086e+00, 6.746128e-01, 2.667752e+00, 1.228012e+00, 9.187911e-01, 1.133968e+00, 1.779944e+00, 1.562386e+00, 1.449855e+00, 1.461932e+00, 9.297368e-01, 1.896364e+00, 1.702339e+00, 1.157373e+00, 9.947503e-01, 1.388939e+00, 2.696437e-01, 6.922929e-01, 7.500239e-01, 8.259627e-01, 8.942588e-01, 7.816915e-01, 2.401816e-01, 1.469611e+00, 2.699079e+00, 1.47992…
6.000000e-01	9.158438e-01, 1.596014e-01, 7.967575e-01, 9.220872e-01, 5.371007e-01, 2.359313e+00, 1.194949e+00, 8.902486e-01, 8.057440e-01, 1.750628e+00, 1.704205e+00, 9.311486e-01, 1.359822e+00, 6.569174e-01, 1.938157e+00, 1.391648e+00, 8.167670e-01, 1.007557e+00, 1.529275e+00, 3.084242e-01, 8.382130e-01, 7.834606e-01, 8.071373e-01, 8.033024e-01, 7.822135e-01, 1.201075e-01, 1.633882e+00, 2.171749e+00, 1.78637…
8.000000e-01	1.064562e+00, 2.667078e-01, 8.870947e-01, 6.618979e-01, 5.290612e-01, 2.511282e+00, 1.100648e+00, 6.557534e-01, 1.015816e+00, 1.514079e+00, 1.696147e+00, 1.036166e+00, 1.307636e+00, 3.884393e-01, 1.646493e+00, 1.435637e+00, 5.059213e-01, 9.747180e-01, 1.374705e+00, 3.923778e-01, 7.676724e-01, 9.723582e-01, 8.403222e-01, 8.967762e-01, 7.574305e-01, 7.953146e-02, 1.231584e+00, 2.338063e+00, 1.58627…
1.000000e+00	7.782957e-01, 4.054108e-01, 1.000104e+00, 5.821765e-01, 5.242038e-01, 2.217035e+00, 1.300096e+00, 9.893346e-01, 1.379880e+00, 1.384718e+00, 1.997727e+00, 1.041169e+00, 9.507202e-01, 2.718564e-01, 2.137662e+00, 1.157738e+00, 2.664135e-01, 6.792578e-01, 1.092134e+00, 3.584847e-01, 7.200018e-01, 8.016699e-01, 8.776761e-01, 6.966675e-01, 7.348302e-01, 8.096041e-02, 1.489209e+00, 1.952472e+00, 1.56589…
1.200000e+00	7.784645e-01, 5.830491e-01, 1.070631e+00, 4.383947e-01, 5.048716e-01, 2.505131e+00, 1.403096e+00, 9.223280e-01, 1.343671e+00, 1.325200e+00, 1.667825e+00, 8.347801e-01, 1.157804e+00, 2.123788e-01, 2.230268e+00, 1.158780e+00, 1.975402e-01, 5.781672e-01, 1.044084e+00, 4.835613e-01, 8.593702e-01, 1.003557e+00, 1.038731e+00, 8.511286e-01, 6.996415e-01, 7.631874e-02, 1.041464e+00, 2.423222e+00, 1.79004…
1.400000e+00	8.168592e-01, 6.205262e-01, 1.066644e+00, 3.824902e-01, 4.843923e-01, 1.948591e+00, 1.454865e+00, 8.001718e-01, 1.506401e+00, 1.226937e+00, 2.295030e+00, 7.727464e-01, 1.254585e+00, 1.086136e-01, 2.221278e+00, 1.035541e+00, 1.239640e-01, 5.967982e-01, 9.207369e-01, 5.069130e-01, 7.580851e-01, 9.762139e-01, 8.847664e-01, 8.984980e-01, 7.916122e-01, 9.968121e-02, 1.242623e+00, 2.180676e+00, 1.83103…
1.600000e+00	7.800982e-01, 4.410499e-01, 1.045661e+00, 2.680658e-01, 4.623708e-01, 2.150863e+00, 1.200961e+00, 8.848969e-01, 1.541224e+00, 1.261239e+00, 1.806208e+00, 8.409527e-01, 9.061306e-01, 7.447796e-02, 2.465089e+00, 1.188661e+00, 9.125533e-02, 4.532254e-01, 9.604615e-01, 4.819158e-01, 7.964387e-01, 9.226513e-01, 9.704568e-01, 1.051624e+00, 6.483681e-01, 9.783100e-02, 1.049694e+00, 2.104478e+00, 1.76199…
1.800000e+00	9.761192e-01, 6.039681e-01, 1.116861e+00, 3.195217e-01, 4.267513e-01, 2.338523e+00, 1.309246e+00, 8.231148e-01, 1.602512e+00, 1.373056e+00, 2.271945e+00, 8.108374e-01, 1.047353e+00, 5.162929e-02, 1.911601e+00, 1.243675e+00, 4.077318e-02, 3.235568e-01, 1.133733e+00, 5.184600e-01, 6.759430e-01, 9.056391e-01, 9.310271e-01, 7.883855e-01, 5.911093e-01, 1.449363e-01, 1.092795e+00, 2.075025e+00, 1.53851…
2.000000e+00	8.200051e-01, 5.280876e-01, 1.134456e+00, 2.701903e-01, 4.644615e-01, 2.122276e+00, 1.186214e+00, 9.624215e-01, 1.270837e+00, 1.382524e+00, 2.234860e+00, 9.056465e-01, 1.129185e+00, 2.842722e-02, 2.468137e+00, 1.167176e+00, 3.573244e-02, 3.985496e-01, 9.459010e-01, 5.421865e-01, 6.745859e-01, 9.396945e-01, 8.727059e-01, 9.158862e-01, 5.578551e-01, 1.974963e-01, 1.169149e+00, 1.897293e+00, 1.53158…
0.000000e+00	2.343107e+00, 2.715953e+00, 1.970801e+00, 2.423289e+00, 1.378535e+00, 8.329168e-01, 5.328690e-01, 2.052266e+00, 7.058047e-01, 9.535162e-01, 8.979055e-01, 2.985140e+00, 3.316193e-01, 9.958546e-01, 2.838544e+00, 1.217977e-01, 1.663328e-01, 2.628350e+00, 1.348240e+00, 8.573326e-02, 2.860126e+00, 2.452364e+00, 2.627063e+00, 8.829449e-01, 2.879403e+00, 2.765587e-01, 1.015432e+00, 1.715754e+00, 2.34411…
2.000000e-01	1.795588e+00, 1.909030e+00, 1.261007e+00, 1.883261e+00, 9.297862e-01, 6.675881e-01, 3.258013e-01, 1.277317e+00, 8.644235e-01, 9.385827e-01, 9.319842e-01, 1.359116e+00, 6.037858e-01, 7.659979e-01, 2.985164e+00, 8.266721e-02, 3.425619e-01, 2.075217e+00, 1.312787e+00, 6.172561e-02, 1.943482e+00, 1.759091e+00, 1.687587e+00, 8.039464e-01, 2.041846e+00, 4.437570e-01, 9.156952e-01, 1.368684e+00, 2.04248…
4.000000e-01	1.250440e+00, 9.597889e-01, 9.470152e-01, 1.583697e+00, 5.987880e-01, 5.551120e-01, 2.667631e-01, 1.153432e+00, 1.034598e+00, 5.697808e-01, 1.297178e+00, 9.507954e-01, 5.848166e-01, 5.511253e-01, 3.301889e+00, 3.739452e-01, 2.535814e-01, 1.037858e+00, 1.179744e+00, 3.518465e-02, 1.180909e+00, 1.589071e+00, 1.240228e+00, 7.580303e-01, 1.499535e+00, 5.353266e-01, 7.104108e-01, 1.154305e+00, 2.14026…
6.000000e-01	1.214708e+00, 1.007245e+00, 5.919476e-01, 1.453741e+00, 6.576257e-01, 6.963152e-01, 2.715442e-01, 9.320845e-01, 1.059990e+00, 4.904729e-01, 1.249996e+00, 7.029988e-01, 7.950253e-01, 3.099893e-01, 2.991050e+00, 6.828082e-01, 1.524091e-01, 1.199827e+00, 1.049454e+00, 4.527941e-02, 9.576882e-01, 1.097241e+00, 6.991204e-01, 5.059622e-01, 1.429799e+00, 5.633386e-01, 5.431131e-01, 9.943174e-01, 2.00841…
8.000000e-01	8.489546e-01, 7.489271e-01, 6.446861e-01, 1.602301e+00, 4.597269e-01, 1.179003e+00, 3.056465e-01, 8.554001e-01, 1.314812e+00, 4.181351e-01, 1.516087e+00, 8.677174e-01, 8.773179e-01, 1.774268e-01, 2.539260e+00, 7.230921e-01, 1.097804e-01, 1.172049e+00, 1.141719e+00, 9.460224e-02, 4.027034e-01, 9.322101e-01, 4.748657e-01, 4.506882e-01, 1.111761e+00, 5.114210e-01, 3.208855e-01, 1.027811e+00, 2.12840…
1.000000e+00	5.748721e-01, 6.291854e-01, 6.952325e-01, 1.310280e+00, 5.071097e-01, 1.590062e+00, 3.678901e-01, 7.733899e-01, 1.258831e+00, 4.064240e-01, 1.485689e+00, 8.727627e-01, 6.905377e-01, 1.384833e-01, 2.364840e+00, 9.595214e-01, 8.697224e-02, 1.266919e+00, 1.008852e+00, 2.069335e-01, 4.934803e-01, 8.888918e-01, 2.832686e-01, 4.096583e-01, 8.513343e-01, 5.581042e-01, 4.075061e-01, 9.044923e-01, 2.09538…
1.200000e+00	6.706152e-01, 6.991009e-01, 6.088676e-01, 1.053813e+00, 5.021951e-01, 1.481081e+00, 3.165723e-01, 9.506436e-01, 1.330274e+00, 3.734379e-01, 1.502170e+00, 1.067980e+00, 8.029012e-01, 8.819610e-02, 2.844298e+00, 1.111741e+00, 5.801335e-02, 1.237899e+00, 1.067509e+00, 2.854956e-01, 4.657870e-01, 7.425871e-01, 1.674188e-01, 3.308805e-01, 7.371086e-01, 5.905399e-01, 4.921157e-01, 9.234932e-01, 1.72161…
1.400000e+00	7.895926e-01, 5.444778e-01, 7.355731e-01, 1.035654e+00, 5.504924e-01, 1.893331e+00, 3.904334e-01, 8.547027e-01, 1.571278e+00, 3.340341e-01, 1.932588e+00, 9.993733e-01, 7.829944e-01, 5.449302e-02, 2.965575e+00, 1.195088e+00, 4.446559e-02, 1.156674e+00, 1.056778e+00, 3.378997e-01, 4.605923e-01, 8.164167e-01, 9.633302e-02, 3.400708e-01, 6.588017e-01, 4.177450e-01, 4.677006e-01, 1.470956e+00, 1.59711…
1.600000e+00	9.039980e-01, 6.698246e-01, 7.522845e-01, 7.587619e-01, 4.991303e-01, 1.672601e+00, 3.302802e-01, 9.330334e-01, 1.187425e+00, 4.000757e-01, 1.720377e+00, 1.124366e+00, 9.372673e-01, 2.969866e-02, 2.141355e+00, 9.130923e-01, 3.175490e-02, 1.016260e+00, 9.758600e-01, 4.203791e-01, 5.090749e-01, 9.079423e-01, 6.179868e-02, 3.781462e-01, 6.862532e-01, 5.985503e-01, 6.914808e-01, 1.526309e+00, 1.84655…
1.800000e+00	8.923943e-01, 5.423237e-01, 1.033330e+00, 7.284989e-01, 5.242916e-01, 1.884065e+00, 5.595047e-01, 7.477539e-01, 1.281166e+00, 5.529246e-01, 1.893883e+00, 8.857645e-01, 9.588323e-01, 2.063589e-02, 2.442942e+00, 9.584800e-01, 2.582705e-02, 8.303376e-01, 1.012309e+00, 3.825018e-01, 7.002317e-01, 8.897936e-01, 4.411097e-02, 4.433900e-01, 6.131775e-01, 6.184906e-01, 7.242580e-01, 1.692139e+00, 1.47068…
2.000000e+00	8.348684e-01, 5.343360e-01, 1.078033e+00, 4.806024e-01, 4.186422e-01, 1.807744e+00, 6.469204e-01, 1.050578e+00, 1.436868e+00, 6.299381e-01, 2.075540e+00, 1.133680e+00, 9.346081e-01, 1.578779e-02, 2.593847e+00, 1.098249e+00, 2.200593e-02, 9.778265e-01, 8.533426e-01, 4.494519e-01, 6.677669e-01, 9.740104e-01, 3.638920e-02, 4.757243e-01, 5.436457e-01, 4.655542e-01, 8.422915e-01, 1.667958e+00, 1.63419…
0.000000e+00	2.334313e+00, 4.405392e-01, 1.534964e+00, 3.185587e-01, 1.121324e+00, 2.482860e-01, 1.825599e+00, 1.759378e+00, 2.926274e+00, 4.275821e-01, 9.611929e-01, 5.527644e-01, 2.730205e+00, 1.306997e+00, 2.329755e+00, 3.735731e-01, 2.892488e-01, 2.087223e-01, 2.292251e+00, 1.237565e+00, 1.966580e-01, 1.728975e+00, 2.713554e+00, 1.468288e-04, 1.852466e+00, 1.400051e+00, 2.422744e+00, 6.040286e-01, 2.03351…
2.000000e-01	1.540921e+00, 5.360229e-01, 1.406129e+00, 5.882006e-01, 8.200080e-01, 6.912468e-01, 2.260654e+00, 1.555889e+00, 1.997229e+00, 7.150603e-01, 1.304391e+00, 7.906504e-01, 1.622010e+00, 1.144543e+00, 2.220898e+00, 2.429504e-01, 2.932955e-01, 1.544846e-01, 2.124094e+00, 8.276375e-01, 4.077246e-01, 1.223182e+00, 1.325108e+00, 2.368818e-01, 1.206981e+00, 8.337526e-01, 2.463249e+00, 4.710086e-01, 3.42822…
4.000000e-01	8.788796e-01, 5.786548e-01, 1.455167e+00, 7.534951e-01, 6.526116e-01, 1.077231e+00, 1.919126e+00, 1.168311e+00, 1.567386e+00, 8.155095e-01, 9.381375e-01, 8.117280e-01, 1.873728e+00, 7.867733e-01, 2.247675e+00, 1.788414e-01, 2.364640e-01, 1.059693e-01, 1.869663e+00, 6.544081e-01, 5.466340e-01, 8.515575e-01, 9.887188e-01, 4.068407e-01, 9.424172e-01, 3.960778e-01, 1.791334e+00, 5.236706e-01, 7.78492…
6.000000e-01	4.886646e-01, 5.343997e-01, 1.474815e+00, 8.960724e-01, 6.180046e-01, 1.290802e+00, 1.949573e+00, 8.126273e-01, 1.749888e+00, 1.011224e+00, 1.194454e+00, 9.004253e-01, 1.489768e+00, 5.344114e-01, 2.194912e+00, 2.194861e-01, 1.605203e-01, 1.041019e-01, 1.331552e+00, 5.976567e-01, 6.739291e-01, 7.220615e-01, 7.132988e-01, 5.756717e-01, 8.188127e-01, 2.494660e-01, 1.588312e+00, 7.220882e-01, 1.04504…
8.000000e-01	3.602041e-01, 4.786617e-01, 1.158314e+00, 8.578313e-01, 5.617662e-01, 1.650217e+00, 1.656719e+00, 8.856864e-01, 1.791546e+00, 1.237764e+00, 1.616892e+00, 1.001972e+00, 1.384002e+00, 3.390844e-01, 2.327954e+00, 4.561768e-01, 1.101861e-01, 8.180978e-02, 1.494949e+00, 5.218239e-01, 7.239242e-01, 9.021222e-01, 7.454769e-01, 5.342585e-01, 8.638539e-01, 1.317946e-01, 1.293078e+00, 9.476983e-01, 1.10114…
1.000000e+00	1.820286e-01, 4.507099e-01, 1.658557e+00, 9.152227e-01, 5.005321e-01, 1.394603e+00, 1.442681e+00, 8.713398e-01, 1.690718e+00, 1.336871e+00, 2.032490e+00, 9.446808e-01, 1.328261e+00, 2.386471e-01, 2.079116e+00, 8.048562e-01, 5.519906e-02, 5.771163e-02, 1.185892e+00, 4.742087e-01, 7.730374e-01, 8.775409e-01, 8.407077e-01, 6.781521e-01, 6.183625e-01, 1.008540e-01, 1.516077e+00, 1.075103e+00, 1.36745…
1.200000e+00	2.389212e-01, 5.551578e-01, 1.367468e+00, 9.563876e-01, 4.686777e-01, 1.543542e+00, 1.662275e+00, 8.567644e-01, 1.437325e+00, 1.184997e+00, 1.985094e+00, 9.129562e-01, 1.297913e+00, 1.383167e-01, 2.375148e+00, 8.074028e-01, 5.184620e-02, 5.599193e-02, 1.161488e+00, 5.455879e-01, 7.361935e-01, 6.370077e-01, 8.081178e-01, 6.378683e-01, 7.924921e-01, 7.913708e-02, 1.225006e+00, 1.349950e+00, 1.61876…
1.400000e+00	3.456538e-01, 4.696676e-01, 1.328939e+00, 7.332787e-01, 4.042269e-01, 1.735121e+00, 1.615579e+00, 7.762164e-01, 1.400206e+00, 1.091743e+00, 1.744268e+00, 8.406034e-01, 1.366007e+00, 7.458540e-02, 2.569531e+00, 9.826898e-01, 3.526945e-02, 6.459588e-02, 1.046695e+00, 5.473502e-01, 8.085477e-01, 8.542434e-01, 7.594561e-01, 8.466909e-01, 5.713770e-01, 6.769969e-02, 1.184181e+00, 1.243243e+00, 1.66600…
1.600000e+00	5.170756e-01, 5.363729e-01, 1.269279e+00, 8.804607e-01, 4.286606e-01, 2.000391e+00, 1.485259e+00, 1.047753e+00, 1.526264e+00, 1.291932e+00, 2.144104e+00, 8.305015e-01, 1.112305e+00, 5.364366e-02, 1.827094e+00, 1.025619e+00, 3.235783e-02, 6.048342e-02, 1.031758e+00, 5.819666e-01, 8.940846e-01, 7.719876e-01, 7.699291e-01, 8.844002e-01, 6.627109e-01, 1.212353e-01, 1.082737e+00, 1.745537e+00, 1.76689…
1.800000e+00	4.955249e-01, 6.483345e-01, 1.292543e+00, 7.468732e-01, 4.787942e-01, 1.852251e+00, 1.705324e+00, 9.370090e-01, 1.214846e+00, 1.254435e+00, 2.156835e+00, 7.238758e-01, 1.215010e+00, 4.143503e-02, 2.151471e+00, 1.136387e+00, 2.675759e-02, 8.500390e-02, 9.718009e-01, 5.659443e-01, 9.526810e-01, 8.864832e-01, 7.642341e-01, 7.782985e-01, 5.377000e-01, 1.371511e-01, 9.432063e-01, 1.695858e+00, 1.74774…
2.000000e+00	7.139678e-01, 5.320774e-01, 1.340288e+00, 6.689839e-01, 4.856557e-01, 1.968739e+00, 1.297397e+00, 8.079770e-01, 1.566823e+00, 1.287149e+00, 1.599111e+00, 7.753450e-01, 1.061967e+00, 2.384514e-02, 2.090465e+00, 1.082125e+00, 2.366294e-02, 9.741990e-02, 1.120718e+00, 5.650963e-01, 8.433502e-01, 8.707740e-01, 8.156008e-01, 8.520437e-01, 5.362862e-01, 1.516717e-01, 1.098059e+00, 1.822316e+00, 1.54654…
0.000000e+00	1.152865e+00, 9.746018e-01, 2.280031e+00, 1.459508e+00, 1.351824e-01, 1.781364e+00, 7.629609e-01, 1.956138e-01, 2.018337e+00, 3.111089e+00, 3.431013e+00, 1.001488e+00, 8.641861e-01, 1.630442e+00, 1.321583e+00, 2.640962e-01, 1.114277e+00, 6.411587e-01, 1.762957e+00, 2.058602e+00, 1.572994e+00, 1.811431e+00, 2.925451e-02, 5.329876e-01, 1.086242e+00, 1.916635e+00, 6.462578e-01, 2.925292e+00, 5.60536…
2.000000e-01	1.154358e+00, 7.061431e-01, 1.740965e+00, 1.471539e+00, 2.069686e-01, 1.259389e+00, 9.386056e-01, 5.107301e-01, 1.870522e+00, 2.404262e+00, 3.278678e+00, 7.667936e-01, 9.122277e-01, 1.403982e+00, 1.242135e+00, 4.961178e-01, 7.325522e-01, 4.963869e-01, 1.185006e+00, 1.369723e+00, 1.031684e+00, 1.151892e+00, 3.473586e-01, 6.381522e-01, 6.889424e-01, 1.275589e+00, 5.039364e-01, 2.894951e+00, 3.47172…
4.000000e-01	1.057793e+00, 6.613270e-01, 1.593365e+00, 1.455728e+00, 3.232947e-01, 1.263749e+00, 9.362236e-01, 8.640062e-01, 1.612021e+00, 2.542109e+00, 2.386829e+00, 6.790735e-01, 9.417368e-01, 1.155049e+00, 9.114440e-01, 7.657121e-01, 4.476706e-01, 2.648325e-01, 1.034138e+00, 1.284832e+00, 9.661084e-01, 9.554534e-01, 5.960066e-01, 7.283172e-01, 6.084489e-01, 9.624363e-01, 3.387696e-01, 2.565715e+00, 5.64007…
6.000000e-01	1.031957e+00, 6.321247e-01, 1.989448e+00, 1.096361e+00, 3.797455e-01, 1.399890e+00, 1.023845e+00, 9.298374e-01, 1.546778e+00, 2.079809e+00, 2.952379e+00, 7.534280e-01, 1.098806e+00, 8.956546e-01, 7.999772e-01, 9.173993e-01, 2.688660e-01, 2.182303e-01, 9.869299e-01, 9.997035e-01, 9.192600e-01, 7.287578e-01, 7.614987e-01, 6.844257e-01, 5.990608e-01, 5.951597e-01, 2.193339e-01, 2.004008e+00, 8.98242…
8.000000e-01	8.956792e-01, 6.083129e-01, 1.490960e+00, 9.586797e-01, 3.949417e-01, 1.393152e+00, 1.105022e+00, 8.664058e-01, 1.318501e+00, 1.617136e+00, 2.664696e+00, 5.807676e-01, 1.107419e+00, 5.357315e-01, 6.839527e-01, 9.892882e-01, 1.917185e-01, 1.118914e-01, 9.568866e-01, 7.498960e-01, 8.543109e-01, 5.966413e-01, 9.894222e-01, 7.754484e-01, 5.847003e-01, 4.009197e-01, 2.012861e-01, 2.505157e+00, 9.25962…
1.000000e+00	8.443809e-01, 5.919804e-01, 1.360374e+00, 7.462249e-01, 3.559962e-01, 1.343313e+00, 1.161198e+00, 8.809638e-01, 1.414696e+00, 1.542522e+00, 2.033374e+00, 7.571592e-01, 1.130217e+00, 3.400446e-01, 9.616771e-01, 1.008040e+00, 1.122081e-01, 8.635719e-02, 1.157898e+00, 7.846887e-01, 6.688951e-01, 5.633680e-01, 1.002525e+00, 8.336586e-01, 5.751105e-01, 3.960422e-01, 3.183996e-01, 2.221984e+00, 1.24187…
1.200000e+00	1.027019e+00, 6.231052e-01, 1.772811e+00, 7.851519e-01, 4.715896e-01, 1.959894e+00, 1.253391e+00, 9.153115e-01, 1.388841e+00, 1.969714e+00, 2.728145e+00, 6.618823e-01, 1.155975e+00, 2.417074e-01, 1.063091e+00, 1.257136e+00, 7.365976e-02, 6.512464e-02, 8.982084e-01, 6.522808e-01, 7.931668e-01, 6.192715e-01, 1.027804e+00, 7.983567e-01, 6.410808e-01, 3.498392e-01, 6.340015e-01, 2.345356e+00, 1.51098…
1.400000e+00	7.627855e-01, 5.865796e-01, 1.607123e+00, 7.756562e-01, 5.187886e-01, 1.727648e+00, 1.375671e+00, 9.056194e-01, 1.307367e+00, 1.376405e+00, 2.389486e+00, 8.175918e-01, 1.179840e+00, 1.574264e-01, 1.338338e+00, 1.171147e+00, 5.847151e-02, 5.634060e-02, 1.025730e+00, 5.660192e-01, 7.642985e-01, 5.979231e-01, 9.148481e-01, 9.940820e-01, 5.669239e-01, 3.213281e-01, 7.539489e-01, 2.109065e+00, 1.23295…
1.600000e+00	9.239201e-01, 6.119136e-01, 1.528379e+00, 6.523355e-01, 4.827889e-01, 1.350280e+00, 1.155112e+00, 8.694428e-01, 1.559498e+00, 1.377106e+00, 2.542920e+00, 7.547971e-01, 8.073783e-01, 1.030456e-01, 2.002988e+00, 1.280366e+00, 3.569570e-02, 4.459123e-02, 9.637498e-01, 6.554867e-01, 7.818639e-01, 7.071216e-01, 8.050570e-01, 7.805213e-01, 5.682501e-01, 3.138589e-01, 8.074952e-01, 2.477004e+00, 1.48387…
1.800000e+00	1.000715e+00, 6.227789e-01, 1.477696e+00, 6.280651e-01, 4.505866e-01, 1.580720e+00, 1.384371e+00, 9.262927e-01, 1.469328e+00, 1.374364e+00, 2.141732e+00, 7.474425e-01, 9.727635e-01, 6.967208e-02, 1.583195e+00, 1.318700e+00, 3.250829e-02, 5.087974e-02, 9.789033e-01, 6.245670e-01, 9.495876e-01, 6.117412e-01, 9.095166e-01, 9.925967e-01, 5.504998e-01, 3.419454e-01, 9.064245e-01, 1.655957e+00, 1.49926…
2.000000e+00	8.398850e-01, 5.608322e-01, 1.488392e+00, 4.811877e-01, 5.218442e-01, 1.603529e+00, 1.471934e+00, 1.024377e+00, 1.382982e+00, 1.213144e+00, 2.175379e+00, 6.528017e-01, 9.740467e-01, 3.954187e-02, 1.878685e+00, 1.125362e+00, 1.874904e-02, 6.480824e-02, 1.000491e+00, 5.288317e-01, 7.454927e-01, 6.986429e-01, 9.312752e-01, 1.111426e+00, 5.767981e-01, 3.325623e-01, 1.006774e+00, 2.048677e+00, 1.66502…
0.000000e+00	2.630678e+00, 2.863237e+00, 2.371599e+00, 1.456837e+00, 2.304768e-01, 2.999747e+00, 2.791598e+00, 2.398278e-01, 8.471539e-01, 1.691908e+00, 8.750197e-01, 1.660994e+00, 2.159620e+00, 2.502321e+00, 3.911051e-02, 1.351541e+00, 3.937545e-01, 1.989241e+00, 1.874542e+00, 3.089052e+00, 1.751384e+00, 1.750236e+00, 1.854514e+00, 2.783807e+00, 1.085552e+00, 3.080869e+00, 2.587446e-01, 1.267443e+00, 7.83339…
2.000000e-01	1.677681e+00, 1.522392e+00, 2.123850e+00, 1.044761e+00, 3.421508e-01, 2.526977e+00, 1.513465e+00, 6.242240e-01, 1.107640e+00, 1.141638e+00, 9.790003e-01, 1.200206e+00, 2.025815e+00, 1.632518e+00, 2.574358e-02, 9.162821e-01, 2.496339e-01, 1.253476e+00, 1.176002e+00, 1.959273e+00, 1.264812e+00, 1.185868e+00, 1.571894e+00, 1.800613e+00, 7.076833e-01, 1.464241e+00, 2.142188e-01, 1.414792e+00, 5.27793…
4.000000e-01	1.529253e+00, 1.156600e+00, 1.332788e+00, 1.050072e+00, 4.452214e-01, 2.218267e+00, 1.801880e+00, 7.509695e-01, 1.202224e+00, 1.024012e+00, 1.470104e+00, 6.836392e-01, 1.413189e+00, 1.449156e+00, 2.247155e-02, 7.293329e-01, 1.475592e-01, 8.896647e-01, 9.616746e-01, 1.306867e+00, 1.151897e+00, 1.406518e+00, 1.274253e+00, 1.203276e+00, 5.205056e-01, 1.011232e+00, 1.690171e-01, 1.905594e+00, 6.29978…
6.000000e-01	1.244976e+00, 9.753289e-01, 1.760769e+00, 8.403732e-01, 4.249599e-01, 1.678583e+00, 1.499833e+00, 1.006697e+00, 1.209762e+00, 1.080440e+00, 1.522959e+00, 5.612350e-01, 1.699523e+00, 9.020854e-01, 2.062775e-02, 9.822592e-01, 9.201993e-02, 4.365029e-01, 8.750407e-01, 1.016415e+00, 1.086475e+00, 1.244515e+00, 8.623745e-01, 1.527206e+00, 5.705081e-01, 4.734125e-01, 1.601548e-01, 1.677942e+00, 7.69453…
8.000000e-01	1.281047e+00, 8.374376e-01, 1.640237e+00, 8.840974e-01, 5.257168e-01, 1.475288e+00, 1.557592e+00, 9.755191e-01, 1.337509e+00, 1.034580e+00, 1.402831e+00, 5.534730e-01, 1.530824e+00, 7.466856e-01, 1.719981e-02, 1.031342e+00, 7.214905e-02, 3.641687e-01, 9.407911e-01, 1.086304e+00, 8.768082e-01, 8.751932e-01, 6.874816e-01, 1.088038e+00, 4.748908e-01, 2.204612e-01, 2.728839e-01, 1.959743e+00, 1.07611…
1.000000e+00	1.044006e+00, 7.091397e-01, 1.588595e+00, 8.500869e-01, 3.857964e-01, 1.421932e+00, 1.613984e+00, 9.109901e-01, 1.380234e+00, 1.172252e+00, 1.823147e+00, 5.396477e-01, 1.154597e+00, 5.905215e-01, 8.662259e-02, 1.080606e+00, 4.229411e-02, 2.194070e-01, 1.075237e+00, 1.029183e+00, 1.079845e+00, 7.822167e-01, 9.554381e-01, 1.234182e+00, 5.243471e-01, 1.653256e-01, 5.462831e-01, 1.785359e+00, 1.25283…
1.200000e+00	9.630551e-01, 5.624767e-01, 1.536094e+00, 7.877666e-01, 4.568091e-01, 1.577923e+00, 1.391942e+00, 7.478709e-01, 1.402898e+00, 9.717365e-01, 1.942490e+00, 6.236568e-01, 1.107650e+00, 3.517662e-01, 5.048440e-01, 1.073718e+00, 3.116114e-02, 1.355861e-01, 8.284868e-01, 7.477864e-01, 7.628978e-01, 8.077317e-01, 7.275499e-01, 9.557227e-01, 5.677938e-01, 1.117614e-01, 5.501289e-01, 2.102193e+00, 1.20366…
1.400000e+00	1.008122e+00, 5.833424e-01, 1.485156e+00, 7.130596e-01, 4.317688e-01, 1.568181e+00, 1.627725e+00, 8.877728e-01, 1.659335e+00, 9.673057e-01, 2.099192e+00, 5.785063e-01, 1.217559e+00, 2.728676e-01, 8.329137e-01, 1.172071e+00, 2.740885e-02, 1.321649e-01, 9.165345e-01, 6.934667e-01, 8.662931e-01, 6.068338e-01, 8.198497e-01, 1.184875e+00, 6.496076e-01, 1.015125e-01, 8.799420e-01, 1.940916e+00, 1.59661…
1.600000e+00	7.979985e-01, 6.501896e-01, 1.403797e+00, 5.158327e-01, 4.984994e-01, 1.168491e+00, 1.368331e+00, 8.748170e-01, 1.370852e+00, 1.439547e+00, 1.837829e+00, 6.839364e-01, 1.124048e+00, 1.422525e-01, 1.089233e+00, 1.017605e+00, 1.993195e-02, 1.064968e-01, 8.297445e-01, 5.952184e-01, 7.651377e-01, 6.766817e-01, 7.344377e-01, 1.137217e+00, 5.643193e-01, 1.151996e-01, 8.311181e-01, 1.918497e+00, 1.39663…
1.800000e+00	6.535267e-01, 5.518482e-01, 1.482168e+00, 4.762211e-01, 4.332753e-01, 1.258463e+00, 1.283484e+00, 8.974876e-01, 1.395364e+00, 1.275707e+00, 1.628176e+00, 8.087650e-01, 9.978251e-01, 9.264592e-02, 1.139316e+00, 1.054305e+00, 2.194165e-02, 1.051025e-01, 8.959208e-01, 5.778738e-01, 8.113021e-01, 6.134345e-01, 8.401922e-01, 1.114819e+00, 6.691367e-01, 1.343028e-01, 8.349484e-01, 2.015535e+00, 1.48962…
2.000000e+00	8.513613e-01, 6.006488e-01, 1.527785e+00, 4.089237e-01, 5.183450e-01, 1.944254e+00, 1.414529e+00, 8.647235e-01, 1.494138e+00, 1.384839e+00, 2.438878e+00, 7.114903e-01, 9.789277e-01, 7.374533e-02, 1.424404e+00, 1.442141e+00, 1.860182e-02, 1.183843e-01, 8.623076e-01, 5.502207e-01, 7.859156e-01, 5.947721e-01, 8.830428e-01, 1.186030e+00, 6.229298e-01, 1.541365e-01, 1.031810e+00, 1.697983e+00, 1.74079…
0.000000e+00	1.349481e+00, 7.228424e-01, 2.301307e+00, 2.473348e+00, 1.818131e+00, 2.297322e+00, 1.773819e+00, 3.012922e+00, 2.353529e+00, 6.641770e-01, 2.528499e+00, 1.319518e+00, 1.638301e+00, 1.588566e+00, 2.534861e-01, 1.962108e-02, 2.249930e+00, 2.940127e+00, 2.671358e+00, 1.028248e+00, 2.404912e+00, 1.281523e+00, 2.791122e+00, 6.982081e-01, 2.996983e+00, 3.306947e-01, 3.179793e-01, 6.993227e-01, 1.05024…
2.000000e-01	1.243694e+00, 5.012456e-01, 1.700621e+00, 1.971058e+00, 1.337314e+00, 2.245896e+00, 1.162930e+00, 1.749302e+00, 1.686619e+00, 4.601033e-01, 2.439219e+00, 6.925552e-01, 1.421257e+00, 1.482444e+00, 2.405864e-01, 1.252249e-02, 1.582230e+00, 2.050052e+00, 2.593550e+00, 5.500246e-01, 1.336647e+00, 1.023041e+00, 1.360797e+00, 4.488286e-01, 2.254798e+00, 1.841241e-01, 2.863258e-01, 8.588783e-01, 9.39886…
4.000000e-01	7.421161e-01, 2.506915e-01, 1.635603e+00, 1.588457e+00, 8.117292e-01, 1.631478e+00, 9.234896e-01, 1.135070e+00, 1.041075e+00, 3.312456e-01, 1.713352e+00, 5.548057e-01, 1.117378e+00, 9.934494e-01, 2.183186e-01, 1.818677e-01, 1.248158e+00, 1.247732e+00, 1.959723e+00, 3.869412e-01, 9.329341e-01, 1.047885e+00, 1.101515e+00, 3.189605e-01, 1.790565e+00, 1.144776e-01, 2.855709e-01, 1.085830e+00, 1.20396…
6.000000e-01	8.274154e-01, 2.584377e-01, 1.698677e+00, 1.321977e+00, 7.252751e-01, 2.116642e+00, 9.618213e-01, 9.310011e-01, 1.016583e+00, 6.008330e-01, 1.440652e+00, 7.859851e-01, 1.078532e+00, 8.066925e-01, 5.301775e-01, 4.750114e-01, 6.536457e-01, 6.382074e-01, 1.548015e+00, 3.219444e-01, 8.456631e-01, 1.154369e+00, 5.809441e-01, 4.643856e-01, 1.358789e+00, 6.333749e-02, 2.591825e-01, 1.403600e+00, 1.34197…
8.000000e-01	8.599317e-01, 3.747890e-01, 1.853597e+00, 1.287334e+00, 6.329330e-01, 2.026913e+00, 1.009584e+00, 9.364087e-01, 1.223708e+00, 7.629976e-01, 1.629443e+00, 6.989870e-01, 1.180684e+00, 5.324295e-01, 8.929954e-01, 7.212359e-01, 4.291584e-01, 4.381681e-01, 1.648229e+00, 2.829557e-01, 8.396566e-01, 8.514228e-01, 3.600048e-01, 4.353955e-01, 1.101906e+00, 6.375625e-02, 5.198364e-01, 1.408076e+00, 1.42732…
1.000000e+00	1.031232e+00, 4.548857e-01, 1.548082e+00, 1.307117e+00, 5.428095e-01, 1.888295e+00, 1.067053e+00, 1.059510e+00, 1.156047e+00, 8.960395e-01, 2.039059e+00, 8.630288e-01, 1.254065e+00, 3.293804e-01, 1.039100e+00, 7.308238e-01, 3.185543e-01, 2.970938e-01, 1.350822e+00, 2.875145e-01, 6.572967e-01, 9.826328e-01, 3.172561e-01, 7.942543e-01, 1.015093e+00, 8.730855e-02, 7.346005e-01, 1.706987e+00, 1.42913…
1.200000e+00	9.640844e-01, 5.265083e-01, 1.708326e+00, 9.248666e-01, 5.677763e-01, 2.019526e+00, 1.231054e+00, 9.753494e-01, 1.119273e+00, 1.030784e+00, 2.050504e+00, 9.238025e-01, 1.081011e+00, 2.256419e-01, 1.355893e+00, 8.736171e-01, 1.883167e-01, 1.800894e-01, 1.069504e+00, 3.425187e-01, 7.747600e-01, 9.378276e-01, 4.475097e-01, 6.960157e-01, 8.647904e-01, 9.366117e-02, 6.985176e-01, 1.700348e+00, 1.56887…
1.400000e+00	7.422435e-01, 4.874067e-01, 1.271089e+00, 9.311554e-01, 5.090304e-01, 2.027705e+00, 1.389147e+00, 8.871477e-01, 1.215169e+00, 7.264629e-01, 2.096924e+00, 9.445960e-01, 1.111856e+00, 1.475746e-01, 1.660838e+00, 9.154410e-01, 1.196735e-01, 1.524828e-01, 1.279774e+00, 3.757436e-01, 8.024549e-01, 1.060711e+00, 5.178885e-01, 8.266729e-01, 6.242389e-01, 1.236144e-01, 7.344175e-01, 1.921426e+00, 1.51134…
1.600000e+00	1.032071e+00, 5.076002e-01, 1.323827e+00, 7.731018e-01, 5.133270e-01, 2.380771e+00, 1.271421e+00, 9.496696e-01, 1.432838e+00, 9.325726e-01, 1.933653e+00, 7.600202e-01, 1.069674e+00, 1.111235e-01, 1.789859e+00, 1.117841e+00, 8.087731e-02, 1.203014e-01, 1.137733e+00, 3.999801e-01, 8.762267e-01, 9.984212e-01, 4.845395e-01, 8.306644e-01, 6.714686e-01, 1.730818e-01, 9.556142e-01, 1.925140e+00, 1.17338…
1.800000e+00	9.275947e-01, 5.957364e-01, 1.440014e+00, 7.172715e-01, 4.910287e-01, 1.666225e+00, 1.216022e+00, 9.539894e-01, 1.357743e+00, 1.258997e+00, 2.299655e+00, 7.667876e-01, 9.171675e-01, 5.916537e-02, 1.539526e+00, 1.003640e+00, 5.519191e-02, 1.194139e-01, 1.118852e+00, 4.593602e-01, 9.041835e-01, 1.031339e+00, 7.338162e-01, 8.946333e-01, 6.510056e-01, 1.468497e-01, 1.000304e+00, 2.015442e+00, 1.77221…
2.000000e+00	8.283495e-01, 5.786405e-01, 1.202297e+00, 7.076579e-01, 5.041678e-01, 1.808772e+00, 1.453770e+00, 9.255814e-01, 1.559497e+00, 1.323903e+00, 2.138298e+00, 8.174913e-01, 7.950074e-01, 3.977437e-02, 2.169499e+00, 1.010441e+00, 4.157465e-02, 1.075705e-01, 1.014896e+00, 5.212697e-01, 8.873080e-01, 9.415067e-01, 6.937960e-01, 9.534842e-01, 5.844484e-01, 2.272373e-01, 1.004528e+00, 1.728592e+00, 1.63491…
0.000000e+00	1.701829e+00, 2.447442e+00, 1.095062e+00, 1.093162e+00, 1.113659e+00, 2.173243e+00, 1.204751e+00, 1.461390e-01, 1.580899e+00, 6.824525e-01, 1.469894e+00, 2.043456e-03, 1.672369e+00, 2.046971e+00, 2.356141e+00, 3.191447e-01, 1.143140e+00, 2.682073e-01, 1.961716e+00, 1.098862e+00, 3.396630e-01, 1.816826e+00, 1.577695e+00, 3.075597e+00, 1.221702e+00, 5.934812e-01, 2.470214e+00, 1.897708e+00, 1.26608…
2.000000e-01	1.370660e+00, 1.359172e+00, 9.861562e-01, 8.295377e-01, 7.096879e-01, 2.126755e+00, 1.074830e+00, 5.726986e-01, 1.243385e+00, 8.588136e-01, 1.628283e+00, 4.130277e-01, 1.249617e+00, 1.670450e+00, 1.690559e+00, 6.303131e-01, 9.716766e-01, 2.624935e-01, 1.512964e+00, 9.256514e-01, 4.199843e-01, 1.586054e+00, 9.452075e-01, 2.442861e+00, 1.196023e+00, 2.746066e-01, 1.364380e+00, 1.797367e+00, 4.38590…
4.000000e-01	1.367186e+00, 1.051361e+00, 1.402540e+00, 1.294616e+00, 6.382317e-01, 1.980018e+00, 1.218562e+00, 8.126333e-01, 1.198775e+00, 9.325182e-01, 1.990450e+00, 7.404618e-01, 1.198130e+00, 1.073241e+00, 1.060214e+00, 8.666600e-01, 4.727275e-01, 3.381418e-01, 1.689337e+00, 5.723616e-01, 5.641644e-01, 1.407805e+00, 7.234281e-01, 2.120431e+00, 9.583228e-01, 2.266082e-01, 9.111429e-01, 2.080410e+00, 8.94498…
6.000000e-01	1.024657e+00, 8.323623e-01, 1.341933e+00, 1.124515e+00, 5.924291e-01, 1.929531e+00, 1.279389e+00, 1.020412e+00, 1.456846e+00, 1.058503e+00, 1.636987e+00, 8.164696e-01, 1.056542e+00, 7.496951e-01, 9.990547e-01, 1.074140e+00, 3.825770e-01, 3.289679e-01, 1.401728e+00, 5.074761e-01, 6.576640e-01, 1.053322e+00, 7.363821e-01, 1.891397e+00, 7.512169e-01, 1.916149e-01, 1.014238e+00, 1.692067e+00, 1.07734…
8.000000e-01	9.145443e-01, 7.057030e-01, 1.264774e+00, 8.835505e-01, 5.723336e-01, 2.109635e+00, 1.169903e+00, 1.041296e+00, 1.463594e+00, 1.061110e+00, 1.589602e+00, 9.432992e-01, 1.059324e+00, 5.539481e-01, 9.824413e-01, 1.031909e+00, 2.531472e-01, 3.324964e-01, 1.138850e+00, 5.041761e-01, 6.665662e-01, 1.273141e+00, 8.663310e-01, 1.806090e+00, 6.959880e-01, 1.898681e-01, 1.104293e+00, 1.830704e+00, 1.06838…
1.000000e+00	1.119473e+00, 7.102102e-01, 1.389020e+00, 7.953692e-01, 4.227610e-01, 2.029135e+00, 1.255419e+00, 9.625911e-01, 1.287795e+00, 1.364648e+00, 2.042584e+00, 8.306416e-01, 9.982728e-01, 3.476846e-01, 1.236452e+00, 1.115391e+00, 1.810100e-01, 2.654602e-01, 1.428790e+00, 4.935123e-01, 7.976320e-01, 1.168382e+00, 7.783789e-01, 1.586990e+00, 6.584468e-01, 1.856328e-01, 9.147060e-01, 1.883493e+00, 1.37487…
1.200000e+00	9.580601e-01, 7.162610e-01, 1.134002e+00, 6.629947e-01, 4.428378e-01, 2.283253e+00, 1.314255e+00, 9.662455e-01, 1.574884e+00, 1.240381e+00, 1.764206e+00, 9.373066e-01, 1.005131e+00, 2.643450e-01, 1.451061e+00, 9.407601e-01, 8.966730e-02, 2.074709e-01, 1.119725e+00, 5.222782e-01, 7.683094e-01, 1.074065e+00, 8.253187e-01, 1.441509e+00, 7.084273e-01, 2.029936e-01, 1.114117e+00, 1.956614e+00, 1.25968…
1.400000e+00	8.085868e-01, 5.513562e-01, 1.310955e+00, 6.680577e-01, 5.139186e-01, 2.163180e+00, 1.383195e+00, 9.395475e-01, 1.429096e+00, 1.301963e+00, 1.994552e+00, 7.938237e-01, 1.157318e+00, 1.424012e-01, 1.625166e+00, 1.224150e+00, 6.664997e-02, 2.255680e-01, 9.654956e-01, 6.018720e-01, 7.733969e-01, 8.363022e-01, 9.244158e-01, 1.068962e+00, 6.852156e-01, 2.560869e-01, 9.946779e-01, 1.761385e+00, 1.71860…
1.600000e+00	8.343976e-01, 4.816068e-01, 1.203474e+00, 5.416707e-01, 5.827545e-01, 2.131929e+00, 1.403591e+00, 8.669099e-01, 1.246961e+00, 1.384664e+00, 2.569953e+00, 8.378216e-01, 9.063936e-01, 9.911141e-02, 2.005925e+00, 1.063886e+00, 4.840708e-02, 1.733298e-01, 1.139746e+00, 5.334887e-01, 7.062480e-01, 1.118359e+00, 8.764671e-01, 1.395484e+00, 6.019218e-01, 2.378877e-01, 1.090902e+00, 2.055643e+00, 1.44568…
1.800000e+00	9.053698e-01, 6.275975e-01, 1.082119e+00, 4.837629e-01, 4.282981e-01, 2.285618e+00, 1.709302e+00, 8.255301e-01, 1.457705e+00, 1.326069e+00, 2.586459e+00, 7.308450e-01, 1.125211e+00, 6.892072e-02, 2.210372e+00, 1.096284e+00, 4.000911e-02, 2.378912e-01, 9.867471e-01, 5.376169e-01, 8.863458e-01, 9.041880e-01, 6.894796e-01, 1.183653e+00, 4.746211e-01, 2.229948e-01, 1.125331e+00, 2.375672e+00, 1.35935…
2.000000e+00	9.777620e-01, 5.642492e-01, 1.333869e+00, 4.242158e-01, 4.698360e-01, 2.153371e+00, 1.407633e+00, 7.497099e-01, 1.517827e+00, 1.298022e+00, 2.234623e+00, 6.891286e-01, 1.244599e+00, 4.295721e-02, 2.056342e+00, 1.181157e+00, 3.553757e-02, 2.086122e-01, 1.111681e+00, 5.587062e-01, 8.628974e-01, 8.945744e-01, 7.914903e-01, 7.986797e-01, 6.495864e-01, 3.098898e-01, 9.885803e-01, 1.894018e+00, 1.82494…
0.000000e+00	2.814881e+00, 6.300367e-01, 1.405734e+00, 3.007769e-01, 4.093033e-01, 1.818318e+00, 1.583929e+00, 3.169486e-02, 2.675583e-01, 8.112840e-01, 2.516854e+00, 1.885549e-01, 6.771658e-01, 3.613231e-01, 3.293694e+00, 6.357533e-01, 1.453673e+00, 1.702640e+00, 1.179476e+00, 5.421409e-01, 9.512287e-01, 3.290218e+00, 1.731946e+00, 2.470043e+00, 1.776956e+00, 9.277766e-01, 1.732102e+00, 2.137195e+00, 1.47179…
2.000000e-01	1.981759e+00, 3.554829e-01, 1.040823e+00, 5.109386e-01, 3.647622e-01, 2.184895e+00, 1.247533e+00, 4.567543e-01, 4.089826e-01, 5.471380e-01, 2.472245e+00, 3.829776e-01, 8.367548e-01, 2.873551e-01, 2.718641e+00, 9.571503e-01, 7.680385e-01, 1.437827e+00, 9.162507e-01, 3.654007e-01, 7.545505e-01, 2.195502e+00, 9.511630e-01, 1.807544e+00, 1.506629e+00, 7.367167e-01, 1.551671e+00, 1.960148e+00, 1.23334…
4.000000e-01	1.589717e+00, 4.345462e-01, 1.136040e+00, 6.490532e-01, 3.078144e-01, 2.281732e+00, 1.102307e+00, 6.669255e-01, 6.838871e-01, 5.398827e-01, 2.708701e+00, 5.865439e-01, 1.142847e+00, 1.870293e-01, 2.936728e+00, 8.508277e-01, 5.105002e-01, 8.161304e-01, 1.224656e+00, 2.531189e-01, 7.325728e-01, 1.391088e+00, 5.928359e-01, 1.483121e+00, 1.296875e+00, 6.913090e-01, 1.351460e+00, 1.938645e+00, 1.87728…
6.000000e-01	1.366810e+00, 5.393715e-01, 1.029573e+00, 5.404914e-01, 4.849884e-01, 2.123178e+00, 9.103408e-01, 7.653852e-01, 7.825959e-01, 7.433659e-01, 2.463070e+00, 7.231136e-01, 7.780246e-01, 1.174867e-01, 2.626462e+00, 8.516054e-01, 2.606336e-01, 9.246928e-01, 9.734671e-01, 2.579865e-01, 6.768561e-01, 1.332477e+00, 4.032960e-01, 1.276170e+00, 1.011719e+00, 4.477753e-01, 1.337267e+00, 2.111017e+00, 1.14378…
8.000000e-01	1.142944e+00, 4.996696e-01, 8.817285e-01, 4.985535e-01, 4.400495e-01, 1.874296e+00, 1.077311e+00, 7.236239e-01, 9.766676e-01, 7.702965e-01, 2.389756e+00, 7.677377e-01, 9.930175e-01, 6.112178e-02, 2.320862e+00, 8.679939e-01, 2.263772e-01, 7.772375e-01, 9.176878e-01, 3.288514e-01, 8.719381e-01, 1.281832e+00, 2.359243e-01, 1.341785e+00, 9.051452e-01, 4.708774e-01, 1.409110e+00, 2.349453e+00, 1.64655…
1.000000e+00	9.517539e-01, 6.113168e-01, 1.084986e+00, 6.878504e-01, 4.502572e-01, 1.600222e+00, 1.179729e+00, 7.758125e-01, 9.609795e-01, 8.174682e-01, 2.113681e+00, 6.716077e-01, 1.139291e+00, 5.019899e-02, 2.590374e+00, 9.565206e-01, 1.356657e-01, 6.503728e-01, 9.485816e-01, 3.424678e-01, 6.903665e-01, 1.165710e+00, 2.936852e-01, 1.064994e+00, 7.266949e-01, 3.667731e-01, 1.218856e+00, 2.147156e+00, 1.44015…
1.200000e+00	9.673412e-01, 5.336842e-01, 1.163372e+00, 4.874893e-01, 3.967059e-01, 2.073279e+00, 1.045491e+00, 7.599982e-01, 1.486416e+00, 1.230816e+00, 2.295271e+00, 8.708310e-01, 8.039691e-01, 2.888291e-02, 2.904729e+00, 1.069088e+00, 7.476908e-02, 4.396727e-01, 9.074093e-01, 3.379419e-01, 6.728970e-01, 1.233226e+00, 3.948563e-01, 1.143266e+00, 7.322596e-01, 4.944195e-01, 1.184168e+00, 1.884999e+00, 1.64870…
1.400000e+00	8.533632e-01, 6.111609e-01, 1.034953e+00, 4.942839e-01, 4.700244e-01, 2.297530e+00, 1.166083e+00, 8.002975e-01, 1.260392e+00, 1.008643e+00, 2.338172e+00, 8.013186e-01, 1.057941e+00, 1.934153e-02, 2.735054e+00, 1.166372e+00, 6.279170e-02, 5.462313e-01, 1.071226e+00, 3.878524e-01, 8.719509e-01, 9.315892e-01, 4.962626e-01, 1.018843e+00, 6.043755e-01, 3.902432e-01, 1.084964e+00, 1.997335e+00, 1.66775…
1.600000e+00	9.418101e-01, 5.322295e-01, 1.377382e+00, 3.916529e-01, 4.846810e-01, 1.793422e+00, 1.192088e+00, 1.008691e+00, 1.475239e+00, 1.092650e+00, 2.449537e+00, 8.990594e-01, 9.585354e-01, 1.271350e-02, 2.550960e+00, 1.184339e+00, 3.800781e-02, 3.283465e-01, 9.199292e-01, 4.412024e-01, 8.291893e-01, 1.199980e+00, 6.144167e-01, 1.133860e+00, 6.200574e-01, 3.682795e-01, 1.024522e+00, 1.740347e+00, 1.54536…
1.800000e+00	9.519929e-01, 6.058969e-01, 1.140866e+00, 4.084687e-01, 4.582408e-01, 1.792641e+00, 1.371781e+00, 9.320532e-01, 1.360307e+00, 1.417900e+00, 2.199978e+00, 7.294063e-01, 1.076491e+00, 1.075369e-02, 2.578107e+00, 1.101556e+00, 2.703831e-02, 3.539120e-01, 9.977455e-01, 4.066695e-01, 8.624910e-01, 9.827724e-01, 6.077960e-01, 9.400910e-01, 6.301743e-01, 3.266823e-01, 9.978407e-01, 2.010955e+00, 1.35778…
2.000000e+00	8.490871e-01, 6.841280e-01, 1.361913e+00, 3.385646e-01, 4.677608e-01, 1.794129e+00, 1.230810e+00, 9.074332e-01, 1.033657e+00, 1.238408e+00, 2.182522e+00, 7.647326e-01, 1.047995e+00, 6.363409e-03, 2.167209e+00, 1.189606e+00, 2.229190e-02, 3.006427e-01, 1.032621e+00, 4.914283e-01, 7.825050e-01, 1.187989e+00, 6.284920e-01, 1.121103e+00, 6.066790e-01, 3.141062e-01, 1.245867e+00, 1.870265e+00, 1.54717…
