# Supplementary material for: Inference of Vohradský's Models of Genetic Networks by Solving Two-Dimensional Function Optimization Problems
Source: PLoS One. 2013 Dec 30;8(12):e83308. doi: 10.1371/journal.pone.0083308 (PMC3875442; doi:10.1371/journal.pone.0083308)
Supplement: Text S2 — Time-series data used in the ‘Inference in noisy environment’ section (compressed by gzip). (GZ) [file pone.0083308.s002.gz › time_series_data/gene30/20sets/tc.dat325]

Time "G0" "G1" "G2" "G3" "G4" "G5" "G6" "G7" "G8" "G9" "G10" "G11" "G12" "G13" "G14" "G15" "G16" "G17" "G18" "G19" "G20" "G21" "G22" "G23" "G24" "G25" "G26" "G27" "G28" "G29"
0.000000e+00	3.634194e-01, 1.063158e+00, 3.317824e+00, 7.612714e-01, 9.904266e-01, 3.530593e+00, 1.554446e+00, 1.212794e+00, 2.421256e+00, 8.263630e-01, 1.249110e+00, 5.122999e-01, 7.999676e-01, 1.343363e+00, 6.648987e-01, 7.903273e-01, 2.487249e-01, 2.512933e+00, 1.852473e+00, 1.257234e+00, 3.729656e+00, 2.266771e+00, 2.119230e+00, 3.967767e-01, 2.766424e+00, 3.310915e-01, 5.579798e-01, 1.040570e-01, 1.19754…
2.000000e-01	2.676478e-01, 8.575335e-01, 2.036988e+00, 5.762564e-01, 1.290732e+00, 2.468937e+00, 1.078880e+00, 1.611480e+00, 1.514644e+00, 7.033533e-01, 7.670295e-01, 4.879683e-01, 8.538512e-01, 1.059559e+00, 8.394151e-01, 5.217182e-01, 6.244125e-01, 2.350742e+00, 1.451576e+00, 1.225683e+00, 1.891367e+00, 1.521540e+00, 1.538093e+00, 2.306806e-01, 1.672021e+00, 8.646351e-01, 7.581006e-01, 9.055276e-02, 5.17789…
4.000000e-01	1.633322e-01, 6.778790e-01, 1.597444e+00, 4.880011e-01, 1.388434e+00, 1.813753e+00, 1.129767e+00, 1.505640e+00, 1.266198e+00, 6.125025e-01, 4.282176e-01, 4.570604e-01, 1.009792e+00, 7.473001e-01, 8.894252e-01, 5.219059e-01, 6.819850e-01, 2.286175e+00, 1.047141e+00, 1.114715e+00, 1.349848e+00, 1.409688e+00, 1.135515e+00, 1.240574e-01, 1.422560e+00, 1.167922e+00, 9.224989e-01, 1.886255e-01, 3.75196…
6.000000e-01	7.692626e-02, 5.983979e-01, 1.383319e+00, 4.591918e-01, 1.430009e+00, 1.430619e+00, 1.173632e+00, 1.640466e+00, 7.609359e-01, 3.738909e-01, 2.380123e-01, 5.504655e-01, 8.633054e-01, 5.238726e-01, 1.137098e+00, 4.221337e-01, 7.259906e-01, 2.705448e+00, 9.191886e-01, 1.132065e+00, 1.397318e+00, 1.430920e+00, 7.033378e-01, 1.495844e-01, 1.163457e+00, 1.598657e+00, 1.209867e+00, 3.495349e-01, 2.29575…
8.000000e-01	6.780085e-02, 5.371616e-01, 1.071469e+00, 3.382050e-01, 1.533341e+00, 1.042065e+00, 9.385113e-01, 1.896684e+00, 4.739370e-01, 3.245212e-01, 1.591895e-01, 4.672484e-01, 9.787793e-01, 3.629750e-01, 1.297539e+00, 2.985889e-01, 3.592220e-01, 2.038124e+00, 7.890947e-01, 1.202332e+00, 1.324345e+00, 1.012627e+00, 7.068348e-01, 3.250622e-01, 1.016596e+00, 1.594175e+00, 1.364565e+00, 3.632886e-01, 1.13582…
1.000000e+00	4.631365e-02, 5.364348e-01, 7.270559e-01, 2.706412e-01, 1.798409e+00, 7.295719e-01, 1.144193e+00, 2.166124e+00, 4.120198e-01, 2.124755e-01, 1.019199e-01, 4.970190e-01, 8.876988e-01, 2.823001e-01, 1.291794e+00, 2.092472e-01, 2.464971e-01, 2.049738e+00, 6.412065e-01, 1.083331e+00, 1.262466e+00, 1.427691e+00, 5.968760e-01, 4.223206e-01, 1.105243e+00, 1.810509e+00, 1.433667e+00, 3.762076e-01, 8.27615…
1.200000e+00	3.367754e-02, 5.229566e-01, 7.442538e-01, 2.373285e-01, 1.432115e+00, 5.153631e-01, 1.306753e+00, 1.976263e+00, 2.791264e-01, 1.712552e-01, 5.533109e-02, 4.749009e-01, 9.409450e-01, 2.053682e-01, 1.134466e+00, 1.352379e-01, 9.590033e-02, 2.369245e+00, 7.350477e-01, 1.172022e+00, 1.061924e+00, 1.256194e+00, 5.783756e-01, 6.729036e-01, 9.741819e-01, 1.667927e+00, 1.305046e+00, 3.777463e-01, 4.57833…
1.400000e+00	2.391669e-02, 5.510258e-01, 6.076664e-01, 1.505557e-01, 1.376684e+00, 6.126693e-01, 1.286316e+00, 2.070585e+00, 2.276999e-01, 1.344934e-01, 3.818423e-02, 5.183137e-01, 8.048585e-01, 1.736935e-01, 1.515964e+00, 1.508303e-01, 7.591606e-02, 1.855509e+00, 5.939778e-01, 9.763357e-01, 8.987144e-01, 1.295139e+00, 5.156404e-01, 5.759428e-01, 9.383852e-01, 1.634181e+00, 1.253509e+00, 2.771335e-01, 2.35490…
1.600000e+00	2.142657e-02, 5.114807e-01, 6.129036e-01, 1.264299e-01, 1.348462e+00, 5.180355e-01, 1.200077e+00, 2.329158e+00, 1.309304e-01, 1.019058e-01, 2.561827e-02, 4.666481e-01, 9.236611e-01, 9.913172e-02, 1.549547e+00, 1.026145e-01, 4.374185e-02, 2.388034e+00, 6.777410e-01, 1.060317e+00, 1.014179e+00, 1.203816e+00, 4.817871e-01, 7.047711e-01, 9.150075e-01, 2.198066e+00, 1.785188e+00, 2.178973e-01, 1.32699…
1.800000e+00	1.692254e-02, 4.948580e-01, 6.637438e-01, 1.073254e-01, 1.282668e+00, 5.579402e-01, 1.369508e+00, 1.923959e+00, 9.930911e-02, 8.424060e-02, 2.396339e-02, 5.449073e-01, 8.219601e-01, 7.646395e-02, 1.914503e+00, 9.278959e-02, 2.056010e-02, 1.919281e+00, 7.121718e-01, 1.138804e+00, 1.021267e+00, 1.003628e+00, 6.211823e-01, 6.863563e-01, 9.609083e-01, 1.951548e+00, 1.709223e+00, 2.586898e-01, 8.88913…
2.000000e+00	1.459896e-02, 5.862984e-01, 6.036567e-01, 8.418339e-02, 1.479898e+00, 5.503948e-01, 1.216189e+00, 2.129327e+00, 6.284094e-02, 5.675642e-02, 2.885258e-02, 5.730929e-01, 8.762492e-01, 5.884326e-02, 1.572673e+00, 5.952699e-02, 1.004684e-02, 1.814503e+00, 7.530790e-01, 1.071944e+00, 1.034454e+00, 1.446076e+00, 5.055463e-01, 8.260859e-01, 9.495500e-01, 2.007573e+00, 1.673136e+00, 2.200770e-01, 4.57712…
0.000000e+00	1.900058e+00, 8.334429e-01, 2.326703e-01, 4.045743e-01, 1.067379e+00, 1.314592e+00, 1.529648e+00, 2.415173e+00, 2.452069e+00, 2.681714e+00, 6.453766e-01, 1.369264e+00, 2.101952e+00, 1.740024e+00, 8.529844e-01, 1.214562e-01, 1.514435e+00, 5.169963e-01, 1.962979e+00, 2.281975e+00, 1.659146e-01, 1.108118e+00, 3.959868e-01, 2.438315e-02, 2.991724e-01, 2.903712e+00, 2.693694e+00, 1.644556e+00, 7.29385…
2.000000e-01	9.618915e-01, 5.992769e-01, 3.907292e-01, 6.607261e-01, 8.133668e-01, 1.023302e+00, 1.477905e+00, 2.105140e+00, 1.907271e+00, 2.160073e+00, 3.756728e-01, 9.525742e-01, 1.466032e+00, 1.316296e+00, 6.543489e-01, 8.730851e-02, 1.409175e+00, 4.997249e-01, 1.698222e+00, 1.466740e+00, 5.038056e-01, 1.157557e+00, 2.097852e-01, 1.561174e-02, 4.558609e-01, 2.234725e+00, 2.081025e+00, 9.185605e-01, 5.38391…
4.000000e-01	5.735662e-01, 3.802065e-01, 5.148505e-01, 5.139152e-01, 8.609557e-01, 9.536861e-01, 1.266257e+00, 2.521255e+00, 2.083926e+00, 2.359376e+00, 3.292488e-01, 8.100556e-01, 1.152499e+00, 1.003402e+00, 6.185985e-01, 7.028580e-02, 1.418417e+00, 7.796609e-01, 1.415510e+00, 1.273288e+00, 7.216490e-01, 1.114898e+00, 1.267144e-01, 2.408193e-02, 7.454161e-01, 2.244668e+00, 1.700945e+00, 5.831836e-01, 5.29067…
6.000000e-01	2.850539e-01, 2.619441e-01, 5.291290e-01, 5.715028e-01, 7.477576e-01, 6.987613e-01, 1.224971e+00, 2.897586e+00, 1.199402e+00, 1.549941e+00, 3.873904e-01, 6.275133e-01, 1.146033e+00, 7.069042e-01, 6.713366e-01, 6.976531e-02, 1.073598e+00, 1.179473e+00, 1.073084e+00, 9.346535e-01, 9.651007e-01, 9.225849e-01, 8.341138e-02, 1.653474e-01, 8.000916e-01, 2.134419e+00, 1.236707e+00, 5.189330e-01, 3.95561…
8.000000e-01	1.679993e-01, 3.200941e-01, 6.672217e-01, 3.783886e-01, 8.773090e-01, 6.294284e-01, 1.198809e+00, 1.975716e+00, 8.626598e-01, 1.285957e+00, 4.342545e-01, 5.990432e-01, 1.079586e+00, 5.664363e-01, 7.691620e-01, 6.789908e-02, 1.088330e+00, 1.196256e+00, 9.367743e-01, 8.761141e-01, 1.066483e+00, 9.489889e-01, 6.527186e-02, 3.743939e-01, 1.040152e+00, 1.966281e+00, 1.082004e+00, 3.642962e-01, 2.29851…
1.000000e+00	9.740875e-02, 3.872200e-01, 6.500152e-01, 3.185634e-01, 8.436800e-01, 6.063150e-01, 1.451519e+00, 2.681873e+00, 6.956825e-01, 9.892253e-01, 3.356148e-01, 5.313704e-01, 7.725035e-01, 3.618612e-01, 9.539825e-01, 4.772518e-02, 5.075059e-01, 1.442163e+00, 9.449874e-01, 8.669380e-01, 1.050532e+00, 1.323796e+00, 1.221750e-01, 4.701739e-01, 9.110660e-01, 2.046414e+00, 1.301803e+00, 2.488928e-01, 1.77494…
1.200000e+00	5.947978e-02, 4.034765e-01, 6.871731e-01, 2.818490e-01, 6.365364e-01, 5.036879e-01, 1.202276e+00, 2.163153e+00, 5.186607e-01, 7.747997e-01, 4.847727e-01, 5.495351e-01, 8.863168e-01, 3.235142e-01, 1.239697e+00, 4.185230e-02, 3.820395e-01, 1.748841e+00, 7.589194e-01, 9.221004e-01, 1.202665e+00, 1.127113e+00, 2.425424e-01, 5.315659e-01, 7.866165e-01, 1.782917e+00, 1.407840e+00, 2.180636e-01, 8.34177…
1.400000e+00	3.293002e-02, 4.980392e-01, 7.373928e-01, 2.227626e-01, 7.638669e-01, 4.391626e-01, 1.206675e+00, 2.072518e+00, 3.292813e-01, 4.975497e-01, 4.853973e-01, 5.366982e-01, 7.785073e-01, 1.720929e-01, 1.352039e+00, 2.939945e-02, 1.930668e-01, 1.633159e+00, 7.706578e-01, 1.118255e+00, 9.672838e-01, 1.076952e+00, 3.000499e-01, 6.528874e-01, 1.030610e+00, 1.686113e+00, 1.421397e+00, 1.559927e-01, 5.06321…
1.600000e+00	1.871756e-02, 6.076268e-01, 5.432486e-01, 1.384153e-01, 9.048247e-01, 4.418362e-01, 1.079627e+00, 2.778250e+00, 2.409778e-01, 4.937772e-01, 3.881713e-01, 5.026156e-01, 7.856392e-01, 1.858290e-01, 1.485825e+00, 2.882691e-02, 9.057348e-02, 1.790331e+00, 5.709088e-01, 1.050574e+00, 9.792299e-01, 1.231074e+00, 3.997627e-01, 6.775170e-01, 1.028030e+00, 1.765297e+00, 1.322858e+00, 1.667559e-01, 2.76152…
1.800000e+00	1.781797e-02, 6.041851e-01, 7.122921e-01, 1.105778e-01, 8.514598e-01, 4.278297e-01, 1.352797e+00, 2.368046e+00, 1.460378e-01, 3.384881e-01, 3.522558e-01, 5.460614e-01, 6.092739e-01, 1.268837e-01, 1.459757e+00, 1.609789e-02, 5.312580e-02, 1.708373e+00, 6.561298e-01, 1.095112e+00, 1.031746e+00, 1.077907e+00, 5.189863e-01, 7.089564e-01, 8.059840e-01, 2.000213e+00, 1.525807e+00, 1.487161e-01, 1.73898…
2.000000e+00	1.712486e-02, 5.531481e-01, 5.535969e-01, 9.103586e-02, 9.613617e-01, 4.314987e-01, 1.158215e+00, 2.464829e+00, 9.317209e-02, 2.932466e-01, 4.087259e-01, 4.727772e-01, 8.002846e-01, 8.812506e-02, 1.520272e+00, 1.098709e-02, 3.559158e-02, 1.550399e+00, 4.733665e-01, 1.093945e+00, 9.903816e-01, 1.180822e+00, 5.821140e-01, 7.218255e-01, 8.113559e-01, 2.223905e+00, 1.536407e+00, 1.343099e-01, 1.12662…
0.000000e+00	1.960362e+00, 2.593904e+00, 2.828272e-01, 6.310500e-01, 4.633229e-02, 1.614612e+00, 1.535063e+00, 1.643053e+00, 3.357289e+00, 2.025327e+00, 2.339010e-02, 1.191600e+00, 3.081641e-01, 6.177642e-01, 2.655577e+00, 2.041451e-01, 1.145458e+00, 2.313675e+00, 1.477706e+00, 2.198388e+00, 2.751283e+00, 7.540859e-01, 8.061240e-01, 9.463106e-01, 2.212588e+00, 7.577512e-01, 2.729790e-01, 6.756581e-01, 3.93035…
2.000000e-01	1.379571e+00, 1.498531e+00, 2.328017e-01, 4.267591e-01, 4.082834e-01, 1.376297e+00, 1.188240e+00, 1.568903e+00, 2.317534e+00, 1.473486e+00, 2.850118e-01, 8.242247e-01, 3.897849e-01, 5.203279e-01, 2.508414e+00, 2.143846e-01, 1.214005e+00, 1.822999e+00, 8.186568e-01, 2.280963e+00, 1.863386e+00, 9.416707e-01, 4.694646e-01, 5.840786e-01, 1.590149e+00, 9.128522e-01, 2.807177e-01, 6.068766e-01, 2.06041…
4.000000e-01	9.116963e-01, 1.065019e+00, 1.817495e-01, 4.861480e-01, 5.326107e-01, 8.282470e-01, 1.369254e+00, 1.805222e+00, 1.467839e+00, 1.254061e+00, 3.850222e-01, 7.497886e-01, 4.325439e-01, 3.508416e-01, 2.397342e+00, 2.528072e-01, 8.665048e-01, 2.196740e+00, 7.772081e-01, 2.212262e+00, 2.013881e+00, 9.763977e-01, 3.057898e-01, 2.299154e-01, 1.496979e+00, 1.100037e+00, 4.402329e-01, 4.035752e-01, 1.01704…
6.000000e-01	4.817232e-01, 7.592749e-01, 1.268629e-01, 4.274524e-01, 8.574755e-01, 8.121606e-01, 1.193822e+00, 2.019430e+00, 9.703186e-01, 7.285717e-01, 4.369436e-01, 5.191179e-01, 4.837536e-01, 2.519544e-01, 2.321009e+00, 2.349328e-01, 9.224994e-01, 2.393840e+00, 4.938966e-01, 1.519352e+00, 1.557687e+00, 1.174291e+00, 3.292514e-01, 1.807115e-01, 1.185436e+00, 1.653664e+00, 6.323946e-01, 4.115245e-01, 7.96290…
8.000000e-01	2.891973e-01, 6.720268e-01, 1.093231e-01, 2.725377e-01, 9.206451e-01, 5.011393e-01, 1.195524e+00, 1.753110e+00, 5.475508e-01, 5.944287e-01, 4.073588e-01, 7.140567e-01, 5.027781e-01, 1.862032e-01, 1.518756e+00, 2.286104e-01, 4.545329e-01, 1.890835e+00, 3.657877e-01, 2.085872e+00, 1.227562e+00, 1.125134e+00, 3.631142e-01, 2.054454e-01, 1.044256e+00, 1.638174e+00, 1.023065e+00, 2.785968e-01, 4.08476…
1.000000e+00	1.898765e-01, 6.209733e-01, 9.147429e-02, 2.312146e-01, 7.545312e-01, 6.292063e-01, 1.242223e+00, 1.854787e+00, 4.978044e-01, 4.535858e-01, 3.093371e-01, 6.306057e-01, 5.900118e-01, 1.754103e-01, 1.965038e+00, 1.603742e-01, 2.852024e-01, 1.753621e+00, 3.451035e-01, 1.473336e+00, 1.257658e+00, 1.190814e+00, 4.410437e-01, 4.181627e-01, 1.045593e+00, 1.629181e+00, 8.955422e-01, 2.337181e-01, 2.93960…
1.200000e+00	1.129990e-01, 5.533759e-01, 9.291124e-02, 2.117951e-01, 1.180469e+00, 5.171051e-01, 1.247827e+00, 1.989233e+00, 2.987404e-01, 3.968828e-01, 2.693051e-01, 5.096958e-01, 6.987428e-01, 1.078855e-01, 1.798124e+00, 1.298390e-01, 1.848955e-01, 2.027476e+00, 3.541794e-01, 1.803860e+00, 1.235859e+00, 1.223430e+00, 5.206028e-01, 5.527216e-01, 7.827396e-01, 1.710983e+00, 9.183675e-01, 2.220521e-01, 1.50695…
1.400000e+00	6.445113e-02, 5.317586e-01, 1.002747e-01, 1.566455e-01, 1.087534e+00, 5.702654e-01, 1.080645e+00, 2.437635e+00, 1.765778e-01, 3.057485e-01, 1.750052e-01, 5.471587e-01, 6.450189e-01, 7.574217e-02, 2.291266e+00, 9.421257e-02, 9.049051e-02, 1.695335e+00, 4.482718e-01, 1.565130e+00, 1.106415e+00, 1.157064e+00, 4.220101e-01, 5.306207e-01, 9.713852e-01, 1.779256e+00, 1.194417e+00, 1.884857e-01, 6.61607…
1.600000e+00	3.666523e-02, 6.109322e-01, 1.255560e-01, 1.277550e-01, 1.188890e+00, 4.783657e-01, 1.327495e+00, 2.249222e+00, 1.304868e-01, 2.145280e-01, 1.942631e-01, 5.044074e-01, 7.563547e-01, 5.585319e-02, 1.969290e+00, 7.090374e-02, 5.277120e-02, 1.906843e+00, 4.726491e-01, 1.383965e+00, 1.211636e+00, 1.078803e+00, 4.617412e-01, 6.886425e-01, 8.128671e-01, 1.620157e+00, 1.366186e+00, 2.062132e-01, 4.58528…
1.800000e+00	2.911456e-02, 5.530391e-01, 1.737168e-01, 1.095410e-01, 1.090194e+00, 4.171591e-01, 1.419709e+00, 2.208534e+00, 1.010925e-01, 1.600073e-01, 1.536418e-01, 5.250906e-01, 6.160502e-01, 3.773818e-02, 2.085356e+00, 5.681069e-02, 3.057363e-02, 1.762413e+00, 5.325950e-01, 1.308057e+00, 9.894788e-01, 1.201652e+00, 5.632005e-01, 7.001412e-01, 9.592705e-01, 1.777967e+00, 1.369877e+00, 1.562054e-01, 3.00697…
2.000000e+00	2.608019e-02, 5.810712e-01, 2.036714e-01, 9.028820e-02, 9.713686e-01, 4.226345e-01, 1.438818e+00, 2.427720e+00, 7.610018e-02, 1.215506e-01, 1.243478e-01, 5.066826e-01, 7.805988e-01, 3.202712e-02, 1.536529e+00, 3.653989e-02, 1.860755e-02, 2.163087e+00, 5.161984e-01, 1.502969e+00, 1.116021e+00, 1.224221e+00, 5.212214e-01, 7.525315e-01, 9.166582e-01, 1.653744e+00, 1.534101e+00, 1.745025e-01, 1.85408…
0.000000e+00	2.159704e+00, 5.722925e-01, 8.195304e-01, 2.288991e+00, 7.926957e-01, 7.644960e-02, 2.442044e-01, 1.056582e+00, 2.735694e+00, 9.618962e-01, 2.275830e+00, 1.048420e+00, 3.623671e-01, 2.136650e+00, 1.301842e+00, 2.859977e-01, 4.864368e-02, 2.206218e-01, 1.712428e+00, 1.383034e+00, 1.556717e+00, 1.160255e+00, 2.405554e+00, 1.171021e+00, 2.299948e+00, 1.715528e+00, 2.967940e+00, 3.041121e+00, 1.37919…
2.000000e-01	1.283850e+00, 5.997075e-01, 7.610821e-01, 2.234758e+00, 1.161548e+00, 4.479792e-01, 4.975127e-01, 9.426795e-01, 2.390868e+00, 9.796487e-01, 1.220813e+00, 7.757312e-01, 4.102097e-01, 1.886841e+00, 9.529211e-01, 1.780838e-01, 5.134421e-01, 5.632856e-01, 1.405348e+00, 1.535429e+00, 1.424337e+00, 7.850624e-01, 1.678800e+00, 1.109587e+00, 1.324979e+00, 1.640282e+00, 2.431819e+00, 2.145444e+00, 9.93120…
4.000000e-01	7.011211e-01, 5.480949e-01, 8.131629e-01, 2.632017e+00, 1.244385e+00, 7.569416e-01, 5.933964e-01, 1.067064e+00, 1.810339e+00, 1.107155e+00, 1.153672e+00, 4.084174e-01, 4.906406e-01, 1.376771e+00, 9.991238e-01, 1.490509e-01, 7.870054e-01, 6.866118e-01, 1.256505e+00, 1.442996e+00, 1.245063e+00, 9.903027e-01, 8.849722e-01, 9.806592e-01, 1.054202e+00, 1.768825e+00, 2.002953e+00, 1.752566e+00, 7.03027…
6.000000e-01	3.582867e-01, 4.955335e-01, 8.561598e-01, 2.024117e+00, 7.235305e-01, 8.853153e-01, 7.890709e-01, 1.114640e+00, 1.538645e+00, 9.946091e-01, 6.305342e-01, 4.446104e-01, 3.756509e-01, 1.329175e+00, 9.398019e-01, 9.300539e-02, 8.370713e-01, 1.044350e+00, 9.914378e-01, 1.615040e+00, 1.252333e+00, 1.117235e+00, 5.726276e-01, 7.823305e-01, 7.721454e-01, 1.560403e+00, 1.869699e+00, 1.684864e+00, 5.19504…
8.000000e-01	2.378155e-01, 4.448605e-01, 8.467505e-01, 2.104766e+00, 8.984426e-01, 1.228200e+00, 8.787685e-01, 1.501048e+00, 9.158074e-01, 1.006004e+00, 6.631727e-01, 4.398615e-01, 4.905412e-01, 1.220179e+00, 8.918860e-01, 7.781108e-02, 8.667981e-01, 1.309868e+00, 9.339898e-01, 1.540960e+00, 1.019048e+00, 9.632232e-01, 4.645936e-01, 6.876590e-01, 7.629256e-01, 1.652871e+00, 1.798105e+00, 1.242180e+00, 2.25317…
1.000000e+00	1.258103e-01, 5.265535e-01, 8.692530e-01, 1.901936e+00, 7.281175e-01, 8.748981e-01, 1.191154e+00, 1.420612e+00, 6.222725e-01, 6.349091e-01, 4.503825e-01, 4.195888e-01, 5.312669e-01, 9.941437e-01, 1.096017e+00, 6.397438e-02, 4.484836e-01, 1.405476e+00, 6.847132e-01, 1.460239e+00, 1.100514e+00, 1.213655e+00, 4.289945e-01, 7.063295e-01, 7.984927e-01, 1.715254e+00, 1.751981e+00, 8.285358e-01, 1.42746…
1.200000e+00	8.460372e-02, 4.976708e-01, 1.026554e+00, 1.432808e+00, 6.726646e-01, 9.214224e-01, 1.008032e+00, 1.478123e+00, 4.458339e-01, 5.540022e-01, 5.143786e-01, 5.735774e-01, 5.844602e-01, 9.034515e-01, 1.337405e+00, 3.536451e-02, 3.630677e-01, 1.675849e+00, 6.845732e-01, 1.480089e+00, 1.056809e+00, 9.812937e-01, 4.301637e-01, 6.871258e-01, 1.001290e+00, 1.857613e+00, 1.761686e+00, 6.654244e-01, 8.33955…
1.400000e+00	5.159169e-02, 5.423350e-01, 1.025467e+00, 1.359743e+00, 6.183822e-01, 9.081166e-01, 1.132570e+00, 1.663340e+00, 3.685781e-01, 4.281664e-01, 4.809342e-01, 4.526820e-01, 6.074352e-01, 6.007115e-01, 1.433937e+00, 2.642306e-02, 1.718823e-01, 1.684132e+00, 6.533225e-01, 1.367364e+00, 1.058047e+00, 1.295291e+00, 4.840576e-01, 6.289705e-01, 7.923047e-01, 1.808598e+00, 1.898513e+00, 5.495064e-01, 5.49537…
1.600000e+00	2.556568e-02, 4.926814e-01, 9.132258e-01, 1.152242e+00, 6.772532e-01, 6.781374e-01, 9.359746e-01, 1.883854e+00, 2.094971e-01, 3.069972e-01, 5.545200e-01, 5.773302e-01, 7.843256e-01, 4.512274e-01, 1.488712e+00, 2.291749e-02, 1.015497e-01, 1.764598e+00, 6.255875e-01, 1.388262e+00, 1.017357e+00, 1.248753e+00, 5.356687e-01, 6.698732e-01, 9.218493e-01, 1.862412e+00, 1.772588e+00, 4.109168e-01, 3.12635…
1.800000e+00	2.620925e-02, 5.975421e-01, 6.993592e-01, 7.983834e-01, 7.672563e-01, 5.079237e-01, 1.223839e+00, 1.895516e+00, 1.384502e-01, 3.648060e-01, 4.351201e-01, 5.256253e-01, 7.483346e-01, 3.229273e-01, 1.553654e+00, 1.507719e-02, 4.851796e-02, 1.799754e+00, 6.938177e-01, 1.564009e+00, 1.043940e+00, 1.166809e+00, 4.560275e-01, 8.742704e-01, 7.979505e-01, 1.826249e+00, 1.433997e+00, 3.986839e-01, 2.22634…
2.000000e+00	2.034765e-02, 6.330978e-01, 9.675441e-01, 4.718000e-01, 8.133293e-01, 6.175385e-01, 1.024695e+00, 1.971663e+00, 1.297361e-01, 2.445152e-01, 4.226885e-01, 5.730485e-01, 6.351826e-01, 1.875074e-01, 1.676082e+00, 1.302538e-02, 2.852791e-02, 2.047140e+00, 7.483066e-01, 1.608915e+00, 9.163404e-01, 1.147737e+00, 5.059622e-01, 7.517566e-01, 7.785244e-01, 1.943315e+00, 1.742709e+00, 2.671944e-01, 1.03281…
0.000000e+00	1.472358e+00, 3.365048e+00, 3.959351e-02, 3.605509e-01, 1.353359e+00, 2.643276e+00, 1.261134e+00, 2.777166e+00, 1.681141e+00, 3.152635e-01, 1.680003e+00, 2.612850e+00, 2.866469e+00, 9.717049e-01, 8.814423e-01, 5.163925e-01, 1.176395e+00, 1.409154e-01, 4.655023e-01, 1.092036e+00, 1.209855e+00, 9.142587e-01, 1.560574e-01, 8.605656e-01, 1.328510e+00, 2.297894e+00, 2.279526e+00, 8.484646e-01, 1.85624…
2.000000e-01	1.156733e+00, 1.821582e+00, 2.264089e-01, 3.495520e-01, 1.261582e+00, 1.657819e+00, 1.354140e+00, 2.829552e+00, 1.555176e+00, 6.350258e-01, 1.104539e+00, 1.405360e+00, 1.612378e+00, 7.649756e-01, 7.055913e-01, 4.473487e-01, 1.217151e+00, 1.506620e-01, 4.987051e-01, 8.515065e-01, 1.316617e+00, 4.962047e-01, 3.530397e-01, 5.035725e-01, 1.233189e+00, 1.593907e+00, 1.833657e+00, 6.949688e-01, 1.58933…
4.000000e-01	7.218114e-01, 8.832966e-01, 3.549979e-01, 3.376750e-01, 9.673919e-01, 1.390460e+00, 1.211806e+00, 2.945826e+00, 1.342078e+00, 7.213623e-01, 9.131881e-01, 9.190276e-01, 1.327474e+00, 4.248085e-01, 5.481674e-01, 3.863765e-01, 1.110596e+00, 2.221542e-01, 5.363620e-01, 5.932317e-01, 1.115850e+00, 4.961540e-01, 3.637593e-01, 2.537030e-01, 1.002229e+00, 1.459848e+00, 1.325988e+00, 5.621684e-01, 1.13242…
6.000000e-01	4.631056e-01, 7.465532e-01, 5.461035e-01, 2.390296e-01, 8.307724e-01, 9.633316e-01, 1.027716e+00, 2.670112e+00, 1.118596e+00, 5.541222e-01, 8.790071e-01, 7.738387e-01, 8.770643e-01, 3.934285e-01, 4.756928e-01, 2.947620e-01, 8.429784e-01, 5.314107e-01, 5.062081e-01, 8.658956e-01, 9.354432e-01, 5.529917e-01, 3.914090e-01, 2.222373e-01, 8.551949e-01, 1.163817e+00, 1.225885e+00, 3.791573e-01, 8.89447…
8.000000e-01	2.625207e-01, 6.457261e-01, 5.828070e-01, 2.308517e-01, 8.003256e-01, 7.337038e-01, 1.085921e+00, 2.635020e+00, 1.136826e+00, 5.311229e-01, 8.570339e-01, 7.921517e-01, 5.565994e-01, 3.049959e-01, 3.748003e-01, 2.124834e-01, 8.316997e-01, 7.826904e-01, 5.517617e-01, 9.643107e-01, 1.192790e+00, 7.342807e-01, 5.069975e-01, 3.324238e-01, 9.636553e-01, 1.462900e+00, 1.286913e+00, 3.280947e-01, 6.23383…
1.000000e+00	1.336813e-01, 4.904748e-01, 5.186630e-01, 1.670383e-01, 7.643971e-01, 7.267755e-01, 1.162891e+00, 2.474547e+00, 8.820814e-01, 3.703305e-01, 8.870142e-01, 6.502397e-01, 5.176434e-01, 2.372928e-01, 4.161612e-01, 1.749414e-01, 6.080342e-01, 1.047104e+00, 6.416539e-01, 1.166160e+00, 1.029114e+00, 8.494169e-01, 5.046989e-01, 5.289296e-01, 1.102010e+00, 1.791513e+00, 1.396708e+00, 2.489640e-01, 4.20990…
1.200000e+00	8.359976e-02, 5.802391e-01, 7.670207e-01, 1.472356e-01, 6.916841e-01, 6.079769e-01, 1.220635e+00, 2.987777e+00, 7.179483e-01, 3.049032e-01, 7.380683e-01, 6.370164e-01, 4.384162e-01, 1.377100e-01, 6.773451e-01, 1.321515e-01, 4.934133e-01, 1.390666e+00, 4.739850e-01, 9.165556e-01, 1.096025e+00, 8.697702e-01, 4.152862e-01, 5.884952e-01, 1.037079e+00, 1.870787e+00, 1.372535e+00, 2.278314e-01, 2.56977…
1.400000e+00	5.752481e-02, 6.069278e-01, 5.991055e-01, 1.440146e-01, 5.337154e-01, 5.355168e-01, 1.244573e+00, 2.362865e+00, 5.818659e-01, 2.658064e-01, 6.439810e-01, 5.467297e-01, 5.086391e-01, 1.082607e-01, 7.662143e-01, 8.562929e-02, 2.965272e-01, 1.221925e+00, 6.224464e-01, 1.431849e+00, 1.065638e+00, 1.099297e+00, 4.562140e-01, 6.387525e-01, 9.514873e-01, 1.591363e+00, 1.704944e+00, 2.405809e-01, 1.67436…
1.600000e+00	3.150233e-02, 5.306754e-01, 7.216696e-01, 8.522736e-02, 7.132378e-01, 4.067199e-01, 1.299859e+00, 2.588527e+00, 3.792643e-01, 1.698971e-01, 4.912381e-01, 4.889262e-01, 5.116729e-01, 8.500541e-02, 1.215291e+00, 6.188016e-02, 1.382695e-01, 1.698864e+00, 5.967375e-01, 1.322524e+00, 1.078773e+00, 1.039856e+00, 4.629423e-01, 7.186352e-01, 1.046926e+00, 1.669378e+00, 1.412968e+00, 2.332393e-01, 1.03079…
1.800000e+00	2.101126e-02, 6.207570e-01, 6.474389e-01, 6.847644e-02, 7.220634e-01, 4.776291e-01, 1.311353e+00, 2.644799e+00, 2.176987e-01, 1.470314e-01, 5.460795e-01, 5.638605e-01, 6.363377e-01, 5.819149e-02, 1.034723e+00, 4.403547e-02, 1.024573e-01, 1.633461e+00, 5.422544e-01, 1.529327e+00, 1.121232e+00, 1.085050e+00, 4.593807e-01, 6.243513e-01, 9.961573e-01, 1.679522e+00, 1.683769e+00, 1.925145e-01, 6.46850…
2.000000e+00	1.820988e-02, 5.549272e-01, 7.175504e-01, 7.016206e-02, 6.615677e-01, 4.007858e-01, 1.202245e+00, 2.772987e+00, 1.665647e-01, 1.464297e-01, 6.127307e-01, 5.536893e-01, 6.545387e-01, 3.962015e-02, 1.629559e+00, 3.884344e-02, 4.909252e-02, 1.765267e+00, 5.538562e-01, 1.365326e+00, 1.289227e+00, 1.186282e+00, 5.076885e-01, 8.182065e-01, 8.057342e-01, 1.909952e+00, 1.561193e+00, 1.912200e-01, 3.16559…
0.000000e+00	2.607440e+00, 3.280451e+00, 5.134836e-01, 1.151595e+00, 4.995271e-01, 6.718610e-01, 1.883101e+00, 4.018386e-01, 2.817403e+00, 1.532184e+00, 5.426468e-01, 2.170063e+00, 8.490297e-01, 1.431683e+00, 1.323472e+00, 1.635516e+00, 4.434168e-01, 1.843739e+00, 1.833128e+00, 1.470932e-01, 6.124500e-01, 1.758995e+00, 3.069869e+00, 2.423729e+00, 2.488947e+00, 1.031497e+00, 6.643032e-01, 3.072377e+00, 1.79623…
2.000000e-01	1.794132e+00, 1.703534e+00, 4.322021e-01, 1.480620e+00, 6.261359e-01, 7.883467e-01, 1.291990e+00, 3.740150e-01, 2.087508e+00, 1.580006e+00, 3.552792e-01, 1.452802e+00, 9.170087e-01, 1.257265e+00, 1.356486e+00, 1.607506e+00, 6.371182e-01, 1.570195e+00, 1.110451e+00, 4.360532e-01, 3.554497e-01, 1.331331e+00, 1.322115e+00, 1.423331e+00, 1.515988e+00, 7.753234e-01, 8.667284e-01, 1.867953e+00, 8.35972…
4.000000e-01	1.114961e+00, 1.220414e+00, 3.590104e-01, 1.698917e+00, 9.464037e-01, 1.005467e+00, 9.249531e-01, 4.570761e-01, 1.590173e+00, 1.258936e+00, 3.706204e-01, 6.216369e-01, 8.137866e-01, 1.256362e+00, 1.695949e+00, 8.534487e-01, 7.274014e-01, 1.331770e+00, 8.449115e-01, 6.083417e-01, 2.307191e-01, 1.222522e+00, 1.006717e+00, 8.120618e-01, 9.483474e-01, 7.736594e-01, 1.147205e+00, 1.186092e+00, 4.54855…
6.000000e-01	7.739276e-01, 9.011781e-01, 2.806354e-01, 1.524406e+00, 9.100175e-01, 1.028230e+00, 8.749936e-01, 9.615398e-01, 1.051302e+00, 1.031930e+00, 2.700375e-01, 4.066202e-01, 7.450578e-01, 8.397170e-01, 1.675771e+00, 7.488390e-01, 7.265891e-01, 1.736747e+00, 7.113827e-01, 7.169622e-01, 2.193142e-01, 1.117923e+00, 6.226054e-01, 3.751737e-01, 8.872151e-01, 1.134469e+00, 1.042467e+00, 8.602276e-01, 2.32708…
8.000000e-01	4.797805e-01, 8.350928e-01, 3.139027e-01, 1.293570e+00, 1.074176e+00, 9.675526e-01, 1.048161e+00, 1.009298e+00, 6.013903e-01, 6.060968e-01, 2.338859e-01, 3.701685e-01, 9.549178e-01, 7.808945e-01, 1.783952e+00, 7.045829e-01, 4.731554e-01, 1.686345e+00, 6.122527e-01, 8.855607e-01, 4.396329e-01, 1.253964e+00, 4.990851e-01, 3.720572e-01, 7.663602e-01, 1.508134e+00, 1.388797e+00, 6.708400e-01, 1.52285…
1.000000e+00	2.651131e-01, 5.389512e-01, 3.079416e-01, 9.569165e-01, 1.049804e+00, 8.272538e-01, 1.040120e+00, 1.184899e+00, 4.591299e-01, 4.741907e-01, 1.981867e-01, 4.051797e-01, 9.477227e-01, 4.790949e-01, 1.715024e+00, 4.360461e-01, 3.211875e-01, 1.470791e+00, 7.548116e-01, 8.558215e-01, 7.485580e-01, 1.280255e+00, 4.999700e-01, 3.699256e-01, 8.018671e-01, 1.559763e+00, 1.290747e+00, 6.362153e-01, 8.74908…
1.200000e+00	1.544353e-01, 5.902623e-01, 3.289628e-01, 9.337273e-01, 9.584831e-01, 6.130526e-01, 1.092190e+00, 1.841508e+00, 3.129612e-01, 4.041269e-01, 2.255451e-01, 3.528718e-01, 8.408679e-01, 3.768384e-01, 1.842603e+00, 3.748738e-01, 1.790740e-01, 1.686983e+00, 6.909557e-01, 1.043570e+00, 9.385630e-01, 1.157131e+00, 4.977029e-01, 6.050411e-01, 7.380052e-01, 1.678720e+00, 1.799219e+00, 4.697809e-01, 5.70322…
1.400000e+00	7.900968e-02, 6.264400e-01, 3.239506e-01, 6.815470e-01, 9.490242e-01, 6.703963e-01, 1.153461e+00, 1.777559e+00, 2.228405e-01, 3.074633e-01, 1.664694e-01, 5.098613e-01, 7.679532e-01, 3.273844e-01, 1.664986e+00, 2.101788e-01, 9.736774e-02, 1.891597e+00, 6.571843e-01, 1.091252e+00, 9.382000e-01, 1.216133e+00, 5.898327e-01, 5.977486e-01, 9.730547e-01, 1.472008e+00, 1.696115e+00, 5.357679e-01, 3.58522…
1.600000e+00	6.709326e-02, 5.595786e-01, 3.558088e-01, 5.990151e-01, 8.532305e-01, 4.204423e-01, 1.154386e+00, 1.480458e+00, 1.403929e-01, 2.051065e-01, 1.447812e-01, 4.800217e-01, 7.612737e-01, 2.265335e-01, 1.879004e+00, 2.192978e-01, 4.547640e-02, 1.804510e+00, 7.107130e-01, 1.113338e+00, 1.055890e+00, 1.174062e+00, 4.645646e-01, 7.751666e-01, 8.999910e-01, 1.685559e+00, 1.498655e+00, 3.621922e-01, 1.94502…
1.800000e+00	4.636476e-02, 6.170536e-01, 4.125825e-01, 3.506937e-01, 1.016337e+00, 5.395018e-01, 1.306220e+00, 2.071486e+00, 9.947989e-02, 1.374452e-01, 1.495994e-01, 5.470950e-01, 8.194471e-01, 1.833772e-01, 1.854788e+00, 1.305221e-01, 3.193337e-02, 1.583659e+00, 4.677918e-01, 1.140031e+00, 9.750018e-01, 1.136242e+00, 6.222621e-01, 6.787197e-01, 7.883680e-01, 1.643901e+00, 1.729358e+00, 3.266342e-01, 8.50820…
2.000000e+00	2.262675e-02, 4.953112e-01, 4.421053e-01, 2.888814e-01, 9.630165e-01, 6.005098e-01, 1.003924e+00, 2.083571e+00, 8.091613e-02, 1.119608e-01, 1.701188e-01, 4.698343e-01, 9.146419e-01, 1.351798e-01, 1.783916e+00, 1.040516e-01, 1.366032e-02, 1.661213e+00, 6.137298e-01, 1.103236e+00, 8.211283e-01, 1.033095e+00, 5.040544e-01, 8.095893e-01, 9.331741e-01, 1.729238e+00, 1.365458e+00, 2.256746e-01, 6.21933…
0.000000e+00	1.360208e+00, 9.014253e-01, 2.224812e+00, 2.046593e+00, 6.753647e-01, 6.948741e-03, 6.588061e-01, 2.344079e+00, 2.508707e+00, 1.151960e+00, 1.074219e+00, 1.893650e+00, 1.660670e+00, 5.738188e-01, 2.199060e+00, 3.775266e-01, 3.129763e-01, 2.126780e+00, 2.598589e+00, 1.080392e+00, 1.458135e+00, 2.732130e+00, 4.725520e-01, 1.840929e+00, 2.053555e+00, 2.877891e+00, 5.247595e-01, 1.512601e+00, 2.52503…
2.000000e-01	7.214205e-01, 6.241757e-01, 1.847905e+00, 1.867382e+00, 8.169154e-01, 3.910957e-01, 8.824824e-01, 1.789314e+00, 1.740588e+00, 1.194715e+00, 5.835529e-01, 9.906759e-01, 1.279605e+00, 6.747524e-01, 1.841288e+00, 7.029238e-01, 5.561388e-01, 1.328410e+00, 2.399545e+00, 7.086266e-01, 1.131115e+00, 1.606635e+00, 3.001428e-01, 1.452459e+00, 1.026232e+00, 1.997827e+00, 6.921691e-01, 1.354955e+00, 1.61115…
4.000000e-01	3.510244e-01, 6.986100e-01, 1.764143e+00, 1.809022e+00, 7.466738e-01, 5.386255e-01, 8.235318e-01, 1.632003e+00, 1.294494e+00, 1.318753e+00, 5.031667e-01, 7.950040e-01, 1.227709e+00, 8.204216e-01, 2.153478e+00, 8.713883e-01, 6.017715e-01, 1.642055e+00, 1.366796e+00, 6.924057e-01, 9.914787e-01, 1.138296e+00, 2.101868e-01, 1.098888e+00, 6.802115e-01, 1.804382e+00, 9.531243e-01, 9.781635e-01, 8.58031…
6.000000e-01	2.511169e-01, 7.150095e-01, 1.787013e+00, 1.886930e+00, 8.805410e-01, 9.186083e-01, 1.075064e+00, 1.713331e+00, 8.322598e-01, 9.403515e-01, 3.644185e-01, 6.396884e-01, 1.171027e+00, 5.783570e-01, 1.873978e+00, 8.376219e-01, 5.979209e-01, 1.525981e+00, 9.841766e-01, 7.276142e-01, 9.377891e-01, 1.205037e+00, 2.444123e-01, 8.324542e-01, 5.043497e-01, 1.748439e+00, 1.203587e+00, 8.057124e-01, 5.24796…
8.000000e-01	1.309195e-01, 5.055751e-01, 1.426523e+00, 1.420165e+00, 7.185801e-01, 8.040776e-01, 1.083659e+00, 1.605214e+00, 6.085912e-01, 8.517461e-01, 3.823286e-01, 6.671131e-01, 1.008352e+00, 4.598225e-01, 1.668202e+00, 6.916816e-01, 3.886017e-01, 1.360845e+00, 8.645869e-01, 6.895949e-01, 1.153532e+00, 1.179442e+00, 2.661044e-01, 8.359012e-01, 6.074673e-01, 1.816027e+00, 1.379390e+00, 7.589429e-01, 2.25624…
1.000000e+00	9.754264e-02, 6.596157e-01, 1.344888e+00, 1.158498e+00, 5.806068e-01, 7.944072e-01, 1.043738e+00, 1.589240e+00, 3.910457e-01, 5.682890e-01, 5.005341e-01, 5.450234e-01, 7.487711e-01, 3.237638e-01, 1.735155e+00, 5.578836e-01, 2.258528e-01, 1.939988e+00, 8.526998e-01, 8.124590e-01, 1.082964e+00, 1.116635e+00, 3.673984e-01, 8.403814e-01, 6.221710e-01, 1.900328e+00, 1.310901e+00, 5.955328e-01, 1.52830…
1.200000e+00	5.117460e-02, 6.211134e-01, 1.200079e+00, 9.783054e-01, 5.379921e-01, 6.860883e-01, 1.023529e+00, 2.040625e+00, 2.704527e-01, 5.242760e-01, 5.138551e-01, 5.301393e-01, 8.740013e-01, 2.819114e-01, 1.461582e+00, 3.811204e-01, 1.048105e-01, 1.679902e+00, 7.701355e-01, 8.803151e-01, 1.128842e+00, 1.196478e+00, 4.815778e-01, 6.770138e-01, 7.283216e-01, 1.845262e+00, 1.474682e+00, 4.421959e-01, 8.37765…
1.400000e+00	3.806193e-02, 5.881004e-01, 9.946879e-01, 8.348211e-01, 5.238424e-01, 7.358234e-01, 1.311570e+00, 1.893419e+00, 1.850833e-01, 3.678595e-01, 5.446234e-01, 5.387093e-01, 8.587812e-01, 2.194889e-01, 1.689086e+00, 2.931938e-01, 8.083382e-02, 1.704595e+00, 6.169269e-01, 6.788567e-01, 8.805230e-01, 1.123862e+00, 4.402809e-01, 6.772491e-01, 7.120083e-01, 1.930028e+00, 1.715730e+00, 3.809550e-01, 5.91689…
1.600000e+00	2.573174e-02, 5.661610e-01, 8.191872e-01, 6.589369e-01, 5.699869e-01, 6.261357e-01, 1.320357e+00, 1.956100e+00, 1.260153e-01, 2.945457e-01, 5.812440e-01, 5.107235e-01, 7.860068e-01, 1.549016e-01, 1.643190e+00, 2.010273e-01, 4.606960e-02, 1.850437e+00, 7.689437e-01, 1.207001e+00, 8.787490e-01, 1.157512e+00, 5.483468e-01, 7.410659e-01, 8.419757e-01, 2.050086e+00, 1.768411e+00, 3.084123e-01, 3.27840…
1.800000e+00	2.487945e-02, 6.100747e-01, 8.323856e-01, 5.677205e-01, 4.937018e-01, 5.634957e-01, 1.287870e+00, 1.787448e+00, 1.129006e-01, 2.304287e-01, 5.884604e-01, 5.340672e-01, 7.520577e-01, 1.048046e-01, 1.849586e+00, 1.702382e-01, 2.153031e-02, 1.544101e+00, 5.914045e-01, 1.212051e+00, 1.020812e+00, 1.061334e+00, 5.553292e-01, 6.505411e-01, 9.760073e-01, 2.224430e+00, 1.469802e+00, 2.368369e-01, 2.03345…
2.000000e+00	1.660630e-02, 5.512533e-01, 6.894304e-01, 4.532757e-01, 5.761121e-01, 4.568821e-01, 1.287262e+00, 2.242181e+00, 7.497534e-02, 2.542022e-01, 6.411391e-01, 5.230791e-01, 8.634327e-01, 8.026656e-02, 1.804857e+00, 1.155774e-01, 1.164639e-02, 2.199033e+00, 5.054829e-01, 1.190327e+00, 1.011655e+00, 1.130805e+00, 5.292752e-01, 7.322826e-01, 8.379519e-01, 2.015704e+00, 1.547899e+00, 2.372848e-01, 9.69652…
0.000000e+00	2.668198e+00, 3.832800e-01, 3.497433e-01, 1.460279e+00, 1.076949e-01, 1.637355e+00, 2.178909e+00, 1.462383e+00, 1.954693e+00, 1.828264e+00, 2.085307e-01, 1.404409e+00, 4.258148e-01, 2.032233e+00, 2.260553e+00, 1.152425e+00, 1.625240e+00, 5.464195e-01, 2.694667e+00, 1.488943e+00, 1.610630e+00, 1.768843e+00, 2.149547e-01, 1.636244e+00, 1.252420e+00, 2.662258e+00, 2.830020e+00, 1.869480e+00, 2.10093…
2.000000e-01	1.375826e+00, 2.632744e-01, 5.106428e-01, 1.373083e+00, 4.110852e-01, 1.545828e+00, 2.524450e+00, 1.140405e+00, 1.842652e+00, 1.777336e+00, 3.144932e-01, 9.496276e-01, 5.531843e-01, 1.966024e+00, 2.276872e+00, 7.688752e-01, 1.562591e+00, 5.424371e-01, 2.117587e+00, 1.585153e+00, 1.170196e+00, 1.209141e+00, 1.586641e-01, 1.035955e+00, 1.009423e+00, 2.634238e+00, 2.332303e+00, 1.281004e+00, 1.34938…
4.000000e-01	7.590130e-01, 1.442529e-01, 4.208125e-01, 1.537766e+00, 4.800618e-01, 9.792673e-01, 1.948004e+00, 1.320806e+00, 1.367831e+00, 1.728084e+00, 5.404404e-01, 6.343558e-01, 6.809564e-01, 1.264245e+00, 1.832786e+00, 5.270848e-01, 1.037867e+00, 8.396178e-01, 1.606403e+00, 1.862860e+00, 1.216303e+00, 1.020614e+00, 7.731090e-02, 5.080500e-01, 8.223772e-01, 2.202504e+00, 1.563218e+00, 6.912019e-01, 9.19721…
6.000000e-01	4.253292e-01, 1.473398e-01, 6.323313e-01, 9.549940e-01, 4.345202e-01, 8.569229e-01, 1.923213e+00, 1.582406e+00, 8.125443e-01, 1.304245e+00, 6.115726e-01, 6.125395e-01, 5.470498e-01, 9.585508e-01, 1.427752e+00, 4.553448e-01, 1.070912e+00, 1.353582e+00, 1.229881e+00, 1.577608e+00, 1.099309e+00, 8.879997e-01, 4.735396e-02, 4.143290e-01, 1.089396e+00, 2.060358e+00, 1.794582e+00, 5.720514e-01, 6.94032…
8.000000e-01	2.450347e-01, 2.902010e-01, 6.747257e-01, 9.409092e-01, 5.230250e-01, 6.679622e-01, 1.722543e+00, 1.577649e+00, 8.819843e-01, 1.496125e+00, 5.141489e-01, 6.517661e-01, 5.627831e-01, 6.381151e-01, 1.286826e+00, 3.534382e-01, 6.712775e-01, 9.663830e-01, 1.064987e+00, 1.837880e+00, 1.270480e+00, 1.019363e+00, 2.684162e-02, 4.870416e-01, 8.599358e-01, 2.084976e+00, 1.443415e+00, 3.356080e-01, 4.22144…
1.000000e+00	1.310507e-01, 4.139470e-01, 7.968324e-01, 7.958623e-01, 5.916750e-01, 5.295430e-01, 1.680847e+00, 1.973777e+00, 6.379628e-01, 1.221058e+00, 6.369396e-01, 4.639646e-01, 6.232159e-01, 5.957789e-01, 1.447916e+00, 2.775581e-01, 3.257142e-01, 1.648881e+00, 9.879481e-01, 1.721264e+00, 9.970172e-01, 9.954430e-01, 3.297643e-02, 6.590302e-01, 1.015894e+00, 2.190387e+00, 1.490497e+00, 2.037398e-01, 2.23612…
1.200000e+00	8.565924e-02, 3.672333e-01, 6.310090e-01, 4.969619e-01, 6.514694e-01, 5.095395e-01, 1.313204e+00, 2.056389e+00, 3.948612e-01, 9.676272e-01, 6.659490e-01, 5.127929e-01, 5.373328e-01, 3.423204e-01, 1.673340e+00, 1.855561e-01, 2.160253e-01, 1.487252e+00, 7.929608e-01, 1.585717e+00, 1.146639e+00, 1.102961e+00, 6.185403e-02, 7.194902e-01, 9.478418e-01, 2.081972e+00, 1.641538e+00, 1.232665e-01, 1.13202…
1.400000e+00	3.999728e-02, 5.182810e-01, 9.073523e-01, 4.723720e-01, 6.756451e-01, 4.196222e-01, 1.432251e+00, 2.052764e+00, 2.629821e-01, 1.100921e+00, 6.915432e-01, 5.180334e-01, 5.828320e-01, 2.513111e-01, 1.604697e+00, 1.405493e-01, 1.183573e-01, 1.616304e+00, 9.168053e-01, 1.514049e+00, 1.174828e+00, 1.026880e+00, 1.229400e-01, 6.594106e-01, 9.649894e-01, 2.308600e+00, 1.662550e+00, 1.092656e-01, 8.11039…
1.600000e+00	2.522292e-02, 5.286004e-01, 7.646639e-01, 4.138029e-01, 6.910015e-01, 3.782853e-01, 1.238618e+00, 1.836644e+00, 1.858682e-01, 7.818046e-01, 6.482605e-01, 5.164291e-01, 7.080034e-01, 1.948231e-01, 1.747453e+00, 1.134055e-01, 7.287609e-02, 1.739806e+00, 7.164555e-01, 1.440108e+00, 1.071606e+00, 1.054574e+00, 2.130725e-01, 7.271065e-01, 9.313047e-01, 1.850302e+00, 1.486075e+00, 8.586342e-02, 4.35549…
1.800000e+00	2.006764e-02, 5.168342e-01, 7.619373e-01, 2.304704e-01, 7.265733e-01, 4.256813e-01, 1.396795e+00, 2.354715e+00, 1.350780e-01, 5.407264e-01, 5.348360e-01, 5.072813e-01, 6.578779e-01, 1.231577e-01, 1.871016e+00, 8.000873e-02, 4.395595e-02, 1.583414e+00, 6.713481e-01, 1.296274e+00, 1.077918e+00, 1.146255e+00, 3.098172e-01, 7.377969e-01, 8.900893e-01, 1.968145e+00, 1.774347e+00, 6.845441e-02, 2.51124…
2.000000e+00	1.538611e-02, 4.330988e-01, 8.333791e-01, 2.324878e-01, 7.388010e-01, 4.150546e-01, 1.293981e+00, 2.185747e+00, 7.786240e-02, 5.332928e-01, 5.654336e-01, 5.070414e-01, 7.534877e-01, 1.100534e-01, 1.439516e+00, 5.448960e-02, 2.114608e-02, 2.063619e+00, 7.375375e-01, 1.349568e+00, 1.058293e+00, 1.340944e+00, 4.773885e-01, 6.929215e-01, 1.068457e+00, 2.017231e+00, 1.484671e+00, 7.593599e-02, 1.41291…
0.000000e+00	1.509355e+00, 1.845420e+00, 2.844519e-01, 1.822322e+00, 1.517671e+00, 2.737418e+00, 1.672194e+00, 4.058052e-01, 2.360111e+00, 1.205028e+00, 3.152119e+00, 2.400733e+00, 1.268268e-01, 2.193781e+00, 2.300530e+00, 1.375339e+00, 1.010641e+00, 2.902516e+00, 1.622537e+00, 2.466596e+00, 9.414434e-01, 1.477126e+00, 3.099642e+00, 5.805958e-01, 6.380645e-01, 1.621806e+00, 5.902455e-01, 1.352862e+00, 2.07852…
2.000000e-01	1.016321e+00, 1.174609e+00, 2.749448e-01, 2.022212e+00, 1.235520e+00, 2.318280e+00, 1.278540e+00, 6.705396e-01, 1.740362e+00, 1.409853e+00, 1.613281e+00, 1.079529e+00, 3.935008e-01, 2.189221e+00, 2.237219e+00, 8.342262e-01, 1.154538e+00, 2.110412e+00, 1.552340e+00, 2.395536e+00, 7.688042e-01, 1.381116e+00, 1.676796e+00, 4.164218e-01, 7.486552e-01, 1.225973e+00, 5.206084e-01, 8.800837e-01, 1.44256…
4.000000e-01	5.954011e-01, 6.722606e-01, 1.741797e-01, 1.245375e+00, 1.182486e+00, 1.464170e+00, 1.175454e+00, 1.140056e+00, 1.065029e+00, 1.180884e+00, 1.317673e+00, 8.278893e-01, 6.284304e-01, 1.703321e+00, 2.721382e+00, 7.650272e-01, 1.004559e+00, 2.011596e+00, 9.388947e-01, 2.185807e+00, 5.916590e-01, 1.308836e+00, 1.020370e+00, 2.371307e-01, 7.940131e-01, 1.198385e+00, 5.745534e-01, 6.595267e-01, 7.59637…
6.000000e-01	2.986849e-01, 6.053529e-01, 1.493369e-01, 1.088183e+00, 1.159695e+00, 1.244973e+00, 9.616773e-01, 1.152213e+00, 7.112795e-01, 1.052745e+00, 6.287790e-01, 6.822016e-01, 7.385100e-01, 1.347441e+00, 2.010264e+00, 5.983395e-01, 8.006367e-01, 2.087346e+00, 7.283600e-01, 2.159059e+00, 7.630475e-01, 1.183295e+00, 6.454551e-01, 1.203138e-01, 8.323393e-01, 1.314073e+00, 7.272498e-01, 4.271514e-01, 3.42940…
8.000000e-01	2.427265e-01, 5.847177e-01, 1.143724e-01, 8.240017e-01, 1.198458e+00, 1.029780e+00, 1.094112e+00, 1.561921e+00, 5.152463e-01, 7.572443e-01, 3.410755e-01, 5.288346e-01, 6.523086e-01, 8.467219e-01, 2.300073e+00, 5.065262e-01, 4.242292e-01, 1.801511e+00, 4.830711e-01, 1.994375e+00, 9.404467e-01, 1.181305e+00, 5.373389e-01, 1.670115e-01, 8.800483e-01, 1.468343e+00, 8.562538e-01, 3.192875e-01, 2.15323…
1.000000e+00	1.395768e-01, 6.022003e-01, 1.133958e-01, 8.353840e-01, 1.235195e+00, 8.181951e-01, 1.277535e+00, 1.772756e+00, 4.270916e-01, 4.577835e-01, 2.282972e-01, 4.954227e-01, 8.184472e-01, 6.676702e-01, 1.994643e+00, 3.615276e-01, 2.633430e-01, 1.815859e+00, 4.656994e-01, 1.431219e+00, 8.487931e-01, 1.112284e+00, 4.560804e-01, 3.654038e-01, 7.895737e-01, 1.683126e+00, 1.074194e+00, 2.431756e-01, 1.38328…
1.200000e+00	7.485604e-02, 6.222394e-01, 8.496877e-02, 6.021044e-01, 1.311395e+00, 5.211562e-01, 1.236494e+00, 1.840876e+00, 2.666705e-01, 4.424659e-01, 1.532072e-01, 4.420108e-01, 7.527586e-01, 4.979137e-01, 2.103809e+00, 2.690596e-01, 1.489949e-01, 1.953822e+00, 5.003134e-01, 1.595485e+00, 8.486651e-01, 1.150233e+00, 4.966344e-01, 6.354591e-01, 8.844908e-01, 1.774734e+00, 1.060519e+00, 2.286709e-01, 8.33867…
1.400000e+00	4.628110e-02, 5.928503e-01, 1.195134e-01, 4.368609e-01, 1.233226e+00, 6.099878e-01, 1.203454e+00, 1.987550e+00, 1.740762e-01, 2.967505e-01, 1.022312e-01, 5.183632e-01, 8.408702e-01, 3.082813e-01, 1.900216e+00, 1.787200e-01, 6.746106e-02, 1.778571e+00, 5.708323e-01, 1.542193e+00, 1.116213e+00, 1.000255e+00, 5.344994e-01, 6.561736e-01, 9.827517e-01, 1.941116e+00, 1.590920e+00, 2.023244e-01, 4.12163…
1.600000e+00	3.357465e-02, 5.140663e-01, 1.369086e-01, 3.679547e-01, 1.067692e+00, 4.952276e-01, 1.124794e+00, 2.110075e+00, 1.250508e-01, 2.450338e-01, 1.297330e-01, 5.037488e-01, 6.902817e-01, 2.088460e-01, 1.791285e+00, 1.264592e-01, 3.666808e-02, 1.836504e+00, 5.652232e-01, 1.208115e+00, 9.905634e-01, 1.305621e+00, 6.069312e-01, 8.695649e-01, 8.013313e-01, 1.885419e+00, 1.657203e+00, 1.561340e-01, 3.07011…
1.800000e+00	2.325994e-02, 5.799788e-01, 1.968562e-01, 2.699937e-01, 8.851047e-01, 4.207940e-01, 1.058277e+00, 2.000220e+00, 9.657401e-02, 1.992410e-01, 1.030206e-01, 5.354326e-01, 7.534463e-01, 1.827198e-01, 1.838715e+00, 8.846935e-02, 2.311683e-02, 1.977180e+00, 5.845581e-01, 1.251795e+00, 1.086999e+00, 1.391845e+00, 5.666697e-01, 6.030207e-01, 9.950060e-01, 1.995486e+00, 1.531792e+00, 1.550988e-01, 1.89167…
2.000000e+00	2.324019e-02, 5.309655e-01, 2.953473e-01, 2.256391e-01, 1.041461e+00, 4.960823e-01, 1.279519e+00, 1.982158e+00, 6.993473e-02, 1.144587e-01, 1.042964e-01, 5.163123e-01, 8.228984e-01, 1.146559e-01, 2.081887e+00, 7.360756e-02, 1.243480e-02, 1.698636e+00, 5.213129e-01, 1.400042e+00, 1.039377e+00, 1.220659e+00, 5.118973e-01, 8.746923e-01, 1.001421e+00, 1.874739e+00, 1.687384e+00, 1.359751e-01, 1.09170…
0.000000e+00	1.934052e+00, 2.161262e+00, 2.416649e+00, 1.740228e+00, 7.561347e-01, 1.100517e+00, 1.214678e-01, 2.705313e-01, 1.763486e+00, 8.881676e-01, 4.934201e-01, 1.828931e+00, 1.327080e+00, 2.038599e+00, 2.468295e+00, 1.186567e+00, 2.937571e-02, 3.525251e-01, 1.539727e+00, 2.077516e+00, 1.951414e+00, 2.263205e+00, 8.891477e-01, 1.963250e+00, 4.786848e-02, 9.409057e-01, 2.919370e-01, 2.641929e+00, 3.05869…
2.000000e-01	1.539839e+00, 1.741444e+00, 2.374995e+00, 2.493584e+00, 7.062941e-01, 1.291160e+00, 1.765069e-01, 2.252966e-01, 1.473480e+00, 8.745236e-01, 2.360189e-01, 1.024385e+00, 1.221708e+00, 1.886834e+00, 2.544179e+00, 1.448058e+00, 4.546189e-01, 3.652908e-01, 1.117046e+00, 2.034153e+00, 9.522384e-01, 1.669410e+00, 7.727793e-01, 1.329516e+00, 2.785044e-02, 6.911844e-01, 7.278909e-01, 1.764372e+00, 2.17989…
4.000000e-01	7.860261e-01, 1.104665e+00, 1.846441e+00, 2.255001e+00, 5.143591e-01, 1.408148e+00, 1.977641e-01, 3.468044e-01, 1.369503e+00, 6.677022e-01, 2.511058e-01, 6.030186e-01, 1.304430e+00, 1.868115e+00, 1.803724e+00, 1.355098e+00, 6.308215e-01, 6.769624e-01, 8.054199e-01, 1.543022e+00, 6.233860e-01, 1.117109e+00, 7.165680e-01, 8.644604e-01, 1.629007e-01, 1.003527e+00, 8.279438e-01, 1.586275e+00, 1.25681…
6.000000e-01	5.609456e-01, 8.650574e-01, 1.610426e+00, 2.269647e+00, 4.708317e-01, 1.233687e+00, 3.768032e-01, 5.356728e-01, 1.135991e+00, 4.695224e-01, 3.802124e-01, 3.695816e-01, 1.011523e+00, 1.431214e+00, 1.548580e+00, 1.185828e+00, 6.392418e-01, 1.012185e+00, 5.596580e-01, 1.307708e+00, 4.338665e-01, 1.137519e+00, 4.917151e-01, 5.145334e-01, 4.619639e-01, 1.247343e+00, 1.148900e+00, 1.332697e+00, 7.64271…
8.000000e-01	3.450925e-01, 6.862349e-01, 1.793208e+00, 1.813049e+00, 4.060509e-01, 1.377325e+00, 5.972394e-01, 9.674826e-01, 8.177940e-01, 3.671314e-01, 5.056372e-01, 2.557101e-01, 9.311669e-01, 1.278077e+00, 1.628951e+00, 1.317316e+00, 5.926493e-01, 1.281380e+00, 6.824160e-01, 9.128881e-01, 5.347220e-01, 1.064933e+00, 5.470121e-01, 5.248168e-01, 6.160160e-01, 1.489958e+00, 1.036336e+00, 1.127059e+00, 4.81165…
1.000000e+00	1.894470e-01, 6.751918e-01, 1.423184e+00, 1.988177e+00, 2.706894e-01, 1.108647e+00, 6.060672e-01, 1.483460e+00, 5.214990e-01, 2.567639e-01, 5.154127e-01, 2.867476e-01, 8.653389e-01, 9.065315e-01, 1.460115e+00, 1.088113e+00, 4.419614e-01, 1.503352e+00, 5.813022e-01, 1.040350e+00, 7.280613e-01, 1.083045e+00, 6.426213e-01, 5.170693e-01, 7.942243e-01, 1.657805e+00, 1.180096e+00, 9.690905e-01, 3.00483…
1.200000e+00	1.361115e-01, 6.223692e-01, 8.923560e-01, 1.938513e+00, 3.637493e-01, 9.392722e-01, 8.362713e-01, 1.451315e+00, 4.347872e-01, 2.041507e-01, 7.740707e-01, 4.068830e-01, 7.537508e-01, 9.076776e-01, 1.251848e+00, 5.993428e-01, 2.019676e-01, 1.473478e+00, 4.971603e-01, 1.459278e+00, 8.901641e-01, 9.770345e-01, 6.197767e-01, 5.694451e-01, 7.254015e-01, 1.940690e+00, 1.542209e+00, 1.072820e+00, 1.68583…
1.400000e+00	7.550528e-02, 5.600911e-01, 1.107652e+00, 1.593423e+00, 3.820707e-01, 8.501241e-01, 9.552526e-01, 1.750876e+00, 2.721502e-01, 1.958129e-01, 6.586476e-01, 4.687507e-01, 7.158024e-01, 7.139148e-01, 1.690056e+00, 6.121531e-01, 1.178249e-01, 1.928567e+00, 4.990066e-01, 1.201369e+00, 1.043819e+00, 1.272668e+00, 5.486586e-01, 6.521337e-01, 9.846793e-01, 1.457008e+00, 1.712387e+00, 6.913910e-01, 1.10606…
1.600000e+00	5.953323e-02, 5.590630e-01, 1.026666e+00, 1.294853e+00, 5.083905e-01, 1.038188e+00, 1.130282e+00, 2.268737e+00, 2.086091e-01, 1.631846e-01, 6.033069e-01, 4.491088e-01, 7.051767e-01, 4.769843e-01, 1.624388e+00, 4.629366e-01, 7.234607e-02, 1.816191e+00, 5.916755e-01, 1.245665e+00, 1.028243e+00, 1.084892e+00, 5.559323e-01, 8.005779e-01, 7.851612e-01, 1.808089e+00, 1.547642e+00, 7.655598e-01, 5.94628…
1.800000e+00	4.126245e-02, 6.149247e-01, 8.690388e-01, 1.016775e+00, 4.927454e-01, 8.882476e-01, 1.004201e+00, 1.685131e+00, 1.479505e-01, 1.457929e-01, 6.688416e-01, 5.388504e-01, 8.478972e-01, 4.657060e-01, 1.714738e+00, 2.931839e-01, 3.402639e-02, 1.874312e+00, 5.180063e-01, 1.470193e+00, 9.724257e-01, 1.252611e+00, 5.328445e-01, 8.495305e-01, 8.773271e-01, 1.716240e+00, 1.515530e+00, 5.304748e-01, 3.51657…
2.000000e+00	2.684381e-02, 5.831504e-01, 6.939780e-01, 7.935337e-01, 4.623881e-01, 7.290751e-01, 1.100509e+00, 1.718345e+00, 9.266493e-02, 1.356652e-01, 6.605860e-01, 4.249056e-01, 7.980446e-01, 2.774227e-01, 1.696863e+00, 2.333922e-01, 2.038069e-02, 1.486223e+00, 6.712029e-01, 1.465730e+00, 1.069135e+00, 1.141535e+00, 6.556983e-01, 7.598330e-01, 8.753673e-01, 1.867973e+00, 1.957044e+00, 4.822833e-01, 1.97521…
0.000000e+00	5.779172e-01, 2.555860e+00, 6.311236e-01, 5.196723e-01, 1.324564e+00, 2.006617e-01, 1.464578e+00, 1.028236e+00, 2.230087e+00, 2.039771e+00, 7.700176e-01, 3.136292e+00, 2.011168e+00, 5.208033e-01, 1.936874e+00, 2.726197e+00, 1.732264e-01, 3.122980e-01, 6.745468e-01, 1.523961e+00, 4.968693e-01, 1.054178e+00, 2.388431e+00, 1.263414e+00, 2.073600e+00, 5.509686e-01, 8.577681e-01, 3.175355e+00, 1.20383…
2.000000e-01	4.899942e-01, 1.540909e+00, 5.570138e-01, 8.195113e-01, 1.336296e+00, 5.216562e-01, 1.168949e+00, 1.023886e+00, 1.471660e+00, 1.354643e+00, 4.998788e-01, 1.457433e+00, 1.411397e+00, 6.827959e-01, 1.183626e+00, 2.274918e+00, 4.619039e-01, 2.488813e-01, 6.178160e-01, 8.697143e-01, 3.129574e-01, 9.401757e-01, 1.462925e+00, 6.851920e-01, 1.628509e+00, 4.806027e-01, 1.038769e+00, 2.053459e+00, 7.45061…
4.000000e-01	4.662097e-01, 1.167032e+00, 4.834940e-01, 9.811478e-01, 1.692575e+00, 6.887609e-01, 9.923006e-01, 1.261718e+00, 1.329436e+00, 9.966126e-01, 1.995634e-01, 1.147013e+00, 1.377483e+00, 7.181217e-01, 1.200170e+00, 2.216263e+00, 7.719462e-01, 3.433449e-01, 5.386783e-01, 9.374196e-01, 2.053836e-01, 1.156748e+00, 7.557843e-01, 5.071093e-01, 1.011517e+00, 4.566344e-01, 1.418729e+00, 1.631985e+00, 7.62885…
6.000000e-01	2.681134e-01, 8.254666e-01, 5.278795e-01, 1.243274e+00, 1.337020e+00, 8.326311e-01, 5.931926e-01, 1.503230e+00, 1.314279e+00, 6.525817e-01, 1.404081e-01, 8.743220e-01, 9.495365e-01, 7.214965e-01, 9.252953e-01, 1.473444e+00, 9.328392e-01, 5.744787e-01, 4.584154e-01, 6.271425e-01, 3.971535e-01, 1.165989e+00, 5.454976e-01, 3.310637e-01, 1.083009e+00, 6.847846e-01, 1.208483e+00, 1.066165e+00, 5.50822…
8.000000e-01	1.962720e-01, 6.563920e-01, 5.184766e-01, 1.150269e+00, 1.460732e+00, 9.526908e-01, 5.158021e-01, 1.334451e+00, 1.245633e+00, 5.640092e-01, 1.319938e-01, 6.520679e-01, 9.978541e-01, 7.026527e-01, 7.006579e-01, 1.610802e+00, 8.011146e-01, 7.558390e-01, 5.471322e-01, 8.136195e-01, 6.207971e-01, 8.372180e-01, 6.516215e-01, 2.214433e-01, 1.123989e+00, 1.004419e+00, 1.519429e+00, 1.033089e+00, 4.41898…
1.000000e+00	1.247744e-01, 6.850724e-01, 5.183258e-01, 1.354982e+00, 1.112379e+00, 9.296352e-01, 5.523705e-01, 1.283149e+00, 8.580406e-01, 4.370728e-01, 8.907644e-02, 5.747608e-01, 9.243768e-01, 6.217858e-01, 7.919730e-01, 1.149263e+00, 5.962509e-01, 1.087021e+00, 6.015290e-01, 9.006627e-01, 7.297636e-01, 1.125038e+00, 5.872213e-01, 1.989578e-01, 1.020697e+00, 1.081326e+00, 1.531548e+00, 1.136106e+00, 3.44814…
1.200000e+00	7.092290e-02, 6.050602e-01, 5.410012e-01, 1.269498e+00, 1.319097e+00, 8.432361e-01, 8.322788e-01, 2.199899e+00, 6.311987e-01, 3.201476e-01, 8.532481e-02, 5.011150e-01, 8.159516e-01, 5.760043e-01, 8.929687e-01, 7.402223e-01, 3.765157e-01, 1.074614e+00, 6.539213e-01, 1.036377e+00, 8.681503e-01, 1.041247e+00, 5.966908e-01, 3.007643e-01, 8.568341e-01, 1.388635e+00, 1.524068e+00, 9.464293e-01, 2.43840…
1.400000e+00	5.067368e-02, 5.430862e-01, 5.448726e-01, 1.189830e+00, 1.274180e+00, 1.050705e+00, 8.053637e-01, 1.998761e+00, 4.511021e-01, 2.608109e-01, 8.480633e-02, 4.764166e-01, 6.257485e-01, 4.700173e-01, 1.147671e+00, 6.387283e-01, 2.422330e-01, 1.512145e+00, 5.640082e-01, 1.237640e+00, 9.667085e-01, 1.111025e+00, 4.720407e-01, 4.077367e-01, 1.157508e+00, 1.496375e+00, 1.266980e+00, 7.477333e-01, 1.33010…
1.600000e+00	3.099290e-02, 5.791086e-01, 6.025992e-01, 8.397726e-01, 1.171538e+00, 8.780590e-01, 9.700070e-01, 1.884805e+00, 3.236121e-01, 1.969251e-01, 6.540526e-02, 5.377667e-01, 8.555975e-01, 4.248057e-01, 1.207186e+00, 4.582167e-01, 1.172695e-01, 1.590251e+00, 6.252357e-01, 1.079813e+00, 8.388109e-01, 9.801591e-01, 4.850594e-01, 4.845215e-01, 9.235710e-01, 1.529338e+00, 1.471614e+00, 5.829264e-01, 7.98558…
1.800000e+00	2.137634e-02, 5.985393e-01, 6.347025e-01, 8.459204e-01, 1.197048e+00, 8.110412e-01, 9.621730e-01, 1.670289e+00, 2.360482e-01, 1.433005e-01, 7.030597e-02, 5.286924e-01, 7.875071e-01, 3.230984e-01, 1.158043e+00, 3.102887e-01, 8.353454e-02, 1.685821e+00, 5.247548e-01, 1.341272e+00, 9.947721e-01, 1.247538e+00, 4.920535e-01, 5.553053e-01, 9.082429e-01, 2.063269e+00, 1.784292e+00, 6.989839e-01, 4.37664…
2.000000e+00	2.088466e-02, 5.031622e-01, 5.534499e-01, 5.661385e-01, 9.400606e-01, 6.029493e-01, 1.119254e+00, 2.312640e+00, 1.473237e-01, 1.061140e-01, 9.556914e-02, 5.511073e-01, 8.612936e-01, 1.995707e-01, 1.462140e+00, 2.611319e-01, 4.042718e-02, 2.107316e+00, 6.369207e-01, 1.184416e+00, 1.004581e+00, 1.463812e+00, 5.895273e-01, 6.173532e-01, 9.274362e-01, 1.912340e+00, 1.581167e+00, 6.019203e-01, 2.82294…
0.000000e+00	1.726227e+00, 3.007522e+00, 7.119293e-02, 2.039169e+00, 2.359518e+00, 2.111678e+00, 1.952709e+00, 2.758605e+00, 2.295774e+00, 3.075853e+00, 2.436283e+00, 2.919753e+00, 6.339229e-01, 2.676065e+00, 2.618151e+00, 1.166372e+00, 3.735076e-01, 2.751142e+00, 5.606272e-01, 3.231738e+00, 2.675980e+00, 8.142377e-01, 2.883633e-01, 2.158428e+00, 7.709772e-01, 2.860440e+00, 8.608545e-01, 2.236398e+00, 7.28194…
2.000000e-01	1.511764e+00, 1.721962e+00, 2.469604e-01, 2.439447e+00, 1.921730e+00, 1.629170e+00, 1.744898e+00, 2.549701e+00, 1.683021e+00, 2.132941e+00, 1.538277e+00, 1.597573e+00, 4.782141e-01, 2.570168e+00, 2.451430e+00, 7.302780e-01, 6.694367e-01, 1.840066e+00, 6.306594e-01, 2.790740e+00, 2.296091e+00, 9.056420e-01, 1.463061e-01, 1.511784e+00, 4.493464e-01, 2.031905e+00, 1.223082e+00, 1.632708e+00, 4.58246…
4.000000e-01	7.555563e-01, 1.336058e+00, 3.632647e-01, 2.142726e+00, 1.518339e+00, 1.451643e+00, 1.466483e+00, 2.026047e+00, 1.185559e+00, 2.430769e+00, 1.014733e+00, 1.224568e+00, 6.025379e-01, 1.606605e+00, 2.132476e+00, 6.393616e-01, 6.544598e-01, 1.639594e+00, 4.530995e-01, 1.840096e+00, 1.973409e+00, 1.022297e+00, 1.172161e-01, 8.207657e-01, 5.001634e-01, 1.718374e+00, 1.208751e+00, 9.111621e-01, 2.23134…
6.000000e-01	5.764764e-01, 8.665057e-01, 4.089832e-01, 1.859782e+00, 1.358727e+00, 9.432740e-01, 1.373874e+00, 2.060073e+00, 7.562633e-01, 2.145784e+00, 6.273418e-01, 7.778796e-01, 6.493106e-01, 1.347593e+00, 2.530158e+00, 4.886252e-01, 5.387057e-01, 1.404307e+00, 5.273855e-01, 1.855886e+00, 1.518829e+00, 8.870652e-01, 7.073631e-02, 6.558781e-01, 7.704386e-01, 1.636359e+00, 1.363126e+00, 6.328200e-01, 1.02327…
8.000000e-01	4.030027e-01, 8.087827e-01, 6.018592e-01, 1.313742e+00, 1.132313e+00, 8.387407e-01, 1.242963e+00, 2.236276e+00, 6.242490e-01, 1.509317e+00, 3.045875e-01, 6.857066e-01, 5.562763e-01, 9.801652e-01, 2.557726e+00, 3.651297e-01, 3.989357e-01, 1.556358e+00, 4.752071e-01, 1.464707e+00, 1.118556e+00, 1.181092e+00, 4.038451e-02, 7.523787e-01, 7.735979e-01, 1.383102e+00, 1.602672e+00, 4.235474e-01, 8.18419…
1.000000e+00	2.814309e-01, 7.184420e-01, 5.152392e-01, 1.199619e+00, 1.068694e+00, 6.183830e-01, 1.354457e+00, 1.843751e+00, 3.498491e-01, 1.186891e+00, 3.310379e-01, 5.912169e-01, 5.699259e-01, 8.186042e-01, 1.443204e+00, 2.479101e-01, 2.268993e-01, 1.554524e+00, 5.333305e-01, 1.807276e+00, 9.332288e-01, 1.080131e+00, 7.925063e-02, 7.723463e-01, 8.055232e-01, 1.742153e+00, 1.317659e+00, 3.249535e-01, 4.91149…
1.200000e+00	1.077766e-01, 6.383013e-01, 7.500599e-01, 7.752685e-01, 8.922625e-01, 5.091463e-01, 1.353669e+00, 1.938781e+00, 2.392721e-01, 8.054606e-01, 2.521389e-01, 5.694442e-01, 7.033188e-01, 6.196925e-01, 2.388962e+00, 1.694891e-01, 1.242192e-01, 1.396226e+00, 7.188386e-01, 1.818589e+00, 1.092599e+00, 1.087465e+00, 1.705299e-01, 7.901940e-01, 9.062632e-01, 1.551135e+00, 1.490963e+00, 2.108182e-01, 3.04860…
1.400000e+00	8.888818e-02, 5.267903e-01, 6.573944e-01, 6.221316e-01, 8.164001e-01, 4.305203e-01, 1.126118e+00, 2.306318e+00, 2.247423e-01, 4.913629e-01, 2.716908e-01, 4.782503e-01, 5.742153e-01, 3.719792e-01, 1.733636e+00, 1.343835e-01, 6.444817e-02, 1.652935e+00, 6.300195e-01, 1.498681e+00, 1.234324e+00, 1.118348e+00, 3.217993e-01, 7.125478e-01, 8.093669e-01, 1.761251e+00, 1.636725e+00, 1.807121e-01, 1.56541…
1.600000e+00	5.631471e-02, 4.942157e-01, 5.518257e-01, 5.216069e-01, 7.838016e-01, 5.148597e-01, 1.187176e+00, 2.260204e+00, 1.300007e-01, 3.829506e-01, 3.260706e-01, 5.437148e-01, 8.293085e-01, 2.819024e-01, 2.224825e+00, 9.716871e-02, 3.855916e-02, 1.845967e+00, 6.130316e-01, 1.663855e+00, 1.103952e+00, 1.084758e+00, 3.724633e-01, 7.343816e-01, 9.421106e-01, 1.709751e+00, 1.727194e+00, 1.498681e-01, 9.99094…
1.800000e+00	3.411648e-02, 5.989264e-01, 6.526754e-01, 4.533319e-01, 7.361091e-01, 4.905732e-01, 1.081701e+00, 1.856429e+00, 9.248553e-02, 3.295657e-01, 3.364358e-01, 5.104300e-01, 7.705070e-01, 1.949653e-01, 1.938208e+00, 6.908317e-02, 2.073591e-02, 1.751707e+00, 6.693626e-01, 1.549307e+00, 1.068430e+00, 1.225636e+00, 4.766932e-01, 6.836799e-01, 7.131459e-01, 2.125544e+00, 1.699881e+00, 1.506207e-01, 6.50910…
2.000000e+00	2.304640e-02, 4.811335e-01, 6.085591e-01, 3.576112e-01, 8.110175e-01, 4.988615e-01, 1.140820e+00, 2.375021e+00, 6.581577e-02, 2.720020e-01, 3.449764e-01, 5.014741e-01, 6.747159e-01, 1.288183e-01, 1.847712e+00, 5.744535e-02, 1.045947e-02, 2.062739e+00, 5.462720e-01, 1.074806e+00, 1.197519e+00, 1.141587e+00, 5.687759e-01, 7.528633e-01, 8.432615e-01, 1.779141e+00, 1.413341e+00, 1.220356e-01, 4.38030…
0.000000e+00	2.174246e+00, 7.287218e-01, 1.461940e-01, 2.907036e+00, 2.937413e+00, 2.328030e+00, 2.483940e-01, 2.358027e+00, 1.690613e+00, 4.702054e-01, 2.782993e+00, 7.948975e-01, 2.588710e+00, 2.303778e+00, 2.592394e+00, 1.679625e+00, 1.697216e+00, 2.358721e+00, 1.024622e+00, 1.379789e+00, 2.283062e+00, 5.660567e-01, 1.441599e+00, 2.185723e-01, 1.244514e+00, 2.885157e+00, 9.407261e-01, 1.868216e+00, 2.39302…
2.000000e-01	1.279684e+00, 5.110401e-01, 2.034460e-01, 2.472577e+00, 1.878602e+00, 1.809311e+00, 4.090035e-01, 2.405254e+00, 1.531428e+00, 6.887929e-01, 1.770078e+00, 7.455457e-01, 1.761977e+00, 1.884331e+00, 2.655908e+00, 1.637588e+00, 1.190108e+00, 2.552541e+00, 6.674533e-01, 1.107605e+00, 1.371846e+00, 4.127639e-01, 8.216486e-01, 1.210894e-01, 1.096737e+00, 2.464754e+00, 6.486113e-01, 1.584735e+00, 1.36825…
4.000000e-01	5.981809e-01, 3.145276e-01, 1.643666e-01, 2.287334e+00, 1.718296e+00, 1.590759e+00, 6.844558e-01, 2.184519e+00, 9.620991e-01, 9.582866e-01, 1.057845e+00, 6.542366e-01, 1.341124e+00, 1.917882e+00, 2.421297e+00, 1.628790e+00, 9.904280e-01, 2.027090e+00, 5.597699e-01, 5.139586e-01, 1.734164e+00, 5.001526e-01, 7.311813e-01, 6.661059e-02, 1.069098e+00, 1.945310e+00, 5.552514e-01, 1.411201e+00, 6.57288…
6.000000e-01	4.079605e-01, 3.980331e-01, 1.479419e-01, 2.361259e+00, 1.665290e+00, 1.126642e+00, 8.611085e-01, 2.525971e+00, 6.244069e-01, 1.036633e+00, 6.898122e-01, 5.273912e-01, 7.180506e-01, 1.634524e+00, 2.030730e+00, 1.553733e+00, 6.060439e-01, 2.010234e+00, 3.426859e-01, 5.798445e-01, 1.287133e+00, 7.520031e-01, 4.839528e-01, 4.426528e-02, 8.247366e-01, 2.242785e+00, 7.887559e-01, 1.081111e+00, 4.57906…
8.000000e-01	1.930650e-01, 3.878842e-01, 1.775774e-01, 1.625301e+00, 1.372280e+00, 1.006396e+00, 8.657382e-01, 2.412037e+00, 4.517174e-01, 9.021925e-01, 4.212252e-01, 6.729462e-01, 7.868764e-01, 1.214376e+00, 1.970605e+00, 1.486169e+00, 3.205205e-01, 1.964843e+00, 2.770808e-01, 8.227198e-01, 1.246537e+00, 9.430973e-01, 3.252836e-01, 4.321621e-02, 8.519499e-01, 2.446538e+00, 1.180317e+00, 9.573382e-01, 2.10892…
1.000000e+00	9.427033e-02, 4.526525e-01, 1.632525e-01, 1.487253e+00, 1.344075e+00, 8.399872e-01, 1.113947e+00, 2.082473e+00, 2.769013e-01, 8.520764e-01, 3.609449e-01, 5.118577e-01, 4.958222e-01, 9.486300e-01, 2.246740e+00, 9.310338e-01, 1.805992e-01, 2.008380e+00, 3.785928e-01, 9.015161e-01, 1.098576e+00, 8.806379e-01, 3.605669e-01, 1.324447e-01, 7.876746e-01, 2.063488e+00, 1.087646e+00, 6.871453e-01, 1.46343…
1.200000e+00	6.909322e-02, 4.847298e-01, 1.441405e-01, 1.365957e+00, 1.179961e+00, 9.341831e-01, 1.083423e+00, 1.983817e+00, 1.512550e-01, 7.490969e-01, 2.668645e-01, 5.250442e-01, 4.931343e-01, 7.000444e-01, 2.241520e+00, 7.630560e-01, 9.553620e-02, 1.835951e+00, 3.599015e-01, 1.146494e+00, 1.172625e+00, 1.066035e+00, 4.052999e-01, 2.829335e-01, 7.337053e-01, 2.232597e+00, 1.306221e+00, 7.144872e-01, 6.40337…
1.400000e+00	4.665809e-02, 5.902382e-01, 2.877456e-01, 1.232357e+00, 1.090335e+00, 6.817081e-01, 1.071468e+00, 2.355277e+00, 1.432333e-01, 5.081260e-01, 2.404216e-01, 5.061543e-01, 5.118616e-01, 4.363037e-01, 2.176248e+00, 4.717604e-01, 5.983157e-02, 1.864369e+00, 4.540915e-01, 1.246876e+00, 9.005014e-01, 1.091625e+00, 4.929741e-01, 4.554881e-01, 9.807027e-01, 2.249898e+00, 1.043794e+00, 5.187850e-01, 4.73410…
1.600000e+00	3.202422e-02, 5.552185e-01, 3.054441e-01, 7.831822e-01, 9.300352e-01, 6.191244e-01, 1.185296e+00, 2.725746e+00, 7.870342e-02, 3.479664e-01, 2.253733e-01, 4.587672e-01, 5.827466e-01, 3.191400e-01, 1.718829e+00, 3.742880e-01, 2.946514e-02, 1.910054e+00, 5.258520e-01, 1.128798e+00, 1.043892e+00, 1.341441e+00, 4.935117e-01, 5.534771e-01, 9.912415e-01, 2.136479e+00, 1.578140e+00, 4.134146e-01, 2.77101…
1.800000e+00	2.247770e-02, 5.789553e-01, 2.785297e-01, 6.885858e-01, 9.567172e-01, 5.757018e-01, 1.305089e+00, 2.445896e+00, 6.910480e-02, 2.685313e-01, 1.855363e-01, 4.934453e-01, 5.925846e-01, 2.649687e-01, 1.987027e+00, 2.584722e-01, 1.665252e-02, 1.876327e+00, 5.968103e-01, 1.313928e+00, 9.012509e-01, 1.175951e+00, 4.976637e-01, 6.601542e-01, 7.831722e-01, 1.945961e+00, 1.220311e+00, 4.551835e-01, 1.63479…
2.000000e+00	1.726932e-02, 5.712112e-01, 3.907894e-01, 6.779732e-01, 1.101587e+00, 6.060705e-01, 1.363884e+00, 2.329433e+00, 5.463826e-02, 2.537679e-01, 2.247757e-01, 4.752277e-01, 8.214570e-01, 1.743658e-01, 2.109049e+00, 2.003764e-01, 9.500007e-03, 1.684115e+00, 5.127382e-01, 1.372017e+00, 1.131882e+00, 9.111714e-01, 5.289364e-01, 6.468902e-01, 9.995789e-01, 2.056757e+00, 1.464574e+00, 3.026519e-01, 8.57055…
0.000000e+00	6.272380e-01, 1.483960e+00, 2.873092e+00, 6.509633e-01, 2.620085e+00, 1.957518e+00, 1.983092e-01, 7.322646e-03, 1.829637e+00, 7.589908e-01, 1.058142e+00, 6.609649e-01, 4.768274e-01, 7.479774e-01, 1.524765e+00, 1.169104e+00, 2.101048e+00, 4.798256e-01, 3.387560e-01, 2.377111e+00, 2.457371e+00, 3.278986e+00, 4.249934e-01, 2.129193e-01, 2.117963e+00, 7.432959e-01, 4.444544e-01, 3.556824e-01, 2.01670…
2.000000e-01	5.377124e-01, 7.127858e-01, 2.409140e+00, 6.288685e-01, 2.365954e+00, 1.476785e+00, 2.399630e-01, 4.304330e-01, 1.690880e+00, 4.954036e-01, 6.534400e-01, 4.205591e-01, 5.959803e-01, 5.188730e-01, 1.267566e+00, 1.214012e+00, 1.345091e+00, 8.871980e-01, 2.017659e-01, 2.015130e+00, 1.413962e+00, 1.890878e+00, 4.224005e-01, 1.150519e-01, 1.508521e+00, 1.002715e+00, 2.243304e-01, 6.485454e-01, 1.07424…
4.000000e-01	2.955533e-01, 5.530294e-01, 2.113177e+00, 4.527346e-01, 1.847044e+00, 9.897028e-01, 4.716631e-01, 7.853185e-01, 1.030252e+00, 3.513454e-01, 3.165674e-01, 2.448568e-01, 6.565543e-01, 3.904206e-01, 1.263432e+00, 1.406234e+00, 1.229470e+00, 1.140805e+00, 1.644998e-01, 1.762074e+00, 8.862164e-01, 1.345728e+00, 4.731965e-01, 6.511857e-02, 1.151927e+00, 1.214932e+00, 2.338530e-01, 7.506989e-01, 1.13603…
6.000000e-01	1.413112e-01, 3.083118e-01, 1.303558e+00, 5.526418e-01, 1.926940e+00, 9.552736e-01, 6.239501e-01, 1.252467e+00, 8.961705e-01, 2.829597e-01, 2.504166e-01, 2.410179e-01, 8.163060e-01, 3.409733e-01, 1.377918e+00, 1.400490e+00, 9.765085e-01, 1.464673e+00, 1.238109e-01, 1.500512e+00, 8.704174e-01, 1.247279e+00, 4.978184e-01, 5.242914e-02, 1.208654e+00, 1.238255e+00, 3.166091e-01, 7.479492e-01, 5.81955…
8.000000e-01	8.502534e-02, 4.870773e-01, 1.357348e+00, 5.580177e-01, 1.850428e+00, 6.983564e-01, 7.475222e-01, 1.374361e+00, 6.899969e-01, 2.357025e-01, 1.383704e-01, 3.190092e-01, 7.989910e-01, 2.274101e-01, 1.384690e+00, 1.549353e+00, 5.140948e-01, 1.585388e+00, 7.749321e-02, 1.300051e+00, 9.410854e-01, 1.239843e+00, 5.262078e-01, 7.958538e-02, 8.306281e-01, 1.444065e+00, 6.647223e-01, 8.648862e-01, 3.41101…
1.000000e+00	5.432252e-02, 3.866049e-01, 8.054708e-01, 4.953656e-01, 1.816512e+00, 8.392116e-01, 9.277237e-01, 1.750642e+00, 4.154131e-01, 1.420179e-01, 9.221687e-02, 3.681754e-01, 6.633648e-01, 2.442131e-01, 1.495115e+00, 1.413314e+00, 3.081127e-01, 1.754090e+00, 6.819447e-02, 1.652892e+00, 1.136323e+00, 1.099284e+00, 6.156988e-01, 1.569875e-01, 1.070496e+00, 1.666675e+00, 9.326668e-01, 7.910776e-01, 1.89483…
1.200000e+00	3.134643e-02, 5.394568e-01, 6.830668e-01, 4.695983e-01, 1.911178e+00, 5.866774e-01, 1.016202e+00, 1.383031e+00, 2.309884e-01, 1.148840e-01, 4.095224e-02, 4.888912e-01, 9.300587e-01, 1.730458e-01, 2.078372e+00, 1.150658e+00, 1.474146e-01, 1.672672e+00, 1.370291e-01, 1.246373e+00, 9.571874e-01, 1.296514e+00, 4.747556e-01, 2.961134e-01, 8.673619e-01, 1.585538e+00, 1.165531e+00, 6.315478e-01, 8.76460…
1.400000e+00	2.170329e-02, 5.897180e-01, 6.331092e-01, 4.238017e-01, 1.508423e+00, 7.638657e-01, 9.731136e-01, 2.216994e+00, 1.978828e-01, 9.508333e-02, 3.098122e-02, 4.275321e-01, 7.923601e-01, 9.607246e-02, 2.020989e+00, 6.771545e-01, 8.368860e-02, 1.493965e+00, 2.455091e-01, 1.337077e+00, 1.102973e+00, 1.244220e+00, 5.026566e-01, 4.034275e-01, 8.923511e-01, 2.178438e+00, 1.334355e+00, 4.735559e-01, 5.20714…
1.600000e+00	1.700329e-02, 6.301842e-01, 5.294933e-01, 3.267105e-01, 1.239000e+00, 6.138681e-01, 1.079962e+00, 2.159433e+00, 1.329789e-01, 6.441291e-02, 1.875450e-02, 4.453459e-01, 7.985836e-01, 8.262122e-02, 1.639602e+00, 5.993580e-01, 5.007318e-02, 1.970475e+00, 3.495097e-01, 1.667770e+00, 1.146074e+00, 1.225624e+00, 5.601390e-01, 4.756035e-01, 8.848732e-01, 1.697752e+00, 1.311787e+00, 4.275478e-01, 2.59267…
1.800000e+00	1.318277e-02, 4.699234e-01, 4.090746e-01, 2.648186e-01, 1.205681e+00, 6.247751e-01, 8.775844e-01, 1.895792e+00, 1.043533e-01, 5.553813e-02, 1.688723e-02, 5.013994e-01, 8.255555e-01, 6.208496e-02, 1.649779e+00, 4.696339e-01, 2.697428e-02, 1.686348e+00, 4.591831e-01, 1.291183e+00, 9.476945e-01, 1.035411e+00, 5.618645e-01, 5.961673e-01, 9.207689e-01, 1.553717e+00, 1.478364e+00, 4.177084e-01, 2.11827…
2.000000e+00	1.290920e-02, 5.409149e-01, 4.109440e-01, 2.471857e-01, 1.264035e+00, 6.471141e-01, 1.197314e+00, 1.982796e+00, 6.890502e-02, 3.902761e-02, 1.501282e-02, 5.358890e-01, 8.212136e-01, 4.520266e-02, 2.022031e+00, 3.019839e-01, 1.790946e-02, 2.032561e+00, 4.461019e-01, 1.479406e+00, 8.209496e-01, 1.115017e+00, 5.289937e-01, 4.391680e-01, 1.003545e+00, 1.752969e+00, 1.652593e+00, 3.313720e-01, 1.14269…
0.000000e+00	1.945722e+00, 2.118039e+00, 1.699038e-01, 2.851660e-01, 7.201752e-01, 2.636761e+00, 2.986624e+00, 1.101083e+00, 1.662459e+00, 3.761815e-01, 6.400128e-02, 1.387867e+00, 1.327508e+00, 1.935057e+00, 8.127016e-01, 2.424113e-01, 1.821000e+00, 7.942120e-03, 3.212836e-01, 4.389683e-01, 1.512911e+00, 6.915978e-01, 2.886412e+00, 1.597173e+00, 2.501703e+00, 1.881920e+00, 1.575020e-01, 2.757825e+00, 2.28166…
2.000000e-01	1.178657e+00, 1.405119e+00, 1.353866e-01, 6.351408e-01, 9.077895e-01, 1.887318e+00, 2.490765e+00, 9.678706e-01, 1.609291e+00, 5.893331e-01, 3.125617e-01, 8.972751e-01, 1.139161e+00, 1.655584e+00, 7.989081e-01, 1.996106e-01, 1.332075e+00, 2.498472e-01, 2.562795e-01, 4.206593e-01, 1.359048e+00, 3.973988e-01, 2.076242e+00, 8.141193e-01, 1.736769e+00, 1.577689e+00, 1.187379e-01, 1.529922e+00, 1.43445…
4.000000e-01	7.576574e-01, 8.528590e-01, 1.030484e-01, 1.080207e+00, 8.487099e-01, 1.733005e+00, 2.426460e+00, 1.390419e+00, 1.779959e+00, 6.745749e-01, 4.502445e-01, 6.934234e-01, 8.098963e-01, 1.821508e+00, 7.230513e-01, 1.932497e-01, 1.294918e+00, 6.068878e-01, 1.589734e-01, 5.236526e-01, 1.249999e+00, 4.093983e-01, 9.846145e-01, 6.114108e-01, 1.368332e+00, 1.534816e+00, 1.112195e-01, 1.009994e+00, 8.68652…
6.000000e-01	4.211275e-01, 5.886769e-01, 8.129707e-02, 9.549841e-01, 8.855435e-01, 1.040039e+00, 2.106544e+00, 1.505526e+00, 1.484061e+00, 6.135615e-01, 5.538158e-01, 6.337995e-01, 6.368901e-01, 1.439861e+00, 5.496352e-01, 1.414532e-01, 9.362323e-01, 8.311086e-01, 1.390402e-01, 7.996858e-01, 1.254634e+00, 4.684982e-01, 8.739239e-01, 3.394113e-01, 1.050291e+00, 1.763515e+00, 1.365738e-01, 6.860002e-01, 5.79145…
8.000000e-01	2.566787e-01, 3.753083e-01, 5.520929e-02, 8.493998e-01, 8.197580e-01, 7.721061e-01, 2.027900e+00, 1.549194e+00, 1.034107e+00, 5.298395e-01, 5.340826e-01, 5.270183e-01, 3.617301e-01, 9.831576e-01, 6.611274e-01, 1.242692e-01, 1.000349e+00, 1.127988e+00, 8.069839e-02, 1.140221e+00, 1.084017e+00, 8.930056e-01, 6.808395e-01, 3.578797e-01, 1.172814e+00, 1.487046e+00, 2.638155e-01, 5.169709e-01, 4.20827…
1.000000e+00	1.555086e-01, 4.234399e-01, 4.409942e-02, 5.261936e-01, 7.840753e-01, 5.711559e-01, 1.956772e+00, 2.014645e+00, 7.488197e-01, 2.987722e-01, 6.524722e-01, 5.710314e-01, 3.749834e-01, 7.072157e-01, 9.043882e-01, 9.101521e-02, 6.523912e-01, 1.284353e+00, 5.813911e-02, 1.289028e+00, 8.246360e-01, 8.923904e-01, 6.889431e-01, 5.275213e-01, 8.424957e-01, 1.813749e+00, 5.610915e-01, 2.999628e-01, 2.94500…
1.200000e+00	8.129859e-02, 5.477623e-01, 4.030874e-02, 5.645149e-01, 6.951714e-01, 6.022127e-01, 1.632562e+00, 1.622122e+00, 4.835210e-01, 3.776554e-01, 7.172049e-01, 5.614479e-01, 4.418781e-01, 5.673196e-01, 8.764375e-01, 6.808574e-02, 3.694049e-01, 1.285373e+00, 6.060928e-02, 1.378000e+00, 1.109123e+00, 9.580781e-01, 6.450664e-01, 6.100678e-01, 8.728092e-01, 1.733820e+00, 9.423150e-01, 1.862859e-01, 1.82513…
1.400000e+00	4.520844e-02, 5.084518e-01, 3.514487e-02, 3.734537e-01, 7.162253e-01, 4.336796e-01, 1.756538e+00, 2.175235e+00, 3.230955e-01, 3.289656e-01, 7.326594e-01, 4.578834e-01, 5.001118e-01, 4.347238e-01, 1.227744e+00, 4.538068e-02, 2.271078e-01, 1.589835e+00, 1.103845e-01, 1.503531e+00, 1.121844e+00, 9.227208e-01, 5.938570e-01, 6.065723e-01, 8.942699e-01, 1.901344e+00, 1.067028e+00, 1.512382e-01, 6.98800…
1.600000e+00	2.671257e-02, 5.598403e-01, 3.988010e-02, 3.370534e-01, 6.963468e-01, 4.990866e-01, 1.410993e+00, 2.106175e+00, 2.775726e-01, 2.043369e-01, 5.301801e-01, 5.878918e-01, 6.037625e-01, 2.500746e-01, 1.390919e+00, 3.112479e-02, 1.169139e-01, 1.452892e+00, 2.433718e-01, 1.731157e+00, 1.081839e+00, 1.211989e+00, 4.221894e-01, 6.574842e-01, 1.024030e+00, 2.021009e+00, 1.452948e+00, 1.028023e-01, 5.57898…
1.800000e+00	2.150527e-02, 5.615150e-01, 5.697852e-02, 2.487068e-01, 9.153573e-01, 4.726436e-01, 1.273777e+00, 2.488719e+00, 1.780667e-01, 2.077150e-01, 5.636073e-01, 5.066619e-01, 5.969574e-01, 1.958101e-01, 1.533528e+00, 2.464798e-02, 6.295512e-02, 1.602783e+00, 3.430199e-01, 1.598897e+00, 9.377529e-01, 1.257948e+00, 5.836507e-01, 6.624541e-01, 7.961975e-01, 1.905941e+00, 1.425767e+00, 9.961688e-02, 3.64412…
2.000000e+00	1.734536e-02, 6.356278e-01, 9.042719e-02, 1.862795e-01, 8.228013e-01, 4.878564e-01, 1.245849e+00, 2.223035e+00, 1.099064e-01, 1.961985e-01, 5.964954e-01, 5.498143e-01, 6.644788e-01, 1.746141e-01, 1.437268e+00, 1.752254e-02, 3.614861e-02, 2.003911e+00, 4.611348e-01, 1.519729e+00, 1.067125e+00, 1.035895e+00, 5.893116e-01, 6.466452e-01, 8.433481e-01, 1.941054e+00, 1.345970e+00, 5.663901e-02, 1.85488…
0.000000e+00	3.328746e-02, 1.302496e+00, 6.509551e-01, 5.002518e-01, 1.723691e+00, 2.532150e-01, 1.588658e+00, 2.765312e+00, 1.112041e+00, 2.795820e+00, 2.315902e+00, 2.956254e+00, 1.257429e+00, 6.210509e-01, 4.724725e-01, 5.269123e-01, 1.787272e+00, 2.251787e+00, 7.041966e-01, 2.764291e+00, 1.487680e-01, 1.414974e+00, 6.426505e-02, 1.763341e+00, 1.469940e+00, 1.637387e+00, 9.849343e-01, 4.789275e-01, 2.15846…
2.000000e-01	9.196206e-02, 7.745592e-01, 6.522607e-01, 3.684575e-01, 2.124430e+00, 4.874308e-01, 1.322505e+00, 2.321649e+00, 1.085593e+00, 2.777922e+00, 1.420180e+00, 1.988626e+00, 1.088072e+00, 5.053159e-01, 7.223416e-01, 4.900404e-01, 1.177908e+00, 1.537745e+00, 4.944204e-01, 1.996456e+00, 5.026953e-01, 8.906648e-01, 2.843550e-02, 1.270454e+00, 9.074446e-01, 1.307351e+00, 7.716339e-01, 3.247416e-01, 1.18194…
4.000000e-01	6.015834e-02, 5.726745e-01, 8.181955e-01, 2.999654e-01, 1.467744e+00, 4.977494e-01, 1.176402e+00, 2.027309e+00, 5.269965e-01, 1.797242e+00, 9.454296e-01, 1.243759e+00, 9.132461e-01, 3.679436e-01, 9.506487e-01, 7.880270e-01, 6.479778e-01, 1.148872e+00, 3.650303e-01, 1.716641e+00, 6.281457e-01, 8.526690e-01, 1.826382e-02, 8.637965e-01, 6.860266e-01, 8.907801e-01, 7.374444e-01, 2.652612e-01, 7.42924…
6.000000e-01	3.996856e-02, 6.494193e-01, 8.224241e-01, 2.472311e-01, 1.198568e+00, 4.684874e-01, 1.051491e+00, 1.957655e+00, 4.643189e-01, 1.267439e+00, 6.076371e-01, 6.879102e-01, 5.599572e-01, 2.890367e-01, 1.083736e+00, 6.740721e-01, 3.959884e-01, 1.098318e+00, 3.319235e-01, 1.484434e+00, 7.654007e-01, 8.697644e-01, 1.476921e-02, 9.097985e-01, 6.013687e-01, 7.994640e-01, 9.086049e-01, 2.770479e-01, 5.85278…
8.000000e-01	2.802679e-02, 5.832532e-01, 7.328099e-01, 1.925263e-01, 8.750867e-01, 5.840437e-01, 1.131330e+00, 2.155400e+00, 3.642690e-01, 1.032503e+00, 5.398729e-01, 6.189378e-01, 4.426214e-01, 1.702243e-01, 1.128359e+00, 4.634329e-01, 2.434495e-01, 1.120349e+00, 3.076081e-01, 1.417789e+00, 1.035663e+00, 9.621546e-01, 4.844269e-02, 7.546563e-01, 6.968895e-01, 1.141497e+00, 1.232285e+00, 3.326739e-01, 2.69664…
1.000000e+00	2.386850e-02, 5.404752e-01, 7.280912e-01, 1.750638e-01, 8.590710e-01, 5.468998e-01, 9.489607e-01, 2.242351e+00, 2.556742e-01, 7.746297e-01, 4.044346e-01, 7.067002e-01, 4.865804e-01, 1.585786e-01, 1.295690e+00, 2.807595e-01, 1.227355e-01, 1.502609e+00, 4.261184e-01, 1.530624e+00, 1.060289e+00, 1.142660e+00, 1.719024e-01, 7.825240e-01, 7.591356e-01, 1.274678e+00, 1.339001e+00, 3.608402e-01, 1.97024…
1.200000e+00	2.083986e-02, 5.841364e-01, 7.588752e-01, 1.225738e-01, 7.133173e-01, 5.701422e-01, 1.248405e+00, 2.450111e+00, 1.745916e-01, 5.903975e-01, 4.888112e-01, 5.441294e-01, 5.228410e-01, 1.268742e-01, 1.531694e+00, 2.339784e-01, 6.155327e-02, 1.559941e+00, 4.642668e-01, 1.384438e+00, 1.106256e+00, 9.604925e-01, 2.825022e-01, 6.800971e-01, 9.231279e-01, 1.625541e+00, 1.437461e+00, 3.635878e-01, 1.12313…
1.400000e+00	1.584343e-02, 6.587214e-01, 8.277631e-01, 1.169095e-01, 8.487429e-01, 5.598357e-01, 1.290873e+00, 1.857506e+00, 1.641106e-01, 4.994675e-01, 4.760363e-01, 4.817805e-01, 6.032090e-01, 8.465803e-02, 1.456302e+00, 1.777828e-01, 4.444343e-02, 1.432502e+00, 4.474232e-01, 1.389452e+00, 1.131014e+00, 1.352645e+00, 4.185134e-01, 7.160469e-01, 8.746855e-01, 1.357072e+00, 1.420885e+00, 3.071252e-01, 6.90686…
1.600000e+00	1.537940e-02, 5.522136e-01, 6.641194e-01, 8.625597e-02, 7.442900e-01, 5.151299e-01, 1.174712e+00, 2.306027e+00, 1.110656e-01, 4.095422e-01, 4.440828e-01, 4.016137e-01, 6.818168e-01, 4.555559e-02, 1.486159e+00, 1.194804e-01, 2.350821e-02, 1.674321e+00, 6.119602e-01, 1.268728e+00, 8.945896e-01, 1.032835e+00, 4.587698e-01, 8.304592e-01, 7.144029e-01, 1.801554e+00, 1.233455e+00, 2.744363e-01, 4.24762…
1.800000e+00	1.632743e-02, 6.379147e-01, 7.279165e-01, 7.626136e-02, 6.725608e-01, 5.115198e-01, 1.144681e+00, 2.279322e+00, 6.528705e-02, 2.861658e-01, 4.985761e-01, 4.777173e-01, 7.331738e-01, 4.514954e-02, 1.746558e+00, 9.303786e-02, 1.076528e-02, 1.518269e+00, 5.367108e-01, 1.420568e+00, 1.206413e+00, 8.330046e-01, 4.959486e-01, 7.075803e-01, 9.156228e-01, 2.013495e+00, 1.597630e+00, 2.706056e-01, 2.60938…
2.000000e+00	1.480509e-02, 5.253040e-01, 6.699254e-01, 6.643883e-02, 7.610741e-01, 4.364071e-01, 1.324222e+00, 2.255620e+00, 4.953207e-02, 2.063528e-01, 4.551282e-01, 5.664896e-01, 7.514672e-01, 3.515766e-02, 1.395383e+00, 5.375003e-02, 6.287801e-03, 2.005069e+00, 6.840362e-01, 1.600362e+00, 9.611953e-01, 1.263358e+00, 5.494320e-01, 7.361838e-01, 7.998785e-01, 1.756411e+00, 1.688567e+00, 2.072044e-01, 1.47668…
0.000000e+00	1.778817e+00, 2.464788e+00, 1.812701e+00, 3.431549e+00, 1.054873e+00, 2.711679e+00, 2.532116e-01, 2.043531e+00, 2.495515e-01, 2.246487e+00, 2.729216e+00, 3.603560e-01, 1.508265e+00, 5.725609e-01, 6.435968e-01, 1.694891e+00, 3.261578e+00, 2.736683e+00, 3.338506e+00, 7.541723e-01, 1.877402e+00, 1.930878e+00, 2.088857e+00, 1.185649e-01, 2.384278e+00, 2.410809e-01, 1.161126e-01, 1.886452e+00, 2.31205…
2.000000e-01	1.273953e+00, 1.566874e+00, 1.414856e+00, 2.336231e+00, 9.508329e-01, 1.858919e+00, 2.323391e-01, 2.738371e+00, 2.644284e-01, 1.587552e+00, 1.724338e+00, 4.102865e-01, 1.450162e+00, 6.787137e-01, 9.118394e-01, 1.722237e+00, 1.827614e+00, 2.832864e+00, 1.996037e+00, 5.747421e-01, 1.795624e+00, 1.377743e+00, 1.022071e+00, 5.950218e-02, 1.847441e+00, 7.381142e-01, 9.379422e-02, 1.253496e+00, 1.40430…
4.000000e-01	8.578558e-01, 8.219904e-01, 1.007510e+00, 2.202415e+00, 1.453268e+00, 1.465369e+00, 2.353439e-01, 2.574847e+00, 1.665832e-01, 1.548416e+00, 9.176212e-01, 5.190911e-01, 1.001116e+00, 7.314805e-01, 1.107494e+00, 1.700884e+00, 9.997088e-01, 1.935299e+00, 1.286032e+00, 5.530776e-01, 1.441355e+00, 9.826224e-01, 6.102724e-01, 4.653758e-02, 1.350679e+00, 1.085972e+00, 1.446345e-01, 1.275399e+00, 6.58417…
6.000000e-01	5.035589e-01, 7.640077e-01, 6.837795e-01, 2.545982e+00, 1.281603e+00, 1.263121e+00, 4.674677e-01, 2.863179e+00, 1.279811e-01, 1.055851e+00, 5.686895e-01, 4.573000e-01, 9.916465e-01, 6.509807e-01, 1.260431e+00, 1.489522e+00, 5.671686e-01, 2.077019e+00, 1.144703e+00, 7.057422e-01, 1.242264e+00, 9.080329e-01, 4.039693e-01, 7.698770e-02, 1.122941e+00, 1.322679e+00, 4.823050e-01, 1.102052e+00, 4.45921…
8.000000e-01	3.083476e-01, 6.349568e-01, 6.236081e-01, 1.794106e+00, 1.219372e+00, 1.062622e+00, 6.552346e-01, 3.003360e+00, 7.359692e-02, 7.706810e-01, 3.306425e-01, 5.067731e-01, 7.420777e-01, 7.559767e-01, 1.338834e+00, 1.473368e+00, 2.765727e-01, 1.805184e+00, 6.592290e-01, 8.023111e-01, 1.154636e+00, 1.077125e+00, 3.530158e-01, 2.303324e-01, 1.130213e+00, 1.707545e+00, 7.256064e-01, 1.003231e+00, 2.36629…
1.000000e+00	1.397474e-01, 6.193682e-01, 5.031981e-01, 1.680153e+00, 1.302377e+00, 1.152621e+00, 6.755470e-01, 2.585116e+00, 4.859668e-02, 8.136566e-01, 2.404449e-01, 5.253780e-01, 7.959318e-01, 5.780736e-01, 1.564831e+00, 1.457496e+00, 1.608132e-01, 1.895731e+00, 5.003978e-01, 1.002448e+00, 1.066275e+00, 1.038278e+00, 3.274266e-01, 3.827459e-01, 1.025778e+00, 1.735098e+00, 9.890405e-01, 8.207981e-01, 1.26468…
1.200000e+00	1.062739e-01, 5.766411e-01, 3.995611e-01, 1.638041e+00, 1.333272e+00, 9.947882e-01, 8.396509e-01, 2.856055e+00, 4.084865e-02, 4.793525e-01, 1.700833e-01, 4.037813e-01, 7.894014e-01, 5.774980e-01, 1.578335e+00, 1.085534e+00, 8.009165e-02, 2.224280e+00, 5.102148e-01, 8.625231e-01, 1.000825e+00, 9.091792e-01, 3.868153e-01, 4.576841e-01, 1.035323e+00, 1.386690e+00, 1.129184e+00, 8.659320e-01, 9.43964…
1.400000e+00	6.038877e-02, 6.664196e-01, 4.127511e-01, 1.484545e+00, 1.294147e+00, 8.231156e-01, 1.060083e+00, 2.242007e+00, 3.064631e-02, 4.274249e-01, 7.812612e-02, 5.423542e-01, 8.644682e-01, 4.098537e-01, 1.664464e+00, 7.765120e-01, 4.139683e-02, 1.734838e+00, 5.493573e-01, 1.036752e+00, 1.068343e+00, 1.217150e+00, 4.341871e-01, 5.083628e-01, 1.149943e+00, 1.861599e+00, 1.306369e+00, 6.739951e-01, 5.14788…
1.600000e+00	4.130148e-02, 5.594602e-01, 3.767206e-01, 1.117475e+00, 1.171765e+00, 9.705416e-01, 1.070244e+00, 2.267572e+00, 1.898824e-02, 3.297257e-01, 7.659372e-02, 5.239897e-01, 7.386006e-01, 3.238555e-01, 1.534142e+00, 6.868404e-01, 2.296580e-02, 2.069549e+00, 5.546672e-01, 1.061363e+00, 9.604203e-01, 1.124573e+00, 4.553587e-01, 5.739612e-01, 8.570710e-01, 1.538792e+00, 1.342638e+00, 6.335921e-01, 3.16643…
1.800000e+00	2.871636e-02, 5.827633e-01, 3.176251e-01, 7.522916e-01, 1.302685e+00, 7.243568e-01, 1.050229e+00, 1.830011e+00, 1.436845e-02, 2.448431e-01, 7.028362e-02, 5.277293e-01, 7.448924e-01, 2.098182e-01, 1.858490e+00, 3.960048e-01, 1.624903e-02, 1.868409e+00, 5.657110e-01, 1.464896e+00, 1.084038e+00, 1.073146e+00, 5.205972e-01, 5.575384e-01, 1.041050e+00, 1.850564e+00, 1.607283e+00, 4.672333e-01, 1.72796…
2.000000e+00	2.587159e-02, 4.581899e-01, 3.424623e-01, 7.498153e-01, 1.184697e+00, 7.130997e-01, 9.042508e-01, 2.431976e+00, 9.668749e-03, 1.615003e-01, 7.875361e-02, 5.073323e-01, 8.305757e-01, 1.435736e-01, 1.617906e+00, 3.411072e-01, 6.600701e-03, 2.073401e+00, 5.174124e-01, 1.280349e+00, 9.119499e-01, 1.190472e+00, 5.263034e-01, 7.016039e-01, 9.645529e-01, 1.817327e+00, 1.596726e+00, 4.285236e-01, 7.71939…
0.000000e+00	1.591397e+00, 2.245805e+00, 4.445724e-01, 4.433944e-01, 2.744091e+00, 5.969409e-01, 5.983045e-01, 1.232865e+00, 1.240333e+00, 1.073890e+00, 7.215809e-01, 8.691890e-01, 2.607055e-01, 6.852847e-01, 3.145559e+00, 2.344960e+00, 1.632329e+00, 1.135496e+00, 1.114141e+00, 2.649339e-01, 1.364675e+00, 2.081041e+00, 1.714081e+00, 7.653476e-01, 1.726003e+00, 9.594776e-02, 1.226392e+00, 1.362376e+00, 3.16510…
2.000000e-01	9.154098e-01, 1.460281e+00, 5.233111e-01, 7.461723e-01, 2.366069e+00, 9.279153e-01, 4.887276e-01, 1.536872e+00, 9.778373e-01, 6.964719e-01, 4.429278e-01, 5.841634e-01, 5.707142e-01, 7.938031e-01, 2.389398e+00, 2.441152e+00, 1.111821e+00, 1.494429e+00, 1.086103e+00, 6.885543e-01, 1.067223e+00, 1.308249e+00, 9.809332e-01, 6.423250e-01, 1.120368e+00, 5.110970e-01, 8.679314e-01, 1.308999e+00, 1.64816…
4.000000e-01	7.339200e-01, 8.805971e-01, 6.515909e-01, 8.180015e-01, 2.193568e+00, 9.058939e-01, 3.525697e-01, 1.579568e+00, 5.686720e-01, 6.722379e-01, 3.584763e-01, 6.821528e-01, 5.710658e-01, 6.983785e-01, 2.829623e+00, 1.867858e+00, 6.358173e-01, 1.108445e+00, 7.084680e-01, 7.613075e-01, 9.654476e-01, 1.044990e+00, 8.266919e-01, 3.701133e-01, 1.263730e+00, 9.575762e-01, 9.377708e-01, 1.129178e+00, 1.07457…
6.000000e-01	4.697137e-01, 7.943874e-01, 5.776757e-01, 9.470733e-01, 2.117928e+00, 9.809398e-01, 4.443932e-01, 1.958119e+00, 4.260322e-01, 5.191374e-01, 1.827089e-01, 5.293885e-01, 5.093193e-01, 5.135040e-01, 1.978077e+00, 1.592328e+00, 3.462995e-01, 1.617918e+00, 5.607400e-01, 1.277307e+00, 9.718840e-01, 7.764098e-01, 7.193737e-01, 3.096969e-01, 1.169435e+00, 1.153766e+00, 9.853975e-01, 1.042901e+00, 5.55754…
8.000000e-01	2.517091e-01, 5.816605e-01, 6.371012e-01, 1.056202e+00, 1.979709e+00, 7.129050e-01, 6.246023e-01, 1.808946e+00, 3.774686e-01, 3.200377e-01, 1.110532e-01, 5.192593e-01, 5.566095e-01, 5.526061e-01, 2.696599e+00, 1.284039e+00, 2.160389e-01, 1.595720e+00, 4.302678e-01, 1.435676e+00, 1.144179e+00, 1.004638e+00, 6.380750e-01, 2.841210e-01, 1.120052e+00, 1.386706e+00, 1.270234e+00, 1.069083e+00, 3.21861…
1.000000e+00	1.882195e-01, 5.958406e-01, 4.013426e-01, 8.117454e-01, 1.410850e+00, 8.389778e-01, 8.562671e-01, 1.917017e+00, 2.145662e-01, 2.768342e-01, 5.785237e-02, 5.599691e-01, 4.520677e-01, 4.903071e-01, 2.509790e+00, 8.119806e-01, 1.291402e-01, 1.844504e+00, 5.335078e-01, 1.230119e+00, 1.047148e+00, 8.949445e-01, 5.699844e-01, 3.367535e-01, 1.000848e+00, 1.479575e+00, 1.265041e+00, 9.828984e-01, 2.03030…
1.200000e+00	8.859362e-02, 5.623603e-01, 4.275153e-01, 8.826785e-01, 1.318291e+00, 8.636037e-01, 8.975296e-01, 1.859556e+00, 1.880371e-01, 1.900690e-01, 4.334860e-02, 5.137879e-01, 5.577328e-01, 3.724942e-01, 2.417749e+00, 6.262202e-01, 7.757486e-02, 1.913576e+00, 5.912300e-01, 1.510029e+00, 1.049074e+00, 9.782123e-01, 6.268464e-01, 4.525597e-01, 9.933295e-01, 1.643825e+00, 1.395589e+00, 8.783825e-01, 9.83949…
1.400000e+00	5.964482e-02, 5.583357e-01, 5.068265e-01, 7.851396e-01, 1.660973e+00, 8.429768e-01, 9.918723e-01, 2.306645e+00, 1.218233e-01, 1.423938e-01, 3.073732e-02, 5.639738e-01, 6.343511e-01, 3.338070e-01, 2.136981e+00, 5.120953e-01, 4.092852e-02, 2.296140e+00, 6.381298e-01, 1.438572e+00, 1.124970e+00, 1.175714e+00, 5.210210e-01, 4.607495e-01, 9.683062e-01, 1.723274e+00, 1.595682e+00, 8.485499e-01, 6.09846…
1.600000e+00	4.210848e-02, 5.354159e-01, 3.810430e-01, 6.359314e-01, 1.281426e+00, 6.750494e-01, 1.121858e+00, 2.233600e+00, 6.437961e-02, 1.237073e-01, 2.691029e-02, 5.664026e-01, 5.887262e-01, 2.674863e-01, 1.827775e+00, 3.504502e-01, 2.553707e-02, 1.366956e+00, 6.126222e-01, 1.558077e+00, 1.002020e+00, 1.064495e+00, 4.829102e-01, 5.776091e-01, 9.960790e-01, 1.881527e+00, 1.713855e+00, 6.237190e-01, 4.02029…
1.800000e+00	3.514075e-02, 5.108631e-01, 4.910697e-01, 5.171644e-01, 1.284969e+00, 7.285782e-01, 1.055217e+00, 2.326084e+00, 4.774389e-02, 8.748439e-02, 2.842511e-02, 4.849987e-01, 7.074293e-01, 1.901959e-01, 2.266180e+00, 2.756090e-01, 1.253265e-02, 1.862301e+00, 6.771092e-01, 1.795895e+00, 7.749383e-01, 8.774149e-01, 5.080801e-01, 6.349385e-01, 9.500550e-01, 1.863440e+00, 1.910096e+00, 5.405669e-01, 2.04991…
2.000000e+00	2.549306e-02, 6.281517e-01, 5.397819e-01, 4.063305e-01, 1.194486e+00, 7.757086e-01, 1.273314e+00, 2.355378e+00, 4.030671e-02, 5.313131e-02, 3.583928e-02, 4.938004e-01, 7.086927e-01, 1.405675e-01, 1.769527e+00, 2.047800e-01, 6.213630e-03, 1.777962e+00, 6.116926e-01, 1.814791e+00, 9.623658e-01, 1.083620e+00, 5.466407e-01, 6.095686e-01, 8.610390e-01, 2.066610e+00, 1.778582e+00, 4.772390e-01, 1.01967…
0.000000e+00	1.871883e+00, 9.206455e-01, 2.372191e+00, 2.108405e+00, 1.225594e+00, 3.650235e-01, 2.271036e+00, 2.970467e-01, 1.777452e+00, 1.615149e-01, 1.201396e+00, 1.766973e+00, 2.697491e+00, 1.262077e+00, 1.282699e+00, 6.317447e-02, 7.795588e-01, 1.042386e+00, 2.596604e+00, 1.714344e+00, 1.081078e+00, 4.404254e-01, 2.047663e+00, 8.992717e-01, 1.063514e+00, 1.001504e+00, 1.246824e+00, 2.042357e+00, 2.92797…
2.000000e-01	1.212292e+00, 7.204638e-01, 2.368867e+00, 1.716283e+00, 9.490788e-01, 6.528141e-01, 1.648517e+00, 3.936085e-01, 1.279448e+00, 4.096512e-01, 1.088928e+00, 1.141838e+00, 2.055272e+00, 1.073874e+00, 1.132928e+00, 4.146482e-01, 8.379560e-01, 9.507321e-01, 1.931711e+00, 1.024954e+00, 7.500963e-01, 2.647349e-01, 1.577138e+00, 1.002284e+00, 6.549200e-01, 8.062344e-01, 1.066779e+00, 1.391907e+00, 1.54169…
4.000000e-01	6.604771e-01, 6.602391e-01, 1.825559e+00, 1.936528e+00, 9.503303e-01, 7.806996e-01, 1.295292e+00, 6.448621e-01, 1.053852e+00, 3.430580e-01, 9.431509e-01, 5.518143e-01, 1.405096e+00, 9.802540e-01, 1.116531e+00, 4.978070e-01, 7.681999e-01, 1.408471e+00, 1.473315e+00, 8.319770e-01, 3.957088e-01, 3.552423e-01, 1.006445e+00, 9.461075e-01, 7.044774e-01, 9.884667e-01, 1.431132e+00, 1.087682e+00, 9.13868…
6.000000e-01	3.249744e-01, 5.069298e-01, 1.789835e+00, 1.280231e+00, 6.226933e-01, 7.431989e-01, 1.192219e+00, 9.683620e-01, 8.312610e-01, 2.290240e-01, 9.186956e-01, 4.116050e-01, 8.746418e-01, 7.464736e-01, 1.273692e+00, 3.605446e-01, 7.421521e-01, 1.343963e+00, 1.072810e+00, 7.782687e-01, 5.325075e-01, 5.008175e-01, 8.331952e-01, 7.146905e-01, 7.645718e-01, 1.200786e+00, 1.332000e+00, 6.601875e-01, 6.08843…
8.000000e-01	2.023926e-01, 6.260104e-01, 1.457668e+00, 1.142068e+00, 4.745249e-01, 8.260806e-01, 1.107966e+00, 1.308357e+00, 4.509228e-01, 2.381659e-01, 7.807665e-01, 3.569354e-01, 6.930793e-01, 5.385321e-01, 1.273225e+00, 2.931441e-01, 3.371174e-01, 1.540696e+00, 1.048706e+00, 1.056193e+00, 7.356030e-01, 7.079961e-01, 6.223319e-01, 7.634095e-01, 7.673597e-01, 1.529657e+00, 1.260503e+00, 5.110347e-01, 3.58743…
1.000000e+00	1.184760e-01, 5.893324e-01, 1.230339e+00, 1.072207e+00, 4.260015e-01, 7.260422e-01, 1.223435e+00, 1.156372e+00, 3.482835e-01, 1.357598e-01, 8.116324e-01, 3.988770e-01, 5.254254e-01, 4.445580e-01, 1.581535e+00, 1.992691e-01, 2.091230e-01, 1.698579e+00, 8.683697e-01, 1.194898e+00, 9.561682e-01, 8.662873e-01, 5.666882e-01, 7.148172e-01, 8.555263e-01, 1.460693e+00, 1.429850e+00, 4.289898e-01, 2.13897…
1.200000e+00	6.203158e-02, 4.909231e-01, 1.193102e+00, 7.020081e-01, 4.041763e-01, 6.212752e-01, 1.017372e+00, 1.483392e+00, 2.550504e-01, 1.237976e-01, 7.253350e-01, 5.079801e-01, 4.993849e-01, 3.344066e-01, 1.381909e+00, 1.379395e-01, 1.139890e-01, 1.593375e+00, 9.717171e-01, 1.387496e+00, 1.046383e+00, 1.084829e+00, 5.988926e-01, 6.865978e-01, 7.748535e-01, 1.551815e+00, 1.480813e+00, 3.384128e-01, 1.04276…
1.400000e+00	4.964278e-02, 4.966731e-01, 9.825187e-01, 5.496087e-01, 5.003035e-01, 5.461499e-01, 1.193729e+00, 1.588194e+00, 1.962568e-01, 1.469549e-01, 7.529054e-01, 5.391057e-01, 5.066557e-01, 2.525348e-01, 1.646057e+00, 1.008953e-01, 6.407653e-02, 1.659088e+00, 7.477615e-01, 1.598905e+00, 8.217697e-01, 1.071343e+00, 4.825923e-01, 8.539612e-01, 7.828139e-01, 1.803939e+00, 1.539814e+00, 2.182434e-01, 5.08339…
1.600000e+00	2.921124e-02, 6.548086e-01, 8.371759e-01, 4.517899e-01, 4.617254e-01, 5.584717e-01, 9.151785e-01, 1.810836e+00, 1.536827e-01, 1.357739e-01, 6.511743e-01, 5.052692e-01, 6.114940e-01, 1.711850e-01, 1.500878e+00, 7.444442e-02, 3.321020e-02, 1.947556e+00, 7.849017e-01, 1.500069e+00, 7.857629e-01, 1.245664e+00, 5.719510e-01, 8.743151e-01, 8.674744e-01, 2.134214e+00, 1.313101e+00, 2.586550e-01, 4.07040…
1.800000e+00	1.751861e-02, 4.650111e-01, 8.018572e-01, 3.368803e-01, 5.164000e-01, 4.206997e-01, 1.356248e+00, 1.751881e+00, 9.105913e-02, 1.334328e-01, 6.510906e-01, 5.394842e-01, 5.979609e-01, 1.452332e-01, 1.450579e+00, 4.395943e-02, 2.082391e-02, 1.850898e+00, 7.396124e-01, 1.259463e+00, 1.030510e+00, 9.318327e-01, 4.424160e-01, 8.069280e-01, 1.032740e+00, 1.792003e+00, 1.495257e+00, 1.865174e-01, 1.91169…
2.000000e+00	1.717501e-02, 4.720890e-01, 8.665075e-01, 2.928095e-01, 5.010885e-01, 4.991047e-01, 1.002577e+00, 1.963899e+00, 6.402034e-02, 1.207928e-01, 5.654853e-01, 5.475008e-01, 5.186535e-01, 1.010638e-01, 1.315255e+00, 4.266693e-02, 1.066084e-02, 1.976323e+00, 6.799083e-01, 1.446726e+00, 1.193206e+00, 1.129618e+00, 4.625330e-01, 6.597969e-01, 9.474056e-01, 1.632095e+00, 1.545209e+00, 1.828460e-01, 1.22486…
0.000000e+00	2.459242e+00, 9.317869e-01, 1.126646e+00, 8.777236e-01, 1.792357e+00, 1.983376e+00, 1.781453e+00, 1.537392e+00, 2.334116e-01, 2.094796e+00, 1.593538e+00, 7.489198e-01, 1.252424e+00, 2.838156e+00, 2.196790e+00, 1.639237e+00, 1.008031e+00, 2.058691e+00, 9.814025e-01, 3.141006e-01, 2.628134e+00, 2.112055e+00, 6.934221e-01, 3.151412e+00, 1.014585e-01, 1.351872e+00, 1.837541e-01, 1.243796e+00, 1.77669…
2.000000e-01	1.452665e+00, 8.036802e-01, 9.378281e-01, 8.515506e-01, 2.005230e+00, 1.338219e+00, 1.848889e+00, 1.152928e+00, 1.512690e-01, 1.788356e+00, 1.032387e+00, 6.144233e-01, 1.125811e+00, 2.091974e+00, 2.264976e+00, 9.328923e-01, 5.912404e-01, 2.221274e+00, 6.961189e-01, 3.331417e-01, 1.903033e+00, 1.694778e+00, 3.410340e-01, 1.506887e+00, 5.085510e-02, 1.307419e+00, 5.138087e-01, 7.822046e-01, 1.01887…
4.000000e-01	8.205140e-01, 6.414010e-01, 1.008921e+00, 7.020418e-01, 1.169359e+00, 1.082603e+00, 1.695978e+00, 1.181824e+00, 9.915330e-02, 1.889249e+00, 6.111283e-01, 4.902699e-01, 1.177233e+00, 1.526836e+00, 2.099218e+00, 6.689832e-01, 2.716695e-01, 2.252448e+00, 4.992350e-01, 4.992451e-01, 1.737995e+00, 1.169813e+00, 2.300711e-01, 8.911320e-01, 1.164161e-01, 1.610009e+00, 8.148891e-01, 5.697698e-01, 7.66729…
6.000000e-01	3.673417e-01, 5.629248e-01, 7.539094e-01, 6.562409e-01, 1.081945e+00, 9.444932e-01, 1.634101e+00, 1.346042e+00, 5.832044e-02, 1.389018e+00, 3.631209e-01, 4.713246e-01, 1.038858e+00, 9.464851e-01, 1.760150e+00, 6.598257e-01, 1.689022e-01, 1.781937e+00, 3.666319e-01, 4.748067e-01, 1.244346e+00, 1.149184e+00, 1.362907e-01, 6.853028e-01, 4.167681e-01, 1.739318e+00, 9.333770e-01, 3.609469e-01, 3.78151…
8.000000e-01	2.550222e-01, 5.918389e-01, 8.165260e-01, 5.312998e-01, 9.382798e-01, 6.907654e-01, 1.642575e+00, 1.417316e+00, 5.134954e-02, 1.004095e+00, 2.854840e-01, 4.545983e-01, 9.017686e-01, 8.823797e-01, 1.967732e+00, 4.681357e-01, 9.871273e-02, 2.192554e+00, 3.327138e-01, 6.955843e-01, 1.108256e+00, 1.132230e+00, 1.227830e-01, 8.273091e-01, 6.480009e-01, 1.693978e+00, 1.093934e+00, 2.584376e-01, 2.19319…
1.000000e+00	1.975066e-01, 5.970936e-01, 9.312809e-01, 3.639795e-01, 7.520090e-01, 5.781761e-01, 1.426443e+00, 1.558712e+00, 3.951303e-02, 8.130742e-01, 2.740142e-01, 5.061352e-01, 8.244544e-01, 5.862024e-01, 1.772260e+00, 3.272702e-01, 4.672696e-02, 1.548248e+00, 4.004715e-01, 8.406996e-01, 1.047096e+00, 1.174063e+00, 1.703465e-01, 7.862378e-01, 6.045345e-01, 2.150938e+00, 1.125747e+00, 1.420130e-01, 1.01764…
1.200000e+00	7.907620e-02, 6.412680e-01, 7.319729e-01, 2.812127e-01, 6.641914e-01, 5.009045e-01, 1.316869e+00, 1.494333e+00, 2.522801e-02, 5.766051e-01, 3.984714e-01, 5.659963e-01, 7.985810e-01, 5.168059e-01, 2.157512e+00, 2.366034e-01, 2.260184e-02, 1.785691e+00, 5.678212e-01, 1.014660e+00, 1.056161e+00, 1.096941e+00, 3.151365e-01, 8.998049e-01, 8.360837e-01, 1.876101e+00, 1.480963e+00, 1.140342e-01, 6.55413…
1.400000e+00	6.463147e-02, 4.974028e-01, 8.051983e-01, 2.629286e-01, 5.658581e-01, 4.153486e-01, 1.386674e+00, 1.969398e+00, 1.724361e-02, 3.202771e-01, 3.549289e-01, 5.483061e-01, 7.620653e-01, 3.943935e-01, 1.802137e+00, 1.887900e-01, 1.398302e-02, 1.603617e+00, 4.363367e-01, 9.441068e-01, 1.223401e+00, 1.155588e+00, 4.442011e-01, 8.142166e-01, 7.521334e-01, 2.267542e+00, 1.345355e+00, 8.388272e-02, 4.34214…
1.600000e+00	4.070736e-02, 5.564134e-01, 7.026673e-01, 2.193929e-01, 6.378200e-01, 3.957569e-01, 1.227729e+00, 1.707760e+00, 1.216534e-02, 3.671861e-01, 4.004813e-01, 4.917923e-01, 8.693333e-01, 2.462438e-01, 1.704879e+00, 1.022177e-01, 7.976910e-03, 1.816177e+00, 4.148041e-01, 1.052456e+00, 9.926540e-01, 1.138296e+00, 3.867655e-01, 7.924140e-01, 7.892844e-01, 2.104085e+00, 1.460982e+00, 8.365603e-02, 1.88634…
1.800000e+00	2.687781e-02, 5.134785e-01, 5.935498e-01, 1.467092e-01, 6.401923e-01, 4.607873e-01, 1.138403e+00, 1.632749e+00, 9.509436e-03, 2.621131e-01, 4.035832e-01, 5.487951e-01, 7.750603e-01, 1.966532e-01, 2.014884e+00, 9.216647e-02, 4.235788e-03, 2.121048e+00, 5.996821e-01, 1.093987e+00, 1.058400e+00, 1.071465e+00, 4.020055e-01, 7.056311e-01, 9.092944e-01, 1.724553e+00, 1.527170e+00, 8.258414e-02, 1.36736…
2.000000e+00	1.984891e-02, 5.699936e-01, 6.921967e-01, 1.181813e-01, 8.262675e-01, 4.165398e-01, 1.180654e+00, 1.647142e+00, 5.905815e-03, 2.181204e-01, 4.957758e-01, 4.773561e-01, 8.294978e-01, 1.325073e-01, 2.074692e+00, 8.008654e-02, 3.130298e-03, 1.970719e+00, 6.074820e-01, 1.144884e+00, 1.030499e+00, 1.199765e+00, 5.215280e-01, 8.261753e-01, 9.193022e-01, 1.835842e+00, 1.574782e+00, 8.774489e-02, 7.98172…
