# Supplementary material for: Inference of Vohradský's Models of Genetic Networks by Solving Two-Dimensional Function Optimization Problems
Source: PLoS One. 2013 Dec 30;8(12):e83308. doi: 10.1371/journal.pone.0083308 (PMC3875442; doi:10.1371/journal.pone.0083308)
Supplement: Text S2 — Time-series data used in the ‘Inference in noisy environment’ section (compressed by gzip). (GZ) [file pone.0083308.s002.gz › time_series_data/gene30/20sets/tc.dat326]

Time "G0" "G1" "G2" "G3" "G4" "G5" "G6" "G7" "G8" "G9" "G10" "G11" "G12" "G13" "G14" "G15" "G16" "G17" "G18" "G19" "G20" "G21" "G22" "G23" "G24" "G25" "G26" "G27" "G28" "G29"
0.000000e+00	2.128056e+00, 9.201344e-01, 2.637715e-01, 2.415663e+00, 1.063900e+00, 8.619631e-01, 1.975952e+00, 3.257886e+00, 8.368157e-01, 1.305506e+00, 8.818188e-01, 4.755329e-01, 2.256296e+00, 2.037521e+00, 1.290654e+00, 4.912395e-01, 1.445711e+00, 1.192261e+00, 1.555616e+00, 6.806104e-01, 1.672597e+00, 1.134156e+00, 1.768668e+00, 2.264828e+00, 2.332495e-01, 3.434324e+00, 2.211666e+00, 1.167010e+00, 2.34329…
2.000000e-01	1.331661e+00, 7.667298e-01, 1.962931e-01, 1.540834e+00, 1.041658e+00, 9.698146e-01, 9.802253e-01, 2.864862e+00, 9.418386e-01, 1.173930e+00, 1.074285e+00, 4.335481e-01, 1.542310e+00, 1.407572e+00, 8.554905e-01, 4.876926e-01, 1.040015e+00, 6.443055e-01, 8.978655e-01, 5.571344e-01, 1.195307e+00, 9.024900e-01, 9.920210e-01, 1.935163e+00, 4.248144e-01, 1.583468e+00, 1.256264e+00, 1.417819e+00, 1.73205…
4.000000e-01	7.338416e-01, 5.975325e-01, 1.663249e-01, 1.148146e+00, 6.974217e-01, 8.796149e-01, 9.104230e-01, 2.666545e+00, 1.193723e+00, 8.763119e-01, 1.029682e+00, 4.807713e-01, 1.344692e+00, 1.307877e+00, 7.613528e-01, 3.807896e-01, 1.062639e+00, 7.991759e-01, 5.188216e-01, 9.753402e-01, 9.422586e-01, 1.248838e+00, 5.820224e-01, 1.716557e+00, 4.363349e-01, 9.911930e-01, 7.001402e-01, 1.862198e+00, 1.91130…
6.000000e-01	5.523503e-01, 4.036392e-01, 2.421058e-01, 7.240136e-01, 5.784835e-01, 6.757092e-01, 6.575020e-01, 1.983974e+00, 1.024233e+00, 5.996189e-01, 1.427127e+00, 5.995260e-01, 1.559620e+00, 1.217166e+00, 8.195625e-01, 2.582630e-01, 9.510931e-01, 8.285877e-01, 4.177287e-01, 1.157426e+00, 9.408788e-01, 1.229761e+00, 3.427834e-01, 1.933946e+00, 2.463664e-01, 7.119265e-01, 4.453876e-01, 1.622508e+00, 2.14734…
8.000000e-01	3.529707e-01, 3.721409e-01, 3.714109e-01, 5.884447e-01, 4.085405e-01, 5.677711e-01, 5.704265e-01, 2.310928e+00, 1.252353e+00, 3.911492e-01, 1.696437e+00, 7.473100e-01, 1.317855e+00, 1.121309e+00, 8.793168e-01, 1.837347e-01, 7.185739e-01, 6.226459e-01, 2.665351e-01, 1.293491e+00, 8.903334e-01, 1.529642e+00, 2.273092e-01, 2.218321e+00, 1.999238e-01, 5.217444e-01, 2.540723e-01, 1.630242e+00, 2.36141…
1.000000e+00	2.001200e-01, 3.024556e-01, 4.422783e-01, 4.210449e-01, 2.956533e-01, 4.094969e-01, 4.144173e-01, 2.343150e+00, 1.000231e+00, 2.310858e-01, 1.611354e+00, 7.822577e-01, 1.441070e+00, 1.477539e+00, 9.688291e-01, 1.907575e-01, 5.855799e-01, 7.482783e-01, 1.622081e-01, 1.621924e+00, 7.660220e-01, 1.326186e+00, 1.880527e-01, 2.132845e+00, 8.660867e-02, 2.855570e-01, 2.084322e-01, 1.068304e+00, 2.08360…
1.200000e+00	1.782300e-01, 1.940368e-01, 6.944493e-01, 2.733541e-01, 1.873042e-01, 3.521577e-01, 4.220850e-01, 2.399727e+00, 8.369182e-01, 1.363578e-01, 1.927670e+00, 9.824215e-01, 1.192240e+00, 1.730314e+00, 1.011551e+00, 1.399971e-01, 5.109983e-01, 7.281268e-01, 1.389650e-01, 1.718238e+00, 6.396664e-01, 1.458069e+00, 1.649367e-01, 2.081537e+00, 7.864436e-02, 2.788029e-01, 1.199483e-01, 9.772016e-01, 2.29264…
1.400000e+00	7.842814e-02, 1.664408e-01, 8.372399e-01, 2.137960e-01, 1.324353e-01, 2.006538e-01, 2.532051e-01, 1.890882e+00, 7.746823e-01, 1.081978e-01, 1.709631e+00, 1.145862e+00, 1.611634e+00, 1.819426e+00, 1.333610e+00, 1.316893e-01, 5.108448e-01, 6.993195e-01, 1.454283e-01, 1.493629e+00, 6.960986e-01, 1.512175e+00, 1.615236e-01, 2.175325e+00, 4.057429e-02, 3.009249e-01, 8.449182e-02, 8.088845e-01, 2.44318…
1.600000e+00	6.859171e-02, 1.163224e-01, 7.978976e-01, 1.497154e-01, 9.850361e-02, 1.436908e-01, 1.650865e-01, 2.079279e+00, 7.158185e-01, 5.842990e-02, 1.714238e+00, 9.900331e-01, 9.533804e-01, 1.569062e+00, 1.056483e+00, 9.788873e-02, 3.922457e-01, 7.058822e-01, 1.742069e-01, 1.749792e+00, 6.783992e-01, 1.380795e+00, 2.107879e-01, 2.234622e+00, 2.541282e-02, 2.694137e-01, 6.117302e-02, 6.906160e-01, 2.57862…
1.800000e+00	6.011575e-02, 9.240697e-02, 6.376902e-01, 1.072416e-01, 5.131996e-02, 1.047758e-01, 1.778413e-01, 1.892474e+00, 9.067220e-01, 4.148227e-02, 2.201354e+00, 9.510175e-01, 1.513894e+00, 1.405563e+00, 1.174269e+00, 7.846479e-02, 2.902644e-01, 7.488369e-01, 1.458053e-01, 1.766520e+00, 6.215910e-01, 1.444489e+00, 2.241485e-01, 2.026439e+00, 1.861988e-02, 2.880063e-01, 3.755840e-02, 4.854425e-01, 2.57871…
2.000000e+00	4.718809e-02, 7.074663e-02, 8.681550e-01, 8.224404e-02, 4.021025e-02, 7.187214e-02, 1.119682e-01, 1.943855e+00, 7.654410e-01, 2.532549e-02, 1.904520e+00, 1.424996e+00, 1.538020e+00, 1.647516e+00, 9.183596e-01, 7.042963e-02, 2.358217e-01, 7.584995e-01, 1.920323e-01, 2.018366e+00, 7.149352e-01, 1.633324e+00, 3.431373e-01, 2.301998e+00, 1.120821e-02, 3.511884e-01, 2.912766e-02, 4.672597e-01, 2.56981…
0.000000e+00	3.724675e-01, 2.487587e+00, 9.463013e-01, 5.268526e-01, 2.481529e+00, 1.359219e+00, 2.863396e+00, 1.748865e+00, 5.163320e-01, 1.288105e+00, 1.521959e+00, 1.773733e+00, 2.032164e+00, 2.799415e+00, 2.592236e+00, 1.032881e+00, 1.839450e+00, 2.785159e+00, 1.111990e+00, 2.827000e+00, 1.374199e+00, 4.107734e-01, 1.539019e+00, 2.195251e+00, 7.127615e-01, 1.002475e+00, 8.396182e-01, 2.500838e+00, 2.15897…
2.000000e-01	2.792377e-01, 1.766251e+00, 8.461440e-01, 5.023453e-01, 1.605632e+00, 1.041506e+00, 1.609944e+00, 2.002017e+00, 6.662053e-01, 1.062619e+00, 1.359354e+00, 1.408466e+00, 1.670821e+00, 1.603680e+00, 1.806908e+00, 1.096472e+00, 1.358617e+00, 1.585015e+00, 8.044832e-01, 2.196824e+00, 9.953800e-01, 6.948614e-01, 1.189594e+00, 1.624768e+00, 5.136495e-01, 6.317326e-01, 7.068274e-01, 2.617332e+00, 2.96172…
4.000000e-01	1.355456e-01, 1.210770e+00, 7.715995e-01, 3.449591e-01, 8.312862e-01, 7.170864e-01, 1.061785e+00, 1.728435e+00, 5.526781e-01, 1.249066e+00, 1.148305e+00, 1.375160e+00, 1.783869e+00, 1.769016e+00, 1.462953e+00, 8.456369e-01, 8.627571e-01, 1.037143e+00, 6.180948e-01, 1.997130e+00, 7.513974e-01, 8.413248e-01, 9.759630e-01, 1.405320e+00, 2.810798e-01, 6.289862e-01, 4.015179e-01, 1.678085e+00, 2.78198…
6.000000e-01	9.419298e-02, 8.315836e-01, 9.243204e-01, 2.355663e-01, 8.172029e-01, 4.508303e-01, 5.368123e-01, 1.636298e+00, 5.046733e-01, 9.717042e-01, 1.604597e+00, 1.286195e+00, 1.570189e+00, 1.916659e+00, 1.505648e+00, 6.920787e-01, 5.918353e-01, 9.563367e-01, 4.239014e-01, 2.189414e+00, 6.115552e-01, 1.215723e+00, 7.466677e-01, 1.481998e+00, 1.905032e-01, 6.061683e-01, 2.508989e-01, 1.477724e+00, 2.99541…
8.000000e-01	5.614217e-02, 5.497150e-01, 8.845432e-01, 1.487863e-01, 6.066375e-01, 3.827684e-01, 3.191257e-01, 2.111652e+00, 4.987844e-01, 5.820723e-01, 1.603675e+00, 1.206400e+00, 1.364091e+00, 1.926994e+00, 1.357251e+00, 4.649355e-01, 4.864765e-01, 8.372596e-01, 2.847989e-01, 2.445490e+00, 6.929752e-01, 1.115967e+00, 6.569562e-01, 1.630194e+00, 1.130751e-01, 5.309995e-01, 1.688840e-01, 1.237227e+00, 2.38285…
1.000000e+00	4.397334e-02, 4.085443e-01, 9.061273e-01, 1.404882e-01, 3.312575e-01, 3.149382e-01, 2.138101e-01, 2.016322e+00, 5.434642e-01, 3.752598e-01, 1.912609e+00, 1.418775e+00, 1.375691e+00, 1.987016e+00, 1.281342e+00, 3.873342e-01, 3.939728e-01, 7.757294e-01, 3.445571e-01, 2.203520e+00, 5.618881e-01, 1.135690e+00, 5.889498e-01, 2.069701e+00, 7.939956e-02, 5.768874e-01, 7.610443e-02, 9.281222e-01, 2.57257…
1.200000e+00	3.272526e-02, 3.060095e-01, 1.116421e+00, 9.440842e-02, 2.391457e-01, 1.930952e-01, 1.349852e-01, 1.758215e+00, 5.655107e-01, 3.018063e-01, 2.029705e+00, 1.385924e+00, 1.495546e+00, 1.906467e+00, 1.480115e+00, 2.625788e-01, 2.976507e-01, 6.633172e-01, 3.073903e-01, 2.236012e+00, 5.851995e-01, 1.254175e+00, 5.500354e-01, 1.861180e+00, 4.162368e-02, 4.904388e-01, 5.602901e-02, 7.275945e-01, 2.39662…
1.400000e+00	2.745410e-02, 2.385737e-01, 7.795775e-01, 5.804421e-02, 1.431291e-01, 1.382833e-01, 1.044012e-01, 1.635383e+00, 6.743668e-01, 1.432263e-01, 2.415089e+00, 1.389815e+00, 1.709517e+00, 1.673720e+00, 1.089718e+00, 1.897516e-01, 2.770461e-01, 7.080111e-01, 3.482058e-01, 2.333522e+00, 6.509959e-01, 1.522168e+00, 4.711620e-01, 1.962290e+00, 2.718694e-02, 3.628837e-01, 3.765125e-02, 6.671597e-01, 2.84071…
1.600000e+00	2.094132e-02, 1.686214e-01, 1.021876e+00, 4.739479e-02, 1.332553e-01, 1.021295e-01, 8.094835e-02, 1.545233e+00, 7.174443e-01, 8.876603e-02, 1.936190e+00, 1.559635e+00, 1.587563e+00, 1.683523e+00, 1.077791e+00, 1.522131e-01, 2.313039e-01, 7.151227e-01, 3.115186e-01, 1.988201e+00, 5.668002e-01, 1.387026e+00, 5.473666e-01, 1.874378e+00, 1.618731e-02, 4.275427e-01, 2.070115e-02, 4.693363e-01, 2.98189…
1.800000e+00	2.163595e-02, 1.191952e-01, 9.494079e-01, 3.384147e-02, 6.178296e-02, 6.680841e-02, 8.256285e-02, 1.929698e+00, 7.043962e-01, 5.424424e-02, 2.304832e+00, 1.393899e+00, 1.656941e+00, 1.722706e+00, 1.162009e+00, 1.053110e-01, 1.857955e-01, 8.531389e-01, 2.746771e-01, 2.296529e+00, 6.690150e-01, 1.504212e+00, 5.245001e-01, 1.755021e+00, 1.143068e-02, 4.370696e-01, 1.730652e-02, 3.705942e-01, 2.88412…
2.000000e+00	2.184434e-02, 9.870104e-02, 1.093584e+00, 2.541437e-02, 4.772523e-02, 5.589059e-02, 6.772498e-02, 1.797923e+00, 6.425340e-01, 4.688339e-02, 2.338161e+00, 1.268353e+00, 1.507179e+00, 1.710895e+00, 1.151067e+00, 9.865297e-02, 1.608105e-01, 6.529030e-01, 2.547119e-01, 1.882940e+00, 6.237623e-01, 1.719620e+00, 4.819613e-01, 1.916612e+00, 6.859626e-03, 3.766369e-01, 1.473030e-02, 3.043621e-01, 3.10476…
0.000000e+00	1.600345e+00, 2.595354e+00, 5.550501e-01, 3.258584e+00, 1.264377e+00, 1.062225e-01, 9.121931e-01, 1.205550e+00, 2.892178e+00, 1.765821e+00, 1.276796e+00, 2.279571e+00, 1.705291e-01, 2.409263e+00, 4.710710e-01, 1.837062e+00, 2.436150e+00, 4.767526e-01, 1.672515e+00, 1.454715e+00, 5.871625e-01, 1.432651e+00, 2.493910e+00, 1.459014e+00, 8.676706e-01, 2.976136e+00, 1.888217e+00, 2.359354e-01, 2.54096…
2.000000e-01	1.309169e+00, 2.001744e+00, 3.600663e-01, 2.161194e+00, 9.596227e-01, 4.167823e-01, 7.807116e-01, 7.845323e-01, 2.122602e+00, 1.462363e+00, 1.611776e+00, 2.354049e+00, 1.721519e-01, 1.510754e+00, 6.437419e-01, 1.492711e+00, 2.129177e+00, 2.997797e-01, 1.033215e+00, 1.145541e+00, 5.934271e-01, 1.603648e+00, 1.912127e+00, 1.287490e+00, 9.229338e-01, 1.659581e+00, 1.358314e+00, 4.997959e-01, 1.84636…
4.000000e-01	9.937301e-01, 1.227423e+00, 6.014908e-01, 1.534043e+00, 5.232843e-01, 6.305420e-01, 6.000957e-01, 5.905057e-01, 1.286433e+00, 9.076215e-01, 1.777544e+00, 1.964067e+00, 3.282999e-01, 1.169211e+00, 8.091997e-01, 9.100753e-01, 1.724814e+00, 1.941355e-01, 6.576819e-01, 1.428317e+00, 7.065152e-01, 1.326967e+00, 1.008155e+00, 1.101165e+00, 5.735942e-01, 1.780332e+00, 1.096967e+00, 6.640174e-01, 2.02656…
6.000000e-01	8.046890e-01, 9.295844e-01, 5.970797e-01, 1.050152e+00, 4.986686e-01, 8.324904e-01, 4.456844e-01, 3.984539e-01, 1.162933e+00, 6.805051e-01, 1.775243e+00, 2.135826e+00, 5.137290e-01, 9.260638e-01, 9.170207e-01, 6.196505e-01, 1.164907e+00, 3.665662e-01, 4.798105e-01, 1.334225e+00, 5.483019e-01, 1.683480e+00, 6.247647e-01, 1.255322e+00, 4.323780e-01, 1.096711e+00, 9.418449e-01, 4.468769e-01, 1.37729…
8.000000e-01	5.277151e-01, 9.225550e-01, 7.044029e-01, 7.721442e-01, 2.505495e-01, 7.104590e-01, 3.428369e-01, 4.029633e-01, 1.317737e+00, 3.879175e-01, 1.740241e+00, 1.675022e+00, 9.188472e-01, 1.043228e+00, 1.213552e+00, 3.348999e-01, 9.221465e-01, 5.099722e-01, 3.261234e-01, 1.385078e+00, 5.771791e-01, 1.314500e+00, 4.469494e-01, 1.549177e+00, 3.205543e-01, 8.729311e-01, 8.103903e-01, 5.397518e-01, 1.53521…
1.000000e+00	5.387200e-01, 7.062155e-01, 6.293017e-01, 5.814205e-01, 1.902636e-01, 4.564525e-01, 2.456509e-01, 5.035238e-01, 1.028432e+00, 3.035514e-01, 1.843444e+00, 1.352783e+00, 9.098764e-01, 1.300951e+00, 1.209817e+00, 2.308499e-01, 8.303616e-01, 5.662758e-01, 3.176479e-01, 1.811897e+00, 4.960272e-01, 1.278147e+00, 3.071091e-01, 1.750362e+00, 2.184142e-01, 7.093902e-01, 7.727822e-01, 4.430079e-01, 1.78603…
1.200000e+00	4.102841e-01, 5.253396e-01, 9.182788e-01, 4.206707e-01, 1.208453e-01, 3.296682e-01, 2.080553e-01, 5.949459e-01, 1.247177e+00, 1.435364e-01, 2.138432e+00, 1.319909e+00, 9.567302e-01, 1.200183e+00, 1.246458e+00, 1.811921e-01, 7.911782e-01, 7.168966e-01, 1.913021e-01, 1.616639e+00, 7.430790e-01, 1.292249e+00, 2.024592e-01, 1.786766e+00, 1.310013e-01, 6.231162e-01, 4.644882e-01, 3.808121e-01, 1.82009…
1.400000e+00	3.410703e-01, 4.643660e-01, 1.037411e+00, 2.728061e-01, 9.154432e-02, 2.800904e-01, 1.642717e-01, 8.558550e-01, 1.076458e+00, 9.910273e-02, 2.026835e+00, 1.452016e+00, 1.146403e+00, 1.554061e+00, 1.314944e+00, 1.480586e-01, 4.963771e-01, 6.380317e-01, 2.275553e-01, 1.570455e+00, 5.734130e-01, 1.756937e+00, 1.589890e-01, 1.871190e+00, 8.888356e-02, 5.955988e-01, 3.588607e-01, 2.734180e-01, 1.82694…
1.600000e+00	2.071595e-01, 2.737750e-01, 9.686249e-01, 2.242247e-01, 6.049180e-02, 2.266923e-01, 1.447612e-01, 1.047765e+00, 1.177048e+00, 6.666941e-02, 2.205275e+00, 1.519808e+00, 1.278797e+00, 1.582404e+00, 1.261406e+00, 1.127229e-01, 4.110394e-01, 6.863657e-01, 2.481991e-01, 1.934146e+00, 6.757236e-01, 1.316309e+00, 1.853776e-01, 2.010364e+00, 5.511303e-02, 4.735050e-01, 2.116651e-01, 2.333119e-01, 2.55604…
1.800000e+00	1.783495e-01, 2.113654e-01, 1.005605e+00, 1.739994e-01, 3.170881e-02, 1.538967e-01, 9.209189e-02, 1.107219e+00, 9.708452e-01, 3.906645e-02, 2.004528e+00, 1.682807e+00, 1.173175e+00, 1.414711e+00, 1.069591e+00, 7.526774e-02, 2.601891e-01, 8.250095e-01, 2.469152e-01, 1.885183e+00, 6.792026e-01, 1.209554e+00, 2.018190e-01, 2.352697e+00, 3.850327e-02, 4.206810e-01, 1.257189e-01, 1.637779e-01, 2.60359…
2.000000e+00	1.075553e-01, 1.686392e-01, 8.679663e-01, 1.085881e-01, 2.739798e-02, 1.040563e-01, 8.467076e-02, 1.402383e+00, 1.011506e+00, 2.755873e-02, 2.196661e+00, 1.419441e+00, 1.313271e+00, 1.466928e+00, 1.000908e+00, 8.972724e-02, 2.807101e-01, 8.400908e-01, 2.513372e-01, 1.931991e+00, 7.220517e-01, 1.232988e+00, 2.244559e-01, 2.168958e+00, 2.302434e-02, 5.125193e-01, 9.547818e-02, 1.252378e-01, 2.87445…
0.000000e+00	2.058930e+00, 9.684463e-02, 4.054717e-02, 6.844802e-01, 2.196916e+00, 5.441932e-01, 3.099967e+00, 1.533685e+00, 4.958042e-01, 1.574438e+00, 1.324908e-01, 2.306422e-01, 5.626828e-01, 2.650839e-01, 5.198822e-01, 1.998077e+00, 2.878597e+00, 3.149654e+00, 1.445110e+00, 6.860943e-01, 3.755201e-01, 5.989245e-01, 2.977571e-02, 1.926000e+00, 1.669658e+00, 5.459568e-01, 2.082545e+00, 4.678165e-01, 2.57602…
2.000000e-01	1.638623e+00, 2.280119e-01, 1.714958e-01, 5.258188e-01, 2.073058e+00, 3.667158e-01, 2.046904e+00, 1.455384e+00, 8.419808e-01, 1.747630e+00, 5.210341e-01, 5.192895e-01, 3.583451e-01, 7.805704e-01, 9.065056e-01, 1.512075e+00, 2.206266e+00, 1.579641e+00, 6.783869e-01, 7.600503e-01, 3.116934e-01, 4.904972e-01, 3.055976e-02, 1.624135e+00, 1.186899e+00, 3.281291e-01, 1.810989e+00, 8.466994e-01, 2.03658…
4.000000e-01	1.389699e+00, 3.825005e-01, 2.964720e-01, 4.369076e-01, 1.494504e+00, 2.312710e-01, 1.134600e+00, 1.001389e+00, 1.008431e+00, 1.640552e+00, 1.076117e+00, 8.055405e-01, 3.605722e-01, 9.097090e-01, 8.577613e-01, 1.272372e+00, 1.644444e+00, 1.363523e+00, 6.180973e-01, 8.309935e-01, 1.850989e-01, 2.222718e-01, 2.889600e-02, 9.664302e-01, 1.044884e+00, 2.183262e-01, 1.145074e+00, 1.108875e+00, 2.03564…
6.000000e-01	1.048167e+00, 2.085785e-01, 6.197226e-01, 2.326234e-01, 1.171317e+00, 1.871226e-01, 8.689739e-01, 7.473361e-01, 7.462661e-01, 1.355711e+00, 1.109870e+00, 9.414235e-01, 3.570691e-01, 1.065850e+00, 1.176537e+00, 1.277789e+00, 1.629247e+00, 1.085797e+00, 4.274447e-01, 1.134693e+00, 1.106007e-01, 2.214520e-01, 5.414473e-02, 1.009529e+00, 8.688541e-01, 1.534233e-01, 1.087586e+00, 8.540262e-01, 2.10077…
8.000000e-01	8.966910e-01, 2.398199e-01, 6.138890e-01, 2.174964e-01, 7.913547e-01, 1.432996e-01, 4.624049e-01, 6.039393e-01, 5.931159e-01, 1.118557e+00, 1.608557e+00, 1.087501e+00, 6.183067e-01, 1.317263e+00, 1.112340e+00, 1.117186e+00, 1.016217e+00, 8.648860e-01, 2.959975e-01, 1.424408e+00, 1.067965e-01, 1.316388e-01, 6.950205e-02, 1.027996e+00, 6.670303e-01, 2.105298e-01, 7.908378e-01, 9.866844e-01, 2.25753…
1.000000e+00	7.141820e-01, 2.298361e-01, 7.805339e-01, 1.433330e-01, 4.869149e-01, 7.967268e-02, 3.748853e-01, 4.488076e-01, 6.025579e-01, 6.548982e-01, 1.431820e+00, 1.175456e+00, 8.665318e-01, 1.489813e+00, 1.042832e+00, 1.181443e+00, 9.211988e-01, 8.946025e-01, 2.210645e-01, 1.432232e+00, 6.684906e-02, 1.134698e-01, 1.101964e-01, 1.122203e+00, 3.942823e-01, 2.857370e-01, 6.910565e-01, 8.354226e-01, 2.54786…
1.200000e+00	5.403802e-01, 1.647230e-01, 8.347111e-01, 1.141087e-01, 3.925063e-01, 6.548872e-02, 2.501204e-01, 5.027141e-01, 5.498086e-01, 4.700624e-01, 1.892338e+00, 1.160670e+00, 1.075496e+00, 1.335363e+00, 1.329250e+00, 1.076692e+00, 6.008003e-01, 8.003153e-01, 1.722998e-01, 1.493137e+00, 3.714742e-02, 9.835897e-02, 1.509117e-01, 1.207201e+00, 2.685251e-01, 3.054963e-01, 4.856844e-01, 6.325927e-01, 2.14501…
1.400000e+00	4.703019e-01, 1.309036e-01, 7.795538e-01, 1.050240e-01, 2.497750e-01, 3.580486e-02, 1.877054e-01, 8.983646e-01, 4.611559e-01, 3.193648e-01, 1.908460e+00, 1.327451e+00, 1.146710e+00, 1.518560e+00, 1.295925e+00, 9.568546e-01, 4.904837e-01, 7.635671e-01, 1.940768e-01, 1.831810e+00, 2.616659e-02, 9.906949e-02, 1.765341e-01, 1.441441e+00, 1.746633e-01, 3.419124e-01, 4.420620e-01, 5.459799e-01, 2.55638…
1.600000e+00	2.903905e-01, 7.360732e-02, 1.000124e+00, 7.875890e-02, 2.086694e-01, 2.970992e-02, 1.216872e-01, 8.554773e-01, 3.178043e-01, 1.907734e-01, 1.676561e+00, 1.443956e+00, 1.277651e+00, 1.805861e+00, 1.355925e+00, 9.867313e-01, 3.953421e-01, 7.696756e-01, 2.248949e-01, 1.825730e+00, 1.833431e-02, 1.073591e-01, 2.256118e-01, 1.627028e+00, 9.971420e-02, 3.879118e-01, 3.129281e-01, 4.050459e-01, 2.63624…
1.800000e+00	2.121054e-01, 6.823307e-02, 9.186729e-01, 6.466625e-02, 1.046042e-01, 2.877425e-02, 9.250513e-02, 1.018679e+00, 2.451410e-01, 1.053285e-01, 2.058350e+00, 1.242023e+00, 1.532089e+00, 1.723988e+00, 1.472244e+00, 9.984891e-01, 3.090659e-01, 7.938990e-01, 2.226489e-01, 1.757800e+00, 1.482465e-02, 1.144965e-01, 3.035585e-01, 1.737223e+00, 5.650107e-02, 3.719938e-01, 2.340856e-01, 3.742498e-01, 2.60024…
2.000000e+00	1.462456e-01, 4.636578e-02, 8.834582e-01, 3.813546e-02, 8.109932e-02, 1.525299e-02, 6.600586e-02, 1.247247e+00, 2.216757e-01, 8.424404e-02, 2.080905e+00, 1.645983e+00, 1.515453e+00, 1.615767e+00, 1.005168e+00, 1.235088e+00, 2.525587e-01, 6.836614e-01, 2.855984e-01, 1.862395e+00, 8.885741e-03, 1.700115e-01, 3.386380e-01, 1.674026e+00, 3.758863e-02, 3.898559e-01, 1.482250e-01, 2.815895e-01, 2.81357…
0.000000e+00	1.063029e+00, 2.557968e+00, 2.007277e+00, 2.764519e+00, 3.251033e+00, 1.907700e+00, 1.404498e+00, 1.844284e+00, 1.709036e+00, 2.754179e+00, 1.346537e+00, 1.260078e+00, 2.656353e+00, 2.569529e-01, 1.673003e+00, 1.484427e+00, 3.606826e-02, 2.219771e+00, 1.610635e-01, 2.987625e+00, 9.112389e-01, 9.252169e-01, 2.995522e-02, 1.342689e+00, 2.353091e+00, 8.773645e-01, 4.958370e-01, 1.887505e+00, 7.70244…
2.000000e-01	7.275152e-01, 2.378117e+00, 1.781527e+00, 2.355229e+00, 1.874995e+00, 1.488989e+00, 9.080903e-01, 1.371082e+00, 1.042184e+00, 2.272698e+00, 9.624189e-01, 1.168176e+00, 2.490757e+00, 1.671401e-01, 1.463740e+00, 1.122669e+00, 3.615672e-02, 1.315514e+00, 3.674935e-01, 2.913209e+00, 7.136411e-01, 6.233778e-01, 2.150506e-02, 1.202772e+00, 1.527615e+00, 7.139742e-01, 2.831509e-01, 1.529666e+00, 5.94680…
4.000000e-01	4.063640e-01, 1.841471e+00, 1.012712e+00, 2.417596e+00, 1.391723e+00, 9.857728e-01, 4.472836e-01, 1.505071e+00, 6.936562e-01, 1.947184e+00, 7.595070e-01, 1.368467e+00, 1.959715e+00, 1.121622e-01, 1.282020e+00, 1.356657e+00, 4.005348e-02, 1.155225e+00, 5.109686e-01, 2.449983e+00, 4.656759e-01, 5.008570e-01, 1.336449e-02, 7.757665e-01, 1.027064e+00, 6.865660e-01, 1.739990e-01, 1.214402e+00, 6.60101…
6.000000e-01	2.730992e-01, 1.163415e+00, 8.211886e-01, 1.734946e+00, 1.178127e+00, 6.708750e-01, 2.803963e-01, 1.671422e+00, 5.830464e-01, 1.928886e+00, 1.120718e+00, 1.107928e+00, 1.758911e+00, 8.152352e-02, 1.376685e+00, 1.122394e+00, 4.892842e-02, 1.152231e+00, 3.452961e-01, 2.456104e+00, 2.811646e-01, 2.653546e-01, 5.561634e-03, 7.336380e-01, 5.834720e-01, 5.039369e-01, 8.847752e-02, 1.172285e+00, 9.66308…
8.000000e-01	1.842223e-01, 1.152071e+00, 6.218354e-01, 1.012965e+00, 8.584493e-01, 4.774470e-01, 1.928986e-01, 1.960977e+00, 3.849997e-01, 1.467436e+00, 1.605966e+00, 1.065653e+00, 1.719537e+00, 1.198717e-01, 1.484280e+00, 9.747181e-01, 5.373482e-02, 8.633758e-01, 3.276768e-01, 2.369894e+00, 2.295179e-01, 1.908441e-01, 5.208648e-03, 5.754749e-01, 3.815216e-01, 5.302866e-01, 7.207254e-02, 9.711845e-01, 1.49514…
1.000000e+00	7.825276e-02, 9.659775e-01, 8.360224e-01, 9.152086e-01, 7.222763e-01, 3.672514e-01, 1.070699e-01, 1.975806e+00, 2.994461e-01, 8.570613e-01, 1.605183e+00, 1.260468e+00, 1.290383e+00, 3.316680e-01, 1.404286e+00, 1.142064e+00, 6.814323e-02, 8.552044e-01, 2.231810e-01, 2.118885e+00, 1.402649e-01, 1.409927e-01, 4.522778e-03, 6.490411e-01, 2.546408e-01, 4.066469e-01, 3.952124e-02, 6.378725e-01, 1.82911…
1.200000e+00	6.400326e-02, 7.762474e-01, 7.122068e-01, 6.923921e-01, 4.770952e-01, 2.211081e-01, 8.036562e-02, 1.951934e+00, 1.966897e-01, 6.325143e-01, 1.551083e+00, 1.474353e+00, 1.717951e+00, 8.456369e-01, 1.532481e+00, 9.619517e-01, 7.004299e-02, 8.842413e-01, 2.262498e-01, 1.670992e+00, 9.024829e-02, 7.406987e-02, 8.906258e-03, 1.081701e+00, 1.427432e-01, 4.471532e-01, 2.474807e-02, 5.339797e-01, 1.41004…
1.400000e+00	3.980694e-02, 7.715512e-01, 8.522896e-01, 4.015988e-01, 3.174954e-01, 1.746490e-01, 7.169121e-02, 1.772346e+00, 1.380613e-01, 3.698268e-01, 1.740528e+00, 1.400570e+00, 1.319162e+00, 1.174110e+00, 1.304447e+00, 1.019266e+00, 7.747509e-02, 6.616295e-01, 2.166096e-01, 2.427072e+00, 6.541458e-02, 5.896773e-02, 1.552245e-02, 1.320470e+00, 8.824206e-02, 4.247265e-01, 1.484601e-02, 3.620395e-01, 1.92843…
1.600000e+00	2.951890e-02, 6.202214e-01, 9.169911e-01, 3.517963e-01, 1.974492e-01, 1.472324e-01, 5.522895e-02, 2.040532e+00, 9.917849e-02, 1.942846e-01, 1.639812e+00, 1.445170e+00, 1.488420e+00, 1.315252e+00, 1.130825e+00, 1.080158e+00, 9.853486e-02, 5.908092e-01, 2.336004e-01, 1.954565e+00, 4.240162e-02, 4.396492e-02, 3.532185e-02, 1.466603e+00, 6.087977e-02, 5.027429e-01, 1.273277e-02, 3.323786e-01, 1.98793…
1.800000e+00	2.738714e-02, 4.638791e-01, 1.012494e+00, 2.051402e-01, 1.153830e-01, 1.123672e-01, 5.899447e-02, 1.557616e+00, 7.933491e-02, 1.467328e-01, 2.378749e+00, 1.467342e+00, 1.496677e+00, 1.426785e+00, 1.181186e+00, 9.568007e-01, 8.507314e-02, 6.569196e-01, 1.965893e-01, 2.057945e+00, 2.907511e-02, 2.771678e-02, 7.305106e-02, 1.689081e+00, 3.930702e-02, 4.818358e-01, 9.807417e-03, 2.766835e-01, 2.11188…
2.000000e+00	2.682291e-02, 4.263663e-01, 8.626131e-01, 1.603173e-01, 7.238878e-02, 7.273586e-02, 5.619986e-02, 2.171766e+00, 6.630380e-02, 9.217064e-02, 2.318242e+00, 1.508313e+00, 1.796854e+00, 1.512250e+00, 1.173418e+00, 1.137005e+00, 9.717016e-02, 7.507065e-01, 2.791555e-01, 1.884724e+00, 2.031383e-02, 3.084841e-02, 1.311643e-01, 1.874099e+00, 1.921525e-02, 4.828323e-01, 9.166246e-03, 2.101602e-01, 2.35516…
0.000000e+00	5.545701e-01, 4.587489e-01, 2.595429e+00, 1.378950e+00, 1.569908e+00, 1.886777e-01, 1.827980e+00, 7.918769e-01, 5.524924e-01, 1.867245e-01, 1.638456e+00, 2.495508e+00, 2.136319e+00, 1.817907e+00, 5.464886e-01, 9.839522e-01, 1.140950e+00, 7.170646e-01, 2.448408e+00, 2.083222e+00, 2.108886e+00, 3.472892e-01, 9.299570e-01, 3.473990e+00, 2.277226e+00, 4.994835e-01, 3.027316e-01, 8.433416e-01, 2.15544…
2.000000e-01	3.590154e-01, 3.702304e-01, 1.889290e+00, 1.558903e+00, 1.207094e+00, 1.652897e-01, 1.225329e+00, 1.114872e+00, 4.297162e-01, 5.597638e-01, 1.607615e+00, 1.681559e+00, 1.706803e+00, 1.187730e+00, 4.261028e-01, 9.856462e-01, 1.191548e+00, 7.072185e-01, 1.889853e+00, 1.485568e+00, 1.368250e+00, 2.148354e-01, 7.018241e-01, 2.745084e+00, 1.274670e+00, 4.277059e-01, 1.995669e-01, 6.994608e-01, 2.68922…
4.000000e-01	1.900611e-01, 3.535382e-01, 1.396149e+00, 1.332333e+00, 7.597205e-01, 1.128644e-01, 7.357697e-01, 9.231610e-01, 3.188405e-01, 5.851437e-01, 1.986902e+00, 1.328147e+00, 1.425682e+00, 8.276276e-01, 2.931161e-01, 1.022692e+00, 8.399992e-01, 6.155703e-01, 1.424453e+00, 1.346199e+00, 9.396384e-01, 1.615079e-01, 3.471091e-01, 2.819844e+00, 7.096454e-01, 5.222102e-01, 1.178328e-01, 8.492844e-01, 2.89568…
6.000000e-01	1.082821e-01, 4.431034e-01, 1.185133e+00, 1.285354e+00, 5.743327e-01, 7.854374e-02, 7.555235e-01, 1.382010e+00, 2.216514e-01, 3.120660e-01, 1.825148e+00, 1.131202e+00, 1.328926e+00, 6.993478e-01, 4.719347e-01, 9.474949e-01, 7.432991e-01, 6.786205e-01, 1.279534e+00, 9.216695e-01, 7.421014e-01, 1.102390e-01, 2.052151e-01, 2.466020e+00, 4.032959e-01, 4.467450e-01, 7.452774e-02, 1.346241e+00, 2.50368…
8.000000e-01	8.282729e-02, 4.003289e-01, 9.767227e-01, 8.300190e-01, 3.860559e-01, 5.954351e-02, 5.742823e-01, 1.449239e+00, 1.659673e-01, 3.171796e-01, 1.880144e+00, 9.489116e-01, 1.646572e+00, 6.648269e-01, 8.334232e-01, 1.019804e+00, 8.336338e-01, 6.382997e-01, 9.665878e-01, 9.006361e-01, 4.026288e-01, 6.115043e-02, 1.581941e-01, 3.051223e+00, 2.999858e-01, 4.712316e-01, 4.751907e-02, 1.356879e+00, 2.42535…
1.000000e+00	4.192749e-02, 3.833707e-01, 9.756734e-01, 5.647415e-01, 2.434836e-01, 4.970601e-02, 6.456694e-01, 1.692611e+00, 1.003588e-01, 1.610232e-01, 2.173472e+00, 1.308750e+00, 1.522190e+00, 1.092655e+00, 1.050378e+00, 9.650369e-01, 7.526467e-01, 7.086744e-01, 7.778139e-01, 8.418054e-01, 4.099390e-01, 3.858231e-02, 1.023994e-01, 2.275330e+00, 2.010140e-01, 5.047065e-01, 2.495174e-02, 1.486517e+00, 2.41289…
1.200000e+00	4.106740e-02, 3.194531e-01, 1.252163e+00, 5.100079e-01, 1.659648e-01, 3.399262e-02, 4.045109e-01, 1.713560e+00, 8.445024e-02, 9.911644e-02, 1.827816e+00, 1.294756e+00, 1.549969e+00, 1.137279e+00, 1.122475e+00, 8.934326e-01, 6.460846e-01, 5.475921e-01, 6.746533e-01, 1.071445e+00, 1.952935e-01, 3.335311e-02, 7.041945e-02, 2.918191e+00, 1.137764e-01, 4.328649e-01, 1.588248e-02, 1.522113e+00, 2.12609…
1.400000e+00	2.768881e-02, 2.922334e-01, 1.003579e+00, 2.848894e-01, 9.892487e-02, 2.454227e-02, 2.944492e-01, 1.516847e+00, 9.292237e-02, 6.381049e-02, 2.225585e+00, 1.615060e+00, 1.494520e+00, 1.190082e+00, 1.172027e+00, 1.050242e+00, 4.311653e-01, 7.400231e-01, 7.037784e-01, 1.130216e+00, 1.274853e-01, 2.357657e-02, 7.299623e-02, 2.411694e+00, 6.849935e-02, 4.212783e-01, 1.587205e-02, 1.515976e+00, 2.55174…
1.600000e+00	2.377538e-02, 1.901721e-01, 8.151334e-01, 1.987932e-01, 7.024430e-02, 1.544949e-02, 2.298368e-01, 1.586156e+00, 5.956132e-02, 4.026739e-02, 2.108722e+00, 1.559040e+00, 1.340219e+00, 1.575991e+00, 1.223851e+00, 8.177577e-01, 4.057017e-01, 5.556166e-01, 5.287086e-01, 1.256211e+00, 1.022759e-01, 2.497527e-02, 8.949602e-02, 2.202208e+00, 4.495518e-02, 4.958057e-01, 1.214287e-02, 1.271659e+00, 2.75666…
1.800000e+00	2.280250e-02, 2.123169e-01, 9.033822e-01, 1.592804e-01, 4.775355e-02, 1.517229e-02, 1.447113e-01, 1.909963e+00, 6.012865e-02, 2.830565e-02, 2.097426e+00, 1.325824e+00, 1.414701e+00, 1.813699e+00, 1.096748e+00, 9.091456e-01, 3.027555e-01, 6.894254e-01, 4.025554e-01, 1.539440e+00, 7.603203e-02, 4.008425e-02, 1.157306e-01, 2.714112e+00, 2.952955e-02, 4.212540e-01, 9.762238e-03, 8.963657e-01, 2.86340…
2.000000e+00	2.646723e-02, 1.469387e-01, 8.579341e-01, 8.571909e-02, 2.891453e-02, 1.300164e-02, 1.343878e-01, 1.890559e+00, 5.244041e-02, 1.312412e-02, 2.430122e+00, 1.434439e+00, 1.561258e+00, 1.834110e+00, 1.263714e+00, 8.337886e-01, 2.643679e-01, 7.018275e-01, 4.738552e-01, 1.410187e+00, 5.093166e-02, 4.319884e-02, 2.153360e-01, 2.514184e+00, 1.437777e-02, 5.028433e-01, 1.170104e-02, 8.272351e-01, 2.68955…
0.000000e+00	1.136716e+00, 2.034714e+00, 1.240572e+00, 1.034040e-02, 1.837673e+00, 8.799272e-02, 2.904843e+00, 1.045639e+00, 2.415076e+00, 2.153991e-01, 2.100050e+00, 1.223430e+00, 2.460086e-01, 1.587905e+00, 6.354568e-01, 3.114125e+00, 2.288186e-01, 8.008900e-01, 1.960413e+00, 7.446577e-01, 1.011103e+00, 1.240606e-01, 6.815392e-01, 1.354034e+00, 2.811450e+00, 2.377251e-01, 1.587785e+00, 2.726915e+00, 1.15198…
2.000000e-01	9.532769e-01, 1.765883e+00, 8.975541e-01, 3.822713e-01, 1.139447e+00, 5.216955e-02, 1.510145e+00, 6.519625e-01, 1.324227e+00, 5.052988e-01, 1.791118e+00, 1.307576e+00, 2.216142e-01, 1.566808e+00, 7.855986e-01, 2.138277e+00, 3.042914e-01, 8.192656e-01, 1.449991e+00, 4.876643e-01, 7.891723e-01, 1.144206e-01, 5.564885e-01, 1.745750e+00, 1.839864e+00, 2.828146e-01, 1.046558e+00, 2.476854e+00, 1.40529…
4.000000e-01	8.042531e-01, 1.239511e+00, 5.737220e-01, 5.410099e-01, 6.840830e-01, 3.977904e-02, 1.043209e+00, 5.749605e-01, 9.624671e-01, 4.375071e-01, 2.240545e+00, 1.186931e+00, 4.431940e-01, 1.584750e+00, 7.478718e-01, 1.400808e+00, 3.223600e-01, 6.771187e-01, 1.063771e+00, 4.872755e-01, 4.564882e-01, 1.248599e-01, 3.803098e-01, 1.782261e+00, 1.192045e+00, 2.772991e-01, 1.012341e+00, 2.362629e+00, 1.89122…
6.000000e-01	7.413325e-01, 8.301721e-01, 5.535023e-01, 5.216378e-01, 4.744566e-01, 2.831841e-02, 8.262833e-01, 4.344945e-01, 6.145014e-01, 3.241943e-01, 2.192862e+00, 1.263367e+00, 8.658672e-01, 1.511139e+00, 1.105185e+00, 1.486321e+00, 3.612369e-01, 6.394134e-01, 7.626282e-01, 7.688282e-01, 3.437167e-01, 1.600305e-01, 3.436494e-01, 1.649801e+00, 7.448564e-01, 3.204304e-01, 9.073152e-01, 2.743312e+00, 1.75992…
8.000000e-01	5.384127e-01, 6.501535e-01, 6.712409e-01, 4.684714e-01, 3.169639e-01, 2.021961e-02, 4.516964e-01, 4.505611e-01, 4.867712e-01, 2.310393e-01, 2.362199e+00, 1.541873e+00, 8.728234e-01, 1.604666e+00, 1.138630e+00, 1.334503e+00, 2.909165e-01, 7.590174e-01, 4.794801e-01, 1.239936e+00, 2.348311e-01, 1.688548e-01, 2.598376e-01, 1.934158e+00, 5.325588e-01, 3.730415e-01, 6.843118e-01, 2.750823e+00, 1.94928…
1.000000e+00	5.065119e-01, 4.592791e-01, 8.146513e-01, 4.311724e-01, 2.291278e-01, 1.706875e-02, 3.776639e-01, 5.952533e-01, 4.079872e-01, 1.452210e-01, 2.271185e+00, 1.346236e+00, 1.171976e+00, 1.868445e+00, 1.278323e+00, 1.101469e+00, 2.559834e-01, 6.660258e-01, 3.194124e-01, 1.173848e+00, 1.553832e-01, 1.800338e-01, 1.889650e-01, 1.956444e+00, 3.381466e-01, 4.261328e-01, 5.526271e-01, 1.927476e+00, 1.97318…
1.200000e+00	3.692312e-01, 3.748179e-01, 8.167471e-01, 2.989709e-01, 1.846294e-01, 1.239282e-02, 1.989775e-01, 8.423258e-01, 3.322841e-01, 1.086865e-01, 2.605735e+00, 1.329284e+00, 1.250055e+00, 1.677377e+00, 1.262719e+00, 1.135626e+00, 2.660086e-01, 7.065899e-01, 3.085045e-01, 1.527387e+00, 1.170870e-01, 2.539198e-01, 1.327803e-01, 2.094977e+00, 1.879629e-01, 4.352781e-01, 3.560092e-01, 1.658401e+00, 2.57632…
1.400000e+00	2.622717e-01, 2.011036e-01, 8.203991e-01, 2.622179e-01, 1.001951e-01, 1.022167e-02, 1.691236e-01, 9.708070e-01, 2.411813e-01, 5.784867e-02, 2.437196e+00, 1.657804e+00, 1.148762e+00, 1.606783e+00, 1.241083e+00, 1.074091e+00, 2.257335e-01, 7.223253e-01, 2.702167e-01, 1.618030e+00, 7.045890e-02, 3.999754e-01, 1.512640e-01, 2.158809e+00, 1.243896e-01, 4.253955e-01, 2.793518e-01, 1.405942e+00, 2.49390…
1.600000e+00	1.807269e-01, 1.236756e-01, 6.598788e-01, 1.726680e-01, 7.070934e-02, 7.889742e-03, 1.124737e-01, 1.186049e+00, 1.512719e-01, 3.851923e-02, 2.563724e+00, 1.623914e+00, 1.376936e+00, 1.428325e+00, 1.140889e+00, 1.057561e+00, 2.039344e-01, 6.623298e-01, 2.446563e-01, 1.565607e+00, 5.461027e-02, 6.014374e-01, 1.953176e-01, 1.843370e+00, 6.307679e-02, 5.010573e-01, 1.729449e-01, 9.507218e-01, 2.00368…
1.800000e+00	1.098974e-01, 1.171208e-01, 8.809605e-01, 1.002397e-01, 4.473537e-02, 7.001010e-03, 1.026016e-01, 1.285788e+00, 1.421979e-01, 2.020561e-02, 2.297398e+00, 1.451558e+00, 1.230534e+00, 1.719472e+00, 1.449028e+00, 1.020652e+00, 1.670352e-01, 5.971983e-01, 2.855754e-01, 1.605396e+00, 5.130030e-02, 7.403646e-01, 1.840040e-01, 2.097941e+00, 4.426868e-02, 3.760401e-01, 9.995366e-02, 9.585501e-01, 2.32986…
2.000000e+00	8.501333e-02, 1.021688e-01, 8.611719e-01, 8.047971e-02, 2.297082e-02, 6.341946e-03, 6.501388e-02, 1.346341e+00, 1.475249e-01, 1.696274e-02, 2.205572e+00, 1.517595e+00, 1.679317e+00, 1.753871e+00, 1.346598e+00, 8.368411e-01, 1.478697e-01, 6.759954e-01, 2.813618e-01, 1.747810e+00, 7.602016e-02, 9.714967e-01, 2.394703e-01, 2.115333e+00, 3.339978e-02, 4.609988e-01, 7.159566e-02, 5.964167e-01, 2.21127…
0.000000e+00	2.062227e+00, 2.220882e+00, 1.794407e+00, 2.610445e+00, 1.113581e-01, 1.540902e-01, 1.072082e+00, 2.961399e+00, 1.691734e+00, 3.807783e-01, 5.644801e-01, 1.699426e+00, 2.483841e+00, 9.382135e-01, 2.032274e+00, 1.009437e+00, 4.840602e-01, 2.066944e+00, 7.550474e-01, 9.914263e-01, 2.540616e+00, 9.025650e-01, 1.315062e+00, 2.029494e+00, 2.288869e+00, 1.727890e+00, 2.711900e+00, 2.566418e+00, 1.38569…
2.000000e-01	1.110203e+00, 1.548430e+00, 1.568097e+00, 2.440247e+00, 3.807158e-01, 4.017856e-01, 6.076700e-01, 2.960458e+00, 1.544741e+00, 2.641657e-01, 1.076447e+00, 1.097325e+00, 1.731840e+00, 6.126816e-01, 9.724445e-01, 9.241448e-01, 3.945905e-01, 1.419053e+00, 6.299041e-01, 1.190602e+00, 1.687721e+00, 7.192436e-01, 6.638002e-01, 2.001031e+00, 1.277588e+00, 1.293810e+00, 1.614510e+00, 1.900839e+00, 1.19115…
4.000000e-01	4.888914e-01, 1.417255e+00, 1.303533e+00, 1.834014e+00, 3.478364e-01, 5.091136e-01, 5.167639e-01, 2.424395e+00, 1.191776e+00, 1.853288e-01, 1.314043e+00, 1.063561e+00, 1.378393e+00, 4.523377e-01, 7.894055e-01, 8.528085e-01, 3.754692e-01, 1.267000e+00, 8.927427e-01, 1.157036e+00, 1.248080e+00, 4.187956e-01, 4.357424e-01, 1.962065e+00, 9.853766e-01, 9.453522e-01, 7.929419e-01, 1.806984e+00, 8.10619…
6.000000e-01	3.949199e-01, 1.072785e+00, 7.313928e-01, 1.196971e+00, 2.302954e-01, 4.418280e-01, 4.196218e-01, 2.297104e+00, 9.142179e-01, 1.117442e-01, 1.639199e+00, 8.411009e-01, 1.509147e+00, 3.370463e-01, 8.330978e-01, 8.259818e-01, 4.516220e-01, 9.140663e-01, 6.638150e-01, 1.016036e+00, 7.689356e-01, 2.959297e-01, 3.009726e-01, 2.169899e+00, 7.662223e-01, 8.250463e-01, 4.937016e-01, 1.495802e+00, 1.04492…
8.000000e-01	2.420993e-01, 9.731736e-01, 6.894990e-01, 8.944114e-01, 1.727574e-01, 3.834007e-01, 4.168913e-01, 2.217639e+00, 5.457793e-01, 7.169943e-02, 1.796730e+00, 1.151492e+00, 1.279583e+00, 5.170377e-01, 1.045301e+00, 8.592612e-01, 3.798174e-01, 8.741529e-01, 5.496017e-01, 1.503531e+00, 4.325988e-01, 1.970985e-01, 1.358528e-01, 1.731194e+00, 4.352861e-01, 5.694133e-01, 3.112207e-01, 1.618422e+00, 1.34205…
1.000000e+00	1.356348e-01, 8.295382e-01, 8.205045e-01, 7.304245e-01, 1.243144e-01, 2.649119e-01, 3.298008e-01, 2.210822e+00, 4.388457e-01, 4.254939e-02, 1.852142e+00, 1.306792e+00, 1.510449e+00, 8.524229e-01, 9.596261e-01, 1.150207e+00, 3.868947e-01, 7.159394e-01, 3.182147e-01, 1.457106e+00, 3.079940e-01, 1.136611e-01, 1.028760e-01, 2.101177e+00, 2.338004e-01, 5.582786e-01, 1.717596e-01, 1.173483e+00, 1.58747…
1.200000e+00	7.833810e-02, 6.753175e-01, 7.699592e-01, 4.156097e-01, 7.543003e-02, 1.443400e-01, 2.233018e-01, 1.912268e+00, 2.808587e-01, 2.541640e-02, 1.972629e+00, 1.342680e+00, 1.423251e+00, 1.048121e+00, 9.804898e-01, 9.949592e-01, 2.969761e-01, 7.286120e-01, 2.711863e-01, 1.754925e+00, 2.490778e-01, 9.799003e-02, 6.834042e-02, 2.073879e+00, 1.762917e-01, 4.053698e-01, 1.286842e-01, 7.732509e-01, 1.61219…
1.400000e+00	6.315196e-02, 4.744971e-01, 8.506019e-01, 2.917008e-01, 6.027144e-02, 1.028997e-01, 1.772578e-01, 2.061233e+00, 2.715808e-01, 2.199129e-02, 2.300000e+00, 1.665660e+00, 1.502344e+00, 1.054210e+00, 1.183260e+00, 9.530941e-01, 2.636178e-01, 6.735614e-01, 2.644892e-01, 1.937079e+00, 1.513177e-01, 5.313614e-02, 7.514771e-02, 2.423145e+00, 9.238136e-02, 4.640784e-01, 9.169423e-02, 7.079053e-01, 1.81180…
1.600000e+00	5.054196e-02, 4.329261e-01, 8.734374e-01, 2.228293e-01, 3.602585e-02, 7.997847e-02, 1.354115e-01, 1.629859e+00, 1.409584e-01, 1.355071e-02, 2.157553e+00, 1.410621e+00, 1.648706e+00, 1.436108e+00, 9.985532e-01, 1.206413e+00, 2.406360e-01, 7.030788e-01, 2.314964e-01, 1.794523e+00, 1.058941e-01, 4.654169e-02, 9.632758e-02, 2.132167e+00, 6.970846e-02, 4.336480e-01, 5.249286e-02, 5.040340e-01, 2.05299…
1.800000e+00	4.066348e-02, 2.716451e-01, 1.017699e+00, 1.467627e-01, 2.882910e-02, 4.974169e-02, 1.052742e-01, 2.192071e+00, 1.212267e-01, 7.132002e-03, 2.134085e+00, 1.514757e+00, 1.315661e+00, 1.489165e+00, 1.312146e+00, 9.559883e-01, 2.274470e-01, 7.918704e-01, 2.648362e-01, 1.462443e+00, 7.047921e-02, 4.842824e-02, 1.373537e-01, 2.243831e+00, 3.203871e-02, 3.719358e-01, 2.790031e-02, 4.907995e-01, 2.07471…
2.000000e+00	2.369480e-02, 2.393803e-01, 8.870932e-01, 1.165906e-01, 1.744452e-02, 4.349414e-02, 7.889008e-02, 1.750369e+00, 9.483062e-02, 5.745755e-03, 2.760190e+00, 1.358558e+00, 1.385275e+00, 1.687679e+00, 1.296769e+00, 1.079562e+00, 1.956287e-01, 6.558551e-01, 2.480157e-01, 1.869658e+00, 4.699847e-02, 3.962075e-02, 1.636867e-01, 2.575603e+00, 2.695456e-02, 4.355102e-01, 2.394586e-02, 3.605233e-01, 2.13751…
0.000000e+00	2.090724e+00, 8.322334e-01, 2.182997e+00, 1.657491e+00, 2.031413e+00, 1.382290e+00, 2.608291e-01, 3.819791e-01, 1.669107e+00, 1.060027e+00, 2.413992e+00, 2.258519e+00, 7.647088e-01, 1.009257e+00, 1.185700e+00, 1.419711e+00, 1.701249e+00, 2.679945e-01, 1.296504e-01, 1.256147e+00, 2.654604e+00, 8.635933e-01, 6.712127e-01, 2.246786e+00, 1.226981e+00, 1.226907e+00, 3.424349e-01, 2.912011e+00, 2.77829…
2.000000e-01	1.505780e+00, 7.086115e-01, 1.720534e+00, 1.537503e+00, 1.673851e+00, 1.140110e+00, 2.427151e-01, 4.022957e-01, 8.891115e-01, 1.153907e+00, 1.938271e+00, 1.812921e+00, 6.388696e-01, 7.681601e-01, 8.681361e-01, 1.025020e+00, 1.306044e+00, 4.461095e-01, 3.795017e-01, 1.693908e+00, 1.632294e+00, 8.947771e-01, 4.321220e-01, 2.300188e+00, 1.091834e+00, 9.963179e-01, 3.997472e-01, 2.672070e+00, 2.50927…
4.000000e-01	9.702190e-01, 6.793367e-01, 1.208072e+00, 1.190694e+00, 8.336766e-01, 7.146792e-01, 3.215704e-01, 3.765342e-01, 8.074078e-01, 9.027349e-01, 1.620371e+00, 1.445148e+00, 6.905720e-01, 5.284842e-01, 5.528528e-01, 9.259802e-01, 1.076699e+00, 4.607060e-01, 5.392388e-01, 1.796486e+00, 9.134721e-01, 6.725623e-01, 2.328120e-01, 1.635971e+00, 8.615012e-01, 8.653049e-01, 4.512513e-01, 1.841214e+00, 2.60683…
6.000000e-01	8.663561e-01, 6.799474e-01, 1.182416e+00, 1.112554e+00, 7.892078e-01, 5.455483e-01, 3.396574e-01, 2.929645e-01, 6.114237e-01, 8.603187e-01, 1.787306e+00, 1.323072e+00, 7.338000e-01, 4.577401e-01, 6.138189e-01, 9.519080e-01, 1.001311e+00, 6.857262e-01, 6.840698e-01, 1.679736e+00, 7.555705e-01, 3.443739e-01, 1.566133e-01, 1.933259e+00, 5.850072e-01, 6.397746e-01, 4.567715e-01, 1.671329e+00, 2.68767…
8.000000e-01	8.425962e-01, 6.497802e-01, 1.117277e+00, 9.272149e-01, 4.273894e-01, 4.635264e-01, 3.677384e-01, 3.021369e-01, 4.755143e-01, 5.203153e-01, 1.844720e+00, 1.565157e+00, 8.657216e-01, 6.726022e-01, 9.964366e-01, 1.060001e+00, 8.641251e-01, 5.353242e-01, 6.323417e-01, 1.843418e+00, 4.660129e-01, 2.818007e-01, 9.614198e-02, 1.898908e+00, 3.486946e-01, 5.480404e-01, 5.166779e-01, 1.302888e+00, 2.30316…
1.000000e+00	5.878146e-01, 5.620723e-01, 1.086093e+00, 7.240445e-01, 3.160466e-01, 2.704057e-01, 3.473169e-01, 3.493212e-01, 4.157165e-01, 3.414515e-01, 1.970907e+00, 1.582168e+00, 1.063227e+00, 7.935905e-01, 9.368068e-01, 8.970846e-01, 7.528035e-01, 8.360416e-01, 5.595576e-01, 1.766308e+00, 3.047724e-01, 1.762081e-01, 7.003815e-02, 2.097529e+00, 3.077420e-01, 6.110163e-01, 4.708596e-01, 8.697894e-01, 2.57290…
1.200000e+00	3.793145e-01, 5.047607e-01, 1.017143e+00, 5.473411e-01, 2.111709e-01, 1.925653e-01, 2.356074e-01, 4.335021e-01, 3.821286e-01, 2.158452e-01, 2.120179e+00, 1.281110e+00, 1.110506e+00, 1.113126e+00, 8.516052e-01, 1.117058e+00, 5.741117e-01, 7.496902e-01, 6.650729e-01, 1.634723e+00, 2.134342e-01, 1.375456e-01, 4.521878e-02, 1.981922e+00, 1.886567e-01, 5.567982e-01, 4.242923e-01, 8.081517e-01, 2.17660…
1.400000e+00	3.435323e-01, 4.214157e-01, 1.045074e+00, 4.357737e-01, 1.499196e-01, 1.431687e-01, 2.163830e-01, 7.826221e-01, 3.486952e-01, 1.351497e-01, 1.824421e+00, 1.167545e+00, 1.256087e+00, 1.201412e+00, 1.203873e+00, 1.089182e+00, 3.777683e-01, 6.788417e-01, 5.385605e-01, 2.063899e+00, 1.540718e-01, 8.008654e-02, 4.439610e-02, 1.834851e+00, 1.238275e-01, 5.013855e-01, 2.595962e-01, 6.337481e-01, 2.56697…
1.600000e+00	2.398569e-01, 3.154526e-01, 1.018952e+00, 2.618464e-01, 6.884532e-02, 9.318707e-02, 1.804563e-01, 1.006248e+00, 2.765180e-01, 9.939955e-02, 2.241653e+00, 1.471504e+00, 1.448219e+00, 1.145369e+00, 1.137001e+00, 1.025326e+00, 4.024411e-01, 7.764843e-01, 4.264079e-01, 1.704318e+00, 1.067905e-01, 5.874324e-02, 5.121858e-02, 2.176992e+00, 8.301857e-02, 4.195157e-01, 1.943817e-01, 5.354003e-01, 2.28296…
1.800000e+00	1.520587e-01, 2.625486e-01, 8.838214e-01, 2.086497e-01, 5.943176e-02, 7.988812e-02, 1.227189e-01, 1.189406e+00, 1.766257e-01, 4.452780e-02, 2.545859e+00, 1.509431e+00, 1.278823e+00, 1.307068e+00, 1.380365e+00, 1.046048e+00, 3.530898e-01, 8.113310e-01, 3.544478e-01, 2.207086e+00, 6.641905e-02, 5.833806e-02, 6.643474e-02, 2.223902e+00, 5.070776e-02, 5.964310e-01, 1.241159e-01, 4.564946e-01, 2.91389…
2.000000e+00	1.222276e-01, 1.930105e-01, 8.254828e-01, 1.610784e-01, 3.865058e-02, 5.364389e-02, 9.859702e-02, 1.527184e+00, 1.451769e-01, 3.107303e-02, 2.380430e+00, 1.441533e+00, 1.366221e+00, 1.514870e+00, 1.471850e+00, 1.112956e+00, 2.658160e-01, 6.438907e-01, 3.202850e-01, 2.063644e+00, 4.901714e-02, 5.877404e-02, 1.073514e-01, 1.986685e+00, 2.917859e-02, 4.865210e-01, 8.186882e-02, 3.558539e-01, 2.64977…
0.000000e+00	9.585956e-01, 1.588293e+00, 2.675766e+00, 7.215811e-01, 1.520925e+00, 2.494743e+00, 1.383354e+00, 6.037887e-02, 1.932075e+00, 2.077424e+00, 9.730117e-01, 2.808697e-01, 1.835822e+00, 1.536814e+00, 1.483036e+00, 2.088291e+00, 3.012183e+00, 2.771494e+00, 2.238757e+00, 2.222357e+00, 9.233269e-01, 2.413080e+00, 1.271198e+00, 1.256580e+00, 1.315226e+00, 9.361745e-01, 4.788138e-01, 1.874406e+00, 5.09441…
2.000000e-01	5.404910e-01, 1.014318e+00, 1.385025e+00, 8.796268e-01, 1.383955e+00, 1.773964e+00, 1.010542e+00, 5.787793e-01, 1.557381e+00, 1.719005e+00, 7.845497e-01, 4.622263e-01, 1.706087e+00, 1.612907e+00, 1.008890e+00, 1.190722e+00, 2.034755e+00, 1.433536e+00, 1.942369e+00, 1.699100e+00, 8.123491e-01, 1.920602e+00, 1.074283e+00, 1.051114e+00, 8.710081e-01, 6.813974e-01, 2.721542e-01, 1.398605e+00, 8.04966…
4.000000e-01	3.487579e-01, 6.923985e-01, 1.201256e+00, 7.715679e-01, 1.226425e+00, 1.207447e+00, 6.634469e-01, 8.462813e-01, 1.075330e+00, 1.896108e+00, 5.905607e-01, 6.480298e-01, 1.699414e+00, 1.241065e+00, 1.162536e+00, 8.601900e-01, 1.459125e+00, 1.440641e+00, 1.357260e+00, 1.037486e+00, 7.764354e-01, 1.643287e+00, 5.497029e-01, 8.922071e-01, 5.881646e-01, 3.373395e-01, 1.596016e-01, 1.170452e+00, 1.27248…
6.000000e-01	2.135602e-01, 6.619391e-01, 1.086797e+00, 9.326192e-01, 1.195043e+00, 1.023128e+00, 4.494794e-01, 9.127964e-01, 6.392765e-01, 1.468212e+00, 6.890725e-01, 7.702102e-01, 1.401582e+00, 1.122487e+00, 1.021922e+00, 4.784639e-01, 1.068810e+00, 9.285877e-01, 1.232673e+00, 1.046677e+00, 9.659776e-01, 1.863888e+00, 4.690038e-01, 6.709647e-01, 3.054242e-01, 2.587268e-01, 1.052527e-01, 1.358357e+00, 1.39198…
8.000000e-01	1.115310e-01, 3.850996e-01, 7.491927e-01, 6.998516e-01, 9.917574e-01, 6.376337e-01, 3.041553e-01, 1.147079e+00, 5.291049e-01, 9.265199e-01, 8.104153e-01, 8.950217e-01, 1.313016e+00, 1.539384e+00, 1.137978e+00, 2.417265e-01, 7.118880e-01, 7.797893e-01, 7.010039e-01, 1.224741e+00, 6.743717e-01, 1.682414e+00, 2.833238e-01, 6.467316e-01, 1.963432e-01, 2.039668e-01, 5.979981e-02, 1.054597e+00, 1.68279…
1.000000e+00	8.356547e-02, 3.632420e-01, 8.949489e-01, 5.017355e-01, 7.701754e-01, 4.498081e-01, 2.321797e-01, 1.429481e+00, 5.152877e-01, 7.270420e-01, 1.013403e+00, 9.791850e-01, 1.463577e+00, 1.367036e+00, 9.947380e-01, 1.904624e-01, 7.005203e-01, 8.321903e-01, 5.993365e-01, 1.293396e+00, 6.171292e-01, 1.618460e+00, 2.161416e-01, 8.234223e-01, 1.148966e-01, 2.282033e-01, 4.208462e-02, 9.660428e-01, 1.68406…
1.200000e+00	5.215557e-02, 2.247145e-01, 1.076603e+00, 2.999465e-01, 5.059169e-01, 3.412543e-01, 1.751227e-01, 1.631414e+00, 6.139035e-01, 5.054560e-01, 1.395593e+00, 1.027456e+00, 1.570021e+00, 1.911163e+00, 1.131951e+00, 1.293270e-01, 5.730608e-01, 8.587541e-01, 4.508222e-01, 1.420705e+00, 6.561748e-01, 1.790040e+00, 1.886562e-01, 1.182683e+00, 7.957400e-02, 2.160086e-01, 3.047010e-02, 8.078544e-01, 2.48517…
1.400000e+00	4.324030e-02, 1.429680e-01, 1.007132e+00, 2.364572e-01, 3.714438e-01, 2.467164e-01, 1.457521e-01, 1.584745e+00, 7.420022e-01, 3.775900e-01, 1.497796e+00, 1.176749e+00, 1.618076e+00, 1.854331e+00, 1.178866e+00, 1.069136e-01, 4.498362e-01, 9.213639e-01, 4.101942e-01, 1.460234e+00, 6.157885e-01, 1.645941e+00, 1.732802e-01, 1.542023e+00, 5.253516e-02, 2.930855e-01, 1.998452e-02, 6.544658e-01, 2.58281…
1.600000e+00	3.577134e-02, 1.436345e-01, 1.093482e+00, 1.859143e-01, 1.877869e-01, 1.577905e-01, 1.231446e-01, 1.617292e+00, 8.056175e-01, 2.271228e-01, 2.208181e+00, 1.528848e+00, 1.624003e+00, 1.624362e+00, 1.280890e+00, 7.339632e-02, 3.163505e-01, 6.148225e-01, 4.292138e-01, 1.535957e+00, 6.250635e-01, 1.292057e+00, 1.752486e-01, 1.281642e+00, 3.234437e-02, 2.874708e-01, 1.261341e-02, 5.027165e-01, 2.55284…
1.800000e+00	2.960956e-02, 1.163769e-01, 8.443722e-01, 1.375073e-01, 1.798022e-01, 1.010093e-01, 8.661999e-02, 1.403721e+00, 9.013728e-01, 1.506946e-01, 2.036340e+00, 1.190222e+00, 1.426150e+00, 1.477734e+00, 1.165122e+00, 6.899763e-02, 2.917720e-01, 7.936204e-01, 3.640321e-01, 1.594344e+00, 5.265347e-01, 1.431981e+00, 2.152446e-01, 1.674479e+00, 2.072530e-02, 3.121601e-01, 1.219754e-02, 4.622993e-01, 2.20967…
2.000000e+00	2.582436e-02, 7.816281e-02, 9.593263e-01, 8.255849e-02, 1.110892e-01, 7.726575e-02, 7.604926e-02, 1.826517e+00, 7.721475e-01, 1.006742e-01, 2.330571e+00, 1.132649e+00, 1.683405e+00, 1.663262e+00, 1.149059e+00, 7.090221e-02, 2.321378e-01, 7.833884e-01, 2.616848e-01, 1.688770e+00, 6.288515e-01, 1.458365e+00, 2.414803e-01, 1.816587e+00, 1.368081e-02, 3.991682e-01, 1.385828e-02, 3.305604e-01, 2.37545…
0.000000e+00	1.505063e-01, 2.236444e+00, 3.797351e-01, 2.711464e+00, 7.558105e-02, 2.769943e+00, 1.637178e+00, 1.188862e+00, 1.222074e+00, 1.721194e+00, 2.290309e-01, 3.088489e-02, 9.371035e-01, 2.692056e+00, 1.727163e-01, 1.331432e-01, 1.230534e+00, 8.301473e-01, 4.562181e-01, 1.998132e+00, 1.662564e+00, 3.928100e-01, 1.005049e+00, 7.043756e-01, 1.691132e+00, 3.115461e+00, 5.738929e-01, 1.053740e+00, 1.35742…
2.000000e-01	1.889568e-01, 1.761193e+00, 3.406161e-01, 2.285955e+00, 4.125118e-01, 2.370761e+00, 1.261218e+00, 1.046963e+00, 1.170752e+00, 9.950891e-01, 1.515061e-01, 7.777715e-02, 1.267856e+00, 1.998953e+00, 1.547963e-01, 3.320584e-01, 1.241033e+00, 5.747898e-01, 3.420561e-01, 1.979565e+00, 1.084287e+00, 8.489060e-01, 7.456478e-01, 5.799928e-01, 1.187056e+00, 1.609102e+00, 4.533693e-01, 8.187073e-01, 1.10270…
4.000000e-01	1.424292e-01, 1.051625e+00, 2.221168e-01, 1.583136e+00, 6.065891e-01, 1.779031e+00, 1.085776e+00, 1.185205e+00, 8.700205e-01, 7.859815e-01, 1.170053e-01, 2.229264e-01, 1.268820e+00, 1.381343e+00, 3.847481e-01, 5.331995e-01, 9.811344e-01, 6.845024e-01, 2.197478e-01, 2.385256e+00, 8.809334e-01, 9.472239e-01, 3.433533e-01, 9.460583e-01, 6.872077e-01, 1.070850e+00, 3.007998e-01, 7.202232e-01, 1.05523…
6.000000e-01	1.365975e-01, 7.953874e-01, 1.409837e-01, 1.538063e+00, 8.651850e-01, 1.415166e+00, 7.329508e-01, 1.118508e+00, 6.985164e-01, 4.553713e-01, 1.073209e-01, 5.512078e-01, 1.299673e+00, 8.970615e-01, 6.838416e-01, 6.772318e-01, 8.564288e-01, 5.765108e-01, 1.460406e-01, 1.885831e+00, 7.240900e-01, 9.085652e-01, 3.130375e-01, 1.245590e+00, 3.586423e-01, 8.554339e-01, 2.012811e-01, 5.909819e-01, 1.21081…
8.000000e-01	9.213248e-02, 6.897663e-01, 1.562817e-01, 1.134695e+00, 7.807374e-01, 9.016467e-01, 6.528125e-01, 1.415371e+00, 5.825793e-01, 3.916674e-01, 1.630074e-01, 7.430364e-01, 1.224159e+00, 9.353175e-01, 8.271582e-01, 5.161074e-01, 8.420481e-01, 7.253459e-01, 9.923425e-02, 2.084188e+00, 5.138224e-01, 6.646437e-01, 1.571416e-01, 1.231696e+00, 2.738868e-01, 4.575598e-01, 1.317868e-01, 4.600418e-01, 1.55994…
1.000000e+00	7.079948e-02, 6.289344e-01, 3.848227e-01, 6.766809e-01, 8.997182e-01, 7.789910e-01, 5.537739e-01, 1.611508e+00, 4.790771e-01, 3.963361e-01, 5.333704e-01, 9.633026e-01, 1.567884e+00, 9.829206e-01, 1.051744e+00, 7.528808e-01, 6.608692e-01, 6.681426e-01, 6.734023e-02, 1.798143e+00, 3.512750e-01, 5.396832e-01, 9.764594e-02, 1.399101e+00, 1.770072e-01, 2.861438e-01, 7.628975e-02, 3.507337e-01, 2.02837…
1.200000e+00	5.395312e-02, 4.821896e-01, 5.240813e-01, 4.907313e-01, 1.032068e+00, 5.643436e-01, 4.043781e-01, 1.685204e+00, 3.231361e-01, 4.335924e-01, 7.509450e-01, 8.326448e-01, 1.401609e+00, 1.465274e+00, 9.436328e-01, 8.402706e-01, 6.886130e-01, 6.536423e-01, 4.115828e-02, 2.384135e+00, 2.298153e-01, 4.134016e-01, 7.948311e-02, 1.866600e+00, 1.046653e-01, 2.796913e-01, 5.262066e-02, 2.936412e-01, 1.83277…
1.400000e+00	4.343653e-02, 3.707617e-01, 6.573469e-01, 3.591522e-01, 6.657445e-01, 3.631518e-01, 2.606775e-01, 1.493003e+00, 2.221629e-01, 3.970222e-01, 1.369031e+00, 1.090793e+00, 1.486978e+00, 1.133474e+00, 1.410716e+00, 9.696411e-01, 5.060772e-01, 7.714230e-01, 5.825340e-02, 1.991475e+00, 1.717909e-01, 2.760880e-01, 7.908238e-02, 1.716134e+00, 6.516412e-02, 2.939343e-01, 3.546945e-02, 2.312439e-01, 2.08634…
1.600000e+00	3.979613e-02, 3.282504e-01, 5.923435e-01, 2.191188e-01, 4.893924e-01, 2.654536e-01, 1.976787e-01, 1.941807e+00, 2.034970e-01, 2.357957e-01, 1.574964e+00, 1.282509e+00, 1.382169e+00, 1.349431e+00, 1.204075e+00, 8.961438e-01, 3.718140e-01, 6.990515e-01, 7.899257e-02, 2.078352e+00, 9.719639e-02, 1.799060e-01, 8.123929e-02, 1.790455e+00, 3.972764e-02, 3.222258e-01, 3.219565e-02, 1.837387e-01, 2.17102…
1.800000e+00	3.429901e-02, 2.166434e-01, 6.957430e-01, 2.055361e-01, 3.315094e-01, 1.591963e-01, 1.679317e-01, 1.621750e+00, 1.372133e-01, 1.945198e-01, 1.719724e+00, 1.059311e+00, 1.437431e+00, 1.581308e+00, 1.407602e+00, 9.656740e-01, 2.853532e-01, 5.310047e-01, 1.091622e-01, 2.196700e+00, 7.171138e-02, 1.698820e-01, 1.048797e-01, 1.700511e+00, 1.742088e-02, 3.377107e-01, 2.183656e-02, 1.427307e-01, 2.35578…
2.000000e+00	3.054238e-02, 1.418126e-01, 8.402498e-01, 1.133297e-01, 2.405517e-01, 1.141131e-01, 9.876125e-02, 2.018373e+00, 1.115395e-01, 1.031674e-01, 1.978888e+00, 1.261544e+00, 1.621834e+00, 1.592936e+00, 1.261839e+00, 1.056122e+00, 2.405011e-01, 7.911533e-01, 1.527200e-01, 2.163200e+00, 4.565759e-02, 1.626443e-01, 1.258054e-01, 2.432520e+00, 1.580001e-02, 4.057603e-01, 1.438336e-02, 1.100826e-01, 2.55285…
0.000000e+00	2.109273e+00, 2.332192e-01, 1.289552e+00, 2.232102e+00, 1.468217e-01, 1.975259e+00, 1.433145e+00, 3.475413e+00, 3.724129e-01, 2.232850e+00, 2.815387e+00, 2.377133e+00, 2.029947e+00, 2.111298e+00, 1.851470e+00, 1.649332e+00, 4.697274e-01, 1.751959e+00, 2.861841e+00, 7.170784e-01, 1.870992e+00, 3.966024e-01, 5.904184e-01, 1.010146e+00, 3.129551e+00, 2.490067e+00, 3.065261e+00, 7.041895e-01, 1.70568…
2.000000e-01	1.280389e+00, 1.803392e-01, 1.167790e+00, 2.120298e+00, 1.008682e-01, 1.646876e+00, 8.249766e-01, 2.745919e+00, 6.168160e-01, 1.716687e+00, 2.313586e+00, 1.860260e+00, 1.635726e+00, 1.471339e+00, 1.363807e+00, 1.717849e+00, 3.507901e-01, 1.453685e+00, 1.918822e+00, 7.547962e-01, 1.598065e+00, 6.271169e-01, 4.146270e-01, 8.196932e-01, 1.937279e+00, 1.792046e+00, 1.887682e+00, 7.642663e-01, 1.43647…
4.000000e-01	8.912622e-01, 1.741770e-01, 1.129938e+00, 1.506099e+00, 6.436719e-02, 1.595122e+00, 6.336544e-01, 2.434752e+00, 6.845419e-01, 1.025484e+00, 1.939428e+00, 1.357996e+00, 1.460814e+00, 1.178921e+00, 9.006303e-01, 1.575231e+00, 3.800495e-01, 1.042914e+00, 1.557650e+00, 5.932399e-01, 1.166236e+00, 3.822257e-01, 2.503585e-01, 8.831698e-01, 1.406857e+00, 1.214440e+00, 9.158769e-01, 1.023366e+00, 1.14853…
6.000000e-01	4.769561e-01, 1.885135e-01, 1.041191e+00, 1.103186e+00, 5.028944e-02, 1.274739e+00, 5.403417e-01, 2.007354e+00, 4.994861e-01, 6.744772e-01, 1.277913e+00, 1.460134e+00, 1.273337e+00, 9.599757e-01, 9.092133e-01, 1.307532e+00, 3.446955e-01, 9.081415e-01, 1.293192e+00, 5.092161e-01, 7.602132e-01, 3.396977e-01, 1.470731e-01, 1.283496e+00, 7.691905e-01, 6.891194e-01, 5.749658e-01, 1.305242e+00, 1.20207…
8.000000e-01	3.659001e-01, 2.972243e-01, 9.076493e-01, 8.888220e-01, 7.471573e-02, 1.116599e+00, 4.121123e-01, 2.043828e+00, 3.344492e-01, 3.353562e-01, 1.193952e+00, 1.238862e+00, 1.187355e+00, 9.360563e-01, 9.296069e-01, 1.226642e+00, 3.787706e-01, 8.712469e-01, 8.522517e-01, 6.034116e-01, 3.724288e-01, 2.268819e-01, 9.478335e-02, 1.256060e+00, 6.113858e-01, 8.101547e-01, 3.758523e-01, 1.622029e+00, 1.83195…
1.000000e+00	1.828286e-01, 3.290689e-01, 9.574628e-01, 4.664692e-01, 9.951473e-02, 8.205104e-01, 3.333987e-01, 1.888910e+00, 2.514774e-01, 2.367006e-01, 1.355591e+00, 1.459792e+00, 1.303623e+00, 1.042590e+00, 1.331066e+00, 1.213143e+00, 3.599355e-01, 7.754235e-01, 6.177714e-01, 8.828830e-01, 3.211747e-01, 1.459137e-01, 6.509048e-02, 1.440259e+00, 3.016964e-01, 5.916468e-01, 2.514680e-01, 1.547032e+00, 1.51501…
1.200000e+00	1.322912e-01, 2.758111e-01, 9.298567e-01, 4.945967e-01, 9.561561e-02, 4.529893e-01, 2.364279e-01, 1.939708e+00, 1.684012e-01, 1.521420e-01, 1.553524e+00, 1.261166e+00, 1.282603e+00, 1.287673e+00, 1.138928e+00, 8.342002e-01, 2.690221e-01, 7.196568e-01, 5.967169e-01, 1.169188e+00, 1.860005e-01, 9.171218e-02, 5.137892e-02, 1.464043e+00, 2.148260e-01, 6.066490e-01, 1.483286e-01, 1.513652e+00, 1.78252…
1.400000e+00	9.790054e-02, 2.383937e-01, 9.943209e-01, 2.251410e-01, 5.944015e-02, 3.717882e-01, 2.020672e-01, 2.089039e+00, 1.353432e-01, 8.923277e-02, 1.721362e+00, 1.600486e+00, 1.607339e+00, 1.587519e+00, 1.235509e+00, 9.681600e-01, 2.750251e-01, 6.588144e-01, 5.202313e-01, 1.150657e+00, 1.604952e-01, 7.111571e-02, 6.532317e-02, 1.707207e+00, 1.172084e-01, 5.397087e-01, 1.005739e-01, 1.223838e+00, 2.47358…
1.600000e+00	7.115230e-02, 1.539936e-01, 8.420765e-01, 2.237172e-01, 4.585250e-02, 2.437951e-01, 1.363951e-01, 2.030555e+00, 1.205866e-01, 6.667293e-02, 2.124287e+00, 1.478991e+00, 1.300146e+00, 1.506411e+00, 1.333907e+00, 9.526410e-01, 2.384611e-01, 6.893911e-01, 5.301504e-01, 1.459734e+00, 1.108027e-01, 5.626644e-02, 1.095223e-01, 1.630042e+00, 8.891927e-02, 4.797533e-01, 6.369420e-02, 9.281528e-01, 2.37324…
1.800000e+00	5.053969e-02, 1.127847e-01, 8.985544e-01, 1.629458e-01, 3.281345e-02, 1.918953e-01, 9.715916e-02, 1.978431e+00, 1.030831e-01, 3.727840e-02, 2.366691e+00, 1.357643e+00, 1.499222e+00, 1.675255e+00, 1.269897e+00, 1.132604e+00, 2.310934e-01, 7.533254e-01, 3.527068e-01, 1.542985e+00, 8.526178e-02, 6.255113e-02, 1.396654e-01, 1.833734e+00, 5.500281e-02, 4.955690e-01, 3.812907e-02, 8.002353e-01, 1.98317…
2.000000e+00	3.997431e-02, 9.217662e-02, 8.839508e-01, 1.051519e-01, 2.006354e-02, 1.461969e-01, 8.533698e-02, 1.889435e+00, 7.471956e-02, 2.499076e-02, 1.824480e+00, 1.568764e+00, 1.530856e+00, 1.484305e+00, 1.305523e+00, 1.054788e+00, 1.905639e-01, 7.128542e-01, 3.755761e-01, 1.620038e+00, 5.225893e-02, 6.688859e-02, 1.428309e-01, 2.174930e+00, 3.060491e-02, 4.743274e-01, 3.001080e-02, 7.064631e-01, 2.28492…
0.000000e+00	2.196207e+00, 2.886297e+00, 1.048196e+00, 8.912044e-01, 1.785133e+00, 1.303574e+00, 2.444290e+00, 1.837303e+00, 7.943571e-01, 3.450376e-01, 1.210848e-01, 2.800615e+00, 2.453923e+00, 1.383126e+00, 1.357565e+00, 1.088941e+00, 1.154062e+00, 7.223260e-01, 1.969170e+00, 8.401912e-01, 1.218894e+00, 5.285694e-01, 2.260475e+00, 4.585385e-01, 1.609236e+00, 2.256580e+00, 3.090628e+00, 1.150208e+00, 2.45117…
2.000000e-01	1.517305e+00, 2.191775e+00, 1.065093e+00, 1.020895e+00, 1.348322e+00, 1.324687e+00, 1.392478e+00, 2.546738e+00, 1.018345e+00, 7.554386e-01, 1.595505e-01, 2.547993e+00, 1.616236e+00, 1.380810e+00, 1.165607e+00, 1.235372e+00, 9.034847e-01, 4.335618e-01, 1.304484e+00, 6.997120e-01, 8.652634e-01, 4.888944e-01, 1.478420e+00, 9.525137e-01, 1.422262e+00, 1.458129e+00, 1.588931e+00, 1.663316e+00, 2.32515…
4.000000e-01	8.207991e-01, 1.670657e+00, 1.004236e+00, 5.455239e-01, 1.413083e+00, 1.278435e+00, 9.311038e-01, 2.115686e+00, 1.002644e+00, 6.843337e-01, 1.560008e-01, 2.049342e+00, 1.199143e+00, 1.227704e+00, 1.219063e+00, 1.012722e+00, 7.169725e-01, 2.420491e-01, 1.188501e+00, 4.911489e-01, 5.630596e-01, 3.931463e-01, 1.257905e+00, 1.124121e+00, 9.951869e-01, 1.086395e+00, 1.062780e+00, 1.710185e+00, 2.02963…
6.000000e-01	5.271056e-01, 1.244959e+00, 9.630793e-01, 4.764220e-01, 1.227636e+00, 1.093057e+00, 4.962557e-01, 2.444906e+00, 7.824089e-01, 8.209218e-01, 2.902998e-01, 1.770254e+00, 1.309801e+00, 1.475631e+00, 1.103309e+00, 1.149765e+00, 5.262435e-01, 2.424576e-01, 8.041064e-01, 5.933872e-01, 3.870686e-01, 2.523408e-01, 9.719956e-01, 9.920773e-01, 7.175009e-01, 9.292216e-01, 6.284690e-01, 1.963135e+00, 2.31135…
8.000000e-01	4.369567e-01, 7.778028e-01, 9.651797e-01, 3.218022e-01, 1.287640e+00, 7.912207e-01, 3.595519e-01, 1.752295e+00, 5.046541e-01, 7.654875e-01, 6.142226e-01, 1.616965e+00, 1.306341e+00, 1.792101e+00, 1.275366e+00, 1.089398e+00, 4.527034e-01, 3.665336e-01, 6.252601e-01, 7.528690e-01, 2.730412e-01, 3.299077e-01, 7.389926e-01, 1.085218e+00, 4.469957e-01, 6.606146e-01, 3.728540e-01, 1.942920e+00, 2.04890…
1.000000e+00	2.492552e-01, 5.772863e-01, 8.118737e-01, 2.653326e-01, 1.027693e+00, 5.750219e-01, 2.544993e-01, 1.760603e+00, 4.020064e-01, 9.714989e-01, 9.504800e-01, 2.079640e+00, 1.482918e+00, 1.664333e+00, 1.197430e+00, 9.879332e-01, 3.298826e-01, 4.341221e-01, 6.168772e-01, 1.182373e+00, 1.968367e-01, 3.351980e-01, 6.196500e-01, 1.365376e+00, 2.623317e-01, 6.853830e-01, 2.552063e-01, 1.722899e+00, 2.11342…
1.200000e+00	1.810924e-01, 3.581017e-01, 7.846419e-01, 2.080908e-01, 6.755343e-01, 3.852627e-01, 1.957713e-01, 1.716850e+00, 2.526144e-01, 7.877681e-01, 1.312557e+00, 1.365120e+00, 1.255676e+00, 1.583089e+00, 1.439179e+00, 1.047588e+00, 3.601482e-01, 5.247525e-01, 5.209715e-01, 1.207817e+00, 1.010164e-01, 3.875104e-01, 6.060904e-01, 1.045449e+00, 1.265572e-01, 6.541218e-01, 1.539736e-01, 1.190932e+00, 2.37265…
1.400000e+00	1.059685e-01, 3.205981e-01, 1.073161e+00, 1.440676e-01, 6.171805e-01, 3.060284e-01, 1.552723e-01, 2.258517e+00, 1.831935e-01, 5.315229e-01, 1.644115e+00, 1.709175e+00, 1.320668e+00, 1.718554e+00, 1.231491e+00, 1.130480e+00, 2.118669e-01, 6.074874e-01, 4.756637e-01, 1.375345e+00, 7.393886e-02, 4.743338e-01, 5.478805e-01, 1.375389e+00, 8.401377e-02, 5.308973e-01, 1.131054e-01, 1.019660e+00, 2.23279…
1.600000e+00	9.456047e-02, 2.056954e-01, 9.347228e-01, 9.897147e-02, 4.264726e-01, 2.019607e-01, 1.081612e-01, 1.842217e+00, 1.539222e-01, 3.670741e-01, 1.443990e+00, 1.601740e+00, 1.492189e+00, 1.712078e+00, 1.242371e+00, 1.003623e+00, 2.089607e-01, 6.271049e-01, 4.326515e-01, 1.746542e+00, 6.108222e-02, 6.556422e-01, 5.056067e-01, 1.880026e+00, 5.899204e-02, 5.399671e-01, 6.720941e-02, 1.055076e+00, 2.38045…
1.800000e+00	6.053868e-02, 1.321230e-01, 8.059076e-01, 7.644892e-02, 3.042144e-01, 1.312892e-01, 8.152550e-02, 1.699002e+00, 1.343146e-01, 2.335340e-01, 1.997850e+00, 1.681516e+00, 1.395673e+00, 1.755975e+00, 1.321902e+00, 9.194622e-01, 2.085196e-01, 5.831365e-01, 3.863947e-01, 1.778280e+00, 8.591036e-02, 9.247357e-01, 4.898001e-01, 1.703520e+00, 4.451044e-02, 4.703797e-01, 4.284300e-02, 6.166951e-01, 2.31257…
2.000000e+00	4.015959e-02, 1.180655e-01, 9.550085e-01, 5.655996e-02, 1.778939e-01, 1.307072e-01, 6.001053e-02, 1.895056e+00, 1.244906e-01, 1.306288e-01, 1.826225e+00, 1.709386e+00, 1.469897e+00, 1.811165e+00, 1.394700e+00, 6.898167e-01, 1.462105e-01, 6.769868e-01, 3.954269e-01, 1.775390e+00, 1.077546e-01, 1.204798e+00, 4.465308e-01, 2.107307e+00, 2.263700e-02, 5.185223e-01, 3.246096e-02, 6.327965e-01, 2.56943…
0.000000e+00	4.172131e-01, 5.893719e-01, 2.300501e+00, 1.481161e+00, 1.390461e+00, 2.697332e+00, 1.210249e+00, 1.254114e-01, 2.007858e+00, 2.130779e+00, 6.292268e-01, 1.796944e-01, 1.420370e+00, 5.163624e-01, 1.515051e+00, 2.508449e+00, 2.617343e+00, 2.792661e+00, 1.945424e+00, 2.985314e+00, 1.616519e+00, 1.890663e+00, 1.351788e-01, 1.403942e+00, 1.491937e+00, 1.624481e+00, 7.165828e-01, 3.726129e-01, 2.06696…
2.000000e-01	2.922634e-01, 5.434939e-01, 1.763241e+00, 1.393291e+00, 1.334365e+00, 2.142721e+00, 8.152236e-01, 4.818509e-01, 1.241592e+00, 1.743407e+00, 4.005588e-01, 1.764934e-01, 1.632302e+00, 4.039255e-01, 1.562139e+00, 1.454796e+00, 1.962420e+00, 1.679126e+00, 1.441759e+00, 2.062445e+00, 1.273750e+00, 1.507061e+00, 9.368694e-02, 1.115045e+00, 1.104794e+00, 1.130651e+00, 4.412200e-01, 3.184401e-01, 2.31131…
4.000000e-01	2.000313e-01, 5.651699e-01, 1.467167e+00, 1.352513e+00, 1.220733e+00, 1.642415e+00, 5.228653e-01, 8.543806e-01, 7.964253e-01, 1.329506e+00, 3.151119e-01, 3.070376e-01, 1.520254e+00, 3.328375e-01, 9.237221e-01, 9.884662e-01, 1.705807e+00, 1.257069e+00, 1.300440e+00, 1.429328e+00, 8.384981e-01, 1.205335e+00, 5.397585e-02, 8.065117e-01, 6.844315e-01, 6.395467e-01, 1.863294e-01, 2.121660e-01, 1.95325…
6.000000e-01	1.175399e-01, 5.671234e-01, 9.204256e-01, 1.009248e+00, 1.118578e+00, 1.158264e+00, 4.636775e-01, 1.335770e+00, 5.442255e-01, 1.452356e+00, 2.360366e-01, 4.524143e-01, 1.586089e+00, 3.206817e-01, 1.124973e+00, 8.960512e-01, 1.145821e+00, 1.148456e+00, 1.167182e+00, 1.146925e+00, 7.362015e-01, 7.948862e-01, 3.484347e-02, 8.618793e-01, 3.325896e-01, 3.492026e-01, 1.896342e-01, 2.253942e-01, 2.06116…
8.000000e-01	7.474426e-02, 6.845875e-01, 8.069647e-01, 7.535181e-01, 1.119908e+00, 8.409461e-01, 3.580426e-01, 1.407952e+00, 3.731290e-01, 1.213535e+00, 5.451889e-01, 5.830816e-01, 1.318644e+00, 5.268494e-01, 1.054136e+00, 7.732324e-01, 9.860759e-01, 8.430382e-01, 8.192260e-01, 1.446179e+00, 5.100402e-01, 5.179417e-01, 2.306282e-02, 7.015043e-01, 2.679356e-01, 2.620602e-01, 1.103109e-01, 2.471801e-01, 2.22080…
1.000000e+00	6.089071e-02, 5.629805e-01, 9.301006e-01, 5.738632e-01, 1.116340e+00, 6.899828e-01, 2.773598e-01, 1.313198e+00, 3.311936e-01, 9.562166e-01, 9.006609e-01, 9.934589e-01, 1.328103e+00, 9.434201e-01, 1.093584e+00, 8.367082e-01, 7.398980e-01, 8.161690e-01, 6.997033e-01, 1.582484e+00, 3.787907e-01, 3.872958e-01, 2.285922e-02, 7.152648e-01, 1.377585e-01, 2.158967e-01, 5.158325e-02, 2.158953e-01, 2.27432…
1.200000e+00	4.962847e-02, 5.579817e-01, 8.565627e-01, 4.044488e-01, 8.398524e-01, 3.660409e-01, 1.882814e-01, 1.598530e+00, 2.256471e-01, 8.088847e-01, 1.145503e+00, 9.821366e-01, 1.509571e+00, 1.099804e+00, 1.315879e+00, 1.012077e+00, 5.112869e-01, 6.895238e-01, 4.507289e-01, 1.352347e+00, 2.797009e-01, 2.152157e-01, 2.877552e-02, 8.056206e-01, 8.740763e-02, 2.065021e-01, 3.502714e-02, 1.845299e-01, 2.09782…
1.400000e+00	3.692549e-02, 4.665171e-01, 8.065963e-01, 2.969157e-01, 6.299727e-01, 3.081215e-01, 1.404051e-01, 1.857757e+00, 1.620536e-01, 6.471448e-01, 1.361913e+00, 1.197668e+00, 1.374408e+00, 1.103092e+00, 1.010753e+00, 8.606042e-01, 4.936984e-01, 7.201577e-01, 3.771946e-01, 1.750666e+00, 1.862027e-01, 1.273192e-01, 4.057227e-02, 9.330615e-01, 5.500540e-02, 2.462913e-01, 2.527968e-02, 1.665672e-01, 2.91809…
1.600000e+00	2.674082e-02, 3.125707e-01, 7.894525e-01, 1.941958e-01, 4.150618e-01, 2.254925e-01, 1.160249e-01, 1.738219e+00, 1.235687e-01, 3.972304e-01, 1.596584e+00, 1.317876e+00, 1.511834e+00, 1.349428e+00, 1.239502e+00, 1.067287e+00, 3.675688e-01, 7.342620e-01, 3.173870e-01, 1.863319e+00, 1.262346e-01, 1.426194e-01, 7.860228e-02, 1.465251e+00, 3.553146e-02, 3.010819e-01, 2.022820e-02, 1.241703e-01, 2.55543…
1.800000e+00	2.327771e-02, 2.537725e-01, 1.048705e+00, 1.379805e-01, 2.889995e-01, 1.313886e-01, 8.802163e-02, 1.865350e+00, 9.453446e-02, 2.418613e-01, 1.849136e+00, 1.139696e+00, 1.410607e+00, 1.591510e+00, 1.409303e+00, 1.119537e+00, 2.967392e-01, 6.584476e-01, 3.711426e-01, 1.848755e+00, 7.588789e-02, 1.188354e-01, 9.765342e-02, 1.277275e+00, 2.545429e-02, 3.658964e-01, 1.612529e-02, 1.006180e-01, 2.36591…
2.000000e+00	2.433752e-02, 1.642423e-01, 1.000251e+00, 1.016873e-01, 1.884975e-01, 1.223686e-01, 7.655354e-02, 1.809320e+00, 8.969067e-02, 1.304592e-01, 2.019605e+00, 1.315641e+00, 1.433774e+00, 1.411449e+00, 1.223017e+00, 8.851537e-01, 2.608113e-01, 7.118849e-01, 3.243682e-01, 1.567179e+00, 5.662355e-02, 1.062050e-01, 1.698068e-01, 1.827977e+00, 1.193334e-02, 4.546891e-01, 1.373967e-02, 7.444135e-02, 2.67417…
0.000000e+00	2.435270e+00, 1.557564e+00, 3.002277e+00, 1.127529e+00, 2.949475e-02, 2.125257e+00, 1.141788e+00, 1.407459e+00, 1.737295e+00, 2.702548e-01, 8.804343e-01, 2.870526e+00, 6.879062e-01, 5.091923e-01, 2.095382e+00, 1.495712e+00, 2.177997e+00, 1.785331e+00, 2.353568e+00, 1.739631e+00, 1.402582e+00, 1.657111e+00, 2.145323e-01, 6.323683e-02, 2.501259e+00, 6.585058e-02, 1.927406e-01, 7.380491e-01, 2.17762…
2.000000e-01	1.590783e+00, 1.347588e+00, 2.046483e+00, 1.262294e+00, 3.742808e-01, 1.494154e+00, 6.535889e-01, 1.149849e+00, 1.392453e+00, 1.419966e-01, 6.801470e-01, 1.863875e+00, 4.418332e-01, 3.681418e-01, 1.419202e+00, 7.971743e-01, 1.494744e+00, 1.614537e+00, 1.763975e+00, 1.131099e+00, 1.346731e+00, 1.605504e+00, 1.495593e-01, 5.025550e-01, 1.655288e+00, 2.452620e-01, 3.714702e-01, 5.548336e-01, 1.90785…
4.000000e-01	1.059346e+00, 9.106005e-01, 2.000837e+00, 8.078659e-01, 6.132191e-01, 9.756600e-01, 4.454372e-01, 6.496868e-01, 9.945126e-01, 9.434176e-02, 6.013503e-01, 1.808653e+00, 4.474187e-01, 5.133187e-01, 1.077605e+00, 6.332927e-01, 1.149810e+00, 1.095230e+00, 1.282999e+00, 1.079149e+00, 1.159536e+00, 9.501786e-01, 8.468176e-02, 9.860046e-01, 1.271201e+00, 3.432966e-01, 4.333848e-01, 5.273293e-01, 1.88838…
6.000000e-01	9.939785e-01, 9.570349e-01, 1.553368e+00, 8.605829e-01, 7.409490e-01, 6.860283e-01, 3.283382e-01, 5.961940e-01, 8.701474e-01, 1.049452e-01, 1.084491e+00, 1.514873e+00, 6.353543e-01, 7.236172e-01, 7.692579e-01, 5.251872e-01, 8.177078e-01, 8.568381e-01, 9.392137e-01, 7.359631e-01, 6.592401e-01, 7.701948e-01, 5.851041e-02, 1.158860e+00, 9.313441e-01, 3.512514e-01, 4.724364e-01, 6.140675e-01, 2.16256…
8.000000e-01	7.282935e-01, 6.604846e-01, 1.543602e+00, 5.702354e-01, 6.473200e-01, 4.789234e-01, 3.218300e-01, 5.350737e-01, 8.195464e-01, 9.785042e-02, 1.194900e+00, 1.524281e+00, 7.012500e-01, 1.038942e+00, 1.121978e+00, 6.227360e-01, 6.820406e-01, 7.596949e-01, 9.680030e-01, 6.805412e-01, 5.419470e-01, 5.281535e-01, 3.870124e-02, 1.464606e+00, 6.713438e-01, 4.363223e-01, 5.960880e-01, 9.736381e-01, 2.39163…
1.000000e+00	6.148799e-01, 6.954432e-01, 1.344594e+00, 4.177348e-01, 4.772506e-01, 3.895729e-01, 2.101131e-01, 5.370317e-01, 5.661135e-01, 8.032633e-02, 1.158875e+00, 1.559428e+00, 8.829326e-01, 1.437298e+00, 1.156941e+00, 8.411384e-01, 5.355295e-01, 7.037824e-01, 1.141076e+00, 6.195004e-01, 3.944221e-01, 3.530934e-01, 3.853481e-02, 1.635976e+00, 4.046154e-01, 4.090163e-01, 5.502844e-01, 1.216022e+00, 2.43554…
1.200000e+00	4.594439e-01, 4.512105e-01, 1.003513e+00, 3.304060e-01, 3.665444e-01, 3.005704e-01, 2.024197e-01, 6.525059e-01, 6.483777e-01, 5.034617e-02, 1.435324e+00, 1.610722e+00, 9.605229e-01, 9.084845e-01, 1.226349e+00, 8.928887e-01, 4.432169e-01, 6.684459e-01, 7.193795e-01, 9.555346e-01, 2.474717e-01, 3.043354e-01, 5.646865e-02, 1.811281e+00, 2.421764e-01, 4.537402e-01, 4.257326e-01, 1.209833e+00, 2.64558…
1.400000e+00	3.887602e-01, 3.413927e-01, 1.048883e+00, 2.198646e-01, 2.453498e-01, 2.143159e-01, 1.415647e-01, 8.070573e-01, 5.032793e-01, 3.656236e-02, 1.678738e+00, 1.762552e+00, 1.228877e+00, 1.577316e+00, 1.109225e+00, 1.081079e+00, 3.929838e-01, 6.572445e-01, 8.011605e-01, 1.115217e+00, 1.907436e-01, 2.539798e-01, 7.515824e-02, 1.707291e+00, 1.440613e-01, 3.619290e-01, 2.906233e-01, 1.107204e+00, 2.58683…
1.600000e+00	2.889753e-01, 2.694914e-01, 9.804227e-01, 1.612643e-01, 1.500770e-01, 1.385486e-01, 1.075468e-01, 9.673324e-01, 3.160246e-01, 2.170564e-02, 2.054630e+00, 1.468806e+00, 1.319017e+00, 1.624451e+00, 1.186240e+00, 1.070821e+00, 2.894240e-01, 7.370496e-01, 5.616045e-01, 1.272216e+00, 1.256660e-01, 2.429032e-01, 8.369012e-02, 2.188300e+00, 1.036841e-01, 4.337477e-01, 2.183800e-01, 9.288905e-01, 2.12872…
1.800000e+00	1.819780e-01, 2.368699e-01, 9.304309e-01, 1.213614e-01, 8.586166e-02, 9.267663e-02, 9.528101e-02, 9.792051e-01, 2.885928e-01, 1.637098e-02, 2.330000e+00, 1.564637e+00, 1.515986e+00, 1.643849e+00, 1.278762e+00, 8.418995e-01, 2.759913e-01, 8.599078e-01, 5.028329e-01, 1.379397e+00, 8.680093e-02, 1.881869e-01, 1.238554e-01, 1.848576e+00, 6.759441e-02, 4.823306e-01, 1.513239e-01, 7.346505e-01, 2.58862…
2.000000e+00	1.330976e-01, 1.303542e-01, 9.177669e-01, 8.017599e-02, 7.144814e-02, 7.466148e-02, 6.960872e-02, 1.320359e+00, 2.006711e-01, 7.202875e-03, 2.052890e+00, 1.192415e+00, 1.446924e+00, 1.695967e+00, 1.345290e+00, 1.028976e+00, 2.167235e-01, 8.016308e-01, 4.024831e-01, 1.467783e+00, 5.282851e-02, 2.177949e-01, 1.445604e-01, 2.226579e+00, 4.316687e-02, 4.646112e-01, 1.023036e-01, 5.979693e-01, 3.13441…
0.000000e+00	2.567374e+00, 1.036586e+00, 6.300143e-01, 4.483721e-01, 4.731319e-01, 3.114797e+00, 2.585434e+00, 2.869882e+00, 4.813784e-01, 2.406942e+00, 1.251329e+00, 2.682896e+00, 1.108057e+00, 1.866947e+00, 3.248224e-01, 2.534966e-01, 2.372374e+00, 6.205806e-01, 2.904966e-01, 9.085545e-01, 5.750508e-01, 2.830326e+00, 1.961494e+00, 1.226712e+00, 1.856033e+00, 3.285334e+00, 8.574602e-01, 9.394477e-02, 2.24710…
2.000000e-01	2.224635e+00, 7.559164e-01, 7.147500e-01, 3.175802e-01, 6.201769e-01, 2.241746e+00, 1.381519e+00, 2.335077e+00, 8.101692e-01, 1.495195e+00, 7.845796e-01, 1.917048e+00, 6.303236e-01, 1.811311e+00, 6.512731e-01, 1.713567e-01, 2.059626e+00, 4.273263e-01, 2.349073e-01, 1.003894e+00, 5.821427e-01, 2.527483e+00, 2.001126e+00, 1.089471e+00, 1.231537e+00, 1.822489e+00, 6.025695e-01, 5.522391e-01, 2.66377…
4.000000e-01	1.343462e+00, 5.471384e-01, 7.712939e-01, 2.236623e-01, 6.238511e-01, 2.168169e+00, 1.225452e+00, 1.520884e+00, 8.176688e-01, 1.088658e+00, 5.660242e-01, 2.220162e+00, 4.304081e-01, 1.798066e+00, 9.935817e-01, 1.261539e-01, 1.690453e+00, 2.687978e-01, 2.035313e-01, 1.144170e+00, 6.777200e-01, 1.571206e+00, 1.382934e+00, 9.140001e-01, 1.232858e+00, 1.698861e+00, 6.755864e-01, 6.535940e-01, 2.69727…
6.000000e-01	1.020464e+00, 3.013049e-01, 7.503085e-01, 1.390458e-01, 8.421506e-01, 1.826302e+00, 8.618078e-01, 1.391753e+00, 1.144141e+00, 5.823073e-01, 5.884240e-01, 1.728665e+00, 4.478136e-01, 2.081297e+00, 1.063404e+00, 6.360852e-02, 1.316497e+00, 2.989150e-01, 2.703373e-01, 1.428564e+00, 6.280684e-01, 1.964512e+00, 1.032581e+00, 1.309892e+00, 9.259613e-01, 1.183909e+00, 6.716993e-01, 5.906313e-01, 2.34224…
8.000000e-01	8.600187e-01, 2.520349e-01, 9.297324e-01, 1.192785e-01, 7.975714e-01, 1.378388e+00, 5.105150e-01, 1.067463e+00, 1.050142e+00, 4.965575e-01, 4.713232e-01, 1.661668e+00, 6.935689e-01, 1.855655e+00, 1.330759e+00, 4.294133e-02, 9.105057e-01, 3.750444e-01, 2.285580e-01, 1.321495e+00, 5.887837e-01, 1.809430e+00, 8.378441e-01, 1.220790e+00, 6.535991e-01, 7.836379e-01, 6.051503e-01, 4.546770e-01, 2.55908…
1.000000e+00	7.584238e-01, 2.000931e-01, 9.151493e-01, 7.636609e-02, 9.028345e-01, 1.081200e+00, 3.455373e-01, 7.584578e-01, 1.213241e+00, 4.066956e-01, 5.516343e-01, 1.763367e+00, 8.461903e-01, 1.942449e+00, 1.017696e+00, 3.161757e-02, 8.819824e-01, 5.327953e-01, 2.766762e-01, 1.671648e+00, 6.933657e-01, 1.708693e+00, 8.087423e-01, 1.216019e+00, 4.007090e-01, 7.349412e-01, 6.738993e-01, 3.611783e-01, 2.97325…
1.200000e+00	5.478618e-01, 1.165172e-01, 7.660450e-01, 4.690601e-02, 1.059980e+00, 7.854839e-01, 2.565945e-01, 7.047321e-01, 1.073856e+00, 4.384385e-01, 7.797028e-01, 1.396406e+00, 9.558201e-01, 1.864632e+00, 1.319150e+00, 3.102974e-02, 6.813274e-01, 5.101879e-01, 2.409317e-01, 1.439509e+00, 6.545324e-01, 1.753863e+00, 5.519790e-01, 1.643579e+00, 2.918234e-01, 5.648257e-01, 6.043731e-01, 3.041691e-01, 2.46659…
1.400000e+00	4.330237e-01, 7.675312e-02, 8.555125e-01, 4.095523e-02, 8.738540e-01, 5.549858e-01, 1.965001e-01, 7.591979e-01, 1.215916e+00, 3.882046e-01, 1.109979e+00, 1.517358e+00, 9.228142e-01, 1.545151e+00, 1.097890e+00, 3.493114e-02, 5.483677e-01, 5.917961e-01, 2.527824e-01, 1.626825e+00, 5.705640e-01, 1.659445e+00, 5.842468e-01, 1.746277e+00, 2.071032e-01, 6.326515e-01, 4.591698e-01, 2.185381e-01, 3.06786…
1.600000e+00	3.593426e-01, 7.081549e-02, 9.072461e-01, 3.380957e-02, 6.003159e-01, 3.063293e-01, 1.300552e-01, 1.068279e+00, 1.475710e+00, 2.872881e-01, 1.513931e+00, 1.678126e+00, 1.233445e+00, 1.856905e+00, 1.398978e+00, 3.463859e-02, 3.497216e-01, 6.452424e-01, 3.103263e-01, 1.597045e+00, 6.992122e-01, 1.420456e+00, 5.366816e-01, 1.701595e+00, 9.918698e-02, 5.644873e-01, 2.646782e-01, 2.333773e-01, 2.88097…
1.800000e+00	2.414343e-01, 6.008490e-02, 9.006047e-01, 2.415697e-02, 4.923922e-01, 2.924051e-01, 1.235530e-01, 1.274451e+00, 1.154832e+00, 2.036149e-01, 1.342406e+00, 1.386807e+00, 1.330151e+00, 1.551171e+00, 1.335517e+00, 3.380706e-02, 3.404596e-01, 6.444371e-01, 3.026669e-01, 1.939275e+00, 6.388775e-01, 1.405544e+00, 4.595539e-01, 1.841403e+00, 6.588013e-02, 5.394315e-01, 1.935361e-01, 1.697522e-01, 2.62413…
2.000000e+00	1.350093e-01, 4.574042e-02, 8.860272e-01, 1.787257e-02, 2.702004e-01, 1.636383e-01, 9.094564e-02, 1.354505e+00, 8.503208e-01, 1.252768e-01, 2.064867e+00, 1.324405e+00, 1.433400e+00, 1.527821e+00, 1.287902e+00, 5.101308e-02, 2.600497e-01, 6.713982e-01, 2.557942e-01, 2.466730e+00, 5.841778e-01, 1.363451e+00, 5.469052e-01, 2.001122e+00, 4.601943e-02, 5.618179e-01, 1.240964e-01, 1.252313e-01, 3.33449…
0.000000e+00	1.196274e+00, 7.751621e-01, 6.498769e-01, 2.567553e+00, 2.662099e+00, 2.115596e+00, 1.628963e+00, 1.214294e+00, 1.721143e+00, 1.175988e+00, 1.801937e+00, 1.618409e+00, 2.131368e+00, 2.656781e+00, 2.001838e+00, 2.944613e+00, 2.097501e+00, 2.639657e+00, 2.253439e+00, 2.041256e+00, 1.617077e+00, 2.254852e+00, 2.847764e+00, 1.693945e-02, 3.102588e+00, 8.921891e-01, 1.856556e+00, 2.437401e+00, 1.79344…
2.000000e-01	7.546588e-01, 6.983534e-01, 6.894028e-01, 1.927287e+00, 1.545266e+00, 1.399842e+00, 1.233149e+00, 1.193232e+00, 1.078135e+00, 1.194488e+00, 1.399923e+00, 9.270499e-01, 1.623765e+00, 1.832158e+00, 1.182879e+00, 1.851017e+00, 1.677893e+00, 1.689410e+00, 1.311365e+00, 1.983299e+00, 1.492018e+00, 1.742632e+00, 1.658445e+00, 1.650501e-01, 1.765048e+00, 6.389833e-01, 1.215410e+00, 1.722450e+00, 1.57453…
4.000000e-01	4.744338e-01, 4.544933e-01, 6.877631e-01, 1.776537e+00, 1.369780e+00, 7.816047e-01, 7.416151e-01, 1.567769e+00, 7.108998e-01, 1.253097e+00, 1.014444e+00, 1.142579e+00, 1.918127e+00, 1.371260e+00, 8.281839e-01, 1.194828e+00, 1.266856e+00, 1.005015e+00, 9.846704e-01, 1.497163e+00, 1.208219e+00, 1.589032e+00, 1.047899e+00, 2.740787e-01, 1.223610e+00, 5.999209e-01, 7.631038e-01, 1.524586e+00, 1.65971…
6.000000e-01	2.979494e-01, 3.953475e-01, 9.402959e-01, 1.609871e+00, 9.647494e-01, 7.048249e-01, 6.517573e-01, 1.362833e+00, 5.463845e-01, 8.939920e-01, 1.331016e+00, 9.642328e-01, 1.552237e+00, 9.897454e-01, 7.190879e-01, 7.525217e-01, 1.056154e+00, 7.985431e-01, 5.649781e-01, 1.579349e+00, 8.487492e-01, 1.425623e+00, 6.694275e-01, 3.952361e-01, 8.668238e-01, 4.215320e-01, 4.252186e-01, 1.062785e+00, 3.89149…
8.000000e-01	1.857166e-01, 3.763183e-01, 8.972405e-01, 1.087975e+00, 6.211343e-01, 5.389023e-01, 4.785194e-01, 1.501258e+00, 6.512222e-01, 6.425874e-01, 1.406578e+00, 9.769550e-01, 1.273300e+00, 6.574646e-01, 7.938636e-01, 4.172284e-01, 8.370161e-01, 8.334107e-01, 5.258891e-01, 1.465078e+00, 9.794854e-01, 1.700881e+00, 4.293982e-01, 5.951334e-01, 3.954378e-01, 3.562535e-01, 2.460017e-01, 1.081832e+00, 7.74084…
1.000000e+00	8.974685e-02, 4.546408e-01, 9.031990e-01, 6.879627e-01, 4.617281e-01, 3.384798e-01, 4.591325e-01, 1.607549e+00, 7.727541e-01, 4.755206e-01, 1.557345e+00, 9.777729e-01, 1.534160e+00, 9.581157e-01, 9.508686e-01, 2.007122e-01, 8.789301e-01, 8.239728e-01, 4.522132e-01, 1.677178e+00, 6.520427e-01, 1.541031e+00, 3.020251e-01, 9.987888e-01, 2.621532e-01, 2.772861e-01, 1.649365e-01, 8.945614e-01, 1.12950…
1.200000e+00	6.465515e-02, 3.254215e-01, 7.805092e-01, 5.684924e-01, 3.043600e-01, 2.713360e-01, 4.141366e-01, 1.693543e+00, 8.123816e-01, 3.281593e-01, 1.829599e+00, 9.526388e-01, 1.486951e+00, 1.483096e+00, 1.036515e+00, 2.118262e-01, 6.689809e-01, 7.826116e-01, 3.781075e-01, 1.901750e+00, 7.875974e-01, 1.319466e+00, 2.094692e-01, 1.290540e+00, 1.575555e-01, 2.941565e-01, 8.166239e-02, 7.152565e-01, 1.42193…
1.400000e+00	4.795232e-02, 3.446158e-01, 7.707073e-01, 3.467691e-01, 2.413320e-01, 1.950391e-01, 3.264712e-01, 1.487645e+00, 7.315517e-01, 1.845034e-01, 1.867513e+00, 1.147940e+00, 1.395671e+00, 1.334617e+00, 1.143012e+00, 1.486557e-01, 5.606747e-01, 7.294120e-01, 3.089177e-01, 2.015793e+00, 6.766916e-01, 1.490550e+00, 1.469670e-01, 1.578749e+00, 1.108989e-01, 2.768446e-01, 5.953811e-02, 4.805180e-01, 2.03452…
1.600000e+00	3.521944e-02, 2.081302e-01, 7.825512e-01, 2.389976e-01, 1.278780e-01, 1.212612e-01, 1.935861e-01, 1.961899e+00, 7.254754e-01, 1.310085e-01, 2.279922e+00, 1.115912e+00, 1.408405e+00, 1.446248e+00, 1.165413e+00, 1.084752e-01, 4.468614e-01, 7.165461e-01, 2.706206e-01, 1.810879e+00, 5.977852e-01, 1.613068e+00, 1.311564e-01, 1.688523e+00, 5.623665e-02, 3.608277e-01, 4.019389e-02, 3.645645e-01, 1.81862…
1.800000e+00	2.602965e-02, 2.240006e-01, 8.676673e-01, 2.001466e-01, 9.194109e-02, 8.970624e-02, 1.782369e-01, 1.706559e+00, 8.079339e-01, 7.410035e-02, 2.411694e+00, 1.127815e+00, 1.340673e+00, 1.331005e+00, 1.157340e+00, 1.030705e-01, 2.997057e-01, 7.603964e-01, 2.952918e-01, 2.251629e+00, 6.756077e-01, 1.506864e+00, 1.431731e-01, 1.491220e+00, 3.796807e-02, 3.641364e-01, 2.746179e-02, 3.685535e-01, 2.44391…
2.000000e+00	3.235581e-02, 1.258153e-01, 8.177784e-01, 1.562873e-01, 6.363993e-02, 6.927632e-02, 1.833096e-01, 1.743342e+00, 7.961394e-01, 4.554851e-02, 2.293986e+00, 1.249143e+00, 1.277515e+00, 1.670187e+00, 1.015715e+00, 7.820131e-02, 3.100082e-01, 6.512720e-01, 2.517868e-01, 1.632576e+00, 6.599879e-01, 1.453533e+00, 1.920671e-01, 1.833762e+00, 2.801370e-02, 3.933432e-01, 2.024647e-02, 2.736848e-01, 1.75820…
0.000000e+00	8.331412e-01, 2.350592e-01, 1.326955e+00, 3.770446e-01, 1.997453e+00, 1.089201e+00, 3.008008e+00, 2.687909e+00, 8.150567e-01, 1.955348e+00, 9.463899e-01, 5.291062e-01, 7.918198e-01, 2.012639e+00, 1.180857e+00, 2.174756e+00, 1.893869e+00, 1.254931e-01, 2.457629e+00, 2.078988e+00, 2.323964e+00, 8.123311e-01, 7.704713e-01, 1.857404e+00, 3.541036e+00, 6.918813e-01, 2.010135e+00, 1.813150e+00, 1.24102…
2.000000e-01	6.150249e-01, 1.669634e-01, 1.112443e+00, 2.936159e-01, 1.342026e+00, 8.233165e-01, 1.752081e+00, 2.413180e+00, 6.238445e-01, 1.701299e+00, 1.176276e+00, 3.887104e-01, 1.005767e+00, 2.193419e+00, 8.838738e-01, 1.606025e+00, 1.310816e+00, 3.661860e-01, 2.285499e+00, 1.921491e+00, 1.754266e+00, 9.465423e-01, 6.028060e-01, 1.174767e+00, 1.789683e+00, 3.866059e-01, 1.085799e+00, 1.436258e+00, 2.83943…
4.000000e-01	5.283920e-01, 1.150319e-01, 9.806687e-01, 2.961163e-01, 1.075023e+00, 5.497378e-01, 1.029404e+00, 1.662061e+00, 4.525168e-01, 1.420038e+00, 1.607761e+00, 3.428989e-01, 1.179157e+00, 1.960839e+00, 4.060687e-01, 1.205357e+00, 1.199975e+00, 5.724384e-01, 1.736649e+00, 1.165712e+00, 1.274425e+00, 9.811935e-01, 4.359250e-01, 9.564075e-01, 1.149099e+00, 2.649965e-01, 1.051118e+00, 1.294011e+00, 7.61419…
6.000000e-01	3.659043e-01, 9.254385e-02, 7.332508e-01, 1.831600e-01, 5.997522e-01, 3.821137e-01, 8.678061e-01, 1.571670e+00, 5.876949e-01, 1.030474e+00, 1.539268e+00, 3.933079e-01, 1.125061e+00, 2.331448e+00, 4.206098e-01, 1.015913e+00, 9.190595e-01, 6.600718e-01, 1.155897e+00, 1.370392e+00, 9.571124e-01, 1.153148e+00, 4.496790e-01, 1.010104e+00, 6.307730e-01, 1.733808e-01, 6.800840e-01, 1.731023e+00, 1.11867…
8.000000e-01	3.243050e-01, 6.239397e-02, 6.560789e-01, 1.410321e-01, 4.837948e-01, 2.347668e-01, 5.940796e-01, 1.455697e+00, 5.685367e-01, 6.784388e-01, 1.714121e+00, 5.513616e-01, 1.321091e+00, 1.525700e+00, 7.574734e-01, 6.638449e-01, 9.788783e-01, 6.059978e-01, 7.360001e-01, 1.231820e+00, 7.782578e-01, 1.186690e+00, 4.274398e-01, 1.141690e+00, 3.601105e-01, 1.047902e-01, 4.101344e-01, 1.771582e+00, 1.40065…
1.000000e+00	2.282084e-01, 4.561017e-02, 8.678060e-01, 1.037921e-01, 3.523054e-01, 1.679190e-01, 5.631168e-01, 1.356091e+00, 7.696083e-01, 3.952879e-01, 1.895549e+00, 7.045507e-01, 1.228735e+00, 1.761171e+00, 8.017419e-01, 4.148838e-01, 6.531667e-01, 6.561147e-01, 4.613529e-01, 1.214073e+00, 7.956522e-01, 1.144268e+00, 4.405915e-01, 1.638814e+00, 3.078285e-01, 7.381823e-02, 2.896883e-01, 1.579221e+00, 1.51594…
1.200000e+00	1.266099e-01, 3.922998e-02, 7.502136e-01, 6.761588e-02, 1.969445e-01, 1.285993e-01, 5.024232e-01, 1.809165e+00, 7.739408e-01, 3.011247e-01, 1.897728e+00, 6.604949e-01, 1.427471e+00, 1.668252e+00, 1.001161e+00, 2.955605e-01, 8.312580e-01, 6.714436e-01, 4.235874e-01, 1.473284e+00, 6.124281e-01, 1.626121e+00, 4.919000e-01, 1.543324e+00, 2.030420e-01, 6.051083e-02, 1.730631e-01, 1.271020e+00, 1.74337…
1.400000e+00	9.151707e-02, 2.268802e-02, 8.901080e-01, 6.110647e-02, 1.220424e-01, 7.013371e-02, 4.281445e-01, 1.791954e+00, 6.352757e-01, 1.619216e-01, 1.807174e+00, 8.653595e-01, 1.297225e+00, 1.897971e+00, 1.044796e+00, 2.166192e-01, 5.358319e-01, 8.035623e-01, 3.307494e-01, 1.359062e+00, 7.394979e-01, 1.381356e+00, 4.247034e-01, 1.771727e+00, 9.762938e-02, 1.168006e-01, 1.244951e-01, 9.817637e-01, 1.98147…
1.600000e+00	6.111952e-02, 1.876159e-02, 1.018319e+00, 3.864967e-02, 9.518610e-02, 6.262777e-02, 2.995159e-01, 1.939609e+00, 7.668940e-01, 1.225955e-01, 2.177834e+00, 1.147420e+00, 1.152365e+00, 1.600055e+00, 1.216547e+00, 1.729437e-01, 4.933285e-01, 6.661612e-01, 3.259343e-01, 1.527381e+00, 7.167403e-01, 1.446407e+00, 5.243143e-01, 1.582343e+00, 6.812265e-02, 1.925516e-01, 7.816303e-02, 8.448137e-01, 2.38989…
1.800000e+00	5.566102e-02, 1.863061e-02, 7.744475e-01, 2.393649e-02, 7.608950e-02, 4.205474e-02, 2.656626e-01, 1.840311e+00, 9.004313e-01, 5.969782e-02, 2.167107e+00, 1.372581e+00, 1.666488e+00, 1.893166e+00, 1.130217e+00, 1.348707e-01, 3.708252e-01, 7.275686e-01, 2.557322e-01, 2.018629e+00, 6.931516e-01, 1.404831e+00, 5.318650e-01, 2.040911e+00, 4.635091e-02, 2.071868e-01, 4.564028e-02, 5.944163e-01, 2.22565…
2.000000e+00	4.219752e-02, 1.567952e-02, 8.055442e-01, 2.108558e-02, 3.913735e-02, 2.099013e-02, 1.656221e-01, 1.762802e+00, 6.928772e-01, 3.367798e-02, 2.237585e+00, 1.184108e+00, 1.460851e+00, 1.632977e+00, 1.110697e+00, 1.060260e-01, 3.553993e-01, 8.129882e-01, 2.902554e-01, 1.725210e+00, 6.122502e-01, 1.335695e+00, 4.983034e-01, 1.930779e+00, 3.015384e-02, 3.260392e-01, 3.146709e-02, 5.648727e-01, 2.43769…
0.000000e+00	1.513914e+00, 1.897634e+00, 1.993574e+00, 2.333936e+00, 4.808907e-01, 5.523936e-01, 4.192357e-02, 8.306629e-01, 8.044298e-01, 2.761052e-01, 4.081118e-01, 8.346576e-01, 2.364154e+00, 1.942676e+00, 2.191786e+00, 7.970385e-01, 2.238975e+00, 1.045337e-01, 2.430988e+00, 2.339858e+00, 8.012939e-01, 2.551085e+00, 9.534405e-01, 1.862406e+00, 2.531128e+00, 1.584996e+00, 3.085143e-01, 1.537594e+00, 1.11408…
2.000000e-01	9.199154e-01, 1.142979e+00, 1.485889e+00, 2.103146e+00, 7.100292e-01, 5.838004e-01, 1.964005e-02, 1.238537e+00, 7.564036e-01, 2.205009e-01, 8.070049e-01, 1.101937e+00, 1.808484e+00, 1.381087e+00, 2.026630e+00, 5.372250e-01, 1.385734e+00, 3.268210e-01, 1.820633e+00, 2.067645e+00, 6.361748e-01, 1.661915e+00, 5.444740e-01, 1.785658e+00, 1.697878e+00, 1.018637e+00, 1.957162e-01, 1.366635e+00, 1.47043…
4.000000e-01	5.749096e-01, 1.036534e+00, 1.330176e+00, 1.778064e+00, 7.555309e-01, 5.446815e-01, 1.102800e-02, 1.380700e+00, 6.263084e-01, 2.071183e-01, 1.228247e+00, 1.068080e+00, 1.531870e+00, 9.757830e-01, 1.627443e+00, 2.898978e-01, 1.122146e+00, 3.926202e-01, 1.663532e+00, 1.375845e+00, 6.574417e-01, 2.108699e+00, 3.418192e-01, 1.898722e+00, 1.144456e+00, 7.503713e-01, 9.748745e-02, 1.070024e+00, 4.44679…
6.000000e-01	3.397868e-01, 8.625053e-01, 1.392954e+00, 1.887652e+00, 5.077598e-01, 4.046001e-01, 6.981574e-03, 1.516555e+00, 6.606813e-01, 1.442251e-01, 1.425552e+00, 1.062256e+00, 1.703359e+00, 6.939201e-01, 1.892614e+00, 1.906237e-01, 9.057725e-01, 5.937316e-01, 1.368621e+00, 1.044356e+00, 7.013826e-01, 1.289286e+00, 2.443571e-01, 2.097329e+00, 8.019509e-01, 6.258746e-01, 6.972840e-02, 1.015321e+00, 7.30055…
8.000000e-01	1.666822e-01, 6.244671e-01, 1.149562e+00, 1.160143e+00, 3.642394e-01, 3.147596e-01, 8.673940e-03, 1.616341e+00, 7.227738e-01, 8.169407e-02, 1.509760e+00, 1.036512e+00, 1.384666e+00, 4.598136e-01, 1.272112e+00, 1.358979e-01, 5.369360e-01, 6.030872e-01, 1.036354e+00, 7.935122e-01, 6.169859e-01, 1.589075e+00, 1.354802e-01, 2.363879e+00, 4.408828e-01, 4.628952e-01, 4.775210e-02, 7.548687e-01, 1.26040…
1.000000e+00	1.370658e-01, 6.916258e-01, 1.100998e+00, 8.789273e-01, 2.073769e-01, 2.121240e-01, 1.233918e-02, 1.388697e+00, 7.816543e-01, 5.844908e-02, 1.797507e+00, 9.522987e-01, 1.723805e+00, 6.078230e-01, 1.331650e+00, 1.125196e-01, 4.718092e-01, 6.290117e-01, 7.090712e-01, 1.020683e+00, 7.321780e-01, 1.340037e+00, 7.892844e-02, 2.419190e+00, 2.804776e-01, 5.104937e-01, 3.386341e-02, 6.920963e-01, 1.55470…
1.200000e+00	9.335460e-02, 5.199265e-01, 1.027996e+00, 6.934492e-01, 1.777535e-01, 1.435793e-01, 1.870470e-02, 1.388202e+00, 7.738691e-01, 4.019776e-02, 1.679541e+00, 1.330004e+00, 1.625901e+00, 8.372659e-01, 1.400108e+00, 1.576220e-01, 3.114199e-01, 6.462310e-01, 8.212416e-01, 1.160303e+00, 6.610919e-01, 9.526839e-01, 5.717079e-02, 2.140774e+00, 1.992638e-01, 4.989110e-01, 2.416516e-02, 6.487471e-01, 1.54510…
1.400000e+00	5.313361e-02, 5.497934e-01, 1.055873e+00, 4.713150e-01, 1.063914e-01, 9.282010e-02, 2.471346e-02, 1.438643e+00, 6.323934e-01, 2.570045e-02, 2.137565e+00, 1.128888e+00, 1.472395e+00, 9.840586e-01, 1.295651e+00, 1.979874e-01, 2.517471e-01, 7.197260e-01, 5.734698e-01, 1.291477e+00, 5.270743e-01, 1.155593e+00, 4.238429e-02, 2.131749e+00, 1.037803e-01, 4.014834e-01, 1.500391e-02, 5.795734e-01, 2.00841…
1.600000e+00	4.292015e-02, 4.583791e-01, 8.426180e-01, 3.550441e-01, 6.925383e-02, 7.907003e-02, 2.954570e-02, 1.800728e+00, 6.394840e-01, 1.884255e-02, 2.237867e+00, 1.371590e+00, 1.670585e+00, 1.233958e+00, 1.496264e+00, 3.142127e-01, 2.357521e-01, 6.862266e-01, 4.858433e-01, 1.498512e+00, 5.243181e-01, 1.036074e+00, 5.358203e-02, 2.462029e+00, 6.682849e-02, 4.904840e-01, 1.460878e-02, 4.252860e-01, 1.99897…
1.800000e+00	3.625561e-02, 3.863553e-01, 9.594225e-01, 2.518294e-01, 3.898891e-02, 5.523100e-02, 3.802264e-02, 1.744185e+00, 5.211169e-01, 1.244463e-02, 2.046219e+00, 1.446128e+00, 1.884572e+00, 1.402748e+00, 1.386387e+00, 4.157510e-01, 1.814567e-01, 6.898149e-01, 5.134337e-01, 1.785056e+00, 4.388331e-01, 1.146383e+00, 8.095075e-02, 2.486791e+00, 4.157827e-02, 4.096167e-01, 1.183672e-02, 3.313725e-01, 2.02670…
2.000000e+00	3.334941e-02, 2.255271e-01, 9.772249e-01, 1.344287e-01, 2.773502e-02, 3.808668e-02, 3.779982e-02, 1.780700e+00, 5.117810e-01, 8.282440e-03, 2.381653e+00, 1.526406e+00, 1.379327e+00, 1.501135e+00, 1.149726e+00, 2.696037e-01, 1.746328e-01, 5.878881e-01, 4.121694e-01, 1.769746e+00, 4.290622e-01, 1.192037e+00, 9.807082e-02, 2.267165e+00, 2.276380e-02, 4.071270e-01, 1.168805e-02, 3.174733e-01, 2.57174…
0.000000e+00	7.707565e-01, 2.200750e+00, 1.619807e+00, 1.064703e+00, 1.275654e-01, 5.104198e-01, 2.640399e+00, 6.335016e-01, 2.319550e+00, 9.425614e-01, 2.938801e+00, 1.827195e+00, 2.535239e+00, 2.765934e+00, 1.366054e+00, 1.476410e+00, 8.085331e-01, 2.061778e+00, 5.272511e-01, 9.062218e-01, 1.788912e+00, 9.165383e-01, 2.112609e+00, 4.210116e-01, 7.861689e-01, 1.717689e+00, 2.908278e+00, 7.932243e-01, 5.10557…
2.000000e-01	4.191373e-01, 1.519273e+00, 1.171523e+00, 1.160979e+00, 1.003412e-01, 6.643734e-01, 1.610742e+00, 1.047815e+00, 1.791569e+00, 7.864660e-01, 2.542061e+00, 1.372492e+00, 1.949296e+00, 1.898060e+00, 7.130645e-01, 8.311972e-01, 6.725532e-01, 1.578834e+00, 7.662134e-01, 1.368806e+00, 1.223783e+00, 1.150975e+00, 1.622673e+00, 1.009759e+00, 5.982735e-01, 1.237182e+00, 1.946682e+00, 6.503052e-01, 3.95082…
4.000000e-01	2.662702e-01, 1.130180e+00, 7.444464e-01, 1.232628e+00, 5.065869e-02, 8.907794e-01, 1.242184e+00, 9.862338e-01, 1.440842e+00, 3.712096e-01, 2.439819e+00, 1.056929e+00, 1.803099e+00, 1.620275e+00, 4.958179e-01, 6.389693e-01, 6.759180e-01, 7.840787e-01, 5.267541e-01, 1.329699e+00, 9.505611e-01, 1.176751e+00, 9.717117e-01, 9.831726e-01, 3.198043e-01, 8.634637e-01, 9.194277e-01, 8.132655e-01, 3.33918…
6.000000e-01	1.507148e-01, 9.120245e-01, 4.207047e-01, 8.805462e-01, 3.684223e-02, 5.365054e-01, 8.198015e-01, 1.358524e+00, 1.226346e+00, 2.954532e-01, 2.557018e+00, 7.955871e-01, 1.834089e+00, 1.499740e+00, 6.568491e-01, 5.978199e-01, 6.392534e-01, 7.823244e-01, 3.804247e-01, 1.770892e+00, 9.593739e-01, 1.176837e+00, 7.340333e-01, 1.470827e+00, 1.707109e-01, 7.189272e-01, 6.326500e-01, 8.977161e-01, 5.76062…
8.000000e-01	1.225605e-01, 6.245614e-01, 6.010411e-01, 6.814007e-01, 2.651033e-02, 4.063254e-01, 7.461911e-01, 1.512767e+00, 9.326736e-01, 1.607353e-01, 2.804133e+00, 1.041179e+00, 1.682378e+00, 1.306417e+00, 8.144537e-01, 3.982061e-01, 5.606296e-01, 7.054095e-01, 2.896376e-01, 1.988081e+00, 6.993157e-01, 1.354283e+00, 6.086066e-01, 1.660488e+00, 1.508897e-01, 5.795447e-01, 4.069743e-01, 6.847061e-01, 9.06129…
1.000000e+00	7.159065e-02, 4.235419e-01, 5.919042e-01, 4.562398e-01, 2.192857e-02, 2.905354e-01, 6.083990e-01, 1.499832e+00, 8.624452e-01, 9.396114e-02, 2.682495e+00, 1.038223e+00, 1.622607e+00, 1.368584e+00, 8.813133e-01, 2.252987e-01, 5.563761e-01, 7.903634e-01, 2.352995e-01, 1.904835e+00, 7.064981e-01, 1.115997e+00, 3.929274e-01, 1.811775e+00, 8.896526e-02, 4.397983e-01, 2.209799e-01, 6.477134e-01, 1.18039…
1.200000e+00	4.353824e-02, 3.387843e-01, 7.234758e-01, 3.032840e-01, 1.128688e-02, 2.351870e-01, 3.751675e-01, 1.879886e+00, 7.830914e-01, 7.374501e-02, 2.168518e+00, 1.368804e+00, 1.913249e+00, 1.483609e+00, 1.046134e+00, 1.949079e-01, 5.251801e-01, 6.970824e-01, 1.507890e-01, 1.754474e+00, 6.134551e-01, 1.430529e+00, 3.132991e-01, 1.779621e+00, 4.796789e-02, 3.365753e-01, 1.539546e-01, 4.399125e-01, 1.49979…
1.400000e+00	2.924585e-02, 2.650772e-01, 8.811216e-01, 2.096814e-01, 8.122721e-03, 1.625078e-01, 3.570743e-01, 1.740237e+00, 7.423234e-01, 3.886660e-02, 2.617584e+00, 1.252133e+00, 1.770224e+00, 1.767544e+00, 9.978184e-01, 1.619383e-01, 3.600408e-01, 6.073626e-01, 1.715892e-01, 1.810294e+00, 6.940974e-01, 1.683197e+00, 3.508047e-01, 1.969430e+00, 3.915805e-02, 3.305617e-01, 6.548409e-02, 4.065216e-01, 1.99056…
1.600000e+00	2.863033e-02, 1.824084e-01, 9.055413e-01, 1.648907e-01, 6.413808e-03, 1.073194e-01, 2.441142e-01, 1.807671e+00, 7.245112e-01, 2.910469e-02, 2.152069e+00, 1.342101e+00, 1.445812e+00, 1.458237e+00, 1.030975e+00, 1.450198e-01, 3.297634e-01, 6.615619e-01, 2.031839e-01, 1.549711e+00, 6.841818e-01, 1.262403e+00, 2.848608e-01, 1.898579e+00, 2.456167e-02, 4.333253e-01, 4.677654e-02, 2.923551e-01, 1.66770…
1.800000e+00	1.888637e-02, 1.377205e-01, 8.875827e-01, 1.045458e-01, 3.959407e-03, 1.003751e-01, 1.880132e-01, 1.756378e+00, 8.155678e-01, 2.039972e-02, 2.274909e+00, 1.249003e+00, 1.355617e+00, 1.559596e+00, 1.098525e+00, 1.005945e-01, 3.015418e-01, 7.033324e-01, 1.902665e-01, 1.883795e+00, 6.142159e-01, 1.524963e+00, 3.570045e-01, 2.438120e+00, 1.514198e-02, 4.182456e-01, 3.509153e-02, 2.121352e-01, 2.39330…
2.000000e+00	2.218829e-02, 1.157100e-01, 7.362485e-01, 6.217916e-02, 2.515291e-03, 5.254654e-02, 1.452915e-01, 1.968042e+00, 9.037249e-01, 1.101084e-02, 2.497713e+00, 1.426397e+00, 1.665623e+00, 1.526663e+00, 1.315324e+00, 8.887991e-02, 2.908539e-01, 7.167864e-01, 2.147947e-01, 1.781949e+00, 6.094698e-01, 1.508834e+00, 3.925509e-01, 2.088623e+00, 8.894887e-03, 4.441545e-01, 2.021719e-02, 2.278213e-01, 2.49665…
