# Supplementary material for: Inference of Vohradský's Models of Genetic Networks by Solving Two-Dimensional Function Optimization Problems
Source: PLoS One. 2013 Dec 30;8(12):e83308. doi: 10.1371/journal.pone.0083308 (PMC3875442; doi:10.1371/journal.pone.0083308)
Supplement: Text S2 — Time-series data used in the ‘Inference in noisy environment’ section (compressed by gzip). (GZ) [file pone.0083308.s002.gz › time_series_data/gene30/20sets/tc.dat327]

Time "G0" "G1" "G2" "G3" "G4" "G5" "G6" "G7" "G8" "G9" "G10" "G11" "G12" "G13" "G14" "G15" "G16" "G17" "G18" "G19" "G20" "G21" "G22" "G23" "G24" "G25" "G26" "G27" "G28" "G29"
0.000000e+00	4.664588e-01, 2.626231e+00, 1.646825e+00, 1.911738e+00, 1.826601e+00, 2.743154e-04, 2.137045e+00, 2.681936e+00, 2.031309e+00, 2.157484e-01, 8.075504e-01, 1.616632e+00, 1.812379e+00, 1.198166e+00, 1.863196e-01, 7.528567e-01, 2.236691e+00, 2.548137e+00, 1.390696e+00, 2.416460e+00, 1.198893e+00, 1.940429e+00, 8.973199e-01, 1.104631e+00, 4.260360e-01, 2.151455e+00, 2.705027e+00, 2.276074e+00, 2.96726…
2.000000e-01	3.969914e-01, 1.703350e+00, 1.458451e+00, 1.497378e+00, 1.435918e+00, 1.832385e-04, 1.399089e+00, 1.942281e+00, 2.141082e+00, 4.324808e-01, 6.458467e-01, 1.428933e+00, 1.189467e+00, 9.263492e-01, 5.781035e-01, 4.200878e-01, 1.781587e+00, 2.256901e+00, 9.872422e-01, 1.968180e+00, 1.009637e+00, 1.081521e+00, 6.107646e-01, 6.215951e-01, 6.043119e-01, 1.198005e+00, 2.360316e+00, 1.915702e+00, 1.81052…
4.000000e-01	2.727706e-01, 1.076641e+00, 1.061278e+00, 1.062890e+00, 1.272824e+00, 2.447846e-04, 9.049354e-01, 1.546823e+00, 2.011567e+00, 5.278289e-01, 4.567051e-01, 1.435524e+00, 1.083880e+00, 9.356883e-01, 1.089001e+00, 4.158540e-01, 1.124527e+00, 1.194638e+00, 1.322993e+00, 1.336876e+00, 8.533339e-01, 7.853826e-01, 4.490757e-01, 5.229167e-01, 5.740154e-01, 1.020462e+00, 1.849701e+00, 1.754893e+00, 1.77147…
6.000000e-01	2.215472e-01, 5.340571e-01, 9.832920e-01, 8.029461e-01, 8.105044e-01, 3.676458e-04, 6.013101e-01, 1.320083e+00, 2.060819e+00, 6.412576e-01, 3.151893e-01, 1.392262e+00, 7.437060e-01, 7.322025e-01, 8.681109e-01, 3.869596e-01, 9.039343e-01, 1.219716e+00, 1.009573e+00, 1.352700e+00, 9.055159e-01, 5.956754e-01, 3.483315e-01, 5.074685e-01, 7.445054e-01, 7.133767e-01, 1.332264e+00, 1.619635e+00, 1.00744…
8.000000e-01	1.849763e-01, 4.329390e-01, 1.034390e+00, 6.444657e-01, 8.905140e-01, 6.863699e-04, 3.337540e-01, 1.243289e+00, 1.826287e+00, 8.917893e-01, 2.831711e-01, 1.267840e+00, 6.091801e-01, 8.363686e-01, 1.692896e+00, 2.983958e-01, 7.240030e-01, 9.797010e-01, 1.164537e+00, 1.039563e+00, 1.068462e+00, 4.558195e-01, 2.052019e-01, 5.324368e-01, 7.650453e-01, 5.741149e-01, 1.012240e+00, 1.573817e+00, 8.43097…
1.000000e+00	1.545248e-01, 2.513169e-01, 1.250233e+00, 4.852692e-01, 7.296646e-01, 4.376650e-03, 1.865212e-01, 1.078176e+00, 1.657981e+00, 1.077531e+00, 2.640430e-01, 1.106181e+00, 6.770796e-01, 8.818400e-01, 1.486961e+00, 2.817042e-01, 6.576639e-01, 1.015615e+00, 1.239653e+00, 8.549338e-01, 1.410637e+00, 2.901047e-01, 1.571332e-01, 5.156473e-01, 8.883095e-01, 6.131189e-01, 6.606152e-01, 1.541484e+00, 4.70721…
1.200000e+00	1.425751e-01, 1.490506e-01, 1.251502e+00, 3.956827e-01, 5.821924e-01, 4.376457e-02, 1.119811e-01, 6.611054e-01, 9.842729e-01, 1.012508e+00, 3.236298e-01, 1.247982e+00, 7.997583e-01, 8.057026e-01, 1.036795e+00, 2.658741e-01, 4.106031e-01, 1.003421e+00, 1.450131e+00, 8.172964e-01, 1.221886e+00, 1.950694e-01, 1.045162e-01, 5.310987e-01, 9.037134e-01, 6.120633e-01, 4.094561e-01, 1.356506e+00, 2.93216…
1.400000e+00	1.169500e-01, 1.119115e-01, 1.559865e+00, 3.581101e-01, 4.340348e-01, 1.867092e-01, 5.126356e-02, 4.592520e-01, 8.637831e-01, 1.174274e+00, 3.115671e-01, 1.128599e+00, 8.851945e-01, 9.240944e-01, 1.008585e+00, 2.546996e-01, 2.856495e-01, 8.505828e-01, 1.333306e+00, 5.507253e-01, 1.229638e+00, 1.446025e-01, 7.602373e-02, 4.767200e-01, 8.768092e-01, 8.236778e-01, 3.610864e-01, 1.030591e+00, 2.16408…
1.600000e+00	6.872468e-02, 6.092924e-02, 1.538436e+00, 3.167003e-01, 4.768408e-01, 4.837308e-01, 3.432013e-02, 2.641622e-01, 7.518593e-01, 1.175824e+00, 3.349910e-01, 1.255487e+00, 1.025751e+00, 8.840628e-01, 8.035481e-01, 2.879007e-01, 1.853810e-01, 8.380672e-01, 1.388576e+00, 5.848478e-01, 1.120699e+00, 1.156422e-01, 6.010445e-02, 4.079727e-01, 9.476428e-01, 9.524655e-01, 2.630034e-01, 8.934784e-01, 1.07526…
1.800000e+00	9.784367e-02, 5.408112e-02, 1.750807e+00, 2.829385e-01, 3.416380e-01, 5.108949e-01, 1.966755e-02, 1.757310e-01, 5.135138e-01, 1.396972e+00, 4.057147e-01, 9.139570e-01, 1.145956e+00, 9.284304e-01, 5.091744e-01, 3.601919e-01, 1.355769e-01, 8.094271e-01, 1.470774e+00, 5.188597e-01, 1.161932e+00, 7.586893e-02, 5.489129e-02, 3.302512e-01, 1.047269e+00, 8.000199e-01, 3.241328e-01, 6.156341e-01, 8.66266…
2.000000e+00	1.005208e-01, 3.872567e-02, 2.162405e+00, 3.093929e-01, 2.965783e-01, 7.905368e-01, 9.303018e-03, 8.838898e-02, 4.163931e-01, 1.304703e+00, 5.204758e-01, 1.355160e+00, 1.000382e+00, 8.745425e-01, 5.731799e-01, 2.833289e-01, 1.006590e-01, 7.912558e-01, 1.736413e+00, 4.793671e-01, 1.085211e+00, 5.307335e-02, 4.068991e-02, 2.706426e-01, 1.110748e+00, 6.951502e-01, 4.086555e-01, 5.016193e-01, 5.51310…
0.000000e+00	2.229443e+00, 8.668369e-02, 2.635452e+00, 2.150555e+00, 5.461963e-01, 9.524157e-01, 2.780880e+00, 2.815859e+00, 2.900491e+00, 2.665766e+00, 1.219481e-01, 2.487483e+00, 1.363217e+00, 2.711762e+00, 1.167194e-01, 1.738033e+00, 3.227509e+00, 2.269087e+00, 2.648085e+00, 2.245215e+00, 1.884123e+00, 8.626976e-02, 1.986840e+00, 2.475269e+00, 1.450812e+00, 6.807706e-01, 1.764465e+00, 2.650881e+00, 1.14301…
2.000000e-01	1.854391e+00, 4.607883e-02, 1.879799e+00, 1.204530e+00, 4.495803e-01, 6.987365e-01, 1.483330e+00, 2.098123e+00, 2.222931e+00, 2.585257e+00, 4.758460e-01, 1.575340e+00, 7.501608e-01, 2.141941e+00, 5.599129e-01, 1.329335e+00, 1.893668e+00, 1.486576e+00, 1.892418e+00, 2.290661e+00, 1.507607e+00, 6.295540e-02, 1.229941e+00, 1.535921e+00, 1.590517e+00, 5.475823e-01, 1.735124e+00, 2.585526e+00, 5.60560…
4.000000e-01	1.406619e+00, 3.118851e-02, 1.644511e+00, 1.258156e+00, 3.260966e-01, 4.684326e-01, 7.637239e-01, 1.589397e+00, 2.541647e+00, 2.653443e+00, 7.080458e-01, 7.983191e-01, 5.904613e-01, 1.469296e+00, 8.425445e-01, 1.007815e+00, 1.343951e+00, 1.519463e+00, 2.339684e+00, 2.033054e+00, 8.462778e-01, 4.435479e-02, 1.191678e+00, 1.256369e+00, 1.187798e+00, 4.294409e-01, 1.295820e+00, 1.936599e+00, 3.57650…
6.000000e-01	1.259651e+00, 1.761091e-02, 1.727996e+00, 7.667179e-01, 1.987226e-01, 3.344624e-01, 5.291561e-01, 1.562244e+00, 1.978280e+00, 1.655962e+00, 8.138941e-01, 6.073952e-01, 4.978849e-01, 1.390693e+00, 1.042990e+00, 9.071913e-01, 9.704548e-01, 1.209275e+00, 1.746927e+00, 1.403910e+00, 7.739565e-01, 3.288300e-02, 1.004282e+00, 9.562368e-01, 1.314500e+00, 2.558676e-01, 1.013754e+00, 1.825384e+00, 2.59329…
8.000000e-01	1.550536e+00, 8.538739e-03, 1.550113e+00, 9.668677e-01, 1.822208e-01, 2.653833e-01, 2.580200e-01, 1.118342e+00, 1.759885e+00, 2.037827e+00, 6.763620e-01, 3.828049e-01, 3.025368e-01, 1.452928e+00, 7.932195e-01, 8.246652e-01, 5.606528e-01, 9.920001e-01, 1.622432e+00, 1.599828e+00, 5.390083e-01, 2.439982e-02, 8.662365e-01, 8.319350e-01, 9.449598e-01, 3.360031e-01, 6.634496e-01, 1.850314e+00, 1.41220…
1.000000e+00	1.089029e+00, 8.818029e-03, 1.821606e+00, 9.955436e-01, 1.713219e-01, 2.339490e-01, 1.874373e-01, 1.165627e+00, 1.318399e+00, 1.698953e+00, 8.134729e-01, 2.998650e-01, 2.886115e-01, 1.019355e+00, 6.928853e-01, 9.578707e-01, 3.930185e-01, 1.015257e+00, 1.472354e+00, 1.542869e+00, 3.433765e-01, 1.350124e-02, 6.437818e-01, 9.362666e-01, 1.105682e+00, 4.689183e-01, 4.869339e-01, 1.705845e+00, 9.11349…
1.200000e+00	8.799646e-01, 7.221079e-03, 2.203427e+00, 9.834876e-01, 1.159995e-01, 1.690748e-01, 1.044804e-01, 7.695106e-01, 1.163543e+00, 1.794382e+00, 8.094899e-01, 5.113915e-01, 1.975185e-01, 1.152659e+00, 4.654726e-01, 6.622229e-01, 2.743055e-01, 9.795465e-01, 1.708529e+00, 1.376879e+00, 2.793248e-01, 1.131108e-02, 4.188459e-01, 7.394068e-01, 1.069502e+00, 6.108982e-01, 4.424724e-01, 1.506898e+00, 6.57642…
1.400000e+00	8.613095e-01, 7.936586e-03, 1.775458e+00, 9.580853e-01, 1.131532e-01, 3.402847e-01, 5.028592e-02, 5.258544e-01, 7.444707e-01, 1.411109e+00, 7.701310e-01, 5.077471e-01, 1.591419e-01, 1.104699e+00, 3.643302e-01, 6.245684e-01, 1.698824e-01, 7.681698e-01, 1.435573e+00, 1.108609e+00, 2.738900e-01, 7.522070e-03, 3.659026e-01, 6.323771e-01, 1.318474e+00, 7.782240e-01, 4.113249e-01, 1.144656e+00, 4.16822…
1.600000e+00	5.415492e-01, 6.992856e-03, 2.072079e+00, 8.814630e-01, 9.986220e-02, 5.575598e-01, 2.598812e-02, 2.545595e-01, 6.367170e-01, 1.529605e+00, 8.774847e-01, 6.469291e-01, 2.907286e-01, 1.008854e+00, 3.521078e-01, 5.095580e-01, 1.240086e-01, 5.097142e-01, 1.522400e+00, 8.388193e-01, 2.100978e-01, 5.811174e-03, 2.926679e-01, 6.511393e-01, 1.256746e+00, 1.079459e+00, 3.835006e-01, 8.827355e-01, 6.40520…
1.800000e+00	4.865547e-01, 8.834631e-03, 2.587995e+00, 9.079129e-01, 8.730648e-02, 6.432939e-01, 1.901373e-02, 1.446838e-01, 5.540444e-01, 1.230188e+00, 7.947286e-01, 9.448033e-01, 3.882393e-01, 1.117473e+00, 2.491257e-01, 4.685456e-01, 7.310531e-02, 2.695594e-01, 1.645242e+00, 1.029917e+00, 2.043981e-01, 4.204550e-03, 2.126087e-01, 6.749974e-01, 1.063711e+00, 1.202934e+00, 4.385417e-01, 7.687753e-01, 1.79033…
2.000000e+00	3.615924e-01, 1.096045e-02, 1.911604e+00, 8.907105e-01, 9.557983e-02, 9.244209e-01, 9.606570e-03, 1.043624e-01, 4.618552e-01, 1.450652e+00, 9.007608e-01, 9.821730e-01, 5.411733e-01, 1.086680e+00, 2.600782e-01, 4.507994e-01, 5.282825e-02, 1.841870e-01, 1.645985e+00, 6.781230e-01, 1.738612e-01, 2.835936e-03, 1.325837e-01, 5.440568e-01, 1.083431e+00, 1.387876e+00, 4.731587e-01, 5.553261e-01, 3.35526…
0.000000e+00	1.775192e+00, 2.505817e+00, 1.269226e+00, 2.196899e+00, 6.591078e-01, 6.160996e-01, 1.133843e+00, 6.167871e-01, 1.555743e+00, 2.767619e+00, 8.799540e-01, 2.358165e+00, 2.618340e+00, 2.882198e+00, 1.073985e-01, 1.173514e-01, 1.035741e+00, 1.630114e+00, 2.309889e+00, 1.931907e+00, 1.015305e+00, 2.221112e+00, 2.292810e+00, 6.250041e-01, 2.089251e+00, 1.264213e-01, 1.888810e+00, 1.980460e-01, 1.55124…
2.000000e-01	1.777725e+00, 1.371880e+00, 1.132068e+00, 1.547590e+00, 4.713412e-01, 4.644962e-01, 1.001789e+00, 3.051710e-01, 1.584950e+00, 2.558037e+00, 1.227100e+00, 1.830710e+00, 1.891117e+00, 1.919032e+00, 5.950455e-01, 4.054497e-01, 6.752192e-01, 1.719161e+00, 1.928738e+00, 1.471053e+00, 9.408815e-01, 1.270331e+00, 1.676766e+00, 4.920295e-01, 1.824233e+00, 1.027244e-01, 1.798666e+00, 4.501843e-01, 1.08959…
4.000000e-01	1.262580e+00, 7.258576e-01, 9.747772e-01, 1.113974e+00, 3.885179e-01, 3.480627e-01, 5.410149e-01, 2.120831e-01, 1.732580e+00, 2.117963e+00, 1.212057e+00, 9.093529e-01, 1.202247e+00, 1.856342e+00, 7.942676e-01, 4.668175e-01, 5.239585e-01, 1.338338e+00, 1.949570e+00, 1.014902e+00, 7.428176e-01, 9.533064e-01, 9.361854e-01, 3.392443e-01, 1.615967e+00, 8.483235e-02, 1.367623e+00, 8.602458e-01, 6.67597…
6.000000e-01	1.135023e+00, 3.518246e-01, 7.232243e-01, 9.947657e-01, 3.303295e-01, 2.685973e-01, 3.729526e-01, 1.271667e-01, 1.603907e+00, 1.691561e+00, 1.327845e+00, 4.925994e-01, 9.506888e-01, 1.525186e+00, 9.882300e-01, 6.116559e-01, 3.407210e-01, 1.108460e+00, 1.884740e+00, 1.363118e+00, 7.518293e-01, 6.993594e-01, 7.057154e-01, 2.665590e-01, 1.461070e+00, 1.238627e-01, 1.191965e+00, 7.981525e-01, 3.78966…
8.000000e-01	1.189372e+00, 2.420236e-01, 8.909043e-01, 9.109752e-01, 1.935747e-01, 2.069059e-01, 1.841409e-01, 7.761354e-02, 1.364925e+00, 1.389268e+00, 1.109704e+00, 3.746099e-01, 7.315851e-01, 1.168570e+00, 8.492831e-01, 6.039472e-01, 2.168926e-01, 8.401773e-01, 1.875426e+00, 1.310059e+00, 9.515026e-01, 4.026126e-01, 4.844073e-01, 3.804214e-01, 1.034298e+00, 2.732615e-01, 1.075130e+00, 1.064046e+00, 2.41176…
1.000000e+00	1.023218e+00, 1.042028e-01, 9.139802e-01, 9.933356e-01, 1.875028e-01, 1.861184e-01, 1.476580e-01, 4.467776e-02, 1.214654e+00, 1.315123e+00, 8.702150e-01, 3.838880e-01, 5.522909e-01, 1.116091e+00, 6.495173e-01, 5.798837e-01, 1.640287e-01, 8.707213e-01, 1.475348e+00, 1.337800e+00, 1.186104e+00, 3.087601e-01, 4.266570e-01, 4.071901e-01, 1.218706e+00, 5.727653e-01, 6.287088e-01, 1.120307e+00, 1.40400…
1.200000e+00	8.664483e-01, 6.934937e-02, 1.170384e+00, 1.164654e+00, 1.542948e-01, 2.587893e-01, 6.732493e-02, 2.592720e-02, 9.755497e-01, 9.602535e-01, 1.029323e+00, 5.677792e-01, 5.221142e-01, 1.133294e+00, 5.681846e-01, 6.982251e-01, 1.008317e-01, 8.253661e-01, 1.604085e+00, 9.786999e-01, 1.106202e+00, 2.170393e-01, 3.416508e-01, 4.794117e-01, 1.242284e+00, 7.301151e-01, 5.295376e-01, 1.011678e+00, 8.30343…
1.400000e+00	6.063809e-01, 4.951990e-02, 1.438630e+00, 1.045012e+00, 1.251553e-01, 3.811413e-01, 4.357713e-02, 1.554517e-02, 7.850860e-01, 1.372424e+00, 8.587513e-01, 5.780573e-01, 3.438920e-01, 1.013115e+00, 4.394403e-01, 5.184917e-01, 5.853707e-02, 4.376301e-01, 1.763368e+00, 1.111730e+00, 9.289206e-01, 1.375619e-01, 2.200768e-01, 5.707072e-01, 1.090269e+00, 7.731837e-01, 3.396596e-01, 1.061367e+00, 6.70198…
1.600000e+00	5.192541e-01, 2.495909e-02, 1.737671e+00, 1.039464e+00, 1.158737e-01, 6.306123e-01, 2.797932e-02, 8.799660e-03, 7.163306e-01, 1.090546e+00, 9.982230e-01, 8.027355e-01, 3.773327e-01, 9.387647e-01, 3.832076e-01, 4.414287e-01, 3.916763e-02, 2.935739e-01, 1.755009e+00, 1.072112e+00, 1.108797e+00, 1.195519e-01, 1.612168e-01, 5.577022e-01, 1.018352e+00, 1.084039e+00, 1.990239e-01, 7.719103e-01, 9.87279…
1.800000e+00	4.834152e-01, 2.002239e-02, 1.727600e+00, 7.995847e-01, 9.938429e-02, 6.726837e-01, 1.501948e-02, 5.718742e-03, 5.453813e-01, 1.032439e+00, 6.578724e-01, 9.399529e-01, 6.042735e-01, 1.021853e+00, 3.287589e-01, 4.706339e-01, 2.505231e-02, 2.063747e-01, 1.758685e+00, 8.173145e-01, 1.022895e+00, 8.065790e-02, 1.339916e-01, 4.683976e-01, 1.125133e+00, 1.302503e+00, 1.535702e-01, 5.093961e-01, 2.55308…
2.000000e+00	4.134955e-01, 1.778521e-02, 1.685782e+00, 6.967273e-01, 8.044350e-02, 9.689597e-01, 7.848407e-03, 3.097113e-03, 4.147074e-01, 1.029349e+00, 8.737695e-01, 1.003656e+00, 6.196508e-01, 8.924846e-01, 2.710971e-01, 4.772848e-01, 1.931042e-02, 1.257304e-01, 1.575460e+00, 9.290565e-01, 1.046380e+00, 6.240328e-02, 9.869840e-02, 5.792462e-01, 1.342064e+00, 1.132481e+00, 1.010085e-01, 3.236111e-01, 4.36454…
0.000000e+00	1.529659e+00, 3.936778e-01, 3.184156e+00, 1.971171e+00, 1.307404e+00, 3.646188e-01, 1.088576e+00, 3.143275e+00, 1.920043e+00, 4.135506e-01, 2.329844e+00, 2.207257e+00, 2.077512e+00, 6.914570e-01, 7.888007e-01, 1.991819e+00, 2.179586e+00, 3.859625e-01, 9.234654e-01, 1.104905e+00, 1.360068e+00, 1.355316e+00, 5.813114e-01, 1.284368e+00, 2.307882e+00, 1.763424e+00, 1.546982e+00, 2.789945e+00, 2.34016…
2.000000e-01	1.598745e+00, 2.834849e-01, 2.305810e+00, 1.603353e+00, 1.491180e+00, 2.885879e-01, 8.137841e-01, 1.809995e+00, 2.380850e+00, 3.734986e-01, 1.863629e+00, 1.082131e+00, 2.355604e+00, 6.070270e-01, 1.212073e+00, 9.545744e-01, 1.658727e+00, 4.717128e-01, 8.781015e-01, 8.322016e-01, 1.063154e+00, 1.109386e+00, 6.689654e-01, 8.329039e-01, 1.776953e+00, 1.741007e+00, 1.645143e+00, 1.875889e+00, 2.17237…
4.000000e-01	1.028983e+00, 5.049347e-01, 2.581269e+00, 1.081370e+00, 1.469757e+00, 1.809616e-01, 6.541977e-01, 1.305817e+00, 2.266818e+00, 2.593100e-01, 1.731402e+00, 8.579595e-01, 1.595825e+00, 4.853541e-01, 1.566248e+00, 7.591701e-01, 1.374634e+00, 7.103781e-01, 6.286939e-01, 6.941621e-01, 8.220364e-01, 1.137934e+00, 5.565253e-01, 6.322630e-01, 1.379455e+00, 1.547270e+00, 1.499596e+00, 1.309690e+00, 1.55541…
6.000000e-01	8.976028e-01, 5.891210e-01, 1.592667e+00, 1.162487e+00, 1.808500e+00, 1.519686e-01, 4.343488e-01, 1.256006e+00, 1.503469e+00, 2.502195e-01, 1.345036e+00, 6.417642e-01, 1.694219e+00, 2.741115e-01, 1.683919e+00, 4.811053e-01, 9.390814e-01, 6.289980e-01, 5.083290e-01, 4.924856e-01, 6.518552e-01, 9.727559e-01, 3.728567e-01, 3.161536e-01, 9.760757e-01, 1.499593e+00, 1.209265e+00, 1.215326e+00, 1.17512…
8.000000e-01	7.429378e-01, 5.490406e-01, 1.537499e+00, 8.225716e-01, 1.683683e+00, 1.060295e-01, 3.251190e-01, 1.108021e+00, 1.959914e+00, 2.618017e-01, 1.076773e+00, 7.303291e-01, 1.297154e+00, 2.041080e-01, 1.895397e+00, 3.067914e-01, 8.933606e-01, 8.714453e-01, 6.726362e-01, 4.081112e-01, 8.381333e-01, 1.003420e+00, 2.952356e-01, 2.563173e-01, 5.749050e-01, 1.498267e+00, 1.210209e+00, 9.103038e-01, 1.04860…
1.000000e+00	6.051865e-01, 5.825315e-01, 1.398392e+00, 9.395139e-01, 1.815081e+00, 8.713100e-02, 2.783787e-01, 9.721333e-01, 1.992888e+00, 4.396611e-01, 6.652664e-01, 7.823657e-01, 1.808855e+00, 1.350549e-01, 1.907170e+00, 1.981264e-01, 5.919966e-01, 6.496467e-01, 6.052317e-01, 3.048671e-01, 9.539399e-01, 8.846113e-01, 2.362999e-01, 1.449908e-01, 3.239229e-01, 1.573235e+00, 1.106195e+00, 6.777423e-01, 9.41905…
1.200000e+00	4.552461e-01, 4.881532e-01, 1.422246e+00, 9.245310e-01, 2.016528e+00, 6.320642e-02, 2.180835e-01, 6.203042e-01, 1.560079e+00, 5.930054e-01, 4.434409e-01, 9.109405e-01, 1.566880e+00, 1.951135e-01, 2.072399e+00, 1.165861e-01, 5.870526e-01, 5.528068e-01, 6.161118e-01, 2.048753e-01, 1.028715e+00, 7.281516e-01, 1.485062e-01, 1.183697e-01, 3.094307e-01, 1.476302e+00, 1.047064e+00, 5.281338e-01, 8.89374…
1.400000e+00	4.210706e-01, 6.005657e-01, 1.056769e+00, 9.854633e-01, 1.819467e+00, 5.795356e-02, 1.382056e-01, 3.117866e-01, 1.215558e+00, 7.917291e-01, 2.949741e-01, 9.440737e-01, 1.223882e+00, 2.378592e-01, 1.908578e+00, 7.967922e-02, 6.928342e-01, 4.547142e-01, 8.038048e-01, 1.824381e-01, 1.037344e+00, 7.274714e-01, 8.716113e-02, 7.516111e-02, 3.120221e-01, 1.539440e+00, 9.704660e-01, 4.135385e-01, 7.42842…
1.600000e+00	3.316071e-01, 4.417150e-01, 1.337550e+00, 6.774619e-01, 1.352087e+00, 6.761549e-02, 8.055139e-02, 2.571778e-01, 1.236941e+00, 8.449579e-01, 2.214547e-01, 9.022607e-01, 1.583230e+00, 3.844284e-01, 1.997296e+00, 5.971815e-02, 6.144283e-01, 5.240779e-01, 9.563612e-01, 1.265731e-01, 1.026076e+00, 5.316105e-01, 7.064847e-02, 5.271260e-02, 3.691849e-01, 1.578993e+00, 9.516773e-01, 2.718745e-01, 8.45476…
1.800000e+00	2.471608e-01, 4.449831e-01, 1.517979e+00, 6.751528e-01, 1.369434e+00, 1.139060e-01, 5.052833e-02, 1.463714e-01, 1.114324e+00, 7.420649e-01, 1.758434e-01, 9.925372e-01, 1.311628e+00, 3.617117e-01, 2.212320e+00, 4.304940e-02, 6.075997e-01, 6.064996e-01, 1.304800e+00, 9.091036e-02, 1.380156e+00, 4.131600e-01, 5.580036e-02, 5.049857e-02, 5.045237e-01, 1.629147e+00, 9.444855e-01, 1.777414e-01, 8.28956…
2.000000e+00	1.637228e-01, 3.174623e-01, 1.382047e+00, 4.936496e-01, 1.395819e+00, 1.635549e-01, 3.114527e-02, 7.917296e-02, 8.471384e-01, 1.217526e+00, 1.203092e-01, 9.880259e-01, 1.368616e+00, 5.279487e-01, 2.405664e+00, 4.299136e-02, 4.409715e-01, 5.552728e-01, 1.329011e+00, 7.383868e-02, 1.202510e+00, 2.862155e-01, 3.735056e-02, 4.755805e-02, 5.564955e-01, 1.749837e+00, 9.476558e-01, 1.492304e-01, 6.88689…
0.000000e+00	1.731706e+00, 1.413816e+00, 1.155565e+00, 1.559358e+00, 6.557708e-01, 1.063996e+00, 8.044823e-01, 5.600620e-01, 1.853414e+00, 2.264076e+00, 2.628408e+00, 2.222196e+00, 2.469312e+00, 6.370954e-01, 1.994621e+00, 9.963053e-01, 1.895298e-02, 2.742369e+00, 5.312422e-03, 2.329858e-01, 3.026478e+00, 2.133403e+00, 2.083865e+00, 1.043062e+00, 2.666857e+00, 8.037661e-01, 1.102343e+00, 2.541528e+00, 6.18348…
2.000000e-01	1.538105e+00, 1.122663e+00, 1.280489e+00, 9.350265e-01, 1.008743e+00, 7.844962e-01, 8.106456e-01, 2.685125e-01, 1.793102e+00, 2.046555e+00, 1.955865e+00, 1.121765e+00, 2.267208e+00, 3.642666e-01, 1.969467e+00, 5.586670e-01, 8.684485e-02, 2.079728e+00, 1.146550e-02, 2.108532e-01, 1.508985e+00, 1.865356e+00, 1.711446e+00, 9.903751e-01, 1.697525e+00, 6.810209e-01, 1.157629e+00, 2.170357e+00, 3.92669…
4.000000e-01	1.251332e+00, 7.909847e-01, 1.289492e+00, 9.300456e-01, 1.393697e+00, 6.923644e-01, 6.962961e-01, 2.196436e-01, 1.290966e+00, 1.667294e+00, 1.659906e+00, 6.752106e-01, 2.047941e+00, 2.716805e-01, 1.930167e+00, 3.710374e-01, 1.768185e-01, 1.758450e+00, 2.361976e-01, 1.624502e-01, 1.263131e+00, 1.469844e+00, 1.187276e+00, 5.212733e-01, 1.037648e+00, 5.905083e-01, 1.011810e+00, 1.891387e+00, 2.41437…
6.000000e-01	1.304459e+00, 7.414773e-01, 1.216958e+00, 9.294188e-01, 1.717306e+00, 5.021135e-01, 6.624191e-01, 1.307589e-01, 1.205238e+00, 1.038763e+00, 1.553314e+00, 5.863525e-01, 1.648040e+00, 1.732790e-01, 2.106635e+00, 2.568336e-01, 2.963171e-01, 1.348581e+00, 5.440958e-01, 1.227300e-01, 9.736617e-01, 1.362031e+00, 7.099622e-01, 3.782861e-01, 7.331641e-01, 3.395543e-01, 9.330671e-01, 1.707287e+00, 1.44933…
8.000000e-01	1.078030e+00, 6.685114e-01, 1.272089e+00, 8.636520e-01, 1.809947e+00, 4.400295e-01, 6.052259e-01, 8.411550e-02, 1.210692e+00, 1.158764e+00, 9.559518e-01, 4.839990e-01, 1.691641e+00, 1.698759e-01, 1.943026e+00, 1.824704e-01, 2.905826e-01, 1.228158e+00, 8.156155e-01, 8.890955e-02, 8.966423e-01, 1.194693e+00, 5.236972e-01, 2.363647e-01, 4.698846e-01, 4.211583e-01, 8.969245e-01, 1.551895e+00, 9.74392…
1.000000e+00	9.211010e-01, 5.828599e-01, 1.197228e+00, 9.827195e-01, 1.820112e+00, 4.054485e-01, 4.944069e-01, 4.790352e-02, 1.325077e+00, 8.254324e-01, 8.206423e-01, 5.603237e-01, 1.737699e+00, 2.271589e-01, 2.271242e+00, 1.170413e-01, 4.225460e-01, 9.148461e-01, 1.035529e+00, 7.109509e-02, 1.220632e+00, 1.166183e+00, 3.678128e-01, 1.534000e-01, 3.929844e-01, 4.752522e-01, 9.732130e-01, 1.566349e+00, 6.56273…
1.200000e+00	9.094976e-01, 5.475640e-01, 1.549543e+00, 9.190653e-01, 1.499648e+00, 3.523503e-01, 4.858425e-01, 2.590097e-02, 1.130501e+00, 1.222607e+00, 4.910692e-01, 5.511773e-01, 1.497257e+00, 3.591263e-01, 2.356279e+00, 6.896214e-02, 3.842267e-01, 9.459712e-01, 1.223363e+00, 5.426186e-02, 1.042254e+00, 8.555652e-01, 2.246436e-01, 1.054301e-01, 5.233741e-01, 6.360548e-01, 8.846029e-01, 1.506943e+00, 4.37051…
1.400000e+00	7.412470e-01, 3.154188e-01, 1.463423e+00, 1.070662e+00, 1.031900e+00, 4.644681e-01, 3.218921e-01, 1.710118e-02, 1.053111e+00, 1.113017e+00, 3.894340e-01, 7.319651e-01, 1.467680e+00, 6.233484e-01, 2.311907e+00, 6.054466e-02, 4.042332e-01, 7.807223e-01, 1.349408e+00, 4.612395e-02, 1.170725e+00, 1.073225e+00, 2.038956e-01, 6.661973e-02, 6.397216e-01, 7.918472e-01, 8.395036e-01, 1.425175e+00, 4.46928…
1.600000e+00	4.602285e-01, 2.234715e-01, 1.495035e+00, 8.028891e-01, 9.284721e-01, 6.074937e-01, 3.138592e-01, 1.017819e-02, 8.290360e-01, 9.653506e-01, 3.011681e-01, 9.226936e-01, 1.323920e+00, 6.176063e-01, 2.342600e+00, 4.936690e-02, 3.990485e-01, 4.404457e-01, 1.609319e+00, 4.216450e-02, 1.173704e+00, 9.171297e-01, 1.477647e-01, 4.999530e-02, 7.331832e-01, 9.152508e-01, 9.984348e-01, 1.267030e+00, 8.17045…
1.800000e+00	4.651575e-01, 1.268389e-01, 1.575434e+00, 8.280092e-01, 7.707919e-01, 7.402980e-01, 2.212110e-01, 4.988134e-03, 6.413251e-01, 1.204406e+00, 2.367050e-01, 9.794877e-01, 1.428564e+00, 8.551817e-01, 2.461206e+00, 8.642380e-02, 3.718791e-01, 3.078986e-01, 1.199905e+00, 5.276135e-02, 1.139132e+00, 7.936201e-01, 9.187301e-02, 5.667345e-02, 9.764156e-01, 1.211380e+00, 9.420061e-01, 9.938871e-01, 1.19673…
2.000000e+00	3.553585e-01, 1.083606e-01, 1.470083e+00, 6.362598e-01, 5.839126e-01, 8.443175e-01, 1.158936e-01, 2.698623e-03, 6.672095e-01, 1.068095e+00, 3.275457e-01, 9.613373e-01, 1.563100e+00, 8.508605e-01, 2.151941e+00, 1.493397e-01, 2.437776e-01, 1.769796e-01, 1.236730e+00, 7.913756e-02, 1.111677e+00, 7.600825e-01, 6.378457e-02, 4.574358e-02, 9.935822e-01, 1.374340e+00, 7.046548e-01, 7.801371e-01, 1.54267…
0.000000e+00	8.875522e-01, 1.438357e+00, 1.131167e+00, 1.958526e+00, 5.207707e-02, 1.038290e+00, 2.530211e+00, 8.221991e-02, 2.015184e-01, 1.927490e+00, 1.997733e+00, 1.438790e+00, 8.636314e-01, 1.578424e+00, 1.759004e+00, 5.832660e-01, 2.630414e+00, 6.160238e-01, 1.089091e+00, 4.999718e-01, 2.432670e+00, 8.436679e-01, 2.125562e+00, 1.004626e-01, 3.103340e+00, 1.737586e-01, 2.849894e+00, 1.772889e+00, 1.57771…
2.000000e-01	9.984050e-01, 1.019728e+00, 7.051938e-01, 1.614337e+00, 2.126878e-01, 1.313605e+00, 1.439247e+00, 4.570081e-02, 4.428853e-01, 1.246044e+00, 1.609822e+00, 1.331519e+00, 7.561841e-01, 1.433279e+00, 1.823714e+00, 6.614244e-01, 1.842751e+00, 6.865582e-01, 1.142412e+00, 6.951154e-01, 1.475202e+00, 8.652585e-01, 1.321411e+00, 2.078458e-01, 2.283344e+00, 6.031358e-01, 1.840895e+00, 1.614882e+00, 9.36347…
4.000000e-01	7.675910e-01, 5.782451e-01, 7.772261e-01, 1.406904e+00, 3.208343e-01, 7.841717e-01, 7.207348e-01, 3.002875e-02, 7.361776e-01, 1.204110e+00, 1.190073e+00, 7.502624e-01, 1.190748e+00, 1.040704e+00, 1.173143e+00, 6.892762e-01, 1.354052e+00, 5.788913e-01, 1.064159e+00, 6.913772e-01, 1.230879e+00, 7.127660e-01, 8.171729e-01, 2.188908e-01, 1.547831e+00, 7.375904e-01, 1.222599e+00, 1.769921e+00, 8.84199…
6.000000e-01	9.030676e-01, 3.714675e-01, 9.756726e-01, 1.216283e+00, 3.907234e-01, 1.323025e+00, 4.504049e-01, 1.887394e-02, 8.276226e-01, 9.397857e-01, 1.336776e+00, 8.048549e-01, 9.901361e-01, 8.298830e-01, 1.114763e+00, 6.402438e-01, 8.060991e-01, 4.081028e-01, 1.216351e+00, 6.621012e-01, 1.159478e+00, 8.291663e-01, 7.865384e-01, 1.869147e-01, 1.442629e+00, 1.200961e+00, 8.517355e-01, 1.574438e+00, 1.05774…
8.000000e-01	8.249722e-01, 2.989044e-01, 1.080941e+00, 1.169123e+00, 4.600772e-01, 1.322073e+00, 3.382610e-01, 8.808500e-03, 6.097771e-01, 9.562077e-01, 1.376168e+00, 6.652115e-01, 1.169206e+00, 9.363044e-01, 9.117083e-01, 4.465781e-01, 5.217158e-01, 2.637948e-01, 1.281120e+00, 5.752687e-01, 1.285743e+00, 9.153389e-01, 5.361507e-01, 2.274795e-01, 1.467507e+00, 1.270625e+00, 5.970976e-01, 1.269556e+00, 7.77014…
1.000000e+00	9.022263e-01, 1.927929e-01, 1.498823e+00, 9.809305e-01, 4.118225e-01, 1.191630e+00, 2.426846e-01, 6.516310e-03, 4.593217e-01, 7.278449e-01, 1.313783e+00, 6.218139e-01, 1.183950e+00, 8.855808e-01, 6.385991e-01, 3.528220e-01, 3.680699e-01, 1.703434e-01, 1.240819e+00, 6.427936e-01, 1.355826e+00, 9.079437e-01, 3.395284e-01, 1.577994e-01, 9.101610e-01, 1.177948e+00, 5.734251e-01, 7.572222e-01, 9.52191…
1.200000e+00	6.417094e-01, 1.284707e-01, 1.534288e+00, 1.110856e+00, 4.552729e-01, 1.443146e+00, 1.836579e-01, 3.723350e-03, 4.235745e-01, 7.370032e-01, 8.505693e-01, 8.455279e-01, 9.936002e-01, 7.824925e-01, 5.480410e-01, 3.432551e-01, 2.432241e-01, 1.043288e-01, 1.259254e+00, 5.288476e-01, 1.474740e+00, 8.653887e-01, 2.537907e-01, 1.405250e-01, 9.551437e-01, 1.377347e+00, 4.968989e-01, 6.340723e-01, 7.06173…
1.400000e+00	6.406109e-01, 1.284107e-01, 1.631764e+00, 8.989818e-01, 3.721567e-01, 1.283558e+00, 1.308037e-01, 1.951809e-03, 3.194626e-01, 5.929342e-01, 9.236044e-01, 7.756787e-01, 1.160158e+00, 8.307644e-01, 4.156659e-01, 3.053783e-01, 1.661575e-01, 7.920752e-02, 1.251725e+00, 3.773370e-01, 1.515734e+00, 9.404644e-01, 2.035680e-01, 1.184700e-01, 9.515635e-01, 1.359359e+00, 5.847060e-01, 4.378953e-01, 6.85048…
1.600000e+00	6.777106e-01, 9.541150e-02, 2.190873e+00, 9.523241e-01, 4.314880e-01, 1.312486e+00, 7.605529e-02, 1.298187e-03, 2.929991e-01, 7.697360e-01, 8.073889e-01, 6.811941e-01, 1.452933e+00, 8.236804e-01, 3.428527e-01, 3.403268e-01, 1.228505e-01, 6.453744e-02, 1.342231e+00, 3.843695e-01, 1.159330e+00, 6.846309e-01, 1.248990e-01, 1.094745e-01, 1.050438e+00, 1.657076e+00, 5.302972e-01, 4.709096e-01, 7.58290…
1.800000e+00	5.077270e-01, 8.000426e-02, 1.866197e+00, 7.652481e-01, 3.642863e-01, 1.299387e+00, 6.947033e-02, 7.567144e-04, 2.641023e-01, 7.304656e-01, 8.506602e-01, 8.824086e-01, 1.311124e+00, 9.800887e-01, 3.377873e-01, 2.972196e-01, 9.616345e-02, 1.050701e-01, 1.305473e+00, 4.426969e-01, 1.130476e+00, 6.377924e-01, 8.204854e-02, 9.591300e-02, 1.131057e+00, 1.938806e+00, 6.006949e-01, 2.468323e-01, 7.93996…
2.000000e+00	6.626888e-01, 7.760760e-02, 2.224185e+00, 7.852185e-01, 3.597618e-01, 1.437799e+00, 4.290082e-02, 5.890771e-04, 2.047745e-01, 7.731752e-01, 7.629627e-01, 1.091144e+00, 1.252074e+00, 9.311932e-01, 2.249372e-01, 2.784466e-01, 5.605786e-02, 1.392842e-01, 1.375603e+00, 3.377440e-01, 1.106418e+00, 4.669682e-01, 6.492772e-02, 6.611225e-02, 1.110723e+00, 1.508653e+00, 6.280901e-01, 2.152190e-01, 8.62015…
0.000000e+00	1.496001e+00, 2.950575e-01, 4.561379e-01, 2.689005e-01, 3.285178e+00, 8.110945e-01, 2.164848e+00, 1.521322e+00, 9.293292e-01, 1.399839e-01, 1.909666e+00, 1.442822e-01, 4.284953e-01, 5.504703e-01, 1.703158e+00, 1.314090e+00, 2.607885e-01, 1.701151e+00, 2.073098e+00, 3.435839e-01, 7.118694e-01, 1.632948e+00, 2.069758e+00, 2.846528e+00, 7.804675e-01, 6.048056e-01, 2.082522e+00, 1.633351e+00, 8.00951…
2.000000e-01	1.453177e+00, 2.156347e-01, 3.020898e-01, 5.026339e-01, 2.372639e+00, 7.505516e-01, 1.430789e+00, 1.083499e+00, 1.060892e+00, 1.041875e-01, 1.343309e+00, 1.305548e-01, 5.934222e-01, 6.601534e-01, 2.058194e+00, 1.056108e+00, 3.072855e-01, 1.260299e+00, 1.501926e+00, 2.267755e-01, 6.077178e-01, 1.577924e+00, 1.334134e+00, 2.016626e+00, 8.410875e-01, 5.304987e-01, 1.896256e+00, 1.702255e+00, 5.66334…
4.000000e-01	1.348860e+00, 9.972353e-02, 2.989761e-01, 4.851974e-01, 1.679549e+00, 7.033844e-01, 1.127705e+00, 8.198841e-01, 1.228852e+00, 1.213009e-01, 1.385403e+00, 1.190209e-01, 8.793196e-01, 8.727115e-01, 2.200684e+00, 5.473344e-01, 4.323726e-01, 9.874295e-01, 1.723806e+00, 2.136714e-01, 7.013156e-01, 1.150293e+00, 1.281593e+00, 1.493195e+00, 9.751305e-01, 4.849437e-01, 1.458230e+00, 1.349317e+00, 3.11549…
6.000000e-01	1.167954e+00, 8.771033e-02, 3.527822e-01, 6.847422e-01, 1.641251e+00, 5.088159e-01, 9.168229e-01, 7.720913e-01, 1.317194e+00, 2.440308e-01, 7.729335e-01, 1.837751e-01, 9.412663e-01, 8.431965e-01, 2.230881e+00, 4.243166e-01, 4.871138e-01, 9.533056e-01, 1.466689e+00, 2.208048e-01, 8.891929e-01, 1.123981e+00, 8.317463e-01, 1.010059e+00, 1.077978e+00, 5.187284e-01, 1.171128e+00, 1.276307e+00, 1.89104…
8.000000e-01	1.108434e+00, 6.175920e-02, 5.776173e-01, 6.496186e-01, 1.184136e+00, 4.429685e-01, 5.414736e-01, 4.750040e-01, 1.101941e+00, 4.077337e-01, 6.957211e-01, 2.949465e-01, 1.090387e+00, 8.248859e-01, 2.705796e+00, 3.366290e-01, 5.158769e-01, 9.202839e-01, 1.593018e+00, 1.573403e-01, 8.547320e-01, 8.877980e-01, 5.875203e-01, 8.241847e-01, 1.022211e+00, 6.646859e-01, 1.181931e+00, 1.356833e+00, 1.24183…
1.000000e+00	9.629698e-01, 4.247711e-02, 6.970575e-01, 8.571311e-01, 7.944518e-01, 4.888485e-01, 5.148327e-01, 2.639778e-01, 1.036917e+00, 6.171727e-01, 8.481229e-01, 4.515813e-01, 1.307577e+00, 9.805133e-01, 2.309958e+00, 3.410628e-01, 4.454113e-01, 8.925180e-01, 1.431933e+00, 3.086267e-01, 1.368714e+00, 9.682187e-01, 3.580515e-01, 6.026708e-01, 1.198758e+00, 8.885087e-01, 8.447988e-01, 1.252245e+00, 1.08479…
1.200000e+00	6.866132e-01, 3.869082e-02, 9.577686e-01, 8.824564e-01, 6.751107e-01, 6.089202e-01, 2.751646e-01, 1.801764e-01, 7.752410e-01, 6.925618e-01, 6.929827e-01, 6.757162e-01, 1.110618e+00, 8.940135e-01, 2.047000e+00, 3.422917e-01, 2.955948e-01, 6.499717e-01, 1.523302e+00, 3.062886e-01, 1.064136e+00, 9.259684e-01, 2.123242e-01, 3.943296e-01, 1.144614e+00, 9.572094e-01, 7.898441e-01, 1.128309e+00, 9.27071…
1.400000e+00	6.525827e-01, 2.674500e-02, 1.312440e+00, 8.500175e-01, 5.735117e-01, 6.283846e-01, 3.036352e-01, 1.007415e-01, 7.281646e-01, 7.972725e-01, 7.307986e-01, 8.917795e-01, 1.112167e+00, 8.821614e-01, 1.748334e+00, 3.226842e-01, 1.933856e-01, 3.445299e-01, 1.420708e+00, 2.706289e-01, 1.094335e+00, 7.867444e-01, 1.829654e-01, 3.306842e-01, 8.861604e-01, 1.262106e+00, 7.190311e-01, 9.848112e-01, 1.34422…
1.600000e+00	5.551402e-01, 1.659702e-02, 1.608719e+00, 9.187001e-01, 3.843846e-01, 9.949611e-01, 1.797813e-01, 5.482691e-02, 5.516644e-01, 8.709347e-01, 7.533099e-01, 8.764577e-01, 1.449635e+00, 9.758721e-01, 1.348812e+00, 3.372026e-01, 1.456553e-01, 2.728642e-01, 1.667521e+00, 3.263227e-01, 1.135502e+00, 7.941922e-01, 1.216739e-01, 2.147095e-01, 8.326488e-01, 1.360782e+00, 7.270634e-01, 7.834869e-01, 2.15562…
1.800000e+00	4.299362e-01, 1.993759e-02, 1.660158e+00, 8.179579e-01, 4.417960e-01, 1.061631e+00, 1.336118e-01, 3.087610e-02, 5.507451e-01, 1.041615e+00, 6.614165e-01, 9.959359e-01, 1.242088e+00, 9.158291e-01, 1.208998e+00, 3.423253e-01, 1.134660e-01, 2.081477e-01, 1.383687e+00, 3.511945e-01, 1.403374e+00, 6.270898e-01, 9.441460e-02, 1.470337e-01, 1.009692e+00, 1.380915e+00, 7.103070e-01, 5.666136e-01, 2.31040…
2.000000e+00	3.321346e-01, 2.029067e-02, 1.879373e+00, 6.111319e-01, 3.384709e-01, 1.144839e+00, 7.534951e-02, 1.923250e-02, 4.593538e-01, 9.566958e-01, 8.342770e-01, 9.985635e-01, 1.576283e+00, 8.805422e-01, 9.820519e-01, 3.286781e-01, 8.785868e-02, 1.571620e-01, 1.562274e+00, 3.649181e-01, 1.121038e+00, 5.598877e-01, 6.986807e-02, 1.399653e-01, 9.919098e-01, 1.323052e+00, 7.749694e-01, 4.624059e-01, 3.80728…
0.000000e+00	2.840436e-01, 2.539028e+00, 2.704987e+00, 3.133049e+00, 3.796797e-01, 2.936691e-01, 1.812333e-01, 6.940600e-01, 1.978114e+00, 2.374361e+00, 1.058496e+00, 8.849072e-01, 2.718337e+00, 6.230758e-01, 9.714672e-01, 1.466563e-01, 4.733775e-01, 9.547449e-01, 4.681652e-01, 5.137583e-01, 1.430556e+00, 3.288508e-01, 6.109132e-02, 2.516954e-01, 1.752076e+00, 1.677024e-01, 2.228012e+00, 1.962932e+00, 2.83065…
2.000000e-01	3.156258e-01, 1.567638e+00, 2.309793e+00, 2.188285e+00, 6.214186e-01, 2.382797e-01, 1.458337e-01, 4.113305e-01, 1.980052e+00, 2.090724e+00, 8.717755e-01, 1.071903e+00, 2.040512e+00, 4.356556e-01, 1.036407e+00, 1.019006e-01, 2.662311e-01, 1.060329e+00, 7.039491e-01, 4.109526e-01, 9.945545e-01, 3.531740e-01, 4.875008e-02, 1.760293e-01, 1.354331e+00, 2.714612e-01, 2.281171e+00, 1.687623e+00, 1.61472…
4.000000e-01	2.458752e-01, 1.237735e+00, 1.590686e+00, 1.690543e+00, 8.093455e-01, 1.910304e-01, 5.835000e-02, 2.943157e-01, 1.795265e+00, 2.010643e+00, 1.076560e+00, 9.758570e-01, 2.243979e+00, 3.809997e-01, 1.283764e+00, 7.264659e-02, 2.723767e-01, 1.059890e+00, 7.937012e-01, 2.754351e-01, 8.776535e-01, 4.299644e-01, 3.132683e-02, 9.602872e-02, 1.009979e+00, 4.133707e-01, 1.517499e+00, 2.000194e+00, 7.74814…
6.000000e-01	2.937117e-01, 7.703446e-01, 1.562594e+00, 1.488943e+00, 1.002429e+00, 1.409887e-01, 3.822204e-02, 1.842678e-01, 1.720391e+00, 1.599561e+00, 7.683244e-01, 9.502861e-01, 2.035430e+00, 4.226322e-01, 1.686964e+00, 6.095425e-02, 2.922352e-01, 8.198812e-01, 1.055487e+00, 2.296402e-01, 8.800320e-01, 3.000333e-01, 2.372918e-02, 6.501650e-02, 8.880657e-01, 6.483665e-01, 1.539690e+00, 1.655131e+00, 6.48646…
8.000000e-01	2.417663e-01, 4.439743e-01, 1.084071e+00, 1.253576e+00, 8.036516e-01, 1.265473e-01, 2.342173e-02, 1.033978e-01, 1.824017e+00, 1.444328e+00, 5.959872e-01, 1.106262e+00, 1.747854e+00, 5.692957e-01, 1.964692e+00, 5.649088e-02, 2.352434e-01, 8.565291e-01, 1.106574e+00, 1.886498e-01, 1.082722e+00, 2.819519e-01, 2.105418e-02, 4.314442e-02, 8.658140e-01, 6.416298e-01, 1.343808e+00, 1.558576e+00, 4.10838…
1.000000e+00	1.885494e-01, 3.396933e-01, 1.094783e+00, 7.567818e-01, 7.869826e-01, 9.501728e-02, 1.336933e-02, 6.926051e-02, 1.259545e+00, 1.347193e+00, 6.075025e-01, 8.953756e-01, 1.723218e+00, 6.309810e-01, 1.483156e+00, 5.073974e-02, 2.457670e-01, 9.316185e-01, 1.166990e+00, 1.338387e-01, 1.210923e+00, 2.072477e-01, 1.323265e-02, 2.757298e-02, 8.501226e-01, 8.612798e-01, 1.229670e+00, 1.792894e+00, 2.04214…
1.200000e+00	1.435239e-01, 2.477337e-01, 1.039650e+00, 7.256422e-01, 6.058671e-01, 6.410155e-02, 8.068225e-03, 3.256633e-02, 1.652044e+00, 1.385398e+00, 4.946521e-01, 1.173545e+00, 1.615137e+00, 7.519409e-01, 1.974088e+00, 8.617432e-02, 2.009363e-01, 8.004677e-01, 1.368723e+00, 1.335856e-01, 1.042462e+00, 1.270063e-01, 1.090400e-02, 2.496959e-02, 9.039641e-01, 9.869028e-01, 1.159914e+00, 1.620566e+00, 1.26804…
1.400000e+00	9.571472e-02, 1.627926e-01, 1.028529e+00, 5.836262e-01, 5.662912e-01, 5.725146e-02, 5.060045e-03, 1.743194e-02, 1.318808e+00, 1.222968e+00, 4.979792e-01, 1.067194e+00, 1.392637e+00, 7.918979e-01, 2.145827e+00, 1.136726e-01, 1.289740e-01, 9.147477e-01, 1.339711e+00, 1.294176e-01, 1.160483e+00, 1.082200e-01, 1.002626e-02, 1.748755e-02, 1.215773e+00, 1.136202e+00, 1.086806e+00, 1.524685e+00, 7.93089…
1.600000e+00	1.042755e-01, 1.054492e-01, 1.140696e+00, 4.182270e-01, 4.512186e-01, 5.749891e-02, 3.077746e-03, 1.238593e-02, 1.376159e+00, 1.329281e+00, 6.066260e-01, 1.189939e+00, 1.602672e+00, 9.357157e-01, 2.466967e+00, 1.503554e-01, 8.199460e-02, 8.706298e-01, 1.486571e+00, 1.561484e-01, 1.179549e+00, 7.121423e-02, 7.998583e-03, 2.125037e-02, 9.777401e-01, 1.023721e+00, 1.048476e+00, 9.857838e-01, 5.34566…
1.800000e+00	7.123848e-02, 5.519610e-02, 1.067107e+00, 5.209622e-01, 3.766278e-01, 7.945917e-02, 1.540200e-03, 5.812469e-03, 1.353859e+00, 1.369082e+00, 5.759858e-01, 1.218031e+00, 1.333653e+00, 9.228694e-01, 2.051961e+00, 2.044499e-01, 8.954378e-02, 7.255736e-01, 1.569664e+00, 1.920786e-01, 1.284365e+00, 5.101256e-02, 8.712541e-03, 2.613505e-02, 8.368615e-01, 1.032379e+00, 8.721123e-01, 1.011883e+00, 2.94351…
2.000000e+00	5.755611e-02, 4.108365e-02, 1.062509e+00, 4.338926e-01, 3.098618e-01, 1.488800e-01, 1.036507e-03, 4.350004e-03, 1.197954e+00, 1.616870e+00, 5.552273e-01, 1.168402e+00, 1.522659e+00, 8.889663e-01, 1.899679e+00, 2.409148e-01, 4.342517e-02, 8.801164e-01, 1.510285e+00, 2.089154e-01, 1.395424e+00, 3.552031e-02, 9.812070e-03, 2.202684e-02, 1.074069e+00, 1.259308e+00, 9.286927e-01, 8.218528e-01, 1.78470…
0.000000e+00	1.794901e+00, 3.914606e-01, 2.932556e+00, 9.275234e-01, 2.260335e+00, 2.097269e+00, 3.120920e+00, 2.752665e+00, 3.300233e+00, 4.038510e-01, 2.945175e+00, 1.365397e-02, 8.407154e-01, 2.715653e+00, 2.554027e+00, 8.937486e-01, 1.323110e+00, 2.083125e+00, 1.960276e+00, 1.253557e+00, 1.459875e-01, 1.420062e+00, 3.295431e-02, 5.388204e-01, 2.248634e-01, 2.826117e+00, 7.507789e-01, 6.614962e-01, 1.74094…
2.000000e-01	9.590543e-01, 2.145089e-01, 2.551563e+00, 1.052971e+00, 1.742778e+00, 1.407103e+00, 1.593879e+00, 1.292479e+00, 2.604782e+00, 3.234288e-01, 2.112038e+00, 6.245921e-02, 7.337467e-01, 1.844062e+00, 2.949896e+00, 7.816821e-01, 1.273931e+00, 1.420875e+00, 1.753328e+00, 1.122319e+00, 9.788804e-02, 1.171764e+00, 7.403995e-02, 5.208336e-01, 4.888503e-01, 2.369310e+00, 7.644251e-01, 3.342022e-01, 3.07411…
4.000000e-01	8.086361e-01, 1.560983e-01, 2.141850e+00, 9.609903e-01, 1.266268e+00, 1.189557e+00, 1.233971e+00, 1.573955e+00, 1.700573e+00, 2.437864e-01, 1.207720e+00, 2.327427e-01, 5.702584e-01, 1.753817e+00, 2.694049e+00, 7.760334e-01, 8.763374e-01, 8.812442e-01, 1.104469e+00, 1.221469e+00, 7.420592e-02, 1.070860e+00, 1.016706e-01, 5.474877e-01, 6.204078e-01, 1.834005e+00, 9.009568e-01, 3.310645e-01, 5.22732…
6.000000e-01	7.736301e-01, 1.433443e-01, 2.396904e+00, 8.796498e-01, 1.153529e+00, 7.462100e-01, 1.014722e+00, 1.353401e+00, 1.705429e+00, 3.072088e-01, 1.158308e+00, 3.879856e-01, 4.318987e-01, 1.182030e+00, 2.455766e+00, 8.512810e-01, 6.502973e-01, 5.039886e-01, 1.036220e+00, 1.446153e+00, 6.904578e-02, 1.005149e+00, 1.222119e-01, 5.520455e-01, 7.851559e-01, 1.739064e+00, 9.095547e-01, 2.234064e-01, 6.28081…
8.000000e-01	6.115415e-01, 1.855231e-01, 2.579336e+00, 1.021121e+00, 1.040359e+00, 7.195678e-01, 5.931112e-01, 1.173988e+00, 1.292940e+00, 3.852120e-01, 7.590185e-01, 4.629499e-01, 4.085485e-01, 1.038407e+00, 2.236716e+00, 6.495954e-01, 6.851874e-01, 2.845158e-01, 1.182891e+00, 1.132339e+00, 5.424978e-02, 9.862080e-01, 1.466074e-01, 6.042412e-01, 6.255167e-01, 1.906303e+00, 8.455470e-01, 1.662585e-01, 7.05979…
1.000000e+00	5.118642e-01, 2.440722e-01, 2.369020e+00, 8.760690e-01, 1.077407e+00, 6.531922e-01, 5.641238e-01, 8.607006e-01, 1.025896e+00, 5.090944e-01, 5.393416e-01, 9.593154e-01, 5.227000e-01, 7.806998e-01, 2.066050e+00, 5.343914e-01, 6.038432e-01, 1.810152e-01, 1.064547e+00, 8.273950e-01, 5.173332e-02, 1.010029e+00, 1.113626e-01, 5.395511e-01, 6.931654e-01, 1.501636e+00, 8.794219e-01, 1.106713e-01, 6.88823…
1.200000e+00	3.457530e-01, 2.501249e-01, 2.318414e+00, 7.585977e-01, 1.201251e+00, 6.142123e-01, 3.524737e-01, 6.358717e-01, 1.156577e+00, 7.304268e-01, 3.952218e-01, 8.365575e-01, 7.094054e-01, 8.362035e-01, 1.520666e+00, 3.499073e-01, 4.362873e-01, 1.137852e-01, 1.034768e+00, 6.751337e-01, 9.332664e-02, 7.180924e-01, 8.671621e-02, 4.929451e-01, 6.528201e-01, 1.620537e+00, 9.360455e-01, 9.204219e-02, 7.39914…
1.400000e+00	3.289794e-01, 3.030280e-01, 2.464630e+00, 1.001851e+00, 1.248602e+00, 6.273221e-01, 1.952636e-01, 3.751222e-01, 7.723342e-01, 8.036656e-01, 3.565919e-01, 8.315417e-01, 8.846741e-01, 5.285452e-01, 1.428353e+00, 3.118405e-01, 3.722401e-01, 6.029767e-02, 9.131574e-01, 5.939436e-01, 2.203190e-01, 4.833115e-01, 6.919589e-02, 5.377637e-01, 6.945690e-01, 1.798068e+00, 9.012365e-01, 7.041314e-02, 7.31938…
1.600000e+00	3.066031e-01, 2.978013e-01, 1.784705e+00, 5.886354e-01, 1.311088e+00, 8.032395e-01, 1.131343e-01, 2.149787e-01, 9.136534e-01, 1.021881e+00, 2.201134e-01, 1.173809e+00, 1.120596e+00, 5.882603e-01, 1.400537e+00, 1.764304e-01, 3.555996e-01, 5.698155e-02, 1.015248e+00, 3.718496e-01, 3.770407e-01, 3.729326e-01, 5.186303e-02, 4.582772e-01, 7.063822e-01, 1.233890e+00, 9.141620e-01, 5.687169e-02, 7.80784…
1.800000e+00	2.272882e-01, 2.898326e-01, 2.053714e+00, 5.490499e-01, 1.039537e+00, 7.137632e-01, 6.153904e-02, 1.519848e-01, 8.635580e-01, 1.081086e+00, 2.240091e-01, 1.089931e+00, 1.143564e+00, 6.038861e-01, 1.172556e+00, 1.560283e-01, 3.015393e-01, 1.110250e-01, 1.082651e+00, 3.485701e-01, 4.722348e-01, 2.486103e-01, 3.812904e-02, 3.383459e-01, 7.010637e-01, 1.776955e+00, 1.024323e+00, 5.054666e-02, 8.22662…
2.000000e+00	1.744624e-01, 2.812102e-01, 1.970254e+00, 5.958766e-01, 9.783990e-01, 1.114710e+00, 3.137438e-02, 7.869875e-02, 7.282745e-01, 1.063458e+00, 1.528764e-01, 9.225223e-01, 1.225684e+00, 5.351521e-01, 1.084368e+00, 1.048457e-01, 3.821342e-01, 2.235196e-01, 1.140084e+00, 2.704645e-01, 7.240125e-01, 2.264552e-01, 3.067709e-02, 3.305151e-01, 7.526551e-01, 1.458049e+00, 9.331548e-01, 3.316883e-02, 9.74110…
0.000000e+00	7.564932e-01, 1.308016e+00, 1.413463e+00, 1.275579e+00, 2.296270e+00, 2.181929e+00, 1.608318e+00, 3.087807e+00, 1.604396e+00, 4.115961e-01, 2.420632e+00, 2.328983e+00, 1.894429e+00, 2.553196e+00, 4.509475e-01, 2.324915e+00, 2.052775e+00, 2.723572e-03, 2.196185e+00, 1.716032e+00, 2.805192e+00, 1.820715e+00, 1.313907e+00, 1.177410e+00, 2.396503e+00, 6.834672e-01, 1.728757e+00, 9.653042e-01, 2.46809…
2.000000e-01	8.592734e-01, 8.290786e-01, 1.413274e+00, 9.302871e-01, 2.164844e+00, 1.774198e+00, 1.028102e+00, 2.021104e+00, 1.514553e+00, 3.307708e-01, 2.482335e+00, 1.921812e+00, 1.311331e+00, 1.727828e+00, 8.980577e-01, 1.475401e+00, 1.738821e+00, 1.838524e-01, 2.272137e+00, 1.822593e+00, 1.976421e+00, 1.333423e+00, 1.115357e+00, 7.487754e-01, 1.888679e+00, 8.023003e-01, 1.450682e+00, 1.242258e+00, 4.96772…
4.000000e-01	8.763054e-01, 4.029178e-01, 1.448943e+00, 6.678676e-01, 9.872326e-01, 1.476416e+00, 7.982089e-01, 1.749238e+00, 1.395538e+00, 2.219096e-01, 1.617344e+00, 1.321595e+00, 9.042657e-01, 1.440476e+00, 1.260490e+00, 1.270995e+00, 1.334670e+00, 1.405582e-01, 1.616939e+00, 1.616568e+00, 1.357345e+00, 1.153941e+00, 9.135599e-01, 5.762056e-01, 1.744328e+00, 1.069262e+00, 8.290431e-01, 9.794493e-01, 5.50219…
6.000000e-01	6.639177e-01, 2.394999e-01, 1.595934e+00, 5.123572e-01, 1.099578e+00, 1.096792e+00, 7.418637e-01, 1.307270e+00, 1.098187e+00, 2.490955e-01, 1.650285e+00, 1.168996e+00, 6.130156e-01, 1.048060e+00, 1.270452e+00, 1.109086e+00, 8.222514e-01, 8.098673e-02, 1.563292e+00, 1.387049e+00, 1.092943e+00, 1.179162e+00, 8.256539e-01, 5.267374e-01, 1.437167e+00, 1.163040e+00, 6.053768e-01, 6.389302e-01, 5.82321…
8.000000e-01	6.258933e-01, 1.968734e-01, 1.635022e+00, 3.763517e-01, 9.039470e-01, 8.803725e-01, 6.096583e-01, 1.170975e+00, 9.223173e-01, 2.072023e-01, 1.200637e+00, 1.104461e+00, 4.822153e-01, 1.042886e+00, 1.198960e+00, 9.166778e-01, 7.096630e-01, 5.341023e-02, 1.075267e+00, 1.033664e+00, 7.405329e-01, 1.215008e+00, 6.570726e-01, 5.273408e-01, 1.204202e+00, 1.455794e+00, 5.764147e-01, 6.296766e-01, 7.91427…
1.000000e+00	4.812469e-01, 2.681386e-01, 2.148064e+00, 3.709251e-01, 1.068765e+00, 1.089121e+00, 4.270505e-01, 9.838871e-01, 6.797581e-01, 1.726287e-01, 1.577126e+00, 9.508206e-01, 4.507653e-01, 8.493267e-01, 1.066947e+00, 6.407320e-01, 4.627756e-01, 2.899115e-02, 9.767697e-01, 1.129559e+00, 4.677300e-01, 1.110290e+00, 5.326074e-01, 5.592281e-01, 1.010332e+00, 1.303488e+00, 3.111316e-01, 5.120236e-01, 7.58639…
1.200000e+00	5.242371e-01, 2.618921e-01, 2.032846e+00, 4.143737e-01, 1.060783e+00, 8.800717e-01, 3.134632e-01, 7.114939e-01, 4.971845e-01, 1.984150e-01, 1.196038e+00, 1.094839e+00, 5.268718e-01, 8.231825e-01, 7.203567e-01, 5.610973e-01, 4.079879e-01, 1.830118e-02, 1.013331e+00, 9.128557e-01, 4.088991e-01, 8.689823e-01, 4.370937e-01, 5.061772e-01, 9.178434e-01, 1.521040e+00, 3.140257e-01, 3.467184e-01, 7.28541…
1.400000e+00	4.107048e-01, 3.676346e-01, 2.151104e+00, 4.208260e-01, 1.142657e+00, 1.055271e+00, 2.599451e-01, 4.853472e-01, 5.372830e-01, 3.424268e-01, 7.955857e-01, 1.059768e+00, 7.184589e-01, 6.314441e-01, 6.344747e-01, 2.444332e-01, 4.250861e-01, 1.044688e-02, 1.022929e+00, 6.094192e-01, 3.404698e-01, 8.608781e-01, 2.909890e-01, 5.897884e-01, 7.390046e-01, 1.429703e+00, 4.155980e-01, 2.143132e-01, 7.53224…
1.600000e+00	2.983108e-01, 3.748086e-01, 2.057376e+00, 3.802101e-01, 1.161469e+00, 1.231868e+00, 1.675032e-01, 2.396655e-01, 3.921274e-01, 4.885865e-01, 6.027631e-01, 8.343511e-01, 8.381927e-01, 6.475130e-01, 5.083937e-01, 2.383091e-01, 3.511525e-01, 8.998712e-03, 9.325669e-01, 5.867547e-01, 2.445369e-01, 5.979278e-01, 2.125820e-01, 4.683264e-01, 6.885280e-01, 1.438831e+00, 6.418710e-01, 1.911409e-01, 8.10488…
1.800000e+00	2.858026e-01, 3.861987e-01, 2.313469e+00, 3.356923e-01, 1.157371e+00, 1.068002e+00, 1.057490e-01, 1.730786e-01, 3.564328e-01, 5.816835e-01, 4.351106e-01, 1.114116e+00, 9.447796e-01, 4.884319e-01, 4.803700e-01, 1.901257e-01, 3.862269e-01, 2.165316e-02, 1.076700e+00, 4.743822e-01, 2.725338e-01, 5.787654e-01, 1.500839e-01, 4.018000e-01, 4.740812e-01, 1.729308e+00, 5.967704e-01, 1.182866e-01, 1.05787…
2.000000e+00	2.745294e-01, 3.416830e-01, 1.958835e+00, 3.405705e-01, 1.119855e+00, 1.261495e+00, 4.945287e-02, 9.605838e-02, 2.979426e-01, 6.868816e-01, 3.132555e-01, 1.053219e+00, 1.257995e+00, 5.163724e-01, 4.615367e-01, 1.320566e-01, 3.950129e-01, 7.288844e-02, 9.359674e-01, 2.577862e-01, 2.865275e-01, 4.501347e-01, 9.073978e-02, 3.899359e-01, 5.140805e-01, 1.555707e+00, 9.509440e-01, 1.116197e-01, 7.73931…
0.000000e+00	2.067126e+00, 1.214082e+00, 1.083761e+00, 3.138614e-01, 5.799119e-01, 1.281045e+00, 2.214595e+00, 1.296566e+00, 2.820098e+00, 1.788241e-01, 2.928436e+00, 3.133579e-01, 2.980098e-01, 1.495717e+00, 7.300333e-02, 4.760445e-01, 1.197143e+00, 3.427293e-01, 2.514380e+00, 2.400084e+00, 2.282587e+00, 9.622864e-01, 2.212454e+00, 1.406451e+00, 7.530886e-01, 1.475618e+00, 2.274148e+00, 1.764236e+00, 2.28428…
2.000000e-01	1.543844e+00, 6.297330e-01, 8.437470e-01, 5.175435e-01, 3.858289e-01, 1.208562e+00, 1.695886e+00, 1.041829e+00, 3.119507e+00, 1.686707e-01, 2.297816e+00, 2.029310e-01, 2.068269e-01, 1.094807e+00, 5.136046e-01, 5.610456e-01, 8.884790e-01, 2.402350e-01, 1.690213e+00, 1.794253e+00, 1.706172e+00, 1.091572e+00, 1.659487e+00, 1.259266e+00, 7.265558e-01, 1.345485e+00, 1.752768e+00, 1.500590e+00, 1.58655…
4.000000e-01	1.455402e+00, 3.945593e-01, 7.110890e-01, 5.789652e-01, 3.129193e-01, 8.466845e-01, 9.133457e-01, 1.030111e+00, 2.310401e+00, 1.168260e-01, 1.383197e+00, 1.502528e-01, 1.290912e-01, 1.034252e+00, 4.548378e-01, 6.358393e-01, 6.085158e-01, 1.473170e-01, 1.264004e+00, 1.779600e+00, 1.512841e+00, 7.984352e-01, 1.093108e+00, 1.142828e+00, 9.245031e-01, 1.524263e+00, 1.025367e+00, 1.132203e+00, 1.08204…
6.000000e-01	1.089960e+00, 2.872505e-01, 9.875389e-01, 7.042920e-01, 3.797726e-01, 5.768785e-01, 6.260990e-01, 7.475749e-01, 2.071807e+00, 1.119996e-01, 1.287450e+00, 2.236978e-01, 1.162375e-01, 1.062657e+00, 5.310024e-01, 4.904242e-01, 3.390789e-01, 7.653064e-02, 1.070868e+00, 1.499304e+00, 1.247566e+00, 8.847599e-01, 8.607722e-01, 7.844790e-01, 9.003969e-01, 1.833573e+00, 7.428996e-01, 7.333175e-01, 1.12590…
8.000000e-01	8.654769e-01, 3.620310e-01, 1.396383e+00, 6.584446e-01, 5.659459e-01, 3.575159e-01, 3.012317e-01, 4.789191e-01, 1.642608e+00, 1.638294e-01, 1.002494e+00, 3.637407e-01, 7.546987e-02, 7.792634e-01, 4.068108e-01, 3.887914e-01, 2.400776e-01, 5.970298e-02, 8.608741e-01, 1.370516e+00, 1.114352e+00, 5.986345e-01, 5.233568e-01, 8.177565e-01, 7.449733e-01, 1.446437e+00, 5.028106e-01, 4.422942e-01, 1.04478…
1.000000e+00	8.356941e-01, 4.991647e-01, 1.725619e+00, 7.281194e-01, 9.807210e-01, 3.439780e-01, 1.891667e-01, 2.740394e-01, 1.297929e+00, 4.127587e-01, 6.805423e-01, 4.643493e-01, 1.489377e-01, 4.407134e-01, 2.985255e-01, 2.673026e-01, 2.076259e-01, 3.401967e-02, 5.582929e-01, 1.020819e+00, 1.294452e+00, 4.652976e-01, 3.166084e-01, 7.480957e-01, 4.740794e-01, 1.561793e+00, 3.420523e-01, 5.149240e-01, 9.68653…
1.200000e+00	6.376035e-01, 5.111972e-01, 1.776659e+00, 8.809203e-01, 1.189211e+00, 3.748663e-01, 1.152831e-01, 1.589785e-01, 1.070926e+00, 5.919276e-01, 5.171936e-01, 7.876865e-01, 4.468487e-01, 3.529063e-01, 2.855904e-01, 2.119272e-01, 2.395394e-01, 2.346679e-02, 7.091111e-01, 8.871200e-01, 1.155469e+00, 3.377425e-01, 2.319707e-01, 7.113430e-01, 3.481300e-01, 1.419002e+00, 2.136885e-01, 4.009947e-01, 8.68935…
1.400000e+00	4.216678e-01, 5.614496e-01, 1.975380e+00, 8.803961e-01, 1.239959e+00, 4.949117e-01, 6.751097e-02, 8.448084e-02, 8.604947e-01, 8.835449e-01, 3.371927e-01, 9.026598e-01, 7.051453e-01, 2.603833e-01, 2.394746e-01, 1.293261e-01, 2.808580e-01, 4.726339e-02, 8.430770e-01, 5.851183e-01, 1.062706e+00, 2.470314e-01, 1.943651e-01, 5.295336e-01, 2.912399e-01, 1.511971e+00, 1.434311e-01, 2.369747e-01, 8.30197…
1.600000e+00	3.378947e-01, 4.247500e-01, 2.052111e+00, 7.145743e-01, 1.576277e+00, 7.383404e-01, 4.006657e-02, 5.496826e-02, 6.802084e-01, 7.797422e-01, 2.594547e-01, 9.032849e-01, 9.339605e-01, 2.464866e-01, 2.895648e-01, 8.259838e-02, 4.282104e-01, 1.217378e-01, 7.021222e-01, 4.506435e-01, 1.199301e+00, 1.636307e-01, 1.261021e-01, 5.336485e-01, 2.262227e-01, 1.636974e+00, 1.470099e-01, 1.948816e-01, 7.67345…
1.800000e+00	2.960097e-01, 4.781347e-01, 2.098958e+00, 6.278081e-01, 1.646935e+00, 9.167450e-01, 2.263535e-02, 3.416716e-02, 5.118357e-01, 9.657533e-01, 1.771248e-01, 9.354730e-01, 9.666734e-01, 2.871497e-01, 4.912860e-01, 4.837510e-02, 3.573004e-01, 2.525405e-01, 7.450490e-01, 2.567111e-01, 9.958028e-01, 1.257580e-01, 9.313366e-02, 6.156191e-01, 2.652037e-01, 1.608450e+00, 2.315707e-01, 1.631973e-01, 8.10067…
2.000000e+00	2.461490e-01, 4.698749e-01, 1.896361e+00, 6.615284e-01, 1.568865e+00, 8.626808e-01, 1.299108e-02, 2.190368e-02, 3.637109e-01, 9.662373e-01, 1.062471e-01, 1.016157e+00, 1.278840e+00, 2.564969e-01, 6.290812e-01, 3.496641e-02, 3.952553e-01, 4.004269e-01, 1.139012e+00, 2.543921e-01, 8.333733e-01, 8.185435e-02, 6.342090e-02, 4.602415e-01, 2.931213e-01, 1.560348e+00, 3.922850e-01, 1.310153e-01, 7.89467…
0.000000e+00	1.343699e+00, 2.992772e+00, 4.883926e-01, 3.059927e+00, 1.335451e+00, 2.336495e+00, 1.365964e+00, 4.194545e-01, 2.878415e+00, 1.365289e+00, 1.476461e+00, 2.995336e+00, 2.413132e+00, 1.711859e+00, 2.059915e+00, 2.015884e+00, 1.611793e+00, 2.752837e-01, 2.338889e+00, 2.439526e+00, 1.434510e+00, 1.232888e+00, 5.874399e-01, 1.041975e+00, 4.636521e-01, 1.228968e+00, 2.527712e+00, 8.266868e-01, 1.28132…
2.000000e-01	1.377582e+00, 1.734215e+00, 3.301488e-01, 1.645942e+00, 1.334245e+00, 1.915179e+00, 9.021375e-01, 2.195695e-01, 2.586543e+00, 1.060171e+00, 8.768465e-01, 1.737751e+00, 1.553784e+00, 1.097948e+00, 2.263850e+00, 1.502482e+00, 1.364355e+00, 5.934692e-01, 2.187166e+00, 2.300733e+00, 9.925659e-01, 1.033834e+00, 5.709840e-01, 8.004477e-01, 7.924520e-01, 1.410843e+00, 1.901350e+00, 8.808683e-01, 1.13850…
4.000000e-01	1.540259e+00, 9.815435e-01, 3.420746e-01, 1.172961e+00, 9.598859e-01, 1.470744e+00, 5.262355e-01, 1.090282e-01, 1.509050e+00, 1.147135e+00, 6.251546e-01, 1.118133e+00, 1.218430e+00, 1.110347e+00, 2.100447e+00, 1.262738e+00, 1.003913e+00, 6.423766e-01, 1.649096e+00, 1.900922e+00, 1.202919e+00, 1.084346e+00, 7.314763e-01, 5.859950e-01, 8.726395e-01, 1.349239e+00, 1.612686e+00, 1.013828e+00, 7.73680…
6.000000e-01	9.120511e-01, 4.878023e-01, 3.716050e-01, 1.398415e+00, 8.298730e-01, 8.000927e-01, 4.451837e-01, 7.929036e-02, 2.118854e+00, 1.066008e+00, 5.781729e-01, 8.228750e-01, 9.462340e-01, 1.182351e+00, 1.889129e+00, 9.825296e-01, 7.461862e-01, 7.504636e-01, 1.446175e+00, 1.650147e+00, 1.156591e+00, 8.936708e-01, 6.531099e-01, 4.110502e-01, 9.615538e-01, 1.583272e+00, 8.144474e-01, 9.038080e-01, 4.88284…
8.000000e-01	8.547642e-01, 2.886645e-01, 3.679488e-01, 1.024129e+00, 6.818102e-01, 7.833011e-01, 2.937869e-01, 4.016579e-02, 1.649233e+00, 1.420183e+00, 5.107809e-01, 7.667002e-01, 6.439762e-01, 1.054118e+00, 2.347817e+00, 7.444308e-01, 5.127383e-01, 3.582405e-01, 1.289336e+00, 1.164941e+00, 1.115865e+00, 7.756780e-01, 4.786696e-01, 4.303127e-01, 8.324216e-01, 1.509961e+00, 7.981445e-01, 7.347426e-01, 1.69812…
1.000000e+00	6.478598e-01, 3.774123e-01, 8.566266e-01, 1.249059e+00, 7.147080e-01, 5.559965e-01, 2.422991e-01, 3.098851e-02, 1.315226e+00, 1.263807e+00, 5.686619e-01, 6.326196e-01, 5.921134e-01, 7.489999e-01, 2.132756e+00, 6.228999e-01, 3.011289e-01, 1.593448e-01, 1.089879e+00, 1.057104e+00, 1.431618e+00, 8.240947e-01, 4.054254e-01, 5.519602e-01, 7.681601e-01, 1.316376e+00, 5.255275e-01, 4.392837e-01, 1.67908…
1.200000e+00	7.043536e-01, 3.606687e-01, 1.444502e+00, 1.092775e+00, 9.473183e-01, 5.117355e-01, 1.896803e-01, 1.614790e-02, 1.104669e+00, 1.312895e+00, 3.874465e-01, 8.160608e-01, 5.635845e-01, 5.537099e-01, 1.634886e+00, 3.797453e-01, 3.016609e-01, 1.426258e-01, 9.854792e-01, 1.055507e+00, 1.237853e+00, 5.310867e-01, 2.663172e-01, 5.187835e-01, 6.573955e-01, 1.924418e+00, 3.814789e-01, 3.284761e-01, 1.19933…
1.400000e+00	5.120457e-01, 3.555296e-01, 1.420607e+00, 1.048878e+00, 1.079204e+00, 5.452024e-01, 8.209883e-02, 9.940069e-03, 7.879100e-01, 1.348374e+00, 2.923370e-01, 8.104864e-01, 7.431224e-01, 5.963994e-01, 1.285374e+00, 3.038225e-01, 3.363299e-01, 8.161706e-02, 9.957616e-01, 7.282517e-01, 1.293788e+00, 5.964043e-01, 2.213812e-01, 5.165344e-01, 7.068586e-01, 1.401701e+00, 2.529955e-01, 2.480700e-01, 1.20189…
1.600000e+00	3.515108e-01, 3.984311e-01, 1.622627e+00, 1.014995e+00, 1.090262e+00, 7.078120e-01, 7.013898e-02, 6.401466e-03, 7.997309e-01, 1.470068e+00, 2.660897e-01, 1.094186e+00, 9.787404e-01, 5.928758e-01, 1.085822e+00, 2.031193e-01, 3.234983e-01, 4.354118e-02, 8.746605e-01, 5.281346e-01, 1.228598e+00, 3.918319e-01, 1.314937e-01, 4.580222e-01, 5.182045e-01, 1.425896e+00, 1.896612e-01, 1.921456e-01, 2.41206…
1.800000e+00	3.298247e-01, 3.549912e-01, 1.983187e+00, 8.338542e-01, 1.014587e+00, 8.120610e-01, 3.234355e-02, 2.918740e-03, 5.142224e-01, 1.329683e+00, 1.806452e-01, 9.807889e-01, 9.853206e-01, 4.633444e-01, 1.037199e+00, 1.418399e-01, 2.703788e-01, 3.544290e-02, 1.140583e+00, 3.818668e-01, 1.319280e+00, 2.810423e-01, 1.108925e-01, 4.856371e-01, 5.715952e-01, 1.890052e+00, 2.155959e-01, 1.399819e-01, 3.55941…
2.000000e+00	2.110588e-01, 3.284753e-01, 1.759997e+00, 6.399596e-01, 9.623212e-01, 1.144477e+00, 2.037469e-02, 1.941911e-03, 4.136566e-01, 1.285399e+00, 1.254216e-01, 9.262255e-01, 1.200106e+00, 5.124620e-01, 9.112401e-01, 1.036445e-01, 2.978587e-01, 4.016279e-02, 1.115544e+00, 3.129978e-01, 1.312893e+00, 2.002884e-01, 6.427390e-02, 3.083146e-01, 5.895288e-01, 1.726768e+00, 2.298923e-01, 1.041476e-01, 4.64952…
0.000000e+00	2.881511e+00, 2.656870e+00, 2.674772e+00, 1.496671e+00, 1.912437e+00, 2.630666e+00, 1.184014e+00, 2.053106e+00, 5.885079e-01, 5.012267e-01, 2.542767e+00, 1.668340e-01, 2.519662e+00, 8.329663e-01, 2.956402e+00, 2.719616e+00, 1.429149e-01, 1.059258e+00, 6.879081e-01, 1.277874e+00, 7.782049e-01, 1.119818e+00, 1.794645e+00, 3.705046e-01, 7.302598e-02, 1.422459e+00, 1.900440e+00, 1.705116e+00, 6.66958…
2.000000e-01	2.263406e+00, 1.860432e+00, 2.451187e+00, 1.406197e+00, 1.792195e+00, 2.567078e+00, 5.607884e-01, 1.809014e+00, 8.022409e-01, 4.389151e-01, 1.725317e+00, 8.954920e-02, 2.151653e+00, 6.066508e-01, 2.115179e+00, 1.568507e+00, 2.632294e-01, 9.957184e-01, 6.204036e-01, 9.078838e-01, 5.873224e-01, 1.308304e+00, 1.443838e+00, 1.943650e-01, 7.583319e-02, 1.103011e+00, 1.925479e+00, 1.824100e+00, 7.50444…
4.000000e-01	2.454796e+00, 1.253605e+00, 1.683922e+00, 1.254446e+00, 1.857140e+00, 1.969622e+00, 6.833559e-01, 1.528061e+00, 9.861283e-01, 3.874102e-01, 1.478286e+00, 5.073721e-02, 1.898643e+00, 3.928763e-01, 2.621879e+00, 9.295039e-01, 4.128912e-01, 6.989542e-01, 3.443520e-01, 8.320277e-01, 4.332540e-01, 9.016917e-01, 1.120112e+00, 1.623223e-01, 4.504686e-02, 1.205218e+00, 1.762205e+00, 1.321006e+00, 7.38695…
6.000000e-01	1.828358e+00, 9.200848e-01, 1.728541e+00, 1.069969e+00, 1.952992e+00, 2.123069e+00, 4.509543e-01, 1.092386e+00, 1.057743e+00, 4.009322e-01, 9.331690e-01, 3.190173e-02, 1.673783e+00, 2.408715e-01, 3.189645e+00, 5.266267e-01, 4.247580e-01, 8.623629e-01, 3.352789e-01, 5.469598e-01, 2.706901e-01, 1.157671e+00, 9.636087e-01, 8.522984e-02, 4.684343e-02, 1.347164e+00, 1.172880e+00, 1.270728e+00, 7.46441…
8.000000e-01	1.850232e+00, 7.896051e-01, 1.213264e+00, 1.120661e+00, 2.301927e+00, 1.774423e+00, 4.085301e-01, 1.226080e+00, 1.295736e+00, 5.603752e-01, 6.604203e-01, 2.361577e-02, 1.791799e+00, 1.249068e-01, 2.479867e+00, 4.363589e-01, 5.070927e-01, 5.933021e-01, 3.765477e-01, 4.344021e-01, 3.877977e-01, 8.789514e-01, 8.283073e-01, 6.697623e-02, 2.132881e-02, 1.499967e+00, 1.141599e+00, 1.257818e+00, 6.95065…
1.000000e+00	1.845178e+00, 8.151715e-01, 1.158455e+00, 1.101521e+00, 2.140011e+00, 1.172254e+00, 3.104143e-01, 7.887851e-01, 1.111135e+00, 5.177209e-01, 5.078073e-01, 1.967920e-02, 1.629751e+00, 1.164647e-01, 2.993809e+00, 2.083978e-01, 5.454827e-01, 5.578329e-01, 5.309005e-01, 3.053500e-01, 5.758886e-01, 9.462726e-01, 4.015793e-01, 3.957097e-02, 2.276479e-02, 1.498032e+00, 1.215956e+00, 8.539588e-01, 7.93972…
1.200000e+00	1.173470e+00, 7.814530e-01, 1.023135e+00, 1.204450e+00, 1.968578e+00, 9.931394e-01, 2.128863e-01, 5.168739e-01, 9.440871e-01, 9.004148e-01, 3.340525e-01, 4.080136e-02, 1.513288e+00, 8.737074e-02, 2.422167e+00, 1.647973e-01, 5.569541e-01, 4.252683e-01, 4.941012e-01, 2.577351e-01, 8.033116e-01, 8.233151e-01, 3.009950e-01, 4.527813e-02, 2.924371e-02, 1.463536e+00, 1.202891e+00, 7.432474e-01, 6.36827…
1.400000e+00	1.100838e+00, 6.342283e-01, 1.051365e+00, 9.199619e-01, 1.782945e+00, 1.012778e+00, 1.978975e-01, 2.697343e-01, 1.052209e+00, 8.354861e-01, 2.376918e-01, 1.178890e-01, 1.622782e+00, 1.244107e-01, 2.429181e+00, 9.667558e-02, 4.688157e-01, 2.915561e-01, 8.075673e-01, 2.053036e-01, 1.016828e+00, 8.274286e-01, 2.700608e-01, 3.373598e-02, 5.149126e-02, 1.590836e+00, 1.137096e+00, 5.809561e-01, 6.97438…
1.600000e+00	1.017582e+00, 5.728169e-01, 1.264869e+00, 8.511439e-01, 1.912218e+00, 9.589680e-01, 1.512198e-01, 1.971300e-01, 9.870908e-01, 1.077959e+00, 1.727029e-01, 3.000370e-01, 1.278333e+00, 1.553059e-01, 2.279739e+00, 5.581587e-02, 5.653064e-01, 1.950731e-01, 1.043846e+00, 1.483514e-01, 1.275095e+00, 7.624786e-01, 1.683516e-01, 3.714474e-02, 1.364608e-01, 1.508228e+00, 9.325722e-01, 3.801093e-01, 6.76386…
1.800000e+00	6.445309e-01, 4.212551e-01, 1.126200e+00, 1.020686e+00, 1.770153e+00, 8.483195e-01, 1.341563e-01, 1.110695e-01, 7.933777e-01, 1.158021e+00, 1.155776e-01, 5.480660e-01, 1.281655e+00, 3.134382e-01, 2.321644e+00, 3.793559e-02, 5.289349e-01, 1.218199e-01, 1.116300e+00, 1.013411e-01, 1.125523e+00, 9.335516e-01, 1.056784e-01, 3.616235e-02, 2.624094e-01, 1.147146e+00, 8.876150e-01, 2.707836e-01, 5.40558…
2.000000e+00	5.580100e-01, 3.923538e-01, 1.308129e+00, 8.685420e-01, 1.182923e+00, 9.503115e-01, 1.094152e-01, 5.870354e-02, 9.376237e-01, 1.061284e+00, 8.425673e-02, 6.775523e-01, 1.395807e+00, 3.209017e-01, 2.182039e+00, 3.703978e-02, 5.066430e-01, 9.910409e-02, 1.062558e+00, 8.398359e-02, 1.169360e+00, 8.917116e-01, 7.333188e-02, 3.358778e-02, 3.090780e-01, 1.527330e+00, 7.682934e-01, 2.219980e-01, 5.99661…
0.000000e+00	1.314270e+00, 1.202850e+00, 7.538906e-01, 2.257662e-02, 2.088863e+00, 3.195098e+00, 2.320735e+00, 2.475323e+00, 1.157718e-02, 7.653870e-01, 5.401213e-01, 1.823073e+00, 1.887278e+00, 2.061687e+00, 2.504218e-01, 2.202765e+00, 1.636313e+00, 2.853718e+00, 2.079236e+00, 2.812162e-01, 2.672063e+00, 2.120761e+00, 1.602020e+00, 2.002614e+00, 2.244861e-01, 2.986324e+00, 1.739044e+00, 1.171201e+00, 1.82518…
2.000000e-01	1.459876e+00, 6.168604e-01, 6.233293e-01, 3.098515e-02, 1.723172e+00, 2.370062e+00, 1.607495e+00, 1.656735e+00, 3.351921e-01, 9.514494e-01, 4.270401e-01, 1.021405e+00, 1.442443e+00, 1.498222e+00, 5.878274e-01, 1.395492e+00, 1.798782e+00, 1.991972e+00, 1.383318e+00, 4.149428e-01, 2.195922e+00, 1.917008e+00, 1.523285e+00, 1.793321e+00, 4.420935e-01, 2.280228e+00, 1.176449e+00, 8.142873e-01, 1.01270…
4.000000e-01	1.347132e+00, 4.216581e-01, 7.573707e-01, 1.532694e-01, 1.348156e+00, 2.291525e+00, 1.155186e+00, 1.604142e+00, 4.984685e-01, 1.074174e+00, 3.060743e-01, 7.227512e-01, 1.927440e+00, 1.385169e+00, 1.012712e+00, 1.252950e+00, 1.036495e+00, 1.073562e+00, 1.208325e+00, 5.538893e-01, 1.796978e+00, 1.457389e+00, 9.746316e-01, 1.223386e+00, 6.011052e-01, 1.612606e+00, 1.041497e+00, 6.968031e-01, 7.43243…
6.000000e-01	1.087531e+00, 3.795489e-01, 9.433793e-01, 3.497518e-01, 1.574017e+00, 1.797170e+00, 9.314643e-01, 1.431637e+00, 4.787015e-01, 1.078924e+00, 2.528969e-01, 5.006449e-01, 1.689273e+00, 1.156576e+00, 1.179260e+00, 1.155385e+00, 1.034788e+00, 6.427624e-01, 7.230434e-01, 6.536024e-01, 1.644770e+00, 1.146598e+00, 1.029183e+00, 7.621079e-01, 6.532295e-01, 1.556056e+00, 1.008936e+00, 4.459699e-01, 5.80247…
8.000000e-01	1.257743e+00, 5.180163e-01, 1.285661e+00, 4.063195e-01, 1.590201e+00, 1.615691e+00, 6.213682e-01, 1.005623e+00, 4.512504e-01, 1.254843e+00, 1.771708e-01, 4.001767e-01, 1.791813e+00, 7.310889e-01, 1.562545e+00, 7.476996e-01, 9.262077e-01, 3.967138e-01, 6.077274e-01, 6.467481e-01, 1.588796e+00, 9.950338e-01, 7.591868e-01, 4.577056e-01, 4.425918e-01, 1.486177e+00, 8.275044e-01, 4.401167e-01, 4.81933…
1.000000e+00	1.298260e+00, 5.608620e-01, 1.258666e+00, 5.770911e-01, 1.676091e+00, 2.022202e+00, 5.440563e-01, 9.534030e-01, 4.180473e-01, 1.278767e+00, 1.267199e-01, 3.606581e-01, 1.119585e+00, 4.366183e-01, 1.831768e+00, 4.392244e-01, 6.057994e-01, 2.416368e-01, 5.691135e-01, 4.827906e-01, 1.248694e+00, 1.109194e+00, 6.154616e-01, 2.888583e-01, 2.317503e-01, 1.700804e+00, 6.256467e-01, 2.782224e-01, 6.21642…
1.200000e+00	1.082497e+00, 6.193823e-01, 1.495802e+00, 7.591314e-01, 1.940148e+00, 1.868517e+00, 4.175907e-01, 4.599374e-01, 4.283576e-01, 1.224865e+00, 8.724844e-02, 3.412354e-01, 1.369340e+00, 3.579307e-01, 1.892650e+00, 3.157223e-01, 5.689281e-01, 1.547505e-01, 4.222128e-01, 3.164256e-01, 1.311437e+00, 1.030390e+00, 3.639901e-01, 2.083434e-01, 1.994825e-01, 1.606682e+00, 7.387306e-01, 1.983283e-01, 6.36627…
1.400000e+00	9.821157e-01, 6.109386e-01, 1.728007e+00, 8.654207e-01, 2.221681e+00, 1.669683e+00, 3.311283e-01, 3.509571e-01, 4.273743e-01, 1.313312e+00, 6.443870e-02, 4.442718e-01, 1.457287e+00, 2.105377e-01, 1.586246e+00, 1.879936e-01, 4.881006e-01, 8.266989e-02, 5.003072e-01, 2.169990e-01, 1.041260e+00, 1.037850e+00, 2.369829e-01, 1.649283e-01, 1.479201e-01, 1.870361e+00, 7.254887e-01, 1.577956e-01, 8.39102…
1.600000e+00	8.908878e-01, 6.145419e-01, 1.592476e+00, 8.464211e-01, 2.039566e+00, 1.443838e+00, 2.771066e-01, 2.273492e-01, 3.660480e-01, 1.291337e+00, 4.211224e-02, 4.320880e-01, 1.287838e+00, 1.498272e-01, 1.783402e+00, 1.207989e-01, 4.366736e-01, 5.220250e-02, 5.641870e-01, 1.968632e-01, 1.272154e+00, 8.350354e-01, 1.958542e-01, 1.241776e-01, 1.035739e-01, 1.747101e+00, 7.172355e-01, 1.099175e-01, 6.71242…
1.800000e+00	8.675866e-01, 7.079222e-01, 1.655565e+00, 8.442945e-01, 1.614894e+00, 1.408065e+00, 1.722486e-01, 1.359510e-01, 3.638978e-01, 1.380951e+00, 3.300433e-02, 5.150230e-01, 1.222066e+00, 1.411892e-01, 2.196927e+00, 7.143054e-02, 4.561610e-01, 3.521329e-02, 7.721911e-01, 1.485462e-01, 1.368430e+00, 8.783540e-01, 1.367512e-01, 8.346092e-02, 8.793739e-02, 2.006368e+00, 6.815181e-01, 7.530039e-02, 6.35510…
2.000000e+00	8.240242e-01, 6.009943e-01, 1.937123e+00, 8.881695e-01, 1.800009e+00, 1.202402e+00, 1.626126e-01, 8.387304e-02, 2.967918e-01, 1.172297e+00, 2.557188e-02, 6.348375e-01, 1.582056e+00, 1.709595e-01, 2.266666e+00, 4.923171e-02, 5.349853e-01, 1.836860e-02, 7.953791e-01, 1.269955e-01, 1.089020e+00, 9.248467e-01, 9.851712e-02, 8.318095e-02, 1.110944e-01, 1.754223e+00, 7.434913e-01, 5.333331e-02, 6.62320…
0.000000e+00	2.048011e+00, 1.181680e+00, 1.719073e+00, 1.868805e+00, 2.109716e+00, 2.746215e+00, 5.575503e-01, 4.470546e-01, 1.782239e+00, 1.348022e+00, 2.551574e+00, 2.430475e+00, 1.753213e+00, 2.391246e+00, 2.411275e+00, 1.749664e+00, 2.262829e+00, 1.125007e+00, 1.122407e+00, 2.692560e+00, 1.466656e+00, 1.689940e+00, 6.446814e-01, 1.036582e+00, 2.518952e+00, 1.422888e+00, 1.469526e+00, 2.453033e+00, 7.17171…
2.000000e-01	2.135890e+00, 8.310514e-01, 1.326305e+00, 1.288281e+00, 1.924828e+00, 1.552012e+00, 5.401788e-01, 3.069998e-01, 1.734336e+00, 1.055892e+00, 1.976579e+00, 1.412676e+00, 1.328685e+00, 1.347851e+00, 2.495349e+00, 1.619732e+00, 1.528229e+00, 6.823228e-01, 9.127346e-01, 2.514047e+00, 1.208563e+00, 1.646527e+00, 6.889767e-01, 6.949262e-01, 1.378354e+00, 1.371024e+00, 1.364403e+00, 1.802830e+00, 7.47218…
4.000000e-01	2.042390e+00, 7.877025e-01, 1.357230e+00, 9.574717e-01, 2.161211e+00, 1.344684e+00, 6.216069e-01, 1.401405e-01, 1.421490e+00, 1.002683e+00, 1.737250e+00, 9.217925e-01, 9.361866e-01, 1.155160e+00, 2.679531e+00, 1.348815e+00, 1.384333e+00, 3.297670e-01, 7.388087e-01, 2.121800e+00, 1.254919e+00, 1.307776e+00, 7.342428e-01, 4.646655e-01, 1.113860e+00, 1.479244e+00, 1.008380e+00, 1.377262e+00, 7.89991…
6.000000e-01	1.669144e+00, 5.449274e-01, 1.617432e+00, 1.005432e+00, 2.049344e+00, 9.830920e-01, 5.732453e-01, 1.142458e-01, 1.579448e+00, 7.343778e-01, 1.327126e+00, 5.317664e-01, 5.655877e-01, 6.917929e-01, 2.616393e+00, 8.826546e-01, 1.061363e+00, 1.819185e-01, 5.967306e-01, 1.632694e+00, 1.115019e+00, 1.342486e+00, 5.840013e-01, 4.317699e-01, 7.691325e-01, 1.768219e+00, 5.706652e-01, 9.680262e-01, 7.90354…
8.000000e-01	1.256980e+00, 6.900692e-01, 1.560692e+00, 1.044360e+00, 1.838958e+00, 7.789263e-01, 6.154231e-01, 4.934076e-02, 1.043688e+00, 7.871275e-01, 8.859148e-01, 2.800045e-01, 5.456350e-01, 4.668882e-01, 2.600551e+00, 6.026477e-01, 9.514857e-01, 1.178137e-01, 5.862864e-01, 1.288464e+00, 9.642885e-01, 1.205766e+00, 4.266478e-01, 4.841372e-01, 5.018551e-01, 1.733973e+00, 4.553910e-01, 7.438979e-01, 8.63086…
1.000000e+00	9.826916e-01, 6.170061e-01, 1.546108e+00, 9.504270e-01, 2.261604e+00, 9.412512e-01, 4.835496e-01, 3.530941e-02, 8.057736e-01, 7.549835e-01, 6.629404e-01, 3.587445e-01, 4.444942e-01, 3.059830e-01, 2.138373e+00, 3.650463e-01, 6.672131e-01, 7.872372e-02, 4.927167e-01, 8.992116e-01, 1.090789e+00, 1.042440e+00, 2.909249e-01, 4.742762e-01, 3.435207e-01, 1.622182e+00, 3.697591e-01, 5.729545e-01, 8.77253…
1.200000e+00	7.064865e-01, 6.521021e-01, 2.053481e+00, 8.795993e-01, 2.107066e+00, 9.660000e-01, 3.648197e-01, 1.917501e-02, 6.806645e-01, 8.775467e-01, 4.745686e-01, 4.850171e-01, 6.521487e-01, 2.147437e-01, 2.504575e+00, 2.448130e-01, 7.570017e-01, 4.222759e-02, 6.388158e-01, 7.846155e-01, 1.004251e+00, 9.532419e-01, 2.112687e-01, 5.525343e-01, 2.181770e-01, 1.892764e+00, 1.993475e-01, 3.889251e-01, 8.00917…
1.400000e+00	6.949806e-01, 8.125329e-01, 2.016314e+00, 1.001083e+00, 1.885847e+00, 1.080886e+00, 2.873295e-01, 1.500429e-02, 5.739283e-01, 9.755866e-01, 3.059630e-01, 7.563221e-01, 9.493701e-01, 1.829857e-01, 2.418735e+00, 1.426490e-01, 7.055589e-01, 2.674985e-02, 6.995827e-01, 5.551819e-01, 8.102343e-01, 9.585859e-01, 1.446653e-01, 5.574476e-01, 1.753335e-01, 1.686381e+00, 2.393146e-01, 2.928437e-01, 7.91789…
1.600000e+00	5.121406e-01, 6.595302e-01, 2.191718e+00, 8.615189e-01, 1.745193e+00, 9.381078e-01, 2.914379e-01, 8.828022e-03, 4.778537e-01, 1.141894e+00, 2.423400e-01, 7.606218e-01, 9.707240e-01, 1.952285e-01, 2.370765e+00, 9.012127e-02, 6.090993e-01, 1.590725e-02, 7.680180e-01, 4.528235e-01, 7.779063e-01, 1.011963e+00, 1.212736e-01, 5.257530e-01, 1.640830e-01, 1.587036e+00, 3.166241e-01, 2.553825e-01, 8.18754…
1.800000e+00	4.778958e-01, 6.429007e-01, 2.292919e+00, 7.960388e-01, 1.776245e+00, 1.135740e+00, 1.792154e-01, 3.942475e-03, 3.558091e-01, 1.177325e+00, 1.481354e-01, 8.058140e-01, 1.197509e+00, 2.456768e-01, 2.101345e+00, 5.586240e-02, 5.873871e-01, 1.084419e-02, 9.598536e-01, 2.954218e-01, 8.095511e-01, 9.888988e-01, 9.386848e-02, 3.920141e-01, 2.274275e-01, 1.534783e+00, 4.818377e-01, 1.744240e-01, 8.08366…
2.000000e+00	3.963510e-01, 4.695883e-01, 2.389380e+00, 6.673382e-01, 2.030897e+00, 1.313398e+00, 1.603560e-01, 2.254610e-03, 3.586173e-01, 1.434106e+00, 1.227163e-01, 1.015128e+00, 1.330465e+00, 2.573493e-01, 2.640358e+00, 4.172533e-02, 5.127715e-01, 7.863201e-03, 1.059330e+00, 2.521634e-01, 5.165904e-01, 7.059494e-01, 6.037691e-02, 3.197774e-01, 2.670869e-01, 1.666358e+00, 7.115354e-01, 1.395760e-01, 8.07252…
0.000000e+00	6.542792e-01, 1.168942e+00, 2.364775e+00, 2.393898e+00, 3.236764e+00, 1.570012e+00, 1.610575e+00, 5.631764e-01, 1.458138e-01, 2.441989e+00, 2.060257e+00, 2.432664e+00, 2.451616e+00, 1.766506e+00, 1.824625e-01, 1.432510e+00, 3.189757e+00, 1.385163e+00, 1.332083e+00, 2.706672e+00, 2.382738e+00, 2.108953e+00, 2.152601e+00, 5.454198e-02, 7.890631e-01, 9.495190e-01, 5.332577e-02, 1.725998e+00, 1.55016…
2.000000e-01	6.794528e-01, 7.621357e-01, 2.257274e+00, 1.701634e+00, 2.268564e+00, 1.134936e+00, 1.039872e+00, 2.820759e-01, 1.054388e-01, 1.855551e+00, 1.589346e+00, 2.027789e+00, 1.693304e+00, 1.406656e+00, 5.920913e-01, 1.325010e+00, 2.375543e+00, 7.983545e-01, 8.287575e-01, 2.260289e+00, 1.780328e+00, 1.543954e+00, 1.770528e+00, 3.503805e-02, 8.198616e-01, 1.202268e+00, 1.944862e-01, 1.520597e+00, 1.10553…
4.000000e-01	6.786301e-01, 6.452229e-01, 2.410593e+00, 1.501740e+00, 1.870794e+00, 1.507643e+00, 8.525948e-01, 1.925098e-01, 8.786461e-02, 1.713409e+00, 1.421411e+00, 1.739614e+00, 1.190682e+00, 1.003433e+00, 1.078333e+00, 1.019099e+00, 1.418311e+00, 4.719641e-01, 6.929191e-01, 1.602498e+00, 8.490973e-01, 1.122605e+00, 1.244473e+00, 4.118483e-02, 4.976442e-01, 1.257624e+00, 2.532705e-01, 9.671891e-01, 1.08137…
6.000000e-01	8.985381e-01, 7.012052e-01, 2.367661e+00, 8.684761e-01, 2.056002e+00, 1.407032e+00, 7.950347e-01, 8.776624e-02, 7.097619e-02, 1.389490e+00, 9.067610e-01, 1.250900e+00, 8.966592e-01, 5.609803e-01, 1.029952e+00, 6.960977e-01, 1.327619e+00, 3.154489e-01, 5.445682e-01, 1.877740e+00, 7.533243e-01, 1.012566e+00, 8.949517e-01, 1.608485e-01, 3.621862e-01, 1.104217e+00, 2.989649e-01, 7.068858e-01, 9.71541…
8.000000e-01	7.457020e-01, 6.009297e-01, 1.818731e+00, 7.069869e-01, 1.943936e+00, 1.439808e+00, 5.546523e-01, 6.235997e-02, 5.170787e-02, 1.248687e+00, 7.028050e-01, 1.218189e+00, 5.668848e-01, 3.864108e-01, 1.058858e+00, 4.732216e-01, 9.695774e-01, 1.780643e-01, 4.699213e-01, 9.914231e-01, 5.761193e-01, 9.938981e-01, 6.468149e-01, 3.028170e-01, 2.365827e-01, 1.356678e+00, 4.299410e-01, 6.200754e-01, 8.53210…
1.000000e+00	7.495154e-01, 6.200654e-01, 2.265882e+00, 5.806505e-01, 2.128767e+00, 1.191573e+00, 3.868945e-01, 3.752896e-02, 4.684486e-02, 1.181914e+00, 3.216963e-01, 1.061319e+00, 5.585171e-01, 2.337429e-01, 8.452492e-01, 2.506433e-01, 8.064453e-01, 1.291846e-01, 5.044585e-01, 9.828586e-01, 5.128737e-01, 8.375722e-01, 4.628939e-01, 3.275909e-01, 1.912117e-01, 1.771855e+00, 4.118977e-01, 4.020043e-01, 8.86298…
1.200000e+00	6.466366e-01, 5.912612e-01, 2.470693e+00, 5.931365e-01, 2.072775e+00, 1.455802e+00, 3.226191e-01, 1.838945e-02, 4.599434e-02, 1.271976e+00, 3.329924e-01, 9.295897e-01, 6.867539e-01, 1.846807e-01, 6.209897e-01, 2.087684e-01, 7.755017e-01, 5.822035e-02, 7.312815e-01, 6.164660e-01, 2.882222e-01, 9.028108e-01, 3.054468e-01, 5.180619e-01, 1.103879e-01, 1.527778e+00, 5.181736e-01, 3.241794e-01, 8.67737…
1.400000e+00	7.106805e-01, 6.346523e-01, 2.200398e+00, 5.600025e-01, 1.955815e+00, 1.316076e+00, 2.855741e-01, 1.105375e-02, 5.428947e-02, 1.214768e+00, 2.304548e-01, 1.128276e+00, 9.001135e-01, 1.659105e-01, 6.952627e-01, 1.084878e-01, 7.270237e-01, 4.015045e-02, 8.144304e-01, 5.587652e-01, 2.040217e-01, 9.035770e-01, 1.896936e-01, 4.430838e-01, 1.161030e-01, 1.279036e+00, 5.563478e-01, 2.128926e-01, 8.65646…
1.600000e+00	6.245082e-01, 5.301784e-01, 2.806405e+00, 4.909011e-01, 1.757995e+00, 1.682341e+00, 1.816553e-01, 7.470114e-03, 9.143729e-02, 1.209309e+00, 1.757785e-01, 1.062237e+00, 1.073359e+00, 2.071999e-01, 8.670131e-01, 8.163137e-02, 7.102713e-01, 2.641531e-02, 8.385604e-01, 4.082103e-01, 1.849462e-01, 8.208729e-01, 1.447033e-01, 4.238926e-01, 1.546026e-01, 1.284516e+00, 6.428100e-01, 2.103256e-01, 8.20623…
1.800000e+00	5.695208e-01, 5.865685e-01, 2.145456e+00, 5.709592e-01, 1.776646e+00, 1.385535e+00, 1.568216e-01, 4.525296e-03, 1.399224e-01, 1.041774e+00, 1.087731e-01, 9.222667e-01, 1.037000e+00, 2.756442e-01, 1.031708e+00, 3.409102e-02, 5.618640e-01, 1.558472e-02, 9.073842e-01, 2.882775e-01, 1.074709e-01, 7.347177e-01, 9.611437e-02, 2.889728e-01, 2.406606e-01, 1.391494e+00, 8.226188e-01, 1.396760e-01, 6.21494…
2.000000e+00	5.187185e-01, 4.215541e-01, 2.027567e+00, 5.340334e-01, 1.562956e+00, 1.300455e+00, 1.353969e-01, 2.076700e-03, 1.678912e-01, 1.424747e+00, 7.845288e-02, 1.154045e+00, 1.370860e+00, 3.377767e-01, 1.067317e+00, 3.092868e-02, 4.762672e-01, 1.045251e-02, 9.031259e-01, 2.849653e-01, 1.811285e-01, 8.382998e-01, 7.653316e-02, 2.471328e-01, 2.583771e-01, 1.525054e+00, 8.384430e-01, 1.035865e-01, 7.64740…
0.000000e+00	7.410806e-02, 1.237582e+00, 1.620579e-01, 1.709825e-01, 1.023135e+00, 6.115257e-01, 8.854889e-01, 2.419481e+00, 1.803382e-01, 6.629709e-01, 1.868397e+00, 2.235052e+00, 1.584935e+00, 5.091305e-01, 1.796968e+00, 9.056792e-01, 2.488076e+00, 1.748960e+00, 1.395799e+00, 2.510467e+00, 3.729746e-02, 4.053481e-02, 2.312114e+00, 6.757424e-01, 2.611330e+00, 1.189770e+00, 1.504840e+00, 1.781733e+00, 3.98836…
2.000000e-01	1.108907e-01, 6.271262e-01, 1.826923e-01, 1.198352e-01, 9.543065e-01, 8.226648e-01, 4.877160e-01, 2.156767e+00, 4.771840e-01, 5.357728e-01, 1.997418e+00, 1.825394e+00, 8.934591e-01, 7.283705e-01, 1.380284e+00, 5.362974e-01, 1.747133e+00, 1.375503e+00, 1.142433e+00, 1.964550e+00, 2.201268e-01, 2.897688e-01, 1.300930e+00, 4.366550e-01, 2.092608e+00, 8.946997e-01, 1.520607e+00, 2.237180e+00, 4.65811…
4.000000e-01	2.218519e-01, 6.046742e-01, 1.931337e-01, 1.006623e-01, 1.084781e+00, 8.218422e-01, 2.246654e-01, 1.371870e+00, 6.289636e-01, 4.652178e-01, 1.447028e+00, 1.620280e+00, 7.366102e-01, 5.854169e-01, 1.266126e+00, 3.977645e-01, 1.260824e+00, 1.233250e+00, 1.000503e+00, 1.668835e+00, 4.867089e-01, 4.506454e-01, 1.196823e+00, 4.555075e-01, 1.655303e+00, 6.854517e-01, 9.873480e-01, 2.142635e+00, 5.95862…
6.000000e-01	3.406280e-01, 4.423969e-01, 3.753938e-01, 7.528802e-02, 1.002201e+00, 1.057477e+00, 1.385101e-01, 1.294719e+00, 7.892447e-01, 4.239525e-01, 1.563789e+00, 1.323577e+00, 5.081920e-01, 5.400919e-01, 1.068558e+00, 2.424504e-01, 9.796402e-01, 1.018404e+00, 1.301419e+00, 1.298173e+00, 7.670117e-01, 5.280039e-01, 6.386592e-01, 4.804348e-01, 1.183829e+00, 6.722005e-01, 9.059310e-01, 1.549772e+00, 6.43350…
8.000000e-01	5.443023e-01, 3.333982e-01, 5.872916e-01, 7.599720e-02, 1.049087e+00, 1.015955e+00, 9.323383e-02, 9.706868e-01, 6.239267e-01, 3.338923e-01, 1.137229e+00, 1.484763e+00, 4.785033e-01, 7.638819e-01, 6.996863e-01, 2.116576e-01, 7.416652e-01, 8.470275e-01, 1.250823e+00, 1.038004e+00, 8.964951e-01, 5.910687e-01, 5.103317e-01, 5.088467e-01, 1.128597e+00, 6.490258e-01, 6.656847e-01, 1.325962e+00, 5.88295…
1.000000e+00	6.433044e-01, 2.255128e-01, 1.076486e+00, 9.871495e-02, 8.106767e-01, 1.180597e+00, 6.642251e-02, 9.360841e-01, 5.161342e-01, 2.753477e-01, 1.098684e+00, 1.207596e+00, 7.106600e-01, 7.395118e-01, 7.252893e-01, 1.132153e-01, 5.565212e-01, 8.639875e-01, 1.434832e+00, 7.599009e-01, 8.815270e-01, 7.451412e-01, 3.451355e-01, 6.415133e-01, 1.003307e+00, 7.865147e-01, 5.348065e-01, 1.375174e+00, 7.31262…
1.200000e+00	6.692165e-01, 1.758778e-01, 1.124197e+00, 1.561905e-01, 8.035438e-01, 1.084623e+00, 4.543342e-02, 6.912846e-01, 4.378746e-01, 3.104000e-01, 1.012756e+00, 1.071711e+00, 9.495611e-01, 5.556228e-01, 5.229073e-01, 1.643370e-01, 4.265968e-01, 7.577279e-01, 1.259960e+00, 5.330722e-01, 1.032513e+00, 6.262863e-01, 2.449452e-01, 4.791819e-01, 1.181472e+00, 1.075811e+00, 4.067599e-01, 1.178131e+00, 6.66454…
1.400000e+00	7.702416e-01, 1.013310e-01, 1.388748e+00, 2.247626e-01, 5.569800e-01, 1.135818e+00, 2.709812e-02, 3.588072e-01, 2.951161e-01, 4.050255e-01, 8.214304e-01, 1.026688e+00, 9.499358e-01, 1.029049e+00, 3.436112e-01, 1.752439e-01, 2.789285e-01, 7.620803e-01, 1.544886e+00, 4.854194e-01, 1.263540e+00, 6.025729e-01, 1.603472e-01, 4.907513e-01, 1.000288e+00, 1.208386e+00, 3.172827e-01, 7.896106e-01, 8.10113…
1.600000e+00	8.311916e-01, 5.880555e-02, 1.802943e+00, 3.012886e-01, 3.974867e-01, 1.232059e+00, 2.476362e-02, 2.031331e-01, 1.986525e-01, 6.728394e-01, 8.814417e-01, 9.833475e-01, 1.262732e+00, 8.662975e-01, 4.082258e-01, 1.649765e-01, 1.908020e-01, 5.263278e-01, 1.677007e+00, 4.855844e-01, 1.086722e+00, 5.191525e-01, 1.233318e-01, 3.613508e-01, 1.021457e+00, 1.219782e+00, 2.755393e-01, 4.834666e-01, 5.99707…
1.800000e+00	7.929254e-01, 5.592615e-02, 1.974781e+00, 3.297717e-01, 4.369925e-01, 1.519479e+00, 1.296121e-02, 1.441167e-01, 2.380414e-01, 6.088187e-01, 6.726961e-01, 9.032026e-01, 1.088380e+00, 9.527010e-01, 3.061281e-01, 2.456656e-01, 1.372932e-01, 6.241696e-01, 1.434122e+00, 4.204652e-01, 9.375114e-01, 3.676759e-01, 7.581803e-02, 2.955128e-01, 8.760024e-01, 1.041598e+00, 3.750397e-01, 5.054072e-01, 7.00000…
2.000000e+00	6.909931e-01, 3.485299e-02, 2.041688e+00, 4.759157e-01, 3.418383e-01, 1.401477e+00, 9.063938e-03, 7.302671e-02, 2.007213e-01, 7.649638e-01, 6.570685e-01, 9.908082e-01, 1.362332e+00, 1.007516e+00, 2.652545e-01, 2.452732e-01, 9.926169e-02, 8.648559e-01, 1.373436e+00, 4.059117e-01, 1.223936e+00, 2.813180e-01, 5.556044e-02, 2.589333e-01, 8.918503e-01, 1.232984e+00, 3.803871e-01, 3.091883e-01, 8.04393…
0.000000e+00	1.142266e+00, 2.959792e+00, 1.663348e+00, 8.209501e-01, 2.799976e+00, 1.065841e-02, 3.304003e+00, 2.689574e+00, 2.326605e+00, 3.924460e-01, 5.894385e-01, 1.770505e+00, 2.175590e-02, 2.221707e+00, 1.113763e-01, 2.433461e+00, 2.771651e-01, 7.648524e-01, 2.635045e+00, 1.271926e+00, 2.063264e-01, 2.399386e+00, 1.462760e+00, 9.236337e-01, 9.426550e-01, 2.591825e-01, 2.691361e+00, 2.071866e+00, 1.79725…
2.000000e-01	9.776657e-01, 1.587197e+00, 1.059566e+00, 7.581624e-01, 1.699262e+00, 7.709446e-03, 2.345656e+00, 1.802459e+00, 2.016531e+00, 6.604114e-01, 5.219330e-01, 1.119818e+00, 4.021477e-02, 1.653610e+00, 4.476044e-01, 1.713977e+00, 3.980634e-01, 4.752471e-01, 2.068961e+00, 1.170662e+00, 1.604664e-01, 1.765214e+00, 1.152704e+00, 9.252362e-01, 9.230423e-01, 5.798637e-01, 1.707282e+00, 1.777746e+00, 1.35847…
4.000000e-01	8.638283e-01, 8.664842e-01, 8.194919e-01, 5.730056e-01, 1.508068e+00, 6.718359e-03, 1.453709e+00, 1.737246e+00, 2.287195e+00, 7.462887e-01, 4.983337e-01, 1.081019e+00, 6.019949e-02, 1.306579e+00, 9.593119e-01, 1.350956e+00, 3.552345e-01, 2.303560e-01, 1.902702e+00, 1.372437e+00, 2.083244e-01, 1.245425e+00, 1.005292e+00, 6.420553e-01, 9.906510e-01, 7.153638e-01, 1.245243e+00, 1.932697e+00, 8.45574…
6.000000e-01	5.804183e-01, 5.723726e-01, 9.499498e-01, 6.422874e-01, 1.238951e+00, 5.569226e-03, 8.819110e-01, 1.463895e+00, 1.817749e+00, 9.353680e-01, 5.484165e-01, 8.234790e-01, 8.643834e-02, 1.480760e+00, 1.022884e+00, 1.075315e+00, 4.429332e-01, 1.731884e-01, 1.872963e+00, 1.191954e+00, 4.395528e-01, 8.748756e-01, 1.023617e+00, 6.253105e-01, 1.117802e+00, 1.188002e+00, 9.279604e-01, 1.528028e+00, 7.03085…
8.000000e-01	5.179606e-01, 3.453829e-01, 1.217611e+00, 6.365974e-01, 1.154198e+00, 5.057491e-03, 6.309834e-01, 1.387207e+00, 1.542304e+00, 9.628920e-01, 6.147249e-01, 9.718973e-01, 9.823602e-02, 1.059757e+00, 1.000820e+00, 8.930488e-01, 3.530767e-01, 1.197193e-01, 1.513015e+00, 1.218894e+00, 6.505040e-01, 6.512940e-01, 7.172912e-01, 7.397502e-01, 1.089228e+00, 9.943826e-01, 5.702611e-01, 1.036575e+00, 8.72256…
1.000000e+00	4.424513e-01, 1.815930e-01, 1.500205e+00, 6.597259e-01, 9.173837e-01, 2.125713e-02, 3.519922e-01, 1.030936e+00, 1.031718e+00, 1.165720e+00, 7.324869e-01, 9.240498e-01, 2.210277e-01, 1.337456e+00, 6.654897e-01, 7.753973e-01, 2.773929e-01, 5.941890e-02, 1.307626e+00, 1.144157e+00, 7.461811e-01, 4.379367e-01, 5.686786e-01, 6.221172e-01, 9.987035e-01, 1.384320e+00, 4.438840e-01, 9.625942e-01, 6.26747…
1.200000e+00	3.529676e-01, 1.341109e-01, 1.669166e+00, 5.716736e-01, 5.983256e-01, 1.236875e-01, 1.996587e-01, 7.800914e-01, 9.309890e-01, 1.225548e+00, 6.555984e-01, 1.042148e+00, 2.410157e-01, 1.080952e+00, 6.295519e-01, 5.632793e-01, 2.461348e-01, 3.691421e-02, 1.341965e+00, 1.094823e+00, 6.360864e-01, 4.110019e-01, 4.343602e-01, 6.423243e-01, 1.025676e+00, 1.336796e+00, 2.509396e-01, 5.350079e-01, 7.60208…
1.400000e+00	2.751831e-01, 1.082429e-01, 1.785228e+00, 5.037800e-01, 4.507991e-01, 3.952739e-01, 1.466379e-01, 4.057166e-01, 6.983946e-01, 1.163255e+00, 5.444722e-01, 9.218626e-01, 5.507762e-01, 7.533418e-01, 4.411049e-01, 5.234057e-01, 1.980746e-01, 2.785529e-02, 1.178035e+00, 8.702217e-01, 6.849714e-01, 2.388769e-01, 2.871373e-01, 5.680847e-01, 1.047839e+00, 1.562531e+00, 2.339791e-01, 5.186940e-01, 8.54705…
1.600000e+00	2.693434e-01, 1.186010e-01, 1.932000e+00, 5.394538e-01, 5.066696e-01, 6.126581e-01, 7.162610e-02, 2.608736e-01, 7.147398e-01, 1.349658e+00, 5.636993e-01, 9.503685e-01, 7.619686e-01, 9.486483e-01, 3.877007e-01, 4.683842e-01, 1.043670e-01, 3.199348e-02, 1.076144e+00, 7.235752e-01, 5.436325e-01, 1.698709e-01, 2.546093e-01, 5.934125e-01, 1.089641e+00, 1.244819e+00, 2.680057e-01, 4.033063e-01, 7.30771…
1.800000e+00	2.014513e-01, 1.398479e-01, 2.397092e+00, 4.202737e-01, 5.331660e-01, 5.981945e-01, 3.816919e-02, 1.277832e-01, 4.585093e-01, 1.197410e+00, 5.406899e-01, 1.141625e+00, 8.357616e-01, 6.842295e-01, 3.924477e-01, 3.415299e-01, 1.031019e-01, 6.248158e-02, 1.284423e+00, 6.623243e-01, 5.323769e-01, 1.105730e-01, 1.783957e-01, 6.875160e-01, 8.336820e-01, 1.624850e+00, 4.068446e-01, 3.689857e-01, 6.70559…
2.000000e+00	1.688928e-01, 1.233155e-01, 2.432480e+00, 3.495514e-01, 5.775910e-01, 8.164874e-01, 2.119475e-02, 8.982422e-02, 4.357374e-01, 1.183301e+00, 6.771217e-01, 1.248729e+00, 9.861497e-01, 9.646637e-01, 2.655111e-01, 3.085443e-01, 7.432045e-02, 1.142384e-01, 1.227426e+00, 6.587752e-01, 4.746274e-01, 9.348714e-02, 1.184184e-01, 5.013959e-01, 8.556740e-01, 1.537352e+00, 5.326398e-01, 2.568179e-01, 7.69229…
0.000000e+00	1.725838e+00, 3.169079e-01, 1.863484e+00, 1.909987e+00, 1.714493e+00, 2.187498e+00, 2.902333e+00, 1.754791e+00, 1.975900e+00, 1.471108e+00, 6.090274e-01, 2.621098e+00, 3.057151e-01, 1.681613e+00, 2.578608e+00, 5.892670e-01, 1.031645e+00, 1.421058e+00, 1.257165e+00, 2.546242e+00, 2.344724e+00, 7.006721e-02, 2.741076e+00, 2.493168e+00, 1.898325e+00, 5.700303e-01, 1.856330e+00, 1.615239e-01, 1.52184…
2.000000e-01	1.615383e+00, 2.302345e-01, 1.441487e+00, 1.477898e+00, 1.098015e+00, 2.241487e+00, 1.366452e+00, 1.387102e+00, 1.572969e+00, 1.180948e+00, 7.834075e-01, 1.677494e+00, 1.954471e-01, 1.474630e+00, 2.224425e+00, 6.739071e-01, 8.409071e-01, 1.124122e+00, 1.209262e+00, 2.100070e+00, 1.561821e+00, 2.712799e-01, 1.690916e+00, 1.928359e+00, 1.343904e+00, 4.371657e-01, 1.045347e+00, 4.203156e-01, 1.11968…
4.000000e-01	1.745068e+00, 2.398354e-01, 1.380010e+00, 1.117817e+00, 1.302167e+00, 1.520521e+00, 8.566988e-01, 1.109995e+00, 1.506011e+00, 1.546560e+00, 7.829647e-01, 9.609439e-01, 1.256987e-01, 1.393216e+00, 2.122534e+00, 7.335322e-01, 6.398391e-01, 6.316499e-01, 1.099777e+00, 1.987052e+00, 1.318151e+00, 4.168324e-01, 1.505090e+00, 1.405513e+00, 1.170772e+00, 6.003149e-01, 8.107821e-01, 7.867254e-01, 8.74779…
6.000000e-01	1.346158e+00, 2.712535e-01, 1.643189e+00, 9.567315e-01, 1.097127e+00, 1.247594e+00, 5.785270e-01, 9.116979e-01, 1.163906e+00, 1.135185e+00, 7.507015e-01, 6.382360e-01, 8.832568e-02, 9.519736e-01, 1.721879e+00, 6.312111e-01, 5.805723e-01, 4.374660e-01, 1.120023e+00, 1.647657e+00, 9.093295e-01, 5.947661e-01, 8.514072e-01, 1.076301e+00, 8.082627e-01, 1.008023e+00, 4.667955e-01, 6.305561e-01, 1.67991…
8.000000e-01	1.252832e+00, 2.491631e-01, 1.765969e+00, 8.872680e-01, 1.009287e+00, 7.540247e-01, 3.197141e-01, 6.690896e-01, 7.781445e-01, 1.504574e+00, 5.957910e-01, 4.762960e-01, 8.410001e-02, 8.760183e-01, 1.381202e+00, 4.541729e-01, 4.718137e-01, 2.411441e-01, 1.224602e+00, 1.003218e+00, 6.236091e-01, 6.534461e-01, 5.948108e-01, 1.055848e+00, 1.005332e+00, 9.039330e-01, 3.312890e-01, 5.360004e-01, 3.83231…
1.000000e+00	1.011633e+00, 2.512104e-01, 2.014915e+00, 1.115740e+00, 1.021903e+00, 1.025405e+00, 1.735322e-01, 5.080712e-01, 7.885325e-01, 1.410696e+00, 6.195305e-01, 3.563774e-01, 1.911599e-01, 7.539702e-01, 1.136260e+00, 3.838833e-01, 3.929077e-01, 1.490060e-01, 1.262773e+00, 1.100620e+00, 4.616835e-01, 6.973282e-01, 5.184579e-01, 8.560895e-01, 7.982416e-01, 1.221532e+00, 2.659546e-01, 4.431855e-01, 5.39642…
1.200000e+00	9.339178e-01, 2.104553e-01, 1.907429e+00, 1.134586e+00, 8.336903e-01, 1.228082e+00, 1.268200e-01, 2.744370e-01, 5.049781e-01, 1.373300e+00, 4.969124e-01, 5.042277e-01, 3.743963e-01, 6.882936e-01, 9.040937e-01, 3.227404e-01, 3.719694e-01, 1.023548e-01, 1.145163e+00, 9.056971e-01, 3.662223e-01, 6.681607e-01, 3.297492e-01, 6.767023e-01, 8.491175e-01, 1.112474e+00, 2.357925e-01, 3.024285e-01, 6.86055…
1.400000e+00	8.730577e-01, 1.228955e-01, 2.094284e+00, 8.749639e-01, 6.738073e-01, 1.356458e+00, 7.865687e-02, 1.333275e-01, 5.021666e-01, 1.374136e+00, 3.603793e-01, 4.944741e-01, 6.044513e-01, 8.374031e-01, 7.288877e-01, 2.536093e-01, 2.281065e-01, 5.227140e-02, 1.147805e+00, 6.873598e-01, 2.403870e-01, 5.993505e-01, 2.670692e-01, 6.000101e-01, 9.677344e-01, 1.230636e+00, 4.610216e-01, 2.435204e-01, 5.66510…
1.600000e+00	7.113342e-01, 9.738435e-02, 2.269693e+00, 9.250127e-01, 6.151076e-01, 1.221420e+00, 4.159492e-02, 9.596804e-02, 3.722969e-01, 1.507879e+00, 4.418884e-01, 5.978574e-01, 7.975143e-01, 7.813510e-01, 6.098345e-01, 2.030655e-01, 2.192016e-01, 3.535637e-02, 1.418893e+00, 5.599994e-01, 3.240577e-01, 4.157114e-01, 1.493930e-01, 6.087386e-01, 9.368719e-01, 1.520503e+00, 6.958107e-01, 1.560099e-01, 7.12553…
1.800000e+00	6.061784e-01, 1.108577e-01, 1.993198e+00, 1.066704e+00, 5.818846e-01, 1.296892e+00, 2.389323e-02, 5.169845e-02, 3.260925e-01, 1.254263e+00, 4.155494e-01, 7.039011e-01, 9.462311e-01, 8.239624e-01, 4.950058e-01, 2.361086e-01, 1.643219e-01, 2.621979e-02, 1.309573e+00, 4.625554e-01, 2.816166e-01, 3.488598e-01, 1.003131e-01, 5.394048e-01, 9.998229e-01, 1.674268e+00, 7.358676e-01, 1.341218e-01, 6.69433…
2.000000e+00	6.524772e-01, 8.336089e-02, 2.601232e+00, 7.890454e-01, 4.496344e-01, 1.387757e+00, 1.518728e-02, 2.897680e-02, 2.716662e-01, 1.643001e+00, 4.686766e-01, 9.547499e-01, 1.060823e+00, 8.743779e-01, 3.525033e-01, 2.157262e-01, 1.278701e-01, 2.976495e-02, 1.241951e+00, 4.380601e-01, 2.394673e-01, 2.727434e-01, 6.398543e-02, 3.685779e-01, 1.241906e+00, 1.476413e+00, 8.346806e-01, 1.038224e-01, 5.85841…
0.000000e+00	5.722555e-01, 2.575579e+00, 1.649444e+00, 1.245149e+00, 2.655481e+00, 6.126769e-01, 2.472531e+00, 2.220607e+00, 3.215861e-01, 4.782011e-01, 1.088388e+00, 1.070400e-01, 2.974185e+00, 2.778160e+00, 3.103895e-01, 1.032728e+00, 1.490411e+00, 2.553169e+00, 9.058766e-01, 2.316102e+00, 1.623322e-01, 1.372361e+00, 1.817320e+00, 3.317664e+00, 1.189876e+00, 1.248366e+00, 5.450474e-02, 1.949736e+00, 3.06598…
2.000000e-01	5.044762e-01, 1.625036e+00, 2.034219e+00, 1.386096e+00, 2.117470e+00, 8.188356e-01, 1.532334e+00, 1.901690e+00, 2.430087e-01, 3.995549e-01, 9.368716e-01, 5.026703e-01, 2.070327e+00, 1.573138e+00, 7.485250e-01, 9.235998e-01, 1.083430e+00, 1.858836e+00, 7.074547e-01, 2.350405e+00, 1.269475e-01, 1.094584e+00, 1.230670e+00, 1.650396e+00, 9.179678e-01, 8.662635e-01, 3.264301e-01, 1.534919e+00, 3.39569…
4.000000e-01	6.278650e-01, 1.205643e+00, 2.373860e+00, 1.341831e+00, 2.168118e+00, 1.026575e+00, 1.040299e+00, 1.407848e+00, 2.278976e-01, 5.236726e-01, 7.767079e-01, 7.389887e-01, 1.497392e+00, 1.141215e+00, 9.392145e-01, 7.379263e-01, 9.593178e-01, 1.630958e+00, 6.149846e-01, 1.665772e+00, 1.034184e-01, 7.624574e-01, 1.026145e+00, 1.110373e+00, 4.938566e-01, 6.254851e-01, 5.721461e-01, 1.511059e+00, 4.62103…
6.000000e-01	7.624297e-01, 7.630480e-01, 1.790908e+00, 1.096760e+00, 2.326193e+00, 1.002853e+00, 6.631059e-01, 1.082245e+00, 1.854196e-01, 6.546716e-01, 5.760640e-01, 8.438346e-01, 1.022752e+00, 7.112794e-01, 1.416677e+00, 7.084483e-01, 7.961734e-01, 1.139743e+00, 8.605950e-01, 1.578909e+00, 6.888784e-02, 5.270004e-01, 6.360062e-01, 8.296740e-01, 5.003375e-01, 5.237227e-01, 6.424060e-01, 1.331750e+00, 7.16709…
8.000000e-01	6.576920e-01, 5.827426e-01, 2.485039e+00, 9.780408e-01, 1.871487e+00, 1.086570e+00, 3.916757e-01, 9.174719e-01, 2.013916e-01, 8.012873e-01, 3.887048e-01, 1.014933e+00, 8.491901e-01, 6.650277e-01, 1.054233e+00, 3.818139e-01, 7.993464e-01, 9.608190e-01, 1.031135e+00, 1.141985e+00, 5.068657e-02, 6.617387e-01, 4.355223e-01, 7.693966e-01, 4.910814e-01, 5.962483e-01, 7.241658e-01, 1.500923e+00, 5.85910…
1.000000e+00	6.848031e-01, 3.628263e-01, 2.621213e+00, 8.559901e-01, 1.390841e+00, 1.088310e+00, 2.428068e-01, 7.699779e-01, 2.168529e-01, 8.717234e-01, 3.125575e-01, 7.895590e-01, 6.930467e-01, 7.349759e-01, 1.211280e+00, 3.325857e-01, 5.551574e-01, 6.851999e-01, 1.397127e+00, 8.083796e-01, 4.538318e-02, 6.600283e-01, 3.827524e-01, 5.134661e-01, 6.335226e-01, 8.665241e-01, 6.490130e-01, 1.264447e+00, 7.43274…
1.200000e+00	9.346692e-01, 2.592712e-01, 1.632633e+00, 9.324200e-01, 1.119862e+00, 1.395580e+00, 1.376310e-01, 4.998097e-01, 2.231394e-01, 9.435756e-01, 2.447157e-01, 8.441847e-01, 8.840389e-01, 7.989294e-01, 9.393658e-01, 2.648783e-01, 5.044798e-01, 5.105239e-01, 1.385467e+00, 7.566925e-01, 8.358444e-02, 5.564206e-01, 2.515856e-01, 5.618979e-01, 8.715936e-01, 8.284731e-01, 1.002787e+00, 1.142413e+00, 7.15847…
1.400000e+00	8.304433e-01, 1.874532e-01, 2.070700e+00, 8.495163e-01, 1.142639e+00, 1.150136e+00, 7.720937e-02, 2.910367e-01, 2.712774e-01, 1.256795e+00, 2.201881e-01, 6.455358e-01, 1.057636e+00, 7.519695e-01, 6.562663e-01, 2.041005e-01, 4.651707e-01, 4.743631e-01, 1.371501e+00, 6.192755e-01, 1.788251e-01, 4.300507e-01, 1.590713e-01, 5.936722e-01, 8.025963e-01, 1.414087e+00, 9.114852e-01, 9.203111e-01, 8.46034…
1.600000e+00	8.677448e-01, 1.154709e-01, 2.110523e+00, 8.329255e-01, 7.126924e-01, 1.273478e+00, 4.691411e-02, 1.566991e-01, 3.541052e-01, 1.056914e+00, 3.021476e-01, 8.195554e-01, 1.100432e+00, 8.775898e-01, 6.461654e-01, 2.405584e-01, 3.661501e-01, 5.023646e-01, 1.182809e+00, 5.314584e-01, 3.486912e-01, 3.028506e-01, 1.488744e-01, 4.632219e-01, 8.466008e-01, 1.248751e+00, 9.663290e-01, 7.625273e-01, 7.48164…
1.800000e+00	8.192651e-01, 8.853260e-02, 2.134331e+00, 7.854251e-01, 7.033275e-01, 1.492595e+00, 2.884343e-02, 1.070210e-01, 3.746384e-01, 9.942218e-01, 3.573340e-01, 8.906953e-01, 1.250419e+00, 7.581044e-01, 5.485447e-01, 2.631942e-01, 2.547975e-01, 5.967342e-01, 1.395966e+00, 5.007469e-01, 5.332146e-01, 1.771625e-01, 9.160910e-02, 2.831394e-01, 1.002616e+00, 1.389359e+00, 8.283644e-01, 5.027152e-01, 7.45043…
2.000000e+00	8.373374e-01, 4.805957e-02, 1.886251e+00, 7.657872e-01, 5.590075e-01, 1.180243e+00, 1.481350e-02, 5.008209e-02, 4.914288e-01, 1.462997e+00, 4.119522e-01, 8.929298e-01, 1.183501e+00, 7.334774e-01, 4.081977e-01, 2.994179e-01, 2.072439e-01, 6.305336e-01, 1.445122e+00, 4.825220e-01, 6.618027e-01, 1.532954e-01, 6.330585e-02, 2.534355e-01, 1.038062e+00, 1.466452e+00, 7.419219e-01, 3.902239e-01, 4.94349…
