# Supplementary material for: Inference of Vohradský's Models of Genetic Networks by Solving Two-Dimensional Function Optimization Problems
Source: PLoS One. 2013 Dec 30;8(12):e83308. doi: 10.1371/journal.pone.0083308 (PMC3875442; doi:10.1371/journal.pone.0083308)
Supplement: Text S2 — Time-series data used in the ‘Inference in noisy environment’ section (compressed by gzip). (GZ) [file pone.0083308.s002.gz › time_series_data/gene30/20sets/tc.dat328]

Time "G0" "G1" "G2" "G3" "G4" "G5" "G6" "G7" "G8" "G9" "G10" "G11" "G12" "G13" "G14" "G15" "G16" "G17" "G18" "G19" "G20" "G21" "G22" "G23" "G24" "G25" "G26" "G27" "G28" "G29"
0.000000e+00	1.496968e+00, 1.956872e+00, 9.466761e-01, 1.621678e+00, 6.089461e-01, 2.485867e+00, 1.917431e+00, 1.999171e+00, 1.328882e+00, 1.625125e+00, 1.408752e+00, 1.429343e+00, 1.012754e+00, 2.012570e+00, 2.276840e-01, 7.521043e-01, 1.307684e+00, 1.398400e+00, 6.673335e-01, 1.628808e+00, 1.651059e+00, 2.390935e+00, 1.404018e-03, 1.442133e+00, 3.106339e+00, 1.155696e+00, 2.752117e+00, 1.047457e+00, 1.98085…
2.000000e-01	7.956648e-01, 1.297246e+00, 9.168724e-01, 1.183971e+00, 8.403487e-01, 1.551683e+00, 1.212697e+00, 1.621450e+00, 9.539785e-01, 1.755873e+00, 8.357409e-01, 1.379884e+00, 9.921659e-01, 1.490410e+00, 1.761728e-01, 4.619376e-01, 1.003804e+00, 1.015278e+00, 5.551636e-01, 2.038525e+00, 1.258670e+00, 1.742168e+00, 5.489315e-03, 1.736150e+00, 1.933944e+00, 1.168040e+00, 2.436788e+00, 1.224698e+00, 1.13953…
4.000000e-01	7.185699e-01, 1.384074e+00, 8.044381e-01, 9.438925e-01, 7.957353e-01, 9.856251e-01, 7.526419e-01, 1.103735e+00, 7.563551e-01, 1.269764e+00, 6.921830e-01, 9.563373e-01, 7.338132e-01, 1.050719e+00, 1.244967e-01, 4.346477e-01, 9.958112e-01, 6.966269e-01, 5.372598e-01, 2.055080e+00, 8.785037e-01, 1.463381e+00, 2.566572e-02, 1.903766e+00, 1.547140e+00, 9.730137e-01, 1.996214e+00, 1.076449e+00, 8.66808…
6.000000e-01	5.394322e-01, 1.210390e+00, 8.387676e-01, 7.169756e-01, 7.512255e-01, 5.204444e-01, 6.419025e-01, 1.004884e+00, 1.189286e+00, 1.034578e+00, 7.156022e-01, 7.205073e-01, 5.237864e-01, 9.113798e-01, 1.024557e-01, 2.487663e-01, 9.468058e-01, 4.625089e-01, 3.402892e-01, 1.789993e+00, 6.356978e-01, 1.329895e+00, 6.478100e-02, 1.864550e+00, 1.401611e+00, 8.816434e-01, 1.287980e+00, 7.294847e-01, 4.41028…
8.000000e-01	5.586491e-01, 1.060846e+00, 8.626965e-01, 7.099039e-01, 5.827024e-01, 3.404738e-01, 6.962161e-01, 9.478744e-01, 1.419572e+00, 1.289038e+00, 5.957070e-01, 4.753753e-01, 4.223274e-01, 8.256998e-01, 2.865177e-01, 1.333935e-01, 8.375800e-01, 2.867095e-01, 2.142070e-01, 2.089360e+00, 4.296152e-01, 1.238916e+00, 1.047854e-01, 2.124640e+00, 7.625609e-01, 8.506839e-01, 1.028058e+00, 5.735186e-01, 4.27063…
1.000000e+00	5.074141e-01, 1.277967e+00, 1.009582e+00, 7.574955e-01, 3.378053e-01, 2.346842e-01, 7.730006e-01, 7.278754e-01, 1.577404e+00, 1.160931e+00, 5.485013e-01, 3.151890e-01, 2.834424e-01, 5.115725e-01, 4.996426e-01, 1.136365e-01, 1.045934e+00, 2.100130e-01, 1.274850e-01, 2.108674e+00, 3.771967e-01, 9.214121e-01, 1.469500e-01, 1.881454e+00, 6.748319e-01, 7.107171e-01, 7.694095e-01, 2.809687e-01, 5.93042…
1.200000e+00	4.822322e-01, 1.136402e+00, 8.397783e-01, 1.058910e+00, 2.515813e-01, 1.303396e-01, 7.202431e-01, 6.352665e-01, 1.745338e+00, 1.135587e+00, 4.724088e-01, 1.868916e-01, 2.202695e-01, 4.853506e-01, 7.167587e-01, 5.760621e-02, 8.959825e-01, 1.831700e-01, 8.218705e-02, 2.084401e+00, 2.881540e-01, 1.052130e+00, 1.547412e-01, 2.383950e+00, 6.001531e-01, 8.082737e-01, 6.236405e-01, 1.948291e-01, 5.10724…
1.400000e+00	4.285231e-01, 1.062241e+00, 8.749652e-01, 1.363906e+00, 1.829093e-01, 7.669574e-02, 6.941820e-01, 6.197842e-01, 1.738203e+00, 1.077319e+00, 4.874321e-01, 1.647686e-01, 1.598707e-01, 3.524631e-01, 9.526706e-01, 3.922257e-02, 1.014993e+00, 2.002712e-01, 6.512234e-02, 2.737523e+00, 2.286870e-01, 9.667210e-01, 2.009956e-01, 2.090841e+00, 6.458810e-01, 7.058205e-01, 6.058125e-01, 1.372302e-01, 6.61562…
1.600000e+00	5.231528e-01, 1.149408e+00, 7.647935e-01, 1.304959e+00, 8.965649e-02, 3.936114e-02, 7.338085e-01, 3.859484e-01, 1.586582e+00, 1.060158e+00, 5.564490e-01, 1.117963e-01, 1.097983e-01, 2.377457e-01, 1.029651e+00, 2.269165e-02, 9.837306e-01, 2.087911e-01, 3.657730e-02, 2.018582e+00, 2.062265e-01, 7.032721e-01, 2.145458e-01, 2.164032e+00, 4.906274e-01, 5.778835e-01, 5.341533e-01, 8.674288e-02, 5.75637…
1.800000e+00	4.254909e-01, 1.256641e+00, 9.365361e-01, 1.470594e+00, 6.050706e-02, 2.109470e-02, 7.058834e-01, 4.586945e-01, 2.198940e+00, 8.743966e-01, 4.893569e-01, 7.597218e-02, 7.346703e-02, 1.906499e-01, 1.187898e+00, 1.596482e-02, 1.180440e+00, 1.984347e-01, 5.991528e-02, 2.368452e+00, 2.028585e-01, 9.844154e-01, 2.770379e-01, 2.338416e+00, 3.955026e-01, 6.885509e-01, 4.864349e-01, 4.857645e-02, 7.75820…
2.000000e+00	3.733564e-01, 1.138930e+00, 8.410692e-01, 1.740720e+00, 3.682580e-02, 1.500568e-02, 7.134043e-01, 4.949113e-01, 1.922115e+00, 1.059327e+00, 6.538177e-01, 4.281638e-02, 5.856061e-02, 1.091708e-01, 1.213438e+00, 9.780203e-03, 1.152930e+00, 1.777175e-01, 5.911659e-02, 2.183819e+00, 1.946135e-01, 8.040685e-01, 3.136664e-01, 2.116642e+00, 4.202983e-01, 7.665127e-01, 3.233140e-01, 2.707924e-02, 6.84486…
0.000000e+00	6.300652e-01, 1.593470e+00, 1.387738e+00, 9.393800e-01, 9.310701e-02, 2.044643e+00, 3.585488e+00, 2.149403e+00, 5.119895e-01, 6.216417e-01, 8.597722e-01, 1.253351e+00, 2.864289e-01, 2.150678e+00, 1.407848e+00, 2.166768e+00, 2.515297e+00, 2.919142e+00, 1.155113e+00, 8.506305e-01, 1.727005e+00, 1.098911e+00, 7.689468e-02, 2.592778e+00, 8.012207e-01, 1.845476e+00, 2.563202e+00, 3.991525e-01, 2.52877…
2.000000e-01	3.805845e-01, 1.291875e+00, 1.065164e+00, 1.083866e+00, 3.634227e-01, 1.530719e+00, 1.728594e+00, 1.755452e+00, 4.482386e-01, 7.771203e-01, 5.510706e-01, 1.273749e+00, 2.987492e-01, 1.542249e+00, 1.080975e+00, 1.542659e+00, 2.398112e+00, 1.746446e+00, 1.111095e+00, 1.214512e+00, 1.425879e+00, 1.074021e+00, 5.508951e-02, 2.857231e+00, 1.002590e+00, 1.306682e+00, 2.031157e+00, 7.527744e-01, 1.58998…
4.000000e-01	2.876143e-01, 1.083690e+00, 9.776058e-01, 1.156319e+00, 6.340463e-01, 1.200837e+00, 1.092839e+00, 1.191664e+00, 3.725500e-01, 9.811437e-01, 5.917307e-01, 1.581935e+00, 2.323259e-01, 1.143246e+00, 8.056606e-01, 1.307275e+00, 1.568119e+00, 1.084408e+00, 8.809941e-01, 1.388352e+00, 1.270513e+00, 1.094822e+00, 1.219351e-01, 1.965345e+00, 1.132232e+00, 1.202243e+00, 1.790865e+00, 7.059352e-01, 1.30222…
6.000000e-01	3.256215e-01, 9.197251e-01, 8.646773e-01, 1.385691e+00, 4.999334e-01, 8.671908e-01, 6.406813e-01, 9.765761e-01, 5.597703e-01, 1.078841e+00, 6.083285e-01, 1.097466e+00, 2.030030e-01, 7.084641e-01, 5.446789e-01, 1.105367e+00, 1.336548e+00, 5.430443e-01, 8.485200e-01, 1.625631e+00, 8.708752e-01, 1.069835e+00, 2.006185e-01, 1.785623e+00, 9.938346e-01, 9.296187e-01, 1.343373e+00, 4.842185e-01, 1.03586…
8.000000e-01	3.414620e-01, 1.147038e+00, 8.632892e-01, 1.494063e+00, 3.994875e-01, 6.068604e-01, 6.097375e-01, 8.087336e-01, 9.200105e-01, 9.225010e-01, 5.468448e-01, 7.711503e-01, 1.313695e-01, 4.341018e-01, 4.681907e-01, 7.229031e-01, 1.212592e+00, 4.227899e-01, 6.205406e-01, 1.739310e+00, 6.775383e-01, 8.707121e-01, 2.664334e-01, 1.603782e+00, 7.477965e-01, 1.024362e+00, 1.055381e+00, 3.638030e-01, 8.35212…
1.000000e+00	4.344675e-01, 1.027630e+00, 9.212196e-01, 1.618788e+00, 2.593211e-01, 3.294773e-01, 6.053906e-01, 6.804645e-01, 1.168477e+00, 9.904587e-01, 5.094659e-01, 5.062436e-01, 9.003400e-02, 3.522759e-01, 7.594976e-01, 5.651860e-01, 1.362560e+00, 2.972333e-01, 3.525190e-01, 1.985366e+00, 4.453072e-01, 9.307878e-01, 3.086191e-01, 1.495930e+00, 8.029245e-01, 7.935482e-01, 6.262807e-01, 2.370228e-01, 8.14871…
1.200000e+00	3.886656e-01, 1.010957e+00, 9.928114e-01, 1.700484e+00, 1.908008e-01, 2.370410e-01, 6.113678e-01, 7.803404e-01, 1.455557e+00, 1.272328e+00, 5.893089e-01, 3.062072e-01, 5.845441e-02, 2.179236e-01, 8.393705e-01, 2.558259e-01, 1.206249e+00, 1.534224e-01, 2.701286e-01, 1.614931e+00, 3.404925e-01, 9.195466e-01, 3.493828e-01, 1.607401e+00, 8.528683e-01, 6.831586e-01, 5.524579e-01, 1.160431e-01, 7.84880…
1.400000e+00	4.395905e-01, 8.645524e-01, 1.013647e+00, 1.699601e+00, 1.362004e-01, 1.209480e-01, 8.361747e-01, 6.799592e-01, 1.667715e+00, 1.128815e+00, 6.276612e-01, 2.769405e-01, 4.206130e-02, 1.444914e-01, 9.019745e-01, 1.962972e-01, 1.149370e+00, 1.028949e-01, 1.967732e-01, 1.588176e+00, 2.413319e-01, 8.151751e-01, 3.679329e-01, 1.608043e+00, 6.671641e-01, 8.267277e-01, 5.516845e-01, 6.772264e-02, 6.17581…
1.600000e+00	4.326001e-01, 1.122861e+00, 7.462350e-01, 1.990775e+00, 1.038927e-01, 8.748411e-02, 8.175807e-01, 7.666716e-01, 1.613557e+00, 1.187620e+00, 5.920894e-01, 1.670763e-01, 2.837103e-02, 1.168265e-01, 1.129140e+00, 1.266058e-01, 9.707750e-01, 5.705770e-02, 1.406176e-01, 2.202082e+00, 1.973844e-01, 6.753433e-01, 3.560408e-01, 2.029350e+00, 5.375284e-01, 6.887928e-01, 4.168832e-01, 4.228980e-02, 7.47019…
1.800000e+00	3.853839e-01, 1.054873e+00, 8.042582e-01, 1.977065e+00, 5.597737e-02, 4.739743e-02, 8.076709e-01, 7.858271e-01, 2.145915e+00, 1.083101e+00, 5.866627e-01, 9.557581e-02, 2.617186e-02, 8.481474e-02, 1.335374e+00, 8.208502e-02, 1.208428e+00, 4.159987e-02, 1.427503e-01, 2.091411e+00, 1.849924e-01, 7.557154e-01, 3.816443e-01, 1.946401e+00, 4.835951e-01, 6.868206e-01, 3.859089e-01, 2.724986e-02, 7.44769…
2.000000e+00	4.243300e-01, 1.009734e+00, 1.043222e+00, 1.992111e+00, 5.600935e-02, 2.632685e-02, 6.740563e-01, 7.882896e-01, 2.113320e+00, 1.109378e+00, 6.424774e-01, 7.965333e-02, 1.737731e-02, 6.301263e-02, 1.029715e+00, 5.298736e-02, 1.130774e+00, 2.517849e-02, 8.869402e-02, 2.259749e+00, 1.587156e-01, 7.380764e-01, 3.398360e-01, 1.854835e+00, 6.299159e-01, 6.318619e-01, 3.990314e-01, 1.978702e-02, 8.14634…
0.000000e+00	2.429123e-01, 7.412531e-01, 1.393199e-01, 1.417512e+00, 1.983746e-01, 1.150775e+00, 6.363880e-01, 1.779663e+00, 1.444719e-01, 7.871330e-01, 2.051615e+00, 6.470078e-01, 3.788935e-01, 2.807141e+00, 2.770490e+00, 1.063474e+00, 5.291943e-01, 2.174245e+00, 5.779628e-01, 1.022189e+00, 5.326535e-01, 1.373465e+00, 2.114002e+00, 4.950167e-01, 1.025897e+00, 1.063229e-01, 2.131514e+00, 8.002215e-01, 1.29303…
2.000000e-01	3.118858e-01, 4.748037e-01, 7.432668e-02, 1.398272e+00, 4.202184e-01, 6.404708e-01, 6.228841e-01, 1.353103e+00, 1.057603e-01, 6.531812e-01, 1.196256e+00, 3.926506e-01, 6.292384e-01, 1.916680e+00, 2.061812e+00, 8.448120e-01, 3.751194e-01, 1.210300e+00, 4.954397e-01, 6.915471e-01, 4.770023e-01, 1.024088e+00, 1.783382e+00, 4.208389e-01, 1.206226e+00, 6.100000e-02, 1.470307e+00, 7.560424e-01, 7.33145…
4.000000e-01	3.208203e-01, 4.862467e-01, 4.955118e-02, 9.670303e-01, 4.988201e-01, 3.673617e-01, 7.735679e-01, 1.350427e+00, 2.202597e-01, 6.624651e-01, 8.142793e-01, 2.837223e-01, 8.289276e-01, 1.248265e+00, 1.900623e+00, 6.809126e-01, 2.667898e-01, 7.208229e-01, 3.195504e-01, 6.947503e-01, 3.385270e-01, 5.977370e-01, 1.674539e+00, 3.286479e-01, 8.397262e-01, 4.128693e-02, 9.052145e-01, 8.260281e-01, 8.26629…
6.000000e-01	3.238645e-01, 6.535316e-01, 3.317683e-02, 7.182711e-01, 5.874740e-01, 2.540120e-01, 8.432883e-01, 9.185698e-01, 5.947785e-01, 7.189326e-01, 6.946880e-01, 2.030089e-01, 7.519620e-01, 7.590386e-01, 1.715891e+00, 3.871875e-01, 2.692175e-01, 4.485710e-01, 2.195425e-01, 4.186370e-01, 2.953605e-01, 5.762191e-01, 1.028032e+00, 2.600411e-01, 1.145057e+00, 5.699663e-02, 7.201220e-01, 6.424172e-01, 5.39428…
8.000000e-01	4.237547e-01, 6.925280e-01, 2.312789e-02, 6.352034e-01, 3.525510e-01, 1.329419e-01, 8.015636e-01, 8.016076e-01, 1.076879e+00, 7.835842e-01, 6.504240e-01, 1.349682e-01, 7.215503e-01, 4.942653e-01, 1.549130e+00, 2.678900e-01, 3.592628e-01, 3.403493e-01, 1.355793e-01, 4.968601e-01, 2.264829e-01, 3.810579e-01, 1.104219e+00, 2.818572e-01, 1.134174e+00, 1.110825e-01, 5.958101e-01, 4.220941e-01, 4.37657…
1.000000e+00	3.906082e-01, 8.822882e-01, 1.720732e-02, 4.658471e-01, 2.248892e-01, 9.379212e-02, 7.862387e-01, 6.802793e-01, 1.436719e+00, 1.074008e+00, 4.549238e-01, 8.684690e-02, 5.591848e-01, 2.302022e-01, 1.380064e+00, 2.065511e-01, 5.761056e-01, 1.999889e-01, 8.544553e-02, 6.676032e-01, 1.869416e-01, 3.284619e-01, 1.059313e+00, 3.023226e-01, 8.975054e-01, 2.116763e-01, 4.699787e-01, 3.100226e-01, 4.06887…
1.200000e+00	3.502767e-01, 9.560783e-01, 1.417903e-02, 4.024336e-01, 1.659874e-01, 4.963914e-02, 7.257899e-01, 5.596596e-01, 1.372556e+00, 9.996146e-01, 4.693641e-01, 5.860771e-02, 3.750185e-01, 1.358312e-01, 1.539814e+00, 1.067808e-01, 6.447770e-01, 1.943176e-01, 6.082133e-02, 7.651869e-01, 1.801865e-01, 2.383615e-01, 8.105598e-01, 5.551849e-01, 9.808625e-01, 3.191248e-01, 4.757835e-01, 1.460617e-01, 4.17709…
1.400000e+00	4.446120e-01, 1.063643e+00, 8.546871e-03, 3.397435e-01, 1.154406e-01, 1.900555e-02, 8.308845e-01, 6.211984e-01, 1.604403e+00, 9.318434e-01, 6.734801e-01, 4.741185e-02, 3.046982e-01, 8.571771e-02, 1.588028e+00, 8.091043e-02, 8.237315e-01, 1.767173e-01, 3.429345e-02, 1.103791e+00, 1.609213e-01, 1.974872e-01, 7.329161e-01, 8.589021e-01, 9.018393e-01, 4.148038e-01, 4.264000e-01, 8.457652e-02, 4.90449…
1.600000e+00	4.129636e-01, 1.127609e+00, 8.398371e-03, 4.018953e-01, 6.846741e-02, 1.682915e-02, 7.628542e-01, 5.102162e-01, 1.530041e+00, 9.494625e-01, 5.129229e-01, 2.383787e-02, 1.962536e-01, 5.855365e-02, 1.665680e+00, 4.706240e-02, 9.563430e-01, 2.368054e-01, 2.495438e-02, 1.496677e+00, 1.442221e-01, 1.848946e-01, 5.542896e-01, 9.998396e-01, 7.289278e-01, 5.187925e-01, 3.758673e-01, 4.456523e-02, 5.46364…
1.800000e+00	4.171833e-01, 1.144167e+00, 5.963869e-03, 5.444513e-01, 4.264086e-02, 9.787737e-03, 9.051828e-01, 3.260658e-01, 1.712797e+00, 9.974049e-01, 4.894713e-01, 2.184840e-02, 1.658428e-01, 3.650307e-02, 1.301361e+00, 2.446118e-02, 9.863172e-01, 3.007425e-01, 2.569357e-02, 1.244861e+00, 1.643398e-01, 2.735810e-01, 5.903296e-01, 1.272002e+00, 7.211425e-01, 5.173844e-01, 4.267439e-01, 3.390897e-02, 5.14449…
2.000000e+00	3.787063e-01, 9.748763e-01, 5.219313e-03, 5.688390e-01, 2.860200e-02, 6.129745e-03, 8.436549e-01, 4.594261e-01, 2.277564e+00, 9.422939e-01, 5.515728e-01, 1.325289e-02, 9.538361e-02, 1.713284e-02, 1.511372e+00, 1.482230e-02, 1.037334e+00, 2.468563e-01, 2.162082e-02, 1.805835e+00, 1.279513e-01, 3.849986e-01, 5.595425e-01, 1.742655e+00, 6.133972e-01, 6.566564e-01, 3.641978e-01, 1.736433e-02, 6.35178…
0.000000e+00	1.705404e+00, 5.635572e-01, 7.120575e-01, 1.750339e+00, 3.287684e+00, 2.190508e+00, 8.611797e-02, 2.115604e-01, 2.742430e+00, 2.545437e+00, 4.237809e-01, 1.922352e+00, 2.519790e+00, 9.603949e-01, 2.204058e+00, 2.034790e+00, 2.950874e+00, 6.894624e-01, 1.288756e+00, 2.108542e+00, 8.536176e-01, 2.558852e+00, 1.793135e+00, 3.264316e+00, 1.608318e+00, 1.843761e+00, 1.708164e+00, 2.538315e+00, 5.24355…
2.000000e-01	1.215383e+00, 8.529062e-01, 5.082392e-01, 1.131652e+00, 1.664815e+00, 1.174583e+00, 7.136795e-02, 3.285808e-01, 2.446628e+00, 1.804817e+00, 5.189908e-01, 1.544522e+00, 1.792564e+00, 6.882847e-01, 1.958691e+00, 1.279656e+00, 2.274412e+00, 3.616401e-01, 7.710599e-01, 1.293020e+00, 6.402930e-01, 1.946435e+00, 1.384543e+00, 2.505700e+00, 8.622064e-01, 1.246853e+00, 1.016431e+00, 1.574725e+00, 3.17219…
4.000000e-01	9.437207e-01, 6.876615e-01, 2.892596e-01, 1.036314e+00, 9.463620e-01, 9.617435e-01, 1.239803e-01, 3.144643e-01, 2.570939e+00, 1.602938e+00, 5.340765e-01, 9.539548e-01, 1.492517e+00, 6.850079e-01, 2.005569e+00, 8.676000e-01, 1.411097e+00, 4.315785e-01, 4.865786e-01, 1.064757e+00, 4.320871e-01, 1.744603e+00, 1.123921e+00, 2.067562e+00, 7.772822e-01, 7.610061e-01, 8.487775e-01, 9.772039e-01, 4.05974…
6.000000e-01	6.534718e-01, 8.779575e-01, 1.823151e-01, 6.328771e-01, 5.586285e-01, 6.493327e-01, 3.912189e-01, 3.995079e-01, 2.456362e+00, 1.466286e+00, 5.671300e-01, 6.727475e-01, 8.514569e-01, 6.596655e-01, 1.770635e+00, 4.023240e-01, 1.243873e+00, 3.305977e-01, 3.302859e-01, 7.761088e-01, 3.238656e-01, 1.557313e+00, 1.030716e+00, 1.538613e+00, 5.408908e-01, 4.076887e-01, 7.849653e-01, 6.689366e-01, 4.44360…
8.000000e-01	6.146253e-01, 9.813126e-01, 1.244276e-01, 5.989127e-01, 3.512250e-01, 3.395464e-01, 4.822435e-01, 3.403487e-01, 1.855030e+00, 1.464013e+00, 5.898621e-01, 4.622362e-01, 5.708300e-01, 6.367778e-01, 1.572220e+00, 2.775972e-01, 1.155254e+00, 2.455551e-01, 1.758108e-01, 1.015964e+00, 2.298370e-01, 1.302071e+00, 7.651176e-01, 1.834864e+00, 4.948779e-01, 4.027875e-01, 5.294959e-01, 3.827186e-01, 4.68070…
1.000000e+00	5.447926e-01, 1.124197e+00, 8.618042e-02, 4.613090e-01, 2.056977e-01, 2.364662e-01, 4.755988e-01, 2.762610e-01, 2.313511e+00, 1.455244e+00, 4.950963e-01, 3.199641e-01, 5.519615e-01, 5.575344e-01, 1.648445e+00, 1.758589e-01, 1.118360e+00, 3.014271e-01, 1.111596e-01, 1.302480e+00, 1.481299e-01, 1.126936e+00, 9.083379e-01, 2.175006e+00, 3.582190e-01, 5.085101e-01, 4.531027e-01, 2.145255e-01, 6.26897…
1.200000e+00	5.728474e-01, 9.304302e-01, 6.497486e-02, 3.649602e-01, 1.365267e-01, 1.323050e-01, 6.597103e-01, 2.877754e-01, 1.964414e+00, 1.364527e+00, 5.776064e-01, 2.196108e-01, 3.450029e-01, 4.363332e-01, 1.470096e+00, 1.223043e-01, 9.201777e-01, 2.918308e-01, 7.492599e-02, 1.344461e+00, 1.035851e-01, 8.859084e-01, 6.906882e-01, 1.455916e+00, 3.156017e-01, 4.895509e-01, 3.129979e-01, 1.508994e-01, 8.02509…
1.400000e+00	4.840947e-01, 1.146143e+00, 3.721987e-02, 4.639737e-01, 8.196074e-02, 7.433393e-02, 7.434446e-01, 2.486219e-01, 2.022482e+00, 1.331087e+00, 6.031581e-01, 1.622615e-01, 2.534977e-01, 3.487059e-01, 1.719680e+00, 7.032659e-02, 9.533801e-01, 3.328743e-01, 8.174805e-02, 1.491984e+00, 1.235063e-01, 9.781162e-01, 5.239620e-01, 1.711405e+00, 2.353160e-01, 6.459490e-01, 2.572918e-01, 1.107521e-01, 6.25842…
1.600000e+00	5.519394e-01, 8.917875e-01, 2.713849e-02, 5.041239e-01, 4.956092e-02, 4.916151e-02, 9.314893e-01, 2.535671e-01, 2.061215e+00, 1.286273e+00, 6.154771e-01, 1.119522e-01, 1.899030e-01, 2.823675e-01, 1.437385e+00, 3.318434e-02, 9.105235e-01, 2.835653e-01, 7.002853e-02, 1.466656e+00, 1.166227e-01, 7.625105e-01, 5.234113e-01, 1.709490e+00, 2.814432e-01, 6.100157e-01, 2.983894e-01, 5.316126e-02, 8.11333…
1.800000e+00	4.214864e-01, 9.586359e-01, 1.729835e-02, 5.719816e-01, 3.106934e-02, 2.893592e-02, 7.338092e-01, 2.036257e-01, 2.094757e+00, 9.929739e-01, 4.967233e-01, 7.111999e-02, 1.242401e-01, 1.758872e-01, 1.423380e+00, 2.563020e-02, 1.024480e+00, 2.794651e-01, 6.512995e-02, 2.088022e+00, 1.251326e-01, 6.991381e-01, 4.931295e-01, 2.137356e+00, 2.657893e-01, 5.786052e-01, 2.758952e-01, 3.177418e-02, 7.22521…
2.000000e+00	3.645723e-01, 1.066525e+00, 1.276791e-02, 6.291755e-01, 1.381570e-02, 1.614093e-02, 8.831821e-01, 2.183855e-01, 1.796894e+00, 1.185979e+00, 5.260735e-01, 3.809152e-02, 9.720232e-02, 1.374569e-01, 1.367983e+00, 1.725691e-02, 9.709016e-01, 3.007823e-01, 6.844366e-02, 1.870141e+00, 1.496067e-01, 8.326845e-01, 4.871220e-01, 1.939313e+00, 3.041407e-01, 5.612912e-01, 2.894373e-01, 2.623815e-02, 7.65224…
0.000000e+00	2.338867e-01, 4.223003e-01, 4.993416e-01, 9.336652e-01, 7.027744e-01, 4.396097e-01, 1.819911e+00, 5.208011e-01, 1.528837e+00, 2.299686e+00, 1.698433e+00, 1.279649e+00, 2.592535e+00, 1.935011e+00, 4.282535e-01, 6.001502e-01, 1.855254e+00, 8.147266e-01, 8.572291e-01, 2.050611e+00, 1.004564e-01, 2.893599e+00, 1.458941e+00, 1.396768e+00, 1.572627e+00, 1.199956e+00, 9.085801e-01, 8.727662e-01, 2.11183…
2.000000e-01	1.623346e-01, 5.695441e-01, 3.811944e-01, 7.631958e-01, 4.755599e-01, 3.222057e-01, 1.072839e+00, 3.190504e-01, 1.840258e+00, 1.326583e+00, 1.010943e+00, 1.151631e+00, 1.986008e+00, 1.595247e+00, 6.667063e-01, 3.360045e-01, 1.082486e+00, 6.444340e-01, 6.843217e-01, 1.791698e+00, 2.319638e-01, 2.615320e+00, 8.910425e-01, 1.553848e+00, 9.418667e-01, 8.445597e-01, 1.019516e+00, 7.615009e-01, 1.62287…
4.000000e-01	1.839122e-01, 6.063123e-01, 2.292659e-01, 5.457786e-01, 2.754638e-01, 2.003976e-01, 9.059004e-01, 2.219764e-01, 2.187554e+00, 1.102109e+00, 7.677703e-01, 6.698121e-01, 1.272254e+00, 1.168304e+00, 6.855313e-01, 2.565634e-01, 7.838722e-01, 6.189486e-01, 7.279918e-01, 1.351828e+00, 2.629108e-01, 2.098579e+00, 1.130544e+00, 1.575973e+00, 7.546035e-01, 6.197718e-01, 8.274351e-01, 9.167976e-01, 1.15745…
6.000000e-01	2.555441e-01, 7.881148e-01, 2.879448e-01, 3.824623e-01, 1.626887e-01, 1.137206e-01, 7.470727e-01, 1.358807e-01, 2.217820e+00, 1.102094e+00, 6.557111e-01, 4.875347e-01, 9.810807e-01, 9.761828e-01, 9.348445e-01, 1.580131e-01, 7.137102e-01, 5.161128e-01, 6.655436e-01, 1.286836e+00, 2.551484e-01, 1.603007e+00, 1.038393e+00, 1.785249e+00, 6.414982e-01, 4.439046e-01, 7.703418e-01, 7.767828e-01, 1.05314…
8.000000e-01	3.327603e-01, 8.174054e-01, 3.054862e-01, 3.129765e-01, 9.460652e-02, 6.128350e-02, 8.675945e-01, 1.630833e-01, 1.832938e+00, 1.238803e+00, 5.657587e-01, 3.656988e-01, 6.161765e-01, 7.233659e-01, 1.072357e+00, 1.154779e-01, 5.749784e-01, 4.355759e-01, 4.716388e-01, 1.483752e+00, 2.062667e-01, 1.205652e+00, 7.882246e-01, 1.790512e+00, 6.086809e-01, 4.734628e-01, 6.020460e-01, 5.468783e-01, 1.01905…
1.000000e+00	3.354697e-01, 9.628967e-01, 3.337138e-01, 2.883271e-01, 4.881792e-02, 4.572124e-02, 8.808552e-01, 1.418038e-01, 2.028280e+00, 1.163605e+00, 6.772735e-01, 2.089597e-01, 4.007252e-01, 5.890031e-01, 1.229858e+00, 7.189379e-02, 6.935168e-01, 3.704419e-01, 4.638954e-01, 1.676689e+00, 1.773695e-01, 1.158462e+00, 8.107359e-01, 1.490289e+00, 5.994575e-01, 5.231812e-01, 5.523247e-01, 3.579002e-01, 8.31123…
1.200000e+00	5.025620e-01, 1.049779e+00, 3.890640e-01, 3.426178e-01, 3.785228e-02, 2.386315e-02, 8.790294e-01, 1.500572e-01, 2.033095e+00, 1.150670e+00, 4.559917e-01, 1.557953e-01, 3.649111e-01, 4.592657e-01, 1.197054e+00, 3.334481e-02, 8.500948e-01, 3.523152e-01, 2.770343e-01, 1.572541e+00, 1.570982e-01, 1.075040e+00, 6.850541e-01, 1.857083e+00, 4.597469e-01, 5.024215e-01, 5.358931e-01, 1.921821e-01, 8.09966…
1.400000e+00	4.160466e-01, 9.603303e-01, 3.392841e-01, 4.177309e-01, 1.992433e-02, 1.391798e-02, 8.160651e-01, 1.621212e-01, 1.795260e+00, 1.184137e+00, 5.166840e-01, 9.103620e-02, 2.326602e-01, 4.144133e-01, 1.221482e+00, 2.248234e-02, 1.059315e+00, 3.927816e-01, 2.207060e-01, 1.614425e+00, 1.730796e-01, 8.786389e-01, 7.487012e-01, 2.077367e+00, 5.106305e-01, 5.295306e-01, 5.282635e-01, 1.465869e-01, 8.56602…
1.600000e+00	4.271806e-01, 1.191356e+00, 3.125974e-01, 4.504296e-01, 1.282904e-02, 7.698404e-03, 7.505404e-01, 1.599662e-01, 2.228558e+00, 1.084628e+00, 5.050222e-01, 7.264067e-02, 1.865445e-01, 2.839864e-01, 1.348757e+00, 1.397244e-02, 9.205647e-01, 3.266019e-01, 2.039524e-01, 1.728450e+00, 1.923837e-01, 9.516209e-01, 7.402219e-01, 2.220162e+00, 4.940680e-01, 6.087503e-01, 4.181824e-01, 1.080125e-01, 6.79344…
1.800000e+00	4.312280e-01, 9.304023e-01, 1.965706e-01, 5.665750e-01, 7.174887e-03, 5.230514e-03, 8.098104e-01, 1.835724e-01, 1.907561e+00, 9.209034e-01, 5.654308e-01, 4.444701e-02, 1.224143e-01, 2.590681e-01, 1.257403e+00, 1.150713e-02, 9.092616e-01, 3.589112e-01, 1.357410e-01, 1.772013e+00, 1.364780e-01, 7.701107e-01, 5.532371e-01, 2.294545e+00, 4.599310e-01, 5.795119e-01, 3.711736e-01, 6.007349e-02, 8.57461…
2.000000e+00	4.352728e-01, 1.018677e+00, 1.645683e-01, 6.201309e-01, 4.571663e-03, 2.347025e-03, 7.606852e-01, 1.874069e-01, 2.209575e+00, 1.120484e+00, 5.674734e-01, 2.779140e-02, 9.875286e-02, 2.106013e-01, 1.239370e+00, 5.684977e-03, 1.059961e+00, 3.180224e-01, 1.261238e-01, 1.756291e+00, 1.640396e-01, 8.666752e-01, 5.298784e-01, 2.684771e+00, 4.098335e-01, 7.592514e-01, 3.607898e-01, 3.790257e-02, 8.87852…
0.000000e+00	2.646139e+00, 2.992349e+00, 2.396965e+00, 2.835591e+00, 2.039864e+00, 2.584506e+00, 2.642801e-01, 1.854800e+00, 1.379324e+00, 1.915741e+00, 7.987478e-01, 1.580264e+00, 1.597253e+00, 1.881010e+00, 1.716395e-01, 2.135030e-02, 9.312673e-01, 1.887065e+00, 5.690918e-01, 1.751931e-01, 4.245619e-01, 1.234260e-01, 9.315370e-01, 1.889867e+00, 2.233879e+00, 5.211509e-01, 2.326463e+00, 3.441528e-01, 1.31975…
2.000000e-01	1.772985e+00, 1.995496e+00, 1.903858e+00, 2.206963e+00, 1.083924e+00, 1.687652e+00, 1.929110e-01, 1.351361e+00, 1.273899e+00, 1.444869e+00, 7.394333e-01, 1.174391e+00, 1.200387e+00, 1.595746e+00, 1.618262e-01, 3.292817e-02, 8.652179e-01, 1.287812e+00, 5.775464e-01, 4.883002e-01, 2.748577e-01, 2.544553e-01, 6.356725e-01, 1.995756e+00, 2.002439e+00, 6.117468e-01, 1.690515e+00, 6.160254e-01, 8.42019…
4.000000e-01	1.262107e+00, 1.620882e+00, 1.525149e+00, 3.147439e+00, 1.200976e+00, 1.004910e+00, 2.234829e-01, 1.313128e+00, 1.017864e+00, 1.470604e+00, 5.167189e-01, 8.443816e-01, 7.174109e-01, 9.687488e-01, 4.144766e-01, 2.816762e-02, 7.439781e-01, 7.718288e-01, 3.565225e-01, 1.104631e+00, 1.728702e-01, 3.659788e-01, 4.310120e-01, 2.122217e+00, 1.451073e+00, 6.223438e-01, 1.400627e+00, 7.148576e-01, 6.62840…
6.000000e-01	7.041567e-01, 1.379365e+00, 1.104120e+00, 2.756261e+00, 9.043994e-01, 6.695930e-01, 4.472003e-01, 8.826076e-01, 1.066906e+00, 1.334084e+00, 6.172004e-01, 5.227127e-01, 6.510793e-01, 5.459917e-01, 6.122681e-01, 2.127409e-02, 6.237517e-01, 4.834328e-01, 2.110996e-01, 1.199123e+00, 2.154404e-01, 4.184254e-01, 2.556124e-01, 2.195550e+00, 7.027541e-01, 5.342374e-01, 7.779862e-01, 5.119726e-01, 4.85352…
8.000000e-01	6.574608e-01, 1.252206e+00, 9.852487e-01, 2.396204e+00, 5.694007e-01, 3.278189e-01, 5.952007e-01, 6.828902e-01, 1.529667e+00, 1.194497e+00, 4.805934e-01, 3.784571e-01, 4.445183e-01, 3.281887e-01, 8.281195e-01, 1.557132e-02, 8.350359e-01, 3.312596e-01, 1.486512e-01, 1.498186e+00, 1.266145e-01, 5.375298e-01, 1.903212e-01, 2.009800e+00, 6.854456e-01, 6.469771e-01, 7.543144e-01, 2.924871e-01, 4.92364…
1.000000e+00	6.232471e-01, 1.276760e+00, 1.095019e+00, 2.262411e+00, 4.124530e-01, 1.946033e-01, 6.811310e-01, 7.687110e-01, 1.684447e+00, 1.078928e+00, 5.590578e-01, 2.899285e-01, 4.218614e-01, 1.662942e-01, 8.411768e-01, 1.165166e-02, 9.407065e-01, 1.955324e-01, 8.408002e-02, 1.941577e+00, 8.304444e-02, 6.299235e-01, 1.676738e-01, 1.977193e+00, 6.130695e-01, 6.175236e-01, 5.335049e-01, 1.730961e-01, 5.65052…
1.200000e+00	4.594168e-01, 1.101891e+00, 1.075766e+00, 2.423438e+00, 2.361577e-01, 1.511530e-01, 8.909399e-01, 7.600800e-01, 1.807170e+00, 1.206630e+00, 6.173030e-01, 1.542127e-01, 1.962215e-01, 9.380253e-02, 1.029446e+00, 6.786655e-03, 8.756540e-01, 1.339836e-01, 6.247496e-02, 1.925041e+00, 9.063786e-02, 5.401484e-01, 1.669782e-01, 2.000382e+00, 5.453773e-01, 6.162652e-01, 4.096584e-01, 9.369839e-02, 5.83275…
1.400000e+00	4.939603e-01, 1.102742e+00, 7.930948e-01, 2.092078e+00, 1.927887e-01, 6.199525e-02, 7.977745e-01, 7.404491e-01, 1.660212e+00, 1.268270e+00, 5.777828e-01, 1.151097e-01, 1.778174e-01, 7.076436e-02, 1.044916e+00, 3.860037e-03, 9.428958e-01, 6.856334e-02, 5.129858e-02, 1.849422e+00, 1.238640e-01, 5.949235e-01, 1.408833e-01, 1.919780e+00, 4.673549e-01, 7.603126e-01, 3.774596e-01, 5.940284e-02, 7.02747…
1.600000e+00	3.422480e-01, 1.190637e+00, 7.404997e-01, 2.330589e+00, 1.179905e-01, 4.729414e-02, 7.175344e-01, 6.152120e-01, 2.177678e+00, 9.848107e-01, 5.621862e-01, 8.439735e-02, 1.150475e-01, 5.048868e-02, 1.377695e+00, 3.417831e-03, 9.663290e-01, 4.851261e-02, 4.260630e-02, 2.130826e+00, 1.145674e-01, 6.167179e-01, 1.598993e-01, 2.325170e+00, 4.050105e-01, 6.804019e-01, 3.520233e-01, 3.576815e-02, 6.40555…
1.800000e+00	4.348396e-01, 1.299753e+00, 8.355181e-01, 2.572584e+00, 9.549677e-02, 2.300567e-02, 9.110657e-01, 6.236821e-01, 1.630277e+00, 1.157353e+00, 5.186583e-01, 5.704584e-02, 7.486882e-02, 5.055846e-02, 1.170843e+00, 2.813433e-03, 9.594448e-01, 2.397088e-02, 5.258748e-02, 1.973578e+00, 1.124042e-01, 7.343351e-01, 1.768717e-01, 2.138002e+00, 4.750252e-01, 7.233460e-01, 3.192914e-01, 1.695166e-02, 7.50681…
2.000000e+00	4.220546e-01, 1.271930e+00, 9.609777e-01, 2.504807e+00, 6.215752e-02, 1.522008e-02, 6.466839e-01, 7.783948e-01, 2.137112e+00, 9.533185e-01, 5.782633e-01, 4.537339e-02, 7.213436e-02, 2.893089e-02, 1.316925e+00, 1.848840e-03, 7.383751e-01, 2.018476e-02, 5.556420e-02, 2.017824e+00, 1.126420e-01, 6.154148e-01, 2.126331e-01, 2.387267e+00, 5.193403e-01, 8.038663e-01, 2.973868e-01, 1.217639e-02, 7.75214…
0.000000e+00	6.634586e-01, 1.090755e+00, 2.324645e+00, 1.824817e+00, 3.168460e+00, 1.088220e+00, 5.567990e-01, 1.297170e+00, 1.662481e+00, 2.193172e+00, 1.319099e+00, 2.395604e+00, 1.406253e+00, 5.581330e-01, 1.579933e+00, 2.561602e-01, 2.496800e-01, 1.144010e+00, 2.529626e+00, 2.587079e+00, 7.341196e-01, 5.840244e-01, 1.510524e+00, 1.491697e+00, 1.371098e+00, 1.653891e-01, 1.878345e-01, 4.289469e-02, 1.69579…
2.000000e-01	6.515347e-01, 1.024039e+00, 2.045164e+00, 1.801005e+00, 1.931438e+00, 5.962001e-01, 3.653839e-01, 7.735771e-01, 1.595236e+00, 1.983046e+00, 7.802658e-01, 1.482472e+00, 1.056725e+00, 4.118107e-01, 1.736331e+00, 1.652022e-01, 4.691887e-01, 1.028285e+00, 1.759188e+00, 2.441536e+00, 5.548683e-01, 6.488285e-01, 1.118164e+00, 1.124367e+00, 9.667167e-01, 1.373855e-01, 1.625148e-01, 3.010975e-02, 1.11253…
4.000000e-01	5.708421e-01, 8.629317e-01, 1.578983e+00, 1.769437e+00, 1.017411e+00, 4.097535e-01, 2.156638e-01, 5.612072e-01, 1.688321e+00, 1.322946e+00, 7.528664e-01, 1.169847e+00, 8.216734e-01, 2.420449e-01, 1.609008e+00, 1.015485e-01, 6.519327e-01, 8.018181e-01, 1.303321e+00, 1.647100e+00, 3.315752e-01, 5.169581e-01, 1.070480e+00, 9.079595e-01, 9.073182e-01, 1.756473e-01, 1.274621e-01, 1.862253e-02, 8.77871…
6.000000e-01	5.455341e-01, 7.826963e-01, 1.245848e+00, 2.280105e+00, 7.986622e-01, 2.760440e-01, 3.547665e-01, 5.273289e-01, 1.918218e+00, 1.460159e+00, 7.093625e-01, 7.715173e-01, 5.867776e-01, 1.509720e-01, 1.392179e+00, 5.178538e-02, 7.183979e-01, 5.241829e-01, 9.529785e-01, 1.539340e+00, 2.705289e-01, 5.733402e-01, 8.096499e-01, 1.018416e+00, 4.734873e-01, 2.785305e-01, 9.302541e-02, 1.422186e-02, 8.27238…
8.000000e-01	5.182730e-01, 1.249809e+00, 1.275992e+00, 2.313967e+00, 4.208566e-01, 1.337546e-01, 4.358784e-01, 6.881939e-01, 1.831411e+00, 1.434043e+00, 5.833625e-01, 5.733946e-01, 4.034244e-01, 8.463699e-02, 1.676193e+00, 3.733357e-02, 9.570702e-01, 3.478968e-01, 5.453513e-01, 1.904893e+00, 1.972571e-01, 6.191288e-01, 8.088829e-01, 1.331174e+00, 3.655103e-01, 3.701297e-01, 7.794874e-02, 6.966593e-03, 9.23151…
1.000000e+00	4.305519e-01, 9.665096e-01, 1.133207e+00, 1.898519e+00, 2.410435e-01, 7.652941e-02, 6.151699e-01, 5.816691e-01, 1.990345e+00, 1.161884e+00, 4.988704e-01, 3.375451e-01, 3.652456e-01, 5.546229e-02, 1.693469e+00, 2.418295e-02, 9.188466e-01, 1.747835e-01, 3.427005e-01, 2.041691e+00, 1.305568e-01, 5.833100e-01, 6.992359e-01, 1.256930e+00, 3.940104e-01, 4.875607e-01, 8.079134e-02, 3.424943e-03, 9.58142…
1.200000e+00	4.863527e-01, 8.976619e-01, 9.676525e-01, 1.815565e+00, 1.605904e-01, 6.263646e-02, 7.387398e-01, 5.713531e-01, 2.128087e+00, 1.222250e+00, 4.921016e-01, 2.194181e-01, 3.106110e-01, 3.009588e-02, 1.251965e+00, 1.483295e-02, 9.029423e-01, 1.317922e-01, 2.724857e-01, 1.609237e+00, 1.184808e-01, 5.047484e-01, 6.585090e-01, 1.793269e+00, 3.371952e-01, 5.153692e-01, 1.009335e-01, 3.157580e-03, 7.45660…
1.400000e+00	3.829465e-01, 7.272326e-01, 1.093981e+00, 2.365026e+00, 1.072077e-01, 2.673253e-02, 6.913421e-01, 5.996917e-01, 2.093709e+00, 9.928896e-01, 6.496840e-01, 1.709040e-01, 2.210797e-01, 2.631890e-02, 1.331959e+00, 1.017660e-02, 9.167792e-01, 9.019731e-02, 2.624231e-01, 1.733414e+00, 1.150111e-01, 6.225325e-01, 5.850173e-01, 1.818608e+00, 2.580461e-01, 4.952902e-01, 1.275278e-01, 1.938835e-03, 8.38372…
1.600000e+00	3.710028e-01, 1.193623e+00, 1.020246e+00, 2.178324e+00, 7.123641e-02, 1.711398e-02, 7.472324e-01, 6.169025e-01, 2.133864e+00, 1.272230e+00, 5.361017e-01, 1.064411e-01, 1.187619e-01, 1.898989e-02, 1.247153e+00, 6.588672e-03, 9.646401e-01, 5.181913e-02, 1.475481e-01, 2.242085e+00, 1.107708e-01, 6.662876e-01, 5.114463e-01, 1.521845e+00, 3.478210e-01, 6.767601e-01, 1.836785e-01, 1.343972e-03, 7.32654…
1.800000e+00	3.975928e-01, 9.787188e-01, 8.296026e-01, 2.624494e+00, 5.522883e-02, 1.292266e-02, 8.276677e-01, 5.977773e-01, 2.002410e+00, 1.202287e+00, 5.355140e-01, 8.165572e-02, 1.078617e-01, 2.118307e-02, 1.438606e+00, 2.943968e-03, 9.875516e-01, 3.451068e-02, 1.305599e-01, 2.209081e+00, 1.079735e-01, 6.197460e-01, 4.818912e-01, 1.902296e+00, 3.086129e-01, 6.036976e-01, 1.935345e-01, 9.455389e-04, 6.50721…
2.000000e+00	3.832674e-01, 1.060672e+00, 7.663084e-01, 2.624229e+00, 4.127041e-02, 6.407499e-03, 7.445059e-01, 6.275560e-01, 2.092976e+00, 1.247282e+00, 5.928685e-01, 3.883979e-02, 7.369913e-02, 2.264095e-02, 1.289939e+00, 2.618926e-03, 1.023769e+00, 2.557018e-02, 1.201755e-01, 2.068151e+00, 1.119086e-01, 6.484633e-01, 4.854845e-01, 1.869759e+00, 3.432310e-01, 6.284088e-01, 2.573235e-01, 8.452971e-04, 6.01024…
0.000000e+00	4.396375e-01, 3.882134e-01, 5.118947e-01, 2.213675e+00, 8.989033e-01, 1.846449e+00, 2.761021e+00, 3.580388e-01, 2.222204e-01, 1.908876e+00, 1.310965e-01, 2.755324e+00, 1.708238e+00, 1.245562e+00, 1.857114e+00, 8.698738e-01, 8.861889e-01, 1.032931e+00, 6.798758e-01, 1.161556e+00, 1.891822e+00, 6.765325e-01, 3.469372e-01, 3.316560e+00, 1.463843e+00, 5.753985e-01, 1.480509e+00, 1.222915e+00, 5.97411…
2.000000e-01	2.457940e-01, 4.260318e-01, 3.284085e-01, 1.691030e+00, 4.393205e-01, 1.405640e+00, 1.244485e+00, 2.062617e-01, 7.523922e-01, 1.571171e+00, 3.467444e-01, 1.937425e+00, 1.277018e+00, 8.055983e-01, 1.384040e+00, 7.708610e-01, 1.246389e+00, 8.334188e-01, 5.059529e-01, 1.083798e+00, 1.301741e+00, 7.713656e-01, 5.908576e-01, 1.918203e+00, 9.569048e-01, 5.546661e-01, 1.300047e+00, 1.026561e+00, 5.01362…
4.000000e-01	2.070683e-01, 6.001555e-01, 2.383986e-01, 1.292468e+00, 3.642322e-01, 8.485553e-01, 6.844071e-01, 1.077346e-01, 9.733651e-01, 1.325517e+00, 4.693794e-01, 1.115861e+00, 9.632060e-01, 5.059547e-01, 1.313749e+00, 4.613134e-01, 1.059459e+00, 7.470704e-01, 3.101403e-01, 1.568172e+00, 1.161952e+00, 6.603030e-01, 5.916535e-01, 1.930635e+00, 6.387811e-01, 5.127374e-01, 1.329159e+00, 6.347368e-01, 5.34691…
6.000000e-01	2.556430e-01, 7.021584e-01, 2.482500e-01, 1.117495e+00, 1.965852e-01, 5.292414e-01, 6.466014e-01, 8.742409e-02, 1.365209e+00, 1.345914e+00, 4.951932e-01, 8.303307e-01, 7.485424e-01, 2.275376e-01, 8.206857e-01, 3.404161e-01, 9.323545e-01, 6.394836e-01, 1.760736e-01, 1.654047e+00, 9.137596e-01, 6.795868e-01, 6.085635e-01, 1.987008e+00, 5.309150e-01, 7.186101e-01, 9.414551e-01, 3.683959e-01, 7.06160…
8.000000e-01	3.548148e-01, 6.229917e-01, 3.140819e-01, 1.249675e+00, 1.264074e-01, 3.001612e-01, 7.231195e-01, 1.054005e-01, 1.498653e+00, 1.344582e+00, 5.128553e-01, 7.226044e-01, 4.610402e-01, 1.683515e-01, 8.439553e-01, 2.017724e-01, 1.172372e+00, 4.609336e-01, 1.326381e-01, 1.895886e+00, 5.865445e-01, 5.651647e-01, 7.429827e-01, 1.550033e+00, 4.430009e-01, 7.239582e-01, 8.733117e-01, 1.953490e-01, 6.46978…
1.000000e+00	3.847593e-01, 8.483706e-01, 4.652507e-01, 1.583073e+00, 6.724095e-02, 2.115311e-01, 7.857439e-01, 1.837340e-01, 1.517025e+00, 1.358163e+00, 5.969181e-01, 3.692783e-01, 3.823879e-01, 1.291685e-01, 8.822204e-01, 1.269952e-01, 1.102705e+00, 3.908436e-01, 8.416591e-02, 1.470097e+00, 4.439504e-01, 6.445796e-01, 6.548105e-01, 1.688933e+00, 3.720591e-01, 6.472637e-01, 5.527765e-01, 1.186372e-01, 5.92281…
1.200000e+00	4.292558e-01, 7.103840e-01, 5.926896e-01, 1.850186e+00, 3.695679e-02, 9.783183e-02, 7.451081e-01, 2.960425e-01, 1.840361e+00, 1.140101e+00, 5.338487e-01, 2.496905e-01, 2.423460e-01, 8.533728e-02, 1.181236e+00, 9.979236e-02, 9.301506e-01, 3.882623e-01, 7.496068e-02, 1.974186e+00, 3.177254e-01, 7.461122e-01, 6.609948e-01, 1.888781e+00, 3.659190e-01, 6.463333e-01, 4.345473e-01, 8.014562e-02, 7.57606…
1.400000e+00	4.201184e-01, 8.216601e-01, 4.887381e-01, 1.977902e+00, 2.685008e-02, 7.902458e-02, 7.184210e-01, 3.558365e-01, 2.093571e+00, 1.129046e+00, 5.606827e-01, 1.964369e-01, 2.090361e-01, 7.624050e-02, 1.296661e+00, 5.226520e-02, 9.331445e-01, 2.428036e-01, 7.651353e-02, 1.995836e+00, 2.942101e-01, 8.602448e-01, 6.741405e-01, 2.278552e+00, 2.680329e-01, 7.033968e-01, 3.764882e-01, 4.477644e-02, 7.54145…
1.600000e+00	3.981085e-01, 8.425506e-01, 7.401060e-01, 1.642286e+00, 2.043426e-02, 4.641261e-02, 8.687230e-01, 4.377271e-01, 2.095463e+00, 1.167107e+00, 5.238878e-01, 1.130838e-01, 1.385129e-01, 4.743508e-02, 1.181432e+00, 3.314352e-02, 1.197858e+00, 1.839845e-01, 6.901795e-02, 2.184928e+00, 2.364060e-01, 6.323343e-01, 5.684405e-01, 1.747856e+00, 2.691970e-01, 5.776008e-01, 4.219100e-01, 2.413556e-02, 8.47965…
1.800000e+00	4.299077e-01, 1.073503e+00, 6.357744e-01, 2.269663e+00, 1.525172e-02, 2.617833e-02, 8.688991e-01, 5.327480e-01, 1.558015e+00, 1.191562e+00, 5.137961e-01, 9.139842e-02, 1.134729e-01, 3.743188e-02, 1.156407e+00, 1.813179e-02, 9.644657e-01, 1.339042e-01, 6.595310e-02, 2.175889e+00, 2.092389e-01, 6.986890e-01, 5.029780e-01, 1.994513e+00, 3.655569e-01, 6.263404e-01, 3.785496e-01, 1.701675e-02, 7.58447…
2.000000e+00	4.518064e-01, 1.166513e+00, 7.008719e-01, 2.219936e+00, 1.850220e-02, 1.593917e-02, 8.806643e-01, 6.572153e-01, 1.809356e+00, 1.100808e+00, 6.284804e-01, 5.842551e-02, 8.592234e-02, 3.640301e-02, 1.302817e+00, 1.031792e-02, 1.212358e+00, 7.313803e-02, 8.174604e-02, 2.009357e+00, 1.728551e-01, 7.113318e-01, 5.484500e-01, 2.245108e+00, 3.577627e-01, 7.307333e-01, 3.273249e-01, 1.038513e-02, 7.64778…
0.000000e+00	1.714500e+00, 1.404163e+00, 1.238565e+00, 6.029548e-01, 1.363847e+00, 1.028417e+00, 7.972112e-01, 2.767427e+00, 2.017859e-01, 2.446180e+00, 7.258622e-01, 3.190216e+00, 2.093117e+00, 2.607913e+00, 8.841827e-02, 2.192052e+00, 7.728409e-01, 8.137415e-01, 1.623114e+00, 1.298452e+00, 1.271719e+00, 2.185965e+00, 1.907208e+00, 1.955941e+00, 9.407534e-02, 1.242718e+00, 2.062968e+00, 7.891638e-01, 1.35804…
2.000000e-01	1.488562e+00, 1.000104e+00, 9.907994e-01, 4.732255e-01, 1.080937e+00, 8.329014e-01, 4.500293e-01, 1.769707e+00, 2.216455e-01, 2.010154e+00, 6.920692e-01, 1.963732e+00, 1.941240e+00, 1.858288e+00, 6.415617e-02, 9.607190e-01, 9.464186e-01, 5.594124e-01, 1.002461e+00, 8.753491e-01, 9.380965e-01, 2.008934e+00, 1.263856e+00, 1.580577e+00, 7.442427e-02, 7.545877e-01, 1.478280e+00, 9.523080e-01, 1.18337…
4.000000e-01	1.195215e+00, 1.363385e+00, 7.932996e-01, 7.335750e-01, 1.008073e+00, 6.318447e-01, 2.724180e-01, 1.605497e+00, 6.172016e-01, 1.993984e+00, 5.535250e-01, 1.234105e+00, 1.033534e+00, 1.324145e+00, 8.406655e-02, 7.441273e-01, 1.017265e+00, 3.025265e-01, 9.831601e-01, 8.852286e-01, 6.042324e-01, 1.752147e+00, 7.493439e-01, 1.357839e+00, 4.553892e-02, 5.617402e-01, 1.082251e+00, 8.984843e-01, 1.11624…
6.000000e-01	7.474856e-01, 1.351114e+00, 8.880303e-01, 1.253954e+00, 8.068280e-01, 4.107221e-01, 2.247597e-01, 1.026481e+00, 9.171908e-01, 1.434861e+00, 6.420223e-01, 1.029918e+00, 8.507218e-01, 8.910595e-01, 2.971898e-01, 4.567549e-01, 6.617563e-01, 2.685668e-01, 7.841218e-01, 1.086067e+00, 4.171774e-01, 1.165216e+00, 5.757763e-01, 1.350225e+00, 4.494269e-02, 5.312369e-01, 7.765017e-01, 7.978057e-01, 1.00389…
8.000000e-01	5.798243e-01, 1.030631e+00, 7.897766e-01, 1.442921e+00, 6.083954e-01, 2.933162e-01, 3.984717e-01, 8.091784e-01, 1.246461e+00, 1.089367e+00, 5.675686e-01, 5.868546e-01, 5.449312e-01, 8.265236e-01, 5.555564e-01, 2.849878e-01, 7.898825e-01, 2.437886e-01, 5.291634e-01, 1.523271e+00, 3.103513e-01, 1.353477e+00, 4.300695e-01, 1.440563e+00, 3.809769e-02, 4.972939e-01, 5.242397e-01, 6.411949e-01, 7.93824…
1.000000e+00	5.894517e-01, 9.909512e-01, 9.743544e-01, 1.634586e+00, 4.332757e-01, 1.509760e-01, 5.324146e-01, 8.210017e-01, 1.129837e+00, 1.264911e+00, 4.921889e-01, 3.873845e-01, 3.964706e-01, 6.766824e-01, 7.153200e-01, 1.834553e-01, 8.973164e-01, 1.897499e-01, 4.573763e-01, 1.285220e+00, 2.789062e-01, 1.086669e+00, 4.441765e-01, 1.935554e+00, 5.225537e-02, 6.684065e-01, 4.269872e-01, 4.056209e-01, 7.79255…
1.200000e+00	5.519902e-01, 1.107920e+00, 8.984387e-01, 1.675599e+00, 2.284084e-01, 8.994001e-02, 6.952717e-01, 7.517221e-01, 1.869737e+00, 1.338199e+00, 4.707469e-01, 3.118871e-01, 2.787803e-01, 5.507670e-01, 8.460463e-01, 1.046985e-01, 8.509725e-01, 1.270514e-01, 3.011791e-01, 2.055241e+00, 1.550507e-01, 1.213966e+00, 3.266542e-01, 1.991533e+00, 8.735693e-02, 5.641154e-01, 3.444326e-01, 2.384040e-01, 7.62545…
1.400000e+00	4.550743e-01, 1.026458e+00, 7.885666e-01, 1.918817e+00, 1.508639e-01, 6.467947e-02, 7.652519e-01, 6.170519e-01, 1.752978e+00, 1.240107e+00, 5.956464e-01, 1.806607e-01, 2.458023e-01, 4.037509e-01, 1.056961e+00, 5.736159e-02, 8.916908e-01, 1.068514e-01, 2.607346e-01, 1.886859e+00, 1.379393e-01, 8.600689e-01, 3.304570e-01, 1.963977e+00, 1.065349e-01, 7.185217e-01, 2.873806e-01, 1.999364e-01, 7.20961…
1.600000e+00	4.430723e-01, 1.086248e+00, 9.478370e-01, 1.836380e+00, 1.159647e-01, 3.758190e-02, 6.195499e-01, 6.979993e-01, 1.613052e+00, 1.169532e+00, 6.473634e-01, 1.172717e-01, 1.542153e-01, 3.358753e-01, 1.278802e+00, 4.309854e-02, 8.637159e-01, 5.741974e-02, 2.292014e-01, 2.030860e+00, 1.224704e-01, 8.940361e-01, 2.557066e-01, 1.927429e+00, 1.692979e-01, 5.759883e-01, 2.841892e-01, 9.570868e-02, 7.73516…
1.800000e+00	4.948897e-01, 1.025793e+00, 8.274820e-01, 2.050732e+00, 8.632952e-02, 2.056928e-02, 9.108983e-01, 6.562300e-01, 1.840656e+00, 9.515231e-01, 5.088108e-01, 8.829366e-02, 1.097172e-01, 2.140861e-01, 1.307753e+00, 2.616645e-02, 1.009713e+00, 3.988266e-02, 1.258232e-01, 1.756839e+00, 1.326595e-01, 7.222544e-01, 2.827177e-01, 2.114354e+00, 2.373723e-01, 7.613064e-01, 3.077255e-01, 5.987030e-02, 7.21928…
2.000000e+00	3.326492e-01, 1.243989e+00, 8.558536e-01, 1.983782e+00, 6.805975e-02, 1.294662e-02, 8.471393e-01, 6.480348e-01, 1.895751e+00, 1.018570e+00, 5.457167e-01, 5.827026e-02, 9.913934e-02, 1.503018e-01, 1.231630e+00, 1.703699e-02, 8.854415e-01, 2.166004e-02, 1.250476e-01, 1.863523e+00, 1.277984e-01, 7.706428e-01, 2.820199e-01, 1.752603e+00, 2.599428e-01, 7.083642e-01, 2.574378e-01, 3.650456e-02, 7.04685…
0.000000e+00	3.009031e+00, 3.125710e+00, 1.238515e+00, 1.264958e+00, 2.078954e+00, 2.465490e+00, 2.038348e+00, 2.495738e+00, 8.702434e-01, 2.743143e+00, 1.737057e+00, 1.565729e+00, 1.525442e+00, 2.130259e+00, 1.981311e+00, 2.894231e+00, 1.371143e-01, 2.025281e+00, 2.910642e+00, 1.932902e+00, 1.170665e+00, 1.565281e+00, 2.607606e+00, 9.654921e-01, 1.399082e+00, 1.812995e+00, 1.149021e+00, 4.079965e-01, 2.78929…
2.000000e-01	1.811518e+00, 2.228820e+00, 8.256605e-01, 1.548954e+00, 1.695545e+00, 2.104792e+00, 1.212946e+00, 1.842564e+00, 7.599858e-01, 1.689852e+00, 9.629281e-01, 1.309804e+00, 1.359155e+00, 1.670054e+00, 2.142130e+00, 1.811957e+00, 3.420502e-01, 1.490895e+00, 2.103408e+00, 1.490988e+00, 9.615936e-01, 1.121761e+00, 1.764974e+00, 8.200320e-01, 1.128215e+00, 9.069912e-01, 1.003273e+00, 7.403937e-01, 1.74860…
4.000000e-01	8.868188e-01, 1.822070e+00, 4.640779e-01, 1.153845e+00, 1.233629e+00, 1.261438e+00, 6.724227e-01, 1.346414e+00, 5.819960e-01, 1.456455e+00, 8.425207e-01, 1.117440e+00, 1.516182e+00, 1.213788e+00, 1.861271e+00, 1.227571e+00, 4.929068e-01, 1.026008e+00, 1.468997e+00, 1.028052e+00, 7.968497e-01, 1.179690e+00, 1.138492e+00, 6.716381e-01, 8.008240e-01, 5.909522e-01, 8.474060e-01, 9.143544e-01, 1.36839…
6.000000e-01	9.117450e-01, 1.553836e+00, 3.906206e-01, 8.829381e-01, 9.139289e-01, 9.326128e-01, 5.857025e-01, 9.688905e-01, 8.432738e-01, 1.184763e+00, 6.155915e-01, 7.808606e-01, 1.232424e+00, 7.205276e-01, 1.572764e+00, 6.738557e-01, 5.939189e-01, 5.522025e-01, 1.174773e+00, 8.411687e-01, 6.029498e-01, 6.394195e-01, 7.922318e-01, 4.765326e-01, 6.208479e-01, 3.969294e-01, 6.699064e-01, 6.080030e-01, 1.16886…
8.000000e-01	7.317967e-01, 1.179005e+00, 2.151607e-01, 1.094328e+00, 6.600595e-01, 4.872167e-01, 7.404779e-01, 7.234195e-01, 1.126735e+00, 1.397234e+00, 5.420673e-01, 4.683023e-01, 7.974709e-01, 5.102869e-01, 1.745711e+00, 3.694223e-01, 7.680816e-01, 3.566597e-01, 9.653603e-01, 1.109569e+00, 4.164458e-01, 5.928747e-01, 6.471874e-01, 5.802136e-01, 5.216504e-01, 4.624752e-01, 4.864958e-01, 4.084791e-01, 1.06703…
1.000000e+00	5.986633e-01, 1.240641e+00, 1.306036e-01, 1.245619e+00, 3.395396e-01, 2.842479e-01, 7.292601e-01, 5.717671e-01, 1.189050e+00, 1.172683e+00, 4.700531e-01, 2.867272e-01, 7.655557e-01, 2.260039e-01, 1.498779e+00, 2.489307e-01, 7.672819e-01, 2.945983e-01, 8.165353e-01, 1.428887e+00, 3.161174e-01, 4.132808e-01, 3.579400e-01, 7.993565e-01, 4.218275e-01, 5.250733e-01, 5.109114e-01, 2.034137e-01, 9.05398…
1.200000e+00	4.850276e-01, 1.170484e+00, 8.367662e-02, 1.477708e+00, 2.166934e-01, 1.741158e-01, 7.989349e-01, 5.956407e-01, 1.510018e+00, 1.134567e+00, 4.965036e-01, 2.431682e-01, 4.359118e-01, 1.854249e-01, 1.330606e+00, 1.333208e-01, 9.415879e-01, 2.830101e-01, 5.419067e-01, 1.689751e+00, 2.782286e-01, 3.636605e-01, 3.505677e-01, 9.549608e-01, 3.142082e-01, 7.648361e-01, 3.591022e-01, 1.547123e-01, 7.50735…
1.400000e+00	4.570968e-01, 1.193691e+00, 7.193916e-02, 1.659184e+00, 1.576277e-01, 1.215531e-01, 7.791762e-01, 5.299325e-01, 1.291197e+00, 9.714917e-01, 5.058272e-01, 1.557302e-01, 3.435801e-01, 7.655985e-02, 1.296791e+00, 8.719864e-02, 7.612803e-01, 2.314696e-01, 4.117654e-01, 1.787504e+00, 2.329622e-01, 4.920668e-01, 2.967867e-01, 1.146263e+00, 3.168693e-01, 6.975599e-01, 4.146350e-01, 9.624240e-02, 7.78027…
1.600000e+00	4.012416e-01, 1.191585e+00, 7.278832e-02, 1.559274e+00, 1.017045e-01, 6.347150e-02, 7.665530e-01, 5.894601e-01, 1.756632e+00, 1.266943e+00, 6.123180e-01, 1.100395e-01, 2.921805e-01, 5.719523e-02, 1.650135e+00, 7.435791e-02, 1.204751e+00, 1.873364e-01, 2.774890e-01, 1.777143e+00, 1.729433e-01, 4.932847e-01, 2.693496e-01, 1.382434e+00, 3.207079e-01, 6.881920e-01, 3.088754e-01, 6.054304e-02, 9.24101…
1.800000e+00	4.785587e-01, 1.220674e+00, 5.573779e-02, 1.737318e+00, 6.093014e-02, 3.551290e-02, 8.219659e-01, 5.816122e-01, 1.541126e+00, 1.243486e+00, 4.571461e-01, 7.437263e-02, 1.720646e-01, 3.650633e-02, 1.516369e+00, 3.530978e-02, 1.028854e+00, 1.388160e-01, 2.351041e-01, 2.012044e+00, 2.012383e-01, 7.112938e-01, 2.862624e-01, 1.502418e+00, 3.950422e-01, 6.635598e-01, 2.418093e-01, 3.567717e-02, 8.41910…
2.000000e+00	3.478129e-01, 1.051637e+00, 4.437763e-02, 1.916763e+00, 4.431703e-02, 2.652273e-02, 9.079688e-01, 5.283790e-01, 1.665920e+00, 1.109862e+00, 5.742317e-01, 5.336730e-02, 1.300701e-01, 2.093883e-02, 1.450836e+00, 2.317249e-02, 8.309434e-01, 1.295768e-01, 1.781589e-01, 2.133197e+00, 1.642801e-01, 5.147553e-01, 2.806911e-01, 1.414751e+00, 3.894808e-01, 6.296360e-01, 3.398856e-01, 1.872170e-02, 7.93995…
0.000000e+00	2.513094e-01, 7.580646e-01, 2.647800e+00, 1.657701e+00, 1.132306e+00, 2.461343e+00, 7.743297e-01, 2.916110e+00, 8.883629e-01, 4.137172e-01, 7.852967e-01, 1.906913e+00, 2.634595e+00, 2.054915e+00, 2.629250e+00, 4.690300e-01, 5.685290e-01, 8.690493e-01, 6.172335e-01, 1.920129e+00, 2.195344e+00, 8.440783e-01, 2.605976e-01, 2.817706e+00, 1.613353e+00, 2.564405e+00, 2.154408e+00, 8.879129e-01, 2.91083…
2.000000e-01	3.461243e-01, 8.153802e-01, 1.699320e+00, 1.796213e+00, 7.909731e-01, 2.079026e+00, 5.438523e-01, 1.482618e+00, 7.603385e-01, 5.826046e-01, 6.383396e-01, 2.090066e+00, 1.971820e+00, 1.242707e+00, 2.069715e+00, 5.763720e-01, 7.826205e-01, 6.234281e-01, 5.596483e-01, 1.913072e+00, 1.572228e+00, 8.812637e-01, 3.974713e-01, 2.912309e+00, 1.517712e+00, 1.533647e+00, 2.128515e+00, 1.165690e+00, 1.87762…
4.000000e-01	4.425165e-01, 7.304802e-01, 1.208622e+00, 1.613039e+00, 6.996003e-01, 1.157748e+00, 3.249611e-01, 1.239327e+00, 9.751511e-01, 7.415146e-01, 6.107439e-01, 1.381857e+00, 1.284002e+00, 7.376960e-01, 1.565251e+00, 6.833941e-01, 7.821108e-01, 4.574347e-01, 2.819272e-01, 1.636959e+00, 1.118467e+00, 9.434170e-01, 4.453269e-01, 2.416061e+00, 1.399174e+00, 1.216197e+00, 1.059901e+00, 8.579183e-01, 1.59524…
6.000000e-01	4.688726e-01, 9.376904e-01, 1.023201e+00, 1.807447e+00, 7.856230e-01, 9.072670e-01, 2.421339e-01, 8.409087e-01, 1.258798e+00, 9.240668e-01, 7.040436e-01, 8.962821e-01, 8.483460e-01, 4.900306e-01, 1.358166e+00, 7.588324e-01, 8.230149e-01, 2.642745e-01, 2.058517e-01, 2.131797e+00, 7.511342e-01, 8.790289e-01, 4.632197e-01, 2.789669e+00, 1.295583e+00, 9.452276e-01, 9.536537e-01, 4.334603e-01, 1.04006…
8.000000e-01	5.208067e-01, 1.019524e+00, 1.113870e+00, 1.755473e+00, 6.555140e-01, 5.837656e-01, 4.080243e-01, 9.871198e-01, 1.466512e+00, 9.576661e-01, 4.805799e-01, 6.679545e-01, 7.667445e-01, 2.369892e-01, 1.122553e+00, 6.411071e-01, 9.445182e-01, 1.803843e-01, 1.146719e-01, 2.014976e+00, 6.277449e-01, 6.717382e-01, 6.635078e-01, 2.294844e+00, 1.180762e+00, 9.163016e-01, 5.910139e-01, 2.582582e-01, 1.10806…
1.000000e+00	4.232435e-01, 8.585498e-01, 9.228969e-01, 1.870782e+00, 3.685664e-01, 2.916420e-01, 4.902130e-01, 7.366539e-01, 1.674109e+00, 8.938222e-01, 5.808809e-01, 4.150917e-01, 5.390669e-01, 1.900852e-01, 1.428364e+00, 4.067846e-01, 1.201852e+00, 1.134483e-01, 6.779812e-02, 2.184908e+00, 4.195601e-01, 8.438223e-01, 5.547566e-01, 2.327363e+00, 1.093789e+00, 8.305522e-01, 4.281887e-01, 1.742637e-01, 1.47038…
1.200000e+00	4.553306e-01, 8.731748e-01, 9.680221e-01, 1.900637e+00, 3.054217e-01, 1.923868e-01, 6.249276e-01, 7.401484e-01, 1.846908e+00, 1.135511e+00, 5.330441e-01, 2.741725e-01, 4.106114e-01, 1.271276e-01, 1.410437e+00, 3.079338e-01, 1.102316e+00, 6.107394e-02, 4.377941e-02, 2.381571e+00, 3.482407e-01, 7.235935e-01, 5.640812e-01, 2.521383e+00, 9.609826e-01, 6.875034e-01, 3.785621e-01, 1.059692e-01, 2.01573…
1.400000e+00	4.025103e-01, 1.076516e+00, 9.374639e-01, 2.126034e+00, 2.014267e-01, 1.184454e-01, 7.728144e-01, 7.543994e-01, 1.964538e+00, 1.061346e+00, 6.170676e-01, 1.977905e-01, 2.756961e-01, 9.138894e-02, 1.383270e+00, 1.769711e-01, 8.763944e-01, 3.654891e-02, 3.539457e-02, 2.173215e+00, 2.294774e-01, 6.573243e-01, 4.705361e-01, 2.243749e+00, 1.016507e+00, 7.924634e-01, 3.679514e-01, 5.822386e-02, 3.14021…
1.600000e+00	4.143654e-01, 9.494540e-01, 9.747032e-01, 1.781404e+00, 1.183218e-01, 6.962181e-02, 6.183737e-01, 6.900599e-01, 1.732261e+00, 1.166429e+00, 5.765712e-01, 1.837403e-01, 2.045560e-01, 6.233345e-02, 1.361012e+00, 1.146788e-01, 1.044798e+00, 2.447861e-02, 2.048335e-02, 2.304201e+00, 1.778550e-01, 5.920217e-01, 5.477088e-01, 2.196070e+00, 6.950441e-01, 7.683483e-01, 2.776971e-01, 3.252348e-02, 4.76943…
1.800000e+00	5.013745e-01, 1.132658e+00, 9.137682e-01, 1.762027e+00, 1.035130e-01, 4.331570e-02, 7.602780e-01, 8.650152e-01, 1.988690e+00, 1.233650e+00, 6.037789e-01, 1.201114e-01, 1.432079e-01, 6.100231e-02, 1.354405e+00, 5.572479e-02, 1.085818e+00, 1.677171e-02, 1.472850e-02, 2.172801e+00, 1.646516e-01, 7.366086e-01, 4.524612e-01, 1.950636e+00, 6.962752e-01, 7.652371e-01, 2.444367e-01, 2.071850e-02, 5.53231…
2.000000e+00	3.786302e-01, 1.033542e+00, 9.619028e-01, 2.067614e+00, 5.244047e-02, 3.099715e-02, 7.950363e-01, 6.839235e-01, 2.025414e+00, 9.840708e-01, 5.946308e-01, 6.086984e-02, 1.074154e-01, 5.041017e-02, 1.335072e+00, 4.707843e-02, 1.088022e+00, 1.212945e-02, 1.485179e-02, 2.346719e+00, 1.537304e-01, 6.679740e-01, 3.762259e-01, 2.119268e+00, 5.382950e-01, 7.368323e-01, 2.813486e-01, 1.328977e-02, 5.77508…
0.000000e+00	2.498090e+00, 5.536280e-01, 2.135721e+00, 9.974874e-01, 1.870983e+00, 3.556706e+00, 1.115266e+00, 1.916152e+00, 1.156065e+00, 1.303998e+00, 1.494773e+00, 1.077771e+00, 2.640658e+00, 4.825020e-02, 2.509505e+00, 3.949006e-01, 7.793803e-01, 1.594753e+00, 2.939610e-01, 2.638377e+00, 1.536022e+00, 1.786593e+00, 4.722492e-01, 1.459397e+00, 3.876492e-01, 9.115798e-03, 1.190975e+00, 1.006691e+00, 2.03873…
2.000000e-01	1.716618e+00, 4.564596e-01, 1.733466e+00, 1.302717e+00, 1.459811e+00, 1.969740e+00, 8.619527e-01, 1.031686e+00, 7.246398e-01, 8.856031e-01, 9.295303e-01, 6.820248e-01, 2.122510e+00, 2.683791e-01, 2.631475e+00, 2.588394e-01, 7.659093e-01, 1.437869e+00, 4.530788e-01, 2.537514e+00, 1.340078e+00, 1.677563e+00, 5.061946e-01, 1.369720e+00, 2.721476e-01, 2.786474e-01, 1.035046e+00, 4.404319e-01, 1.60866…
4.000000e-01	8.663951e-01, 3.874312e-01, 1.226391e+00, 1.304050e+00, 1.041840e+00, 1.034729e+00, 8.202939e-01, 7.548908e-01, 7.908254e-01, 1.090348e+00, 6.465648e-01, 3.441758e-01, 1.726770e+00, 4.209407e-01, 1.900972e+00, 1.290706e-01, 9.292981e-01, 8.794524e-01, 4.794181e-01, 2.512082e+00, 1.018957e+00, 1.022316e+00, 5.364801e-01, 1.459600e+00, 3.378092e-01, 4.991787e-01, 8.464197e-01, 3.392069e-01, 1.30374…
6.000000e-01	8.154149e-01, 5.921374e-01, 9.077419e-01, 1.643653e+00, 6.089373e-01, 6.498934e-01, 7.409473e-01, 5.795256e-01, 1.126140e+00, 1.031317e+00, 4.710970e-01, 3.024212e-01, 1.271436e+00, 3.587947e-01, 1.814631e+00, 1.145873e-01, 8.588329e-01, 4.936468e-01, 5.867035e-01, 2.342190e+00, 7.632852e-01, 1.138530e+00, 7.073998e-01, 1.405264e+00, 3.833853e-01, 5.647737e-01, 7.691140e-01, 2.401212e-01, 1.26571…
8.000000e-01	5.520037e-01, 7.014213e-01, 1.075686e+00, 1.802019e+00, 3.926514e-01, 3.614339e-01, 8.057680e-01, 6.201332e-01, 1.490462e+00, 1.131436e+00, 5.268394e-01, 1.864058e-01, 8.157926e-01, 3.739199e-01, 2.173357e+00, 7.110891e-02, 1.141980e+00, 3.997842e-01, 6.259593e-01, 1.945957e+00, 5.540619e-01, 9.539161e-01, 7.754191e-01, 1.533908e+00, 4.366200e-01, 6.117450e-01, 6.038559e-01, 1.130527e-01, 1.11735…
1.000000e+00	5.646858e-01, 8.524832e-01, 5.283140e-01, 1.970714e+00, 2.211749e-01, 2.122433e-01, 7.370538e-01, 6.359864e-01, 1.200377e+00, 1.101318e+00, 5.378773e-01, 1.404915e-01, 6.333837e-01, 3.724814e-01, 1.762838e+00, 3.994979e-02, 1.078557e+00, 2.064743e-01, 5.474106e-01, 2.561921e+00, 4.333707e-01, 9.928270e-01, 7.447042e-01, 1.767966e+00, 3.597022e-01, 5.519913e-01, 4.589260e-01, 7.093706e-02, 9.90113…
1.200000e+00	4.884885e-01, 7.765674e-01, 3.662833e-01, 2.066535e+00, 1.598357e-01, 1.540774e-01, 7.799879e-01, 6.774131e-01, 1.589524e+00, 1.172279e+00, 5.810271e-01, 1.126002e-01, 4.147050e-01, 1.977685e-01, 2.013978e+00, 3.137476e-02, 1.064620e+00, 1.525756e-01, 4.245724e-01, 2.143290e+00, 4.081372e-01, 7.201456e-01, 8.301235e-01, 2.208378e+00, 4.345840e-01, 6.975896e-01, 4.988612e-01, 4.583861e-02, 8.55155…
1.400000e+00	4.301599e-01, 9.085603e-01, 2.737081e-01, 2.163792e+00, 8.900536e-02, 7.802712e-02, 8.867147e-01, 6.075548e-01, 1.531576e+00, 9.335862e-01, 5.903342e-01, 6.410809e-02, 2.846869e-01, 1.708545e-01, 1.779971e+00, 1.590269e-02, 1.040303e+00, 1.023276e-01, 3.809113e-01, 2.275185e+00, 2.829620e-01, 8.342137e-01, 5.766058e-01, 2.240637e+00, 3.901937e-01, 5.740703e-01, 4.251848e-01, 2.769983e-02, 7.33287…
1.600000e+00	5.009994e-01, 9.735241e-01, 1.641007e-01, 1.457064e+00, 7.039195e-02, 4.654061e-02, 8.067674e-01, 6.864698e-01, 1.748922e+00, 9.932350e-01, 5.077123e-01, 4.299520e-02, 1.980095e-01, 1.386937e-01, 1.587244e+00, 1.207258e-02, 8.177730e-01, 6.332120e-02, 2.342474e-01, 2.020307e+00, 2.737928e-01, 7.867605e-01, 6.316765e-01, 2.136259e+00, 4.513912e-01, 5.637732e-01, 4.296373e-01, 1.539758e-02, 8.92793…
1.800000e+00	3.412895e-01, 1.123231e+00, 1.184275e-01, 1.490290e+00, 6.554881e-02, 3.094561e-02, 7.395044e-01, 6.996493e-01, 2.189438e+00, 1.025613e+00, 4.713346e-01, 2.742970e-02, 1.481452e-01, 9.793403e-02, 1.470768e+00, 6.298722e-03, 1.219136e+00, 4.850397e-02, 2.281365e-01, 2.130509e+00, 2.371044e-01, 8.398297e-01, 6.046873e-01, 1.986372e+00, 4.139220e-01, 6.048294e-01, 3.933160e-01, 9.989745e-03, 8.59448…
2.000000e+00	4.174582e-01, 9.750254e-01, 8.351817e-02, 1.244055e+00, 4.661846e-02, 1.763669e-02, 8.395678e-01, 4.859785e-01, 2.182549e+00, 9.767162e-01, 5.692641e-01, 2.013409e-02, 1.019202e-01, 9.423082e-02, 1.583172e+00, 4.548017e-03, 9.456406e-01, 3.323645e-02, 1.662434e-01, 1.854883e+00, 2.038054e-01, 8.097029e-01, 5.350410e-01, 2.507982e+00, 4.709148e-01, 6.288653e-01, 3.349497e-01, 6.066105e-03, 7.17399…
0.000000e+00	7.340646e-01, 2.992841e+00, 2.070315e+00, 1.105412e+00, 1.012690e+00, 1.362023e+00, 2.742975e+00, 2.587199e+00, 1.639195e+00, 8.513397e-01, 2.132198e+00, 1.338877e+00, 1.106900e+00, 1.141282e+00, 1.057471e+00, 2.022563e+00, 8.896733e-01, 3.933355e-01, 1.292244e+00, 2.243952e+00, 3.208721e+00, 3.059113e+00, 5.437804e-01, 1.063735e+00, 2.550769e+00, 2.600133e+00, 2.134420e+00, 2.106215e+00, 5.30571…
2.000000e-01	3.792665e-01, 2.321323e+00, 1.227830e+00, 8.879727e-01, 9.192565e-01, 1.428791e+00, 1.567917e+00, 1.486899e+00, 1.614876e+00, 6.326184e-01, 1.202151e+00, 1.484502e+00, 8.068538e-01, 8.555988e-01, 8.650352e-01, 1.216502e+00, 7.915037e-01, 2.585383e-01, 7.073355e-01, 2.700211e+00, 2.568619e+00, 2.175266e+00, 4.825880e-01, 1.328007e+00, 1.506190e+00, 2.120343e+00, 2.652608e+00, 1.342772e+00, 3.52243…
4.000000e-01	2.845946e-01, 2.243310e+00, 1.054273e+00, 7.274889e-01, 9.149100e-01, 9.696622e-01, 8.855145e-01, 1.352632e+00, 1.788192e+00, 5.547005e-01, 9.278711e-01, 1.124471e+00, 6.203295e-01, 7.266604e-01, 7.647444e-01, 1.150058e+00, 9.481854e-01, 1.814186e-01, 4.330741e-01, 2.742834e+00, 1.655309e+00, 1.857966e+00, 3.219116e-01, 1.554183e+00, 1.755748e+00, 1.194488e+00, 1.571175e+00, 9.688666e-01, 3.20548…
6.000000e-01	3.433662e-01, 1.568242e+00, 1.169867e+00, 4.927438e-01, 7.817433e-01, 7.894334e-01, 6.433844e-01, 8.196369e-01, 2.104945e+00, 8.342633e-01, 6.367398e-01, 9.007999e-01, 4.487946e-01, 6.897840e-01, 4.972090e-01, 1.083644e+00, 1.061725e+00, 1.123322e-01, 2.566245e-01, 2.755221e+00, 1.146972e+00, 1.377293e+00, 1.921179e-01, 1.454978e+00, 1.703444e+00, 1.228725e+00, 1.574660e+00, 7.315334e-01, 1.96277…
8.000000e-01	4.015461e-01, 1.549323e+00, 1.099111e+00, 4.375075e-01, 6.744737e-01, 4.460542e-01, 5.960804e-01, 9.650330e-01, 2.042877e+00, 8.296563e-01, 6.339118e-01, 5.574667e-01, 3.724023e-01, 7.196071e-01, 3.657859e-01, 7.240710e-01, 9.750898e-01, 8.876269e-02, 1.828108e-01, 2.563351e+00, 7.515484e-01, 1.038542e+00, 1.289117e-01, 1.629114e+00, 1.388659e+00, 1.027836e+00, 1.070854e+00, 4.113658e-01, 9.69450…
1.000000e+00	3.817041e-01, 1.741213e+00, 9.231887e-01, 3.402299e-01, 4.249558e-01, 3.352955e-01, 8.534615e-01, 7.841932e-01, 2.295061e+00, 9.342057e-01, 5.178501e-01, 4.582553e-01, 2.499255e-01, 5.730289e-01, 5.598080e-01, 5.807794e-01, 9.537799e-01, 6.794086e-02, 9.776721e-02, 2.029049e+00, 7.551381e-01, 1.114482e+00, 9.112119e-02, 1.128143e+00, 1.298193e+00, 8.287097e-01, 7.161988e-01, 2.207506e-01, 8.55613…
1.200000e+00	3.506978e-01, 1.399379e+00, 9.031094e-01, 3.244709e-01, 2.725031e-01, 1.622345e-01, 8.320745e-01, 6.804140e-01, 2.251887e+00, 8.599914e-01, 5.976411e-01, 2.411639e-01, 1.939711e-01, 5.046563e-01, 6.704130e-01, 3.466177e-01, 1.121769e+00, 1.103762e-01, 8.394548e-02, 2.307051e+00, 5.509324e-01, 1.004680e+00, 8.413197e-02, 1.892096e+00, 8.899401e-01, 9.177399e-01, 6.974934e-01, 1.577561e-01, 1.02646…
1.400000e+00	4.632912e-01, 1.315095e+00, 9.494099e-01, 3.801357e-01, 1.537074e-01, 8.501493e-02, 8.789560e-01, 6.174880e-01, 2.121977e+00, 1.161461e+00, 5.856587e-01, 1.703537e-01, 1.169774e-01, 3.169511e-01, 1.000855e+00, 2.184461e-01, 1.068121e+00, 1.309312e-01, 4.514256e-02, 2.516231e+00, 4.462468e-01, 9.604842e-01, 7.353258e-02, 1.831291e+00, 9.377456e-01, 6.982344e-01, 5.759871e-01, 8.716071e-02, 1.41307…
1.600000e+00	3.469571e-01, 9.116655e-01, 8.606760e-01, 4.691069e-01, 9.763604e-02, 5.382976e-02, 6.820441e-01, 5.698311e-01, 1.661802e+00, 1.024255e+00, 4.242260e-01, 9.016261e-02, 8.986063e-02, 2.680821e-01, 8.933517e-01, 1.439377e-01, 1.104427e+00, 1.665832e-01, 2.444464e-02, 2.080330e+00, 3.719682e-01, 7.664567e-01, 7.822860e-02, 1.999860e+00, 9.701122e-01, 6.502815e-01, 4.218684e-01, 7.000654e-02, 2.13169…
1.800000e+00	4.231825e-01, 1.138728e+00, 9.269938e-01, 8.158805e-01, 5.807129e-02, 3.296248e-02, 8.416818e-01, 4.566663e-01, 2.111503e+00, 1.244802e+00, 5.760380e-01, 9.019568e-02, 7.208957e-02, 2.117223e-01, 1.062545e+00, 7.532114e-02, 1.225323e+00, 1.989657e-01, 1.414236e-02, 2.392730e+00, 2.512514e-01, 6.696575e-01, 1.057530e-01, 1.613268e+00, 8.960911e-01, 8.256515e-01, 3.892006e-01, 3.223061e-02, 3.35110…
2.000000e+00	3.784729e-01, 1.283898e+00, 8.090877e-01, 1.181667e+00, 5.019490e-02, 1.650818e-02, 1.025214e+00, 4.246526e-01, 1.845722e+00, 9.632266e-01, 5.330880e-01, 5.552038e-02, 4.171838e-02, 1.672916e-01, 1.132657e+00, 5.257365e-02, 1.100748e+00, 2.265568e-01, 1.244951e-02, 2.357938e+00, 2.600708e-01, 8.618992e-01, 9.391155e-02, 1.759129e+00, 7.781809e-01, 6.109385e-01, 3.774794e-01, 2.015186e-02, 4.32635…
0.000000e+00	1.488191e+00, 7.581494e-01, 7.469010e-01, 1.918267e+00, 1.989479e+00, 1.384256e+00, 1.645819e+00, 3.608409e-01, 5.311105e-01, 1.520107e+00, 8.053459e-01, 1.777542e+00, 1.148649e+00, 3.426799e-01, 1.718994e+00, 2.028771e+00, 2.342207e+00, 2.974345e+00, 1.925933e+00, 1.607728e-02, 1.196072e+00, 1.158609e-01, 2.838727e+00, 1.472452e+00, 1.852325e+00, 2.824487e+00, 1.761313e-02, 3.836710e-01, 3.09137…
2.000000e-01	6.324972e-01, 5.617517e-01, 4.201213e-01, 1.780558e+00, 1.274586e+00, 1.015607e+00, 8.632284e-01, 2.955155e-01, 4.558395e-01, 1.597936e+00, 6.258000e-01, 1.685530e+00, 1.127711e+00, 2.375094e-01, 1.506660e+00, 1.562363e+00, 2.093624e+00, 1.987798e+00, 1.641979e+00, 1.533006e-02, 1.125608e+00, 2.525648e-01, 1.853186e+00, 1.548814e+00, 1.361530e+00, 1.867511e+00, 3.507907e-01, 1.909794e-01, 1.75665…
4.000000e-01	6.446733e-01, 3.380037e-01, 3.004057e-01, 1.389279e+00, 8.452566e-01, 8.635608e-01, 6.414575e-01, 1.579100e-01, 5.986876e-01, 1.419326e+00, 6.014955e-01, 1.776117e+00, 1.093193e+00, 1.126732e-01, 1.678030e+00, 1.105311e+00, 1.764388e+00, 1.389521e+00, 1.295095e+00, 1.701817e-02, 8.109864e-01, 4.161953e-01, 1.340784e+00, 1.475614e+00, 8.967411e-01, 9.059844e-01, 2.757987e-01, 9.883496e-02, 1.29670…
6.000000e-01	6.575613e-01, 4.500652e-01, 1.977008e-01, 1.139099e+00, 4.045388e-01, 6.733306e-01, 4.020870e-01, 1.346558e-01, 8.217548e-01, 1.152511e+00, 5.041906e-01, 1.340816e+00, 7.489455e-01, 7.366987e-02, 1.610995e+00, 5.920395e-01, 1.352436e+00, 9.671145e-01, 1.092630e+00, 3.641044e-02, 5.255862e-01, 4.505999e-01, 1.206183e+00, 1.500511e+00, 7.370213e-01, 6.397453e-01, 2.492768e-01, 5.875489e-02, 9.85566…
8.000000e-01	5.758583e-01, 3.980390e-01, 1.246217e-01, 1.044774e+00, 2.414877e-01, 4.592913e-01, 2.830530e-01, 3.377372e-01, 1.075944e+00, 1.279906e+00, 6.509302e-01, 8.816943e-01, 6.145012e-01, 5.463219e-02, 1.423444e+00, 5.341738e-01, 1.251344e+00, 7.457254e-01, 7.604464e-01, 1.041753e-01, 3.946530e-01, 4.603750e-01, 1.015848e+00, 1.117686e+00, 5.596090e-01, 4.676735e-01, 1.893601e-01, 4.022421e-02, 8.87342…
1.000000e+00	5.054127e-01, 6.030150e-01, 7.945185e-02, 1.168606e+00, 1.619810e-01, 2.433039e-01, 4.950627e-01, 4.309390e-01, 1.134099e+00, 1.190371e+00, 5.545390e-01, 6.327714e-01, 4.006565e-01, 3.672100e-02, 1.168807e+00, 2.945721e-01, 1.080151e+00, 5.055740e-01, 4.997554e-01, 2.653642e-01, 2.439402e-01, 4.636558e-01, 9.652789e-01, 8.166382e-01, 4.419419e-01, 3.870718e-01, 1.414433e-01, 2.129485e-02, 7.89144…
1.200000e+00	5.024021e-01, 7.881097e-01, 5.793096e-02, 1.170394e+00, 8.659079e-02, 2.008476e-01, 7.215559e-01, 4.599363e-01, 1.568652e+00, 9.504008e-01, 4.955344e-01, 4.660473e-01, 3.011284e-01, 1.933394e-02, 1.446139e+00, 2.164806e-01, 1.141090e+00, 3.754168e-01, 3.716746e-01, 4.596607e-01, 2.228820e-01, 4.683672e-01, 7.553205e-01, 1.178711e+00, 4.528435e-01, 3.544877e-01, 1.005462e-01, 1.368543e-02, 7.15794…
1.400000e+00	5.240059e-01, 6.078236e-01, 3.991600e-02, 1.258886e+00, 5.870383e-02, 8.881823e-02, 8.170240e-01, 4.386703e-01, 1.663691e+00, 1.194708e+00, 5.360003e-01, 2.406499e-01, 2.634836e-01, 1.251580e-02, 1.512422e+00, 1.225987e-01, 1.160463e+00, 3.237470e-01, 2.798515e-01, 6.645168e-01, 1.601690e-01, 5.383940e-01, 8.485550e-01, 1.153982e+00, 4.338988e-01, 4.670886e-01, 1.126023e-01, 6.814547e-03, 7.31817…
1.600000e+00	4.443043e-01, 8.665168e-01, 2.837666e-02, 1.539811e+00, 3.112327e-02, 4.763279e-02, 6.414282e-01, 4.333108e-01, 1.557004e+00, 9.332932e-01, 4.585404e-01, 1.608549e-01, 1.470626e-01, 9.886086e-03, 1.431271e+00, 8.419245e-02, 1.151490e+00, 3.016569e-01, 1.862822e-01, 9.408230e-01, 1.471121e-01, 5.941320e-01, 8.434715e-01, 1.158008e+00, 3.286700e-01, 4.848790e-01, 1.483317e-01, 4.436429e-03, 8.56365…
1.800000e+00	3.860749e-01, 8.213682e-01, 1.920383e-02, 1.238629e+00, 2.212753e-02, 3.378894e-02, 8.851385e-01, 5.193183e-01, 2.095390e+00, 1.334745e+00, 4.972581e-01, 1.248042e-01, 1.298649e-01, 9.586657e-03, 1.559791e+00, 5.321231e-02, 9.636921e-01, 2.542556e-01, 1.917551e-01, 1.205669e+00, 1.460695e-01, 6.051403e-01, 7.104598e-01, 1.558357e+00, 4.314330e-01, 5.198541e-01, 1.820530e-01, 3.398443e-03, 8.82702…
2.000000e+00	3.881636e-01, 8.637479e-01, 1.560416e-02, 1.027229e+00, 1.578427e-02, 2.136692e-02, 7.700604e-01, 4.103585e-01, 1.860767e+00, 1.094841e+00, 5.007701e-01, 8.594470e-02, 8.986743e-02, 1.159643e-02, 1.821753e+00, 2.642541e-02, 9.639238e-01, 2.053093e-01, 1.542214e-01, 1.386989e+00, 1.348976e-01, 6.226403e-01, 7.842582e-01, 1.927326e+00, 4.082389e-01, 5.023754e-01, 1.999156e-01, 1.862133e-03, 7.30482…
0.000000e+00	2.473437e+00, 9.140366e-02, 2.916346e+00, 1.562300e+00, 2.614707e-01, 5.730008e-01, 2.068651e+00, 7.781137e-02, 1.673987e+00, 2.699104e+00, 1.969417e+00, 1.845621e+00, 1.828671e-01, 6.231738e-01, 2.776494e+00, 1.800343e+00, 6.230785e-01, 1.444498e+00, 3.671332e-01, 1.969220e+00, 6.222796e-01, 2.669340e-01, 1.924385e+00, 2.887433e-01, 2.426056e+00, 7.684461e-01, 4.890994e-01, 1.458623e+00, 1.54900…
2.000000e-01	1.353107e+00, 1.047972e-01, 1.990880e+00, 1.886899e+00, 1.577918e-01, 4.951207e-01, 1.433725e+00, 3.999031e-02, 2.103612e+00, 2.146735e+00, 1.357153e+00, 1.385371e+00, 4.497395e-01, 3.515262e-01, 2.323059e+00, 1.177290e+00, 3.867796e-01, 1.133114e+00, 5.044802e-01, 2.006301e+00, 7.743965e-01, 1.881636e-01, 1.644292e+00, 2.719587e-01, 1.660917e+00, 4.673627e-01, 7.502905e-01, 9.296492e-01, 9.94336…
4.000000e-01	7.678587e-01, 2.589548e-01, 1.646054e+00, 2.061943e+00, 8.125397e-02, 4.741023e-01, 1.022279e+00, 2.736028e-02, 2.036580e+00, 1.662553e+00, 8.542106e-01, 9.385998e-01, 6.514020e-01, 2.264843e-01, 1.775068e+00, 7.249367e-01, 4.691800e-01, 9.007989e-01, 4.951459e-01, 1.156823e+00, 8.351953e-01, 1.415205e-01, 1.572301e+00, 1.563048e-01, 1.258886e+00, 3.486206e-01, 8.268580e-01, 5.182269e-01, 8.40791…
6.000000e-01	6.239156e-01, 4.907110e-01, 1.362783e+00, 1.762789e+00, 5.282700e-02, 2.655813e-01, 9.509793e-01, 4.513862e-02, 1.877612e+00, 1.285823e+00, 6.574519e-01, 5.323244e-01, 7.899806e-01, 1.155969e-01, 1.400993e+00, 4.609015e-01, 7.425757e-01, 6.489922e-01, 2.754614e-01, 1.250955e+00, 5.932475e-01, 8.841326e-02, 1.500817e+00, 2.053035e-01, 1.027584e+00, 2.033839e-01, 7.427244e-01, 2.907583e-01, 5.88938…
8.000000e-01	5.457154e-01, 5.868955e-01, 9.559524e-01, 1.997010e+00, 2.759640e-02, 1.812593e-01, 9.504319e-01, 2.405209e-01, 1.670044e+00, 1.090957e+00, 6.384396e-01, 4.180382e-01, 6.157900e-01, 7.451666e-02, 1.108894e+00, 3.395668e-01, 6.981809e-01, 5.120207e-01, 1.857241e-01, 7.912257e-01, 4.737896e-01, 7.719182e-02, 1.316647e+00, 1.868090e-01, 9.039553e-01, 1.603190e-01, 5.908267e-01, 1.591542e-01, 4.88049…
1.000000e+00	4.667171e-01, 6.833057e-01, 8.609820e-01, 2.163541e+00, 2.156698e-02, 9.143136e-02, 7.918873e-01, 4.144118e-01, 2.102792e+00, 1.063083e+00, 4.845477e-01, 2.260951e-01, 6.381443e-01, 5.068324e-02, 1.548339e+00, 1.780275e-01, 9.917165e-01, 3.405411e-01, 1.236281e-01, 7.340218e-01, 2.830050e-01, 4.532555e-02, 1.111233e+00, 3.224156e-01, 5.313030e-01, 1.806840e-01, 5.890871e-01, 1.246236e-01, 5.76498…
1.200000e+00	3.558742e-01, 6.979810e-01, 9.054320e-01, 2.164810e+00, 1.344563e-02, 6.373593e-02, 8.489126e-01, 4.701308e-01, 2.106502e+00, 1.322332e+00, 4.711129e-01, 2.208294e-01, 5.388505e-01, 2.732541e-02, 1.405906e+00, 1.058257e-01, 9.578264e-01, 2.321599e-01, 6.816744e-02, 1.106123e+00, 3.598330e-01, 4.208603e-02, 8.360795e-01, 4.437471e-01, 5.504181e-01, 2.294158e-01, 5.449026e-01, 6.744345e-02, 7.01983…
1.400000e+00	4.357762e-01, 8.061459e-01, 8.740719e-01, 2.000894e+00, 1.161083e-02, 3.590870e-02, 7.493051e-01, 5.328432e-01, 2.397210e+00, 9.453716e-01, 5.118507e-01, 1.410595e-01, 4.113221e-01, 1.474227e-02, 1.393250e+00, 6.717675e-02, 1.166903e+00, 1.424170e-01, 6.374544e-02, 1.136554e+00, 2.286031e-01, 4.229049e-02, 8.957072e-01, 7.043797e-01, 5.494608e-01, 3.515305e-01, 4.735038e-01, 3.359381e-02, 6.62897…
1.600000e+00	3.899850e-01, 9.304118e-01, 1.070102e+00, 2.229039e+00, 1.361136e-02, 1.673478e-02, 8.150557e-01, 6.379681e-01, 2.285636e+00, 1.346661e+00, 5.732454e-01, 8.238461e-02, 3.355930e-01, 9.485935e-03, 1.393623e+00, 4.744216e-02, 1.050496e+00, 9.448859e-02, 5.121264e-02, 1.029596e+00, 1.955283e-01, 5.728530e-02, 6.287889e-01, 1.005672e+00, 4.513794e-01, 4.049180e-01, 4.045425e-01, 2.065894e-02, 7.31222…
1.800000e+00	4.699609e-01, 1.047553e+00, 8.422452e-01, 2.044682e+00, 1.598662e-02, 1.071383e-02, 7.705935e-01, 6.398117e-01, 2.065331e+00, 1.110074e+00, 4.746387e-01, 6.347461e-02, 2.139849e-01, 4.820570e-03, 1.341572e+00, 2.578593e-02, 8.972226e-01, 6.046786e-02, 6.151721e-02, 1.088209e+00, 2.375540e-01, 1.736572e-01, 7.262723e-01, 1.121600e+00, 4.256781e-01, 4.409244e-01, 3.328294e-01, 1.369815e-02, 6.86597…
2.000000e+00	3.814498e-01, 8.980728e-01, 9.365168e-01, 2.098693e+00, 1.802410e-02, 7.636175e-03, 8.521703e-01, 7.269962e-01, 2.369658e+00, 1.144881e+00, 5.158036e-01, 3.813972e-02, 1.743710e-01, 3.551083e-03, 1.231135e+00, 1.310577e-02, 9.627684e-01, 3.310600e-02, 5.973653e-02, 1.557817e+00, 1.959327e-01, 3.133459e-01, 6.751224e-01, 1.200820e+00, 4.705670e-01, 5.500451e-01, 3.829921e-01, 8.815346e-03, 7.48033…
0.000000e+00	2.295648e+00, 1.778293e+00, 6.529264e-01, 1.190061e+00, 1.849776e+00, 2.744120e-01, 4.304171e-02, 4.668563e-01, 1.935085e+00, 2.008036e+00, 5.689849e-01, 2.142323e-01, 1.220794e+00, 1.094778e+00, 1.964984e-01, 2.473324e+00, 3.748628e-01, 1.997961e-01, 2.378287e+00, 5.923206e-01, 1.465007e+00, 5.482426e-02, 5.004717e-01, 7.101411e-01, 1.996728e+00, 1.213371e+00, 9.938148e-01, 4.818966e-01, 6.80758…
2.000000e-01	1.534931e+00, 1.511077e+00, 7.342476e-01, 9.628964e-01, 9.338872e-01, 2.650412e-01, 3.559353e-01, 3.335136e-01, 2.021715e+00, 1.803671e+00, 5.534445e-01, 1.886566e-01, 8.999041e-01, 7.767404e-01, 4.855617e-01, 1.635441e+00, 5.864320e-01, 2.532759e-01, 1.863188e+00, 1.106581e+00, 1.125782e+00, 4.777772e-02, 3.834538e-01, 5.574319e-01, 1.570553e+00, 1.208453e+00, 8.612281e-01, 3.941511e-01, 5.42323…
4.000000e-01	1.029382e+00, 1.384268e+00, 8.035520e-01, 1.412778e+00, 5.245468e-01, 1.700666e-01, 5.457525e-01, 2.941080e-01, 2.308817e+00, 1.410099e+00, 5.694194e-01, 1.606974e-01, 5.608025e-01, 3.879521e-01, 7.705406e-01, 6.868332e-01, 8.025556e-01, 2.809485e-01, 1.159306e+00, 1.098470e+00, 6.433912e-01, 4.539339e-02, 2.723460e-01, 4.935088e-01, 1.244191e+00, 1.087908e+00, 5.175336e-01, 2.824131e-01, 3.47913…
6.000000e-01	7.596845e-01, 1.554640e+00, 7.404014e-01, 1.432007e+00, 3.999052e-01, 7.859692e-02, 5.966920e-01, 2.202951e-01, 2.065669e+00, 1.579809e+00, 5.614993e-01, 1.061954e-01, 4.450781e-01, 2.305062e-01, 8.691498e-01, 5.520146e-01, 8.179996e-01, 3.130897e-01, 5.651079e-01, 1.617045e+00, 4.866003e-01, 3.184452e-02, 1.931205e-01, 8.034692e-01, 9.459257e-01, 9.012081e-01, 4.212227e-01, 1.457432e-01, 3.61971…
8.000000e-01	7.233889e-01, 1.378067e+00, 8.075787e-01, 1.799571e+00, 2.241978e-01, 5.286289e-02, 6.989494e-01, 2.602813e-01, 1.915693e+00, 1.749635e+00, 6.016252e-01, 7.819352e-02, 2.754924e-01, 1.697600e-01, 1.070052e+00, 2.833422e-01, 9.607082e-01, 3.452055e-01, 4.614306e-01, 1.578998e+00, 3.255591e-01, 9.019773e-02, 1.167970e-01, 9.639483e-01, 5.917095e-01, 7.995958e-01, 3.462294e-01, 1.008212e-01, 4.62780…
1.000000e+00	5.119200e-01, 1.130837e+00, 9.212967e-01, 1.424100e+00, 1.569942e-01, 3.644266e-02, 8.247672e-01, 2.763065e-01, 1.774272e+00, 1.377180e+00, 5.050322e-01, 4.396663e-02, 2.005703e-01, 9.187870e-02, 1.058511e+00, 1.945834e-01, 8.876847e-01, 2.695666e-01, 2.431869e-01, 1.865625e+00, 3.504619e-01, 1.907305e-01, 1.095051e-01, 1.219209e+00, 5.415339e-01, 8.447040e-01, 3.061805e-01, 5.684421e-02, 7.07450…
1.200000e+00	5.465503e-01, 1.229488e+00, 7.474180e-01, 1.647383e+00, 7.601238e-02, 1.841327e-02, 7.006416e-01, 3.232054e-01, 2.147440e+00, 1.293116e+00, 5.318826e-01, 2.954167e-02, 1.876813e-01, 5.475464e-02, 1.144016e+00, 1.230401e-01, 9.489159e-01, 2.714966e-01, 1.747815e-01, 1.638674e+00, 2.131080e-01, 2.968113e-01, 1.516276e-01, 1.453408e+00, 3.390990e-01, 7.738230e-01, 3.403267e-01, 3.522564e-02, 6.24768…
1.400000e+00	4.512525e-01, 1.108498e+00, 9.299859e-01, 1.960637e+00, 5.088215e-02, 1.107022e-02, 8.434755e-01, 4.741252e-01, 2.499313e+00, 1.202907e+00, 5.617749e-01, 2.369811e-02, 1.184467e-01, 3.114085e-02, 1.415865e+00, 7.676472e-02, 1.084878e+00, 1.882217e-01, 9.155987e-02, 1.978472e+00, 1.851363e-01, 4.921313e-01, 1.334177e-01, 1.173699e+00, 3.186882e-01, 7.828886e-01, 3.297153e-01, 2.318337e-02, 5.83682…
1.600000e+00	4.125669e-01, 1.205448e+00, 6.668663e-01, 2.091938e+00, 3.456689e-02, 7.561472e-03, 8.642945e-01, 5.327836e-01, 2.332420e+00, 1.064077e+00, 5.062011e-01, 1.469015e-02, 9.897126e-02, 2.174044e-02, 1.277183e+00, 4.895880e-02, 9.475168e-01, 1.243630e-01, 9.219704e-02, 1.908869e+00, 1.971970e-01, 5.486620e-01, 1.802363e-01, 1.618857e+00, 3.059427e-01, 7.901180e-01, 3.158401e-01, 1.344667e-02, 5.46388…
1.800000e+00	4.780604e-01, 1.300522e+00, 1.020405e+00, 2.358919e+00, 2.690041e-02, 3.764015e-03, 7.956148e-01, 6.512193e-01, 1.720675e+00, 8.835553e-01, 6.428663e-01, 1.067232e-02, 6.336573e-02, 1.506271e-02, 1.477666e+00, 3.314598e-02, 1.088957e+00, 8.304835e-02, 8.890956e-02, 2.236331e+00, 1.855149e-01, 4.937024e-01, 1.941004e-01, 1.712721e+00, 3.300499e-01, 7.268832e-01, 3.439647e-01, 6.897436e-03, 6.71886…
2.000000e+00	4.712023e-01, 1.144194e+00, 9.203549e-01, 2.013918e+00, 2.351920e-02, 3.202453e-03, 8.204048e-01, 5.663559e-01, 2.089884e+00, 1.121633e+00, 5.189087e-01, 7.137408e-03, 4.571549e-02, 1.173940e-02, 1.432506e+00, 2.038069e-02, 1.223994e+00, 4.816661e-02, 6.801396e-02, 2.127303e+00, 1.712796e-01, 4.966954e-01, 2.149291e-01, 2.174583e+00, 2.978277e-01, 6.245001e-01, 3.126669e-01, 3.479848e-03, 8.67024…
0.000000e+00	2.254936e+00, 1.735020e+00, 2.834751e+00, 2.395614e+00, 6.299729e-01, 1.405380e+00, 2.120659e+00, 2.491340e+00, 1.435083e+00, 1.630725e+00, 2.475511e+00, 1.523119e+00, 1.155465e+00, 2.455938e+00, 2.671496e+00, 1.465503e+00, 1.351831e+00, 1.365380e+00, 2.660923e+00, 2.930689e+00, 1.586640e+00, 1.791276e+00, 1.718036e-01, 1.115968e-01, 6.801665e-01, 2.935259e-01, 5.314866e-01, 1.800583e+00, 2.07091…
2.000000e-01	1.043228e+00, 1.029946e+00, 2.321172e+00, 2.215367e+00, 7.399870e-01, 1.261710e+00, 1.111598e+00, 1.209837e+00, 1.258112e+00, 1.275346e+00, 1.185735e+00, 1.211388e+00, 1.365799e+00, 1.784461e+00, 2.422269e+00, 9.227156e-01, 8.516189e-01, 1.201725e+00, 2.280164e+00, 2.796922e+00, 1.345901e+00, 1.276792e+00, 1.394648e-01, 1.089434e-01, 4.468457e-01, 4.460756e-01, 8.921321e-01, 1.719142e+00, 1.78792…
4.000000e-01	8.912294e-01, 1.197040e+00, 1.333486e+00, 2.555542e+00, 5.435630e-01, 8.006702e-01, 8.077279e-01, 7.332053e-01, 1.123054e+00, 1.015216e+00, 9.297127e-01, 9.691786e-01, 1.323755e+00, 1.144973e+00, 2.224905e+00, 6.250609e-01, 6.328108e-01, 9.482424e-01, 1.084945e+00, 2.533611e+00, 1.071352e+00, 9.707472e-01, 1.462160e-01, 1.120460e-01, 4.089093e-01, 5.405514e-01, 5.682811e-01, 1.499515e+00, 1.45341…
6.000000e-01	6.345855e-01, 9.695134e-01, 1.463738e+00, 2.069623e+00, 3.275027e-01, 4.179014e-01, 8.210783e-01, 4.840228e-01, 1.178555e+00, 8.224378e-01, 6.197562e-01, 5.697976e-01, 1.089617e+00, 6.972595e-01, 1.703445e+00, 3.914557e-01, 4.285620e-01, 6.500588e-01, 1.229322e+00, 2.347241e+00, 9.644384e-01, 6.896636e-01, 2.498544e-01, 3.725968e-01, 4.188927e-01, 5.758956e-01, 5.257221e-01, 9.427413e-01, 1.06840…
8.000000e-01	4.854118e-01, 1.021349e+00, 1.266086e+00, 1.846892e+00, 2.191354e-01, 2.622882e-01, 7.487535e-01, 4.908666e-01, 1.539713e+00, 1.128008e+00, 6.346243e-01, 3.838020e-01, 9.626532e-01, 4.922778e-01, 1.765740e+00, 2.965937e-01, 6.222218e-01, 5.698111e-01, 7.662973e-01, 3.070482e+00, 6.468589e-01, 6.032752e-01, 2.713428e-01, 6.696966e-01, 3.984437e-01, 7.299112e-01, 5.511263e-01, 7.321233e-01, 1.05684…
1.000000e+00	4.241798e-01, 9.854361e-01, 9.813821e-01, 2.400221e+00, 1.245413e-01, 1.419138e-01, 9.096481e-01, 5.546561e-01, 1.920331e+00, 1.002388e+00, 5.477035e-01, 2.183939e-01, 8.623405e-01, 2.372631e-01, 1.516283e+00, 1.639901e-01, 7.441053e-01, 3.337985e-01, 6.227586e-01, 2.063948e+00, 4.284293e-01, 3.848520e-01, 3.423747e-01, 9.261787e-01, 3.813672e-01, 6.116127e-01, 4.468961e-01, 3.733669e-01, 8.81341…
1.200000e+00	4.938936e-01, 1.118985e+00, 8.792387e-01, 2.564602e+00, 8.322836e-02, 7.704584e-02, 7.260814e-01, 5.511324e-01, 1.989809e+00, 7.952694e-01, 6.693077e-01, 1.537149e-01, 5.303224e-01, 1.293348e-01, 1.691340e+00, 1.011613e-01, 8.422774e-01, 1.865999e-01, 5.072513e-01, 2.412208e+00, 3.661156e-01, 4.176048e-01, 4.010918e-01, 1.274464e+00, 5.021623e-01, 6.861373e-01, 4.740101e-01, 2.077364e-01, 7.54814…
1.400000e+00	3.946287e-01, 9.816393e-01, 9.621462e-01, 2.029644e+00, 6.018962e-02, 5.346779e-02, 7.091219e-01, 6.112594e-01, 1.909600e+00, 9.146418e-01, 6.131680e-01, 1.268652e-01, 3.466035e-01, 9.056525e-02, 1.457904e+00, 6.721245e-02, 7.935422e-01, 1.217921e-01, 3.660311e-01, 2.503295e+00, 3.048091e-01, 5.226421e-01, 3.483530e-01, 1.304919e+00, 4.290451e-01, 8.098594e-01, 3.114102e-01, 1.407597e-01, 8.61186…
1.600000e+00	3.646294e-01, 8.378883e-01, 9.819668e-01, 2.580994e+00, 4.461068e-02, 2.886885e-02, 7.551552e-01, 6.240170e-01, 1.837862e+00, 1.037318e+00, 5.419780e-01, 7.559084e-02, 3.016327e-01, 6.644044e-02, 1.680295e+00, 3.998747e-02, 9.713178e-01, 8.720507e-02, 2.866539e-01, 2.104564e+00, 2.253102e-01, 6.459524e-01, 4.120502e-01, 1.690293e+00, 5.113666e-01, 7.207649e-01, 3.744796e-01, 8.022998e-02, 8.73292…
1.800000e+00	3.609056e-01, 9.474933e-01, 9.432470e-01, 2.201284e+00, 3.127003e-02, 1.915014e-02, 7.100244e-01, 7.396874e-01, 1.852361e+00, 1.025218e+00, 5.747657e-01, 4.256760e-02, 1.931158e-01, 3.787904e-02, 1.381252e+00, 2.170266e-02, 1.117471e+00, 5.769963e-02, 2.308656e-01, 2.342920e+00, 2.045394e-01, 5.439882e-01, 3.837486e-01, 1.961031e+00, 5.294384e-01, 6.378010e-01, 3.540322e-01, 4.486469e-02, 7.67203…
2.000000e+00	4.230315e-01, 1.069822e+00, 8.115164e-01, 2.229635e+00, 3.875180e-02, 1.234851e-02, 8.187792e-01, 6.475117e-01, 2.072038e+00, 1.087550e+00, 5.434725e-01, 3.952149e-02, 1.598922e-01, 2.633298e-02, 1.780652e+00, 1.210989e-02, 9.314695e-01, 2.997411e-02, 1.864023e-01, 2.686666e+00, 1.684069e-01, 7.311708e-01, 3.801021e-01, 2.004336e+00, 3.920989e-01, 6.576358e-01, 3.614485e-01, 2.687758e-02, 6.51213…
0.000000e+00	8.575264e-01, 2.987909e+00, 2.143558e+00, 2.565817e+00, 1.103144e+00, 1.735462e+00, 1.488662e+00, 2.920827e+00, 4.882881e-01, 2.217276e+00, 3.766372e-01, 2.007334e+00, 2.781623e+00, 1.703691e+00, 1.451657e+00, 1.527543e+00, 1.791810e+00, 3.317201e+00, 1.233561e+00, 1.839911e+00, 1.527267e+00, 6.186576e-01, 1.483586e+00, 2.580532e+00, 2.516753e+00, 1.671669e+00, 1.496760e+00, 2.876225e+00, 1.16772…
2.000000e-01	4.705558e-01, 2.262892e+00, 2.375083e+00, 2.128549e+00, 1.111667e+00, 1.058136e+00, 9.509981e-01, 1.910742e+00, 4.459914e-01, 1.808530e+00, 5.572601e-01, 2.329529e+00, 2.431424e+00, 9.759309e-01, 1.025673e+00, 1.204255e+00, 1.126512e+00, 1.651700e+00, 1.092329e+00, 1.350888e+00, 1.181816e+00, 6.018315e-01, 1.017203e+00, 2.321181e+00, 2.306762e+00, 9.918338e-01, 1.559336e+00, 1.571201e+00, 8.53721…
4.000000e-01	4.587387e-01, 1.750663e+00, 1.536298e+00, 1.989406e+00, 1.039043e+00, 1.091175e+00, 5.745876e-01, 1.036762e+00, 3.143263e-01, 1.622992e+00, 4.811686e-01, 1.495795e+00, 1.615056e+00, 5.786100e-01, 9.511174e-01, 9.516038e-01, 1.090077e+00, 1.028484e+00, 6.131045e-01, 1.517776e+00, 1.029700e+00, 7.234254e-01, 6.448581e-01, 1.791148e+00, 1.638524e+00, 7.241514e-01, 1.018029e+00, 1.320182e+00, 6.22076…
6.000000e-01	4.549273e-01, 1.333106e+00, 1.216667e+00, 1.925873e+00, 9.071630e-01, 6.139649e-01, 2.702057e-01, 1.225851e+00, 5.402036e-01, 1.411399e+00, 5.161437e-01, 1.419998e+00, 1.539416e+00, 3.594609e-01, 7.385882e-01, 4.815753e-01, 1.013266e+00, 6.884961e-01, 4.127443e-01, 1.675392e+00, 7.517516e-01, 6.480222e-01, 4.381743e-01, 1.971006e+00, 1.172706e+00, 6.487622e-01, 5.753985e-01, 6.325348e-01, 4.41724…
8.000000e-01	4.645759e-01, 9.645807e-01, 1.328342e+00, 2.075511e+00, 5.383907e-01, 4.078562e-01, 3.756770e-01, 7.227034e-01, 9.031719e-01, 1.395217e+00, 5.874356e-01, 9.387362e-01, 1.120531e+00, 2.457110e-01, 9.977192e-01, 2.934756e-01, 1.034210e+00, 5.725982e-01, 2.492898e-01, 1.949821e+00, 4.690673e-01, 5.979379e-01, 3.546585e-01, 1.933141e+00, 8.951098e-01, 5.741503e-01, 6.454623e-01, 3.662371e-01, 4.79038…
1.000000e+00	4.534756e-01, 1.324696e+00, 1.130142e+00, 2.115759e+00, 4.581107e-01, 2.859819e-01, 5.518613e-01, 8.134445e-01, 1.001930e+00, 1.110398e+00, 4.995226e-01, 5.221378e-01, 7.083324e-01, 1.680027e-01, 1.052652e+00, 2.023615e-01, 9.955784e-01, 3.270355e-01, 1.680899e-01, 2.112600e+00, 3.169137e-01, 6.757596e-01, 3.852464e-01, 1.719697e+00, 5.767007e-01, 7.311085e-01, 5.130877e-01, 2.301630e-01, 5.22918…
1.200000e+00	5.117753e-01, 1.449796e+00, 9.395036e-01, 2.300271e+00, 2.884875e-01, 1.410981e-01, 5.490611e-01, 7.393439e-01, 1.299335e+00, 1.050965e+00, 4.547451e-01, 4.233978e-01, 5.482288e-01, 1.035287e-01, 1.283306e+00, 1.412737e-01, 1.142687e+00, 1.550422e-01, 1.062892e-01, 1.757760e+00, 2.416027e-01, 7.282983e-01, 3.044417e-01, 2.255812e+00, 5.040162e-01, 7.291993e-01, 3.574911e-01, 1.298872e-01, 5.77924…
1.400000e+00	4.916897e-01, 1.055484e+00, 1.074321e+00, 2.435940e+00, 1.582768e-01, 8.452551e-02, 7.964870e-01, 7.147812e-01, 1.728473e+00, 1.065024e+00, 5.470478e-01, 2.932429e-01, 3.858993e-01, 7.436672e-02, 9.723555e-01, 6.748394e-02, 9.061008e-01, 1.458580e-01, 6.507147e-02, 1.973752e+00, 1.741732e-01, 8.630867e-01, 2.151241e-01, 2.201101e+00, 4.928524e-01, 7.475663e-01, 2.715604e-01, 7.566296e-02, 5.02645…
1.600000e+00	4.915871e-01, 1.054426e+00, 1.037465e+00, 2.230988e+00, 1.220205e-01, 5.924865e-02, 7.580789e-01, 7.576271e-01, 1.824938e+00, 1.373128e+00, 5.047034e-01, 1.871166e-01, 2.782615e-01, 6.483110e-02, 1.263752e+00, 5.290813e-02, 8.760825e-01, 6.767321e-02, 6.458863e-02, 1.857431e+00, 1.441193e-01, 6.277794e-01, 2.394629e-01, 2.059006e+00, 4.453442e-01, 8.904113e-01, 2.681339e-01, 4.076879e-02, 6.00444…
1.800000e+00	4.690887e-01, 9.827290e-01, 9.788641e-01, 2.079976e+00, 8.691006e-02, 3.096845e-02, 8.874578e-01, 7.408329e-01, 1.754545e+00, 9.402256e-01, 5.244290e-01, 1.270413e-01, 1.999467e-01, 4.590703e-02, 1.118521e+00, 3.260603e-02, 1.107353e+00, 4.550298e-02, 5.517446e-02, 2.215049e+00, 1.250319e-01, 7.597022e-01, 3.129111e-01, 1.830805e+00, 3.165266e-01, 7.405458e-01, 2.118369e-01, 2.998322e-02, 6.45375…
2.000000e+00	4.118709e-01, 1.246097e+00, 1.032716e+00, 2.077034e+00, 6.284084e-02, 2.401694e-02, 8.536905e-01, 5.941942e-01, 2.198831e+00, 1.129763e+00, 5.507545e-01, 7.539178e-02, 1.273738e-01, 3.859822e-02, 1.370535e+00, 2.380930e-02, 1.000703e+00, 2.702839e-02, 5.625253e-02, 2.142316e+00, 1.252237e-01, 6.804639e-01, 2.408964e-01, 2.452760e+00, 3.199924e-01, 6.244381e-01, 2.514731e-01, 1.332582e-02, 7.78314…
0.000000e+00	2.472745e-01, 3.085992e+00, 1.776717e+00, 8.485980e-01, 1.985886e+00, 1.339894e+00, 8.426031e-01, 2.848923e+00, 8.101764e-01, 1.691426e-03, 1.952393e+00, 5.353942e-01, 2.349479e+00, 8.623566e-01, 7.963067e-01, 3.031427e+00, 8.813184e-01, 2.715560e+00, 1.810178e+00, 2.076944e+00, 1.530598e+00, 2.993398e+00, 1.442732e+00, 5.909039e-01, 1.167785e+00, 1.489939e+00, 1.080806e+00, 9.347679e-01, 2.35822…
2.000000e-01	3.542370e-01, 2.183457e+00, 1.850655e+00, 6.646762e-01, 1.826570e+00, 8.878332e-01, 9.520660e-01, 1.546969e+00, 6.195937e-01, 5.561002e-02, 1.000171e+00, 7.643440e-01, 2.086979e+00, 9.545709e-01, 8.792109e-01, 2.064855e+00, 9.002831e-01, 1.376206e+00, 1.593298e+00, 1.648315e+00, 1.277259e+00, 1.907607e+00, 1.042662e+00, 4.241749e-01, 1.244793e+00, 8.909883e-01, 9.096105e-01, 7.095259e-01, 1.44722…
4.000000e-01	4.385876e-01, 1.584835e+00, 1.237586e+00, 4.700982e-01, 1.096471e+00, 9.073823e-01, 6.643677e-01, 1.300674e+00, 4.307603e-01, 2.864832e-01, 6.952402e-01, 6.789408e-01, 1.710784e+00, 7.306739e-01, 1.100205e+00, 1.769037e+00, 1.079799e+00, 1.282841e+00, 1.354676e+00, 1.556234e+00, 9.134484e-01, 1.347850e+00, 7.839141e-01, 3.321497e-01, 1.211046e+00, 8.325712e-01, 6.060426e-01, 3.972234e-01, 9.97972…
6.000000e-01	4.392786e-01, 1.577236e+00, 1.232913e+00, 4.901977e-01, 1.193011e+00, 5.669440e-01, 8.303719e-01, 1.000168e+00, 5.571733e-01, 5.718150e-01, 5.955479e-01, 5.353773e-01, 1.479566e+00, 5.488793e-01, 9.356041e-01, 1.245829e+00, 1.040733e+00, 7.016459e-01, 8.476517e-01, 1.740380e+00, 4.982888e-01, 1.021761e+00, 4.666483e-01, 2.282445e-01, 1.187165e+00, 6.747656e-01, 4.601514e-01, 2.729191e-01, 6.49749…
8.000000e-01	4.396869e-01, 1.143975e+00, 1.200437e+00, 5.253669e-01, 7.234579e-01, 3.021388e-01, 7.803034e-01, 7.631052e-01, 8.557924e-01, 7.447157e-01, 5.263380e-01, 3.795612e-01, 1.416196e+00, 4.871183e-01, 1.425933e+00, 9.560926e-01, 9.705597e-01, 4.377169e-01, 4.843603e-01, 1.936656e+00, 4.312921e-01, 7.815072e-01, 4.192468e-01, 2.457282e-01, 1.199863e+00, 6.246930e-01, 3.735384e-01, 2.062726e-01, 4.79809…
1.000000e+00	4.705428e-01, 1.220625e+00, 9.325289e-01, 8.137703e-01, 4.713449e-01, 1.807449e-01, 7.233901e-01, 6.593892e-01, 1.115805e+00, 8.282596e-01, 5.619195e-01, 2.411789e-01, 9.383414e-01, 2.737418e-01, 1.145346e+00, 6.106820e-01, 9.174440e-01, 3.138038e-01, 2.894831e-01, 2.115073e+00, 3.256766e-01, 4.682566e-01, 2.944071e-01, 3.815241e-01, 9.783983e-01, 6.762705e-01, 3.390002e-01, 1.252814e-01, 3.81939…
1.200000e+00	3.475622e-01, 1.068786e+00, 9.792516e-01, 1.240306e+00, 3.138534e-01, 1.063073e-01, 8.182078e-01, 5.895542e-01, 1.459827e+00, 8.143155e-01, 6.850421e-01, 1.497173e-01, 6.186689e-01, 1.299581e-01, 1.392258e+00, 3.713486e-01, 9.713377e-01, 2.526130e-01, 1.656893e-01, 2.110531e+00, 3.346068e-01, 4.327046e-01, 2.544812e-01, 6.272751e-01, 1.188525e+00, 6.984941e-01, 4.042809e-01, 6.394107e-02, 2.95163…
1.400000e+00	4.142303e-01, 1.159275e+00, 1.013061e+00, 1.284207e+00, 1.667047e-01, 8.493146e-02, 7.838656e-01, 5.280281e-01, 1.580806e+00, 1.082742e+00, 5.130990e-01, 1.107623e-01, 5.981295e-01, 8.798493e-02, 1.495306e+00, 2.404495e-01, 1.077209e+00, 3.153121e-01, 1.200571e-01, 1.742184e+00, 2.522307e-01, 3.173676e-01, 2.448378e-01, 9.127390e-01, 1.010937e+00, 6.662922e-01, 3.136670e-01, 4.128596e-02, 3.34242…
1.600000e+00	4.625363e-01, 1.212652e+00, 8.742799e-01, 1.568127e+00, 1.306744e-01, 3.897912e-02, 7.085302e-01, 5.102384e-01, 1.848407e+00, 1.086628e+00, 5.956654e-01, 8.289568e-02, 4.067908e-01, 5.442601e-02, 1.347026e+00, 1.376668e-01, 1.251766e+00, 2.675820e-01, 6.306176e-02, 2.100836e+00, 1.998609e-01, 3.748385e-01, 2.384935e-01, 1.427915e+00, 1.026498e+00, 6.564871e-01, 3.549504e-01, 2.306690e-02, 3.49672…
1.800000e+00	3.767276e-01, 1.296299e+00, 9.044235e-01, 1.663089e+00, 6.607585e-02, 2.036576e-02, 8.922448e-01, 5.160717e-01, 1.668451e+00, 1.214844e+00, 6.432493e-01, 4.684522e-02, 3.372342e-01, 3.380473e-02, 1.212273e+00, 1.022588e-01, 1.013768e+00, 1.996882e-01, 4.428218e-02, 2.448257e+00, 2.241347e-01, 4.347556e-01, 2.514585e-01, 1.541808e+00, 8.158351e-01, 5.782363e-01, 3.107207e-01, 1.616547e-02, 4.09647…
2.000000e+00	4.479661e-01, 1.191592e+00, 9.785916e-01, 1.837694e+00, 4.973782e-02, 1.383525e-02, 7.837427e-01, 5.465033e-01, 1.477513e+00, 1.146740e+00, 5.549337e-01, 3.388713e-02, 2.602570e-01, 2.475435e-02, 1.192790e+00, 5.570529e-02, 1.160219e+00, 1.493409e-01, 3.103156e-02, 2.082803e+00, 1.940741e-01, 4.644942e-01, 2.377357e-01, 1.864884e+00, 7.785350e-01, 6.647392e-01, 3.003857e-01, 9.895117e-03, 4.55276…
0.000000e+00	2.391708e-01, 1.476905e+00, 1.920424e+00, 2.253175e+00, 7.793672e-01, 1.956687e+00, 7.113539e-01, 1.222219e+00, 9.018723e-01, 2.784618e+00, 1.516928e+00, 1.129522e+00, 2.391803e+00, 2.377665e+00, 1.895509e+00, 2.262003e-01, 2.364615e+00, 1.065875e+00, 2.280820e+00, 1.690586e+00, 1.623527e+00, 7.357892e-01, 9.362192e-02, 1.168636e+00, 8.868225e-02, 1.369739e+00, 1.577246e+00, 1.679271e+00, 2.51817…
2.000000e-01	3.659296e-01, 1.378150e+00, 1.758316e+00, 1.958261e+00, 6.573760e-01, 1.021166e+00, 5.749058e-01, 6.907064e-01, 1.100388e+00, 1.650239e+00, 1.090032e+00, 1.048598e+00, 1.928927e+00, 9.993983e-01, 1.747276e+00, 1.466173e-01, 1.496519e+00, 6.580106e-01, 2.031918e+00, 1.653244e+00, 1.423030e+00, 6.684709e-01, 8.443219e-02, 1.585235e+00, 6.690546e-02, 1.284098e+00, 1.023493e+00, 1.385104e+00, 1.77034…
4.000000e-01	3.784869e-01, 1.135616e+00, 1.109298e+00, 2.292394e+00, 3.343898e-01, 7.600797e-01, 4.713097e-01, 6.713920e-01, 1.209339e+00, 1.481447e+00, 6.519139e-01, 8.432192e-01, 1.485923e+00, 7.259972e-01, 1.264757e+00, 7.736974e-02, 1.322993e+00, 5.528571e-01, 1.363414e+00, 1.714181e+00, 9.611935e-01, 5.457185e-01, 1.037527e-01, 1.867790e+00, 4.758489e-02, 7.687145e-01, 7.651586e-01, 8.490907e-01, 1.54230…
6.000000e-01	4.301676e-01, 1.108503e+00, 1.379708e+00, 2.281697e+00, 2.482371e-01, 3.868404e-01, 7.283563e-01, 6.943437e-01, 1.516869e+00, 1.349064e+00, 5.931486e-01, 4.992212e-01, 8.425536e-01, 4.666657e-01, 1.152158e+00, 4.977334e-02, 1.270651e+00, 3.661819e-01, 1.138436e+00, 2.126398e+00, 6.849459e-01, 8.020369e-01, 1.681797e-01, 1.744076e+00, 6.055975e-02, 7.422123e-01, 7.015812e-01, 6.059751e-01, 1.38186…
8.000000e-01	4.313672e-01, 1.003404e+00, 9.876386e-01, 2.074611e+00, 1.355964e-01, 2.540745e-01, 7.770613e-01, 6.583186e-01, 1.646626e+00, 1.432614e+00, 5.456659e-01, 3.190469e-01, 6.287493e-01, 2.657063e-01, 1.228821e+00, 3.240445e-02, 1.165664e+00, 1.947413e-01, 1.037537e+00, 2.113334e+00, 5.265481e-01, 6.098568e-01, 2.054514e-01, 1.948756e+00, 1.018835e-01, 7.720986e-01, 4.430878e-01, 3.719286e-01, 9.29421…
1.000000e+00	3.517988e-01, 1.008058e+00, 1.149587e+00, 1.832070e+00, 1.027624e-01, 1.322436e-01, 7.715160e-01, 5.011476e-01, 1.559042e+00, 1.233216e+00, 6.229125e-01, 2.622665e-01, 3.827213e-01, 1.753451e-01, 1.391348e+00, 2.305074e-02, 1.103366e+00, 1.211966e-01, 8.590671e-01, 2.277513e+00, 3.808132e-01, 6.898554e-01, 1.962702e-01, 1.747308e+00, 1.511931e-01, 8.302912e-01, 4.509893e-01, 1.952667e-01, 9.80418…
1.200000e+00	3.829388e-01, 1.275080e+00, 1.054601e+00, 2.101352e+00, 7.195461e-02, 8.852832e-02, 7.602445e-01, 6.905929e-01, 1.983643e+00, 1.395679e+00, 5.733868e-01, 1.691078e-01, 3.680467e-01, 1.315733e-01, 1.232251e+00, 1.520330e-02, 1.106017e+00, 9.948882e-02, 6.772315e-01, 1.957901e+00, 2.985312e-01, 7.000409e-01, 2.198871e-01, 2.363573e+00, 1.996572e-01, 7.156710e-01, 3.950312e-01, 1.339876e-01, 9.68785…
1.400000e+00	3.517560e-01, 1.039632e+00, 1.053276e+00, 1.854132e+00, 5.378988e-02, 6.134233e-02, 7.461390e-01, 6.701508e-01, 1.965442e+00, 1.014792e+00, 5.655608e-01, 1.058166e-01, 2.196839e-01, 8.012197e-02, 1.397096e+00, 9.102934e-03, 1.167668e+00, 6.288946e-02, 4.471067e-01, 2.183407e+00, 2.836433e-01, 6.843704e-01, 2.275867e-01, 2.068947e+00, 2.451313e-01, 6.265415e-01, 2.977732e-01, 6.693593e-02, 8.24552…
1.600000e+00	4.478695e-01, 1.168319e+00, 7.614772e-01, 2.277004e+00, 5.034346e-02, 2.877028e-02, 8.457811e-01, 7.584350e-01, 2.159388e+00, 1.422286e+00, 6.121238e-01, 6.601193e-02, 1.921809e-01, 5.345180e-02, 1.663763e+00, 5.455019e-03, 9.769449e-01, 3.798746e-02, 3.238654e-01, 1.872528e+00, 2.329040e-01, 6.842776e-01, 2.459903e-01, 2.223654e+00, 2.211678e-01, 6.584284e-01, 2.520152e-01, 4.103368e-02, 8.00832…
1.800000e+00	3.747074e-01, 1.080936e+00, 7.828123e-01, 2.217869e+00, 4.744375e-02, 1.595193e-02, 7.525388e-01, 5.311456e-01, 1.704892e+00, 1.126358e+00, 4.534140e-01, 4.528320e-02, 1.484195e-01, 4.518944e-02, 1.593475e+00, 4.018871e-03, 1.127782e+00, 2.502693e-02, 2.459530e-01, 2.346528e+00, 1.928674e-01, 6.773920e-01, 2.943116e-01, 2.055563e+00, 2.701773e-01, 6.686376e-01, 2.765677e-01, 2.635127e-02, 8.90502…
2.000000e+00	4.503434e-01, 1.242497e+00, 9.294019e-01, 2.322726e+00, 3.929563e-02, 9.477432e-03, 8.261126e-01, 7.055115e-01, 1.923145e+00, 1.149751e+00, 6.081062e-01, 3.337124e-02, 1.014502e-01, 3.864915e-02, 1.281081e+00, 2.933857e-03, 1.051190e+00, 1.594388e-02, 2.056888e-01, 2.208691e+00, 1.576910e-01, 6.735963e-01, 2.747266e-01, 2.470229e+00, 2.821678e-01, 6.860551e-01, 2.727314e-01, 1.529044e-02, 8.12142…
