# Supplementary material for: Inference of Vohradský's Models of Genetic Networks by Solving Two-Dimensional Function Optimization Problems
Source: PLoS One. 2013 Dec 30;8(12):e83308. doi: 10.1371/journal.pone.0083308 (PMC3875442; doi:10.1371/journal.pone.0083308)
Supplement: Text S2 — Time-series data used in the ‘Inference in noisy environment’ section (compressed by gzip). (GZ) [file pone.0083308.s002.gz › time_series_data/gene30/20sets/tc.dat329]

Time "G0" "G1" "G2" "G3" "G4" "G5" "G6" "G7" "G8" "G9" "G10" "G11" "G12" "G13" "G14" "G15" "G16" "G17" "G18" "G19" "G20" "G21" "G22" "G23" "G24" "G25" "G26" "G27" "G28" "G29"
0.000000e+00	3.225903e+00, 2.028618e+00, 1.996485e+00, 2.724131e+00, 1.830423e+00, 8.751584e-01, 1.782598e+00, 1.857649e+00, 2.817840e+00, 2.184118e+00, 1.110082e+00, 1.291691e+00, 1.600331e-01, 1.169559e+00, 2.016087e+00, 4.393252e-01, 2.021324e+00, 2.140264e+00, 1.439139e+00, 4.525573e-01, 1.465319e+00, 7.088722e-01, 6.247817e-01, 8.855729e-01, 6.837698e-01, 2.067105e+00, 2.404740e+00, 2.222174e+00, 1.29695…
2.000000e-01	2.438164e+00, 1.105993e+00, 1.021211e+00, 1.432244e+00, 1.287226e+00, 4.719807e-01, 1.384572e+00, 9.238564e-01, 1.874143e+00, 1.816249e+00, 9.502388e-01, 9.403499e-01, 8.536944e-02, 7.278207e-01, 1.952770e+00, 4.157941e-01, 1.470160e+00, 2.082185e+00, 1.018284e+00, 2.939207e-01, 8.945134e-01, 4.579310e-01, 4.561620e-01, 8.057031e-01, 3.966566e-01, 1.780166e+00, 1.571646e+00, 1.810400e+00, 4.12512…
4.000000e-01	2.236441e+00, 5.164056e-01, 7.802237e-01, 9.897757e-01, 1.317154e+00, 4.725939e-01, 1.034956e+00, 7.878939e-01, 1.396602e+00, 1.674111e+00, 8.299529e-01, 7.426606e-01, 1.134240e-01, 8.115921e-01, 1.486542e+00, 4.600269e-01, 8.883747e-01, 2.066903e+00, 1.050823e+00, 1.775813e-01, 6.887432e-01, 2.198480e-01, 3.369156e-01, 9.034702e-01, 1.821261e-01, 1.050766e+00, 1.103771e+00, 1.757762e+00, 4.56572…
6.000000e-01	2.007609e+00, 4.404880e-01, 6.271449e-01, 9.406050e-01, 1.338498e+00, 4.025288e-01, 8.345325e-01, 5.434419e-01, 1.191009e+00, 1.200065e+00, 9.938944e-01, 4.168916e-01, 1.750124e-01, 9.145740e-01, 1.345391e+00, 3.541385e-01, 6.738468e-01, 2.146370e+00, 8.463991e-01, 1.178576e-01, 4.207489e-01, 1.636100e-01, 2.610447e-01, 8.768096e-01, 1.471537e-01, 1.078330e+00, 7.000217e-01, 1.761592e+00, 2.79510…
8.000000e-01	1.694740e+00, 4.476955e-01, 4.266420e-01, 1.021160e+00, 1.559141e+00, 5.315552e-01, 6.693023e-01, 3.709013e-01, 9.237554e-01, 9.922041e-01, 8.653963e-01, 2.990564e-01, 3.065198e-01, 9.731343e-01, 8.208298e-01, 2.345648e-01, 4.012001e-01, 1.724617e+00, 6.786060e-01, 5.049313e-02, 2.532501e-01, 9.581770e-02, 2.468011e-01, 8.365392e-01, 1.787753e-01, 7.177778e-01, 4.575443e-01, 1.146819e+00, 1.59763…
1.000000e+00	2.047265e+00, 5.317435e-01, 2.730122e-01, 1.011313e+00, 1.731775e+00, 5.287230e-01, 4.803187e-01, 2.569544e-01, 1.099011e+00, 8.566226e-01, 8.123577e-01, 2.094747e-01, 2.819835e-01, 1.062419e+00, 8.221057e-01, 1.436140e-01, 2.979902e-01, 1.896248e+00, 3.467581e-01, 3.116030e-02, 1.423673e-01, 1.240322e-01, 1.720707e-01, 5.873936e-01, 2.273198e-01, 4.759251e-01, 2.869106e-01, 1.155359e+00, 1.39053…
1.200000e+00	1.902209e+00, 5.786736e-01, 1.915995e-01, 7.296794e-01, 1.613377e+00, 4.566026e-01, 4.158924e-01, 2.717566e-01, 8.613398e-01, 7.648624e-01, 9.816486e-01, 1.642033e-01, 3.370861e-01, 8.956616e-01, 6.988545e-01, 9.480290e-02, 2.563434e-01, 1.641744e+00, 2.971416e-01, 1.753493e-02, 1.227273e-01, 1.503704e-01, 1.254769e-01, 6.075291e-01, 2.441017e-01, 3.241610e-01, 1.853077e-01, 8.785113e-01, 8.05166…
1.400000e+00	1.304777e+00, 6.428084e-01, 1.420681e-01, 8.846443e-01, 1.462955e+00, 4.237453e-01, 2.935646e-01, 3.410934e-01, 8.856210e-01, 8.146351e-01, 1.011627e+00, 1.042154e-01, 3.519802e-01, 9.112167e-01, 5.702116e-01, 5.958032e-02, 1.431794e-01, 1.607284e+00, 1.465192e-01, 1.150857e-02, 6.630009e-02, 2.662223e-01, 1.120219e-01, 5.552015e-01, 2.925387e-01, 2.633461e-01, 1.035493e-01, 7.368271e-01, 7.58563…
1.600000e+00	1.529829e+00, 7.311769e-01, 7.976831e-02, 8.318397e-01, 1.890490e+00, 2.441487e-01, 1.607056e-01, 4.332895e-01, 7.367557e-01, 8.011090e-01, 7.735101e-01, 7.425935e-02, 3.468933e-01, 1.036355e+00, 3.755874e-01, 4.490813e-02, 1.007185e-01, 1.397793e+00, 1.029734e-01, 7.004271e-03, 3.611775e-02, 3.645374e-01, 7.436182e-02, 5.652523e-01, 2.777070e-01, 1.943568e-01, 8.046244e-02, 7.552082e-01, 3.90188…
1.800000e+00	1.615424e+00, 6.909161e-01, 5.187593e-02, 8.102939e-01, 1.645806e+00, 1.993967e-01, 1.320736e-01, 4.056704e-01, 9.598779e-01, 8.460232e-01, 9.378141e-01, 5.485729e-02, 3.063065e-01, 9.536259e-01, 3.802098e-01, 3.308569e-02, 6.563756e-02, 1.024664e+00, 7.239156e-02, 4.698571e-03, 1.815636e-02, 4.452759e-01, 5.454100e-02, 5.075814e-01, 3.122900e-01, 1.269976e-01, 3.843901e-02, 7.701008e-01, 3.15222…
2.000000e+00	1.736411e+00, 6.032717e-01, 3.830518e-02, 8.338568e-01, 1.722684e+00, 1.717808e-01, 8.863149e-02, 4.326037e-01, 8.360883e-01, 6.878111e-01, 8.909702e-01, 3.870428e-02, 3.705705e-01, 9.799742e-01, 2.872086e-01, 2.190818e-02, 5.448980e-02, 8.642539e-01, 4.224872e-02, 2.041134e-03, 1.486266e-02, 4.543689e-01, 3.981471e-02, 4.432758e-01, 3.770381e-01, 9.790772e-02, 3.249258e-02, 5.432754e-01, 2.08521…
0.000000e+00	2.198964e+00, 1.361580e+00, 1.111696e+00, 9.854740e-01, 2.488128e+00, 7.141467e-01, 1.811117e+00, 3.128834e+00, 1.360692e+00, 1.242499e+00, 2.579809e+00, 9.294069e-04, 2.087933e+00, 1.142480e+00, 3.376814e-01, 2.789377e+00, 2.355832e+00, 2.315178e+00, 2.279779e+00, 2.807053e+00, 2.192602e+00, 2.342212e+00, 1.705262e+00, 2.091629e+00, 2.736530e+00, 2.984005e+00, 6.850471e-01, 1.351417e+00, 1.69466…
2.000000e-01	1.915001e+00, 1.199884e+00, 9.502353e-01, 8.793531e-01, 2.024653e+00, 9.076809e-01, 1.609165e+00, 1.853725e+00, 1.076861e+00, 7.613507e-01, 1.941043e+00, 5.014443e-01, 1.047128e+00, 6.783796e-01, 8.250882e-01, 2.002481e+00, 1.931812e+00, 1.947010e+00, 1.651073e+00, 1.447870e+00, 1.543564e+00, 1.247800e+00, 1.504127e+00, 1.549869e+00, 1.486725e+00, 2.383989e+00, 7.577976e-01, 1.216034e+00, 1.41152…
4.000000e-01	1.657218e+00, 9.130201e-01, 6.506188e-01, 8.355321e-01, 1.500334e+00, 7.342242e-01, 1.225298e+00, 1.339925e+00, 1.150151e+00, 5.184567e-01, 1.602247e+00, 8.754077e-01, 6.715514e-01, 6.101605e-01, 8.876257e-01, 1.665668e+00, 1.233270e+00, 1.185125e+00, 1.423341e+00, 1.213931e+00, 1.117506e+00, 1.165430e+00, 1.448632e+00, 1.369039e+00, 8.988108e-01, 1.891706e+00, 5.011213e-01, 8.052205e-01, 1.33724…
6.000000e-01	1.849644e+00, 9.883333e-01, 5.957181e-01, 9.383093e-01, 1.089797e+00, 1.045530e+00, 1.132897e+00, 9.891594e-01, 9.732644e-01, 4.779069e-01, 1.551372e+00, 1.064346e+00, 3.586758e-01, 5.740334e-01, 8.166687e-01, 1.136891e+00, 9.383116e-01, 6.186514e-01, 1.010133e+00, 9.156480e-01, 9.766817e-01, 8.190953e-01, 1.262416e+00, 1.018284e+00, 6.859811e-01, 1.563464e+00, 6.113843e-01, 8.843349e-01, 9.41199…
8.000000e-01	1.725121e+00, 8.042097e-01, 3.960438e-01, 9.513644e-01, 1.303437e+00, 1.028008e+00, 1.222483e+00, 8.396793e-01, 7.343187e-01, 5.276237e-01, 1.405176e+00, 8.624697e-01, 4.356990e-01, 9.065402e-01, 7.533383e-01, 8.557527e-01, 6.286013e-01, 7.020613e-01, 1.131570e+00, 5.789685e-01, 8.085605e-01, 7.002071e-01, 1.280440e+00, 9.659521e-01, 6.015935e-01, 1.287993e+00, 4.291904e-01, 7.375570e-01, 6.74439…
1.000000e+00	1.653034e+00, 1.029835e+00, 5.270965e-01, 8.972268e-01, 1.054031e+00, 9.338317e-01, 7.715941e-01, 7.654151e-01, 7.340760e-01, 5.617119e-01, 1.099808e+00, 9.744454e-01, 3.614721e-01, 9.502213e-01, 5.846783e-01, 5.298455e-01, 5.733509e-01, 6.711154e-01, 6.257772e-01, 2.732960e-01, 6.030071e-01, 6.624649e-01, 9.454432e-01, 7.615756e-01, 4.943048e-01, 9.102757e-01, 2.543238e-01, 4.815344e-01, 5.58974…
1.200000e+00	1.428591e+00, 7.185919e-01, 3.970854e-01, 8.430787e-01, 1.595161e+00, 8.573016e-01, 5.974919e-01, 7.342727e-01, 6.811093e-01, 6.075204e-01, 1.023864e+00, 7.319131e-01, 3.977272e-01, 1.080903e+00, 5.259343e-01, 3.852695e-01, 5.359732e-01, 7.704373e-01, 5.024399e-01, 1.626258e-01, 4.103426e-01, 6.678968e-01, 7.335325e-01, 6.992988e-01, 4.434785e-01, 6.514251e-01, 1.877581e-01, 4.664225e-01, 3.68586…
1.400000e+00	1.514433e+00, 8.297620e-01, 3.515467e-01, 1.018088e+00, 1.339002e+00, 6.894257e-01, 4.229871e-01, 8.097840e-01, 8.727378e-01, 5.874878e-01, 1.006835e+00, 4.513878e-01, 3.334536e-01, 8.847641e-01, 5.043548e-01, 2.370595e-01, 3.544465e-01, 7.687728e-01, 3.506637e-01, 8.730004e-02, 2.167540e-01, 5.824673e-01, 4.721270e-01, 5.318173e-01, 4.703739e-01, 4.548078e-01, 1.005833e-01, 4.056317e-01, 2.75006…
1.600000e+00	1.348148e+00, 7.840508e-01, 2.616618e-01, 7.911890e-01, 1.619714e+00, 5.357038e-01, 3.096098e-01, 7.018684e-01, 7.644138e-01, 6.663268e-01, 1.043606e+00, 4.193677e-01, 3.511347e-01, 1.068045e+00, 4.154791e-01, 1.450546e-01, 2.000871e-01, 5.705134e-01, 1.615428e-01, 5.975900e-02, 1.345636e-01, 5.784403e-01, 3.683475e-01, 4.509774e-01, 3.499065e-01, 3.685260e-01, 6.958569e-02, 3.268524e-01, 1.85141…
1.800000e+00	1.427439e+00, 8.690957e-01, 1.665250e-01, 6.297831e-01, 1.459296e+00, 4.250432e-01, 2.003184e-01, 6.502558e-01, 7.757729e-01, 7.224697e-01, 8.850151e-01, 2.245790e-01, 2.871577e-01, 1.021326e+00, 3.567103e-01, 1.012174e-01, 1.399540e-01, 5.038829e-01, 1.334571e-01, 3.551370e-02, 9.281863e-02, 5.599017e-01, 3.280120e-01, 4.212767e-01, 3.706819e-01, 2.594519e-01, 5.278948e-02, 3.312938e-01, 1.19718…
2.000000e+00	1.305445e+00, 9.034241e-01, 1.459603e-01, 3.858766e-01, 1.612259e+00, 3.025502e-01, 1.355778e-01, 6.544472e-01, 9.572782e-01, 6.404433e-01, 7.631908e-01, 1.912588e-01, 3.517675e-01, 1.019287e+00, 3.033353e-01, 7.941318e-02, 1.138429e-01, 5.081060e-01, 8.683627e-02, 2.071438e-02, 6.514790e-02, 6.695511e-01, 2.377485e-01, 2.907172e-01, 3.952804e-01, 1.492191e-01, 2.998583e-02, 4.360711e-01, 6.50722…
0.000000e+00	3.783110e-01, 4.706225e-01, 1.178674e+00, 7.830401e-01, 2.716883e+00, 2.302523e+00, 1.206308e+00, 7.975518e-01, 2.521908e+00, 1.125968e+00, 3.002149e+00, 7.283815e-01, 2.869187e+00, 2.231858e+00, 3.139995e+00, 1.656502e+00, 5.028902e-01, 2.848940e-01, 5.180261e-01, 4.558688e-01, 8.641370e-01, 3.216772e-01, 2.458646e+00, 1.827330e+00, 1.966672e-01, 3.224991e-01, 1.311493e+00, 3.887343e-01, 2.04954…
2.000000e-01	3.326460e-01, 4.376642e-01, 1.229849e+00, 6.933935e-01, 1.991325e+00, 2.181393e+00, 1.016098e+00, 6.412309e-01, 2.087257e+00, 1.054225e+00, 2.325298e+00, 9.795884e-01, 1.415037e+00, 2.038735e+00, 2.120175e+00, 1.627711e+00, 5.112194e-01, 6.616097e-01, 5.545277e-01, 3.883809e-01, 7.683377e-01, 4.286534e-01, 2.057815e+00, 1.639367e+00, 1.860513e-01, 2.949362e-01, 9.686522e-01, 6.664170e-01, 1.71624…
4.000000e-01	2.629793e-01, 4.491719e-01, 1.162987e+00, 1.024456e+00, 1.999402e+00, 2.019155e+00, 6.614438e-01, 6.446947e-01, 1.382041e+00, 5.588005e-01, 2.103018e+00, 1.347955e+00, 9.546653e-01, 1.938975e+00, 1.969420e+00, 1.128324e+00, 5.487076e-01, 7.667469e-01, 4.277987e-01, 5.306399e-01, 7.954480e-01, 4.325266e-01, 1.569516e+00, 1.516872e+00, 1.984328e-01, 1.909209e-01, 7.814727e-01, 9.358957e-01, 1.04850…
6.000000e-01	2.784693e-01, 6.452466e-01, 1.154396e+00, 8.934429e-01, 1.771883e+00, 1.650048e+00, 4.562709e-01, 5.928937e-01, 7.047948e-01, 5.198116e-01, 1.334697e+00, 1.162104e+00, 8.314136e-01, 1.449234e+00, 1.754516e+00, 7.713115e-01, 4.429081e-01, 6.264455e-01, 2.980512e-01, 3.941157e-01, 6.344477e-01, 4.467644e-01, 1.336080e+00, 1.085458e+00, 3.224055e-01, 1.431521e-01, 5.544393e-01, 7.595527e-01, 7.17822…
8.000000e-01	3.461909e-01, 7.314047e-01, 1.075243e+00, 8.448625e-01, 1.488672e+00, 1.719241e+00, 3.112030e-01, 6.884996e-01, 4.863937e-01, 4.834388e-01, 1.258724e+00, 9.343623e-01, 4.983814e-01, 1.161727e+00, 1.124182e+00, 5.998628e-01, 4.525772e-01, 4.175787e-01, 2.080978e-01, 4.090635e-01, 6.665427e-01, 4.696788e-01, 1.116774e+00, 8.887742e-01, 3.536319e-01, 1.025349e-01, 3.361445e-01, 6.944072e-01, 4.52053…
1.000000e+00	5.827596e-01, 6.685886e-01, 1.130080e+00, 9.237953e-01, 1.725832e+00, 1.406120e+00, 2.100479e-01, 6.108879e-01, 3.944618e-01, 5.557247e-01, 1.170415e+00, 9.557790e-01, 5.214911e-01, 1.152402e+00, 1.089243e+00, 4.773734e-01, 5.304232e-01, 3.042798e-01, 1.377290e-01, 3.210209e-01, 5.647149e-01, 6.036588e-01, 8.770993e-01, 7.468812e-01, 4.177458e-01, 8.786201e-02, 3.128940e-01, 3.935385e-01, 3.36718…
1.200000e+00	7.715374e-01, 7.270404e-01, 9.296741e-01, 9.496786e-01, 1.651176e+00, 1.057407e+00, 1.795544e-01, 6.822909e-01, 3.928083e-01, 5.035801e-01, 7.857570e-01, 9.007777e-01, 5.000095e-01, 1.221710e+00, 8.022162e-01, 2.958202e-01, 5.081435e-01, 2.280138e-01, 8.220365e-02, 1.963291e-01, 3.801781e-01, 5.240238e-01, 7.064930e-01, 6.572114e-01, 3.684803e-01, 5.693711e-02, 1.780346e-01, 3.258611e-01, 2.39530…
1.400000e+00	9.237500e-01, 6.910511e-01, 8.647264e-01, 7.924889e-01, 1.922426e+00, 9.121737e-01, 1.149621e-01, 5.922408e-01, 5.803812e-01, 6.411754e-01, 8.420927e-01, 6.999459e-01, 3.882994e-01, 1.032193e+00, 6.169800e-01, 2.295798e-01, 4.102354e-01, 1.928772e-01, 5.448507e-02, 1.294459e-01, 2.968509e-01, 6.363070e-01, 5.580043e-01, 6.637482e-01, 3.863789e-01, 4.818078e-02, 1.161873e-01, 2.644383e-01, 1.38031…
1.600000e+00	1.172297e+00, 7.132691e-01, 7.071552e-01, 8.850448e-01, 1.634320e+00, 7.387937e-01, 7.574395e-02, 7.770943e-01, 6.640511e-01, 5.822006e-01, 8.147826e-01, 4.711933e-01, 3.198726e-01, 1.044201e+00, 5.114545e-01, 1.217808e-01, 3.387720e-01, 1.134304e-01, 2.950338e-02, 7.480574e-02, 1.756604e-01, 6.195827e-01, 4.303551e-01, 6.006235e-01, 3.605402e-01, 3.794560e-02, 6.554748e-02, 2.084418e-01, 1.07913…
1.800000e+00	9.454510e-01, 8.310540e-01, 5.202077e-01, 7.016089e-01, 1.801275e+00, 6.004852e-01, 5.060107e-02, 7.618838e-01, 8.284369e-01, 6.042191e-01, 8.237561e-01, 3.629160e-01, 3.506796e-01, 1.205638e+00, 5.980283e-01, 8.853580e-02, 2.307617e-01, 9.859035e-02, 2.165498e-02, 4.937997e-02, 1.253493e-01, 4.855206e-01, 3.252405e-01, 4.331969e-01, 3.511144e-01, 2.209934e-02, 4.296936e-02, 2.357131e-01, 6.96426…
2.000000e+00	1.135931e+00, 6.656645e-01, 3.644207e-01, 5.708165e-01, 1.779870e+00, 3.031595e-01, 3.437237e-02, 7.723988e-01, 8.234998e-01, 7.346930e-01, 9.091914e-01, 2.213356e-01, 4.031964e-01, 1.089452e+00, 4.015119e-01, 7.206608e-02, 1.751472e-01, 8.304993e-02, 1.453774e-02, 2.946615e-02, 5.300990e-02, 6.478529e-01, 2.503000e-01, 4.182969e-01, 3.553348e-01, 1.783942e-02, 3.121776e-02, 2.784876e-01, 5.73008…
0.000000e+00	2.388464e+00, 3.175841e-01, 7.033636e-01, 1.343781e+00, 1.535156e+00, 1.537387e+00, 1.957772e+00, 1.450892e+00, 1.347690e+00, 9.465608e-01, 1.438058e+00, 2.884048e+00, 1.040852e-01, 2.237213e+00, 1.186106e+00, 1.121726e+00, 1.106644e+00, 2.098544e+00, 5.906056e-02, 1.068702e+00, 8.185622e-01, 1.952741e+00, 1.181336e+00, 2.450674e+00, 3.031859e+00, 2.113448e+00, 1.904189e-01, 8.577420e-01, 2.47809…
2.000000e-01	2.132879e+00, 4.505891e-01, 6.732610e-01, 1.326284e+00, 1.150281e+00, 1.259343e+00, 1.755341e+00, 1.168366e+00, 6.640148e-01, 5.485780e-01, 8.200706e-01, 2.143744e+00, 1.954528e-01, 1.710901e+00, 1.170076e+00, 8.937164e-01, 9.031691e-01, 1.972323e+00, 4.677177e-01, 7.621602e-01, 8.674190e-01, 1.166134e+00, 9.604059e-01, 2.527562e+00, 1.503482e+00, 1.544762e+00, 2.562005e-01, 8.304325e-01, 2.08952…
4.000000e-01	1.907044e+00, 5.781817e-01, 8.864287e-01, 1.125943e+00, 1.439669e+00, 1.525017e+00, 1.250469e+00, 8.335342e-01, 4.263199e-01, 4.677206e-01, 9.432398e-01, 1.303291e+00, 2.581553e-01, 1.559984e+00, 1.410688e+00, 5.806727e-01, 5.873388e-01, 1.745168e+00, 6.374812e-01, 4.884617e-01, 6.213596e-01, 8.770417e-01, 8.877749e-01, 1.924583e+00, 1.338276e+00, 1.088312e+00, 1.785621e-01, 4.710526e-01, 1.32305…
6.000000e-01	1.679474e+00, 7.363480e-01, 8.444332e-01, 1.122801e+00, 1.550582e+00, 1.340662e+00, 1.152991e+00, 8.860102e-01, 3.091841e-01, 3.175578e-01, 7.511704e-01, 1.274041e+00, 2.841666e-01, 1.427996e+00, 1.378459e+00, 3.271706e-01, 5.008973e-01, 1.717649e+00, 6.585821e-01, 2.791027e-01, 3.300720e-01, 6.856129e-01, 7.827624e-01, 1.442616e+00, 8.110340e-01, 7.898358e-01, 1.093334e-01, 4.349901e-01, 7.92807…
8.000000e-01	1.808401e+00, 8.531734e-01, 7.586961e-01, 9.463114e-01, 1.560356e+00, 7.822285e-01, 8.178340e-01, 8.334033e-01, 3.594639e-01, 2.360017e-01, 5.702638e-01, 6.572369e-01, 2.737835e-01, 1.286937e+00, 1.220085e+00, 2.507659e-01, 5.574981e-01, 1.096367e+00, 5.784133e-01, 1.607266e-01, 2.426097e-01, 6.593613e-01, 3.893457e-01, 1.528746e+00, 6.485247e-01, 7.085650e-01, 6.076969e-02, 3.074860e-01, 7.17112…
1.000000e+00	1.547147e+00, 8.099759e-01, 6.100991e-01, 7.152550e-01, 1.441895e+00, 7.455636e-01, 5.225254e-01, 8.957787e-01, 6.006418e-01, 1.741229e-01, 6.879866e-01, 4.775799e-01, 3.696215e-01, 1.075596e+00, 9.310379e-01, 1.520069e-01, 4.050646e-01, 9.458764e-01, 3.825371e-01, 9.207583e-02, 1.337644e-01, 5.924712e-01, 4.016133e-01, 1.077498e+00, 6.053172e-01, 3.995776e-01, 3.993569e-02, 2.309968e-01, 3.40440…
1.200000e+00	1.332940e+00, 8.230026e-01, 4.372714e-01, 9.842892e-01, 1.730533e+00, 4.983376e-01, 3.451125e-01, 7.897395e-01, 6.318892e-01, 2.698268e-01, 6.925877e-01, 4.020412e-01, 3.155551e-01, 1.114198e+00, 7.356125e-01, 1.209224e-01, 3.043240e-01, 6.405223e-01, 2.488988e-01, 4.237039e-02, 1.010469e-01, 5.764430e-01, 3.242599e-01, 1.196734e+00, 4.626077e-01, 3.068997e-01, 3.402152e-02, 2.096399e-01, 3.20653…
1.400000e+00	1.398012e+00, 1.000916e+00, 2.925875e-01, 8.082718e-01, 1.771636e+00, 4.121225e-01, 2.466741e-01, 8.023709e-01, 9.206716e-01, 3.046342e-01, 7.418295e-01, 3.198583e-01, 3.115446e-01, 1.075839e+00, 4.750256e-01, 6.786929e-02, 1.785238e-01, 4.668217e-01, 1.241194e-01, 2.948155e-02, 5.656664e-02, 5.856642e-01, 1.882129e-01, 7.917037e-01, 4.163966e-01, 2.618895e-01, 2.213065e-02, 2.672485e-01, 1.70731…
1.600000e+00	1.897117e+00, 8.569414e-01, 2.021450e-01, 9.895481e-01, 1.407846e+00, 2.946294e-01, 1.841433e-01, 6.207583e-01, 8.767152e-01, 4.255058e-01, 6.951597e-01, 1.954510e-01, 3.947812e-01, 1.297242e+00, 5.183683e-01, 5.646772e-02, 1.263967e-01, 3.251234e-01, 9.731101e-02, 1.759515e-02, 3.481026e-02, 6.626324e-01, 1.579443e-01, 7.508100e-01, 3.643518e-01, 2.069052e-01, 1.334025e-02, 3.222486e-01, 1.39862…
1.800000e+00	1.454538e+00, 9.466152e-01, 1.284544e-01, 1.170418e+00, 1.939746e+00, 1.877431e-01, 1.427493e-01, 7.885203e-01, 9.650923e-01, 5.493925e-01, 8.314552e-01, 1.384165e-01, 3.948811e-01, 1.113689e+00, 5.504223e-01, 3.970998e-02, 1.033708e-01, 2.648457e-01, 7.469481e-02, 1.278482e-02, 1.796479e-02, 6.092859e-01, 1.313384e-01, 7.540852e-01, 4.996992e-01, 1.365279e-01, 9.182984e-03, 3.359541e-01, 7.82043…
2.000000e+00	1.455777e+00, 8.145533e-01, 9.990671e-02, 8.798947e-01, 1.893375e+00, 1.507770e-01, 8.344637e-02, 6.919067e-01, 8.317549e-01, 4.583583e-01, 8.359402e-01, 7.598451e-02, 3.170924e-01, 1.152863e+00, 3.480124e-01, 2.375421e-02, 8.152281e-02, 1.790687e-01, 4.312181e-02, 6.924625e-03, 1.319531e-02, 5.385384e-01, 9.846557e-02, 5.512467e-01, 5.294804e-01, 9.221173e-02, 4.353764e-03, 4.000057e-01, 4.46866…
0.000000e+00	7.623953e-01, 1.738793e+00, 1.225795e-01, 1.619821e-01, 2.047898e+00, 1.423314e+00, 2.474009e+00, 2.752740e+00, 5.813908e-01, 1.386500e+00, 1.943092e+00, 8.700937e-01, 7.031063e-01, 2.959813e-01, 1.390986e+00, 1.278890e+00, 5.577640e-01, 2.308170e+00, 2.094296e+00, 5.438366e-02, 1.481475e-01, 1.449106e+00, 1.247729e+00, 2.865644e+00, 9.477585e-01, 6.954415e-01, 1.299424e+00, 2.897289e+00, 2.22881…
2.000000e-01	7.264196e-01, 1.259168e+00, 4.216354e-01, 5.160843e-01, 1.874379e+00, 1.070394e+00, 1.818234e+00, 1.578770e+00, 3.634027e-01, 7.807680e-01, 1.818239e+00, 1.250885e+00, 5.167039e-01, 5.943683e-01, 1.497683e+00, 6.967027e-01, 6.253369e-01, 2.441834e+00, 1.773954e+00, 1.575078e-01, 3.235844e-01, 9.270349e-01, 1.243169e+00, 2.026895e+00, 6.637903e-01, 5.123458e-01, 8.803690e-01, 1.475831e+00, 1.53033…
4.000000e-01	9.108830e-01, 1.096952e+00, 4.570439e-01, 5.398057e-01, 2.356723e+00, 9.706636e-01, 1.418242e+00, 1.128021e+00, 3.112939e-01, 6.063361e-01, 1.631511e+00, 1.075789e+00, 4.310237e-01, 6.228746e-01, 1.379742e+00, 5.149486e-01, 4.649003e-01, 1.720339e+00, 1.315088e+00, 2.625953e-01, 3.501890e-01, 6.996191e-01, 1.078774e+00, 1.810277e+00, 5.576148e-01, 4.569796e-01, 5.802188e-01, 1.211606e+00, 1.10255…
6.000000e-01	8.124056e-01, 1.091937e+00, 3.987371e-01, 7.320299e-01, 1.722168e+00, 7.981240e-01, 8.708504e-01, 7.584830e-01, 4.051390e-01, 4.147791e-01, 9.539245e-01, 9.654253e-01, 4.271466e-01, 7.031637e-01, 1.060659e+00, 3.097667e-01, 3.578069e-01, 1.589924e+00, 1.013750e+00, 1.696665e-01, 4.064237e-01, 4.989110e-01, 8.463946e-01, 1.014251e+00, 4.380177e-01, 3.125659e-01, 3.457095e-01, 1.017955e+00, 6.87034…
8.000000e-01	1.171752e+00, 8.197478e-01, 3.216132e-01, 9.175133e-01, 1.746410e+00, 5.749763e-01, 5.531242e-01, 7.488490e-01, 4.356638e-01, 3.847504e-01, 1.212264e+00, 6.798781e-01, 4.079395e-01, 8.955775e-01, 8.700063e-01, 2.560095e-01, 2.976299e-01, 1.538779e+00, 7.370270e-01, 1.201569e-01, 3.129114e-01, 5.065593e-01, 7.780773e-01, 8.982512e-01, 4.712734e-01, 1.890664e-01, 2.292580e-01, 4.740225e-01, 4.59200…
1.000000e+00	1.088688e+00, 8.805374e-01, 2.057715e-01, 8.748846e-01, 1.928170e+00, 4.591534e-01, 4.364306e-01, 7.427603e-01, 7.362817e-01, 4.170499e-01, 9.736789e-01, 4.957276e-01, 4.298130e-01, 9.982015e-01, 7.963758e-01, 1.726882e-01, 1.841772e-01, 1.032880e+00, 4.872632e-01, 6.579384e-02, 1.813608e-01, 5.527809e-01, 4.614091e-01, 7.801201e-01, 4.245942e-01, 1.419227e-01, 1.574649e-01, 4.438642e-01, 3.67484…
1.200000e+00	1.052698e+00, 8.008572e-01, 1.548863e-01, 8.100655e-01, 1.734058e+00, 3.159881e-01, 2.712225e-01, 7.190838e-01, 7.331656e-01, 5.043371e-01, 1.037111e+00, 4.489279e-01, 2.702276e-01, 9.916014e-01, 4.253426e-01, 1.081849e-01, 1.342562e-01, 6.976225e-01, 2.689703e-01, 3.600384e-02, 8.713834e-02, 5.932745e-01, 3.744831e-01, 5.996618e-01, 4.013652e-01, 1.260579e-01, 1.054709e-01, 3.447743e-01, 2.38911…
1.400000e+00	1.203875e+00, 8.481390e-01, 9.627979e-02, 9.748399e-01, 1.890848e+00, 2.723332e-01, 1.949050e-01, 7.686475e-01, 9.799892e-01, 4.972028e-01, 7.990921e-01, 2.761425e-01, 3.543600e-01, 9.750204e-01, 4.190357e-01, 9.108819e-02, 8.151173e-02, 5.552295e-01, 1.510858e-01, 2.702391e-02, 6.855568e-02, 5.224282e-01, 3.484340e-01, 6.687588e-01, 3.328744e-01, 7.700193e-02, 6.241873e-02, 3.352099e-01, 1.53745…
1.600000e+00	1.104549e+00, 8.914729e-01, 7.332997e-02, 7.324753e-01, 1.613357e+00, 1.959289e-01, 1.310447e-01, 8.246453e-01, 6.956902e-01, 6.430859e-01, 8.792437e-01, 1.906117e-01, 3.459182e-01, 9.286084e-01, 4.180632e-01, 6.092393e-02, 5.964714e-02, 3.944493e-01, 1.014203e-01, 1.547368e-02, 4.767553e-02, 4.883992e-01, 1.998545e-01, 6.078746e-01, 3.476197e-01, 5.865298e-02, 4.030319e-02, 4.440697e-01, 1.14888…
1.800000e+00	1.032876e+00, 9.219766e-01, 4.262051e-02, 8.353097e-01, 1.631771e+00, 1.581280e-01, 1.021870e-01, 6.803269e-01, 9.059934e-01, 6.962732e-01, 1.062020e+00, 1.609069e-01, 3.716494e-01, 1.023034e+00, 3.082924e-01, 4.217319e-02, 4.548710e-02, 3.798007e-01, 7.306817e-02, 8.990747e-03, 2.036556e-02, 5.144279e-01, 1.497054e-01, 5.038186e-01, 3.611261e-01, 3.785216e-02, 2.901380e-02, 4.382759e-01, 7.20913…
2.000000e+00	1.222506e+00, 8.205378e-01, 3.364301e-02, 6.724011e-01, 1.686153e+00, 1.302313e-01, 7.289837e-02, 6.039148e-01, 9.726989e-01, 7.345376e-01, 9.852015e-01, 9.128835e-02, 4.244070e-01, 1.199737e+00, 2.942346e-01, 2.481620e-02, 3.485316e-02, 2.906951e-01, 4.022402e-02, 5.777781e-03, 1.696831e-02, 5.611446e-01, 1.289948e-01, 3.491377e-01, 3.450236e-01, 3.139276e-02, 1.677171e-02, 4.711460e-01, 4.18935…
0.000000e+00	2.495908e+00, 1.489030e+00, 3.320731e+00, 2.657007e+00, 1.420879e-01, 1.047646e+00, 1.062781e+00, 2.476212e+00, 1.587742e+00, 2.691178e+00, 2.750925e+00, 8.135846e-01, 1.499560e+00, 3.607431e-02, 1.234029e+00, 3.186420e-01, 1.928836e+00, 2.301409e+00, 1.593957e+00, 1.040857e+00, 8.830197e-01, 1.234582e-01, 7.698131e-01, 2.289158e+00, 2.282631e+00, 1.517195e+00, 5.620725e-01, 2.673807e+00, 1.71002…
2.000000e-01	2.506834e+00, 9.373519e-01, 2.306305e+00, 2.225017e+00, 5.909226e-01, 7.563080e-01, 9.441396e-01, 1.431725e+00, 1.298643e+00, 1.415058e+00, 2.193062e+00, 6.745005e-01, 7.277096e-01, 2.675595e-02, 8.378382e-01, 3.957015e-01, 1.226926e+00, 2.206066e+00, 1.170806e+00, 8.277158e-01, 4.681525e-01, 8.320809e-02, 7.580502e-01, 2.142356e+00, 1.259084e+00, 1.302177e+00, 3.303161e-01, 2.205190e+00, 4.78332…
4.000000e-01	1.776258e+00, 6.097985e-01, 1.418747e+00, 1.620709e+00, 8.210494e-01, 7.179188e-01, 9.248316e-01, 9.039643e-01, 9.115544e-01, 1.295834e+00, 1.460228e+00, 5.711715e-01, 5.556538e-01, 1.863836e-01, 7.804195e-01, 2.698999e-01, 8.469671e-01, 2.413755e+00, 9.282502e-01, 5.141029e-01, 3.725079e-01, 3.786872e-02, 6.052180e-01, 2.044768e+00, 7.178863e-01, 1.146511e+00, 2.058245e-01, 1.708110e+00, 6.60711…
6.000000e-01	1.966817e+00, 5.135900e-01, 9.075412e-01, 1.120426e+00, 1.087560e+00, 7.262719e-01, 7.287471e-01, 5.951826e-01, 1.137074e+00, 9.351276e-01, 1.753513e+00, 4.311869e-01, 4.174892e-01, 3.741462e-01, 6.937721e-01, 1.961398e-01, 6.203301e-01, 2.011802e+00, 6.437689e-01, 2.890077e-01, 2.478950e-01, 3.773296e-02, 6.307880e-01, 1.891931e+00, 4.711531e-01, 8.216793e-01, 1.618015e-01, 1.376509e+00, 3.72830…
8.000000e-01	1.859098e+00, 6.457329e-01, 8.416677e-01, 1.200300e+00, 1.356771e+00, 7.737840e-01, 5.144283e-01, 3.918220e-01, 9.566808e-01, 5.265600e-01, 1.471765e+00, 3.685065e-01, 4.587490e-01, 5.177917e-01, 5.740279e-01, 1.316433e-01, 5.268347e-01, 1.305936e+00, 3.803281e-01, 1.678189e-01, 1.545535e-01, 4.897973e-02, 5.109070e-01, 1.648932e+00, 4.192958e-01, 5.778563e-01, 1.037643e-01, 1.300739e+00, 2.59801…
1.000000e+00	1.597980e+00, 5.922394e-01, 5.327822e-01, 9.710245e-01, 1.407691e+00, 6.337968e-01, 2.682161e-01, 3.370146e-01, 1.041850e+00, 4.149782e-01, 1.120557e+00, 2.058453e-01, 3.623524e-01, 7.491309e-01, 4.449327e-01, 8.053428e-02, 3.256800e-01, 1.269666e+00, 2.678463e-01, 9.766141e-02, 9.363293e-02, 1.148965e-01, 3.167460e-01, 1.552977e+00, 4.626255e-01, 4.893604e-01, 5.431230e-02, 1.146832e+00, 2.44992…
1.200000e+00	1.731911e+00, 7.861913e-01, 3.925780e-01, 9.675342e-01, 1.259511e+00, 4.894707e-01, 2.525013e-01, 3.460633e-01, 7.234932e-01, 2.779415e-01, 1.221420e+00, 1.611252e-01, 3.662868e-01, 6.824161e-01, 2.879809e-01, 6.161201e-02, 2.374289e-01, 8.458880e-01, 1.518113e-01, 7.375503e-02, 6.432811e-02, 1.930478e-01, 2.746593e-01, 1.133878e+00, 3.913171e-01, 3.113942e-01, 4.611340e-02, 8.822019e-01, 1.48014…
1.400000e+00	1.929518e+00, 7.059784e-01, 2.632323e-01, 9.840093e-01, 1.564622e+00, 3.677790e-01, 1.952512e-01, 3.486728e-01, 9.913601e-01, 2.819022e-01, 1.108581e+00, 1.469507e-01, 4.080314e-01, 9.732557e-01, 2.552849e-01, 4.151483e-02, 1.499646e-01, 5.908590e-01, 1.129139e-01, 3.962603e-02, 4.330906e-02, 2.703233e-01, 2.119848e-01, 1.141098e+00, 3.959415e-01, 2.110511e-01, 2.355960e-02, 8.345983e-01, 8.40864…
1.600000e+00	1.681188e+00, 8.196769e-01, 1.375712e-01, 1.026585e+00, 1.371556e+00, 2.427369e-01, 1.224092e-01, 5.177875e-01, 9.774685e-01, 3.565281e-01, 9.204599e-01, 9.009362e-02, 3.107104e-01, 1.011542e+00, 2.280527e-01, 2.771796e-02, 1.199207e-01, 5.602794e-01, 6.430836e-02, 2.091072e-02, 2.426412e-02, 3.527886e-01, 1.403772e-01, 9.753250e-01, 4.816316e-01, 1.645407e-01, 1.611601e-02, 7.061440e-01, 7.12384…
1.800000e+00	1.712031e+00, 6.945273e-01, 1.056508e-01, 9.627543e-01, 1.398697e+00, 2.078509e-01, 7.895962e-02, 5.620269e-01, 1.038434e+00, 4.023684e-01, 8.460814e-01, 5.094854e-02, 3.643321e-01, 1.089384e+00, 1.869288e-01, 1.934411e-02, 7.308619e-02, 2.701268e-01, 4.270933e-02, 1.656316e-02, 1.446008e-02, 4.276822e-01, 1.360267e-01, 7.802237e-01, 3.758856e-01, 1.207674e-01, 1.073509e-02, 6.220805e-01, 4.72223…
2.000000e+00	1.176160e+00, 8.615728e-01, 8.249978e-02, 9.100175e-01, 1.494306e+00, 1.230192e-01, 5.935395e-02, 6.046466e-01, 9.088792e-01, 4.130491e-01, 1.048173e+00, 4.532110e-02, 4.546482e-01, 1.045813e+00, 1.612363e-01, 1.033838e-02, 6.410776e-02, 2.331832e-01, 2.502969e-02, 7.451398e-03, 8.522257e-03, 4.639852e-01, 9.676599e-02, 7.151430e-01, 4.260745e-01, 8.110522e-02, 6.463946e-03, 6.196550e-01, 2.60285…
0.000000e+00	2.277027e+00, 1.425040e+00, 1.106740e+00, 1.679076e+00, 1.880684e+00, 1.183557e+00, 9.653458e-01, 2.313996e+00, 3.101527e+00, 1.567142e+00, 5.467606e-01, 1.488609e+00, 2.025081e+00, 8.198110e-01, 2.399297e+00, 3.995391e-02, 2.613803e+00, 1.776194e+00, 1.159013e+00, 9.137549e-02, 2.176709e+00, 1.111439e+00, 1.965956e+00, 1.586480e+00, 3.443517e-01, 2.824991e+00, 2.491830e+00, 2.638521e+00, 1.82351…
2.000000e-01	2.100227e+00, 8.638760e-01, 9.815237e-01, 1.504137e+00, 1.339357e+00, 1.273642e+00, 9.629608e-01, 1.496332e+00, 1.869432e+00, 1.005600e+00, 4.353208e-01, 1.569936e+00, 1.185768e+00, 1.127781e+00, 2.070150e+00, 2.307536e-01, 1.813196e+00, 1.530458e+00, 7.477766e-01, 6.340036e-02, 1.522741e+00, 6.660417e-01, 1.438814e+00, 1.582420e+00, 2.334340e-01, 2.325402e+00, 1.888537e+00, 1.805074e+00, 1.45887…
4.000000e-01	1.888028e+00, 8.109890e-01, 1.046761e+00, 1.228890e+00, 7.861551e-01, 1.046654e+00, 8.440100e-01, 1.034319e+00, 9.427119e-01, 5.903390e-01, 3.721495e-01, 1.557128e+00, 7.301555e-01, 8.834162e-01, 1.447441e+00, 3.818249e-01, 1.041118e+00, 1.569145e+00, 6.785882e-01, 3.268001e-02, 9.751762e-01, 3.808907e-01, 1.261402e+00, 1.606867e+00, 2.567290e-01, 2.106756e+00, 1.070118e+00, 1.751001e+00, 1.43648…
6.000000e-01	1.722097e+00, 8.231013e-01, 9.153511e-01, 1.065327e+00, 1.014520e+00, 1.162707e+00, 9.768887e-01, 5.943943e-01, 6.403997e-01, 4.942878e-01, 3.260178e-01, 1.103825e+00, 4.519928e-01, 9.869938e-01, 1.440015e+00, 3.196473e-01, 9.735253e-01, 1.522086e+00, 5.622873e-01, 2.454666e-02, 7.670977e-01, 2.375667e-01, 9.748991e-01, 1.431889e+00, 2.705071e-01, 1.449658e+00, 6.787650e-01, 1.455251e+00, 1.08048…
8.000000e-01	1.721825e+00, 7.687941e-01, 9.584345e-01, 1.102615e+00, 1.116273e+00, 1.011976e+00, 7.623578e-01, 4.507053e-01, 5.147082e-01, 3.938665e-01, 3.774519e-01, 9.594846e-01, 4.062757e-01, 9.278451e-01, 1.075289e+00, 1.798172e-01, 8.165773e-01, 1.957681e+00, 3.799274e-01, 1.345374e-02, 5.557819e-01, 2.342959e-01, 6.442171e-01, 1.168381e+00, 3.341635e-01, 1.152543e+00, 5.158502e-01, 8.057893e-01, 7.30075…
1.000000e+00	1.537003e+00, 9.204627e-01, 6.917603e-01, 9.517741e-01, 1.177408e+00, 7.969751e-01, 5.940329e-01, 5.851975e-01, 6.692966e-01, 3.569669e-01, 4.597455e-01, 6.861314e-01, 3.787265e-01, 1.042651e+00, 8.226630e-01, 1.732955e-01, 6.196257e-01, 1.355814e+00, 3.038336e-01, 7.736466e-03, 3.821577e-01, 4.055477e-01, 5.185408e-01, 1.197089e+00, 3.331571e-01, 9.489323e-01, 2.435789e-01, 6.654123e-01, 6.44961…
1.200000e+00	1.354552e+00, 7.672968e-01, 5.040381e-01, 9.625200e-01, 1.543595e+00, 6.206299e-01, 3.862906e-01, 5.885700e-01, 7.116126e-01, 4.105080e-01, 5.237524e-01, 3.960637e-01, 3.712227e-01, 8.905611e-01, 6.694471e-01, 9.234879e-02, 4.314640e-01, 1.118967e+00, 2.239593e-01, 4.911642e-03, 2.456160e-01, 4.154123e-01, 4.064347e-01, 1.014827e+00, 3.929734e-01, 6.983891e-01, 2.081505e-01, 5.274596e-01, 4.97192…
1.400000e+00	1.542449e+00, 9.059463e-01, 2.807721e-01, 8.474279e-01, 1.305422e+00, 3.781658e-01, 3.401624e-01, 6.896827e-01, 7.930196e-01, 4.427695e-01, 5.908661e-01, 3.413656e-01, 4.065649e-01, 1.132408e+00, 6.035516e-01, 6.216079e-02, 3.574414e-01, 6.970932e-01, 1.456678e-01, 2.719331e-03, 1.399166e-01, 4.654861e-01, 2.846321e-01, 6.083728e-01, 3.707461e-01, 4.266079e-01, 1.128274e-01, 4.916611e-01, 2.42497…
1.600000e+00	1.545523e+00, 6.758730e-01, 2.174510e-01, 8.204392e-01, 1.445609e+00, 2.597486e-01, 2.484589e-01, 5.291211e-01, 1.105089e+00, 6.305375e-01, 5.965724e-01, 2.012417e-01, 3.356548e-01, 8.373192e-01, 4.958149e-01, 4.452561e-02, 2.072311e-01, 5.519425e-01, 9.269671e-02, 2.056299e-03, 8.535192e-02, 4.801173e-01, 2.429053e-01, 8.769737e-01, 4.722423e-01, 3.558992e-01, 7.918894e-02, 3.884278e-01, 1.53799…
1.800000e+00	1.316868e+00, 9.034164e-01, 1.646055e-01, 8.807424e-01, 1.777181e+00, 2.160389e-01, 1.293986e-01, 6.912203e-01, 9.133793e-01, 6.234129e-01, 6.979200e-01, 1.223912e-01, 3.011424e-01, 1.018437e+00, 4.409469e-01, 3.039253e-02, 1.428868e-01, 4.197137e-01, 5.702238e-02, 9.464527e-04, 5.222328e-02, 6.756017e-01, 2.021470e-01, 7.500509e-01, 4.107645e-01, 1.974224e-01, 4.468771e-02, 3.700528e-01, 1.37682…
2.000000e+00	1.511742e+00, 9.718417e-01, 9.346297e-02, 8.828491e-01, 1.852689e+00, 1.392828e-01, 1.162175e-01, 6.910973e-01, 8.132323e-01, 6.045977e-01, 7.591506e-01, 1.150177e-01, 3.150608e-01, 1.047036e+00, 3.919620e-01, 2.428242e-02, 1.073509e-01, 2.977029e-01, 4.081229e-02, 5.564352e-04, 3.193006e-02, 6.289831e-01, 1.150652e-01, 5.197574e-01, 3.983732e-01, 1.912480e-01, 2.921308e-02, 4.526643e-01, 8.93893…
0.000000e+00	2.764133e+00, 1.600718e+00, 2.366565e+00, 8.435965e-01, 3.007904e+00, 2.269207e+00, 7.422404e-01, 1.901208e+00, 1.365867e+00, 1.313369e+00, 1.847929e+00, 1.656285e-01, 1.922613e-01, 1.864201e+00, 2.102687e-01, 1.324083e+00, 1.394810e+00, 8.295534e-01, 3.138974e+00, 2.041370e+00, 1.939607e+00, 1.757832e+00, 8.147856e-01, 2.030526e+00, 2.409165e+00, 9.065212e-01, 1.911883e+00, 1.085852e+00, 2.58296…
2.000000e-01	1.950958e+00, 1.325285e+00, 2.219775e+00, 8.763640e-01, 1.912926e+00, 1.738082e+00, 5.685980e-01, 1.582770e+00, 1.418183e+00, 8.920806e-01, 1.533839e+00, 2.487607e-01, 1.319625e-01, 1.370541e+00, 5.184709e-01, 1.164113e+00, 9.866130e-01, 5.031194e-01, 1.784506e+00, 1.805389e+00, 1.113861e+00, 1.114949e+00, 9.318039e-01, 1.526582e+00, 1.076811e+00, 9.555288e-01, 1.333040e+00, 1.200558e+00, 1.78656…
4.000000e-01	1.930345e+00, 9.686526e-01, 1.692892e+00, 6.645926e-01, 1.900040e+00, 1.023935e+00, 6.052895e-01, 1.127483e+00, 1.225512e+00, 7.092692e-01, 1.441406e+00, 3.274755e-01, 1.276724e-01, 1.185292e+00, 6.384808e-01, 8.078060e-01, 8.122812e-01, 3.140042e-01, 1.324202e+00, 1.098229e+00, 6.648032e-01, 7.297407e-01, 9.980191e-01, 1.248842e+00, 7.635611e-01, 6.844873e-01, 8.998216e-01, 9.139457e-01, 1.23948…
6.000000e-01	1.804538e+00, 9.063780e-01, 1.227944e+00, 8.620492e-01, 1.473092e+00, 1.031754e+00, 3.332560e-01, 8.159551e-01, 1.125043e+00, 6.590053e-01, 1.372578e+00, 3.207160e-01, 2.093989e-01, 1.101362e+00, 4.816422e-01, 6.015295e-01, 7.615679e-01, 2.319265e-01, 5.808284e-01, 7.633627e-01, 5.216527e-01, 4.526696e-01, 8.025736e-01, 9.664861e-01, 5.666884e-01, 6.182964e-01, 5.601776e-01, 8.879982e-01, 7.44463…
8.000000e-01	1.965694e+00, 8.110337e-01, 9.464370e-01, 8.228851e-01, 1.777809e+00, 7.551279e-01, 3.038846e-01, 5.862545e-01, 9.787458e-01, 6.157257e-01, 1.348039e+00, 2.917293e-01, 2.694746e-01, 1.018942e+00, 4.469727e-01, 4.041926e-01, 5.572606e-01, 2.017691e-01, 4.119979e-01, 3.555717e-01, 3.637507e-01, 4.918578e-01, 6.509649e-01, 8.955622e-01, 5.487154e-01, 4.494090e-01, 3.642360e-01, 1.133201e+00, 5.10968…
1.000000e+00	1.470762e+00, 8.900589e-01, 6.140785e-01, 8.392666e-01, 1.610180e+00, 6.572308e-01, 1.941273e-01, 6.392964e-01, 8.294241e-01, 5.739188e-01, 1.284878e+00, 2.262932e-01, 2.724811e-01, 1.082592e+00, 3.531703e-01, 2.948562e-01, 3.925680e-01, 1.334326e-01, 2.542390e-01, 1.791300e-01, 2.395406e-01, 4.624005e-01, 4.893626e-01, 6.745907e-01, 5.255809e-01, 2.621126e-01, 2.397613e-01, 8.878664e-01, 3.87922…
1.200000e+00	1.601403e+00, 7.718027e-01, 4.948198e-01, 8.519772e-01, 1.709672e+00, 3.841264e-01, 1.458213e-01, 5.627719e-01, 8.383594e-01, 6.249508e-01, 1.035952e+00, 1.620185e-01, 2.738814e-01, 1.044977e+00, 2.670821e-01, 1.801060e-01, 2.869864e-01, 9.808852e-02, 1.599599e-01, 1.148732e-01, 1.382356e-01, 4.017773e-01, 3.967497e-01, 6.843979e-01, 4.268456e-01, 2.442978e-01, 1.662980e-01, 6.954533e-01, 1.99815…
1.400000e+00	1.409054e+00, 7.551522e-01, 2.677553e-01, 8.158196e-01, 1.616861e+00, 3.102276e-01, 1.005715e-01, 5.879919e-01, 1.013874e+00, 7.140512e-01, 1.054581e+00, 1.382479e-01, 3.922073e-01, 9.266853e-01, 2.047336e-01, 1.431033e-01, 1.937980e-01, 9.457633e-02, 9.030695e-02, 8.949138e-02, 8.911334e-02, 4.481096e-01, 2.912751e-01, 6.133758e-01, 4.067788e-01, 1.679275e-01, 8.244575e-02, 5.737108e-01, 1.61150…
1.600000e+00	1.475314e+00, 7.746664e-01, 2.312012e-01, 7.739734e-01, 1.743328e+00, 2.696908e-01, 6.125788e-02, 6.586485e-01, 9.964619e-01, 6.623069e-01, 1.060632e+00, 9.456017e-02, 3.689893e-01, 1.217619e+00, 2.143855e-01, 8.463596e-02, 9.257041e-02, 9.552104e-02, 6.210560e-02, 4.920459e-02, 5.565247e-02, 4.678799e-01, 2.067313e-01, 5.095288e-01, 3.765971e-01, 1.152457e-01, 6.892876e-02, 7.654651e-01, 1.16030…
1.800000e+00	1.438524e+00, 6.052453e-01, 1.561587e-01, 7.158824e-01, 1.715313e+00, 2.246331e-01, 4.027065e-02, 7.435159e-01, 7.584849e-01, 8.464419e-01, 9.900857e-01, 5.916022e-02, 3.794467e-01, 7.563774e-01, 1.430776e-01, 6.650791e-02, 8.874376e-02, 9.003185e-02, 3.688181e-02, 2.388257e-02, 3.285434e-02, 5.023579e-01, 1.649032e-01, 4.310028e-01, 3.883712e-01, 8.555078e-02, 4.205215e-02, 5.972172e-01, 8.79245…
2.000000e+00	1.341347e+00, 7.450901e-01, 8.269493e-02, 5.743017e-01, 1.788533e+00, 1.847978e-01, 4.031806e-02, 6.166650e-01, 9.577371e-01, 8.288829e-01, 6.772786e-01, 5.208209e-02, 3.391581e-01, 1.004524e+00, 1.421723e-01, 4.559991e-02, 6.299909e-02, 8.619623e-02, 2.327884e-02, 1.456690e-02, 1.972507e-02, 4.805124e-01, 1.345593e-01, 4.224342e-01, 2.982293e-01, 6.267049e-02, 2.385615e-02, 6.025418e-01, 5.68455…
0.000000e+00	7.439669e-01, 1.743421e+00, 1.236158e+00, 9.248958e-01, 2.589607e+00, 3.388264e-01, 2.635728e+00, 2.293970e-01, 2.010440e+00, 2.713870e+00, 6.246407e-01, 1.457232e+00, 1.072341e-01, 1.178151e+00, 1.572298e+00, 1.559850e-01, 2.208253e+00, 4.868611e-01, 4.829437e-01, 3.261524e-01, 6.491492e-01, 2.975437e+00, 1.943573e+00, 2.075345e+00, 8.922701e-01, 1.782927e-01, 7.469868e-01, 3.070239e+00, 2.20535…
2.000000e-01	6.290887e-01, 1.264864e+00, 9.177585e-01, 6.267170e-01, 2.341848e+00, 5.363272e-01, 1.423342e+00, 1.467152e-01, 1.428959e+00, 2.501814e+00, 5.753128e-01, 1.730270e+00, 6.757230e-02, 1.056911e+00, 1.902892e+00, 2.897082e-01, 1.268697e+00, 8.326061e-01, 7.159730e-01, 2.311139e-01, 7.367527e-01, 1.726754e+00, 1.606130e+00, 1.758649e+00, 4.539896e-01, 3.576819e-01, 4.612234e-01, 2.194710e+00, 1.44089…
4.000000e-01	5.547506e-01, 7.417241e-01, 7.278330e-01, 4.347614e-01, 2.286020e+00, 6.770836e-01, 9.633492e-01, 9.993116e-02, 8.322100e-01, 1.503021e+00, 3.343284e-01, 1.697085e+00, 9.648131e-02, 8.031130e-01, 1.752939e+00, 1.846314e-01, 9.693787e-01, 1.092292e+00, 8.203857e-01, 1.151906e-01, 7.099732e-01, 1.064049e+00, 1.200817e+00, 1.169854e+00, 2.501624e-01, 4.177309e-01, 3.134276e-01, 1.740208e+00, 9.70685…
6.000000e-01	7.263218e-01, 5.708213e-01, 3.721884e-01, 3.405487e-01, 2.071967e+00, 1.029311e+00, 8.050671e-01, 7.635831e-02, 4.522435e-01, 1.015491e+00, 2.631465e-01, 1.469814e+00, 1.708485e-01, 8.434237e-01, 1.486777e+00, 1.208961e-01, 7.153350e-01, 1.317865e+00, 6.557934e-01, 8.338931e-02, 5.695442e-01, 7.007614e-01, 9.912651e-01, 9.234501e-01, 2.331233e-01, 2.651557e-01, 1.871855e-01, 1.317268e+00, 6.79266…
8.000000e-01	1.003800e+00, 4.900953e-01, 4.975119e-01, 4.508585e-01, 1.875485e+00, 1.050198e+00, 5.248846e-01, 1.429275e-01, 3.209875e-01, 9.146911e-01, 2.950513e-01, 1.023032e+00, 2.727033e-01, 9.667687e-01, 1.372192e+00, 1.050788e-01, 5.900283e-01, 1.528857e+00, 3.980498e-01, 4.694714e-02, 4.324835e-01, 5.723232e-01, 6.703639e-01, 6.814247e-01, 2.003931e-01, 2.316731e-01, 1.370694e-01, 8.167150e-01, 3.88886…
1.000000e+00	9.060421e-01, 3.836854e-01, 5.363504e-01, 4.807358e-01, 1.949028e+00, 8.768900e-01, 3.941967e-01, 3.483702e-01, 4.946375e-01, 9.285471e-01, 3.450201e-01, 7.662015e-01, 2.581215e-01, 9.960011e-01, 1.168362e+00, 6.531376e-02, 4.659069e-01, 1.533239e+00, 2.549143e-01, 2.235543e-02, 2.526641e-01, 5.772550e-01, 4.852215e-01, 5.800327e-01, 2.330410e-01, 1.631043e-01, 7.280902e-02, 6.476733e-01, 3.06818…
1.200000e+00	1.109936e+00, 6.088421e-01, 5.757339e-01, 3.869964e-01, 1.858717e+00, 1.057058e+00, 2.501838e-01, 5.043425e-01, 5.739728e-01, 6.943741e-01, 4.844924e-01, 5.195684e-01, 2.929504e-01, 8.383170e-01, 9.571386e-01, 4.646088e-02, 4.025978e-01, 1.370021e+00, 1.701310e-01, 1.548264e-02, 1.821094e-01, 6.667630e-01, 4.777232e-01, 3.513502e-01, 2.403740e-01, 1.154554e-01, 5.727624e-02, 4.815380e-01, 2.32895…
1.400000e+00	1.245448e+00, 5.821531e-01, 4.985341e-01, 3.001265e-01, 1.982069e+00, 8.112821e-01, 1.575993e-01, 5.046772e-01, 8.981152e-01, 8.566904e-01, 5.352078e-01, 4.330313e-01, 3.536366e-01, 9.424883e-01, 6.959027e-01, 3.299422e-02, 3.168438e-01, 1.212454e+00, 9.735784e-02, 9.154731e-03, 1.019886e-01, 4.891321e-01, 3.312088e-01, 3.307409e-01, 2.596281e-01, 8.742946e-02, 2.979218e-02, 3.884825e-01, 1.38949…
1.600000e+00	1.182164e+00, 5.686518e-01, 3.464664e-01, 1.880576e-01, 1.787287e+00, 6.859321e-01, 1.214103e-01, 5.655396e-01, 7.329341e-01, 8.766883e-01, 4.948945e-01, 3.008178e-01, 3.686199e-01, 9.853331e-01, 6.457603e-01, 2.568918e-02, 2.528469e-01, 1.057112e+00, 6.045334e-02, 4.582484e-03, 7.127634e-02, 6.594329e-01, 2.484979e-01, 2.191863e-01, 2.947646e-01, 7.512036e-02, 1.904031e-02, 3.293524e-01, 9.93343…
1.800000e+00	1.164259e+00, 5.804663e-01, 2.761879e-01, 1.100789e-01, 1.835479e+00, 5.889628e-01, 6.821297e-02, 5.136985e-01, 8.713726e-01, 8.375522e-01, 8.048701e-01, 1.623783e-01, 2.552734e-01, 1.033008e+00, 6.081020e-01, 1.613910e-02, 1.797519e-01, 7.793071e-01, 3.792926e-02, 3.698196e-03, 4.358699e-02, 5.944139e-01, 1.654258e-01, 1.805958e-01, 3.352430e-01, 5.090616e-02, 1.430750e-02, 4.290502e-01, 6.94300…
2.000000e+00	1.103477e+00, 6.303584e-01, 1.746430e-01, 9.661675e-02, 1.449117e+00, 4.619071e-01, 6.254159e-02, 7.213114e-01, 1.023209e+00, 5.861440e-01, 8.145807e-01, 1.335817e-01, 3.935363e-01, 9.473833e-01, 3.310797e-01, 1.014022e-02, 1.269228e-01, 6.572264e-01, 2.855538e-02, 1.883661e-03, 2.094016e-02, 6.489477e-01, 1.748001e-01, 1.207335e-01, 3.197282e-01, 3.071275e-02, 8.093333e-03, 3.899865e-01, 4.18337…
0.000000e+00	5.853674e-01, 1.319040e-01, 6.607019e-01, 1.941127e+00, 2.841416e+00, 2.553029e+00, 1.337228e+00, 1.591022e+00, 2.810177e-01, 2.421030e+00, 1.771327e+00, 2.937376e+00, 4.012622e-01, 2.166126e+00, 2.312664e+00, 2.054954e+00, 1.026376e+00, 2.229270e+00, 2.300987e+00, 1.978853e+00, 2.282208e+00, 4.070605e-01, 9.985490e-01, 2.717277e+00, 1.733341e-01, 1.087463e+00, 2.868070e+00, 4.539567e-01, 6.72767…
2.000000e-01	3.818099e-01, 1.027536e-01, 7.668330e-01, 1.179469e+00, 1.872519e+00, 2.032775e+00, 1.037021e+00, 1.448624e+00, 1.827829e-01, 2.164027e+00, 1.166425e+00, 1.643511e+00, 3.360936e-01, 1.410036e+00, 1.895231e+00, 1.519715e+00, 7.127902e-01, 2.506805e+00, 1.570957e+00, 1.375962e+00, 1.340732e+00, 3.402154e-01, 8.549714e-01, 2.209038e+00, 1.172503e-01, 7.633014e-01, 1.853995e+00, 2.830930e-01, 4.20609…
4.000000e-01	3.586823e-01, 1.009799e-01, 8.341529e-01, 1.206897e+00, 1.714881e+00, 1.684649e+00, 8.955748e-01, 1.242995e+00, 9.025961e-02, 1.309686e+00, 8.835264e-01, 1.515976e+00, 3.091766e-01, 8.751594e-01, 1.487895e+00, 1.154443e+00, 7.292775e-01, 2.131742e+00, 1.495109e+00, 7.912240e-01, 1.079335e+00, 4.982948e-01, 7.394708e-01, 2.033798e+00, 8.033011e-02, 6.193241e-01, 1.137521e+00, 1.546129e-01, 3.41867…
6.000000e-01	4.388914e-01, 2.407788e-01, 1.001918e+00, 9.323820e-01, 1.630707e+00, 1.373393e+00, 5.874770e-01, 9.267957e-01, 8.609207e-02, 9.133788e-01, 9.123854e-01, 1.122839e+00, 2.931939e-01, 8.683663e-01, 1.353716e+00, 9.437361e-01, 7.619208e-01, 1.952774e+00, 8.951300e-01, 4.981921e-01, 6.449423e-01, 6.245506e-01, 6.711438e-01, 1.743988e+00, 1.331453e-01, 3.949783e-01, 8.190591e-01, 1.234947e-01, 2.11206…
8.000000e-01	6.850898e-01, 4.074265e-01, 1.012723e+00, 9.494169e-01, 1.783210e+00, 1.708805e+00, 4.616905e-01, 8.896423e-01, 2.592737e-01, 6.135782e-01, 7.094538e-01, 8.336191e-01, 3.215646e-01, 7.886643e-01, 9.766119e-01, 5.231640e-01, 6.528094e-01, 1.242372e+00, 5.136876e-01, 3.103086e-01, 4.162857e-01, 5.746795e-01, 5.626627e-01, 1.571250e+00, 2.157154e-01, 3.964181e-01, 5.037058e-01, 8.765742e-02, 1.39857…
1.000000e+00	8.707237e-01, 6.255677e-01, 1.099840e+00, 9.340106e-01, 1.501529e+00, 1.296523e+00, 2.843099e-01, 6.944400e-01, 4.940516e-01, 4.557129e-01, 7.297049e-01, 5.409918e-01, 3.645879e-01, 1.088701e+00, 9.172126e-01, 3.734552e-01, 5.387502e-01, 1.075512e+00, 3.123203e-01, 1.694007e-01, 2.641903e-01, 5.862962e-01, 4.411148e-01, 1.231530e+00, 3.596333e-01, 2.569139e-01, 3.549567e-01, 6.534125e-02, 1.03203…
1.200000e+00	8.435462e-01, 7.685122e-01, 9.662620e-01, 1.029634e+00, 1.742321e+00, 9.413991e-01, 2.158473e-01, 7.098749e-01, 8.457373e-01, 3.185633e-01, 7.424440e-01, 4.559326e-01, 3.817140e-01, 1.167988e+00, 8.357527e-01, 3.120875e-01, 5.715094e-01, 6.591807e-01, 1.557803e-01, 1.087836e-01, 1.691101e-01, 5.917589e-01, 2.977353e-01, 1.001913e+00, 4.040937e-01, 1.894098e-01, 2.295871e-01, 9.818628e-02, 7.27697…
1.400000e+00	9.941154e-01, 8.470502e-01, 6.873777e-01, 8.087241e-01, 1.694766e+00, 6.655987e-01, 1.582186e-01, 8.957768e-01, 8.339610e-01, 4.505875e-01, 7.528526e-01, 2.939125e-01, 3.215217e-01, 1.021231e+00, 6.592490e-01, 1.849320e-01, 3.641514e-01, 4.684975e-01, 1.163467e-01, 6.047113e-02, 9.767320e-02, 5.758780e-01, 2.023244e-01, 9.726884e-01, 3.425490e-01, 1.456851e-01, 1.759470e-01, 1.217062e-01, 4.63946…
1.600000e+00	1.132619e+00, 6.804149e-01, 5.398829e-01, 9.271294e-01, 1.554118e+00, 5.354200e-01, 1.051029e-01, 7.378963e-01, 8.630731e-01, 3.458617e-01, 6.868308e-01, 1.861918e-01, 3.135146e-01, 9.633447e-01, 4.994172e-01, 1.109601e-01, 2.756329e-01, 3.470336e-01, 7.169212e-02, 3.059210e-02, 5.690514e-02, 6.113088e-01, 1.892867e-01, 8.048921e-01, 3.641940e-01, 8.127269e-02, 9.552183e-02, 2.018365e-01, 3.55479…
1.800000e+00	1.160812e+00, 8.864300e-01, 3.458499e-01, 1.075708e+00, 1.959599e+00, 3.863172e-01, 7.008364e-02, 7.792061e-01, 9.129183e-01, 5.538077e-01, 8.240705e-01, 1.357349e-01, 3.398055e-01, 1.129851e+00, 4.165285e-01, 1.038890e-01, 1.833818e-01, 2.598178e-01, 4.644711e-02, 2.427595e-02, 3.971249e-02, 6.283285e-01, 1.535971e-01, 7.670688e-01, 3.782658e-01, 7.166590e-02, 6.957859e-02, 2.978254e-01, 2.36481…
2.000000e+00	1.227061e+00, 9.144897e-01, 2.251475e-01, 9.081041e-01, 1.725297e+00, 2.340580e-01, 5.162430e-02, 5.862200e-01, 9.363601e-01, 6.179719e-01, 7.140654e-01, 8.081216e-02, 3.549156e-01, 1.100153e+00, 3.695800e-01, 5.960792e-02, 1.271933e-01, 1.713164e-01, 3.872147e-02, 1.371477e-02, 2.197007e-02, 6.430379e-01, 1.195414e-01, 6.096098e-01, 3.972605e-01, 5.237854e-02, 4.203610e-02, 3.107783e-01, 1.64247…
0.000000e+00	1.865206e+00, 9.502395e-01, 1.851827e+00, 1.184255e+00, 1.108902e+00, 2.383250e+00, 1.553086e+00, 7.488258e-01, 1.265255e+00, 1.292161e+00, 2.109038e+00, 2.948424e+00, 6.303481e-02, 3.056600e+00, 2.115936e+00, 8.869827e-01, 1.736646e+00, 5.981103e-01, 1.510622e+00, 1.789893e+00, 2.213054e+00, 9.105195e-01, 2.434776e+00, 2.837105e+00, 7.514668e-01, 1.409061e+00, 1.833499e+00, 1.477765e+00, 9.93687…
2.000000e-01	1.434808e+00, 7.621633e-01, 1.694762e+00, 1.193017e+00, 9.418602e-01, 2.174933e+00, 1.106702e+00, 4.720028e-01, 7.954146e-01, 9.773260e-01, 1.831356e+00, 2.359483e+00, 2.804440e-02, 2.047990e+00, 1.948861e+00, 8.554816e-01, 1.522521e+00, 8.724302e-01, 1.499101e+00, 9.720425e-01, 1.975214e+00, 4.953133e-01, 2.510318e+00, 2.888534e+00, 4.790836e-01, 1.312678e+00, 1.310212e+00, 1.261633e+00, 1.11466…
4.000000e-01	1.237309e+00, 5.839421e-01, 1.532550e+00, 1.211601e+00, 5.990931e-01, 1.662763e+00, 1.254646e+00, 4.041614e-01, 4.981780e-01, 6.917505e-01, 1.384528e+00, 2.496643e+00, 2.997428e-02, 1.723342e+00, 1.780104e+00, 9.276458e-01, 1.106700e+00, 1.006442e+00, 1.149529e+00, 4.963457e-01, 1.352123e+00, 4.724101e-01, 2.332113e+00, 1.614112e+00, 3.987971e-01, 1.014924e+00, 8.301715e-01, 7.762952e-01, 1.04840…
6.000000e-01	9.682927e-01, 8.133727e-01, 1.397588e+00, 9.163399e-01, 5.448921e-01, 1.583345e+00, 8.893096e-01, 4.098611e-01, 2.643539e-01, 5.228823e-01, 9.833378e-01, 1.976632e+00, 6.871012e-02, 1.604223e+00, 1.323875e+00, 7.382863e-01, 1.064383e+00, 8.620253e-01, 9.240075e-01, 3.486296e-01, 1.378285e+00, 4.125038e-01, 1.556975e+00, 1.406826e+00, 4.375870e-01, 1.165002e+00, 6.435876e-01, 6.387048e-01, 1.18687…
8.000000e-01	1.016575e+00, 8.547622e-01, 1.188282e+00, 9.378750e-01, 7.077922e-01, 1.585896e+00, 7.169514e-01, 6.045360e-01, 1.668404e-01, 3.260209e-01, 7.974938e-01, 1.732189e+00, 1.194501e-01, 1.320952e+00, 1.043764e+00, 4.635524e-01, 1.011264e+00, 8.849899e-01, 5.879485e-01, 1.720237e-01, 8.644049e-01, 5.706181e-01, 1.213706e+00, 1.079072e+00, 3.836309e-01, 6.189709e-01, 4.896111e-01, 4.570893e-01, 1.07588…
1.000000e+00	1.085286e+00, 7.195090e-01, 1.085770e+00, 9.107560e-01, 8.510487e-01, 1.311059e+00, 5.044685e-01, 5.056337e-01, 9.825585e-02, 2.757038e-01, 6.082603e-01, 1.354586e+00, 2.497838e-01, 1.244462e+00, 9.474012e-01, 3.631812e-01, 7.096659e-01, 5.133102e-01, 4.347114e-01, 1.297379e-01, 6.183762e-01, 5.407501e-01, 9.105766e-01, 1.235774e+00, 3.699002e-01, 6.859223e-01, 2.944750e-01, 3.002715e-01, 9.71122…
1.200000e+00	1.341016e+00, 9.341073e-01, 1.203932e+00, 7.836566e-01, 1.218608e+00, 1.177016e+00, 3.842150e-01, 5.355884e-01, 1.449604e-01, 3.005534e-01, 5.135333e-01, 9.162603e-01, 2.720954e-01, 1.392020e+00, 7.029379e-01, 1.946206e-01, 6.459144e-01, 3.356153e-01, 2.965765e-01, 7.326897e-02, 4.079249e-01, 5.447108e-01, 6.284841e-01, 8.947748e-01, 3.913664e-01, 5.445671e-01, 1.752571e-01, 1.866024e-01, 6.71013…
1.400000e+00	1.258645e+00, 7.651874e-01, 9.376668e-01, 7.437967e-01, 1.180214e+00, 7.962701e-01, 2.563939e-01, 6.586633e-01, 3.583145e-01, 3.914386e-01, 6.090745e-01, 6.364052e-01, 2.952038e-01, 1.102974e+00, 7.372602e-01, 1.413311e-01, 4.145662e-01, 2.707027e-01, 1.379277e-01, 4.084428e-02, 3.140830e-01, 6.116762e-01, 6.095722e-01, 8.213772e-01, 4.057166e-01, 3.062924e-01, 1.012639e-01, 1.339891e-01, 3.24342…
1.600000e+00	1.324115e+00, 8.001814e-01, 6.572784e-01, 1.131276e+00, 1.386804e+00, 6.080834e-01, 1.898168e-01, 7.036476e-01, 5.737848e-01, 5.074420e-01, 5.796338e-01, 5.036452e-01, 3.169686e-01, 9.135159e-01, 6.125471e-01, 9.668516e-02, 3.677466e-01, 1.918592e-01, 9.483249e-02, 3.242791e-02, 1.805642e-01, 6.092527e-01, 3.632871e-01, 7.359664e-01, 3.989646e-01, 2.849743e-01, 6.563523e-02, 9.447302e-02, 2.56099…
1.800000e+00	1.321796e+00, 8.060036e-01, 4.526581e-01, 1.064974e+00, 1.300936e+00, 4.806113e-01, 1.421625e-01, 6.483987e-01, 7.207717e-01, 5.574430e-01, 6.118825e-01, 3.670983e-01, 3.422372e-01, 9.934649e-01, 4.300024e-01, 6.951548e-02, 2.755214e-01, 1.502479e-01, 7.337096e-02, 1.531062e-02, 1.103475e-01, 7.099498e-01, 2.862480e-01, 6.898874e-01, 3.852500e-01, 1.778250e-01, 4.510004e-02, 1.290653e-01, 2.09028…
2.000000e+00	1.316347e+00, 8.837835e-01, 2.931932e-01, 1.012869e+00, 1.247389e+00, 3.294880e-01, 8.526268e-02, 7.410513e-01, 7.320974e-01, 5.978837e-01, 5.101733e-01, 2.895902e-01, 2.908486e-01, 1.069346e+00, 3.589861e-01, 4.874421e-02, 1.765341e-01, 1.082062e-01, 4.180119e-02, 8.823163e-03, 8.042410e-02, 5.683812e-01, 2.096231e-01, 5.705645e-01, 4.038901e-01, 1.362674e-01, 2.897414e-02, 1.852481e-01, 1.40540…
0.000000e+00	3.111264e+00, 1.985710e+00, 2.479584e+00, 1.010535e+00, 5.277589e-01, 3.166639e-01, 2.707941e+00, 1.553574e-01, 1.869390e+00, 2.840104e+00, 1.971746e+00, 2.467197e+00, 1.893940e+00, 2.891435e+00, 2.686410e+00, 3.032564e-01, 1.322117e+00, 3.054263e+00, 1.183641e+00, 9.434677e-02, 2.863776e+00, 1.638953e+00, 1.334460e+00, 3.121060e+00, 1.565590e-01, 3.525332e-01, 1.926706e+00, 4.090660e-01, 2.81355…
2.000000e-01	1.913564e+00, 9.895450e-01, 1.662113e+00, 8.052854e-01, 3.473043e-01, 3.905368e-01, 1.705070e+00, 2.943788e-01, 1.198949e+00, 2.201788e+00, 1.543943e+00, 2.600642e+00, 9.299549e-01, 1.917649e+00, 2.722529e+00, 4.110425e-01, 7.962317e-01, 2.310693e+00, 1.189950e+00, 1.345989e-01, 1.966095e+00, 1.406886e+00, 1.455283e+00, 2.111300e+00, 8.696303e-02, 3.726552e-01, 1.144395e+00, 8.037211e-01, 1.77870…
4.000000e-01	1.927571e+00, 6.550395e-01, 1.095550e+00, 9.102380e-01, 2.489492e-01, 6.008731e-01, 1.392086e+00, 3.988806e-01, 8.064950e-01, 1.410409e+00, 1.476148e+00, 1.920491e+00, 6.727757e-01, 1.455524e+00, 2.712343e+00, 4.449472e-01, 6.737575e-01, 2.199240e+00, 1.023978e+00, 9.473402e-02, 1.559690e+00, 8.446891e-01, 9.877492e-01, 1.642849e+00, 6.129049e-02, 2.987605e-01, 8.206311e-01, 6.682717e-01, 1.67437…
6.000000e-01	1.645362e+00, 5.378537e-01, 7.192833e-01, 7.325465e-01, 3.063268e-01, 8.477790e-01, 9.127737e-01, 4.355715e-01, 4.702655e-01, 9.001554e-01, 1.026795e+00, 1.437716e+00, 5.851596e-01, 1.315889e+00, 2.140228e+00, 3.096586e-01, 4.705548e-01, 1.912305e+00, 9.268453e-01, 6.008705e-02, 9.080036e-01, 9.601574e-01, 8.281965e-01, 1.261798e+00, 8.957319e-02, 2.358575e-01, 6.284710e-01, 4.799515e-01, 1.40823…
8.000000e-01	1.777965e+00, 5.319245e-01, 5.415730e-01, 9.039159e-01, 6.956698e-01, 7.474658e-01, 7.148336e-01, 6.348911e-01, 3.806480e-01, 7.131092e-01, 8.830186e-01, 8.719727e-01, 4.499304e-01, 1.270497e+00, 1.933070e+00, 2.402444e-01, 3.594631e-01, 2.323085e+00, 7.167629e-01, 3.008114e-02, 5.064079e-01, 8.028913e-01, 6.554273e-01, 1.152725e+00, 2.300167e-01, 1.777229e-01, 2.805562e-01, 3.506790e-01, 9.78411…
1.000000e+00	1.625530e+00, 6.509652e-01, 4.423894e-01, 9.962301e-01, 9.927116e-01, 8.076475e-01, 4.607810e-01, 6.562906e-01, 4.688593e-01, 5.226642e-01, 8.413106e-01, 7.391483e-01, 4.667940e-01, 9.841396e-01, 1.404040e+00, 1.372982e-01, 3.049920e-01, 1.431766e+00, 5.175283e-01, 1.603063e-02, 3.659994e-01, 6.597000e-01, 4.758834e-01, 1.042502e+00, 2.728162e-01, 1.421554e-01, 1.747337e-01, 2.795170e-01, 6.83006…
1.200000e+00	1.582398e+00, 6.174645e-01, 3.805903e-01, 9.631607e-01, 9.673525e-01, 6.433954e-01, 3.513987e-01, 5.813171e-01, 4.918112e-01, 4.738983e-01, 7.795110e-01, 5.228741e-01, 3.585456e-01, 1.079066e+00, 1.321568e+00, 1.034272e-01, 2.383981e-01, 1.191799e+00, 3.002617e-01, 9.847496e-03, 2.423482e-01, 6.964407e-01, 3.332182e-01, 7.856703e-01, 3.696227e-01, 9.142957e-02, 1.138288e-01, 2.007775e-01, 5.10502…
1.400000e+00	1.407579e+00, 8.119881e-01, 2.962414e-01, 9.808698e-01, 1.228320e+00, 5.019258e-01, 1.954159e-01, 7.700042e-01, 7.973388e-01, 5.651007e-01, 7.047863e-01, 3.415408e-01, 3.527538e-01, 9.834699e-01, 1.080573e+00, 7.242708e-02, 1.701758e-01, 8.902983e-01, 1.839410e-01, 5.775180e-03, 1.194592e-01, 6.780053e-01, 2.536333e-01, 7.033698e-01, 3.619153e-01, 6.295561e-02, 8.120665e-02, 2.257479e-01, 3.48692…
1.600000e+00	1.628342e+00, 7.483737e-01, 2.035858e-01, 9.043950e-01, 1.018892e+00, 3.592268e-01, 1.549390e-01, 7.501478e-01, 8.163264e-01, 5.039295e-01, 8.751632e-01, 2.554244e-01, 3.744951e-01, 1.094623e+00, 7.286322e-01, 4.298012e-02, 1.163805e-01, 7.523233e-01, 9.961278e-02, 2.896968e-03, 8.495749e-02, 7.083457e-01, 1.810214e-01, 6.993237e-01, 4.153191e-01, 5.600537e-02, 5.216918e-02, 2.505466e-01, 2.28485…
1.800000e+00	1.607882e+00, 8.266182e-01, 1.327017e-01, 8.003670e-01, 1.836891e+00, 2.908450e-01, 1.433788e-01, 7.686970e-01, 9.192523e-01, 5.954455e-01, 7.659271e-01, 1.484352e-01, 3.275132e-01, 9.821560e-01, 6.924076e-01, 3.850119e-02, 7.093517e-02, 6.387173e-01, 6.015054e-02, 2.274039e-03, 6.010358e-02, 6.336488e-01, 1.334086e-01, 4.942463e-01, 4.375506e-01, 4.094121e-02, 3.712335e-02, 3.174491e-01, 1.65234…
2.000000e+00	1.448042e+00, 6.712614e-01, 9.463692e-02, 7.580051e-01, 1.571227e+00, 1.913979e-01, 7.824104e-02, 7.829813e-01, 9.621873e-01, 6.680232e-01, 9.237535e-01, 9.519501e-02, 3.595527e-01, 1.258740e+00, 6.098686e-01, 2.365593e-02, 6.623324e-02, 4.030045e-01, 4.913820e-02, 1.278753e-03, 3.136780e-02, 6.499911e-01, 1.278935e-01, 4.420221e-01, 3.056009e-01, 2.581341e-02, 1.843667e-02, 3.288305e-01, 1.12410…
0.000000e+00	8.480929e-01, 5.652886e-01, 8.298987e-01, 1.732243e+00, 4.763905e-01, 2.595892e+00, 3.966042e-01, 1.770425e+00, 1.393028e+00, 1.007123e+00, 1.455381e-01, 4.385080e-01, 2.371907e+00, 2.722686e+00, 1.373812e+00, 2.936257e-01, 1.950069e+00, 1.676469e+00, 1.641569e+00, 1.466048e-01, 1.708525e+00, 2.133066e+00, 1.906889e+00, 8.944465e-01, 1.376556e+00, 9.606643e-01, 1.030742e+00, 2.394554e+00, 2.92357…
2.000000e-01	6.530446e-01, 5.084787e-01, 8.251706e-01, 1.224380e+00, 4.176678e-01, 2.563356e+00, 4.165686e-01, 1.083083e+00, 1.142731e+00, 9.502236e-01, 2.824388e-01, 7.648369e-01, 1.583189e+00, 2.125119e+00, 1.874171e+00, 3.659570e-01, 1.503054e+00, 1.682817e+00, 9.522285e-01, 2.654654e-01, 1.222660e+00, 1.483678e+00, 1.317291e+00, 9.273413e-01, 9.191402e-01, 1.012406e+00, 7.406407e-01, 2.078816e+00, 2.24428…
4.000000e-01	5.716031e-01, 5.660821e-01, 9.416742e-01, 9.103307e-01, 3.139631e-01, 2.066686e+00, 3.671524e-01, 6.591861e-01, 9.781758e-01, 7.845226e-01, 3.869795e-01, 9.793366e-01, 9.322037e-01, 1.832560e+00, 1.512840e+00, 3.729288e-01, 1.072027e+00, 1.386760e+00, 6.472024e-01, 2.003386e-01, 1.032116e+00, 9.123308e-01, 1.168000e+00, 9.887199e-01, 5.376088e-01, 8.084860e-01, 3.668318e-01, 1.664007e+00, 1.94413…
6.000000e-01	5.045059e-01, 5.934832e-01, 1.171795e+00, 1.002142e+00, 5.897104e-01, 1.859059e+00, 2.813340e-01, 6.111318e-01, 8.514464e-01, 6.296787e-01, 4.378853e-01, 8.331749e-01, 5.658639e-01, 1.886874e+00, 1.065748e+00, 2.696636e-01, 1.131714e+00, 1.062903e+00, 3.441671e-01, 1.212940e-01, 7.987510e-01, 5.982328e-01, 7.991010e-01, 7.197487e-01, 4.213386e-01, 7.909391e-01, 2.765967e-01, 1.233410e+00, 1.67844…
8.000000e-01	6.150227e-01, 7.532198e-01, 1.072530e+00, 8.863848e-01, 7.463160e-01, 1.306917e+00, 2.818989e-01, 3.714389e-01, 7.715817e-01, 5.861118e-01, 4.993193e-01, 6.087090e-01, 3.779431e-01, 1.487832e+00, 1.065193e+00, 1.812289e-01, 9.476193e-01, 9.140209e-01, 2.517228e-01, 6.530369e-02, 4.127884e-01, 3.870045e-01, 5.073859e-01, 8.212518e-01, 3.818044e-01, 6.731404e-01, 1.997015e-01, 9.787251e-01, 1.36251…
1.000000e+00	7.631444e-01, 8.790407e-01, 9.841709e-01, 8.528082e-01, 1.028718e+00, 1.036204e+00, 2.126441e-01, 4.354817e-01, 1.090814e+00, 6.184909e-01, 5.319066e-01, 4.474549e-01, 3.765157e-01, 1.197235e+00, 7.428703e-01, 1.175457e-01, 6.421950e-01, 5.879584e-01, 1.339852e-01, 4.177652e-02, 2.323637e-01, 4.081856e-01, 3.984102e-01, 6.283584e-01, 3.825291e-01, 5.364662e-01, 1.296313e-01, 8.709486e-01, 8.92717…
1.200000e+00	1.021358e+00, 7.979747e-01, 6.602499e-01, 9.982380e-01, 1.309999e+00, 8.677720e-01, 1.590026e-01, 3.704016e-01, 1.078554e+00, 6.261810e-01, 6.262766e-01, 2.690278e-01, 4.135209e-01, 1.260095e+00, 6.899366e-01, 6.958185e-02, 6.208161e-01, 5.102783e-01, 9.281764e-02, 2.250261e-02, 1.734654e-01, 4.248295e-01, 3.513981e-01, 6.287695e-01, 3.505265e-01, 4.457551e-01, 7.874292e-02, 6.527088e-01, 8.18359…
1.400000e+00	8.879733e-01, 9.643746e-01, 6.239638e-01, 8.707078e-01, 1.122403e+00, 5.588296e-01, 1.134659e-01, 5.059778e-01, 8.322984e-01, 7.022606e-01, 6.655382e-01, 1.908707e-01, 3.525777e-01, 1.130253e+00, 5.506520e-01, 4.976339e-02, 4.142192e-01, 5.294976e-01, 6.056004e-02, 1.476647e-02, 1.345705e-01, 4.769394e-01, 2.943908e-01, 6.119939e-01, 4.097836e-01, 2.962337e-01, 4.690375e-02, 6.533337e-01, 5.13359…
1.600000e+00	1.037818e+00, 6.448749e-01, 4.567616e-01, 7.725866e-01, 1.614695e+00, 4.785867e-01, 7.150798e-02, 5.647670e-01, 9.323069e-01, 7.754802e-01, 6.346078e-01, 1.498338e-01, 3.420564e-01, 1.203114e+00, 5.999443e-01, 3.533101e-02, 3.381678e-01, 3.162147e-01, 4.084988e-02, 7.830885e-03, 7.076783e-02, 4.713036e-01, 1.973336e-01, 4.532403e-01, 3.675665e-01, 1.906161e-01, 2.729674e-02, 5.388065e-01, 3.18070…
1.800000e+00	1.225060e+00, 8.430407e-01, 2.853287e-01, 6.850967e-01, 1.477465e+00, 3.710910e-01, 4.754820e-02, 6.403003e-01, 1.048922e+00, 7.942927e-01, 7.660062e-01, 1.040700e-01, 3.067287e-01, 1.185044e+00, 3.387694e-01, 2.405633e-02, 2.077783e-01, 3.100784e-01, 2.183552e-02, 4.563750e-03, 4.113107e-02, 5.020064e-01, 1.213588e-01, 3.666078e-01, 3.487317e-01, 1.521920e-01, 1.793815e-02, 5.748439e-01, 2.26103…
2.000000e+00	8.917635e-01, 7.329310e-01, 1.794662e-01, 4.158872e-01, 1.736327e+00, 2.894166e-01, 4.520237e-02, 5.718119e-01, 8.217583e-01, 8.268326e-01, 6.952143e-01, 6.965687e-02, 3.925097e-01, 1.105182e+00, 3.694159e-01, 1.427277e-02, 1.288427e-01, 2.519931e-01, 1.831642e-02, 2.884219e-03, 1.997749e-02, 4.622627e-01, 1.384221e-01, 3.349314e-01, 3.390092e-01, 1.244198e-01, 1.229829e-02, 5.519022e-01, 1.64327…
0.000000e+00	5.857192e-01, 1.937058e-01, 3.095032e+00, 2.458265e+00, 1.831110e+00, 1.607807e+00, 2.590646e-01, 1.510106e+00, 1.686888e+00, 2.837869e+00, 1.800319e+00, 1.792407e+00, 2.224784e+00, 9.422516e-02, 1.443268e+00, 1.778862e+00, 1.951382e-01, 1.041437e+00, 2.738940e+00, 1.978793e+00, 3.176821e+00, 2.998435e+00, 5.911365e-01, 6.316269e-01, 1.774921e-02, 5.711134e-01, 7.398824e-01, 1.896662e+00, 1.43508…
2.000000e-01	5.878360e-01, 1.147270e-01, 1.783861e+00, 1.342496e+00, 1.413669e+00, 1.828907e+00, 2.272284e-01, 1.001997e+00, 1.041197e+00, 2.167842e+00, 1.587577e+00, 1.007223e+00, 1.613509e+00, 7.623291e-02, 1.111788e+00, 1.328318e+00, 3.647871e-01, 1.116011e+00, 1.535682e+00, 1.377617e+00, 1.616124e+00, 1.898537e+00, 6.750548e-01, 6.938305e-01, 6.464911e-03, 3.400025e-01, 5.863730e-01, 1.997693e+00, 1.07246…
4.000000e-01	8.904922e-01, 7.929875e-02, 1.779572e+00, 7.796899e-01, 1.064660e+00, 1.424421e+00, 1.706238e-01, 5.814877e-01, 7.517432e-01, 1.784255e+00, 1.306974e+00, 7.172855e-01, 9.320561e-01, 5.607254e-02, 1.552370e+00, 9.953810e-01, 4.567886e-01, 1.118091e+00, 9.766720e-01, 9.949594e-01, 9.511515e-01, 1.133795e+00, 6.969787e-01, 7.508401e-01, 5.586257e-03, 3.481374e-01, 5.908161e-01, 1.413804e+00, 6.62209…
6.000000e-01	9.852912e-01, 5.451545e-02, 1.620363e+00, 4.168265e-01, 1.557393e+00, 1.338437e+00, 1.102104e-01, 4.436822e-01, 9.449121e-01, 1.529869e+00, 1.065818e+00, 5.748966e-01, 7.586908e-01, 6.053347e-02, 1.426566e+00, 7.036822e-01, 5.186830e-01, 8.899408e-01, 5.094383e-01, 7.068940e-01, 6.223062e-01, 6.517909e-01, 6.069272e-01, 5.701591e-01, 9.308253e-03, 2.100314e-01, 4.099966e-01, 1.170133e+00, 4.86881…
8.000000e-01	1.043984e+00, 9.234362e-02, 1.572012e+00, 3.086862e-01, 1.360558e+00, 1.296343e+00, 7.523682e-02, 4.358813e-01, 8.579347e-01, 1.305824e+00, 1.100203e+00, 5.090029e-01, 6.193658e-01, 2.699994e-01, 1.192598e+00, 4.622863e-01, 4.699190e-01, 8.329026e-01, 3.278195e-01, 5.092300e-01, 3.665940e-01, 6.574344e-01, 6.157583e-01, 4.612615e-01, 3.254426e-02, 1.738366e-01, 2.217882e-01, 7.568824e-01, 2.67137…
1.000000e+00	1.156668e+00, 1.811366e-01, 1.430462e+00, 1.742173e-01, 1.554617e+00, 1.614240e+00, 4.998308e-02, 5.167154e-01, 1.147009e+00, 1.085643e+00, 9.554292e-01, 3.692704e-01, 4.620441e-01, 4.631415e-01, 9.688660e-01, 3.171347e-01, 4.893173e-01, 6.451442e-01, 1.978640e-01, 3.193066e-01, 2.387769e-01, 6.008602e-01, 4.770902e-01, 3.174251e-01, 8.336868e-02, 1.163776e-01, 1.546704e-01, 7.965534e-01, 2.23605…
1.200000e+00	1.131892e+00, 2.630566e-01, 1.034462e+00, 1.092086e-01, 1.532438e+00, 1.132390e+00, 3.433398e-02, 4.470085e-01, 8.335147e-01, 9.491212e-01, 1.035720e+00, 2.131432e-01, 4.747862e-01, 7.305644e-01, 9.394678e-01, 2.225828e-01, 4.254745e-01, 5.449883e-01, 1.548606e-01, 1.545267e-01, 1.550250e-01, 5.664581e-01, 3.167117e-01, 2.560453e-01, 1.255982e-01, 7.210875e-02, 1.159994e-01, 5.950073e-01, 1.51414…
1.400000e+00	1.083864e+00, 4.506399e-01, 1.183340e+00, 7.551735e-02, 1.437346e+00, 1.206738e+00, 2.181484e-02, 5.581790e-01, 9.977900e-01, 9.982085e-01, 9.976995e-01, 1.537072e-01, 3.626243e-01, 7.692127e-01, 6.491888e-01, 1.637251e-01, 4.573675e-01, 5.231555e-01, 8.244189e-02, 9.910470e-02, 8.521299e-02, 5.825042e-01, 3.017435e-01, 1.708233e-01, 1.995726e-01, 6.033310e-02, 6.968292e-02, 6.424587e-01, 9.93801…
1.600000e+00	1.364203e+00, 4.582066e-01, 9.412010e-01, 5.347279e-02, 1.743638e+00, 9.838073e-01, 2.074485e-02, 5.738969e-01, 8.979296e-01, 8.718127e-01, 9.559008e-01, 1.173543e-01, 3.525572e-01, 7.666644e-01, 5.963510e-01, 9.240645e-02, 5.032423e-01, 3.960722e-01, 5.349479e-02, 5.380586e-02, 6.668363e-02, 4.959756e-01, 1.755616e-01, 1.384737e-01, 2.011532e-01, 4.716750e-02, 4.033530e-02, 5.259001e-01, 6.26122…
1.800000e+00	9.964355e-01, 6.059046e-01, 7.713452e-01, 3.510045e-02, 1.441444e+00, 7.814263e-01, 1.483235e-02, 5.501559e-01, 9.314314e-01, 8.125757e-01, 9.008163e-01, 9.544655e-02, 3.999165e-01, 7.032395e-01, 5.586858e-01, 6.196382e-02, 3.433407e-01, 3.912698e-01, 3.538874e-02, 3.382704e-02, 3.240852e-02, 5.605014e-01, 1.432198e-01, 9.608325e-02, 2.445681e-01, 3.181341e-02, 2.690228e-02, 5.673670e-01, 4.98360…
2.000000e+00	1.289179e+00, 5.581003e-01, 4.473836e-01, 3.096636e-02, 1.619410e+00, 6.190196e-01, 9.478860e-03, 6.379669e-01, 8.388575e-01, 8.126313e-01, 8.146701e-01, 6.594626e-02, 3.805533e-01, 9.326093e-01, 3.381744e-01, 5.162348e-02, 2.217651e-01, 2.520944e-01, 1.847110e-02, 2.185173e-02, 2.010483e-02, 4.824411e-01, 1.020172e-01, 7.824917e-02, 2.714538e-01, 2.673897e-02, 1.681997e-02, 6.031241e-01, 3.90963…
0.000000e+00	1.833692e+00, 7.412472e-01, 1.291821e+00, 1.254147e+00, 7.139455e-01, 1.968929e+00, 1.827581e-01, 6.632032e-01, 5.646810e-02, 1.579413e+00, 1.755240e+00, 2.200334e+00, 1.938823e+00, 9.244223e-01, 1.841906e+00, 5.250009e-01, 2.668824e+00, 2.953403e+00, 4.906210e-02, 1.484375e-01, 2.673704e-01, 1.334350e+00, 3.860089e-01, 2.808848e+00, 1.611376e-01, 1.107246e+00, 2.367290e+00, 5.119773e-01, 1.57254…
2.000000e-01	1.669568e+00, 5.542890e-01, 1.362535e+00, 1.065060e+00, 9.147612e-01, 1.683368e+00, 3.218998e-01, 8.078735e-01, 3.564970e-02, 1.123396e+00, 1.471006e+00, 1.395288e+00, 1.365299e+00, 1.102828e+00, 1.242747e+00, 3.913246e-01, 2.097903e+00, 3.111404e+00, 5.075855e-02, 2.214453e-01, 1.974748e-01, 9.754927e-01, 6.081013e-01, 2.570414e+00, 1.444689e-01, 1.138692e+00, 1.635702e+00, 3.534203e-01, 1.63629…
4.000000e-01	1.436804e+00, 5.612355e-01, 1.138455e+00, 1.098357e+00, 1.353066e+00, 1.330212e+00, 3.406387e-01, 6.875994e-01, 5.216425e-02, 8.555429e-01, 1.480938e+00, 1.132385e+00, 6.125105e-01, 9.698127e-01, 1.685646e+00, 2.354026e-01, 1.699204e+00, 2.130193e+00, 3.289880e-02, 3.070583e-01, 1.116323e-01, 8.541026e-01, 4.454619e-01, 2.222310e+00, 1.712414e-01, 1.169300e+00, 7.829270e-01, 2.307687e-01, 1.54692…
6.000000e-01	1.217262e+00, 6.342558e-01, 1.128472e+00, 9.958687e-01, 1.476777e+00, 1.197827e+00, 3.638119e-01, 6.959975e-01, 3.332996e-01, 5.380594e-01, 1.249938e+00, 6.954798e-01, 4.247481e-01, 1.169527e+00, 1.327627e+00, 1.877248e-01, 1.422707e+00, 1.395488e+00, 3.102709e-02, 1.486374e-01, 7.895489e-02, 7.459935e-01, 3.563671e-01, 1.743302e+00, 2.704820e-01, 1.106508e+00, 4.768198e-01, 1.522838e-01, 1.14801…
8.000000e-01	1.291052e+00, 7.037147e-01, 9.388129e-01, 1.010164e+00, 1.456496e+00, 8.851281e-01, 3.772537e-01, 7.293265e-01, 5.047910e-01, 2.992318e-01, 8.799168e-01, 5.202353e-01, 2.916395e-01, 1.128027e+00, 1.157207e+00, 9.314083e-02, 9.634099e-01, 1.010986e+00, 3.079183e-02, 1.136774e-01, 4.460189e-02, 6.856217e-01, 2.830417e-01, 1.290897e+00, 3.094842e-01, 8.234374e-01, 3.246531e-01, 1.283700e-01, 1.03165…
1.000000e+00	1.351209e+00, 7.209820e-01, 5.512792e-01, 9.001215e-01, 1.338217e+00, 5.804171e-01, 3.524734e-01, 7.090244e-01, 7.286742e-01, 2.590391e-01, 1.187425e+00, 3.746358e-01, 2.984987e-01, 1.045320e+00, 9.306834e-01, 7.209174e-02, 6.342665e-01, 6.883334e-01, 2.627154e-02, 6.234198e-02, 2.762294e-02, 7.429578e-01, 1.828464e-01, 1.318625e+00, 3.972398e-01, 6.943425e-01, 1.938560e-01, 1.288138e-01, 6.21961…
1.200000e+00	1.297026e+00, 9.274746e-01, 4.807861e-01, 8.834929e-01, 1.527662e+00, 4.102431e-01, 2.727129e-01, 6.605784e-01, 7.415692e-01, 3.343454e-01, 9.775218e-01, 2.677108e-01, 3.219455e-01, 1.051819e+00, 7.568983e-01, 5.228858e-02, 5.321069e-01, 5.054824e-01, 2.967559e-02, 3.482414e-02, 1.598553e-02, 7.064693e-01, 1.705446e-01, 1.087280e+00, 4.195015e-01, 4.818757e-01, 1.264941e-01, 2.101428e-01, 4.49711…
1.400000e+00	1.313909e+00, 8.102912e-01, 3.161746e-01, 1.073383e+00, 2.000994e+00, 3.026144e-01, 1.983006e-01, 7.408609e-01, 7.435412e-01, 3.606133e-01, 1.016840e+00, 1.598169e-01, 3.429262e-01, 1.255333e+00, 6.604104e-01, 2.733443e-02, 2.693816e-01, 3.229082e-01, 1.956528e-02, 2.368297e-02, 1.227993e-02, 6.310518e-01, 1.117122e-01, 8.210072e-01, 4.169948e-01, 3.713755e-01, 8.580229e-02, 2.067177e-01, 2.30534…
1.600000e+00	1.350811e+00, 9.079259e-01, 2.570011e-01, 8.036687e-01, 1.690135e+00, 2.143813e-01, 1.274529e-01, 7.544989e-01, 7.912278e-01, 5.234750e-01, 1.054675e+00, 1.284852e-01, 2.929856e-01, 1.171546e+00, 5.561098e-01, 2.968190e-02, 2.468094e-01, 2.571952e-01, 1.328850e-02, 1.335957e-02, 6.790060e-03, 7.157791e-01, 8.991412e-02, 7.555007e-01, 4.213275e-01, 2.755766e-01, 5.888321e-02, 2.743024e-01, 2.01020…
1.800000e+00	1.522194e+00, 9.116793e-01, 1.338200e-01, 9.075418e-01, 1.889557e+00, 1.504571e-01, 7.910233e-02, 6.366808e-01, 9.698527e-01, 4.990247e-01, 1.026656e+00, 7.622640e-02, 3.719111e-01, 9.740972e-01, 4.766368e-01, 1.743270e-02, 1.437144e-01, 1.837116e-01, 1.015941e-02, 7.178432e-03, 4.084633e-03, 5.867972e-01, 7.016429e-02, 6.994713e-01, 4.278952e-01, 1.989606e-01, 3.035087e-02, 3.587643e-01, 1.49736…
2.000000e+00	1.190236e+00, 8.827847e-01, 8.661159e-02, 8.367506e-01, 1.562111e+00, 1.208831e-01, 5.457018e-02, 6.899591e-01, 8.939448e-01, 6.411651e-01, 1.002395e+00, 5.983984e-02, 4.042255e-01, 9.825672e-01, 4.231095e-01, 1.209607e-02, 9.246412e-02, 1.798249e-01, 8.882237e-03, 4.924399e-03, 2.643672e-03, 5.885341e-01, 4.163983e-02, 6.548014e-01, 3.588746e-01, 1.531789e-01, 2.502932e-02, 3.649678e-01, 8.79089…
0.000000e+00	1.655148e+00, 1.601219e+00, 1.691395e+00, 2.344824e+00, 9.368073e-01, 1.026222e+00, 1.899749e+00, 1.896818e-01, 8.265076e-01, 2.751632e+00, 2.036607e+00, 1.330048e+00, 3.839773e-02, 1.036160e+00, 3.899992e-01, 1.092531e+00, 2.519773e+00, 4.664387e-01, 1.540309e+00, 3.551021e-02, 2.327626e+00, 2.563613e-01, 2.364718e+00, 9.821880e-01, 5.170074e-01, 1.761888e-01, 2.182615e+00, 2.111948e+00, 1.72704…
2.000000e-01	1.731437e+00, 1.234018e+00, 1.523999e+00, 1.758476e+00, 6.449180e-01, 1.174934e+00, 1.749627e+00, 1.179398e-01, 4.117418e-01, 1.636362e+00, 1.968528e+00, 1.465966e+00, 2.090336e-02, 8.294732e-01, 3.389576e-01, 9.541699e-01, 1.900208e+00, 9.087986e-01, 1.448355e+00, 1.917263e-02, 1.794130e+00, 1.738549e-01, 1.766928e+00, 1.157979e+00, 2.356267e-01, 4.011991e-01, 1.660673e+00, 1.707483e+00, 1.31415…
4.000000e-01	1.501026e+00, 6.810887e-01, 1.251583e+00, 1.153687e+00, 4.842340e-01, 1.136981e+00, 1.187243e+00, 9.270622e-02, 2.351782e-01, 1.214200e+00, 1.232214e+00, 1.459084e+00, 1.358125e-02, 6.650809e-01, 2.684314e-01, 6.887271e-01, 1.580420e+00, 1.094822e+00, 1.154843e+00, 1.333713e-02, 1.451603e+00, 1.154927e-01, 1.659084e+00, 1.268578e+00, 1.710440e-01, 5.365519e-01, 1.045889e+00, 1.194945e+00, 1.35159…
6.000000e-01	2.026323e+00, 5.753788e-01, 1.153476e+00, 9.445597e-01, 3.480880e-01, 1.159567e+00, 8.093881e-01, 2.193768e-01, 1.671003e-01, 9.073566e-01, 9.857935e-01, 1.683474e+00, 4.807206e-02, 8.301216e-01, 2.262578e-01, 5.610596e-01, 1.151179e+00, 1.300047e+00, 8.101788e-01, 7.814778e-03, 1.099380e+00, 2.083431e-01, 1.414271e+00, 1.020968e+00, 1.248931e-01, 5.832031e-01, 5.936847e-01, 7.502665e-01, 1.30003…
8.000000e-01	1.565170e+00, 6.166980e-01, 9.670728e-01, 9.818554e-01, 5.546142e-01, 1.142644e+00, 5.391317e-01, 3.743059e-01, 1.257235e-01, 8.087544e-01, 8.041501e-01, 1.345862e+00, 1.371637e-01, 9.182828e-01, 1.588462e-01, 5.226726e-01, 7.695848e-01, 1.360141e+00, 5.279237e-01, 4.782589e-03, 1.018322e+00, 3.678461e-01, 1.050158e+00, 8.671271e-01, 2.207856e-01, 4.563975e-01, 3.638358e-01, 5.455354e-01, 1.16836…
1.000000e+00	1.491888e+00, 6.031858e-01, 9.882477e-01, 9.887567e-01, 7.285827e-01, 1.075399e+00, 4.378613e-01, 4.660925e-01, 1.320867e-01, 7.634025e-01, 6.807633e-01, 1.065434e+00, 1.364625e-01, 9.021327e-01, 1.432430e-01, 3.290624e-01, 7.189143e-01, 1.332102e+00, 3.464812e-01, 2.739466e-03, 6.949921e-01, 4.224071e-01, 7.551100e-01, 7.713182e-01, 2.671920e-01, 3.592640e-01, 2.820904e-01, 3.709932e-01, 1.02390…
1.200000e+00	1.864653e+00, 7.350049e-01, 8.568455e-01, 1.142434e+00, 1.133770e+00, 1.096717e+00, 2.540922e-01, 5.422184e-01, 3.602067e-01, 5.942238e-01, 5.610746e-01, 8.923326e-01, 2.357811e-01, 1.057260e+00, 1.306925e-01, 2.034505e-01, 6.981671e-01, 1.329615e+00, 2.334528e-01, 1.684710e-03, 4.802136e-01, 5.837179e-01, 5.921227e-01, 8.435094e-01, 2.832278e-01, 3.380102e-01, 2.064514e-01, 2.566526e-01, 6.22721…
1.400000e+00	1.441374e+00, 6.505238e-01, 6.744747e-01, 8.661762e-01, 1.121628e+00, 9.980119e-01, 2.082532e-01, 7.104562e-01, 6.202557e-01, 5.853057e-01, 7.152610e-01, 5.262104e-01, 3.029261e-01, 1.088150e+00, 1.305224e-01, 1.674563e-01, 5.232357e-01, 7.732147e-01, 1.262088e-01, 9.493634e-04, 2.472758e-01, 5.265250e-01, 4.421123e-01, 6.174239e-01, 3.705459e-01, 1.852303e-01, 1.236234e-01, 2.376229e-01, 4.37062…
1.600000e+00	1.597611e+00, 8.083313e-01, 5.833789e-01, 8.466157e-01, 1.515059e+00, 7.734770e-01, 1.384173e-01, 6.197828e-01, 7.762932e-01, 7.024310e-01, 6.209568e-01, 4.681524e-01, 3.218675e-01, 1.092393e+00, 8.755316e-02, 8.754294e-02, 3.795091e-01, 6.807544e-01, 8.489780e-02, 5.383685e-04, 1.724913e-01, 4.979715e-01, 3.952164e-01, 5.867106e-01, 2.955012e-01, 1.666373e-01, 6.040673e-02, 1.751637e-01, 3.07602…
1.800000e+00	1.284385e+00, 7.204708e-01, 3.874721e-01, 8.725955e-01, 1.129332e+00, 5.508850e-01, 1.150555e-01, 6.637139e-01, 7.626062e-01, 5.965160e-01, 7.563833e-01, 3.397901e-01, 3.128418e-01, 9.588931e-01, 8.619239e-02, 6.607390e-02, 2.799750e-01, 4.904076e-01, 5.345893e-02, 3.270852e-04, 9.402029e-02, 4.969356e-01, 2.671445e-01, 5.538286e-01, 3.026388e-01, 1.224617e-01, 4.877007e-02, 1.804345e-01, 2.04115…
2.000000e+00	1.488761e+00, 8.662144e-01, 2.786456e-01, 7.287557e-01, 1.460236e+00, 4.320309e-01, 6.661869e-02, 5.711762e-01, 8.223682e-01, 6.906259e-01, 8.862081e-01, 1.964224e-01, 3.601772e-01, 9.689561e-01, 8.801238e-02, 4.984194e-02, 1.787854e-01, 2.905882e-01, 3.410714e-02, 2.075776e-04, 7.360177e-02, 6.578781e-01, 2.110289e-01, 6.070850e-01, 3.685527e-01, 9.417188e-02, 3.573528e-02, 2.295432e-01, 1.62928…
0.000000e+00	7.820960e-01, 9.527704e-01, 1.292938e+00, 5.252653e-01, 1.665243e+00, 2.266304e+00, 2.932905e+00, 2.041150e+00, 1.193510e+00, 1.769226e+00, 7.974196e-01, 1.357343e+00, 2.061406e+00, 2.226754e+00, 1.115681e+00, 2.991399e+00, 7.046869e-01, 7.152928e-01, 2.363317e+00, 9.288176e-01, 3.006302e+00, 2.894668e+00, 7.015577e-01, 1.539596e+00, 2.648186e-01, 8.270028e-01, 2.706765e+00, 1.663723e+00, 9.92156…
2.000000e-01	6.370432e-01, 7.122467e-01, 1.339353e+00, 3.749729e-01, 1.603225e+00, 1.883980e+00, 1.989853e+00, 1.068606e+00, 7.231785e-01, 1.056336e+00, 5.515196e-01, 8.735616e-01, 1.509463e+00, 1.254176e+00, 1.121004e+00, 1.888517e+00, 7.771052e-01, 1.085116e+00, 1.630954e+00, 6.819960e-01, 1.816748e+00, 1.632674e+00, 6.497288e-01, 1.581505e+00, 2.075722e-01, 7.199984e-01, 1.870016e+00, 1.043555e+00, 8.79684…
4.000000e-01	5.367233e-01, 5.095007e-01, 1.372127e+00, 3.142787e-01, 9.611822e-01, 1.877169e+00, 1.566582e+00, 1.044535e+00, 8.126078e-01, 9.476728e-01, 6.842533e-01, 7.909807e-01, 7.629983e-01, 1.469654e+00, 1.276696e+00, 1.437248e+00, 6.898511e-01, 1.090986e+00, 1.370357e+00, 5.400997e-01, 1.037752e+00, 1.235864e+00, 7.207947e-01, 1.029562e+00, 2.080539e-01, 3.761760e-01, 1.159009e+00, 8.761632e-01, 5.46087…
6.000000e-01	3.635511e-01, 6.185320e-01, 1.218015e+00, 3.121276e-01, 9.991579e-01, 1.359770e+00, 9.496664e-01, 8.750154e-01, 8.451215e-01, 7.110041e-01, 5.540647e-01, 5.611439e-01, 6.269231e-01, 1.215134e+00, 1.563870e+00, 9.485030e-01, 5.841250e-01, 1.262152e+00, 1.281940e+00, 3.208972e-01, 6.898081e-01, 9.808687e-01, 6.090855e-01, 7.710593e-01, 2.520722e-01, 3.637937e-01, 8.498839e-01, 6.448167e-01, 3.33838…
8.000000e-01	2.960772e-01, 6.117425e-01, 1.193902e+00, 3.520480e-01, 1.258336e+00, 1.065291e+00, 7.106753e-01, 6.579248e-01, 8.361394e-01, 6.813129e-01, 7.030127e-01, 3.470845e-01, 5.240429e-01, 1.164633e+00, 1.125793e+00, 6.508358e-01, 4.616629e-01, 1.441240e+00, 7.655570e-01, 2.542767e-01, 3.628278e-01, 5.991647e-01, 3.970623e-01, 6.883077e-01, 2.857122e-01, 2.221003e-01, 7.491420e-01, 5.886996e-01, 2.14464…
1.000000e+00	3.293942e-01, 5.607620e-01, 8.490305e-01, 2.221110e-01, 1.328850e+00, 1.021243e+00, 4.748482e-01, 6.320220e-01, 8.633450e-01, 8.101116e-01, 7.978167e-01, 2.550056e-01, 4.157085e-01, 1.181819e+00, 1.159185e+00, 4.668945e-01, 4.497922e-01, 1.266354e+00, 5.038282e-01, 1.678258e-01, 2.216572e-01, 7.279228e-01, 2.828992e-01, 4.792554e-01, 2.896547e-01, 1.872004e-01, 4.445951e-01, 4.479950e-01, 1.57913…
1.200000e+00	3.336489e-01, 7.365576e-01, 5.758833e-01, 2.034057e-01, 1.389336e+00, 7.600890e-01, 3.135082e-01, 7.388568e-01, 9.961053e-01, 8.546075e-01, 8.069372e-01, 2.000439e-01, 4.250550e-01, 1.249425e+00, 1.003860e+00, 3.008059e-01, 3.594284e-01, 1.157892e+00, 3.715983e-01, 8.275875e-02, 1.507351e-01, 6.410912e-01, 2.132266e-01, 3.075589e-01, 2.924738e-01, 1.196302e-01, 2.425882e-01, 3.496411e-01, 1.12877…
1.400000e+00	6.333671e-01, 6.336761e-01, 4.634090e-01, 1.371209e-01, 1.386626e+00, 4.921759e-01, 1.989347e-01, 6.932888e-01, 9.124355e-01, 8.501759e-01, 8.657675e-01, 1.172635e-01, 3.860509e-01, 1.302283e+00, 6.374359e-01, 2.032368e-01, 2.236257e-01, 1.001705e+00, 1.635860e-01, 8.013654e-02, 9.072651e-02, 6.592821e-01, 2.009172e-01, 2.387848e-01, 3.501917e-01, 8.572548e-02, 1.823097e-01, 4.637819e-01, 7.85424…
1.600000e+00	8.115815e-01, 6.535865e-01, 3.305002e-01, 1.062415e-01, 1.652716e+00, 3.562634e-01, 1.401925e-01, 6.664936e-01, 9.374092e-01, 6.750868e-01, 7.589741e-01, 9.277358e-02, 3.625111e-01, 1.094327e+00, 6.662320e-01, 1.429900e-01, 1.628238e-01, 6.961323e-01, 1.117362e-01, 4.772589e-02, 6.337280e-02, 6.584859e-01, 1.566923e-01, 2.164175e-01, 3.095339e-01, 7.324435e-02, 1.097013e-01, 4.936457e-01, 6.01011…
1.800000e+00	9.204791e-01, 6.843518e-01, 1.759481e-01, 7.437016e-02, 1.555355e+00, 2.370252e-01, 1.195532e-01, 6.697542e-01, 9.327560e-01, 7.017532e-01, 7.062087e-01, 7.041805e-02, 4.111102e-01, 8.692151e-01, 5.903154e-01, 1.089417e-01, 1.248929e-01, 5.773524e-01, 7.988363e-02, 2.316959e-02, 3.188492e-02, 6.563783e-01, 1.085488e-01, 1.338137e-01, 3.618187e-01, 5.300725e-02, 7.187617e-02, 4.534615e-01, 3.32534…
2.000000e+00	9.080540e-01, 8.016789e-01, 1.401898e-01, 5.251487e-02, 1.746012e+00, 2.163319e-01, 7.583745e-02, 6.778325e-01, 8.943052e-01, 8.487766e-01, 8.030725e-01, 5.653900e-02, 3.696378e-01, 1.175453e+00, 5.825573e-01, 6.726407e-02, 8.762365e-02, 5.885555e-01, 5.301208e-02, 1.537182e-02, 2.145721e-02, 5.626796e-01, 7.901190e-02, 8.957758e-02, 2.904798e-01, 3.222041e-02, 4.323442e-02, 6.120772e-01, 2.43858…
0.000000e+00	1.558147e+00, 1.625763e+00, 1.912993e+00, 1.361807e-01, 1.727202e+00, 1.651337e+00, 5.962279e-01, 1.225235e+00, 1.500710e+00, 1.578388e+00, 1.969143e+00, 1.302479e+00, 2.107919e+00, 2.276870e+00, 5.583313e-01, 2.354931e+00, 1.400533e+00, 2.800869e+00, 4.974521e-01, 2.689650e+00, 2.165906e+00, 2.043294e+00, 3.126421e-01, 6.341306e-01, 2.229041e+00, 3.837261e-01, 5.024849e-02, 2.374762e+00, 2.22228…
2.000000e-01	1.296495e+00, 1.183269e+00, 1.704904e+00, 7.094912e-02, 9.800230e-01, 1.087539e+00, 4.106262e-01, 9.819522e-01, 1.210353e+00, 1.386695e+00, 1.791507e+00, 8.591269e-01, 1.570479e+00, 1.772534e+00, 8.369076e-01, 1.454109e+00, 1.210331e+00, 1.930665e+00, 3.594630e-01, 1.933721e+00, 1.476510e+00, 1.093602e+00, 4.984884e-01, 4.217899e-01, 1.162569e+00, 3.852421e-01, 2.277668e-01, 2.056310e+00, 1.89542…
4.000000e-01	1.093919e+00, 7.431331e-01, 1.350777e+00, 4.906871e-02, 1.081704e+00, 8.094221e-01, 2.606199e-01, 4.776347e-01, 1.153707e+00, 1.083153e+00, 1.149449e+00, 6.517871e-01, 8.580437e-01, 1.248933e+00, 7.119973e-01, 1.158536e+00, 7.111120e-01, 1.334595e+00, 1.870047e-01, 1.311048e+00, 8.796038e-01, 7.267347e-01, 5.673219e-01, 3.161575e-01, 6.832050e-01, 4.330504e-01, 2.832360e-01, 1.522045e+00, 1.22858…
6.000000e-01	8.019409e-01, 4.226608e-01, 9.676882e-01, 2.929751e-02, 1.247960e+00, 7.212822e-01, 1.922809e-01, 3.511145e-01, 8.077127e-01, 1.207413e+00, 1.329021e+00, 5.340166e-01, 5.292772e-01, 1.093975e+00, 7.483462e-01, 6.836841e-01, 6.141329e-01, 8.615046e-01, 1.159801e-01, 7.392994e-01, 4.801638e-01, 4.927210e-01, 4.107251e-01, 2.603809e-01, 4.666685e-01, 2.988306e-01, 2.214101e-01, 1.137893e+00, 8.62385…
8.000000e-01	1.263082e+00, 4.628730e-01, 6.333817e-01, 4.521843e-02, 1.475374e+00, 8.317322e-01, 1.413556e-01, 3.211638e-01, 9.529880e-01, 8.781145e-01, 9.313254e-01, 2.884439e-01, 5.029037e-01, 1.028498e+00, 5.737979e-01, 3.797297e-01, 3.301215e-01, 7.097913e-01, 1.019655e-01, 6.155629e-01, 3.156466e-01, 3.331692e-01, 4.676123e-01, 1.761390e-01, 3.746906e-01, 2.210846e-01, 1.142323e-01, 1.089644e+00, 6.39840…
1.000000e+00	1.100751e+00, 5.645747e-01, 5.025211e-01, 6.227733e-02, 1.273419e+00, 6.911109e-01, 9.092048e-02, 3.020202e-01, 8.905009e-01, 9.579060e-01, 9.824561e-01, 2.474846e-01, 4.534032e-01, 8.620202e-01, 5.131136e-01, 2.555237e-01, 3.341783e-01, 5.425246e-01, 4.354457e-02, 3.119067e-01, 2.067965e-01, 3.535574e-01, 3.494142e-01, 1.563573e-01, 3.347787e-01, 1.544483e-01, 1.069707e-01, 9.136835e-01, 4.53724…
1.200000e+00	1.221007e+00, 4.316535e-01, 3.592526e-01, 6.894428e-02, 1.298650e+00, 6.418803e-01, 6.890067e-02, 4.152487e-01, 9.565186e-01, 8.413340e-01, 1.080252e+00, 1.668850e-01, 3.906320e-01, 1.200402e+00, 3.621865e-01, 2.150726e-01, 2.253190e-01, 3.555959e-01, 3.562851e-02, 1.583508e-01, 1.082769e-01, 3.949398e-01, 2.299295e-01, 1.200061e-01, 3.220057e-01, 1.297341e-01, 5.739577e-02, 7.333713e-01, 2.57039…
1.400000e+00	1.194369e+00, 5.736636e-01, 3.054512e-01, 6.430249e-02, 1.598921e+00, 5.930235e-01, 4.528887e-02, 5.686357e-01, 8.831026e-01, 9.671979e-01, 9.571841e-01, 1.190674e-01, 3.645354e-01, 1.097540e+00, 2.976921e-01, 1.422490e-01, 2.157017e-01, 3.310309e-01, 1.762427e-02, 8.497070e-02, 8.034930e-02, 4.555927e-01, 2.004931e-01, 9.073022e-02, 3.090338e-01, 8.895001e-02, 4.642820e-02, 7.839747e-01, 1.87288…
1.600000e+00	1.454894e+00, 5.163103e-01, 2.281579e-01, 4.817933e-02, 1.619809e+00, 5.303341e-01, 3.069554e-02, 5.458677e-01, 8.812745e-01, 7.787386e-01, 9.694530e-01, 9.217266e-02, 3.938528e-01, 9.957635e-01, 2.512082e-01, 1.101080e-01, 1.206927e-01, 2.628914e-01, 1.360321e-02, 6.857281e-02, 4.467268e-02, 4.934927e-01, 1.544623e-01, 5.125139e-02, 2.662041e-01, 6.164279e-02, 2.752583e-02, 5.883810e-01, 1.23043…
1.800000e+00	1.397134e+00, 8.059329e-01, 1.359756e-01, 4.479357e-02, 1.726148e+00, 3.489395e-01, 2.637926e-02, 6.274026e-01, 1.071250e+00, 8.057588e-01, 9.296898e-01, 5.910314e-02, 3.394131e-01, 9.238610e-01, 1.859162e-01, 7.436658e-02, 1.015120e-01, 1.906552e-01, 1.134603e-02, 4.178545e-02, 2.371180e-02, 4.889619e-01, 1.016100e-01, 4.548731e-02, 2.796337e-01, 3.702281e-02, 1.564525e-02, 5.816795e-01, 9.31071…
2.000000e+00	1.350530e+00, 6.210483e-01, 9.705142e-02, 3.481224e-02, 1.946191e+00, 2.473711e-01, 1.792405e-02, 4.472777e-01, 8.560834e-01, 8.629394e-01, 9.435531e-01, 4.651160e-02, 3.160993e-01, 1.006217e+00, 1.605637e-01, 3.788911e-02, 7.444700e-02, 1.899189e-01, 9.136643e-03, 2.733838e-02, 1.799821e-02, 5.972163e-01, 8.171999e-02, 3.411659e-02, 3.133757e-01, 2.989870e-02, 1.028491e-02, 5.445927e-01, 5.76368…
0.000000e+00	1.989964e+00, 6.308390e-01, 3.027266e+00, 1.857282e+00, 2.853513e+00, 1.590585e+00, 3.217564e-01, 9.956873e-01, 7.711463e-01, 2.900622e+00, 2.314909e+00, 1.564099e+00, 1.980316e-01, 2.760537e+00, 5.826472e-01, 3.545694e-02, 3.211543e+00, 1.978299e+00, 1.477030e+00, 4.627300e-01, 1.354106e+00, 1.682137e+00, 1.007777e+00, 1.107815e+00, 3.885594e-01, 1.073009e+00, 1.237573e-01, 5.709837e-01, 2.34286…
2.000000e-01	1.688908e+00, 3.491501e-01, 1.900551e+00, 1.159195e+00, 2.427874e+00, 1.515004e+00, 3.700620e-01, 7.654837e-01, 5.028792e-01, 1.658525e+00, 1.883109e+00, 1.522904e+00, 1.078767e-01, 2.027606e+00, 7.589918e-01, 1.046482e-01, 2.131738e+00, 2.005262e+00, 8.160213e-01, 3.230906e-01, 1.066096e+00, 1.149530e+00, 7.949049e-01, 1.030815e+00, 2.818557e-01, 1.051375e+00, 6.973538e-02, 5.392932e-01, 5.49369…
4.000000e-01	1.473364e+00, 2.477849e-01, 1.996691e+00, 8.964340e-01, 1.772031e+00, 1.407810e+00, 3.564335e-01, 8.626893e-01, 2.732767e-01, 1.328024e+00, 1.518407e+00, 1.222527e+00, 6.939800e-02, 1.427994e+00, 9.755109e-01, 7.524614e-02, 1.699722e+00, 1.795660e+00, 5.307487e-01, 1.940240e-01, 8.059846e-01, 9.371905e-01, 8.185456e-01, 8.250138e-01, 1.475582e-01, 9.534873e-01, 4.091533e-02, 3.977513e-01, 7.29994…
6.000000e-01	1.204811e+00, 2.314857e-01, 1.454436e+00, 4.229828e-01, 1.248266e+00, 1.441036e+00, 3.778146e-01, 6.854179e-01, 4.220598e-01, 1.190138e+00, 1.102527e+00, 8.312347e-01, 5.675269e-02, 1.227605e+00, 8.125756e-01, 5.708879e-02, 1.260558e+00, 1.608320e+00, 3.380960e-01, 1.076474e-01, 4.917373e-01, 8.443685e-01, 6.048575e-01, 7.135154e-01, 1.049410e-01, 1.007917e+00, 3.254135e-02, 2.410063e-01, 5.30351…
8.000000e-01	8.538927e-01, 2.465682e-01, 1.427176e+00, 2.768159e-01, 1.782157e+00, 1.428706e+00, 3.692156e-01, 7.439832e-01, 5.671532e-01, 1.049212e+00, 1.073239e+00, 6.012675e-01, 6.722132e-02, 1.230705e+00, 7.154687e-01, 3.598390e-02, 9.662631e-01, 1.516586e+00, 2.464599e-01, 6.468597e-02, 3.071770e-01, 7.468224e-01, 4.475389e-01, 5.142282e-01, 1.630450e-01, 8.447417e-01, 1.994160e-02, 1.629089e-01, 4.26194…
1.000000e+00	9.883424e-01, 2.922704e-01, 1.122973e+00, 1.929256e-01, 1.967187e+00, 1.278323e+00, 3.033502e-01, 7.421764e-01, 7.279075e-01, 8.412451e-01, 1.052503e+00, 4.446913e-01, 1.530812e-01, 1.212939e+00, 6.740461e-01, 1.885978e-02, 8.675141e-01, 1.816367e+00, 1.431007e-01, 3.805995e-02, 2.068649e-01, 6.146845e-01, 3.565343e-01, 3.842984e-01, 1.444201e-01, 6.954749e-01, 1.141642e-02, 1.992025e-01, 2.79899…
1.200000e+00	8.090802e-01, 4.453703e-01, 1.143051e+00, 1.242921e-01, 1.599117e+00, 9.963766e-01, 2.069122e-01, 8.066217e-01, 7.827315e-01, 8.516754e-01, 9.857240e-01, 2.892910e-01, 2.401122e-01, 1.197907e+00, 4.887935e-01, 1.642544e-02, 7.290616e-01, 1.663081e+00, 1.019557e-01, 2.071381e-02, 1.182645e-01, 6.578163e-01, 2.659117e-01, 2.444034e-01, 2.235169e-01, 4.989060e-01, 9.119653e-03, 1.953109e-01, 1.62257…
1.400000e+00	1.143929e+00, 4.346388e-01, 8.445677e-01, 9.189958e-02, 1.768867e+00, 8.685872e-01, 1.481121e-01, 7.801495e-01, 8.440471e-01, 8.152069e-01, 8.661637e-01, 1.804526e-01, 2.226480e-01, 1.293246e+00, 4.578022e-01, 9.688415e-03, 4.919911e-01, 1.448744e+00, 5.569058e-02, 1.404741e-02, 7.719584e-02, 7.297516e-01, 2.008936e-01, 2.192244e-01, 2.599237e-01, 4.180650e-01, 4.484303e-03, 3.210243e-01, 1.14080…
1.600000e+00	1.005785e+00, 5.300616e-01, 6.696148e-01, 4.848350e-02, 1.771093e+00, 7.095145e-01, 1.141272e-01, 7.866496e-01, 7.880602e-01, 6.771326e-01, 8.511722e-01, 1.636313e-01, 2.908484e-01, 9.037430e-01, 4.560353e-01, 4.411549e-03, 3.560802e-01, 1.151752e+00, 4.133482e-02, 9.233750e-03, 4.152849e-02, 6.046407e-01, 1.487821e-01, 1.958762e-01, 2.959186e-01, 2.910684e-01, 3.069897e-03, 3.193249e-01, 8.30691…
1.800000e+00	1.007740e+00, 6.576645e-01, 4.341745e-01, 5.007383e-02, 1.966747e+00, 4.260282e-01, 7.463837e-02, 7.032760e-01, 1.006073e+00, 7.341878e-01, 9.931610e-01, 1.053651e-01, 3.092312e-01, 1.128894e+00, 3.751700e-01, 5.135241e-03, 2.987680e-01, 9.762968e-01, 3.054782e-02, 4.417696e-03, 2.885324e-02, 5.793803e-01, 1.120002e-01, 1.318294e-01, 3.412268e-01, 2.086075e-01, 2.535904e-03, 3.627011e-01, 6.22748…
2.000000e+00	1.094492e+00, 6.282709e-01, 3.420890e-01, 3.087597e-02, 1.873235e+00, 3.607894e-01, 6.206114e-02, 8.376263e-01, 1.011698e+00, 8.919533e-01, 8.708880e-01, 6.183474e-02, 3.453505e-01, 1.018459e+00, 3.147871e-01, 3.505980e-03, 2.087240e-01, 6.440408e-01, 1.530264e-02, 3.265619e-03, 1.908089e-02, 6.270312e-01, 7.956166e-02, 1.005319e-01, 3.374296e-01, 1.403576e-01, 1.941637e-03, 4.378087e-01, 3.77793…
0.000000e+00	1.932404e+00, 4.085467e-02, 1.453089e+00, 2.653346e+00, 7.687978e-01, 2.435564e+00, 2.091545e+00, 1.037028e+00, 7.203399e-01, 1.313561e+00, 8.409428e-01, 2.771635e+00, 2.207694e-01, 6.807771e-01, 2.805545e+00, 2.895956e+00, 6.036979e-01, 2.952509e+00, 2.106022e+00, 2.205768e+00, 1.933258e+00, 2.081648e-01, 2.002219e+00, 1.806474e+00, 5.316658e-01, 1.538288e+00, 1.697307e+00, 1.139644e+00, 2.60808…
2.000000e-01	1.902307e+00, 1.547616e-01, 1.196569e+00, 2.445456e+00, 5.296833e-01, 2.451419e+00, 1.505397e+00, 8.363566e-01, 3.916949e-01, 8.979115e-01, 6.545778e-01, 2.679027e+00, 2.468013e-01, 5.941819e-01, 2.365269e+00, 2.219719e+00, 6.450709e-01, 2.353684e+00, 1.326278e+00, 1.341799e+00, 1.577877e+00, 1.944882e-01, 1.665855e+00, 1.972096e+00, 3.247098e-01, 1.274000e+00, 1.104772e+00, 6.266709e-01, 1.75636…
4.000000e-01	1.918185e+00, 3.455306e-01, 1.169166e+00, 1.433671e+00, 4.086650e-01, 1.968803e+00, 1.273473e+00, 7.194914e-01, 2.436256e-01, 8.039668e-01, 6.241345e-01, 2.090841e+00, 3.175946e-01, 5.474703e-01, 1.571979e+00, 1.435547e+00, 5.700874e-01, 1.742675e+00, 1.436089e+00, 8.021886e-01, 1.318597e+00, 2.931704e-01, 1.528312e+00, 1.354130e+00, 3.471410e-01, 1.050833e+00, 8.674141e-01, 4.747002e-01, 1.59243…
6.000000e-01	1.768395e+00, 5.227956e-01, 1.010107e+00, 1.287813e+00, 4.595179e-01, 1.743491e+00, 8.942149e-01, 6.891275e-01, 1.488759e-01, 4.557525e-01, 3.766508e-01, 1.841611e+00, 3.262959e-01, 7.107966e-01, 1.313796e+00, 1.074629e+00, 6.607076e-01, 1.599227e+00, 1.033748e+00, 5.048891e-01, 9.315347e-01, 4.360714e-01, 1.279637e+00, 1.645265e+00, 3.403803e-01, 6.328256e-01, 7.388813e-01, 3.578417e-01, 1.08640…
8.000000e-01	1.811097e+00, 8.205951e-01, 1.091241e+00, 1.104109e+00, 7.343256e-01, 1.725789e+00, 6.041771e-01, 7.150616e-01, 1.103357e-01, 3.123627e-01, 3.421535e-01, 1.642678e+00, 3.774983e-01, 7.452646e-01, 1.122709e+00, 7.099003e-01, 6.611724e-01, 1.087063e+00, 7.041957e-01, 3.391708e-01, 6.838382e-01, 5.201967e-01, 8.765110e-01, 1.353041e+00, 4.040388e-01, 5.918052e-01, 5.666165e-01, 2.702376e-01, 8.75612…
1.000000e+00	1.602238e+00, 7.599459e-01, 1.239075e+00, 1.397747e+00, 9.533864e-01, 1.363708e+00, 4.969880e-01, 6.155973e-01, 6.693490e-02, 2.153850e-01, 2.617036e-01, 1.033190e+00, 3.453152e-01, 8.592575e-01, 1.143060e+00, 5.195790e-01, 5.124746e-01, 6.548147e-01, 4.986533e-01, 1.596524e-01, 5.182547e-01, 5.926888e-01, 7.145193e-01, 1.013337e+00, 4.490315e-01, 3.872719e-01, 3.566524e-01, 1.744111e-01, 5.76901…
1.200000e+00	1.587013e+00, 9.286223e-01, 1.091672e+00, 1.001154e+00, 1.073166e+00, 1.240221e+00, 2.441779e-01, 7.076297e-01, 2.210760e-01, 2.026522e-01, 3.285789e-01, 8.672964e-01, 3.284641e-01, 8.960361e-01, 9.037777e-01, 3.474429e-01, 5.143506e-01, 4.717912e-01, 2.484263e-01, 1.096390e-01, 3.901589e-01, 5.462222e-01, 6.402982e-01, 9.380763e-01, 4.073334e-01, 2.224220e-01, 2.256123e-01, 1.155878e-01, 3.72715…
1.400000e+00	1.634976e+00, 8.791102e-01, 9.420636e-01, 9.368965e-01, 1.341178e+00, 6.924122e-01, 2.141816e-01, 7.583101e-01, 4.933672e-01, 3.020172e-01, 3.806381e-01, 5.977633e-01, 3.046544e-01, 9.635599e-01, 7.714839e-01, 2.807760e-01, 3.860796e-01, 3.634346e-01, 1.659649e-01, 4.805402e-02, 2.158242e-01, 5.078542e-01, 5.140417e-01, 1.012195e+00, 3.704404e-01, 2.241303e-01, 1.612468e-01, 8.957553e-02, 2.78818…
1.600000e+00	1.589980e+00, 9.653612e-01, 4.897840e-01, 1.094187e+00, 1.273999e+00, 6.086482e-01, 1.299514e-01, 6.619066e-01, 7.198048e-01, 3.715736e-01, 5.341993e-01, 4.335098e-01, 3.300759e-01, 9.641095e-01, 5.638949e-01, 1.301907e-01, 3.262995e-01, 2.407673e-01, 1.092134e-01, 2.924110e-02, 1.220369e-01, 5.625664e-01, 3.205382e-01, 8.139136e-01, 5.059875e-01, 1.490442e-01, 9.137341e-02, 9.131447e-02, 1.93329…
1.800000e+00	1.694369e+00, 8.300351e-01, 3.906716e-01, 9.744139e-01, 1.777768e+00, 4.234955e-01, 1.075285e-01, 6.957456e-01, 7.832809e-01, 4.810123e-01, 5.446185e-01, 3.296715e-01, 4.295832e-01, 1.154404e+00, 5.595811e-01, 1.166547e-01, 2.185207e-01, 1.890712e-01, 5.483463e-02, 2.057969e-02, 7.812120e-02, 7.014084e-01, 2.518557e-01, 9.068815e-01, 4.488011e-01, 1.190135e-01, 6.911058e-02, 1.391528e-01, 1.27188…
2.000000e+00	1.576707e+00, 8.778779e-01, 2.369867e-01, 9.831918e-01, 1.635379e+00, 2.949729e-01, 6.036643e-02, 7.742512e-01, 8.335275e-01, 5.647573e-01, 6.730610e-01, 1.773269e-01, 3.393759e-01, 9.987229e-01, 4.384305e-01, 8.483523e-02, 1.569589e-01, 1.352208e-01, 3.505345e-02, 1.165215e-02, 4.401946e-02, 6.785770e-01, 1.979638e-01, 8.006579e-01, 4.329305e-01, 8.436923e-02, 3.302938e-02, 2.283076e-01, 8.73845…
