# Supplementary material for: Inference of Vohradský's Models of Genetic Networks by Solving Two-Dimensional Function Optimization Problems
Source: PLoS One. 2013 Dec 30;8(12):e83308. doi: 10.1371/journal.pone.0083308 (PMC3875442; doi:10.1371/journal.pone.0083308)
Supplement: Text S2 — Time-series data used in the ‘Inference in noisy environment’ section (compressed by gzip). (GZ) [file pone.0083308.s002.gz › time_series_data/gene30/20sets/tc.dat330]

Time "G0" "G1" "G2" "G3" "G4" "G5" "G6" "G7" "G8" "G9" "G10" "G11" "G12" "G13" "G14" "G15" "G16" "G17" "G18" "G19" "G20" "G21" "G22" "G23" "G24" "G25" "G26" "G27" "G28" "G29"
0.000000e+00	9.014944e-02, 3.099766e+00, 7.317904e-01, 1.121292e+00, 1.920140e+00, 3.796452e-01, 2.466363e-02, 1.419053e-01, 2.294467e+00, 1.175323e+00, 7.628057e-01, 3.859425e-01, 2.633095e+00, 2.308607e+00, 9.303136e-01, 2.038382e+00, 8.780661e-01, 1.200296e+00, 2.449877e+00, 2.709686e+00, 1.435279e+00, 2.318080e+00, 2.774347e+00, 1.702254e+00, 3.304092e-01, 6.179799e-01, 1.296065e+00, 2.339820e+00, 3.70765…
2.000000e-01	1.917954e-01, 2.458731e+00, 4.914111e-01, 7.454378e-01, 1.577695e+00, 3.209834e-01, 4.256973e-01, 2.940464e-01, 1.841187e+00, 7.674260e-01, 1.010832e+00, 2.610485e-01, 2.312481e+00, 1.671488e+00, 8.232632e-01, 1.511623e+00, 8.647294e-01, 1.267016e+00, 1.888401e+00, 1.351463e+00, 1.010368e+00, 2.210358e+00, 1.797734e+00, 1.243477e+00, 6.298462e-01, 6.961087e-01, 9.891853e-01, 2.029615e+00, 2.93023…
4.000000e-01	3.679573e-01, 1.851218e+00, 2.795856e-01, 3.806472e-01, 1.121140e+00, 2.273054e-01, 6.602265e-01, 2.560954e-01, 1.555604e+00, 4.725235e-01, 1.353091e+00, 2.566846e-01, 1.095577e+00, 1.387481e+00, 7.564169e-01, 9.084138e-01, 8.456779e-01, 9.462160e-01, 1.886123e+00, 1.152448e+00, 8.059350e-01, 1.884154e+00, 1.340076e+00, 1.109554e+00, 9.500860e-01, 7.659632e-01, 8.327871e-01, 1.857841e+00, 2.11119…
6.000000e-01	5.899175e-01, 1.427713e+00, 2.324947e-01, 2.376714e-01, 7.901899e-01, 2.276108e-01, 7.433606e-01, 1.670791e-01, 1.430482e+00, 2.517077e-01, 1.250797e+00, 2.189972e-01, 9.319334e-01, 9.440831e-01, 4.812088e-01, 5.821631e-01, 1.044913e+00, 5.947479e-01, 1.389867e+00, 9.751925e-01, 4.824540e-01, 1.835806e+00, 9.771263e-01, 1.090042e+00, 9.546786e-01, 6.472639e-01, 8.257948e-01, 2.075192e+00, 1.36807…
8.000000e-01	8.602094e-01, 1.112634e+00, 1.479297e-01, 1.590671e-01, 8.370688e-01, 2.337256e-01, 8.738535e-01, 9.665503e-02, 1.425624e+00, 1.186933e-01, 1.567388e+00, 2.817725e-01, 8.377077e-01, 7.112394e-01, 3.117861e-01, 6.543934e-01, 1.016139e+00, 5.210160e-01, 1.298139e+00, 9.558157e-01, 4.885612e-01, 1.904390e+00, 9.623330e-01, 8.303808e-01, 1.407000e+00, 8.127111e-01, 7.517309e-01, 1.428330e+00, 1.06904…
1.000000e+00	9.358353e-01, 6.174997e-01, 9.761076e-02, 8.590127e-02, 7.606810e-01, 2.378424e-01, 6.208327e-01, 6.855018e-02, 1.538578e+00, 7.026420e-02, 1.412613e+00, 1.822048e-01, 7.301443e-01, 6.875323e-01, 1.682007e-01, 8.051776e-01, 8.867984e-01, 4.564060e-01, 9.122505e-01, 9.677547e-01, 4.713505e-01, 1.545421e+00, 9.284623e-01, 6.383148e-01, 1.605069e+00, 6.694309e-01, 5.668311e-01, 1.402549e+00, 6.52459…
1.200000e+00	1.340674e+00, 5.620098e-01, 6.814544e-02, 6.219040e-02, 8.240351e-01, 2.742683e-01, 6.059599e-01, 5.383616e-02, 1.316568e+00, 4.805754e-02, 1.618297e+00, 1.986922e-01, 6.589990e-01, 6.364453e-01, 1.844325e-01, 8.389416e-01, 7.541843e-01, 3.591349e-01, 9.482432e-01, 8.892067e-01, 5.457426e-01, 1.468339e+00, 7.744239e-01, 3.713847e-01, 1.370155e+00, 7.015171e-01, 4.372911e-01, 1.642418e+00, 4.67002…
1.400000e+00	1.151978e+00, 3.879083e-01, 4.461094e-02, 4.985898e-02, 8.360312e-01, 3.774901e-01, 6.317467e-01, 3.493545e-02, 1.139353e+00, 3.048343e-02, 1.481757e+00, 2.041617e-01, 5.120517e-01, 6.768486e-01, 1.705807e-01, 7.813959e-01, 8.697182e-01, 2.760178e-01, 6.596031e-01, 7.275943e-01, 5.568735e-01, 1.375762e+00, 7.589886e-01, 2.256790e-01, 1.421360e+00, 6.236200e-01, 2.704630e-01, 1.587608e+00, 3.09280…
1.600000e+00	1.093072e+00, 2.297246e-01, 3.203184e-02, 2.826547e-02, 7.964994e-01, 4.789730e-01, 5.718608e-01, 1.798733e-02, 1.266697e+00, 2.631199e-02, 1.415784e+00, 2.259598e-01, 5.471266e-01, 5.557795e-01, 2.018405e-01, 9.337214e-01, 7.275091e-01, 2.347458e-01, 4.625562e-01, 7.942137e-01, 5.127896e-01, 1.275706e+00, 6.751014e-01, 1.218679e-01, 1.659210e+00, 5.819646e-01, 2.001990e-01, 1.448181e+00, 2.18137…
1.800000e+00	1.368970e+00, 1.684972e-01, 2.042852e-02, 2.843407e-02, 8.657762e-01, 5.166973e-01, 6.158703e-01, 1.609238e-02, 1.434930e+00, 2.162320e-02, 1.626716e+00, 1.463959e-01, 5.066831e-01, 6.211565e-01, 2.100953e-01, 8.742418e-01, 1.110581e+00, 1.812487e-01, 3.939667e-01, 7.546826e-01, 6.043148e-01, 1.299425e+00, 8.182287e-01, 5.882951e-02, 1.486379e+00, 4.004208e-01, 1.087693e-01, 1.227482e+00, 1.42093…
2.000000e+00	1.221122e+00, 1.175229e-01, 1.491815e-02, 2.782651e-02, 1.013377e+00, 5.225086e-01, 7.336930e-01, 1.043548e-02, 1.286261e+00, 1.535641e-02, 1.209737e+00, 1.315422e-01, 5.534336e-01, 5.572272e-01, 2.248064e-01, 1.039367e+00, 1.044100e+00, 1.268859e-01, 3.372922e-01, 6.045236e-01, 6.047399e-01, 1.203233e+00, 8.798726e-01, 3.407521e-02, 1.401609e+00, 4.031925e-01, 8.772128e-02, 1.254105e+00, 9.10382…
0.000000e+00	2.184539e+00, 2.297543e+00, 3.044855e+00, 2.252380e+00, 2.992038e+00, 1.857137e+00, 1.273921e+00, 1.703951e+00, 1.997423e+00, 2.024115e+00, 1.389301e+00, 1.761197e+00, 1.819550e+00, 2.181424e-02, 1.467885e+00, 2.408013e+00, 1.569748e+00, 9.812969e-01, 2.114867e+00, 7.384719e-01, 1.649457e+00, 7.395980e-01, 1.456724e+00, 2.691123e+00, 3.326987e-01, 1.210642e+00, 2.763525e+00, 2.057471e+00, 2.79309…
2.000000e-01	2.421732e+00, 1.501062e+00, 2.414672e+00, 1.064283e+00, 2.259036e+00, 1.864298e+00, 9.171048e-01, 2.076502e+00, 1.597031e+00, 1.190495e+00, 7.337983e-01, 1.344166e+00, 1.121802e+00, 1.288342e-02, 1.134294e+00, 1.796876e+00, 1.070223e+00, 1.131391e+00, 1.345925e+00, 4.058021e-01, 1.207259e+00, 6.962440e-01, 1.096470e+00, 2.024434e+00, 3.657900e-01, 7.739730e-01, 2.282383e+00, 1.844481e+00, 2.54637…
4.000000e-01	1.682149e+00, 1.148099e+00, 2.042025e+00, 7.138865e-01, 1.952411e+00, 1.704279e+00, 8.908238e-01, 1.217675e+00, 1.131356e+00, 6.330597e-01, 7.901084e-01, 1.023903e+00, 7.794404e-01, 7.868125e-03, 7.907722e-01, 1.556713e+00, 7.408617e-01, 9.982516e-01, 8.898812e-01, 3.410136e-01, 1.148099e+00, 8.539570e-01, 8.410998e-01, 1.447219e+00, 2.703245e-01, 6.438588e-01, 1.878517e+00, 1.672934e+00, 2.03187…
6.000000e-01	1.377405e+00, 8.167163e-01, 1.488110e+00, 3.828138e-01, 1.379648e+00, 1.306507e+00, 6.750600e-01, 7.630079e-01, 9.194430e-01, 3.627130e-01, 7.550332e-01, 4.095608e-01, 6.559133e-01, 4.539146e-03, 7.042145e-01, 1.290473e+00, 5.162985e-01, 8.362496e-01, 5.810773e-01, 1.838844e-01, 8.678461e-01, 9.251599e-01, 7.190056e-01, 1.032173e+00, 5.323193e-01, 3.933796e-01, 1.172199e+00, 1.393496e+00, 1.84261…
8.000000e-01	1.515599e+00, 5.731056e-01, 9.832183e-01, 2.174772e-01, 1.396915e+00, 1.076549e+00, 6.098548e-01, 5.525762e-01, 1.028305e+00, 2.279075e-01, 8.129927e-01, 2.644337e-01, 5.560581e-01, 3.478123e-03, 6.907713e-01, 9.651725e-01, 7.109711e-01, 7.491922e-01, 5.270418e-01, 2.561412e-01, 8.954003e-01, 1.152003e+00, 4.891571e-01, 6.981904e-01, 6.757277e-01, 4.228004e-01, 8.669055e-01, 1.471754e+00, 1.68101…
1.000000e+00	1.454350e+00, 3.774165e-01, 6.812874e-01, 1.109618e-01, 1.213185e+00, 1.162576e+00, 4.092923e-01, 3.773385e-01, 9.889850e-01, 1.206241e-01, 9.150174e-01, 1.678589e-01, 4.732623e-01, 8.761504e-03, 5.378565e-01, 8.610075e-01, 8.214973e-01, 6.071137e-01, 3.485288e-01, 4.203856e-01, 7.643514e-01, 1.204112e+00, 4.391926e-01, 3.598562e-01, 8.819067e-01, 4.424681e-01, 5.504771e-01, 1.394882e+00, 1.08920…
1.200000e+00	1.501005e+00, 2.024147e-01, 4.902177e-01, 6.950811e-02, 9.843146e-01, 1.182068e+00, 3.366019e-01, 2.020273e-01, 1.004059e+00, 6.543359e-02, 1.021774e+00, 1.104267e-01, 4.209060e-01, 1.171308e-01, 4.142843e-01, 9.209492e-01, 8.566357e-01, 4.478768e-01, 2.513765e-01, 5.328928e-01, 6.700512e-01, 1.346668e+00, 4.426021e-01, 2.425636e-01, 1.110976e+00, 5.167818e-01, 3.480015e-01, 1.709388e+00, 7.76792…
1.400000e+00	1.524940e+00, 1.804277e-01, 3.822298e-01, 4.070606e-02, 1.018316e+00, 1.160280e+00, 4.465113e-01, 1.278008e-01, 1.238850e+00, 4.313660e-02, 1.180175e+00, 5.682329e-02, 5.355501e-01, 2.844639e-01, 3.762166e-01, 9.503063e-01, 8.864609e-01, 3.348135e-01, 1.523815e-01, 5.333579e-01, 8.433900e-01, 1.418681e+00, 3.941535e-01, 1.257313e-01, 1.407763e+00, 4.676028e-01, 2.120253e-01, 1.295805e+00, 5.41907…
1.600000e+00	1.611144e+00, 1.197855e-01, 2.211946e-01, 2.453979e-02, 1.116614e+00, 1.039199e+00, 4.322221e-01, 8.595931e-02, 1.024202e+00, 3.144223e-02, 1.211467e+00, 4.152458e-02, 5.761521e-01, 3.723004e-01, 3.204147e-01, 8.634035e-01, 1.054111e+00, 2.694181e-01, 1.448294e-01, 5.126190e-01, 6.592413e-01, 1.096106e+00, 4.312722e-01, 6.469691e-02, 1.487277e+00, 4.233265e-01, 1.171120e-01, 1.600030e+00, 4.05861…
1.800000e+00	1.295414e+00, 1.175078e-01, 1.582161e-01, 1.632421e-02, 7.968263e-01, 8.752223e-01, 5.575053e-01, 6.207338e-02, 1.149975e+00, 1.705089e-02, 1.254599e+00, 3.811145e-02, 4.515057e-01, 4.102623e-01, 3.598074e-01, 1.134114e+00, 8.548235e-01, 2.470787e-01, 1.197418e-01, 5.376855e-01, 7.458816e-01, 1.332824e+00, 5.204314e-01, 3.562732e-02, 1.443802e+00, 3.275056e-01, 9.435501e-02, 1.528526e+00, 3.10338…
2.000000e+00	1.410497e+00, 9.222057e-02, 1.007734e-01, 1.178952e-02, 9.754508e-01, 8.910902e-01, 5.520104e-01, 4.355108e-02, 1.321950e+00, 1.469652e-02, 1.213044e+00, 4.439376e-02, 4.934166e-01, 5.186653e-01, 2.677539e-01, 9.685613e-01, 8.632438e-01, 1.459277e-01, 1.012749e-01, 6.085695e-01, 7.374318e-01, 1.347682e+00, 5.282851e-01, 1.740154e-02, 1.368048e+00, 3.480512e-01, 6.523747e-02, 1.613202e+00, 1.96551…
0.000000e+00	1.735095e+00, 2.070873e+00, 1.227665e+00, 9.091091e-01, 2.304674e+00, 6.873871e-02, 1.955066e+00, 1.100018e+00, 2.626801e+00, 1.322353e+00, 1.957257e+00, 1.662328e+00, 2.348635e+00, 2.080647e+00, 2.882848e-01, 2.313485e+00, 1.421979e+00, 8.446444e-01, 2.096104e+00, 1.049549e+00, 5.508126e-03, 2.266211e+00, 6.177381e-02, 2.826430e+00, 8.451040e-01, 2.796104e+00, 4.259826e-01, 6.106920e-01, 2.02575…
2.000000e-01	1.357572e+00, 1.781567e+00, 1.590991e+00, 5.253152e-01, 1.744026e+00, 2.426887e-01, 1.796966e+00, 7.399022e-01, 2.297479e+00, 1.047978e+00, 1.502840e+00, 1.136780e+00, 1.767631e+00, 1.113732e+00, 4.437739e-01, 1.954736e+00, 1.017440e+00, 7.464988e-01, 1.526449e+00, 6.353048e-01, 4.041103e-02, 1.802170e+00, 3.376535e-01, 1.627200e+00, 7.483501e-01, 1.683957e+00, 4.791404e-01, 4.908162e-01, 1.98823…
4.000000e-01	1.397274e+00, 1.589902e+00, 1.262534e+00, 3.160455e-01, 1.381769e+00, 3.761699e-01, 1.482761e+00, 6.354426e-01, 1.998551e+00, 1.001868e+00, 1.703900e+00, 1.052704e+00, 1.160485e+00, 5.961294e-01, 4.793265e-01, 1.418087e+00, 9.934229e-01, 6.538163e-01, 1.079986e+00, 5.082876e-01, 2.152252e-01, 1.632746e+00, 4.574265e-01, 1.297426e+00, 9.987935e-01, 1.228072e+00, 6.992896e-01, 4.482459e-01, 1.68043…
6.000000e-01	1.287844e+00, 1.373147e+00, 1.001543e+00, 1.701169e-01, 1.514264e+00, 4.140605e-01, 1.055623e+00, 3.544524e-01, 1.833805e+00, 9.703367e-01, 2.082592e+00, 1.056186e+00, 9.250003e-01, 4.753277e-01, 5.596762e-01, 1.353953e+00, 7.976652e-01, 4.631491e-01, 7.503631e-01, 2.541591e-01, 3.098606e-01, 1.761620e+00, 6.542679e-01, 1.153695e+00, 1.009783e+00, 7.595853e-01, 7.781905e-01, 5.962563e-01, 1.42167…
8.000000e-01	1.117081e+00, 8.398421e-01, 7.390614e-01, 9.815147e-02, 1.148956e+00, 5.345986e-01, 8.178365e-01, 2.647705e-01, 1.387689e+00, 1.046059e+00, 1.766030e+00, 9.961997e-01, 6.642553e-01, 2.536751e-01, 5.851576e-01, 1.138572e+00, 9.927438e-01, 4.268569e-01, 4.856285e-01, 2.389079e-01, 5.950474e-01, 1.398971e+00, 6.320029e-01, 8.118946e-01, 1.033581e+00, 6.385687e-01, 5.370338e-01, 6.379938e-01, 1.07015…
1.000000e+00	1.229882e+00, 5.040532e-01, 5.114743e-01, 5.337884e-02, 1.125189e+00, 6.293529e-01, 6.764613e-01, 1.244846e-01, 1.268871e+00, 8.167686e-01, 1.785722e+00, 9.238637e-01, 6.293181e-01, 2.597743e-01, 5.579408e-01, 1.080537e+00, 1.136112e+00, 3.098252e-01, 3.456789e-01, 2.252223e-01, 6.195189e-01, 1.138557e+00, 7.753404e-01, 5.213716e-01, 1.549073e+00, 5.062167e-01, 4.029332e-01, 9.631896e-01, 8.37641…
1.200000e+00	1.462441e+00, 4.046597e-01, 3.151377e-01, 3.257560e-02, 9.301890e-01, 6.960736e-01, 5.247204e-01, 9.922698e-02, 1.197439e+00, 5.285335e-01, 1.432353e+00, 7.713918e-01, 6.633014e-01, 3.429182e-01, 4.510061e-01, 9.337079e-01, 9.643308e-01, 3.227016e-01, 2.716905e-01, 2.748155e-01, 6.480920e-01, 1.334869e+00, 7.962659e-01, 2.992795e-01, 1.419536e+00, 3.822952e-01, 2.394685e-01, 1.056233e+00, 5.55474…
1.400000e+00	1.700283e+00, 2.872132e-01, 1.942901e-01, 1.634246e-02, 9.852623e-01, 6.671698e-01, 4.735737e-01, 7.146541e-02, 1.385719e+00, 3.347128e-01, 1.494899e+00, 7.138447e-01, 5.986647e-01, 4.134986e-01, 4.998991e-01, 1.039770e+00, 8.823132e-01, 1.928958e-01, 1.850670e-01, 3.646144e-01, 6.488482e-01, 1.164113e+00, 7.731442e-01, 1.647835e-01, 1.740277e+00, 3.985040e-01, 2.154876e-01, 1.214768e+00, 4.11678…
1.600000e+00	1.575118e+00, 1.854501e-01, 1.370204e-01, 1.013170e-02, 1.025216e+00, 7.090997e-01, 4.244572e-01, 5.047304e-02, 1.116575e+00, 2.316264e-01, 1.407028e+00, 5.781793e-01, 5.031892e-01, 5.179141e-01, 4.782842e-01, 9.522505e-01, 9.811907e-01, 1.907692e-01, 1.643241e-01, 4.171760e-01, 7.434283e-01, 1.048569e+00, 7.748982e-01, 1.088862e-01, 1.441181e+00, 2.965304e-01, 1.070430e-01, 1.118126e+00, 2.72937…
1.800000e+00	1.194070e+00, 1.395787e-01, 9.676139e-02, 7.831227e-03, 9.300482e-01, 8.568765e-01, 6.333385e-01, 3.198586e-02, 1.143190e+00, 1.660202e-01, 1.408584e+00, 4.591874e-01, 3.949343e-01, 5.575632e-01, 4.232989e-01, 8.613196e-01, 9.674162e-01, 1.334468e-01, 1.408083e-01, 4.710698e-01, 6.596950e-01, 1.157707e+00, 6.089091e-01, 5.053933e-02, 1.605912e+00, 2.447851e-01, 7.879238e-02, 1.080657e+00, 1.68686…
2.000000e+00	1.582235e+00, 1.070553e-01, 6.943550e-02, 6.662556e-03, 9.492253e-01, 8.218164e-01, 5.485229e-01, 2.111445e-02, 1.163254e+00, 1.176584e-01, 1.485867e+00, 2.923547e-01, 5.046875e-01, 6.263065e-01, 3.385797e-01, 1.055087e+00, 1.026714e+00, 1.063944e-01, 1.141614e-01, 4.390784e-01, 6.546215e-01, 1.144813e+00, 6.337832e-01, 2.291188e-02, 1.294263e+00, 1.947818e-01, 4.868118e-02, 1.285345e+00, 1.35500…
0.000000e+00	2.927898e+00, 2.301733e+00, 7.922968e-01, 1.166866e+00, 1.169395e+00, 2.755460e+00, 1.265800e+00, 1.222105e+00, 7.456798e-01, 3.568553e-01, 1.101662e+00, 1.526446e+00, 2.789602e+00, 1.782223e+00, 2.651738e+00, 7.575001e-01, 1.254291e+00, 1.298431e+00, 7.979788e-03, 9.854136e-01, 2.726082e+00, 1.394140e+00, 1.533376e+00, 2.134992e-01, 1.907089e-01, 1.727388e+00, 2.311165e+00, 2.258328e+00, 3.70703…
2.000000e-01	1.599556e+00, 1.918456e+00, 5.934414e-01, 8.672270e-01, 8.975447e-01, 2.211469e+00, 1.346066e+00, 9.608863e-01, 4.541741e-01, 1.959049e-01, 8.762112e-01, 1.302534e+00, 1.722678e+00, 1.312947e+00, 1.923654e+00, 9.452040e-01, 1.201027e+00, 1.632626e+00, 6.179262e-03, 9.563929e-01, 1.534242e+00, 9.624730e-01, 1.237917e+00, 3.984436e-01, 4.575486e-01, 1.287590e+00, 1.719698e+00, 1.832628e+00, 3.55705…
4.000000e-01	1.620397e+00, 1.638104e+00, 4.073817e-01, 4.963440e-01, 7.253349e-01, 2.188419e+00, 1.019151e+00, 6.213278e-01, 3.354676e-01, 9.479245e-02, 8.494706e-01, 1.068400e+00, 1.640403e+00, 1.037221e+00, 1.418502e+00, 8.831422e-01, 1.055712e+00, 1.293048e+00, 2.078867e-02, 7.350239e-01, 9.392071e-01, 8.906566e-01, 1.006336e+00, 6.094058e-01, 6.284332e-01, 1.075740e+00, 1.139763e+00, 1.316788e+00, 2.19468…
6.000000e-01	1.020349e+00, 1.445459e+00, 3.147140e-01, 3.847717e-01, 6.925649e-01, 1.735308e+00, 6.699551e-01, 3.544522e-01, 5.123761e-01, 6.940231e-02, 8.484699e-01, 7.581072e-01, 9.911726e-01, 8.323325e-01, 8.583021e-01, 5.643824e-01, 9.323005e-01, 1.284607e+00, 1.087829e-01, 8.465690e-01, 8.872530e-01, 8.743213e-01, 6.365968e-01, 8.746663e-01, 9.733969e-01, 9.787700e-01, 1.217433e+00, 1.386247e+00, 1.39701…
8.000000e-01	7.385555e-01, 1.075455e+00, 1.557578e-01, 4.301326e-01, 4.128932e-01, 1.265802e+00, 6.598222e-01, 2.613489e-01, 6.966850e-01, 8.204992e-02, 6.439777e-01, 3.704807e-01, 7.287223e-01, 7.018534e-01, 4.621034e-01, 4.401440e-01, 1.100816e+00, 8.214693e-01, 2.625548e-01, 9.704032e-01, 7.675909e-01, 6.942356e-01, 5.072857e-01, 7.488286e-01, 1.040778e+00, 7.944685e-01, 1.017705e+00, 1.319369e+00, 1.30636…
1.000000e+00	8.459966e-01, 6.668461e-01, 1.486675e-01, 3.743155e-01, 4.646990e-01, 1.041018e+00, 6.194868e-01, 1.886303e-01, 8.143398e-01, 1.038153e-01, 5.199693e-01, 2.204236e-01, 7.066731e-01, 6.889109e-01, 3.013507e-01, 1.886252e-01, 8.563105e-01, 9.461513e-01, 3.800031e-01, 8.928894e-01, 7.152339e-01, 7.594953e-01, 3.227986e-01, 5.130533e-01, 1.415246e+00, 7.720971e-01, 6.386510e-01, 1.056260e+00, 7.15990…
1.200000e+00	9.864516e-01, 5.548646e-01, 9.313577e-02, 3.579545e-01, 6.166356e-01, 1.183467e+00, 6.894594e-01, 1.139353e-01, 1.060142e+00, 8.620540e-02, 6.001097e-01, 1.375050e-01, 6.681655e-01, 7.263520e-01, 1.737157e-01, 1.459086e-01, 9.785601e-01, 5.926696e-01, 4.232743e-01, 1.084624e+00, 7.375710e-01, 9.378061e-01, 2.891406e-01, 3.018355e-01, 1.190930e+00, 5.534229e-01, 4.430270e-01, 1.301831e+00, 5.18608…
1.400000e+00	1.275857e+00, 2.971099e-01, 5.099933e-02, 3.583627e-01, 8.090574e-01, 9.044361e-01, 8.226245e-01, 9.583187e-02, 1.157957e+00, 8.453606e-02, 5.741825e-01, 7.833846e-02, 5.647986e-01, 5.351298e-01, 1.382490e-01, 1.038317e-01, 9.998369e-01, 4.738129e-01, 4.500448e-01, 8.508951e-01, 7.735573e-01, 7.587398e-01, 2.039256e-01, 1.771112e-01, 1.567201e+00, 4.141750e-01, 3.297203e-01, 1.312624e+00, 3.80207…
1.600000e+00	1.286660e+00, 2.986471e-01, 4.290298e-02, 2.996780e-01, 7.499133e-01, 9.001060e-01, 1.180758e+00, 6.306864e-02, 1.278069e+00, 6.444515e-02, 5.830171e-01, 3.718876e-02, 6.480426e-01, 5.594083e-01, 9.356622e-02, 9.035866e-02, 8.488484e-01, 4.210543e-01, 3.740922e-01, 1.080108e+00, 7.938882e-01, 8.580549e-01, 1.439307e-01, 9.025941e-02, 1.788058e+00, 2.832767e-01, 1.755597e-01, 1.305215e+00, 2.33792…
1.800000e+00	1.462270e+00, 1.607857e-01, 2.952340e-02, 3.499914e-01, 7.614562e-01, 7.922707e-01, 1.071719e+00, 6.162676e-02, 1.192676e+00, 2.988977e-02, 5.393369e-01, 2.229421e-02, 5.155774e-01, 6.751474e-01, 5.464790e-02, 1.003931e-01, 9.318948e-01, 2.906384e-01, 2.851873e-01, 9.285299e-01, 5.759680e-01, 7.825622e-01, 1.146512e-01, 5.431655e-02, 1.523321e+00, 2.215458e-01, 1.343999e-01, 1.769043e+00, 1.78117…
2.000000e+00	1.718641e+00, 1.214376e-01, 2.123247e-02, 3.478891e-01, 8.430703e-01, 9.067338e-01, 1.188480e+00, 4.507511e-02, 1.137622e+00, 2.711193e-02, 5.153900e-01, 1.297283e-02, 4.303181e-01, 5.948393e-01, 3.734095e-02, 1.068464e-01, 9.224245e-01, 2.706353e-01, 2.018255e-01, 1.054096e+00, 7.834238e-01, 9.972636e-01, 1.276299e-01, 2.931157e-02, 1.476193e+00, 1.491125e-01, 7.345816e-02, 1.484113e+00, 1.40125…
0.000000e+00	6.209810e-01, 2.650590e+00, 1.103417e+00, 5.788799e-01, 1.732849e+00, 2.252807e+00, 1.269212e+00, 1.725785e+00, 1.145231e+00, 6.578167e-01, 2.040261e+00, 1.070624e+00, 2.972017e+00, 2.187904e+00, 6.602893e-01, 1.597184e+00, 8.023633e-01, 9.103109e-01, 2.846345e-01, 1.051720e+00, 3.458460e-01, 2.301423e-01, 3.403210e+00, 1.475109e+00, 2.322238e+00, 1.584286e+00, 1.213594e-01, 2.542597e+00, 2.10473…
2.000000e-01	7.838980e-01, 2.332874e+00, 6.767047e-01, 6.461290e-01, 1.114358e+00, 2.020189e+00, 9.157688e-01, 1.019388e+00, 1.198808e+00, 4.184292e-01, 1.388310e+00, 7.942458e-01, 1.782041e+00, 1.415197e+00, 7.279273e-01, 1.697643e+00, 5.494322e-01, 7.537423e-01, 5.902261e-01, 6.482543e-01, 2.511664e-01, 4.297026e-01, 2.030300e+00, 1.079825e+00, 1.940320e+00, 1.239707e+00, 4.177083e-01, 1.758879e+00, 1.98846…
4.000000e-01	1.079017e+00, 2.081525e+00, 4.930416e-01, 4.457532e-01, 8.406940e-01, 1.488808e+00, 9.232664e-01, 8.146718e-01, 1.304920e+00, 2.297046e-01, 1.237185e+00, 9.007798e-01, 1.425356e+00, 8.254182e-01, 6.442882e-01, 1.324503e+00, 6.656776e-01, 5.215468e-01, 5.893993e-01, 4.907499e-01, 2.927737e-01, 7.596090e-01, 1.651974e+00, 1.191580e+00, 1.853024e+00, 7.753281e-01, 5.745859e-01, 1.499608e+00, 1.27124…
6.000000e-01	1.209766e+00, 1.490187e+00, 3.572285e-01, 2.143994e-01, 1.002704e+00, 1.386739e+00, 7.636028e-01, 5.216658e-01, 1.082266e+00, 1.385325e-01, 1.122820e+00, 5.624601e-01, 9.465285e-01, 5.887554e-01, 5.916174e-01, 1.026376e+00, 7.551659e-01, 4.704001e-01, 5.155182e-01, 4.320391e-01, 4.285252e-01, 1.125491e+00, 9.996948e-01, 1.175271e+00, 1.812452e+00, 5.558712e-01, 6.438506e-01, 1.568395e+00, 9.32365…
8.000000e-01	1.167515e+00, 7.766698e-01, 2.245218e-01, 1.533808e-01, 8.028113e-01, 1.219909e+00, 5.247312e-01, 3.134377e-01, 1.315400e+00, 7.571823e-02, 8.712829e-01, 3.306242e-01, 8.044247e-01, 5.791167e-01, 5.497067e-01, 9.268251e-01, 9.766742e-01, 3.682139e-01, 4.438821e-01, 5.740817e-01, 4.830174e-01, 1.118752e+00, 9.836905e-01, 8.991063e-01, 1.340462e+00, 3.338659e-01, 5.085846e-01, 1.702085e+00, 6.50301…
1.000000e+00	1.086574e+00, 6.735877e-01, 1.580908e-01, 8.813600e-02, 9.089426e-01, 1.181555e+00, 5.775007e-01, 2.635809e-01, 1.267928e+00, 6.401471e-02, 1.265658e+00, 1.821021e-01, 5.936794e-01, 5.753669e-01, 3.477769e-01, 8.618377e-01, 9.830733e-01, 3.194832e-01, 4.376651e-01, 4.515719e-01, 6.187795e-01, 1.197454e+00, 8.546074e-01, 5.239033e-01, 1.683195e+00, 3.418464e-01, 3.445173e-01, 1.556536e+00, 4.12781…
1.200000e+00	1.445711e+00, 4.112639e-01, 9.781717e-02, 5.274503e-02, 9.154472e-01, 8.874386e-01, 5.762474e-01, 1.432125e-01, 1.132101e+00, 4.141517e-02, 1.053430e+00, 9.251245e-02, 5.610465e-01, 4.955131e-01, 3.365853e-01, 8.092474e-01, 8.284553e-01, 2.256954e-01, 2.745531e-01, 6.265856e-01, 6.499062e-01, 1.263822e+00, 6.328345e-01, 3.572280e-01, 1.700795e+00, 2.840180e-01, 2.936405e-01, 1.365815e+00, 3.23871…
1.400000e+00	1.370978e+00, 3.171971e-01, 7.303511e-02, 4.000730e-02, 8.783684e-01, 9.271778e-01, 6.708771e-01, 9.728152e-02, 1.326242e+00, 2.140175e-02, 1.036556e+00, 6.904825e-02, 4.746019e-01, 5.540695e-01, 2.497985e-01, 8.892530e-01, 1.009629e+00, 1.725959e-01, 2.966716e-01, 5.870311e-01, 5.852302e-01, 1.122923e+00, 6.100776e-01, 1.671289e-01, 1.835519e+00, 2.851523e-01, 1.944837e-01, 1.454992e+00, 2.26357…
1.600000e+00	1.464936e+00, 1.856479e-01, 4.872019e-02, 3.139333e-02, 8.634336e-01, 8.033001e-01, 7.377642e-01, 5.453997e-02, 1.136592e+00, 1.688486e-02, 8.638004e-01, 4.123630e-02, 5.116275e-01, 6.013140e-01, 2.322559e-01, 8.620034e-01, 9.746370e-01, 1.351313e-01, 1.912871e-01, 5.820059e-01, 6.189501e-01, 9.550190e-01, 4.777144e-01, 1.183238e-01, 1.217733e+00, 2.193227e-01, 1.370215e-01, 1.630124e+00, 1.27854…
1.800000e+00	1.586864e+00, 1.446482e-01, 4.476867e-02, 3.033335e-02, 8.754935e-01, 9.877779e-01, 7.382550e-01, 3.243142e-02, 1.085695e+00, 1.264355e-02, 1.157587e+00, 2.888519e-02, 5.672875e-01, 5.973258e-01, 2.078471e-01, 8.508512e-01, 1.027541e+00, 1.159278e-01, 1.918347e-01, 6.672546e-01, 6.594276e-01, 9.943396e-01, 4.605328e-01, 5.248739e-02, 1.647900e+00, 2.316404e-01, 7.224901e-02, 1.524679e+00, 1.02243…
2.000000e+00	1.377609e+00, 1.177268e-01, 2.314582e-02, 2.470092e-02, 9.095217e-01, 9.939186e-01, 6.968612e-01, 3.084533e-02, 1.056020e+00, 1.105031e-02, 1.110107e+00, 1.142665e-02, 5.435122e-01, 6.145350e-01, 2.258251e-01, 8.687489e-01, 9.381058e-01, 8.330476e-02, 1.621340e-01, 5.384877e-01, 7.533453e-01, 1.132946e+00, 5.123874e-01, 3.714376e-02, 1.654311e+00, 2.145822e-01, 4.733443e-02, 1.603908e+00, 6.20192…
0.000000e+00	4.968363e-01, 6.320969e-01, 4.076698e-01, 3.088439e+00, 1.634702e+00, 7.163642e-02, 2.467978e+00, 1.580116e-01, 1.566259e+00, 6.070608e-01, 2.204204e+00, 1.907158e+00, 1.103775e-01, 2.629721e+00, 1.939600e-01, 7.351160e-01, 2.449825e-01, 3.382376e+00, 4.611572e-02, 1.568078e-01, 3.002139e+00, 5.656841e-01, 2.251689e+00, 4.272974e-02, 1.989500e+00, 1.467766e+00, 1.309515e+00, 1.084133e+00, 1.59534…
2.000000e-01	4.531828e-01, 3.657028e-01, 8.085277e-01, 1.516114e+00, 1.460778e+00, 5.234659e-02, 2.054732e+00, 5.200337e-01, 1.669998e+00, 3.271731e-01, 1.872183e+00, 1.364055e+00, 7.903925e-02, 1.935282e+00, 1.700527e-01, 1.061508e+00, 2.304541e-01, 2.430043e+00, 3.324991e-01, 4.203151e-01, 1.922852e+00, 8.670260e-01, 1.856833e+00, 2.529025e-02, 1.824403e+00, 9.522840e-01, 1.015584e+00, 1.185785e+00, 1.07690…
4.000000e-01	2.519238e-01, 2.068102e-01, 9.467221e-01, 7.315468e-01, 1.442723e+00, 5.175821e-02, 1.695606e+00, 5.904566e-01, 1.494305e+00, 2.476184e-01, 1.438566e+00, 1.290977e+00, 4.735613e-02, 1.153974e+00, 1.974161e-01, 8.313844e-01, 4.144362e-01, 1.927136e+00, 5.272123e-01, 5.015695e-01, 1.168636e+00, 9.168292e-01, 1.621261e+00, 1.577470e-02, 1.647627e+00, 5.157259e-01, 5.046281e-01, 9.709150e-01, 9.97115…
6.000000e-01	1.888662e-01, 1.378485e-01, 7.337814e-01, 4.102623e-01, 1.112858e+00, 4.757719e-02, 1.878001e+00, 3.279219e-01, 1.383666e+00, 1.514345e-01, 1.435761e+00, 8.007230e-01, 4.504487e-02, 1.084196e+00, 1.358682e-01, 7.384157e-01, 6.331624e-01, 1.442607e+00, 7.421690e-01, 6.596478e-01, 8.841724e-01, 1.163107e+00, 1.472299e+00, 1.088801e-02, 2.003009e+00, 4.185628e-01, 3.820716e-01, 1.194876e+00, 6.60279…
8.000000e-01	2.409158e-01, 1.003449e-01, 5.384542e-01, 2.100284e-01, 9.779310e-01, 2.602967e-02, 1.501763e+00, 3.112388e-01, 1.286463e+00, 8.406821e-02, 1.622747e+00, 5.679745e-01, 1.651159e-01, 7.866724e-01, 1.107187e-01, 4.430130e-01, 6.611990e-01, 9.853231e-01, 9.312011e-01, 6.934325e-01, 8.542630e-01, 1.168871e+00, 1.091832e+00, 5.820825e-03, 1.764825e+00, 3.597055e-01, 2.807587e-01, 1.281270e+00, 4.57670…
1.000000e+00	3.818933e-01, 5.914037e-02, 3.814938e-01, 1.238132e-01, 1.063542e+00, 3.657584e-02, 1.221433e+00, 1.554029e-01, 1.190710e+00, 5.907500e-02, 1.382241e+00, 3.283688e-01, 3.224348e-01, 7.361769e-01, 6.313648e-02, 4.536724e-01, 7.262764e-01, 8.355128e-01, 8.996111e-01, 8.090595e-01, 7.651701e-01, 1.224610e+00, 1.014160e+00, 3.381313e-03, 1.536400e+00, 2.853671e-01, 1.571703e-01, 1.500175e+00, 4.26597…
1.200000e+00	6.973385e-01, 4.303011e-02, 2.279962e-01, 1.078733e-01, 9.206934e-01, 5.432191e-02, 1.553514e+00, 1.273370e-01, 1.231647e+00, 3.594891e-02, 1.497863e+00, 2.046170e-01, 3.745109e-01, 5.510840e-01, 4.082938e-02, 4.668747e-01, 9.678152e-01, 6.199677e-01, 6.895192e-01, 8.743387e-01, 6.323701e-01, 1.494119e+00, 9.477451e-01, 2.472773e-03, 1.443554e+00, 4.109663e-01, 1.016991e-01, 1.418347e+00, 2.42332…
1.400000e+00	6.809744e-01, 3.118671e-02, 1.673173e-01, 7.732492e-02, 8.569202e-01, 6.619127e-02, 1.308592e+00, 1.000745e-01, 1.162642e+00, 2.461360e-02, 1.285964e+00, 1.302389e-01, 3.972350e-01, 5.870946e-01, 3.901650e-02, 6.777643e-01, 9.302305e-01, 4.798060e-01, 8.435970e-01, 8.273053e-01, 6.168119e-01, 1.340974e+00, 9.216004e-01, 1.663129e-03, 1.580515e+00, 3.029175e-01, 6.762782e-02, 1.672264e+00, 1.53618…
1.600000e+00	1.037761e+00, 4.412607e-02, 1.005854e-01, 6.065977e-02, 1.011292e+00, 1.485812e-01, 1.357275e+00, 6.335554e-02, 1.162309e+00, 2.563309e-02, 1.244506e+00, 9.683056e-02, 4.345866e-01, 5.146675e-01, 3.933712e-02, 7.836039e-01, 9.173370e-01, 4.017515e-01, 8.180774e-01, 7.975416e-01, 6.181782e-01, 1.287508e+00, 9.294983e-01, 1.002949e-03, 1.788293e+00, 3.441264e-01, 4.959931e-02, 1.414935e+00, 1.04541…
1.800000e+00	1.143040e+00, 3.550591e-02, 6.378458e-02, 7.129461e-02, 1.020049e+00, 2.344717e-01, 1.207979e+00, 4.286934e-02, 1.110860e+00, 1.669340e-02, 1.252018e+00, 6.745878e-02, 4.685619e-01, 6.751292e-01, 8.882621e-02, 7.409251e-01, 9.188237e-01, 3.586706e-01, 5.933506e-01, 8.493837e-01, 6.397874e-01, 1.205324e+00, 7.837300e-01, 8.293759e-04, 1.759031e+00, 3.760263e-01, 2.959301e-02, 1.351579e+00, 7.51970…
2.000000e+00	1.273391e+00, 5.257073e-02, 5.212795e-02, 5.335374e-02, 9.565358e-01, 3.544717e-01, 1.164821e+00, 2.230403e-02, 1.282363e+00, 1.518185e-02, 1.081562e+00, 4.956278e-02, 5.681913e-01, 6.930822e-01, 1.136452e-01, 8.612751e-01, 1.043061e+00, 2.666370e-01, 5.300559e-01, 7.624779e-01, 6.604953e-01, 1.229392e+00, 7.801049e-01, 7.206910e-04, 1.478009e+00, 3.176078e-01, 1.919918e-02, 1.648316e+00, 6.37574…
0.000000e+00	1.841796e+00, 6.783274e-01, 7.371134e-01, 1.443995e+00, 1.447545e+00, 2.686658e+00, 7.938143e-01, 2.353355e+00, 2.877605e-01, 2.600517e+00, 2.962617e-01, 2.532550e+00, 3.504126e-01, 2.021180e+00, 2.617673e+00, 2.843230e+00, 1.146363e+00, 6.868096e-01, 2.545206e+00, 1.896941e+00, 2.369276e+00, 3.042822e-01, 1.292145e+00, 1.675564e+00, 4.347211e-01, 5.657735e-01, 1.979963e-01, 8.476540e-01, 3.77002…
2.000000e-01	1.798905e+00, 4.826629e-01, 1.015784e+00, 1.033842e+00, 1.155624e+00, 2.284839e+00, 1.052402e+00, 2.322950e+00, 2.213780e-01, 1.628088e+00, 2.095855e-01, 1.542761e+00, 4.021330e-01, 1.667981e+00, 1.557058e+00, 1.915905e+00, 7.177650e-01, 9.610622e-01, 1.589036e+00, 1.167713e+00, 1.750812e+00, 5.053099e-01, 9.568717e-01, 1.078811e+00, 2.804388e-01, 4.535052e-01, 1.615563e-01, 8.241462e-01, 3.97958…
4.000000e-01	1.723871e+00, 3.776273e-01, 1.085734e+00, 8.330695e-01, 1.154722e+00, 1.948197e+00, 1.127440e+00, 1.314384e+00, 1.643202e-01, 1.167886e+00, 1.906439e-01, 9.594439e-01, 4.496436e-01, 8.900164e-01, 1.408856e+00, 1.147301e+00, 6.024305e-01, 8.210938e-01, 1.108787e+00, 8.759902e-01, 1.172143e+00, 7.494310e-01, 4.943254e-01, 5.589005e-01, 2.528034e-01, 6.478049e-01, 8.802639e-02, 8.988948e-01, 4.87659…
6.000000e-01	1.603505e+00, 2.194530e-01, 9.026337e-01, 5.416904e-01, 1.251381e+00, 2.038756e+00, 9.775955e-01, 9.875361e-01, 2.218662e-01, 8.595148e-01, 2.931162e-01, 6.414952e-01, 4.535423e-01, 8.762947e-01, 1.029512e+00, 7.476506e-01, 6.278223e-01, 1.040169e+00, 6.655241e-01, 7.225436e-01, 7.801040e-01, 9.685667e-01, 3.548877e-01, 3.210736e-01, 3.074933e-01, 7.537577e-01, 7.384691e-02, 1.076298e+00, 5.97891…
8.000000e-01	1.301571e+00, 1.415063e-01, 6.024815e-01, 3.090456e-01, 1.161335e+00, 1.519421e+00, 7.822925e-01, 6.199152e-01, 5.479646e-01, 4.820588e-01, 4.355314e-01, 3.012329e-01, 4.517152e-01, 7.436944e-01, 5.956672e-01, 3.629645e-01, 7.486891e-01, 9.004623e-01, 6.074187e-01, 6.879428e-01, 6.036379e-01, 1.219008e+00, 2.598888e-01, 1.873871e-01, 6.318452e-01, 5.863683e-01, 4.748010e-02, 1.076970e+00, 5.04914…
1.000000e+00	1.187022e+00, 1.172207e-01, 5.034624e-01, 1.987149e-01, 1.024259e+00, 1.028155e+00, 9.050375e-01, 3.920656e-01, 7.734775e-01, 3.512628e-01, 6.833353e-01, 1.672188e-01, 5.558849e-01, 6.883579e-01, 3.950866e-01, 2.895010e-01, 6.401131e-01, 7.396811e-01, 4.926512e-01, 8.951618e-01, 6.239081e-01, 1.166964e+00, 1.853160e-01, 1.067558e-01, 7.908384e-01, 7.432374e-01, 3.246881e-02, 1.430277e+00, 3.14148…
1.200000e+00	1.408328e+00, 8.728785e-02, 3.248398e-01, 1.235201e-01, 1.159870e+00, 1.097974e+00, 8.727281e-01, 2.835361e-01, 1.075964e+00, 2.570562e-01, 7.360702e-01, 1.135449e-01, 4.730973e-01, 5.955075e-01, 2.572164e-01, 3.028036e-01, 8.540218e-01, 4.818981e-01, 3.387386e-01, 9.546294e-01, 7.068728e-01, 1.113463e+00, 1.714796e-01, 6.962243e-02, 9.531109e-01, 8.348820e-01, 2.149163e-02, 1.369405e+00, 2.35992…
1.400000e+00	1.490964e+00, 7.878237e-02, 2.191314e-01, 1.473330e-01, 1.060934e+00, 1.193094e+00, 6.754906e-01, 1.668439e-01, 1.013558e+00, 1.519394e-01, 9.489211e-01, 5.738813e-02, 6.046087e-01, 5.926707e-01, 1.961638e-01, 5.965327e-01, 8.669351e-01, 4.170852e-01, 2.769015e-01, 8.696194e-01, 6.275818e-01, 1.369575e+00, 1.889564e-01, 3.489988e-02, 1.320065e+00, 6.557177e-01, 1.494651e-02, 1.536755e+00, 1.82107…
1.600000e+00	1.392738e+00, 6.341600e-02, 1.395236e-01, 1.198045e-01, 1.071625e+00, 9.113810e-01, 7.098303e-01, 1.092953e-01, 1.196512e+00, 1.122960e-01, 1.193997e+00, 3.398406e-02, 4.425903e-01, 5.476456e-01, 9.592383e-02, 6.570812e-01, 9.413953e-01, 2.758962e-01, 2.163453e-01, 8.601869e-01, 7.517707e-01, 1.123760e+00, 2.382334e-01, 1.693189e-02, 1.561989e+00, 6.360722e-01, 7.485878e-03, 1.261228e+00, 1.10133…
1.800000e+00	1.637924e+00, 5.403894e-02, 1.037097e-01, 9.960263e-02, 9.095202e-01, 9.720021e-01, 7.671317e-01, 8.317783e-02, 1.063107e+00, 8.503804e-02, 9.352716e-01, 1.909168e-02, 6.176704e-01, 6.178428e-01, 1.077027e-01, 6.457777e-01, 7.506779e-01, 2.337724e-01, 1.968396e-01, 8.176650e-01, 6.974721e-01, 1.110548e+00, 3.362956e-01, 1.037469e-02, 1.350218e+00, 5.853901e-01, 8.766521e-03, 1.336500e+00, 7.62026…
2.000000e+00	1.661047e+00, 5.826105e-02, 7.713271e-02, 1.015411e-01, 8.261960e-01, 9.299624e-01, 7.338950e-01, 5.137951e-02, 1.207583e+00, 5.713686e-02, 1.142261e+00, 1.174336e-02, 5.283818e-01, 5.596869e-01, 1.044817e-01, 8.527410e-01, 8.475384e-01, 1.814473e-01, 1.406322e-01, 7.745487e-01, 6.401137e-01, 1.044921e+00, 4.421286e-01, 6.626408e-03, 1.565407e+00, 3.971355e-01, 5.472876e-03, 1.402683e+00, 5.12615…
0.000000e+00	9.772423e-01, 7.860409e-01, 6.117208e-02, 4.212919e-01, 1.991406e+00, 1.670580e+00, 2.058878e+00, 1.011903e+00, 1.589957e+00, 6.236130e-01, 2.528632e+00, 1.982213e+00, 1.410691e+00, 2.251421e+00, 1.386555e+00, 1.349863e-01, 1.797644e+00, 2.760616e+00, 9.031357e-01, 2.599148e+00, 2.679903e+00, 2.378706e+00, 3.081518e+00, 2.421176e+00, 2.973679e+00, 9.353501e-01, 1.541449e+00, 2.286124e+00, 1.52612…
2.000000e-01	6.585003e-01, 8.161253e-01, 4.899735e-02, 5.096768e-01, 1.506375e+00, 1.349628e+00, 1.690755e+00, 6.561767e-01, 1.359006e+00, 3.998834e-01, 2.566148e+00, 1.886662e+00, 7.442569e-01, 1.855756e+00, 8.855310e-01, 4.219532e-01, 1.103732e+00, 2.366430e+00, 8.672145e-01, 1.855135e+00, 1.758518e+00, 1.470264e+00, 2.486347e+00, 1.293641e+00, 2.111871e+00, 9.401465e-01, 1.097804e+00, 1.591973e+00, 7.55348…
4.000000e-01	4.701690e-01, 6.679608e-01, 3.377881e-02, 5.568296e-01, 1.179210e+00, 1.280316e+00, 1.475010e+00, 3.659707e-01, 1.428828e+00, 1.962166e-01, 2.477796e+00, 1.130677e+00, 4.299879e-01, 9.902308e-01, 5.075537e-01, 7.533545e-01, 7.678519e-01, 2.028962e+00, 7.195762e-01, 1.550817e+00, 1.002246e+00, 1.582857e+00, 1.759736e+00, 6.598081e-01, 1.911483e+00, 7.376217e-01, 7.834632e-01, 1.296993e+00, 6.23777…
6.000000e-01	3.400516e-01, 4.083418e-01, 2.872874e-02, 5.519171e-01, 1.196354e+00, 1.103429e+00, 1.239192e+00, 2.573891e-01, 1.303851e+00, 1.192557e-01, 2.427836e+00, 1.231094e+00, 3.569481e-01, 8.667494e-01, 3.902263e-01, 7.680272e-01, 6.833075e-01, 1.321568e+00, 6.921564e-01, 1.170263e+00, 9.383789e-01, 1.691082e+00, 1.290251e+00, 4.503072e-01, 1.789183e+00, 7.891886e-01, 4.296156e-01, 1.668496e+00, 4.21270…
8.000000e-01	3.225411e-01, 2.310084e-01, 1.631638e-02, 3.513956e-01, 1.268558e+00, 8.037251e-01, 9.664723e-01, 2.225780e-01, 1.336472e+00, 7.947170e-02, 2.051388e+00, 1.131763e+00, 3.508442e-01, 7.470580e-01, 3.796847e-01, 7.904897e-01, 7.601019e-01, 1.040612e+00, 8.759720e-01, 9.698808e-01, 7.162684e-01, 1.605204e+00, 1.157554e+00, 2.348686e-01, 2.045177e+00, 7.493341e-01, 3.361425e-01, 1.207478e+00, 3.19774…
1.000000e+00	4.986704e-01, 1.628336e-01, 9.673807e-03, 2.486653e-01, 1.213296e+00, 6.430522e-01, 9.056992e-01, 1.366609e-01, 1.308145e+00, 5.946329e-02, 1.826512e+00, 9.879138e-01, 4.915914e-01, 6.909733e-01, 2.951715e-01, 9.782044e-01, 6.843317e-01, 8.742115e-01, 1.000524e+00, 1.177065e+00, 6.267414e-01, 1.559912e+00, 1.138107e+00, 1.358308e-01, 1.804206e+00, 6.373850e-01, 1.801231e-01, 1.294409e+00, 1.37483…
1.200000e+00	7.633242e-01, 1.122836e-01, 8.245509e-03, 1.166190e-01, 1.004806e+00, 5.728607e-01, 1.296779e+00, 1.086408e-01, 1.406075e+00, 4.483225e-02, 2.121400e+00, 8.633105e-01, 4.608229e-01, 6.561933e-01, 2.839296e-01, 1.037853e+00, 9.716196e-01, 8.057833e-01, 1.250964e+00, 9.217470e-01, 7.351391e-01, 1.513501e+00, 9.841105e-01, 7.537343e-02, 1.914183e+00, 6.092973e-01, 1.412819e-01, 1.200476e+00, 1.36969…
1.400000e+00	8.211009e-01, 9.665113e-02, 5.807761e-03, 7.914693e-02, 1.035923e+00, 4.673600e-01, 1.021439e+00, 6.792170e-02, 1.367659e+00, 4.271104e-02, 1.837272e+00, 9.225158e-01, 4.142405e-01, 6.539451e-01, 2.605725e-01, 9.386540e-01, 8.586095e-01, 5.483733e-01, 8.557521e-01, 7.794110e-01, 5.889853e-01, 1.402084e+00, 8.252400e-01, 4.743044e-02, 1.893284e+00, 6.202853e-01, 7.640919e-02, 1.425356e+00, 8.63019…
1.600000e+00	8.074690e-01, 7.564053e-02, 3.304725e-03, 4.626596e-02, 1.156373e+00, 4.557122e-01, 1.024335e+00, 3.759623e-02, 1.370681e+00, 3.583573e-02, 1.843115e+00, 8.095681e-01, 4.252607e-01, 5.639739e-01, 2.604546e-01, 9.568766e-01, 9.356500e-01, 4.009178e-01, 8.878763e-01, 6.583207e-01, 5.218818e-01, 1.280868e+00, 9.104693e-01, 2.197171e-02, 1.717053e+00, 5.772343e-01, 6.498934e-02, 1.407987e+00, 5.98420…
1.800000e+00	1.203961e+00, 6.475258e-02, 2.804949e-03, 2.595733e-02, 9.745382e-01, 4.750019e-01, 1.042094e+00, 3.134724e-02, 1.297943e+00, 3.226683e-02, 1.724129e+00, 5.486998e-01, 4.479761e-01, 5.224540e-01, 2.473964e-01, 8.515295e-01, 9.820492e-01, 2.981015e-01, 7.148697e-01, 5.864503e-01, 6.198146e-01, 1.430249e+00, 7.758051e-01, 1.282340e-02, 1.783488e+00, 5.990573e-01, 3.503956e-02, 1.533535e+00, 4.31358…
2.000000e+00	1.210801e+00, 6.004858e-02, 1.892417e-03, 2.251961e-02, 8.702527e-01, 5.141936e-01, 9.239720e-01, 1.703077e-02, 1.345128e+00, 2.576468e-02, 1.658986e+00, 4.282695e-01, 5.885121e-01, 5.983267e-01, 2.677633e-01, 8.800627e-01, 9.742689e-01, 2.047631e-01, 5.528977e-01, 5.245845e-01, 6.176082e-01, 1.193436e+00, 8.560766e-01, 6.677656e-03, 1.485306e+00, 4.348465e-01, 2.993261e-02, 1.109416e+00, 2.82341…
0.000000e+00	9.405092e-01, 1.543144e+00, 1.672675e+00, 6.754647e-01, 2.021886e+00, 1.443483e+00, 8.837447e-02, 2.690050e+00, 1.976616e+00, 6.263481e-01, 1.563002e+00, 1.469399e+00, 3.214462e-01, 1.815396e+00, 1.383414e-01, 1.677635e+00, 6.002247e-01, 1.951991e+00, 1.404663e+00, 2.649882e+00, 2.516096e+00, 1.960136e+00, 1.362811e+00, 2.996582e+00, 1.649155e+00, 2.628816e+00, 6.347619e-02, 1.575195e+00, 1.14139…
2.000000e-01	8.227720e-01, 9.227236e-01, 1.069997e+00, 7.429600e-01, 1.650674e+00, 1.075540e+00, 4.991289e-01, 1.662768e+00, 1.556249e+00, 3.995342e-01, 1.441047e+00, 1.307406e+00, 1.637534e-01, 9.845538e-01, 2.710025e-01, 1.222750e+00, 3.980660e-01, 1.219459e+00, 1.248491e+00, 1.436977e+00, 1.534161e+00, 2.167811e+00, 1.347701e+00, 1.817479e+00, 1.360847e+00, 1.799455e+00, 2.244423e-01, 1.055312e+00, 1.21373…
4.000000e-01	7.531383e-01, 6.122989e-01, 9.499073e-01, 4.048490e-01, 1.319854e+00, 9.614514e-01, 4.656051e-01, 1.089611e+00, 1.324857e+00, 4.977854e-01, 1.509709e+00, 9.205460e-01, 2.324669e-01, 6.751002e-01, 4.149582e-01, 1.374444e+00, 2.487428e-01, 1.104293e+00, 1.200212e+00, 1.046866e+00, 9.641132e-01, 1.976089e+00, 1.094447e+00, 1.058160e+00, 9.688031e-01, 1.320007e+00, 1.996593e-01, 7.805583e-01, 1.22097…
6.000000e-01	8.258165e-01, 3.989272e-01, 4.383207e-01, 1.955901e-01, 1.469488e+00, 6.654966e-01, 3.478382e-01, 7.234971e-01, 1.105142e+00, 5.445386e-01, 1.321880e+00, 7.845035e-01, 3.627280e-01, 5.932467e-01, 5.197650e-01, 9.619846e-01, 4.889046e-01, 7.358444e-01, 1.046204e+00, 7.055523e-01, 9.825096e-01, 1.991576e+00, 1.132956e+00, 6.117300e-01, 9.249722e-01, 8.947658e-01, 1.755498e-01, 5.915117e-01, 7.98551…
8.000000e-01	1.056741e+00, 2.859874e-01, 3.476442e-01, 1.120986e-01, 1.329326e+00, 7.934875e-01, 4.783430e-01, 5.503778e-01, 1.437520e+00, 7.602324e-01, 1.572973e+00, 8.000359e-01, 3.455149e-01, 5.843600e-01, 4.727241e-01, 1.045406e+00, 7.149196e-01, 6.543324e-01, 7.959121e-01, 5.003079e-01, 9.311509e-01, 1.685662e+00, 1.076389e+00, 2.710006e-01, 9.720184e-01, 1.110573e+00, 1.265082e-01, 6.531410e-01, 5.57452…
1.000000e+00	1.157981e+00, 1.666724e-01, 2.571038e-01, 5.674427e-02, 1.116780e+00, 8.243117e-01, 5.288460e-01, 4.249907e-01, 1.388316e+00, 8.906249e-01, 1.574904e+00, 7.612156e-01, 4.112185e-01, 5.490728e-01, 4.104197e-01, 1.164559e+00, 7.737582e-01, 4.531990e-01, 8.629340e-01, 5.382112e-01, 8.038796e-01, 1.713580e+00, 9.043894e-01, 1.642234e-01, 1.096837e+00, 8.891044e-01, 6.258118e-02, 6.824774e-01, 3.95665…
1.200000e+00	1.138754e+00, 1.143778e-01, 1.750696e-01, 3.225442e-02, 1.044998e+00, 6.017332e-01, 6.278294e-01, 2.428314e-01, 1.247760e+00, 6.979100e-01, 1.535189e+00, 7.054734e-01, 4.538243e-01, 6.043069e-01, 4.663206e-01, 1.041230e+00, 8.420212e-01, 3.666120e-01, 6.715002e-01, 4.338851e-01, 7.604998e-01, 1.762021e+00, 9.107828e-01, 1.036880e-01, 1.174336e+00, 7.497146e-01, 4.677869e-02, 6.586562e-01, 1.61993…
1.400000e+00	1.281955e+00, 9.979617e-02, 1.442677e-01, 1.861569e-02, 1.056922e+00, 6.836083e-01, 5.349671e-01, 1.457215e-01, 1.202929e+00, 7.839335e-01, 1.519391e+00, 8.013724e-01, 5.170367e-01, 5.750366e-01, 2.818433e-01, 1.008481e+00, 8.608887e-01, 3.018988e-01, 5.193738e-01, 5.159500e-01, 7.543667e-01, 1.373388e+00, 9.166304e-01, 4.554756e-02, 1.348135e+00, 6.155232e-01, 3.634244e-02, 8.003341e-01, 1.99989…
1.600000e+00	1.424396e+00, 7.589105e-02, 8.920588e-02, 1.277901e-02, 8.724712e-01, 9.048152e-01, 6.292830e-01, 1.089641e-01, 1.204693e+00, 5.680272e-01, 1.494349e+00, 6.632423e-01, 5.269350e-01, 6.142614e-01, 3.813645e-01, 9.054928e-01, 9.389547e-01, 1.950494e-01, 4.053524e-01, 5.508951e-01, 7.006738e-01, 1.421790e+00, 8.616789e-01, 3.038558e-02, 1.331918e+00, 7.529153e-01, 1.847481e-02, 1.078491e+00, 1.22992…
1.800000e+00	1.610101e+00, 6.995957e-02, 6.778516e-02, 6.862194e-03, 9.618461e-01, 7.003503e-01, 5.798058e-01, 7.030212e-02, 1.186214e+00, 4.563859e-01, 1.437511e+00, 7.463299e-01, 3.820099e-01, 5.714020e-01, 4.132098e-01, 1.023150e+00, 9.455316e-01, 1.675974e-01, 2.995311e-01, 5.216139e-01, 7.226824e-01, 1.374326e+00, 8.713528e-01, 2.083178e-02, 1.354209e+00, 5.926244e-01, 1.257024e-02, 1.024850e+00, 8.02854…
2.000000e+00	1.403480e+00, 6.482460e-02, 4.271960e-02, 4.661536e-03, 9.302854e-01, 6.963502e-01, 4.866329e-01, 3.623324e-02, 1.420574e+00, 3.924868e-01, 1.552981e+00, 5.631205e-01, 4.202559e-01, 5.605160e-01, 3.631413e-01, 9.932287e-01, 9.174426e-01, 1.454927e-01, 2.508673e-01, 5.142029e-01, 7.183270e-01, 1.278344e+00, 7.911962e-01, 1.054173e-02, 1.271578e+00, 5.537075e-01, 8.273247e-03, 1.183302e+00, 6.40139…
0.000000e+00	7.363690e-01, 7.097182e-01, 7.644647e-01, 2.287750e+00, 2.165972e+00, 1.149573e+00, 2.889793e+00, 2.273705e+00, 1.385874e+00, 1.061925e+00, 1.642814e+00, 4.465347e-01, 2.631518e+00, 2.758905e+00, 1.205042e+00, 1.183875e+00, 2.173756e+00, 1.102273e+00, 1.534676e+00, 8.386208e-01, 2.732147e+00, 2.552088e+00, 2.796863e+00, 1.489478e+00, 7.038565e-01, 8.500437e-01, 1.720161e+00, 1.002505e+00, 8.62120…
2.000000e-01	7.702536e-01, 9.115325e-01, 9.729155e-01, 1.267807e+00, 1.934523e+00, 1.060345e+00, 2.688984e+00, 1.885524e+00, 1.218721e+00, 8.148206e-01, 2.019454e+00, 5.685060e-01, 1.859124e+00, 2.031419e+00, 7.682016e-01, 1.209890e+00, 1.394586e+00, 1.026022e+00, 1.309682e+00, 6.568316e-01, 1.567648e+00, 2.266079e+00, 2.299599e+00, 1.047004e+00, 4.860307e-01, 1.017582e+00, 1.257915e+00, 1.247436e+00, 7.29989…
4.000000e-01	7.887836e-01, 9.134637e-01, 1.177080e+00, 6.081506e-01, 1.373809e+00, 8.740163e-01, 1.759592e+00, 1.472591e+00, 9.487302e-01, 5.697260e-01, 1.798838e+00, 6.604276e-01, 9.494639e-01, 1.213890e+00, 8.167259e-01, 1.151699e+00, 1.171302e+00, 8.915493e-01, 1.032007e+00, 5.113924e-01, 1.068578e+00, 1.465536e+00, 1.773991e+00, 7.485098e-01, 3.452112e-01, 1.071657e+00, 9.855442e-01, 1.112331e+00, 6.25565…
6.000000e-01	1.095477e+00, 7.472102e-01, 8.334188e-01, 3.812923e-01, 1.419340e+00, 6.495317e-01, 1.342319e+00, 1.100045e+00, 1.095485e+00, 3.942887e-01, 1.690548e+00, 7.300986e-01, 6.070498e-01, 1.097751e+00, 5.770240e-01, 1.080731e+00, 1.155294e+00, 5.574723e-01, 8.152700e-01, 5.828632e-01, 6.937981e-01, 1.182881e+00, 1.250265e+00, 5.164958e-01, 4.236947e-01, 6.753365e-01, 7.046229e-01, 1.179924e+00, 6.35534…
8.000000e-01	1.219650e+00, 4.891419e-01, 6.925528e-01, 2.052906e-01, 1.333977e+00, 6.069647e-01, 1.322492e+00, 6.253763e-01, 1.057335e+00, 3.324637e-01, 1.675770e+00, 8.266183e-01, 6.095693e-01, 7.251371e-01, 5.690494e-01, 9.521812e-01, 1.057497e+00, 5.893057e-01, 8.221816e-01, 4.801405e-01, 4.974324e-01, 1.376789e+00, 1.259680e+00, 2.899651e-01, 6.016252e-01, 6.927163e-01, 5.274179e-01, 1.117789e+00, 5.27800…
1.000000e+00	1.086520e+00, 2.985694e-01, 3.862828e-01, 9.506855e-02, 1.027871e+00, 6.670404e-01, 1.013054e+00, 4.115271e-01, 1.295211e+00, 2.563591e-01, 1.446747e+00, 8.151002e-01, 5.025377e-01, 8.143687e-01, 4.827755e-01, 8.914409e-01, 1.144597e+00, 3.949576e-01, 6.498139e-01, 4.987299e-01, 6.068223e-01, 1.092118e+00, 1.007323e+00, 1.719028e-01, 1.031156e+00, 5.323700e-01, 2.911930e-01, 1.382205e+00, 3.42172…
1.200000e+00	1.189949e+00, 2.174379e-01, 2.760389e-01, 6.780624e-02, 1.093876e+00, 7.456911e-01, 8.901796e-01, 2.692675e-01, 1.116567e+00, 2.043739e-01, 1.302440e+00, 6.594589e-01, 5.163444e-01, 5.129362e-01, 3.946112e-01, 1.071741e+00, 1.098242e+00, 3.291895e-01, 5.052755e-01, 4.589313e-01, 5.841922e-01, 1.043687e+00, 1.032118e+00, 1.013501e-01, 1.082788e+00, 3.479217e-01, 1.583635e-01, 1.204180e+00, 2.62252…
1.400000e+00	1.301131e+00, 1.513029e-01, 2.147982e-01, 4.887485e-02, 1.055800e+00, 6.410342e-01, 8.011643e-01, 1.475954e-01, 1.304914e+00, 1.279345e-01, 1.101622e+00, 4.173309e-01, 4.883910e-01, 4.682585e-01, 3.920307e-01, 1.001221e+00, 9.591083e-01, 3.003436e-01, 4.124778e-01, 5.245741e-01, 6.271671e-01, 9.951373e-01, 7.890186e-01, 5.429020e-02, 1.275953e+00, 3.570627e-01, 1.282788e-01, 1.139307e+00, 1.63297…
1.600000e+00	1.369919e+00, 1.266828e-01, 1.306043e-01, 3.128980e-02, 1.027383e+00, 7.824056e-01, 6.185274e-01, 1.314369e-01, 1.257552e+00, 8.550189e-02, 9.772147e-01, 2.034578e-01, 5.183710e-01, 7.020785e-01, 3.214618e-01, 8.109371e-01, 9.102550e-01, 2.556515e-01, 3.174298e-01, 5.543469e-01, 7.198968e-01, 1.234309e+00, 6.220137e-01, 2.524905e-02, 1.116944e+00, 2.761039e-01, 9.916705e-02, 1.517003e+00, 1.25889…
1.800000e+00	1.377471e+00, 9.316659e-02, 7.818309e-02, 2.226979e-02, 1.052540e+00, 7.184529e-01, 6.757660e-01, 6.475779e-02, 1.278842e+00, 4.860335e-02, 1.079702e+00, 1.490214e-01, 5.059850e-01, 6.948302e-01, 2.984873e-01, 7.847431e-01, 1.083507e+00, 1.874385e-01, 2.489654e-01, 5.416610e-01, 6.470776e-01, 9.187783e-01, 7.624368e-01, 1.596499e-02, 1.477223e+00, 2.095724e-01, 4.718828e-02, 1.216625e+00, 8.31262…
2.000000e+00	1.240527e+00, 8.317768e-02, 5.774041e-02, 1.829179e-02, 9.975603e-01, 7.632406e-01, 8.655583e-01, 5.157267e-02, 1.357914e+00, 4.211044e-02, 9.769833e-01, 7.678009e-02, 5.063902e-01, 5.995680e-01, 3.250311e-01, 7.850708e-01, 9.570684e-01, 1.277294e-01, 1.853724e-01, 5.427269e-01, 5.848119e-01, 9.497427e-01, 6.029345e-01, 9.738173e-03, 1.401298e+00, 1.699615e-01, 3.780731e-02, 1.520012e+00, 6.10522…
0.000000e+00	3.093267e+00, 1.158339e-01, 6.991884e-01, 2.298752e+00, 9.967103e-01, 6.089918e-01, 1.403648e+00, 9.917603e-01, 9.333402e-01, 6.777923e-02, 1.126215e+00, 2.866787e+00, 1.271140e+00, 6.043437e-01, 2.423356e+00, 1.703278e+00, 1.086865e+00, 1.480977e+00, 2.301662e+00, 2.708824e+00, 5.696753e-01, 3.351402e+00, 6.010572e-01, 2.704825e+00, 4.022700e-01, 1.585823e+00, 1.750671e+00, 2.057431e+00, 2.21311…
2.000000e-01	2.161902e+00, 3.501472e-01, 9.614852e-01, 1.373812e+00, 9.616492e-01, 6.371507e-01, 1.364850e+00, 1.054302e+00, 5.629842e-01, 4.451699e-02, 1.467533e+00, 1.985002e+00, 9.227671e-01, 3.849297e-01, 1.836695e+00, 1.094215e+00, 8.734721e-01, 1.616761e+00, 1.781356e+00, 1.591862e+00, 5.877710e-01, 2.522569e+00, 6.799978e-01, 1.332266e+00, 3.868848e-01, 1.157953e+00, 8.600221e-01, 1.507580e+00, 2.06662…
4.000000e-01	1.392738e+00, 3.125315e-01, 7.139607e-01, 7.515934e-01, 1.208796e+00, 6.944033e-01, 1.183151e+00, 1.046983e+00, 3.397130e-01, 4.133442e-02, 1.276914e+00, 1.524428e+00, 8.209316e-01, 2.065694e-01, 1.164369e+00, 1.196233e+00, 7.683805e-01, 1.987406e+00, 1.073902e+00, 9.132493e-01, 5.872196e-01, 2.141167e+00, 8.197177e-01, 8.097571e-01, 5.670993e-01, 1.002561e+00, 5.361574e-01, 1.133858e+00, 1.08230…
6.000000e-01	9.299399e-01, 2.510166e-01, 4.552605e-01, 3.907715e-01, 8.924095e-01, 7.630129e-01, 1.015194e+00, 5.608531e-01, 4.180843e-01, 9.438620e-02, 1.440556e+00, 1.386489e+00, 6.417880e-01, 2.338504e-01, 1.146393e+00, 1.149516e+00, 7.737325e-01, 1.365942e+00, 7.816056e-01, 7.448441e-01, 7.411460e-01, 2.283026e+00, 5.776001e-01, 3.617417e-01, 8.199819e-01, 9.840251e-01, 3.540403e-01, 1.265564e+00, 8.55994…
8.000000e-01	8.251275e-01, 2.055280e-01, 3.383433e-01, 2.218838e-01, 1.002383e+00, 6.513662e-01, 9.841254e-01, 4.555135e-01, 5.382674e-01, 1.376790e-01, 1.668693e+00, 1.216540e+00, 4.264970e-01, 3.699280e-01, 8.732225e-01, 1.119084e+00, 8.420747e-01, 1.136340e+00, 6.757859e-01, 5.489656e-01, 7.328646e-01, 1.654443e+00, 7.813655e-01, 2.475719e-01, 1.080206e+00, 7.263231e-01, 2.203332e-01, 1.338244e+00, 6.51842…
1.000000e+00	7.169567e-01, 1.517930e-01, 2.270712e-01, 1.383525e-01, 9.848734e-01, 6.173771e-01, 9.079749e-01, 2.266286e-01, 6.691063e-01, 1.307584e-01, 1.323370e+00, 9.402555e-01, 4.378807e-01, 4.783995e-01, 8.190003e-01, 8.863084e-01, 9.415340e-01, 1.160721e+00, 7.697662e-01, 5.562535e-01, 6.899362e-01, 1.606607e+00, 8.671113e-01, 1.397058e-01, 1.078082e+00, 9.969840e-01, 1.495982e-01, 1.203950e+00, 4.27141…
1.200000e+00	7.777271e-01, 7.791275e-02, 1.383429e-01, 5.587242e-02, 9.724732e-01, 4.192842e-01, 8.080483e-01, 1.820062e-01, 8.248669e-01, 1.561016e-01, 1.491349e+00, 1.131768e+00, 5.454877e-01, 4.242674e-01, 5.598078e-01, 9.868278e-01, 1.063975e+00, 8.470239e-01, 9.698958e-01, 5.293301e-01, 7.942423e-01, 1.601737e+00, 7.690683e-01, 7.132765e-02, 1.364044e+00, 8.967418e-01, 1.194418e-01, 1.204595e+00, 2.83146…
1.400000e+00	9.906233e-01, 8.047237e-02, 1.006493e-01, 3.346439e-02, 9.282168e-01, 3.766528e-01, 9.288709e-01, 1.278809e-01, 1.000197e+00, 1.948746e-01, 1.519759e+00, 1.000001e+00, 5.749416e-01, 3.940613e-01, 4.457459e-01, 1.037611e+00, 9.622741e-01, 6.769180e-01, 6.897533e-01, 5.684263e-01, 6.897044e-01, 1.560414e+00, 7.738201e-01, 4.166397e-02, 1.415121e+00, 8.060846e-01, 7.501679e-02, 1.171533e+00, 2.41189…
1.600000e+00	9.875241e-01, 7.080043e-02, 6.947290e-02, 2.031265e-02, 9.154103e-01, 4.196815e-01, 8.994853e-01, 8.052813e-02, 1.033993e+00, 1.578098e-01, 1.474412e+00, 6.700700e-01, 4.606685e-01, 5.231371e-01, 4.582736e-01, 9.741242e-01, 9.866091e-01, 5.722682e-01, 7.021763e-01, 4.784792e-01, 6.042249e-01, 1.119466e+00, 8.965697e-01, 2.387669e-02, 1.322201e+00, 7.095821e-01, 4.846804e-02, 1.119032e+00, 1.43588…
1.800000e+00	9.982209e-01, 6.631758e-02, 4.912266e-02, 1.270906e-02, 9.657525e-01, 4.468373e-01, 1.042313e+00, 4.711376e-02, 1.048164e+00, 1.380490e-01, 1.649354e+00, 7.152037e-01, 5.233559e-01, 5.436829e-01, 4.339780e-01, 9.681781e-01, 8.698706e-01, 3.646030e-01, 5.674857e-01, 4.848023e-01, 6.278289e-01, 1.446501e+00, 8.224182e-01, 1.310304e-02, 1.379331e+00, 5.918621e-01, 2.943221e-02, 1.416992e+00, 9.10620…
2.000000e+00	1.193642e+00, 5.864268e-02, 4.337595e-02, 9.750642e-03, 1.198302e+00, 5.222409e-01, 8.538103e-01, 3.053523e-02, 9.833851e-01, 1.240906e-01, 1.724466e+00, 5.924676e-01, 5.182377e-01, 5.539541e-01, 3.744654e-01, 9.762594e-01, 7.547154e-01, 3.275555e-01, 4.402495e-01, 4.592805e-01, 7.572479e-01, 1.039123e+00, 7.541255e-01, 7.760938e-03, 1.719231e+00, 5.943828e-01, 2.264695e-02, 1.085482e+00, 6.67256…
0.000000e+00	3.103645e+00, 1.814501e+00, 2.485598e+00, 1.631133e+00, 2.357735e-01, 2.587670e+00, 1.917230e+00, 2.866980e+00, 1.228535e-01, 7.127120e-02, 1.946825e+00, 2.585824e+00, 1.541439e+00, 2.982249e+00, 2.957272e+00, 2.402875e+00, 2.656430e+00, 2.923114e+00, 1.754129e+00, 2.130522e+00, 2.734460e+00, 9.518646e-02, 1.066552e+00, 9.866923e-01, 3.330075e+00, 2.769464e+00, 1.262939e+00, 1.892728e+00, 1.42942…
2.000000e-01	1.934494e+00, 1.582422e+00, 2.286540e+00, 9.133204e-01, 1.708903e-01, 2.035162e+00, 2.167908e+00, 1.831954e+00, 8.484795e-02, 4.734819e-02, 1.291250e+00, 1.785415e+00, 8.781390e-01, 1.688286e+00, 2.083843e+00, 1.957845e+00, 2.002094e+00, 2.385818e+00, 1.209418e+00, 1.504681e+00, 1.539372e+00, 7.075244e-02, 1.199959e+00, 8.939617e-01, 2.408670e+00, 2.110600e+00, 1.053554e+00, 1.458641e+00, 1.44151…
4.000000e-01	1.634961e+00, 1.139433e+00, 1.939490e+00, 7.875586e-01, 1.189499e-01, 1.795097e+00, 2.098099e+00, 1.666777e+00, 6.138015e-02, 7.243445e-02, 8.907182e-01, 1.674246e+00, 5.233589e-01, 9.666787e-01, 1.694521e+00, 1.523846e+00, 1.113941e+00, 2.247597e+00, 7.530647e-01, 6.947124e-01, 1.312996e+00, 6.964903e-02, 8.629240e-01, 9.160386e-01, 1.423668e+00, 1.573359e+00, 9.022164e-01, 1.109487e+00, 1.37449…
6.000000e-01	1.060291e+00, 6.981433e-01, 1.691736e+00, 7.873849e-01, 1.287567e-01, 2.257826e+00, 1.116149e+00, 1.163715e+00, 7.184377e-02, 3.007925e-01, 7.962930e-01, 1.037022e+00, 3.258989e-01, 6.140720e-01, 1.329936e+00, 9.353595e-01, 1.282262e+00, 2.253773e+00, 6.365267e-01, 4.869121e-01, 9.113037e-01, 1.477463e-01, 6.551814e-01, 5.432945e-01, 1.184230e+00, 1.213864e+00, 7.105789e-01, 9.421803e-01, 1.29020…
8.000000e-01	6.838003e-01, 4.044049e-01, 1.564930e+00, 6.260522e-01, 3.090931e-01, 1.462814e+00, 1.396019e+00, 7.186599e-01, 2.575845e-01, 4.181755e-01, 4.408979e-01, 6.048389e-01, 1.807298e-01, 3.785180e-01, 9.332648e-01, 6.008949e-01, 1.025943e+00, 1.887501e+00, 7.018769e-01, 5.717432e-01, 7.774819e-01, 2.448779e-01, 5.392724e-01, 3.228273e-01, 1.190542e+00, 9.822726e-01, 5.155257e-01, 9.283159e-01, 1.50602…
1.000000e+00	4.244339e-01, 2.653649e-01, 1.076572e+00, 7.214279e-01, 4.211639e-01, 1.268075e+00, 1.049379e+00, 5.288500e-01, 6.314599e-01, 4.715639e-01, 3.767865e-01, 3.736218e-01, 1.571084e-01, 2.273453e-01, 5.197002e-01, 3.577816e-01, 1.035226e+00, 1.576012e+00, 7.544658e-01, 7.234556e-01, 1.020936e+00, 3.122990e-01, 2.343285e-01, 1.466913e-01, 1.272020e+00, 7.201663e-01, 3.233071e-01, 9.615486e-01, 1.39075…
1.200000e+00	4.604517e-01, 1.799678e-01, 5.860033e-01, 5.829144e-01, 5.291483e-01, 9.097657e-01, 1.374430e+00, 3.416782e-01, 7.074890e-01, 4.470996e-01, 2.652687e-01, 2.237269e-01, 2.719218e-01, 1.589226e-01, 3.688715e-01, 2.058978e-01, 9.074126e-01, 9.441796e-01, 7.615917e-01, 8.696504e-01, 7.203245e-01, 5.126624e-01, 2.004878e-01, 1.030813e-01, 1.249828e+00, 4.748421e-01, 1.689643e-01, 1.395059e+00, 1.18457…
1.400000e+00	6.011258e-01, 1.315933e-01, 5.045425e-01, 5.507880e-01, 6.238721e-01, 8.627327e-01, 1.091420e+00, 2.418919e-01, 8.785377e-01, 3.049085e-01, 2.446496e-01, 1.238041e-01, 3.820865e-01, 1.922067e-01, 2.273530e-01, 1.295709e-01, 7.723927e-01, 9.259716e-01, 7.657042e-01, 9.826413e-01, 7.091443e-01, 5.644593e-01, 1.312001e-01, 6.716313e-02, 1.527412e+00, 3.173084e-01, 1.066691e-01, 1.274983e+00, 7.32831…
1.600000e+00	7.984813e-01, 8.617290e-02, 3.475533e-01, 4.630792e-01, 7.952425e-01, 6.716146e-01, 1.781123e+00, 1.700986e-01, 8.583517e-01, 1.857984e-01, 2.052498e-01, 6.129031e-02, 4.155307e-01, 3.066969e-01, 1.477765e-01, 8.092120e-02, 8.645808e-01, 6.857955e-01, 9.331033e-01, 8.647061e-01, 6.957787e-01, 6.749636e-01, 1.073706e-01, 2.819125e-02, 1.436324e+00, 2.286550e-01, 9.660692e-02, 1.324912e+00, 5.59632…
1.800000e+00	1.065390e+00, 6.699388e-02, 2.201844e-01, 5.259729e-01, 7.362693e-01, 5.751783e-01, 1.986615e+00, 1.482148e-01, 1.383034e+00, 1.233396e-01, 2.210517e-01, 4.266710e-02, 3.950844e-01, 3.950905e-01, 9.032161e-02, 5.196076e-02, 1.166107e+00, 5.644319e-01, 8.469033e-01, 9.901427e-01, 7.174960e-01, 7.469128e-01, 6.474743e-02, 1.684990e-02, 1.677890e+00, 1.198923e-01, 5.673559e-02, 1.325391e+00, 4.28074…
2.000000e+00	1.113482e+00, 6.634580e-02, 1.991543e-01, 4.710066e-01, 8.122017e-01, 5.503626e-01, 1.663423e+00, 1.157896e-01, 1.244878e+00, 9.312234e-02, 2.785939e-01, 2.184597e-02, 3.959900e-01, 4.828860e-01, 5.529475e-02, 2.911010e-02, 9.360602e-01, 4.668296e-01, 6.549660e-01, 9.093096e-01, 8.373134e-01, 8.957863e-01, 5.475325e-02, 1.096151e-02, 1.526956e+00, 8.899837e-02, 3.659811e-02, 1.322999e+00, 2.97251…
0.000000e+00	7.117408e-01, 1.135982e+00, 2.546580e+00, 2.452905e+00, 7.729459e-01, 2.817800e+00, 3.102530e+00, 1.002102e+00, 2.894939e+00, 2.243001e+00, 1.146428e+00, 2.368305e+00, 5.512597e-01, 2.006598e+00, 6.180217e-01, 1.398055e+00, 1.656293e+00, 1.044033e+00, 1.573111e+00, 3.007496e-01, 1.422924e+00, 2.019515e+00, 1.050468e+00, 2.397390e+00, 8.067016e-01, 6.209797e-01, 2.147307e+00, 2.275375e+00, 4.48456…
2.000000e-01	7.815767e-01, 6.654321e-01, 2.305897e+00, 1.419146e+00, 6.801467e-01, 2.122010e+00, 1.918534e+00, 1.172335e+00, 2.140436e+00, 1.310618e+00, 1.056675e+00, 1.304603e+00, 2.450274e-01, 1.273809e+00, 5.615222e-01, 1.177737e+00, 1.071588e+00, 9.761789e-01, 9.934615e-01, 3.099638e-01, 1.066416e+00, 1.591660e+00, 9.110991e-01, 2.062178e+00, 6.267116e-01, 4.714322e-01, 1.367437e+00, 1.980544e+00, 7.28766…
4.000000e-01	9.158580e-01, 4.511700e-01, 1.920290e+00, 7.916486e-01, 6.904633e-01, 1.377583e+00, 1.850381e+00, 9.013888e-01, 1.595992e+00, 7.259119e-01, 1.145448e+00, 9.566383e-01, 1.758331e-01, 9.309441e-01, 4.628805e-01, 9.148551e-01, 7.938842e-01, 6.037182e-01, 9.447625e-01, 4.487818e-01, 7.303004e-01, 1.545390e+00, 7.801522e-01, 9.032468e-01, 7.557663e-01, 2.951157e-01, 1.009482e+00, 1.834412e+00, 8.35282…
6.000000e-01	1.116191e+00, 2.638267e-01, 1.624200e+00, 4.646105e-01, 7.410385e-01, 1.190223e+00, 1.302432e+00, 5.382087e-01, 1.325628e+00, 4.327973e-01, 1.363821e+00, 5.404738e-01, 1.372765e-01, 7.074798e-01, 3.916070e-01, 8.548011e-01, 4.846867e-01, 5.144927e-01, 8.446518e-01, 5.372246e-01, 6.485615e-01, 1.299882e+00, 8.285831e-01, 5.684764e-01, 8.494123e-01, 2.775944e-01, 5.772715e-01, 2.007726e+00, 1.18713…
8.000000e-01	1.110012e+00, 1.860527e-01, 1.150262e+00, 2.000983e-01, 8.109413e-01, 1.152915e+00, 1.083559e+00, 3.823244e-01, 1.467212e+00, 2.533473e-01, 1.290408e+00, 4.843539e-01, 2.760232e-01, 3.151736e-01, 3.679886e-01, 1.025221e+00, 4.638437e-01, 4.426206e-01, 6.916215e-01, 5.946069e-01, 7.769012e-01, 1.353623e+00, 6.644237e-01, 3.120316e-01, 9.259814e-01, 2.601101e-01, 4.450396e-01, 1.569237e+00, 1.20256…
1.000000e+00	1.446212e+00, 1.048388e-01, 8.427487e-01, 1.184669e-01, 7.153126e-01, 1.164828e+00, 1.011479e+00, 2.924725e-01, 1.555801e+00, 1.163636e-01, 1.324073e+00, 3.810470e-01, 3.715651e-01, 2.908420e-01, 3.311766e-01, 9.649634e-01, 5.506710e-01, 3.141013e-01, 5.941231e-01, 4.734549e-01, 6.041304e-01, 1.497918e+00, 7.917349e-01, 1.617978e-01, 1.268834e+00, 3.619140e-01, 2.971128e-01, 1.423538e+00, 1.00810…
1.200000e+00	1.374138e+00, 8.976869e-02, 5.779341e-01, 7.038969e-02, 8.184296e-01, 9.847823e-01, 8.380780e-01, 1.686725e-01, 1.315685e+00, 6.976310e-02, 1.482893e+00, 3.368312e-01, 4.413902e-01, 3.142957e-01, 3.127396e-01, 1.003174e+00, 6.242565e-01, 2.520483e-01, 4.072445e-01, 4.795283e-01, 7.340838e-01, 1.436856e+00, 8.085842e-01, 9.557397e-02, 1.343213e+00, 4.826885e-01, 1.513687e-01, 1.728048e+00, 8.09795…
1.400000e+00	1.218409e+00, 5.301348e-02, 3.642325e-01, 3.640455e-02, 9.435825e-01, 9.235030e-01, 7.498034e-01, 1.064393e-01, 1.226964e+00, 3.991571e-02, 1.441240e+00, 3.056099e-01, 4.520734e-01, 3.548769e-01, 3.297674e-01, 1.002344e+00, 8.963331e-01, 2.658856e-01, 2.711173e-01, 5.691689e-01, 8.159330e-01, 1.659048e+00, 7.285464e-01, 5.134102e-02, 1.472951e+00, 4.629987e-01, 1.049017e-01, 1.496175e+00, 5.48052…
1.600000e+00	1.313589e+00, 4.897446e-02, 3.003328e-01, 2.424652e-02, 7.090446e-01, 8.799243e-01, 6.265288e-01, 7.589816e-02, 1.230503e+00, 2.648431e-02, 1.244820e+00, 3.508364e-01, 4.578747e-01, 5.103244e-01, 2.844694e-01, 9.837769e-01, 9.004778e-01, 1.902955e-01, 2.334343e-01, 4.803887e-01, 7.203185e-01, 1.558053e+00, 7.831288e-01, 2.877359e-02, 1.611499e+00, 4.628059e-01, 7.935685e-02, 1.507265e+00, 3.63423…
1.800000e+00	1.362613e+00, 5.797397e-02, 1.551925e-01, 1.318117e-02, 1.052394e+00, 9.938023e-01, 5.711854e-01, 5.961339e-02, 1.299756e+00, 1.862243e-02, 1.505161e+00, 4.239846e-01, 3.672673e-01, 4.925272e-01, 3.273535e-01, 9.854728e-01, 9.611337e-01, 1.530203e-01, 2.307397e-01, 4.735505e-01, 8.364202e-01, 1.345576e+00, 7.179738e-01, 1.432721e-02, 1.514665e+00, 5.613037e-01, 4.772281e-02, 1.629000e+00, 2.17050…
2.000000e+00	1.480212e+00, 5.404895e-02, 1.079529e-01, 8.728885e-03, 9.479817e-01, 8.146628e-01, 5.106376e-01, 3.704323e-02, 1.284097e+00, 1.667392e-02, 1.479069e+00, 3.695846e-01, 4.028597e-01, 5.665166e-01, 3.089368e-01, 8.514542e-01, 7.880483e-01, 1.046062e-01, 1.913822e-01, 3.888706e-01, 7.517938e-01, 1.441600e+00, 7.895751e-01, 8.141038e-03, 1.703302e+00, 4.815293e-01, 3.186245e-02, 1.246072e+00, 1.92635…
0.000000e+00	2.495580e+00, 3.173105e+00, 7.804856e-01, 1.840214e+00, 2.853055e+00, 3.393218e-01, 2.622165e+00, 1.681215e+00, 9.442851e-01, 1.981053e+00, 2.253551e+00, 2.051408e+00, 1.269273e+00, 1.494426e+00, 2.222535e+00, 5.845078e-02, 2.714490e+00, 1.454714e+00, 1.159879e+00, 6.062280e-01, 1.565787e+00, 8.572567e-01, 1.042555e+00, 2.013664e-01, 2.012352e+00, 9.231787e-01, 2.152805e+00, 2.664459e+00, 2.71477…
2.000000e-01	1.402382e+00, 2.036454e+00, 7.878647e-01, 1.195182e+00, 1.822380e+00, 5.391207e-01, 2.011851e+00, 1.411568e+00, 6.516480e-01, 7.763328e-01, 1.909077e+00, 1.706309e+00, 5.982120e-01, 9.524779e-01, 1.275912e+00, 4.228893e-01, 1.955477e+00, 1.163680e+00, 8.268386e-01, 8.421472e-01, 8.046385e-01, 5.137576e-01, 9.173780e-01, 4.207904e-01, 1.622653e+00, 7.011251e-01, 1.710307e+00, 2.456851e+00, 2.02073…
4.000000e-01	1.378271e+00, 1.219601e+00, 1.018493e+00, 9.653542e-01, 1.548431e+00, 5.788452e-01, 1.846461e+00, 8.533773e-01, 5.463255e-01, 5.092203e-01, 1.601868e+00, 1.061364e+00, 4.480321e-01, 4.256152e-01, 8.068178e-01, 6.627718e-01, 1.529299e+00, 1.418585e+00, 5.447636e-01, 8.328541e-01, 6.888547e-01, 4.512782e-01, 9.012737e-01, 8.100223e-01, 1.203109e+00, 5.751297e-01, 1.093323e+00, 2.076161e+00, 1.33675…
6.000000e-01	8.434150e-01, 7.025629e-01, 9.295449e-01, 8.401891e-01, 1.223054e+00, 5.985171e-01, 1.228434e+00, 9.029870e-01, 7.911814e-01, 3.288654e-01, 9.795590e-01, 9.552353e-01, 2.698216e-01, 2.793208e-01, 7.082753e-01, 6.803522e-01, 1.157854e+00, 1.034429e+00, 4.238873e-01, 7.879569e-01, 7.285639e-01, 4.075008e-01, 7.018698e-01, 6.331077e-01, 1.095312e+00, 3.913646e-01, 9.056014e-01, 1.866078e+00, 1.10018…
8.000000e-01	1.026800e+00, 5.012328e-01, 5.398346e-01, 5.529695e-01, 1.335774e+00, 4.977222e-01, 1.112651e+00, 5.064639e-01, 9.225162e-01, 1.884432e-01, 8.805267e-01, 5.012445e-01, 3.749505e-01, 2.876994e-01, 3.700491e-01, 4.867228e-01, 1.045532e+00, 1.034153e+00, 5.669088e-01, 9.012430e-01, 8.197463e-01, 3.004187e-01, 5.085956e-01, 2.982913e-01, 1.396721e+00, 2.615827e-01, 5.208327e-01, 2.198082e+00, 9.20261…
1.000000e+00	1.024907e+00, 3.600590e-01, 3.481527e-01, 5.987048e-01, 9.686579e-01, 4.487136e-01, 1.162679e+00, 4.190478e-01, 1.071476e+00, 1.112035e-01, 5.964297e-01, 2.976752e-01, 4.124716e-01, 3.922980e-01, 1.857221e-01, 2.836511e-01, 1.146075e+00, 7.423013e-01, 4.552719e-01, 1.005185e+00, 8.518395e-01, 4.098113e-01, 4.183907e-01, 1.948844e-01, 1.402449e+00, 1.987798e-01, 4.531894e-01, 1.855609e+00, 6.12510…
1.200000e+00	1.291086e+00, 2.309798e-01, 3.336453e-01, 6.562215e-01, 9.744966e-01, 5.795816e-01, 1.382835e+00, 2.421459e-01, 1.161037e+00, 4.626799e-02, 3.697457e-01, 1.779178e-01, 5.390240e-01, 4.479159e-01, 1.554165e-01, 1.848452e-01, 9.782887e-01, 5.258247e-01, 5.101036e-01, 8.723405e-01, 7.525673e-01, 4.048310e-01, 2.758237e-01, 9.681235e-02, 1.567404e+00, 1.071185e-01, 3.622513e-01, 1.987293e+00, 3.74971…
1.400000e+00	1.016551e+00, 1.547618e-01, 1.835407e-01, 5.414683e-01, 1.025841e+00, 6.150478e-01, 1.070133e+00, 2.442976e-01, 1.138705e+00, 3.669091e-02, 2.850516e-01, 1.148502e-01, 4.648736e-01, 4.815621e-01, 1.125673e-01, 8.504696e-02, 1.045051e+00, 4.607416e-01, 3.655383e-01, 8.083129e-01, 6.493422e-01, 4.313246e-01, 2.303954e-01, 5.351934e-02, 1.371959e+00, 9.669328e-02, 2.043479e-01, 1.575929e+00, 2.76489…
1.600000e+00	1.306985e+00, 9.435365e-02, 1.408920e-01, 5.732613e-01, 8.958895e-01, 6.354672e-01, 1.290480e+00, 1.857388e-01, 1.409920e+00, 1.600040e-02, 2.210001e-01, 5.810085e-02, 4.069870e-01, 5.453627e-01, 6.734726e-02, 6.894937e-02, 9.484474e-01, 3.755933e-01, 3.319123e-01, 9.445468e-01, 7.491301e-01, 6.042964e-01, 1.263211e-01, 3.038020e-02, 1.492634e+00, 6.632214e-02, 1.105624e-01, 1.563948e+00, 1.97012…
1.800000e+00	1.534711e+00, 9.463401e-02, 1.015679e-01, 6.370297e-01, 1.027693e+00, 5.388981e-01, 1.311079e+00, 1.625675e-01, 1.232913e+00, 1.434217e-02, 2.508375e-01, 3.096939e-02, 4.633546e-01, 6.616528e-01, 4.478469e-02, 3.522193e-02, 8.936889e-01, 2.336919e-01, 3.386211e-01, 1.053681e+00, 7.091397e-01, 5.652480e-01, 9.683279e-02, 1.581245e-02, 1.690532e+00, 4.536188e-02, 7.465516e-02, 1.436616e+00, 1.18307…
2.000000e+00	1.362342e+00, 6.852464e-02, 6.037877e-02, 5.075758e-01, 7.900712e-01, 6.540801e-01, 1.378333e+00, 1.097442e-01, 1.138584e+00, 8.450577e-03, 2.870546e-01, 1.658278e-02, 5.338575e-01, 5.056018e-01, 2.373377e-02, 2.774466e-02, 1.067995e+00, 1.626634e-01, 2.420520e-01, 9.252892e-01, 7.490542e-01, 7.586089e-01, 6.332261e-02, 1.189199e-02, 1.702735e+00, 3.211362e-02, 4.539776e-02, 1.690569e+00, 1.03969…
0.000000e+00	1.061478e-01, 8.818450e-01, 1.731360e+00, 1.497490e+00, 3.050335e+00, 1.179739e-01, 3.235561e+00, 1.971448e+00, 5.881564e-01, 1.040978e+00, 8.037083e-01, 3.135335e+00, 9.114559e-01, 6.279755e-01, 1.184353e-01, 1.449769e+00, 1.616412e+00, 1.879232e+00, 2.313237e+00, 8.358019e-01, 5.877097e-01, 2.630878e+00, 1.802580e+00, 2.494846e+00, 1.861688e+00, 1.365347e+00, 1.397670e+00, 1.632450e+00, 1.77549…
2.000000e-01	9.234926e-02, 6.811755e-01, 1.716871e+00, 9.649247e-01, 2.195002e+00, 9.515222e-02, 2.464048e+00, 1.320520e+00, 7.544993e-01, 5.188977e-01, 1.100067e+00, 1.818575e+00, 5.395296e-01, 3.247278e-01, 2.279681e-01, 8.381689e-01, 1.145968e+00, 1.189984e+00, 1.957072e+00, 5.373559e-01, 5.700613e-01, 1.654591e+00, 1.511330e+00, 1.364813e+00, 1.285262e+00, 1.218703e+00, 9.551864e-01, 1.128358e+00, 1.74024…
4.000000e-01	1.269359e-01, 4.576860e-01, 1.854313e+00, 4.791699e-01, 2.050904e+00, 8.621117e-02, 1.886878e+00, 1.298582e+00, 1.102353e+00, 3.851133e-01, 1.082692e+00, 8.463669e-01, 3.425056e-01, 1.828795e-01, 1.543980e-01, 5.431874e-01, 1.325827e+00, 1.024857e+00, 9.593241e-01, 7.827926e-01, 5.941135e-01, 1.378316e+00, 1.244871e+00, 6.470317e-01, 1.116466e+00, 1.117446e+00, 6.510222e-01, 1.353104e+00, 1.80584…
6.000000e-01	3.335445e-01, 2.946818e-01, 1.604641e+00, 3.197346e-01, 1.463130e+00, 5.988363e-02, 1.370201e+00, 7.411367e-01, 9.663987e-01, 3.557190e-01, 1.347962e+00, 5.724540e-01, 2.267521e-01, 1.234260e-01, 1.010953e-01, 3.196146e-01, 9.611119e-01, 9.279141e-01, 1.363311e+00, 7.925920e-01, 6.347732e-01, 1.240718e+00, 1.118907e+00, 4.065249e-01, 9.521586e-01, 9.169571e-01, 3.421930e-01, 1.143145e+00, 1.77471…
8.000000e-01	5.932661e-01, 1.734508e-01, 9.266966e-01, 2.235404e-01, 1.421044e+00, 6.874345e-02, 1.099624e+00, 4.521895e-01, 9.312426e-01, 2.840829e-01, 1.353437e+00, 3.120600e-01, 1.882513e-01, 5.770652e-02, 5.962670e-02, 2.972500e-01, 1.052931e+00, 6.718051e-01, 1.227490e+00, 9.414030e-01, 6.336943e-01, 1.359445e+00, 9.790894e-01, 2.492664e-01, 1.280820e+00, 6.235108e-01, 2.734685e-01, 9.204556e-01, 1.47097…
1.000000e+00	8.428894e-01, 1.094414e-01, 4.494351e-01, 2.145661e-01, 1.311123e+00, 7.529145e-02, 1.302813e+00, 2.392577e-01, 1.225427e+00, 2.518004e-01, 1.175034e+00, 1.746417e-01, 3.026452e-01, 8.588536e-02, 4.401198e-02, 3.294479e-01, 1.055024e+00, 4.793900e-01, 1.230312e+00, 8.254747e-01, 7.947647e-01, 1.107658e+00, 8.028499e-01, 1.293150e-01, 1.456314e+00, 6.138692e-01, 1.455320e-01, 1.212446e+00, 7.66889…
1.200000e+00	8.870840e-01, 7.348523e-02, 4.373027e-01, 1.832830e-01, 1.177230e+00, 1.517981e-01, 1.155330e+00, 1.572630e-01, 1.225156e+00, 2.103005e-01, 9.405667e-01, 1.211783e-01, 3.716438e-01, 2.348971e-01, 3.143850e-02, 4.860684e-01, 1.040690e+00, 4.337634e-01, 1.105903e+00, 8.644509e-01, 7.811524e-01, 9.559371e-01, 7.759337e-01, 6.862557e-02, 1.352811e+00, 3.882858e-01, 1.170180e-01, 1.486509e+00, 7.15761…
1.400000e+00	1.355420e+00, 5.525802e-02, 2.933248e-01, 1.881646e-01, 1.301282e+00, 2.411141e-01, 1.246683e+00, 1.421234e-01, 1.171633e+00, 1.126370e-01, 9.328954e-01, 5.704673e-02, 4.332809e-01, 3.566921e-01, 2.374306e-02, 5.930713e-01, 9.327747e-01, 3.948322e-01, 7.154458e-01, 9.737307e-01, 7.065860e-01, 9.632875e-01, 5.794153e-01, 4.277292e-02, 1.359643e+00, 2.702358e-01, 7.347551e-02, 1.478486e+00, 5.79726…
1.600000e+00	1.292252e+00, 5.204884e-02, 2.330713e-01, 2.696040e-01, 9.905892e-01, 3.110111e-01, 1.083523e+00, 7.405630e-02, 1.201695e+00, 8.266311e-02, 1.084665e+00, 3.198191e-02, 4.328940e-01, 4.370002e-01, 2.610913e-02, 6.260034e-01, 8.546584e-01, 2.516621e-01, 5.969216e-01, 9.319085e-01, 8.342515e-01, 8.128152e-01, 4.976867e-01, 2.396655e-02, 1.426584e+00, 2.611089e-01, 4.362261e-02, 1.382008e+00, 2.59778…
1.800000e+00	1.368205e+00, 5.417489e-02, 1.319929e-01, 2.723930e-01, 1.126044e+00, 3.844831e-01, 1.248533e+00, 6.106009e-02, 1.241257e+00, 7.529988e-02, 8.923171e-01, 1.858191e-02, 5.461227e-01, 5.569259e-01, 2.916233e-02, 7.649193e-01, 1.027599e+00, 1.965840e-01, 4.950520e-01, 7.223853e-01, 6.945715e-01, 1.039505e+00, 4.384032e-01, 1.281635e-02, 1.411690e+00, 1.733277e-01, 3.113040e-02, 1.470424e+00, 2.34319…
2.000000e+00	1.274652e+00, 4.820225e-02, 9.053341e-02, 2.281978e-01, 8.654793e-01, 4.416763e-01, 1.020183e+00, 4.348044e-02, 1.124045e+00, 4.576204e-02, 7.234119e-01, 1.171324e-02, 5.091790e-01, 6.006065e-01, 2.897056e-02, 7.541594e-01, 1.077692e+00, 1.555319e-01, 3.090950e-01, 1.058671e+00, 7.929199e-01, 8.478801e-01, 4.008046e-01, 7.199882e-03, 1.330270e+00, 1.420282e-01, 2.029335e-02, 1.684811e+00, 1.91791…
0.000000e+00	6.636804e-01, 1.416765e+00, 1.273524e+00, 1.069987e+00, 2.753941e-01, 9.643566e-02, 2.127104e+00, 9.326727e-01, 1.354050e+00, 2.692211e+00, 1.685093e+00, 1.432281e+00, 1.938625e+00, 8.824263e-01, 2.339771e-01, 2.518145e+00, 4.846157e-01, 2.188083e+00, 2.285914e+00, 1.255162e+00, 9.625349e-01, 1.217439e+00, 2.285045e-01, 1.567736e+00, 7.932206e-01, 1.361887e+00, 2.222474e+00, 8.551780e-01, 1.91841…
2.000000e-01	6.050278e-01, 1.383518e+00, 1.347723e+00, 6.514168e-01, 1.474261e-01, 1.238306e-01, 2.424546e+00, 7.574901e-01, 1.254149e+00, 2.080100e+00, 1.722542e+00, 1.601184e+00, 1.408791e+00, 4.976458e-01, 4.093208e-01, 2.147554e+00, 6.537231e-01, 2.128014e+00, 1.545474e+00, 7.777919e-01, 8.959289e-01, 1.318870e+00, 3.627506e-01, 1.192783e+00, 7.031870e-01, 1.138001e+00, 1.517835e+00, 8.690384e-01, 1.45287…
4.000000e-01	3.885932e-01, 1.140687e+00, 1.273259e+00, 3.654213e-01, 1.555715e-01, 1.096412e-01, 1.751967e+00, 5.672208e-01, 1.017392e+00, 1.170033e+00, 1.739479e+00, 1.269428e+00, 7.130294e-01, 3.317564e-01, 5.308249e-01, 1.549633e+00, 7.069167e-01, 1.333060e+00, 1.598610e+00, 3.919789e-01, 7.619923e-01, 1.193173e+00, 5.425241e-01, 1.063405e+00, 9.636804e-01, 8.106507e-01, 1.322022e+00, 9.573411e-01, 1.65527…
6.000000e-01	3.653853e-01, 6.334377e-01, 1.237524e+00, 1.890275e-01, 3.001764e-01, 6.129158e-02, 1.512695e+00, 3.259190e-01, 1.327523e+00, 8.153431e-01, 1.192685e+00, 9.455129e-01, 3.771803e-01, 1.849588e-01, 5.996817e-01, 1.245187e+00, 9.837602e-01, 1.032648e+00, 1.103957e+00, 3.303049e-01, 7.910276e-01, 1.483448e+00, 6.058840e-01, 6.605497e-01, 1.166675e+00, 7.918870e-01, 8.956937e-01, 7.765126e-01, 1.48620…
8.000000e-01	4.696454e-01, 3.541771e-01, 7.767547e-01, 9.935460e-02, 4.148475e-01, 7.973645e-02, 1.210356e+00, 2.660541e-01, 1.100597e+00, 7.007904e-01, 1.444173e+00, 9.235348e-01, 2.438868e-01, 1.309569e-01, 5.234884e-01, 1.078783e+00, 8.483943e-01, 9.314831e-01, 1.093784e+00, 2.686277e-01, 7.548455e-01, 1.389758e+00, 6.995456e-01, 4.617181e-01, 1.301686e+00, 5.959601e-01, 6.765213e-01, 1.135050e+00, 9.93080…
1.000000e+00	8.205724e-01, 2.655685e-01, 5.397098e-01, 6.326007e-02, 6.285626e-01, 8.110592e-02, 1.026638e+00, 1.712840e-01, 1.168879e+00, 4.417769e-01, 1.494988e+00, 8.216096e-01, 3.936668e-01, 2.048291e-01, 4.212288e-01, 9.099722e-01, 7.503488e-01, 6.397527e-01, 1.341466e+00, 4.374847e-01, 7.967774e-01, 1.391310e+00, 8.177495e-01, 2.335014e-01, 1.526052e+00, 6.815583e-01, 3.875030e-01, 1.190009e+00, 8.13377…
1.200000e+00	8.067976e-01, 2.059149e-01, 3.654631e-01, 3.119572e-02, 5.815006e-01, 1.233168e-01, 1.140469e+00, 9.276107e-02, 1.366776e+00, 3.036399e-01, 1.245718e+00, 6.929037e-01, 4.155936e-01, 2.880106e-01, 3.667659e-01, 8.391232e-01, 8.434659e-01, 5.807179e-01, 1.031822e+00, 4.748017e-01, 9.297709e-01, 1.127227e+00, 7.311881e-01, 1.317017e-01, 1.337081e+00, 5.074960e-01, 2.944403e-01, 1.272901e+00, 6.78722…
1.400000e+00	1.082387e+00, 1.363342e-01, 2.548156e-01, 2.065527e-02, 7.328970e-01, 1.799304e-01, 1.110627e+00, 6.255859e-02, 1.286284e+00, 2.367468e-01, 1.667162e+00, 5.508223e-01, 5.263777e-01, 5.034331e-01, 3.285214e-01, 1.142320e+00, 1.016441e+00, 4.752412e-01, 8.277648e-01, 4.886611e-01, 7.444945e-01, 1.322259e+00, 7.725340e-01, 6.875083e-02, 1.310244e+00, 5.026926e-01, 1.760932e-01, 1.193656e+00, 3.66597…
1.600000e+00	9.979316e-01, 8.900447e-02, 1.831072e-01, 1.626009e-02, 7.389469e-01, 2.989569e-01, 9.481195e-01, 3.408549e-02, 1.362650e+00, 1.102198e-01, 1.375513e+00, 2.872237e-01, 4.613235e-01, 3.875511e-01, 3.680511e-01, 9.881695e-01, 1.043474e+00, 3.079143e-01, 6.499105e-01, 4.486899e-01, 7.686553e-01, 1.343252e+00, 7.742735e-01, 4.332113e-02, 1.357510e+00, 3.787634e-01, 1.278107e-01, 1.312527e+00, 2.11162…
1.800000e+00	1.187387e+00, 6.838073e-02, 1.170763e-01, 9.521228e-03, 8.427851e-01, 2.829908e-01, 1.096942e+00, 3.090972e-02, 1.381234e+00, 9.376425e-02, 1.372205e+00, 2.530442e-01, 5.243091e-01, 4.975062e-01, 3.470745e-01, 1.012160e+00, 8.737525e-01, 2.787341e-01, 4.671658e-01, 4.975063e-01, 7.661404e-01, 1.189864e+00, 7.375250e-01, 2.626694e-02, 1.669042e+00, 3.335852e-01, 7.507888e-02, 1.419958e+00, 1.76763…
2.000000e+00	1.270721e+00, 6.601142e-02, 9.627611e-02, 9.306145e-03, 8.586995e-01, 3.786736e-01, 1.034636e+00, 2.138301e-02, 1.402188e+00, 6.704128e-02, 1.257428e+00, 1.943076e-01, 4.966220e-01, 6.814419e-01, 3.632828e-01, 1.029225e+00, 9.290876e-01, 2.153732e-01, 4.814504e-01, 4.769107e-01, 6.378476e-01, 9.875973e-01, 6.931267e-01, 1.475421e-02, 1.785466e+00, 2.723306e-01, 5.576258e-02, 1.363050e+00, 1.08956…
0.000000e+00	4.863937e-01, 8.215934e-01, 1.374853e-01, 2.200258e+00, 2.805558e+00, 1.146826e+00, 2.435945e+00, 1.373388e+00, 1.472163e+00, 1.932970e+00, 2.921270e+00, 1.937414e+00, 2.457143e+00, 2.098789e-01, 8.646771e-01, 2.651271e+00, 1.310905e+00, 2.154831e+00, 1.657267e+00, 3.088826e-01, 1.729437e-01, 1.034677e+00, 1.060592e+00, 2.652396e+00, 2.227022e+00, 2.713082e+00, 1.032914e+00, 2.705903e+00, 3.08889…
2.000000e-01	3.340403e-01, 9.120485e-01, 5.960451e-01, 1.346253e+00, 2.248787e+00, 8.199616e-01, 1.727213e+00, 1.548287e+00, 1.386246e+00, 9.567331e-01, 2.461805e+00, 1.663668e+00, 1.503916e+00, 3.923729e-01, 7.057016e-01, 1.972309e+00, 1.026830e+00, 1.828796e+00, 1.197315e+00, 2.014224e-01, 4.013197e-01, 1.080468e+00, 9.180116e-01, 1.408882e+00, 1.569011e+00, 1.946744e+00, 7.151796e-01, 2.070929e+00, 1.56785…
4.000000e-01	2.369337e-01, 8.649405e-01, 5.906005e-01, 6.397001e-01, 1.614557e+00, 8.126932e-01, 1.585461e+00, 9.119845e-01, 1.380459e+00, 6.417262e-01, 1.609468e+00, 1.305004e+00, 8.557720e-01, 4.030795e-01, 6.876011e-01, 1.468194e+00, 8.204801e-01, 9.972308e-01, 1.315611e+00, 1.353785e-01, 5.710654e-01, 1.071561e+00, 9.052131e-01, 1.103564e+00, 1.381204e+00, 9.542427e-01, 5.912499e-01, 1.416218e+00, 1.66691…
6.000000e-01	2.747331e-01, 6.308087e-01, 4.605234e-01, 3.417181e-01, 1.643277e+00, 5.554759e-01, 1.332511e+00, 6.286037e-01, 1.253798e+00, 3.414726e-01, 1.566618e+00, 1.214647e+00, 6.488855e-01, 4.636714e-01, 6.277520e-01, 1.302190e+00, 9.037875e-01, 1.204760e+00, 1.051054e+00, 9.802844e-02, 6.215204e-01, 1.080755e+00, 7.949895e-01, 6.410176e-01, 1.143427e+00, 8.495612e-01, 4.050310e-01, 1.443858e+00, 1.12304…
8.000000e-01	3.888519e-01, 4.312009e-01, 2.437795e-01, 1.880263e-01, 1.714371e+00, 3.733222e-01, 1.061832e+00, 3.942593e-01, 1.356725e+00, 2.122745e-01, 1.334913e+00, 9.843933e-01, 5.071302e-01, 6.215407e-01, 5.084087e-01, 9.422801e-01, 7.995004e-01, 8.748688e-01, 1.024301e+00, 1.808174e-01, 6.740786e-01, 1.242451e+00, 9.396314e-01, 4.438401e-01, 1.390362e+00, 7.324026e-01, 3.209050e-01, 1.243218e+00, 9.36662…
1.000000e+00	8.120493e-01, 2.379519e-01, 1.868421e-01, 9.284596e-02, 1.044020e+00, 2.969421e-01, 1.027196e+00, 2.527459e-01, 1.313449e+00, 1.478217e-01, 1.293141e+00, 8.877626e-01, 4.975850e-01, 5.137347e-01, 4.658608e-01, 9.428553e-01, 9.069854e-01, 6.114556e-01, 1.096762e+00, 3.796844e-01, 5.384114e-01, 1.253327e+00, 9.021308e-01, 2.357396e-01, 1.428615e+00, 5.927355e-01, 1.981147e-01, 1.429080e+00, 6.38524…
1.200000e+00	9.966263e-01, 1.697477e-01, 1.514461e-01, 5.717294e-02, 1.223706e+00, 3.613359e-01, 1.013596e+00, 1.924701e-01, 1.035622e+00, 1.126370e-01, 1.500478e+00, 7.707040e-01, 5.357558e-01, 5.630209e-01, 3.184123e-01, 9.634060e-01, 1.023159e+00, 5.468638e-01, 8.506810e-01, 3.976849e-01, 7.151479e-01, 1.182916e+00, 8.241752e-01, 1.218278e-01, 1.422946e+00, 4.714047e-01, 1.399359e-01, 1.374416e+00, 4.34122…
1.400000e+00	9.818874e-01, 1.591663e-01, 1.030593e-01, 3.942976e-02, 8.132425e-01, 3.706917e-01, 1.154151e+00, 1.232154e-01, 1.235031e+00, 6.846517e-02, 1.366737e+00, 6.041405e-01, 4.943394e-01, 5.711536e-01, 3.320878e-01, 7.528767e-01, 7.987420e-01, 3.501670e-01, 7.990300e-01, 5.039673e-01, 6.568395e-01, 1.283589e+00, 7.394742e-01, 7.030408e-02, 1.377647e+00, 3.930188e-01, 6.556915e-02, 1.325129e+00, 3.21079…
1.600000e+00	1.099883e+00, 1.036873e-01, 8.362101e-02, 2.061749e-02, 1.105477e+00, 3.567424e-01, 1.109916e+00, 8.296198e-02, 1.282024e+00, 5.011241e-02, 1.324460e+00, 4.078100e-01, 4.973309e-01, 6.107363e-01, 2.951714e-01, 8.442040e-01, 1.049448e+00, 3.487001e-01, 6.856572e-01, 6.176379e-01, 7.670928e-01, 1.306241e+00, 8.112587e-01, 3.560189e-02, 1.504411e+00, 3.580676e-01, 5.481468e-02, 1.429458e+00, 1.63724…
1.800000e+00	1.054056e+00, 8.153205e-02, 6.167072e-02, 1.539144e-02, 1.175531e+00, 4.250022e-01, 1.152785e+00, 5.348493e-02, 1.273110e+00, 3.593924e-02, 1.165369e+00, 2.531524e-01, 5.420534e-01, 5.700799e-01, 3.138590e-01, 8.655976e-01, 1.114866e+00, 2.242658e-01, 4.948607e-01, 5.897539e-01, 6.443377e-01, 1.202603e+00, 8.678805e-01, 1.964225e-02, 1.710983e+00, 3.137108e-01, 3.658931e-02, 1.458510e+00, 1.63910…
2.000000e+00	1.338078e+00, 8.331306e-02, 2.917233e-02, 1.152663e-02, 9.745006e-01, 4.720982e-01, 1.053896e+00, 3.561776e-02, 1.138569e+00, 2.914996e-02, 1.059944e+00, 1.734707e-01, 5.029003e-01, 5.651964e-01, 3.016517e-01, 9.850362e-01, 9.490832e-01, 2.080849e-01, 4.207210e-01, 4.544965e-01, 7.425246e-01, 1.088102e+00, 7.285656e-01, 1.320056e-02, 1.645724e+00, 3.076814e-01, 2.425322e-02, 1.376023e+00, 1.29614…
0.000000e+00	1.107666e+00, 9.965880e-01, 2.183663e+00, 3.272594e+00, 2.205765e-02, 2.587963e+00, 2.202059e+00, 9.712661e-01, 2.173623e+00, 1.872075e+00, 1.073694e+00, 1.756683e+00, 6.750899e-01, 1.119273e+00, 1.149915e+00, 1.494814e+00, 3.966860e-01, 3.119082e-01, 1.804884e+00, 2.278261e+00, 1.351498e+00, 1.630491e+00, 2.723714e+00, 5.477354e-01, 2.105543e+00, 4.120010e-01, 2.593912e+00, 1.304214e+00, 1.85520…
2.000000e-01	1.107070e+00, 5.658112e-01, 1.991895e+00, 1.590145e+00, 2.065870e-01, 2.437832e+00, 2.227278e+00, 9.938764e-01, 1.774921e+00, 1.263253e+00, 1.427170e+00, 1.317661e+00, 4.464860e-01, 6.790324e-01, 9.961796e-01, 1.045587e+00, 2.239558e-01, 5.170142e-01, 1.673530e+00, 1.762680e+00, 9.474317e-01, 1.848946e+00, 1.462890e+00, 4.587161e-01, 1.709360e+00, 4.052185e-01, 1.655321e+00, 1.557705e+00, 1.98307…
4.000000e-01	1.329234e+00, 4.508960e-01, 1.871391e+00, 8.939708e-01, 3.454184e-01, 2.044585e+00, 1.632645e+00, 1.031818e+00, 1.524848e+00, 7.022315e-01, 1.323261e+00, 6.658695e-01, 2.792322e-01, 4.060934e-01, 8.542370e-01, 1.145472e+00, 1.360023e-01, 4.440277e-01, 8.396587e-01, 1.209496e+00, 8.094934e-01, 1.725768e+00, 1.480014e+00, 2.497197e-01, 1.550769e+00, 4.162787e-01, 1.076004e+00, 1.638288e+00, 1.74010…
6.000000e-01	1.448431e+00, 2.517577e-01, 1.688914e+00, 6.298951e-01, 4.983170e-01, 1.529218e+00, 1.332901e+00, 8.261240e-01, 1.469476e+00, 4.235087e-01, 1.504001e+00, 9.499356e-01, 1.611556e-01, 2.236423e-01, 5.895276e-01, 1.025607e+00, 1.047702e-01, 4.154843e-01, 6.840954e-01, 9.994518e-01, 7.806881e-01, 1.741899e+00, 1.192977e+00, 1.346270e-01, 1.286105e+00, 5.959378e-01, 6.126791e-01, 1.373955e+00, 1.55602…
8.000000e-01	1.469514e+00, 1.519138e-01, 1.064321e+00, 3.003156e-01, 5.226318e-01, 1.808727e+00, 1.364667e+00, 6.401531e-01, 1.225927e+00, 1.760824e-01, 1.551863e+00, 8.190907e-01, 2.775803e-01, 1.315845e-01, 5.949872e-01, 8.816656e-01, 1.912141e-01, 2.884132e-01, 5.510449e-01, 6.548780e-01, 7.767996e-01, 1.733654e+00, 1.098459e+00, 8.449957e-02, 1.391702e+00, 6.892495e-01, 4.287481e-01, 1.498737e+00, 1.82121…
1.000000e+00	1.187883e+00, 9.111977e-02, 7.731172e-01, 1.680854e-01, 6.820068e-01, 1.431909e+00, 1.012614e+00, 3.472672e-01, 1.459837e+00, 1.343288e-01, 1.572138e+00, 6.909111e-01, 3.473670e-01, 7.980347e-02, 5.343392e-01, 1.128933e+00, 5.059714e-01, 2.608104e-01, 3.874067e-01, 6.325775e-01, 7.974441e-01, 1.440917e+00, 8.701159e-01, 4.713347e-02, 1.448580e+00, 6.436975e-01, 3.153697e-01, 1.595962e+00, 1.44535…
1.200000e+00	1.343434e+00, 7.683046e-02, 5.415722e-01, 9.534027e-02, 8.030009e-01, 1.132613e+00, 6.700688e-01, 1.715995e-01, 1.172956e+00, 7.167984e-02, 1.331688e+00, 7.429059e-01, 3.819895e-01, 1.433730e-01, 4.028408e-01, 8.382848e-01, 5.200107e-01, 2.411816e-01, 2.644488e-01, 5.912252e-01, 7.039179e-01, 1.745375e+00, 9.670746e-01, 2.998115e-02, 1.458483e+00, 6.937208e-01, 2.158861e-01, 1.574391e+00, 9.29453…
1.400000e+00	1.700444e+00, 5.842956e-02, 4.523158e-01, 5.259060e-02, 7.952030e-01, 1.298472e+00, 6.861969e-01, 1.376013e-01, 1.114925e+00, 5.384167e-02, 1.274905e+00, 7.530498e-01, 4.557672e-01, 2.867184e-01, 4.003680e-01, 1.107704e+00, 6.423216e-01, 1.805438e-01, 2.143352e-01, 4.634028e-01, 7.177429e-01, 1.474887e+00, 9.559463e-01, 1.328029e-02, 1.437461e+00, 7.609538e-01, 1.251941e-01, 1.540078e+00, 6.97022…
1.600000e+00	1.400877e+00, 6.793328e-02, 2.681714e-01, 2.845211e-02, 9.184289e-01, 1.053122e+00, 5.130725e-01, 1.168995e-01, 1.226316e+00, 4.129874e-02, 1.583689e+00, 6.616340e-01, 4.737861e-01, 3.773212e-01, 4.443350e-01, 1.096524e+00, 7.308782e-01, 1.199353e-01, 1.508582e-01, 5.018999e-01, 5.353868e-01, 1.682839e+00, 7.978359e-01, 8.295362e-03, 1.444824e+00, 7.164839e-01, 8.996301e-02, 1.423210e+00, 5.07954…
1.800000e+00	1.445964e+00, 5.435510e-02, 1.514982e-01, 1.675324e-02, 8.547187e-01, 1.270006e+00, 5.482936e-01, 7.095139e-02, 1.316565e+00, 3.647376e-02, 1.839966e+00, 7.002221e-01, 4.414741e-01, 4.774628e-01, 3.116148e-01, 1.150892e+00, 8.895135e-01, 1.217851e-01, 1.346748e-01, 3.713691e-01, 7.022082e-01, 1.607383e+00, 1.018477e+00, 4.645957e-03, 1.590151e+00, 7.451475e-01, 5.094490e-02, 1.297606e+00, 2.93314…
2.000000e+00	1.561133e+00, 4.450848e-02, 1.375864e-01, 9.375149e-03, 8.670858e-01, 9.691102e-01, 4.720727e-01, 3.658200e-02, 1.294938e+00, 2.877076e-02, 1.554598e+00, 6.861645e-01, 4.344486e-01, 5.446015e-01, 4.136166e-01, 1.145634e+00, 9.496603e-01, 7.761272e-02, 1.124814e-01, 5.330650e-01, 7.298572e-01, 1.283943e+00, 8.772387e-01, 3.224639e-03, 1.523721e+00, 6.675659e-01, 3.351450e-02, 1.590821e+00, 2.26028…
0.000000e+00	1.406757e+00, 1.034676e+00, 6.187850e-01, 1.390725e+00, 8.906243e-01, 7.086346e-02, 2.899127e+00, 2.736329e+00, 4.159352e-01, 6.801078e-01, 2.671529e+00, 6.285317e-01, 2.635619e-01, 1.016164e+00, 1.092224e+00, 1.983673e+00, 5.609587e-01, 2.519092e-01, 3.156148e+00, 1.857732e+00, 7.182286e-01, 5.236931e-01, 1.530857e+00, 2.912590e+00, 3.490588e-01, 1.832112e+00, 4.213528e-01, 2.947618e-01, 1.44367…
2.000000e-01	1.746637e+00, 6.152688e-01, 7.236736e-01, 1.124574e+00, 8.479839e-01, 2.542376e-01, 2.523227e+00, 2.258100e+00, 5.385384e-01, 9.413105e-01, 1.710058e+00, 8.755129e-01, 1.311134e-01, 5.556342e-01, 9.295533e-01, 1.543875e+00, 7.831701e-01, 3.180103e-01, 1.994617e+00, 1.231080e+00, 6.470274e-01, 7.217424e-01, 1.086683e+00, 1.346312e+00, 2.490486e-01, 1.506298e+00, 3.538601e-01, 3.032874e-01, 1.07719…
4.000000e-01	1.410868e+00, 4.594411e-01, 9.469038e-01, 7.436679e-01, 7.581850e-01, 3.420210e-01, 1.854750e+00, 1.391036e+00, 5.960783e-01, 8.609255e-01, 1.329640e+00, 7.195878e-01, 1.545928e-01, 5.420577e-01, 7.703624e-01, 1.110797e+00, 8.332886e-01, 3.508833e-01, 1.083962e+00, 7.231584e-01, 7.019173e-01, 9.359756e-01, 1.033443e+00, 8.483910e-01, 1.655338e-01, 1.097726e+00, 2.488113e-01, 2.846815e-01, 1.08400…
6.000000e-01	1.777687e+00, 2.818683e-01, 9.626981e-01, 3.547356e-01, 7.824162e-01, 4.402164e-01, 1.525514e+00, 7.035989e-01, 8.907931e-01, 9.207861e-01, 1.440887e+00, 8.476145e-01, 2.923832e-01, 4.590575e-01, 7.167791e-01, 1.092578e+00, 8.830005e-01, 3.874991e-01, 9.550969e-01, 5.038722e-01, 7.059265e-01, 9.315343e-01, 9.496200e-01, 4.443770e-01, 2.964101e-01, 9.493784e-01, 1.755664e-01, 3.223937e-01, 8.75621…
8.000000e-01	1.387561e+00, 1.504492e-01, 7.045139e-01, 2.294326e-01, 7.960653e-01, 6.036345e-01, 1.106222e+00, 6.509333e-01, 7.239531e-01, 8.946078e-01, 1.229294e+00, 5.137079e-01, 3.717226e-01, 4.676683e-01, 6.083505e-01, 1.271826e+00, 7.646691e-01, 2.721743e-01, 6.040365e-01, 4.400505e-01, 6.266577e-01, 1.045749e+00, 8.708091e-01, 2.669684e-01, 4.705394e-01, 8.468939e-01, 1.049601e-01, 5.363940e-01, 6.51808…
1.000000e+00	1.645424e+00, 1.145871e-01, 4.879039e-01, 9.720530e-02, 8.796051e-01, 6.560317e-01, 9.820442e-01, 3.840101e-01, 1.201878e+00, 8.127808e-01, 1.137422e+00, 3.675621e-01, 4.400551e-01, 5.342220e-01, 6.095085e-01, 1.176480e+00, 1.049230e+00, 2.500048e-01, 3.873611e-01, 3.725343e-01, 7.753728e-01, 9.428820e-01, 6.488752e-01, 1.335858e-01, 8.094560e-01, 6.243852e-01, 8.131449e-02, 7.850626e-01, 5.58424…
1.200000e+00	1.597731e+00, 8.780608e-02, 2.788015e-01, 6.417330e-02, 9.161056e-01, 5.963196e-01, 8.836661e-01, 2.816898e-01, 1.062958e+00, 8.185414e-01, 1.082758e+00, 2.512739e-01, 4.761440e-01, 5.344171e-01, 4.441039e-01, 1.057091e+00, 9.812043e-01, 1.982534e-01, 2.969656e-01, 4.204799e-01, 7.714062e-01, 9.643483e-01, 7.107273e-01, 8.071388e-02, 8.944733e-01, 6.251080e-01, 3.971995e-02, 8.516598e-01, 3.55686…
1.400000e+00	1.489062e+00, 6.968321e-02, 2.604448e-01, 4.368900e-02, 7.944601e-01, 7.527526e-01, 7.530130e-01, 1.831713e-01, 1.241985e+00, 5.904191e-01, 1.019870e+00, 1.523096e-01, 5.247668e-01, 3.539560e-01, 4.863984e-01, 1.141402e+00, 9.443727e-01, 1.477583e-01, 2.740309e-01, 4.269903e-01, 7.810677e-01, 1.029495e+00, 4.573266e-01, 4.542529e-02, 1.263560e+00, 4.840909e-01, 3.055150e-02, 9.456483e-01, 2.50465…
1.600000e+00	1.671145e+00, 5.828095e-02, 1.196553e-01, 3.047564e-02, 8.234675e-01, 7.155876e-01, 6.213803e-01, 1.190291e-01, 1.246623e+00, 4.715690e-01, 9.392941e-01, 7.996367e-02, 4.955179e-01, 6.412217e-01, 3.760542e-01, 1.022880e+00, 8.034002e-01, 1.288185e-01, 1.547195e-01, 4.361735e-01, 7.708963e-01, 9.939426e-01, 4.710071e-01, 1.771806e-02, 1.219418e+00, 3.964177e-01, 2.061707e-02, 1.129511e+00, 1.79915…
1.800000e+00	1.567533e+00, 5.871685e-02, 1.138322e-01, 1.679538e-02, 9.595765e-01, 5.593481e-01, 6.317911e-01, 6.655757e-02, 1.095193e+00, 3.056049e-01, 1.007952e+00, 4.998548e-02, 4.931015e-01, 5.086306e-01, 4.286772e-01, 1.003719e+00, 9.586392e-01, 1.189499e-01, 1.402091e-01, 4.904095e-01, 6.853807e-01, 1.039706e+00, 4.754458e-01, 1.490318e-02, 1.471164e+00, 2.600350e-01, 1.232320e-02, 1.301723e+00, 1.37450…
2.000000e+00	1.383070e+00, 4.833846e-02, 6.673569e-02, 1.580900e-02, 8.047875e-01, 8.206458e-01, 7.331127e-01, 4.394404e-02, 1.189582e+00, 2.146885e-01, 1.005803e+00, 3.773823e-02, 4.554293e-01, 5.717374e-01, 3.198618e-01, 8.770433e-01, 9.378459e-01, 7.784773e-02, 9.795673e-02, 5.241330e-01, 6.669299e-01, 1.155580e+00, 4.475489e-01, 7.719566e-03, 1.337285e+00, 2.977769e-01, 1.004415e-02, 1.468693e+00, 7.48933…
0.000000e+00	2.734012e-01, 2.897115e-02, 2.194603e+00, 2.263206e+00, 2.018812e+00, 2.892403e+00, 7.761724e-01, 5.678239e-01, 2.569280e+00, 4.668441e-01, 9.113659e-01, 2.094710e+00, 1.181641e+00, 1.902412e+00, 1.703994e-01, 2.310286e+00, 5.918024e-01, 1.995660e-01, 2.145865e+00, 2.009736e+00, 2.357004e+00, 1.980134e+00, 1.128145e+00, 1.424461e+00, 1.476832e+00, 9.690030e-01, 1.582952e+00, 2.154667e+00, 2.42177…
2.000000e-01	6.447855e-01, 1.640854e-01, 1.740181e+00, 1.201135e+00, 1.662150e+00, 2.230980e+00, 1.221130e+00, 7.621472e-01, 2.560624e+00, 2.345502e-01, 1.267977e+00, 8.665119e-01, 6.223553e-01, 1.006582e+00, 3.299063e-01, 1.714697e+00, 3.866163e-01, 1.805311e-01, 1.644909e+00, 1.342011e+00, 1.935328e+00, 2.271952e+00, 8.606379e-01, 7.342126e-01, 1.291469e+00, 6.347783e-01, 8.380767e-01, 1.477524e+00, 2.14093…
4.000000e-01	9.629383e-01, 1.163769e-01, 1.499347e+00, 7.903310e-01, 1.681797e+00, 2.263241e+00, 1.463078e+00, 7.515171e-01, 2.039698e+00, 1.345498e-01, 1.193313e+00, 7.190021e-01, 4.034633e-01, 6.175199e-01, 4.533101e-01, 1.040832e+00, 2.810453e-01, 1.597014e-01, 1.236773e+00, 8.093034e-01, 1.453553e+00, 2.176061e+00, 7.577058e-01, 3.644872e-01, 1.229953e+00, 4.959586e-01, 6.033724e-01, 1.690418e+00, 2.05258…
6.000000e-01	8.794650e-01, 9.565075e-02, 1.001339e+00, 4.807838e-01, 1.299794e+00, 1.524859e+00, 1.696073e+00, 4.617094e-01, 1.641129e+00, 7.131872e-02, 1.338854e+00, 5.836296e-01, 5.180002e-01, 3.503654e-01, 4.732912e-01, 9.775218e-01, 1.972946e-01, 1.154931e-01, 9.741287e-01, 7.488225e-01, 1.306231e+00, 1.604316e+00, 8.912956e-01, 2.178821e-01, 1.281683e+00, 4.872406e-01, 4.531388e-01, 1.719363e+00, 1.79284…
8.000000e-01	1.230142e+00, 8.085121e-02, 7.026639e-01, 2.224260e-01, 1.223209e+00, 1.419098e+00, 1.247146e+00, 3.441954e-01, 1.339319e+00, 4.721998e-02, 1.249771e+00, 4.994873e-01, 4.684629e-01, 2.421845e-01, 3.494300e-01, 9.369269e-01, 1.514584e-01, 9.301429e-02, 8.534225e-01, 6.185263e-01, 1.035369e+00, 1.550828e+00, 6.736218e-01, 1.268577e-01, 1.782722e+00, 6.251476e-01, 2.851760e-01, 1.705844e+00, 1.30430…
1.000000e+00	1.249306e+00, 6.360187e-02, 4.456145e-01, 1.080657e-01, 1.048834e+00, 1.419672e+00, 9.756969e-01, 2.348861e-01, 1.447301e+00, 2.972964e-02, 1.691239e+00, 5.553608e-01, 4.192422e-01, 1.583548e-01, 4.070708e-01, 8.471398e-01, 3.694803e-01, 8.058234e-02, 7.621864e-01, 4.813466e-01, 7.524689e-01, 1.778162e+00, 7.477104e-01, 6.835458e-02, 1.558309e+00, 5.696225e-01, 1.826475e-01, 1.367353e+00, 1.06674…
1.200000e+00	1.377305e+00, 6.105184e-02, 3.417218e-01, 6.642053e-02, 9.172545e-01, 1.129817e+00, 7.855429e-01, 1.547701e-01, 1.107574e+00, 1.978502e-02, 1.546334e+00, 6.802171e-01, 5.429827e-01, 3.104716e-01, 4.144913e-01, 9.979935e-01, 5.877231e-01, 5.474133e-02, 4.387195e-01, 5.029398e-01, 7.686258e-01, 1.915323e+00, 7.687249e-01, 3.531802e-02, 1.390052e+00, 6.375478e-01, 1.200220e-01, 1.539243e+00, 7.21769…
1.400000e+00	1.557828e+00, 5.348636e-02, 2.971585e-01, 3.851140e-02, 9.288560e-01, 1.053359e+00, 8.546082e-01, 9.016611e-02, 1.190684e+00, 1.970842e-02, 1.568710e+00, 6.377314e-01, 5.154300e-01, 4.362885e-01, 3.685689e-01, 9.026521e-01, 6.839109e-01, 5.418037e-02, 4.062365e-01, 4.853033e-01, 8.268581e-01, 1.585297e+00, 8.423339e-01, 2.112438e-02, 1.463481e+00, 6.230316e-01, 6.833241e-02, 1.427731e+00, 3.34865…
1.600000e+00	1.230798e+00, 4.387034e-02, 1.783864e-01, 2.320020e-02, 9.558737e-01, 1.126811e+00, 7.828026e-01, 6.724212e-02, 1.144921e+00, 1.645246e-02, 1.535323e+00, 6.671133e-01, 5.358061e-01, 4.186075e-01, 3.522888e-01, 1.008764e+00, 6.726806e-01, 3.931724e-02, 2.558402e-01, 4.942577e-01, 7.242177e-01, 1.560562e+00, 8.619496e-01, 1.148175e-02, 1.477698e+00, 7.913957e-01, 5.248518e-02, 1.438996e+00, 2.78200…
1.800000e+00	1.400408e+00, 4.974819e-02, 1.028329e-01, 1.243279e-02, 1.224063e+00, 9.744412e-01, 7.864970e-01, 4.460684e-02, 1.266011e+00, 1.843777e-02, 1.615887e+00, 7.776235e-01, 4.286782e-01, 5.582867e-01, 3.667331e-01, 1.029960e+00, 6.748076e-01, 3.679824e-02, 2.395535e-01, 4.646292e-01, 8.299198e-01, 1.646824e+00, 7.990673e-01, 8.170468e-03, 1.494156e+00, 6.717812e-01, 3.440116e-02, 1.244529e+00, 2.50811…
2.000000e+00	1.342639e+00, 5.911401e-02, 8.229719e-02, 7.700517e-03, 8.121930e-01, 9.846242e-01, 6.136783e-01, 2.613690e-02, 1.329376e+00, 2.117748e-02, 1.703359e+00, 6.193412e-01, 5.404400e-01, 4.853369e-01, 3.258054e-01, 9.995415e-01, 9.124854e-01, 2.896617e-02, 1.658281e-01, 5.848958e-01, 6.806056e-01, 1.685893e+00, 8.965907e-01, 3.829031e-03, 1.595514e+00, 5.381963e-01, 2.091806e-02, 1.244729e+00, 1.47525…
