# Supplementary material for: Inference of Vohradský's Models of Genetic Networks by Solving Two-Dimensional Function Optimization Problems
Source: PLoS One. 2013 Dec 30;8(12):e83308. doi: 10.1371/journal.pone.0083308 (PMC3875442; doi:10.1371/journal.pone.0083308)
Supplement: Text S2 — Time-series data used in the ‘Inference in noisy environment’ section (compressed by gzip). (GZ) [file pone.0083308.s002.gz › time_series_data/gene30/10sets/tc.dat311]

Time "G0" "G1" "G2" "G3" "G4" "G5" "G6" "G7" "G8" "G9" "G10" "G11" "G12" "G13" "G14" "G15" "G16" "G17" "G18" "G19" "G20" "G21" "G22" "G23" "G24" "G25" "G26" "G27" "G28" "G29"
0.000000e+00	1.931942e+00, 1.903813e+00, 2.716503e+00, 7.558222e-01, 3.007936e+00, 1.018795e+00, 4.174254e-01, 5.091703e-01, 8.351392e-01, 5.664480e-01, 3.021123e+00, 2.832738e-01, 2.538973e+00, 9.599255e-01, 8.374215e-01, 2.431851e+00, 2.410001e+00, 1.297438e+00, 3.050404e-01, 2.664763e+00, 3.005476e+00, 7.133117e-01, 1.994892e+00, 1.319232e+00, 3.307348e+00, 2.159153e+00, 2.244402e+00, 2.602170e+00, 2.71575…
2.000000e-01	1.424654e+00, 1.312505e+00, 2.016389e+00, 7.183030e-01, 1.834958e+00, 1.173619e+00, 2.954499e-01, 3.596628e-01, 9.365546e-01, 5.470490e-01, 1.478509e+00, 7.673597e-01, 2.360294e+00, 1.068708e+00, 4.897966e-01, 1.696198e+00, 1.563651e+00, 9.570226e-01, 2.654776e-01, 1.973347e+00, 1.842633e+00, 5.749075e-01, 2.092645e+00, 1.411557e+00, 3.062496e+00, 1.745705e+00, 1.638226e+00, 1.870077e+00, 2.49088…
4.000000e-01	7.703067e-01, 1.249969e+00, 2.041876e+00, 8.185301e-01, 1.236444e+00, 1.139558e+00, 3.811048e-01, 2.221129e-01, 9.368603e-01, 7.277598e-01, 1.040032e+00, 8.658280e-01, 1.519647e+00, 8.932889e-01, 2.714545e-01, 1.821835e+00, 1.081549e+00, 6.573726e-01, 3.978052e-01, 1.677252e+00, 1.535695e+00, 5.432319e-01, 1.699776e+00, 1.119995e+00, 2.685100e+00, 1.126571e+00, 9.172168e-01, 1.503836e+00, 1.88269…
6.000000e-01	5.683358e-01, 9.065576e-01, 1.628726e+00, 1.002992e+00, 1.005286e+00, 1.132671e+00, 3.739827e-01, 2.246373e-01, 9.883849e-01, 4.668284e-01, 7.982944e-01, 1.201754e+00, 1.324878e+00, 7.938934e-01, 1.610310e-01, 2.035201e+00, 6.845898e-01, 5.538847e-01, 6.454202e-01, 1.384692e+00, 1.102253e+00, 4.807100e-01, 1.222389e+00, 1.096794e+00, 2.834291e+00, 9.369282e-01, 6.918467e-01, 1.129432e+00, 2.18465…
8.000000e-01	3.832872e-01, 9.364350e-01, 1.107814e+00, 9.552317e-01, 8.063698e-01, 1.311529e+00, 4.659523e-01, 2.640347e-01, 8.215607e-01, 5.344916e-01, 6.095833e-01, 1.358146e+00, 1.398584e+00, 8.425036e-01, 2.155617e-01, 2.197654e+00, 6.114986e-01, 3.643884e-01, 4.792205e-01, 1.354262e+00, 1.007691e+00, 5.966317e-01, 7.996124e-01, 1.498347e+00, 2.872395e+00, 5.625721e-01, 4.537380e-01, 1.160332e+00, 1.65022…
1.000000e+00	2.108055e-01, 8.137920e-01, 1.225280e+00, 8.592233e-01, 7.723613e-01, 1.588089e+00, 4.984890e-01, 4.065528e-01, 6.896900e-01, 3.447846e-01, 6.390192e-01, 1.064010e+00, 1.419502e+00, 8.447780e-01, 2.437364e-01, 2.086954e+00, 5.438230e-01, 2.765910e-01, 7.181716e-01, 1.190469e+00, 7.968545e-01, 6.131719e-01, 5.465097e-01, 1.568360e+00, 2.349182e+00, 4.592523e-01, 3.099587e-01, 8.695625e-01, 1.96072…
1.200000e+00	1.047580e-01, 6.981721e-01, 9.632731e-01, 1.050749e+00, 8.499573e-01, 1.703738e+00, 4.748837e-01, 4.350876e-01, 7.278662e-01, 2.847517e-01, 5.886540e-01, 1.138596e+00, 1.060583e+00, 7.111977e-01, 2.677021e-01, 2.608028e+00, 3.455437e-01, 1.739795e-01, 9.128455e-01, 8.978222e-01, 8.416438e-01, 4.710148e-01, 4.193144e-01, 1.614209e+00, 2.302776e+00, 4.524714e-01, 2.152462e-01, 7.359966e-01, 1.20221…
1.400000e+00	6.590718e-02, 7.084347e-01, 1.003394e+00, 1.031952e+00, 7.337977e-01, 1.658673e+00, 5.244628e-01, 3.811039e-01, 5.669627e-01, 2.240032e-01, 5.971631e-01, 6.563856e-01, 9.441881e-01, 5.836668e-01, 4.055328e-01, 2.260434e+00, 2.572193e-01, 9.777599e-02, 7.741652e-01, 8.130781e-01, 5.125537e-01, 4.913179e-01, 2.937497e-01, 1.325319e+00, 1.809625e+00, 4.246087e-01, 1.684450e-01, 6.017854e-01, 1.24227…
1.600000e+00	4.567658e-02, 6.997888e-01, 6.518988e-01, 8.540784e-01, 6.462521e-01, 1.523600e+00, 6.108221e-01, 5.856498e-01, 4.942334e-01, 1.832008e-01, 5.637489e-01, 5.912660e-01, 8.906122e-01, 3.523300e-01, 3.976072e-01, 2.412998e+00, 2.423293e-01, 6.530138e-02, 8.932629e-01, 5.775594e-01, 4.492931e-01, 3.305481e-01, 1.945139e-01, 1.343172e+00, 1.893430e+00, 3.584309e-01, 1.145169e-01, 4.767578e-01, 1.11485…
1.800000e+00	2.569577e-02, 4.882573e-01, 4.657808e-01, 7.875262e-01, 8.442461e-01, 1.665133e+00, 5.191605e-01, 5.494738e-01, 3.391411e-01, 1.515070e-01, 6.632772e-01, 3.563421e-01, 6.140283e-01, 3.636315e-01, 3.694055e-01, 2.422373e+00, 2.594958e-01, 4.818594e-02, 9.913080e-01, 5.334684e-01, 2.819511e-01, 2.025281e-01, 1.514443e-01, 1.225124e+00, 1.911168e+00, 3.933065e-01, 1.449040e-01, 3.020020e-01, 1.00909…
2.000000e+00	1.521459e-02, 5.161415e-01, 2.682484e-01, 8.957272e-01, 7.340727e-01, 1.311009e+00, 5.573895e-01, 5.320719e-01, 2.692524e-01, 1.129008e-01, 6.159971e-01, 3.442033e-01, 5.022416e-01, 2.409822e-01, 3.978107e-01, 2.209197e+00, 2.286055e-01, 2.807290e-02, 8.647665e-01, 3.491845e-01, 1.508542e-01, 1.724635e-01, 8.524515e-02, 1.076106e+00, 1.438551e+00, 6.642249e-01, 1.975580e-01, 1.851891e-01, 7.52772…
0.000000e+00	1.039163e-02, 1.117950e+00, 9.133876e-01, 2.183197e+00, 2.448712e+00, 2.479111e+00, 8.162306e-01, 7.862869e-01, 1.572768e+00, 2.213894e+00, 2.767174e-01, 2.084107e+00, 2.128138e+00, 2.037587e-01, 1.699872e+00, 2.027312e+00, 1.019864e+00, 2.899668e-02, 2.198834e+00, 1.917816e+00, 1.344391e-01, 3.186109e+00, 4.328035e-01, 2.236138e+00, 8.955516e-01, 2.326590e-01, 1.388110e+00, 5.303326e-01, 1.82489…
2.000000e-01	1.599523e-01, 6.862059e-01, 9.307212e-01, 1.402289e+00, 1.884757e+00, 1.813433e+00, 7.118554e-01, 7.924998e-01, 1.199957e+00, 1.910981e+00, 4.017874e-01, 1.684218e+00, 1.729819e+00, 1.242456e-01, 1.504060e+00, 1.685866e+00, 5.905992e-01, 1.938988e-02, 1.873883e+00, 1.655766e+00, 4.983656e-01, 2.723504e+00, 3.146190e-01, 1.886746e+00, 1.084045e+00, 6.272552e-01, 7.591237e-01, 6.774695e-01, 1.72281…
4.000000e-01	8.543993e-02, 3.179909e-01, 1.018890e+00, 6.810349e-01, 1.479997e+00, 9.138433e-01, 7.311847e-01, 7.347173e-01, 1.018458e+00, 1.389617e+00, 3.339788e-01, 1.137848e+00, 1.651105e+00, 2.067899e-01, 8.591776e-01, 2.513073e+00, 6.072467e-01, 1.601726e-02, 1.616802e+00, 1.121331e+00, 5.543148e-01, 2.133663e+00, 1.858427e-01, 1.842944e+00, 1.167147e+00, 9.955266e-01, 5.787113e-01, 6.570201e-01, 1.83309…
6.000000e-01	5.098356e-02, 2.178817e-01, 1.113552e+00, 5.140823e-01, 1.097271e+00, 1.002631e+00, 5.670779e-01, 6.376815e-01, 6.287451e-01, 1.062262e+00, 4.987094e-01, 9.224722e-01, 1.411832e+00, 3.177758e-01, 6.882378e-01, 2.080066e+00, 4.892254e-01, 1.032190e-02, 1.633766e+00, 7.562366e-01, 7.550251e-01, 1.629814e+00, 1.105427e-01, 1.884674e+00, 1.228080e+00, 8.269304e-01, 3.725139e-01, 7.017679e-01, 1.43720…
8.000000e-01	2.473800e-02, 1.098997e-01, 9.445298e-01, 3.011830e-01, 1.143683e+00, 9.047702e-01, 4.337073e-01, 6.646939e-01, 5.965862e-01, 8.588599e-01, 4.795406e-01, 7.532670e-01, 1.168552e+00, 4.557130e-01, 5.188445e-01, 2.001444e+00, 3.055262e-01, 6.466414e-03, 1.580392e+00, 4.673010e-01, 8.339258e-01, 1.314621e+00, 9.453589e-02, 1.904828e+00, 1.083506e+00, 1.102798e+00, 2.747882e-01, 6.809040e-01, 1.15465…
1.000000e+00	1.893484e-02, 8.264482e-02, 8.731878e-01, 2.091530e-01, 8.824350e-01, 1.042859e+00, 6.061552e-01, 6.048222e-01, 4.093262e-01, 6.632667e-01, 5.310557e-01, 6.006492e-01, 8.308972e-01, 6.453269e-01, 5.637385e-01, 2.130291e+00, 1.750267e-01, 5.289538e-03, 1.423457e+00, 2.676737e-01, 6.690607e-01, 1.134066e+00, 7.105754e-02, 1.745472e+00, 1.284259e+00, 9.793243e-01, 1.674090e-01, 6.183307e-01, 1.37911…
1.200000e+00	1.036967e-02, 5.366808e-02, 7.114015e-01, 2.004209e-01, 7.382801e-01, 1.334043e+00, 4.949804e-01, 4.996596e-01, 3.227231e-01, 5.160735e-01, 6.198901e-01, 5.127048e-01, 8.238799e-01, 5.211535e-01, 5.471043e-01, 2.489875e+00, 1.322966e-01, 3.674727e-03, 1.304602e+00, 1.573464e-01, 4.004679e-01, 9.225744e-01, 4.385796e-02, 1.714181e+00, 1.036898e+00, 1.173000e+00, 1.031030e-01, 4.912107e-01, 1.33564…
1.400000e+00	6.415638e-03, 5.879582e-02, 3.590736e-01, 1.771077e-01, 7.691312e-01, 1.164110e+00, 4.855034e-01, 6.219808e-01, 2.274482e-01, 4.062052e-01, 5.595616e-01, 3.563322e-01, 5.295533e-01, 5.250744e-01, 4.532186e-01, 2.423998e+00, 8.315170e-02, 2.826516e-03, 1.334718e+00, 1.189147e-01, 2.813953e-01, 6.706538e-01, 2.976441e-02, 1.488865e+00, 8.910425e-01, 1.126090e+00, 8.862404e-02, 2.938045e-01, 1.30626…
1.600000e+00	3.615039e-03, 7.622459e-02, 2.673985e-01, 1.922925e-01, 8.858047e-01, 1.355773e+00, 5.554542e-01, 5.660442e-01, 2.353100e-01, 2.749861e-01, 4.922683e-01, 2.907283e-01, 3.952142e-01, 4.785362e-01, 4.367953e-01, 2.436402e+00, 6.606986e-02, 1.862383e-03, 1.239977e+00, 7.595097e-02, 1.359917e-01, 4.633874e-01, 2.311081e-02, 1.363549e+00, 8.804127e-01, 9.705763e-01, 8.858983e-02, 1.809702e-01, 8.14977…
1.800000e+00	2.026393e-03, 8.581863e-02, 2.045152e-01, 1.874005e-01, 8.804897e-01, 1.437662e+00, 4.595217e-01, 6.802115e-01, 1.564487e-01, 2.498550e-01, 6.268306e-01, 1.986887e-01, 3.255175e-01, 3.661847e-01, 4.629329e-01, 2.832053e+00, 4.049036e-02, 1.556816e-03, 1.119964e+00, 9.107265e-02, 8.748742e-02, 4.513181e-01, 1.398208e-02, 1.118837e+00, 7.647442e-01, 8.573315e-01, 1.367549e-01, 1.227572e-01, 7.35040…
2.000000e+00	1.431815e-03, 1.068699e-01, 1.055384e-01, 2.402084e-01, 7.713075e-01, 1.729584e+00, 5.742951e-01, 6.107765e-01, 1.230065e-01, 2.010642e-01, 4.856119e-01, 1.520781e-01, 2.118082e-01, 3.325914e-01, 4.485848e-01, 2.760428e+00, 2.646593e-02, 1.222286e-03, 1.200018e+00, 9.284383e-02, 5.531583e-02, 2.982201e-01, 9.067484e-03, 7.682556e-01, 5.582678e-01, 9.183535e-01, 2.665010e-01, 7.316640e-02, 6.37371…
0.000000e+00	1.982826e-01, 2.197399e+00, 1.898481e+00, 2.293435e+00, 3.042082e+00, 1.832850e-02, 2.069788e+00, 7.099636e-01, 2.783009e+00, 1.512267e+00, 2.591694e+00, 2.874227e+00, 1.705455e+00, 2.060901e+00, 1.554015e+00, 6.928440e-01, 2.331511e+00, 1.369796e+00, 2.215530e+00, 2.369591e+00, 2.541451e-01, 1.381844e+00, 1.169440e-01, 1.158427e+00, 7.293201e-01, 1.566446e+00, 1.871655e-01, 1.250804e+00, 2.71012…
2.000000e-01	1.256831e-01, 1.357158e+00, 1.765377e+00, 1.594293e+00, 1.361858e+00, 5.868298e-02, 1.055521e+00, 6.084137e-01, 2.223735e+00, 1.052570e+00, 1.545575e+00, 2.368497e+00, 1.966164e+00, 1.527504e+00, 1.021385e+00, 5.800645e-01, 1.965665e+00, 7.958955e-01, 2.047347e+00, 1.437068e+00, 5.302334e-01, 1.599687e+00, 1.318254e-01, 1.136227e+00, 1.292913e+00, 1.022321e+00, 1.760927e-01, 9.621535e-01, 2.07934…
4.000000e-01	7.320446e-02, 7.993333e-01, 1.233596e+00, 1.286282e+00, 9.771767e-01, 1.468199e-01, 6.116871e-01, 2.734112e-01, 1.850641e+00, 1.007808e+00, 8.330494e-01, 2.099102e+00, 2.041339e+00, 9.191108e-01, 5.576768e-01, 4.473338e-01, 1.345144e+00, 6.059507e-01, 1.939747e+00, 7.457623e-01, 6.111936e-01, 1.434546e+00, 9.215444e-02, 1.188809e+00, 1.282982e+00, 7.661112e-01, 1.589779e-01, 9.953099e-01, 2.39662…
6.000000e-01	3.663977e-02, 4.140896e-01, 1.362913e+00, 1.171443e+00, 7.967914e-01, 4.573192e-01, 6.489760e-01, 2.026420e-01, 2.164998e+00, 7.076736e-01, 6.225443e-01, 1.359849e+00, 1.858646e+00, 7.971140e-01, 3.530804e-01, 4.436456e-01, 1.072433e+00, 3.804489e-01, 1.867995e+00, 5.543616e-01, 7.906500e-01, 1.714928e+00, 9.969748e-02, 1.573805e+00, 1.646421e+00, 7.608290e-01, 1.303929e-01, 9.945486e-01, 2.16807…
8.000000e-01	2.836896e-02, 2.205670e-01, 9.499268e-01, 9.937791e-01, 7.554105e-01, 6.020126e-01, 4.635880e-01, 1.078165e-01, 1.924882e+00, 5.625046e-01, 7.486440e-01, 1.557081e+00, 1.677627e+00, 9.562389e-01, 1.468796e-01, 3.565952e-01, 7.029439e-01, 2.191892e-01, 1.696156e+00, 2.871993e-01, 7.050464e-01, 1.554119e+00, 6.491860e-02, 1.507424e+00, 1.960633e+00, 7.256024e-01, 1.255091e-01, 8.233781e-01, 2.00753…
1.000000e+00	1.718395e-02, 1.317293e-01, 1.161515e+00, 9.393638e-01, 7.471993e-01, 7.217598e-01, 5.201649e-01, 6.900907e-02, 1.713627e+00, 4.624827e-01, 6.403689e-01, 1.256563e+00, 1.568330e+00, 9.214787e-01, 1.175735e-01, 5.130295e-01, 5.829887e-01, 2.003011e-01, 1.588405e+00, 1.626525e-01, 7.864669e-01, 1.555149e+00, 4.362735e-02, 1.263248e+00, 1.882726e+00, 5.700128e-01, 1.081209e-01, 8.170793e-01, 1.85830…
1.200000e+00	7.790896e-03, 7.707055e-02, 9.190310e-01, 8.266748e-01, 5.955435e-01, 1.276695e+00, 4.785622e-01, 4.323145e-02, 9.879735e-01, 3.230109e-01, 5.386286e-01, 1.159531e+00, 1.241245e+00, 8.075122e-01, 1.265500e-01, 8.032575e-01, 4.858057e-01, 1.208554e-01, 1.442090e+00, 1.342155e-01, 6.828059e-01, 1.454299e+00, 2.915728e-02, 1.375526e+00, 1.755317e+00, 3.912409e-01, 9.551285e-02, 8.786747e-01, 1.73094…
1.400000e+00	4.595459e-03, 5.775876e-02, 1.150671e+00, 8.954356e-01, 6.416156e-01, 1.159026e+00, 4.689822e-01, 2.518179e-02, 1.158313e+00, 2.851471e-01, 5.495121e-01, 7.820828e-01, 1.362180e+00, 9.820520e-01, 1.531710e-01, 1.126234e+00, 2.948210e-01, 8.072702e-02, 1.423536e+00, 7.728574e-02, 9.762995e-01, 1.382714e+00, 1.751577e-02, 1.546730e+00, 2.126493e+00, 2.769456e-01, 7.487671e-02, 8.234069e-01, 1.70425…
1.600000e+00	2.781088e-03, 5.187949e-02, 9.725167e-01, 7.810027e-01, 6.091697e-01, 1.168782e+00, 4.246289e-01, 7.978875e-02, 7.759168e-01, 2.186589e-01, 6.166418e-01, 6.573481e-01, 1.081143e+00, 8.347479e-01, 1.901869e-01, 1.226280e+00, 2.860721e-01, 5.886569e-02, 1.371615e+00, 5.537957e-02, 7.006933e-01, 1.234997e+00, 1.289224e-02, 1.416490e+00, 1.827825e+00, 2.310850e-01, 7.481444e-02, 6.527769e-01, 1.82603…
1.800000e+00	1.825751e-03, 6.086690e-02, 7.509984e-01, 8.435930e-01, 7.506778e-01, 1.260619e+00, 4.910775e-01, 2.777803e-01, 5.688078e-01, 2.339370e-01, 6.107854e-01, 5.141365e-01, 7.523065e-01, 7.239422e-01, 2.395291e-01, 1.646264e+00, 2.331447e-01, 4.029471e-02, 1.427175e+00, 4.172934e-02, 4.946021e-01, 1.002592e+00, 9.741845e-03, 1.426049e+00, 1.545308e+00, 1.622034e-01, 7.748047e-02, 5.951451e-01, 1.21346…
2.000000e+00	1.142459e-03, 6.712034e-02, 4.726983e-01, 6.752629e-01, 6.622527e-01, 1.388677e+00, 4.956088e-01, 3.409510e-01, 3.703927e-01, 1.398720e-01, 5.844490e-01, 5.064165e-01, 6.646636e-01, 7.588941e-01, 2.554449e-01, 1.727250e+00, 1.478184e-01, 2.740010e-02, 1.289401e+00, 5.631481e-02, 2.867572e-01, 6.294428e-01, 5.015448e-03, 1.361268e+00, 1.128813e+00, 1.206600e-01, 7.596762e-02, 3.500000e-01, 1.21531…
0.000000e+00	1.824877e-01, 1.666136e+00, 2.216953e+00, 2.495775e+00, 2.625726e+00, 2.796879e+00, 8.971280e-01, 3.418751e+00, 1.413671e+00, 5.279214e-01, 5.586354e-01, 2.589485e-01, 2.708300e+00, 1.306348e+00, 2.368916e-01, 2.530878e-01, 2.732783e+00, 1.063133e-01, 1.940828e+00, 2.405322e+00, 1.927025e+00, 1.060801e+00, 2.862620e+00, 2.390236e+00, 6.507652e-02, 2.435419e+00, 5.975562e-01, 2.392669e+00, 1.95536…
2.000000e-01	1.098122e-01, 9.811687e-01, 1.603579e+00, 1.873194e+00, 1.456639e+00, 2.324959e+00, 5.494095e-01, 1.739514e+00, 1.498634e+00, 4.027551e-01, 5.208761e-01, 6.426619e-01, 1.919621e+00, 1.145869e+00, 1.584525e-01, 6.073155e-01, 1.613880e+00, 7.043405e-02, 1.562258e+00, 2.040185e+00, 1.629470e+00, 1.062607e+00, 2.149342e+00, 2.337516e+00, 5.983132e-01, 1.513981e+00, 3.445980e-01, 2.010377e+00, 1.39252…
4.000000e-01	6.513033e-02, 5.055696e-01, 1.879603e+00, 1.363832e+00, 7.265269e-01, 2.051928e+00, 3.289358e-01, 1.333403e+00, 1.283822e+00, 3.315500e-01, 5.696484e-01, 8.952153e-01, 1.270969e+00, 8.530730e-01, 7.200271e-02, 9.053990e-01, 1.538687e+00, 3.988050e-02, 1.266161e+00, 1.577337e+00, 1.204548e+00, 1.358059e+00, 1.435001e+00, 2.233564e+00, 1.047197e+00, 1.124254e+00, 1.988110e-01, 1.132329e+00, 1.70754…
6.000000e-01	3.505644e-02, 3.125550e-01, 1.281146e+00, 1.078583e+00, 4.928647e-01, 1.885142e+00, 2.253265e-01, 1.013994e+00, 1.088398e+00, 2.401653e-01, 5.272345e-01, 1.052423e+00, 1.567283e+00, 1.163203e+00, 3.920338e-02, 1.104255e+00, 1.113086e+00, 3.384363e-02, 1.327531e+00, 1.378151e+00, 1.035838e+00, 1.377802e+00, 1.004405e+00, 1.598403e+00, 1.405477e+00, 7.563758e-01, 1.482836e-01, 1.135680e+00, 1.61902…
8.000000e-01	2.192587e-02, 1.561489e-01, 1.046883e+00, 1.330571e+00, 5.102120e-01, 1.748244e+00, 2.179508e-01, 7.100032e-01, 1.020797e+00, 2.284028e-01, 5.677576e-01, 9.867051e-01, 1.371292e+00, 1.131038e+00, 2.700120e-02, 1.102613e+00, 9.611347e-01, 1.772738e-02, 1.402732e+00, 1.260590e+00, 8.179150e-01, 1.298701e+00, 5.623939e-01, 1.901201e+00, 1.531287e+00, 6.230424e-01, 7.758836e-02, 9.284255e-01, 1.56957…
1.000000e+00	1.156321e-02, 1.406418e-01, 1.019184e+00, 1.200701e+00, 4.643920e-01, 1.693973e+00, 3.138055e-01, 5.939268e-01, 9.627037e-01, 1.683446e-01, 5.075162e-01, 1.118410e+00, 1.032716e+00, 9.417440e-01, 1.550464e-02, 1.361504e+00, 7.654953e-01, 1.425427e-02, 1.387465e+00, 1.339689e+00, 9.338424e-01, 1.286503e+00, 3.224427e-01, 1.780487e+00, 1.699835e+00, 3.796005e-01, 5.465046e-02, 8.886641e-01, 1.56464…
1.200000e+00	6.803979e-03, 1.121805e-01, 1.107792e+00, 8.430712e-01, 5.560630e-01, 1.812668e+00, 2.988932e-01, 4.429073e-01, 7.234876e-01, 1.338154e-01, 4.960023e-01, 8.708369e-01, 1.109641e+00, 6.839186e-01, 1.089231e-02, 1.741224e+00, 5.612916e-01, 9.537494e-03, 1.457658e+00, 1.000220e+00, 7.530212e-01, 9.518079e-01, 2.968883e-01, 1.547626e+00, 1.680813e+00, 2.785559e-01, 4.276679e-02, 6.323539e-01, 1.51133…
1.400000e+00	4.676228e-03, 8.111453e-02, 7.892854e-01, 9.121207e-01, 5.909472e-01, 1.491774e+00, 3.255228e-01, 5.269486e-01, 5.277815e-01, 1.098328e-01, 5.806256e-01, 6.255490e-01, 8.660813e-01, 8.915239e-01, 1.134469e-02, 1.728903e+00, 3.605620e-01, 6.804891e-03, 1.243146e+00, 1.048904e+00, 5.866028e-01, 7.785437e-01, 2.232721e-01, 1.536524e+00, 1.377888e+00, 1.678562e-01, 4.192974e-02, 5.871962e-01, 1.58235…
1.600000e+00	2.198162e-03, 8.404868e-02, 5.116470e-01, 8.937750e-01, 7.452489e-01, 1.994834e+00, 4.102783e-01, 5.480103e-01, 4.512469e-01, 8.099288e-02, 4.969500e-01, 5.577292e-01, 7.574197e-01, 8.168321e-01, 2.205328e-02, 1.814983e+00, 3.784570e-01, 5.214544e-03, 1.278165e+00, 9.717181e-01, 3.079230e-01, 6.694980e-01, 1.412112e-01, 1.659752e+00, 1.192806e+00, 1.256990e-01, 3.765657e-02, 3.297418e-01, 1.21759…
1.800000e+00	1.577518e-03, 8.749470e-02, 3.930475e-01, 9.425654e-01, 6.011513e-01, 1.807766e+00, 4.295568e-01, 6.314474e-01, 3.953877e-01, 6.172820e-02, 6.558759e-01, 4.263352e-01, 5.935781e-01, 7.420910e-01, 4.205355e-02, 1.849968e+00, 2.679445e-01, 3.772663e-03, 1.128006e+00, 7.097408e-01, 2.322650e-01, 5.260485e-01, 1.010311e-01, 1.364909e+00, 1.080269e+00, 1.094995e-01, 5.127900e-02, 2.734741e-01, 1.02140…
2.000000e+00	9.812612e-04, 1.143189e-01, 2.631017e-01, 9.957642e-01, 7.342130e-01, 1.712866e+00, 4.734167e-01, 5.475477e-01, 2.304724e-01, 5.506145e-02, 5.674672e-01, 3.112536e-01, 3.964420e-01, 4.588495e-01, 8.601476e-02, 2.312911e+00, 2.514930e-01, 2.519210e-03, 1.052972e+00, 6.646337e-01, 1.267623e-01, 4.598206e-01, 7.446568e-02, 1.302538e+00, 6.486764e-01, 1.109580e-01, 1.000031e-01, 1.398551e-01, 9.30049…
0.000000e+00	3.548759e-03, 1.412963e+00, 1.946211e+00, 2.209178e+00, 1.302226e+00, 1.382127e+00, 2.945689e+00, 3.096761e+00, 1.029238e+00, 6.733684e-02, 5.580389e-01, 9.297349e-01, 1.247772e+00, 1.967246e+00, 9.931767e-01, 1.233297e+00, 7.212262e-01, 1.293884e+00, 2.107409e+00, 1.712034e+00, 2.766895e+00, 2.708160e+00, 3.179122e+00, 2.890054e-01, 1.149396e+00, 2.964822e+00, 9.076424e-01, 2.067857e+00, 1.07094…
2.000000e-01	5.839004e-02, 8.344148e-01, 1.508009e+00, 1.906898e+00, 8.832812e-01, 1.356672e+00, 1.673152e+00, 1.927608e+00, 1.166220e+00, 3.725230e-01, 5.507336e-01, 1.279993e+00, 1.075293e+00, 2.247306e+00, 5.059381e-01, 1.103099e+00, 7.802996e-01, 9.570472e-01, 1.956737e+00, 1.766274e+00, 1.914717e+00, 2.410594e+00, 2.131680e+00, 4.507367e-01, 1.423531e+00, 1.549084e+00, 8.650480e-01, 1.567049e+00, 1.16246…
4.000000e-01	9.266464e-02, 4.612138e-01, 1.283514e+00, 1.200100e+00, 5.440924e-01, 1.727412e+00, 8.252391e-01, 9.152183e-01, 1.347878e+00, 3.412694e-01, 5.839644e-01, 1.225301e+00, 1.101388e+00, 1.568854e+00, 5.301500e-01, 1.004848e+00, 6.381332e-01, 6.413137e-01, 1.528457e+00, 1.388865e+00, 1.440231e+00, 1.894994e+00, 1.282673e+00, 4.934858e-01, 1.689071e+00, 1.155043e+00, 9.263081e-01, 1.635397e+00, 1.26304…
6.000000e-01	9.874275e-02, 3.249387e-01, 1.260013e+00, 1.256877e+00, 3.172945e-01, 1.638229e+00, 4.976100e-01, 8.238272e-01, 1.145804e+00, 2.395009e-01, 5.985934e-01, 1.106424e+00, 1.291234e+00, 1.370656e+00, 3.668727e-01, 9.683136e-01, 5.943139e-01, 3.959212e-01, 1.509404e+00, 1.213604e+00, 1.108596e+00, 2.316900e+00, 9.912486e-01, 6.995707e-01, 1.687255e+00, 8.890643e-01, 7.040772e-01, 1.137199e+00, 1.07967…
8.000000e-01	7.702054e-02, 1.451929e-01, 1.363550e+00, 9.536914e-01, 1.896068e-01, 1.662309e+00, 3.041925e-01, 4.495597e-01, 8.532670e-01, 2.216878e-01, 5.701872e-01, 1.517653e+00, 1.221233e+00, 1.292472e+00, 4.221584e-01, 1.111176e+00, 3.752391e-01, 2.949898e-01, 1.328299e+00, 1.079432e+00, 9.488751e-01, 1.591479e+00, 6.551680e-01, 7.065761e-01, 1.562513e+00, 7.144993e-01, 8.643672e-01, 9.089364e-01, 1.41828…
1.000000e+00	5.976747e-02, 1.175745e-01, 1.051748e+00, 6.855071e-01, 2.143782e-01, 1.362922e+00, 2.032471e-01, 3.018474e-01, 9.004095e-01, 2.219309e-01, 5.086343e-01, 9.863997e-01, 1.276731e+00, 1.118822e+00, 4.043610e-01, 1.373881e+00, 3.453224e-01, 2.054539e-01, 1.148251e+00, 8.925234e-01, 7.519443e-01, 1.814875e+00, 4.684574e-01, 9.838164e-01, 1.807260e+00, 4.574078e-01, 6.635487e-01, 8.281944e-01, 1.35352…
1.200000e+00	4.845065e-02, 9.518185e-02, 1.095324e+00, 4.724011e-01, 2.881658e-01, 1.362058e+00, 2.129367e-01, 2.617084e-01, 8.541349e-01, 1.845542e-01, 5.660719e-01, 8.514466e-01, 1.326725e+00, 9.717808e-01, 4.531009e-01, 1.486081e+00, 2.655356e-01, 1.437557e-01, 1.421325e+00, 9.323440e-01, 9.203526e-01, 1.855687e+00, 3.292362e-01, 1.076947e+00, 1.836593e+00, 2.914142e-01, 5.677314e-01, 6.876323e-01, 1.28401…
1.400000e+00	2.208238e-02, 7.126824e-02, 7.887165e-01, 4.650888e-01, 4.054306e-01, 1.129744e+00, 2.457826e-01, 2.690947e-01, 6.830209e-01, 1.198731e-01, 5.404465e-01, 7.465190e-01, 8.776738e-01, 1.015359e+00, 4.112103e-01, 1.841125e+00, 2.009944e-01, 8.890343e-02, 1.329852e+00, 6.935300e-01, 6.028295e-01, 1.021776e+00, 2.247400e-01, 1.143807e+00, 1.712391e+00, 1.922815e-01, 5.316335e-01, 7.137168e-01, 1.22951…
1.600000e+00	1.579417e-02, 1.063010e-01, 5.407883e-01, 4.418447e-01, 4.502437e-01, 1.424981e+00, 3.353867e-01, 4.361463e-01, 4.737834e-01, 1.253028e-01, 4.529489e-01, 6.615578e-01, 6.712618e-01, 7.861161e-01, 4.186899e-01, 1.431167e+00, 1.127178e-01, 5.985295e-02, 1.337561e+00, 7.315973e-01, 4.477221e-01, 7.570023e-01, 1.503371e-01, 1.071452e+00, 1.618592e+00, 1.258409e-01, 4.394636e-01, 4.081347e-01, 1.10213…
1.800000e+00	1.334711e-02, 9.918795e-02, 3.664237e-01, 3.829313e-01, 5.089597e-01, 1.358195e+00, 2.857795e-01, 4.570867e-01, 3.611503e-01, 9.249159e-02, 6.123885e-01, 4.041524e-01, 5.097249e-01, 7.019719e-01, 4.915278e-01, 2.093203e+00, 7.936955e-02, 3.703112e-02, 1.365658e+00, 6.122028e-01, 2.531084e-01, 7.573748e-01, 1.202357e-01, 1.092504e+00, 1.314999e+00, 8.414612e-02, 4.074029e-01, 2.283893e-01, 1.06413…
2.000000e+00	7.101588e-03, 1.503175e-01, 2.777451e-01, 3.557450e-01, 6.771206e-01, 1.683418e+00, 4.626981e-01, 5.274321e-01, 2.444830e-01, 8.183101e-02, 4.924738e-01, 2.971339e-01, 4.724934e-01, 6.589866e-01, 4.124210e-01, 2.180404e+00, 6.782435e-02, 3.085391e-02, 1.189291e+00, 4.489536e-01, 1.480853e-01, 6.207347e-01, 7.394664e-02, 7.779673e-01, 9.318725e-01, 7.449667e-02, 5.062609e-01, 1.853620e-01, 7.19130…
0.000000e+00	6.532861e-02, 5.299908e-01, 1.910975e+00, 2.576264e+00, 5.516782e-01, 2.005305e+00, 1.769904e+00, 1.245539e+00, 1.556725e+00, 1.121208e+00, 2.061253e+00, 7.114127e-01, 2.902885e+00, 1.534094e+00, 1.664128e+00, 9.068908e-01, 8.349280e-01, 1.666741e+00, 2.200677e+00, 2.352419e+00, 7.249840e-01, 1.409086e-01, 1.615600e-02, 7.057235e-02, 6.985418e-02, 1.167442e+00, 1.927271e+00, 1.195837e+00, 1.59511…
2.000000e-01	2.024238e-01, 3.175533e-01, 1.599541e+00, 1.630278e+00, 3.075495e-01, 1.564099e+00, 8.328325e-01, 1.026614e+00, 1.470806e+00, 1.106113e+00, 1.059913e+00, 7.827577e-01, 1.931340e+00, 1.580270e+00, 1.024178e+00, 1.162280e+00, 7.778274e-01, 1.005236e+00, 1.416293e+00, 1.738014e+00, 7.465119e-01, 5.179425e-01, 1.065559e-02, 4.172237e-01, 4.947158e-01, 6.623111e-01, 1.551176e+00, 1.124522e+00, 1.56627…
4.000000e-01	3.412981e-01, 1.203036e-01, 1.299251e+00, 9.066225e-01, 1.951695e-01, 1.224702e+00, 5.037799e-01, 8.609664e-01, 8.642748e-01, 9.477177e-01, 6.438159e-01, 1.097586e+00, 1.593905e+00, 1.276255e+00, 6.510291e-01, 1.276052e+00, 6.292669e-01, 6.452785e-01, 1.499547e+00, 8.061662e-01, 8.384924e-01, 6.187804e-01, 6.757917e-03, 7.488935e-01, 1.073129e+00, 5.854364e-01, 9.636805e-01, 1.059540e+00, 1.75426…
6.000000e-01	3.152965e-01, 1.088741e-01, 1.256416e+00, 6.071350e-01, 1.843818e-01, 1.116364e+00, 3.521576e-01, 7.129175e-01, 6.511690e-01, 8.641207e-01, 7.207640e-01, 9.270808e-01, 1.135312e+00, 1.267521e+00, 4.488463e-01, 1.068615e+00, 4.640093e-01, 5.079556e-01, 1.340258e+00, 4.806585e-01, 8.626587e-01, 5.238809e-01, 5.004011e-03, 8.347997e-01, 1.388251e+00, 3.662642e-01, 1.100723e+00, 8.838388e-01, 1.51570…
8.000000e-01	2.748540e-01, 8.316539e-02, 1.098056e+00, 4.417305e-01, 2.497829e-01, 1.142509e+00, 2.881166e-01, 6.641612e-01, 6.264775e-01, 6.836422e-01, 6.536506e-01, 7.639031e-01, 1.195949e+00, 9.385900e-01, 4.463056e-01, 1.186235e+00, 3.182128e-01, 3.143466e-01, 1.300716e+00, 3.761389e-01, 8.699354e-01, 5.015051e-01, 3.429553e-03, 1.087800e+00, 1.547122e+00, 2.551795e-01, 8.154403e-01, 9.088222e-01, 1.40296…
1.000000e+00	1.484125e-01, 8.693317e-02, 9.043741e-01, 3.849018e-01, 3.377385e-01, 1.568974e+00, 2.465002e-01, 6.722503e-01, 4.346244e-01, 5.692743e-01, 5.319074e-01, 7.330361e-01, 9.393466e-01, 9.549303e-01, 5.128023e-01, 1.473039e+00, 2.105450e-01, 2.030066e-01, 1.343341e+00, 2.990563e-01, 7.233503e-01, 4.317357e-01, 2.471067e-03, 1.171197e+00, 1.717008e+00, 2.306443e-01, 6.390793e-01, 6.781848e-01, 1.49736…
1.200000e+00	1.030964e-01, 8.193908e-02, 7.514714e-01, 3.323076e-01, 3.508003e-01, 1.287519e+00, 2.938437e-01, 5.783032e-01, 3.190578e-01, 4.032468e-01, 5.541173e-01, 6.137603e-01, 7.463047e-01, 9.539165e-01, 4.403358e-01, 1.497701e+00, 1.468846e-01, 1.273473e-01, 9.726594e-01, 1.247406e-01, 3.790351e-01, 2.200400e-01, 1.803343e-03, 1.100658e+00, 1.349142e+00, 1.961639e-01, 5.271243e-01, 3.663903e-01, 1.17670…
1.400000e+00	6.740525e-02, 1.053399e-01, 4.659021e-01, 2.792809e-01, 4.795410e-01, 1.595047e+00, 3.733359e-01, 6.291071e-01, 2.718514e-01, 2.913795e-01, 5.928033e-01, 4.131305e-01, 5.428802e-01, 8.315053e-01, 4.413288e-01, 1.831196e+00, 1.257022e-01, 8.500343e-02, 1.326808e+00, 1.386801e-01, 2.563343e-01, 1.513971e-01, 1.444251e-03, 1.078909e+00, 1.244053e+00, 1.432385e-01, 3.866352e-01, 2.899586e-01, 1.06744…
1.600000e+00	3.620640e-02, 1.325079e-01, 2.868499e-01, 3.042513e-01, 5.033407e-01, 1.639908e+00, 4.195309e-01, 6.753907e-01, 2.071087e-01, 2.516473e-01, 4.824311e-01, 3.261941e-01, 3.608033e-01, 6.426692e-01, 4.690565e-01, 1.730595e+00, 6.862371e-02, 6.597174e-02, 1.336417e+00, 1.145131e-01, 1.622819e-01, 1.774641e-01, 9.393323e-04, 1.023273e+00, 9.641894e-01, 9.843293e-02, 4.209021e-01, 1.544467e-01, 9.51939…
1.800000e+00	2.155227e-02, 1.583210e-01, 1.914555e-01, 2.519615e-01, 7.535861e-01, 1.567527e+00, 3.869969e-01, 5.714010e-01, 1.508898e-01, 1.711126e-01, 5.748362e-01, 2.834464e-01, 3.147667e-01, 4.820496e-01, 4.818181e-01, 2.262688e+00, 4.662784e-02, 3.877654e-02, 1.099666e+00, 1.106787e-01, 8.047272e-02, 1.165338e-01, 4.361522e-04, 9.688156e-01, 8.651652e-01, 2.261059e-01, 4.381520e-01, 1.224216e-01, 6.39605…
2.000000e+00	1.395049e-02, 1.617958e-01, 1.071911e-01, 2.681342e-01, 7.545627e-01, 1.435035e+00, 5.112989e-01, 6.360013e-01, 1.110498e-01, 1.462228e-01, 5.631533e-01, 1.806312e-01, 2.334931e-01, 4.027436e-01, 3.717001e-01, 2.027074e+00, 3.661997e-02, 2.961388e-02, 9.244427e-01, 1.430725e-01, 5.782949e-02, 1.121619e-01, 4.397844e-04, 7.739556e-01, 6.044496e-01, 2.966783e-01, 4.359572e-01, 6.802775e-02, 4.77612…
0.000000e+00	2.619654e+00, 1.781232e+00, 1.292262e+00, 7.241273e-01, 5.827938e-01, 3.197128e+00, 3.138206e-01, 2.035789e+00, 3.068711e+00, 2.298042e+00, 2.209760e+00, 1.566052e-01, 1.528040e+00, 2.014754e+00, 2.836556e+00, 7.684191e-01, 3.830876e-01, 8.705717e-01, 2.932584e-01, 2.428920e+00, 2.589743e+00, 1.334928e+00, 1.084230e+00, 2.022877e+00, 7.732011e-01, 8.594830e-01, 1.452230e+00, 1.243426e+00, 2.35960…
2.000000e-01	1.343753e+00, 1.446449e+00, 1.184691e+00, 4.170183e-01, 4.249946e-01, 1.966135e+00, 2.074046e-01, 1.494979e+00, 2.658585e+00, 1.948568e+00, 1.490314e+00, 4.834011e-01, 1.017549e+00, 1.875162e+00, 1.724111e+00, 1.220789e+00, 2.339718e-01, 6.571463e-01, 4.357859e-01, 2.138970e+00, 1.520398e+00, 1.447928e+00, 1.022577e+00, 2.432085e+00, 1.035377e+00, 8.305619e-01, 9.539462e-01, 1.035464e+00, 2.04751…
4.000000e-01	9.635252e-01, 1.254067e+00, 7.105712e-01, 2.157986e-01, 2.205476e-01, 1.621313e+00, 1.222194e-01, 1.038475e+00, 1.881885e+00, 1.814654e+00, 9.530194e-01, 3.510977e-01, 7.494792e-01, 1.254171e+00, 1.328629e+00, 1.318104e+00, 1.195548e-01, 6.098479e-01, 4.699490e-01, 1.495505e+00, 1.036846e+00, 1.298881e+00, 7.550377e-01, 1.690439e+00, 1.112038e+00, 1.112456e+00, 5.550879e-01, 6.754668e-01, 1.46182…
6.000000e-01	4.806156e-01, 1.101351e+00, 4.869096e-01, 3.487677e-01, 3.155013e-01, 9.959279e-01, 1.683934e-01, 8.771393e-01, 1.430064e+00, 1.071113e+00, 6.635949e-01, 3.452534e-01, 4.726367e-01, 1.013035e+00, 1.037643e+00, 1.198084e+00, 1.160839e-01, 3.874878e-01, 6.703533e-01, 1.141451e+00, 5.382400e-01, 1.639640e+00, 5.162877e-01, 1.823486e+00, 1.109516e+00, 1.260567e+00, 3.570943e-01, 4.561212e-01, 1.11423…
8.000000e-01	2.539324e-01, 8.261883e-01, 3.677570e-01, 4.857124e-01, 4.277630e-01, 1.009585e+00, 3.400135e-01, 8.142282e-01, 1.276340e+00, 1.039392e+00, 6.583734e-01, 2.520973e-01, 4.566790e-01, 6.489310e-01, 7.026476e-01, 1.546248e+00, 8.397311e-02, 3.384156e-01, 7.624438e-01, 5.863322e-01, 2.928448e-01, 1.497201e+00, 4.251385e-01, 1.322257e+00, 6.961829e-01, 1.124758e+00, 2.268809e-01, 3.166251e-01, 8.67930…
1.000000e+00	2.009460e-01, 8.076141e-01, 2.210764e-01, 5.781820e-01, 5.367786e-01, 9.544950e-01, 3.951285e-01, 6.752470e-01, 9.140693e-01, 6.505606e-01, 6.151979e-01, 1.743216e-01, 3.084528e-01, 4.792543e-01, 5.682787e-01, 1.348759e+00, 5.242418e-02, 1.984617e-01, 8.260016e-01, 4.715344e-01, 1.982417e-01, 1.184091e+00, 2.336929e-01, 1.345376e+00, 6.746437e-01, 1.230077e+00, 1.610916e-01, 1.913627e-01, 5.86579…
1.200000e+00	1.173677e-01, 7.409489e-01, 1.195736e-01, 7.378158e-01, 7.449600e-01, 1.128134e+00, 4.661772e-01, 7.371268e-01, 6.162626e-01, 5.673785e-01, 6.684971e-01, 1.717663e-01, 2.566888e-01, 4.179744e-01, 5.524194e-01, 1.709960e+00, 6.800292e-02, 1.352854e-01, 8.716822e-01, 2.497153e-01, 1.141650e-01, 7.996496e-01, 1.744763e-01, 9.402963e-01, 5.896816e-01, 1.261245e+00, 2.724792e-01, 1.034498e-01, 6.01259…
1.400000e+00	7.611441e-02, 6.649974e-01, 9.125625e-02, 7.567852e-01, 8.039802e-01, 1.284142e+00, 4.770367e-01, 6.798909e-01, 4.754793e-01, 4.508184e-01, 5.243442e-01, 1.367352e-01, 1.694882e-01, 2.445710e-01, 6.053253e-01, 1.987242e+00, 8.164836e-02, 8.847108e-02, 9.738608e-01, 1.736968e-01, 6.503174e-02, 6.769114e-01, 1.177849e-01, 8.524076e-01, 4.927026e-01, 1.202740e+00, 4.560860e-01, 6.689432e-02, 4.07724…
1.600000e+00	4.306675e-02, 6.186846e-01, 6.526087e-02, 8.603034e-01, 8.925938e-01, 1.473442e+00, 5.371820e-01, 5.968681e-01, 4.131633e-01, 3.643922e-01, 6.014216e-01, 9.838867e-02, 1.583462e-01, 1.456463e-01, 4.835601e-01, 2.059230e+00, 7.563484e-02, 6.639080e-02, 7.414382e-01, 1.289037e-01, 4.156043e-02, 6.281934e-01, 7.519178e-02, 5.214016e-01, 4.265320e-01, 1.208656e+00, 5.355955e-01, 2.887050e-02, 3.45142…
1.800000e+00	2.351224e-02, 4.964692e-01, 4.073381e-02, 7.841247e-01, 8.924006e-01, 1.562390e+00, 5.971310e-01, 7.289990e-01, 2.543909e-01, 2.762745e-01, 6.388281e-01, 6.222389e-02, 1.047649e-01, 1.165174e-01, 4.693896e-01, 2.037463e+00, 8.624588e-02, 3.780226e-02, 1.081547e+00, 1.095966e-01, 2.149406e-02, 4.771950e-01, 5.191094e-02, 4.608766e-01, 3.171657e-01, 1.334959e+00, 7.583145e-01, 2.217455e-02, 3.13377…
2.000000e+00	2.328335e-02, 4.893960e-01, 2.486893e-02, 6.802416e-01, 8.446207e-01, 1.356891e+00, 5.670855e-01, 6.281710e-01, 1.776346e-01, 2.043595e-01, 5.496420e-01, 5.163015e-02, 8.285600e-02, 1.080822e-01, 4.416224e-01, 1.950636e+00, 9.025564e-02, 2.920724e-02, 1.047061e+00, 9.716711e-02, 1.209097e-02, 3.534335e-01, 3.891606e-02, 3.489403e-01, 2.394871e-01, 1.299060e+00, 8.363666e-01, 1.476418e-02, 2.49991…
0.000000e+00	2.487984e+00, 8.812389e-01, 6.124121e-01, 4.976194e-01, 5.500318e-01, 2.499064e+00, 1.372738e+00, 7.154952e-01, 2.029160e+00, 2.270217e+00, 1.692786e+00, 1.877361e+00, 4.321007e-01, 2.768155e+00, 1.634491e+00, 1.700144e+00, 5.196428e-01, 4.518309e-01, 2.345648e+00, 1.683759e+00, 1.903902e+00, 2.762650e+00, 1.882604e-01, 3.908556e-01, 1.517969e+00, 2.249036e+00, 6.836716e-01, 1.475364e+00, 1.33600…
2.000000e-01	1.438561e+00, 5.029359e-01, 4.820136e-01, 2.645341e-01, 2.759453e-01, 1.702806e+00, 7.513459e-01, 5.686219e-01, 1.799034e+00, 2.328514e+00, 1.040182e+00, 2.132659e+00, 7.711199e-01, 2.975818e+00, 1.170771e+00, 1.834614e+00, 3.012524e-01, 5.439262e-01, 2.559647e+00, 1.199762e+00, 1.069158e+00, 2.146410e+00, 5.006328e-01, 6.166009e-01, 1.594736e+00, 1.697875e+00, 7.312276e-01, 8.749369e-01, 1.17543…
4.000000e-01	8.270783e-01, 2.862076e-01, 3.678658e-01, 1.805189e-01, 2.040461e-01, 1.043004e+00, 3.433732e-01, 3.914961e-01, 1.872638e+00, 1.620467e+00, 7.275044e-01, 1.568701e+00, 8.604905e-01, 1.827234e+00, 7.131902e-01, 1.296009e+00, 2.874068e-01, 4.367027e-01, 2.062197e+00, 1.252194e+00, 9.836567e-01, 1.970506e+00, 4.861684e-01, 7.207323e-01, 1.039507e+00, 1.381605e+00, 6.437220e-01, 5.484553e-01, 1.31515…
6.000000e-01	5.544057e-01, 1.872253e-01, 4.906079e-01, 1.243668e-01, 8.358050e-02, 9.079813e-01, 2.290811e-01, 2.189277e-01, 1.485899e+00, 1.126530e+00, 6.136205e-01, 1.024706e+00, 1.023589e+00, 1.601570e+00, 5.929177e-01, 1.187963e+00, 1.385136e-01, 2.910613e-01, 2.232216e+00, 8.010688e-01, 6.722449e-01, 1.532897e+00, 2.894137e-01, 9.266495e-01, 1.140403e+00, 9.438721e-01, 6.257716e-01, 5.105230e-01, 1.30307…
8.000000e-01	3.877502e-01, 1.106466e-01, 4.557610e-01, 1.216281e-01, 7.628110e-02, 6.578658e-01, 1.155478e-01, 1.987458e-01, 9.955407e-01, 9.786042e-01, 7.660381e-01, 8.622774e-01, 9.851026e-01, 1.434966e+00, 5.588444e-01, 9.331316e-01, 1.231277e-01, 2.070777e-01, 1.579490e+00, 4.433035e-01, 6.021251e-01, 1.798274e+00, 1.973859e-01, 1.002064e+00, 9.796287e-01, 5.864888e-01, 6.002098e-01, 5.885189e-01, 1.74005…
1.000000e+00	2.008063e-01, 4.941043e-02, 4.351415e-01, 1.091488e-01, 8.575143e-02, 9.819277e-01, 8.862037e-02, 2.463318e-01, 8.914947e-01, 9.083668e-01, 6.171534e-01, 5.932641e-01, 8.096456e-01, 1.092964e+00, 5.337698e-01, 8.038803e-01, 7.835382e-02, 1.601747e-01, 1.671142e+00, 2.748897e-01, 4.145610e-01, 1.661200e+00, 1.403457e-01, 8.254727e-01, 7.793618e-01, 3.979253e-01, 4.372138e-01, 3.865854e-01, 1.43112…
1.200000e+00	1.039937e-01, 3.803527e-02, 2.953049e-01, 9.618688e-02, 1.849583e-01, 1.086311e+00, 1.143267e-01, 3.452165e-01, 6.330070e-01, 6.115857e-01, 5.674140e-01, 5.658578e-01, 6.396532e-01, 8.745182e-01, 5.084529e-01, 7.798756e-01, 5.218057e-02, 9.103191e-02, 1.593164e+00, 1.975787e-01, 2.344099e-01, 1.213084e+00, 1.149906e-01, 1.342009e+00, 5.589204e-01, 2.758244e-01, 4.591845e-01, 2.524278e-01, 1.25699…
1.400000e+00	6.722357e-02, 2.294198e-02, 2.161907e-01, 1.458866e-01, 4.041383e-01, 1.250344e+00, 2.547120e-01, 4.520803e-01, 5.039563e-01, 4.417992e-01, 6.292341e-01, 4.149291e-01, 5.118507e-01, 8.854361e-01, 4.947841e-01, 1.010729e+00, 3.022351e-02, 5.425992e-02, 1.614171e+00, 1.113422e-01, 1.660486e-01, 1.078614e+00, 7.755284e-02, 1.396457e+00, 5.656961e-01, 2.800135e-01, 3.461044e-01, 1.452750e-01, 9.35422…
1.600000e+00	3.665272e-02, 2.800904e-02, 1.316110e-01, 1.498235e-01, 4.548618e-01, 1.207249e+00, 3.762289e-01, 4.056142e-01, 4.084876e-01, 3.709981e-01, 5.554749e-01, 3.112523e-01, 3.716301e-01, 5.364879e-01, 4.664750e-01, 1.638866e+00, 2.419203e-02, 3.589302e-02, 1.589042e+00, 8.985494e-02, 8.075393e-02, 8.460236e-01, 4.311157e-02, 1.131808e+00, 3.643404e-01, 3.019641e-01, 3.823538e-01, 9.982129e-02, 7.23730…
1.800000e+00	2.380714e-02, 3.655630e-02, 7.947149e-02, 2.268505e-01, 5.972224e-01, 1.309673e+00, 4.232241e-01, 6.396778e-01, 2.698109e-01, 2.420823e-01, 5.036391e-01, 2.597880e-01, 2.717197e-01, 4.630212e-01, 3.927243e-01, 1.584718e+00, 1.845559e-02, 2.754028e-02, 1.007402e+00, 6.617515e-02, 5.126545e-02, 6.098890e-01, 3.225089e-02, 8.573445e-01, 3.613296e-01, 3.963720e-01, 3.961486e-01, 6.508180e-02, 6.89249…
2.000000e+00	1.495197e-02, 5.071164e-02, 5.780441e-02, 2.261742e-01, 7.439532e-01, 1.258453e+00, 5.969723e-01, 5.509834e-01, 1.876501e-01, 2.009502e-01, 6.292694e-01, 2.006391e-01, 1.921013e-01, 3.380282e-01, 4.013799e-01, 1.844405e+00, 1.357961e-02, 1.731965e-02, 1.397199e+00, 8.094666e-02, 2.280172e-02, 4.912427e-01, 2.476596e-02, 6.452811e-01, 2.796182e-01, 5.699940e-01, 5.008317e-01, 4.201675e-02, 6.07928…
0.000000e+00	6.225702e-01, 8.902786e-01, 2.987483e+00, 2.463706e+00, 2.350061e-01, 7.497946e-01, 2.127322e+00, 1.777550e+00, 1.548101e+00, 8.628664e-01, 7.197268e-01, 4.664293e-01, 3.229670e+00, 7.546299e-01, 8.547902e-01, 2.211696e+00, 7.785158e-01, 1.683191e+00, 8.861465e-01, 1.888089e+00, 1.653380e+00, 2.194057e+00, 1.865029e+00, 6.822248e-01, 1.693909e+00, 3.134868e+00, 1.039038e+00, 1.630801e+00, 2.26502…
2.000000e-01	5.434241e-01, 8.642800e-01, 2.409330e+00, 1.954656e+00, 4.671930e-01, 7.571723e-01, 1.501956e+00, 1.192716e+00, 1.459332e+00, 1.171623e+00, 5.874477e-01, 8.195753e-01, 2.305054e+00, 6.438677e-01, 6.468553e-01, 1.864377e+00, 7.855042e-01, 1.311933e+00, 6.391112e-01, 1.469755e+00, 1.006295e+00, 1.779388e+00, 1.281093e+00, 1.065935e+00, 2.053994e+00, 2.400416e+00, 9.964453e-01, 1.289654e+00, 2.30217…
4.000000e-01	3.722852e-01, 7.552825e-01, 1.557093e+00, 1.319573e+00, 5.966364e-01, 4.916620e-01, 9.477686e-01, 1.126302e+00, 8.704789e-01, 1.052075e+00, 6.447617e-01, 9.453546e-01, 1.764009e+00, 6.310696e-01, 6.487868e-01, 1.241529e+00, 5.441666e-01, 9.633706e-01, 6.336634e-01, 8.937674e-01, 9.072941e-01, 1.909666e+00, 8.008844e-01, 1.028043e+00, 1.930051e+00, 2.375420e+00, 6.724379e-01, 1.210166e+00, 1.91514…
6.000000e-01	1.719510e-01, 7.961019e-01, 1.351435e+00, 1.330717e+00, 6.022694e-01, 5.238044e-01, 8.991060e-01, 8.838409e-01, 8.520309e-01, 1.081507e+00, 6.237528e-01, 8.040611e-01, 1.525659e+00, 6.810548e-01, 5.175946e-01, 1.264196e+00, 5.378533e-01, 7.622146e-01, 5.729850e-01, 5.033110e-01, 8.256674e-01, 1.974279e+00, 5.568045e-01, 1.064165e+00, 1.921025e+00, 1.387065e+00, 5.623149e-01, 1.020439e+00, 1.99327…
8.000000e-01	1.055281e-01, 7.058686e-01, 1.519805e+00, 1.077289e+00, 6.502543e-01, 7.414793e-01, 8.526816e-01, 5.307835e-01, 7.663738e-01, 7.871393e-01, 5.610794e-01, 8.963983e-01, 1.397608e+00, 6.936863e-01, 5.224794e-01, 1.062471e+00, 4.543284e-01, 4.530813e-01, 6.821533e-01, 4.236984e-01, 1.028544e+00, 1.386915e+00, 4.580180e-01, 1.261769e+00, 2.586771e+00, 1.574805e+00, 3.668718e-01, 8.401188e-01, 1.80110…
1.000000e+00	5.086939e-02, 7.311102e-01, 1.385159e+00, 9.702290e-01, 6.061853e-01, 9.895247e-01, 5.846204e-01, 4.909480e-01, 6.305524e-01, 6.630194e-01, 5.920488e-01, 8.987231e-01, 1.105817e+00, 6.722149e-01, 5.101309e-01, 1.368949e+00, 3.482716e-01, 2.477743e-01, 7.421333e-01, 2.301055e-01, 9.250626e-01, 1.333177e+00, 3.057509e-01, 1.119676e+00, 2.133794e+00, 1.620178e+00, 2.984716e-01, 6.646300e-01, 1.83007…
1.200000e+00	3.698653e-02, 7.940236e-01, 1.059088e+00, 9.846060e-01, 6.418373e-01, 1.211293e+00, 7.350653e-01, 4.607244e-01, 5.260968e-01, 5.384035e-01, 4.704564e-01, 6.706029e-01, 9.312047e-01, 4.654563e-01, 5.224213e-01, 1.438595e+00, 3.159302e-01, 1.761520e-01, 8.994579e-01, 1.399187e-01, 6.636387e-01, 8.650834e-01, 2.178704e-01, 1.348643e+00, 2.034392e+00, 1.392057e+00, 2.420303e-01, 6.094113e-01, 1.46513…
1.400000e+00	2.122415e-02, 6.615578e-01, 7.717125e-01, 7.830963e-01, 7.809949e-01, 1.180645e+00, 6.327115e-01, 6.011805e-01, 4.346597e-01, 3.978998e-01, 6.122355e-01, 5.394181e-01, 7.499792e-01, 4.222306e-01, 4.785562e-01, 1.630618e+00, 2.579307e-01, 1.560852e-01, 8.949505e-01, 9.110933e-02, 4.125292e-01, 7.357295e-01, 1.410069e-01, 1.322374e+00, 1.712199e+00, 1.341423e+00, 1.781480e-01, 4.974117e-01, 1.16348…
1.600000e+00	1.283273e-02, 5.586342e-01, 3.560691e-01, 1.062797e+00, 1.006711e+00, 1.397461e+00, 6.015810e-01, 5.302990e-01, 2.622586e-01, 3.413806e-01, 6.267848e-01, 4.081161e-01, 5.402355e-01, 3.265317e-01, 4.676995e-01, 1.829405e+00, 2.758706e-01, 9.158149e-02, 8.579195e-01, 5.658245e-02, 2.389121e-01, 4.501438e-01, 9.921532e-02, 1.303298e+00, 1.526484e+00, 1.404830e+00, 1.911317e-01, 3.392919e-01, 1.04572…
1.800000e+00	6.689348e-03, 5.369603e-01, 2.810666e-01, 8.199246e-01, 6.266944e-01, 1.578107e+00, 5.287580e-01, 6.818691e-01, 2.643680e-01, 2.865963e-01, 5.407287e-01, 3.084351e-01, 4.401689e-01, 2.376061e-01, 3.826942e-01, 2.145186e+00, 2.211181e-01, 5.480518e-02, 1.019145e+00, 6.770667e-02, 1.904973e-01, 3.995557e-01, 6.512705e-02, 9.720991e-01, 1.333559e+00, 1.276587e+00, 2.145974e-01, 1.919561e-01, 8.02092…
2.000000e+00	5.308327e-03, 4.998779e-01, 2.225377e-01, 9.058516e-01, 8.981745e-01, 1.118654e+00, 6.180226e-01, 6.116421e-01, 1.699358e-01, 1.936560e-01, 5.204469e-01, 2.542220e-01, 3.170411e-01, 1.606692e-01, 4.463814e-01, 2.244295e+00, 1.876306e-01, 4.068495e-02, 8.128163e-01, 8.135974e-02, 8.394411e-02, 2.726645e-01, 5.309152e-02, 8.275200e-01, 9.558361e-01, 1.447620e+00, 4.000377e-01, 1.164523e-01, 6.73323…
0.000000e+00	1.228227e+00, 8.849602e-01, 1.496041e-02, 3.262457e-01, 1.898399e+00, 2.958968e+00, 2.387489e+00, 5.412873e-01, 1.658272e+00, 9.360361e-01, 1.606859e+00, 1.029994e+00, 7.274948e-01, 7.923518e-01, 1.477631e+00, 5.994291e-01, 1.389765e+00, 1.780784e+00, 3.003128e+00, 2.862248e-01, 1.913420e+00, 1.278169e+00, 9.309194e-01, 7.161089e-01, 2.573282e+00, 1.193838e+00, 1.415322e+00, 1.614651e+00, 1.21293…
2.000000e-01	9.397821e-01, 5.589420e-01, 5.133146e-02, 1.743494e-01, 1.487429e+00, 2.050445e+00, 1.813656e+00, 3.978686e-01, 1.615175e+00, 1.075079e+00, 9.925795e-01, 1.090679e+00, 7.911663e-01, 6.555824e-01, 1.021822e+00, 8.060885e-01, 9.671889e-01, 1.309542e+00, 2.068572e+00, 4.572709e-01, 9.459607e-01, 1.420553e+00, 6.200323e-01, 4.865803e-01, 2.514924e+00, 1.421978e+00, 9.750691e-01, 1.108255e+00, 3.67509…
4.000000e-01	8.450701e-01, 2.919661e-01, 1.178451e-01, 1.431023e-01, 1.250155e+00, 1.523302e+00, 1.075193e+00, 3.243709e-01, 1.050931e+00, 1.103654e+00, 6.415047e-01, 9.869064e-01, 9.222849e-01, 7.515325e-01, 8.949841e-01, 1.318527e+00, 6.645325e-01, 8.509316e-01, 1.663242e+00, 6.376920e-01, 6.358545e-01, 1.299381e+00, 3.408209e-01, 3.099901e-01, 2.009541e+00, 1.361935e+00, 1.092178e+00, 6.636861e-01, 5.42850…
6.000000e-01	5.421339e-01, 1.789848e-01, 1.166500e-01, 1.086915e-01, 1.072770e+00, 1.285211e+00, 7.949388e-01, 3.195478e-01, 8.525039e-01, 8.822473e-01, 6.479163e-01, 7.623631e-01, 5.870580e-01, 6.420368e-01, 6.896631e-01, 1.365884e+00, 5.103743e-01, 5.309762e-01, 1.687951e+00, 5.936839e-01, 3.726069e-01, 1.318073e+00, 2.508380e-01, 3.262593e-01, 1.605020e+00, 1.590670e+00, 8.760429e-01, 4.648100e-01, 6.66857…
8.000000e-01	4.394901e-01, 1.084113e-01, 9.720358e-02, 9.945551e-02, 9.065982e-01, 1.007178e+00, 6.326368e-01, 4.161083e-01, 7.809101e-01, 7.425897e-01, 6.190074e-01, 6.133687e-01, 5.821188e-01, 5.134242e-01, 6.689880e-01, 1.639393e+00, 3.323541e-01, 4.149175e-01, 1.544172e+00, 3.765010e-01, 2.570038e-01, 1.171882e+00, 1.690894e-01, 2.865484e-01, 1.298144e+00, 1.400899e+00, 1.067705e+00, 2.700372e-01, 5.94048…
1.000000e+00	2.318675e-01, 8.240435e-02, 7.507127e-02, 1.031977e-01, 8.084654e-01, 1.273553e+00, 6.745182e-01, 5.026750e-01, 5.218918e-01, 5.950916e-01, 5.656961e-01, 5.048015e-01, 5.222260e-01, 4.694575e-01, 5.781707e-01, 1.829002e+00, 1.997915e-01, 2.272998e-01, 1.335196e+00, 2.722821e-01, 1.274881e-01, 8.671268e-01, 1.174318e-01, 2.225291e-01, 1.238652e+00, 1.630752e+00, 9.431040e-01, 2.056787e-01, 4.77754…
1.200000e+00	2.846608e-01, 4.457509e-02, 4.725832e-02, 1.209462e-01, 8.332320e-01, 1.213704e+00, 5.897509e-01, 5.036636e-01, 4.196991e-01, 4.861449e-01, 5.268559e-01, 4.076560e-01, 3.601748e-01, 4.163722e-01, 5.363075e-01, 2.040047e+00, 1.378678e-01, 1.936070e-01, 1.375163e+00, 2.076432e-01, 8.375259e-02, 7.817121e-01, 9.488496e-02, 1.327392e-01, 8.578744e-01, 1.260984e+00, 9.477229e-01, 1.167326e-01, 4.43988…
1.400000e+00	1.667797e-01, 4.731619e-02, 3.569450e-02, 1.393874e-01, 8.101618e-01, 1.558780e+00, 5.672240e-01, 5.926537e-01, 2.517227e-01, 3.925630e-01, 5.894823e-01, 2.611456e-01, 3.081502e-01, 3.197587e-01, 4.724671e-01, 1.952530e+00, 7.929025e-02, 1.082410e-01, 1.352185e+00, 1.423647e-01, 4.542263e-02, 4.265138e-01, 5.859159e-02, 1.330400e-01, 6.537717e-01, 1.463169e+00, 1.072763e+00, 7.991032e-02, 3.49850…
1.600000e+00	1.861173e-01, 5.694415e-02, 1.815520e-02, 1.433997e-01, 8.374713e-01, 1.737947e+00, 6.045436e-01, 5.919617e-01, 2.251711e-01, 3.411610e-01, 5.525974e-01, 2.199332e-01, 2.045301e-01, 2.404349e-01, 4.431223e-01, 1.805429e+00, 4.431178e-02, 8.515386e-02, 1.226687e+00, 1.408541e-01, 2.723979e-02, 4.226158e-01, 3.905912e-02, 9.219070e-02, 5.357617e-01, 1.287723e+00, 7.636733e-01, 3.143535e-02, 3.17168…
1.800000e+00	1.988061e-01, 7.912180e-02, 1.393473e-02, 1.466405e-01, 7.218951e-01, 1.594462e+00, 5.700957e-01, 6.559832e-01, 2.077024e-01, 3.020007e-01, 6.508118e-01, 1.716754e-01, 1.467388e-01, 1.787261e-01, 4.331226e-01, 1.833451e+00, 3.709287e-02, 6.820053e-02, 1.193235e+00, 1.447794e-01, 1.745462e-02, 3.102947e-01, 2.730960e-02, 7.249188e-02, 4.473407e-01, 1.375616e+00, 9.287215e-01, 2.806391e-02, 2.48758…
2.000000e+00	1.738207e-01, 1.187465e-01, 9.165948e-03, 1.916285e-01, 8.161273e-01, 1.391247e+00, 5.793473e-01, 5.700751e-01, 1.359450e-01, 2.007248e-01, 5.125382e-01, 1.371114e-01, 1.243652e-01, 1.233576e-01, 4.442128e-01, 2.377183e+00, 2.868961e-02, 3.665820e-02, 1.331852e+00, 1.581378e-01, 1.029620e-02, 2.245221e-01, 2.282648e-02, 7.254933e-02, 4.000215e-01, 1.593476e+00, 8.914073e-01, 1.432659e-02, 2.21451…
