# Supplementary material for: Inference of Vohradský's Models of Genetic Networks by Solving Two-Dimensional Function Optimization Problems
Source: PLoS One. 2013 Dec 30;8(12):e83308. doi: 10.1371/journal.pone.0083308 (PMC3875442; doi:10.1371/journal.pone.0083308)
Supplement: Text S2 — Time-series data used in the ‘Inference in noisy environment’ section (compressed by gzip). (GZ) [file pone.0083308.s002.gz › time_series_data/gene30/10sets/tc.dat312]

Time "G0" "G1" "G2" "G3" "G4" "G5" "G6" "G7" "G8" "G9" "G10" "G11" "G12" "G13" "G14" "G15" "G16" "G17" "G18" "G19" "G20" "G21" "G22" "G23" "G24" "G25" "G26" "G27" "G28" "G29"
0.000000e+00	7.010620e-02, 1.879732e-01, 2.639982e+00, 8.072331e-01, 1.991512e+00, 1.063399e+00, 8.243491e-01, 1.393543e+00, 1.413803e+00, 2.351029e+00, 2.711903e+00, 9.022226e-01, 1.674976e+00, 1.775954e+00, 1.709994e+00, 8.496778e-01, 2.554634e+00, 8.932167e-01, 1.652520e+00, 1.415264e+00, 1.598905e+00, 6.264942e-01, 1.368471e+00, 1.655241e+00, 3.043517e-01, 4.405593e-01, 1.599008e-01, 1.813389e+00, 2.29099…
2.000000e-01	2.349553e-01, 1.040075e-01, 2.197156e+00, 8.965131e-01, 1.321002e+00, 1.263348e+00, 9.273146e-01, 1.023570e+00, 1.395942e+00, 1.910371e+00, 2.156634e+00, 4.814636e-01, 1.329555e+00, 2.067575e+00, 1.287739e+00, 8.990619e-01, 2.005829e+00, 9.516186e-01, 1.517698e+00, 7.769090e-01, 1.038813e+00, 5.433077e-01, 1.163048e+00, 1.464753e+00, 2.076139e-01, 2.428160e-01, 5.048691e-01, 1.196908e+00, 1.40934…
4.000000e-01	4.253645e-01, 1.661972e-01, 1.463107e+00, 8.163051e-01, 9.094392e-01, 1.418039e+00, 5.137633e-01, 8.365577e-01, 8.232900e-01, 1.770469e+00, 1.754980e+00, 4.233649e-01, 8.146526e-01, 1.545471e+00, 1.013029e+00, 8.237170e-01, 1.650611e+00, 1.457113e+00, 1.379496e+00, 5.614849e-01, 1.396941e+00, 5.674691e-01, 1.104246e+00, 1.308753e+00, 2.130187e-01, 1.872625e-01, 7.555375e-01, 7.184880e-01, 1.37771…
6.000000e-01	5.095391e-01, 4.883912e-01, 1.109450e+00, 7.101616e-01, 5.937951e-01, 9.889931e-01, 6.450406e-01, 6.295572e-01, 8.125940e-01, 1.204824e+00, 1.672729e+00, 2.805672e-01, 5.759018e-01, 1.740237e+00, 8.232668e-01, 7.771348e-01, 1.196830e+00, 1.002149e+00, 1.371711e+00, 4.393299e-01, 1.182607e+00, 5.370851e-01, 1.279212e+00, 1.300476e+00, 1.553824e-01, 1.125026e-01, 9.433818e-01, 4.435150e-01, 1.02919…
8.000000e-01	6.029958e-01, 9.136869e-01, 1.027637e+00, 8.492597e-01, 4.532899e-01, 1.094980e+00, 4.868694e-01, 5.053934e-01, 7.347941e-01, 1.261408e+00, 1.423170e+00, 3.316816e-01, 4.721495e-01, 1.880487e+00, 7.040435e-01, 7.976595e-01, 1.380696e+00, 1.249489e+00, 1.341809e+00, 2.172455e-01, 9.818047e-01, 7.705995e-01, 1.573072e+00, 1.046931e+00, 1.629772e-01, 1.616596e-01, 1.191410e+00, 5.378223e-01, 8.17601…
1.000000e+00	7.017839e-01, 8.141601e-01, 9.846632e-01, 5.939000e-01, 2.261167e-01, 8.345339e-01, 4.087040e-01, 7.342630e-01, 7.172373e-01, 1.171619e+00, 1.296282e+00, 5.376379e-01, 3.640923e-01, 1.661501e+00, 8.359078e-01, 7.757601e-01, 1.366550e+00, 1.483669e+00, 1.347829e+00, 1.517295e-01, 7.760696e-01, 8.444659e-01, 1.667364e+00, 9.485062e-01, 2.133022e-01, 3.183993e-01, 1.473111e+00, 4.807009e-01, 6.64619…
1.200000e+00	8.203248e-01, 1.172368e+00, 8.569277e-01, 4.797949e-01, 1.549238e-01, 7.397370e-01, 3.523992e-01, 8.645222e-01, 8.076742e-01, 1.113496e+00, 1.225934e+00, 6.740231e-01, 2.516836e-01, 1.441815e+00, 7.068791e-01, 5.468185e-01, 1.447123e+00, 1.539013e+00, 1.325188e+00, 8.491068e-02, 6.459291e-01, 8.728022e-01, 1.732548e+00, 8.934531e-01, 2.870654e-01, 4.315267e-01, 1.083351e+00, 7.129744e-01, 5.33450…
1.400000e+00	9.422374e-01, 1.448215e+00, 5.835899e-01, 3.571192e-01, 7.459257e-02, 5.698003e-01, 2.071103e-01, 9.125079e-01, 6.514665e-01, 9.084689e-01, 9.894287e-01, 6.947611e-01, 1.572329e-01, 1.322046e+00, 8.603665e-01, 4.021395e-01, 1.227888e+00, 1.397966e+00, 1.377394e+00, 4.704930e-02, 5.155087e-01, 8.478950e-01, 1.556099e+00, 8.597120e-01, 3.681556e-01, 6.527824e-01, 1.149324e+00, 7.982579e-01, 5.84005…
1.600000e+00	1.032614e+00, 1.334174e+00, 6.536865e-01, 1.987783e-01, 4.483668e-02, 4.824553e-01, 1.730307e-01, 9.195287e-01, 6.621950e-01, 1.018982e+00, 9.986074e-01, 8.369873e-01, 1.169378e-01, 1.213824e+00, 7.969823e-01, 3.225266e-01, 1.149129e+00, 1.261256e+00, 1.142446e+00, 2.913092e-02, 4.733028e-01, 9.080060e-01, 2.088017e+00, 5.093816e-01, 4.346500e-01, 5.749537e-01, 1.187938e+00, 6.694719e-01, 5.29614…
1.800000e+00	1.040427e+00, 1.529731e+00, 6.105497e-01, 1.488102e-01, 2.971623e-02, 4.653312e-01, 1.216934e-01, 9.835767e-01, 6.314459e-01, 1.131107e+00, 7.306968e-01, 9.115672e-01, 6.934687e-02, 1.015618e+00, 6.654685e-01, 2.864455e-01, 1.180353e+00, 7.870072e-01, 1.126048e+00, 1.541573e-02, 3.086347e-01, 7.772700e-01, 1.872364e+00, 4.367817e-01, 5.102495e-01, 6.396796e-01, 1.313394e+00, 6.891483e-01, 5.58670…
2.000000e+00	1.182180e+00, 1.422021e+00, 5.487191e-01, 1.013596e-01, 1.425297e-02, 3.101743e-01, 7.677248e-02, 1.009564e+00, 5.864291e-01, 1.083705e+00, 5.952183e-01, 8.305897e-01, 4.931742e-02, 8.288520e-01, 6.165646e-01, 1.486188e-01, 1.199188e+00, 8.209678e-01, 1.084088e+00, 9.493805e-03, 3.035207e-01, 5.878127e-01, 1.813020e+00, 2.014128e-01, 5.549853e-01, 6.874463e-01, 1.248149e+00, 7.119798e-01, 5.56004…
0.000000e+00	8.389840e-01, 2.253546e+00, 1.246128e+00, 1.271526e+00, 3.119227e+00, 3.198061e+00, 8.715081e-01, 2.756309e+00, 2.405071e+00, 3.618594e-01, 1.573430e+00, 1.917481e+00, 1.056038e+00, 7.740184e-01, 1.959328e+00, 1.405169e+00, 1.741685e+00, 1.256954e+00, 2.239619e+00, 1.672870e-01, 1.863759e-01, 3.387715e+00, 2.096717e+00, 1.527554e+00, 2.483492e+00, 2.405267e+00, 1.396744e+00, 5.355659e-01, 1.87410…
2.000000e-01	4.754770e-01, 1.354571e+00, 1.234064e+00, 1.123878e+00, 1.769602e+00, 2.868668e+00, 1.049701e+00, 2.216496e+00, 1.724055e+00, 2.814693e-01, 1.392733e+00, 1.458830e+00, 8.351553e-01, 9.864166e-01, 1.320656e+00, 1.499747e+00, 1.454564e+00, 1.171376e+00, 2.057152e+00, 9.019082e-02, 1.630760e-01, 2.002008e+00, 1.827567e+00, 1.201961e+00, 2.218715e+00, 1.615950e+00, 1.087787e+00, 2.696193e-01, 1.78352…
4.000000e-01	3.703417e-01, 9.873460e-01, 8.787971e-01, 8.151715e-01, 1.048089e+00, 2.369254e+00, 1.018846e+00, 1.971252e+00, 1.358968e+00, 2.682247e-01, 1.357214e+00, 1.484293e+00, 5.353799e-01, 1.089885e+00, 9.120085e-01, 1.419791e+00, 1.005677e+00, 1.320804e+00, 1.984988e+00, 6.266039e-02, 2.659571e-01, 1.677510e+00, 1.468682e+00, 5.523045e-01, 1.694426e+00, 1.074165e+00, 8.338641e-01, 1.816077e-01, 1.39364…
6.000000e-01	3.142075e-01, 1.182815e+00, 8.059760e-01, 6.949224e-01, 6.671907e-01, 2.268991e+00, 7.888390e-01, 1.334405e+00, 9.838225e-01, 2.395885e-01, 1.030798e+00, 1.342449e+00, 4.026537e-01, 1.325474e+00, 9.291276e-01, 1.383083e+00, 1.139686e+00, 1.093636e+00, 1.887994e+00, 3.761226e-02, 4.368268e-01, 1.375351e+00, 1.148870e+00, 4.528374e-01, 1.687382e+00, 7.290226e-01, 5.204849e-01, 2.620086e-01, 8.50325…
8.000000e-01	3.314121e-01, 9.915167e-01, 6.144932e-01, 6.815514e-01, 3.634931e-01, 1.815916e+00, 8.607892e-01, 1.392536e+00, 9.106036e-01, 2.462650e-01, 7.316819e-01, 1.076334e+00, 2.964431e-01, 8.984309e-01, 8.517383e-01, 1.159561e+00, 1.021552e+00, 9.446011e-01, 1.630813e+00, 3.058749e-02, 5.240583e-01, 1.027791e+00, 1.639249e+00, 4.326681e-01, 1.753755e+00, 8.623439e-01, 5.488801e-01, 3.904738e-01, 7.00041…
1.000000e+00	3.100634e-01, 1.248034e+00, 4.756416e-01, 6.075075e-01, 1.714826e-01, 2.042255e+00, 8.059591e-01, 1.413587e+00, 1.071054e+00, 3.333047e-01, 6.095581e-01, 1.186933e+00, 1.943321e-01, 7.031801e-01, 8.943431e-01, 1.206950e+00, 1.025768e+00, 7.024044e-01, 1.398985e+00, 1.987016e-02, 6.572673e-01, 7.328834e-01, 1.908400e+00, 3.730592e-01, 1.373872e+00, 8.438211e-01, 7.730512e-01, 6.491424e-01, 4.45903…
1.200000e+00	3.088908e-01, 1.351247e+00, 4.481213e-01, 4.542233e-01, 9.464677e-02, 1.663586e+00, 7.387004e-01, 1.298925e+00, 9.178254e-01, 3.765358e-01, 6.014897e-01, 1.256335e+00, 1.115142e-01, 5.654648e-01, 6.792240e-01, 1.005765e+00, 1.032365e+00, 5.820901e-01, 1.150273e+00, 9.771776e-03, 6.324518e-01, 5.851073e-01, 1.842573e+00, 2.422530e-01, 1.353401e+00, 7.194781e-01, 9.545957e-01, 6.966039e-01, 4.95112…
1.400000e+00	4.276502e-01, 1.297984e+00, 4.569251e-01, 4.133713e-01, 6.970483e-02, 1.329898e+00, 6.872816e-01, 1.287511e+00, 6.809652e-01, 5.269082e-01, 4.505650e-01, 8.146082e-01, 9.850844e-02, 5.200645e-01, 2.733483e-01, 1.257607e+00, 1.037356e+00, 5.104511e-01, 9.273211e-01, 6.602273e-03, 6.993264e-01, 3.737104e-01, 1.754288e+00, 1.573934e-01, 1.525648e+00, 7.745165e-01, 1.049224e+00, 6.805297e-01, 3.75901…
1.600000e+00	4.078321e-01, 1.445813e+00, 3.472064e-01, 2.995002e-01, 3.645787e-02, 9.997820e-01, 7.188970e-01, 1.153064e+00, 6.060626e-01, 4.658180e-01, 4.816122e-01, 8.825668e-01, 6.198977e-02, 2.379130e-01, 1.964221e-01, 8.086007e-01, 1.183281e+00, 4.267373e-01, 7.676533e-01, 3.940167e-03, 5.490556e-01, 2.240141e-01, 2.054653e+00, 1.331870e-01, 1.473982e+00, 7.667359e-01, 1.254758e+00, 6.931495e-01, 3.00750…
1.800000e+00	5.257569e-01, 1.449397e+00, 4.366957e-01, 2.409920e-01, 2.317921e-02, 8.260078e-01, 5.108338e-01, 1.248209e+00, 6.654813e-01, 5.505372e-01, 3.621569e-01, 1.111874e+00, 4.455609e-02, 2.401908e-01, 1.246726e-01, 6.952333e-01, 1.084540e+00, 3.801220e-01, 6.140120e-01, 2.089415e-03, 4.502662e-01, 1.510493e-01, 2.138785e+00, 7.967879e-02, 1.332225e+00, 7.746890e-01, 1.356308e+00, 9.253164e-01, 2.21327…
2.000000e+00	5.664380e-01, 1.504964e+00, 5.194448e-01, 1.845647e-01, 1.057522e-02, 6.632627e-01, 3.503109e-01, 1.428769e+00, 7.388959e-01, 5.845648e-01, 2.835726e-01, 9.446433e-01, 2.894254e-02, 1.881119e-01, 6.864400e-02, 7.059028e-01, 1.086731e+00, 2.872276e-01, 4.420042e-01, 1.256166e-03, 3.629040e-01, 9.540868e-02, 2.224413e+00, 5.190728e-02, 1.340017e+00, 7.394443e-01, 1.664753e+00, 7.446201e-01, 2.25608…
0.000000e+00	1.021222e-01, 6.320697e-01, 8.349699e-01, 2.716547e+00, 2.634057e+00, 1.330542e+00, 1.775767e+00, 1.785289e+00, 9.051122e-01, 1.340241e+00, 2.947755e+00, 1.179873e+00, 9.694897e-01, 2.360471e+00, 1.447161e+00, 1.243929e+00, 1.075108e+00, 2.064390e+00, 1.537943e-01, 5.095649e-01, 1.517247e+00, 1.779279e+00, 1.100626e+00, 2.358331e+00, 6.403660e-01, 4.599016e-01, 2.072030e+00, 1.367406e+00, 4.43197…
2.000000e-01	1.011362e-01, 6.643878e-01, 6.713538e-01, 1.785111e+00, 1.258103e+00, 1.241391e+00, 1.874039e+00, 2.085331e+00, 4.887400e-01, 1.492364e+00, 2.476784e+00, 1.093947e+00, 7.510158e-01, 2.210662e+00, 1.083281e+00, 1.551670e+00, 7.988957e-01, 2.004677e+00, 4.140012e-01, 3.431401e-01, 1.005144e+00, 1.424220e+00, 9.968108e-01, 1.933283e+00, 3.240994e-01, 3.084406e-01, 1.739167e+00, 1.021793e+00, 3.96997…
4.000000e-01	1.248620e-01, 8.164417e-01, 5.503455e-01, 1.666666e+00, 6.052336e-01, 8.387571e-01, 1.394124e+00, 1.729787e+00, 3.888659e-01, 1.100414e+00, 2.662654e+00, 9.371780e-01, 7.787998e-01, 2.021174e+00, 1.101202e+00, 1.331672e+00, 8.766484e-01, 1.867934e+00, 5.547602e-01, 2.859510e-01, 9.449772e-01, 1.280371e+00, 1.078991e+00, 1.681622e+00, 4.190119e-01, 3.379829e-01, 1.367790e+00, 9.809747e-01, 2.76045…
6.000000e-01	2.460194e-01, 1.166920e+00, 4.437840e-01, 1.224844e+00, 3.552854e-01, 8.260604e-01, 9.445411e-01, 1.513423e+00, 4.829492e-01, 1.133754e+00, 1.506716e+00, 1.040601e+00, 6.891363e-01, 2.182675e+00, 9.137873e-01, 8.894306e-01, 8.895067e-01, 1.895693e+00, 7.129209e-01, 1.919768e-01, 5.571092e-01, 1.157632e+00, 1.395033e+00, 1.526171e+00, 4.289069e-01, 4.845937e-01, 1.076912e+00, 1.018117e+00, 2.07922…
8.000000e-01	4.169743e-01, 1.284693e+00, 3.906490e-01, 9.068165e-01, 2.229230e-01, 7.430710e-01, 9.040832e-01, 1.449001e+00, 4.136716e-01, 1.165919e+00, 1.699874e+00, 9.158022e-01, 3.830872e-01, 1.708143e+00, 8.014789e-01, 7.817402e-01, 7.116366e-01, 2.031450e+00, 8.647311e-01, 1.321825e-01, 6.480821e-01, 8.653964e-01, 1.643686e+00, 1.038282e+00, 3.737259e-01, 5.638012e-01, 9.838146e-01, 9.212897e-01, 1.66620…
1.000000e+00	6.457841e-01, 1.197252e+00, 3.067087e-01, 8.190059e-01, 1.387466e-01, 4.790161e-01, 4.881967e-01, 1.344937e+00, 5.375701e-01, 1.111184e+00, 1.151118e+00, 9.334117e-01, 3.886197e-01, 1.609028e+00, 8.125322e-01, 5.314474e-01, 7.027080e-01, 1.567064e+00, 8.964788e-01, 8.873806e-02, 6.250923e-01, 1.187292e+00, 1.397861e+00, 9.785600e-01, 4.654800e-01, 5.923227e-01, 9.771815e-01, 6.948937e-01, 1.63969…
1.200000e+00	8.312822e-01, 1.280390e+00, 3.209027e-01, 5.599993e-01, 6.415827e-02, 3.504310e-01, 3.760468e-01, 1.253642e+00, 5.966696e-01, 9.477331e-01, 1.080728e+00, 1.065771e+00, 2.541964e-01, 1.732480e+00, 7.979755e-01, 4.055864e-01, 1.046690e+00, 1.555620e+00, 9.623854e-01, 4.546911e-02, 6.836767e-01, 1.076306e+00, 2.052535e+00, 8.455911e-01, 4.617652e-01, 6.421603e-01, 9.973024e-01, 7.520084e-01, 1.83439…
1.400000e+00	6.833052e-01, 1.478016e+00, 2.700215e-01, 3.764375e-01, 3.708624e-02, 3.458566e-01, 3.195932e-01, 1.080610e+00, 6.818292e-01, 1.003219e+00, 8.964000e-01, 9.190376e-01, 2.079332e-01, 1.418767e+00, 7.594356e-01, 2.736767e-01, 9.133077e-01, 1.292297e+00, 1.026651e+00, 2.658173e-02, 5.896531e-01, 1.006079e+00, 2.036516e+00, 4.815636e-01, 5.194311e-01, 7.901827e-01, 8.529176e-01, 8.390697e-01, 2.34174…
1.600000e+00	9.054346e-01, 1.606068e+00, 2.689158e-01, 1.949804e-01, 2.315032e-02, 3.308400e-01, 1.894001e-01, 1.307736e+00, 6.699574e-01, 8.044100e-01, 8.892098e-01, 1.019123e+00, 1.249148e-01, 1.245543e+00, 6.529700e-01, 1.976341e-01, 8.400442e-01, 1.097102e+00, 1.092336e+00, 1.394695e-02, 7.332611e-01, 8.036554e-01, 2.001349e+00, 2.749696e-01, 6.517311e-01, 7.978398e-01, 9.792428e-01, 8.222565e-01, 3.94989…
1.800000e+00	1.048270e+00, 1.506834e+00, 3.485668e-01, 1.476354e-01, 1.376942e-02, 2.725307e-01, 1.256044e-01, 1.208198e+00, 6.876077e-01, 9.715010e-01, 6.857219e-01, 9.821975e-01, 1.209942e-01, 9.103113e-01, 6.580097e-01, 1.572967e-01, 1.235486e+00, 8.920390e-01, 1.168305e+00, 9.518694e-03, 5.319622e-01, 7.297356e-01, 2.066736e+00, 1.903749e-01, 5.395083e-01, 7.134093e-01, 9.477049e-01, 8.557316e-01, 4.80952…
2.000000e+00	9.640172e-01, 1.722557e+00, 4.065991e-01, 9.403040e-02, 8.629556e-03, 2.483121e-01, 8.168478e-02, 1.235195e+00, 6.424004e-01, 7.903243e-01, 4.784917e-01, 9.384572e-01, 8.406312e-02, 7.485317e-01, 4.158298e-01, 1.109143e-01, 9.806464e-01, 6.590693e-01, 9.758309e-01, 5.665226e-03, 4.907995e-01, 5.194638e-01, 1.696011e+00, 1.345242e-01, 6.454126e-01, 8.654993e-01, 1.190183e+00, 6.199509e-01, 4.83698…
0.000000e+00	4.147611e-01, 1.902530e+00, 2.256838e+00, 1.992828e+00, 3.136680e+00, 1.202727e+00, 1.016912e-01, 2.751457e+00, 7.641513e-01, 2.334170e+00, 1.287956e+00, 1.134138e+00, 2.229077e+00, 1.984571e+00, 1.072217e+00, 2.709185e+00, 3.056729e+00, 9.575932e-01, 6.794732e-01, 1.369946e+00, 2.692070e+00, 2.464273e+00, 1.057161e-01, 8.716017e-01, 3.649511e-01, 7.775382e-01, 1.794221e-01, 5.783236e-01, 1.18984…
2.000000e-01	2.975452e-01, 1.557233e+00, 1.920582e+00, 1.174323e+00, 1.466805e+00, 7.741292e-01, 4.235653e-01, 2.663555e+00, 6.147832e-01, 1.984305e+00, 1.355129e+00, 1.010853e+00, 1.626649e+00, 1.351040e+00, 8.993408e-01, 2.161525e+00, 1.867484e+00, 9.646009e-01, 5.698703e-01, 1.191287e+00, 2.274395e+00, 1.562558e+00, 1.007574e-01, 8.499565e-01, 2.780939e-01, 5.139908e-01, 1.447010e-01, 3.740509e-01, 9.93994…
4.000000e-01	1.898199e-01, 8.743269e-01, 1.608976e+00, 7.919273e-01, 1.238253e+00, 7.089269e-01, 5.312228e-01, 2.367568e+00, 5.856342e-01, 1.775714e+00, 1.278934e+00, 9.830869e-01, 1.406761e+00, 1.648398e+00, 6.786236e-01, 1.923812e+00, 1.983181e+00, 1.145081e+00, 4.312327e-01, 1.046007e+00, 2.102766e+00, 1.300204e+00, 1.026814e-01, 9.566432e-01, 1.494993e-01, 2.395914e-01, 1.394577e-01, 4.855914e-01, 7.44183…
6.000000e-01	1.554694e-01, 1.208088e+00, 1.420399e+00, 7.000287e-01, 7.792864e-01, 5.613242e-01, 8.285275e-01, 1.932579e+00, 6.094214e-01, 1.750023e+00, 1.239187e+00, 9.227941e-01, 1.017981e+00, 1.580411e+00, 5.630096e-01, 1.243759e+00, 1.889106e+00, 1.247245e+00, 2.652433e-01, 7.493814e-01, 1.892657e+00, 1.207762e+00, 2.042716e-01, 8.963918e-01, 1.427791e-01, 2.130597e-01, 1.901856e-01, 5.378026e-01, 6.61715…
8.000000e-01	2.736567e-01, 1.420990e+00, 1.156423e+00, 7.114873e-01, 5.634643e-01, 4.054422e-01, 4.568352e-01, 1.790670e+00, 5.997987e-01, 1.406810e+00, 1.324084e+00, 1.034160e+00, 7.260949e-01, 1.413815e+00, 4.700804e-01, 1.012464e+00, 1.628619e+00, 1.396392e+00, 2.173009e-01, 7.204396e-01, 1.279887e+00, 9.880285e-01, 5.234925e-01, 8.828293e-01, 9.317062e-02, 2.221482e-01, 3.052894e-01, 5.996173e-01, 5.14503…
1.000000e+00	4.828160e-01, 1.447757e+00, 8.794922e-01, 5.171876e-01, 3.221407e-01, 4.925620e-01, 3.923328e-01, 1.772065e+00, 5.313631e-01, 1.538620e+00, 1.314143e+00, 9.841526e-01, 4.873431e-01, 1.710792e+00, 3.886296e-01, 7.056565e-01, 1.531689e+00, 1.239888e+00, 3.237995e-01, 5.814377e-01, 1.522977e+00, 9.373720e-01, 8.038734e-01, 7.811508e-01, 9.944124e-02, 2.551719e-01, 4.705831e-01, 7.122216e-01, 4.16841…
1.200000e+00	6.517744e-01, 1.287468e+00, 8.329693e-01, 5.553771e-01, 1.817347e-01, 3.243402e-01, 3.354460e-01, 1.301043e+00, 5.890764e-01, 1.425600e+00, 1.157884e+00, 1.108097e+00, 3.843178e-01, 1.474142e+00, 3.778981e-01, 5.012699e-01, 1.810527e+00, 1.256395e+00, 5.655734e-01, 4.309336e-01, 1.195520e+00, 9.277298e-01, 1.123177e+00, 9.538821e-01, 8.603359e-02, 3.188936e-01, 6.373894e-01, 6.959570e-01, 3.21360…
1.400000e+00	7.732288e-01, 1.585472e+00, 6.433132e-01, 4.198222e-01, 9.677941e-02, 3.104204e-01, 2.819788e-01, 1.126688e+00, 5.923746e-01, 1.148927e+00, 8.990988e-01, 9.858415e-01, 1.996769e-01, 1.381602e+00, 3.975188e-01, 3.836999e-01, 1.412059e+00, 1.206692e+00, 7.602976e-01, 3.154316e-01, 1.131866e+00, 9.341194e-01, 1.317997e+00, 1.054155e+00, 1.421576e-01, 4.352020e-01, 7.349452e-01, 8.676281e-01, 3.16350…
1.600000e+00	7.757224e-01, 1.263458e+00, 6.953754e-01, 3.533975e-01, 6.506865e-02, 2.662924e-01, 1.790516e-01, 1.201766e+00, 5.433856e-01, 1.144358e+00, 1.269354e+00, 1.095394e+00, 1.695503e-01, 1.441363e+00, 4.400371e-01, 2.610681e-01, 1.434597e+00, 1.239157e+00, 6.726535e-01, 2.020316e-01, 9.864734e-01, 1.072871e+00, 1.543600e+00, 7.646696e-01, 1.981566e-01, 5.240422e-01, 9.195385e-01, 7.380227e-01, 4.16877…
1.800000e+00	9.626831e-01, 1.634323e+00, 7.027271e-01, 2.480241e-01, 3.844620e-02, 1.773229e-01, 1.474984e-01, 1.304347e+00, 5.250108e-01, 9.074128e-01, 1.018922e+00, 8.680428e-01, 1.438490e-01, 1.121988e+00, 6.315423e-01, 2.057516e-01, 1.180863e+00, 1.285565e+00, 1.057314e+00, 1.099536e-01, 1.126156e+00, 7.930658e-01, 1.806223e+00, 7.237204e-01, 2.460221e-01, 5.609673e-01, 9.501362e-01, 8.005613e-01, 3.76533…
2.000000e+00	1.062483e+00, 1.602790e+00, 6.963652e-01, 1.771471e-01, 2.195431e-02, 1.888582e-01, 1.063077e-01, 1.261430e+00, 7.439527e-01, 9.107691e-01, 1.101273e+00, 9.489110e-01, 7.966177e-02, 1.383446e+00, 5.424999e-01, 1.544365e-01, 1.447148e+00, 1.258235e+00, 1.058565e+00, 4.819875e-02, 8.076592e-01, 8.459363e-01, 1.551602e+00, 6.872876e-01, 3.418433e-01, 4.977499e-01, 1.136276e+00, 6.366095e-01, 4.44002…
0.000000e+00	2.526485e+00, 2.097887e+00, 1.245274e+00, 1.438272e+00, 1.249334e+00, 3.605388e-01, 1.205202e-01, 1.231378e+00, 7.220796e-02, 3.531986e-01, 2.140052e+00, 2.986431e+00, 5.506041e-01, 9.981440e-01, 1.747877e+00, 1.659493e+00, 3.608793e-03, 1.612629e-01, 1.321553e+00, 2.365957e+00, 2.417872e+00, 3.266146e-01, 4.264927e-02, 1.289562e+00, 1.411085e+00, 1.560722e+00, 1.684939e+00, 2.101822e+00, 1.17684…
2.000000e-01	2.087387e+00, 2.214699e+00, 7.999448e-01, 1.017084e+00, 8.331574e-01, 3.507192e-01, 2.881540e-01, 1.015043e+00, 4.842231e-02, 4.418438e-01, 2.487937e+00, 1.833158e+00, 5.078267e-01, 1.220982e+00, 1.199949e+00, 1.232602e+00, 1.073520e-02, 5.273508e-01, 9.595323e-01, 1.619879e+00, 2.015570e+00, 2.182076e-01, 1.694685e-01, 1.000465e+00, 1.089960e+00, 1.651480e+00, 1.654136e+00, 8.323188e-01, 1.19262…
4.000000e-01	1.467519e+00, 1.918964e+00, 5.209588e-01, 8.505676e-01, 4.781587e-01, 2.545939e-01, 4.034116e-01, 9.011775e-01, 3.050016e-02, 5.759512e-01, 2.049561e+00, 9.823251e-01, 4.742426e-01, 1.366812e+00, 9.862375e-01, 8.496610e-01, 7.971435e-02, 6.316208e-01, 7.678853e-01, 1.240924e+00, 1.503352e+00, 1.246467e-01, 6.815228e-01, 8.743049e-01, 1.204034e+00, 1.326154e+00, 1.857573e+00, 6.753197e-01, 1.73567…
6.000000e-01	1.323009e+00, 1.648143e+00, 3.885862e-01, 7.801321e-01, 2.829026e-01, 2.299863e-01, 2.796822e-01, 8.990429e-01, 2.181885e-02, 7.246049e-01, 1.971749e+00, 1.101878e+00, 4.279638e-01, 1.171614e+00, 8.279508e-01, 5.296637e-01, 2.578490e-01, 9.498944e-01, 6.349035e-01, 8.524156e-01, 1.138147e+00, 1.648671e-01, 9.804442e-01, 6.253816e-01, 1.196384e+00, 1.052637e+00, 1.543443e+00, 3.220761e-01, 1.46704…
8.000000e-01	1.098480e+00, 1.671598e+00, 2.337166e-01, 4.139778e-01, 1.516362e-01, 2.101734e-01, 2.231234e-01, 1.174642e+00, 1.190647e-02, 6.515532e-01, 1.750795e+00, 1.170150e+00, 2.995898e-01, 1.261484e+00, 5.252758e-01, 5.187647e-01, 4.822802e-01, 7.594506e-01, 4.673781e-01, 6.406742e-01, 8.311279e-01, 2.531071e-01, 1.385879e+00, 6.053252e-01, 1.139056e+00, 9.561497e-01, 1.876770e+00, 2.165576e-01, 1.26505…
1.000000e+00	1.152587e+00, 1.645532e+00, 1.638242e-01, 3.893801e-01, 9.684080e-02, 1.563212e-01, 1.608774e-01, 1.250184e+00, 1.448120e-02, 7.760432e-01, 1.440987e+00, 1.027535e+00, 2.526506e-01, 1.458719e+00, 5.635722e-01, 2.911140e-01, 5.454058e-01, 1.187042e+00, 4.891416e-01, 3.460319e-01, 6.694633e-01, 3.502179e-01, 1.291999e+00, 4.538702e-01, 1.043981e+00, 9.094670e-01, 2.104752e+00, 1.372668e-01, 1.45712…
1.200000e+00	1.035809e+00, 1.675741e+00, 1.290517e-01, 2.888564e-01, 5.616813e-02, 1.244852e-01, 1.049971e-01, 1.133305e+00, 3.709566e-02, 7.670458e-01, 1.168614e+00, 1.092599e+00, 1.874388e-01, 1.119554e+00, 4.362755e-01, 2.585061e-01, 6.676191e-01, 1.050886e+00, 7.277528e-01, 2.085101e-01, 4.424536e-01, 4.809853e-01, 1.711799e+00, 2.981503e-01, 1.228443e+00, 8.658915e-01, 1.719585e+00, 8.610037e-02, 1.30969…
1.400000e+00	9.384606e-01, 1.494038e+00, 1.467857e-01, 1.548445e-01, 3.460540e-02, 8.499201e-02, 7.744353e-02, 9.646670e-01, 1.221768e-01, 9.384878e-01, 8.093947e-01, 1.073156e+00, 1.230227e-01, 1.060804e+00, 3.719435e-01, 1.820873e-01, 7.572012e-01, 1.369893e+00, 7.497955e-01, 1.105462e-01, 3.629632e-01, 6.695321e-01, 1.117431e+00, 2.527000e-01, 9.073875e-01, 8.159506e-01, 1.877608e+00, 7.290527e-02, 1.49946…
1.600000e+00	1.093722e+00, 1.540026e+00, 1.863035e-01, 1.256630e-01, 1.591352e-02, 7.421026e-02, 4.246359e-02, 8.933133e-01, 2.164239e-01, 7.803560e-01, 8.848581e-01, 1.173697e+00, 9.344883e-02, 9.970336e-01, 3.871091e-01, 1.071805e-01, 1.082113e+00, 8.725396e-01, 8.643095e-01, 8.042102e-02, 3.150176e-01, 4.802544e-01, 1.820499e+00, 1.886331e-01, 6.731105e-01, 8.690462e-01, 1.488282e+00, 1.002957e-01, 1.33908…
1.800000e+00	1.129681e+00, 1.468929e+00, 2.042250e-01, 7.689344e-02, 1.116567e-02, 5.576739e-02, 4.843684e-02, 1.073427e+00, 3.304332e-01, 7.402300e-01, 4.642355e-01, 1.145825e+00, 6.105515e-02, 7.543843e-01, 2.161064e-01, 1.056984e-01, 8.940259e-01, 6.875156e-01, 6.291686e-01, 3.786871e-02, 2.238455e-01, 4.776132e-01, 2.108517e+00, 1.099927e-01, 9.765464e-01, 8.442728e-01, 1.556714e+00, 1.348915e-01, 1.27104…
2.000000e+00	8.719781e-01, 1.838298e+00, 2.836255e-01, 4.512611e-02, 6.197238e-03, 5.480939e-02, 2.784406e-02, 1.206498e+00, 3.583574e-01, 7.786728e-01, 3.877184e-01, 9.809815e-01, 4.362386e-02, 6.294087e-01, 1.507758e-01, 7.385245e-02, 9.431035e-01, 4.912010e-01, 5.834023e-01, 2.099762e-02, 1.738499e-01, 2.199918e-01, 1.948739e+00, 8.833610e-02, 1.025684e+00, 7.050187e-01, 1.805810e+00, 1.349561e-01, 1.03399…
0.000000e+00	2.891947e+00, 2.264223e+00, 2.377508e+00, 1.727225e+00, 2.603703e+00, 7.778287e-02, 3.001207e+00, 1.324928e+00, 5.045893e-01, 1.863526e-01, 2.006004e-01, 4.326936e-01, 1.763372e-01, 1.032194e+00, 2.011950e+00, 8.862494e-01, 1.450433e+00, 6.410148e-01, 2.070686e+00, 3.848670e-01, 7.968847e-02, 5.288101e-01, 6.199206e-01, 2.134723e+00, 9.549733e-01, 2.391649e+00, 2.431947e+00, 7.967026e-01, 1.63087…
2.000000e-01	2.502372e+00, 2.021144e+00, 1.688325e+00, 1.267474e+00, 1.264916e+00, 5.106260e-02, 1.967633e+00, 1.140114e+00, 6.491573e-01, 3.042463e-01, 1.672696e-01, 3.177732e-01, 2.230982e-01, 8.773032e-01, 1.320686e+00, 6.197653e-01, 8.665690e-01, 5.294182e-01, 1.817396e+00, 5.303218e-01, 6.100886e-02, 3.702156e-01, 5.719158e-01, 1.276286e+00, 8.607649e-01, 1.914158e+00, 2.323920e+00, 3.985775e-01, 1.70248…
4.000000e-01	2.031874e+00, 1.714573e+00, 1.000643e+00, 9.427994e-01, 6.896120e-01, 4.809809e-02, 1.451861e+00, 9.323570e-01, 3.873863e-01, 4.157314e-01, 1.412798e-01, 2.260337e-01, 2.232059e-01, 7.003414e-01, 1.005322e+00, 3.878566e-01, 7.884240e-01, 3.949292e-01, 1.465519e+00, 4.566552e-01, 4.176479e-02, 2.020464e-01, 5.375781e-01, 9.527345e-01, 9.986723e-01, 1.549562e+00, 1.975410e+00, 1.916563e-01, 1.56439…
6.000000e-01	1.357035e+00, 1.526998e+00, 8.192370e-01, 6.383605e-01, 4.610611e-01, 4.073025e-02, 1.051219e+00, 7.159733e-01, 2.829970e-01, 5.753561e-01, 1.035282e-01, 1.314912e-01, 1.894856e-01, 4.887215e-01, 6.066343e-01, 3.963414e-01, 9.325089e-01, 3.854911e-01, 1.023953e+00, 4.663484e-01, 3.787501e-02, 1.435029e-01, 7.907572e-01, 6.784879e-01, 1.232316e+00, 1.182307e+00, 2.057514e+00, 1.149465e-01, 1.76302…
8.000000e-01	1.401408e+00, 1.566662e+00, 6.981327e-01, 3.632431e-01, 2.566094e-01, 3.579181e-02, 6.235709e-01, 6.450857e-01, 2.339500e-01, 5.572321e-01, 7.927092e-02, 3.144051e-01, 1.153269e-01, 3.192079e-01, 3.924455e-01, 2.414087e-01, 9.521031e-01, 2.777911e-01, 8.006492e-01, 3.723038e-01, 2.771981e-02, 8.411318e-02, 1.190537e+00, 4.878535e-01, 8.557592e-01, 1.064031e+00, 1.884206e+00, 8.263085e-02, 1.70175…
1.000000e+00	1.239850e+00, 1.526412e+00, 4.383413e-01, 1.832593e-01, 1.740841e-01, 2.767955e-02, 4.017901e-01, 6.843071e-01, 1.813066e-01, 7.092793e-01, 7.941622e-02, 4.062959e-01, 9.818919e-02, 3.215163e-01, 1.781211e-01, 1.720781e-01, 9.503532e-01, 2.427420e-01, 6.494409e-01, 3.326132e-01, 2.319050e-02, 5.785907e-02, 1.403126e+00, 5.213191e-01, 1.196827e+00, 1.120423e+00, 2.094495e+00, 4.031171e-02, 1.52191…
1.200000e+00	1.199083e+00, 1.728509e+00, 4.552657e-01, 1.147299e-01, 1.062216e-01, 2.631106e-02, 3.707479e-01, 7.168522e-01, 1.261018e-01, 8.308661e-01, 7.130047e-02, 6.145974e-01, 7.533837e-02, 2.057902e-01, 1.375286e-01, 1.139520e-01, 1.063940e+00, 1.566459e-01, 4.324378e-01, 1.629222e-01, 1.761550e-02, 3.069131e-02, 1.408217e+00, 3.415564e-01, 9.654755e-01, 9.196561e-01, 2.176685e+00, 3.113590e-02, 1.63211…
1.400000e+00	1.086137e+00, 1.367861e+00, 3.740858e-01, 7.171012e-02, 5.223859e-02, 2.184143e-02, 2.213651e-01, 9.744231e-01, 9.129512e-02, 8.164741e-01, 5.880616e-02, 7.879319e-01, 3.805941e-02, 1.468429e-01, 6.826580e-02, 9.438099e-02, 1.168444e+00, 1.376456e-01, 3.498177e-01, 9.607276e-02, 1.314835e-02, 1.918165e-02, 1.542342e+00, 2.615163e-01, 1.094836e+00, 8.981555e-01, 2.056990e+00, 3.315470e-02, 1.59332…
1.600000e+00	1.122460e+00, 1.570049e+00, 4.504368e-01, 4.350012e-02, 2.907801e-02, 1.881226e-02, 1.694727e-01, 8.989092e-01, 7.754825e-02, 7.254864e-01, 4.503046e-02, 9.268760e-01, 3.109581e-02, 1.145925e-01, 3.999177e-02, 6.745619e-02, 9.982242e-01, 1.056150e-01, 2.829433e-01, 5.842623e-02, 9.568269e-03, 1.604401e-02, 1.497880e+00, 1.816794e-01, 1.246881e+00, 8.556171e-01, 1.842430e+00, 3.272374e-02, 1.25486…
1.800000e+00	1.097462e+00, 1.461211e+00, 5.224019e-01, 2.600782e-02, 1.895177e-02, 1.188455e-02, 8.739191e-02, 9.657593e-01, 6.471093e-02, 8.045385e-01, 3.488995e-02, 9.454369e-01, 2.261763e-02, 8.418880e-02, 2.421518e-02, 5.121202e-02, 1.103048e+00, 8.537463e-02, 2.000970e-01, 3.373635e-02, 8.953036e-03, 8.623256e-03, 1.677588e+00, 1.368821e-01, 1.122649e+00, 8.076303e-01, 1.954201e+00, 5.186855e-02, 1.15598…
2.000000e+00	1.104629e+00, 1.685605e+00, 4.393509e-01, 1.842770e-02, 9.862433e-03, 1.289492e-02, 8.382781e-02, 1.243048e+00, 5.637025e-02, 8.141754e-01, 3.113302e-02, 1.017452e+00, 1.550985e-02, 6.563108e-02, 1.456285e-02, 3.605072e-02, 1.074014e+00, 7.428631e-02, 1.316760e-01, 2.161950e-02, 6.048309e-03, 5.120155e-03, 1.651272e+00, 8.968348e-02, 9.283774e-01, 8.575366e-01, 1.994245e+00, 6.991406e-02, 1.12684…
0.000000e+00	1.352210e+00, 1.243912e+00, 7.961742e-01, 2.798724e+00, 1.586383e+00, 5.103553e-01, 1.759162e+00, 1.565932e-01, 2.152120e+00, 1.496080e+00, 2.375324e+00, 2.911977e+00, 2.624275e+00, 1.609485e+00, 4.163998e-01, 1.471760e+00, 3.766611e-01, 2.069922e+00, 2.361584e+00, 2.854003e+00, 1.129113e+00, 8.138281e-02, 2.459292e+00, 1.807324e+00, 1.841281e+00, 1.949145e+00, 8.111638e-01, 1.018629e+00, 1.11858…
2.000000e-01	1.138071e+00, 1.093312e+00, 6.172356e-01, 1.808509e+00, 1.141080e+00, 8.263596e-01, 1.378480e+00, 1.440226e-01, 1.297962e+00, 1.152034e+00, 1.628688e+00, 1.953173e+00, 1.578460e+00, 1.647339e+00, 4.806258e-01, 1.151375e+00, 6.689909e-01, 1.711659e+00, 2.107505e+00, 1.463258e+00, 1.029644e+00, 4.524342e-01, 2.151971e+00, 1.199148e+00, 1.625895e+00, 1.249644e+00, 1.042573e+00, 8.534954e-01, 2.81661…
4.000000e-01	8.222342e-01, 8.181498e-01, 3.467425e-01, 1.267985e+00, 6.573226e-01, 9.805535e-01, 1.131852e+00, 1.197746e-01, 9.375048e-01, 1.052026e+00, 1.534330e+00, 1.130369e+00, 1.085685e+00, 1.417402e+00, 6.647076e-01, 9.733614e-01, 7.054474e-01, 1.876166e+00, 2.129361e+00, 7.579982e-01, 7.553400e-01, 6.897081e-01, 1.845729e+00, 6.660339e-01, 9.865412e-01, 1.035396e+00, 1.236120e+00, 8.792049e-01, 4.46852…
6.000000e-01	8.294609e-01, 1.022355e+00, 3.081986e-01, 1.038394e+00, 3.631172e-01, 7.797228e-01, 6.217693e-01, 7.721625e-02, 9.008707e-01, 1.030528e+00, 9.137177e-01, 7.937639e-01, 6.390235e-01, 1.137942e+00, 7.806582e-01, 8.496867e-01, 8.025199e-01, 1.816084e+00, 1.426256e+00, 3.986764e-01, 6.244013e-01, 7.809697e-01, 1.883026e+00, 5.025034e-01, 1.175834e+00, 6.660475e-01, 1.396300e+00, 7.895637e-01, 3.67543…
8.000000e-01	8.576206e-01, 1.243306e+00, 3.228502e-01, 6.271807e-01, 2.297656e-01, 6.909136e-01, 5.698558e-01, 1.083998e-01, 9.019138e-01, 1.025079e+00, 1.158639e+00, 5.565755e-01, 5.491278e-01, 1.426811e+00, 7.135669e-01, 4.947472e-01, 9.574755e-01, 1.467869e+00, 1.742197e+00, 2.925709e-01, 4.891122e-01, 8.187118e-01, 1.923729e+00, 2.545504e-01, 9.227558e-01, 6.709135e-01, 1.349362e+00, 7.191215e-01, 4.77873…
1.000000e+00	9.923105e-01, 1.533800e+00, 3.158795e-01, 5.014875e-01, 1.212572e-01, 7.099368e-01, 3.660251e-01, 2.988167e-01, 7.496638e-01, 8.551847e-01, 9.330370e-01, 6.661247e-01, 3.349340e-01, 1.475581e+00, 7.601731e-01, 4.318644e-01, 8.408724e-01, 1.284978e+00, 1.590477e+00, 1.660888e-01, 4.339098e-01, 8.993338e-01, 2.062411e+00, 1.779712e-01, 7.502464e-01, 7.076561e-01, 1.477828e+00, 7.589850e-01, 5.14932…
1.200000e+00	1.024757e+00, 1.281174e+00, 2.979373e-01, 3.056835e-01, 9.033757e-02, 4.838861e-01, 3.226502e-01, 4.833337e-01, 6.773852e-01, 9.603966e-01, 6.842921e-01, 7.157874e-01, 2.313737e-01, 1.046619e+00, 8.064687e-01, 2.617938e-01, 8.200129e-01, 9.090673e-01, 1.538633e+00, 7.962025e-02, 2.977348e-01, 7.449466e-01, 2.285879e+00, 1.172895e-01, 9.538444e-01, 9.538062e-01, 1.234650e+00, 6.983674e-01, 5.89796…
1.400000e+00	1.111686e+00, 1.447770e+00, 3.839302e-01, 1.945358e-01, 3.663865e-02, 4.421983e-01, 1.952520e-01, 6.107860e-01, 7.001645e-01, 9.089233e-01, 5.545624e-01, 7.969831e-01, 1.607863e-01, 8.387327e-01, 7.947313e-01, 2.208471e-01, 7.351400e-01, 9.804878e-01, 1.486185e+00, 4.121244e-02, 3.298869e-01, 6.709188e-01, 2.047040e+00, 8.320278e-02, 9.759484e-01, 8.946453e-01, 1.171019e+00, 7.956551e-01, 5.53970…
1.600000e+00	8.994638e-01, 1.244210e+00, 3.105885e-01, 1.373350e-01, 2.412158e-02, 3.460706e-01, 1.652494e-01, 7.524578e-01, 6.379396e-01, 9.609134e-01, 4.232097e-01, 9.075738e-01, 1.140044e-01, 5.784145e-01, 5.421708e-01, 1.758934e-01, 9.036741e-01, 7.197894e-01, 1.385750e+00, 2.328352e-02, 2.449954e-01, 4.728337e-01, 2.235354e+00, 5.418660e-02, 8.496281e-01, 8.332994e-01, 1.687242e+00, 7.026841e-01, 7.34768…
1.800000e+00	1.081080e+00, 1.408883e+00, 4.021681e-01, 7.290196e-02, 1.558924e-02, 4.005541e-01, 1.064722e-01, 8.248540e-01, 7.150030e-01, 7.984368e-01, 4.360929e-01, 8.232570e-01, 7.857827e-02, 4.430633e-01, 3.410048e-01, 1.330369e-01, 9.024705e-01, 5.114298e-01, 1.132559e+00, 1.635967e-02, 1.761371e-01, 2.871331e-01, 2.210659e+00, 4.171242e-02, 9.608299e-01, 7.826715e-01, 1.710507e+00, 8.275803e-01, 5.63200…
2.000000e+00	1.033232e+00, 1.737845e+00, 4.010392e-01, 5.476460e-02, 7.898332e-03, 2.843308e-01, 6.948446e-02, 8.838994e-01, 7.041565e-01, 8.310625e-01, 3.481169e-01, 1.026450e+00, 5.129781e-02, 3.057721e-01, 1.813505e-01, 9.979877e-02, 1.063701e+00, 4.297862e-01, 8.956787e-01, 1.033248e-02, 1.517928e-01, 1.816956e-01, 2.178961e+00, 2.591891e-02, 8.394380e-01, 6.506542e-01, 1.620074e+00, 6.364153e-01, 7.41012…
0.000000e+00	7.575185e-01, 1.909913e+00, 9.666607e-01, 7.773998e-01, 1.627535e+00, 1.916506e+00, 9.837711e-01, 9.078621e-01, 1.108269e+00, 6.533110e-02, 2.124562e+00, 2.174377e+00, 3.752249e-01, 1.488594e+00, 2.051795e+00, 3.241339e-01, 2.642602e+00, 1.567309e+00, 2.009976e+00, 2.904116e+00, 3.171021e+00, 1.451347e+00, 2.948345e+00, 1.573825e+00, 2.666267e+00, 1.959813e+00, 9.140105e-02, 3.822906e-01, 1.32464…
2.000000e-01	9.510266e-01, 1.530521e+00, 8.432017e-01, 9.837921e-01, 9.872623e-01, 1.288559e+00, 7.929691e-01, 6.801359e-01, 9.572025e-01, 1.441117e-01, 2.007781e+00, 1.312989e+00, 4.284541e-01, 1.378786e+00, 1.143465e+00, 3.697658e-01, 1.861711e+00, 1.513777e+00, 1.344880e+00, 1.440821e+00, 2.510800e+00, 1.509503e+00, 2.047251e+00, 8.488655e-01, 2.478940e+00, 1.062734e+00, 8.486889e-02, 2.451647e-01, 1.00404…
4.000000e-01	9.930122e-01, 1.557991e+00, 9.986422e-01, 9.592552e-01, 4.898073e-01, 1.391471e+00, 5.497120e-01, 5.175228e-01, 7.962326e-01, 2.587905e-01, 1.942340e+00, 8.822182e-01, 2.768695e-01, 1.710969e+00, 9.510091e-01, 5.424537e-01, 1.649573e+00, 1.599945e+00, 1.349057e+00, 9.919464e-01, 1.787310e+00, 1.278761e+00, 2.253338e+00, 4.731450e-01, 1.829831e+00, 9.105765e-01, 9.204196e-02, 3.106050e-01, 8.51119…
6.000000e-01	9.111566e-01, 1.590217e+00, 6.910696e-01, 6.896568e-01, 2.761673e-01, 1.144304e+00, 3.937588e-01, 5.853729e-01, 7.798404e-01, 3.420542e-01, 1.838307e+00, 7.969443e-01, 1.974609e-01, 1.567714e+00, 8.704933e-01, 7.045532e-01, 1.101567e+00, 1.432960e+00, 1.539114e+00, 4.223857e-01, 1.961820e+00, 1.094301e+00, 2.412006e+00, 3.330100e-01, 1.823526e+00, 5.813362e-01, 1.585448e-01, 3.849798e-01, 1.01989…
8.000000e-01	9.996566e-01, 1.808072e+00, 7.417139e-01, 5.976782e-01, 1.443341e-01, 8.541915e-01, 2.756517e-01, 7.623329e-01, 6.381307e-01, 4.479873e-01, 1.634009e+00, 8.878578e-01, 1.609793e-01, 1.583986e+00, 7.946751e-01, 6.378122e-01, 1.224839e+00, 1.777256e+00, 1.451526e+00, 2.727812e-01, 1.670746e+00, 1.160902e+00, 2.491626e+00, 2.324312e-01, 1.596895e+00, 6.339731e-01, 2.584204e-01, 4.619757e-01, 9.07643…
1.000000e+00	9.743912e-01, 1.585359e+00, 6.427092e-01, 5.400983e-01, 9.967188e-02, 7.829431e-01, 2.842332e-01, 7.780491e-01, 6.283158e-01, 5.314421e-01, 1.300570e+00, 8.996243e-01, 1.052814e-01, 1.256567e+00, 7.885640e-01, 5.301341e-01, 1.359378e+00, 1.525919e+00, 1.312681e+00, 1.523710e-01, 1.655220e+00, 9.833744e-01, 2.518621e+00, 1.932609e-01, 1.406912e+00, 6.696629e-01, 3.280559e-01, 4.990781e-01, 8.10236…
1.200000e+00	1.071067e+00, 1.569963e+00, 5.972337e-01, 4.424982e-01, 6.616546e-02, 5.476924e-01, 1.784327e-01, 7.747331e-01, 6.080044e-01, 5.458317e-01, 1.611926e+00, 8.078317e-01, 8.074800e-02, 1.722396e+00, 9.092735e-01, 4.826481e-01, 1.162883e+00, 1.760566e+00, 1.517698e+00, 8.879222e-02, 1.460771e+00, 9.444057e-01, 2.155399e+00, 9.584414e-02, 1.460158e+00, 5.587940e-01, 5.076450e-01, 5.811609e-01, 9.20686…
1.400000e+00	1.039944e+00, 1.874745e+00, 5.473454e-01, 3.756179e-01, 3.092215e-02, 5.476780e-01, 1.336134e-01, 9.134215e-01, 6.765817e-01, 6.682124e-01, 1.471659e+00, 8.666435e-01, 5.923649e-02, 1.601555e+00, 6.940075e-01, 3.064195e-01, 1.136015e+00, 1.263413e+00, 1.186959e+00, 5.906342e-02, 1.283371e+00, 9.263457e-01, 2.420296e+00, 9.124961e-02, 1.132758e+00, 6.110070e-01, 5.418807e-01, 5.563936e-01, 8.95448…
1.600000e+00	1.005535e+00, 1.625099e+00, 6.035944e-01, 2.529650e-01, 1.787766e-02, 4.196494e-01, 8.009982e-02, 1.024924e+00, 6.993913e-01, 7.490277e-01, 1.169593e+00, 9.916249e-01, 4.422890e-02, 1.606455e+00, 7.838401e-01, 3.025762e-01, 1.098392e+00, 1.445057e+00, 1.250525e+00, 2.674072e-02, 1.223399e+00, 9.784328e-01, 2.442772e+00, 6.047373e-02, 1.168259e+00, 6.068017e-01, 5.027635e-01, 6.601454e-01, 8.50515…
1.800000e+00	1.007909e+00, 1.549856e+00, 5.779990e-01, 2.536535e-01, 1.008449e-02, 3.642266e-01, 7.980807e-02, 9.771466e-01, 6.021764e-01, 7.232792e-01, 1.265585e+00, 1.274595e+00, 3.232762e-02, 1.644728e+00, 8.409879e-01, 2.089615e-01, 1.051673e+00, 1.446932e+00, 1.184292e+00, 1.764928e-02, 1.217257e+00, 9.747289e-01, 2.335573e+00, 3.594084e-02, 1.179738e+00, 7.728919e-01, 6.839302e-01, 5.650129e-01, 8.62764…
2.000000e+00	1.094346e+00, 1.727108e+00, 5.992388e-01, 2.040553e-01, 6.290548e-03, 3.849391e-01, 4.879822e-02, 9.390917e-01, 6.116865e-01, 7.089430e-01, 1.219521e+00, 9.045991e-01, 3.207344e-02, 1.683642e+00, 7.390415e-01, 1.322654e-01, 1.117794e+00, 1.422621e+00, 1.346404e+00, 1.048372e-02, 1.103992e+00, 9.935848e-01, 2.399195e+00, 2.673074e-02, 1.152299e+00, 7.883315e-01, 9.968360e-01, 6.348921e-01, 8.23867…
0.000000e+00	1.249406e+00, 1.447699e+00, 7.802431e-01, 1.827848e+00, 3.098740e+00, 2.249999e+00, 3.816692e-02, 1.366993e+00, 7.741236e-01, 2.283938e+00, 1.755732e+00, 1.065557e+00, 1.433622e-01, 2.571671e+00, 5.213599e-01, 1.290313e+00, 1.306687e+00, 1.353937e+00, 2.119103e+00, 2.708587e+00, 2.576696e+00, 1.651538e+00, 7.401873e-01, 1.225334e+00, 1.253836e-01, 1.797594e+00, 3.766681e-01, 2.229776e-01, 2.01842…
2.000000e-01	8.051334e-01, 1.159157e+00, 8.089575e-01, 9.496336e-01, 1.624913e+00, 2.094453e+00, 3.497803e-01, 8.747585e-01, 7.236928e-01, 2.211307e+00, 1.437264e+00, 5.444148e-01, 1.030914e-01, 2.538444e+00, 6.720270e-01, 1.419108e+00, 1.256803e+00, 1.338627e+00, 1.974261e+00, 1.659235e+00, 2.141703e+00, 1.404753e+00, 5.714394e-01, 8.016696e-01, 8.881519e-02, 1.226044e+00, 3.773988e-01, 1.262918e-01, 1.63771…
4.000000e-01	7.019435e-01, 1.286484e+00, 7.294456e-01, 6.953293e-01, 1.026491e+00, 1.752046e+00, 4.242855e-01, 7.721526e-01, 7.019349e-01, 1.847012e+00, 1.376112e+00, 5.817903e-01, 6.581272e-02, 2.506097e+00, 6.871248e-01, 1.300574e+00, 1.299437e+00, 1.477294e+00, 1.339148e+00, 1.307040e+00, 2.148316e+00, 1.296015e+00, 6.498553e-01, 7.165712e-01, 6.946995e-02, 9.470206e-01, 3.950538e-01, 6.336604e-02, 1.41017…
6.000000e-01	5.268514e-01, 1.505143e+00, 7.387528e-01, 6.202060e-01, 5.141081e-01, 1.488606e+00, 4.198677e-01, 9.670209e-01, 5.427148e-01, 1.786288e+00, 1.188196e+00, 6.848250e-01, 4.124836e-02, 2.310007e+00, 7.204149e-01, 1.109917e+00, 1.073232e+00, 1.272484e+00, 1.331480e+00, 1.084760e+00, 1.201268e+00, 1.146552e+00, 7.476069e-01, 6.460050e-01, 4.831646e-02, 9.300424e-01, 4.101936e-01, 7.964081e-02, 1.18049…
8.000000e-01	4.964044e-01, 1.291198e+00, 6.119914e-01, 6.025380e-01, 3.048149e-01, 1.320819e+00, 5.038082e-01, 7.452687e-01, 5.624139e-01, 1.307998e+00, 1.430045e+00, 7.925377e-01, 3.281038e-02, 1.979722e+00, 8.622153e-01, 1.233894e+00, 1.284341e+00, 1.357402e+00, 1.378468e+00, 6.650693e-01, 1.433355e+00, 9.270537e-01, 1.123152e+00, 6.783886e-01, 4.325482e-02, 7.896346e-01, 5.706643e-01, 1.907361e-01, 8.99038…
1.000000e+00	5.105424e-01, 1.665121e+00, 7.288724e-01, 5.640047e-01, 1.347238e-01, 9.085211e-01, 5.084338e-01, 1.129150e+00, 7.038151e-01, 1.208178e+00, 9.849102e-01, 8.029565e-01, 3.254727e-02, 1.940584e+00, 7.654228e-01, 9.899103e-01, 1.167731e+00, 1.455415e+00, 1.228819e+00, 3.719142e-01, 1.224058e+00, 7.936217e-01, 1.532289e+00, 7.837622e-01, 6.762572e-02, 8.055063e-01, 5.601747e-01, 4.142978e-01, 6.87960…
1.200000e+00	5.297764e-01, 1.621280e+00, 6.815484e-01, 6.306508e-01, 1.025600e-01, 8.545200e-01, 4.621189e-01, 1.040149e+00, 7.268957e-01, 1.212113e+00, 1.408342e+00, 8.634682e-01, 2.154329e-02, 1.925729e+00, 7.403342e-01, 8.792766e-01, 1.215424e+00, 1.547289e+00, 1.072448e+00, 2.292818e-01, 1.103488e+00, 9.403781e-01, 1.469580e+00, 5.981308e-01, 1.099866e-01, 7.551021e-01, 6.697718e-01, 5.475592e-01, 6.13815…
1.400000e+00	6.005235e-01, 1.618524e+00, 6.636547e-01, 4.868362e-01, 6.071326e-02, 6.296840e-01, 3.889503e-01, 1.073314e+00, 6.234239e-01, 1.145969e+00, 1.141090e+00, 9.229090e-01, 2.189473e-02, 1.762867e+00, 7.929129e-01, 6.625822e-01, 1.095370e+00, 1.369663e+00, 1.347201e+00, 1.542569e-01, 1.108322e+00, 1.001368e+00, 1.683591e+00, 4.505397e-01, 1.292901e-01, 8.555062e-01, 8.534577e-01, 6.676891e-01, 4.98692…
1.600000e+00	7.782982e-01, 1.394948e+00, 5.612777e-01, 3.620182e-01, 3.837834e-02, 4.906582e-01, 2.941122e-01, 1.067684e+00, 5.620871e-01, 1.017773e+00, 1.086897e+00, 9.254150e-01, 1.984206e-02, 1.381282e+00, 7.973777e-01, 3.476958e-01, 1.139855e+00, 1.342279e+00, 1.249284e+00, 8.104271e-02, 1.122117e+00, 8.491891e-01, 1.674183e+00, 3.584307e-01, 2.210016e-01, 8.487787e-01, 9.829203e-01, 6.966414e-01, 4.83721…
1.800000e+00	8.956902e-01, 1.579465e+00, 4.849915e-01, 3.117989e-01, 2.248712e-02, 5.152870e-01, 1.682185e-01, 1.225623e+00, 7.716486e-01, 1.088670e+00, 9.701004e-01, 1.088934e+00, 2.122478e-02, 1.667576e+00, 7.028356e-01, 3.363164e-01, 1.076609e+00, 1.413346e+00, 1.088401e+00, 4.752374e-02, 9.822246e-01, 9.201127e-01, 1.925084e+00, 2.511180e-01, 2.847007e-01, 7.523370e-01, 1.018857e+00, 6.799177e-01, 4.00123…
2.000000e+00	7.275568e-01, 1.650202e+00, 6.023915e-01, 1.854528e-01, 1.233274e-02, 3.742023e-01, 1.704046e-01, 1.049905e+00, 6.890607e-01, 8.936793e-01, 8.098539e-01, 9.313418e-01, 1.489325e-02, 1.364655e+00, 9.106618e-01, 2.382525e-01, 1.247195e+00, 1.181312e+00, 1.321953e+00, 2.492300e-02, 9.318097e-01, 1.000318e+00, 2.168530e+00, 1.561859e-01, 3.900035e-01, 7.584210e-01, 9.583353e-01, 7.515760e-01, 4.40458…
0.000000e+00	1.893767e+00, 3.485052e+00, 7.802181e-01, 2.892141e+00, 3.065780e+00, 8.376556e-01, 1.797287e+00, 1.518241e+00, 1.444319e+00, 8.758876e-01, 5.769175e-02, 1.982928e-01, 1.037557e+00, 3.050388e+00, 2.093873e-01, 3.591378e-01, 1.721705e+00, 1.177255e+00, 2.278208e+00, 1.404021e-01, 7.388140e-01, 1.102993e-01, 8.012409e-01, 1.057950e-01, 1.464903e+00, 1.148184e-01, 8.988506e-01, 1.281055e+00, 2.04155…
2.000000e-01	1.674324e+00, 1.979794e+00, 8.290522e-01, 1.727662e+00, 1.782044e+00, 9.759257e-01, 1.373106e+00, 1.227528e+00, 1.028986e+00, 8.971679e-01, 1.290751e-01, 1.755970e-01, 7.931050e-01, 1.957846e+00, 4.420327e-01, 3.667728e-01, 1.738861e+00, 1.109384e+00, 1.416338e+00, 2.996972e-01, 9.701504e-01, 3.146962e-01, 5.199307e-01, 4.542135e-01, 9.119289e-01, 9.887329e-02, 9.844862e-01, 7.082996e-01, 1.92330…
4.000000e-01	1.375791e+00, 1.631026e+00, 8.305459e-01, 9.850439e-01, 9.128102e-01, 9.488557e-01, 8.349651e-01, 7.848092e-01, 7.223729e-01, 9.344844e-01, 1.803155e-01, 1.290108e-01, 5.566110e-01, 1.428210e+00, 5.739692e-01, 4.984300e-01, 1.556032e+00, 7.289108e-01, 1.030949e+00, 3.989417e-01, 7.008990e-01, 3.046882e-01, 6.520388e-01, 5.901309e-01, 9.780023e-01, 7.555279e-02, 1.289155e+00, 3.186583e-01, 1.96519…
6.000000e-01	1.124575e+00, 1.880211e+00, 7.680845e-01, 5.703061e-01, 6.967359e-01, 8.558534e-01, 6.850816e-01, 6.286761e-01, 7.857405e-01, 8.221773e-01, 1.539410e-01, 1.054781e-01, 4.197006e-01, 1.322610e+00, 5.804936e-01, 5.434094e-01, 1.328263e+00, 5.596787e-01, 9.572223e-01, 4.488554e-01, 6.598517e-01, 2.148408e-01, 8.342448e-01, 7.473804e-01, 8.358051e-01, 1.215757e-01, 1.256487e+00, 1.642857e-01, 1.65519…
8.000000e-01	1.103524e+00, 1.878619e+00, 7.658327e-01, 2.724377e-01, 3.008148e-01, 6.115211e-01, 4.040334e-01, 6.764419e-01, 5.756235e-01, 8.343297e-01, 1.509900e-01, 2.574296e-01, 2.359411e-01, 6.742422e-01, 4.002822e-01, 2.983151e-01, 1.195510e+00, 4.177321e-01, 7.870786e-01, 4.479755e-01, 4.981237e-01, 1.362893e-01, 9.199368e-01, 8.544362e-01, 7.417035e-01, 3.095123e-01, 1.700116e+00, 1.137497e-01, 1.80452…
1.000000e+00	1.106537e+00, 1.624401e+00, 6.951536e-01, 1.777057e-01, 1.823765e-01, 5.588856e-01, 3.261754e-01, 7.029647e-01, 5.957601e-01, 9.259629e-01, 1.480707e-01, 5.058319e-01, 1.991142e-01, 6.307064e-01, 2.176504e-01, 2.997611e-01, 1.385871e+00, 3.689435e-01, 5.417111e-01, 2.715433e-01, 4.010558e-01, 7.233270e-02, 1.404032e+00, 7.650615e-01, 9.153106e-01, 4.501919e-01, 1.512909e+00, 7.500487e-02, 1.65246…
1.200000e+00	1.086784e+00, 1.876336e+00, 6.886820e-01, 1.054942e-01, 1.139807e-01, 4.605767e-01, 2.184308e-01, 8.422085e-01, 4.552138e-01, 8.418536e-01, 9.253504e-02, 7.290968e-01, 9.871024e-02, 4.748669e-01, 1.602343e-01, 2.524062e-01, 1.419496e+00, 2.253036e-01, 4.127218e-01, 1.648858e-01, 2.878754e-01, 5.554999e-02, 1.575722e+00, 9.024202e-01, 9.423373e-01, 6.546813e-01, 1.442965e+00, 4.982833e-02, 1.51828…
1.400000e+00	1.081881e+00, 1.842279e+00, 7.210667e-01, 5.698896e-02, 6.979157e-02, 4.096281e-01, 1.383830e-01, 7.676627e-01, 4.390928e-01, 8.244172e-01, 1.044715e-01, 7.600824e-01, 8.323003e-02, 3.659987e-01, 7.312017e-02, 1.812134e-01, 1.092358e+00, 2.140761e-01, 3.557298e-01, 9.187659e-02, 2.371159e-01, 3.384523e-02, 1.703794e+00, 5.893168e-01, 1.016548e+00, 5.968183e-01, 1.657693e+00, 4.785760e-02, 1.41170…
1.600000e+00	1.175704e+00, 1.628795e+00, 8.417489e-01, 2.943855e-02, 3.254202e-02, 3.320186e-01, 9.209341e-02, 1.074767e+00, 3.097637e-01, 6.923634e-01, 8.771379e-02, 7.394410e-01, 5.481072e-02, 2.742865e-01, 4.569477e-02, 1.322080e-01, 1.419352e+00, 1.519110e-01, 2.706019e-01, 5.465124e-02, 1.633640e-01, 2.449072e-02, 1.627718e+00, 6.258050e-01, 9.106763e-01, 6.581111e-01, 1.774825e+00, 5.086905e-02, 1.20225…
1.800000e+00	1.139727e+00, 1.427204e+00, 6.985358e-01, 2.334711e-02, 2.399072e-02, 2.516171e-01, 7.493589e-02, 8.919069e-01, 2.583802e-01, 8.846211e-01, 7.966730e-02, 9.456077e-01, 3.750438e-02, 1.856531e-01, 2.730670e-02, 9.571955e-02, 1.144784e+00, 1.247356e-01, 2.204418e-01, 2.885201e-02, 1.472382e-01, 1.515732e-02, 1.871571e+00, 3.176734e-01, 7.316931e-01, 6.792080e-01, 1.818575e+00, 6.996446e-02, 1.14176…
2.000000e+00	1.097832e+00, 1.264842e+00, 6.354468e-01, 1.138893e-02, 1.264379e-02, 2.414380e-01, 4.753197e-02, 1.120005e+00, 2.078073e-01, 9.443280e-01, 6.046599e-02, 8.767122e-01, 2.763495e-02, 1.561478e-01, 1.515074e-02, 7.121868e-02, 1.203853e+00, 1.108340e-01, 1.505796e-01, 1.660208e-02, 1.065613e-01, 8.413923e-03, 2.170710e+00, 2.332238e-01, 9.496578e-01, 7.333003e-01, 1.968011e+00, 1.273137e-01, 1.27095…
