# Supplementary material for: Inference of Vohradský's Models of Genetic Networks by Solving Two-Dimensional Function Optimization Problems
Source: PLoS One. 2013 Dec 30;8(12):e83308. doi: 10.1371/journal.pone.0083308 (PMC3875442; doi:10.1371/journal.pone.0083308)
Supplement: Text S2 — Time-series data used in the ‘Inference in noisy environment’ section (compressed by gzip). (GZ) [file pone.0083308.s002.gz › time_series_data/gene30/10sets/tc.dat313]

Time "G0" "G1" "G2" "G3" "G4" "G5" "G6" "G7" "G8" "G9" "G10" "G11" "G12" "G13" "G14" "G15" "G16" "G17" "G18" "G19" "G20" "G21" "G22" "G23" "G24" "G25" "G26" "G27" "G28" "G29"
0.000000e+00	2.331807e+00, 2.065541e-01, 2.047389e+00, 2.367306e+00, 1.191796e+00, 8.519927e-01, 2.590167e+00, 1.742564e+00, 2.513514e+00, 1.932512e+00, 1.541470e+00, 2.597399e+00, 1.753168e+00, 2.883470e+00, 8.005453e-01, 1.667437e+00, 3.117201e+00, 1.601533e+00, 4.249081e-01, 1.731647e+00, 2.229558e+00, 2.032555e+00, 6.160853e-01, 2.126069e+00, 2.221206e+00, 2.309105e+00, 1.728564e+00, 1.464017e+00, 1.22622…
2.000000e-01	1.964884e+00, 2.270011e-01, 1.786566e+00, 2.409972e+00, 6.622750e-01, 4.590830e-01, 1.586892e+00, 2.104048e+00, 1.515409e+00, 1.381252e+00, 1.030578e+00, 2.049486e+00, 1.951042e+00, 2.442870e+00, 1.121015e+00, 9.374762e-01, 2.087438e+00, 8.715363e-01, 2.658126e-01, 1.651459e+00, 1.542233e+00, 1.237062e+00, 3.340424e-01, 1.102626e+00, 1.643297e+00, 1.733312e+00, 1.465627e+00, 1.060925e+00, 5.95664…
4.000000e-01	1.583000e+00, 4.481769e-01, 1.563026e+00, 2.137104e+00, 3.278732e-01, 5.090112e-01, 1.133806e+00, 1.461248e+00, 1.079793e+00, 8.982120e-01, 1.151436e+00, 1.302514e+00, 1.521111e+00, 1.670845e+00, 1.003973e+00, 7.629116e-01, 1.639078e+00, 5.988271e-01, 2.619628e-01, 8.965834e-01, 8.073053e-01, 7.059513e-01, 3.825963e-01, 7.474561e-01, 8.932880e-01, 1.147771e+00, 1.661455e+00, 9.711084e-01, 6.77604…
6.000000e-01	1.384035e+00, 7.771807e-01, 1.352692e+00, 1.893176e+00, 2.465863e-01, 5.233415e-01, 7.501153e-01, 1.106055e+00, 7.043321e-01, 7.273831e-01, 7.980507e-01, 1.177739e+00, 1.005404e+00, 8.675695e-01, 1.028655e+00, 5.893302e-01, 1.172169e+00, 4.789011e-01, 2.038790e-01, 7.617781e-01, 5.889327e-01, 4.151820e-01, 3.918879e-01, 3.749423e-01, 8.008863e-01, 8.348872e-01, 1.177359e+00, 1.277505e+00, 7.45855…
8.000000e-01	9.384199e-01, 7.230239e-01, 1.028348e+00, 1.713116e+00, 1.944859e-01, 5.844833e-01, 5.715206e-01, 8.131959e-01, 5.265596e-01, 6.508562e-01, 7.916906e-01, 1.043406e+00, 8.368874e-01, 7.610511e-01, 7.260962e-01, 5.076100e-01, 1.311520e+00, 3.613124e-01, 1.892986e-01, 4.709714e-01, 4.630540e-01, 3.221389e-01, 4.098852e-01, 2.405533e-01, 5.340127e-01, 7.251943e-01, 1.316488e+00, 1.284932e+00, 7.60644…
1.000000e+00	7.583883e-01, 7.752536e-01, 9.857830e-01, 1.274867e+00, 1.402816e-01, 7.556378e-01, 3.691429e-01, 7.330925e-01, 3.582731e-01, 6.160494e-01, 5.527556e-01, 1.246320e+00, 5.811992e-01, 4.604086e-01, 7.446916e-01, 5.444950e-01, 1.156036e+00, 3.624527e-01, 1.648943e-01, 4.925498e-01, 1.938309e-01, 2.114434e-01, 4.510061e-01, 2.029104e-01, 3.040049e-01, 5.233272e-01, 1.185660e+00, 1.494559e+00, 7.41353…
1.200000e+00	5.126596e-01, 8.523868e-01, 1.239386e+00, 1.272649e+00, 1.228142e-01, 7.443687e-01, 3.329370e-01, 5.214537e-01, 2.439381e-01, 6.649366e-01, 5.037451e-01, 1.462431e+00, 4.157309e-01, 3.492059e-01, 5.875263e-01, 3.364645e-01, 1.020701e+00, 4.330900e-01, 1.957989e-01, 5.706080e-01, 1.563127e-01, 1.479838e-01, 5.025018e-01, 1.694680e-01, 2.779756e-01, 3.744161e-01, 1.199272e+00, 1.962890e+00, 5.85960…
1.400000e+00	2.971312e-01, 8.080540e-01, 1.001615e+00, 9.477170e-01, 9.101276e-02, 9.011506e-01, 2.171732e-01, 4.519371e-01, 1.682913e-01, 6.302257e-01, 2.786216e-01, 1.516522e+00, 3.563371e-01, 1.744369e-01, 5.247271e-01, 4.010678e-01, 1.071353e+00, 5.433869e-01, 1.791499e-01, 6.915582e-01, 9.958638e-02, 1.792923e-01, 4.936119e-01, 1.744848e-01, 2.560005e-01, 3.094211e-01, 1.206533e+00, 1.615306e+00, 5.27575…
1.600000e+00	2.172706e-01, 6.437415e-01, 8.371805e-01, 8.387718e-01, 5.488821e-02, 8.951822e-01, 1.613032e-01, 2.922820e-01, 9.879575e-02, 6.268410e-01, 1.907297e-01, 1.470058e+00, 2.062736e-01, 1.477651e-01, 3.497775e-01, 4.202813e-01, 1.191266e+00, 5.711235e-01, 2.136089e-01, 5.582595e-01, 5.813244e-02, 1.465598e-01, 4.386328e-01, 1.750734e-01, 2.349061e-01, 4.174256e-01, 1.101182e+00, 1.894766e+00, 6.46275…
1.800000e+00	1.515467e-01, 7.722987e-01, 1.119593e+00, 5.455560e-01, 4.153276e-02, 1.111659e+00, 1.243363e-01, 2.514145e-01, 7.018435e-02, 7.423604e-01, 1.969264e-01, 1.741207e+00, 1.530291e-01, 9.719111e-02, 3.357428e-01, 3.585599e-01, 1.227092e+00, 6.260205e-01, 2.665249e-01, 5.747350e-01, 3.454229e-02, 1.514191e-01, 5.247970e-01, 1.551861e-01, 1.950213e-01, 4.423749e-01, 1.239978e+00, 2.108500e+00, 5.12158…
2.000000e+00	1.197024e-01, 9.270512e-01, 1.011456e+00, 3.675464e-01, 2.769086e-02, 1.090153e+00, 8.088750e-02, 1.942097e-01, 4.884898e-02, 6.454004e-01, 1.771937e-01, 1.745051e+00, 1.249109e-01, 8.323870e-02, 2.176893e-01, 3.996580e-01, 1.270682e+00, 6.708617e-01, 2.827120e-01, 5.931010e-01, 2.181877e-02, 1.332275e-01, 5.024813e-01, 1.514356e-01, 1.909533e-01, 4.994271e-01, 1.405767e+00, 1.829470e+00, 4.97246…
0.000000e+00	2.120043e+00, 2.111479e+00, 2.773656e+00, 1.233263e-01, 1.310560e+00, 1.155540e+00, 6.467695e-01, 5.203879e-01, 7.579408e-01, 5.568408e-01, 2.595967e+00, 7.251092e-01, 3.118107e+00, 3.844856e-01, 2.006838e+00, 1.151134e-01, 1.600612e+00, 1.605175e+00, 1.794567e+00, 9.620379e-01, 1.207894e+00, 1.260184e+00, 8.653842e-01, 2.557258e+00, 1.283512e-01, 2.195188e+00, 6.625614e-01, 4.414394e-01, 3.84253…
2.000000e-01	1.550347e+00, 1.427308e+00, 1.379209e+00, 4.620273e-01, 1.072073e+00, 1.030154e+00, 4.638749e-01, 4.542745e-01, 1.113880e+00, 4.925722e-01, 1.478833e+00, 5.940168e-01, 1.951575e+00, 3.322831e-01, 2.125967e+00, 9.955867e-02, 1.596639e+00, 9.316551e-01, 1.878740e+00, 6.658103e-01, 6.970770e-01, 8.612673e-01, 8.317340e-01, 1.391615e+00, 3.838959e-01, 1.671921e+00, 5.146082e-01, 8.047439e-01, 5.59512…
4.000000e-01	1.476500e+00, 1.188635e+00, 9.285177e-01, 6.461277e-01, 9.101592e-01, 1.270380e+00, 3.013418e-01, 4.657075e-01, 8.909612e-01, 6.348386e-01, 1.403577e+00, 4.446382e-01, 1.433496e+00, 1.980704e-01, 1.804870e+00, 2.169578e-01, 1.727776e+00, 6.273116e-01, 1.957158e+00, 4.708401e-01, 4.449578e-01, 7.478342e-01, 6.890927e-01, 6.970620e-01, 5.323410e-01, 1.759882e+00, 5.965587e-01, 1.096879e+00, 7.18141…
6.000000e-01	1.250402e+00, 8.717137e-01, 5.615991e-01, 7.036786e-01, 8.634529e-01, 1.162359e+00, 1.619170e-01, 3.648248e-01, 5.474874e-01, 6.932709e-01, 1.096383e+00, 4.832776e-01, 1.144275e+00, 1.667832e-01, 1.657549e+00, 2.797035e-01, 1.634572e+00, 3.234852e-01, 1.351021e+00, 3.250239e-01, 2.919191e-01, 5.056548e-01, 5.558791e-01, 3.870453e-01, 5.592350e-01, 1.190610e+00, 7.541688e-01, 1.096878e+00, 3.87932…
8.000000e-01	1.146169e+00, 8.453698e-01, 3.618724e-01, 6.750070e-01, 7.628952e-01, 1.066360e+00, 1.214175e-01, 3.357289e-01, 3.873369e-01, 6.620660e-01, 8.661398e-01, 6.407067e-01, 9.601090e-01, 1.279702e-01, 1.549617e+00, 3.376392e-01, 1.418680e+00, 1.790100e-01, 9.652161e-01, 3.401121e-01, 1.844016e-01, 3.526012e-01, 5.076188e-01, 2.523212e-01, 5.378547e-01, 1.125759e+00, 9.610834e-01, 1.482695e+00, 2.65146…
1.000000e+00	8.505202e-01, 9.495995e-01, 3.590668e-01, 6.488427e-01, 7.721303e-01, 1.292490e+00, 9.795652e-02, 2.569652e-01, 2.990708e-01, 6.717891e-01, 8.346030e-01, 7.222810e-01, 7.174966e-01, 7.978310e-02, 1.308212e+00, 3.171661e-01, 1.411541e+00, 1.127602e-01, 1.061125e+00, 3.104987e-01, 1.056470e-01, 2.727743e-01, 4.261095e-01, 1.432054e-01, 5.781526e-01, 1.080222e+00, 1.086969e+00, 1.807767e+00, 1.35431…
1.200000e+00	6.934776e-01, 8.220084e-01, 3.825408e-01, 6.050621e-01, 6.748438e-01, 1.238854e+00, 6.130144e-02, 1.658507e-01, 1.806830e-01, 8.400394e-01, 7.731575e-01, 8.145772e-01, 4.685278e-01, 5.933082e-02, 1.170492e+00, 3.971425e-01, 1.189236e+00, 1.277250e-01, 8.416916e-01, 2.874136e-01, 5.579923e-02, 2.554770e-01, 5.013329e-01, 8.749435e-02, 4.132212e-01, 9.871047e-01, 1.206546e+00, 1.747520e+00, 9.75746…
1.400000e+00	5.906574e-01, 9.464959e-01, 6.790336e-01, 5.015237e-01, 6.333827e-01, 1.235885e+00, 3.837955e-02, 1.506107e-01, 1.122024e-01, 6.464442e-01, 7.031564e-01, 9.730891e-01, 4.188195e-01, 3.592596e-02, 9.612578e-01, 3.491196e-01, 1.287984e+00, 1.982693e-01, 7.137649e-01, 4.398493e-01, 3.996653e-02, 2.145369e-01, 4.925382e-01, 7.084147e-02, 3.062375e-01, 7.131379e-01, 1.278413e+00, 2.055598e+00, 5.95009…
1.600000e+00	3.925121e-01, 9.177661e-01, 7.272161e-01, 4.633668e-01, 5.289065e-01, 1.164394e+00, 2.981185e-02, 9.333294e-02, 6.190344e-02, 7.419482e-01, 8.108182e-01, 9.596587e-01, 3.094386e-01, 3.108395e-02, 7.939860e-01, 4.134316e-01, 1.015186e+00, 3.311834e-01, 6.796083e-01, 4.524674e-01, 2.403534e-02, 2.189737e-01, 5.367779e-01, 5.013962e-02, 3.197089e-01, 6.271910e-01, 1.160133e+00, 1.933546e+00, 5.38492…
1.800000e+00	3.642640e-01, 8.122971e-01, 8.536284e-01, 5.314384e-01, 3.425540e-01, 1.299959e+00, 1.571247e-02, 8.358298e-02, 4.789874e-02, 6.576990e-01, 7.286267e-01, 1.145499e+00, 1.882436e-01, 2.248831e-02, 5.228144e-01, 3.611314e-01, 1.185401e+00, 4.069940e-01, 6.579142e-01, 7.079819e-01, 1.565690e-02, 1.680438e-01, 5.510779e-01, 4.442888e-02, 2.132894e-01, 6.199892e-01, 1.293803e+00, 1.822314e+00, 9.43331…
2.000000e+00	2.321150e-01, 9.636390e-01, 9.611511e-01, 3.713160e-01, 2.743079e-01, 1.290024e+00, 9.282084e-03, 5.665437e-02, 3.022836e-02, 6.030527e-01, 5.545819e-01, 1.183367e+00, 1.709249e-01, 1.429101e-02, 5.307718e-01, 3.574435e-01, 1.287343e+00, 4.858257e-01, 5.654799e-01, 6.446452e-01, 1.242832e-02, 1.649336e-01, 4.915003e-01, 4.994819e-02, 2.485515e-01, 8.328822e-01, 1.192585e+00, 1.516943e+00, 1.41390…
0.000000e+00	2.264807e+00, 2.587561e+00, 1.616083e+00, 1.761078e+00, 1.459309e+00, 4.817190e-01, 1.194959e+00, 1.477396e+00, 1.122226e-01, 1.625649e+00, 2.497774e+00, 1.666245e+00, 7.113827e-01, 2.703765e+00, 2.540194e+00, 9.460104e-01, 8.843256e-01, 5.373326e-01, 1.369642e+00, 1.384126e+00, 2.649905e+00, 1.825441e+00, 2.214599e+00, 2.839741e-01, 1.511237e+00, 1.522662e+00, 2.949267e-01, 3.717649e-01, 1.55649…
2.000000e-01	2.507307e+00, 1.577798e+00, 1.000050e+00, 2.518766e+00, 7.577365e-01, 7.090575e-01, 1.026012e+00, 1.471386e+00, 3.637305e-01, 1.130284e+00, 1.941590e+00, 1.507325e+00, 6.268879e-01, 2.081024e+00, 2.395511e+00, 6.548831e-01, 1.040298e+00, 3.117190e-01, 1.481394e+00, 1.079816e+00, 1.764760e+00, 1.386487e+00, 1.050531e+00, 2.199489e-01, 1.546709e+00, 1.413919e+00, 2.725251e-01, 3.261443e-01, 1.27094…
4.000000e-01	2.371969e+00, 1.309481e+00, 5.264628e-01, 2.067308e+00, 6.407092e-01, 5.990404e-01, 7.837421e-01, 1.214944e+00, 5.558802e-01, 6.034385e-01, 1.393211e+00, 9.738713e-01, 4.581896e-01, 1.730210e+00, 1.709149e+00, 4.112517e-01, 1.217308e+00, 1.810884e-01, 1.457583e+00, 6.807249e-01, 1.333392e+00, 8.117265e-01, 8.094270e-01, 1.441867e-01, 1.453668e+00, 8.537488e-01, 4.083233e-01, 2.692007e-01, 6.50288…
6.000000e-01	1.729752e+00, 1.051210e+00, 3.769601e-01, 1.841408e+00, 4.764881e-01, 7.185426e-01, 4.735828e-01, 7.216140e-01, 6.887946e-01, 4.685797e-01, 1.105858e+00, 8.113212e-01, 4.095713e-01, 1.073302e+00, 2.097064e+00, 3.670234e-01, 1.568872e+00, 1.101494e-01, 1.281772e+00, 5.374982e-01, 7.447948e-01, 7.136091e-01, 6.640101e-01, 1.201158e-01, 1.129213e+00, 4.446581e-01, 6.956189e-01, 4.269598e-01, 4.09191…
8.000000e-01	1.299370e+00, 8.111400e-01, 2.561715e-01, 1.845228e+00, 5.306373e-01, 8.531883e-01, 3.175525e-01, 9.059168e-01, 8.179419e-01, 6.439205e-01, 8.939418e-01, 7.233451e-01, 2.723586e-01, 6.914300e-01, 1.680828e+00, 4.245361e-01, 1.479213e+00, 5.370166e-02, 1.090027e+00, 3.589418e-01, 5.078686e-01, 5.241725e-01, 6.111649e-01, 7.916867e-02, 9.542915e-01, 4.749489e-01, 8.690405e-01, 5.238170e-01, 2.76309…
1.000000e+00	9.530346e-01, 9.023864e-01, 2.849559e-01, 1.419797e+00, 6.262495e-01, 8.769390e-01, 2.605870e-01, 6.373793e-01, 9.066135e-01, 5.565634e-01, 6.902966e-01, 9.793531e-01, 2.087567e-01, 4.851890e-01, 1.380097e+00, 4.142045e-01, 1.458228e+00, 3.528064e-02, 9.568806e-01, 3.321679e-01, 3.472316e-01, 4.007537e-01, 6.318321e-01, 6.016486e-02, 7.413081e-01, 2.398093e-01, 1.106230e+00, 8.109050e-01, 1.47265…
1.200000e+00	7.349315e-01, 9.549217e-01, 3.870550e-01, 1.077325e+00, 5.100626e-01, 9.664512e-01, 1.576808e-01, 4.525029e-01, 7.365232e-01, 6.853101e-01, 4.514401e-01, 1.063157e+00, 1.559524e-01, 3.292887e-01, 1.061263e+00, 3.482028e-01, 1.416922e+00, 5.828613e-02, 1.004615e+00, 4.441638e-01, 1.846043e-01, 3.331467e-01, 4.808292e-01, 4.007678e-02, 7.183543e-01, 2.859963e-01, 9.523196e-01, 1.074251e+00, 9.24580…
1.400000e+00	5.540784e-01, 9.567401e-01, 5.941093e-01, 8.444900e-01, 3.230779e-01, 8.885106e-01, 9.601570e-02, 3.533723e-01, 4.893600e-01, 6.767433e-01, 2.855409e-01, 1.210555e+00, 1.026369e-01, 2.482372e-01, 9.319122e-01, 4.190178e-01, 1.338742e+00, 1.392659e-01, 9.024173e-01, 4.142199e-01, 1.161882e-01, 2.488914e-01, 4.116979e-01, 3.342422e-02, 4.769807e-01, 3.279677e-01, 9.384571e-01, 1.246114e+00, 6.13945…
1.600000e+00	3.367627e-01, 8.665193e-01, 5.817532e-01, 6.149755e-01, 2.336835e-01, 1.262561e+00, 4.703802e-02, 3.094106e-01, 4.253836e-01, 6.462096e-01, 2.249978e-01, 1.248779e+00, 8.665202e-02, 1.686709e-01, 7.375489e-01, 3.663734e-01, 1.262761e+00, 3.481035e-01, 6.729848e-01, 5.466736e-01, 6.475636e-02, 2.013822e-01, 5.044797e-01, 3.549171e-02, 4.211087e-01, 4.204885e-01, 1.264677e+00, 1.349304e+00, 4.74601…
1.800000e+00	2.221660e-01, 9.842997e-01, 8.914452e-01, 5.710543e-01, 1.217972e-01, 1.148513e+00, 4.071749e-02, 2.430178e-01, 2.626726e-01, 6.711230e-01, 2.283307e-01, 1.291345e+00, 6.047727e-02, 1.316217e-01, 4.804981e-01, 4.497948e-01, 1.157691e+00, 4.100953e-01, 6.229879e-01, 7.150283e-01, 5.001269e-02, 1.611531e-01, 4.641871e-01, 4.288103e-02, 3.568393e-01, 3.954674e-01, 1.223985e+00, 1.486432e+00, 7.17115…
2.000000e+00	1.593364e-01, 8.299485e-01, 8.356401e-01, 4.225312e-01, 9.463113e-02, 1.209235e+00, 2.392193e-02, 1.707387e-01, 1.961785e-01, 6.583848e-01, 1.900923e-01, 1.382980e+00, 5.156026e-02, 8.522392e-02, 4.645446e-01, 4.074783e-01, 1.338418e+00, 4.527776e-01, 5.339945e-01, 5.685974e-01, 3.105419e-02, 1.472941e-01, 4.748443e-01, 5.305732e-02, 2.624829e-01, 5.314109e-01, 1.214814e+00, 1.647158e+00, 1.52874…
0.000000e+00	1.086195e-01, 1.145127e+00, 8.117318e-01, 1.772690e+00, 1.830060e-01, 2.205137e+00, 2.932400e+00, 2.926331e+00, 4.571681e-01, 8.557198e-01, 2.410145e+00, 1.033301e-02, 2.193673e+00, 1.653503e+00, 1.046890e+00, 1.474846e+00, 1.183685e+00, 3.017988e+00, 1.883992e+00, 8.310879e-01, 1.844455e+00, 1.934354e+00, 5.239417e-01, 2.909020e+00, 1.306085e+00, 9.443354e-02, 3.278490e+00, 2.447907e-01, 2.37011…
2.000000e-01	5.076009e-01, 6.331222e-01, 4.583630e-01, 1.917277e+00, 4.691990e-01, 1.442331e+00, 2.216694e+00, 2.214217e+00, 7.323068e-01, 4.850559e-01, 1.394686e+00, 1.736236e-02, 2.114985e+00, 1.044331e+00, 1.009742e+00, 9.524218e-01, 1.076473e+00, 1.677879e+00, 1.239496e+00, 8.486597e-01, 1.094056e+00, 1.198557e+00, 5.371611e-01, 1.479346e+00, 8.429048e-01, 6.163266e-02, 1.913827e+00, 3.970339e-01, 1.26839…
4.000000e-01	6.071739e-01, 4.113071e-01, 3.493385e-01, 1.512777e+00, 5.307045e-01, 1.092631e+00, 1.776939e+00, 2.033026e+00, 7.632403e-01, 3.579325e-01, 7.620531e-01, 1.801485e-01, 1.761650e+00, 6.805236e-01, 1.194948e+00, 5.249270e-01, 1.141234e+00, 9.226407e-01, 8.427455e-01, 8.601963e-01, 8.044509e-01, 7.348846e-01, 5.342541e-01, 8.717790e-01, 5.446220e-01, 4.568992e-02, 1.259620e+00, 6.894687e-01, 9.41890…
6.000000e-01	5.272383e-01, 5.236525e-01, 5.250824e-01, 1.380231e+00, 6.387215e-01, 5.818089e-01, 1.042297e+00, 1.444449e+00, 7.679417e-01, 4.765898e-01, 6.187576e-01, 4.820027e-01, 1.432726e+00, 5.358639e-01, 9.020308e-01, 5.215324e-01, 1.187440e+00, 7.223204e-01, 8.647569e-01, 7.884496e-01, 4.584786e-01, 3.841129e-01, 4.186991e-01, 5.756634e-01, 4.509170e-01, 3.591819e-02, 1.157737e+00, 1.128830e+00, 5.22410…
8.000000e-01	3.905500e-01, 6.964268e-01, 7.707857e-01, 1.398654e+00, 5.199383e-01, 5.212517e-01, 5.989696e-01, 1.015005e+00, 4.364718e-01, 6.225480e-01, 3.747588e-01, 8.361463e-01, 9.634290e-01, 3.859221e-01, 7.915064e-01, 4.032899e-01, 9.520058e-01, 5.232661e-01, 7.250900e-01, 7.888124e-01, 3.330233e-01, 2.608980e-01, 4.962291e-01, 4.400423e-01, 4.064064e-01, 4.954761e-02, 1.170670e+00, 1.613656e+00, 3.16564…
1.000000e+00	1.876573e-01, 6.298417e-01, 9.414763e-01, 9.201983e-01, 6.107406e-01, 4.218236e-01, 4.660538e-01, 1.026316e+00, 3.653557e-01, 5.579455e-01, 1.970569e-01, 1.010549e+00, 6.062033e-01, 2.785692e-01, 6.578130e-01, 4.612559e-01, 1.038481e+00, 6.099305e-01, 5.590330e-01, 6.086214e-01, 2.361123e-01, 1.655200e-01, 4.895397e-01, 4.553608e-01, 2.990822e-01, 1.317043e-01, 9.738631e-01, 1.502496e+00, 2.07095…
1.200000e+00	1.317905e-01, 5.948108e-01, 7.117943e-01, 7.181521e-01, 3.605806e-01, 6.483071e-01, 2.860773e-01, 6.761246e-01, 1.992589e-01, 6.111196e-01, 1.463732e-01, 1.188799e+00, 4.587053e-01, 2.192551e-01, 4.454838e-01, 4.369742e-01, 8.756807e-01, 5.240947e-01, 3.943261e-01, 7.135925e-01, 1.623321e-01, 1.215453e-01, 4.371274e-01, 3.346799e-01, 2.426839e-01, 2.612069e-01, 1.179943e+00, 1.747764e+00, 1.95460…
1.400000e+00	8.490064e-02, 8.053956e-01, 8.292300e-01, 5.698522e-01, 2.876050e-01, 6.450557e-01, 1.750387e-01, 6.028960e-01, 1.597915e-01, 5.930425e-01, 7.927737e-02, 1.181984e+00, 3.443810e-01, 1.289655e-01, 4.588614e-01, 3.969453e-01, 9.762122e-01, 5.133088e-01, 3.161992e-01, 7.753135e-01, 7.819351e-02, 1.288783e-01, 4.123784e-01, 3.151801e-01, 2.448690e-01, 3.652076e-01, 1.101987e+00, 1.649074e+00, 2.64781…
1.600000e+00	8.143407e-02, 8.511179e-01, 8.909348e-01, 4.918450e-01, 1.592146e-01, 9.066015e-01, 1.100796e-01, 4.232077e-01, 1.038378e-01, 5.048011e-01, 7.119016e-02, 1.408544e+00, 3.082353e-01, 8.948817e-02, 3.060294e-01, 4.228973e-01, 9.244145e-01, 6.039143e-01, 3.963014e-01, 8.521146e-01, 5.037585e-02, 1.259223e-01, 3.560447e-01, 2.722608e-01, 2.204438e-01, 4.219336e-01, 1.096266e+00, 1.883587e+00, 2.43462…
1.800000e+00	5.904663e-02, 9.191716e-01, 9.174412e-01, 3.432078e-01, 1.039488e-01, 1.145391e+00, 8.609739e-02, 3.831516e-01, 7.080608e-02, 5.910903e-01, 6.482949e-02, 1.528993e+00, 2.180233e-01, 7.235450e-02, 2.398602e-01, 3.753964e-01, 1.207789e+00, 6.964706e-01, 3.592354e-01, 7.096084e-01, 3.565573e-02, 1.157401e-01, 4.044098e-01, 2.460164e-01, 2.030358e-01, 5.070035e-01, 1.335291e+00, 1.674658e+00, 3.21115…
2.000000e+00	4.009548e-02, 7.574643e-01, 8.317405e-01, 3.161973e-01, 5.928914e-02, 1.169317e+00, 5.164628e-02, 2.676682e-01, 4.624775e-02, 7.688820e-01, 7.925679e-02, 1.707045e+00, 1.931761e-01, 4.521154e-02, 1.758909e-01, 4.737533e-01, 1.260599e+00, 6.522254e-01, 2.898845e-01, 9.072019e-01, 2.327492e-02, 1.210027e-01, 4.512944e-01, 1.824520e-01, 1.369479e-01, 5.041547e-01, 1.214264e+00, 1.853153e+00, 3.62037…
0.000000e+00	4.189647e-01, 1.031123e+00, 5.827260e-01, 1.098286e+00, 2.265305e+00, 4.940098e-01, 5.080270e-01, 8.307869e-01, 7.629696e-01, 2.481069e+00, 2.777957e+00, 1.108958e-01, 2.629710e-01, 1.339245e-01, 8.116634e-01, 3.120236e+00, 1.767140e+00, 1.299233e+00, 7.311617e-01, 1.540607e+00, 2.658416e+00, 4.138808e-01, 5.610612e-02, 4.179133e-01, 1.962995e+00, 1.631752e+00, 2.511537e+00, 3.528729e-01, 3.63737…
2.000000e-01	8.307999e-01, 5.286000e-01, 7.901413e-01, 9.961834e-01, 1.458308e+00, 8.167957e-01, 3.792984e-01, 5.617210e-01, 8.458416e-01, 1.314674e+00, 2.039265e+00, 7.182542e-02, 5.997426e-01, 7.807804e-02, 9.218148e-01, 1.689837e+00, 1.119372e+00, 1.145441e+00, 6.729068e-01, 1.059517e+00, 1.909192e+00, 2.596961e-01, 2.835809e-02, 2.298154e-01, 1.740696e+00, 1.264186e+00, 1.575274e+00, 2.949284e-01, 2.20229…
4.000000e-01	9.425025e-01, 5.943953e-01, 7.896734e-01, 1.114791e+00, 1.271980e+00, 9.624134e-01, 2.618831e-01, 4.653074e-01, 8.876241e-01, 8.272857e-01, 1.510461e+00, 8.902729e-02, 7.572796e-01, 5.849143e-02, 1.032724e+00, 1.074224e+00, 1.094965e+00, 7.135791e-01, 5.564559e-01, 1.056661e+00, 1.225393e+00, 1.477659e-01, 1.092603e-01, 1.558560e-01, 9.490881e-01, 1.035002e+00, 1.426525e+00, 2.875061e-01, 1.99782…
6.000000e-01	7.999927e-01, 8.523189e-01, 8.253747e-01, 9.818253e-01, 1.064370e+00, 1.184554e+00, 1.266350e-01, 2.844472e-01, 9.004244e-01, 7.783810e-01, 8.385206e-01, 2.990563e-01, 8.352054e-01, 3.365761e-02, 9.689344e-01, 7.624262e-01, 9.127878e-01, 5.973004e-01, 4.586679e-01, 8.666854e-01, 6.353343e-01, 1.500608e-01, 2.435552e-01, 2.541832e-01, 7.363204e-01, 7.968148e-01, 1.620528e+00, 5.093245e-01, 1.94993…
8.000000e-01	6.294043e-01, 7.625323e-01, 9.097380e-01, 1.098374e+00, 7.349567e-01, 1.024747e+00, 9.941713e-02, 2.919942e-01, 8.567783e-01, 6.104898e-01, 6.427983e-01, 5.419662e-01, 6.976850e-01, 2.701670e-02, 9.147340e-01, 6.705603e-01, 1.096304e+00, 5.053608e-01, 3.965845e-01, 8.982666e-01, 3.926480e-01, 1.060051e-01, 4.015488e-01, 3.398062e-01, 5.362266e-01, 7.181070e-01, 1.492283e+00, 8.200562e-01, 2.09936…
1.000000e+00	3.715472e-01, 7.579427e-01, 8.169633e-01, 7.795309e-01, 8.426695e-01, 9.340711e-01, 7.104133e-02, 2.299544e-01, 6.487937e-01, 7.263873e-01, 3.452087e-01, 8.759686e-01, 4.364393e-01, 2.093560e-02, 7.383277e-01, 5.938067e-01, 1.208450e+00, 4.411269e-01, 3.210717e-01, 7.615770e-01, 2.333451e-01, 1.228633e-01, 3.980698e-01, 3.733708e-01, 3.718308e-01, 5.391275e-01, 1.675371e+00, 1.233635e+00, 2.79663…
1.200000e+00	2.577662e-01, 8.300815e-01, 8.501243e-01, 6.244088e-01, 7.074888e-01, 1.209934e+00, 3.786977e-02, 1.649095e-01, 4.291762e-01, 7.124976e-01, 2.124139e-01, 1.033820e+00, 3.395937e-01, 1.386703e-02, 5.151228e-01, 5.638063e-01, 9.598389e-01, 5.288507e-01, 3.392397e-01, 7.781829e-01, 1.696733e-01, 1.105612e-01, 4.264693e-01, 3.262084e-01, 2.658042e-01, 6.671476e-01, 1.260796e+00, 1.625790e+00, 2.52567…
1.400000e+00	2.217427e-01, 7.770485e-01, 9.116109e-01, 5.450911e-01, 4.266914e-01, 1.341567e+00, 3.830666e-02, 1.410395e-01, 3.479356e-01, 8.216859e-01, 1.745283e-01, 1.242711e+00, 2.534206e-01, 1.076686e-02, 4.148050e-01, 4.450117e-01, 1.141776e+00, 4.992534e-01, 3.137124e-01, 6.107768e-01, 1.103511e-01, 1.180332e-01, 4.165566e-01, 2.796052e-01, 1.906488e-01, 7.950490e-01, 1.515082e+00, 1.324593e+00, 3.22723…
1.600000e+00	1.267648e-01, 9.100320e-01, 9.744378e-01, 3.622387e-01, 2.790265e-01, 1.035469e+00, 2.853452e-02, 9.020731e-02, 2.431652e-01, 5.300716e-01, 1.120569e-01, 1.181432e+00, 2.078922e-01, 9.214669e-03, 2.843864e-01, 4.640971e-01, 1.090131e+00, 6.430741e-01, 2.877740e-01, 8.099690e-01, 6.626773e-02, 1.278653e-01, 3.883151e-01, 2.131421e-01, 1.471442e-01, 7.014497e-01, 1.130505e+00, 1.406016e+00, 3.85144…
1.800000e+00	9.278996e-02, 8.611742e-01, 8.520519e-01, 3.617834e-01, 1.667604e-01, 1.530003e+00, 2.588993e-02, 8.458765e-02, 1.525848e-01, 5.943145e-01, 1.078874e-01, 1.430765e+00, 1.412462e-01, 6.285814e-03, 2.764299e-01, 4.732295e-01, 1.126877e+00, 5.458716e-01, 2.596449e-01, 8.494694e-01, 3.905880e-02, 1.501481e-01, 3.734923e-01, 2.374825e-01, 1.422833e-01, 8.870673e-01, 1.167420e+00, 1.889691e+00, 3.67659…
2.000000e+00	5.819708e-02, 7.616414e-01, 1.023098e+00, 2.565229e-01, 1.050473e-01, 1.223269e+00, 2.783242e-02, 6.847961e-02, 1.073797e-01, 6.041086e-01, 1.260677e-01, 1.407718e+00, 1.264041e-01, 5.722037e-03, 2.265711e-01, 4.141427e-01, 1.065072e+00, 5.080242e-01, 2.892873e-01, 6.795154e-01, 2.293766e-02, 1.303439e-01, 4.874116e-01, 1.924249e-01, 1.538217e-01, 7.744229e-01, 1.178280e+00, 1.847906e+00, 3.74010…
0.000000e+00	1.014961e+00, 2.535618e+00, 2.638233e+00, 7.661891e-01, 2.567129e+00, 1.519513e+00, 1.010253e+00, 1.562577e+00, 2.731374e+00, 1.251155e-01, 3.336284e+00, 1.567433e+00, 1.848508e+00, 2.033777e+00, 2.997226e+00, 1.988626e+00, 9.314775e-01, 1.819074e+00, 2.425142e+00, 3.548847e+00, 3.347494e+00, 2.315864e+00, 2.128980e+00, 2.090849e+00, 1.987144e-01, 3.622265e-01, 1.666517e+00, 2.345536e+00, 1.24293…
2.000000e-01	1.007888e+00, 1.419267e+00, 1.580041e+00, 8.811799e-01, 1.836940e+00, 1.044224e+00, 7.477400e-01, 1.194390e+00, 1.502675e+00, 7.944916e-02, 1.666986e+00, 1.282545e+00, 1.661915e+00, 1.540971e+00, 3.011084e+00, 1.429676e+00, 9.721190e-01, 1.094398e+00, 2.074929e+00, 2.632062e+00, 2.230490e+00, 1.780590e+00, 1.182962e+00, 1.181613e+00, 1.480669e-01, 3.869582e-01, 1.452747e+00, 1.814757e+00, 1.02364…
4.000000e-01	8.235567e-01, 8.577274e-01, 9.864272e-01, 8.339036e-01, 1.226359e+00, 1.295110e+00, 6.167694e-01, 1.336144e+00, 1.157464e+00, 3.812205e-02, 1.168094e+00, 9.754146e-01, 1.419557e+00, 1.497431e+00, 2.277692e+00, 7.914358e-01, 1.413731e+00, 7.185875e-01, 1.906614e+00, 1.749036e+00, 1.309493e+00, 1.082463e+00, 9.170366e-01, 6.473315e-01, 1.019316e-01, 3.498936e-01, 1.555690e+00, 2.068093e+00, 1.13839…
6.000000e-01	7.987127e-01, 8.742149e-01, 6.645033e-01, 8.964531e-01, 7.997999e-01, 1.007373e+00, 5.940389e-01, 1.191806e+00, 5.039225e-01, 1.194098e-01, 6.152542e-01, 1.049701e+00, 1.217790e+00, 1.024401e+00, 2.002634e+00, 5.758148e-01, 1.529058e+00, 3.904512e-01, 1.609724e+00, 1.517437e+00, 9.300396e-01, 6.211338e-01, 7.961594e-01, 3.879134e-01, 9.534066e-02, 4.166050e-01, 1.592891e+00, 1.959326e+00, 7.25379…
8.000000e-01	6.302078e-01, 8.732753e-01, 3.525627e-01, 5.923037e-01, 5.217903e-01, 8.648610e-01, 3.005718e-01, 9.567776e-01, 4.155490e-01, 2.739842e-01, 4.399717e-01, 1.165965e+00, 9.301122e-01, 5.878085e-01, 1.491644e+00, 4.443708e-01, 1.328664e+00, 2.101905e-01, 1.153336e+00, 1.216853e+00, 4.671782e-01, 5.288841e-01, 7.109887e-01, 3.150122e-01, 7.683614e-02, 5.172733e-01, 1.386299e+00, 2.116687e+00, 3.77764…
1.000000e+00	3.547646e-01, 8.254142e-01, 2.751208e-01, 6.888402e-01, 3.978231e-01, 1.222459e+00, 2.299097e-01, 7.109343e-01, 2.704446e-01, 4.265668e-01, 2.766712e-01, 1.254733e+00, 6.217029e-01, 4.707903e-01, 1.221934e+00, 4.948974e-01, 1.269173e+00, 1.748868e-01, 8.995217e-01, 8.464899e-01, 3.002333e-01, 2.893086e-01, 6.132933e-01, 1.845517e-01, 8.139511e-02, 4.240460e-01, 9.002482e-01, 1.963406e+00, 1.88331…
1.200000e+00	2.660154e-01, 9.832462e-01, 3.940885e-01, 4.773632e-01, 2.575688e-01, 1.166905e+00, 1.384835e-01, 5.236894e-01, 1.348133e-01, 5.737223e-01, 1.929755e-01, 1.197015e+00, 4.578828e-01, 3.167507e-01, 9.254497e-01, 5.429161e-01, 1.415034e+00, 1.987173e-01, 1.014586e+00, 9.494339e-01, 1.921901e-01, 2.334994e-01, 5.366073e-01, 1.155790e-01, 8.992066e-02, 5.405828e-01, 1.249309e+00, 2.224415e+00, 1.10077…
1.400000e+00	2.023893e-01, 9.224353e-01, 5.042755e-01, 3.450491e-01, 1.390449e-01, 1.196114e+00, 7.915428e-02, 4.397856e-01, 9.773668e-02, 5.301638e-01, 2.223340e-01, 1.705345e+00, 4.116235e-01, 1.891004e-01, 8.476391e-01, 4.885409e-01, 1.387858e+00, 3.337489e-01, 7.338256e-01, 9.473427e-01, 1.376313e-01, 1.622038e-01, 5.638542e-01, 7.231293e-02, 9.237461e-02, 5.292568e-01, 1.239703e+00, 2.102821e+00, 8.89888…
1.600000e+00	1.235664e-01, 6.922262e-01, 7.110146e-01, 2.343783e-01, 1.136346e-01, 1.168632e+00, 6.114344e-02, 3.065553e-01, 5.724417e-02, 6.908829e-01, 2.062934e-01, 1.325153e+00, 2.813205e-01, 1.503974e-01, 6.393727e-01, 5.059233e-01, 1.352696e+00, 3.433091e-01, 7.392821e-01, 8.838432e-01, 7.240973e-02, 1.582529e-01, 5.172063e-01, 5.229297e-02, 8.573993e-02, 6.069967e-01, 1.201441e+00, 1.777378e+00, 6.44345…
1.800000e+00	8.944814e-02, 8.213361e-01, 8.178966e-01, 2.091962e-01, 5.912236e-02, 1.372357e+00, 3.948765e-02, 2.246813e-01, 3.668407e-02, 7.119101e-01, 2.429401e-01, 1.954786e+00, 1.981485e-01, 1.082158e-01, 4.268564e-01, 4.368770e-01, 1.256616e+00, 4.128925e-01, 5.491587e-01, 8.174517e-01, 5.029327e-02, 1.535349e-01, 4.435950e-01, 4.757458e-02, 1.045930e-01, 6.451178e-01, 1.392482e+00, 2.093125e+00, 9.33049…
2.000000e+00	6.438914e-02, 8.421083e-01, 7.544032e-01, 2.012610e-01, 3.668321e-02, 1.558331e+00, 2.893578e-02, 2.290611e-01, 2.847333e-02, 7.087022e-01, 2.225385e-01, 1.520709e+00, 1.716083e-01, 8.400502e-02, 4.374915e-01, 4.044620e-01, 1.390014e+00, 5.612976e-01, 5.975387e-01, 9.567882e-01, 3.273555e-02, 1.429591e-01, 4.783011e-01, 4.814986e-02, 9.860735e-02, 5.924389e-01, 1.236811e+00, 1.970062e+00, 1.28501…
0.000000e+00	2.335549e+00, 2.558921e+00, 1.009099e+00, 3.156494e+00, 1.621085e+00, 2.687358e+00, 2.001227e+00, 1.666935e+00, 2.825347e+00, 1.725774e+00, 1.068055e+00, 3.148237e-03, 3.992901e-01, 2.291161e-01, 2.290151e+00, 1.223124e+00, 2.851965e+00, 1.114350e+00, 9.182679e-01, 2.291169e+00, 2.027142e+00, 1.027883e+00, 2.742505e+00, 2.850224e+00, 8.713364e-01, 3.537663e-01, 3.096689e+00, 3.011176e+00, 2.84570…
2.000000e-01	1.640989e+00, 1.630860e+00, 7.848251e-01, 2.432131e+00, 1.289235e+00, 2.230508e+00, 1.484040e+00, 1.504212e+00, 1.836272e+00, 1.087195e+00, 7.654896e-01, 2.136375e-01, 4.692891e-01, 2.918886e-01, 1.810814e+00, 8.926833e-01, 2.367450e+00, 6.533949e-01, 1.004345e+00, 1.465580e+00, 1.836353e+00, 8.304902e-01, 1.615672e+00, 1.566603e+00, 5.616603e-01, 2.900497e-01, 1.708809e+00, 2.527203e+00, 1.46163…
4.000000e-01	1.175136e+00, 1.120764e+00, 8.161643e-01, 1.733530e+00, 9.862673e-01, 1.881180e+00, 1.312972e+00, 1.010808e+00, 9.806847e-01, 6.116852e-01, 5.405601e-01, 6.488211e-01, 3.789164e-01, 3.977243e-01, 1.371899e+00, 5.680452e-01, 2.327260e+00, 3.896978e-01, 9.252626e-01, 1.369422e+00, 1.096205e+00, 6.595807e-01, 9.314878e-01, 9.597951e-01, 4.222690e-01, 2.233825e-01, 1.649980e+00, 3.060745e+00, 8.34663…
6.000000e-01	8.205333e-01, 1.051179e+00, 5.638148e-01, 1.371478e+00, 7.283865e-01, 1.468963e+00, 8.482949e-01, 1.081477e+00, 6.062910e-01, 5.659231e-01, 2.917073e-01, 9.823624e-01, 2.569520e-01, 2.905073e-01, 1.277135e+00, 5.019626e-01, 1.676315e+00, 1.970919e-01, 1.135313e+00, 1.040095e+00, 6.975842e-01, 5.842236e-01, 7.751674e-01, 5.057828e-01, 3.002392e-01, 1.469246e-01, 1.598695e+00, 3.048677e+00, 6.21270…
8.000000e-01	5.125737e-01, 1.038414e+00, 7.018679e-01, 1.219867e+00, 7.333600e-01, 1.351918e+00, 6.162489e-01, 8.015153e-01, 3.582282e-01, 6.572592e-01, 1.725313e-01, 1.029778e+00, 2.079925e-01, 2.366546e-01, 8.556118e-01, 5.482199e-01, 1.770886e+00, 2.425206e-01, 7.992831e-01, 7.973952e-01, 4.956652e-01, 5.126896e-01, 6.679847e-01, 3.016993e-01, 1.991577e-01, 1.023336e-01, 1.526371e+00, 2.266200e+00, 4.19522…
1.000000e+00	2.738871e-01, 8.727152e-01, 6.760218e-01, 9.633891e-01, 4.462818e-01, 1.271153e+00, 3.215058e-01, 6.217017e-01, 2.518546e-01, 6.764201e-01, 1.050000e-01, 1.303961e+00, 1.959318e-01, 1.749387e-01, 7.265200e-01, 4.343504e-01, 1.583140e+00, 2.928771e-01, 7.571797e-01, 9.311015e-01, 3.484650e-01, 3.660868e-01, 6.707269e-01, 1.548406e-01, 1.375409e-01, 1.389138e-01, 1.353267e+00, 1.742253e+00, 2.16593…
1.200000e+00	2.377360e-01, 9.055830e-01, 5.802901e-01, 7.683801e-01, 2.290642e-01, 1.360232e+00, 2.708158e-01, 4.604895e-01, 1.600275e-01, 7.588310e-01, 7.957984e-02, 1.145161e+00, 1.450643e-01, 1.214762e-01, 5.808588e-01, 5.058039e-01, 1.599722e+00, 4.333787e-01, 5.531907e-01, 7.385400e-01, 2.126781e-01, 2.547002e-01, 4.880465e-01, 8.277634e-02, 1.231486e-01, 2.022787e-01, 1.445897e+00, 2.351750e+00, 1.55949…
1.400000e+00	1.407366e-01, 9.172248e-01, 7.959526e-01, 6.549227e-01, 1.605057e-01, 1.302815e+00, 1.840338e-01, 3.939792e-01, 9.148624e-02, 5.946845e-01, 7.301795e-02, 1.244265e+00, 1.082711e-01, 8.382273e-02, 4.743116e-01, 5.278626e-01, 1.550839e+00, 4.004884e-01, 6.194385e-01, 7.125174e-01, 1.053468e-01, 2.335181e-01, 4.137298e-01, 5.120639e-02, 7.870783e-02, 3.495558e-01, 1.293429e+00, 2.530754e+00, 1.57592…
1.600000e+00	9.461779e-02, 9.893577e-01, 8.390957e-01, 5.488025e-01, 1.047053e-01, 1.346824e+00, 1.030080e-01, 2.405736e-01, 4.027834e-02, 6.762385e-01, 6.781985e-02, 1.524934e+00, 9.509032e-02, 4.981923e-02, 3.272289e-01, 3.591718e-01, 1.301113e+00, 6.215428e-01, 5.969639e-01, 9.044390e-01, 7.519298e-02, 1.899094e-01, 5.170939e-01, 3.859110e-02, 8.045722e-02, 4.567024e-01, 1.515423e+00, 2.257635e+00, 1.93441…
1.800000e+00	6.333685e-02, 8.736844e-01, 9.393122e-01, 4.503609e-01, 6.921422e-02, 1.283253e+00, 6.662533e-02, 2.376786e-01, 3.914417e-02, 6.223727e-01, 8.238647e-02, 1.544466e+00, 5.871888e-02, 3.529698e-02, 2.917556e-01, 3.874988e-01, 1.335136e+00, 5.240050e-01, 6.477410e-01, 6.909351e-01, 4.057711e-02, 1.442293e-01, 4.945351e-01, 2.608729e-02, 9.082315e-02, 4.966596e-01, 1.316181e+00, 1.720680e+00, 2.05504…
2.000000e+00	4.649650e-02, 9.781993e-01, 9.087676e-01, 3.585691e-01, 3.552801e-02, 1.458439e+00, 5.141503e-02, 1.881524e-01, 2.152427e-02, 5.366779e-01, 1.559306e-01, 1.352733e+00, 5.240908e-02, 2.666556e-02, 2.210327e-01, 4.135580e-01, 1.149058e+00, 5.089974e-01, 5.653269e-01, 7.051934e-01, 2.734858e-02, 1.393734e-01, 4.856274e-01, 3.666137e-02, 1.015196e-01, 4.719469e-01, 1.164330e+00, 2.194133e+00, 2.20513…
0.000000e+00	7.794028e-01, 2.323740e+00, 1.745513e+00, 5.090400e-01, 1.915960e+00, 2.736309e+00, 1.858805e+00, 2.263644e+00, 3.139585e+00, 7.986785e-02, 2.401011e+00, 9.016125e-01, 9.589115e-01, 1.323520e+00, 1.369264e+00, 1.944720e+00, 2.948039e+00, 5.860872e-01, 7.435874e-01, 1.024336e+00, 2.466663e+00, 3.559978e-01, 1.725665e+00, 8.589568e-01, 3.658307e-01, 1.073443e+00, 2.705741e+00, 1.312563e+00, 1.77184…
2.000000e-01	1.206152e+00, 1.561326e+00, 1.141788e+00, 6.222864e-01, 1.279545e+00, 2.036219e+00, 1.527362e+00, 2.105646e+00, 1.937392e+00, 4.163565e-02, 1.812241e+00, 6.942799e-01, 1.048158e+00, 1.040282e+00, 1.309038e+00, 1.229692e+00, 2.866560e+00, 4.153639e-01, 7.575862e-01, 1.008665e+00, 1.835150e+00, 3.807343e-01, 1.392289e+00, 4.724107e-01, 3.040872e-01, 9.615660e-01, 1.518358e+00, 1.392373e+00, 1.14435…
4.000000e-01	1.129561e+00, 1.284742e+00, 1.194090e+00, 8.765984e-01, 1.012452e+00, 2.081263e+00, 1.091488e+00, 1.845746e+00, 1.100253e+00, 3.820936e-02, 1.182874e+00, 6.815279e-01, 1.026494e+00, 8.266428e-01, 1.303339e+00, 8.649080e-01, 2.716746e+00, 2.411523e-01, 8.588782e-01, 6.978089e-01, 1.120513e+00, 3.716524e-01, 9.460517e-01, 2.446567e-01, 2.330987e-01, 8.493061e-01, 1.325168e+00, 1.450645e+00, 1.46950…
6.000000e-01	1.121817e+00, 1.247195e+00, 1.049377e+00, 9.131535e-01, 1.061821e+00, 1.965244e+00, 8.142481e-01, 9.876279e-01, 7.435119e-01, 1.412010e-01, 1.075802e+00, 5.648309e-01, 8.276402e-01, 6.805910e-01, 1.282215e+00, 6.822319e-01, 1.866190e+00, 1.717442e-01, 9.218555e-01, 6.469368e-01, 9.416453e-01, 3.518084e-01, 8.211426e-01, 1.291164e-01, 2.148582e-01, 8.327834e-01, 1.171196e+00, 1.775248e+00, 9.01269…
8.000000e-01	8.672194e-01, 9.208822e-01, 8.823813e-01, 9.688173e-01, 7.673602e-01, 1.337661e+00, 6.148567e-01, 8.981171e-01, 3.385209e-01, 3.167215e-01, 1.108302e+00, 6.095489e-01, 7.467205e-01, 4.803840e-01, 1.282846e+00, 5.939336e-01, 1.912835e+00, 1.239175e-01, 7.163135e-01, 4.744225e-01, 5.276266e-01, 3.400936e-01, 6.638150e-01, 8.587034e-02, 1.660465e-01, 7.714782e-01, 1.357483e+00, 1.822943e+00, 7.53473…
1.000000e+00	7.608290e-01, 1.022988e+00, 9.947404e-01, 9.368817e-01, 7.662329e-01, 1.184817e+00, 4.971512e-01, 5.641052e-01, 2.498683e-01, 5.326389e-01, 9.028832e-01, 7.079627e-01, 5.325969e-01, 3.015221e-01, 9.936925e-01, 5.537080e-01, 1.498182e+00, 1.463702e-01, 9.446815e-01, 5.537801e-01, 3.588872e-01, 2.912515e-01, 5.135833e-01, 4.499085e-02, 1.701078e-01, 6.229666e-01, 1.345258e+00, 2.076629e+00, 5.99589…
1.200000e+00	6.832045e-01, 8.159149e-01, 7.699562e-01, 6.001878e-01, 5.943027e-01, 1.352518e+00, 2.642194e-01, 5.976413e-01, 2.051703e-01, 5.325400e-01, 8.418877e-01, 8.440220e-01, 3.665940e-01, 2.238958e-01, 9.312383e-01, 4.626277e-01, 1.416487e+00, 2.530447e-01, 7.285594e-01, 5.631778e-01, 2.198372e-01, 2.238478e-01, 6.020920e-01, 2.689123e-02, 1.614464e-01, 5.838576e-01, 1.199840e+00, 1.819804e+00, 3.59397…
1.400000e+00	4.210154e-01, 9.528159e-01, 8.640017e-01, 5.129490e-01, 5.601682e-01, 1.133561e+00, 2.238301e-01, 4.539161e-01, 1.024878e-01, 5.966299e-01, 6.929050e-01, 1.157478e+00, 3.106282e-01, 1.323382e-01, 9.117325e-01, 3.981320e-01, 1.585399e+00, 3.410897e-01, 7.114042e-01, 6.841011e-01, 1.362701e-01, 2.265010e-01, 5.591420e-01, 1.669676e-02, 1.712092e-01, 7.042191e-01, 1.237022e+00, 1.803752e+00, 3.40485…
1.600000e+00	4.067482e-01, 8.427480e-01, 8.421816e-01, 5.849578e-01, 4.005543e-01, 1.151053e+00, 1.405298e-01, 3.245762e-01, 7.453644e-02, 6.908198e-01, 6.737974e-01, 1.192382e+00, 1.994153e-01, 9.966822e-02, 4.876490e-01, 4.042495e-01, 1.369459e+00, 4.761577e-01, 6.124654e-01, 4.795596e-01, 7.906331e-02, 1.602947e-01, 4.452434e-01, 1.252502e-02, 1.589840e-01, 6.212427e-01, 1.056792e+00, 2.150912e+00, 3.52251…
1.800000e+00	2.908605e-01, 7.795284e-01, 7.758044e-01, 4.350214e-01, 3.016155e-01, 1.365041e+00, 9.723609e-02, 2.442062e-01, 3.935959e-02, 6.167102e-01, 6.972394e-01, 1.414833e+00, 1.689039e-01, 7.856702e-02, 4.547381e-01, 4.999304e-01, 1.674836e+00, 4.144051e-01, 5.673171e-01, 5.910166e-01, 5.076595e-02, 2.133410e-01, 4.664088e-01, 1.030676e-02, 1.502934e-01, 5.302556e-01, 1.114245e+00, 2.099882e+00, 4.06540…
2.000000e+00	2.129095e-01, 9.009025e-01, 9.599492e-01, 3.030278e-01, 2.408227e-01, 1.232344e+00, 6.659468e-02, 2.128994e-01, 2.708146e-02, 6.941050e-01, 6.448951e-01, 1.333313e+00, 1.353879e-01, 4.982103e-02, 3.567555e-01, 3.883955e-01, 1.298038e+00, 5.186846e-01, 4.890282e-01, 7.430986e-01, 3.601392e-02, 1.990556e-01, 3.987805e-01, 1.688213e-02, 1.337109e-01, 7.807864e-01, 1.102726e+00, 2.087565e+00, 4.02215…
0.000000e+00	2.563091e+00, 2.092547e+00, 1.802096e+00, 1.242764e+00, 1.345408e+00, 1.124533e+00, 1.385141e+00, 8.866381e-01, 2.511741e+00, 2.685009e+00, 4.409324e-01, 4.964501e-01, 1.591780e+00, 7.161841e-02, 8.220114e-01, 1.939129e+00, 1.127429e+00, 8.983261e-01, 3.312745e+00, 2.546056e+00, 2.486200e-01, 4.148823e-01, 2.106238e-01, 1.800048e+00, 1.035768e+00, 1.390803e+00, 2.419302e+00, 1.749591e+00, 6.53254…
2.000000e-01	1.699610e+00, 1.335593e+00, 1.364884e+00, 9.133795e-01, 1.348962e+00, 1.075238e+00, 8.675841e-01, 6.882336e-01, 1.444542e+00, 1.810212e+00, 2.919367e-01, 9.627379e-01, 1.865373e+00, 5.261292e-02, 7.330299e-01, 1.420273e+00, 9.363977e-01, 6.757608e-01, 2.973451e+00, 1.570890e+00, 3.218135e-01, 4.730590e-01, 9.723454e-02, 1.108120e+00, 6.922665e-01, 9.219615e-01, 1.716673e+00, 1.339819e+00, 6.82908…
4.000000e-01	1.062624e+00, 1.031358e+00, 7.960072e-01, 8.507376e-01, 7.495578e-01, 9.662414e-01, 6.985938e-01, 5.888444e-01, 9.102749e-01, 1.203653e+00, 1.416508e-01, 1.135629e+00, 1.395923e+00, 3.947684e-02, 5.139366e-01, 8.577296e-01, 8.675110e-01, 5.673540e-01, 2.468823e+00, 1.285279e+00, 2.228632e-01, 3.506366e-01, 6.250136e-02, 8.890503e-01, 5.456589e-01, 8.451072e-01, 1.299451e+00, 1.890249e+00, 7.50482…
6.000000e-01	7.500698e-01, 1.111343e+00, 4.558456e-01, 7.140170e-01, 5.618042e-01, 1.191628e+00, 3.258648e-01, 4.015941e-01, 5.817281e-01, 9.522636e-01, 8.646896e-02, 1.231070e+00, 1.432340e+00, 2.593115e-02, 3.766025e-01, 6.988284e-01, 6.826716e-01, 6.505275e-01, 2.076048e+00, 1.129395e+00, 1.292974e-01, 3.939321e-01, 1.195564e-01, 9.141695e-01, 3.511774e-01, 6.126729e-01, 1.166822e+00, 1.899305e+00, 4.37668…
8.000000e-01	5.818072e-01, 9.203393e-01, 2.045225e-01, 4.630725e-01, 3.347765e-01, 1.058548e+00, 2.167822e-01, 3.426306e-01, 3.353572e-01, 8.131604e-01, 6.351624e-02, 1.337758e+00, 1.094173e+00, 1.846931e-02, 3.521026e-01, 5.437204e-01, 8.739535e-01, 5.376253e-01, 1.780756e+00, 9.200245e-01, 8.609839e-02, 2.889317e-01, 2.181555e-01, 7.365580e-01, 3.107732e-01, 7.339837e-01, 1.392639e+00, 1.756700e+00, 2.22208…
1.000000e+00	3.008322e-01, 9.361847e-01, 1.463683e-01, 3.646674e-01, 1.712552e-01, 1.123880e+00, 1.493837e-01, 3.202556e-01, 2.098803e-01, 7.123458e-01, 4.056352e-02, 1.230049e+00, 8.192010e-01, 1.136785e-02, 3.132570e-01, 4.814898e-01, 9.458603e-01, 7.334387e-01, 1.303811e+00, 9.448374e-01, 4.032977e-02, 2.129144e-01, 3.589798e-01, 6.084986e-01, 2.337739e-01, 6.785500e-01, 1.287107e+00, 1.668640e+00, 1.23571…
1.200000e+00	2.318520e-01, 7.905194e-01, 1.554419e-01, 3.534351e-01, 1.296271e-01, 1.311024e+00, 1.131015e-01, 2.278687e-01, 1.404677e-01, 7.391596e-01, 3.478048e-02, 1.412762e+00, 5.144563e-01, 1.089361e-02, 2.029295e-01, 4.630205e-01, 1.168963e+00, 6.176188e-01, 1.297576e+00, 7.160947e-01, 3.299585e-02, 2.039198e-01, 3.776040e-01, 6.111910e-01, 1.645674e-01, 7.211793e-01, 1.318984e+00, 1.771465e+00, 7.49489…
1.400000e+00	1.860230e-01, 8.288842e-01, 2.385923e-01, 2.732116e-01, 7.240531e-02, 1.050100e+00, 5.887279e-02, 1.848520e-01, 8.214100e-02, 7.435235e-01, 2.664405e-02, 1.633736e+00, 5.079473e-01, 6.562593e-03, 1.938126e-01, 4.873742e-01, 1.112497e+00, 5.553226e-01, 9.871991e-01, 9.368969e-01, 1.733516e-02, 1.994412e-01, 4.018410e-01, 4.658432e-01, 1.521483e-01, 7.760200e-01, 1.517696e+00, 2.141663e+00, 4.11410…
1.600000e+00	1.028129e-01, 8.673313e-01, 3.614010e-01, 2.413755e-01, 4.804284e-02, 1.253515e+00, 4.936614e-02, 1.441656e-01, 6.100305e-02, 7.858825e-01, 2.290021e-02, 1.831143e+00, 3.510595e-01, 4.675662e-03, 1.244430e-01, 4.006920e-01, 9.265399e-01, 5.625807e-01, 9.811592e-01, 8.511838e-01, 1.321787e-02, 1.601976e-01, 4.038151e-01, 4.026778e-01, 1.369676e-01, 8.055254e-01, 1.153476e+00, 1.738286e+00, 2.53787…
1.800000e+00	8.195842e-02, 1.007480e+00, 6.185408e-01, 1.856696e-01, 3.205963e-02, 1.373591e+00, 2.942768e-02, 1.068828e-01, 3.986079e-02, 6.735659e-01, 3.432198e-02, 1.483587e+00, 2.080724e-01, 4.392922e-03, 1.038174e-01, 3.947085e-01, 1.169073e+00, 6.463055e-01, 8.254435e-01, 8.324149e-01, 7.109738e-03, 1.694564e-01, 5.027383e-01, 3.741133e-01, 9.922359e-02, 7.880861e-01, 1.276840e+00, 1.826690e+00, 2.57215…
2.000000e+00	4.752399e-02, 8.944776e-01, 8.197921e-01, 1.528117e-01, 1.650858e-02, 1.385834e+00, 1.901076e-02, 9.251684e-02, 2.598602e-02, 6.252438e-01, 4.816602e-02, 1.540189e+00, 2.038525e-01, 3.948407e-03, 6.736666e-02, 4.274132e-01, 9.241555e-01, 5.642823e-01, 5.169749e-01, 7.816061e-01, 5.568165e-03, 1.417175e-01, 4.314629e-01, 3.106188e-01, 1.239985e-01, 7.165618e-01, 1.420896e+00, 1.718528e+00, 5.82285…
0.000000e+00	1.315118e+00, 9.139277e-01, 2.515014e+00, 1.195328e+00, 1.717335e+00, 1.921653e+00, 5.877781e-01, 2.057719e+00, 4.158132e-02, 1.039551e+00, 1.231449e+00, 1.203960e+00, 2.623795e+00, 3.449505e-01, 1.260148e+00, 1.938298e+00, 2.365063e+00, 1.113342e+00, 2.236406e+00, 2.942653e+00, 8.373205e-01, 1.079128e+00, 2.775716e+00, 8.616301e-01, 1.645347e+00, 1.321328e-01, 9.094142e-01, 1.308463e+00, 2.61061…
2.000000e-01	8.002534e-01, 7.953169e-01, 1.220948e+00, 9.824977e-01, 1.295667e+00, 1.335715e+00, 7.142332e-01, 1.681150e+00, 2.338432e-01, 9.198733e-01, 7.779705e-01, 1.138348e+00, 2.353653e+00, 3.979049e-01, 1.212685e+00, 1.230592e+00, 1.694689e+00, 6.815563e-01, 1.696193e+00, 2.193827e+00, 6.587312e-01, 6.459770e-01, 1.581116e+00, 5.239049e-01, 1.003255e+00, 1.686309e-01, 1.126945e+00, 9.309041e-01, 1.98221…
4.000000e-01	6.446565e-01, 6.487120e-01, 7.737172e-01, 7.585663e-01, 7.781200e-01, 8.125825e-01, 7.908023e-01, 1.105789e+00, 2.911447e-01, 8.361218e-01, 4.696913e-01, 1.235609e+00, 1.864815e+00, 4.511002e-01, 7.591401e-01, 9.576872e-01, 1.573734e+00, 4.803814e-01, 1.288951e+00, 1.923680e+00, 5.622261e-01, 4.494235e-01, 1.136832e+00, 2.862138e-01, 7.462618e-01, 2.997303e-01, 1.194234e+00, 9.626525e-01, 1.25227…
6.000000e-01	3.402495e-01, 8.784293e-01, 5.632482e-01, 5.565338e-01, 5.816029e-01, 8.660539e-01, 6.483006e-01, 1.172347e+00, 2.815134e-01, 6.797937e-01, 2.524968e-01, 1.434310e+00, 1.828729e+00, 4.539394e-01, 6.666493e-01, 7.111534e-01, 1.264351e+00, 4.957603e-01, 1.003697e+00, 1.360471e+00, 3.799785e-01, 2.735850e-01, 8.863266e-01, 1.824859e-01, 7.446014e-01, 4.859470e-01, 1.398662e+00, 1.155349e+00, 6.32347…
8.000000e-01	2.712606e-01, 8.072445e-01, 5.708879e-01, 4.755371e-01, 2.643884e-01, 8.535738e-01, 5.340558e-01, 6.876252e-01, 3.169588e-01, 6.615764e-01, 1.808220e-01, 1.342214e+00, 1.027755e+00, 3.295695e-01, 4.954063e-01, 5.161349e-01, 1.133220e+00, 5.951652e-01, 9.841515e-01, 1.363952e+00, 2.047016e-01, 2.144175e-01, 6.798853e-01, 1.078946e-01, 4.738228e-01, 3.957124e-01, 1.369939e+00, 1.535996e+00, 3.96172…
1.000000e+00	2.001282e-01, 8.127168e-01, 5.493966e-01, 4.406082e-01, 1.712378e-01, 8.282985e-01, 3.021208e-01, 6.000516e-01, 2.062947e-01, 5.772048e-01, 1.168969e-01, 1.535020e+00, 7.109338e-01, 2.185120e-01, 4.126533e-01, 4.438802e-01, 1.260275e+00, 5.023680e-01, 7.148369e-01, 1.174374e+00, 1.558856e-01, 1.497421e-01, 7.104235e-01, 1.101428e-01, 3.818831e-01, 4.366884e-01, 1.241947e+00, 1.355699e+00, 2.72390…
1.200000e+00	1.303550e-01, 8.532159e-01, 7.187837e-01, 3.365130e-01, 1.079531e-01, 7.711192e-01, 1.998939e-01, 4.541888e-01, 1.488772e-01, 6.333754e-01, 8.955258e-02, 1.284018e+00, 7.825542e-01, 1.709004e-01, 2.714645e-01, 4.597403e-01, 1.245055e+00, 5.742581e-01, 6.015325e-01, 1.192678e+00, 1.030222e-01, 1.540943e-01, 5.708046e-01, 1.131991e-01, 3.178197e-01, 5.204482e-01, 1.174163e+00, 1.597675e+00, 1.73301…
1.400000e+00	8.131214e-02, 7.269903e-01, 7.373130e-01, 2.348220e-01, 6.475451e-02, 9.333537e-01, 1.111715e-01, 4.290424e-01, 1.120914e-01, 6.174787e-01, 9.368972e-02, 1.317736e+00, 4.364883e-01, 1.183541e-01, 2.449399e-01, 4.414103e-01, 1.301400e+00, 6.416067e-01, 5.607066e-01, 9.276238e-01, 5.321066e-02, 1.322708e-01, 5.239667e-01, 8.785027e-02, 2.378785e-01, 5.934486e-01, 1.224902e+00, 1.715705e+00, 1.57170…
1.600000e+00	5.771164e-02, 7.207721e-01, 9.130600e-01, 1.886746e-01, 4.805501e-02, 9.615585e-01, 7.389311e-02, 2.774898e-01, 7.785991e-02, 7.549515e-01, 9.948384e-02, 1.731631e+00, 3.579795e-01, 8.377856e-02, 2.564878e-01, 4.372838e-01, 1.163043e+00, 6.129397e-01, 4.981377e-01, 8.841597e-01, 3.239135e-02, 1.349559e-01, 4.629677e-01, 1.163542e-01, 1.894703e-01, 5.991722e-01, 1.486077e+00, 1.780015e+00, 2.21737…
1.800000e+00	4.515513e-02, 8.185204e-01, 8.648570e-01, 1.467191e-01, 2.431694e-02, 1.378575e+00, 5.485355e-02, 2.159274e-01, 4.010132e-02, 6.805117e-01, 8.746680e-02, 1.850459e+00, 2.878279e-01, 4.272987e-02, 1.653081e-01, 3.494854e-01, 1.183816e+00, 5.743100e-01, 4.476942e-01, 8.794442e-01, 2.227251e-02, 1.243685e-01, 4.976199e-01, 1.021770e-01, 1.782565e-01, 6.235320e-01, 1.154936e+00, 1.950267e+00, 2.33482…
2.000000e+00	2.798237e-02, 7.799666e-01, 9.445852e-01, 1.569328e-01, 1.560742e-02, 1.041713e+00, 4.135991e-02, 1.650410e-01, 2.782642e-02, 7.379378e-01, 1.155444e-01, 1.713404e+00, 2.233617e-01, 3.986654e-02, 1.304569e-01, 4.298791e-01, 1.001151e+00, 5.950231e-01, 3.283313e-01, 7.674894e-01, 1.356470e-02, 1.362378e-01, 4.101505e-01, 1.321003e-01, 1.563235e-01, 6.055335e-01, 1.235838e+00, 1.680024e+00, 3.03526…
