# Supplementary material for: Inference of Vohradský's Models of Genetic Networks by Solving Two-Dimensional Function Optimization Problems
Source: PLoS One. 2013 Dec 30;8(12):e83308. doi: 10.1371/journal.pone.0083308 (PMC3875442; doi:10.1371/journal.pone.0083308)
Supplement: Text S2 — Time-series data used in the ‘Inference in noisy environment’ section (compressed by gzip). (GZ) [file pone.0083308.s002.gz › time_series_data/gene30/10sets/tc.dat314]

Time "G0" "G1" "G2" "G3" "G4" "G5" "G6" "G7" "G8" "G9" "G10" "G11" "G12" "G13" "G14" "G15" "G16" "G17" "G18" "G19" "G20" "G21" "G22" "G23" "G24" "G25" "G26" "G27" "G28" "G29"
0.000000e+00	1.861138e+00, 2.525560e+00, 4.338458e-01, 5.306723e-01, 5.182180e-01, 2.148420e+00, 7.235516e-01, 3.779588e-01, 9.200387e-01, 9.444599e-01, 1.860583e+00, 2.659061e+00, 1.583181e+00, 2.478233e+00, 2.193334e+00, 1.946456e+00, 1.726840e+00, 2.728842e+00, 8.030729e-01, 2.037971e+00, 2.643423e+00, 2.641755e-01, 2.993509e+00, 5.473825e-01, 8.650063e-01, 6.283516e-01, 9.745493e-01, 9.512829e-01, 2.90725…
2.000000e-01	1.821585e+00, 1.613094e+00, 5.414973e-01, 3.682246e-01, 8.097237e-01, 1.755785e+00, 4.695232e-01, 6.392782e-01, 9.657092e-01, 7.912453e-01, 1.029547e+00, 1.653940e+00, 1.509781e+00, 2.073847e+00, 1.114951e+00, 1.415952e+00, 9.814527e-01, 1.753231e+00, 4.701588e-01, 1.583904e+00, 1.977150e+00, 4.148975e-01, 2.783087e+00, 3.707393e-01, 8.161918e-01, 7.515251e-01, 9.449634e-01, 6.126253e-01, 1.75743…
4.000000e-01	1.178603e+00, 1.352910e+00, 6.027040e-01, 3.413784e-01, 1.265791e+00, 1.214042e+00, 3.336640e-01, 9.650126e-01, 7.260681e-01, 4.231133e-01, 6.379529e-01, 1.038459e+00, 1.579236e+00, 1.339579e+00, 1.166208e+00, 1.272454e+00, 6.441554e-01, 1.194670e+00, 4.488495e-01, 1.870442e+00, 1.641581e+00, 3.746924e-01, 2.232955e+00, 2.362047e-01, 9.603787e-01, 4.837821e-01, 8.032248e-01, 4.911072e-01, 1.08225…
6.000000e-01	1.018176e+00, 7.672556e-01, 7.433350e-01, 2.391734e-01, 8.522855e-01, 6.881278e-01, 2.312211e-01, 8.324675e-01, 4.752219e-01, 2.886938e-01, 5.431233e-01, 8.426666e-01, 1.171674e+00, 1.339322e+00, 1.218299e+00, 1.152399e+00, 3.298396e-01, 8.760672e-01, 2.632069e-01, 1.715719e+00, 1.668755e+00, 2.669863e-01, 1.863345e+00, 1.455230e-01, 9.095915e-01, 3.104194e-01, 8.129406e-01, 2.271117e-01, 5.09222…
8.000000e-01	5.854281e-01, 4.828826e-01, 6.794343e-01, 1.919751e-01, 5.691106e-01, 6.180083e-01, 1.170065e-01, 4.858470e-01, 3.395671e-01, 2.721905e-01, 4.273276e-01, 5.298958e-01, 7.119183e-01, 1.118829e+00, 1.421504e+00, 1.110658e+00, 2.618907e-01, 6.205451e-01, 2.633013e-01, 1.446649e+00, 1.403194e+00, 1.708128e-01, 1.546306e+00, 1.117010e-01, 8.050516e-01, 1.915887e-01, 6.891454e-01, 1.454579e-01, 2.91940…
1.000000e+00	3.393212e-01, 3.036614e-01, 5.754119e-01, 1.374469e-01, 5.942990e-01, 3.685580e-01, 7.865657e-02, 3.537083e-01, 2.489699e-01, 2.207719e-01, 5.589836e-01, 4.630832e-01, 7.021249e-01, 1.402349e+00, 1.199661e+00, 1.064077e+00, 1.545025e-01, 4.005879e-01, 1.751015e-01, 1.365731e+00, 1.398609e+00, 1.013769e-01, 1.352972e+00, 5.618133e-02, 6.777745e-01, 1.067490e-01, 3.665294e-01, 1.115988e-01, 1.68450…
1.200000e+00	2.377844e-01, 2.102106e-01, 7.630303e-01, 1.294442e-01, 4.594772e-01, 2.520940e-01, 5.145799e-02, 3.636119e-01, 1.653910e-01, 1.219982e-01, 5.709686e-01, 2.978324e-01, 3.536581e-01, 1.404690e+00, 1.061940e+00, 1.136865e+00, 8.478223e-02, 3.639551e-01, 1.426203e-01, 1.454281e+00, 1.490760e+00, 6.816637e-02, 1.482567e+00, 3.628588e-02, 4.367389e-01, 9.332188e-02, 2.670668e-01, 5.705178e-02, 1.31705…
1.400000e+00	1.373799e-01, 1.250992e-01, 7.249935e-01, 9.432732e-02, 3.665645e-01, 2.147578e-01, 2.508957e-02, 2.742973e-01, 1.112187e-01, 1.094044e-01, 5.118173e-01, 2.216660e-01, 3.279443e-01, 1.831775e+00, 1.004527e+00, 1.266880e+00, 5.209668e-02, 2.535829e-01, 1.075927e-01, 1.272278e+00, 1.501264e+00, 4.865178e-02, 1.119336e+00, 2.484982e-02, 3.443693e-01, 5.724018e-02, 1.734406e-01, 3.670852e-02, 1.11787…
1.600000e+00	7.229465e-02, 7.096360e-02, 8.250033e-01, 7.783651e-02, 2.816423e-01, 1.466945e-01, 2.322312e-02, 1.960711e-01, 8.336828e-02, 9.186222e-02, 4.570446e-01, 2.085337e-01, 1.749551e-01, 1.778727e+00, 1.326061e+00, 1.332089e+00, 3.695114e-02, 1.756160e-01, 8.668446e-02, 1.059370e+00, 1.103560e+00, 4.352876e-02, 1.061874e+00, 1.823323e-02, 1.927833e-01, 3.634039e-02, 1.279362e-01, 2.323340e-02, 1.11283…
1.800000e+00	4.146878e-02, 4.560566e-02, 7.058182e-01, 5.254808e-02, 2.022705e-01, 1.066283e-01, 1.462495e-02, 1.813184e-01, 7.379980e-02, 5.896104e-02, 5.130603e-01, 1.723778e-01, 1.434267e-01, 1.734837e+00, 1.176889e+00, 1.347986e+00, 2.294464e-02, 1.554857e-01, 5.734156e-02, 1.232737e+00, 1.454240e+00, 3.852229e-02, 1.087603e+00, 1.183583e-02, 1.466256e-01, 2.542139e-02, 7.585633e-02, 2.050688e-02, 8.57216…
2.000000e+00	2.984652e-02, 2.882433e-02, 7.338142e-01, 3.194198e-02, 1.293648e-01, 1.117179e-01, 8.281414e-03, 1.082991e-01, 3.898474e-02, 3.647797e-02, 5.523663e-01, 1.512959e-01, 7.656385e-02, 2.126728e+00, 1.271359e+00, 1.581203e+00, 1.539836e-02, 1.426663e-01, 4.404460e-02, 1.154221e+00, 1.236532e+00, 3.544363e-02, 1.179461e+00, 1.046375e-02, 1.189160e-01, 1.545642e-02, 5.377982e-02, 1.748777e-02, 1.12500…
0.000000e+00	2.998590e+00, 1.046285e+00, 1.128684e+00, 1.230756e+00, 6.452370e-01, 1.066819e+00, 1.785731e+00, 4.331322e-01, 1.094496e+00, 1.028523e+00, 3.525314e-01, 2.502699e+00, 1.436939e+00, 2.164398e+00, 7.803658e-01, 2.152332e+00, 5.024646e-01, 1.215678e+00, 2.648565e+00, 1.659493e+00, 7.006226e-01, 1.379465e+00, 9.095384e-02, 2.806228e+00, 4.692984e-01, 1.108746e+00, 2.367065e+00, 1.222268e+00, 2.42445…
2.000000e-01	1.985120e+00, 9.397574e-01, 8.575288e-01, 1.241325e+00, 9.688868e-01, 7.612130e-01, 1.199073e+00, 7.619805e-01, 7.168012e-01, 1.152758e+00, 2.074257e-01, 1.625241e+00, 1.295938e+00, 1.771970e+00, 7.249854e-01, 1.503123e+00, 4.314150e-01, 1.018348e+00, 2.106100e+00, 1.471117e+00, 4.671895e-01, 6.990928e-01, 7.459174e-02, 1.557085e+00, 4.756368e-01, 7.408579e-01, 2.207766e+00, 9.732236e-01, 1.28675…
4.000000e-01	1.714592e+00, 8.394726e-01, 8.488117e-01, 1.214706e+00, 1.067501e+00, 5.402228e-01, 7.710832e-01, 9.306761e-01, 5.870510e-01, 1.264005e+00, 1.879797e-01, 1.147036e+00, 7.192037e-01, 1.918059e+00, 8.129030e-01, 1.066666e+00, 2.313139e-01, 7.509649e-01, 1.619224e+00, 1.644714e+00, 3.469670e-01, 5.244282e-01, 5.777505e-02, 1.301515e+00, 5.898215e-01, 6.939134e-01, 1.248998e+00, 7.958499e-01, 6.75754…
6.000000e-01	1.413399e+00, 6.095259e-01, 7.929321e-01, 1.320983e+00, 1.030564e+00, 2.924660e-01, 5.311209e-01, 1.378554e+00, 3.814055e-01, 1.496377e+00, 2.190117e-01, 9.852399e-01, 5.529013e-01, 2.526101e+00, 1.029359e+00, 8.296124e-01, 1.998584e-01, 4.920340e-01, 1.106169e+00, 1.380967e+00, 2.859750e-01, 3.185546e-01, 4.930884e-02, 7.327198e-01, 5.039267e-01, 4.627543e-01, 1.109957e+00, 6.717867e-01, 4.10731…
8.000000e-01	1.091058e+00, 5.063017e-01, 8.177331e-01, 1.018437e+00, 9.941206e-01, 3.215699e-01, 3.543996e-01, 1.703570e+00, 2.879799e-01, 1.327384e+00, 2.549485e-01, 1.112963e+00, 4.117388e-01, 1.610725e+00, 1.154529e+00, 5.302760e-01, 1.153989e-01, 3.773542e-01, 8.612288e-01, 9.798914e-01, 3.305159e-01, 1.741592e-01, 3.858454e-02, 4.247860e-01, 2.660561e-01, 5.303070e-01, 9.054364e-01, 5.361006e-01, 3.51197…
1.000000e+00	9.558352e-01, 2.854739e-01, 8.197697e-01, 8.463625e-01, 9.669024e-01, 4.027164e-01, 2.117754e-01, 1.322977e+00, 1.468780e-01, 9.709666e-01, 2.204139e-01, 1.149677e+00, 2.323746e-01, 2.352099e+00, 8.942682e-01, 8.589439e-01, 7.351687e-02, 2.400123e-01, 6.967612e-01, 8.077121e-01, 5.276783e-01, 1.449962e-01, 3.363656e-02, 2.774092e-01, 1.682472e-01, 3.882269e-01, 7.862749e-01, 6.715500e-01, 4.23662…
1.200000e+00	7.677452e-01, 1.834930e-01, 1.004161e+00, 6.157717e-01, 1.171286e+00, 4.953450e-01, 1.549201e-01, 1.420935e+00, 1.070367e-01, 8.138970e-01, 2.004168e-01, 8.316220e-01, 1.624648e-01, 2.193615e+00, 1.155462e+00, 9.714056e-01, 4.786604e-02, 1.512405e-01, 5.205458e-01, 7.658745e-01, 6.634037e-01, 8.078894e-02, 3.818756e-02, 1.665779e-01, 1.643505e-01, 2.751496e-01, 4.721253e-01, 6.021162e-01, 6.14568…
1.400000e+00	5.985887e-01, 1.113722e-01, 8.217394e-01, 4.734921e-01, 9.903426e-01, 5.110202e-01, 9.826673e-02, 1.900090e+00, 8.196675e-02, 6.685079e-01, 2.624232e-01, 6.928514e-01, 1.322009e-01, 2.379066e+00, 1.015264e+00, 1.120694e+00, 2.859716e-02, 9.809323e-02, 4.554427e-01, 8.686528e-01, 6.399992e-01, 5.360988e-02, 4.151748e-02, 1.273262e-01, 1.039475e-01, 2.028534e-01, 3.276068e-01, 5.819720e-01, 4.56112…
1.600000e+00	4.825701e-01, 6.183821e-02, 8.455473e-01, 3.225761e-01, 6.413779e-01, 6.089434e-01, 6.555975e-02, 1.876363e+00, 6.014771e-02, 4.640339e-01, 3.094007e-01, 6.713836e-01, 8.474947e-02, 2.329090e+00, 1.157889e+00, 1.002914e+00, 1.764738e-02, 7.243295e-02, 2.855833e-01, 7.030626e-01, 8.335568e-01, 3.645745e-02, 6.516658e-02, 7.370957e-02, 7.664477e-02, 1.332713e-01, 2.962046e-01, 5.441875e-01, 6.57854…
1.800000e+00	2.453568e-01, 4.197501e-02, 9.140559e-01, 2.604744e-01, 5.365611e-01, 8.721886e-01, 5.294703e-02, 2.178758e+00, 4.116299e-02, 3.344052e-01, 4.417753e-01, 4.756603e-01, 4.908080e-02, 2.198937e+00, 9.476375e-01, 1.422372e+00, 1.094916e-02, 4.648788e-02, 2.040589e-01, 8.309214e-01, 1.028139e+00, 2.663414e-02, 9.632538e-02, 4.082466e-02, 6.104731e-02, 7.843778e-02, 1.741757e-01, 5.046924e-01, 7.02921…
2.000000e+00	1.308720e-01, 3.108093e-02, 9.523468e-01, 1.806252e-01, 4.263712e-01, 7.556021e-01, 2.625258e-02, 2.011960e+00, 2.538867e-02, 3.175304e-01, 4.121620e-01, 2.969403e-01, 3.630149e-02, 2.381767e+00, 9.408375e-01, 1.168538e+00, 8.261524e-03, 3.388756e-02, 1.622090e-01, 8.573731e-01, 1.065332e+00, 1.859898e-02, 1.407341e-01, 2.867475e-02, 3.294166e-02, 5.389596e-02, 1.224195e-01, 5.145733e-01, 6.24489…
0.000000e+00	2.619312e+00, 2.937992e+00, 7.491659e-01, 2.077078e+00, 2.742369e+00, 5.822750e-02, 1.474373e+00, 1.927060e+00, 1.863813e+00, 2.360081e+00, 8.384349e-01, 2.118637e+00, 2.430929e+00, 4.158302e-01, 1.815563e+00, 2.558349e+00, 1.783297e-01, 3.513606e-01, 8.251269e-01, 4.710404e-01, 1.259233e+00, 5.440441e-01, 2.711725e+00, 1.342318e-01, 1.511334e+00, 2.816799e+00, 2.433675e+00, 1.817297e+00, 3.18939…
2.000000e-01	2.086315e+00, 1.690070e+00, 4.190419e-01, 1.537519e+00, 2.794785e+00, 9.760855e-02, 1.194986e+00, 1.863211e+00, 1.224348e+00, 2.354568e+00, 4.726871e-01, 1.466552e+00, 1.233694e+00, 3.097147e-01, 1.157755e+00, 1.851625e+00, 1.384836e-01, 2.138839e-01, 8.090361e-01, 6.664120e-01, 1.434751e+00, 4.106050e-01, 2.539295e+00, 4.058223e-01, 1.358718e+00, 2.043009e+00, 2.063828e+00, 9.131063e-01, 1.97556…
4.000000e-01	1.431376e+00, 1.125029e+00, 4.433921e-01, 9.111736e-01, 2.510531e+00, 7.672834e-02, 1.011528e+00, 1.751787e+00, 8.118021e-01, 2.567851e+00, 3.207415e-01, 7.016729e-01, 9.183379e-01, 2.672654e-01, 1.053895e+00, 1.013329e+00, 8.607902e-02, 1.732850e-01, 5.744425e-01, 6.197240e-01, 1.175889e+00, 2.589917e-01, 2.175803e+00, 5.006432e-01, 1.060734e+00, 1.139644e+00, 1.614432e+00, 7.434426e-01, 1.50175…
6.000000e-01	1.083321e+00, 7.773008e-01, 5.846327e-01, 8.829158e-01, 1.755137e+00, 8.980633e-02, 7.497679e-01, 1.566184e+00, 5.888210e-01, 1.487941e+00, 3.179816e-01, 9.018415e-01, 6.572341e-01, 1.834249e-01, 1.029048e+00, 7.475995e-01, 5.985109e-02, 1.092430e-01, 4.369957e-01, 6.766942e-01, 1.238279e+00, 1.449492e-01, 1.698061e+00, 4.868317e-01, 7.964032e-01, 7.915001e-01, 1.148720e+00, 4.266986e-01, 1.41650…
8.000000e-01	6.256630e-01, 4.619525e-01, 5.548506e-01, 6.801468e-01, 1.504467e+00, 2.169940e-01, 6.135937e-01, 1.085280e+00, 3.872204e-01, 1.504202e+00, 2.896338e-01, 1.221177e+00, 4.417370e-01, 1.593415e-01, 1.073622e+00, 6.977000e-01, 4.305919e-02, 7.386194e-02, 3.318996e-01, 4.398674e-01, 1.212052e+00, 9.474412e-02, 1.542960e+00, 3.656305e-01, 7.280982e-01, 6.864411e-01, 8.226565e-01, 2.971763e-01, 9.06078…
1.000000e+00	7.467006e-01, 2.626335e-01, 5.556607e-01, 4.715424e-01, 1.338930e+00, 4.220605e-01, 4.055401e-01, 8.960356e-01, 2.406707e-01, 9.380545e-01, 3.184315e-01, 9.377725e-01, 3.469185e-01, 2.514980e-01, 1.122622e+00, 1.016979e+00, 2.088775e-02, 6.446981e-02, 2.814776e-01, 6.286426e-01, 1.131743e+00, 5.612493e-02, 1.517765e+00, 2.507838e-01, 4.299280e-01, 4.949099e-01, 6.778982e-01, 1.723558e-01, 8.98015…
1.200000e+00	5.858041e-01, 1.519209e-01, 7.753857e-01, 3.566381e-01, 1.138200e+00, 5.621994e-01, 2.590180e-01, 7.723937e-01, 1.740156e-01, 7.218671e-01, 2.991584e-01, 8.956635e-01, 1.683336e-01, 5.583459e-01, 1.095421e+00, 1.106076e+00, 1.513379e-02, 5.274844e-02, 1.613576e-01, 5.900940e-01, 1.153960e+00, 3.408638e-02, 1.316578e+00, 1.541077e-01, 3.462416e-01, 2.901281e-01, 5.011319e-01, 1.267954e-01, 7.02008…
1.400000e+00	4.285004e-01, 1.040940e-01, 8.764069e-01, 2.786646e-01, 9.663980e-01, 6.350628e-01, 1.613008e-01, 4.971847e-01, 1.285263e-01, 5.258253e-01, 3.511890e-01, 6.509943e-01, 1.400085e-01, 9.764114e-01, 8.782493e-01, 9.573053e-01, 1.190654e-02, 5.536471e-02, 1.493492e-01, 5.094300e-01, 1.331638e+00, 3.377488e-02, 1.102403e+00, 9.500389e-02, 1.984335e-01, 2.026757e-01, 2.405945e-01, 7.176149e-02, 7.84764…
1.600000e+00	2.807425e-01, 5.647663e-02, 8.939217e-01, 2.203926e-01, 8.442949e-01, 7.489541e-01, 9.404336e-02, 3.699245e-01, 7.827119e-02, 4.820191e-01, 3.772664e-01, 5.173827e-01, 9.611359e-02, 1.185185e+00, 1.084104e+00, 1.421781e+00, 6.602615e-03, 5.611659e-02, 1.201556e-01, 5.795917e-01, 1.270716e+00, 1.644610e-02, 1.341627e+00, 6.584889e-02, 1.969931e-01, 1.182848e-01, 1.972176e-01, 5.387308e-02, 7.85872…
1.800000e+00	1.427293e-01, 3.627677e-02, 6.776793e-01, 1.830446e-01, 5.728667e-01, 7.445437e-01, 6.883220e-02, 2.786153e-01, 6.798644e-02, 2.657798e-01, 4.843622e-01, 3.932003e-01, 6.656259e-02, 1.343810e+00, 1.166346e+00, 1.307208e+00, 5.457363e-03, 5.389887e-02, 8.115703e-02, 7.116745e-01, 1.260296e+00, 1.491028e-02, 1.141767e+00, 4.084886e-02, 1.231981e-01, 9.051445e-02, 1.277329e-01, 3.431784e-02, 8.09384…
2.000000e+00	1.103915e-01, 1.787236e-02, 8.182360e-01, 1.160936e-01, 4.858916e-01, 8.406484e-01, 4.874965e-02, 2.513758e-01, 4.441104e-02, 2.144287e-01, 5.256294e-01, 2.720368e-01, 3.673836e-02, 1.509638e+00, 1.074114e+00, 1.377746e+00, 5.037643e-03, 5.840906e-02, 7.047283e-02, 8.822406e-01, 1.233617e+00, 1.457847e-02, 9.718846e-01, 3.138607e-02, 8.275168e-02, 4.840552e-02, 1.084883e-01, 2.478915e-02, 5.97772…
0.000000e+00	7.621701e-01, 1.148611e+00, 1.055155e+00, 2.758313e+00, 2.821438e+00, 2.593576e+00, 7.415853e-01, 4.456224e-01, 7.101003e-01, 8.230509e-01, 2.623824e-01, 1.909129e+00, 1.007148e+00, 9.755456e-01, 2.120103e-01, 1.197190e+00, 3.086671e+00, 3.441843e+00, 1.473176e+00, 8.592331e-01, 1.590669e+00, 1.198217e+00, 9.865727e-01, 4.359371e-01, 2.723054e+00, 3.865022e-01, 1.052117e+00, 4.559608e-01, 1.45644…
2.000000e-01	9.709058e-01, 7.830751e-01, 7.962698e-01, 2.444269e+00, 1.996975e+00, 1.416997e+00, 7.193719e-01, 4.762611e-01, 6.872428e-01, 9.684588e-01, 2.465068e-01, 1.056525e+00, 1.015990e+00, 9.305696e-01, 7.152163e-01, 1.446450e+00, 1.876810e+00, 2.349458e+00, 1.038104e+00, 1.084147e+00, 1.221374e+00, 5.219929e-01, 6.550991e-01, 2.524549e-01, 2.504628e+00, 3.482638e-01, 5.330088e-01, 4.827664e-01, 2.28199…
4.000000e-01	6.880782e-01, 4.307045e-01, 6.924763e-01, 1.855226e+00, 1.924562e+00, 1.369651e+00, 5.131652e-01, 3.921854e-01, 7.401132e-01, 1.397813e+00, 2.507698e-01, 7.060611e-01, 1.195189e+00, 7.243430e-01, 8.875610e-01, 1.122009e+00, 1.040033e+00, 1.461423e+00, 7.666313e-01, 1.066888e+00, 9.526228e-01, 3.922890e-01, 5.544065e-01, 1.690212e-01, 1.997485e+00, 2.004106e-01, 4.854697e-01, 4.329755e-01, 2.91253…
6.000000e-01	4.282955e-01, 2.390096e-01, 5.407627e-01, 1.668384e+00, 1.266578e+00, 1.036357e+00, 6.249945e-01, 2.444800e-01, 4.920817e-01, 1.194040e+00, 3.810832e-01, 3.912186e-01, 1.188262e+00, 6.627231e-01, 9.753824e-01, 1.117255e+00, 6.687319e-01, 1.191064e+00, 6.163892e-01, 1.121812e+00, 1.070437e+00, 2.486101e-01, 6.361328e-01, 1.039799e-01, 1.645999e+00, 1.558257e-01, 2.782372e-01, 5.855556e-01, 3.06916…
8.000000e-01	2.036622e-01, 1.602042e-01, 5.835013e-01, 1.241470e+00, 1.226101e+00, 5.917328e-01, 4.700246e-01, 2.562271e-01, 3.436961e-01, 1.340008e+00, 4.519949e-01, 3.263828e-01, 7.911337e-01, 8.856412e-01, 1.186226e+00, 1.449319e+00, 4.720016e-01, 6.358019e-01, 4.656070e-01, 9.828578e-01, 8.688853e-01, 1.601509e-01, 5.008538e-01, 8.296844e-02, 1.318128e+00, 9.347171e-02, 1.891110e-01, 5.108090e-01, 3.23679…
1.000000e+00	1.320550e-01, 1.093426e-01, 5.013975e-01, 9.713914e-01, 7.497136e-01, 4.821547e-01, 2.562075e-01, 1.579669e-01, 2.583390e-01, 1.463196e+00, 5.356363e-01, 2.072829e-01, 6.116913e-01, 1.249975e+00, 1.154749e+00, 1.103699e+00, 2.522772e-01, 5.051906e-01, 3.588495e-01, 1.114567e+00, 1.077966e+00, 1.022010e-01, 3.304615e-01, 4.104527e-02, 7.825280e-01, 6.865838e-02, 1.284447e-01, 5.064706e-01, 2.87179…
1.200000e+00	7.813078e-02, 8.997100e-02, 6.579129e-01, 6.682500e-01, 7.479900e-01, 3.503069e-01, 1.873985e-01, 1.503771e-01, 1.537812e-01, 1.154947e+00, 5.582686e-01, 1.839612e-01, 4.691464e-01, 1.481803e+00, 1.099714e+00, 1.509825e+00, 1.696632e-01, 2.803238e-01, 2.717439e-01, 1.133633e+00, 1.282210e+00, 7.497098e-02, 2.626802e-01, 2.899970e-02, 8.297631e-01, 3.908660e-02, 8.540492e-02, 5.150150e-01, 2.95725…
1.400000e+00	4.127026e-02, 7.041273e-02, 7.700837e-01, 4.763150e-01, 4.649151e-01, 2.541486e-01, 1.175763e-01, 1.210389e-01, 1.313854e-01, 7.895433e-01, 5.357502e-01, 1.345820e-01, 3.011996e-01, 1.477335e+00, 9.550042e-01, 1.390783e+00, 8.926037e-02, 2.120718e-01, 1.963635e-01, 1.035127e+00, 1.122657e+00, 4.684046e-02, 2.501209e-01, 1.911205e-02, 4.579962e-01, 3.351085e-02, 5.484345e-02, 5.385467e-01, 2.88189…
1.600000e+00	2.978303e-02, 5.632324e-02, 7.248006e-01, 4.240642e-01, 3.915235e-01, 1.770090e-01, 6.048547e-02, 8.021181e-02, 7.262210e-02, 6.212060e-01, 5.210429e-01, 1.431842e-01, 1.889870e-01, 1.413086e+00, 1.066239e+00, 1.368095e+00, 5.305908e-02, 1.513320e-01, 1.480395e-01, 1.068119e+00, 1.185260e+00, 4.685780e-02, 3.286844e-01, 1.302894e-02, 3.839825e-01, 1.662534e-02, 3.787099e-02, 5.417764e-01, 2.78036…
1.800000e+00	1.903415e-02, 4.340660e-02, 6.836269e-01, 3.360719e-01, 3.008141e-01, 1.522076e-01, 3.928203e-02, 6.352497e-02, 6.820423e-02, 4.759398e-01, 4.551994e-01, 1.159783e-01, 1.170827e-01, 1.908738e+00, 9.679008e-01, 1.235821e+00, 3.557196e-02, 8.810502e-02, 1.086532e-01, 1.045491e+00, 1.182318e+00, 3.981613e-02, 3.595284e-01, 9.494261e-03, 2.813517e-01, 1.186323e-02, 2.525205e-02, 5.378033e-01, 2.73094…
2.000000e+00	1.067183e-02, 2.799754e-02, 8.230482e-01, 2.102019e-01, 2.320340e-01, 1.285643e-01, 2.417386e-02, 4.991769e-02, 4.254512e-02, 2.876381e-01, 5.295103e-01, 1.149571e-01, 8.474678e-02, 1.677182e+00, 8.915560e-01, 1.260509e+00, 2.210845e-02, 5.802306e-02, 7.671863e-02, 1.098025e+00, 1.141919e+00, 3.015382e-02, 3.273424e-01, 7.315610e-03, 1.731434e-01, 8.201564e-03, 2.084864e-02, 3.706876e-01, 2.39292…
0.000000e+00	2.491677e+00, 4.110377e-01, 1.801170e+00, 1.886150e+00, 1.524840e+00, 2.485263e+00, 1.186513e+00, 2.210326e-03, 1.938482e-01, 1.878586e+00, 9.049087e-01, 1.618640e+00, 2.216361e-02, 1.323545e+00, 1.860949e-01, 4.546958e-02, 1.757515e+00, 1.956082e+00, 2.289911e+00, 2.614667e+00, 2.611254e-01, 2.379050e+00, 2.299325e+00, 2.161207e+00, 9.586785e-01, 1.282234e+00, 3.081214e+00, 2.721358e+00, 9.34533…
2.000000e-01	2.066304e+00, 5.733876e-01, 1.995654e+00, 1.511514e+00, 1.404122e+00, 2.085154e+00, 1.088939e+00, 3.534395e-01, 1.038399e-01, 1.817528e+00, 4.997580e-01, 1.286401e+00, 4.188977e-01, 8.320716e-01, 8.663269e-02, 2.343766e-02, 1.250030e+00, 1.604909e+00, 1.886126e+00, 2.174556e+00, 2.036741e-01, 1.634105e+00, 1.854304e+00, 1.245005e+00, 6.735998e-01, 1.191473e+00, 1.815102e+00, 1.463423e+00, 5.38103…
4.000000e-01	1.549453e+00, 6.592636e-01, 1.520296e+00, 1.368585e+00, 1.546313e+00, 1.394991e+00, 6.974132e-01, 5.554528e-01, 8.314427e-02, 1.660803e+00, 3.995084e-01, 1.454717e+00, 8.319724e-01, 6.869672e-01, 1.545586e-01, 1.594429e-02, 1.181315e+00, 1.761614e+00, 1.514803e+00, 1.889764e+00, 1.334451e-01, 9.791589e-01, 1.961465e+00, 1.194200e+00, 6.132464e-01, 1.301056e+00, 1.335251e+00, 9.308427e-01, 2.45300…
6.000000e-01	1.024275e+00, 7.072968e-01, 1.483012e+00, 1.208618e+00, 1.584126e+00, 8.388742e-01, 7.322254e-01, 4.288600e-01, 7.347144e-02, 1.695179e+00, 2.219879e-01, 1.402341e+00, 9.579143e-01, 5.838636e-01, 3.470541e-01, 1.961980e-02, 8.572784e-01, 1.228823e+00, 1.170836e+00, 1.346701e+00, 1.355829e-01, 6.648108e-01, 1.512384e+00, 9.925367e-01, 4.412147e-01, 1.264647e+00, 1.328547e+00, 7.841417e-01, 1.61043…
8.000000e-01	1.386925e+00, 5.632213e-01, 1.593468e+00, 1.116308e+00, 1.535896e+00, 6.859674e-01, 5.194012e-01, 3.618848e-01, 4.754062e-02, 1.763562e+00, 1.813248e-01, 1.369586e+00, 8.565240e-01, 3.878981e-01, 5.413779e-01, 8.215642e-02, 5.335116e-01, 8.048065e-01, 9.994128e-01, 1.203067e+00, 2.509882e-01, 4.754309e-01, 1.346765e+00, 8.144603e-01, 3.891593e-01, 1.480174e+00, 9.530679e-01, 6.558113e-01, 1.17779…
1.000000e+00	1.133429e+00, 3.376507e-01, 1.076091e+00, 1.086778e+00, 1.545437e+00, 5.689017e-01, 5.364745e-01, 2.482176e-01, 3.292660e-02, 1.407724e+00, 1.557535e-01, 1.354546e+00, 5.032286e-01, 3.613682e-01, 1.067932e+00, 2.745461e-01, 3.002430e-01, 5.998324e-01, 7.074534e-01, 9.628865e-01, 3.940365e-01, 2.772676e-01, 1.300579e+00, 7.516506e-01, 3.201451e-01, 1.219237e+00, 8.839530e-01, 5.517106e-01, 1.73313…
1.200000e+00	9.810446e-01, 1.963541e-01, 1.045856e+00, 8.920139e-01, 1.444201e+00, 9.989874e-01, 5.013860e-01, 1.894286e-01, 2.157671e-02, 1.363601e+00, 1.139692e-01, 1.032519e+00, 3.340689e-01, 5.781360e-01, 9.027423e-01, 6.528592e-01, 1.795160e-01, 4.177630e-01, 5.729929e-01, 7.983325e-01, 5.175925e-01, 1.666269e-01, 1.006057e+00, 7.667169e-01, 2.654859e-01, 1.343720e+00, 6.872029e-01, 4.841275e-01, 3.74630…
1.400000e+00	1.091381e+00, 1.196526e-01, 9.977477e-01, 7.435613e-01, 1.670797e+00, 8.537935e-01, 4.632999e-01, 1.369491e-01, 1.321589e-02, 9.348057e-01, 1.024680e-01, 1.282792e+00, 2.105424e-01, 1.005523e+00, 9.451577e-01, 9.184923e-01, 1.240859e-01, 2.062401e-01, 4.618093e-01, 7.330720e-01, 8.961078e-01, 1.165449e-01, 7.881968e-01, 6.448811e-01, 1.476878e-01, 9.578049e-01, 6.094057e-01, 5.125721e-01, 5.12817…
1.600000e+00	8.924186e-01, 7.952367e-02, 1.021221e+00, 4.268086e-01, 1.587248e+00, 7.865971e-01, 3.597492e-01, 9.512333e-02, 1.095976e-02, 7.448459e-01, 1.214501e-01, 1.268726e+00, 1.601729e-01, 1.457725e+00, 1.106957e+00, 9.469155e-01, 8.193627e-02, 1.544148e-01, 3.005061e-01, 6.563497e-01, 8.039497e-01, 7.368121e-02, 6.447863e-01, 4.167675e-01, 1.244247e-01, 6.769958e-01, 5.755608e-01, 4.937107e-01, 5.69819…
1.800000e+00	8.437424e-01, 4.958867e-02, 1.118107e+00, 3.380355e-01, 1.261254e+00, 8.098238e-01, 3.030262e-01, 8.465174e-02, 6.512502e-03, 5.661665e-01, 1.871669e-01, 9.843294e-01, 9.689317e-02, 1.437588e+00, 1.127138e+00, 1.271237e+00, 4.797365e-02, 1.169699e-01, 2.667849e-01, 6.077534e-01, 1.007728e+00, 3.812355e-02, 6.174953e-01, 2.716112e-01, 8.173074e-02, 4.703773e-01, 4.052822e-01, 5.497208e-01, 7.67308…
2.000000e+00	4.316074e-01, 2.787736e-02, 8.982599e-01, 2.468106e-01, 8.863596e-01, 7.259176e-01, 1.810625e-01, 6.059245e-02, 5.625504e-03, 3.185918e-01, 3.031482e-01, 5.925521e-01, 7.080422e-02, 1.729303e+00, 1.129112e+00, 1.207245e+00, 3.051902e-02, 7.515574e-02, 1.844090e-01, 7.523284e-01, 1.020023e+00, 2.363149e-02, 5.887363e-01, 2.191304e-01, 7.199928e-02, 2.960989e-01, 2.471679e-01, 3.794749e-01, 5.24930…
0.000000e+00	2.559751e+00, 3.197158e+00, 2.346175e+00, 1.995030e+00, 6.978697e-01, 1.816901e+00, 1.830805e+00, 2.156173e+00, 1.094135e+00, 2.524501e+00, 3.752987e-01, 1.197283e+00, 2.447822e+00, 2.072226e+00, 4.526707e-01, 3.275954e-01, 2.868687e+00, 2.155562e-01, 1.730927e+00, 6.234840e-01, 2.733978e+00, 9.575937e-01, 1.432163e+00, 1.546461e+00, 2.337493e+00, 1.820859e+00, 7.848728e-01, 6.113789e-01, 3.42965…
2.000000e-01	1.791554e+00, 1.772368e+00, 1.930211e+00, 1.531473e+00, 9.496533e-01, 1.668744e+00, 1.592440e+00, 2.683119e+00, 8.314514e-01, 2.588169e+00, 2.614272e-01, 1.419455e+00, 1.938468e+00, 1.764016e+00, 8.014642e-01, 7.019659e-01, 1.830377e+00, 3.439245e-01, 1.237784e+00, 7.027007e-01, 1.849242e+00, 4.902188e-01, 1.406308e+00, 1.092665e+00, 1.868829e+00, 1.881897e+00, 8.799449e-01, 4.037185e-01, 1.78438…
4.000000e-01	1.496285e+00, 1.084706e+00, 1.954460e+00, 1.521758e+00, 9.229212e-01, 9.738049e-01, 6.904519e-01, 2.384715e+00, 5.853984e-01, 2.320840e+00, 1.972628e-01, 9.788262e-01, 1.198485e+00, 1.339876e+00, 8.634614e-01, 9.381779e-01, 9.591388e-01, 3.390647e-01, 9.702597e-01, 6.075306e-01, 1.436811e+00, 3.460640e-01, 1.268318e+00, 9.560272e-01, 1.583250e+00, 1.404036e+00, 5.427424e-01, 2.388393e-01, 1.23810…
6.000000e-01	1.222070e+00, 6.983292e-01, 1.316678e+00, 9.745272e-01, 1.192262e+00, 7.404991e-01, 7.098963e-01, 1.929424e+00, 4.093355e-01, 1.707739e+00, 1.683035e-01, 1.223761e+00, 9.108681e-01, 8.725481e-01, 1.061377e+00, 9.151029e-01, 7.050074e-01, 2.136250e-01, 6.320393e-01, 5.881135e-01, 1.631573e+00, 1.971248e-01, 1.216111e+00, 7.195573e-01, 1.415344e+00, 9.160906e-01, 7.581809e-01, 1.740757e-01, 9.38909…
8.000000e-01	1.020083e+00, 3.804330e-01, 1.170186e+00, 7.382881e-01, 1.093849e+00, 5.387259e-01, 3.792834e-01, 1.570563e+00, 2.826781e-01, 1.787784e+00, 2.390652e-01, 7.108417e-01, 5.421610e-01, 1.065129e+00, 1.010220e+00, 1.168369e+00, 4.125753e-01, 2.373200e-01, 4.776199e-01, 5.090034e-01, 1.206867e+00, 1.576697e-01, 8.372132e-01, 4.656746e-01, 1.265320e+00, 7.075229e-01, 7.262498e-01, 1.121637e-01, 1.02370…
1.000000e+00	6.435857e-01, 2.187851e-01, 1.215223e+00, 4.958489e-01, 9.045251e-01, 4.872694e-01, 2.436244e-01, 1.299888e+00, 1.668922e-01, 9.819282e-01, 2.864612e-01, 7.490789e-01, 3.533239e-01, 1.290151e+00, 9.910292e-01, 1.311265e+00, 2.477645e-01, 1.640996e-01, 3.576794e-01, 6.234281e-01, 1.378343e+00, 6.792371e-02, 7.255233e-01, 3.870161e-01, 6.786031e-01, 3.908481e-01, 3.812506e-01, 1.412822e-01, 9.59191…
1.200000e+00	3.555737e-01, 1.540777e-01, 8.970785e-01, 5.175103e-01, 6.770602e-01, 5.696758e-01, 2.000088e-01, 1.029506e+00, 1.534340e-01, 9.411771e-01, 4.513916e-01, 5.089265e-01, 2.791907e-01, 1.302859e+00, 9.283917e-01, 1.108800e+00, 1.568635e-01, 1.464832e-01, 2.162001e-01, 5.968222e-01, 1.421921e+00, 5.194463e-02, 6.990814e-01, 2.007089e-01, 5.060862e-01, 2.532825e-01, 3.234269e-01, 1.478611e-01, 9.75097…
1.400000e+00	2.245283e-01, 9.818555e-02, 1.169338e+00, 3.134140e-01, 5.259719e-01, 5.493415e-01, 1.257970e-01, 7.996796e-01, 9.417714e-02, 7.527787e-01, 4.359713e-01, 3.761995e-01, 1.926985e-01, 1.411207e+00, 1.058173e+00, 1.374708e+00, 7.729929e-02, 7.794358e-02, 1.850452e-01, 7.478424e-01, 1.332912e+00, 4.705667e-02, 7.872522e-01, 1.321166e-01, 3.118057e-01, 1.789861e-01, 1.917634e-01, 1.802349e-01, 8.41228…
1.600000e+00	1.543077e-01, 4.879545e-02, 1.028749e+00, 2.347225e-01, 3.868240e-01, 6.171375e-01, 7.355489e-02, 6.937582e-01, 8.677870e-02, 4.414751e-01, 4.653679e-01, 2.756496e-01, 1.102904e-01, 1.785156e+00, 1.070891e+00, 1.382449e+00, 6.852695e-02, 8.352074e-02, 1.516667e-01, 8.140183e-01, 1.450237e+00, 3.068574e-02, 6.196101e-01, 8.104430e-02, 2.678403e-01, 1.338932e-01, 1.348868e-01, 1.536692e-01, 6.06929…
1.800000e+00	8.311196e-02, 3.395134e-02, 1.019586e+00, 1.896578e-01, 2.869613e-01, 6.293072e-01, 4.075286e-02, 4.736922e-01, 6.509313e-02, 3.705999e-01, 4.321879e-01, 2.136304e-01, 7.800425e-02, 1.841878e+00, 1.125181e+00, 1.029946e+00, 3.525640e-02, 4.859020e-02, 1.175123e-01, 8.555302e-01, 1.268458e+00, 2.445820e-02, 7.243058e-01, 5.304862e-02, 1.882883e-01, 7.635164e-02, 9.358837e-02, 1.453381e-01, 5.98818…
2.000000e+00	4.773903e-02, 2.321743e-02, 9.992469e-01, 1.352390e-01, 2.169630e-01, 6.324230e-01, 2.977225e-02, 4.088932e-01, 4.939237e-02, 2.967881e-01, 6.428232e-01, 1.693697e-01, 5.074353e-02, 1.967372e+00, 1.231568e+00, 1.461030e+00, 2.203853e-02, 5.714640e-02, 7.952258e-02, 8.806128e-01, 1.357694e+00, 2.340836e-02, 7.419213e-01, 3.775702e-02, 1.233447e-01, 5.462144e-02, 6.174399e-02, 1.251283e-01, 5.87483…
0.000000e+00	5.857671e-01, 9.733356e-01, 4.739984e-01, 1.738312e+00, 2.593306e+00, 1.669302e+00, 1.866698e+00, 6.676550e-01, 1.456076e+00, 7.130269e-01, 2.308647e+00, 1.560082e+00, 1.392757e+00, 2.092936e+00, 8.637651e-01, 2.879395e+00, 1.797826e+00, 2.401927e+00, 2.024730e+00, 1.511188e+00, 7.027972e-01, 1.143773e+00, 2.362135e-01, 4.738145e-01, 2.118364e+00, 1.356287e+00, 2.299217e+00, 1.049953e+00, 1.80059…
2.000000e-01	6.973613e-01, 7.121573e-01, 4.184885e-01, 1.653551e+00, 2.222405e+00, 1.186947e+00, 1.398865e+00, 9.611288e-01, 1.045270e+00, 9.653256e-01, 1.493975e+00, 1.023798e+00, 1.573130e+00, 2.478967e+00, 1.114785e+00, 1.557870e+00, 1.119243e+00, 2.281412e+00, 1.752626e+00, 1.571174e+00, 4.849378e-01, 8.768808e-01, 3.303299e-01, 4.969703e-01, 1.558776e+00, 8.733028e-01, 1.284038e+00, 4.751053e-01, 1.13947…
4.000000e-01	5.513727e-01, 6.182044e-01, 2.918877e-01, 1.500159e+00, 1.523429e+00, 8.046270e-01, 1.296662e+00, 1.215583e+00, 7.026820e-01, 1.379761e+00, 9.537143e-01, 6.422032e-01, 1.763385e+00, 1.972894e+00, 1.016071e+00, 1.202020e+00, 5.439712e-01, 1.437713e+00, 1.371599e+00, 1.445388e+00, 3.874381e-01, 9.147728e-01, 5.155836e-01, 3.541456e-01, 1.449578e+00, 6.765870e-01, 9.372730e-01, 3.870817e-01, 5.82283…
6.000000e-01	3.935976e-01, 3.917162e-01, 3.328546e-01, 1.490183e+00, 1.514259e+00, 6.310283e-01, 9.362342e-01, 1.224313e+00, 5.253192e-01, 1.231600e+00, 8.196704e-01, 5.570956e-01, 1.289882e+00, 2.033476e+00, 1.086695e+00, 1.133338e+00, 4.263127e-01, 1.254747e+00, 9.500941e-01, 1.452536e+00, 3.558010e-01, 6.227744e-01, 5.432762e-01, 2.928132e-01, 1.352147e+00, 3.581563e-01, 6.176672e-01, 2.390133e-01, 3.75437…
8.000000e-01	1.965077e-01, 2.130048e-01, 4.396772e-01, 9.069320e-01, 1.041988e+00, 3.709752e-01, 5.586724e-01, 9.641514e-01, 4.574622e-01, 1.393947e+00, 6.590694e-01, 3.193624e-01, 1.034062e+00, 1.679222e+00, 1.282624e+00, 1.148029e+00, 2.908935e-01, 1.122145e+00, 7.503744e-01, 1.261393e+00, 5.592793e-01, 3.877016e-01, 6.032028e-01, 1.692192e-01, 1.397107e+00, 2.616720e-01, 3.899835e-01, 2.287149e-01, 2.10468…
1.000000e+00	1.267155e-01, 1.787311e-01, 5.283461e-01, 8.414337e-01, 7.830559e-01, 2.896626e-01, 3.051396e-01, 8.656168e-01, 2.734879e-01, 1.140666e+00, 6.922095e-01, 3.289539e-01, 7.089457e-01, 1.802084e+00, 1.152407e+00, 1.190457e+00, 2.145265e-01, 8.192833e-01, 4.651927e-01, 1.352564e+00, 7.510943e-01, 2.389597e-01, 7.861007e-01, 1.067098e-01, 1.040695e+00, 1.987565e-01, 2.712674e-01, 2.005711e-01, 1.30478…
1.200000e+00	8.390403e-02, 9.320546e-02, 5.351558e-01, 7.179170e-01, 5.424155e-01, 1.746278e-01, 2.296977e-01, 6.023916e-01, 2.481211e-01, 9.298980e-01, 5.838445e-01, 2.513979e-01, 4.955753e-01, 2.429026e+00, 1.195816e+00, 1.198491e+00, 1.226190e-01, 6.224191e-01, 3.956365e-01, 1.067401e+00, 8.399765e-01, 1.533541e-01, 5.195183e-01, 7.064680e-02, 6.052343e-01, 1.051629e-01, 1.791879e-01, 1.460636e-01, 1.05509…
1.400000e+00	4.761370e-02, 6.329270e-02, 7.513515e-01, 4.781403e-01, 4.848065e-01, 1.474455e-01, 1.317612e-01, 5.214233e-01, 2.061273e-01, 7.707627e-01, 5.751300e-01, 2.019014e-01, 3.081242e-01, 2.051536e+00, 1.099612e+00, 1.338359e+00, 6.684685e-02, 5.193494e-01, 3.494401e-01, 1.241626e+00, 8.783672e-01, 1.199262e-01, 6.510295e-01, 4.199289e-02, 4.062316e-01, 9.635824e-02, 1.154126e-01, 1.190051e-01, 1.17153…
1.600000e+00	2.932896e-02, 2.709370e-02, 8.126036e-01, 3.484975e-01, 4.417424e-01, 1.043892e-01, 9.305382e-02, 3.661373e-01, 1.494046e-01, 4.924560e-01, 6.333043e-01, 1.407930e-01, 2.230934e-01, 1.990104e+00, 1.147644e+00, 1.075285e+00, 5.435768e-02, 3.597893e-01, 2.540840e-01, 9.405157e-01, 8.600923e-01, 8.251414e-02, 6.253733e-01, 2.772632e-02, 4.087386e-01, 5.476028e-02, 7.662675e-02, 8.774851e-02, 1.06103…
1.800000e+00	1.576659e-02, 1.968098e-02, 7.059152e-01, 2.402443e-01, 2.584594e-01, 1.385647e-01, 5.449732e-02, 3.367509e-01, 1.118321e-01, 4.233971e-01, 6.593703e-01, 1.377426e-01, 1.664747e-01, 2.222312e+00, 1.120914e+00, 1.250900e+00, 3.954963e-02, 2.380960e-01, 1.706512e-01, 1.211041e+00, 9.995152e-01, 7.373182e-02, 7.898539e-01, 1.783000e-02, 2.832634e-01, 3.076874e-02, 6.077631e-02, 7.617345e-02, 1.49019…
2.000000e+00	8.983497e-03, 1.474748e-02, 7.760430e-01, 2.071491e-01, 1.903235e-01, 1.007367e-01, 3.100625e-02, 2.399382e-01, 9.931875e-02, 2.918250e-01, 5.395747e-01, 1.100527e-01, 1.070556e-01, 1.849507e+00, 1.064248e+00, 1.152287e+00, 1.915569e-02, 1.735833e-01, 1.070639e-01, 1.277335e+00, 1.157991e+00, 5.820782e-02, 7.426967e-01, 1.201097e-02, 2.120113e-01, 2.493124e-02, 3.594449e-02, 5.827875e-02, 1.23847…
0.000000e+00	2.060857e+00, 1.889628e+00, 2.392302e+00, 1.554654e+00, 1.454996e+00, 2.790981e-01, 2.245595e+00, 2.226365e+00, 2.030425e-01, 2.390590e+00, 1.469276e+00, 2.917218e+00, 9.020488e-01, 1.784016e-02, 1.707105e+00, 1.286252e+00, 1.659039e+00, 2.113112e+00, 1.468269e+00, 2.277095e+00, 8.792126e-01, 2.036203e+00, 2.469106e+00, 2.981957e+00, 8.421418e-01, 7.240989e-01, 3.163611e-01, 4.446496e-01, 2.86344…
2.000000e-01	1.580730e+00, 2.105397e+00, 2.172510e+00, 1.486584e+00, 1.637300e+00, 1.922881e-01, 1.955496e+00, 1.870488e+00, 2.346119e-01, 2.567009e+00, 8.266207e-01, 1.701947e+00, 9.220004e-01, 1.504909e-02, 1.481237e+00, 1.832719e+00, 1.075193e+00, 1.812755e+00, 1.240714e+00, 2.307771e+00, 7.368416e-01, 1.817421e+00, 1.681249e+00, 1.441364e+00, 8.626602e-01, 8.406753e-01, 4.114209e-01, 4.050405e-01, 1.44848…
4.000000e-01	1.356760e+00, 1.346973e+00, 1.802354e+00, 1.231859e+00, 1.509784e+00, 1.282947e-01, 1.067979e+00, 1.807368e+00, 1.735800e-01, 2.084458e+00, 5.457282e-01, 1.076481e+00, 9.588613e-01, 9.949703e-03, 1.218316e+00, 1.241762e+00, 1.011414e+00, 1.665779e+00, 1.035129e+00, 1.620885e+00, 6.946506e-01, 1.099509e+00, 1.489539e+00, 9.327291e-01, 6.068671e-01, 8.786015e-01, 5.214002e-01, 5.239038e-01, 1.04251…
6.000000e-01	9.546101e-01, 1.043932e+00, 1.829756e+00, 1.042504e+00, 1.411761e+00, 9.936286e-02, 8.552431e-01, 1.410091e+00, 1.213599e-01, 2.391627e+00, 4.846117e-01, 7.352069e-01, 7.244353e-01, 2.061169e-02, 1.250228e+00, 1.309197e+00, 6.638838e-01, 1.320580e+00, 6.251418e-01, 1.649190e+00, 7.974462e-01, 7.228979e-01, 1.272093e+00, 9.472196e-01, 6.201679e-01, 6.853638e-01, 5.694196e-01, 4.784674e-01, 4.41552…
8.000000e-01	6.264712e-01, 8.721075e-01, 1.381078e+00, 7.118586e-01, 8.361639e-01, 8.120135e-02, 5.789973e-01, 9.136553e-01, 8.856465e-02, 1.735558e+00, 4.711437e-01, 5.596252e-01, 5.007806e-01, 2.721152e-01, 1.048549e+00, 1.239008e+00, 4.563012e-01, 9.169819e-01, 5.826403e-01, 1.664039e+00, 8.209812e-01, 4.016684e-01, 9.127874e-01, 4.367954e-01, 3.870827e-01, 4.302744e-01, 3.926052e-01, 5.308012e-01, 2.85567…
1.000000e+00	3.254321e-01, 5.267978e-01, 1.321250e+00, 7.257101e-01, 8.766959e-01, 6.886222e-02, 4.328654e-01, 8.118298e-01, 5.953570e-02, 1.069503e+00, 4.453949e-01, 3.735357e-01, 3.743797e-01, 5.661266e-01, 1.051312e+00, 1.315318e+00, 2.609995e-01, 6.825247e-01, 3.564900e-01, 1.527033e+00, 1.040880e+00, 2.590430e-01, 7.328492e-01, 3.475724e-01, 2.985983e-01, 3.030269e-01, 2.939219e-01, 4.209604e-01, 1.67726…
1.200000e+00	1.973738e-01, 3.946609e-01, 1.108383e+00, 4.039595e-01, 6.094101e-01, 5.274944e-02, 1.822941e-01, 5.551698e-01, 4.565060e-02, 1.059711e+00, 4.301008e-01, 2.459829e-01, 2.711698e-01, 9.340832e-01, 1.221103e+00, 1.554936e+00, 1.804330e-01, 4.522172e-01, 2.319368e-01, 1.341118e+00, 9.210893e-01, 1.829461e-01, 7.874314e-01, 1.586221e-01, 2.159579e-01, 1.843778e-01, 2.240792e-01, 3.037674e-01, 8.87261…
1.400000e+00	1.292077e-01, 2.511679e-01, 1.255533e+00, 3.333445e-01, 4.378701e-01, 4.101016e-02, 1.269053e-01, 4.961820e-01, 3.937682e-02, 6.416727e-01, 5.340028e-01, 1.919693e-01, 1.535712e-01, 1.226420e+00, 9.645607e-01, 1.653928e+00, 1.221993e-01, 3.557794e-01, 2.185705e-01, 1.439368e+00, 1.043881e+00, 1.206166e-01, 8.708779e-01, 1.253083e-01, 1.641588e-01, 1.036724e-01, 9.874858e-02, 2.847276e-01, 5.93121…
1.600000e+00	7.798941e-02, 1.647075e-01, 1.103714e+00, 2.115707e-01, 3.220781e-01, 5.385054e-02, 8.693764e-02, 3.717522e-01, 2.179198e-02, 5.279365e-01, 5.408375e-01, 1.195638e-01, 1.051766e-01, 1.786295e+00, 1.314171e+00, 1.426262e+00, 7.750918e-02, 2.386729e-01, 1.532998e-01, 1.445262e+00, 1.296255e+00, 9.090425e-02, 6.692571e-01, 8.928259e-02, 1.120561e-01, 7.200687e-02, 1.007451e-01, 1.892432e-01, 5.46773…
1.800000e+00	4.538826e-02, 1.200671e-01, 1.139938e+00, 2.408879e-01, 3.140498e-01, 4.693197e-02, 5.753976e-02, 3.045443e-01, 1.717026e-02, 3.962341e-01, 5.823753e-01, 1.125211e-01, 8.858391e-02, 1.525230e+00, 1.208667e+00, 1.480929e+00, 4.519870e-02, 1.859394e-01, 1.220037e-01, 1.167336e+00, 1.159303e+00, 6.649972e-02, 6.560185e-01, 4.955024e-02, 7.114127e-02, 6.007762e-02, 6.438674e-02, 1.759476e-01, 5.53500…
2.000000e+00	2.317637e-02, 6.434112e-02, 1.003898e+00, 1.680462e-01, 2.441508e-01, 6.075068e-02, 3.989370e-02, 2.146836e-01, 1.533726e-02, 2.674946e-01, 5.080686e-01, 1.169228e-01, 4.766147e-02, 2.021430e+00, 1.064074e+00, 1.203700e+00, 2.827629e-02, 1.297438e-01, 9.944205e-02, 1.272661e+00, 1.209581e+00, 4.214761e-02, 7.318723e-01, 3.511548e-02, 6.412614e-02, 3.245811e-02, 3.656313e-02, 1.340638e-01, 5.55042…
0.000000e+00	1.256750e+00, 2.819424e+00, 1.710901e+00, 1.031310e-01, 1.301819e+00, 1.825531e+00, 3.104089e+00, 2.303263e+00, 1.833072e+00, 4.714759e-01, 5.265445e-03, 2.294581e+00, 2.048917e+00, 5.431645e-01, 1.936871e+00, 2.400277e+00, 2.067053e+00, 1.133973e+00, 4.745318e-01, 2.155582e+00, 1.104009e+00, 6.748872e-01, 2.100550e+00, 3.202552e+00, 2.787482e+00, 1.339801e+00, 2.046569e+00, 6.635528e-01, 2.25465…
2.000000e-01	9.784836e-01, 1.757692e+00, 1.467868e+00, 7.974226e-02, 1.161543e+00, 1.271267e+00, 2.068832e+00, 2.340335e+00, 1.390268e+00, 3.973565e-01, 5.786455e-03, 1.445049e+00, 1.727160e+00, 7.425871e-01, 1.318810e+00, 1.258099e+00, 1.494526e+00, 6.708230e-01, 4.674917e-01, 1.755388e+00, 1.251231e+00, 3.636484e-01, 1.703260e+00, 2.123790e+00, 1.951846e+00, 7.814988e-01, 1.267231e+00, 5.106697e-01, 7.96205…
4.000000e-01	1.054088e+00, 1.491277e+00, 1.326172e+00, 5.608988e-02, 1.298568e+00, 1.023510e+00, 1.158302e+00, 2.334441e+00, 1.012747e+00, 2.661787e-01, 4.325045e-02, 1.057765e+00, 1.356973e+00, 1.282976e+00, 1.428160e+00, 1.017027e+00, 9.494046e-01, 5.483685e-01, 2.642669e-01, 1.802087e+00, 1.251542e+00, 3.326758e-01, 1.342822e+00, 1.127479e+00, 2.287096e+00, 5.178636e-01, 1.075485e+00, 3.431354e-01, 6.47962…
6.000000e-01	7.298242e-01, 7.716832e-01, 1.335709e+00, 3.594397e-02, 1.034556e+00, 7.270232e-01, 9.392573e-01, 2.288982e+00, 6.124074e-01, 2.078226e-01, 1.301999e-01, 8.797852e-01, 7.592197e-01, 1.285564e+00, 1.325932e+00, 1.256537e+00, 4.886856e-01, 3.896131e-01, 2.181925e-01, 1.682773e+00, 1.155528e+00, 1.499087e-01, 9.717539e-01, 7.649529e-01, 1.853121e+00, 3.524486e-01, 6.438312e-01, 2.399123e-01, 3.69135…
8.000000e-01	5.054862e-01, 6.307962e-01, 9.174780e-01, 3.077850e-02, 1.018403e+00, 4.119546e-01, 5.515761e-01, 2.410045e+00, 4.751728e-01, 1.355580e-01, 2.553681e-01, 6.236156e-01, 5.566470e-01, 1.349871e+00, 1.166047e+00, 9.582599e-01, 2.724102e-01, 2.975809e-01, 1.676384e-01, 1.673565e+00, 1.130696e+00, 1.346169e-01, 9.988454e-01, 4.088954e-01, 1.266825e+00, 2.562036e-01, 5.319011e-01, 1.875479e-01, 1.86511…
1.000000e+00	2.878505e-01, 3.476541e-01, 1.271058e+00, 2.198269e-02, 7.765793e-01, 2.501450e-01, 3.489339e-01, 1.856719e+00, 3.186663e-01, 1.082109e-01, 3.278376e-01, 5.114605e-01, 3.408824e-01, 1.598317e+00, 1.175635e+00, 1.250615e+00, 1.937738e-01, 2.062145e-01, 1.333059e-01, 1.569143e+00, 1.160503e+00, 7.046016e-02, 6.363783e-01, 2.928939e-01, 6.918899e-01, 1.544140e-01, 3.733579e-01, 1.771031e-01, 1.10440…
1.200000e+00	1.831398e-01, 2.360069e-01, 1.052380e+00, 1.961364e-02, 6.243645e-01, 2.391199e-01, 2.000784e-01, 1.633861e+00, 2.324056e-01, 7.644825e-02, 4.209273e-01, 3.553292e-01, 3.016378e-01, 1.662940e+00, 1.063352e+00, 1.152046e+00, 1.155027e-01, 1.309262e-01, 8.928872e-02, 1.530066e+00, 1.171428e+00, 4.402359e-02, 8.306879e-01, 1.580926e-01, 5.396175e-01, 8.737630e-02, 2.511138e-01, 1.474763e-01, 9.48379…
1.400000e+00	1.130201e-01, 1.166693e-01, 9.189284e-01, 1.536482e-02, 3.898025e-01, 1.552319e-01, 1.345610e-01, 9.741665e-01, 1.323703e-01, 6.357319e-02, 4.746597e-01, 2.536888e-01, 2.100264e-01, 1.653431e+00, 1.265462e+00, 1.414274e+00, 7.632313e-02, 1.077024e-01, 7.440958e-02, 1.157026e+00, 1.174079e+00, 2.958508e-02, 6.812202e-01, 1.075942e-01, 3.933784e-01, 7.916453e-02, 1.217149e-01, 1.061318e-01, 1.00458…
1.600000e+00	7.981863e-02, 8.000556e-02, 9.668650e-01, 1.229253e-02, 3.525379e-01, 9.819755e-02, 8.053105e-02, 9.339267e-01, 8.428058e-02, 4.524669e-02, 4.781763e-01, 2.137659e-01, 1.247873e-01, 1.930222e+00, 9.176754e-01, 1.350984e+00, 4.946920e-02, 7.715972e-02, 4.809459e-02, 1.262198e+00, 1.327319e+00, 2.889588e-02, 8.410032e-01, 7.351040e-02, 2.981842e-01, 4.897863e-02, 1.022734e-01, 9.892762e-02, 9.10136…
1.800000e+00	4.069370e-02, 6.206955e-02, 1.072408e+00, 8.306450e-03, 2.183162e-01, 9.354631e-02, 5.063859e-02, 7.136474e-01, 6.969381e-02, 3.084689e-02, 5.842965e-01, 1.656014e-01, 8.743514e-02, 1.902867e+00, 9.266399e-01, 1.235144e+00, 2.857146e-02, 6.809340e-02, 4.110448e-02, 1.217596e+00, 1.104651e+00, 2.542800e-02, 5.529955e-01, 4.592634e-02, 2.549361e-01, 2.865239e-02, 7.664497e-02, 9.666728e-02, 1.12740…
2.000000e+00	2.299441e-02, 3.500876e-02, 9.342951e-01, 5.891022e-03, 1.977106e-01, 8.027157e-02, 3.612826e-02, 5.396639e-01, 4.848149e-02, 2.488724e-02, 5.016803e-01, 1.683196e-01, 5.979922e-02, 2.496323e+00, 1.048289e+00, 1.398529e+00, 2.141107e-02, 6.184970e-02, 2.803610e-02, 1.074168e+00, 1.302592e+00, 2.383892e-02, 7.054426e-01, 3.017156e-02, 1.391479e-01, 1.776620e-02, 4.147123e-02, 7.089801e-02, 1.21769…
0.000000e+00	2.422644e+00, 1.143317e+00, 3.865694e-01, 2.202190e+00, 1.379558e-01, 3.168238e+00, 1.077849e+00, 2.247506e+00, 1.166396e+00, 1.814384e+00, 6.284776e-01, 1.219662e+00, 1.887478e+00, 1.970056e+00, 2.464961e+00, 2.354724e+00, 2.150374e+00, 6.299221e-01, 2.421773e+00, 8.377140e-02, 2.841668e+00, 2.624070e-01, 1.526081e+00, 5.180642e-01, 5.194817e-01, 8.849763e-01, 5.993299e-01, 2.510099e+00, 2.80218…
2.000000e-01	1.494293e+00, 9.706577e-01, 4.224477e-01, 2.161271e+00, 2.357539e-01, 2.352114e+00, 8.108881e-01, 2.371213e+00, 8.502851e-01, 1.695943e+00, 5.556598e-01, 6.211865e-01, 2.310290e+00, 1.590340e+00, 1.527916e+00, 2.119834e+00, 1.486390e+00, 3.865529e-01, 2.010727e+00, 2.913413e-01, 1.379687e+00, 2.090275e-01, 1.502031e+00, 4.163135e-01, 7.321445e-01, 6.142774e-01, 6.396414e-01, 1.712574e+00, 5.21955…
4.000000e-01	9.761414e-01, 5.932136e-01, 2.870760e-01, 1.882478e+00, 1.679027e-01, 1.730242e+00, 4.557116e-01, 1.786153e+00, 1.070554e+00, 1.668677e+00, 6.024941e-01, 5.677156e-01, 1.623790e+00, 1.087991e+00, 7.977511e-01, 1.880080e+00, 8.832060e-01, 3.036009e-01, 1.873216e+00, 3.988663e-01, 1.285881e+00, 1.089072e-01, 1.216161e+00, 3.112772e-01, 7.448827e-01, 4.199228e-01, 5.361138e-01, 9.372850e-01, 6.55106…
6.000000e-01	6.062777e-01, 3.575372e-01, 2.573790e-01, 1.891172e+00, 1.570902e-01, 1.452112e+00, 2.994261e-01, 2.122716e+00, 9.128917e-01, 1.843127e+00, 6.017252e-01, 2.934561e-01, 1.104893e+00, 8.775290e-01, 1.037276e+00, 1.608082e+00, 4.364196e-01, 2.068599e-01, 1.171308e+00, 7.074255e-01, 7.104828e-01, 1.053129e-01, 1.260445e+00, 2.072945e-01, 9.596991e-01, 3.112681e-01, 4.117652e-01, 6.226224e-01, 6.72461…
8.000000e-01	3.407843e-01, 2.351589e-01, 2.334404e-01, 1.431017e+00, 1.132304e-01, 1.265442e+00, 2.169583e-01, 1.511172e+00, 7.638225e-01, 1.706886e+00, 4.864963e-01, 1.679489e-01, 7.523564e-01, 5.880347e-01, 1.047570e+00, 1.775337e+00, 3.661020e-01, 1.196587e-01, 9.817651e-01, 8.383705e-01, 6.700962e-01, 7.130154e-02, 1.028490e+00, 1.102475e-01, 1.009394e+00, 2.201511e-01, 3.279132e-01, 3.649128e-01, 7.72686…
1.000000e+00	2.020089e-01, 1.114189e-01, 3.204657e-01, 1.275958e+00, 9.432264e-02, 8.192567e-01, 1.175813e-01, 1.378173e+00, 5.345180e-01, 1.861465e+00, 5.896521e-01, 1.173644e-01, 6.387243e-01, 6.191497e-01, 1.042616e+00, 1.543377e+00, 1.912284e-01, 9.753797e-02, 7.501442e-01, 7.826616e-01, 7.140393e-01, 5.928156e-02, 9.550524e-01, 7.567993e-02, 7.215747e-01, 1.138739e-01, 2.029082e-01, 2.386054e-01, 6.86527…
1.200000e+00	1.259597e-01, 1.047034e-01, 4.500088e-01, 8.764904e-01, 6.658438e-02, 6.287865e-01, 8.652889e-02, 8.717582e-01, 4.911520e-01, 1.528299e+00, 5.384964e-01, 8.488440e-02, 3.960788e-01, 7.256256e-01, 9.578619e-01, 1.568359e+00, 1.325674e-01, 6.941375e-02, 5.423630e-01, 9.756087e-01, 7.509794e-01, 4.882601e-02, 1.075226e+00, 4.442336e-02, 4.107437e-01, 7.506686e-02, 1.445260e-01, 1.710791e-01, 6.31193…
1.400000e+00	7.053705e-02, 5.274195e-02, 5.738356e-01, 6.517728e-01, 5.332707e-02, 4.964640e-01, 4.452244e-02, 7.515093e-01, 2.716206e-01, 1.135178e+00, 5.381750e-01, 6.296579e-02, 1.949063e-01, 1.076667e+00, 9.715700e-01, 1.488906e+00, 7.619260e-02, 5.931049e-02, 4.016930e-01, 8.881442e-01, 9.992151e-01, 4.022348e-02, 9.437307e-01, 3.460806e-02, 3.399805e-01, 5.146721e-02, 1.120521e-01, 1.195897e-01, 6.62258…
1.600000e+00	3.794001e-02, 3.110403e-02, 5.875682e-01, 4.324137e-01, 3.804959e-02, 4.048310e-01, 3.144459e-02, 5.599613e-01, 2.448823e-01, 8.244072e-01, 4.899738e-01, 6.208229e-02, 1.787316e-01, 1.274724e+00, 1.155788e+00, 1.551975e+00, 3.823588e-02, 6.059137e-02, 2.984295e-01, 9.121198e-01, 1.202573e+00, 3.355033e-02, 8.059037e-01, 1.845188e-02, 1.361391e-01, 4.077414e-02, 6.626833e-02, 9.535424e-02, 5.41539…
1.800000e+00	2.609813e-02, 2.274828e-02, 7.222291e-01, 3.591039e-01, 3.272337e-02, 3.161574e-01, 1.895057e-02, 4.690764e-01, 1.450005e-01, 6.825894e-01, 5.037573e-01, 6.208583e-02, 1.185004e-01, 1.415765e+00, 1.189148e+00, 1.410751e+00, 2.501602e-02, 4.602650e-02, 2.497220e-01, 9.877185e-01, 9.529751e-01, 2.552739e-02, 9.649102e-01, 1.560736e-02, 1.255300e-01, 2.189550e-02, 3.906874e-02, 6.294585e-02, 3.59967…
2.000000e+00	1.508012e-02, 1.301110e-02, 7.197158e-01, 3.155161e-01, 2.757595e-02, 2.826678e-01, 1.190877e-02, 2.671573e-01, 1.009174e-01, 4.820637e-01, 5.210684e-01, 5.304953e-02, 7.764231e-02, 1.579682e+00, 9.776795e-01, 1.645766e+00, 1.861791e-02, 5.391704e-02, 1.945622e-01, 1.207765e+00, 1.208245e+00, 2.563060e-02, 8.684003e-01, 1.063147e-02, 1.021324e-01, 1.583635e-02, 2.936190e-02, 7.062737e-02, 2.75448…
