# Supplementary material for: Inference of Vohradský's Models of Genetic Networks by Solving Two-Dimensional Function Optimization Problems
Source: PLoS One. 2013 Dec 30;8(12):e83308. doi: 10.1371/journal.pone.0083308 (PMC3875442; doi:10.1371/journal.pone.0083308)
Supplement: Text S2 — Time-series data used in the ‘Inference in noisy environment’ section (compressed by gzip). (GZ) [file pone.0083308.s002.gz › time_series_data/gene30/10sets/tc.dat315]

Time "G0" "G1" "G2" "G3" "G4" "G5" "G6" "G7" "G8" "G9" "G10" "G11" "G12" "G13" "G14" "G15" "G16" "G17" "G18" "G19" "G20" "G21" "G22" "G23" "G24" "G25" "G26" "G27" "G28" "G29"
0.000000e+00	1.479071e+00, 9.400757e-01, 1.013165e+00, 6.432788e-01, 1.057781e-01, 1.478252e+00, 2.475884e-01, 1.868537e+00, 1.831840e+00, 2.198391e+00, 1.616742e+00, 2.461522e+00, 4.544666e-02, 1.701327e+00, 2.163423e+00, 3.059866e+00, 1.601432e+00, 1.529585e+00, 2.953411e+00, 5.083468e-01, 1.306372e+00, 3.190433e+00, 1.166314e+00, 8.241752e-01, 1.494404e+00, 1.231878e+00, 1.519989e+00, 2.705649e+00, 1.20423…
2.000000e-01	1.167258e+00, 5.368193e-01, 8.453046e-01, 4.845227e-01, 7.199840e-02, 1.101419e+00, 2.059007e-01, 1.849361e+00, 1.774780e+00, 1.576362e+00, 1.373451e+00, 1.769641e+00, 2.623507e-01, 9.096650e-01, 2.033278e+00, 2.489858e+00, 8.801144e-01, 1.177693e+00, 2.273241e+00, 6.359814e-01, 8.505758e-01, 1.741329e+00, 9.541988e-01, 6.263665e-01, 1.319480e+00, 1.001920e+00, 9.872602e-01, 2.080880e+00, 7.55465…
4.000000e-01	1.166212e+00, 3.579388e-01, 8.426554e-01, 3.447173e-01, 1.853053e-01, 1.442332e+00, 2.929917e-01, 1.453655e+00, 1.863609e+00, 1.267152e+00, 1.239049e+00, 9.470826e-01, 4.892348e-01, 6.592101e-01, 1.511843e+00, 2.143353e+00, 6.116076e-01, 9.118659e-01, 1.868156e+00, 7.352330e-01, 4.637234e-01, 9.477743e-01, 1.020818e+00, 5.414791e-01, 9.056383e-01, 7.431779e-01, 7.072976e-01, 1.525302e+00, 5.21792…
6.000000e-01	5.281854e-01, 2.958318e-01, 6.454254e-01, 4.264332e-01, 3.150372e-01, 1.432499e+00, 3.143487e-01, 1.142539e+00, 1.833251e+00, 1.251444e+00, 7.466775e-01, 5.683066e-01, 7.541463e-01, 7.283563e-01, 1.655220e+00, 1.552402e+00, 4.152310e-01, 7.246380e-01, 1.999080e+00, 6.725483e-01, 2.559869e-01, 6.410096e-01, 9.624740e-01, 5.150756e-01, 9.749395e-01, 5.387254e-01, 5.312372e-01, 1.044256e+00, 4.17592…
8.000000e-01	7.980586e-01, 2.949283e-01, 5.605352e-01, 6.241452e-01, 3.986907e-01, 1.715092e+00, 3.902431e-01, 8.507876e-01, 1.168173e+00, 1.005656e+00, 7.116567e-01, 6.290931e-01, 5.935012e-01, 6.983489e-01, 1.276331e+00, 1.296174e+00, 5.453899e-01, 4.845290e-01, 1.576420e+00, 8.854706e-01, 1.588548e-01, 6.218894e-01, 8.621432e-01, 4.595235e-01, 7.311451e-01, 3.416721e-01, 4.663790e-01, 8.034296e-01, 4.92957…
1.000000e+00	5.253353e-01, 3.838430e-01, 6.430901e-01, 6.679916e-01, 4.945685e-01, 1.776499e+00, 4.506166e-01, 5.825599e-01, 8.014508e-01, 1.230473e+00, 4.673131e-01, 5.724351e-01, 8.132345e-01, 7.088599e-01, 1.550100e+00, 1.040450e+00, 8.919588e-01, 3.226380e-01, 1.534101e+00, 8.464956e-01, 1.977947e-01, 6.996293e-01, 8.515989e-01, 6.483765e-01, 4.646913e-01, 1.744978e-01, 5.427579e-01, 6.115471e-01, 3.82862…
1.200000e+00	4.938275e-01, 4.014011e-01, 6.930230e-01, 7.533318e-01, 5.027205e-01, 1.627851e+00, 4.226178e-01, 4.996110e-01, 6.598316e-01, 7.574233e-01, 3.216941e-01, 5.290031e-01, 5.933950e-01, 7.413945e-01, 1.234767e+00, 7.658629e-01, 1.102436e+00, 3.633308e-01, 1.555645e+00, 8.824484e-01, 3.454278e-01, 6.407613e-01, 8.939246e-01, 5.369502e-01, 4.150232e-01, 1.091604e-01, 5.370802e-01, 4.371257e-01, 4.03308…
1.400000e+00	4.824660e-01, 3.473227e-01, 8.092537e-01, 9.301821e-01, 5.338135e-01, 1.973738e+00, 3.296221e-01, 3.721604e-01, 5.647196e-01, 7.032653e-01, 3.382347e-01, 5.740466e-01, 6.118540e-01, 8.850812e-01, 1.375748e+00, 5.120748e-01, 1.244702e+00, 3.023691e-01, 1.751586e+00, 9.866710e-01, 4.716994e-01, 6.813583e-01, 8.118360e-01, 6.692224e-01, 3.258154e-01, 6.757719e-02, 4.930865e-01, 2.943650e-01, 3.40489…
1.600000e+00	3.368982e-01, 3.174596e-01, 8.137452e-01, 8.838927e-01, 6.869204e-01, 1.673472e+00, 2.710408e-01, 2.973208e-01, 4.110786e-01, 1.053349e+00, 2.351770e-01, 5.092972e-01, 6.211758e-01, 8.322077e-01, 9.482659e-01, 2.886221e-01, 1.180684e+00, 3.236429e-01, 1.609038e+00, 1.154486e+00, 6.554733e-01, 6.692668e-01, 8.857020e-01, 6.180745e-01, 1.928248e-01, 4.862138e-02, 5.576476e-01, 2.052285e-01, 3.52363…
1.800000e+00	3.022394e-01, 3.973712e-01, 7.197889e-01, 7.109021e-01, 7.215064e-01, 1.717643e+00, 2.212653e-01, 2.696030e-01, 2.939975e-01, 5.692057e-01, 1.750457e-01, 5.889736e-01, 6.401291e-01, 8.144934e-01, 1.001268e+00, 2.691728e-01, 1.250114e+00, 3.268993e-01, 1.440161e+00, 7.576477e-01, 5.921271e-01, 7.299170e-01, 6.949517e-01, 6.657362e-01, 1.634029e-01, 2.357096e-02, 5.827227e-01, 1.165962e-01, 3.66090…
2.000000e+00	2.715404e-01, 3.541159e-01, 1.119685e+00, 7.303412e-01, 5.476247e-01, 1.666173e+00, 1.671889e-01, 1.518655e-01, 1.557906e-01, 8.223798e-01, 1.454109e-01, 4.582192e-01, 6.626706e-01, 7.130266e-01, 1.069217e+00, 2.169050e-01, 1.175873e+00, 3.559787e-01, 1.507385e+00, 8.952449e-01, 5.569133e-01, 6.445810e-01, 6.695551e-01, 6.837301e-01, 1.338308e-01, 1.446623e-02, 6.447070e-01, 8.256161e-02, 4.94831…
0.000000e+00	7.388502e-01, 1.808427e+00, 1.288473e+00, 9.851298e-01, 2.318507e+00, 1.392104e+00, 5.323449e-01, 1.199015e+00, 2.539227e+00, 7.045860e-01, 2.325088e+00, 1.144370e+00, 2.284977e+00, 1.472967e+00, 1.981984e+00, 1.183446e+00, 2.728519e+00, 9.267693e-01, 1.795218e+00, 4.471523e-02, 1.992282e+00, 1.481104e+00, 2.231814e+00, 8.333531e-01, 2.199699e+00, 2.568629e+00, 3.396107e-01, 2.240736e-01, 1.09599…
2.000000e-01	9.872122e-01, 1.073809e+00, 1.597270e+00, 7.740827e-01, 1.068068e+00, 1.156072e+00, 3.668493e-01, 1.031713e+00, 2.157193e+00, 6.147030e-01, 2.329139e+00, 1.073113e+00, 1.208863e+00, 1.285012e+00, 1.192257e+00, 1.026608e+00, 2.553647e+00, 8.052949e-01, 1.309886e+00, 2.239084e-01, 1.000728e+00, 1.116440e+00, 1.586764e+00, 7.227172e-01, 1.862633e+00, 1.658572e+00, 5.057089e-01, 6.004013e-01, 8.10062…
4.000000e-01	9.691640e-01, 7.568950e-01, 1.120462e+00, 4.689288e-01, 8.453057e-01, 9.423209e-01, 2.208933e-01, 7.347211e-01, 1.926945e+00, 5.470784e-01, 2.018755e+00, 1.068032e+00, 7.923254e-01, 9.122218e-01, 1.093519e+00, 1.308770e+00, 1.762178e+00, 8.668502e-01, 9.516652e-01, 4.315324e-01, 7.267791e-01, 6.852705e-01, 1.266951e+00, 7.067259e-01, 1.669028e+00, 1.278425e+00, 5.894822e-01, 4.686596e-01, 6.57074…
6.000000e-01	8.924327e-01, 6.326362e-01, 1.185695e+00, 2.921821e-01, 8.918425e-01, 7.512203e-01, 1.406051e-01, 7.228881e-01, 1.193817e+00, 4.484018e-01, 1.611123e+00, 8.496437e-01, 8.047654e-01, 8.422348e-01, 1.156003e+00, 8.714732e-01, 1.758006e+00, 6.582331e-01, 7.800147e-01, 5.131661e-01, 4.097127e-01, 7.711347e-01, 1.082070e+00, 7.106134e-01, 1.332759e+00, 7.633788e-01, 8.823155e-01, 3.972492e-01, 5.93667…
8.000000e-01	6.961285e-01, 4.543784e-01, 1.192683e+00, 2.479528e-01, 6.305472e-01, 8.081764e-01, 1.103369e-01, 5.377733e-01, 7.405141e-01, 3.166929e-01, 1.043613e+00, 6.447379e-01, 7.994234e-01, 8.338244e-01, 8.813495e-01, 6.387513e-01, 1.269651e+00, 4.822382e-01, 7.847267e-01, 6.237069e-01, 4.354492e-01, 7.979249e-01, 9.457444e-01, 6.922117e-01, 1.160538e+00, 7.033463e-01, 6.629181e-01, 2.697584e-01, 6.26916…
1.000000e+00	6.797133e-01, 4.732053e-01, 1.204232e+00, 3.025854e-01, 6.876685e-01, 9.756818e-01, 6.857365e-02, 3.718644e-01, 5.872439e-01, 3.686647e-01, 8.086356e-01, 5.209674e-01, 7.025057e-01, 6.456336e-01, 9.397889e-01, 5.214484e-01, 1.410885e+00, 4.572216e-01, 1.053050e+00, 8.185139e-01, 4.718980e-01, 8.376569e-01, 9.505217e-01, 7.183789e-01, 1.075833e+00, 4.706004e-01, 8.134867e-01, 2.138488e-01, 5.39615…
1.200000e+00	5.498584e-01, 4.069687e-01, 1.372286e+00, 4.836834e-01, 5.587124e-01, 1.199290e+00, 5.157103e-02, 3.201751e-01, 3.734470e-01, 3.245287e-01, 7.849081e-01, 5.744370e-01, 6.864232e-01, 7.244218e-01, 1.195579e+00, 4.066763e-01, 1.574786e+00, 3.622640e-01, 9.604607e-01, 8.289364e-01, 6.330922e-01, 6.729395e-01, 6.463489e-01, 7.131767e-01, 8.811048e-01, 3.495784e-01, 9.136736e-01, 1.399074e-01, 4.87176…
1.400000e+00	4.932517e-01, 3.706825e-01, 1.074928e+00, 5.394891e-01, 7.699987e-01, 1.415237e+00, 4.297560e-02, 3.190845e-01, 2.800026e-01, 5.169777e-01, 4.427997e-01, 4.955294e-01, 7.240693e-01, 8.663813e-01, 1.023779e+00, 2.731152e-01, 1.236941e+00, 4.454352e-01, 1.378090e+00, 7.215716e-01, 5.995938e-01, 6.517102e-01, 8.915017e-01, 6.925890e-01, 6.003292e-01, 2.037080e-01, 8.217833e-01, 1.031764e-01, 4.92151…
1.600000e+00	5.150352e-01, 4.427332e-01, 1.097725e+00, 8.184115e-01, 6.485798e-01, 1.325349e+00, 3.698763e-02, 1.854682e-01, 2.152885e-01, 6.088678e-01, 3.818229e-01, 4.687200e-01, 8.272779e-01, 6.816311e-01, 9.816702e-01, 2.116147e-01, 1.339723e+00, 4.204160e-01, 1.339160e+00, 1.015624e+00, 6.095213e-01, 8.470929e-01, 7.149954e-01, 4.825509e-01, 4.203550e-01, 9.337755e-02, 9.680212e-01, 6.472405e-02, 4.78089…
1.800000e+00	3.038351e-01, 4.217702e-01, 1.094223e+00, 6.861583e-01, 7.672290e-01, 1.438745e+00, 3.379241e-02, 1.582160e-01, 1.659453e-01, 6.184957e-01, 3.271992e-01, 6.120898e-01, 6.488938e-01, 8.299244e-01, 1.165877e+00, 2.035131e-01, 1.402800e+00, 5.672725e-01, 1.239608e+00, 1.024056e+00, 6.796258e-01, 7.415730e-01, 7.340395e-01, 7.662151e-01, 4.042148e-01, 6.494167e-02, 8.904824e-01, 6.510627e-02, 5.19206…
2.000000e+00	4.403611e-01, 4.399998e-01, 9.449441e-01, 7.367515e-01, 6.564043e-01, 1.615112e+00, 3.000473e-02, 1.493388e-01, 1.184449e-01, 7.774358e-01, 2.502003e-01, 5.736395e-01, 7.437393e-01, 7.091007e-01, 1.044228e+00, 1.400120e-01, 1.216524e+00, 5.327675e-01, 1.085124e+00, 9.362777e-01, 5.766290e-01, 8.008508e-01, 7.663260e-01, 7.686789e-01, 2.781975e-01, 3.768018e-02, 8.363551e-01, 3.618699e-02, 5.41526…
0.000000e+00	2.353775e+00, 2.469349e+00, 2.689899e+00, 2.101783e-02, 6.214898e-02, 2.085657e+00, 1.729004e+00, 2.530504e-01, 1.745052e+00, 7.126515e-03, 8.784317e-01, 6.322196e-01, 8.772870e-01, 2.291533e+00, 5.327471e-01, 2.641188e+00, 2.365267e+00, 1.797982e+00, 2.362559e-01, 2.580604e+00, 2.778430e+00, 2.236379e+00, 1.892014e+00, 3.214609e+00, 1.911581e+00, 7.030656e-01, 2.626747e+00, 1.421559e+00, 2.34378…
2.000000e-01	1.784215e+00, 1.314523e+00, 1.985346e+00, 2.397357e-01, 5.887578e-02, 1.681220e+00, 1.086743e+00, 5.911244e-01, 1.930274e+00, 2.551229e-01, 7.291149e-01, 4.635163e-01, 8.684565e-01, 1.618786e+00, 6.573147e-01, 2.061302e+00, 1.604326e+00, 1.425946e+00, 5.097687e-01, 1.949765e+00, 1.686100e+00, 1.972172e+00, 1.142596e+00, 2.096460e+00, 1.432529e+00, 4.834469e-01, 2.081503e+00, 1.319168e+00, 1.49555…
4.000000e-01	1.515915e+00, 9.242909e-01, 1.708742e+00, 4.043666e-01, 2.080473e-01, 1.297002e+00, 7.703997e-01, 6.372299e-01, 1.745546e+00, 5.223240e-01, 5.982276e-01, 2.765809e-01, 8.543926e-01, 1.507363e+00, 5.706393e-01, 1.367306e+00, 1.109452e+00, 1.595966e+00, 8.337988e-01, 1.809272e+00, 7.835429e-01, 1.586062e+00, 8.862056e-01, 1.776143e+00, 1.404532e+00, 2.070672e-01, 1.765766e+00, 1.203609e+00, 8.26033…
6.000000e-01	1.487492e+00, 4.890689e-01, 1.550018e+00, 5.605515e-01, 4.437498e-01, 1.190052e+00, 7.847713e-01, 5.055226e-01, 1.959460e+00, 5.803878e-01, 4.260303e-01, 2.478685e-01, 8.885968e-01, 1.008651e+00, 6.919112e-01, 7.853988e-01, 7.110266e-01, 1.876152e+00, 8.662446e-01, 1.240091e+00, 5.085256e-01, 1.118959e+00, 7.744601e-01, 1.264519e+00, 9.114261e-01, 1.312277e-01, 1.294925e+00, 9.840454e-01, 5.40687…
8.000000e-01	1.190835e+00, 4.459222e-01, 1.263057e+00, 5.443956e-01, 4.503977e-01, 1.415823e+00, 6.233490e-01, 4.058781e-01, 1.389537e+00, 5.516021e-01, 3.560204e-01, 2.551611e-01, 7.936069e-01, 1.107410e+00, 8.554774e-01, 5.979829e-01, 8.397257e-01, 1.569257e+00, 1.094036e+00, 1.364698e+00, 3.557264e-01, 1.045325e+00, 7.369218e-01, 1.144410e+00, 7.037511e-01, 7.231159e-02, 9.297939e-01, 8.460165e-01, 4.89827…
1.000000e+00	1.131784e+00, 4.269739e-01, 1.437698e+00, 7.435049e-01, 5.471053e-01, 1.536754e+00, 5.360775e-01, 3.411892e-01, 1.311781e+00, 6.535744e-01, 2.196536e-01, 3.961818e-01, 8.180807e-01, 9.559316e-01, 9.876040e-01, 4.605451e-01, 1.099075e+00, 1.590493e+00, 1.269879e+00, 1.198267e+00, 2.044991e-01, 9.754158e-01, 7.761224e-01, 1.202122e+00, 5.066238e-01, 5.942976e-02, 1.142019e+00, 4.801363e-01, 3.91335…
1.200000e+00	9.483699e-01, 3.993162e-01, 1.065915e+00, 8.555408e-01, 6.423508e-01, 1.725647e+00, 3.846757e-01, 2.757110e-01, 9.571729e-01, 7.638015e-01, 1.963429e-01, 4.600357e-01, 7.365284e-01, 9.811793e-01, 9.228598e-01, 3.520236e-01, 1.233008e+00, 1.165882e+00, 1.250511e+00, 1.115107e+00, 2.089809e-01, 7.802536e-01, 8.109798e-01, 8.011979e-01, 3.694179e-01, 3.142491e-02, 1.031471e+00, 3.335798e-01, 3.84421…
1.400000e+00	7.643677e-01, 3.850972e-01, 9.912008e-01, 7.795864e-01, 6.830249e-01, 1.268497e+00, 2.732734e-01, 1.685835e-01, 6.740208e-01, 8.157135e-01, 1.409808e-01, 4.550973e-01, 8.428372e-01, 7.681220e-01, 7.560997e-01, 2.450558e-01, 1.148306e+00, 1.146073e+00, 1.150580e+00, 9.402858e-01, 2.999867e-01, 7.946105e-01, 6.596034e-01, 7.466933e-01, 2.980921e-01, 1.776979e-02, 6.570449e-01, 2.699987e-01, 3.98042…
1.600000e+00	5.815575e-01, 3.052424e-01, 1.132266e+00, 8.592163e-01, 6.051514e-01, 1.533446e+00, 2.281132e-01, 1.632793e-01, 4.886727e-01, 7.166711e-01, 1.246148e-01, 4.484280e-01, 6.714662e-01, 9.003428e-01, 8.880382e-01, 2.323345e-01, 1.217007e+00, 1.265574e+00, 1.328727e+00, 1.003408e+00, 3.771035e-01, 7.941451e-01, 9.180297e-01, 7.536936e-01, 1.520643e-01, 1.023942e-02, 7.355571e-01, 1.898621e-01, 4.06859…
1.800000e+00	6.063282e-01, 4.177699e-01, 1.251933e+00, 9.155053e-01, 5.442405e-01, 1.634423e+00, 2.069603e-01, 1.452123e-01, 3.887576e-01, 7.638278e-01, 1.018839e-01, 4.531173e-01, 8.319658e-01, 7.949924e-01, 1.146296e+00, 1.534089e-01, 1.166634e+00, 1.274407e+00, 1.365389e+00, 8.661316e-01, 5.345831e-01, 7.745556e-01, 7.901153e-01, 7.484240e-01, 1.610903e-01, 8.798876e-03, 7.604333e-01, 1.416938e-01, 3.97237…
2.000000e+00	4.049126e-01, 3.708919e-01, 1.188366e+00, 8.222227e-01, 7.062822e-01, 1.976491e+00, 1.588014e-01, 9.134919e-02, 2.447606e-01, 8.713358e-01, 7.910627e-02, 5.384780e-01, 7.626984e-01, 8.763252e-01, 8.859696e-01, 1.067593e-01, 1.273046e+00, 1.192841e+00, 1.304511e+00, 1.237174e+00, 5.969020e-01, 7.739152e-01, 8.816273e-01, 7.768806e-01, 1.218658e-01, 5.001129e-03, 7.134499e-01, 8.865437e-02, 3.77176…
0.000000e+00	2.050330e-01, 1.208257e-01, 1.315650e+00, 6.501045e-01, 3.202941e+00, 1.820095e+00, 2.082273e+00, 6.753464e-01, 3.103558e-01, 1.443100e+00, 3.872627e-01, 8.990295e-01, 1.593542e+00, 1.617651e+00, 2.374362e+00, 4.198614e-01, 1.745241e+00, 9.245679e-01, 1.956904e+00, 2.059711e+00, 1.313935e+00, 8.963972e-01, 2.574650e+00, 2.269011e-01, 1.671318e+00, 1.521225e+00, 2.346157e+00, 1.790522e+00, 4.48890…
2.000000e-01	4.415793e-01, 2.608819e-01, 1.098873e+00, 6.345864e-01, 2.024084e+00, 1.664689e+00, 1.317112e+00, 5.725694e-01, 6.694227e-01, 1.096924e+00, 4.313063e-01, 6.082131e-01, 9.028753e-01, 1.300007e+00, 1.660740e+00, 2.873364e-01, 1.086427e+00, 9.553999e-01, 1.349340e+00, 1.500855e+00, 9.812721e-01, 7.856089e-01, 1.874935e+00, 3.613479e-01, 1.581419e+00, 1.101456e+00, 1.710074e+00, 1.212997e+00, 3.29986…
4.000000e-01	4.826258e-01, 2.746774e-01, 1.060451e+00, 7.482372e-01, 1.664052e+00, 1.995946e+00, 9.191311e-01, 3.765577e-01, 5.809060e-01, 1.137141e+00, 3.826965e-01, 4.714303e-01, 5.694508e-01, 1.241829e+00, 1.559877e+00, 2.273286e-01, 9.541494e-01, 8.294587e-01, 1.020072e+00, 1.389921e+00, 9.680005e-01, 8.759830e-01, 1.410950e+00, 5.197315e-01, 1.192604e+00, 5.545229e-01, 1.111662e+00, 8.610295e-01, 1.90392…
6.000000e-01	4.394671e-01, 3.206239e-01, 1.099473e+00, 8.468853e-01, 1.130670e+00, 1.762681e+00, 8.871094e-01, 3.375400e-01, 3.891818e-01, 1.063908e+00, 3.109363e-01, 4.331183e-01, 3.566292e-01, 1.327619e+00, 1.627106e+00, 1.367180e-01, 1.046636e+00, 7.277443e-01, 1.295342e+00, 1.591410e+00, 9.658094e-01, 7.081339e-01, 1.152204e+00, 5.187808e-01, 8.207445e-01, 4.027846e-01, 8.962414e-01, 4.607572e-01, 1.06909…
8.000000e-01	2.745570e-01, 3.199661e-01, 1.181195e+00, 8.624899e-01, 9.054025e-01, 1.914489e+00, 4.769761e-01, 2.789618e-01, 3.898761e-01, 9.247228e-01, 2.391924e-01, 4.445042e-01, 2.636872e-01, 1.101649e+00, 1.413842e+00, 1.265578e-01, 8.749723e-01, 7.283781e-01, 1.214885e+00, 1.376582e+00, 7.924851e-01, 8.803262e-01, 1.005210e+00, 5.361805e-01, 6.059404e-01, 2.151896e-01, 7.148801e-01, 5.010465e-01, 9.57719…
1.000000e+00	2.686567e-01, 3.919081e-01, 1.107164e+00, 9.828801e-01, 8.124647e-01, 1.750749e+00, 4.781384e-01, 2.348400e-01, 3.255868e-01, 9.590479e-01, 1.690205e-01, 5.929842e-01, 2.419708e-01, 1.035964e+00, 1.324729e+00, 1.173712e-01, 1.037652e+00, 8.348235e-01, 1.251974e+00, 1.285948e+00, 7.790229e-01, 7.979274e-01, 8.209657e-01, 5.578141e-01, 3.660547e-01, 1.155380e-01, 7.712468e-01, 3.765218e-01, 1.11460…
1.200000e+00	2.013212e-01, 3.476204e-01, 1.168833e+00, 7.882741e-01, 7.593025e-01, 1.575632e+00, 3.285626e-01, 1.394870e-01, 2.496311e-01, 9.594723e-01, 1.124018e-01, 4.813308e-01, 3.441884e-01, 9.501453e-01, 1.389785e+00, 1.011006e-01, 1.049808e+00, 7.665128e-01, 1.569567e+00, 1.336017e+00, 7.048285e-01, 8.121070e-01, 9.252532e-01, 6.871838e-01, 2.877331e-01, 7.850255e-02, 5.764986e-01, 2.145109e-01, 1.40321…
1.400000e+00	1.707866e-01, 4.595125e-01, 1.063202e+00, 9.700787e-01, 7.058641e-01, 1.815505e+00, 2.419068e-01, 1.102722e-01, 1.609773e-01, 8.855763e-01, 1.031116e-01, 5.315924e-01, 4.078644e-01, 9.097306e-01, 1.215686e+00, 7.277809e-02, 1.283177e+00, 7.622571e-01, 1.327581e+00, 1.004368e+00, 7.360674e-01, 7.024963e-01, 9.035249e-01, 7.263408e-01, 2.538654e-01, 4.213462e-02, 5.889574e-01, 1.722500e-01, 1.84925…
1.600000e+00	1.268020e-01, 3.634611e-01, 1.178158e+00, 7.998571e-01, 8.337238e-01, 2.006572e+00, 2.062991e-01, 1.036932e-01, 1.391311e-01, 8.761593e-01, 7.225497e-02, 5.370385e-01, 4.165139e-01, 8.112366e-01, 1.102712e+00, 7.386212e-02, 1.106176e+00, 7.914199e-01, 1.343806e+00, 9.968193e-01, 6.412491e-01, 7.519478e-01, 9.170767e-01, 6.586550e-01, 1.571525e-01, 2.440653e-02, 7.278172e-01, 1.197518e-01, 2.42563…
1.800000e+00	9.625620e-02, 4.090782e-01, 1.190479e+00, 9.683935e-01, 6.024504e-01, 2.044726e+00, 1.532858e-01, 9.733331e-02, 8.192373e-02, 8.602236e-01, 6.849013e-02, 5.725209e-01, 5.096103e-01, 8.835372e-01, 1.215544e+00, 6.508244e-02, 1.349840e+00, 8.308909e-01, 1.524752e+00, 1.064780e+00, 6.429344e-01, 7.219477e-01, 6.801930e-01, 7.186464e-01, 1.259121e-01, 1.394945e-02, 7.372182e-01, 9.049391e-02, 2.71246…
2.000000e+00	1.096174e-01, 4.059358e-01, 1.136485e+00, 7.911352e-01, 5.989179e-01, 2.114559e+00, 8.941883e-02, 6.937822e-02, 6.675145e-02, 7.718095e-01, 7.131278e-02, 5.075031e-01, 4.640550e-01, 8.667620e-01, 1.381957e+00, 5.333614e-02, 1.409221e+00, 7.463693e-01, 1.320225e+00, 1.158089e+00, 5.520207e-01, 7.195278e-01, 8.404394e-01, 6.812711e-01, 8.787739e-02, 9.896688e-03, 6.720884e-01, 6.332635e-02, 3.16885…
0.000000e+00	1.831261e+00, 5.310995e-01, 3.226398e-01, 1.575061e+00, 7.158280e-01, 6.293491e-01, 1.302298e+00, 2.162880e+00, 1.546839e+00, 1.741226e+00, 1.924169e+00, 2.835747e+00, 3.043034e+00, 2.059876e+00, 2.992534e+00, 6.205110e-01, 1.845219e+00, 2.509966e-01, 1.856549e+00, 5.748356e-01, 2.374817e+00, 3.311739e+00, 2.765515e+00, 2.796657e+00, 4.860454e-01, 6.647984e-02, 1.702756e+00, 2.839388e+00, 1.54390…
2.000000e-01	1.418480e+00, 3.410237e-01, 5.269744e-01, 1.424215e+00, 4.250589e-01, 4.189463e-01, 8.580363e-01, 1.604965e+00, 1.339171e+00, 1.050009e+00, 1.531731e+00, 1.944081e+00, 1.484119e+00, 1.120936e+00, 2.320311e+00, 8.199460e-01, 1.477089e+00, 4.805502e-01, 1.633850e+00, 5.109193e-01, 1.351737e+00, 1.435473e+00, 1.956670e+00, 1.903329e+00, 6.583087e-01, 2.214955e-01, 1.117458e+00, 1.921761e+00, 1.16704…
4.000000e-01	1.835674e+00, 2.229702e-01, 5.289051e-01, 7.635073e-01, 6.132449e-01, 4.387237e-01, 7.323538e-01, 1.490817e+00, 1.236617e+00, 7.861552e-01, 1.144344e+00, 1.049354e+00, 1.113921e+00, 7.765024e-01, 1.370847e+00, 8.988559e-01, 1.064558e+00, 5.280771e-01, 1.629533e+00, 5.213776e-01, 9.455599e-01, 8.612135e-01, 1.565471e+00, 1.226000e+00, 7.370834e-01, 2.947878e-01, 1.130008e+00, 1.377024e+00, 7.93052…
6.000000e-01	1.788111e+00, 2.580875e-01, 4.878246e-01, 7.008894e-01, 5.506883e-01, 3.899379e-01, 6.311572e-01, 1.182564e+00, 1.074905e+00, 5.462375e-01, 9.608119e-01, 7.557907e-01, 9.755097e-01, 6.145515e-01, 9.536660e-01, 8.301274e-01, 7.547247e-01, 4.043159e-01, 1.582064e+00, 7.224241e-01, 6.980087e-01, 4.988908e-01, 1.207995e+00, 1.029123e+00, 6.896337e-01, 2.481425e-01, 1.040224e+00, 9.137669e-01, 7.05259…
8.000000e-01	1.427396e+00, 2.749377e-01, 3.478882e-01, 7.082854e-01, 6.730052e-01, 6.310512e-01, 6.239644e-01, 1.029891e+00, 7.083075e-01, 3.018961e-01, 7.100657e-01, 6.079401e-01, 8.760159e-01, 6.993670e-01, 8.315411e-01, 6.771938e-01, 7.004694e-01, 3.263536e-01, 1.480228e+00, 6.146369e-01, 5.242549e-01, 5.188524e-01, 1.213761e+00, 8.051736e-01, 5.513793e-01, 1.390930e-01, 1.102035e+00, 6.650428e-01, 7.56956…
1.000000e+00	1.204062e+00, 3.483325e-01, 4.079162e-01, 8.225123e-01, 6.013885e-01, 7.634058e-01, 5.688575e-01, 8.795731e-01, 5.829855e-01, 2.387481e-01, 5.236318e-01, 6.356718e-01, 8.017837e-01, 7.852028e-01, 9.315127e-01, 5.145256e-01, 7.070970e-01, 2.431136e-01, 1.550142e+00, 7.845437e-01, 6.469691e-01, 5.465408e-01, 7.129226e-01, 8.214813e-01, 5.134402e-01, 1.421645e-01, 1.051873e+00, 4.269944e-01, 5.93423…
1.200000e+00	9.719698e-01, 3.008921e-01, 5.279605e-01, 7.141526e-01, 6.358269e-01, 9.534701e-01, 4.823723e-01, 5.416465e-01, 3.035704e-01, 2.824629e-01, 4.038483e-01, 6.895429e-01, 5.780802e-01, 8.070975e-01, 1.149129e+00, 3.187517e-01, 9.250243e-01, 2.382240e-01, 1.623126e+00, 7.717535e-01, 5.824580e-01, 5.842835e-01, 8.240150e-01, 8.373573e-01, 3.298405e-01, 8.732514e-02, 9.381920e-01, 4.212868e-01, 5.04422…
1.400000e+00	8.025038e-01, 3.477314e-01, 6.458314e-01, 8.379017e-01, 6.780234e-01, 1.335796e+00, 3.678570e-01, 4.387119e-01, 2.424482e-01, 3.457785e-01, 2.723538e-01, 5.347900e-01, 6.793389e-01, 7.986586e-01, 1.115391e+00, 3.002672e-01, 1.132573e+00, 2.045302e-01, 1.427794e+00, 8.121366e-01, 6.170778e-01, 6.244965e-01, 7.724062e-01, 7.897219e-01, 2.453827e-01, 4.988470e-02, 1.114657e+00, 2.517301e-01, 5.67921…
1.600000e+00	7.244098e-01, 3.995081e-01, 7.177563e-01, 8.035446e-01, 6.597927e-01, 1.368995e+00, 2.380719e-01, 4.104069e-01, 2.072024e-01, 4.157621e-01, 2.951340e-01, 4.764102e-01, 5.592151e-01, 7.946394e-01, 1.026378e+00, 2.008846e-01, 1.166550e+00, 2.501350e-01, 1.288537e+00, 8.882618e-01, 8.123995e-01, 6.833256e-01, 7.333072e-01, 8.191458e-01, 1.401155e-01, 2.921059e-02, 8.889823e-01, 1.901904e-01, 4.58501…
1.800000e+00	4.752963e-01, 4.035278e-01, 8.629812e-01, 8.458198e-01, 6.814964e-01, 1.480699e+00, 1.915890e-01, 3.274418e-01, 1.236828e-01, 5.785561e-01, 2.052732e-01, 5.612592e-01, 6.096504e-01, 6.208941e-01, 1.068957e+00, 2.057055e-01, 1.426242e+00, 3.134410e-01, 1.493097e+00, 9.875679e-01, 5.945915e-01, 8.213529e-01, 8.300376e-01, 6.919395e-01, 1.544594e-01, 2.034680e-02, 1.222154e+00, 1.216203e-01, 5.30493…
2.000000e+00	4.333649e-01, 4.134703e-01, 9.575505e-01, 8.725074e-01, 6.830016e-01, 1.583657e+00, 1.610379e-01, 2.604373e-01, 1.143680e-01, 6.895299e-01, 1.478412e-01, 6.696027e-01, 6.357649e-01, 8.423457e-01, 1.029468e+00, 1.325659e-01, 1.188197e+00, 3.980584e-01, 1.504202e+00, 8.984792e-01, 6.823518e-01, 7.305579e-01, 8.423079e-01, 8.050112e-01, 1.052354e-01, 1.025760e-02, 8.979421e-01, 9.921483e-02, 5.04374…
0.000000e+00	1.033570e+00, 1.873196e+00, 9.332790e-01, 1.310635e+00, 1.578934e-01, 1.998637e+00, 1.445933e+00, 3.064166e+00, 8.698305e-01, 1.692710e+00, 1.311496e+00, 2.371967e+00, 2.619633e+00, 1.198131e+00, 2.704656e+00, 1.040536e+00, 1.812311e+00, 1.098196e+00, 2.480630e+00, 2.019336e-01, 2.306306e+00, 3.893290e-01, 2.504903e+00, 2.273009e+00, 9.422496e-01, 5.351104e-01, 3.324048e+00, 1.339750e+00, 2.41859…
2.000000e-01	1.190563e+00, 1.240235e+00, 5.981388e-01, 9.041096e-01, 1.085206e-01, 1.728038e+00, 9.708695e-01, 2.904395e+00, 1.202529e+00, 1.649242e+00, 1.058479e+00, 1.328672e+00, 1.560333e+00, 1.038441e+00, 1.789849e+00, 1.222308e+00, 1.477766e+00, 9.886425e-01, 2.907701e+00, 1.437907e-01, 1.432406e+00, 2.643823e-01, 1.527216e+00, 1.835647e+00, 8.369863e-01, 4.898851e-01, 1.628197e+00, 1.141517e+00, 1.72756…
4.000000e-01	1.381576e+00, 6.649786e-01, 5.030448e-01, 7.914918e-01, 1.166357e-01, 1.507211e+00, 7.524211e-01, 2.197254e+00, 9.723221e-01, 1.101694e+00, 7.378798e-01, 9.205795e-01, 1.091352e+00, 5.884588e-01, 1.078541e+00, 1.217503e+00, 1.019962e+00, 7.312152e-01, 2.238757e+00, 1.978009e-01, 1.096612e+00, 1.349400e-01, 1.097675e+00, 1.191373e+00, 4.982244e-01, 3.559689e-01, 1.305763e+00, 1.148330e+00, 1.13361…
6.000000e-01	1.370715e+00, 5.415590e-01, 3.732237e-01, 9.569715e-01, 3.437162e-01, 1.194533e+00, 6.104297e-01, 1.988676e+00, 9.398172e-01, 9.177444e-01, 6.634848e-01, 7.857475e-01, 9.903442e-01, 5.729391e-01, 9.060743e-01, 1.105676e+00, 1.034615e+00, 5.958363e-01, 1.985773e+00, 2.916825e-01, 5.792684e-01, 8.575403e-02, 1.007100e+00, 9.106050e-01, 4.320956e-01, 2.072173e-01, 9.331826e-01, 8.041095e-01, 1.01336…
8.000000e-01	1.158572e+00, 4.864106e-01, 2.713822e-01, 7.564456e-01, 4.050120e-01, 1.421464e+00, 4.724171e-01, 1.288505e+00, 5.305474e-01, 9.363378e-01, 4.073203e-01, 6.770580e-01, 7.094362e-01, 7.076776e-01, 8.129534e-01, 7.084575e-01, 1.097685e+00, 3.282888e-01, 1.719339e+00, 3.990521e-01, 6.737622e-01, 4.749001e-02, 8.767276e-01, 6.072151e-01, 3.561229e-01, 1.412444e-01, 7.403499e-01, 5.092232e-01, 7.67085…
1.000000e+00	9.408260e-01, 3.718207e-01, 2.310227e-01, 8.749298e-01, 4.737006e-01, 1.351870e+00, 3.359360e-01, 1.101178e+00, 4.327174e-01, 9.928969e-01, 3.511930e-01, 4.575381e-01, 7.720939e-01, 8.088392e-01, 1.000600e+00, 5.689864e-01, 1.042604e+00, 3.177159e-01, 1.526267e+00, 5.798177e-01, 6.665949e-01, 3.402875e-02, 8.532810e-01, 4.309775e-01, 3.018394e-01, 8.563705e-02, 6.771721e-01, 4.040643e-01, 7.22790…
1.200000e+00	7.791383e-01, 3.365307e-01, 1.859129e-01, 1.029993e+00, 5.981889e-01, 1.346083e+00, 3.632444e-01, 9.595478e-01, 3.275604e-01, 7.734464e-01, 3.084987e-01, 5.866063e-01, 6.611582e-01, 7.559637e-01, 1.228419e+00, 3.762411e-01, 8.133288e-01, 2.181693e-01, 1.588296e+00, 6.584263e-01, 7.399217e-01, 1.306992e-01, 8.122908e-01, 4.398933e-01, 2.042660e-01, 5.125764e-02, 6.995852e-01, 3.465957e-01, 4.95720…
1.400000e+00	7.623773e-01, 3.836262e-01, 2.357698e-01, 9.907566e-01, 6.124744e-01, 1.539103e+00, 2.541170e-01, 7.913130e-01, 2.136720e-01, 8.295453e-01, 2.267382e-01, 5.951242e-01, 4.736132e-01, 8.065015e-01, 1.093430e+00, 3.280711e-01, 1.286260e+00, 1.856395e-01, 1.857055e+00, 7.919439e-01, 7.504887e-01, 2.904851e-01, 8.304502e-01, 4.391127e-01, 1.642337e-01, 2.899384e-02, 7.141035e-01, 2.133858e-01, 5.52502…
1.600000e+00	6.468214e-01, 4.129890e-01, 3.721373e-01, 9.679297e-01, 7.126545e-01, 1.440728e+00, 2.177121e-01, 6.331511e-01, 1.411033e-01, 9.120417e-01, 1.450844e-01, 6.096374e-01, 5.676821e-01, 6.917258e-01, 9.670452e-01, 2.795509e-01, 1.033501e+00, 1.538685e-01, 1.468327e+00, 8.996635e-01, 7.688369e-01, 5.350100e-01, 7.250431e-01, 4.634795e-01, 1.260478e-01, 1.908271e-02, 5.971860e-01, 1.533080e-01, 5.13357…
1.800000e+00	4.455148e-01, 3.801787e-01, 5.642685e-01, 1.002024e+00, 5.736366e-01, 1.836370e+00, 1.286417e-01, 4.527010e-01, 1.117681e-01, 8.351692e-01, 1.227464e-01, 6.267064e-01, 5.962783e-01, 8.743983e-01, 1.002752e+00, 2.205633e-01, 1.387582e+00, 1.275586e-01, 1.599724e+00, 9.946084e-01, 8.454078e-01, 5.352781e-01, 9.272896e-01, 5.888369e-01, 1.010105e-01, 1.086616e-02, 6.609605e-01, 8.787496e-02, 5.26710…
2.000000e+00	3.772774e-01, 3.768938e-01, 6.661074e-01, 1.002560e+00, 6.174797e-01, 1.844816e+00, 1.220042e-01, 3.385600e-01, 1.046212e-01, 8.935956e-01, 1.311451e-01, 4.503286e-01, 5.233503e-01, 8.009090e-01, 1.161235e+00, 1.682119e-01, 1.101937e+00, 1.540139e-01, 1.657399e+00, 7.779711e-01, 6.705594e-01, 5.877043e-01, 7.210939e-01, 6.040643e-01, 6.657679e-02, 6.610888e-03, 6.879593e-01, 7.280977e-02, 4.79674…
0.000000e+00	1.206386e+00, 5.588483e-01, 1.891891e+00, 1.355957e+00, 2.655170e+00, 2.616338e+00, 2.507499e+00, 3.399458e+00, 1.072709e+00, 9.857882e-02, 9.746858e-01, 1.982863e+00, 1.149520e+00, 7.693125e-01, 7.867962e-01, 8.009673e-01, 1.242290e+00, 3.094771e+00, 2.664902e+00, 5.323395e-01, 2.199046e+00, 2.640038e+00, 4.187178e-01, 2.672305e+00, 6.438303e-01, 6.529030e-01, 2.795809e+00, 5.325872e-01, 3.39489…
2.000000e-01	1.058480e+00, 3.881164e-01, 1.602988e+00, 1.207506e+00, 1.775170e+00, 2.556885e+00, 1.578013e+00, 2.871547e+00, 1.570832e+00, 3.105125e-01, 8.254263e-01, 1.417644e+00, 5.402391e-01, 6.952135e-01, 9.036749e-01, 9.359918e-01, 1.312977e+00, 2.213887e+00, 2.581128e+00, 3.647183e-01, 1.519887e+00, 1.356276e+00, 6.137641e-01, 2.250658e+00, 4.639912e-01, 3.499261e-01, 1.545748e+00, 3.860570e-01, 1.94707…
4.000000e-01	1.099411e+00, 2.607590e-01, 1.393109e+00, 1.035929e+00, 1.229373e+00, 1.756958e+00, 1.258028e+00, 2.418155e+00, 1.532863e+00, 5.949157e-01, 5.656292e-01, 1.166335e+00, 4.361627e-01, 4.288850e-01, 9.177850e-01, 1.281653e+00, 1.199567e+00, 1.624799e+00, 2.222841e+00, 2.974887e-01, 1.015728e+00, 8.853038e-01, 6.852805e-01, 1.337991e+00, 4.060236e-01, 3.000655e-01, 1.102951e+00, 2.781338e-01, 1.43090…
6.000000e-01	9.743143e-01, 1.729642e-01, 9.529627e-01, 1.020051e+00, 1.079068e+00, 1.612355e+00, 6.866083e-01, 2.407939e+00, 1.474363e+00, 5.613697e-01, 4.233165e-01, 1.082415e+00, 1.905174e-01, 4.827487e-01, 8.946783e-01, 1.118707e+00, 1.333829e+00, 1.185988e+00, 2.156221e+00, 2.967263e-01, 5.131835e-01, 4.008852e-01, 6.277493e-01, 1.248655e+00, 3.078100e-01, 1.473912e-01, 1.701408e+00, 1.512654e-01, 1.06071…
8.000000e-01	6.837496e-01, 1.647290e-01, 7.697421e-01, 1.027700e+00, 8.763624e-01, 2.042052e+00, 4.748604e-01, 1.859214e+00, 1.828877e+00, 7.710821e-01, 3.657301e-01, 7.863830e-01, 1.272943e-01, 4.353735e-01, 1.074597e+00, 7.326287e-01, 1.215826e+00, 1.224845e+00, 1.972625e+00, 3.480163e-01, 2.800509e-01, 2.863582e-01, 7.873334e-01, 7.438972e-01, 2.924668e-01, 1.067711e-01, 1.124648e+00, 1.551641e-01, 6.85430…
1.000000e+00	5.918131e-01, 2.351735e-01, 4.441965e-01, 8.737603e-01, 9.012029e-01, 2.074988e+00, 3.357502e-01, 1.382848e+00, 1.095265e+00, 7.973476e-01, 2.744974e-01, 7.799785e-01, 1.174436e-01, 6.066561e-01, 9.560685e-01, 6.963429e-01, 1.254081e+00, 7.351221e-01, 1.540581e+00, 6.488436e-01, 1.773986e-01, 1.723638e-01, 7.218753e-01, 5.097695e-01, 1.578706e-01, 5.224775e-02, 1.123783e+00, 1.169684e-01, 6.07533…
1.200000e+00	5.098644e-01, 2.692819e-01, 3.952536e-01, 1.109598e+00, 7.431610e-01, 1.816987e+00, 2.786989e-01, 1.173283e+00, 8.522367e-01, 7.815641e-01, 2.114842e-01, 7.063066e-01, 1.313643e-01, 7.000846e-01, 1.036014e+00, 4.524873e-01, 1.297164e+00, 6.356525e-01, 1.661080e+00, 4.729835e-01, 2.550730e-01, 1.617117e-01, 7.446952e-01, 4.156595e-01, 1.276649e-01, 3.524566e-02, 9.339282e-01, 6.873946e-02, 7.16793…
1.400000e+00	3.386505e-01, 3.728427e-01, 3.775223e-01, 9.089272e-01, 7.082784e-01, 1.766484e+00, 1.993187e-01, 7.080331e-01, 5.522615e-01, 7.469082e-01, 1.784844e-01, 7.205047e-01, 2.126833e-01, 7.110944e-01, 1.082190e+00, 4.876773e-01, 1.164872e+00, 4.445861e-01, 1.273208e+00, 8.091796e-01, 3.569696e-01, 2.459780e-01, 8.256893e-01, 4.155173e-01, 9.448286e-02, 2.267376e-02, 8.805181e-01, 5.727047e-02, 5.69797…
1.600000e+00	3.013112e-01, 3.054710e-01, 4.208814e-01, 9.745203e-01, 6.650939e-01, 2.193574e+00, 1.252687e-01, 5.807581e-01, 4.438160e-01, 8.407174e-01, 1.521387e-01, 5.725129e-01, 2.944171e-01, 7.084361e-01, 1.310200e+00, 2.440457e-01, 1.299212e+00, 3.131384e-01, 1.558773e+00, 9.157401e-01, 5.381895e-01, 4.222844e-01, 7.639023e-01, 5.062528e-01, 7.035745e-02, 1.585448e-02, 8.683295e-01, 3.821917e-02, 5.95947…
1.800000e+00	2.264095e-01, 3.439283e-01, 6.223332e-01, 9.135724e-01, 6.222673e-01, 1.890063e+00, 9.554994e-02, 5.924614e-01, 2.074398e-01, 8.251217e-01, 1.253299e-01, 5.150166e-01, 2.950670e-01, 9.242547e-01, 1.411527e+00, 2.402630e-01, 1.281768e+00, 2.450511e-01, 1.531059e+00, 8.492807e-01, 5.228950e-01, 4.348758e-01, 8.094076e-01, 5.718509e-01, 5.185355e-02, 8.838971e-03, 7.219490e-01, 2.683395e-02, 5.94425…
2.000000e+00	1.919593e-01, 3.781240e-01, 6.745201e-01, 1.016801e+00, 6.457971e-01, 1.847505e+00, 8.803785e-02, 3.461905e-01, 2.099547e-01, 8.074647e-01, 1.206910e-01, 6.254985e-01, 4.920063e-01, 7.996766e-01, 1.031425e+00, 2.018452e-01, 1.393959e+00, 2.471102e-01, 1.520449e+00, 8.824484e-01, 5.746234e-01, 6.768088e-01, 6.764521e-01, 5.833180e-01, 4.502880e-02, 5.505066e-03, 6.049938e-01, 1.782514e-02, 5.04191…
0.000000e+00	1.780701e+00, 8.863427e-02, 4.193175e-02, 1.375467e+00, 2.894877e+00, 1.057697e+00, 2.877447e+00, 1.963819e+00, 2.963028e-01, 1.137137e-01, 1.658952e-01, 8.220074e-01, 2.212854e+00, 3.655554e-01, 3.074478e-01, 1.362344e+00, 1.452334e+00, 2.236672e+00, 1.887298e+00, 2.467298e+00, 1.795658e+00, 2.966114e+00, 1.357663e+00, 1.642742e+00, 1.780765e+00, 1.394801e+00, 2.876526e+00, 1.885105e+00, 6.85676…
2.000000e-01	1.929734e+00, 2.135128e-01, 2.745789e-01, 1.240765e+00, 2.261196e+00, 8.686753e-01, 1.922330e+00, 1.553161e+00, 5.351107e-01, 1.722342e-01, 1.372346e-01, 5.027815e-01, 1.791196e+00, 4.449255e-01, 1.862170e-01, 1.466536e+00, 7.239492e-01, 1.814901e+00, 1.757061e+00, 2.180504e+00, 1.303548e+00, 1.531299e+00, 1.197599e+00, 1.167374e+00, 1.594508e+00, 7.430915e-01, 2.198009e+00, 1.562630e+00, 4.88532…
4.000000e-01	1.860728e+00, 2.622543e-01, 4.922164e-01, 1.127089e+00, 1.307661e+00, 7.151711e-01, 1.169952e+00, 1.334401e+00, 3.606493e-01, 1.669255e-01, 9.597518e-02, 3.738969e-01, 8.179033e-01, 5.833771e-01, 1.964989e-01, 8.372437e-01, 5.465311e-01, 1.375032e+00, 1.501121e+00, 2.132277e+00, 1.350384e+00, 1.001018e+00, 9.735321e-01, 6.743524e-01, 1.035627e+00, 5.397420e-01, 1.734437e+00, 9.032288e-01, 2.13703…
6.000000e-01	1.719303e+00, 3.216028e-01, 7.362284e-01, 9.584495e-01, 1.149167e+00, 7.041455e-01, 1.043597e+00, 1.081759e+00, 2.409090e-01, 1.301886e-01, 8.067248e-02, 4.245162e-01, 5.872054e-01, 6.439202e-01, 4.760176e-01, 5.921829e-01, 6.478839e-01, 1.087276e+00, 1.282823e+00, 1.768411e+00, 8.936331e-01, 7.024038e-01, 8.203444e-01, 5.358001e-01, 8.576463e-01, 2.700061e-01, 1.588568e+00, 7.086212e-01, 2.46225…
8.000000e-01	1.213186e+00, 3.445698e-01, 7.420656e-01, 7.263017e-01, 1.089641e+00, 6.434785e-01, 1.050703e+00, 7.440200e-01, 1.739032e-01, 1.089549e-01, 6.378114e-02, 4.570592e-01, 3.377592e-01, 8.100506e-01, 6.100359e-01, 3.925283e-01, 7.225168e-01, 8.091822e-01, 1.606633e+00, 1.367975e+00, 7.605870e-01, 7.599789e-01, 7.489424e-01, 6.122462e-01, 5.903667e-01, 1.586822e-01, 1.244335e+00, 5.640517e-01, 3.83973…
1.000000e+00	1.147702e+00, 4.370774e-01, 7.892089e-01, 1.069446e+00, 9.549416e-01, 6.808952e-01, 7.325451e-01, 5.359665e-01, 1.150938e-01, 7.923415e-02, 4.750249e-02, 4.865498e-01, 2.859735e-01, 6.913053e-01, 8.649195e-01, 3.147699e-01, 9.339861e-01, 6.226276e-01, 1.473959e+00, 1.195905e+00, 7.136602e-01, 5.781239e-01, 9.429724e-01, 6.170170e-01, 4.192819e-01, 8.694248e-02, 1.329877e+00, 2.987588e-01, 4.02742…
1.200000e+00	9.323298e-01, 4.172551e-01, 8.237193e-01, 8.981462e-01, 7.208470e-01, 8.585810e-01, 4.600286e-01, 4.957711e-01, 1.055437e-01, 1.232587e-01, 4.754619e-02, 4.800306e-01, 2.579856e-01, 8.134216e-01, 9.933791e-01, 1.984367e-01, 1.099725e+00, 4.812165e-01, 1.433471e+00, 1.134563e+00, 6.007302e-01, 7.763790e-01, 7.243945e-01, 6.521586e-01, 3.751674e-01, 4.687505e-02, 1.139366e+00, 2.969555e-01, 4.91673…
1.400000e+00	8.390255e-01, 3.322385e-01, 9.839058e-01, 8.832644e-01, 7.769261e-01, 1.008269e+00, 4.148475e-01, 2.947635e-01, 6.983649e-02, 2.169692e-01, 4.563700e-02, 5.751503e-01, 3.093270e-01, 7.114218e-01, 1.094654e+00, 2.289936e-01, 1.195812e+00, 5.105604e-01, 1.165474e+00, 1.033168e+00, 8.467936e-01, 8.217651e-01, 8.317293e-01, 6.633989e-01, 2.209332e-01, 3.024487e-02, 1.185201e+00, 1.925583e-01, 5.23860…
1.600000e+00	6.188485e-01, 4.327040e-01, 8.666896e-01, 8.734003e-01, 7.722926e-01, 1.249208e+00, 2.572529e-01, 2.230833e-01, 5.734827e-02, 3.113053e-01, 4.259328e-02, 5.410594e-01, 4.125184e-01, 7.088844e-01, 1.082254e+00, 1.220019e-01, 1.418824e+00, 4.229295e-01, 1.303228e+00, 1.119374e+00, 6.708431e-01, 7.580986e-01, 7.835309e-01, 6.310944e-01, 2.084313e-01, 2.109833e-02, 1.069239e+00, 1.463358e-01, 4.89918…
1.800000e+00	4.712416e-01, 3.668411e-01, 1.089337e+00, 9.662739e-01, 6.722161e-01, 1.140089e+00, 2.290062e-01, 2.044324e-01, 3.830197e-02, 3.791327e-01, 3.608609e-02, 5.989850e-01, 4.142117e-01, 9.139855e-01, 1.079138e+00, 1.071481e-01, 1.290048e+00, 4.455183e-01, 1.224429e+00, 1.212500e+00, 7.337601e-01, 7.620397e-01, 7.689610e-01, 7.010159e-01, 1.408417e-01, 1.061786e-02, 9.506858e-01, 1.161404e-01, 4.59705…
2.000000e+00	3.764189e-01, 4.311102e-01, 9.383808e-01, 9.151357e-01, 6.441637e-01, 1.403360e+00, 1.688479e-01, 1.998242e-01, 2.666644e-02, 5.582101e-01, 3.551814e-02, 5.502783e-01, 4.373025e-01, 8.782853e-01, 1.053565e+00, 9.803233e-02, 1.230162e+00, 4.777255e-01, 1.367414e+00, 8.273533e-01, 7.256692e-01, 7.468155e-01, 7.621538e-01, 6.675288e-01, 1.090447e-01, 6.029857e-03, 1.045850e+00, 7.114035e-02, 4.77815…
0.000000e+00	2.555645e+00, 1.153623e+00, 1.546650e-01, 2.403821e+00, 4.775706e-01, 1.750303e+00, 6.683479e-01, 2.449225e-01, 1.240047e+00, 2.800931e+00, 2.061376e+00, 2.424611e+00, 1.405497e+00, 3.066391e+00, 2.250702e-01, 1.292710e+00, 2.401350e+00, 6.224426e-01, 8.235774e-03, 5.710176e-01, 1.855324e+00, 2.108878e-01, 3.606234e-01, 2.344716e+00, 3.709599e-01, 2.688403e+00, 7.731324e-01, 2.453123e+00, 2.09271…
2.000000e-01	2.730346e+00, 7.363221e-01, 1.167799e-01, 1.680148e+00, 5.616539e-01, 1.369519e+00, 4.690929e-01, 4.344341e-01, 1.077198e+00, 1.853583e+00, 1.919449e+00, 1.607766e+00, 9.602220e-01, 1.632197e+00, 2.016988e-01, 1.258994e+00, 1.570617e+00, 6.565739e-01, 1.452155e-02, 5.371354e-01, 1.336199e+00, 4.778266e-01, 3.175375e-01, 2.360583e+00, 5.011797e-01, 1.441625e+00, 4.931575e-01, 1.912493e+00, 1.28283…
4.000000e-01	2.648062e+00, 4.464414e-01, 7.474391e-02, 1.260039e+00, 6.283221e-01, 1.065136e+00, 2.952543e-01, 4.544720e-01, 7.960990e-01, 1.963467e+00, 1.917985e+00, 1.007656e+00, 1.005855e+00, 1.140464e+00, 2.268005e-01, 1.494857e+00, 1.021510e+00, 7.642319e-01, 9.139248e-02, 6.026144e-01, 9.820056e-01, 5.722477e-01, 5.693679e-01, 1.493311e+00, 7.336101e-01, 1.134220e+00, 3.475459e-01, 1.508305e+00, 6.63424…
6.000000e-01	1.993836e+00, 4.455538e-01, 1.307571e-01, 7.054291e-01, 6.469046e-01, 1.058178e+00, 3.514503e-01, 3.222090e-01, 6.039480e-01, 1.206470e+00, 2.067922e+00, 7.180259e-01, 9.290150e-01, 9.613832e-01, 3.701310e-01, 1.157198e+00, 8.528219e-01, 9.496158e-01, 2.789004e-01, 7.607334e-01, 7.413736e-01, 6.897948e-01, 6.337828e-01, 1.402786e+00, 7.409504e-01, 7.761266e-01, 2.554257e-01, 9.775232e-01, 5.16919…
8.000000e-01	1.773625e+00, 3.560641e-01, 2.573870e-01, 4.254015e-01, 6.491147e-01, 9.392468e-01, 3.735767e-01, 2.546471e-01, 4.428902e-01, 9.337724e-01, 1.592472e+00, 6.567312e-01, 8.636523e-01, 9.161331e-01, 5.915362e-01, 9.400314e-01, 9.018772e-01, 8.493294e-01, 5.305377e-01, 7.230318e-01, 6.986105e-01, 6.379098e-01, 7.077773e-01, 1.302034e+00, 6.975539e-01, 6.094813e-01, 2.581091e-01, 7.033110e-01, 4.52140…
1.000000e+00	1.640150e+00, 3.658214e-01, 4.545004e-01, 3.093960e-01, 6.381960e-01, 5.874574e-01, 2.974633e-01, 2.551915e-01, 2.837288e-01, 6.570176e-01, 1.030890e+00, 5.399621e-01, 9.079833e-01, 8.203148e-01, 5.368419e-01, 7.913415e-01, 9.886907e-01, 1.014617e+00, 8.298386e-01, 8.793277e-01, 7.050961e-01, 7.417498e-01, 7.167214e-01, 9.136650e-01, 7.585761e-01, 5.287615e-01, 5.152811e-01, 5.502435e-01, 4.54547…
1.200000e+00	1.402412e+00, 4.134545e-01, 5.631274e-01, 3.931867e-01, 7.260011e-01, 4.803175e-01, 2.864259e-01, 1.895735e-01, 2.251160e-01, 3.949043e-01, 9.716482e-01, 6.032192e-01, 8.740961e-01, 1.049060e+00, 6.040170e-01, 4.146712e-01, 1.183177e+00, 9.893327e-01, 8.592658e-01, 8.674888e-01, 8.341042e-01, 7.810154e-01, 6.683462e-01, 8.613678e-01, 6.661274e-01, 3.921458e-01, 5.683851e-01, 3.397136e-01, 4.82191…
1.400000e+00	1.365838e+00, 4.132575e-01, 7.472157e-01, 5.033762e-01, 5.959540e-01, 5.987735e-01, 2.264111e-01, 1.602068e-01, 1.429667e-01, 2.749934e-01, 7.400383e-01, 6.473184e-01, 8.905872e-01, 7.092956e-01, 8.022580e-01, 3.954590e-01, 1.077228e+00, 8.895433e-01, 9.179535e-01, 8.909666e-01, 7.105574e-01, 6.316383e-01, 7.987911e-01, 7.799333e-01, 5.509779e-01, 2.517369e-01, 6.843217e-01, 2.074976e-01, 4.82067…
1.600000e+00	7.729304e-01, 4.152568e-01, 8.708106e-01, 7.787767e-01, 5.782778e-01, 7.717771e-01, 2.210826e-01, 9.493948e-02, 9.977384e-02, 1.777493e-01, 4.327208e-01, 4.850706e-01, 8.792899e-01, 7.066285e-01, 8.807100e-01, 2.707254e-01, 1.289811e+00, 9.027733e-01, 1.149591e+00, 9.218168e-01, 6.558067e-01, 7.793570e-01, 6.703645e-01, 8.234067e-01, 3.968067e-01, 1.670643e-01, 7.895803e-01, 1.761572e-01, 5.48745…
1.800000e+00	8.543250e-01, 3.860825e-01, 9.404961e-01, 6.825392e-01, 7.052451e-01, 7.671083e-01, 1.618559e-01, 1.092128e-01, 7.848247e-02, 1.695771e-01, 3.404121e-01, 5.936807e-01, 7.462043e-01, 8.103183e-01, 8.752749e-01, 1.853601e-01, 1.189982e+00, 1.093527e+00, 1.139337e+00, 9.350446e-01, 5.748076e-01, 8.135752e-01, 8.918927e-01, 9.045112e-01, 3.127049e-01, 1.005017e-01, 1.047552e+00, 1.101986e-01, 5.63068…
2.000000e+00	7.021009e-01, 4.772038e-01, 1.149241e+00, 7.653111e-01, 7.415385e-01, 9.396164e-01, 1.252509e-01, 9.579669e-02, 4.386258e-02, 1.515553e-01, 3.549750e-01, 5.525579e-01, 7.462418e-01, 8.567200e-01, 1.006536e+00, 1.738458e-01, 1.240621e+00, 9.083035e-01, 1.215076e+00, 1.038638e+00, 6.289936e-01, 7.857594e-01, 7.647697e-01, 8.623643e-01, 2.522103e-01, 6.712890e-02, 8.382992e-01, 8.742074e-02, 6.20048…
0.000000e+00	1.585653e+00, 2.354874e+00, 2.604691e+00, 2.649664e+00, 2.155887e+00, 1.983561e+00, 2.393000e-01, 6.698012e-01, 1.491092e+00, 5.186038e-02, 1.760247e+00, 5.466661e-01, 2.195586e+00, 3.075469e+00, 7.957813e-01, 2.762163e+00, 8.519881e-01, 1.186632e+00, 1.993739e+00, 2.265370e+00, 1.383289e+00, 2.602594e+00, 2.816432e+00, 1.093458e-01, 4.271400e-01, 1.384576e+00, 1.633433e+00, 1.447388e+00, 1.77558…
2.000000e-01	1.932352e+00, 1.467893e+00, 1.766827e+00, 1.583087e+00, 1.123998e+00, 1.435390e+00, 3.215374e-01, 7.450292e-01, 9.317428e-01, 3.085265e-01, 1.521311e+00, 3.360516e-01, 1.611143e+00, 1.820343e+00, 4.472877e-01, 2.327480e+00, 4.927730e-01, 1.122978e+00, 1.829982e+00, 1.454705e+00, 1.117689e+00, 1.340394e+00, 1.501293e+00, 7.665002e-02, 6.111258e-01, 9.604044e-01, 1.181540e+00, 1.532111e+00, 1.22785…
4.000000e-01	1.425099e+00, 1.063685e+00, 2.085213e+00, 1.135613e+00, 1.163409e+00, 1.253459e+00, 3.914601e-01, 8.222209e-01, 7.336347e-01, 5.021937e-01, 1.219014e+00, 2.207597e-01, 7.979859e-01, 1.840776e+00, 4.140016e-01, 1.454903e+00, 3.418634e-01, 1.214687e+00, 1.370837e+00, 1.301606e+00, 7.595716e-01, 1.335807e+00, 9.009872e-01, 8.627677e-02, 6.123458e-01, 7.160700e-01, 1.167114e+00, 1.162293e+00, 8.65638…
6.000000e-01	1.703042e+00, 7.415380e-01, 2.002052e+00, 8.349480e-01, 9.403106e-01, 1.602085e+00, 4.186475e-01, 7.132262e-01, 5.071752e-01, 6.237048e-01, 9.742054e-01, 1.992703e-01, 5.751899e-01, 1.303602e+00, 7.382684e-01, 1.203331e+00, 2.708213e-01, 7.956787e-01, 1.278008e+00, 1.281480e+00, 7.003559e-01, 9.580338e-01, 7.522309e-01, 2.734547e-01, 6.549043e-01, 5.927403e-01, 1.148245e+00, 1.086212e+00, 6.19822…
8.000000e-01	1.082068e+00, 6.024802e-01, 1.434685e+00, 7.924727e-01, 7.571940e-01, 1.794837e+00, 4.733672e-01, 5.927569e-01, 3.099095e-01, 8.041178e-01, 7.878141e-01, 2.785505e-01, 3.807356e-01, 1.160306e+00, 8.366988e-01, 6.654211e-01, 4.331656e-01, 6.569333e-01, 1.386679e+00, 1.047420e+00, 7.287695e-01, 9.330109e-01, 7.817674e-01, 3.760838e-01, 5.034774e-01, 3.128623e-01, 9.093673e-01, 7.792248e-01, 4.54542…
1.000000e+00	9.082168e-01, 5.473322e-01, 1.582378e+00, 8.362929e-01, 6.477066e-01, 2.005389e+00, 4.112069e-01, 4.207451e-01, 2.539759e-01, 6.909499e-01, 5.792257e-01, 3.416777e-01, 3.598533e-01, 1.026425e+00, 7.895528e-01, 5.949923e-01, 6.503039e-01, 6.126150e-01, 1.305479e+00, 1.002078e+00, 6.862183e-01, 7.876052e-01, 7.176890e-01, 4.528628e-01, 4.340201e-01, 2.329799e-01, 9.075156e-01, 5.689057e-01, 4.67493…
1.200000e+00	7.464813e-01, 5.395902e-01, 1.443761e+00, 8.286352e-01, 5.782836e-01, 2.002453e+00, 5.273998e-01, 3.003833e-01, 1.779690e-01, 7.036213e-01, 4.454576e-01, 3.840106e-01, 3.791966e-01, 9.904238e-01, 1.071497e+00, 3.626098e-01, 9.546947e-01, 6.773889e-01, 1.367518e+00, 9.833368e-01, 6.667287e-01, 8.524162e-01, 6.963968e-01, 3.964497e-01, 4.016835e-01, 1.393055e-01, 8.962902e-01, 3.976717e-01, 5.12745…
1.400000e+00	5.555487e-01, 4.043819e-01, 1.455256e+00, 7.964340e-01, 5.780069e-01, 1.534737e+00, 3.768166e-01, 2.396002e-01, 1.421448e-01, 8.324547e-01, 3.925962e-01, 5.181477e-01, 4.112510e-01, 9.303923e-01, 9.541660e-01, 2.666673e-01, 1.035802e+00, 6.234819e-01, 1.224690e+00, 1.059414e+00, 6.477992e-01, 7.754846e-01, 8.612640e-01, 5.433324e-01, 2.323073e-01, 1.001183e-01, 6.970995e-01, 3.082486e-01, 4.29434…
1.600000e+00	3.885706e-01, 5.069029e-01, 1.432631e+00, 9.535005e-01, 6.325222e-01, 2.069992e+00, 3.404728e-01, 2.170041e-01, 1.155114e-01, 8.050036e-01, 2.608096e-01, 5.185398e-01, 5.101819e-01, 8.343732e-01, 1.073611e+00, 2.170053e-01, 1.043606e+00, 6.921577e-01, 1.455250e+00, 1.147253e+00, 7.573383e-01, 7.008078e-01, 6.879272e-01, 6.133379e-01, 2.395275e-01, 7.031638e-02, 7.035634e-01, 2.187883e-01, 3.91958…
1.800000e+00	4.008409e-01, 3.942363e-01, 1.192665e+00, 8.704866e-01, 6.281983e-01, 1.549692e+00, 2.478919e-01, 1.391324e-01, 8.032621e-02, 7.832490e-01, 2.471487e-01, 5.670659e-01, 5.241574e-01, 8.108595e-01, 9.855169e-01, 1.649364e-01, 1.111557e+00, 5.321776e-01, 1.352208e+00, 1.100779e+00, 6.553352e-01, 7.335006e-01, 7.476416e-01, 6.717591e-01, 1.172399e-01, 3.331698e-02, 8.594689e-01, 1.020502e-01, 3.72196…
2.000000e+00	3.368427e-01, 3.521480e-01, 1.162207e+00, 8.587901e-01, 6.196783e-01, 1.694902e+00, 1.935113e-01, 1.151367e-01, 4.836336e-02, 9.489989e-01, 1.779843e-01, 5.364650e-01, 5.814969e-01, 8.036095e-01, 1.117669e+00, 1.537133e-01, 1.192525e+00, 6.819510e-01, 1.427266e+00, 1.084197e+00, 7.340171e-01, 8.238399e-01, 7.158478e-01, 6.216012e-01, 1.025145e-01, 2.098370e-02, 7.354267e-01, 1.160694e-01, 3.96503…
