# Supplementary material for: Inference of Vohradský's Models of Genetic Networks by Solving Two-Dimensional Function Optimization Problems
Source: PLoS One. 2013 Dec 30;8(12):e83308. doi: 10.1371/journal.pone.0083308 (PMC3875442; doi:10.1371/journal.pone.0083308)
Supplement: Text S2 — Time-series data used in the ‘Inference in noisy environment’ section (compressed by gzip). (GZ) [file pone.0083308.s002.gz › time_series_data/gene30/10sets/tc.dat316]

Time "G0" "G1" "G2" "G3" "G4" "G5" "G6" "G7" "G8" "G9" "G10" "G11" "G12" "G13" "G14" "G15" "G16" "G17" "G18" "G19" "G20" "G21" "G22" "G23" "G24" "G25" "G26" "G27" "G28" "G29"
0.000000e+00	1.069478e+00, 2.773656e+00, 9.296715e-01, 1.546310e+00, 1.063640e+00, 9.522394e-01, 1.551120e+00, 2.681163e+00, 1.673816e+00, 1.931657e+00, 2.023697e-01, 2.316451e+00, 1.050623e-02, 1.076665e+00, 7.119817e-01, 3.024684e+00, 4.610906e-01, 2.077862e+00, 1.463288e+00, 1.969522e+00, 4.122116e-01, 7.729354e-02, 1.533969e+00, 1.172343e+00, 5.147789e-02, 2.380592e-01, 2.555080e+00, 1.733821e+00, 8.96437…
2.000000e-01	1.238348e+00, 1.840125e+00, 1.041953e+00, 8.317405e-01, 8.242921e-01, 1.006837e+00, 9.910850e-01, 1.800670e+00, 1.211142e+00, 1.069306e+00, 1.143312e-01, 1.280236e+00, 1.492801e-01, 1.246979e+00, 5.673531e-01, 2.216771e+00, 4.675479e-01, 2.061730e+00, 1.205396e+00, 1.449928e+00, 3.336141e-01, 2.802889e-01, 1.170637e+00, 8.970606e-01, 4.129211e-02, 1.504305e-01, 1.206344e+00, 1.004732e+00, 7.13849…
4.000000e-01	1.096327e+00, 1.238382e+00, 1.174505e+00, 6.335499e-01, 8.945113e-01, 9.251513e-01, 1.066239e+00, 1.245193e+00, 1.012014e+00, 5.795910e-01, 8.263036e-02, 6.648772e-01, 4.148616e-01, 1.622657e+00, 3.796885e-01, 1.693123e+00, 4.991456e-01, 1.642382e+00, 9.559630e-01, 1.215433e+00, 2.821781e-01, 2.236640e-01, 1.144752e+00, 9.087201e-01, 2.892507e-02, 1.087948e-01, 9.801228e-01, 5.677251e-01, 7.33511…
6.000000e-01	9.510386e-01, 1.109848e+00, 1.227261e+00, 2.875438e-01, 7.691404e-01, 1.028124e+00, 7.225977e-01, 8.907500e-01, 1.030428e+00, 4.309970e-01, 8.282322e-02, 4.644324e-01, 5.830595e-01, 1.577605e+00, 2.324282e-01, 1.125976e+00, 4.413670e-01, 1.717875e+00, 7.385814e-01, 9.578238e-01, 2.303241e-01, 1.346740e-01, 8.282534e-01, 8.800186e-01, 1.965214e-02, 5.365533e-02, 9.897569e-01, 5.094706e-01, 7.66529…
8.000000e-01	8.272438e-01, 8.159018e-01, 1.060292e+00, 2.427493e-01, 6.530696e-01, 1.015880e+00, 7.969163e-01, 7.722379e-01, 1.049702e+00, 3.321809e-01, 6.171217e-02, 2.678507e-01, 9.100338e-01, 1.982071e+00, 1.350915e-01, 7.616862e-01, 4.680356e-01, 1.555753e+00, 5.688510e-01, 8.112139e-01, 2.232566e-01, 1.173226e-01, 4.965503e-01, 7.393676e-01, 3.831890e-02, 3.866700e-02, 1.072426e+00, 4.616000e-01, 7.88643…
1.000000e+00	4.527092e-01, 8.414388e-01, 1.016422e+00, 3.608606e-01, 6.441954e-01, 1.082882e+00, 5.016029e-01, 5.794740e-01, 9.938075e-01, 3.376913e-01, 4.378879e-02, 1.432664e-01, 1.101040e+00, 2.330806e+00, 7.656186e-02, 4.968931e-01, 4.572670e-01, 1.480774e+00, 4.396726e-01, 8.017428e-01, 2.520653e-01, 9.752952e-02, 4.123977e-01, 6.571216e-01, 1.847943e-01, 2.047558e-02, 1.124153e+00, 4.014881e-01, 7.12478…
1.200000e+00	4.414723e-01, 6.506830e-01, 1.264764e+00, 4.162553e-01, 5.716521e-01, 1.242147e+00, 3.637271e-01, 4.870407e-01, 1.108651e+00, 3.668054e-01, 3.528025e-02, 8.986494e-02, 1.125997e+00, 2.229906e+00, 4.145326e-02, 3.628265e-01, 4.885043e-01, 1.369661e+00, 4.473364e-01, 9.254878e-01, 3.351545e-01, 6.511394e-02, 2.492899e-01, 5.565540e-01, 4.741010e-01, 1.105815e-02, 9.765760e-01, 3.960193e-01, 9.90378…
1.400000e+00	3.488425e-01, 5.289077e-01, 1.322439e+00, 4.919444e-01, 5.117420e-01, 1.008322e+00, 2.899772e-01, 5.047918e-01, 9.281163e-01, 3.610233e-01, 3.786330e-02, 7.006686e-02, 1.054567e+00, 2.623203e+00, 2.416448e-02, 2.475220e-01, 4.437941e-01, 1.412874e+00, 3.128393e-01, 7.090650e-01, 4.071049e-01, 4.226736e-02, 1.815104e-01, 4.576330e-01, 6.829381e-01, 6.228312e-03, 9.250475e-01, 3.321299e-01, 8.67559…
1.600000e+00	2.440031e-01, 5.522673e-01, 1.036747e+00, 5.452744e-01, 4.979698e-01, 1.132127e+00, 2.042736e-01, 5.214981e-01, 1.131551e+00, 3.854953e-01, 1.226705e-01, 3.397712e-02, 1.163362e+00, 2.516109e+00, 2.242862e-02, 1.572635e-01, 4.147622e-01, 1.068940e+00, 2.257184e-01, 7.366531e-01, 3.932718e-01, 3.684249e-02, 1.551466e-01, 3.934145e-01, 8.483416e-01, 4.341559e-03, 9.394236e-01, 3.287894e-01, 8.74342…
1.800000e+00	1.483428e-01, 5.030004e-01, 1.235398e+00, 6.971210e-01, 4.025972e-01, 1.082670e+00, 1.688109e-01, 5.608495e-01, 9.653946e-01, 3.671847e-01, 3.012771e-01, 1.886568e-02, 1.532966e+00, 1.835356e+00, 3.048170e-02, 1.140292e-01, 4.508720e-01, 1.469940e+00, 1.838813e-01, 7.397527e-01, 6.355916e-01, 1.947123e-02, 1.078721e-01, 2.500549e-01, 1.330602e+00, 2.476235e-03, 8.889866e-01, 4.102603e-01, 9.04741…
2.000000e+00	1.323343e-01, 7.404569e-01, 1.454590e+00, 6.769076e-01, 3.164940e-01, 1.330227e+00, 1.270640e-01, 4.847531e-01, 8.974194e-01, 4.014377e-01, 5.057721e-01, 1.100231e-02, 1.168691e+00, 2.895669e+00, 3.661364e-02, 7.484157e-02, 3.923181e-01, 1.028062e+00, 1.345280e-01, 6.893199e-01, 6.925280e-01, 2.354710e-02, 6.179457e-02, 1.340325e-01, 1.414405e+00, 4.289015e-03, 9.927702e-01, 3.789207e-01, 9.93848…
0.000000e+00	2.652775e+00, 7.948509e-02, 1.493693e+00, 1.890462e+00, 2.717755e+00, 3.472818e-01, 4.329635e-01, 1.124199e+00, 1.818875e+00, 3.979790e-01, 9.178313e-01, 2.781073e+00, 1.585720e+00, 1.546105e+00, 1.463666e+00, 2.137297e+00, 8.101684e-01, 1.282290e+00, 2.735664e-01, 2.498753e+00, 2.409201e+00, 2.969520e+00, 3.391596e+00, 1.748245e+00, 3.032570e+00, 2.508180e+00, 1.566394e+00, 5.502688e-01, 2.23231…
2.000000e-01	2.463649e+00, 2.656133e-01, 1.152782e+00, 1.338865e+00, 1.701485e+00, 5.358573e-01, 6.701530e-01, 6.477936e-01, 2.165338e+00, 2.386137e-01, 1.243844e+00, 1.433872e+00, 9.734787e-01, 1.805055e+00, 9.429464e-01, 1.722361e+00, 6.925022e-01, 1.122236e+00, 3.721174e-01, 1.307797e+00, 2.555710e+00, 2.314010e+00, 1.875364e+00, 1.181160e+00, 2.477523e+00, 1.793950e+00, 1.518289e+00, 5.240363e-01, 1.66483…
4.000000e-01	1.799316e+00, 3.614989e-01, 7.886549e-01, 9.647877e-01, 1.023642e+00, 7.202555e-01, 6.819097e-01, 5.259682e-01, 1.706848e+00, 1.438397e-01, 1.384423e+00, 8.686609e-01, 7.939039e-01, 1.958161e+00, 7.338097e-01, 1.322638e+00, 6.058962e-01, 8.618181e-01, 4.645454e-01, 8.444256e-01, 1.966913e+00, 1.752716e+00, 1.271425e+00, 7.053179e-01, 1.386929e+00, 1.650364e+00, 1.174115e+00, 3.275584e-01, 1.69556…
6.000000e-01	1.361743e+00, 4.339300e-01, 7.096556e-01, 6.680682e-01, 7.089067e-01, 8.889194e-01, 5.848266e-01, 3.482662e-01, 1.534545e+00, 1.219055e-01, 1.310718e+00, 7.102958e-01, 5.596135e-01, 1.788971e+00, 4.955287e-01, 1.175860e+00, 4.197927e-01, 8.386517e-01, 6.292493e-01, 5.088091e-01, 1.554886e+00, 1.858635e+00, 7.152921e-01, 4.472558e-01, 1.358245e+00, 1.324334e+00, 1.148342e+00, 2.691476e-01, 1.26375…
8.000000e-01	1.229710e+00, 5.667377e-01, 4.279400e-01, 3.678986e-01, 5.243409e-01, 1.007547e+00, 5.080830e-01, 2.868746e-01, 1.120770e+00, 1.730945e-01, 1.246406e+00, 6.791257e-01, 5.418455e-01, 1.923662e+00, 2.538467e-01, 6.588762e-01, 5.039169e-01, 5.084362e-01, 8.238242e-01, 5.118938e-01, 1.128929e+00, 1.851668e+00, 5.156313e-01, 2.803633e-01, 8.987486e-01, 9.110575e-01, 1.275446e+00, 1.951750e-01, 1.21943…
1.000000e+00	1.035376e+00, 5.062600e-01, 5.176062e-01, 2.253914e-01, 4.197066e-01, 8.563465e-01, 6.730420e-01, 3.155460e-01, 1.264518e+00, 2.253173e-01, 1.076104e+00, 5.288946e-01, 4.062537e-01, 2.359466e+00, 1.304783e-01, 5.469725e-01, 5.211079e-01, 6.357794e-01, 6.134611e-01, 5.810295e-01, 9.239613e-01, 1.452851e+00, 2.913813e-01, 2.007860e-01, 8.724619e-01, 9.663410e-01, 1.153774e+00, 1.870044e-01, 1.00072…
1.200000e+00	7.675356e-01, 5.547942e-01, 5.273203e-01, 1.781212e-01, 3.737403e-01, 8.059808e-01, 7.706172e-01, 3.000411e-01, 1.341174e+00, 3.109730e-01, 9.031869e-01, 4.969705e-01, 4.462518e-01, 1.767757e+00, 9.119776e-02, 2.774656e-01, 4.073329e-01, 4.835746e-01, 5.735510e-01, 4.957035e-01, 7.252928e-01, 1.446114e+00, 2.483783e-01, 1.299398e-01, 9.705768e-01, 7.390897e-01, 1.141056e+00, 2.023548e-01, 1.16199…
1.400000e+00	4.101314e-01, 5.378487e-01, 5.730214e-01, 8.579997e-02, 3.245180e-01, 9.506582e-01, 5.987219e-01, 3.490346e-01, 9.723494e-01, 3.029186e-01, 9.129025e-01, 3.719303e-01, 4.440675e-01, 2.098217e+00, 5.245600e-02, 2.924014e-01, 4.223368e-01, 5.025881e-01, 4.746746e-01, 6.987541e-01, 4.663407e-01, 1.106462e+00, 1.506132e-01, 8.590372e-02, 1.139787e+00, 4.911829e-01, 1.122180e+00, 3.013217e-01, 1.11151…
1.600000e+00	3.813949e-01, 5.407987e-01, 6.334384e-01, 7.475924e-02, 2.759233e-01, 9.623441e-01, 5.930873e-01, 3.936040e-01, 9.858951e-01, 3.344055e-01, 1.143352e+00, 2.687607e-01, 5.561010e-01, 2.819313e+00, 2.962920e-02, 1.783769e-01, 3.791345e-01, 5.542674e-01, 2.974979e-01, 6.280358e-01, 4.657799e-01, 9.980118e-01, 9.681234e-02, 5.789109e-02, 1.306426e+00, 4.849001e-01, 1.094029e+00, 2.898901e-01, 1.07952…
1.800000e+00	2.071205e-01, 4.792651e-01, 6.500087e-01, 6.583390e-02, 1.744879e-01, 1.027938e+00, 7.380999e-01, 3.780080e-01, 9.769570e-01, 3.754582e-01, 1.266613e+00, 1.713237e-01, 5.914725e-01, 2.466415e+00, 1.729172e-02, 1.175402e-01, 4.769546e-01, 5.518567e-01, 2.985349e-01, 7.011137e-01, 3.105863e-01, 8.611894e-01, 6.358308e-02, 3.971459e-02, 1.072128e+00, 5.546246e-01, 1.169923e+00, 2.822037e-01, 1.11047…
2.000000e+00	2.075353e-01, 5.605729e-01, 5.049072e-01, 5.793169e-02, 1.285980e-01, 1.141784e+00, 7.868100e-01, 3.584296e-01, 8.066717e-01, 3.399903e-01, 1.209282e+00, 1.032082e-01, 5.949826e-01, 2.582494e+00, 9.670867e-03, 8.600958e-02, 4.202541e-01, 5.363461e-01, 2.226980e-01, 6.416280e-01, 2.811356e-01, 8.150738e-01, 4.625723e-02, 2.384125e-02, 1.575456e+00, 4.807736e-01, 8.764185e-01, 3.741309e-01, 1.18741…
0.000000e+00	2.743097e+00, 1.544438e+00, 1.147310e+00, 5.454862e-01, 1.456867e+00, 2.158810e+00, 1.203575e+00, 1.914390e+00, 9.918902e-01, 9.846956e-01, 1.731698e+00, 1.683375e+00, 1.892703e+00, 1.912681e+00, 6.380038e-01, 6.024058e-01, 1.106652e+00, 2.739673e+00, 2.824802e+00, 1.363154e+00, 2.427136e-01, 2.134830e+00, 1.284596e+00, 2.009774e+00, 6.413454e-01, 7.697332e-01, 1.763486e+00, 1.738136e+00, 1.42112…
2.000000e-01	2.263875e+00, 1.244207e+00, 1.000160e+00, 6.941066e-01, 1.172923e+00, 1.483203e+00, 1.069191e+00, 1.149841e+00, 1.023380e+00, 6.779490e-01, 1.377001e+00, 1.256436e+00, 1.574476e+00, 2.443504e+00, 3.607332e-01, 8.391906e-01, 8.532983e-01, 1.925293e+00, 2.165443e+00, 6.838337e-01, 5.073996e-01, 1.302510e+00, 7.258408e-01, 2.215552e+00, 9.244653e-01, 1.057802e+00, 1.334928e+00, 1.225140e+00, 3.88546…
4.000000e-01	2.159108e+00, 8.161073e-01, 6.759282e-01, 7.197157e-01, 6.718679e-01, 1.533638e+00, 8.926735e-01, 8.352807e-01, 1.063433e+00, 4.975319e-01, 1.222498e+00, 6.396826e-01, 1.233252e+00, 2.660870e+00, 2.813029e-01, 6.430507e-01, 8.409232e-01, 1.600477e+00, 1.630384e+00, 5.558587e-01, 6.411667e-01, 9.440739e-01, 6.934018e-01, 1.178207e+00, 8.842942e-01, 8.228623e-01, 1.280269e+00, 6.900606e-01, 4.53893…
6.000000e-01	1.697139e+00, 7.078006e-01, 5.787556e-01, 8.211695e-01, 5.007732e-01, 1.463834e+00, 8.188908e-01, 6.195174e-01, 9.157925e-01, 3.903076e-01, 1.353983e+00, 4.297111e-01, 1.442291e+00, 2.410567e+00, 1.703277e-01, 4.038635e-01, 6.166542e-01, 1.727333e+00, 1.398458e+00, 5.418923e-01, 5.844644e-01, 6.120067e-01, 4.971470e-01, 7.043674e-01, 1.025556e+00, 8.322476e-01, 1.038251e+00, 4.770742e-01, 6.12502…
8.000000e-01	8.241349e-01, 6.333716e-01, 5.454994e-01, 9.745441e-01, 3.356993e-01, 1.399931e+00, 6.513589e-01, 5.613771e-01, 8.970049e-01, 3.275416e-01, 1.231505e+00, 2.484765e-01, 1.410746e+00, 2.443249e+00, 1.827922e-01, 2.244222e-01, 4.547180e-01, 1.567044e+00, 1.032700e+00, 5.004296e-01, 7.014696e-01, 4.617644e-01, 3.131940e-01, 4.174718e-01, 1.427416e+00, 8.201960e-01, 8.457679e-01, 4.545420e-01, 6.78436…
1.000000e+00	6.902679e-01, 5.873072e-01, 4.101953e-01, 1.147345e+00, 2.886785e-01, 1.149600e+00, 8.620986e-01, 4.117992e-01, 1.013253e+00, 4.002338e-01, 1.323732e+00, 1.599137e-01, 1.148423e+00, 2.503777e+00, 1.774168e-01, 1.611125e-01, 5.570186e-01, 1.442055e+00, 8.973150e-01, 6.537950e-01, 7.481789e-01, 5.624675e-01, 2.275910e-01, 2.876867e-01, 1.384946e+00, 8.400564e-01, 1.045829e+00, 3.731491e-01, 6.81157…
1.200000e+00	5.304581e-01, 5.722351e-01, 3.997487e-01, 1.009911e+00, 1.806416e-01, 1.043432e+00, 7.918434e-01, 4.652465e-01, 1.007310e+00, 3.820879e-01, 1.424062e+00, 9.920616e-02, 1.131323e+00, 2.431249e+00, 1.686411e-01, 1.183751e-01, 3.975898e-01, 1.372203e+00, 6.818586e-01, 5.578480e-01, 7.460744e-01, 5.384045e-01, 1.719082e-01, 1.563656e-01, 1.465660e+00, 9.307358e-01, 9.854970e-01, 3.515091e-01, 7.95385…
1.400000e+00	4.121657e-01, 6.487237e-01, 2.635317e-01, 7.114058e-01, 1.172032e-01, 1.041597e+00, 1.006589e+00, 4.199978e-01, 9.231818e-01, 3.230484e-01, 1.205177e+00, 5.976643e-02, 1.026258e+00, 2.403748e+00, 1.095679e-01, 8.659826e-02, 3.752819e-01, 9.869616e-01, 6.416774e-01, 7.222199e-01, 7.133926e-01, 5.183087e-01, 1.067652e-01, 9.481721e-02, 1.384688e+00, 8.702387e-01, 1.001139e+00, 3.939639e-01, 1.00097…
1.600000e+00	2.611895e-01, 5.647425e-01, 1.751998e-01, 5.803981e-01, 7.943666e-02, 1.097525e+00, 9.443091e-01, 4.076708e-01, 9.998024e-01, 4.005606e-01, 1.196108e+00, 3.306503e-02, 8.755194e-01, 2.247892e+00, 1.045061e-01, 6.314044e-02, 4.669085e-01, 1.028428e+00, 4.582270e-01, 7.100553e-01, 6.691099e-01, 6.106378e-01, 7.203840e-02, 5.769253e-02, 1.661584e+00, 6.604334e-01, 9.915060e-01, 4.773974e-01, 8.07241…
1.800000e+00	1.838207e-01, 5.191582e-01, 1.896514e-01, 4.986959e-01, 5.384169e-02, 1.134485e+00, 1.012704e+00, 5.261568e-01, 9.233402e-01, 4.550424e-01, 1.655330e+00, 2.089141e-02, 8.269113e-01, 2.045100e+00, 5.210062e-02, 4.066657e-02, 4.293518e-01, 9.363067e-01, 4.205264e-01, 7.570728e-01, 5.662164e-01, 5.320865e-01, 5.132871e-02, 3.199787e-02, 1.297354e+00, 6.604323e-01, 1.033582e+00, 3.965851e-01, 8.49655…
2.000000e+00	1.646071e-01, 5.797374e-01, 1.615245e-01, 3.861258e-01, 3.166046e-02, 9.963224e-01, 1.157000e+00, 4.008738e-01, 8.233308e-01, 4.151852e-01, 1.356509e+00, 1.534206e-02, 8.508862e-01, 2.312838e+00, 3.045563e-02, 2.890955e-02, 3.632912e-01, 9.028809e-01, 3.392664e-01, 6.707278e-01, 5.881667e-01, 5.736937e-01, 3.453601e-02, 1.940617e-02, 1.581724e+00, 1.041610e+00, 9.330917e-01, 4.042237e-01, 9.80219…
0.000000e+00	3.427548e+00, 1.621562e+00, 2.617838e-01, 2.275027e+00, 5.992639e-01, 2.567021e-02, 3.152729e+00, 1.591600e+00, 2.425911e+00, 8.090718e-02, 5.733545e-01, 2.659271e+00, 3.240826e+00, 1.528248e+00, 2.049195e+00, 1.648926e+00, 2.625210e-01, 8.540537e-01, 2.593068e+00, 2.726176e+00, 2.785135e-01, 8.462923e-01, 1.402017e+00, 6.902123e-01, 2.816655e-01, 4.185969e-01, 1.899628e-01, 3.000631e+00, 4.09731…
2.000000e-01	2.116226e+00, 1.110910e+00, 5.747164e-01, 1.170848e+00, 5.971565e-01, 1.493978e-02, 2.215473e+00, 1.263101e+00, 2.071835e+00, 5.816339e-02, 4.845330e-01, 2.200087e+00, 2.626604e+00, 1.924750e+00, 1.500496e+00, 1.315871e+00, 3.078815e-01, 9.650331e-01, 1.881168e+00, 1.644753e+00, 5.077960e-01, 6.079210e-01, 1.101096e+00, 8.195584e-01, 1.973914e-01, 2.903949e-01, 5.313431e-01, 2.146564e+00, 5.07137…
4.000000e-01	2.380597e+00, 9.494787e-01, 7.274370e-01, 1.340391e+00, 6.064007e-01, 1.094058e-02, 2.060725e+00, 1.041821e+00, 1.783899e+00, 4.862305e-02, 4.143410e-01, 1.828145e+00, 2.078575e+00, 1.831586e+00, 1.036173e+00, 1.483127e+00, 3.577373e-01, 9.180048e-01, 1.774794e+00, 1.317539e+00, 6.908224e-01, 3.920055e-01, 8.481815e-01, 7.093388e-01, 2.176502e-01, 1.978066e-01, 7.475044e-01, 1.502821e+00, 6.41661…
6.000000e-01	1.662032e+00, 7.189349e-01, 8.553783e-01, 1.256475e+00, 6.225628e-01, 7.961776e-03, 1.509079e+00, 9.444096e-01, 1.157537e+00, 4.212135e-02, 2.434500e-01, 1.180342e+00, 1.913503e+00, 1.650273e+00, 6.209201e-01, 1.185835e+00, 3.849039e-01, 9.965701e-01, 1.166533e+00, 1.174330e+00, 7.601860e-01, 2.533708e-01, 7.655923e-01, 8.549235e-01, 1.523444e-01, 9.477981e-02, 8.762144e-01, 1.462321e+00, 6.10306…
8.000000e-01	1.195042e+00, 6.223246e-01, 1.022395e+00, 1.251103e+00, 4.873657e-01, 6.200128e-03, 1.666748e+00, 8.125780e-01, 1.334837e+00, 9.026624e-02, 1.977008e-01, 8.600396e-01, 1.603546e+00, 2.089395e+00, 5.181285e-01, 7.389167e-01, 3.857250e-01, 8.915227e-01, 1.098452e+00, 6.559315e-01, 5.938410e-01, 1.995909e-01, 5.161865e-01, 9.133673e-01, 1.019894e-01, 7.181580e-02, 8.808780e-01, 9.400926e-01, 6.64520…
1.000000e+00	8.337312e-01, 7.974709e-01, 8.544051e-01, 8.474509e-01, 6.324986e-01, 4.092654e-02, 9.908692e-01, 7.730233e-01, 1.202423e+00, 1.954121e-01, 1.579064e-01, 7.471253e-01, 1.481133e+00, 2.439433e+00, 5.576220e-01, 7.263477e-01, 4.346010e-01, 8.262138e-01, 8.950250e-01, 9.052047e-01, 1.005767e+00, 1.358509e-01, 4.354060e-01, 7.957228e-01, 1.217310e-01, 3.783210e-02, 8.135645e-01, 7.343237e-01, 9.21481…
1.200000e+00	7.056085e-01, 6.793296e-01, 9.017586e-01, 1.044582e+00, 5.404493e-01, 2.695590e-01, 7.366928e-01, 6.166687e-01, 9.312341e-01, 2.707837e-01, 1.215427e-01, 5.291185e-01, 1.426126e+00, 2.627057e+00, 4.323564e-01, 4.208310e-01, 3.715295e-01, 1.206032e+00, 5.562223e-01, 8.317414e-01, 8.066328e-01, 1.045848e-01, 3.109343e-01, 8.982108e-01, 2.328383e-01, 2.386353e-02, 8.345444e-01, 7.014171e-01, 9.44766…
1.400000e+00	5.252698e-01, 5.647536e-01, 1.187804e+00, 1.065491e+00, 5.956687e-01, 4.840546e-01, 5.388674e-01, 4.859262e-01, 9.977643e-01, 2.960097e-01, 9.851260e-02, 2.977096e-01, 1.268646e+00, 2.586864e+00, 3.416275e-01, 3.253346e-01, 4.142919e-01, 9.295680e-01, 6.944852e-01, 8.239893e-01, 8.739331e-01, 7.182375e-02, 1.533129e-01, 7.973049e-01, 4.720637e-01, 1.634689e-02, 9.408591e-01, 5.703869e-01, 9.20329…
1.600000e+00	3.537286e-01, 4.770035e-01, 1.172586e+00, 1.017763e+00, 4.610580e-01, 7.135352e-01, 4.276700e-01, 5.355614e-01, 1.068016e+00, 3.242799e-01, 9.420708e-02, 1.701413e-01, 1.498246e+00, 2.671311e+00, 3.031229e-01, 1.843888e-01, 4.298359e-01, 1.003742e+00, 6.284195e-01, 7.459730e-01, 1.078546e+00, 5.282662e-02, 1.408390e-01, 7.574208e-01, 7.612148e-01, 9.698222e-03, 8.937174e-01, 4.882501e-01, 8.64023…
1.800000e+00	2.297688e-01, 6.096376e-01, 1.055698e+00, 1.179402e+00, 3.894939e-01, 7.476693e-01, 2.914855e-01, 4.851748e-01, 1.008657e+00, 3.621226e-01, 1.926628e-01, 1.073689e-01, 1.381373e+00, 2.152357e+00, 3.292067e-01, 1.411309e-01, 4.099314e-01, 7.840920e-01, 5.561863e-01, 8.956125e-01, 8.727792e-01, 4.170708e-02, 9.064776e-02, 6.611692e-01, 9.865059e-01, 4.504774e-03, 1.110032e+00, 4.253546e-01, 1.09546…
2.000000e+00	1.776862e-01, 5.631198e-01, 1.521090e+00, 1.027950e+00, 3.952826e-01, 8.613320e-01, 2.624346e-01, 4.818400e-01, 1.070825e+00, 4.053983e-01, 4.363153e-01, 6.582382e-02, 1.293555e+00, 2.878991e+00, 2.364799e-01, 1.207135e-01, 4.247786e-01, 1.123204e+00, 5.956315e-01, 8.305186e-01, 1.145852e+00, 2.467393e-02, 7.537863e-02, 3.407681e-01, 1.244668e+00, 3.732288e-03, 1.057570e+00, 4.226962e-01, 8.88606…
0.000000e+00	3.064702e+00, 7.385910e-01, 2.293284e+00, 8.472891e-01, 1.599675e+00, 2.614850e+00, 8.366632e-01, 8.777389e-01, 5.419661e-01, 1.250216e+00, 2.486890e+00, 6.686832e-01, 1.788993e+00, 2.068638e-01, 2.541483e+00, 1.522725e+00, 8.546986e-01, 1.082391e+00, 5.260294e-01, 2.256881e+00, 1.038992e+00, 2.186702e+00, 2.598717e+00, 2.472806e+00, 1.361336e+00, 2.603988e+00, 1.853406e+00, 6.911378e-01, 1.37527…
2.000000e-01	2.471544e+00, 4.738129e-01, 1.752978e+00, 8.483741e-01, 9.474804e-01, 2.077887e+00, 7.360460e-01, 7.262487e-01, 5.737977e-01, 7.013523e-01, 2.177892e+00, 8.092835e-01, 2.096932e+00, 1.797921e-01, 1.086243e+00, 1.102936e+00, 8.072805e-01, 8.246542e-01, 5.987696e-01, 1.308967e+00, 9.560271e-01, 1.615218e+00, 1.754150e+00, 1.830636e+00, 1.005180e+00, 2.044404e+00, 1.473853e+00, 4.489856e-01, 1.41274…
4.000000e-01	2.055786e+00, 3.237421e-01, 1.232095e+00, 9.405968e-01, 7.852284e-01, 1.782539e+00, 4.984079e-01, 5.028294e-01, 6.456824e-01, 5.735260e-01, 1.436200e+00, 7.680754e-01, 1.202206e+00, 1.401409e-01, 9.665218e-01, 8.048959e-01, 6.031589e-01, 9.303769e-01, 4.672495e-01, 6.417234e-01, 1.178073e+00, 1.152899e+00, 1.005592e+00, 1.052953e+00, 7.327572e-01, 1.918599e+00, 1.266524e+00, 3.229246e-01, 1.32506…
6.000000e-01	1.696011e+00, 1.721098e-01, 6.561399e-01, 1.022504e+00, 5.593094e-01, 2.187814e+00, 4.515443e-01, 5.033262e-01, 7.637622e-01, 4.271707e-01, 1.064946e+00, 9.071069e-01, 9.908697e-01, 1.053721e-01, 5.817564e-01, 6.859112e-01, 6.322900e-01, 8.526127e-01, 5.139360e-01, 5.694553e-01, 8.414275e-01, 1.010536e+00, 8.728269e-01, 6.772346e-01, 6.994116e-01, 1.308090e+00, 9.827826e-01, 2.662676e-01, 1.16388…
8.000000e-01	1.311317e+00, 1.141149e-01, 6.286866e-01, 1.019042e+00, 5.586896e-01, 1.514610e+00, 3.522516e-01, 4.311045e-01, 7.546980e-01, 3.933518e-01, 1.005019e+00, 6.645128e-01, 1.238672e+00, 9.535212e-02, 4.017271e-01, 4.816486e-01, 5.556859e-01, 8.213105e-01, 5.068381e-01, 5.356568e-01, 1.079092e+00, 8.698347e-01, 4.791231e-01, 5.168224e-01, 8.507858e-01, 9.178448e-01, 1.016552e+00, 2.440169e-01, 1.26378…
1.000000e+00	7.964165e-01, 8.064791e-02, 6.928704e-01, 1.105825e+00, 5.834061e-01, 1.186346e+00, 2.893615e-01, 3.009836e-01, 7.683931e-01, 3.883146e-01, 9.369687e-01, 7.022374e-01, 1.108377e+00, 6.791265e-02, 2.789445e-01, 4.362843e-01, 4.316748e-01, 8.320811e-01, 4.968423e-01, 6.262464e-01, 1.058984e+00, 6.776256e-01, 3.620189e-01, 4.283036e-01, 8.079016e-01, 6.037754e-01, 1.041344e+00, 2.648820e-01, 9.97640…
1.200000e+00	5.714005e-01, 5.238627e-02, 7.094533e-01, 7.757219e-01, 5.123789e-01, 1.513919e+00, 2.913837e-01, 3.760699e-01, 9.198731e-01, 4.025821e-01, 7.069824e-01, 8.961985e-01, 1.042425e+00, 6.969135e-02, 2.863905e-01, 3.816099e-01, 4.068454e-01, 6.768437e-01, 4.883351e-01, 6.420606e-01, 9.478478e-01, 8.778715e-01, 2.153722e-01, 3.210639e-01, 9.214626e-01, 5.102125e-01, 1.038103e+00, 3.243193e-01, 1.20401…
1.400000e+00	5.392640e-01, 2.665938e-02, 9.173054e-01, 6.298129e-01, 3.804596e-01, 1.363275e+00, 2.640901e-01, 4.176891e-01, 8.877031e-01, 4.126685e-01, 6.564927e-01, 8.568418e-01, 9.730987e-01, 6.121685e-02, 1.443780e-01, 2.536168e-01, 4.393309e-01, 6.381863e-01, 4.041743e-01, 7.350889e-01, 7.858049e-01, 7.238891e-01, 1.380429e-01, 2.956791e-01, 1.204001e+00, 1.974470e-01, 1.156327e+00, 2.997910e-01, 8.94936…
1.600000e+00	3.590591e-01, 1.639906e-02, 9.078506e-01, 5.021865e-01, 2.917383e-01, 1.264048e+00, 2.537119e-01, 3.917618e-01, 7.696815e-01, 3.786598e-01, 1.095399e+00, 6.860510e-01, 9.177906e-01, 4.955681e-02, 9.763563e-02, 2.693576e-01, 3.692876e-01, 5.839329e-01, 4.136934e-01, 7.050509e-01, 7.000496e-01, 7.014223e-01, 1.095354e-01, 2.300647e-01, 1.158962e+00, 2.465617e-01, 1.076213e+00, 3.388658e-01, 1.27880…
1.800000e+00	2.309601e-01, 1.257783e-02, 9.626552e-01, 3.418685e-01, 1.846851e-01, 1.332124e+00, 2.321264e-01, 4.056860e-01, 8.101018e-01, 3.870127e-01, 1.182847e+00, 8.089412e-01, 7.751259e-01, 3.636197e-02, 6.073494e-02, 2.479798e-01, 4.306789e-01, 6.125262e-01, 3.181355e-01, 7.151267e-01, 4.917241e-01, 7.249020e-01, 6.371102e-02, 2.171996e-01, 1.367986e+00, 3.210240e-01, 1.008591e+00, 3.691494e-01, 1.26044…
2.000000e+00	2.185834e-01, 6.649001e-03, 8.054430e-01, 2.844988e-01, 1.386230e-01, 9.634705e-01, 3.336167e-01, 4.325588e-01, 8.282656e-01, 3.965580e-01, 1.225064e+00, 4.922425e-01, 7.241940e-01, 3.711792e-02, 3.761675e-02, 1.455389e-01, 4.495180e-01, 6.121199e-01, 2.214152e-01, 7.589265e-01, 4.214764e-01, 7.443638e-01, 6.230044e-02, 1.612297e-01, 1.526436e+00, 4.876021e-01, 1.058445e+00, 3.379235e-01, 1.14676…
0.000000e+00	1.261955e+00, 3.350318e-01, 9.977847e-02, 3.245968e-01, 4.791079e-02, 1.226488e+00, 3.535845e-01, 5.631356e-02, 1.909380e+00, 2.761639e+00, 2.472650e+00, 1.192236e+00, 1.453120e+00, 1.810477e+00, 1.383684e+00, 5.195908e-02, 3.052144e+00, 2.733787e+00, 1.134225e+00, 1.374873e-01, 1.119839e+00, 1.885600e+00, 1.849091e+00, 2.590470e+00, 1.629974e-01, 3.136720e+00, 1.774742e+00, 1.873326e+00, 1.88122…
2.000000e-01	1.435186e+00, 4.956162e-01, 5.730864e-02, 7.034655e-01, 2.582898e-01, 1.090018e+00, 4.518983e-01, 4.374081e-02, 1.476267e+00, 2.057293e+00, 2.057176e+00, 7.118479e-01, 1.196547e+00, 1.919114e+00, 7.587560e-01, 1.885102e-01, 1.695527e+00, 1.846006e+00, 1.125882e+00, 7.169638e-02, 1.214437e+00, 1.105327e+00, 1.233947e+00, 1.785000e+00, 4.994409e-01, 1.953602e+00, 1.883086e+00, 1.504775e+00, 1.18319…
4.000000e-01	1.152776e+00, 4.709966e-01, 5.272268e-02, 6.237413e-01, 3.651051e-01, 5.961819e-01, 5.454235e-01, 7.923678e-02, 9.539124e-01, 1.125062e+00, 1.929379e+00, 5.285645e-01, 1.264848e+00, 1.903177e+00, 4.766916e-01, 1.465304e-01, 1.171352e+00, 1.765033e+00, 9.912517e-01, 4.663200e-02, 1.080741e+00, 1.062961e+00, 7.134958e-01, 1.057868e+00, 7.499112e-01, 1.539557e+00, 1.066676e+00, 1.057968e+00, 1.24090…
6.000000e-01	1.061769e+00, 4.876802e-01, 5.307789e-02, 9.847099e-01, 3.240967e-01, 4.991621e-01, 6.676517e-01, 2.507784e-01, 7.698138e-01, 9.537580e-01, 1.415919e+00, 2.467232e-01, 1.274674e+00, 2.391318e+00, 3.098088e-01, 1.153865e-01, 7.623415e-01, 1.650198e+00, 9.752286e-01, 1.488434e-01, 1.307357e+00, 6.816434e-01, 5.296089e-01, 7.704418e-01, 9.124841e-01, 1.365839e+00, 7.437372e-01, 8.315655e-01, 1.16931…
8.000000e-01	7.218252e-01, 4.899236e-01, 5.051915e-02, 8.869241e-01, 2.133202e-01, 5.708077e-01, 9.483922e-01, 4.042554e-01, 8.071858e-01, 7.312004e-01, 1.216209e+00, 1.393951e-01, 1.125343e+00, 2.076337e+00, 2.023440e-01, 7.524314e-02, 6.956556e-01, 1.433481e+00, 9.297020e-01, 3.479197e-01, 1.066700e+00, 5.387402e-01, 3.689768e-01, 4.040068e-01, 1.021971e+00, 1.200162e+00, 6.781832e-01, 7.091331e-01, 1.22019…
1.000000e+00	5.750168e-01, 5.243608e-01, 5.432468e-02, 8.921757e-01, 1.716899e-01, 6.474545e-01, 9.313661e-01, 5.106795e-01, 6.967322e-01, 5.303152e-01, 1.088702e+00, 6.560774e-02, 1.095629e+00, 2.097087e+00, 1.740246e-01, 5.011613e-02, 5.967119e-01, 1.512820e+00, 7.861136e-01, 5.160101e-01, 9.546585e-01, 5.416974e-01, 2.771985e-01, 1.848945e-01, 1.501906e+00, 1.040571e+00, 8.402979e-01, 6.003397e-01, 1.05196…
1.200000e+00	4.185907e-01, 5.350488e-01, 5.721083e-02, 7.458743e-01, 1.156071e-01, 5.992018e-01, 9.998919e-01, 5.615175e-01, 8.829508e-01, 5.172414e-01, 1.273102e+00, 5.293968e-02, 9.770121e-01, 2.096342e+00, 1.504757e-01, 3.304570e-02, 5.722650e-01, 1.363747e+00, 6.552280e-01, 6.303282e-01, 9.000534e-01, 6.050392e-01, 1.565833e-01, 1.185300e-01, 1.435957e+00, 8.361014e-01, 8.448811e-01, 5.682255e-01, 8.26888…
1.400000e+00	3.515979e-01, 4.625532e-01, 5.850464e-02, 6.892310e-01, 7.872335e-02, 6.401785e-01, 9.556829e-01, 6.350418e-01, 1.044056e+00, 4.079122e-01, 1.539013e+00, 3.614651e-02, 9.284602e-01, 2.389720e+00, 1.017214e-01, 2.218277e-02, 5.084737e-01, 1.216946e+00, 5.189958e-01, 6.373121e-01, 8.295497e-01, 5.814513e-01, 1.038369e-01, 7.921123e-02, 1.589725e+00, 9.314247e-01, 1.019786e+00, 5.030748e-01, 1.00325…
1.600000e+00	2.077499e-01, 4.808557e-01, 4.236091e-02, 4.604513e-01, 5.697033e-02, 7.399714e-01, 1.108758e+00, 5.199708e-01, 9.751953e-01, 4.657062e-01, 1.537775e+00, 2.195174e-02, 1.067522e+00, 2.170176e+00, 5.960953e-02, 1.412311e-02, 4.562608e-01, 9.987419e-01, 4.262811e-01, 6.395797e-01, 6.405569e-01, 5.345024e-01, 8.578519e-02, 4.348863e-02, 1.590631e+00, 9.403523e-01, 9.299848e-01, 6.142500e-01, 1.03680…
1.800000e+00	1.599589e-01, 4.931071e-01, 4.521529e-02, 4.454203e-01, 4.373416e-02, 6.301115e-01, 9.786116e-01, 6.227533e-01, 8.906505e-01, 3.460079e-01, 1.572899e+00, 1.691567e-02, 8.172690e-01, 2.478883e+00, 4.053337e-02, 9.174758e-03, 4.412687e-01, 9.420902e-01, 3.382451e-01, 4.531737e-01, 4.900244e-01, 5.566987e-01, 5.669684e-02, 2.833836e-02, 1.807014e+00, 9.591873e-01, 8.604523e-01, 4.186373e-01, 1.07658…
2.000000e+00	1.237518e-01, 5.297471e-01, 3.820190e-02, 2.625771e-01, 2.838306e-02, 8.093449e-01, 9.798359e-01, 5.012103e-01, 9.692630e-01, 4.429856e-01, 1.774376e+00, 1.210958e-02, 7.987283e-01, 2.291757e+00, 2.592269e-02, 6.823470e-03, 4.684228e-01, 6.271384e-01, 3.246217e-01, 6.719920e-01, 5.828388e-01, 5.671420e-01, 4.966132e-02, 1.976616e-02, 1.758700e+00, 6.960343e-01, 8.213296e-01, 5.364385e-01, 1.04221…
0.000000e+00	2.501232e+00, 8.973594e-01, 2.716538e+00, 3.120866e+00, 8.180351e-01, 1.589665e-02, 5.471363e-01, 8.489168e-01, 1.793641e+00, 1.278806e+00, 2.015967e+00, 1.717016e-01, 1.706270e-01, 8.425980e-01, 2.286840e+00, 3.054207e+00, 2.183616e+00, 1.255991e+00, 1.823435e-01, 2.570161e+00, 1.632069e+00, 2.940033e+00, 1.004292e-01, 9.450187e-01, 1.973815e+00, 1.899117e+00, 1.802238e+00, 7.997104e-01, 1.41756…
2.000000e-01	1.670992e+00, 5.256974e-01, 2.206637e+00, 1.478281e+00, 5.216152e-01, 3.387833e-01, 3.807058e-01, 5.417968e-01, 1.287009e+00, 6.127076e-01, 1.767519e+00, 2.700155e-01, 5.156482e-01, 7.893303e-01, 1.648843e+00, 2.105377e+00, 1.074722e+00, 1.294634e+00, 3.660643e-01, 1.123316e+00, 1.177794e+00, 1.903125e+00, 9.616814e-02, 6.007946e-01, 1.296324e+00, 1.248819e+00, 1.376879e+00, 4.381088e-01, 1.25053…
4.000000e-01	1.241765e+00, 3.545682e-01, 1.418949e+00, 1.215838e+00, 3.726371e-01, 6.402199e-01, 3.139727e-01, 4.564966e-01, 1.164689e+00, 5.197708e-01, 1.781734e+00, 3.690216e-01, 6.159570e-01, 7.157923e-01, 1.082870e+00, 1.229740e+00, 8.790266e-01, 1.199852e+00, 3.532935e-01, 1.157468e+00, 1.003606e+00, 1.526302e+00, 5.387097e-02, 4.847010e-01, 9.656185e-01, 1.198749e+00, 1.162240e+00, 3.773086e-01, 1.04914…
6.000000e-01	9.841677e-01, 2.488796e-01, 9.569978e-01, 6.456418e-01, 3.951246e-01, 7.999760e-01, 3.317930e-01, 2.800553e-01, 1.198181e+00, 3.446222e-01, 1.280162e+00, 2.600872e-01, 8.085470e-01, 7.572223e-01, 6.962998e-01, 9.181197e-01, 5.662221e-01, 1.201651e+00, 3.340687e-01, 8.958288e-01, 7.722618e-01, 1.257518e+00, 4.090545e-02, 2.652085e-01, 7.782909e-01, 9.275525e-01, 1.057246e+00, 2.987867e-01, 1.06550…
8.000000e-01	6.008441e-01, 1.809485e-01, 6.457093e-01, 5.527280e-01, 4.147585e-01, 9.539446e-01, 4.262635e-01, 3.075881e-01, 1.216127e+00, 3.447842e-01, 1.040020e+00, 1.898595e-01, 8.739248e-01, 6.514565e-01, 4.012812e-01, 6.705564e-01, 5.542655e-01, 1.067549e+00, 2.567593e-01, 8.214605e-01, 5.953009e-01, 7.250051e-01, 2.663308e-02, 1.535364e-01, 7.799279e-01, 9.557731e-01, 1.004915e+00, 2.792660e-01, 1.13787…
1.000000e+00	4.707309e-01, 1.058897e-01, 7.119471e-01, 4.606945e-01, 4.476183e-01, 8.054694e-01, 4.337218e-01, 2.929909e-01, 1.023577e+00, 3.615620e-01, 8.204708e-01, 1.186837e-01, 9.133996e-01, 4.879718e-01, 2.435367e-01, 4.118785e-01, 5.786185e-01, 1.052203e+00, 2.160099e-01, 6.764880e-01, 5.485253e-01, 7.135868e-01, 2.153058e-02, 9.132869e-02, 9.069826e-01, 8.134339e-01, 9.950428e-01, 2.845755e-01, 1.25171…
1.200000e+00	3.323470e-01, 9.745793e-02, 8.902537e-01, 4.752765e-01, 3.685524e-01, 8.031186e-01, 5.392899e-01, 3.268960e-01, 1.076408e+00, 3.972187e-01, 6.731008e-01, 1.110186e-01, 9.918655e-01, 5.605523e-01, 1.384852e-01, 3.075138e-01, 4.353177e-01, 8.714002e-01, 1.817827e-01, 8.122607e-01, 4.919824e-01, 6.111803e-01, 1.872630e-02, 5.342616e-02, 1.220053e+00, 4.253638e-01, 1.129889e+00, 2.820312e-01, 1.13734…
1.400000e+00	3.194147e-01, 6.338285e-02, 8.098955e-01, 3.698385e-01, 2.314721e-01, 1.031097e+00, 3.997920e-01, 3.992269e-01, 9.830505e-01, 3.651815e-01, 9.164663e-01, 9.041376e-02, 7.358440e-01, 4.536358e-01, 8.633550e-02, 2.285234e-01, 3.712888e-01, 8.325845e-01, 1.366151e-01, 6.836746e-01, 4.454150e-01, 6.271203e-01, 1.310005e-02, 3.604869e-02, 1.204941e+00, 4.011586e-01, 9.290733e-01, 3.408036e-01, 1.09230…
1.600000e+00	1.869399e-01, 4.837969e-02, 7.009331e-01, 2.959122e-01, 2.135121e-01, 1.043466e+00, 4.285139e-01, 3.405468e-01, 8.980232e-01, 3.421179e-01, 9.854168e-01, 7.831418e-02, 6.789035e-01, 3.172862e-01, 4.325699e-02, 1.285453e-01, 4.885378e-01, 7.051350e-01, 1.306563e-01, 7.012999e-01, 5.145145e-01, 6.505985e-01, 1.228042e-02, 2.032657e-02, 1.113609e+00, 4.263020e-01, 8.416362e-01, 3.304596e-01, 9.02280…
1.800000e+00	1.532955e-01, 3.182123e-02, 5.763442e-01, 2.610037e-01, 1.069872e-01, 1.205752e+00, 5.046142e-01, 4.119286e-01, 8.280737e-01, 3.348927e-01, 1.166786e+00, 6.261689e-02, 7.552053e-01, 2.471696e-01, 3.315895e-02, 6.802021e-02, 3.935987e-01, 8.600406e-01, 8.841045e-02, 6.926943e-01, 3.836781e-01, 6.257086e-01, 1.086168e-02, 1.191186e-02, 1.507393e+00, 5.767957e-01, 1.013188e+00, 3.222177e-01, 1.07274…
2.000000e+00	1.055456e-01, 2.147946e-02, 4.533737e-01, 2.093791e-01, 9.278798e-02, 1.072545e+00, 6.682822e-01, 4.286062e-01, 9.265718e-01, 3.945719e-01, 1.344505e+00, 7.035750e-02, 7.461065e-01, 2.211609e-01, 1.666000e-02, 5.569927e-02, 5.868029e-01, 6.027916e-01, 6.474080e-02, 7.518650e-01, 3.633616e-01, 6.094073e-01, 1.032134e-02, 7.745901e-03, 1.057375e+00, 6.622566e-01, 1.177705e+00, 3.931517e-01, 1.13629…
0.000000e+00	1.549612e+00, 3.004348e+00, 1.090650e+00, 2.559352e-01, 2.103276e-01, 1.745663e+00, 2.016331e+00, 6.761335e-01, 1.059530e-01, 8.548051e-01, 4.739416e-01, 2.343713e+00, 2.364462e+00, 1.452038e+00, 5.798515e-01, 1.641859e+00, 2.985662e+00, 2.916024e+00, 5.160796e-01, 2.029033e+00, 2.892818e-01, 1.311902e+00, 1.460992e-01, 1.133787e+00, 8.062571e-01, 7.356073e-01, 4.445776e-01, 2.193420e+00, 1.23058…
2.000000e-01	1.212438e+00, 1.902638e+00, 1.064389e+00, 5.526408e-01, 2.654181e-01, 1.455263e+00, 1.766319e+00, 6.627524e-01, 4.014133e-01, 4.570281e-01, 4.922715e-01, 1.385915e+00, 1.855157e+00, 1.413052e+00, 3.283303e-01, 1.795814e+00, 1.877363e+00, 2.812136e+00, 4.282054e-01, 1.613837e+00, 5.164853e-01, 1.210300e+00, 1.425985e-01, 1.117781e+00, 6.794203e-01, 3.613764e-01, 6.259179e-01, 1.360779e+00, 9.91110…
4.000000e-01	9.703316e-01, 1.110368e+00, 1.150661e+00, 9.249284e-01, 3.511189e-01, 8.070450e-01, 1.474395e+00, 7.634882e-01, 6.113859e-01, 2.308580e-01, 4.938966e-01, 7.099278e-01, 2.010512e+00, 1.841280e+00, 1.961474e-01, 1.407870e+00, 1.191088e+00, 2.411217e+00, 2.713584e-01, 1.184418e+00, 7.089188e-01, 8.093438e-01, 1.353449e-01, 1.126079e+00, 6.464634e-01, 2.275894e-01, 8.158135e-01, 1.229485e+00, 9.40083…
6.000000e-01	5.728290e-01, 1.210615e+00, 1.145519e+00, 9.759332e-01, 3.823985e-01, 5.991954e-01, 1.251174e+00, 7.273394e-01, 6.595192e-01, 2.203957e-01, 3.707883e-01, 4.563417e-01, 1.775263e+00, 1.865355e+00, 1.635250e-01, 8.364996e-01, 7.169620e-01, 2.019391e+00, 2.413849e-01, 7.734595e-01, 7.991428e-01, 5.659972e-01, 1.110542e-01, 8.085669e-01, 7.522245e-01, 1.293700e-01, 8.995137e-01, 1.135921e+00, 7.74104…
8.000000e-01	4.792762e-01, 8.873460e-01, 1.113066e+00, 1.026767e+00, 4.766464e-01, 4.961406e-01, 7.832338e-01, 7.016911e-01, 6.492939e-01, 2.832050e-01, 2.821577e-01, 2.220574e-01, 1.502407e+00, 2.060284e+00, 1.613583e-01, 5.458405e-01, 6.876093e-01, 1.728541e+00, 2.748488e-01, 8.163492e-01, 6.572173e-01, 4.185065e-01, 8.755989e-02, 6.894917e-01, 5.481398e-01, 6.832426e-02, 9.611765e-01, 7.305777e-01, 7.71843…
1.000000e+00	3.388429e-01, 7.278865e-01, 1.256211e+00, 1.243761e+00, 4.672450e-01, 6.955907e-01, 6.519246e-01, 5.334315e-01, 8.644026e-01, 3.475757e-01, 2.439777e-01, 1.355204e-01, 1.554053e+00, 1.857631e+00, 1.708189e-01, 3.332659e-01, 4.718545e-01, 1.765515e+00, 2.318557e-01, 7.455101e-01, 8.262117e-01, 3.387428e-01, 7.036601e-02, 5.118863e-01, 9.377338e-01, 5.148791e-02, 1.094570e+00, 6.795774e-01, 9.55396…
1.200000e+00	2.206332e-01, 7.135702e-01, 1.136768e+00, 7.477444e-01, 4.988517e-01, 8.851442e-01, 4.630613e-01, 5.831609e-01, 7.270319e-01, 3.622079e-01, 3.852962e-01, 9.300226e-02, 1.555564e+00, 2.304747e+00, 1.819065e-01, 3.037428e-01, 5.529265e-01, 1.325497e+00, 2.626093e-01, 7.895720e-01, 9.040467e-01, 1.872218e-01, 6.788848e-02, 4.438477e-01, 1.163918e+00, 2.862510e-02, 1.037988e+00, 6.281799e-01, 8.55442…
1.400000e+00	1.587423e-01, 5.772034e-01, 1.304954e+00, 1.319634e+00, 3.261370e-01, 9.576361e-01, 3.112381e-01, 5.462320e-01, 9.376869e-01, 3.367475e-01, 6.188575e-01, 4.757255e-02, 1.102966e+00, 2.564373e+00, 2.210482e-01, 1.603784e-01, 5.548719e-01, 1.642923e+00, 2.965056e-01, 7.673108e-01, 8.867325e-01, 1.301079e-01, 4.684596e-02, 3.690390e-01, 1.024265e+00, 1.983104e-02, 1.054692e+00, 4.590033e-01, 7.64719…
1.600000e+00	1.350051e-01, 5.545694e-01, 1.144012e+00, 1.028868e+00, 2.176488e-01, 1.118430e+00, 2.018714e-01, 4.486618e-01, 9.052546e-01, 3.061658e-01, 7.947946e-01, 2.986364e-02, 1.306458e+00, 2.264472e+00, 2.396648e-01, 1.235147e-01, 4.112054e-01, 1.523176e+00, 3.034549e-01, 7.502947e-01, 1.045414e+00, 1.389491e-01, 3.501395e-02, 2.482542e-01, 1.338828e+00, 3.722004e-02, 1.042624e+00, 4.801582e-01, 9.83981…
1.800000e+00	1.148853e-01, 5.550629e-01, 1.033136e+00, 1.143627e+00, 1.377895e-01, 8.618651e-01, 1.795602e-01, 4.574153e-01, 9.204220e-01, 3.467837e-01, 9.530264e-01, 1.667640e-02, 1.231118e+00, 2.509314e+00, 2.356234e-01, 8.697709e-02, 3.955904e-01, 1.419689e+00, 3.072668e-01, 6.900217e-01, 1.003151e+00, 1.199626e-01, 3.465595e-02, 1.671341e-01, 1.286269e+00, 1.422982e-01, 8.013146e-01, 3.290902e-01, 9.71039…
2.000000e+00	7.223166e-02, 4.590499e-01, 9.565672e-01, 1.070821e+00, 9.981655e-02, 1.077388e+00, 1.429864e-01, 4.687407e-01, 8.883859e-01, 3.505784e-01, 1.185445e+00, 1.032706e-02, 1.018347e+00, 2.133078e+00, 2.421194e-01, 6.397820e-02, 4.187012e-01, 1.330694e+00, 3.414558e-01, 6.768837e-01, 1.118285e+00, 1.695686e-01, 2.771844e-02, 6.330873e-02, 1.435294e+00, 2.912599e-01, 1.113437e+00, 4.091566e-01, 9.21283…
0.000000e+00	2.038611e+00, 1.557814e+00, 1.524505e+00, 2.327688e+00, 2.024044e+00, 1.999605e+00, 1.189827e+00, 8.968166e-01, 2.735923e+00, 1.370529e+00, 2.402912e-01, 2.673721e+00, 1.052468e+00, 6.944994e-01, 2.626127e+00, 1.926213e+00, 1.527646e+00, 1.204415e+00, 1.287642e+00, 3.059128e+00, 1.319564e+00, 1.487047e+00, 2.801517e+00, 1.283851e+00, 2.101843e+00, 2.698191e+00, 2.489320e+00, 1.344670e+00, 3.64574…
2.000000e-01	2.245132e+00, 1.067953e+00, 1.445080e+00, 1.656611e+00, 1.438768e+00, 1.559184e+00, 1.164662e+00, 5.634990e-01, 2.174655e+00, 9.108127e-01, 5.679559e-01, 1.820250e+00, 8.449152e-01, 5.279970e-01, 1.538789e+00, 1.756265e+00, 1.075809e+00, 9.932871e-01, 1.348272e+00, 1.664363e+00, 1.300906e+00, 1.374444e+00, 1.789235e+00, 1.082933e+00, 1.439899e+00, 1.347795e+00, 2.024562e+00, 7.378757e-01, 1.74841…
4.000000e-01	1.956909e+00, 5.908335e-01, 1.508069e+00, 1.388638e+00, 9.422603e-01, 1.067310e+00, 8.320450e-01, 4.514319e-01, 1.588006e+00, 4.251448e-01, 8.493401e-01, 1.154048e+00, 1.005159e+00, 5.467257e-01, 9.336408e-01, 1.607576e+00, 8.196119e-01, 9.500636e-01, 1.012281e+00, 1.089693e+00, 8.701134e-01, 1.131350e+00, 1.153687e+00, 1.114214e+00, 1.169702e+00, 1.048569e+00, 1.390535e+00, 5.098852e-01, 1.65093…
6.000000e-01	1.481407e+00, 4.473185e-01, 1.162094e+00, 9.325691e-01, 6.867927e-01, 1.000416e+00, 5.057533e-01, 3.425373e-01, 1.443444e+00, 3.098397e-01, 7.037463e-01, 1.147150e+00, 1.024918e+00, 5.714099e-01, 6.775497e-01, 1.139456e+00, 5.878767e-01, 9.214013e-01, 9.644258e-01, 7.088485e-01, 8.307060e-01, 8.429866e-01, 6.269999e-01, 8.823123e-01, 8.883805e-01, 5.569996e-01, 1.136567e+00, 3.705743e-01, 1.63345…
8.000000e-01	1.060940e+00, 2.438165e-01, 9.693142e-01, 9.564352e-01, 5.208913e-01, 1.095482e+00, 4.528802e-01, 2.613194e-01, 1.139777e+00, 2.253867e-01, 5.969611e-01, 9.802994e-01, 1.389304e+00, 3.909264e-01, 4.479071e-01, 1.039173e+00, 4.337024e-01, 8.848549e-01, 9.234860e-01, 8.845633e-01, 9.739547e-01, 6.295465e-01, 4.983049e-01, 7.309160e-01, 6.452767e-01, 3.635540e-01, 1.124852e+00, 2.683395e-01, 1.23988…
1.000000e+00	7.726923e-01, 1.621737e-01, 1.244214e+00, 8.433071e-01, 5.575168e-01, 1.135563e+00, 3.296920e-01, 3.308614e-01, 1.227668e+00, 2.556133e-01, 4.475412e-01, 8.792754e-01, 1.124837e+00, 3.090556e-01, 2.921074e-01, 8.081545e-01, 3.985147e-01, 7.722341e-01, 7.219983e-01, 7.202772e-01, 8.588834e-01, 4.468053e-01, 3.263269e-01, 6.888072e-01, 6.093170e-01, 2.335031e-01, 1.051370e+00, 2.400389e-01, 1.24398…
1.200000e+00	5.776946e-01, 9.450330e-02, 1.110664e+00, 9.683575e-01, 5.879470e-01, 1.347660e+00, 2.353762e-01, 2.775565e-01, 1.083642e+00, 3.438629e-01, 4.223988e-01, 7.917066e-01, 1.129527e+00, 2.847907e-01, 1.754736e-01, 5.186646e-01, 3.947273e-01, 8.630216e-01, 6.621761e-01, 7.821401e-01, 8.307089e-01, 3.936612e-01, 1.922461e-01, 4.975254e-01, 5.451622e-01, 1.286329e-01, 1.145975e+00, 2.951622e-01, 1.14318…
1.400000e+00	4.645611e-01, 4.581842e-02, 1.235937e+00, 8.694317e-01, 5.024105e-01, 1.029315e+00, 2.000721e-01, 2.692874e-01, 1.001190e+00, 2.543868e-01, 2.975200e-01, 6.390600e-01, 1.047061e+00, 2.569535e-01, 1.718176e-01, 3.181778e-01, 4.333426e-01, 8.644583e-01, 4.624987e-01, 7.055610e-01, 7.307393e-01, 3.295545e-01, 1.511587e-01, 4.381027e-01, 6.871665e-01, 1.007316e-01, 1.103426e+00, 2.716516e-01, 1.05623…
1.600000e+00	2.970526e-01, 3.253407e-02, 1.331170e+00, 6.488404e-01, 5.936164e-01, 1.175635e+00, 1.139382e-01, 3.345043e-01, 8.049532e-01, 3.746748e-01, 2.834198e-01, 5.869128e-01, 1.250649e+00, 1.841030e-01, 1.230219e-01, 2.793954e-01, 5.461753e-01, 8.473167e-01, 4.555323e-01, 6.257382e-01, 6.761512e-01, 2.838501e-01, 9.480909e-02, 3.363002e-01, 9.286502e-01, 5.249087e-02, 9.312147e-01, 3.097034e-01, 9.76699…
1.800000e+00	2.470026e-01, 2.667929e-02, 1.089619e+00, 7.014566e-01, 3.714129e-01, 1.107170e+00, 1.113993e-01, 2.681477e-01, 7.583130e-01, 3.420657e-01, 3.478586e-01, 5.089871e-01, 1.060599e+00, 1.439695e-01, 7.129278e-02, 2.094275e-01, 4.970824e-01, 7.323350e-01, 4.114528e-01, 6.322424e-01, 5.870878e-01, 3.757280e-01, 6.290612e-02, 2.424557e-01, 1.075242e+00, 3.197410e-02, 9.747482e-01, 3.656509e-01, 1.17291…
2.000000e+00	1.748134e-01, 1.586407e-02, 1.194333e+00, 4.971054e-01, 4.045386e-01, 8.713882e-01, 7.880834e-02, 3.418565e-01, 1.006510e+00, 3.734610e-01, 5.572353e-01, 3.627698e-01, 1.085852e+00, 1.170678e-01, 4.773899e-02, 1.256138e-01, 4.588009e-01, 8.999473e-01, 2.744557e-01, 6.767271e-01, 5.374460e-01, 4.436894e-01, 3.887707e-02, 1.476123e-01, 1.191461e+00, 2.194799e-02, 9.603030e-01, 3.495324e-01, 1.08681…
0.000000e+00	1.316766e-01, 5.524806e-01, 3.014736e+00, 2.826612e+00, 2.796554e+00, 9.304544e-01, 3.310676e+00, 4.862971e-02, 2.931408e+00, 1.395172e+00, 1.077975e+00, 2.612541e+00, 5.042200e-01, 1.295539e+00, 2.960431e+00, 1.676003e+00, 1.464504e+00, 2.472935e+00, 1.854340e+00, 1.345263e+00, 2.341546e+00, 6.312224e-02, 3.235808e+00, 6.543055e-01, 3.004971e+00, 1.761946e+00, 2.048806e+00, 9.766205e-01, 3.63152…
2.000000e-01	5.147640e-01, 5.017239e-01, 1.659580e+00, 1.940604e+00, 1.630883e+00, 6.537995e-01, 2.119655e+00, 3.905683e-02, 2.301589e+00, 9.803008e-01, 1.217136e+00, 1.165085e+00, 3.616150e-01, 1.548316e+00, 2.314289e+00, 1.411145e+00, 9.650278e-01, 2.389917e+00, 1.709381e+00, 8.095672e-01, 1.522283e+00, 4.216188e-01, 2.013627e+00, 6.906272e-01, 2.110749e+00, 1.550064e+00, 1.392522e+00, 7.732169e-01, 4.38635…
4.000000e-01	7.836230e-01, 4.554776e-01, 1.195211e+00, 1.070447e+00, 9.743623e-01, 5.022982e-01, 1.404156e+00, 7.502779e-02, 1.845016e+00, 4.410570e-01, 1.070381e+00, 7.623430e-01, 4.324386e-01, 1.805304e+00, 1.100990e+00, 1.256391e+00, 7.036748e-01, 1.671994e+00, 1.423569e+00, 3.672351e-01, 1.124861e+00, 4.673486e-01, 1.463860e+00, 5.397503e-01, 1.467785e+00, 1.286314e+00, 1.157807e+00, 5.161326e-01, 5.96125…
6.000000e-01	6.949714e-01, 4.988872e-01, 1.146951e+00, 6.400160e-01, 5.971212e-01, 4.897255e-01, 9.289376e-01, 1.252362e-01, 1.552772e+00, 4.470901e-01, 1.348999e+00, 5.314660e-01, 6.779177e-01, 2.134474e+00, 6.843667e-01, 8.799219e-01, 6.287562e-01, 1.536886e+00, 1.294190e+00, 2.883409e-01, 1.032806e+00, 4.744562e-01, 7.974752e-01, 4.313574e-01, 1.231785e+00, 9.058595e-01, 1.025990e+00, 3.993525e-01, 6.88882…
8.000000e-01	5.871594e-01, 6.344037e-01, 6.306424e-01, 4.237379e-01, 4.454536e-01, 4.808132e-01, 7.216403e-01, 1.909957e-01, 1.393361e+00, 3.592954e-01, 1.366812e+00, 3.570011e-01, 8.607921e-01, 2.092839e+00, 4.684881e-01, 6.530136e-01, 5.354311e-01, 1.436357e+00, 8.993929e-01, 3.888835e-01, 7.932283e-01, 3.757403e-01, 4.944106e-01, 3.083416e-01, 9.534367e-01, 9.958601e-01, 9.670479e-01, 3.673755e-01, 8.48474…
1.000000e+00	4.168036e-01, 5.636667e-01, 5.318322e-01, 2.935663e-01, 3.093983e-01, 7.383384e-01, 6.106014e-01, 2.877905e-01, 1.185487e+00, 3.860670e-01, 1.352993e+00, 1.845692e-01, 8.070164e-01, 1.557976e+00, 2.463694e-01, 3.558597e-01, 4.547371e-01, 1.494551e+00, 8.560883e-01, 4.989166e-01, 6.053624e-01, 3.771894e-01, 2.997297e-01, 1.990128e-01, 1.121342e+00, 8.742377e-01, 1.032783e+00, 3.047488e-01, 8.97870…
1.200000e+00	2.748744e-01, 6.209808e-01, 4.963933e-01, 2.629611e-01, 1.756581e-01, 9.666592e-01, 7.109171e-01, 3.463636e-01, 1.138056e+00, 3.765456e-01, 1.151152e+00, 1.204680e-01, 8.513821e-01, 2.155352e+00, 1.325070e-01, 2.398033e-01, 3.991030e-01, 1.285754e+00, 6.555095e-01, 5.701191e-01, 4.856995e-01, 4.553955e-01, 2.140685e-01, 1.153648e-01, 1.303162e+00, 7.846958e-01, 8.369444e-01, 3.724030e-01, 9.64330…
1.400000e+00	2.166181e-01, 4.951739e-01, 3.968862e-01, 2.615926e-01, 1.643087e-01, 8.058124e-01, 6.947348e-01, 3.208819e-01, 1.129432e+00, 3.553871e-01, 1.527851e+00, 7.839092e-02, 7.905317e-01, 2.519962e+00, 1.051542e-01, 1.783403e-01, 4.164367e-01, 1.077301e+00, 5.545872e-01, 5.509590e-01, 4.611175e-01, 4.283992e-01, 1.158769e-01, 5.876718e-02, 1.325680e+00, 1.038244e+00, 1.008044e+00, 2.944634e-01, 1.01053…
1.600000e+00	1.656403e-01, 5.480481e-01, 3.128227e-01, 1.748012e-01, 9.706828e-02, 9.285765e-01, 8.498582e-01, 3.266382e-01, 9.113582e-01, 3.877199e-01, 1.537802e+00, 4.051977e-02, 6.968474e-01, 1.882427e+00, 5.506047e-02, 9.978126e-02, 4.578812e-01, 1.119752e+00, 4.882641e-01, 5.346112e-01, 4.438031e-01, 5.377151e-01, 9.179827e-02, 2.999596e-02, 1.691614e+00, 8.185674e-01, 1.083218e+00, 3.599053e-01, 9.88703…
1.800000e+00	1.133392e-01, 5.702545e-01, 2.425241e-01, 1.708793e-01, 6.991938e-02, 8.426833e-01, 9.045705e-01, 4.123522e-01, 1.077616e+00, 3.885933e-01, 1.301703e+00, 2.552011e-02, 7.027793e-01, 2.366495e+00, 2.750391e-02, 9.153371e-02, 4.375421e-01, 1.100764e+00, 3.045285e-01, 6.645047e-01, 3.606262e-01, 6.084673e-01, 6.126610e-02, 1.975371e-02, 1.614733e+00, 9.771203e-01, 9.831542e-01, 3.395939e-01, 1.10777…
2.000000e+00	7.292095e-02, 5.360864e-01, 1.744610e-01, 1.590601e-01, 5.315930e-02, 9.307250e-01, 9.440289e-01, 4.011399e-01, 9.420016e-01, 3.762264e-01, 1.454957e+00, 1.777450e-02, 6.741017e-01, 2.204477e+00, 1.568312e-02, 4.628019e-02, 4.133135e-01, 7.398986e-01, 2.976130e-01, 6.337460e-01, 3.251040e-01, 6.748977e-01, 4.372030e-02, 1.389997e-02, 1.254778e+00, 1.025344e+00, 1.063804e+00, 2.683870e-01, 9.07173…
