# Supplementary material for: Inference of Vohradský's Models of Genetic Networks by Solving Two-Dimensional Function Optimization Problems
Source: PLoS One. 2013 Dec 30;8(12):e83308. doi: 10.1371/journal.pone.0083308 (PMC3875442; doi:10.1371/journal.pone.0083308)
Supplement: Text S2 — Time-series data used in the ‘Inference in noisy environment’ section (compressed by gzip). (GZ) [file pone.0083308.s002.gz › time_series_data/gene30/10sets/tc.dat317]

Time "G0" "G1" "G2" "G3" "G4" "G5" "G6" "G7" "G8" "G9" "G10" "G11" "G12" "G13" "G14" "G15" "G16" "G17" "G18" "G19" "G20" "G21" "G22" "G23" "G24" "G25" "G26" "G27" "G28" "G29"
0.000000e+00	2.213783e+00, 1.640587e+00, 6.581737e-01, 2.316811e+00, 1.833350e+00, 3.466799e+00, 1.431110e+00, 3.730052e-01, 1.873292e+00, 1.544205e+00, 2.108026e+00, 3.119671e+00, 2.004345e+00, 4.128135e-01, 1.470961e+00, 1.360932e+00, 2.087528e+00, 2.920996e+00, 1.501569e+00, 1.153308e+00, 1.337578e+00, 3.085593e+00, 1.654233e-01, 1.128466e+00, 3.314339e-01, 1.175349e+00, 1.539861e+00, 9.796559e-01, 1.45434…
2.000000e-01	1.294987e+00, 1.473712e+00, 4.335364e-01, 1.793611e+00, 8.495466e-01, 2.756671e+00, 6.826617e-01, 3.252207e-01, 1.626898e+00, 9.684778e-01, 1.863385e+00, 1.537903e+00, 1.625121e+00, 2.497684e-01, 1.463822e+00, 1.322470e+00, 2.229916e+00, 2.854740e+00, 8.890037e-01, 9.316658e-01, 1.046570e+00, 2.223407e+00, 1.350413e-01, 1.323899e+00, 1.771937e-01, 9.855961e-01, 8.858913e-01, 7.714215e-01, 1.43344…
4.000000e-01	7.515844e-01, 1.162838e+00, 3.278972e-01, 1.080238e+00, 6.417777e-01, 2.164326e+00, 3.336185e-01, 5.955328e-01, 1.297154e+00, 5.893945e-01, 1.782875e+00, 1.282767e+00, 9.532075e-01, 3.108374e-01, 1.547344e+00, 8.451364e-01, 1.816528e+00, 1.956695e+00, 7.315434e-01, 8.682433e-01, 1.053914e+00, 1.898309e+00, 2.142254e-01, 1.501799e+00, 1.302298e-01, 6.209957e-01, 6.563636e-01, 4.833057e-01, 1.09338…
6.000000e-01	6.176881e-01, 1.126213e+00, 4.684134e-01, 9.087203e-01, 3.407516e-01, 1.568168e+00, 2.324022e-01, 7.443655e-01, 1.281400e+00, 7.614512e-01, 1.146956e+00, 5.257753e-01, 6.359356e-01, 5.801368e-01, 1.247171e+00, 6.955503e-01, 1.010345e+00, 1.663060e+00, 7.671046e-01, 8.504764e-01, 1.053558e+00, 1.549245e+00, 3.758569e-01, 1.422099e+00, 1.188905e-01, 4.924654e-01, 3.204121e-01, 4.249420e-01, 7.24819…
8.000000e-01	3.568281e-01, 1.004565e+00, 8.914320e-01, 6.361065e-01, 2.409610e-01, 1.826751e+00, 1.393774e-01, 8.263850e-01, 6.956676e-01, 6.528639e-01, 1.460571e+00, 3.620305e-01, 3.804417e-01, 8.768415e-01, 8.515173e-01, 5.300372e-01, 8.599978e-01, 1.204152e+00, 7.258106e-01, 7.283845e-01, 7.508887e-01, 2.040679e+00, 4.649735e-01, 1.697167e+00, 2.099105e-01, 3.443044e-01, 2.043541e-01, 3.765042e-01, 7.60283…
1.000000e+00	3.393860e-01, 1.045554e+00, 1.079040e+00, 7.184916e-01, 1.824426e-01, 1.460788e+00, 2.223152e-01, 9.733063e-01, 8.661666e-01, 5.276747e-01, 1.233217e+00, 2.060424e-01, 3.746068e-01, 1.130237e+00, 9.214680e-01, 4.129008e-01, 8.051457e-01, 1.100150e+00, 7.489687e-01, 8.357838e-01, 7.101149e-01, 1.736372e+00, 4.451792e-01, 1.630652e+00, 3.367034e-01, 2.513541e-01, 2.366638e-01, 4.131813e-01, 4.31606…
1.200000e+00	3.885683e-01, 9.646621e-01, 1.211364e+00, 6.277399e-01, 1.646929e-01, 1.048950e+00, 3.035803e-01, 9.634950e-01, 5.672037e-01, 4.872825e-01, 1.201779e+00, 1.423388e-01, 2.002745e-01, 1.401199e+00, 7.966534e-01, 2.415693e-01, 5.911505e-01, 8.573687e-01, 7.169987e-01, 8.028906e-01, 5.592776e-01, 1.998074e+00, 5.338559e-01, 1.510777e+00, 6.053520e-01, 2.057192e-01, 3.931906e-01, 4.077036e-01, 4.64922…
1.400000e+00	3.941492e-01, 9.129788e-01, 1.261753e+00, 9.077166e-01, 1.513383e-01, 7.755593e-01, 3.068233e-01, 1.007947e+00, 5.295834e-01, 4.948246e-01, 1.073613e+00, 8.958209e-02, 1.489420e-01, 1.368853e+00, 5.828498e-01, 1.730111e-01, 4.444860e-01, 6.294183e-01, 8.401730e-01, 7.464569e-01, 4.800389e-01, 1.162193e+00, 5.647092e-01, 1.686239e+00, 6.816314e-01, 1.634359e-01, 4.649056e-01, 4.089763e-01, 3.83101…
1.600000e+00	3.741737e-01, 9.502384e-01, 1.512594e+00, 9.472134e-01, 1.288417e-01, 6.709634e-01, 4.030579e-01, 1.049143e+00, 5.066385e-01, 4.002256e-01, 1.017721e+00, 8.005928e-02, 1.242751e-01, 1.698799e+00, 4.134293e-01, 1.286262e-01, 4.033918e-01, 4.528070e-01, 7.585316e-01, 8.088525e-01, 4.580263e-01, 1.533822e+00, 6.164322e-01, 1.450740e+00, 7.222109e-01, 1.110816e-01, 5.633029e-01, 4.734543e-01, 2.67663…
1.800000e+00	2.451591e-01, 7.260112e-01, 1.517683e+00, 1.080678e+00, 1.284257e-01, 4.231369e-01, 3.828708e-01, 5.918097e-01, 5.227901e-01, 4.812855e-01, 9.097764e-01, 7.201735e-02, 8.975744e-02, 1.488013e+00, 4.127360e-01, 9.815187e-02, 2.679656e-01, 3.736635e-01, 7.428149e-01, 7.379092e-01, 4.258038e-01, 1.336751e+00, 6.450461e-01, 1.445256e+00, 7.547816e-01, 1.039216e-01, 5.391778e-01, 5.328786e-01, 2.86495…
2.000000e+00	1.466621e-01, 7.279456e-01, 1.464158e+00, 1.218946e+00, 1.652997e-01, 2.964659e-01, 3.236208e-01, 3.663887e-01, 6.194588e-01, 5.379349e-01, 9.724006e-01, 1.010662e-01, 7.714784e-02, 1.801337e+00, 2.981800e-01, 9.099072e-02, 2.043981e-01, 2.857486e-01, 7.576815e-01, 7.502743e-01, 2.833602e-01, 1.354322e+00, 6.437182e-01, 1.237281e+00, 9.567307e-01, 6.748917e-02, 6.612844e-01, 5.192917e-01, 2.18899…
0.000000e+00	1.256118e+00, 8.325291e-01, 8.814861e-01, 2.922504e+00, 1.161144e+00, 2.408264e+00, 6.173572e-01, 2.070218e+00, 8.976866e-01, 3.484106e-01, 2.087100e+00, 1.247154e+00, 9.170235e-01, 1.381855e+00, 4.939134e-02, 1.282312e+00, 2.351432e+00, 8.642996e-01, 4.501737e-01, 2.405274e+00, 4.315698e-01, 3.068811e-01, 1.234341e+00, 7.702153e-01, 2.253762e+00, 1.775078e+00, 1.476137e+00, 4.292805e-01, 1.23018…
2.000000e-01	1.224274e+00, 5.157870e-01, 1.148662e+00, 2.066120e+00, 6.694617e-01, 1.536620e+00, 3.309916e-01, 1.328899e+00, 7.304944e-01, 2.201040e-01, 2.127061e+00, 1.157574e+00, 1.099742e+00, 9.188768e-01, 6.243338e-01, 9.262497e-01, 1.775342e+00, 9.995794e-01, 2.928210e-01, 2.116838e+00, 2.850989e-01, 1.702891e-01, 1.020460e+00, 6.540829e-01, 1.862450e+00, 1.215921e+00, 9.812657e-01, 4.923708e-01, 1.17892…
4.000000e-01	9.170666e-01, 3.304126e-01, 1.424517e+00, 2.053264e+00, 3.658806e-01, 1.449101e+00, 1.854642e-01, 9.111472e-01, 6.547481e-01, 1.302526e-01, 1.807743e+00, 8.847887e-01, 1.023915e+00, 9.556637e-01, 7.984541e-01, 4.618704e-01, 1.499446e+00, 9.361863e-01, 4.419519e-01, 1.359615e+00, 2.530099e-01, 1.234017e-01, 6.199832e-01, 4.198191e-01, 1.340699e+00, 1.319638e+00, 8.974066e-01, 4.747386e-01, 1.17098…
6.000000e-01	6.811698e-01, 2.524856e-01, 1.480632e+00, 1.521132e+00, 2.453084e-01, 1.067603e+00, 1.142068e-01, 4.683172e-01, 6.200676e-01, 2.671306e-01, 1.298252e+00, 6.825081e-01, 1.333396e+00, 1.084792e+00, 9.256306e-01, 3.884944e-01, 9.988378e-01, 7.446152e-01, 4.205679e-01, 1.055949e+00, 2.162637e-01, 7.646172e-02, 6.968239e-01, 4.990392e-01, 1.082646e+00, 1.171067e+00, 7.537232e-01, 4.340842e-01, 1.42870…
8.000000e-01	4.238294e-01, 2.490289e-01, 1.341507e+00, 1.691538e+00, 1.052508e-01, 6.801381e-01, 1.332893e-01, 2.510682e-01, 5.728374e-01, 3.133703e-01, 1.399091e+00, 3.495076e-01, 1.174479e+00, 1.060224e+00, 1.081861e+00, 2.937880e-01, 9.945667e-01, 7.355418e-01, 4.732101e-01, 9.666133e-01, 1.300312e-01, 5.226815e-02, 6.759827e-01, 8.787866e-01, 5.996202e-01, 1.066888e+00, 7.429438e-01, 4.261428e-01, 1.31837…
1.000000e+00	2.919463e-01, 2.441296e-01, 1.737858e+00, 1.362787e+00, 7.748304e-02, 5.401629e-01, 2.432071e-01, 1.695997e-01, 5.674810e-01, 3.815267e-01, 1.217171e+00, 2.911417e-01, 1.295452e+00, 1.187674e+00, 1.056257e+00, 2.105308e-01, 7.517252e-01, 6.261147e-01, 5.791050e-01, 8.500492e-01, 1.167235e-01, 3.092998e-02, 6.510424e-01, 1.024414e+00, 4.546956e-01, 1.088045e+00, 7.141165e-01, 3.091439e-01, 1.24649…
1.200000e+00	1.684337e-01, 2.314172e-01, 1.280098e+00, 1.370322e+00, 6.755088e-02, 3.235848e-01, 3.360844e-01, 8.299604e-02, 4.740285e-01, 4.209234e-01, 1.267734e+00, 1.727250e-01, 1.117564e+00, 1.515895e+00, 9.665717e-01, 1.324771e-01, 5.343487e-01, 4.503080e-01, 7.450841e-01, 8.272594e-01, 9.145474e-02, 2.741109e-02, 6.614545e-01, 1.272059e+00, 4.753794e-01, 8.697907e-01, 7.449754e-01, 2.806416e-01, 1.24609…
1.400000e+00	1.213539e-01, 2.284712e-01, 1.723554e+00, 1.236766e+00, 7.547409e-02, 2.598231e-01, 3.163589e-01, 5.302317e-02, 3.854474e-01, 4.010373e-01, 1.050321e+00, 9.822429e-02, 1.053333e+00, 1.662929e+00, 7.891785e-01, 9.875587e-02, 4.293829e-01, 4.310855e-01, 5.456587e-01, 9.283030e-01, 6.598049e-02, 1.657924e-02, 6.652987e-01, 1.469787e+00, 5.686927e-01, 1.025141e+00, 6.578675e-01, 3.296419e-01, 8.86072…
1.600000e+00	6.522701e-02, 2.383389e-01, 1.835651e+00, 1.274662e+00, 1.119704e-01, 2.617090e-01, 3.228509e-01, 3.027868e-02, 4.653318e-01, 4.705578e-01, 1.178519e+00, 6.821094e-02, 1.414254e+00, 1.705571e+00, 5.712112e-01, 8.302216e-02, 2.680230e-01, 2.725708e-01, 7.297604e-01, 8.179713e-01, 5.373253e-02, 9.190371e-03, 5.849653e-01, 1.194510e+00, 7.262481e-01, 7.568947e-01, 7.193950e-01, 3.985507e-01, 9.99432…
1.800000e+00	4.104394e-02, 2.188074e-01, 1.757057e+00, 1.291190e+00, 9.558222e-02, 1.974508e-01, 3.546905e-01, 2.090971e-02, 4.838013e-01, 5.021954e-01, 9.841745e-01, 5.130458e-02, 1.470684e+00, 2.234877e+00, 7.255001e-01, 5.855776e-02, 2.773717e-01, 3.239395e-01, 8.084724e-01, 7.715199e-01, 3.865358e-02, 7.674319e-03, 6.750153e-01, 1.266917e+00, 6.547985e-01, 5.240510e-01, 7.745528e-01, 4.083210e-01, 6.75888…
2.000000e+00	2.405307e-02, 1.950321e-01, 1.579048e+00, 1.324703e+00, 1.344040e-01, 8.922835e-02, 3.728583e-01, 9.993034e-03, 5.690483e-01, 4.779667e-01, 1.125735e+00, 6.713059e-02, 1.240478e+00, 2.097162e+00, 4.420806e-01, 4.907570e-02, 1.948320e-01, 2.646480e-01, 7.138070e-01, 6.620622e-01, 3.460606e-02, 5.045708e-03, 6.456214e-01, 1.368371e+00, 8.128177e-01, 7.640445e-01, 6.148602e-01, 4.575968e-01, 5.61257…
0.000000e+00	8.227511e-01, 1.077038e+00, 8.330279e-01, 1.994598e+00, 4.415253e-01, 3.057662e+00, 1.476708e+00, 6.630945e-01, 5.429230e-01, 4.646012e-02, 2.267276e+00, 6.432263e-01, 1.768537e+00, 2.338277e+00, 1.135570e-01, 1.244191e+00, 2.718767e+00, 1.548038e+00, 1.096885e+00, 5.314903e-01, 1.929449e+00, 5.594025e-01, 3.446219e-01, 2.803257e+00, 2.197906e+00, 7.377738e-01, 2.907183e+00, 3.027884e+00, 2.25114…
2.000000e-01	5.290910e-01, 6.950233e-01, 1.095451e+00, 1.283735e+00, 1.995845e-01, 2.509178e+00, 9.391348e-01, 6.104428e-01, 9.077161e-01, 1.942467e-01, 1.652901e+00, 5.768260e-01, 1.703496e+00, 2.634672e+00, 8.686003e-02, 9.468870e-01, 1.871883e+00, 1.451223e+00, 5.882493e-01, 6.490205e-01, 2.207922e+00, 4.019454e-01, 4.339913e-01, 2.427714e+00, 1.579891e+00, 9.678293e-01, 1.919104e+00, 2.318336e+00, 1.91983…
4.000000e-01	3.123564e-01, 3.630001e-01, 1.231431e+00, 1.044371e+00, 1.294853e-01, 1.821327e+00, 5.399769e-01, 7.092259e-01, 1.008160e+00, 3.475607e-01, 1.534224e+00, 4.164037e-01, 1.375032e+00, 2.797565e+00, 7.450048e-02, 6.982100e-01, 1.748208e+00, 1.862752e+00, 4.062313e-01, 5.931700e-01, 1.254166e+00, 2.998110e-01, 4.613783e-01, 2.005194e+00, 1.168237e+00, 9.899751e-01, 1.298033e+00, 1.616768e+00, 1.88648…
6.000000e-01	3.052219e-01, 2.365523e-01, 1.601534e+00, 7.208719e-01, 8.655961e-02, 1.868396e+00, 2.651242e-01, 7.365812e-01, 1.200742e+00, 3.787259e-01, 1.419725e+00, 4.281618e-01, 1.157171e+00, 2.198393e+00, 8.095248e-02, 4.801159e-01, 1.501689e+00, 1.504129e+00, 3.166580e-01, 6.897326e-01, 9.154549e-01, 1.953452e-01, 6.017877e-01, 1.604050e+00, 1.123316e+00, 8.271467e-01, 8.843286e-01, 1.391615e+00, 1.31088…
8.000000e-01	2.851693e-01, 1.598899e-01, 1.352541e+00, 4.937321e-01, 6.752255e-02, 1.530620e+00, 1.596071e-01, 8.221193e-01, 1.052953e+00, 3.823720e-01, 1.448930e+00, 3.579512e-01, 1.228362e+00, 2.795535e+00, 8.347043e-02, 3.533252e-01, 1.174744e+00, 1.457550e+00, 3.080588e-01, 7.140213e-01, 7.165813e-01, 1.383930e-01, 6.011133e-01, 1.307378e+00, 1.032352e+00, 9.695022e-01, 1.000868e+00, 1.109151e+00, 1.07250…
1.000000e+00	2.601993e-01, 2.227997e-01, 1.510798e+00, 4.259215e-01, 6.557154e-02, 1.030255e+00, 1.498395e-01, 9.844476e-01, 1.108762e+00, 4.309391e-01, 1.104961e+00, 3.188003e-01, 1.475172e+00, 2.309223e+00, 7.592956e-02, 1.968601e-01, 1.006131e+00, 1.232175e+00, 5.193253e-01, 6.345736e-01, 5.806823e-01, 8.834106e-02, 6.485007e-01, 1.362500e+00, 8.388135e-01, 9.872379e-01, 7.866357e-01, 1.081680e+00, 9.11827…
1.200000e+00	2.923795e-01, 3.700866e-01, 1.523588e+00, 4.660679e-01, 8.240638e-02, 9.298004e-01, 2.582785e-01, 8.930342e-01, 1.020990e+00, 3.175698e-01, 1.022858e+00, 2.991458e-01, 1.374021e+00, 2.022766e+00, 7.013798e-02, 1.713158e-01, 6.114166e-01, 1.000703e+00, 5.836687e-01, 7.923578e-01, 3.867570e-01, 6.615089e-02, 5.953563e-01, 7.518681e-01, 9.073205e-01, 8.815344e-01, 6.689222e-01, 9.503852e-01, 8.30858…
1.400000e+00	1.964701e-01, 4.999883e-01, 1.530571e+00, 5.123654e-01, 9.519550e-02, 6.676861e-01, 2.882813e-01, 6.374773e-01, 9.535425e-01, 4.011972e-01, 1.154726e+00, 1.879446e-01, 1.456808e+00, 2.314623e+00, 8.464274e-02, 1.042402e-01, 5.469676e-01, 7.979314e-01, 6.555341e-01, 6.341150e-01, 3.016134e-01, 4.038901e-02, 6.913750e-01, 7.403108e-01, 1.064844e+00, 9.884884e-01, 7.675660e-01, 6.724255e-01, 9.63739…
1.600000e+00	1.262099e-01, 5.636937e-01, 1.757463e+00, 6.665529e-01, 9.830031e-02, 5.648827e-01, 3.464967e-01, 3.818227e-01, 6.813718e-01, 4.398067e-01, 1.310399e+00, 1.990909e-01, 1.344261e+00, 1.829482e+00, 9.389937e-02, 8.457020e-02, 3.590046e-01, 5.531018e-01, 5.951425e-01, 7.222756e-01, 2.065895e-01, 3.071390e-02, 5.577510e-01, 7.143580e-01, 9.341595e-01, 9.824986e-01, 7.626335e-01, 8.630053e-01, 1.12142…
1.800000e+00	6.959019e-02, 6.350896e-01, 1.626458e+00, 9.472632e-01, 1.435067e-01, 3.952656e-01, 3.400129e-01, 1.803598e-01, 7.641040e-01, 3.908271e-01, 1.126856e+00, 1.810286e-01, 1.346908e+00, 2.423011e+00, 8.910104e-02, 6.465783e-02, 3.077583e-01, 4.770851e-01, 6.366613e-01, 7.213651e-01, 1.940370e-01, 1.798879e-02, 5.971465e-01, 5.211796e-01, 1.009105e+00, 9.821220e-01, 7.423396e-01, 8.098432e-01, 1.18871…
2.000000e+00	4.915141e-02, 5.723394e-01, 1.874450e+00, 1.073984e+00, 1.329454e-01, 3.036691e-01, 3.725033e-01, 1.362868e-01, 7.428485e-01, 4.695936e-01, 9.772939e-01, 1.794816e-01, 1.182362e+00, 2.413707e+00, 9.490973e-02, 4.947241e-02, 2.436835e-01, 4.573504e-01, 8.343483e-01, 7.756581e-01, 1.572991e-01, 1.344973e-02, 5.799102e-01, 4.007870e-01, 8.764706e-01, 1.015792e+00, 6.682541e-01, 6.964256e-01, 1.27733…
0.000000e+00	4.596690e-01, 1.661585e+00, 1.021199e+00, 1.188813e+00, 2.345974e+00, 6.336885e-01, 2.687300e+00, 2.250375e+00, 1.146291e+00, 2.628284e+00, 5.036045e-01, 2.109122e+00, 1.262096e+00, 2.128327e+00, 2.379235e+00, 1.743097e+00, 3.297839e+00, 1.998605e+00, 9.775243e-01, 2.784693e-01, 2.732308e+00, 2.479061e+00, 3.411977e-01, 2.808131e+00, 1.065066e+00, 2.109075e+00, 2.193120e+00, 1.367100e-01, 3.13433…
2.000000e-01	7.498115e-01, 1.116438e+00, 1.294340e+00, 1.094136e+00, 1.595567e+00, 7.320626e-01, 1.518157e+00, 1.563004e+00, 9.291097e-01, 2.071474e+00, 2.771659e-01, 1.073529e+00, 8.817929e-01, 1.737114e+00, 2.218176e+00, 1.477385e+00, 2.564221e+00, 2.122098e+00, 5.835145e-01, 1.926899e-01, 2.167425e+00, 1.966456e+00, 4.727263e-01, 2.479377e+00, 5.543484e-01, 1.611785e+00, 1.580949e+00, 1.010281e-01, 2.20870…
4.000000e-01	7.713709e-01, 7.799079e-01, 1.227002e+00, 6.962856e-01, 1.027174e+00, 6.936402e-01, 8.113772e-01, 1.421394e+00, 8.444306e-01, 1.280293e+00, 2.326337e-01, 6.410083e-01, 7.017231e-01, 1.868538e+00, 1.348234e+00, 1.469606e+00, 1.710986e+00, 2.053434e+00, 4.247301e-01, 2.738013e-01, 2.002650e+00, 1.688637e+00, 5.144721e-01, 2.650664e+00, 3.258304e-01, 1.733147e+00, 1.040261e+00, 6.556744e-02, 1.44253…
6.000000e-01	9.279061e-01, 4.527266e-01, 1.505842e+00, 4.179193e-01, 8.947536e-01, 6.870180e-01, 4.134060e-01, 9.555081e-01, 6.834292e-01, 9.976123e-01, 2.959341e-01, 3.438695e-01, 4.011587e-01, 1.696099e+00, 1.190255e+00, 1.333682e+00, 1.334276e+00, 1.932849e+00, 3.822893e-01, 4.373528e-01, 1.319432e+00, 1.879141e+00, 5.121668e-01, 2.226138e+00, 2.560946e-01, 9.329144e-01, 1.053492e+00, 7.479650e-02, 1.75655…
8.000000e-01	7.191878e-01, 3.659044e-01, 1.437648e+00, 3.752562e-01, 5.596263e-01, 7.556927e-01, 2.802025e-01, 9.261829e-01, 5.383104e-01, 7.036144e-01, 5.449007e-01, 2.379643e-01, 2.685186e-01, 1.719324e+00, 9.232869e-01, 1.208810e+00, 1.064634e+00, 1.470685e+00, 4.682264e-01, 5.361352e-01, 1.123909e+00, 1.557672e+00, 4.340871e-01, 2.170345e+00, 3.979582e-01, 7.674221e-01, 7.219273e-01, 1.174917e-01, 1.49647…
1.000000e+00	7.847501e-01, 2.940413e-01, 1.655796e+00, 2.626877e-01, 4.107590e-01, 7.624905e-01, 2.897088e-01, 1.171659e+00, 5.357405e-01, 5.734691e-01, 6.825380e-01, 1.542002e-01, 1.909993e-01, 1.874190e+00, 5.781342e-01, 6.892205e-01, 8.058877e-01, 1.255354e+00, 6.053363e-01, 5.012600e-01, 7.265848e-01, 1.615349e+00, 5.196861e-01, 2.071750e+00, 5.210014e-01, 5.799306e-01, 8.203651e-01, 2.330685e-01, 8.97215…
1.200000e+00	8.409481e-01, 2.831750e-01, 1.927109e+00, 3.849251e-01, 4.840311e-01, 5.224858e-01, 2.940092e-01, 1.131410e+00, 4.468588e-01, 4.857988e-01, 6.062530e-01, 1.150445e-01, 1.620595e-01, 1.829072e+00, 5.444259e-01, 5.600894e-01, 6.319516e-01, 1.061477e+00, 6.218679e-01, 6.815130e-01, 5.659640e-01, 1.665563e+00, 4.786532e-01, 1.956749e+00, 7.013448e-01, 5.284373e-01, 6.850498e-01, 3.882867e-01, 7.80070…
1.400000e+00	6.662612e-01, 2.415073e-01, 1.833866e+00, 5.458577e-01, 3.362257e-01, 5.034078e-01, 3.474042e-01, 1.032144e+00, 4.292549e-01, 4.702572e-01, 9.117546e-01, 8.862579e-02, 9.833507e-02, 1.968637e+00, 3.784965e-01, 4.124697e-01, 5.406039e-01, 7.858437e-01, 7.197661e-01, 6.991957e-01, 3.553509e-01, 1.507734e+00, 4.932687e-01, 1.635011e+00, 6.906437e-01, 3.962566e-01, 5.647638e-01, 4.389503e-01, 6.18025…
1.600000e+00	5.949918e-01, 2.269396e-01, 1.793609e+00, 7.012031e-01, 3.408064e-01, 3.140919e-01, 3.715138e-01, 9.351331e-01, 5.285624e-01, 5.097664e-01, 8.723235e-01, 1.042054e-01, 9.395902e-02, 2.178381e+00, 2.952143e-01, 3.106017e-01, 4.162466e-01, 6.229060e-01, 6.505450e-01, 6.207392e-01, 3.249701e-01, 1.619588e+00, 4.829471e-01, 1.431784e+00, 9.720516e-01, 2.278275e-01, 7.778264e-01, 4.423674e-01, 5.55602…
1.800000e+00	5.237060e-01, 2.242155e-01, 1.859190e+00, 8.013494e-01, 2.764380e-01, 2.543653e-01, 3.944711e-01, 9.224599e-01, 6.102843e-01, 3.136888e-01, 8.739487e-01, 1.013867e-01, 8.206639e-02, 2.010162e+00, 2.771906e-01, 1.795030e-01, 2.712591e-01, 6.089196e-01, 7.821363e-01, 6.542866e-01, 2.092634e-01, 1.315172e+00, 5.806381e-01, 1.145200e+00, 8.871101e-01, 2.148790e-01, 6.960948e-01, 4.976884e-01, 5.70756…
2.000000e+00	4.321270e-01, 1.850240e-01, 1.911608e+00, 1.164036e+00, 2.812543e-01, 2.116840e-01, 3.963451e-01, 6.928444e-01, 6.606945e-01, 4.375556e-01, 9.019841e-01, 1.039326e-01, 6.203092e-02, 2.304714e+00, 2.103221e-01, 1.142001e-01, 2.320473e-01, 4.543694e-01, 5.712912e-01, 7.580619e-01, 1.490249e-01, 1.447116e+00, 7.265990e-01, 9.595328e-01, 8.874423e-01, 1.528055e-01, 8.171156e-01, 4.835214e-01, 5.21501…
0.000000e+00	2.818881e+00, 2.264526e+00, 2.556441e+00, 4.440798e-01, 2.358259e+00, 1.050694e+00, 2.988024e+00, 9.608328e-01, 6.791497e-01, 1.814800e+00, 3.146515e-01, 1.512518e+00, 3.171741e+00, 1.540738e+00, 2.336643e+00, 2.040044e+00, 3.877726e-01, 6.964094e-01, 1.700354e+00, 1.266359e+00, 5.376606e-01, 2.644993e+00, 7.714705e-01, 2.358645e+00, 1.251198e+00, 2.132191e+00, 1.334450e+00, 3.557949e-01, 2.11466…
2.000000e-01	2.024145e+00, 1.442749e+00, 1.823850e+00, 5.657655e-01, 1.284258e+00, 7.313358e-01, 1.827895e+00, 6.657810e-01, 4.929681e-01, 1.237558e+00, 2.091178e-01, 1.041026e+00, 2.038980e+00, 1.276250e+00, 2.467055e+00, 1.846235e+00, 2.802992e-01, 7.102422e-01, 1.061085e+00, 8.096170e-01, 5.636154e-01, 2.513165e+00, 4.542091e-01, 2.291049e+00, 9.194181e-01, 1.308050e+00, 8.217803e-01, 2.552213e-01, 1.44186…
4.000000e-01	1.318162e+00, 6.045789e-01, 1.126058e+00, 6.796877e-01, 1.201580e+00, 5.487127e-01, 1.017013e+00, 4.515733e-01, 4.944516e-01, 7.712557e-01, 2.930055e-01, 6.729585e-01, 1.559523e+00, 1.268290e+00, 1.775448e+00, 1.228035e+00, 1.767413e-01, 7.081109e-01, 9.901394e-01, 8.332316e-01, 6.132702e-01, 2.081337e+00, 3.276470e-01, 2.423955e+00, 4.532759e-01, 9.923295e-01, 1.018830e+00, 1.897890e-01, 1.13783…
6.000000e-01	8.125682e-01, 4.485347e-01, 1.518666e+00, 8.142687e-01, 8.222684e-01, 5.271287e-01, 7.692097e-01, 2.297847e-01, 4.731935e-01, 7.928849e-01, 4.430391e-01, 3.191343e-01, 9.089891e-01, 1.078173e+00, 1.294689e+00, 1.298029e+00, 1.736798e-01, 6.866472e-01, 9.202645e-01, 8.082640e-01, 4.274694e-01, 1.630421e+00, 2.825868e-01, 2.142172e+00, 3.046113e-01, 7.108202e-01, 8.947667e-01, 1.446717e-01, 1.13331…
8.000000e-01	4.460957e-01, 2.072812e-01, 1.391629e+00, 8.265888e-01, 5.596538e-01, 3.369259e-01, 6.458324e-01, 1.413978e-01, 3.602819e-01, 6.821283e-01, 6.001367e-01, 2.332625e-01, 6.157573e-01, 1.693383e+00, 1.049363e+00, 8.487565e-01, 1.516401e-01, 4.414128e-01, 8.017957e-01, 7.704504e-01, 2.799812e-01, 1.740015e+00, 5.294120e-01, 1.860444e+00, 3.104231e-01, 5.573015e-01, 6.907069e-01, 1.892859e-01, 7.60207…
1.000000e+00	3.865920e-01, 1.497902e-01, 1.591284e+00, 1.080350e+00, 4.863435e-01, 2.354521e-01, 4.083233e-01, 7.888921e-02, 3.678879e-01, 6.352812e-01, 7.135826e-01, 1.445856e-01, 3.596031e-01, 1.778900e+00, 7.663613e-01, 4.971305e-01, 1.050477e-01, 4.497136e-01, 8.230860e-01, 8.388065e-01, 2.186461e-01, 1.475796e+00, 4.954605e-01, 1.919776e+00, 5.057504e-01, 3.823155e-01, 7.080361e-01, 2.182272e-01, 6.78750…
1.200000e+00	2.144708e-01, 8.514350e-02, 1.374642e+00, 1.348911e+00, 3.172603e-01, 2.000675e-01, 5.073991e-01, 5.813672e-02, 4.229194e-01, 4.766238e-01, 7.620037e-01, 7.462033e-02, 3.048069e-01, 1.802085e+00, 6.147508e-01, 3.693898e-01, 7.468663e-02, 4.659466e-01, 7.965708e-01, 6.997316e-01, 1.619636e-01, 1.365643e+00, 5.629368e-01, 1.970249e+00, 5.345995e-01, 3.160391e-01, 5.705384e-01, 3.600091e-01, 6.50540…
1.400000e+00	1.468366e-01, 5.999868e-02, 1.583964e+00, 1.147042e+00, 4.083673e-01, 1.496242e-01, 3.558070e-01, 2.779288e-02, 4.270056e-01, 5.421216e-01, 9.517009e-01, 6.712169e-02, 1.988944e-01, 2.063891e+00, 4.322279e-01, 2.903312e-01, 5.914630e-02, 3.466307e-01, 8.646437e-01, 8.211101e-01, 1.283975e-01, 1.571688e+00, 5.800481e-01, 1.473550e+00, 8.154765e-01, 2.904825e-01, 7.303840e-01, 3.623172e-01, 3.88287…
1.600000e+00	7.811134e-02, 5.181634e-02, 1.664190e+00, 1.273481e+00, 2.858024e-01, 1.206209e-01, 3.847066e-01, 2.214095e-02, 5.271112e-01, 5.137170e-01, 1.010539e+00, 5.510150e-02, 1.929588e-01, 1.754032e+00, 4.355954e-01, 1.745509e-01, 4.463179e-02, 3.852343e-01, 6.303709e-01, 9.256376e-01, 9.688361e-02, 1.345197e+00, 5.411904e-01, 1.505386e+00, 9.892454e-01, 1.602619e-01, 6.281043e-01, 3.837320e-01, 4.00849…
1.800000e+00	4.914193e-02, 5.033185e-02, 1.721801e+00, 1.602667e+00, 2.389004e-01, 8.316994e-02, 4.260404e-01, 1.108545e-02, 5.412109e-01, 5.279168e-01, 1.033584e+00, 7.570937e-02, 1.461613e-01, 1.904177e+00, 3.341421e-01, 1.365300e-01, 3.537049e-02, 2.325189e-01, 7.772003e-01, 8.258778e-01, 6.884972e-02, 1.422218e+00, 7.402070e-01, 1.208245e+00, 8.234730e-01, 1.227545e-01, 6.573134e-01, 5.890794e-01, 3.33712…
2.000000e+00	4.430666e-02, 6.313458e-02, 1.821508e+00, 1.458929e+00, 2.066631e-01, 6.897049e-02, 3.903348e-01, 8.465065e-03, 6.580368e-01, 4.725715e-01, 1.019745e+00, 9.458533e-02, 1.051839e-01, 2.199212e+00, 2.768356e-01, 9.458398e-02, 2.504960e-02, 2.290198e-01, 7.163414e-01, 6.859398e-01, 5.809980e-02, 1.438211e+00, 6.897182e-01, 1.015933e+00, 7.837825e-01, 9.901343e-02, 5.536410e-01, 5.890881e-01, 3.26289…
0.000000e+00	2.146327e+00, 5.844497e-01, 2.727412e+00, 7.157651e-02, 1.005017e+00, 1.983869e+00, 1.849044e+00, 9.555900e-01, 1.276575e+00, 6.166789e-01, 3.330339e-01, 8.321568e-01, 9.714885e-01, 1.520068e+00, 2.560099e+00, 2.884662e+00, 1.834692e-01, 2.930637e+00, 5.596216e-01, 6.612404e-01, 5.835767e-01, 2.527073e+00, 3.176333e+00, 2.185579e+00, 4.376350e-01, 2.104871e+00, 2.548751e+00, 1.520626e-01, 1.67614…
2.000000e-01	1.952173e+00, 3.685496e-01, 2.218899e+00, 5.362121e-02, 7.295718e-01, 1.450671e+00, 1.318744e+00, 9.082457e-01, 1.282177e+00, 4.824772e-01, 6.717730e-01, 5.635101e-01, 7.628893e-01, 1.602710e+00, 1.899101e+00, 2.004366e+00, 1.562719e-01, 2.703057e+00, 3.578969e-01, 4.648387e-01, 5.283614e-01, 2.108473e+00, 1.679927e+00, 2.077598e+00, 2.376552e-01, 1.382897e+00, 1.677396e+00, 1.048998e-01, 1.43958…
4.000000e-01	1.278283e+00, 2.358042e-01, 1.867009e+00, 3.733305e-02, 5.592912e-01, 1.232987e+00, 1.173640e+00, 9.218504e-01, 9.564772e-01, 5.513885e-01, 8.298771e-01, 2.772818e-01, 4.619835e-01, 1.797460e+00, 1.313145e+00, 1.156981e+00, 9.486078e-02, 2.398720e+00, 2.224720e-01, 4.676510e-01, 3.562890e-01, 1.726770e+00, 1.353732e+00, 1.881658e+00, 1.844354e-01, 1.077393e+00, 1.154564e+00, 6.731892e-02, 1.20292…
6.000000e-01	8.183312e-01, 1.223421e-01, 1.460651e+00, 2.362581e-02, 4.563935e-01, 1.409618e+00, 7.590931e-01, 1.085329e+00, 7.642777e-01, 4.506571e-01, 9.369951e-01, 1.966102e-01, 3.170339e-01, 1.632064e+00, 1.052714e+00, 9.423018e-01, 7.536785e-02, 2.010743e+00, 2.154889e-01, 5.046445e-01, 2.676049e-01, 1.650106e+00, 9.492522e-01, 2.325799e+00, 2.979129e-01, 8.249640e-01, 1.165750e+00, 1.161930e-01, 1.06238…
8.000000e-01	7.453922e-01, 7.409116e-02, 1.905320e+00, 2.365295e-02, 3.723027e-01, 1.189905e+00, 5.326458e-01, 1.198029e+00, 6.507722e-01, 3.962915e-01, 1.005203e+00, 1.194604e-01, 1.989305e-01, 2.047935e+00, 8.681605e-01, 8.124663e-01, 8.117510e-02, 2.159886e+00, 2.735573e-01, 5.474850e-01, 1.872100e-01, 1.667963e+00, 6.970966e-01, 1.825335e+00, 4.820976e-01, 7.752841e-01, 8.790025e-01, 2.397071e-01, 7.34599…
1.000000e+00	6.994970e-01, 5.382797e-02, 1.854979e+00, 3.156386e-02, 2.967588e-01, 9.757222e-01, 4.576637e-01, 9.238298e-01, 5.598994e-01, 4.490082e-01, 1.123759e+00, 6.571690e-02, 1.534147e-01, 1.775409e+00, 5.635138e-01, 4.784549e-01, 4.837656e-02, 1.595581e+00, 3.165861e-01, 6.343337e-01, 1.401513e-01, 1.567694e+00, 6.145664e-01, 1.569082e+00, 5.952935e-01, 5.035187e-01, 7.147331e-01, 3.895769e-01, 6.47520…
1.200000e+00	7.204377e-01, 4.825584e-02, 1.663280e+00, 8.810495e-02, 2.378554e-01, 8.995897e-01, 4.683228e-01, 9.952366e-01, 4.449819e-01, 4.252082e-01, 1.041573e+00, 6.048826e-02, 1.187164e-01, 2.202208e+00, 3.351121e-01, 3.885609e-01, 4.128781e-02, 1.241652e+00, 4.781419e-01, 6.971258e-01, 9.589090e-02, 1.388198e+00, 5.593463e-01, 1.399686e+00, 7.954425e-01, 4.023047e-01, 7.559801e-01, 3.546843e-01, 5.69825…
1.400000e+00	5.963059e-01, 5.843792e-02, 1.843384e+00, 2.382069e-01, 2.214724e-01, 6.565759e-01, 4.171696e-01, 1.077968e+00, 6.180688e-01, 5.086111e-01, 8.923795e-01, 7.252004e-02, 7.499734e-02, 2.163393e+00, 3.351030e-01, 2.296053e-01, 3.005301e-02, 9.498574e-01, 5.722130e-01, 5.715384e-01, 7.479728e-02, 1.351038e+00, 6.613243e-01, 1.232783e+00, 8.066730e-01, 2.649879e-01, 7.785920e-01, 4.695978e-01, 4.30211…
1.600000e+00	6.488703e-01, 4.962595e-02, 1.786940e+00, 4.571686e-01, 2.038006e-01, 4.648701e-01, 4.313150e-01, 9.751780e-01, 6.436863e-01, 3.248694e-01, 9.033748e-01, 8.951812e-02, 8.101151e-02, 1.807344e+00, 2.532805e-01, 1.575896e-01, 2.456321e-02, 9.006602e-01, 5.735254e-01, 5.647831e-01, 5.276692e-02, 1.391334e+00, 5.358191e-01, 9.758648e-01, 6.960770e-01, 1.783259e-01, 8.764877e-01, 4.505607e-01, 4.23108…
1.800000e+00	5.348437e-01, 7.233956e-02, 1.832066e+00, 6.615788e-01, 1.884189e-01, 3.548128e-01, 4.420084e-01, 1.052024e+00, 5.964679e-01, 3.365881e-01, 9.767913e-01, 1.099248e-01, 6.386328e-02, 2.274075e+00, 1.672756e-01, 1.244150e-01, 1.700432e-02, 6.590741e-01, 6.866562e-01, 6.284451e-01, 4.482334e-02, 1.372040e+00, 6.603688e-01, 8.982902e-01, 8.978496e-01, 1.577009e-01, 5.922135e-01, 5.190435e-01, 5.99850…
2.000000e+00	3.877375e-01, 8.503172e-02, 1.788939e+00, 8.344407e-01, 2.041113e-01, 2.786424e-01, 3.869410e-01, 7.654463e-01, 8.043557e-01, 3.354471e-01, 1.085653e+00, 1.062962e-01, 7.198467e-02, 1.597967e+00, 1.877563e-01, 6.943485e-02, 1.416994e-02, 6.337559e-01, 7.047807e-01, 8.288531e-01, 3.515599e-02, 1.125486e+00, 5.476317e-01, 7.106284e-01, 9.230799e-01, 9.311792e-02, 6.138466e-01, 5.985028e-01, 7.68062…
0.000000e+00	2.335315e-01, 2.055862e+00, 1.006192e+00, 3.024653e+00, 2.620008e+00, 4.816649e-01, 2.405484e+00, 2.697170e-01, 2.251781e+00, 1.354460e+00, 1.390265e+00, 6.715302e-01, 1.033004e+00, 9.248729e-01, 2.891986e+00, 5.473403e-01, 2.160719e+00, 8.961685e-01, 2.644576e+00, 9.252454e-01, 2.388886e+00, 1.843670e+00, 7.401441e-01, 1.357126e+00, 1.216424e-01, 2.411406e+00, 2.327359e+00, 2.231611e-01, 1.25699…
2.000000e-01	1.453979e-01, 1.209313e+00, 9.705918e-01, 2.290667e+00, 1.761546e+00, 4.807148e-01, 1.413439e+00, 1.454074e-01, 1.790650e+00, 8.900996e-01, 1.098874e+00, 4.212968e-01, 7.152772e-01, 6.525650e-01, 2.375385e+00, 6.886857e-01, 1.869237e+00, 1.146055e+00, 1.852420e+00, 8.900621e-01, 2.112648e+00, 1.669381e+00, 8.503872e-01, 1.557856e+00, 6.695746e-02, 2.640378e+00, 1.173576e+00, 1.514278e-01, 9.68562…
4.000000e-01	8.986653e-02, 7.483428e-01, 1.010230e+00, 1.691858e+00, 8.955736e-01, 6.748027e-01, 7.961372e-01, 2.321788e-01, 1.311556e+00, 5.843242e-01, 9.467619e-01, 2.386215e-01, 5.038189e-01, 7.620179e-01, 1.540879e+00, 5.726487e-01, 1.458472e+00, 1.082562e+00, 1.152706e+00, 9.306456e-01, 1.561930e+00, 1.782593e+00, 6.503056e-01, 1.508501e+00, 4.035448e-02, 2.264841e+00, 8.825697e-01, 9.611838e-02, 7.22367…
6.000000e-01	5.330005e-02, 3.978555e-01, 9.793104e-01, 1.509334e+00, 5.989935e-01, 6.795923e-01, 4.324536e-01, 4.308569e-01, 1.118491e+00, 5.029658e-01, 1.038804e+00, 1.398597e-01, 3.710604e-01, 1.080773e+00, 1.250881e+00, 4.062374e-01, 1.012133e+00, 1.185280e+00, 7.247224e-01, 9.124503e-01, 1.493661e+00, 1.691002e+00, 7.256053e-01, 1.447254e+00, 5.675156e-02, 1.881277e+00, 8.880567e-01, 8.040980e-02, 7.37296…
8.000000e-01	4.350116e-02, 2.997036e-01, 1.469857e+00, 1.217502e+00, 5.098774e-01, 5.869544e-01, 3.367688e-01, 6.984322e-01, 8.931194e-01, 5.539337e-01, 1.005642e+00, 8.905119e-02, 2.553370e-01, 1.294434e+00, 8.509859e-01, 2.645984e-01, 9.110358e-01, 9.058647e-01, 8.637467e-01, 6.690929e-01, 9.893507e-01, 1.607509e+00, 6.915333e-01, 1.630414e+00, 1.774084e-01, 1.164907e+00, 6.395194e-01, 1.199074e-01, 6.00939…
1.000000e+00	6.063692e-02, 2.888577e-01, 1.341454e+00, 1.237606e+00, 3.157288e-01, 4.965255e-01, 4.029797e-01, 5.502424e-01, 7.173064e-01, 5.046999e-01, 9.694312e-01, 5.441305e-02, 2.147854e-01, 1.482543e+00, 7.389688e-01, 2.411507e-01, 5.832308e-01, 6.628523e-01, 8.497750e-01, 7.848461e-01, 6.806699e-01, 1.509739e+00, 6.953747e-01, 1.610842e+00, 3.446781e-01, 8.885834e-01, 7.883280e-01, 2.356082e-01, 4.88016…
1.200000e+00	5.398117e-02, 2.451778e-01, 1.541226e+00, 9.923980e-01, 2.366136e-01, 4.108444e-01, 3.201007e-01, 6.258693e-01, 6.252839e-01, 4.519265e-01, 1.002480e+00, 3.901474e-02, 1.525328e-01, 1.288201e+00, 6.073086e-01, 1.438329e-01, 5.619392e-01, 6.097179e-01, 7.783146e-01, 8.123084e-01, 5.630480e-01, 1.047143e+00, 6.080098e-01, 1.435515e+00, 5.864665e-01, 6.775908e-01, 7.693893e-01, 3.461569e-01, 3.90804…
1.400000e+00	3.698292e-02, 2.367806e-01, 1.638027e+00, 1.259640e+00, 1.714301e-01, 3.089637e-01, 3.728941e-01, 4.794638e-01, 4.578288e-01, 4.951699e-01, 1.022581e+00, 3.091378e-02, 1.039801e-01, 1.641494e+00, 4.055954e-01, 9.485061e-02, 4.210604e-01, 4.752166e-01, 7.896797e-01, 7.177756e-01, 4.189454e-01, 1.504580e+00, 6.717066e-01, 1.424731e+00, 8.470941e-01, 4.935919e-01, 6.331877e-01, 3.632478e-01, 3.26828…
1.600000e+00	2.202822e-02, 2.292210e-01, 1.538748e+00, 1.219208e+00, 1.679902e-01, 2.250957e-01, 4.007102e-01, 2.752123e-01, 4.730812e-01, 4.251967e-01, 1.059973e+00, 4.406844e-02, 8.793357e-02, 1.444494e+00, 3.343498e-01, 8.255824e-02, 3.186578e-01, 3.937924e-01, 6.990333e-01, 7.145266e-01, 2.661034e-01, 1.277910e+00, 7.753247e-01, 1.526765e+00, 9.653621e-01, 3.097982e-01, 7.551271e-01, 4.812326e-01, 2.22826…
1.800000e+00	1.944361e-02, 2.224429e-01, 1.571843e+00, 1.265858e+00, 1.798891e-01, 1.463001e-01, 3.113515e-01, 1.758605e-01, 6.334519e-01, 4.577554e-01, 9.565111e-01, 6.139459e-02, 9.812617e-02, 1.576443e+00, 2.891714e-01, 7.021965e-02, 2.482155e-01, 3.401151e-01, 7.055759e-01, 7.687619e-01, 2.245175e-01, 1.455351e+00, 6.494021e-01, 9.717466e-01, 9.127131e-01, 2.689736e-01, 6.066908e-01, 3.852128e-01, 2.90462…
2.000000e+00	1.036266e-02, 2.433280e-01, 1.719186e+00, 1.502114e+00, 1.925621e-01, 1.352242e-01, 3.515685e-01, 1.054073e-01, 7.148531e-01, 4.638697e-01, 1.034620e+00, 9.236170e-02, 7.557443e-02, 1.888110e+00, 2.517720e-01, 4.574192e-02, 1.950777e-01, 3.634705e-01, 8.339789e-01, 5.655210e-01, 1.582866e-01, 1.303475e+00, 7.030483e-01, 8.707205e-01, 9.703046e-01, 1.899211e-01, 7.976738e-01, 5.159225e-01, 4.31988…
0.000000e+00	2.541870e+00, 7.051039e-01, 1.248546e+00, 3.126823e+00, 4.233251e-01, 2.183928e-02, 2.494112e-01, 3.913022e-01, 2.335627e+00, 2.217630e+00, 3.134211e+00, 2.844172e+00, 8.483506e-01, 3.094458e+00, 1.205402e+00, 1.591028e+00, 3.207931e+00, 1.980907e-01, 2.984313e+00, 3.899518e-01, 1.005273e+00, 1.494657e+00, 1.320824e+00, 1.968587e+00, 2.380725e-01, 2.898912e+00, 2.523390e+00, 3.053584e+00, 5.19939…
2.000000e-01	1.896215e+00, 3.838378e-01, 8.671166e-01, 2.412084e+00, 2.753834e-01, 1.789084e-02, 1.694157e-01, 4.996361e-01, 1.731253e+00, 1.540470e+00, 2.293546e+00, 1.749890e+00, 7.271375e-01, 2.931755e+00, 1.086480e+00, 1.692208e+00, 2.323565e+00, 5.479962e-01, 2.206668e+00, 5.555319e-01, 8.505129e-01, 1.337428e+00, 7.490048e-01, 1.538969e+00, 1.537018e-01, 2.113849e+00, 1.711504e+00, 2.269107e+00, 5.20008…
4.000000e-01	1.044058e+00, 2.956049e-01, 1.091440e+00, 2.305032e+00, 1.681730e-01, 1.965832e-02, 6.671872e-02, 6.882829e-01, 1.859605e+00, 1.109828e+00, 1.257480e+00, 8.008145e-01, 4.440245e-01, 2.882802e+00, 7.492943e-01, 1.397732e+00, 2.326014e+00, 8.510706e-01, 1.239382e+00, 5.955666e-01, 6.459646e-01, 1.491773e+00, 5.903818e-01, 1.515177e+00, 2.945491e-01, 1.539018e+00, 1.520884e+00, 1.525158e+00, 4.62542…
6.000000e-01	8.872316e-01, 2.441614e-01, 1.504402e+00, 1.659492e+00, 1.214206e-01, 1.455964e-02, 5.617653e-02, 8.864506e-01, 1.372383e+00, 8.067893e-01, 9.622392e-01, 5.545011e-01, 3.239991e-01, 2.350418e+00, 6.457952e-01, 1.021444e+00, 2.023012e+00, 7.331543e-01, 6.509268e-01, 6.042128e-01, 4.282571e-01, 1.381183e+00, 4.430355e-01, 1.161563e+00, 5.057994e-01, 1.234317e+00, 9.792643e-01, 1.458319e+00, 3.81673…
8.000000e-01	4.788273e-01, 3.535161e-01, 1.345668e+00, 1.644081e+00, 1.616414e-01, 1.176515e-02, 2.404145e-02, 8.968996e-01, 1.535017e+00, 5.213903e-01, 1.124509e+00, 3.530172e-01, 2.495946e-01, 2.108264e+00, 5.188675e-01, 7.766722e-01, 1.822611e+00, 8.346500e-01, 6.224005e-01, 7.464890e-01, 4.064903e-01, 1.326178e+00, 5.525460e-01, 1.107767e+00, 7.167919e-01, 9.769057e-01, 8.837137e-01, 1.016245e+00, 4.34780…
1.000000e+00	4.095124e-01, 5.219172e-01, 1.713955e+00, 1.328488e+00, 1.929603e-01, 9.168041e-03, 2.295541e-02, 8.552207e-01, 1.093427e+00, 5.609617e-01, 8.471373e-01, 1.914030e-01, 2.007241e-01, 2.599410e+00, 3.774142e-01, 7.131521e-01, 1.197619e+00, 6.940419e-01, 6.266022e-01, 5.697629e-01, 2.883502e-01, 9.775769e-01, 5.983413e-01, 8.700156e-01, 7.976867e-01, 6.033956e-01, 7.962464e-01, 8.708194e-01, 4.30947…
1.200000e+00	4.876714e-01, 6.359789e-01, 1.697699e+00, 1.423050e+00, 1.809188e-01, 8.231547e-03, 7.214415e-02, 9.412345e-01, 9.260745e-01, 3.336950e-01, 1.055080e+00, 1.597580e-01, 1.494497e-01, 2.373425e+00, 3.244846e-01, 5.038181e-01, 8.814663e-01, 6.231790e-01, 6.057109e-01, 7.842421e-01, 2.588077e-01, 1.212424e+00, 6.213837e-01, 7.613463e-01, 8.612989e-01, 5.033535e-01, 6.915150e-01, 8.159763e-01, 7.26314…
1.400000e+00	3.623373e-01, 6.528264e-01, 1.832222e+00, 1.373495e+00, 1.777432e-01, 4.072209e-03, 1.911974e-01, 8.780419e-01, 8.356933e-01, 3.161182e-01, 1.062808e+00, 1.725420e-01, 1.310385e-01, 2.167928e+00, 2.436310e-01, 2.971100e-01, 6.942223e-01, 5.070203e-01, 6.281193e-01, 7.444286e-01, 1.845657e-01, 1.462788e+00, 5.408466e-01, 5.132420e-01, 8.858254e-01, 3.826081e-01, 6.534382e-01, 8.362967e-01, 6.57908…
1.600000e+00	3.024946e-01, 8.710202e-01, 1.724550e+00, 1.663806e+00, 1.786635e-01, 3.294881e-03, 2.057068e-01, 6.398722e-01, 8.175445e-01, 2.946533e-01, 8.040862e-01, 1.350508e-01, 9.393124e-02, 2.303521e+00, 2.059688e-01, 2.089557e-01, 5.800414e-01, 4.620195e-01, 7.026637e-01, 7.975368e-01, 2.042358e-01, 1.156640e+00, 5.902117e-01, 5.753643e-01, 1.084074e+00, 2.610689e-01, 7.609399e-01, 6.899372e-01, 8.90819…
1.800000e+00	1.610734e-01, 9.393413e-01, 1.678909e+00, 1.285597e+00, 1.491765e-01, 3.031991e-03, 2.899310e-01, 4.019110e-01, 8.266553e-01, 2.836907e-01, 1.117189e+00, 1.488304e-01, 1.145706e-01, 2.396368e+00, 1.858284e-01, 1.401552e-01, 4.881572e-01, 3.489273e-01, 6.819637e-01, 8.138183e-01, 1.870173e-01, 1.232857e+00, 6.632299e-01, 4.547703e-01, 9.246641e-01, 1.773932e-01, 5.502526e-01, 6.560265e-01, 1.20154…
2.000000e+00	1.158315e-01, 8.016989e-01, 1.794659e+00, 1.524701e+00, 1.804262e-01, 2.555356e-03, 3.089426e-01, 1.846875e-01, 6.896954e-01, 3.675205e-01, 9.503911e-01, 1.601513e-01, 8.838406e-02, 2.321003e+00, 1.853309e-01, 9.917129e-02, 3.941224e-01, 3.396275e-01, 7.616557e-01, 7.222945e-01, 1.312055e-01, 1.463159e+00, 6.305552e-01, 4.883856e-01, 7.961721e-01, 1.096003e-01, 6.555837e-01, 7.067966e-01, 1.30933…
0.000000e+00	8.192017e-01, 5.416598e-01, 1.119467e+00, 2.697394e+00, 3.297692e-01, 2.748770e+00, 2.677112e+00, 3.890351e-01, 8.912191e-01, 7.312935e-02, 2.942126e+00, 2.085374e+00, 2.182202e+00, 1.154007e+00, 1.605110e+00, 1.736927e-01, 1.807846e+00, 9.811356e-01, 2.219213e+00, 1.267231e+00, 8.282194e-01, 6.441097e-01, 8.600811e-01, 1.381709e+00, 2.654930e-01, 9.509992e-01, 3.512441e+00, 1.272498e+00, 1.92729…
2.000000e-01	6.198455e-01, 2.940764e-01, 1.054850e+00, 2.346293e+00, 1.764245e-01, 2.179701e+00, 1.377114e+00, 2.687458e-01, 1.090336e+00, 2.375112e-01, 1.391449e+00, 1.119910e+00, 1.904076e+00, 1.428658e+00, 1.557089e+00, 1.011974e-01, 1.760334e+00, 1.027100e+00, 1.538431e+00, 1.503882e+00, 6.983381e-01, 5.309643e-01, 7.331102e-01, 1.082082e+00, 1.390289e-01, 9.044214e-01, 2.162301e+00, 9.930850e-01, 1.24652…
4.000000e-01	4.863950e-01, 2.170637e-01, 1.413434e+00, 1.808219e+00, 1.091157e-01, 1.662678e+00, 8.164781e-01, 1.531545e-01, 8.582659e-01, 3.282466e-01, 1.651167e+00, 7.964067e-01, 1.794502e+00, 1.458432e+00, 1.300517e+00, 9.100207e-02, 1.046333e+00, 1.467229e+00, 9.898524e-01, 9.622290e-01, 4.321429e-01, 3.662324e-01, 6.921538e-01, 9.320023e-01, 1.079157e-01, 8.728860e-01, 1.321100e+00, 7.529600e-01, 1.41934…
6.000000e-01	3.114061e-01, 1.161200e-01, 1.656607e+00, 1.459306e+00, 6.887649e-02, 1.369767e+00, 6.001292e-01, 9.439093e-02, 7.502106e-01, 3.506101e-01, 1.349182e+00, 3.603867e-01, 1.417428e+00, 1.266027e+00, 1.433690e+00, 4.401645e-02, 9.065873e-01, 1.375060e+00, 6.568678e-01, 9.271440e-01, 2.869003e-01, 2.686148e-01, 7.213710e-01, 1.182161e+00, 1.145785e-01, 7.761564e-01, 1.169233e+00, 5.079396e-01, 1.19134…
8.000000e-01	1.713467e-01, 6.827831e-02, 1.507420e+00, 8.959871e-01, 4.225150e-02, 1.089294e+00, 4.375649e-01, 6.171302e-02, 6.529955e-01, 3.323926e-01, 1.332770e+00, 2.598316e-01, 1.700994e+00, 1.919202e+00, 9.990665e-01, 4.365150e-02, 6.314528e-01, 1.198776e+00, 5.571160e-01, 8.472883e-01, 2.569920e-01, 1.657981e-01, 5.973353e-01, 1.266907e+00, 1.263694e-01, 7.661551e-01, 8.217683e-01, 4.563307e-01, 9.43549…
1.000000e+00	8.489684e-02, 5.221127e-02, 1.505192e+00, 9.112010e-01, 6.164432e-02, 7.996216e-01, 4.359236e-01, 3.713120e-02, 6.935493e-01, 4.496995e-01, 1.174214e+00, 1.424397e-01, 1.370123e+00, 2.183340e+00, 9.290437e-01, 3.394156e-02, 5.929581e-01, 1.175918e+00, 5.362985e-01, 8.441788e-01, 1.756244e-01, 8.577329e-02, 5.367501e-01, 1.280231e+00, 3.008212e-01, 6.790617e-01, 7.167083e-01, 3.426628e-01, 8.88069…
1.200000e+00	6.760196e-02, 3.594169e-02, 1.570616e+00, 8.322492e-01, 8.664345e-02, 6.367923e-01, 3.414505e-01, 1.881882e-02, 5.518332e-01, 4.277538e-01, 1.021415e+00, 1.031729e-01, 1.244105e+00, 1.981014e+00, 8.006017e-01, 2.919808e-02, 4.631309e-01, 8.080415e-01, 4.955482e-01, 8.676805e-01, 1.273036e-01, 8.573155e-02, 6.218613e-01, 1.473061e+00, 4.074086e-01, 7.634186e-01, 6.905091e-01, 3.794617e-01, 8.16563…
1.400000e+00	3.673233e-02, 3.217932e-02, 1.867112e+00, 8.954834e-01, 9.146042e-02, 4.193648e-01, 3.919216e-01, 1.338840e-02, 5.882268e-01, 4.452602e-01, 9.946004e-01, 5.765798e-02, 1.519804e+00, 2.190022e+00, 5.295631e-01, 2.491900e-02, 2.533997e-01, 8.448291e-01, 5.541483e-01, 7.088773e-01, 1.192286e-01, 5.268809e-02, 6.935779e-01, 1.256050e+00, 5.994468e-01, 6.256305e-01, 7.146380e-01, 5.534050e-01, 6.27556…
1.600000e+00	2.435686e-02, 5.189927e-02, 1.863295e+00, 9.629141e-01, 9.324180e-02, 3.306964e-01, 3.394307e-01, 7.262767e-03, 7.553490e-01, 4.323895e-01, 1.201558e+00, 5.974449e-02, 1.218989e+00, 1.934503e+00, 5.123256e-01, 1.797010e-02, 2.400924e-01, 6.252671e-01, 6.891501e-01, 7.786029e-01, 9.275244e-02, 3.315952e-02, 5.822418e-01, 1.014837e+00, 7.664445e-01, 6.954579e-01, 5.842712e-01, 4.338749e-01, 5.72430…
1.800000e+00	1.625856e-02, 6.054326e-02, 1.657796e+00, 1.124911e+00, 1.299761e-01, 2.693140e-01, 3.032068e-01, 4.863574e-03, 6.097261e-01, 4.007014e-01, 8.866510e-01, 6.690021e-02, 1.499502e+00, 1.984928e+00, 3.763643e-01, 2.269594e-02, 1.924134e-01, 5.706012e-01, 6.465993e-01, 6.400078e-01, 5.492255e-02, 2.305782e-02, 6.950064e-01, 9.016803e-01, 7.133558e-01, 5.350647e-01, 6.423042e-01, 5.338329e-01, 5.41117…
2.000000e+00	9.419328e-03, 6.056937e-02, 1.798481e+00, 1.160372e+00, 1.669254e-01, 1.982217e-01, 4.003398e-01, 2.884911e-03, 4.971416e-01, 4.326451e-01, 8.830141e-01, 7.350540e-02, 1.269310e+00, 2.099999e+00, 3.620122e-01, 2.225001e-02, 1.498897e-01, 4.435395e-01, 6.241714e-01, 7.794852e-01, 4.696123e-02, 1.437796e-02, 7.383305e-01, 9.053283e-01, 7.866507e-01, 6.124696e-01, 6.674686e-01, 5.556536e-01, 8.00983…
0.000000e+00	1.899280e+00, 1.475530e+00, 2.080088e+00, 1.035835e+00, 1.806809e+00, 2.398912e+00, 2.653547e+00, 2.161308e+00, 1.191331e+00, 2.581493e+00, 2.425486e+00, 6.182511e-01, 2.001843e+00, 1.124116e+00, 8.613328e-01, 2.261126e+00, 1.219279e+00, 2.419000e+00, 3.038502e+00, 1.116298e+00, 2.273434e+00, 1.055939e+00, 1.101277e-01, 1.147885e-01, 2.248351e+00, 6.695494e-01, 7.025928e-02, 2.400545e+00, 1.96272…
2.000000e-01	1.578449e+00, 9.706828e-01, 1.601111e+00, 7.395399e-01, 1.053398e+00, 1.838027e+00, 1.355098e+00, 1.447443e+00, 1.303864e+00, 1.654534e+00, 1.412047e+00, 6.006880e-01, 1.965447e+00, 8.419865e-01, 1.270193e+00, 1.540160e+00, 1.297521e+00, 1.734344e+00, 1.910930e+00, 1.263396e+00, 1.959197e+00, 7.819544e-01, 6.086628e-02, 5.212983e-01, 1.634047e+00, 6.771635e-01, 2.775197e-01, 1.813252e+00, 1.77135…
4.000000e-01	1.222825e+00, 1.004073e+00, 1.390774e+00, 5.905742e-01, 6.259511e-01, 1.541794e+00, 9.779127e-01, 1.305808e+00, 1.539061e+00, 8.627871e-01, 1.158039e+00, 5.085018e-01, 1.712414e+00, 6.850898e-01, 1.180779e+00, 1.243079e+00, 1.548813e+00, 1.734291e+00, 1.759597e+00, 1.000038e+00, 1.302120e+00, 4.986482e-01, 5.959218e-02, 8.173575e-01, 8.315166e-01, 8.512532e-01, 3.993844e-01, 1.351304e+00, 1.80328…
6.000000e-01	1.180213e+00, 8.494689e-01, 7.103754e-01, 4.174288e-01, 4.520597e-01, 1.585417e+00, 4.909762e-01, 1.378528e+00, 1.149178e+00, 6.160600e-01, 9.923186e-01, 3.377528e-01, 1.323270e+00, 6.273946e-01, 1.168251e+00, 1.170729e+00, 1.439131e+00, 1.333570e+00, 1.290265e+00, 9.416094e-01, 9.834443e-01, 2.908112e-01, 9.486559e-02, 8.734452e-01, 6.244097e-01, 7.687776e-01, 4.315991e-01, 7.955429e-01, 1.60883…
8.000000e-01	9.297723e-01, 8.329951e-01, 5.778726e-01, 5.288081e-01, 2.795402e-01, 1.322619e+00, 3.280249e-01, 1.097367e+00, 1.086548e+00, 4.499799e-01, 1.115373e+00, 2.050348e-01, 1.439493e+00, 8.277540e-01, 9.801678e-01, 7.976561e-01, 1.113296e+00, 9.279537e-01, 1.141358e+00, 8.082895e-01, 9.494696e-01, 1.744000e-01, 9.906288e-02, 1.228575e+00, 4.672663e-01, 9.000777e-01, 3.105020e-01, 8.011007e-01, 1.51953…
1.000000e+00	7.813178e-01, 9.120781e-01, 9.928698e-01, 7.492635e-01, 2.661600e-01, 8.182990e-01, 3.449137e-01, 9.288193e-01, 7.425461e-01, 4.133995e-01, 1.192788e+00, 1.179265e-01, 1.441262e+00, 1.145677e+00, 8.500806e-01, 5.031556e-01, 7.462898e-01, 6.844627e-01, 1.064327e+00, 9.666873e-01, 9.094964e-01, 1.457836e-01, 2.402384e-01, 1.267153e+00, 4.940488e-01, 8.517422e-01, 1.804166e-01, 7.147143e-01, 1.15856…
1.200000e+00	5.423749e-01, 8.601430e-01, 1.013090e+00, 9.382338e-01, 2.311806e-01, 7.206821e-01, 3.622446e-01, 4.454733e-01, 6.917718e-01, 3.911884e-01, 1.236792e+00, 7.963966e-02, 1.439441e+00, 1.186274e+00, 6.423412e-01, 3.757611e-01, 5.335660e-01, 5.618507e-01, 8.932679e-01, 7.829937e-01, 5.742367e-01, 8.717593e-02, 3.401050e-01, 1.183926e+00, 5.673675e-01, 9.307462e-01, 2.776535e-01, 5.218038e-01, 9.84683…
1.400000e+00	3.452468e-01, 7.494876e-01, 1.473313e+00, 1.021797e+00, 1.719976e-01, 5.501504e-01, 3.904979e-01, 3.042582e-01, 7.101667e-01, 4.024131e-01, 9.817301e-01, 6.224917e-02, 1.379085e+00, 1.234098e+00, 6.018709e-01, 2.022790e-01, 4.843527e-01, 3.874958e-01, 8.601668e-01, 8.137968e-01, 4.614882e-01, 5.612416e-02, 4.357556e-01, 1.648607e+00, 6.794172e-01, 9.279775e-01, 3.563887e-01, 6.143468e-01, 9.70497…
1.600000e+00	2.405099e-01, 7.786038e-01, 1.549189e+00, 1.085571e+00, 2.069876e-01, 4.055415e-01, 3.977342e-01, 1.896562e-01, 6.277996e-01, 4.317214e-01, 1.172788e+00, 5.987556e-02, 1.241164e+00, 1.377541e+00, 6.090839e-01, 1.611215e-01, 3.543507e-01, 3.429243e-01, 7.187556e-01, 8.264337e-01, 3.929056e-01, 4.303601e-02, 4.766312e-01, 1.317865e+00, 7.038856e-01, 9.303878e-01, 5.051569e-01, 5.394105e-01, 6.83271…
1.800000e+00	1.503934e-01, 7.078006e-01, 1.801200e+00, 1.362110e+00, 1.726657e-01, 2.738039e-01, 3.542712e-01, 1.066883e-01, 7.497731e-01, 4.750752e-01, 9.948005e-01, 7.273465e-02, 1.266544e+00, 1.905461e+00, 4.758218e-01, 1.447919e-01, 2.885758e-01, 3.296119e-01, 9.466705e-01, 8.095878e-01, 3.565350e-01, 2.764649e-02, 6.439097e-01, 1.401105e+00, 8.314650e-01, 8.920745e-01, 5.746612e-01, 6.018273e-01, 5.77426…
2.000000e+00	8.184891e-02, 6.523248e-01, 1.891750e+00, 1.257186e+00, 1.497059e-01, 2.608138e-01, 4.127772e-01, 5.725096e-02, 6.907211e-01, 4.529536e-01, 1.029439e+00, 9.147642e-02, 1.397931e+00, 1.777219e+00, 2.324986e-01, 8.826309e-02, 2.056515e-01, 2.661989e-01, 7.629856e-01, 7.820072e-01, 3.090601e-01, 1.952072e-02, 4.958978e-01, 1.376945e+00, 9.982165e-01, 7.808618e-01, 6.405680e-01, 5.603393e-01, 4.69803…
