# Supplementary material for: Inference of Vohradský's Models of Genetic Networks by Solving Two-Dimensional Function Optimization Problems
Source: PLoS One. 2013 Dec 30;8(12):e83308. doi: 10.1371/journal.pone.0083308 (PMC3875442; doi:10.1371/journal.pone.0083308)
Supplement: Text S2 — Time-series data used in the ‘Inference in noisy environment’ section (compressed by gzip). (GZ) [file pone.0083308.s002.gz › time_series_data/gene30/10sets/tc.dat318]

Time "G0" "G1" "G2" "G3" "G4" "G5" "G6" "G7" "G8" "G9" "G10" "G11" "G12" "G13" "G14" "G15" "G16" "G17" "G18" "G19" "G20" "G21" "G22" "G23" "G24" "G25" "G26" "G27" "G28" "G29"
0.000000e+00	2.659782e+00, 2.693829e+00, 1.642957e+00, 3.077155e+00, 1.261050e+00, 1.628901e+00, 2.115218e-01, 8.623630e-01, 2.018987e+00, 3.024444e+00, 3.322447e-01, 3.623704e-01, 1.702692e+00, 2.234683e+00, 7.999469e-02, 1.617499e+00, 8.988344e-01, 7.961280e-01, 1.307929e+00, 2.353233e+00, 2.265197e+00, 9.055229e-01, 1.783424e+00, 1.589233e+00, 1.234071e+00, 1.168625e+00, 1.027300e+00, 2.789808e+00, 1.39313…
2.000000e-01	1.600773e+00, 1.472041e+00, 1.009464e+00, 1.960064e+00, 8.115709e-01, 1.543513e+00, 2.086310e-01, 6.118861e-01, 1.574463e+00, 2.154663e+00, 6.809004e-01, 3.029065e-01, 1.186966e+00, 1.563083e+00, 1.972836e-01, 6.743697e-01, 8.938019e-01, 6.511526e-01, 1.091103e+00, 1.698511e+00, 1.496977e+00, 8.842465e-01, 1.203494e+00, 1.163736e+00, 9.694159e-01, 7.389222e-01, 1.018408e+00, 1.509912e+00, 8.58911…
4.000000e-01	1.211159e+00, 9.569108e-01, 7.187957e-01, 1.618199e+00, 5.965996e-01, 9.023897e-01, 2.205116e-01, 4.791600e-01, 1.590206e+00, 1.935432e+00, 1.296269e+00, 2.830609e-01, 1.112985e+00, 9.103104e-01, 2.622864e-01, 5.388170e-01, 8.493410e-01, 5.027404e-01, 9.933253e-01, 1.329208e+00, 9.528623e-01, 8.372666e-01, 8.872875e-01, 1.039407e+00, 6.333425e-01, 4.458094e-01, 9.478451e-01, 1.072358e+00, 5.69055…
6.000000e-01	7.723697e-01, 7.311589e-01, 6.117391e-01, 1.473506e+00, 5.404987e-01, 8.082053e-01, 1.575459e-01, 3.481460e-01, 1.092138e+00, 1.386826e+00, 1.069611e+00, 2.294398e-01, 8.496688e-01, 5.157222e-01, 1.892455e-01, 4.885345e-01, 5.150715e-01, 4.354961e-01, 1.160753e+00, 9.517800e-01, 7.011552e-01, 7.735219e-01, 7.032659e-01, 6.562287e-01, 9.495817e-01, 2.824450e-01, 8.475736e-01, 7.838916e-01, 5.01286…
8.000000e-01	5.015710e-01, 6.841606e-01, 5.315007e-01, 7.631189e-01, 3.694460e-01, 6.142612e-01, 1.024356e-01, 3.235526e-01, 1.118174e+00, 1.657653e+00, 1.061251e+00, 2.084809e-01, 9.521171e-01, 2.971674e-01, 1.142806e-01, 4.874782e-01, 3.951642e-01, 4.242897e-01, 1.271962e+00, 5.967071e-01, 8.130931e-01, 5.076330e-01, 5.646772e-01, 3.610794e-01, 8.692199e-01, 1.739022e-01, 7.752100e-01, 4.545644e-01, 3.41268…
1.000000e+00	3.361564e-01, 5.381566e-01, 4.197694e-01, 5.251214e-01, 2.805146e-01, 4.780915e-01, 5.166965e-02, 4.522093e-01, 8.051035e-01, 1.335602e+00, 8.014818e-01, 1.675089e-01, 9.460281e-01, 1.840012e-01, 5.768011e-02, 6.236919e-01, 2.799022e-01, 3.994029e-01, 1.162056e+00, 4.293214e-01, 7.694848e-01, 4.763639e-01, 3.721009e-01, 2.544457e-01, 8.033777e-01, 1.297475e-01, 8.078616e-01, 2.846312e-01, 1.95521…
1.200000e+00	2.497933e-01, 4.672629e-01, 4.809068e-01, 3.432158e-01, 2.600445e-01, 4.781705e-01, 3.745969e-02, 4.727573e-01, 4.754623e-01, 1.188085e+00, 6.603433e-01, 1.363356e-01, 1.097611e+00, 9.649669e-02, 4.200293e-02, 5.265288e-01, 1.647145e-01, 3.582276e-01, 1.121469e+00, 2.951654e-01, 5.677066e-01, 3.521355e-01, 3.064438e-01, 1.733478e-01, 1.037713e+00, 6.874063e-02, 6.810076e-01, 1.719933e-01, 1.43144…
1.400000e+00	1.951257e-01, 4.254236e-01, 3.960096e-01, 2.068356e-01, 2.158440e-01, 4.661620e-01, 2.439495e-02, 5.286543e-01, 3.810611e-01, 1.261087e+00, 5.598586e-01, 1.029574e-01, 1.061466e+00, 5.475750e-02, 2.323983e-02, 6.500237e-01, 1.281043e-01, 3.956916e-01, 9.555321e-01, 1.733569e-01, 6.560705e-01, 3.091601e-01, 1.983329e-01, 1.010150e-01, 9.894945e-01, 6.207515e-02, 8.082055e-01, 9.882095e-02, 7.89825…
1.600000e+00	1.082770e-01, 2.786453e-01, 4.293403e-01, 1.163057e-01, 2.094296e-01, 4.318486e-01, 1.195389e-02, 4.798584e-01, 2.792066e-01, 1.168392e+00, 4.608051e-01, 8.938713e-02, 1.051841e+00, 4.149427e-02, 1.367076e-02, 6.838622e-01, 8.126220e-02, 4.623267e-01, 1.010060e+00, 1.062194e-01, 5.297462e-01, 2.175892e-01, 1.431230e-01, 7.377690e-02, 1.055930e+00, 4.182223e-02, 7.529758e-01, 6.932654e-02, 5.34400…
1.800000e+00	7.778853e-02, 1.874731e-01, 4.460264e-01, 6.373135e-02, 2.233310e-01, 2.903441e-01, 5.844489e-03, 6.336815e-01, 1.727583e-01, 1.261676e+00, 3.987857e-01, 6.483593e-02, 1.456905e+00, 2.884661e-02, 1.045144e-02, 7.466055e-01, 6.383442e-02, 3.442078e-01, 8.247851e-01, 6.260303e-02, 4.192155e-01, 1.766582e-01, 9.722220e-02, 3.927900e-02, 9.327221e-01, 2.532350e-02, 7.603125e-01, 3.389879e-02, 3.39856…
2.000000e+00	5.427322e-02, 1.277186e-01, 4.356316e-01, 4.757504e-02, 2.127373e-01, 2.391918e-01, 5.042911e-03, 4.990974e-01, 1.737503e-01, 1.216685e+00, 2.874227e-01, 6.851740e-02, 1.197784e+00, 1.836742e-02, 4.176339e-03, 6.412018e-01, 4.038140e-02, 4.371541e-01, 6.562289e-01, 4.217249e-02, 4.438036e-01, 9.679055e-02, 6.074912e-02, 3.127332e-02, 1.148991e+00, 2.453339e-02, 7.669403e-01, 2.244602e-02, 2.10817…
0.000000e+00	3.247277e+00, 2.668792e+00, 1.139618e+00, 1.754038e+00, 7.519968e-01, 1.284278e+00, 1.498712e-01, 2.274715e+00, 1.880960e+00, 1.097286e+00, 1.337615e+00, 1.682772e+00, 5.599097e-01, 5.977429e-01, 2.434530e+00, 5.132789e-01, 2.161667e+00, 1.043911e+00, 6.112121e-01, 2.104863e+00, 2.598441e+00, 3.272704e-02, 1.945147e+00, 2.518425e+00, 2.567862e+00, 2.238062e+00, 3.707075e-01, 9.034955e-01, 1.29483…
2.000000e-01	1.692944e+00, 1.816641e+00, 7.513651e-01, 1.244191e+00, 6.938757e-01, 6.289825e-01, 4.157982e-01, 1.355811e+00, 1.580310e+00, 6.389168e-01, 1.560738e+00, 1.538150e+00, 5.307717e-01, 4.796406e-01, 1.439034e+00, 2.550841e-01, 1.633650e+00, 6.201895e-01, 4.459877e-01, 1.185356e+00, 1.473126e+00, 2.562029e-01, 1.129098e+00, 1.735628e+00, 2.007386e+00, 1.056793e+00, 2.008922e-01, 7.867354e-01, 8.94250…
4.000000e-01	1.320939e+00, 1.837432e+00, 3.778444e-01, 1.133159e+00, 8.826980e-01, 3.644733e-01, 4.650139e-01, 1.033352e+00, 1.482923e+00, 4.952266e-01, 1.526517e+00, 1.882269e+00, 8.464897e-01, 3.087978e-01, 7.800802e-01, 1.645505e-01, 9.788119e-01, 5.423601e-01, 3.960801e-01, 8.193904e-01, 1.232124e+00, 4.263859e-01, 8.005567e-01, 1.287314e+00, 1.412271e+00, 7.970582e-01, 1.037502e-01, 6.143955e-01, 5.30131…
6.000000e-01	1.014753e+00, 9.417208e-01, 3.005417e-01, 6.884865e-01, 7.728104e-01, 2.178687e-01, 3.447882e-01, 6.216412e-01, 8.756780e-01, 3.512432e-01, 1.162845e+00, 1.367548e+00, 1.154272e+00, 1.453528e-01, 6.152128e-01, 1.524011e-01, 7.648405e-01, 3.916104e-01, 2.618629e-01, 5.906517e-01, 9.526429e-01, 5.642309e-01, 6.273470e-01, 9.700596e-01, 1.238802e+00, 6.070363e-01, 6.098062e-02, 6.170995e-01, 4.51211…
8.000000e-01	6.199118e-01, 6.585328e-01, 3.261129e-01, 3.820017e-01, 1.068109e+00, 9.975833e-02, 2.030108e-01, 5.786305e-01, 8.213259e-01, 3.301752e-01, 1.079990e+00, 1.114267e+00, 1.400205e+00, 1.100384e-01, 2.749058e-01, 3.078862e-01, 4.618241e-01, 4.296413e-01, 2.601082e-01, 3.240089e-01, 7.155991e-01, 5.395194e-01, 5.376022e-01, 6.092402e-01, 1.480593e+00, 3.759364e-01, 3.933097e-02, 3.979958e-01, 4.85816…
1.000000e+00	4.370609e-01, 3.829017e-01, 3.957222e-01, 2.619230e-01, 1.111978e+00, 4.942294e-02, 1.368933e-01, 5.849558e-01, 5.468911e-01, 5.423975e-01, 6.731866e-01, 7.805039e-01, 1.456967e+00, 6.515911e-02, 1.724604e-01, 4.248453e-01, 2.922724e-01, 4.076110e-01, 2.394598e-01, 2.272678e-01, 6.903266e-01, 3.687771e-01, 5.163066e-01, 3.691210e-01, 1.737794e+00, 3.495195e-01, 2.201465e-02, 1.950762e-01, 3.39131…
1.200000e+00	3.310978e-01, 2.389815e-01, 3.893884e-01, 1.712942e-01, 1.096922e+00, 3.570685e-02, 7.950822e-02, 5.937541e-01, 3.371604e-01, 6.528594e-01, 5.731238e-01, 6.194048e-01, 1.571841e+00, 3.720236e-02, 1.218116e-01, 5.086729e-01, 1.858409e-01, 3.465642e-01, 1.510245e-01, 1.548418e-01, 4.715817e-01, 2.777377e-01, 4.243957e-01, 2.723285e-01, 1.467789e+00, 3.200131e-01, 1.632990e-02, 1.869428e-01, 2.56773…
1.400000e+00	2.259242e-01, 1.481716e-01, 3.401541e-01, 9.785201e-02, 9.774988e-01, 1.907244e-02, 3.648483e-02, 6.149691e-01, 2.376320e-01, 7.973168e-01, 4.695172e-01, 4.988213e-01, 1.871928e+00, 2.819090e-02, 7.758233e-02, 6.026256e-01, 1.421220e-01, 3.711846e-01, 1.522814e-01, 7.844022e-02, 5.536817e-01, 2.516924e-01, 2.779721e-01, 1.536538e-01, 1.349396e+00, 2.511336e-01, 1.479268e-02, 1.089012e-01, 1.48473…
1.600000e+00	1.355899e-01, 8.796702e-02, 3.832251e-01, 4.459815e-02, 8.558130e-01, 1.069258e-02, 2.672727e-02, 4.286820e-01, 2.315403e-01, 8.566826e-01, 4.504308e-01, 3.775789e-01, 2.052595e+00, 1.880620e-02, 4.498463e-02, 5.445747e-01, 7.665073e-02, 3.891648e-01, 1.117470e-01, 5.341580e-02, 5.449099e-01, 2.094077e-01, 1.761345e-01, 1.041056e-01, 1.462888e+00, 2.515560e-01, 2.890347e-02, 6.249949e-02, 1.22124…
1.800000e+00	1.027965e-01, 5.792765e-02, 4.057287e-01, 3.184098e-02, 9.545354e-01, 5.886061e-03, 1.422388e-02, 6.255561e-01, 1.682398e-01, 8.395636e-01, 3.422272e-01, 3.234080e-01, 1.947667e+00, 1.728787e-02, 3.320995e-02, 5.691962e-01, 8.026789e-02, 3.938719e-01, 9.310281e-02, 2.830623e-02, 5.166852e-01, 1.247435e-01, 1.432902e-01, 7.195380e-02, 1.455343e+00, 2.947074e-01, 5.622861e-02, 4.110625e-02, 8.83240…
2.000000e+00	7.154368e-02, 3.087184e-02, 4.416222e-01, 2.125229e-02, 6.512206e-01, 2.706032e-03, 9.120231e-03, 5.891345e-01, 1.248244e-01, 1.239290e+00, 2.670376e-01, 2.736464e-01, 1.947573e+00, 1.967773e-02, 1.624979e-02, 7.163548e-01, 4.540974e-02, 3.600681e-01, 6.768306e-02, 2.552655e-02, 4.317972e-01, 9.264771e-02, 8.976218e-02, 4.499666e-02, 1.094774e+00, 2.563799e-01, 9.031973e-02, 2.573850e-02, 5.81328…
0.000000e+00	9.831844e-01, 2.910805e+00, 3.634402e-01, 1.121987e+00, 2.847805e+00, 1.114867e+00, 1.489708e+00, 3.101275e+00, 8.089784e-01, 2.533798e-01, 2.755106e+00, 6.318926e-01, 5.178637e-01, 2.608886e+00, 2.451930e+00, 2.347864e+00, 2.792885e+00, 9.471532e-01, 5.245263e-01, 4.563911e-01, 1.114096e+00, 7.410020e-01, 2.061239e+00, 9.853017e-01, 5.857346e-01, 2.186397e+00, 2.809149e+00, 2.117355e+00, 2.43493…
2.000000e-01	1.048292e+00, 2.376379e+00, 2.802074e-01, 7.426123e-01, 2.359137e+00, 5.546288e-01, 1.382898e+00, 1.537417e+00, 6.607174e-01, 5.402036e-01, 2.375616e+00, 1.023786e+00, 5.089591e-01, 1.507885e+00, 1.426775e+00, 1.434948e+00, 1.676936e+00, 4.748184e-01, 5.100411e-01, 3.625068e-01, 5.165294e-01, 6.892794e-01, 1.713275e+00, 8.181057e-01, 5.286274e-01, 1.807624e+00, 1.976763e+00, 1.346184e+00, 1.88933…
4.000000e-01	1.064062e+00, 1.573964e+00, 2.390183e-01, 4.002392e-01, 2.028557e+00, 3.727970e-01, 1.191484e+00, 1.115981e+00, 4.413354e-01, 4.798142e-01, 1.673357e+00, 1.079764e+00, 4.375261e-01, 9.347421e-01, 1.185041e+00, 8.272772e-01, 1.164307e+00, 4.186742e-01, 3.999896e-01, 4.330906e-01, 5.686454e-01, 7.403984e-01, 1.116283e+00, 8.663814e-01, 6.107633e-01, 1.381619e+00, 1.046346e+00, 9.635646e-01, 1.12111…
6.000000e-01	9.143739e-01, 1.049531e+00, 2.356648e-01, 3.182995e-01, 1.812947e+00, 1.892830e-01, 7.593182e-01, 6.039133e-01, 4.079387e-01, 3.568439e-01, 1.480024e+00, 8.930315e-01, 7.961062e-01, 5.720437e-01, 6.186820e-01, 3.798802e-01, 8.244331e-01, 3.638041e-01, 3.410420e-01, 2.577983e-01, 3.945415e-01, 6.224625e-01, 7.502602e-01, 5.783439e-01, 9.942402e-01, 9.023725e-01, 6.206513e-01, 6.598311e-01, 6.39328…
8.000000e-01	6.570711e-01, 1.041034e+00, 2.473892e-01, 1.542858e-01, 1.405090e+00, 1.079320e-01, 3.658592e-01, 3.725674e-01, 2.854114e-01, 4.056695e-01, 1.182187e+00, 9.192338e-01, 1.002465e+00, 2.724536e-01, 3.174608e-01, 3.152211e-01, 4.894198e-01, 4.431345e-01, 2.218021e-01, 1.766122e-01, 5.144541e-01, 4.944988e-01, 5.715985e-01, 4.234232e-01, 1.209408e+00, 7.068084e-01, 3.933978e-01, 5.545061e-01, 3.69368…
1.000000e+00	4.690426e-01, 6.577768e-01, 3.585997e-01, 9.021264e-02, 1.315617e+00, 6.197583e-02, 2.783372e-01, 5.140460e-01, 1.920326e-01, 6.400550e-01, 9.410512e-01, 8.008545e-01, 9.737863e-01, 1.694965e-01, 2.005253e-01, 4.078349e-01, 2.608367e-01, 3.794116e-01, 1.805898e-01, 1.127284e-01, 5.686596e-01, 4.202968e-01, 5.316220e-01, 2.938972e-01, 1.163223e+00, 4.573547e-01, 2.525178e-01, 3.672852e-01, 2.12525…
1.200000e+00	2.989456e-01, 3.485269e-01, 3.930631e-01, 5.505270e-02, 1.248637e+00, 3.789085e-02, 1.562191e-01, 4.107386e-01, 1.205172e-01, 7.181664e-01, 7.647915e-01, 6.110181e-01, 1.456160e+00, 1.015311e-01, 1.218877e-01, 4.481426e-01, 2.104427e-01, 3.597941e-01, 1.539602e-01, 7.400763e-02, 5.049199e-01, 3.106764e-01, 3.347766e-01, 1.660878e-01, 1.296624e+00, 3.793612e-01, 1.380766e-01, 2.531579e-01, 1.60090…
1.400000e+00	2.254469e-01, 2.265828e-01, 3.836417e-01, 3.973588e-02, 1.143193e+00, 1.863897e-02, 8.375284e-02, 4.774769e-01, 1.210610e-01, 9.889641e-01, 6.114938e-01, 6.716837e-01, 1.741462e+00, 5.893821e-02, 8.216040e-02, 6.799021e-01, 1.378652e-01, 4.065583e-01, 1.432380e-01, 4.290594e-02, 4.904285e-01, 2.385227e-01, 3.108573e-01, 1.262754e-01, 1.472363e+00, 2.464930e-01, 1.051655e-01, 1.215081e-01, 9.52009…
1.600000e+00	1.360294e-01, 1.604322e-01, 4.849105e-01, 2.109762e-02, 1.106793e+00, 9.855604e-03, 4.852493e-02, 4.822304e-01, 6.043274e-02, 9.757660e-01, 5.713782e-01, 3.717933e-01, 1.392150e+00, 3.604888e-02, 4.511522e-02, 6.736050e-01, 8.836541e-02, 3.771907e-01, 9.666345e-02, 2.625759e-02, 5.478795e-01, 1.600827e-01, 1.591238e-01, 7.651515e-02, 1.278620e+00, 3.204066e-01, 1.061376e-01, 9.775348e-02, 6.17646…
1.800000e+00	7.822168e-02, 9.975818e-02, 4.808711e-01, 1.205299e-02, 9.067142e-01, 4.780877e-03, 3.518492e-02, 6.455494e-01, 5.956492e-02, 1.032251e+00, 4.347489e-01, 3.372043e-01, 1.782531e+00, 2.562572e-02, 3.282667e-02, 6.491169e-01, 6.714046e-02, 3.728431e-01, 7.131678e-02, 1.889932e-02, 3.697525e-01, 1.593092e-01, 1.220180e-01, 4.384674e-02, 1.201116e+00, 2.303976e-01, 1.350302e-01, 5.574328e-02, 3.36776…
2.000000e+00	7.561577e-02, 6.523359e-02, 4.663613e-01, 7.713559e-03, 8.254921e-01, 2.963279e-03, 1.899927e-02, 5.140438e-01, 3.792623e-02, 1.094373e+00, 3.112826e-01, 2.546818e-01, 1.901788e+00, 1.737809e-02, 2.410142e-02, 5.796906e-01, 4.741141e-02, 3.532865e-01, 6.513716e-02, 1.263892e-02, 4.942107e-01, 1.082116e-01, 8.790836e-02, 3.049479e-02, 1.622396e+00, 1.906408e-01, 1.553515e-01, 3.963061e-02, 2.55049…
0.000000e+00	2.501598e+00, 6.298431e-01, 2.098310e+00, 4.716860e-01, 1.317443e+00, 2.934690e-01, 1.732469e+00, 8.235860e-01, 7.862635e-01, 1.299829e+00, 1.832239e-01, 1.236218e+00, 1.621594e-01, 4.068560e-01, 3.072653e+00, 2.069377e+00, 7.111166e-01, 8.958545e-02, 2.543539e+00, 1.377166e+00, 2.456315e+00, 1.271591e+00, 1.152430e+00, 2.167119e+00, 1.633152e+00, 2.586565e+00, 1.731449e+00, 2.770110e+00, 2.08926…
2.000000e-01	2.660458e+00, 6.260929e-01, 1.358730e+00, 6.239968e-01, 1.182006e+00, 4.100319e-01, 1.406550e+00, 7.127400e-01, 5.746108e-01, 1.355922e+00, 5.940107e-01, 8.679312e-01, 1.188370e-01, 3.033430e-01, 1.372813e+00, 1.370805e+00, 9.274851e-01, 2.361910e-01, 1.752884e+00, 1.431137e+00, 1.644632e+00, 1.535453e+00, 9.789473e-01, 1.308223e+00, 1.130413e+00, 1.492511e+00, 8.811015e-01, 1.869462e+00, 1.55056…
4.000000e-01	1.898414e+00, 7.439779e-01, 6.751343e-01, 1.009008e+00, 1.002805e+00, 5.509676e-01, 8.048643e-01, 6.722414e-01, 4.804506e-01, 1.049365e+00, 8.609408e-01, 7.284121e-01, 2.118343e-01, 1.686055e-01, 1.287900e+00, 1.151086e+00, 7.238060e-01, 2.735313e-01, 1.757357e+00, 1.403166e+00, 1.246124e+00, 1.430289e+00, 4.961113e-01, 1.090864e+00, 1.075893e+00, 1.391652e+00, 5.078080e-01, 1.068850e+00, 1.10642…
6.000000e-01	1.403725e+00, 7.178149e-01, 4.732612e-01, 8.124310e-01, 8.953911e-01, 3.928509e-01, 4.588184e-01, 3.553517e-01, 3.415446e-01, 1.081924e+00, 1.019503e+00, 5.557454e-01, 4.329537e-01, 9.494431e-02, 5.988116e-01, 9.034846e-01, 4.930945e-01, 3.144942e-01, 1.639815e+00, 1.161756e+00, 8.278235e-01, 1.256673e+00, 4.271668e-01, 6.653964e-01, 9.244742e-01, 1.026886e+00, 4.782975e-01, 7.168637e-01, 9.48243…
8.000000e-01	9.623854e-01, 7.276505e-01, 3.071206e-01, 8.454492e-01, 7.693432e-01, 5.618069e-01, 2.826916e-01, 2.554190e-01, 3.157543e-01, 9.733368e-01, 1.080693e+00, 4.132357e-01, 7.068738e-01, 5.331902e-02, 3.633076e-01, 7.359826e-01, 3.579369e-01, 2.818493e-01, 1.752024e+00, 9.544617e-01, 6.541543e-01, 9.021070e-01, 2.895556e-01, 4.430258e-01, 1.098066e+00, 9.283493e-01, 2.973629e-01, 4.385016e-01, 6.75619…
1.000000e+00	5.933256e-01, 6.041147e-01, 3.827894e-01, 5.720557e-01, 6.111915e-01, 6.119388e-01, 1.891958e-01, 1.784317e-01, 2.208923e-01, 1.050169e+00, 1.330369e+00, 4.173379e-01, 1.003419e+00, 3.270977e-02, 2.149248e-01, 6.006083e-01, 2.219982e-01, 3.842288e-01, 1.230181e+00, 7.187914e-01, 6.536704e-01, 9.291587e-01, 1.892832e-01, 2.941046e-01, 1.075765e+00, 7.482158e-01, 2.889206e-01, 2.434858e-01, 5.25479…
1.200000e+00	3.925582e-01, 3.680220e-01, 3.193579e-01, 3.893343e-01, 4.849423e-01, 5.173480e-01, 9.586110e-02, 1.513983e-01, 1.814969e-01, 1.067856e+00, 9.590987e-01, 2.934651e-01, 1.198196e+00, 2.352637e-02, 1.345659e-01, 7.854651e-01, 1.338868e-01, 3.955767e-01, 1.517565e+00, 4.980014e-01, 5.645876e-01, 5.723209e-01, 1.707155e-01, 2.031602e-01, 1.328943e+00, 4.986146e-01, 2.456452e-01, 1.815086e-01, 3.02419…
1.400000e+00	2.471722e-01, 3.438637e-01, 5.157325e-01, 2.254915e-01, 4.661988e-01, 5.203887e-01, 5.571032e-02, 2.689728e-01, 1.147787e-01, 1.158461e+00, 8.325266e-01, 2.731982e-01, 1.299903e+00, 1.836409e-02, 7.168687e-02, 7.745169e-01, 1.048575e-01, 3.628064e-01, 1.579092e+00, 2.802079e-01, 4.943289e-01, 3.741558e-01, 1.203105e-01, 1.369499e-01, 1.312002e+00, 3.396470e-01, 3.367356e-01, 1.049076e-01, 2.23333…
1.600000e+00	1.978954e-01, 1.840685e-01, 4.402902e-01, 1.141666e-01, 4.667030e-01, 6.108525e-01, 3.201217e-02, 3.647132e-01, 8.175917e-02, 1.178554e+00, 5.934512e-01, 2.416177e-01, 1.599390e+00, 1.602018e-02, 5.030279e-02, 7.138829e-01, 6.235257e-02, 4.244984e-01, 1.550016e+00, 2.241897e-01, 4.314254e-01, 3.686436e-01, 8.081142e-02, 8.760847e-02, 1.107931e+00, 2.210196e-01, 3.875252e-01, 5.970210e-02, 1.27408…
1.800000e+00	1.184602e-01, 1.217556e-01, 4.988192e-01, 9.563949e-02, 3.359365e-01, 5.951224e-01, 2.028955e-02, 4.886181e-01, 6.943285e-02, 1.081958e+00, 3.763840e-01, 1.629720e-01, 1.542308e+00, 1.167455e-02, 2.951870e-02, 7.310633e-01, 4.544423e-02, 3.387370e-01, 1.655495e+00, 1.418725e-01, 3.963607e-01, 2.565989e-01, 5.932244e-02, 4.450991e-02, 9.371472e-01, 1.435488e-01, 5.595375e-01, 3.569516e-02, 7.66888…
2.000000e+00	7.461770e-02, 8.336078e-02, 4.200363e-01, 4.861266e-02, 3.408126e-01, 5.043933e-01, 1.340369e-02, 5.089416e-01, 5.017716e-02, 1.201660e+00, 4.273968e-01, 1.148318e-01, 1.696677e+00, 1.344171e-02, 1.709328e-02, 6.836467e-01, 3.731956e-02, 4.429135e-01, 1.712821e+00, 1.001850e-01, 2.825995e-01, 1.714644e-01, 4.809164e-02, 3.315494e-02, 1.085367e+00, 1.027487e-01, 6.494805e-01, 2.430085e-02, 4.94700…
0.000000e+00	2.701042e-01, 2.821874e+00, 2.293002e+00, 2.882640e-02, 1.145082e-01, 1.338664e-02, 3.216999e+00, 2.243504e+00, 1.661918e+00, 1.431845e+00, 7.742133e-01, 2.393847e+00, 2.264644e+00, 2.400228e+00, 1.475506e+00, 1.928557e+00, 5.442367e-01, 1.495607e+00, 2.353898e+00, 1.595545e+00, 2.311822e-01, 1.815966e+00, 2.880197e+00, 1.162532e+00, 1.968691e+00, 1.655157e+00, 1.501515e+00, 1.120800e+00, 2.00800…
2.000000e-01	5.965144e-01, 1.875666e+00, 1.500788e+00, 4.660385e-01, 1.628210e-01, 2.217751e-01, 1.649752e+00, 1.671576e+00, 1.203950e+00, 8.647938e-01, 1.006543e+00, 2.799067e+00, 2.149329e+00, 1.481963e+00, 1.148249e+00, 1.077141e+00, 9.224239e-01, 8.480386e-01, 2.160459e+00, 1.417606e+00, 3.170036e-01, 1.489245e+00, 1.562571e+00, 1.002441e+00, 1.179669e+00, 7.921602e-01, 8.178971e-01, 7.828047e-01, 1.48541…
4.000000e-01	8.088466e-01, 1.074417e+00, 1.057013e+00, 7.468773e-01, 3.918861e-01, 4.494495e-01, 9.751202e-01, 1.031901e+00, 8.361230e-01, 5.801811e-01, 1.247487e+00, 2.308254e+00, 1.709700e+00, 7.896109e-01, 8.041113e-01, 5.897730e-01, 1.013588e+00, 6.983830e-01, 1.956312e+00, 1.309052e+00, 4.215726e-01, 1.313163e+00, 1.087635e+00, 8.352227e-01, 1.002698e+00, 5.957404e-01, 4.869445e-01, 4.550519e-01, 1.14750…
6.000000e-01	8.154573e-01, 7.244050e-01, 8.135292e-01, 6.562628e-01, 5.469514e-01, 4.582914e-01, 6.029842e-01, 8.410732e-01, 7.026615e-01, 3.058601e-01, 1.530214e+00, 1.837484e+00, 1.236914e+00, 4.546740e-01, 3.976130e-01, 5.851736e-01, 8.095722e-01, 5.494544e-01, 1.708611e+00, 1.023276e+00, 5.027778e-01, 1.073320e+00, 6.119152e-01, 6.485317e-01, 8.723497e-01, 3.781859e-01, 2.533022e-01, 2.793249e-01, 8.16225…
8.000000e-01	4.590925e-01, 4.050272e-01, 6.597240e-01, 7.006880e-01, 8.133051e-01, 5.209661e-01, 3.486937e-01, 5.052369e-01, 5.811054e-01, 2.349724e-01, 1.317021e+00, 1.644245e+00, 1.219077e+00, 2.822088e-01, 2.559351e-01, 6.743052e-01, 5.533646e-01, 5.093382e-01, 1.510015e+00, 8.463176e-01, 4.418374e-01, 8.235692e-01, 5.739960e-01, 4.015908e-01, 7.871748e-01, 3.005323e-01, 1.483149e-01, 1.717022e-01, 5.88441…
1.000000e+00	3.356427e-01, 3.307841e-01, 6.440048e-01, 4.733083e-01, 8.418551e-01, 4.107921e-01, 2.493661e-01, 2.821578e-01, 4.079978e-01, 1.699114e-01, 1.139903e+00, 1.254019e+00, 1.064892e+00, 1.443463e-01, 1.546807e-01, 7.102511e-01, 3.445573e-01, 4.100730e-01, 1.518398e+00, 5.823648e-01, 5.285702e-01, 6.636805e-01, 3.425544e-01, 2.345302e-01, 9.940523e-01, 1.872427e-01, 7.934504e-02, 1.287952e-01, 4.82383…
1.200000e+00	2.194945e-01, 2.289873e-01, 5.628616e-01, 2.905874e-01, 1.026341e+00, 4.762828e-01, 1.268159e-01, 2.780750e-01, 2.459327e-01, 2.092113e-01, 1.018493e+00, 1.035750e+00, 1.468935e+00, 1.100857e-01, 1.047182e-01, 6.657152e-01, 2.082153e-01, 4.016533e-01, 1.612630e+00, 3.564574e-01, 4.896268e-01, 4.383459e-01, 2.594484e-01, 1.535574e-01, 8.705830e-01, 1.338049e-01, 4.555087e-02, 7.184463e-02, 2.23664…
1.400000e+00	1.644249e-01, 1.239644e-01, 4.706415e-01, 1.720982e-01, 9.493028e-01, 6.236225e-01, 9.587276e-02, 4.167050e-01, 1.849534e-01, 2.888035e-01, 7.951064e-01, 8.750935e-01, 1.409768e+00, 5.810396e-02, 6.172149e-02, 6.691572e-01, 1.394172e-01, 3.877694e-01, 1.417242e+00, 2.313576e-01, 4.846015e-01, 3.900663e-01, 1.671771e-01, 9.934109e-02, 1.126780e+00, 9.111777e-02, 3.342922e-02, 4.663895e-02, 1.40391…
1.600000e+00	1.178228e-01, 9.843084e-02, 5.546546e-01, 1.130964e-01, 1.023405e+00, 4.430910e-01, 4.948978e-02, 4.945834e-01, 1.679308e-01, 5.903539e-01, 6.206400e-01, 8.872510e-01, 1.442230e+00, 3.765744e-02, 3.624436e-02, 7.480905e-01, 1.113504e-01, 4.206594e-01, 1.499007e+00, 1.686545e-01, 4.624872e-01, 2.824198e-01, 1.136846e-01, 7.911307e-02, 1.115923e+00, 7.394205e-02, 4.622631e-02, 3.319340e-02, 9.47940…
1.800000e+00	8.319136e-02, 7.612306e-02, 4.498186e-01, 7.097206e-02, 9.159562e-01, 6.666999e-01, 2.913047e-02, 5.542498e-01, 1.075855e-01, 7.788548e-01, 5.594874e-01, 6.426576e-01, 1.282574e+00, 2.779102e-02, 2.481388e-02, 6.548539e-01, 7.763276e-02, 4.089495e-01, 1.603742e+00, 9.720128e-02, 3.438492e-01, 2.274249e-01, 7.965514e-02, 3.975733e-02, 1.142141e+00, 4.629235e-02, 8.379051e-02, 1.474049e-02, 6.29745…
2.000000e+00	5.673991e-02, 4.833082e-02, 4.302153e-01, 4.614523e-02, 9.296743e-01, 5.889457e-01, 2.027598e-02, 5.442085e-01, 8.334264e-02, 8.581238e-01, 3.499821e-01, 4.900269e-01, 1.433728e+00, 1.937997e-02, 1.357429e-02, 6.103284e-01, 5.049065e-02, 4.019065e-01, 1.499399e+00, 6.315635e-02, 2.843275e-01, 1.825512e-01, 6.967485e-02, 3.245805e-02, 9.635551e-01, 3.632322e-02, 1.468968e-01, 9.424713e-03, 4.01250…
0.000000e+00	2.761679e-01, 1.792318e+00, 1.814432e+00, 2.541583e+00, 2.157476e+00, 1.700977e+00, 1.591772e+00, 1.360903e+00, 6.193772e-01, 1.328958e-01, 2.648467e+00, 1.179693e+00, 1.395551e+00, 1.374420e+00, 1.618928e+00, 1.204598e+00, 3.475401e-01, 2.600720e+00, 6.921398e-01, 2.903713e+00, 7.039535e-01, 3.475506e+00, 6.978040e-02, 2.335739e+00, 3.031015e+00, 1.775972e+00, 1.643316e+00, 3.697561e-01, 1.38165…
2.000000e-01	6.756745e-01, 1.178661e+00, 1.305361e+00, 2.188951e+00, 2.498454e+00, 8.619809e-01, 9.578485e-01, 9.973529e-01, 6.577588e-01, 1.072304e-01, 2.121722e+00, 1.450454e+00, 1.587685e+00, 1.107386e+00, 1.029296e+00, 7.694251e-01, 6.276766e-01, 1.788549e+00, 7.497988e-01, 1.525675e+00, 6.040946e-01, 3.259994e+00, 2.111755e-01, 1.589798e+00, 1.783771e+00, 1.162837e+00, 9.327213e-01, 2.770173e-01, 1.45130…
4.000000e-01	4.307254e-01, 7.023650e-01, 8.926306e-01, 1.585405e+00, 1.991619e+00, 4.600398e-01, 5.624916e-01, 5.219856e-01, 7.068402e-01, 7.983199e-02, 2.754415e+00, 1.596424e+00, 1.815817e+00, 6.047836e-01, 8.148719e-01, 5.589258e-01, 7.155370e-01, 9.753425e-01, 4.831665e-01, 1.867358e+00, 5.198156e-01, 2.223310e+00, 2.789653e-01, 1.028388e+00, 1.851566e+00, 1.196640e+00, 5.745078e-01, 1.723440e-01, 9.77654…
6.000000e-01	2.899928e-01, 5.195154e-01, 6.613624e-01, 1.415403e+00, 1.875734e+00, 2.846043e-01, 2.778253e-01, 3.669103e-01, 6.692241e-01, 4.504049e-02, 2.257797e+00, 1.952127e+00, 1.854542e+00, 4.081685e-01, 4.160404e-01, 5.222903e-01, 5.205188e-01, 5.791940e-01, 4.222988e-01, 1.447063e+00, 4.476434e-01, 1.872546e+00, 2.448571e-01, 8.097507e-01, 1.494820e+00, 1.042236e+00, 3.537702e-01, 1.184420e-01, 9.32144…
8.000000e-01	2.057587e-01, 2.845427e-01, 5.100341e-01, 1.221833e+00, 1.400952e+00, 1.619617e-01, 2.085679e-01, 2.327379e-01, 7.039352e-01, 3.824953e-02, 2.209949e+00, 2.029848e+00, 2.063507e+00, 2.620405e-01, 2.362907e-01, 5.752137e-01, 3.914501e-01, 6.014968e-01, 3.661287e-01, 1.509879e+00, 5.415363e-01, 1.254856e+00, 3.080521e-01, 4.282242e-01, 1.742436e+00, 1.006687e+00, 1.936430e-01, 7.149223e-02, 8.01995…
1.000000e+00	1.439576e-01, 1.785202e-01, 4.736537e-01, 1.306006e+00, 1.427166e+00, 9.115183e-02, 9.906840e-02, 1.445530e-01, 7.063793e-01, 2.211883e-02, 2.338600e+00, 2.228657e+00, 1.817165e+00, 1.863321e-01, 1.346554e-01, 6.673178e-01, 2.323474e-01, 4.375833e-01, 2.831343e-01, 1.055970e+00, 4.926324e-01, 1.133972e+00, 2.634084e-01, 2.869840e-01, 1.442272e+00, 8.512688e-01, 1.012350e-01, 5.400804e-02, 7.64016…
1.200000e+00	9.753630e-02, 8.502004e-02, 4.700784e-01, 1.129483e+00, 1.447417e+00, 5.831271e-02, 6.862636e-02, 8.824169e-02, 6.991424e-01, 1.597415e-02, 2.412717e+00, 2.265598e+00, 2.593476e+00, 1.104848e-01, 8.852329e-02, 6.413499e-01, 1.563693e-01, 4.423887e-01, 2.080828e-01, 9.821250e-01, 3.780869e-01, 9.477100e-01, 1.974500e-01, 1.613601e-01, 1.534627e+00, 8.955665e-01, 5.596989e-02, 2.646496e-02, 6.07461…
1.400000e+00	5.035107e-02, 5.891483e-02, 4.402989e-01, 7.287644e-01, 1.152327e+00, 2.612856e-02, 3.475622e-02, 6.496319e-02, 6.343181e-01, 7.589189e-03, 1.772364e+00, 1.947738e+00, 2.298787e+00, 6.647797e-02, 5.540018e-02, 6.789987e-01, 1.073980e-01, 3.420497e-01, 1.541915e-01, 5.584473e-01, 6.143602e-01, 6.603308e-01, 1.298210e-01, 1.159043e-01, 1.468046e+00, 7.467350e-01, 2.738338e-02, 1.734039e-02, 3.81469…
1.600000e+00	5.867555e-02, 3.751988e-02, 5.234428e-01, 4.521118e-01, 1.073550e+00, 1.628699e-02, 2.585902e-02, 3.629128e-02, 4.719331e-01, 7.058611e-03, 1.379851e+00, 1.829638e+00, 2.199012e+00, 5.014590e-02, 3.245546e-02, 8.223129e-01, 8.687636e-02, 3.108492e-01, 1.726955e-01, 4.763482e-01, 5.959942e-01, 5.338024e-01, 9.931620e-02, 6.791903e-02, 1.377561e+00, 7.374695e-01, 1.773176e-02, 1.184232e-02, 2.28688…
1.800000e+00	3.273127e-02, 2.290369e-02, 3.819242e-01, 2.285604e-01, 1.396333e+00, 9.356341e-03, 1.574331e-02, 3.897445e-02, 3.181572e-01, 8.146487e-03, 1.317130e+00, 1.534804e+00, 2.315462e+00, 3.102048e-02, 2.371717e-02, 7.580092e-01, 4.830562e-02, 4.343457e-01, 1.270265e-01, 2.665855e-01, 5.584809e-01, 4.285677e-01, 6.854620e-02, 4.639955e-02, 1.340001e+00, 6.720552e-01, 1.128516e-02, 7.965388e-03, 1.56320…
2.000000e+00	2.031603e-02, 1.248027e-02, 3.724994e-01, 1.315132e-01, 1.261646e+00, 5.012431e-03, 1.013410e-02, 1.507344e-01, 2.345898e-01, 3.457711e-02, 9.549471e-01, 1.127770e+00, 2.259372e+00, 2.497605e-02, 1.268840e-02, 7.838682e-01, 4.256379e-02, 4.173286e-01, 9.499745e-02, 1.734248e-01, 5.996101e-01, 3.483641e-01, 4.505756e-02, 2.793342e-02, 1.180175e+00, 4.424540e-01, 6.830812e-03, 4.926142e-03, 1.06588…
0.000000e+00	1.109226e+00, 2.150207e+00, 1.618366e+00, 1.551793e-01, 4.688084e-01, 1.558958e+00, 9.630502e-01, 6.223582e-02, 7.566875e-01, 7.892673e-02, 2.068220e+00, 3.187558e+00, 1.180998e+00, 3.227370e+00, 1.494005e+00, 1.902888e+00, 7.472112e-01, 1.880394e+00, 1.122633e+00, 2.819720e+00, 9.052794e-01, 7.845510e-01, 1.651083e+00, 2.023090e+00, 3.661830e-01, 3.046092e+00, 1.509986e+00, 2.625856e+00, 2.58904…
2.000000e-01	9.795871e-01, 1.056413e+00, 9.009876e-01, 5.273475e-01, 5.997541e-01, 1.045147e+00, 6.042098e-01, 3.328812e-02, 5.549158e-01, 4.227391e-02, 2.262092e+00, 2.717460e+00, 1.372149e+00, 1.629083e+00, 9.773717e-01, 1.030653e+00, 7.320599e-01, 1.060196e+00, 1.140505e+00, 2.063435e+00, 8.978126e-01, 1.044850e+00, 1.189335e+00, 1.395426e+00, 7.533555e-01, 1.490795e+00, 8.211566e-01, 1.502894e+00, 1.64118…
4.000000e-01	5.562763e-01, 8.410931e-01, 7.444478e-01, 6.468474e-01, 8.000448e-01, 7.747045e-01, 4.998458e-01, 2.266692e-02, 3.740840e-01, 3.483858e-02, 2.503329e+00, 2.681463e+00, 1.371611e+00, 9.059638e-01, 7.892539e-01, 6.831223e-01, 5.921319e-01, 6.821815e-01, 1.211233e+00, 1.110545e+00, 5.761472e-01, 9.282065e-01, 7.837563e-01, 1.087123e+00, 9.234452e-01, 1.684425e+00, 5.079596e-01, 1.097332e+00, 8.35111…
6.000000e-01	3.481521e-01, 5.607569e-01, 6.795815e-01, 8.730525e-01, 9.738186e-01, 7.006915e-01, 2.885145e-01, 1.457550e-02, 3.168506e-01, 2.224519e-02, 2.333357e+00, 2.519829e+00, 2.058212e+00, 6.723615e-01, 6.003012e-01, 6.860956e-01, 4.358235e-01, 5.708976e-01, 1.246946e+00, 9.870106e-01, 6.221970e-01, 8.019707e-01, 5.738710e-01, 6.732139e-01, 1.102870e+00, 1.179048e+00, 3.482247e-01, 6.484204e-01, 6.27802…
8.000000e-01	2.101519e-01, 3.089005e-01, 5.774416e-01, 4.674639e-01, 1.095755e+00, 6.739921e-01, 1.337001e-01, 9.461416e-03, 2.139017e-01, 1.395766e-02, 1.715687e+00, 2.366739e+00, 1.858759e+00, 3.806820e-01, 3.203006e-01, 8.028482e-01, 2.782599e-01, 5.498978e-01, 1.101430e+00, 6.468823e-01, 6.725974e-01, 5.455051e-01, 4.808595e-01, 4.562068e-01, 1.159204e+00, 1.002432e+00, 2.065462e-01, 4.284046e-01, 5.07322…
1.000000e+00	1.685875e-01, 1.848520e-01, 4.828497e-01, 3.218906e-01, 9.271077e-01, 5.049140e-01, 9.920312e-02, 6.147515e-03, 1.888641e-01, 7.576630e-03, 1.630922e+00, 2.385065e+00, 2.166133e+00, 2.268530e-01, 1.863001e-01, 5.867582e-01, 2.627591e-01, 4.028152e-01, 1.042652e+00, 4.540187e-01, 6.486960e-01, 4.902129e-01, 3.378581e-01, 2.770110e-01, 1.365484e+00, 8.148906e-01, 1.067948e-01, 2.198938e-01, 2.60814…
1.200000e+00	1.471988e-01, 1.195634e-01, 5.340556e-01, 1.919802e-01, 1.251859e+00, 6.337043e-01, 4.298974e-02, 2.308387e-02, 1.177913e-01, 6.578727e-03, 1.255162e+00, 1.810459e+00, 1.986181e+00, 1.426102e-01, 8.866573e-02, 6.464714e-01, 1.263003e-01, 3.824922e-01, 1.139083e+00, 2.639724e-01, 5.264674e-01, 3.687070e-01, 1.902708e-01, 1.774279e-01, 1.262173e+00, 5.713373e-01, 5.451178e-02, 1.411958e-01, 2.27066…
1.400000e+00	1.060357e-01, 6.439540e-02, 4.565375e-01, 1.196629e-01, 1.042419e+00, 4.796912e-01, 2.928277e-02, 1.271776e-01, 1.090102e-01, 1.125790e-02, 9.491417e-01, 1.520340e+00, 1.719580e+00, 8.346228e-02, 7.929487e-02, 7.111533e-01, 1.103101e-01, 3.911017e-01, 1.069866e+00, 1.793727e-01, 5.054427e-01, 2.997629e-01, 1.393137e-01, 1.118481e-01, 1.170613e+00, 3.837292e-01, 2.919589e-02, 7.893951e-02, 1.07426…
1.600000e+00	6.293192e-02, 3.648246e-02, 4.899639e-01, 7.426626e-02, 9.595664e-01, 4.011752e-01, 1.975025e-02, 3.087774e-01, 6.651650e-02, 5.486265e-02, 8.293920e-01, 1.271916e+00, 2.069536e+00, 4.723800e-02, 5.053107e-02, 7.008279e-01, 8.182917e-02, 4.187125e-01, 1.062689e+00, 1.032810e-01, 5.344511e-01, 2.359482e-01, 8.790529e-02, 8.024234e-02, 9.881770e-01, 2.868353e-01, 1.751621e-02, 5.536053e-02, 6.85758…
1.800000e+00	4.175836e-02, 2.828986e-02, 4.064811e-01, 3.873139e-02, 1.024142e+00, 4.846177e-01, 1.211596e-02, 4.326085e-01, 4.864705e-02, 2.355429e-01, 5.833495e-01, 9.426834e-01, 1.769106e+00, 3.471906e-02, 2.710017e-02, 7.158452e-01, 5.642771e-02, 3.370162e-01, 1.246281e+00, 6.581278e-02, 4.237835e-01, 1.499031e-01, 8.143122e-02, 4.664662e-02, 1.302419e+00, 1.662076e-01, 1.365146e-02, 3.812667e-02, 4.86278…
2.000000e+00	3.118060e-02, 1.476533e-02, 5.129381e-01, 1.983962e-02, 1.115994e+00, 4.519174e-01, 6.763086e-03, 5.716677e-01, 3.932494e-02, 4.294820e-01, 6.080183e-01, 8.573667e-01, 2.141066e+00, 2.652881e-02, 1.789714e-02, 6.032759e-01, 4.519460e-02, 4.094614e-01, 1.197036e+00, 4.321272e-02, 2.880074e-01, 1.512595e-01, 4.913311e-02, 3.556202e-02, 1.317723e+00, 1.262680e-01, 1.240283e-02, 2.287812e-02, 2.99080…
0.000000e+00	2.334157e-01, 1.741249e-01, 7.887181e-01, 2.308524e+00, 2.314237e-01, 2.041435e+00, 4.513734e-01, 9.522303e-01, 2.211713e+00, 2.839030e+00, 2.745337e-01, 2.172327e+00, 1.703033e+00, 1.023949e-01, 1.433323e+00, 1.657517e+00, 2.833102e+00, 5.157307e-01, 6.069338e-01, 9.644520e-01, 9.725430e-01, 1.138779e-01, 1.590503e+00, 7.943470e-01, 2.337520e+00, 2.669529e+00, 1.149798e+00, 2.437937e+00, 4.75934…
2.000000e-01	1.777111e-01, 1.198822e-01, 7.212272e-01, 1.807223e+00, 1.581290e-01, 1.355859e+00, 5.348155e-01, 8.047957e-01, 1.835319e+00, 1.764821e+00, 3.471155e-01, 1.782466e+00, 1.223239e+00, 6.265589e-02, 8.851113e-01, 1.030080e+00, 1.724235e+00, 3.167590e-01, 3.769703e-01, 5.784944e-01, 8.974652e-01, 1.328144e-01, 9.718368e-01, 6.463294e-01, 1.727483e+00, 1.551959e+00, 6.783568e-01, 1.703921e+00, 3.21303…
4.000000e-01	1.183357e-01, 1.549277e-01, 5.586735e-01, 1.098213e+00, 1.582069e-01, 7.444228e-01, 4.445735e-01, 8.111499e-01, 1.271383e+00, 9.294338e-01, 3.081778e-01, 1.449691e+00, 1.127376e+00, 4.289104e-02, 5.452492e-01, 9.655049e-01, 1.228550e+00, 3.678132e-01, 3.427646e-01, 3.807252e-01, 7.117944e-01, 1.145583e-01, 5.153630e-01, 4.708841e-01, 1.148821e+00, 9.216300e-01, 3.422721e-01, 1.248156e+00, 1.94153…
6.000000e-01	1.157700e-01, 2.229662e-01, 6.118157e-01, 5.775685e-01, 3.542889e-01, 5.243415e-01, 4.595745e-01, 6.856991e-01, 1.010076e+00, 7.911043e-01, 1.701692e-01, 1.178735e+00, 8.818877e-01, 2.539629e-02, 2.941447e-01, 6.895103e-01, 8.111791e-01, 3.223072e-01, 2.689643e-01, 2.197405e-01, 6.390495e-01, 9.610808e-02, 3.967927e-01, 3.077650e-01, 1.069293e+00, 6.954689e-01, 2.997465e-01, 9.703691e-01, 1.19411…
8.000000e-01	6.153262e-02, 2.360504e-01, 4.975064e-01, 3.828547e-01, 4.438476e-01, 2.165481e-01, 2.857228e-01, 6.059403e-01, 7.847468e-01, 7.356201e-01, 2.112217e-01, 9.175726e-01, 1.124903e+00, 2.147853e-02, 1.883154e-01, 7.610358e-01, 3.936247e-01, 4.363006e-01, 2.620073e-01, 1.698612e-01, 6.198796e-01, 6.825176e-02, 2.102904e-01, 2.010786e-01, 1.035819e+00, 3.268203e-01, 1.533237e-01, 5.544464e-01, 9.84735…
1.000000e+00	3.925870e-02, 2.098767e-01, 5.053319e-01, 2.438406e-01, 6.420068e-01, 1.392507e-01, 1.339577e-01, 7.184233e-01, 5.671074e-01, 7.683614e-01, 1.175005e-01, 6.659956e-01, 1.297498e+00, 1.558052e-02, 1.289971e-01, 7.004211e-01, 2.974619e-01, 3.226987e-01, 1.811717e-01, 1.031397e-01, 5.383397e-01, 6.457737e-02, 1.445940e-01, 1.258801e-01, 1.133439e+00, 2.215279e-01, 9.424234e-02, 3.894253e-01, 7.19183…
1.200000e+00	3.243154e-02, 1.893269e-01, 4.243823e-01, 1.376483e-01, 5.335048e-01, 6.115565e-02, 9.617729e-02, 5.954144e-01, 4.178605e-01, 8.332193e-01, 1.269475e-01, 5.438240e-01, 1.574781e+00, 1.480087e-02, 6.717225e-02, 6.146925e-01, 2.329472e-01, 3.536863e-01, 1.856193e-01, 6.764925e-02, 5.785972e-01, 4.714175e-02, 1.094725e-01, 8.320920e-02, 9.992121e-01, 1.556663e-01, 1.314772e-01, 2.266243e-01, 4.35857…
1.400000e+00	2.260006e-02, 1.318410e-01, 4.262910e-01, 7.910280e-02, 5.839457e-01, 4.313154e-02, 6.102821e-02, 6.751002e-01, 3.144069e-01, 1.013241e+00, 9.626023e-02, 4.361698e-01, 1.263664e+00, 1.080429e-02, 3.495746e-02, 6.587078e-01, 1.492540e-01, 3.007466e-01, 1.242112e-01, 3.980133e-02, 6.021365e-01, 4.078974e-02, 8.525478e-02, 6.032053e-02, 9.719735e-01, 1.084428e-01, 1.906165e-01, 1.411194e-01, 3.24547…
1.600000e+00	1.678975e-02, 7.533940e-02, 4.593061e-01, 5.812056e-02, 6.064191e-01, 2.211585e-02, 3.473641e-02, 7.106084e-01, 2.212217e-01, 1.047711e+00, 5.928364e-02, 3.840928e-01, 1.699278e+00, 1.293777e-02, 2.589223e-02, 5.441435e-01, 1.138464e-01, 4.127932e-01, 1.035281e-01, 2.626590e-02, 4.482594e-01, 2.604321e-02, 6.038774e-02, 3.182195e-02, 1.107283e+00, 7.373809e-02, 2.123976e-01, 9.325659e-02, 2.04356…
1.800000e+00	1.080600e-02, 4.296717e-02, 4.925358e-01, 2.765585e-02, 6.615857e-01, 1.021774e-02, 2.083629e-02, 6.583568e-01, 1.468444e-01, 1.123825e+00, 6.660500e-02, 2.961599e-01, 1.591374e+00, 1.413900e-02, 1.167298e-02, 8.043508e-01, 7.192442e-02, 3.739243e-01, 8.881691e-02, 1.783079e-02, 5.298349e-01, 2.145159e-02, 3.897479e-02, 2.373084e-02, 1.450205e+00, 6.403926e-02, 2.944205e-01, 5.685486e-02, 1.73508…
2.000000e+00	7.597360e-03, 2.866381e-02, 4.017653e-01, 1.834377e-02, 5.294821e-01, 7.357922e-03, 1.164650e-02, 6.148857e-01, 1.052043e-01, 1.202463e+00, 4.945215e-02, 2.220527e-01, 1.681650e+00, 1.196585e-02, 9.776232e-03, 7.258123e-01, 4.874570e-02, 3.564265e-01, 6.369224e-02, 1.130854e-02, 4.246589e-01, 1.689343e-02, 3.954881e-02, 1.823226e-02, 1.620138e+00, 7.716407e-02, 3.434562e-01, 3.930879e-02, 1.37587…
0.000000e+00	4.005108e-01, 3.378790e+00, 2.557233e+00, 1.856715e+00, 1.678087e-01, 1.599753e+00, 1.165449e+00, 1.749442e+00, 2.725258e-01, 2.763624e+00, 1.212957e-01, 2.219717e+00, 1.346906e+00, 1.940170e-01, 2.468918e-01, 4.212563e-01, 2.206248e+00, 1.236769e+00, 2.641371e+00, 8.654190e-01, 4.419478e-01, 2.583319e+00, 1.673689e+00, 2.329543e+00, 1.298632e+00, 7.811198e-01, 2.486116e-01, 6.326142e-01, 2.31459…
2.000000e-01	6.812546e-01, 1.389848e+00, 1.972033e+00, 1.445071e+00, 1.188999e-01, 9.909168e-01, 1.066597e+00, 9.626381e-01, 4.464953e-01, 1.651646e+00, 2.799196e-01, 1.734219e+00, 1.631515e+00, 1.717032e-01, 1.497657e-01, 2.881089e-01, 1.735859e+00, 6.228948e-01, 2.528775e+00, 8.420115e-01, 2.795777e-01, 2.555299e+00, 1.110969e+00, 1.915143e+00, 9.088192e-01, 7.848124e-01, 1.461394e-01, 4.651761e-01, 1.47518…
4.000000e-01	4.898506e-01, 1.131395e+00, 1.465993e+00, 1.003403e+00, 1.107449e-01, 7.907009e-01, 8.566128e-01, 7.803204e-01, 4.863992e-01, 1.101459e+00, 3.983687e-01, 1.074348e+00, 1.528630e+00, 1.224705e-01, 8.553296e-02, 2.120237e-01, 1.893609e+00, 3.886148e-01, 2.307469e+00, 9.232325e-01, 2.894625e-01, 1.910151e+00, 8.827630e-01, 1.259352e+00, 9.380284e-01, 7.792728e-01, 6.930178e-02, 5.786779e-01, 1.38297…
6.000000e-01	5.016378e-01, 5.119260e-01, 1.137636e+00, 9.849347e-01, 2.460221e-01, 7.315522e-01, 8.567633e-01, 6.676706e-01, 4.818654e-01, 9.144508e-01, 6.109567e-01, 1.087745e+00, 1.601528e+00, 7.823375e-02, 6.408472e-02, 3.934603e-01, 1.373904e+00, 3.552780e-01, 2.198794e+00, 1.025110e+00, 3.607398e-01, 1.751585e+00, 6.453386e-01, 7.904030e-01, 1.160070e+00, 8.708091e-01, 4.262053e-02, 4.590890e-01, 9.64061…
8.000000e-01	3.755132e-01, 3.863332e-01, 9.371414e-01, 9.926873e-01, 4.113747e-01, 5.540575e-01, 6.684341e-01, 6.121923e-01, 3.497100e-01, 8.328792e-01, 9.103237e-01, 8.232028e-01, 1.467998e+00, 3.890671e-02, 3.461606e-02, 4.510606e-01, 9.300291e-01, 3.530998e-01, 2.314075e+00, 8.919651e-01, 3.967155e-01, 1.172956e+00, 4.732362e-01, 5.857670e-01, 1.267427e+00, 7.744221e-01, 3.177793e-02, 4.810568e-01, 7.12111…
1.000000e+00	2.354101e-01, 2.448781e-01, 5.917453e-01, 8.709841e-01, 5.266228e-01, 6.100908e-01, 4.872901e-01, 3.919968e-01, 3.685724e-01, 9.256576e-01, 9.996587e-01, 6.222625e-01, 2.058487e+00, 3.508041e-02, 1.633157e-02, 4.665681e-01, 5.920461e-01, 3.893502e-01, 1.861476e+00, 1.187498e+00, 4.423437e-01, 9.984663e-01, 4.135103e-01, 4.103681e-01, 1.296595e+00, 7.578903e-01, 2.270181e-02, 3.512613e-01, 7.40459…
1.200000e+00	1.803047e-01, 1.402779e-01, 5.978496e-01, 6.733170e-01, 6.540710e-01, 5.549875e-01, 2.309636e-01, 2.500222e-01, 2.135416e-01, 1.084827e+00, 7.873563e-01, 5.414169e-01, 2.122427e+00, 2.694176e-02, 1.114140e-02, 4.909655e-01, 5.398831e-01, 4.191426e-01, 1.469047e+00, 7.955385e-01, 4.399256e-01, 9.303703e-01, 3.625691e-01, 2.184393e-01, 1.377998e+00, 6.069864e-01, 2.739108e-02, 2.445637e-01, 5.38652…
1.400000e+00	9.621213e-02, 6.587074e-02, 5.919026e-01, 3.949346e-01, 5.673721e-01, 5.701538e-01, 1.454374e-01, 2.751392e-01, 1.764416e-01, 1.120344e+00, 1.055366e+00, 4.475525e-01, 2.167169e+00, 1.925968e-02, 9.293489e-03, 6.236452e-01, 2.891120e-01, 3.830735e-01, 2.037323e+00, 6.050332e-01, 5.285096e-01, 6.179979e-01, 1.871579e-01, 1.533893e-01, 1.069188e+00, 5.496587e-01, 5.894751e-02, 1.655140e-01, 3.74964…
1.600000e+00	7.878360e-02, 5.204462e-02, 4.741786e-01, 2.877410e-01, 6.984848e-01, 6.044324e-01, 9.007176e-02, 3.574313e-01, 1.480704e-01, 1.111871e+00, 7.955202e-01, 3.826457e-01, 2.055425e+00, 1.675724e-02, 5.831766e-03, 7.124439e-01, 1.739679e-01, 4.250428e-01, 1.606885e+00, 4.088399e-01, 4.613077e-01, 4.751977e-01, 1.611550e-01, 9.416868e-02, 1.196007e+00, 4.655733e-01, 1.255030e-01, 1.070467e-01, 2.43655…
1.800000e+00	5.795080e-02, 3.187118e-02, 4.229371e-01, 1.729074e-01, 5.132897e-01, 5.465429e-01, 5.776828e-02, 4.977781e-01, 8.269502e-02, 9.421747e-01, 5.938218e-01, 2.949913e-01, 2.196393e+00, 1.584973e-02, 3.338005e-03, 6.661556e-01, 1.449868e-01, 4.077541e-01, 1.555222e+00, 2.599162e-01, 3.638573e-01, 3.861969e-01, 1.042900e-01, 8.218831e-02, 1.018873e+00, 2.488548e-01, 1.980262e-01, 5.700152e-02, 1.51146…
2.000000e+00	4.602052e-02, 1.993350e-02, 4.302313e-01, 9.737873e-02, 4.375710e-01, 6.184564e-01, 3.291980e-02, 5.669186e-01, 6.616333e-02, 1.074209e+00, 4.634696e-01, 2.439242e-01, 2.135499e+00, 1.296355e-02, 2.187909e-03, 7.385792e-01, 8.165978e-02, 3.023955e-01, 1.611030e+00, 1.454687e-01, 3.305347e-01, 3.187084e-01, 7.108705e-02, 3.720898e-02, 1.043672e+00, 1.728328e-01, 3.490905e-01, 3.327554e-02, 9.98829…
0.000000e+00	6.599913e-01, 5.693454e-01, 5.695068e-01, 8.280207e-01, 1.080678e+00, 2.655389e+00, 4.580860e-01, 1.431862e+00, 1.862688e+00, 9.077345e-02, 1.830163e+00, 1.166153e+00, 1.632589e+00, 1.973251e+00, 1.577640e+00, 3.298593e+00, 1.342281e+00, 1.656045e+00, 1.937278e+00, 2.522070e+00, 2.747492e-01, 1.602999e-01, 6.608427e-01, 2.642365e+00, 3.159832e+00, 1.525077e+00, 2.824610e+00, 2.446020e+00, 2.53493…
2.000000e-01	3.258892e-01, 3.121108e-01, 4.752344e-01, 9.013253e-01, 1.277025e+00, 1.598534e+00, 4.555169e-01, 8.537106e-01, 1.477404e+00, 1.469214e-01, 2.216977e+00, 1.370084e+00, 1.532702e+00, 1.016586e+00, 1.145906e+00, 1.597175e+00, 7.614902e-01, 9.957358e-01, 2.055698e+00, 1.693033e+00, 4.186733e-01, 2.951021e-01, 3.574513e-01, 1.306204e+00, 1.855403e+00, 1.245006e+00, 1.769180e+00, 1.822965e+00, 1.51388…
4.000000e-01	2.932399e-01, 2.597706e-01, 4.958743e-01, 8.551001e-01, 1.350751e+00, 1.155141e+00, 2.625605e-01, 6.407862e-01, 1.192255e+00, 1.060246e-01, 1.796849e+00, 1.706354e+00, 1.278075e+00, 7.157499e-01, 6.093546e-01, 1.125584e+00, 5.471573e-01, 7.132345e-01, 1.763661e+00, 9.653705e-01, 4.513083e-01, 5.153897e-01, 2.473165e-01, 9.210719e-01, 1.400838e+00, 8.497318e-01, 9.506803e-01, 1.180831e+00, 8.32591…
6.000000e-01	1.792996e-01, 1.728551e-01, 3.764602e-01, 7.453591e-01, 1.001481e+00, 7.788398e-01, 1.599540e-01, 4.218525e-01, 1.149948e+00, 7.445305e-02, 1.665691e+00, 1.810566e+00, 1.344868e+00, 3.887272e-01, 4.068377e-01, 1.026246e+00, 3.711993e-01, 5.189929e-01, 1.929213e+00, 5.468375e-01, 4.098129e-01, 3.986225e-01, 1.900821e-01, 6.051947e-01, 9.666574e-01, 5.752678e-01, 5.706821e-01, 8.282723e-01, 5.14120…
8.000000e-01	1.434238e-01, 1.675803e-01, 5.234044e-01, 4.748468e-01, 1.109514e+00, 7.629882e-01, 9.940635e-02, 2.654756e-01, 7.883922e-01, 5.853856e-02, 1.438237e+00, 1.474424e+00, 1.418410e+00, 2.656047e-01, 2.606233e-01, 8.285715e-01, 2.150488e-01, 4.411425e-01, 1.715553e+00, 4.305524e-01, 4.986420e-01, 3.386524e-01, 1.071357e-01, 3.767672e-01, 8.557875e-01, 3.735754e-01, 2.657069e-01, 4.660358e-01, 3.13344…
1.000000e+00	9.913732e-02, 1.086874e-01, 4.091503e-01, 2.038108e-01, 1.088165e+00, 4.940721e-01, 6.547346e-02, 2.868707e-01, 5.714247e-01, 6.249229e-02, 1.078811e+00, 1.371198e+00, 1.459427e+00, 1.580539e-01, 1.493951e-01, 7.490343e-01, 1.428871e-01, 3.784110e-01, 2.005508e+00, 2.296021e-01, 5.407321e-01, 2.761156e-01, 6.721232e-02, 2.652786e-01, 1.159208e+00, 2.490138e-01, 1.930985e-01, 3.129749e-01, 2.01349…
1.200000e+00	5.834088e-02, 9.737269e-02, 4.106235e-01, 1.546323e-01, 1.077072e+00, 5.796825e-01, 3.359482e-02, 4.179963e-01, 4.945815e-01, 2.135325e-01, 9.406883e-01, 1.101621e+00, 1.276227e+00, 1.003818e-01, 8.915356e-02, 7.259874e-01, 1.088015e-01, 4.039014e-01, 1.679992e+00, 1.714880e-01, 4.852267e-01, 1.976966e-01, 6.318271e-02, 1.557453e-01, 1.071967e+00, 1.226049e-01, 9.701332e-02, 1.564115e-01, 1.33720…
1.400000e+00	4.241560e-02, 6.422030e-02, 4.446618e-01, 1.188304e-01, 1.219880e+00, 6.140769e-01, 2.185619e-02, 4.933174e-01, 3.225919e-01, 3.716323e-01, 6.588024e-01, 7.773282e-01, 1.660658e+00, 5.092270e-02, 6.019468e-02, 6.718248e-01, 7.321741e-02, 3.638824e-01, 1.434523e+00, 1.009998e-01, 3.816524e-01, 1.552512e-01, 3.801703e-02, 1.129971e-01, 9.894781e-01, 1.042932e-01, 6.257233e-02, 1.047424e-01, 7.57829…
1.600000e+00	2.711751e-02, 4.622080e-02, 5.061905e-01, 6.757607e-02, 1.055552e+00, 5.086910e-01, 1.201723e-02, 5.204346e-01, 2.369952e-01, 5.507387e-01, 5.957972e-01, 6.388975e-01, 1.864375e+00, 4.290040e-02, 3.614311e-02, 6.908748e-01, 5.664513e-02, 4.352069e-01, 1.506043e+00, 6.732227e-02, 3.867075e-01, 1.231776e-01, 3.524031e-02, 7.260888e-02, 9.463192e-01, 6.411206e-02, 7.215558e-02, 6.415945e-02, 4.58587…
1.800000e+00	1.691605e-02, 3.252414e-02, 5.444979e-01, 3.012138e-02, 9.562316e-01, 6.221396e-01, 7.129885e-03, 5.613580e-01, 1.530356e-01, 8.305792e-01, 4.781575e-01, 4.871123e-01, 1.352983e+00, 3.368425e-02, 2.363004e-02, 6.057894e-01, 5.066278e-02, 3.829390e-01, 1.790410e+00, 4.468372e-02, 3.227717e-01, 9.197648e-02, 3.272926e-02, 4.088847e-02, 8.499885e-01, 4.971777e-02, 1.146908e-01, 4.484167e-02, 2.89636…
2.000000e+00	1.380902e-02, 2.241434e-02, 4.157306e-01, 2.295574e-02, 1.105401e+00, 6.393050e-01, 4.556277e-03, 6.941515e-01, 1.247948e-01, 8.208339e-01, 3.412973e-01, 3.819697e-01, 1.544335e+00, 2.110953e-02, 1.181191e-02, 5.524357e-01, 3.314082e-02, 3.692895e-01, 1.517318e+00, 2.737337e-02, 2.870741e-01, 7.390883e-02, 2.814152e-02, 2.724049e-02, 9.387578e-01, 3.498951e-02, 2.735710e-01, 2.479297e-02, 1.84150…
