# Supplementary material for: Inference of Vohradský's Models of Genetic Networks by Solving Two-Dimensional Function Optimization Problems
Source: PLoS One. 2013 Dec 30;8(12):e83308. doi: 10.1371/journal.pone.0083308 (PMC3875442; doi:10.1371/journal.pone.0083308)
Supplement: Text S2 — Time-series data used in the ‘Inference in noisy environment’ section (compressed by gzip). (GZ) [file pone.0083308.s002.gz › time_series_data/gene30/10sets/tc.dat319]

Time "G0" "G1" "G2" "G3" "G4" "G5" "G6" "G7" "G8" "G9" "G10" "G11" "G12" "G13" "G14" "G15" "G16" "G17" "G18" "G19" "G20" "G21" "G22" "G23" "G24" "G25" "G26" "G27" "G28" "G29"
0.000000e+00	2.333400e+00, 1.836998e+00, 2.444210e+00, 2.451382e-01, 1.363975e+00, 1.362760e+00, 8.907425e-01, 2.307450e+00, 2.368590e+00, 1.265326e+00, 2.672183e+00, 1.344982e-01, 2.804227e+00, 7.913059e-01, 1.061443e+00, 7.265801e-01, 2.691910e+00, 2.478705e+00, 2.418113e+00, 2.372831e+00, 1.974602e+00, 2.527103e+00, 9.601000e-01, 1.306697e+00, 5.827055e-01, 6.051800e-01, 1.080609e+00, 2.311607e+00, 7.38769…
2.000000e-01	1.070411e+00, 1.428386e+00, 2.093685e+00, 1.537095e-01, 6.284371e-01, 8.861550e-01, 9.179578e-01, 1.747466e+00, 1.306411e+00, 8.784196e-01, 2.082903e+00, 1.088796e-01, 1.769462e+00, 7.624317e-01, 8.531461e-01, 9.820767e-01, 2.529412e+00, 1.299497e+00, 1.256903e+00, 1.294053e+00, 1.230787e+00, 2.040816e+00, 8.172987e-01, 9.816238e-01, 6.738878e-01, 2.945112e-01, 8.717660e-01, 1.842108e+00, 5.64978…
4.000000e-01	7.082460e-01, 1.161874e+00, 1.199152e+00, 1.328026e-01, 3.052930e-01, 4.182842e-01, 8.391717e-01, 1.631502e+00, 9.004161e-01, 6.608778e-01, 1.448305e+00, 8.276376e-02, 1.381030e+00, 8.785866e-01, 8.221947e-01, 1.147783e+00, 1.716724e+00, 7.390275e-01, 1.002142e+00, 8.994077e-01, 1.018074e+00, 1.244795e+00, 4.455762e-01, 7.305427e-01, 5.319334e-01, 1.839914e-01, 9.764927e-01, 1.141827e+00, 5.23818…
6.000000e-01	5.533765e-01, 9.381215e-01, 7.769528e-01, 2.075203e-01, 2.024160e-01, 4.318252e-01, 6.613604e-01, 1.052021e+00, 5.292303e-01, 4.853399e-01, 1.289733e+00, 5.063864e-02, 9.238096e-01, 9.007487e-01, 8.267640e-01, 1.638184e+00, 1.377655e+00, 4.177280e-01, 6.424966e-01, 8.038009e-01, 9.489903e-01, 1.150180e+00, 3.273396e-01, 7.187871e-01, 8.474467e-01, 1.728534e-01, 9.378802e-01, 1.029738e+00, 6.68278…
8.000000e-01	3.074623e-01, 5.582810e-01, 4.700412e-01, 3.512866e-01, 1.311867e-01, 5.217845e-01, 5.410698e-01, 8.472033e-01, 5.083972e-01, 2.595616e-01, 9.240926e-01, 4.095819e-02, 5.034459e-01, 7.195893e-01, 9.623070e-01, 1.508790e+00, 1.032768e+00, 2.721661e-01, 4.200039e-01, 5.515051e-01, 7.051774e-01, 8.507593e-01, 2.577199e-01, 6.158528e-01, 5.954170e-01, 2.502526e-01, 1.091100e+00, 8.480683e-01, 4.87037…
1.000000e+00	1.974130e-01, 3.937307e-01, 2.872228e-01, 5.340253e-01, 7.775054e-02, 6.221356e-01, 3.462837e-01, 4.443843e-01, 5.098516e-01, 2.207197e-01, 6.548535e-01, 2.059917e-02, 3.179639e-01, 5.247142e-01, 9.127094e-01, 1.541926e+00, 8.048469e-01, 1.607221e-01, 3.461535e-01, 5.067184e-01, 4.668952e-01, 8.715037e-01, 1.774234e-01, 6.178601e-01, 6.563462e-01, 3.370465e-01, 8.555694e-01, 8.719831e-01, 3.23895…
1.200000e+00	1.569518e-01, 3.098892e-01, 2.473288e-01, 6.370272e-01, 1.426659e-01, 6.622377e-01, 3.311566e-01, 2.678773e-01, 4.951724e-01, 1.499944e-01, 5.464925e-01, 1.701150e-02, 1.495085e-01, 4.148191e-01, 7.113610e-01, 2.242642e+00, 7.033523e-01, 1.049590e-01, 1.947098e-01, 5.523088e-01, 3.237568e-01, 7.565532e-01, 1.429236e-01, 3.908937e-01, 6.812368e-01, 3.895863e-01, 9.120548e-01, 8.675156e-01, 2.63302…
1.400000e+00	1.588689e-01, 2.226537e-01, 2.972705e-01, 6.386124e-01, 2.704794e-01, 8.135046e-01, 2.067277e-01, 1.765910e-01, 4.146321e-01, 1.005046e-01, 3.303238e-01, 8.784819e-03, 1.103057e-01, 3.585086e-01, 1.011730e+00, 1.392148e+00, 5.310226e-01, 7.436390e-02, 1.158735e-01, 6.046662e-01, 2.470807e-01, 8.152446e-01, 1.261719e-01, 3.236670e-01, 7.472901e-01, 3.374155e-01, 8.378115e-01, 9.720771e-01, 1.72576…
1.600000e+00	1.234003e-01, 1.398366e-01, 3.752354e-01, 7.453928e-01, 4.120711e-01, 7.710305e-01, 1.608575e-01, 1.141714e-01, 4.621603e-01, 6.544085e-02, 2.646678e-01, 7.007302e-03, 7.155564e-02, 2.346012e-01, 8.976751e-01, 1.739188e+00, 3.885802e-01, 3.891126e-02, 8.421883e-02, 5.217632e-01, 1.929319e-01, 6.893203e-01, 1.333642e-01, 2.224418e-01, 6.483580e-01, 3.563549e-01, 1.015740e+00, 8.141269e-01, 1.06829…
1.800000e+00	9.372098e-02, 9.231538e-02, 4.176381e-01, 7.757042e-01, 5.008695e-01, 8.001074e-01, 1.157301e-01, 5.965846e-02, 5.371258e-01, 6.747682e-02, 1.738302e-01, 5.198322e-03, 2.897302e-02, 2.888964e-01, 1.076708e+00, 2.329409e+00, 2.762280e-01, 2.282106e-02, 4.322914e-02, 4.571388e-01, 1.272313e-01, 8.623048e-01, 1.064390e-01, 1.639364e-01, 8.643671e-01, 4.270834e-01, 7.710841e-01, 7.637310e-01, 1.02829…
2.000000e+00	5.930927e-02, 7.483115e-02, 5.721801e-01, 7.271926e-01, 4.800255e-01, 7.324676e-01, 1.156546e-01, 4.077627e-02, 5.211546e-01, 5.429779e-02, 8.675769e-02, 4.534254e-03, 2.265614e-02, 2.492301e-01, 1.076074e+00, 1.941985e+00, 2.116685e-01, 1.538825e-02, 2.557492e-02, 4.992482e-01, 9.775075e-02, 8.261460e-01, 1.096489e-01, 1.195654e-01, 9.019916e-01, 4.030370e-01, 9.351833e-01, 8.011688e-01, 5.76182…
0.000000e+00	1.541092e-01, 6.149646e-01, 2.255837e-02, 1.030344e+00, 2.780771e+00, 7.832354e-01, 3.924885e-01, 1.087201e+00, 1.547369e+00, 3.258399e-01, 2.835399e+00, 1.013168e+00, 1.699998e+00, 1.279012e-01, 2.908920e+00, 3.007653e+00, 2.514936e+00, 3.435259e-01, 2.842602e+00, 1.335652e+00, 7.625478e-01, 2.518253e+00, 1.189904e+00, 2.698764e+00, 2.666938e+00, 1.380177e+00, 1.950019e+00, 1.782388e+00, 2.33745…
2.000000e-01	9.420642e-02, 4.121320e-01, 1.109223e-02, 5.918550e-01, 1.454128e+00, 4.566693e-01, 4.348272e-01, 9.448099e-01, 1.050604e+00, 2.233526e-01, 1.987969e+00, 7.977861e-01, 8.099927e-01, 4.879438e-01, 1.778168e+00, 2.095220e+00, 2.448821e+00, 3.458959e-01, 1.555688e+00, 1.186718e+00, 8.000648e-01, 1.932930e+00, 9.645333e-01, 2.129382e+00, 1.815636e+00, 9.961839e-01, 1.423337e+00, 1.219713e+00, 1.39235…
4.000000e-01	4.827416e-02, 2.397726e-01, 1.274466e-02, 5.473366e-01, 8.562389e-01, 5.970809e-01, 4.667064e-01, 5.223066e-01, 6.875455e-01, 1.651497e-01, 1.237551e+00, 6.600116e-01, 6.091009e-01, 5.016954e-01, 1.301440e+00, 2.180153e+00, 2.109464e+00, 3.643649e-01, 8.672203e-01, 8.476687e-01, 7.402206e-01, 1.428293e+00, 6.945108e-01, 1.322818e+00, 8.777669e-01, 7.365696e-01, 1.277741e+00, 1.101434e+00, 1.17020…
6.000000e-01	2.952756e-02, 1.972513e-01, 2.901722e-02, 5.954613e-01, 4.564561e-01, 5.944017e-01, 2.964993e-01, 3.371046e-01, 6.934001e-01, 9.878978e-02, 1.013295e+00, 5.372590e-01, 2.476433e-01, 3.973079e-01, 1.239123e+00, 1.863305e+00, 1.531228e+00, 2.859964e-01, 7.895054e-01, 6.744701e-01, 5.307771e-01, 1.239429e+00, 3.993939e-01, 1.009682e+00, 7.522514e-01, 6.065748e-01, 1.109080e+00, 9.067764e-01, 7.34849…
8.000000e-01	2.511306e-02, 1.214052e-01, 5.267764e-02, 8.183082e-01, 2.768150e-01, 6.955218e-01, 2.787883e-01, 2.144503e-01, 4.975820e-01, 5.709093e-02, 6.055359e-01, 3.133415e-01, 1.754308e-01, 2.734706e-01, 9.213481e-01, 1.923226e+00, 1.283371e+00, 1.933921e-01, 5.120487e-01, 4.854496e-01, 4.222661e-01, 8.413298e-01, 3.030195e-01, 7.483808e-01, 7.766644e-01, 4.388448e-01, 1.076675e+00, 7.606441e-01, 6.30720…
1.000000e+00	3.921631e-02, 8.840666e-02, 1.095677e-01, 8.038504e-01, 1.742448e-01, 7.698428e-01, 2.018250e-01, 1.385929e-01, 7.028964e-01, 4.327378e-02, 4.000453e-01, 2.381518e-01, 1.369068e-01, 2.101973e-01, 8.602966e-01, 1.407572e+00, 7.415014e-01, 1.061280e-01, 2.605495e-01, 4.154493e-01, 2.933590e-01, 9.708989e-01, 3.135856e-01, 5.352842e-01, 7.452281e-01, 5.016409e-01, 9.179400e-01, 9.149656e-01, 3.33234…
1.200000e+00	7.114577e-02, 6.670237e-02, 1.750477e-01, 5.789901e-01, 1.914635e-01, 7.165215e-01, 1.474009e-01, 8.834114e-02, 6.676019e-01, 3.249510e-02, 3.056217e-01, 1.619790e-01, 6.541669e-02, 2.076175e-01, 1.133359e+00, 1.947707e+00, 5.490600e-01, 7.214117e-02, 1.913787e-01, 4.581510e-01, 1.911186e-01, 8.368668e-01, 2.028263e-01, 2.641662e-01, 7.895482e-01, 3.637247e-01, 9.242427e-01, 9.073604e-01, 2.63494…
1.400000e+00	8.290424e-02, 4.307091e-02, 2.515386e-01, 8.085234e-01, 3.271992e-01, 7.400461e-01, 1.321111e-01, 4.920498e-02, 6.595443e-01, 3.251404e-02, 2.031935e-01, 1.178704e-01, 4.565180e-02, 1.778424e-01, 8.008479e-01, 1.928649e+00, 4.294886e-01, 4.514537e-02, 1.164313e-01, 5.942728e-01, 1.515928e-01, 6.870861e-01, 1.719591e-01, 2.466124e-01, 7.901250e-01, 4.160101e-01, 8.909509e-01, 8.756659e-01, 1.98492…
1.600000e+00	7.703403e-02, 3.540063e-02, 3.653085e-01, 8.761801e-01, 4.639069e-01, 7.190728e-01, 8.936216e-02, 3.596488e-02, 6.124636e-01, 3.406496e-02, 1.417675e-01, 6.474783e-02, 2.417921e-02, 2.061186e-01, 8.392797e-01, 2.069221e+00, 3.490138e-01, 2.341054e-02, 7.283490e-02, 4.821350e-01, 1.132664e-01, 8.337639e-01, 1.510643e-01, 1.567492e-01, 8.466966e-01, 3.881316e-01, 7.637908e-01, 8.074479e-01, 1.46358…
1.800000e+00	7.473519e-02, 2.625114e-02, 5.043881e-01, 9.136753e-01, 5.557734e-01, 8.694077e-01, 6.519826e-02, 2.148512e-02, 5.570952e-01, 3.073950e-02, 1.292458e-01, 3.864598e-02, 1.352148e-02, 2.339511e-01, 8.503322e-01, 2.324195e+00, 2.423118e-01, 1.671187e-02, 5.316499e-02, 5.022474e-01, 7.297929e-02, 7.516686e-01, 1.326044e-01, 1.178852e-01, 8.926906e-01, 3.939790e-01, 7.887852e-01, 7.384556e-01, 9.39514…
2.000000e+00	6.795016e-02, 1.493586e-02, 4.873693e-01, 6.171309e-01, 6.000611e-01, 7.742238e-01, 5.887191e-02, 1.358230e-02, 5.339921e-01, 3.802111e-02, 8.318569e-02, 3.242812e-02, 7.677817e-03, 2.306219e-01, 9.386008e-01, 2.552070e+00, 2.229136e-01, 1.029834e-02, 2.715780e-02, 3.955656e-01, 6.269726e-02, 6.468517e-01, 1.315693e-01, 8.437119e-02, 6.925402e-01, 4.583723e-01, 7.329703e-01, 7.337490e-01, 6.30592…
0.000000e+00	1.125317e+00, 2.619470e+00, 2.697587e+00, 1.567062e-01, 1.110077e+00, 1.077391e+00, 1.136500e+00, 1.938169e+00, 5.765091e-01, 1.682801e+00, 1.676432e+00, 2.767362e+00, 2.055619e+00, 3.710252e-01, 1.620513e+00, 2.527864e+00, 6.986473e-01, 8.871655e-01, 1.717566e+00, 3.363438e-02, 2.069347e+00, 1.564755e+00, 2.178798e+00, 3.345584e-01, 1.587082e+00, 7.711140e-02, 1.172508e-01, 2.117968e+00, 1.67968…
2.000000e-01	7.506637e-01, 1.909437e+00, 1.707512e+00, 1.157758e-01, 9.898305e-01, 5.297331e-01, 9.286707e-01, 1.666824e+00, 3.246129e-01, 1.550403e+00, 1.207486e+00, 2.086768e+00, 1.144363e+00, 7.713973e-01, 9.796934e-01, 2.455605e+00, 4.716532e-01, 5.383411e-01, 1.296804e+00, 2.608284e-01, 1.487087e+00, 1.087769e+00, 1.450112e+00, 3.884571e-01, 1.347703e+00, 5.768558e-02, 7.736476e-02, 1.132206e+00, 3.48777…
4.000000e-01	3.895687e-01, 9.690248e-01, 1.111190e+00, 1.447246e-01, 6.166670e-01, 6.263695e-01, 5.238892e-01, 1.095395e+00, 2.097060e-01, 1.417156e+00, 1.074053e+00, 1.318285e+00, 7.042588e-01, 6.805675e-01, 9.332158e-01, 2.525277e+00, 3.761097e-01, 3.060189e-01, 6.251442e-01, 3.911446e-01, 1.024162e+00, 1.018800e+00, 9.638743e-01, 5.919091e-01, 8.766086e-01, 5.440034e-02, 6.856046e-02, 1.076032e+00, 4.97889…
6.000000e-01	2.408352e-01, 7.972806e-01, 9.503983e-01, 3.092882e-01, 6.522212e-01, 6.966507e-01, 4.604208e-01, 7.259616e-01, 2.364524e-01, 1.323925e+00, 9.387260e-01, 1.225969e+00, 4.249794e-01, 5.769728e-01, 8.840669e-01, 2.202531e+00, 2.611806e-01, 1.713620e-01, 4.734337e-01, 4.601588e-01, 7.281090e-01, 8.928055e-01, 6.289422e-01, 4.717655e-01, 7.822562e-01, 1.098698e-01, 7.145909e-02, 1.096407e+00, 4.22299…
8.000000e-01	1.292682e-01, 4.603121e-01, 7.424754e-01, 3.303799e-01, 6.458595e-01, 6.690976e-01, 3.191982e-01, 3.873413e-01, 2.470587e-01, 1.210530e+00, 7.325852e-01, 9.686048e-01, 2.630108e-01, 5.718833e-01, 9.295957e-01, 1.675449e+00, 1.878189e-01, 1.305893e-01, 2.292037e-01, 4.707018e-01, 6.456199e-01, 7.764591e-01, 3.976300e-01, 5.452073e-01, 8.679284e-01, 2.512635e-01, 1.423695e-01, 8.570345e-01, 3.50948…
1.000000e+00	7.825782e-02, 4.246230e-01, 6.107963e-01, 5.235949e-01, 6.368146e-01, 7.368644e-01, 2.706238e-01, 2.548919e-01, 4.653413e-01, 1.091193e+00, 4.811228e-01, 8.575976e-01, 1.676935e-01, 5.662002e-01, 9.270178e-01, 2.049190e+00, 1.520971e-01, 7.437099e-02, 1.529468e-01, 4.719510e-01, 4.138000e-01, 7.989079e-01, 2.778710e-01, 4.308922e-01, 8.378722e-01, 3.148398e-01, 2.579458e-01, 9.195876e-01, 2.38992…
1.200000e+00	4.223273e-02, 2.385138e-01, 7.436135e-01, 6.952623e-01, 6.504004e-01, 7.410126e-01, 1.862867e-01, 1.491197e-01, 4.405318e-01, 9.618795e-01, 3.498155e-01, 7.589606e-01, 9.592426e-02, 3.841204e-01, 8.332782e-01, 2.117097e+00, 1.277507e-01, 4.474072e-02, 1.063199e-01, 4.384990e-01, 2.313162e-01, 6.304117e-01, 1.993101e-01, 3.466918e-01, 8.677284e-01, 3.410553e-01, 3.455959e-01, 8.208056e-01, 1.73789…
1.400000e+00	2.352684e-02, 1.577934e-01, 5.198687e-01, 6.840251e-01, 6.870664e-01, 7.005829e-01, 1.516254e-01, 9.751104e-02, 4.571136e-01, 1.076177e+00, 2.165146e-01, 6.736965e-01, 4.742198e-02, 2.594449e-01, 7.054691e-01, 2.817407e+00, 9.690434e-02, 2.517811e-02, 4.843485e-02, 5.613750e-01, 1.704139e-01, 8.400645e-01, 1.888735e-01, 2.198054e-01, 7.910679e-01, 3.155456e-01, 4.204934e-01, 9.151382e-01, 1.34005…
1.600000e+00	1.586823e-02, 1.492206e-01, 6.621524e-01, 7.102919e-01, 7.013624e-01, 7.931461e-01, 1.231279e-01, 5.457758e-02, 4.421519e-01, 8.558654e-01, 1.931935e-01, 5.280336e-01, 3.502914e-02, 3.509699e-01, 9.194575e-01, 2.204978e+00, 7.671084e-02, 1.714293e-02, 3.423052e-02, 5.009460e-01, 1.520312e-01, 6.907301e-01, 1.769408e-01, 1.497696e-01, 7.623052e-01, 3.500007e-01, 6.121499e-01, 7.412461e-01, 8.41151…
1.800000e+00	1.153754e-02, 9.213341e-02, 6.439656e-01, 7.602566e-01, 8.455945e-01, 7.399393e-01, 9.561508e-02, 3.652755e-02, 6.457988e-01, 7.201857e-01, 9.477643e-02, 4.704688e-01, 1.918421e-02, 2.679369e-01, 8.260423e-01, 2.428273e+00, 5.836118e-02, 1.139372e-02, 2.471063e-02, 4.721948e-01, 1.199835e-01, 7.793681e-01, 1.380454e-01, 1.327243e-01, 8.195531e-01, 4.615252e-01, 5.017776e-01, 9.537199e-01, 6.69326…
2.000000e+00	8.583837e-03, 6.805855e-02, 6.530363e-01, 8.143675e-01, 6.231478e-01, 8.299533e-01, 8.203889e-02, 2.257109e-02, 5.388623e-01, 5.045742e-01, 9.656460e-02, 4.080219e-01, 1.264273e-02, 3.616049e-01, 6.867954e-01, 2.417041e+00, 5.619224e-02, 6.259357e-03, 1.262857e-02, 4.881600e-01, 9.400955e-02, 7.978809e-01, 1.350781e-01, 8.733504e-02, 8.354811e-01, 4.043559e-01, 6.964204e-01, 9.298204e-01, 4.99700…
0.000000e+00	2.246872e+00, 2.870072e+00, 1.131144e+00, 1.912485e+00, 4.171589e-01, 4.073259e-01, 2.181554e+00, 1.117518e+00, 1.082544e+00, 5.403246e-01, 1.811444e+00, 3.000697e-01, 1.098551e+00, 1.104248e+00, 2.651750e+00, 1.735287e+00, 1.198539e+00, 1.071207e+00, 2.627162e+00, 2.770410e+00, 5.843056e-01, 2.796900e+00, 2.387775e+00, 2.965912e+00, 3.424132e+00, 2.000413e+00, 2.734064e+00, 1.839290e+00, 2.70582…
2.000000e-01	1.777481e+00, 2.041057e+00, 6.117527e-01, 1.499542e+00, 2.559243e-01, 4.368105e-01, 1.604316e+00, 7.551031e-01, 7.548352e-01, 3.483730e-01, 1.137815e+00, 2.297107e-01, 9.327810e-01, 1.376736e+00, 2.050815e+00, 1.093115e+00, 1.099901e+00, 7.472521e-01, 1.446979e+00, 1.724868e+00, 6.116139e-01, 2.156287e+00, 1.433377e+00, 1.898175e+00, 1.957678e+00, 1.262565e+00, 2.397223e+00, 1.244659e+00, 1.94161…
4.000000e-01	1.358697e+00, 1.466036e+00, 3.242306e-01, 1.045280e+00, 1.412613e-01, 4.598032e-01, 1.774427e+00, 6.954786e-01, 5.552204e-01, 1.927870e-01, 1.231614e+00, 1.388275e-01, 8.355431e-01, 9.513914e-01, 1.374769e+00, 9.476213e-01, 1.118089e+00, 6.376167e-01, 7.844475e-01, 1.110651e+00, 7.178848e-01, 1.284298e+00, 1.041945e+00, 8.762245e-01, 8.268122e-01, 1.144055e+00, 1.810425e+00, 1.128252e+00, 9.88608…
6.000000e-01	9.436606e-01, 1.715421e+00, 2.527496e-01, 7.145224e-01, 8.172638e-02, 5.665630e-01, 1.008468e+00, 3.839021e-01, 4.946643e-01, 1.580984e-01, 8.879689e-01, 9.241035e-02, 8.542362e-01, 6.016553e-01, 1.477884e+00, 8.630337e-01, 8.047741e-01, 4.480928e-01, 5.467301e-01, 7.169033e-01, 6.988075e-01, 8.611658e-01, 6.002478e-01, 7.394751e-01, 6.653501e-01, 6.463819e-01, 1.729786e+00, 8.872702e-01, 1.00142…
8.000000e-01	1.151731e+00, 1.348937e+00, 1.674776e-01, 8.178511e-01, 4.944606e-02, 6.172325e-01, 8.498745e-01, 2.871533e-01, 5.409753e-01, 7.537360e-02, 1.085192e+00, 6.334370e-02, 6.466947e-01, 5.086971e-01, 1.132351e+00, 5.395441e-01, 6.970218e-01, 3.510089e-01, 3.355792e-01, 4.548108e-01, 5.118646e-01, 6.754139e-01, 4.571889e-01, 6.796291e-01, 6.716676e-01, 5.903197e-01, 1.443696e+00, 7.913074e-01, 7.48852…
1.000000e+00	1.031448e+00, 1.421210e+00, 1.700837e-01, 8.333064e-01, 4.122111e-02, 8.371257e-01, 8.261191e-01, 1.986798e-01, 5.173530e-01, 5.575724e-02, 9.066540e-01, 4.407418e-02, 5.374673e-01, 3.159304e-01, 1.136808e+00, 4.974517e-01, 4.874531e-01, 2.286883e-01, 1.523147e-01, 1.717076e-01, 3.792348e-01, 7.987520e-01, 3.210854e-01, 6.487384e-01, 7.108919e-01, 5.221105e-01, 1.028591e+00, 7.578017e-01, 4.34945…
1.200000e+00	1.161386e+00, 1.613706e+00, 1.854629e-01, 1.098647e+00, 8.811797e-02, 7.478158e-01, 6.062001e-01, 1.421602e-01, 5.861474e-01, 4.107504e-02, 7.956077e-01, 2.892303e-02, 5.179536e-01, 2.140526e-01, 1.099139e+00, 5.109957e-01, 3.892847e-01, 1.499058e-01, 1.022883e-01, 1.266002e-01, 2.209072e-01, 7.285766e-01, 2.270832e-01, 6.448041e-01, 5.413655e-01, 4.570389e-01, 1.259170e+00, 7.541965e-01, 3.26828…
1.400000e+00	1.096171e+00, 1.483553e+00, 2.744611e-01, 8.884363e-01, 2.153212e-01, 8.120913e-01, 4.440845e-01, 1.010125e-01, 6.718684e-01, 2.442798e-02, 7.967993e-01, 1.675168e-02, 4.953071e-01, 1.667184e-01, 8.145866e-01, 7.415204e-01, 2.469830e-01, 7.573444e-02, 6.066850e-02, 7.947489e-02, 1.792613e-01, 6.651325e-01, 1.687484e-01, 5.725736e-01, 6.302494e-01, 4.452203e-01, 1.017624e+00, 7.059739e-01, 2.41170…
1.600000e+00	9.763960e-01, 1.582576e+00, 3.445239e-01, 8.706283e-01, 3.581557e-01, 9.010297e-01, 2.966433e-01, 6.613072e-02, 6.819729e-01, 2.605075e-02, 6.934090e-01, 1.077992e-02, 5.229376e-01, 1.599130e-01, 9.803496e-01, 9.181056e-01, 1.374285e-01, 4.604217e-02, 4.156243e-02, 6.689370e-02, 1.178428e-01, 8.166511e-01, 1.492267e-01, 7.057373e-01, 8.885206e-01, 4.831869e-01, 1.019132e+00, 8.487418e-01, 1.91647…
1.800000e+00	1.340004e+00, 1.199820e+00, 4.130568e-01, 9.742777e-01, 4.078261e-01, 6.361115e-01, 2.216199e-01, 5.028856e-02, 6.584033e-01, 2.103535e-02, 6.041812e-01, 8.812459e-03, 5.413238e-01, 1.285854e-01, 8.711695e-01, 1.297735e+00, 1.809318e-01, 2.422120e-02, 2.523512e-02, 1.243785e-01, 8.247852e-02, 6.149418e-01, 1.243801e-01, 6.324323e-01, 6.786598e-01, 4.194916e-01, 9.285771e-01, 6.720844e-01, 1.11464…
2.000000e+00	1.057291e+00, 9.168984e-01, 4.914164e-01, 9.408093e-01, 4.551989e-01, 6.669901e-01, 1.864220e-01, 3.381134e-02, 6.515020e-01, 2.262158e-02, 5.815519e-01, 5.889786e-03, 5.378503e-01, 1.436613e-01, 1.023522e+00, 1.351089e+00, 9.454446e-02, 1.457333e-02, 1.357227e-02, 2.904767e-01, 5.759556e-02, 7.057501e-01, 1.372680e-01, 5.061347e-01, 7.450041e-01, 4.405909e-01, 9.176406e-01, 8.500086e-01, 9.45530…
0.000000e+00	2.951482e-01, 2.291759e-01, 5.966728e-01, 2.015553e+00, 8.012995e-01, 2.713633e+00, 8.699188e-01, 3.089955e-03, 2.308626e+00, 1.436255e+00, 2.336488e+00, 1.612583e+00, 1.079616e+00, 3.943968e-01, 2.214463e+00, 1.325706e+00, 5.646919e-01, 2.580875e+00, 2.753919e+00, 9.740383e-01, 7.221762e-02, 2.143534e+00, 1.202794e+00, 2.106995e-01, 2.291017e+00, 8.617024e-01, 1.210220e+00, 5.903022e-01, 1.11320…
2.000000e-01	1.938998e-01, 1.898594e-01, 5.966227e-01, 1.200872e+00, 6.638350e-01, 2.191583e+00, 5.994022e-01, 6.373747e-02, 2.054976e+00, 1.319124e+00, 1.639450e+00, 1.106968e+00, 6.092583e-01, 2.727037e-01, 1.521552e+00, 1.555674e+00, 5.128622e-01, 1.530842e+00, 1.803322e+00, 7.694991e-01, 1.454896e-01, 1.591334e+00, 8.694724e-01, 3.148197e-01, 1.483414e+00, 7.389249e-01, 8.880212e-01, 5.958931e-01, 7.59555…
4.000000e-01	9.800559e-02, 2.228145e-01, 6.593931e-01, 1.221377e+00, 7.781332e-01, 1.431191e+00, 4.692095e-01, 3.887514e-02, 1.430379e+00, 9.120498e-01, 9.023921e-01, 9.421851e-01, 3.571415e-01, 1.565034e-01, 1.364747e+00, 1.051266e+00, 4.335714e-01, 9.437069e-01, 1.524028e+00, 6.617896e-01, 1.479131e-01, 1.022259e+00, 7.781769e-01, 5.441575e-01, 1.263682e+00, 5.334919e-01, 6.429473e-01, 5.027186e-01, 4.94001…
6.000000e-01	1.091468e-01, 3.146562e-01, 6.658911e-01, 1.560638e+00, 7.055292e-01, 1.223687e+00, 3.854702e-01, 3.048410e-02, 1.104001e+00, 1.029715e+00, 7.508126e-01, 8.223535e-01, 2.101412e-01, 8.074942e-02, 1.017637e+00, 1.177425e+00, 3.291115e-01, 5.960190e-01, 1.070631e+00, 5.171874e-01, 1.030660e-01, 8.790343e-01, 7.314673e-01, 5.235863e-01, 8.677572e-01, 5.608862e-01, 5.772357e-01, 4.569854e-01, 3.87824…
8.000000e-01	1.303428e-01, 2.137848e-01, 7.830252e-01, 1.433756e+00, 5.801716e-01, 9.444132e-01, 3.449036e-01, 2.501228e-02, 1.093178e+00, 8.985197e-01, 4.635413e-01, 7.424509e-01, 1.502178e-01, 6.085406e-02, 1.227503e+00, 1.470468e+00, 2.094848e-01, 3.637579e-01, 7.766265e-01, 4.473873e-01, 9.173149e-02, 7.813474e-01, 5.817229e-01, 4.198198e-01, 9.506786e-01, 4.666999e-01, 7.129698e-01, 5.869951e-01, 2.43818…
1.000000e+00	9.493718e-02, 2.084807e-01, 7.184889e-01, 1.222346e+00, 7.374563e-01, 8.493438e-01, 2.331852e-01, 1.189561e-02, 1.058141e+00, 7.697366e-01, 3.194811e-01, 6.677036e-01, 6.199347e-02, 6.133753e-02, 1.015328e+00, 1.431997e+00, 1.855924e-01, 2.130291e-01, 6.961413e-01, 4.615627e-01, 6.097244e-02, 8.155873e-01, 4.910133e-01, 4.332151e-01, 8.743861e-01, 4.677890e-01, 5.807616e-01, 7.073703e-01, 1.77175…
1.200000e+00	6.047526e-02, 1.533164e-01, 7.641952e-01, 1.132726e+00, 6.779017e-01, 1.067668e+00, 1.845594e-01, 7.324298e-03, 7.864184e-01, 6.224336e-01, 2.741202e-01, 5.410683e-01, 4.687114e-02, 5.853720e-02, 8.238775e-01, 1.901090e+00, 1.301927e-01, 1.091996e-01, 5.759682e-01, 4.795150e-01, 4.621887e-02, 7.253833e-01, 3.549440e-01, 2.773381e-01, 8.071932e-01, 3.987835e-01, 8.211211e-01, 6.362067e-01, 1.52945…
1.400000e+00	5.009349e-02, 8.638949e-02, 5.865198e-01, 1.096707e+00, 7.043927e-01, 8.336272e-01, 1.479686e-01, 6.566870e-03, 7.334794e-01, 4.863055e-01, 1.548942e-01, 3.713130e-01, 2.460879e-02, 7.251717e-02, 9.495342e-01, 1.883659e+00, 1.201630e-01, 6.857763e-02, 3.901764e-01, 4.996754e-01, 4.188714e-02, 6.519296e-01, 3.372404e-01, 1.737418e-01, 8.291493e-01, 3.573342e-01, 7.628889e-01, 7.939890e-01, 1.06818…
1.600000e+00	4.312472e-02, 7.373090e-02, 8.760410e-01, 1.017152e+00, 7.117983e-01, 7.686221e-01, 1.023371e-01, 3.067187e-03, 6.519048e-01, 4.038017e-01, 1.451746e-01, 2.380065e-01, 1.703999e-02, 8.116838e-02, 8.824273e-01, 1.460447e+00, 9.803327e-02, 5.106669e-02, 2.535417e-01, 5.044104e-01, 3.930303e-02, 7.795519e-01, 2.440294e-01, 1.009594e-01, 7.480704e-01, 4.219488e-01, 7.965020e-01, 7.665044e-01, 6.49867…
1.800000e+00	4.237826e-02, 6.086390e-02, 5.911708e-01, 7.415585e-01, 6.304521e-01, 8.684846e-01, 9.416783e-02, 2.179236e-03, 5.405873e-01, 2.465756e-01, 8.821349e-02, 1.854787e-01, 8.694450e-03, 8.927106e-02, 8.768908e-01, 1.925095e+00, 7.023722e-02, 2.979854e-02, 1.574485e-01, 4.361270e-01, 2.749062e-02, 7.073964e-01, 2.224221e-01, 9.481994e-02, 8.880779e-01, 4.786455e-01, 7.731218e-01, 7.204844e-01, 4.89131…
2.000000e+00	3.478145e-02, 3.205578e-02, 6.353097e-01, 8.197727e-01, 7.505779e-01, 8.998249e-01, 6.335395e-02, 1.241616e-03, 6.810669e-01, 2.008155e-01, 6.814669e-02, 1.617421e-01, 5.405076e-03, 1.385983e-01, 1.016998e+00, 1.998852e+00, 6.199229e-02, 1.849787e-02, 9.011947e-02, 5.180989e-01, 2.313038e-02, 6.297756e-01, 1.907824e-01, 6.694093e-02, 8.377319e-01, 3.789486e-01, 8.056753e-01, 8.364391e-01, 3.05125…
0.000000e+00	7.808065e-01, 1.199930e+00, 2.388028e+00, 2.008841e+00, 2.988365e+00, 1.478304e+00, 4.442650e-01, 2.944013e+00, 4.317523e-01, 1.026514e+00, 3.569766e+00, 2.165308e-02, 1.098296e+00, 2.458189e+00, 1.599430e+00, 6.270852e-01, 5.884930e-01, 2.491256e+00, 6.376365e-01, 1.222548e+00, 2.761993e-01, 1.279700e+00, 2.915620e+00, 3.119577e+00, 1.179603e+00, 1.855318e+00, 1.787063e+00, 1.075433e+00, 3.16647…
2.000000e-01	9.586065e-01, 1.185092e+00, 1.334782e+00, 1.416817e+00, 1.697325e+00, 9.719530e-01, 5.195227e-01, 2.061023e+00, 4.682006e-01, 9.993553e-01, 2.534760e+00, 2.772173e-01, 7.445715e-01, 1.693413e+00, 9.422819e-01, 8.998354e-01, 4.959457e-01, 1.690893e+00, 4.321848e-01, 6.617012e-01, 3.997638e-01, 8.681180e-01, 1.905063e+00, 1.898407e+00, 5.834897e-01, 1.171156e+00, 1.358282e+00, 8.131886e-01, 2.07853…
4.000000e-01	9.454291e-01, 1.048946e+00, 7.756420e-01, 1.132568e+00, 1.072416e+00, 8.411581e-01, 4.302076e-01, 1.162541e+00, 4.642933e-01, 8.359326e-01, 2.005194e+00, 3.688609e-01, 5.116007e-01, 8.442956e-01, 5.778826e-01, 1.078238e+00, 4.041231e-01, 1.194302e+00, 3.231582e-01, 5.278285e-01, 2.736112e-01, 6.184425e-01, 1.170226e+00, 1.493103e+00, 3.353717e-01, 1.049034e+00, 1.254232e+00, 5.357133e-01, 1.69539…
6.000000e-01	9.418233e-01, 7.542388e-01, 3.881949e-01, 1.339232e+00, 7.648625e-01, 8.271436e-01, 2.434445e-01, 6.463638e-01, 7.428065e-01, 7.505351e-01, 1.344062e+00, 2.904320e-01, 4.439249e-01, 5.360074e-01, 7.412233e-01, 1.156735e+00, 2.925948e-01, 9.124323e-01, 2.354156e-01, 6.228470e-01, 2.489409e-01, 8.322369e-01, 9.724672e-01, 1.009618e+00, 2.362224e-01, 6.787783e-01, 9.728657e-01, 4.113498e-01, 1.57456…
8.000000e-01	7.110928e-01, 4.938396e-01, 2.108911e-01, 1.169382e+00, 7.186484e-01, 8.280349e-01, 2.294921e-01, 4.831984e-01, 6.566732e-01, 4.528856e-01, 9.938163e-01, 2.043322e-01, 4.312978e-01, 2.872703e-01, 5.991104e-01, 1.520278e+00, 1.876388e-01, 7.472818e-01, 1.417939e-01, 4.588710e-01, 1.233707e-01, 7.815161e-01, 5.425804e-01, 8.731764e-01, 1.668654e-01, 4.685271e-01, 1.120706e+00, 3.279930e-01, 1.15123…
1.000000e+00	6.503716e-01, 3.118285e-01, 1.347723e-01, 1.390271e+00, 5.545707e-01, 8.441613e-01, 1.550001e-01, 2.633352e-01, 7.813222e-01, 3.954013e-01, 6.043685e-01, 1.655443e-01, 2.758849e-01, 1.610457e-01, 6.788164e-01, 1.666920e+00, 1.657790e-01, 6.243931e-01, 9.018906e-02, 4.739332e-01, 1.217977e-01, 7.049923e-01, 4.481909e-01, 8.330492e-01, 2.707012e-01, 4.172459e-01, 1.151525e+00, 4.713605e-01, 9.37010…
1.200000e+00	6.309375e-01, 3.289827e-01, 9.554459e-02, 1.096819e+00, 5.510987e-01, 8.170701e-01, 1.291970e-01, 1.762923e-01, 7.643416e-01, 2.330544e-01, 4.061303e-01, 7.416781e-02, 2.132767e-01, 9.409897e-02, 9.198588e-01, 1.615424e+00, 1.488433e-01, 3.149966e-01, 4.763771e-02, 5.170430e-01, 7.161861e-02, 6.927057e-01, 3.478331e-01, 5.757733e-01, 3.842964e-01, 3.613377e-01, 1.024489e+00, 5.594310e-01, 6.08497…
1.400000e+00	5.462486e-01, 1.607167e-01, 1.403514e-01, 8.795950e-01, 6.463416e-01, 7.180556e-01, 9.177662e-02, 1.123952e-01, 8.815386e-01, 1.720612e-01, 3.083942e-01, 6.094584e-02, 1.484348e-01, 6.980213e-02, 9.105229e-01, 1.635103e+00, 1.337984e-01, 2.101259e-01, 3.013074e-02, 5.863642e-01, 6.642635e-02, 6.801176e-01, 3.115492e-01, 3.838726e-01, 4.992545e-01, 4.117716e-01, 9.729049e-01, 5.864773e-01, 4.59725…
1.600000e+00	4.264448e-01, 1.612987e-01, 1.944988e-01, 1.064363e+00, 5.836389e-01, 9.486064e-01, 7.905372e-02, 6.415770e-02, 8.059647e-01, 1.256966e-01, 2.652458e-01, 5.373490e-02, 9.465506e-02, 7.669427e-02, 8.823138e-01, 1.990984e+00, 1.151243e-01, 1.296486e-01, 2.278252e-02, 4.843258e-01, 4.818143e-02, 6.963904e-01, 2.072338e-01, 1.990779e-01, 6.662036e-01, 3.335000e-01, 9.162271e-01, 6.878683e-01, 3.34838…
1.800000e+00	4.199911e-01, 1.028189e-01, 2.698695e-01, 8.784781e-01, 6.667230e-01, 9.340405e-01, 6.524315e-02, 4.561410e-02, 7.842971e-01, 7.914325e-02, 1.629386e-01, 2.908497e-02, 5.150684e-02, 8.160446e-02, 7.324838e-01, 1.877544e+00, 9.649135e-02, 9.250331e-02, 1.594442e-02, 4.926950e-01, 4.291144e-02, 7.165188e-01, 1.808930e-01, 1.647973e-01, 6.995782e-01, 3.614808e-01, 8.939549e-01, 8.291913e-01, 2.10141…
2.000000e+00	3.494464e-01, 7.517433e-02, 4.196634e-01, 1.118124e+00, 7.600966e-01, 8.202213e-01, 5.551913e-02, 2.817113e-02, 5.645732e-01, 7.397203e-02, 9.688761e-02, 2.150456e-02, 3.158142e-02, 9.858179e-02, 8.780277e-01, 2.274287e+00, 6.899689e-02, 4.322087e-02, 1.223179e-02, 5.190824e-01, 3.048319e-02, 5.563655e-01, 1.586051e-01, 9.724862e-02, 6.387061e-01, 4.021856e-01, 8.488963e-01, 7.191599e-01, 1.41176…
0.000000e+00	9.207359e-01, 2.666248e+00, 1.318220e+00, 1.734398e+00, 5.615587e-01, 1.581224e+00, 2.896023e+00, 2.179899e+00, 2.051469e+00, 2.611499e+00, 1.246540e+00, 3.002931e+00, 2.184387e+00, 1.803750e+00, 8.635756e-01, 1.780896e+00, 1.595439e+00, 2.088551e+00, 1.824949e+00, 7.823980e-01, 2.236720e+00, 2.321948e+00, 2.365303e-01, 1.344155e+00, 1.472720e+00, 1.241341e+00, 1.341359e+00, 1.239462e+00, 8.54551…
2.000000e-01	6.325101e-01, 2.221343e+00, 1.039695e+00, 1.108563e+00, 3.706332e-01, 8.892677e-01, 2.029828e+00, 1.332620e+00, 1.133647e+00, 1.473100e+00, 8.254961e-01, 2.077888e+00, 1.635277e+00, 1.261590e+00, 8.008246e-01, 1.326787e+00, 1.182824e+00, 1.237969e+00, 1.017771e+00, 6.247262e-01, 1.400477e+00, 1.717263e+00, 3.243989e-01, 8.277444e-01, 1.335966e+00, 6.146959e-01, 1.334998e+00, 1.276584e+00, 1.03698…
4.000000e-01	4.265760e-01, 1.623007e+00, 8.418048e-01, 8.332851e-01, 2.352438e-01, 6.091315e-01, 1.637433e+00, 1.334243e+00, 9.858198e-01, 9.303560e-01, 8.749102e-01, 1.864717e+00, 9.331056e-01, 9.690642e-01, 8.495022e-01, 1.221949e+00, 8.368697e-01, 6.848959e-01, 1.182410e+00, 5.396964e-01, 9.437238e-01, 1.455280e+00, 2.351760e-01, 5.889537e-01, 1.040922e+00, 4.830001e-01, 8.423627e-01, 1.048202e+00, 2.06321…
6.000000e-01	4.527261e-01, 1.325848e+00, 5.401424e-01, 8.549816e-01, 2.352154e-01, 5.298635e-01, 1.361703e+00, 7.817959e-01, 6.922587e-01, 8.156948e-01, 6.755074e-01, 1.077027e+00, 4.673709e-01, 6.091642e-01, 8.808610e-01, 9.146213e-01, 6.763179e-01, 4.791916e-01, 1.100339e+00, 4.275828e-01, 7.413062e-01, 1.067847e+00, 1.481118e-01, 7.290436e-01, 9.382274e-01, 4.013060e-01, 5.962954e-01, 1.175175e+00, 1.51869…
8.000000e-01	6.771806e-01, 1.165182e+00, 6.337065e-01, 6.621417e-01, 3.638555e-01, 7.299329e-01, 1.045966e+00, 5.507980e-01, 6.791119e-01, 6.261878e-01, 5.755170e-01, 7.497839e-01, 3.505893e-01, 5.857548e-01, 9.657447e-01, 8.826811e-01, 4.642611e-01, 2.697039e-01, 9.568657e-01, 3.029579e-01, 4.391703e-01, 1.020816e+00, 1.321454e-01, 5.790846e-01, 9.536369e-01, 3.905466e-01, 7.092367e-01, 9.005054e-01, 1.37412…
1.000000e+00	7.692561e-01, 1.040223e+00, 6.134060e-01, 8.426604e-01, 5.515915e-01, 6.564021e-01, 7.185806e-01, 3.289929e-01, 4.660924e-01, 4.163317e-01, 6.722578e-01, 6.307207e-01, 2.466967e-01, 4.625132e-01, 8.553104e-01, 1.116811e+00, 3.693783e-01, 1.493311e-01, 5.942996e-01, 3.276235e-01, 3.124079e-01, 7.621643e-01, 1.273649e-01, 6.511355e-01, 9.208427e-01, 3.875415e-01, 5.897109e-01, 8.732951e-01, 7.75285…
1.200000e+00	7.839157e-01, 8.771762e-01, 4.962322e-01, 6.339763e-01, 6.625396e-01, 7.353502e-01, 5.637172e-01, 1.840452e-01, 6.095268e-01, 2.859767e-01, 6.838411e-01, 3.488225e-01, 2.086357e-01, 3.467991e-01, 7.782024e-01, 1.123437e+00, 2.533807e-01, 1.017424e-01, 5.481378e-01, 2.889282e-01, 2.190587e-01, 8.358473e-01, 1.268510e-01, 5.750368e-01, 6.629937e-01, 4.340854e-01, 7.221381e-01, 9.060088e-01, 8.12698…
1.400000e+00	6.896322e-01, 7.947898e-01, 6.495582e-01, 7.633786e-01, 5.311126e-01, 7.503185e-01, 3.992431e-01, 1.306973e-01, 5.568726e-01, 2.680260e-01, 3.457565e-01, 2.153494e-01, 2.311513e-01, 3.410362e-01, 8.292501e-01, 1.706936e+00, 2.172811e-01, 4.542720e-02, 3.254218e-01, 4.143463e-01, 1.817800e-01, 7.882839e-01, 1.278101e-01, 3.778648e-01, 7.355327e-01, 4.119270e-01, 8.379024e-01, 7.907898e-01, 4.99723…
1.600000e+00	7.471087e-01, 5.063542e-01, 6.093217e-01, 8.265992e-01, 6.753067e-01, 8.778326e-01, 3.107072e-01, 8.406395e-02, 5.619288e-01, 1.881125e-01, 3.554617e-01, 1.435327e-01, 1.709044e-01, 2.933472e-01, 9.255594e-01, 1.555043e+00, 1.639557e-01, 3.285678e-02, 1.902625e-01, 4.161663e-01, 1.068163e-01, 8.279058e-01, 1.095640e-01, 3.932204e-01, 7.665688e-01, 3.315883e-01, 8.291214e-01, 9.342917e-01, 3.47335…
1.800000e+00	5.477441e-01, 3.810512e-01, 5.419197e-01, 7.404675e-01, 6.507615e-01, 9.049800e-01, 2.474846e-01, 5.055645e-02, 6.082191e-01, 1.408877e-01, 2.222227e-01, 1.070659e-01, 1.422221e-01, 3.066390e-01, 7.971128e-01, 1.717777e+00, 1.022183e-01, 2.080856e-02, 1.063134e-01, 5.328051e-01, 8.054396e-02, 6.318707e-01, 1.114922e-01, 2.304844e-01, 8.065445e-01, 4.203048e-01, 7.481913e-01, 9.905368e-01, 2.45368…
2.000000e+00	4.273006e-01, 2.385277e-01, 6.052910e-01, 7.877182e-01, 6.625250e-01, 9.027711e-01, 1.671309e-01, 2.183696e-02, 6.187778e-01, 1.001270e-01, 1.575878e-01, 5.861376e-02, 8.969123e-02, 2.848778e-01, 9.415856e-01, 1.677000e+00, 9.543937e-02, 1.403021e-02, 9.188831e-02, 4.986944e-01, 6.356850e-02, 6.745157e-01, 1.103794e-01, 1.689348e-01, 6.238067e-01, 4.317785e-01, 7.779624e-01, 8.504538e-01, 2.10109…
0.000000e+00	1.303658e+00, 6.486029e-01, 1.024611e+00, 1.980520e+00, 1.386867e+00, 2.219187e+00, 2.311106e+00, 2.466866e-01, 5.117119e-01, 4.695539e-01, 2.614946e+00, 1.580334e+00, 2.379874e+00, 1.113260e+00, 2.415452e+00, 1.461009e+00, 2.825161e+00, 3.089403e+00, 8.542326e-01, 7.411788e-02, 2.387989e-01, 6.389440e-01, 9.920935e-01, 1.922372e+00, 2.080549e+00, 1.243590e+00, 2.274631e+00, 2.684423e-01, 9.82750…
2.000000e-01	1.167586e+00, 5.038122e-01, 8.963855e-01, 1.430384e+00, 6.795169e-01, 9.337402e-01, 1.402244e+00, 6.806742e-01, 5.310679e-01, 3.260919e-01, 1.773037e+00, 1.086478e+00, 1.243969e+00, 7.226677e-01, 1.727987e+00, 1.097716e+00, 2.146377e+00, 2.009904e+00, 4.778531e-01, 2.374133e-01, 1.531755e-01, 7.419795e-01, 6.385695e-01, 1.669185e+00, 1.320131e+00, 7.798083e-01, 1.832611e+00, 2.025011e-01, 6.05437…
4.000000e-01	1.005052e+00, 5.256077e-01, 6.328494e-01, 9.686591e-01, 4.188214e-01, 5.621588e-01, 1.159460e+00, 7.175071e-01, 7.338895e-01, 1.861862e-01, 1.178573e+00, 7.615728e-01, 1.032292e+00, 3.613741e-01, 1.438464e+00, 9.992293e-01, 1.702565e+00, 1.101049e+00, 3.170220e-01, 2.304797e-01, 1.145767e-01, 5.929784e-01, 5.474902e-01, 9.278524e-01, 1.081651e+00, 4.930600e-01, 1.325149e+00, 1.610428e-01, 5.93449…
6.000000e-01	1.043113e+00, 7.583388e-01, 4.418795e-01, 1.230395e+00, 2.469240e-01, 5.509902e-01, 9.437151e-01, 6.277460e-01, 6.313468e-01, 1.002013e-01, 7.280549e-01, 5.536575e-01, 9.131941e-01, 2.254440e-01, 1.221785e+00, 6.946213e-01, 1.073145e+00, 6.881289e-01, 1.953015e-01, 2.115562e-01, 8.000250e-02, 6.490513e-01, 3.289904e-01, 1.038326e+00, 7.956316e-01, 5.070900e-01, 1.180244e+00, 1.873681e-01, 5.90455…
8.000000e-01	9.695002e-01, 8.366715e-01, 3.340718e-01, 1.178461e+00, 9.221025e-02, 6.159294e-01, 6.510608e-01, 3.611858e-01, 6.875302e-01, 8.434023e-02, 7.432901e-01, 3.742721e-01, 7.577776e-01, 1.021921e-01, 1.018678e+00, 7.165320e-01, 9.816455e-01, 4.340733e-01, 9.864291e-02, 1.571796e-01, 5.317514e-02, 5.587935e-01, 2.847641e-01, 7.780712e-01, 7.590586e-01, 5.332493e-01, 9.984045e-01, 4.057024e-01, 4.14807…
1.000000e+00	8.989951e-01, 9.710268e-01, 2.360550e-01, 1.334795e+00, 9.482199e-02, 6.017975e-01, 5.113198e-01, 2.592058e-01, 7.966964e-01, 5.160952e-02, 5.211011e-01, 2.182799e-01, 6.978741e-01, 5.584011e-02, 1.042741e+00, 8.563417e-01, 6.171074e-01, 2.459768e-01, 5.366942e-02, 8.955894e-02, 4.491243e-02, 7.363060e-01, 1.809820e-01, 6.123909e-01, 7.788131e-01, 3.516291e-01, 1.156439e+00, 4.358999e-01, 3.54031…
1.200000e+00	1.003508e+00, 1.117761e+00, 2.880709e-01, 1.038492e+00, 1.471968e-01, 7.464587e-01, 4.039219e-01, 1.812437e-01, 6.482706e-01, 4.336696e-02, 5.142339e-01, 1.978138e-01, 6.946065e-01, 5.086534e-02, 9.372136e-01, 8.752865e-01, 4.896274e-01, 1.336147e-01, 3.608735e-02, 7.552361e-02, 2.450154e-02, 5.817863e-01, 1.828813e-01, 6.328949e-01, 7.084809e-01, 3.820436e-01, 1.033980e+00, 5.834596e-01, 2.75650…
1.400000e+00	1.061008e+00, 1.175884e+00, 3.078363e-01, 1.170135e+00, 2.632174e-01, 7.232800e-01, 2.724313e-01, 1.540852e-01, 7.466277e-01, 3.501815e-02, 4.922730e-01, 1.006836e-01, 6.096684e-01, 3.685817e-02, 8.837433e-01, 1.020724e+00, 3.711173e-01, 1.032310e-01, 2.551362e-02, 1.143830e-01, 2.135700e-02, 7.153195e-01, 1.550633e-01, 5.841827e-01, 8.042934e-01, 4.961692e-01, 9.669247e-01, 6.177652e-01, 1.84201…
1.600000e+00	1.333764e+00, 1.100504e+00, 3.479415e-01, 9.870870e-01, 3.336770e-01, 7.674599e-01, 2.213322e-01, 8.217000e-02, 7.947184e-01, 3.559548e-02, 4.231874e-01, 6.392939e-02, 5.223078e-01, 4.927264e-02, 9.017452e-01, 1.248723e+00, 2.739827e-01, 5.967825e-02, 1.329986e-02, 2.152339e-01, 1.202729e-02, 6.507471e-01, 1.154531e-01, 4.692995e-01, 7.416811e-01, 4.182167e-01, 9.275700e-01, 8.282724e-01, 1.44290…
1.800000e+00	9.834370e-01, 7.088122e-01, 4.066388e-01, 9.172362e-01, 5.185159e-01, 8.881720e-01, 1.747764e-01, 5.022290e-02, 7.512883e-01, 2.656349e-02, 4.064272e-01, 5.007534e-02, 4.775039e-01, 7.062150e-02, 9.124429e-01, 1.388095e+00, 2.275489e-01, 3.580182e-02, 1.096482e-02, 3.252089e-01, 1.233037e-02, 6.484702e-01, 1.131481e-01, 4.417925e-01, 7.863425e-01, 4.359567e-01, 7.255799e-01, 6.534917e-01, 1.06055…
2.000000e+00	1.058287e+00, 5.925568e-01, 4.596907e-01, 8.786055e-01, 4.799427e-01, 6.396843e-01, 1.272337e-01, 3.915931e-02, 5.383093e-01, 3.007983e-02, 2.640861e-01, 2.836848e-02, 4.785469e-01, 8.548419e-02, 9.090059e-01, 1.537723e+00, 1.493122e-01, 2.149993e-02, 6.755919e-03, 4.430314e-01, 1.136176e-02, 6.358597e-01, 9.836502e-02, 3.923505e-01, 7.780135e-01, 3.307995e-01, 9.513567e-01, 8.771614e-01, 7.44119…
0.000000e+00	1.497367e+00, 1.427498e+00, 1.158949e-01, 1.826924e+00, 1.736623e+00, 2.135563e+00, 2.096530e+00, 2.382839e+00, 2.703938e+00, 1.470556e+00, 7.613835e-02, 1.292608e+00, 4.666957e-01, 1.724397e+00, 7.297517e-01, 9.278040e-01, 2.360961e+00, 2.521950e+00, 1.432742e+00, 1.867188e+00, 2.728380e+00, 1.598889e+00, 2.482925e+00, 1.967967e-01, 2.874367e+00, 6.968597e-02, 2.030137e+00, 1.003790e+00, 1.07227…
2.000000e-01	1.365277e+00, 1.096984e+00, 4.287692e-01, 1.618648e+00, 1.098618e+00, 1.607598e+00, 1.538568e+00, 1.550388e+00, 1.735347e+00, 1.112128e+00, 2.061648e-01, 8.197107e-01, 5.831618e-01, 1.073967e+00, 5.260017e-01, 7.605913e-01, 1.873564e+00, 1.711073e+00, 1.094837e+00, 1.067821e+00, 2.369002e+00, 1.232076e+00, 1.937043e+00, 1.253103e-01, 2.060434e+00, 3.678006e-02, 1.573000e+00, 1.105831e+00, 7.35529…
4.000000e-01	1.119830e+00, 1.388876e+00, 6.096322e-01, 1.100764e+00, 6.637692e-01, 1.263221e+00, 1.206882e+00, 1.001790e+00, 1.096374e+00, 9.639762e-01, 2.964098e-01, 8.466829e-01, 5.345819e-01, 8.278715e-01, 5.502185e-01, 5.842484e-01, 1.595650e+00, 1.080030e+00, 8.418980e-01, 6.506958e-01, 1.895284e+00, 1.075257e+00, 1.341963e+00, 7.474262e-02, 1.314050e+00, 2.386050e-02, 1.038411e+00, 9.566088e-01, 9.97423…
6.000000e-01	1.167666e+00, 1.471874e+00, 6.399619e-01, 1.002800e+00, 3.536187e-01, 8.223854e-01, 8.651686e-01, 6.381247e-01, 8.354084e-01, 8.269143e-01, 3.611761e-01, 5.607420e-01, 5.082773e-01, 5.775652e-01, 6.817457e-01, 5.669140e-01, 9.074091e-01, 6.213463e-01, 8.227148e-01, 3.246784e-01, 1.021173e+00, 1.040675e+00, 9.652375e-01, 1.348243e-01, 9.591113e-01, 3.636382e-02, 1.372864e+00, 9.389494e-01, 6.74573…
8.000000e-01	1.146370e+00, 1.404236e+00, 6.209518e-01, 9.341890e-01, 3.547481e-01, 7.875306e-01, 7.028811e-01, 3.630721e-01, 7.376153e-01, 6.128375e-01, 3.995368e-01, 4.480840e-01, 6.040374e-01, 4.945819e-01, 6.786096e-01, 8.041329e-01, 7.660254e-01, 3.752093e-01, 4.755277e-01, 2.266532e-01, 7.843616e-01, 7.585506e-01, 7.582070e-01, 2.562852e-01, 9.355230e-01, 1.176831e-01, 1.097317e+00, 7.816010e-01, 5.22477…
1.000000e+00	1.334934e+00, 1.484912e+00, 6.163189e-01, 8.062581e-01, 3.353260e-01, 7.746181e-01, 5.437146e-01, 2.806388e-01, 6.300534e-01, 5.644090e-01, 5.053644e-01, 2.114335e-01, 5.265074e-01, 3.410886e-01, 9.141664e-01, 1.026498e+00, 4.329447e-01, 2.367906e-01, 3.023753e-01, 1.301400e-01, 4.876158e-01, 6.467011e-01, 4.827750e-01, 4.022264e-01, 7.753689e-01, 2.707583e-01, 9.511103e-01, 8.493299e-01, 4.01557…
1.200000e+00	1.135589e+00, 1.322765e+00, 6.303545e-01, 7.298964e-01, 3.645556e-01, 8.686772e-01, 4.014190e-01, 1.758680e-01, 5.228432e-01, 3.600473e-01, 5.546917e-01, 1.241099e-01, 5.097591e-01, 3.956668e-01, 8.068337e-01, 1.307592e+00, 3.961317e-01, 1.389266e-01, 1.810300e-01, 2.334093e-01, 4.115117e-01, 6.808204e-01, 4.487216e-01, 4.318927e-01, 7.674944e-01, 3.420761e-01, 9.806599e-01, 1.025573e+00, 3.02252…
1.400000e+00	1.049423e+00, 7.800448e-01, 6.378275e-01, 6.647738e-01, 5.159221e-01, 8.384412e-01, 3.343474e-01, 1.009626e-01, 5.831494e-01, 2.729018e-01, 4.608364e-01, 9.263538e-02, 5.493269e-01, 3.335614e-01, 7.605405e-01, 1.177160e+00, 3.152684e-01, 9.452249e-02, 1.268477e-01, 3.058318e-01, 2.588988e-01, 7.967068e-01, 3.262885e-01, 4.733356e-01, 9.074113e-01, 3.382914e-01, 8.970745e-01, 9.014406e-01, 1.97967…
1.600000e+00	9.370641e-01, 5.916715e-01, 6.490373e-01, 7.095445e-01, 5.189548e-01, 8.712142e-01, 2.832003e-01, 7.210264e-02, 6.194625e-01, 2.061595e-01, 3.510519e-01, 6.986320e-02, 4.463924e-01, 2.551942e-01, 9.138315e-01, 1.496122e+00, 2.345483e-01, 4.846969e-02, 7.033183e-02, 3.745367e-01, 1.954511e-01, 6.454145e-01, 2.540183e-01, 3.507057e-01, 6.590987e-01, 4.484118e-01, 9.387837e-01, 8.206250e-01, 1.52256…
1.800000e+00	7.051555e-01, 4.946211e-01, 6.757151e-01, 8.285093e-01, 6.339615e-01, 8.399461e-01, 2.111801e-01, 4.626015e-02, 5.396317e-01, 1.520955e-01, 2.148015e-01, 4.259062e-02, 4.010981e-01, 2.560280e-01, 8.832350e-01, 1.794108e+00, 1.685020e-01, 2.958544e-02, 5.087060e-02, 5.082959e-01, 1.116275e-01, 6.686571e-01, 2.092831e-01, 2.266159e-01, 7.497187e-01, 3.424185e-01, 8.825241e-01, 8.980851e-01, 1.07869…
2.000000e+00	5.950507e-01, 3.056004e-01, 6.511236e-01, 6.490978e-01, 5.522126e-01, 7.325602e-01, 1.510053e-01, 3.050291e-02, 5.634453e-01, 9.881910e-02, 1.617934e-01, 2.540173e-02, 2.458610e-01, 3.953827e-01, 8.903392e-01, 1.661098e+00, 1.590426e-01, 2.276579e-02, 2.503413e-02, 4.048233e-01, 8.568011e-02, 6.689208e-01, 1.754491e-01, 1.722076e-01, 7.923202e-01, 4.324935e-01, 9.408912e-01, 9.791777e-01, 6.16027…
0.000000e+00	2.831797e+00, 1.678803e-01, 1.800636e+00, 4.305463e-01, 5.768874e-01, 1.398424e+00, 2.515925e-01, 3.573808e-01, 1.789748e+00, 3.233254e+00, 2.849878e+00, 2.167739e+00, 2.129504e+00, 1.595839e+00, 5.588148e-01, 1.645330e-01, 9.006085e-01, 2.521207e+00, 2.336927e+00, 1.567650e+00, 1.728665e+00, 8.566899e-01, 2.952292e+00, 2.012075e+00, 1.573103e+00, 2.677417e+00, 2.058690e-01, 1.700311e+00, 3.16278…
2.000000e-01	1.901418e+00, 6.503455e-01, 1.272586e+00, 3.052704e-01, 6.554830e-01, 7.712228e-01, 3.924726e-01, 6.799994e-01, 1.156598e+00, 2.674858e+00, 1.510113e+00, 1.520692e+00, 1.854718e+00, 1.196781e+00, 6.197066e-01, 6.405167e-01, 8.487104e-01, 1.669891e+00, 1.167426e+00, 1.137134e+00, 1.031306e+00, 6.505837e-01, 1.945174e+00, 1.301618e+00, 1.203421e+00, 1.447615e+00, 1.643238e-01, 1.218679e+00, 3.92358…
4.000000e-01	1.610710e+00, 8.276615e-01, 1.029696e+00, 4.402230e-01, 7.549307e-01, 4.341337e-01, 2.649509e-01, 7.356027e-01, 6.947610e-01, 1.746735e+00, 1.269392e+00, 1.085016e+00, 1.331944e+00, 1.001777e+00, 8.522678e-01, 1.030165e+00, 7.927401e-01, 8.735478e-01, 7.617210e-01, 5.657759e-01, 9.919172e-01, 5.989044e-01, 1.508626e+00, 9.469306e-01, 1.137557e+00, 1.032853e+00, 1.301206e-01, 8.682982e-01, 4.30242…
6.000000e-01	1.236426e+00, 8.874352e-01, 1.011626e+00, 6.043348e-01, 5.823730e-01, 3.236818e-01, 2.502198e-01, 7.627009e-01, 7.015499e-01, 2.057126e+00, 9.137599e-01, 9.462218e-01, 1.271718e+00, 6.546128e-01, 7.416346e-01, 1.454952e+00, 5.267289e-01, 5.030389e-01, 5.880243e-01, 4.965405e-01, 6.834548e-01, 5.675368e-01, 7.405495e-01, 8.002083e-01, 1.005791e+00, 6.934211e-01, 2.067754e-01, 6.585056e-01, 5.15384…
8.000000e-01	1.085886e+00, 5.560420e-01, 7.838199e-01, 7.271923e-01, 6.580532e-01, 3.519510e-01, 1.798520e-01, 7.941358e-01, 7.327811e-01, 1.473116e+00, 6.443554e-01, 5.213904e-01, 8.860538e-01, 3.132859e-01, 1.004165e+00, 1.327063e+00, 4.039006e-01, 3.685552e-01, 3.763272e-01, 4.969991e-01, 4.779246e-01, 7.647592e-01, 5.567105e-01, 7.919458e-01, 6.302328e-01, 5.416321e-01, 3.546050e-01, 7.909774e-01, 5.02497…
1.000000e+00	8.397466e-01, 3.987210e-01, 6.438279e-01, 8.506673e-01, 6.124833e-01, 5.450353e-01, 1.573980e-01, 4.583075e-01, 6.524092e-01, 1.379577e+00, 5.336679e-01, 4.146762e-01, 6.035135e-01, 2.622310e-01, 7.236211e-01, 1.797830e+00, 2.690184e-01, 2.168703e-01, 2.078643e-01, 5.378780e-01, 3.166116e-01, 6.190754e-01, 3.540677e-01, 5.616833e-01, 7.023728e-01, 4.649186e-01, 4.488019e-01, 8.187078e-01, 5.71136…
1.200000e+00	5.201745e-01, 2.727639e-01, 4.674378e-01, 6.636472e-01, 6.934654e-01, 6.186485e-01, 1.075114e-01, 2.840578e-01, 6.510265e-01, 1.308677e+00, 3.426590e-01, 2.142164e-01, 3.511222e-01, 2.074747e-01, 7.211024e-01, 1.830578e+00, 2.410277e-01, 1.471184e-01, 1.121605e-01, 5.102623e-01, 2.348112e-01, 6.328013e-01, 2.753897e-01, 4.878471e-01, 6.788948e-01, 3.943853e-01, 5.993891e-01, 8.654363e-01, 4.27080…
1.400000e+00	4.417048e-01, 2.051762e-01, 4.058642e-01, 1.001526e+00, 6.955258e-01, 7.859836e-01, 6.927005e-02, 1.785749e-01, 6.639880e-01, 8.883981e-01, 2.117461e-01, 2.013998e-01, 2.378240e-01, 1.767247e-01, 1.031561e+00, 1.958618e+00, 2.028543e-01, 7.735825e-02, 7.701750e-02, 4.589598e-01, 1.626900e-01, 8.461443e-01, 1.917257e-01, 2.810270e-01, 7.694433e-01, 4.000516e-01, 6.775049e-01, 9.674179e-01, 2.87756…
1.600000e+00	2.848529e-01, 1.491030e-01, 4.884184e-01, 9.410993e-01, 6.759878e-01, 6.845553e-01, 7.085748e-02, 9.060699e-02, 6.009521e-01, 6.051988e-01, 1.913218e-01, 1.288064e-01, 1.530429e-01, 1.824184e-01, 7.940199e-01, 1.710653e+00, 1.547081e-01, 5.395811e-02, 5.260897e-02, 5.247707e-01, 1.218419e-01, 7.536788e-01, 1.466744e-01, 1.759276e-01, 8.873219e-01, 3.844294e-01, 6.609687e-01, 7.878442e-01, 2.11801…
1.800000e+00	1.929303e-01, 9.964326e-02, 4.620010e-01, 7.939891e-01, 6.088336e-01, 6.949964e-01, 4.454143e-02, 6.708951e-02, 5.884107e-01, 4.368901e-01, 1.226940e-01, 9.510457e-02, 8.272914e-02, 1.538332e-01, 9.888521e-01, 2.398446e+00, 1.064357e-01, 2.884708e-02, 2.853378e-02, 5.617234e-01, 1.020280e-01, 7.593118e-01, 1.428118e-01, 1.285980e-01, 8.339397e-01, 3.990980e-01, 7.642489e-01, 7.625231e-01, 1.16549…
2.000000e+00	1.601856e-01, 7.269685e-02, 3.958038e-01, 7.033087e-01, 7.139883e-01, 7.630593e-01, 4.176532e-02, 3.588768e-02, 6.321975e-01, 3.031007e-01, 8.176860e-02, 6.046481e-02, 5.234574e-02, 1.853169e-01, 1.066076e+00, 1.856461e+00, 9.813745e-02, 1.956785e-02, 2.082299e-02, 5.143958e-01, 7.770549e-02, 5.411479e-01, 1.383216e-01, 9.718728e-02, 8.038275e-01, 4.529799e-01, 7.135749e-01, 8.630439e-01, 1.22668…
