# Supplementary material for: Inference of Vohradský's Models of Genetic Networks by Solving Two-Dimensional Function Optimization Problems
Source: PLoS One. 2013 Dec 30;8(12):e83308. doi: 10.1371/journal.pone.0083308 (PMC3875442; doi:10.1371/journal.pone.0083308)
Supplement: Text S2 — Time-series data used in the ‘Inference in noisy environment’ section (compressed by gzip). (GZ) [file pone.0083308.s002.gz › time_series_data/gene30/10sets/tc.dat320]

Time "G0" "G1" "G2" "G3" "G4" "G5" "G6" "G7" "G8" "G9" "G10" "G11" "G12" "G13" "G14" "G15" "G16" "G17" "G18" "G19" "G20" "G21" "G22" "G23" "G24" "G25" "G26" "G27" "G28" "G29"
0.000000e+00	1.546958e+00, 3.743793e-01, 2.551637e+00, 1.224060e+00, 2.295304e+00, 1.997276e+00, 2.371435e+00, 2.622727e+00, 1.115793e+00, 1.072783e+00, 1.158746e+00, 9.244604e-02, 8.145940e-01, 1.775787e+00, 3.561513e-01, 3.445543e+00, 5.338271e-01, 1.706881e+00, 1.810506e+00, 5.565995e-01, 2.828037e+00, 2.882841e-01, 1.883981e+00, 1.424309e+00, 1.695470e+00, 9.102612e-01, 6.592095e-01, 2.130829e+00, 2.64939…
2.000000e-01	1.222284e+00, 4.167123e-01, 2.379466e+00, 1.174454e+00, 1.867502e+00, 2.399808e+00, 2.063081e+00, 1.734453e+00, 1.237183e+00, 7.191631e-01, 1.158538e+00, 6.658255e-02, 9.825995e-01, 1.487993e+00, 7.456888e-01, 2.276400e+00, 6.495263e-01, 1.656552e+00, 1.937312e+00, 1.190958e+00, 1.558248e+00, 6.888839e-01, 1.365089e+00, 6.009394e-01, 1.082625e+00, 9.224805e-01, 3.663135e-01, 1.712082e+00, 1.46021…
4.000000e-01	1.038691e+00, 5.433330e-01, 1.961121e+00, 1.244621e+00, 1.381771e+00, 2.134672e+00, 2.104032e+00, 1.673921e+00, 8.441409e-01, 3.880761e-01, 1.140627e+00, 4.527301e-02, 1.063499e+00, 8.732376e-01, 7.556018e-01, 1.660312e+00, 8.600764e-01, 1.753377e+00, 1.863319e+00, 1.266015e+00, 1.185049e+00, 8.521242e-01, 7.906561e-01, 4.882832e-01, 1.475613e+00, 1.451404e+00, 2.289314e-01, 1.202142e+00, 1.86299…
6.000000e-01	7.014742e-01, 5.337084e-01, 1.764893e+00, 1.108394e+00, 1.041664e+00, 1.879155e+00, 1.935666e+00, 1.211178e+00, 9.263769e-01, 1.724840e-01, 1.256546e+00, 3.448176e-02, 1.132169e+00, 7.253623e-01, 6.247559e-01, 9.233513e-01, 9.806841e-01, 1.531774e+00, 2.012066e+00, 1.326375e+00, 9.279660e-01, 1.099267e+00, 5.434004e-01, 3.185319e-01, 1.175477e+00, 1.373521e+00, 1.394883e-01, 9.012159e-01, 1.43798…
8.000000e-01	8.810733e-01, 5.663226e-01, 1.925103e+00, 1.123601e+00, 8.941318e-01, 1.746360e+00, 1.570507e+00, 1.180467e+00, 6.789665e-01, 1.304031e-01, 9.506537e-01, 2.071474e-02, 1.257500e+00, 4.259019e-01, 4.259019e-01, 5.751771e-01, 9.004774e-01, 1.360369e+00, 2.239202e+00, 9.704077e-01, 5.848160e-01, 1.144360e+00, 4.082517e-01, 3.454680e-01, 1.402668e+00, 1.225912e+00, 8.294755e-02, 1.007752e+00, 1.61685…
1.000000e+00	6.609840e-01, 4.895134e-01, 1.722297e+00, 1.008341e+00, 5.499727e-01, 1.054361e+00, 1.398486e+00, 1.030185e+00, 6.246826e-01, 6.816840e-02, 1.069702e+00, 1.422424e-02, 1.134425e+00, 4.543207e-01, 2.537555e-01, 4.617191e-01, 7.684558e-01, 1.776940e+00, 2.210918e+00, 9.237345e-01, 5.945765e-01, 1.697892e+00, 2.924904e-01, 2.757107e-01, 1.103085e+00, 1.380957e+00, 4.946548e-02, 1.084594e+00, 1.10490…
1.200000e+00	8.109460e-01, 4.369774e-01, 2.033550e+00, 9.987983e-01, 5.786625e-01, 8.112944e-01, 9.128070e-01, 1.179446e+00, 4.820453e-01, 3.517948e-02, 1.109400e+00, 1.270273e-02, 1.491954e+00, 3.863008e-01, 1.318596e-01, 2.817159e-01, 6.067889e-01, 1.628377e+00, 1.932966e+00, 7.419452e-01, 3.603525e-01, 1.432448e+00, 2.447023e-01, 2.519056e-01, 1.033805e+00, 1.487869e+00, 2.928500e-02, 1.231788e+00, 9.61754…
1.400000e+00	8.561840e-01, 3.578452e-01, 1.842833e+00, 8.644421e-01, 7.203258e-01, 6.599224e-01, 8.686090e-01, 1.103533e+00, 4.288066e-01, 2.322892e-02, 8.781085e-01, 9.472729e-03, 1.554602e+00, 4.749231e-01, 6.648540e-02, 1.567481e-01, 4.899802e-01, 1.709279e+00, 1.964253e+00, 7.878849e-01, 2.973817e-01, 1.272863e+00, 2.962079e-01, 1.715339e-01, 6.462308e-01, 1.187518e+00, 6.791964e-02, 1.084473e+00, 7.16409…
1.600000e+00	1.058011e+00, 3.333045e-01, 1.453444e+00, 4.833349e-01, 6.167928e-01, 6.707265e-01, 5.326623e-01, 1.022011e+00, 3.910771e-01, 1.293146e-02, 7.515581e-01, 7.217770e-03, 1.580904e+00, 8.059175e-01, 4.223162e-02, 1.085457e-01, 5.113152e-01, 1.538673e+00, 1.403808e+00, 6.599004e-01, 1.879884e-01, 1.516762e+00, 4.367250e-01, 1.237353e-01, 3.595560e-01, 7.404310e-01, 1.938924e-01, 1.506976e+00, 5.37272…
1.800000e+00	1.328267e+00, 2.091275e-01, 1.520808e+00, 3.575369e-01, 7.695601e-01, 5.255554e-01, 4.243459e-01, 1.151651e+00, 3.912335e-01, 7.181899e-03, 9.288720e-01, 7.342891e-03, 1.350699e+00, 8.485778e-01, 2.261857e-02, 8.160220e-02, 5.443972e-01, 1.031024e+00, 1.396626e+00, 5.695051e-01, 1.061516e-01, 1.339498e+00, 4.553484e-01, 9.498905e-02, 3.168606e-01, 6.054254e-01, 3.002631e-01, 1.214193e+00, 3.10156…
2.000000e+00	1.502013e+00, 1.135956e-01, 1.670835e+00, 2.068954e-01, 6.529461e-01, 4.927099e-01, 3.551795e-01, 8.597364e-01, 3.349571e-01, 4.213899e-03, 7.745350e-01, 4.738661e-03, 1.565459e+00, 8.547124e-01, 1.868529e-02, 5.955507e-02, 4.852723e-01, 6.188413e-01, 9.680140e-01, 4.753809e-01, 6.208417e-02, 1.197797e+00, 3.874338e-01, 7.347297e-02, 1.810889e-01, 4.858425e-01, 3.090473e-01, 1.039252e+00, 2.19271…
0.000000e+00	4.900279e-01, 1.955484e+00, 4.206600e-01, 2.444531e-01, 2.782813e+00, 8.078835e-02, 2.648697e+00, 1.152918e+00, 2.371442e+00, 2.103727e+00, 1.437142e-01, 2.651059e+00, 6.393966e-01, 2.884133e-01, 2.031872e+00, 2.404755e+00, 2.427425e+00, 1.770250e+00, 1.632687e+00, 2.457188e+00, 4.529466e-01, 6.979349e-01, 1.844747e-01, 7.995120e-01, 1.912590e+00, 4.517311e-01, 3.240424e+00, 8.521294e-01, 1.72338…
2.000000e-01	8.606960e-01, 1.422249e+00, 3.240927e-01, 1.543518e-01, 2.192967e+00, 7.412715e-02, 2.473999e+00, 7.941434e-01, 1.505718e+00, 1.287270e+00, 4.793317e-01, 2.120084e+00, 4.549113e-01, 5.699366e-01, 1.874252e+00, 1.728189e+00, 1.681595e+00, 1.002304e+00, 1.748961e+00, 2.605522e+00, 2.031107e-01, 6.041487e-01, 2.887457e-01, 5.396016e-01, 9.612115e-01, 2.717307e-01, 1.166878e+00, 9.698922e-01, 4.09553…
4.000000e-01	1.114935e+00, 9.915631e-01, 4.379720e-01, 8.613009e-02, 1.590106e+00, 4.552206e-02, 2.802485e+00, 6.385963e-01, 1.150356e+00, 9.848868e-01, 4.568668e-01, 1.747145e+00, 2.752638e-01, 5.848626e-01, 1.493897e+00, 1.137499e+00, 1.054194e+00, 8.934441e-01, 2.135122e+00, 1.929175e+00, 1.286724e-01, 2.962388e-01, 6.580305e-01, 3.820263e-01, 6.768251e-01, 2.078325e-01, 9.212099e-01, 9.735897e-01, 2.41119…
6.000000e-01	1.277616e+00, 8.244716e-01, 6.780357e-01, 4.754841e-02, 1.245383e+00, 3.650570e-02, 1.917399e+00, 6.273868e-01, 7.460888e-01, 7.519894e-01, 3.717739e-01, 1.968206e+00, 2.241433e-01, 9.230200e-01, 1.283034e+00, 6.643511e-01, 6.394742e-01, 6.587842e-01, 1.651559e+00, 1.420266e+00, 9.064837e-02, 3.380893e-01, 8.699412e-01, 3.431383e-01, 4.275354e-01, 1.550149e-01, 5.177974e-01, 1.418670e+00, 1.95687…
8.000000e-01	1.620040e+00, 7.168358e-01, 7.939265e-01, 3.799213e-02, 9.543713e-01, 2.927619e-02, 1.779483e+00, 5.825454e-01, 4.116501e-01, 5.775409e-01, 2.277950e-01, 1.710616e+00, 1.728513e-01, 1.048978e+00, 8.422975e-01, 4.995777e-01, 3.914593e-01, 4.238917e-01, 1.342729e+00, 1.256189e+00, 3.912036e-02, 4.662511e-01, 9.433192e-01, 2.030236e-01, 2.538092e-01, 1.197509e-01, 4.405195e-01, 1.255451e+00, 1.51235…
1.000000e+00	1.554916e+00, 5.596808e-01, 9.668845e-01, 1.688954e-02, 7.911842e-01, 3.270224e-02, 1.448425e+00, 7.998936e-01, 2.509469e-01, 6.004017e-01, 1.459723e-01, 1.174860e+00, 1.231850e-01, 1.032529e+00, 6.318271e-01, 2.708700e-01, 3.488031e-01, 2.738137e-01, 1.288419e+00, 8.991752e-01, 3.014460e-02, 4.623755e-01, 1.071926e+00, 1.579922e-01, 1.679017e-01, 9.916402e-02, 4.282933e-01, 1.322256e+00, 8.92739…
1.200000e+00	1.688842e+00, 4.670771e-01, 1.094240e+00, 1.153795e-02, 6.440445e-01, 2.080034e-02, 1.027126e+00, 6.522242e-01, 1.553565e-01, 5.645052e-01, 1.064188e-01, 1.362127e+00, 1.225712e-01, 9.888659e-01, 3.431527e-01, 2.307400e-01, 2.536990e-01, 2.023671e-01, 9.018664e-01, 8.050795e-01, 1.604309e-02, 5.719906e-01, 9.344477e-01, 1.016943e-01, 1.252293e-01, 7.087628e-02, 4.095389e-01, 1.206889e+00, 6.21061…
1.400000e+00	1.864603e+00, 3.154861e-01, 1.280917e+00, 7.701394e-03, 4.941452e-01, 2.377151e-02, 8.626912e-01, 8.937501e-01, 1.847932e-01, 5.186443e-01, 7.474560e-02, 1.139727e+00, 1.662697e-01, 1.315477e+00, 2.650287e-01, 1.390874e-01, 2.484089e-01, 1.337011e-01, 5.304463e-01, 7.173990e-01, 1.165271e-02, 6.097506e-01, 1.171742e+00, 7.642166e-02, 6.990009e-02, 5.354179e-02, 4.100849e-01, 1.371129e+00, 3.87831…
1.600000e+00	2.011630e+00, 2.140889e-01, 9.693046e-01, 5.483710e-03, 4.736386e-01, 1.627934e-02, 4.747349e-01, 9.128383e-01, 1.551780e-01, 4.153128e-01, 5.603826e-02, 1.428663e+00, 1.980484e-01, 1.053031e+00, 1.461355e-01, 1.026399e-01, 2.550341e-01, 9.375934e-02, 6.334615e-01, 5.036204e-01, 7.215603e-03, 6.314654e-01, 1.168535e+00, 6.013195e-02, 4.431346e-02, 3.951361e-02, 3.975950e-01, 1.220831e+00, 2.46215…
1.800000e+00	1.479905e+00, 1.341882e-01, 1.120786e+00, 3.222879e-03, 4.735942e-01, 1.517906e-02, 5.513092e-01, 9.408795e-01, 1.427433e-01, 4.607944e-01, 3.440946e-02, 9.428165e-01, 3.185235e-01, 1.286858e+00, 8.723409e-02, 5.448113e-02, 2.740176e-01, 8.521307e-02, 3.647100e-01, 5.014091e-01, 4.395192e-03, 5.397040e-01, 8.587916e-01, 4.684046e-02, 3.457283e-02, 2.810328e-02, 3.593750e-01, 1.317443e+00, 1.81141…
2.000000e+00	1.788532e+00, 1.370577e-01, 1.405381e+00, 2.529273e-03, 5.019926e-01, 1.066959e-02, 3.360526e-01, 1.064483e+00, 1.789340e-01, 4.195983e-01, 1.962976e-02, 1.027461e+00, 4.262501e-01, 1.155860e+00, 4.699956e-02, 4.917137e-02, 3.204680e-01, 5.561734e-02, 4.069067e-01, 3.401441e-01, 2.394672e-03, 5.315709e-01, 8.005330e-01, 5.463400e-02, 1.725651e-02, 1.882548e-02, 3.319173e-01, 1.413584e+00, 1.05491…
0.000000e+00	1.394901e+00, 1.871882e+00, 1.384258e+00, 1.116253e+00, 2.004803e+00, 3.437191e-01, 1.881483e+00, 1.533794e+00, 1.254578e+00, 3.101739e+00, 2.801178e+00, 1.338399e+00, 3.974452e-01, 2.224662e+00, 4.182447e-01, 7.260863e-01, 1.801379e+00, 1.895678e+00, 2.473080e+00, 3.975024e-01, 3.262685e+00, 9.576861e-01, 1.594495e+00, 1.882691e-01, 1.560148e-01, 1.918642e+00, 2.485604e+00, 2.023686e+00, 1.90689…
2.000000e-01	1.012141e+00, 1.310258e+00, 1.189581e+00, 7.418131e-01, 1.451291e+00, 8.452328e-01, 1.848611e+00, 8.647917e-01, 1.055593e+00, 1.632924e+00, 2.074402e+00, 9.693457e-01, 5.225968e-01, 1.803904e+00, 7.278384e-01, 4.638583e-01, 1.415048e+00, 1.972337e+00, 1.905630e+00, 8.603910e-01, 2.078703e+00, 8.881976e-01, 1.258622e+00, 1.225287e-01, 5.600594e-01, 1.809167e+00, 1.563699e+00, 1.530757e+00, 1.82158…
4.000000e-01	1.521771e+00, 1.249381e+00, 1.003747e+00, 6.317598e-01, 8.616816e-01, 1.023310e+00, 1.637286e+00, 6.872565e-01, 6.113872e-01, 9.812344e-01, 1.791793e+00, 9.056318e-01, 5.611083e-01, 1.249710e+00, 5.804342e-01, 2.909444e-01, 1.150867e+00, 1.468960e+00, 1.259129e+00, 1.278839e+00, 1.319364e+00, 6.392347e-01, 1.372708e+00, 1.441060e-01, 7.896764e-01, 1.458541e+00, 6.533225e-01, 9.970288e-01, 1.23851…
6.000000e-01	1.579191e+00, 8.546000e-01, 1.264533e+00, 7.256932e-01, 6.884856e-01, 1.281552e+00, 1.035890e+00, 6.468934e-01, 4.148630e-01, 5.399278e-01, 1.483215e+00, 6.822060e-01, 7.278616e-01, 1.160738e+00, 4.583250e-01, 2.242770e-01, 1.001558e+00, 1.700678e+00, 1.123533e+00, 1.220895e+00, 8.751055e-01, 5.154778e-01, 1.066748e+00, 2.101704e-01, 9.262118e-01, 9.519963e-01, 5.344814e-01, 8.709785e-01, 1.19390…
8.000000e-01	1.388224e+00, 8.658553e-01, 1.167985e+00, 8.238756e-01, 4.188901e-01, 1.505353e+00, 8.313494e-01, 6.864718e-01, 2.585523e-01, 3.851765e-01, 1.244008e+00, 4.866639e-01, 9.572345e-01, 7.266415e-01, 2.954689e-01, 1.672481e-01, 7.216218e-01, 1.715386e+00, 8.298445e-01, 1.779751e+00, 6.596127e-01, 6.134628e-01, 1.106882e+00, 2.939500e-01, 1.119538e+00, 7.814597e-01, 4.550319e-01, 8.986407e-01, 1.39998…
1.000000e+00	1.618013e+00, 5.913400e-01, 1.212348e+00, 9.687679e-01, 4.029340e-01, 1.162665e+00, 6.072198e-01, 8.328693e-01, 2.162576e-01, 1.688546e-01, 9.494373e-01, 2.566957e-01, 1.154111e+00, 6.018176e-01, 2.283858e-01, 1.048528e-01, 6.766636e-01, 1.429192e+00, 7.103466e-01, 2.025096e+00, 5.351136e-01, 6.554297e-01, 1.094598e+00, 3.256342e-01, 9.570482e-01, 7.708474e-01, 3.997157e-01, 9.193936e-01, 1.18015…
1.200000e+00	1.232203e+00, 6.380088e-01, 1.049471e+00, 9.253209e-01, 3.680956e-01, 1.022606e+00, 4.816930e-01, 9.964162e-01, 1.650922e-01, 1.195242e-01, 8.668269e-01, 2.131800e-01, 1.274686e+00, 4.690014e-01, 1.238397e-01, 7.323748e-02, 5.753804e-01, 8.135054e-01, 5.688827e-01, 2.082422e+00, 4.181699e-01, 8.866052e-01, 8.431231e-01, 2.382720e-01, 1.182665e+00, 9.883754e-01, 4.088074e-01, 1.047500e+00, 8.87562…
1.400000e+00	1.390148e+00, 5.560539e-01, 1.407369e+00, 8.177210e-01, 3.478675e-01, 1.012060e+00, 3.821810e-01, 9.253949e-01, 1.829669e-01, 6.364556e-02, 5.017058e-01, 1.477167e-01, 1.080993e+00, 5.154943e-01, 7.117906e-02, 5.122369e-02, 4.498987e-01, 8.653481e-01, 4.691025e-01, 1.914859e+00, 3.518397e-01, 9.889366e-01, 8.521636e-01, 2.252784e-01, 1.234887e+00, 7.522033e-01, 3.747491e-01, 1.132158e+00, 1.12259…
1.600000e+00	1.278072e+00, 4.127661e-01, 1.536168e+00, 5.925826e-01, 3.874411e-01, 6.840212e-01, 2.711712e-01, 1.090930e+00, 1.716707e-01, 3.482632e-02, 5.075036e-01, 9.149958e-02, 1.298643e+00, 6.016134e-01, 4.196320e-02, 3.370599e-02, 4.120326e-01, 5.933463e-01, 3.828340e-01, 1.409206e+00, 3.071311e-01, 8.801446e-01, 8.683164e-01, 1.434598e-01, 9.767714e-01, 7.049326e-01, 4.641247e-01, 1.161505e+00, 1.07502…
1.800000e+00	1.163019e+00, 2.622791e-01, 1.349248e+00, 4.128103e-01, 3.600341e-01, 5.007648e-01, 2.849748e-01, 8.729625e-01, 1.763183e-01, 2.144775e-02, 2.849398e-01, 6.478851e-02, 1.208224e+00, 7.255361e-01, 2.647380e-02, 2.577001e-02, 3.901613e-01, 4.462378e-01, 2.831580e-01, 1.258612e+00, 3.217432e-01, 8.683741e-01, 7.708493e-01, 1.269199e-01, 8.885835e-01, 4.902608e-01, 4.071273e-01, 1.272690e+00, 7.25380…
2.000000e+00	1.172037e+00, 1.734095e-01, 1.262742e+00, 2.264514e-01, 5.095452e-01, 4.741967e-01, 1.920312e-01, 8.900355e-01, 2.290409e-01, 9.537936e-03, 1.750186e-01, 4.922213e-02, 1.353197e+00, 9.391631e-01, 1.572861e-02, 1.931519e-02, 5.724961e-01, 3.550864e-01, 1.738743e-01, 1.099270e+00, 1.844602e-01, 7.445015e-01, 6.945913e-01, 9.267895e-02, 7.650651e-01, 3.278330e-01, 4.060666e-01, 1.300808e+00, 5.23023…
0.000000e+00	4.538409e-01, 2.300656e+00, 3.872245e-01, 9.877004e-01, 2.595046e+00, 1.284438e+00, 9.614243e-02, 2.812825e+00, 2.537704e+00, 1.834159e+00, 2.962349e+00, 1.821377e+00, 1.203754e+00, 2.106816e+00, 2.373937e+00, 6.137698e-01, 3.729023e-01, 1.773499e+00, 4.929948e-01, 7.069923e-01, 2.602610e+00, 2.984220e+00, 1.802684e+00, 5.831912e-01, 4.960143e-01, 2.212255e+00, 6.347345e-02, 2.302360e+00, 1.60377…
2.000000e-01	6.214010e-01, 1.120571e+00, 7.253509e-01, 9.520506e-01, 1.718748e+00, 1.680549e+00, 6.893536e-02, 1.785410e+00, 2.245842e+00, 1.236284e+00, 2.369993e+00, 1.988033e+00, 1.112079e+00, 1.557549e+00, 1.859329e+00, 3.216676e-01, 6.385016e-01, 2.213847e+00, 3.843966e-01, 1.131833e+00, 1.323811e+00, 2.354849e+00, 1.143726e+00, 3.889366e-01, 7.860421e-01, 2.232447e+00, 7.067883e-02, 1.753632e+00, 1.43779…
4.000000e-01	5.410187e-01, 7.579417e-01, 7.748254e-01, 1.025476e+00, 1.530057e+00, 1.726319e+00, 5.871776e-02, 1.473912e+00, 1.302577e+00, 8.304328e-01, 1.348303e+00, 1.197651e+00, 6.672876e-01, 1.168409e+00, 1.669804e+00, 2.089464e-01, 3.472521e-01, 1.828699e+00, 2.899746e-01, 1.574599e+00, 1.184462e+00, 2.533032e+00, 6.783569e-01, 2.322398e-01, 1.044117e+00, 2.036458e+00, 1.671664e-01, 9.296748e-01, 1.47926…
6.000000e-01	8.721392e-01, 3.853862e-01, 9.018175e-01, 1.208003e+00, 1.070072e+00, 1.650325e+00, 5.117566e-02, 1.091036e+00, 1.026475e+00, 7.209013e-01, 1.321506e+00, 1.673303e+00, 4.261456e-01, 7.274136e-01, 9.794680e-01, 1.192884e-01, 2.912656e-01, 1.572399e+00, 2.656510e-01, 1.525889e+00, 7.949261e-01, 1.755312e+00, 4.341808e-01, 2.140248e-01, 9.186124e-01, 1.699999e+00, 2.551746e-01, 1.092027e+00, 1.39326…
8.000000e-01	7.944018e-01, 2.642369e-01, 9.538254e-01, 1.051744e+00, 7.908134e-01, 1.864235e+00, 3.020175e-02, 1.064223e+00, 7.293723e-01, 6.962727e-01, 1.218967e+00, 1.308046e+00, 4.100701e-01, 5.855087e-01, 6.010714e-01, 1.032301e-01, 1.732012e-01, 1.522049e+00, 2.732307e-01, 9.921493e-01, 6.300720e-01, 1.968170e+00, 4.136894e-01, 2.164504e-01, 1.335902e+00, 1.855860e+00, 3.219962e-01, 1.139412e+00, 1.22174…
1.000000e+00	8.035432e-01, 1.842623e-01, 9.661855e-01, 8.837140e-01, 8.222063e-01, 1.645295e+00, 2.529079e-02, 9.844077e-01, 7.075364e-01, 5.671851e-01, 1.080693e+00, 1.131128e+00, 3.388209e-01, 3.897832e-01, 3.509419e-01, 8.015614e-02, 1.783568e-01, 1.793123e+00, 3.105259e-01, 8.558887e-01, 5.460139e-01, 1.650231e+00, 4.565812e-01, 1.794714e-01, 9.827932e-01, 1.483677e+00, 3.131125e-01, 1.244211e+00, 1.07655…
1.200000e+00	6.170655e-01, 2.292891e-01, 9.033251e-01, 1.203486e+00, 6.041765e-01, 1.158879e+00, 2.002569e-02, 1.088201e+00, 4.320897e-01, 6.409862e-01, 1.125037e+00, 9.617243e-01, 4.299468e-01, 3.548625e-01, 2.114102e-01, 5.003412e-02, 1.778548e-01, 1.937191e+00, 4.603181e-01, 8.079212e-01, 4.067565e-01, 1.380298e+00, 5.332500e-01, 1.572075e-01, 1.143235e+00, 1.525054e+00, 2.827198e-01, 1.220258e+00, 8.94968…
1.400000e+00	7.404292e-01, 3.465582e-01, 1.178141e+00, 9.597168e-01, 7.809116e-01, 9.930928e-01, 1.879211e-02, 1.088748e+00, 2.831123e-01, 3.628185e-01, 1.027449e+00, 1.045293e+00, 5.339537e-01, 3.173968e-01, 1.074229e-01, 3.230048e-02, 2.392685e-01, 1.686406e+00, 5.515105e-01, 5.968965e-01, 3.047203e-01, 1.131546e+00, 6.201760e-01, 1.462321e-01, 1.220172e+00, 1.300821e+00, 3.671330e-01, 1.135649e+00, 9.85854…
1.600000e+00	9.192439e-01, 3.828133e-01, 1.231809e+00, 8.143548e-01, 7.022267e-01, 7.772080e-01, 1.357007e-02, 9.688141e-01, 2.843353e-01, 2.798592e-01, 9.150647e-01, 8.243720e-01, 6.665547e-01, 4.025893e-01, 8.045537e-02, 2.563854e-02, 2.038642e-01, 1.804692e+00, 4.744492e-01, 4.277810e-01, 2.252048e-01, 1.356816e+00, 6.375076e-01, 1.009507e-01, 1.215622e+00, 1.282212e+00, 3.552250e-01, 1.219115e+00, 6.06334…
1.800000e+00	9.939784e-01, 4.345679e-01, 1.264080e+00, 5.643826e-01, 7.103408e-01, 4.805819e-01, 1.091942e-02, 9.513169e-01, 3.235940e-01, 2.107236e-01, 1.004733e+00, 5.448195e-01, 7.848910e-01, 6.881324e-01, 4.952894e-02, 1.779826e-02, 2.803958e-01, 1.405874e+00, 4.974167e-01, 3.815508e-01, 1.457176e-01, 1.083890e+00, 6.198834e-01, 9.299643e-02, 1.170249e+00, 8.525602e-01, 4.133474e-01, 1.323585e+00, 4.36408…
2.000000e+00	1.273316e+00, 4.459128e-01, 1.416982e+00, 3.452300e-01, 5.608601e-01, 4.812482e-01, 7.777354e-03, 9.355843e-01, 3.516429e-01, 1.252424e-01, 9.927155e-01, 3.791409e-01, 1.033148e+00, 6.754867e-01, 2.680746e-02, 1.129666e-02, 3.709877e-01, 1.187600e+00, 3.859154e-01, 2.766544e-01, 8.537839e-02, 9.555240e-01, 6.809838e-01, 6.737719e-02, 9.247049e-01, 7.264870e-01, 3.072328e-01, 1.370610e+00, 2.77334…
0.000000e+00	4.195181e-01, 2.972301e+00, 9.035120e-01, 1.587870e-01, 6.720042e-01, 1.552013e+00, 8.129470e-01, 1.472390e+00, 2.186284e+00, 2.904506e+00, 3.598612e-02, 1.548448e+00, 1.699236e+00, 1.930507e+00, 2.415324e+00, 2.750492e+00, 1.325135e+00, 2.286571e+00, 1.437951e+00, 1.421092e+00, 9.775786e-01, 2.878325e+00, 8.695036e-01, 2.162739e+00, 1.714408e+00, 9.257016e-01, 1.045232e+00, 3.163906e+00, 1.31479…
2.000000e-01	9.674051e-01, 1.611508e+00, 7.678065e-01, 4.567744e-01, 6.619928e-01, 1.070690e+00, 1.138323e+00, 9.123208e-01, 1.212251e+00, 1.810742e+00, 3.937896e-01, 1.699834e+00, 9.412096e-01, 1.365087e+00, 1.332882e+00, 1.915348e+00, 9.193543e-01, 1.876183e+00, 1.798335e+00, 1.194431e+00, 6.999998e-01, 2.875823e+00, 6.004925e-01, 1.263277e+00, 1.602322e+00, 7.327065e-01, 6.895977e-01, 2.410345e+00, 1.18825…
4.000000e-01	9.062216e-01, 1.084190e+00, 6.048964e-01, 5.219045e-01, 5.857566e-01, 9.762498e-01, 1.297399e+00, 5.655676e-01, 9.840707e-01, 1.230241e+00, 5.229957e-01, 1.218920e+00, 8.314042e-01, 1.338013e+00, 7.648518e-01, 1.537069e+00, 5.131274e-01, 1.296526e+00, 1.888579e+00, 9.315124e-01, 3.959091e-01, 2.500990e+00, 8.414445e-01, 6.292357e-01, 1.661774e+00, 5.196526e-01, 5.458080e-01, 1.946722e+00, 7.62975…
6.000000e-01	1.099311e+00, 5.487700e-01, 7.746675e-01, 4.853564e-01, 5.879677e-01, 8.663234e-01, 1.126545e+00, 5.859262e-01, 6.686544e-01, 8.751583e-01, 5.735480e-01, 1.189425e+00, 7.253240e-01, 1.142536e+00, 4.785860e-01, 1.071023e+00, 4.939220e-01, 1.188909e+00, 1.833639e+00, 8.595042e-01, 3.695325e-01, 2.145458e+00, 8.729934e-01, 4.327336e-01, 1.239155e+00, 3.593779e-01, 5.246048e-01, 1.662609e+00, 7.70843…
8.000000e-01	1.297593e+00, 3.406662e-01, 1.067571e+00, 4.222072e-01, 5.253977e-01, 6.480505e-01, 9.883652e-01, 6.720368e-01, 3.524522e-01, 6.070467e-01, 4.827241e-01, 1.296094e+00, 5.754732e-01, 1.136973e+00, 2.716070e-01, 7.651143e-01, 3.464025e-01, 6.550387e-01, 1.425701e+00, 5.155587e-01, 2.469202e-01, 1.904185e+00, 9.408654e-01, 2.513928e-01, 9.185569e-01, 2.986641e-01, 3.789022e-01, 1.789168e+00, 5.73178…
1.000000e+00	1.299990e+00, 1.820115e-01, 1.121838e+00, 2.259826e-01, 3.897876e-01, 5.302647e-01, 7.929861e-01, 6.395365e-01, 2.149135e-01, 5.887551e-01, 3.702431e-01, 9.344847e-01, 4.954463e-01, 1.350048e+00, 1.861603e-01, 4.206168e-01, 2.929181e-01, 5.852410e-01, 1.373873e+00, 4.803134e-01, 1.299150e-01, 1.492747e+00, 1.041094e+00, 1.467785e-01, 6.378671e-01, 1.971165e-01, 3.509867e-01, 1.449358e+00, 3.78738…
1.200000e+00	2.122403e+00, 1.114517e-01, 9.980056e-01, 1.417596e-01, 3.726766e-01, 3.716589e-01, 6.453354e-01, 7.581329e-01, 1.589589e-01, 5.377092e-01, 2.579557e-01, 9.859626e-01, 6.250825e-01, 9.889161e-01, 9.614155e-02, 3.200208e-01, 3.174289e-01, 3.750000e-01, 9.595466e-01, 4.947607e-01, 8.753048e-02, 1.408869e+00, 9.611074e-01, 8.824231e-02, 4.239013e-01, 1.825847e-01, 2.916934e-01, 1.426355e+00, 2.76291…
1.400000e+00	1.589760e+00, 5.847896e-02, 1.062552e+00, 1.196295e-01, 3.118102e-01, 3.661000e-01, 4.919104e-01, 9.404129e-01, 1.323983e-01, 3.177088e-01, 1.735636e-01, 7.336421e-01, 8.177214e-01, 1.190623e+00, 6.644214e-02, 1.953441e-01, 3.576936e-01, 2.666663e-01, 7.368715e-01, 4.018060e-01, 4.886029e-02, 9.205610e-01, 8.785976e-01, 6.955960e-02, 2.279532e-01, 1.083319e-01, 4.203310e-01, 1.274786e+00, 1.56577…
1.600000e+00	1.928782e+00, 3.990690e-02, 1.247004e+00, 7.033101e-02, 3.261378e-01, 3.025652e-01, 3.051303e-01, 1.013953e+00, 1.450110e-01, 1.953620e-01, 8.607564e-02, 5.765228e-01, 8.212756e-01, 1.353002e+00, 3.720086e-02, 1.247805e-01, 3.662361e-01, 1.918233e-01, 5.911603e-01, 2.426199e-01, 3.206197e-02, 9.586561e-01, 8.292959e-01, 4.048962e-02, 1.971931e-01, 1.046107e-01, 4.371882e-01, 1.346952e+00, 1.01801…
1.800000e+00	1.739257e+00, 3.272866e-02, 1.307692e+00, 4.068154e-02, 3.328552e-01, 2.343649e-01, 2.650786e-01, 9.213699e-01, 1.516677e-01, 9.917143e-02, 7.143974e-02, 3.974284e-01, 8.852894e-01, 1.178372e+00, 2.508946e-02, 7.315323e-02, 3.521835e-01, 1.751155e-01, 4.539485e-01, 2.583983e-01, 1.336729e-02, 8.691818e-01, 7.172138e-01, 3.500295e-02, 8.677740e-02, 8.175336e-02, 4.150932e-01, 8.623343e-01, 8.24905…
2.000000e+00	1.891914e+00, 2.612170e-02, 1.386419e+00, 3.063116e-02, 3.423667e-01, 1.592931e-01, 2.048510e-01, 1.040882e+00, 1.914977e-01, 5.172028e-02, 3.521092e-02, 2.610807e-01, 1.059024e+00, 9.824209e-01, 1.584700e-02, 5.523433e-02, 4.519333e-01, 9.211356e-02, 3.509339e-01, 2.074215e-01, 1.154390e-02, 7.421115e-01, 8.431061e-01, 3.377702e-02, 6.734327e-02, 6.261772e-02, 3.477832e-01, 1.058115e+00, 4.95059…
0.000000e+00	2.508803e+00, 1.926859e+00, 2.688131e-01, 2.853593e-01, 1.937688e+00, 1.449649e+00, 1.482065e+00, 6.188999e-01, 2.297702e-02, 2.145313e-01, 3.694902e-02, 8.087638e-01, 1.468581e+00, 2.565405e+00, 1.624046e+00, 1.174246e+00, 2.871631e-01, 2.736206e+00, 1.423552e+00, 2.901264e-01, 1.109940e+00, 1.170640e+00, 2.996271e+00, 1.629182e+00, 3.543541e-01, 2.346995e+00, 2.314874e+00, 2.378216e+00, 1.81927…
2.000000e-01	1.976277e+00, 1.411170e+00, 5.009126e-01, 5.586757e-01, 1.428584e+00, 1.649930e+00, 1.180742e+00, 5.949986e-01, 2.479306e-02, 1.367056e-01, 3.140540e-01, 5.915501e-01, 1.157729e+00, 2.379196e+00, 1.308039e+00, 1.097205e+00, 2.547292e-01, 2.015444e+00, 1.138992e+00, 7.085457e-01, 6.071764e-01, 1.014237e+00, 1.942421e+00, 9.508727e-01, 2.301083e-01, 2.285143e+00, 1.358821e+00, 1.934824e+00, 1.44178…
4.000000e-01	2.019680e+00, 1.159875e+00, 7.315395e-01, 7.534191e-01, 1.016944e+00, 1.611523e+00, 9.165125e-01, 7.975870e-01, 4.282182e-02, 8.720237e-02, 6.495842e-01, 4.383894e-01, 1.265480e+00, 1.589443e+00, 1.335550e+00, 8.556829e-01, 2.694991e-01, 1.670425e+00, 1.100179e+00, 9.858288e-01, 5.385700e-01, 4.658071e-01, 2.055821e+00, 6.290975e-01, 5.067090e-01, 1.440324e+00, 8.358818e-01, 2.124755e+00, 1.25418…
6.000000e-01	1.680944e+00, 9.411685e-01, 9.056822e-01, 6.837215e-01, 7.062945e-01, 1.367582e+00, 7.178949e-01, 8.042145e-01, 6.438030e-02, 5.043757e-02, 7.539048e-01, 2.966014e-01, 1.394182e+00, 1.094175e+00, 8.747033e-01, 5.033161e-01, 1.779551e-01, 1.882628e+00, 7.131729e-01, 1.426588e+00, 5.353150e-01, 6.217784e-01, 1.415184e+00, 3.825808e-01, 7.853912e-01, 1.260092e+00, 5.676676e-01, 1.590320e+00, 1.22079…
8.000000e-01	1.819613e+00, 7.969168e-01, 1.147243e+00, 8.242074e-01, 4.308456e-01, 1.301767e+00, 4.841289e-01, 1.010001e+00, 8.771574e-02, 3.038053e-02, 8.379303e-01, 2.108181e-01, 1.448742e+00, 7.883956e-01, 5.880172e-01, 3.357835e-01, 1.310398e-01, 1.815636e+00, 6.059510e-01, 1.795633e+00, 3.839771e-01, 5.833251e-01, 1.044525e+00, 2.315697e-01, 9.821442e-01, 1.223908e+00, 5.299874e-01, 1.301829e+00, 1.28565…
1.000000e+00	1.591305e+00, 7.100950e-01, 1.260855e+00, 7.402621e-01, 3.446394e-01, 8.751021e-01, 4.431562e-01, 8.356668e-01, 1.316304e-01, 1.533874e-02, 8.523311e-01, 1.438656e-01, 1.445295e+00, 7.897160e-01, 4.407370e-01, 1.798019e-01, 1.454656e-01, 1.862909e+00, 4.446133e-01, 1.649857e+00, 4.099497e-01, 6.603737e-01, 1.157953e+00, 1.078994e-01, 1.035709e+00, 1.056086e+00, 3.222317e-01, 1.346280e+00, 9.54426…
1.200000e+00	1.232012e+00, 7.052235e-01, 1.313299e+00, 5.592889e-01, 3.635132e-01, 8.268259e-01, 3.880961e-01, 1.021496e+00, 1.693090e-01, 8.241694e-03, 9.578643e-01, 9.552661e-02, 1.243848e+00, 6.908871e-01, 1.750184e-01, 1.767760e-01, 1.726852e-01, 1.606966e+00, 3.834319e-01, 1.833906e+00, 3.683808e-01, 7.976082e-01, 7.982367e-01, 6.273817e-02, 1.246577e+00, 8.196860e-01, 4.152900e-01, 1.110708e+00, 1.04346…
1.400000e+00	1.649241e+00, 5.112018e-01, 1.184220e+00, 4.374262e-01, 3.888299e-01, 4.646413e-01, 2.589090e-01, 1.077119e+00, 1.899876e-01, 5.193855e-03, 8.698019e-01, 6.025502e-02, 1.199539e+00, 9.906413e-01, 1.497684e-01, 8.550718e-02, 1.764725e-01, 1.118322e+00, 2.617274e-01, 1.751033e+00, 3.770999e-01, 6.133281e-01, 7.764767e-01, 6.255942e-02, 1.119384e+00, 6.572053e-01, 4.611938e-01, 1.653334e+00, 1.05431…
1.600000e+00	1.866768e+00, 7.163544e-01, 1.323375e+00, 2.361422e-01, 3.876761e-01, 5.550028e-01, 2.197909e-01, 1.066897e+00, 2.270564e-01, 2.877031e-03, 6.747261e-01, 4.362850e-02, 1.763737e+00, 1.001765e+00, 6.733865e-02, 5.892104e-02, 2.551027e-01, 8.609165e-01, 2.181355e-01, 2.140794e+00, 3.403349e-01, 5.710143e-01, 7.904660e-01, 5.250947e-02, 1.107718e+00, 4.559361e-01, 4.043251e-01, 1.335566e+00, 1.08194…
1.800000e+00	1.392383e+00, 5.443479e-01, 1.351686e+00, 1.591387e-01, 3.788014e-01, 4.436482e-01, 1.757946e-01, 9.288790e-01, 2.011937e-01, 1.895571e-03, 3.757598e-01, 2.494757e-02, 1.333512e+00, 1.058198e+00, 4.592803e-02, 4.457816e-02, 2.445229e-01, 6.067418e-01, 1.870417e-01, 1.413879e+00, 2.707279e-01, 5.504786e-01, 8.218644e-01, 4.351823e-02, 1.082200e+00, 3.104396e-01, 3.204807e-01, 1.325862e+00, 9.34513…
2.000000e+00	1.970800e+00, 5.148850e-01, 1.298659e+00, 1.210399e-01, 4.888264e-01, 3.066120e-01, 1.315379e-01, 1.017070e+00, 2.204305e-01, 9.640652e-04, 3.612156e-01, 2.134195e-02, 1.254020e+00, 8.629432e-01, 2.865579e-02, 3.163031e-02, 3.541065e-01, 3.891634e-01, 1.768808e-01, 1.324854e+00, 2.028331e-01, 4.515774e-01, 6.653195e-01, 4.521939e-02, 7.200522e-01, 2.954285e-01, 3.257895e-01, 1.303733e+00, 6.74987…
0.000000e+00	1.713075e+00, 1.050865e+00, 1.935908e+00, 2.541354e+00, 1.721908e+00, 1.261845e+00, 2.845378e+00, 1.297211e+00, 4.927489e-01, 1.191505e+00, 3.134027e+00, 2.268536e-01, 7.195143e-01, 3.190118e-01, 7.037283e-01, 1.138299e+00, 2.429132e+00, 2.518036e+00, 7.387179e-01, 2.355848e+00, 4.224566e-01, 2.855935e+00, 1.463163e+00, 2.572814e+00, 1.050869e+00, 1.349985e+00, 2.098864e+00, 1.680727e+00, 3.74744…
2.000000e-01	1.293606e+00, 5.971012e-01, 1.522296e+00, 2.487129e+00, 1.490474e+00, 1.566306e+00, 2.985269e+00, 1.029279e+00, 4.890169e-01, 7.488140e-01, 2.166807e+00, 1.633349e-01, 8.168404e-01, 2.317456e-01, 1.021304e+00, 9.676866e-01, 2.103803e+00, 1.754602e+00, 1.088889e+00, 2.538098e+00, 1.780417e-01, 2.023976e+00, 1.008149e+00, 1.287767e+00, 6.420120e-01, 1.523709e+00, 1.537681e+00, 1.742901e+00, 5.81530…
4.000000e-01	9.701908e-01, 4.173084e-01, 1.117086e+00, 1.680008e+00, 1.043661e+00, 1.696860e+00, 2.257653e+00, 1.067935e+00, 4.339175e-01, 3.828459e-01, 1.615768e+00, 1.214663e-01, 8.367988e-01, 1.789280e-01, 7.271283e-01, 8.930820e-01, 1.921468e+00, 1.910174e+00, 1.344631e+00, 2.671935e+00, 1.475901e-01, 1.876930e+00, 7.010204e-01, 7.965654e-01, 4.213241e-01, 1.531524e+00, 6.662396e-01, 1.611964e+00, 8.04452…
6.000000e-01	5.823519e-01, 5.068753e-01, 1.049440e+00, 1.426216e+00, 1.001828e+00, 1.338949e+00, 2.607192e+00, 9.318810e-01, 3.853188e-01, 2.164294e-01, 1.447788e+00, 8.490748e-02, 1.181994e+00, 1.186673e-01, 4.317087e-01, 5.282826e-01, 1.335943e+00, 2.301479e+00, 1.473654e+00, 2.682647e+00, 1.231275e-01, 1.411193e+00, 6.433143e-01, 4.944249e-01, 2.586936e-01, 1.641258e+00, 4.511886e-01, 1.556078e+00, 7.29461…
8.000000e-01	6.373365e-01, 5.313710e-01, 1.054318e+00, 1.323192e+00, 7.841744e-01, 1.279358e+00, 2.129225e+00, 9.673667e-01, 3.105952e-01, 1.068713e-01, 1.049795e+00, 4.527273e-02, 1.290857e+00, 1.143728e-01, 3.150852e-01, 4.382754e-01, 1.329882e+00, 2.104293e+00, 1.551288e+00, 2.205535e+00, 1.410923e-01, 1.460237e+00, 5.645862e-01, 2.607456e-01, 1.697561e-01, 1.764586e+00, 2.522321e-01, 1.249176e+00, 1.04589…
1.000000e+00	5.056762e-01, 5.246117e-01, 1.071644e+00, 1.119454e+00, 7.069217e-01, 1.084856e+00, 1.375644e+00, 9.172468e-01, 3.265883e-01, 5.761087e-02, 1.125747e+00, 3.913239e-02, 1.480054e+00, 1.734968e-01, 1.941222e-01, 2.313472e-01, 9.854230e-01, 1.989232e+00, 1.981060e+00, 2.435095e+00, 1.552501e-01, 1.474870e+00, 6.580258e-01, 1.871498e-01, 9.998195e-02, 1.369746e+00, 1.679715e-01, 1.410914e+00, 9.95502…
1.200000e+00	6.928218e-01, 5.573061e-01, 1.431062e+00, 8.243090e-01, 7.294095e-01, 8.301211e-01, 1.399019e+00, 9.512803e-01, 3.255475e-01, 3.816268e-02, 1.079047e+00, 2.136260e-02, 1.199151e+00, 2.859730e-01, 1.050853e-01, 1.724273e-01, 9.574773e-01, 2.045634e+00, 2.065375e+00, 1.983063e+00, 1.931915e-01, 1.608673e+00, 5.793323e-01, 1.038680e-01, 8.113816e-02, 1.477428e+00, 1.068474e-01, 1.500731e+00, 9.47762…
1.400000e+00	8.612844e-01, 5.421396e-01, 1.087502e+00, 6.678955e-01, 6.254842e-01, 6.481054e-01, 9.761978e-01, 8.768683e-01, 3.435928e-01, 2.099255e-02, 9.973585e-01, 2.150023e-02, 1.547788e+00, 5.642478e-01, 5.626199e-02, 1.186249e-01, 6.199115e-01, 1.799124e+00, 1.630396e+00, 2.311182e+00, 1.899073e-01, 1.507691e+00, 5.716989e-01, 9.511295e-02, 7.460091e-02, 1.365184e+00, 8.398162e-02, 1.259655e+00, 1.03343…
1.600000e+00	1.265304e+00, 3.992521e-01, 1.385986e+00, 3.649196e-01, 7.356738e-01, 6.311352e-01, 6.739903e-01, 1.062765e+00, 2.717725e-01, 1.121910e-02, 1.169324e+00, 1.172857e-02, 1.120095e+00, 6.773174e-01, 3.550700e-02, 6.445356e-02, 6.358753e-01, 1.649934e+00, 1.220582e+00, 2.076807e+00, 2.204646e-01, 1.295499e+00, 7.156924e-01, 5.936896e-02, 1.569436e-01, 8.697828e-01, 1.624993e-01, 1.582592e+00, 1.13488…
1.800000e+00	1.264480e+00, 2.950535e-01, 1.518281e+00, 2.392184e-01, 4.709455e-01, 6.252311e-01, 4.909158e-01, 1.120004e+00, 3.066191e-01, 5.818797e-03, 1.112938e+00, 1.078322e-02, 1.521303e+00, 1.012585e+00, 2.047097e-02, 5.633821e-02, 5.357104e-01, 1.260939e+00, 1.006192e+00, 1.990314e+00, 2.018782e-01, 1.138125e+00, 6.874756e-01, 4.726655e-02, 2.377899e-01, 6.574055e-01, 2.471186e-01, 1.217622e+00, 1.03621…
2.000000e+00	1.677778e+00, 1.651896e-01, 1.188101e+00, 1.922222e-01, 5.149588e-01, 4.064268e-01, 4.023170e-01, 1.027051e+00, 2.627646e-01, 3.645536e-03, 8.026441e-01, 6.754547e-03, 1.247301e+00, 8.519770e-01, 1.429085e-02, 3.900346e-02, 6.139131e-01, 9.415965e-01, 8.140853e-01, 1.738746e+00, 2.309350e-01, 1.076909e+00, 5.913418e-01, 4.230792e-02, 3.961205e-01, 5.423384e-01, 3.190874e-01, 1.438648e+00, 1.22267…
0.000000e+00	2.338566e+00, 6.239304e-01, 1.726219e+00, 2.136702e+00, 2.695133e+00, 6.365391e-01, 1.489602e+00, 1.143583e+00, 1.155581e+00, 2.534636e+00, 1.589566e+00, 3.210891e-01, 2.690208e+00, 1.332806e+00, 1.293477e+00, 1.900188e+00, 8.620748e-01, 2.738493e-01, 9.311561e-01, 2.843878e+00, 2.434447e+00, 5.059791e-01, 2.036769e+00, 2.079880e+00, 2.585922e-01, 2.452944e+00, 1.645035e+00, 1.571625e+00, 2.10211…
2.000000e-01	1.823461e+00, 4.705587e-01, 1.464395e+00, 1.491679e+00, 2.113772e+00, 9.358235e-01, 1.442753e+00, 6.685834e-01, 1.013998e+00, 1.349371e+00, 1.500845e+00, 2.260557e-01, 2.040737e+00, 1.361327e+00, 1.067659e+00, 1.351035e+00, 6.664255e-01, 8.314102e-01, 8.538554e-01, 2.723579e+00, 1.296913e+00, 7.182564e-01, 1.416532e+00, 1.195720e+00, 6.517962e-01, 2.090498e+00, 1.101557e+00, 1.179601e+00, 1.92863…
4.000000e-01	1.284944e+00, 5.037330e-01, 1.957318e+00, 1.285964e+00, 1.519691e+00, 1.004377e+00, 1.471543e+00, 6.769429e-01, 6.057654e-01, 8.061685e-01, 1.062274e+00, 1.481252e-01, 2.345905e+00, 1.076971e+00, 1.020222e+00, 1.190389e+00, 5.033857e-01, 9.120754e-01, 7.959939e-01, 3.052972e+00, 1.386416e+00, 7.453483e-01, 1.374918e+00, 7.029253e-01, 7.789593e-01, 2.155688e+00, 6.654991e-01, 9.888603e-01, 1.80087…
6.000000e-01	1.112143e+00, 4.814537e-01, 1.961864e+00, 9.404983e-01, 8.903499e-01, 1.017019e+00, 1.322219e+00, 6.531044e-01, 4.021387e-01, 5.148136e-01, 8.400861e-01, 1.003415e-01, 1.829055e+00, 9.454447e-01, 9.191470e-01, 7.958928e-01, 3.839470e-01, 1.146568e+00, 6.387967e-01, 2.459913e+00, 6.790083e-01, 9.138876e-01, 1.439321e+00, 5.540430e-01, 1.017733e+00, 1.991210e+00, 3.437726e-01, 8.265215e-01, 1.37639…
8.000000e-01	1.177799e+00, 4.048368e-01, 1.439185e+00, 8.746636e-01, 7.647568e-01, 9.984674e-01, 8.406061e-01, 7.287502e-01, 2.555049e-01, 2.679755e-01, 8.729553e-01, 6.856295e-02, 1.736160e+00, 6.567441e-01, 8.595773e-01, 4.851282e-01, 2.595652e-01, 1.357909e+00, 4.872890e-01, 2.453877e+00, 5.319877e-01, 1.177037e+00, 1.165139e+00, 5.564661e-01, 8.045604e-01, 1.502099e+00, 2.104871e-01, 8.843115e-01, 1.45743…
1.000000e+00	1.387687e+00, 4.131757e-01, 1.807951e+00, 5.266401e-01, 5.399717e-01, 7.318845e-01, 7.266224e-01, 8.482769e-01, 2.005235e-01, 1.389502e-01, 8.055531e-01, 3.968273e-02, 1.491419e+00, 9.115409e-01, 3.948233e-01, 3.525637e-01, 2.185483e-01, 1.183741e+00, 4.751333e-01, 2.682944e+00, 5.249310e-01, 1.500195e+00, 1.118143e+00, 4.506090e-01, 8.562163e-01, 1.203428e+00, 2.117112e-01, 9.758497e-01, 1.08673…
1.200000e+00	1.374456e+00, 3.052656e-01, 1.490430e+00, 4.103931e-01, 3.996360e-01, 6.951327e-01, 5.817014e-01, 1.066643e+00, 1.788488e-01, 7.960165e-02, 1.053169e+00, 3.192004e-02, 1.017200e+00, 8.632091e-01, 2.399121e-01, 2.465310e-01, 2.008664e-01, 1.533341e+00, 3.187791e-01, 2.517080e+00, 4.531314e-01, 1.384330e+00, 8.094118e-01, 3.580497e-01, 7.892192e-01, 8.711004e-01, 2.015310e-01, 9.257661e-01, 1.14579…
1.400000e+00	1.493621e+00, 2.532610e-01, 1.703277e+00, 2.563552e-01, 3.980140e-01, 7.089583e-01, 4.289044e-01, 8.972431e-01, 2.110514e-01, 3.463181e-02, 6.922677e-01, 2.874886e-02, 1.496367e+00, 1.043874e+00, 1.564959e-01, 1.545565e-01, 2.625163e-01, 1.006690e+00, 2.868239e-01, 2.367822e+00, 3.931383e-01, 1.181167e+00, 8.075766e-01, 2.260348e-01, 6.922889e-01, 7.918944e-01, 3.346247e-01, 1.080390e+00, 1.25430…
1.600000e+00	1.675654e+00, 1.305536e-01, 1.659600e+00, 1.638763e-01, 4.012245e-01, 5.771414e-01, 3.290251e-01, 8.155838e-01, 2.065525e-01, 2.403158e-02, 6.189963e-01, 1.498378e-02, 1.424802e+00, 1.127721e+00, 1.013235e-01, 1.197039e-01, 2.612463e-01, 8.539223e-01, 2.203094e-01, 2.821140e+00, 3.994302e-01, 1.319132e+00, 7.611265e-01, 2.220519e-01, 8.866815e-01, 5.804698e-01, 3.273655e-01, 1.337765e+00, 9.57244…
1.800000e+00	1.638303e+00, 7.702264e-02, 1.416643e+00, 1.545728e-01, 4.455457e-01, 4.254199e-01, 2.606973e-01, 1.032363e+00, 1.735326e-01, 1.452783e-02, 4.950192e-01, 1.200459e-02, 1.475956e+00, 1.110275e+00, 6.016172e-02, 5.956006e-02, 2.915178e-01, 6.422886e-01, 2.040842e-01, 2.127887e+00, 3.382624e-01, 1.269418e+00, 8.038615e-01, 1.505748e-01, 7.995857e-01, 3.918232e-01, 3.162890e-01, 1.248160e+00, 1.05469…
2.000000e+00	1.347404e+00, 5.362255e-02, 1.653069e+00, 8.208919e-02, 4.126831e-01, 3.373469e-01, 2.258852e-01, 1.051899e+00, 1.866085e-01, 7.340928e-03, 2.981652e-01, 8.578398e-03, 1.418588e+00, 1.215147e+00, 3.099266e-02, 5.024518e-02, 3.228248e-01, 4.445709e-01, 1.271074e-01, 1.646597e+00, 3.354238e-01, 1.315716e+00, 7.150202e-01, 1.267292e-01, 8.326491e-01, 3.320682e-01, 3.402378e-01, 1.240719e+00, 1.07354…
0.000000e+00	2.350667e+00, 2.310573e-01, 1.005575e+00, 1.642147e+00, 2.906870e+00, 1.226083e+00, 9.986800e-01, 6.020889e-01, 1.276929e+00, 1.906662e+00, 1.572281e-01, 8.304193e-01, 1.075408e+00, 1.459116e+00, 7.097321e-04, 3.262652e-01, 2.249036e-02, 2.669070e+00, 1.733876e-01, 2.070784e+00, 3.007695e+00, 2.073063e+00, 3.045972e+00, 6.280353e-01, 9.042562e-01, 2.103080e+00, 1.939767e+00, 6.845291e-01, 1.20519…
2.000000e-01	2.214931e+00, 3.059656e-01, 1.298850e+00, 1.408731e+00, 2.043975e+00, 1.137513e+00, 6.853356e-01, 4.452222e-01, 7.216561e-01, 1.195105e+00, 4.018449e-01, 7.042999e-01, 1.155776e+00, 1.092217e+00, 3.812252e-01, 2.705207e-01, 4.519134e-01, 2.810715e+00, 1.310606e-01, 2.526781e+00, 2.058013e+00, 1.601081e+00, 1.914850e+00, 4.755041e-01, 9.507169e-01, 1.888195e+00, 1.228545e+00, 4.391534e-01, 1.12121…
4.000000e-01	1.620483e+00, 4.146637e-01, 1.250132e+00, 1.023398e+00, 1.283204e+00, 9.122656e-01, 5.405400e-01, 5.355904e-01, 3.876188e-01, 6.942933e-01, 6.375638e-01, 4.472241e-01, 1.442430e+00, 8.545380e-01, 6.520327e-01, 2.074793e-01, 6.489361e-01, 2.418100e+00, 1.153655e-01, 2.467367e+00, 1.027274e+00, 1.282304e+00, 1.481869e+00, 5.003833e-01, 9.587562e-01, 1.948613e+00, 8.665534e-01, 3.440241e-01, 1.14597…
6.000000e-01	1.565769e+00, 5.478255e-01, 1.463372e+00, 6.843347e-01, 1.004292e+00, 9.444136e-01, 4.359761e-01, 5.883068e-01, 2.822130e-01, 3.870789e-01, 6.846950e-01, 3.760297e-01, 1.141519e+00, 8.703821e-01, 7.666323e-01, 1.371916e-01, 7.719152e-01, 2.411899e+00, 8.713047e-02, 2.796924e+00, 6.898118e-01, 1.038725e+00, 1.810805e+00, 5.129624e-01, 8.994988e-01, 1.555656e+00, 5.028050e-01, 5.654322e-01, 1.09171…
8.000000e-01	1.490036e+00, 5.900944e-01, 1.184436e+00, 5.202629e-01, 5.400509e-01, 6.615520e-01, 3.056934e-01, 6.757817e-01, 1.677915e-01, 2.320556e-01, 7.230319e-01, 2.015069e-01, 1.380452e+00, 1.036837e+00, 6.209457e-01, 1.058409e-01, 7.337341e-01, 1.928353e+00, 7.365611e-02, 3.324889e+00, 7.072094e-01, 1.087480e+00, 1.348280e+00, 5.756730e-01, 9.642641e-01, 1.401388e+00, 4.541555e-01, 7.540927e-01, 1.12458…
1.000000e+00	1.561410e+00, 6.249464e-01, 1.378120e+00, 2.745950e-01, 4.223337e-01, 5.735189e-01, 2.690678e-01, 6.612675e-01, 1.530317e-01, 1.006332e-01, 9.925934e-01, 1.424694e-01, 1.218120e+00, 9.017620e-01, 4.679705e-01, 7.384094e-02, 6.527478e-01, 1.699621e+00, 5.545628e-02, 2.522571e+00, 4.626803e-01, 1.196683e+00, 1.244247e+00, 3.629869e-01, 9.798831e-01, 9.176432e-01, 4.237146e-01, 8.808344e-01, 1.08051…
1.200000e+00	1.411400e+00, 4.404516e-01, 1.282807e+00, 3.054212e-01, 3.009405e-01, 6.123561e-01, 1.984009e-01, 9.665454e-01, 1.558217e-01, 6.497978e-02, 9.281894e-01, 8.525268e-02, 1.251208e+00, 1.039356e+00, 2.641976e-01, 6.612552e-02, 5.844430e-01, 1.297442e+00, 5.126004e-02, 2.498422e+00, 3.989805e-01, 1.162144e+00, 1.030374e+00, 3.716338e-01, 1.057923e+00, 6.722271e-01, 4.636991e-01, 1.002860e+00, 1.02515…
1.400000e+00	2.048747e+00, 3.496829e-01, 1.350922e+00, 1.965468e-01, 3.115497e-01, 7.735475e-01, 1.846986e-01, 8.849330e-01, 1.377852e-01, 4.060425e-02, 9.289439e-01, 5.629122e-02, 1.203560e+00, 9.927081e-01, 1.464146e-01, 5.362777e-02, 6.143986e-01, 8.783041e-01, 4.055068e-02, 2.703611e+00, 3.426995e-01, 1.295256e+00, 1.219144e+00, 3.090274e-01, 8.735781e-01, 5.097245e-01, 3.799818e-01, 1.195257e+00, 1.18474…
1.600000e+00	1.788883e+00, 2.143123e-01, 1.141549e+00, 1.723993e-01, 3.193317e-01, 6.511296e-01, 1.287416e-01, 9.220044e-01, 1.533667e-01, 1.908476e-02, 5.543906e-01, 4.791563e-02, 1.419347e+00, 9.700318e-01, 8.057181e-02, 3.566014e-02, 4.982675e-01, 9.056694e-01, 2.961351e-02, 2.308158e+00, 3.086382e-01, 1.277790e+00, 9.552734e-01, 2.302939e-01, 1.155732e+00, 4.022939e-01, 4.226906e-01, 1.268271e+00, 1.16935…
1.800000e+00	1.960195e+00, 1.374984e-01, 1.470297e+00, 1.349119e-01, 3.920578e-01, 5.474193e-01, 1.266745e-01, 8.540915e-01, 2.075684e-01, 1.054192e-02, 3.145192e-01, 2.817599e-02, 1.337966e+00, 1.023173e+00, 4.965083e-02, 2.616531e-02, 5.292051e-01, 5.386214e-01, 2.291698e-02, 2.049874e+00, 2.609827e-01, 1.195131e+00, 9.198808e-01, 1.479514e-01, 9.690051e-01, 3.164013e-01, 3.998372e-01, 1.322247e+00, 1.29659…
2.000000e+00	2.324815e+00, 7.619547e-02, 1.608546e+00, 7.823541e-02, 3.361452e-01, 4.089647e-01, 7.195458e-02, 9.444926e-01, 1.978724e-01, 5.244072e-03, 2.900705e-01, 2.272372e-02, 1.327757e+00, 1.082410e+00, 3.314479e-02, 2.077328e-02, 4.856401e-01, 3.373376e-01, 1.736107e-02, 1.764409e+00, 2.331998e-01, 1.239650e+00, 8.466920e-01, 1.091286e-01, 1.187320e+00, 2.527397e-01, 3.653553e-01, 1.319890e+00, 8.74649…
0.000000e+00	7.331145e-01, 2.300482e+00, 3.223116e+00, 3.668974e-01, 2.258013e+00, 1.668209e+00, 1.863803e+00, 4.070513e-01, 1.194353e+00, 8.121055e-01, 2.296230e+00, 2.700633e+00, 2.198355e+00, 1.580213e+00, 1.702234e-01, 1.787854e+00, 2.416342e-03, 1.257585e+00, 1.544044e+00, 1.084924e+00, 2.509218e+00, 7.869897e-01, 3.353293e-01, 1.921815e+00, 7.196377e-01, 1.509223e+00, 9.309260e-01, 1.772037e+00, 2.63241…
2.000000e-01	1.193084e+00, 1.437185e+00, 2.552528e+00, 5.755772e-01, 1.389813e+00, 1.568912e+00, 1.569283e+00, 4.797370e-01, 7.150280e-01, 5.984800e-01, 1.714876e+00, 2.124870e+00, 1.608063e+00, 1.097544e+00, 4.754165e-01, 1.449960e+00, 3.178178e-02, 1.405417e+00, 2.181671e+00, 1.244416e+00, 1.107531e+00, 1.047626e+00, 5.670862e-01, 1.113530e+00, 8.601055e-01, 9.930772e-01, 5.739573e-01, 9.925188e-01, 1.77349…
4.000000e-01	1.061077e+00, 1.157488e+00, 2.223841e+00, 7.315553e-01, 1.330053e+00, 2.335140e+00, 1.193454e+00, 6.374765e-01, 4.578997e-01, 7.743355e-01, 1.373277e+00, 1.935193e+00, 1.158211e+00, 8.170337e-01, 5.274698e-01, 1.041987e+00, 9.528087e-02, 1.276970e+00, 1.814385e+00, 1.366810e+00, 1.065506e+00, 1.205018e+00, 8.962491e-01, 8.008701e-01, 1.239995e+00, 9.082093e-01, 3.833272e-01, 7.717196e-01, 1.42871…
6.000000e-01	1.182536e+00, 6.573050e-01, 1.968404e+00, 7.982233e-01, 9.005632e-01, 1.525125e+00, 1.168505e+00, 6.110776e-01, 3.325620e-01, 5.359878e-01, 1.026825e+00, 1.629715e+00, 8.422263e-01, 6.605526e-01, 5.168118e-01, 6.955549e-01, 1.458339e-01, 1.044228e+00, 2.270235e+00, 1.451808e+00, 7.625842e-01, 1.313897e+00, 7.805903e-01, 5.219356e-01, 1.245609e+00, 7.554407e-01, 3.699434e-01, 9.186306e-01, 1.31540…
8.000000e-01	9.847386e-01, 3.633492e-01, 1.777818e+00, 1.090224e+00, 7.431721e-01, 1.390366e+00, 6.186520e-01, 8.596492e-01, 1.797569e-01, 5.190381e-01, 7.566559e-01, 1.677521e+00, 5.333251e-01, 3.682925e-01, 3.442714e-01, 4.914710e-01, 2.051316e-01, 6.925839e-01, 2.030824e+00, 1.339428e+00, 6.350085e-01, 1.322958e+00, 9.556590e-01, 5.513338e-01, 1.104772e+00, 6.792804e-01, 3.835910e-01, 1.110606e+00, 1.14535…
1.000000e+00	9.505616e-01, 1.846102e-01, 1.902278e+00, 9.510005e-01, 6.423046e-01, 1.149295e+00, 6.188553e-01, 9.085946e-01, 1.263078e-01, 5.238963e-01, 5.292000e-01, 1.587183e+00, 4.079713e-01, 3.483089e-01, 2.089481e-01, 3.579745e-01, 2.174360e-01, 7.123202e-01, 1.476106e+00, 1.158065e+00, 5.522042e-01, 1.201836e+00, 1.169407e+00, 4.010438e-01, 1.415803e+00, 7.971769e-01, 4.114084e-01, 9.680626e-01, 1.40794…
1.200000e+00	1.007944e+00, 1.290347e-01, 1.800336e+00, 8.004133e-01, 5.040443e-01, 8.570207e-01, 4.270752e-01, 8.887380e-01, 1.536561e-01, 4.623959e-01, 3.601397e-01, 1.245683e+00, 3.347436e-01, 3.824884e-01, 1.082292e-01, 1.993693e-01, 2.338140e-01, 4.943902e-01, 1.650149e+00, 9.147766e-01, 3.996043e-01, 1.376420e+00, 9.805256e-01, 2.705930e-01, 1.244401e+00, 9.006673e-01, 3.733195e-01, 1.158016e+00, 9.94798…
1.400000e+00	1.521750e+00, 8.115706e-02, 1.697823e+00, 6.049038e-01, 4.313052e-01, 7.454218e-01, 3.565423e-01, 7.830963e-01, 1.424145e-01, 5.246194e-01, 2.318481e-01, 1.353999e+00, 2.486554e-01, 5.804597e-01, 8.764350e-02, 1.622183e-01, 2.916141e-01, 4.497954e-01, 1.280946e+00, 7.426838e-01, 3.067022e-01, 1.236632e+00, 9.272650e-01, 2.158051e-01, 1.148412e+00, 6.977319e-01, 3.315288e-01, 1.166133e+00, 7.95732…
1.600000e+00	1.543782e+00, 4.464635e-02, 1.708277e+00, 4.424223e-01, 4.083958e-01, 5.405622e-01, 2.243286e-01, 9.913104e-01, 1.545576e-01, 3.995035e-01, 1.840570e-01, 1.092265e+00, 2.533091e-01, 9.348605e-01, 5.336391e-02, 1.078748e-01, 3.150406e-01, 3.611609e-01, 9.695111e-01, 5.114746e-01, 1.716679e-01, 1.226109e+00, 9.231202e-01, 1.557514e-01, 9.554383e-01, 4.856527e-01, 3.916176e-01, 1.425738e+00, 4.02575…
1.800000e+00	1.519820e+00, 2.813306e-02, 1.644592e+00, 2.656446e-01, 4.155200e-01, 4.738531e-01, 2.310033e-01, 8.901829e-01, 1.896616e-01, 5.074445e-01, 1.360245e-01, 1.226143e+00, 3.291569e-01, 9.699229e-01, 2.837271e-02, 7.869818e-02, 4.106259e-01, 1.975866e-01, 6.151827e-01, 4.613284e-01, 1.159540e-01, 1.095940e+00, 6.979933e-01, 1.163995e-01, 9.534971e-01, 3.665946e-01, 4.204487e-01, 1.357414e+00, 2.73649…
2.000000e+00	1.588579e+00, 1.732653e-02, 1.474192e+00, 1.554979e-01, 5.411438e-01, 3.545187e-01, 1.984610e-01, 1.063701e+00, 1.653538e-01, 4.368717e-01, 6.538599e-02, 8.188428e-01, 3.593595e-01, 1.079389e+00, 2.229772e-02, 5.512208e-02, 4.044934e-01, 1.660235e-01, 5.750958e-01, 4.138942e-01, 5.250783e-02, 1.140183e+00, 8.073977e-01, 7.617186e-02, 6.177339e-01, 2.879140e-01, 4.409573e-01, 1.433184e+00, 2.21287…
