# Supplementary material for: Inference of Vohradský's Models of Genetic Networks by Solving Two-Dimensional Function Optimization Problems
Source: PLoS One. 2013 Dec 30;8(12):e83308. doi: 10.1371/journal.pone.0083308 (PMC3875442; doi:10.1371/journal.pone.0083308)
Supplement: Text S2 — Time-series data used in the ‘Inference in noisy environment’ section (compressed by gzip). (GZ) [file pone.0083308.s002.gz › time_series_data/gene20/100sets/params.res511]

Alpha(0)= 2.215204e+00
Beta(0)= 2.320448e+00
W(0,0)= 0.000000e+00
W(0,1)= 0.000000e+00
W(0,2)= 0.000000e+00
W(0,3)= 0.000000e+00
W(0,4)= 0.000000e+00
W(0,5)= 0.000000e+00
W(0,6)= 0.000000e+00
W(0,7)= 0.000000e+00
W(0,8)= 0.000000e+00
W(0,9)= 0.000000e+00
W(0,10)= 0.000000e+00
W(0,11)= 0.000000e+00
W(0,12)= 0.000000e+00
W(0,13)= 0.000000e+00
W(0,14)= 0.000000e+00
W(0,15)= 0.000000e+00
W(0,16)= -7.377548e+00
W(0,17)= 0.000000e+00
W(0,18)= 0.000000e+00
W(0,19)= 0.000000e+00
B(0)= 7.377548e+00
Alpha(1)= 2.531795e+00
Beta(1)= 1.788910e+00
W(1,0)= 5.373495e+00
W(1,1)= 0.000000e+00
W(1,2)= 0.000000e+00
W(1,3)= 0.000000e+00
W(1,4)= -6.965246e+00
W(1,5)= 0.000000e+00
W(1,6)= 0.000000e+00
W(1,7)= 0.000000e+00
W(1,8)= 0.000000e+00
W(1,9)= 0.000000e+00
W(1,10)= 0.000000e+00
W(1,11)= 8.792545e+00
W(1,12)= 0.000000e+00
W(1,13)= 0.000000e+00
W(1,14)= -6.124467e+00
W(1,15)= 0.000000e+00
W(1,16)= -5.943686e+00
W(1,17)= 0.000000e+00
W(1,18)= 0.000000e+00
W(1,19)= 0.000000e+00
B(1)= 4.867360e+00
Alpha(2)= 2.639348e+00
Beta(2)= 2.967833e+00
W(2,0)= 0.000000e+00
W(2,1)= 0.000000e+00
W(2,2)= 0.000000e+00
W(2,3)= 9.003169e+00
W(2,4)= 0.000000e+00
W(2,5)= 0.000000e+00
W(2,6)= 0.000000e+00
W(2,7)= 0.000000e+00
W(2,8)= 0.000000e+00
W(2,9)= 0.000000e+00
W(2,10)= 0.000000e+00
W(2,11)= 0.000000e+00
W(2,12)= 0.000000e+00
W(2,13)= 0.000000e+00
W(2,14)= 0.000000e+00
W(2,15)= 0.000000e+00
W(2,16)= 0.000000e+00
W(2,17)= 0.000000e+00
W(2,18)= 0.000000e+00
W(2,19)= 0.000000e+00
B(2)= -9.003169e+00
Alpha(3)= 1.558754e+00
Beta(3)= 2.258544e+00
W(3,0)= 0.000000e+00
W(3,1)= 0.000000e+00
W(3,2)= 0.000000e+00
W(3,3)= 0.000000e+00
W(3,4)= 0.000000e+00
W(3,5)= 8.972087e+00
W(3,6)= 0.000000e+00
W(3,7)= 5.335422e+00
W(3,8)= 0.000000e+00
W(3,9)= 0.000000e+00
W(3,10)= -8.974251e+00
W(3,11)= 0.000000e+00
W(3,12)= 0.000000e+00
W(3,13)= 0.000000e+00
W(3,14)= 0.000000e+00
W(3,15)= 0.000000e+00
W(3,16)= 0.000000e+00
W(3,17)= 0.000000e+00
W(3,18)= 0.000000e+00
W(3,19)= 0.000000e+00
B(3)= -5.333258e+00
Alpha(4)= 1.345528e+00
Beta(4)= 1.742355e+00
W(4,0)= 0.000000e+00
W(4,1)= 0.000000e+00
W(4,2)= 0.000000e+00
W(4,3)= 0.000000e+00
W(4,4)= 0.000000e+00
W(4,5)= 0.000000e+00
W(4,6)= 0.000000e+00
W(4,7)= 0.000000e+00
W(4,8)= 0.000000e+00
W(4,9)= 0.000000e+00
W(4,10)= 0.000000e+00
W(4,11)= 0.000000e+00
W(4,12)= 0.000000e+00
W(4,13)= 0.000000e+00
W(4,14)= 0.000000e+00
W(4,15)= 0.000000e+00
W(4,16)= 0.000000e+00
W(4,17)= 0.000000e+00
W(4,18)= 0.000000e+00
W(4,19)= -7.516824e+00
B(4)= 7.516824e+00
Alpha(5)= 2.612271e+00
Beta(5)= 2.772869e+00
W(5,0)= 0.000000e+00
W(5,1)= 0.000000e+00
W(5,2)= 0.000000e+00
W(5,3)= 0.000000e+00
W(5,4)= 0.000000e+00
W(5,5)= 0.000000e+00
W(5,6)= 0.000000e+00
W(5,7)= 0.000000e+00
W(5,8)= 0.000000e+00
W(5,9)= 0.000000e+00
W(5,10)= 0.000000e+00
W(5,11)= 0.000000e+00
W(5,12)= 0.000000e+00
W(5,13)= 0.000000e+00
W(5,14)= -7.422548e+00
W(5,15)= 0.000000e+00
W(5,16)= 0.000000e+00
W(5,17)= 0.000000e+00
W(5,18)= 0.000000e+00
W(5,19)= 0.000000e+00
B(5)= 7.422548e+00
Alpha(6)= 1.475942e+00
Beta(6)= 2.174438e+00
W(6,0)= 0.000000e+00
W(6,1)= 0.000000e+00
W(6,2)= 0.000000e+00
W(6,3)= 0.000000e+00
W(6,4)= 0.000000e+00
W(6,5)= 0.000000e+00
W(6,6)= 0.000000e+00
W(6,7)= 0.000000e+00
W(6,8)= 0.000000e+00
W(6,9)= 0.000000e+00
W(6,10)= 0.000000e+00
W(6,11)= 0.000000e+00
W(6,12)= 0.000000e+00
W(6,13)= 0.000000e+00
W(6,14)= 8.460078e+00
W(6,15)= 0.000000e+00
W(6,16)= 0.000000e+00
W(6,17)= 0.000000e+00
W(6,18)= 0.000000e+00
W(6,19)= 0.000000e+00
B(6)= -8.460078e+00
Alpha(7)= 2.940245e+00
Beta(7)= 2.454473e+00
W(7,0)= 0.000000e+00
W(7,1)= 0.000000e+00
W(7,2)= 0.000000e+00
W(7,3)= 0.000000e+00
W(7,4)= 0.000000e+00
W(7,5)= 6.123877e+00
W(7,6)= 0.000000e+00
W(7,7)= 0.000000e+00
W(7,8)= 0.000000e+00
W(7,9)= 0.000000e+00
W(7,10)= 0.000000e+00
W(7,11)= 0.000000e+00
W(7,12)= 0.000000e+00
W(7,13)= 0.000000e+00
W(7,14)= 0.000000e+00
W(7,15)= 0.000000e+00
W(7,16)= 0.000000e+00
W(7,17)= 0.000000e+00
W(7,18)= 0.000000e+00
W(7,19)= 0.000000e+00
B(7)= -6.123877e+00
Alpha(8)= 2.343999e+00
Beta(8)= 1.563946e+00
W(8,0)= 0.000000e+00
W(8,1)= 0.000000e+00
W(8,2)= 0.000000e+00
W(8,3)= 0.000000e+00
W(8,4)= 0.000000e+00
W(8,5)= 0.000000e+00
W(8,6)= -7.169952e+00
W(8,7)= 0.000000e+00
W(8,8)= 0.000000e+00
W(8,9)= 0.000000e+00
W(8,10)= 0.000000e+00
W(8,11)= 0.000000e+00
W(8,12)= 0.000000e+00
W(8,13)= 0.000000e+00
W(8,14)= 0.000000e+00
W(8,15)= 0.000000e+00
W(8,16)= 0.000000e+00
W(8,17)= 0.000000e+00
W(8,18)= 0.000000e+00
W(8,19)= 0.000000e+00
B(8)= 7.169952e+00
Alpha(9)= 1.955640e+00
Beta(9)= 2.455957e+00
W(9,0)= 0.000000e+00
W(9,1)= 0.000000e+00
W(9,2)= 0.000000e+00
W(9,3)= 0.000000e+00
W(9,4)= 0.000000e+00
W(9,5)= 0.000000e+00
W(9,6)= 0.000000e+00
W(9,7)= -6.414684e+00
W(9,8)= 0.000000e+00
W(9,9)= 0.000000e+00
W(9,10)= 0.000000e+00
W(9,11)= 0.000000e+00
W(9,12)= 0.000000e+00
W(9,13)= 0.000000e+00
W(9,14)= 0.000000e+00
W(9,15)= 0.000000e+00
W(9,16)= 0.000000e+00
W(9,17)= 0.000000e+00
W(9,18)= 0.000000e+00
W(9,19)= 0.000000e+00
B(9)= 6.414684e+00
Alpha(10)= 1.451466e+00
Beta(10)= 2.498987e+00
W(10,0)= 0.000000e+00
W(10,1)= 0.000000e+00
W(10,2)= 0.000000e+00
W(10,3)= 0.000000e+00
W(10,4)= 0.000000e+00
W(10,5)= 0.000000e+00
W(10,6)= 0.000000e+00
W(10,7)= 0.000000e+00
W(10,8)= 0.000000e+00
W(10,9)= 0.000000e+00
W(10,10)= 0.000000e+00
W(10,11)= 8.171996e+00
W(10,12)= 0.000000e+00
W(10,13)= 0.000000e+00
W(10,14)= 0.000000e+00
W(10,15)= 0.000000e+00
W(10,16)= 0.000000e+00
W(10,17)= 0.000000e+00
W(10,18)= 9.716157e+00
W(10,19)= 0.000000e+00
B(10)= -1.788815e+01
Alpha(11)= 2.385241e+00
Beta(11)= 2.946557e+00
W(11,0)= 0.000000e+00
W(11,1)= 0.000000e+00
W(11,2)= 7.985820e+00
W(11,3)= 0.000000e+00
W(11,4)= 0.000000e+00
W(11,5)= 5.620030e+00
W(11,6)= 0.000000e+00
W(11,7)= 0.000000e+00
W(11,8)= 0.000000e+00
W(11,9)= 0.000000e+00
W(11,10)= 0.000000e+00
W(11,11)= 0.000000e+00
W(11,12)= 0.000000e+00
W(11,13)= 0.000000e+00
W(11,14)= 0.000000e+00
W(11,15)= 0.000000e+00
W(11,16)= 0.000000e+00
W(11,17)= 0.000000e+00
W(11,18)= 0.000000e+00
W(11,19)= 0.000000e+00
B(11)= -1.360585e+01
Alpha(12)= 1.334254e+00
Beta(12)= 2.392050e+00
W(12,0)= 0.000000e+00
W(12,1)= 0.000000e+00
W(12,2)= 0.000000e+00
W(12,3)= 0.000000e+00
W(12,4)= 0.000000e+00
W(12,5)= 0.000000e+00
W(12,6)= 0.000000e+00
W(12,7)= 0.000000e+00
W(12,8)= 0.000000e+00
W(12,9)= 0.000000e+00
W(12,10)= 0.000000e+00
W(12,11)= 0.000000e+00
W(12,12)= 0.000000e+00
W(12,13)= 0.000000e+00
W(12,14)= 0.000000e+00
W(12,15)= 0.000000e+00
W(12,16)= 0.000000e+00
W(12,17)= 0.000000e+00
W(12,18)= -9.220531e+00
W(12,19)= 0.000000e+00
B(12)= 9.220531e+00
Alpha(13)= 1.528285e+00
Beta(13)= 1.802335e+00
W(13,0)= 0.000000e+00
W(13,1)= 8.367454e+00
W(13,2)= 0.000000e+00
W(13,3)= 0.000000e+00
W(13,4)= 0.000000e+00
W(13,5)= 0.000000e+00
W(13,6)= 0.000000e+00
W(13,7)= 0.000000e+00
W(13,8)= 0.000000e+00
W(13,9)= 0.000000e+00
W(13,10)= 0.000000e+00
W(13,11)= 0.000000e+00
W(13,12)= 0.000000e+00
W(13,13)= 0.000000e+00
W(13,14)= 0.000000e+00
W(13,15)= 0.000000e+00
W(13,16)= 0.000000e+00
W(13,17)= 0.000000e+00
W(13,18)= 0.000000e+00
W(13,19)= 0.000000e+00
B(13)= -8.367454e+00
Alpha(14)= 1.214854e+00
Beta(14)= 1.262123e+00
W(14,0)= 0.000000e+00
W(14,1)= 0.000000e+00
W(14,2)= 0.000000e+00
W(14,3)= 0.000000e+00
W(14,4)= 0.000000e+00
W(14,5)= 0.000000e+00
W(14,6)= 0.000000e+00
W(14,7)= 0.000000e+00
W(14,8)= 0.000000e+00
W(14,9)= -7.243975e+00
W(14,10)= 0.000000e+00
W(14,11)= 0.000000e+00
W(14,12)= 0.000000e+00
W(14,13)= 0.000000e+00
W(14,14)= 0.000000e+00
W(14,15)= 0.000000e+00
W(14,16)= 0.000000e+00
W(14,17)= 0.000000e+00
W(14,18)= 0.000000e+00
W(14,19)= 0.000000e+00
B(14)= 7.243975e+00
Alpha(15)= 2.698116e+00
Beta(15)= 2.913652e+00
W(15,0)= 0.000000e+00
W(15,1)= 0.000000e+00
W(15,2)= 0.000000e+00
W(15,3)= 0.000000e+00
W(15,4)= 0.000000e+00
W(15,5)= 0.000000e+00
W(15,6)= 0.000000e+00
W(15,7)= 0.000000e+00
W(15,8)= 0.000000e+00
W(15,9)= 0.000000e+00
W(15,10)= 0.000000e+00
W(15,11)= 0.000000e+00
W(15,12)= 0.000000e+00
W(15,13)= 0.000000e+00
W(15,14)= 0.000000e+00
W(15,15)= 9.401077e+00
W(15,16)= 0.000000e+00
W(15,17)= 0.000000e+00
W(15,18)= 0.000000e+00
W(15,19)= 0.000000e+00
B(15)= -9.401077e+00
Alpha(16)= 2.498669e+00
Beta(16)= 1.250653e+00
W(16,0)= 0.000000e+00
W(16,1)= -7.382584e+00
W(16,2)= 0.000000e+00
W(16,3)= -7.456063e+00
W(16,4)= 0.000000e+00
W(16,5)= 0.000000e+00
W(16,6)= 0.000000e+00
W(16,7)= 0.000000e+00
W(16,8)= 0.000000e+00
W(16,9)= 0.000000e+00
W(16,10)= 0.000000e+00
W(16,11)= 0.000000e+00
W(16,12)= 0.000000e+00
W(16,13)= -9.734893e+00
W(16,14)= 0.000000e+00
W(16,15)= 0.000000e+00
W(16,16)= 0.000000e+00
W(16,17)= 0.000000e+00
W(16,18)= 0.000000e+00
W(16,19)= 0.000000e+00
B(16)= 2.457354e+01
Alpha(17)= 2.141683e+00
Beta(17)= 2.302741e+00
W(17,0)= 0.000000e+00
W(17,1)= 0.000000e+00
W(17,2)= 0.000000e+00
W(17,3)= 0.000000e+00
W(17,4)= 0.000000e+00
W(17,5)= 0.000000e+00
W(17,6)= 0.000000e+00
W(17,7)= 0.000000e+00
W(17,8)= 0.000000e+00
W(17,9)= 0.000000e+00
W(17,10)= -5.626211e+00
W(17,11)= 6.583001e+00
W(17,12)= 0.000000e+00
W(17,13)= 0.000000e+00
W(17,14)= 0.000000e+00
W(17,15)= 5.264576e+00
W(17,16)= 0.000000e+00
W(17,17)= 0.000000e+00
W(17,18)= 0.000000e+00
W(17,19)= 0.000000e+00
B(17)= -6.221366e+00
Alpha(18)= 1.527014e+00
Beta(18)= 2.876688e+00
W(18,0)= 0.000000e+00
W(18,1)= 0.000000e+00
W(18,2)= 0.000000e+00
W(18,3)= 0.000000e+00
W(18,4)= 0.000000e+00
W(18,5)= 0.000000e+00
W(18,6)= 0.000000e+00
W(18,7)= 0.000000e+00
W(18,8)= 0.000000e+00
W(18,9)= 0.000000e+00
W(18,10)= 0.000000e+00
W(18,11)= 0.000000e+00
W(18,12)= 5.416420e+00
W(18,13)= 0.000000e+00
W(18,14)= 0.000000e+00
W(18,15)= 0.000000e+00
W(18,16)= 0.000000e+00
W(18,17)= 0.000000e+00
W(18,18)= 0.000000e+00
W(18,19)= 0.000000e+00
B(18)= -5.416420e+00
Alpha(19)= 2.308734e+00
Beta(19)= 2.079966e+00
W(19,0)= 0.000000e+00
W(19,1)= 0.000000e+00
W(19,2)= 0.000000e+00
W(19,3)= 0.000000e+00
W(19,4)= 0.000000e+00
W(19,5)= 0.000000e+00
W(19,6)= 0.000000e+00
W(19,7)= 0.000000e+00
W(19,8)= 0.000000e+00
W(19,9)= -6.930347e+00
W(19,10)= 0.000000e+00
W(19,11)= 0.000000e+00
W(19,12)= 0.000000e+00
W(19,13)= 0.000000e+00
W(19,14)= 0.000000e+00
W(19,15)= 0.000000e+00
W(19,16)= 0.000000e+00
W(19,17)= 0.000000e+00
W(19,18)= 0.000000e+00
W(19,19)= 0.000000e+00
B(19)= 6.930347e+00
