# Supplementary material for: Inference of Vohradský's Models of Genetic Networks by Solving Two-Dimensional Function Optimization Problems
Source: PLoS One. 2013 Dec 30;8(12):e83308. doi: 10.1371/journal.pone.0083308 (PMC3875442; doi:10.1371/journal.pone.0083308)
Supplement: Text S2 — Time-series data used in the ‘Inference in noisy environment’ section (compressed by gzip). (GZ) [file pone.0083308.s002.gz › time_series_data/gene20/100sets/tc.dat511]

Time "G0" "G1" "G2" "G3" "G4" "G5" "G6" "G7" "G8" "G9" "G10" "G11" "G12" "G13" "G14" "G15" "G16" "G17" "G18" "G19"
0.000000e+00	3.648878e-01, 2.285366e+00, 1.938976e+00, 9.765595e-02, 3.010029e+00, 8.772883e-01, 5.195006e-01, 2.545245e+00, 1.551234e+00, 2.562493e+00, 1.618773e+00, 7.264552e-01, 2.138303e-01, 2.644057e+00, 1.166940e+00, 9.466616e-01, 2.013031e+00, 2.596401e+00, 1.404397e+00, 3.010221e-01,
2.000000e-01	2.385508e-01, 2.125980e+00, 1.004996e+00, 1.256573e-01, 1.872596e+00, 6.061780e-01, 5.873041e-01, 1.474201e+00, 1.432407e+00, 1.356472e+00, 9.521327e-01, 6.077722e-01, 1.833447e-01, 2.080523e+00, 9.905204e-01, 5.197196e-01, 1.327145e+00, 1.740374e+00, 9.148575e-01, 2.079767e-01,
4.000000e-01	1.998334e-01, 1.251236e+00, 4.921782e-01, 1.373298e-01, 1.503893e+00, 5.891300e-01, 4.054702e-01, 9.871671e-01, 1.410174e+00, 9.618237e-01, 7.323438e-01, 4.532497e-01, 3.044284e-01, 1.695058e+00, 8.969597e-01, 3.125359e-01, 1.382943e+00, 9.384828e-01, 5.585527e-01, 2.327790e-01,
6.000000e-01	1.596506e-01, 9.906781e-01, 3.014381e-01, 1.903483e-01, 1.359324e+00, 6.033401e-01, 2.926971e-01, 6.653032e-01, 1.460826e+00, 1.046700e+00, 4.078481e-01, 2.141298e-01, 3.994852e-01, 1.133731e+00, 8.016202e-01, 1.528052e-01, 1.305582e+00, 6.991555e-01, 3.204651e-01, 4.058585e-01,
8.000000e-01	1.141583e-01, 6.266282e-01, 1.680960e-01, 3.286237e-01, 1.141442e+00, 7.036277e-01, 1.918854e-01, 5.367333e-01, 1.620203e+00, 8.123538e-01, 2.791622e-01, 1.134294e-01, 4.091123e-01, 9.031840e-01, 7.706113e-01, 8.434024e-02, 1.358796e+00, 4.314773e-01, 2.155554e-01, 4.093807e-01,
1.000000e+00	6.920528e-02, 4.082068e-01, 9.266694e-02, 3.833253e-01, 1.028801e+00, 7.796396e-01, 1.514487e-01, 4.022998e-01, 1.428445e+00, 7.822610e-01, 1.456519e-01, 5.777596e-02, 5.079419e-01, 6.982080e-01, 6.623504e-01, 5.184225e-02, 1.471759e+00, 2.653454e-01, 1.096352e-01, 7.197287e-01,
1.200000e+00	5.219218e-02, 2.472204e-01, 4.921896e-02, 4.775701e-01, 9.407959e-01, 8.724451e-01, 1.477721e-01, 3.352868e-01, 1.790403e+00, 7.406166e-01, 8.326336e-02, 4.238130e-02, 6.050836e-01, 4.930910e-01, 7.736874e-01, 2.994786e-02, 1.542048e+00, 1.468409e-01, 7.763263e-02, 7.402179e-01,
1.400000e+00	3.545617e-02, 1.981994e-01, 4.006964e-02, 5.659237e-01, 8.698442e-01, 8.209996e-01, 1.259236e-01, 2.958811e-01, 1.436748e+00, 8.799839e-01, 5.698408e-02, 1.980723e-02, 5.033135e-01, 3.327848e-01, 7.215881e-01, 1.683927e-02, 1.581573e+00, 1.091550e-01, 6.128577e-02, 9.751956e-01,
1.600000e+00	2.517786e-02, 1.724814e-01, 2.738550e-02, 5.796436e-01, 8.469028e-01, 7.522892e-01, 1.216328e-01, 2.916590e-01, 1.543885e+00, 8.035285e-01, 2.973409e-02, 1.088071e-02, 4.739764e-01, 2.417523e-01, 7.833677e-01, 8.369822e-03, 1.765817e+00, 6.938054e-02, 4.986054e-02, 7.637681e-01,
1.800000e+00	1.469752e-02, 1.141758e-01, 2.571137e-02, 6.155064e-01, 6.357903e-01, 7.982797e-01, 1.044236e-01, 2.961522e-01, 1.568399e+00, 7.649772e-01, 1.989291e-02, 6.251948e-03, 6.026586e-01, 1.540874e-01, 7.992719e-01, 4.062755e-03, 1.880187e+00, 4.900771e-02, 4.440988e-02, 7.797453e-01,
2.000000e+00	1.020371e-02, 7.238733e-02, 2.642356e-02, 6.874306e-01, 6.259460e-01, 7.606031e-01, 8.309002e-02, 2.846979e-01, 1.714473e+00, 6.868837e-01, 1.369769e-02, 3.578947e-03, 5.287874e-01, 1.279264e-01, 6.568275e-01, 2.650820e-03, 2.064090e+00, 3.109857e-02, 4.326450e-02, 8.805607e-01,
0.000000e+00	1.838678e+00, 7.209061e-01, 1.546404e+00, 1.260293e+00, 2.341727e+00, 2.704354e+00, 1.671353e+00, 1.251817e+00, 2.326602e+00, 3.478106e-01, 1.636578e-01, 2.026329e+00, 2.128391e+00, 1.161103e-03, 6.748242e-01, 2.151834e+00, 9.492397e-01, 1.049470e+00, 2.114788e+00, 2.148454e+00,
2.000000e-01	1.250619e+00, 9.806396e-01, 1.110552e+00, 9.064692e-01, 1.592204e+00, 1.787781e+00, 8.195168e-01, 1.406869e+00, 2.039802e+00, 2.552696e-01, 3.454562e-01, 1.513554e+00, 1.132061e+00, 5.396087e-02, 6.346891e-01, 1.456268e+00, 1.200861e+00, 9.934105e-01, 1.511070e+00, 1.548895e+00,
4.000000e-01	7.161816e-01, 8.957017e-01, 6.323179e-01, 7.866128e-01, 1.117183e+00, 1.620064e+00, 7.066790e-01, 1.318574e+00, 1.503577e+00, 2.669132e-01, 4.199254e-01, 1.106241e+00, 8.457980e-01, 1.327279e-01, 7.396194e-01, 1.047069e+00, 1.305414e+00, 1.018168e+00, 1.022254e+00, 1.689877e+00,
6.000000e-01	6.661220e-01, 6.373648e-01, 4.800418e-01, 7.388031e-01, 8.775691e-01, 1.218589e+00, 5.077007e-01, 8.236236e-01, 1.394808e+00, 2.604138e-01, 2.415306e-01, 5.993146e-01, 6.990476e-01, 1.357706e-01, 9.067714e-01, 9.700540e-01, 1.585145e+00, 8.670991e-01, 5.306569e-01, 1.426183e+00,
8.000000e-01	3.208995e-01, 4.952548e-01, 2.636338e-01, 7.700889e-01, 6.489226e-01, 9.243889e-01, 3.193795e-01, 9.807934e-01, 1.706236e+00, 2.383800e-01, 1.544101e-01, 3.384695e-01, 5.658274e-01, 1.247375e-01, 9.101434e-01, 5.236967e-01, 1.724942e+00, 7.192782e-01, 3.122326e-01, 1.388348e+00,
1.000000e+00	2.358795e-01, 3.548793e-01, 2.254247e-01, 7.944736e-01, 4.789640e-01, 7.911644e-01, 2.706209e-01, 6.942572e-01, 1.654712e+00, 3.894283e-01, 1.000604e-01, 2.145435e-01, 6.431472e-01, 8.456598e-02, 7.402260e-01, 3.005566e-01, 2.065100e+00, 5.075351e-01, 2.306604e-01, 1.273815e+00,
1.200000e+00	1.527219e-01, 2.098359e-01, 1.434546e-01, 6.715318e-01, 3.459353e-01, 7.306782e-01, 2.106615e-01, 5.140253e-01, 1.381101e+00, 5.212732e-01, 6.217983e-02, 9.844644e-02, 5.335677e-01, 5.782382e-02, 8.941918e-01, 1.591517e-01, 1.834543e+00, 2.543121e-01, 1.675129e-01, 1.237101e+00,
1.400000e+00	1.111913e-01, 1.809423e-01, 9.461079e-02, 6.586129e-01, 3.161368e-01, 6.843229e-01, 2.680741e-01, 4.265225e-01, 1.661186e+00, 5.409793e-01, 3.299962e-02, 6.706444e-02, 6.107069e-01, 3.667975e-02, 8.220651e-01, 9.220801e-02, 1.790235e+00, 1.807797e-01, 1.105244e-01, 1.294876e+00,
1.600000e+00	6.930882e-02, 1.154706e-01, 7.467449e-02, 6.121334e-01, 2.666104e-01, 7.647193e-01, 2.064228e-01, 3.226554e-01, 1.607898e+00, 6.834485e-01, 2.013185e-02, 3.439989e-02, 6.130023e-01, 2.971407e-02, 8.664485e-01, 4.852538e-02, 1.876916e+00, 1.213568e-01, 8.029955e-02, 1.018202e+00,
1.800000e+00	4.021686e-02, 7.522251e-02, 6.225349e-02, 6.213031e-01, 2.458551e-01, 6.897600e-01, 1.894036e-01, 2.853306e-01, 1.516577e+00, 7.568775e-01, 1.198116e-02, 1.717345e-02, 5.367914e-01, 2.091033e-02, 9.597969e-01, 2.977475e-02, 1.865038e+00, 7.357621e-02, 6.506328e-02, 1.114810e+00,
2.000000e+00	2.650016e-02, 5.091956e-02, 4.742723e-02, 5.429969e-01, 3.256234e-01, 6.194713e-01, 2.065781e-01, 2.818754e-01, 1.395980e+00, 6.808509e-01, 8.020342e-03, 9.450242e-03, 4.904682e-01, 1.562734e-02, 8.333764e-01, 1.718406e-02, 2.118917e+00, 4.623664e-02, 7.241136e-02, 1.152170e+00,
0.000000e+00	1.263220e+00, 1.522688e+00, 2.482849e+00, 1.865782e+00, 2.085585e+00, 2.556988e+00, 9.740257e-01, 2.098095e+00, 4.527559e-01, 4.241626e-02, 1.015852e+00, 2.048798e+00, 2.720612e+00, 2.882577e+00, 1.130901e+00, 2.063989e+00, 2.053093e+00, 9.323714e-01, 1.698413e+00, 1.098591e+00,
2.000000e-01	7.366690e-01, 1.110681e+00, 1.520216e+00, 1.826423e+00, 1.346784e+00, 1.543010e+00, 6.910995e-01, 1.768800e+00, 7.135628e-01, 2.228993e-02, 8.448139e-01, 1.544316e+00, 1.347272e+00, 2.551723e+00, 1.102230e+00, 1.474858e+00, 1.488467e+00, 8.270385e-01, 1.294718e+00, 1.199632e+00,
4.000000e-01	4.930333e-01, 7.423222e-01, 1.121167e+00, 1.467211e+00, 1.152367e+00, 1.090404e+00, 6.955312e-01, 1.259257e+00, 9.454731e-01, 2.081299e-02, 7.210178e-01, 1.188958e+00, 1.114310e+00, 1.245374e+00, 1.144119e+00, 1.061767e+00, 1.135560e+00, 1.091431e+00, 9.402221e-01, 9.281197e-01,
6.000000e-01	4.404131e-01, 4.496618e-01, 1.010871e+00, 1.157812e+00, 9.890594e-01, 6.122793e-01, 6.258487e-01, 9.271249e-01, 8.212123e-01, 7.177784e-02, 5.448810e-01, 8.813985e-01, 7.949900e-01, 1.252859e+00, 1.173434e+00, 9.947806e-01, 1.053017e+00, 8.077223e-01, 7.369795e-01, 1.097897e+00,
8.000000e-01	3.861560e-01, 3.637294e-01, 7.000479e-01, 9.437332e-01, 7.048054e-01, 3.474100e-01, 5.284567e-01, 6.377281e-01, 9.349146e-01, 2.764115e-01, 3.005275e-01, 4.074364e-01, 7.630939e-01, 8.195782e-01, 1.053945e+00, 5.732498e-01, 1.142116e+00, 6.526233e-01, 4.629705e-01, 1.267173e+00,
1.000000e+00	3.230645e-01, 2.458278e-01, 4.215731e-01, 5.691653e-01, 5.278874e-01, 4.567765e-01, 5.434275e-01, 5.139600e-01, 1.356359e+00, 5.018220e-01, 1.846719e-01, 2.300959e-01, 6.826011e-01, 4.609419e-01, 8.502107e-01, 3.799222e-01, 1.290886e+00, 4.994904e-01, 2.742628e-01, 1.154738e+00,
1.200000e+00	2.254120e-01, 1.907613e-01, 2.570184e-01, 5.342042e-01, 4.608232e-01, 4.550840e-01, 4.416355e-01, 2.532761e-01, 1.217315e+00, 5.515370e-01, 1.011060e-01, 1.379246e-01, 5.237691e-01, 4.363698e-01, 1.131639e+00, 1.373912e-01, 1.161009e+00, 2.563305e-01, 1.952294e-01, 1.124246e+00,
1.400000e+00	1.240375e-01, 1.309675e-01, 1.572358e-01, 3.983171e-01, 4.076337e-01, 4.394339e-01, 4.788005e-01, 1.659913e-01, 1.330706e+00, 6.391976e-01, 6.487419e-02, 7.282066e-02, 6.307869e-01, 2.362346e-01, 9.503863e-01, 1.151701e-01, 1.422598e+00, 1.945862e-01, 1.460132e-01, 9.062326e-01,
1.600000e+00	8.919130e-02, 9.627839e-02, 8.948188e-02, 3.189111e-01, 3.934797e-01, 5.456898e-01, 4.100904e-01, 1.393001e-01, 1.249679e+00, 5.677505e-01, 4.031790e-02, 4.264827e-02, 5.694732e-01, 1.981098e-01, 1.076036e+00, 5.593388e-02, 1.538891e+00, 1.209224e-01, 9.393162e-02, 8.835673e-01,
1.800000e+00	6.318915e-02, 6.139380e-02, 5.015952e-02, 3.100879e-01, 3.326084e-01, 6.150234e-01, 4.107141e-01, 8.233549e-02, 1.268970e+00, 7.208918e-01, 2.279907e-02, 2.571862e-02, 5.117054e-01, 1.269669e-01, 9.743962e-01, 3.287741e-02, 1.429808e+00, 7.400565e-02, 8.070515e-02, 1.019275e+00,
2.000000e+00	3.888868e-02, 3.738616e-02, 2.815480e-02, 2.712081e-01, 3.338907e-01, 5.452594e-01, 2.997072e-01, 8.468969e-02, 1.356126e+00, 7.215041e-01, 1.615056e-02, 1.150796e-02, 6.111364e-01, 9.229880e-02, 8.572300e-01, 1.715837e-02, 1.689474e+00, 4.907513e-02, 6.965264e-02, 1.033845e+00,
0.000000e+00	9.607372e-01, 1.486489e+00, 1.541645e+00, 2.530866e+00, 6.561859e-01, 1.721318e+00, 1.579866e+00, 6.633212e-02, 2.620998e+00, 8.606456e-01, 2.531260e+00, 9.252873e-01, 1.341614e+00, 1.689517e+00, 2.124044e+00, 1.206925e+00, 8.670762e-01, 1.416168e+00, 2.091166e+00, 2.488129e+00,
2.000000e-01	9.489359e-01, 1.005630e+00, 1.203640e+00, 1.300295e+00, 4.509882e-01, 1.435975e+00, 1.615024e+00, 4.764883e-01, 2.109104e+00, 9.967409e-01, 1.730053e+00, 1.061868e+00, 1.052422e+00, 1.526495e+00, 1.449120e+00, 1.132293e+00, 7.087436e-01, 1.021642e+00, 1.280381e+00, 2.151796e+00,
4.000000e-01	1.058850e+00, 1.131017e+00, 1.151292e+00, 8.595074e-01, 3.441275e-01, 6.662825e-01, 1.456416e+00, 5.115366e-01, 1.276273e+00, 9.094197e-01, 1.229240e+00, 7.248282e-01, 6.870466e-01, 9.938412e-01, 1.387340e+00, 7.673482e-01, 6.014917e-01, 5.289865e-01, 7.648201e-01, 1.407261e+00,
6.000000e-01	7.766313e-01, 7.685388e-01, 5.689847e-01, 5.803575e-01, 2.972262e-01, 4.313220e-01, 1.111839e+00, 2.794791e-01, 1.199177e+00, 8.217899e-01, 7.951849e-01, 4.112194e-01, 5.914114e-01, 8.320045e-01, 1.274122e+00, 5.090411e-01, 8.258725e-01, 4.450743e-01, 5.491881e-01, 1.103557e+00,
8.000000e-01	6.651073e-01, 7.380288e-01, 2.969543e-01, 3.732657e-01, 2.329852e-01, 2.524862e-01, 8.657284e-01, 2.000695e-01, 1.050218e+00, 7.603176e-01, 4.921098e-01, 2.105521e-01, 4.836198e-01, 6.668521e-01, 1.117327e+00, 2.788888e-01, 1.038398e+00, 1.842264e-01, 2.546507e-01, 1.265880e+00,
1.000000e+00	5.898502e-01, 4.178524e-01, 1.638048e-01, 2.034847e-01, 2.710436e-01, 2.948288e-01, 7.777815e-01, 1.420615e-01, 1.208034e+00, 9.361161e-01, 2.429824e-01, 1.316428e-01, 5.886866e-01, 4.280513e-01, 1.042356e+00, 1.611515e-01, 1.631884e+00, 1.409473e-01, 1.914495e-01, 9.747047e-01,
1.200000e+00	3.749477e-01, 2.879496e-01, 1.004964e-01, 1.425822e-01, 2.824542e-01, 3.256021e-01, 7.721601e-01, 8.369678e-02, 1.374629e+00, 8.067232e-01, 1.168156e-01, 6.628195e-02, 5.302777e-01, 3.348561e-01, 9.712780e-01, 8.371691e-02, 1.622833e+00, 9.461063e-02, 1.241314e-01, 9.072247e-01,
1.400000e+00	1.910490e-01, 2.065711e-01, 6.011070e-02, 1.069605e-01, 2.961649e-01, 3.713468e-01, 4.583419e-01, 5.563079e-02, 1.634906e+00, 7.644718e-01, 1.041421e-01, 3.129341e-02, 5.492283e-01, 2.082673e-01, 9.674248e-01, 5.383607e-02, 1.458384e+00, 6.624167e-02, 9.738222e-02, 9.257550e-01,
1.600000e+00	1.253454e-01, 1.286065e-01, 2.839740e-02, 9.646001e-02, 3.653460e-01, 5.143466e-01, 4.165178e-01, 4.302212e-02, 1.245330e+00, 8.894760e-01, 6.269241e-02, 2.028198e-02, 6.516991e-01, 1.230816e-01, 9.208232e-01, 2.743609e-02, 1.841519e+00, 3.872940e-02, 8.271931e-02, 9.165792e-01,
1.800000e+00	7.674314e-02, 1.183509e-01, 1.649673e-02, 1.216572e-01, 3.182508e-01, 5.640304e-01, 3.837604e-01, 4.583509e-02, 1.391051e+00, 7.778763e-01, 3.725943e-02, 1.179134e-02, 5.648588e-01, 1.057314e-01, 9.750807e-01, 1.539047e-02, 1.649191e+00, 2.579255e-02, 6.565489e-02, 1.058367e+00,
2.000000e+00	6.122367e-02, 7.361596e-02, 1.060857e-02, 2.140031e-01, 4.668967e-01, 6.230830e-01, 2.635847e-01, 6.867708e-02, 1.201056e+00, 9.659464e-01, 2.360723e-02, 5.662443e-03, 5.446653e-01, 6.829162e-02, 8.667845e-01, 8.036764e-03, 1.851445e+00, 1.598152e-02, 5.346423e-02, 1.070938e+00,
0.000000e+00	2.390117e+00, 9.447855e-01, 2.038747e+00, 1.373421e+00, 3.094956e+00, 1.886569e+00, 1.254059e+00, 4.043512e-01, 1.037654e+00, 2.210268e+00, 8.071214e-03, 4.978431e-01, 4.888425e-01, 2.621283e+00, 1.401370e+00, 3.107804e+00, 2.830863e-01, 4.417324e-01, 7.495000e-01, 9.302387e-01,
2.000000e-01	1.966839e+00, 6.368177e-01, 1.523399e+00, 9.398311e-01, 2.839255e+00, 1.092500e+00, 9.871014e-01, 5.939365e-01, 8.761259e-01, 1.517260e+00, 4.081656e-03, 5.845970e-01, 5.027223e-01, 2.367725e+00, 1.135531e+00, 1.996349e+00, 2.508822e-01, 7.031641e-01, 3.901640e-01, 7.027873e-01,
4.000000e-01	1.897244e+00, 4.780295e-01, 8.848958e-01, 8.883661e-01, 1.780692e+00, 9.399715e-01, 6.894196e-01, 5.795918e-01, 1.136105e+00, 1.266223e+00, 2.321899e-03, 6.909007e-01, 5.028847e-01, 1.414387e+00, 9.713757e-01, 1.487788e+00, 2.374810e-01, 8.452687e-01, 2.567505e-01, 4.726278e-01,
6.000000e-01	1.065616e+00, 4.696031e-01, 8.814537e-01, 7.779368e-01, 1.697274e+00, 8.536246e-01, 5.217758e-01, 5.881770e-01, 9.196843e-01, 1.004449e+00, 1.720976e-03, 3.243638e-01, 5.468497e-01, 7.255218e-01, 6.721473e-01, 1.218705e+00, 5.826045e-01, 9.353910e-01, 1.659468e-01, 4.783004e-01,
8.000000e-01	1.301213e+00, 3.381776e-01, 3.636769e-01, 7.078534e-01, 1.408024e+00, 9.929769e-01, 3.149275e-01, 3.548525e-01, 1.233489e+00, 9.527540e-01, 9.581364e-04, 2.546692e-01, 5.352571e-01, 6.435985e-01, 6.282990e-01, 9.945968e-01, 7.729286e-01, 7.238681e-01, 1.169176e-01, 4.967190e-01,
1.000000e+00	7.649884e-01, 2.270892e-01, 2.923704e-01, 7.636792e-01, 9.510400e-01, 8.342318e-01, 2.198573e-01, 4.459231e-01, 1.460891e+00, 9.105548e-01, 5.421992e-04, 1.388949e-01, 6.445122e-01, 5.411019e-01, 6.733748e-01, 5.487483e-01, 9.991600e-01, 6.722878e-01, 7.325077e-02, 5.302003e-01,
1.200000e+00	5.543548e-01, 1.907413e-01, 2.058318e-01, 8.597339e-01, 1.076321e+00, 8.474264e-01, 1.472156e-01, 4.769566e-01, 1.234503e+00, 8.965713e-01, 3.674625e-04, 6.835642e-02, 6.560261e-01, 3.558233e-01, 5.600754e-01, 3.675401e-01, 1.316356e+00, 3.809762e-01, 5.041756e-02, 5.336230e-01,
1.400000e+00	4.475336e-01, 1.252244e-01, 1.507814e-01, 7.731181e-01, 1.102473e+00, 9.320264e-01, 1.074069e-01, 4.186032e-01, 1.554547e+00, 7.608797e-01, 1.581102e-04, 3.369006e-02, 4.427515e-01, 2.566983e-01, 7.878548e-01, 1.786321e-01, 1.648307e+00, 2.979630e-01, 4.830817e-02, 7.486548e-01,
1.600000e+00	2.468666e-01, 8.463983e-02, 1.103542e-01, 5.739936e-01, 7.887248e-01, 8.791696e-01, 8.573184e-02, 4.454032e-01, 1.432724e+00, 6.941999e-01, 1.307192e-04, 2.110198e-02, 4.675304e-01, 1.600783e-01, 7.879273e-01, 1.179107e-01, 1.675098e+00, 1.670508e-01, 4.616755e-02, 7.979164e-01,
1.800000e+00	1.093956e-01, 6.337973e-02, 9.143874e-02, 6.230647e-01, 8.543256e-01, 8.318921e-01, 6.063274e-02, 4.043424e-01, 1.484380e+00, 7.452010e-01, 7.625505e-05, 1.303821e-02, 5.196004e-01, 8.553105e-02, 6.871229e-01, 6.688294e-02, 1.747519e+00, 1.056657e-01, 5.447693e-02, 7.852211e-01,
2.000000e+00	1.065744e-01, 4.486102e-02, 6.531010e-02, 7.363010e-01, 5.618096e-01, 8.902992e-01, 7.149461e-02, 3.598063e-01, 1.314950e+00, 7.805993e-01, 5.409088e-05, 7.098459e-03, 4.706603e-01, 5.857806e-02, 7.369050e-01, 3.464041e-02, 1.741865e+00, 6.568348e-02, 4.249473e-02, 7.580467e-01,
0.000000e+00	3.835267e-01, 9.807061e-01, 1.613807e+00, 6.515829e-01, 1.168294e+00, 2.036087e+00, 1.222570e+00, 2.073398e+00, 5.022819e-01, 1.869886e+00, 2.620858e+00, 1.552338e+00, 2.865876e+00, 4.925657e-01, 2.969736e+00, 2.609239e+00, 1.597433e+00, 1.102744e+00, 2.324895e+00, 1.948641e+00,
2.000000e-01	3.002001e-01, 7.504664e-01, 8.715163e-01, 6.013512e-01, 6.916903e-01, 1.281975e+00, 1.103644e+00, 1.950297e+00, 4.950854e-01, 1.488998e+00, 1.775026e+00, 1.264002e+00, 2.029122e+00, 3.624992e-01, 2.442075e+00, 2.068799e+00, 1.396683e+00, 1.143316e+00, 1.643971e+00, 1.189893e+00,
4.000000e-01	2.113145e-01, 5.241127e-01, 5.499209e-01, 3.779497e-01, 5.222456e-01, 9.045293e-01, 9.779283e-01, 1.321090e+00, 5.304658e-01, 8.237620e-01, 1.309226e+00, 7.462638e-01, 1.252011e+00, 2.541592e-01, 2.126619e+00, 1.493145e+00, 1.742571e+00, 8.886461e-01, 1.115701e+00, 1.162616e+00,
6.000000e-01	1.240287e-01, 2.905024e-01, 3.482307e-01, 2.711600e-01, 5.533561e-01, 4.908870e-01, 1.074630e+00, 1.134663e+00, 6.521960e-01, 6.085152e-01, 7.294209e-01, 3.911095e-01, 7.665414e-01, 2.076265e-01, 1.656059e+00, 1.129579e+00, 1.643942e+00, 6.301321e-01, 8.156661e-01, 9.372987e-01,
8.000000e-01	7.069304e-02, 2.528934e-01, 2.082456e-01, 1.798475e-01, 4.788550e-01, 2.493247e-01, 9.398424e-01, 5.419176e-01, 8.223225e-01, 7.515666e-01, 5.413241e-01, 2.555941e-01, 7.493732e-01, 1.371234e-01, 1.338889e+00, 7.814425e-01, 1.847486e+00, 4.008102e-01, 4.425848e-01, 9.386066e-01,
1.000000e+00	4.794411e-02, 1.980616e-01, 9.562745e-02, 1.169264e-01, 4.848695e-01, 1.749717e-01, 6.567094e-01, 3.404569e-01, 9.238468e-01, 7.628939e-01, 3.225177e-01, 1.291824e-01, 6.693623e-01, 7.731499e-02, 1.135965e+00, 5.928912e-01, 1.596782e+00, 2.335350e-01, 2.117791e-01, 9.680433e-01,
1.200000e+00	2.749196e-02, 1.069072e-01, 6.032448e-02, 7.837363e-02, 3.155895e-01, 1.564132e-01, 8.432777e-01, 1.786339e-01, 9.174459e-01, 7.264488e-01, 1.599765e-01, 6.475786e-02, 6.453117e-01, 7.315455e-02, 1.124852e+00, 3.066679e-01, 1.942409e+00, 1.852402e-01, 2.224637e-01, 9.977674e-01,
1.400000e+00	2.116923e-02, 8.603036e-02, 3.025465e-02, 4.840991e-02, 4.417924e-01, 1.683095e-01, 5.874410e-01, 1.143103e-01, 1.094526e+00, 6.569010e-01, 1.216301e-01, 3.990737e-02, 6.291345e-01, 4.599304e-02, 1.220375e+00, 1.761181e-01, 1.872796e+00, 9.634523e-02, 1.501029e-01, 1.045881e+00,
1.600000e+00	9.636639e-03, 6.230678e-02, 1.801375e-02, 3.315878e-02, 4.232280e-01, 2.623275e-01, 6.985885e-01, 9.543727e-02, 1.149836e+00, 6.791549e-01, 5.836058e-02, 2.047583e-02, 5.068365e-01, 3.244645e-02, 9.646974e-01, 1.098649e-01, 2.125982e+00, 5.960288e-02, 1.005855e-01, 7.987040e-01,
1.800000e+00	6.926432e-03, 4.013346e-02, 1.040892e-02, 3.287123e-02, 4.471177e-01, 3.191890e-01, 5.323076e-01, 5.353295e-02, 1.201470e+00, 9.241870e-01, 4.352768e-02, 1.167930e-02, 5.277055e-01, 2.045597e-02, 7.932778e-01, 4.693464e-02, 1.986002e+00, 5.235084e-02, 7.833118e-02, 9.053751e-01,
2.000000e+00	5.660195e-03, 2.678909e-02, 5.047905e-03, 4.485447e-02, 3.862619e-01, 3.776119e-01, 4.468829e-01, 3.717369e-02, 1.431335e+00, 7.310606e-01, 2.569294e-02, 6.021280e-03, 4.777953e-01, 1.774401e-02, 9.993663e-01, 3.088020e-02, 2.072264e+00, 3.076594e-02, 7.558047e-02, 9.977131e-01,
0.000000e+00	2.552020e+00, 1.133723e+00, 2.986170e+00, 4.339332e-01, 9.374340e-01, 1.241920e-01, 2.191041e+00, 6.498837e-01, 2.641963e+00, 5.313816e-01, 1.526435e+00, 6.527341e-01, 1.058000e+00, 2.870907e-01, 1.011707e+00, 1.610383e+00, 2.495874e+00, 2.698413e+00, 4.065673e-01, 1.074014e+00,
2.000000e-01	1.538927e+00, 7.622863e-01, 1.557642e+00, 3.056275e-01, 7.294746e-01, 2.727425e-01, 2.121049e+00, 5.450749e-01, 1.646598e+00, 7.053793e-01, 7.471140e-01, 5.975309e-01, 7.121984e-01, 3.261291e-01, 1.017465e+00, 1.750860e+00, 2.123452e+00, 1.651919e+00, 3.252307e-01, 1.263042e+00,
4.000000e-01	9.317089e-01, 7.699343e-01, 7.107735e-01, 1.702524e-01, 6.638239e-01, 3.268240e-01, 1.294618e+00, 3.845536e-01, 1.316770e+00, 7.443797e-01, 5.186100e-01, 3.774108e-01, 6.876431e-01, 2.547826e-01, 1.101843e+00, 1.156763e+00, 1.966460e+00, 1.267233e+00, 2.573460e-01, 9.844198e-01,
6.000000e-01	6.038481e-01, 4.255043e-01, 4.758594e-01, 1.400353e-01, 6.256781e-01, 4.662028e-01, 9.106197e-01, 1.886512e-01, 1.371013e+00, 6.297374e-01, 3.394250e-01, 2.314595e-01, 5.595480e-01, 1.666032e-01, 7.117753e-01, 8.127350e-01, 2.020228e+00, 1.002434e+00, 1.515884e-01, 1.207381e+00,
8.000000e-01	3.699362e-01, 2.540622e-01, 2.411554e-01, 1.207047e-01, 5.574235e-01, 5.306215e-01, 7.305539e-01, 1.671784e-01, 1.206114e+00, 8.206146e-01, 1.943569e-01, 1.203830e-01, 5.758595e-01, 1.301696e-01, 9.477026e-01, 4.042827e-01, 2.079043e+00, 5.034410e-01, 1.394500e-01, 1.003093e+00,
1.000000e+00	2.723880e-01, 2.106797e-01, 1.497277e-01, 1.308047e-01, 5.811287e-01, 5.807029e-01, 4.787820e-01, 1.366630e-01, 1.352613e+00, 8.342678e-01, 1.138804e-01, 6.160905e-02, 5.876383e-01, 9.381029e-02, 7.758595e-01, 2.612604e-01, 1.971952e+00, 3.709628e-01, 1.228544e-01, 8.542415e-01,
1.200000e+00	1.672877e-01, 1.604916e-01, 7.095307e-02, 2.045668e-01, 4.883863e-01, 6.951369e-01, 3.943547e-01, 1.304570e-01, 1.238185e+00, 7.475414e-01, 6.612726e-02, 4.591427e-02, 6.067191e-01, 5.778557e-02, 9.394364e-01, 1.414761e-01, 2.408762e+00, 2.507262e-01, 6.887641e-02, 9.621951e-01,
1.400000e+00	9.285814e-02, 1.037697e-01, 3.423812e-02, 2.668005e-01, 5.496446e-01, 6.077923e-01, 3.466924e-01, 1.087452e-01, 1.117798e+00, 7.934773e-01, 4.538664e-02, 2.462428e-02, 5.839441e-01, 5.465571e-02, 6.672451e-01, 7.962320e-02, 2.375033e+00, 1.533809e-01, 5.948159e-02, 1.130004e+00,
1.600000e+00	6.031530e-02, 7.025076e-02, 2.527049e-02, 3.702835e-01, 5.576470e-01, 6.202948e-01, 2.096623e-01, 1.415679e-01, 1.237020e+00, 7.240243e-01, 2.927418e-02, 1.178232e-02, 5.893517e-01, 2.944598e-02, 8.951831e-01, 4.490687e-02, 1.792021e+00, 1.037031e-01, 5.884250e-02, 9.590441e-01,
1.800000e+00	3.291959e-02, 4.298915e-02, 1.443720e-02, 4.134378e-01, 4.773821e-01, 7.799884e-01, 2.177417e-01, 1.286847e-01, 1.438053e+00, 8.188309e-01, 1.805438e-02, 7.064597e-03, 6.546252e-01, 2.318770e-02, 7.598380e-01, 2.521405e-02, 1.887734e+00, 5.249221e-02, 5.569942e-02, 9.455945e-01,
2.000000e+00	2.116288e-02, 3.971569e-02, 1.084970e-02, 5.805574e-01, 4.476974e-01, 7.430919e-01, 1.607536e-01, 1.704066e-01, 1.259745e+00, 7.903933e-01, 1.053785e-02, 4.030981e-03, 6.091340e-01, 1.576416e-02, 7.670495e-01, 1.124277e-02, 2.057612e+00, 3.815839e-02, 3.727312e-02, 8.644786e-01,
0.000000e+00	1.568562e+00, 4.684209e-01, 2.364576e+00, 2.226124e+00, 1.090188e+00, 2.843254e+00, 5.439858e-01, 8.474221e-02, 2.970849e+00, 2.006563e+00, 8.963478e-01, 1.685672e+00, 1.403827e-01, 3.373229e+00, 1.512848e+00, 2.594046e+00, 6.275964e-01, 8.534686e-01, 4.706745e-01, 1.856441e+00,
2.000000e-01	1.263388e+00, 6.890468e-01, 1.607605e+00, 1.816157e+00, 8.734952e-01, 1.612754e+00, 5.775348e-01, 5.214451e-01, 2.314465e+00, 1.739063e+00, 7.350495e-01, 1.421027e+00, 2.850765e-01, 1.758465e+00, 1.434537e+00, 2.109142e+00, 7.353254e-01, 8.420360e-01, 3.063731e-01, 1.377212e+00,
4.000000e-01	1.033089e+00, 7.692117e-01, 1.457550e+00, 1.616911e+00, 8.426459e-01, 1.013872e+00, 5.432099e-01, 7.319674e-01, 2.414102e+00, 1.452258e+00, 4.253206e-01, 1.151219e+00, 4.259905e-01, 1.048611e+00, 1.057293e+00, 1.536241e+00, 5.176558e-01, 1.026166e+00, 1.578776e-01, 7.922340e-01,
6.000000e-01	1.199946e+00, 1.052862e+00, 1.109773e+00, 1.143391e+00, 6.889604e-01, 8.265423e-01, 4.480956e-01, 6.592348e-01, 1.927640e+00, 9.509407e-01, 2.496971e-01, 8.854047e-01, 4.298690e-01, 1.365219e+00, 9.352974e-01, 1.234698e+00, 3.761536e-01, 9.118368e-01, 9.183242e-02, 7.392732e-01,
8.000000e-01	1.089642e+00, 1.117184e+00, 8.097025e-01, 9.354159e-01, 6.226841e-01, 6.044559e-01, 3.702434e-01, 5.356061e-01, 2.144272e+00, 9.553361e-01, 1.604916e-01, 6.092690e-01, 4.367139e-01, 9.922765e-01, 8.545089e-01, 1.067387e+00, 4.073264e-01, 9.651414e-01, 6.389472e-02, 6.744800e-01,
1.000000e+00	9.551474e-01, 1.177156e+00, 6.249090e-01, 8.914089e-01, 7.472442e-01, 7.843864e-01, 2.612015e-01, 3.912190e-01, 1.966470e+00, 8.157126e-01, 8.575895e-02, 3.894016e-01, 4.783934e-01, 9.179686e-01, 7.327818e-01, 6.176887e-01, 4.665216e-01, 7.666869e-01, 4.409965e-02, 6.501879e-01,
1.200000e+00	8.573851e-01, 8.806983e-01, 4.326579e-01, 9.312269e-01, 5.839781e-01, 8.449302e-01, 1.893932e-01, 3.412699e-01, 1.376956e+00, 8.253538e-01, 5.545947e-02, 1.732909e-01, 5.609738e-01, 8.710777e-01, 7.473405e-01, 3.437652e-01, 7.056910e-01, 4.427445e-01, 4.907325e-02, 7.068471e-01,
1.400000e+00	8.257346e-01, 6.940476e-01, 2.332071e-01, 6.602413e-01, 7.299887e-01, 9.160064e-01, 1.506604e-01, 3.133067e-01, 1.439168e+00, 6.768999e-01, 2.460764e-02, 9.110019e-02, 5.587478e-01, 6.032156e-01, 7.946307e-01, 2.063522e-01, 9.753728e-01, 3.378926e-01, 4.179836e-02, 5.945488e-01,
1.600000e+00	6.469291e-01, 5.110052e-01, 1.711490e-01, 6.450694e-01, 6.947735e-01, 7.991326e-01, 1.331905e-01, 2.980753e-01, 1.502066e+00, 8.081657e-01, 1.978299e-02, 5.776012e-02, 6.091930e-01, 3.780347e-01, 6.434861e-01, 1.010279e-01, 1.240848e+00, 1.865044e-01, 4.088258e-02, 1.057986e+00,
1.800000e+00	3.582573e-01, 3.229859e-01, 1.268358e-01, 6.350463e-01, 7.534048e-01, 8.811980e-01, 1.155382e-01, 2.958758e-01, 1.784710e+00, 8.015895e-01, 1.152034e-02, 3.296726e-02, 5.686810e-01, 2.824801e-01, 7.191897e-01, 6.155043e-02, 1.384003e+00, 1.220819e-01, 4.577757e-02, 7.340677e-01,
2.000000e+00	2.937013e-01, 2.614517e-01, 8.821703e-02, 7.695075e-01, 6.990489e-01, 7.209221e-01, 1.205696e-01, 2.942216e-01, 1.544369e+00, 8.005211e-01, 8.729308e-03, 2.014940e-02, 6.717654e-01, 1.972602e-01, 9.002208e-01, 3.397252e-02, 1.563694e+00, 7.826061e-02, 4.686800e-02, 8.122742e-01,
0.000000e+00	5.539205e-01, 9.494973e-01, 1.827237e-01, 1.726324e+00, 1.838764e+00, 1.876158e+00, 2.255936e+00, 5.050475e-01, 1.634030e+00, 3.574956e-01, 8.891706e-01, 6.910915e-01, 6.747426e-01, 1.384551e+00, 2.857461e+00, 1.963085e+00, 1.371388e+00, 9.850004e-01, 4.521591e-01, 2.338674e-01,
2.000000e-01	3.076655e-01, 6.930220e-01, 4.148629e-01, 1.210361e+00, 1.283590e+00, 1.250178e+00, 1.863654e+00, 8.084680e-01, 1.400735e+00, 5.001357e-01, 6.534746e-01, 3.373122e-01, 6.287055e-01, 9.838831e-01, 2.015865e+00, 1.737404e+00, 1.258424e+00, 9.129132e-01, 3.131173e-01, 4.867099e-01,
4.000000e-01	2.976256e-01, 4.334818e-01, 5.945781e-01, 1.117678e+00, 1.061777e+00, 5.967118e-01, 1.402049e+00, 5.366846e-01, 1.075478e+00, 6.772019e-01, 3.341413e-01, 2.257167e-01, 5.246259e-01, 5.696514e-01, 1.949884e+00, 1.179479e+00, 1.227399e+00, 8.427676e-01, 1.917944e-01, 7.576333e-01,
6.000000e-01	2.155193e-01, 3.307275e-01, 4.768413e-01, 7.377202e-01, 1.140461e+00, 3.206125e-01, 8.895802e-01, 4.214039e-01, 7.858359e-01, 6.297241e-01, 2.336261e-01, 1.425487e-01, 7.266883e-01, 5.353418e-01, 1.501941e+00, 9.581906e-01, 1.472490e+00, 6.434984e-01, 1.407148e-01, 7.173557e-01,
8.000000e-01	1.098262e-01, 2.375755e-01, 2.569474e-01, 4.276015e-01, 9.150697e-01, 2.149701e-01, 9.218935e-01, 2.430053e-01, 8.982540e-01, 6.132090e-01, 1.425584e-01, 6.823087e-02, 5.091781e-01, 3.344235e-01, 1.491907e+00, 5.396104e-01, 1.980607e+00, 4.750659e-01, 1.107787e-01, 1.058679e+00,
1.000000e+00	7.508778e-02, 1.479606e-01, 1.405284e-01, 3.509369e-01, 7.250444e-01, 1.434213e-01, 7.756667e-01, 1.368814e-01, 1.000349e+00, 8.303375e-01, 8.416473e-02, 4.210676e-02, 5.608383e-01, 2.285210e-01, 1.413632e+00, 3.995372e-01, 1.715282e+00, 3.207979e-01, 6.718517e-02, 1.001534e+00,
1.200000e+00	5.686656e-02, 1.237192e-01, 6.908872e-02, 2.301649e-01, 7.448173e-01, 1.350012e-01, 6.832398e-01, 9.334828e-02, 9.015917e-01, 9.088099e-01, 4.668878e-02, 2.451292e-02, 5.617552e-01, 1.626618e-01, 1.244793e+00, 1.827147e-01, 1.736374e+00, 1.695946e-01, 6.539932e-02, 1.010175e+00,
1.400000e+00	3.354482e-02, 9.331431e-02, 3.891564e-02, 1.538490e-01, 5.877705e-01, 1.855223e-01, 6.238720e-01, 6.356922e-02, 9.623734e-01, 8.626263e-01, 2.877697e-02, 1.225457e-02, 6.130616e-01, 1.227881e-01, 1.212303e+00, 8.980531e-02, 1.604566e+00, 1.018323e-01, 5.437619e-02, 9.231078e-01,
1.600000e+00	1.863457e-02, 7.611915e-02, 2.234876e-02, 9.017651e-02, 6.072591e-01, 2.566136e-01, 5.286005e-01, 4.118257e-02, 1.259237e+00, 6.712266e-01, 1.546685e-02, 7.120668e-03, 6.419367e-01, 8.096908e-02, 9.843749e-01, 5.085028e-02, 2.187375e+00, 7.197940e-02, 5.616116e-02, 1.042242e+00,
1.800000e+00	1.397525e-02, 4.206155e-02, 1.382370e-02, 8.128958e-02, 6.006438e-01, 2.958606e-01, 5.395569e-01, 2.692304e-02, 1.204021e+00, 7.696492e-01, 9.463932e-03, 4.037741e-03, 5.108028e-01, 5.120378e-02, 1.034448e+00, 3.193601e-02, 2.006436e+00, 4.193135e-02, 4.732215e-02, 9.852437e-01,
2.000000e+00	8.563747e-03, 2.640971e-02, 6.934826e-03, 7.510017e-02, 5.572618e-01, 4.677506e-01, 4.262498e-01, 2.716533e-02, 1.170892e+00, 7.097272e-01, 7.762106e-03, 2.385758e-03, 6.065515e-01, 3.749493e-02, 1.012824e+00, 2.007751e-02, 1.953236e+00, 2.896690e-02, 5.939293e-02, 9.136472e-01,
0.000000e+00	7.971763e-01, 1.786725e+00, 5.833201e-01, 2.126068e+00, 2.572140e+00, 9.949906e-01, 2.168423e+00, 2.278760e+00, 1.629740e-01, 8.210427e-01, 1.548498e+00, 2.009786e+00, 1.916707e+00, 8.899693e-01, 2.276216e+00, 3.086191e+00, 2.478889e+00, 2.140387e+00, 1.767600e+00, 1.265913e-01,
2.000000e-01	5.235681e-01, 1.377495e+00, 7.230348e-01, 1.416630e+00, 1.968163e+00, 5.634574e-01, 1.437519e+00, 1.769426e+00, 1.231028e-01, 7.148864e-01, 1.250977e+00, 1.162409e+00, 1.275167e+00, 9.540292e-01, 2.391481e+00, 2.024683e+00, 1.772408e+00, 1.820984e+00, 1.531291e+00, 4.085941e-01,
4.000000e-01	3.237656e-01, 7.362558e-01, 6.004194e-01, 9.263469e-01, 1.584026e+00, 3.170587e-01, 1.088363e+00, 1.013709e+00, 1.109580e-01, 4.287111e-01, 1.019544e+00, 7.304996e-01, 8.525767e-01, 8.041446e-01, 1.900988e+00, 1.484372e+00, 1.793451e+00, 9.983545e-01, 8.129643e-01, 5.810921e-01,
6.000000e-01	1.810323e-01, 6.151911e-01, 4.807283e-01, 5.667360e-01, 1.285871e+00, 2.067065e-01, 9.384593e-01, 6.081798e-01, 1.255856e-01, 5.549637e-01, 5.538559e-01, 3.915773e-01, 7.685040e-01, 5.820304e-01, 1.801289e+00, 1.081520e+00, 1.747637e+00, 9.077263e-01, 5.427757e-01, 7.532818e-01,
8.000000e-01	1.339851e-01, 4.028436e-01, 2.726329e-01, 4.350586e-01, 1.073040e+00, 1.113266e-01, 9.734567e-01, 3.238459e-01, 3.804003e-01, 7.342347e-01, 2.933545e-01, 2.149440e-01, 7.105996e-01, 3.923284e-01, 1.624639e+00, 1.151210e+00, 1.700374e+00, 7.408478e-01, 3.914056e-01, 9.283029e-01,
1.000000e+00	8.501937e-02, 2.833141e-01, 1.572155e-01, 2.827004e-01, 8.092625e-01, 7.425341e-02, 7.855576e-01, 2.298104e-01, 5.307506e-01, 7.397576e-01, 2.087259e-01, 1.209291e-01, 6.872436e-01, 2.820442e-01, 1.240815e+00, 7.692951e-01, 1.910763e+00, 6.164582e-01, 2.754569e-01, 1.078795e+00,
1.200000e+00	5.359506e-02, 2.084448e-01, 7.918936e-02, 1.631406e-01, 7.523830e-01, 6.572586e-02, 6.723474e-01, 1.394536e-01, 7.418748e-01, 7.102212e-01, 1.014857e-01, 6.170361e-02, 6.413353e-01, 1.923376e-01, 1.177579e+00, 3.472908e-01, 1.747243e+00, 3.754472e-01, 1.643344e-01, 8.078961e-01,
1.400000e+00	3.236619e-02, 1.536989e-01, 3.961682e-02, 1.243710e-01, 6.336908e-01, 1.137215e-01, 6.435951e-01, 7.989342e-02, 8.642929e-01, 8.678481e-01, 6.859708e-02, 3.854969e-02, 6.878186e-01, 9.886331e-02, 1.325737e+00, 1.933781e-01, 1.831660e+00, 2.536591e-01, 8.537980e-02, 9.645068e-01,
1.600000e+00	2.451097e-02, 1.087615e-01, 3.053913e-02, 8.173064e-02, 6.171352e-01, 1.506851e-01, 7.580293e-01, 6.552609e-02, 1.060499e+00, 9.007394e-01, 3.648287e-02, 2.069540e-02, 5.958883e-01, 8.825682e-02, 9.814370e-01, 1.293382e-01, 1.823187e+00, 1.712027e-01, 8.992988e-02, 9.841539e-01,
1.800000e+00	1.234620e-02, 6.996423e-02, 1.320957e-02, 3.982919e-02, 5.906647e-01, 2.172719e-01, 5.518443e-01, 3.568100e-02, 1.300788e+00, 5.971016e-01, 2.484789e-02, 1.231059e-02, 6.482716e-01, 6.631587e-02, 9.941440e-01, 5.843640e-02, 1.779791e+00, 9.032014e-02, 5.256139e-02, 9.610469e-01,
2.000000e+00	7.866333e-03, 5.145568e-02, 7.269224e-03, 4.834917e-02, 4.534545e-01, 3.577882e-01, 5.096728e-01, 2.642914e-02, 1.284612e+00, 7.902274e-01, 1.463412e-02, 6.087821e-03, 5.090172e-01, 3.922837e-02, 1.092359e+00, 3.173424e-02, 2.145911e+00, 5.409254e-02, 4.308480e-02, 1.059175e+00,
0.000000e+00	2.083436e+00, 2.123566e+00, 1.201285e+00, 7.851718e-01, 9.030738e-01, 1.598978e+00, 1.688582e+00, 1.977333e+00, 5.057352e-01, 1.547167e+00, 7.253140e-01, 1.941741e+00, 1.410837e+00, 3.031015e+00, 1.279672e+00, 1.779838e-01, 2.044071e+00, 2.209942e+00, 1.153884e+00, 2.353986e+00,
2.000000e-01	1.406375e+00, 1.498281e+00, 7.432151e-01, 9.348567e-01, 5.799010e-01, 1.108194e+00, 1.321694e+00, 1.247964e+00, 4.048219e-01, 1.028569e+00, 6.015932e-01, 1.187800e+00, 8.045964e-01, 2.517035e+00, 1.214337e+00, 9.799950e-02, 1.574649e+00, 1.480792e+00, 6.919229e-01, 1.460764e+00,
4.000000e-01	8.657111e-01, 1.757762e+00, 5.769917e-01, 8.011865e-01, 4.243137e-01, 9.702827e-01, 9.569537e-01, 8.865827e-01, 4.546819e-01, 6.543629e-01, 3.242279e-01, 7.486196e-01, 8.533923e-01, 1.883259e+00, 6.760863e-01, 6.065994e-02, 1.077110e+00, 9.956571e-01, 3.887657e-01, 1.142510e+00,
6.000000e-01	7.892526e-01, 1.199937e+00, 2.103408e-01, 6.264801e-01, 2.978507e-01, 6.035236e-01, 6.974081e-01, 6.977659e-01, 7.257529e-01, 7.183807e-01, 2.128216e-01, 3.692308e-01, 6.627154e-01, 1.703986e+00, 1.081654e+00, 3.910448e-02, 9.044330e-01, 6.651319e-01, 2.993568e-01, 1.123785e+00,
8.000000e-01	7.215586e-01, 1.035335e+00, 2.065234e-01, 6.965287e-01, 2.663620e-01, 7.977295e-01, 5.767138e-01, 4.851779e-01, 8.684525e-01, 6.913681e-01, 1.216138e-01, 2.345978e-01, 6.466639e-01, 1.419150e+00, 1.132528e+00, 2.221380e-02, 7.327273e-01, 5.495829e-01, 2.005680e-01, 1.013865e+00,
1.000000e+00	9.249888e-01, 8.261460e-01, 1.205975e-01, 5.918426e-01, 2.941874e-01, 6.514835e-01, 4.287706e-01, 3.383794e-01, 1.092451e+00, 7.790823e-01, 8.410113e-02, 1.205758e-01, 6.417531e-01, 9.203363e-01, 7.850468e-01, 1.158512e-02, 9.178529e-01, 2.913093e-01, 1.301906e-01, 9.475492e-01,
1.200000e+00	6.711876e-01, 5.623211e-01, 8.260505e-02, 5.864267e-01, 2.537446e-01, 7.219922e-01, 3.397371e-01, 2.719213e-01, 1.082126e+00, 7.357545e-01, 4.748701e-02, 6.157974e-02, 6.196724e-01, 7.863458e-01, 9.058371e-01, 6.942652e-03, 1.072849e+00, 1.801909e-01, 8.773146e-02, 9.689053e-01,
1.400000e+00	4.883099e-01, 3.394384e-01, 5.584920e-02, 5.785676e-01, 2.769624e-01, 4.787998e-01, 3.253044e-01, 2.066557e-01, 1.290465e+00, 6.122833e-01, 2.932682e-02, 3.994460e-02, 4.959788e-01, 4.832442e-01, 7.621555e-01, 3.358516e-03, 1.218423e+00, 1.249673e-01, 8.508243e-02, 9.304775e-01,
1.600000e+00	2.930547e-01, 3.005336e-01, 3.704245e-02, 5.789586e-01, 3.333833e-01, 7.633064e-01, 3.024943e-01, 1.393371e-01, 1.190484e+00, 7.946451e-01, 1.752433e-02, 2.190224e-02, 6.231352e-01, 3.515713e-01, 8.897109e-01, 2.250774e-03, 1.349128e+00, 5.329387e-02, 6.738424e-02, 9.180546e-01,
1.800000e+00	1.855432e-01, 1.920078e-01, 2.840056e-02, 6.117452e-01, 4.533716e-01, 5.516024e-01, 2.133350e-01, 1.697064e-01, 1.462235e+00, 7.487615e-01, 1.192026e-02, 1.237759e-02, 5.102754e-01, 2.240625e-01, 7.565541e-01, 1.332567e-03, 1.382379e+00, 4.895576e-02, 5.882931e-02, 8.977638e-01,
2.000000e+00	1.344999e-01, 1.234966e-01, 2.236640e-02, 6.518672e-01, 4.019523e-01, 7.272465e-01, 1.836620e-01, 1.354519e-01, 1.456997e+00, 7.264050e-01, 7.313030e-03, 6.802870e-03, 5.221354e-01, 1.691679e-01, 7.477626e-01, 7.764170e-04, 1.816486e+00, 3.125934e-02, 5.121347e-02, 1.057043e+00,
0.000000e+00	2.772734e+00, 2.319837e+00, 4.719666e-01, 1.928444e+00, 2.007682e+00, 1.855624e+00, 1.637821e-01, 1.178436e+00, 2.238351e+00, 1.959231e+00, 2.233996e+00, 2.520731e+00, 1.542327e+00, 5.016498e-01, 2.250547e+00, 2.756367e-02, 2.110854e+00, 8.546313e-01, 2.108193e+00, 2.507498e+00,
2.000000e-01	1.611432e+00, 1.629060e+00, 6.433824e-01, 1.241413e+00, 1.576649e+00, 1.286028e+00, 3.664066e-01, 1.108108e+00, 2.233324e+00, 1.440778e+00, 1.903532e+00, 1.425785e+00, 1.088947e+00, 5.373769e-01, 1.900530e+00, 1.539566e-02, 1.651233e+00, 5.518020e-01, 1.433273e+00, 1.725540e+00,
4.000000e-01	1.176441e+00, 1.074332e+00, 4.921727e-01, 9.452254e-01, 1.141193e+00, 7.066570e-01, 3.621878e-01, 8.718302e-01, 1.978290e+00, 9.367179e-01, 1.255046e+00, 1.031281e+00, 8.398301e-01, 6.182315e-01, 1.810756e+00, 8.492012e-03, 1.493583e+00, 4.073791e-01, 8.354239e-01, 1.310032e+00,
6.000000e-01	6.930641e-01, 7.614710e-01, 3.550826e-01, 5.308766e-01, 9.696686e-01, 4.072458e-01, 5.605447e-01, 5.202800e-01, 1.702034e+00, 8.972163e-01, 6.983274e-01, 5.311679e-01, 6.251431e-01, 6.089838e-01, 1.526163e+00, 4.319675e-03, 1.851102e+00, 2.278887e-01, 6.077557e-01, 1.188993e+00,
8.000000e-01	4.218488e-01, 6.601228e-01, 1.900025e-01, 2.959006e-01, 6.437050e-01, 2.670271e-01, 5.710925e-01, 3.254159e-01, 1.821157e+00, 8.969889e-01, 4.287823e-01, 2.994829e-01, 5.928110e-01, 3.936437e-01, 1.427347e+00, 2.109255e-03, 1.966769e+00, 1.616835e-01, 3.357567e-01, 1.049584e+00,
1.000000e+00	2.884655e-01, 4.219005e-01, 1.059011e-01, 2.077066e-01, 5.652056e-01, 1.926379e-01, 5.792483e-01, 2.305128e-01, 1.708907e+00, 8.297970e-01, 2.297921e-01, 1.640957e-01, 5.742435e-01, 2.767689e-01, 1.138555e+00, 1.036989e-03, 1.661025e+00, 9.136628e-02, 2.048899e-01, 9.535103e-01,
1.200000e+00	1.421521e-01, 3.279777e-01, 6.485270e-02, 1.400670e-01, 5.538733e-01, 3.036816e-01, 4.821167e-01, 1.286442e-01, 1.584805e+00, 7.206187e-01, 1.473139e-01, 8.489247e-02, 4.766424e-01, 1.977773e-01, 1.027881e+00, 1.000729e-03, 1.725013e+00, 6.106579e-02, 1.197180e-01, 9.280346e-01,
1.400000e+00	8.761187e-02, 1.889392e-01, 3.239255e-02, 9.019683e-02, 4.108063e-01, 3.762050e-01, 3.454638e-01, 9.514950e-02, 1.760090e+00, 7.715928e-01, 9.320401e-02, 4.955319e-02, 5.676970e-01, 1.577382e-01, 9.274365e-01, 4.574982e-04, 1.906666e+00, 4.693327e-02, 7.640811e-02, 9.755201e-01,
1.600000e+00	7.403276e-02, 1.198812e-01, 1.477279e-02, 9.278263e-02, 5.440424e-01, 4.089794e-01, 3.943203e-01, 5.821433e-02, 1.758515e+00, 7.279402e-01, 6.569131e-02, 2.787350e-02, 6.486230e-01, 9.523780e-02, 1.080709e+00, 3.705641e-04, 1.784877e+00, 2.184802e-02, 6.753879e-02, 9.348756e-01,
1.800000e+00	3.673800e-02, 1.036075e-01, 1.100905e-02, 1.003304e-01, 5.988760e-01, 5.615179e-01, 3.828266e-01, 5.629584e-02, 1.734270e+00, 7.912308e-01, 2.669361e-02, 1.337098e-02, 6.760194e-01, 6.917657e-02, 9.433113e-01, 2.242668e-04, 1.717701e+00, 1.713220e-02, 5.464815e-02, 1.048745e+00,
2.000000e+00	2.742246e-02, 7.079354e-02, 3.871210e-03, 1.607828e-01, 5.352656e-01, 5.183972e-01, 2.820723e-01, 5.733465e-02, 1.660035e+00, 7.805453e-01, 2.281393e-02, 9.285897e-03, 4.951144e-01, 5.186345e-02, 7.808254e-01, 1.725978e-04, 1.760126e+00, 1.226022e-02, 5.564226e-02, 9.100806e-01,
0.000000e+00	2.689566e+00, 3.012253e+00, 2.108971e-01, 2.288971e+00, 1.593541e-01, 5.129703e-01, 1.428170e+00, 2.675532e-02, 3.781487e-01, 2.264408e-01, 2.587328e+00, 2.253685e+00, 4.806756e-01, 2.502055e+00, 1.719836e+00, 1.669974e+00, 6.456713e-01, 8.960923e-02, 2.790123e+00, 1.039175e+00,
2.000000e-01	2.213785e+00, 2.360747e+00, 4.356897e-01, 1.423484e+00, 2.178453e-01, 2.658283e-01, 1.046596e+00, 2.773095e-02, 3.106687e-01, 4.707430e-01, 1.836398e+00, 1.299185e+00, 2.765667e-01, 1.501872e+00, 1.671010e+00, 1.331153e+00, 5.498731e-01, 1.941981e-01, 1.545612e+00, 9.491908e-01,
4.000000e-01	1.478611e+00, 1.911566e+00, 4.404730e-01, 1.012558e+00, 2.671637e-01, 1.516898e-01, 9.423968e-01, 2.134548e-02, 3.854547e-01, 4.653857e-01, 1.349683e+00, 5.880671e-01, 2.771368e-01, 1.611234e+00, 1.787095e+00, 9.560351e-01, 4.095358e-01, 1.076924e-01, 8.138762e-01, 1.174766e+00,
6.000000e-01	1.596559e+00, 1.824349e+00, 2.798129e-01, 6.159864e-01, 2.643931e-01, 9.732306e-02, 9.997945e-01, 1.322484e-02, 5.312590e-01, 6.174182e-01, 8.737175e-01, 3.291054e-01, 3.399457e-01, 1.437595e+00, 1.382952e+00, 7.826470e-01, 3.612437e-01, 9.864616e-02, 5.746280e-01, 9.422003e-01,
8.000000e-01	1.081393e+00, 1.814288e+00, 2.002043e-01, 4.024859e-01, 2.832336e-01, 7.642586e-02, 8.457289e-01, 9.493194e-03, 5.368411e-01, 7.438919e-01, 3.717833e-01, 2.224483e-01, 4.098510e-01, 1.049241e+00, 1.230274e+00, 4.654151e-01, 2.924127e-01, 6.615516e-02, 3.190293e-01, 1.102995e+00,
1.000000e+00	9.752558e-01, 1.364501e+00, 1.173872e-01, 1.868719e-01, 3.209265e-01, 1.028138e-01, 7.804909e-01, 8.435339e-03, 7.229357e-01, 7.596383e-01, 2.772467e-01, 1.102390e-01, 4.305359e-01, 1.120865e+00, 1.245799e+00, 2.880331e-01, 4.494691e-01, 3.587302e-02, 1.544733e-01, 1.014346e+00,
1.200000e+00	9.543109e-01, 1.087119e+00, 6.520457e-02, 1.260459e-01, 3.297367e-01, 1.388418e-01, 6.182615e-01, 7.734453e-03, 1.102722e+00, 7.169793e-01, 1.715140e-01, 6.459225e-02, 4.815086e-01, 9.519305e-01, 1.092358e+00, 1.492369e-01, 8.986602e-01, 2.805043e-02, 1.059983e-01, 9.716050e-01,
1.400000e+00	9.547073e-01, 7.621939e-01, 3.456524e-02, 9.221936e-02, 4.083322e-01, 2.272891e-01, 6.056159e-01, 6.156131e-03, 1.106053e+00, 8.206382e-01, 1.098498e-01, 3.515411e-02, 5.432679e-01, 8.122837e-01, 1.025560e+00, 8.057723e-02, 9.747067e-01, 1.781204e-02, 7.202798e-02, 9.557924e-01,
1.600000e+00	7.718343e-01, 4.621896e-01, 1.988239e-02, 5.447110e-02, 3.950685e-01, 3.191857e-01, 5.062182e-01, 1.050062e-02, 1.279305e+00, 8.594293e-01, 7.717794e-02, 1.822664e-02, 4.962674e-01, 5.902239e-01, 1.002414e+00, 4.441235e-02, 1.451266e+00, 1.070020e-02, 6.845722e-02, 7.625128e-01,
1.800000e+00	4.118683e-01, 3.087985e-01, 1.037828e-02, 6.661152e-02, 4.143057e-01, 3.294388e-01, 4.582929e-01, 1.371536e-02, 1.446015e+00, 8.811531e-01, 4.171196e-02, 1.136207e-02, 5.741413e-01, 3.411576e-01, 8.603669e-01, 2.707892e-02, 1.256752e+00, 7.292754e-03, 5.080006e-02, 1.010962e+00,
2.000000e+00	2.628426e-01, 2.883010e-01, 5.574945e-03, 8.496973e-02, 4.442738e-01, 4.567665e-01, 3.976595e-01, 2.524596e-02, 1.327692e+00, 7.580142e-01, 2.729930e-02, 6.424724e-03, 5.230232e-01, 2.840626e-01, 9.094747e-01, 1.295318e-02, 1.682656e+00, 6.966804e-03, 5.804959e-02, 9.136006e-01,
0.000000e+00	1.444487e+00, 1.738695e+00, 8.858546e-01, 5.060017e-01, 1.640390e+00, 2.330761e+00, 7.481932e-01, 3.015500e+00, 7.753326e-01, 6.241213e-01, 2.098875e+00, 1.849663e+00, 2.204397e+00, 2.209670e+00, 2.305396e+00, 1.327870e+00, 1.249252e-01, 1.609514e+00, 4.039436e-01, 2.304588e+00,
2.000000e-01	9.787185e-01, 1.756759e+00, 4.475556e-01, 5.445812e-01, 9.422864e-01, 1.393252e+00, 5.950605e-01, 1.868964e+00, 9.882790e-01, 3.036684e-01, 1.870206e+00, 1.499377e+00, 1.797445e+00, 1.719895e+00, 2.278329e+00, 1.212126e+00, 9.987811e-02, 1.081045e+00, 4.813652e-01, 1.724034e+00,
4.000000e-01	1.145272e+00, 1.396043e+00, 2.334331e-01, 6.185661e-01, 7.954186e-01, 7.788959e-01, 6.109356e-01, 1.538176e+00, 1.190686e+00, 1.799004e-01, 9.474758e-01, 6.779158e-01, 1.500236e+00, 1.697648e+00, 1.920592e+00, 8.067517e-01, 7.980133e-02, 6.333344e-01, 4.980907e-01, 1.679059e+00,
6.000000e-01	1.118563e+00, 1.183556e+00, 1.547268e-01, 4.274647e-01, 4.988323e-01, 4.433648e-01, 5.805013e-01, 9.393355e-01, 9.861884e-01, 1.656704e-01, 7.138935e-01, 4.087646e-01, 1.096673e+00, 1.327066e+00, 1.570612e+00, 4.840313e-01, 1.426057e-01, 4.248794e-01, 4.242302e-01, 1.297084e+00,
8.000000e-01	8.441180e-01, 9.443729e-01, 7.318317e-02, 2.996121e-01, 4.698831e-01, 2.722674e-01, 6.055667e-01, 5.866731e-01, 1.109703e+00, 2.915903e-01, 3.635154e-01, 2.301586e-01, 8.536652e-01, 8.485954e-01, 1.398075e+00, 2.713263e-01, 4.535558e-01, 2.725029e-01, 3.099660e-01, 1.200324e+00,
1.000000e+00	1.060899e+00, 5.984672e-01, 5.303057e-02, 2.160521e-01, 2.959646e-01, 1.509371e-01, 7.396841e-01, 3.747689e-01, 1.195691e+00, 4.887331e-01, 2.653813e-01, 1.254958e-01, 7.626255e-01, 8.648005e-01, 1.321836e+00, 1.679552e-01, 7.977484e-01, 1.704738e-01, 2.170817e-01, 1.356856e+00,
1.200000e+00	8.742934e-01, 5.163744e-01, 2.383536e-02, 1.389633e-01, 3.017681e-01, 1.538595e-01, 5.758793e-01, 2.479748e-01, 1.022312e+00, 5.240067e-01, 1.626858e-01, 6.600887e-02, 6.913088e-01, 6.038375e-01, 1.255599e+00, 7.424550e-02, 1.102078e+00, 9.461168e-02, 1.615232e-01, 1.277102e+00,
1.400000e+00	6.104758e-01, 3.484941e-01, 1.361999e-02, 6.686445e-02, 2.639004e-01, 1.352171e-01, 6.034347e-01, 1.576215e-01, 1.286105e+00, 6.303019e-01, 8.934982e-02, 3.697536e-02, 6.883689e-01, 3.895999e-01, 1.250791e+00, 5.276106e-02, 1.403700e+00, 6.554153e-02, 1.345107e-01, 8.312251e-01,
1.600000e+00	4.227692e-01, 2.147680e-01, 5.697084e-03, 5.826928e-02, 2.009606e-01, 1.414150e-01, 6.454366e-01, 9.095492e-02, 1.442877e+00, 7.555509e-01, 7.098736e-02, 2.303278e-02, 6.616352e-01, 2.727815e-01, 1.210368e+00, 2.590123e-02, 1.584050e+00, 4.213785e-02, 1.055433e-01, 1.259705e+00,
1.800000e+00	2.508203e-01, 1.745689e-01, 4.620731e-03, 4.532051e-02, 2.433977e-01, 2.043391e-01, 6.592592e-01, 6.835035e-02, 1.469369e+00, 6.348623e-01, 3.196986e-02, 1.112463e-02, 5.601005e-01, 2.065540e-01, 9.457387e-01, 1.251281e-02, 1.668889e+00, 2.972011e-02, 7.016837e-02, 9.422275e-01,
2.000000e+00	1.702528e-01, 1.319401e-01, 1.964878e-03, 4.690034e-02, 2.735069e-01, 2.658570e-01, 4.977201e-01, 3.787450e-02, 1.080093e+00, 7.010716e-01, 2.624461e-02, 6.370052e-03, 5.112206e-01, 1.391930e-01, 1.091931e+00, 8.311830e-03, 1.688515e+00, 1.937407e-02, 5.933534e-02, 9.847045e-01,
0.000000e+00	2.884244e+00, 1.572003e+00, 1.251626e+00, 1.673846e+00, 1.124881e+00, 4.557151e-01, 3.209868e-01, 1.377009e+00, 6.074834e-01, 1.143947e+00, 3.222364e+00, 1.910746e+00, 1.340873e+00, 2.671141e+00, 2.390044e+00, 1.512426e+00, 9.197364e-01, 1.808142e+00, 2.004419e+00, 9.428880e-01,
2.000000e-01	2.221356e+00, 1.509110e+00, 8.575170e-01, 1.031585e+00, 8.847738e-01, 2.806003e-01, 4.192358e-01, 1.105951e+00, 7.046025e-01, 6.303539e-01, 1.894556e+00, 1.122249e+00, 8.665743e-01, 1.874914e+00, 1.826287e+00, 1.103913e+00, 7.542199e-01, 1.240198e+00, 1.372895e+00, 8.400328e-01,
4.000000e-01	1.380288e+00, 1.123270e+00, 5.454844e-01, 7.204936e-01, 6.844321e-01, 1.411500e-01, 4.827514e-01, 8.738289e-01, 1.159811e+00, 6.553925e-01, 1.222679e+00, 4.981991e-01, 5.708673e-01, 1.609330e+00, 1.694040e+00, 7.582856e-01, 4.755700e-01, 8.933326e-01, 7.185722e-01, 7.077091e-01,
6.000000e-01	1.516825e+00, 9.980423e-01, 3.440187e-01, 4.798751e-01, 6.647556e-01, 9.845339e-02, 6.363070e-01, 4.707652e-01, 1.260720e+00, 6.325928e-01, 6.740514e-01, 3.569061e-01, 5.375441e-01, 1.374987e+00, 1.530489e+00, 4.016591e-01, 5.033903e-01, 4.493291e-01, 4.875232e-01, 9.851871e-01,
8.000000e-01	1.209495e+00, 8.257483e-01, 1.931602e-01, 2.798345e-01, 6.988847e-01, 7.492967e-02, 6.132645e-01, 2.212465e-01, 1.226414e+00, 6.908968e-01, 3.403988e-01, 1.574234e-01, 6.022696e-01, 9.927933e-01, 1.277505e+00, 2.272001e-01, 7.253057e-01, 3.052839e-01, 2.641316e-01, 1.049008e+00,
1.000000e+00	9.393535e-01, 5.795218e-01, 1.106456e-01, 1.640774e-01, 5.971674e-01, 9.431188e-02, 6.726539e-01, 1.896502e-01, 1.436543e+00, 6.850598e-01, 2.855494e-01, 1.142096e-01, 6.227687e-01, 8.153583e-01, 1.336182e+00, 1.177270e-01, 1.077457e+00, 2.091388e-01, 1.596153e-01, 9.329101e-01,
1.200000e+00	6.877718e-01, 4.194332e-01, 5.548394e-02, 1.045974e-01, 5.210272e-01, 1.121711e-01, 6.581092e-01, 1.122038e-01, 1.417780e+00, 7.940157e-01, 1.906176e-01, 4.670761e-02, 6.190302e-01, 5.150970e-01, 1.270531e+00, 6.119852e-02, 1.082814e+00, 1.189054e-01, 1.165951e-01, 9.721569e-01,
1.400000e+00	4.925440e-01, 2.168990e-01, 3.373949e-02, 7.603032e-02, 4.534453e-01, 2.284551e-01, 5.279218e-01, 7.119512e-02, 1.359508e+00, 8.020283e-01, 9.073433e-02, 3.070057e-02, 5.042737e-01, 3.855913e-01, 1.032505e+00, 3.641298e-02, 1.371426e+00, 7.582923e-02, 9.028895e-02, 1.154364e+00,
1.600000e+00	3.042387e-01, 1.962915e-01, 1.584509e-02, 4.532055e-02, 4.082451e-01, 3.125484e-01, 4.340921e-01, 5.169220e-02, 1.464559e+00, 8.762764e-01, 7.123778e-02, 1.557302e-02, 6.852352e-01, 2.674981e-01, 1.192615e+00, 1.995236e-02, 1.741921e+00, 5.152626e-02, 6.058631e-02, 8.203600e-01,
1.800000e+00	1.914657e-01, 1.356183e-01, 9.869885e-03, 4.944674e-02, 4.581911e-01, 3.866701e-01, 4.049046e-01, 3.167041e-02, 1.284161e+00, 8.579497e-01, 4.288954e-02, 8.961449e-03, 6.068487e-01, 1.691496e-01, 1.082683e+00, 9.945032e-03, 1.629355e+00, 3.477394e-02, 5.692269e-02, 9.665696e-01,
2.000000e+00	1.211022e-01, 8.124719e-02, 5.399512e-03, 7.101467e-02, 4.586741e-01, 5.305278e-01, 4.014250e-01, 3.754810e-02, 1.301679e+00, 8.029653e-01, 2.137194e-02, 4.941015e-03, 5.030028e-01, 1.327519e-01, 9.284178e-01, 6.689668e-03, 2.048172e+00, 2.274280e-02, 4.909894e-02, 8.231600e-01,
0.000000e+00	1.419663e+00, 2.097625e+00, 2.862427e+00, 7.241805e-01, 2.639557e-01, 1.066715e+00, 1.727331e+00, 1.717021e+00, 2.789063e+00, 2.258586e+00, 2.568840e+00, 2.836165e+00, 5.350100e-01, 2.442383e+00, 5.761824e-01, 2.130179e+00, 1.785640e+00, 1.858472e+00, 6.925796e-01, 3.735300e-01,
2.000000e-01	1.020591e+00, 1.457095e+00, 1.956683e+00, 3.605702e-01, 4.195662e-01, 1.171176e+00, 9.726695e-01, 1.303897e+00, 1.676863e+00, 1.056298e+00, 1.849472e+00, 1.685829e+00, 5.263818e-01, 2.127426e+00, 5.204516e-01, 1.789540e+00, 1.378361e+00, 1.676685e+00, 3.252243e-01, 2.563265e-01,
4.000000e-01	4.703407e-01, 1.975593e+00, 7.097447e-01, 3.186474e-01, 5.954868e-01, 1.052241e+00, 7.260486e-01, 9.713156e-01, 1.699598e+00, 9.261073e-01, 1.149958e+00, 1.387663e+00, 5.357577e-01, 1.684327e+00, 4.143154e-01, 1.632170e+00, 1.080856e+00, 1.322814e+00, 2.393446e-01, 3.393913e-01,
6.000000e-01	6.601071e-01, 1.434343e+00, 4.987665e-01, 4.016496e-01, 5.402685e-01, 1.093282e+00, 4.811355e-01, 9.648775e-01, 1.516215e+00, 6.920428e-01, 6.795947e-01, 8.183426e-01, 6.584374e-01, 1.477949e+00, 5.700904e-01, 1.193225e+00, 1.008306e+00, 1.229721e+00, 1.382372e-01, 6.435259e-01,
8.000000e-01	6.085993e-01, 1.495375e+00, 3.497541e-01, 6.338740e-01, 6.351066e-01, 1.017713e+00, 2.943184e-01, 8.445036e-01, 1.502561e+00, 5.803516e-01, 3.830957e-01, 3.944103e-01, 6.501693e-01, 1.419537e+00, 5.035756e-01, 7.730145e-01, 6.374395e-01, 8.243932e-01, 1.007163e-01, 6.400280e-01,
1.000000e+00	7.997842e-01, 1.114047e+00, 1.490100e-01, 6.631165e-01, 7.422874e-01, 9.784184e-01, 2.175473e-01, 8.051328e-01, 1.341449e+00, 7.349348e-01, 2.263811e-01, 2.436748e-01, 5.322814e-01, 1.177878e+00, 6.988170e-01, 4.815983e-01, 7.707529e-01, 5.911327e-01, 8.242633e-02, 9.496246e-01,
1.200000e+00	7.922637e-01, 8.675866e-01, 9.802706e-02, 5.563140e-01, 5.915420e-01, 9.559967e-01, 1.660753e-01, 5.883569e-01, 1.625940e+00, 7.089095e-01, 1.620692e-01, 1.566432e-01, 6.097282e-01, 7.945398e-01, 7.510634e-01, 2.852673e-01, 1.021254e+00, 3.564771e-01, 7.303997e-02, 8.302508e-01,
1.400000e+00	4.776615e-01, 5.192723e-01, 6.919126e-02, 6.008130e-01, 6.800768e-01, 9.058342e-01, 1.128744e-01, 5.004871e-01, 1.673696e+00, 7.442889e-01, 8.088074e-02, 7.258369e-02, 5.489991e-01, 5.901266e-01, 8.266074e-01, 1.262788e-01, 1.314455e+00, 2.466480e-01, 6.330796e-02, 8.628739e-01,
1.600000e+00	4.148438e-01, 4.264058e-01, 5.574575e-02, 6.981998e-01, 5.329016e-01, 8.668376e-01, 1.197554e-01, 4.829744e-01, 1.494885e+00, 7.265516e-01, 6.570910e-02, 4.236446e-02, 5.596443e-01, 3.986271e-01, 7.271922e-01, 6.795083e-02, 1.373425e+00, 1.618502e-01, 4.520457e-02, 8.053979e-01,
1.800000e+00	2.655036e-01, 2.952787e-01, 4.500074e-02, 6.312484e-01, 5.206614e-01, 7.548540e-01, 9.560532e-02, 3.475212e-01, 1.463358e+00, 8.566571e-01, 3.706727e-02, 2.412496e-02, 6.010263e-01, 3.061234e-01, 8.477251e-01, 5.513802e-02, 1.410285e+00, 1.139623e-01, 5.428098e-02, 1.071574e+00,
2.000000e+00	1.622079e-01, 1.653245e-01, 4.919001e-02, 7.512614e-01, 5.447018e-01, 8.664318e-01, 9.904149e-02, 3.485883e-01, 1.761292e+00, 7.463748e-01, 2.039817e-02, 1.333893e-02, 6.286593e-01, 2.118586e-01, 7.934999e-01, 2.536485e-02, 1.496299e+00, 5.729616e-02, 4.469014e-02, 1.036347e+00,
0.000000e+00	2.067666e+00, 2.556150e+00, 4.230907e-01, 2.561335e+00, 5.918419e-01, 7.056222e-01, 2.671662e+00, 1.594912e+00, 2.398395e+00, 8.264963e-01, 2.042237e+00, 8.122711e-01, 2.667186e+00, 1.437413e+00, 5.932397e-01, 2.018233e+00, 1.338403e+00, 2.247304e+00, 1.532517e+00, 1.269001e+00,
2.000000e-01	1.331956e+00, 2.318649e+00, 6.292590e-01, 1.711690e+00, 5.252010e-01, 8.344396e-01, 1.895891e+00, 1.119739e+00, 1.808179e+00, 5.674032e-01, 1.328825e+00, 3.471845e-01, 2.008084e+00, 1.291425e+00, 6.480214e-01, 1.548210e+00, 1.328607e+00, 1.312523e+00, 9.086530e-01, 1.565477e+00,
4.000000e-01	7.840960e-01, 1.668006e+00, 5.917552e-01, 1.223754e+00, 3.874692e-01, 8.086569e-01, 1.005034e+00, 6.840999e-01, 1.473259e+00, 5.450809e-01, 7.588037e-01, 1.673660e-01, 1.290058e+00, 1.312359e+00, 7.475998e-01, 1.382066e+00, 1.159987e+00, 8.263919e-01, 6.143697e-01, 1.302740e+00,
6.000000e-01	8.136834e-01, 1.083415e+00, 5.053708e-01, 9.129375e-01, 3.100408e-01, 7.469113e-01, 7.694319e-01, 5.173420e-01, 1.168972e+00, 6.185248e-01, 3.787941e-01, 1.231267e-01, 9.825332e-01, 1.039287e+00, 7.499776e-01, 9.660008e-01, 8.473215e-01, 5.138528e-01, 6.993917e-01, 1.146195e+00,
8.000000e-01	6.487100e-01, 8.002358e-01, 3.050409e-01, 7.067608e-01, 2.665006e-01, 8.292423e-01, 4.998944e-01, 3.524337e-01, 1.278058e+00, 7.601351e-01, 2.694594e-01, 7.257180e-02, 7.531168e-01, 6.323174e-01, 7.809916e-01, 5.497143e-01, 9.993255e-01, 3.573518e-01, 3.229009e-01, 8.134144e-01,
1.000000e+00	4.175934e-01, 5.586286e-01, 1.814568e-01, 6.133130e-01, 2.446598e-01, 7.203222e-01, 3.792452e-01, 3.805236e-01, 1.468364e+00, 7.099266e-01, 1.807870e-01, 3.986522e-02, 7.651482e-01, 5.930895e-01, 8.494182e-01, 3.536001e-01, 1.451354e+00, 2.020235e-01, 2.832015e-01, 1.216599e+00,
1.200000e+00	3.036821e-01, 3.539193e-01, 9.629769e-02, 5.082841e-01, 3.140378e-01, 7.785406e-01, 3.175035e-01, 3.271216e-01, 1.418252e+00, 7.369536e-01, 1.097690e-01, 1.900892e-02, 6.513879e-01, 4.004671e-01, 8.141787e-01, 1.451207e-01, 1.521076e+00, 1.400993e-01, 2.096056e-01, 1.175588e+00,
1.400000e+00	1.989946e-01, 3.004487e-01, 6.971763e-02, 5.432478e-01, 3.030809e-01, 7.230990e-01, 2.577968e-01, 2.715651e-01, 1.475677e+00, 6.999336e-01, 6.787195e-02, 1.200643e-02, 6.137802e-01, 2.281744e-01, 8.263012e-01, 9.728392e-02, 1.470229e+00, 1.031054e-01, 1.310994e-01, 1.093460e+00,
1.600000e+00	1.467328e-01, 1.419539e-01, 4.956146e-02, 6.087086e-01, 3.269758e-01, 7.522335e-01, 2.064163e-01, 2.437730e-01, 1.209517e+00, 7.607882e-01, 3.644591e-02, 6.360531e-03, 6.111606e-01, 2.147014e-01, 8.968267e-01, 6.942697e-02, 1.671209e+00, 6.385472e-02, 9.686867e-02, 9.945327e-01,
1.800000e+00	7.430744e-02, 1.193288e-01, 4.707356e-02, 6.781483e-01, 3.299466e-01, 6.766904e-01, 1.720903e-01, 2.128651e-01, 1.263096e+00, 7.501518e-01, 2.350358e-02, 3.710534e-03, 5.798014e-01, 1.284504e-01, 7.760758e-01, 3.664706e-02, 1.793305e+00, 3.219859e-02, 7.236262e-02, 1.079839e+00,
2.000000e+00	5.720454e-02, 8.828252e-02, 3.230288e-02, 6.019255e-01, 3.983916e-01, 6.606636e-01, 1.400365e-01, 2.289652e-01, 1.349064e+00, 7.570633e-01, 1.532869e-02, 1.842233e-03, 6.855224e-01, 8.868434e-02, 7.534723e-01, 1.902195e-02, 1.771350e+00, 2.717167e-02, 6.977094e-02, 1.049115e+00,
0.000000e+00	1.575144e+00, 1.160422e+00, 7.453781e-01, 1.308885e+00, 2.805465e+00, 1.581293e+00, 2.926041e-01, 2.516059e+00, 1.173052e+00, 2.303117e+00, 1.482896e+00, 1.348270e-01, 1.127080e+00, 1.729460e+00, 1.434175e+00, 5.315687e-01, 3.146061e+00, 1.133678e+00, 5.340951e-01, 1.893991e+00,
2.000000e-01	1.117351e+00, 9.344024e-01, 6.369383e-01, 1.043588e+00, 1.593988e+00, 8.984322e-01, 3.840050e-01, 1.654267e+00, 1.105409e+00, 1.229840e+00, 9.685961e-01, 2.117940e-01, 9.596389e-01, 1.526823e+00, 1.125318e+00, 3.198398e-01, 2.372760e+00, 8.159524e-01, 4.356576e-01, 1.169835e+00,
4.000000e-01	6.271680e-01, 7.997532e-01, 6.807577e-01, 1.055020e+00, 1.357930e+00, 8.084763e-01, 4.834373e-01, 1.433810e+00, 1.371613e+00, 8.623688e-01, 6.021968e-01, 1.042997e-01, 6.872976e-01, 1.116222e+00, 1.055319e+00, 1.750294e-01, 1.794947e+00, 4.569395e-01, 2.972640e-01, 9.902088e-01,
6.000000e-01	4.779992e-01, 4.927240e-01, 4.919705e-01, 8.623360e-01, 1.080335e+00, 5.996079e-01, 4.361818e-01, 8.545018e-01, 1.354604e+00, 6.133821e-01, 3.864923e-01, 5.869524e-02, 6.507767e-01, 8.248169e-01, 1.025644e+00, 1.002166e-01, 1.972670e+00, 2.634899e-01, 2.147691e-01, 1.095508e+00,
8.000000e-01	2.223691e-01, 3.290608e-01, 3.404556e-01, 7.091995e-01, 9.487340e-01, 4.509389e-01, 3.324193e-01, 6.126086e-01, 1.206516e+00, 5.788745e-01, 2.040703e-01, 3.422485e-02, 6.156300e-01, 6.010653e-01, 1.065950e+00, 5.656006e-02, 1.762850e+00, 1.747974e-01, 1.268514e-01, 1.069020e+00,
1.000000e+00	1.359108e-01, 2.092039e-01, 1.751554e-01, 5.568785e-01, 6.719942e-01, 5.905463e-01, 4.118682e-01, 3.530756e-01, 1.497173e+00, 6.592042e-01, 1.041477e-01, 1.934554e-02, 7.109589e-01, 4.941461e-01, 9.903594e-01, 2.781062e-02, 1.892995e+00, 1.176103e-01, 8.935521e-02, 1.001342e+00,
1.200000e+00	1.126537e-01, 1.489896e-01, 1.203039e-01, 5.026280e-01, 6.992913e-01, 4.733105e-01, 3.048169e-01, 2.495900e-01, 1.474554e+00, 6.626150e-01, 7.680043e-02, 9.808643e-03, 6.149478e-01, 3.160770e-01, 9.600538e-01, 1.701926e-02, 1.925925e+00, 8.654999e-02, 8.639184e-02, 9.756990e-01,
1.400000e+00	6.918666e-02, 1.150915e-01, 6.891822e-02, 4.082477e-01, 5.598705e-01, 4.211609e-01, 2.391045e-01, 1.794226e-01, 1.464949e+00, 7.043366e-01, 3.997399e-02, 5.962042e-03, 5.207750e-01, 2.073965e-01, 7.987274e-01, 1.011400e-02, 1.961136e+00, 5.595961e-02, 7.202713e-02, 1.067315e+00,
1.600000e+00	4.563342e-02, 9.529762e-02, 4.029215e-02, 4.665391e-01, 6.335438e-01, 5.462654e-01, 2.400048e-01, 1.630369e-01, 1.499800e+00, 7.778480e-01, 2.511721e-02, 2.954484e-03, 4.488280e-01, 1.571063e-01, 8.605723e-01, 4.885615e-03, 1.826456e+00, 2.909456e-02, 5.160365e-02, 1.010830e+00,
1.800000e+00	2.694110e-02, 4.927865e-02, 1.880204e-02, 4.140176e-01, 4.880299e-01, 5.885451e-01, 2.233357e-01, 1.477958e-01, 1.465909e+00, 8.260379e-01, 1.724483e-02, 1.561587e-03, 5.023913e-01, 9.738172e-02, 8.811904e-01, 3.108319e-03, 1.962295e+00, 1.922957e-02, 4.801979e-02, 9.146736e-01,
2.000000e+00	1.686706e-02, 3.255878e-02, 1.420955e-02, 4.768025e-01, 5.178343e-01, 6.825384e-01, 1.963230e-01, 1.192555e-01, 1.335073e+00, 8.778503e-01, 9.802582e-03, 9.341462e-04, 5.157387e-01, 6.767490e-02, 9.459924e-01, 1.230188e-03, 1.576416e+00, 1.302677e-02, 3.990442e-02, 9.703611e-01,
0.000000e+00	2.480742e+00, 1.180533e+00, 2.150057e+00, 1.883079e+00, 2.379837e+00, 1.369981e+00, 1.748491e+00, 8.491483e-01, 1.474347e+00, 9.825072e-02, 2.140545e+00, 4.147918e-01, 1.750515e-01, 4.806184e-01, 1.202069e+00, 7.430072e-01, 3.039965e+00, 1.128126e+00, 2.315030e+00, 6.703006e-01,
2.000000e-01	1.324425e+00, 8.895004e-01, 1.837564e+00, 1.467243e+00, 2.168779e+00, 9.016760e-01, 1.100702e+00, 1.018425e+00, 1.214998e+00, 2.159357e-01, 1.462674e+00, 5.791466e-01, 9.512387e-02, 5.379014e-01, 9.987294e-01, 5.134405e-01, 2.749676e+00, 6.842188e-01, 1.395874e+00, 7.473049e-01,
4.000000e-01	7.549888e-01, 6.639026e-01, 9.667294e-01, 8.828795e-01, 1.543053e+00, 8.326011e-01, 7.772811e-01, 7.429809e-01, 9.613388e-01, 3.314793e-01, 9.738606e-01, 5.761502e-01, 1.678082e-01, 4.609934e-01, 9.186461e-01, 2.232611e-01, 2.090914e+00, 3.797022e-01, 8.870941e-01, 8.772996e-01,
6.000000e-01	5.249450e-01, 4.805478e-01, 5.576441e-01, 5.236408e-01, 1.277112e+00, 5.920827e-01, 6.370990e-01, 4.625135e-01, 9.130132e-01, 5.209487e-01, 6.870669e-01, 3.320937e-01, 2.894599e-01, 2.504244e-01, 9.891684e-01, 1.452134e-01, 1.868325e+00, 2.447651e-01, 4.376608e-01, 9.985637e-01,
8.000000e-01	4.054791e-01, 3.060305e-01, 2.732413e-01, 3.147521e-01, 1.079365e+00, 7.022622e-01, 5.138321e-01, 3.405256e-01, 1.132276e+00, 7.603648e-01, 2.738356e-01, 2.274246e-01, 4.389128e-01, 1.944279e-01, 8.919697e-01, 7.341963e-02, 2.279832e+00, 1.949639e-01, 2.993590e-01, 1.132535e+00,
1.000000e+00	2.356452e-01, 2.130256e-01, 2.022821e-01, 3.399495e-01, 8.821739e-01, 4.754831e-01, 4.991499e-01, 2.101000e-01, 1.386065e+00, 6.734251e-01, 2.356254e-01, 1.288990e-01, 4.232166e-01, 1.255287e-01, 8.576389e-01, 4.465229e-02, 1.944961e+00, 1.176754e-01, 1.645941e-01, 1.068097e+00,
1.200000e+00	1.128028e-01, 1.691883e-01, 8.281036e-02, 3.071441e-01, 6.890932e-01, 6.003189e-01, 2.593525e-01, 1.978068e-01, 1.404686e+00, 7.681834e-01, 1.314327e-01, 4.925967e-02, 5.199014e-01, 9.662827e-02, 9.975833e-01, 3.035277e-02, 2.113942e+00, 6.972624e-02, 9.726478e-02, 8.081933e-01,
1.400000e+00	8.524127e-02, 8.265607e-02, 5.858381e-02, 3.471744e-01, 6.136367e-01, 5.469304e-01, 2.956663e-01, 1.738593e-01, 1.399922e+00, 7.995292e-01, 9.004906e-02, 3.466111e-02, 5.648602e-01, 7.075491e-02, 9.924914e-01, 1.471689e-02, 2.273799e+00, 3.963263e-02, 7.344071e-02, 9.969986e-01,
1.600000e+00	6.768005e-02, 6.541709e-02, 3.212710e-02, 4.007815e-01, 6.287205e-01, 5.518991e-01, 2.821581e-01, 1.348884e-01, 1.221532e+00, 8.382513e-01, 3.861557e-02, 1.873542e-02, 5.206981e-01, 4.433858e-02, 8.514742e-01, 7.607393e-03, 2.009210e+00, 3.007998e-02, 5.178787e-02, 9.515143e-01,
1.800000e+00	3.552843e-02, 4.766010e-02, 2.668736e-02, 4.112353e-01, 5.407231e-01, 6.330496e-01, 2.571889e-01, 1.303700e-01, 1.375874e+00, 6.908444e-01, 2.844782e-02, 9.881844e-03, 5.242184e-01, 2.865399e-02, 9.278325e-01, 3.780350e-03, 2.192753e+00, 1.930024e-02, 4.736072e-02, 9.883401e-01,
2.000000e+00	2.605765e-02, 3.565090e-02, 1.359226e-02, 4.728078e-01, 5.216203e-01, 6.877611e-01, 2.028965e-01, 1.374924e-01, 1.331989e+00, 7.717770e-01, 1.887626e-02, 6.046611e-03, 5.306577e-01, 2.190674e-02, 9.378662e-01, 2.578314e-03, 2.129012e+00, 1.477406e-02, 5.122898e-02, 9.789741e-01,
0.000000e+00	1.557769e+00, 2.294230e-01, 2.064384e+00, 1.724613e+00, 1.240011e+00, 2.450268e+00, 6.964079e-01, 2.228974e+00, 1.045450e-01, 2.365571e+00, 8.786266e-01, 1.194139e+00, 2.149936e+00, 6.295949e-01, 2.185849e+00, 5.820447e-01, 1.213266e+00, 2.946106e+00, 2.321904e-01, 1.346259e+00,
2.000000e-01	8.382006e-01, 1.951946e-01, 1.277422e+00, 1.338649e+00, 9.460720e-01, 1.634034e+00, 5.670511e-01, 2.211825e+00, 4.778447e-01, 1.413559e+00, 4.922770e-01, 8.634297e-01, 1.475753e+00, 3.944185e-01, 1.567558e+00, 3.898968e-01, 1.546334e+00, 1.913216e+00, 4.052046e-01, 7.507620e-01,
4.000000e-01	6.326770e-01, 1.278371e-01, 1.175831e+00, 1.114110e+00, 9.066446e-01, 8.015184e-01, 6.571138e-01, 1.520912e+00, 6.881105e-01, 7.966034e-01, 3.087511e-01, 8.517008e-01, 1.036143e+00, 2.794720e-01, 1.732685e+00, 1.955649e-01, 1.444612e+00, 1.412034e+00, 4.027165e-01, 6.667425e-01,
6.000000e-01	4.469019e-01, 9.096616e-02, 7.268533e-01, 1.077451e+00, 7.785861e-01, 4.549111e-01, 5.510787e-01, 9.559373e-01, 8.733916e-01, 6.648912e-01, 1.946159e-01, 4.730405e-01, 1.022264e+00, 2.107553e-01, 1.390515e+00, 1.264458e-01, 1.907718e+00, 7.909536e-01, 2.641520e-01, 8.494248e-01,
8.000000e-01	2.536647e-01, 4.829191e-02, 5.575561e-01, 7.228003e-01, 8.107117e-01, 3.624534e-01, 5.186856e-01, 6.800177e-01, 1.181521e+00, 6.497738e-01, 1.028780e-01, 2.838437e-01, 7.493160e-01, 1.795329e-01, 1.190615e+00, 7.647852e-02, 1.567613e+00, 5.760239e-01, 2.315762e-01, 8.683687e-01,
1.000000e+00	2.216541e-01, 3.812695e-02, 3.315491e-01, 5.520515e-01, 6.823256e-01, 3.767256e-01, 5.694189e-01, 4.610451e-01, 1.218435e+00, 6.241039e-01, 5.666133e-02, 1.526120e-01, 7.005245e-01, 1.188281e-01, 1.228362e+00, 4.429039e-02, 2.118312e+00, 3.491872e-01, 1.988772e-01, 9.421373e-01,
1.200000e+00	9.430398e-02, 3.017052e-02, 1.863557e-01, 4.757357e-01, 5.568049e-01, 3.322337e-01, 5.783265e-01, 2.720888e-01, 1.086411e+00, 5.862406e-01, 4.192974e-02, 8.779785e-02, 7.592037e-01, 7.939526e-02, 1.131679e+00, 2.349414e-02, 1.908259e+00, 1.862909e-01, 1.252545e-01, 1.000105e+00,
1.400000e+00	7.285704e-02, 1.735476e-02, 1.092041e-01, 3.745408e-01, 5.265668e-01, 3.556845e-01, 4.695663e-01, 1.458983e-01, 1.184836e+00, 7.352056e-01, 2.207394e-02, 4.114224e-02, 6.551863e-01, 4.149434e-02, 1.230993e+00, 1.167893e-02, 2.046152e+00, 1.371929e-01, 8.108943e-02, 9.771293e-01,
1.600000e+00	4.288754e-02, 1.080221e-02, 6.062551e-02, 2.668079e-01, 5.201843e-01, 3.813814e-01, 3.899934e-01, 1.214609e-01, 1.451750e+00, 8.498019e-01, 1.402763e-02, 3.107833e-02, 5.806974e-01, 3.736478e-02, 9.216277e-01, 6.380409e-03, 1.720113e+00, 9.537231e-02, 9.717805e-02, 1.070151e+00,
1.800000e+00	2.656875e-02, 9.597041e-03, 3.080626e-02, 2.651339e-01, 5.070166e-01, 4.933761e-01, 3.478581e-01, 8.652092e-02, 1.359198e+00, 8.982771e-01, 7.789901e-03, 1.581759e-02, 5.381653e-01, 2.361402e-02, 9.351820e-01, 4.309403e-03, 2.272381e+00, 6.569752e-02, 8.494830e-02, 8.411282e-01,
2.000000e+00	1.379883e-02, 5.800998e-03, 1.924950e-02, 2.389771e-01, 5.023179e-01, 4.519875e-01, 2.865742e-01, 6.689441e-02, 1.326465e+00, 9.155645e-01, 4.992023e-03, 7.895662e-03, 6.705074e-01, 1.741537e-02, 8.908162e-01, 2.100973e-03, 2.008226e+00, 2.985617e-02, 5.204547e-02, 8.160256e-01,
0.000000e+00	2.854114e+00, 1.011117e+00, 2.607874e+00, 5.594626e-01, 2.754345e+00, 1.565793e+00, 1.598194e+00, 5.030427e-01, 4.331592e-01, 1.901218e+00, 2.293771e+00, 8.456752e-01, 1.482764e-02, 6.817523e-01, 1.231384e+00, 2.531338e+00, 1.102956e+00, 1.903414e+00, 2.310434e+00, 2.207866e+00,
2.000000e-01	1.465112e+00, 7.039476e-01, 1.567853e+00, 2.925902e-01, 1.851664e+00, 1.041684e+00, 1.293996e+00, 6.403423e-01, 2.640244e-01, 1.476396e+00, 1.694478e+00, 8.767223e-01, 1.280033e-02, 5.190484e-01, 1.090909e+00, 2.160613e+00, 1.151742e+00, 1.624341e+00, 1.281965e+00, 1.557913e+00,
4.000000e-01	1.007584e+00, 4.357692e-01, 8.242010e-01, 1.792559e-01, 1.402065e+00, 7.613314e-01, 9.594716e-01, 6.516191e-01, 3.993357e-01, 9.707194e-01, 9.341560e-01, 5.132848e-01, 1.491698e-01, 3.595958e-01, 8.334757e-01, 1.402186e+00, 1.192948e+00, 1.274427e+00, 7.524818e-01, 1.130992e+00,
6.000000e-01	6.384356e-01, 3.275156e-01, 3.755169e-01, 1.897927e-01, 1.089053e+00, 8.552121e-01, 8.436970e-01, 4.380699e-01, 5.962055e-01, 9.790073e-01, 6.278043e-01, 4.405064e-01, 3.028297e-01, 2.496390e-01, 8.060653e-01, 1.274525e+00, 1.427872e+00, 8.602179e-01, 4.295861e-01, 9.727105e-01,
8.000000e-01	4.436355e-01, 2.182792e-01, 2.212162e-01, 2.285872e-01, 1.018464e+00, 7.201179e-01, 5.176642e-01, 4.065239e-01, 1.013611e+00, 9.406052e-01, 3.458995e-01, 2.341563e-01, 3.475439e-01, 1.866467e-01, 7.517663e-01, 1.049566e+00, 1.335415e+00, 6.653872e-01, 2.176149e-01, 9.129860e-01,
1.000000e+00	2.630499e-01, 1.814886e-01, 1.238405e-01, 4.059478e-01, 8.331744e-01, 8.817137e-01, 3.494316e-01, 3.823926e-01, 1.037126e+00, 9.790642e-01, 1.888327e-01, 1.082432e-01, 4.689134e-01, 1.208079e-01, 5.978051e-01, 5.550678e-01, 1.916474e+00, 4.028937e-01, 1.327458e-01, 7.591094e-01,
1.200000e+00	1.574915e-01, 1.175878e-01, 8.638871e-02, 4.465134e-01, 6.619639e-01, 7.045975e-01, 1.938720e-01, 3.609336e-01, 1.198609e+00, 8.858985e-01, 1.263934e-01, 5.497701e-02, 4.053474e-01, 8.023668e-02, 6.839931e-01, 3.088778e-01, 1.723302e+00, 2.836051e-01, 8.930672e-02, 7.226290e-01,
1.400000e+00	1.142600e-01, 8.150918e-02, 4.415783e-02, 4.559665e-01, 6.805180e-01, 6.699608e-01, 1.737203e-01, 4.049255e-01, 1.135290e+00, 8.304893e-01, 8.498935e-02, 3.342529e-02, 5.268273e-01, 6.815589e-02, 6.256868e-01, 1.966999e-01, 1.877091e+00, 1.490280e-01, 6.637959e-02, 9.231869e-01,
1.600000e+00	7.078569e-02, 5.093367e-02, 3.382366e-02, 6.155954e-01, 7.421611e-01, 7.582512e-01, 1.274931e-01, 3.876092e-01, 1.146078e+00, 6.813200e-01, 5.475540e-02, 2.095354e-02, 5.670352e-01, 3.982010e-02, 7.756601e-01, 8.893634e-02, 1.631115e+00, 8.802565e-02, 4.482738e-02, 9.555145e-01,
1.800000e+00	5.309574e-02, 3.567855e-02, 3.130276e-02, 6.938542e-01, 6.596319e-01, 6.887577e-01, 8.625338e-02, 3.677747e-01, 1.060999e+00, 7.789608e-01, 2.681739e-02, 1.009233e-02, 4.948045e-01, 2.796038e-02, 7.909777e-01, 6.499306e-02, 1.593874e+00, 7.013121e-02, 4.309527e-02, 8.090797e-01,
2.000000e+00	2.663927e-02, 2.741718e-02, 3.287465e-02, 6.926902e-01, 5.576893e-01, 8.165778e-01, 7.902646e-02, 3.411128e-01, 1.127707e+00, 7.611413e-01, 1.644776e-02, 5.711305e-03, 5.791509e-01, 2.152370e-02, 7.519022e-01, 3.069206e-02, 1.702990e+00, 5.204105e-02, 4.639691e-02, 8.113821e-01,
0.000000e+00	2.549324e+00, 9.532420e-01, 2.569983e+00, 1.331934e+00, 2.985075e+00, 1.546020e-03, 2.282471e+00, 6.440851e-01, 1.678957e-01, 2.848539e-01, 2.490405e-01, 1.458488e+00, 4.491209e-01, 2.655303e+00, 2.717448e+00, 1.188078e+00, 5.891154e-01, 1.217729e-02, 1.067533e+00, 2.550639e+00,
2.000000e-01	1.927753e+00, 7.435959e-01, 1.401056e+00, 8.938188e-01, 1.879096e+00, 1.089615e-03, 1.670160e+00, 3.385650e-01, 1.023888e-01, 3.927726e-01, 3.167675e-01, 1.076681e+00, 4.222738e-01, 1.823482e+00, 2.176123e+00, 8.589324e-01, 4.982237e-01, 2.948760e-01, 7.013676e-01, 2.523032e+00,
4.000000e-01	1.644996e+00, 5.270213e-01, 7.210874e-01, 6.398353e-01, 1.534741e+00, 1.073823e-03, 1.311440e+00, 2.086581e-01, 1.207793e-01, 5.870104e-01, 1.745891e-01, 6.126939e-01, 5.322223e-01, 1.279312e+00, 1.577914e+00, 3.892041e-01, 4.930624e-01, 4.419110e-01, 4.145651e-01, 1.490245e+00,
6.000000e-01	1.588621e+00, 3.345486e-01, 4.479854e-01, 3.685081e-01, 9.574406e-01, 2.873943e-03, 1.122661e+00, 1.448617e-01, 1.508203e-01, 7.070901e-01, 1.127620e-01, 3.329304e-01, 4.067621e-01, 8.348294e-01, 1.693051e+00, 2.548484e-01, 7.250760e-01, 2.801156e-01, 2.291616e-01, 1.808015e+00,
8.000000e-01	1.000567e+00, 2.654407e-01, 3.161233e-01, 2.166094e-01, 7.332026e-01, 7.948093e-03, 9.545592e-01, 7.691409e-02, 2.733274e-01, 6.636640e-01, 6.596665e-02, 1.805634e-01, 5.440179e-01, 5.766316e-01, 1.753861e+00, 1.517459e-01, 1.124909e+00, 2.031077e-01, 1.584614e-01, 1.274594e+00,
1.000000e+00	5.822856e-01, 2.037685e-01, 1.377334e-01, 1.284522e-01, 4.527363e-01, 2.648969e-02, 8.068467e-01, 5.109243e-02, 4.644121e-01, 6.720653e-01, 3.805962e-02, 1.153917e-01, 5.246564e-01, 4.193180e-01, 1.151521e+00, 7.079516e-02, 1.187088e+00, 1.230600e-01, 9.870497e-02, 1.124872e+00,
1.200000e+00	5.387267e-01, 1.426865e-01, 8.301462e-02, 8.983422e-02, 4.355303e-01, 5.857351e-02, 6.854174e-01, 3.547575e-02, 6.405477e-01, 8.021634e-01, 2.153537e-02, 5.088851e-02, 4.822954e-01, 3.191011e-01, 1.439198e+00, 3.621451e-02, 1.379799e+00, 8.100351e-02, 7.351515e-02, 1.160751e+00,
1.400000e+00	2.512184e-01, 8.242032e-02, 5.551553e-02, 5.710296e-02, 3.227375e-01, 1.196381e-01, 6.847906e-01, 2.316197e-02, 1.028549e+00, 8.072267e-01, 1.322655e-02, 3.279000e-02, 5.505170e-01, 2.086643e-01, 1.067268e+00, 2.554926e-02, 1.320102e+00, 5.291405e-02, 4.663550e-02, 9.596646e-01,
1.600000e+00	1.940966e-01, 6.567838e-02, 2.417903e-02, 5.225338e-02, 3.711236e-01, 2.375096e-01, 6.286065e-01, 1.674663e-02, 1.006004e+00, 9.075418e-01, 1.058110e-02, 1.564806e-02, 5.296213e-01, 1.407448e-01, 9.513394e-01, 1.059509e-02, 1.887593e+00, 3.583520e-02, 5.303083e-02, 1.023971e+00,
1.800000e+00	1.363393e-01, 4.120142e-02, 1.387395e-02, 4.636774e-02, 4.133838e-01, 2.702840e-01, 5.314262e-01, 1.649352e-02, 1.134179e+00, 8.683766e-01, 5.385023e-03, 8.392032e-03, 5.387534e-01, 1.218329e-01, 9.508078e-01, 7.760356e-03, 1.753368e+00, 2.264552e-02, 5.184975e-02, 1.064044e+00,
2.000000e+00	6.371639e-02, 3.018170e-02, 9.546690e-03, 5.112339e-02, 4.169401e-01, 4.192863e-01, 4.911133e-01, 1.897411e-02, 1.442246e+00, 7.034027e-01, 3.361437e-03, 6.397464e-03, 5.039747e-01, 6.537594e-02, 9.063512e-01, 3.985523e-03, 1.796806e+00, 1.357946e-02, 3.886360e-02, 9.764329e-01,
0.000000e+00	1.753404e+00, 1.561848e+00, 2.409660e+00, 1.151032e+00, 2.802480e+00, 2.823840e+00, 2.116824e+00, 4.210704e-01, 2.365499e+00, 8.798969e-01, 8.951624e-01, 1.557572e+00, 1.454911e+00, 2.314317e+00, 7.894772e-01, 2.834220e+00, 1.724735e+00, 3.195056e-01, 2.290571e+00, 1.047157e+00,
2.000000e-01	1.028589e+00, 1.125109e+00, 1.585975e+00, 1.076368e+00, 1.961939e+00, 1.958901e+00, 1.386411e+00, 7.110209e-01, 1.706298e+00, 6.693574e-01, 7.064361e-01, 1.111868e+00, 9.040597e-01, 2.031193e+00, 7.313328e-01, 1.692786e+00, 1.318063e+00, 5.310285e-01, 1.621774e+00, 9.959340e-01,
4.000000e-01	8.868295e-01, 7.920993e-01, 9.120340e-01, 9.084378e-01, 1.573964e+00, 1.324842e+00, 9.868065e-01, 8.770970e-01, 1.599853e+00, 7.327784e-01, 7.384108e-01, 9.703176e-01, 6.658057e-01, 1.564890e+00, 8.877646e-01, 1.493995e+00, 1.057138e+00, 6.268306e-01, 7.098830e-01, 8.960273e-01,
6.000000e-01	7.005258e-01, 5.189633e-01, 5.897278e-01, 7.734240e-01, 1.200870e+00, 1.048462e+00, 6.318737e-01, 9.300365e-01, 1.521200e+00, 6.322986e-01, 3.502654e-01, 5.861689e-01, 5.300606e-01, 1.315883e+00, 8.865521e-01, 1.208603e+00, 1.174564e+00, 8.834091e-01, 5.490185e-01, 1.053983e+00,
8.000000e-01	4.768781e-01, 3.752142e-01, 4.318717e-01, 8.396827e-01, 1.047115e+00, 8.443939e-01, 5.394072e-01, 7.173571e-01, 1.470372e+00, 5.266122e-01, 2.407590e-01, 3.608227e-01, 5.345679e-01, 7.663035e-01, 7.334692e-01, 9.728281e-01, 1.123699e+00, 7.716169e-01, 3.069814e-01, 1.119276e+00,
1.000000e+00	3.175246e-01, 2.776123e-01, 2.470843e-01, 7.214515e-01, 7.678883e-01, 9.291108e-01, 3.970342e-01, 7.163898e-01, 1.326207e+00, 7.544266e-01, 1.440239e-01, 1.999759e-01, 5.952185e-01, 6.697210e-01, 8.115852e-01, 5.228803e-01, 1.435778e+00, 5.154126e-01, 2.197570e-01, 9.353371e-01,
1.200000e+00	2.400323e-01, 1.714369e-01, 1.353533e-01, 7.446081e-01, 6.557683e-01, 8.395841e-01, 2.968201e-01, 4.657464e-01, 1.173844e+00, 6.769366e-01, 7.517240e-02, 1.253855e-01, 5.753610e-01, 4.095868e-01, 8.523412e-01, 3.180718e-01, 1.864065e+00, 3.420298e-01, 1.382261e-01, 9.490271e-01,
1.400000e+00	1.300863e-01, 1.242464e-01, 1.096438e-01, 6.767185e-01, 5.251964e-01, 8.204800e-01, 2.475079e-01, 4.049519e-01, 1.545567e+00, 6.126496e-01, 5.204468e-02, 6.463657e-02, 5.325254e-01, 2.519873e-01, 7.231735e-01, 1.673649e-01, 1.716745e+00, 1.936113e-01, 8.209839e-02, 9.075817e-01,
1.600000e+00	9.115598e-02, 8.198565e-02, 8.324436e-02, 7.285395e-01, 5.613845e-01, 7.756060e-01, 2.108358e-01, 3.086631e-01, 1.398399e+00, 7.421102e-01, 3.880944e-02, 3.480862e-02, 4.542011e-01, 1.642171e-01, 8.432659e-01, 1.087985e-01, 1.711523e+00, 1.504136e-01, 7.610805e-02, 1.136723e+00,
1.800000e+00	5.759687e-02, 5.928085e-02, 7.439744e-02, 6.779628e-01, 5.414262e-01, 6.689076e-01, 1.853917e-01, 2.523221e-01, 1.469230e+00, 8.376648e-01, 1.927379e-02, 2.070132e-02, 5.098286e-01, 1.363680e-01, 9.602005e-01, 5.213250e-02, 1.611603e+00, 8.721631e-02, 5.677544e-02, 9.050573e-01,
2.000000e+00	4.453408e-02, 4.422426e-02, 5.183249e-02, 5.992032e-01, 4.359154e-01, 7.329289e-01, 1.943321e-01, 2.530889e-01, 1.121285e+00, 7.441382e-01, 1.274236e-02, 1.272627e-02, 5.773880e-01, 8.395627e-02, 9.991555e-01, 3.763190e-02, 1.698834e+00, 5.139067e-02, 6.389664e-02, 8.148459e-01,
0.000000e+00	6.078836e-01, 1.443171e+00, 5.122080e-01, 1.455825e+00, 4.367973e-01, 1.038649e+00, 9.082919e-01, 1.377352e+00, 2.206651e+00, 1.419884e-01, 2.577626e+00, 1.325520e+00, 2.682657e+00, 3.214210e+00, 1.543152e+00, 1.472438e+00, 1.770194e+00, 2.872601e+00, 1.535516e+00, 1.619391e+00,
2.000000e-01	3.464134e-01, 9.738111e-01, 6.579072e-01, 8.896103e-01, 2.996721e-01, 5.609085e-01, 8.201248e-01, 8.030814e-01, 1.521156e+00, 2.586227e-01, 1.772652e+00, 6.629404e-01, 1.554145e+00, 2.491779e+00, 1.570071e+00, 1.165348e+00, 1.245018e+00, 1.668438e+00, 1.109741e+00, 1.691437e+00,
4.000000e-01	3.539631e-01, 7.701074e-01, 3.875617e-01, 6.471830e-01, 2.034823e-01, 3.545532e-01, 7.826602e-01, 5.153614e-01, 1.537653e+00, 3.900275e-01, 1.149375e+00, 4.724815e-01, 1.222262e+00, 1.881206e+00, 1.358404e+00, 8.125708e-01, 9.044658e-01, 8.994332e-01, 8.079493e-01, 1.414316e+00,
6.000000e-01	3.877181e-01, 4.999972e-01, 2.252370e-01, 5.160456e-01, 1.511953e-01, 2.558880e-01, 7.405866e-01, 2.931828e-01, 1.480593e+00, 6.061561e-01, 5.620686e-01, 1.843467e-01, 1.029192e+00, 1.227808e+00, 1.356550e+00, 6.230558e-01, 1.039883e+00, 5.817496e-01, 5.102731e-01, 1.385526e+00,
8.000000e-01	2.865637e-01, 3.655113e-01, 1.297964e-01, 2.480132e-01, 1.446318e-01, 1.865578e-01, 6.919821e-01, 2.440149e-01, 1.511101e+00, 6.803129e-01, 3.583134e-01, 1.202040e-01, 8.164203e-01, 7.806591e-01, 1.214424e+00, 3.771951e-01, 1.234515e+00, 3.944343e-01, 3.903879e-01, 1.290757e+00,
1.000000e+00	1.883551e-01, 2.507917e-01, 5.751285e-02, 1.631638e-01, 1.363890e-01, 2.529263e-01, 6.260972e-01, 1.357184e-01, 1.598682e+00, 6.168732e-01, 2.438275e-01, 6.814776e-02, 7.149161e-01, 5.826709e-01, 1.137937e+00, 2.536444e-01, 1.338787e+00, 2.965337e-01, 2.876689e-01, 1.149174e+00,
1.200000e+00	1.205176e-01, 1.591516e-01, 4.114627e-02, 1.072150e-01, 1.795291e-01, 2.305182e-01, 6.208148e-01, 8.184023e-02, 1.502253e+00, 6.650845e-01, 1.420395e-01, 3.950256e-02, 5.911223e-01, 3.658423e-01, 9.584384e-01, 1.360771e-01, 1.468343e+00, 1.884913e-01, 1.868178e-01, 1.132356e+00,
1.400000e+00	7.177235e-02, 1.080027e-01, 1.910321e-02, 8.234764e-02, 2.080286e-01, 2.774094e-01, 5.020195e-01, 5.437991e-02, 1.536569e+00, 7.621531e-01, 8.107411e-02, 1.738917e-02, 6.904098e-01, 2.923778e-01, 1.052811e+00, 7.442331e-02, 1.893520e+00, 1.221325e-01, 1.373473e-01, 1.044109e+00,
1.600000e+00	4.659522e-02, 8.863238e-02, 9.078965e-03, 6.993048e-02, 2.676175e-01, 3.763210e-01, 4.243711e-01, 4.949283e-02, 1.492853e+00, 7.821735e-01, 4.880993e-02, 1.092037e-02, 4.986234e-01, 1.778150e-01, 8.891185e-01, 3.862501e-02, 1.699476e+00, 7.009216e-02, 1.035853e-01, 1.074164e+00,
1.800000e+00	3.270647e-02, 5.716922e-02, 5.832385e-03, 8.964049e-02, 2.847156e-01, 5.001853e-01, 4.904750e-01, 4.020858e-02, 1.670821e+00, 8.120110e-01, 2.977035e-02, 5.245666e-03, 5.849089e-01, 1.351613e-01, 1.051924e+00, 2.591412e-02, 1.346388e+00, 5.335914e-02, 6.898847e-02, 9.987663e-01,
2.000000e+00	2.010365e-02, 3.902935e-02, 3.446296e-03, 1.518483e-01, 3.233319e-01, 5.260407e-01, 2.997238e-01, 4.978347e-02, 1.567330e+00, 7.421860e-01, 1.970585e-02, 3.569332e-03, 4.730470e-01, 1.055020e-01, 8.651082e-01, 1.117719e-02, 1.728519e+00, 2.800919e-02, 6.714368e-02, 9.889228e-01,
0.000000e+00	1.390348e+00, 1.681277e+00, 1.720220e+00, 1.656409e-01, 2.041692e+00, 1.671262e+00, 2.966207e+00, 2.807074e+00, 1.156175e+00, 1.028805e+00, 3.303633e+00, 3.141634e-01, 3.009225e+00, 2.323977e+00, 8.033656e-01, 9.276293e-01, 1.430956e+00, 1.606269e+00, 2.676218e+00, 1.764195e+00,
2.000000e-01	9.460510e-01, 1.041449e+00, 8.726046e-01, 1.542621e-01, 1.328559e+00, 1.294862e+00, 1.951374e+00, 2.035586e+00, 8.375440e-01, 5.511515e-01, 1.893417e+00, 4.976454e-01, 1.889729e+00, 1.942089e+00, 6.498858e-01, 4.926532e-01, 1.600856e+00, 1.029663e+00, 1.372016e+00, 1.309599e+00,
4.000000e-01	6.637124e-01, 8.358897e-01, 4.528268e-01, 2.332295e-01, 1.071746e+00, 1.140709e+00, 1.221463e+00, 1.498561e+00, 7.714312e-01, 3.963465e-01, 1.217789e+00, 3.136389e-01, 9.845547e-01, 1.183800e+00, 7.095439e-01, 2.683664e-01, 1.056733e+00, 7.120812e-01, 1.074889e+00, 1.495452e+00,
6.000000e-01	3.345102e-01, 5.194351e-01, 2.870499e-01, 4.168075e-01, 7.490978e-01, 9.701667e-01, 7.684546e-01, 1.351279e+00, 7.644859e-01, 2.566775e-01, 9.881034e-01, 1.971175e-01, 6.819570e-01, 9.365169e-01, 8.883010e-01, 1.539419e-01, 1.199110e+00, 4.416416e-01, 5.681241e-01, 1.317245e+00,
8.000000e-01	2.945281e-01, 3.370890e-01, 1.708320e-01, 5.114177e-01, 5.231134e-01, 9.017213e-01, 5.486717e-01, 7.811102e-01, 9.950456e-01, 2.801444e-01, 4.718488e-01, 1.169773e-01, 9.257615e-01, 6.640592e-01, 7.625378e-01, 8.850993e-02, 1.772289e+00, 2.370236e-01, 4.370448e-01, 8.094879e-01,
1.000000e+00	1.444811e-01, 2.449181e-01, 7.248756e-02, 6.066943e-01, 4.724513e-01, 8.486010e-01, 3.855779e-01, 6.738154e-01, 1.003221e+00, 4.335194e-01, 2.701339e-01, 6.015054e-02, 5.975970e-01, 4.323931e-01, 8.623656e-01, 5.139132e-02, 1.463161e+00, 1.456298e-01, 2.458890e-01, 1.076917e+00,
1.200000e+00	1.121134e-01, 1.932238e-01, 5.935085e-02, 5.048749e-01, 3.361883e-01, 8.039098e-01, 2.744491e-01, 5.309715e-01, 1.252039e+00, 5.743076e-01, 1.760874e-01, 2.471718e-02, 6.168191e-01, 3.327978e-01, 8.374113e-01, 2.966445e-02, 1.745198e+00, 1.042678e-01, 2.132094e-01, 8.537118e-01,
1.400000e+00	6.933590e-02, 1.201516e-01, 4.222808e-02, 4.931814e-01, 3.379993e-01, 7.264692e-01, 2.758063e-01, 3.434184e-01, 1.243560e+00, 6.883235e-01, 1.252684e-01, 1.873924e-02, 5.725969e-01, 2.153104e-01, 8.068870e-01, 1.422887e-02, 1.477898e+00, 5.892678e-02, 1.368870e-01, 9.934055e-01,
1.600000e+00	4.061425e-02, 8.549811e-02, 3.170800e-02, 6.403114e-01, 3.000182e-01, 7.401446e-01, 2.735897e-01, 3.453930e-01, 1.311103e+00, 5.992355e-01, 6.488435e-02, 8.509017e-03, 5.435160e-01, 1.504967e-01, 9.496006e-01, 8.268282e-03, 1.967218e+00, 3.463595e-02, 9.107660e-02, 9.735081e-01,
1.800000e+00	2.633270e-02, 6.286800e-02, 3.197485e-02, 6.066587e-01, 3.184452e-01, 6.557982e-01, 2.267318e-01, 2.212470e-01, 1.280543e+00, 8.006582e-01, 3.538236e-02, 6.218302e-03, 5.820827e-01, 9.276516e-02, 7.966079e-01, 4.326370e-03, 1.803616e+00, 2.727635e-02, 7.944505e-02, 9.897585e-01,
2.000000e+00	2.035825e-02, 4.267652e-02, 1.962318e-02, 6.246628e-01, 3.209744e-01, 5.906418e-01, 1.918626e-01, 1.869756e-01, 1.474432e+00, 7.459605e-01, 2.711058e-02, 3.065542e-03, 5.998670e-01, 5.937828e-02, 8.532395e-01, 2.964203e-03, 1.847678e+00, 2.046700e-02, 5.568813e-02, 9.097328e-01,
0.000000e+00	2.895532e+00, 2.048341e+00, 2.105369e+00, 1.162158e+00, 1.137062e+00, 1.459181e+00, 1.526268e+00, 1.835250e+00, 2.420899e+00, 2.278736e+00, 8.369427e-01, 1.554993e+00, 4.964235e-01, 2.407966e+00, 1.440021e+00, 1.338643e+00, 1.068726e+00, 1.509224e+00, 2.434899e+00, 1.251897e+00,
2.000000e-01	2.056375e+00, 1.596086e+00, 1.644267e+00, 1.123342e+00, 8.550282e-01, 8.473349e-01, 1.175577e+00, 1.372535e+00, 1.755563e+00, 1.400752e+00, 7.254868e-01, 1.107077e+00, 3.477219e-01, 2.239170e+00, 1.029374e+00, 1.166799e+00, 7.146177e-01, 1.336816e+00, 1.561630e+00, 9.475807e-01,
4.000000e-01	1.474606e+00, 1.570259e+00, 1.076509e+00, 1.088477e+00, 1.048223e+00, 7.583688e-01, 7.824720e-01, 9.652273e-01, 1.704652e+00, 6.165675e-01, 5.196267e-01, 9.995710e-01, 2.609040e-01, 1.839278e+00, 9.135839e-01, 8.903214e-01, 7.001731e-01, 1.129129e+00, 8.501780e-01, 6.746124e-01,
6.000000e-01	1.295871e+00, 1.689905e+00, 6.910232e-01, 7.294376e-01, 8.647194e-01, 5.430724e-01, 4.870993e-01, 6.278885e-01, 1.626329e+00, 8.471349e-01, 3.083539e-01, 6.556619e-01, 3.922399e-01, 1.390563e+00, 7.586531e-01, 5.929286e-01, 5.093410e-01, 8.912185e-01, 4.842383e-01, 8.561961e-01,
8.000000e-01	1.055212e+00, 1.286489e+00, 4.335893e-01, 7.625017e-01, 7.205619e-01, 6.932354e-01, 4.053354e-01, 4.388557e-01, 1.386932e+00, 7.754274e-01, 2.063060e-01, 3.341265e-01, 4.774397e-01, 1.189948e+00, 7.331472e-01, 3.186808e-01, 4.150402e-01, 5.168031e-01, 2.683257e-01, 7.709309e-01,
1.000000e+00	1.129754e+00, 1.270172e+00, 2.683998e-01, 7.405131e-01, 6.795902e-01, 6.857033e-01, 3.334721e-01, 3.707034e-01, 1.476848e+00, 9.643061e-01, 1.512592e-01, 1.500453e-01, 4.706230e-01, 1.249734e+00, 7.503384e-01, 1.952916e-01, 3.876438e-01, 3.670815e-01, 1.477793e-01, 8.203400e-01,
1.200000e+00	9.666031e-01, 1.213292e+00, 1.725262e-01, 7.800024e-01, 7.113827e-01, 6.466050e-01, 2.871592e-01, 3.192267e-01, 1.574916e+00, 7.240392e-01, 7.958630e-02, 9.536378e-02, 4.658288e-01, 1.001161e+00, 7.982346e-01, 1.002704e-01, 6.261440e-01, 2.280824e-01, 1.262017e-01, 8.841603e-01,
1.400000e+00	1.027583e+00, 6.748795e-01, 1.034581e-01, 6.475549e-01, 5.212425e-01, 8.239329e-01, 1.902927e-01, 2.457688e-01, 1.889166e+00, 6.278823e-01, 4.994794e-02, 4.634525e-02, 5.862422e-01, 5.913241e-01, 6.613547e-01, 5.743567e-02, 8.516729e-01, 1.424878e-01, 7.972442e-02, 9.477063e-01,
1.600000e+00	7.677995e-01, 4.485104e-01, 8.693023e-02, 6.500498e-01, 4.675126e-01, 7.735347e-01, 1.681900e-01, 2.204116e-01, 1.482962e+00, 7.600531e-01, 2.761676e-02, 2.745715e-02, 5.308614e-01, 5.220229e-01, 7.971693e-01, 3.224554e-02, 1.333680e+00, 9.015236e-02, 6.140057e-02, 9.989614e-01,
1.800000e+00	5.204542e-01, 3.764102e-01, 6.043715e-02, 5.359810e-01, 6.010315e-01, 6.816101e-01, 1.825763e-01, 2.564104e-01, 1.494995e+00, 9.452903e-01, 2.039691e-02, 1.802932e-02, 4.956319e-01, 3.364586e-01, 7.256306e-01, 1.704346e-02, 1.427898e+00, 7.085453e-02, 5.637635e-02, 8.752051e-01,
2.000000e+00	3.203521e-01, 2.073653e-01, 4.289243e-02, 5.906978e-01, 5.700238e-01, 7.535049e-01, 1.340880e-01, 1.753744e-01, 1.719609e+00, 8.373617e-01, 1.143688e-02, 9.755606e-03, 5.506108e-01, 2.600795e-01, 8.009742e-01, 1.072646e-02, 1.467045e+00, 4.049793e-02, 4.453353e-02, 8.563055e-01,
0.000000e+00	1.884832e+00, 1.012565e+00, 5.132571e-01, 2.098630e+00, 2.207464e+00, 2.317563e+00, 4.206565e-02, 1.618021e+00, 2.686873e+00, 2.390232e+00, 5.838363e-01, 1.777579e+00, 1.102654e+00, 1.959806e+00, 2.348782e+00, 2.206799e+00, 1.249986e-01, 2.104602e+00, 3.331033e+00, 1.067379e+00,
2.000000e-01	1.645806e+00, 1.313687e+00, 6.049277e-01, 1.811334e+00, 1.448293e+00, 1.203075e+00, 2.662388e-01, 1.601823e+00, 2.386674e+00, 1.657109e+00, 6.104382e-01, 1.250355e+00, 6.440998e-01, 1.332119e+00, 1.478769e+00, 1.908891e+00, 1.218955e-01, 1.674294e+00, 1.610092e+00, 6.300555e-01,
4.000000e-01	1.320163e+00, 1.139098e+00, 7.056686e-01, 1.136447e+00, 1.261033e+00, 7.710566e-01, 4.703738e-01, 9.325804e-01, 2.149742e+00, 1.126468e+00, 5.711041e-01, 5.916648e-01, 3.603212e-01, 1.101264e+00, 1.190877e+00, 1.390320e+00, 8.717141e-02, 1.440648e+00, 9.202055e-01, 4.942848e-01,
6.000000e-01	1.291082e+00, 7.120287e-01, 6.886720e-01, 9.879559e-01, 1.296952e+00, 5.853632e-01, 4.235274e-01, 6.831826e-01, 1.912018e+00, 8.290939e-01, 2.933605e-01, 4.191077e-01, 4.610019e-01, 1.017500e+00, 1.111811e+00, 1.010874e+00, 1.663365e-01, 1.030593e+00, 4.761810e-01, 4.371060e-01,
8.000000e-01	1.113844e+00, 6.291801e-01, 4.332991e-01, 6.499700e-01, 1.079344e+00, 4.851750e-01, 4.050696e-01, 4.341526e-01, 1.942836e+00, 8.597330e-01, 1.746368e-01, 2.487545e-01, 5.332057e-01, 6.755558e-01, 9.126862e-01, 7.103343e-01, 5.389494e-01, 8.257363e-01, 3.015983e-01, 6.273757e-01,
1.000000e+00	1.029903e+00, 5.115375e-01, 2.836487e-01, 6.396731e-01, 9.760544e-01, 5.015602e-01, 3.815567e-01, 3.270468e-01, 1.824900e+00, 9.686541e-01, 1.166550e-01, 1.127243e-01, 5.037250e-01, 5.104892e-01, 7.532908e-01, 5.305870e-01, 9.686559e-01, 5.351716e-01, 1.952652e-01, 6.618919e-01,
1.200000e+00	8.465852e-01, 3.152249e-01, 1.644193e-01, 5.236061e-01, 8.745327e-01, 5.659679e-01, 2.658797e-01, 1.974693e-01, 1.879513e+00, 7.531159e-01, 6.959868e-02, 7.113097e-02, 5.684261e-01, 3.025987e-01, 9.682773e-01, 2.492356e-01, 1.044752e+00, 3.704316e-01, 1.246704e-01, 7.178431e-01,
1.400000e+00	5.498928e-01, 2.746798e-01, 1.014733e-01, 4.571738e-01, 7.776973e-01, 6.909973e-01, 2.492037e-01, 1.680628e-01, 1.528649e+00, 7.288782e-01, 4.057991e-02, 4.382559e-02, 4.575340e-01, 2.207972e-01, 8.233693e-01, 1.407162e-01, 1.122664e+00, 2.292052e-01, 8.183633e-02, 8.273071e-01,
1.600000e+00	4.121118e-01, 1.717660e-01, 5.505218e-02, 4.022030e-01, 7.376144e-01, 6.955811e-01, 2.137708e-01, 1.545273e-01, 1.517115e+00, 9.796038e-01, 2.371586e-02, 2.034898e-02, 4.555048e-01, 1.450301e-01, 8.945694e-01, 6.919236e-02, 1.337007e+00, 1.204212e-01, 6.160027e-02, 8.046364e-01,
1.800000e+00	2.590325e-01, 1.062054e-01, 3.460746e-02, 5.518729e-01, 7.432321e-01, 7.637685e-01, 2.088860e-01, 1.467217e-01, 1.636899e+00, 7.628129e-01, 1.564772e-02, 1.052331e-02, 6.429933e-01, 1.191326e-01, 9.449668e-01, 4.519191e-02, 1.931806e+00, 9.491545e-02, 5.986235e-02, 9.145901e-01,
2.000000e+00	1.359282e-01, 9.469713e-02, 2.990959e-02, 5.972147e-01, 6.886283e-01, 6.441257e-01, 1.595657e-01, 1.146519e-01, 1.125344e+00, 6.945046e-01, 1.024766e-02, 5.954541e-03, 5.477599e-01, 9.695026e-02, 6.888513e-01, 2.035245e-02, 1.901837e+00, 6.297151e-02, 6.023583e-02, 7.245466e-01,
0.000000e+00	2.228597e+00, 2.729441e+00, 2.479546e-01, 3.126487e+00, 1.690306e+00, 1.844123e+00, 6.828095e-02, 8.650582e-01, 1.032551e-02, 1.371781e+00, 2.264846e+00, 1.470034e+00, 2.202774e+00, 2.490280e+00, 2.570276e+00, 2.945072e+00, 1.481913e+00, 2.163856e+00, 4.351307e-01, 2.405506e+00,
2.000000e-01	1.357814e+00, 1.669971e+00, 6.282946e-01, 1.717230e+00, 1.135660e+00, 1.047122e+00, 3.288281e-01, 7.699665e-01, 4.352709e-01, 1.121283e+00, 1.432185e+00, 1.073583e+00, 1.514481e+00, 1.954478e+00, 1.802658e+00, 2.251467e+00, 1.131468e+00, 1.875166e+00, 4.316089e-01, 1.565827e+00,
4.000000e-01	9.264111e-01, 1.347909e+00, 6.580950e-01, 1.374827e+00, 9.726498e-01, 5.132837e-01, 4.186082e-01, 6.629728e-01, 7.929193e-01, 7.687735e-01, 8.862492e-01, 6.243797e-01, 1.177151e+00, 1.560069e+00, 1.510761e+00, 1.352267e+00, 8.448566e-01, 1.414257e+00, 4.263576e-01, 1.503483e+00,
6.000000e-01	9.746123e-01, 8.839872e-01, 5.692257e-01, 7.434436e-01, 7.912262e-01, 3.398183e-01, 4.986609e-01, 4.014043e-01, 8.699438e-01, 8.022912e-01, 5.655120e-01, 3.680999e-01, 9.277033e-01, 1.269968e+00, 1.206136e+00, 1.318580e+00, 7.172067e-01, 1.214983e+00, 4.500872e-01, 1.226878e+00,
8.000000e-01	8.337489e-01, 5.153603e-01, 2.742115e-01, 4.694591e-01, 6.385663e-01, 2.204949e-01, 5.556075e-01, 2.619521e-01, 1.109876e+00, 8.175408e-01, 3.184667e-01, 1.644140e-01, 1.016650e+00, 1.038367e+00, 1.233318e+00, 1.007451e+00, 8.488678e-01, 6.801008e-01, 3.327763e-01, 1.153035e+00,
1.000000e+00	8.153349e-01, 4.501184e-01, 1.785698e-01, 2.759466e-01, 4.894675e-01, 2.441488e-01, 5.949784e-01, 1.612298e-01, 1.068934e+00, 7.266915e-01, 2.348025e-01, 9.701506e-02, 7.137477e-01, 6.245438e-01, 1.230707e+00, 5.794483e-01, 9.401373e-01, 4.352137e-01, 1.870606e-01, 1.149760e+00,
1.200000e+00	3.700027e-01, 3.261966e-01, 8.118173e-02, 2.052302e-01, 4.718489e-01, 3.204694e-01, 5.270340e-01, 9.110767e-02, 1.299558e+00, 7.200144e-01, 1.360934e-01, 4.889343e-02, 7.200787e-01, 4.308243e-01, 1.052151e+00, 3.359059e-01, 1.050534e+00, 2.762053e-01, 1.571228e-01, 9.792586e-01,
1.400000e+00	3.147977e-01, 2.011558e-01, 4.388164e-02, 1.243785e-01, 5.338475e-01, 3.946252e-01, 5.416616e-01, 5.994710e-02, 1.215878e+00, 9.619575e-01, 7.803442e-02, 3.168029e-02, 5.863038e-01, 2.977531e-01, 1.000601e+00, 1.713727e-01, 1.269408e+00, 1.638279e-01, 1.157129e-01, 9.530794e-01,
1.600000e+00	1.879970e-01, 1.334406e-01, 2.318242e-02, 1.285008e-01, 5.096732e-01, 4.695554e-01, 3.467580e-01, 5.463034e-02, 1.617659e+00, 7.836934e-01, 5.077789e-02, 1.623129e-02, 6.009999e-01, 2.432707e-01, 1.091988e+00, 1.112442e-01, 1.677237e+00, 1.369137e-01, 9.235401e-02, 9.543397e-01,
1.800000e+00	1.356832e-01, 1.068062e-01, 1.674963e-02, 1.481587e-01, 5.308687e-01, 5.975975e-01, 3.008768e-01, 5.255347e-02, 1.011368e+00, 8.489924e-01, 3.137719e-02, 8.897857e-03, 6.715284e-01, 1.308437e-01, 8.947633e-01, 4.839283e-02, 1.497686e+00, 7.706596e-02, 7.915072e-02, 8.873068e-01,
2.000000e+00	8.181812e-02, 6.326251e-02, 9.470945e-03, 1.856169e-01, 5.383335e-01, 5.559456e-01, 2.108748e-01, 7.427451e-02, 1.408770e+00, 8.224588e-01, 1.694082e-02, 4.408953e-03, 4.653847e-01, 1.156488e-01, 9.469354e-01, 3.118382e-02, 1.637186e+00, 5.395363e-02, 6.966331e-02, 8.189009e-01,
0.000000e+00	7.152981e-01, 1.839104e+00, 6.679800e-01, 3.957897e-01, 1.060733e+00, 2.053889e-01, 2.719905e+00, 2.828189e+00, 1.434650e+00, 1.749091e+00, 1.864752e+00, 4.725444e-01, 6.526005e-01, 1.647641e+00, 1.763229e+00, 1.962770e+00, 2.248144e+00, 1.898735e-01, 2.073524e+00, 2.226289e+00,
2.000000e-01	4.026837e-01, 1.152421e+00, 3.684473e-01, 2.168053e-01, 7.625204e-01, 1.603310e-01, 1.984146e+00, 1.897917e+00, 1.196621e+00, 9.090966e-01, 1.302997e+00, 2.796259e-01, 5.780605e-01, 1.528890e+00, 1.453485e+00, 1.746457e+00, 2.071459e+00, 1.024025e-01, 1.112416e+00, 1.353512e+00,
4.000000e-01	2.678759e-01, 8.587177e-01, 2.483476e-01, 1.559278e-01, 6.046919e-01, 1.352959e-01, 1.410427e+00, 1.206196e+00, 9.109273e-01, 8.059776e-01, 6.405878e-01, 1.294467e-01, 4.707726e-01, 1.030033e+00, 1.262136e+00, 1.025683e+00, 1.957508e+00, 9.602901e-02, 6.433126e-01, 1.178944e+00,
6.000000e-01	1.489794e-01, 5.998683e-01, 1.309611e-01, 1.032436e-01, 4.678247e-01, 1.469976e-01, 1.241915e+00, 7.030422e-01, 7.098146e-01, 5.192087e-01, 4.151883e-01, 7.349791e-02, 4.662236e-01, 8.826055e-01, 1.018770e+00, 9.070710e-01, 2.162860e+00, 7.319548e-02, 3.481375e-01, 1.016111e+00,
8.000000e-01	9.373131e-02, 4.308988e-01, 6.685480e-02, 6.441489e-02, 3.709394e-01, 2.272699e-01, 9.117021e-01, 3.869820e-01, 6.862578e-01, 7.725270e-01, 3.134367e-01, 4.826899e-02, 5.337477e-01, 6.109460e-01, 1.063733e+00, 6.530755e-01, 1.790842e+00, 5.603770e-02, 2.317047e-01, 1.127800e+00,
1.000000e+00	6.527229e-02, 3.190331e-01, 3.801929e-02, 6.547525e-02, 3.240574e-01, 3.413401e-01, 7.215536e-01, 2.559830e-01, 9.156931e-01, 7.662385e-01, 1.722626e-01, 2.325731e-02, 5.575183e-01, 3.881923e-01, 1.090222e+00, 3.374577e-01, 1.813431e+00, 3.443886e-02, 1.686230e-01, 1.037337e+00,
1.200000e+00	3.776309e-02, 2.147064e-01, 2.355107e-02, 6.074503e-02, 3.944096e-01, 3.746730e-01, 5.063801e-01, 1.658544e-01, 1.053389e+00, 6.588782e-01, 1.140626e-01, 1.497451e-02, 5.214808e-01, 3.074467e-01, 9.528241e-01, 1.931040e-01, 1.907262e+00, 2.743931e-02, 9.548070e-02, 9.538141e-01,
1.400000e+00	2.657687e-02, 1.506278e-01, 1.041101e-02, 8.243068e-02, 3.927775e-01, 4.958598e-01, 4.950986e-01, 1.274042e-01, 1.146741e+00, 8.155176e-01, 6.629912e-02, 7.557002e-03, 5.418381e-01, 2.545840e-01, 8.511069e-01, 1.301370e-01, 2.208092e+00, 1.892492e-02, 6.707843e-02, 1.130365e+00,
1.600000e+00	1.641819e-02, 1.265152e-01, 6.437347e-03, 9.293464e-02, 3.789078e-01, 5.144124e-01, 3.996439e-01, 8.569228e-02, 1.266646e+00, 7.507806e-01, 4.050849e-02, 3.772995e-03, 5.408593e-01, 1.098712e-01, 9.013887e-01, 6.364570e-02, 2.010825e+00, 1.038592e-02, 6.375000e-02, 8.436085e-01,
1.800000e+00	1.035869e-02, 7.685502e-02, 4.092844e-03, 1.558555e-01, 3.714092e-01, 5.866266e-01, 3.168396e-01, 7.026424e-02, 1.422132e+00, 8.940993e-01, 2.040316e-02, 2.380725e-03, 5.856167e-01, 1.013630e-01, 8.506558e-01, 3.268607e-02, 2.156394e+00, 8.330146e-03, 5.374913e-02, 9.516965e-01,
2.000000e+00	6.441630e-03, 5.551262e-02, 2.015417e-03, 2.363618e-01, 4.645446e-01, 5.041072e-01, 3.045184e-01, 8.208536e-02, 1.325970e+00, 8.267668e-01, 1.585229e-02, 1.197065e-03, 5.681530e-01, 5.827187e-02, 7.772324e-01, 1.905020e-02, 1.955679e+00, 5.866400e-03, 5.221533e-02, 7.753400e-01,
0.000000e+00	2.745703e+00, 5.122874e-01, 3.157192e-01, 2.017512e+00, 2.016605e+00, 2.709158e+00, 2.927800e+00, 8.906901e-01, 3.340544e-01, 2.043781e-01, 3.007327e+00, 3.021428e+00, 4.232264e-01, 2.651413e+00, 2.247964e+00, 2.586771e+00, 1.076446e+00, 5.542269e-01, 6.706003e-01, 1.498752e+00,
2.000000e-01	2.120065e+00, 8.251668e-01, 6.438262e-01, 1.549389e+00, 1.648794e+00, 1.566281e+00, 2.256114e+00, 1.004990e+00, 2.374669e-01, 2.933850e-01, 2.068455e+00, 1.722600e+00, 4.957954e-01, 1.682764e+00, 1.940884e+00, 1.736262e+00, 1.001144e+00, 7.555837e-01, 3.580664e-01, 1.441910e+00,
4.000000e-01	1.472222e+00, 7.958902e-01, 7.197735e-01, 9.724777e-01, 1.085315e+00, 9.456099e-01, 1.359218e+00, 9.948920e-01, 1.654131e-01, 3.391369e-01, 1.380443e+00, 1.142369e+00, 5.733744e-01, 1.354753e+00, 1.756303e+00, 1.352112e+00, 8.382748e-01, 7.782716e-01, 2.340713e-01, 1.457820e+00,
6.000000e-01	1.168246e+00, 5.220354e-01, 4.761709e-01, 7.007113e-01, 8.126519e-01, 4.956265e-01, 8.741227e-01, 6.173719e-01, 1.602765e-01, 4.109197e-01, 8.452608e-01, 6.031317e-01, 4.988832e-01, 9.849885e-01, 1.580987e+00, 1.244604e+00, 8.554029e-01, 5.876293e-01, 1.437391e-01, 1.233222e+00,
8.000000e-01	1.040848e+00, 4.473125e-01, 2.576897e-01, 4.438157e-01, 5.571506e-01, 3.154094e-01, 1.204373e+00, 3.641594e-01, 2.355008e-01, 4.802301e-01, 4.959157e-01, 3.281535e-01, 5.753418e-01, 7.048721e-01, 1.544460e+00, 7.208106e-01, 1.115448e+00, 4.494227e-01, 9.457147e-02, 1.083479e+00,
1.000000e+00	5.996620e-01, 3.275281e-01, 1.566809e-01, 2.730069e-01, 4.215554e-01, 1.770201e-01, 8.562286e-01, 2.328458e-01, 3.716425e-01, 6.742007e-01, 2.848893e-01, 1.552867e-01, 5.414240e-01, 4.139225e-01, 1.194460e+00, 4.746041e-01, 1.232215e+00, 3.196046e-01, 8.122080e-02, 1.040248e+00,
1.200000e+00	4.151389e-01, 2.571440e-01, 7.442558e-02, 1.725965e-01, 4.826733e-01, 1.329606e-01, 9.015112e-01, 1.413429e-01, 5.124387e-01, 7.578778e-01, 1.921941e-01, 9.451512e-02, 5.443628e-01, 2.904830e-01, 1.096732e+00, 3.045702e-01, 1.382032e+00, 1.812135e-01, 7.763157e-02, 1.035231e+00,
1.400000e+00	2.850121e-01, 1.528117e-01, 3.883794e-02, 1.200526e-01, 4.163734e-01, 1.807362e-01, 7.270534e-01, 8.879200e-02, 8.301390e-01, 6.687230e-01, 1.139619e-01, 5.377284e-02, 5.885639e-01, 2.464690e-01, 1.174192e+00, 1.441813e-01, 1.567943e+00, 1.405595e-01, 5.094804e-02, 1.041815e+00,
1.600000e+00	1.605944e-01, 1.028427e-01, 2.207978e-02, 6.898638e-02, 3.451156e-01, 2.203739e-01, 7.008492e-01, 6.643344e-02, 1.113566e+00, 7.611782e-01, 5.081464e-02, 2.968542e-02, 5.133481e-01, 1.235041e-01, 1.107074e+00, 9.005436e-02, 1.547948e+00, 8.669683e-02, 4.799108e-02, 9.821225e-01,
1.800000e+00	1.153818e-01, 6.994985e-02, 1.388703e-02, 6.462379e-02, 3.948274e-01, 2.940766e-01, 5.271265e-01, 4.579731e-02, 9.065025e-01, 7.903161e-01, 3.635375e-02, 1.747576e-02, 4.982126e-01, 1.220582e-01, 9.752636e-01, 5.373562e-02, 1.574961e+00, 4.871191e-02, 4.487425e-02, 9.005815e-01,
2.000000e+00	6.470293e-02, 4.327413e-02, 7.022907e-03, 6.630193e-02, 3.258898e-01, 4.062122e-01, 4.948146e-01, 3.820064e-02, 1.398290e+00, 7.511299e-01, 1.757891e-02, 1.053834e-02, 4.454584e-01, 8.200967e-02, 9.040797e-01, 2.728495e-02, 1.514796e+00, 3.743310e-02, 4.877205e-02, 1.061757e+00,
0.000000e+00	6.968235e-01, 7.164226e-02, 1.928943e+00, 1.468832e+00, 1.075697e+00, 2.105859e+00, 6.990710e-01, 2.139076e+00, 1.243429e+00, 1.256105e+00, 1.077846e+00, 1.528833e+00, 3.063619e+00, 4.774483e-01, 1.724167e+00, 2.724011e-01, 2.253511e+00, 2.519857e+00, 1.377719e+00, 2.587249e+00,
2.000000e-01	5.037153e-01, 4.968753e-02, 1.411967e+00, 1.017216e+00, 5.996942e-01, 1.272879e+00, 7.066619e-01, 2.032651e+00, 1.315889e+00, 6.665418e-01, 7.212043e-01, 1.219343e+00, 1.545053e+00, 3.913026e-01, 1.366007e+00, 1.220302e-01, 2.504246e+00, 1.546111e+00, 1.203938e+00, 1.769076e+00,
4.000000e-01	2.451979e-01, 4.159622e-02, 7.962365e-01, 8.967295e-01, 6.091709e-01, 7.308963e-01, 6.998177e-01, 1.422333e+00, 1.388148e+00, 4.888561e-01, 5.804803e-01, 8.272492e-01, 1.105205e+00, 2.353097e-01, 1.227028e+00, 7.439818e-02, 2.384498e+00, 9.755181e-01, 7.753141e-01, 1.565333e+00,
6.000000e-01	1.915535e-01, 2.393785e-02, 6.140669e-01, 8.697502e-01, 3.836774e-01, 4.639935e-01, 6.698160e-01, 8.923510e-01, 1.479344e+00, 4.007190e-01, 3.497179e-01, 4.725515e-01, 9.872334e-01, 1.613105e-01, 1.139234e+00, 3.730286e-02, 2.499549e+00, 6.300858e-01, 8.076292e-01, 1.427545e+00,
8.000000e-01	1.491485e-01, 1.474327e-02, 3.825177e-01, 5.886249e-01, 3.355805e-01, 3.574636e-01, 6.268742e-01, 5.266385e-01, 1.502069e+00, 4.521831e-01, 2.030968e-01, 2.613737e-01, 8.379745e-01, 9.978105e-02, 1.149273e+00, 2.402775e-02, 2.146653e+00, 3.187578e-01, 3.974893e-01, 9.942378e-01,
1.000000e+00	6.525392e-02, 1.117221e-02, 2.004050e-01, 4.703907e-01, 2.478893e-01, 3.035835e-01, 5.640691e-01, 3.403882e-01, 1.309931e+00, 5.778372e-01, 1.426647e-01, 1.388081e-01, 7.310004e-01, 7.312463e-02, 1.312015e+00, 1.029734e-02, 2.291366e+00, 2.693667e-01, 2.755963e-01, 1.188979e+00,
1.200000e+00	4.273445e-02, 9.823861e-03, 1.233075e-01, 3.041038e-01, 2.519657e-01, 3.423622e-01, 5.767788e-01, 1.888870e-01, 1.274203e+00, 7.690396e-01, 7.225036e-02, 9.027320e-02, 5.605321e-01, 6.020499e-02, 8.656217e-01, 6.890701e-03, 2.043450e+00, 1.371920e-01, 2.052401e-01, 1.121328e+00,
1.400000e+00	2.471705e-02, 5.229041e-03, 7.010522e-02, 1.864529e-01, 2.737945e-01, 3.517339e-01, 4.453111e-01, 1.268090e-01, 1.613441e+00, 6.305694e-01, 4.780270e-02, 4.087451e-02, 6.340496e-01, 3.275137e-02, 1.052656e+00, 4.433100e-03, 2.134420e+00, 1.101321e-01, 1.206421e-01, 9.443395e-01,
1.600000e+00	1.981791e-02, 3.471639e-03, 4.313690e-02, 1.569261e-01, 2.893811e-01, 4.382741e-01, 3.578013e-01, 8.769264e-02, 1.101450e+00, 8.002644e-01, 2.632564e-02, 2.786293e-02, 6.677980e-01, 2.777166e-02, 9.085318e-01, 2.216079e-03, 2.044501e+00, 7.038189e-02, 1.217114e-01, 9.744602e-01,
1.800000e+00	1.255432e-02, 2.453558e-03, 2.058966e-02, 1.652504e-01, 3.708858e-01, 4.500118e-01, 4.474207e-01, 7.904782e-02, 1.361238e+00, 8.192824e-01, 1.415087e-02, 1.254406e-02, 5.463275e-01, 2.041827e-02, 1.014730e+00, 1.364226e-03, 2.162803e+00, 4.252856e-02, 8.031780e-02, 7.354851e-01,
2.000000e+00	7.449248e-03, 2.248927e-03, 1.025554e-02, 1.937848e-01, 3.562569e-01, 5.543804e-01, 2.494973e-01, 6.309091e-02, 1.505205e+00, 8.473151e-01, 1.001425e-02, 7.833576e-03, 5.171520e-01, 1.234774e-02, 9.000876e-01, 7.545332e-04, 1.975232e+00, 2.445447e-02, 6.635480e-02, 9.428174e-01,
0.000000e+00	9.691455e-01, 1.792405e-01, 1.387286e-01, 2.244222e+00, 1.449133e+00, 8.727193e-01, 9.132203e-01, 8.753755e-01, 1.815302e+00, 1.464760e+00, 2.787346e+00, 1.539765e+00, 3.408921e-01, 3.707997e-01, 1.149834e+00, 8.355857e-01, 2.290750e+00, 7.347494e-01, 2.816771e+00, 2.744906e+00,
2.000000e-01	6.689590e-01, 1.659958e-01, 4.248216e-01, 1.316048e+00, 1.015471e+00, 7.476584e-01, 6.525940e-01, 6.302399e-01, 1.509031e+00, 1.088108e+00, 1.747228e+00, 9.947243e-01, 1.985360e-01, 2.985034e-01, 8.838948e-01, 3.035564e-01, 2.647966e+00, 5.600108e-01, 1.435522e+00, 1.664428e+00,
4.000000e-01	4.295827e-01, 9.902516e-02, 6.546008e-01, 1.059758e+00, 7.076983e-01, 9.288655e-01, 4.029281e-01, 4.108384e-01, 1.436546e+00, 9.154567e-01, 1.139972e+00, 5.487807e-01, 2.256937e-01, 2.040751e-01, 9.035301e-01, 2.314270e-01, 2.372563e+00, 3.770389e-01, 8.003402e-01, 1.314306e+00,
6.000000e-01	2.639976e-01, 5.615265e-02, 4.121553e-01, 5.447883e-01, 5.574106e-01, 6.349299e-01, 3.999202e-01, 3.955271e-01, 1.829611e+00, 8.627377e-01, 7.020398e-01, 2.866777e-01, 3.386435e-01, 1.591885e-01, 7.114789e-01, 1.202582e-01, 2.107745e+00, 1.962746e-01, 4.580607e-01, 1.221398e+00,
8.000000e-01	1.440058e-01, 4.747375e-02, 2.320769e-01, 4.704790e-01, 4.667131e-01, 7.060686e-01, 2.908751e-01, 3.786271e-01, 1.693230e+00, 7.818256e-01, 4.073576e-01, 1.666324e-01, 4.860549e-01, 1.133671e-01, 5.984517e-01, 7.738887e-02, 2.401816e+00, 1.537049e-01, 2.606671e-01, 9.853544e-01,
1.000000e+00	9.581265e-02, 3.599539e-02, 1.166522e-01, 4.284162e-01, 4.108970e-01, 8.764464e-01, 1.773597e-01, 3.417099e-01, 1.656570e+00, 7.886490e-01, 2.952318e-01, 8.901572e-02, 5.093811e-01, 7.218762e-02, 7.101551e-01, 4.305059e-02, 2.066807e+00, 9.343359e-02, 1.777901e-01, 1.045937e+00,
1.200000e+00	6.557280e-02, 2.545255e-02, 6.364103e-02, 4.962278e-01, 3.533904e-01, 8.376571e-01, 1.742587e-01, 3.109678e-01, 1.324457e+00, 8.054311e-01, 1.847728e-01, 4.727574e-02, 5.076012e-01, 4.721676e-02, 9.419024e-01, 2.461652e-02, 2.387697e+00, 4.966263e-02, 1.128869e-01, 9.126211e-01,
1.400000e+00	4.804694e-02, 1.381055e-02, 4.350288e-02, 6.238319e-01, 4.212885e-01, 7.339541e-01, 1.528977e-01, 3.203672e-01, 1.463800e+00, 8.034650e-01, 1.046119e-01, 2.334056e-02, 4.593342e-01, 3.435429e-02, 6.417081e-01, 1.365575e-02, 1.871289e+00, 3.756731e-02, 7.334732e-02, 7.937078e-01,
1.600000e+00	2.572295e-02, 1.006190e-02, 2.556006e-02, 4.849902e-01, 4.314189e-01, 7.565204e-01, 9.790970e-02, 2.251250e-01, 1.774076e+00, 9.443965e-01, 4.723444e-02, 1.807396e-02, 5.617715e-01, 2.184570e-02, 6.919721e-01, 7.817192e-03, 2.337657e+00, 2.172393e-02, 5.477638e-02, 9.714483e-01,
1.800000e+00	1.761636e-02, 7.809343e-03, 2.672435e-02, 6.557397e-01, 5.479077e-01, 8.215003e-01, 9.491803e-02, 2.960334e-01, 1.705974e+00, 7.600692e-01, 3.687609e-02, 8.827996e-03, 5.090449e-01, 1.888543e-02, 7.122840e-01, 4.966916e-03, 2.242417e+00, 1.634829e-02, 4.979519e-02, 9.002045e-01,
2.000000e+00	1.065396e-02, 5.926336e-03, 2.439673e-02, 5.894240e-01, 4.975379e-01, 8.385261e-01, 8.123572e-02, 2.733017e-01, 1.584525e+00, 7.468575e-01, 2.406725e-02, 5.219471e-03, 5.848359e-01, 1.343770e-02, 7.169184e-01, 2.891234e-03, 2.100854e+00, 9.731345e-03, 4.725508e-02, 8.903709e-01,
0.000000e+00	7.643658e-01, 2.127774e+00, 1.126839e+00, 5.714831e-02, 1.620283e+00, 1.986139e+00, 2.260954e+00, 2.364121e+00, 1.708002e+00, 1.015123e+00, 2.059903e+00, 1.000561e+00, 3.702040e-01, 2.222993e+00, 1.098601e+00, 2.674713e+00, 1.744666e+00, 1.184622e+00, 3.091734e+00, 2.832472e-01,
2.000000e-01	5.504432e-01, 1.985409e+00, 6.872150e-01, 2.732951e-01, 1.233486e+00, 1.135686e+00, 2.010418e+00, 1.846303e+00, 1.100172e+00, 5.459877e-01, 1.391324e+00, 8.702522e-01, 2.362353e-01, 1.854076e+00, 9.979020e-01, 1.825890e+00, 1.212412e+00, 9.537964e-01, 1.602749e+00, 5.499753e-01,
4.000000e-01	4.922046e-01, 1.193809e+00, 4.039586e-01, 3.905246e-01, 1.196767e+00, 8.610233e-01, 1.315346e+00, 1.353270e+00, 9.872839e-01, 3.659018e-01, 9.934128e-01, 5.786459e-01, 1.570831e-01, 1.476842e+00, 1.090428e+00, 1.485105e+00, 9.723453e-01, 7.378863e-01, 1.029610e+00, 6.655490e-01,
6.000000e-01	4.480207e-01, 7.759963e-01, 2.297344e-01, 4.356629e-01, 9.592177e-01, 7.253737e-01, 1.151117e+00, 7.823803e-01, 7.670697e-01, 3.171226e-01, 6.472472e-01, 2.421336e-01, 3.074214e-01, 1.253488e+00, 1.197536e+00, 1.166643e+00, 1.085192e+00, 6.372150e-01, 5.339574e-01, 8.804160e-01,
8.000000e-01	3.616800e-01, 6.089429e-01, 1.218026e-01, 4.741149e-01, 7.647340e-01, 5.779188e-01, 5.931018e-01, 5.365361e-01, 7.934826e-01, 4.697695e-01, 3.146395e-01, 1.846151e-01, 3.412546e-01, 8.687177e-01, 1.080191e+00, 8.987580e-01, 1.368465e+00, 4.681455e-01, 3.011831e-01, 9.372797e-01,
1.000000e+00	2.489733e-01, 4.285120e-01, 6.662484e-02, 4.675433e-01, 7.698754e-01, 5.002605e-01, 6.371285e-01, 4.008016e-01, 1.247045e+00, 6.463181e-01, 2.177184e-01, 8.835976e-02, 5.312410e-01, 6.316673e-01, 1.079474e+00, 6.744644e-01, 1.311127e+00, 3.619043e-01, 1.462277e-01, 9.289515e-01,
1.200000e+00	1.749692e-01, 2.758918e-01, 3.923415e-02, 3.959473e-01, 6.647968e-01, 5.201179e-01, 5.929112e-01, 2.366808e-01, 1.207733e+00, 5.406376e-01, 1.160139e-01, 4.980447e-02, 6.187203e-01, 3.880086e-01, 9.777716e-01, 3.595126e-01, 1.237020e+00, 1.837445e-01, 1.324815e-01, 1.095637e+00,
1.400000e+00	1.216826e-01, 1.858896e-01, 2.551090e-02, 3.415505e-01, 5.734347e-01, 5.680397e-01, 4.738896e-01, 2.253605e-01, 1.212575e+00, 6.317051e-01, 8.037325e-02, 2.897387e-02, 5.724574e-01, 2.895285e-01, 9.460311e-01, 2.006013e-01, 1.476472e+00, 1.169305e-01, 8.892788e-02, 9.772272e-01,
1.600000e+00	7.542817e-02, 1.528804e-01, 1.483149e-02, 3.500942e-01, 5.480014e-01, 5.124666e-01, 3.691503e-01, 1.613630e-01, 1.216686e+00, 8.021641e-01, 5.009954e-02, 1.313193e-02, 6.109758e-01, 1.944053e-01, 9.221977e-01, 1.038701e-01, 1.800506e+00, 7.751926e-02, 7.050824e-02, 9.491973e-01,
1.800000e+00	4.598006e-02, 1.017078e-01, 1.014573e-02, 3.722418e-01, 5.220741e-01, 5.100687e-01, 3.542508e-01, 1.284944e-01, 1.418107e+00, 6.788482e-01, 2.969534e-02, 8.096259e-03, 5.693517e-01, 1.462893e-01, 1.026261e+00, 6.219800e-02, 1.722959e+00, 5.382799e-02, 4.426946e-02, 1.066320e+00,
2.000000e+00	3.389179e-02, 6.764213e-02, 6.313437e-03, 4.898030e-01, 4.884214e-01, 6.456175e-01, 2.604350e-01, 1.136223e-01, 1.709378e+00, 6.569966e-01, 1.895076e-02, 5.063852e-03, 4.024165e-01, 1.044515e-01, 7.862664e-01, 2.886609e-02, 2.031970e+00, 3.355108e-02, 4.617848e-02, 1.001591e+00,
0.000000e+00	2.913130e+00, 1.703704e+00, 2.424895e+00, 1.279796e+00, 1.180214e+00, 1.708888e+00, 1.651201e-01, 1.106176e+00, 1.218503e+00, 2.362563e-01, 1.997130e+00, 1.160321e+00, 1.588682e+00, 3.023368e+00, 2.581727e-01, 1.122672e+00, 4.711996e-01, 1.672458e+00, 1.177900e+00, 1.539127e+00,
2.000000e-01	2.449478e+00, 1.701135e+00, 1.711273e+00, 1.100096e+00, 8.532288e-01, 1.480960e+00, 7.405416e-02, 1.312074e+00, 1.177271e+00, 2.392049e-01, 1.548181e+00, 1.273491e+00, 1.165087e+00, 2.279394e+00, 4.052485e-01, 9.679098e-01, 3.368426e-01, 1.044202e+00, 8.042807e-01, 1.195091e+00,
4.000000e-01	1.473198e+00, 1.537171e+00, 9.522841e-01, 7.615110e-01, 7.447927e-01, 1.084378e+00, 6.125120e-02, 1.038994e+00, 1.518699e+00, 2.120082e-01, 8.025776e-01, 1.050453e+00, 8.419344e-01, 1.865751e+00, 6.067187e-01, 6.507013e-01, 3.169408e-01, 9.758059e-01, 5.308184e-01, 1.160608e+00,
6.000000e-01	1.415514e+00, 1.605612e+00, 5.810255e-01, 7.158930e-01, 5.324029e-01, 1.135187e+00, 4.675634e-02, 1.038429e+00, 1.441836e+00, 2.476601e-01, 5.775236e-01, 6.987259e-01, 8.626683e-01, 1.835415e+00, 6.532195e-01, 3.038981e-01, 2.186490e-01, 5.874524e-01, 3.963771e-01, 1.118128e+00,
8.000000e-01	1.187528e+00, 1.425644e+00, 3.300319e-01, 6.650366e-01, 4.272983e-01, 9.762231e-01, 5.041915e-02, 7.060660e-01, 1.396037e+00, 3.567706e-01, 3.176581e-01, 3.663258e-01, 6.603689e-01, 1.253551e+00, 6.305720e-01, 1.835615e-01, 2.050682e-01, 2.917046e-01, 2.840872e-01, 1.046177e+00,
1.000000e+00	1.160469e+00, 1.532870e+00, 2.417702e-01, 5.074434e-01, 3.933669e-01, 1.100690e+00, 6.218824e-02, 7.212802e-01, 1.510998e+00, 4.346426e-01, 2.116096e-01, 2.159732e-01, 6.035787e-01, 1.316350e+00, 7.546685e-01, 9.553516e-02, 1.396493e-01, 2.384222e-01, 1.893395e-01, 1.156056e+00,
1.200000e+00	1.019954e+00, 1.611872e+00, 1.778400e-01, 7.810155e-01, 3.021288e-01, 7.250822e-01, 7.329234e-02, 6.043137e-01, 1.439623e+00, 4.539426e-01, 1.377466e-01, 1.143853e-01, 3.909761e-01, 1.008023e+00, 7.967976e-01, 5.042401e-02, 1.352733e-01, 1.483515e-01, 1.109673e-01, 1.216412e+00,
1.400000e+00	1.108045e+00, 1.550501e+00, 1.065938e-01, 7.548944e-01, 3.124958e-01, 7.164544e-01, 7.573742e-02, 4.884773e-01, 1.653795e+00, 6.384961e-01, 6.596409e-02, 5.214203e-02, 6.387222e-01, 1.094698e+00, 8.656362e-01, 3.266728e-02, 2.138323e-01, 9.444356e-02, 8.790949e-02, 1.173341e+00,
1.600000e+00	1.029169e+00, 1.492496e+00, 7.444965e-02, 7.412942e-01, 2.954361e-01, 9.283209e-01, 1.054710e-01, 3.813453e-01, 1.721993e+00, 6.846248e-01, 3.543679e-02, 4.087480e-02, 5.228912e-01, 9.003942e-01, 7.724447e-01, 1.978679e-02, 3.667629e-01, 5.567487e-02, 6.746365e-02, 9.301398e-01,
1.800000e+00	1.104455e+00, 1.355305e+00, 7.043599e-02, 8.196767e-01, 2.935806e-01, 7.062280e-01, 1.087298e-01, 2.743349e-01, 1.279692e+00, 8.235989e-01, 2.879285e-02, 2.010709e-02, 5.458530e-01, 9.325818e-01, 8.931805e-01, 9.002244e-03, 5.737913e-01, 3.537335e-02, 5.954457e-02, 1.073570e+00,
2.000000e+00	8.706914e-01, 1.031299e+00, 5.259169e-02, 6.691578e-01, 2.996119e-01, 7.677934e-01, 1.283684e-01, 2.748338e-01, 1.577260e+00, 6.932165e-01, 1.720846e-02, 1.017605e-02, 5.748686e-01, 8.705740e-01, 9.026826e-01, 6.259590e-03, 7.496590e-01, 2.666685e-02, 6.323161e-02, 9.760516e-01,
0.000000e+00	2.733752e+00, 6.345973e-01, 1.578708e+00, 5.876682e-01, 4.560950e-01, 2.849652e+00, 4.291640e-01, 2.079510e+00, 1.510119e+00, 1.521531e+00, 7.116880e-01, 1.378641e+00, 2.615946e+00, 1.076160e+00, 3.458246e-01, 7.237646e-01, 1.676075e+00, 2.577694e-01, 3.032896e-01, 2.436231e+00,
2.000000e-01	1.252442e+00, 7.444668e-01, 9.690318e-01, 6.574130e-01, 3.631268e-01, 1.942245e+00, 2.724565e-01, 1.420577e+00, 1.581316e+00, 8.613812e-01, 4.040533e-01, 1.210358e+00, 1.836410e+00, 6.396984e-01, 3.405159e-01, 4.518207e-01, 1.831760e+00, 4.648306e-01, 4.431652e-01, 1.372527e+00,
4.000000e-01	9.049227e-01, 8.877009e-01, 4.761904e-01, 6.636826e-01, 2.088862e-01, 1.513112e+00, 1.557702e-01, 1.364309e+00, 1.171317e+00, 5.811815e-01, 2.831667e-01, 8.188268e-01, 1.299568e+00, 6.338651e-01, 4.972883e-01, 2.315147e-01, 1.913144e+00, 5.191908e-01, 4.437861e-01, 1.539798e+00,
6.000000e-01	6.879492e-01, 8.588191e-01, 2.746676e-01, 7.251358e-01, 1.784934e-01, 1.156231e+00, 1.245010e-01, 1.415066e+00, 1.390367e+00, 3.598183e-01, 1.761783e-01, 5.779650e-01, 1.075109e+00, 4.774301e-01, 4.981718e-01, 1.177156e-01, 1.760412e+00, 3.756200e-01, 4.234171e-01, 1.146004e+00,
8.000000e-01	4.526929e-01, 5.961608e-01, 1.628228e-01, 6.862645e-01, 1.491171e-01, 1.019393e+00, 8.721627e-02, 1.017699e+00, 1.659745e+00, 2.803772e-01, 1.143375e-01, 2.541116e-01, 9.225603e-01, 3.337458e-01, 7.408386e-01, 6.657004e-02, 2.028244e+00, 2.107872e-01, 3.432535e-01, 1.442977e+00,
1.000000e+00	2.320252e-01, 4.160686e-01, 1.115926e-01, 7.155420e-01, 1.516274e-01, 8.333263e-01, 7.438347e-02, 9.312961e-01, 1.255726e+00, 3.497775e-01, 6.078749e-02, 1.934991e-01, 8.078551e-01, 2.572874e-01, 7.258005e-01, 3.670083e-02, 1.809454e+00, 1.605750e-01, 2.391117e-01, 1.172941e+00,
1.200000e+00	1.432971e-01, 2.594044e-01, 9.220648e-02, 6.867775e-01, 1.600866e-01, 1.021258e+00, 7.090202e-02, 7.409224e-01, 1.763728e+00, 3.898486e-01, 4.083635e-02, 7.465270e-02, 7.115020e-01, 1.969901e-01, 8.801018e-01, 1.638830e-02, 1.653889e+00, 1.018886e-01, 1.861646e-01, 1.185765e+00,
1.400000e+00	8.852232e-02, 1.974411e-01, 5.989271e-02, 7.458209e-01, 1.695375e-01, 9.395631e-01, 8.146691e-02, 6.879180e-01, 1.245961e+00, 4.981426e-01, 2.139405e-02, 4.548410e-02, 6.552690e-01, 1.420014e-01, 6.809048e-01, 1.445697e-02, 1.812003e+00, 6.352657e-02, 1.427230e-01, 1.253112e+00,
1.600000e+00	6.357125e-02, 1.393268e-01, 5.455785e-02, 7.688696e-01, 1.925168e-01, 8.176625e-01, 9.554757e-02, 4.950129e-01, 1.492380e+00, 6.000881e-01, 1.356917e-02, 2.370107e-02, 6.366421e-01, 8.668034e-02, 8.080269e-01, 8.737026e-03, 1.886996e+00, 3.988989e-02, 1.191557e-01, 1.079382e+00,
1.800000e+00	4.486238e-02, 1.046699e-01, 5.080358e-02, 7.275327e-01, 2.113166e-01, 6.858966e-01, 1.253009e-01, 3.807805e-01, 1.613424e+00, 7.687420e-01, 9.104282e-03, 1.272113e-02, 6.671341e-01, 6.631717e-02, 9.165608e-01, 3.642558e-03, 2.143364e+00, 2.837797e-02, 7.605739e-02, 1.228304e+00,
2.000000e+00	1.988728e-02, 6.526842e-02, 5.028335e-02, 7.242409e-01, 2.355559e-01, 8.274049e-01, 1.160131e-01, 3.582686e-01, 1.605043e+00, 7.581099e-01, 4.439487e-03, 7.255527e-03, 5.443653e-01, 4.033247e-02, 9.585996e-01, 2.372775e-03, 2.156645e+00, 1.752649e-02, 6.994843e-02, 9.478386e-01,
0.000000e+00	1.651270e+00, 7.755591e-01, 1.921339e+00, 1.949392e+00, 2.124987e+00, 3.003019e+00, 1.212747e+00, 2.724751e-01, 2.400727e+00, 1.908178e+00, 2.518637e+00, 1.601444e-01, 1.179188e+00, 1.859051e+00, 2.193549e+00, 8.653352e-01, 7.261957e-01, 2.326087e+00, 1.097207e+00, 1.820276e+00,
2.000000e-01	1.354622e+00, 5.033226e-01, 1.744948e+00, 1.742474e+00, 1.460595e+00, 1.585797e+00, 1.044891e+00, 6.409722e-01, 2.048726e+00, 1.348167e+00, 1.878907e+00, 5.001749e-01, 8.822114e-01, 1.333349e+00, 1.793457e+00, 5.169724e-01, 5.466058e-01, 1.621155e+00, 6.396335e-01, 1.104038e+00,
4.000000e-01	9.662750e-01, 4.115501e-01, 1.146552e+00, 1.084480e+00, 1.367016e+00, 9.291549e-01, 8.552642e-01, 7.166298e-01, 1.841395e+00, 1.085572e+00, 1.141489e+00, 5.408612e-01, 9.019198e-01, 8.290348e-01, 1.336769e+00, 3.294725e-01, 7.296793e-01, 9.858659e-01, 5.515891e-01, 1.001520e+00,
6.000000e-01	1.062204e+00, 2.358793e-01, 8.650461e-01, 6.607700e-01, 1.098050e+00, 5.961456e-01, 7.244912e-01, 5.053825e-01, 1.588281e+00, 1.041896e+00, 6.787385e-01, 3.778835e-01, 6.483783e-01, 6.027839e-01, 1.161675e+00, 1.542887e-01, 1.019870e+00, 5.274067e-01, 3.228349e-01, 6.474217e-01,
8.000000e-01	6.377707e-01, 1.702186e-01, 4.309547e-01, 4.308163e-01, 9.342555e-01, 3.571856e-01, 6.229165e-01, 3.831039e-01, 1.551376e+00, 9.613872e-01, 4.633131e-01, 2.237219e-01, 6.027367e-01, 3.923599e-01, 9.741166e-01, 8.319380e-02, 1.160770e+00, 3.570581e-01, 1.584993e-01, 7.420720e-01,
1.000000e+00	5.563816e-01, 1.648175e-01, 2.824060e-01, 3.121752e-01, 6.875672e-01, 3.886231e-01, 6.354590e-01, 2.265509e-01, 1.621137e+00, 7.788670e-01, 2.577171e-01, 1.396741e-01, 6.626364e-01, 2.829606e-01, 1.109310e+00, 5.856086e-02, 1.298791e+00, 2.628702e-01, 1.291256e-01, 8.304827e-01,
1.200000e+00	3.261127e-01, 8.363352e-02, 1.410256e-01, 2.263693e-01, 7.359388e-01, 5.703222e-01, 4.927786e-01, 1.468421e-01, 1.468956e+00, 7.496837e-01, 1.256272e-01, 6.175167e-02, 6.507403e-01, 2.158765e-01, 1.128958e+00, 3.082743e-02, 1.281467e+00, 1.622643e-01, 1.072579e-01, 9.041663e-01,
1.400000e+00	1.874420e-01, 6.501187e-02, 7.024183e-02, 2.111697e-01, 8.091545e-01, 5.497172e-01, 4.414684e-01, 1.076224e-01, 1.453465e+00, 8.056493e-01, 8.930740e-02, 3.013366e-02, 5.536225e-01, 1.581680e-01, 9.390114e-01, 1.972208e-02, 1.607968e+00, 8.716671e-02, 7.004745e-02, 7.186198e-01,
1.600000e+00	1.490948e-01, 3.821756e-02, 3.942367e-02, 2.175388e-01, 6.641957e-01, 6.009912e-01, 3.645231e-01, 9.454543e-02, 1.576846e+00, 8.490642e-01, 4.143187e-02, 2.016707e-02, 5.142505e-01, 9.969685e-02, 8.619680e-01, 7.863319e-03, 1.647726e+00, 6.273481e-02, 6.855042e-02, 8.752036e-01,
1.800000e+00	8.045561e-02, 3.108157e-02, 2.755366e-02, 2.857736e-01, 6.506895e-01, 6.394239e-01, 2.669928e-01, 1.004196e-01, 1.311763e+00, 8.840702e-01, 2.784308e-02, 1.251122e-02, 4.988997e-01, 6.701447e-02, 9.031389e-01, 5.749278e-03, 1.641766e+00, 3.882817e-02, 5.869874e-02, 8.041832e-01,
2.000000e+00	4.771281e-02, 2.391351e-02, 1.313861e-02, 3.964508e-01, 6.280560e-01, 5.584692e-01, 2.260791e-01, 9.137167e-02, 1.366989e+00, 7.452661e-01, 2.143022e-02, 7.503475e-03, 5.415321e-01, 4.906197e-02, 9.291081e-01, 2.831704e-03, 2.086447e+00, 2.360885e-02, 6.012186e-02, 6.968076e-01,
0.000000e+00	1.527724e+00, 1.087891e+00, 2.336245e+00, 2.491343e+00, 1.806109e-01, 1.707643e+00, 2.669722e+00, 2.302823e+00, 2.298731e+00, 6.802524e-01, 3.574422e-01, 1.103762e+00, 2.545337e+00, 6.802762e-01, 3.458704e-01, 2.498616e+00, 8.513266e-01, 1.381846e+00, 2.626077e+00, 1.226901e+00,
2.000000e-01	1.250560e+00, 1.390862e+00, 1.538367e+00, 1.661120e+00, 1.182902e-01, 1.469784e+00, 1.645745e+00, 1.748950e+00, 1.834828e+00, 5.509674e-01, 3.998360e-01, 1.121146e+00, 1.369366e+00, 7.607693e-01, 4.730163e-01, 2.314835e+00, 7.499937e-01, 1.219605e+00, 1.744315e+00, 1.187948e+00,
4.000000e-01	1.110491e+00, 1.333949e+00, 1.333444e+00, 1.277451e+00, 1.332642e-01, 1.178895e+00, 8.183466e-01, 1.355619e+00, 1.595926e+00, 3.615047e-01, 4.818061e-01, 9.290647e-01, 1.087094e+00, 8.432199e-01, 6.995216e-01, 1.323992e+00, 4.766704e-01, 1.088669e+00, 1.420438e+00, 1.219085e+00,
6.000000e-01	1.033544e+00, 1.285270e+00, 1.057101e+00, 1.100672e+00, 1.338267e-01, 1.197382e+00, 5.511299e-01, 1.263797e+00, 1.437149e+00, 2.313047e-01, 3.391468e-01, 7.835643e-01, 7.977818e-01, 5.781797e-01, 6.652076e-01, 1.143390e+00, 5.183527e-01, 1.229902e+00, 6.229771e-01, 1.272969e+00,
8.000000e-01	9.424172e-01, 1.298875e+00, 8.626739e-01, 9.222056e-01, 1.678761e-01, 7.369841e-01, 4.014620e-01, 1.077440e+00, 1.339451e+00, 2.569814e-01, 2.266209e-01, 6.567922e-01, 7.462457e-01, 8.418367e-01, 9.280770e-01, 9.953512e-01, 5.596176e-01, 1.156076e+00, 4.545411e-01, 1.207499e+00,
1.000000e+00	1.054183e+00, 1.422471e+00, 5.338719e-01, 9.322373e-01, 1.800788e-01, 9.447521e-01, 2.458924e-01, 8.313807e-01, 1.503164e+00, 3.638685e-01, 1.296023e-01, 3.161146e-01, 5.785607e-01, 9.417060e-01, 8.729618e-01, 4.926865e-01, 6.559025e-01, 6.399933e-01, 2.793805e-01, 1.118312e+00,
1.200000e+00	9.585939e-01, 1.081455e+00, 3.349020e-01, 8.055330e-01, 2.202172e-01, 9.254667e-01, 1.974751e-01, 7.147459e-01, 1.829544e+00, 4.921826e-01, 6.837169e-02, 2.186352e-01, 6.124360e-01, 8.686699e-01, 7.962210e-01, 2.993794e-01, 7.592502e-01, 5.870839e-01, 1.683621e-01, 9.903649e-01,
1.400000e+00	8.183172e-01, 8.883751e-01, 2.292535e-01, 7.417723e-01, 2.042578e-01, 7.419527e-01, 1.896331e-01, 4.586956e-01, 1.744478e+00, 5.281906e-01, 4.898953e-02, 1.101434e-01, 5.616334e-01, 7.411829e-01, 9.870111e-01, 1.468405e-01, 1.050091e+00, 3.134417e-01, 1.322277e-01, 1.046170e+00,
1.600000e+00	5.227127e-01, 8.277953e-01, 1.855681e-01, 6.430063e-01, 1.876086e-01, 7.832591e-01, 1.940394e-01, 4.330619e-01, 1.643264e+00, 6.478874e-01, 2.444493e-02, 5.959436e-02, 6.440404e-01, 6.540110e-01, 9.861567e-01, 1.000446e-01, 1.147400e+00, 2.033222e-01, 1.024197e-01, 1.267620e+00,
1.800000e+00	4.142395e-01, 5.715780e-01, 1.397269e-01, 6.492566e-01, 2.557693e-01, 7.197324e-01, 1.689649e-01, 3.002524e-01, 1.564761e+00, 6.970912e-01, 2.023399e-02, 3.625701e-02, 5.011172e-01, 4.102197e-01, 8.748415e-01, 5.503633e-02, 1.505529e+00, 1.298225e-01, 7.809039e-02, 1.121712e+00,
2.000000e+00	2.552009e-01, 3.870153e-01, 1.112334e-01, 6.151376e-01, 2.721151e-01, 7.349575e-01, 1.606013e-01, 2.796210e-01, 1.715029e+00, 7.009357e-01, 1.146836e-02, 2.170861e-02, 5.334733e-01, 2.801783e-01, 8.620318e-01, 3.017798e-02, 1.572233e+00, 7.320075e-02, 6.427991e-02, 9.228061e-01,
0.000000e+00	2.153815e+00, 5.872580e-01, 1.506342e+00, 1.904201e+00, 1.124517e-01, 1.020424e+00, 2.483323e+00, 2.664904e+00, 3.626832e-01, 1.334035e+00, 6.260572e-01, 2.072924e+00, 1.620399e+00, 1.844285e+00, 9.640277e-01, 2.591897e+00, 2.597916e+00, 1.588194e+00, 2.779000e-02, 2.665821e+00,
2.000000e-01	1.393760e+00, 9.772841e-01, 9.769056e-01, 1.544953e+00, 8.372364e-02, 1.034967e+00, 1.564609e+00, 2.117963e+00, 2.906926e-01, 8.919977e-01, 4.472718e-01, 1.829312e+00, 1.257665e+00, 1.398685e+00, 9.970033e-01, 1.651468e+00, 2.166807e+00, 1.547564e+00, 2.214280e-01, 1.512586e+00,
4.000000e-01	7.995467e-01, 1.025633e+00, 1.103200e+00, 1.141390e+00, 6.240537e-02, 8.415898e-01, 1.287575e+00, 1.190183e+00, 2.174547e-01, 6.481237e-01, 2.820821e-01, 1.087655e+00, 8.490936e-01, 1.225814e+00, 9.587187e-01, 1.464980e+00, 1.666482e+00, 1.205676e+00, 2.573680e-01, 1.559193e+00,
6.000000e-01	5.794040e-01, 9.775324e-01, 8.584266e-01, 9.748853e-01, 4.911127e-02, 7.937186e-01, 7.206286e-01, 7.772986e-01, 3.258083e-01, 4.773385e-01, 1.778144e-01, 5.935909e-01, 8.742596e-01, 9.031725e-01, 8.273086e-01, 1.399191e+00, 1.533853e+00, 1.121930e+00, 2.570293e-01, 1.547368e+00,
8.000000e-01	3.713572e-01, 7.041603e-01, 6.995164e-01, 1.096213e+00, 6.723473e-02, 6.982107e-01, 5.271757e-01, 5.545388e-01, 6.097980e-01, 5.741421e-01, 9.518737e-02, 3.367301e-01, 7.351098e-01, 7.007870e-01, 9.943580e-01, 7.947365e-01, 1.663550e+00, 1.005084e+00, 1.673269e-01, 1.019128e+00,
1.000000e+00	2.416253e-01, 4.291551e-01, 4.699376e-01, 7.881182e-01, 9.497799e-02, 7.596531e-01, 4.070042e-01, 3.865451e-01, 8.153373e-01, 7.055560e-01, 5.308072e-02, 2.126463e-01, 6.156929e-01, 5.286515e-01, 8.230096e-01, 5.469579e-01, 1.545338e+00, 6.332454e-01, 1.513864e-01, 1.041100e+00,
1.200000e+00	1.226672e-01, 3.500430e-01, 2.866009e-01, 7.813451e-01, 1.110443e-01, 6.480398e-01, 3.097324e-01, 2.932950e-01, 8.778534e-01, 6.546593e-01, 3.021820e-02, 9.785667e-02, 4.685227e-01, 3.235906e-01, 9.801358e-01, 2.833928e-01, 1.801255e+00, 3.777761e-01, 1.011875e-01, 1.143777e+00,
1.400000e+00	8.208096e-02, 2.245161e-01, 1.991170e-01, 5.751033e-01, 1.534091e-01, 7.918117e-01, 3.272592e-01, 2.653705e-01, 1.302161e+00, 7.293701e-01, 2.039157e-02, 6.186847e-02, 6.326025e-01, 2.651860e-01, 9.285771e-01, 1.662349e-01, 1.530146e+00, 3.239004e-01, 7.297288e-02, 1.218415e+00,
1.600000e+00	5.495975e-02, 1.628017e-01, 1.294879e-01, 4.895412e-01, 2.037649e-01, 7.510123e-01, 2.389038e-01, 2.152964e-01, 1.423983e+00, 7.851217e-01, 1.322733e-02, 2.994619e-02, 6.167314e-01, 1.613195e-01, 8.536015e-01, 9.318126e-02, 1.807836e+00, 1.885054e-01, 5.981945e-02, 8.709215e-01,
1.800000e+00	3.670805e-02, 1.300873e-01, 7.791345e-02, 5.870696e-01, 2.566017e-01, 6.999983e-01, 2.238964e-01, 1.718881e-01, 1.462468e+00, 8.471945e-01, 6.785593e-03, 1.525932e-02, 6.979230e-01, 1.166567e-01, 7.976711e-01, 5.355810e-02, 1.851316e+00, 1.277529e-01, 6.166841e-02, 9.956771e-01,
2.000000e+00	2.320200e-02, 8.873769e-02, 5.295236e-02, 5.055640e-01, 3.083943e-01, 6.173365e-01, 1.720251e-01, 1.760976e-01, 1.418099e+00, 7.346873e-01, 5.043832e-03, 1.036745e-02, 7.391823e-01, 7.658116e-02, 7.784113e-01, 2.749092e-02, 1.772679e+00, 7.123898e-02, 5.251250e-02, 1.118089e+00,
0.000000e+00	1.698561e+00, 2.073050e+00, 8.376996e-01, 2.716066e+00, 2.032996e+00, 1.210770e+00, 2.860953e+00, 2.763698e+00, 2.435844e+00, 1.791042e-01, 1.696840e+00, 2.517980e+00, 8.019710e-01, 7.843506e-01, 2.436717e+00, 1.090476e+00, 9.525414e-01, 1.796257e+00, 3.653885e-01, 4.905330e-01,
2.000000e-01	1.154766e+00, 1.501734e+00, 1.001326e+00, 1.825542e+00, 1.821752e+00, 6.634167e-01, 1.709825e+00, 1.768771e+00, 1.761733e+00, 1.182869e-01, 1.245854e+00, 1.375885e+00, 7.076840e-01, 7.954903e-01, 2.083441e+00, 7.078149e-01, 7.752982e-01, 1.468579e+00, 2.505398e-01, 5.860714e-01,
4.000000e-01	1.101484e+00, 1.047579e+00, 7.573522e-01, 1.490976e+00, 1.606168e+00, 3.834209e-01, 1.275665e+00, 9.691522e-01, 1.389856e+00, 1.138368e-01, 7.201259e-01, 5.869568e-01, 6.764651e-01, 6.262771e-01, 1.793452e+00, 4.345085e-01, 5.611335e-01, 1.282180e+00, 1.938343e-01, 7.457623e-01,
6.000000e-01	1.121700e+00, 7.543471e-01, 6.819727e-01, 8.634084e-01, 1.134077e+00, 2.187617e-01, 1.058099e+00, 6.563483e-01, 9.279455e-01, 2.745839e-01, 4.284984e-01, 3.667108e-01, 6.159470e-01, 6.440827e-01, 1.697538e+00, 2.628095e-01, 9.130864e-01, 6.110604e-01, 1.411824e-01, 8.622468e-01,
8.000000e-01	8.547320e-01, 5.336560e-01, 4.669544e-01, 5.288986e-01, 1.006418e+00, 1.367196e-01, 1.037558e+00, 4.618659e-01, 8.778381e-01, 5.022218e-01, 2.099983e-01, 2.721445e-01, 6.270460e-01, 4.440869e-01, 1.464282e+00, 1.265595e-01, 1.017134e+00, 4.237965e-01, 8.784251e-02, 8.944417e-01,
1.000000e+00	4.651718e-01, 3.345662e-01, 2.493249e-01, 3.206198e-01, 9.015120e-01, 8.580257e-02, 8.502644e-01, 2.365723e-01, 6.864443e-01, 6.360034e-01, 1.749287e-01, 1.018605e-01, 5.046444e-01, 2.834726e-01, 1.271094e+00, 6.768995e-02, 9.871251e-01, 2.803565e-01, 7.208882e-02, 1.098671e+00,
1.200000e+00	3.900778e-01, 2.337520e-01, 1.321084e-01, 2.069448e-01, 6.502790e-01, 8.806596e-02, 8.816254e-01, 1.635731e-01, 8.848001e-01, 6.273978e-01, 1.074821e-01, 7.729451e-02, 5.533677e-01, 2.100371e-01, 1.027065e+00, 4.317861e-02, 1.332050e+00, 1.465553e-01, 7.468557e-02, 1.142058e+00,
1.400000e+00	2.265097e-01, 1.449394e-01, 7.196025e-02, 1.612040e-01, 5.800925e-01, 1.208696e-01, 5.825379e-01, 8.883150e-02, 9.771762e-01, 7.089940e-01, 6.305978e-02, 3.970186e-02, 6.265954e-01, 1.288196e-01, 1.020873e+00, 2.671728e-02, 1.707331e+00, 1.035497e-01, 4.497307e-02, 9.338004e-01,
1.600000e+00	1.305277e-01, 1.223550e-01, 3.320530e-02, 9.041378e-02, 4.247673e-01, 1.423198e-01, 5.215844e-01, 6.174873e-02, 1.051885e+00, 7.280030e-01, 3.705431e-02, 2.368238e-02, 5.329184e-01, 9.135773e-02, 1.192010e+00, 1.428513e-02, 1.378974e+00, 5.903388e-02, 4.670084e-02, 9.057892e-01,
1.800000e+00	9.672366e-02, 9.305121e-02, 1.938362e-02, 6.454432e-02, 4.473978e-01, 2.742943e-01, 5.523462e-01, 3.805402e-02, 1.157509e+00, 8.342696e-01, 1.865959e-02, 1.369404e-02, 6.082103e-01, 6.275500e-02, 9.510280e-01, 8.458233e-03, 1.760125e+00, 4.195170e-02, 4.266916e-02, 1.028111e+00,
2.000000e+00	6.668883e-02, 6.664083e-02, 1.168293e-02, 6.394072e-02, 4.309907e-01, 3.452261e-01, 5.440963e-01, 3.225000e-02, 1.123652e+00, 7.636739e-01, 1.123780e-02, 6.188207e-03, 6.257033e-01, 5.436256e-02, 9.956416e-01, 4.885532e-03, 1.583102e+00, 2.884611e-02, 5.361074e-02, 9.925087e-01,
0.000000e+00	1.703833e+00, 3.035944e+00, 2.147225e+00, 1.500208e+00, 2.122848e+00, 4.914839e-01, 1.982876e+00, 4.895473e-01, 1.292992e+00, 7.088927e-01, 7.923944e-03, 2.388794e+00, 1.411178e+00, 1.351369e+00, 2.791217e-01, 2.188710e+00, 1.258053e+00, 1.915130e+00, 6.864922e-02, 3.272627e+00,
2.000000e-01	1.309911e+00, 2.294231e+00, 1.893021e+00, 1.265393e+00, 1.681462e+00, 7.380805e-01, 1.027879e+00, 4.289068e-01, 9.182360e-01, 7.602996e-01, 3.510865e-02, 1.454188e+00, 1.040316e+00, 1.376150e+00, 4.121984e-01, 1.370592e+00, 1.002129e+00, 1.497867e+00, 1.788148e-01, 2.488999e+00,
4.000000e-01	9.683772e-01, 2.244281e+00, 1.302331e+00, 1.071439e+00, 9.643340e-01, 7.741057e-01, 6.604998e-01, 2.895628e-01, 1.045532e+00, 8.687410e-01, 2.097843e-02, 9.230844e-01, 7.366820e-01, 1.102353e+00, 5.279079e-01, 1.161179e+00, 8.033736e-01, 1.439693e+00, 2.215318e-01, 1.898572e+00,
6.000000e-01	9.235074e-01, 1.796965e+00, 9.273932e-01, 9.522960e-01, 6.783603e-01, 7.476880e-01, 4.545411e-01, 2.948059e-01, 1.282177e+00, 7.543046e-01, 1.505880e-02, 7.391352e-01, 7.839731e-01, 1.118308e+00, 4.467110e-01, 6.845225e-01, 4.760493e-01, 1.069559e+00, 1.902039e-01, 1.640838e+00,
8.000000e-01	1.033565e+00, 1.765146e+00, 5.350710e-01, 7.126992e-01, 5.085682e-01, 8.693469e-01, 3.070117e-01, 3.068746e-01, 1.429384e+00, 7.834444e-01, 8.119831e-03, 4.869568e-01, 7.663097e-01, 1.079145e+00, 5.985525e-01, 7.130110e-01, 4.704639e-01, 1.031489e+00, 1.354503e-01, 1.289783e+00,
1.000000e+00	9.040040e-01, 1.528658e+00, 4.489579e-01, 8.144344e-01, 4.045409e-01, 8.050822e-01, 2.041670e-01, 3.822122e-01, 1.142903e+00, 7.407340e-01, 5.114042e-03, 2.690210e-01, 5.013280e-01, 8.256157e-01, 6.725571e-01, 3.915767e-01, 3.203629e-01, 6.097216e-01, 9.512052e-02, 1.155381e+00,
1.200000e+00	9.826866e-01, 1.630185e+00, 2.494651e-01, 6.869638e-01, 2.516665e-01, 7.659044e-01, 1.609621e-01, 3.501530e-01, 1.350109e+00, 7.099055e-01, 3.299589e-03, 1.378502e-01, 4.826752e-01, 8.016828e-01, 7.724479e-01, 2.056317e-01, 3.611565e-01, 4.336141e-01, 8.794938e-02, 1.148049e+00,
1.400000e+00	9.246131e-01, 1.566788e+00, 1.605035e-01, 7.621088e-01, 2.673838e-01, 7.394660e-01, 1.306136e-01, 3.973479e-01, 1.378598e+00, 6.683147e-01, 1.804381e-03, 7.876704e-02, 5.156611e-01, 7.637838e-01, 7.833413e-01, 1.035999e-01, 4.216372e-01, 2.826500e-01, 6.374874e-02, 9.657304e-01,
1.600000e+00	8.522256e-01, 1.291467e+00, 1.218779e-01, 7.974542e-01, 2.721896e-01, 7.914341e-01, 9.811057e-02, 3.568432e-01, 1.107893e+00, 7.289222e-01, 1.209564e-03, 4.313258e-02, 6.211904e-01, 8.660239e-01, 8.270368e-01, 6.041966e-02, 6.754109e-01, 1.865051e-01, 6.840987e-02, 9.774932e-01,
1.800000e+00	8.205134e-01, 9.717812e-01, 8.906917e-02, 8.133402e-01, 3.206211e-01, 9.094088e-01, 8.839534e-02, 3.266463e-01, 1.250670e+00, 6.989980e-01, 6.833244e-04, 2.645727e-02, 5.622728e-01, 8.544516e-01, 7.673600e-01, 4.101740e-02, 6.327105e-01, 1.068537e-01, 5.195608e-02, 1.000345e+00,
2.000000e+00	7.575541e-01, 8.035780e-01, 7.559213e-02, 6.375711e-01, 3.793654e-01, 8.270258e-01, 8.853240e-02, 3.311326e-01, 1.394049e+00, 7.503011e-01, 4.461044e-04, 1.184711e-02, 6.355681e-01, 6.295732e-01, 9.236482e-01, 2.073279e-02, 1.163303e+00, 7.387963e-02, 5.240547e-02, 8.361193e-01,
0.000000e+00	2.732801e+00, 2.732175e-01, 8.823544e-01, 2.733294e+00, 2.644409e+00, 1.694109e-02, 1.025680e+00, 5.958915e-02, 1.276863e+00, 2.668004e+00, 8.651166e-01, 1.622746e-02, 2.005197e+00, 1.320646e+00, 2.048186e-01, 2.641864e-01, 2.018063e+00, 1.433445e+00, 1.215585e+00, 1.283967e+00,
2.000000e-01	1.684764e+00, 2.097552e-01, 8.346935e-01, 1.281287e+00, 2.403476e+00, 4.113204e-01, 9.124020e-01, 4.847514e-02, 1.299953e+00, 1.788181e+00, 4.941169e-01, 1.090632e-02, 1.180087e+00, 7.389432e-01, 1.769959e-01, 1.793174e-01, 1.650933e+00, 9.566654e-01, 9.344450e-01, 5.879031e-01,
4.000000e-01	1.026071e+00, 1.457533e-01, 7.139410e-01, 9.590683e-01, 1.456287e+00, 5.908544e-01, 4.678484e-01, 5.197976e-02, 1.168428e+00, 1.361442e+00, 3.400886e-01, 1.370005e-02, 9.456624e-01, 6.173252e-01, 1.456237e-01, 7.016334e-02, 1.802536e+00, 6.329905e-01, 6.701796e-01, 3.855910e-01,
6.000000e-01	5.406698e-01, 8.988619e-02, 4.679635e-01, 5.008157e-01, 1.591200e+00, 8.245406e-01, 3.612039e-01, 9.184595e-02, 1.265360e+00, 1.169398e+00, 1.950153e-01, 1.013195e-02, 7.537629e-01, 3.996320e-01, 1.389276e-01, 5.410090e-02, 1.678455e+00, 3.845159e-01, 4.700993e-01, 3.616576e-01,
8.000000e-01	4.597041e-01, 7.216077e-02, 2.755752e-01, 6.258189e-01, 1.141690e+00, 7.870928e-01, 2.254738e-01, 1.698971e-01, 1.531851e+00, 1.132008e+00, 1.353044e-01, 8.079569e-03, 5.764146e-01, 2.824045e-01, 1.480644e-01, 2.511605e-02, 1.745865e+00, 2.451341e-01, 3.921258e-01, 3.672722e-01,
1.000000e+00	2.425213e-01, 6.078732e-02, 1.575010e-01, 6.442252e-01, 1.148324e+00, 1.062500e+00, 1.255104e-01, 2.669969e-01, 1.253396e+00, 9.800816e-01, 7.060842e-02, 4.055392e-03, 7.000617e-01, 2.409846e-01, 2.253837e-01, 1.342132e-02, 1.917162e+00, 1.986509e-01, 2.198796e-01, 4.372780e-01,
1.200000e+00	1.745084e-01, 3.529579e-02, 1.022687e-01, 6.423169e-01, 9.886322e-01, 9.021427e-01, 8.556462e-02, 3.043142e-01, 1.393582e+00, 9.473070e-01, 4.799573e-02, 2.556622e-03, 6.016433e-01, 1.260904e-01, 3.338852e-01, 8.710382e-03, 1.916462e+00, 1.074389e-01, 1.510593e-01, 4.731186e-01,
1.400000e+00	1.186059e-01, 3.080634e-02, 6.014863e-02, 6.147986e-01, 8.460016e-01, 8.753653e-01, 5.849844e-02, 3.705360e-01, 1.433940e+00, 7.816785e-01, 2.957388e-02, 1.496849e-03, 6.433997e-01, 9.553683e-02, 4.682743e-01, 3.788676e-03, 2.136249e+00, 6.266710e-02, 1.147038e-01, 4.738500e-01,
1.600000e+00	7.332193e-02, 1.773744e-02, 5.600942e-02, 6.877994e-01, 7.448832e-01, 8.582444e-01, 4.649534e-02, 4.591986e-01, 1.817534e+00, 8.299018e-01, 1.649332e-02, 8.693827e-04, 6.755149e-01, 6.196933e-02, 3.711914e-01, 2.526508e-03, 2.172683e+00, 3.819221e-02, 9.600038e-02, 6.527547e-01,
1.800000e+00	4.799099e-02, 1.374999e-02, 4.688716e-02, 6.934533e-01, 8.461398e-01, 9.222914e-01, 3.025630e-02, 4.561787e-01, 1.402525e+00, 6.767606e-01, 8.694584e-03, 6.497709e-04, 6.655995e-01, 3.628921e-02, 5.303513e-01, 1.491927e-03, 1.872610e+00, 2.638814e-02, 8.160209e-02, 8.003294e-01,
2.000000e+00	2.390540e-02, 8.958040e-03, 4.536858e-02, 6.645325e-01, 8.416062e-01, 9.540597e-01, 2.732811e-02, 4.797899e-01, 1.572698e+00, 8.215718e-01, 6.275382e-03, 4.024278e-04, 6.028629e-01, 3.204812e-02, 5.565571e-01, 1.079572e-03, 2.048740e+00, 1.926664e-02, 5.930635e-02, 8.069156e-01,
0.000000e+00	1.477290e+00, 1.911891e+00, 1.475367e+00, 8.797789e-01, 2.780094e+00, 1.934997e+00, 1.105098e+00, 1.077312e+00, 2.391388e+00, 1.661759e-01, 2.425138e+00, 1.873368e+00, 1.481427e+00, 2.974743e+00, 2.120172e+00, 1.724922e+00, 1.280125e+00, 8.319111e-01, 2.687159e+00, 2.941755e-01,
2.000000e-01	8.475607e-01, 1.540910e+00, 8.324453e-01, 6.823123e-01, 1.832429e+00, 1.106584e+00, 8.184073e-01, 1.103315e+00, 2.082392e+00, 1.867472e-01, 1.846824e+00, 1.581654e+00, 9.947647e-01, 1.991167e+00, 1.739222e+00, 1.976014e+00, 9.173866e-01, 7.035744e-01, 1.876899e+00, 6.143286e-01,
4.000000e-01	9.496473e-01, 1.031145e+00, 5.600860e-01, 4.919468e-01, 1.527869e+00, 7.128093e-01, 8.056546e-01, 8.360800e-01, 1.588920e+00, 2.559596e-01, 1.189676e+00, 7.778787e-01, 8.197610e-01, 2.229217e+00, 1.887434e+00, 1.419522e+00, 8.173186e-01, 6.109946e-01, 1.074247e+00, 8.275231e-01,
6.000000e-01	8.885383e-01, 7.888323e-01, 2.348730e-01, 2.708265e-01, 1.299997e+00, 3.988255e-01, 7.390097e-01, 6.511045e-01, 1.498763e+00, 4.266824e-01, 8.395107e-01, 5.260248e-01, 6.190448e-01, 1.200491e+00, 1.500392e+00, 1.145594e+00, 7.833329e-01, 5.229823e-01, 5.773303e-01, 9.769002e-01,
8.000000e-01	6.977156e-01, 5.840773e-01, 1.507502e-01, 1.792654e-01, 8.836880e-01, 2.227117e-01, 7.825456e-01, 3.627554e-01, 1.535253e+00, 4.655749e-01, 4.277794e-01, 2.352331e-01, 6.496264e-01, 9.749874e-01, 1.323100e+00, 6.035507e-01, 1.031201e+00, 2.771927e-01, 3.710909e-01, 1.002781e+00,
1.000000e+00	5.230824e-01, 3.117021e-01, 8.793505e-02, 1.142476e-01, 8.621287e-01, 1.794706e-01, 6.060542e-01, 2.514891e-01, 1.441334e+00, 5.487582e-01, 3.550079e-01, 1.600382e-01, 6.463053e-01, 6.104357e-01, 1.102726e+00, 4.610363e-01, 1.104685e+00, 1.549011e-01, 2.302102e-01, 1.067086e+00,
1.200000e+00	3.718959e-01, 2.070556e-01, 5.203121e-02, 7.815173e-02, 7.395944e-01, 1.667692e-01, 7.792257e-01, 1.243575e-01, 1.457192e+00, 6.642012e-01, 1.921947e-01, 7.766892e-02, 4.469472e-01, 4.626404e-01, 1.177259e+00, 2.703914e-01, 1.513831e+00, 1.449891e-01, 1.388298e-01, 1.057382e+00,
1.400000e+00	2.034809e-01, 1.712701e-01, 2.950617e-02, 4.788795e-02, 6.901118e-01, 2.086121e-01, 6.498751e-01, 8.769136e-02, 1.269999e+00, 7.510746e-01, 9.543288e-02, 3.700811e-02, 4.182525e-01, 3.173358e-01, 1.165434e+00, 1.683932e-01, 1.706834e+00, 8.420672e-02, 8.493168e-02, 9.725320e-01,
1.600000e+00	1.523922e-01, 1.246633e-01, 1.487678e-02, 3.888735e-02, 6.376873e-01, 2.609308e-01, 6.043869e-01, 5.693690e-02, 1.444073e+00, 7.010436e-01, 6.354963e-02, 2.082698e-02, 4.543533e-01, 2.013636e-01, 1.078922e+00, 6.861592e-02, 1.541333e+00, 5.000518e-02, 8.243758e-02, 1.051442e+00,
1.800000e+00	9.865725e-02, 8.721564e-02, 7.224360e-03, 3.453354e-02, 4.445445e-01, 3.471053e-01, 3.758633e-01, 3.579024e-02, 1.608299e+00, 9.150759e-01, 3.376340e-02, 1.091504e-02, 5.700739e-01, 1.326482e-01, 1.049418e+00, 3.854783e-02, 1.848957e+00, 2.792013e-02, 4.813770e-02, 8.863141e-01,
2.000000e+00	5.721124e-02, 5.797076e-02, 4.588643e-03, 5.314109e-02, 5.317428e-01, 3.785502e-01, 4.247995e-01, 4.088806e-02, 1.442917e+00, 8.368718e-01, 2.221588e-02, 7.954719e-03, 5.800794e-01, 9.136140e-02, 1.032080e+00, 2.556905e-02, 1.786168e+00, 2.238598e-02, 5.535761e-02, 9.305374e-01,
0.000000e+00	5.358445e-01, 1.490801e+00, 6.984859e-01, 1.331523e+00, 1.274371e+00, 2.970335e+00, 8.859613e-01, 2.025944e+00, 1.384586e+00, 1.050940e-01, 1.833450e+00, 1.030636e+00, 1.952677e+00, 3.459112e+00, 9.671719e-01, 3.706471e-01, 1.832681e+00, 4.634136e-01, 1.705228e+00, 1.963610e+00,
2.000000e-01	3.599963e-01, 9.787712e-01, 6.895584e-01, 9.507272e-01, 1.017932e+00, 1.931168e+00, 7.090453e-01, 1.664288e+00, 1.686419e+00, 5.767765e-02, 9.989428e-01, 7.976063e-01, 1.291145e+00, 2.349651e+00, 9.469942e-01, 2.299557e-01, 1.407450e+00, 3.211515e-01, 1.173613e+00, 1.878024e+00,
4.000000e-01	2.935174e-01, 7.667332e-01, 5.454842e-01, 1.000675e+00, 6.407777e-01, 1.326716e+00, 5.055486e-01, 1.562580e+00, 1.658886e+00, 4.800075e-02, 7.174208e-01, 7.618369e-01, 9.989294e-01, 1.667416e+00, 1.105851e+00, 1.257035e-01, 1.113584e+00, 1.792944e-01, 7.849447e-01, 1.420571e+00,
6.000000e-01	3.406234e-01, 4.265449e-01, 2.951896e-01, 9.076234e-01, 6.017244e-01, 8.685684e-01, 4.388483e-01, 1.197638e+00, 1.370442e+00, 7.814084e-02, 4.383153e-01, 2.988685e-01, 7.263586e-01, 1.247910e+00, 1.018046e+00, 6.992524e-02, 9.768622e-01, 1.189597e-01, 5.250351e-01, 1.441535e+00,
8.000000e-01	2.237058e-01, 4.307330e-01, 2.423432e-01, 7.325821e-01, 3.813747e-01, 5.972197e-01, 4.523209e-01, 1.045287e+00, 1.662696e+00, 1.990693e-01, 2.439729e-01, 1.872989e-01, 6.845881e-01, 8.502701e-01, 9.783375e-01, 3.004997e-02, 1.511379e+00, 7.461727e-02, 3.586056e-01, 1.287173e+00,
1.000000e+00	1.615838e-01, 2.599536e-01, 1.784536e-01, 8.201649e-01, 3.392999e-01, 4.807942e-01, 4.228939e-01, 6.613328e-01, 1.585581e+00, 4.670650e-01, 1.714143e-01, 9.465214e-02, 7.019357e-01, 5.092236e-01, 1.114010e+00, 2.221338e-02, 1.625997e+00, 4.581671e-02, 1.975356e-01, 1.145901e+00,
1.200000e+00	1.183470e-01, 1.848962e-01, 1.133722e-01, 6.656989e-01, 2.702157e-01, 6.069767e-01, 3.876579e-01, 4.090422e-01, 1.472681e+00, 5.669423e-01, 1.023557e-01, 6.065716e-02, 6.782472e-01, 3.828374e-01, 9.258876e-01, 1.278885e-02, 1.448033e+00, 3.283971e-02, 1.501067e-01, 1.233994e+00,
1.400000e+00	7.872364e-02, 1.142266e-01, 8.788052e-02, 5.026118e-01, 2.467902e-01, 5.701671e-01, 3.726029e-01, 2.668828e-01, 1.457021e+00, 5.954969e-01, 5.602511e-02, 3.163850e-02, 5.636522e-01, 2.560037e-01, 9.826631e-01, 6.613006e-03, 1.516819e+00, 2.056960e-02, 9.307378e-02, 1.115999e+00,
1.600000e+00	3.838207e-02, 1.029533e-01, 4.882193e-02, 4.798889e-01, 2.593428e-01, 5.649061e-01, 3.003777e-01, 2.002122e-01, 1.461260e+00, 6.111151e-01, 3.794238e-02, 1.586071e-02, 5.908717e-01, 1.797479e-01, 1.012513e+00, 3.367192e-03, 1.802289e+00, 1.391733e-02, 8.599160e-02, 1.089678e+00,
1.800000e+00	2.917753e-02, 6.139359e-02, 3.137902e-02, 4.714499e-01, 2.756685e-01, 5.226539e-01, 2.779707e-01, 1.276688e-01, 1.581752e+00, 6.768011e-01, 2.122792e-02, 9.348790e-03, 6.377966e-01, 1.330270e-01, 9.415016e-01, 2.126293e-03, 1.673565e+00, 8.621487e-03, 7.195305e-02, 1.066802e+00,
2.000000e+00	1.829548e-02, 3.969633e-02, 2.397508e-02, 4.792734e-01, 2.976288e-01, 5.846377e-01, 2.302424e-01, 1.211036e-01, 1.321894e+00, 7.578825e-01, 1.095543e-02, 4.579792e-03, 6.387199e-01, 9.368747e-02, 8.928867e-01, 1.054974e-03, 1.496488e+00, 6.976317e-03, 5.879281e-02, 9.611920e-01,
0.000000e+00	7.479102e-01, 9.243889e-01, 3.273607e+00, 2.744303e+00, 2.932560e+00, 2.112005e+00, 2.504608e+00, 1.191076e+00, 6.158824e-01, 1.132956e+00, 2.278050e+00, 8.911624e-01, 2.547648e+00, 2.343502e+00, 1.455179e+00, 1.043544e+00, 4.447523e-01, 1.663586e+00, 1.030707e+00, 2.548486e+00,
2.000000e-01	8.431365e-01, 6.974980e-01, 1.964697e+00, 1.825820e+00, 2.195313e+00, 1.194798e+00, 1.882197e+00, 1.211689e+00, 6.723178e-01, 7.163192e-01, 1.391126e+00, 9.739696e-01, 1.948604e+00, 1.631258e+00, 1.221708e+00, 7.405981e-01, 3.165860e-01, 1.226440e+00, 7.628185e-01, 2.150051e+00,
4.000000e-01	9.569488e-01, 4.125606e-01, 1.633933e+00, 1.144373e+00, 1.513494e+00, 8.515298e-01, 1.394716e+00, 8.805512e-01, 4.891803e-01, 5.794772e-01, 8.814409e-01, 8.002849e-01, 1.390175e+00, 1.216519e+00, 1.190344e+00, 3.837018e-01, 3.633902e-01, 7.990584e-01, 7.858153e-01, 1.633778e+00,
6.000000e-01	1.062214e+00, 3.923662e-01, 1.077630e+00, 9.182796e-01, 1.215827e+00, 5.529260e-01, 1.040741e+00, 7.102772e-01, 4.751547e-01, 5.288380e-01, 4.646856e-01, 7.490970e-01, 9.684882e-01, 9.350178e-01, 1.060434e+00, 2.184288e-01, 5.911878e-01, 4.925776e-01, 4.625390e-01, 1.419264e+00,
8.000000e-01	8.619803e-01, 2.704184e-01, 5.608086e-01, 5.700457e-01, 7.122219e-01, 4.087948e-01, 7.302179e-01, 5.027196e-01, 5.411733e-01, 6.973978e-01, 2.916730e-01, 3.905997e-01, 7.202208e-01, 6.201626e-01, 9.318174e-01, 1.336926e-01, 1.033889e+00, 3.330540e-01, 3.932423e-01, 1.221875e+00,
1.000000e+00	6.198122e-01, 2.082516e-01, 2.812510e-01, 3.630874e-01, 5.604413e-01, 4.887148e-01, 7.562654e-01, 2.809691e-01, 6.841519e-01, 7.238759e-01, 1.963298e-01, 1.782207e-01, 7.682785e-01, 4.970010e-01, 1.232989e+00, 7.210087e-02, 1.261547e+00, 1.929157e-01, 2.535688e-01, 1.278276e+00,
1.200000e+00	4.925333e-01, 1.505986e-01, 1.968136e-01, 3.282548e-01, 4.667518e-01, 4.694615e-01, 4.521668e-01, 1.760294e-01, 8.917841e-01, 6.371881e-01, 1.254196e-01, 1.133767e-01, 6.964770e-01, 2.967095e-01, 9.604262e-01, 3.554114e-02, 1.567885e+00, 1.436699e-01, 1.456440e-01, 1.276360e+00,
1.400000e+00	3.083395e-01, 1.010880e-01, 9.956488e-02, 2.195200e-01, 4.212242e-01, 4.163701e-01, 4.176868e-01, 1.214883e-01, 8.984126e-01, 7.275076e-01, 7.497846e-02, 6.470633e-02, 6.368899e-01, 2.051285e-01, 7.800148e-01, 2.627935e-02, 1.504007e+00, 7.505893e-02, 1.247587e-01, 9.823424e-01,
1.600000e+00	1.785019e-01, 7.259230e-02, 5.888409e-02, 2.482976e-01, 3.871983e-01, 6.174619e-01, 3.678162e-01, 9.573741e-02, 1.059935e+00, 8.661144e-01, 4.946154e-02, 3.595341e-02, 6.918901e-01, 1.683654e-01, 8.898730e-01, 1.108109e-02, 1.654257e+00, 5.518084e-02, 9.379210e-02, 1.132028e+00,
1.800000e+00	1.268221e-01, 5.262186e-02, 3.391160e-02, 2.940894e-01, 3.060509e-01, 6.492594e-01, 2.973984e-01, 7.941777e-02, 1.472862e+00, 8.084871e-01, 2.786077e-02, 2.017061e-02, 6.030879e-01, 1.104147e-01, 8.617538e-01, 8.091717e-03, 1.754572e+00, 3.027698e-02, 7.387976e-02, 1.042310e+00,
2.000000e+00	7.999892e-02, 3.135673e-02, 1.563199e-02, 3.021636e-01, 4.033785e-01, 7.316241e-01, 2.579534e-01, 1.095905e-01, 1.476804e+00, 7.503177e-01, 1.725643e-02, 1.079042e-02, 6.723250e-01, 8.818994e-02, 7.630120e-01, 4.049422e-03, 1.856194e+00, 2.214752e-02, 5.803827e-02, 9.358350e-01,
0.000000e+00	3.243394e+00, 1.830075e+00, 2.989638e+00, 3.140148e-01, 8.647302e-02, 2.548342e+00, 2.370090e+00, 2.447083e+00, 1.568011e+00, 1.684047e+00, 2.637384e+00, 2.766006e+00, 1.163169e+00, 7.370552e-02, 4.644731e-01, 1.491427e+00, 1.422133e+00, 2.671244e+00, 1.308623e+00, 3.337780e-01,
2.000000e-01	1.916146e+00, 1.502020e+00, 1.428112e+00, 3.801359e-01, 2.487281e-01, 1.548821e+00, 1.802332e+00, 1.916729e+00, 1.126289e+00, 1.199237e+00, 1.512760e+00, 1.799090e+00, 8.150112e-01, 3.219472e-01, 3.825681e-01, 1.343987e+00, 1.607604e+00, 1.948979e+00, 6.892149e-01, 2.722488e-01,
4.000000e-01	1.185930e+00, 1.429632e+00, 8.214390e-01, 4.870702e-01, 4.283670e-01, 1.543690e+00, 8.909200e-01, 1.395923e+00, 8.567660e-01, 6.166893e-01, 1.251500e+00, 1.496250e+00, 7.055970e-01, 5.204408e-01, 4.905247e-01, 1.271662e+00, 1.378096e+00, 1.646998e+00, 5.157033e-01, 4.735743e-01,
6.000000e-01	7.488403e-01, 1.368809e+00, 4.955263e-01, 3.997656e-01, 6.119796e-01, 1.002731e+00, 5.663871e-01, 1.112151e+00, 1.100444e+00, 4.157453e-01, 7.154758e-01, 8.192726e-01, 6.963691e-01, 5.253029e-01, 6.968638e-01, 9.496431e-01, 1.636879e+00, 1.213785e+00, 3.328834e-01, 6.162469e-01,
8.000000e-01	4.036807e-01, 9.825965e-01, 3.026864e-01, 6.306971e-01, 5.405506e-01, 9.133034e-01, 4.784767e-01, 1.191159e+00, 1.010587e+00, 3.124562e-01, 4.357414e-01, 4.348417e-01, 5.270862e-01, 6.538469e-01, 7.178151e-01, 4.782848e-01, 1.650226e+00, 8.526937e-01, 1.935050e-01, 9.056069e-01,
1.000000e+00	2.806699e-01, 6.797256e-01, 1.631207e-01, 7.341335e-01, 5.550574e-01, 9.472214e-01, 2.783287e-01, 9.581681e-01, 1.154400e+00, 2.719989e-01, 2.357685e-01, 2.405118e-01, 6.579169e-01, 4.208186e-01, 6.525156e-01, 3.008662e-01, 1.687213e+00, 4.445348e-01, 1.347183e-01, 9.569678e-01,
1.200000e+00	1.587607e-01, 4.536489e-01, 1.195172e-01, 6.940897e-01, 5.616489e-01, 1.019270e+00, 2.606110e-01, 7.154269e-01, 1.039737e+00, 4.591165e-01, 1.729310e-01, 1.309592e-01, 6.426595e-01, 3.466269e-01, 8.418767e-01, 1.727869e-01, 1.881867e+00, 3.670140e-01, 8.959289e-02, 9.413013e-01,
1.400000e+00	9.568694e-02, 3.379411e-01, 9.783355e-02, 7.266650e-01, 4.793041e-01, 9.166738e-01, 2.087925e-01, 5.400043e-01, 1.548111e+00, 5.782687e-01, 9.336386e-02, 7.470776e-02, 5.393094e-01, 2.800901e-01, 8.340717e-01, 8.316670e-02, 1.692257e+00, 2.205387e-01, 8.146374e-02, 1.017643e+00,
1.600000e+00	6.918866e-02, 2.540149e-01, 7.053202e-02, 6.870928e-01, 4.059545e-01, 7.079609e-01, 1.529242e-01, 5.157539e-01, 1.618374e+00, 5.849255e-01, 5.845953e-02, 4.305993e-02, 6.156170e-01, 1.808045e-01, 9.561597e-01, 5.832810e-02, 1.871330e+00, 1.578742e-01, 7.834656e-02, 8.751105e-01,
1.800000e+00	4.803257e-02, 1.452820e-01, 5.790041e-02, 5.449700e-01, 4.243171e-01, 6.455446e-01, 1.505621e-01, 3.940471e-01, 1.546014e+00, 7.740249e-01, 3.488745e-02, 2.067526e-02, 5.599677e-01, 1.137035e-01, 9.986780e-01, 3.044557e-02, 2.191714e+00, 7.829600e-02, 5.655123e-02, 1.053516e+00,
2.000000e+00	3.307444e-02, 1.211510e-01, 5.303728e-02, 6.242752e-01, 4.470828e-01, 7.722011e-01, 1.668198e-01, 3.385859e-01, 1.238732e+00, 7.704673e-01, 2.598347e-02, 1.432018e-02, 6.931085e-01, 9.767533e-02, 8.332078e-01, 1.478435e-02, 1.991560e+00, 5.880093e-02, 5.235127e-02, 8.510270e-01,
0.000000e+00	2.890359e+00, 2.307947e+00, 4.616363e-01, 3.013358e+00, 2.158662e+00, 1.626192e+00, 2.325190e-01, 4.389508e-01, 1.669764e-01, 3.051037e+00, 2.123077e+00, 6.420393e-01, 1.241680e+00, 1.371246e+00, 2.228892e+00, 2.399122e+00, 2.123846e+00, 1.621606e+00, 7.028944e-01, 6.639305e-01,
2.000000e-01	1.518651e+00, 1.892178e+00, 6.551177e-01, 1.974610e+00, 1.612586e+00, 8.670565e-01, 4.476200e-01, 5.864989e-01, 5.123049e-01, 2.228785e+00, 1.183487e+00, 4.459604e-01, 9.655603e-01, 1.137061e+00, 1.769279e+00, 1.458614e+00, 1.600145e+00, 1.085137e+00, 5.935880e-01, 3.937648e-01,
4.000000e-01	9.561545e-01, 1.266713e+00, 7.082618e-01, 9.542592e-01, 1.537695e+00, 4.726564e-01, 4.789968e-01, 3.155696e-01, 6.530852e-01, 1.442411e+00, 8.043681e-01, 2.383054e-01, 6.390470e-01, 9.889921e-01, 1.509293e+00, 1.331448e+00, 1.138641e+00, 6.407411e-01, 3.322504e-01, 2.700858e-01,
6.000000e-01	7.079724e-01, 9.536919e-01, 5.941491e-01, 7.188378e-01, 1.268027e+00, 3.242409e-01, 4.656014e-01, 2.879419e-01, 9.079832e-01, 1.138477e+00, 5.565671e-01, 1.387375e-01, 5.809051e-01, 8.542700e-01, 1.349782e+00, 1.101312e+00, 1.423814e+00, 3.977217e-01, 1.949221e-01, 2.634449e-01,
8.000000e-01	3.999611e-01, 5.890784e-01, 3.155282e-01, 3.873389e-01, 1.164143e+00, 3.297105e-01, 4.699882e-01, 1.607216e-01, 9.662199e-01, 1.328936e+00, 2.981033e-01, 6.462610e-02, 6.200624e-01, 6.741193e-01, 1.114169e+00, 7.842160e-01, 1.494344e+00, 3.134332e-01, 1.577840e-01, 2.297079e-01,
1.000000e+00	2.652099e-01, 3.685323e-01, 1.543356e-01, 2.589318e-01, 9.503845e-01, 4.371723e-01, 4.590046e-01, 8.768753e-02, 1.230775e+00, 8.809430e-01, 2.078504e-01, 4.263953e-02, 6.177323e-01, 4.162232e-01, 7.783242e-01, 4.459118e-01, 1.348206e+00, 2.130751e-01, 1.161338e-01, 3.864967e-01,
1.200000e+00	1.693523e-01, 2.890771e-01, 8.665458e-02, 1.784484e-01, 9.096171e-01, 5.591554e-01, 2.747679e-01, 7.987826e-02, 1.576483e+00, 9.236163e-01, 1.107006e-01, 1.800800e-02, 5.591940e-01, 3.053342e-01, 8.823132e-01, 2.618340e-01, 1.705624e+00, 1.437579e-01, 9.664974e-02, 5.343624e-01,
1.400000e+00	1.100643e-01, 1.824850e-01, 5.037297e-02, 2.475648e-01, 9.843571e-01, 6.851682e-01, 1.962404e-01, 9.714508e-02, 1.480869e+00, 9.546218e-01, 6.001502e-02, 1.336193e-02, 5.328342e-01, 1.878782e-01, 8.023331e-01, 1.256899e-01, 1.661226e+00, 9.387144e-02, 8.000812e-02, 6.747828e-01,
1.600000e+00	7.909356e-02, 1.350553e-01, 2.600215e-02, 3.502496e-01, 6.981292e-01, 5.862358e-01, 2.244984e-01, 1.062102e-01, 1.425783e+00, 6.916432e-01, 4.055499e-02, 8.071412e-03, 5.209417e-01, 1.367640e-01, 8.085272e-01, 6.529295e-02, 1.413489e+00, 4.724363e-02, 5.255599e-02, 6.899017e-01,
1.800000e+00	4.320994e-02, 8.173265e-02, 1.725352e-02, 5.197670e-01, 7.549699e-01, 7.881969e-01, 1.508736e-01, 1.557627e-01, 1.558041e+00, 7.700685e-01, 2.716668e-02, 3.550054e-03, 6.477611e-01, 9.084120e-02, 8.266402e-01, 3.641777e-02, 1.624131e+00, 3.534060e-02, 5.705672e-02, 7.334040e-01,
2.000000e+00	3.530497e-02, 8.274845e-02, 1.006356e-02, 5.795062e-01, 7.917425e-01, 7.080562e-01, 1.394262e-01, 1.838172e-01, 1.337338e+00, 8.359176e-01, 1.471700e-02, 2.076547e-03, 5.561027e-01, 6.554284e-02, 7.270243e-01, 2.274618e-02, 2.005983e+00, 2.355856e-02, 5.797396e-02, 7.798736e-01,
0.000000e+00	1.931260e-01, 2.210004e+00, 2.374163e-01, 1.925198e+00, 6.418409e-01, 1.505540e-01, 1.804499e+00, 1.146938e+00, 2.013865e-01, 1.428858e+00, 2.652804e+00, 2.499025e+00, 1.335442e+00, 5.782132e-02, 1.557250e+00, 2.270676e+00, 1.102780e+00, 6.101854e-01, 3.437510e+00, 4.184110e-01,
2.000000e-01	3.909971e-01, 1.761439e+00, 5.696760e-01, 1.128422e+00, 8.918816e-01, 1.233300e-01, 1.846823e+00, 7.941711e-01, 1.808468e-01, 8.977623e-01, 1.669334e+00, 1.311497e+00, 7.487231e-01, 2.944164e-01, 1.335817e+00, 1.767356e+00, 8.952714e-01, 7.217400e-01, 1.838211e+00, 4.088963e-01,
4.000000e-01	4.091730e-01, 1.281553e+00, 3.602044e-01, 5.892098e-01, 7.384439e-01, 1.337702e-01, 1.156850e+00, 5.175492e-01, 1.973604e-01, 1.031370e+00, 1.426370e+00, 7.968707e-01, 3.823146e-01, 5.409018e-01, 1.318636e+00, 1.351502e+00, 1.224451e+00, 5.708378e-01, 9.247073e-01, 6.536717e-01,
6.000000e-01	3.383415e-01, 7.929822e-01, 2.114912e-01, 4.516560e-01, 6.946442e-01, 1.697773e-01, 9.201323e-01, 2.951732e-01, 2.630499e-01, 6.899940e-01, 7.585052e-01, 4.045487e-01, 4.819604e-01, 4.687288e-01, 1.144811e+00, 1.147397e+00, 1.196343e+00, 4.128762e-01, 6.181051e-01, 5.835641e-01,
8.000000e-01	2.750971e-01, 5.234180e-01, 1.207099e-01, 3.043272e-01, 7.600519e-01, 2.129396e-01, 8.468960e-01, 1.793768e-01, 5.427905e-01, 7.367040e-01, 4.485250e-01, 2.165321e-01, 5.597853e-01, 3.829329e-01, 1.037818e+00, 6.960299e-01, 1.282029e+00, 2.880483e-01, 3.247464e-01, 6.549595e-01,
1.000000e+00	1.343925e-01, 4.879547e-01, 6.997968e-02, 1.890124e-01, 7.409193e-01, 2.586760e-01, 5.486823e-01, 1.248752e-01, 7.623652e-01, 9.638671e-01, 3.102084e-01, 1.199930e-01, 5.839605e-01, 2.732416e-01, 9.378575e-01, 3.821203e-01, 1.469227e+00, 1.681755e-01, 2.510724e-01, 7.714520e-01,
1.200000e+00	1.162325e-01, 2.955909e-01, 4.668212e-02, 1.269110e-01, 6.672562e-01, 4.658995e-01, 5.305299e-01, 7.415108e-02, 9.027450e-01, 8.005424e-01, 1.468387e-01, 6.963287e-02, 5.190668e-01, 1.755113e-01, 1.043931e+00, 2.184914e-01, 1.292950e+00, 1.110505e-01, 1.281898e-01, 7.992158e-01,
1.400000e+00	7.081878e-02, 2.148848e-01, 1.950148e-02, 9.109023e-02, 6.161673e-01, 5.307355e-01, 4.375319e-01, 7.731292e-02, 1.159087e+00, 8.478928e-01, 1.014551e-01, 4.372572e-02, 5.733671e-01, 1.249997e-01, 8.642105e-01, 1.177670e-01, 1.606845e+00, 7.374839e-02, 1.030716e-01, 7.978025e-01,
1.600000e+00	3.737452e-02, 1.530287e-01, 1.389797e-02, 1.327846e-01, 6.154569e-01, 5.111684e-01, 3.708755e-01, 8.042868e-02, 1.220995e+00, 8.583714e-01, 6.958404e-02, 2.317729e-02, 5.783038e-01, 7.086099e-02, 8.618993e-01, 6.460013e-02, 1.706354e+00, 4.389331e-02, 6.612144e-02, 9.386419e-01,
1.800000e+00	3.130616e-02, 8.676439e-02, 6.247928e-03, 2.195040e-01, 5.780725e-01, 6.713958e-01, 2.355844e-01, 8.018071e-02, 1.054221e+00, 6.955554e-01, 3.488163e-02, 1.132595e-02, 6.130779e-01, 6.411191e-02, 8.447553e-01, 4.363094e-02, 1.685968e+00, 3.153547e-02, 5.313653e-02, 9.543170e-01,
2.000000e+00	1.939100e-02, 7.019324e-02, 4.895950e-03, 3.319332e-01, 5.967410e-01, 8.341137e-01, 2.316407e-01, 8.993707e-02, 1.231837e+00, 6.644731e-01, 2.299318e-02, 5.585403e-03, 6.156317e-01, 4.464875e-02, 7.542145e-01, 1.882553e-02, 1.854925e+00, 1.641452e-02, 6.456468e-02, 8.232957e-01,
0.000000e+00	1.229241e+00, 5.473511e-01, 1.690504e+00, 6.464102e-01, 1.629878e+00, 1.486436e+00, 2.391681e+00, 1.361921e+00, 1.623913e+00, 1.077304e+00, 2.256489e-01, 3.224087e+00, 4.140506e-01, 2.338040e+00, 1.907371e+00, 3.546755e-01, 2.196472e-01, 2.613370e+00, 1.094539e-01, 5.853188e-01,
2.000000e-01	1.317962e+00, 6.728887e-01, 9.070480e-01, 6.186792e-01, 1.315891e+00, 9.737456e-01, 2.015261e+00, 1.341284e+00, 9.339280e-01, 6.715544e-01, 2.764852e-01, 2.097210e+00, 4.549312e-01, 1.010398e+00, 1.525157e+00, 1.949169e-01, 3.422868e-01, 2.355870e+00, 5.959754e-02, 7.264368e-01,
4.000000e-01	1.161914e+00, 8.909116e-01, 4.661474e-01, 7.038565e-01, 9.804830e-01, 5.667308e-01, 1.460286e+00, 9.155067e-01, 8.577081e-01, 5.887726e-01, 1.966282e-01, 1.022495e+00, 5.133750e-01, 1.124739e+00, 1.348756e+00, 9.006503e-02, 6.144724e-01, 1.818869e+00, 6.781324e-02, 9.480726e-01,
6.000000e-01	1.002894e+00, 7.705862e-01, 3.935365e-01, 5.686411e-01, 9.425742e-01, 3.024322e-01, 1.468405e+00, 4.194433e-01, 6.637833e-01, 4.891592e-01, 8.989078e-02, 5.261021e-01, 5.231961e-01, 8.860439e-01, 1.569468e+00, 5.895315e-02, 9.152178e-01, 1.209174e+00, 4.839972e-02, 7.088572e-01,
8.000000e-01	7.566313e-01, 4.916646e-01, 1.978895e-01, 3.291520e-01, 8.477147e-01, 2.257157e-01, 9.475521e-01, 3.479064e-01, 5.313345e-01, 7.798172e-01, 7.201977e-02, 2.965180e-01, 3.942513e-01, 5.820004e-01, 1.294747e+00, 3.658932e-02, 1.312033e+00, 7.420948e-01, 4.086934e-02, 8.571197e-01,
1.000000e+00	4.912330e-01, 4.171979e-01, 9.221401e-02, 2.694330e-01, 7.167673e-01, 2.012779e-01, 7.541098e-01, 1.925992e-01, 5.371112e-01, 7.797132e-01, 3.689698e-02, 1.829982e-01, 5.594613e-01, 3.647171e-01, 1.079584e+00, 1.823683e-02, 1.419739e+00, 4.974132e-01, 3.786509e-02, 9.916343e-01,
1.200000e+00	2.900185e-01, 2.444856e-01, 5.420963e-02, 1.191942e-01, 7.285079e-01, 2.193372e-01, 6.249637e-01, 1.122416e-01, 8.054378e-01, 8.018750e-01, 2.387742e-02, 1.028606e-01, 5.636492e-01, 2.188518e-01, 1.063937e+00, 1.052698e-02, 1.646432e+00, 2.945790e-01, 4.326779e-02, 9.384127e-01,
1.400000e+00	2.389632e-01, 1.647779e-01, 2.812826e-02, 1.044314e-01, 5.485187e-01, 3.514862e-01, 6.436199e-01, 9.219586e-02, 8.733781e-01, 8.551671e-01, 1.583618e-02, 5.743820e-02, 6.492113e-01, 1.872963e-01, 9.449845e-01, 6.333290e-03, 1.498640e+00, 1.824110e-01, 3.807064e-02, 9.486470e-01,
1.600000e+00	1.425268e-01, 1.045030e-01, 1.505770e-02, 1.144740e-01, 5.410481e-01, 4.454315e-01, 4.741015e-01, 5.501880e-02, 1.001457e+00, 8.687564e-01, 9.536558e-03, 2.898120e-02, 6.172291e-01, 1.238254e-01, 1.007174e+00, 3.180346e-03, 1.510388e+00, 1.403393e-01, 4.231376e-02, 1.005193e+00,
1.800000e+00	1.061013e-01, 8.283021e-02, 1.184707e-02, 1.034313e-01, 4.509047e-01, 5.322808e-01, 4.430844e-01, 5.557389e-02, 1.321649e+00, 7.420038e-01, 4.957445e-03, 1.782570e-02, 5.460674e-01, 8.043582e-02, 1.137942e+00, 2.031433e-03, 1.687746e+00, 7.237284e-02, 4.221901e-02, 1.151331e+00,
2.000000e+00	5.672212e-02, 5.227499e-02, 6.271834e-03, 1.771009e-01, 5.633914e-01, 5.301750e-01, 3.760805e-01, 5.173645e-02, 1.257139e+00, 8.914219e-01, 3.696671e-03, 8.519736e-03, 5.560412e-01, 6.504477e-02, 9.709884e-01, 1.240882e-03, 1.737332e+00, 3.964750e-02, 4.092744e-02, 9.879318e-01,
0.000000e+00	1.519332e+00, 2.630138e+00, 6.516302e-01, 1.231342e+00, 1.387558e+00, 4.528092e-01, 4.176756e-01, 8.362505e-02, 9.001342e-02, 1.872312e+00, 8.944289e-02, 2.474779e+00, 4.499688e-01, 1.042459e+00, 8.356444e-01, 2.440188e+00, 7.069099e-01, 2.101398e+00, 1.512747e+00, 3.111090e-01,
2.000000e-01	1.188815e+00, 2.246507e+00, 5.136061e-01, 8.073112e-01, 1.125172e+00, 5.966025e-01, 1.920251e-01, 8.807601e-02, 4.854452e-01, 1.345656e+00, 2.746266e-01, 1.369976e+00, 4.078578e-01, 9.568789e-01, 5.806642e-01, 1.847698e+00, 5.631010e-01, 1.517332e+00, 1.117826e+00, 2.148304e-01,
4.000000e-01	1.251930e+00, 1.794906e+00, 3.967183e-01, 5.147761e-01, 8.645471e-01, 7.622398e-01, 1.665745e-01, 1.058207e-01, 6.884996e-01, 1.190031e+00, 2.619855e-01, 8.372849e-01, 4.463055e-01, 1.069014e+00, 5.309827e-01, 1.565905e+00, 3.751030e-01, 1.157258e+00, 4.970843e-01, 1.564007e-01,
6.000000e-01	1.135611e+00, 1.547948e+00, 1.785741e-01, 5.527075e-01, 7.784791e-01, 8.718492e-01, 1.166973e-01, 1.503456e-01, 1.026516e+00, 1.097839e+00, 1.546675e-01, 4.383313e-01, 5.422607e-01, 8.703696e-01, 5.268249e-01, 1.159814e+00, 4.456456e-01, 1.021223e+00, 3.432357e-01, 2.842220e-01,
8.000000e-01	1.096342e+00, 1.564655e+00, 1.133313e-01, 5.679778e-01, 9.165028e-01, 8.546035e-01, 7.560344e-02, 2.137863e-01, 1.232139e+00, 9.886211e-01, 1.004271e-01, 2.498206e-01, 5.148350e-01, 1.006812e+00, 4.766291e-01, 1.062074e+00, 5.289418e-01, 9.029496e-01, 2.081242e-01, 3.557389e-01,
1.000000e+00	8.678009e-01, 1.399255e+00, 7.039153e-02, 6.016038e-01, 7.954263e-01, 9.312552e-01, 5.142175e-02, 2.155382e-01, 1.233454e+00, 8.225516e-01, 6.354853e-02, 1.454289e-01, 4.497425e-01, 8.554190e-01, 4.800368e-01, 5.058590e-01, 8.054575e-01, 5.701921e-01, 1.285564e-01, 5.232827e-01,
1.200000e+00	9.722937e-01, 1.029367e+00, 4.517933e-02, 5.551167e-01, 7.631254e-01, 9.127840e-01, 4.031400e-02, 2.950334e-01, 1.381793e+00, 9.049920e-01, 3.182631e-02, 7.847415e-02, 5.633678e-01, 6.391469e-01, 5.765902e-01, 3.154571e-01, 9.807099e-01, 3.938301e-01, 9.099013e-02, 5.229211e-01,
1.400000e+00	6.050862e-01, 6.258567e-01, 4.124264e-02, 5.716863e-01, 8.120839e-01, 8.858015e-01, 2.981887e-02, 4.154557e-01, 1.213136e+00, 7.385479e-01, 2.148792e-02, 4.351461e-02, 5.457003e-01, 5.792120e-01, 5.921396e-01, 1.817151e-01, 1.120009e+00, 2.795851e-01, 7.450147e-02, 8.286176e-01,
1.600000e+00	4.866300e-01, 4.324849e-01, 4.197778e-02, 7.206129e-01, 8.048628e-01, 7.635500e-01, 3.190825e-02, 4.015961e-01, 1.346228e+00, 8.380220e-01, 1.310464e-02, 2.437968e-02, 5.907975e-01, 3.409610e-01, 6.086574e-01, 1.195099e-01, 1.236720e+00, 1.806276e-01, 6.122245e-02, 7.773415e-01,
1.800000e+00	3.037116e-01, 3.234953e-01, 3.801131e-02, 6.550981e-01, 6.717254e-01, 8.669735e-01, 3.386023e-02, 4.150883e-01, 1.307475e+00, 7.611515e-01, 7.817634e-03, 1.504581e-02, 5.748182e-01, 3.120209e-01, 8.122124e-01, 5.628223e-02, 1.704522e+00, 1.130467e-01, 6.383339e-02, 6.718216e-01,
2.000000e+00	1.874160e-01, 1.565750e-01, 4.942743e-02, 8.024289e-01, 7.876551e-01, 7.951299e-01, 3.363065e-02, 4.138384e-01, 1.393547e+00, 8.551316e-01, 4.292951e-03, 8.728933e-03, 5.444047e-01, 1.703807e-01, 7.201350e-01, 2.592007e-02, 1.231955e+00, 7.141141e-02, 5.184247e-02, 8.523755e-01,
0.000000e+00	1.950451e+00, 4.247169e-01, 1.871435e+00, 1.649130e+00, 2.698226e+00, 1.476664e+00, 2.195071e+00, 1.958500e+00, 2.968412e+00, 2.639453e+00, 3.038334e+00, 4.232107e-01, 1.250226e+00, 1.819076e+00, 3.006131e+00, 9.275445e-01, 6.508401e-01, 6.333847e-01, 1.765074e+00, 1.489254e+00,
2.000000e-01	1.705711e+00, 2.968410e-01, 1.245327e+00, 1.094940e+00, 2.058650e+00, 7.381065e-01, 1.828027e+00, 1.699586e+00, 1.685239e+00, 1.621365e+00, 1.976907e+00, 5.386121e-01, 7.971226e-01, 1.068576e+00, 1.889638e+00, 5.840885e-01, 6.869628e-01, 4.621746e-01, 1.374428e+00, 1.010507e+00,
4.000000e-01	1.159826e+00, 1.804753e-01, 6.660121e-01, 6.704566e-01, 1.494577e+00, 5.105510e-01, 1.300633e+00, 1.039369e+00, 1.544198e+00, 1.086661e+00, 9.611706e-01, 3.515881e-01, 6.264033e-01, 8.904543e-01, 1.625042e+00, 3.131639e-01, 1.088877e+00, 3.179293e-01, 5.783611e-01, 6.552734e-01,
6.000000e-01	6.898511e-01, 1.515698e-01, 4.454392e-01, 3.982876e-01, 1.123175e+00, 2.708181e-01, 1.235077e+00, 5.715882e-01, 1.181521e+00, 9.598055e-01, 7.964306e-01, 2.191281e-01, 5.144728e-01, 4.645176e-01, 1.478528e+00, 1.463124e-01, 1.288737e+00, 1.715213e-01, 3.231033e-01, 6.203426e-01,
8.000000e-01	5.835050e-01, 8.994079e-02, 2.556251e-01, 2.695541e-01, 1.280150e+00, 2.112426e-01, 9.954939e-01, 3.892750e-01, 1.004566e+00, 8.096491e-01, 3.620585e-01, 1.334753e-01, 5.826855e-01, 3.809028e-01, 1.202128e+00, 8.898035e-02, 1.166546e+00, 1.226585e-01, 2.474338e-01, 7.410978e-01,
1.000000e+00	3.742511e-01, 5.878171e-02, 1.132816e-01, 1.682207e-01, 9.934925e-01, 1.813989e-01, 7.648711e-01, 2.534547e-01, 1.200959e+00, 8.605670e-01, 2.619881e-01, 7.141708e-02, 6.186834e-01, 2.647377e-01, 1.131511e+00, 5.437523e-02, 1.660735e+00, 8.047306e-02, 1.534324e-01, 7.910912e-01,
1.200000e+00	2.473377e-01, 5.391141e-02, 8.979266e-02, 1.028458e-01, 8.379878e-01, 2.300370e-01, 5.285622e-01, 1.662018e-01, 1.080387e+00, 8.941238e-01, 1.465295e-01, 3.775790e-02, 5.342487e-01, 2.066686e-01, 1.046124e+00, 3.549347e-02, 1.862427e+00, 4.431842e-02, 1.131970e-01, 8.235332e-01,
1.400000e+00	1.505018e-01, 2.524566e-02, 3.812481e-02, 7.926313e-02, 8.322671e-01, 2.764181e-01, 5.966341e-01, 8.945104e-02, 1.238903e+00, 9.602615e-01, 9.135153e-02, 2.284586e-02, 5.404554e-01, 1.290901e-01, 1.079748e+00, 1.479314e-02, 1.921997e+00, 2.716810e-02, 8.668652e-02, 6.281916e-01,
1.600000e+00	1.079929e-01, 2.168449e-02, 2.287286e-02, 8.154140e-02, 7.497195e-01, 4.586329e-01, 4.959684e-01, 7.753393e-02, 1.316778e+00, 8.270662e-01, 5.359277e-02, 1.097089e-02, 6.287787e-01, 1.019631e-01, 1.020925e+00, 1.036411e-02, 1.937922e+00, 1.825809e-02, 6.802090e-02, 8.512636e-01,
1.800000e+00	6.631801e-02, 1.242874e-02, 1.279228e-02, 9.811104e-02, 6.914436e-01, 4.508970e-01, 3.804013e-01, 5.619452e-02, 1.472209e+00, 6.465507e-01, 3.694142e-02, 5.950053e-03, 5.451906e-01, 5.632398e-02, 8.374358e-01, 4.995200e-03, 2.098851e+00, 1.302683e-02, 7.540812e-02, 7.740320e-01,
2.000000e+00	3.547677e-02, 1.162668e-02, 7.211676e-03, 1.446112e-01, 6.524471e-01, 5.013205e-01, 3.089724e-01, 4.968976e-02, 1.316749e+00, 8.984870e-01, 2.676368e-02, 3.044279e-03, 5.751553e-01, 4.415528e-02, 9.257169e-01, 2.399958e-03, 2.036186e+00, 7.932913e-03, 5.310347e-02, 9.125581e-01,
0.000000e+00	1.067674e+00, 2.076977e-01, 2.097445e+00, 2.991919e-01, 1.197154e+00, 1.760247e-01, 1.406742e-01, 4.769625e-01, 5.044397e-01, 1.162869e+00, 1.071119e+00, 1.831360e+00, 1.966892e+00, 2.046945e+00, 2.645853e+00, 2.110408e+00, 3.125386e+00, 2.862943e-01, 8.318084e-01, 9.740187e-02,
2.000000e-01	7.051721e-01, 1.431448e-01, 1.541146e+00, 2.177114e-01, 1.134377e+00, 7.857786e-02, 3.619010e-01, 2.903670e-01, 8.270868e-01, 1.042233e+00, 9.065347e-01, 1.232491e+00, 1.261011e+00, 1.851804e+00, 2.322492e+00, 1.709061e+00, 2.280161e+00, 5.190197e-01, 7.725575e-01, 2.481870e-01,
4.000000e-01	3.695897e-01, 1.027048e-01, 6.811383e-01, 1.206815e-01, 9.836606e-01, 5.459864e-02, 4.267261e-01, 1.800922e-01, 9.241365e-01, 8.597971e-01, 4.251370e-01, 6.276297e-01, 1.004303e+00, 1.104878e+00, 1.702351e+00, 1.442858e+00, 2.814258e+00, 6.892617e-01, 6.293219e-01, 4.113923e-01,
6.000000e-01	2.053565e-01, 5.779100e-02, 4.160220e-01, 9.195882e-02, 9.116502e-01, 3.199940e-02, 4.492053e-01, 1.094293e-01, 1.091825e+00, 6.849819e-01, 2.322907e-01, 3.841596e-01, 8.240113e-01, 8.125946e-01, 1.714551e+00, 1.235895e+00, 2.439824e+00, 6.958807e-01, 4.762298e-01, 5.628349e-01,
8.000000e-01	1.676065e-01, 4.876888e-02, 2.315407e-01, 5.011043e-02, 9.024675e-01, 3.551585e-02, 5.933520e-01, 7.437222e-02, 1.154385e+00, 8.059215e-01, 1.814610e-01, 2.007101e-01, 6.135302e-01, 6.205362e-01, 1.645887e+00, 8.474787e-01, 2.705052e+00, 5.824108e-01, 3.059662e-01, 6.364641e-01,
1.000000e+00	9.163012e-02, 3.484007e-02, 1.191746e-01, 2.956289e-02, 8.232672e-01, 5.150574e-02, 5.914986e-01, 4.479831e-02, 1.257805e+00, 8.927735e-01, 1.143502e-01, 1.055621e-01, 6.070891e-01, 3.967953e-01, 1.328296e+00, 5.128527e-01, 2.233562e+00, 4.402372e-01, 1.992187e-01, 7.581795e-01,
1.200000e+00	6.065633e-02, 2.210924e-02, 6.283993e-02, 2.718009e-02, 7.566831e-01, 1.063795e-01, 6.207042e-01, 3.129947e-02, 1.170195e+00, 7.928110e-01, 6.847834e-02, 7.450172e-02, 6.884302e-01, 2.589261e-01, 1.141226e+00, 2.814128e-01, 1.856515e+00, 2.527246e-01, 1.421271e-01, 6.891796e-01,
1.400000e+00	4.486613e-02, 1.631479e-02, 4.129129e-02, 2.347902e-02, 7.198477e-01, 2.013162e-01, 5.085394e-01, 1.820126e-02, 1.477857e+00, 7.319849e-01, 4.098724e-02, 3.485123e-02, 6.980858e-01, 1.620390e-01, 1.051969e+00, 1.776158e-01, 2.291913e+00, 1.722969e-01, 1.205989e-01, 7.716706e-01,
1.600000e+00	2.450029e-02, 1.035989e-02, 2.013983e-02, 2.071665e-02, 7.231218e-01, 2.972517e-01, 5.079952e-01, 1.596114e-02, 1.258886e+00, 7.060979e-01, 2.291667e-02, 1.959507e-02, 5.986132e-01, 1.316064e-01, 9.934597e-01, 9.089590e-02, 2.354716e+00, 9.535401e-02, 9.271311e-02, 7.179664e-01,
1.800000e+00	1.333561e-02, 8.519424e-03, 1.114217e-02, 4.093174e-02, 7.098152e-01, 4.541172e-01, 3.818664e-01, 2.210362e-02, 1.265424e+00, 7.386758e-01, 1.374024e-02, 1.166277e-02, 4.304588e-01, 8.282305e-02, 1.014027e+00, 4.982105e-02, 1.937967e+00, 7.886106e-02, 6.647581e-02, 8.738552e-01,
2.000000e+00	8.512918e-03, 5.181528e-03, 6.595508e-03, 7.814301e-02, 7.379354e-01, 3.485122e-01, 3.223800e-01, 2.904602e-02, 1.414069e+00, 9.197305e-01, 8.855496e-03, 6.012711e-03, 6.339615e-01, 6.582572e-02, 1.062160e+00, 2.011623e-02, 2.093767e+00, 4.087605e-02, 6.439712e-02, 6.784451e-01,
0.000000e+00	1.454145e+00, 2.254223e+00, 2.497974e+00, 9.152800e-01, 1.418566e+00, 1.800651e+00, 1.600604e+00, 7.412279e-02, 6.286644e-02, 1.029174e+00, 7.911237e-01, 2.237429e+00, 4.096768e-01, 7.462338e-01, 2.555048e+00, 1.683723e+00, 2.118441e+00, 1.833655e+00, 1.841597e+00, 1.230951e+00,
2.000000e-01	7.968215e-01, 2.142927e+00, 1.748745e+00, 7.287539e-01, 1.355850e+00, 9.910046e-01, 1.442548e+00, 5.108227e-01, 7.538740e-02, 9.554998e-01, 8.833444e-01, 1.494861e+00, 3.362362e-01, 7.280980e-01, 1.915109e+00, 1.359823e+00, 1.513570e+00, 1.431070e+00, 8.379053e-01, 8.910411e-01,
4.000000e-01	6.803703e-01, 1.535543e+00, 8.196358e-01, 3.822271e-01, 1.220858e+00, 5.441546e-01, 8.124205e-01, 3.926018e-01, 1.718921e-01, 1.062978e+00, 5.574274e-01, 1.187637e+00, 3.988936e-01, 7.833835e-01, 1.757363e+00, 1.108525e+00, 1.485736e+00, 1.152568e+00, 5.289283e-01, 7.322438e-01,
6.000000e-01	2.708899e-01, 1.072802e+00, 5.277992e-01, 2.966880e-01, 9.681121e-01, 3.437377e-01, 1.084429e+00, 2.924444e-01, 3.357764e-01, 1.055853e+00, 4.439016e-01, 5.266369e-01, 4.883403e-01, 7.584052e-01, 1.588300e+00, 8.204647e-01, 1.607823e+00, 1.165507e+00, 3.265093e-01, 7.490306e-01,
8.000000e-01	2.369010e-01, 7.150993e-01, 2.935450e-01, 2.203836e-01, 9.225767e-01, 2.514214e-01, 7.458021e-01, 1.462917e-01, 5.228738e-01, 9.125759e-01, 2.108117e-01, 4.404515e-01, 4.705477e-01, 6.115557e-01, 1.246195e+00, 3.577048e-01, 1.842171e+00, 9.226777e-01, 2.118477e-01, 8.291173e-01,
1.000000e+00	1.345270e-01, 4.950045e-01, 1.513112e-01, 1.347339e-01, 8.830081e-01, 2.679923e-01, 6.540784e-01, 9.659922e-02, 7.539503e-01, 7.908613e-01, 1.282037e-01, 1.802242e-01, 4.918180e-01, 4.010519e-01, 1.056762e+00, 2.319846e-01, 1.529257e+00, 5.280479e-01, 1.401056e-01, 7.593076e-01,
1.200000e+00	1.185218e-01, 2.999482e-01, 7.949583e-02, 8.888268e-02, 6.643622e-01, 3.321704e-01, 6.302814e-01, 7.183813e-02, 7.118870e-01, 6.670491e-01, 8.621238e-02, 1.115717e-01, 6.319952e-01, 2.855472e-01, 1.040634e+00, 1.454163e-01, 1.693387e+00, 2.533918e-01, 8.578066e-02, 6.481714e-01,
1.400000e+00	6.854371e-02, 2.072187e-01, 4.642501e-02, 9.337792e-02, 6.872851e-01, 3.721044e-01, 4.889245e-01, 5.122065e-02, 1.018274e+00, 7.723326e-01, 5.569339e-02, 5.158152e-02, 5.769752e-01, 1.891643e-01, 1.101607e+00, 9.392730e-02, 2.042141e+00, 1.797321e-01, 6.388870e-02, 8.386650e-01,
1.600000e+00	3.932576e-02, 1.459526e-01, 2.883710e-02, 9.245372e-02, 7.971666e-01, 4.121209e-01, 3.788270e-01, 4.712975e-02, 9.561061e-01, 8.491744e-01, 3.207756e-02, 3.086735e-02, 5.733418e-01, 1.249091e-01, 9.226266e-01, 5.197036e-02, 1.798358e+00, 1.198733e-01, 5.841383e-02, 8.685400e-01,
1.800000e+00	2.657327e-02, 1.211507e-01, 1.236745e-02, 1.559906e-01, 5.272536e-01, 4.953970e-01, 3.672557e-01, 3.913617e-02, 1.216540e+00, 7.166190e-01, 2.109217e-02, 1.510779e-02, 5.387110e-01, 9.049527e-02, 8.146898e-01, 2.166727e-02, 1.767915e+00, 7.435578e-02, 4.539421e-02, 7.356777e-01,
2.000000e+00	1.846751e-02, 7.945377e-02, 1.039748e-02, 2.013449e-01, 6.223747e-01, 6.406770e-01, 3.054768e-01, 4.609494e-02, 1.454239e+00, 7.841715e-01, 1.045827e-02, 9.332037e-03, 4.760403e-01, 8.075967e-02, 9.958029e-01, 1.557539e-02, 2.085175e+00, 5.161864e-02, 5.620546e-02, 8.787358e-01,
0.000000e+00	1.553715e+00, 3.237052e-01, 3.130628e+00, 7.078981e-01, 2.238578e+00, 2.951965e-01, 2.343583e+00, 4.127974e-01, 3.370669e-01, 9.630028e-01, 2.380159e+00, 1.662119e+00, 2.204874e-01, 2.676738e+00, 6.592588e-01, 2.246400e+00, 1.665809e+00, 2.034206e+00, 2.893997e+00, 1.424828e+00,
2.000000e-01	8.014484e-01, 2.235749e-01, 1.447419e+00, 4.681667e-01, 1.479235e+00, 6.169999e-01, 1.505149e+00, 2.366196e-01, 2.742858e-01, 7.679351e-01, 2.133996e+00, 1.056969e+00, 1.671147e-01, 1.929534e+00, 7.156764e-01, 1.589127e+00, 1.623088e+00, 1.582721e+00, 1.353660e+00, 1.222741e+00,
4.000000e-01	5.467653e-01, 1.529827e-01, 8.314048e-01, 3.056902e-01, 1.142491e+00, 6.542763e-01, 1.281637e+00, 2.125399e-01, 2.528899e-01, 9.566155e-01, 1.186167e+00, 8.018475e-01, 1.693204e-01, 1.284769e+00, 6.883320e-01, 1.312994e+00, 1.765259e+00, 1.008177e+00, 7.425403e-01, 9.939284e-01,
6.000000e-01	4.019125e-01, 1.294417e-01, 4.609320e-01, 2.025278e-01, 7.337342e-01, 7.987833e-01, 8.082545e-01, 2.100380e-01, 3.524070e-01, 7.859584e-01, 8.746362e-01, 4.704975e-01, 2.934954e-01, 7.918884e-01, 7.045275e-01, 9.379697e-01, 1.679405e+00, 7.422055e-01, 4.725244e-01, 9.085040e-01,
8.000000e-01	2.747275e-01, 8.326334e-02, 2.429011e-01, 1.433771e-01, 6.851646e-01, 7.559571e-01, 4.736471e-01, 2.108601e-01, 7.265811e-01, 7.826729e-01, 6.015425e-01, 2.138091e-01, 4.005677e-01, 5.226843e-01, 7.917676e-01, 6.470298e-01, 2.035030e+00, 4.649079e-01, 3.190189e-01, 1.104758e+00,
1.000000e+00	1.437740e-01, 4.608045e-02, 1.532690e-01, 1.847186e-01, 6.077514e-01, 7.637363e-01, 4.288070e-01, 2.333706e-01, 1.008617e+00, 9.034204e-01, 3.505930e-01, 1.421579e-01, 4.632566e-01, 4.283931e-01, 9.339257e-01, 3.577526e-01, 1.709809e+00, 3.245501e-01, 1.736897e-01, 8.399801e-01,
1.200000e+00	8.336892e-02, 3.749961e-02, 7.663927e-02, 3.063575e-01, 7.167060e-01, 8.610826e-01, 2.395780e-01, 2.651247e-01, 9.848547e-01, 7.197839e-01, 2.109400e-01, 6.675186e-02, 4.658720e-01, 2.951388e-01, 7.307168e-01, 2.007674e-01, 2.186091e+00, 1.792549e-01, 1.100479e-01, 8.316060e-01,
1.400000e+00	6.510784e-02, 2.746913e-02, 3.805582e-02, 4.091413e-01, 5.669610e-01, 7.128026e-01, 1.991728e-01, 2.378563e-01, 9.797661e-01, 7.323530e-01, 1.119990e-01, 4.173985e-02, 5.360646e-01, 2.012102e-01, 7.612441e-01, 1.144267e-01, 2.115390e+00, 1.059368e-01, 8.778308e-02, 8.675224e-01,
1.600000e+00	4.382279e-02, 2.153376e-02, 2.986553e-02, 4.665342e-01, 5.440920e-01, 7.696297e-01, 1.470417e-01, 3.202403e-01, 1.584857e+00, 7.899379e-01, 7.441307e-02, 2.289898e-02, 5.420884e-01, 1.452954e-01, 6.818003e-01, 6.941116e-02, 1.960822e+00, 7.451091e-02, 5.231930e-02, 7.091987e-01,
1.800000e+00	3.182278e-02, 1.332877e-02, 1.909879e-02, 5.840079e-01, 5.063106e-01, 6.866624e-01, 1.207039e-01, 2.784206e-01, 1.063791e+00, 7.094687e-01, 4.695251e-02, 1.383900e-02, 6.178354e-01, 9.746047e-02, 7.829337e-01, 4.074850e-02, 1.914211e+00, 4.737862e-02, 5.006007e-02, 1.120083e+00,
2.000000e+00	1.632342e-02, 9.016849e-03, 2.013468e-02, 6.301573e-01, 5.573943e-01, 7.556801e-01, 1.149935e-01, 3.214006e-01, 1.481874e+00, 8.682190e-01, 2.619968e-02, 7.495866e-03, 5.128237e-01, 6.661397e-02, 8.829253e-01, 2.001271e-02, 2.443250e+00, 2.993995e-02, 4.085395e-02, 8.403795e-01,
0.000000e+00	8.214972e-01, 1.983140e+00, 1.179883e+00, 1.651235e+00, 1.952524e+00, 3.149408e+00, 1.730986e+00, 1.815845e+00, 6.683313e-01, 1.557972e+00, 1.387343e+00, 1.793307e+00, 7.098227e-01, 2.889955e+00, 2.716186e+00, 1.314225e+00, 1.364417e-01, 6.341240e-01, 2.207757e-02, 6.478852e-01,
2.000000e-01	7.745741e-01, 1.351278e+00, 1.029826e+00, 1.158187e+00, 1.607581e+00, 1.661771e+00, 1.275964e+00, 1.362428e+00, 4.819640e-01, 8.235930e-01, 9.305879e-01, 1.401983e+00, 7.718280e-01, 1.995073e+00, 1.736185e+00, 8.645316e-01, 1.340341e-01, 6.818030e-01, 8.368170e-02, 7.213793e-01,
4.000000e-01	7.649187e-01, 9.690697e-01, 7.880013e-01, 8.124541e-01, 1.501900e+00, 9.688174e-01, 1.161064e+00, 1.294919e+00, 3.711024e-01, 4.972920e-01, 4.804974e-01, 8.519899e-01, 7.119295e-01, 1.860788e+00, 1.700532e+00, 7.714236e-01, 9.524354e-02, 5.905319e-01, 9.266313e-02, 9.623823e-01,
6.000000e-01	9.884541e-01, 8.841801e-01, 5.933945e-01, 1.001188e+00, 1.307393e+00, 4.875008e-01, 1.198822e+00, 7.383340e-01, 5.239889e-01, 3.474979e-01, 3.441399e-01, 4.999646e-01, 6.911535e-01, 1.069799e+00, 1.465930e+00, 4.489823e-01, 1.408856e-01, 4.554362e-01, 9.767473e-02, 8.628188e-01,
8.000000e-01	9.722420e-01, 5.763525e-01, 4.419159e-01, 6.660034e-01, 8.228894e-01, 2.665089e-01, 8.773442e-01, 6.161853e-01, 7.303105e-01, 5.370775e-01, 2.271656e-01, 2.246579e-01, 6.782627e-01, 6.591349e-01, 1.200621e+00, 2.191354e-01, 4.568877e-01, 3.546337e-01, 8.141758e-02, 9.118050e-01,
1.000000e+00	1.092832e+00, 4.484968e-01, 2.460020e-01, 4.596274e-01, 7.487509e-01, 2.540016e-01, 7.653969e-01, 3.960442e-01, 8.020067e-01, 5.944153e-01, 1.201860e-01, 1.354687e-01, 5.693430e-01, 4.841160e-01, 1.285519e+00, 1.108838e-01, 8.192305e-01, 2.449802e-01, 6.478218e-02, 9.595177e-01,
1.200000e+00	7.469026e-01, 2.489630e-01, 1.076595e-01, 3.718618e-01, 6.819451e-01, 2.137242e-01, 7.108078e-01, 1.817436e-01, 8.635820e-01, 6.190099e-01, 7.293453e-02, 7.890977e-02, 6.414901e-01, 4.757861e-01, 9.923595e-01, 7.344120e-02, 1.163010e+00, 1.250905e-01, 6.259730e-02, 9.378638e-01,
1.400000e+00	5.105645e-01, 1.958515e-01, 6.823504e-02, 2.276226e-01, 5.777866e-01, 2.235240e-01, 5.883648e-01, 1.430049e-01, 1.074157e+00, 7.295416e-01, 3.925087e-02, 4.612140e-02, 5.686180e-01, 2.652512e-01, 1.189408e+00, 3.712094e-02, 1.162908e+00, 8.043484e-02, 4.331673e-02, 9.723763e-01,
1.600000e+00	3.609554e-01, 1.356123e-01, 3.827166e-02, 1.441635e-01, 5.385795e-01, 2.869875e-01, 5.834496e-01, 7.717953e-02, 1.148434e+00, 6.385654e-01, 2.789985e-02, 2.825047e-02, 5.966610e-01, 2.284346e-01, 1.015514e+00, 2.637720e-02, 1.455536e+00, 4.657649e-02, 5.138926e-02, 1.004592e+00,
1.800000e+00	2.065488e-01, 9.325337e-02, 2.094334e-02, 1.242854e-01, 4.503436e-01, 2.538671e-01, 4.976852e-01, 6.691509e-02, 9.498659e-01, 8.051113e-01, 2.087741e-02, 1.376220e-02, 6.261360e-01, 1.290207e-01, 9.598316e-01, 1.426974e-02, 1.603131e+00, 3.585935e-02, 4.858530e-02, 1.117955e+00,
2.000000e+00	1.436306e-01, 6.221637e-02, 1.172154e-02, 1.085651e-01, 4.955799e-01, 4.093045e-01, 3.098012e-01, 4.429997e-02, 1.297659e+00, 7.879961e-01, 8.718210e-03, 7.624980e-03, 5.394981e-01, 9.746649e-02, 9.460403e-01, 8.000528e-03, 1.768824e+00, 2.113622e-02, 5.054814e-02, 8.316243e-01,
0.000000e+00	2.090134e+00, 6.859584e-01, 1.486581e+00, 6.005645e-01, 1.255471e-01, 2.985619e+00, 1.502520e+00, 7.492245e-02, 2.704313e+00, 5.722207e-01, 7.920277e-01, 1.356992e+00, 2.954730e+00, 2.641581e+00, 2.320160e+00, 2.030166e+00, 1.835547e+00, 1.608002e+00, 1.181835e+00, 3.794759e-01,
2.000000e-01	1.410394e+00, 6.953161e-01, 7.359384e-01, 5.888726e-01, 3.106238e-01, 1.596677e+00, 1.275213e+00, 5.397614e-01, 2.013037e+00, 5.911774e-01, 6.579235e-01, 1.117236e+00, 1.427557e+00, 1.985369e+00, 1.579445e+00, 1.298706e+00, 1.745963e+00, 1.600312e+00, 8.301586e-01, 6.077045e-01,
4.000000e-01	8.346646e-01, 5.810878e-01, 3.831080e-01, 5.621769e-01, 4.132807e-01, 7.587390e-01, 1.164325e+00, 5.721244e-01, 1.147238e+00, 7.453712e-01, 3.974781e-01, 6.879807e-01, 1.303432e+00, 1.360573e+00, 1.627171e+00, 1.136435e+00, 1.620448e+00, 1.427067e+00, 6.745325e-01, 8.343773e-01,
6.000000e-01	4.974455e-01, 3.663446e-01, 2.073479e-01, 5.773255e-01, 4.053609e-01, 5.221802e-01, 8.288150e-01, 3.854996e-01, 1.234477e+00, 8.303223e-01, 2.053189e-01, 4.016627e-01, 9.209577e-01, 8.999727e-01, 1.375314e+00, 8.253746e-01, 1.460465e+00, 1.111109e+00, 4.589644e-01, 6.750452e-01,
8.000000e-01	3.556430e-01, 2.583918e-01, 1.205318e-01, 3.964057e-01, 5.787577e-01, 3.132186e-01, 8.622296e-01, 3.160136e-01, 9.064675e-01, 7.158546e-01, 1.260619e-01, 2.147247e-01, 7.447119e-01, 6.646399e-01, 1.181724e+00, 6.723842e-01, 1.680023e+00, 9.578286e-01, 4.352552e-01, 8.831965e-01,
1.000000e+00	2.134479e-01, 1.983762e-01, 6.924709e-02, 2.769176e-01, 5.086992e-01, 2.440468e-01, 8.723311e-01, 1.533818e-01, 1.175290e+00, 7.396502e-01, 8.765917e-02, 1.237518e-01, 5.569088e-01, 5.238072e-01, 1.230026e+00, 2.921995e-01, 1.772410e+00, 5.253301e-01, 2.399527e-01, 1.010774e+00,
1.200000e+00	1.237231e-01, 1.178346e-01, 4.890189e-02, 1.488108e-01, 5.277128e-01, 2.401615e-01, 5.931224e-01, 1.319934e-01, 9.923083e-01, 7.466851e-01, 5.446064e-02, 7.464409e-02, 7.506077e-01, 2.927530e-01, 1.119792e+00, 2.400063e-01, 1.554602e+00, 3.761749e-01, 1.668831e-01, 8.906732e-01,
1.400000e+00	7.667776e-02, 8.570996e-02, 2.349224e-02, 1.239892e-01, 5.481243e-01, 3.309024e-01, 5.563873e-01, 6.287766e-02, 1.179872e+00, 8.138554e-01, 3.436014e-02, 4.104913e-02, 6.743178e-01, 2.071677e-01, 8.828997e-01, 1.337064e-01, 1.962317e+00, 2.265171e-01, 1.249749e-01, 9.706469e-01,
1.600000e+00	4.514390e-02, 7.091055e-02, 1.441260e-02, 9.515361e-02, 5.617926e-01, 3.607906e-01, 5.067863e-01, 5.021802e-02, 1.452863e+00, 7.379665e-01, 2.052668e-02, 2.163132e-02, 6.675330e-01, 1.589492e-01, 8.748650e-01, 5.208263e-02, 1.408566e+00, 1.431707e-01, 1.053178e-01, 7.873915e-01,
1.800000e+00	3.540751e-02, 3.442094e-02, 7.595634e-03, 1.207576e-01, 4.949553e-01, 4.380299e-01, 4.304733e-01, 4.742843e-02, 1.302868e+00, 8.157389e-01, 1.234647e-02, 1.057082e-02, 6.357978e-01, 9.912689e-02, 1.002492e+00, 3.564232e-02, 1.914740e+00, 7.727183e-02, 7.647657e-02, 9.722733e-01,
2.000000e+00	2.223314e-02, 2.737412e-02, 4.231516e-03, 1.301108e-01, 5.196611e-01, 4.408952e-01, 3.041182e-01, 5.007045e-02, 1.238472e+00, 8.346816e-01, 6.021083e-03, 6.621029e-03, 5.782058e-01, 7.468765e-02, 1.085918e+00, 1.877733e-02, 1.797961e+00, 5.660413e-02, 6.780003e-02, 8.483861e-01,
0.000000e+00	2.428813e+00, 1.676058e+00, 2.784105e+00, 2.873101e-01, 2.345070e-01, 3.775298e-01, 1.045394e+00, 1.538273e+00, 2.724771e+00, 6.496373e-01, 2.959134e+00, 1.991120e+00, 1.974581e+00, 1.957213e-01, 1.170977e+00, 2.188764e+00, 2.218479e+00, 2.764632e+00, 1.251789e+00, 1.178565e+00,
2.000000e-01	1.411347e+00, 1.794664e+00, 1.418572e+00, 1.954402e-01, 2.007603e-01, 3.412088e-01, 9.747773e-01, 1.121585e+00, 2.322499e+00, 5.287193e-01, 1.636299e+00, 1.187070e+00, 1.187791e+00, 5.020657e-01, 1.184551e+00, 1.742712e+00, 2.475348e+00, 2.107335e+00, 1.026325e+00, 1.155689e+00,
4.000000e-01	1.133745e+00, 1.430864e+00, 8.759973e-01, 1.246636e-01, 2.037905e-01, 2.989320e-01, 8.240312e-01, 5.082428e-01, 1.988121e+00, 5.802540e-01, 1.267589e+00, 9.163565e-01, 9.332752e-01, 5.817114e-01, 1.173714e+00, 1.233454e+00, 2.260843e+00, 1.472124e+00, 6.341339e-01, 1.013428e+00,
6.000000e-01	5.562370e-01, 8.706425e-01, 4.326629e-01, 5.787996e-02, 2.550116e-01, 3.469529e-01, 5.509350e-01, 3.903067e-01, 1.294881e+00, 7.467584e-01, 7.462244e-01, 3.569633e-01, 7.962465e-01, 5.125342e-01, 9.320302e-01, 1.105576e+00, 2.430411e+00, 1.098502e+00, 4.017455e-01, 1.345079e+00,
8.000000e-01	4.171591e-01, 6.743653e-01, 2.760940e-01, 5.254644e-02, 2.355535e-01, 2.867510e-01, 6.282201e-01, 2.406154e-01, 1.757493e+00, 8.412871e-01, 4.869976e-01, 2.838926e-01, 7.270645e-01, 3.359420e-01, 1.026364e+00, 6.096633e-01, 1.935310e+00, 6.937569e-01, 2.917167e-01, 1.248566e+00,
1.000000e+00	2.217821e-01, 4.062692e-01, 1.455096e-01, 3.724393e-02, 2.292443e-01, 4.119190e-01, 3.609523e-01, 1.712898e-01, 1.446236e+00, 7.503116e-01, 2.574830e-01, 1.417055e-01, 8.137867e-01, 3.076788e-01, 1.100870e+00, 4.218188e-01, 2.118682e+00, 4.303425e-01, 2.061866e-01, 1.010482e+00,
1.200000e+00	1.601260e-01, 3.605662e-01, 8.091426e-02, 3.698570e-02, 3.078931e-01, 4.938215e-01, 4.820690e-01, 1.244409e-01, 1.526371e+00, 8.758636e-01, 1.742761e-01, 8.523625e-02, 5.906898e-01, 2.421843e-01, 8.263169e-01, 2.281332e-01, 2.116454e+00, 2.808128e-01, 1.314849e-01, 1.039162e+00,
1.400000e+00	9.502066e-02, 2.494320e-01, 4.569702e-02, 6.701898e-02, 3.139383e-01, 4.906917e-01, 4.182013e-01, 9.803258e-02, 1.169584e+00, 8.577691e-01, 8.748515e-02, 3.782067e-02, 5.259462e-01, 1.671150e-01, 8.288940e-01, 1.215244e-01, 1.804135e+00, 1.495737e-01, 1.235546e-01, 1.060508e+00,
1.600000e+00	6.357212e-02, 1.596894e-01, 2.316549e-02, 1.405329e-01, 3.771737e-01, 5.990740e-01, 2.715078e-01, 9.465819e-02, 1.567144e+00, 8.559913e-01, 6.464274e-02, 2.607542e-02, 6.229577e-01, 1.285603e-01, 9.477462e-01, 6.749163e-02, 2.323090e+00, 9.858328e-02, 8.364609e-02, 8.962999e-01,
1.800000e+00	3.545349e-02, 1.218407e-01, 1.227760e-02, 2.032375e-01, 4.032153e-01, 6.480598e-01, 2.923257e-01, 8.061101e-02, 1.443120e+00, 8.873532e-01, 3.400690e-02, 1.214210e-02, 5.479111e-01, 9.231941e-02, 9.294026e-01, 3.947588e-02, 1.673597e+00, 5.750604e-02, 6.316115e-02, 1.098077e+00,
2.000000e+00	2.626598e-02, 7.487043e-02, 8.090383e-03, 2.747759e-01, 3.825424e-01, 5.955263e-01, 2.177538e-01, 9.803514e-02, 1.425639e+00, 7.973247e-01, 2.196831e-02, 7.160340e-03, 5.545045e-01, 5.686356e-02, 9.396319e-01, 2.235539e-02, 1.954486e+00, 4.433062e-02, 6.685210e-02, 9.313687e-01,
0.000000e+00	1.032403e+00, 2.321810e+00, 2.794650e+00, 1.474812e+00, 1.906246e+00, 2.304971e+00, 2.107273e+00, 1.109415e+00, 1.751377e+00, 1.066266e+00, 2.171638e-01, 9.048265e-01, 3.468145e-01, 2.916128e+00, 6.753304e-02, 1.040766e+00, 2.210458e+00, 3.014052e+00, 1.958662e+00, 1.997801e-01,
2.000000e-01	5.585584e-01, 1.335629e+00, 1.860669e+00, 1.362426e+00, 1.306431e+00, 1.478716e+00, 1.110312e+00, 9.974197e-01, 1.610526e+00, 8.205146e-01, 3.368236e-01, 1.019808e+00, 2.843821e-01, 2.232897e+00, 1.490747e-01, 8.891423e-01, 1.654567e+00, 2.116461e+00, 9.216707e-01, 2.787227e-01,
4.000000e-01	3.043186e-01, 1.011959e+00, 1.375209e+00, 8.787764e-01, 1.480331e+00, 1.526852e+00, 7.112498e-01, 1.151075e+00, 1.213152e+00, 7.084551e-01, 2.257827e-01, 9.645906e-01, 4.372146e-01, 1.929207e+00, 3.016961e-01, 5.051529e-01, 1.617024e+00, 1.478786e+00, 5.018932e-01, 4.430321e-01,
6.000000e-01	3.018321e-01, 7.404119e-01, 9.718330e-01, 8.930630e-01, 1.178367e+00, 1.105835e+00, 6.400617e-01, 8.211093e-01, 1.292841e+00, 4.762301e-01, 1.379475e-01, 9.011186e-01, 3.883493e-01, 1.369759e+00, 4.388139e-01, 3.291743e-01, 1.461710e+00, 1.114026e+00, 3.045217e-01, 6.138170e-01,
8.000000e-01	1.844541e-01, 4.647033e-01, 5.091821e-01, 7.883567e-01, 1.023644e+00, 8.732932e-01, 3.135465e-01, 8.537486e-01, 1.579183e+00, 4.889381e-01, 9.238125e-02, 4.375306e-01, 4.225611e-01, 8.468982e-01, 4.721254e-01, 1.792042e-01, 1.620674e+00, 8.349917e-01, 2.016039e-01, 8.603535e-01,
1.000000e+00	1.036643e-01, 3.115770e-01, 3.383107e-01, 7.285855e-01, 8.162531e-01, 9.304595e-01, 2.425832e-01, 7.626225e-01, 1.252368e+00, 4.863284e-01, 5.588452e-02, 2.507195e-01, 4.907946e-01, 5.289979e-01, 6.347167e-01, 1.086166e-01, 1.480091e+00, 4.222497e-01, 1.275596e-01, 8.653192e-01,
1.200000e+00	7.849679e-02, 2.584586e-01, 2.170017e-01, 6.916499e-01, 7.400210e-01, 8.079073e-01, 1.843608e-01, 6.633604e-01, 1.291728e+00, 6.186709e-01, 2.459846e-02, 1.471407e-01, 5.860035e-01, 4.126600e-01, 6.382536e-01, 6.025639e-02, 1.588488e+00, 3.614606e-01, 9.437951e-02, 8.551598e-01,
1.400000e+00	4.730646e-02, 1.919519e-01, 1.630775e-01, 5.470631e-01, 6.160963e-01, 1.010449e+00, 1.339533e-01, 7.194177e-01, 1.396871e+00, 6.817029e-01, 1.880654e-02, 9.579335e-02, 5.685500e-01, 2.877636e-01, 6.667803e-01, 2.477658e-02, 1.655330e+00, 2.879986e-01, 5.874958e-02, 1.115225e+00,
1.600000e+00	3.887935e-02, 9.634476e-02, 1.271186e-01, 6.948647e-01, 5.825284e-01, 7.691275e-01, 1.185476e-01, 5.702916e-01, 1.694784e+00, 6.890713e-01, 1.178861e-02, 4.846673e-02, 6.572166e-01, 2.004308e-01, 7.068668e-01, 1.692521e-02, 1.816320e+00, 1.417517e-01, 6.211771e-02, 1.050736e+00,
1.800000e+00	2.650361e-02, 9.216723e-02, 8.711649e-02, 6.680368e-01, 5.536627e-01, 8.633304e-01, 1.229158e-01, 4.038515e-01, 1.308648e+00, 5.947764e-01, 6.910945e-03, 2.391047e-02, 5.077043e-01, 1.359446e-01, 1.053347e+00, 9.216411e-03, 1.817567e+00, 8.684172e-02, 5.109882e-02, 9.582692e-01,
2.000000e+00	1.597174e-02, 6.107852e-02, 8.491733e-02, 7.535714e-01, 4.387000e-01, 7.420458e-01, 9.749801e-02, 4.045971e-01, 1.538309e+00, 6.908709e-01, 4.308334e-03, 1.579378e-02, 5.537570e-01, 1.086071e-01, 7.272476e-01, 5.191625e-03, 1.708420e+00, 5.699923e-02, 4.643679e-02, 1.055535e+00,
0.000000e+00	2.343941e+00, 2.809103e-01, 2.717640e+00, 1.511488e-01, 8.982557e-01, 5.295827e-01, 2.755616e-01, 1.227747e+00, 8.471356e-01, 2.765086e+00, 1.400993e+00, 2.366739e-01, 6.939594e-01, 3.072410e+00, 8.854520e-01, 2.325421e+00, 2.818058e+00, 1.554503e+00, 6.954668e-01, 1.547947e+00,
2.000000e-01	1.549518e+00, 2.032163e-01, 1.095906e+00, 1.134403e-01, 6.281455e-01, 6.416954e-01, 2.327163e-01, 8.533912e-01, 1.004195e+00, 2.210346e+00, 8.781792e-01, 4.462518e-01, 7.252881e-01, 2.058354e+00, 7.323772e-01, 1.694646e+00, 2.275010e+00, 1.166635e+00, 5.147734e-01, 1.054528e+00,
4.000000e-01	1.124208e+00, 1.502236e-01, 8.099451e-01, 1.455669e-01, 7.863121e-01, 8.019257e-01, 1.712841e-01, 6.668984e-01, 9.877818e-01, 1.062153e+00, 5.791285e-01, 3.175296e-01, 4.605813e-01, 1.589003e+00, 4.569964e-01, 1.436874e+00, 2.291383e+00, 9.459646e-01, 2.641372e-01, 6.963895e-01,
6.000000e-01	7.331105e-01, 1.006923e-01, 3.666346e-01, 2.172777e-01, 6.598655e-01, 9.392201e-01, 1.040355e-01, 4.605764e-01, 1.338848e+00, 1.297873e+00, 3.621387e-01, 1.978491e-01, 5.691635e-01, 9.839415e-01, 5.546335e-01, 1.130509e+00, 2.321761e+00, 6.631947e-01, 1.754133e-01, 4.186111e-01,
8.000000e-01	4.458948e-01, 7.396251e-02, 2.278319e-01, 3.966360e-01, 6.690342e-01, 9.284898e-01, 7.394889e-02, 4.650008e-01, 1.122061e+00, 1.084804e+00, 2.179682e-01, 9.719398e-02, 6.423508e-01, 7.268460e-01, 3.521184e-01, 8.014798e-01, 1.992755e+00, 5.088467e-01, 1.128811e-01, 4.660972e-01,
1.000000e+00	2.443947e-01, 5.136383e-02, 1.529533e-01, 4.717352e-01, 6.822511e-01, 1.048800e+00, 4.064908e-02, 4.364772e-01, 1.170349e+00, 9.812846e-01, 1.430548e-01, 6.687337e-02, 4.769485e-01, 4.799829e-01, 4.149106e-01, 4.579830e-01, 2.056904e+00, 3.388124e-01, 8.636949e-02, 4.767750e-01,
1.200000e+00	1.765219e-01, 2.779757e-02, 9.042859e-02, 6.456954e-01, 7.466655e-01, 8.781396e-01, 3.252485e-02, 4.493023e-01, 1.355415e+00, 6.732433e-01, 8.472363e-02, 3.081463e-02, 5.325454e-01, 3.223844e-01, 5.234360e-01, 2.423185e-01, 2.062651e+00, 2.155941e-01, 5.710195e-02, 5.262998e-01,
1.400000e+00	1.114848e-01, 2.384912e-02, 5.459138e-02, 6.837771e-01, 8.051338e-01, 7.676776e-01, 2.612485e-02, 4.700460e-01, 1.586219e+00, 8.961196e-01, 3.265138e-02, 2.061268e-02, 4.781001e-01, 2.048399e-01, 6.271164e-01, 1.373636e-01, 1.951492e+00, 1.409603e-01, 5.319150e-02, 6.702712e-01,
1.600000e+00	6.733904e-02, 2.017806e-02, 3.538150e-02, 5.289922e-01, 7.309175e-01, 8.338900e-01, 1.992850e-02, 4.707570e-01, 1.366672e+00, 1.104402e+00, 2.763995e-02, 1.019569e-02, 5.662002e-01, 1.750753e-01, 6.126965e-01, 7.706762e-02, 2.167448e+00, 9.262562e-02, 4.948637e-02, 8.331666e-01,
1.800000e+00	4.024582e-02, 1.232158e-02, 4.239907e-02, 7.426029e-01, 7.465212e-01, 7.831533e-01, 2.555442e-02, 3.639149e-01, 1.192325e+00, 8.160412e-01, 1.506106e-02, 6.325904e-03, 5.433801e-01, 1.288815e-01, 6.452255e-01, 4.462553e-02, 1.890115e+00, 4.965678e-02, 5.165262e-02, 7.542123e-01,
2.000000e+00	2.623547e-02, 9.164096e-03, 3.327860e-02, 6.985836e-01, 6.449945e-01, 1.032517e+00, 2.748384e-02, 4.473394e-01, 1.319715e+00, 6.244734e-01, 1.133545e-02, 3.691191e-03, 4.616106e-01, 7.680561e-02, 4.850431e-01, 2.916506e-02, 2.291453e+00, 3.822806e-02, 4.445399e-02, 7.895752e-01,
0.000000e+00	1.846448e+00, 1.818897e+00, 1.146719e+00, 2.499743e+00, 4.394435e-02, 2.454204e+00, 6.492707e-02, 5.394578e-01, 5.039625e-01, 1.803489e+00, 2.827304e+00, 2.604564e+00, 1.636481e+00, 1.809187e+00, 1.347868e-01, 3.902645e-01, 9.281442e-01, 1.953704e+00, 1.868658e+00, 9.488456e-01,
2.000000e-01	1.469946e+00, 1.883922e+00, 1.148622e+00, 1.531472e+00, 2.139045e-01, 1.907557e+00, 4.970098e-02, 8.851508e-01, 9.604901e-01, 1.101388e+00, 1.743379e+00, 1.705336e+00, 1.094749e+00, 1.641262e+00, 1.373337e-01, 2.047790e-01, 7.395548e-01, 1.244327e+00, 1.507569e+00, 5.875238e-01,
4.000000e-01	1.144430e+00, 1.573896e+00, 7.994519e-01, 1.023154e+00, 3.192523e-01, 1.250675e+00, 3.250506e-02, 9.116112e-01, 9.401881e-01, 1.002072e+00, 1.223507e+00, 1.235473e+00, 8.553639e-01, 1.399906e+00, 1.671917e-01, 1.336208e-01, 6.185955e-01, 7.317410e-01, 8.891748e-01, 5.001574e-01,
6.000000e-01	1.052543e+00, 1.693922e+00, 6.899267e-01, 9.630043e-01, 5.357965e-01, 1.262052e+00, 2.384625e-02, 1.050527e+00, 9.611771e-01, 8.253503e-01, 9.435120e-01, 9.249716e-01, 6.453270e-01, 1.108111e+00, 2.301232e-01, 5.439904e-02, 4.701377e-01, 4.189037e-01, 5.209773e-01, 5.924148e-01,
8.000000e-01	1.137595e+00, 1.638494e+00, 6.272787e-01, 8.939931e-01, 7.071608e-01, 1.189329e+00, 1.299512e-02, 8.624565e-01, 1.067972e+00, 7.223904e-01, 4.383781e-01, 5.890830e-01, 6.854934e-01, 1.126419e+00, 3.784578e-01, 3.471664e-02, 3.803439e-01, 2.913466e-01, 3.454403e-01, 8.579705e-01,
1.000000e+00	9.065534e-01, 1.215840e+00, 3.154018e-01, 6.726516e-01, 7.151097e-01, 1.068684e+00, 1.217311e-02, 7.362657e-01, 1.440239e+00, 5.755696e-01, 2.429715e-01, 3.116963e-01, 6.634379e-01, 1.112001e+00, 4.559116e-01, 2.194136e-02, 3.171288e-01, 1.707687e-01, 1.740168e-01, 7.354641e-01,
1.200000e+00	8.827277e-01, 1.298240e+00, 2.274996e-01, 7.969824e-01, 7.134112e-01, 1.152474e+00, 1.343973e-02, 7.087186e-01, 1.342065e+00, 7.277222e-01, 1.855329e-01, 1.834082e-01, 5.593349e-01, 8.774496e-01, 6.654181e-01, 9.229042e-03, 3.305180e-01, 1.241866e-01, 1.269627e-01, 9.557934e-01,
1.400000e+00	8.416353e-01, 1.496851e+00, 1.517536e-01, 8.311191e-01, 4.902883e-01, 1.033154e+00, 1.900765e-02, 5.413990e-01, 1.536419e+00, 7.562714e-01, 1.154532e-01, 9.342785e-02, 5.474161e-01, 9.678086e-01, 6.536739e-01, 6.021149e-03, 5.294677e-01, 7.630708e-02, 7.903457e-02, 8.330046e-01,
1.600000e+00	7.868001e-01, 9.780057e-01, 9.020654e-02, 7.277116e-01, 4.103689e-01, 6.849202e-01, 3.145470e-02, 5.598355e-01, 1.383598e+00, 7.062190e-01, 7.610120e-02, 5.866316e-02, 6.550856e-01, 9.978653e-01, 5.437353e-01, 3.486895e-03, 7.535956e-01, 5.331115e-02, 7.746960e-02, 9.699009e-01,
1.800000e+00	8.750282e-01, 6.852308e-01, 1.108745e-01, 6.718939e-01, 4.055968e-01, 8.986939e-01, 3.705218e-02, 4.456720e-01, 1.522711e+00, 7.017637e-01, 4.401818e-02, 3.335122e-02, 5.430160e-01, 6.559622e-01, 8.848026e-01, 1.942443e-03, 1.152135e+00, 3.722679e-02, 6.858960e-02, 1.047170e+00,
2.000000e+00	6.023071e-01, 6.496478e-01, 6.495743e-02, 7.277043e-01, 4.570422e-01, 9.122264e-01, 5.212979e-02, 4.163946e-01, 1.412027e+00, 7.838813e-01, 2.558929e-02, 1.720056e-02, 5.629650e-01, 4.213856e-01, 6.833673e-01, 9.490648e-04, 1.234675e+00, 2.492837e-02, 5.349293e-02, 9.680275e-01,
0.000000e+00	2.726059e+00, 2.465466e+00, 4.786446e-01, 1.035943e+00, 2.235784e+00, 1.987404e+00, 1.776327e+00, 9.888413e-01, 1.089888e+00, 2.858471e+00, 7.692385e-01, 1.519842e+00, 9.512076e-01, 2.759415e+00, 1.597757e+00, 1.935434e+00, 1.947204e+00, 1.848322e+00, 2.028466e-01, 2.785203e+00,
2.000000e-01	1.697942e+00, 1.986220e+00, 4.707871e-01, 9.123200e-01, 1.598329e+00, 1.575806e+00, 1.305896e+00, 1.089870e+00, 7.096462e-01, 2.123097e+00, 5.716193e-01, 9.086231e-01, 9.749927e-01, 2.286297e+00, 1.181058e+00, 1.314910e+00, 1.600047e+00, 1.667335e+00, 2.012400e-01, 1.936813e+00,
4.000000e-01	1.159667e+00, 1.393187e+00, 3.729766e-01, 7.082169e-01, 1.087446e+00, 1.026471e+00, 1.190654e+00, 1.101354e+00, 7.705350e-01, 1.116054e+00, 3.258766e-01, 4.839938e-01, 6.572039e-01, 1.571021e+00, 1.014684e+00, 8.833401e-01, 9.389443e-01, 1.102485e+00, 1.843109e-01, 1.480286e+00,
6.000000e-01	8.193630e-01, 1.035037e+00, 1.986993e-01, 7.981182e-01, 9.898554e-01, 7.514403e-01, 6.952220e-01, 6.968831e-01, 6.688365e-01, 1.118347e+00, 1.913243e-01, 2.990356e-01, 6.365987e-01, 1.320069e+00, 8.740667e-01, 1.080981e+00, 9.493822e-01, 7.879718e-01, 1.410040e-01, 7.029396e-01,
8.000000e-01	7.998728e-01, 6.571462e-01, 1.357955e-01, 6.700389e-01, 6.686049e-01, 7.451452e-01, 5.934624e-01, 5.000498e-01, 8.939608e-01, 7.812560e-01, 1.280145e-01, 1.287258e-01, 6.400194e-01, 1.088230e+00, 8.708491e-01, 4.655309e-01, 9.982382e-01, 7.410244e-01, 9.159898e-02, 9.689573e-01,
1.000000e+00	5.603856e-01, 3.373452e-01, 1.049908e-01, 6.896358e-01, 6.314643e-01, 7.394226e-01, 4.324923e-01, 4.301937e-01, 1.059254e+00, 6.878945e-01, 7.143344e-02, 8.252812e-02, 5.973843e-01, 6.575356e-01, 5.742277e-01, 3.307763e-01, 1.555730e+00, 4.014123e-01, 8.929453e-02, 1.002907e+00,
1.200000e+00	3.869794e-01, 3.114396e-01, 7.102445e-02, 6.126225e-01, 7.863131e-01, 7.230994e-01, 2.420257e-01, 4.075011e-01, 1.299465e+00, 8.344019e-01, 4.011739e-02, 5.633621e-02, 5.082218e-01, 4.780502e-01, 7.432604e-01, 2.054188e-01, 1.500335e+00, 2.830915e-01, 8.682849e-02, 9.196092e-01,
1.400000e+00	2.312755e-01, 2.661757e-01, 7.071167e-02, 6.333232e-01, 6.923085e-01, 7.033247e-01, 2.510372e-01, 3.406435e-01, 1.058299e+00, 8.563233e-01, 2.549647e-02, 2.726120e-02, 6.111745e-01, 3.156721e-01, 6.802439e-01, 9.948859e-02, 1.729289e+00, 1.770637e-01, 6.168908e-02, 9.597272e-01,
1.600000e+00	1.275010e-01, 1.555131e-01, 6.036218e-02, 7.135564e-01, 6.113690e-01, 8.987442e-01, 1.598257e-01, 2.887098e-01, 1.476640e+00, 7.338591e-01, 1.679206e-02, 1.697196e-02, 5.610168e-01, 2.473233e-01, 7.700421e-01, 6.091027e-02, 1.471604e+00, 1.031957e-01, 6.155484e-02, 9.178308e-01,
1.800000e+00	1.176677e-01, 1.127641e-01, 4.600185e-02, 7.159917e-01, 5.949025e-01, 8.112112e-01, 1.261853e-01, 3.085390e-01, 1.364905e+00, 8.033416e-01, 8.494186e-03, 8.045527e-03, 5.564480e-01, 1.657441e-01, 7.517959e-01, 3.642862e-02, 1.668217e+00, 8.269249e-02, 5.772943e-02, 9.802040e-01,
2.000000e+00	7.462767e-02, 9.653322e-02, 5.764580e-02, 6.669505e-01, 4.783232e-01, 7.039178e-01, 1.272094e-01, 3.371054e-01, 1.498103e+00, 7.561828e-01, 5.323684e-03, 5.324155e-03, 5.567161e-01, 1.018246e-01, 9.208454e-01, 1.784903e-02, 2.003375e+00, 4.514100e-02, 4.506109e-02, 8.650993e-01,
0.000000e+00	2.991349e+00, 3.435964e-01, 8.235670e-01, 2.683598e+00, 1.122822e+00, 1.579943e+00, 8.211480e-01, 1.795409e+00, 3.659130e-01, 7.588830e-01, 1.823022e+00, 1.033539e+00, 2.989067e+00, 1.899505e+00, 1.403939e-01, 1.395187e-01, 2.111929e+00, 6.747028e-01, 9.342257e-01, 2.710590e+00,
2.000000e-01	1.587593e+00, 6.522888e-01, 7.703701e-01, 1.588170e+00, 9.902003e-01, 1.361279e+00, 4.649959e-01, 1.571138e+00, 6.201172e-01, 4.362821e-01, 1.078773e+00, 9.238388e-01, 1.583479e+00, 1.628166e+00, 3.316064e-01, 8.586822e-02, 1.783831e+00, 4.879613e-01, 8.605482e-01, 2.268863e+00,
4.000000e-01	1.060471e+00, 7.632763e-01, 6.946516e-01, 1.633873e+00, 6.293393e-01, 1.328519e+00, 3.334870e-01, 1.346659e+00, 8.807720e-01, 3.734425e-01, 7.074610e-01, 6.856886e-01, 1.257663e+00, 1.012071e+00, 5.674110e-01, 4.372901e-02, 1.470472e+00, 3.463309e-01, 7.905482e-01, 2.010865e+00,
6.000000e-01	7.738335e-01, 9.861611e-01, 7.050919e-01, 1.351593e+00, 5.220406e-01, 1.243788e+00, 2.491879e-01, 1.230469e+00, 1.058804e+00, 2.807229e-01, 4.279693e-01, 5.500859e-01, 8.772927e-01, 5.783448e-01, 6.300104e-01, 2.104635e-02, 1.289551e+00, 2.116770e-01, 5.608299e-01, 1.930453e+00,
8.000000e-01	4.292676e-01, 5.714866e-01, 5.954486e-01, 1.076021e+00, 3.033468e-01, 1.033975e+00, 1.883404e-01, 9.157449e-01, 1.057774e+00, 3.076036e-01, 3.072459e-01, 3.569340e-01, 7.959239e-01, 6.462865e-01, 6.090085e-01, 1.358169e-02, 1.645595e+00, 1.556906e-01, 3.727819e-01, 1.678068e+00,
1.000000e+00	3.023023e-01, 3.791091e-01, 4.096967e-01, 8.269934e-01, 2.418775e-01, 9.408896e-01, 1.072163e-01, 7.985630e-01, 1.248650e+00, 4.223843e-01, 1.564286e-01, 2.166013e-01, 8.053850e-01, 4.739637e-01, 6.667066e-01, 6.306980e-03, 1.470979e+00, 8.138460e-02, 2.328904e-01, 1.415872e+00,
1.200000e+00	2.132348e-01, 3.448355e-01, 3.811983e-01, 7.996125e-01, 1.753285e-01, 9.575493e-01, 1.007579e-01, 6.914499e-01, 1.323204e+00, 4.965720e-01, 9.022725e-02, 9.965849e-02, 6.389640e-01, 2.471903e-01, 8.379400e-01, 4.469545e-03, 1.481632e+00, 5.762103e-02, 2.010907e-01, 1.187504e+00,
1.400000e+00	1.115532e-01, 2.044982e-01, 2.489832e-01, 7.350814e-01, 1.673771e-01, 8.594640e-01, 1.226132e-01, 5.623513e-01, 1.492130e+00, 5.820493e-01, 5.249401e-02, 5.457296e-02, 5.554078e-01, 2.229339e-01, 7.380757e-01, 2.213380e-03, 1.428800e+00, 4.197808e-02, 1.112543e-01, 1.174650e+00,
1.600000e+00	7.720743e-02, 1.678584e-01, 1.410573e-01, 8.523038e-01, 1.664941e-01, 7.514589e-01, 1.091225e-01, 4.202683e-01, 1.410585e+00, 5.940908e-01, 3.499959e-02, 3.569161e-02, 7.191968e-01, 1.224260e-01, 7.522843e-01, 1.588411e-03, 1.644750e+00, 2.390280e-02, 1.087136e-01, 1.021425e+00,
1.800000e+00	5.205601e-02, 9.584739e-02, 1.379505e-01, 7.124688e-01, 2.339532e-01, 6.394071e-01, 1.005988e-01, 3.576477e-01, 1.167137e+00, 7.283576e-01, 2.058080e-02, 2.078486e-02, 5.533295e-01, 1.038742e-01, 7.690306e-01, 7.801572e-04, 1.702650e+00, 1.331427e-02, 8.149626e-02, 1.215194e+00,
2.000000e+00	3.401860e-02, 6.622662e-02, 8.759045e-02, 7.015360e-01, 2.407619e-01, 6.833161e-01, 1.330032e-01, 2.751820e-01, 1.494743e+00, 6.518852e-01, 1.475346e-02, 1.169272e-02, 5.455249e-01, 6.301495e-02, 8.132282e-01, 5.365370e-04, 1.764947e+00, 1.067608e-02, 6.830161e-02, 8.883897e-01,
0.000000e+00	1.580497e+00, 4.057533e-01, 1.067114e+00, 6.348783e-02, 2.723709e+00, 6.633778e-01, 2.094823e-01, 1.124668e-02, 1.652478e+00, 5.629074e-01, 1.512354e+00, 7.644714e-01, 1.180937e-01, 1.434817e+00, 2.650483e+00, 2.330010e+00, 2.939995e+00, 2.635909e+00, 2.765979e-01, 6.355534e-02,
2.000000e-01	1.033438e+00, 3.544187e-01, 5.736643e-01, 4.614568e-02, 2.334158e+00, 3.727092e-01, 3.646737e-01, 2.932940e-02, 1.606117e+00, 7.607336e-01, 1.265391e+00, 4.355177e-01, 3.469392e-01, 1.128507e+00, 1.811636e+00, 1.780263e+00, 2.603962e+00, 1.928679e+00, 1.683933e-01, 4.412113e-01,
4.000000e-01	7.534731e-01, 1.747833e-01, 3.125612e-01, 3.153442e-02, 1.711129e+00, 2.457897e-01, 5.175620e-01, 3.110603e-02, 1.809990e+00, 6.997291e-01, 7.540977e-01, 2.732465e-01, 3.791688e-01, 7.607198e-01, 1.538418e+00, 1.106429e+00, 2.769522e+00, 1.223755e+00, 1.026000e-01, 5.697420e-01,
6.000000e-01	4.940225e-01, 1.538694e-01, 1.813756e-01, 2.010274e-02, 1.519853e+00, 1.543902e-01, 6.180533e-01, 1.801478e-02, 1.940344e+00, 7.954576e-01, 4.308013e-01, 1.467522e-01, 3.795565e-01, 4.164077e-01, 1.807095e+00, 1.138252e+00, 2.486338e+00, 6.702881e-01, 5.461162e-02, 8.466656e-01,
8.000000e-01	3.162032e-01, 8.685647e-02, 1.098685e-01, 1.177538e-02, 1.103241e+00, 7.896834e-02, 5.861910e-01, 1.246781e-02, 1.358866e+00, 8.106387e-01, 3.097386e-01, 7.070332e-02, 4.552547e-01, 4.038383e-01, 1.541793e+00, 6.039911e-01, 2.423213e+00, 4.886080e-01, 4.178039e-02, 7.983040e-01,
1.000000e+00	1.998163e-01, 5.683711e-02, 6.406660e-02, 9.128760e-03, 9.801066e-01, 6.590238e-02, 7.154572e-01, 9.520741e-03, 1.377270e+00, 8.215623e-01, 1.599981e-01, 3.836367e-02, 5.306269e-01, 2.712543e-01, 1.260233e+00, 4.126777e-01, 2.455605e+00, 2.961674e-01, 4.244021e-02, 6.828086e-01,
1.200000e+00	1.129433e-01, 5.159330e-02, 3.672563e-02, 6.961756e-03, 9.448361e-01, 9.865679e-02, 7.733538e-01, 8.020091e-03, 1.637364e+00, 9.035774e-01, 9.887116e-02, 2.430621e-02, 4.997130e-01, 1.663875e-01, 1.266537e+00, 1.941024e-01, 2.052705e+00, 2.145320e-01, 3.480526e-02, 8.115904e-01,
1.400000e+00	6.720891e-02, 3.490385e-02, 1.465320e-02, 6.108974e-03, 9.232937e-01, 1.385543e-01, 6.822832e-01, 7.858291e-03, 1.602884e+00, 7.712413e-01, 5.252031e-02, 1.231635e-02, 5.850899e-01, 9.598556e-02, 1.227605e+00, 1.254520e-01, 2.280828e+00, 1.503678e-01, 4.239918e-02, 9.577044e-01,
1.600000e+00	4.116539e-02, 2.775871e-02, 9.350206e-03, 8.771295e-03, 5.866971e-01, 2.350850e-01, 4.767213e-01, 7.197383e-03, 1.427554e+00, 8.664445e-01, 3.833780e-02, 6.822554e-03, 6.508313e-01, 9.548615e-02, 1.087001e+00, 7.689217e-02, 2.256946e+00, 8.120546e-02, 4.458825e-02, 7.705093e-01,
1.800000e+00	3.148983e-02, 1.505557e-02, 4.933202e-03, 1.645454e-02, 5.323350e-01, 2.948653e-01, 5.144970e-01, 1.009055e-02, 1.459073e+00, 7.671675e-01, 2.155812e-02, 3.815309e-03, 6.086854e-01, 5.966253e-02, 8.115154e-01, 4.988821e-02, 1.963284e+00, 5.255312e-02, 4.355328e-02, 9.988831e-01,
2.000000e+00	1.988294e-02, 1.235882e-02, 2.610381e-03, 3.346644e-02, 6.640766e-01, 4.637863e-01, 4.495630e-01, 1.664751e-02, 1.319573e+00, 8.193908e-01, 1.354257e-02, 1.908195e-03, 6.421366e-01, 3.614012e-02, 1.016679e+00, 1.892601e-02, 2.049786e+00, 2.927472e-02, 4.932820e-02, 8.729233e-01,
0.000000e+00	1.499657e+00, 2.438676e+00, 2.269922e+00, 1.812710e+00, 1.395238e+00, 2.427760e-01, 1.899162e+00, 1.181145e+00, 2.188289e+00, 7.403477e-01, 1.783743e+00, 2.140536e+00, 1.171522e+00, 4.980098e-01, 2.020561e+00, 4.794680e-01, 1.818361e-01, 7.727291e-01, 1.389783e+00, 3.206561e-01,
2.000000e-01	1.369443e+00, 2.445663e+00, 1.603779e+00, 1.021629e+00, 1.089052e+00, 1.303563e-01, 1.652897e+00, 8.058814e-01, 1.414249e+00, 6.165878e-01, 1.455435e+00, 1.968698e+00, 9.787657e-01, 5.488662e-01, 1.573490e+00, 2.557293e-01, 1.400122e-01, 7.325286e-01, 7.622435e-01, 6.212019e-01,
4.000000e-01	1.254142e+00, 1.938894e+00, 1.052959e+00, 6.721508e-01, 1.009908e+00, 8.427789e-02, 1.267979e+00, 4.085262e-01, 9.902278e-01, 7.604016e-01, 1.058515e+00, 1.039991e+00, 7.235636e-01, 7.089876e-01, 1.710896e+00, 1.452446e-01, 1.653966e-01, 5.822954e-01, 5.408312e-01, 8.034431e-01,
6.000000e-01	1.110183e+00, 1.591097e+00, 5.542470e-01, 4.266421e-01, 1.096491e+00, 5.636320e-02, 8.592806e-01, 2.427022e-01, 7.762202e-01, 5.973109e-01, 5.591817e-01, 5.529951e-01, 7.105579e-01, 6.580413e-01, 1.067177e+00, 7.956004e-02, 3.670261e-01, 3.204401e-01, 3.028711e-01, 8.384572e-01,
8.000000e-01	1.062254e+00, 1.274504e+00, 2.779864e-01, 2.649495e-01, 8.627394e-01, 5.709893e-02, 7.425235e-01, 1.826426e-01, 9.411135e-01, 8.526341e-01, 3.548545e-01, 3.334184e-01, 6.066525e-01, 7.934665e-01, 1.179029e+00, 5.359999e-02, 7.254113e-01, 1.810518e-01, 2.287510e-01, 9.269310e-01,
1.000000e+00	9.859346e-01, 8.068681e-01, 1.334594e-01, 1.374088e-01, 7.897999e-01, 8.328636e-02, 8.749532e-01, 9.589175e-02, 9.490183e-01, 8.312218e-01, 1.738446e-01, 1.442013e-01, 6.645582e-01, 6.018015e-01, 1.236905e+00, 2.318587e-02, 1.135337e+00, 1.333611e-01, 1.286815e-01, 8.613026e-01,
1.200000e+00	6.327855e-01, 4.922388e-01, 8.633677e-02, 9.773408e-02, 7.716150e-01, 1.312546e-01, 6.810907e-01, 5.638971e-02, 9.765303e-01, 6.638713e-01, 1.236246e-01, 9.603289e-02, 4.844222e-01, 4.680122e-01, 1.158167e+00, 1.260596e-02, 1.323695e+00, 9.093988e-02, 8.725510e-02, 9.538065e-01,
1.400000e+00	3.991995e-01, 3.863691e-01, 5.222666e-02, 7.258393e-02, 6.585226e-01, 2.776879e-01, 6.448997e-01, 4.561104e-02, 1.234368e+00, 6.544598e-01, 9.218390e-02, 4.889906e-02, 5.212653e-01, 3.355803e-01, 1.232137e+00, 9.125555e-03, 1.239248e+00, 6.367013e-02, 7.616822e-02, 9.464224e-01,
1.600000e+00	2.995430e-01, 2.483801e-01, 2.916403e-02, 5.386714e-02, 4.895741e-01, 3.837833e-01, 5.447524e-01, 2.681307e-02, 1.215300e+00, 7.837171e-01, 4.555053e-02, 2.846096e-02, 4.869689e-01, 1.982919e-01, 1.004029e+00, 4.183835e-03, 1.597391e+00, 3.872677e-02, 7.481924e-02, 8.083220e-01,
1.800000e+00	1.908409e-01, 1.809792e-01, 1.418762e-02, 6.249908e-02, 5.783667e-01, 4.112543e-01, 4.195994e-01, 2.757732e-02, 1.223523e+00, 8.525597e-01, 2.570788e-02, 1.767442e-02, 5.924540e-01, 1.462010e-01, 9.750760e-01, 2.714712e-03, 1.819274e+00, 2.590091e-02, 6.647129e-02, 9.926803e-01,
2.000000e+00	1.226157e-01, 1.390122e-01, 9.346237e-03, 9.340899e-02, 6.755028e-01, 4.761897e-01, 3.806971e-01, 3.676017e-02, 9.207919e-01, 7.569147e-01, 1.463024e-02, 1.010219e-02, 6.017471e-01, 9.872121e-02, 8.488665e-01, 1.600771e-03, 1.538311e+00, 1.623525e-02, 5.366976e-02, 8.971952e-01,
0.000000e+00	5.227668e-01, 1.011980e+00, 2.936916e+00, 2.108262e+00, 7.305217e-01, 2.390004e+00, 2.316978e+00, 2.037152e+00, 6.798657e-01, 1.065295e+00, 2.480431e+00, 1.573207e+00, 1.050195e+00, 6.149885e-01, 2.709079e-02, 7.281964e-01, 1.673653e+00, 1.274429e+00, 1.762717e+00, 7.113492e-01,
2.000000e-01	3.238720e-01, 8.936175e-01, 1.769015e+00, 1.763826e+00, 7.353407e-01, 1.794603e+00, 1.401679e+00, 1.681992e+00, 6.224084e-01, 7.175158e-01, 1.760001e+00, 1.078989e+00, 5.922466e-01, 5.884529e-01, 2.066156e-01, 4.642734e-01, 9.532076e-01, 7.227657e-01, 1.451537e+00, 7.995830e-01,
4.000000e-01	2.374175e-01, 1.168875e+00, 1.209171e+00, 1.088332e+00, 7.044449e-01, 1.548321e+00, 7.852033e-01, 1.536536e+00, 5.394639e-01, 3.974573e-01, 1.114905e+00, 1.081228e+00, 6.002376e-01, 6.749927e-01, 3.757250e-01, 2.519479e-01, 1.392067e+00, 5.113153e-01, 6.836582e-01, 8.466399e-01,
6.000000e-01	2.302457e-01, 1.166799e+00, 9.367991e-01, 1.013054e+00, 6.698175e-01, 1.054326e+00, 5.869428e-01, 1.283486e+00, 8.051126e-01, 3.756599e-01, 6.728481e-01, 8.742227e-01, 5.239635e-01, 5.887563e-01, 5.075607e-01, 1.420709e-01, 1.508110e+00, 3.526264e-01, 3.834164e-01, 9.991874e-01,
8.000000e-01	1.722713e-01, 8.816652e-01, 7.632951e-01, 9.036552e-01, 5.952131e-01, 9.924132e-01, 3.912258e-01, 1.021863e+00, 9.276457e-01, 2.950795e-01, 3.825790e-01, 6.010964e-01, 6.127877e-01, 4.145855e-01, 5.632941e-01, 7.969238e-02, 1.508835e+00, 2.721126e-01, 2.351360e-01, 1.129966e+00,
1.000000e+00	1.156700e-01, 4.747364e-01, 4.899990e-01, 8.361099e-01, 4.623820e-01, 9.962070e-01, 2.927433e-01, 9.130773e-01, 1.113113e+00, 3.303871e-01, 2.769249e-01, 3.423215e-01, 5.701703e-01, 3.442296e-01, 6.087196e-01, 5.040852e-02, 1.410566e+00, 1.385819e-01, 1.473853e-01, 1.086845e+00,
1.200000e+00	6.024415e-02, 3.588907e-01, 4.015441e-01, 8.846613e-01, 4.039974e-01, 1.078349e+00, 1.658127e-01, 7.489644e-01, 1.234385e+00, 4.713519e-01, 1.471374e-01, 1.984924e-01, 6.341472e-01, 2.528649e-01, 8.773422e-01, 2.819048e-02, 1.749065e+00, 1.012164e-01, 1.041557e-01, 8.627509e-01,
1.400000e+00	5.082724e-02, 2.862721e-01, 2.583029e-01, 8.069379e-01, 3.606630e-01, 7.526039e-01, 1.517403e-01, 7.152480e-01, 1.066449e+00, 5.701882e-01, 1.095982e-01, 1.097736e-01, 5.767797e-01, 1.679039e-01, 8.209839e-01, 1.321506e-02, 1.571101e+00, 6.101193e-02, 7.312172e-02, 9.306573e-01,
1.600000e+00	3.482721e-02, 1.830361e-01, 1.202206e-01, 7.880121e-01, 3.133732e-01, 6.945776e-01, 1.413847e-01, 5.125612e-01, 1.261027e+00, 5.837600e-01, 5.972873e-02, 7.097051e-02, 5.264554e-01, 1.233141e-01, 6.824678e-01, 8.273223e-03, 1.861839e+00, 3.094335e-02, 6.571544e-02, 1.173176e+00,
1.800000e+00	1.818203e-02, 1.209787e-01, 1.290058e-01, 6.598727e-01, 3.472720e-01, 7.865635e-01, 1.206996e-01, 4.476670e-01, 1.283682e+00, 7.517177e-01, 2.641511e-02, 3.305605e-02, 6.046298e-01, 8.344689e-02, 8.768219e-01, 4.956427e-03, 1.797557e+00, 2.217658e-02, 5.950976e-02, 9.706812e-01,
2.000000e+00	1.397269e-02, 8.315684e-02, 9.738277e-02, 6.123977e-01, 3.960055e-01, 6.490431e-01, 1.383855e-01, 2.952832e-01, 1.403372e+00, 7.595568e-01, 1.995355e-02, 1.881700e-02, 5.863693e-01, 6.710015e-02, 6.374041e-01, 3.257097e-03, 1.748195e+00, 1.891763e-02, 4.384563e-02, 9.635615e-01,
0.000000e+00	2.431939e+00, 5.789814e-01, 1.546652e+00, 1.403531e+00, 3.296117e-02, 1.751020e+00, 1.645783e+00, 3.607298e-01, 1.174073e+00, 3.355809e+00, 1.533500e+00, 9.115941e-01, 2.353376e+00, 2.109589e+00, 2.154711e+00, 5.833338e-01, 7.317196e-01, 2.427421e+00, 2.122011e+00, 1.058661e-01,
2.000000e-01	1.720289e+00, 8.199179e-01, 9.597476e-01, 5.774774e-01, 2.257314e-01, 8.169211e-01, 1.280824e+00, 5.953303e-01, 6.789284e-01, 2.287164e+00, 1.451907e+00, 9.064082e-01, 1.542030e+00, 1.142953e+00, 1.619548e+00, 3.529636e-01, 5.587639e-01, 1.432836e+00, 1.112877e+00, 7.642179e-02,
4.000000e-01	1.284737e+00, 1.061558e+00, 6.196460e-01, 4.814271e-01, 4.157968e-01, 6.261730e-01, 9.775746e-01, 3.713052e-01, 6.916786e-01, 1.402187e+00, 8.052228e-01, 4.934337e-01, 9.902986e-01, 1.072164e+00, 1.234871e+00, 1.835311e-01, 8.020228e-01, 9.012389e-01, 8.991006e-01, 5.354021e-02,
6.000000e-01	1.019467e+00, 6.964581e-01, 3.276148e-01, 2.813017e-01, 5.495240e-01, 4.018812e-01, 1.018240e+00, 2.929051e-01, 5.482614e-01, 1.223447e+00, 5.164220e-01, 3.076413e-01, 8.579712e-01, 8.803879e-01, 1.029183e+00, 1.256307e-01, 9.737434e-01, 4.763056e-01, 7.200441e-01, 6.374545e-02,
8.000000e-01	7.711626e-01, 5.528778e-01, 2.053442e-01, 2.023243e-01, 6.131323e-01, 4.195446e-01, 7.071632e-01, 1.410947e-01, 6.868992e-01, 1.034079e+00, 2.559042e-01, 1.817135e-01, 7.161264e-01, 6.493671e-01, 8.558896e-01, 6.074819e-02, 1.220548e+00, 3.145372e-01, 3.927168e-01, 1.167714e-01,
1.000000e+00	5.079788e-01, 3.543279e-01, 9.452828e-02, 1.704540e-01, 6.158926e-01, 4.934220e-01, 4.659558e-01, 1.469713e-01, 9.862699e-01, 9.963525e-01, 1.930404e-01, 9.302204e-02, 7.366643e-01, 3.639140e-01, 8.181097e-01, 3.576876e-02, 1.413538e+00, 2.281587e-01, 2.797890e-01, 2.764749e-01,
1.200000e+00	3.483893e-01, 2.806376e-01, 4.504983e-02, 1.482705e-01, 6.800973e-01, 6.125105e-01, 4.188122e-01, 1.359212e-01, 1.008214e+00, 1.029386e+00, 1.075887e-01, 5.310457e-02, 6.223832e-01, 2.588167e-01, 7.408761e-01, 1.688977e-02, 1.458391e+00, 1.290057e-01, 1.439445e-01, 4.564210e-01,
1.400000e+00	2.408331e-01, 2.107002e-01, 2.127286e-02, 2.459455e-01, 6.673204e-01, 6.252423e-01, 2.451962e-01, 1.106770e-01, 1.040596e+00, 8.913724e-01, 7.629306e-02, 2.661008e-02, 6.455778e-01, 1.768353e-01, 6.879786e-01, 9.571642e-03, 1.371658e+00, 9.242633e-02, 1.155275e-01, 5.357848e-01,
1.600000e+00	1.411578e-01, 1.513396e-01, 1.883222e-02, 3.489054e-01, 6.187550e-01, 8.718368e-01, 2.522569e-01, 1.637049e-01, 1.256951e+00, 7.404175e-01, 3.791406e-02, 1.679635e-02, 5.544879e-01, 1.253833e-01, 7.003654e-01, 6.535562e-03, 2.022381e+00, 6.301056e-02, 9.121475e-02, 6.558593e-01,
1.800000e+00	9.266928e-02, 9.480893e-02, 9.727246e-03, 4.235434e-01, 5.950797e-01, 8.903519e-01, 1.651235e-01, 2.089800e-01, 1.100752e+00, 9.918493e-01, 3.015872e-02, 8.480933e-03, 4.691288e-01, 8.262707e-02, 9.016984e-01, 3.258892e-03, 1.696695e+00, 3.248118e-02, 6.753676e-02, 8.438387e-01,
2.000000e+00	4.996911e-02, 6.716919e-02, 1.163960e-02, 4.907069e-01, 6.608748e-01, 7.241761e-01, 1.176991e-01, 2.589701e-01, 1.340830e+00, 7.806741e-01, 1.439585e-02, 4.129104e-03, 5.693835e-01, 5.259779e-02, 8.240873e-01, 2.030633e-03, 1.495452e+00, 2.205584e-02, 5.485358e-02, 7.553993e-01,
0.000000e+00	2.582387e+00, 1.644819e-01, 1.876266e+00, 8.849560e-01, 7.245284e-01, 2.810668e-01, 1.698595e-01, 1.609908e+00, 6.651301e-01, 1.350608e+00, 2.448151e+00, 2.386156e+00, 1.117148e+00, 1.493448e+00, 2.895863e+00, 1.064208e+00, 9.464090e-01, 2.042405e+00, 1.899051e+00, 2.197645e+00,
2.000000e-01	1.729149e+00, 5.474558e-01, 1.186882e+00, 7.305132e-01, 4.437930e-01, 1.568055e-01, 3.045286e-01, 8.716810e-01, 1.048978e+00, 9.134617e-01, 1.765992e+00, 1.527845e+00, 7.490531e-01, 9.653148e-01, 2.671834e+00, 7.864667e-01, 1.061259e+00, 1.341757e+00, 9.826369e-01, 1.578411e+00,
4.000000e-01	9.165714e-01, 5.719205e-01, 6.763034e-01, 3.512345e-01, 3.319316e-01, 9.783370e-02, 4.318348e-01, 5.943711e-01, 1.252354e+00, 8.706125e-01, 1.000467e+00, 7.948686e-01, 6.101747e-01, 8.482061e-01, 2.004018e+00, 4.171721e-01, 1.377973e+00, 7.093350e-01, 5.539585e-01, 1.119147e+00,
6.000000e-01	7.719027e-01, 3.459387e-01, 3.836703e-01, 2.112290e-01, 3.070208e-01, 5.809385e-02, 4.160145e-01, 3.606268e-01, 1.151433e+00, 8.571837e-01, 7.224611e-01, 4.300566e-01, 5.576864e-01, 4.549776e-01, 1.630170e+00, 2.405159e-01, 1.311275e+00, 6.223081e-01, 3.985336e-01, 1.040788e+00,
8.000000e-01	5.377577e-01, 2.098244e-01, 2.251867e-01, 1.729813e-01, 2.854468e-01, 3.456763e-02, 5.614266e-01, 2.032384e-01, 1.081279e+00, 7.989642e-01, 4.564693e-01, 2.369264e-01, 4.883313e-01, 3.512824e-01, 1.576009e+00, 1.546537e-01, 1.599416e+00, 3.125088e-01, 2.520183e-01, 1.086347e+00,
1.000000e+00	3.051787e-01, 1.848245e-01, 1.189674e-01, 1.104216e-01, 3.214208e-01, 3.704012e-02, 5.443328e-01, 1.386140e-01, 1.246077e+00, 7.884049e-01, 2.468501e-01, 1.439851e-01, 4.812477e-01, 2.191881e-01, 1.278843e+00, 8.499052e-02, 1.630915e+00, 2.377873e-01, 1.523740e-01, 9.595712e-01,
1.200000e+00	1.847150e-01, 1.245263e-01, 7.221127e-02, 6.292721e-02, 3.748512e-01, 7.086530e-02, 5.102592e-01, 6.983042e-02, 1.460698e+00, 7.756958e-01, 1.405892e-01, 6.689130e-02, 5.041926e-01, 1.518445e-01, 1.094512e+00, 3.210613e-02, 1.519873e+00, 1.486214e-01, 1.251413e-01, 9.717781e-01,
1.400000e+00	1.308671e-01, 8.425159e-02, 3.957705e-02, 5.119687e-02, 3.929791e-01, 1.363005e-01, 5.113579e-01, 5.496000e-02, 1.515505e+00, 8.916035e-01, 9.755223e-02, 3.969564e-02, 4.541406e-01, 1.085496e-01, 1.163614e+00, 2.623965e-02, 2.071826e+00, 1.032408e-01, 7.719811e-02, 9.529573e-01,
1.600000e+00	6.845416e-02, 5.303982e-02, 2.168472e-02, 2.899222e-02, 3.926118e-01, 2.329946e-01, 5.416692e-01, 3.788413e-02, 1.287368e+00, 8.552296e-01, 5.539127e-02, 2.572027e-02, 4.766218e-01, 8.084205e-02, 9.067105e-01, 1.528632e-02, 1.871996e+00, 5.817516e-02, 6.335362e-02, 1.017485e+00,
1.800000e+00	4.908473e-02, 4.072690e-02, 1.367688e-02, 2.997832e-02, 4.163720e-01, 2.927724e-01, 4.313417e-01, 2.494903e-02, 1.280912e+00, 6.047779e-01, 3.698500e-02, 1.388820e-02, 5.472797e-01, 6.216822e-02, 1.031963e+00, 7.447408e-03, 1.540760e+00, 3.165691e-02, 7.147870e-02, 9.922005e-01,
2.000000e+00	3.060904e-02, 2.854684e-02, 6.249604e-03, 4.907655e-02, 3.555634e-01, 3.362094e-01, 3.764063e-01, 2.337481e-02, 1.554645e+00, 8.948393e-01, 2.125098e-02, 7.166153e-03, 5.143130e-01, 4.365963e-02, 9.792648e-01, 4.270607e-03, 2.130099e+00, 2.664550e-02, 6.183358e-02, 9.847904e-01,
0.000000e+00	6.411476e-01, 4.481002e-01, 9.011212e-03, 2.639384e+00, 1.340692e+00, 1.998852e+00, 1.590104e+00, 8.843890e-01, 2.586765e+00, 8.252196e-01, 2.725817e+00, 3.042330e-01, 2.779365e+00, 2.184816e+00, 7.223639e-01, 2.006808e+00, 1.469978e+00, 8.025282e-01, 2.034288e+00, 2.416841e+00,
2.000000e-01	4.585670e-01, 3.296183e-01, 4.344123e-01, 1.542666e+00, 9.857207e-01, 1.402144e+00, 9.487332e-01, 9.910702e-01, 2.117266e+00, 6.444226e-01, 1.998384e+00, 2.248325e-01, 1.400277e+00, 1.632283e+00, 6.808961e-01, 1.885963e+00, 1.268815e+00, 5.319398e-01, 1.529534e+00, 1.907512e+00,
4.000000e-01	3.903372e-01, 2.463665e-01, 5.021944e-01, 1.287366e+00, 7.082075e-01, 1.092550e+00, 6.957236e-01, 1.018498e+00, 1.707766e+00, 4.244502e-01, 1.258478e+00, 1.945788e-01, 1.187984e+00, 1.132776e+00, 7.521279e-01, 1.118035e+00, 1.341170e+00, 3.409690e-01, 1.101508e+00, 1.596252e+00,
6.000000e-01	2.663091e-01, 1.637064e-01, 5.368651e-01, 8.689714e-01, 5.137323e-01, 1.361808e+00, 4.244393e-01, 1.067338e+00, 1.459641e+00, 4.273449e-01, 7.055296e-01, 1.199306e-01, 8.645153e-01, 9.981199e-01, 8.637901e-01, 8.131993e-01, 1.267017e+00, 2.163480e-01, 6.727935e-01, 1.448825e+00,
8.000000e-01	1.668768e-01, 1.100890e-01, 4.175078e-01, 8.975584e-01, 3.470035e-01, 1.048030e+00, 3.650768e-01, 8.111120e-01, 1.402976e+00, 4.262041e-01, 4.829620e-01, 6.984873e-02, 7.026965e-01, 4.563373e-01, 7.794004e-01, 6.949090e-01, 1.482531e+00, 1.277068e-01, 4.108183e-01, 1.390437e+00,
1.000000e+00	1.439706e-01, 7.616426e-02, 3.383558e-01, 6.722754e-01, 2.999981e-01, 8.442525e-01, 2.690439e-01, 5.878326e-01, 1.567367e+00, 5.904110e-01, 2.934076e-01, 3.980281e-02, 7.466882e-01, 3.845720e-01, 9.241508e-01, 4.311105e-01, 1.457402e+00, 8.938826e-02, 3.234758e-01, 1.393071e+00,
1.200000e+00	7.596153e-02, 6.538753e-02, 1.834912e-01, 7.203523e-01, 2.221107e-01, 7.383569e-01, 2.121749e-01, 5.732470e-01, 1.498175e+00, 6.759536e-01, 1.552068e-01, 2.625429e-02, 6.858001e-01, 2.474104e-01, 7.771959e-01, 2.131181e-01, 1.552106e+00, 6.058362e-02, 1.861800e-01, 1.311895e+00,
1.400000e+00	4.872884e-02, 3.816126e-02, 1.534741e-01, 6.465904e-01, 2.413283e-01, 7.599943e-01, 1.925686e-01, 3.721879e-01, 1.288572e+00, 7.251797e-01, 9.790637e-02, 1.496488e-02, 6.404747e-01, 1.823689e-01, 8.424327e-01, 1.087673e-01, 1.885698e+00, 3.464656e-02, 1.415104e-01, 1.271369e+00,
1.600000e+00	2.728879e-02, 3.256761e-02, 1.162809e-01, 7.904120e-01, 1.982641e-01, 5.830611e-01, 1.584578e-01, 2.604376e-01, 1.376863e+00, 7.328989e-01, 6.303813e-02, 7.051561e-03, 5.430106e-01, 1.358100e-01, 9.084826e-01, 6.099323e-02, 2.026610e+00, 2.109979e-02, 8.803811e-02, 9.236195e-01,
1.800000e+00	2.403463e-02, 1.759658e-02, 7.254730e-02, 6.556024e-01, 2.477122e-01, 8.177238e-01, 1.757159e-01, 2.479323e-01, 1.595345e+00, 8.959652e-01, 2.947961e-02, 4.733269e-03, 6.136447e-01, 7.145626e-02, 8.569055e-01, 3.962047e-02, 2.317364e+00, 1.801236e-02, 8.306910e-02, 9.217485e-01,
2.000000e+00	1.524456e-02, 1.563110e-02, 6.091400e-02, 7.652864e-01, 3.117877e-01, 6.656208e-01, 1.697083e-01, 2.470891e-01, 1.499308e+00, 7.625877e-01, 2.365252e-02, 2.209995e-03, 4.655380e-01, 5.737219e-02, 9.764430e-01, 2.335002e-02, 1.913201e+00, 9.896333e-03, 6.656692e-02, 9.452217e-01,
0.000000e+00	2.917465e-01, 1.434242e-01, 4.049668e-02, 1.689485e+00, 1.990706e+00, 3.633538e-01, 2.525126e+00, 3.027148e+00, 1.930252e+00, 6.791419e-01, 1.472144e+00, 1.578432e-01, 7.019633e-01, 1.099602e+00, 1.300420e-01, 1.054626e+00, 1.711247e+00, 1.697717e+00, 2.861900e+00, 2.547804e+00,
2.000000e-01	2.138564e-01, 8.735322e-02, 3.549338e-01, 1.157185e+00, 1.315430e+00, 6.575053e-01, 1.665501e+00, 1.491992e+00, 1.602521e+00, 4.902325e-01, 1.056563e+00, 8.954193e-02, 4.595564e-01, 7.671444e-01, 3.194864e-01, 6.270482e-01, 1.821186e+00, 8.936188e-01, 1.778440e+00, 1.755746e+00,
4.000000e-01	1.208623e-01, 6.550085e-02, 3.947033e-01, 8.472136e-01, 1.373093e+00, 7.586115e-01, 1.047649e+00, 1.235375e+00, 9.714210e-01, 3.448263e-01, 6.745469e-01, 4.457036e-02, 3.214041e-01, 6.628522e-01, 4.739798e-01, 3.472039e-01, 1.995975e+00, 6.319630e-01, 9.847318e-01, 1.295322e+00,
6.000000e-01	6.370528e-02, 4.818905e-02, 4.129576e-01, 7.708117e-01, 8.285229e-01, 9.047694e-01, 7.723749e-01, 8.220344e-01, 1.023927e+00, 4.014553e-01, 3.539606e-01, 3.196886e-02, 3.854261e-01, 4.556527e-01, 6.735480e-01, 2.116834e-01, 1.454563e+00, 4.058212e-01, 6.298780e-01, 1.352029e+00,
8.000000e-01	5.077524e-02, 3.307348e-02, 2.020456e-01, 7.656400e-01, 6.827092e-01, 9.627780e-01, 4.401034e-01, 4.851320e-01, 1.496835e+00, 5.920139e-01, 2.483218e-01, 1.418720e-02, 4.753635e-01, 2.991987e-01, 5.943246e-01, 1.059765e-01, 1.702837e+00, 2.817605e-01, 3.066506e-01, 1.486272e+00,
1.000000e+00	2.654908e-02, 2.637800e-02, 1.637496e-01, 7.246616e-01, 4.690107e-01, 8.778435e-01, 3.009815e-01, 4.840199e-01, 1.255872e+00, 6.220944e-01, 1.510137e-01, 9.144104e-03, 4.871145e-01, 2.481116e-01, 6.675543e-01, 6.157832e-02, 2.110609e+00, 2.027727e-01, 1.736677e-01, 1.257752e+00,
1.200000e+00	2.043676e-02, 1.548006e-02, 1.068827e-01, 7.990124e-01, 4.588518e-01, 6.997878e-01, 2.199696e-01, 4.814020e-01, 1.264411e+00, 7.204239e-01, 9.383299e-02, 5.530335e-03, 4.061937e-01, 1.460725e-01, 8.382745e-01, 3.588101e-02, 1.808679e+00, 1.087234e-01, 1.313313e-01, 1.202601e+00,
1.400000e+00	1.260118e-02, 1.027254e-02, 9.602396e-02, 6.910325e-01, 2.923074e-01, 8.273692e-01, 1.646811e-01, 3.872315e-01, 1.264464e+00, 6.607797e-01, 5.227644e-02, 3.597051e-03, 5.514635e-01, 1.072504e-01, 6.903032e-01, 2.086946e-02, 1.542562e+00, 7.385079e-02, 7.506503e-02, 1.028859e+00,
1.600000e+00	8.219435e-03, 7.924734e-03, 6.793001e-02, 7.157105e-01, 3.113357e-01, 6.819963e-01, 1.717505e-01, 2.966946e-01, 1.642979e+00, 7.000322e-01, 2.975224e-02, 2.051999e-03, 5.899946e-01, 7.718069e-02, 7.830161e-01, 9.451515e-03, 2.329089e+00, 4.788027e-02, 6.920803e-02, 9.564587e-01,
1.800000e+00	5.045716e-03, 5.020554e-03, 6.057837e-02, 6.626062e-01, 3.033618e-01, 8.181884e-01, 1.247701e-01, 3.533746e-01, 1.382958e+00, 6.704274e-01, 1.730854e-02, 1.034142e-03, 5.413391e-01, 5.290708e-02, 7.720871e-01, 6.091547e-03, 2.027790e+00, 2.897183e-02, 6.100302e-02, 1.218997e+00,
2.000000e+00	4.083226e-03, 3.746242e-03, 4.928655e-02, 6.576552e-01, 3.644049e-01, 7.131948e-01, 1.296925e-01, 2.795091e-01, 1.578269e+00, 7.629478e-01, 1.408309e-02, 5.527325e-04, 6.267773e-01, 3.601455e-02, 8.693775e-01, 3.244171e-03, 2.160539e+00, 1.745605e-02, 3.754850e-02, 1.019827e+00,
0.000000e+00	5.956688e-01, 1.947374e-01, 3.157963e-01, 5.276892e-02, 1.011290e+00, 1.905256e+00, 2.043565e+00, 1.770309e+00, 4.611644e-01, 1.952570e+00, 1.353481e+00, 2.706194e+00, 1.318562e+00, 1.793991e+00, 2.253573e+00, 2.415378e+00, 1.630285e+00, 3.724402e-01, 1.867294e+00, 2.781690e+00,
2.000000e-01	3.789141e-01, 1.731489e-01, 1.944607e-01, 2.627352e-01, 6.092249e-01, 1.043733e+00, 1.601269e+00, 1.362719e+00, 4.068441e-01, 1.421910e+00, 1.016030e+00, 1.758476e+00, 9.949583e-01, 1.137921e+00, 1.790228e+00, 1.855218e+00, 1.872737e+00, 5.940053e-01, 1.069933e+00, 2.001310e+00,
4.000000e-01	2.642885e-01, 1.150185e-01, 1.092778e-01, 3.682903e-01, 5.450081e-01, 5.770374e-01, 1.250460e+00, 1.168978e+00, 3.173095e-01, 8.648999e-01, 7.342730e-01, 9.137373e-01, 5.941047e-01, 8.247938e-01, 1.523588e+00, 1.324923e+00, 1.784382e+00, 7.116892e-01, 5.795972e-01, 1.259632e+00,
6.000000e-01	1.321354e-01, 7.489853e-02, 6.783233e-02, 2.051824e-01, 3.192228e-01, 3.427080e-01, 9.575539e-01, 6.407757e-01, 4.157542e-01, 6.686158e-01, 3.531945e-01, 5.036216e-01, 6.678022e-01, 4.926850e-01, 1.375619e+00, 1.145011e+00, 1.750560e+00, 7.734415e-01, 3.676410e-01, 1.211088e+00,
8.000000e-01	9.860317e-02, 5.255517e-02, 3.211235e-02, 1.714633e-01, 2.771919e-01, 2.138958e-01, 9.042862e-01, 4.177646e-01, 6.332648e-01, 7.995549e-01, 2.799108e-01, 2.129513e-01, 6.504727e-01, 4.514609e-01, 1.280492e+00, 8.597895e-01, 1.660995e+00, 6.052342e-01, 2.725782e-01, 9.733331e-01,
1.000000e+00	6.323065e-02, 4.342304e-02, 1.988960e-02, 1.059697e-01, 2.921388e-01, 1.771495e-01, 7.060625e-01, 2.327253e-01, 7.094183e-01, 8.033019e-01, 1.556130e-01, 1.112901e-01, 5.666371e-01, 2.466224e-01, 1.177705e+00, 5.040042e-01, 1.949978e+00, 3.656640e-01, 1.824258e-01, 9.865788e-01,
1.200000e+00	3.950800e-02, 3.571399e-02, 1.146837e-02, 8.869953e-02, 2.819154e-01, 1.732505e-01, 6.905432e-01, 1.487521e-01, 8.355329e-01, 7.941037e-01, 9.257782e-02, 7.890318e-02, 6.115331e-01, 1.982620e-01, 1.366531e+00, 2.629614e-01, 1.770287e+00, 2.283418e-01, 1.177086e-01, 9.526422e-01,
1.400000e+00	2.245844e-02, 1.924615e-02, 5.604124e-03, 5.607018e-02, 3.086795e-01, 2.536315e-01, 5.119897e-01, 1.074389e-01, 1.024282e+00, 8.156638e-01, 5.297344e-02, 4.054611e-02, 5.293911e-01, 1.562369e-01, 1.196058e+00, 1.564189e-01, 2.058327e+00, 1.908080e-01, 8.723600e-02, 1.059969e+00,
1.600000e+00	1.368534e-02, 1.586092e-02, 2.805747e-03, 4.706545e-02, 3.324020e-01, 3.798868e-01, 5.141153e-01, 7.737230e-02, 1.289289e+00, 8.170312e-01, 3.523641e-02, 2.458571e-02, 5.984295e-01, 1.021733e-01, 9.693511e-01, 7.664606e-02, 2.333367e+00, 1.075921e-01, 6.837233e-02, 9.621173e-01,
1.800000e+00	1.042402e-02, 9.364296e-03, 1.945753e-03, 6.662361e-02, 4.104123e-01, 4.082238e-01, 4.441199e-01, 4.194604e-02, 1.103804e+00, 7.857701e-01, 2.227413e-02, 1.290161e-02, 5.830970e-01, 6.115575e-02, 9.531939e-01, 4.953492e-02, 1.951582e+00, 7.254691e-02, 5.140368e-02, 9.465901e-01,
2.000000e+00	5.440029e-03, 7.402471e-03, 1.082895e-03, 1.005042e-01, 4.466942e-01, 4.992863e-01, 3.225411e-01, 5.423562e-02, 1.228075e+00, 7.632319e-01, 1.258497e-02, 8.627254e-03, 6.257693e-01, 3.990210e-02, 1.130542e+00, 2.962487e-02, 2.479341e+00, 4.392551e-02, 5.593217e-02, 9.449059e-01,
0.000000e+00	1.897383e+00, 4.308137e-01, 7.589059e-01, 1.312100e+00, 1.440853e+00, 6.055028e-01, 2.914091e+00, 1.120710e+00, 2.000042e+00, 1.076265e+00, 9.431100e-01, 7.526698e-01, 5.931605e-01, 2.081628e+00, 3.240333e-01, 7.857947e-01, 7.863215e-02, 2.158976e+00, 1.959567e+00, 1.701344e+00,
2.000000e-01	1.327532e+00, 6.451250e-01, 8.006101e-01, 9.265424e-01, 9.084364e-01, 7.383895e-01, 2.042951e+00, 7.668552e-01, 1.111733e+00, 8.888383e-01, 6.927768e-01, 3.667331e-01, 3.780152e-01, 1.459741e+00, 3.802517e-01, 4.409973e-01, 7.825917e-02, 1.238480e+00, 1.094639e+00, 1.301542e+00,
4.000000e-01	1.230298e+00, 1.033859e+00, 3.349426e-01, 6.920400e-01, 8.451792e-01, 7.328685e-01, 9.506849e-01, 4.685339e-01, 9.977995e-01, 8.332315e-01, 3.862339e-01, 2.021243e-01, 3.756282e-01, 1.200199e+00, 4.365333e-01, 2.261174e-01, 3.136501e-01, 7.347790e-01, 7.109402e-01, 1.146194e+00,
6.000000e-01	9.410690e-01, 1.090397e+00, 2.787025e-01, 4.791252e-01, 6.474192e-01, 7.439623e-01, 8.372000e-01, 3.989993e-01, 8.833499e-01, 8.466949e-01, 2.809404e-01, 1.381291e-01, 4.458351e-01, 1.050651e+00, 5.280586e-01, 1.525670e-01, 6.889255e-01, 4.632423e-01, 3.975011e-01, 1.034869e+00,
8.000000e-01	9.010284e-01, 1.021288e+00, 1.712116e-01, 7.081144e-01, 5.086183e-01, 8.470467e-01, 4.396752e-01, 3.818476e-01, 1.000582e+00, 8.138672e-01, 1.749799e-01, 7.771969e-02, 5.121089e-01, 7.781240e-01, 5.827930e-01, 7.203125e-02, 1.044180e+00, 3.590094e-01, 2.694149e-01, 9.082679e-01,
1.000000e+00	8.440633e-01, 5.761863e-01, 9.533413e-02, 6.954765e-01, 4.868934e-01, 9.028140e-01, 3.004313e-01, 3.579180e-01, 1.377138e+00, 8.688724e-01, 1.089721e-01, 3.904664e-02, 4.840781e-01, 5.306581e-01, 7.156674e-01, 3.501099e-02, 1.247009e+00, 1.880627e-01, 1.527982e-01, 8.881596e-01,
1.200000e+00	5.216125e-01, 5.140941e-01, 6.838572e-02, 7.201816e-01, 5.261904e-01, 8.835178e-01, 2.075152e-01, 2.986693e-01, 1.269853e+00, 7.734505e-01, 5.762333e-02, 2.032255e-02, 4.494971e-01, 4.004460e-01, 6.818248e-01, 2.509540e-02, 1.373301e+00, 1.443193e-01, 1.054469e-01, 1.112503e+00,
1.400000e+00	3.566023e-01, 2.855660e-01, 5.295524e-02, 6.249867e-01, 5.466799e-01, 7.328528e-01, 1.636638e-01, 3.264667e-01, 1.036826e+00, 6.003832e-01, 3.332559e-02, 1.159493e-02, 4.974873e-01, 2.770983e-01, 7.510330e-01, 1.291288e-02, 1.670850e+00, 8.509269e-02, 6.653142e-02, 9.732478e-01,
1.600000e+00	1.955348e-01, 1.789032e-01, 4.865972e-02, 6.631699e-01, 4.880888e-01, 7.300600e-01, 1.339465e-01, 3.660833e-01, 1.407382e+00, 7.194324e-01, 2.260920e-02, 8.489649e-03, 5.867606e-01, 2.103090e-01, 7.835745e-01, 7.541368e-03, 1.362614e+00, 4.930529e-02, 7.372958e-02, 8.565884e-01,
1.800000e+00	1.689870e-01, 1.644865e-01, 4.980050e-02, 7.508159e-01, 4.886649e-01, 8.140160e-01, 1.063650e-01, 3.313971e-01, 1.303485e+00, 8.847494e-01, 1.348645e-02, 3.795824e-03, 4.520524e-01, 1.198402e-01, 6.348059e-01, 3.736386e-03, 1.800220e+00, 3.355393e-02, 5.775650e-02, 9.516158e-01,
2.000000e+00	9.389961e-02, 1.197186e-01, 5.116165e-02, 7.554591e-01, 4.592048e-01, 8.708237e-01, 7.449497e-02, 3.082029e-01, 1.236531e+00, 6.887314e-01, 7.507053e-03, 1.873725e-03, 5.930950e-01, 8.661202e-02, 8.963231e-01, 2.285494e-03, 1.974340e+00, 2.226690e-02, 5.149756e-02, 9.352024e-01,
0.000000e+00	2.789514e+00, 1.648697e-01, 1.502848e-01, 2.343739e+00, 2.362969e+00, 5.308320e-01, 4.697966e-02, 1.096033e+00, 2.675228e+00, 2.482744e+00, 1.734058e+00, 3.005361e-01, 1.946672e+00, 1.537114e+00, 3.119425e+00, 8.357448e-01, 3.148462e-01, 1.109015e+00, 2.456465e+00, 9.523319e-01,
2.000000e-01	2.013692e+00, 1.143996e-01, 4.498236e-01, 1.532413e+00, 1.937983e+00, 2.795730e-01, 2.545118e-01, 6.429542e-01, 2.950655e+00, 1.927466e+00, 1.138467e+00, 1.833181e-01, 1.125985e+00, 1.229506e+00, 2.570848e+00, 6.032340e-01, 2.240941e-01, 8.632874e-01, 1.595987e+00, 6.638054e-01,
4.000000e-01	1.748662e+00, 8.822926e-02, 6.489989e-01, 1.277069e+00, 1.808901e+00, 1.539364e-01, 3.555080e-01, 3.382252e-01, 2.234296e+00, 1.465909e+00, 7.277436e-01, 1.128839e-01, 6.371548e-01, 8.262358e-01, 1.718521e+00, 3.873731e-01, 5.646720e-01, 6.107727e-01, 1.063722e+00, 4.245382e-01,
6.000000e-01	1.300623e+00, 5.439341e-02, 3.748407e-01, 6.782480e-01, 1.278408e+00, 1.031564e-01, 4.205367e-01, 2.098740e-01, 1.827713e+00, 1.228551e+00, 4.042779e-01, 4.635971e-02, 4.623809e-01, 4.635847e-01, 1.394305e+00, 2.478838e-01, 9.350273e-01, 3.190730e-01, 4.751816e-01, 3.547978e-01,
8.000000e-01	1.111327e+00, 4.349744e-02, 2.098275e-01, 3.531171e-01, 1.191793e+00, 1.064183e-01, 4.175347e-01, 1.549801e-01, 1.997798e+00, 9.942765e-01, 2.520630e-01, 3.465571e-02, 5.828812e-01, 4.071592e-01, 9.797513e-01, 1.250571e-01, 1.157625e+00, 2.213058e-01, 3.404081e-01, 3.534503e-01,
1.000000e+00	5.586932e-01, 2.569236e-02, 1.149238e-01, 2.794313e-01, 1.144303e+00, 1.996325e-01, 4.337329e-01, 9.564034e-02, 1.652657e+00, 8.669784e-01, 1.477587e-01, 1.754209e-02, 5.591776e-01, 2.549036e-01, 1.013741e+00, 6.322631e-02, 1.534579e+00, 1.392583e-01, 1.696343e-01, 3.539386e-01,
1.200000e+00	3.756973e-01, 1.979870e-02, 6.220440e-02, 1.793473e-01, 9.837196e-01, 3.278461e-01, 4.776765e-01, 6.272641e-02, 1.664928e+00, 9.434825e-01, 1.027868e-01, 8.791541e-03, 5.292245e-01, 1.862753e-01, 9.186232e-01, 3.489980e-02, 1.592629e+00, 8.673505e-02, 1.472733e-01, 5.580454e-01,
1.400000e+00	2.858987e-01, 1.335681e-02, 3.739211e-02, 1.267852e-01, 9.623026e-01, 5.223808e-01, 3.287541e-01, 6.156906e-02, 1.607889e+00, 9.028848e-01, 5.881401e-02, 5.508048e-03, 6.401845e-01, 1.184846e-01, 8.184115e-01, 2.503891e-02, 1.497139e+00, 5.114720e-02, 1.020385e-01, 5.491601e-01,
1.600000e+00	1.899700e-01, 1.007576e-02, 2.410563e-02, 1.879106e-01, 9.304130e-01, 4.834110e-01, 2.504120e-01, 5.748917e-02, 1.686791e+00, 8.669639e-01, 3.426932e-02, 3.246369e-03, 5.732873e-01, 8.665821e-02, 8.507379e-01, 1.305173e-02, 1.475050e+00, 3.245338e-02, 7.691324e-02, 6.678158e-01,
1.800000e+00	1.124167e-01, 7.086674e-03, 1.064947e-02, 2.224758e-01, 6.537540e-01, 6.113628e-01, 2.369484e-01, 6.667161e-02, 1.594736e+00, 8.071879e-01, 2.317101e-02, 1.685836e-03, 5.527018e-01, 6.353178e-02, 7.720209e-01, 6.010057e-03, 1.529004e+00, 2.095402e-02, 6.165601e-02, 7.461171e-01,
2.000000e+00	7.750939e-02, 4.387865e-03, 7.421285e-03, 2.850695e-01, 7.471254e-01, 7.628998e-01, 1.975225e-01, 7.980417e-02, 1.534593e+00, 6.592448e-01, 1.253146e-02, 9.266702e-04, 6.540176e-01, 4.868913e-02, 6.879664e-01, 3.094472e-03, 1.887053e+00, 1.493307e-02, 6.059796e-02, 8.490285e-01,
0.000000e+00	6.279789e-01, 8.795422e-03, 8.995366e-01, 1.573547e+00, 1.745800e+00, 2.697255e+00, 2.299227e-01, 1.413805e-01, 3.291354e+00, 2.040866e+00, 1.528396e+00, 2.858145e+00, 3.669255e-01, 4.739774e-01, 3.439713e-01, 6.504514e-01, 8.085391e-01, 2.821429e+00, 1.870776e+00, 9.348254e-01,
2.000000e-01	4.604456e-01, 4.221058e-01, 8.279818e-01, 1.236450e+00, 1.695965e+00, 1.810366e+00, 1.600581e-01, 5.416688e-01, 2.879055e+00, 1.776284e+00, 1.160970e+00, 1.725044e+00, 2.592099e-01, 3.895364e-01, 2.269818e-01, 3.637873e-01, 1.058459e+00, 1.740163e+00, 1.116315e+00, 5.351912e-01,
4.000000e-01	4.226105e-01, 6.829269e-01, 6.728673e-01, 9.663270e-01, 1.281122e+00, 1.677666e+00, 1.123855e-01, 7.940912e-01, 2.199167e+00, 1.273927e+00, 7.846987e-01, 1.195669e+00, 3.562416e-01, 2.290041e-01, 2.106002e-01, 1.782981e-01, 1.250844e+00, 1.219063e+00, 6.361564e-01, 5.481930e-01,
6.000000e-01	3.106427e-01, 5.653707e-01, 4.958443e-01, 9.781895e-01, 1.125480e+00, 1.143404e+00, 6.957278e-02, 1.056457e+00, 2.018533e+00, 1.111756e+00, 4.135743e-01, 8.734017e-01, 3.823708e-01, 1.648456e-01, 2.721150e-01, 1.062627e-01, 1.246984e+00, 7.444672e-01, 2.904506e-01, 4.652459e-01,
8.000000e-01	1.847597e-01, 3.989255e-01, 3.456209e-01, 8.789356e-01, 1.082832e+00, 1.121842e+00, 3.868532e-02, 7.702610e-01, 1.606947e+00, 6.829554e-01, 3.120638e-01, 4.003039e-01, 5.047674e-01, 1.272735e-01, 2.749197e-01, 7.101051e-02, 1.288693e+00, 5.760964e-01, 2.061374e-01, 5.736837e-01,
1.000000e+00	1.242136e-01, 2.575783e-01, 3.180197e-01, 7.462531e-01, 1.077782e+00, 1.148432e+00, 2.746826e-02, 8.771574e-01, 1.925786e+00, 6.988678e-01, 1.983229e-01, 3.025900e-01, 4.541560e-01, 9.162812e-02, 4.978737e-01, 3.638048e-02, 1.665076e+00, 3.451890e-01, 1.446432e-01, 6.656487e-01,
1.200000e+00	6.685964e-02, 2.165479e-01, 1.976073e-01, 7.661920e-01, 7.991066e-01, 1.068753e+00, 1.628435e-02, 7.092189e-01, 1.706785e+00, 6.946774e-01, 1.204751e-01, 1.276440e-01, 5.021813e-01, 6.769181e-02, 5.542053e-01, 2.059464e-02, 1.725433e+00, 2.128654e-01, 7.464079e-02, 8.097777e-01,
1.400000e+00	4.606265e-02, 1.576806e-01, 1.467143e-01, 7.847703e-01, 6.936185e-01, 9.431456e-01, 1.981296e-02, 5.927179e-01, 1.785380e+00, 7.386027e-01, 8.371870e-02, 9.954237e-02, 6.027902e-01, 3.937148e-02, 5.373007e-01, 1.225375e-02, 1.503914e+00, 1.432365e-01, 6.594766e-02, 9.266416e-01,
1.600000e+00	3.553450e-02, 8.869558e-02, 1.028813e-01, 6.903771e-01, 6.735649e-01, 8.646344e-01, 2.969254e-02, 4.790034e-01, 1.636405e+00, 8.313238e-01, 4.264502e-02, 4.710059e-02, 6.372722e-01, 3.460862e-02, 7.075460e-01, 7.132901e-03, 2.034724e+00, 8.429620e-02, 6.177072e-02, 1.000502e+00,
1.800000e+00	2.041767e-02, 7.475344e-02, 9.217031e-02, 6.453198e-01, 5.361546e-01, 9.320759e-01, 3.763388e-02, 5.053695e-01, 1.455792e+00, 7.488136e-01, 2.842243e-02, 2.594229e-02, 5.460250e-01, 2.332334e-02, 5.538419e-01, 2.866088e-03, 1.879205e+00, 6.647373e-02, 4.590943e-02, 1.003601e+00,
2.000000e+00	1.331153e-02, 5.184536e-02, 6.331404e-02, 8.338991e-01, 5.371030e-01, 8.320810e-01, 4.328558e-02, 4.279216e-01, 1.661497e+00, 8.332306e-01, 1.577552e-02, 1.415038e-02, 5.386579e-01, 1.738898e-02, 7.157950e-01, 2.248591e-03, 2.008063e+00, 3.464516e-02, 4.987072e-02, 1.006839e+00,
0.000000e+00	1.839776e+00, 8.141380e-01, 1.923816e+00, 9.051049e-02, 2.000730e+00, 2.199980e+00, 2.217791e+00, 2.542110e+00, 3.359502e-01, 2.770521e+00, 2.081722e+00, 2.669763e+00, 1.295919e+00, 6.489304e-01, 2.179466e+00, 1.152082e+00, 2.517188e+00, 2.630669e+00, 1.545639e+00, 9.800129e-01,
2.000000e-01	1.293007e+00, 6.843720e-01, 1.245099e+00, 3.226817e-01, 1.469016e+00, 1.010286e+00, 1.814616e+00, 2.002729e+00, 2.220534e-01, 1.403737e+00, 1.598018e+00, 1.932158e+00, 8.643732e-01, 4.547129e-01, 1.726823e+00, 7.844249e-01, 2.174089e+00, 1.969763e+00, 1.119015e+00, 6.690140e-01,
4.000000e-01	8.705410e-01, 3.675505e-01, 7.796248e-01, 3.137679e-01, 1.269805e+00, 8.293788e-01, 1.456171e+00, 1.089890e+00, 2.196658e-01, 1.074948e+00, 1.172804e+00, 9.904307e-01, 7.832817e-01, 2.966620e-01, 1.382145e+00, 3.486933e-01, 2.463324e+00, 1.381206e+00, 8.182718e-01, 4.318694e-01,
6.000000e-01	4.116674e-01, 2.554389e-01, 3.857813e-01, 1.915066e-01, 1.299807e+00, 4.177751e-01, 1.089926e+00, 6.534936e-01, 2.148062e-01, 6.697618e-01, 6.016679e-01, 6.166392e-01, 7.976338e-01, 2.286294e-01, 1.450348e+00, 2.133608e-01, 2.116939e+00, 8.993643e-01, 4.303809e-01, 6.400053e-01,
8.000000e-01	2.981575e-01, 1.827904e-01, 2.205691e-01, 1.348763e-01, 1.001842e+00, 3.430799e-01, 8.952254e-01, 5.130784e-01, 3.923349e-01, 7.111688e-01, 4.732215e-01, 2.946718e-01, 7.752885e-01, 1.705002e-01, 1.189451e+00, 1.187911e-01, 2.549651e+00, 6.433529e-01, 2.201683e-01, 7.385596e-01,
1.000000e+00	2.006308e-01, 1.274617e-01, 1.310766e-01, 1.000627e-01, 7.921381e-01, 3.542189e-01, 8.039435e-01, 3.560411e-01, 6.369565e-01, 6.618804e-01, 2.433228e-01, 1.768952e-01, 6.964735e-01, 1.086383e-01, 1.045922e+00, 7.778201e-02, 2.151692e+00, 3.961600e-01, 2.106171e-01, 8.122492e-01,
1.200000e+00	1.445903e-01, 9.195738e-02, 5.434335e-02, 7.640609e-02, 7.600454e-01, 3.349173e-01, 5.403481e-01, 1.892631e-01, 8.371078e-01, 7.754854e-01, 1.206240e-01, 1.000664e-01, 5.016466e-01, 9.069792e-02, 1.034120e+00, 3.808463e-02, 2.116253e+00, 2.479520e-01, 1.340931e-01, 8.264211e-01,
1.400000e+00	7.601678e-02, 6.555565e-02, 3.621027e-02, 8.250582e-02, 7.657721e-01, 4.451093e-01, 4.076346e-01, 1.250099e-01, 8.907151e-01, 7.707573e-01, 9.385305e-02, 6.079152e-02, 6.453707e-01, 6.054380e-02, 1.015696e+00, 2.267548e-02, 2.164011e+00, 1.176459e-01, 1.059023e-01, 9.416188e-01,
1.600000e+00	4.469533e-02, 4.370629e-02, 1.832667e-02, 1.004442e-01, 6.619950e-01, 4.715010e-01, 4.624018e-01, 1.017676e-01, 1.193597e+00, 7.170695e-01, 5.693447e-02, 3.313455e-02, 5.961867e-01, 3.893575e-02, 9.620315e-01, 1.481805e-02, 1.916658e+00, 9.506788e-02, 7.612253e-02, 9.427247e-01,
1.800000e+00	3.338468e-02, 2.428376e-02, 1.053473e-02, 1.167510e-01, 6.590604e-01, 4.911589e-01, 3.344656e-01, 7.192712e-02, 1.336251e+00, 8.637997e-01, 2.935530e-02, 1.784382e-02, 5.558885e-01, 3.226569e-02, 9.376489e-01, 7.842245e-03, 1.887251e+00, 6.815928e-02, 7.459864e-02, 8.939463e-01,
2.000000e+00	1.872017e-02, 1.891134e-02, 5.449200e-03, 2.097639e-01, 6.382747e-01, 6.664303e-01, 2.477331e-01, 8.963239e-02, 1.248395e+00, 7.502220e-01, 2.365861e-02, 9.451199e-03, 5.151908e-01, 2.258369e-02, 7.469082e-01, 3.468153e-03, 2.369435e+00, 3.522234e-02, 5.091993e-02, 9.738786e-01,
0.000000e+00	1.330563e+00, 2.908843e+00, 1.870397e+00, 3.061381e-01, 5.293572e-01, 1.818425e+00, 1.548456e+00, 5.105350e-01, 1.475797e+00, 3.019585e+00, 2.403273e-01, 2.881717e+00, 2.966754e-01, 2.594629e+00, 9.506052e-01, 1.328285e+00, 1.105604e+00, 1.639432e+00, 8.752753e-01, 8.715020e-02,
2.000000e-01	1.071141e+00, 2.303863e+00, 1.096726e+00, 4.089489e-01, 5.433207e-01, 1.142177e+00, 8.885240e-01, 7.088970e-01, 1.385565e+00, 2.319800e+00, 3.176239e-01, 2.022229e+00, 4.134588e-01, 1.749277e+00, 6.286873e-01, 1.183488e+00, 1.084556e+00, 1.394733e+00, 4.042449e-01, 6.431916e-02,
4.000000e-01	8.769461e-01, 1.900957e+00, 5.697921e-01, 5.731749e-01, 6.395490e-01, 1.187905e+00, 6.928647e-01, 7.940306e-01, 1.274746e+00, 1.427315e+00, 2.647784e-01, 9.108141e-01, 4.954138e-01, 1.444211e+00, 6.398449e-01, 8.008339e-01, 6.184934e-01, 1.113875e+00, 2.812631e-01, 4.057535e-02,
6.000000e-01	8.496485e-01, 1.843298e+00, 3.360019e-01, 6.398295e-01, 5.773781e-01, 9.769882e-01, 4.628671e-01, 6.850545e-01, 1.058777e+00, 1.228516e+00, 1.775859e-01, 6.442100e-01, 4.927684e-01, 1.384494e+00, 4.559909e-01, 4.419647e-01, 6.110355e-01, 1.147022e+00, 1.603662e-01, 6.886465e-02,
8.000000e-01	9.915073e-01, 1.610247e+00, 2.411208e-01, 6.142726e-01, 8.442664e-01, 1.140631e+00, 3.373245e-01, 7.253714e-01, 1.266160e+00, 9.281812e-01, 1.017676e-01, 3.415849e-01, 4.685421e-01, 8.735765e-01, 3.691095e-01, 2.761259e-01, 3.998079e-01, 6.561042e-01, 1.229017e-01, 1.921744e-01,
1.000000e+00	1.059604e+00, 1.559984e+00, 1.130862e-01, 5.779855e-01, 8.796746e-01, 9.150860e-01, 1.869535e-01, 7.223768e-01, 1.439403e+00, 7.519590e-01, 5.995159e-02, 2.090905e-01, 5.529752e-01, 9.570496e-01, 4.802084e-01, 1.420172e-01, 3.652070e-01, 4.731935e-01, 8.181803e-02, 3.574763e-01,
1.200000e+00	9.444762e-01, 1.356007e+00, 7.877583e-02, 6.698350e-01, 7.348344e-01, 8.991270e-01, 1.075238e-01, 6.103397e-01, 1.327478e+00, 8.806752e-01, 3.183078e-02, 1.089319e-01, 4.827397e-01, 1.135250e+00, 5.776070e-01, 6.515980e-02, 3.919854e-01, 2.675682e-01, 6.888794e-02, 5.089887e-01,
1.400000e+00	8.735214e-01, 1.088668e+00, 6.522378e-02, 5.729612e-01, 7.159819e-01, 9.826498e-01, 9.029169e-02, 6.087183e-01, 1.583099e+00, 8.350830e-01, 2.122073e-02, 6.572744e-02, 5.917972e-01, 7.155048e-01, 5.438798e-01, 4.524132e-02, 6.999822e-01, 1.856511e-01, 5.955848e-02, 5.842217e-01,
1.600000e+00	8.721144e-01, 7.012235e-01, 6.357896e-02, 6.195978e-01, 7.858318e-01, 9.241371e-01, 7.268962e-02, 5.374116e-01, 1.346633e+00, 7.373714e-01, 1.311964e-02, 3.367669e-02, 4.566708e-01, 6.847311e-01, 6.769016e-01, 2.882627e-02, 9.541175e-01, 1.497143e-01, 5.411328e-02, 7.606555e-01,
1.800000e+00	6.020749e-01, 5.622656e-01, 5.314422e-02, 6.969804e-01, 7.398623e-01, 8.821421e-01, 5.836625e-02, 4.962755e-01, 1.224532e+00, 7.849387e-01, 6.435871e-03, 2.063193e-02, 5.169809e-01, 3.992782e-01, 6.512960e-01, 1.455281e-02, 1.262622e+00, 7.865912e-02, 4.820558e-02, 6.971939e-01,
2.000000e+00	3.747820e-01, 3.590823e-01, 5.844692e-02, 7.064195e-01, 7.535057e-01, 1.003474e+00, 4.429460e-02, 3.858318e-01, 1.592198e+00, 6.727897e-01, 4.750970e-03, 1.081021e-02, 6.636616e-01, 3.433448e-01, 5.575309e-01, 6.985594e-03, 1.012922e+00, 4.216051e-02, 4.242978e-02, 1.004310e+00,
0.000000e+00	2.190806e+00, 2.051513e+00, 2.316845e+00, 1.089614e+00, 1.615116e+00, 5.902490e-01, 2.100016e+00, 1.361647e+00, 2.418430e+00, 1.098586e+00, 6.406491e-01, 2.266094e+00, 2.363908e+00, 6.940549e-01, 2.192803e+00, 2.034308e+00, 1.088515e+00, 2.225961e+00, 2.148688e+00, 2.513373e+00,
2.000000e-01	1.781872e+00, 1.903387e+00, 1.178546e+00, 7.899014e-01, 1.161165e+00, 2.578328e-01, 1.796871e+00, 6.406971e-01, 1.852472e+00, 6.563605e-01, 6.316807e-01, 1.957030e+00, 1.152817e+00, 6.275225e-01, 1.745452e+00, 1.095665e+00, 8.200245e-01, 1.971764e+00, 1.214933e+00, 2.009311e+00,
4.000000e-01	1.446345e+00, 1.894267e+00, 8.685778e-01, 4.831069e-01, 8.335457e-01, 1.761617e-01, 1.369788e+00, 4.683580e-01, 1.293676e+00, 7.325991e-01, 6.690320e-01, 8.756049e-01, 7.073092e-01, 7.391357e-01, 1.703172e+00, 1.207085e+00, 7.647827e-01, 1.336028e+00, 6.967066e-01, 1.745365e+00,
6.000000e-01	9.945475e-01, 1.307663e+00, 3.900697e-01, 3.528399e-01, 5.782058e-01, 1.286772e-01, 1.075321e+00, 2.325856e-01, 1.036041e+00, 5.488432e-01, 2.775026e-01, 5.053778e-01, 6.967198e-01, 6.941697e-01, 1.369145e+00, 1.049303e+00, 9.015290e-01, 1.006298e+00, 4.734233e-01, 1.222160e+00,
8.000000e-01	7.897052e-01, 9.996616e-01, 2.183615e-01, 2.127256e-01, 4.327547e-01, 1.085988e-01, 8.335160e-01, 1.990081e-01, 7.975999e-01, 8.135074e-01, 1.946041e-01, 2.778906e-01, 8.293945e-01, 5.757181e-01, 1.263045e+00, 5.632865e-01, 1.113349e+00, 8.346671e-01, 3.644941e-01, 1.408441e+00,
1.000000e+00	6.090737e-01, 7.579075e-01, 1.165781e-01, 1.407570e-01, 3.797993e-01, 1.415554e-01, 9.028624e-01, 1.325404e-01, 8.618490e-01, 7.723966e-01, 1.181959e-01, 1.546145e-01, 6.059570e-01, 6.219676e-01, 1.292533e+00, 3.207511e-01, 1.210689e+00, 5.735236e-01, 2.269223e-01, 1.131867e+00,
1.200000e+00	4.127260e-01, 5.437869e-01, 6.870912e-02, 8.843154e-02, 3.269219e-01, 2.570351e-01, 6.393270e-01, 6.900546e-02, 1.057395e+00, 9.410903e-01, 6.001133e-02, 7.654455e-02, 5.857229e-01, 3.673666e-01, 1.005380e+00, 1.778733e-01, 1.433192e+00, 3.019949e-01, 1.731789e-01, 1.236421e+00,
1.400000e+00	2.579402e-01, 3.840874e-01, 3.724826e-02, 6.254473e-02, 3.059195e-01, 2.822254e-01, 5.600163e-01, 5.045107e-02, 1.185391e+00, 9.087178e-01, 4.067642e-02, 4.807863e-02, 5.577227e-01, 3.047395e-01, 9.333863e-01, 1.062541e-01, 1.551271e+00, 2.355380e-01, 9.795608e-02, 9.701804e-01,
1.600000e+00	1.685997e-01, 2.363094e-01, 2.166571e-02, 6.269064e-02, 3.952716e-01, 4.211968e-01, 3.750924e-01, 3.614337e-02, 1.252337e+00, 7.670290e-01, 2.858579e-02, 2.695911e-02, 5.811439e-01, 1.845887e-01, 8.772554e-01, 5.383531e-02, 1.991697e+00, 1.402778e-01, 8.513239e-02, 9.926944e-01,
1.800000e+00	9.637563e-02, 1.626201e-01, 1.070162e-02, 1.199243e-01, 3.794136e-01, 4.025228e-01, 4.252577e-01, 4.048389e-02, 1.372156e+00, 8.009772e-01, 1.891421e-02, 1.448429e-02, 5.617912e-01, 1.214136e-01, 9.139542e-01, 3.368685e-02, 1.887888e+00, 8.393280e-02, 6.075760e-02, 8.732214e-01,
2.000000e+00	6.677920e-02, 1.389178e-01, 7.297539e-03, 1.556840e-01, 3.977524e-01, 5.501445e-01, 3.315688e-01, 4.017031e-02, 1.201939e+00, 7.285481e-01, 1.099192e-02, 8.270883e-03, 4.776739e-01, 8.977475e-02, 1.087922e+00, 1.671072e-02, 1.769381e+00, 5.768981e-02, 5.435009e-02, 9.282707e-01,
0.000000e+00	2.858862e+00, 1.795878e-01, 1.686982e+00, 2.899684e+00, 2.056143e+00, 3.277683e-01, 9.696903e-01, 2.869247e-01, 9.228365e-02, 3.049355e-01, 9.648162e-01, 2.606597e+00, 1.253894e+00, 1.448269e+00, 1.878079e+00, 2.762292e+00, 1.889811e-01, 2.585356e+00, 2.724725e-01, 1.444094e+00,
2.000000e-01	2.266707e+00, 4.236931e-01, 1.052576e+00, 2.018449e+00, 1.478834e+00, 1.533469e-01, 8.702581e-01, 1.919512e-01, 2.757533e-01, 5.595401e-01, 7.893413e-01, 1.575085e+00, 8.169076e-01, 1.039796e+00, 1.763672e+00, 1.937253e+00, 1.565700e-01, 1.857223e+00, 3.685703e-01, 1.576882e+00,
4.000000e-01	1.824972e+00, 8.201448e-01, 9.151251e-01, 1.197829e+00, 1.072459e+00, 1.037205e-01, 8.071653e-01, 1.426428e-01, 4.781762e-01, 5.766552e-01, 4.609471e-01, 1.061677e+00, 8.294699e-01, 7.695327e-01, 1.790660e+00, 1.892500e+00, 3.908975e-01, 1.930390e+00, 2.811205e-01, 1.465342e+00,
6.000000e-01	1.415845e+00, 7.630878e-01, 8.120762e-01, 7.773000e-01, 8.724845e-01, 5.959491e-02, 6.571050e-01, 6.797537e-02, 6.659215e-01, 7.406107e-01, 2.914092e-01, 6.021343e-01, 7.275444e-01, 5.692440e-01, 1.349339e+00, 1.382100e+00, 5.551360e-01, 1.367531e+00, 1.892473e-01, 1.141351e+00,
8.000000e-01	9.821250e-01, 5.408551e-01, 4.469969e-01, 4.873700e-01, 6.703123e-01, 4.148649e-02, 6.790325e-01, 4.357475e-02, 8.656624e-01, 8.057899e-01, 1.564882e-01, 2.941545e-01, 6.299356e-01, 4.182545e-01, 1.404036e+00, 9.271107e-01, 9.288804e-01, 9.067563e-01, 1.615154e-01, 1.155651e+00,
1.000000e+00	7.215936e-01, 3.605850e-01, 2.619605e-01, 3.163034e-01, 5.072691e-01, 6.304415e-02, 7.154860e-01, 2.694204e-02, 1.138011e+00, 8.791298e-01, 1.034082e-01, 1.628080e-01, 5.406678e-01, 3.235562e-01, 1.185298e+00, 6.668312e-01, 1.339040e+00, 6.238445e-01, 1.341870e-01, 1.072528e+00,
1.200000e+00	6.141123e-01, 2.963581e-01, 1.226460e-01, 1.935048e-01, 4.533947e-01, 1.043594e-01, 7.465944e-01, 1.638757e-02, 1.214124e+00, 8.219524e-01, 7.129433e-02, 8.873763e-02, 6.515021e-01, 2.023924e-01, 1.076842e+00, 3.440655e-01, 1.477308e+00, 5.193364e-01, 9.948710e-02, 9.395305e-01,
1.400000e+00	4.058388e-01, 1.907847e-01, 8.390569e-02, 1.310833e-01, 5.273106e-01, 2.104385e-01, 5.923289e-01, 1.460387e-02, 1.186609e+00, 7.242175e-01, 3.700844e-02, 5.461361e-02, 6.147940e-01, 1.703045e-01, 8.818438e-01, 1.651459e-01, 1.521730e+00, 3.372736e-01, 7.933518e-02, 8.149327e-01,
1.600000e+00	2.647675e-01, 1.246126e-01, 4.162539e-02, 7.830599e-02, 4.263428e-01, 2.885816e-01, 6.159368e-01, 1.259943e-02, 1.343238e+00, 6.288549e-01, 1.947454e-02, 3.646189e-02, 6.485186e-01, 1.089456e-01, 9.487457e-01, 1.028704e-01, 1.720792e+00, 1.708943e-01, 7.536884e-02, 8.145943e-01,
1.800000e+00	1.407629e-01, 9.818438e-02, 2.321004e-02, 7.575236e-02, 5.081936e-01, 3.744971e-01, 4.157095e-01, 1.803951e-02, 1.275614e+00, 6.246372e-01, 1.523299e-02, 1.883433e-02, 5.050051e-01, 8.154433e-02, 1.007943e+00, 5.291365e-02, 1.733392e+00, 1.497473e-01, 6.398114e-02, 1.000302e+00,
2.000000e+00	8.426858e-02, 6.601843e-02, 1.501983e-02, 7.422243e-02, 5.306544e-01, 5.099369e-01, 4.022944e-01, 2.159864e-02, 1.187380e+00, 9.153430e-01, 9.056538e-03, 7.089503e-03, 6.006424e-01, 5.788269e-02, 9.262105e-01, 3.908856e-02, 1.965520e+00, 7.485169e-02, 5.280068e-02, 9.298829e-01,
0.000000e+00	1.920194e-01, 5.124924e-01, 5.773780e-02, 5.189664e-01, 2.256202e+00, 1.788842e+00, 6.921575e-01, 6.665313e-01, 1.259237e+00, 2.857802e+00, 2.553973e+00, 2.197909e+00, 2.035421e+00, 1.271800e+00, 1.286271e+00, 1.220712e+00, 6.618400e-01, 1.000556e+00, 1.466795e+00, 9.688457e-01,
2.000000e-01	4.070884e-01, 3.682493e-01, 3.670275e-02, 2.657001e-01, 2.306247e+00, 1.115447e+00, 5.438098e-01, 9.259646e-01, 1.213911e+00, 2.065772e+00, 1.943221e+00, 1.204939e+00, 1.729481e+00, 1.021467e+00, 8.279083e-01, 1.152978e+00, 9.381164e-01, 6.978197e-01, 1.024918e+00, 7.054572e-01,
4.000000e-01	4.080620e-01, 2.795831e-01, 2.159679e-02, 2.236034e-01, 1.983310e+00, 9.170695e-01, 4.471591e-01, 7.680923e-01, 1.315420e+00, 1.258284e+00, 9.389462e-01, 5.430998e-01, 1.049121e+00, 5.979518e-01, 8.373179e-01, 6.158353e-01, 1.427561e+00, 4.754018e-01, 6.939296e-01, 4.039032e-01,
6.000000e-01	2.702635e-01, 2.143048e-01, 9.870443e-03, 1.852539e-01, 1.662101e+00, 1.020929e+00, 3.572524e-01, 6.304584e-01, 1.247353e+00, 9.117262e-01, 7.661953e-01, 3.447590e-01, 8.623475e-01, 4.341890e-01, 6.135595e-01, 3.618272e-01, 1.266818e+00, 2.913258e-01, 5.217665e-01, 3.202844e-01,
8.000000e-01	1.760083e-01, 1.232566e-01, 6.074758e-03, 3.224131e-01, 1.134811e+00, 9.123986e-01, 2.111680e-01, 5.778396e-01, 1.251446e+00, 9.795068e-01, 4.650498e-01, 1.849958e-01, 7.173078e-01, 2.804026e-01, 5.294158e-01, 2.152356e-01, 1.592828e+00, 1.636490e-01, 3.508331e-01, 2.997776e-01,
1.000000e+00	1.283062e-01, 9.007509e-02, 5.305421e-03, 4.348625e-01, 1.278259e+00, 9.988307e-01, 1.271493e-01, 5.421277e-01, 1.431975e+00, 9.507967e-01, 2.741112e-01, 9.744401e-02, 7.022715e-01, 2.049569e-01, 5.253999e-01, 1.330869e-01, 1.771414e+00, 1.371090e-01, 2.681896e-01, 3.925054e-01,
1.200000e+00	8.207940e-02, 6.923024e-02, 8.498565e-03, 5.039175e-01, 9.137439e-01, 8.814001e-01, 8.752494e-02, 4.314755e-01, 1.588419e+00, 1.025511e+00, 1.660924e-01, 6.759532e-02, 6.467241e-01, 1.435704e-01, 5.782890e-01, 6.959680e-02, 1.336394e+00, 6.381888e-02, 1.690775e-01, 5.721675e-01,
1.400000e+00	3.869119e-02, 4.902329e-02, 1.329453e-02, 5.684797e-01, 1.099354e+00, 1.128725e+00, 7.591829e-02, 4.900600e-01, 1.395164e+00, 1.040884e+00, 8.678469e-02, 2.835944e-02, 6.059655e-01, 1.160677e-01, 7.619936e-01, 3.862889e-02, 1.836081e+00, 5.536412e-02, 1.231165e-01, 6.467831e-01,
1.600000e+00	2.973002e-02, 3.631688e-02, 1.794005e-02, 6.262627e-01, 8.542620e-01, 9.695329e-01, 6.896723e-02, 3.984091e-01, 1.581946e+00, 8.014614e-01, 5.554345e-02, 2.040257e-02, 4.836949e-01, 6.053336e-02, 6.080539e-01, 1.921483e-02, 1.739608e+00, 2.625835e-02, 9.216323e-02, 6.555697e-01,
1.800000e+00	2.105083e-02, 2.036630e-02, 1.873051e-02, 6.207592e-01, 8.296857e-01, 7.871307e-01, 5.403082e-02, 3.876350e-01, 1.676370e+00, 7.764056e-01, 3.107753e-02, 1.009462e-02, 5.702659e-01, 4.489152e-02, 6.277677e-01, 1.225791e-02, 2.007352e+00, 1.719520e-02, 5.824654e-02, 8.082473e-01,
2.000000e+00	1.338745e-02, 1.326538e-02, 3.197517e-02, 5.589297e-01, 7.209567e-01, 8.537538e-01, 5.889918e-02, 4.131649e-01, 1.481361e+00, 7.204738e-01, 1.880041e-02, 6.985857e-03, 5.668713e-01, 3.203879e-02, 7.443673e-01, 6.359440e-03, 2.253924e+00, 1.368270e-02, 5.649164e-02, 9.320863e-01,
0.000000e+00	1.984155e+00, 1.684533e+00, 2.936671e+00, 1.257336e+00, 2.537737e+00, 2.062736e+00, 7.918073e-02, 2.982428e+00, 1.694679e+00, 1.424433e+00, 6.613150e-01, 2.895292e+00, 3.205743e+00, 8.849842e-01, 1.739969e+00, 2.600685e+00, 2.357740e+00, 8.066438e-01, 2.719166e+00, 2.370843e+00,
2.000000e-01	1.333343e+00, 1.267276e+00, 1.686016e+00, 1.111765e+00, 1.632986e+00, 1.135529e+00, 3.215209e-01, 2.312024e+00, 1.593792e+00, 8.481392e-01, 6.130742e-01, 1.810532e+00, 1.731393e+00, 8.500814e-01, 1.510156e+00, 1.920685e+00, 1.626795e+00, 8.553408e-01, 1.574604e+00, 1.685522e+00,
4.000000e-01	9.056876e-01, 8.312408e-01, 1.093415e+00, 1.117730e+00, 8.969740e-01, 6.678132e-01, 4.120261e-01, 1.393563e+00, 1.661493e+00, 4.348990e-01, 5.643172e-01, 1.284652e+00, 1.183601e+00, 6.150616e-01, 1.520807e+00, 1.530322e+00, 1.736205e+00, 8.092098e-01, 1.248554e+00, 1.386190e+00,
6.000000e-01	6.198282e-01, 6.868724e-01, 7.115629e-01, 6.415464e-01, 7.525962e-01, 4.594715e-01, 5.834732e-01, 8.658581e-01, 1.539034e+00, 4.306580e-01, 4.428823e-01, 6.903127e-01, 8.648459e-01, 5.141663e-01, 1.528335e+00, 1.057901e+00, 1.855067e+00, 8.853572e-01, 8.542706e-01, 1.342563e+00,
8.000000e-01	4.036629e-01, 4.336642e-01, 2.936786e-01, 5.425939e-01, 4.312902e-01, 2.746404e-01, 5.272936e-01, 6.100195e-01, 1.481467e+00, 5.011315e-01, 3.345344e-01, 3.599811e-01, 7.543891e-01, 4.440871e-01, 1.253233e+00, 7.892397e-01, 1.825528e+00, 7.593205e-01, 4.521312e-01, 1.283158e+00,
1.000000e+00	2.660719e-01, 2.688725e-01, 2.204535e-01, 3.045211e-01, 4.587076e-01, 2.512724e-01, 6.593720e-01, 4.480520e-01, 1.569464e+00, 5.665488e-01, 1.858146e-01, 2.222539e-01, 6.021294e-01, 2.675025e-01, 1.463835e+00, 4.802882e-01, 1.640408e+00, 5.344178e-01, 3.093447e-01, 1.209384e+00,
1.200000e+00	1.536512e-01, 2.185837e-01, 1.093956e-01, 2.173335e-01, 3.539946e-01, 2.558814e-01, 4.930936e-01, 2.306774e-01, 1.808730e+00, 6.679365e-01, 1.100340e-01, 1.306428e-01, 5.839471e-01, 2.007961e-01, 1.154262e+00, 3.213589e-01, 2.239466e+00, 4.248025e-01, 1.911392e-01, 1.243127e+00,
1.400000e+00	9.105777e-02, 1.584033e-01, 7.352744e-02, 1.455433e-01, 3.128901e-01, 2.345875e-01, 4.949606e-01, 1.258027e-01, 1.365501e+00, 7.414037e-01, 7.119979e-02, 8.030825e-02, 6.901043e-01, 1.097454e-01, 8.375125e-01, 1.490206e-01, 1.612960e+00, 1.876443e-01, 1.382738e-01, 9.798795e-01,
1.600000e+00	5.137068e-02, 1.257312e-01, 3.538605e-02, 1.239724e-01, 3.063458e-01, 3.087811e-01, 5.028825e-01, 1.050407e-01, 1.404952e+00, 7.002491e-01, 4.088418e-02, 3.886501e-02, 6.694425e-01, 7.510718e-02, 1.189630e+00, 9.650229e-02, 1.854219e+00, 1.803616e-01, 1.026035e-01, 1.088496e+00,
1.800000e+00	3.097108e-02, 6.399278e-02, 2.246864e-02, 1.107248e-01, 2.737995e-01, 3.988432e-01, 4.406349e-01, 5.818557e-02, 1.488458e+00, 8.137316e-01, 2.734737e-02, 2.494437e-02, 4.444704e-01, 5.044256e-02, 7.447744e-01, 4.816240e-02, 2.111113e+00, 8.116144e-02, 8.079422e-02, 9.543317e-01,
2.000000e+00	1.890835e-02, 6.019942e-02, 1.068507e-02, 1.118314e-01, 3.332685e-01, 4.584135e-01, 3.493013e-01, 5.740667e-02, 1.635630e+00, 7.912672e-01, 1.662125e-02, 1.176603e-02, 5.585950e-01, 3.821060e-02, 7.944601e-01, 2.761770e-02, 2.175627e+00, 5.490587e-02, 7.194126e-02, 1.081713e+00,
0.000000e+00	2.834827e+00, 2.640980e-01, 8.337984e-01, 1.391408e-01, 2.946246e+00, 1.224702e+00, 2.007144e+00, 1.278402e+00, 1.548827e+00, 3.221025e+00, 2.101230e+00, 1.524249e+00, 1.373792e+00, 6.141896e-01, 6.116935e-01, 5.080208e-01, 1.697342e+00, 1.152787e+00, 1.423653e+00, 1.198479e+00,
2.000000e-01	1.724868e+00, 1.415344e-01, 5.383069e-01, 8.625865e-02, 1.999660e+00, 1.106940e+00, 1.598495e+00, 1.117329e+00, 1.007845e+00, 1.439426e+00, 1.336799e+00, 8.474441e-01, 8.480735e-01, 3.592731e-01, 6.784081e-01, 2.861420e-01, 1.987145e+00, 7.226916e-01, 9.693195e-01, 9.484071e-01,
4.000000e-01	1.143107e+00, 1.332741e-01, 2.331307e-01, 1.680216e-01, 1.450430e+00, 9.898876e-01, 8.717211e-01, 8.645703e-01, 9.457156e-01, 1.031175e+00, 8.434764e-01, 3.741754e-01, 5.373228e-01, 2.710101e-01, 4.854100e-01, 1.598524e-01, 1.751605e+00, 5.287425e-01, 6.696282e-01, 5.820539e-01,
6.000000e-01	7.820217e-01, 8.796260e-02, 1.339237e-01, 4.114296e-01, 1.511091e+00, 1.082998e+00, 5.887993e-01, 8.274768e-01, 1.097082e+00, 1.017784e+00, 5.412503e-01, 2.727780e-01, 6.871094e-01, 2.039165e-01, 4.567681e-01, 7.259439e-02, 1.842222e+00, 3.335666e-01, 3.977466e-01, 5.050016e-01,
8.000000e-01	4.722271e-01, 5.837305e-02, 6.468722e-02, 3.743421e-01, 1.522451e+00, 8.966035e-01, 3.644378e-01, 6.607413e-01, 1.049249e+00, 8.468957e-01, 2.584440e-01, 1.365292e-01, 5.164693e-01, 1.357153e-01, 6.187246e-01, 4.834982e-02, 1.989529e+00, 2.280977e-01, 2.377689e-01, 6.034345e-01,
1.000000e+00	3.665833e-01, 3.661985e-02, 4.822217e-02, 6.602545e-01, 1.018226e+00, 7.815836e-01, 2.874000e-01, 5.726094e-01, 1.299367e+00, 6.442091e-01, 1.928258e-01, 8.636909e-02, 5.606078e-01, 9.390542e-02, 6.035194e-01, 2.654054e-02, 1.952360e+00, 1.496718e-01, 1.533957e-01, 6.718862e-01,
1.200000e+00	1.825145e-01, 2.760925e-02, 2.943305e-02, 5.448523e-01, 1.073679e+00, 1.005362e+00, 1.699171e-01, 5.834323e-01, 1.330365e+00, 8.139802e-01, 1.230799e-01, 4.116803e-02, 5.837595e-01, 6.913847e-02, 6.009665e-01, 1.497158e-02, 1.857911e+00, 7.343816e-02, 1.020154e-01, 6.538202e-01,
1.400000e+00	1.179932e-01, 2.028538e-02, 3.198991e-02, 5.711945e-01, 9.422189e-01, 1.034015e+00, 1.189399e-01, 5.653522e-01, 1.551219e+00, 6.960333e-01, 6.276660e-02, 2.086997e-02, 5.800759e-01, 4.966770e-02, 6.761592e-01, 7.915054e-03, 1.881042e+00, 5.198008e-02, 8.384253e-02, 6.196370e-01,
1.600000e+00	8.580189e-02, 1.392189e-02, 3.118015e-02, 6.721011e-01, 9.533577e-01, 7.692291e-01, 8.878941e-02, 5.325750e-01, 1.439135e+00, 8.346941e-01, 4.152689e-02, 1.080867e-02, 5.470106e-01, 3.574419e-02, 8.047467e-01, 5.429429e-03, 2.082290e+00, 3.030569e-02, 4.782445e-02, 8.031406e-01,
1.800000e+00	4.278991e-02, 1.061887e-02, 3.020132e-02, 5.995068e-01, 6.201681e-01, 8.392423e-01, 8.857373e-02, 5.005382e-01, 1.416470e+00, 7.885052e-01, 2.695180e-02, 7.227254e-03, 5.270995e-01, 1.887722e-02, 7.611763e-01, 2.787776e-03, 2.160584e+00, 2.144989e-02, 6.494794e-02, 1.007480e+00,
2.000000e+00	3.083511e-02, 7.401834e-03, 3.548411e-02, 6.518205e-01, 6.823698e-01, 8.496042e-01, 7.072023e-02, 4.586500e-01, 1.659788e+00, 8.019046e-01, 1.664500e-02, 4.301264e-03, 5.158135e-01, 1.432986e-02, 7.273407e-01, 1.605369e-03, 1.960920e+00, 1.486522e-02, 5.830797e-02, 9.338372e-01,
0.000000e+00	1.169076e+00, 2.869311e+00, 1.470743e-01, 1.226655e+00, 9.955970e-01, 2.692090e+00, 1.858926e-01, 6.846562e-01, 3.232173e-01, 2.050212e+00, 1.321999e+00, 2.286681e+00, 1.585434e+00, 1.441331e+00, 2.490280e-01, 2.284641e+00, 5.422581e-01, 2.970555e+00, 1.977576e+00, 1.471587e+00,
2.000000e-01	1.064317e+00, 2.388988e+00, 2.880323e-01, 9.611276e-01, 8.759796e-01, 2.032693e+00, 1.310387e-01, 8.125610e-01, 7.309420e-01, 1.622267e+00, 1.078897e+00, 1.517469e+00, 1.123318e+00, 1.335389e+00, 1.679900e-01, 1.640427e+00, 4.795859e-01, 2.468706e+00, 1.081591e+00, 9.127595e-01,
4.000000e-01	7.670748e-01, 2.118969e+00, 2.911186e-01, 8.395489e-01, 7.361086e-01, 1.486443e+00, 7.101701e-02, 1.036145e+00, 8.401218e-01, 1.003474e+00, 7.771074e-01, 7.194277e-01, 8.013849e-01, 1.020213e+00, 1.666979e-01, 1.505865e+00, 3.503545e-01, 1.642986e+00, 7.222099e-01, 5.986200e-01,
6.000000e-01	9.180539e-01, 2.184925e+00, 1.885755e-01, 8.401677e-01, 6.546201e-01, 1.274350e+00, 4.407942e-02, 1.355737e+00, 1.089035e+00, 8.365288e-01, 4.091106e-01, 3.919042e-01, 7.220901e-01, 1.142586e+00, 2.653437e-01, 1.118336e+00, 2.841599e-01, 1.517536e+00, 5.142364e-01, 6.078142e-01,
8.000000e-01	9.624813e-01, 1.815205e+00, 1.884512e-01, 8.538898e-01, 7.356138e-01, 1.064551e+00, 3.281379e-02, 9.962933e-01, 1.405116e+00, 6.700548e-01, 2.563473e-01, 2.164518e-01, 7.011631e-01, 9.158664e-01, 3.442760e-01, 9.811321e-01, 1.998887e-01, 1.148346e+00, 2.686818e-01, 8.695721e-01,
1.000000e+00	9.240935e-01, 1.706260e+00, 1.198844e-01, 7.002619e-01, 8.018573e-01, 9.118025e-01, 1.822621e-02, 9.024404e-01, 1.273750e+00, 4.473490e-01, 1.347881e-01, 1.402825e-01, 5.431484e-01, 9.723935e-01, 4.128846e-01, 5.905800e-01, 2.088412e-01, 5.934430e-01, 1.900583e-01, 8.135854e-01,
1.200000e+00	7.001308e-01, 1.254899e+00, 9.775811e-02, 7.221172e-01, 6.622013e-01, 9.619799e-01, 2.045719e-02, 8.223023e-01, 1.207497e+00, 6.885778e-01, 9.887098e-02, 6.561900e-02, 6.037758e-01, 9.549433e-01, 6.108678e-01, 3.259134e-01, 2.579650e-01, 3.801150e-01, 1.252469e-01, 7.872167e-01,
1.400000e+00	8.219579e-01, 1.417368e+00, 8.715165e-02, 7.771572e-01, 6.936248e-01, 8.113101e-01, 2.297909e-02, 7.346073e-01, 1.282913e+00, 7.039672e-01, 5.671210e-02, 4.643766e-02, 6.558740e-01, 7.737347e-01, 5.928494e-01, 1.915542e-01, 4.054230e-01, 2.888320e-01, 1.020314e-01, 1.112831e+00,
1.600000e+00	9.420156e-01, 9.024972e-01, 6.673750e-02, 6.789110e-01, 5.096163e-01, 1.008502e+00, 2.865353e-02, 5.397020e-01, 1.466340e+00, 7.056092e-01, 3.963250e-02, 2.697101e-02, 6.770199e-01, 7.251427e-01, 7.838681e-01, 1.043676e-01, 8.050272e-01, 1.745718e-01, 6.507838e-02, 7.550956e-01,
1.800000e+00	7.791358e-01, 7.493046e-01, 6.834366e-02, 7.645269e-01, 5.436299e-01, 9.049278e-01, 4.225425e-02, 4.965628e-01, 1.520786e+00, 6.271617e-01, 2.304291e-02, 1.080611e-02, 5.175197e-01, 5.049358e-01, 7.255192e-01, 6.513957e-02, 1.060416e+00, 1.106429e-01, 5.850934e-02, 9.723235e-01,
2.000000e+00	5.787341e-01, 4.622647e-01, 6.588153e-02, 7.583915e-01, 4.463989e-01, 9.328550e-01, 5.123147e-02, 4.460829e-01, 1.210748e+00, 7.360507e-01, 1.053493e-02, 7.655084e-03, 5.314208e-01, 4.423696e-01, 7.580748e-01, 3.712458e-02, 1.343950e+00, 7.180437e-02, 6.170352e-02, 1.046593e+00,
0.000000e+00	9.232562e-01, 1.012350e+00, 5.449567e-01, 2.234429e+00, 2.563329e+00, 2.854804e+00, 2.207019e+00, 9.448170e-02, 7.505577e-02, 8.378638e-01, 1.532601e+00, 1.031144e+00, 2.261569e-02, 2.956186e+00, 1.432744e+00, 2.036318e+00, 1.988228e+00, 2.656509e+00, 2.980084e-01, 4.514293e-01,
2.000000e-01	7.235973e-01, 5.451182e-01, 6.890882e-01, 1.529463e+00, 2.309300e+00, 1.721610e+00, 1.987420e+00, 4.786436e-01, 5.309610e-02, 8.968058e-01, 8.390997e-01, 9.865805e-01, 2.541096e-01, 2.000840e+00, 1.248779e+00, 1.909103e+00, 1.503443e+00, 2.252268e+00, 1.759654e-01, 5.888536e-01,
4.000000e-01	5.298797e-01, 4.428020e-01, 8.386410e-01, 1.317183e+00, 1.746019e+00, 1.037650e+00, 1.435032e+00, 5.677774e-01, 5.751641e-02, 7.876015e-01, 5.662828e-01, 6.688307e-01, 3.533872e-01, 1.349389e+00, 1.045441e+00, 1.275690e+00, 1.288100e+00, 1.615792e+00, 9.654177e-02, 5.715215e-01,
6.000000e-01	3.718173e-01, 3.645283e-01, 6.835059e-01, 1.122250e+00, 1.411277e+00, 6.950980e-01, 1.031719e+00, 5.031921e-01, 1.412866e-01, 8.409757e-01, 3.736570e-01, 4.172000e-01, 4.704487e-01, 8.383517e-01, 9.933150e-01, 1.204222e+00, 1.573512e+00, 1.076739e+00, 5.384579e-02, 7.361128e-01,
8.000000e-01	2.472370e-01, 2.001379e-01, 5.094502e-01, 8.447245e-01, 1.413693e+00, 5.054007e-01, 7.203863e-01, 3.338609e-01, 4.063625e-01, 8.532683e-01, 1.868507e-01, 2.217046e-01, 4.331149e-01, 5.962206e-01, 1.008177e+00, 6.967533e-01, 1.300252e+00, 6.608152e-01, 4.712766e-02, 9.326610e-01,
1.000000e+00	1.569590e-01, 1.486066e-01, 3.457542e-01, 6.093696e-01, 1.196412e+00, 5.312914e-01, 6.550088e-01, 2.446129e-01, 6.740759e-01, 7.478526e-01, 1.404634e-01, 1.004056e-01, 4.820608e-01, 4.222901e-01, 9.645511e-01, 4.363871e-01, 1.575664e+00, 5.768713e-01, 3.888335e-02, 8.077277e-01,
1.200000e+00	9.892779e-02, 7.731140e-02, 1.500755e-01, 4.463718e-01, 8.718927e-01, 6.226669e-01, 4.735050e-01, 1.641280e-01, 9.267603e-01, 7.367154e-01, 8.267765e-02, 7.074457e-02, 6.125340e-01, 3.099555e-01, 9.613040e-01, 2.484535e-01, 1.617935e+00, 3.301811e-01, 3.632959e-02, 8.044387e-01,
1.400000e+00	5.774348e-02, 6.969062e-02, 1.007934e-01, 4.397176e-01, 9.467702e-01, 6.874516e-01, 4.248002e-01, 1.375403e-01, 1.236596e+00, 6.814272e-01, 4.605815e-02, 3.373555e-02, 4.785263e-01, 2.370992e-01, 9.158308e-01, 1.485383e-01, 1.689477e+00, 2.369105e-01, 4.364276e-02, 9.507587e-01,
1.600000e+00	4.648741e-02, 4.362589e-02, 6.013272e-02, 3.981364e-01, 8.432222e-01, 5.908325e-01, 3.554143e-01, 1.265131e-01, 1.086531e+00, 7.621516e-01, 2.430952e-02, 2.179347e-02, 5.739958e-01, 1.421940e-01, 9.152606e-01, 7.289646e-02, 1.952401e+00, 1.459736e-01, 4.164830e-02, 8.387220e-01,
1.800000e+00	2.856226e-02, 3.727628e-02, 3.150427e-02, 3.719087e-01, 5.562214e-01, 5.922268e-01, 2.569561e-01, 1.142647e-01, 1.118890e+00, 8.094730e-01, 1.805413e-02, 1.159983e-02, 5.661699e-01, 9.971216e-02, 9.903696e-01, 3.734479e-02, 1.879960e+00, 9.614649e-02, 3.938886e-02, 8.699844e-01,
2.000000e+00	1.924061e-02, 2.306582e-02, 1.984709e-02, 4.679950e-01, 5.379636e-01, 5.827114e-01, 2.249443e-01, 1.183716e-01, 1.327666e+00, 8.536377e-01, 8.258919e-03, 6.879630e-03, 6.274164e-01, 6.786139e-02, 7.701769e-01, 2.293174e-02, 2.247222e+00, 5.993326e-02, 4.630042e-02, 7.662549e-01,
0.000000e+00	2.146526e+00, 1.658543e+00, 2.425379e-01, 6.628419e-01, 1.878432e+00, 1.727759e+00, 1.391310e+00, 3.233596e+00, 1.652728e+00, 1.972447e+00, 3.059351e-03, 2.357814e+00, 2.055883e+00, 2.034160e+00, 2.091936e+00, 1.500607e+00, 1.910113e+00, 2.847154e+00, 1.731633e+00, 2.403903e+00,
2.000000e-01	1.474487e+00, 1.795571e+00, 1.486120e-01, 7.583467e-01, 1.098819e+00, 1.214975e+00, 1.255411e+00, 2.289159e+00, 1.166883e+00, 1.374140e+00, 2.524433e-01, 1.660256e+00, 1.374383e+00, 1.697937e+00, 1.475622e+00, 8.677420e-01, 1.361561e+00, 2.009362e+00, 7.918232e-01, 1.582504e+00,
4.000000e-01	9.969660e-01, 1.269602e+00, 9.835562e-02, 7.397551e-01, 8.858223e-01, 7.715986e-01, 9.787677e-01, 1.638017e+00, 1.210618e+00, 7.455887e-01, 2.301832e-01, 9.196340e-01, 9.720163e-01, 1.423597e+00, 1.026254e+00, 8.338373e-01, 1.078810e+00, 1.441031e+00, 7.418732e-01, 1.128470e+00,
6.000000e-01	8.149862e-01, 8.944182e-01, 8.213946e-02, 6.728325e-01, 7.660652e-01, 3.926263e-01, 8.909505e-01, 1.140048e+00, 1.028510e+00, 5.995207e-01, 1.324663e-01, 4.952759e-01, 7.687080e-01, 1.157555e+00, 1.183976e+00, 4.749536e-01, 9.500959e-01, 1.259336e+00, 4.588088e-01, 1.097284e+00,
8.000000e-01	5.630403e-01, 8.308497e-01, 5.233379e-02, 5.569808e-01, 4.718833e-01, 3.893240e-01, 7.458775e-01, 6.201505e-01, 1.180469e+00, 5.270832e-01, 8.284921e-02, 2.178237e-01, 7.731011e-01, 1.027955e+00, 1.087732e+00, 2.628475e-01, 1.119669e+00, 8.430296e-01, 2.984863e-01, 1.180859e+00,
1.000000e+00	4.852108e-01, 3.610440e-01, 4.343012e-02, 4.971869e-01, 4.682844e-01, 3.268062e-01, 6.352244e-01, 4.160462e-01, 1.046721e+00, 7.169228e-01, 4.770465e-02, 1.578973e-01, 5.832544e-01, 7.077225e-01, 1.065924e+00, 1.289879e-01, 1.259515e+00, 5.673772e-01, 2.233084e-01, 1.126295e+00,
1.200000e+00	3.263042e-01, 2.910066e-01, 2.022574e-02, 3.675935e-01, 3.868688e-01, 3.532160e-01, 5.277757e-01, 2.205759e-01, 1.251165e+00, 6.644677e-01, 3.064233e-02, 7.550440e-02, 6.218660e-01, 4.450161e-01, 8.665066e-01, 6.685492e-02, 1.549524e+00, 3.690383e-01, 1.238407e-01, 9.465956e-01,
1.400000e+00	2.030536e-01, 2.413682e-01, 1.404464e-02, 2.598929e-01, 3.879774e-01, 4.286009e-01, 5.603663e-01, 1.523191e-01, 1.340761e+00, 6.056270e-01, 1.803803e-02, 5.596730e-02, 6.554693e-01, 2.866185e-01, 8.976834e-01, 5.198899e-02, 1.582010e+00, 2.177471e-01, 1.201516e-01, 9.334847e-01,
1.600000e+00	1.369396e-01, 1.519245e-01, 8.377606e-03, 2.709403e-01, 4.296672e-01, 4.169510e-01, 4.143608e-01, 1.240552e-01, 1.796455e+00, 7.034917e-01, 1.158222e-02, 1.917556e-02, 5.326440e-01, 1.944120e-01, 1.028385e+00, 2.548815e-02, 1.622687e+00, 1.411563e-01, 7.980544e-02, 9.934095e-01,
1.800000e+00	8.945269e-02, 1.360477e-01, 5.480862e-03, 2.352170e-01, 3.339657e-01, 5.189184e-01, 3.220466e-01, 9.196470e-02, 1.244747e+00, 7.521194e-01, 7.215322e-03, 1.450188e-02, 5.898288e-01, 1.199887e-01, 9.023813e-01, 1.385751e-02, 1.582521e+00, 8.805082e-02, 6.040140e-02, 9.212812e-01,
2.000000e+00	7.048116e-02, 9.358110e-02, 3.252747e-03, 2.664782e-01, 3.458475e-01, 5.691556e-01, 3.178205e-01, 6.670217e-02, 1.800253e+00, 7.437440e-01, 4.282807e-03, 8.295088e-03, 5.459050e-01, 8.917087e-02, 8.468838e-01, 1.001082e-02, 1.952969e+00, 4.650020e-02, 5.785049e-02, 9.223962e-01,
0.000000e+00	1.032996e+00, 7.492067e-01, 7.001493e-01, 1.838098e+00, 2.831852e+00, 2.595583e+00, 3.149552e+00, 2.415610e+00, 1.718974e+00, 1.838331e+00, 3.814949e-01, 2.329836e+00, 1.136036e+00, 7.147951e-01, 2.087276e-01, 1.584833e+00, 1.717599e+00, 1.481577e+00, 1.266187e+00, 1.453235e+00,
2.000000e-01	8.114048e-01, 5.342557e-01, 7.904946e-01, 1.405715e+00, 1.965890e+00, 1.795647e+00, 1.619288e+00, 2.186492e+00, 1.197420e+00, 1.037547e+00, 4.273988e-01, 1.704198e+00, 9.400416e-01, 4.761962e-01, 2.019853e-01, 1.193794e+00, 1.900864e+00, 1.302596e+00, 8.846816e-01, 1.427635e+00,
4.000000e-01	5.224031e-01, 4.155053e-01, 7.807395e-01, 9.944366e-01, 1.745113e+00, 1.217409e+00, 1.194197e+00, 1.681995e+00, 1.012432e+00, 6.467715e-01, 3.537408e-01, 1.085747e+00, 8.436667e-01, 3.005522e-01, 3.028666e-01, 1.250482e+00, 1.655333e+00, 9.292122e-01, 6.401057e-01, 1.112593e+00,
6.000000e-01	3.190995e-01, 2.909232e-01, 7.152361e-01, 8.490481e-01, 1.315752e+00, 1.285670e+00, 7.946046e-01, 1.377277e+00, 9.367647e-01, 5.220991e-01, 2.722743e-01, 7.869484e-01, 5.806115e-01, 2.248012e-01, 3.698797e-01, 7.160706e-01, 1.627775e+00, 1.109913e+00, 3.207342e-01, 1.171547e+00,
8.000000e-01	1.988659e-01, 2.075633e-01, 4.535173e-01, 7.645971e-01, 1.099789e+00, 1.023589e+00, 5.686666e-01, 1.152710e+00, 9.122138e-01, 3.025090e-01, 1.520691e-01, 4.553458e-01, 5.888371e-01, 1.716956e-01, 5.069758e-01, 3.909257e-01, 2.132928e+00, 9.373769e-01, 2.091150e-01, 1.312449e+00,
1.000000e+00	1.223862e-01, 1.492802e-01, 3.528611e-01, 8.900936e-01, 7.184931e-01, 9.503283e-01, 3.679619e-01, 1.093320e+00, 1.243125e+00, 3.249689e-01, 7.977554e-02, 2.904526e-01, 5.887999e-01, 1.229189e-01, 6.647082e-01, 2.331667e-01, 1.950971e+00, 5.673725e-01, 1.580177e-01, 1.065840e+00,
1.200000e+00	8.338593e-02, 9.323853e-02, 2.288898e-01, 8.352428e-01, 4.522822e-01, 8.605911e-01, 2.080763e-01, 8.227362e-01, 1.111556e+00, 3.566417e-01, 4.685337e-02, 1.252780e-01, 5.403089e-01, 9.224870e-02, 6.605036e-01, 1.540167e-01, 1.716952e+00, 3.617017e-01, 1.404925e-01, 1.074928e+00,
1.400000e+00	5.737300e-02, 7.504285e-02, 1.749031e-01, 6.709626e-01, 4.817589e-01, 7.326616e-01, 1.715706e-01, 5.532163e-01, 1.348439e+00, 5.057553e-01, 3.131038e-02, 8.345560e-02, 5.161179e-01, 5.156980e-02, 6.662667e-01, 6.842736e-02, 1.797806e+00, 2.227139e-01, 7.397892e-02, 1.205820e+00,
1.600000e+00	3.294670e-02, 5.844211e-02, 1.279980e-01, 7.461118e-01, 4.364972e-01, 9.487295e-01, 1.452920e-01, 4.989653e-01, 1.350263e+00, 6.465159e-01, 1.632034e-02, 4.276268e-02, 4.782600e-01, 3.964492e-02, 8.377912e-01, 3.676079e-02, 1.690465e+00, 1.286563e-01, 6.203410e-02, 1.017194e+00,
1.800000e+00	2.000815e-02, 3.501415e-02, 8.683644e-02, 7.391165e-01, 3.981318e-01, 7.913915e-01, 1.354727e-01, 3.976074e-01, 1.213481e+00, 5.865533e-01, 1.232926e-02, 2.635166e-02, 4.675177e-01, 2.843845e-02, 8.907209e-01, 2.313823e-02, 2.062843e+00, 9.897104e-02, 5.336049e-02, 1.293991e+00,
2.000000e+00	1.312403e-02, 2.292905e-02, 8.128204e-02, 6.866902e-01, 2.890882e-01, 7.361770e-01, 1.392340e-01, 3.991752e-01, 1.321805e+00, 7.263494e-01, 6.998606e-03, 1.807026e-02, 5.860621e-01, 1.638164e-02, 9.524918e-01, 1.132867e-02, 2.021575e+00, 5.088087e-02, 5.182407e-02, 9.105072e-01,
0.000000e+00	8.885428e-01, 2.038592e+00, 3.095208e+00, 1.378216e+00, 1.333217e+00, 2.181288e+00, 2.303831e+00, 1.660214e+00, 1.322864e+00, 3.313119e-01, 8.092821e-01, 2.415229e+00, 3.145535e+00, 5.479092e-01, 2.452454e+00, 3.678585e-02, 2.525882e+00, 1.623854e+00, 7.851498e-01, 3.100534e+00,
2.000000e-01	5.607337e-01, 1.490029e+00, 1.743796e+00, 1.121540e+00, 1.158835e+00, 9.086612e-01, 2.042227e+00, 1.439871e+00, 9.739775e-01, 1.408350e-01, 6.391375e-01, 1.571190e+00, 1.927783e+00, 7.675904e-01, 1.710829e+00, 1.957307e-02, 2.060275e+00, 1.294921e+00, 6.776080e-01, 2.326985e+00,
4.000000e-01	3.919549e-01, 1.229433e+00, 1.310046e+00, 9.823634e-01, 6.571995e-01, 5.504317e-01, 1.862607e+00, 9.939022e-01, 6.161700e-01, 1.780830e-01, 4.981684e-01, 1.023795e+00, 1.787724e+00, 7.331138e-01, 1.609234e+00, 9.872988e-03, 2.027942e+00, 1.018255e+00, 4.944096e-01, 1.911588e+00,
6.000000e-01	2.459287e-01, 6.503889e-01, 8.225437e-01, 7.813370e-01, 5.325500e-01, 4.206257e-01, 1.244243e+00, 7.075256e-01, 6.464029e-01, 3.121408e-01, 2.587965e-01, 6.884555e-01, 1.109169e+00, 4.771291e-01, 1.493512e+00, 6.601719e-03, 1.813736e+00, 6.091679e-01, 4.065952e-01, 1.754996e+00,
8.000000e-01	1.498223e-01, 4.964728e-01, 4.505337e-01, 5.340886e-01, 3.163241e-01, 2.038179e-01, 1.004765e+00, 3.925131e-01, 5.743331e-01, 4.607461e-01, 1.663604e-01, 3.656466e-01, 9.638577e-01, 3.929827e-01, 1.480409e+00, 3.981271e-03, 2.005642e+00, 3.750946e-01, 4.083121e-01, 1.637173e+00,
1.000000e+00	8.443098e-02, 4.628467e-01, 2.399258e-01, 3.248483e-01, 2.251300e-01, 1.574797e-01, 7.762874e-01, 2.770425e-01, 6.913447e-01, 5.661311e-01, 8.675825e-02, 2.059426e-01, 7.762753e-01, 2.486618e-01, 1.360952e+00, 2.096179e-03, 1.964693e+00, 2.603950e-01, 3.048593e-01, 1.405301e+00,
1.200000e+00	4.741197e-02, 2.516938e-01, 1.544670e-01, 2.186026e-01, 2.265243e-01, 1.484438e-01, 7.349370e-01, 1.564199e-01, 7.688929e-01, 8.085966e-01, 5.966907e-02, 1.104135e-01, 6.705398e-01, 2.015169e-01, 1.184190e+00, 9.470687e-04, 2.068699e+00, 1.830645e-01, 1.903801e-01, 1.519233e+00,
1.400000e+00	3.105211e-02, 1.726535e-01, 8.281847e-02, 1.775690e-01, 2.291616e-01, 2.023533e-01, 7.284650e-01, 9.413743e-02, 9.523350e-01, 5.814469e-01, 3.617239e-02, 5.579696e-02, 6.323372e-01, 1.423740e-01, 1.096619e+00, 6.148678e-04, 1.912758e+00, 9.146454e-02, 1.448021e-01, 9.910787e-01,
1.600000e+00	1.813045e-02, 1.156853e-01, 4.520965e-02, 1.053876e-01, 2.183097e-01, 2.088237e-01, 5.828683e-01, 6.143224e-02, 1.118820e+00, 8.452071e-01, 2.289837e-02, 3.072655e-02, 6.083652e-01, 1.119518e-01, 1.022127e+00, 4.189228e-04, 2.014407e+00, 6.625618e-02, 9.325953e-02, 1.082557e+00,
1.800000e+00	1.598039e-02, 8.286669e-02, 2.795480e-02, 9.434177e-02, 2.818808e-01, 2.958785e-01, 5.414593e-01, 4.025660e-02, 1.242955e+00, 7.436380e-01, 1.399088e-02, 1.863494e-02, 5.837555e-01, 7.107157e-02, 1.182900e+00, 2.601155e-04, 2.037198e+00, 4.236535e-02, 8.325641e-02, 9.895382e-01,
2.000000e+00	9.581500e-03, 5.771084e-02, 1.532269e-02, 9.763259e-02, 3.017810e-01, 3.718557e-01, 4.372040e-01, 3.884420e-02, 1.015644e+00, 7.692583e-01, 7.584466e-03, 1.157180e-02, 6.236438e-01, 3.586880e-02, 9.046019e-01, 1.864470e-04, 1.801081e+00, 3.220582e-02, 6.734101e-02, 9.362713e-01,
0.000000e+00	9.313291e-02, 4.458099e-01, 1.667606e+00, 1.476480e+00, 2.894536e+00, 1.723980e+00, 2.367738e+00, 2.980501e+00, 1.662460e+00, 6.362713e-01, 8.235677e-01, 4.159049e-02, 5.893919e-01, 2.559831e+00, 3.883560e-01, 6.254056e-01, 2.206706e+00, 2.428001e+00, 1.315642e-01, 1.488877e+00,
2.000000e-01	6.351235e-02, 2.975555e-01, 9.662472e-01, 9.365048e-01, 1.716023e+00, 1.293285e+00, 1.519005e+00, 2.136517e+00, 1.385190e+00, 3.878387e-01, 5.450151e-01, 3.639230e-01, 4.847464e-01, 1.605836e+00, 4.956471e-01, 3.494214e-01, 1.286459e+00, 1.375060e+00, 9.692346e-02, 1.847343e+00,
4.000000e-01	6.008044e-02, 1.670143e-01, 9.140753e-01, 9.931556e-01, 1.304330e+00, 1.430715e+00, 1.173754e+00, 1.815823e+00, 9.908467e-01, 2.372186e-01, 3.080197e-01, 4.333951e-01, 5.986809e-01, 1.316114e+00, 5.566835e-01, 2.058463e-01, 1.378405e+00, 8.857896e-01, 7.586507e-02, 1.503533e+00,
6.000000e-01	4.265281e-02, 1.598905e-01, 5.702465e-01, 8.594398e-01, 9.221888e-01, 1.040311e+00, 5.847689e-01, 1.079899e+00, 1.147058e+00, 1.555563e-01, 1.685288e-01, 3.151092e-01, 4.835712e-01, 8.885676e-01, 7.735965e-01, 1.001905e-01, 1.478546e+00, 5.163297e-01, 6.173195e-02, 1.310983e+00,
8.000000e-01	2.797371e-02, 1.039637e-01, 3.360516e-01, 8.783687e-01, 6.824321e-01, 7.488396e-01, 5.111451e-01, 9.642779e-01, 1.264345e+00, 1.791540e-01, 9.924371e-02, 1.831149e-01, 5.618865e-01, 6.492797e-01, 8.557034e-01, 5.559610e-02, 1.491144e+00, 3.819237e-01, 4.202983e-02, 1.390728e+00,
1.000000e+00	2.085690e-02, 8.449431e-02, 2.601623e-01, 6.626641e-01, 4.626564e-01, 8.608012e-01, 3.215211e-01, 9.303539e-01, 1.178341e+00, 3.003337e-01, 6.915514e-02, 1.224500e-01, 5.292722e-01, 4.554068e-01, 9.874271e-01, 3.155124e-02, 1.633539e+00, 1.914032e-01, 4.811064e-02, 1.202885e+00,
1.200000e+00	1.359713e-02, 4.913432e-02, 1.724262e-01, 6.864765e-01, 3.957377e-01, 8.754754e-01, 2.472106e-01, 6.305317e-01, 1.226008e+00, 4.168157e-01, 4.200033e-02, 6.504790e-02, 6.096473e-01, 3.323150e-01, 7.907106e-01, 2.224843e-02, 1.532191e+00, 1.605623e-01, 4.697778e-02, 1.174395e+00,
1.400000e+00	8.515911e-03, 2.971145e-02, 1.289810e-01, 7.579604e-01, 3.411647e-01, 7.526395e-01, 2.339430e-01, 4.828188e-01, 1.426184e+00, 5.824412e-01, 3.163979e-02, 3.323031e-02, 4.881885e-01, 1.967385e-01, 8.589577e-01, 9.974363e-03, 1.715410e+00, 9.274778e-02, 4.436255e-02, 1.072552e+00,
1.600000e+00	7.419318e-03, 2.378842e-02, 9.853446e-02, 6.821273e-01, 3.234907e-01, 6.326999e-01, 2.196113e-01, 3.525029e-01, 1.393490e+00, 5.382169e-01, 1.584829e-02, 1.859894e-02, 5.524777e-01, 1.493330e-01, 8.711434e-01, 4.683878e-03, 1.720162e+00, 6.207244e-02, 5.008516e-02, 1.097022e+00,
1.800000e+00	3.989948e-03, 1.601171e-02, 6.261454e-02, 7.988082e-01, 3.048820e-01, 6.906729e-01, 2.218762e-01, 3.096885e-01, 1.261704e+00, 7.386175e-01, 8.204164e-03, 9.412577e-03, 6.122045e-01, 1.203500e-01, 7.719345e-01, 3.252029e-03, 1.807015e+00, 3.150581e-02, 4.698999e-02, 1.113959e+00,
2.000000e+00	3.744572e-03, 1.017629e-02, 5.834987e-02, 6.126241e-01, 3.460464e-01, 7.389526e-01, 1.839791e-01, 1.969915e-01, 1.500712e+00, 8.070112e-01, 5.241149e-03, 6.009672e-03, 5.667053e-01, 7.699087e-02, 9.104266e-01, 2.180561e-03, 1.885742e+00, 2.427312e-02, 4.614502e-02, 1.091599e+00,
0.000000e+00	1.088885e+00, 3.126250e+00, 1.467641e+00, 4.177292e-01, 1.471680e+00, 1.097436e+00, 2.650981e+00, 1.172723e+00, 9.462054e-01, 2.460219e+00, 2.569840e+00, 3.002368e+00, 1.252493e+00, 5.288664e-01, 1.720722e+00, 2.511744e+00, 1.370683e+00, 1.898501e+00, 6.287321e-01, 2.066653e+00,
2.000000e-01	7.180636e-01, 2.109455e+00, 8.426296e-01, 2.212165e-01, 1.320332e+00, 5.138284e-01, 1.634297e+00, 7.579436e-01, 6.668787e-01, 1.833232e+00, 1.739357e+00, 1.361820e+00, 9.462080e-01, 6.120271e-01, 1.480553e+00, 1.747606e+00, 1.218668e+00, 1.688882e+00, 4.123114e-01, 1.509481e+00,
4.000000e-01	5.489914e-01, 1.482782e+00, 4.410311e-01, 1.655063e-01, 9.707219e-01, 4.002115e-01, 1.703617e+00, 5.098530e-01, 5.383235e-01, 1.335011e+00, 1.249774e+00, 8.757359e-01, 7.216291e-01, 7.127081e-01, 7.444323e-01, 1.485986e+00, 1.162573e+00, 1.064905e+00, 2.665457e-01, 1.003724e+00,
6.000000e-01	3.822080e-01, 8.495119e-01, 2.090246e-01, 1.174073e-01, 8.988476e-01, 5.089767e-01, 1.089391e+00, 2.678575e-01, 4.280318e-01, 1.048580e+00, 8.044503e-01, 4.465201e-01, 7.511118e-01, 5.922025e-01, 9.698903e-01, 9.673489e-01, 1.568274e+00, 8.250852e-01, 1.718101e-01, 7.666254e-01,
8.000000e-01	2.294850e-01, 6.365702e-01, 1.072374e-01, 6.642289e-02, 8.786480e-01, 6.238220e-01, 6.903506e-01, 2.226103e-01, 5.145677e-01, 1.145025e+00, 3.190822e-01, 2.925960e-01, 5.964417e-01, 5.418328e-01, 6.855829e-01, 7.301986e-01, 1.378977e+00, 6.247325e-01, 1.495747e-01, 6.666239e-01,
1.000000e+00	1.648314e-01, 5.632434e-01, 5.413052e-02, 9.496809e-02, 7.821004e-01, 7.064418e-01, 5.791173e-01, 1.432389e-01, 6.848722e-01, 8.443155e-01, 2.776571e-01, 1.774945e-01, 5.897297e-01, 3.739134e-01, 8.242544e-01, 4.276100e-01, 1.683662e+00, 3.150302e-01, 1.038237e-01, 5.060137e-01,
1.200000e+00	1.099037e-01, 3.715486e-01, 3.490554e-02, 2.129288e-01, 7.488693e-01, 6.966352e-01, 3.378972e-01, 1.791205e-01, 1.117398e+00, 9.541620e-01, 1.614083e-01, 7.898369e-02, 6.201567e-01, 2.326490e-01, 6.303793e-01, 2.628687e-01, 1.359899e+00, 2.706031e-01, 7.681560e-02, 7.607940e-01,
1.400000e+00	5.304564e-02, 2.644564e-01, 1.831640e-02, 3.344286e-01, 7.962097e-01, 7.536921e-01, 2.454441e-01, 1.775163e-01, 1.252688e+00, 9.726974e-01, 8.672748e-02, 4.870367e-02, 5.644702e-01, 2.210857e-01, 6.150164e-01, 1.361451e-01, 1.894153e+00, 1.782502e-01, 8.216660e-02, 7.883154e-01,
1.600000e+00	4.103983e-02, 1.828459e-01, 1.152809e-02, 5.263836e-01, 7.477349e-01, 7.784424e-01, 1.753481e-01, 2.182757e-01, 9.995381e-01, 7.820001e-01, 5.818484e-02, 2.737356e-02, 5.268439e-01, 1.646714e-01, 6.692279e-01, 7.592722e-02, 1.736462e+00, 9.119328e-02, 6.571318e-02, 6.673540e-01,
1.800000e+00	3.018862e-02, 1.204667e-01, 1.065708e-02, 4.859493e-01, 7.681835e-01, 7.089525e-01, 1.303597e-01, 2.485582e-01, 1.537729e+00, 9.029932e-01, 3.441575e-02, 1.417694e-02, 6.182672e-01, 8.753654e-02, 6.146543e-01, 4.548993e-02, 1.944162e+00, 6.219928e-02, 5.388674e-02, 7.921746e-01,
2.000000e+00	2.022423e-02, 9.361628e-02, 1.259376e-02, 5.814847e-01, 7.008538e-01, 8.945891e-01, 1.105448e-01, 1.890345e-01, 1.244144e+00, 7.794096e-01, 2.114292e-02, 9.116950e-03, 5.640461e-01, 7.786906e-02, 6.925784e-01, 2.024639e-02, 2.070080e+00, 3.622823e-02, 4.999310e-02, 9.057382e-01,
0.000000e+00	1.967616e+00, 8.979093e-01, 3.040683e+00, 2.367541e+00, 1.618334e+00, 2.665503e+00, 1.615971e+00, 2.538301e+00, 1.128429e+00, 1.657778e+00, 1.067391e-01, 2.745653e+00, 9.515429e-01, 6.322221e-02, 1.476947e+00, 1.016795e+00, 3.264949e-01, 2.906630e+00, 1.615508e+00, 2.586103e+00,
2.000000e-01	1.768022e+00, 1.306559e+00, 1.887710e+00, 1.622686e+00, 1.080735e+00, 1.388752e+00, 1.311723e+00, 1.903778e+00, 8.327877e-01, 9.224768e-01, 3.149064e-01, 1.794947e+00, 6.912888e-01, 1.712627e-01, 1.121022e+00, 5.719489e-01, 5.844071e-01, 2.304333e+00, 1.121686e+00, 2.136563e+00,
4.000000e-01	1.443900e+00, 1.025933e+00, 1.523456e+00, 1.357781e+00, 8.861101e-01, 9.026887e-01, 1.093868e+00, 1.200769e+00, 5.901244e-01, 5.709741e-01, 3.559139e-01, 1.237059e+00, 4.575963e-01, 3.105410e-01, 1.091317e+00, 3.313896e-01, 7.509750e-01, 1.514335e+00, 5.839953e-01, 1.605441e+00,
6.000000e-01	8.342326e-01, 1.362277e+00, 1.158031e+00, 9.003259e-01, 5.422933e-01, 6.771039e-01, 9.172252e-01, 1.059397e+00, 6.342702e-01, 5.508970e-01, 2.153466e-01, 9.577540e-01, 6.083255e-01, 4.130783e-01, 1.090481e+00, 1.804021e-01, 9.803701e-01, 1.461167e+00, 3.258271e-01, 1.446478e+00,
8.000000e-01	4.653795e-01, 8.728006e-01, 8.537716e-01, 8.713182e-01, 4.027772e-01, 5.525952e-01, 6.726223e-01, 6.741863e-01, 8.803700e-01, 4.686011e-01, 1.342787e-01, 5.508584e-01, 6.158151e-01, 4.737724e-01, 1.122790e+00, 9.593897e-02, 1.385946e+00, 8.035259e-01, 1.577836e-01, 1.390552e+00,
1.000000e+00	4.684814e-01, 6.678525e-01, 5.417831e-01, 7.200698e-01, 3.528106e-01, 5.103051e-01, 5.002009e-01, 3.259939e-01, 1.102070e+00, 5.931700e-01, 8.019180e-02, 2.949924e-01, 6.654107e-01, 4.229484e-01, 8.947847e-01, 4.662502e-02, 1.380475e+00, 4.999883e-01, 1.630541e-01, 1.223631e+00,
1.200000e+00	2.205532e-01, 5.148405e-01, 3.368384e-01, 4.472542e-01, 2.840897e-01, 4.419366e-01, 4.792482e-01, 2.548324e-01, 1.007608e+00, 7.527720e-01, 5.158962e-02, 1.994790e-01, 5.283809e-01, 2.853919e-01, 1.044974e+00, 2.996513e-02, 1.458395e+00, 3.991767e-01, 9.716324e-02, 1.185898e+00,
1.400000e+00	1.659678e-01, 2.939009e-01, 1.731292e-01, 4.994353e-01, 3.094686e-01, 5.501529e-01, 4.066563e-01, 1.786879e-01, 1.123648e+00, 7.429177e-01, 3.434483e-02, 1.004347e-01, 6.480273e-01, 2.112089e-01, 1.128709e+00, 2.004836e-02, 1.588303e+00, 2.302915e-01, 9.524166e-02, 1.060298e+00,
1.600000e+00	1.068971e-01, 2.140940e-01, 1.148268e-01, 4.515060e-01, 2.977910e-01, 5.105803e-01, 3.277335e-01, 1.529553e-01, 1.387251e+00, 7.218145e-01, 1.925277e-02, 4.672961e-02, 5.123763e-01, 1.356217e-01, 1.023607e+00, 8.361614e-03, 1.742988e+00, 1.203176e-01, 6.467266e-02, 1.234513e+00,
1.800000e+00	7.680650e-02, 1.775335e-01, 4.832829e-02, 4.437052e-01, 3.324099e-01, 4.830822e-01, 3.181812e-01, 1.137380e-01, 1.392351e+00, 7.077757e-01, 1.225826e-02, 2.464660e-02, 5.956552e-01, 1.076501e-01, 1.012387e+00, 5.729690e-03, 1.893769e+00, 1.028953e-01, 5.194875e-02, 1.064477e+00,
2.000000e+00	4.235479e-02, 9.614657e-02, 3.776562e-02, 4.834391e-01, 2.911258e-01, 6.663509e-01, 2.316567e-01, 1.144232e-01, 1.503842e+00, 8.432140e-01, 6.573462e-03, 1.586711e-02, 5.774695e-01, 7.228311e-02, 8.874209e-01, 2.896923e-03, 1.943984e+00, 5.553535e-02, 5.593613e-02, 8.894408e-01,
0.000000e+00	2.134295e+00, 2.090294e+00, 1.722457e+00, 2.993871e+00, 2.778354e+00, 2.297080e+00, 1.721643e+00, 6.032265e-01, 2.497686e+00, 1.003824e+00, 3.209933e-02, 1.183904e+00, 1.645974e+00, 1.350306e+00, 8.200468e-01, 1.148468e+00, 1.745239e+00, 6.750431e-01, 2.265463e+00, 1.006374e+00,
2.000000e-01	1.171377e+00, 1.169519e+00, 1.408019e+00, 2.215127e+00, 2.338434e+00, 1.660827e+00, 9.909342e-01, 7.115431e-01, 2.267762e+00, 1.099057e+00, 2.139085e-01, 1.115436e+00, 9.653273e-01, 1.218940e+00, 6.813399e-01, 9.809284e-01, 1.452302e+00, 8.210196e-01, 1.777577e+00, 5.493886e-01,
4.000000e-01	8.058600e-01, 9.876160e-01, 1.105702e+00, 1.356508e+00, 1.440009e+00, 1.282725e+00, 6.675511e-01, 9.542779e-01, 1.592324e+00, 7.899224e-01, 2.901850e-01, 9.112833e-01, 7.378341e-01, 8.923826e-01, 6.469014e-01, 5.051132e-01, 1.000357e+00, 7.583314e-01, 9.879087e-01, 6.054149e-01,
6.000000e-01	6.203685e-01, 5.617245e-01, 1.178799e+00, 1.208913e+00, 1.573837e+00, 9.385963e-01, 5.004210e-01, 8.690818e-01, 1.783301e+00, 6.761699e-01, 2.341978e-01, 7.934742e-01, 4.506697e-01, 5.972820e-01, 7.854126e-01, 2.792225e-01, 9.912826e-01, 7.217606e-01, 6.191189e-01, 7.603791e-01,
8.000000e-01	4.630133e-01, 4.255084e-01, 7.980568e-01, 9.250401e-01, 1.138404e+00, 9.273699e-01, 2.594786e-01, 9.606449e-01, 1.545799e+00, 6.210205e-01, 1.475802e-01, 6.378283e-01, 5.939795e-01, 4.879550e-01, 7.016851e-01, 1.694051e-01, 1.174020e+00, 4.477552e-01, 3.704317e-01, 7.362909e-01,
1.000000e+00	3.579041e-01, 2.303821e-01, 6.839468e-01, 8.863421e-01, 8.792729e-01, 8.571585e-01, 2.366080e-01, 6.081366e-01, 1.586909e+00, 6.714474e-01, 9.530691e-02, 3.196703e-01, 5.208378e-01, 3.346185e-01, 7.351817e-01, 7.929323e-02, 1.276537e+00, 2.726356e-01, 2.364485e-01, 8.139791e-01,
1.200000e+00	2.222261e-01, 1.927720e-01, 4.261046e-01, 7.303206e-01, 6.601946e-01, 7.824246e-01, 2.182462e-01, 6.068233e-01, 1.481497e+00, 7.003054e-01, 6.415643e-02, 1.953124e-01, 5.596583e-01, 2.507310e-01, 8.162222e-01, 4.200800e-02, 1.503014e+00, 1.873181e-01, 1.377366e-01, 9.301794e-01,
1.400000e+00	1.451567e-01, 1.753639e-01, 3.165124e-01, 8.115230e-01, 6.515010e-01, 9.399413e-01, 1.746792e-01, 5.363975e-01, 1.533127e+00, 8.057062e-01, 3.657981e-02, 9.724832e-02, 4.768725e-01, 1.819873e-01, 7.696690e-01, 2.634811e-02, 1.565897e+00, 1.310961e-01, 9.682114e-02, 9.121688e-01,
1.600000e+00	8.306024e-02, 1.196942e-01, 2.312992e-01, 7.707563e-01, 5.786716e-01, 8.733817e-01, 1.838798e-01, 4.240971e-01, 1.515769e+00, 6.956878e-01, 1.954262e-02, 6.993651e-02, 5.415407e-01, 1.403041e-01, 8.905160e-01, 1.399266e-02, 1.790425e+00, 8.505738e-02, 8.441544e-02, 1.025207e+00,
1.800000e+00	5.249018e-02, 7.402465e-02, 1.487796e-01, 8.015620e-01, 6.220846e-01, 7.071241e-01, 1.638639e-01, 3.179182e-01, 1.492077e+00, 7.504336e-01, 1.144922e-02, 4.250635e-02, 5.804661e-01, 8.580684e-02, 8.877356e-01, 1.032848e-02, 1.616150e+00, 5.169203e-02, 6.350856e-02, 9.654911e-01,
2.000000e+00	3.247334e-02, 5.052853e-02, 9.546083e-02, 6.693055e-01, 5.166396e-01, 6.773107e-01, 1.368332e-01, 2.416622e-01, 1.493846e+00, 8.774939e-01, 8.241729e-03, 1.707748e-02, 5.989602e-01, 5.741115e-02, 8.847240e-01, 4.526885e-03, 1.655186e+00, 3.847755e-02, 5.011617e-02, 1.073143e+00,
0.000000e+00	2.158064e+00, 1.292762e+00, 2.359271e+00, 1.383871e+00, 1.576581e+00, 2.704108e-01, 2.340386e+00, 7.638981e-01, 3.290004e-01, 2.410987e+00, 2.384415e+00, 7.828390e-01, 2.524145e+00, 1.139061e+00, 3.075684e+00, 2.054249e+00, 6.321229e-01, 1.226429e+00, 8.435991e-01, 1.911470e+00,
2.000000e-01	1.678437e+00, 8.614149e-01, 1.783506e+00, 9.564881e-01, 1.147773e+00, 1.539687e-01, 1.472940e+00, 4.771100e-01, 2.766578e-01, 1.883101e+00, 1.467254e+00, 8.201746e-01, 1.298529e+00, 1.143500e+00, 2.679349e+00, 1.747877e+00, 5.446682e-01, 8.566413e-01, 7.926254e-01, 1.262625e+00,
4.000000e-01	1.660677e+00, 6.378193e-01, 8.966684e-01, 7.041600e-01, 1.045916e+00, 1.005550e-01, 1.432729e+00, 2.916900e-01, 2.020260e-01, 1.209532e+00, 8.761299e-01, 4.325161e-01, 1.163480e+00, 7.179676e-01, 1.874882e+00, 1.144562e+00, 8.856343e-01, 5.868574e-01, 5.784751e-01, 9.015088e-01,
6.000000e-01	1.054899e+00, 5.450329e-01, 5.634740e-01, 4.278422e-01, 9.984088e-01, 4.743632e-02, 9.782764e-01, 2.218271e-01, 2.571837e-01, 9.902718e-01, 5.079819e-01, 2.147045e-01, 8.844338e-01, 4.879263e-01, 1.389142e+00, 1.153069e+00, 1.270956e+00, 4.605566e-01, 4.477833e-01, 6.879523e-01,
8.000000e-01	7.379889e-01, 3.244317e-01, 2.884869e-01, 2.550657e-01, 7.753480e-01, 6.711459e-02, 8.731920e-01, 1.103706e-01, 4.898741e-01, 8.136426e-01, 3.921309e-01, 1.300762e-01, 9.443302e-01, 3.431134e-01, 1.249058e+00, 7.792944e-01, 1.362918e+00, 3.044397e-01, 3.472097e-01, 5.944670e-01,
1.000000e+00	5.077484e-01, 2.336020e-01, 1.539367e-01, 1.671779e-01, 7.329033e-01, 1.687670e-01, 6.928576e-01, 8.295900e-02, 6.503581e-01, 9.747568e-01, 1.962667e-01, 7.977355e-02, 7.018234e-01, 3.010569e-01, 8.943316e-01, 4.283395e-01, 1.501433e+00, 2.050824e-01, 2.004894e-01, 5.915792e-01,
1.200000e+00	3.027009e-01, 1.659481e-01, 8.128482e-02, 1.095272e-01, 7.961110e-01, 3.224127e-01, 5.746694e-01, 5.344547e-02, 7.290558e-01, 7.436691e-01, 1.126508e-01, 4.259020e-02, 5.745588e-01, 1.707723e-01, 9.094131e-01, 2.514446e-01, 1.388138e+00, 1.353764e-01, 1.659464e-01, 6.478856e-01,
1.400000e+00	2.227167e-01, 1.036823e-01, 5.922947e-02, 6.681887e-02, 6.750138e-01, 3.660171e-01, 4.617952e-01, 3.141448e-02, 1.006171e+00, 8.337123e-01, 7.551958e-02, 2.040168e-02, 6.246231e-01, 1.579321e-01, 9.126522e-01, 1.121541e-01, 1.708110e+00, 9.826650e-02, 1.068526e-01, 6.094757e-01,
1.600000e+00	1.038361e-01, 8.632802e-02, 2.235333e-02, 1.131468e-01, 7.901634e-01, 4.614777e-01, 3.812446e-01, 4.413392e-02, 1.087687e+00, 9.327861e-01, 3.816909e-02, 1.320867e-02, 6.364890e-01, 9.405607e-02, 8.941663e-01, 6.222871e-02, 1.678671e+00, 5.396130e-02, 1.050181e-01, 8.253584e-01,
1.800000e+00	7.421669e-02, 5.385632e-02, 1.435051e-02, 2.108492e-01, 7.679328e-01, 6.213525e-01, 2.634585e-01, 5.714959e-02, 1.165846e+00, 9.586372e-01, 3.060276e-02, 5.931517e-03, 6.335213e-01, 6.769065e-02, 8.036968e-01, 4.112039e-02, 2.061321e+00, 3.311080e-02, 7.538894e-02, 7.455458e-01,
2.000000e+00	4.560422e-02, 3.439480e-02, 1.091161e-02, 3.043174e-01, 7.485979e-01, 6.386279e-01, 2.320660e-01, 6.665377e-02, 1.249383e+00, 7.539153e-01, 1.251832e-02, 3.711227e-03, 6.259328e-01, 3.809165e-02, 7.614531e-01, 1.887510e-02, 2.155700e+00, 2.250723e-02, 6.340089e-02, 8.131546e-01,
0.000000e+00	1.311893e+00, 2.354279e+00, 2.729161e+00, 1.983244e+00, 1.759888e-01, 3.134154e+00, 1.311168e+00, 2.057861e+00, 2.197019e+00, 6.886736e-01, 1.483876e+00, 1.135147e+00, 5.041771e-01, 2.975816e+00, 2.591556e+00, 3.573479e-01, 5.358100e-01, 2.089869e+00, 1.123441e+00, 1.072936e-01,
2.000000e-01	1.290429e+00, 2.255947e+00, 2.056964e+00, 2.174266e+00, 3.326170e-01, 1.914913e+00, 1.351850e+00, 1.814354e+00, 1.282167e+00, 3.636977e-01, 1.423524e+00, 8.049007e-01, 3.813380e-01, 2.287924e+00, 2.518260e+00, 2.002033e-01, 3.844983e-01, 1.491993e+00, 7.962759e-01, 4.852736e-01,
4.000000e-01	1.366631e+00, 1.530992e+00, 1.608957e+00, 1.273219e+00, 5.273798e-01, 9.479150e-01, 1.191990e+00, 1.341152e+00, 1.427723e+00, 3.218873e-01, 7.807691e-01, 7.866549e-01, 5.198240e-01, 1.909267e+00, 2.176317e+00, 1.013847e-01, 3.599796e-01, 9.082086e-01, 4.480494e-01, 5.714841e-01,
6.000000e-01	9.038740e-01, 1.320119e+00, 1.252765e+00, 9.611897e-01, 5.240625e-01, 5.689493e-01, 1.054242e+00, 9.121155e-01, 1.355346e+00, 2.848368e-01, 4.951087e-01, 7.931782e-01, 4.227918e-01, 1.776413e+00, 1.629547e+00, 6.079963e-02, 3.006424e-01, 5.273209e-01, 2.398130e-01, 9.021840e-01,
8.000000e-01	9.628280e-01, 1.223841e+00, 7.016702e-01, 7.052278e-01, 4.799235e-01, 3.303769e-01, 7.516529e-01, 5.915543e-01, 1.355365e+00, 4.626009e-01, 2.766085e-01, 4.698357e-01, 4.880337e-01, 1.366399e+00, 1.404708e+00, 3.040155e-02, 2.266127e-01, 3.839015e-01, 1.477923e-01, 9.172578e-01,
1.000000e+00	1.175234e+00, 9.355765e-01, 3.768618e-01, 4.581460e-01, 6.278218e-01, 2.034420e-01, 9.221682e-01, 3.330697e-01, 1.100577e+00, 7.168488e-01, 1.706350e-01, 2.250692e-01, 5.510659e-01, 1.288623e+00, 1.451653e+00, 2.003283e-02, 4.021884e-01, 2.547080e-01, 1.086275e-01, 9.661285e-01,
1.200000e+00	1.085497e+00, 7.251937e-01, 2.180111e-01, 3.143510e-01, 5.156194e-01, 1.196558e-01, 6.481417e-01, 1.439388e-01, 1.136513e+00, 6.476695e-01, 1.224510e-01, 1.405091e-01, 5.585052e-01, 6.989745e-01, 1.194596e+00, 9.680902e-03, 7.917479e-01, 1.473278e-01, 9.378839e-02, 1.064391e+00,
1.400000e+00	9.059038e-01, 4.752945e-01, 1.385182e-01, 2.305947e-01, 4.772706e-01, 9.590212e-02, 6.297014e-01, 1.403292e-01, 1.319853e+00, 7.486181e-01, 6.835268e-02, 6.357057e-02, 4.391805e-01, 5.623552e-01, 1.153975e+00, 5.051753e-03, 1.079041e+00, 1.088275e-01, 6.410117e-02, 1.210296e+00,
1.600000e+00	6.583715e-01, 3.074861e-01, 7.978638e-02, 1.417445e-01, 4.414761e-01, 1.716601e-01, 6.872072e-01, 8.345388e-02, 1.352211e+00, 7.861756e-01, 3.150388e-02, 4.162502e-02, 5.115519e-01, 4.425972e-01, 1.177000e+00, 3.315311e-03, 1.416701e+00, 5.576523e-02, 4.061444e-02, 1.101749e+00,
1.800000e+00	4.213945e-01, 2.205067e-01, 3.896621e-02, 8.603927e-02, 4.682485e-01, 1.971436e-01, 5.116840e-01, 4.943082e-02, 1.441676e+00, 7.786770e-01, 2.515649e-02, 2.051249e-02, 5.634865e-01, 2.842849e-01, 1.042951e+00, 1.671218e-03, 1.607495e+00, 3.594207e-02, 4.418017e-02, 1.010820e+00,
2.000000e+00	2.893817e-01, 1.657578e-01, 1.737880e-02, 6.147365e-02, 4.738974e-01, 2.858024e-01, 4.962613e-01, 4.493383e-02, 1.252347e+00, 7.507708e-01, 1.271781e-02, 1.269688e-02, 5.242503e-01, 2.216600e-01, 8.929686e-01, 1.105979e-03, 1.326103e+00, 2.389045e-02, 4.944745e-02, 1.011279e+00,
0.000000e+00	2.046981e+00, 2.333237e+00, 2.907675e+00, 1.492051e+00, 1.858329e+00, 1.783707e+00, 1.786251e+00, 2.223085e+00, 3.682226e-01, 1.886525e-01, 1.998559e+00, 2.055751e+00, 4.534922e-01, 2.147213e+00, 6.061504e-01, 4.649787e-01, 2.275716e+00, 1.407473e+00, 5.076525e-01, 7.367386e-01,
2.000000e-01	1.810423e+00, 2.117358e+00, 1.800571e+00, 1.039952e+00, 1.637028e+00, 1.760800e+00, 1.084780e+00, 1.832415e+00, 2.993372e-01, 1.239589e-01, 1.573428e+00, 1.858118e+00, 5.176565e-01, 1.943467e+00, 6.910771e-01, 2.314741e-01, 1.867654e+00, 9.991772e-01, 1.934199e-01, 8.314920e-01,
4.000000e-01	1.071782e+00, 1.805744e+00, 1.145898e+00, 8.647975e-01, 1.347331e+00, 1.290018e+00, 6.747496e-01, 1.441699e+00, 4.369665e-01, 8.483299e-02, 9.989873e-01, 1.184067e+00, 5.885065e-01, 1.554456e+00, 8.191888e-01, 1.625111e-01, 1.369452e+00, 6.058337e-01, 1.604726e-01, 1.082737e+00,
6.000000e-01	6.956739e-01, 1.412580e+00, 6.895518e-01, 9.217669e-01, 1.078228e+00, 1.128813e+00, 4.618555e-01, 1.229124e+00, 7.475620e-01, 9.976631e-02, 5.764785e-01, 9.962541e-01, 5.240711e-01, 1.361552e+00, 7.687924e-01, 9.740068e-02, 1.079623e+00, 4.306706e-01, 1.095826e-01, 1.001396e+00,
8.000000e-01	5.933025e-01, 1.143446e+00, 5.022232e-01, 7.567815e-01, 9.054753e-01, 9.852119e-01, 3.561410e-01, 9.898235e-01, 1.044887e+00, 1.723926e-01, 3.636044e-01, 4.797561e-01, 5.949476e-01, 1.102011e+00, 9.341064e-01, 5.334949e-02, 8.268493e-01, 2.548780e-01, 7.048663e-02, 1.042932e+00,
1.000000e+00	7.996786e-01, 8.118577e-01, 3.419199e-01, 7.631989e-01, 5.887587e-01, 8.241778e-01, 2.787587e-01, 6.629165e-01, 1.156639e+00, 2.848064e-01, 2.290399e-01, 2.924236e-01, 5.357273e-01, 8.016947e-01, 8.594357e-01, 2.168493e-02, 9.750324e-01, 1.910973e-01, 7.796550e-02, 1.094896e+00,
1.200000e+00	5.311029e-01, 5.689452e-01, 2.581600e-01, 6.810563e-01, 4.487312e-01, 6.989239e-01, 2.376267e-01, 5.838362e-01, 1.212929e+00, 5.114609e-01, 1.358709e-01, 1.783339e-01, 6.630379e-01, 5.869003e-01, 8.673981e-01, 1.607256e-02, 1.109915e+00, 1.240506e-01, 4.946984e-02, 1.006155e+00,
1.400000e+00	3.124364e-01, 3.967662e-01, 1.547983e-01, 6.856276e-01, 3.908060e-01, 8.157852e-01, 2.416089e-01, 4.297809e-01, 1.320344e+00, 5.887757e-01, 8.822360e-02, 1.019854e-01, 5.195966e-01, 4.391085e-01, 8.814785e-01, 9.121737e-03, 1.425687e+00, 7.864724e-02, 5.292886e-02, 9.900521e-01,
1.600000e+00	2.429676e-01, 2.648604e-01, 1.364171e-01, 6.925556e-01, 4.130992e-01, 7.230114e-01, 2.539267e-01, 3.678320e-01, 1.058150e+00, 6.039464e-01, 5.180683e-02, 4.862003e-02, 5.765652e-01, 3.401139e-01, 9.628146e-01, 4.120030e-03, 1.734411e+00, 4.876967e-02, 4.838284e-02, 1.075376e+00,
1.800000e+00	1.480984e-01, 1.929719e-01, 7.908235e-02, 6.904334e-01, 3.994036e-01, 6.954304e-01, 1.857151e-01, 2.535769e-01, 1.486138e+00, 8.013912e-01, 2.927907e-02, 3.199287e-02, 5.596321e-01, 1.783003e-01, 8.990135e-01, 2.389363e-03, 1.772953e+00, 3.203592e-02, 4.389742e-02, 9.718385e-01,
2.000000e+00	9.242823e-02, 1.266251e-01, 6.055075e-02, 6.477047e-01, 4.129087e-01, 5.514814e-01, 2.213825e-01, 2.099671e-01, 1.483125e+00, 7.216121e-01, 1.798497e-02, 1.655156e-02, 5.939040e-01, 1.524630e-01, 8.720574e-01, 1.468099e-03, 1.855271e+00, 2.156839e-02, 4.098624e-02, 1.218619e+00,
0.000000e+00	2.674825e+00, 1.044416e+00, 1.865925e+00, 2.157170e+00, 8.594413e-01, 2.536759e+00, 1.024932e+00, 2.356205e+00, 1.123214e+00, 6.292546e-01, 1.886329e+00, 2.106884e+00, 1.078628e+00, 2.350143e+00, 1.159642e+00, 2.468067e+00, 5.720215e-01, 1.180618e+00, 2.666385e+00, 1.344902e+00,
2.000000e-01	2.043517e+00, 1.332688e+00, 1.770517e+00, 2.268593e+00, 7.384802e-01, 1.766586e+00, 8.153146e-01, 2.002578e+00, 1.172654e+00, 4.039825e-01, 1.310618e+00, 1.616899e+00, 7.482645e-01, 1.746941e+00, 1.142122e+00, 1.730375e+00, 4.612104e-01, 1.292674e+00, 1.550950e+00, 1.198882e+00,
4.000000e-01	1.568686e+00, 1.145552e+00, 1.349325e+00, 1.325532e+00, 5.370584e-01, 1.155104e+00, 7.782901e-01, 1.592277e+00, 1.193289e+00, 2.432864e-01, 9.714315e-01, 1.180399e+00, 6.827126e-01, 1.405328e+00, 9.945255e-01, 1.221167e+00, 3.622213e-01, 7.588476e-01, 8.219113e-01, 1.094400e+00,
6.000000e-01	1.229539e+00, 1.301606e+00, 9.649233e-01, 1.338520e+00, 4.710366e-01, 7.649567e-01, 5.651854e-01, 8.771200e-01, 1.137248e+00, 2.213892e-01, 6.840248e-01, 8.423955e-01, 4.838843e-01, 1.253636e+00, 1.016068e+00, 1.151350e+00, 3.455900e-01, 9.276132e-01, 5.136674e-01, 1.183814e+00,
8.000000e-01	1.099288e+00, 1.182293e+00, 8.610322e-01, 8.333875e-01, 4.283607e-01, 5.698376e-01, 4.257199e-01, 7.580470e-01, 1.264813e+00, 3.335880e-01, 4.232735e-01, 4.710173e-01, 5.582134e-01, 9.496016e-01, 1.124070e+00, 8.321948e-01, 2.741731e-01, 7.361997e-01, 2.712665e-01, 1.004941e+00,
1.000000e+00	1.005397e+00, 1.493681e+00, 4.375747e-01, 6.836523e-01, 3.582434e-01, 5.287419e-01, 5.802272e-01, 4.778617e-01, 1.218589e+00, 5.296278e-01, 2.193380e-01, 2.745457e-01, 5.948829e-01, 9.454189e-01, 1.068477e+00, 4.698880e-01, 3.054757e-01, 5.443649e-01, 1.709502e-01, 1.137523e+00,
1.200000e+00	9.530543e-01, 1.252315e+00, 2.629018e-01, 5.432357e-01, 3.083425e-01, 4.552495e-01, 4.143869e-01, 2.928936e-01, 1.257802e+00, 5.863205e-01, 1.271310e-01, 1.624177e-01, 4.824462e-01, 8.484938e-01, 1.130201e+00, 2.242877e-01, 4.922435e-01, 3.200475e-01, 1.024952e-01, 1.107428e+00,
1.400000e+00	9.769217e-01, 8.907842e-01, 1.814258e-01, 4.316211e-01, 2.922045e-01, 4.783227e-01, 3.960594e-01, 1.952078e-01, 1.229870e+00, 6.711261e-01, 7.347488e-02, 8.479628e-02, 5.649458e-01, 6.510768e-01, 9.461349e-01, 1.473852e-01, 8.891895e-01, 2.534308e-01, 7.877597e-02, 1.032356e+00,
1.600000e+00	7.995597e-01, 6.106957e-01, 8.328161e-02, 3.384208e-01, 3.165852e-01, 4.972013e-01, 2.729980e-01, 1.447795e-01, 1.140941e+00, 8.742432e-01, 5.057831e-02, 5.071678e-02, 6.537163e-01, 6.493610e-01, 8.747506e-01, 7.376483e-02, 1.028457e+00, 1.480073e-01, 7.186230e-02, 8.903763e-01,
1.800000e+00	5.423645e-01, 4.360121e-01, 3.955100e-02, 3.365739e-01, 2.832823e-01, 6.358455e-01, 3.410315e-01, 1.274827e-01, 1.498944e+00, 7.756762e-01, 2.834476e-02, 2.666375e-02, 5.395718e-01, 4.279435e-01, 8.073721e-01, 4.252264e-02, 1.497382e+00, 8.409377e-02, 7.171883e-02, 9.949087e-01,
2.000000e+00	3.608248e-01, 3.225279e-01, 2.676635e-02, 2.846742e-01, 2.895757e-01, 6.152221e-01, 2.849332e-01, 9.007364e-02, 1.469090e+00, 7.910635e-01, 1.476048e-02, 1.549210e-02, 5.020226e-01, 3.115221e-01, 8.680270e-01, 2.703700e-02, 1.692669e+00, 5.955883e-02, 5.584034e-02, 9.473441e-01,
0.000000e+00	1.316902e+00, 2.652202e+00, 3.070460e+00, 2.128482e+00, 7.378939e-01, 1.021410e+00, 9.821171e-01, 1.480883e+00, 1.404749e+00, 1.182705e+00, 4.292497e-01, 5.706633e-01, 7.481492e-01, 1.991789e+00, 7.250583e-01, 1.299694e+00, 2.965276e+00, 1.758758e+00, 5.338994e-01, 1.873705e+00,
2.000000e-01	8.496876e-01, 2.063739e+00, 1.887157e+00, 1.613592e+00, 5.596325e-01, 8.271515e-01, 8.290518e-01, 1.161970e+00, 1.201372e+00, 1.058290e+00, 2.257729e-01, 4.815098e-01, 6.676584e-01, 1.337046e+00, 6.760450e-01, 1.172340e+00, 2.286821e+00, 1.904751e+00, 2.474250e-01, 1.165264e+00,
4.000000e-01	5.086603e-01, 1.190428e+00, 1.283244e+00, 1.165978e+00, 4.533176e-01, 8.425128e-01, 5.014017e-01, 1.001641e+00, 1.320243e+00, 7.934718e-01, 9.690399e-02, 7.953792e-01, 7.636216e-01, 1.381738e+00, 7.463239e-01, 7.995324e-01, 1.904237e+00, 1.252293e+00, 2.057979e-01, 1.229155e+00,
6.000000e-01	3.091416e-01, 1.098031e+00, 1.250684e+00, 1.044511e+00, 3.745075e-01, 9.012505e-01, 2.794019e-01, 6.998871e-01, 1.663448e+00, 7.603011e-01, 9.212216e-02, 7.858743e-01, 5.534167e-01, 1.256416e+00, 7.486767e-01, 4.586497e-01, 1.144808e+00, 1.087197e+00, 1.316919e-01, 9.883694e-01,
8.000000e-01	2.177906e-01, 8.176415e-01, 8.372426e-01, 1.014767e+00, 3.719061e-01, 8.443530e-01, 2.485211e-01, 5.316701e-01, 1.286567e+00, 7.945168e-01, 5.177154e-02, 4.054970e-01, 5.731081e-01, 8.858533e-01, 8.434093e-01, 3.149420e-01, 1.234783e+00, 9.009182e-01, 1.092140e-01, 1.069279e+00,
1.000000e+00	1.485101e-01, 5.388206e-01, 4.943466e-01, 7.544887e-01, 4.053096e-01, 8.677923e-01, 1.910599e-01, 4.210719e-01, 1.479295e+00, 7.823379e-01, 3.168717e-02, 2.680752e-01, 5.931426e-01, 6.142265e-01, 9.282913e-01, 1.574597e-01, 1.569018e+00, 5.230360e-01, 8.206998e-02, 1.070108e+00,
1.200000e+00	9.921713e-02, 3.688961e-01, 3.623905e-01, 8.918739e-01, 3.555464e-01, 7.268516e-01, 1.458870e-01, 3.735633e-01, 1.300316e+00, 8.262727e-01, 1.875539e-02, 1.375057e-01, 5.478291e-01, 4.549940e-01, 7.876075e-01, 7.549851e-02, 1.242095e+00, 3.152346e-01, 7.045964e-02, 9.094408e-01,
1.400000e+00	6.699943e-02, 2.623999e-01, 2.182332e-01, 6.782185e-01, 3.686904e-01, 8.325311e-01, 1.144980e-01, 3.454068e-01, 1.325019e+00, 7.944502e-01, 9.881528e-03, 8.317744e-02, 5.682280e-01, 2.891339e-01, 9.128942e-01, 4.768636e-02, 1.879025e+00, 2.503379e-01, 6.500636e-02, 8.963559e-01,
1.600000e+00	5.184059e-02, 1.703270e-01, 1.682650e-01, 6.936237e-01, 4.271269e-01, 8.849199e-01, 1.295225e-01, 2.972892e-01, 1.544160e+00, 8.516741e-01, 6.389481e-03, 4.374247e-02, 5.945265e-01, 1.935127e-01, 7.072808e-01, 2.552196e-02, 1.822558e+00, 1.391461e-01, 5.874447e-02, 9.169626e-01,
1.800000e+00	3.057496e-02, 1.173158e-01, 1.155372e-01, 7.247519e-01, 3.543139e-01, 8.520967e-01, 1.355648e-01, 2.874399e-01, 1.512392e+00, 6.847550e-01, 4.274652e-03, 2.959933e-02, 5.699002e-01, 1.517774e-01, 9.023981e-01, 1.516046e-02, 1.752873e+00, 1.031393e-01, 4.137066e-02, 8.262527e-01,
2.000000e+00	2.056444e-02, 9.293405e-02, 8.785612e-02, 7.105532e-01, 4.737299e-01, 8.141728e-01, 1.243691e-01, 2.236725e-01, 1.354945e+00, 7.158125e-01, 2.455487e-03, 1.315476e-02, 5.956595e-01, 9.020925e-02, 8.622338e-01, 8.816796e-03, 1.755192e+00, 5.792043e-02, 3.887207e-02, 8.977693e-01,
0.000000e+00	3.615115e-01, 9.067641e-01, 7.663913e-01, 2.180354e+00, 2.747967e+00, 6.485605e-01, 2.760371e+00, 1.621554e-01, 6.142243e-01, 3.194537e+00, 5.496870e-01, 1.795794e+00, 3.106986e+00, 3.998672e-01, 1.707806e+00, 9.196004e-01, 2.043382e-01, 1.143099e+00, 4.494942e-01, 2.937200e+00,
2.000000e-01	6.178153e-01, 7.700495e-01, 8.916157e-01, 1.291507e+00, 2.122698e+00, 3.156059e-01, 1.716212e+00, 1.215016e-01, 5.004821e-01, 1.882649e+00, 3.520672e-01, 8.081812e-01, 1.903500e+00, 4.297602e-01, 1.290737e+00, 5.858583e-01, 3.864478e-01, 9.419168e-01, 4.870533e-01, 1.568514e+00,
4.000000e-01	7.021589e-01, 5.404701e-01, 6.234991e-01, 8.858416e-01, 1.590974e+00, 2.771660e-01, 1.314993e+00, 6.750665e-02, 3.584060e-01, 1.314601e+00, 2.386396e-01, 5.817180e-01, 1.543658e+00, 3.455101e-01, 9.704473e-01, 3.515693e-01, 6.726962e-01, 8.286162e-01, 5.059777e-01, 9.226467e-01,
6.000000e-01	6.174360e-01, 2.969241e-01, 4.000856e-01, 6.139489e-01, 1.036256e+00, 4.086724e-01, 9.641460e-01, 6.094027e-02, 4.095648e-01, 1.316907e+00, 1.429881e-01, 2.442542e-01, 1.282907e+00, 2.335326e-01, 7.212924e-01, 1.696909e-01, 1.025286e+00, 4.722616e-01, 3.681656e-01, 7.870260e-01,
8.000000e-01	5.214197e-01, 2.306460e-01, 2.077973e-01, 3.816755e-01, 1.052416e+00, 6.303236e-01, 5.786952e-01, 5.649781e-02, 5.168736e-01, 1.051746e+00, 8.724998e-02, 1.942532e-01, 6.908556e-01, 1.709787e-01, 7.051003e-01, 9.674546e-02, 1.392124e+00, 3.374926e-01, 3.889350e-01, 6.082768e-01,
1.000000e+00	3.465935e-01, 1.642168e-01, 1.122754e-01, 3.955429e-01, 9.313355e-01, 7.554871e-01, 4.975927e-01, 8.099527e-02, 8.698170e-01, 1.010639e+00, 5.642357e-02, 8.995506e-02, 7.136039e-01, 1.020348e-01, 6.006557e-01, 5.489169e-02, 1.340715e+00, 2.116739e-01, 2.773110e-01, 6.822107e-01,
1.200000e+00	2.027201e-01, 1.257928e-01, 7.455111e-02, 4.453265e-01, 8.107894e-01, 8.226790e-01, 3.201776e-01, 1.293671e-01, 9.642230e-01, 1.034636e+00, 2.418908e-02, 6.004679e-02, 8.345093e-01, 6.674983e-02, 7.598426e-01, 3.044506e-02, 1.404806e+00, 1.486377e-01, 1.696761e-01, 5.775030e-01,
1.400000e+00	1.423431e-01, 6.568241e-02, 4.076695e-02, 5.807674e-01, 8.161017e-01, 8.627131e-01, 2.186498e-01, 1.499579e-01, 9.908816e-01, 9.893141e-01, 1.583286e-02, 3.291819e-02, 5.295593e-01, 5.663046e-02, 6.464370e-01, 1.742905e-02, 1.383604e+00, 8.483542e-02, 1.350541e-01, 5.680939e-01,
1.600000e+00	9.864942e-02, 5.590774e-02, 3.380660e-02, 4.995840e-01, 9.991786e-01, 7.234405e-01, 1.538763e-01, 2.492375e-01, 1.331183e+00, 8.985494e-01, 1.067700e-02, 1.592103e-02, 6.060040e-01, 3.754907e-02, 6.992056e-01, 9.156640e-03, 1.287523e+00, 4.887266e-02, 8.226394e-02, 7.486709e-01,
1.800000e+00	6.399757e-02, 4.167858e-02, 2.946029e-02, 5.888001e-01, 7.476520e-01, 8.853761e-01, 1.064592e-01, 2.640665e-01, 1.259294e+00, 7.954324e-01, 7.725779e-03, 7.522439e-03, 5.912474e-01, 2.343052e-02, 7.830282e-01, 4.976275e-03, 1.417304e+00, 2.934951e-02, 6.717500e-02, 8.952292e-01,
2.000000e+00	3.844311e-02, 2.556177e-02, 2.948930e-02, 6.495680e-01, 6.374405e-01, 9.036745e-01, 8.613392e-02, 3.653407e-01, 1.150624e+00, 9.460267e-01, 4.315425e-03, 4.106211e-03, 6.140722e-01, 1.976746e-02, 6.076313e-01, 2.970359e-03, 1.775965e+00, 2.483752e-02, 6.336740e-02, 7.832283e-01,
0.000000e+00	1.075246e+00, 5.461992e-01, 2.143120e-01, 4.794081e-01, 1.160330e+00, 8.859141e-01, 1.258776e+00, 5.514038e-01, 3.215106e+00, 2.110920e+00, 2.598672e+00, 2.622954e+00, 2.446992e+00, 1.924082e+00, 1.226487e+00, 2.004651e+00, 2.336926e+00, 8.548792e-02, 1.396992e-01, 1.115965e+00,
2.000000e-01	5.811071e-01, 6.697212e-01, 1.382404e-01, 3.655029e-01, 7.900088e-01, 8.163590e-01, 9.237124e-01, 3.463748e-01, 2.253267e+00, 1.716322e+00, 1.672582e+00, 1.688885e+00, 1.841619e+00, 1.294137e+00, 7.934271e-01, 1.743723e+00, 2.036984e+00, 3.633508e-01, 2.982807e-01, 8.993661e-01,
4.000000e-01	3.525526e-01, 5.740240e-01, 8.363826e-02, 2.544009e-01, 9.204885e-01, 7.518148e-01, 6.283369e-01, 3.103189e-01, 2.412180e+00, 1.202502e+00, 8.586671e-01, 7.782261e-01, 1.538157e+00, 8.403509e-01, 6.892308e-01, 1.311146e+00, 1.890362e+00, 5.011543e-01, 3.692553e-01, 5.325576e-01,
6.000000e-01	2.375779e-01, 3.064143e-01, 4.499702e-02, 1.571310e-01, 8.988322e-01, 8.422774e-01, 3.970474e-01, 2.621014e-01, 1.865588e+00, 1.037559e+00, 4.798165e-01, 3.457645e-01, 1.210050e+00, 5.916393e-01, 5.071231e-01, 1.068898e+00, 1.921551e+00, 4.770133e-01, 3.658921e-01, 3.846103e-01,
8.000000e-01	1.277935e-01, 2.336730e-01, 2.315439e-02, 1.844461e-01, 8.028347e-01, 7.019036e-01, 2.806971e-01, 3.493536e-01, 2.159471e+00, 9.394797e-01, 3.375590e-01, 2.670689e-01, 9.810973e-01, 4.040968e-01, 5.104184e-01, 7.367951e-01, 2.039081e+00, 3.410524e-01, 3.347293e-01, 4.262921e-01,
1.000000e+00	7.837554e-02, 1.582728e-01, 1.488106e-02, 2.827479e-01, 9.602886e-01, 8.922586e-01, 1.873650e-01, 3.321360e-01, 1.733324e+00, 8.151366e-01, 2.319791e-01, 1.367188e-01, 8.296278e-01, 3.064347e-01, 4.512274e-01, 3.708381e-01, 1.889954e+00, 2.555823e-01, 2.425203e-01, 5.640345e-01,
1.200000e+00	5.541005e-02, 1.009936e-01, 9.948509e-03, 3.771060e-01, 8.342917e-01, 8.712166e-01, 1.284688e-01, 3.365186e-01, 1.750583e+00, 7.249975e-01, 1.361386e-01, 8.668274e-02, 6.739436e-01, 2.020780e-01, 6.648465e-01, 2.393814e-01, 1.665375e+00, 1.525764e-01, 1.176517e-01, 5.960092e-01,
1.400000e+00	4.047316e-02, 8.578799e-02, 8.893125e-03, 5.530255e-01, 7.201316e-01, 9.598974e-01, 9.786463e-02, 2.843686e-01, 1.564281e+00, 7.304488e-01, 8.108483e-02, 4.679927e-02, 5.646674e-01, 1.675658e-01, 6.631088e-01, 1.155455e-01, 2.413294e+00, 1.004877e-01, 1.244222e-01, 7.517681e-01,
1.600000e+00	2.659694e-02, 5.663163e-02, 1.299423e-02, 5.545704e-01, 6.949342e-01, 7.957031e-01, 6.845108e-02, 3.335106e-01, 1.358594e+00, 7.263913e-01, 5.637164e-02, 2.713673e-02, 6.332137e-01, 1.002083e-01, 5.924959e-01, 5.551721e-02, 1.965839e+00, 6.157822e-02, 1.087930e-01, 8.738640e-01,
1.800000e+00	1.680805e-02, 3.302742e-02, 1.861025e-02, 7.225492e-01, 7.521436e-01, 1.034941e+00, 6.106588e-02, 3.888563e-01, 1.458296e+00, 7.496109e-01, 3.190076e-02, 1.273370e-02, 5.659000e-01, 8.181573e-02, 6.507125e-01, 2.925806e-02, 2.153058e+00, 3.848563e-02, 8.354852e-02, 7.009597e-01,
2.000000e+00	1.068879e-02, 2.816710e-02, 2.467370e-02, 6.990376e-01, 6.762117e-01, 8.225122e-01, 4.762733e-02, 3.530733e-01, 1.479813e+00, 8.391300e-01, 1.813443e-02, 6.560744e-03, 6.081399e-01, 5.722086e-02, 7.258342e-01, 2.533642e-02, 2.165282e+00, 1.849940e-02, 5.637544e-02, 8.282519e-01,
0.000000e+00	5.636281e-01, 1.894075e+00, 4.587013e-01, 2.253197e+00, 3.566228e-01, 5.495289e-01, 9.070964e-01, 1.805049e+00, 2.218816e+00, 1.416467e+00, 3.159427e+00, 2.321040e+00, 1.976568e+00, 5.969672e-01, 1.420938e+00, 2.397852e+00, 1.480785e+00, 7.204803e-01, 1.184675e+00, 2.554023e+00,
2.000000e-01	4.820092e-01, 1.493321e+00, 6.969867e-01, 1.775348e+00, 2.730651e-01, 3.103051e-01, 6.928195e-01, 1.404850e+00, 1.921371e+00, 8.344930e-01, 1.374688e+00, 1.219902e+00, 1.335670e+00, 6.068009e-01, 1.072751e+00, 1.657398e+00, 1.040259e+00, 8.675150e-01, 9.811139e-01, 1.896549e+00,
4.000000e-01	4.554793e-01, 1.657366e+00, 7.776923e-01, 1.158693e+00, 2.101896e-01, 2.986032e-01, 7.106909e-01, 7.216792e-01, 1.728050e+00, 7.999752e-01, 1.128507e+00, 8.000441e-01, 8.957758e-01, 6.869398e-01, 1.040335e+00, 1.200098e+00, 8.521461e-01, 8.938782e-01, 6.281463e-01, 1.582428e+00,
6.000000e-01	5.769536e-01, 1.281630e+00, 5.725795e-01, 7.309387e-01, 1.585142e-01, 3.666504e-01, 5.646189e-01, 4.536392e-01, 1.806378e+00, 7.951221e-01, 7.024185e-01, 3.926242e-01, 6.064417e-01, 7.232710e-01, 1.047159e+00, 1.246421e+00, 7.439725e-01, 5.675102e-01, 4.116082e-01, 1.688157e+00,
8.000000e-01	4.422638e-01, 1.057358e+00, 3.407414e-01, 4.091530e-01, 1.007465e-01, 3.602669e-01, 5.070028e-01, 2.860429e-01, 1.615633e+00, 7.990037e-01, 4.129456e-01, 2.111333e-01, 7.090940e-01, 6.479184e-01, 9.471650e-01, 8.326158e-01, 1.114493e+00, 3.827539e-01, 3.577520e-01, 1.242105e+00,
1.000000e+00	4.866520e-01, 7.936473e-01, 1.879076e-01, 2.730963e-01, 1.451537e-01, 4.216939e-01, 4.963850e-01, 1.793240e-01, 1.631323e+00, 7.041704e-01, 2.770337e-01, 1.281013e-01, 7.287507e-01, 5.612818e-01, 8.214715e-01, 5.044330e-01, 1.161569e+00, 2.980033e-01, 1.833455e-01, 1.120744e+00,
1.200000e+00	2.793564e-01, 5.002718e-01, 9.906382e-02, 2.290549e-01, 1.816832e-01, 5.732341e-01, 3.522504e-01, 1.193284e-01, 1.518086e+00, 6.556920e-01, 1.529590e-01, 6.468781e-02, 6.217373e-01, 5.376012e-01, 8.084859e-01, 2.669622e-01, 1.446790e+00, 1.648005e-01, 1.715420e-01, 1.104019e+00,
1.400000e+00	2.132338e-01, 4.129932e-01, 5.639335e-02, 1.791064e-01, 1.712669e-01, 5.503724e-01, 3.128012e-01, 1.063802e-01, 1.752003e+00, 9.288178e-01, 8.373592e-02, 3.547718e-02, 5.353039e-01, 3.449537e-01, 8.225786e-01, 1.460464e-01, 1.351466e+00, 1.078124e-01, 1.009540e-01, 9.649790e-01,
1.600000e+00	1.231059e-01, 2.496236e-01, 2.873016e-02, 2.569045e-01, 2.421562e-01, 5.815672e-01, 2.653170e-01, 9.539021e-02, 1.551411e+00, 7.213372e-01, 6.249742e-02, 2.378503e-02, 5.942799e-01, 1.730819e-01, 8.188515e-01, 8.916673e-02, 1.825140e+00, 7.992558e-02, 7.215699e-02, 9.612253e-01,
1.800000e+00	8.764757e-02, 1.854848e-01, 2.092246e-02, 3.133905e-01, 3.157537e-01, 6.446423e-01, 2.294341e-01, 1.023230e-01, 1.383637e+00, 9.067807e-01, 3.194574e-02, 1.240909e-02, 5.347150e-01, 1.558358e-01, 9.668092e-01, 5.815362e-02, 1.689250e+00, 3.981920e-02, 6.730656e-02, 8.965848e-01,
2.000000e+00	5.344533e-02, 1.270470e-01, 1.031951e-02, 3.872130e-01, 4.203829e-01, 7.414785e-01, 2.309383e-01, 1.108764e-01, 1.511472e+00, 8.690831e-01, 1.476491e-02, 6.501349e-03, 5.419696e-01, 9.893770e-02, 8.601377e-01, 2.615120e-02, 2.045127e+00, 2.986737e-02, 5.256045e-02, 1.074386e+00,
0.000000e+00	1.257014e-01, 3.004863e+00, 1.195272e-01, 2.344880e+00, 2.368066e-01, 2.622455e+00, 2.339090e+00, 3.629552e-01, 1.400273e+00, 1.068342e-01, 2.162672e+00, 2.282670e-01, 1.707524e+00, 2.916395e+00, 1.994137e+00, 2.904046e-01, 6.304708e-01, 1.685454e+00, 3.640210e-01, 9.548943e-02,
2.000000e-01	4.654992e-01, 1.982362e+00, 5.216968e-01, 1.310032e+00, 3.669479e-01, 1.442228e+00, 1.855500e+00, 7.286494e-01, 1.105335e+00, 2.807969e-01, 1.264588e+00, 3.896996e-01, 1.232482e+00, 2.387878e+00, 2.182063e+00, 1.493946e-01, 6.120739e-01, 9.297913e-01, 3.759240e-01, 4.022516e-01,
4.000000e-01	6.013692e-01, 1.103373e+00, 6.208627e-01, 1.024058e+00, 5.397369e-01, 9.388775e-01, 1.139775e+00, 5.942273e-01, 8.622839e-01, 4.051702e-01, 8.276518e-01, 1.984893e-01, 1.067269e+00, 1.549051e+00, 1.640923e+00, 8.141490e-02, 4.813838e-01, 6.278598e-01, 3.488913e-01, 7.621248e-01,
6.000000e-01	6.752397e-01, 9.033985e-01, 4.660717e-01, 6.800593e-01, 5.581748e-01, 5.389583e-01, 1.013413e+00, 5.073640e-01, 7.365412e-01, 5.963183e-01, 4.955854e-01, 1.335919e-01, 6.934297e-01, 1.445433e+00, 1.995014e+00, 5.151321e-02, 3.675357e-01, 4.455800e-01, 2.912396e-01, 7.069912e-01,
8.000000e-01	7.168891e-01, 7.382712e-01, 2.795672e-01, 4.235499e-01, 5.071570e-01, 2.657348e-01, 9.308484e-01, 3.215839e-01, 7.094696e-01, 6.504813e-01, 3.791709e-01, 6.350869e-02, 6.350832e-01, 1.088614e+00, 1.519868e+00, 3.076429e-02, 6.932128e-01, 2.824209e-01, 1.894656e-01, 9.414611e-01,
1.000000e+00	7.619183e-01, 3.978386e-01, 1.341850e-01, 2.779804e-01, 4.745413e-01, 1.929394e-01, 7.919096e-01, 1.752318e-01, 7.375543e-01, 6.871690e-01, 2.018074e-01, 3.441366e-02, 7.797709e-01, 7.144907e-01, 1.164897e+00, 1.440481e-02, 9.452444e-01, 1.522615e-01, 1.470789e-01, 9.004557e-01,
1.200000e+00	6.306242e-01, 3.131060e-01, 8.892613e-02, 2.001321e-01, 5.036917e-01, 1.752753e-01, 8.034378e-01, 1.316042e-01, 9.277784e-01, 7.672674e-01, 1.282351e-01, 1.907593e-02, 5.128222e-01, 5.529439e-01, 1.279224e+00, 8.557533e-03, 1.019958e+00, 9.178890e-02, 9.827684e-02, 1.009390e+00,
1.400000e+00	3.979759e-01, 2.226308e-01, 3.936823e-02, 1.347627e-01, 5.286568e-01, 1.631372e-01, 6.693231e-01, 7.645112e-02, 1.075557e+00, 7.838724e-01, 5.666553e-02, 1.431622e-02, 5.568428e-01, 4.355126e-01, 1.073768e+00, 5.019886e-03, 1.400698e+00, 6.456649e-02, 1.055836e-01, 1.008201e+00,
1.600000e+00	2.581775e-01, 1.564915e-01, 2.320408e-02, 8.935493e-02, 5.357438e-01, 1.921502e-01, 6.632651e-01, 5.598187e-02, 9.603621e-01, 8.083949e-01, 4.999777e-02, 6.461370e-03, 6.151446e-01, 2.540499e-01, 1.071867e+00, 2.190971e-03, 1.346814e+00, 3.226563e-02, 6.374923e-02, 9.611735e-01,
1.800000e+00	1.850351e-01, 1.065544e-01, 1.222972e-02, 6.441224e-02, 4.289107e-01, 2.706196e-01, 4.452249e-01, 3.705501e-02, 1.282538e+00, 7.718225e-01, 2.523422e-02, 3.845591e-03, 5.963246e-01, 1.433119e-01, 8.670754e-01, 1.342522e-03, 1.633839e+00, 2.886946e-02, 5.938200e-02, 8.129898e-01,
2.000000e+00	1.300225e-01, 7.815896e-02, 6.809032e-03, 7.783486e-02, 4.535430e-01, 3.746154e-01, 4.226221e-01, 3.581961e-02, 1.448406e+00, 8.774777e-01, 1.873911e-02, 1.976394e-03, 4.962397e-01, 1.164818e-01, 9.626730e-01, 8.428169e-04, 1.557561e+00, 1.588439e-02, 5.044926e-02, 9.940796e-01,
0.000000e+00	1.308388e+00, 1.975426e-01, 5.958916e-01, 2.278870e+00, 9.786541e-01, 2.463969e+00, 2.015278e+00, 5.229832e-01, 1.021701e+00, 5.353761e-01, 2.880087e+00, 2.565656e+00, 2.563673e+00, 9.675638e-01, 1.599298e-01, 2.140109e+00, 1.434465e+00, 1.062350e+00, 1.054361e+00, 2.084239e+00,
2.000000e-01	7.827476e-01, 5.543053e-01, 7.041607e-01, 1.956303e+00, 7.541661e-01, 1.222692e+00, 1.268361e+00, 8.050328e-01, 7.704798e-01, 6.115142e-01, 1.540429e+00, 1.673033e+00, 1.786362e+00, 8.156684e-01, 3.264789e-01, 1.765171e+00, 1.395997e+00, 1.095435e+00, 8.406858e-01, 1.888603e+00,
4.000000e-01	6.286738e-01, 8.579603e-01, 8.735884e-01, 1.107361e+00, 3.853107e-01, 1.389041e+00, 7.451795e-01, 9.962015e-01, 7.221069e-01, 5.216572e-01, 1.207138e+00, 1.230725e+00, 1.154188e+00, 6.357754e-01, 4.976588e-01, 1.315437e+00, 1.366484e+00, 1.063409e+00, 5.931713e-01, 1.601185e+00,
6.000000e-01	4.066144e-01, 7.976174e-01, 6.898679e-01, 1.048888e+00, 3.628560e-01, 1.298668e+00, 4.674552e-01, 1.020069e+00, 1.032203e+00, 4.913549e-01, 8.989375e-01, 8.045155e-01, 9.343971e-01, 5.456253e-01, 5.356774e-01, 1.221239e+00, 1.343714e+00, 6.984130e-01, 5.257034e-01, 1.284704e+00,
8.000000e-01	2.464154e-01, 6.754355e-01, 5.144712e-01, 8.006666e-01, 2.712716e-01, 1.125269e+00, 3.430270e-01, 8.153660e-01, 1.040616e+00, 5.808436e-01, 4.619607e-01, 4.207674e-01, 7.604470e-01, 4.546777e-01, 6.564384e-01, 7.677226e-01, 1.434113e+00, 5.739373e-01, 3.960260e-01, 1.004095e+00,
1.000000e+00	1.426504e-01, 5.061835e-01, 3.437725e-01, 7.226591e-01, 2.644483e-01, 7.939561e-01, 1.949218e-01, 7.180502e-01, 1.272730e+00, 6.653434e-01, 3.241611e-01, 2.482750e-01, 6.626780e-01, 2.835441e-01, 6.866499e-01, 5.125828e-01, 1.642818e+00, 5.020445e-01, 2.838430e-01, 1.156097e+00,
1.200000e+00	9.877157e-02, 2.770638e-01, 2.275891e-01, 7.284964e-01, 2.255026e-01, 9.231449e-01, 1.441292e-01, 7.585937e-01, 1.557283e+00, 5.537547e-01, 1.820279e-01, 1.308802e-01, 6.575658e-01, 1.992436e-01, 8.217494e-01, 2.730360e-01, 1.667604e+00, 3.334358e-01, 1.740059e-01, 1.323558e+00,
1.400000e+00	5.559354e-02, 2.111631e-01, 1.822143e-01, 7.720041e-01, 2.013027e-01, 8.023810e-01, 1.415750e-01, 4.397633e-01, 1.556549e+00, 6.044431e-01, 1.094421e-01, 7.851820e-02, 6.148861e-01, 1.276714e-01, 7.874822e-01, 1.554720e-01, 2.115849e+00, 1.764960e-01, 1.217415e-01, 1.227740e+00,
1.600000e+00	4.766341e-02, 1.574055e-01, 1.032961e-01, 6.356382e-01, 2.729477e-01, 7.905992e-01, 1.021024e-01, 4.543200e-01, 1.412965e+00, 7.379433e-01, 5.892930e-02, 4.019993e-02, 5.289093e-01, 9.324700e-02, 8.133584e-01, 8.004709e-02, 1.626715e+00, 1.114907e-01, 1.070838e-01, 9.658768e-01,
1.800000e+00	2.808874e-02, 9.593481e-02, 8.697227e-02, 6.569230e-01, 2.458084e-01, 6.146420e-01, 1.256624e-01, 3.712651e-01, 1.534798e+00, 6.991233e-01, 4.433863e-02, 2.577049e-02, 4.901841e-01, 6.636996e-02, 9.499807e-01, 5.370497e-02, 1.981157e+00, 6.114608e-02, 9.572594e-02, 9.551127e-01,
2.000000e+00	1.744962e-02, 7.621312e-02, 7.266414e-02, 7.031490e-01, 2.625995e-01, 7.685943e-01, 1.109514e-01, 3.460291e-01, 1.235982e+00, 5.917127e-01, 2.475480e-02, 1.301269e-02, 5.357333e-01, 4.758755e-02, 7.741436e-01, 2.830736e-02, 2.012656e+00, 5.443424e-02, 5.153257e-02, 1.020617e+00,
0.000000e+00	1.702786e+00, 9.317548e-01, 1.384945e+00, 4.110136e-01, 5.471006e-01, 1.201815e+00, 4.069409e-01, 6.469102e-02, 1.731169e+00, 1.538901e+00, 1.111941e+00, 2.654079e+00, 9.071132e-02, 2.858074e+00, 3.559238e-01, 1.478473e-01, 2.438893e+00, 3.058866e+00, 1.586454e+00, 2.907563e+00,
2.000000e-01	1.300241e+00, 1.231408e+00, 8.258006e-01, 3.179786e-01, 4.902385e-01, 9.092086e-01, 3.248114e-01, 3.534185e-01, 1.512806e+00, 1.266688e+00, 9.626319e-01, 1.312134e+00, 1.484730e-01, 1.865703e+00, 2.955241e-01, 8.443104e-02, 1.894996e+00, 1.768755e+00, 8.520497e-01, 2.040445e+00,
4.000000e-01	7.398221e-01, 9.984412e-01, 3.398223e-01, 3.372871e-01, 3.818772e-01, 1.065394e+00, 1.818222e-01, 5.056696e-01, 1.667663e+00, 1.132172e+00, 6.634790e-01, 6.777126e-01, 2.822803e-01, 1.537696e+00, 2.366527e-01, 4.398476e-02, 1.700894e+00, 1.268850e+00, 5.396237e-01, 1.370853e+00,
6.000000e-01	4.615411e-01, 1.132146e+00, 2.128108e-01, 4.112110e-01, 2.796475e-01, 1.113561e+00, 1.397668e-01, 5.263955e-01, 1.636933e+00, 1.037870e+00, 4.322221e-01, 3.668228e-01, 4.203659e-01, 1.057592e+00, 2.872432e-01, 3.108905e-02, 1.318890e+00, 6.574046e-01, 2.302383e-01, 1.166031e+00,
8.000000e-01	3.317666e-01, 9.386421e-01, 1.218371e-01, 5.642529e-01, 2.754764e-01, 9.594863e-01, 8.101528e-02, 5.220728e-01, 1.655823e+00, 9.526637e-01, 2.384895e-01, 2.380819e-01, 4.500987e-01, 9.678535e-01, 3.954688e-01, 1.772119e-02, 1.585915e+00, 5.373268e-01, 1.439915e-01, 9.839736e-01,
1.000000e+00	2.145721e-01, 5.713333e-01, 6.992345e-02, 5.471310e-01, 3.231392e-01, 9.211739e-01, 5.363504e-02, 5.703464e-01, 1.406437e+00, 7.587257e-01, 1.566579e-01, 1.406685e-01, 5.110420e-01, 7.379696e-01, 4.190312e-01, 9.415486e-03, 1.432665e+00, 3.071217e-01, 1.078743e-01, 8.107329e-01,
1.200000e+00	1.457091e-01, 3.845576e-01, 6.190345e-02, 6.334333e-01, 4.592172e-01, 9.779677e-01, 3.688826e-02, 5.843200e-01, 1.264294e+00, 7.773855e-01, 8.290144e-02, 8.429442e-02, 5.266720e-01, 5.623598e-01, 5.207714e-01, 4.443922e-03, 1.419368e+00, 1.956078e-01, 7.643041e-02, 9.201635e-01,
1.400000e+00	9.115700e-02, 2.761734e-01, 5.084239e-02, 6.401210e-01, 4.293229e-01, 9.751383e-01, 3.874450e-02, 5.462719e-01, 1.507422e+00, 8.867270e-01, 5.182563e-02, 3.835734e-02, 5.052917e-01, 3.438740e-01, 5.588319e-01, 2.473886e-03, 1.913094e+00, 1.243645e-01, 6.178662e-02, 9.608789e-01,
1.600000e+00	5.923691e-02, 2.018933e-01, 3.958104e-02, 7.099720e-01, 4.517421e-01, 8.991803e-01, 2.989589e-02, 5.002997e-01, 1.495802e+00, 8.904358e-01, 2.741550e-02, 2.474390e-02, 5.824091e-01, 2.603414e-01, 6.445731e-01, 1.462658e-03, 1.794364e+00, 6.704172e-02, 5.696600e-02, 8.445022e-01,
1.800000e+00	4.142655e-02, 1.709872e-01, 3.637710e-02, 6.746977e-01, 4.515127e-01, 9.145566e-01, 2.977114e-02, 4.634699e-01, 1.532284e+00, 8.209350e-01, 1.819431e-02, 1.351905e-02, 5.357540e-01, 1.783477e-01, 6.271612e-01, 8.604760e-04, 1.534087e+00, 4.683153e-02, 4.134376e-02, 9.498531e-01,
2.000000e+00	2.518834e-02, 1.070777e-01, 4.292939e-02, 6.496831e-01, 4.394069e-01, 7.473119e-01, 4.325718e-02, 4.480755e-01, 1.562466e+00, 8.151252e-01, 1.115255e-02, 7.464390e-03, 5.820195e-01, 1.107902e-01, 7.535614e-01, 5.068555e-04, 1.893910e+00, 3.340312e-02, 3.458496e-02, 9.604066e-01,
0.000000e+00	2.059752e+00, 1.940521e+00, 1.314777e+00, 2.871588e-01, 1.935064e+00, 2.782435e+00, 1.937421e+00, 5.213372e-01, 1.818921e+00, 2.178253e+00, 1.142401e+00, 8.823765e-01, 1.142728e+00, 2.366281e+00, 1.776731e+00, 6.808997e-01, 1.253037e+00, 1.749143e+00, 1.706211e+00, 1.178303e+00,
2.000000e-01	1.526997e+00, 1.312155e+00, 6.652449e-01, 4.171965e-01, 1.221699e+00, 1.587469e+00, 1.569282e+00, 7.722491e-01, 1.224546e+00, 1.680485e+00, 8.870841e-01, 9.790452e-01, 6.686991e-01, 1.410325e+00, 1.677073e+00, 3.808245e-01, 9.674472e-01, 1.218619e+00, 1.171933e+00, 7.920301e-01,
4.000000e-01	1.007487e+00, 1.045429e+00, 3.988443e-01, 5.030224e-01, 1.275786e+00, 1.029658e+00, 1.220570e+00, 7.868594e-01, 9.100503e-01, 1.177722e+00, 6.063963e-01, 5.623562e-01, 7.310237e-01, 1.380853e+00, 1.116412e+00, 1.974497e-01, 9.371944e-01, 7.906510e-01, 5.859834e-01, 4.851130e-01,
6.000000e-01	8.304614e-01, 7.376034e-01, 2.079623e-01, 4.756020e-01, 1.059779e+00, 5.884043e-01, 9.095736e-01, 6.035841e-01, 7.387574e-01, 9.048202e-01, 3.737304e-01, 3.690854e-01, 5.331951e-01, 9.586356e-01, 1.049030e+00, 1.296721e-01, 1.055481e+00, 5.104421e-01, 3.908619e-01, 3.828909e-01,
8.000000e-01	6.983175e-01, 4.823664e-01, 1.124483e-01, 6.015702e-01, 1.210037e+00, 7.101065e-01, 7.826441e-01, 3.677114e-01, 7.245045e-01, 8.326962e-01, 1.910320e-01, 2.151856e-01, 5.061545e-01, 6.398871e-01, 1.042972e+00, 7.498656e-02, 1.302890e+00, 3.389841e-01, 2.226056e-01, 5.947426e-01,
1.000000e+00	3.571753e-01, 3.118479e-01, 7.934096e-02, 4.410820e-01, 1.096883e+00, 5.791078e-01, 6.470264e-01, 2.624868e-01, 1.020376e+00, 8.643166e-01, 1.206956e-01, 1.121367e-01, 5.909352e-01, 4.858262e-01, 8.196042e-01, 3.946080e-02, 1.256123e+00, 2.164971e-01, 1.558382e-01, 6.394718e-01,
1.200000e+00	2.790375e-01, 2.224218e-01, 5.107754e-02, 5.247381e-01, 9.325165e-01, 5.721836e-01, 3.585695e-01, 2.170643e-01, 1.367379e+00, 8.340632e-01, 7.792615e-02, 5.899700e-02, 4.759813e-01, 3.027945e-01, 8.758853e-01, 2.290273e-02, 1.492952e+00, 1.060705e-01, 1.199574e-01, 7.676730e-01,
1.400000e+00	1.992505e-01, 1.606056e-01, 3.442412e-02, 5.262502e-01, 9.179748e-01, 7.784897e-01, 3.509285e-01, 1.782534e-01, 1.168208e+00, 7.078315e-01, 4.723064e-02, 3.102602e-02, 6.141906e-01, 2.612243e-01, 8.886461e-01, 1.114317e-02, 1.926059e+00, 8.147338e-02, 8.622595e-02, 6.539072e-01,
1.600000e+00	1.148075e-01, 1.074590e-01, 2.283610e-02, 4.993279e-01, 5.768612e-01, 6.468573e-01, 2.322235e-01, 1.690828e-01, 1.392172e+00, 7.937504e-01, 2.571091e-02, 1.769966e-02, 5.159956e-01, 1.831371e-01, 8.736128e-01, 7.666598e-03, 1.596930e+00, 4.532597e-02, 7.828947e-02, 8.717305e-01,
1.800000e+00	7.458058e-02, 7.133960e-02, 1.830270e-02, 5.336795e-01, 7.783002e-01, 6.625637e-01, 2.031023e-01, 1.827038e-01, 1.580924e+00, 9.767552e-01, 1.907464e-02, 1.006357e-02, 6.195025e-01, 1.057642e-01, 8.668922e-01, 3.205931e-03, 2.060942e+00, 3.887734e-02, 5.576725e-02, 8.185568e-01,
2.000000e+00	5.063610e-02, 5.219956e-02, 1.777825e-02, 5.269359e-01, 7.023978e-01, 7.938624e-01, 2.022133e-01, 1.804009e-01, 1.365010e+00, 1.026044e+00, 1.166776e-02, 6.020889e-03, 5.296820e-01, 9.481679e-02, 7.728954e-01, 2.003483e-03, 1.545431e+00, 2.112410e-02, 3.795083e-02, 8.531504e-01,
