# Supplementary material for: Inference of Vohradský's Models of Genetic Networks by Solving Two-Dimensional Function Optimization Problems
Source: PLoS One. 2013 Dec 30;8(12):e83308. doi: 10.1371/journal.pone.0083308 (PMC3875442; doi:10.1371/journal.pone.0083308)
Supplement: Text S2 — Time-series data used in the ‘Inference in noisy environment’ section (compressed by gzip). (GZ) [file pone.0083308.s002.gz › time_series_data/gene20/100sets/tc.dat512]

Time "G0" "G1" "G2" "G3" "G4" "G5" "G6" "G7" "G8" "G9" "G10" "G11" "G12" "G13" "G14" "G15" "G16" "G17" "G18" "G19"
0.000000e+00	1.686173e+00, 1.992774e+00, 1.542607e+00, 4.744104e-01, 1.628815e+00, 2.045913e+00, 1.301371e+00, 1.118531e+00, 1.035121e+00, 8.447420e-01, 2.272142e-01, 2.088201e+00, 2.914792e+00, 1.706981e+00, 1.995360e+00, 1.106449e+00, 2.093607e+00, 2.667976e+00, 1.293886e+00, 2.256690e+00,
2.000000e-01	1.476558e+00, 1.185740e+00, 1.303174e+00, 7.154195e-01, 1.112644e+00, 1.172282e+00, 1.039117e+00, 1.133788e+00, 9.016497e-01, 7.474257e-01, 1.660347e-01, 1.876702e+00, 1.651882e+00, 1.156395e+00, 1.458103e+00, 7.807476e-01, 1.153515e+00, 2.363259e+00, 9.582205e-01, 1.586224e+00,
4.000000e-01	1.052690e+00, 1.178475e+00, 1.289861e+00, 7.670376e-01, 8.821952e-01, 7.518821e-01, 7.203228e-01, 8.287744e-01, 8.730909e-01, 6.045544e-01, 1.283364e-01, 1.168554e+00, 9.289013e-01, 9.658339e-01, 1.240529e+00, 8.591542e-01, 7.852079e-01, 1.964139e+00, 6.878678e-01, 9.787490e-01,
6.000000e-01	8.187240e-01, 8.473432e-01, 1.312356e+00, 8.098781e-01, 6.301881e-01, 9.114844e-01, 7.875544e-01, 5.609823e-01, 8.042188e-01, 4.206966e-01, 1.533435e-01, 9.680760e-01, 7.738147e-01, 6.024605e-01, 1.058413e+00, 8.470179e-01, 6.841582e-01, 1.388438e+00, 7.118466e-01, 8.143627e-01,
8.000000e-01	8.296815e-01, 7.454002e-01, 1.114730e+00, 7.345803e-01, 8.321495e-01, 7.986810e-01, 9.086604e-01, 5.793382e-01, 1.169332e+00, 2.834295e-01, 1.300101e-01, 6.085625e-01, 4.419524e-01, 4.463444e-01, 7.681090e-01, 9.079001e-01, 6.771196e-01, 1.118101e+00, 9.443540e-01, 9.300961e-01,
1.000000e+00	4.804755e-01, 6.173454e-01, 1.011250e+00, 4.398514e-01, 7.689344e-01, 9.055501e-01, 1.252793e+00, 4.110239e-01, 1.573010e+00, 2.626296e-01, 2.685284e-01, 8.327993e-01, 3.755177e-01, 3.618310e-01, 7.300183e-01, 9.080857e-01, 9.201297e-01, 1.103759e+00, 9.557109e-01, 1.029541e+00,
1.200000e+00	3.332324e-01, 3.650737e-01, 6.634413e-01, 3.921309e-01, 7.648365e-01, 8.439165e-01, 1.021340e+00, 2.480532e-01, 1.372088e+00, 2.489736e-01, 4.673529e-01, 9.375178e-01, 3.072407e-01, 2.216445e-01, 6.965509e-01, 1.181976e+00, 9.594584e-01, 1.136877e+00, 1.204710e+00, 1.078891e+00,
1.400000e+00	3.511248e-01, 3.479601e-01, 5.137061e-01, 3.274738e-01, 6.990414e-01, 9.182797e-01, 1.270368e+00, 1.753610e-01, 1.647139e+00, 2.564815e-01, 7.435118e-01, 8.603988e-01, 1.946668e-01, 1.647165e-01, 8.641221e-01, 9.416951e-01, 9.627910e-01, 8.514572e-01, 1.033047e+00, 8.698043e-01,
1.600000e+00	2.237033e-01, 3.189939e-01, 4.308166e-01, 2.178174e-01, 7.341856e-01, 9.343856e-01, 1.155818e+00, 1.589876e-01, 1.571670e+00, 3.237564e-01, 9.289752e-01, 9.671568e-01, 1.680360e-01, 1.778528e-01, 6.416825e-01, 1.083425e+00, 9.991683e-01, 7.894955e-01, 1.069631e+00, 1.235955e+00,
1.800000e+00	1.654710e-01, 3.438313e-01, 3.560007e-01, 1.449450e-01, 6.294812e-01, 8.448196e-01, 1.151576e+00, 1.119374e-01, 1.488220e+00, 3.181558e-01, 8.815152e-01, 1.083717e+00, 1.617270e-01, 1.814802e-01, 8.427571e-01, 1.189815e+00, 1.132580e+00, 7.956148e-01, 1.216084e+00, 1.215628e+00,
2.000000e+00	1.407732e-01, 2.920541e-01, 1.995538e-01, 1.057116e-01, 6.544942e-01, 9.686748e-01, 9.378292e-01, 8.722411e-02, 1.364498e+00, 3.660971e-01, 1.114683e+00, 8.680516e-01, 1.560715e-01, 2.546876e-01, 8.233893e-01, 1.082527e+00, 9.942640e-01, 7.553432e-01, 1.080363e+00, 1.332705e+00,
0.000000e+00	1.714018e+00, 1.309461e+00, 1.555150e+00, 2.355177e+00, 2.006506e+00, 4.969423e-02, 1.966536e+00, 2.717341e+00, 7.296358e-01, 2.968768e+00, 1.688172e+00, 2.796625e+00, 1.551318e+00, 2.745456e+00, 1.080724e+00, 9.020867e-01, 9.293099e-01, 8.444311e-02, 1.010901e+00, 2.617774e+00,
2.000000e-01	1.777895e+00, 8.112983e-01, 1.181092e+00, 2.095377e+00, 1.526006e+00, 1.254728e-01, 1.397805e+00, 1.640851e+00, 8.130491e-01, 1.612492e+00, 9.934458e-01, 1.852427e+00, 1.308552e+00, 2.129846e+00, 4.508730e-01, 6.935869e-01, 7.533256e-01, 3.044721e-01, 7.415153e-01, 1.231150e+00,
4.000000e-01	1.658730e+00, 7.019243e-01, 1.189334e+00, 1.479422e+00, 1.203439e+00, 3.665267e-01, 1.145984e+00, 1.283682e+00, 6.260691e-01, 9.171834e-01, 7.916754e-01, 1.139372e+00, 1.117668e+00, 1.778787e+00, 2.801446e-01, 4.865670e-01, 7.134856e-01, 5.580602e-01, 4.247635e-01, 1.029555e+00,
6.000000e-01	1.241166e+00, 6.719582e-01, 1.245565e+00, 1.305824e+00, 9.755840e-01, 5.128085e-01, 1.172653e+00, 7.548811e-01, 9.675728e-01, 8.361370e-01, 5.108584e-01, 8.823841e-01, 7.694406e-01, 1.064745e+00, 1.777473e-01, 5.177892e-01, 7.919902e-01, 5.296966e-01, 2.488916e-01, 5.471240e-01,
8.000000e-01	9.978192e-01, 6.496125e-01, 1.017099e+00, 9.207560e-01, 1.098545e+00, 6.534928e-01, 1.337871e+00, 4.901835e-01, 1.258225e+00, 4.200280e-01, 4.175378e-01, 7.213610e-01, 6.644972e-01, 1.019440e+00, 1.016063e-01, 6.481881e-01, 9.331396e-01, 7.603539e-01, 3.790389e-01, 4.163775e-01,
1.000000e+00	9.283825e-01, 5.629724e-01, 1.024262e+00, 7.490105e-01, 1.003049e+00, 7.209845e-01, 1.568345e+00, 3.890511e-01, 1.342737e+00, 2.570397e-01, 4.423577e-01, 6.763952e-01, 6.629531e-01, 6.735429e-01, 7.141145e-02, 8.177908e-01, 8.977640e-01, 8.002665e-01, 4.882816e-01, 4.023791e-01,
1.200000e+00	6.051985e-01, 4.601246e-01, 9.963771e-01, 5.124513e-01, 9.094120e-01, 7.764930e-01, 1.490527e+00, 2.792450e-01, 1.717766e+00, 1.854127e-01, 4.294936e-01, 8.389035e-01, 5.387528e-01, 5.366200e-01, 4.856878e-02, 1.163928e+00, 9.501193e-01, 6.534688e-01, 7.808773e-01, 5.520649e-01,
1.400000e+00	4.389434e-01, 3.435734e-01, 7.537792e-01, 3.774235e-01, 7.344884e-01, 7.858771e-01, 1.625758e+00, 1.855284e-01, 1.774318e+00, 1.440813e-01, 6.765148e-01, 9.555734e-01, 3.926055e-01, 3.287494e-01, 1.126356e-01, 1.011466e+00, 9.454818e-01, 7.810854e-01, 8.438187e-01, 7.792909e-01,
1.600000e+00	4.413659e-01, 2.949565e-01, 4.780921e-01, 2.428512e-01, 8.651556e-01, 7.016917e-01, 1.226750e+00, 1.569439e-01, 1.618720e+00, 1.413600e-01, 8.581044e-01, 1.124050e+00, 3.687896e-01, 2.988853e-01, 2.681982e-01, 1.033014e+00, 1.008352e+00, 9.440879e-01, 9.445502e-01, 8.544121e-01,
1.800000e+00	3.206461e-01, 3.185227e-01, 4.019568e-01, 1.363124e-01, 8.622669e-01, 8.424714e-01, 1.273855e+00, 1.194291e-01, 1.819627e+00, 1.763931e-01, 7.645165e-01, 9.581320e-01, 2.489529e-01, 2.437892e-01, 4.333384e-01, 1.184418e+00, 1.203745e+00, 7.731505e-01, 9.252031e-01, 9.785865e-01,
2.000000e+00	2.289076e-01, 2.709991e-01, 2.671200e-01, 1.293109e-01, 8.070722e-01, 7.765293e-01, 1.314686e+00, 9.541945e-02, 1.728855e+00, 2.348907e-01, 9.758061e-01, 1.045055e+00, 2.589636e-01, 2.565920e-01, 6.222078e-01, 1.237071e+00, 1.156797e+00, 8.780935e-01, 1.079213e+00, 9.954783e-01,
0.000000e+00	2.891964e+00, 9.967506e-01, 7.439578e-01, 8.596412e-01, 2.705249e+00, 1.413823e+00, 1.982168e-01, 1.101696e+00, 2.144865e+00, 2.580835e+00, 6.700321e-01, 1.563512e+00, 3.095634e+00, 2.415352e+00, 2.768860e+00, 1.860623e+00, 2.674572e+00, 3.673589e-01, 9.036980e-01, 1.858497e+00,
2.000000e-01	2.614241e+00, 8.365917e-01, 6.080467e-01, 8.529881e-01, 2.324213e+00, 8.136471e-01, 2.077353e-01, 9.832496e-01, 1.934830e+00, 1.700041e+00, 6.594731e-01, 1.240138e+00, 1.840153e+00, 1.500629e+00, 1.607161e+00, 1.094673e+00, 1.441413e+00, 4.527126e-01, 5.649198e-01, 1.427995e+00,
4.000000e-01	2.111382e+00, 5.299333e-01, 3.907070e-01, 6.145734e-01, 1.691221e+00, 6.445377e-01, 1.981219e-01, 6.693083e-01, 1.765327e+00, 1.026818e+00, 7.500588e-01, 1.404154e+00, 1.244597e+00, 1.079689e+00, 1.093550e+00, 1.112318e+00, 1.531816e+00, 5.670792e-01, 3.911975e-01, 1.001949e+00,
6.000000e-01	1.958551e+00, 5.099631e-01, 3.016882e-01, 4.468093e-01, 1.488106e+00, 6.480851e-01, 2.194200e-01, 5.186308e-01, 1.366745e+00, 7.136953e-01, 1.045747e+00, 1.140141e+00, 1.219534e+00, 1.169149e+00, 1.127938e+00, 1.249630e+00, 1.401312e+00, 5.952385e-01, 4.566954e-01, 6.554849e-01,
8.000000e-01	1.524245e+00, 4.247027e-01, 2.688772e-01, 3.591467e-01, 1.270750e+00, 6.995526e-01, 3.459292e-01, 4.977166e-01, 1.149289e+00, 5.564490e-01, 9.322292e-01, 1.022438e+00, 9.727792e-01, 9.083674e-01, 9.741375e-01, 1.033531e+00, 1.187043e+00, 8.481935e-01, 4.516774e-01, 4.354098e-01,
1.000000e+00	1.670537e+00, 4.306313e-01, 1.677360e-01, 2.053112e-01, 1.031616e+00, 9.098439e-01, 4.493014e-01, 3.998301e-01, 1.326427e+00, 3.087591e-01, 1.045102e+00, 8.985989e-01, 7.176897e-01, 7.667913e-01, 1.011216e+00, 1.097357e+00, 1.206283e+00, 6.182033e-01, 7.720045e-01, 2.611769e-01,
1.200000e+00	1.503913e+00, 4.650423e-01, 1.103181e-01, 2.110786e-01, 1.098708e+00, 7.130840e-01, 5.867192e-01, 3.141837e-01, 1.277234e+00, 2.240922e-01, 9.881957e-01, 1.025040e+00, 6.148565e-01, 5.573243e-01, 8.270689e-01, 1.020317e+00, 1.062590e+00, 8.584728e-01, 7.759050e-01, 1.623666e-01,
1.400000e+00	1.731416e+00, 4.988227e-01, 7.172236e-02, 1.471966e-01, 7.910732e-01, 8.253753e-01, 7.359992e-01, 2.563704e-01, 1.496678e+00, 1.758575e-01, 1.257375e+00, 8.943901e-01, 5.100618e-01, 6.142254e-01, 6.736254e-01, 1.117549e+00, 9.770194e-01, 7.741212e-01, 8.411133e-01, 1.090487e-01,
1.600000e+00	1.567388e+00, 4.315479e-01, 6.021253e-02, 1.321097e-01, 7.923263e-01, 9.311183e-01, 7.271706e-01, 1.929867e-01, 1.461540e+00, 1.777124e-01, 1.123235e+00, 1.002763e+00, 4.057495e-01, 7.131433e-01, 5.056922e-01, 1.048439e+00, 8.602416e-01, 8.845178e-01, 8.272624e-01, 8.778676e-02,
1.800000e+00	1.542366e+00, 4.365902e-01, 4.370783e-02, 1.000309e-01, 8.352242e-01, 9.235639e-01, 6.994020e-01, 1.655302e-01, 1.204069e+00, 1.566950e-01, 1.170153e+00, 1.049526e+00, 3.379387e-01, 6.203935e-01, 3.464214e-01, 1.118766e+00, 1.211604e+00, 7.298697e-01, 1.076409e+00, 5.382215e-02,
2.000000e+00	1.795146e+00, 4.902377e-01, 2.951498e-02, 7.660109e-02, 8.069174e-01, 8.338125e-01, 9.697766e-01, 1.033103e-01, 1.654249e+00, 1.916562e-01, 1.178893e+00, 9.207522e-01, 2.373734e-01, 7.863304e-01, 2.440520e-01, 1.082877e+00, 1.164609e+00, 6.918690e-01, 8.332918e-01, 3.537447e-02,
0.000000e+00	2.153510e+00, 1.079261e+00, 1.007344e+00, 1.163505e+00, 1.603959e+00, 1.876482e+00, 2.002876e+00, 3.032334e+00, 2.523039e+00, 5.399905e-02, 1.706785e+00, 6.160860e-01, 1.017496e+00, 1.511343e+00, 2.311501e+00, 9.540833e-01, 9.306150e-01, 1.235433e+00, 2.896591e-01, 2.126307e+00,
2.000000e-01	2.103910e+00, 7.804731e-01, 1.027133e+00, 8.139391e-01, 9.951270e-01, 1.805817e+00, 2.090487e+00, 1.990277e+00, 2.439062e+00, 3.766727e-02, 1.579851e+00, 9.044904e-01, 1.092606e+00, 1.488823e+00, 1.565781e+00, 6.772774e-01, 6.493997e-01, 9.174873e-01, 2.049433e-01, 1.254554e+00,
4.000000e-01	1.835169e+00, 4.918439e-01, 8.350783e-01, 7.117852e-01, 7.470027e-01, 1.677898e+00, 1.759551e+00, 1.343685e+00, 2.751321e+00, 2.127013e-02, 1.031943e+00, 8.608367e-01, 5.796491e-01, 1.302720e+00, 6.781023e-01, 4.469937e-01, 9.560878e-01, 7.794859e-01, 1.266153e-01, 7.498072e-01,
6.000000e-01	2.382865e+00, 3.790995e-01, 7.053058e-01, 6.000124e-01, 4.097467e-01, 1.243763e+00, 1.191725e+00, 1.107525e+00, 2.070910e+00, 1.425081e-02, 1.047745e+00, 1.067863e+00, 4.184294e-01, 1.040976e+00, 4.638737e-01, 4.134770e-01, 8.456965e-01, 5.959739e-01, 1.347117e-01, 5.702652e-01,
8.000000e-01	1.947462e+00, 2.864729e-01, 6.424971e-01, 3.972137e-01, 3.773601e-01, 1.220316e+00, 1.454703e+00, 6.078318e-01, 2.040243e+00, 8.408611e-03, 1.060448e+00, 9.825987e-01, 2.720730e-01, 1.229544e+00, 2.351869e-01, 5.831348e-01, 1.003782e+00, 5.938538e-01, 2.157187e-01, 4.082298e-01,
1.000000e+00	1.918173e+00, 1.832742e-01, 3.688318e-01, 2.571626e-01, 3.917034e-01, 9.597805e-01, 1.499438e+00, 5.343165e-01, 2.140968e+00, 5.022891e-03, 9.663314e-01, 9.629275e-01, 1.464549e-01, 9.458586e-01, 1.451826e-01, 6.168175e-01, 1.181145e+00, 5.659249e-01, 3.202903e-01, 2.404225e-01,
1.200000e+00	2.022735e+00, 1.518283e-01, 2.848393e-01, 1.800507e-01, 3.847119e-01, 9.176153e-01, 1.490708e+00, 4.217923e-01, 2.049746e+00, 5.045318e-03, 1.101553e+00, 9.779353e-01, 1.057758e-01, 8.083840e-01, 1.057886e-01, 8.001170e-01, 1.198139e+00, 4.541849e-01, 3.603223e-01, 1.742764e-01,
1.400000e+00	1.750502e+00, 1.380166e-01, 1.965137e-01, 1.114924e-01, 4.427558e-01, 8.086476e-01, 1.333490e+00, 2.918604e-01, 1.916951e+00, 4.891582e-03, 1.310661e+00, 9.796365e-01, 5.941546e-02, 8.806280e-01, 5.379071e-02, 9.392730e-01, 1.064205e+00, 5.095025e-01, 5.049299e-01, 1.096090e-01,
1.600000e+00	1.365666e+00, 1.503587e-01, 1.451575e-01, 9.127117e-02, 5.570423e-01, 8.746877e-01, 1.304136e+00, 2.369132e-01, 1.969931e+00, 9.770175e-03, 1.202179e+00, 1.162526e+00, 5.888025e-02, 8.435142e-01, 3.565916e-02, 1.038952e+00, 9.247325e-01, 5.823428e-01, 6.158333e-01, 7.435068e-02,
1.800000e+00	1.415431e+00, 2.446038e-01, 1.162397e-01, 5.645627e-02, 5.051402e-01, 9.896670e-01, 9.945765e-01, 1.716130e-01, 1.519156e+00, 1.480589e-02, 9.055259e-01, 9.974425e-01, 5.347980e-02, 7.628167e-01, 2.719495e-02, 1.199673e+00, 8.547821e-01, 6.567648e-01, 7.563724e-01, 5.608885e-02,
2.000000e+00	1.462482e+00, 2.806076e-01, 6.114507e-02, 5.822177e-02, 5.948942e-01, 8.210937e-01, 1.244160e+00, 1.318754e-01, 1.524450e+00, 3.929284e-02, 1.146114e+00, 1.085648e+00, 6.319172e-02, 8.683889e-01, 1.960972e-02, 1.193399e+00, 1.141408e+00, 5.774489e-01, 9.019053e-01, 3.164608e-02,
0.000000e+00	8.380029e-01, 8.673761e-01, 2.614749e+00, 1.642149e+00, 2.440310e+00, 1.815890e+00, 1.729838e+00, 6.074495e-01, 1.575608e+00, 3.609146e-01, 2.452240e+00, 2.033218e+00, 1.934013e+00, 1.467384e+00, 2.631037e-01, 3.122559e-01, 2.186948e+00, 8.309776e-01, 2.082619e+00, 7.053752e-01,
2.000000e-01	9.295130e-01, 5.463133e-01, 2.193090e+00, 1.181813e+00, 1.549728e+00, 9.299305e-01, 1.425418e+00, 4.078307e-01, 1.498012e+00, 3.841980e-01, 1.229734e+00, 2.014829e+00, 1.730777e+00, 1.835803e+00, 1.842071e-01, 6.233985e-01, 1.779052e+00, 7.060583e-01, 9.422867e-01, 9.821548e-01,
4.000000e-01	8.551162e-01, 5.826494e-01, 1.759463e+00, 9.341320e-01, 1.492095e+00, 6.586762e-01, 1.387595e+00, 3.411417e-01, 9.523332e-01, 4.096221e-01, 6.784170e-01, 1.730751e+00, 1.202748e+00, 1.618213e+00, 9.782824e-02, 6.424139e-01, 1.544314e+00, 7.580496e-01, 6.851831e-01, 9.726391e-01,
6.000000e-01	6.172838e-01, 5.030518e-01, 1.623268e+00, 7.354861e-01, 1.350612e+00, 7.358750e-01, 1.090303e+00, 2.666251e-01, 8.993208e-01, 2.390982e-01, 6.457959e-01, 1.147821e+00, 1.227072e+00, 9.754946e-01, 1.540378e-01, 9.504561e-01, 1.202049e+00, 6.241085e-01, 6.118020e-01, 7.868553e-01,
8.000000e-01	5.209234e-01, 5.850304e-01, 1.475583e+00, 4.878827e-01, 1.286022e+00, 8.206315e-01, 8.877072e-01, 2.241613e-01, 1.033638e+00, 1.675390e-01, 4.204583e-01, 9.291081e-01, 1.034523e+00, 7.652272e-01, 3.389184e-01, 8.849202e-01, 1.094752e+00, 9.600014e-01, 5.985617e-01, 1.085893e+00,
1.000000e+00	3.793114e-01, 4.879219e-01, 1.469795e+00, 3.323925e-01, 1.152421e+00, 7.657562e-01, 1.126840e+00, 2.367389e-01, 9.964873e-01, 1.048201e-01, 3.048476e-01, 8.789516e-01, 7.340944e-01, 5.543421e-01, 4.889342e-01, 1.105377e+00, 9.723800e-01, 8.451972e-01, 6.725594e-01, 9.935988e-01,
1.200000e+00	2.897536e-01, 4.278234e-01, 1.286231e+00, 2.984994e-01, 1.050484e+00, 7.577917e-01, 1.052682e+00, 2.148227e-01, 1.157316e+00, 1.278120e-01, 1.868888e-01, 8.551871e-01, 6.634751e-01, 4.360108e-01, 6.365600e-01, 9.113470e-01, 1.207626e+00, 9.460473e-01, 8.439444e-01, 1.170363e+00,
1.400000e+00	2.102729e-01, 4.693160e-01, 1.289163e+00, 2.566408e-01, 7.402167e-01, 6.482628e-01, 1.405684e+00, 1.898918e-01, 1.694494e+00, 1.546722e-01, 2.239226e-01, 9.510468e-01, 4.525618e-01, 3.229335e-01, 7.386841e-01, 9.540351e-01, 1.287155e+00, 8.245235e-01, 8.131902e-01, 1.090071e+00,
1.600000e+00	1.773888e-01, 3.600627e-01, 1.229172e+00, 2.095641e-01, 7.248702e-01, 8.330418e-01, 1.261187e+00, 1.318480e-01, 1.637315e+00, 1.698191e-01, 2.310041e-01, 8.259110e-01, 3.994803e-01, 2.047144e-01, 7.417423e-01, 1.143706e+00, 1.014329e+00, 9.361749e-01, 1.029786e+00, 1.063983e+00,
1.800000e+00	1.292429e-01, 3.898315e-01, 9.898233e-01, 1.395771e-01, 8.184859e-01, 8.344688e-01, 1.163670e+00, 1.034007e-01, 1.541082e+00, 2.684557e-01, 2.569100e-01, 9.892325e-01, 3.002364e-01, 1.700667e-01, 8.083974e-01, 1.269660e+00, 1.062281e+00, 9.394232e-01, 1.112442e+00, 1.289163e+00,
2.000000e+00	9.150814e-02, 3.652791e-01, 6.958355e-01, 1.041243e-01, 7.278190e-01, 9.833643e-01, 1.126299e+00, 9.204872e-02, 1.605675e+00, 2.675187e-01, 5.850686e-01, 8.561613e-01, 2.940981e-01, 1.279073e-01, 7.597605e-01, 1.237716e+00, 1.099799e+00, 8.349599e-01, 1.189653e+00, 1.379355e+00,
0.000000e+00	1.835576e+00, 1.857754e-01, 5.020118e-01, 1.436267e+00, 1.774805e+00, 2.283330e+00, 1.664376e+00, 1.896281e+00, 1.694157e+00, 1.776473e+00, 1.843622e+00, 2.043068e+00, 1.500199e+00, 1.874639e+00, 1.462358e+00, 2.716853e+00, 3.402621e-01, 2.738789e+00, 1.486509e+00, 2.825708e+00,
2.000000e-01	2.052277e+00, 2.855346e-01, 3.452888e-01, 8.292519e-01, 1.189592e+00, 1.508923e+00, 1.205627e+00, 1.227937e+00, 1.344841e+00, 1.374124e+00, 1.600263e+00, 2.016233e+00, 1.301260e+00, 1.444026e+00, 1.341024e+00, 2.052315e+00, 5.699122e-01, 2.181817e+00, 7.873775e-01, 1.951999e+00,
4.000000e-01	1.886416e+00, 3.445370e-01, 2.195152e-01, 6.830504e-01, 9.499146e-01, 9.683133e-01, 1.019663e+00, 9.436462e-01, 1.166787e+00, 7.699377e-01, 1.675616e+00, 1.364310e+00, 1.049766e+00, 1.587226e+00, 1.054575e+00, 1.297570e+00, 7.354510e-01, 1.750355e+00, 4.972388e-01, 1.507661e+00,
6.000000e-01	1.928715e+00, 4.631227e-01, 2.025261e-01, 4.811378e-01, 6.263582e-01, 1.107826e+00, 8.253231e-01, 7.218668e-01, 9.698776e-01, 5.083819e-01, 1.620239e+00, 1.068106e+00, 7.205727e-01, 1.351960e+00, 9.738392e-01, 1.447111e+00, 8.661236e-01, 1.468103e+00, 4.257417e-01, 7.048703e-01,
8.000000e-01	1.667363e+00, 4.692660e-01, 1.101419e-01, 2.975293e-01, 4.698080e-01, 9.183730e-01, 5.768832e-01, 5.704092e-01, 1.110145e+00, 3.396738e-01, 1.426798e+00, 1.005289e+00, 3.732817e-01, 1.414912e+00, 8.852592e-01, 1.207375e+00, 1.074852e+00, 1.017074e+00, 2.583064e-01, 6.225227e-01,
1.000000e+00	1.933223e+00, 4.847075e-01, 9.529678e-02, 2.583402e-01, 5.774706e-01, 9.934269e-01, 8.562491e-01, 4.337693e-01, 1.353835e+00, 2.058219e-01, 1.208491e+00, 6.692005e-01, 2.981239e-01, 1.090077e+00, 9.053152e-01, 9.507279e-01, 1.038398e+00, 1.105335e+00, 2.764610e-01, 4.005136e-01,
1.200000e+00	1.525984e+00, 3.972431e-01, 6.274807e-02, 2.147826e-01, 5.131574e-01, 8.833049e-01, 1.036052e+00, 3.733845e-01, 1.414976e+00, 1.067901e-01, 1.177813e+00, 7.505928e-01, 1.907905e-01, 1.076146e+00, 6.796416e-01, 1.066521e+00, 1.031905e+00, 9.031270e-01, 3.298341e-01, 2.509625e-01,
1.400000e+00	1.892899e+00, 4.896443e-01, 5.593357e-02, 1.537756e-01, 6.442041e-01, 8.512551e-01, 9.622777e-01, 2.365232e-01, 1.369090e+00, 9.155602e-02, 1.364268e+00, 8.459106e-01, 1.344194e-01, 9.942814e-01, 5.946230e-01, 1.085024e+00, 1.069206e+00, 9.981916e-01, 4.045667e-01, 1.325768e-01,
1.600000e+00	1.915020e+00, 3.846484e-01, 3.387017e-02, 1.174000e-01, 5.814376e-01, 9.396290e-01, 1.134146e+00, 1.495412e-01, 1.941234e+00, 4.489844e-02, 1.032408e+00, 9.957398e-01, 1.079180e-01, 1.023654e+00, 3.971178e-01, 8.949460e-01, 1.035535e+00, 7.829434e-01, 6.566807e-01, 9.729852e-02,
1.800000e+00	1.580468e+00, 3.767082e-01, 2.274780e-02, 9.509016e-02, 6.416760e-01, 9.577954e-01, 1.192859e+00, 1.226119e-01, 1.639997e+00, 3.547655e-02, 1.304092e+00, 9.402968e-01, 1.050103e-01, 9.510586e-01, 2.203021e-01, 1.238718e+00, 1.085954e+00, 8.303551e-01, 6.593322e-01, 7.480326e-02,
2.000000e+00	1.959491e+00, 3.072688e-01, 1.898970e-02, 8.025633e-02, 6.721889e-01, 9.268694e-01, 1.066184e+00, 9.768795e-02, 1.676279e+00, 2.917159e-02, 1.021789e+00, 1.097976e+00, 1.019429e-01, 8.374853e-01, 1.559574e-01, 1.027518e+00, 9.652811e-01, 7.363467e-01, 7.031331e-01, 5.189331e-02,
0.000000e+00	2.596365e+00, 1.976429e+00, 1.338980e+00, 2.726383e+00, 2.736880e-01, 1.029656e+00, 1.338848e+00, 4.795058e-01, 5.663460e-01, 1.877786e+00, 2.155362e+00, 1.044473e+00, 3.099427e+00, 2.819097e+00, 3.080951e+00, 2.466290e+00, 1.840976e+00, 1.861520e+00, 1.662833e+00, 1.080032e-01,
2.000000e-01	2.041675e+00, 1.715808e+00, 1.715480e+00, 2.434243e+00, 3.580210e-01, 6.984385e-01, 1.395891e+00, 4.957115e-01, 8.424544e-01, 1.287772e+00, 1.851398e+00, 6.108754e-01, 1.453578e+00, 2.002228e+00, 1.667964e+00, 2.705759e+00, 1.167258e+00, 1.529796e+00, 1.084020e+00, 1.037216e-01,
4.000000e-01	2.275719e+00, 1.069190e+00, 1.513480e+00, 2.218311e+00, 5.856966e-01, 6.505218e-01, 1.670032e+00, 7.229591e-01, 1.385302e+00, 1.112299e+00, 1.132375e+00, 6.363982e-01, 7.945580e-01, 2.068389e+00, 8.824102e-01, 1.475092e+00, 6.716322e-01, 1.694389e+00, 7.042199e-01, 5.637904e-02,
6.000000e-01	1.737280e+00, 7.629031e-01, 1.405834e+00, 1.241418e+00, 5.215817e-01, 6.136161e-01, 1.493354e+00, 6.145914e-01, 1.691289e+00, 6.004597e-01, 7.243535e-01, 6.717347e-01, 5.377839e-01, 1.484035e+00, 5.648541e-01, 1.653465e+00, 7.596613e-01, 1.234844e+00, 4.458914e-01, 3.353404e-02,
8.000000e-01	1.468879e+00, 4.931966e-01, 1.289694e+00, 1.189808e+00, 7.492087e-01, 9.067941e-01, 1.587698e+00, 4.727318e-01, 1.352544e+00, 3.643889e-01, 5.445048e-01, 8.092047e-01, 3.389304e-01, 1.056253e+00, 3.495539e-01, 1.546599e+00, 7.674492e-01, 9.618664e-01, 3.386692e-01, 2.809254e-02,
1.000000e+00	1.634533e+00, 3.681980e-01, 8.682899e-01, 8.119864e-01, 5.978638e-01, 8.829007e-01, 1.303448e+00, 2.419115e-01, 1.730546e+00, 2.582740e-01, 5.091445e-01, 8.202192e-01, 2.547147e-01, 9.531653e-01, 2.484213e-01, 1.534094e+00, 9.241461e-01, 1.228960e+00, 4.184851e-01, 1.807567e-02,
1.200000e+00	1.595743e+00, 3.185500e-01, 1.020553e+00, 5.590654e-01, 6.986856e-01, 8.099048e-01, 1.277966e+00, 2.293356e-01, 1.751066e+00, 1.770100e-01, 4.714481e-01, 1.070726e+00, 2.073051e-01, 6.341040e-01, 1.239496e-01, 1.324000e+00, 9.120640e-01, 1.199663e+00, 6.826440e-01, 1.598069e-02,
1.400000e+00	1.629726e+00, 2.988141e-01, 7.735337e-01, 4.504005e-01, 7.668025e-01, 8.054745e-01, 1.073991e+00, 1.784217e-01, 1.964866e+00, 1.142868e-01, 6.030487e-01, 9.202700e-01, 2.129763e-01, 5.118148e-01, 9.327165e-02, 1.277677e+00, 9.757423e-01, 1.122481e+00, 8.480788e-01, 1.282038e-02,
1.600000e+00	1.359393e+00, 2.870967e-01, 6.269140e-01, 2.751250e-01, 7.583340e-01, 8.920615e-01, 1.193421e+00, 1.236310e-01, 1.727900e+00, 1.392387e-01, 7.520468e-01, 9.592218e-01, 1.698887e-01, 4.395458e-01, 4.854782e-02, 1.321474e+00, 9.974027e-01, 1.005746e+00, 8.908400e-01, 9.721727e-03,
1.800000e+00	1.464277e+00, 3.354714e-01, 3.960982e-01, 1.829994e-01, 5.892339e-01, 9.371706e-01, 1.237656e+00, 8.694962e-02, 1.693255e+00, 1.552012e-01, 1.006539e+00, 9.310714e-01, 1.666747e-01, 3.713939e-01, 5.209560e-02, 1.392604e+00, 8.631407e-01, 1.022361e+00, 9.177299e-01, 1.413030e-02,
2.000000e+00	1.299206e+00, 3.278732e-01, 3.459768e-01, 1.560724e-01, 7.408182e-01, 7.966377e-01, 1.108020e+00, 6.444944e-02, 1.603912e+00, 1.781320e-01, 9.167068e-01, 1.068672e+00, 1.369806e-01, 2.676675e-01, 3.304443e-02, 1.297416e+00, 1.022089e+00, 7.666253e-01, 1.116191e+00, 9.282692e-03,
0.000000e+00	1.826962e-01, 5.088411e-01, 2.541955e+00, 2.658171e-01, 2.861358e+00, 1.759424e+00, 1.611210e+00, 1.219975e+00, 1.908516e-01, 2.236852e+00, 1.505046e+00, 1.223455e+00, 2.004506e+00, 1.915814e+00, 4.702879e-01, 2.352359e+00, 1.770769e+00, 3.035543e+00, 9.121171e-01, 1.013932e+00,
2.000000e-01	1.087185e-01, 5.366319e-01, 1.472435e+00, 1.921433e-01, 1.577688e+00, 1.185325e+00, 1.610806e+00, 9.082437e-01, 4.439352e-01, 1.861971e+00, 7.631026e-01, 9.385637e-01, 1.835220e+00, 1.632433e+00, 2.952583e-01, 1.882085e+00, 1.442433e+00, 2.331096e+00, 5.792283e-01, 1.129265e+00,
4.000000e-01	1.082969e-01, 5.506640e-01, 1.627923e+00, 1.811486e-01, 1.200685e+00, 7.411597e-01, 1.480080e+00, 5.859175e-01, 9.070373e-01, 9.797805e-01, 6.452856e-01, 5.538639e-01, 1.646673e+00, 1.213372e+00, 4.499182e-01, 1.681982e+00, 1.375537e+00, 1.645913e+00, 4.504995e-01, 1.091124e+00,
6.000000e-01	8.836505e-02, 5.727361e-01, 1.160567e+00, 1.509862e-01, 1.132920e+00, 9.271488e-01, 1.468105e+00, 5.560092e-01, 1.181842e+00, 6.502609e-01, 3.382316e-01, 4.757527e-01, 9.188003e-01, 9.798094e-01, 6.507890e-01, 1.235823e+00, 1.106189e+00, 1.749917e+00, 3.657807e-01, 1.112620e+00,
8.000000e-01	6.072354e-02, 5.154936e-01, 1.393454e+00, 1.333746e-01, 1.080909e+00, 9.154820e-01, 1.501942e+00, 4.137013e-01, 1.338283e+00, 3.589224e-01, 2.517202e-01, 6.360888e-01, 7.286058e-01, 7.166764e-01, 5.921578e-01, 1.483798e+00, 1.149301e+00, 1.327574e+00, 6.557944e-01, 1.328079e+00,
1.000000e+00	3.924863e-02, 4.032629e-01, 1.369792e+00, 1.262359e-01, 9.441782e-01, 9.320260e-01, 1.576469e+00, 3.792432e-01, 1.580097e+00, 2.917804e-01, 2.248785e-01, 8.506530e-01, 5.861633e-01, 5.596703e-01, 7.271420e-01, 1.327160e+00, 9.439580e-01, 1.066600e+00, 6.749056e-01, 1.159597e+00,
1.200000e+00	3.168871e-02, 2.619919e-01, 1.197953e+00, 8.804671e-02, 9.006721e-01, 8.417080e-01, 1.645892e+00, 2.835136e-01, 1.313540e+00, 1.645009e-01, 1.730063e-01, 1.031760e+00, 4.651351e-01, 2.892963e-01, 6.651953e-01, 1.147211e+00, 1.051490e+00, 1.140119e+00, 9.136140e-01, 1.149704e+00,
1.400000e+00	2.888160e-02, 2.487484e-01, 1.103253e+00, 8.147236e-02, 6.999797e-01, 8.177393e-01, 1.478983e+00, 2.431025e-01, 1.552870e+00, 1.975732e-01, 2.187677e-01, 9.443231e-01, 3.278293e-01, 3.627663e-01, 7.327997e-01, 1.280502e+00, 1.102594e+00, 1.019438e+00, 9.428752e-01, 1.273764e+00,
1.600000e+00	2.404074e-02, 3.076787e-01, 8.721995e-01, 5.464184e-02, 7.035990e-01, 7.576261e-01, 1.584910e+00, 1.726996e-01, 1.671618e+00, 1.633637e-01, 2.653524e-01, 8.521230e-01, 3.172903e-01, 2.431168e-01, 6.394082e-01, 1.356694e+00, 9.679843e-01, 1.009067e+00, 1.056936e+00, 1.450472e+00,
1.800000e+00	1.493004e-02, 2.316017e-01, 8.258427e-01, 5.295232e-02, 8.074810e-01, 8.228323e-01, 1.162647e+00, 1.214459e-01, 1.821674e+00, 2.095815e-01, 5.295354e-01, 1.209261e+00, 2.389109e-01, 1.543621e-01, 7.058411e-01, 1.104274e+00, 1.178078e+00, 1.004344e+00, 1.153473e+00, 1.177852e+00,
2.000000e+00	1.396383e-02, 2.978222e-01, 5.110276e-01, 3.502321e-02, 7.452641e-01, 9.827604e-01, 1.194379e+00, 9.386640e-02, 1.532623e+00, 2.563978e-01, 7.042175e-01, 1.139571e+00, 2.053699e-01, 1.376983e-01, 7.268879e-01, 1.076383e+00, 9.451077e-01, 8.115062e-01, 1.198607e+00, 1.167898e+00,
0.000000e+00	1.824274e+00, 2.551522e+00, 2.163246e+00, 1.359651e+00, 2.558571e+00, 8.447211e-01, 2.642977e+00, 2.382139e+00, 1.714028e+00, 1.163138e+00, 3.550434e+00, 3.096834e-01, 1.332864e+00, 1.368026e+00, 1.430591e+00, 1.861846e+00, 5.265847e-01, 9.567404e-01, 1.555951e-01, 2.315557e-01,
2.000000e-01	1.838733e+00, 2.112473e+00, 1.422501e+00, 1.337886e+00, 1.967080e+00, 8.664865e-01, 3.603705e+00, 1.475354e+00, 1.869281e+00, 8.026506e-01, 1.933408e+00, 5.912290e-01, 1.202675e+00, 1.193056e+00, 8.365895e-01, 1.455098e+00, 3.665933e-01, 8.471937e-01, 1.939858e-01, 1.586674e-01,
4.000000e-01	1.761893e+00, 1.273899e+00, 1.942585e+00, 1.454856e+00, 1.185249e+00, 9.870941e-01, 2.513876e+00, 1.014136e+00, 2.186190e+00, 5.306852e-01, 1.427200e+00, 6.268731e-01, 1.158749e+00, 1.097971e+00, 4.692337e-01, 9.026085e-01, 2.481508e-01, 8.777574e-01, 2.731862e-01, 9.175221e-02,
6.000000e-01	1.451360e+00, 1.007020e+00, 1.577586e+00, 1.447544e+00, 1.329644e+00, 7.566135e-01, 2.085943e+00, 6.738130e-01, 2.653677e+00, 3.394298e-01, 6.312173e-01, 9.338562e-01, 8.306235e-01, 8.350857e-01, 2.992394e-01, 9.077727e-01, 2.680296e-01, 1.068237e+00, 3.564138e-01, 7.934253e-02,
8.000000e-01	1.416717e+00, 6.028147e-01, 1.432893e+00, 1.181677e+00, 1.123348e+00, 8.834969e-01, 2.135785e+00, 3.930099e-01, 1.971615e+00, 2.235318e-01, 5.815747e-01, 8.924941e-01, 8.705106e-01, 7.603335e-01, 1.557202e-01, 9.837167e-01, 5.179881e-01, 6.132695e-01, 4.977681e-01, 4.682036e-02,
1.000000e+00	1.459730e+00, 4.133066e-01, 1.360249e+00, 7.137089e-01, 9.511033e-01, 9.662373e-01, 2.139042e+00, 3.678398e-01, 2.491592e+00, 1.332631e-01, 3.218498e-01, 1.018457e+00, 5.650726e-01, 4.809983e-01, 7.743646e-02, 1.070239e+00, 6.901642e-01, 6.446465e-01, 7.059163e-01, 3.612923e-02,
1.200000e+00	1.500895e+00, 2.825014e-01, 1.256271e+00, 4.505297e-01, 7.924384e-01, 8.518889e-01, 1.789781e+00, 2.852108e-01, 2.000835e+00, 1.401518e-01, 3.344789e-01, 1.028780e+00, 5.503204e-01, 3.730652e-01, 5.063462e-02, 9.912271e-01, 9.435675e-01, 8.969584e-01, 9.531919e-01, 1.994547e-02,
1.400000e+00	1.686207e+00, 2.329969e-01, 9.947304e-01, 3.520249e-01, 8.700212e-01, 9.930246e-01, 1.593566e+00, 1.993074e-01, 2.035453e+00, 1.260168e-01, 2.864311e-01, 9.098063e-01, 3.852388e-01, 3.006672e-01, 2.730445e-02, 1.117043e+00, 8.445414e-01, 8.168624e-01, 9.922108e-01, 1.889557e-02,
1.600000e+00	1.288827e+00, 1.727748e-01, 1.031491e+00, 2.296143e-01, 8.546323e-01, 7.750879e-01, 1.374330e+00, 1.786742e-01, 1.684533e+00, 1.579438e-01, 3.281108e-01, 1.074123e+00, 3.615679e-01, 2.176446e-01, 1.649269e-02, 1.244712e+00, 1.132959e+00, 7.819626e-01, 8.427145e-01, 2.010242e-02,
1.800000e+00	1.329836e+00, 2.187489e-01, 6.581295e-01, 1.738857e-01, 7.978799e-01, 8.129361e-01, 1.181994e+00, 1.084298e-01, 1.798560e+00, 1.748657e-01, 5.258669e-01, 9.476642e-01, 2.520857e-01, 1.684659e-01, 1.289015e-02, 1.174258e+00, 9.982362e-01, 8.460281e-01, 1.029689e+00, 1.916470e-02,
2.000000e+00	1.241050e+00, 2.300666e-01, 5.737648e-01, 1.303925e-01, 8.016092e-01, 7.928313e-01, 1.485335e+00, 9.671683e-02, 1.611185e+00, 3.155309e-01, 6.967074e-01, 9.940332e-01, 1.996838e-01, 1.411234e-01, 1.311825e-02, 1.253813e+00, 8.560292e-01, 6.827633e-01, 1.114183e+00, 3.020235e-02,
0.000000e+00	2.492020e+00, 5.393155e-01, 1.998043e+00, 7.316365e-01, 1.234084e+00, 2.942835e+00, 1.153541e+00, 1.976153e-01, 3.494997e-01, 9.974758e-01, 7.375050e-01, 7.513900e-01, 2.857783e+00, 2.629255e+00, 1.544520e+00, 3.117751e+00, 3.895612e-01, 2.427058e+00, 8.917291e-01, 7.775333e-02,
2.000000e-01	2.789476e+00, 5.105246e-01, 1.375807e+00, 6.362935e-01, 8.812724e-01, 1.854891e+00, 1.413083e+00, 3.787365e-01, 7.097591e-01, 8.283544e-01, 4.233817e-01, 6.023131e-01, 2.058955e+00, 2.327008e+00, 9.853101e-01, 2.529864e+00, 5.843868e-01, 1.522496e+00, 6.379997e-01, 6.184804e-02,
4.000000e-01	2.014651e+00, 4.708763e-01, 1.312112e+00, 4.937242e-01, 4.452673e-01, 1.362466e+00, 1.301906e+00, 5.921150e-01, 1.123378e+00, 5.525061e-01, 3.276237e-01, 5.274095e-01, 1.164676e+00, 1.489312e+00, 4.959271e-01, 2.053700e+00, 8.864123e-01, 1.307043e+00, 4.046436e-01, 3.871904e-02,
6.000000e-01	1.922704e+00, 4.762262e-01, 1.218326e+00, 3.217587e-01, 4.087556e-01, 1.244429e+00, 1.647961e+00, 5.702899e-01, 1.679071e+00, 3.514691e-01, 1.867716e-01, 7.824999e-01, 5.831899e-01, 1.157995e+00, 3.157796e-01, 1.743668e+00, 8.811048e-01, 9.353184e-01, 3.344831e-01, 2.293521e-02,
8.000000e-01	1.965745e+00, 3.899878e-01, 1.202679e+00, 2.975217e-01, 2.947336e-01, 1.107650e+00, 1.401901e+00, 5.563066e-01, 1.459803e+00, 1.966239e-01, 2.134648e-01, 8.283587e-01, 4.689603e-01, 7.632396e-01, 2.171413e-01, 1.532007e+00, 8.340085e-01, 8.761154e-01, 4.354406e-01, 1.753451e-02,
1.000000e+00	1.455652e+00, 3.031281e-01, 1.169134e+00, 1.529030e-01, 3.449484e-01, 1.075733e+00, 1.477589e+00, 4.593296e-01, 1.526227e+00, 1.292135e-01, 1.717421e-01, 9.148738e-01, 2.346216e-01, 6.044450e-01, 1.402317e-01, 1.399938e+00, 9.025583e-01, 7.932026e-01, 6.717667e-01, 1.241341e-02,
1.200000e+00	1.672463e+00, 2.772480e-01, 9.097503e-01, 1.378221e-01, 3.845431e-01, 9.546421e-01, 1.373582e+00, 3.764986e-01, 1.557512e+00, 1.099798e-01, 2.291607e-01, 9.620449e-01, 1.639123e-01, 4.916959e-01, 8.389971e-02, 1.189311e+00, 9.942282e-01, 6.379618e-01, 9.628592e-01, 8.858918e-03,
1.400000e+00	1.389915e+00, 2.410103e-01, 6.906121e-01, 9.643501e-02, 4.537305e-01, 9.183501e-01, 1.382811e+00, 3.513898e-01, 1.738510e+00, 1.293697e-01, 3.983383e-01, 9.836861e-01, 8.820655e-02, 2.979928e-01, 6.039266e-02, 1.103795e+00, 9.276770e-01, 6.073824e-01, 8.339784e-01, 8.916915e-03,
1.600000e+00	1.568180e+00, 2.422167e-01, 5.717788e-01, 7.330319e-02, 5.624877e-01, 9.483991e-01, 1.352661e+00, 2.509834e-01, 1.574120e+00, 1.287209e-01, 6.420373e-01, 7.135268e-01, 7.398993e-02, 2.100435e-01, 2.916623e-02, 1.526734e+00, 1.079427e+00, 7.487103e-01, 1.138588e+00, 8.518474e-03,
1.800000e+00	1.451001e+00, 1.984464e-01, 4.686421e-01, 6.377335e-02, 5.253132e-01, 9.461745e-01, 1.182070e+00, 1.717250e-01, 1.812942e+00, 2.043102e-01, 7.168123e-01, 1.107173e+00, 6.728093e-02, 2.036687e-01, 2.303548e-02, 1.072875e+00, 1.045694e+00, 7.690641e-01, 1.067370e+00, 6.463665e-03,
2.000000e+00	1.529182e+00, 2.887260e-01, 2.685851e-01, 4.744516e-02, 6.045672e-01, 7.745639e-01, 1.186065e+00, 1.368453e-01, 1.806684e+00, 2.462873e-01, 9.456314e-01, 1.040563e+00, 6.392630e-02, 2.038563e-01, 2.944739e-02, 1.331891e+00, 1.053247e+00, 6.980838e-01, 9.660344e-01, 9.468408e-03,
0.000000e+00	2.500822e+00, 1.075200e+00, 3.643999e-01, 1.105287e+00, 1.884164e+00, 2.391402e+00, 1.604923e+00, 1.265714e+00, 1.103638e-01, 8.372653e-01, 1.979146e+00, 1.256281e+00, 8.389821e-01, 1.729651e+00, 2.028508e+00, 5.579467e-01, 1.758606e+00, 1.347675e-01, 1.660868e+00, 5.510619e-01,
2.000000e-01	2.396666e+00, 9.944797e-01, 2.751117e-01, 1.042659e+00, 1.544396e+00, 1.423267e+00, 1.762505e+00, 8.971023e-01, 4.569598e-01, 5.717367e-01, 1.688035e+00, 7.472801e-01, 1.013424e+00, 1.528700e+00, 1.180292e+00, 5.405097e-01, 1.015995e+00, 8.793560e-02, 1.063918e+00, 3.561938e-01,
4.000000e-01	2.106063e+00, 8.841424e-01, 1.697039e-01, 8.004654e-01, 8.474462e-01, 1.051967e+00, 1.721033e+00, 5.911889e-01, 9.385229e-01, 4.810117e-01, 1.411329e+00, 4.865467e-01, 8.987963e-01, 1.167733e+00, 7.358877e-01, 6.559647e-01, 1.016678e+00, 1.163594e-01, 7.374212e-01, 2.321807e-01,
6.000000e-01	1.733362e+00, 7.799405e-01, 1.293346e-01, 7.938417e-01, 6.844512e-01, 1.232592e+00, 1.662823e+00, 4.545578e-01, 1.277794e+00, 3.407517e-01, 1.405132e+00, 4.756638e-01, 4.798541e-01, 1.385050e+00, 4.436552e-01, 7.811644e-01, 6.302099e-01, 1.728874e-01, 5.568551e-01, 1.624161e-01,
8.000000e-01	1.737072e+00, 5.361944e-01, 1.217506e-01, 6.349590e-01, 5.438687e-01, 8.471896e-01, 1.912107e+00, 3.916870e-01, 1.403015e+00, 2.219733e-01, 1.316234e+00, 5.700038e-01, 4.223959e-01, 1.042415e+00, 2.460305e-01, 1.132349e+00, 8.494218e-01, 2.800097e-01, 4.157331e-01, 1.082369e-01,
1.000000e+00	1.683943e+00, 3.681923e-01, 9.318313e-02, 4.034591e-01, 5.669463e-01, 9.211666e-01, 1.684924e+00, 3.043072e-01, 1.774652e+00, 1.286647e-01, 1.213931e+00, 9.087683e-01, 2.235955e-01, 9.928404e-01, 1.331529e-01, 1.125904e+00, 1.001543e+00, 3.534519e-01, 4.050811e-01, 6.135756e-02,
1.200000e+00	1.613243e+00, 3.091974e-01, 4.954226e-02, 3.223851e-01, 5.053482e-01, 9.257344e-01, 1.604496e+00, 2.316159e-01, 1.817151e+00, 7.980108e-02, 1.128618e+00, 9.815887e-01, 1.562542e-01, 7.650657e-01, 6.519044e-02, 1.176540e+00, 1.083131e+00, 4.116644e-01, 3.794563e-01, 4.326027e-02,
1.400000e+00	1.490492e+00, 2.317168e-01, 4.372866e-02, 2.282005e-01, 6.081697e-01, 7.389167e-01, 1.622500e+00, 1.914698e-01, 1.992929e+00, 5.408161e-02, 1.250985e+00, 1.093954e+00, 1.392474e-01, 8.423163e-01, 5.012834e-02, 1.179496e+00, 1.067166e+00, 5.214836e-01, 5.613844e-01, 2.871622e-02,
1.600000e+00	1.516969e+00, 2.639227e-01, 2.498910e-02, 1.774474e-01, 5.453706e-01, 8.408047e-01, 1.400029e+00, 1.653909e-01, 1.764346e+00, 3.663590e-02, 1.042798e+00, 8.296793e-01, 1.135579e-01, 7.865721e-01, 2.754447e-02, 1.018723e+00, 9.726150e-01, 6.029358e-01, 6.652410e-01, 2.612041e-02,
1.800000e+00	1.727703e+00, 2.715977e-01, 2.024465e-02, 1.111880e-01, 6.312167e-01, 7.933485e-01, 1.696237e+00, 8.356368e-02, 1.594828e+00, 2.781696e-02, 1.174707e+00, 8.419157e-01, 9.997299e-02, 9.283139e-01, 1.561211e-02, 1.192658e+00, 1.134199e+00, 6.508859e-01, 6.402688e-01, 1.531607e-02,
2.000000e+00	1.390951e+00, 2.542891e-01, 1.681751e-02, 8.285109e-02, 6.413222e-01, 8.767862e-01, 1.008903e+00, 8.194767e-02, 1.595578e+00, 3.120495e-02, 1.239484e+00, 9.347242e-01, 1.140013e-01, 7.922998e-01, 7.943836e-03, 1.102430e+00, 1.231436e+00, 6.913373e-01, 6.942882e-01, 1.650903e-02,
0.000000e+00	2.530064e+00, 4.454938e-01, 2.222755e+00, 2.099980e-01, 8.003630e-01, 1.272751e+00, 2.589328e+00, 1.498833e+00, 1.234354e-01, 1.459012e+00, 7.861484e-01, 1.099397e+00, 7.309489e-01, 2.059637e+00, 2.642469e+00, 3.766108e-04, 2.289018e+00, 1.729487e+00, 8.164019e-01, 2.467986e+00,
2.000000e-01	2.259497e+00, 4.598659e-01, 2.078052e+00, 1.470293e-01, 5.572675e-01, 1.234593e+00, 2.496920e+00, 9.025963e-01, 4.682776e-01, 1.032762e+00, 5.219493e-01, 6.033156e-01, 5.577717e-01, 1.595444e+00, 1.127656e+00, 4.568056e-02, 1.686562e+00, 1.345112e+00, 5.468381e-01, 1.426818e+00,
4.000000e-01	1.944995e+00, 5.516605e-01, 1.938991e+00, 1.441784e-01, 4.663965e-01, 1.145835e+00, 2.599683e+00, 7.617699e-01, 7.625537e-01, 6.502664e-01, 4.137241e-01, 4.643140e-01, 3.880373e-01, 1.138818e+00, 8.118897e-01, 2.158154e-01, 1.577060e+00, 9.381105e-01, 4.852422e-01, 1.109715e+00,
6.000000e-01	1.675416e+00, 4.620856e-01, 1.714168e+00, 1.191455e-01, 4.411433e-01, 9.479796e-01, 2.388547e+00, 5.739469e-01, 1.213379e+00, 3.104147e-01, 2.232731e-01, 5.545536e-01, 2.274417e-01, 8.082886e-01, 4.105042e-01, 4.925255e-01, 1.341900e+00, 9.184829e-01, 5.161476e-01, 6.138599e-01,
8.000000e-01	1.766723e+00, 4.450724e-01, 1.301266e+00, 1.176958e-01, 4.205973e-01, 9.138256e-01, 1.701735e+00, 4.416525e-01, 1.649301e+00, 2.445858e-01, 1.440751e-01, 6.833019e-01, 1.325625e-01, 5.676145e-01, 2.421897e-01, 7.654809e-01, 1.202497e+00, 8.161745e-01, 6.596958e-01, 4.062979e-01,
1.000000e+00	1.729567e+00, 3.565883e-01, 1.350312e+00, 8.297108e-02, 4.781121e-01, 7.878805e-01, 2.109881e+00, 3.701704e-01, 1.502190e+00, 1.769899e-01, 1.456661e-01, 9.303447e-01, 8.646286e-02, 4.301950e-01, 1.272867e-01, 1.023434e+00, 1.198204e+00, 6.937203e-01, 7.696865e-01, 2.695746e-01,
1.200000e+00	1.514931e+00, 3.346660e-01, 1.216839e+00, 7.274940e-02, 5.833677e-01, 7.317250e-01, 2.077074e+00, 2.758053e-01, 1.642698e+00, 1.545745e-01, 1.249753e-01, 9.909940e-01, 8.395513e-02, 3.641987e-01, 9.530351e-02, 9.827854e-01, 1.299838e+00, 6.659510e-01, 9.655924e-01, 2.069205e-01,
1.400000e+00	1.375465e+00, 1.987678e-01, 1.289732e+00, 6.105243e-02, 5.554562e-01, 9.242326e-01, 1.893646e+00, 1.748617e-01, 1.643030e+00, 1.833661e-01, 1.115101e-01, 9.282122e-01, 7.869288e-02, 2.643006e-01, 5.076444e-02, 9.833356e-01, 1.171139e+00, 7.235668e-01, 9.358033e-01, 1.497773e-01,
1.600000e+00	1.079348e+00, 2.499830e-01, 1.068519e+00, 4.413086e-02, 6.590823e-01, 8.389982e-01, 1.730920e+00, 1.430189e-01, 1.838335e+00, 2.304993e-01, 1.790698e-01, 7.982217e-01, 7.834582e-02, 2.163813e-01, 2.848195e-02, 1.172877e+00, 9.491939e-01, 7.656106e-01, 1.139446e+00, 1.782950e-01,
1.800000e+00	7.436736e-01, 2.308625e-01, 8.824605e-01, 3.274246e-02, 6.547508e-01, 7.947504e-01, 1.701529e+00, 1.175313e-01, 1.769783e+00, 2.997784e-01, 3.085059e-01, 1.118211e+00, 7.172936e-02, 1.224343e-01, 1.713293e-02, 1.081757e+00, 1.133109e+00, 9.010688e-01, 9.391985e-01, 3.213270e-01,
2.000000e+00	7.160450e-01, 2.665770e-01, 7.160836e-01, 3.597198e-02, 6.411068e-01, 8.600211e-01, 1.259942e+00, 8.646758e-02, 1.654455e+00, 2.911856e-01, 5.626730e-01, 9.637122e-01, 7.797593e-02, 1.065644e-01, 4.344509e-02, 7.184348e-01, 9.812742e-01, 6.955426e-01, 1.014428e+00, 5.112666e-01,
0.000000e+00	1.024893e+00, 9.839069e-02, 4.567470e-01, 6.415141e-01, 1.438158e+00, 1.856756e+00, 3.590844e-02, 5.293300e-02, 1.828652e+00, 2.871614e+00, 1.282749e+00, 1.329557e+00, 1.980646e+00, 1.642303e+00, 5.615629e-01, 1.799273e+00, 1.457225e+00, 2.003499e+00, 1.810265e-01, 1.956786e+00,
2.000000e-01	7.915293e-01, 2.360526e-01, 3.437146e-01, 4.355731e-01, 1.052336e+00, 1.396080e+00, 4.634705e-02, 2.913483e-01, 1.310178e+00, 1.948594e+00, 1.111959e+00, 1.584422e+00, 1.256514e+00, 1.882898e+00, 7.720870e-01, 1.496342e+00, 1.143004e+00, 1.685810e+00, 1.119515e-01, 1.506951e+00,
4.000000e-01	6.962302e-01, 3.527438e-01, 2.168373e-01, 3.236864e-01, 6.351427e-01, 1.410747e+00, 9.063727e-02, 4.920551e-01, 1.135673e+00, 1.240711e+00, 1.199650e+00, 1.322700e+00, 8.443656e-01, 1.224661e+00, 6.851883e-01, 1.477293e+00, 1.113748e+00, 1.150602e+00, 8.627859e-02, 1.472183e+00,
6.000000e-01	6.020169e-01, 3.650737e-01, 1.656366e-01, 2.675642e-01, 4.718777e-01, 1.170785e+00, 2.397760e-01, 4.852316e-01, 1.204798e+00, 7.298949e-01, 1.131607e+00, 9.992781e-01, 4.452153e-01, 1.010625e+00, 7.102639e-01, 1.270507e+00, 1.141246e+00, 1.039311e+00, 1.108290e-01, 1.207289e+00,
8.000000e-01	4.384674e-01, 4.374969e-01, 1.144708e-01, 2.027762e-01, 4.551821e-01, 1.008452e+00, 4.167738e-01, 4.055574e-01, 1.164110e+00, 4.166913e-01, 8.259148e-01, 9.444857e-01, 2.774671e-01, 1.020392e+00, 7.990110e-01, 1.284305e+00, 1.219579e+00, 7.319333e-01, 1.376848e-01, 1.267530e+00,
1.000000e+00	3.761623e-01, 5.372091e-01, 7.720479e-02, 1.685876e-01, 4.030082e-01, 1.027016e+00, 6.308720e-01, 4.081948e-01, 1.471711e+00, 2.892592e-01, 1.062298e+00, 8.300344e-01, 2.311219e-01, 1.175087e+00, 7.885489e-01, 1.226543e+00, 1.057942e+00, 8.374113e-01, 3.250703e-01, 1.392040e+00,
1.200000e+00	2.882849e-01, 4.206860e-01, 4.887682e-02, 1.295188e-01, 4.772505e-01, 9.433401e-01, 8.062525e-01, 2.720232e-01, 1.523300e+00, 1.802570e-01, 1.123399e+00, 9.099904e-01, 1.317736e-01, 9.295112e-01, 7.874348e-01, 1.025162e+00, 1.162984e+00, 7.675252e-01, 4.714472e-01, 1.127576e+00,
1.400000e+00	2.169699e-01, 3.434390e-01, 4.570983e-02, 9.769346e-02, 4.533863e-01, 8.593706e-01, 8.933481e-01, 1.945372e-01, 1.408247e+00, 1.088270e-01, 1.120221e+00, 9.513279e-01, 1.055419e-01, 8.641827e-01, 8.249890e-01, 1.142828e+00, 9.612441e-01, 5.595362e-01, 6.136346e-01, 1.200140e+00,
1.600000e+00	1.515485e-01, 4.411411e-01, 3.679052e-02, 6.840656e-02, 6.057445e-01, 7.066808e-01, 7.094562e-01, 1.501120e-01, 1.403842e+00, 8.892403e-02, 1.056786e+00, 1.069380e+00, 6.302280e-02, 7.972983e-01, 8.465970e-01, 1.429326e+00, 1.035437e+00, 7.808721e-01, 6.136024e-01, 1.223092e+00,
1.800000e+00	1.202115e-01, 3.533885e-01, 2.257691e-02, 6.401909e-02, 6.410313e-01, 7.561447e-01, 8.562977e-01, 1.346023e-01, 1.613490e+00, 6.261362e-02, 1.127704e+00, 1.166788e+00, 8.430623e-02, 7.048049e-01, 8.834432e-01, 1.318208e+00, 9.404342e-01, 6.713533e-01, 7.027508e-01, 1.153467e+00,
2.000000e+00	1.034229e-01, 3.528935e-01, 1.514095e-02, 5.493651e-02, 5.212687e-01, 8.462513e-01, 9.481202e-01, 9.873673e-02, 1.382186e+00, 7.318434e-02, 1.181581e+00, 1.026752e+00, 7.924294e-02, 7.098473e-01, 8.069199e-01, 1.241529e+00, 9.807015e-01, 7.506946e-01, 7.649065e-01, 1.256540e+00,
0.000000e+00	2.185928e+00, 1.671242e+00, 2.990110e-01, 2.102103e+00, 9.019627e-01, 1.433830e+00, 1.323637e+00, 2.922442e+00, 2.828830e-02, 7.204782e-01, 1.263818e+00, 2.204976e+00, 3.070573e+00, 1.483473e+00, 3.190048e-01, 9.783787e-01, 1.094057e+00, 1.197739e+00, 9.212589e-01, 9.007286e-01,
2.000000e-01	1.946735e+00, 1.134790e+00, 2.229521e-01, 1.609755e+00, 5.836811e-01, 6.743758e-01, 1.401787e+00, 2.167679e+00, 2.675461e-02, 4.914639e-01, 1.245684e+00, 1.653294e+00, 1.761622e+00, 1.045651e+00, 1.508747e-01, 6.803208e-01, 7.539971e-01, 1.074357e+00, 6.525449e-01, 6.481884e-01,
4.000000e-01	1.854625e+00, 9.958584e-01, 1.305045e-01, 1.427254e+00, 7.017937e-01, 6.997925e-01, 1.102639e+00, 1.632421e+00, 1.469679e-01, 3.013221e-01, 1.250029e+00, 9.063884e-01, 8.640439e-01, 1.053320e+00, 1.446506e-01, 4.223690e-01, 5.026325e-01, 9.548293e-01, 3.977699e-01, 3.794464e-01,
6.000000e-01	1.927205e+00, 8.323581e-01, 9.428700e-02, 1.165597e+00, 6.441951e-01, 7.943425e-01, 1.216337e+00, 1.108260e+00, 6.025353e-01, 1.677626e-01, 1.023502e+00, 6.906157e-01, 6.158324e-01, 1.048701e+00, 7.967017e-02, 3.648413e-01, 5.323312e-01, 1.005362e+00, 5.290852e-01, 2.681955e-01,
8.000000e-01	1.550164e+00, 8.538547e-01, 8.396907e-02, 9.954285e-01, 6.986703e-01, 9.424219e-01, 1.178193e+00, 7.549057e-01, 8.316407e-01, 1.144479e-01, 1.250431e+00, 4.240239e-01, 4.527089e-01, 9.748195e-01, 3.353503e-02, 4.277022e-01, 6.663168e-01, 8.898407e-01, 5.057729e-01, 1.690083e-01,
1.000000e+00	1.706604e+00, 7.107199e-01, 6.153742e-02, 6.112645e-01, 6.523368e-01, 8.519686e-01, 1.440210e+00, 5.822481e-01, 1.422936e+00, 8.690235e-02, 1.163021e+00, 6.904064e-01, 3.164841e-01, 9.221406e-01, 2.163772e-02, 6.652829e-01, 7.988935e-01, 8.575686e-01, 6.005338e-01, 1.137853e-01,
1.200000e+00	1.674654e+00, 5.247672e-01, 4.796943e-02, 5.538082e-01, 6.039163e-01, 8.616907e-01, 1.598448e+00, 4.152163e-01, 1.564659e+00, 6.726742e-02, 1.225346e+00, 8.877076e-01, 2.589352e-01, 8.140610e-01, 1.289755e-02, 7.132406e-01, 7.864774e-01, 8.089388e-01, 7.356892e-01, 7.344523e-02,
1.400000e+00	1.506682e+00, 3.437345e-01, 2.678022e-02, 3.667635e-01, 7.670994e-01, 8.136076e-01, 1.652788e+00, 2.235691e-01, 1.730796e+00, 5.348499e-02, 1.075132e+00, 9.594973e-01, 2.002908e-01, 7.255096e-01, 7.452739e-03, 9.850493e-01, 8.834927e-01, 8.170997e-01, 8.602549e-01, 4.684077e-02,
1.600000e+00	1.823678e+00, 3.517175e-01, 2.141038e-02, 2.948194e-01, 5.995273e-01, 9.326686e-01, 1.225664e+00, 1.920835e-01, 1.858099e+00, 6.219350e-02, 1.338365e+00, 1.011239e+00, 1.836910e-01, 7.529950e-01, 3.953063e-03, 9.109460e-01, 9.509817e-01, 7.007259e-01, 9.195177e-01, 3.635929e-02,
1.800000e+00	1.493194e+00, 2.431460e-01, 1.320114e-02, 1.860903e-01, 7.474873e-01, 7.536621e-01, 1.313080e+00, 1.310749e-01, 1.985121e+00, 6.549589e-02, 1.068590e+00, 7.458450e-01, 1.685670e-01, 7.358594e-01, 2.871944e-03, 1.161570e+00, 8.922454e-01, 9.749675e-01, 8.771052e-01, 2.551628e-02,
2.000000e+00	1.762867e+00, 2.472493e-01, 9.885323e-03, 1.260042e-01, 7.982290e-01, 8.756497e-01, 1.406222e+00, 1.091684e-01, 1.893987e+00, 9.525179e-02, 1.025299e+00, 1.017868e+00, 1.435257e-01, 7.644752e-01, 1.970439e-03, 8.734330e-01, 1.003954e+00, 8.161973e-01, 8.757726e-01, 2.326331e-02,
0.000000e+00	2.203507e-01, 4.001497e-01, 9.665235e-01, 2.398246e+00, 1.872196e+00, 5.970060e-01, 2.155587e+00, 1.936744e-01, 2.276835e+00, 2.742854e+00, 1.250243e+00, 2.402083e-01, 9.917031e-01, 4.630934e-01, 1.752647e+00, 7.941871e-01, 1.313369e+00, 1.157416e+00, 1.846790e+00, 2.601395e+00,
2.000000e-01	4.936687e-01, 2.670753e-01, 5.837297e-01, 1.442509e+00, 1.918462e+00, 3.808655e-01, 2.291840e+00, 1.473998e-01, 2.426258e+00, 2.129197e+00, 1.201416e+00, 5.792454e-01, 9.381249e-01, 5.911231e-01, 1.003173e+00, 9.605261e-01, 1.226783e+00, 1.021088e+00, 1.501686e+00, 1.921972e+00,
4.000000e-01	6.030941e-01, 1.951805e-01, 4.747210e-01, 1.003197e+00, 1.397589e+00, 2.348774e-01, 1.836452e+00, 8.344198e-02, 2.479457e+00, 1.471112e+00, 1.179334e+00, 9.149538e-01, 8.659000e-01, 7.307743e-01, 6.071529e-01, 9.292340e-01, 1.146277e+00, 9.778540e-01, 1.261091e+00, 1.650754e+00,
6.000000e-01	1.005992e+00, 1.281646e-01, 3.210652e-01, 6.190181e-01, 1.399109e+00, 1.955010e-01, 1.724776e+00, 7.102262e-02, 2.188025e+00, 1.343995e+00, 1.177837e+00, 8.740454e-01, 9.039871e-01, 5.256409e-01, 3.212730e-01, 9.530681e-01, 1.073061e+00, 1.042535e+00, 1.379687e+00, 1.105062e+00,
8.000000e-01	7.799753e-01, 9.227265e-02, 2.442434e-01, 4.801551e-01, 1.208316e+00, 2.139646e-01, 1.843582e+00, 8.619681e-02, 2.498069e+00, 9.097885e-01, 1.115846e+00, 8.664891e-01, 9.264526e-01, 6.019725e-01, 2.151217e-01, 1.088328e+00, 9.759078e-01, 9.998745e-01, 1.330275e+00, 6.800820e-01,
1.000000e+00	1.099778e+00, 6.248840e-02, 1.820382e-01, 2.794845e-01, 1.242008e+00, 3.601170e-01, 1.735937e+00, 9.700699e-02, 2.541888e+00, 6.854952e-01, 1.141303e+00, 9.855585e-01, 6.230598e-01, 6.714313e-01, 1.006530e-01, 9.673839e-01, 8.712343e-01, 1.171149e+00, 1.205013e+00, 4.462751e-01,
1.200000e+00	9.772017e-01, 5.882724e-02, 1.467265e-01, 2.276590e-01, 9.215071e-01, 5.002163e-01, 1.325288e+00, 1.236580e-01, 2.262314e+00, 6.390883e-01, 1.087087e+00, 8.438328e-01, 6.318467e-01, 6.603900e-01, 6.663608e-02, 1.164017e+00, 1.081796e+00, 8.262406e-01, 1.019846e+00, 3.149120e-01,
1.400000e+00	1.343709e+00, 5.432671e-02, 9.983892e-02, 1.308254e-01, 1.002479e+00, 6.756166e-01, 1.339977e+00, 1.139124e-01, 2.273152e+00, 5.987008e-01, 1.040855e+00, 9.265322e-01, 5.556876e-01, 6.682079e-01, 4.164469e-02, 1.338424e+00, 1.115725e+00, 1.067765e+00, 9.709452e-01, 2.502683e-01,
1.600000e+00	1.232453e+00, 8.972089e-02, 6.396242e-02, 1.100852e-01, 9.443117e-01, 6.517398e-01, 1.264669e+00, 8.042123e-02, 1.880995e+00, 4.859292e-01, 1.176445e+00, 1.096248e+00, 4.423393e-01, 5.402477e-01, 2.119501e-02, 1.094686e+00, 1.040368e+00, 1.046305e+00, 1.069853e+00, 1.402116e-01,
1.800000e+00	1.379285e+00, 1.387464e-01, 5.092931e-02, 7.312735e-02, 9.024275e-01, 8.261028e-01, 1.186618e+00, 8.442600e-02, 1.865673e+00, 3.409037e-01, 1.084686e+00, 1.042781e+00, 4.240203e-01, 8.007467e-01, 1.446264e-02, 1.090778e+00, 8.585204e-01, 9.269947e-01, 1.099460e+00, 1.132724e-01,
2.000000e+00	1.205356e+00, 1.725302e-01, 2.773766e-02, 5.506730e-02, 1.189311e+00, 8.130940e-01, 1.176197e+00, 8.036430e-02, 1.744076e+00, 3.827804e-01, 1.212235e+00, 1.029101e+00, 3.702490e-01, 6.967089e-01, 7.926706e-03, 1.140183e+00, 9.765768e-01, 1.044050e+00, 1.014051e+00, 6.990410e-02,
0.000000e+00	2.827758e-01, 3.324337e+00, 2.385574e+00, 7.955395e-01, 5.786062e-02, 9.013091e-01, 1.763495e+00, 2.419155e+00, 2.223082e+00, 2.584019e+00, 1.763191e+00, 1.953766e+00, 4.015234e-01, 1.944775e+00, 1.483789e+00, 1.245357e+00, 2.168810e+00, 2.377763e+00, 1.846262e+00, 1.237860e+00,
2.000000e-01	6.144655e-01, 2.101822e+00, 1.781663e+00, 9.220036e-01, 2.470169e-01, 6.718875e-01, 1.598899e+00, 1.637860e+00, 2.195487e+00, 1.746509e+00, 1.349498e+00, 1.778472e+00, 2.037618e-01, 1.572606e+00, 9.569182e-01, 1.057661e+00, 1.234219e+00, 1.811116e+00, 1.285989e+00, 1.355298e+00,
4.000000e-01	8.266683e-01, 1.368334e+00, 2.032733e+00, 1.268923e+00, 3.627504e-01, 8.356407e-01, 1.181214e+00, 9.950340e-01, 1.515816e+00, 1.142905e+00, 8.004171e-01, 1.254665e+00, 1.492671e-01, 1.260103e+00, 4.562155e-01, 7.065420e-01, 9.686954e-01, 1.894971e+00, 7.384851e-01, 1.259436e+00,
6.000000e-01	6.795805e-01, 9.633005e-01, 1.354543e+00, 1.143055e+00, 4.909521e-01, 8.175860e-01, 7.196062e-01, 8.031129e-01, 1.498410e+00, 6.746232e-01, 4.644972e-01, 1.209384e+00, 9.655360e-02, 9.112537e-01, 3.976758e-01, 8.244655e-01, 5.814850e-01, 1.589341e+00, 5.438688e-01, 9.676420e-01,
8.000000e-01	4.887488e-01, 6.659599e-01, 1.367835e+00, 1.054630e+00, 6.122798e-01, 8.258463e-01, 1.130840e+00, 4.583569e-01, 1.383294e+00, 4.556344e-01, 3.062191e-01, 8.388967e-01, 7.828694e-02, 9.127986e-01, 5.554039e-01, 8.402845e-01, 6.311182e-01, 9.857010e-01, 5.169874e-01, 1.150135e+00,
1.000000e+00	3.775571e-01, 6.902005e-01, 1.077855e+00, 8.199144e-01, 5.675308e-01, 8.727304e-01, 1.083619e+00, 3.309621e-01, 1.346358e+00, 2.798145e-01, 2.222777e-01, 8.919981e-01, 8.174636e-02, 5.265561e-01, 6.529557e-01, 8.483559e-01, 7.418824e-01, 1.111296e+00, 8.789561e-01, 1.201207e+00,
1.200000e+00	2.833788e-01, 5.510164e-01, 1.442275e+00, 4.250353e-01, 6.917995e-01, 7.946922e-01, 1.077540e+00, 1.909692e-01, 1.152267e+00, 2.300473e-01, 1.871634e-01, 1.068481e+00, 7.519841e-02, 4.155767e-01, 6.520353e-01, 1.024327e+00, 9.083397e-01, 1.180906e+00, 7.640754e-01, 1.072173e+00,
1.400000e+00	2.473821e-01, 5.302567e-01, 1.394025e+00, 3.695798e-01, 7.287917e-01, 6.636284e-01, 1.076597e+00, 1.435702e-01, 1.193000e+00, 2.609587e-01, 2.226010e-01, 9.179283e-01, 9.622649e-02, 3.007781e-01, 7.614987e-01, 8.751171e-01, 1.001289e+00, 9.107032e-01, 1.083099e+00, 1.061631e+00,
1.600000e+00	1.685479e-01, 4.706853e-01, 9.518002e-01, 2.597748e-01, 5.337126e-01, 1.025239e+00, 9.895169e-01, 1.186446e-01, 1.268698e+00, 2.849563e-01, 2.753355e-01, 9.971709e-01, 9.628918e-02, 2.117935e-01, 7.513946e-01, 1.140173e+00, 8.558118e-01, 1.023665e+00, 1.166321e+00, 1.285482e+00,
1.800000e+00	1.458199e-01, 4.140992e-01, 8.181636e-01, 2.347502e-01, 6.463614e-01, 7.372304e-01, 1.087126e+00, 7.776664e-02, 1.589237e+00, 3.207381e-01, 4.619550e-01, 9.332866e-01, 1.261267e-01, 1.435859e-01, 6.774203e-01, 1.070482e+00, 1.022026e+00, 1.039615e+00, 1.037006e+00, 1.347968e+00,
2.000000e+00	1.191586e-01, 3.978352e-01, 5.889529e-01, 1.431777e-01, 7.343986e-01, 8.582588e-01, 1.164064e+00, 8.378953e-02, 1.578546e+00, 3.209278e-01, 5.413360e-01, 9.757374e-01, 9.973279e-02, 1.254928e-01, 7.731619e-01, 1.182149e+00, 1.019033e+00, 8.115177e-01, 9.210817e-01, 1.250165e+00,
0.000000e+00	1.277239e-01, 1.475686e+00, 1.137820e+00, 2.526090e-01, 1.552529e+00, 3.534017e-01, 1.308512e+00, 6.926514e-01, 9.575307e-01, 1.171175e+00, 5.787758e-02, 2.663545e+00, 6.246590e-01, 2.706163e+00, 3.194891e-01, 2.315093e+00, 2.531020e+00, 8.471096e-01, 7.331360e-01, 3.145667e+00,
2.000000e-01	1.050046e-01, 1.148641e+00, 1.132167e+00, 6.047576e-01, 1.398584e+00, 4.822448e-01, 8.261782e-01, 3.716240e-01, 8.422859e-01, 6.848947e-01, 1.040540e-01, 1.770292e+00, 7.342509e-01, 1.704616e+00, 5.657943e-01, 2.418384e+00, 1.595101e+00, 7.379277e-01, 4.851623e-01, 2.288530e+00,
4.000000e-01	7.964016e-02, 9.397867e-01, 1.338868e+00, 7.009104e-01, 1.360394e+00, 7.278860e-01, 6.745560e-01, 2.380415e-01, 7.282518e-01, 4.218273e-01, 1.299905e-01, 1.105102e+00, 8.098518e-01, 1.205150e+00, 7.382950e-01, 1.723925e+00, 1.063284e+00, 8.774619e-01, 2.569905e-01, 1.821082e+00,
6.000000e-01	5.830516e-02, 7.949028e-01, 1.131829e+00, 6.374688e-01, 1.126230e+00, 6.836354e-01, 6.618910e-01, 1.909641e-01, 7.309723e-01, 2.873540e-01, 2.756928e-01, 7.358444e-01, 6.341309e-01, 9.933490e-01, 6.835656e-01, 1.609242e+00, 9.976825e-01, 8.346920e-01, 2.629541e-01, 1.411552e+00,
8.000000e-01	4.601795e-02, 7.327630e-01, 7.093569e-01, 5.126611e-01, 1.019561e+00, 7.946450e-01, 9.854297e-01, 1.696837e-01, 1.160510e+00, 2.011881e-01, 4.483868e-01, 7.689242e-01, 5.766310e-01, 7.316062e-01, 8.180562e-01, 1.607169e+00, 1.023812e+00, 8.869591e-01, 5.182013e-01, 1.397148e+00,
1.000000e+00	3.663507e-02, 6.821125e-01, 6.069888e-01, 3.572806e-01, 9.868892e-01, 7.520236e-01, 1.140965e+00, 1.242576e-01, 1.524497e+00, 1.141202e-01, 7.816099e-01, 7.863791e-01, 4.397841e-01, 5.357157e-01, 7.499665e-01, 1.445860e+00, 9.491751e-01, 9.043562e-01, 5.591826e-01, 1.342769e+00,
1.200000e+00	2.383015e-02, 5.495934e-01, 4.554479e-01, 3.502851e-01, 9.864962e-01, 8.966574e-01, 1.332838e+00, 1.283281e-01, 1.604803e+00, 9.814160e-02, 8.919451e-01, 7.917734e-01, 4.667049e-01, 3.755445e-01, 8.453944e-01, 1.427970e+00, 1.071586e+00, 8.969746e-01, 8.965164e-01, 1.313838e+00,
1.400000e+00	2.087826e-02, 3.343795e-01, 3.107402e-01, 2.592813e-01, 7.330184e-01, 6.672942e-01, 1.184164e+00, 1.140004e-01, 1.647100e+00, 9.423508e-02, 9.162450e-01, 8.933586e-01, 3.077427e-01, 3.788697e-01, 8.775933e-01, 1.339873e+00, 9.973570e-01, 7.930586e-01, 9.470088e-01, 1.357089e+00,
1.600000e+00	1.486762e-02, 3.077862e-01, 2.366837e-01, 1.673665e-01, 8.446986e-01, 7.356057e-01, 1.258067e+00, 1.074004e-01, 1.740402e+00, 1.699959e-01, 9.907772e-01, 8.654960e-01, 2.962129e-01, 3.875726e-01, 7.644754e-01, 1.206336e+00, 8.986018e-01, 9.561046e-01, 1.055620e+00, 1.356887e+00,
1.800000e+00	1.432144e-02, 2.870312e-01, 1.609085e-01, 1.347306e-01, 7.720877e-01, 8.190788e-01, 1.277228e+00, 8.262597e-02, 1.693748e+00, 2.066976e-01, 9.180056e-01, 9.568481e-01, 2.840155e-01, 4.529606e-01, 8.366416e-01, 1.423421e+00, 8.201719e-01, 9.031197e-01, 9.137903e-01, 1.405573e+00,
2.000000e+00	1.116893e-02, 2.799746e-01, 8.898674e-02, 9.826065e-02, 6.421542e-01, 7.967678e-01, 1.143989e+00, 7.290346e-02, 1.694223e+00, 2.641486e-01, 1.023145e+00, 1.021689e+00, 2.672227e-01, 4.736485e-01, 6.760133e-01, 1.284580e+00, 9.230056e-01, 8.190685e-01, 1.059461e+00, 1.236925e+00,
0.000000e+00	2.952780e+00, 3.417623e+00, 9.113606e-01, 2.298187e+00, 3.208859e+00, 1.346653e+00, 3.881254e-01, 1.779525e+00, 4.284361e-01, 6.811731e-01, 7.362255e-01, 2.575673e-01, 7.916983e-01, 5.472837e-01, 2.081861e+00, 4.579007e-01, 8.311075e-01, 1.075223e-01, 2.313148e+00, 1.792975e+00,
2.000000e-01	1.904876e+00, 2.214913e+00, 4.859917e-01, 2.373468e+00, 2.238489e+00, 9.617225e-01, 7.218856e-01, 1.169413e+00, 7.701874e-01, 5.060085e-01, 9.674212e-01, 2.377319e-01, 8.221535e-01, 4.674969e-01, 1.063865e+00, 3.721409e-01, 5.183952e-01, 1.517487e-01, 2.340834e+00, 9.298992e-01,
4.000000e-01	2.286880e+00, 1.476540e+00, 3.300051e-01, 2.431866e+00, 1.688670e+00, 6.765332e-01, 1.025387e+00, 7.708120e-01, 1.121733e+00, 5.371329e-01, 9.446119e-01, 4.390193e-01, 1.021726e+00, 3.319793e-01, 7.001451e-01, 5.256271e-01, 2.400951e-01, 2.811598e-01, 1.533519e+00, 7.029367e-01,
6.000000e-01	1.996309e+00, 1.053162e+00, 2.602411e-01, 1.980378e+00, 1.311735e+00, 4.581075e-01, 1.216176e+00, 5.389333e-01, 1.456018e+00, 4.900522e-01, 9.998111e-01, 7.571685e-01, 1.127712e+00, 4.528729e-01, 4.236986e-01, 7.672394e-01, 2.304344e-01, 5.154037e-01, 1.345828e+00, 3.989200e-01,
8.000000e-01	2.112663e+00, 7.632301e-01, 2.090329e-01, 1.222809e+00, 1.037447e+00, 2.987137e-01, 1.138351e+00, 3.190330e-01, 1.602641e+00, 5.454010e-01, 1.040205e+00, 6.913898e-01, 8.141106e-01, 4.141196e-01, 2.096249e-01, 9.629215e-01, 4.835383e-01, 6.507514e-01, 1.487886e+00, 2.939726e-01,
1.000000e+00	1.935045e+00, 5.425198e-01, 1.283730e-01, 1.094727e+00, 1.048560e+00, 2.449677e-01, 1.305871e+00, 2.568772e-01, 2.017992e+00, 5.377065e-01, 1.099775e+00, 9.085327e-01, 7.659666e-01, 4.638874e-01, 1.175717e-01, 8.025983e-01, 6.621724e-01, 8.259992e-01, 1.383512e+00, 2.102328e-01,
1.200000e+00	1.889378e+00, 3.835552e-01, 1.216877e-01, 5.417448e-01, 1.129572e+00, 3.188129e-01, 1.357936e+00, 1.940745e-01, 1.934512e+00, 4.941493e-01, 1.037390e+00, 8.614908e-01, 8.093929e-01, 5.402039e-01, 7.275269e-02, 9.937942e-01, 8.320544e-01, 7.372840e-01, 1.220165e+00, 1.375832e-01,
1.400000e+00	1.835252e+00, 2.177495e-01, 6.527044e-02, 5.099174e-01, 1.098339e+00, 4.379860e-01, 1.469100e+00, 1.528515e-01, 1.954644e+00, 4.858329e-01, 1.114268e+00, 9.249355e-01, 5.123994e-01, 6.079221e-01, 3.705010e-02, 9.710448e-01, 7.356907e-01, 8.659854e-01, 1.392716e+00, 9.793721e-02,
1.600000e+00	1.803234e+00, 2.010137e-01, 5.634657e-02, 4.032508e-01, 1.056190e+00, 6.800902e-01, 1.235329e+00, 1.241309e-01, 1.476415e+00, 4.674982e-01, 1.132441e+00, 1.040714e+00, 6.405021e-01, 5.731769e-01, 2.098075e-02, 9.622427e-01, 9.300969e-01, 8.773444e-01, 1.157518e+00, 5.464636e-02,
1.800000e+00	1.402724e+00, 2.573239e-01, 3.770844e-02, 2.156276e-01, 8.141256e-01, 6.417678e-01, 1.133603e+00, 1.293286e-01, 1.992348e+00, 3.061694e-01, 1.206418e+00, 1.015908e+00, 4.187574e-01, 5.921100e-01, 1.359288e-02, 1.291249e+00, 8.744688e-01, 9.087123e-01, 1.180633e+00, 3.763033e-02,
2.000000e+00	1.426085e+00, 2.796008e-01, 3.112069e-02, 1.728638e-01, 9.918031e-01, 7.603080e-01, 1.153712e+00, 9.318474e-02, 1.719846e+00, 4.888416e-01, 1.275646e+00, 1.103163e+00, 4.300697e-01, 7.015814e-01, 7.887258e-03, 9.743562e-01, 9.977882e-01, 9.247837e-01, 1.150335e+00, 2.796657e-02,
0.000000e+00	1.712376e+00, 1.321806e+00, 2.462232e+00, 1.345747e+00, 1.604227e+00, 2.859648e-01, 3.223196e+00, 1.860674e+00, 6.377463e-02, 2.799718e-01, 4.295962e-02, 2.308314e+00, 5.687511e-01, 1.534089e+00, 1.507814e+00, 1.267818e+00, 1.327581e+00, 6.112942e-01, 1.381475e-01, 2.205149e+00,
2.000000e-01	1.669066e+00, 9.257687e-01, 2.060842e+00, 1.504155e+00, 1.784902e+00, 4.893726e-01, 2.475630e+00, 1.235433e+00, 6.060247e-02, 1.212093e-01, 2.794445e-02, 1.537714e+00, 6.845823e-01, 1.138383e+00, 9.581141e-01, 1.085829e+00, 7.045194e-01, 6.860270e-01, 1.389588e-01, 1.482539e+00,
4.000000e-01	1.206621e+00, 9.048693e-01, 1.666648e+00, 1.203020e+00, 1.313658e+00, 6.130009e-01, 2.068091e+00, 7.851044e-01, 2.047045e-01, 7.536358e-02, 1.986852e-02, 8.153329e-01, 7.935697e-01, 7.748506e-01, 5.440270e-01, 8.673849e-01, 6.508734e-01, 9.205242e-01, 3.521935e-01, 1.164599e+00,
6.000000e-01	8.581804e-01, 8.069024e-01, 1.703118e+00, 9.323210e-01, 1.270621e+00, 5.973351e-01, 1.649186e+00, 6.118194e-01, 6.107053e-01, 6.856444e-02, 1.320054e-02, 5.853257e-01, 7.814936e-01, 6.161120e-01, 2.867243e-01, 8.571690e-01, 5.864072e-01, 6.941331e-01, 6.372565e-01, 7.831588e-01,
8.000000e-01	7.946403e-01, 6.949077e-01, 1.533306e+00, 7.531229e-01, 1.009345e+00, 8.742616e-01, 2.171044e+00, 3.204810e-01, 1.125353e+00, 4.301244e-02, 1.560474e-02, 4.393879e-01, 5.525405e-01, 4.587904e-01, 1.789079e-01, 9.205017e-01, 7.847398e-01, 7.490298e-01, 7.438780e-01, 7.026096e-01,
1.000000e+00	4.853347e-01, 4.670170e-01, 1.330858e+00, 7.644757e-01, 9.494423e-01, 7.817925e-01, 2.001184e+00, 3.036752e-01, 1.502824e+00, 7.264526e-02, 2.005303e-02, 6.283597e-01, 4.810114e-01, 4.043467e-01, 1.057217e-01, 9.864281e-01, 6.781066e-01, 9.684758e-01, 7.441517e-01, 8.112222e-01,
1.200000e+00	4.491608e-01, 4.979713e-01, 1.417915e+00, 3.876265e-01, 9.510190e-01, 7.448253e-01, 1.789712e+00, 2.272801e-01, 1.552469e+00, 1.126756e-01, 4.701171e-02, 8.585658e-01, 4.889312e-01, 2.454855e-01, 7.815521e-02, 1.027418e+00, 9.089809e-01, 9.073480e-01, 1.029417e+00, 1.133228e+00,
1.400000e+00	3.247363e-01, 3.556213e-01, 1.095288e+00, 3.656990e-01, 8.073883e-01, 8.310898e-01, 2.139976e+00, 1.641004e-01, 1.546501e+00, 1.815389e-01, 8.819749e-02, 8.670350e-01, 4.566068e-01, 1.580997e-01, 9.466674e-02, 1.133396e+00, 9.476664e-01, 9.130090e-01, 1.076152e+00, 1.064870e+00,
1.600000e+00	2.100387e-01, 2.666273e-01, 1.094059e+00, 2.509839e-01, 8.977991e-01, 8.636656e-01, 1.916997e+00, 1.344035e-01, 1.899270e+00, 2.453254e-01, 1.629332e-01, 7.100366e-01, 3.609638e-01, 1.577598e-01, 1.856400e-01, 1.077697e+00, 8.645658e-01, 9.206713e-01, 1.141620e+00, 1.185286e+00,
1.800000e+00	1.943007e-01, 2.554485e-01, 9.079212e-01, 1.778818e-01, 7.642568e-01, 8.877603e-01, 1.542194e+00, 1.179803e-01, 1.480538e+00, 2.725189e-01, 3.158000e-01, 8.645116e-01, 2.917377e-01, 8.998657e-02, 3.224516e-01, 1.270590e+00, 9.539726e-01, 7.953106e-01, 1.189286e+00, 1.070723e+00,
2.000000e+00	1.414670e-01, 2.793508e-01, 6.807417e-01, 1.206994e-01, 6.318609e-01, 7.624905e-01, 1.296309e+00, 8.140041e-02, 1.462995e+00, 2.746560e-01, 5.389554e-01, 8.653705e-01, 2.704035e-01, 8.376861e-02, 4.032314e-01, 1.161787e+00, 9.489891e-01, 7.958613e-01, 1.099982e+00, 1.221305e+00,
0.000000e+00	1.737936e+00, 7.234434e-01, 6.531903e-01, 7.262134e-02, 2.358505e+00, 2.248306e+00, 2.220156e+00, 5.704496e-02, 8.656948e-01, 1.637157e+00, 1.624802e+00, 6.132559e-01, 2.456179e+00, 8.919986e-01, 1.832814e+00, 2.948115e-01, 2.237118e+00, 1.689452e+00, 3.047320e-01, 1.750796e+00,
2.000000e-01	1.788381e+00, 7.677518e-01, 4.842630e-01, 1.445164e-01, 1.384340e+00, 1.469430e+00, 2.574674e+00, 3.030813e-01, 1.237113e+00, 9.704356e-01, 1.446211e+00, 5.926824e-01, 1.927372e+00, 1.011497e+00, 1.240183e+00, 5.305629e-01, 1.496693e+00, 1.352599e+00, 3.403602e-01, 1.177462e+00,
4.000000e-01	1.518466e+00, 6.502540e-01, 3.762812e-01, 1.680073e-01, 8.490659e-01, 1.201022e+00, 2.033216e+00, 4.751725e-01, 1.639378e+00, 6.752170e-01, 1.432975e+00, 6.747633e-01, 1.362889e+00, 1.006687e+00, 5.396308e-01, 8.804443e-01, 1.403616e+00, 1.248890e+00, 3.339206e-01, 6.921163e-01,
6.000000e-01	1.988073e+00, 4.867684e-01, 2.885057e-01, 1.544288e-01, 8.721201e-01, 1.067391e+00, 2.256309e+00, 5.486808e-01, 1.813753e+00, 3.488642e-01, 1.377432e+00, 7.312215e-01, 7.984093e-01, 1.079667e+00, 4.550790e-01, 9.093756e-01, 1.161678e+00, 8.964284e-01, 4.996528e-01, 4.282854e-01,
8.000000e-01	1.882110e+00, 3.540474e-01, 1.846091e-01, 1.225667e-01, 5.441119e-01, 1.065609e+00, 1.911016e+00, 3.908458e-01, 1.751507e+00, 3.143090e-01, 1.299429e+00, 9.532259e-01, 4.878368e-01, 1.021778e+00, 2.539626e-01, 1.107302e+00, 1.198616e+00, 7.671755e-01, 4.607463e-01, 2.644742e-01,
1.000000e+00	1.611392e+00, 3.140335e-01, 1.238849e-01, 9.710361e-02, 5.146327e-01, 9.699538e-01, 1.567370e+00, 4.351269e-01, 1.717411e+00, 1.604501e-01, 1.230067e+00, 1.073360e+00, 3.102708e-01, 8.805664e-01, 1.317886e-01, 1.088044e+00, 1.248630e+00, 7.779952e-01, 6.321841e-01, 2.192592e-01,
1.200000e+00	1.593349e+00, 2.858373e-01, 9.835012e-02, 8.175199e-02, 4.951219e-01, 9.875168e-01, 1.647875e+00, 2.635678e-01, 1.814565e+00, 1.025421e-01, 1.071532e+00, 1.002110e+00, 2.275288e-01, 8.946367e-01, 6.079333e-02, 1.215874e+00, 1.223537e+00, 6.710178e-01, 6.867114e-01, 1.362740e-01,
1.400000e+00	1.463420e+00, 2.489838e-01, 6.808682e-02, 4.082288e-02, 5.330431e-01, 8.472139e-01, 1.533645e+00, 2.007885e-01, 1.524228e+00, 8.438724e-02, 1.170882e+00, 9.087576e-01, 1.695105e-01, 8.738431e-01, 3.562977e-02, 9.340684e-01, 1.039944e+00, 8.442451e-01, 6.861372e-01, 1.013054e-01,
1.600000e+00	1.604096e+00, 2.765564e-01, 4.617805e-02, 4.828783e-02, 6.616368e-01, 9.576539e-01, 1.416427e+00, 1.408994e-01, 1.573596e+00, 6.715439e-02, 1.063191e+00, 9.829217e-01, 1.686726e-01, 7.904997e-01, 2.003189e-02, 9.888431e-01, 1.196341e+00, 6.481903e-01, 6.880397e-01, 5.896855e-02,
1.800000e+00	1.755046e+00, 3.972899e-01, 3.321246e-02, 3.825816e-02, 5.607163e-01, 7.759264e-01, 1.307221e+00, 1.290478e-01, 1.437942e+00, 7.457527e-02, 1.138764e+00, 9.724419e-01, 9.303940e-02, 8.007616e-01, 1.275815e-02, 1.293079e+00, 1.085986e+00, 8.317256e-01, 7.693295e-01, 3.975079e-02,
2.000000e+00	1.621067e+00, 3.277085e-01, 2.145942e-02, 3.804570e-02, 7.497826e-01, 9.644062e-01, 1.363122e+00, 7.865344e-02, 1.630178e+00, 9.424299e-02, 1.232987e+00, 1.085685e+00, 1.044098e-01, 7.799213e-01, 1.060285e-02, 1.370396e+00, 1.082179e+00, 7.732490e-01, 8.601054e-01, 3.905109e-02,
0.000000e+00	7.203667e-01, 1.646139e+00, 8.751726e-01, 7.137720e-01, 1.864888e+00, 2.357704e-01, 2.429792e+00, 2.581930e+00, 4.781332e-01, 2.263186e+00, 2.189885e+00, 8.406004e-01, 1.545553e+00, 2.763922e+00, 2.299419e+00, 4.856792e-01, 1.098629e+00, 2.114801e+00, 2.670199e+00, 1.183479e+00,
2.000000e-01	8.570138e-01, 1.275694e+00, 7.154384e-01, 9.305963e-01, 1.438835e+00, 1.483833e-01, 2.598862e+00, 1.707547e+00, 1.040558e+00, 1.320777e+00, 1.856013e+00, 7.199345e-01, 1.305716e+00, 2.056352e+00, 1.140668e+00, 2.874087e-01, 7.241048e-01, 1.558000e+00, 1.801971e+00, 8.872914e-01,
4.000000e-01	9.586712e-01, 7.151665e-01, 4.933585e-01, 6.544958e-01, 1.146252e+00, 1.202101e-01, 2.447712e+00, 1.392622e+00, 1.363696e+00, 1.137763e+00, 1.501420e+00, 6.625858e-01, 1.075394e+00, 1.761103e+00, 5.959962e-01, 1.986753e-01, 5.913988e-01, 1.707482e+00, 8.067361e-01, 6.369036e-01,
6.000000e-01	1.239241e+00, 6.941552e-01, 3.736924e-01, 6.030330e-01, 1.054252e+00, 2.529981e-01, 2.536191e+00, 9.563979e-01, 1.550986e+00, 9.549641e-01, 1.745522e+00, 7.515639e-01, 7.356590e-01, 1.613403e+00, 4.203795e-01, 3.316609e-01, 6.617875e-01, 1.421848e+00, 8.058399e-01, 3.930629e-01,
8.000000e-01	9.662461e-01, 4.514951e-01, 2.778337e-01, 4.910556e-01, 1.114406e+00, 5.122667e-01, 1.947240e+00, 6.023671e-01, 1.759404e+00, 4.833467e-01, 1.380901e+00, 8.399263e-01, 8.443478e-01, 1.435624e+00, 2.520763e-01, 5.469348e-01, 7.021340e-01, 1.468410e+00, 4.641830e-01, 2.966641e-01,
1.000000e+00	1.278168e+00, 3.825012e-01, 1.919996e-01, 3.476978e-01, 9.928628e-01, 6.337138e-01, 2.024582e+00, 3.671529e-01, 1.874669e+00, 3.408340e-01, 1.287116e+00, 8.850682e-01, 6.970677e-01, 1.037017e+00, 1.223529e-01, 6.543252e-01, 8.471581e-01, 1.335264e+00, 3.740868e-01, 2.315461e-01,
1.200000e+00	1.233855e+00, 2.825983e-01, 1.609743e-01, 2.446474e-01, 1.027830e+00, 7.586161e-01, 2.185033e+00, 2.998453e-01, 1.880869e+00, 2.387280e-01, 1.075237e+00, 1.046698e+00, 5.581174e-01, 1.191973e+00, 8.369807e-02, 8.099415e-01, 8.677650e-01, 9.971840e-01, 3.082822e-01, 1.248564e-01,
1.400000e+00	1.186989e+00, 2.544997e-01, 9.841229e-02, 1.929026e-01, 7.325060e-01, 6.255768e-01, 1.446324e+00, 2.423734e-01, 1.705618e+00, 1.307432e-01, 1.267538e+00, 9.905163e-01, 4.515285e-01, 9.248568e-01, 4.376972e-02, 9.620541e-01, 8.981383e-01, 1.133191e+00, 3.165043e-01, 1.023806e-01,
1.600000e+00	1.198814e+00, 2.381095e-01, 6.217854e-02, 1.126261e-01, 9.128262e-01, 7.865605e-01, 1.458161e+00, 1.412458e-01, 1.397794e+00, 8.689266e-02, 1.446145e+00, 1.074934e+00, 4.135492e-01, 8.669906e-01, 2.191107e-02, 1.077517e+00, 1.067468e+00, 9.698982e-01, 4.425366e-01, 7.758773e-02,
1.800000e+00	1.205655e+00, 2.697623e-01, 4.543905e-02, 8.635181e-02, 7.723393e-01, 6.709627e-01, 1.564551e+00, 1.398340e-01, 1.652530e+00, 6.290935e-02, 1.226101e+00, 1.099557e+00, 3.129666e-01, 9.372482e-01, 1.322110e-02, 9.655628e-01, 1.062852e+00, 1.054161e+00, 4.955033e-01, 5.922536e-02,
2.000000e+00	1.784914e+00, 2.888031e-01, 3.619108e-02, 8.333167e-02, 7.711337e-01, 8.434935e-01, 1.260375e+00, 9.781971e-02, 1.970161e+00, 3.890683e-02, 1.186024e+00, 1.001284e+00, 2.699967e-01, 8.269622e-01, 1.045725e-02, 9.869684e-01, 1.152101e+00, 8.509259e-01, 6.640597e-01, 4.462699e-02,
0.000000e+00	3.239303e-01, 1.088388e+00, 2.174445e+00, 2.430765e+00, 8.213116e-01, 8.397497e-02, 5.136973e-01, 1.306504e+00, 1.759840e+00, 1.304488e+00, 1.806150e+00, 2.239384e+00, 9.738544e-01, 2.830752e+00, 2.610497e+00, 2.897672e+00, 3.364862e+00, 1.311748e+00, 1.423451e+00, 3.145248e+00,
2.000000e-01	4.348757e-01, 6.985684e-01, 1.693273e+00, 1.588036e+00, 8.983102e-01, 2.291340e-01, 5.127820e-01, 9.327113e-01, 1.315120e+00, 9.156676e-01, 1.144409e+00, 2.109994e+00, 5.973866e-01, 2.565603e+00, 1.947799e+00, 1.942615e+00, 1.564578e+00, 1.189068e+00, 1.093011e+00, 2.259009e+00,
4.000000e-01	4.514618e-01, 4.725615e-01, 1.546348e+00, 1.262786e+00, 8.303799e-01, 5.130007e-01, 4.159479e-01, 7.185437e-01, 1.033513e+00, 7.671044e-01, 8.189887e-01, 1.314957e+00, 5.399100e-01, 1.946415e+00, 1.636157e+00, 1.752491e+00, 1.504123e+00, 1.275529e+00, 5.965813e-01, 2.123557e+00,
6.000000e-01	2.719977e-01, 6.056367e-01, 1.471619e+00, 8.543786e-01, 9.834017e-01, 6.093096e-01, 3.369058e-01, 4.742121e-01, 9.878518e-01, 4.605492e-01, 4.687809e-01, 1.101029e+00, 4.346396e-01, 1.290804e+00, 1.325746e+00, 1.236588e+00, 1.174041e+00, 1.308399e+00, 4.634828e-01, 1.431589e+00,
8.000000e-01	2.570128e-01, 5.780258e-01, 1.389515e+00, 5.949911e-01, 9.715570e-01, 7.544963e-01, 5.938590e-01, 3.253447e-01, 1.120153e+00, 3.076611e-01, 2.883060e-01, 8.643801e-01, 3.936382e-01, 8.039968e-01, 9.675159e-01, 1.325134e+00, 1.098047e+00, 8.973168e-01, 4.092154e-01, 1.437428e+00,
1.000000e+00	2.211621e-01, 5.417258e-01, 9.629499e-01, 4.212161e-01, 9.515054e-01, 8.699546e-01, 8.166828e-01, 2.129617e-01, 1.287297e+00, 1.642812e-01, 2.713527e-01, 8.857693e-01, 2.442273e-01, 6.864458e-01, 9.098211e-01, 1.672942e+00, 9.622304e-01, 1.306364e+00, 5.643724e-01, 1.270000e+00,
1.200000e+00	1.476962e-01, 5.138729e-01, 1.205447e+00, 3.927451e-01, 8.812543e-01, 6.832417e-01, 7.896097e-01, 1.623638e-01, 1.413255e+00, 8.986079e-02, 2.462799e-01, 9.270975e-01, 2.994645e-01, 5.487009e-01, 7.922672e-01, 1.200351e+00, 1.066891e+00, 9.524305e-01, 7.766647e-01, 1.161617e+00,
1.400000e+00	1.188497e-01, 4.015453e-01, 9.652437e-01, 2.807959e-01, 6.630363e-01, 9.312196e-01, 9.815506e-01, 1.205090e-01, 1.067973e+00, 1.087993e-01, 2.764099e-01, 9.569010e-01, 2.910853e-01, 3.793910e-01, 8.588474e-01, 1.164803e+00, 1.048813e+00, 9.599437e-01, 8.255566e-01, 1.343911e+00,
1.600000e+00	1.071565e-01, 3.888698e-01, 7.740596e-01, 2.042429e-01, 8.731131e-01, 9.187515e-01, 1.096742e+00, 1.177673e-01, 1.642419e+00, 1.098603e-01, 4.278433e-01, 9.988806e-01, 2.703842e-01, 2.866378e-01, 6.972183e-01, 1.209320e+00, 1.026825e+00, 9.176592e-01, 1.061201e+00, 1.180314e+00,
1.800000e+00	8.042925e-02, 3.334701e-01, 6.682425e-01, 1.403229e-01, 7.872763e-01, 8.875869e-01, 1.024331e+00, 7.411038e-02, 1.350277e+00, 1.484953e-01, 5.440097e-01, 9.895177e-01, 2.100251e-01, 1.900634e-01, 7.098566e-01, 1.238255e+00, 9.133264e-01, 9.443142e-01, 1.045137e+00, 1.354707e+00,
2.000000e+00	6.018930e-02, 2.951674e-01, 4.835642e-01, 1.149460e-01, 6.505780e-01, 9.059367e-01, 9.321999e-01, 7.070896e-02, 1.711838e+00, 2.034037e-01, 7.297123e-01, 1.122201e+00, 2.118497e-01, 1.485131e-01, 8.161123e-01, 9.672018e-01, 9.515598e-01, 6.367604e-01, 9.731729e-01, 1.161278e+00,
0.000000e+00	1.795826e+00, 1.400175e+00, 9.833595e-01, 1.674252e+00, 1.574242e+00, 2.066715e+00, 2.501547e+00, 6.472926e-01, 8.106691e-01, 7.936364e-01, 1.667856e+00, 1.658783e+00, 6.433882e-01, 1.858753e+00, 2.916079e+00, 1.447526e+00, 2.793760e+00, 2.516486e+00, 1.029200e+00, 2.442496e+00,
2.000000e-01	1.866490e+00, 1.100392e+00, 7.154199e-01, 1.404764e+00, 9.167866e-01, 1.477610e+00, 1.824127e+00, 4.669183e-01, 6.953338e-01, 5.342484e-01, 1.377111e+00, 1.225538e+00, 6.938956e-01, 1.740489e+00, 1.652326e+00, 1.701340e+00, 1.438163e+00, 1.813923e+00, 8.829355e-01, 1.750416e+00,
4.000000e-01	1.695542e+00, 7.686546e-01, 6.444098e-01, 1.182025e+00, 5.843521e-01, 1.280858e+00, 1.880028e+00, 3.145095e-01, 1.033351e+00, 3.716720e-01, 1.425809e+00, 7.690231e-01, 4.197427e-01, 1.356237e+00, 1.122679e+00, 1.453388e+00, 1.207361e+00, 1.617135e+00, 5.945134e-01, 1.341237e+00,
6.000000e-01	1.911211e+00, 8.308511e-01, 3.475755e-01, 9.620108e-01, 4.666871e-01, 1.135226e+00, 1.916637e+00, 3.421300e-01, 1.401972e+00, 2.980609e-01, 1.326005e+00, 8.021957e-01, 2.960244e-01, 1.570741e+00, 4.877525e-01, 1.439337e+00, 1.412037e+00, 1.121550e+00, 3.621171e-01, 6.352876e-01,
8.000000e-01	1.808804e+00, 4.666163e-01, 3.069874e-01, 7.151998e-01, 4.277981e-01, 9.344044e-01, 1.881271e+00, 2.934527e-01, 1.484099e+00, 1.777856e-01, 1.244809e+00, 8.229384e-01, 1.882444e-01, 1.246672e+00, 2.712373e-01, 1.216038e+00, 9.776705e-01, 1.080748e+00, 2.705736e-01, 4.128381e-01,
1.000000e+00	1.478094e+00, 4.547389e-01, 1.979050e-01, 4.905574e-01, 4.779956e-01, 1.065256e+00, 1.906441e+00, 2.429836e-01, 1.808317e+00, 1.155964e-01, 1.162835e+00, 8.190143e-01, 1.318454e-01, 1.385250e+00, 1.749689e-01, 1.257020e+00, 1.018935e+00, 9.412169e-01, 2.182816e-01, 3.271350e-01,
1.200000e+00	1.524399e+00, 3.773602e-01, 1.318589e-01, 3.439819e-01, 3.993713e-01, 8.902173e-01, 1.628770e+00, 1.958880e-01, 1.852670e+00, 7.246867e-02, 1.170843e+00, 9.330139e-01, 7.266038e-02, 1.346123e+00, 1.153516e-01, 1.119133e+00, 9.913365e-01, 7.182888e-01, 2.870734e-01, 1.860362e-01,
1.400000e+00	1.404718e+00, 3.341882e-01, 1.058778e-01, 2.047726e-01, 5.537845e-01, 9.714448e-01, 1.522056e+00, 1.348937e-01, 1.734012e+00, 3.533931e-02, 1.224498e+00, 9.968526e-01, 7.587541e-02, 1.067061e+00, 6.734060e-02, 1.137885e+00, 8.994528e-01, 7.303601e-01, 3.705802e-01, 1.308301e-01,
1.600000e+00	1.613845e+00, 3.336559e-01, 7.692793e-02, 1.924993e-01, 6.895674e-01, 9.123062e-01, 1.644933e+00, 1.190577e-01, 1.689915e+00, 2.352205e-02, 1.398636e+00, 1.022792e+00, 5.565126e-02, 9.186052e-01, 3.999857e-02, 1.089865e+00, 9.884650e-01, 7.595570e-01, 5.480438e-01, 9.631303e-02,
1.800000e+00	1.628469e+00, 2.772479e-01, 5.779377e-02, 1.423878e-01, 6.341196e-01, 9.528025e-01, 1.256996e+00, 1.097619e-01, 1.734481e+00, 2.250217e-02, 1.143947e+00, 1.030961e+00, 5.809272e-02, 9.927492e-01, 3.076416e-02, 9.502492e-01, 9.554065e-01, 7.219290e-01, 5.548350e-01, 6.821300e-02,
2.000000e+00	1.382906e+00, 3.551035e-01, 4.669213e-02, 1.113544e-01, 6.689976e-01, 8.865267e-01, 1.406190e+00, 7.195859e-02, 1.463757e+00, 1.761015e-02, 1.305867e+00, 1.058675e+00, 7.173200e-02, 7.944175e-01, 2.023738e-02, 1.066326e+00, 1.155777e+00, 6.567877e-01, 6.067441e-01, 4.642632e-02,
0.000000e+00	5.414000e-01, 2.316614e+00, 1.326721e+00, 1.635092e-01, 1.475367e+00, 1.705901e-01, 4.253310e-01, 9.310772e-02, 1.503308e+00, 1.833415e+00, 3.460432e-01, 2.771147e+00, 2.219152e+00, 1.525008e+00, 1.113459e+00, 1.371486e+00, 4.567037e-01, 1.539107e+00, 1.641863e+00, 1.977746e+00,
2.000000e-01	3.803344e-01, 1.606717e+00, 1.104095e+00, 6.292528e-01, 1.395589e+00, 1.287504e-01, 3.667428e-01, 3.385846e-01, 1.208414e+00, 8.334018e-01, 2.481657e-01, 2.243066e+00, 1.607751e+00, 1.152464e+00, 9.296140e-01, 1.211916e+00, 3.002738e-01, 1.365925e+00, 1.306011e+00, 1.412236e+00,
4.000000e-01	2.905918e-01, 1.146272e+00, 1.086700e+00, 8.170608e-01, 1.175574e+00, 8.524147e-02, 3.058343e-01, 4.644639e-01, 9.331026e-01, 8.934268e-01, 3.201181e-01, 1.598655e+00, 1.110364e+00, 8.209216e-01, 8.709468e-01, 1.318327e+00, 2.268711e-01, 1.428228e+00, 1.036107e+00, 1.117073e+00,
6.000000e-01	2.438203e-01, 7.591918e-01, 9.279327e-01, 9.601588e-01, 9.632481e-01, 1.586407e-01, 3.076296e-01, 3.810196e-01, 9.354250e-01, 6.086884e-01, 3.855864e-01, 9.022959e-01, 1.044682e+00, 6.822907e-01, 8.657448e-01, 1.019092e+00, 3.632482e-01, 1.441069e+00, 9.197588e-01, 1.374712e+00,
8.000000e-01	1.752748e-01, 8.075404e-01, 6.917274e-01, 7.262641e-01, 1.021489e+00, 3.075572e-01, 5.537114e-01, 3.229243e-01, 1.149697e+00, 4.483743e-01, 5.910633e-01, 8.383893e-01, 9.639271e-01, 4.086807e-01, 7.957237e-01, 1.226627e+00, 5.614052e-01, 1.224068e+00, 1.089676e+00, 1.139723e+00,
1.000000e+00	1.350035e-01, 6.475154e-01, 5.162060e-01, 5.455501e-01, 1.057867e+00, 4.650276e-01, 6.541895e-01, 3.195833e-01, 1.343464e+00, 4.987890e-01, 7.937293e-01, 9.601725e-01, 7.129562e-01, 3.350075e-01, 7.734118e-01, 1.267948e+00, 6.521020e-01, 1.030895e+00, 9.202406e-01, 1.377935e+00,
1.200000e+00	1.086522e-01, 4.900157e-01, 3.689805e-01, 4.273791e-01, 1.130043e+00, 6.000624e-01, 1.020163e+00, 2.413902e-01, 1.053660e+00, 3.588157e-01, 8.211571e-01, 8.573317e-01, 4.970786e-01, 3.036345e-01, 8.460194e-01, 1.146798e+00, 7.887427e-01, 1.119011e+00, 1.206609e+00, 1.226151e+00,
1.400000e+00	7.651398e-02, 4.819301e-01, 2.698964e-01, 3.024235e-01, 1.060789e+00, 7.360370e-01, 1.038388e+00, 1.574769e-01, 1.635199e+00, 3.413928e-01, 1.006195e+00, 1.005134e+00, 4.834936e-01, 3.337046e-01, 7.121051e-01, 1.194267e+00, 9.562342e-01, 1.048874e+00, 1.088439e+00, 1.300088e+00,
1.600000e+00	6.015394e-02, 3.120357e-01, 2.167429e-01, 2.378324e-01, 9.286728e-01, 6.986040e-01, 9.186481e-01, 1.195179e-01, 1.267718e+00, 3.571919e-01, 9.221111e-01, 1.159490e+00, 3.309099e-01, 3.306695e-01, 7.769973e-01, 1.039770e+00, 9.656579e-01, 1.011055e+00, 1.285622e+00, 1.126716e+00,
1.800000e+00	5.250685e-02, 3.192544e-01, 1.447664e-01, 1.774726e-01, 7.213554e-01, 6.949339e-01, 1.143309e+00, 8.916955e-02, 1.458800e+00, 3.450933e-01, 1.030752e+00, 8.808746e-01, 2.702875e-01, 3.854458e-01, 7.341415e-01, 1.210911e+00, 1.010880e+00, 9.279448e-01, 1.255743e+00, 1.134084e+00,
2.000000e+00	3.778410e-02, 3.233488e-01, 1.029143e-01, 1.470391e-01, 7.751127e-01, 6.272051e-01, 1.018142e+00, 8.394243e-02, 1.581325e+00, 4.170691e-01, 1.143964e+00, 1.062025e+00, 3.325651e-01, 4.403036e-01, 8.252092e-01, 1.200527e+00, 9.027458e-01, 1.114794e+00, 9.955882e-01, 1.198854e+00,
0.000000e+00	3.506646e-02, 1.323686e+00, 2.200181e+00, 2.608813e+00, 1.185970e+00, 3.546847e-02, 7.710309e-01, 1.100457e+00, 2.193699e+00, 8.054703e-01, 1.593450e-01, 1.220451e+00, 3.696530e-01, 2.287174e+00, 1.912423e+00, 1.249394e+00, 1.385686e+00, 1.912046e-01, 2.953479e+00, 6.610944e-01,
2.000000e-01	4.155713e-02, 9.211757e-01, 2.002915e+00, 1.835501e+00, 1.052103e+00, 3.148390e-02, 7.071019e-01, 7.743184e-01, 1.974491e+00, 6.389626e-01, 1.087308e-01, 1.251139e+00, 4.606284e-01, 1.773012e+00, 1.026062e+00, 1.301480e+00, 9.526313e-01, 4.244694e-01, 1.611433e+00, 8.173906e-01,
4.000000e-01	2.879326e-02, 5.649147e-01, 1.408191e+00, 1.488362e+00, 9.876238e-01, 2.918907e-01, 6.918735e-01, 5.582381e-01, 2.096356e+00, 6.363846e-01, 6.509906e-02, 9.325561e-01, 4.486585e-01, 1.146907e+00, 6.092646e-01, 1.142435e+00, 8.257116e-01, 6.346668e-01, 1.165561e+00, 9.242239e-01,
6.000000e-01	2.402054e-02, 3.491017e-01, 1.744511e+00, 1.104504e+00, 1.120836e+00, 4.892447e-01, 7.256558e-01, 3.178796e-01, 1.857578e+00, 3.890647e-01, 5.206898e-02, 8.680606e-01, 4.060637e-01, 9.537248e-01, 6.748505e-01, 1.297999e+00, 9.784511e-01, 6.550874e-01, 9.432981e-01, 1.152924e+00,
8.000000e-01	1.765364e-02, 2.897384e-01, 1.439167e+00, 8.489257e-01, 9.053380e-01, 4.698557e-01, 8.667521e-01, 2.044109e-01, 1.908061e+00, 3.324165e-01, 4.009310e-02, 1.162535e+00, 3.724009e-01, 6.675813e-01, 7.101321e-01, 1.249036e+00, 1.025645e+00, 7.283024e-01, 9.085142e-01, 9.362703e-01,
1.000000e+00	1.493934e-02, 3.032033e-01, 1.332027e+00, 5.581875e-01, 8.047457e-01, 8.021525e-01, 8.372900e-01, 1.740613e-01, 1.439548e+00, 2.674443e-01, 6.034720e-02, 9.965926e-01, 3.841487e-01, 5.432903e-01, 8.046508e-01, 9.728274e-01, 7.722697e-01, 8.225145e-01, 8.726084e-01, 1.090902e+00,
1.200000e+00	1.051513e-02, 3.181479e-01, 1.504015e+00, 3.984782e-01, 8.508038e-01, 7.075796e-01, 6.814721e-01, 1.215067e-01, 1.572057e+00, 2.255530e-01, 8.900146e-02, 1.074851e+00, 3.014624e-01, 3.895867e-01, 8.921528e-01, 1.134391e+00, 9.604367e-01, 9.094932e-01, 1.072814e+00, 1.286416e+00,
1.400000e+00	9.248953e-03, 3.354405e-01, 1.048841e+00, 2.740637e-01, 8.583796e-01, 8.305448e-01, 9.020548e-01, 9.890463e-02, 1.532385e+00, 3.038403e-01, 1.194760e-01, 1.099636e+00, 2.658953e-01, 2.693951e-01, 6.819886e-01, 1.289932e+00, 1.067152e+00, 7.207664e-01, 1.106386e+00, 1.149319e+00,
1.600000e+00	6.350560e-03, 4.065775e-01, 8.563952e-01, 2.182881e-01, 8.076074e-01, 8.246960e-01, 7.669890e-01, 7.232361e-02, 1.428180e+00, 2.292076e-01, 3.393601e-01, 9.354911e-01, 2.790498e-01, 1.927081e-01, 7.524416e-01, 1.114113e+00, 1.070145e+00, 8.944913e-01, 1.047090e+00, 1.328268e+00,
1.800000e+00	5.068715e-03, 4.142213e-01, 8.503506e-01, 1.574883e-01, 7.627223e-01, 1.011102e+00, 8.205488e-01, 6.317455e-02, 1.515253e+00, 3.065023e-01, 4.525511e-01, 8.650086e-01, 2.465505e-01, 1.632422e-01, 7.330023e-01, 1.365099e+00, 1.141430e+00, 8.279603e-01, 1.279356e+00, 1.255364e+00,
2.000000e+00	3.747219e-03, 3.906916e-01, 5.358142e-01, 1.145317e-01, 6.605391e-01, 8.039073e-01, 7.608908e-01, 5.812209e-02, 1.517073e+00, 3.710972e-01, 7.289695e-01, 9.385015e-01, 2.179035e-01, 1.010734e-01, 7.104388e-01, 1.273332e+00, 1.022711e+00, 8.191598e-01, 8.803998e-01, 1.157451e+00,
0.000000e+00	2.144378e+00, 9.062847e-01, 1.032235e+00, 2.035458e+00, 3.205513e+00, 2.821549e+00, 2.572340e+00, 2.142231e-01, 5.546308e-02, 1.814572e+00, 2.559443e+00, 1.287717e+00, 2.788410e+00, 1.846091e+00, 1.626866e+00, 2.464356e-01, 5.449124e-01, 2.486864e+00, 1.822202e+00, 2.849667e+00,
2.000000e-01	1.724490e+00, 8.157421e-01, 7.897859e-01, 1.513130e+00, 1.725253e+00, 1.663820e+00, 2.012884e+00, 3.069871e-01, 2.573899e-01, 1.475013e+00, 1.660602e+00, 7.729454e-01, 1.693188e+00, 1.407293e+00, 1.045950e+00, 5.863828e-01, 6.787565e-01, 2.080392e+00, 1.443266e+00, 1.502141e+00,
4.000000e-01	1.769931e+00, 6.545703e-01, 6.845823e-01, 1.265389e+00, 1.189553e+00, 1.231682e+00, 1.574108e+00, 3.503839e-01, 7.091567e-01, 1.079036e+00, 1.486992e+00, 5.322726e-01, 1.595896e+00, 1.467611e+00, 6.081976e-01, 8.323979e-01, 7.385090e-01, 1.144635e+00, 8.634163e-01, 9.136850e-01,
6.000000e-01	1.742258e+00, 6.650337e-01, 4.938004e-01, 7.667719e-01, 9.672523e-01, 9.442875e-01, 2.100201e+00, 4.411948e-01, 1.144126e+00, 6.825849e-01, 1.476267e+00, 4.725893e-01, 1.021268e+00, 1.367850e+00, 3.752729e-01, 8.595074e-01, 8.258468e-01, 1.111089e+00, 5.166199e-01, 5.465077e-01,
8.000000e-01	1.609807e+00, 6.255110e-01, 2.915570e-01, 5.673135e-01, 9.022762e-01, 1.082032e+00, 2.154123e+00, 4.416030e-01, 1.551061e+00, 3.727302e-01, 9.417399e-01, 5.973975e-01, 8.993320e-01, 1.110988e+00, 2.129225e-01, 9.330166e-01, 7.995642e-01, 1.135798e+00, 3.530186e-01, 5.109047e-01,
1.000000e+00	1.519179e+00, 4.492274e-01, 2.223269e-01, 3.914627e-01, 8.669325e-01, 7.620676e-01, 2.096460e+00, 3.769234e-01, 1.678966e+00, 2.451326e-01, 1.209660e+00, 8.725397e-01, 5.092690e-01, 1.226599e+00, 1.405133e-01, 1.012397e+00, 1.014084e+00, 9.821633e-01, 3.861402e-01, 3.268669e-01,
1.200000e+00	1.432223e+00, 3.786462e-01, 1.789352e-01, 3.522045e-01, 7.762388e-01, 6.729263e-01, 1.962495e+00, 2.751584e-01, 1.968687e+00, 1.318867e-01, 1.300649e+00, 1.014405e+00, 3.623341e-01, 9.303642e-01, 7.256674e-02, 1.119768e+00, 1.037732e+00, 9.996273e-01, 4.706804e-01, 1.871417e-01,
1.400000e+00	1.432411e+00, 2.460127e-01, 1.382126e-01, 2.091391e-01, 7.064382e-01, 9.630506e-01, 1.643621e+00, 1.977239e-01, 1.705219e+00, 1.038614e-01, 1.026144e+00, 1.058664e+00, 2.551018e-01, 1.042643e+00, 3.993967e-02, 1.054096e+00, 9.108109e-01, 7.553097e-01, 4.854870e-01, 1.479088e-01,
1.600000e+00	1.435070e+00, 2.375836e-01, 9.341523e-02, 1.644248e-01, 5.989956e-01, 9.571369e-01, 1.504724e+00, 1.645178e-01, 1.828066e+00, 5.599483e-02, 1.200178e+00, 1.079319e+00, 1.906052e-01, 9.026687e-01, 1.894713e-02, 9.307156e-01, 1.073971e+00, 7.155606e-01, 6.305789e-01, 9.766433e-02,
1.800000e+00	1.359131e+00, 2.315382e-01, 5.356698e-02, 1.088824e-01, 7.086594e-01, 8.654418e-01, 1.409061e+00, 1.100721e-01, 1.557711e+00, 4.182131e-02, 1.335581e+00, 1.069250e+00, 1.948876e-01, 1.075287e+00, 1.452723e-02, 1.051715e+00, 1.116183e+00, 7.895931e-01, 5.380689e-01, 6.157039e-02,
2.000000e+00	1.526106e+00, 2.928296e-01, 4.338803e-02, 9.285530e-02, 7.821376e-01, 9.653186e-01, 1.376155e+00, 9.403413e-02, 1.314190e+00, 3.959699e-02, 1.030419e+00, 1.012969e+00, 1.321647e-01, 8.828439e-01, 9.242777e-03, 8.806416e-01, 1.201380e+00, 9.092794e-01, 8.375863e-01, 5.550835e-02,
0.000000e+00	1.774438e+00, 1.969252e+00, 2.179203e+00, 7.021044e-01, 3.267375e-01, 1.709762e+00, 3.623256e-01, 1.112343e+00, 1.756607e+00, 2.653396e+00, 1.894816e+00, 1.755812e-01, 9.123043e-01, 2.511534e+00, 2.075083e+00, 2.079514e+00, 2.922716e+00, 1.579807e+00, 1.589128e-01, 1.238559e+00,
2.000000e-01	2.073986e+00, 1.514019e+00, 1.654240e+00, 1.039450e+00, 1.983914e-01, 1.474127e+00, 6.070113e-01, 1.129933e+00, 1.864126e+00, 1.578274e+00, 1.419607e+00, 5.274744e-01, 5.415951e-01, 1.955081e+00, 1.593919e+00, 1.395416e+00, 1.393118e+00, 1.035337e+00, 1.322091e-01, 7.910554e-01,
4.000000e-01	1.849364e+00, 9.555129e-01, 1.729479e+00, 1.024718e+00, 1.620581e-01, 1.225983e+00, 8.295880e-01, 8.223448e-01, 2.316017e+00, 9.952230e-01, 8.709168e-01, 5.721227e-01, 2.849609e-01, 1.338679e+00, 1.097339e+00, 1.320137e+00, 9.495403e-01, 8.033248e-01, 8.093429e-02, 5.541963e-01,
6.000000e-01	1.845415e+00, 6.745729e-01, 1.440035e+00, 8.155723e-01, 1.648436e-01, 1.134959e+00, 8.028077e-01, 6.990662e-01, 2.012909e+00, 7.101809e-01, 5.241767e-01, 8.679989e-01, 1.915360e-01, 1.064835e+00, 8.745069e-01, 1.091102e+00, 9.992424e-01, 7.595941e-01, 1.243949e-01, 3.162521e-01,
8.000000e-01	1.616694e+00, 4.677547e-01, 1.202625e+00, 5.774338e-01, 1.934895e-01, 1.111719e+00, 1.006707e+00, 6.339998e-01, 1.863916e+00, 4.115271e-01, 3.426286e-01, 9.613200e-01, 9.843446e-02, 8.569122e-01, 7.098868e-01, 1.065729e+00, 1.124191e+00, 7.945216e-01, 2.942361e-01, 2.521446e-01,
1.000000e+00	1.601732e+00, 3.390104e-01, 1.502058e+00, 3.778922e-01, 3.006824e-01, 1.127744e+00, 1.191856e+00, 4.962168e-01, 2.099439e+00, 2.529302e-01, 2.412333e-01, 9.242190e-01, 6.449645e-02, 6.463927e-01, 6.339707e-01, 1.180622e+00, 8.998040e-01, 6.865604e-01, 5.770236e-01, 1.854579e-01,
1.200000e+00	1.583246e+00, 2.173823e-01, 1.149992e+00, 2.688359e-01, 3.320729e-01, 1.000836e+00, 1.010234e+00, 3.697110e-01, 1.773562e+00, 1.814536e-01, 2.478055e-01, 9.186917e-01, 4.318425e-02, 4.113735e-01, 4.479511e-01, 1.151677e+00, 1.028360e+00, 5.345568e-01, 7.914877e-01, 1.163146e-01,
1.400000e+00	1.632209e+00, 1.799703e-01, 1.173025e+00, 1.162854e-01, 4.509878e-01, 1.041834e+00, 7.722389e-01, 2.930711e-01, 1.870029e+00, 1.692304e-01, 2.672544e-01, 1.055888e+00, 3.906425e-02, 3.738561e-01, 3.421852e-01, 9.724636e-01, 9.571229e-01, 6.640167e-01, 9.212505e-01, 7.176811e-02,
1.600000e+00	1.239224e+00, 2.062409e-01, 9.895493e-01, 1.526713e-01, 5.478248e-01, 1.021353e+00, 1.373438e+00, 1.875472e-01, 1.650337e+00, 1.659682e-01, 3.559198e-01, 1.105131e+00, 4.000960e-02, 2.540990e-01, 2.651026e-01, 1.171459e+00, 8.398186e-01, 7.414770e-01, 8.894307e-01, 6.980645e-02,
1.800000e+00	1.199592e+00, 2.597837e-01, 7.087497e-01, 1.045835e-01, 4.849274e-01, 9.742629e-01, 8.634810e-01, 1.400375e-01, 2.108329e+00, 2.398268e-01, 6.087420e-01, 1.059085e+00, 4.320372e-02, 2.217253e-01, 2.039626e-01, 1.044448e+00, 1.026675e+00, 6.998397e-01, 1.187711e+00, 6.559854e-02,
2.000000e+00	1.258234e+00, 2.517268e-01, 5.335210e-01, 1.030439e-01, 6.130384e-01, 8.760951e-01, 8.960101e-01, 1.110563e-01, 1.522820e+00, 2.198251e-01, 8.518864e-01, 1.053092e+00, 5.928366e-02, 1.437912e-01, 1.925263e-01, 1.242503e+00, 9.263399e-01, 6.845261e-01, 1.003480e+00, 7.122296e-02,
0.000000e+00	4.047710e-02, 8.255503e-01, 3.358005e-01, 8.470524e-01, 1.316508e+00, 7.613779e-02, 2.372008e+00, 5.014795e-01, 2.864216e+00, 9.943001e-02, 1.245808e+00, 1.211173e+00, 1.372986e+00, 1.304310e+00, 1.847121e+00, 1.809482e+00, 5.883340e-01, 1.343028e+00, 1.892120e+00, 2.956891e+00,
2.000000e-01	3.314604e-01, 5.065706e-01, 3.247780e-01, 7.893466e-01, 1.235672e+00, 5.543047e-02, 2.018341e+00, 4.779258e-01, 1.783961e+00, 2.585840e-01, 1.549945e+00, 1.348293e+00, 1.095080e+00, 1.470345e+00, 9.610111e-01, 2.046504e+00, 6.316770e-01, 1.437047e+00, 1.542326e+00, 2.170339e+00,
4.000000e-01	4.421128e-01, 4.152873e-01, 1.960900e-01, 5.578010e-01, 1.142625e+00, 1.514851e-01, 1.884062e+00, 4.761742e-01, 1.610202e+00, 3.200749e-01, 1.103950e+00, 1.134991e+00, 1.036718e+00, 1.395128e+00, 5.827237e-01, 1.562267e+00, 9.558996e-01, 1.339123e+00, 8.793353e-01, 1.517849e+00,
6.000000e-01	5.005586e-01, 3.713528e-01, 1.676851e-01, 3.951131e-01, 9.917344e-01, 4.711439e-01, 1.676127e+00, 3.607723e-01, 1.428998e+00, 1.620335e-01, 1.078425e+00, 1.047882e+00, 6.745834e-01, 1.047495e+00, 7.564575e-01, 1.568107e+00, 9.340913e-01, 1.123944e+00, 6.509719e-01, 1.057473e+00,
8.000000e-01	4.273587e-01, 3.330898e-01, 1.155698e-01, 3.065524e-01, 8.173566e-01, 5.956903e-01, 1.334725e+00, 2.823598e-01, 1.451326e+00, 1.086452e-01, 1.195325e+00, 9.066415e-01, 5.594604e-01, 1.064749e+00, 7.175962e-01, 1.485956e+00, 8.612105e-01, 1.044275e+00, 4.709356e-01, 1.238964e+00,
1.000000e+00	3.002169e-01, 3.911310e-01, 7.942124e-02, 2.023345e-01, 1.081281e+00, 6.581407e-01, 1.193872e+00, 1.997603e-01, 1.260569e+00, 8.971757e-02, 8.741481e-01, 1.056375e+00, 4.252267e-01, 1.059290e+00, 7.831079e-01, 1.211401e+00, 1.068118e+00, 1.256449e+00, 5.146380e-01, 1.141012e+00,
1.200000e+00	2.367957e-01, 3.742214e-01, 5.458155e-02, 1.364662e-01, 7.641509e-01, 7.785131e-01, 1.274609e+00, 1.633254e-01, 1.474556e+00, 6.042568e-02, 1.031523e+00, 1.025036e+00, 4.737779e-01, 8.989562e-01, 7.015239e-01, 1.134337e+00, 1.102517e+00, 8.268883e-01, 6.394061e-01, 1.101814e+00,
1.400000e+00	2.314866e-01, 4.116888e-01, 3.913166e-02, 1.295273e-01, 8.840210e-01, 7.696207e-01, 1.228174e+00, 1.440734e-01, 1.489086e+00, 4.578565e-02, 1.093940e+00, 7.679122e-01, 3.645042e-01, 9.452726e-01, 7.265153e-01, 1.299688e+00, 1.005107e+00, 1.064699e+00, 6.589707e-01, 1.219271e+00,
1.600000e+00	1.420672e-01, 3.971430e-01, 2.781314e-02, 1.143412e-01, 7.548768e-01, 7.544786e-01, 1.033635e+00, 7.896434e-02, 1.608743e+00, 3.290944e-02, 1.214104e+00, 9.871470e-01, 3.690627e-01, 8.942942e-01, 7.101386e-01, 9.423272e-01, 9.836095e-01, 1.136561e+00, 6.488071e-01, 1.149178e+00,
1.800000e+00	1.374707e-01, 3.903552e-01, 2.263576e-02, 9.756642e-02, 8.027022e-01, 8.470743e-01, 1.097329e+00, 7.724643e-02, 1.338916e+00, 3.507268e-02, 1.192706e+00, 9.909539e-01, 2.496576e-01, 7.308966e-01, 7.376399e-01, 1.334972e+00, 1.171195e+00, 9.832725e-01, 6.808378e-01, 1.294946e+00,
2.000000e+00	6.884940e-02, 3.321663e-01, 1.693106e-02, 7.396524e-02, 6.906864e-01, 8.853527e-01, 1.099638e+00, 7.097720e-02, 1.613798e+00, 4.580935e-02, 1.167169e+00, 1.002187e+00, 2.636622e-01, 7.897324e-01, 8.367574e-01, 1.146640e+00, 9.804429e-01, 9.708857e-01, 9.216904e-01, 1.590042e+00,
0.000000e+00	1.099009e+00, 4.355089e-01, 8.973122e-01, 9.357603e-01, 1.275539e+00, 5.973301e-01, 2.470976e+00, 2.339707e+00, 2.135035e-01, 4.485772e-02, 9.575575e-01, 2.169585e+00, 7.618932e-01, 1.779524e+00, 9.383400e-01, 6.981478e-01, 3.103151e+00, 1.789533e+00, 3.606360e-01, 9.229881e-01,
2.000000e-01	1.004736e+00, 5.298942e-01, 7.659488e-01, 5.854041e-01, 1.078790e+00, 6.620047e-01, 2.491809e+00, 2.163634e+00, 2.034236e-01, 2.922055e-02, 8.531407e-01, 1.579422e+00, 7.912705e-01, 1.311591e+00, 7.628907e-01, 4.854247e-01, 2.321651e+00, 1.914947e+00, 2.295592e-01, 4.907984e-01,
4.000000e-01	7.458773e-01, 4.478637e-01, 6.408626e-01, 4.912345e-01, 1.028552e+00, 7.326846e-01, 1.983826e+00, 1.161802e+00, 3.035880e-01, 1.953826e-02, 1.026149e+00, 1.019329e+00, 7.320383e-01, 1.006070e+00, 4.306121e-01, 3.314442e-01, 1.508838e+00, 1.651980e+00, 1.629038e-01, 6.581629e-01,
6.000000e-01	6.122347e-01, 4.180963e-01, 3.556217e-01, 4.013149e-01, 1.181407e+00, 8.380043e-01, 1.845134e+00, 7.809550e-01, 6.380275e-01, 1.372771e-02, 9.889812e-01, 5.696330e-01, 7.677830e-01, 9.271187e-01, 2.565925e-01, 5.450697e-01, 1.327157e+00, 1.342843e+00, 2.319836e-01, 7.326732e-01,
8.000000e-01	4.190923e-01, 5.453854e-01, 3.437579e-01, 2.820221e-01, 9.400350e-01, 9.590524e-01, 1.435818e+00, 5.037566e-01, 9.736304e-01, 8.519860e-03, 1.136035e+00, 5.099720e-01, 6.240222e-01, 8.140212e-01, 1.171002e-01, 5.399760e-01, 1.347901e+00, 1.336134e+00, 4.766422e-01, 9.506758e-01,
1.000000e+00	3.865626e-01, 5.488711e-01, 2.384566e-01, 2.032082e-01, 8.473566e-01, 6.988592e-01, 2.288721e+00, 3.927747e-01, 1.451389e+00, 1.114917e-02, 1.146874e+00, 6.083180e-01, 4.701969e-01, 7.293767e-01, 7.447675e-02, 7.615023e-01, 1.296479e+00, 1.292926e+00, 6.888125e-01, 9.940430e-01,
1.200000e+00	2.841758e-01, 4.160865e-01, 1.906155e-01, 1.934486e-01, 8.009161e-01, 8.898552e-01, 1.987221e+00, 2.485425e-01, 1.512761e+00, 2.547316e-02, 1.135961e+00, 8.709175e-01, 3.948804e-01, 6.938036e-01, 5.105651e-02, 8.939374e-01, 1.105245e+00, 1.172096e+00, 8.359064e-01, 1.100874e+00,
1.400000e+00	2.535931e-01, 2.993968e-01, 1.233798e-01, 1.264773e-01, 8.663470e-01, 9.373958e-01, 1.859899e+00, 1.769534e-01, 1.946914e+00, 4.479569e-02, 1.131231e+00, 8.629063e-01, 2.828704e-01, 7.181069e-01, 5.652418e-02, 8.813570e-01, 1.008075e+00, 9.180099e-01, 9.834682e-01, 1.202881e+00,
1.600000e+00	1.633575e-01, 2.714813e-01, 8.755026e-02, 1.007703e-01, 6.986973e-01, 9.863239e-01, 1.742049e+00, 1.492527e-01, 1.894987e+00, 9.354865e-02, 1.135527e+00, 9.656896e-01, 2.554631e-01, 7.212573e-01, 7.286839e-02, 1.045540e+00, 9.800007e-01, 7.916104e-01, 8.141992e-01, 1.320035e+00,
1.800000e+00	1.309654e-01, 2.092907e-01, 5.709914e-02, 6.756355e-02, 7.856785e-01, 7.476744e-01, 1.424476e+00, 1.009572e-01, 2.028414e+00, 1.323392e-01, 1.007617e+00, 1.064694e+00, 2.114061e-01, 6.368682e-01, 1.401861e-01, 1.181810e+00, 1.039679e+00, 8.562102e-01, 7.304758e-01, 1.258151e+00,
2.000000e+00	1.024317e-01, 2.323924e-01, 4.884017e-02, 6.715263e-02, 6.054250e-01, 8.123617e-01, 1.571706e+00, 8.423045e-02, 1.653416e+00, 1.657859e-01, 1.103560e+00, 1.008023e+00, 1.537260e-01, 7.926087e-01, 2.935608e-01, 9.417013e-01, 1.041431e+00, 7.265272e-01, 1.058867e+00, 1.285909e+00,
0.000000e+00	8.858090e-01, 3.072864e+00, 3.040289e+00, 4.582832e-03, 1.358981e+00, 2.499400e-01, 1.201907e+00, 3.221754e+00, 1.956115e+00, 1.131499e+00, 1.563488e+00, 7.320387e-01, 6.847504e-01, 1.964338e+00, 2.347580e+00, 2.170403e+00, 7.834454e-01, 1.776648e+00, 1.273689e+00, 1.888162e+00,
2.000000e-01	9.082364e-01, 1.550279e+00, 2.283195e+00, 4.734011e-01, 9.114531e-01, 3.907765e-01, 1.190000e+00, 1.733281e+00, 1.721802e+00, 8.971817e-01, 9.995318e-01, 6.647578e-01, 6.005571e-01, 1.779478e+00, 1.290291e+00, 1.598170e+00, 4.939290e-01, 1.506268e+00, 9.048387e-01, 1.071601e+00,
4.000000e-01	1.114724e+00, 1.511146e+00, 1.766995e+00, 7.224261e-01, 1.307455e+00, 5.948158e-01, 1.403695e+00, 1.154687e+00, 1.733799e+00, 6.093917e-01, 5.120144e-01, 8.765167e-01, 6.908567e-01, 1.525687e+00, 9.209943e-01, 1.170025e+00, 2.568000e-01, 1.365211e+00, 5.259753e-01, 8.203730e-01,
6.000000e-01	1.263556e+00, 8.295193e-01, 1.497869e+00, 7.679903e-01, 1.065706e+00, 7.205615e-01, 1.425138e+00, 8.408895e-01, 1.737979e+00, 3.882750e-01, 4.434126e-01, 1.042153e+00, 6.068687e-01, 1.055776e+00, 6.268568e-01, 1.058583e+00, 3.597424e-01, 1.221958e+00, 5.385448e-01, 5.408084e-01,
8.000000e-01	1.164691e+00, 6.051829e-01, 1.593964e+00, 6.640219e-01, 1.017340e+00, 8.009995e-01, 1.266949e+00, 4.616995e-01, 1.504697e+00, 1.955853e-01, 2.745048e-01, 9.459044e-01, 4.989192e-01, 6.372046e-01, 5.655363e-01, 8.515830e-01, 4.773240e-01, 1.054269e+00, 6.029789e-01, 3.369296e-01,
1.000000e+00	9.166241e-01, 3.901578e-01, 1.514376e+00, 4.788867e-01, 1.037997e+00, 6.754403e-01, 1.184017e+00, 3.864873e-01, 1.845409e+00, 2.110302e-01, 2.278218e-01, 9.613727e-01, 5.102757e-01, 5.849900e-01, 3.010990e-01, 1.182309e+00, 6.316987e-01, 1.193536e+00, 8.019960e-01, 3.328369e-01,
1.200000e+00	8.673405e-01, 3.676194e-01, 1.308470e+00, 3.618785e-01, 9.020245e-01, 7.896900e-01, 1.017645e+00, 2.543492e-01, 1.451556e+00, 1.288161e-01, 1.292032e-01, 1.045287e+00, 4.475829e-01, 3.548716e-01, 3.034063e-01, 1.437603e+00, 6.911786e-01, 1.019517e+00, 9.314129e-01, 3.471669e-01,
1.400000e+00	4.767962e-01, 2.992306e-01, 1.199163e+00, 2.477944e-01, 8.426989e-01, 7.939637e-01, 1.233401e+00, 1.638477e-01, 1.180821e+00, 1.604916e-01, 1.355831e-01, 1.009394e+00, 3.754085e-01, 3.075454e-01, 3.607690e-01, 1.229893e+00, 7.665976e-01, 1.045238e+00, 9.965267e-01, 6.984505e-01,
1.600000e+00	3.586989e-01, 3.937400e-01, 9.516160e-01, 2.151943e-01, 8.822368e-01, 8.131606e-01, 1.080618e+00, 1.196524e-01, 1.830488e+00, 2.050731e-01, 2.064000e-01, 1.109405e+00, 3.053319e-01, 2.348546e-01, 5.041770e-01, 1.218062e+00, 9.421859e-01, 1.009809e+00, 1.038233e+00, 7.109610e-01,
1.800000e+00	2.780811e-01, 3.599186e-01, 1.148037e+00, 1.484512e-01, 8.425474e-01, 7.559143e-01, 1.117411e+00, 9.905730e-02, 1.636700e+00, 2.773234e-01, 2.710538e-01, 9.195152e-01, 2.738481e-01, 1.827051e-01, 7.006621e-01, 1.096239e+00, 9.892718e-01, 9.060845e-01, 9.165744e-01, 1.062682e+00,
2.000000e+00	2.764575e-01, 3.471263e-01, 7.916708e-01, 9.924113e-02, 7.130217e-01, 8.352221e-01, 1.046058e+00, 8.884971e-02, 1.667613e+00, 2.479620e-01, 3.955821e-01, 1.073285e+00, 2.028575e-01, 1.249242e-01, 8.165491e-01, 1.324480e+00, 1.117508e+00, 1.066778e+00, 1.148040e+00, 9.806901e-01,
0.000000e+00	1.436707e+00, 3.459054e-01, 3.992991e-02, 1.791292e+00, 4.203370e-02, 9.603920e-01, 2.297369e+00, 9.496952e-01, 3.058500e-01, 6.768694e-01, 2.003547e+00, 1.586223e+00, 1.415952e+00, 1.293742e+00, 2.530863e+00, 1.987986e+00, 9.656446e-01, 1.846859e+00, 1.145727e+00, 1.245782e+00,
2.000000e-01	1.437400e+00, 4.009011e-01, 2.945156e-02, 1.052434e+00, 3.040213e-01, 5.755585e-01, 2.286209e+00, 7.251321e-01, 4.198477e-01, 5.848731e-01, 1.832767e+00, 8.865853e-01, 8.730045e-01, 1.156980e+00, 1.538592e+00, 1.477064e+00, 1.174069e+00, 1.368802e+00, 9.035422e-01, 7.022135e-01,
4.000000e-01	1.673144e+00, 4.314923e-01, 1.726430e-02, 8.313641e-01, 3.719302e-01, 6.389098e-01, 1.566456e+00, 7.739445e-01, 8.654851e-01, 3.872757e-01, 1.686805e+00, 6.556243e-01, 5.575935e-01, 1.240795e+00, 7.798404e-01, 1.547884e+00, 1.050303e+00, 1.275130e+00, 8.769611e-01, 4.853056e-01,
6.000000e-01	1.514448e+00, 4.461146e-01, 1.415449e-02, 6.033595e-01, 4.828114e-01, 7.587365e-01, 2.281916e+00, 6.653186e-01, 1.207564e+00, 2.907086e-01, 1.141904e+00, 6.358980e-01, 2.778995e-01, 9.849822e-01, 4.844450e-01, 1.375393e+00, 9.704618e-01, 1.284717e+00, 6.537882e-01, 3.905401e-01,
8.000000e-01	1.326470e+00, 4.581118e-01, 9.973009e-03, 4.203039e-01, 5.874996e-01, 7.096558e-01, 1.675775e+00, 3.625940e-01, 1.451851e+00, 1.974476e-01, 1.236734e+00, 7.400382e-01, 2.307959e-01, 1.003915e+00, 3.554288e-01, 1.390241e+00, 9.335618e-01, 1.206169e+00, 7.150062e-01, 2.679071e-01,
1.000000e+00	1.302051e+00, 4.014957e-01, 6.505394e-03, 2.787503e-01, 7.438554e-01, 8.785087e-01, 1.736872e+00, 2.702070e-01, 1.630444e+00, 1.164180e-01, 1.239026e+00, 8.903083e-01, 1.594076e-01, 1.007240e+00, 1.630472e-01, 1.312191e+00, 1.136094e+00, 1.034899e+00, 5.697757e-01, 1.673369e-01,
1.200000e+00	1.294463e+00, 3.263662e-01, 5.536452e-03, 2.207565e-01, 7.667033e-01, 7.740013e-01, 1.863665e+00, 1.947075e-01, 1.748820e+00, 6.543662e-02, 1.376957e+00, 9.947257e-01, 1.203872e-01, 7.460033e-01, 7.104175e-02, 1.315449e+00, 8.764107e-01, 1.126439e+00, 6.603299e-01, 1.179984e-01,
1.400000e+00	1.484383e+00, 2.940900e-01, 3.389954e-03, 1.571072e-01, 6.464488e-01, 7.973468e-01, 1.641072e+00, 1.307174e-01, 1.821266e+00, 5.591067e-02, 1.301800e+00, 1.175288e+00, 1.489275e-01, 9.724534e-01, 5.441003e-02, 1.334412e+00, 1.063484e+00, 8.592252e-01, 8.043748e-01, 8.749474e-02,
1.600000e+00	1.467256e+00, 2.499231e-01, 2.384447e-03, 1.016303e-01, 5.863893e-01, 7.452493e-01, 1.434909e+00, 1.036232e-01, 1.528536e+00, 5.529931e-02, 9.540092e-01, 1.130023e+00, 1.367758e-01, 8.199834e-01, 3.398862e-02, 1.310647e+00, 1.139369e+00, 9.463858e-01, 6.542289e-01, 6.571143e-02,
1.800000e+00	1.428611e+00, 2.883321e-01, 2.066711e-03, 7.671702e-02, 6.068707e-01, 8.861295e-01, 1.694691e+00, 9.223435e-02, 1.604522e+00, 5.388391e-02, 1.209437e+00, 1.005735e+00, 1.478153e-01, 7.487856e-01, 1.609950e-02, 1.198146e+00, 1.017658e+00, 1.005963e+00, 6.479167e-01, 4.273978e-02,
2.000000e+00	1.268479e+00, 2.037384e-01, 1.334058e-03, 6.420822e-02, 7.356064e-01, 1.067414e+00, 1.444205e+00, 6.634524e-02, 1.759475e+00, 6.551704e-02, 1.282541e+00, 1.111191e+00, 1.231634e-01, 7.907847e-01, 1.079824e-02, 1.286771e+00, 1.059864e+00, 1.005340e+00, 8.980557e-01, 4.171031e-02,
0.000000e+00	1.951323e+00, 9.490324e-01, 1.247177e-01, 1.103612e+00, 2.426667e+00, 2.021917e+00, 1.476153e+00, 1.768098e+00, 2.686811e+00, 1.506531e+00, 3.317033e+00, 1.801021e-01, 1.296291e+00, 1.145317e+00, 2.174648e+00, 4.469273e-01, 2.130604e+00, 2.577931e+00, 2.616681e-02, 4.582304e-06,
2.000000e-01	2.020134e+00, 6.469476e-01, 9.943069e-02, 7.548954e-01, 1.579303e+00, 1.666231e+00, 1.617423e+00, 8.831463e-01, 2.582671e+00, 9.030480e-01, 2.203586e+00, 5.765637e-01, 1.147701e+00, 1.093547e+00, 1.128295e+00, 3.152447e-01, 1.549394e+00, 2.357200e+00, 1.484717e-01, 1.455619e-02,
4.000000e-01	2.171017e+00, 4.457109e-01, 7.750166e-02, 5.281745e-01, 8.696963e-01, 1.192434e+00, 1.576418e+00, 6.603650e-01, 2.513674e+00, 5.195184e-01, 1.700532e+00, 7.297889e-01, 9.867317e-01, 9.518565e-01, 5.632532e-01, 5.229405e-01, 1.358297e+00, 1.624275e+00, 2.802927e-01, 1.558288e-02,
6.000000e-01	1.838345e+00, 2.574157e-01, 5.779099e-02, 3.577777e-01, 7.290902e-01, 1.247900e+00, 1.815939e+00, 5.654327e-01, 3.277588e+00, 3.809881e-01, 1.508245e+00, 8.126546e-01, 6.318248e-01, 1.153629e+00, 3.497723e-01, 6.215327e-01, 9.673444e-01, 1.382180e+00, 3.562557e-01, 1.399821e-02,
8.000000e-01	2.057632e+00, 2.269305e-01, 4.032738e-02, 3.071783e-01, 5.765267e-01, 1.015006e+00, 1.269005e+00, 4.354225e-01, 1.920456e+00, 2.529844e-01, 1.189434e+00, 1.019215e+00, 4.800341e-01, 1.021189e+00, 2.044991e-01, 7.719926e-01, 1.064404e+00, 9.494840e-01, 4.380468e-01, 1.253096e-02,
1.000000e+00	1.781153e+00, 1.359729e-01, 2.493180e-02, 1.567171e-01, 6.102876e-01, 9.868888e-01, 1.407095e+00, 3.619619e-01, 2.848200e+00, 1.369458e-01, 1.414769e+00, 9.229525e-01, 2.367970e-01, 9.574463e-01, 1.254626e-01, 9.411150e-01, 8.957647e-01, 1.102579e+00, 5.533137e-01, 1.230201e-02,
1.200000e+00	1.422245e+00, 7.856616e-02, 1.586613e-02, 1.218286e-01, 4.295111e-01, 9.004457e-01, 1.591673e+00, 3.031664e-01, 2.299232e+00, 1.087143e-01, 1.305653e+00, 1.015072e+00, 1.671418e-01, 8.861386e-01, 7.306509e-02, 1.059446e+00, 8.901701e-01, 7.952038e-01, 5.386131e-01, 1.263845e-02,
1.400000e+00	1.354858e+00, 9.195987e-02, 1.290693e-02, 9.378632e-02, 5.760440e-01, 8.949313e-01, 1.318683e+00, 2.221474e-01, 2.635322e+00, 6.654979e-02, 1.131726e+00, 1.110910e+00, 1.173771e-01, 9.943810e-01, 4.145139e-02, 9.749700e-01, 1.079273e+00, 7.109070e-01, 5.831211e-01, 1.133226e-02,
1.600000e+00	1.492353e+00, 6.881838e-02, 8.339287e-03, 7.455419e-02, 5.958501e-01, 8.636213e-01, 1.272611e+00, 1.884068e-01, 1.843530e+00, 4.684374e-02, 1.073409e+00, 1.044464e+00, 9.540531e-02, 8.857894e-01, 2.279876e-02, 1.127089e+00, 8.051634e-01, 7.722133e-01, 7.130627e-01, 1.447950e-02,
1.800000e+00	1.826497e+00, 1.063628e-01, 6.965148e-03, 4.829674e-02, 5.354415e-01, 7.798193e-01, 1.215768e+00, 1.249700e-01, 2.134367e+00, 4.777466e-02, 1.101509e+00, 1.087042e+00, 8.224529e-02, 8.007224e-01, 1.454922e-02, 1.042454e+00, 9.108681e-01, 8.373723e-01, 7.806476e-01, 1.601378e-02,
2.000000e+00	1.697300e+00, 1.695147e-01, 5.642172e-03, 3.384537e-02, 5.205063e-01, 7.262777e-01, 1.177423e+00, 1.095936e-01, 1.658703e+00, 4.106946e-02, 1.029692e+00, 9.731436e-01, 9.754681e-02, 8.490394e-01, 1.037164e-02, 1.166050e+00, 1.100120e+00, 7.299450e-01, 8.884315e-01, 1.195777e-02,
0.000000e+00	3.377725e+00, 9.536930e-01, 2.678896e-01, 8.566965e-01, 1.640111e+00, 1.382711e+00, 2.207296e+00, 2.882108e+00, 2.123619e+00, 4.569192e-01, 6.326621e-01, 1.713852e+00, 7.831516e-01, 1.383479e+00, 1.812510e-01, 2.124889e-01, 2.053822e+00, 8.293130e-01, 8.453669e-01, 1.249269e+00,
2.000000e-01	2.748394e+00, 6.664083e-01, 1.785641e-01, 7.725915e-01, 1.373414e+00, 9.909850e-01, 2.255904e+00, 1.701860e+00, 2.048689e+00, 2.969850e-01, 9.517627e-01, 1.465460e+00, 8.986246e-01, 9.469797e-01, 9.493632e-02, 1.526876e-01, 1.661655e+00, 5.321596e-01, 7.150018e-01, 8.833763e-01,
4.000000e-01	2.141876e+00, 5.726354e-01, 1.420870e-01, 5.303539e-01, 1.038771e+00, 9.305020e-01, 1.320646e+00, 1.231910e+00, 1.579775e+00, 1.847531e-01, 8.717327e-01, 1.173329e+00, 7.701129e-01, 8.562571e-01, 5.035899e-02, 1.337082e-01, 1.361115e+00, 5.808371e-01, 6.546233e-01, 4.816427e-01,
6.000000e-01	2.031730e+00, 4.469207e-01, 8.251909e-02, 3.405877e-01, 7.734936e-01, 1.121616e+00, 1.445854e+00, 7.360460e-01, 1.501105e+00, 1.536033e-01, 1.256344e+00, 1.073687e+00, 6.179091e-01, 6.905005e-01, 2.953221e-02, 2.704651e-01, 1.091652e+00, 4.540939e-01, 7.245141e-01, 3.775293e-01,
8.000000e-01	1.870957e+00, 4.423904e-01, 5.912974e-02, 2.995783e-01, 7.106880e-01, 9.664405e-01, 1.260980e+00, 6.442395e-01, 1.163033e+00, 1.064358e-01, 1.094829e+00, 1.108322e+00, 4.348504e-01, 8.558310e-01, 1.712660e-02, 5.376244e-01, 1.192840e+00, 5.666489e-01, 8.978184e-01, 2.516478e-01,
1.000000e+00	2.057653e+00, 3.854021e-01, 5.290270e-02, 2.005875e-01, 7.038018e-01, 8.502844e-01, 1.240475e+00, 4.426310e-01, 1.058839e+00, 1.141758e-01, 1.013751e+00, 1.042615e+00, 3.052837e-01, 6.875402e-01, 1.031492e-02, 7.159428e-01, 1.135873e+00, 6.728718e-01, 8.874198e-01, 1.638390e-01,
1.200000e+00	2.023202e+00, 5.195913e-01, 3.411666e-02, 1.870334e-01, 6.690916e-01, 7.026738e-01, 1.166371e+00, 3.065339e-01, 1.475735e+00, 1.365165e-01, 1.155259e+00, 8.312487e-01, 1.953814e-01, 7.821908e-01, 5.172903e-03, 9.166476e-01, 1.041994e+00, 6.579283e-01, 7.891128e-01, 9.612556e-02,
1.400000e+00	1.628177e+00, 4.870626e-01, 2.226601e-02, 1.556345e-01, 4.922219e-01, 9.592149e-01, 1.298215e+00, 1.905610e-01, 1.566728e+00, 1.622552e-01, 1.211022e+00, 9.626757e-01, 1.782785e-01, 6.747992e-01, 3.944949e-03, 9.236088e-01, 1.060762e+00, 7.512981e-01, 9.908237e-01, 7.007549e-02,
1.600000e+00	1.591355e+00, 4.720829e-01, 1.487308e-02, 1.044855e-01, 7.389390e-01, 8.850073e-01, 1.238302e+00, 1.278541e-01, 1.466580e+00, 1.947459e-01, 1.107525e+00, 1.024620e+00, 1.276012e-01, 7.040805e-01, 3.390094e-03, 9.893059e-01, 1.059774e+00, 5.996182e-01, 9.702583e-01, 5.282287e-02,
1.800000e+00	1.367453e+00, 3.924483e-01, 1.353074e-02, 9.843503e-02, 6.707835e-01, 8.225563e-01, 1.122214e+00, 1.151299e-01, 1.072450e+00, 2.333746e-01, 1.236230e+00, 9.178475e-01, 1.162911e-01, 5.215353e-01, 2.648232e-03, 1.124819e+00, 1.018283e+00, 6.647898e-01, 9.470254e-01, 3.494979e-02,
2.000000e+00	1.522632e+00, 4.552247e-01, 1.011935e-02, 8.258334e-02, 6.971393e-01, 8.786904e-01, 1.219244e+00, 8.507507e-02, 1.527241e+00, 2.394072e-01, 1.195646e+00, 1.042023e+00, 1.160642e-01, 7.209651e-01, 2.845202e-03, 1.113453e+00, 9.822203e-01, 7.132424e-01, 9.302399e-01, 2.085580e-02,
0.000000e+00	6.589912e-01, 3.332584e+00, 1.861147e+00, 2.772446e+00, 4.930056e-01, 2.140911e+00, 3.546257e+00, 1.464614e+00, 2.289106e+00, 3.587651e-01, 1.192549e+00, 2.119010e+00, 7.940313e-01, 1.206854e+00, 6.629783e-01, 1.377273e+00, 2.156721e+00, 1.978727e+00, 1.215138e+00, 1.007440e+00,
2.000000e-01	1.002819e+00, 1.652570e+00, 1.860210e+00, 2.395313e+00, 3.756046e-01, 1.973444e+00, 2.053900e+00, 1.286391e+00, 1.491103e+00, 4.426580e-01, 8.575077e-01, 1.881176e+00, 4.931832e-01, 7.406575e-01, 2.958992e-01, 8.387240e-01, 1.480516e+00, 1.311449e+00, 1.191383e+00, 1.050336e+00,
4.000000e-01	9.992554e-01, 1.543473e+00, 1.438687e+00, 2.297190e+00, 2.040621e-01, 1.500606e+00, 1.797601e+00, 8.678243e-01, 1.235956e+00, 3.456818e-01, 5.496754e-01, 1.421929e+00, 2.530887e-01, 6.672966e-01, 1.834172e-01, 6.469521e-01, 6.860615e-01, 1.084880e+00, 9.414793e-01, 1.035026e+00,
6.000000e-01	7.800387e-01, 9.385884e-01, 1.355413e+00, 1.861212e+00, 1.542680e-01, 1.292521e+00, 1.746012e+00, 7.669097e-01, 1.180367e+00, 3.564983e-01, 4.055750e-01, 8.697983e-01, 1.553182e-01, 5.296586e-01, 1.078980e-01, 8.022724e-01, 6.052303e-01, 9.500875e-01, 9.853487e-01, 1.032298e+00,
8.000000e-01	7.316892e-01, 7.094519e-01, 1.395342e+00, 1.332236e+00, 1.377597e-01, 1.259874e+00, 1.221407e+00, 6.113504e-01, 1.153916e+00, 3.283898e-01, 2.438704e-01, 8.341960e-01, 9.549570e-02, 3.603171e-01, 1.540984e-01, 8.228494e-01, 6.137282e-01, 7.901626e-01, 1.089939e+00, 1.454448e+00,
1.000000e+00	5.505734e-01, 7.088405e-01, 1.111197e+00, 1.057846e+00, 1.840836e-01, 9.216733e-01, 1.311211e+00, 5.705583e-01, 1.147159e+00, 3.364329e-01, 2.270517e-01, 9.189847e-01, 5.829405e-02, 2.984153e-01, 3.098266e-01, 9.344040e-01, 7.751487e-01, 5.944012e-01, 9.823451e-01, 1.366020e+00,
1.200000e+00	3.463458e-01, 5.175422e-01, 1.167553e+00, 8.141076e-01, 2.486592e-01, 9.397210e-01, 1.279702e+00, 4.467193e-01, 1.443433e+00, 3.146409e-01, 1.883131e-01, 1.017994e+00, 3.727513e-02, 2.535822e-01, 4.402770e-01, 1.167488e+00, 8.569247e-01, 6.404899e-01, 1.076554e+00, 1.255438e+00,
1.400000e+00	2.794165e-01, 3.820418e-01, 1.020219e+00, 5.527699e-01, 3.457848e-01, 8.875147e-01, 1.536001e+00, 2.936691e-01, 1.455627e+00, 3.480815e-01, 2.610022e-01, 8.236275e-01, 2.729541e-02, 1.589978e-01, 6.615347e-01, 8.804625e-01, 1.009082e+00, 6.527112e-01, 9.997765e-01, 1.307482e+00,
1.600000e+00	2.270390e-01, 3.857178e-01, 9.539180e-01, 3.683488e-01, 5.224445e-01, 9.734068e-01, 1.160849e+00, 2.278032e-01, 1.669805e+00, 3.975463e-01, 2.919369e-01, 9.650478e-01, 2.518602e-02, 1.104808e-01, 6.826726e-01, 9.051859e-01, 8.575369e-01, 5.597763e-01, 1.016330e+00, 1.153216e+00,
1.800000e+00	1.729551e-01, 3.907921e-01, 6.121911e-01, 2.924306e-01, 4.685186e-01, 9.996341e-01, 1.404668e+00, 1.838980e-01, 1.554606e+00, 3.594081e-01, 6.648244e-01, 1.061850e+00, 3.608607e-02, 9.484169e-02, 6.884361e-01, 1.359576e+00, 1.031186e+00, 6.204474e-01, 1.156869e+00, 1.265200e+00,
2.000000e+00	1.112080e-01, 3.703108e-01, 6.259907e-01, 1.894633e-01, 4.568685e-01, 8.253467e-01, 1.176362e+00, 1.335911e-01, 1.666144e+00, 3.731060e-01, 6.389347e-01, 9.887354e-01, 4.926447e-02, 7.866775e-02, 5.605672e-01, 9.741960e-01, 1.046244e+00, 5.132879e-01, 1.229571e+00, 1.086516e+00,
0.000000e+00	2.210016e+00, 8.828480e-01, 2.956627e+00, 2.746736e+00, 2.504872e+00, 2.316386e+00, 9.211156e-01, 1.655459e+00, 6.065683e-01, 1.644523e+00, 2.672816e+00, 2.482732e+00, 6.296491e-02, 1.672339e+00, 9.829268e-01, 4.428584e-01, 2.050380e+00, 2.570352e+00, 2.484106e-01, 2.424269e+00,
2.000000e-01	1.847212e+00, 7.008228e-01, 2.627702e+00, 1.932430e+00, 2.020871e+00, 1.705327e+00, 7.632432e-01, 7.568529e-01, 5.181184e-01, 1.053939e+00, 1.823597e+00, 1.392909e+00, 5.120290e-01, 1.498265e+00, 1.003966e+00, 4.563130e-01, 2.079083e+00, 2.139888e+00, 1.720081e-01, 1.517743e+00,
4.000000e-01	1.846008e+00, 7.571994e-01, 1.955757e+00, 1.742406e+00, 1.308974e+00, 1.545597e+00, 8.340625e-01, 5.319541e-01, 6.835519e-01, 6.586030e-01, 1.295629e+00, 8.792819e-01, 7.068801e-01, 1.361372e+00, 9.400583e-01, 6.508501e-01, 1.204451e+00, 1.544082e+00, 1.607907e-01, 1.021801e+00,
6.000000e-01	1.805989e+00, 6.710892e-01, 1.574245e+00, 1.231804e+00, 8.080352e-01, 1.427808e+00, 9.872211e-01, 4.275464e-01, 1.135033e+00, 4.335359e-01, 8.315235e-01, 6.958299e-01, 5.572963e-01, 9.319021e-01, 8.244288e-01, 8.156790e-01, 1.221130e+00, 1.317616e+00, 1.855952e-01, 6.291952e-01,
8.000000e-01	1.278162e+00, 6.123309e-01, 1.422452e+00, 6.693835e-01, 6.296332e-01, 1.240519e+00, 1.168653e+00, 3.200625e-01, 1.338238e+00, 2.454094e-01, 5.040095e-01, 7.724487e-01, 4.093290e-01, 8.026811e-01, 8.014595e-01, 9.483137e-01, 1.035220e+00, 1.101011e+00, 4.108659e-01, 4.768124e-01,
1.000000e+00	1.186341e+00, 5.337411e-01, 1.210445e+00, 6.028674e-01, 4.914432e-01, 1.081273e+00, 1.264164e+00, 2.742535e-01, 1.292417e+00, 1.393664e-01, 3.227718e-01, 9.073283e-01, 2.274144e-01, 6.043166e-01, 5.496270e-01, 9.697105e-01, 1.028056e+00, 9.833175e-01, 7.071835e-01, 3.394167e-01,
1.200000e+00	1.181232e+00, 3.574762e-01, 1.447316e+00, 4.079048e-01, 4.587914e-01, 9.297297e-01, 1.165544e+00, 2.370391e-01, 1.719810e+00, 1.193656e-01, 2.791709e-01, 1.000969e+00, 1.334445e-01, 3.618886e-01, 4.369011e-01, 9.143643e-01, 1.062678e+00, 8.118355e-01, 9.165204e-01, 3.670649e-01,
1.400000e+00	8.579451e-01, 2.992131e-01, 1.203930e+00, 3.088809e-01, 4.483980e-01, 1.036295e+00, 1.116267e+00, 1.895257e-01, 1.659079e+00, 1.158396e-01, 2.067105e-01, 8.290419e-01, 1.109118e-01, 2.985742e-01, 2.347591e-01, 1.274867e+00, 9.507785e-01, 8.260681e-01, 8.715231e-01, 4.666934e-01,
1.600000e+00	5.661272e-01, 2.302226e-01, 1.040962e+00, 1.992770e-01, 5.793170e-01, 8.819344e-01, 1.436191e+00, 1.307238e-01, 1.919167e+00, 1.446617e-01, 2.065493e-01, 9.517460e-01, 9.686742e-02, 2.498773e-01, 3.772712e-01, 1.033983e+00, 1.198901e+00, 6.832016e-01, 1.021773e+00, 6.218682e-01,
1.800000e+00	4.385352e-01, 3.072640e-01, 1.262682e+00, 1.728289e-01, 5.202891e-01, 7.755362e-01, 1.078828e+00, 1.126590e-01, 1.575446e+00, 1.704081e-01, 2.716561e-01, 9.746796e-01, 6.445759e-02, 1.405361e-01, 4.731365e-01, 1.063655e+00, 1.026188e+00, 7.893084e-01, 1.043352e+00, 8.277370e-01,
2.000000e+00	4.300636e-01, 2.641783e-01, 8.822941e-01, 1.054376e-01, 5.239905e-01, 8.927643e-01, 1.155243e+00, 9.113371e-02, 1.515178e+00, 2.272042e-01, 4.118899e-01, 1.038506e+00, 8.590861e-02, 1.347858e-01, 6.063750e-01, 1.198359e+00, 1.024863e+00, 7.247294e-01, 1.185516e+00, 9.060514e-01,
0.000000e+00	1.835309e+00, 6.278376e-01, 1.943565e+00, 1.107898e+00, 5.935319e-01, 2.416283e-01, 2.004029e+00, 1.555253e+00, 2.815036e-01, 2.624603e+00, 2.141809e+00, 3.121426e-01, 3.301489e-01, 2.240317e-02, 2.394126e-01, 2.420718e+00, 2.172534e+00, 2.912330e+00, 1.422029e+00, 2.989473e+00,
2.000000e-01	1.877315e+00, 5.601447e-01, 1.773443e+00, 1.049579e+00, 6.616600e-01, 4.602893e-01, 1.664570e+00, 9.884701e-01, 7.359455e-01, 1.554940e+00, 1.560095e+00, 2.892527e-01, 2.065131e-01, 2.789513e-01, 4.931224e-01, 1.711447e+00, 1.770609e+00, 2.269698e+00, 1.260827e+00, 1.845076e+00,
4.000000e-01	1.474598e+00, 4.727317e-01, 1.605163e+00, 9.030911e-01, 7.184324e-01, 6.415975e-01, 2.351913e+00, 6.103101e-01, 9.714656e-01, 1.207239e+00, 9.459390e-01, 3.143173e-01, 2.072433e-01, 4.422756e-01, 5.686142e-01, 1.734021e+00, 1.423787e+00, 1.833268e+00, 1.095251e+00, 1.321654e+00,
6.000000e-01	1.377222e+00, 4.168990e-01, 1.382663e+00, 4.754507e-01, 9.028996e-01, 7.587956e-01, 2.272520e+00, 5.286900e-01, 1.837344e+00, 9.954505e-01, 6.315833e-01, 6.476749e-01, 1.950401e-01, 3.210258e-01, 3.255583e-01, 1.179619e+00, 1.299023e+00, 1.558125e+00, 1.285687e+00, 7.998224e-01,
8.000000e-01	1.627331e+00, 3.598897e-01, 1.307129e+00, 4.147005e-01, 6.700702e-01, 8.000175e-01, 2.160044e+00, 2.926756e-01, 1.702937e+00, 6.434447e-01, 4.773036e-01, 6.445741e-01, 1.789206e-01, 2.489800e-01, 2.035783e-01, 9.934930e-01, 1.150041e+00, 1.391603e+00, 1.329949e+00, 5.665690e-01,
1.000000e+00	1.671207e+00, 2.187748e-01, 1.137039e+00, 2.849431e-01, 7.670350e-01, 8.045334e-01, 1.887296e+00, 2.043531e-01, 2.302133e+00, 5.895943e-01, 3.359349e-01, 8.588480e-01, 2.138399e-01, 1.748029e-01, 1.080619e-01, 1.232093e+00, 1.313764e+00, 1.436438e+00, 1.118904e+00, 3.611927e-01,
1.200000e+00	1.382085e+00, 2.441009e-01, 1.119018e+00, 2.077516e-01, 8.392551e-01, 7.298215e-01, 2.029891e+00, 1.457344e-01, 1.540045e+00, 6.732396e-01, 2.990500e-01, 9.223954e-01, 1.655587e-01, 1.203046e-01, 6.724269e-02, 1.389922e+00, 1.169752e+00, 1.244574e+00, 1.190265e+00, 2.441482e-01,
1.400000e+00	1.295172e+00, 2.037853e-01, 1.112429e+00, 1.352561e-01, 7.671234e-01, 9.580660e-01, 1.609675e+00, 1.076854e-01, 1.718709e+00, 4.860509e-01, 2.482535e-01, 1.064793e+00, 1.996005e-01, 1.082520e-01, 3.472194e-02, 1.289160e+00, 9.818011e-01, 1.116398e+00, 1.085233e+00, 1.778163e-01,
1.600000e+00	9.665548e-01, 2.325618e-01, 1.037783e+00, 9.597797e-02, 6.292000e-01, 8.551561e-01, 1.439069e+00, 7.604071e-02, 1.689800e+00, 5.022123e-01, 3.229082e-01, 9.370243e-01, 1.451802e-01, 6.712634e-02, 2.501348e-02, 8.930774e-01, 1.169997e+00, 1.027765e+00, 1.152691e+00, 1.915855e-01,
1.800000e+00	7.826926e-01, 1.665404e-01, 7.303795e-01, 5.820862e-02, 6.886533e-01, 6.652270e-01, 1.358061e+00, 8.183343e-02, 1.809297e+00, 3.927711e-01, 4.436596e-01, 1.194714e+00, 1.917191e-01, 5.498116e-02, 3.077334e-02, 1.273487e+00, 1.109849e+00, 9.969278e-01, 1.137873e+00, 4.822281e-01,
2.000000e+00	6.679701e-01, 2.053061e-01, 5.957665e-01, 4.475995e-02, 6.282721e-01, 1.042877e+00, 1.334768e+00, 5.913585e-02, 1.702256e+00, 4.463992e-01, 7.761376e-01, 9.150300e-01, 1.740006e-01, 4.246709e-02, 1.311332e-01, 1.275561e+00, 1.198220e+00, 7.499407e-01, 9.868722e-01, 7.319141e-01,
0.000000e+00	1.555056e+00, 9.313437e-01, 8.580167e-01, 4.769494e-02, 6.744829e-01, 1.369095e+00, 2.511829e+00, 2.734729e+00, 2.518929e+00, 3.008744e+00, 1.781323e+00, 8.801523e-01, 2.558330e+00, 2.023362e+00, 3.050493e-01, 2.404306e+00, 1.168551e+00, 2.456084e+00, 1.328283e+00, 2.038030e+00,
2.000000e-01	1.397512e+00, 7.125785e-01, 6.016842e-01, 1.367384e-01, 5.847314e-01, 8.336215e-01, 2.476814e+00, 1.575620e+00, 2.411538e+00, 1.897501e+00, 1.576624e+00, 1.026115e+00, 1.555182e+00, 1.624526e+00, 1.558050e-01, 1.643367e+00, 9.170391e-01, 1.802339e+00, 9.579839e-01, 1.535981e+00,
4.000000e-01	1.345773e+00, 5.001895e-01, 4.204616e-01, 1.325910e-01, 5.119015e-01, 8.122806e-01, 2.229041e+00, 1.543269e+00, 2.407318e+00, 1.251178e+00, 1.462987e+00, 1.008447e+00, 8.870517e-01, 1.456695e+00, 1.238555e-01, 9.585066e-01, 1.027049e+00, 1.500943e+00, 5.648953e-01, 7.613776e-01,
6.000000e-01	1.380570e+00, 3.215008e-01, 3.613678e-01, 9.265254e-02, 6.360304e-01, 7.625498e-01, 1.701194e+00, 1.342406e+00, 1.862182e+00, 7.012537e-01, 1.362046e+00, 1.041584e+00, 5.218954e-01, 1.468557e+00, 6.479451e-02, 6.176196e-01, 9.964036e-01, 1.505074e+00, 3.963555e-01, 4.516799e-01,
8.000000e-01	1.314324e+00, 2.049395e-01, 2.385912e-01, 6.893639e-02, 6.933850e-01, 8.910820e-01, 1.650000e+00, 6.518592e-01, 1.879693e+00, 5.311458e-01, 1.389167e+00, 9.681009e-01, 3.945382e-01, 1.323159e+00, 3.877998e-02, 6.843940e-01, 1.173485e+00, 1.300513e+00, 3.024529e-01, 3.989391e-01,
1.000000e+00	1.391679e+00, 2.080689e-01, 1.543380e-01, 5.728119e-02, 5.915299e-01, 8.633530e-01, 1.559347e+00, 5.747123e-01, 1.573493e+00, 2.848984e-01, 1.088525e+00, 1.367554e+00, 2.537290e-01, 1.260793e+00, 1.744612e-02, 7.632187e-01, 9.826356e-01, 1.077193e+00, 2.994680e-01, 2.891730e-01,
1.200000e+00	1.438030e+00, 2.116764e-01, 1.212701e-01, 4.336835e-02, 6.452909e-01, 7.688592e-01, 1.328441e+00, 4.009835e-01, 1.586257e+00, 2.077316e-01, 1.413034e+00, 1.271630e+00, 1.950134e-01, 8.346960e-01, 1.564301e-02, 8.318727e-01, 1.062176e+00, 1.039642e+00, 3.136275e-01, 1.896810e-01,
1.400000e+00	1.797905e+00, 2.408078e-01, 7.033856e-02, 3.590650e-02, 6.832089e-01, 7.857068e-01, 1.477676e+00, 2.846358e-01, 1.435648e+00, 1.099646e-01, 1.340620e+00, 1.012631e+00, 1.700709e-01, 9.574324e-01, 1.339157e-02, 9.415687e-01, 1.093086e+00, 8.412531e-01, 3.752008e-01, 1.113353e-01,
1.600000e+00	1.270113e+00, 2.561981e-01, 6.964901e-02, 3.077019e-02, 7.306779e-01, 9.538096e-01, 1.082489e+00, 2.184200e-01, 1.646034e+00, 7.333659e-02, 1.168160e+00, 1.062576e+00, 1.239683e-01, 8.263074e-01, 1.712017e-02, 9.187425e-01, 1.015546e+00, 9.156214e-01, 5.146566e-01, 1.046012e-01,
1.800000e+00	1.619718e+00, 2.534858e-01, 5.218341e-02, 2.982847e-02, 6.342101e-01, 7.838371e-01, 1.112806e+00, 1.643619e-01, 1.322151e+00, 4.967725e-02, 1.125656e+00, 1.055337e+00, 1.280930e-01, 7.818556e-01, 2.187478e-02, 8.915596e-01, 1.067985e+00, 9.024703e-01, 5.590229e-01, 6.309437e-02,
2.000000e+00	1.280826e+00, 3.242591e-01, 3.086301e-02, 3.037009e-02, 7.912729e-01, 8.259397e-01, 1.122122e+00, 1.074421e-01, 1.489804e+00, 3.860582e-02, 1.146364e+00, 1.009401e+00, 1.214612e-01, 7.678351e-01, 1.859360e-02, 9.579793e-01, 1.057151e+00, 8.361786e-01, 6.248817e-01, 5.808059e-02,
0.000000e+00	4.408286e-01, 1.002209e+00, 1.761600e+00, 1.128119e+00, 6.829134e-01, 1.855008e-01, 1.264202e+00, 1.994386e+00, 3.176855e+00, 1.671069e+00, 2.421691e+00, 2.864349e+00, 2.171317e+00, 1.036621e+00, 1.710844e+00, 1.315606e+00, 1.490362e+00, 2.213566e+00, 1.700003e+00, 2.492437e-01,
2.000000e-01	6.181947e-01, 6.384316e-01, 1.564625e+00, 9.524797e-01, 7.109477e-01, 1.172550e-01, 9.596357e-01, 1.720212e+00, 2.208067e+00, 1.469087e+00, 1.574641e+00, 1.689126e+00, 1.383130e+00, 9.978884e-01, 9.159198e-01, 8.088616e-01, 1.269448e+00, 1.688693e+00, 1.175767e+00, 2.775265e-01,
4.000000e-01	1.004285e+00, 5.071720e-01, 1.254761e+00, 8.200181e-01, 7.351596e-01, 1.179770e-01, 8.748415e-01, 1.332947e+00, 1.860772e+00, 1.142246e+00, 1.320472e+00, 1.656370e+00, 8.586291e-01, 1.051646e+00, 5.047339e-01, 5.752895e-01, 1.181430e+00, 1.411062e+00, 1.189938e+00, 2.270813e-01,
6.000000e-01	1.064159e+00, 4.372954e-01, 1.140534e+00, 5.133848e-01, 7.092906e-01, 4.123226e-01, 5.746931e-01, 9.517077e-01, 1.558267e+00, 7.112162e-01, 7.926867e-01, 1.222760e+00, 5.401935e-01, 8.637550e-01, 2.683341e-01, 5.226520e-01, 1.089391e+00, 1.311628e+00, 9.256981e-01, 1.454809e-01,
8.000000e-01	8.021491e-01, 4.674201e-01, 1.373877e+00, 3.878000e-01, 9.199254e-01, 5.472888e-01, 5.930041e-01, 7.675356e-01, 1.152106e+00, 6.223363e-01, 4.879911e-01, 1.030309e+00, 4.294005e-01, 5.674456e-01, 1.689412e-01, 7.561163e-01, 1.061667e+00, 1.493368e+00, 9.135009e-01, 1.183621e-01,
1.000000e+00	6.557942e-01, 3.778965e-01, 1.060123e+00, 3.228323e-01, 9.033798e-01, 7.798209e-01, 6.210013e-01, 4.583893e-01, 1.093777e+00, 5.476688e-01, 3.641345e-01, 1.103474e+00, 3.999322e-01, 4.335201e-01, 1.747163e-01, 9.739742e-01, 1.211794e+00, 1.374541e+00, 1.127913e+00, 3.280032e-01,
1.200000e+00	5.183810e-01, 4.341097e-01, 1.057730e+00, 2.380030e-01, 7.534267e-01, 5.905217e-01, 6.635948e-01, 2.950985e-01, 1.425317e+00, 3.856733e-01, 4.248779e-01, 9.232042e-01, 3.283665e-01, 3.216667e-01, 4.321987e-01, 8.748875e-01, 9.629941e-01, 1.159566e+00, 1.136976e+00, 5.305242e-01,
1.400000e+00	3.712001e-01, 4.806224e-01, 9.285814e-01, 1.556392e-01, 8.321291e-01, 7.111675e-01, 8.505385e-01, 2.290367e-01, 1.333777e+00, 3.850232e-01, 5.152890e-01, 8.581687e-01, 2.881389e-01, 2.747725e-01, 5.210740e-01, 1.104974e+00, 9.559485e-01, 1.043559e+00, 1.076498e+00, 7.303771e-01,
1.600000e+00	2.908035e-01, 5.126142e-01, 5.836098e-01, 1.408718e-01, 7.064356e-01, 7.210636e-01, 9.350706e-01, 1.769201e-01, 1.352285e+00, 3.172436e-01, 7.246991e-01, 1.092660e+00, 2.525451e-01, 1.817986e-01, 6.126276e-01, 1.099094e+00, 9.219447e-01, 1.072709e+00, 8.426159e-01, 1.074451e+00,
1.800000e+00	2.364734e-01, 4.211198e-01, 4.317871e-01, 1.342646e-01, 8.367332e-01, 7.371485e-01, 9.461440e-01, 1.069979e-01, 1.880138e+00, 3.818522e-01, 9.576827e-01, 1.076981e+00, 2.377548e-01, 1.756662e-01, 7.817547e-01, 9.767122e-01, 1.004015e+00, 9.163588e-01, 1.137273e+00, 8.793754e-01,
2.000000e+00	1.805869e-01, 3.583941e-01, 3.405863e-01, 8.298963e-02, 6.562982e-01, 8.947127e-01, 9.818187e-01, 8.711512e-02, 1.552409e+00, 4.188937e-01, 8.162279e-01, 1.041139e+00, 2.397189e-01, 2.086287e-01, 8.078973e-01, 1.070354e+00, 8.789134e-01, 1.150468e+00, 1.121443e+00, 1.050655e+00,
0.000000e+00	3.358124e-01, 1.427989e-01, 3.663515e-02, 1.323716e+00, 1.972759e+00, 2.393837e-01, 5.073316e-01, 9.532910e-01, 6.413684e-01, 1.600783e+00, 1.475822e+00, 1.590277e+00, 3.203409e-01, 1.382908e+00, 2.656971e+00, 1.154849e+00, 1.453558e+00, 4.562733e-01, 2.626344e+00, 1.703045e+00,
2.000000e-01	2.554404e-01, 2.706053e-01, 2.047816e-02, 9.709544e-01, 1.666897e+00, 1.086997e-01, 5.225304e-01, 6.120265e-01, 6.381806e-01, 1.023080e+00, 1.244623e+00, 1.016961e+00, 6.808290e-01, 1.283572e+00, 1.701304e+00, 1.133562e+00, 1.366099e+00, 6.716255e-01, 1.746268e+00, 1.420867e+00,
4.000000e-01	2.137379e-01, 3.387205e-01, 1.672169e-02, 7.084153e-01, 1.347871e+00, 1.370023e-01, 7.386868e-01, 3.802284e-01, 1.037955e+00, 9.454177e-01, 1.392212e+00, 7.490998e-01, 6.445717e-01, 1.062290e+00, 9.854533e-01, 9.154444e-01, 1.179096e+00, 7.252215e-01, 1.379996e+00, 1.152401e+00,
6.000000e-01	1.608576e-01, 4.122677e-01, 1.169625e-02, 5.519218e-01, 1.340610e+00, 3.193896e-01, 9.116913e-01, 2.540937e-01, 1.185084e+00, 7.561526e-01, 1.351069e+00, 6.822829e-01, 7.232807e-01, 1.098811e+00, 9.115565e-01, 1.092161e+00, 1.089575e+00, 8.730257e-01, 9.268934e-01, 1.060773e+00,
8.000000e-01	1.291318e-01, 4.659406e-01, 9.195810e-03, 2.810337e-01, 1.303248e+00, 6.010452e-01, 1.078428e+00, 1.620966e-01, 1.210693e+00, 4.677875e-01, 1.178681e+00, 5.624648e-01, 7.626900e-01, 9.970360e-01, 8.551898e-01, 1.110758e+00, 1.175376e+00, 8.113503e-01, 8.300928e-01, 1.296177e+00,
1.000000e+00	1.078900e-01, 3.225219e-01, 6.505276e-03, 2.864355e-01, 1.134099e+00, 6.905843e-01, 1.094537e+00, 1.570580e-01, 1.746140e+00, 3.181613e-01, 1.116278e+00, 8.474518e-01, 6.289126e-01, 1.054094e+00, 8.193760e-01, 1.079377e+00, 9.350513e-01, 9.908538e-01, 6.672201e-01, 1.408360e+00,
1.200000e+00	9.040438e-02, 3.028101e-01, 4.829628e-03, 2.482231e-01, 8.695730e-01, 7.311732e-01, 1.141621e+00, 1.250322e-01, 1.950364e+00, 2.153592e-01, 1.313682e+00, 9.283423e-01, 5.174190e-01, 8.721188e-01, 8.840966e-01, 1.220522e+00, 9.233373e-01, 1.079469e+00, 6.476242e-01, 1.098059e+00,
1.400000e+00	6.573183e-02, 3.069575e-01, 3.316603e-03, 1.509469e-01, 9.022224e-01, 7.724681e-01, 1.320422e+00, 8.684004e-02, 1.940096e+00, 1.371734e-01, 1.124645e+00, 1.038548e+00, 4.804693e-01, 8.625889e-01, 7.092390e-01, 1.167176e+00, 9.304155e-01, 9.999668e-01, 7.922749e-01, 1.403382e+00,
1.600000e+00	4.649411e-02, 2.877096e-01, 2.251981e-03, 1.268398e-01, 9.755945e-01, 6.408983e-01, 1.225423e+00, 1.032828e-01, 1.831991e+00, 1.276613e-01, 9.679149e-01, 1.069749e+00, 4.323476e-01, 8.680201e-01, 8.086590e-01, 1.150499e+00, 8.009092e-01, 8.525840e-01, 1.003963e+00, 1.288093e+00,
1.800000e+00	3.913840e-02, 2.876387e-01, 1.725192e-03, 8.331585e-02, 7.739383e-01, 7.261180e-01, 1.040316e+00, 8.545282e-02, 1.738573e+00, 1.067041e-01, 1.169307e+00, 1.034437e+00, 3.293228e-01, 8.523437e-01, 8.052957e-01, 1.308362e+00, 9.887443e-01, 8.694382e-01, 8.266005e-01, 1.231131e+00,
2.000000e+00	3.057660e-02, 3.074726e-01, 1.000215e-03, 6.834828e-02, 8.439974e-01, 7.161544e-01, 1.144449e+00, 7.916942e-02, 1.471475e+00, 1.321723e-01, 1.176311e+00, 9.633139e-01, 2.649721e-01, 8.311117e-01, 8.024392e-01, 1.075698e+00, 9.896720e-01, 9.040398e-01, 9.254046e-01, 1.216759e+00,
0.000000e+00	2.265659e+00, 1.523113e+00, 8.027707e-02, 2.535259e-01, 2.841176e-01, 2.433247e-01, 3.350164e-01, 9.955785e-01, 1.529878e+00, 2.878156e+00, 1.238909e-01, 1.600727e+00, 9.411981e-01, 2.224125e+00, 4.541793e-01, 3.040773e+00, 3.354533e+00, 2.106711e+00, 2.902940e+00, 1.551632e+00,
2.000000e-01	2.260832e+00, 1.319392e+00, 7.126773e-02, 6.408344e-01, 5.764467e-01, 1.713026e-01, 2.988751e-01, 9.888004e-01, 1.377446e+00, 2.210930e+00, 4.798855e-01, 1.377816e+00, 7.070003e-01, 1.660327e+00, 6.378761e-01, 2.161083e+00, 1.623620e+00, 2.094965e+00, 1.863993e+00, 1.173035e+00,
4.000000e-01	1.969836e+00, 7.979073e-01, 4.135735e-02, 5.694440e-01, 6.022351e-01, 3.376140e-01, 3.114093e-01, 8.714337e-01, 1.073542e+00, 1.334161e+00, 5.416534e-01, 1.134597e+00, 4.158278e-01, 1.253823e+00, 7.150865e-01, 1.575677e+00, 1.153187e+00, 1.819449e+00, 1.345100e+00, 7.432437e-01,
6.000000e-01	2.071148e+00, 6.293809e-01, 3.650858e-02, 4.817901e-01, 7.038501e-01, 4.600955e-01, 3.641836e-01, 5.006067e-01, 1.219843e+00, 9.250006e-01, 8.593407e-01, 9.781631e-01, 2.663430e-01, 7.021823e-01, 5.827712e-01, 1.747597e+00, 1.185897e+00, 1.551832e+00, 7.529122e-01, 5.027986e-01,
8.000000e-01	1.663375e+00, 6.192951e-01, 2.358847e-02, 3.979472e-01, 7.558084e-01, 5.534790e-01, 6.107310e-01, 2.859754e-01, 1.417460e+00, 7.067408e-01, 1.025401e+00, 9.993236e-01, 2.830669e-01, 7.682853e-01, 7.769041e-01, 1.433560e+00, 1.070376e+00, 1.318832e+00, 8.469429e-01, 3.375863e-01,
1.000000e+00	1.740312e+00, 5.315026e-01, 1.781500e-02, 2.873644e-01, 8.318691e-01, 8.116863e-01, 6.434183e-01, 2.335291e-01, 1.316947e+00, 4.024320e-01, 9.034948e-01, 9.157253e-01, 2.538353e-01, 6.991303e-01, 7.455534e-01, 1.316771e+00, 9.519261e-01, 1.382511e+00, 8.550248e-01, 2.154578e-01,
1.200000e+00	1.538527e+00, 4.555757e-01, 1.259857e-02, 2.647019e-01, 7.135363e-01, 8.801481e-01, 7.743659e-01, 1.578253e-01, 1.592015e+00, 3.508115e-01, 1.074881e+00, 1.043919e+00, 2.124317e-01, 5.055516e-01, 5.125178e-01, 1.330608e+00, 1.054559e+00, 1.237828e+00, 8.797525e-01, 1.518793e-01,
1.400000e+00	1.590858e+00, 4.846440e-01, 9.258981e-03, 2.050748e-01, 8.586259e-01, 9.654219e-01, 9.608651e-01, 1.125108e-01, 1.771036e+00, 3.382763e-01, 1.100516e+00, 9.699259e-01, 1.814602e-01, 5.766741e-01, 4.649842e-01, 1.321506e+00, 9.192580e-01, 9.885528e-01, 1.024147e+00, 9.954501e-02,
1.600000e+00	1.743220e+00, 3.536439e-01, 7.161410e-03, 1.524658e-01, 7.483567e-01, 7.890553e-01, 8.142573e-01, 7.556791e-02, 1.559379e+00, 3.423759e-01, 1.105773e+00, 1.059196e+00, 2.003960e-01, 5.966912e-01, 2.641439e-01, 1.366827e+00, 8.827598e-01, 1.296301e+00, 1.007040e+00, 7.394599e-02,
1.800000e+00	1.422184e+00, 3.309771e-01, 4.054893e-03, 1.121118e-01, 6.199458e-01, 8.628852e-01, 7.370692e-01, 6.374935e-02, 1.339985e+00, 3.591831e-01, 1.183332e+00, 9.670820e-01, 2.130296e-01, 5.922888e-01, 2.080000e-01, 1.231628e+00, 1.050808e+00, 9.141066e-01, 1.032129e+00, 4.087179e-02,
2.000000e+00	1.450968e+00, 3.953244e-01, 3.023695e-03, 9.497680e-02, 7.651801e-01, 8.958003e-01, 9.306861e-01, 6.019251e-02, 1.688292e+00, 3.478947e-01, 1.129347e+00, 1.011406e+00, 1.570488e-01, 5.575146e-01, 1.159095e-01, 1.311496e+00, 1.084322e+00, 8.862823e-01, 1.116413e+00, 2.937925e-02,
0.000000e+00	3.991567e-01, 1.336816e+00, 2.327296e+00, 1.303542e+00, 7.996963e-01, 1.668903e+00, 2.971101e-01, 1.975459e+00, 4.413724e-01, 2.358571e+00, 2.008610e+00, 4.341202e-01, 1.641187e+00, 6.708866e-01, 1.697578e+00, 1.412088e+00, 2.213454e+00, 5.985436e-01, 7.887725e-01, 1.120672e-01,
2.000000e-01	4.889119e-01, 1.269389e+00, 2.527387e+00, 1.654616e+00, 5.308822e-01, 1.581944e+00, 6.367912e-01, 1.563110e+00, 8.672434e-01, 1.508259e+00, 1.485684e+00, 2.385066e-01, 9.137789e-01, 7.683295e-01, 1.765056e+00, 9.206178e-01, 1.090224e+00, 3.921276e-01, 8.432018e-01, 5.402932e-01,
4.000000e-01	4.059232e-01, 9.925150e-01, 1.903974e+00, 1.451975e+00, 3.728245e-01, 1.126314e+00, 9.924139e-01, 1.147036e+00, 1.203913e+00, 1.160226e+00, 8.233107e-01, 4.603796e-01, 6.398288e-01, 6.257503e-01, 9.494005e-01, 5.943613e-01, 9.992502e-01, 3.898622e-01, 9.235973e-01, 7.880459e-01,
6.000000e-01	3.207032e-01, 7.863607e-01, 1.771838e+00, 1.075904e+00, 2.992648e-01, 1.099283e+00, 1.086589e+00, 8.820820e-01, 1.592743e+00, 6.417287e-01, 5.468434e-01, 5.977041e-01, 3.255051e-01, 5.493484e-01, 5.645989e-01, 5.422890e-01, 1.029340e+00, 3.928907e-01, 9.080603e-01, 8.357198e-01,
8.000000e-01	2.497509e-01, 4.557771e-01, 1.569028e+00, 6.369336e-01, 3.464509e-01, 1.056932e+00, 1.311875e+00, 7.764818e-01, 1.679260e+00, 5.655330e-01, 3.101364e-01, 6.525028e-01, 2.170573e-01, 3.395515e-01, 4.353449e-01, 6.780793e-01, 1.068465e+00, 3.097786e-01, 1.144013e+00, 8.155350e-01,
1.000000e+00	2.104031e-01, 3.289204e-01, 1.407629e+00, 4.567318e-01, 4.049549e-01, 1.033196e+00, 1.342389e+00, 6.091718e-01, 1.659048e+00, 3.815318e-01, 2.446543e-01, 8.558390e-01, 9.606361e-02, 2.734180e-01, 5.305150e-01, 7.857837e-01, 1.165520e+00, 4.700881e-01, 8.885311e-01, 1.159322e+00,
1.200000e+00	1.560937e-01, 2.428302e-01, 1.315637e+00, 3.592598e-01, 3.324713e-01, 1.036783e+00, 1.411953e+00, 4.534496e-01, 2.057003e+00, 3.674162e-01, 1.884816e-01, 9.339851e-01, 7.556051e-02, 2.152489e-01, 5.436065e-01, 9.367793e-01, 1.011990e+00, 4.363089e-01, 1.196272e+00, 1.018765e+00,
1.400000e+00	1.123046e-01, 2.648519e-01, 1.462289e+00, 2.066407e-01, 4.927910e-01, 1.008689e+00, 1.132897e+00, 2.760391e-01, 1.978593e+00, 3.683651e-01, 1.498798e-01, 8.209019e-01, 5.428459e-02, 1.721245e-01, 6.790133e-01, 8.798265e-01, 9.872212e-01, 4.706043e-01, 1.105573e+00, 1.096013e+00,
1.600000e+00	9.846232e-02, 1.966124e-01, 1.122903e+00, 1.933178e-01, 5.185372e-01, 9.402808e-01, 1.067783e+00, 2.616116e-01, 2.123402e+00, 4.098302e-01, 1.287719e-01, 1.111634e+00, 4.984891e-02, 1.341986e-01, 6.455070e-01, 9.694230e-01, 1.020380e+00, 5.352844e-01, 1.390585e+00, 1.306895e+00,
1.800000e+00	8.088214e-02, 2.788005e-01, 1.140707e+00, 1.152716e-01, 4.663384e-01, 7.304932e-01, 1.141245e+00, 1.577224e-01, 1.739076e+00, 3.478141e-01, 2.316252e-01, 1.144957e+00, 6.827268e-02, 7.518528e-02, 6.798349e-01, 1.069306e+00, 9.652879e-01, 6.673151e-01, 1.230239e+00, 1.144992e+00,
2.000000e+00	5.007818e-02, 2.713920e-01, 8.452744e-01, 9.899861e-02, 6.300887e-01, 9.651418e-01, 1.346792e+00, 1.020556e-01, 1.789803e+00, 3.924543e-01, 4.699237e-01, 1.199091e+00, 6.726682e-02, 5.741877e-02, 7.271106e-01, 9.889057e-01, 1.108576e+00, 6.545770e-01, 1.059474e+00, 1.029004e+00,
0.000000e+00	8.158391e-01, 1.958540e-01, 2.341938e+00, 5.405024e-01, 2.273062e+00, 1.357104e-01, 2.686786e+00, 2.940570e+00, 3.178283e+00, 2.067748e+00, 2.536705e+00, 1.708795e+00, 3.270904e+00, 1.285696e+00, 2.248185e+00, 3.463105e-01, 2.582396e+00, 2.573654e+00, 7.720370e-01, 1.617852e+00,
2.000000e-01	8.660260e-01, 1.326259e-01, 2.191835e+00, 3.826328e-01, 2.036979e+00, 1.045318e-01, 2.008355e+00, 1.706643e+00, 2.195415e+00, 1.107397e+00, 1.891195e+00, 1.394970e+00, 1.764174e+00, 1.120651e+00, 1.483862e+00, 2.312029e-01, 1.765720e+00, 1.947652e+00, 6.287508e-01, 1.161842e+00,
4.000000e-01	8.996902e-01, 1.061505e-01, 1.689919e+00, 2.109506e-01, 1.708064e+00, 8.011457e-02, 1.936910e+00, 1.402451e+00, 1.946175e+00, 8.012090e-01, 1.139966e+00, 1.293583e+00, 1.535537e+00, 1.374020e+00, 7.887301e-01, 1.535245e-01, 1.834357e+00, 1.848022e+00, 5.330839e-01, 6.169154e-01,
6.000000e-01	1.053718e+00, 2.343810e-01, 1.786228e+00, 1.403749e-01, 1.695664e+00, 2.620881e-01, 1.535641e+00, 1.016214e+00, 1.720186e+00, 4.490729e-01, 7.413123e-01, 1.138884e+00, 1.242630e+00, 1.089955e+00, 3.607809e-01, 2.750580e-01, 1.245626e+00, 1.434506e+00, 5.431460e-01, 3.662903e-01,
8.000000e-01	1.071151e+00, 2.717384e-01, 1.576172e+00, 1.307561e-01, 1.298804e+00, 3.741874e-01, 1.409557e+00, 6.853910e-01, 1.420586e+00, 3.084701e-01, 4.706202e-01, 1.327270e+00, 1.156398e+00, 6.634734e-01, 2.333992e-01, 4.348777e-01, 1.021638e+00, 1.402421e+00, 6.124878e-01, 3.596692e-01,
1.000000e+00	7.622779e-01, 2.846923e-01, 1.581531e+00, 9.288959e-02, 1.071232e+00, 5.939894e-01, 1.230968e+00, 5.072715e-01, 1.318497e+00, 2.572301e-01, 3.246207e-01, 9.018540e-01, 7.733288e-01, 4.709823e-01, 1.362858e-01, 8.422199e-01, 1.155567e+00, 1.143949e+00, 7.292424e-01, 2.181448e-01,
1.200000e+00	4.978109e-01, 3.982087e-01, 1.091108e+00, 7.643432e-02, 1.131718e+00, 7.334501e-01, 1.236643e+00, 4.388702e-01, 1.212902e+00, 1.635603e-01, 2.087248e-01, 1.072602e+00, 6.629933e-01, 3.584494e-01, 9.730204e-02, 8.308056e-01, 9.107113e-01, 1.497533e+00, 8.023562e-01, 3.711327e-01,
1.400000e+00	4.131862e-01, 4.130763e-01, 1.134978e+00, 5.899269e-02, 8.685189e-01, 7.624450e-01, 1.140668e+00, 2.401224e-01, 1.557514e+00, 1.947454e-01, 2.190771e-01, 8.768388e-01, 6.704825e-01, 2.294942e-01, 1.035669e-01, 9.889481e-01, 9.497344e-01, 1.314770e+00, 1.028981e+00, 5.042019e-01,
1.600000e+00	3.266134e-01, 5.049817e-01, 1.153331e+00, 6.025354e-02, 9.143287e-01, 8.397773e-01, 1.206956e+00, 2.225984e-01, 1.542130e+00, 2.042026e-01, 2.778339e-01, 8.773407e-01, 5.008784e-01, 1.985374e-01, 3.249983e-01, 1.025923e+00, 1.085805e+00, 9.763308e-01, 1.023447e+00, 6.610869e-01,
1.800000e+00	3.356394e-01, 3.504569e-01, 1.053134e+00, 5.290454e-02, 9.911767e-01, 7.987141e-01, 1.132962e+00, 1.668790e-01, 1.186772e+00, 3.052638e-01, 3.836122e-01, 9.264448e-01, 3.943105e-01, 1.589779e-01, 5.147445e-01, 1.068095e+00, 1.261759e+00, 9.105347e-01, 1.208902e+00, 9.958691e-01,
2.000000e+00	1.837194e-01, 4.127261e-01, 6.434559e-01, 6.832207e-02, 8.497549e-01, 8.818401e-01, 1.221694e+00, 1.492123e-01, 1.322484e+00, 2.841672e-01, 6.899824e-01, 1.033377e+00, 3.305965e-01, 1.006506e-01, 5.682669e-01, 1.098493e+00, 9.587058e-01, 1.119666e+00, 8.745980e-01, 1.119977e+00,
0.000000e+00	4.317605e-01, 7.343387e-01, 1.649008e+00, 1.162146e+00, 2.534598e+00, 2.001611e+00, 6.162378e-01, 2.762275e+00, 7.323225e-01, 4.444784e-01, 3.244943e+00, 2.066086e+00, 6.329254e-01, 1.823124e+00, 1.081423e+00, 2.451823e-01, 2.404756e+00, 2.232019e-02, 2.447898e+00, 1.160674e+00,
2.000000e-01	5.917584e-01, 6.027037e-01, 1.838650e+00, 7.986590e-01, 1.749842e+00, 1.555499e+00, 4.648446e-01, 1.513840e+00, 6.046306e-01, 5.184235e-01, 1.767466e+00, 1.350619e+00, 7.735133e-01, 1.792916e+00, 5.013061e-01, 1.995432e-01, 2.322375e+00, 2.531469e-02, 1.543099e+00, 1.158278e+00,
4.000000e-01	5.715960e-01, 5.453165e-01, 1.842691e+00, 6.439401e-01, 1.468838e+00, 1.029745e+00, 6.047517e-01, 1.020222e+00, 6.812860e-01, 4.527735e-01, 9.477330e-01, 7.456406e-01, 8.049062e-01, 1.631127e+00, 2.681337e-01, 2.016002e-01, 1.476985e+00, 6.209957e-02, 9.760718e-01, 1.415747e+00,
6.000000e-01	4.972692e-01, 6.402411e-01, 1.126631e+00, 5.948852e-01, 1.152511e+00, 8.605107e-01, 1.000787e+00, 6.752431e-01, 9.893530e-01, 3.889082e-01, 7.601709e-01, 5.984462e-01, 7.262054e-01, 1.353638e+00, 2.398920e-01, 4.792192e-01, 1.284366e+00, 1.745422e-01, 7.449285e-01, 1.209996e+00,
8.000000e-01	3.489819e-01, 5.907655e-01, 1.406715e+00, 4.008678e-01, 8.619106e-01, 8.970349e-01, 1.073483e+00, 4.180060e-01, 1.548257e+00, 2.632765e-01, 4.909359e-01, 8.355354e-01, 5.819921e-01, 1.057194e+00, 4.244331e-01, 5.469566e-01, 1.181648e+00, 2.931231e-01, 6.455945e-01, 9.993200e-01,
1.000000e+00	3.778681e-01, 4.382026e-01, 1.221526e+00, 3.391982e-01, 6.288717e-01, 9.694496e-01, 1.310404e+00, 3.770526e-01, 1.721830e+00, 1.113373e-01, 3.240449e-01, 9.136020e-01, 4.032578e-01, 5.438227e-01, 5.318263e-01, 6.830249e-01, 1.274170e+00, 4.452715e-01, 7.481942e-01, 1.099355e+00,
1.200000e+00	2.831321e-01, 3.271729e-01, 1.301916e+00, 2.710646e-01, 7.227448e-01, 9.237891e-01, 1.217809e+00, 2.252100e-01, 1.534997e+00, 1.193623e-01, 2.846780e-01, 9.190637e-01, 3.510096e-01, 5.022409e-01, 6.859815e-01, 7.980705e-01, 9.148943e-01, 4.385425e-01, 9.866717e-01, 9.608406e-01,
1.400000e+00	1.766729e-01, 2.736928e-01, 1.018372e+00, 1.959617e-01, 7.339144e-01, 9.170665e-01, 1.180592e+00, 1.844163e-01, 1.694411e+00, 1.477125e-01, 3.066062e-01, 1.186371e+00, 2.868404e-01, 3.136887e-01, 7.243428e-01, 9.278841e-01, 8.419082e-01, 4.460187e-01, 9.550888e-01, 1.199633e+00,
1.600000e+00	1.493193e-01, 2.980163e-01, 9.725764e-01, 1.205184e-01, 7.010630e-01, 8.320667e-01, 1.122946e+00, 1.537045e-01, 1.452061e+00, 1.409229e-01, 4.895658e-01, 1.064587e+00, 2.118150e-01, 2.478863e-01, 7.525524e-01, 9.315288e-01, 1.089962e+00, 5.747779e-01, 9.673211e-01, 1.027907e+00,
1.800000e+00	1.051689e-01, 2.729360e-01, 7.314102e-01, 8.770840e-02, 6.618424e-01, 9.034195e-01, 9.499236e-01, 1.269853e-01, 1.655816e+00, 2.102000e-01, 7.049978e-01, 1.178081e+00, 1.675987e-01, 2.371759e-01, 7.204810e-01, 1.172264e+00, 9.278686e-01, 7.015530e-01, 1.078965e+00, 1.281548e+00,
2.000000e+00	7.139905e-02, 2.357887e-01, 4.236500e-01, 7.295904e-02, 6.820796e-01, 7.306130e-01, 1.008058e+00, 9.902579e-02, 1.549411e+00, 2.646548e-01, 9.739350e-01, 1.027474e+00, 1.840510e-01, 1.981653e-01, 7.352360e-01, 1.077737e+00, 1.222834e+00, 6.076530e-01, 1.122733e+00, 1.002956e+00,
0.000000e+00	3.171940e+00, 2.789204e+00, 3.965878e-01, 2.738711e+00, 1.225661e+00, 2.406766e+00, 1.974463e+00, 1.005732e+00, 6.640565e-02, 2.618051e+00, 2.300340e+00, 2.622201e-01, 2.155635e+00, 1.108408e+00, 5.885329e-01, 2.209751e+00, 1.015342e+00, 1.714167e+00, 2.605234e+00, 1.509926e+00,
2.000000e-01	2.202370e+00, 1.596322e+00, 2.692153e-01, 1.932099e+00, 9.641903e-01, 1.363579e+00, 1.805027e+00, 8.580035e-01, 6.188179e-01, 1.835522e+00, 2.105720e+00, 1.555090e-01, 1.415765e+00, 1.080962e+00, 3.926148e-01, 2.256728e+00, 5.930428e-01, 1.336390e+00, 1.706832e+00, 1.040193e+00,
4.000000e-01	2.083879e+00, 1.462726e+00, 2.044796e-01, 1.919464e+00, 8.269086e-01, 1.076181e+00, 2.393412e+00, 8.140449e-01, 1.193610e+00, 1.300288e+00, 1.677519e+00, 2.261584e-01, 8.655028e-01, 1.076102e+00, 1.853007e-01, 1.798005e+00, 3.286195e-01, 1.064044e+00, 1.396262e+00, 5.873253e-01,
6.000000e-01	2.362998e+00, 1.058567e+00, 1.090424e-01, 1.767992e+00, 6.603317e-01, 9.449260e-01, 2.597254e+00, 7.205992e-01, 1.448968e+00, 9.418244e-01, 1.791779e+00, 3.171710e-01, 5.914443e-01, 1.008543e+00, 1.193784e-01, 1.725084e+00, 3.553953e-01, 8.736435e-01, 9.164487e-01, 3.968281e-01,
8.000000e-01	1.903815e+00, 6.901454e-01, 8.406874e-02, 1.230942e+00, 6.401056e-01, 9.430320e-01, 2.250724e+00, 4.988446e-01, 1.416487e+00, 6.730375e-01, 1.575339e+00, 5.572199e-01, 3.195543e-01, 1.018143e+00, 6.359556e-02, 1.307019e+00, 5.361750e-01, 7.082268e-01, 7.787009e-01, 3.011844e-01,
1.000000e+00	1.684832e+00, 4.913631e-01, 7.069036e-02, 8.657123e-01, 7.043995e-01, 8.266699e-01, 1.801235e+00, 3.619166e-01, 1.675312e+00, 5.086072e-01, 1.249012e+00, 8.589452e-01, 2.366210e-01, 9.773679e-01, 4.261907e-02, 1.202405e+00, 6.751406e-01, 8.487816e-01, 8.639963e-01, 2.249089e-01,
1.200000e+00	1.655820e+00, 3.863079e-01, 4.344749e-02, 6.414619e-01, 6.914038e-01, 8.326858e-01, 1.790754e+00, 2.604406e-01, 1.866390e+00, 3.394420e-01, 1.314686e+00, 1.022599e+00, 1.864182e-01, 8.600452e-01, 1.691289e-02, 1.267017e+00, 8.853928e-01, 7.862400e-01, 6.683502e-01, 1.337214e-01,
1.400000e+00	1.961049e+00, 2.283616e-01, 3.113643e-02, 4.344712e-01, 7.257613e-01, 9.019392e-01, 1.873712e+00, 1.851799e-01, 1.891960e+00, 2.286689e-01, 9.347667e-01, 9.983399e-01, 1.554321e-01, 9.497544e-01, 1.293458e-02, 1.158144e+00, 8.534485e-01, 9.409966e-01, 7.305528e-01, 1.009712e-01,
1.600000e+00	1.720981e+00, 2.208155e-01, 2.368771e-02, 2.959404e-01, 5.934806e-01, 9.992282e-01, 1.561808e+00, 1.428504e-01, 2.074316e+00, 1.390578e-01, 1.292649e+00, 1.088666e+00, 1.186172e-01, 6.711406e-01, 6.531254e-03, 1.249465e+00, 9.237633e-01, 8.560257e-01, 7.412238e-01, 5.375848e-02,
1.800000e+00	1.553084e+00, 1.851197e-01, 1.432256e-02, 2.359180e-01, 8.178706e-01, 9.191195e-01, 1.499094e+00, 9.133372e-02, 1.888918e+00, 1.415458e-01, 1.325427e+00, 1.173885e+00, 1.273746e-01, 7.879043e-01, 4.437992e-03, 1.145846e+00, 8.465452e-01, 7.812576e-01, 9.290374e-01, 4.391175e-02,
2.000000e+00	1.413932e+00, 2.114505e-01, 1.199309e-02, 1.367835e-01, 6.784992e-01, 7.210240e-01, 1.424680e+00, 7.788809e-02, 1.464986e+00, 9.788897e-02, 1.048884e+00, 1.066852e+00, 1.203223e-01, 7.378819e-01, 2.410807e-03, 1.186291e+00, 9.265600e-01, 8.621804e-01, 6.996188e-01, 3.096058e-02,
0.000000e+00	6.434997e-03, 1.499735e+00, 7.692445e-01, 1.013237e+00, 1.248931e-01, 2.263270e+00, 2.065115e+00, 2.956393e+00, 9.911092e-01, 9.516084e-01, 5.173090e-01, 2.444893e+00, 1.964561e+00, 5.689380e-01, 2.404012e+00, 2.423369e+00, 6.054903e-01, 3.675885e-01, 2.272407e+00, 4.840693e-01,
2.000000e-01	4.692276e-03, 1.142916e+00, 7.167010e-01, 8.983681e-01, 6.295351e-02, 1.248977e+00, 1.601043e+00, 2.123197e+00, 6.937810e-01, 7.088028e-01, 7.890347e-01, 1.228222e+00, 9.838381e-01, 4.091934e-01, 1.351758e+00, 1.797917e+00, 3.959570e-01, 2.931824e-01, 1.952919e+00, 7.093426e-01,
4.000000e-01	4.347451e-03, 9.243589e-01, 5.177065e-01, 1.048607e+00, 2.428614e-01, 8.275311e-01, 1.628392e+00, 1.474163e+00, 5.176459e-01, 7.548044e-01, 8.249795e-01, 7.381106e-01, 6.032484e-01, 3.240890e-01, 8.430430e-01, 1.175577e+00, 3.885010e-01, 3.662753e-01, 1.698297e+00, 7.858798e-01,
6.000000e-01	3.228575e-03, 8.368292e-01, 2.820038e-01, 1.044856e+00, 4.430342e-01, 5.960153e-01, 1.350630e+00, 1.291463e+00, 1.068523e+00, 5.374342e-01, 1.062870e+00, 6.908357e-01, 4.275584e-01, 3.175396e-01, 4.964391e-01, 8.576085e-01, 6.375044e-01, 4.337764e-01, 1.557513e+00, 9.945897e-01,
8.000000e-01	2.643316e-03, 6.347545e-01, 2.470021e-01, 6.177802e-01, 5.122200e-01, 7.559267e-01, 1.432143e+00, 8.865250e-01, 1.152403e+00, 6.237910e-01, 8.972902e-01, 7.386561e-01, 1.880688e-01, 2.958053e-01, 3.765502e-01, 7.655803e-01, 5.613504e-01, 6.874809e-01, 1.508176e+00, 1.009914e+00,
1.000000e+00	2.401688e-03, 5.225433e-01, 1.887709e-01, 5.116005e-01, 6.563829e-01, 7.198747e-01, 1.379213e+00, 5.948794e-01, 1.401715e+00, 5.210433e-01, 8.696167e-01, 9.642009e-01, 1.702884e-01, 4.207581e-01, 2.025422e-01, 1.015907e+00, 8.250268e-01, 7.874205e-01, 1.483642e+00, 9.800791e-01,
1.200000e+00	2.138394e-03, 3.296386e-01, 1.086623e-01, 3.505178e-01, 7.251537e-01, 8.996981e-01, 1.474048e+00, 3.485929e-01, 1.578935e+00, 4.729026e-01, 1.149377e+00, 7.949672e-01, 1.377473e-01, 3.909971e-01, 1.984915e-01, 8.696086e-01, 9.278347e-01, 8.098265e-01, 1.172337e+00, 1.153505e+00,
1.400000e+00	2.022667e-03, 3.500511e-01, 9.680873e-02, 2.550430e-01, 6.734214e-01, 6.904564e-01, 1.371146e+00, 2.801296e-01, 1.502383e+00, 5.179726e-01, 1.114281e+00, 9.674361e-01, 1.043090e-01, 4.231209e-01, 2.602160e-01, 1.236790e+00, 9.627610e-01, 7.707311e-01, 1.192743e+00, 1.125821e+00,
1.600000e+00	1.510250e-03, 2.827232e-01, 6.700377e-02, 1.492715e-01, 8.324502e-01, 7.930895e-01, 1.218739e+00, 1.757360e-01, 1.833187e+00, 4.811080e-01, 1.260683e+00, 1.031116e+00, 1.284932e-01, 6.062092e-01, 3.490670e-01, 1.283997e+00, 9.053562e-01, 8.681710e-01, 9.675557e-01, 1.374533e+00,
1.800000e+00	1.211160e-03, 2.618809e-01, 3.250386e-02, 1.353322e-01, 7.818412e-01, 8.850059e-01, 1.438357e+00, 1.263538e-01, 1.891615e+00, 4.185891e-01, 1.222713e+00, 1.016370e+00, 1.426983e-01, 5.631584e-01, 4.781125e-01, 1.085871e+00, 1.124954e+00, 7.950954e-01, 1.120446e+00, 1.262595e+00,
2.000000e+00	1.092084e-03, 3.216195e-01, 3.504862e-02, 1.019054e-01, 7.440683e-01, 7.923230e-01, 1.202567e+00, 8.000436e-02, 1.568640e+00, 3.914099e-01, 1.305739e+00, 9.678497e-01, 1.493626e-01, 6.067465e-01, 4.986752e-01, 1.093338e+00, 1.157128e+00, 8.830700e-01, 1.160668e+00, 1.082193e+00,
0.000000e+00	2.874288e+00, 3.152333e+00, 1.261884e+00, 1.509971e-01, 6.829277e-02, 1.235959e+00, 5.691391e-01, 2.894071e+00, 2.522341e+00, 2.005623e+00, 6.158923e-01, 1.364261e+00, 1.791601e-01, 1.767309e+00, 2.353669e+00, 1.245375e+00, 2.379978e+00, 1.515705e+00, 2.383571e-01, 7.024637e-02,
2.000000e-01	2.766704e+00, 2.114437e+00, 1.318822e+00, 5.384589e-01, 5.903021e-02, 1.075053e+00, 4.337196e-01, 1.789691e+00, 1.674529e+00, 1.253489e+00, 3.980829e-01, 1.158776e+00, 1.060068e-01, 1.359929e+00, 1.517558e+00, 7.191027e-01, 1.647918e+00, 1.216533e+00, 1.875379e-01, 5.144561e-02,
4.000000e-01	2.216322e+00, 1.539599e+00, 1.177849e+00, 9.764128e-01, 1.255246e-01, 1.070714e+00, 6.421577e-01, 9.851007e-01, 1.548405e+00, 5.777654e-01, 3.441089e-01, 1.168294e+00, 5.512478e-02, 8.033186e-01, 9.280134e-01, 5.411432e-01, 8.980776e-01, 9.559363e-01, 2.648008e-01, 2.768363e-02,
6.000000e-01	2.080060e+00, 1.122692e+00, 1.174436e+00, 1.051246e+00, 2.183896e-01, 9.526869e-01, 5.786696e-01, 7.924738e-01, 1.402377e+00, 5.825220e-01, 3.494489e-01, 1.056466e+00, 3.800734e-02, 6.330901e-01, 7.501129e-01, 6.146294e-01, 6.167124e-01, 9.492190e-01, 4.365882e-01, 2.011106e-02,
8.000000e-01	2.005333e+00, 6.703715e-01, 1.036511e+00, 9.420894e-01, 2.762434e-01, 9.198400e-01, 5.639603e-01, 4.754313e-01, 1.582215e+00, 3.531299e-01, 3.772621e-01, 1.058612e+00, 2.712852e-02, 4.337105e-01, 5.729276e-01, 6.548542e-01, 7.387359e-01, 7.849447e-01, 5.735285e-01, 1.492285e-02,
1.000000e+00	1.990495e+00, 6.500979e-01, 6.457043e-01, 5.633980e-01, 3.487289e-01, 1.109687e+00, 7.436339e-01, 5.394457e-01, 1.332274e+00, 3.102611e-01, 5.768074e-01, 9.211813e-01, 1.739195e-02, 3.997481e-01, 3.885623e-01, 9.264800e-01, 7.688237e-01, 7.214362e-01, 8.305777e-01, 9.188954e-03,
1.200000e+00	2.032018e+00, 4.604039e-01, 4.657076e-01, 3.282091e-01, 4.417438e-01, 8.825821e-01, 8.011081e-01, 2.634999e-01, 1.449539e+00, 1.755798e-01, 6.587548e-01, 1.063242e+00, 3.070673e-02, 2.739508e-01, 3.784600e-01, 1.035939e+00, 8.128901e-01, 6.011394e-01, 9.238757e-01, 6.318751e-03,
1.400000e+00	1.729118e+00, 4.977101e-01, 4.016905e-01, 3.242615e-01, 4.913077e-01, 8.953599e-01, 8.289907e-01, 2.130228e-01, 1.508664e+00, 2.027530e-01, 8.834866e-01, 1.026036e+00, 3.968159e-02, 3.064848e-01, 3.098395e-01, 1.029573e+00, 1.018559e+00, 7.209624e-01, 1.007572e+00, 5.793097e-03,
1.600000e+00	1.733760e+00, 3.408263e-01, 2.745035e-01, 1.999192e-01, 5.062461e-01, 9.390521e-01, 9.555739e-01, 1.573527e-01, 1.304248e+00, 2.634128e-01, 8.274367e-01, 8.897518e-01, 3.954032e-02, 2.445644e-01, 2.399593e-01, 1.066020e+00, 1.030342e+00, 7.109612e-01, 1.170152e+00, 4.685868e-03,
1.800000e+00	1.725049e+00, 4.813367e-01, 2.057442e-01, 1.586151e-01, 5.349228e-01, 1.053968e+00, 1.077048e+00, 1.278986e-01, 1.669851e+00, 3.102384e-01, 1.019931e+00, 1.045907e+00, 5.308463e-02, 3.125904e-01, 1.594601e-01, 1.251332e+00, 9.095996e-01, 7.298924e-01, 1.021533e+00, 5.729886e-03,
2.000000e+00	1.412881e+00, 4.053855e-01, 1.400325e-01, 1.178794e-01, 6.003990e-01, 9.647843e-01, 9.184714e-01, 8.396442e-02, 1.273312e+00, 3.835023e-01, 1.115203e+00, 1.099194e+00, 6.221089e-02, 3.637538e-01, 1.271691e-01, 1.038182e+00, 1.072056e+00, 7.763110e-01, 1.225546e+00, 5.725201e-03,
0.000000e+00	2.209606e+00, 7.825997e-01, 7.434877e-01, 7.480353e-01, 2.923511e+00, 3.367791e-01, 3.079196e+00, 2.126622e+00, 2.397808e+00, 1.409925e+00, 2.842442e-01, 1.623183e+00, 5.349679e-01, 1.798638e+00, 2.016838e+00, 1.349142e-01, 1.409004e+00, 1.045930e+00, 2.270949e+00, 1.151621e-01,
2.000000e-01	2.062316e+00, 4.384440e-01, 5.803642e-01, 6.163954e-01, 2.663970e+00, 2.689230e-01, 1.879807e+00, 2.061640e+00, 1.793611e+00, 9.410313e-01, 4.984596e-01, 1.314484e+00, 6.043434e-01, 1.006640e+00, 1.073706e+00, 8.942719e-02, 1.294274e+00, 1.130721e+00, 1.961647e+00, 1.030215e-01,
4.000000e-01	2.108845e+00, 4.211999e-01, 4.449826e-01, 4.120802e-01, 1.963431e+00, 2.574493e-01, 1.805308e+00, 9.510500e-01, 1.564316e+00, 8.943288e-01, 5.915112e-01, 1.244391e+00, 7.258894e-01, 9.963726e-01, 7.069518e-01, 1.005211e-01, 1.187713e+00, 1.355562e+00, 1.213854e+00, 6.632380e-02,
6.000000e-01	1.917971e+00, 4.116266e-01, 3.301995e-01, 2.970901e-01, 1.447242e+00, 2.906517e-01, 1.620488e+00, 6.299922e-01, 1.276369e+00, 6.049333e-01, 9.323481e-01, 1.198181e+00, 1.039986e+00, 5.896070e-01, 4.067766e-01, 3.241214e-01, 9.203920e-01, 1.272286e+00, 9.560404e-01, 4.160202e-02,
8.000000e-01	1.884896e+00, 4.251700e-01, 2.726695e-01, 1.883476e-01, 1.100705e+00, 3.627539e-01, 1.288075e+00, 4.690537e-01, 1.095493e+00, 6.490693e-01, 1.052345e+00, 1.053774e+00, 8.661930e-01, 4.813782e-01, 2.218253e-01, 5.143693e-01, 1.091915e+00, 1.282581e+00, 1.077690e+00, 3.208935e-02,
1.000000e+00	1.641570e+00, 4.333519e-01, 1.883486e-01, 1.723861e-01, 1.224171e+00, 4.244841e-01, 1.733041e+00, 2.663614e-01, 1.247149e+00, 4.507318e-01, 9.163682e-01, 9.575917e-01, 8.248928e-01, 5.323567e-01, 1.366968e-01, 7.789153e-01, 9.753427e-01, 1.200384e+00, 1.045299e+00, 2.189217e-02,
1.200000e+00	1.500593e+00, 5.379554e-01, 1.243516e-01, 1.209518e-01, 9.873938e-01, 5.599283e-01, 1.419612e+00, 2.436862e-01, 1.253265e+00, 5.000893e-01, 9.449386e-01, 1.025521e+00, 7.136418e-01, 5.311300e-01, 7.495417e-02, 8.998014e-01, 9.987526e-01, 1.048199e+00, 1.064378e+00, 1.629957e-02,
1.400000e+00	1.591301e+00, 4.334970e-01, 1.061335e-01, 9.455618e-02, 1.025335e+00, 5.638658e-01, 1.127358e+00, 1.694095e-01, 1.416882e+00, 3.805107e-01, 1.125692e+00, 8.547821e-01, 6.638326e-01, 5.329126e-01, 4.187691e-02, 1.175684e+00, 1.208710e+00, 9.378212e-01, 9.917344e-01, 7.532324e-03,
1.600000e+00	1.471149e+00, 4.723550e-01, 6.532932e-02, 9.830908e-02, 1.102775e+00, 6.621512e-01, 1.262390e+00, 1.515726e-01, 1.277614e+00, 3.833754e-01, 1.097095e+00, 9.768330e-01, 5.937141e-01, 5.834525e-01, 2.331136e-02, 1.076055e+00, 1.046862e+00, 1.115595e+00, 9.463236e-01, 7.690789e-03,
1.800000e+00	1.392071e+00, 4.225963e-01, 4.986449e-02, 7.564348e-02, 9.313289e-01, 8.116839e-01, 1.077626e+00, 1.303885e-01, 1.522291e+00, 3.507546e-01, 1.158641e+00, 9.539442e-01, 5.195095e-01, 6.525693e-01, 1.592563e-02, 9.223420e-01, 9.674420e-01, 9.987121e-01, 9.546739e-01, 6.103051e-03,
2.000000e+00	1.254412e+00, 4.704403e-01, 3.025463e-02, 5.792560e-02, 8.709059e-01, 6.580886e-01, 1.310849e+00, 1.032044e-01, 1.645915e+00, 4.254871e-01, 1.177085e+00, 1.086032e+00, 3.835229e-01, 6.529056e-01, 9.985126e-03, 1.143080e+00, 9.266042e-01, 1.125639e+00, 1.179050e+00, 6.104495e-03,
0.000000e+00	1.160765e+00, 3.277390e+00, 5.382949e-01, 2.568304e+00, 2.901382e+00, 1.541267e+00, 2.473052e+00, 2.695907e+00, 2.019299e-01, 2.616115e+00, 1.666076e+00, 1.321722e-01, 2.825443e+00, 3.853585e-01, 2.096428e-02, 4.942134e-01, 2.114133e-01, 2.663518e+00, 2.986702e+00, 1.345467e+00,
2.000000e-01	1.188220e+00, 1.943532e+00, 3.304750e-01, 2.480747e+00, 1.496417e+00, 1.034329e+00, 2.652925e+00, 2.110746e+00, 6.828187e-01, 2.032995e+00, 1.384009e+00, 1.023270e-01, 1.924824e+00, 4.096676e-01, 1.027127e-02, 3.355436e-01, 1.532086e-01, 2.133886e+00, 1.905040e+00, 1.252050e+00,
4.000000e-01	1.278400e+00, 1.435383e+00, 2.527659e-01, 1.944569e+00, 1.196848e+00, 6.420261e-01, 3.063370e+00, 1.590214e+00, 1.040698e+00, 1.326830e+00, 1.234271e+00, 2.774884e-01, 1.542841e+00, 5.252761e-01, 6.577349e-03, 2.373547e-01, 9.786182e-02, 1.423065e+00, 1.725326e+00, 7.353315e-01,
6.000000e-01	1.305388e+00, 1.010446e+00, 1.217249e-01, 1.654552e+00, 1.046932e+00, 5.165850e-01, 2.452572e+00, 1.158588e+00, 1.138553e+00, 1.098490e+00, 1.279468e+00, 5.016882e-01, 1.252940e+00, 7.000942e-01, 3.891171e-03, 2.112877e-01, 1.839133e-01, 1.218431e+00, 1.437349e+00, 6.110515e-01,
8.000000e-01	1.321839e+00, 6.155491e-01, 1.324231e-01, 1.345414e+00, 9.684046e-01, 3.277985e-01, 2.246757e+00, 8.080031e-01, 1.819967e+00, 6.939411e-01, 1.130503e+00, 6.140591e-01, 8.945518e-01, 6.956349e-01, 2.242157e-03, 3.757296e-01, 4.576320e-01, 1.192794e+00, 1.166146e+00, 4.293238e-01,
1.000000e+00	1.282666e+00, 4.320379e-01, 9.177389e-02, 8.249502e-01, 1.240693e+00, 3.679297e-01, 2.374153e+00, 5.502545e-01, 1.586441e+00, 6.026878e-01, 9.963034e-01, 8.148967e-01, 8.680395e-01, 8.089047e-01, 1.048995e-03, 5.532405e-01, 6.325061e-01, 9.617948e-01, 1.236957e+00, 2.177202e-01,
1.200000e+00	1.438052e+00, 3.307654e-01, 6.852328e-02, 5.862472e-01, 9.939298e-01, 4.704601e-01, 2.487275e+00, 3.815842e-01, 2.065519e+00, 4.929577e-01, 1.229375e+00, 7.824528e-01, 5.736200e-01, 7.900959e-01, 7.146403e-04, 6.947682e-01, 8.871043e-01, 1.038680e+00, 1.203280e+00, 1.775124e-01,
1.400000e+00	1.276545e+00, 2.486951e-01, 3.882159e-02, 5.002409e-01, 8.527634e-01, 6.190707e-01, 1.838123e+00, 2.869167e-01, 1.890004e+00, 5.019364e-01, 1.181640e+00, 9.153480e-01, 4.831980e-01, 7.733663e-01, 3.908461e-04, 8.562275e-01, 9.099631e-01, 1.197084e+00, 1.350124e+00, 8.544580e-02,
1.600000e+00	1.564557e+00, 2.276842e-01, 3.190705e-02, 2.993156e-01, 1.006576e+00, 7.379433e-01, 1.858558e+00, 2.237479e-01, 2.005815e+00, 4.684934e-01, 1.111912e+00, 9.426202e-01, 4.491072e-01, 7.113385e-01, 2.655049e-04, 9.403782e-01, 6.898982e-01, 1.050989e+00, 1.134371e+00, 8.334746e-02,
1.800000e+00	1.475475e+00, 1.968748e-01, 2.742764e-02, 2.275832e-01, 9.196454e-01, 5.869681e-01, 1.567789e+00, 1.772027e-01, 1.522863e+00, 3.837832e-01, 1.080602e+00, 8.607901e-01, 3.920032e-01, 6.742644e-01, 1.315181e-04, 9.902892e-01, 8.763068e-01, 9.774595e-01, 9.893345e-01, 5.211329e-02,
2.000000e+00	1.409830e+00, 2.112483e-01, 1.829640e-02, 1.284863e-01, 9.668037e-01, 7.475098e-01, 1.499891e+00, 1.070450e-01, 1.761633e+00, 3.439767e-01, 1.001622e+00, 1.006374e+00, 3.153690e-01, 7.766510e-01, 1.650264e-04, 1.069502e+00, 9.441806e-01, 1.025699e+00, 9.320886e-01, 4.768413e-02,
0.000000e+00	1.566525e+00, 1.313855e+00, 1.257376e+00, 1.581540e+00, 1.319947e+00, 3.876968e-01, 3.078710e+00, 1.469368e+00, 1.846172e+00, 1.939339e+00, 1.745946e+00, 2.964974e+00, 3.644082e-01, 2.140294e+00, 2.409009e+00, 2.194449e+00, 1.995329e-01, 2.308920e+00, 3.809868e-01, 7.692859e-01,
2.000000e-01	1.250876e+00, 9.533154e-01, 1.284691e+00, 1.425251e+00, 1.237004e+00, 5.536616e-01, 1.894030e+00, 7.950436e-01, 1.555548e+00, 1.168656e+00, 1.455514e+00, 1.775052e+00, 5.516289e-01, 1.532029e+00, 1.229978e+00, 1.461882e+00, 3.054475e-01, 1.914505e+00, 2.765734e-01, 4.598555e-01,
4.000000e-01	1.564118e+00, 6.713234e-01, 1.117162e+00, 1.273093e+00, 1.142369e+00, 7.459543e-01, 1.971110e+00, 5.352137e-01, 1.431990e+00, 6.073732e-01, 9.685298e-01, 1.800096e+00, 4.612788e-01, 1.574695e+00, 8.881424e-01, 1.452115e+00, 4.920749e-01, 1.643998e+00, 1.808703e-01, 3.902276e-01,
6.000000e-01	9.015649e-01, 5.249898e-01, 1.170727e+00, 9.184911e-01, 1.077314e+00, 6.042876e-01, 1.643308e+00, 4.472176e-01, 1.134237e+00, 4.180913e-01, 6.571689e-01, 1.316643e+00, 5.811009e-01, 9.627004e-01, 5.474261e-01, 1.066392e+00, 7.415548e-01, 1.437015e+00, 1.760106e-01, 2.415599e-01,
8.000000e-01	1.019497e+00, 5.976944e-01, 9.178572e-01, 5.546007e-01, 8.746958e-01, 7.804948e-01, 1.420269e+00, 3.112030e-01, 1.137410e+00, 2.829503e-01, 6.002842e-01, 1.038921e+00, 5.858259e-01, 7.571908e-01, 3.754148e-01, 1.230909e+00, 8.981107e-01, 1.276389e+00, 3.674601e-01, 2.880779e-01,
1.000000e+00	6.554229e-01, 4.475573e-01, 7.120036e-01, 4.804980e-01, 9.067777e-01, 7.189434e-01, 1.389494e+00, 1.925070e-01, 1.311563e+00, 1.870637e-01, 6.713558e-01, 8.771872e-01, 4.534450e-01, 6.347092e-01, 3.452653e-01, 1.204987e+00, 9.026773e-01, 1.242350e+00, 6.584863e-01, 3.668561e-01,
1.200000e+00	5.482111e-01, 5.156229e-01, 5.530409e-01, 3.619946e-01, 9.398218e-01, 7.747224e-01, 1.386335e+00, 1.534488e-01, 1.404883e+00, 1.260123e-01, 7.017326e-01, 7.964581e-01, 4.250270e-01, 5.376921e-01, 3.819059e-01, 1.232464e+00, 9.520370e-01, 1.044873e+00, 6.565632e-01, 6.488854e-01,
1.400000e+00	4.167235e-01, 4.179247e-01, 3.904838e-01, 2.597747e-01, 7.857214e-01, 8.953586e-01, 1.195245e+00, 1.120631e-01, 1.239259e+00, 1.115876e-01, 9.928025e-01, 9.116746e-01, 2.968521e-01, 4.299012e-01, 5.179903e-01, 1.234875e+00, 1.053106e+00, 9.152390e-01, 7.995319e-01, 7.850189e-01,
1.600000e+00	2.794888e-01, 3.714367e-01, 3.050365e-01, 2.334401e-01, 6.659726e-01, 9.495877e-01, 1.176756e+00, 9.889917e-02, 1.559219e+00, 1.470115e-01, 1.071251e+00, 8.726167e-01, 2.616147e-01, 3.999633e-01, 5.696487e-01, 1.254553e+00, 9.256799e-01, 9.512322e-01, 9.342753e-01, 1.078749e+00,
1.800000e+00	2.837404e-01, 2.943571e-01, 1.926634e-01, 1.518172e-01, 5.975917e-01, 8.445945e-01, 1.056788e+00, 7.226482e-02, 1.425385e+00, 1.824916e-01, 9.919181e-01, 7.430799e-01, 2.441948e-01, 4.762885e-01, 5.694075e-01, 1.080429e+00, 8.072961e-01, 1.182037e+00, 8.604398e-01, 1.154443e+00,
2.000000e+00	2.005382e-01, 3.469954e-01, 1.915065e-01, 1.105260e-01, 6.636238e-01, 8.104390e-01, 1.319582e+00, 7.178424e-02, 1.835294e+00, 2.047312e-01, 1.086490e+00, 9.687015e-01, 2.104387e-01, 4.068976e-01, 5.923710e-01, 1.079533e+00, 9.059807e-01, 9.886170e-01, 1.170473e+00, 1.406002e+00,
0.000000e+00	2.376263e-01, 3.238659e+00, 1.929117e+00, 1.329164e-01, 4.446690e-01, 1.700684e+00, 1.342802e+00, 8.174158e-01, 6.014703e-01, 2.536557e-01, 1.719197e+00, 2.048246e+00, 2.024111e+00, 2.478963e+00, 2.205976e+00, 3.834109e-01, 7.253656e-01, 4.081689e-01, 1.108908e+00, 4.586177e-01,
2.000000e-01	2.005525e-01, 1.585080e+00, 1.430716e+00, 6.094660e-01, 3.976090e-01, 8.708298e-01, 1.156988e+00, 9.427060e-01, 3.940932e-01, 1.835068e-01, 1.126427e+00, 1.320575e+00, 1.200818e+00, 2.159866e+00, 1.736476e+00, 5.321518e-01, 5.658288e-01, 3.743825e-01, 7.604695e-01, 7.895773e-01,
4.000000e-01	1.533828e-01, 1.595903e+00, 1.528238e+00, 7.767050e-01, 3.934659e-01, 1.137651e+00, 8.932803e-01, 8.531740e-01, 5.834669e-01, 1.944906e-01, 8.726773e-01, 8.368152e-01, 5.295251e-01, 1.816675e+00, 8.558452e-01, 5.335837e-01, 2.750856e-01, 3.063981e-01, 4.567711e-01, 8.183069e-01,
6.000000e-01	1.037328e-01, 9.144971e-01, 1.557774e+00, 1.098098e+00, 4.058264e-01, 8.590755e-01, 1.056962e+00, 6.769609e-01, 9.043479e-01, 9.908559e-02, 5.171843e-01, 5.612622e-01, 4.233607e-01, 1.712475e+00, 5.349547e-01, 7.467464e-01, 3.025316e-01, 5.070894e-01, 3.532937e-01, 9.750347e-01,
8.000000e-01	9.410211e-02, 8.363712e-01, 1.276078e+00, 8.222341e-01, 5.135254e-01, 9.931095e-01, 1.314536e+00, 5.512242e-01, 1.289064e+00, 8.060212e-02, 3.842182e-01, 6.274678e-01, 2.259581e-01, 1.044232e+00, 6.415344e-01, 8.685407e-01, 4.290362e-01, 5.898890e-01, 3.379826e-01, 1.104790e+00,
1.000000e+00	6.406019e-02, 4.891330e-01, 1.092557e+00, 6.571137e-01, 5.111927e-01, 9.418616e-01, 1.512165e+00, 3.623153e-01, 1.657367e+00, 4.683983e-02, 2.492157e-01, 8.491402e-01, 1.572954e-01, 6.628487e-01, 7.710492e-01, 8.682113e-01, 6.588814e-01, 4.977963e-01, 3.940988e-01, 1.214856e+00,
1.200000e+00	4.803942e-02, 4.553090e-01, 1.063570e+00, 4.280851e-01, 6.407410e-01, 9.222671e-01, 1.620309e+00, 2.370130e-01, 1.705326e+00, 3.016575e-02, 2.214285e-01, 7.918510e-01, 1.037188e-01, 6.326259e-01, 8.115679e-01, 9.451394e-01, 7.986362e-01, 6.351799e-01, 6.610988e-01, 1.272187e+00,
1.400000e+00	3.518688e-02, 3.653472e-01, 1.158062e+00, 3.259757e-01, 6.437752e-01, 9.204803e-01, 1.390726e+00, 1.726301e-01, 1.558107e+00, 4.421117e-02, 2.828957e-01, 9.141882e-01, 8.556297e-02, 4.801953e-01, 6.659143e-01, 1.090454e+00, 9.776195e-01, 7.002012e-01, 8.155980e-01, 1.200516e+00,
1.600000e+00	3.103646e-02, 2.541089e-01, 1.067303e+00, 2.255118e-01, 6.042374e-01, 9.970139e-01, 1.358442e+00, 1.344879e-01, 1.646785e+00, 8.346416e-02, 3.754618e-01, 1.057262e+00, 1.146244e-01, 3.267704e-01, 7.897227e-01, 1.089924e+00, 9.250420e-01, 5.939111e-01, 1.069429e+00, 1.083727e+00,
1.800000e+00	2.650215e-02, 2.450441e-01, 8.373209e-01, 1.738748e-01, 5.837309e-01, 8.461655e-01, 1.101546e+00, 9.571619e-02, 1.925766e+00, 1.193647e-01, 4.615461e-01, 1.009964e+00, 9.717965e-02, 2.706520e-01, 6.823651e-01, 1.152841e+00, 9.098170e-01, 6.196232e-01, 1.103614e+00, 1.124443e+00,
2.000000e+00	1.751818e-02, 2.389242e-01, 5.942352e-01, 1.344422e-01, 7.440962e-01, 8.992682e-01, 1.204706e+00, 8.890965e-02, 1.664585e+00, 2.113037e-01, 6.872913e-01, 8.894262e-01, 8.762378e-02, 1.774735e-01, 8.433984e-01, 1.130189e+00, 1.094851e+00, 7.153374e-01, 1.029685e+00, 1.393044e+00,
0.000000e+00	2.443230e-01, 3.150253e+00, 1.598519e+00, 2.122344e+00, 3.363163e+00, 8.445532e-02, 2.434966e-02, 2.770236e+00, 2.592527e+00, 2.775895e+00, 2.123019e+00, 1.164149e-01, 1.916762e+00, 1.415533e+00, 1.962559e+00, 2.484440e+00, 1.225639e+00, 2.930696e+00, 2.238586e+00, 2.585493e+00,
2.000000e-01	5.525098e-01, 2.083055e+00, 1.488575e+00, 2.171117e+00, 2.273834e+00, 5.228593e-02, 4.606209e-01, 1.699478e+00, 2.267561e+00, 1.790227e+00, 1.298731e+00, 4.462217e-01, 1.506549e+00, 1.278277e+00, 1.852878e+00, 1.526814e+00, 6.890996e-01, 2.079890e+00, 1.440137e+00, 1.937174e+00,
4.000000e-01	8.374879e-01, 1.438243e+00, 1.378121e+00, 2.115481e+00, 1.996063e+00, 5.201124e-02, 8.004426e-01, 9.888894e-01, 2.035202e+00, 1.185826e+00, 1.009689e+00, 7.386587e-01, 1.434545e+00, 1.193013e+00, 1.501805e+00, 1.453053e+00, 4.257466e-01, 1.879258e+00, 9.346135e-01, 1.242546e+00,
6.000000e-01	1.041960e+00, 8.160249e-01, 1.199148e+00, 1.402661e+00, 1.604361e+00, 2.378073e-01, 9.866221e-01, 6.235379e-01, 2.614638e+00, 8.390115e-01, 6.792572e-01, 8.144590e-01, 1.032055e+00, 1.085001e+00, 1.209310e+00, 9.888532e-01, 3.488727e-01, 1.680371e+00, 6.443017e-01, 1.172372e+00,
8.000000e-01	1.119302e+00, 5.151855e-01, 1.090966e+00, 1.257983e+00, 1.160025e+00, 4.436801e-01, 1.003910e+00, 4.487623e-01, 2.216070e+00, 6.036537e-01, 5.284005e-01, 9.521086e-01, 8.202107e-01, 6.243692e-01, 8.297745e-01, 9.820126e-01, 5.925285e-01, 1.544810e+00, 7.726718e-01, 6.496818e-01,
1.000000e+00	9.392814e-01, 4.262143e-01, 1.008930e+00, 9.632036e-01, 9.581084e-01, 6.046697e-01, 9.989032e-01, 4.103969e-01, 2.137419e+00, 4.414904e-01, 4.872545e-01, 9.786229e-01, 8.103594e-01, 5.045392e-01, 7.837696e-01, 1.155282e+00, 7.778484e-01, 1.346921e+00, 9.997191e-01, 5.160591e-01,
1.200000e+00	1.212890e+00, 3.205429e-01, 7.396152e-01, 6.893347e-01, 1.130221e+00, 6.480680e-01, 1.062636e+00, 2.557405e-01, 2.131999e+00, 2.782242e-01, 5.228033e-01, 9.432261e-01, 6.106237e-01, 4.170054e-01, 6.020995e-01, 1.401627e+00, 9.250571e-01, 1.576181e+00, 9.749708e-01, 3.673244e-01,
1.400000e+00	1.255788e+00, 1.731030e-01, 6.019899e-01, 4.240522e-01, 9.781214e-01, 6.213316e-01, 9.514569e-01, 1.575131e-01, 1.980696e+00, 2.475591e-01, 6.569283e-01, 1.014536e+00, 4.268243e-01, 2.754044e-01, 4.490883e-01, 1.333274e+00, 1.050179e+00, 1.417721e+00, 1.137661e+00, 2.095029e-01,
1.600000e+00	1.176347e+00, 1.913855e-01, 4.353321e-01, 2.479068e-01, 8.670858e-01, 7.202760e-01, 1.079705e+00, 1.625730e-01, 1.865932e+00, 3.161287e-01, 8.480597e-01, 1.101988e+00, 5.541714e-01, 2.758757e-01, 3.456356e-01, 1.035425e+00, 9.322972e-01, 1.197490e+00, 1.086733e+00, 1.742531e-01,
1.800000e+00	1.250674e+00, 1.700939e-01, 3.598567e-01, 1.595079e-01, 9.703340e-01, 7.600262e-01, 1.032590e+00, 1.148742e-01, 1.670758e+00, 3.311785e-01, 8.499721e-01, 1.041794e+00, 4.042513e-01, 3.160854e-01, 2.269730e-01, 9.934857e-01, 1.032126e+00, 1.073613e+00, 1.068993e+00, 1.159452e-01,
2.000000e+00	1.387270e+00, 2.129519e-01, 2.329060e-01, 1.405501e-01, 7.578313e-01, 8.408083e-01, 9.903681e-01, 1.074216e-01, 1.661655e+00, 3.228559e-01, 9.553572e-01, 1.104351e+00, 3.633869e-01, 2.717489e-01, 1.615467e-01, 9.697822e-01, 1.053501e+00, 8.416889e-01, 1.152551e+00, 8.157849e-02,
0.000000e+00	2.177147e+00, 2.147597e+00, 2.418526e+00, 1.295995e+00, 2.448886e+00, 9.241442e-01, 3.567813e+00, 7.242821e-01, 1.760441e+00, 9.546505e-01, 6.766016e-01, 3.135865e+00, 2.758583e+00, 1.351388e+00, 9.343540e-01, 1.242251e+00, 1.581778e+00, 1.852310e+00, 1.737862e+00, 2.004689e+00,
2.000000e-01	1.835755e+00, 1.217971e+00, 2.259904e+00, 1.066073e+00, 1.881735e+00, 6.255008e-01, 2.092821e+00, 7.330351e-01, 1.394819e+00, 9.137247e-01, 4.611031e-01, 2.083319e+00, 1.952286e+00, 1.029048e+00, 6.256411e-01, 1.093609e+00, 1.035227e+00, 1.737449e+00, 1.111890e+00, 1.391566e+00,
4.000000e-01	1.727291e+00, 9.921738e-01, 1.719174e+00, 1.239136e+00, 1.405600e+00, 4.880582e-01, 1.944114e+00, 6.178089e-01, 1.319989e+00, 7.764750e-01, 3.841100e-01, 1.815263e+00, 1.653251e+00, 7.918415e-01, 3.700818e-01, 1.299149e+00, 6.409531e-01, 1.633108e+00, 1.048829e+00, 7.618585e-01,
6.000000e-01	1.570955e+00, 8.207386e-01, 1.443562e+00, 8.892804e-01, 1.401516e+00, 2.755965e-01, 1.488550e+00, 6.194539e-01, 1.137325e+00, 5.520026e-01, 2.091398e-01, 1.142520e+00, 1.201259e+00, 5.867766e-01, 1.981593e-01, 1.004268e+00, 5.892926e-01, 1.190486e+00, 1.032552e+00, 5.029624e-01,
8.000000e-01	1.203336e+00, 6.486744e-01, 1.410309e+00, 7.744522e-01, 1.069574e+00, 2.540488e-01, 1.447143e+00, 4.307030e-01, 1.094273e+00, 5.110728e-01, 1.203897e-01, 9.401675e-01, 1.190391e+00, 3.558443e-01, 9.797622e-02, 1.133769e+00, 9.109829e-01, 1.180626e+00, 9.520772e-01, 3.518251e-01,
1.000000e+00	1.055091e+00, 5.709674e-01, 1.417154e+00, 5.727028e-01, 9.470769e-01, 3.067509e-01, 1.052978e+00, 3.355144e-01, 1.259790e+00, 4.055739e-01, 1.237590e-01, 8.767123e-01, 7.810115e-01, 3.187544e-01, 6.105055e-02, 1.038862e+00, 8.649756e-01, 1.374138e+00, 9.891242e-01, 2.222444e-01,
1.200000e+00	6.705039e-01, 4.819853e-01, 9.447027e-01, 4.593915e-01, 1.015419e+00, 4.978926e-01, 1.303400e+00, 2.773904e-01, 1.371659e+00, 3.913736e-01, 1.099661e-01, 8.874522e-01, 7.308977e-01, 2.239484e-01, 5.889617e-02, 1.155693e+00, 9.962115e-01, 1.166202e+00, 1.116288e+00, 2.056166e-01,
1.400000e+00	5.658150e-01, 5.364769e-01, 9.887899e-01, 3.880055e-01, 1.074951e+00, 5.261185e-01, 1.392603e+00, 2.055381e-01, 1.172304e+00, 3.266837e-01, 1.595722e-01, 1.013105e+00, 6.241116e-01, 1.761524e-01, 4.122375e-02, 1.306966e+00, 1.016985e+00, 1.116521e+00, 1.080612e+00, 3.888798e-01,
1.600000e+00	4.902780e-01, 4.417311e-01, 1.142815e+00, 2.921668e-01, 1.089848e+00, 6.334033e-01, 1.555126e+00, 1.623769e-01, 1.576175e+00, 4.359228e-01, 2.437311e-01, 1.093467e+00, 5.086920e-01, 1.071449e-01, 1.132254e-01, 1.067282e+00, 9.248383e-01, 1.012734e+00, 1.108703e+00, 6.574631e-01,
1.800000e+00	2.715912e-01, 3.957114e-01, 8.475406e-01, 1.855625e-01, 8.905245e-01, 7.031866e-01, 1.221775e+00, 1.558347e-01, 1.440727e+00, 4.181157e-01, 3.482288e-01, 1.066170e+00, 3.876231e-01, 1.160260e-01, 2.848228e-01, 9.769332e-01, 1.003582e+00, 1.304482e+00, 1.066584e+00, 8.754639e-01,
2.000000e+00	2.534073e-01, 2.796061e-01, 7.726670e-01, 1.357382e-01, 8.023766e-01, 7.579956e-01, 1.107111e+00, 1.240116e-01, 1.524966e+00, 3.333365e-01, 6.301821e-01, 9.405351e-01, 3.948410e-01, 8.770749e-02, 4.596592e-01, 1.218372e+00, 9.375829e-01, 1.010371e+00, 1.019003e+00, 1.190155e+00,
0.000000e+00	3.925553e-01, 1.669308e+00, 2.389748e+00, 6.038330e-01, 1.098196e-01, 5.260566e-01, 7.344431e-01, 9.941628e-01, 6.946483e-01, 1.049441e+00, 1.181502e+00, 1.165671e+00, 2.757778e+00, 5.789274e-01, 2.593477e+00, 7.070013e-01, 2.698164e+00, 2.519773e-01, 3.468579e+00, 1.179782e+00,
2.000000e-01	2.576907e-01, 1.152449e+00, 2.330029e+00, 9.947411e-01, 3.541684e-01, 3.624307e-01, 8.781344e-01, 7.747107e-01, 1.034057e+00, 8.723458e-01, 7.391980e-01, 8.472089e-01, 1.484736e+00, 6.047799e-01, 1.578116e+00, 7.834801e-01, 1.627558e+00, 3.739116e-01, 2.311754e+00, 1.394719e+00,
4.000000e-01	1.870911e-01, 8.780975e-01, 1.866320e+00, 9.628081e-01, 5.225821e-01, 2.666634e-01, 9.965348e-01, 7.282786e-01, 1.170359e+00, 7.771027e-01, 4.999342e-01, 6.971840e-01, 9.404527e-01, 4.143106e-01, 8.567128e-01, 8.874803e-01, 1.403421e+00, 5.479353e-01, 1.977189e+00, 1.424369e+00,
6.000000e-01	1.806770e-01, 6.813978e-01, 1.223814e+00, 6.338194e-01, 5.994155e-01, 1.989056e-01, 9.742650e-01, 7.610108e-01, 1.222472e+00, 8.154603e-01, 3.507220e-01, 1.035396e+00, 5.369425e-01, 3.246444e-01, 4.660065e-01, 8.501164e-01, 1.204348e+00, 7.686907e-01, 1.384435e+00, 1.386947e+00,
8.000000e-01	1.472764e-01, 4.900887e-01, 1.481619e+00, 4.517531e-01, 8.108153e-01, 3.300810e-01, 1.070034e+00, 4.975412e-01, 1.771722e+00, 5.939252e-01, 2.048502e-01, 9.745432e-01, 3.499333e-01, 2.761003e-01, 4.530118e-01, 1.078128e+00, 1.076008e+00, 8.372068e-01, 1.358460e+00, 1.284622e+00,
1.000000e+00	1.024435e-01, 3.158812e-01, 1.389387e+00, 4.404181e-01, 8.295960e-01, 5.252130e-01, 1.169338e+00, 3.850132e-01, 1.896737e+00, 5.623209e-01, 1.634536e-01, 9.014714e-01, 2.769347e-01, 1.824830e-01, 5.879736e-01, 1.019644e+00, 1.107198e+00, 9.069466e-01, 1.500942e+00, 1.298990e+00,
1.200000e+00	8.668818e-02, 3.746188e-01, 1.262324e+00, 2.826365e-01, 8.929779e-01, 6.888032e-01, 1.193749e+00, 2.438427e-01, 1.783622e+00, 5.717021e-01, 1.416183e-01, 7.530311e-01, 2.666313e-01, 1.262556e-01, 7.506109e-01, 9.273458e-01, 1.019731e+00, 1.031074e+00, 1.259485e+00, 1.299294e+00,
1.400000e+00	6.275919e-02, 3.042617e-01, 1.228294e+00, 1.580217e-01, 6.237343e-01, 7.019779e-01, 1.316180e+00, 1.756476e-01, 1.687569e+00, 5.439662e-01, 1.678397e-01, 1.023726e+00, 2.599000e-01, 1.125996e-01, 6.999653e-01, 1.308763e+00, 1.168371e+00, 9.146080e-01, 1.063757e+00, 1.407524e+00,
1.600000e+00	5.360874e-02, 2.960013e-01, 9.178640e-01, 1.704314e-01, 8.586041e-01, 6.786096e-01, 1.007032e+00, 1.234371e-01, 1.466162e+00, 4.353352e-01, 1.809276e-01, 9.706279e-01, 2.605542e-01, 8.429718e-02, 6.065348e-01, 8.770110e-01, 1.196553e+00, 1.009416e+00, 1.181147e+00, 1.240221e+00,
1.800000e+00	3.287647e-02, 3.567135e-01, 8.730695e-01, 1.112197e-01, 6.699706e-01, 6.223888e-01, 1.014683e+00, 8.878869e-02, 1.560032e+00, 4.468958e-01, 2.990783e-01, 1.054563e+00, 2.283898e-01, 4.846559e-02, 6.520922e-01, 1.159075e+00, 1.012372e+00, 8.922284e-01, 1.238281e+00, 1.425639e+00,
2.000000e+00	3.256634e-02, 3.667232e-01, 8.528293e-01, 7.840396e-02, 7.197350e-01, 7.917737e-01, 1.044201e+00, 8.008528e-02, 1.910224e+00, 4.126472e-01, 5.534202e-01, 1.126308e+00, 2.055776e-01, 3.950241e-02, 8.350160e-01, 1.091297e+00, 9.039953e-01, 9.598368e-01, 1.229577e+00, 1.368106e+00,
0.000000e+00	5.249210e-01, 5.800876e-01, 8.923817e-01, 1.831855e+00, 4.391277e-01, 2.511182e+00, 4.158059e-01, 7.116590e-01, 1.343415e+00, 2.820404e+00, 1.461491e+00, 1.663664e+00, 6.775382e-01, 9.236393e-01, 2.122491e+00, 7.255919e-01, 1.208486e-01, 1.776757e+00, 4.501809e-01, 2.675112e+00,
2.000000e-01	4.603278e-01, 5.539083e-01, 6.223086e-01, 1.325156e+00, 2.767872e-01, 1.727652e+00, 4.094970e-01, 7.006507e-01, 1.118824e+00, 1.330590e+00, 1.374046e+00, 1.307906e+00, 3.983245e-01, 8.611695e-01, 1.438412e+00, 8.278048e-01, 4.584350e-01, 1.358474e+00, 4.704934e-01, 2.399260e+00,
4.000000e-01	3.275008e-01, 6.471004e-01, 4.370324e-01, 1.035892e+00, 1.755679e-01, 1.259785e+00, 3.840299e-01, 8.257766e-01, 1.090165e+00, 1.031663e+00, 1.251972e+00, 1.003912e+00, 2.243535e-01, 9.915012e-01, 1.385863e+00, 8.347734e-01, 6.359131e-01, 1.026607e+00, 7.214494e-01, 1.756586e+00,
6.000000e-01	2.757626e-01, 6.390642e-01, 3.089777e-01, 6.386661e-01, 1.189597e-01, 1.281388e+00, 4.906915e-01, 5.582645e-01, 1.027123e+00, 6.540681e-01, 1.192229e+00, 9.542074e-01, 1.541748e-01, 9.399162e-01, 1.169286e+00, 8.893544e-01, 7.946714e-01, 8.482327e-01, 7.975243e-01, 1.778321e+00,
8.000000e-01	2.229670e-01, 4.915275e-01, 2.092020e-01, 5.507364e-01, 1.333772e-01, 9.659829e-01, 8.328965e-01, 5.265325e-01, 1.339303e+00, 3.741088e-01, 1.354118e+00, 9.307686e-01, 8.841288e-02, 7.460542e-01, 1.048548e+00, 1.011172e+00, 8.002505e-01, 6.812922e-01, 8.588492e-01, 1.444064e+00,
1.000000e+00	1.824993e-01, 4.900521e-01, 1.834258e-01, 3.490606e-01, 1.763493e-01, 9.690799e-01, 8.507403e-01, 4.415043e-01, 1.751113e+00, 2.994753e-01, 1.319352e+00, 1.038476e+00, 5.554170e-02, 6.439907e-01, 8.464730e-01, 1.034527e+00, 9.072926e-01, 6.128327e-01, 8.000781e-01, 1.522158e+00,
1.200000e+00	1.235937e-01, 4.367145e-01, 1.476512e-01, 3.064786e-01, 2.700860e-01, 9.602075e-01, 1.090229e+00, 3.591692e-01, 1.608315e+00, 2.443646e-01, 1.089794e+00, 1.008148e+00, 3.478358e-02, 6.706414e-01, 8.394223e-01, 1.035014e+00, 9.171375e-01, 4.867121e-01, 9.216583e-01, 1.414535e+00,
1.400000e+00	1.280752e-01, 3.785025e-01, 8.896132e-02, 2.243417e-01, 3.383967e-01, 1.163674e+00, 8.256986e-01, 2.630868e-01, 1.681909e+00, 1.753309e-01, 1.266990e+00, 9.214874e-01, 2.563319e-02, 7.286509e-01, 7.517954e-01, 1.041818e+00, 9.518673e-01, 6.675475e-01, 7.151418e-01, 1.487059e+00,
1.600000e+00	8.952175e-02, 3.605123e-01, 6.294289e-02, 1.295636e-01, 5.035594e-01, 9.177496e-01, 9.705780e-01, 2.281502e-01, 1.671994e+00, 1.664766e-01, 1.286386e+00, 9.540289e-01, 2.905254e-02, 7.727998e-01, 8.001825e-01, 1.133870e+00, 8.454116e-01, 6.624634e-01, 8.698290e-01, 1.353129e+00,
1.800000e+00	6.444214e-02, 3.759915e-01, 4.456871e-02, 1.447061e-01, 4.133063e-01, 7.647211e-01, 1.241432e+00, 1.905086e-01, 1.383836e+00, 1.632870e-01, 1.168722e+00, 1.063546e+00, 3.129910e-02, 8.077777e-01, 6.873688e-01, 1.034488e+00, 1.101693e+00, 7.476807e-01, 7.845092e-01, 1.161146e+00,
2.000000e+00	4.073015e-02, 3.875759e-01, 3.266358e-02, 8.056715e-02, 5.176190e-01, 1.006611e+00, 9.628980e-01, 1.300882e-01, 1.621945e+00, 2.011759e-01, 1.129904e+00, 9.408963e-01, 4.560510e-02, 8.534149e-01, 8.162673e-01, 1.043041e+00, 7.516194e-01, 6.703211e-01, 8.553993e-01, 1.441751e+00,
0.000000e+00	1.101054e+00, 3.015054e-01, 2.875300e+00, 3.085162e+00, 1.412605e+00, 2.505747e+00, 3.235335e+00, 2.930490e+00, 2.607475e+00, 5.813969e-01, 6.365397e-02, 2.116878e+00, 1.453647e-01, 7.973230e-02, 2.595523e+00, 8.002221e-01, 1.959516e+00, 2.373005e+00, 5.838832e-01, 9.161848e-01,
2.000000e-01	1.100564e+00, 1.733017e-01, 2.084889e+00, 1.813500e+00, 1.066060e+00, 1.640989e+00, 2.362838e+00, 1.559373e+00, 2.213484e+00, 3.984186e-01, 3.913371e-02, 1.402058e+00, 4.136129e-01, 5.399681e-02, 1.328066e+00, 5.615675e-01, 1.186920e+00, 1.682292e+00, 7.921331e-01, 1.096660e+00,
4.000000e-01	1.137330e+00, 1.375397e-01, 1.433528e+00, 1.297747e+00, 6.599598e-01, 1.651389e+00, 1.904574e+00, 1.230823e+00, 1.647185e+00, 3.943202e-01, 3.069905e-02, 1.395835e+00, 3.233867e-01, 4.390323e-02, 7.757812e-01, 4.605873e-01, 1.074848e+00, 8.188458e-01, 9.584834e-01, 1.162176e+00,
6.000000e-01	9.608902e-01, 1.986983e-01, 1.520137e+00, 8.873535e-01, 4.349398e-01, 1.470285e+00, 1.279076e+00, 6.951085e-01, 1.504380e+00, 2.922684e-01, 1.516617e-02, 1.061188e+00, 1.733110e-01, 3.368432e-02, 4.615677e-01, 5.513145e-01, 1.149755e+00, 9.812743e-01, 1.011966e+00, 1.027576e+00,
8.000000e-01	7.429180e-01, 3.158570e-01, 1.131392e+00, 5.961505e-01, 3.478504e-01, 8.131241e-01, 1.245293e+00, 5.225925e-01, 1.247364e+00, 2.955326e-01, 1.710283e-02, 1.123786e+00, 1.595394e-01, 2.694813e-02, 4.400480e-01, 7.049036e-01, 1.248189e+00, 8.654263e-01, 1.133723e+00, 1.069490e+00,
1.000000e+00	4.690736e-01, 3.049615e-01, 1.331602e+00, 4.190922e-01, 3.816864e-01, 1.119311e+00, 1.128149e+00, 4.759063e-01, 1.330382e+00, 3.387038e-01, 2.393163e-02, 1.120089e+00, 8.513562e-02, 1.831195e-02, 6.181994e-01, 7.794053e-01, 9.472988e-01, 7.451112e-01, 1.015078e+00, 1.009834e+00,
1.200000e+00	4.218063e-01, 3.880897e-01, 1.224744e+00, 3.358982e-01, 3.609996e-01, 9.603564e-01, 9.217211e-01, 3.459561e-01, 1.222445e+00, 2.805791e-01, 4.696706e-02, 1.006193e+00, 5.219035e-02, 1.257414e-02, 6.831686e-01, 8.409613e-01, 8.947341e-01, 5.134452e-01, 1.170154e+00, 1.090801e+00,
1.400000e+00	3.551652e-01, 4.675024e-01, 1.033867e+00, 2.297126e-01, 3.937161e-01, 8.844464e-01, 9.327575e-01, 2.080712e-01, 1.241996e+00, 3.168993e-01, 8.618871e-02, 1.081539e+00, 3.951087e-02, 1.134166e-02, 7.844391e-01, 9.809054e-01, 1.137222e+00, 6.222500e-01, 1.028177e+00, 1.312759e+00,
1.600000e+00	2.676199e-01, 4.071117e-01, 1.126546e+00, 2.068379e-01, 3.802181e-01, 9.098148e-01, 1.093506e+00, 1.722807e-01, 1.515971e+00, 4.190565e-01, 1.790719e-01, 1.124757e+00, 4.841385e-02, 8.925923e-03, 7.765123e-01, 9.961578e-01, 1.012891e+00, 6.939159e-01, 1.253266e+00, 1.342601e+00,
1.800000e+00	2.018993e-01, 3.807091e-01, 8.129423e-01, 1.405580e-01, 5.869832e-01, 8.173050e-01, 1.069674e+00, 1.453378e-01, 1.624887e+00, 3.787941e-01, 2.834327e-01, 1.103704e+00, 4.464787e-02, 7.045465e-03, 7.528268e-01, 9.618303e-01, 1.073903e+00, 7.187640e-01, 1.132810e+00, 1.159604e+00,
2.000000e+00	1.553258e-01, 5.069465e-01, 7.296830e-01, 1.130008e-01, 4.769527e-01, 8.911862e-01, 1.340040e+00, 1.116996e-01, 1.602541e+00, 3.155061e-01, 5.762247e-01, 1.057881e+00, 5.519850e-02, 4.831419e-03, 8.541090e-01, 1.106090e+00, 1.049844e+00, 5.321149e-01, 1.077245e+00, 1.442238e+00,
0.000000e+00	1.919576e+00, 1.121137e+00, 2.491508e+00, 5.647472e-01, 4.429762e-01, 2.909803e+00, 6.497568e-01, 2.453131e+00, 1.205941e+00, 1.012301e+00, 2.130594e-01, 2.557587e+00, 2.859288e+00, 2.684995e+00, 2.248955e+00, 2.173648e+00, 2.644012e+00, 1.499617e+00, 2.291034e+00, 2.792766e+00,
2.000000e-01	1.515441e+00, 8.668554e-01, 1.519893e+00, 5.701050e-01, 3.846779e-01, 1.309459e+00, 4.976452e-01, 1.908733e+00, 9.542603e-01, 7.699027e-01, 1.343210e-01, 2.157752e+00, 1.863661e+00, 1.992972e+00, 1.956282e+00, 1.580898e+00, 1.740506e+00, 1.327148e+00, 1.450214e+00, 1.711377e+00,
4.000000e-01	2.010370e+00, 8.058867e-01, 1.750166e+00, 4.547158e-01, 2.459614e-01, 1.330732e+00, 4.636601e-01, 1.392722e+00, 8.145379e-01, 6.898005e-01, 8.410444e-02, 1.578014e+00, 7.545932e-01, 1.851108e+00, 1.429062e+00, 1.177330e+00, 1.110011e+00, 9.501870e-01, 8.432766e-01, 1.269174e+00,
6.000000e-01	1.515872e+00, 6.718933e-01, 1.476382e+00, 4.454865e-01, 1.789138e-01, 1.097942e+00, 6.320002e-01, 1.206442e+00, 9.262939e-01, 3.786412e-01, 6.076393e-02, 8.345245e-01, 4.935958e-01, 1.066219e+00, 1.279797e+00, 7.926919e-01, 1.133123e+00, 7.200575e-01, 6.461575e-01, 9.396559e-01,
8.000000e-01	1.114257e+00, 7.550857e-01, 1.404156e+00, 3.521943e-01, 2.883053e-01, 1.098275e+00, 6.672741e-01, 9.384484e-01, 1.103338e+00, 3.418370e-01, 4.604428e-02, 7.432410e-01, 2.963189e-01, 6.602189e-01, 9.872810e-01, 8.037005e-01, 9.215217e-01, 7.063125e-01, 6.550166e-01, 7.196377e-01,
1.000000e+00	7.672708e-01, 5.661517e-01, 1.362436e+00, 2.964108e-01, 2.792077e-01, 8.583996e-01, 1.094236e+00, 8.418333e-01, 1.269753e+00, 1.824268e-01, 6.565552e-02, 7.034727e-01, 1.756497e-01, 5.872040e-01, 8.047910e-01, 9.078411e-01, 8.264888e-01, 6.072810e-01, 7.763769e-01, 6.844477e-01,
1.200000e+00	6.866036e-01, 4.930754e-01, 1.351877e+00, 2.450030e-01, 3.835449e-01, 9.257204e-01, 8.801357e-01, 5.050189e-01, 1.376054e+00, 1.463579e-01, 8.101779e-02, 8.624983e-01, 1.110682e-01, 4.862980e-01, 7.533516e-01, 8.304986e-01, 1.106470e+00, 7.431695e-01, 9.294553e-01, 8.757623e-01,
1.400000e+00	5.285206e-01, 3.485755e-01, 1.075033e+00, 1.533288e-01, 4.858176e-01, 9.024279e-01, 1.085756e+00, 3.701784e-01, 1.744708e+00, 1.463979e-01, 1.637844e-01, 9.891709e-01, 8.191383e-02, 2.928790e-01, 7.119927e-01, 8.065332e-01, 1.074357e+00, 6.438462e-01, 9.073681e-01, 1.186969e+00,
1.600000e+00	3.892917e-01, 3.455993e-01, 9.924730e-01, 1.215572e-01, 5.090354e-01, 9.397292e-01, 1.052580e+00, 2.425752e-01, 1.263742e+00, 2.179120e-01, 2.433571e-01, 1.122425e+00, 6.214190e-02, 2.445579e-01, 8.167297e-01, 1.081731e+00, 1.266126e+00, 9.208230e-01, 1.024213e+00, 9.043576e-01,
1.800000e+00	3.056548e-01, 2.755772e-01, 7.318150e-01, 1.011247e-01, 5.127637e-01, 9.376267e-01, 1.202159e+00, 2.020207e-01, 1.573192e+00, 2.243136e-01, 4.532065e-01, 1.046529e+00, 6.515417e-02, 1.955403e-01, 7.222787e-01, 1.162473e+00, 1.090094e+00, 6.790276e-01, 8.916637e-01, 1.195727e+00,
2.000000e+00	2.224236e-01, 3.454706e-01, 5.732860e-01, 7.339362e-02, 6.041672e-01, 8.556613e-01, 1.064149e+00, 1.508786e-01, 1.655554e+00, 2.751708e-01, 6.164659e-01, 1.068746e+00, 8.320324e-02, 1.371281e-01, 7.658300e-01, 9.511628e-01, 9.060794e-01, 7.575460e-01, 1.128570e+00, 1.082630e+00,
0.000000e+00	9.071983e-01, 7.296982e-01, 1.109669e+00, 1.309381e+00, 1.661889e+00, 1.148646e+00, 4.517217e-02, 5.590359e-01, 2.737397e+00, 1.026535e+00, 1.171703e+00, 1.139994e+00, 9.597685e-01, 1.715507e+00, 8.942399e-01, 2.106993e+00, 1.167380e+00, 1.680269e+00, 1.751736e+00, 1.003974e+00,
2.000000e-01	9.684898e-01, 5.326024e-01, 1.168064e+00, 9.620173e-01, 1.179829e+00, 6.085683e-01, 7.596615e-02, 3.529707e-01, 2.196066e+00, 7.781793e-01, 9.701287e-01, 1.248413e+00, 9.113163e-01, 1.667301e+00, 8.384508e-01, 1.924175e+00, 9.998184e-01, 1.998550e+00, 1.128387e+00, 9.862862e-01,
4.000000e-01	1.000940e+00, 3.864896e-01, 1.012754e+00, 5.927033e-01, 1.051726e+00, 6.600521e-01, 1.504697e-01, 3.116030e-01, 2.162315e+00, 5.622563e-01, 7.178855e-01, 1.166416e+00, 8.370108e-01, 1.178664e+00, 9.092836e-01, 1.536407e+00, 1.107407e+00, 1.458178e+00, 9.043935e-01, 6.168363e-01,
6.000000e-01	1.008304e+00, 2.470915e-01, 8.546700e-01, 4.391539e-01, 1.123120e+00, 5.313977e-01, 2.583879e-01, 2.075003e-01, 1.882002e+00, 3.662713e-01, 6.799128e-01, 1.136818e+00, 7.660825e-01, 9.152108e-01, 7.680020e-01, 1.787837e+00, 8.083472e-01, 1.168858e+00, 7.191633e-01, 4.424192e-01,
8.000000e-01	1.116621e+00, 3.028226e-01, 5.635796e-01, 3.226574e-01, 9.930598e-01, 7.804957e-01, 2.634260e-01, 1.777152e-01, 1.760556e+00, 2.768499e-01, 8.280004e-01, 1.077129e+00, 6.720045e-01, 6.820273e-01, 8.226229e-01, 1.661164e+00, 1.078080e+00, 1.102820e+00, 8.437421e-01, 4.187607e-01,
1.000000e+00	8.287894e-01, 2.775489e-01, 5.779186e-01, 2.639879e-01, 8.856584e-01, 7.811554e-01, 3.821084e-01, 1.649343e-01, 1.561956e+00, 2.347016e-01, 8.507049e-01, 1.070068e+00, 4.807147e-01, 6.355593e-01, 7.259702e-01, 1.390523e+00, 1.100445e+00, 1.120539e+00, 8.675065e-01, 4.126623e-01,
1.200000e+00	5.829154e-01, 3.404491e-01, 4.075777e-01, 1.438940e-01, 9.011247e-01, 7.426216e-01, 5.153806e-01, 1.316352e-01, 1.433287e+00, 2.236411e-01, 8.820315e-01, 1.093375e+00, 4.287726e-01, 4.561809e-01, 7.845114e-01, 1.417632e+00, 1.107902e+00, 1.087644e+00, 1.078040e+00, 5.826879e-01,
1.400000e+00	4.912035e-01, 4.221113e-01, 2.553828e-01, 1.185475e-01, 6.555732e-01, 8.583494e-01, 5.767896e-01, 1.022573e-01, 1.348137e+00, 2.211414e-01, 9.973543e-01, 9.617912e-01, 3.131184e-01, 5.008101e-01, 8.326014e-01, 1.499222e+00, 1.065346e+00, 9.228943e-01, 9.649209e-01, 7.373901e-01,
1.600000e+00	4.395782e-01, 4.089818e-01, 1.843275e-01, 1.001966e-01, 8.382703e-01, 8.832434e-01, 7.162743e-01, 8.633180e-02, 1.493164e+00, 2.657309e-01, 9.803120e-01, 8.828259e-01, 2.626288e-01, 4.816767e-01, 8.290127e-01, 1.104566e+00, 1.001972e+00, 9.947885e-01, 1.177600e+00, 9.970094e-01,
1.800000e+00	2.909006e-01, 4.563402e-01, 1.482986e-01, 8.206057e-02, 7.463082e-01, 9.534308e-01, 9.889633e-01, 7.079748e-02, 1.448803e+00, 2.864892e-01, 1.333558e+00, 8.577502e-01, 2.893904e-01, 5.899528e-01, 9.048589e-01, 1.285412e+00, 9.824745e-01, 8.424453e-01, 1.039995e+00, 9.345020e-01,
2.000000e+00	2.246645e-01, 4.585311e-01, 8.745585e-02, 8.103654e-02, 8.292021e-01, 7.977490e-01, 8.082445e-01, 6.577764e-02, 1.708514e+00, 3.026105e-01, 1.110914e+00, 1.036219e+00, 1.808952e-01, 5.894799e-01, 6.990624e-01, 1.276810e+00, 1.009915e+00, 1.065833e+00, 1.146162e+00, 1.079355e+00,
0.000000e+00	1.954432e+00, 7.250590e-01, 2.118264e+00, 2.031960e+00, 1.435850e+00, 1.487144e+00, 6.597165e-01, 1.488996e+00, 2.862640e+00, 1.790072e+00, 1.003855e+00, 1.032650e+00, 8.517180e-01, 1.882132e+00, 1.755841e+00, 2.392243e+00, 2.967612e+00, 2.320780e-01, 9.867943e-02, 5.912121e-02,
2.000000e-01	1.757393e+00, 4.919377e-01, 1.776885e+00, 1.471859e+00, 8.867596e-01, 1.328833e+00, 6.098137e-01, 1.015847e+00, 2.530214e+00, 1.201765e+00, 6.850055e-01, 9.723371e-01, 7.767086e-01, 1.433640e+00, 1.738230e+00, 1.335634e+00, 1.952259e+00, 1.888909e-01, 5.780829e-02, 6.063092e-02,
4.000000e-01	1.654705e+00, 3.906702e-01, 2.136788e+00, 8.831597e-01, 5.743066e-01, 1.098217e+00, 8.167781e-01, 8.733642e-01, 2.524164e+00, 6.271509e-01, 3.996537e-01, 8.043355e-01, 4.316645e-01, 9.889904e-01, 1.071889e+00, 1.459107e+00, 1.650127e+00, 1.467056e-01, 1.524191e-01, 5.807855e-02,
6.000000e-01	1.532377e+00, 2.329445e-01, 1.553171e+00, 6.481382e-01, 5.635315e-01, 1.187707e+00, 7.052991e-01, 5.316966e-01, 2.324076e+00, 3.659502e-01, 2.397105e-01, 1.161470e+00, 2.554579e-01, 7.958996e-01, 1.044989e+00, 1.280797e+00, 1.264254e+00, 2.011664e-01, 4.218706e-01, 5.262726e-02,
8.000000e-01	1.473927e+00, 1.588434e-01, 1.454422e+00, 4.736051e-01, 3.840795e-01, 1.180880e+00, 7.444589e-01, 5.129575e-01, 1.928566e+00, 3.360709e-01, 1.683809e-01, 1.300731e+00, 1.989406e-01, 5.392515e-01, 1.021118e+00, 1.387992e+00, 1.264255e+00, 2.792420e-01, 6.054951e-01, 3.420124e-02,
1.000000e+00	1.480986e+00, 1.619113e-01, 1.365987e+00, 2.808376e-01, 4.997769e-01, 1.052950e+00, 9.438959e-01, 3.215204e-01, 1.932970e+00, 1.993694e-01, 1.403543e-01, 1.003354e+00, 1.277082e-01, 3.736027e-01, 6.499531e-01, 1.294477e+00, 1.263761e+00, 3.559516e-01, 7.614582e-01, 3.472293e-02,
1.200000e+00	1.273040e+00, 2.299241e-01, 1.069058e+00, 2.224671e-01, 5.407459e-01, 8.362574e-01, 7.726649e-01, 2.611857e-01, 1.635458e+00, 1.530398e-01, 1.350452e-01, 9.795206e-01, 8.113305e-02, 3.339824e-01, 6.703010e-01, 1.091598e+00, 1.143795e+00, 3.916606e-01, 9.315022e-01, 3.333653e-02,
1.400000e+00	1.058929e+00, 2.678071e-01, 1.189597e+00, 1.578424e-01, 5.674510e-01, 8.555031e-01, 7.969552e-01, 1.773025e-01, 1.407524e+00, 1.798682e-01, 1.767419e-01, 1.132038e+00, 6.259195e-02, 2.245182e-01, 5.995814e-01, 1.037519e+00, 1.015076e+00, 5.590767e-01, 1.162724e+00, 1.111356e-01,
1.600000e+00	7.089818e-01, 2.849641e-01, 1.046185e+00, 1.070954e-01, 5.634092e-01, 8.945925e-01, 7.459479e-01, 1.233971e-01, 1.308848e+00, 2.529823e-01, 1.970610e-01, 8.524066e-01, 6.464027e-02, 1.609730e-01, 6.104603e-01, 1.312671e+00, 1.184802e+00, 5.552771e-01, 1.009070e+00, 3.372346e-01,
1.800000e+00	6.254844e-01, 2.651082e-01, 8.025128e-01, 8.603736e-02, 6.156605e-01, 9.133561e-01, 7.111001e-01, 1.152693e-01, 1.575200e+00, 2.801685e-01, 4.167119e-01, 1.054210e+00, 7.856576e-02, 1.230197e-01, 6.191440e-01, 1.050281e+00, 1.008081e+00, 5.261754e-01, 1.093170e+00, 6.695930e-01,
2.000000e+00	5.168249e-01, 3.896991e-01, 7.109198e-01, 7.087769e-02, 6.630462e-01, 7.807818e-01, 8.231920e-01, 8.502713e-02, 1.459948e+00, 2.533648e-01, 5.921851e-01, 9.981538e-01, 7.771138e-02, 7.986939e-02, 7.376846e-01, 1.238463e+00, 9.471370e-01, 6.609916e-01, 1.003945e+00, 7.899520e-01,
0.000000e+00	3.043399e+00, 3.161232e-01, 2.534178e-01, 3.007043e+00, 1.922471e+00, 1.859300e+00, 8.507138e-02, 2.171226e+00, 9.562793e-01, 3.061328e+00, 2.823722e+00, 9.412098e-01, 2.445733e+00, 2.438969e+00, 3.234990e-01, 8.384141e-01, 1.492237e+00, 2.180193e+00, 1.630045e-01, 1.248122e+00,
2.000000e-01	2.208940e+00, 4.077124e-01, 1.738418e-01, 1.381343e+00, 1.454779e+00, 1.522372e+00, 2.485400e-01, 1.639593e+00, 1.112279e+00, 1.732213e+00, 2.230546e+00, 7.576814e-01, 1.729215e+00, 2.022734e+00, 5.038310e-01, 7.112480e-01, 1.228400e+00, 1.428231e+00, 1.001860e-01, 8.767004e-01,
4.000000e-01	2.273034e+00, 3.820516e-01, 1.039624e-01, 1.217797e+00, 8.776448e-01, 1.215069e+00, 4.774589e-01, 1.313402e+00, 1.234652e+00, 1.132613e+00, 2.001096e+00, 1.077088e+00, 1.259467e+00, 1.554140e+00, 5.963249e-01, 5.005725e-01, 1.301774e+00, 1.128556e+00, 5.661806e-02, 6.584478e-01,
6.000000e-01	2.033345e+00, 4.358009e-01, 6.965462e-02, 1.011714e+00, 8.730896e-01, 1.349631e+00, 7.475316e-01, 1.159700e+00, 1.307257e+00, 8.134963e-01, 1.823911e+00, 8.842525e-01, 8.909527e-01, 1.331059e+00, 5.411772e-01, 3.761069e-01, 1.182998e+00, 8.684927e-01, 4.897874e-02, 3.754815e-01,
8.000000e-01	1.473074e+00, 3.962407e-01, 4.402373e-02, 7.021180e-01, 5.813774e-01, 9.092774e-01, 8.742222e-01, 7.715153e-01, 1.811928e+00, 4.043672e-01, 1.552604e+00, 8.837256e-01, 5.592241e-01, 1.315695e+00, 4.317964e-01, 4.675158e-01, 1.021847e+00, 8.048200e-01, 6.336696e-02, 2.654157e-01,
1.000000e+00	1.842023e+00, 3.841891e-01, 5.270409e-02, 4.689766e-01, 5.194580e-01, 8.957286e-01, 6.583460e-01, 6.985822e-01, 1.605977e+00, 2.754534e-01, 1.140609e+00, 9.587018e-01, 2.995380e-01, 1.358742e+00, 3.293175e-01, 7.440253e-01, 9.263633e-01, 7.089510e-01, 8.835700e-02, 1.896284e-01,
1.200000e+00	1.770141e+00, 4.001818e-01, 2.771450e-02, 3.268170e-01, 5.451525e-01, 1.009990e+00, 9.150724e-01, 4.618391e-01, 1.784262e+00, 1.885754e-01, 1.262982e+00, 1.115871e+00, 2.067991e-01, 1.022354e+00, 3.112154e-01, 8.716991e-01, 1.062777e+00, 7.143064e-01, 1.546111e-01, 1.012995e-01,
1.400000e+00	1.468226e+00, 3.728626e-01, 2.076597e-02, 2.594702e-01, 5.157633e-01, 9.224445e-01, 9.058082e-01, 3.245696e-01, 1.609783e+00, 1.298603e-01, 1.120480e+00, 9.826451e-01, 1.448424e-01, 1.254022e+00, 2.948088e-01, 9.126800e-01, 1.035215e+00, 6.753721e-01, 2.376505e-01, 6.968236e-02,
1.600000e+00	1.647812e+00, 3.839215e-01, 1.550889e-02, 1.608633e-01, 5.917815e-01, 8.699510e-01, 9.647607e-01, 2.162534e-01, 1.799191e+00, 6.610537e-02, 1.210220e+00, 9.635775e-01, 1.091004e-01, 1.047265e+00, 2.896421e-01, 8.889368e-01, 8.213610e-01, 5.759177e-01, 4.065004e-01, 4.804046e-02,
1.800000e+00	1.612115e+00, 3.859438e-01, 1.185902e-02, 1.242080e-01, 5.391066e-01, 7.942621e-01, 9.661661e-01, 1.634126e-01, 1.540373e+00, 4.529908e-02, 9.717993e-01, 8.960036e-01, 9.699067e-02, 1.050125e+00, 1.988758e-01, 8.814014e-01, 1.010177e+00, 5.981585e-01, 4.063657e-01, 3.777336e-02,
2.000000e+00	1.860469e+00, 3.733849e-01, 7.861581e-03, 9.361394e-02, 6.987555e-01, 7.231295e-01, 9.250102e-01, 1.185013e-01, 1.587755e+00, 3.379372e-02, 1.309528e+00, 1.081485e+00, 8.628554e-02, 9.244898e-01, 1.959679e-01, 9.576040e-01, 8.851123e-01, 7.676111e-01, 5.424157e-01, 2.515372e-02,
0.000000e+00	1.790973e+00, 3.792242e-01, 1.433939e+00, 1.510641e+00, 2.862848e-01, 1.563001e+00, 6.449777e-01, 1.094203e+00, 1.913085e+00, 2.599357e-01, 2.004406e-01, 2.333215e+00, 1.985083e+00, 1.803293e+00, 1.196381e+00, 5.238352e-01, 1.846658e-01, 1.467422e+00, 1.483533e-02, 1.304143e+00,
2.000000e-01	1.610289e+00, 2.749916e-01, 9.734091e-01, 1.070961e+00, 2.205461e-01, 1.317259e+00, 3.931095e-01, 9.604842e-01, 1.633235e+00, 1.484079e-01, 1.359692e-01, 2.027776e+00, 1.297644e+00, 1.198138e+00, 1.092192e+00, 6.114076e-01, 6.282491e-01, 1.073005e+00, 2.055236e-02, 7.303383e-01,
4.000000e-01	1.496507e+00, 3.623283e-01, 1.466220e+00, 7.759220e-01, 1.910614e-01, 1.089269e+00, 3.479931e-01, 9.361478e-01, 1.099363e+00, 8.342393e-02, 1.290647e-01, 1.572725e+00, 7.953131e-01, 1.088643e+00, 8.375301e-01, 6.415908e-01, 7.659418e-01, 9.753131e-01, 1.342967e-01, 4.131808e-01,
6.000000e-01	1.080037e+00, 4.731173e-01, 9.776722e-01, 5.408808e-01, 2.586840e-01, 1.132486e+00, 3.465991e-01, 7.786424e-01, 1.005824e+00, 6.505059e-02, 1.155209e-01, 1.237405e+00, 3.638901e-01, 6.284908e-01, 9.483395e-01, 8.633867e-01, 7.594751e-01, 6.203652e-01, 3.966250e-01, 3.795381e-01,
8.000000e-01	1.008013e+00, 5.397659e-01, 1.070329e+00, 3.781372e-01, 3.362200e-01, 1.049689e+00, 3.729290e-01, 6.266460e-01, 1.060061e+00, 4.091305e-02, 1.629735e-01, 9.846093e-01, 2.086769e-01, 4.566127e-01, 8.420831e-01, 8.923518e-01, 8.841821e-01, 7.084259e-01, 6.267378e-01, 5.028424e-01,
1.000000e+00	8.458890e-01, 4.388466e-01, 9.742461e-01, 2.760946e-01, 3.828701e-01, 9.443216e-01, 6.609565e-01, 5.589312e-01, 1.011223e+00, 4.295629e-02, 1.524819e-01, 8.173573e-01, 1.189001e-01, 3.758961e-01, 9.397194e-01, 7.680158e-01, 9.232387e-01, 6.518616e-01, 7.738505e-01, 6.818051e-01,
1.200000e+00	5.459427e-01, 4.619514e-01, 8.316246e-01, 2.249397e-01, 4.922104e-01, 8.773658e-01, 8.308960e-01, 4.040533e-01, 1.410734e+00, 7.356539e-02, 4.187856e-01, 9.296921e-01, 8.902588e-02, 3.033708e-01, 7.869885e-01, 1.069726e+00, 1.124088e+00, 6.463228e-01, 8.274386e-01, 8.052947e-01,
1.400000e+00	4.492902e-01, 4.971145e-01, 4.874894e-01, 1.890206e-01, 3.891989e-01, 9.289636e-01, 8.495610e-01, 2.465699e-01, 1.478762e+00, 1.224993e-01, 6.385590e-01, 1.004425e+00, 5.893293e-02, 2.412210e-01, 8.379973e-01, 1.117166e+00, 9.697393e-01, 6.795970e-01, 9.582321e-01, 1.133063e+00,
1.600000e+00	3.173199e-01, 4.472148e-01, 5.067740e-01, 1.563790e-01, 5.410623e-01, 9.135479e-01, 9.019640e-01, 1.775278e-01, 1.634147e+00, 1.516267e-01, 7.625708e-01, 9.159114e-01, 5.898478e-02, 1.366773e-01, 9.521066e-01, 9.904835e-01, 1.118501e+00, 6.343056e-01, 1.159663e+00, 9.482729e-01,
1.800000e+00	2.836751e-01, 3.505835e-01, 3.272719e-01, 1.069220e-01, 6.025652e-01, 8.263889e-01, 9.826053e-01, 1.551171e-01, 1.464433e+00, 1.884123e-01, 8.170480e-01, 1.010857e+00, 7.713871e-02, 1.892223e-01, 7.551832e-01, 1.202391e+00, 9.095162e-01, 7.239142e-01, 1.204096e+00, 1.217690e+00,
2.000000e+00	1.737705e-01, 3.508618e-01, 2.451147e-01, 7.755484e-02, 7.474556e-01, 8.873582e-01, 1.002383e+00, 1.323271e-01, 1.743700e+00, 2.660885e-01, 1.140174e+00, 9.675813e-01, 7.852138e-02, 2.368693e-01, 7.581467e-01, 9.354428e-01, 1.040697e+00, 7.539294e-01, 1.194966e+00, 1.066849e+00,
0.000000e+00	1.299181e+00, 9.015955e-01, 7.543714e-01, 2.275862e+00, 2.578505e+00, 1.330522e+00, 1.104790e+00, 1.298741e+00, 2.256780e+00, 1.403255e+00, 2.804350e+00, 2.375131e+00, 1.344550e+00, 4.803973e-01, 5.007231e-01, 1.335675e+00, 6.550437e-01, 5.289655e-01, 2.816020e+00, 1.584843e+00,
2.000000e-01	1.130189e+00, 5.021759e-01, 5.132896e-01, 2.311621e+00, 2.207516e+00, 8.981460e-01, 7.922810e-01, 9.222640e-01, 1.466193e+00, 1.028562e+00, 2.401833e+00, 1.957107e+00, 1.118888e+00, 6.578044e-01, 3.464765e-01, 1.038250e+00, 8.149702e-01, 5.467149e-01, 1.770810e+00, 1.046278e+00,
4.000000e-01	1.312906e+00, 3.392347e-01, 3.960065e-01, 1.413038e+00, 1.576260e+00, 5.981463e-01, 6.162424e-01, 5.443464e-01, 1.428505e+00, 1.008573e+00, 1.978581e+00, 1.667774e+00, 1.071001e+00, 7.021620e-01, 2.528471e-01, 9.226389e-01, 7.033093e-01, 6.103964e-01, 1.589588e+00, 9.198905e-01,
6.000000e-01	1.292929e+00, 4.404337e-01, 2.836458e-01, 8.980915e-01, 1.178531e+00, 4.054893e-01, 3.755443e-01, 3.215168e-01, 1.140172e+00, 8.469850e-01, 1.924043e+00, 1.595296e+00, 9.559011e-01, 6.855833e-01, 2.950362e-01, 9.582235e-01, 9.415932e-01, 6.571399e-01, 1.496597e+00, 5.503480e-01,
8.000000e-01	1.491154e+00, 4.343885e-01, 2.166945e-01, 5.717514e-01, 1.253412e+00, 3.000334e-01, 4.089620e-01, 2.092089e-01, 1.248149e+00, 7.398667e-01, 1.319238e+00, 1.234602e+00, 7.659853e-01, 8.887142e-01, 3.478708e-01, 1.079607e+00, 1.060245e+00, 6.911674e-01, 1.281487e+00, 4.164673e-01,
1.000000e+00	1.413658e+00, 5.033748e-01, 1.545345e-01, 4.795502e-01, 1.200283e+00, 3.839033e-01, 5.346246e-01, 2.527504e-01, 1.290379e+00, 5.868431e-01, 1.319252e+00, 8.238348e-01, 7.696364e-01, 7.236465e-01, 3.511417e-01, 1.221236e+00, 9.346119e-01, 7.992500e-01, 9.766723e-01, 2.965064e-01,
1.200000e+00	1.295009e+00, 4.429207e-01, 1.173056e-01, 3.028530e-01, 9.909124e-01, 5.373566e-01, 6.452533e-01, 1.921530e-01, 1.245765e+00, 4.514358e-01, 1.181364e+00, 9.070663e-01, 6.468749e-01, 8.636211e-01, 2.809270e-01, 1.141686e+00, 1.022752e+00, 9.948223e-01, 8.372842e-01, 1.823803e-01,
1.400000e+00	1.353461e+00, 4.887233e-01, 7.055745e-02, 2.599434e-01, 1.125799e+00, 7.648937e-01, 9.174274e-01, 1.628697e-01, 1.170622e+00, 3.414703e-01, 1.384868e+00, 9.068514e-01, 5.941575e-01, 1.012092e+00, 1.718305e-01, 1.195382e+00, 9.098745e-01, 9.832193e-01, 9.385557e-01, 1.072293e-01,
1.600000e+00	1.403181e+00, 3.859895e-01, 6.887482e-02, 1.905886e-01, 9.537316e-01, 6.887704e-01, 9.813914e-01, 1.133619e-01, 1.135325e+00, 2.838395e-01, 1.204598e+00, 9.329736e-01, 4.847842e-01, 7.738864e-01, 1.416601e-01, 1.084437e+00, 1.130408e+00, 9.254131e-01, 1.011479e+00, 7.549881e-02,
1.800000e+00	1.419884e+00, 3.865688e-01, 4.296327e-02, 1.780591e-01, 8.128516e-01, 7.538416e-01, 9.922293e-01, 1.090371e-01, 1.638816e+00, 2.733502e-01, 1.383461e+00, 1.108671e+00, 4.086512e-01, 8.075173e-01, 9.338266e-02, 1.342452e+00, 8.613237e-01, 8.118514e-01, 9.652007e-01, 5.757391e-02,
2.000000e+00	1.554932e+00, 3.440693e-01, 2.669672e-02, 1.401036e-01, 8.343293e-01, 8.291573e-01, 1.071003e+00, 8.489466e-02, 1.370744e+00, 2.260483e-01, 9.535062e-01, 1.118781e+00, 3.258177e-01, 8.156300e-01, 5.432764e-02, 1.112312e+00, 1.086730e+00, 8.871031e-01, 9.002395e-01, 4.172431e-02,
0.000000e+00	1.525523e+00, 2.374854e-01, 1.661256e+00, 1.668402e+00, 1.965367e+00, 1.328702e+00, 2.575167e+00, 2.319868e+00, 1.918841e+00, 1.749935e+00, 6.160306e-01, 4.423654e-01, 1.247016e+00, 1.385187e+00, 1.958853e+00, 7.316398e-01, 1.775358e+00, 4.307320e-01, 1.407624e+00, 9.419939e-01,
2.000000e-01	1.313138e+00, 1.802850e-01, 1.275258e+00, 1.192355e+00, 1.849665e+00, 9.484057e-01, 2.185883e+00, 1.766524e+00, 2.238675e+00, 1.357050e+00, 3.856791e-01, 6.700253e-01, 1.147815e+00, 1.136970e+00, 1.403323e+00, 5.942154e-01, 1.465143e+00, 4.370719e-01, 8.171798e-01, 6.895011e-01,
4.000000e-01	1.352881e+00, 1.467519e-01, 1.345878e+00, 1.084517e+00, 1.239441e+00, 7.341666e-01, 2.534981e+00, 1.157653e+00, 2.083570e+00, 1.063368e+00, 2.734841e-01, 8.572150e-01, 9.965962e-01, 8.580356e-01, 8.297017e-01, 4.588968e-01, 1.129778e+00, 5.853386e-01, 9.756543e-01, 5.182075e-01,
6.000000e-01	1.640566e+00, 1.125215e-01, 1.508188e+00, 6.653293e-01, 1.066441e+00, 6.550852e-01, 1.973398e+00, 8.116856e-01, 2.283087e+00, 6.999046e-01, 2.031826e-01, 8.368370e-01, 9.259596e-01, 6.140208e-01, 4.804417e-01, 5.580920e-01, 1.100711e+00, 7.344198e-01, 1.066882e+00, 3.194260e-01,
8.000000e-01	1.184189e+00, 6.953279e-02, 1.305940e+00, 4.319129e-01, 8.385277e-01, 6.255366e-01, 2.071591e+00, 3.974455e-01, 1.911724e+00, 7.042718e-01, 1.885144e-01, 8.704420e-01, 5.701359e-01, 3.848040e-01, 2.462943e-01, 6.668658e-01, 1.043037e+00, 7.286420e-01, 1.059887e+00, 1.994400e-01,
1.000000e+00	1.744845e+00, 7.514387e-02, 1.151720e+00, 2.613012e-01, 9.199711e-01, 6.981469e-01, 1.803356e+00, 2.830082e-01, 2.028337e+00, 4.869913e-01, 1.814891e-01, 9.700102e-01, 5.955620e-01, 3.215759e-01, 1.124064e-01, 8.026291e-01, 1.351889e+00, 8.986847e-01, 1.124690e+00, 1.275617e-01,
1.200000e+00	1.463384e+00, 9.656279e-02, 9.987093e-01, 1.956519e-01, 9.390590e-01, 7.784287e-01, 1.748149e+00, 2.795828e-01, 1.877943e+00, 4.757238e-01, 2.459578e-01, 1.023726e+00, 5.292253e-01, 2.167300e-01, 7.857924e-02, 7.028181e-01, 1.100845e+00, 9.553026e-01, 1.109445e+00, 1.010476e-01,
1.400000e+00	1.477110e+00, 1.234685e-01, 8.414931e-01, 1.583517e-01, 9.116784e-01, 7.894448e-01, 1.415426e+00, 1.756533e-01, 1.693461e+00, 3.849808e-01, 4.478007e-01, 9.416814e-01, 4.551452e-01, 1.437302e-01, 4.724210e-02, 1.011727e+00, 1.025498e+00, 9.595972e-01, 1.176740e+00, 6.321045e-02,
1.600000e+00	1.505312e+00, 2.072252e-01, 4.884699e-01, 1.036495e-01, 8.889247e-01, 8.914813e-01, 1.534925e+00, 1.400448e-01, 1.936980e+00, 3.241533e-01, 6.098368e-01, 8.366213e-01, 3.479153e-01, 1.357466e-01, 2.413595e-02, 1.005759e+00, 1.139395e+00, 7.886813e-01, 1.213589e+00, 4.344629e-02,
1.800000e+00	1.654177e+00, 2.264715e-01, 5.271432e-01, 6.215993e-02, 6.823475e-01, 6.870045e-01, 1.220105e+00, 1.046798e-01, 1.775523e+00, 3.979111e-01, 7.457621e-01, 9.790316e-01, 2.829804e-01, 1.086678e-01, 2.111388e-02, 1.192586e+00, 1.053220e+00, 7.918975e-01, 1.275993e+00, 3.982915e-02,
2.000000e+00	1.376118e+00, 2.576616e-01, 3.287786e-01, 6.399290e-02, 7.267636e-01, 9.023433e-01, 1.131314e+00, 9.731945e-02, 1.652900e+00, 4.300156e-01, 7.312550e-01, 1.186591e+00, 2.601962e-01, 1.169184e-01, 1.764188e-02, 1.066170e+00, 9.495552e-01, 9.126429e-01, 9.399854e-01, 3.927418e-02,
0.000000e+00	1.844538e-01, 2.024236e+00, 2.094910e+00, 8.612437e-01, 2.151258e+00, 9.250679e-01, 8.196879e-01, 1.146446e+00, 1.074461e+00, 3.726082e-01, 2.972115e+00, 2.715133e+00, 2.548905e+00, 4.308863e-01, 8.990045e-01, 2.378858e+00, 1.711557e+00, 1.703013e+00, 1.492652e+00, 1.650522e+00,
2.000000e-01	4.537802e-01, 1.335685e+00, 1.922140e+00, 1.112658e+00, 1.413751e+00, 5.190643e-01, 6.187588e-01, 8.541553e-01, 6.929671e-01, 3.362015e-01, 1.583329e+00, 2.139982e+00, 1.698664e+00, 6.217705e-01, 7.864949e-01, 1.883246e+00, 9.745692e-01, 1.666465e+00, 1.213455e+00, 1.591960e+00,
4.000000e-01	3.977958e-01, 9.671774e-01, 1.478995e+00, 1.201149e+00, 1.437245e+00, 3.966094e-01, 5.162037e-01, 7.347235e-01, 8.092594e-01, 4.524001e-01, 1.129847e+00, 9.980702e-01, 1.175446e+00, 5.468303e-01, 8.883044e-01, 1.698109e+00, 6.749210e-01, 1.783813e+00, 1.249393e+00, 1.527964e+00,
6.000000e-01	3.053501e-01, 9.080784e-01, 1.567434e+00, 1.040535e+00, 1.223740e+00, 2.808988e-01, 6.834693e-01, 5.042773e-01, 8.843783e-01, 4.255807e-01, 9.050033e-01, 8.273486e-01, 1.222683e+00, 6.128976e-01, 7.860715e-01, 1.580656e+00, 5.473042e-01, 1.486816e+00, 1.287574e+00, 1.175336e+00,
8.000000e-01	2.057631e-01, 8.950839e-01, 1.376576e+00, 9.131116e-01, 1.322333e+00, 2.586885e-01, 9.947087e-01, 3.951172e-01, 1.175939e+00, 3.569713e-01, 4.525355e-01, 8.161087e-01, 8.092017e-01, 4.387600e-01, 8.047796e-01, 1.456523e+00, 6.475366e-01, 1.560004e+00, 1.027249e+00, 1.290245e+00,
1.000000e+00	1.924871e-01, 6.305782e-01, 1.343942e+00, 6.514708e-01, 1.113082e+00, 3.475157e-01, 1.010292e+00, 2.815205e-01, 1.676440e+00, 4.625116e-01, 3.283867e-01, 7.618182e-01, 8.649997e-01, 3.172489e-01, 7.623175e-01, 1.259448e+00, 6.355078e-01, 1.271858e+00, 1.144030e+00, 1.147455e+00,
1.200000e+00	1.429348e-01, 5.063665e-01, 1.416127e+00, 4.686034e-01, 9.076672e-01, 4.992562e-01, 1.057108e+00, 2.874179e-01, 1.305443e+00, 3.580106e-01, 2.988645e-01, 9.618490e-01, 6.356047e-01, 2.536875e-01, 9.289795e-01, 1.196437e+00, 8.503853e-01, 1.209707e+00, 1.242436e+00, 1.145655e+00,
1.400000e+00	1.084486e-01, 4.242206e-01, 9.995366e-01, 3.432604e-01, 5.379228e-01, 5.629208e-01, 1.071730e+00, 1.671701e-01, 1.775954e+00, 2.883390e-01, 3.100407e-01, 9.537910e-01, 6.228971e-01, 1.838966e-01, 8.894313e-01, 1.095380e+00, 7.753041e-01, 1.203645e+00, 1.077249e+00, 1.334633e+00,
1.600000e+00	8.164650e-02, 3.961285e-01, 1.003158e+00, 2.926910e-01, 9.819305e-01, 7.371935e-01, 1.101542e+00, 1.505089e-01, 1.311849e+00, 3.134065e-01, 3.234847e-01, 8.354975e-01, 4.993196e-01, 1.239148e-01, 7.983719e-01, 1.357812e+00, 7.781986e-01, 1.041122e+00, 1.132647e+00, 1.050471e+00,
1.800000e+00	5.760719e-02, 2.914535e-01, 7.003218e-01, 1.895813e-01, 9.091519e-01, 6.330347e-01, 1.126114e+00, 1.079219e-01, 1.411567e+00, 4.138200e-01, 5.737048e-01, 9.374215e-01, 4.869916e-01, 9.539841e-02, 7.555397e-01, 1.111005e+00, 1.068877e+00, 1.088888e+00, 1.142669e+00, 1.202675e+00,
2.000000e+00	5.043163e-02, 2.853318e-01, 4.881430e-01, 1.510841e-01, 8.073403e-01, 8.308899e-01, 1.049796e+00, 9.947532e-02, 1.878632e+00, 4.041338e-01, 6.917101e-01, 9.748683e-01, 4.128395e-01, 8.729217e-02, 7.201717e-01, 1.217273e+00, 8.197964e-01, 1.127664e+00, 1.224133e+00, 1.296258e+00,
0.000000e+00	1.119076e+00, 1.215936e+00, 2.704327e+00, 7.977951e-01, 7.779557e-02, 1.801693e+00, 1.077922e+00, 3.621425e-01, 5.251323e-01, 1.997250e+00, 6.290407e-01, 1.331935e+00, 1.803522e+00, 1.739706e+00, 8.100378e-01, 2.329646e+00, 1.300452e+00, 1.925153e+00, 3.078267e+00, 8.966458e-01,
2.000000e-01	8.391243e-01, 8.900947e-01, 2.306344e+00, 6.935403e-01, 6.620023e-02, 1.230592e+00, 8.993958e-01, 5.074381e-01, 4.837028e-01, 1.286898e+00, 4.394668e-01, 9.218769e-01, 1.115784e+00, 1.359131e+00, 4.484705e-01, 2.307526e+00, 9.413732e-01, 1.481266e+00, 1.750619e+00, 1.054738e+00,
4.000000e-01	4.309515e-01, 9.536702e-01, 1.823375e+00, 7.787067e-01, 2.714771e-01, 7.772787e-01, 1.333444e+00, 6.921086e-01, 9.644097e-01, 1.098870e+00, 2.870244e-01, 6.486007e-01, 6.188325e-01, 1.070949e+00, 5.272814e-01, 1.763375e+00, 7.416653e-01, 1.384248e+00, 1.325190e+00, 9.776219e-01,
6.000000e-01	5.515477e-01, 6.798494e-01, 2.034666e+00, 5.346130e-01, 3.523138e-01, 8.772636e-01, 1.224393e+00, 6.268328e-01, 1.339020e+00, 8.056936e-01, 1.817425e-01, 5.934847e-01, 3.475991e-01, 7.235410e-01, 5.972470e-01, 1.434274e+00, 8.616542e-01, 1.357983e+00, 1.278646e+00, 1.135011e+00,
8.000000e-01	3.611454e-01, 6.141364e-01, 1.766026e+00, 4.226352e-01, 4.838612e-01, 8.600045e-01, 1.336222e+00, 4.773451e-01, 1.401558e+00, 6.069244e-01, 1.299623e-01, 8.487932e-01, 2.165734e-01, 5.590485e-01, 5.908964e-01, 1.445952e+00, 9.810040e-01, 1.306989e+00, 8.116487e-01, 1.254115e+00,
1.000000e+00	3.230743e-01, 4.138182e-01, 1.359257e+00, 3.111189e-01, 4.963820e-01, 8.976145e-01, 1.224975e+00, 3.034279e-01, 1.796958e+00, 5.084415e-01, 7.876055e-02, 9.010777e-01, 1.597756e-01, 3.275492e-01, 5.681037e-01, 1.426660e+00, 8.433999e-01, 9.816081e-01, 1.004619e+00, 9.641150e-01,
1.200000e+00	2.625622e-01, 3.348801e-01, 1.383814e+00, 2.689247e-01, 6.032988e-01, 7.712409e-01, 1.177117e+00, 2.408461e-01, 1.778953e+00, 5.416185e-01, 7.230715e-02, 7.605729e-01, 1.285868e-01, 3.300308e-01, 5.966165e-01, 1.463988e+00, 9.072769e-01, 9.711500e-01, 1.146981e+00, 1.151565e+00,
1.400000e+00	1.924904e-01, 3.176992e-01, 1.180346e+00, 2.019768e-01, 5.185502e-01, 7.616857e-01, 1.205096e+00, 1.885258e-01, 1.653267e+00, 4.242651e-01, 9.381483e-02, 8.234606e-01, 9.997497e-02, 2.080122e-01, 6.752505e-01, 1.158730e+00, 7.982387e-01, 8.609617e-01, 1.257686e+00, 1.238393e+00,
1.600000e+00	1.631443e-01, 2.968870e-01, 1.020678e+00, 1.451437e-01, 6.936639e-01, 8.978262e-01, 1.101766e+00, 1.133690e-01, 1.859462e+00, 4.133150e-01, 1.344923e-01, 1.100321e+00, 1.058713e-01, 1.504396e-01, 7.703442e-01, 1.405724e+00, 1.073590e+00, 9.863584e-01, 1.120682e+00, 1.251665e+00,
1.800000e+00	1.360078e-01, 3.149020e-01, 9.538547e-01, 1.108023e-01, 5.060502e-01, 8.165780e-01, 1.266275e+00, 9.712995e-02, 1.609441e+00, 4.005829e-01, 2.476879e-01, 1.094683e+00, 1.161350e-01, 1.242751e-01, 7.331604e-01, 1.331441e+00, 9.265933e-01, 8.656283e-01, 1.045453e+00, 1.210171e+00,
2.000000e+00	8.561441e-02, 3.082732e-01, 8.320625e-01, 7.857005e-02, 7.674177e-01, 9.023877e-01, 9.538856e-01, 6.966655e-02, 1.503220e+00, 4.519117e-01, 3.330219e-01, 1.001848e+00, 1.350678e-01, 8.148362e-02, 8.466334e-01, 9.701491e-01, 1.032224e+00, 8.876075e-01, 1.112236e+00, 1.211926e+00,
0.000000e+00	2.168887e+00, 6.797400e-01, 1.857370e+00, 2.301547e+00, 3.551529e+00, 2.142815e+00, 1.576028e+00, 1.297097e+00, 3.522337e-01, 1.683946e+00, 1.312017e+00, 1.794952e+00, 2.426015e+00, 4.369262e-01, 2.109377e+00, 8.982125e-01, 2.152604e+00, 2.691340e+00, 2.834520e+00, 8.141032e-01,
2.000000e-01	2.551653e+00, 5.823150e-01, 1.704740e+00, 1.695034e+00, 1.954464e+00, 1.395320e+00, 1.177384e+00, 8.888676e-01, 3.531022e-01, 1.195620e+00, 1.001650e+00, 8.539712e-01, 2.325347e+00, 5.841143e-01, 1.287841e+00, 7.647472e-01, 2.172935e+00, 1.787432e+00, 1.968544e+00, 4.806373e-01,
4.000000e-01	2.074024e+00, 5.987632e-01, 1.428028e+00, 1.150449e+00, 1.497175e+00, 8.636506e-01, 1.195827e+00, 6.898384e-01, 7.120730e-01, 1.054695e+00, 6.753818e-01, 6.267997e-01, 1.380734e+00, 4.173738e-01, 7.677187e-01, 9.350445e-01, 1.296817e+00, 1.711311e+00, 1.649896e+00, 2.858644e-01,
6.000000e-01	1.570317e+00, 5.386322e-01, 1.245570e+00, 9.124016e-01, 1.350649e+00, 5.986479e-01, 1.634087e+00, 5.555771e-01, 9.210385e-01, 7.761174e-01, 4.261435e-01, 4.458208e-01, 1.304517e+00, 4.335738e-01, 5.125412e-01, 1.022721e+00, 1.229482e+00, 1.546476e+00, 1.607281e+00, 2.036489e-01,
8.000000e-01	1.891958e+00, 4.965768e-01, 1.523830e+00, 6.505974e-01, 1.011504e+00, 3.344075e-01, 1.169389e+00, 4.030379e-01, 1.410664e+00, 7.678464e-01, 3.739973e-01, 6.528863e-01, 9.810018e-01, 2.175470e-01, 2.743413e-01, 8.228937e-01, 8.755138e-01, 1.643949e+00, 1.445463e+00, 1.124337e-01,
1.000000e+00	1.710027e+00, 4.174466e-01, 1.475801e+00, 5.471847e-01, 1.119405e+00, 2.374143e-01, 1.220277e+00, 4.316256e-01, 1.631141e+00, 6.048576e-01, 2.503427e-01, 7.863895e-01, 7.606646e-01, 2.006148e-01, 1.405497e-01, 1.135360e+00, 1.042007e+00, 1.207273e+00, 1.307361e+00, 7.972667e-02,
1.200000e+00	1.565872e+00, 3.631128e-01, 1.114963e+00, 3.587712e-01, 1.117007e+00, 3.311325e-01, 1.604825e+00, 3.187539e-01, 1.735705e+00, 6.027248e-01, 2.314359e-01, 9.207867e-01, 5.989825e-01, 1.614578e-01, 8.631156e-02, 9.961881e-01, 1.110375e+00, 1.012600e+00, 1.150583e+00, 5.054362e-02,
1.400000e+00	1.615331e+00, 2.678895e-01, 1.195175e+00, 2.520020e-01, 8.077258e-01, 5.314862e-01, 1.444265e+00, 2.531624e-01, 1.642226e+00, 4.614651e-01, 2.973438e-01, 9.588135e-01, 5.043559e-01, 1.298041e-01, 4.090378e-02, 1.261369e+00, 1.197610e+00, 1.168126e+00, 1.328242e+00, 3.811222e-02,
1.600000e+00	1.490390e+00, 2.443675e-01, 1.019021e+00, 1.801009e-01, 8.648775e-01, 6.059654e-01, 1.422476e+00, 1.613558e-01, 1.700891e+00, 5.177865e-01, 3.328486e-01, 1.044730e+00, 4.721608e-01, 8.798460e-02, 2.801526e-02, 9.997271e-01, 1.025646e+00, 1.232223e+00, 1.171396e+00, 2.383071e-02,
1.800000e+00	1.451255e+00, 2.348238e-01, 8.229784e-01, 1.253705e-01, 8.352790e-01, 7.681039e-01, 1.340314e+00, 1.356692e-01, 1.794488e+00, 5.153901e-01, 5.454479e-01, 8.528328e-01, 3.974408e-01, 6.320534e-02, 1.676850e-02, 1.183878e+00, 1.060410e+00, 1.171001e+00, 1.130227e+00, 1.530279e-02,
2.000000e+00	1.485105e+00, 2.801847e-01, 5.569488e-01, 1.085222e-01, 9.254962e-01, 7.680140e-01, 1.116043e+00, 1.017003e-01, 1.889087e+00, 3.991852e-01, 7.536581e-01, 1.112215e+00, 3.966893e-01, 5.309554e-02, 1.979490e-02, 1.150771e+00, 9.120960e-01, 1.117563e+00, 1.327145e+00, 1.942060e-02,
0.000000e+00	2.920585e+00, 2.901147e+00, 1.567835e+00, 7.426739e-01, 2.925165e+00, 3.459746e-01, 1.469283e+00, 7.972294e-01, 2.491778e+00, 1.336449e+00, 1.976048e+00, 2.075621e+00, 3.954602e-01, 1.432062e+00, 2.727022e-02, 6.776033e-01, 9.900982e-01, 1.868411e+00, 1.221287e+00, 1.283663e+00,
2.000000e-01	2.452240e+00, 1.543978e+00, 1.462971e+00, 1.080811e+00, 2.090616e+00, 4.714616e-01, 1.272586e+00, 4.870133e-01, 2.008318e+00, 7.793747e-01, 1.399431e+00, 1.726151e+00, 5.673189e-01, 1.515454e+00, 1.137010e-02, 8.669524e-01, 6.216943e-01, 1.712836e+00, 8.575934e-01, 9.464755e-01,
4.000000e-01	2.000236e+00, 1.171836e+00, 1.479107e+00, 1.274287e+00, 1.537416e+00, 6.015463e-01, 9.917438e-01, 2.900652e-01, 1.584941e+00, 5.411915e-01, 8.420149e-01, 1.513666e+00, 7.598864e-01, 1.242969e+00, 2.434153e-02, 9.732120e-01, 3.680641e-01, 1.691839e+00, 5.633101e-01, 5.897252e-01,
6.000000e-01	2.300287e+00, 8.686555e-01, 1.436981e+00, 1.111333e+00, 1.409725e+00, 7.557716e-01, 1.104697e+00, 2.070263e-01, 1.358135e+00, 3.477432e-01, 5.333071e-01, 1.423867e+00, 8.344237e-01, 7.509235e-01, 1.558469e-01, 1.034966e+00, 4.184854e-01, 1.659065e+00, 4.793019e-01, 3.552863e-01,
8.000000e-01	1.974740e+00, 5.648349e-01, 1.153147e+00, 8.658085e-01, 1.088781e+00, 9.054518e-01, 8.853889e-01, 1.836829e-01, 1.279671e+00, 2.825860e-01, 3.929716e-01, 1.088552e+00, 7.242705e-01, 6.369254e-01, 2.867124e-01, 1.086401e+00, 5.870765e-01, 9.606067e-01, 6.395542e-01, 2.604563e-01,
1.000000e+00	1.605930e+00, 5.381166e-01, 8.829366e-01, 6.906168e-01, 1.196484e+00, 8.901619e-01, 8.186362e-01, 1.412827e-01, 1.146741e+00, 1.778434e-01, 2.510400e-01, 9.195344e-01, 8.253386e-01, 4.109297e-01, 3.449091e-01, 9.106819e-01, 8.167960e-01, 1.076010e+00, 7.944344e-01, 1.513637e-01,
1.200000e+00	1.365114e+00, 5.167495e-01, 8.237848e-01, 5.088166e-01, 9.780557e-01, 7.599790e-01, 9.377162e-01, 1.291115e-01, 1.393037e+00, 1.941074e-01, 4.115300e-01, 1.072022e+00, 5.859145e-01, 3.406896e-01, 3.663098e-01, 1.143262e+00, 9.623496e-01, 1.112802e+00, 8.927185e-01, 1.041340e-01,
1.400000e+00	1.031736e+00, 4.777278e-01, 7.357020e-01, 3.793294e-01, 1.014215e+00, 8.880911e-01, 9.214145e-01, 1.235759e-01, 1.402478e+00, 2.086032e-01, 5.273832e-01, 8.178459e-01, 6.064189e-01, 2.505493e-01, 3.062179e-01, 1.054609e+00, 9.074437e-01, 1.184456e+00, 1.012345e+00, 1.320554e-01,
1.600000e+00	7.336436e-01, 4.804112e-01, 6.375148e-01, 2.656700e-01, 9.300343e-01, 9.620260e-01, 1.069132e+00, 1.078878e-01, 1.697218e+00, 2.185014e-01, 7.660793e-01, 9.115781e-01, 5.074302e-01, 1.707653e-01, 2.964463e-01, 1.092718e+00, 9.504988e-01, 9.712825e-01, 8.404538e-01, 2.992322e-01,
1.800000e+00	4.868875e-01, 4.110920e-01, 4.511731e-01, 1.827209e-01, 7.791054e-01, 8.035026e-01, 1.050471e+00, 8.826116e-02, 1.477060e+00, 2.844034e-01, 8.784073e-01, 1.183879e+00, 3.387935e-01, 1.472209e-01, 3.955577e-01, 9.813798e-01, 1.050179e+00, 1.014842e+00, 1.126525e+00, 5.744707e-01,
2.000000e+00	5.545434e-01, 4.290586e-01, 3.299130e-01, 1.714367e-01, 7.464659e-01, 8.744417e-01, 1.109082e+00, 6.680729e-02, 1.448584e+00, 3.476799e-01, 8.002044e-01, 1.062145e+00, 3.530558e-01, 2.093352e-01, 6.056099e-01, 1.310215e+00, 1.150298e+00, 9.813432e-01, 1.149589e+00, 7.624860e-01,
0.000000e+00	4.504437e-01, 1.775500e+00, 3.179607e+00, 4.046220e-01, 3.700720e-01, 1.013733e+00, 2.275205e+00, 1.911734e+00, 1.537035e-01, 1.235083e+00, 1.145464e+00, 2.944551e+00, 2.529706e+00, 4.832169e-01, 2.093142e+00, 2.075895e+00, 2.735178e+00, 2.071461e+00, 3.275494e+00, 1.993052e+00,
2.000000e-01	3.338329e-01, 1.256775e+00, 2.831934e+00, 8.074582e-01, 4.760221e-01, 7.645618e-01, 1.669334e+00, 1.249239e+00, 1.237085e-01, 9.801576e-01, 8.179298e-01, 1.795374e+00, 1.153382e+00, 5.182655e-01, 1.191687e+00, 1.424545e+00, 1.709204e+00, 1.747400e+00, 1.955526e+00, 1.947591e+00,
4.000000e-01	2.830489e-01, 1.189407e+00, 2.278775e+00, 9.816247e-01, 5.521963e-01, 4.441035e-01, 1.366212e+00, 1.057983e+00, 1.616147e-01, 9.519255e-01, 5.781479e-01, 1.035199e+00, 9.233744e-01, 3.049464e-01, 7.044168e-01, 1.030394e+00, 9.553328e-01, 1.526290e+00, 1.584911e+00, 1.338173e+00,
6.000000e-01	2.127202e-01, 9.773585e-01, 1.493768e+00, 9.676995e-01, 7.120402e-01, 3.276153e-01, 1.654000e+00, 8.872003e-01, 5.159990e-01, 7.470441e-01, 2.881063e-01, 5.646386e-01, 4.621317e-01, 3.383229e-01, 3.601190e-01, 7.859336e-01, 7.763540e-01, 1.454689e+00, 1.667347e+00, 1.246552e+00,
8.000000e-01	1.597591e-01, 1.015850e+00, 1.405606e+00, 8.226564e-01, 7.394907e-01, 4.173532e-01, 1.499775e+00, 6.063255e-01, 7.739470e-01, 6.246904e-01, 2.655070e-01, 4.921914e-01, 3.967674e-01, 1.984604e-01, 3.114660e-01, 9.060304e-01, 7.581540e-01, 1.312655e+00, 1.372612e+00, 1.233750e+00,
1.000000e+00	1.245658e-01, 7.438702e-01, 1.490935e+00, 6.855842e-01, 7.825593e-01, 5.395782e-01, 1.645549e+00, 3.626681e-01, 1.320018e+00, 6.077314e-01, 1.491956e-01, 6.405335e-01, 2.769189e-01, 1.794886e-01, 2.358873e-01, 1.039220e+00, 7.809989e-01, 1.401041e+00, 1.359230e+00, 1.107680e+00,
1.200000e+00	9.065029e-02, 5.554628e-01, 1.236537e+00, 5.344687e-01, 8.022829e-01, 7.891536e-01, 1.751002e+00, 2.197221e-01, 1.628663e+00, 5.541876e-01, 1.123992e-01, 7.846775e-01, 3.171359e-01, 1.130041e-01, 2.846292e-01, 1.031936e+00, 8.792758e-01, 1.003362e+00, 1.050640e+00, 1.352531e+00,
1.400000e+00	8.108796e-02, 3.434130e-01, 1.230560e+00, 3.382978e-01, 8.469056e-01, 7.134961e-01, 1.625227e+00, 1.866153e-01, 1.925647e+00, 5.264824e-01, 9.456608e-02, 8.673132e-01, 2.571492e-01, 9.642251e-02, 3.511347e-01, 9.506639e-01, 1.040935e+00, 1.099267e+00, 1.177023e+00, 1.461436e+00,
1.600000e+00	4.450875e-02, 2.991023e-01, 1.268038e+00, 2.428521e-01, 7.499460e-01, 9.604750e-01, 1.683788e+00, 1.202031e-01, 1.805859e+00, 4.537468e-01, 1.240684e-01, 9.993722e-01, 2.167946e-01, 5.894011e-02, 5.506691e-01, 1.089800e+00, 8.619631e-01, 1.185391e+00, 1.068665e+00, 1.368365e+00,
1.800000e+00	5.922910e-02, 2.291031e-01, 9.919055e-01, 2.050517e-01, 8.201786e-01, 8.300566e-01, 1.491225e+00, 1.010583e-01, 1.787192e+00, 5.304007e-01, 1.672693e-01, 9.241725e-01, 1.959462e-01, 4.260941e-02, 5.812522e-01, 1.192972e+00, 8.911386e-01, 1.014478e+00, 1.359606e+00, 1.233325e+00,
2.000000e+00	3.359709e-02, 2.752175e-01, 9.511139e-01, 1.492070e-01, 8.349563e-01, 8.816971e-01, 1.333219e+00, 7.800488e-02, 2.016315e+00, 4.892027e-01, 2.901957e-01, 9.971830e-01, 2.282115e-01, 3.248331e-02, 5.437385e-01, 1.129658e+00, 1.038953e+00, 1.160436e+00, 1.133433e+00, 1.137891e+00,
0.000000e+00	1.074290e+00, 3.240132e+00, 8.685227e-01, 1.183972e+00, 2.371748e+00, 1.631607e-01, 1.596933e+00, 5.124726e-01, 1.449777e+00, 1.711313e+00, 1.718286e-01, 1.279350e+00, 2.524785e+00, 1.781689e+00, 2.684948e+00, 6.357835e-01, 1.463379e+00, 2.741556e+00, 1.157283e+00, 2.439011e+00,
2.000000e-01	7.860820e-01, 2.129701e+00, 5.743421e-01, 1.618830e+00, 1.518989e+00, 1.398376e-01, 1.263900e+00, 4.831542e-01, 1.293510e+00, 1.286420e+00, 4.021662e-01, 1.200779e+00, 2.146198e+00, 1.288027e+00, 1.667448e+00, 7.674226e-01, 1.004443e+00, 2.414764e+00, 8.666959e-01, 1.482882e+00,
4.000000e-01	6.426657e-01, 1.326496e+00, 3.537728e-01, 1.235158e+00, 1.734291e+00, 9.968052e-02, 1.225495e+00, 3.781405e-01, 1.183435e+00, 7.969775e-01, 6.986986e-01, 8.452137e-01, 1.528421e+00, 1.174272e+00, 1.162643e+00, 9.017848e-01, 5.459292e-01, 2.050540e+00, 5.798159e-01, 1.073322e+00,
6.000000e-01	4.695545e-01, 1.084040e+00, 3.627814e-01, 1.179614e+00, 1.145516e+00, 2.557685e-01, 1.067225e+00, 3.006402e-01, 1.426684e+00, 4.161342e-01, 8.278830e-01, 1.023819e+00, 1.379179e+00, 8.695149e-01, 1.104522e+00, 8.307466e-01, 4.324933e-01, 1.868951e+00, 5.491029e-01, 8.826943e-01,
8.000000e-01	3.959484e-01, 7.309212e-01, 2.386097e-01, 9.313379e-01, 1.220088e+00, 3.572278e-01, 1.216662e+00, 3.079974e-01, 1.514086e+00, 3.203922e-01, 9.927054e-01, 9.105220e-01, 1.244874e+00, 5.993183e-01, 9.420782e-01, 1.053109e+00, 5.914564e-01, 1.858009e+00, 9.587108e-01, 7.872106e-01,
1.000000e+00	2.605510e-01, 4.190035e-01, 1.511393e-01, 8.408317e-01, 1.207581e+00, 4.385509e-01, 1.192554e+00, 2.820479e-01, 1.542088e+00, 2.417544e-01, 9.105737e-01, 8.449942e-01, 1.006381e+00, 6.419491e-01, 7.053773e-01, 1.061940e+00, 9.047046e-01, 1.510432e+00, 6.948395e-01, 1.016137e+00,
1.200000e+00	2.047596e-01, 4.996948e-01, 9.726388e-02, 3.800507e-01, 1.061098e+00, 5.647811e-01, 9.051608e-01, 1.668343e-01, 1.426064e+00, 2.175488e-01, 9.636017e-01, 9.517556e-01, 7.028445e-01, 5.531664e-01, 7.447784e-01, 9.287285e-01, 7.671330e-01, 1.284163e+00, 9.792683e-01, 1.255814e+00,
1.400000e+00	1.677946e-01, 4.495214e-01, 6.992687e-02, 4.210826e-01, 9.873499e-01, 7.741503e-01, 9.173532e-01, 1.868941e-01, 1.479490e+00, 2.270563e-01, 8.483291e-01, 9.390360e-01, 5.953341e-01, 6.181034e-01, 8.584121e-01, 1.011346e+00, 9.941496e-01, 1.515373e+00, 1.040121e+00, 1.088565e+00,
1.600000e+00	1.162875e-01, 3.702464e-01, 5.360990e-02, 2.920772e-01, 9.278851e-01, 6.773833e-01, 1.060141e+00, 1.480903e-01, 1.610728e+00, 2.310410e-01, 1.075957e+00, 1.065175e+00, 5.365061e-01, 5.307322e-01, 6.204723e-01, 9.552541e-01, 8.653485e-01, 1.217307e+00, 1.078735e+00, 1.362357e+00,
1.800000e+00	1.180500e-01, 3.112560e-01, 3.912503e-02, 1.983002e-01, 8.101190e-01, 7.988505e-01, 1.117506e+00, 1.180007e-01, 1.825844e+00, 2.406003e-01, 1.273653e+00, 1.014759e+00, 4.825738e-01, 6.596880e-01, 6.855697e-01, 1.186492e+00, 8.540563e-01, 1.038056e+00, 1.072792e+00, 1.118690e+00,
2.000000e+00	6.751985e-02, 3.515407e-01, 3.102737e-02, 1.630325e-01, 7.782202e-01, 8.675227e-01, 1.145056e+00, 1.092242e-01, 1.272287e+00, 2.837596e-01, 1.179207e+00, 1.033689e+00, 3.285662e-01, 6.420420e-01, 7.194287e-01, 1.313938e+00, 8.709587e-01, 1.049774e+00, 1.141172e+00, 1.168352e+00,
0.000000e+00	1.866258e+00, 1.530670e+00, 6.812847e-01, 3.736627e-01, 1.482472e+00, 1.373812e+00, 2.960327e+00, 9.037226e-01, 4.284636e-01, 2.479033e+00, 1.632556e+00, 6.059960e-01, 9.891511e-01, 9.183994e-01, 3.026509e+00, 2.164027e+00, 4.037140e-01, 2.643059e+00, 1.608971e+00, 1.264588e+00,
2.000000e-01	2.054947e+00, 1.121442e+00, 5.844455e-01, 6.735632e-01, 1.250005e+00, 1.048810e+00, 3.049654e+00, 5.835742e-01, 8.723814e-01, 2.043280e+00, 1.647314e+00, 4.102942e-01, 9.185990e-01, 9.424280e-01, 1.934828e+00, 1.463013e+00, 2.702670e-01, 2.419291e+00, 1.344579e+00, 7.283822e-01,
4.000000e-01	1.723410e+00, 7.305558e-01, 3.876415e-01, 5.593095e-01, 1.052275e+00, 7.600731e-01, 2.604605e+00, 4.162141e-01, 1.371616e+00, 1.233675e+00, 1.252166e+00, 5.129937e-01, 7.081125e-01, 7.823713e-01, 9.661411e-01, 1.533485e+00, 3.646416e-01, 1.686114e+00, 1.352289e+00, 5.044251e-01,
6.000000e-01	1.699029e+00, 5.760923e-01, 3.034405e-01, 4.382622e-01, 1.127773e+00, 7.490368e-01, 2.556501e+00, 3.024701e-01, 1.667692e+00, 9.859657e-01, 1.471006e+00, 6.547125e-01, 7.134909e-01, 9.816409e-01, 5.007423e-01, 1.174050e+00, 5.586499e-01, 1.592818e+00, 9.701555e-01, 3.241722e-01,
8.000000e-01	1.684958e+00, 4.591756e-01, 2.285151e-01, 4.483952e-01, 7.640427e-01, 7.695765e-01, 2.128749e+00, 2.365925e-01, 1.392147e+00, 7.179076e-01, 1.176935e+00, 7.565625e-01, 5.495983e-01, 9.917459e-01, 3.380443e-01, 1.081518e+00, 7.547368e-01, 1.556794e+00, 8.834104e-01, 2.538776e-01,
1.000000e+00	1.378749e+00, 3.615312e-01, 1.310306e-01, 2.841853e-01, 7.850659e-01, 1.064814e+00, 2.088447e+00, 1.725034e-01, 1.800334e+00, 5.991372e-01, 1.055083e+00, 8.496083e-01, 4.640807e-01, 7.870273e-01, 1.925763e-01, 1.374328e+00, 9.716168e-01, 1.232928e+00, 9.915020e-01, 1.632074e-01,
1.200000e+00	1.563529e+00, 2.496339e-01, 1.183849e-01, 2.123868e-01, 9.630657e-01, 8.011988e-01, 1.957847e+00, 1.411447e-01, 1.752089e+00, 4.117532e-01, 1.120936e+00, 9.016837e-01, 4.116229e-01, 9.669945e-01, 1.111532e-01, 1.366578e+00, 1.004683e+00, 1.063259e+00, 7.591092e-01, 9.106244e-02,
1.400000e+00	1.650944e+00, 2.374917e-01, 9.399174e-02, 1.409011e-01, 7.361911e-01, 7.695109e-01, 1.915644e+00, 1.136511e-01, 1.787601e+00, 2.971759e-01, 1.287717e+00, 1.039107e+00, 2.479061e-01, 7.210222e-01, 5.159403e-02, 1.138186e+00, 9.170345e-01, 1.061132e+00, 9.875136e-01, 7.520499e-02,
1.600000e+00	1.441758e+00, 2.130331e-01, 4.969331e-02, 1.049651e-01, 6.806212e-01, 7.658315e-01, 1.410301e+00, 8.329615e-02, 1.449228e+00, 2.326402e-01, 1.215658e+00, 9.112152e-01, 2.620110e-01, 7.699585e-01, 3.110904e-02, 1.082969e+00, 9.378159e-01, 1.041000e+00, 9.370946e-01, 4.525550e-02,
1.800000e+00	1.421703e+00, 2.598172e-01, 4.462187e-02, 8.148966e-02, 7.960080e-01, 9.530873e-01, 1.291720e+00, 6.736500e-02, 1.750212e+00, 1.978578e-01, 1.295654e+00, 1.116210e+00, 2.302173e-01, 7.009645e-01, 1.985477e-02, 1.132199e+00, 8.715323e-01, 1.204933e+00, 7.894401e-01, 3.408024e-02,
2.000000e+00	1.458616e+00, 3.224400e-01, 3.025501e-02, 7.064339e-02, 7.603755e-01, 9.592978e-01, 1.390359e+00, 6.431206e-02, 1.704775e+00, 1.589044e-01, 1.062689e+00, 8.091142e-01, 1.949329e-01, 7.876487e-01, 1.249236e-02, 1.423049e+00, 1.123776e+00, 9.407580e-01, 9.045483e-01, 2.653571e-02,
0.000000e+00	6.576051e-01, 1.251132e+00, 2.944042e+00, 1.047316e+00, 9.368208e-01, 2.030274e+00, 9.238023e-01, 1.765209e+00, 3.173185e-01, 2.040085e+00, 2.623979e+00, 2.396262e+00, 1.766280e+00, 2.038071e+00, 1.012623e-01, 9.709658e-01, 2.393004e-04, 1.141738e+00, 1.826763e+00, 1.815150e+00,
2.000000e-01	5.987004e-01, 9.871099e-01, 1.841709e+00, 1.157935e+00, 6.653306e-01, 1.341636e+00, 6.376286e-01, 9.883704e-01, 2.644492e-01, 1.471295e+00, 1.711174e+00, 1.313910e+00, 1.160386e+00, 1.650683e+00, 1.963086e-01, 5.396291e-01, 1.055104e-01, 9.114242e-01, 1.070851e+00, 2.033357e+00,
4.000000e-01	4.846636e-01, 9.599680e-01, 2.226555e+00, 9.681753e-01, 4.606546e-01, 1.173960e+00, 5.689798e-01, 1.144916e+00, 3.219774e-01, 1.087481e+00, 9.350217e-01, 8.852503e-01, 6.591980e-01, 1.276475e+00, 4.036589e-01, 5.564258e-01, 3.322543e-01, 7.313455e-01, 8.113625e-01, 1.437690e+00,
6.000000e-01	3.730987e-01, 6.345498e-01, 1.659875e+00, 7.951159e-01, 3.617913e-01, 8.966765e-01, 7.741519e-01, 8.573918e-01, 7.808829e-01, 6.414781e-01, 7.255729e-01, 6.029258e-01, 4.543673e-01, 1.144575e+00, 7.055657e-01, 5.794915e-01, 3.632321e-01, 4.020953e-01, 5.209692e-01, 1.642589e+00,
8.000000e-01	3.262369e-01, 7.158020e-01, 1.484104e+00, 6.425985e-01, 3.674731e-01, 1.104127e+00, 1.130587e+00, 7.734231e-01, 1.276007e+00, 3.500344e-01, 4.542862e-01, 5.154334e-01, 2.947134e-01, 8.877953e-01, 7.087673e-01, 6.518153e-01, 5.622498e-01, 5.693991e-01, 6.000561e-01, 1.270556e+00,
1.000000e+00	2.199732e-01, 6.562767e-01, 1.574230e+00, 5.459292e-01, 3.934771e-01, 9.978537e-01, 1.405318e+00, 5.611983e-01, 1.324807e+00, 2.677442e-01, 2.930315e-01, 6.215190e-01, 1.179049e-01, 5.901874e-01, 6.740920e-01, 8.988731e-01, 6.515886e-01, 6.009899e-01, 7.118076e-01, 1.389661e+00,
1.200000e+00	2.441538e-01, 4.886383e-01, 1.229820e+00, 4.065835e-01, 4.153754e-01, 7.856715e-01, 1.284104e+00, 3.645068e-01, 1.769060e+00, 1.820937e-01, 2.413641e-01, 7.904214e-01, 1.025833e-01, 4.638980e-01, 6.269999e-01, 9.383754e-01, 8.686696e-01, 5.383127e-01, 8.691093e-01, 1.308963e+00,
1.400000e+00	1.397329e-01, 3.128836e-01, 1.197722e+00, 2.748629e-01, 5.096559e-01, 8.390660e-01, 1.136780e+00, 2.265179e-01, 1.920387e+00, 1.728227e-01, 1.731463e-01, 9.287953e-01, 6.478214e-02, 2.539724e-01, 7.628549e-01, 1.032038e+00, 8.419100e-01, 5.760546e-01, 8.489017e-01, 1.245653e+00,
1.600000e+00	1.004845e-01, 2.357509e-01, 1.077783e+00, 1.951676e-01, 5.610961e-01, 8.823378e-01, 1.140436e+00, 2.189406e-01, 1.984880e+00, 1.671511e-01, 1.802512e-01, 1.019760e+00, 6.691811e-02, 2.515928e-01, 6.793872e-01, 1.086909e+00, 1.114227e+00, 6.438242e-01, 1.089748e+00, 1.232709e+00,
1.800000e+00	9.925232e-02, 2.587963e-01, 1.026877e+00, 1.601045e-01, 6.647773e-01, 8.153162e-01, 1.491061e+00, 1.453249e-01, 1.520306e+00, 2.569631e-01, 2.525628e-01, 1.051722e+00, 6.472629e-02, 1.782887e-01, 6.409650e-01, 9.794476e-01, 7.304288e-01, 6.717001e-01, 9.873325e-01, 1.420972e+00,
2.000000e+00	7.223253e-02, 2.597624e-01, 8.250286e-01, 1.044851e-01, 6.772973e-01, 9.639360e-01, 1.427285e+00, 1.346939e-01, 2.110256e+00, 2.671933e-01, 3.889053e-01, 9.861066e-01, 7.338962e-02, 1.191128e-01, 8.119990e-01, 1.212564e+00, 1.019878e+00, 6.414515e-01, 1.050500e+00, 1.356986e+00,
0.000000e+00	6.685398e-01, 1.252831e+00, 2.520166e+00, 1.217291e+00, 5.671196e-01, 1.048736e+00, 5.280836e-01, 2.261466e+00, 1.898603e+00, 1.110512e+00, 2.890522e+00, 4.529299e-01, 1.941383e+00, 1.110376e+00, 3.771210e-01, 1.510053e+00, 1.532023e+00, 1.643742e+00, 2.954755e+00, 3.013606e+00,
2.000000e-01	8.270649e-01, 8.388331e-01, 2.197713e+00, 1.209410e+00, 5.444699e-01, 6.888149e-01, 1.000202e+00, 1.769196e+00, 1.865535e+00, 8.943857e-01, 1.527433e+00, 7.224144e-01, 9.185321e-01, 1.077463e+00, 4.655284e-01, 6.682916e-01, 1.192702e+00, 1.304247e+00, 2.124380e+00, 2.009041e+00,
4.000000e-01	9.896248e-01, 6.211099e-01, 1.795685e+00, 8.461087e-01, 5.619518e-01, 4.427193e-01, 9.087758e-01, 1.011947e+00, 2.211704e+00, 9.015265e-01, 1.211643e+00, 7.542974e-01, 6.405366e-01, 9.418191e-01, 3.898556e-01, 5.872637e-01, 1.145154e+00, 1.145179e+00, 1.528241e+00, 1.630439e+00,
6.000000e-01	1.029189e+00, 3.907054e-01, 1.696916e+00, 5.604969e-01, 5.161685e-01, 5.464423e-01, 1.290517e+00, 9.394627e-01, 1.887281e+00, 6.538392e-01, 7.357605e-01, 8.563709e-01, 4.322481e-01, 8.332150e-01, 2.380722e-01, 5.610581e-01, 1.035069e+00, 1.081049e+00, 1.250781e+00, 9.477139e-01,
8.000000e-01	1.093610e+00, 2.812995e-01, 1.560505e+00, 4.532235e-01, 8.412989e-01, 7.067178e-01, 1.272575e+00, 5.470597e-01, 2.354351e+00, 6.507587e-01, 4.039022e-01, 8.425253e-01, 2.699779e-01, 6.196671e-01, 1.516726e-01, 6.282861e-01, 8.939678e-01, 1.094488e+00, 1.098043e+00, 7.418112e-01,
1.000000e+00	1.238505e+00, 1.842008e-01, 1.224828e+00, 2.962497e-01, 8.328124e-01, 7.809113e-01, 1.132755e+00, 3.962191e-01, 2.007578e+00, 4.673791e-01, 3.473510e-01, 1.064307e+00, 2.601223e-01, 5.019545e-01, 9.873175e-02, 7.856450e-01, 1.074803e+00, 1.224392e+00, 1.156372e+00, 6.185153e-01,
1.200000e+00	1.201737e+00, 1.511581e-01, 1.454762e+00, 2.008125e-01, 6.298948e-01, 7.711088e-01, 1.126863e+00, 3.190431e-01, 1.945968e+00, 4.331748e-01, 2.269693e-01, 1.026869e+00, 2.213599e-01, 3.300911e-01, 7.878650e-02, 9.286975e-01, 1.117803e+00, 9.793684e-01, 1.161429e+00, 4.035143e-01,
1.400000e+00	9.104207e-01, 1.754878e-01, 1.190418e+00, 1.511595e-01, 7.110933e-01, 8.295928e-01, 1.118450e+00, 2.009980e-01, 1.736248e+00, 4.581499e-01, 1.826421e-01, 9.684257e-01, 2.082423e-01, 2.361518e-01, 6.074217e-02, 1.015144e+00, 9.011014e-01, 1.086083e+00, 1.112434e+00, 3.746907e-01,
1.600000e+00	6.162326e-01, 1.830477e-01, 1.385251e+00, 1.281097e-01, 8.834915e-01, 8.840388e-01, 1.310486e+00, 1.344393e-01, 1.489359e+00, 4.113895e-01, 1.726072e-01, 1.102663e+00, 2.034274e-01, 2.176618e-01, 1.287055e-01, 1.108789e+00, 1.006873e+00, 9.603634e-01, 1.217165e+00, 4.970836e-01,
1.800000e+00	5.779134e-01, 2.379336e-01, 9.856875e-01, 6.855908e-02, 8.311933e-01, 8.693527e-01, 1.106298e+00, 1.017797e-01, 1.877316e+00, 4.150878e-01, 2.204713e-01, 1.151439e+00, 1.749688e-01, 1.273134e-01, 2.997765e-01, 1.015490e+00, 1.061570e+00, 1.008305e+00, 9.910444e-01, 6.347715e-01,
2.000000e+00	4.322331e-01, 2.884253e-01, 9.115593e-01, 6.231789e-02, 7.107230e-01, 9.085831e-01, 9.728642e-01, 8.784004e-02, 1.558453e+00, 4.102330e-01, 3.060538e-01, 1.102050e+00, 1.955308e-01, 1.103313e-01, 5.888926e-01, 1.083996e+00, 1.103220e+00, 8.823584e-01, 1.095218e+00, 9.614919e-01,
0.000000e+00	5.037587e-02, 2.755501e+00, 4.975982e-01, 1.545172e+00, 3.151432e+00, 2.944813e-01, 1.501396e+00, 1.965105e+00, 1.375363e+00, 4.589021e-01, 2.548173e+00, 7.744941e-01, 1.670930e-01, 2.127035e+00, 1.803274e+00, 2.745596e-01, 2.305815e-01, 7.101003e-01, 1.703575e+00, 4.366190e-01,
2.000000e-01	4.096691e-01, 1.594285e+00, 2.986512e-01, 1.318748e+00, 2.154824e+00, 4.554277e-01, 1.468383e+00, 1.437816e+00, 1.429254e+00, 5.546122e-01, 2.149372e+00, 9.027163e-01, 5.018402e-01, 1.562608e+00, 8.257782e-01, 1.652858e-01, 1.469002e-01, 7.600154e-01, 1.152766e+00, 8.692845e-01,
4.000000e-01	7.006450e-01, 1.335041e+00, 2.761032e-01, 1.370510e+00, 1.876822e+00, 6.856450e-01, 1.606240e+00, 9.415099e-01, 1.619727e+00, 3.836373e-01, 1.730839e+00, 1.005637e+00, 7.010484e-01, 1.315128e+00, 4.963351e-01, 2.657712e-01, 1.055573e-01, 7.638936e-01, 7.362843e-01, 8.894796e-01,
6.000000e-01	8.683662e-01, 8.031135e-01, 1.888039e-01, 1.277391e+00, 1.433334e+00, 6.829970e-01, 1.587285e+00, 4.943638e-01, 1.627652e+00, 2.360359e-01, 1.628891e+00, 9.891778e-01, 8.350125e-01, 1.041230e+00, 3.350112e-01, 6.433794e-01, 2.250495e-01, 9.259443e-01, 4.986633e-01, 8.277556e-01,
8.000000e-01	9.485461e-01, 4.539857e-01, 1.091713e-01, 1.053158e+00, 1.249064e+00, 8.532738e-01, 1.161522e+00, 4.174731e-01, 1.662010e+00, 1.544144e-01, 1.577522e+00, 1.081946e+00, 8.674986e-01, 1.018182e+00, 1.793852e-01, 7.142008e-01, 5.422813e-01, 8.809354e-01, 3.549116e-01, 7.332064e-01,
1.000000e+00	1.291033e+00, 5.414620e-01, 9.213034e-02, 7.069152e-01, 1.034521e+00, 8.310379e-01, 1.351753e+00, 2.843257e-01, 1.645427e+00, 9.013362e-02, 1.423029e+00, 9.240730e-01, 6.922916e-01, 1.067272e+00, 1.505340e-01, 8.855269e-01, 7.081623e-01, 7.008678e-01, 3.259854e-01, 6.586374e-01,
1.200000e+00	1.010339e+00, 3.779854e-01, 6.383429e-02, 4.258661e-01, 9.230460e-01, 9.216042e-01, 1.274755e+00, 2.111783e-01, 1.711218e+00, 6.493282e-02, 1.165283e+00, 9.619609e-01, 6.013536e-01, 1.079630e+00, 1.007137e-01, 8.505150e-01, 8.368816e-01, 8.231344e-01, 4.184855e-01, 4.568196e-01,
1.400000e+00	1.227798e+00, 3.097222e-01, 5.183808e-02, 4.144764e-01, 9.660624e-01, 8.292584e-01, 1.099780e+00, 1.698298e-01, 1.642307e+00, 4.296524e-02, 1.347151e+00, 9.372164e-01, 5.290123e-01, 9.124947e-01, 1.213216e-01, 9.941871e-01, 7.913775e-01, 9.513390e-01, 4.384176e-01, 2.918175e-01,
1.600000e+00	1.430386e+00, 3.702061e-01, 3.516640e-02, 2.880339e-01, 9.303037e-01, 8.613300e-01, 1.244833e+00, 1.433928e-01, 1.571810e+00, 2.594693e-02, 1.474355e+00, 9.746165e-01, 4.205654e-01, 9.632957e-01, 1.048887e-01, 1.154990e+00, 8.854153e-01, 9.307958e-01, 4.409736e-01, 2.522074e-01,
1.800000e+00	1.304191e+00, 3.233213e-01, 2.742898e-02, 1.988117e-01, 6.957976e-01, 9.451207e-01, 1.043135e+00, 1.233309e-01, 1.675222e+00, 1.922959e-02, 1.202533e+00, 1.162059e+00, 3.237210e-01, 8.388643e-01, 8.151043e-02, 9.131944e-01, 9.900419e-01, 8.110651e-01, 5.271495e-01, 1.720362e-01,
2.000000e+00	1.538250e+00, 3.590314e-01, 1.747561e-02, 1.304048e-01, 7.914339e-01, 8.502927e-01, 1.172401e+00, 9.513072e-02, 1.293069e+00, 2.021691e-02, 1.101747e+00, 8.763784e-01, 2.626906e-01, 8.706282e-01, 7.501615e-02, 1.047679e+00, 9.712979e-01, 8.608831e-01, 6.743367e-01, 1.422586e-01,
0.000000e+00	2.527287e+00, 2.221779e-01, 2.790934e+00, 5.857184e-01, 1.210067e+00, 2.629476e+00, 3.739282e-01, 2.672288e+00, 6.068961e-01, 7.920042e-01, 3.327400e+00, 1.032719e+00, 2.037441e+00, 2.008379e+00, 1.001797e+00, 1.606910e+00, 8.257289e-01, 7.471063e-01, 2.575472e+00, 2.611320e+00,
2.000000e-01	2.261710e+00, 3.109089e-01, 2.316767e+00, 4.525641e-01, 9.555946e-01, 1.692556e+00, 4.790532e-01, 1.954902e+00, 7.634999e-01, 6.656535e-01, 2.068072e+00, 6.143847e-01, 1.435101e+00, 1.527811e+00, 8.074943e-01, 9.840346e-01, 8.955876e-01, 5.698956e-01, 1.322277e+00, 1.631343e+00,
4.000000e-01	2.426789e+00, 3.876702e-01, 2.083826e+00, 3.251520e-01, 6.885315e-01, 1.145529e+00, 7.973574e-01, 1.354538e+00, 1.215207e+00, 5.778795e-01, 1.442589e+00, 6.964830e-01, 8.632852e-01, 1.515536e+00, 6.785994e-01, 7.940406e-01, 1.049733e+00, 4.091555e-01, 9.996700e-01, 1.278280e+00,
6.000000e-01	1.864445e+00, 3.926045e-01, 1.820270e+00, 2.144805e-01, 5.766972e-01, 8.739216e-01, 9.533507e-01, 1.055234e+00, 1.301986e+00, 3.613950e-01, 8.778111e-01, 8.559972e-01, 5.406569e-01, 1.238223e+00, 4.606492e-01, 5.712772e-01, 1.038371e+00, 4.880057e-01, 7.115054e-01, 7.714791e-01,
8.000000e-01	1.631149e+00, 3.490430e-01, 1.165974e+00, 1.625260e-01, 4.162878e-01, 1.019363e+00, 9.898351e-01, 8.153286e-01, 1.457714e+00, 2.698304e-01, 5.926541e-01, 8.814343e-01, 3.188460e-01, 8.176386e-01, 3.484517e-01, 6.621544e-01, 8.509946e-01, 4.648051e-01, 6.230230e-01, 5.926698e-01,
1.000000e+00	1.869864e+00, 3.496466e-01, 1.404264e+00, 1.253255e-01, 4.052801e-01, 1.019797e+00, 1.055215e+00, 6.710632e-01, 1.670396e+00, 1.931998e-01, 3.601310e-01, 7.787954e-01, 1.652967e-01, 6.385563e-01, 2.017903e-01, 7.941398e-01, 9.763888e-01, 4.328977e-01, 8.298037e-01, 3.539417e-01,
1.200000e+00	1.450762e+00, 2.430377e-01, 1.399593e+00, 1.204860e-01, 5.603156e-01, 8.594595e-01, 1.228973e+00, 4.038376e-01, 1.754214e+00, 1.199758e-01, 2.471066e-01, 9.909824e-01, 1.364233e-01, 4.337490e-01, 1.361505e-01, 8.328505e-01, 9.683708e-01, 5.420107e-01, 9.604178e-01, 1.983247e-01,
1.400000e+00	1.502044e+00, 2.855268e-01, 1.202973e+00, 7.906408e-02, 6.473495e-01, 9.366322e-01, 1.148037e+00, 2.205290e-01, 1.761873e+00, 1.409937e-01, 2.114272e-01, 1.123207e+00, 9.734794e-02, 3.165672e-01, 8.119876e-02, 9.115573e-01, 1.087161e+00, 5.632985e-01, 9.552679e-01, 1.584052e-01,
1.600000e+00	1.243576e+00, 2.802576e-01, 1.164452e+00, 6.959613e-02, 6.688044e-01, 7.203438e-01, 1.175581e+00, 2.083656e-01, 1.480714e+00, 1.594130e-01, 1.948967e-01, 1.175662e+00, 9.565740e-02, 2.755248e-01, 6.782133e-02, 1.073364e+00, 9.959687e-01, 5.952188e-01, 1.016552e+00, 1.009600e-01,
1.800000e+00	1.078461e+00, 2.815833e-01, 9.920922e-01, 4.642438e-02, 5.400379e-01, 8.110598e-01, 1.334917e+00, 1.501441e-01, 1.749416e+00, 2.517719e-01, 1.968295e-01, 1.063257e+00, 9.154610e-02, 2.306947e-01, 5.729052e-02, 1.016748e+00, 1.287634e+00, 6.554546e-01, 9.422476e-01, 1.393898e-01,
2.000000e+00	8.164420e-01, 2.466837e-01, 1.060744e+00, 4.810724e-02, 6.782296e-01, 7.740198e-01, 1.238035e+00, 1.194732e-01, 1.525158e+00, 2.781152e-01, 3.310546e-01, 9.789583e-01, 8.783079e-02, 1.496058e-01, 1.071097e-01, 1.077799e+00, 8.936939e-01, 7.790606e-01, 1.168081e+00, 2.692767e-01,
0.000000e+00	3.051966e+00, 2.194332e+00, 1.905169e+00, 1.127959e+00, 1.756615e+00, 3.054526e+00, 5.639335e-02, 1.986811e+00, 3.762552e-01, 8.201921e-01, 5.257784e-01, 1.566958e+00, 3.178730e+00, 1.156375e+00, 5.684315e-01, 2.089796e+00, 2.073816e-02, 1.433305e-01, 1.106562e+00, 1.390349e+00,
2.000000e-01	2.778498e+00, 1.441834e+00, 1.828688e+00, 1.260666e+00, 1.243740e+00, 1.707355e+00, 1.136588e-01, 1.674671e+00, 3.925611e-01, 5.201968e-01, 2.950908e-01, 9.381639e-01, 1.703057e+00, 7.904383e-01, 6.507812e-01, 1.427115e+00, 1.394656e-02, 1.132111e-01, 1.106076e+00, 8.723577e-01,
4.000000e-01	2.166585e+00, 1.476836e+00, 1.540397e+00, 1.396904e+00, 7.140476e-01, 1.461885e+00, 4.136088e-01, 1.216924e+00, 7.062489e-01, 5.372829e-01, 2.290302e-01, 6.943483e-01, 1.729038e+00, 6.198550e-01, 6.705928e-01, 1.110544e+00, 2.270439e-02, 7.817433e-02, 9.840769e-01, 4.901307e-01,
6.000000e-01	2.010362e+00, 1.200542e+00, 1.633685e+00, 1.184138e+00, 7.162939e-01, 8.092416e-01, 6.868808e-01, 9.352093e-01, 1.118057e+00, 4.217041e-01, 1.473883e-01, 5.406540e-01, 7.404185e-01, 5.570781e-01, 6.764445e-01, 8.325836e-01, 1.476042e-01, 1.906174e-01, 1.018770e+00, 3.868261e-01,
8.000000e-01	2.011355e+00, 7.362238e-01, 1.411170e+00, 8.536308e-01, 6.566097e-01, 8.810044e-01, 9.057579e-01, 6.343481e-01, 1.263538e+00, 3.846184e-01, 1.186240e-01, 6.789224e-01, 5.770507e-01, 3.355076e-01, 4.543040e-01, 6.293751e-01, 4.553903e-01, 3.088081e-01, 9.975612e-01, 2.275259e-01,
1.000000e+00	1.790571e+00, 5.402350e-01, 1.541800e+00, 6.711400e-01, 8.049796e-01, 8.619245e-01, 1.093015e+00, 6.082933e-01, 1.725270e+00, 3.906758e-01, 9.852623e-02, 9.783912e-01, 4.318551e-01, 2.872409e-01, 2.339817e-01, 8.422339e-01, 6.491867e-01, 4.385466e-01, 1.030180e+00, 1.652743e-01,
1.200000e+00	1.964215e+00, 3.690617e-01, 1.073907e+00, 5.387839e-01, 6.674227e-01, 8.806251e-01, 1.097162e+00, 4.225889e-01, 1.860144e+00, 3.400651e-01, 9.177932e-02, 8.405149e-01, 2.898312e-01, 2.045661e-01, 1.578817e-01, 9.832944e-01, 8.048478e-01, 5.774842e-01, 1.050026e+00, 1.099424e-01,
1.400000e+00	1.841566e+00, 2.875046e-01, 1.074589e+00, 4.195699e-01, 6.917999e-01, 6.662314e-01, 1.357039e+00, 2.591342e-01, 2.022129e+00, 3.514794e-01, 1.730955e-01, 9.416448e-01, 1.844041e-01, 1.413255e-01, 1.033071e-01, 1.045318e+00, 8.210668e-01, 5.812913e-01, 1.223535e+00, 7.347466e-02,
1.600000e+00	1.726647e+00, 3.042178e-01, 1.096854e+00, 2.372329e-01, 6.244816e-01, 8.330751e-01, 1.194344e+00, 2.036075e-01, 1.806065e+00, 3.670151e-01, 2.128253e-01, 1.136688e+00, 1.821142e-01, 1.071189e-01, 7.156509e-02, 9.053415e-01, 1.027204e+00, 7.909140e-01, 1.043249e+00, 4.477321e-02,
1.800000e+00	1.519722e+00, 2.868346e-01, 6.587489e-01, 1.925780e-01, 7.794388e-01, 8.703353e-01, 1.075258e+00, 1.471894e-01, 1.532692e+00, 4.158405e-01, 4.985282e-01, 9.242641e-01, 1.357429e-01, 9.380563e-02, 5.278891e-02, 9.501674e-01, 1.100883e+00, 5.719400e-01, 1.282835e+00, 3.930325e-02,
2.000000e+00	1.465734e+00, 2.117527e-01, 6.071873e-01, 1.362715e-01, 6.397729e-01, 9.139846e-01, 1.087194e+00, 1.161931e-01, 1.525623e+00, 3.498052e-01, 7.214277e-01, 8.916062e-01, 1.264722e-01, 6.064603e-02, 4.720492e-02, 1.049686e+00, 1.064458e+00, 7.947979e-01, 1.154994e+00, 3.141488e-02,
0.000000e+00	1.835572e+00, 2.811296e+00, 2.637730e-01, 3.088172e+00, 2.486155e+00, 2.729625e+00, 2.401511e+00, 2.690607e-01, 2.704470e+00, 2.403162e-01, 1.971768e+00, 1.980757e-01, 2.731318e+00, 2.233664e+00, 1.182181e+00, 1.568701e+00, 7.890108e-01, 1.595278e+00, 1.735634e+00, 5.778577e-02,
2.000000e-01	2.182316e+00, 2.096263e+00, 2.113418e-01, 2.588408e+00, 1.631099e+00, 1.408099e+00, 2.712133e+00, 3.388304e-01, 2.825967e+00, 3.049258e-01, 1.861248e+00, 4.947500e-01, 1.939912e+00, 1.819343e+00, 6.545766e-01, 1.399581e+00, 4.991908e-01, 1.279979e+00, 1.130608e+00, 5.658799e-02,
4.000000e-01	1.701431e+00, 1.066676e+00, 1.369944e-01, 1.958435e+00, 1.419400e+00, 9.881136e-01, 2.188900e+00, 4.337400e-01, 2.351941e+00, 2.818107e-01, 1.575270e+00, 6.020111e-01, 1.757161e+00, 1.555082e+00, 4.355517e-01, 1.349577e+00, 2.932961e-01, 9.694872e-01, 6.809342e-01, 3.935769e-02,
6.000000e-01	1.641063e+00, 8.420032e-01, 1.017156e-01, 1.905771e+00, 1.182420e+00, 7.969286e-01, 2.144367e+00, 4.586485e-01, 2.476166e+00, 1.596364e-01, 1.348407e+00, 7.863976e-01, 1.081183e+00, 1.709525e+00, 2.532361e-01, 1.151991e+00, 3.224896e-01, 1.047382e+00, 5.721305e-01, 2.657694e-02,
8.000000e-01	1.336259e+00, 6.453151e-01, 9.153770e-02, 1.507117e+00, 8.912530e-01, 8.360749e-01, 1.979546e+00, 4.310470e-01, 2.260894e+00, 8.562507e-02, 1.224486e+00, 9.596711e-01, 8.991851e-01, 1.559439e+00, 1.096420e-01, 1.247672e+00, 4.997337e-01, 7.890219e-01, 2.533240e-01, 1.880272e-02,
1.000000e+00	1.665093e+00, 4.692169e-01, 6.027885e-02, 9.685498e-01, 8.167874e-01, 9.119500e-01, 1.808594e+00, 2.733880e-01, 2.694445e+00, 6.483377e-02, 1.285778e+00, 1.005399e+00, 6.492775e-01, 1.168342e+00, 6.764620e-02, 1.201940e+00, 7.155678e-01, 1.069927e+00, 1.998413e-01, 1.407807e-02,
1.200000e+00	1.409643e+00, 2.459337e-01, 3.885585e-02, 5.508862e-01, 9.183694e-01, 8.817636e-01, 1.659019e+00, 2.435523e-01, 2.396194e+00, 4.362310e-02, 1.325675e+00, 1.070969e+00, 4.025250e-01, 1.049997e+00, 4.242011e-02, 1.385004e+00, 7.635950e-01, 8.827394e-01, 2.111148e-01, 1.281075e-02,
1.400000e+00	1.877109e+00, 2.140199e-01, 2.878151e-02, 4.164137e-01, 7.140972e-01, 8.001404e-01, 1.672566e+00, 1.958302e-01, 1.879115e+00, 2.686723e-02, 1.163250e+00, 1.008232e+00, 2.828541e-01, 1.145223e+00, 2.752358e-02, 1.179117e+00, 8.755563e-01, 7.618536e-01, 2.454574e-01, 1.090593e-02,
1.600000e+00	1.690304e+00, 1.579428e-01, 2.392060e-02, 3.016194e-01, 6.470866e-01, 9.677945e-01, 1.292569e+00, 1.367522e-01, 2.107011e+00, 1.412104e-02, 1.048993e+00, 8.465233e-01, 2.727493e-01, 9.523156e-01, 2.059485e-02, 1.116217e+00, 1.032777e+00, 7.901046e-01, 3.509427e-01, 9.107301e-03,
1.800000e+00	1.345399e+00, 1.873125e-01, 1.419442e-02, 2.087602e-01, 6.986613e-01, 8.834966e-01, 1.442392e+00, 1.041959e-01, 1.781318e+00, 1.185982e-02, 7.743871e-01, 1.045551e+00, 2.289947e-01, 8.648203e-01, 1.523376e-02, 1.179457e+00, 1.039553e+00, 7.589964e-01, 5.060817e-01, 1.176132e-02,
2.000000e+00	1.518630e+00, 2.006711e-01, 1.196686e-02, 1.419652e-01, 7.111118e-01, 8.687941e-01, 1.440205e+00, 9.644152e-02, 1.579515e+00, 1.171137e-02, 1.251721e+00, 9.894091e-01, 1.817253e-01, 7.398298e-01, 1.715258e-02, 9.977471e-01, 9.472205e-01, 7.990184e-01, 5.566504e-01, 1.142020e-02,
0.000000e+00	4.279739e-01, 2.408330e+00, 5.215514e-02, 8.486889e-01, 2.666189e+00, 9.828649e-02, 1.861755e+00, 1.885960e-01, 2.839978e+00, 6.997695e-01, 6.200556e-01, 1.927013e+00, 3.020177e+00, 1.836173e+00, 1.316211e-01, 2.248006e+00, 2.267338e+00, 1.697794e+00, 9.942657e-01, 1.779606e+00,
2.000000e-01	7.967188e-01, 1.660295e+00, 3.013371e-02, 1.055219e+00, 1.990545e+00, 6.550144e-02, 1.670098e+00, 2.821560e-01, 2.149608e+00, 4.661724e-01, 7.351402e-01, 1.808886e+00, 2.121010e+00, 1.512857e+00, 4.559936e-01, 2.104473e+00, 1.300562e+00, 1.569166e+00, 6.260357e-01, 1.358294e+00,
4.000000e-01	8.026246e-01, 1.073900e+00, 2.525895e-02, 1.109724e+00, 1.756336e+00, 1.018774e-01, 1.555749e+00, 2.380923e-01, 1.647563e+00, 3.154402e-01, 9.182641e-01, 1.581401e+00, 1.640387e+00, 1.131369e+00, 4.994897e-01, 2.034136e+00, 9.143697e-01, 1.340177e+00, 4.554635e-01, 8.938862e-01,
6.000000e-01	8.976125e-01, 6.571333e-01, 1.798683e-02, 8.709765e-01, 1.392548e+00, 2.926733e-01, 1.109118e+00, 3.130435e-01, 1.685055e+00, 1.694247e-01, 1.038376e+00, 1.232372e+00, 1.133342e+00, 1.046804e+00, 5.897604e-01, 1.710609e+00, 6.619472e-01, 1.477942e+00, 4.931440e-01, 4.772853e-01,
8.000000e-01	7.304549e-01, 5.188993e-01, 1.262208e-02, 8.123093e-01, 1.249433e+00, 4.722914e-01, 1.224316e+00, 2.961886e-01, 1.398551e+00, 1.302213e-01, 1.000778e+00, 1.247037e+00, 9.002955e-01, 9.485443e-01, 7.280883e-01, 1.637022e+00, 8.232773e-01, 1.229281e+00, 5.573799e-01, 3.813136e-01,
1.000000e+00	7.489382e-01, 5.217563e-01, 9.213803e-03, 6.711266e-01, 8.463294e-01, 6.349818e-01, 9.335217e-01, 2.462652e-01, 1.335542e+00, 9.688995e-02, 1.225480e+00, 1.063821e+00, 8.544351e-01, 8.983770e-01, 7.779081e-01, 1.675718e+00, 7.362764e-01, 1.183685e+00, 6.900591e-01, 4.081326e-01,
1.200000e+00	5.057120e-01, 5.624376e-01, 6.584482e-03, 4.519546e-01, 1.067052e+00, 6.364265e-01, 9.458538e-01, 2.386672e-01, 1.317790e+00, 7.550134e-02, 1.200528e+00, 1.080361e+00, 8.723918e-01, 7.747621e-01, 5.867631e-01, 1.344843e+00, 8.286046e-01, 1.226546e+00, 8.842917e-01, 5.595988e-01,
1.400000e+00	4.210134e-01, 4.607235e-01, 6.035694e-03, 3.303737e-01, 1.071365e+00, 7.408855e-01, 8.635830e-01, 1.895943e-01, 1.309721e+00, 7.623785e-02, 9.030014e-01, 1.059340e+00, 6.253879e-01, 7.072096e-01, 5.497222e-01, 1.376044e+00, 8.818998e-01, 8.966565e-01, 7.661851e-01, 7.168316e-01,
1.600000e+00	3.238942e-01, 5.031009e-01, 3.301306e-03, 2.576734e-01, 1.115696e+00, 6.452812e-01, 9.005860e-01, 1.461131e-01, 1.510368e+00, 1.012119e-01, 1.178276e+00, 1.000018e+00, 5.639401e-01, 9.208534e-01, 6.504009e-01, 1.402566e+00, 1.031296e+00, 1.157983e+00, 8.851414e-01, 8.350891e-01,
1.800000e+00	2.549182e-01, 4.354578e-01, 3.059929e-03, 2.024568e-01, 8.731838e-01, 8.443135e-01, 9.337947e-01, 1.406449e-01, 1.194504e+00, 1.258614e-01, 1.207712e+00, 8.545511e-01, 4.540741e-01, 8.135510e-01, 7.980893e-01, 1.233141e+00, 8.940468e-01, 9.004479e-01, 9.474526e-01, 1.007021e+00,
2.000000e+00	2.065881e-01, 4.473150e-01, 1.636062e-03, 1.330773e-01, 9.112852e-01, 8.886722e-01, 9.186036e-01, 1.136995e-01, 1.329277e+00, 1.658194e-01, 1.296990e+00, 9.559916e-01, 3.414858e-01, 5.763621e-01, 7.609015e-01, 1.207027e+00, 8.229072e-01, 1.104615e+00, 9.213531e-01, 1.135706e+00,
0.000000e+00	1.293400e+00, 1.831262e-01, 2.118291e+00, 1.576717e+00, 1.514748e+00, 9.847714e-01, 2.388440e+00, 2.891229e+00, 6.462835e-01, 2.463818e+00, 6.125123e-01, 2.860983e+00, 1.967545e+00, 2.017845e+00, 1.482858e+00, 2.674027e-01, 2.981703e+00, 1.824870e+00, 1.837775e+00, 1.123716e+00,
2.000000e-01	9.631806e-01, 2.579910e-01, 1.636137e+00, 1.170016e+00, 1.082081e+00, 5.753422e-01, 1.655491e+00, 2.204901e+00, 5.519659e-01, 1.867456e+00, 3.781729e-01, 1.626948e+00, 1.766796e+00, 1.785691e+00, 7.094098e-01, 1.394903e-01, 1.705902e+00, 1.225551e+00, 1.264256e+00, 9.822145e-01,
4.000000e-01	9.818457e-01, 3.822805e-01, 1.488598e+00, 7.897509e-01, 9.069068e-01, 3.797178e-01, 1.440944e+00, 1.285580e+00, 5.658310e-01, 1.219118e+00, 2.579075e-01, 9.061099e-01, 1.145040e+00, 1.260583e+00, 4.593496e-01, 1.186366e-01, 1.919596e+00, 1.304551e+00, 7.270105e-01, 6.378326e-01,
6.000000e-01	7.010180e-01, 4.552128e-01, 1.711298e+00, 4.690494e-01, 1.025426e+00, 5.322010e-01, 1.616662e+00, 1.029384e+00, 8.409361e-01, 9.420086e-01, 1.526940e-01, 6.062741e-01, 9.637678e-01, 8.030539e-01, 2.109913e-01, 1.758791e-01, 1.492359e+00, 9.750893e-01, 6.560142e-01, 5.562830e-01,
8.000000e-01	6.056040e-01, 3.989446e-01, 1.631267e+00, 3.717345e-01, 1.065485e+00, 5.962298e-01, 1.485769e+00, 6.338045e-01, 1.058379e+00, 4.609004e-01, 1.134492e-01, 7.617675e-01, 7.420091e-01, 7.676517e-01, 1.550073e-01, 3.422299e-01, 1.110438e+00, 1.220871e+00, 7.245103e-01, 5.572018e-01,
1.000000e+00	3.360430e-01, 4.823203e-01, 1.314197e+00, 2.650813e-01, 9.344917e-01, 6.918121e-01, 1.707598e+00, 5.333668e-01, 1.499044e+00, 4.317053e-01, 9.563763e-02, 7.672350e-01, 7.982684e-01, 5.665018e-01, 8.986961e-02, 6.848158e-01, 1.039246e+00, 9.918783e-01, 9.130087e-01, 7.286196e-01,
1.200000e+00	3.413308e-01, 3.547577e-01, 1.245612e+00, 2.183692e-01, 1.023222e+00, 7.918041e-01, 1.533795e+00, 3.580004e-01, 1.551986e+00, 2.991160e-01, 9.048439e-02, 9.067369e-01, 5.016098e-01, 3.458567e-01, 6.532944e-02, 8.510674e-01, 1.239511e+00, 9.607509e-01, 7.834189e-01, 8.588640e-01,
1.400000e+00	2.471952e-01, 2.744528e-01, 1.331583e+00, 1.915122e-01, 1.029590e+00, 8.698661e-01, 1.466660e+00, 2.699176e-01, 1.850698e+00, 3.398678e-01, 1.243165e-01, 8.936781e-01, 3.510733e-01, 2.630541e-01, 8.713571e-02, 8.547852e-01, 1.190824e+00, 1.098405e+00, 9.386508e-01, 1.153907e+00,
1.600000e+00	1.788219e-01, 2.417945e-01, 1.044159e+00, 1.340156e-01, 8.066333e-01, 7.345103e-01, 1.573773e+00, 2.043424e-01, 1.370543e+00, 3.473827e-01, 2.156625e-01, 8.815397e-01, 3.177310e-01, 1.817601e-01, 2.400522e-01, 1.020551e+00, 9.883955e-01, 9.400403e-01, 9.898592e-01, 1.187958e+00,
1.800000e+00	1.724084e-01, 2.589058e-01, 6.810837e-01, 9.836778e-02, 8.291167e-01, 7.819852e-01, 1.434307e+00, 1.638547e-01, 1.949696e+00, 3.022858e-01, 4.049468e-01, 1.122207e+00, 3.199997e-01, 1.585226e-01, 4.173498e-01, 9.048163e-01, 8.953927e-01, 8.873981e-01, 1.047929e+00, 1.024770e+00,
2.000000e+00	1.051368e-01, 2.482637e-01, 6.409492e-01, 6.190248e-02, 6.951984e-01, 8.418268e-01, 1.234543e+00, 1.083090e-01, 1.800439e+00, 3.090513e-01, 6.313071e-01, 1.015943e+00, 2.424543e-01, 1.248686e-01, 5.325513e-01, 1.181767e+00, 1.017583e+00, 1.018573e+00, 1.039639e+00, 1.134057e+00,
0.000000e+00	1.834724e+00, 1.918115e+00, 1.897270e+00, 5.437210e-01, 1.645257e+00, 1.400673e+00, 1.401914e+00, 3.179605e-01, 2.925912e+00, 2.731530e+00, 1.498089e+00, 8.827553e-01, 3.171526e-02, 1.948419e+00, 2.409691e+00, 2.950043e+00, 1.198384e+00, 1.660227e+00, 2.974049e-01, 1.980226e+00,
2.000000e-01	1.791651e+00, 1.319908e+00, 1.766963e+00, 7.812748e-01, 1.033185e+00, 9.560884e-01, 1.243871e+00, 2.150286e-01, 2.683829e+00, 1.958109e+00, 8.806402e-01, 8.377312e-01, 2.929319e-01, 1.582044e+00, 1.619394e+00, 2.487587e+00, 6.422806e-01, 1.227231e+00, 2.714893e-01, 1.237416e+00,
4.000000e-01	1.404757e+00, 1.158042e+00, 1.477968e+00, 8.751637e-01, 6.932966e-01, 1.158404e+00, 1.330259e+00, 1.842432e-01, 2.528717e+00, 1.223109e+00, 6.193716e-01, 1.044980e+00, 2.939232e-01, 1.185410e+00, 1.378363e+00, 2.038719e+00, 5.385058e-01, 1.020096e+00, 1.785727e-01, 8.261990e-01,
6.000000e-01	1.516269e+00, 6.074790e-01, 1.715086e+00, 7.595739e-01, 6.314586e-01, 1.013924e+00, 1.383165e+00, 1.281379e-01, 2.218482e+00, 7.415027e-01, 4.491385e-01, 1.006778e+00, 2.262630e-01, 8.069907e-01, 9.595552e-01, 1.686796e+00, 6.904721e-01, 7.417014e-01, 2.944645e-01, 6.034043e-01,
8.000000e-01	1.373834e+00, 4.522968e-01, 1.426677e+00, 5.273550e-01, 5.477058e-01, 8.631419e-01, 1.291546e+00, 1.189288e-01, 2.053048e+00, 4.419490e-01, 2.650100e-01, 9.438388e-01, 1.858743e-01, 7.417405e-01, 9.126477e-01, 1.702580e+00, 7.695148e-01, 9.041412e-01, 5.492810e-01, 3.831873e-01,
1.000000e+00	1.561791e+00, 3.638200e-01, 1.009595e+00, 4.038989e-01, 7.484168e-01, 8.120713e-01, 1.020713e+00, 9.566051e-02, 2.060285e+00, 3.501599e-01, 2.193675e-01, 9.799165e-01, 1.443456e-01, 4.819080e-01, 7.680235e-01, 1.307699e+00, 9.286009e-01, 8.944821e-01, 7.631086e-01, 2.255629e-01,
1.200000e+00	1.393993e+00, 2.422625e-01, 1.000975e+00, 2.848607e-01, 6.728692e-01, 8.895400e-01, 1.238157e+00, 8.111046e-02, 1.725178e+00, 2.438502e-01, 1.871398e-01, 1.085629e+00, 1.273459e-01, 3.020279e-01, 6.246658e-01, 1.192645e+00, 8.997232e-01, 7.574177e-01, 8.692978e-01, 1.676823e-01,
1.400000e+00	1.478592e+00, 2.028890e-01, 9.952170e-01, 1.685838e-01, 6.241196e-01, 8.920728e-01, 1.080942e+00, 6.019285e-02, 1.573615e+00, 2.029893e-01, 2.158657e-01, 8.619746e-01, 1.045279e-01, 2.452645e-01, 5.555604e-01, 1.330970e+00, 8.959144e-01, 7.620891e-01, 9.883176e-01, 1.155419e-01,
1.600000e+00	1.254053e+00, 2.318900e-01, 8.882932e-01, 1.445229e-01, 5.883496e-01, 9.461248e-01, 1.241569e+00, 6.797187e-02, 1.739476e+00, 2.435518e-01, 3.893939e-01, 1.071335e+00, 9.788776e-02, 1.961375e-01, 3.901404e-01, 1.130764e+00, 8.062203e-01, 9.159482e-01, 1.181176e+00, 1.132295e-01,
1.800000e+00	8.210922e-01, 3.017605e-01, 6.203969e-01, 1.071352e-01, 7.075702e-01, 8.478304e-01, 1.131318e+00, 5.595932e-02, 1.150459e+00, 2.630491e-01, 5.980079e-01, 1.218036e+00, 1.020156e-01, 1.497651e-01, 3.257550e-01, 1.260850e+00, 9.543117e-01, 8.519275e-01, 1.269939e+00, 2.309199e-01,
2.000000e+00	7.097088e-01, 2.763486e-01, 4.942409e-01, 6.922255e-02, 8.363239e-01, 7.931631e-01, 9.476156e-01, 5.306704e-02, 1.226087e+00, 2.996985e-01, 8.059287e-01, 8.385721e-01, 1.079073e-01, 1.428356e-01, 4.858832e-01, 1.154832e+00, 1.134960e+00, 7.171249e-01, 8.955676e-01, 4.871362e-01,
0.000000e+00	1.983104e+00, 3.954560e-01, 2.461820e+00, 4.517893e-02, 8.365045e-01, 1.452777e+00, 5.794394e-01, 1.046395e+00, 2.838500e+00, 2.389652e+00, 8.696485e-01, 2.755241e+00, 5.682681e-01, 2.780743e+00, 3.781609e-01, 1.587739e+00, 1.162542e+00, 4.210212e-01, 2.898104e-02, 6.067546e-01,
2.000000e-01	1.782492e+00, 2.713534e-01, 2.410870e+00, 3.848546e-02, 5.377167e-01, 1.340351e+00, 5.416090e-01, 6.117670e-01, 2.118793e+00, 1.616143e+00, 4.669352e-01, 2.263747e+00, 3.396553e-01, 1.655865e+00, 5.074391e-01, 1.467131e+00, 1.150077e+00, 3.220943e-01, 1.754431e-02, 4.424456e-01,
4.000000e-01	1.685690e+00, 1.534056e-01, 1.723505e+00, 2.950581e-02, 3.490932e-01, 1.145518e+00, 3.136494e-01, 6.329345e-01, 1.676552e+00, 1.129986e+00, 3.208288e-01, 1.381740e+00, 2.242121e-01, 1.662455e+00, 6.237690e-01, 1.345175e+00, 9.645073e-01, 2.709682e-01, 1.736139e-02, 3.010544e-01,
6.000000e-01	1.546875e+00, 3.000561e-01, 1.673345e+00, 2.540253e-02, 3.110276e-01, 9.753873e-01, 3.420804e-01, 4.780023e-01, 1.207421e+00, 5.944717e-01, 2.794823e-01, 1.327532e+00, 1.588267e-01, 9.247300e-01, 8.754689e-01, 1.249720e+00, 9.678209e-01, 3.018730e-01, 1.085265e-01, 2.147577e-01,
8.000000e-01	1.381778e+00, 3.402487e-01, 1.646080e+00, 2.475032e-02, 2.965867e-01, 9.887432e-01, 3.430132e-01, 4.277138e-01, 1.337878e+00, 4.280374e-01, 1.710821e-01, 1.279331e+00, 9.314936e-02, 6.349420e-01, 7.048350e-01, 1.123719e+00, 9.456894e-01, 3.293219e-01, 3.681813e-01, 1.639461e-01,
1.000000e+00	9.325470e-01, 4.039363e-01, 1.181201e+00, 3.551542e-02, 3.814074e-01, 9.336497e-01, 3.781047e-01, 2.750097e-01, 1.252718e+00, 2.699721e-01, 1.276808e-01, 1.068913e+00, 5.393752e-02, 6.105639e-01, 8.245456e-01, 1.158012e+00, 9.291877e-01, 3.302274e-01, 6.365550e-01, 2.612320e-01,
1.200000e+00	6.735870e-01, 4.129327e-01, 1.440001e+00, 4.777639e-02, 4.865005e-01, 8.962857e-01, 5.266933e-01, 2.451314e-01, 1.307477e+00, 1.899398e-01, 1.113673e-01, 9.599047e-01, 4.482672e-02, 4.039137e-01, 7.416418e-01, 1.152130e+00, 1.074649e+00, 4.139676e-01, 7.639036e-01, 4.429597e-01,
1.400000e+00	6.209644e-01, 4.350404e-01, 1.185011e+00, 5.732826e-02, 4.554726e-01, 8.942154e-01, 5.145947e-01, 1.760309e-01, 1.401116e+00, 1.372183e-01, 1.320385e-01, 8.954115e-01, 3.826071e-02, 2.547589e-01, 7.476196e-01, 1.248781e+00, 1.001365e+00, 5.870927e-01, 9.575957e-01, 6.955267e-01,
1.600000e+00	3.560026e-01, 5.461219e-01, 1.234640e+00, 5.755426e-02, 6.130521e-01, 8.744683e-01, 7.813508e-01, 1.385464e-01, 1.474862e+00, 1.871693e-01, 2.296652e-01, 9.553519e-01, 4.552481e-02, 1.889001e-01, 8.936006e-01, 1.181484e+00, 9.686713e-01, 5.505266e-01, 1.043559e+00, 7.639480e-01,
1.800000e+00	3.611938e-01, 4.150028e-01, 7.661234e-01, 7.149304e-02, 5.235518e-01, 8.851488e-01, 8.921060e-01, 1.091244e-01, 1.339594e+00, 2.103197e-01, 3.298763e-01, 8.034536e-01, 6.175053e-02, 1.937023e-01, 8.250426e-01, 1.022400e+00, 8.953491e-01, 7.240864e-01, 8.949950e-01, 7.748214e-01,
2.000000e+00	2.771946e-01, 4.605512e-01, 6.212464e-01, 6.644015e-02, 7.208810e-01, 8.873978e-01, 9.886360e-01, 9.545470e-02, 1.448494e+00, 2.234078e-01, 6.110157e-01, 6.694537e-01, 6.626339e-02, 1.043709e-01, 7.972886e-01, 1.085645e+00, 7.955860e-01, 5.631645e-01, 1.016415e+00, 1.248141e+00,
0.000000e+00	1.188592e+00, 1.794143e+00, 2.459013e+00, 3.112823e+00, 1.909181e+00, 2.055997e+00, 2.600356e+00, 8.506235e-01, 1.773675e+00, 2.828267e+00, 2.947403e+00, 9.618059e-01, 1.879026e+00, 1.358807e+00, 3.015560e+00, 1.083957e+00, 3.022026e+00, 1.815961e+00, 8.154105e-01, 3.440902e+00,
2.000000e-01	9.737570e-01, 1.218661e+00, 2.341037e+00, 2.640383e+00, 1.492982e+00, 1.581493e+00, 2.272608e+00, 7.233992e-01, 1.815918e+00, 1.641617e+00, 1.839779e+00, 9.632844e-01, 1.880981e+00, 1.541284e+00, 1.875990e+00, 1.076697e+00, 1.710436e+00, 1.313040e+00, 4.892011e-01, 2.358072e+00,
4.000000e-01	1.296011e+00, 7.684622e-01, 2.050047e+00, 1.667962e+00, 9.177724e-01, 1.160851e+00, 1.764477e+00, 7.896531e-01, 1.921356e+00, 9.373228e-01, 1.293913e+00, 8.886635e-01, 1.336712e+00, 1.130855e+00, 1.244180e+00, 8.662395e-01, 1.261469e+00, 1.115626e+00, 4.155108e-01, 1.830820e+00,
6.000000e-01	1.156198e+00, 6.419031e-01, 1.648159e+00, 1.226568e+00, 7.532878e-01, 1.257520e+00, 1.609440e+00, 6.677363e-01, 1.902401e+00, 7.348910e-01, 9.278404e-01, 1.025479e+00, 9.952890e-01, 1.010775e+00, 7.691804e-01, 1.111247e+00, 1.181979e+00, 9.152467e-01, 3.141317e-01, 1.348358e+00,
8.000000e-01	1.333532e+00, 4.918458e-01, 1.261580e+00, 9.188759e-01, 6.493975e-01, 8.079104e-01, 1.646184e+00, 4.548508e-01, 1.861016e+00, 4.304742e-01, 5.188847e-01, 8.654412e-01, 6.275833e-01, 7.352432e-01, 4.448689e-01, 9.332163e-01, 1.064337e+00, 1.013608e+00, 5.206723e-01, 7.854478e-01,
1.000000e+00	1.487409e+00, 3.850008e-01, 1.247330e+00, 7.725017e-01, 5.344389e-01, 9.668685e-01, 1.564835e+00, 4.108673e-01, 1.826087e+00, 2.288716e-01, 3.861913e-01, 1.183420e+00, 2.863121e-01, 5.505362e-01, 2.634232e-01, 8.691889e-01, 1.210353e+00, 8.102459e-01, 6.152239e-01, 5.543356e-01,
1.200000e+00	1.144400e+00, 2.972799e-01, 1.262319e+00, 5.870020e-01, 5.573794e-01, 8.328404e-01, 1.133006e+00, 3.399201e-01, 1.459789e+00, 2.353332e-01, 2.804231e-01, 1.061972e+00, 2.287044e-01, 4.657029e-01, 1.649103e-01, 1.330730e+00, 1.122814e+00, 8.094789e-01, 8.564453e-01, 3.869465e-01,
1.400000e+00	1.096660e+00, 2.333763e-01, 1.127450e+00, 3.623346e-01, 5.145439e-01, 8.158699e-01, 1.324254e+00, 2.285837e-01, 1.704342e+00, 1.604044e-01, 2.236515e-01, 1.045117e+00, 1.636803e-01, 3.482439e-01, 1.554313e-01, 1.107333e+00, 1.037223e+00, 6.580073e-01, 9.809631e-01, 3.952970e-01,
1.600000e+00	7.472775e-01, 2.619729e-01, 1.206444e+00, 2.299926e-01, 5.560004e-01, 8.755021e-01, 1.242659e+00, 1.501359e-01, 1.544733e+00, 2.243169e-01, 2.316115e-01, 1.021934e+00, 1.506003e-01, 2.048612e-01, 1.467702e-01, 1.059544e+00, 1.049617e+00, 6.288082e-01, 1.005320e+00, 4.609826e-01,
1.800000e+00	5.341826e-01, 3.731539e-01, 1.046795e+00, 2.029818e-01, 6.184206e-01, 8.303322e-01, 1.120367e+00, 1.226449e-01, 1.489943e+00, 2.459495e-01, 2.848215e-01, 1.194414e+00, 1.178552e-01, 1.788327e-01, 3.309663e-01, 1.266183e+00, 8.879203e-01, 7.403181e-01, 9.653272e-01, 5.839076e-01,
2.000000e+00	4.937193e-01, 3.636009e-01, 7.406301e-01, 1.346217e-01, 6.386133e-01, 8.573778e-01, 1.155957e+00, 1.097082e-01, 1.480082e+00, 3.032441e-01, 3.361290e-01, 1.098013e+00, 1.034776e-01, 1.158234e-01, 4.565062e-01, 1.178821e+00, 1.106156e+00, 6.318478e-01, 1.060308e+00, 7.710149e-01,
0.000000e+00	2.834760e+00, 5.672415e-02, 5.926060e-01, 2.114418e+00, 3.040704e+00, 2.316222e+00, 7.865945e-01, 9.726796e-01, 3.097082e+00, 2.727589e-01, 5.311351e-01, 4.247763e-01, 8.803203e-01, 8.034658e-01, 2.955499e+00, 2.667764e+00, 2.944673e+00, 2.567657e-01, 6.662888e-01, 1.149450e+00,
2.000000e-01	2.629902e+00, 3.287823e-02, 3.200490e-01, 1.143351e+00, 1.962647e+00, 1.888141e+00, 1.238868e+00, 7.173046e-01, 2.888713e+00, 1.708575e-01, 7.556702e-01, 6.999610e-01, 9.827989e-01, 6.200600e-01, 2.220108e+00, 2.199913e+00, 2.261131e+00, 2.326219e-01, 7.394899e-01, 5.870576e-01,
4.000000e-01	2.152990e+00, 2.189746e-02, 2.557391e-01, 7.315088e-01, 1.044033e+00, 1.383349e+00, 1.238172e+00, 4.344972e-01, 2.676929e+00, 1.342006e-01, 9.312246e-01, 8.279259e-01, 9.436983e-01, 5.089505e-01, 1.431430e+00, 1.379066e+00, 1.739419e+00, 1.974372e-01, 8.558671e-01, 3.974406e-01,
6.000000e-01	2.047001e+00, 1.867219e-02, 2.165432e-01, 4.761599e-01, 8.541397e-01, 1.304203e+00, 1.415735e+00, 3.288202e-01, 2.487507e+00, 1.694950e-01, 8.656405e-01, 7.393952e-01, 7.296461e-01, 5.006827e-01, 1.219689e+00, 1.889705e+00, 1.332280e+00, 1.767835e-01, 8.822429e-01, 3.079966e-01,
8.000000e-01	1.937880e+00, 1.280771e-02, 1.338869e-01, 3.782930e-01, 5.876197e-01, 1.059940e+00, 1.121824e+00, 3.789649e-01, 2.487740e+00, 2.524500e-01, 1.281687e+00, 9.755674e-01, 4.536201e-01, 4.078881e-01, 7.978251e-01, 1.637838e+00, 1.287063e+00, 1.830506e-01, 9.646407e-01, 1.584158e-01,
1.000000e+00	1.955045e+00, 1.044603e-02, 9.472541e-02, 2.753803e-01, 4.831914e-01, 1.055981e+00, 1.255755e+00, 2.819155e-01, 2.275929e+00, 2.164629e-01, 9.697802e-01, 1.038288e+00, 3.367892e-01, 5.719026e-01, 3.957974e-01, 1.340900e+00, 1.019239e+00, 2.555633e-01, 1.145021e+00, 1.259201e-01,
1.200000e+00	1.711372e+00, 1.835921e-02, 8.295916e-02, 1.673998e-01, 5.311800e-01, 8.403231e-01, 1.023977e+00, 2.133360e-01, 2.379055e+00, 2.516275e-01, 1.221455e+00, 7.541211e-01, 1.932969e-01, 6.189842e-01, 3.184341e-01, 1.472276e+00, 1.234231e+00, 3.255106e-01, 1.130448e+00, 8.709099e-02,
1.400000e+00	1.801834e+00, 4.163707e-02, 5.269631e-02, 1.397678e-01, 5.387295e-01, 7.351907e-01, 1.319297e+00, 1.958796e-01, 1.518523e+00, 2.544832e-01, 1.194538e+00, 1.029002e+00, 1.158288e-01, 4.934304e-01, 1.700198e-01, 1.135226e+00, 1.010810e+00, 3.452034e-01, 1.132529e+00, 6.160001e-02,
1.600000e+00	1.446518e+00, 1.066910e-01, 3.389493e-02, 7.613332e-02, 5.521049e-01, 9.409636e-01, 1.083872e+00, 1.706513e-01, 1.787327e+00, 2.526793e-01, 1.110860e+00, 1.175666e+00, 1.065967e-01, 5.245701e-01, 9.130150e-02, 1.303359e+00, 1.014804e+00, 4.879240e-01, 1.031432e+00, 4.103714e-02,
1.800000e+00	1.467911e+00, 1.330504e-01, 2.264724e-02, 5.165006e-02, 5.505050e-01, 8.445357e-01, 9.105677e-01, 9.463983e-02, 1.746434e+00, 3.155102e-01, 1.223290e+00, 1.006036e+00, 9.547901e-02, 6.119374e-01, 6.389097e-02, 1.272899e+00, 9.834084e-01, 5.086909e-01, 9.890168e-01, 3.002205e-02,
2.000000e+00	1.482595e+00, 2.087760e-01, 2.219640e-02, 4.467064e-02, 5.985790e-01, 8.211219e-01, 1.093132e+00, 9.113280e-02, 1.344864e+00, 3.465911e-01, 1.214473e+00, 1.002965e+00, 6.903671e-02, 6.253016e-01, 3.697742e-02, 1.130175e+00, 1.132720e+00, 6.895554e-01, 1.224574e+00, 1.961947e-02,
0.000000e+00	1.135712e+00, 1.858237e+00, 3.048713e+00, 2.808131e+00, 9.100052e-02, 2.867375e+00, 2.642622e+00, 5.230827e-01, 1.984681e+00, 1.501975e+00, 1.214581e+00, 4.072521e-01, 2.888541e+00, 3.131552e-01, 1.180028e+00, 2.170069e+00, 2.872164e-01, 2.659116e+00, 1.323960e+00, 5.141656e-01,
2.000000e-01	1.148499e+00, 1.080379e+00, 1.992239e+00, 2.032321e+00, 5.616315e-02, 1.741613e+00, 2.158821e+00, 7.211164e-01, 2.404750e+00, 9.907463e-01, 7.736848e-01, 6.015157e-01, 1.393878e+00, 2.995874e-01, 7.446530e-01, 1.728838e+00, 1.922542e-01, 1.980154e+00, 1.181533e+00, 8.945561e-01,
4.000000e-01	1.107948e+00, 8.125573e-01, 2.043622e+00, 1.802601e+00, 5.595693e-02, 1.008094e+00, 2.563957e+00, 6.763800e-01, 2.011737e+00, 8.676618e-01, 5.243843e-01, 7.982428e-01, 8.792830e-01, 2.938929e-01, 4.638881e-01, 1.394573e+00, 2.844459e-01, 1.389344e+00, 1.079872e+00, 9.239481e-01,
6.000000e-01	1.232363e+00, 6.083619e-01, 1.852672e+00, 1.214352e+00, 9.257796e-02, 1.219555e+00, 2.236387e+00, 7.044126e-01, 2.340022e+00, 5.531798e-01, 4.299395e-01, 1.011520e+00, 4.263771e-01, 2.070522e-01, 2.661637e-01, 1.454883e+00, 5.464617e-01, 9.884490e-01, 1.035533e+00, 5.932910e-01,
8.000000e-01	1.182530e+00, 3.736134e-01, 1.498752e+00, 9.058895e-01, 1.362622e-01, 9.988859e-01, 1.961970e+00, 7.102526e-01, 2.462549e+00, 6.238022e-01, 2.140189e-01, 9.047622e-01, 2.322780e-01, 1.518495e-01, 1.290704e-01, 1.158821e+00, 7.590908e-01, 1.084075e+00, 1.203317e+00, 5.041384e-01,
1.000000e+00	1.297256e+00, 2.482810e-01, 1.296978e+00, 5.807865e-01, 2.460882e-01, 9.310685e-01, 1.534306e+00, 5.391373e-01, 1.952881e+00, 5.163236e-01, 1.837533e-01, 9.189584e-01, 1.319983e-01, 1.064377e-01, 7.596021e-02, 1.401476e+00, 8.039232e-01, 9.395888e-01, 1.130121e+00, 3.779444e-01,
1.200000e+00	1.306616e+00, 2.071077e-01, 1.236430e+00, 4.268298e-01, 3.866694e-01, 7.403550e-01, 1.562572e+00, 5.057970e-01, 2.047241e+00, 4.130260e-01, 1.039759e-01, 8.713784e-01, 8.928988e-02, 9.277266e-02, 4.675406e-02, 1.107244e+00, 7.823028e-01, 7.776248e-01, 9.846117e-01, 2.451910e-01,
1.400000e+00	1.344091e+00, 1.687344e-01, 1.266733e+00, 3.043782e-01, 4.206296e-01, 1.034604e+00, 1.409693e+00, 3.796588e-01, 1.863098e+00, 4.543270e-01, 9.748663e-02, 1.011246e+00, 6.878566e-02, 6.566077e-02, 3.524888e-02, 1.075208e+00, 1.078455e+00, 8.129055e-01, 1.067201e+00, 2.243966e-01,
1.600000e+00	8.767586e-01, 1.422253e-01, 1.066128e+00, 1.974961e-01, 5.269765e-01, 9.694834e-01, 1.538073e+00, 2.689674e-01, 1.662857e+00, 4.549740e-01, 1.084517e-01, 1.037077e+00, 4.556646e-02, 4.292908e-02, 3.371954e-02, 1.048119e+00, 9.474836e-01, 9.383426e-01, 1.121620e+00, 2.077872e-01,
1.800000e+00	8.556951e-01, 1.916821e-01, 1.057151e+00, 1.417547e-01, 6.027197e-01, 7.174424e-01, 1.094069e+00, 1.787307e-01, 1.700317e+00, 4.549609e-01, 1.920643e-01, 9.874463e-01, 6.393486e-02, 3.584278e-02, 8.394156e-02, 1.384917e+00, 9.849526e-01, 8.032807e-01, 1.143518e+00, 4.812301e-01,
2.000000e+00	6.275825e-01, 2.464828e-01, 1.043998e+00, 1.109712e-01, 5.784032e-01, 9.284132e-01, 9.986323e-01, 1.488495e-01, 1.292368e+00, 3.427600e-01, 3.763908e-01, 1.057614e+00, 6.175093e-02, 2.545865e-02, 2.383383e-01, 1.136439e+00, 9.407658e-01, 7.559732e-01, 1.182348e+00, 5.518699e-01,
0.000000e+00	1.489952e+00, 1.647619e+00, 7.501592e-01, 1.292315e+00, 1.848582e+00, 3.048086e+00, 2.689559e-01, 9.481065e-01, 2.794498e-01, 3.222406e+00, 1.885457e+00, 1.306716e+00, 2.004446e+00, 1.475437e+00, 1.457902e+00, 5.263329e-01, 1.155630e+00, 1.811767e+00, 2.218993e+00, 1.939693e+00,
2.000000e-01	1.444952e+00, 1.422780e+00, 5.055230e-01, 1.195697e+00, 1.225666e+00, 1.888609e+00, 3.663934e-01, 7.012973e-01, 3.388491e-01, 1.760962e+00, 1.674368e+00, 8.694984e-01, 1.256728e+00, 1.193319e+00, 1.091317e+00, 6.308317e-01, 5.933391e-01, 1.109133e+00, 1.284094e+00, 1.594042e+00,
4.000000e-01	1.626657e+00, 1.158954e+00, 4.255549e-01, 1.166696e+00, 9.326796e-01, 1.274739e+00, 8.102581e-01, 6.459520e-01, 8.420557e-01, 1.752269e+00, 1.558805e+00, 6.274743e-01, 1.144266e+00, 1.179707e+00, 1.083773e+00, 7.709562e-01, 4.333616e-01, 9.290100e-01, 8.176237e-01, 1.413021e+00,
6.000000e-01	1.626978e+00, 7.654489e-01, 3.106106e-01, 1.038541e+00, 6.588660e-01, 1.075954e+00, 8.178998e-01, 5.736014e-01, 1.159597e+00, 8.243638e-01, 1.344588e+00, 4.513639e-01, 6.269138e-01, 1.160823e+00, 6.822384e-01, 8.736327e-01, 5.040895e-01, 8.902554e-01, 5.876719e-01, 7.862274e-01,
8.000000e-01	1.626559e+00, 6.739398e-01, 2.609408e-01, 8.522508e-01, 5.662586e-01, 1.055133e+00, 1.032606e+00, 4.777366e-01, 1.457950e+00, 4.863832e-01, 1.422073e+00, 7.125692e-01, 3.982201e-01, 9.722271e-01, 7.141352e-01, 9.250056e-01, 6.333400e-01, 7.461853e-01, 5.120478e-01, 5.484787e-01,
1.000000e+00	1.526501e+00, 4.905992e-01, 1.706172e-01, 5.441727e-01, 5.715912e-01, 9.045717e-01, 1.059802e+00, 3.747571e-01, 1.702273e+00, 3.282403e-01, 1.149529e+00, 7.786110e-01, 2.150264e-01, 1.095599e+00, 3.894455e-01, 1.080405e+00, 9.293206e-01, 6.357145e-01, 5.241072e-01, 3.694317e-01,
1.200000e+00	1.353215e+00, 3.125397e-01, 1.287636e-01, 4.533572e-01, 6.028081e-01, 1.043584e+00, 1.278258e+00, 2.658631e-01, 1.594566e+00, 2.358138e-01, 1.186706e+00, 8.307385e-01, 1.492053e-01, 1.022923e+00, 2.206905e-01, 1.074931e+00, 8.228746e-01, 6.985335e-01, 4.332121e-01, 1.820758e-01,
1.400000e+00	1.248838e+00, 3.123127e-01, 1.055150e-01, 2.816945e-01, 6.174795e-01, 8.034729e-01, 1.260040e+00, 2.051597e-01, 1.632074e+00, 1.532182e-01, 1.151249e+00, 8.841038e-01, 1.348831e-01, 1.001981e+00, 1.392602e-01, 1.230247e+00, 8.433140e-01, 7.477550e-01, 5.544538e-01, 1.693202e-01,
1.600000e+00	1.440272e+00, 2.393113e-01, 5.925675e-02, 2.093583e-01, 4.672231e-01, 8.490314e-01, 1.178025e+00, 1.986347e-01, 1.855294e+00, 7.549593e-02, 1.046637e+00, 1.057399e+00, 1.050355e-01, 7.855045e-01, 9.558319e-02, 1.076149e+00, 9.170111e-01, 7.641241e-01, 7.431540e-01, 1.319422e-01,
1.800000e+00	1.526858e+00, 2.315564e-01, 5.024050e-02, 1.511903e-01, 5.644670e-01, 8.053128e-01, 1.048784e+00, 1.181965e-01, 1.653560e+00, 8.092555e-02, 1.180629e+00, 9.609479e-01, 8.613734e-02, 8.234345e-01, 6.237901e-02, 1.082906e+00, 9.080161e-01, 7.174361e-01, 6.324219e-01, 9.134778e-02,
2.000000e+00	1.395881e+00, 2.910082e-01, 3.362481e-02, 1.038074e-01, 6.249773e-01, 8.983942e-01, 1.145390e+00, 9.489703e-02, 1.570637e+00, 8.029501e-02, 1.157757e+00, 1.114450e+00, 9.897168e-02, 8.746579e-01, 4.040077e-02, 1.177779e+00, 9.564584e-01, 6.777224e-01, 7.564858e-01, 7.119752e-02,
0.000000e+00	1.595566e+00, 1.962684e+00, 2.285050e+00, 2.624306e+00, 8.606258e-01, 1.301279e+00, 2.041884e+00, 1.315696e+00, 1.401611e+00, 1.728162e+00, 7.346048e-01, 1.814071e+00, 5.250362e-01, 1.555767e+00, 3.820835e-02, 2.997226e+00, 1.720669e-01, 2.831848e+00, 1.854504e+00, 3.045310e+00,
2.000000e-01	1.467513e+00, 1.301295e+00, 1.535538e+00, 1.758894e+00, 6.322788e-01, 1.022024e+00, 1.243732e+00, 9.855148e-01, 1.124078e+00, 1.069221e+00, 5.281293e-01, 1.821532e+00, 4.581119e-01, 1.335389e+00, 3.306759e-01, 1.865793e+00, 1.195985e-01, 1.825044e+00, 9.223077e-01, 1.583113e+00,
4.000000e-01	1.374191e+00, 9.225073e-01, 1.630796e+00, 1.774286e+00, 6.067568e-01, 7.617771e-01, 1.327541e+00, 7.022531e-01, 9.002880e-01, 8.046848e-01, 2.826035e-01, 1.161767e+00, 2.560993e-01, 8.593157e-01, 5.183565e-01, 1.503297e+00, 2.085975e-01, 1.225071e+00, 7.193126e-01, 1.304447e+00,
6.000000e-01	9.051156e-01, 7.528696e-01, 1.416344e+00, 1.365893e+00, 6.489754e-01, 1.004889e+00, 1.073528e+00, 4.141006e-01, 1.232626e+00, 4.946587e-01, 2.320135e-01, 1.096171e+00, 1.760494e-01, 6.391988e-01, 6.345386e-01, 1.377091e+00, 4.191916e-01, 1.236983e+00, 7.542010e-01, 8.165617e-01,
8.000000e-01	9.477023e-01, 6.525678e-01, 1.593507e+00, 1.142301e+00, 5.439687e-01, 1.141852e+00, 9.753643e-01, 3.589185e-01, 1.066395e+00, 3.391927e-01, 1.347279e-01, 6.771978e-01, 1.382507e-01, 5.774588e-01, 6.687671e-01, 1.467077e+00, 7.322259e-01, 1.093777e+00, 7.074599e-01, 7.867480e-01,
1.000000e+00	6.695735e-01, 4.566791e-01, 8.214706e-01, 7.077500e-01, 6.301738e-01, 7.415472e-01, 1.191386e+00, 2.498164e-01, 1.449508e+00, 2.636340e-01, 1.412964e-01, 8.007128e-01, 8.006072e-02, 3.990687e-01, 7.902343e-01, 1.234027e+00, 8.087238e-01, 1.103115e+00, 8.067779e-01, 8.228178e-01,
1.200000e+00	5.392750e-01, 5.835534e-01, 1.175419e+00, 5.491788e-01, 5.642825e-01, 9.612602e-01, 1.299286e+00, 1.862604e-01, 1.374856e+00, 2.691422e-01, 1.283041e-01, 1.062033e+00, 8.161036e-02, 3.067457e-01, 5.828480e-01, 1.331408e+00, 7.900258e-01, 1.048624e+00, 1.228888e+00, 8.241822e-01,
1.400000e+00	4.901013e-01, 3.738187e-01, 1.157294e+00, 4.531221e-01, 7.110584e-01, 9.630974e-01, 1.104009e+00, 1.145223e-01, 1.354180e+00, 3.004671e-01, 2.217860e-01, 9.704011e-01, 1.068363e-01, 2.397204e-01, 7.218333e-01, 1.243113e+00, 7.555297e-01, 8.918632e-01, 1.196093e+00, 1.193090e+00,
1.600000e+00	3.131631e-01, 4.296300e-01, 1.111556e+00, 2.741770e-01, 6.232638e-01, 8.184002e-01, 1.000635e+00, 9.467363e-02, 1.620617e+00, 3.537264e-01, 2.880604e-01, 9.005630e-01, 7.820805e-02, 1.481694e-01, 7.810229e-01, 1.252375e+00, 9.987705e-01, 9.418716e-01, 9.810896e-01, 1.169854e+00,
1.800000e+00	2.325423e-01, 3.052549e-01, 7.365964e-01, 1.860784e-01, 5.246107e-01, 8.068990e-01, 1.026547e+00, 7.793190e-02, 1.486029e+00, 3.275929e-01, 4.970062e-01, 1.095182e+00, 9.921314e-02, 1.171628e-01, 7.603185e-01, 1.459038e+00, 1.115345e+00, 8.985539e-01, 1.026663e+00, 1.104078e+00,
2.000000e+00	1.792287e-01, 3.640161e-01, 5.288236e-01, 1.678222e-01, 6.854072e-01, 7.075992e-01, 1.270556e+00, 7.419421e-02, 1.558154e+00, 3.346887e-01, 6.738953e-01, 1.005862e+00, 8.350080e-02, 1.036937e-01, 8.181676e-01, 1.197221e+00, 9.802655e-01, 7.668209e-01, 1.167354e+00, 1.176976e+00,
0.000000e+00	2.357490e+00, 6.335039e-01, 9.120528e-01, 2.113350e+00, 9.445910e-01, 1.618851e+00, 4.206392e-01, 2.052375e+00, 4.804033e-01, 1.539490e+00, 1.823184e+00, 8.152657e-01, 6.566800e-01, 3.687755e-01, 1.787172e+00, 1.417745e+00, 1.137614e+00, 1.993457e+00, 1.453311e+00, 1.785391e+00,
2.000000e-01	2.346265e+00, 5.577482e-01, 5.922997e-01, 1.065735e+00, 7.465166e-01, 9.573186e-01, 7.156386e-01, 1.517998e+00, 7.994884e-01, 9.924186e-01, 1.449979e+00, 4.877399e-01, 5.450808e-01, 4.894440e-01, 1.272177e+00, 8.315871e-01, 1.008933e+00, 1.593060e+00, 1.621826e+00, 1.183952e+00,
4.000000e-01	1.938859e+00, 5.699313e-01, 4.626071e-01, 9.713922e-01, 6.531865e-01, 9.561595e-01, 8.804443e-01, 9.811217e-01, 1.174762e+00, 9.060161e-01, 1.366881e+00, 6.268910e-01, 4.006196e-01, 6.667703e-01, 8.731562e-01, 8.207272e-01, 9.763467e-01, 1.271960e+00, 1.239031e+00, 9.009285e-01,
6.000000e-01	1.868125e+00, 4.935447e-01, 3.599651e-01, 5.402506e-01, 5.450350e-01, 1.028246e+00, 1.131918e+00, 6.110355e-01, 1.315220e+00, 7.470829e-01, 1.107507e+00, 8.436763e-01, 2.591526e-01, 6.330042e-01, 4.667427e-01, 8.789736e-01, 9.781313e-01, 1.037213e+00, 1.128705e+00, 4.887085e-01,
8.000000e-01	1.813320e+00, 4.037738e-01, 2.280152e-01, 4.457059e-01, 5.460305e-01, 9.399215e-01, 1.204425e+00, 4.163953e-01, 1.974598e+00, 6.831213e-01, 1.203425e+00, 7.985261e-01, 1.826651e-01, 7.416340e-01, 3.086489e-01, 9.555270e-01, 9.972898e-01, 1.115160e+00, 9.625142e-01, 4.006052e-01,
1.000000e+00	1.571751e+00, 3.091969e-01, 1.662472e-01, 2.961332e-01, 5.818593e-01, 9.746228e-01, 1.067152e+00, 3.063478e-01, 1.947034e+00, 3.787512e-01, 1.062012e+00, 8.485773e-01, 1.397753e-01, 6.200195e-01, 1.918105e-01, 8.431838e-01, 1.002204e+00, 8.896217e-01, 1.171762e+00, 2.403645e-01,
1.200000e+00	1.795194e+00, 2.467263e-01, 1.283701e-01, 1.860202e-01, 5.907754e-01, 8.767853e-01, 1.169206e+00, 2.447270e-01, 1.482376e+00, 4.466066e-01, 1.175213e+00, 7.964455e-01, 1.303185e-01, 6.042733e-01, 1.143031e-01, 8.754523e-01, 9.781118e-01, 8.608181e-01, 1.035444e+00, 1.707423e-01,
1.400000e+00	1.612316e+00, 2.503773e-01, 9.412360e-02, 1.568008e-01, 6.794967e-01, 8.547413e-01, 1.067886e+00, 1.580723e-01, 1.963767e+00, 4.603778e-01, 1.272558e+00, 9.536022e-01, 1.184927e-01, 8.390549e-01, 7.141186e-02, 1.231197e+00, 1.017917e+00, 8.270437e-01, 1.052221e+00, 1.021564e-01,
1.600000e+00	1.970327e+00, 2.603318e-01, 6.202052e-02, 9.816047e-02, 6.821962e-01, 7.223757e-01, 1.150704e+00, 1.046417e-01, 1.588010e+00, 3.453796e-01, 1.225760e+00, 9.984079e-01, 1.179752e-01, 7.365153e-01, 3.947477e-02, 1.207896e+00, 1.074785e+00, 8.534959e-01, 1.172163e+00, 5.983212e-02,
1.800000e+00	1.513118e+00, 3.068720e-01, 4.899393e-02, 9.019086e-02, 5.836364e-01, 7.501478e-01, 1.236626e+00, 8.643982e-02, 1.628732e+00, 2.972814e-01, 1.017939e+00, 9.595037e-01, 1.297384e-01, 7.274511e-01, 2.167512e-02, 1.203921e+00, 1.116774e+00, 8.255286e-01, 8.709755e-01, 5.023911e-02,
2.000000e+00	1.250591e+00, 2.742888e-01, 3.372099e-02, 6.859967e-02, 6.706337e-01, 8.597150e-01, 1.173993e+00, 6.937649e-02, 1.785591e+00, 2.821263e-01, 1.201115e+00, 8.369486e-01, 1.110970e-01, 7.123904e-01, 1.643651e-02, 1.065932e+00, 1.077768e+00, 7.778926e-01, 9.511945e-01, 4.522785e-02,
0.000000e+00	2.546965e+00, 1.320744e+00, 2.247547e+00, 1.442215e+00, 1.056623e-01, 7.310938e-01, 1.296874e+00, 8.434725e-01, 2.660155e+00, 2.470793e+00, 2.073380e+00, 1.380101e+00, 1.467020e+00, 7.231040e-01, 7.759580e-01, 6.465184e-01, 6.272401e-02, 1.637639e+00, 1.926906e+00, 1.832827e+00,
2.000000e-01	2.177333e+00, 9.592206e-01, 1.897863e+00, 1.359744e+00, 3.375447e-01, 5.669762e-01, 9.003549e-01, 8.028035e-01, 2.480609e+00, 1.683376e+00, 1.314268e+00, 1.371346e+00, 1.048536e+00, 7.555651e-01, 4.429697e-01, 8.454762e-01, 1.927491e-01, 1.499262e+00, 1.952814e+00, 1.317186e+00,
4.000000e-01	2.195474e+00, 6.403443e-01, 1.323564e+00, 8.990546e-01, 5.224776e-01, 4.574345e-01, 8.022405e-01, 8.455378e-01, 1.760558e+00, 1.390685e+00, 8.935013e-01, 1.209393e+00, 5.745754e-01, 7.526726e-01, 2.656773e-01, 8.224703e-01, 4.637838e-01, 1.559323e+00, 1.470546e+00, 8.388588e-01,
6.000000e-01	1.989123e+00, 4.171224e-01, 1.253433e+00, 8.093571e-01, 6.438749e-01, 5.169927e-01, 6.956399e-01, 4.641119e-01, 1.546884e+00, 1.064895e+00, 7.150949e-01, 1.149234e+00, 3.622544e-01, 6.175949e-01, 1.878583e-01, 1.030424e+00, 7.025922e-01, 1.465153e+00, 1.280281e+00, 5.843822e-01,
8.000000e-01	1.623206e+00, 3.894122e-01, 1.375093e+00, 5.665212e-01, 7.115736e-01, 6.750350e-01, 6.818797e-01, 4.582481e-01, 1.661327e+00, 7.188324e-01, 3.812554e-01, 1.138443e+00, 2.781595e-01, 4.830278e-01, 1.561558e-01, 9.193013e-01, 7.817932e-01, 1.531504e+00, 1.210458e+00, 3.133901e-01,
1.000000e+00	1.621619e+00, 4.359919e-01, 1.169064e+00, 3.133080e-01, 6.992716e-01, 6.595127e-01, 6.498522e-01, 2.952176e-01, 1.570688e+00, 7.289892e-01, 3.032904e-01, 1.149461e+00, 2.270568e-01, 3.376585e-01, 2.008336e-01, 9.986160e-01, 7.592106e-01, 1.167398e+00, 1.365820e+00, 2.231159e-01,
1.200000e+00	1.337187e+00, 4.563390e-01, 1.088227e+00, 2.617430e-01, 7.139365e-01, 7.577946e-01, 7.680091e-01, 1.906762e-01, 1.284715e+00, 7.578832e-01, 3.008737e-01, 9.810212e-01, 2.229627e-01, 2.644770e-01, 1.924098e-01, 1.058263e+00, 8.932460e-01, 1.212000e+00, 1.328011e+00, 1.456892e-01,
1.400000e+00	1.071277e+00, 3.864672e-01, 1.167307e+00, 2.290785e-01, 6.362067e-01, 6.700877e-01, 8.417304e-01, 1.356997e-01, 1.725306e+00, 4.963003e-01, 2.575627e-01, 1.129305e+00, 2.031688e-01, 1.855946e-01, 2.771428e-01, 1.068691e+00, 1.071035e+00, 9.942297e-01, 1.064805e+00, 1.223210e-01,
1.600000e+00	8.528083e-01, 4.028693e-01, 1.049551e+00, 1.383001e-01, 6.857664e-01, 8.955274e-01, 8.656606e-01, 9.988704e-02, 1.392288e+00, 5.464425e-01, 3.550548e-01, 1.033346e+00, 2.084322e-01, 1.544965e-01, 3.276919e-01, 1.064716e+00, 1.117875e+00, 8.998653e-01, 1.252022e+00, 2.339520e-01,
1.800000e+00	7.153717e-01, 3.977462e-01, 8.298995e-01, 1.526395e-01, 6.318383e-01, 7.319321e-01, 1.022973e+00, 8.519677e-02, 1.319942e+00, 4.408796e-01, 4.602834e-01, 9.895334e-01, 1.810368e-01, 1.076118e-01, 3.848092e-01, 1.184275e+00, 1.002394e+00, 9.824007e-01, 1.079975e+00, 4.718606e-01,
2.000000e+00	4.070240e-01, 3.758570e-01, 5.466725e-01, 1.016640e-01, 7.106008e-01, 8.798085e-01, 9.120457e-01, 7.309986e-02, 1.578208e+00, 4.898594e-01, 6.489881e-01, 8.710171e-01, 1.889166e-01, 7.965163e-02, 5.207980e-01, 1.234063e+00, 9.110387e-01, 1.030118e+00, 9.348000e-01, 6.884595e-01,
0.000000e+00	2.387711e+00, 2.699618e+00, 5.526013e-01, 2.809591e+00, 2.420962e+00, 6.342989e-01, 1.290632e+00, 1.232611e+00, 1.002329e+00, 2.228826e+00, 2.530887e+00, 1.505717e+00, 2.637973e+00, 1.162885e+00, 1.725432e+00, 1.756867e+00, 1.581400e+00, 2.593900e+00, 5.634266e-01, 2.529957e+00,
2.000000e-01	1.904355e+00, 1.853193e+00, 4.428418e-01, 2.806828e+00, 2.313366e+00, 4.693700e-01, 1.107518e+00, 1.072416e+00, 9.001322e-01, 1.305881e+00, 1.918650e+00, 8.495840e-01, 2.348994e+00, 1.159896e+00, 1.378878e+00, 1.415305e+00, 9.792954e-01, 2.236017e+00, 3.035611e-01, 1.772131e+00,
4.000000e-01	2.140331e+00, 1.438626e+00, 3.454477e-01, 2.129980e+00, 1.768584e+00, 3.794390e-01, 1.015120e+00, 6.884436e-01, 9.722214e-01, 8.242561e-01, 1.980541e+00, 8.512381e-01, 1.631101e+00, 1.498732e+00, 1.115299e+00, 1.146298e+00, 5.366878e-01, 2.297124e+00, 2.266989e-01, 1.052703e+00,
6.000000e-01	1.975670e+00, 8.417324e-01, 2.080705e-01, 1.729105e+00, 1.288763e+00, 5.081949e-01, 1.077652e+00, 5.927748e-01, 1.096459e+00, 4.620141e-01, 1.724553e+00, 6.495713e-01, 1.235373e+00, 1.325871e+00, 1.004543e+00, 1.160238e+00, 4.222092e-01, 1.532776e+00, 1.848862e-01, 6.730648e-01,
8.000000e-01	1.912966e+00, 7.480752e-01, 1.525023e-01, 1.375099e+00, 1.231922e+00, 6.518433e-01, 1.176431e+00, 3.995154e-01, 1.274820e+00, 3.354279e-01, 1.626786e+00, 8.403106e-01, 1.001181e+00, 1.048074e+00, 7.033083e-01, 1.130399e+00, 6.365738e-01, 1.493398e+00, 2.811612e-01, 3.792908e-01,
1.000000e+00	1.639964e+00, 5.121510e-01, 1.218536e-01, 9.351642e-01, 1.200731e+00, 6.304821e-01, 1.237440e+00, 3.992364e-01, 1.319485e+00, 2.101994e-01, 1.394718e+00, 7.545211e-01, 8.226062e-01, 1.155614e+00, 5.288600e-01, 1.123764e+00, 7.608775e-01, 1.300716e+00, 3.472194e-01, 2.351409e-01,
1.200000e+00	1.636467e+00, 4.016264e-01, 1.039098e-01, 7.946271e-01, 1.057527e+00, 6.867192e-01, 1.239749e+00, 3.040334e-01, 1.723078e+00, 1.495513e-01, 1.284311e+00, 8.980673e-01, 8.361117e-01, 1.044448e+00, 3.975137e-01, 1.112082e+00, 8.691281e-01, 1.264343e+00, 4.534443e-01, 1.731983e-01,
1.400000e+00	1.876871e+00, 3.731444e-01, 6.597547e-02, 5.017627e-01, 9.794209e-01, 7.432577e-01, 1.303498e+00, 2.144434e-01, 1.563618e+00, 8.292841e-02, 1.159389e+00, 8.257880e-01, 5.908473e-01, 9.313156e-01, 2.526053e-01, 1.163188e+00, 9.313336e-01, 1.291069e+00, 4.613960e-01, 1.425667e-01,
1.600000e+00	1.593294e+00, 3.117961e-01, 5.304223e-02, 3.546045e-01, 1.026765e+00, 7.974321e-01, 1.349360e+00, 1.865765e-01, 1.588544e+00, 4.959339e-02, 1.097464e+00, 1.031990e+00, 4.760083e-01, 1.031944e+00, 1.738660e-01, 1.208706e+00, 8.781825e-01, 1.290804e+00, 6.081251e-01, 1.003421e-01,
1.800000e+00	1.478851e+00, 3.580247e-01, 3.267059e-02, 2.930988e-01, 8.309419e-01, 8.836034e-01, 1.119897e+00, 1.415404e-01, 1.417573e+00, 4.419389e-02, 1.148404e+00, 9.483166e-01, 3.614030e-01, 9.012798e-01, 1.137769e-01, 1.216358e+00, 9.908123e-01, 1.090822e+00, 6.031704e-01, 5.899692e-02,
2.000000e+00	1.773120e+00, 2.992785e-01, 3.100568e-02, 1.767805e-01, 7.536697e-01, 8.445138e-01, 1.223541e+00, 1.265561e-01, 1.285162e+00, 4.094134e-02, 1.165279e+00, 1.116079e+00, 3.328471e-01, 8.677422e-01, 6.934687e-02, 1.251858e+00, 1.093594e+00, 1.107774e+00, 6.869115e-01, 4.227296e-02,
0.000000e+00	2.560839e+00, 2.225154e+00, 1.118498e-01, 1.549147e+00, 3.721028e-01, 8.743656e-01, 1.407230e+00, 2.559987e+00, 2.057465e+00, 2.261524e+00, 5.021056e-01, 2.915394e+00, 2.612210e+00, 1.608152e+00, 1.729876e+00, 3.232282e-01, 4.773247e-01, 2.988342e+00, 2.760022e+00, 2.326463e+00,
2.000000e-01	2.658674e+00, 1.588086e+00, 8.457077e-02, 1.583433e+00, 5.850557e-01, 4.216691e-01, 1.296299e+00, 2.087197e+00, 1.639361e+00, 2.027276e+00, 6.694168e-01, 1.978701e+00, 1.263614e+00, 1.275643e+00, 8.616355e-01, 1.769164e-01, 3.041047e-01, 2.758074e+00, 1.808490e+00, 1.264144e+00,
4.000000e-01	2.331390e+00, 9.247508e-01, 6.220572e-02, 1.270919e+00, 5.516174e-01, 3.721517e-01, 9.943577e-01, 1.185923e+00, 1.493617e+00, 1.282378e+00, 7.904565e-01, 1.632562e+00, 8.978425e-01, 1.013141e+00, 4.443190e-01, 1.909888e-01, 2.630076e-01, 2.144997e+00, 1.477409e+00, 9.375163e-01,
6.000000e-01	2.112000e+00, 8.433612e-01, 3.836734e-02, 1.546664e+00, 8.214440e-01, 5.205715e-01, 6.783642e-01, 8.522406e-01, 1.105302e+00, 1.066354e+00, 1.048612e+00, 1.150179e+00, 5.357590e-01, 7.169002e-01, 2.754704e-01, 1.946405e-01, 3.573790e-01, 1.544779e+00, 1.316449e+00, 6.472569e-01,
8.000000e-01	1.756465e+00, 6.389978e-01, 3.166294e-02, 7.895129e-01, 7.435473e-01, 5.470597e-01, 7.877395e-01, 5.454130e-01, 1.034507e+00, 7.621274e-01, 9.660524e-01, 1.002435e+00, 4.023473e-01, 6.466168e-01, 1.615011e-01, 4.220542e-01, 6.419510e-01, 1.856703e+00, 1.019991e+00, 3.245829e-01,
1.000000e+00	1.850519e+00, 7.250920e-01, 2.040759e-02, 6.921051e-01, 8.871570e-01, 6.951904e-01, 8.032064e-01, 4.597909e-01, 1.277835e+00, 5.259518e-01, 9.551474e-01, 8.975690e-01, 3.163917e-01, 7.619293e-01, 1.007612e-01, 4.688343e-01, 6.397481e-01, 1.536434e+00, 1.053438e+00, 2.507235e-01,
1.200000e+00	1.608664e+00, 5.725402e-01, 1.654543e-02, 4.750673e-01, 7.921600e-01, 7.107640e-01, 1.122894e+00, 3.296343e-01, 1.369084e+00, 4.957492e-01, 1.053125e+00, 9.040757e-01, 2.838512e-01, 7.151530e-01, 5.442275e-02, 7.386802e-01, 9.076203e-01, 1.155907e+00, 1.111259e+00, 1.587755e-01,
1.400000e+00	1.730236e+00, 5.017635e-01, 1.125814e-02, 3.792526e-01, 9.275657e-01, 8.905513e-01, 9.663692e-01, 2.114864e-01, 1.528255e+00, 4.587576e-01, 1.138252e+00, 8.954148e-01, 2.499068e-01, 6.884149e-01, 3.191726e-02, 1.033659e+00, 9.697326e-01, 1.127255e+00, 1.111259e+00, 9.809885e-02,
1.600000e+00	1.732277e+00, 4.167493e-01, 7.255113e-03, 2.673583e-01, 7.716177e-01, 7.186658e-01, 1.155093e+00, 1.534423e-01, 1.359067e+00, 3.064630e-01, 1.117719e+00, 1.037572e+00, 2.439557e-01, 5.810003e-01, 2.255329e-02, 8.946668e-01, 9.764989e-01, 1.350997e+00, 1.099867e+00, 6.698043e-02,
1.800000e+00	1.388429e+00, 3.886860e-01, 4.854630e-03, 2.160362e-01, 9.549854e-01, 7.368392e-01, 9.573229e-01, 1.304789e-01, 1.643966e+00, 3.834480e-01, 1.217440e+00, 1.002147e+00, 2.528914e-01, 7.148769e-01, 1.355172e-02, 9.166416e-01, 1.031760e+00, 1.171235e+00, 1.001316e+00, 4.413877e-02,
2.000000e+00	1.512400e+00, 3.244245e-01, 3.449532e-03, 1.038238e-01, 7.217149e-01, 8.885407e-01, 1.180989e+00, 9.044588e-02, 1.701299e+00, 3.844475e-01, 1.164907e+00, 1.070536e+00, 2.438333e-01, 6.731505e-01, 1.062245e-02, 1.031255e+00, 9.495048e-01, 9.549837e-01, 9.517480e-01, 3.023505e-02,
0.000000e+00	3.702828e-01, 2.755346e+00, 2.599128e-01, 1.084200e-01, 2.980286e-02, 1.413332e+00, 2.744332e+00, 1.462219e+00, 1.151393e+00, 1.658540e+00, 2.123513e+00, 2.464285e+00, 7.181653e-02, 2.463518e-01, 2.584717e+00, 9.348453e-01, 2.799744e+00, 2.120101e+00, 2.808590e+00, 2.283808e+00,
2.000000e-01	6.175057e-01, 1.808280e+00, 1.727215e-01, 5.093929e-01, 9.429696e-02, 7.519301e-01, 2.155093e+00, 1.118995e+00, 9.090299e-01, 1.403033e+00, 1.872222e+00, 1.688532e+00, 4.748685e-02, 3.829223e-01, 1.585631e+00, 7.210551e-01, 1.373524e+00, 1.448056e+00, 2.220920e+00, 1.837506e+00,
4.000000e-01	6.628396e-01, 1.221880e+00, 1.401049e-01, 9.096601e-01, 3.034399e-01, 7.122211e-01, 1.395470e+00, 9.251631e-01, 9.471748e-01, 1.069234e+00, 1.325238e+00, 1.269505e+00, 3.074555e-02, 4.914529e-01, 6.254656e-01, 5.204083e-01, 8.912667e-01, 1.216708e+00, 1.504941e+00, 1.564730e+00,
6.000000e-01	5.727642e-01, 8.761697e-01, 9.585939e-02, 9.646186e-01, 4.694421e-01, 8.056135e-01, 1.380552e+00, 4.340575e-01, 9.407393e-01, 8.052945e-01, 1.613297e+00, 7.046019e-01, 2.830469e-02, 6.279788e-01, 5.256939e-01, 7.192022e-01, 6.479152e-01, 1.489388e+00, 1.824828e+00, 1.189241e+00,
8.000000e-01	4.174799e-01, 9.072282e-01, 6.119528e-02, 8.278245e-01, 5.733282e-01, 7.497394e-01, 1.613597e+00, 3.613504e-01, 1.076472e+00, 6.367823e-01, 1.422414e+00, 7.876818e-01, 3.952563e-02, 6.825903e-01, 3.026999e-01, 8.132528e-01, 5.971098e-01, 1.122709e+00, 1.341181e+00, 1.264932e+00,
1.000000e+00	4.436157e-01, 6.548860e-01, 4.546592e-02, 6.311204e-01, 6.582515e-01, 7.742943e-01, 1.537129e+00, 2.822322e-01, 1.529865e+00, 6.829522e-01, 1.173912e+00, 7.197373e-01, 6.119886e-02, 7.081204e-01, 1.598339e-01, 1.117540e+00, 8.578810e-01, 9.423360e-01, 9.784495e-01, 1.203387e+00,
1.200000e+00	3.213482e-01, 4.728652e-01, 3.583590e-02, 4.576239e-01, 6.718326e-01, 8.032207e-01, 1.504158e+00, 1.758070e-01, 1.759220e+00, 5.882914e-01, 1.229666e+00, 9.082976e-01, 8.825541e-02, 7.477165e-01, 1.416689e-01, 1.026888e+00, 8.066263e-01, 1.054821e+00, 1.083309e+00, 1.270817e+00,
1.400000e+00	2.101053e-01, 4.132503e-01, 2.333317e-02, 3.307973e-01, 7.724482e-01, 7.144873e-01, 1.664999e+00, 1.363718e-01, 1.552379e+00, 4.539397e-01, 1.093667e+00, 1.041792e+00, 1.049790e-01, 7.832262e-01, 1.648867e-01, 1.000186e+00, 9.236360e-01, 8.024876e-01, 1.120575e+00, 1.305679e+00,
1.600000e+00	1.800919e-01, 3.298458e-01, 2.015039e-02, 2.373698e-01, 5.603920e-01, 1.034867e+00, 1.475376e+00, 1.066687e-01, 1.549422e+00, 4.237108e-01, 1.217340e+00, 8.815977e-01, 1.049540e-01, 6.995230e-01, 2.585307e-01, 1.029894e+00, 9.846982e-01, 1.034769e+00, 1.069368e+00, 1.163197e+00,
1.800000e+00	1.293176e-01, 3.469059e-01, 1.227891e-02, 1.743625e-01, 7.573851e-01, 8.951441e-01, 1.331208e+00, 7.907267e-02, 1.849714e+00, 4.154599e-01, 1.262908e+00, 1.075551e+00, 1.201889e-01, 8.247275e-01, 3.787994e-01, 1.258026e+00, 1.123040e+00, 1.052680e+00, 7.358522e-01, 1.511242e+00,
2.000000e+00	9.680072e-02, 2.782075e-01, 8.139548e-03, 9.954315e-02, 7.417801e-01, 9.154737e-01, 1.114754e+00, 6.866871e-02, 1.820216e+00, 2.860548e-01, 1.148503e+00, 1.037376e+00, 1.245151e-01, 6.734402e-01, 4.126386e-01, 9.312457e-01, 1.150484e+00, 9.127765e-01, 9.561029e-01, 1.304672e+00,
0.000000e+00	7.883462e-01, 1.412218e+00, 9.736154e-01, 1.913538e+00, 1.354282e+00, 1.834427e+00, 2.670897e+00, 4.288510e-01, 2.034940e+00, 1.819468e-01, 1.314346e+00, 4.320481e-01, 1.530151e+00, 4.790222e-01, 1.212238e+00, 2.799860e+00, 9.049310e-01, 1.731637e+00, 1.213346e+00, 5.999869e-01,
2.000000e-01	1.007627e+00, 1.170471e+00, 7.819285e-01, 1.717788e+00, 9.475402e-01, 1.025029e+00, 2.295595e+00, 4.931224e-01, 1.892389e+00, 3.090063e-01, 9.229951e-01, 6.827521e-01, 1.346613e+00, 5.638016e-01, 6.756194e-01, 2.562304e+00, 5.264926e-01, 1.689898e+00, 1.484676e+00, 7.911343e-01,
4.000000e-01	1.264191e+00, 7.651624e-01, 7.545718e-01, 1.592566e+00, 7.393135e-01, 7.287728e-01, 2.102933e+00, 5.417981e-01, 1.848995e+00, 3.664186e-01, 1.062162e+00, 1.006636e+00, 9.080954e-01, 5.501827e-01, 3.486324e-01, 1.731203e+00, 6.072755e-01, 1.286406e+00, 1.029566e+00, 4.743754e-01,
6.000000e-01	1.248459e+00, 4.313281e-01, 4.653802e-01, 9.177834e-01, 9.785862e-01, 6.189663e-01, 1.759615e+00, 4.784810e-01, 2.149577e+00, 3.545080e-01, 9.616021e-01, 8.847211e-01, 7.103300e-01, 4.967358e-01, 2.180775e-01, 1.739563e+00, 6.367304e-01, 1.539117e+00, 1.392422e+00, 3.215973e-01,
8.000000e-01	1.322007e+00, 3.328881e-01, 3.404122e-01, 7.742291e-01, 7.208218e-01, 7.176862e-01, 2.142284e+00, 2.812143e-01, 2.173493e+00, 3.703492e-01, 1.019990e+00, 7.438945e-01, 5.593780e-01, 5.065045e-01, 1.209820e-01, 1.362369e+00, 8.699817e-01, 1.128855e+00, 1.373730e+00, 2.696794e-01,
1.000000e+00	1.507609e+00, 2.367601e-01, 2.760758e-01, 5.230605e-01, 7.424507e-01, 8.218304e-01, 1.631285e+00, 2.075268e-01, 1.825982e+00, 3.990585e-01, 1.245289e+00, 1.041257e+00, 3.680861e-01, 4.730424e-01, 6.681615e-02, 1.827394e+00, 9.469604e-01, 1.392412e+00, 9.692654e-01, 1.778698e-01,
1.200000e+00	1.216885e+00, 1.879045e-01, 1.837589e-01, 3.653124e-01, 8.206667e-01, 7.888956e-01, 1.679304e+00, 1.913791e-01, 1.543261e+00, 3.844093e-01, 1.235054e+00, 1.031378e+00, 4.031516e-01, 7.123201e-01, 3.999887e-02, 1.434017e+00, 7.948465e-01, 1.172564e+00, 1.172346e+00, 1.313988e-01,
1.400000e+00	1.327764e+00, 1.974026e-01, 1.380695e-01, 2.357440e-01, 8.393317e-01, 8.453066e-01, 1.329489e+00, 1.267822e-01, 1.558285e+00, 4.250901e-01, 1.131045e+00, 9.730163e-01, 3.315181e-01, 5.715856e-01, 2.267034e-02, 1.231759e+00, 1.112359e+00, 1.007690e+00, 1.292942e+00, 1.041694e-01,
1.600000e+00	1.060145e+00, 2.332200e-01, 1.147068e-01, 1.536785e-01, 6.551619e-01, 9.041100e-01, 1.148910e+00, 1.134521e-01, 1.473191e+00, 4.357983e-01, 1.080895e+00, 8.122702e-01, 2.235031e-01, 5.549790e-01, 1.208560e-02, 1.151812e+00, 1.131686e+00, 1.101056e+00, 9.623751e-01, 5.863319e-02,
1.800000e+00	1.528391e+00, 2.816798e-01, 8.367099e-02, 1.164486e-01, 8.260211e-01, 8.953839e-01, 1.220436e+00, 8.144280e-02, 1.627685e+00, 4.207533e-01, 9.428784e-01, 1.099683e+00, 2.405844e-01, 7.281466e-01, 7.696400e-03, 1.262125e+00, 1.056567e+00, 1.012868e+00, 1.090839e+00, 6.122398e-02,
2.000000e+00	1.426839e+00, 3.184338e-01, 3.783177e-02, 1.006377e-01, 6.814447e-01, 9.849252e-01, 1.063034e+00, 8.210415e-02, 1.724087e+00, 3.750948e-01, 1.235109e+00, 9.039403e-01, 2.236694e-01, 6.748534e-01, 5.700204e-03, 1.164898e+00, 9.660251e-01, 9.308353e-01, 9.975742e-01, 4.353220e-02,
0.000000e+00	3.768996e-01, 2.227762e+00, 1.771737e-02, 1.489024e+00, 1.539173e+00, 2.657997e-01, 1.646925e+00, 8.863099e-01, 2.461474e+00, 1.599844e+00, 1.507041e-02, 1.872183e+00, 6.868344e-01, 1.802283e+00, 3.231472e+00, 1.437509e+00, 9.686687e-01, 2.603086e+00, 2.188861e+00, 3.068127e+00,
2.000000e-01	3.780080e-01, 1.557947e+00, 9.845220e-03, 1.797403e+00, 1.866897e+00, 2.114069e-01, 1.417109e+00, 4.815220e-01, 2.028871e+00, 1.167939e+00, 3.663801e-01, 1.392237e+00, 9.367828e-01, 1.503580e+00, 1.496747e+00, 1.415598e+00, 5.855137e-01, 2.132502e+00, 1.508963e+00, 1.919087e+00,
4.000000e-01	2.335453e-01, 9.535095e-01, 9.626079e-03, 1.653510e+00, 1.143299e+00, 4.020501e-01, 1.191227e+00, 3.352180e-01, 1.669667e+00, 8.794863e-01, 6.265787e-01, 1.259280e+00, 7.567575e-01, 1.047994e+00, 1.184042e+00, 1.596739e+00, 4.502280e-01, 1.770950e+00, 8.153424e-01, 1.572671e+00,
6.000000e-01	1.961553e-01, 8.098422e-01, 6.852951e-03, 1.397117e+00, 1.114679e+00, 4.168612e-01, 9.959593e-01, 2.452494e-01, 1.392062e+00, 5.895993e-01, 8.927583e-01, 1.289348e+00, 8.668982e-01, 7.988064e-01, 8.288112e-01, 1.259328e+00, 6.361991e-01, 1.794566e+00, 7.256614e-01, 1.662440e+00,
8.000000e-01	1.518645e-01, 5.040739e-01, 4.599396e-03, 8.493785e-01, 1.276768e+00, 7.793311e-01, 7.676051e-01, 1.633627e-01, 1.097080e+00, 3.655279e-01, 9.737629e-01, 1.100909e+00, 7.167889e-01, 7.709509e-01, 1.040163e+00, 1.214043e+00, 6.539490e-01, 1.594587e+00, 9.977166e-01, 1.635028e+00,
1.000000e+00	1.141443e-01, 6.541425e-01, 2.993413e-03, 6.716881e-01, 1.192534e+00, 8.106487e-01, 8.550656e-01, 1.662601e-01, 1.434264e+00, 2.207762e-01, 1.029690e+00, 9.924242e-01, 6.940586e-01, 5.905749e-01, 9.639000e-01, 1.231586e+00, 9.516752e-01, 1.586728e+00, 9.374805e-01, 1.303196e+00,
1.200000e+00	9.398939e-02, 5.295069e-01, 2.287470e-03, 4.002991e-01, 9.536220e-01, 6.124164e-01, 9.525968e-01, 1.146865e-01, 1.336405e+00, 3.287822e-01, 8.686751e-01, 9.470934e-01, 5.615247e-01, 6.264386e-01, 8.575247e-01, 1.226064e+00, 8.254763e-01, 1.345416e+00, 5.860275e-01, 1.341576e+00,
1.400000e+00	7.878137e-02, 4.867687e-01, 1.675234e-03, 3.611230e-01, 9.688876e-01, 7.706202e-01, 1.104865e+00, 1.074900e-01, 1.213245e+00, 2.438401e-01, 1.167093e+00, 8.596323e-01, 4.978080e-01, 6.277479e-01, 6.335546e-01, 1.241918e+00, 1.083381e+00, 1.265634e+00, 1.030415e+00, 1.068961e+00,
1.600000e+00	5.350571e-02, 4.251844e-01, 1.368138e-03, 2.309315e-01, 9.031534e-01, 7.273329e-01, 8.880363e-01, 9.377231e-02, 1.396172e+00, 3.580147e-01, 1.130282e+00, 9.205813e-01, 4.255039e-01, 5.576287e-01, 8.246736e-01, 1.208590e+00, 9.678187e-01, 1.102822e+00, 9.265967e-01, 1.319343e+00,
1.800000e+00	4.314884e-02, 3.718144e-01, 8.687782e-04, 1.967978e-01, 8.227813e-01, 8.682012e-01, 8.891519e-01, 9.286910e-02, 1.672122e+00, 2.775562e-01, 1.315378e+00, 9.166677e-01, 3.475459e-01, 6.184235e-01, 7.287941e-01, 1.251653e+00, 1.116710e+00, 9.298703e-01, 9.828922e-01, 1.310069e+00,
2.000000e+00	3.710841e-02, 4.297091e-01, 6.465567e-04, 1.566110e-01, 7.321722e-01, 7.965056e-01, 9.161907e-01, 6.614079e-02, 1.577601e+00, 3.315067e-01, 1.203714e+00, 1.065531e+00, 2.274801e-01, 6.109722e-01, 6.619543e-01, 1.126843e+00, 9.536255e-01, 8.867632e-01, 8.275252e-01, 1.326680e+00,
0.000000e+00	7.874824e-01, 3.408583e+00, 1.383711e+00, 3.357741e-01, 1.108651e+00, 2.070982e-01, 7.739190e-01, 1.314578e+00, 3.269010e-01, 7.278806e-01, 2.586693e+00, 2.173181e+00, 2.214776e+00, 1.045241e+00, 2.876133e+00, 1.811188e-01, 2.238811e+00, 2.868728e+00, 3.130052e-01, 2.923475e+00,
2.000000e-01	8.173024e-01, 1.958430e+00, 1.524320e+00, 6.945679e-01, 1.090260e+00, 2.944544e-01, 5.933491e-01, 1.165423e+00, 3.253202e-01, 4.100876e-01, 1.537014e+00, 1.023495e+00, 1.543528e+00, 9.169314e-01, 1.849748e+00, 1.585591e-01, 1.034616e+00, 2.668001e+00, 3.726999e-01, 1.615626e+00,
4.000000e-01	5.263845e-01, 1.607140e+00, 1.299965e+00, 7.949725e-01, 1.020258e+00, 5.575827e-01, 7.666838e-01, 9.086360e-01, 7.289791e-01, 2.896265e-01, 1.022789e+00, 7.495091e-01, 1.043576e+00, 9.576370e-01, 1.564309e+00, 2.564578e-01, 6.777134e-01, 2.151172e+00, 4.576538e-01, 1.181340e+00,
6.000000e-01	4.970794e-01, 1.032565e+00, 1.133419e+00, 1.134935e+00, 1.054393e+00, 5.142808e-01, 9.178906e-01, 6.687979e-01, 1.094717e+00, 1.816264e-01, 9.833964e-01, 6.083707e-01, 8.740136e-01, 7.329895e-01, 1.121713e+00, 5.051668e-01, 5.127270e-01, 1.998143e+00, 7.533152e-01, 1.231863e+00,
8.000000e-01	3.950821e-01, 7.761406e-01, 7.839754e-01, 8.903405e-01, 9.823175e-01, 7.277557e-01, 1.223945e+00, 5.582188e-01, 1.629496e+00, 1.194512e-01, 5.135350e-01, 5.945997e-01, 5.983765e-01, 6.284007e-01, 9.041368e-01, 6.376132e-01, 5.718718e-01, 1.564974e+00, 8.335632e-01, 1.170431e+00,
1.000000e+00	2.602271e-01, 5.645944e-01, 8.753504e-01, 7.212992e-01, 8.912681e-01, 7.210889e-01, 1.173882e+00, 3.685660e-01, 1.611906e+00, 1.109622e-01, 6.865234e-01, 8.930934e-01, 6.288904e-01, 3.993858e-01, 6.691016e-01, 8.120333e-01, 7.289969e-01, 1.400157e+00, 8.889673e-01, 1.079692e+00,
1.200000e+00	2.265593e-01, 4.227226e-01, 6.508735e-01, 4.811200e-01, 8.500727e-01, 6.038851e-01, 1.461778e+00, 2.206237e-01, 1.461906e+00, 1.397532e-01, 7.032738e-01, 1.028354e+00, 4.404538e-01, 2.548262e-01, 7.656125e-01, 7.624854e-01, 8.467805e-01, 1.401414e+00, 1.181168e+00, 1.283450e+00,
1.400000e+00	1.732972e-01, 2.758802e-01, 3.929719e-01, 4.156489e-01, 7.524281e-01, 7.363172e-01, 1.597725e+00, 1.939260e-01, 1.742065e+00, 2.287238e-01, 8.219975e-01, 9.468941e-01, 3.415748e-01, 2.752430e-01, 5.530901e-01, 8.466936e-01, 8.634532e-01, 1.000859e+00, 1.252111e+00, 1.189155e+00,
1.600000e+00	1.247724e-01, 2.689904e-01, 3.887869e-01, 2.634713e-01, 9.881931e-01, 6.999450e-01, 1.360435e+00, 1.553258e-01, 1.705252e+00, 2.166730e-01, 7.712917e-01, 9.145975e-01, 2.976024e-01, 2.832942e-01, 6.962254e-01, 9.839338e-01, 1.091339e+00, 1.075863e+00, 1.096959e+00, 1.201439e+00,
1.800000e+00	1.070214e-01, 2.833888e-01, 2.625275e-01, 1.937584e-01, 6.745876e-01, 8.867861e-01, 1.199294e+00, 1.223946e-01, 1.725016e+00, 2.911071e-01, 9.091092e-01, 1.010322e+00, 2.008770e-01, 2.759517e-01, 7.435392e-01, 1.219056e+00, 1.073315e+00, 1.154676e+00, 1.184709e+00, 1.293785e+00,
2.000000e+00	8.189511e-02, 2.487066e-01, 1.870167e-01, 1.150341e-01, 7.202722e-01, 8.487191e-01, 1.241214e+00, 8.147930e-02, 1.662151e+00, 3.111198e-01, 1.085820e+00, 9.918916e-01, 2.409851e-01, 3.398394e-01, 6.873307e-01, 8.520013e-01, 1.121873e+00, 8.619174e-01, 1.145838e+00, 1.218987e+00,
0.000000e+00	1.347293e-01, 1.797632e+00, 1.341316e+00, 9.512926e-02, 2.002856e+00, 1.008177e+00, 2.582538e+00, 3.368485e-01, 8.383301e-01, 2.105507e+00, 1.033342e-01, 2.495724e+00, 3.065234e+00, 1.832244e+00, 2.034949e+00, 2.214439e+00, 2.754703e+00, 1.716403e+00, 1.534542e+00, 2.072573e+00,
2.000000e-01	1.013012e-01, 9.518519e-01, 9.307999e-01, 5.214153e-01, 1.709095e+00, 6.635076e-01, 2.277457e+00, 4.593224e-01, 7.191792e-01, 1.756832e+00, 1.410609e-01, 1.800448e+00, 1.871625e+00, 1.200618e+00, 1.059837e+00, 2.197357e+00, 1.300033e+00, 1.706762e+00, 1.029545e+00, 1.960031e+00,
4.000000e-01	8.457883e-02, 1.001532e+00, 7.747732e-01, 7.115699e-01, 1.239727e+00, 3.797304e-01, 1.803907e+00, 4.513588e-01, 7.453314e-01, 1.100792e+00, 2.408820e-01, 1.050603e+00, 1.755805e+00, 1.024533e+00, 1.036171e+00, 1.466866e+00, 1.003849e+00, 1.361281e+00, 5.961610e-01, 1.389901e+00,
6.000000e-01	7.429459e-02, 9.329795e-01, 7.228483e-01, 5.635021e-01, 1.109048e+00, 3.773895e-01, 1.946862e+00, 4.767439e-01, 9.904500e-01, 8.061936e-01, 5.012366e-01, 7.333332e-01, 1.198987e+00, 6.769237e-01, 8.547763e-01, 1.535956e+00, 9.500847e-01, 1.307767e+00, 7.919197e-01, 1.667716e+00,
8.000000e-01	4.927362e-02, 6.833006e-01, 6.230881e-01, 5.735118e-01, 1.250573e+00, 5.156699e-01, 1.700360e+00, 4.145211e-01, 1.276641e+00, 5.668173e-01, 7.126213e-01, 7.096369e-01, 9.610467e-01, 5.437733e-01, 7.228110e-01, 1.611356e+00, 8.198440e-01, 1.107734e+00, 7.583951e-01, 1.389301e+00,
1.000000e+00	4.283189e-02, 4.674244e-01, 3.166633e-01, 3.635684e-01, 7.688491e-01, 5.011906e-01, 1.844530e+00, 3.644177e-01, 1.689254e+00, 4.265153e-01, 8.080898e-01, 7.996113e-01, 6.628258e-01, 3.833521e-01, 6.924862e-01, 1.346678e+00, 9.609543e-01, 1.048843e+00, 1.053543e+00, 1.347124e+00,
1.200000e+00	3.368628e-02, 4.032187e-01, 2.544589e-01, 2.320184e-01, 9.073838e-01, 6.051107e-01, 1.756833e+00, 2.739875e-01, 1.699774e+00, 3.457021e-01, 9.500863e-01, 8.006953e-01, 5.265543e-01, 3.317709e-01, 7.449415e-01, 1.316902e+00, 8.264374e-01, 1.095977e+00, 1.061816e+00, 1.343076e+00,
1.400000e+00	2.301169e-02, 3.225453e-01, 2.096354e-01, 2.059547e-01, 9.433908e-01, 7.019053e-01, 1.915717e+00, 2.005442e-01, 1.509539e+00, 3.199329e-01, 9.937170e-01, 9.665697e-01, 5.202786e-01, 3.288075e-01, 7.053608e-01, 1.385468e+00, 8.909844e-01, 1.043877e+00, 1.088379e+00, 1.338817e+00,
1.600000e+00	2.097737e-02, 2.994113e-01, 1.361298e-01, 1.832490e-01, 6.821036e-01, 6.981317e-01, 1.669118e+00, 1.462331e-01, 1.661613e+00, 3.677684e-01, 9.064049e-01, 9.799964e-01, 4.040567e-01, 4.074418e-01, 7.785733e-01, 1.249254e+00, 1.003818e+00, 1.106475e+00, 1.202584e+00, 1.230820e+00,
1.800000e+00	1.443270e-02, 3.347271e-01, 1.229029e-01, 1.257105e-01, 7.007970e-01, 8.475824e-01, 1.231972e+00, 1.226607e-01, 1.669197e+00, 3.346101e-01, 1.166291e+00, 9.839526e-01, 3.725430e-01, 4.058366e-01, 7.082177e-01, 1.245523e+00, 9.761703e-01, 1.225714e+00, 1.135887e+00, 1.134561e+00,
2.000000e+00	1.166602e-02, 2.872285e-01, 8.887914e-02, 1.018554e-01, 9.556340e-01, 8.865741e-01, 1.375382e+00, 1.036038e-01, 1.640888e+00, 3.362793e-01, 1.023941e+00, 7.955603e-01, 2.722159e-01, 5.984121e-01, 6.136397e-01, 1.314280e+00, 9.001242e-01, 8.682173e-01, 1.058872e+00, 1.449529e+00,
0.000000e+00	1.686377e+00, 1.230237e+00, 2.977496e+00, 3.298728e-01, 2.836913e-02, 1.676735e+00, 6.115245e-01, 2.571479e+00, 3.689644e-01, 1.331571e+00, 5.723937e-01, 1.761520e+00, 2.561026e+00, 2.040398e+00, 2.228451e+00, 2.861861e+00, 1.037715e+00, 3.017088e-01, 5.105538e-01, 2.215017e-01,
2.000000e-01	1.915490e+00, 9.322679e-01, 2.256806e+00, 5.467222e-01, 5.073004e-02, 1.372892e+00, 4.715926e-01, 1.945726e+00, 3.692346e-01, 9.918454e-01, 3.604635e-01, 1.073692e+00, 9.883174e-01, 1.636107e+00, 1.516893e+00, 1.974598e+00, 8.715302e-01, 3.366595e-01, 3.722150e-01, 2.259650e-01,
4.000000e-01	1.581025e+00, 8.014227e-01, 1.845300e+00, 4.257787e-01, 1.258273e-01, 1.011625e+00, 6.210487e-01, 1.376635e+00, 6.085013e-01, 4.760154e-01, 2.710881e-01, 7.998317e-01, 5.553159e-01, 1.465061e+00, 1.401554e+00, 1.267650e+00, 8.343235e-01, 3.593700e-01, 2.612977e-01, 1.700840e-01,
6.000000e-01	1.067727e+00, 6.133112e-01, 1.724079e+00, 4.872667e-01, 1.930012e-01, 1.053613e+00, 9.820194e-01, 1.017851e+00, 9.884617e-01, 3.196913e-01, 2.219391e-01, 6.440286e-01, 4.515525e-01, 8.900738e-01, 8.957505e-01, 7.248153e-01, 7.110247e-01, 3.421196e-01, 3.861533e-01, 1.879426e-01,
8.000000e-01	9.300474e-01, 5.940771e-01, 1.566141e+00, 4.774672e-01, 3.152141e-01, 9.817185e-01, 1.198379e+00, 1.023139e+00, 1.459245e+00, 2.270426e-01, 1.306675e-01, 7.101540e-01, 2.260602e-01, 6.680085e-01, 7.083124e-01, 8.429561e-01, 9.457369e-01, 4.176416e-01, 5.034640e-01, 3.118547e-01,
1.000000e+00	5.595172e-01, 4.638822e-01, 1.303405e+00, 2.713498e-01, 4.100418e-01, 8.908400e-01, 1.110902e+00, 5.974872e-01, 1.830591e+00, 1.517455e-01, 8.760536e-02, 7.333548e-01, 1.689481e-01, 5.318489e-01, 3.959312e-01, 7.109552e-01, 8.261981e-01, 4.842981e-01, 6.976307e-01, 5.591627e-01,
1.200000e+00	4.891204e-01, 3.800672e-01, 1.409065e+00, 2.205484e-01, 5.919902e-01, 8.516083e-01, 1.140585e+00, 4.993879e-01, 1.809691e+00, 1.380690e-01, 6.747236e-02, 7.986090e-01, 9.731904e-02, 4.076824e-01, 3.133265e-01, 1.054870e+00, 1.005273e+00, 5.572952e-01, 9.408211e-01, 6.856474e-01,
1.400000e+00	4.701987e-01, 3.253019e-01, 1.131921e+00, 1.511763e-01, 5.336422e-01, 9.583537e-01, 1.141495e+00, 3.619138e-01, 1.854706e+00, 1.586750e-01, 8.114120e-02, 9.132409e-01, 6.756144e-02, 2.467496e-01, 4.537708e-01, 7.720251e-01, 9.792189e-01, 5.585339e-01, 8.997043e-01, 1.032567e+00,
1.600000e+00	2.831871e-01, 2.654681e-01, 1.084770e+00, 1.141002e-01, 5.029923e-01, 7.096174e-01, 1.238773e+00, 2.262030e-01, 1.301820e+00, 1.846215e-01, 1.053993e-01, 8.667621e-01, 8.129701e-02, 2.118037e-01, 5.734130e-01, 9.440281e-01, 8.239909e-01, 6.193933e-01, 1.070462e+00, 1.142074e+00,
1.800000e+00	2.561825e-01, 2.865451e-01, 1.227772e+00, 1.010866e-01, 6.301682e-01, 8.286951e-01, 1.315827e+00, 1.792900e-01, 1.593810e+00, 2.059200e-01, 2.013690e-01, 1.067858e+00, 7.833369e-02, 1.793437e-01, 7.193990e-01, 1.021646e+00, 9.252089e-01, 7.234432e-01, 1.064485e+00, 1.240019e+00,
2.000000e+00	1.647325e-01, 2.829344e-01, 9.751239e-01, 7.649428e-02, 6.005544e-01, 8.058333e-01, 1.213952e+00, 1.390573e-01, 1.612334e+00, 2.970864e-01, 3.030713e-01, 8.921120e-01, 8.050432e-02, 1.205079e-01, 5.452935e-01, 1.279551e+00, 9.553319e-01, 6.660334e-01, 9.605843e-01, 1.025472e+00,
0.000000e+00	1.513625e+00, 9.220819e-01, 1.175718e+00, 1.411765e+00, 2.107664e+00, 1.733226e+00, 2.448997e+00, 1.468364e+00, 1.408091e+00, 1.553841e+00, 1.017691e+00, 2.130380e+00, 2.202846e+00, 8.433590e-01, 9.007206e-01, 1.196825e+00, 1.395760e+00, 9.691635e-01, 8.648122e-03, 1.716422e+00,
2.000000e-01	1.857347e+00, 6.614412e-01, 1.065502e+00, 1.087415e+00, 1.676075e+00, 1.540507e+00, 1.574730e+00, 1.344202e+00, 9.965182e-01, 8.411207e-01, 8.626022e-01, 1.860084e+00, 1.560685e+00, 7.310233e-01, 7.999649e-01, 7.094780e-01, 1.016890e+00, 6.667597e-01, 3.486532e-01, 1.587509e+00,
4.000000e-01	1.633274e+00, 7.269363e-01, 9.778626e-01, 1.093581e+00, 1.171630e+00, 1.467332e+00, 1.807524e+00, 1.002889e+00, 9.870170e-01, 6.643708e-01, 5.360149e-01, 1.331985e+00, 1.066268e+00, 5.397438e-01, 5.241464e-01, 7.996566e-01, 1.106722e+00, 6.424734e-01, 6.204782e-01, 8.847770e-01,
6.000000e-01	1.591885e+00, 6.889940e-01, 9.258117e-01, 8.467387e-01, 8.511309e-01, 1.262128e+00, 1.560615e+00, 7.829635e-01, 9.767442e-01, 3.397826e-01, 4.822416e-01, 8.414004e-01, 8.815601e-01, 2.812917e-01, 3.537781e-01, 7.967239e-01, 1.014200e+00, 4.561490e-01, 7.022185e-01, 7.355791e-01,
8.000000e-01	9.833830e-01, 6.574836e-01, 7.738868e-01, 4.984900e-01, 6.170393e-01, 9.214959e-01, 1.590762e+00, 5.287855e-01, 1.097913e+00, 2.704819e-01, 6.640526e-01, 8.312962e-01, 4.983473e-01, 2.385505e-01, 2.182714e-01, 8.168512e-01, 1.007122e+00, 4.364810e-01, 1.048888e+00, 4.987951e-01,
1.000000e+00	8.769996e-01, 5.743418e-01, 5.969493e-01, 4.044427e-01, 5.660819e-01, 9.453178e-01, 1.613045e+00, 5.309486e-01, 1.545061e+00, 2.729552e-01, 7.256102e-01, 8.649728e-01, 2.838359e-01, 2.157994e-01, 1.331554e-01, 8.131620e-01, 1.025837e+00, 4.607364e-01, 1.039932e+00, 5.911511e-01,
1.200000e+00	6.477427e-01, 3.923053e-01, 3.922806e-01, 2.455083e-01, 5.010051e-01, 9.144511e-01, 1.271268e+00, 3.238854e-01, 1.560011e+00, 2.216038e-01, 7.870577e-01, 9.997776e-01, 2.552552e-01, 2.092490e-01, 1.153945e-01, 9.488029e-01, 8.483050e-01, 5.480405e-01, 1.074137e+00, 8.434622e-01,
1.400000e+00	6.079533e-01, 3.693042e-01, 3.256904e-01, 2.371845e-01, 5.467552e-01, 8.002677e-01, 1.336404e+00, 2.808534e-01, 1.639851e+00, 2.893302e-01, 1.150376e+00, 9.210076e-01, 1.623709e-01, 2.548112e-01, 1.962487e-01, 1.074086e+00, 1.128037e+00, 6.420506e-01, 1.211263e+00, 9.586461e-01,
1.600000e+00	4.706218e-01, 3.072913e-01, 1.859955e-01, 1.486244e-01, 6.093209e-01, 7.532447e-01, 1.265634e+00, 1.902108e-01, 1.633392e+00, 3.107411e-01, 9.697628e-01, 1.073661e+00, 1.231787e-01, 3.037556e-01, 3.017709e-01, 1.123534e+00, 1.106746e+00, 6.028854e-01, 1.219632e+00, 1.055466e+00,
1.800000e+00	3.874783e-01, 2.898196e-01, 1.431880e-01, 1.413413e-01, 4.697403e-01, 9.842320e-01, 1.240311e+00, 1.839371e-01, 1.750419e+00, 3.220876e-01, 1.006669e+00, 1.133209e+00, 9.274683e-02, 3.661939e-01, 3.996403e-01, 9.769632e-01, 1.017886e+00, 6.924251e-01, 1.030519e+00, 1.009086e+00,
2.000000e+00	2.724504e-01, 2.670013e-01, 1.129692e-01, 9.620036e-02, 6.701010e-01, 8.346782e-01, 1.118695e+00, 9.225015e-02, 1.852895e+00, 3.816716e-01, 1.100487e+00, 9.159232e-01, 8.292684e-02, 5.170980e-01, 4.951837e-01, 1.166262e+00, 8.415387e-01, 6.751580e-01, 9.680492e-01, 1.036826e+00,
0.000000e+00	1.308746e+00, 6.891227e-01, 2.365514e+00, 2.714684e+00, 6.246486e-01, 1.376935e+00, 1.955774e+00, 1.652555e+00, 2.645987e+00, 2.636890e+00, 2.381260e+00, 2.214153e-01, 1.674392e+00, 2.513462e+00, 6.077661e-01, 7.335424e-01, 2.233656e+00, 2.857528e+00, 9.975788e-01, 9.446252e-01,
2.000000e-01	1.574789e+00, 6.697786e-01, 1.676694e+00, 1.666389e+00, 5.079162e-01, 1.052936e+00, 2.330013e+00, 1.324626e+00, 2.882784e+00, 1.553147e+00, 1.688842e+00, 5.805171e-01, 9.263253e-01, 2.070022e+00, 2.783423e-01, 5.262969e-01, 1.459089e+00, 1.760711e+00, 5.287530e-01, 6.238058e-01,
4.000000e-01	1.522282e+00, 3.510170e-01, 1.439021e+00, 1.188860e+00, 5.287581e-01, 1.020778e+00, 1.956546e+00, 9.511493e-01, 3.410309e+00, 1.019843e+00, 1.206408e+00, 6.527476e-01, 4.879569e-01, 1.881747e+00, 1.798881e-01, 3.891311e-01, 1.422334e+00, 1.789399e+00, 4.209208e-01, 4.205011e-01,
6.000000e-01	1.566659e+00, 2.585634e-01, 1.561622e+00, 8.393684e-01, 5.501335e-01, 1.101738e+00, 2.256880e+00, 7.852304e-01, 2.941931e+00, 7.462365e-01, 7.027755e-01, 8.574912e-01, 2.922287e-01, 1.350147e+00, 9.924259e-02, 5.181960e-01, 1.410082e+00, 1.497116e+00, 2.449693e-01, 3.105816e-01,
8.000000e-01	1.598525e+00, 1.764022e-01, 1.219040e+00, 5.075542e-01, 4.973950e-01, 8.098862e-01, 1.599916e+00, 5.723924e-01, 2.539566e+00, 4.507939e-01, 4.540583e-01, 1.066121e+00, 1.779974e-01, 1.141765e+00, 5.980397e-02, 6.195134e-01, 1.100746e+00, 1.045292e+00, 2.574117e-01, 2.340323e-01,
1.000000e+00	1.280717e+00, 1.050005e-01, 1.134690e+00, 3.597522e-01, 5.028650e-01, 9.413595e-01, 1.797772e+00, 3.971613e-01, 3.063391e+00, 3.243667e-01, 3.221783e-01, 1.087010e+00, 1.344579e-01, 8.052825e-01, 2.946297e-02, 8.451721e-01, 9.626694e-01, 1.146340e+00, 4.281425e-01, 1.203846e-01,
1.200000e+00	1.290566e+00, 9.241457e-02, 1.266296e+00, 2.730344e-01, 5.741665e-01, 9.510409e-01, 1.547586e+00, 2.833633e-01, 2.039579e+00, 1.704195e-01, 2.682783e-01, 8.733344e-01, 1.084795e-01, 5.400751e-01, 2.282958e-02, 8.469804e-01, 1.092064e+00, 9.054605e-01, 6.688701e-01, 1.010500e-01,
1.400000e+00	1.358784e+00, 6.384032e-02, 9.804660e-01, 1.924145e-01, 6.363884e-01, 9.023858e-01, 1.536079e+00, 2.108549e-01, 2.298574e+00, 1.121620e-01, 3.056012e-01, 9.989832e-01, 9.182726e-02, 4.089396e-01, 1.203959e-02, 1.067579e+00, 1.108246e+00, 9.803471e-01, 9.010893e-01, 7.461062e-02,
1.600000e+00	1.725982e+00, 5.831628e-02, 7.877115e-01, 1.306977e-01, 6.189502e-01, 8.308695e-01, 1.613184e+00, 1.274634e-01, 2.078223e+00, 1.269286e-01, 4.067496e-01, 1.045217e+00, 8.938194e-02, 3.097685e-01, 7.504121e-03, 9.305670e-01, 9.755727e-01, 9.368433e-01, 9.864124e-01, 5.708430e-02,
1.800000e+00	1.477711e+00, 8.835255e-02, 7.184703e-01, 7.237631e-02, 6.415182e-01, 7.712409e-01, 1.197405e+00, 1.275116e-01, 2.186645e+00, 1.817576e-01, 6.664025e-01, 1.124636e+00, 1.059411e-01, 2.258818e-01, 8.679452e-03, 1.301124e+00, 1.016682e+00, 8.858803e-01, 8.632369e-01, 3.685100e-02,
2.000000e+00	1.208740e+00, 1.827919e-01, 5.924870e-01, 5.792898e-02, 5.210808e-01, 9.310293e-01, 1.299038e+00, 9.388451e-02, 1.950031e+00, 2.064777e-01, 8.100369e-01, 1.033297e+00, 1.111283e-01, 1.935297e-01, 1.478911e-02, 1.011939e+00, 1.077097e+00, 7.783206e-01, 1.090194e+00, 3.663621e-02,
0.000000e+00	2.460782e+00, 4.063674e-01, 2.289601e+00, 9.827250e-01, 7.423874e-01, 5.229946e-01, 2.734060e+00, 2.343490e+00, 5.875691e-01, 1.504194e+00, 5.679585e-01, 6.738606e-01, 2.076578e+00, 1.338039e-02, 8.853828e-01, 2.016784e+00, 3.078754e-01, 1.547377e+00, 6.899676e-02, 3.900528e-01,
2.000000e-01	2.432224e+00, 5.121745e-01, 1.740925e+00, 9.247969e-01, 8.130295e-01, 6.155988e-01, 2.352443e+00, 2.061308e+00, 1.101025e+00, 9.458576e-01, 5.059847e-01, 5.843425e-01, 1.245817e+00, 1.290829e-02, 6.302931e-01, 1.389159e+00, 5.931033e-01, 1.397056e+00, 4.953419e-01, 3.077024e-01,
4.000000e-01	1.900360e+00, 4.655294e-01, 1.701711e+00, 4.989235e-01, 7.635338e-01, 5.871245e-01, 2.627877e+00, 1.751718e+00, 1.422475e+00, 6.968152e-01, 2.937087e-01, 6.618848e-01, 8.590600e-01, 1.141683e-02, 3.887147e-01, 9.490629e-01, 7.541220e-01, 1.347866e+00, 5.346215e-01, 1.876114e-01,
6.000000e-01	1.847645e+00, 3.627893e-01, 1.791803e+00, 4.667623e-01, 8.169822e-01, 7.177073e-01, 2.437798e+00, 9.311140e-01, 1.354257e+00, 4.889176e-01, 1.977160e-01, 9.583217e-01, 6.486566e-01, 6.908894e-03, 2.403846e-01, 7.227889e-01, 8.577291e-01, 1.058161e+00, 8.922443e-01, 1.323605e-01,
8.000000e-01	1.683195e+00, 3.327009e-01, 1.453248e+00, 2.912972e-01, 7.736360e-01, 7.640055e-01, 1.762810e+00, 7.553476e-01, 1.731037e+00, 2.947929e-01, 1.474232e-01, 9.196112e-01, 4.435598e-01, 6.672185e-03, 1.221869e-01, 7.211326e-01, 1.007785e+00, 1.043706e+00, 9.354004e-01, 7.975112e-02,
1.000000e+00	1.947086e+00, 2.514107e-01, 1.540965e+00, 1.995196e-01, 9.060650e-01, 7.611119e-01, 1.820974e+00, 4.916342e-01, 1.856359e+00, 2.691035e-01, 8.050250e-02, 9.736331e-01, 3.402159e-01, 3.834279e-03, 7.279461e-02, 9.808048e-01, 1.002191e+00, 1.212572e+00, 7.691320e-01, 4.878950e-02,
1.200000e+00	1.741615e+00, 2.285235e-01, 1.239130e+00, 1.533897e-01, 6.824926e-01, 8.466101e-01, 1.811522e+00, 2.745375e-01, 1.638235e+00, 3.277954e-01, 8.418147e-02, 9.886139e-01, 3.224831e-01, 3.084459e-03, 4.011356e-02, 7.976064e-01, 1.078831e+00, 1.099688e+00, 1.056727e+00, 4.377476e-02,
1.400000e+00	1.749881e+00, 2.412320e-01, 1.078498e+00, 1.056174e-01, 7.437206e-01, 7.883731e-01, 1.340938e+00, 2.517445e-01, 1.585666e+00, 3.310282e-01, 1.240695e-01, 1.001489e+00, 2.354219e-01, 2.855767e-03, 2.054329e-02, 1.085913e+00, 1.100100e+00, 9.607489e-01, 1.019522e+00, 2.480319e-02,
1.600000e+00	1.328301e+00, 2.927998e-01, 9.510286e-01, 8.215084e-02, 6.957352e-01, 8.479980e-01, 1.554933e+00, 1.722436e-01, 1.874054e+00, 3.137455e-01, 1.315071e-01, 1.183874e+00, 2.441995e-01, 2.153516e-03, 1.640428e-02, 1.102417e+00, 1.214512e+00, 9.474681e-01, 1.229225e+00, 3.418058e-02,
1.800000e+00	1.009870e+00, 2.882211e-01, 8.330078e-01, 7.270089e-02, 6.380307e-01, 9.448998e-01, 1.520593e+00, 1.091840e-01, 1.494120e+00, 2.850091e-01, 2.990399e-01, 8.868287e-01, 1.782643e-01, 1.896917e-03, 1.130752e-02, 9.351774e-01, 9.730282e-01, 8.742937e-01, 1.210260e+00, 1.287531e-01,
2.000000e+00	7.328364e-01, 3.636891e-01, 7.803597e-01, 5.408192e-02, 6.522613e-01, 7.128888e-01, 1.373174e+00, 1.093301e-01, 1.546954e+00, 3.776242e-01, 4.347983e-01, 8.387829e-01, 1.613843e-01, 1.767889e-03, 3.791793e-02, 1.037711e+00, 8.894665e-01, 8.277274e-01, 1.168531e+00, 3.287117e-01,
0.000000e+00	2.278564e+00, 7.070895e-01, 1.037654e+00, 2.115731e+00, 9.017357e-01, 1.831983e+00, 2.998852e+00, 1.114260e+00, 2.296695e+00, 2.389859e+00, 1.391805e+00, 3.500285e-01, 3.091373e-01, 1.033106e+00, 1.491083e-01, 6.081909e-01, 2.073647e+00, 7.893247e-01, 2.069123e+00, 1.535625e-02,
2.000000e-01	2.053606e+00, 5.347996e-01, 7.204462e-01, 1.392388e+00, 5.750872e-01, 1.481251e+00, 3.168460e+00, 7.713467e-01, 2.358985e+00, 1.636936e+00, 1.365676e+00, 6.177084e-01, 2.427826e-01, 1.292033e+00, 7.876633e-02, 6.919592e-01, 1.273940e+00, 7.038804e-01, 1.440539e+00, 9.295056e-03,
4.000000e-01	1.714856e+00, 3.558022e-01, 6.342707e-01, 1.161377e+00, 4.202492e-01, 1.121446e+00, 2.481630e+00, 5.583885e-01, 2.664662e+00, 1.215914e+00, 1.092603e+00, 6.825567e-01, 1.503872e-01, 9.117741e-01, 5.050157e-02, 7.828078e-01, 1.419067e+00, 4.601530e-01, 9.948555e-01, 8.036723e-03,
6.000000e-01	1.802647e+00, 2.014731e-01, 4.447332e-01, 7.695594e-01, 2.837352e-01, 1.171259e+00, 2.623739e+00, 4.563578e-01, 2.806923e+00, 8.330984e-01, 1.342044e+00, 9.476739e-01, 9.482668e-02, 9.861953e-01, 2.667263e-02, 9.438176e-01, 1.360370e+00, 4.513264e-01, 8.933995e-01, 5.442195e-03,
8.000000e-01	1.824051e+00, 1.797117e-01, 2.693357e-01, 4.367489e-01, 2.773295e-01, 1.008952e+00, 1.967331e+00, 3.726915e-01, 2.176432e+00, 5.460131e-01, 1.105656e+00, 8.481494e-01, 6.060974e-02, 8.959294e-01, 1.498051e-02, 1.068401e+00, 1.294258e+00, 4.759836e-01, 7.072305e-01, 4.621157e-03,
1.000000e+00	1.869246e+00, 1.014995e-01, 1.978119e-01, 3.195370e-01, 3.806719e-01, 8.545576e-01, 1.882568e+00, 3.517200e-01, 1.760677e+00, 3.980328e-01, 1.027715e+00, 1.043540e+00, 4.276950e-02, 8.766888e-01, 1.008439e-02, 8.785211e-01, 1.225414e+00, 4.334674e-01, 8.638811e-01, 4.894411e-03,
1.200000e+00	1.826807e+00, 8.546630e-02, 1.860969e-01, 2.272292e-01, 4.328642e-01, 9.326769e-01, 2.104679e+00, 2.081336e-01, 2.249877e+00, 3.080599e-01, 1.060677e+00, 9.945414e-01, 3.307603e-02, 8.279545e-01, 5.840709e-03, 8.296898e-01, 1.248946e+00, 4.844417e-01, 9.308499e-01, 4.519757e-03,
1.400000e+00	1.709192e+00, 5.997812e-02, 1.338310e-01, 1.768461e-01, 4.959878e-01, 8.798981e-01, 1.426795e+00, 1.718472e-01, 1.907614e+00, 2.367154e-01, 1.103911e+00, 1.007360e+00, 4.255659e-02, 6.021069e-01, 2.506508e-03, 1.012588e+00, 1.128443e+00, 5.315860e-01, 1.018043e+00, 4.942710e-03,
1.600000e+00	1.598525e+00, 8.451783e-02, 8.134037e-02, 1.093975e-01, 4.909725e-01, 8.145258e-01, 1.534387e+00, 1.474182e-01, 1.968203e+00, 1.767303e-01, 1.165114e+00, 1.112726e+00, 3.882021e-02, 7.860145e-01, 1.767554e-03, 1.151122e+00, 7.640144e-01, 5.750753e-01, 9.306561e-01, 5.616361e-03,
1.800000e+00	1.548665e+00, 1.405434e-01, 7.013970e-02, 8.393088e-02, 6.008511e-01, 9.561071e-01, 1.453284e+00, 1.225556e-01, 1.736412e+00, 1.911009e-01, 1.072066e+00, 9.372018e-01, 5.254455e-02, 7.518856e-01, 1.331355e-03, 1.081377e+00, 9.010115e-01, 5.488173e-01, 9.417678e-01, 7.322952e-03,
2.000000e+00	1.355626e+00, 1.751082e-01, 4.430730e-02, 4.882945e-02, 6.143981e-01, 9.614377e-01, 1.294196e+00, 7.254257e-02, 1.959769e+00, 2.218400e-01, 1.274335e+00, 9.783744e-01, 6.512657e-02, 7.343332e-01, 1.034579e-03, 1.077795e+00, 9.942258e-01, 6.802895e-01, 1.006644e+00, 6.835025e-03,
0.000000e+00	1.095684e+00, 2.834932e+00, 8.943278e-01, 2.044516e+00, 2.453989e+00, 2.599870e+00, 8.204537e-01, 2.780165e+00, 2.633890e+00, 2.453069e+00, 2.592306e+00, 1.098750e+00, 1.869357e+00, 1.985844e+00, 1.332952e+00, 1.581346e+00, 8.394213e-01, 2.471000e+00, 9.674520e-01, 1.574241e+00,
2.000000e-01	1.093254e+00, 1.473342e+00, 6.846435e-01, 1.390093e+00, 1.679422e+00, 1.828318e+00, 7.436519e-01, 1.538437e+00, 2.456870e+00, 1.779496e+00, 2.271549e+00, 1.070145e+00, 1.467585e+00, 1.358996e+00, 1.181933e+00, 1.329209e+00, 4.505727e-01, 2.040522e+00, 7.059515e-01, 1.328536e+00,
4.000000e-01	1.145265e+00, 9.079967e-01, 4.019558e-01, 1.603736e+00, 1.151100e+00, 1.203469e+00, 8.907033e-01, 1.338629e+00, 1.984378e+00, 1.071028e+00, 1.794105e+00, 1.025952e+00, 1.057872e+00, 1.475247e+00, 1.051404e+00, 7.381569e-01, 3.412207e-01, 1.478919e+00, 3.709655e-01, 1.073718e+00,
6.000000e-01	1.221242e+00, 6.708728e-01, 3.199531e-01, 1.149639e+00, 6.879233e-01, 1.265742e+00, 7.512725e-01, 9.467829e-01, 1.832716e+00, 6.700763e-01, 1.400751e+00, 1.039030e+00, 8.630879e-01, 1.132883e+00, 8.169738e-01, 6.955523e-01, 5.600565e-01, 1.074177e+00, 2.736669e-01, 1.077432e+00,
8.000000e-01	1.350416e+00, 5.352517e-01, 2.564375e-01, 9.008839e-01, 5.766199e-01, 1.044850e+00, 9.026158e-01, 6.903161e-01, 1.531180e+00, 4.720610e-01, 1.348348e+00, 1.142560e+00, 5.633630e-01, 1.322077e+00, 6.949873e-01, 7.631176e-01, 7.102605e-01, 1.017746e+00, 2.664037e-01, 7.840265e-01,
1.000000e+00	1.466912e+00, 3.988191e-01, 1.985852e-01, 4.695830e-01, 5.458514e-01, 1.009852e+00, 7.042587e-01, 5.305714e-01, 1.339416e+00, 2.965774e-01, 1.418756e+00, 1.130754e+00, 2.907618e-01, 1.209241e+00, 6.934657e-01, 7.920941e-01, 8.509191e-01, 6.888595e-01, 2.692156e-01, 5.449307e-01,
1.200000e+00	1.485849e+00, 3.495301e-01, 1.104034e-01, 4.261661e-01, 4.085457e-01, 9.818378e-01, 9.739989e-01, 4.908772e-01, 1.297664e+00, 1.561989e-01, 1.424170e+00, 1.107905e+00, 2.235906e-01, 1.172802e+00, 7.214996e-01, 1.034749e+00, 9.117348e-01, 7.603985e-01, 2.440030e-01, 3.555571e-01,
1.400000e+00	1.327265e+00, 3.866095e-01, 7.443389e-02, 2.940468e-01, 5.673789e-01, 8.857919e-01, 7.732140e-01, 3.032778e-01, 1.706529e+00, 1.123252e-01, 9.267309e-01, 1.127818e+00, 1.522198e-01, 9.533327e-01, 7.662733e-01, 1.025855e+00, 7.496350e-01, 8.263208e-01, 3.837849e-01, 3.007813e-01,
1.600000e+00	1.532264e+00, 3.529361e-01, 5.344220e-02, 2.053820e-01, 6.235077e-01, 8.813193e-01, 7.416824e-01, 2.591228e-01, 1.400171e+00, 6.943958e-02, 1.265450e+00, 9.562312e-01, 1.073963e-01, 9.633684e-01, 6.060337e-01, 1.363310e+00, 9.608855e-01, 6.705291e-01, 5.083412e-01, 2.124438e-01,
1.800000e+00	1.448687e+00, 2.805487e-01, 4.018237e-02, 1.548869e-01, 6.315347e-01, 8.666242e-01, 8.112470e-01, 1.553705e-01, 1.472622e+00, 3.833486e-02, 1.253795e+00, 1.022421e+00, 9.995437e-02, 9.815280e-01, 4.896117e-01, 1.256299e+00, 1.078225e+00, 7.091237e-01, 5.413066e-01, 1.257657e-01,
2.000000e+00	1.465618e+00, 3.869116e-01, 3.447532e-02, 1.034032e-01, 4.691363e-01, 9.548609e-01, 8.403335e-01, 1.393303e-01, 1.539057e+00, 3.850590e-02, 9.957028e-01, 1.094204e+00, 8.301833e-02, 1.016416e+00, 3.708307e-01, 1.193064e+00, 9.497972e-01, 7.150997e-01, 6.926969e-01, 1.096261e-01,
0.000000e+00	2.755793e-01, 2.427264e+00, 1.468172e-02, 1.204128e+00, 1.743386e+00, 1.804233e+00, 5.878567e-01, 2.448867e+00, 1.762829e+00, 1.944695e+00, 9.202099e-01, 1.320241e+00, 2.271086e+00, 1.399298e+00, 1.731170e+00, 3.031978e+00, 4.668671e-02, 3.153758e+00, 1.218459e+00, 2.745946e+00,
2.000000e-01	5.441590e-01, 1.952303e+00, 1.270537e-02, 1.232170e+00, 1.382329e+00, 1.221091e+00, 5.219776e-01, 1.497535e+00, 1.599103e+00, 1.250679e+00, 1.011162e+00, 1.299139e+00, 1.575287e+00, 9.028971e-01, 1.378707e+00, 1.575074e+00, 2.845911e-02, 2.422201e+00, 9.345045e-01, 2.097411e+00,
4.000000e-01	7.452989e-01, 1.238296e+00, 9.293693e-03, 1.618080e+00, 9.645983e-01, 8.815036e-01, 4.395869e-01, 1.308601e+00, 9.879510e-01, 9.101798e-01, 1.243726e+00, 1.094178e+00, 1.039609e+00, 1.075499e+00, 1.065301e+00, 1.525837e+00, 3.178785e-02, 2.155024e+00, 8.263113e-01, 1.703215e+00,
6.000000e-01	8.195118e-01, 9.431043e-01, 6.123206e-03, 1.157698e+00, 9.403131e-01, 8.265929e-01, 4.663817e-01, 9.387526e-01, 1.004419e+00, 5.855406e-01, 1.280955e+00, 1.094713e+00, 6.749364e-01, 7.820527e-01, 9.461925e-01, 1.253847e+00, 1.912483e-01, 1.607778e+00, 8.161547e-01, 1.332817e+00,
8.000000e-01	8.042438e-01, 6.834983e-01, 4.169484e-03, 8.471709e-01, 8.792295e-01, 7.989210e-01, 6.253250e-01, 5.326404e-01, 1.483873e+00, 4.093431e-01, 1.133319e+00, 8.988493e-01, 5.551811e-01, 7.660599e-01, 9.313027e-01, 1.054643e+00, 4.747819e-01, 1.416156e+00, 6.906088e-01, 1.245912e+00,
1.000000e+00	6.596123e-01, 5.241905e-01, 3.669221e-03, 5.681463e-01, 7.220778e-01, 7.776546e-01, 7.766617e-01, 4.728402e-01, 1.531894e+00, 2.676739e-01, 1.153448e+00, 9.850649e-01, 4.218617e-01, 7.761735e-01, 7.910269e-01, 1.033056e+00, 7.842060e-01, 1.160495e+00, 8.973306e-01, 1.410041e+00,
1.200000e+00	3.920831e-01, 5.426783e-01, 2.657365e-03, 5.381116e-01, 7.178590e-01, 8.538427e-01, 8.245400e-01, 3.073000e-01, 1.560136e+00, 2.279612e-01, 1.203900e+00, 9.853601e-01, 3.342293e-01, 8.187126e-01, 8.896616e-01, 9.834227e-01, 6.521384e-01, 1.157378e+00, 9.365773e-01, 1.306652e+00,
1.400000e+00	3.333433e-01, 4.673958e-01, 1.711750e-03, 2.801777e-01, 7.270107e-01, 7.509289e-01, 9.085350e-01, 2.082351e-01, 1.418400e+00, 2.486766e-01, 1.027569e+00, 8.892528e-01, 2.465887e-01, 7.716134e-01, 8.673921e-01, 1.108364e+00, 8.280140e-01, 1.208309e+00, 9.137006e-01, 1.323850e+00,
1.600000e+00	3.128699e-01, 3.958393e-01, 1.284844e-03, 3.031225e-01, 6.522716e-01, 8.656041e-01, 8.280228e-01, 1.766527e-01, 1.486138e+00, 2.241105e-01, 8.858026e-01, 8.778721e-01, 2.281651e-01, 7.771627e-01, 9.001137e-01, 1.164873e+00, 9.267500e-01, 1.180886e+00, 8.328494e-01, 1.385707e+00,
1.800000e+00	2.529624e-01, 4.176199e-01, 8.663628e-04, 2.125205e-01, 6.492086e-01, 7.507206e-01, 9.716396e-01, 1.183753e-01, 1.426628e+00, 2.475230e-01, 1.282866e+00, 8.613974e-01, 2.131371e-01, 7.171259e-01, 7.500994e-01, 1.049441e+00, 9.619980e-01, 1.007540e+00, 1.053616e+00, 1.326857e+00,
2.000000e+00	1.856833e-01, 3.400659e-01, 7.640147e-04, 1.572857e-01, 7.402773e-01, 7.572748e-01, 8.634098e-01, 9.211945e-02, 1.490680e+00, 1.708636e-01, 1.133271e+00, 9.558720e-01, 1.647394e-01, 7.761656e-01, 9.674370e-01, 1.225592e+00, 9.263229e-01, 8.302814e-01, 9.424926e-01, 9.725425e-01,
