# Supplementary material for: Inference of Vohradský's Models of Genetic Networks by Solving Two-Dimensional Function Optimization Problems
Source: PLoS One. 2013 Dec 30;8(12):e83308. doi: 10.1371/journal.pone.0083308 (PMC3875442; doi:10.1371/journal.pone.0083308)
Supplement: Text S2 — Time-series data used in the ‘Inference in noisy environment’ section (compressed by gzip). (GZ) [file pone.0083308.s002.gz › time_series_data/gene20/100sets/tc.dat513]

Time "G0" "G1" "G2" "G3" "G4" "G5" "G6" "G7" "G8" "G9" "G10" "G11" "G12" "G13" "G14" "G15" "G16" "G17" "G18" "G19"
0.000000e+00	8.922965e-01, 8.627333e-01, 6.233158e-01, 2.468160e+00, 1.515170e+00, 1.810256e+00, 1.079573e+00, 1.045209e+00, 2.006979e+00, 8.729299e-01, 9.490067e-01, 1.829860e+00, 3.049535e+00, 1.397434e+00, 8.985060e-01, 4.037907e-01, 3.065222e+00, 9.150183e-01, 1.747971e+00, 1.996636e+00,
2.000000e-01	4.870629e-01, 4.851810e-01, 6.697401e-01, 2.119779e+00, 1.175237e+00, 1.748529e+00, 1.221068e+00, 9.604838e-01, 1.691663e+00, 4.606259e-01, 6.323985e-01, 2.347856e+00, 1.780713e+00, 9.332491e-01, 7.855642e-01, 5.238951e-01, 1.711963e+00, 5.148009e-01, 1.538031e+00, 1.609805e+00,
4.000000e-01	6.920461e-01, 3.590979e-01, 6.827276e-01, 1.552203e+00, 1.254542e+00, 1.390824e+00, 8.864178e-01, 7.676396e-01, 1.248497e+00, 2.733037e-01, 3.292451e-01, 1.868428e+00, 1.290141e+00, 6.258772e-01, 5.805392e-01, 6.315985e-01, 1.374967e+00, 4.426524e-01, 1.614596e+00, 1.573644e+00,
6.000000e-01	6.325963e-01, 1.951288e-01, 5.457322e-01, 1.461654e+00, 1.008940e+00, 1.104573e+00, 7.170539e-01, 8.168517e-01, 1.090059e+00, 1.654439e-01, 1.778377e-01, 2.032653e+00, 9.941407e-01, 6.838352e-01, 5.972397e-01, 6.596241e-01, 8.076982e-01, 3.341797e-01, 1.571053e+00, 7.294256e-01,
8.000000e-01	5.582232e-01, 1.269676e-01, 3.971359e-01, 1.007347e+00, 1.162484e+00, 5.168014e-01, 4.537572e-01, 6.531443e-01, 9.148616e-01, 8.658106e-02, 1.120395e-01, 1.700571e+00, 5.771447e-01, 8.038010e-01, 6.158422e-01, 4.835069e-01, 6.132548e-01, 3.158664e-01, 1.860295e+00, 6.413730e-01,
1.000000e+00	4.103252e-01, 7.905903e-02, 3.033992e-01, 7.023034e-01, 1.045233e+00, 6.069919e-01, 3.933862e-01, 6.705449e-01, 9.753412e-01, 4.677900e-02, 6.903202e-02, 1.311633e+00, 6.297869e-01, 7.411312e-01, 4.302284e-01, 3.683515e-01, 6.377321e-01, 3.731256e-01, 1.971938e+00, 3.905425e-01,
1.200000e+00	3.598643e-01, 5.054632e-02, 2.430601e-01, 5.649940e-01, 1.211190e+00, 3.389424e-01, 4.243431e-01, 6.705463e-01, 8.924453e-01, 2.848802e-02, 3.774021e-02, 1.527129e+00, 4.436507e-01, 7.564554e-01, 3.585650e-01, 2.281231e-01, 7.158694e-01, 4.072879e-01, 1.984430e+00, 2.571121e-01,
1.400000e+00	2.814158e-01, 2.394836e-02, 2.036579e-01, 4.982861e-01, 1.509058e+00, 2.585388e-01, 4.871701e-01, 7.129488e-01, 7.956044e-01, 1.780840e-02, 2.428120e-02, 1.763247e+00, 4.290718e-01, 7.715555e-01, 2.675751e-01, 1.570887e-01, 5.357548e-01, 4.544615e-01, 2.055646e+00, 1.709530e-01,
1.600000e+00	1.796826e-01, 2.147392e-02, 1.972114e-01, 3.909861e-01, 1.390459e+00, 1.662648e-01, 4.988564e-01, 6.620553e-01, 8.059470e-01, 1.279564e-02, 1.558901e-02, 1.795150e+00, 3.944810e-01, 9.735515e-01, 1.987717e-01, 9.475534e-02, 5.719764e-01, 4.337261e-01, 1.906409e+00, 1.201813e-01,
1.800000e+00	1.549836e-01, 1.353681e-02, 1.312198e-01, 2.533538e-01, 1.229706e+00, 9.558840e-02, 4.435502e-01, 6.245436e-01, 7.165793e-01, 1.112716e-02, 9.708877e-03, 1.739556e+00, 4.479617e-01, 8.094510e-01, 1.802978e-01, 7.104967e-02, 4.738025e-01, 5.664074e-01, 1.620154e+00, 6.685619e-02,
2.000000e+00	1.051104e-01, 8.447782e-03, 1.366429e-01, 2.274873e-01, 1.465796e+00, 7.579787e-02, 4.738448e-01, 6.001103e-01, 6.907485e-01, 1.142442e-02, 7.920441e-03, 1.538640e+00, 4.795528e-01, 9.697452e-01, 1.558657e-01, 4.590643e-02, 6.476360e-01, 4.154131e-01, 1.655238e+00, 5.256811e-02,
0.000000e+00	7.313862e-01, 1.354711e+00, 2.672839e-01, 4.581678e-01, 1.787989e+00, 2.152470e+00, 1.290633e+00, 1.376288e+00, 4.115553e-01, 3.120847e+00, 4.953024e-01, 2.768008e+00, 7.589988e-01, 1.062993e+00, 1.080827e+00, 4.271772e-01, 1.361484e+00, 2.748890e+00, 5.752890e-02, 8.340359e-01,
2.000000e-01	6.535925e-01, 9.512194e-01, 4.790381e-01, 7.573915e-01, 1.313887e+00, 1.970406e+00, 1.281988e+00, 8.540299e-01, 4.199003e-01, 1.701068e+00, 5.223316e-01, 2.329823e+00, 4.118372e-01, 1.030448e+00, 9.589318e-01, 7.034606e-01, 8.689674e-01, 1.823587e+00, 1.675255e-01, 9.936129e-01,
4.000000e-01	8.193871e-01, 5.633426e-01, 5.920450e-01, 8.922653e-01, 1.064412e+00, 1.594889e+00, 1.103600e+00, 6.350538e-01, 4.975673e-01, 1.008884e+00, 5.272339e-01, 1.811540e+00, 3.012252e-01, 8.927397e-01, 7.655324e-01, 7.590604e-01, 5.701439e-01, 1.418176e+00, 5.696891e-01, 1.312699e+00,
6.000000e-01	6.699252e-01, 3.851338e-01, 6.852428e-01, 1.144034e+00, 1.044480e+00, 1.379259e+00, 9.755143e-01, 5.544942e-01, 4.079008e-01, 6.498892e-01, 4.327876e-01, 2.121237e+00, 3.068659e-01, 8.900142e-01, 6.648215e-01, 8.453458e-01, 4.946340e-01, 7.359506e-01, 9.282456e-01, 9.747537e-01,
8.000000e-01	9.704381e-01, 2.191036e-01, 4.736999e-01, 7.929069e-01, 7.926241e-01, 1.047179e+00, 1.037048e+00, 5.388671e-01, 6.191919e-01, 4.364541e-01, 3.336707e-01, 1.702044e+00, 3.291879e-01, 8.340468e-01, 4.488085e-01, 6.206298e-01, 5.392658e-01, 9.704651e-01, 1.073730e+00, 7.498062e-01,
1.000000e+00	7.410151e-01, 1.527552e-01, 5.612879e-01, 6.038698e-01, 8.330193e-01, 8.726282e-01, 7.344102e-01, 6.364562e-01, 5.960962e-01, 2.869057e-01, 2.047492e-01, 1.379024e+00, 4.177802e-01, 7.432412e-01, 4.046230e-01, 6.239968e-01, 7.300388e-01, 7.999931e-01, 1.256314e+00, 5.709001e-01,
1.200000e+00	7.491911e-01, 8.027512e-02, 4.733869e-01, 3.906638e-01, 8.309765e-01, 5.503776e-01, 9.019297e-01, 5.940877e-01, 7.463706e-01, 1.620051e-01, 1.376365e-01, 9.070620e-01, 3.544334e-01, 1.035626e+00, 3.085923e-01, 4.861730e-01, 6.802119e-01, 7.905227e-01, 1.344467e+00, 4.347683e-01,
1.400000e+00	7.706747e-01, 5.340680e-02, 4.440377e-01, 3.466904e-01, 1.001609e+00, 4.195081e-01, 7.267819e-01, 6.680845e-01, 6.921481e-01, 1.077845e-01, 9.761550e-02, 1.054462e+00, 3.783777e-01, 9.099802e-01, 2.814468e-01, 2.808585e-01, 7.714530e-01, 6.019273e-01, 1.469403e+00, 2.425679e-01,
1.600000e+00	5.721906e-01, 3.868209e-02, 3.450051e-01, 2.795511e-01, 1.095073e+00, 2.547984e-01, 7.702768e-01, 6.145242e-01, 7.729063e-01, 6.090342e-02, 5.047997e-02, 9.057486e-01, 3.976305e-01, 1.129703e+00, 2.196699e-01, 2.266931e-01, 9.068581e-01, 5.124542e-01, 1.835375e+00, 1.740751e-01,
1.800000e+00	4.146403e-01, 2.737791e-02, 3.154958e-01, 2.238200e-01, 9.632576e-01, 1.829411e-01, 7.397042e-01, 6.389658e-01, 7.033250e-01, 4.158185e-02, 3.787889e-02, 8.292765e-01, 3.844939e-01, 1.016537e+00, 1.894287e-01, 1.360043e-01, 7.397197e-01, 4.893574e-01, 1.755768e+00, 9.368485e-02,
2.000000e+00	3.300259e-01, 1.368618e-02, 2.694894e-01, 1.807563e-01, 1.134960e+00, 1.516140e-01, 6.714151e-01, 6.969442e-01, 6.107307e-01, 2.605826e-02, 2.087157e-02, 1.276105e+00, 3.954631e-01, 1.060817e+00, 1.716511e-01, 8.874422e-02, 7.586700e-01, 5.416038e-01, 1.644976e+00, 7.868461e-02,
0.000000e+00	1.043889e+00, 2.262777e+00, 2.886225e+00, 5.243551e-02, 2.520790e+00, 1.604684e+00, 1.851204e+00, 2.884258e+00, 7.690590e-01, 2.640985e+00, 2.027897e+00, 1.127658e+00, 3.312612e+00, 1.594131e+00, 1.943782e+00, 1.913344e+00, 2.022649e+00, 1.509837e-01, 3.393053e+00, 2.899030e+00,
2.000000e-01	1.174160e+00, 1.909089e+00, 2.475007e+00, 4.323404e-01, 2.685971e+00, 1.355012e+00, 1.716695e+00, 1.754944e+00, 4.838443e-01, 1.241122e+00, 1.136880e+00, 1.502234e+00, 1.573808e+00, 1.045314e+00, 1.664016e+00, 1.440131e+00, 1.901016e+00, 3.626754e-01, 1.867345e+00, 2.426740e+00,
4.000000e-01	1.086252e+00, 1.213061e+00, 2.089755e+00, 8.639688e-01, 2.367269e+00, 1.266406e+00, 1.400636e+00, 1.100382e+00, 3.748483e-01, 6.422931e-01, 6.160246e-01, 1.316587e+00, 1.090446e+00, 7.551475e-01, 1.201470e+00, 1.132264e+00, 1.271073e+00, 4.072528e-01, 1.617491e+00, 1.779729e+00,
6.000000e-01	1.126057e+00, 8.289883e-01, 1.837390e+00, 9.796293e-01, 2.090882e+00, 1.340504e+00, 1.159878e+00, 9.620347e-01, 2.407128e-01, 4.172594e-01, 3.736677e-01, 1.357666e+00, 7.254429e-01, 4.236594e-01, 1.320037e+00, 1.112729e+00, 1.059402e+00, 4.435325e-01, 1.683538e+00, 1.723603e+00,
8.000000e-01	9.272826e-01, 5.626236e-01, 1.670084e+00, 1.307322e+00, 1.986086e+00, 1.284042e+00, 7.720620e-01, 6.874461e-01, 2.492996e-01, 2.338414e-01, 2.545056e-01, 1.537598e+00, 6.119096e-01, 3.320251e-01, 9.003074e-01, 9.676123e-01, 1.311846e+00, 4.940988e-01, 1.735815e+00, 1.826290e+00,
1.000000e+00	9.780353e-01, 3.436291e-01, 1.105142e+00, 1.317639e+00, 2.065488e+00, 9.807177e-01, 5.898229e-01, 7.052762e-01, 3.259675e-01, 1.540771e-01, 1.434021e-01, 1.392170e+00, 6.402506e-01, 1.895506e-01, 8.637846e-01, 7.809728e-01, 9.813171e-01, 5.864010e-01, 1.738623e+00, 1.601003e+00,
1.200000e+00	1.014730e+00, 1.801728e-01, 1.065530e+00, 9.188640e-01, 1.650100e+00, 6.340449e-01, 3.714711e-01, 7.278089e-01, 4.503480e-01, 6.505492e-02, 6.335360e-02, 1.537270e+00, 5.262063e-01, 1.381555e-01, 7.613598e-01, 6.770146e-01, 1.010191e+00, 5.303748e-01, 1.953182e+00, 8.627795e-01,
1.400000e+00	7.087364e-01, 1.341046e-01, 8.565777e-01, 8.009902e-01, 1.514811e+00, 5.248608e-01, 2.942032e-01, 7.097554e-01, 4.070849e-01, 5.650136e-02, 4.779744e-02, 1.683796e+00, 4.928114e-01, 2.989968e-01, 5.353473e-01, 4.328106e-01, 7.360734e-01, 5.052320e-01, 1.799148e+00, 6.665402e-01,
1.600000e+00	8.709109e-01, 7.618160e-02, 6.437268e-01, 5.219315e-01, 1.558989e+00, 3.217068e-01, 2.517787e-01, 7.693242e-01, 5.498917e-01, 2.904889e-02, 2.916407e-02, 1.724108e+00, 4.819924e-01, 5.303162e-01, 4.323843e-01, 2.533935e-01, 9.488002e-01, 6.029654e-01, 2.022637e+00, 4.573522e-01,
1.800000e+00	6.644908e-01, 3.954666e-02, 5.989024e-01, 4.601300e-01, 1.769452e+00, 2.421610e-01, 2.293368e-01, 6.309147e-01, 5.771890e-01, 1.947481e-02, 2.249945e-02, 1.785341e+00, 3.784125e-01, 6.034103e-01, 4.276052e-01, 1.919927e-01, 8.847654e-01, 6.573739e-01, 1.346030e+00, 3.389815e-01,
2.000000e+00	4.446056e-01, 2.907815e-02, 3.987251e-01, 3.516481e-01, 1.347980e+00, 1.875502e-01, 1.992973e-01, 6.870113e-01, 5.662283e-01, 2.140869e-02, 1.767917e-02, 1.356085e+00, 4.348707e-01, 7.615899e-01, 3.421870e-01, 1.127055e-01, 7.415433e-01, 6.015611e-01, 2.008823e+00, 1.935981e-01,
0.000000e+00	6.958373e-01, 3.521397e-01, 1.518082e+00, 7.361411e-01, 2.918774e+00, 2.985222e+00, 1.933203e+00, 1.058118e+00, 1.253821e+00, 8.991123e-01, 2.028184e+00, 1.575475e+00, 1.073912e+00, 9.220416e-01, 1.420402e+00, 3.129432e+00, 1.705730e+00, 2.977244e-01, 5.244482e-01, 1.578067e+00,
2.000000e-01	7.900865e-01, 5.204464e-01, 1.517453e+00, 8.745344e-01, 1.986675e+00, 2.256335e+00, 1.673005e+00, 8.610831e-01, 7.338391e-01, 5.460265e-01, 8.227404e-01, 1.209950e+00, 9.226258e-01, 6.637162e-01, 1.254686e+00, 1.769944e+00, 1.643422e+00, 3.247601e-01, 8.161706e-01, 1.572472e+00,
4.000000e-01	6.605021e-01, 4.613092e-01, 1.594294e+00, 1.041565e+00, 1.787370e+00, 2.024660e+00, 1.251070e+00, 9.062212e-01, 5.884558e-01, 3.151358e-01, 5.077635e-01, 1.665879e+00, 7.398756e-01, 3.781094e-01, 1.117925e+00, 1.634467e+00, 1.265197e+00, 3.673593e-01, 1.159197e+00, 1.259041e+00,
6.000000e-01	7.496644e-01, 2.389602e-01, 1.446404e+00, 9.954949e-01, 1.739878e+00, 1.721601e+00, 9.289634e-01, 7.638196e-01, 4.949214e-01, 1.230632e-01, 3.492393e-01, 1.620244e+00, 5.930476e-01, 2.860661e-01, 9.697932e-01, 1.228902e+00, 8.447976e-01, 4.635613e-01, 1.223068e+00, 1.365010e+00,
8.000000e-01	7.046099e-01, 1.754596e-01, 8.937756e-01, 1.185575e+00, 1.343299e+00, 1.352640e+00, 7.507889e-01, 6.652285e-01, 4.617990e-01, 9.476774e-02, 2.000309e-01, 1.684278e+00, 4.793176e-01, 2.038783e-01, 7.448634e-01, 1.285247e+00, 9.004983e-01, 5.281183e-01, 1.437937e+00, 1.037304e+00,
1.000000e+00	8.548784e-01, 9.357245e-02, 9.751415e-01, 8.529596e-01, 1.130292e+00, 8.375213e-01, 5.492360e-01, 5.848352e-01, 4.840468e-01, 5.866332e-02, 1.040297e-01, 1.527583e+00, 4.839319e-01, 2.017047e-01, 7.136043e-01, 1.209921e+00, 8.810128e-01, 5.375868e-01, 1.694262e+00, 1.208260e+00,
1.200000e+00	8.814946e-01, 6.547670e-02, 7.569341e-01, 8.202487e-01, 1.230829e+00, 6.925111e-01, 4.226583e-01, 7.113521e-01, 5.976054e-01, 3.285472e-02, 6.468971e-02, 1.071440e+00, 4.776826e-01, 3.631294e-01, 6.894806e-01, 8.069174e-01, 8.267591e-01, 6.371127e-01, 1.501122e+00, 8.836379e-01,
1.400000e+00	6.888647e-01, 4.333778e-02, 5.686957e-01, 5.861315e-01, 1.253722e+00, 3.937226e-01, 3.064957e-01, 7.061375e-01, 5.976485e-01, 2.835638e-02, 4.157598e-02, 1.380996e+00, 4.150012e-01, 5.211749e-01, 5.248891e-01, 5.149579e-01, 8.194921e-01, 5.140911e-01, 1.599637e+00, 5.568059e-01,
1.600000e+00	5.509361e-01, 2.960335e-02, 4.581322e-01, 4.477849e-01, 1.269260e+00, 2.763003e-01, 2.781685e-01, 5.466028e-01, 7.409739e-01, 1.740054e-02, 2.233330e-02, 1.614414e+00, 4.568011e-01, 7.009435e-01, 4.145899e-01, 3.584181e-01, 5.956061e-01, 6.289442e-01, 1.801475e+00, 3.782494e-01,
1.800000e+00	4.925425e-01, 1.532667e-02, 3.761847e-01, 3.997507e-01, 1.393279e+00, 2.166084e-01, 2.606987e-01, 7.452505e-01, 6.352793e-01, 1.412017e-02, 1.899892e-02, 1.417957e+00, 5.076024e-01, 8.902028e-01, 4.075545e-01, 2.134351e-01, 7.208975e-01, 6.604521e-01, 1.704813e+00, 2.387180e-01,
2.000000e+00	3.771548e-01, 9.708660e-03, 3.593969e-01, 2.466258e-01, 1.403534e+00, 1.877862e-01, 3.031888e-01, 6.810049e-01, 7.376181e-01, 1.050267e-02, 1.167528e-02, 1.554839e+00, 3.029671e-01, 8.558565e-01, 2.495029e-01, 1.353608e-01, 6.140025e-01, 5.273266e-01, 1.787703e+00, 1.442974e-01,
0.000000e+00	2.422943e+00, 1.101020e+00, 9.563226e-01, 9.421465e-01, 2.755681e+00, 1.751501e+00, 7.638231e-01, 2.063497e+00, 2.331100e+00, 3.098194e+00, 4.116343e-01, 1.274415e+00, 1.827617e-01, 2.529019e+00, 2.236990e+00, 1.274404e-02, 1.594928e+00, 1.333832e+00, 2.255995e+00, 3.673233e-01,
2.000000e-01	1.876785e+00, 7.925311e-01, 7.116221e-01, 6.862322e-01, 2.201755e+00, 1.119839e+00, 9.006279e-01, 1.420895e+00, 1.256489e+00, 1.833070e+00, 3.451030e-01, 1.568888e+00, 9.935914e-02, 1.593103e+00, 1.783048e+00, 3.221218e-01, 9.926410e-01, 7.039626e-01, 2.183491e+00, 5.906549e-01,
4.000000e-01	1.405961e+00, 4.507114e-01, 7.273420e-01, 5.365814e-01, 1.817713e+00, 9.355034e-01, 9.889703e-01, 1.050196e+00, 9.782290e-01, 9.213157e-01, 2.596409e-01, 1.574839e+00, 1.066699e-01, 1.657939e+00, 1.374024e+00, 4.091739e-01, 7.019548e-01, 5.878219e-01, 2.052040e+00, 5.002212e-01,
6.000000e-01	1.081926e+00, 2.943461e-01, 7.887688e-01, 4.761934e-01, 2.428150e+00, 4.701645e-01, 1.119469e+00, 7.593126e-01, 6.631433e-01, 4.834401e-01, 1.425538e-01, 1.412902e+00, 2.045034e-01, 1.314643e+00, 1.051847e+00, 3.287021e-01, 4.600188e-01, 6.149527e-01, 2.102738e+00, 3.522067e-01,
8.000000e-01	1.014033e+00, 1.928011e-01, 6.773970e-01, 3.753883e-01, 1.854670e+00, 5.133203e-01, 1.056312e+00, 7.835875e-01, 5.790724e-01, 3.515189e-01, 7.769048e-02, 1.955605e+00, 2.201739e-01, 1.177336e+00, 7.814447e-01, 2.337240e-01, 3.661115e-01, 5.251614e-01, 1.948984e+00, 2.619527e-01,
1.000000e+00	7.735891e-01, 1.219818e-01, 8.822857e-01, 2.784567e-01, 1.877429e+00, 3.332958e-01, 1.074570e+00, 8.322011e-01, 5.427671e-01, 1.745338e-01, 6.100477e-02, 1.659810e+00, 3.441066e-01, 1.133141e+00, 5.954343e-01, 1.632272e-01, 3.852098e-01, 6.410796e-01, 1.836070e+00, 1.711344e-01,
1.200000e+00	6.654778e-01, 6.807854e-02, 7.050853e-01, 1.642088e-01, 1.693448e+00, 2.004121e-01, 1.086546e+00, 6.373715e-01, 5.438018e-01, 1.072299e-01, 3.278158e-02, 1.533921e+00, 4.005090e-01, 1.052727e+00, 4.185219e-01, 8.613695e-02, 5.676777e-01, 6.615968e-01, 1.648566e+00, 8.745435e-02,
1.400000e+00	5.015235e-01, 3.593050e-02, 6.991861e-01, 1.899382e-01, 1.841985e+00, 1.632297e-01, 1.061504e+00, 6.003077e-01, 6.741780e-01, 6.408122e-02, 2.432050e-02, 1.486267e+00, 4.338362e-01, 7.573300e-01, 4.134643e-01, 6.951988e-02, 6.934518e-01, 6.501585e-01, 1.936255e+00, 6.423848e-02,
1.600000e+00	3.342141e-01, 2.484573e-02, 7.210002e-01, 1.454158e-01, 1.675288e+00, 1.511497e-01, 1.087109e+00, 7.096468e-01, 6.074045e-01, 4.683614e-02, 1.843553e-02, 1.538611e+00, 3.371940e-01, 1.000632e+00, 3.331273e-01, 3.462186e-02, 6.293023e-01, 6.612393e-01, 1.870774e+00, 4.147584e-02,
1.800000e+00	2.590597e-01, 1.424472e-02, 6.855784e-01, 1.142947e-01, 2.007632e+00, 7.530905e-02, 9.168494e-01, 5.976479e-01, 7.135723e-01, 2.558686e-02, 1.172976e-02, 1.734147e+00, 4.167864e-01, 9.667993e-01, 2.654094e-01, 2.408361e-02, 7.882448e-01, 5.375502e-01, 2.341273e+00, 2.645523e-02,
2.000000e+00	2.388817e-01, 1.011616e-02, 6.368466e-01, 8.599211e-02, 1.465236e+00, 5.438722e-02, 8.009947e-01, 6.513252e-01, 6.298338e-01, 2.319374e-02, 9.899820e-03, 1.692091e+00, 3.993883e-01, 1.030022e+00, 1.934243e-01, 2.173482e-02, 8.329561e-01, 6.503498e-01, 1.871163e+00, 2.017348e-02,
0.000000e+00	1.166544e+00, 2.391729e+00, 4.608652e-01, 2.846693e+00, 2.305073e+00, 2.018920e-01, 1.568204e+00, 1.779071e-01, 2.883480e+00, 2.104227e+00, 7.538272e-01, 7.426173e-02, 2.341051e+00, 1.150043e+00, 1.548634e+00, 2.052743e-01, 2.375259e+00, 8.014642e-01, 9.419693e-01, 7.566545e-01,
2.000000e-01	8.926341e-01, 1.468267e+00, 5.332668e-01, 2.740480e+00, 1.942530e+00, 4.759138e-01, 1.119327e+00, 1.503551e-01, 1.784132e+00, 1.243093e+00, 4.294088e-01, 5.346394e-01, 1.613122e+00, 1.100145e+00, 1.388857e+00, 1.716305e-01, 1.616300e+00, 4.129427e-01, 7.960159e-01, 4.267990e-01,
4.000000e-01	6.050146e-01, 9.779550e-01, 6.629373e-01, 2.556457e+00, 1.538175e+00, 4.982853e-01, 1.116097e+00, 2.750561e-01, 1.196858e+00, 5.460401e-01, 2.520054e-01, 7.345335e-01, 1.024082e+00, 1.129158e+00, 1.092556e+00, 1.352527e-01, 8.376889e-01, 3.295348e-01, 7.611869e-01, 3.250340e-01,
6.000000e-01	4.450946e-01, 4.421141e-01, 6.543935e-01, 2.075146e+00, 1.279697e+00, 3.867426e-01, 1.339057e+00, 4.187045e-01, 8.158109e-01, 3.540143e-01, 1.425921e-01, 9.858796e-01, 7.691470e-01, 9.793643e-01, 8.176718e-01, 7.730996e-02, 7.399837e-01, 2.791439e-01, 8.819462e-01, 2.224684e-01,
8.000000e-01	3.315343e-01, 3.445010e-01, 9.478215e-01, 1.781546e+00, 9.970433e-01, 3.142986e-01, 1.039695e+00, 5.172069e-01, 8.508956e-01, 1.499377e-01, 8.484371e-02, 1.241605e+00, 6.617715e-01, 1.126895e+00, 5.371098e-01, 6.945940e-02, 6.673323e-01, 3.382895e-01, 1.225063e+00, 1.462782e-01,
1.000000e+00	3.176558e-01, 2.302976e-01, 7.791374e-01, 1.552991e+00, 9.636886e-01, 2.065996e-01, 1.098328e+00, 5.666870e-01, 8.727951e-01, 9.968801e-02, 4.569822e-02, 1.049330e+00, 5.568913e-01, 9.813283e-01, 5.758498e-01, 4.070303e-02, 6.554586e-01, 4.196213e-01, 1.394843e+00, 9.132170e-02,
1.200000e+00	2.211492e-01, 1.648409e-01, 7.065101e-01, 1.254270e+00, 9.385079e-01, 1.575046e-01, 1.150295e+00, 5.614273e-01, 6.812518e-01, 4.931419e-02, 2.500435e-02, 1.154377e+00, 4.965664e-01, 1.073601e+00, 5.073432e-01, 3.665650e-02, 7.632032e-01, 4.993691e-01, 1.339518e+00, 6.318338e-02,
1.400000e+00	1.504800e-01, 7.685584e-02, 7.491562e-01, 8.719708e-01, 7.451288e-01, 1.236541e-01, 9.403751e-01, 5.696490e-01, 8.234161e-01, 3.972642e-02, 1.696377e-02, 8.981931e-01, 4.402697e-01, 9.679623e-01, 4.138397e-01, 1.885272e-02, 8.722680e-01, 4.976830e-01, 1.365143e+00, 3.435804e-02,
1.600000e+00	1.257088e-01, 5.308940e-02, 6.213564e-01, 8.446570e-01, 8.558334e-01, 8.776246e-02, 9.365978e-01, 5.760544e-01, 7.247818e-01, 2.568099e-02, 1.463104e-02, 6.589888e-01, 4.526674e-01, 9.589132e-01, 3.540861e-01, 1.217129e-02, 8.207750e-01, 4.872046e-01, 1.786822e+00, 3.191489e-02,
1.800000e+00	8.287247e-02, 2.572695e-02, 5.697315e-01, 5.773196e-01, 7.792368e-01, 5.425785e-02, 6.964783e-01, 6.556174e-01, 7.413757e-01, 1.936501e-02, 8.909192e-03, 7.799229e-01, 3.911604e-01, 9.112349e-01, 3.399431e-01, 1.006796e-02, 8.986454e-01, 5.995329e-01, 1.518942e+00, 2.148006e-02,
2.000000e+00	5.538584e-02, 1.805360e-02, 5.511505e-01, 3.829828e-01, 8.017437e-01, 3.283566e-02, 7.949768e-01, 5.719349e-01, 6.607384e-01, 1.342733e-02, 7.038474e-03, 7.021895e-01, 3.932951e-01, 1.126751e+00, 2.599186e-01, 6.961730e-03, 7.839389e-01, 4.337629e-01, 1.856561e+00, 1.120602e-02,
0.000000e+00	1.127894e+00, 1.673865e+00, 1.807615e-01, 2.608085e+00, 2.823240e+00, 2.618015e+00, 5.406420e-01, 2.748514e-01, 2.518373e+00, 2.429377e+00, 9.879461e-01, 3.372335e-01, 9.214235e-01, 2.427138e+00, 2.186777e+00, 2.034464e+00, 1.321690e+00, 1.581759e+00, 1.465983e+00, 2.557422e+00,
2.000000e-01	8.449314e-01, 1.263601e+00, 1.396952e-01, 1.759026e+00, 2.026763e+00, 2.247181e+00, 8.276533e-01, 1.709499e-01, 1.660012e+00, 1.328760e+00, 9.344943e-01, 6.182656e-01, 5.340768e-01, 1.519844e+00, 2.001252e+00, 1.449440e+00, 7.921284e-01, 9.300840e-01, 1.158107e+00, 2.158050e+00,
4.000000e-01	8.248066e-01, 8.115809e-01, 1.560571e-01, 1.311921e+00, 1.656720e+00, 2.114759e+00, 7.679437e-01, 2.054277e-01, 1.040616e+00, 6.440755e-01, 5.513866e-01, 9.188880e-01, 4.018827e-01, 1.270560e+00, 1.174612e+00, 1.509414e+00, 4.619836e-01, 6.862301e-01, 1.370237e+00, 1.681260e+00,
6.000000e-01	9.534172e-01, 5.104529e-01, 2.137515e-01, 1.138690e+00, 1.303836e+00, 1.470906e+00, 7.016026e-01, 3.667621e-01, 9.392277e-01, 4.179970e-01, 3.478686e-01, 9.666441e-01, 3.109902e-01, 1.027875e+00, 8.309377e-01, 1.276343e+00, 3.033183e-01, 6.000044e-01, 1.168958e+00, 1.459135e+00,
8.000000e-01	9.229693e-01, 3.426788e-01, 2.475628e-01, 7.358383e-01, 1.239682e+00, 1.418124e+00, 9.143575e-01, 4.004873e-01, 8.259839e-01, 2.799124e-01, 1.747412e-01, 1.434543e+00, 3.128471e-01, 9.745585e-01, 6.130194e-01, 1.260419e+00, 2.674638e-01, 6.000061e-01, 1.507683e+00, 1.163017e+00,
1.000000e+00	9.344648e-01, 2.206264e-01, 2.285809e-01, 7.460799e-01, 1.411709e+00, 1.034111e+00, 9.208011e-01, 5.207473e-01, 6.492325e-01, 1.323133e-01, 9.760387e-02, 1.433343e+00, 3.625496e-01, 8.469457e-01, 4.580025e-01, 9.384578e-01, 2.473286e-01, 6.049941e-01, 1.443988e+00, 6.019775e-01,
1.200000e+00	8.350335e-01, 1.264022e-01, 2.692428e-01, 5.029858e-01, 1.246337e+00, 8.242337e-01, 9.128082e-01, 6.258939e-01, 7.353402e-01, 8.810767e-02, 7.484129e-02, 1.547782e+00, 4.030215e-01, 8.877395e-01, 4.368510e-01, 7.087010e-01, 2.772139e-01, 5.348108e-01, 1.296403e+00, 4.583785e-01,
1.400000e+00	7.631522e-01, 7.573489e-02, 2.696071e-01, 3.885914e-01, 1.122795e+00, 4.561829e-01, 6.124850e-01, 5.885978e-01, 8.873029e-01, 5.560571e-02, 3.692599e-02, 1.527946e+00, 4.580530e-01, 8.132623e-01, 2.492279e-01, 5.312359e-01, 4.050518e-01, 6.036423e-01, 1.645102e+00, 2.914019e-01,
1.600000e+00	5.387992e-01, 3.951256e-02, 1.656045e-01, 3.100107e-01, 1.275896e+00, 3.819893e-01, 7.743822e-01, 5.362906e-01, 6.919872e-01, 3.786594e-02, 2.627658e-02, 1.649512e+00, 3.382677e-01, 1.093028e+00, 1.962243e-01, 3.250127e-01, 5.921342e-01, 5.451876e-01, 1.641430e+00, 1.689224e-01,
1.800000e+00	4.258287e-01, 2.884206e-02, 2.134263e-01, 1.914300e-01, 1.420641e+00, 2.306662e-01, 7.362306e-01, 6.218307e-01, 7.384999e-01, 2.238898e-02, 2.040914e-02, 1.314473e+00, 4.499017e-01, 9.405535e-01, 1.543869e-01, 2.471127e-01, 6.113775e-01, 6.421873e-01, 1.796280e+00, 1.397201e-01,
2.000000e+00	3.256822e-01, 1.774044e-02, 1.734208e-01, 1.666887e-01, 1.314464e+00, 1.580661e-01, 5.689187e-01, 6.498460e-01, 7.454522e-01, 1.777118e-02, 1.311203e-02, 1.756262e+00, 4.771775e-01, 9.606894e-01, 1.482553e-01, 1.252951e-01, 8.133404e-01, 5.233440e-01, 1.830429e+00, 7.643717e-02,
0.000000e+00	2.427101e+00, 1.721124e-01, 9.490884e-02, 1.743829e+00, 3.539322e+00, 1.420802e+00, 1.988382e-01, 1.895595e+00, 6.935989e-01, 2.329192e+00, 1.580520e+00, 1.342116e+00, 1.058616e+00, 2.208445e+00, 2.299284e+00, 3.118312e+00, 1.138215e-01, 1.247102e+00, 2.575833e+00, 1.366567e+00,
2.000000e-01	1.797865e+00, 5.240113e-01, 8.410005e-02, 1.259247e+00, 2.002607e+00, 9.838847e-01, 4.620958e-01, 1.023899e+00, 4.008421e-01, 1.398501e+00, 1.232321e+00, 1.415734e+00, 7.596593e-01, 1.945743e+00, 1.737043e+00, 2.166780e+00, 7.969044e-02, 9.525554e-01, 2.263137e+00, 7.832058e-01,
4.000000e-01	1.691786e+00, 5.111464e-01, 7.660976e-02, 1.074607e+00, 2.447277e+00, 6.958491e-01, 6.043022e-01, 6.746374e-01, 2.988172e-01, 9.552792e-01, 6.955520e-01, 1.524589e+00, 3.792845e-01, 1.300703e+00, 1.182105e+00, 1.253240e+00, 5.976631e-02, 7.964206e-01, 2.247097e+00, 6.668577e-01,
6.000000e-01	1.546634e+00, 3.170112e-01, 1.063106e-01, 8.276158e-01, 2.268969e+00, 4.315667e-01, 7.638106e-01, 7.630036e-01, 3.433375e-01, 5.526448e-01, 4.071758e-01, 1.743121e+00, 4.507043e-01, 1.212020e+00, 9.962889e-01, 1.095737e+00, 3.475322e-02, 8.172139e-01, 2.404209e+00, 4.043525e-01,
8.000000e-01	1.240635e+00, 2.060591e-01, 1.540457e-01, 5.802370e-01, 2.386032e+00, 3.533491e-01, 7.853184e-01, 7.770618e-01, 3.251480e-01, 3.126681e-01, 2.784989e-01, 1.680133e+00, 3.465316e-01, 1.242604e+00, 8.279992e-01, 5.486059e-01, 3.409298e-02, 7.017977e-01, 2.259285e+00, 2.785040e-01,
1.000000e+00	1.143550e+00, 1.379241e-01, 1.858912e-01, 4.980193e-01, 1.998462e+00, 2.266924e-01, 8.510884e-01, 6.283261e-01, 6.210400e-01, 1.722884e-01, 1.599028e-01, 1.381973e+00, 3.082454e-01, 1.193093e+00, 5.078094e-01, 4.374155e-01, 6.202750e-02, 6.215716e-01, 2.134723e+00, 1.500934e-01,
1.200000e+00	8.446991e-01, 7.444988e-02, 2.482667e-01, 3.456833e-01, 1.667901e+00, 1.612136e-01, 7.750822e-01, 6.135629e-01, 5.663254e-01, 1.042901e-01, 9.018748e-02, 1.776084e+00, 4.733122e-01, 9.645520e-01, 3.571342e-01, 3.045998e-01, 1.469426e-01, 6.582367e-01, 1.985632e+00, 9.251101e-02,
1.400000e+00	5.749883e-01, 4.403478e-02, 2.976249e-01, 2.470297e-01, 1.684009e+00, 1.016660e-01, 7.660890e-01, 7.792273e-01, 5.342082e-01, 6.311909e-02, 5.734130e-02, 1.762184e+00, 3.470759e-01, 8.691878e-01, 2.677083e-01, 1.704560e-01, 3.291032e-01, 5.689443e-01, 1.783432e+00, 5.586271e-02,
1.600000e+00	3.823382e-01, 2.704403e-02, 3.028528e-01, 2.030440e-01, 1.760280e+00, 8.545519e-02, 8.715409e-01, 5.010111e-01, 6.451229e-01, 4.819767e-02, 3.799923e-02, 1.624298e+00, 3.750262e-01, 1.159434e+00, 2.368935e-01, 1.092060e-01, 5.077458e-01, 5.081200e-01, 1.819760e+00, 5.773449e-02,
1.800000e+00	3.953736e-01, 2.001517e-02, 2.246271e-01, 1.704340e-01, 1.616956e+00, 5.888102e-02, 8.740104e-01, 6.164541e-01, 6.606298e-01, 2.849880e-02, 2.664309e-02, 1.672271e+00, 3.585627e-01, 1.105165e+00, 1.616482e-01, 7.681268e-02, 6.187510e-01, 6.447034e-01, 2.006314e+00, 3.647858e-02,
2.000000e+00	2.723279e-01, 9.692809e-03, 2.650602e-01, 1.358233e-01, 1.859679e+00, 4.576114e-02, 8.122395e-01, 5.811755e-01, 7.591653e-01, 2.388267e-02, 1.752820e-02, 1.902317e+00, 4.626468e-01, 8.916870e-01, 1.310855e-01, 4.910086e-02, 7.420386e-01, 6.935767e-01, 1.792326e+00, 2.005659e-02,
0.000000e+00	2.430609e+00, 7.986576e-01, 1.537808e+00, 2.298175e+00, 1.760294e+00, 7.842960e-01, 1.681355e-01, 5.250994e-01, 2.304949e+00, 2.226111e+00, 9.100711e-01, 4.822385e-01, 1.797134e-02, 1.599325e+00, 8.519936e-01, 1.983706e+00, 1.473790e+00, 7.578032e-01, 3.416591e-01, 2.073421e+00,
2.000000e-01	2.118084e+00, 4.504964e-01, 1.026714e+00, 2.548030e+00, 1.840774e+00, 6.314296e-01, 3.568118e-01, 3.191393e-01, 2.154406e+00, 1.152393e+00, 5.803771e-01, 9.255400e-01, 1.299871e-02, 1.100301e+00, 7.279845e-01, 1.620237e+00, 1.049421e+00, 5.262913e-01, 8.030759e-01, 1.465156e+00,
4.000000e-01	1.502949e+00, 3.028812e-01, 8.808510e-01, 2.281179e+00, 1.861035e+00, 4.227764e-01, 5.649068e-01, 3.336877e-01, 1.554412e+00, 6.956477e-01, 3.080578e-01, 1.079597e+00, 9.236487e-02, 9.690323e-01, 5.225369e-01, 1.173770e+00, 1.063757e+00, 3.213602e-01, 8.535125e-01, 9.780278e-01,
6.000000e-01	9.758847e-01, 1.932110e-01, 6.913723e-01, 1.833180e+00, 2.124175e+00, 2.793616e-01, 5.830684e-01, 4.257505e-01, 1.297310e+00, 4.207224e-01, 2.032328e-01, 1.285681e+00, 2.333303e-01, 1.086621e+00, 6.645243e-01, 7.173821e-01, 1.038624e+00, 2.482649e-01, 1.032499e+00, 7.622465e-01,
8.000000e-01	7.692671e-01, 1.117508e-01, 5.832906e-01, 1.569307e+00, 1.695652e+00, 2.389068e-01, 4.076242e-01, 5.136933e-01, 9.829367e-01, 2.483545e-01, 1.197353e-01, 1.474111e+00, 2.916773e-01, 7.969961e-01, 5.248004e-01, 4.411322e-01, 8.269734e-01, 2.117491e-01, 1.396123e+00, 4.233002e-01,
1.000000e+00	5.442463e-01, 9.090367e-02, 4.731732e-01, 1.264031e+00, 1.854035e+00, 1.411983e-01, 5.437677e-01, 5.553429e-01, 8.325896e-01, 1.280937e-01, 5.371841e-02, 1.576598e+00, 3.263316e-01, 7.662783e-01, 4.178359e-01, 2.683322e-01, 7.150678e-01, 2.967408e-01, 1.451404e+00, 3.352713e-01,
1.200000e+00	3.929037e-01, 4.115407e-02, 3.169429e-01, 9.555975e-01, 1.333430e+00, 1.226627e-01, 6.006367e-01, 6.130525e-01, 7.279735e-01, 7.586604e-02, 3.635491e-02, 1.471476e+00, 3.714027e-01, 9.711197e-01, 3.909400e-01, 2.005973e-01, 7.110841e-01, 3.177682e-01, 1.873356e+00, 1.924036e-01,
1.400000e+00	3.178777e-01, 3.133547e-02, 3.106767e-01, 6.314576e-01, 1.368661e+00, 6.741076e-02, 4.914215e-01, 4.958243e-01, 6.775747e-01, 3.888167e-02, 1.652343e-02, 1.376293e+00, 4.567161e-01, 8.827307e-01, 3.061112e-01, 1.031955e-01, 8.941179e-01, 4.634873e-01, 2.125112e+00, 1.774427e-01,
1.600000e+00	2.615189e-01, 1.697171e-02, 2.951206e-01, 5.816182e-01, 1.728195e+00, 5.708939e-02, 5.036015e-01, 7.096422e-01, 6.682447e-01, 2.801033e-02, 1.220967e-02, 1.595725e+00, 3.748066e-01, 9.191348e-01, 2.878078e-01, 8.422378e-02, 7.743068e-01, 4.918741e-01, 1.972072e+00, 8.724909e-02,
1.800000e+00	1.765633e-01, 1.274877e-02, 2.435252e-01, 3.548223e-01, 1.380675e+00, 3.923888e-02, 5.292609e-01, 4.784568e-01, 6.760149e-01, 1.786260e-02, 8.937100e-03, 1.628391e+00, 4.745031e-01, 8.496816e-01, 1.976724e-01, 4.561161e-02, 7.190273e-01, 4.698931e-01, 1.535212e+00, 4.344590e-02,
2.000000e+00	1.058446e-01, 8.472120e-03, 1.855167e-01, 3.162965e-01, 1.590775e+00, 3.064978e-02, 5.608103e-01, 6.012211e-01, 7.664708e-01, 1.268915e-02, 6.766052e-03, 1.810077e+00, 3.930602e-01, 1.169026e+00, 2.045980e-01, 3.207061e-02, 6.636393e-01, 5.467692e-01, 1.984578e+00, 3.495174e-02,
0.000000e+00	1.350302e+00, 1.691999e+00, 7.184546e-01, 1.673716e+00, 1.312940e+00, 1.402845e+00, 2.695645e+00, 4.230072e-01, 1.605320e+00, 2.233934e-01, 3.057797e+00, 1.923483e+00, 1.209729e+00, 2.351914e+00, 1.864283e+00, 4.393840e-02, 2.114572e+00, 1.614239e+00, 1.172791e+00, 1.490575e+00,
2.000000e-01	1.345656e+00, 1.173497e+00, 8.370788e-01, 1.804126e+00, 1.025120e+00, 1.294573e+00, 2.518210e+00, 5.542575e-01, 1.303927e+00, 2.593414e-01, 1.845436e+00, 2.106002e+00, 7.408134e-01, 2.045294e+00, 1.520458e+00, 3.177033e-01, 1.195889e+00, 1.178482e+00, 1.029846e+00, 8.832514e-01,
4.000000e-01	1.038024e+00, 1.068969e+00, 7.191297e-01, 1.586100e+00, 9.091491e-01, 1.174651e+00, 2.137682e+00, 6.120836e-01, 9.277041e-01, 2.351769e-01, 9.830033e-01, 1.797356e+00, 6.835733e-01, 1.308619e+00, 1.232612e+00, 4.243678e-01, 9.646917e-01, 9.168924e-01, 8.949305e-01, 1.321614e+00,
6.000000e-01	1.018684e+00, 8.249499e-01, 1.111546e+00, 1.763202e+00, 8.780037e-01, 1.338710e+00, 1.838551e+00, 5.480897e-01, 5.999287e-01, 1.461221e-01, 5.995225e-01, 1.135316e+00, 5.452998e-01, 1.097380e+00, 9.268797e-01, 5.539757e-01, 6.934925e-01, 7.323966e-01, 9.016847e-01, 1.115318e+00,
8.000000e-01	1.342122e+00, 4.961990e-01, 1.066026e+00, 1.515489e+00, 6.808826e-01, 1.193958e+00, 1.492689e+00, 6.309014e-01, 5.576500e-01, 9.318734e-02, 3.732704e-01, 1.236176e+00, 4.960271e-01, 7.403983e-01, 6.121319e-01, 6.792008e-01, 6.221870e-01, 6.727926e-01, 1.029654e+00, 9.089944e-01,
1.000000e+00	1.055010e+00, 2.979427e-01, 1.105492e+00, 1.545343e+00, 8.602733e-01, 1.036759e+00, 9.950408e-01, 5.658377e-01, 5.785819e-01, 4.949597e-02, 2.191340e-01, 1.031339e+00, 5.845414e-01, 6.189717e-01, 4.718758e-01, 5.623619e-01, 7.811070e-01, 6.345115e-01, 1.342497e+00, 1.117939e+00,
1.200000e+00	9.705681e-01, 1.975335e-01, 9.995598e-01, 1.345343e+00, 9.033640e-01, 8.095812e-01, 7.088400e-01, 6.980667e-01, 7.071389e-01, 4.294288e-02, 1.405038e-01, 8.318902e-01, 4.289523e-01, 6.294061e-01, 5.344722e-01, 5.100934e-01, 7.718010e-01, 5.232925e-01, 1.491618e+00, 5.943527e-01,
1.400000e+00	9.015536e-01, 1.021117e-01, 8.491302e-01, 1.054848e+00, 8.350959e-01, 5.618267e-01, 6.442200e-01, 5.485978e-01, 6.994725e-01, 2.807224e-02, 7.141083e-02, 8.716589e-01, 4.326014e-01, 7.828455e-01, 3.934699e-01, 4.200526e-01, 8.561001e-01, 5.911410e-01, 1.478392e+00, 5.837327e-01,
1.600000e+00	7.626208e-01, 7.156985e-02, 6.758274e-01, 5.728487e-01, 8.307470e-01, 4.337020e-01, 5.326649e-01, 7.107044e-01, 7.068259e-01, 1.754197e-02, 6.121922e-02, 7.462892e-01, 4.141626e-01, 9.026250e-01, 2.739861e-01, 2.436174e-01, 8.648741e-01, 6.313851e-01, 1.593676e+00, 3.536653e-01,
1.800000e+00	5.934205e-01, 3.760554e-02, 4.710181e-01, 5.319295e-01, 1.237617e+00, 3.320321e-01, 4.275716e-01, 5.595453e-01, 6.380886e-01, 1.885973e-02, 3.519292e-02, 9.574567e-01, 4.789120e-01, 9.271331e-01, 2.806700e-01, 1.814010e-01, 8.017677e-01, 5.847864e-01, 1.236661e+00, 2.763624e-01,
2.000000e+00	4.200571e-01, 3.240331e-02, 3.839490e-01, 3.391761e-01, 1.088003e+00, 2.162367e-01, 4.779891e-01, 6.342955e-01, 6.863841e-01, 1.590003e-02, 2.014997e-02, 1.145300e+00, 4.124619e-01, 7.948048e-01, 2.702794e-01, 1.307702e-01, 6.661777e-01, 3.908341e-01, 1.911461e+00, 1.783476e-01,
0.000000e+00	3.055053e+00, 8.547536e-01, 1.024913e+00, 2.333065e+00, 1.143204e+00, 8.144317e-01, 9.742184e-01, 2.765963e+00, 6.223697e-01, 1.013962e+00, 3.501114e+00, 2.393475e+00, 1.762229e+00, 6.891377e-01, 1.587753e+00, 7.098360e-01, 1.369105e+00, 1.284625e+00, 2.775498e+00, 1.431280e-01,
2.000000e-01	2.316262e+00, 7.337618e-01, 7.933379e-01, 1.894762e+00, 1.252032e+00, 7.479161e-01, 9.438980e-01, 1.787263e+00, 4.157559e-01, 6.884556e-01, 1.902592e+00, 1.897441e+00, 1.141453e+00, 7.866572e-01, 1.119051e+00, 5.834333e-01, 1.185643e+00, 1.202861e+00, 2.111746e+00, 1.617674e-01,
4.000000e-01	1.718505e+00, 9.141059e-01, 6.943864e-01, 1.104718e+00, 1.586795e+00, 4.239411e-01, 7.223830e-01, 1.023093e+00, 3.691521e-01, 4.692043e-01, 1.366622e+00, 1.702196e+00, 8.329173e-01, 8.703434e-01, 9.082432e-01, 4.432753e-01, 8.082959e-01, 9.313868e-01, 1.944138e+00, 1.341981e-01,
6.000000e-01	1.780857e+00, 7.959153e-01, 7.616859e-01, 1.019244e+00, 1.318545e+00, 3.692076e-01, 6.629632e-01, 9.453458e-01, 3.691039e-01, 2.588640e-01, 7.061914e-01, 1.809177e+00, 7.590272e-01, 8.675941e-01, 8.551866e-01, 2.624284e-01, 5.976659e-01, 9.962942e-01, 1.998227e+00, 7.690743e-02,
8.000000e-01	1.377697e+00, 4.250289e-01, 5.501188e-01, 8.393135e-01, 1.537857e+00, 2.442113e-01, 6.300510e-01, 8.113689e-01, 4.775307e-01, 1.759377e-01, 4.129959e-01, 1.723191e+00, 5.432191e-01, 1.038135e+00, 5.223955e-01, 1.651172e-01, 5.638354e-01, 8.950760e-01, 2.023467e+00, 4.271475e-02,
1.000000e+00	9.078402e-01, 3.233501e-01, 3.951942e-01, 5.316943e-01, 1.401158e+00, 1.835879e-01, 6.075523e-01, 7.929625e-01, 5.795097e-01, 1.114499e-01, 2.229913e-01, 1.733001e+00, 5.063189e-01, 8.879240e-01, 4.161172e-01, 9.659755e-02, 5.160316e-01, 7.227459e-01, 2.167324e+00, 3.247736e-02,
1.200000e+00	8.209788e-01, 1.671806e-01, 3.461384e-01, 4.122411e-01, 1.406787e+00, 1.019128e-01, 6.152201e-01, 7.828746e-01, 7.137014e-01, 7.681957e-02, 1.401070e-01, 1.644830e+00, 4.674731e-01, 9.536590e-01, 3.796741e-01, 6.350285e-02, 6.169681e-01, 6.237315e-01, 2.039432e+00, 2.352580e-02,
1.400000e+00	5.549917e-01, 1.206980e-01, 3.025811e-01, 3.366854e-01, 1.268826e+00, 8.258262e-02, 5.904681e-01, 7.340875e-01, 6.817933e-01, 4.886117e-02, 9.036694e-02, 1.785577e+00, 4.040247e-01, 9.382053e-01, 2.502236e-01, 4.704875e-02, 6.266487e-01, 6.455118e-01, 1.984055e+00, 1.361521e-02,
1.600000e+00	4.867860e-01, 7.345618e-02, 2.426356e-01, 3.074653e-01, 1.433514e+00, 5.835063e-02, 5.687120e-01, 5.655788e-01, 7.348877e-01, 2.874024e-02, 5.682259e-02, 1.569621e+00, 4.071030e-01, 1.041303e+00, 2.107981e-01, 3.320865e-02, 7.244834e-01, 4.619427e-01, 2.006965e+00, 9.927195e-03,
1.800000e+00	3.178431e-01, 3.743139e-02, 2.073695e-01, 1.955053e-01, 1.541163e+00, 4.618835e-02, 5.633781e-01, 6.651208e-01, 7.799038e-01, 2.448325e-02, 3.690491e-02, 1.984374e+00, 4.297232e-01, 8.897345e-01, 1.667499e-01, 2.199241e-02, 6.520184e-01, 6.061308e-01, 2.041863e+00, 6.878042e-03,
2.000000e+00	1.954269e-01, 2.803429e-02, 1.786281e-01, 1.525648e-01, 1.398169e+00, 2.951309e-02, 6.019638e-01, 6.677304e-01, 7.230485e-01, 2.127755e-02, 2.104109e-02, 1.868208e+00, 3.975762e-01, 1.034492e+00, 1.870412e-01, 1.458261e-02, 6.274481e-01, 6.470536e-01, 1.946036e+00, 4.332067e-03,
0.000000e+00	8.842537e-01, 1.989883e+00, 2.175440e+00, 8.743974e-01, 1.219152e-01, 2.070594e+00, 8.381291e-01, 8.921545e-02, 2.727126e+00, 9.565609e-01, 1.646081e+00, 5.143173e-01, 9.872203e-01, 2.783553e+00, 1.452870e+00, 2.419633e+00, 1.174060e+00, 1.382056e+00, 4.148789e-01, 1.791229e+00,
2.000000e-01	5.589465e-01, 1.624621e+00, 1.874122e+00, 1.217012e+00, 1.296964e-01, 1.757651e+00, 8.601174e-01, 3.099068e-01, 1.608782e+00, 7.374569e-01, 1.288788e+00, 4.332802e-01, 8.707948e-01, 1.534951e+00, 1.303621e+00, 1.448118e+00, 1.085463e+00, 8.801013e-01, 2.842938e-01, 1.930248e+00,
4.000000e-01	5.423722e-01, 1.035922e+00, 1.963450e+00, 1.214805e+00, 9.357373e-02, 1.461548e+00, 1.111542e+00, 4.194169e-01, 1.140961e+00, 3.165129e-01, 6.692211e-01, 2.944219e-01, 6.190570e-01, 1.256017e+00, 1.094453e+00, 1.507039e+00, 9.364344e-01, 5.276771e-01, 2.538854e-01, 1.673006e+00,
6.000000e-01	5.286387e-01, 6.507041e-01, 1.464832e+00, 1.224866e+00, 6.691512e-02, 1.139665e+00, 9.200397e-01, 4.802498e-01, 1.000356e+00, 1.793346e-01, 3.867695e-01, 2.617537e-01, 4.705099e-01, 7.475154e-01, 8.092050e-01, 1.142599e+00, 8.803091e-01, 4.361125e-01, 5.161530e-01, 1.160341e+00,
8.000000e-01	6.917804e-01, 4.089825e-01, 1.180098e+00, 9.956868e-01, 6.431823e-02, 1.245569e+00, 6.300197e-01, 5.292503e-01, 7.986562e-01, 1.020623e-01, 2.002672e-01, 1.944989e-01, 4.133550e-01, 5.170201e-01, 7.565524e-01, 1.101409e+00, 1.022794e+00, 5.398654e-01, 8.250023e-01, 1.274199e+00,
1.000000e+00	6.330412e-01, 2.949713e-01, 1.113776e+00, 8.877464e-01, 8.424642e-02, 7.463658e-01, 5.923115e-01, 5.683743e-01, 7.565076e-01, 6.041381e-02, 1.174644e-01, 1.384099e-01, 3.991987e-01, 3.722314e-01, 5.807595e-01, 8.494097e-01, 8.312780e-01, 5.061998e-01, 1.011578e+00, 1.130920e+00,
1.200000e+00	5.801639e-01, 1.772766e-01, 7.953166e-01, 6.600453e-01, 1.733190e-01, 6.277362e-01, 3.459030e-01, 5.851448e-01, 7.707011e-01, 3.577467e-02, 6.396331e-02, 1.099035e-01, 4.301336e-01, 4.761777e-01, 4.533360e-01, 5.164370e-01, 8.980810e-01, 4.073539e-01, 1.255373e+00, 9.409093e-01,
1.400000e+00	5.314432e-01, 8.569988e-02, 7.243516e-01, 5.890384e-01, 3.556551e-01, 4.617224e-01, 2.927350e-01, 6.162609e-01, 7.733040e-01, 2.207167e-02, 4.504118e-02, 9.698810e-02, 4.177511e-01, 5.271424e-01, 4.402109e-01, 3.940118e-01, 8.463661e-01, 4.716405e-01, 1.493118e+00, 5.445317e-01,
1.600000e+00	4.660437e-01, 5.271842e-02, 5.629519e-01, 3.676967e-01, 4.502700e-01, 2.886539e-01, 2.716592e-01, 6.748113e-01, 7.787965e-01, 1.878730e-02, 2.945882e-02, 8.127437e-02, 3.508576e-01, 7.808893e-01, 4.204154e-01, 2.704637e-01, 9.001671e-01, 6.641194e-01, 1.595375e+00, 2.854496e-01,
1.800000e+00	2.850722e-01, 3.566121e-02, 3.497773e-01, 2.962998e-01, 5.539644e-01, 1.724709e-01, 2.857820e-01, 5.512613e-01, 7.331344e-01, 1.239520e-02, 1.717090e-02, 6.060668e-02, 4.860704e-01, 8.804102e-01, 3.652964e-01, 1.793941e-01, 8.796878e-01, 5.713987e-01, 1.338773e+00, 2.326661e-01,
2.000000e+00	2.470651e-01, 2.235670e-02, 4.162802e-01, 2.595344e-01, 6.513769e-01, 1.483165e-01, 2.966193e-01, 5.731445e-01, 7.276932e-01, 1.199569e-02, 1.290248e-02, 7.275424e-02, 3.547159e-01, 8.381811e-01, 2.787493e-01, 1.000716e-01, 7.269868e-01, 5.467185e-01, 1.917266e+00, 1.417653e-01,
0.000000e+00	1.535407e+00, 9.021137e-01, 9.167499e-01, 6.842651e-01, 1.477971e+00, 2.255628e+00, 1.628050e+00, 8.389967e-01, 1.256173e+00, 4.841479e-01, 2.270865e+00, 2.228933e-01, 2.052365e+00, 3.388479e+00, 5.204136e-01, 2.614444e+00, 5.286158e-01, 8.397022e-01, 1.791777e+00, 2.269887e+00,
2.000000e-01	1.513139e+00, 1.020157e+00, 1.024100e+00, 4.486562e-01, 1.296003e+00, 2.138762e+00, 1.391181e+00, 6.792232e-01, 1.084590e+00, 3.211725e-01, 1.326880e+00, 4.232402e-01, 1.398748e+00, 2.425038e+00, 3.751229e-01, 2.081798e+00, 5.371399e-01, 5.874855e-01, 1.950633e+00, 1.884546e+00,
4.000000e-01	1.273678e+00, 6.846163e-01, 1.082924e+00, 5.142153e-01, 1.498362e+00, 1.885514e+00, 1.419768e+00, 6.475366e-01, 8.196119e-01, 1.434976e-01, 6.358688e-01, 8.423346e-01, 1.260928e+00, 1.270141e+00, 3.767208e-01, 1.561794e+00, 7.116616e-01, 4.948769e-01, 1.399796e+00, 1.433902e+00,
6.000000e-01	1.165058e+00, 3.850071e-01, 9.785200e-01, 3.938671e-01, 1.429764e+00, 1.562522e+00, 9.870365e-01, 6.052042e-01, 8.620229e-01, 1.221612e-01, 3.888494e-01, 1.118108e+00, 9.046945e-01, 7.843638e-01, 2.949571e-01, 1.244744e+00, 7.557773e-01, 4.354835e-01, 1.884183e+00, 1.267089e+00,
8.000000e-01	1.114277e+00, 2.053359e-01, 8.546324e-01, 3.661826e-01, 1.392896e+00, 1.305056e+00, 1.074986e+00, 7.013576e-01, 8.616770e-01, 6.369220e-02, 2.097473e-01, 1.206987e+00, 6.071386e-01, 5.977185e-01, 2.562954e-01, 1.293713e+00, 7.428291e-01, 4.186818e-01, 1.704969e+00, 1.351101e+00,
1.000000e+00	1.179128e+00, 1.610589e-01, 7.414375e-01, 2.598458e-01, 1.360875e+00, 1.045704e+00, 8.209066e-01, 5.345756e-01, 7.890907e-01, 4.104711e-02, 1.138252e-01, 1.234583e+00, 5.336626e-01, 5.019152e-01, 2.523100e-01, 8.985858e-01, 8.226758e-01, 4.456189e-01, 1.967963e+00, 9.519463e-01,
1.200000e+00	9.612390e-01, 1.075282e-01, 7.301971e-01, 2.675344e-01, 1.530146e+00, 7.476155e-01, 5.973491e-01, 5.835271e-01, 7.361755e-01, 2.076813e-02, 8.360756e-02, 1.710435e+00, 4.979843e-01, 6.142778e-01, 2.126048e-01, 7.038599e-01, 7.400554e-01, 4.829603e-01, 1.929618e+00, 7.301633e-01,
1.400000e+00	8.526585e-01, 5.987514e-02, 5.826249e-01, 1.597657e-01, 1.472133e+00, 5.139945e-01, 4.407061e-01, 7.728631e-01, 7.620507e-01, 1.657950e-02, 4.236553e-02, 1.534844e+00, 5.114857e-01, 6.126455e-01, 1.882256e-01, 6.024953e-01, 7.659425e-01, 5.294225e-01, 1.841922e+00, 6.458538e-01,
1.600000e+00	5.892149e-01, 4.472449e-02, 4.032499e-01, 1.003268e-01, 1.221267e+00, 4.057284e-01, 3.993648e-01, 5.987437e-01, 8.191129e-01, 1.481122e-02, 2.345818e-02, 1.626725e+00, 3.865692e-01, 8.105025e-01, 1.790299e-01, 3.427998e-01, 7.370161e-01, 5.220856e-01, 2.069065e+00, 3.541032e-01,
1.800000e+00	5.347756e-01, 2.409937e-02, 3.645112e-01, 9.811922e-02, 1.665562e+00, 2.805943e-01, 4.123760e-01, 6.251417e-01, 7.617376e-01, 1.249369e-02, 1.877782e-02, 1.640710e+00, 4.029029e-01, 7.169614e-01, 2.472581e-01, 2.316773e-01, 8.330027e-01, 5.661046e-01, 1.662698e+00, 2.259778e-01,
2.000000e+00	2.950954e-01, 1.539275e-02, 3.332093e-01, 6.935275e-02, 1.301089e+00, 1.920591e-01, 4.577370e-01, 6.566966e-01, 7.231366e-01, 1.021962e-02, 1.131060e-02, 1.498621e+00, 4.462752e-01, 8.833257e-01, 2.244878e-01, 1.396637e-01, 7.133521e-01, 5.442413e-01, 2.009026e+00, 1.888893e-01,
0.000000e+00	2.065873e-01, 1.438021e+00, 2.283536e+00, 2.435314e+00, 1.579383e+00, 1.743728e+00, 5.511633e-01, 7.175437e-01, 3.331034e-01, 2.356373e-01, 3.061275e+00, 7.100375e-01, 6.185823e-01, 3.091075e+00, 1.613090e+00, 1.652545e+00, 1.545110e-01, 2.469162e+00, 6.939063e-01, 2.137421e+00,
2.000000e-01	3.763060e-01, 1.321837e+00, 1.793505e+00, 2.382624e+00, 1.469809e+00, 1.559517e+00, 8.567537e-01, 5.845244e-01, 1.732724e-01, 2.643811e-01, 1.732091e+00, 9.946644e-01, 5.164137e-01, 2.114345e+00, 1.119527e+00, 1.222817e+00, 3.677514e-01, 1.765910e+00, 5.171133e-01, 2.042022e+00,
4.000000e-01	4.384870e-01, 1.335076e+00, 1.767472e+00, 2.124318e+00, 9.817192e-01, 1.382484e+00, 9.279116e-01, 6.290185e-01, 2.237351e-01, 3.426061e-01, 1.194125e+00, 1.019670e+00, 4.550953e-01, 1.164406e+00, 7.230958e-01, 1.055904e+00, 4.946030e-01, 1.507846e+00, 3.993024e-01, 1.565273e+00,
6.000000e-01	5.577371e-01, 8.782769e-01, 1.347422e+00, 2.077594e+00, 8.775120e-01, 1.318655e+00, 5.764437e-01, 6.486528e-01, 3.309950e-01, 2.667999e-01, 7.981013e-01, 1.131654e+00, 4.377494e-01, 6.925422e-01, 6.498604e-01, 1.070298e+00, 6.418176e-01, 1.116311e+00, 5.290161e-01, 1.347773e+00,
8.000000e-01	6.928030e-01, 6.600618e-01, 1.171388e+00, 1.775372e+00, 7.727270e-01, 9.608137e-01, 5.767294e-01, 6.556198e-01, 5.262825e-01, 2.720108e-01, 6.374950e-01, 7.994436e-01, 4.965485e-01, 4.718379e-01, 4.830664e-01, 8.096015e-01, 7.078337e-01, 1.010359e+00, 7.372222e-01, 1.175630e+00,
1.000000e+00	6.987154e-01, 3.362702e-01, 7.331500e-01, 1.309138e+00, 6.174094e-01, 7.338097e-01, 4.646792e-01, 6.809783e-01, 4.757117e-01, 1.848462e-01, 3.680082e-01, 7.728971e-01, 3.871268e-01, 3.787070e-01, 4.108407e-01, 6.529988e-01, 8.300613e-01, 7.963512e-01, 9.835195e-01, 1.038277e+00,
1.200000e+00	7.626127e-01, 2.308857e-01, 7.345129e-01, 9.238099e-01, 6.706362e-01, 5.300894e-01, 3.672955e-01, 6.940580e-01, 5.425400e-01, 9.679382e-02, 2.548497e-01, 4.816759e-01, 4.828963e-01, 5.046208e-01, 3.568404e-01, 4.338890e-01, 7.859884e-01, 6.958373e-01, 1.060326e+00, 6.544050e-01,
1.400000e+00	5.744281e-01, 1.435723e-01, 6.129095e-01, 7.233501e-01, 7.044202e-01, 2.750624e-01, 3.146859e-01, 6.225775e-01, 6.606502e-01, 8.131068e-02, 1.346615e-01, 4.754840e-01, 4.051915e-01, 6.008392e-01, 3.194742e-01, 2.733249e-01, 7.305207e-01, 6.770983e-01, 1.412460e+00, 4.283163e-01,
1.600000e+00	4.740179e-01, 9.206154e-02, 4.266645e-01, 7.750234e-01, 6.740822e-01, 2.508658e-01, 2.506879e-01, 5.653371e-01, 7.032288e-01, 4.281045e-02, 7.666388e-02, 3.720000e-01, 3.756817e-01, 9.279155e-01, 2.147918e-01, 2.094308e-01, 8.744922e-01, 6.150331e-01, 1.597283e+00, 2.813865e-01,
1.800000e+00	3.505802e-01, 5.581391e-02, 4.377473e-01, 5.491888e-01, 1.019040e+00, 1.703122e-01, 2.876938e-01, 6.510477e-01, 5.818441e-01, 3.790069e-02, 4.561940e-02, 4.487669e-01, 4.013325e-01, 9.231098e-01, 2.152952e-01, 1.386642e-01, 8.085632e-01, 6.155648e-01, 1.787492e+00, 1.875481e-01,
2.000000e+00	2.751081e-01, 3.706546e-02, 2.523102e-01, 4.058563e-01, 1.035017e+00, 1.228732e-01, 3.056232e-01, 7.291668e-01, 7.254081e-01, 2.914241e-02, 3.575809e-02, 5.363514e-01, 3.998989e-01, 8.994940e-01, 2.365694e-01, 6.162319e-02, 8.357174e-01, 6.118942e-01, 1.612453e+00, 1.212066e-01,
0.000000e+00	3.123934e-01, 2.124354e+00, 2.118022e-01, 1.802256e+00, 1.092042e+00, 1.660891e+00, 2.248547e+00, 4.680114e-01, 3.515905e-01, 2.345885e+00, 6.549142e-02, 2.363859e+00, 2.916144e-01, 2.156177e+00, 1.166541e+00, 2.161558e+00, 9.718657e-01, 4.922826e-01, 1.439248e+00, 3.124703e-01,
2.000000e-01	4.166039e-01, 1.579589e+00, 4.143417e-01, 1.625683e+00, 8.816636e-01, 1.534919e+00, 2.150753e+00, 2.795953e-01, 5.203441e-01, 1.314619e+00, 3.789421e-02, 1.437785e+00, 1.991684e-01, 1.869028e+00, 8.123634e-01, 1.853165e+00, 6.690003e-01, 4.615334e-01, 1.167328e+00, 4.307031e-01,
4.000000e-01	6.013661e-01, 8.509350e-01, 5.048762e-01, 1.764360e+00, 7.035315e-01, 1.658925e+00, 1.647539e+00, 2.938507e-01, 5.500031e-01, 8.995429e-01, 2.725740e-02, 1.422114e+00, 1.905240e-01, 1.499417e+00, 6.309362e-01, 1.586748e+00, 4.091190e-01, 5.414771e-01, 1.100229e+00, 4.804218e-01,
6.000000e-01	6.183260e-01, 5.137367e-01, 6.454839e-01, 1.404504e+00, 6.351309e-01, 1.522232e+00, 1.753195e+00, 4.157242e-01, 5.935350e-01, 4.858546e-01, 1.465536e-02, 9.961206e-01, 2.528965e-01, 1.348697e+00, 5.266331e-01, 1.310734e+00, 5.309433e-01, 5.188163e-01, 1.169367e+00, 6.391062e-01,
8.000000e-01	7.426634e-01, 2.848369e-01, 8.231442e-01, 9.672289e-01, 4.422187e-01, 1.183120e+00, 1.531295e+00, 4.810606e-01, 6.954250e-01, 2.224650e-01, 1.608509e-02, 9.157418e-01, 3.666073e-01, 1.166136e+00, 3.861005e-01, 1.181776e+00, 7.236269e-01, 5.923019e-01, 1.309079e+00, 7.010296e-01,
1.000000e+00	6.715584e-01, 1.606216e-01, 9.595632e-01, 9.225476e-01, 4.804151e-01, 1.075884e+00, 1.532817e+00, 5.748562e-01, 6.370566e-01, 1.535738e-01, 1.051150e-02, 8.075046e-01, 3.857057e-01, 1.339077e+00, 3.051982e-01, 9.360403e-01, 6.932037e-01, 6.091303e-01, 1.260836e+00, 8.408158e-01,
1.200000e+00	6.930974e-01, 9.563216e-02, 7.905417e-01, 6.718169e-01, 4.696518e-01, 9.469322e-01, 1.479747e+00, 6.188319e-01, 7.340857e-01, 7.215656e-02, 1.004685e-02, 5.942110e-01, 4.315186e-01, 1.057076e+00, 2.574805e-01, 6.236578e-01, 8.018055e-01, 4.839418e-01, 1.514980e+00, 7.479567e-01,
1.400000e+00	8.356731e-01, 7.083474e-02, 8.882108e-01, 4.016678e-01, 5.745383e-01, 7.941765e-01, 1.041348e+00, 5.927915e-01, 5.734254e-01, 5.048777e-02, 8.164997e-03, 4.424471e-01, 3.656840e-01, 8.109183e-01, 2.190638e-01, 8.026764e-01, 8.548843e-01, 6.283748e-01, 1.928040e+00, 7.818675e-01,
1.600000e+00	8.094452e-01, 4.766905e-02, 9.587415e-01, 3.715447e-01, 7.743509e-01, 8.317603e-01, 1.003514e+00, 5.557776e-01, 6.562139e-01, 3.280513e-02, 1.012311e-02, 3.817730e-01, 4.149211e-01, 8.450765e-01, 2.060827e-01, 5.764473e-01, 8.453927e-01, 5.078472e-01, 2.023109e+00, 7.433988e-01,
1.800000e+00	7.923677e-01, 2.792597e-02, 8.045221e-01, 2.407605e-01, 8.557046e-01, 6.584438e-01, 6.929846e-01, 6.164761e-01, 7.008924e-01, 2.481503e-02, 8.738042e-03, 4.669916e-01, 4.073592e-01, 9.670393e-01, 1.854759e-01, 4.543627e-01, 8.960277e-01, 5.721848e-01, 1.728772e+00, 4.161872e-01,
2.000000e+00	6.336947e-01, 1.725787e-02, 7.238355e-01, 2.113703e-01, 1.134989e+00, 3.373497e-01, 6.984865e-01, 6.563157e-01, 8.487561e-01, 1.895772e-02, 6.730817e-03, 4.933583e-01, 4.360176e-01, 9.900950e-01, 2.236241e-01, 3.134143e-01, 1.013872e+00, 5.640543e-01, 1.845437e+00, 3.698414e-01,
0.000000e+00	2.611326e+00, 2.890003e+00, 1.542222e+00, 6.441774e-01, 6.826340e-01, 2.927545e+00, 2.587097e+00, 3.413285e+00, 1.042707e+00, 9.776224e-01, 2.014491e+00, 1.578428e+00, 1.742475e+00, 1.652416e+00, 2.571685e+00, 1.093754e+00, 2.487117e+00, 1.697992e+00, 1.534333e+00, 2.722884e+00,
2.000000e-01	2.437212e+00, 2.186416e+00, 1.404524e+00, 8.694290e-01, 9.388389e-01, 2.436377e+00, 2.133854e+00, 2.119692e+00, 8.761157e-01, 7.712335e-01, 1.407447e+00, 1.272270e+00, 1.562384e+00, 1.178982e+00, 1.811907e+00, 9.759217e-01, 1.628287e+00, 1.007584e+00, 1.108822e+00, 2.246307e+00,
4.000000e-01	1.706198e+00, 1.935668e+00, 1.086509e+00, 1.149520e+00, 1.198265e+00, 1.871139e+00, 1.615699e+00, 1.388174e+00, 5.155557e-01, 4.751197e-01, 8.645226e-01, 1.243476e+00, 9.427597e-01, 6.578511e-01, 1.382879e+00, 9.370086e-01, 9.699652e-01, 8.824222e-01, 1.046889e+00, 1.822508e+00,
6.000000e-01	1.747581e+00, 1.183530e+00, 1.318336e+00, 1.262376e+00, 1.059834e+00, 1.649968e+00, 1.245944e+00, 1.576877e+00, 3.639653e-01, 3.429005e-01, 6.544435e-01, 1.015805e+00, 6.308077e-01, 4.187910e-01, 1.300556e+00, 8.518294e-01, 8.727230e-01, 8.842285e-01, 7.616755e-01, 1.414018e+00,
8.000000e-01	1.363454e+00, 6.662176e-01, 1.278881e+00, 1.333392e+00, 1.054399e+00, 1.392852e+00, 1.042538e+00, 9.465178e-01, 2.938653e-01, 2.145723e-01, 4.072876e-01, 1.255659e+00, 5.213390e-01, 2.909298e-01, 8.977535e-01, 9.517165e-01, 7.824900e-01, 6.567691e-01, 9.792423e-01, 1.632098e+00,
1.000000e+00	1.103232e+00, 3.585747e-01, 1.000353e+00, 1.323159e+00, 1.183754e+00, 1.570247e+00, 8.574044e-01, 8.710478e-01, 3.724573e-01, 1.059362e-01, 1.990013e-01, 1.200952e+00, 5.355803e-01, 1.885003e-01, 6.611439e-01, 8.990076e-01, 8.001467e-01, 7.777604e-01, 1.045826e+00, 1.272426e+00,
1.200000e+00	1.313118e+00, 2.231822e-01, 9.688943e-01, 1.060272e+00, 9.192451e-01, 9.263342e-01, 6.063818e-01, 7.082773e-01, 4.558505e-01, 7.911440e-02, 1.520259e-01, 1.243690e+00, 5.298329e-01, 1.672634e-01, 5.567079e-01, 9.468662e-01, 7.695507e-01, 6.035599e-01, 1.020935e+00, 1.299448e+00,
1.400000e+00	1.035918e+00, 1.500386e-01, 6.949861e-01, 8.814560e-01, 1.376022e+00, 6.669879e-01, 4.370011e-01, 8.027406e-01, 5.550022e-01, 4.845874e-02, 7.071257e-02, 1.102307e+00, 4.188953e-01, 3.918610e-01, 4.566954e-01, 6.930417e-01, 7.421371e-01, 6.907906e-01, 1.433100e+00, 9.600724e-01,
1.600000e+00	1.080192e+00, 7.585867e-02, 6.249090e-01, 7.203558e-01, 1.340552e+00, 3.770421e-01, 2.748195e-01, 5.933703e-01, 6.261414e-01, 3.966343e-02, 5.308113e-02, 1.385048e+00, 4.588206e-01, 5.963962e-01, 3.749054e-01, 3.814612e-01, 8.951891e-01, 5.434926e-01, 1.668513e+00, 6.212837e-01,
1.800000e+00	8.018097e-01, 5.877466e-02, 4.889239e-01, 4.610286e-01, 1.466026e+00, 3.998193e-01, 3.433032e-01, 6.560974e-01, 7.488444e-01, 3.351031e-02, 3.351619e-02, 1.500383e+00, 4.575001e-01, 5.009403e-01, 3.798740e-01, 2.582199e-01, 9.350775e-01, 6.398997e-01, 1.472650e+00, 3.348804e-01,
2.000000e+00	6.667902e-01, 3.691590e-02, 3.944446e-01, 3.465572e-01, 1.420516e+00, 2.777768e-01, 2.563638e-01, 6.655789e-01, 6.565773e-01, 1.722738e-02, 2.072065e-02, 1.273630e+00, 3.817552e-01, 7.902722e-01, 3.285915e-01, 1.482580e-01, 8.180814e-01, 4.364786e-01, 1.765015e+00, 2.382572e-01,
0.000000e+00	1.655585e+00, 1.426956e+00, 3.176340e-01, 6.103458e-01, 1.339417e+00, 1.992101e+00, 2.212982e+00, 2.251642e+00, 7.808717e-01, 1.290000e+00, 1.500157e+00, 2.649549e+00, 4.397099e-01, 5.659526e-01, 1.871418e+00, 3.861470e-01, 1.466404e+00, 1.842060e+00, 1.874993e-01, 1.494789e-01,
2.000000e-01	1.703173e+00, 1.344254e+00, 4.461994e-01, 1.069473e+00, 1.340394e+00, 1.946512e+00, 1.999922e+00, 1.382618e+00, 5.908812e-01, 9.030366e-01, 1.024295e+00, 2.549085e+00, 4.077406e-01, 9.776427e-01, 1.501890e+00, 6.041979e-01, 1.032804e+00, 1.157040e+00, 1.921267e-01, 4.635392e-01,
4.000000e-01	1.510527e+00, 8.912358e-01, 6.708700e-01, 1.145360e+00, 8.036535e-01, 1.705542e+00, 1.148988e+00, 1.265709e+00, 3.383614e-01, 6.247166e-01, 7.251899e-01, 2.434023e+00, 3.834618e-01, 7.851776e-01, 1.299248e+00, 6.827779e-01, 6.165254e-01, 1.048963e+00, 2.962314e-01, 6.975884e-01,
6.000000e-01	1.253388e+00, 5.396567e-01, 9.121953e-01, 1.336374e+00, 8.319358e-01, 1.414630e+00, 1.105903e+00, 7.959077e-01, 3.000174e-01, 3.720563e-01, 4.448410e-01, 1.763559e+00, 3.841603e-01, 9.134543e-01, 9.268646e-01, 7.769584e-01, 5.556550e-01, 7.921060e-01, 7.929719e-01, 5.257893e-01,
8.000000e-01	1.118965e+00, 3.069534e-01, 7.603520e-01, 1.143571e+00, 9.597577e-01, 9.858879e-01, 9.579599e-01, 8.472021e-01, 4.742652e-01, 2.272472e-01, 2.900299e-01, 1.397370e+00, 4.094232e-01, 8.213549e-01, 6.013635e-01, 6.694537e-01, 4.279091e-01, 8.285188e-01, 1.013326e+00, 6.148450e-01,
1.000000e+00	1.091861e+00, 2.166972e-01, 6.327626e-01, 7.941182e-01, 9.910472e-01, 5.874432e-01, 7.928930e-01, 8.133006e-01, 5.365436e-01, 1.296946e-01, 1.762797e-01, 1.376862e+00, 4.618261e-01, 1.047513e+00, 4.231442e-01, 5.199739e-01, 4.730336e-01, 6.793149e-01, 1.200564e+00, 4.092028e-01,
1.200000e+00	1.030935e+00, 1.195721e-01, 5.579145e-01, 6.486189e-01, 1.032241e+00, 4.472677e-01, 7.785698e-01, 7.335222e-01, 6.267627e-01, 9.498950e-02, 1.081880e-01, 1.276685e+00, 4.190657e-01, 8.136782e-01, 4.291645e-01, 3.691376e-01, 5.869464e-01, 6.829715e-01, 1.457822e+00, 2.454720e-01,
1.400000e+00	7.471308e-01, 9.048799e-02, 5.003078e-01, 4.998852e-01, 1.240194e+00, 3.447519e-01, 7.256295e-01, 8.010717e-01, 5.895174e-01, 6.150560e-02, 6.000221e-02, 1.401396e+00, 4.296770e-01, 8.903118e-01, 2.917745e-01, 2.367334e-01, 6.121239e-01, 5.828599e-01, 1.434230e+00, 1.431104e-01,
1.600000e+00	6.572363e-01, 5.659300e-02, 3.757687e-01, 3.783606e-01, 1.320818e+00, 2.216651e-01, 5.757790e-01, 6.637754e-01, 6.223080e-01, 4.222430e-02, 5.116655e-02, 1.269581e+00, 4.173563e-01, 9.252466e-01, 2.449863e-01, 1.572021e-01, 7.212083e-01, 5.702484e-01, 1.456628e+00, 1.119781e-01,
1.800000e+00	5.543825e-01, 3.033423e-02, 3.833005e-01, 2.989434e-01, 1.111950e+00, 1.720865e-01, 7.012727e-01, 5.538278e-01, 7.962699e-01, 2.805597e-02, 3.275053e-02, 1.285492e+00, 3.923479e-01, 9.562392e-01, 2.407586e-01, 8.603712e-02, 5.745598e-01, 5.613531e-01, 1.736062e+00, 7.795150e-02,
2.000000e+00	3.510558e-01, 1.607255e-02, 3.511851e-01, 2.798519e-01, 1.317634e+00, 1.197752e-01, 7.141721e-01, 7.036834e-01, 7.394614e-01, 2.050116e-02, 1.902480e-02, 1.483680e+00, 4.308690e-01, 7.906057e-01, 2.099651e-01, 5.406585e-02, 8.410219e-01, 4.611207e-01, 1.906880e+00, 4.569710e-02,
0.000000e+00	2.098522e+00, 1.075602e+00, 8.196575e-01, 1.526560e+00, 2.281906e+00, 2.687494e+00, 2.938957e+00, 2.471361e+00, 1.371009e+00, 6.347273e-01, 3.061849e+00, 2.659228e+00, 2.779292e+00, 6.873588e-01, 1.142031e+00, 1.242255e+00, 1.372555e+00, 1.427438e+00, 2.567839e+00, 2.942189e+00,
2.000000e-01	1.740385e+00, 1.203914e+00, 1.158155e+00, 2.029714e+00, 2.076131e+00, 1.792597e+00, 1.878680e+00, 1.445498e+00, 1.065241e+00, 4.904496e-01, 2.165179e+00, 2.176446e+00, 1.509648e+00, 5.284875e-01, 1.060138e+00, 1.458125e+00, 9.603678e-01, 1.092744e+00, 2.332699e+00, 2.680385e+00,
4.000000e-01	1.505951e+00, 1.133392e+00, 9.914759e-01, 1.764122e+00, 1.976319e+00, 2.109223e+00, 1.767618e+00, 1.243646e+00, 7.002347e-01, 3.142514e-01, 1.176323e+00, 2.366321e+00, 1.128390e+00, 3.377084e-01, 8.125997e-01, 1.258649e+00, 9.924242e-01, 8.982838e-01, 1.681970e+00, 2.347125e+00,
6.000000e-01	1.491417e+00, 7.634254e-01, 1.194727e+00, 1.475056e+00, 1.866969e+00, 1.602695e+00, 1.171949e+00, 1.008896e+00, 6.478159e-01, 1.819683e-01, 6.409629e-01, 1.865919e+00, 8.760170e-01, 2.357915e-01, 7.020717e-01, 1.119886e+00, 6.825095e-01, 7.791058e-01, 1.940602e+00, 1.853177e+00,
8.000000e-01	1.258479e+00, 3.684705e-01, 1.091258e+00, 1.636773e+00, 1.568647e+00, 1.550335e+00, 1.025543e+00, 9.997757e-01, 7.433161e-01, 1.300301e-01, 3.746500e-01, 1.987582e+00, 6.951204e-01, 1.551433e-01, 5.091963e-01, 1.024891e+00, 7.280865e-01, 6.893089e-01, 1.452037e+00, 1.384527e+00,
1.000000e+00	9.718969e-01, 2.783725e-01, 1.044393e+00, 1.081734e+00, 1.540310e+00, 1.280122e+00, 7.235552e-01, 7.396775e-01, 6.685442e-01, 8.179637e-02, 2.231304e-01, 1.997388e+00, 5.978645e-01, 1.397512e-01, 4.427147e-01, 1.104721e+00, 7.635563e-01, 5.860419e-01, 1.663613e+00, 1.267264e+00,
1.200000e+00	9.708465e-01, 1.825361e-01, 6.868938e-01, 9.443086e-01, 1.896198e+00, 8.333446e-01, 5.903238e-01, 6.710960e-01, 6.964310e-01, 4.072576e-02, 1.360295e-01, 2.122087e+00, 5.475481e-01, 3.136126e-01, 2.952061e-01, 7.073368e-01, 7.553817e-01, 4.929139e-01, 1.898918e+00, 8.926386e-01,
1.400000e+00	9.724686e-01, 1.073170e-01, 5.863163e-01, 7.423334e-01, 1.363434e+00, 6.343559e-01, 3.804018e-01, 7.622254e-01, 7.714913e-01, 3.515060e-02, 8.306197e-02, 1.934810e+00, 5.052949e-01, 5.334682e-01, 3.044601e-01, 6.432504e-01, 8.209748e-01, 5.699388e-01, 2.010633e+00, 6.937709e-01,
1.600000e+00	6.851046e-01, 7.949357e-02, 5.044680e-01, 4.947330e-01, 1.479340e+00, 4.415513e-01, 3.033884e-01, 6.567605e-01, 6.995031e-01, 2.238627e-02, 4.860575e-02, 2.008072e+00, 4.074308e-01, 7.442629e-01, 2.973802e-01, 4.383123e-01, 6.010321e-01, 4.782578e-01, 1.056018e+00, 3.475713e-01,
1.800000e+00	4.658834e-01, 3.756311e-02, 4.087565e-01, 4.713790e-01, 1.528249e+00, 2.485005e-01, 3.031575e-01, 6.909924e-01, 6.913317e-01, 1.660387e-02, 3.069886e-02, 1.804893e+00, 4.085604e-01, 8.229155e-01, 3.018696e-01, 2.204222e-01, 9.487911e-01, 6.280025e-01, 1.959953e+00, 2.967672e-01,
2.000000e+00	4.566160e-01, 3.324548e-02, 2.927801e-01, 3.448292e-01, 1.765784e+00, 2.518658e-01, 3.119421e-01, 5.604576e-01, 6.187660e-01, 1.669767e-02, 2.124599e-02, 1.636260e+00, 4.795978e-01, 7.587634e-01, 2.064420e-01, 1.591736e-01, 7.577431e-01, 6.721390e-01, 1.930616e+00, 1.987566e-01,
0.000000e+00	2.530090e+00, 7.297525e-01, 8.087666e-01, 1.650285e+00, 2.270572e+00, 3.528716e+00, 6.994167e-01, 1.264735e+00, 3.309682e+00, 1.922563e+00, 2.699884e+00, 6.862337e-01, 2.264264e+00, 9.382422e-01, 3.501780e+00, 3.571504e+00, 2.150547e+00, 6.930923e-01, 2.618364e+00, 2.488393e+00,
2.000000e-01	2.169952e+00, 9.937846e-01, 7.621243e-01, 1.210127e+00, 1.955457e+00, 2.435115e+00, 6.252466e-01, 9.508834e-01, 1.868222e+00, 1.166761e+00, 1.640615e+00, 9.141477e-01, 1.455692e+00, 6.606994e-01, 2.555060e+00, 1.721260e+00, 1.517668e+00, 4.335096e-01, 1.907441e+00, 2.027756e+00,
4.000000e-01	1.855569e+00, 9.115358e-01, 4.691561e-01, 7.295431e-01, 1.575616e+00, 1.993880e+00, 5.448193e-01, 6.863667e-01, 1.358658e+00, 6.089081e-01, 9.800288e-01, 1.243979e+00, 7.878613e-01, 4.706982e-01, 1.981024e+00, 1.968539e+00, 9.369803e-01, 2.731369e-01, 1.756138e+00, 1.567422e+00,
6.000000e-01	1.694695e+00, 5.277691e-01, 4.690367e-01, 6.465379e-01, 1.591219e+00, 1.326165e+00, 3.895554e-01, 7.729941e-01, 7.402581e-01, 3.024597e-01, 4.582983e-01, 1.260851e+00, 7.386184e-01, 4.865799e-01, 1.363085e+00, 1.632654e+00, 5.583625e-01, 3.059084e-01, 1.831767e+00, 1.368359e+00,
8.000000e-01	1.513949e+00, 4.092815e-01, 3.900135e-01, 6.137682e-01, 1.890355e+00, 7.690844e-01, 3.249175e-01, 8.086612e-01, 4.908289e-01, 1.688589e-01, 3.041369e-01, 1.274651e+00, 4.856387e-01, 5.419662e-01, 9.956572e-01, 1.043902e+00, 3.385499e-01, 4.445630e-01, 1.982425e+00, 8.711284e-01,
1.000000e+00	1.319281e+00, 1.879361e-01, 2.906979e-01, 4.104363e-01, 1.742979e+00, 6.537350e-01, 3.094308e-01, 6.619598e-01, 5.067213e-01, 9.496319e-02, 1.598056e-01, 1.560860e+00, 4.879890e-01, 7.761730e-01, 8.462194e-01, 7.513120e-01, 2.839739e-01, 5.211658e-01, 1.590517e+00, 5.446953e-01,
1.200000e+00	9.786752e-01, 1.395330e-01, 1.973467e-01, 2.798474e-01, 1.662761e+00, 4.373624e-01, 2.752747e-01, 7.144408e-01, 5.517848e-01, 6.174950e-02, 1.182186e-01, 1.484115e+00, 5.369527e-01, 6.915913e-01, 5.597627e-01, 5.514065e-01, 2.391431e-01, 5.113799e-01, 2.078975e+00, 4.332245e-01,
1.400000e+00	1.049151e+00, 8.247090e-02, 2.023200e-01, 2.658726e-01, 1.848217e+00, 3.018637e-01, 3.149532e-01, 7.081738e-01, 5.877901e-01, 3.792603e-02, 6.115109e-02, 1.934771e+00, 4.499175e-01, 7.313957e-01, 3.588554e-01, 3.827612e-01, 2.096456e-01, 5.209377e-01, 2.260691e+00, 2.559023e-01,
1.600000e+00	7.090380e-01, 5.796555e-02, 1.589672e-01, 2.118887e-01, 1.763523e+00, 2.284859e-01, 3.803452e-01, 7.965644e-01, 6.198204e-01, 2.486781e-02, 3.152274e-02, 1.730990e+00, 3.862343e-01, 9.705869e-01, 3.460277e-01, 1.897247e-01, 2.786609e-01, 5.886115e-01, 1.603856e+00, 1.737187e-01,
1.800000e+00	5.584024e-01, 3.565473e-02, 1.288036e-01, 1.237660e-01, 1.645128e+00, 1.713733e-01, 3.262512e-01, 6.205856e-01, 7.363159e-01, 1.649298e-02, 2.460138e-02, 1.689577e+00, 3.991496e-01, 9.511134e-01, 2.510117e-01, 1.612499e-01, 3.349958e-01, 5.821385e-01, 1.964369e+00, 1.130516e-01,
2.000000e+00	4.486559e-01, 1.504114e-02, 1.115394e-01, 1.014937e-01, 1.309793e+00, 1.027340e-01, 3.874055e-01, 5.789571e-01, 7.113393e-01, 1.451132e-02, 1.578914e-02, 1.821293e+00, 4.071765e-01, 1.017548e+00, 2.064843e-01, 9.888596e-02, 3.834265e-01, 5.823061e-01, 1.840248e+00, 7.809768e-02,
0.000000e+00	2.283426e+00, 1.856158e+00, 8.358287e-01, 9.840272e-01, 1.319532e-02, 1.437929e+00, 2.189498e+00, 2.380984e+00, 8.023595e-01, 1.073987e+00, 1.803794e+00, 6.388505e-02, 4.737398e-02, 2.833630e+00, 2.762671e+00, 1.779185e+00, 8.434907e-01, 1.122612e+00, 1.978471e+00, 1.388154e+00,
2.000000e-01	1.706939e+00, 1.836536e+00, 8.672772e-01, 9.210570e-01, 2.628457e-01, 1.447469e+00, 2.115125e+00, 1.105646e+00, 6.568042e-01, 6.077653e-01, 1.230108e+00, 5.072063e-02, 1.558737e-01, 1.902994e+00, 2.066935e+00, 1.426060e+00, 4.603331e-01, 8.865066e-01, 1.610190e+00, 1.320737e+00,
4.000000e-01	1.565236e+00, 1.228068e+00, 9.722688e-01, 9.388873e-01, 6.147426e-01, 1.205998e+00, 1.823760e+00, 1.235024e+00, 4.781669e-01, 4.013953e-01, 7.690438e-01, 4.202551e-02, 2.503391e-01, 1.344722e+00, 1.483583e+00, 1.165881e+00, 2.731188e-01, 7.023467e-01, 1.444754e+00, 1.163908e+00,
6.000000e-01	1.506982e+00, 6.508520e-01, 1.100296e+00, 7.791575e-01, 5.563750e-01, 1.372682e+00, 1.710844e+00, 9.549036e-01, 3.015233e-01, 2.649760e-01, 4.741078e-01, 5.985300e-02, 3.272342e-01, 1.029865e+00, 9.938169e-01, 1.051430e+00, 2.923042e-01, 5.913707e-01, 1.331376e+00, 1.277270e+00,
8.000000e-01	1.075192e+00, 4.091774e-01, 1.091514e+00, 8.537522e-01, 7.880528e-01, 1.250135e+00, 1.221644e+00, 7.831866e-01, 2.993887e-01, 1.397009e-01, 2.343143e-01, 1.182590e-01, 3.195283e-01, 6.201986e-01, 8.162456e-01, 1.055831e+00, 3.944499e-01, 5.221162e-01, 1.688935e+00, 1.530137e+00,
1.000000e+00	1.275825e+00, 2.808041e-01, 1.268015e+00, 6.462341e-01, 8.049563e-01, 1.229614e+00, 9.219205e-01, 7.920508e-01, 5.204663e-01, 8.238104e-02, 1.680079e-01, 1.997028e-01, 4.573603e-01, 5.385499e-01, 5.841316e-01, 9.525299e-01, 4.509673e-01, 7.381235e-01, 1.620253e+00, 1.096615e+00,
1.200000e+00	1.205821e+00, 1.354578e-01, 8.445642e-01, 4.506498e-01, 1.101573e+00, 1.027005e+00, 7.431795e-01, 8.048025e-01, 6.168519e-01, 5.747227e-02, 8.288092e-02, 2.778359e-01, 3.486327e-01, 4.808156e-01, 4.593643e-01, 8.274533e-01, 7.260865e-01, 6.073180e-01, 1.436882e+00, 9.952141e-01,
1.400000e+00	9.954581e-01, 1.021826e-01, 7.430553e-01, 4.358979e-01, 9.369194e-01, 6.613809e-01, 5.563760e-01, 6.306429e-01, 6.220545e-01, 3.576070e-02, 4.850621e-02, 5.356854e-01, 4.215536e-01, 6.477428e-01, 3.347364e-01, 5.742694e-01, 6.816631e-01, 5.607540e-01, 1.610779e+00, 6.059471e-01,
1.600000e+00	6.951572e-01, 6.409517e-02, 5.405191e-01, 2.950957e-01, 1.120686e+00, 4.470000e-01, 4.599122e-01, 7.576369e-01, 7.254580e-01, 3.123961e-02, 3.054074e-02, 7.168951e-01, 3.825631e-01, 8.132992e-01, 2.781655e-01, 4.111917e-01, 8.472428e-01, 5.522332e-01, 1.755881e+00, 3.778650e-01,
1.800000e+00	6.247766e-01, 3.659046e-02, 4.160935e-01, 2.313844e-01, 1.248744e+00, 3.581914e-01, 3.697616e-01, 5.585163e-01, 5.900936e-01, 2.048834e-02, 2.826780e-02, 8.712889e-01, 4.175695e-01, 7.916005e-01, 2.780970e-01, 2.442712e-01, 8.917837e-01, 6.450515e-01, 1.958860e+00, 2.989956e-01,
2.000000e+00	4.191351e-01, 2.704849e-02, 3.575590e-01, 1.914985e-01, 1.212935e+00, 2.448147e-01, 3.562468e-01, 5.504335e-01, 6.164722e-01, 1.610400e-02, 1.938835e-02, 8.884210e-01, 3.753340e-01, 8.712441e-01, 2.784349e-01, 1.485039e-01, 6.769608e-01, 6.233210e-01, 2.020871e+00, 1.722497e-01,
0.000000e+00	1.900929e+00, 3.321943e-01, 6.925070e-01, 1.392903e+00, 2.145192e+00, 1.408760e+00, 2.992831e+00, 2.794620e-01, 2.909897e-01, 1.403894e+00, 1.173627e+00, 9.343168e-01, 7.068526e-02, 2.585104e+00, 2.395609e+00, 3.218227e+00, 6.386671e-01, 4.762524e-01, 2.553581e+00, 2.818742e+00,
2.000000e-01	1.864775e+00, 4.643441e-01, 7.805193e-01, 1.743523e+00, 2.466461e+00, 1.320009e+00, 2.335041e+00, 3.285997e-01, 1.733701e-01, 5.308393e-01, 6.628349e-01, 1.226493e+00, 1.304148e-01, 1.928060e+00, 1.682400e+00, 2.278536e+00, 4.449318e-01, 5.585032e-01, 2.392899e+00, 1.941417e+00,
4.000000e-01	1.730653e+00, 2.377721e-01, 7.698068e-01, 1.657519e+00, 1.861230e+00, 1.169017e+00, 2.338045e+00, 4.264748e-01, 1.207409e-01, 3.442758e-01, 3.770673e-01, 1.602013e+00, 2.727261e-01, 1.255006e+00, 1.156155e+00, 1.691585e+00, 3.382798e-01, 5.260780e-01, 2.097965e+00, 1.682053e+00,
6.000000e-01	1.551330e+00, 1.713848e-01, 8.262279e-01, 1.448247e+00, 1.956614e+00, 1.253681e+00, 1.569071e+00, 5.842575e-01, 1.565236e-01, 2.068334e-01, 2.616010e-01, 1.427529e+00, 3.679838e-01, 8.678755e-01, 1.020518e+00, 1.238298e+00, 2.673512e-01, 4.890857e-01, 2.187602e+00, 1.277428e+00,
8.000000e-01	1.302766e+00, 9.941378e-02, 9.708545e-01, 1.755478e+00, 2.043855e+00, 1.162801e+00, 1.571052e+00, 6.106495e-01, 3.221153e-01, 1.310387e-01, 1.466559e-01, 1.562550e+00, 3.605758e-01, 7.226818e-01, 8.843491e-01, 1.201673e+00, 4.379039e-01, 6.132468e-01, 2.421632e+00, 1.142973e+00,
1.000000e+00	1.287134e+00, 7.336717e-02, 8.769562e-01, 1.113882e+00, 1.818240e+00, 1.164861e+00, 1.048392e+00, 4.873125e-01, 3.797912e-01, 8.600102e-02, 8.579212e-02, 1.730753e+00, 4.564931e-01, 4.096284e-01, 5.634475e-01, 9.672403e-01, 5.929499e-01, 5.796055e-01, 2.271592e+00, 1.131402e+00,
1.200000e+00	1.073358e+00, 3.529315e-02, 9.472826e-01, 8.884623e-01, 1.430223e+00, 8.256970e-01, 9.073042e-01, 5.936934e-01, 6.018451e-01, 5.713692e-02, 5.349877e-02, 1.709591e+00, 3.808069e-01, 4.601456e-01, 4.174691e-01, 8.876084e-01, 5.804041e-01, 5.819624e-01, 1.992745e+00, 7.643061e-01,
1.400000e+00	8.566337e-01, 2.442308e-02, 6.835027e-01, 6.844875e-01, 1.705913e+00, 6.943922e-01, 6.160836e-01, 4.863402e-01, 7.061326e-01, 3.816056e-02, 3.938473e-02, 1.539139e+00, 3.855400e-01, 7.555613e-01, 2.837319e-01, 6.592828e-01, 6.230698e-01, 5.843253e-01, 2.188214e+00, 6.760745e-01,
1.600000e+00	7.961812e-01, 1.423227e-02, 6.238941e-01, 5.494234e-01, 1.967744e+00, 3.731692e-01, 6.100449e-01, 6.558996e-01, 6.626621e-01, 2.474241e-02, 2.489062e-02, 1.856103e+00, 3.635854e-01, 8.406780e-01, 2.744995e-01, 3.739320e-01, 7.971903e-01, 5.368251e-01, 1.516176e+00, 4.187864e-01,
1.800000e+00	6.300952e-01, 8.832884e-03, 4.733182e-01, 4.415303e-01, 1.632540e+00, 2.963032e-01, 4.699729e-01, 5.881613e-01, 6.153584e-01, 1.823328e-02, 1.544143e-02, 2.101415e+00, 4.005175e-01, 8.342665e-01, 2.393874e-01, 2.262845e-01, 9.300855e-01, 6.382281e-01, 2.006665e+00, 2.421315e-01,
2.000000e+00	6.384903e-01, 6.182852e-03, 4.351724e-01, 3.508616e-01, 1.586933e+00, 2.316405e-01, 4.736149e-01, 7.146769e-01, 6.482995e-01, 1.533448e-02, 1.353049e-02, 1.824269e+00, 3.394989e-01, 9.102075e-01, 2.327895e-01, 1.643025e-01, 8.212803e-01, 6.391192e-01, 2.023347e+00, 1.881289e-01,
0.000000e+00	1.158295e+00, 2.355613e+00, 2.636670e+00, 1.588184e+00, 1.285219e+00, 1.090159e+00, 1.311541e+00, 1.690328e+00, 3.403210e+00, 2.809238e-01, 5.990731e-01, 5.363658e-01, 1.543432e+00, 6.833839e-01, 2.173283e+00, 2.405781e+00, 2.556990e+00, 1.826311e+00, 2.094111e+00, 3.333190e-01,
2.000000e-01	7.825117e-01, 1.462512e+00, 1.836977e+00, 1.593312e+00, 1.534037e+00, 1.120715e+00, 1.258227e+00, 1.039218e+00, 1.757197e+00, 3.011729e-01, 6.121213e-01, 9.064298e-01, 1.206115e+00, 4.154234e-01, 1.890956e+00, 1.679921e+00, 1.985166e+00, 1.296146e+00, 1.717687e+00, 6.827875e-01,
4.000000e-01	4.627511e-01, 1.028894e+00, 1.595164e+00, 1.805007e+00, 1.456786e+00, 8.458586e-01, 7.661407e-01, 9.573632e-01, 1.182150e+00, 2.045462e-01, 3.825493e-01, 1.028673e+00, 8.836840e-01, 3.072273e-01, 1.378804e+00, 1.060480e+00, 1.409940e+00, 7.465301e-01, 1.112340e+00, 9.036713e-01,
6.000000e-01	3.206240e-01, 5.185561e-01, 1.498698e+00, 1.298485e+00, 1.132915e+00, 4.598564e-01, 5.179586e-01, 7.917370e-01, 7.040741e-01, 1.390341e-01, 2.133359e-01, 1.089489e+00, 6.969710e-01, 2.062158e-01, 9.874493e-01, 9.008421e-01, 1.119291e+00, 5.506948e-01, 1.587800e+00, 6.917445e-01,
8.000000e-01	4.073014e-01, 3.110385e-01, 1.231525e+00, 1.190794e+00, 1.113494e+00, 3.215029e-01, 4.718831e-01, 7.581470e-01, 5.101964e-01, 7.858065e-02, 1.059198e-01, 1.252056e+00, 5.881495e-01, 2.931002e-01, 9.579590e-01, 4.831316e-01, 1.017544e+00, 5.745956e-01, 1.689391e+00, 5.506126e-01,
1.000000e+00	4.223149e-01, 1.933268e-01, 1.096252e+00, 9.848482e-01, 1.083891e+00, 2.424624e-01, 3.927425e-01, 7.383690e-01, 5.583458e-01, 4.663324e-02, 7.254258e-02, 1.063947e+00, 4.815857e-01, 4.355322e-01, 8.409459e-01, 3.249565e-01, 8.745948e-01, 5.708768e-01, 1.689825e+00, 3.792316e-01,
1.200000e+00	3.144712e-01, 1.388308e-01, 8.823819e-01, 6.052961e-01, 1.290039e+00, 1.860790e-01, 2.492928e-01, 7.325580e-01, 6.129311e-01, 2.971069e-02, 4.504841e-02, 1.176093e+00, 4.560190e-01, 6.300476e-01, 6.994361e-01, 2.469518e-01, 6.870204e-01, 5.929424e-01, 1.800758e+00, 2.662892e-01,
1.400000e+00	2.531344e-01, 8.358866e-02, 5.536055e-01, 5.045328e-01, 1.211455e+00, 1.250329e-01, 2.489738e-01, 5.889220e-01, 5.823396e-01, 2.082932e-02, 2.811009e-02, 1.263460e+00, 4.564598e-01, 7.808835e-01, 5.910913e-01, 1.441253e-01, 7.825496e-01, 5.197531e-01, 1.829633e+00, 1.703303e-01,
1.600000e+00	1.651600e-01, 4.844582e-02, 5.022506e-01, 4.233968e-01, 1.204136e+00, 9.607765e-02, 3.264630e-01, 6.810787e-01, 6.272060e-01, 2.039099e-02, 1.821064e-02, 1.390270e+00, 4.217834e-01, 8.185520e-01, 4.895245e-01, 8.694456e-02, 7.913923e-01, 5.741751e-01, 1.577765e+00, 1.098525e-01,
1.800000e+00	1.326670e-01, 2.750870e-02, 3.564745e-01, 3.309407e-01, 1.394093e+00, 5.433785e-02, 3.113280e-01, 6.454325e-01, 7.350541e-01, 1.469905e-02, 1.689529e-02, 1.333319e+00, 4.459956e-01, 7.698427e-01, 3.953183e-01, 6.028270e-02, 7.503400e-01, 5.708158e-01, 1.655380e+00, 7.239944e-02,
2.000000e+00	9.900366e-02, 2.307112e-02, 3.786186e-01, 2.748862e-01, 9.772620e-01, 2.662868e-02, 3.787049e-01, 7.035117e-01, 6.062995e-01, 1.170043e-02, 1.138555e-02, 1.540955e+00, 4.092943e-01, 9.856255e-01, 3.037285e-01, 3.314790e-02, 8.542557e-01, 5.816784e-01, 1.698471e+00, 5.489960e-02,
0.000000e+00	1.402525e+00, 2.363929e+00, 2.958079e+00, 2.072216e+00, 2.642956e+00, 2.802167e+00, 9.521307e-01, 1.805973e+00, 9.920103e-01, 2.299482e+00, 1.542672e+00, 3.427267e-01, 8.375516e-01, 1.243316e+00, 1.654585e-01, 1.951387e+00, 1.878734e+00, 2.962788e+00, 1.447304e+00, 1.650386e+00,
2.000000e-01	1.138474e+00, 1.504817e+00, 2.122474e+00, 2.166471e+00, 2.230467e+00, 2.548125e+00, 8.642372e-01, 1.454412e+00, 9.345166e-01, 1.497464e+00, 1.103204e+00, 8.574188e-01, 4.251757e-01, 5.806260e-01, 3.141961e-01, 1.491928e+00, 1.667424e+00, 1.935500e+00, 1.277634e+00, 1.144253e+00,
4.000000e-01	9.328017e-01, 1.351101e+00, 2.063880e+00, 2.047841e+00, 1.726879e+00, 1.706727e+00, 6.473647e-01, 1.082047e+00, 7.701080e-01, 9.006377e-01, 7.807924e-01, 1.041506e+00, 2.694868e-01, 5.117319e-01, 3.928160e-01, 1.148428e+00, 1.313326e+00, 1.321283e+00, 8.166100e-01, 1.170406e+00,
6.000000e-01	1.155061e+00, 7.976510e-01, 1.361999e+00, 1.914077e+00, 1.680159e+00, 1.141075e+00, 5.226045e-01, 8.946518e-01, 8.226012e-01, 5.965721e-01, 5.934331e-01, 1.116898e+00, 3.201336e-01, 2.727974e-01, 5.060307e-01, 1.208317e+00, 1.304276e+00, 9.989907e-01, 8.851560e-01, 1.311839e+00,
8.000000e-01	8.293401e-01, 5.422752e-01, 1.123485e+00, 1.895149e+00, 1.458164e+00, 9.407820e-01, 4.330899e-01, 6.089714e-01, 6.909144e-01, 3.804283e-01, 3.908647e-01, 1.394608e+00, 3.973404e-01, 2.230477e-01, 4.090912e-01, 9.344992e-01, 1.059993e+00, 9.195370e-01, 1.068326e+00, 1.073682e+00,
1.000000e+00	8.585015e-01, 3.075503e-01, 1.085775e+00, 1.123998e+00, 1.251498e+00, 6.578274e-01, 2.218129e-01, 7.289776e-01, 8.363989e-01, 2.614149e-01, 2.742243e-01, 1.262902e+00, 2.955186e-01, 2.954696e-01, 4.811805e-01, 6.315093e-01, 8.922880e-01, 7.543358e-01, 1.340734e+00, 8.856668e-01,
1.200000e+00	7.115662e-01, 1.502771e-01, 7.692151e-01, 1.138303e+00, 1.373473e+00, 3.507518e-01, 2.031356e-01, 6.585174e-01, 7.008807e-01, 1.570988e-01, 1.607891e-01, 1.432298e+00, 3.782811e-01, 5.490802e-01, 4.072243e-01, 4.621420e-01, 1.018269e+00, 6.859350e-01, 1.326444e+00, 5.604326e-01,
1.400000e+00	5.244854e-01, 1.295058e-01, 6.144185e-01, 8.019016e-01, 1.470716e+00, 2.679977e-01, 2.071013e-01, 7.123152e-01, 7.304609e-01, 9.692730e-02, 1.021260e-01, 1.317960e+00, 3.936848e-01, 6.613984e-01, 4.213032e-01, 2.672033e-01, 1.025330e+00, 6.269093e-01, 1.170979e+00, 3.953166e-01,
1.600000e+00	3.979447e-01, 7.864660e-02, 5.719589e-01, 6.259933e-01, 1.032243e+00, 1.599778e-01, 1.943434e-01, 5.240847e-01, 7.163476e-01, 5.086926e-02, 5.832632e-02, 1.770974e+00, 3.692485e-01, 7.740450e-01, 2.915641e-01, 1.817899e-01, 7.117576e-01, 6.379138e-01, 1.677473e+00, 2.645527e-01,
1.800000e+00	3.001032e-01, 5.027947e-02, 4.274433e-01, 5.142281e-01, 1.517734e+00, 1.354392e-01, 1.992695e-01, 5.392376e-01, 7.683455e-01, 3.740638e-02, 3.267781e-02, 1.724919e+00, 3.843697e-01, 8.224975e-01, 3.194409e-01, 1.079281e-01, 9.123216e-01, 5.195360e-01, 1.650129e+00, 1.626297e-01,
2.000000e+00	1.950658e-01, 3.644586e-02, 3.786098e-01, 4.064379e-01, 1.430592e+00, 9.964038e-02, 2.741167e-01, 7.824562e-01, 6.945141e-01, 2.666919e-02, 2.385683e-02, 1.579346e+00, 4.816200e-01, 7.334056e-01, 2.855380e-01, 9.306944e-02, 7.682897e-01, 6.569999e-01, 1.990754e+00, 1.024075e-01,
0.000000e+00	7.769684e-01, 3.248946e+00, 3.229373e-01, 2.381652e+00, 1.712876e-01, 9.482062e-01, 7.682795e-01, 9.115020e-02, 2.129126e+00, 9.978581e-01, 1.504292e+00, 1.997507e+00, 1.811472e+00, 2.473535e+00, 2.214598e+00, 1.218471e+00, 6.548001e-01, 2.161392e+00, 1.701157e+00, 7.242034e-01,
2.000000e-01	4.577434e-01, 2.391122e+00, 2.754980e-01, 1.896672e+00, 2.071233e-01, 7.686263e-01, 9.390327e-01, 2.062266e-01, 1.164129e+00, 7.323368e-01, 9.887890e-01, 1.522859e+00, 1.540965e+00, 1.781028e+00, 1.817446e+00, 8.640011e-01, 3.952443e-01, 1.268741e+00, 9.698466e-01, 4.338620e-01,
4.000000e-01	3.636360e-01, 1.371674e+00, 3.758870e-01, 1.386980e+00, 1.847755e-01, 4.363660e-01, 9.358994e-01, 4.189336e-01, 9.129857e-01, 4.379359e-01, 7.740764e-01, 1.093930e+00, 1.119064e+00, 1.728937e+00, 9.643253e-01, 6.096392e-01, 2.023380e-01, 9.185100e-01, 1.018994e+00, 2.897084e-01,
6.000000e-01	3.115802e-01, 7.122134e-01, 5.184252e-01, 1.133274e+00, 1.462091e-01, 3.329273e-01, 1.010783e+00, 4.952545e-01, 6.269637e-01, 3.035155e-01, 4.711101e-01, 1.007892e+00, 7.284817e-01, 1.610942e+00, 8.392028e-01, 3.871683e-01, 1.725223e-01, 9.047282e-01, 6.292543e-01, 1.964477e-01,
8.000000e-01	2.929570e-01, 5.517732e-01, 6.230560e-01, 7.066436e-01, 1.175967e-01, 2.530818e-01, 1.057707e+00, 5.402618e-01, 7.418063e-01, 1.980976e-01, 2.723427e-01, 7.679756e-01, 5.204907e-01, 1.224626e+00, 6.594435e-01, 2.617784e-01, 1.706353e-01, 6.904040e-01, 7.789411e-01, 1.168252e-01,
1.000000e+00	2.145342e-01, 3.698652e-01, 7.161385e-01, 6.434069e-01, 1.383719e-01, 2.015245e-01, 1.155029e+00, 5.361400e-01, 7.190412e-01, 1.013577e-01, 1.939839e-01, 6.739858e-01, 5.215441e-01, 1.034219e+00, 5.501883e-01, 1.718912e-01, 3.609345e-01, 6.341671e-01, 1.408999e+00, 8.916187e-02,
1.200000e+00	1.646518e-01, 2.012901e-01, 5.925693e-01, 5.897019e-01, 1.801826e-01, 1.647290e-01, 1.104733e+00, 5.763300e-01, 7.765343e-01, 7.565298e-02, 1.037262e-01, 4.099740e-01, 5.457811e-01, 1.103710e+00, 4.092966e-01, 1.040229e-01, 5.778185e-01, 6.331311e-01, 1.565722e+00, 5.529560e-02,
1.400000e+00	1.305410e-01, 1.315675e-01, 6.633972e-01, 3.777820e-01, 2.819610e-01, 8.450281e-02, 9.609009e-01, 5.776127e-01, 7.837510e-01, 4.989661e-02, 6.282356e-02, 2.940743e-01, 4.110497e-01, 1.176249e+00, 3.099960e-01, 7.152741e-02, 6.237815e-01, 6.138900e-01, 1.482392e+00, 3.880258e-02,
1.600000e+00	1.160187e-01, 7.333551e-02, 8.742762e-01, 2.981047e-01, 3.389898e-01, 7.129982e-02, 9.726659e-01, 5.317506e-01, 7.984122e-01, 3.648395e-02, 4.075379e-02, 2.826209e-01, 4.030419e-01, 9.682734e-01, 2.083097e-01, 5.603912e-02, 6.623579e-01, 5.470598e-01, 1.562585e+00, 2.158576e-02,
1.800000e+00	9.117293e-02, 5.334472e-02, 6.300630e-01, 2.180078e-01, 4.143230e-01, 5.764869e-02, 9.897724e-01, 4.985082e-01, 6.864242e-01, 2.553844e-02, 2.640564e-02, 2.388706e-01, 4.955713e-01, 1.161202e+00, 2.306806e-01, 3.065100e-02, 6.501795e-01, 5.734504e-01, 1.521283e+00, 1.677621e-02,
2.000000e+00	5.954513e-02, 2.970202e-02, 6.943313e-01, 1.715089e-01, 5.305105e-01, 4.511717e-02, 9.521024e-01, 6.217359e-01, 7.777873e-01, 1.774226e-02, 2.113331e-02, 1.564092e-01, 4.376514e-01, 1.027559e+00, 2.127987e-01, 1.682503e-02, 8.111263e-01, 5.185124e-01, 1.581292e+00, 1.213520e-02,
0.000000e+00	2.039905e+00, 1.796972e+00, 1.428122e+00, 1.490395e+00, 1.022016e+00, 2.813680e+00, 1.181826e+00, 1.965845e+00, 2.331462e+00, 1.888723e+00, 1.767823e+00, 3.314929e+00, 1.590723e+00, 2.322531e+00, 9.386107e-02, 1.569356e+00, 2.898078e+00, 4.243757e-01, 1.129665e+00, 5.809302e-01,
2.000000e-01	2.167453e+00, 1.296883e+00, 1.560940e+00, 2.320184e+00, 8.716110e-01, 1.935977e+00, 1.107797e+00, 1.406780e+00, 1.845079e+00, 1.375087e+00, 8.807532e-01, 2.304033e+00, 9.490298e-01, 1.626163e+00, 2.549742e-01, 1.602160e+00, 1.770435e+00, 2.461031e-01, 9.260136e-01, 7.925382e-01,
4.000000e-01	1.778966e+00, 8.336625e-01, 1.728861e+00, 1.889610e+00, 1.123072e+00, 1.731270e+00, 1.182164e+00, 1.024664e+00, 1.349096e+00, 7.434685e-01, 4.960738e-01, 1.862792e+00, 6.267397e-01, 1.076137e+00, 4.588896e-01, 1.095294e+00, 1.506826e+00, 1.567154e-01, 6.346670e-01, 1.041714e+00,
6.000000e-01	1.315052e+00, 5.784397e-01, 1.093223e+00, 1.661270e+00, 1.004552e+00, 1.525512e+00, 9.215938e-01, 9.910623e-01, 9.679995e-01, 3.389920e-01, 3.346855e-01, 1.808933e+00, 5.889882e-01, 6.400355e-01, 5.263373e-01, 1.283498e+00, 1.278978e+00, 1.737388e-01, 1.102324e+00, 1.117340e+00,
8.000000e-01	1.401405e+00, 2.933888e-01, 1.166994e+00, 2.026700e+00, 1.128759e+00, 9.734194e-01, 7.768739e-01, 6.878122e-01, 8.331492e-01, 2.165946e-01, 1.687645e-01, 1.849077e+00, 4.045622e-01, 4.936365e-01, 5.237886e-01, 9.589787e-01, 1.102037e+00, 1.740397e-01, 1.278067e+00, 9.377763e-01,
1.000000e+00	9.813587e-01, 2.294729e-01, 9.300719e-01, 1.186743e+00, 1.296493e+00, 6.255611e-01, 5.108340e-01, 6.178856e-01, 8.441836e-01, 1.257785e-01, 1.026055e-01, 1.637549e+00, 4.438380e-01, 4.289459e-01, 4.927901e-01, 8.489441e-01, 1.088294e+00, 2.925120e-01, 1.480282e+00, 1.038024e+00,
1.200000e+00	9.574808e-01, 1.301381e-01, 7.611680e-01, 9.693016e-01, 1.225894e+00, 5.643515e-01, 4.394662e-01, 7.106921e-01, 7.875299e-01, 5.307328e-02, 5.337483e-02, 1.611474e+00, 4.409937e-01, 5.908975e-01, 4.087763e-01, 5.258783e-01, 8.285530e-01, 3.480856e-01, 1.363015e+00, 6.401916e-01,
1.400000e+00	7.033714e-01, 8.625971e-02, 5.877607e-01, 8.017256e-01, 1.310930e+00, 3.312764e-01, 3.570738e-01, 6.339235e-01, 6.066848e-01, 3.558415e-02, 3.395109e-02, 1.547436e+00, 3.831182e-01, 7.306683e-01, 3.420826e-01, 3.417686e-01, 7.151797e-01, 3.564552e-01, 1.680844e+00, 3.791157e-01,
1.600000e+00	5.578270e-01, 5.254700e-02, 5.820250e-01, 5.728050e-01, 1.188030e+00, 2.916243e-01, 3.198886e-01, 6.371363e-01, 6.780215e-01, 2.483632e-02, 1.928834e-02, 1.663435e+00, 4.142590e-01, 7.403340e-01, 4.030843e-01, 1.915834e-01, 8.332194e-01, 4.762267e-01, 1.612093e+00, 2.627879e-01,
1.800000e+00	3.593096e-01, 2.648468e-02, 3.298519e-01, 5.203846e-01, 1.337610e+00, 2.129915e-01, 3.086002e-01, 6.954728e-01, 7.035791e-01, 1.375178e-02, 1.158058e-02, 1.826265e+00, 4.996494e-01, 9.115069e-01, 3.500728e-01, 1.065503e-01, 7.977782e-01, 4.804184e-01, 1.322723e+00, 1.854502e-01,
2.000000e+00	2.218705e-01, 1.919724e-02, 3.366246e-01, 3.680649e-01, 1.076943e+00, 1.077190e-01, 3.851641e-01, 6.398722e-01, 6.729190e-01, 1.002557e-02, 8.784552e-03, 1.532911e+00, 3.797346e-01, 9.728512e-01, 2.897540e-01, 1.005323e-01, 8.458109e-01, 4.986804e-01, 1.180097e+00, 1.165260e-01,
0.000000e+00	1.956961e+00, 3.125083e-01, 1.869546e+00, 3.129641e+00, 1.391678e+00, 2.027490e+00, 3.722258e-01, 2.318866e+00, 1.741284e+00, 2.561152e-01, 2.057944e+00, 2.721461e+00, 2.778967e+00, 1.980814e+00, 2.822701e+00, 2.695014e+00, 1.940859e+00, 3.110541e+00, 2.246753e+00, 8.858365e-01,
2.000000e-01	1.596568e+00, 6.488716e-01, 1.504405e+00, 2.405234e+00, 1.605074e+00, 1.322230e+00, 4.708383e-01, 1.772322e+00, 8.788369e-01, 2.828267e-01, 1.379117e+00, 2.738783e+00, 2.290683e+00, 1.351311e+00, 2.287740e+00, 2.143181e+00, 9.191069e-01, 2.405861e+00, 1.730849e+00, 9.166187e-01,
4.000000e-01	1.404123e+00, 8.491157e-01, 1.229964e+00, 2.032077e+00, 1.712194e+00, 9.773536e-01, 7.747938e-01, 1.607312e+00, 7.942292e-01, 3.200156e-01, 1.033635e+00, 2.477046e+00, 1.255638e+00, 9.690371e-01, 1.602278e+00, 1.610186e+00, 7.109685e-01, 1.588900e+00, 1.949089e+00, 1.045455e+00,
6.000000e-01	1.390465e+00, 6.639483e-01, 9.124451e-01, 1.113057e+00, 1.550326e+00, 6.855719e-01, 6.839841e-01, 1.019176e+00, 4.128914e-01, 3.699212e-01, 7.264616e-01, 1.917581e+00, 9.761968e-01, 7.541387e-01, 1.517285e+00, 1.142872e+00, 4.074521e-01, 1.303396e+00, 1.743979e+00, 6.568624e-01,
8.000000e-01	1.148154e+00, 4.056657e-01, 8.623839e-01, 9.658187e-01, 1.643701e+00, 4.201528e-01, 5.344774e-01, 8.952079e-01, 3.211757e-01, 2.479123e-01, 5.071012e-01, 2.286021e+00, 8.221692e-01, 9.182302e-01, 9.912696e-01, 7.629854e-01, 3.974634e-01, 9.580241e-01, 2.002762e+00, 4.871432e-01,
1.000000e+00	1.277927e+00, 2.922277e-01, 7.135717e-01, 8.337989e-01, 1.211482e+00, 2.701939e-01, 5.356844e-01, 6.539424e-01, 4.288561e-01, 1.768945e-01, 2.974937e-01, 2.442504e+00, 5.708047e-01, 9.013253e-01, 7.620245e-01, 3.280603e-01, 3.630361e-01, 7.260461e-01, 1.275370e+00, 2.939548e-01,
1.200000e+00	8.252412e-01, 1.647617e-01, 4.708437e-01, 6.876432e-01, 1.646291e+00, 2.036780e-01, 6.546641e-01, 7.623429e-01, 5.302130e-01, 1.195140e-01, 2.181284e-01, 2.001100e+00, 4.060074e-01, 9.781783e-01, 5.167536e-01, 3.324130e-01, 3.745659e-01, 6.221578e-01, 1.705740e+00, 1.982197e-01,
1.400000e+00	7.704689e-01, 8.553941e-02, 4.071766e-01, 4.955940e-01, 1.552381e+00, 1.790407e-01, 5.556171e-01, 6.714404e-01, 6.230581e-01, 7.547321e-02, 1.249932e-01, 2.127387e+00, 4.348120e-01, 9.458326e-01, 4.262008e-01, 1.921326e-01, 5.365211e-01, 6.468673e-01, 2.119513e+00, 1.288354e-01,
1.600000e+00	5.426395e-01, 6.803721e-02, 3.568176e-01, 2.936212e-01, 1.541133e+00, 1.173989e-01, 5.321522e-01, 6.830715e-01, 6.878884e-01, 4.295030e-02, 8.520864e-02, 1.883555e+00, 4.408555e-01, 9.477825e-01, 2.812602e-01, 1.391747e-01, 5.632751e-01, 7.090913e-01, 1.990850e+00, 7.870227e-02,
1.800000e+00	3.947148e-01, 4.131493e-02, 2.903205e-01, 2.498175e-01, 1.619179e+00, 7.340476e-02, 5.805862e-01, 6.698214e-01, 7.283022e-01, 3.514137e-02, 4.498496e-02, 1.879276e+00, 2.979868e-01, 8.800434e-01, 2.819474e-01, 7.451434e-02, 5.540280e-01, 6.429676e-01, 1.931625e+00, 6.635501e-02,
2.000000e+00	2.590096e-01, 2.217988e-02, 2.367417e-01, 2.329421e-01, 1.498132e+00, 6.697132e-02, 6.233514e-01, 6.604601e-01, 6.843161e-01, 2.587704e-02, 3.206839e-02, 1.951668e+00, 4.658248e-01, 9.614389e-01, 2.123048e-01, 5.941943e-02, 6.370876e-01, 6.000781e-01, 2.009096e+00, 4.716098e-02,
0.000000e+00	1.693737e+00, 2.171223e+00, 4.335321e-01, 2.771251e+00, 2.281935e+00, 2.036742e+00, 1.445622e+00, 2.427606e+00, 2.272853e+00, 2.034002e+00, 9.975430e-01, 2.758555e+00, 3.576510e-01, 1.937586e+00, 3.219598e+00, 1.794902e+00, 1.713513e+00, 1.151070e+00, 5.212930e-01, 1.614363e+00,
2.000000e-01	1.597199e+00, 1.366723e+00, 4.815720e-01, 2.660759e+00, 2.178968e+00, 1.659859e+00, 1.475445e+00, 1.502653e+00, 1.432610e+00, 1.081055e+00, 6.628973e-01, 2.834525e+00, 2.384173e-01, 1.344171e+00, 2.309434e+00, 1.534801e+00, 1.069445e+00, 7.868025e-01, 3.730330e-01, 1.799317e+00,
4.000000e-01	1.363085e+00, 7.599614e-01, 7.206904e-01, 2.350993e+00, 1.781304e+00, 1.466622e+00, 1.022485e+00, 1.237719e+00, 8.205200e-01, 7.607056e-01, 3.600573e-01, 2.761048e+00, 2.319005e-01, 1.250631e+00, 1.407041e+00, 1.317317e+00, 8.577921e-01, 4.863823e-01, 3.575984e-01, 1.180000e+00,
6.000000e-01	1.440455e+00, 6.741849e-01, 7.217945e-01, 2.206238e+00, 1.486722e+00, 1.560651e+00, 1.171448e+00, 9.913221e-01, 6.253028e-01, 4.050868e-01, 2.326441e-01, 2.020359e+00, 2.634732e-01, 8.322983e-01, 1.269887e+00, 1.257967e+00, 4.908905e-01, 6.347482e-01, 7.029849e-01, 1.462578e+00,
8.000000e-01	1.098509e+00, 3.384744e-01, 6.755527e-01, 1.837379e+00, 1.339239e+00, 1.247621e+00, 7.953808e-01, 8.802795e-01, 3.561775e-01, 2.153010e-01, 1.228649e-01, 2.025261e+00, 3.160218e-01, 7.869526e-01, 9.188381e-01, 1.168955e+00, 4.281090e-01, 5.418588e-01, 8.689957e-01, 1.151173e+00,
1.000000e+00	1.026977e+00, 2.487563e-01, 7.085645e-01, 1.455275e+00, 1.067974e+00, 8.261162e-01, 8.187481e-01, 6.282706e-01, 4.781850e-01, 1.415274e-01, 6.531098e-02, 1.743885e+00, 4.215619e-01, 9.848379e-01, 9.612188e-01, 7.908290e-01, 3.332547e-01, 6.566810e-01, 1.031144e+00, 8.402871e-01,
1.200000e+00	1.069541e+00, 1.549396e-01, 4.804503e-01, 1.318783e+00, 1.282950e+00, 6.532785e-01, 6.231690e-01, 7.475496e-01, 5.002283e-01, 9.352052e-02, 4.882352e-02, 2.019329e+00, 3.935301e-01, 1.025424e+00, 6.030580e-01, 5.649949e-01, 3.480518e-01, 6.790246e-01, 1.070540e+00, 5.526804e-01,
1.400000e+00	9.735800e-01, 8.041887e-02, 4.769326e-01, 1.100499e+00, 1.324412e+00, 4.404348e-01, 6.627323e-01, 6.244196e-01, 5.735159e-01, 5.693779e-02, 2.586366e-02, 1.725146e+00, 3.973618e-01, 9.296510e-01, 4.819274e-01, 4.335878e-01, 4.980090e-01, 5.775985e-01, 1.273470e+00, 4.003428e-01,
1.600000e+00	8.005182e-01, 5.424636e-02, 4.587895e-01, 5.731896e-01, 1.206391e+00, 2.787451e-01, 5.106768e-01, 6.732778e-01, 7.244917e-01, 3.202580e-02, 2.146975e-02, 2.011969e+00, 3.360738e-01, 7.691814e-01, 2.387762e-01, 2.847379e-01, 5.913380e-01, 5.749915e-01, 1.460733e+00, 2.437943e-01,
1.800000e+00	5.288387e-01, 2.669354e-02, 3.126645e-01, 6.317810e-01, 1.131996e+00, 1.986371e-01, 6.033196e-01, 6.829308e-01, 6.911818e-01, 2.603614e-02, 1.479540e-02, 1.630313e+00, 4.052736e-01, 9.305060e-01, 2.750792e-01, 1.837300e-01, 5.687310e-01, 5.878588e-01, 1.428686e+00, 1.499944e-01,
2.000000e+00	4.406069e-01, 2.382414e-02, 2.508116e-01, 3.886821e-01, 1.373322e+00, 1.665463e-01, 5.606368e-01, 5.413619e-01, 6.395500e-01, 1.880485e-02, 1.267468e-02, 1.949733e+00, 3.455087e-01, 9.373105e-01, 1.883108e-01, 1.113487e-01, 7.233717e-01, 5.216996e-01, 1.839881e+00, 9.548779e-02,
0.000000e+00	2.479272e+00, 1.593845e+00, 1.509912e+00, 1.259771e+00, 1.598156e+00, 4.271323e-01, 1.619223e+00, 2.057359e+00, 1.495707e+00, 1.642570e+00, 7.668478e-01, 2.700402e+00, 3.739792e-01, 4.804372e-01, 1.457018e+00, 5.511411e-01, 1.399277e+00, 3.732822e-01, 2.244217e+00, 1.891053e+00,
2.000000e-01	1.316781e+00, 1.092827e+00, 1.571788e+00, 1.404900e+00, 1.634847e+00, 5.467376e-01, 1.395443e+00, 1.247155e+00, 7.807139e-01, 1.074214e+00, 3.882430e-01, 2.928760e+00, 2.978368e-01, 2.977418e-01, 1.032598e+00, 4.216733e-01, 1.075789e+00, 3.112756e-01, 1.566313e+00, 1.694822e+00,
4.000000e-01	1.360766e+00, 6.725632e-01, 1.538132e+00, 1.463800e+00, 1.310985e+00, 8.288902e-01, 1.023083e+00, 8.796195e-01, 6.767101e-01, 5.154965e-01, 2.877800e-01, 2.234685e+00, 3.134010e-01, 2.233746e-01, 8.885976e-01, 2.794177e-01, 9.045135e-01, 4.076929e-01, 1.544847e+00, 1.325425e+00,
6.000000e-01	1.144375e+00, 4.111955e-01, 1.418229e+00, 1.376873e+00, 1.378677e+00, 6.735776e-01, 8.321276e-01, 7.499014e-01, 6.243772e-01, 2.973450e-01, 1.718706e-01, 2.180977e+00, 3.242176e-01, 1.360374e-01, 7.942050e-01, 2.479580e-01, 1.063006e+00, 4.417312e-01, 1.449692e+00, 1.133415e+00,
8.000000e-01	9.648723e-01, 2.700300e-01, 9.998120e-01, 8.373355e-01, 1.739553e+00, 4.712825e-01, 5.299894e-01, 9.307338e-01, 5.433336e-01, 1.519040e-01, 8.554020e-02, 1.877491e+00, 3.631266e-01, 2.347213e-01, 6.833340e-01, 1.976774e-01, 1.003206e+00, 4.777535e-01, 1.794761e+00, 8.685204e-01,
1.000000e+00	8.819711e-01, 1.368889e-01, 9.242501e-01, 9.174921e-01, 1.516666e+00, 3.546432e-01, 4.031487e-01, 8.983383e-01, 7.764737e-01, 1.012081e-01, 5.865020e-02, 1.837075e+00, 4.438162e-01, 5.242700e-01, 4.043344e-01, 1.143586e-01, 1.066986e+00, 4.867607e-01, 1.922092e+00, 4.720375e-01,
1.200000e+00	6.238689e-01, 9.242133e-02, 7.090770e-01, 6.113873e-01, 1.702011e+00, 2.089875e-01, 3.776628e-01, 6.496535e-01, 6.394148e-01, 4.888988e-02, 3.895899e-02, 2.027853e+00, 4.291055e-01, 6.699458e-01, 5.589619e-01, 8.113291e-02, 7.987874e-01, 4.039756e-01, 1.751432e+00, 3.269885e-01,
1.400000e+00	4.068916e-01, 5.719343e-02, 5.068280e-01, 5.075343e-01, 1.545391e+00, 1.782245e-01, 2.860121e-01, 6.083245e-01, 6.623624e-01, 4.274255e-02, 2.053587e-02, 1.922002e+00, 3.998616e-01, 7.191857e-01, 4.306008e-01, 5.720321e-02, 7.332436e-01, 5.202328e-01, 2.032707e+00, 2.286586e-01,
1.600000e+00	3.562003e-01, 4.364083e-02, 4.550423e-01, 4.055343e-01, 1.511354e+00, 9.921527e-02, 2.548752e-01, 7.125660e-01, 7.628193e-01, 2.603515e-02, 1.572680e-02, 2.083397e+00, 3.582435e-01, 8.728086e-01, 3.241586e-01, 3.771561e-02, 7.458757e-01, 5.507853e-01, 1.886593e+00, 1.611521e-01,
1.800000e+00	2.436490e-01, 2.036952e-02, 3.045112e-01, 3.196446e-01, 1.361862e+00, 8.114028e-02, 2.947426e-01, 6.089328e-01, 5.397355e-01, 1.593921e-02, 1.334896e-02, 2.176174e+00, 3.924747e-01, 1.069974e+00, 3.136563e-01, 3.121773e-02, 8.555335e-01, 5.475721e-01, 1.791865e+00, 1.051874e-01,
2.000000e+00	2.165205e-01, 1.167626e-02, 2.864740e-01, 2.618293e-01, 1.528558e+00, 6.267438e-02, 3.921921e-01, 6.864547e-01, 6.984985e-01, 1.250961e-02, 8.461741e-03, 1.764847e+00, 4.527028e-01, 7.762915e-01, 2.382969e-01, 1.632280e-02, 7.471155e-01, 6.158741e-01, 1.685897e+00, 5.952394e-02,
0.000000e+00	3.061774e+00, 2.027298e+00, 3.107948e+00, 2.888914e+00, 8.187955e-01, 2.874967e+00, 1.900770e+00, 1.935294e+00, 2.552150e+00, 3.084521e+00, 1.143251e+00, 7.250180e-01, 7.542667e-01, 9.291213e-01, 3.193074e+00, 2.684458e+00, 6.666124e-01, 2.088046e+00, 1.590292e+00, 2.249422e+00,
2.000000e-01	2.086933e+00, 1.279635e+00, 2.315847e+00, 2.506590e+00, 1.248719e+00, 1.912932e+00, 1.871233e+00, 1.293778e+00, 1.596176e+00, 2.052222e+00, 8.461047e-01, 1.027136e+00, 5.496801e-01, 4.790113e-01, 2.080013e+00, 2.310852e+00, 4.556019e-01, 1.196482e+00, 1.491715e+00, 2.119913e+00,
4.000000e-01	1.883475e+00, 9.143514e-01, 2.052657e+00, 2.240424e+00, 1.263204e+00, 1.616892e+00, 1.615794e+00, 8.174067e-01, 1.101836e+00, 9.532292e-01, 5.668973e-01, 1.083731e+00, 3.356600e-01, 3.339982e-01, 1.645430e+00, 1.758360e+00, 5.489161e-01, 8.135784e-01, 1.301455e+00, 1.307392e+00,
6.000000e-01	1.600843e+00, 5.749912e-01, 2.138762e+00, 2.448948e+00, 1.043222e+00, 1.831473e+00, 1.184399e+00, 7.603831e-01, 6.117941e-01, 6.306961e-01, 2.784916e-01, 1.141144e+00, 3.506318e-01, 2.075300e-01, 1.162768e+00, 1.336180e+00, 6.752841e-01, 7.566053e-01, 1.363952e+00, 1.441139e+00,
8.000000e-01	1.391788e+00, 3.015252e-01, 1.805486e+00, 1.849788e+00, 1.333157e+00, 1.296320e+00, 9.599320e-01, 7.451027e-01, 5.984410e-01, 3.139562e-01, 1.874655e-01, 1.348100e+00, 2.818036e-01, 1.446731e-01, 9.510475e-01, 1.330478e+00, 6.617935e-01, 6.148694e-01, 1.761344e+00, 1.288750e+00,
1.000000e+00	1.409932e+00, 2.091123e-01, 1.259065e+00, 1.628724e+00, 1.288001e+00, 1.096004e+00, 6.190605e-01, 8.101272e-01, 5.273701e-01, 1.776208e-01, 1.077387e-01, 1.438864e+00, 4.835811e-01, 1.134543e-01, 7.883702e-01, 1.246861e+00, 7.671194e-01, 6.961094e-01, 1.308241e+00, 1.663136e+00,
1.200000e+00	1.031658e+00, 1.237112e-01, 1.266212e+00, 1.513558e+00, 1.417405e+00, 8.200536e-01, 5.144666e-01, 6.739073e-01, 6.205689e-01, 1.221626e-01, 7.419128e-02, 1.326874e+00, 3.330448e-01, 6.894778e-02, 6.357204e-01, 9.069915e-01, 6.281286e-01, 6.623930e-01, 1.914012e+00, 1.141702e+00,
1.400000e+00	1.108481e+00, 7.797715e-02, 8.718753e-01, 9.686921e-01, 1.264735e+00, 5.735655e-01, 3.713977e-01, 6.896863e-01, 5.425900e-01, 7.483291e-02, 4.870319e-02, 1.721677e+00, 4.832613e-01, 2.187280e-01, 4.463115e-01, 6.455980e-01, 1.011401e+00, 6.689623e-01, 1.999293e+00, 8.781244e-01,
1.600000e+00	8.468070e-01, 4.959850e-02, 6.224050e-01, 8.033073e-01, 1.389781e+00, 4.392886e-01, 2.525192e-01, 5.880493e-01, 6.156029e-01, 4.621016e-02, 3.267507e-02, 1.470540e+00, 4.442464e-01, 4.304750e-01, 3.583455e-01, 4.117080e-01, 8.887121e-01, 5.312639e-01, 2.004993e+00, 4.854303e-01,
1.800000e+00	7.206807e-01, 2.953502e-02, 5.416712e-01, 7.046743e-01, 1.209626e+00, 2.538557e-01, 2.072426e-01, 5.893192e-01, 8.720190e-01, 3.106660e-02, 2.050749e-02, 1.353388e+00, 3.931447e-01, 6.473535e-01, 3.615387e-01, 2.443952e-01, 7.529801e-01, 5.842547e-01, 1.778746e+00, 3.540825e-01,
2.000000e+00	5.142192e-01, 2.066887e-02, 4.765828e-01, 5.430073e-01, 1.593095e+00, 2.059582e-01, 2.095827e-01, 7.019397e-01, 7.066085e-01, 2.641237e-02, 1.638401e-02, 1.617995e+00, 3.766518e-01, 8.301055e-01, 2.805569e-01, 1.474837e-01, 7.231368e-01, 6.137682e-01, 1.679599e+00, 2.605542e-01,
0.000000e+00	5.827947e-01, 3.180833e-01, 2.676603e+00, 1.383904e+00, 2.351050e+00, 3.212940e+00, 3.194779e+00, 1.934019e+00, 2.410002e+00, 2.517028e+00, 5.582845e-01, 7.517662e-01, 8.165777e-01, 2.264610e+00, 1.558168e+00, 8.054524e-01, 1.771827e+00, 1.683862e+00, 1.470933e-01, 9.979968e-01,
2.000000e-01	6.203554e-01, 1.877017e-01, 2.484889e+00, 1.367071e+00, 1.933648e+00, 2.287230e+00, 2.517512e+00, 1.192865e+00, 1.518325e+00, 1.214007e+00, 4.587850e-01, 1.082944e+00, 4.500449e-01, 1.492151e+00, 1.303912e+00, 7.525865e-01, 1.188472e+00, 1.216428e+00, 4.535151e-01, 1.088438e+00,
4.000000e-01	6.577929e-01, 1.306201e-01, 1.908102e+00, 1.240035e+00, 1.692722e+00, 1.972820e+00, 1.701339e+00, 9.470161e-01, 1.073342e+00, 9.679056e-01, 3.309809e-01, 9.417265e-01, 3.605908e-01, 1.174749e+00, 1.033871e+00, 8.120320e-01, 1.159144e+00, 7.676797e-01, 8.720050e-01, 1.108053e+00,
6.000000e-01	7.798832e-01, 8.270666e-02, 1.750525e+00, 1.418775e+00, 1.127381e+00, 1.642345e+00, 1.440487e+00, 6.037937e-01, 8.657307e-01, 4.051677e-01, 1.623941e-01, 1.509709e+00, 3.171250e-01, 7.162682e-01, 1.044073e+00, 8.454530e-01, 9.007030e-01, 6.361277e-01, 1.063122e+00, 1.204030e+00,
8.000000e-01	8.914888e-01, 5.437356e-02, 1.887897e+00, 1.344951e+00, 1.233766e+00, 1.422457e+00, 1.072746e+00, 6.794489e-01, 6.507920e-01, 2.339185e-01, 1.292005e-01, 1.433721e+00, 3.853049e-01, 4.166277e-01, 8.684338e-01, 9.572610e-01, 1.138959e+00, 5.173988e-01, 9.901846e-01, 1.093539e+00,
1.000000e+00	7.524833e-01, 2.955084e-02, 1.477085e+00, 1.767183e+00, 9.699439e-01, 1.411125e+00, 9.556632e-01, 5.960322e-01, 7.545040e-01, 1.413654e-01, 6.900656e-02, 1.336146e+00, 3.643444e-01, 2.564049e-01, 6.816386e-01, 9.893269e-01, 1.113624e+00, 6.261862e-01, 1.395645e+00, 1.056662e+00,
1.200000e+00	8.813486e-01, 1.955680e-02, 1.501252e+00, 1.237501e+00, 9.480565e-01, 8.999302e-01, 6.409436e-01, 7.806880e-01, 7.171260e-01, 9.547404e-02, 4.778184e-02, 1.077647e+00, 3.407096e-01, 2.256759e-01, 6.023125e-01, 8.222825e-01, 9.115413e-01, 5.163259e-01, 1.358111e+00, 1.254605e+00,
1.400000e+00	8.081068e-01, 1.171399e-02, 1.215364e+00, 1.017272e+00, 9.730956e-01, 7.675096e-01, 6.051845e-01, 6.620532e-01, 7.318317e-01, 6.080940e-02, 2.577502e-02, 1.127455e+00, 3.582050e-01, 1.494889e-01, 5.189993e-01, 6.113696e-01, 9.554656e-01, 5.174581e-01, 1.733122e+00, 9.959102e-01,
1.600000e+00	7.355058e-01, 8.786056e-03, 9.013147e-01, 7.143130e-01, 1.115608e+00, 4.312252e-01, 3.291465e-01, 5.412044e-01, 7.381363e-01, 3.912752e-02, 1.973856e-02, 9.644170e-01, 3.789083e-01, 4.771613e-01, 4.008060e-01, 5.123666e-01, 8.441579e-01, 6.424653e-01, 1.581695e+00, 7.024894e-01,
1.800000e+00	6.351095e-01, 5.236538e-03, 7.451779e-01, 5.592690e-01, 9.020044e-01, 3.155016e-01, 2.993973e-01, 6.909410e-01, 6.193852e-01, 2.661523e-02, 1.448980e-02, 1.076906e+00, 3.960184e-01, 7.235620e-01, 4.091430e-01, 2.598100e-01, 6.982990e-01, 5.066372e-01, 1.570049e+00, 4.060389e-01,
2.000000e+00	5.218574e-01, 3.247268e-03, 5.996973e-01, 4.160522e-01, 9.355962e-01, 2.174123e-01, 2.340036e-01, 6.402905e-01, 6.318357e-01, 1.730770e-02, 1.175883e-02, 1.146899e+00, 3.945998e-01, 6.371375e-01, 3.264942e-01, 1.650710e-01, 7.750599e-01, 5.581926e-01, 1.752248e+00, 2.767249e-01,
0.000000e+00	1.043128e+00, 7.251232e-01, 4.820631e-01, 6.188394e-01, 1.976995e+00, 2.767977e+00, 1.112651e+00, 2.781487e+00, 2.787717e+00, 1.481089e+00, 1.919508e+00, 1.444445e-01, 1.124253e+00, 3.187745e+00, 2.336737e+00, 2.306484e-01, 2.255800e+00, 2.220499e+00, 1.669750e-01, 1.497513e+00,
2.000000e-01	9.925888e-01, 9.024745e-01, 5.764335e-01, 7.872108e-01, 1.508196e+00, 2.453127e+00, 1.134094e+00, 1.358385e+00, 1.529343e+00, 1.003958e+00, 1.390480e+00, 4.858316e-01, 7.953415e-01, 1.700688e+00, 2.135375e+00, 4.502645e-01, 1.553919e+00, 1.264547e+00, 4.557202e-01, 1.553449e+00,
4.000000e-01	9.085695e-01, 8.021798e-01, 6.758987e-01, 1.000366e+00, 1.094730e+00, 1.847818e+00, 1.102376e+00, 1.316681e+00, 9.151213e-01, 6.056797e-01, 8.304666e-01, 6.734728e-01, 6.622547e-01, 1.651414e+00, 1.508864e+00, 7.029731e-01, 9.741927e-01, 9.461299e-01, 8.346655e-01, 1.300917e+00,
6.000000e-01	9.371362e-01, 5.321985e-01, 8.495188e-01, 1.277096e+00, 1.154043e+00, 1.715597e+00, 1.265188e+00, 1.158504e+00, 8.062535e-01, 4.046828e-01, 5.162384e-01, 8.602068e-01, 6.157783e-01, 1.308995e+00, 1.297115e+00, 7.000742e-01, 6.830281e-01, 7.446813e-01, 1.099030e+00, 1.115830e+00,
8.000000e-01	1.083190e+00, 3.428008e-01, 7.768769e-01, 9.147932e-01, 9.177374e-01, 1.308708e+00, 9.526468e-01, 8.628979e-01, 4.525110e-01, 2.239072e-01, 3.410266e-01, 1.151103e+00, 4.745292e-01, 8.465362e-01, 9.337232e-01, 7.785500e-01, 4.208421e-01, 5.882872e-01, 1.290863e+00, 1.090250e+00,
1.000000e+00	8.427716e-01, 2.448428e-01, 6.895357e-01, 6.644651e-01, 8.091930e-01, 1.420120e+00, 9.495885e-01, 9.730351e-01, 5.260388e-01, 1.406058e-01, 2.328334e-01, 7.897178e-01, 4.715852e-01, 8.896640e-01, 7.132167e-01, 7.906072e-01, 4.122355e-01, 7.119476e-01, 1.430554e+00, 9.417651e-01,
1.200000e+00	8.608596e-01, 1.450143e-01, 6.590227e-01, 5.902312e-01, 8.027962e-01, 9.055883e-01, 8.042403e-01, 7.668940e-01, 6.314420e-01, 9.765090e-02, 1.023842e-01, 7.901052e-01, 4.494386e-01, 9.702469e-01, 5.832877e-01, 7.382294e-01, 4.887275e-01, 5.725779e-01, 1.497560e+00, 8.515452e-01,
1.400000e+00	1.002986e+00, 8.514459e-02, 4.227719e-01, 3.798171e-01, 1.008740e+00, 6.308853e-01, 6.889214e-01, 6.810347e-01, 6.098937e-01, 4.825843e-02, 7.411593e-02, 5.256945e-01, 4.084589e-01, 7.833528e-01, 3.676769e-01, 5.240973e-01, 5.469540e-01, 5.969930e-01, 1.727388e+00, 4.107241e-01,
1.600000e+00	7.573809e-01, 4.680212e-02, 4.146665e-01, 3.519948e-01, 1.077784e+00, 4.534457e-01, 6.861888e-01, 7.177889e-01, 7.120075e-01, 3.661343e-02, 5.039843e-02, 6.782134e-01, 3.915727e-01, 7.901194e-01, 2.472485e-01, 3.604543e-01, 6.061609e-01, 4.733254e-01, 1.879121e+00, 3.003926e-01,
1.800000e+00	6.577284e-01, 3.115298e-02, 3.286350e-01, 2.545392e-01, 1.222528e+00, 3.013754e-01, 5.072685e-01, 7.780145e-01, 6.222679e-01, 2.602873e-02, 2.521830e-02, 8.521135e-01, 4.355170e-01, 1.006143e+00, 2.797744e-01, 2.217410e-01, 6.892019e-01, 6.780888e-01, 1.523403e+00, 2.145460e-01,
2.000000e+00	5.037864e-01, 2.290308e-02, 2.921639e-01, 2.107942e-01, 1.095154e+00, 1.614011e-01, 5.711269e-01, 6.562130e-01, 7.383599e-01, 2.256643e-02, 1.825803e-02, 8.440462e-01, 3.734708e-01, 1.012188e+00, 2.695835e-01, 1.934222e-01, 6.729474e-01, 6.291799e-01, 1.649653e+00, 1.236633e-01,
0.000000e+00	1.646063e+00, 2.481803e+00, 1.658620e+00, 2.575816e-01, 1.919125e+00, 3.755616e-01, 1.047420e+00, 7.158324e-01, 6.590094e-01, 5.300664e-01, 2.279257e+00, 1.557401e-01, 1.149541e+00, 1.582737e+00, 2.702017e+00, 2.488194e+00, 2.055664e+00, 2.555298e+00, 1.077766e+00, 2.739419e+00,
2.000000e-01	1.294553e+00, 2.559366e+00, 1.660395e+00, 5.385289e-01, 1.873287e+00, 6.067186e-01, 9.549359e-01, 7.707015e-01, 3.993032e-01, 5.114457e-01, 1.686451e+00, 5.539747e-01, 1.076476e+00, 1.092223e+00, 2.188626e+00, 1.729462e+00, 1.221608e+00, 1.722753e+00, 7.509877e-01, 2.328961e+00,
4.000000e-01	1.141049e+00, 1.919522e+00, 1.643827e+00, 7.599687e-01, 2.149352e+00, 7.029532e-01, 6.555285e-01, 6.323868e-01, 2.315774e-01, 4.799552e-01, 1.038472e+00, 7.313850e-01, 8.988009e-01, 6.496977e-01, 1.702234e+00, 1.000603e+00, 8.899593e-01, 1.325850e+00, 5.955861e-01, 2.028569e+00,
6.000000e-01	9.482073e-01, 1.198229e+00, 1.422128e+00, 9.205856e-01, 1.638993e+00, 8.853663e-01, 5.969486e-01, 7.222520e-01, 1.454441e-01, 3.562092e-01, 6.485337e-01, 1.102877e+00, 5.438036e-01, 3.103788e-01, 1.122117e+00, 8.472872e-01, 6.366325e-01, 1.052079e+00, 4.350551e-01, 1.830444e+00,
8.000000e-01	9.560147e-01, 7.876551e-01, 1.064782e+00, 1.251906e+00, 1.466269e+00, 6.171538e-01, 4.605322e-01, 6.504537e-01, 2.198168e-01, 2.722990e-01, 5.391752e-01, 1.388440e+00, 5.218122e-01, 2.700143e-01, 1.146403e+00, 5.606241e-01, 6.913033e-01, 8.384955e-01, 5.944839e-01, 1.168948e+00,
1.000000e+00	8.586346e-01, 4.821844e-01, 8.575280e-01, 1.118983e+00, 1.350947e+00, 4.784277e-01, 4.256825e-01, 5.041228e-01, 3.572406e-01, 1.794018e-01, 3.465119e-01, 1.209599e+00, 5.966619e-01, 3.520795e-01, 7.697005e-01, 4.131301e-01, 7.633173e-01, 8.346670e-01, 8.050378e-01, 9.664575e-01,
1.200000e+00	8.000998e-01, 2.804602e-01, 7.307807e-01, 1.015999e+00, 1.523985e+00, 3.071203e-01, 3.433862e-01, 7.111523e-01, 3.725338e-01, 1.095431e-01, 2.148828e-01, 1.445005e+00, 4.480160e-01, 6.113071e-01, 5.259772e-01, 2.431163e-01, 5.763837e-01, 6.750979e-01, 9.025650e-01, 4.909987e-01,
1.400000e+00	7.554086e-01, 2.347051e-01, 6.169463e-01, 5.489446e-01, 1.341927e+00, 2.119508e-01, 2.538436e-01, 6.775087e-01, 4.807939e-01, 7.767382e-02, 1.270390e-01, 1.330823e+00, 4.076797e-01, 6.587035e-01, 4.393034e-01, 1.446121e-01, 7.216875e-01, 8.022588e-01, 1.282307e+00, 3.297094e-01,
1.600000e+00	4.790732e-01, 1.252313e-01, 4.872510e-01, 5.180846e-01, 1.383168e+00, 1.469062e-01, 2.594827e-01, 5.928813e-01, 5.598340e-01, 4.626429e-02, 6.683897e-02, 1.527285e+00, 4.364578e-01, 7.495998e-01, 3.738345e-01, 9.468790e-02, 7.906096e-01, 5.086582e-01, 1.335612e+00, 2.660630e-01,
1.800000e+00	4.586999e-01, 8.774658e-02, 3.067895e-01, 4.128085e-01, 1.188476e+00, 1.008603e-01, 2.241840e-01, 6.414003e-01, 6.295168e-01, 3.254461e-02, 4.828208e-02, 1.716155e+00, 3.653586e-01, 8.653501e-01, 2.781472e-01, 7.174799e-02, 6.036841e-01, 5.723113e-01, 1.504584e+00, 1.608245e-01,
2.000000e+00	3.263142e-01, 4.643451e-02, 2.791380e-01, 3.440668e-01, 1.304247e+00, 7.373699e-02, 3.741692e-01, 6.397829e-01, 5.572847e-01, 2.700250e-02, 2.861024e-02, 1.381986e+00, 4.078982e-01, 8.110235e-01, 2.748217e-01, 3.697958e-02, 8.435381e-01, 6.094095e-01, 1.472127e+00, 1.063331e-01,
0.000000e+00	2.675818e+00, 1.901683e+00, 1.862065e+00, 4.325336e-02, 2.592153e+00, 9.430186e-01, 5.058030e-01, 1.225467e+00, 4.185982e-01, 1.443779e+00, 1.967046e+00, 1.770119e+00, 2.032768e+00, 1.096859e+00, 5.668852e-01, 2.639423e+00, 1.722004e+00, 2.317484e+00, 2.541365e+00, 3.763209e-01,
2.000000e-01	2.341209e+00, 1.763009e+00, 1.415086e+00, 2.586712e-01, 2.211737e+00, 8.029983e-01, 5.467311e-01, 1.022021e+00, 4.825965e-01, 9.303745e-01, 1.142559e+00, 1.854183e+00, 1.224136e+00, 8.097934e-01, 6.564707e-01, 2.256541e+00, 1.495068e+00, 1.940406e+00, 2.254734e+00, 6.537748e-01,
4.000000e-01	1.907862e+00, 1.291418e+00, 1.422283e+00, 5.265423e-01, 2.287932e+00, 5.096099e-01, 4.344895e-01, 7.495054e-01, 6.216292e-01, 6.279788e-01, 1.011266e+00, 1.708810e+00, 9.701379e-01, 6.222398e-01, 6.588095e-01, 1.261308e+00, 1.172859e+00, 1.123550e+00, 1.618963e+00, 5.986354e-01,
6.000000e-01	1.438997e+00, 1.083747e+00, 8.475158e-01, 7.294919e-01, 2.216517e+00, 3.508851e-01, 3.799718e-01, 6.486566e-01, 5.661266e-01, 5.605936e-01, 8.389001e-01, 2.081124e+00, 6.876796e-01, 8.860216e-01, 6.639859e-01, 7.906810e-01, 1.034359e+00, 9.984010e-01, 1.341763e+00, 4.622943e-01,
8.000000e-01	1.013984e+00, 6.707905e-01, 7.980731e-01, 6.509202e-01, 1.999560e+00, 2.207497e-01, 3.520383e-01, 6.530518e-01, 6.818399e-01, 3.299997e-01, 5.707346e-01, 2.114669e+00, 5.041470e-01, 8.051572e-01, 5.245293e-01, 4.311781e-01, 9.889016e-01, 8.870676e-01, 1.272350e+00, 2.523884e-01,
1.000000e+00	8.105803e-01, 4.878521e-01, 7.208342e-01, 4.850736e-01, 1.796569e+00, 1.775117e-01, 3.514930e-01, 6.139542e-01, 6.815593e-01, 2.365809e-01, 2.807659e-01, 1.317818e+00, 5.058414e-01, 7.590888e-01, 5.213426e-01, 3.420556e-01, 9.029865e-01, 8.293230e-01, 1.598542e+00, 1.704482e-01,
1.200000e+00	7.058384e-01, 2.933725e-01, 6.260573e-01, 4.639668e-01, 1.993970e+00, 1.297855e-01, 3.918584e-01, 5.060395e-01, 6.273749e-01, 1.333268e-01, 1.795342e-01, 1.995293e+00, 4.050941e-01, 1.024848e+00, 4.977924e-01, 1.779278e-01, 7.076487e-01, 7.748311e-01, 2.073492e+00, 1.149298e-01,
1.400000e+00	3.932512e-01, 1.936243e-01, 4.551306e-01, 3.448957e-01, 1.845273e+00, 8.927383e-02, 4.139032e-01, 6.416772e-01, 6.520624e-01, 8.147346e-02, 1.221360e-01, 1.619166e+00, 4.688908e-01, 1.032851e+00, 4.250780e-01, 1.362311e-01, 9.444377e-01, 5.869950e-01, 1.853330e+00, 7.950241e-02,
1.600000e+00	3.713840e-01, 8.671071e-02, 3.252959e-01, 2.619222e-01, 1.594868e+00, 5.315379e-02, 4.407255e-01, 5.563696e-01, 8.267248e-01, 5.777879e-02, 8.350234e-02, 1.800380e+00, 4.115146e-01, 9.106399e-01, 3.116603e-01, 7.710012e-02, 8.137278e-01, 5.162644e-01, 1.492319e+00, 5.211524e-02,
1.800000e+00	2.359197e-01, 6.426412e-02, 2.885284e-01, 1.978648e-01, 1.427152e+00, 4.126550e-02, 4.958834e-01, 6.876193e-01, 7.401140e-01, 4.065311e-02, 4.773997e-02, 1.647830e+00, 4.746238e-01, 8.547783e-01, 2.526179e-01, 5.267297e-02, 8.205786e-01, 6.649012e-01, 2.008406e+00, 3.836778e-02,
2.000000e+00	1.679264e-01, 3.938752e-02, 2.471444e-01, 1.491533e-01, 1.077888e+00, 2.775278e-02, 4.652317e-01, 7.273695e-01, 6.516516e-01, 2.504791e-02, 2.597938e-02, 1.978285e+00, 3.463233e-01, 8.508298e-01, 2.604829e-01, 3.671882e-02, 8.237729e-01, 6.391268e-01, 1.915946e+00, 2.223086e-02,
0.000000e+00	3.059665e+00, 3.594783e-01, 4.077159e-02, 5.916404e-01, 2.373780e+00, 3.024195e+00, 9.802233e-02, 1.142527e+00, 2.078683e+00, 6.325491e-02, 9.408311e-01, 1.771204e+00, 2.173073e-01, 9.561953e-01, 2.307545e+00, 1.862542e+00, 2.106831e+00, 2.133496e-01, 1.681248e+00, 1.906898e+00,
2.000000e-01	2.387411e+00, 2.885876e-01, 3.381618e-02, 3.296644e-01, 1.942998e+00, 2.220795e+00, 2.619055e-01, 1.139255e+00, 1.252941e+00, 4.265517e-02, 4.646467e-01, 1.838630e+00, 2.040827e-01, 9.626536e-01, 2.386833e+00, 1.773557e+00, 1.712982e+00, 1.637309e-01, 2.061273e+00, 1.691173e+00,
4.000000e-01	1.924088e+00, 1.430664e-01, 2.863581e-02, 2.649359e-01, 2.019985e+00, 1.441136e+00, 2.878966e-01, 9.405914e-01, 9.708336e-01, 2.032029e-02, 2.661949e-01, 1.684635e+00, 3.128389e-01, 9.584952e-01, 1.735187e+00, 1.303155e+00, 1.112165e+00, 1.755257e-01, 2.317809e+00, 1.215813e+00,
6.000000e-01	1.722908e+00, 9.323994e-02, 2.281845e-02, 1.993404e-01, 1.422961e+00, 1.084350e+00, 3.088396e-01, 9.099557e-01, 5.356959e-01, 1.315683e-02, 1.627062e-01, 1.830061e+00, 3.640901e-01, 9.857046e-01, 1.186299e+00, 1.157050e+00, 6.271225e-01, 3.163161e-01, 1.912113e+00, 8.209946e-01,
8.000000e-01	1.394442e+00, 5.838951e-02, 2.128473e-02, 1.990157e-01, 2.135243e+00, 7.887411e-01, 4.465257e-01, 6.741021e-01, 3.898217e-01, 9.845728e-03, 9.033701e-02, 1.916464e+00, 3.641944e-01, 9.667073e-01, 1.209147e+00, 6.861198e-01, 5.379120e-01, 4.391375e-01, 2.017648e+00, 5.049497e-01,
1.000000e+00	1.157597e+00, 3.507782e-02, 2.389333e-02, 1.599350e-01, 1.726249e+00, 5.207094e-01, 4.419052e-01, 6.164913e-01, 4.011973e-01, 6.296266e-03, 6.269841e-02, 1.977246e+00, 3.740331e-01, 9.509154e-01, 8.142782e-01, 6.353688e-01, 4.050277e-01, 5.563968e-01, 1.889511e+00, 2.568706e-01,
1.200000e+00	1.106510e+00, 2.851714e-02, 2.476572e-02, 1.199512e-01, 1.956392e+00, 2.917638e-01, 4.614125e-01, 7.222366e-01, 4.790031e-01, 6.847368e-03, 3.188725e-02, 1.800803e+00, 4.330406e-01, 1.009094e+00, 5.828825e-01, 3.737219e-01, 2.067943e-01, 5.257911e-01, 1.994105e+00, 2.165611e-01,
1.400000e+00	8.321725e-01, 1.661326e-02, 2.580642e-02, 7.930822e-02, 1.630930e+00, 2.432859e-01, 5.494073e-01, 7.974146e-01, 5.949792e-01, 8.645048e-03, 1.816391e-02, 1.711567e+00, 3.865524e-01, 1.039914e+00, 4.393508e-01, 2.518738e-01, 1.716950e-01, 6.040337e-01, 1.739798e+00, 1.252502e-01,
1.600000e+00	7.277928e-01, 1.086752e-02, 2.570663e-02, 5.346436e-02, 1.587572e+00, 1.826227e-01, 5.481771e-01, 8.205631e-01, 5.875390e-01, 1.052225e-02, 1.194299e-02, 1.663454e+00, 4.448814e-01, 1.078291e+00, 3.142704e-01, 1.714093e-01, 1.461778e-01, 4.992732e-01, 1.951721e+00, 9.349610e-02,
1.800000e+00	3.991534e-01, 6.296629e-03, 2.779197e-02, 4.980536e-02, 1.323223e+00, 1.145567e-01, 5.923152e-01, 6.523708e-01, 6.503848e-01, 1.131834e-02, 1.242203e-02, 1.706274e+00, 4.796080e-01, 1.130258e+00, 2.289979e-01, 8.420857e-02, 2.336297e-01, 4.909245e-01, 1.973327e+00, 5.589765e-02,
2.000000e+00	4.238378e-01, 4.643359e-03, 2.833071e-02, 3.528386e-02, 1.674642e+00, 8.117800e-02, 5.332232e-01, 6.209552e-01, 6.378605e-01, 1.047804e-02, 9.578951e-03, 1.852391e+00, 4.475367e-01, 8.572459e-01, 1.742860e-01, 6.452017e-02, 3.280822e-01, 5.998739e-01, 2.292520e+00, 3.596974e-02,
0.000000e+00	1.548591e+00, 1.678434e+00, 1.771800e+00, 2.935786e+00, 1.425198e+00, 3.143622e+00, 2.891079e+00, 1.483438e+00, 1.802919e+00, 1.643184e+00, 1.885323e+00, 1.937301e+00, 1.962879e+00, 2.833026e+00, 1.490670e+00, 4.799931e-01, 1.464953e+00, 1.616559e-01, 1.120045e+00, 1.336371e+00,
2.000000e-01	1.834361e+00, 1.597997e+00, 1.941827e+00, 2.699202e+00, 1.262974e+00, 2.206665e+00, 2.598622e+00, 8.931073e-01, 1.464796e+00, 1.151746e+00, 1.162922e+00, 1.781039e+00, 1.141901e+00, 1.884785e+00, 1.154930e+00, 6.298998e-01, 1.346574e+00, 1.071983e-01, 9.553866e-01, 1.271951e+00,
4.000000e-01	1.965932e+00, 1.047842e+00, 1.794209e+00, 2.316861e+00, 1.378361e+00, 1.881139e+00, 2.161697e+00, 9.024538e-01, 1.033306e+00, 5.289291e-01, 6.600390e-01, 1.571881e+00, 7.966349e-01, 1.001985e+00, 9.458580e-01, 6.149109e-01, 1.101137e+00, 1.212627e-01, 7.221938e-01, 1.227732e+00,
6.000000e-01	1.400387e+00, 7.217115e-01, 1.568503e+00, 2.231705e+00, 1.133710e+00, 1.855916e+00, 1.519280e+00, 8.068093e-01, 6.309349e-01, 3.563450e-01, 4.044096e-01, 1.720138e+00, 6.511092e-01, 6.656583e-01, 8.786454e-01, 8.427528e-01, 9.104718e-01, 2.031965e-01, 9.827323e-01, 1.454687e+00,
8.000000e-01	1.236613e+00, 3.599465e-01, 1.185769e+00, 1.916718e+00, 1.048315e+00, 1.435420e+00, 1.250058e+00, 6.675276e-01, 6.342356e-01, 1.464237e-01, 2.064670e-01, 1.253116e+00, 5.183251e-01, 4.510295e-01, 7.234315e-01, 8.810543e-01, 1.021777e+00, 3.439786e-01, 1.323559e+00, 1.665407e+00,
1.000000e+00	1.260151e+00, 2.022250e-01, 1.214247e+00, 1.954064e+00, 1.092281e+00, 9.779733e-01, 8.609517e-01, 8.003014e-01, 7.391646e-01, 8.010583e-02, 1.212991e-01, 1.648708e+00, 4.249821e-01, 3.063882e-01, 5.110008e-01, 8.588581e-01, 9.378473e-01, 4.192820e-01, 1.254062e+00, 1.079420e+00,
1.200000e+00	1.049393e+00, 1.477486e-01, 1.108537e+00, 1.894597e+00, 1.346780e+00, 1.219855e+00, 6.430023e-01, 7.441265e-01, 7.433423e-01, 5.091571e-02, 5.939675e-02, 1.281973e+00, 4.240412e-01, 1.868187e-01, 5.877072e-01, 6.814648e-01, 1.032218e+00, 4.985601e-01, 1.260596e+00, 1.157087e+00,
1.400000e+00	1.032903e+00, 1.092943e-01, 1.008031e+00, 1.238100e+00, 1.107388e+00, 7.530110e-01, 5.222606e-01, 6.250377e-01, 7.343650e-01, 3.548484e-02, 3.907503e-02, 1.424865e+00, 4.489854e-01, 2.422413e-01, 4.750156e-01, 6.559484e-01, 9.482138e-01, 4.941602e-01, 1.544969e+00, 1.131273e+00,
1.600000e+00	9.014734e-01, 6.122151e-02, 9.102564e-01, 1.000655e+00, 1.236643e+00, 5.757358e-01, 3.740248e-01, 6.560545e-01, 7.413011e-01, 2.297486e-02, 2.489966e-02, 1.545297e+00, 4.575076e-01, 4.866672e-01, 4.441495e-01, 5.017007e-01, 9.486322e-01, 4.801422e-01, 1.679770e+00, 5.664777e-01,
1.800000e+00	7.579537e-01, 3.709033e-02, 6.571430e-01, 6.736284e-01, 1.258639e+00, 3.964987e-01, 2.951535e-01, 7.173831e-01, 6.577415e-01, 1.636817e-02, 1.505930e-02, 1.356002e+00, 4.219264e-01, 6.265443e-01, 3.723341e-01, 3.364365e-01, 9.248266e-01, 4.619873e-01, 1.650425e+00, 3.712758e-01,
2.000000e+00	5.886520e-01, 2.631276e-02, 4.903706e-01, 5.795820e-01, 1.385971e+00, 2.672242e-01, 2.892860e-01, 6.552320e-01, 7.995682e-01, 1.468157e-02, 1.163094e-02, 1.642084e+00, 4.357336e-01, 7.689734e-01, 3.040201e-01, 1.818866e-01, 9.014408e-01, 5.543058e-01, 1.681446e+00, 3.091501e-01,
0.000000e+00	2.052164e+00, 1.135654e+00, 1.827665e+00, 1.347957e+00, 8.068731e-01, 2.804514e+00, 1.357592e+00, 2.014860e+00, 1.177609e+00, 2.768903e-01, 6.379381e-01, 1.959356e+00, 1.297712e+00, 1.074520e+00, 1.015302e+00, 4.745609e-01, 2.046580e+00, 2.566433e+00, 2.157125e-01, 7.622873e-01,
2.000000e-01	1.880937e+00, 8.233354e-01, 1.597218e+00, 1.566324e+00, 6.907195e-01, 2.512879e+00, 1.245887e+00, 1.509738e+00, 7.817570e-01, 3.273408e-01, 5.718336e-01, 1.529307e+00, 1.087350e+00, 7.320034e-01, 1.070037e+00, 5.910118e-01, 1.701730e+00, 1.400095e+00, 4.193860e-01, 7.866879e-01,
4.000000e-01	1.487739e+00, 3.622260e-01, 1.344277e+00, 1.662624e+00, 5.964957e-01, 1.910102e+00, 8.937646e-01, 1.106900e+00, 5.907305e-01, 3.015805e-01, 5.367250e-01, 8.329279e-01, 8.736953e-01, 5.058145e-01, 8.066244e-01, 7.297478e-01, 1.681544e+00, 1.171228e+00, 8.043364e-01, 9.636844e-01,
6.000000e-01	1.381221e+00, 3.122810e-01, 7.780327e-01, 1.414338e+00, 5.920531e-01, 1.277790e+00, 6.239452e-01, 1.045362e+00, 5.069184e-01, 2.633624e-01, 4.566954e-01, 9.183421e-01, 6.879677e-01, 3.815385e-01, 8.538570e-01, 8.298264e-01, 1.443768e+00, 9.345135e-01, 1.038472e+00, 1.102099e+00,
8.000000e-01	1.362914e+00, 2.007674e-01, 8.942080e-01, 1.133622e+00, 8.720243e-01, 9.560188e-01, 4.412554e-01, 8.736814e-01, 5.002070e-01, 1.871156e-01, 3.395677e-01, 6.567579e-01, 6.227156e-01, 2.767811e-01, 8.575929e-01, 7.766123e-01, 9.052915e-01, 9.005549e-01, 1.258963e+00, 8.124538e-01,
1.000000e+00	1.024452e+00, 1.304121e-01, 6.455388e-01, 7.614913e-01, 9.193963e-01, 7.718316e-01, 4.257943e-01, 7.444028e-01, 5.757368e-01, 1.297566e-01, 1.806902e-01, 6.414673e-01, 4.958727e-01, 5.757874e-01, 6.305534e-01, 5.037669e-01, 9.213665e-01, 8.216565e-01, 1.421106e+00, 5.106161e-01,
1.200000e+00	1.047482e+00, 8.168846e-02, 6.166356e-01, 5.633772e-01, 1.007197e+00, 4.404714e-01, 3.501617e-01, 6.653807e-01, 6.183103e-01, 8.481786e-02, 1.210336e-01, 8.009868e-01, 4.169162e-01, 7.997637e-01, 4.900913e-01, 3.705020e-01, 8.727534e-01, 7.382582e-01, 1.422878e+00, 4.099009e-01,
1.400000e+00	8.386326e-01, 5.127651e-02, 5.539962e-01, 5.576045e-01, 1.096965e+00, 2.793546e-01, 3.379777e-01, 7.595485e-01, 5.808677e-01, 5.980903e-02, 6.787677e-02, 8.741089e-01, 4.410509e-01, 8.166243e-01, 4.924400e-01, 2.534729e-01, 5.380676e-01, 7.345364e-01, 1.259847e+00, 2.727347e-01,
1.600000e+00	7.075554e-01, 3.015316e-02, 4.351100e-01, 3.650840e-01, 9.730326e-01, 2.211245e-01, 2.812540e-01, 6.762635e-01, 6.202745e-01, 4.453413e-02, 5.625288e-02, 9.702412e-01, 3.383409e-01, 8.346985e-01, 3.706242e-01, 1.372641e-01, 6.915753e-01, 5.537565e-01, 1.580590e+00, 1.833045e-01,
1.800000e+00	5.138863e-01, 1.842742e-02, 3.865725e-01, 3.224982e-01, 1.065194e+00, 1.588616e-01, 3.749109e-01, 7.028653e-01, 6.246920e-01, 2.733462e-02, 3.116039e-02, 1.173026e+00, 4.493654e-01, 7.779288e-01, 3.080283e-01, 1.046929e-01, 5.828404e-01, 6.056581e-01, 1.873685e+00, 1.369249e-01,
2.000000e+00	3.275256e-01, 1.467236e-02, 2.616425e-01, 2.597987e-01, 1.080426e+00, 1.023102e-01, 3.800503e-01, 6.593452e-01, 6.547715e-01, 1.752896e-02, 2.324858e-02, 1.295442e+00, 4.277889e-01, 7.586008e-01, 2.602747e-01, 5.704788e-02, 8.105188e-01, 5.235630e-01, 1.672386e+00, 7.223805e-02,
0.000000e+00	9.990026e-01, 9.213525e-01, 2.857442e+00, 1.359528e+00, 1.885696e+00, 8.191521e-02, 1.312474e+00, 1.349782e+00, 1.844429e+00, 2.031711e+00, 1.615987e+00, 9.844097e-01, 3.816757e-01, 5.464152e-02, 1.213318e+00, 1.074587e+00, 1.450233e+00, 1.899379e-01, 5.299077e-01, 2.196948e+00,
2.000000e-01	7.641499e-01, 1.014511e+00, 2.765381e+00, 1.628506e+00, 1.932516e+00, 3.979427e-01, 8.055804e-01, 9.439341e-01, 9.608465e-01, 1.157129e+00, 8.809993e-01, 1.366928e+00, 2.398223e-01, 3.760108e-02, 1.111979e+00, 8.199787e-01, 1.238061e+00, 1.818752e-01, 7.958841e-01, 2.207886e+00,
4.000000e-01	6.037127e-01, 6.097971e-01, 2.285821e+00, 1.787016e+00, 1.485913e+00, 4.975192e-01, 6.275551e-01, 8.564539e-01, 8.894614e-01, 9.005530e-01, 5.620862e-01, 1.520093e+00, 2.270710e-01, 2.279718e-02, 9.709642e-01, 4.481778e-01, 9.320328e-01, 2.032882e-01, 8.565343e-01, 1.569570e+00,
6.000000e-01	3.732962e-01, 3.718606e-01, 1.705471e+00, 1.613959e+00, 1.382201e+00, 4.980824e-01, 4.427380e-01, 6.962304e-01, 8.720860e-01, 4.851645e-01, 2.637375e-01, 1.620915e+00, 3.634799e-01, 1.768349e-02, 9.887099e-01, 3.119250e-01, 1.053147e+00, 2.928289e-01, 1.171805e+00, 1.276507e+00,
8.000000e-01	3.382768e-01, 2.618315e-01, 1.177470e+00, 1.438554e+00, 1.100127e+00, 3.877066e-01, 3.767282e-01, 7.414644e-01, 7.403346e-01, 2.015833e-01, 1.902140e-01, 1.303506e+00, 2.868632e-01, 2.107467e-02, 6.852656e-01, 2.751135e-01, 1.033782e+00, 4.513234e-01, 1.299757e+00, 9.958163e-01,
1.000000e+00	2.522976e-01, 1.569500e-01, 7.675672e-01, 1.060652e+00, 1.075975e+00, 2.390129e-01, 2.800679e-01, 7.256670e-01, 5.932490e-01, 1.077796e-01, 1.119972e-01, 1.530619e+00, 3.370736e-01, 2.046965e-01, 7.122861e-01, 1.170006e-01, 8.198160e-01, 4.930028e-01, 1.318088e+00, 6.404931e-01,
1.200000e+00	2.401937e-01, 7.059225e-02, 8.665036e-01, 7.672820e-01, 9.560358e-01, 1.808637e-01, 2.424821e-01, 6.900981e-01, 7.656120e-01, 6.108037e-02, 6.377909e-02, 1.368919e+00, 3.765714e-01, 4.661542e-01, 4.681654e-01, 8.747720e-02, 9.013024e-01, 4.974537e-01, 1.354758e+00, 4.124543e-01,
1.400000e+00	1.422620e-01, 6.009698e-02, 7.226041e-01, 6.205341e-01, 1.048459e+00, 1.127080e-01, 1.842341e-01, 7.083970e-01, 6.264922e-01, 4.595369e-02, 3.552948e-02, 1.090684e+00, 4.093073e-01, 6.093633e-01, 5.053457e-01, 6.398041e-02, 8.182238e-01, 5.320634e-01, 1.722995e+00, 2.524866e-01,
1.600000e+00	1.389724e-01, 2.751562e-02, 5.152299e-01, 5.242327e-01, 1.014790e+00, 7.765596e-02, 1.546887e-01, 6.246383e-01, 6.438068e-01, 2.591823e-02, 2.437837e-02, 8.756770e-01, 4.499515e-01, 6.547745e-01, 3.490216e-01, 4.621450e-02, 7.752573e-01, 4.842626e-01, 1.620405e+00, 1.782211e-01,
1.800000e+00	1.121429e-01, 2.069616e-02, 4.096448e-01, 3.721767e-01, 9.183565e-01, 4.903904e-02, 2.148598e-01, 5.172390e-01, 7.549344e-01, 1.601129e-02, 1.421689e-02, 9.057529e-01, 4.386478e-01, 7.537938e-01, 3.328312e-01, 3.066433e-02, 8.759468e-01, 5.485509e-01, 1.799884e+00, 1.280102e-01,
2.000000e+00	6.827893e-02, 1.229382e-02, 3.383531e-01, 2.938890e-01, 1.107623e+00, 4.131270e-02, 2.308804e-01, 6.120015e-01, 6.021713e-01, 1.533663e-02, 1.089927e-02, 1.076657e+00, 4.407860e-01, 8.714506e-01, 3.110335e-01, 2.020601e-02, 9.688581e-01, 5.333348e-01, 2.196133e+00, 6.533103e-02,
0.000000e+00	1.393830e+00, 5.191526e-01, 5.224606e-02, 4.512537e-01, 2.438387e+00, 2.193291e+00, 1.239317e+00, 1.997486e+00, 1.979003e+00, 1.291162e+00, 7.539419e-01, 4.153814e-01, 9.553757e-01, 2.342163e-01, 3.801572e-01, 2.839211e+00, 1.200989e+00, 1.785169e-02, 2.204994e-01, 2.965407e+00,
2.000000e-01	1.211732e+00, 2.909807e-01, 1.913779e-01, 7.846426e-01, 1.848741e+00, 1.789703e+00, 1.025297e+00, 1.524043e+00, 1.527812e+00, 7.277512e-01, 4.939336e-01, 8.432564e-01, 5.836663e-01, 1.687659e-01, 4.407384e-01, 2.204085e+00, 9.605905e-01, 1.319347e-02, 5.571422e-01, 1.934885e+00,
4.000000e-01	1.060334e+00, 1.974425e-01, 2.047290e-01, 7.653355e-01, 1.517110e+00, 1.803096e+00, 7.719747e-01, 1.124689e+00, 1.119530e+00, 3.471926e-01, 2.119294e-01, 9.642656e-01, 5.714660e-01, 2.636561e-01, 4.212152e-01, 1.866793e+00, 7.210959e-01, 2.751425e-02, 9.864139e-01, 1.968095e+00,
6.000000e-01	1.018395e+00, 1.160956e-01, 1.833904e-01, 5.929695e-01, 1.461706e+00, 1.373314e+00, 5.180800e-01, 1.091490e+00, 1.071731e+00, 1.999996e-01, 1.645175e-01, 1.347618e+00, 4.741312e-01, 3.906658e-01, 3.258651e-01, 1.546939e+00, 6.874754e-01, 9.411228e-02, 1.016405e+00, 1.223325e+00,
8.000000e-01	1.053835e+00, 7.771376e-02, 1.558495e-01, 4.836891e-01, 1.157310e+00, 1.118322e+00, 3.805218e-01, 8.986632e-01, 9.618750e-01, 1.182631e-01, 8.752442e-02, 9.766409e-01, 4.340262e-01, 5.866100e-01, 2.356822e-01, 1.303320e+00, 6.652056e-01, 1.942894e-01, 1.157990e+00, 7.947950e-01,
1.000000e+00	9.127364e-01, 4.296854e-02, 1.273573e-01, 4.041468e-01, 1.575786e+00, 5.897151e-01, 3.231094e-01, 8.869646e-01, 8.679733e-01, 6.797780e-02, 5.279444e-02, 1.260006e+00, 4.258446e-01, 6.801674e-01, 2.047620e-01, 8.450313e-01, 6.567170e-01, 3.165074e-01, 1.521557e+00, 5.818906e-01,
1.200000e+00	6.360170e-01, 2.415023e-02, 9.883459e-02, 2.699661e-01, 1.374471e+00, 5.002288e-01, 4.139296e-01, 7.181484e-01, 7.764006e-01, 3.653044e-02, 2.997211e-02, 1.393100e+00, 4.852701e-01, 7.606767e-01, 1.547069e-01, 5.503169e-01, 5.957820e-01, 4.141929e-01, 1.603688e+00, 3.954870e-01,
1.400000e+00	4.763702e-01, 1.954132e-02, 8.819267e-02, 2.045368e-01, 1.457248e+00, 3.612083e-01, 3.588559e-01, 6.803301e-01, 7.820763e-01, 2.392922e-02, 1.647295e-02, 1.385149e+00, 4.249607e-01, 9.067545e-01, 1.337866e-01, 4.105042e-01, 8.216381e-01, 4.158011e-01, 1.843408e+00, 2.932596e-01,
1.600000e+00	3.593007e-01, 1.175253e-02, 6.073644e-02, 2.010054e-01, 1.132914e+00, 2.509787e-01, 3.377839e-01, 7.158009e-01, 8.072785e-01, 1.279939e-02, 1.019460e-02, 1.486998e+00, 4.762950e-01, 7.291689e-01, 1.252707e-01, 2.497166e-01, 6.267356e-01, 4.603382e-01, 1.748166e+00, 1.611069e-01,
1.800000e+00	2.876253e-01, 7.280377e-03, 4.925591e-02, 1.215018e-01, 1.143087e+00, 1.666120e-01, 3.831983e-01, 6.894853e-01, 7.053794e-01, 1.078363e-02, 6.825957e-03, 1.577863e+00, 4.149812e-01, 9.096494e-01, 1.439854e-01, 1.556745e-01, 5.276407e-01, 4.317688e-01, 1.545068e+00, 1.047385e-01,
2.000000e+00	2.051665e-01, 5.461572e-03, 4.729013e-02, 8.482448e-02, 1.396061e+00, 1.239972e-01, 3.767119e-01, 5.977967e-01, 7.046236e-01, 8.227926e-03, 5.958979e-03, 1.601841e+00, 3.890319e-01, 8.664249e-01, 9.399641e-02, 1.016622e-01, 7.675630e-01, 5.061184e-01, 1.931546e+00, 7.625235e-02,
0.000000e+00	2.108694e+00, 2.978836e+00, 6.176097e-01, 3.447999e-01, 2.723878e+00, 2.522840e+00, 1.890749e+00, 1.253852e+00, 2.447341e+00, 9.248681e-01, 8.465477e-01, 4.598802e-01, 1.710625e+00, 1.167784e+00, 5.867452e-01, 2.226046e+00, 1.387911e-01, 6.477232e-02, 1.881815e+00, 1.758703e+00,
2.000000e-01	1.528078e+00, 1.657107e+00, 7.847265e-01, 7.251683e-01, 2.262117e+00, 1.739896e+00, 1.172401e+00, 9.535500e-01, 1.474259e+00, 6.028187e-01, 4.187241e-01, 7.506669e-01, 1.285180e+00, 7.612204e-01, 5.337518e-01, 2.016155e+00, 3.107569e-01, 3.905643e-02, 1.335460e+00, 1.902370e+00,
4.000000e-01	1.525140e+00, 9.599934e-01, 9.257729e-01, 9.259803e-01, 2.115343e+00, 1.623107e+00, 1.005188e+00, 8.695527e-01, 1.187345e+00, 3.834498e-01, 2.345757e-01, 9.911030e-01, 9.131207e-01, 5.262481e-01, 4.100263e-01, 1.637494e+00, 5.614453e-01, 2.619706e-02, 1.292439e+00, 1.399367e+00,
6.000000e-01	9.914147e-01, 6.447299e-01, 8.419928e-01, 9.836336e-01, 2.097924e+00, 1.649637e+00, 8.600058e-01, 6.862624e-01, 1.060535e+00, 1.290496e-01, 1.599407e-01, 1.307131e+00, 7.639533e-01, 4.301069e-01, 2.751191e-01, 1.277672e+00, 6.319325e-01, 5.124815e-02, 1.336121e+00, 1.158999e+00,
8.000000e-01	1.138375e+00, 3.060366e-01, 7.324560e-01, 8.449335e-01, 1.632325e+00, 1.256279e+00, 6.472206e-01, 5.905934e-01, 9.585650e-01, 9.847122e-02, 8.259395e-02, 1.436322e+00, 6.130356e-01, 5.042831e-01, 2.639562e-01, 1.314498e+00, 6.872117e-01, 1.385541e-01, 1.457841e+00, 8.567899e-01,
1.000000e+00	8.218292e-01, 2.625791e-01, 5.278750e-01, 6.219891e-01, 1.598963e+00, 7.134080e-01, 4.346267e-01, 6.176738e-01, 9.076168e-01, 5.488094e-02, 4.411404e-02, 1.735206e+00, 5.915303e-01, 6.675917e-01, 2.050074e-01, 8.622471e-01, 7.401092e-01, 2.332040e-01, 1.339922e+00, 5.618363e-01,
1.200000e+00	6.291649e-01, 1.404205e-01, 4.513073e-01, 4.918994e-01, 1.513658e+00, 5.407803e-01, 4.729506e-01, 6.417631e-01, 7.082804e-01, 3.042824e-02, 2.566123e-02, 1.290265e+00, 4.143080e-01, 6.408476e-01, 2.159743e-01, 5.245543e-01, 8.344210e-01, 3.228387e-01, 1.528717e+00, 4.758907e-01,
1.400000e+00	5.149528e-01, 9.472019e-02, 3.913818e-01, 4.365719e-01, 1.554447e+00, 3.278518e-01, 3.922717e-01, 6.519606e-01, 6.783776e-01, 1.819633e-02, 1.665150e-02, 1.447598e+00, 4.079200e-01, 8.952122e-01, 1.566028e-01, 3.329161e-01, 7.945727e-01, 3.729170e-01, 1.892673e+00, 3.286768e-01,
1.600000e+00	4.641881e-01, 5.320214e-02, 2.588945e-01, 3.513844e-01, 1.649333e+00, 2.808251e-01, 3.592186e-01, 5.980118e-01, 7.216792e-01, 1.069660e-02, 1.196066e-02, 1.481010e+00, 4.679505e-01, 7.960618e-01, 1.690876e-01, 2.322548e-01, 8.527274e-01, 3.388853e-01, 1.920951e+00, 2.437317e-01,
1.800000e+00	3.162089e-01, 3.903659e-02, 2.496062e-01, 2.726450e-01, 1.395903e+00, 1.779025e-01, 3.971106e-01, 7.068977e-01, 7.001397e-01, 8.551179e-03, 6.296918e-03, 1.779093e+00, 4.522844e-01, 8.244637e-01, 1.612149e-01, 1.468487e-01, 7.877529e-01, 4.362233e-01, 1.692203e+00, 1.348848e-01,
2.000000e+00	2.167538e-01, 1.713564e-02, 1.663341e-01, 1.822902e-01, 1.428094e+00, 1.241957e-01, 4.412620e-01, 6.061484e-01, 5.926428e-01, 7.688346e-03, 5.807783e-03, 1.697194e+00, 3.980522e-01, 1.053788e+00, 1.781579e-01, 1.100445e-01, 7.208943e-01, 4.356004e-01, 1.719146e+00, 9.306308e-02,
0.000000e+00	4.222348e-01, 1.987761e+00, 2.598052e+00, 1.152485e+00, 1.804994e+00, 1.517106e+00, 1.759323e+00, 5.069601e-01, 1.324579e+00, 2.596508e+00, 2.917073e+00, 5.500862e-01, 2.808202e-01, 2.070783e+00, 3.231797e+00, 2.253067e+00, 5.578949e-01, 4.887437e-01, 1.801849e+00, 2.714438e+00,
2.000000e-01	5.762421e-01, 1.610910e+00, 1.983068e+00, 1.130594e+00, 1.650948e+00, 1.821721e+00, 1.692832e+00, 3.596689e-01, 8.138312e-01, 1.264123e+00, 1.228371e+00, 1.235168e+00, 1.282896e-01, 1.763146e+00, 1.689615e+00, 1.493725e+00, 3.623748e-01, 4.599447e-01, 1.473530e+00, 2.574702e+00,
4.000000e-01	5.719023e-01, 1.286010e+00, 1.907536e+00, 1.380526e+00, 1.191792e+00, 1.670136e+00, 1.661636e+00, 3.297935e-01, 4.476510e-01, 7.341910e-01, 9.847136e-01, 1.063900e+00, 1.686057e-01, 9.249841e-01, 1.795956e+00, 1.400855e+00, 3.288579e-01, 6.049165e-01, 9.901289e-01, 1.666588e+00,
6.000000e-01	7.828364e-01, 7.598976e-01, 1.678354e+00, 1.413522e+00, 1.018806e+00, 1.462056e+00, 1.308067e+00, 4.751720e-01, 2.811755e-01, 4.389816e-01, 4.373006e-01, 1.018108e+00, 2.223120e-01, 6.748240e-01, 1.166370e+00, 1.205491e+00, 5.215273e-01, 5.533748e-01, 9.996278e-01, 1.858216e+00,
8.000000e-01	8.156616e-01, 5.127940e-01, 1.561945e+00, 1.540475e+00, 7.014777e-01, 1.153722e+00, 8.503812e-01, 5.379144e-01, 2.807956e-01, 2.129102e-01, 2.623526e-01, 1.078442e+00, 3.627883e-01, 4.285906e-01, 7.967736e-01, 1.174310e+00, 7.154529e-01, 6.341567e-01, 9.693075e-01, 1.434064e+00,
1.000000e+00	7.587371e-01, 2.975653e-01, 1.229598e+00, 1.233478e+00, 7.166527e-01, 1.058358e+00, 6.356161e-01, 5.658907e-01, 4.362614e-01, 1.527042e-01, 1.575123e-01, 7.697873e-01, 3.602728e-01, 2.881114e-01, 5.856171e-01, 9.459002e-01, 6.593063e-01, 5.987745e-01, 1.435705e+00, 1.335465e+00,
1.200000e+00	6.789413e-01, 2.222323e-01, 9.724091e-01, 9.840937e-01, 6.147224e-01, 7.137805e-01, 5.709685e-01, 5.708594e-01, 5.317584e-01, 9.185530e-02, 7.702134e-02, 7.602963e-01, 3.370190e-01, 1.807058e-01, 6.205398e-01, 7.393128e-01, 7.747698e-01, 6.414299e-01, 1.341246e+00, 9.287379e-01,
1.400000e+00	6.178923e-01, 1.252822e-01, 8.577421e-01, 6.779730e-01, 1.015504e+00, 5.430672e-01, 4.380596e-01, 6.847438e-01, 6.344368e-01, 4.998434e-02, 5.835337e-02, 6.041391e-01, 3.884032e-01, 3.223002e-01, 4.216306e-01, 5.612103e-01, 8.509946e-01, 5.084698e-01, 1.566584e+00, 8.342020e-01,
1.600000e+00	6.653634e-01, 6.446841e-02, 7.058513e-01, 4.668768e-01, 8.935219e-01, 3.931979e-01, 2.745499e-01, 5.740198e-01, 7.089991e-01, 3.692410e-02, 3.311736e-02, 7.012938e-01, 3.815230e-01, 4.697184e-01, 3.149241e-01, 3.669507e-01, 6.297438e-01, 6.034361e-01, 1.463562e+00, 4.710307e-01,
1.800000e+00	6.284493e-01, 5.510548e-02, 5.443125e-01, 3.956983e-01, 9.454280e-01, 2.665808e-01, 2.314750e-01, 5.438428e-01, 7.456093e-01, 2.427848e-02, 2.364767e-02, 5.785856e-01, 3.842086e-01, 6.630316e-01, 2.487751e-01, 2.284377e-01, 7.124855e-01, 5.446002e-01, 1.626392e+00, 3.243535e-01,
2.000000e+00	4.616775e-01, 2.655744e-02, 4.605811e-01, 2.930415e-01, 1.187273e+00, 2.020330e-01, 2.495745e-01, 5.796815e-01, 6.887421e-01, 2.031799e-02, 1.554748e-02, 7.787140e-01, 4.040380e-01, 8.508274e-01, 2.499243e-01, 1.448701e-01, 8.877903e-01, 5.401888e-01, 1.743733e+00, 2.556648e-01,
0.000000e+00	1.157896e+00, 2.050282e+00, 2.573574e+00, 2.401309e-01, 1.538135e+00, 8.988207e-01, 1.701009e+00, 8.757869e-01, 1.168447e-01, 1.758278e+00, 3.743658e+00, 2.105409e-01, 3.029098e+00, 1.069369e+00, 1.935141e+00, 1.598403e+00, 9.551533e-01, 1.827924e+00, 1.147441e+00, 6.543178e-01,
2.000000e-01	1.448341e+00, 1.791482e+00, 2.251674e+00, 6.871571e-01, 1.456951e+00, 8.633041e-01, 1.623941e+00, 6.613181e-01, 5.979148e-02, 1.139763e+00, 1.970119e+00, 5.680908e-01, 1.843649e+00, 5.539262e-01, 1.666409e+00, 1.161033e+00, 9.891833e-01, 1.357652e+00, 7.628993e-01, 8.143454e-01,
4.000000e-01	1.149193e+00, 1.440083e+00, 1.739538e+00, 9.206515e-01, 1.596392e+00, 9.449030e-01, 1.168540e+00, 6.042110e-01, 7.183957e-02, 7.112812e-01, 1.246050e+00, 8.072962e-01, 9.469853e-01, 3.863018e-01, 1.081304e+00, 9.467689e-01, 9.349387e-01, 1.179487e+00, 5.588234e-01, 8.941436e-01,
6.000000e-01	1.094461e+00, 1.042094e+00, 1.661822e+00, 9.493708e-01, 1.396101e+00, 5.134377e-01, 9.345780e-01, 5.540823e-01, 1.951121e-01, 4.399945e-01, 8.311077e-01, 1.185648e+00, 7.127154e-01, 2.582906e-01, 8.933120e-01, 7.273301e-01, 7.982327e-01, 1.006052e+00, 4.941531e-01, 1.079174e+00,
8.000000e-01	9.244156e-01, 6.136122e-01, 1.304213e+00, 1.205656e+00, 1.180007e+00, 5.680649e-01, 5.146044e-01, 6.450681e-01, 3.523203e-01, 2.997640e-01, 5.342479e-01, 1.302993e+00, 7.738177e-01, 2.144509e-01, 7.494049e-01, 5.075707e-01, 7.677683e-01, 7.789809e-01, 8.393698e-01, 8.147036e-01,
1.000000e+00	1.241595e+00, 4.911613e-01, 1.103762e+00, 1.165503e+00, 1.687459e+00, 3.850279e-01, 3.172869e-01, 6.044303e-01, 4.241785e-01, 2.135950e-01, 3.301617e-01, 1.330967e+00, 5.772462e-01, 2.777450e-01, 7.180554e-01, 3.470398e-01, 9.505506e-01, 6.818144e-01, 9.601356e-01, 4.962702e-01,
1.200000e+00	8.484080e-01, 2.711702e-01, 7.486352e-01, 1.111974e+00, 1.201136e+00, 2.666063e-01, 3.919113e-01, 5.968667e-01, 6.295432e-01, 1.431258e-01, 1.840187e-01, 1.369501e+00, 4.475489e-01, 4.641543e-01, 5.536310e-01, 2.233998e-01, 8.300383e-01, 7.211773e-01, 1.307957e+00, 4.923629e-01,
1.400000e+00	6.200348e-01, 1.541937e-01, 6.040814e-01, 6.575543e-01, 1.514285e+00, 2.041508e-01, 2.692396e-01, 6.552244e-01, 6.640613e-01, 7.763924e-02, 1.280515e-01, 1.246787e+00, 5.385588e-01, 5.866101e-01, 4.366893e-01, 1.299131e-01, 7.277412e-01, 5.821584e-01, 1.365664e+00, 2.690106e-01,
1.600000e+00	5.269996e-01, 7.800751e-02, 5.289813e-01, 6.963128e-01, 1.364414e+00, 1.040943e-01, 2.534607e-01, 5.602535e-01, 6.611370e-01, 5.119027e-02, 7.203720e-02, 1.675512e+00, 4.174658e-01, 6.083969e-01, 3.847740e-01, 9.485453e-02, 8.253710e-01, 6.410097e-01, 1.608074e+00, 1.576859e-01,
1.800000e+00	4.151482e-01, 6.059494e-02, 4.674023e-01, 4.403478e-01, 1.198858e+00, 9.409734e-02, 2.629018e-01, 6.865125e-01, 6.372563e-01, 3.381194e-02, 4.870895e-02, 1.636087e+00, 4.871016e-01, 8.811438e-01, 3.631576e-01, 4.779670e-02, 8.669574e-01, 5.379653e-01, 1.587161e+00, 1.219746e-01,
2.000000e+00	2.800950e-01, 4.054282e-02, 3.840637e-01, 3.592921e-01, 1.297066e+00, 6.844762e-02, 2.498731e-01, 4.754843e-01, 7.147639e-01, 2.840343e-02, 3.721579e-02, 1.663957e+00, 3.970696e-01, 8.425712e-01, 2.964285e-01, 3.385669e-02, 7.746482e-01, 5.879484e-01, 1.417226e+00, 9.195057e-02,
0.000000e+00	9.776972e-01, 1.980090e+00, 2.350625e+00, 1.840858e+00, 1.797686e+00, 2.406866e+00, 1.327691e+00, 1.151383e-01, 2.763392e+00, 2.395197e+00, 8.211491e-01, 2.838249e+00, 3.527957e-01, 1.181846e+00, 7.609318e-01, 1.766853e+00, 2.949407e+00, 9.407141e-02, 2.585455e-01, 2.381408e-01,
2.000000e-01	1.043107e+00, 1.149706e+00, 2.315573e+00, 2.296304e+00, 1.649779e+00, 2.103203e+00, 1.082188e+00, 7.113363e-02, 1.931747e+00, 1.450955e+00, 4.494571e-01, 2.755922e+00, 2.361438e-01, 7.229832e-01, 7.446389e-01, 1.648443e+00, 2.214779e+00, 6.143192e-02, 2.047800e-01, 5.378476e-01,
4.000000e-01	8.993811e-01, 7.342277e-01, 2.192701e+00, 1.739384e+00, 1.342697e+00, 1.662257e+00, 8.077288e-01, 1.425747e-01, 1.405903e+00, 7.401511e-01, 2.399375e-01, 2.308430e+00, 1.860298e-01, 3.992702e-01, 6.961933e-01, 1.389856e+00, 1.591594e+00, 3.802444e-02, 4.223458e-01, 7.991598e-01,
6.000000e-01	7.222906e-01, 4.256159e-01, 1.761260e+00, 1.627797e+00, 9.516222e-01, 1.026104e+00, 6.157913e-01, 3.272442e-01, 1.515315e+00, 4.868146e-01, 1.423724e-01, 2.398612e+00, 2.731889e-01, 2.959181e-01, 7.766968e-01, 1.152394e+00, 1.341372e+00, 4.327491e-02, 8.903294e-01, 9.321948e-01,
8.000000e-01	6.020262e-01, 2.285131e-01, 1.491732e+00, 1.405686e+00, 6.869598e-01, 6.914854e-01, 4.950129e-01, 4.402315e-01, 1.039265e+00, 2.412618e-01, 7.141258e-02, 1.738223e+00, 3.731397e-01, 2.232975e-01, 6.709776e-01, 7.547843e-01, 1.106707e+00, 1.518316e-01, 1.028504e+00, 9.607922e-01,
1.000000e+00	5.133132e-01, 2.334931e-01, 1.123267e+00, 1.372036e+00, 6.803712e-01, 5.550907e-01, 3.942326e-01, 5.226448e-01, 9.308315e-01, 1.344042e-01, 4.185539e-02, 1.311441e+00, 3.957116e-01, 3.058803e-01, 7.302900e-01, 5.480690e-01, 1.121573e+00, 2.277431e-01, 1.138929e+00, 7.429343e-01,
1.200000e+00	3.755859e-01, 8.768731e-02, 6.735256e-01, 9.653589e-01, 6.794054e-01, 4.013822e-01, 2.667787e-01, 5.217757e-01, 7.827265e-01, 8.628853e-02, 2.519113e-02, 1.295748e+00, 4.708526e-01, 4.192697e-01, 6.741321e-01, 3.692974e-01, 1.003579e+00, 3.888557e-01, 1.169000e+00, 4.433515e-01,
1.400000e+00	2.673684e-01, 6.526415e-02, 7.405204e-01, 7.860372e-01, 5.880634e-01, 2.470472e-01, 2.419067e-01, 6.195896e-01, 7.315323e-01, 5.634198e-02, 1.468471e-02, 8.631349e-01, 4.236610e-01, 6.989249e-01, 6.033576e-01, 2.297025e-01, 8.418230e-01, 3.650075e-01, 1.273747e+00, 2.800660e-01,
1.600000e+00	2.051818e-01, 4.892273e-02, 5.363469e-01, 5.684931e-01, 7.255274e-01, 1.791640e-01, 2.240446e-01, 5.371324e-01, 7.907408e-01, 2.705593e-02, 8.933164e-03, 8.120406e-01, 4.446383e-01, 7.139911e-01, 4.320587e-01, 1.340586e-01, 7.757438e-01, 4.298428e-01, 1.600274e+00, 1.691474e-01,
1.800000e+00	1.475593e-01, 2.775893e-02, 3.529665e-01, 4.625379e-01, 6.734833e-01, 1.426065e-01, 2.363721e-01, 6.483378e-01, 7.816269e-01, 1.857566e-02, 6.990213e-03, 5.913671e-01, 3.275764e-01, 7.623005e-01, 3.466604e-01, 1.074367e-01, 8.098132e-01, 5.225708e-01, 1.740307e+00, 1.407277e-01,
2.000000e+00	9.550096e-02, 1.883707e-02, 3.489559e-01, 3.190006e-01, 8.801044e-01, 1.070385e-01, 3.224400e-01, 5.645765e-01, 7.806642e-01, 1.250094e-02, 5.188324e-03, 5.551238e-01, 4.804027e-01, 1.102423e+00, 2.946755e-01, 6.344320e-02, 8.711068e-01, 5.804752e-01, 1.777020e+00, 7.922363e-02,
0.000000e+00	1.729068e+00, 2.989429e-01, 4.626123e-01, 8.320504e-01, 1.671875e+00, 1.723715e-01, 3.995288e-01, 2.291005e+00, 2.697619e+00, 1.703142e+00, 3.792927e+00, 2.757890e+00, 2.398108e+00, 9.631074e-01, 2.483944e+00, 8.536207e-01, 2.712752e+00, 7.691190e-01, 1.866490e+00, 7.030374e-01,
2.000000e-01	1.457320e+00, 5.668904e-01, 3.404630e-01, 5.276904e-01, 1.852804e+00, 1.317358e-01, 5.426840e-01, 1.623009e+00, 2.032714e+00, 9.803554e-01, 1.624670e+00, 2.534820e+00, 1.370880e+00, 8.782303e-01, 2.139216e+00, 5.791867e-01, 1.545676e+00, 4.204588e-01, 1.952100e+00, 4.508603e-01,
4.000000e-01	1.147727e+00, 6.387535e-01, 2.600827e-01, 4.966355e-01, 1.856053e+00, 8.869181e-02, 4.812340e-01, 1.081213e+00, 1.155986e+00, 6.254816e-01, 1.093336e+00, 2.627356e+00, 9.623319e-01, 7.061829e-01, 1.627344e+00, 3.859663e-01, 1.306870e+00, 3.622067e-01, 1.668371e+00, 3.486136e-01,
6.000000e-01	7.460294e-01, 4.681699e-01, 2.567777e-01, 4.124872e-01, 1.761143e+00, 5.844812e-02, 5.436654e-01, 1.094017e+00, 6.400710e-01, 3.978474e-01, 5.688544e-01, 2.162703e+00, 7.181478e-01, 1.011662e+00, 9.738895e-01, 2.675155e-01, 7.854689e-01, 3.468212e-01, 2.234218e+00, 2.009505e-01,
8.000000e-01	4.118345e-01, 3.025651e-01, 2.088946e-01, 2.854872e-01, 1.383716e+00, 4.332775e-02, 5.780613e-01, 8.296525e-01, 5.604236e-01, 2.402582e-01, 2.943516e-01, 2.112928e+00, 5.638562e-01, 1.017825e+00, 9.524184e-01, 1.381762e-01, 4.989410e-01, 4.003910e-01, 1.858662e+00, 1.340734e-01,
1.000000e+00	4.897879e-01, 1.494856e-01, 1.949322e-01, 1.987722e-01, 1.567579e+00, 3.311384e-02, 4.735200e-01, 7.950952e-01, 4.298417e-01, 1.356613e-01, 2.117880e-01, 2.123215e+00, 5.548085e-01, 9.753642e-01, 7.601646e-01, 8.533829e-02, 3.889370e-01, 4.769788e-01, 1.932362e+00, 8.083401e-02,
1.200000e+00	2.898284e-01, 1.394841e-01, 1.289296e-01, 1.578440e-01, 1.545301e+00, 2.246073e-02, 6.313637e-01, 6.828639e-01, 5.857214e-01, 6.489352e-02, 1.000642e-01, 1.811027e+00, 4.717071e-01, 8.548262e-01, 4.778071e-01, 6.611661e-02, 2.377267e-01, 5.902361e-01, 1.996215e+00, 6.451231e-02,
1.400000e+00	2.290897e-01, 5.873605e-02, 1.208441e-01, 1.166846e-01, 1.710193e+00, 1.453655e-02, 6.188741e-01, 6.667983e-01, 6.418132e-01, 4.552245e-02, 5.610716e-02, 2.099529e+00, 4.098473e-01, 9.971681e-01, 4.015619e-01, 3.893078e-02, 2.403709e-01, 5.323230e-01, 1.951871e+00, 3.138767e-02,
1.600000e+00	2.574115e-01, 4.662189e-02, 1.075308e-01, 7.839037e-02, 1.446204e+00, 1.092671e-02, 5.663297e-01, 6.664297e-01, 7.743269e-01, 2.653533e-02, 4.399019e-02, 1.937596e+00, 4.708882e-01, 8.929367e-01, 3.077264e-01, 2.247527e-02, 2.840749e-01, 5.827618e-01, 1.848150e+00, 2.176989e-02,
1.800000e+00	1.649522e-01, 3.129657e-02, 9.073126e-02, 9.115867e-02, 1.145061e+00, 7.943304e-03, 5.976109e-01, 6.643306e-01, 6.935153e-01, 2.090004e-02, 2.727457e-02, 2.033601e+00, 4.296246e-01, 7.242778e-01, 2.639514e-01, 1.602765e-02, 3.569585e-01, 5.135834e-01, 1.744045e+00, 1.410507e-02,
2.000000e+00	9.526903e-02, 1.990099e-02, 9.252824e-02, 5.141588e-02, 1.160769e+00, 5.380741e-03, 5.598709e-01, 4.987670e-01, 6.153190e-01, 1.446227e-02, 1.706650e-02, 1.773413e+00, 4.015834e-01, 9.194659e-01, 1.591459e-01, 1.230193e-02, 4.344914e-01, 5.722807e-01, 1.552318e+00, 9.617319e-03,
0.000000e+00	1.376071e+00, 1.039391e+00, 2.021307e+00, 2.985187e+00, 2.298584e+00, 5.022755e-01, 1.214016e+00, 2.057780e+00, 1.858504e-01, 1.915020e+00, 1.230506e+00, 8.621696e-01, 2.627376e+00, 3.148215e+00, 9.170358e-01, 1.343060e+00, 2.690993e+00, 2.569654e+00, 6.514769e-01, 1.369397e-01,
2.000000e-01	1.484279e+00, 9.702477e-01, 1.898530e+00, 2.504086e+00, 1.954210e+00, 4.675988e-01, 1.407259e+00, 1.414298e+00, 2.636624e-01, 1.299275e+00, 9.723271e-01, 1.347582e+00, 1.851445e+00, 2.042344e+00, 9.564447e-01, 7.794208e-01, 2.427318e+00, 2.157664e+00, 5.399842e-01, 5.738080e-01,
4.000000e-01	1.233491e+00, 5.935994e-01, 1.808091e+00, 2.367184e+00, 1.870959e+00, 5.334750e-01, 1.349566e+00, 1.055004e+00, 4.087945e-01, 8.195273e-01, 7.475790e-01, 1.413323e+00, 1.223278e+00, 1.433905e+00, 9.571208e-01, 4.823935e-01, 1.888290e+00, 1.426915e+00, 8.198570e-01, 7.730227e-01,
6.000000e-01	1.098241e+00, 4.860340e-01, 1.560857e+00, 2.736452e+00, 1.324917e+00, 6.379713e-01, 1.406675e+00, 9.034775e-01, 4.060362e-01, 6.391929e-01, 6.809427e-01, 1.366526e+00, 8.407333e-01, 7.817558e-01, 8.034426e-01, 3.316691e-01, 1.692385e+00, 1.057283e+00, 1.226620e+00, 9.175114e-01,
8.000000e-01	9.411322e-01, 2.907879e-01, 1.614527e+00, 2.404643e+00, 1.632480e+00, 6.282490e-01, 8.802038e-01, 7.084546e-01, 4.878651e-01, 3.889889e-01, 4.288124e-01, 1.557373e+00, 5.603966e-01, 4.878772e-01, 8.997597e-01, 2.603645e-01, 1.083257e+00, 9.549790e-01, 1.336639e+00, 8.060404e-01,
1.000000e+00	1.035227e+00, 1.808361e-01, 1.192307e+00, 1.561183e+00, 1.459285e+00, 4.111532e-01, 7.822214e-01, 8.738479e-01, 4.963640e-01, 2.051924e-01, 2.513058e-01, 1.353189e+00, 4.677494e-01, 4.947660e-01, 7.983678e-01, 2.376001e-01, 1.217188e+00, 7.311442e-01, 1.476431e+00, 6.349770e-01,
1.200000e+00	7.828451e-01, 1.179638e-01, 1.122569e+00, 1.537977e+00, 1.557449e+00, 2.961739e-01, 4.204863e-01, 5.791988e-01, 6.428632e-01, 1.680992e-01, 1.929929e-01, 1.579242e+00, 4.600020e-01, 6.182996e-01, 6.077484e-01, 1.222289e-01, 1.066213e+00, 7.758183e-01, 1.567519e+00, 4.419821e-01,
1.400000e+00	5.526136e-01, 8.241659e-02, 8.968876e-01, 1.276974e+00, 1.467016e+00, 2.249785e-01, 4.634441e-01, 6.839915e-01, 6.043265e-01, 9.244883e-02, 9.311178e-02, 1.662919e+00, 4.178395e-01, 6.976753e-01, 6.443537e-01, 7.997252e-02, 9.613637e-01, 7.069956e-01, 1.774316e+00, 2.726171e-01,
1.600000e+00	4.262639e-01, 4.441740e-02, 6.122585e-01, 1.092463e+00, 1.381234e+00, 1.522304e-01, 3.660490e-01, 6.760403e-01, 7.782619e-01, 6.418185e-02, 6.707512e-02, 1.435021e+00, 4.876375e-01, 7.876472e-01, 5.758347e-01, 6.024008e-02, 9.714366e-01, 5.367586e-01, 1.533280e+00, 1.971644e-01,
1.800000e+00	3.479922e-01, 3.097177e-02, 4.947376e-01, 6.763898e-01, 1.507031e+00, 9.994678e-02, 4.634551e-01, 6.486245e-01, 5.446512e-01, 4.546749e-02, 3.947988e-02, 1.909037e+00, 3.757785e-01, 8.340849e-01, 4.512375e-01, 3.673860e-02, 9.549757e-01, 6.837937e-01, 1.744041e+00, 1.366033e-01,
2.000000e+00	2.483796e-01, 1.817768e-02, 4.672664e-01, 6.210425e-01, 1.609645e+00, 6.923389e-02, 3.440327e-01, 4.949537e-01, 6.939321e-01, 3.400884e-02, 2.809960e-02, 1.441826e+00, 4.383197e-01, 8.680590e-01, 3.592763e-01, 2.890698e-02, 9.524773e-01, 5.760985e-01, 1.673779e+00, 8.374432e-02,
0.000000e+00	3.015179e+00, 1.032277e+00, 1.327574e+00, 1.851250e+00, 2.084532e+00, 9.244988e-01, 1.597078e+00, 5.955584e-01, 7.924532e-01, 1.956672e+00, 2.829969e+00, 1.649258e+00, 8.819273e-01, 4.621855e-01, 2.748482e+00, 1.464141e+00, 1.038714e+00, 4.020906e-01, 1.264095e+00, 1.909718e+00,
2.000000e-01	1.994044e+00, 1.084153e+00, 1.228994e+00, 1.900839e+00, 1.898511e+00, 1.072473e+00, 1.234352e+00, 2.796167e-01, 5.888697e-01, 1.184043e+00, 1.341451e+00, 1.606887e+00, 4.793007e-01, 2.661981e-01, 2.337752e+00, 1.272814e+00, 6.990801e-01, 4.824953e-01, 9.710749e-01, 1.636091e+00,
4.000000e-01	1.484006e+00, 8.617299e-01, 9.279555e-01, 2.053547e+00, 2.100542e+00, 8.230227e-01, 8.885004e-01, 3.724411e-01, 4.270113e-01, 7.023679e-01, 9.556885e-01, 1.637382e+00, 4.616605e-01, 1.733206e-01, 1.553082e+00, 9.103442e-01, 4.723620e-01, 4.658638e-01, 1.084849e+00, 1.344742e+00,
6.000000e-01	1.495338e+00, 6.124664e-01, 8.463971e-01, 1.786849e+00, 1.965443e+00, 7.593421e-01, 6.981882e-01, 4.861701e-01, 2.012885e-01, 4.107319e-01, 4.835098e-01, 1.469594e+00, 4.748092e-01, 1.718192e-01, 1.083251e+00, 6.969919e-01, 3.434965e-01, 5.414848e-01, 1.089840e+00, 1.186467e+00,
8.000000e-01	1.061891e+00, 3.387116e-01, 8.399998e-01, 1.437981e+00, 1.580138e+00, 5.404155e-01, 5.228767e-01, 4.958421e-01, 2.423688e-01, 2.294386e-01, 2.950893e-01, 1.981199e+00, 3.990787e-01, 3.467327e-01, 1.037890e+00, 4.057859e-01, 2.562454e-01, 5.502457e-01, 1.773924e+00, 8.129200e-01,
1.000000e+00	1.113285e+00, 2.182338e-01, 5.715756e-01, 1.191427e+00, 1.587008e+00, 3.762723e-01, 3.038761e-01, 5.263490e-01, 3.923052e-01, 1.218598e-01, 1.622305e-01, 1.720449e+00, 4.991591e-01, 5.374870e-01, 7.188569e-01, 3.236587e-01, 3.700418e-01, 6.063216e-01, 1.443382e+00, 5.217174e-01,
1.200000e+00	1.163736e+00, 1.262905e-01, 5.666098e-01, 9.580091e-01, 1.597209e+00, 2.652894e-01, 2.938061e-01, 6.085827e-01, 5.212002e-01, 7.589961e-02, 9.160950e-02, 1.437505e+00, 3.387358e-01, 7.562103e-01, 5.413261e-01, 1.848451e-01, 3.796204e-01, 5.531012e-01, 1.750562e+00, 3.211349e-01,
1.400000e+00	8.103062e-01, 7.758520e-02, 5.347090e-01, 7.899862e-01, 1.731746e+00, 1.961290e-01, 2.605327e-01, 6.376437e-01, 5.659958e-01, 5.581780e-02, 7.127536e-02, 2.091565e+00, 4.102641e-01, 7.533288e-01, 4.267534e-01, 1.222827e-01, 4.751735e-01, 5.886621e-01, 1.665957e+00, 2.118645e-01,
1.600000e+00	7.536768e-01, 4.827981e-02, 3.864643e-01, 6.291264e-01, 1.326579e+00, 1.213515e-01, 3.197742e-01, 6.301642e-01, 6.057422e-01, 3.349725e-02, 3.451561e-02, 1.883105e+00, 4.051628e-01, 8.374226e-01, 3.151862e-01, 8.807342e-02, 4.889694e-01, 5.552759e-01, 1.676445e+00, 1.243569e-01,
1.800000e+00	4.352845e-01, 3.471366e-02, 2.535825e-01, 4.617022e-01, 1.679719e+00, 9.797740e-02, 3.102522e-01, 5.712442e-01, 7.445000e-01, 1.999238e-02, 2.815183e-02, 1.496788e+00, 4.228146e-01, 8.155718e-01, 2.238416e-01, 6.386029e-02, 5.663135e-01, 5.695467e-01, 2.074674e+00, 9.501538e-02,
2.000000e+00	3.304900e-01, 2.193418e-02, 2.430741e-01, 3.503354e-01, 1.670620e+00, 5.546248e-02, 3.593670e-01, 6.153042e-01, 7.660855e-01, 2.233799e-02, 1.803160e-02, 2.379123e+00, 4.104973e-01, 8.956442e-01, 1.939669e-01, 3.481166e-02, 5.777277e-01, 6.267601e-01, 1.882739e+00, 6.244980e-02,
0.000000e+00	1.463109e+00, 5.280224e-01, 9.108844e-01, 1.073117e+00, 1.908636e+00, 8.105392e-01, 1.514621e+00, 2.010004e+00, 2.492786e+00, 2.051021e+00, 1.920023e+00, 7.331924e-01, 1.638942e+00, 1.637789e+00, 1.109510e+00, 3.839888e-01, 1.790257e+00, 2.908375e+00, 9.625899e-01, 9.983827e-01,
2.000000e-01	1.050407e+00, 7.111110e-01, 1.088250e+00, 1.551761e+00, 1.640663e+00, 9.578510e-01, 1.263628e+00, 1.561319e+00, 1.533080e+00, 1.433955e+00, 1.201212e+00, 9.971392e-01, 8.163517e-01, 8.329611e-01, 8.857241e-01, 3.971842e-01, 1.417587e+00, 1.547418e+00, 1.045666e+00, 1.103051e+00,
4.000000e-01	8.702387e-01, 6.007261e-01, 1.341772e+00, 1.427286e+00, 1.688464e+00, 1.087377e+00, 1.099348e+00, 9.257264e-01, 1.365837e+00, 9.525874e-01, 8.603338e-01, 9.353672e-01, 7.077071e-01, 7.648077e-01, 1.046616e+00, 5.035207e-01, 1.136251e+00, 9.553400e-01, 1.537992e+00, 7.205324e-01,
6.000000e-01	8.440727e-01, 4.312335e-01, 1.287060e+00, 1.417145e+00, 1.475761e+00, 8.622161e-01, 8.922022e-01, 1.033521e+00, 8.034525e-01, 5.459977e-01, 6.170841e-01, 1.581140e+00, 4.932384e-01, 6.787185e-01, 8.285997e-01, 4.508866e-01, 9.522520e-01, 5.630802e-01, 1.484112e+00, 8.090933e-01,
8.000000e-01	5.445901e-01, 2.916927e-01, 9.067697e-01, 1.342063e+00, 1.220000e+00, 6.562806e-01, 8.556190e-01, 6.744608e-01, 9.177681e-01, 2.690026e-01, 2.772049e-01, 1.375721e+00, 4.402800e-01, 6.616927e-01, 6.128073e-01, 3.770468e-01, 9.920887e-01, 4.740471e-01, 1.488278e+00, 5.558148e-01,
1.000000e+00	4.677212e-01, 1.674398e-01, 7.499746e-01, 9.622298e-01, 1.410595e+00, 5.124300e-01, 5.311412e-01, 8.112317e-01, 9.835588e-01, 1.816036e-01, 1.831269e-01, 1.486396e+00, 3.915740e-01, 8.240004e-01, 4.770004e-01, 2.385918e-01, 9.499550e-01, 4.861565e-01, 1.986926e+00, 4.468573e-01,
1.200000e+00	3.005784e-01, 9.231326e-02, 7.220900e-01, 6.247062e-01, 1.168289e+00, 3.078054e-01, 5.380853e-01, 6.898423e-01, 7.815919e-01, 9.408751e-02, 1.024587e-01, 1.854728e+00, 4.197662e-01, 8.149997e-01, 5.376868e-01, 1.673573e-01, 8.405134e-01, 5.082455e-01, 1.690923e+00, 2.742124e-01,
1.400000e+00	2.719966e-01, 7.309816e-02, 4.908240e-01, 5.528307e-01, 1.425410e+00, 2.058511e-01, 4.478778e-01, 7.077341e-01, 6.909971e-01, 5.759204e-02, 7.321243e-02, 1.181106e+00, 4.272557e-01, 7.754133e-01, 3.407042e-01, 7.583512e-02, 8.008459e-01, 4.796018e-01, 1.728293e+00, 1.505715e-01,
1.600000e+00	2.384102e-01, 4.214620e-02, 3.776717e-01, 4.606845e-01, 9.752552e-01, 1.534825e-01, 5.432419e-01, 6.543442e-01, 7.886103e-01, 4.152196e-02, 2.947422e-02, 1.518976e+00, 4.017617e-01, 1.017328e+00, 3.575222e-01, 7.481697e-02, 8.021576e-01, 5.760317e-01, 1.768356e+00, 1.364125e-01,
1.800000e+00	1.592742e-01, 2.743170e-02, 3.199286e-01, 3.054818e-01, 1.283007e+00, 1.126469e-01, 4.059440e-01, 5.977034e-01, 8.440758e-01, 2.455990e-02, 2.467183e-02, 1.233047e+00, 4.712456e-01, 8.869061e-01, 2.926122e-01, 4.205110e-02, 7.186600e-01, 4.761120e-01, 1.757342e+00, 8.770842e-02,
2.000000e+00	1.004479e-01, 1.496338e-02, 2.763847e-01, 2.626935e-01, 1.284729e+00, 6.882312e-02, 6.139844e-01, 7.924856e-01, 6.697273e-01, 1.833944e-02, 1.567742e-02, 1.579633e+00, 3.974738e-01, 9.938372e-01, 2.784264e-01, 2.710439e-02, 6.635856e-01, 4.910008e-01, 1.978533e+00, 5.362883e-02,
0.000000e+00	2.259686e+00, 1.507683e+00, 1.308141e+00, 1.752958e+00, 1.989675e+00, 1.679990e-02, 9.939756e-01, 1.938508e+00, 2.363721e+00, 2.822105e+00, 1.746208e+00, 3.221915e+00, 1.808746e+00, 1.202677e+00, 5.401833e-01, 5.004244e-01, 3.635549e-01, 1.647973e+00, 1.070847e+00, 3.598499e-01,
2.000000e-01	1.814774e+00, 1.333084e+00, 1.441554e+00, 1.774544e+00, 1.539045e+00, 1.452717e-02, 9.435782e-01, 1.372572e+00, 1.632609e+00, 1.486304e+00, 1.396241e+00, 2.416820e+00, 1.087993e+00, 1.000266e+00, 3.858134e-01, 3.678225e-01, 4.769778e-01, 1.045137e+00, 8.379467e-01, 2.206393e-01,
4.000000e-01	1.375458e+00, 1.096129e+00, 1.128533e+00, 1.776706e+00, 1.747548e+00, 1.259656e-02, 7.994991e-01, 9.710988e-01, 1.286857e+00, 7.716880e-01, 7.862042e-01, 2.464126e+00, 8.432067e-01, 9.322588e-01, 2.229933e-01, 2.367638e-01, 6.148551e-01, 6.490892e-01, 6.983309e-01, 1.283512e-01,
6.000000e-01	9.134917e-01, 7.027152e-01, 8.143947e-01, 1.783420e+00, 1.369962e+00, 1.113353e-02, 6.042058e-01, 8.485783e-01, 1.130641e+00, 5.010636e-01, 3.570643e-01, 2.446060e+00, 4.853421e-01, 9.918104e-01, 2.275942e-01, 1.238489e-01, 6.977713e-01, 4.754987e-01, 9.007750e-01, 1.017908e-01,
8.000000e-01	7.290623e-01, 3.954178e-01, 7.993705e-01, 1.422163e+00, 1.725004e+00, 6.384601e-03, 6.917677e-01, 6.664823e-01, 9.846280e-01, 2.361924e-01, 2.318171e-01, 2.098950e+00, 4.843933e-01, 8.530473e-01, 2.156754e-01, 1.003282e-01, 7.078949e-01, 3.350143e-01, 1.007694e+00, 6.102694e-02,
1.000000e+00	5.540323e-01, 2.224923e-01, 6.448335e-01, 1.261669e+00, 1.499680e+00, 5.397159e-03, 7.384000e-01, 7.662688e-01, 8.673961e-01, 1.473237e-01, 1.409688e-01, 2.241118e+00, 5.159752e-01, 1.020533e+00, 1.994839e-01, 5.680810e-02, 1.012681e+00, 4.160815e-01, 1.351262e+00, 4.738896e-02,
1.200000e+00	4.271914e-01, 1.421928e-01, 5.730326e-01, 1.095393e+00, 1.580848e+00, 3.801415e-03, 6.610691e-01, 6.046715e-01, 8.362854e-01, 7.795373e-02, 7.801046e-02, 2.315087e+00, 4.977730e-01, 1.023160e+00, 1.788443e-01, 3.324237e-02, 7.502030e-01, 3.999959e-01, 1.698512e+00, 2.915313e-02,
1.400000e+00	2.930285e-01, 1.040407e-01, 4.625011e-01, 9.274248e-01, 1.640356e+00, 2.571908e-03, 6.843900e-01, 5.942101e-01, 7.787188e-01, 5.194810e-02, 4.905349e-02, 1.754688e+00, 4.810405e-01, 9.751434e-01, 1.977320e-01, 2.189746e-02, 8.333013e-01, 4.917435e-01, 1.259320e+00, 1.800837e-02,
1.600000e+00	2.205343e-01, 5.949494e-02, 3.108768e-01, 6.754104e-01, 1.692856e+00, 1.890997e-03, 4.874558e-01, 6.065804e-01, 7.536710e-01, 2.698181e-02, 2.556190e-02, 1.974586e+00, 4.725248e-01, 9.194496e-01, 1.847530e-01, 1.747955e-02, 7.567797e-01, 5.313441e-01, 1.529017e+00, 1.041487e-02,
1.800000e+00	1.878472e-01, 3.807417e-02, 2.957673e-01, 5.507803e-01, 1.304835e+00, 1.605908e-03, 5.587669e-01, 6.207150e-01, 7.473348e-01, 2.165209e-02, 1.888581e-02, 1.717419e+00, 4.347782e-01, 1.080619e+00, 1.853543e-01, 1.260964e-02, 8.224565e-01, 5.486467e-01, 1.767379e+00, 7.083197e-03,
2.000000e+00	1.332909e-01, 2.894015e-02, 2.586136e-01, 3.236654e-01, 1.359564e+00, 7.989734e-04, 5.586398e-01, 7.554947e-01, 6.619216e-01, 1.337949e-02, 1.209770e-02, 1.746735e+00, 3.722635e-01, 9.755991e-01, 1.850487e-01, 7.205109e-03, 8.521961e-01, 5.129882e-01, 1.895184e+00, 4.955845e-03,
0.000000e+00	1.471605e+00, 2.705513e-01, 1.508143e+00, 2.205217e+00, 1.102180e+00, 2.662168e+00, 5.308834e-01, 1.102138e+00, 2.832021e+00, 2.920609e-01, 1.905205e+00, 2.334931e+00, 1.488046e+00, 2.261794e+00, 1.189847e+00, 2.448129e+00, 2.476107e+00, 1.195959e+00, 1.943518e+00, 2.575834e+00,
2.000000e-01	1.410709e+00, 4.771255e-01, 1.159441e+00, 1.610978e+00, 1.102963e+00, 2.245273e+00, 6.479655e-01, 7.526049e-01, 1.768009e+00, 3.397076e-01, 1.882280e+00, 2.051395e+00, 1.178122e+00, 1.080286e+00, 9.839664e-01, 1.888745e+00, 1.750833e+00, 7.674555e-01, 1.951610e+00, 2.471982e+00,
4.000000e-01	9.903316e-01, 6.296819e-01, 1.188455e+00, 1.266792e+00, 1.245909e+00, 1.544480e+00, 6.542212e-01, 7.701230e-01, 1.251141e+00, 1.807045e-01, 9.973279e-01, 1.912678e+00, 8.435313e-01, 9.011830e-01, 1.001149e+00, 1.616233e+00, 1.599175e+00, 5.144579e-01, 1.914773e+00, 1.703724e+00,
6.000000e-01	1.016301e+00, 4.798956e-01, 8.620111e-01, 1.111188e+00, 1.119380e+00, 1.627562e+00, 6.534821e-01, 8.062704e-01, 1.019934e+00, 1.146581e-01, 5.306929e-01, 1.754152e+00, 7.568318e-01, 6.431947e-01, 7.243207e-01, 1.796524e+00, 1.264674e+00, 4.931219e-01, 1.901350e+00, 1.762220e+00,
8.000000e-01	1.055995e+00, 3.186995e-01, 5.709702e-01, 9.332553e-01, 1.105327e+00, 1.317132e+00, 5.115342e-01, 6.888187e-01, 9.299912e-01, 5.390165e-02, 3.806692e-01, 2.074855e+00, 5.173230e-01, 4.142423e-01, 5.932264e-01, 1.097229e+00, 7.809340e-01, 4.388815e-01, 2.032961e+00, 1.328457e+00,
1.000000e+00	1.022542e+00, 2.085068e-01, 5.501847e-01, 6.048027e-01, 1.100871e+00, 7.012967e-01, 3.445520e-01, 6.182217e-01, 7.011384e-01, 3.497737e-02, 1.662635e-01, 1.842645e+00, 5.437869e-01, 6.101032e-01, 5.588064e-01, 9.723093e-01, 6.799183e-01, 4.000990e-01, 1.855958e+00, 8.663062e-01,
1.200000e+00	7.677335e-01, 1.281483e-01, 4.332594e-01, 5.010816e-01, 1.070396e+00, 6.085862e-01, 3.453661e-01, 6.352187e-01, 8.551644e-01, 1.744347e-02, 1.087106e-01, 1.680833e+00, 4.802596e-01, 7.619248e-01, 3.992102e-01, 6.255793e-01, 7.407400e-01, 5.010456e-01, 2.016942e+00, 5.981609e-01,
1.400000e+00	6.512376e-01, 6.298204e-02, 3.955489e-01, 4.093873e-01, 1.146352e+00, 4.133197e-01, 2.542067e-01, 7.637946e-01, 6.619806e-01, 1.579562e-02, 5.646958e-02, 1.747010e+00, 4.706840e-01, 7.256753e-01, 3.384788e-01, 4.431139e-01, 7.030161e-01, 5.298365e-01, 1.826327e+00, 3.544345e-01,
1.600000e+00	4.796951e-01, 4.791926e-02, 2.454610e-01, 2.940269e-01, 1.245052e+00, 2.713120e-01, 3.096396e-01, 6.481715e-01, 7.729738e-01, 1.416119e-02, 3.377829e-02, 1.888393e+00, 3.794059e-01, 7.194008e-01, 3.081939e-01, 3.066034e-01, 6.437413e-01, 4.121941e-01, 2.066291e+00, 2.374501e-01,
1.800000e+00	2.897440e-01, 3.139349e-02, 2.326121e-01, 2.359447e-01, 1.374233e+00, 2.220816e-01, 4.038282e-01, 7.147041e-01, 8.399251e-01, 9.532888e-03, 2.274335e-02, 1.748512e+00, 4.288399e-01, 9.886574e-01, 2.410135e-01, 1.727433e-01, 6.685716e-01, 4.971066e-01, 1.964849e+00, 1.547260e-01,
2.000000e+00	2.923804e-01, 1.826134e-02, 1.853678e-01, 1.911616e-01, 1.125768e+00, 1.222998e-01, 3.533014e-01, 5.775517e-01, 6.264912e-01, 7.986397e-03, 1.174847e-02, 1.559642e+00, 3.912005e-01, 7.274384e-01, 1.983227e-01, 1.084945e-01, 7.404308e-01, 5.819578e-01, 1.752757e+00, 1.100774e-01,
0.000000e+00	2.003422e+00, 1.445933e+00, 1.880335e-01, 7.822507e-01, 2.953759e+00, 2.194464e+00, 2.462513e+00, 9.432027e-01, 2.480947e+00, 1.345052e+00, 5.723247e-01, 2.924235e+00, 2.790598e+00, 7.161829e-01, 1.618986e+00, 2.739529e-01, 1.501684e+00, 2.633895e+00, 2.129995e+00, 3.338920e-01,
2.000000e-01	1.968171e+00, 8.553929e-01, 4.307813e-01, 8.876371e-01, 2.405754e+00, 2.090485e+00, 2.251816e+00, 6.634304e-01, 1.795699e+00, 9.416641e-01, 5.581679e-01, 2.292600e+00, 1.649020e+00, 8.458544e-01, 1.443034e+00, 5.374095e-01, 1.098351e+00, 1.708980e+00, 1.628620e+00, 5.486704e-01,
4.000000e-01	1.482388e+00, 5.359968e-01, 5.518034e-01, 1.160444e+00, 2.555365e+00, 2.159627e+00, 1.662474e+00, 6.329368e-01, 1.179591e+00, 6.710238e-01, 4.945224e-01, 2.506520e+00, 1.029279e+00, 8.086949e-01, 1.058458e+00, 6.238231e-01, 6.579954e-01, 1.270470e+00, 2.000640e+00, 7.783686e-01,
6.000000e-01	1.282829e+00, 3.255835e-01, 7.706507e-01, 1.017657e+00, 2.133221e+00, 1.421539e+00, 1.146946e+00, 5.694481e-01, 1.006657e+00, 4.608626e-01, 3.223274e-01, 1.860443e+00, 8.154273e-01, 9.730975e-01, 9.793445e-01, 7.158331e-01, 5.774786e-01, 9.018747e-01, 1.946496e+00, 9.547307e-01,
8.000000e-01	1.133105e+00, 1.912695e-01, 7.065686e-01, 1.222368e+00, 2.146475e+00, 1.423453e+00, 1.232038e+00, 6.754299e-01, 7.483145e-01, 2.501974e-01, 1.968074e-01, 1.923463e+00, 5.218724e-01, 9.302737e-01, 5.744695e-01, 8.498762e-01, 5.843409e-01, 6.643159e-01, 1.756410e+00, 9.011397e-01,
1.000000e+00	1.073501e+00, 1.227242e-01, 8.455435e-01, 8.831976e-01, 2.042501e+00, 1.056675e+00, 1.145576e+00, 4.661443e-01, 6.689525e-01, 1.409222e-01, 1.147982e-01, 1.886706e+00, 7.010448e-01, 8.193676e-01, 4.457156e-01, 7.233847e-01, 6.996797e-01, 5.207448e-01, 1.677385e+00, 7.990158e-01,
1.200000e+00	7.860104e-01, 6.899803e-02, 6.804089e-01, 8.553080e-01, 1.773714e+00, 6.537703e-01, 8.934791e-01, 5.156515e-01, 7.596924e-01, 8.658075e-02, 6.520702e-02, 2.193753e+00, 4.797059e-01, 8.463571e-01, 3.697560e-01, 6.526257e-01, 7.007816e-01, 5.225014e-01, 1.636041e+00, 5.193011e-01,
1.400000e+00	9.296598e-01, 4.879179e-02, 5.325719e-01, 5.639124e-01, 1.672738e+00, 6.123223e-01, 8.496091e-01, 5.832905e-01, 7.733026e-01, 5.204033e-02, 3.763762e-02, 2.008492e+00, 4.838658e-01, 9.733314e-01, 2.648220e-01, 5.307056e-01, 6.407157e-01, 5.753022e-01, 1.778307e+00, 4.211099e-01,
1.600000e+00	7.363578e-01, 2.849815e-02, 5.155190e-01, 4.375963e-01, 1.658012e+00, 3.700899e-01, 6.250811e-01, 5.795945e-01, 5.630780e-01, 2.501742e-02, 2.362915e-02, 1.976206e+00, 4.562207e-01, 9.281837e-01, 3.176080e-01, 2.814713e-01, 7.372506e-01, 4.686666e-01, 1.903566e+00, 2.282566e-01,
1.800000e+00	5.179110e-01, 2.115275e-02, 3.625956e-01, 3.296250e-01, 1.637855e+00, 3.109884e-01, 6.499973e-01, 6.566488e-01, 6.063122e-01, 2.105164e-02, 1.957204e-02, 1.657863e+00, 3.953908e-01, 1.025933e+00, 2.144928e-01, 1.828549e-01, 7.246562e-01, 4.622744e-01, 1.948106e+00, 2.149342e-01,
2.000000e+00	4.021664e-01, 1.554894e-02, 3.472566e-01, 2.816395e-01, 1.384743e+00, 2.115609e-01, 5.948878e-01, 6.518310e-01, 7.431550e-01, 1.543768e-02, 1.072662e-02, 1.558276e+00, 4.540398e-01, 8.720275e-01, 2.170208e-01, 1.341816e-01, 8.328767e-01, 5.064569e-01, 1.893658e+00, 9.946963e-02,
0.000000e+00	2.975791e+00, 2.590383e+00, 2.031440e+00, 2.161093e+00, 2.253051e+00, 1.620511e+00, 1.847476e+00, 1.395890e+00, 1.148997e+00, 2.855279e+00, 1.299177e+00, 1.562122e+00, 4.663097e-01, 2.441564e+00, 1.472819e+00, 2.555349e+00, 2.330612e+00, 2.781487e+00, 3.435760e-01, 1.996606e+00,
2.000000e-01	2.438003e+00, 2.023214e+00, 1.669287e+00, 2.662054e+00, 2.414872e+00, 1.397347e+00, 1.965179e+00, 8.092659e-01, 8.325963e-01, 1.837659e+00, 1.258744e+00, 1.346281e+00, 2.777006e-01, 1.581098e+00, 1.317286e+00, 1.857559e+00, 2.026107e+00, 1.744415e+00, 2.906334e-01, 1.623739e+00,
4.000000e-01	1.841575e+00, 1.479752e+00, 1.382152e+00, 2.065557e+00, 2.688083e+00, 1.399433e+00, 1.545443e+00, 5.738000e-01, 5.715667e-01, 1.136416e+00, 9.604230e-01, 1.524728e+00, 1.604623e-01, 9.454386e-01, 9.720027e-01, 1.965751e+00, 1.709420e+00, 1.263848e+00, 2.227344e-01, 1.430271e+00,
6.000000e-01	1.382627e+00, 8.531982e-01, 1.758467e+00, 1.631553e+00, 2.275987e+00, 1.150758e+00, 1.431211e+00, 4.680669e-01, 5.649469e-01, 7.358420e-01, 6.407268e-01, 1.513042e+00, 1.746939e-01, 7.897024e-01, 1.044252e+00, 1.441496e+00, 1.085317e+00, 1.071097e+00, 3.328613e-01, 1.478512e+00,
8.000000e-01	1.733968e+00, 5.964748e-01, 1.386779e+00, 2.040709e+00, 1.651452e+00, 1.195641e+00, 1.050454e+00, 5.848760e-01, 4.917874e-01, 4.523464e-01, 4.180127e-01, 1.374274e+00, 2.970099e-01, 4.426012e-01, 1.004828e+00, 9.494582e-01, 1.273460e+00, 9.690918e-01, 6.264069e-01, 1.168232e+00,
1.000000e+00	1.446749e+00, 3.901620e-01, 1.229594e+00, 1.747961e+00, 1.944543e+00, 1.145277e+00, 8.652798e-01, 6.155916e-01, 4.593637e-01, 2.799691e-01, 2.358510e-01, 1.557385e+00, 2.743650e-01, 3.179775e-01, 6.860711e-01, 7.176590e-01, 9.098258e-01, 6.700296e-01, 9.418445e-01, 1.241274e+00,
1.200000e+00	1.217666e+00, 2.062233e-01, 1.127789e+00, 1.426374e+00, 1.518637e+00, 7.459552e-01, 5.556683e-01, 5.817644e-01, 4.787721e-01, 1.655293e-01, 1.763972e-01, 1.751640e+00, 3.311791e-01, 2.244400e-01, 6.647800e-01, 6.983056e-01, 9.280685e-01, 7.128645e-01, 1.222205e+00, 1.185476e+00,
1.400000e+00	9.410294e-01, 1.332683e-01, 8.083060e-01, 1.536470e+00, 1.779165e+00, 6.746965e-01, 3.813763e-01, 6.243991e-01, 4.904958e-01, 1.191034e-01, 1.212911e-01, 1.844881e+00, 3.795590e-01, 4.230563e-01, 6.332810e-01, 4.564904e-01, 8.972405e-01, 7.308223e-01, 1.154142e+00, 7.016771e-01,
1.600000e+00	8.404293e-01, 8.282617e-02, 6.912386e-01, 1.165602e+00, 1.440693e+00, 3.811313e-01, 3.459176e-01, 5.959818e-01, 6.989044e-01, 6.913590e-02, 6.264155e-02, 1.661804e+00, 4.645637e-01, 6.320024e-01, 6.037754e-01, 2.812041e-01, 8.552538e-01, 6.220850e-01, 1.381682e+00, 5.130735e-01,
1.800000e+00	6.468912e-01, 5.413478e-02, 5.056776e-01, 8.713404e-01, 1.402543e+00, 2.860787e-01, 3.158655e-01, 6.512934e-01, 7.274316e-01, 4.756316e-02, 4.509499e-02, 2.097939e+00, 4.397644e-01, 6.868689e-01, 5.042480e-01, 2.015484e-01, 8.631212e-01, 5.825951e-01, 1.226625e+00, 3.694660e-01,
2.000000e+00	5.114118e-01, 3.282167e-02, 4.620217e-01, 6.526714e-01, 1.315726e+00, 2.136538e-01, 2.922471e-01, 5.165738e-01, 8.046904e-01, 3.284175e-02, 2.387301e-02, 1.791303e+00, 4.112149e-01, 7.178022e-01, 3.800243e-01, 1.354267e-01, 7.630259e-01, 5.925829e-01, 1.424789e+00, 2.151533e-01,
0.000000e+00	9.044992e-01, 1.169406e+00, 2.941140e-01, 2.428282e+00, 1.526057e+00, 1.908048e+00, 9.192629e-01, 2.377843e+00, 1.380191e+00, 9.649555e-01, 1.258387e+00, 1.755024e+00, 7.749943e-01, 2.979959e+00, 2.528500e+00, 1.697193e+00, 3.095704e-02, 1.291610e+00, 3.444957e-01, 1.045855e+00,
2.000000e-01	7.586044e-01, 8.475271e-01, 3.780529e-01, 2.034613e+00, 1.220202e+00, 1.410273e+00, 1.062989e+00, 2.222533e+00, 9.355818e-01, 5.166594e-01, 8.614199e-01, 1.572343e+00, 6.274431e-01, 1.909996e+00, 2.212478e+00, 1.588117e+00, 2.490366e-02, 8.360328e-01, 5.163224e-01, 9.264123e-01,
4.000000e-01	7.133790e-01, 5.801819e-01, 4.652154e-01, 2.244741e+00, 9.294272e-01, 1.421147e+00, 1.191110e+00, 1.466831e+00, 4.898955e-01, 2.925216e-01, 4.738480e-01, 1.464420e+00, 5.771958e-01, 1.529927e+00, 1.598128e+00, 1.359726e+00, 1.565110e-02, 6.957763e-01, 8.064885e-01, 8.913611e-01,
6.000000e-01	7.994621e-01, 3.866985e-01, 5.824301e-01, 1.740442e+00, 8.427477e-01, 8.868341e-01, 1.335891e+00, 1.050764e+00, 4.388075e-01, 1.875164e-01, 2.721711e-01, 1.295033e+00, 6.092468e-01, 1.559494e+00, 1.167805e+00, 1.005278e+00, 1.081466e-02, 5.979672e-01, 1.062361e+00, 5.498630e-01,
8.000000e-01	8.449787e-01, 2.044927e-01, 6.208336e-01, 1.163515e+00, 7.720337e-01, 8.184267e-01, 1.237408e+00, 9.939086e-01, 4.061798e-01, 1.401051e-01, 1.441633e-01, 1.339264e+00, 4.924366e-01, 1.269727e+00, 9.685814e-01, 8.150279e-01, 4.320471e-02, 6.056191e-01, 1.219679e+00, 4.345404e-01,
1.000000e+00	1.020412e+00, 1.438749e-01, 8.256899e-01, 1.047148e+00, 9.804861e-01, 6.478838e-01, 1.349371e+00, 7.367738e-01, 4.544622e-01, 6.822796e-02, 1.078630e-01, 8.603720e-01, 4.210386e-01, 9.848624e-01, 5.326292e-01, 6.633172e-01, 1.733007e-01, 6.288405e-01, 1.358941e+00, 2.805811e-01,
1.200000e+00	7.616176e-01, 8.608871e-02, 8.622366e-01, 6.947345e-01, 1.160456e+00, 5.527587e-01, 1.069528e+00, 7.013227e-01, 5.790097e-01, 4.327068e-02, 6.026618e-02, 8.639785e-01, 4.222297e-01, 1.133944e+00, 5.022575e-01, 3.810735e-01, 5.180848e-01, 5.373696e-01, 1.707083e+00, 2.000638e-01,
1.400000e+00	6.145710e-01, 4.973415e-02, 8.141504e-01, 6.242250e-01, 9.690414e-01, 2.884294e-01, 1.118883e+00, 7.311995e-01, 5.276161e-01, 2.772753e-02, 3.382685e-02, 1.034353e+00, 3.526334e-01, 1.350764e+00, 3.186877e-01, 2.851292e-01, 5.017547e-01, 6.738428e-01, 1.736604e+00, 1.145642e-01,
1.600000e+00	4.685034e-01, 3.716315e-02, 9.158701e-01, 5.833786e-01, 1.276728e+00, 2.573256e-01, 9.687496e-01, 8.209615e-01, 7.102693e-01, 2.276898e-02, 2.880384e-02, 1.114177e+00, 4.382045e-01, 1.028094e+00, 2.920182e-01, 1.806107e-01, 6.304623e-01, 5.278943e-01, 1.468286e+00, 7.657902e-02,
1.800000e+00	4.360047e-01, 2.373647e-02, 8.352803e-01, 3.596850e-01, 1.254428e+00, 1.989189e-01, 8.202362e-01, 6.420464e-01, 8.408578e-01, 2.131497e-02, 2.080587e-02, 1.046389e+00, 4.137984e-01, 1.127238e+00, 2.437444e-01, 1.007476e-01, 6.427022e-01, 6.199984e-01, 1.924284e+00, 5.978351e-02,
2.000000e+00	3.333222e-01, 1.372752e-02, 6.093627e-01, 2.789967e-01, 1.188765e+00, 1.102080e-01, 7.555945e-01, 6.372856e-01, 7.249339e-01, 1.760752e-02, 1.534469e-02, 1.152511e+00, 4.100854e-01, 8.735930e-01, 2.497339e-01, 8.054005e-02, 5.491217e-01, 5.839339e-01, 1.467818e+00, 2.759351e-02,
0.000000e+00	2.278289e+00, 1.498163e+00, 6.917356e-01, 2.109315e+00, 9.383070e-01, 2.391461e+00, 4.912396e-01, 4.415646e-01, 2.087570e+00, 1.299926e+00, 2.903648e+00, 3.634057e-01, 3.045944e+00, 1.716763e+00, 1.103276e-01, 1.433186e+00, 2.090607e+00, 2.278003e+00, 3.854212e-01, 3.076145e+00,
2.000000e-01	1.638014e+00, 1.097920e+00, 4.155647e-01, 2.242840e+00, 9.993413e-01, 1.744152e+00, 5.397555e-01, 3.932484e-01, 1.473211e+00, 1.062656e+00, 1.816402e+00, 4.612284e-01, 1.816727e+00, 1.157443e+00, 2.696476e-01, 1.421601e+00, 1.560665e+00, 1.300177e+00, 3.426028e-01, 2.352786e+00,
4.000000e-01	1.436080e+00, 1.103914e+00, 4.795842e-01, 1.628782e+00, 8.643338e-01, 1.861606e+00, 6.040222e-01, 3.534355e-01, 1.249148e+00, 5.816782e-01, 1.108362e+00, 4.503958e-01, 9.701363e-01, 6.717323e-01, 4.493501e-01, 1.022257e+00, 1.399156e+00, 7.709608e-01, 3.247400e-01, 1.846299e+00,
6.000000e-01	1.302220e+00, 1.013256e+00, 4.064834e-01, 1.415537e+00, 5.744482e-01, 1.180705e+00, 4.709416e-01, 5.251020e-01, 8.704674e-01, 3.253112e-01, 6.416736e-01, 4.448533e-01, 1.023502e+00, 6.444384e-01, 4.582686e-01, 1.086603e+00, 1.034661e+00, 5.323920e-01, 4.047160e-01, 1.467703e+00,
8.000000e-01	1.055457e+00, 5.728962e-01, 3.084114e-01, 1.116210e+00, 7.165481e-01, 8.851367e-01, 4.699502e-01, 4.778465e-01, 1.043606e+00, 1.822674e-01, 3.545604e-01, 3.062678e-01, 7.002525e-01, 6.158549e-01, 4.210952e-01, 8.828965e-01, 7.559976e-01, 4.960114e-01, 6.591805e-01, 8.680502e-01,
1.000000e+00	1.052727e+00, 3.506048e-01, 2.221766e-01, 8.420865e-01, 6.596760e-01, 5.975748e-01, 4.082553e-01, 5.727139e-01, 9.408400e-01, 1.190632e-01, 2.457943e-01, 3.076340e-01, 5.515895e-01, 7.794010e-01, 4.024066e-01, 8.433036e-01, 8.639220e-01, 5.245748e-01, 1.180039e+00, 6.441165e-01,
1.200000e+00	6.711291e-01, 2.229007e-01, 1.427348e-01, 6.924086e-01, 8.954354e-01, 4.532122e-01, 4.256628e-01, 6.404878e-01, 8.476146e-01, 6.250290e-02, 1.072365e-01, 2.991581e-01, 4.315493e-01, 9.069523e-01, 3.147827e-01, 3.844638e-01, 6.896409e-01, 5.044995e-01, 1.398024e+00, 4.109302e-01,
1.400000e+00	4.902902e-01, 1.062172e-01, 1.167359e-01, 5.790511e-01, 7.504328e-01, 3.298478e-01, 3.947159e-01, 5.327267e-01, 8.270266e-01, 3.109681e-02, 6.810001e-02, 3.059701e-01, 4.400072e-01, 8.374425e-01, 2.609187e-01, 2.968751e-01, 7.462007e-01, 3.794012e-01, 1.568625e+00, 2.230436e-01,
1.600000e+00	4.090380e-01, 7.454781e-02, 1.305815e-01, 3.294133e-01, 7.474814e-01, 2.163471e-01, 4.973369e-01, 6.031932e-01, 8.190688e-01, 2.713264e-02, 4.184425e-02, 3.518740e-01, 4.768229e-01, 8.720344e-01, 1.641135e-01, 2.098874e-01, 6.358501e-01, 5.326584e-01, 1.386470e+00, 1.733694e-01,
1.800000e+00	3.110625e-01, 4.095349e-02, 1.034830e-01, 3.027136e-01, 1.024246e+00, 1.622265e-01, 4.820168e-01, 5.749019e-01, 7.966396e-01, 1.721409e-02, 3.093507e-02, 4.267527e-01, 5.006214e-01, 1.054837e+00, 1.904754e-01, 1.334396e-01, 5.443776e-01, 4.676631e-01, 1.276053e+00, 1.091713e-01,
2.000000e+00	2.348573e-01, 2.866761e-02, 7.688259e-02, 2.300623e-01, 9.190258e-01, 1.144140e-01, 4.444000e-01, 6.417998e-01, 6.853716e-01, 1.433781e-02, 1.627105e-02, 4.725843e-01, 3.901218e-01, 1.007164e+00, 1.403817e-01, 7.825549e-02, 5.507704e-01, 5.935423e-01, 1.129534e+00, 7.701176e-02,
0.000000e+00	2.964809e-01, 1.613427e-01, 2.605192e+00, 3.566729e-01, 3.273765e+00, 2.629401e+00, 6.241973e-01, 1.129260e+00, 1.024534e+00, 2.285827e-01, 1.839504e+00, 1.153811e+00, 1.540209e+00, 2.864988e+00, 2.127502e+00, 1.528292e-01, 1.046201e+00, 1.494170e+00, 1.043542e+00, 1.763026e+00,
2.000000e-01	4.426181e-01, 4.746248e-01, 2.474431e+00, 6.989327e-01, 2.365437e+00, 2.500015e+00, 7.893571e-01, 8.539794e-01, 8.504348e-01, 2.972180e-01, 1.219615e+00, 1.526497e+00, 1.051613e+00, 1.852986e+00, 1.555610e+00, 4.316658e-01, 9.433241e-01, 8.817524e-01, 1.105064e+00, 1.508258e+00,
4.000000e-01	5.352595e-01, 4.330050e-01, 1.502333e+00, 8.896390e-01, 2.221813e+00, 2.064596e+00, 9.470242e-01, 8.733329e-01, 5.549372e-01, 2.135186e-01, 8.243198e-01, 1.560601e+00, 8.124199e-01, 1.190493e+00, 1.385491e+00, 5.576138e-01, 7.562323e-01, 1.031677e+00, 1.476194e+00, 1.424616e+00,
6.000000e-01	5.925668e-01, 3.133610e-01, 1.356514e+00, 1.087880e+00, 1.607710e+00, 1.375632e+00, 7.897079e-01, 7.835751e-01, 2.938959e-01, 1.675154e-01, 5.757482e-01, 1.291412e+00, 5.773234e-01, 7.485242e-01, 1.008840e+00, 7.751905e-01, 8.438289e-01, 7.745354e-01, 1.560237e+00, 1.212279e+00,
8.000000e-01	6.501623e-01, 1.866118e-01, 1.339137e+00, 1.006152e+00, 1.425360e+00, 1.064402e+00, 6.031238e-01, 6.202083e-01, 3.370807e-01, 1.002080e-01, 2.984726e-01, 1.727205e+00, 4.794275e-01, 4.354373e-01, 7.079290e-01, 6.842133e-01, 7.409687e-01, 7.016990e-01, 1.746619e+00, 1.001031e+00,
1.000000e+00	6.723504e-01, 1.257246e-01, 9.573010e-01, 6.226229e-01, 1.488885e+00, 7.841330e-01, 5.417570e-01, 6.776373e-01, 6.039841e-01, 6.556190e-02, 1.524590e-01, 1.495505e+00, 4.442797e-01, 3.556426e-01, 6.774425e-01, 6.423947e-01, 7.062136e-01, 6.384051e-01, 1.143753e+00, 1.183023e+00,
1.200000e+00	8.422091e-01, 7.575450e-02, 8.123622e-01, 6.649846e-01, 1.351594e+00, 6.228304e-01, 3.571599e-01, 6.226491e-01, 5.372755e-01, 4.828173e-02, 1.012360e-01, 1.743018e+00, 4.539394e-01, 4.230609e-01, 5.208904e-01, 4.862207e-01, 8.298721e-01, 7.122123e-01, 1.728904e+00, 8.061832e-01,
1.400000e+00	5.619695e-01, 4.120004e-02, 6.813296e-01, 4.620961e-01, 1.276542e+00, 3.490191e-01, 2.907831e-01, 6.498732e-01, 5.349662e-01, 4.067580e-02, 6.914056e-02, 1.363382e+00, 4.338163e-01, 7.132080e-01, 4.422442e-01, 3.015533e-01, 9.662139e-01, 7.077527e-01, 1.613372e+00, 5.463493e-01,
1.600000e+00	5.695886e-01, 3.050859e-02, 5.351306e-01, 3.180487e-01, 1.460988e+00, 2.826665e-01, 3.609902e-01, 6.389321e-01, 6.581465e-01, 2.516917e-02, 4.005871e-02, 1.454564e+00, 4.282923e-01, 6.691667e-01, 3.678709e-01, 1.849729e-01, 8.397856e-01, 5.910158e-01, 1.740703e+00, 3.781110e-01,
1.800000e+00	4.012843e-01, 1.808677e-02, 4.172928e-01, 2.778129e-01, 1.296086e+00, 2.061727e-01, 2.887386e-01, 5.802134e-01, 5.240730e-01, 1.935977e-02, 2.853843e-02, 1.593264e+00, 4.602967e-01, 8.802509e-01, 3.071100e-01, 1.435787e-01, 9.859227e-01, 5.599277e-01, 1.614245e+00, 1.867862e-01,
2.000000e+00	3.210265e-01, 1.335489e-02, 3.160675e-01, 2.437591e-01, 1.505766e+00, 1.567160e-01, 3.215487e-01, 6.361205e-01, 6.162718e-01, 1.865451e-02, 2.067620e-02, 1.228311e+00, 4.500762e-01, 7.559586e-01, 3.109605e-01, 1.018184e-01, 7.143799e-01, 6.685091e-01, 1.992043e+00, 1.449201e-01,
0.000000e+00	1.390134e+00, 1.065159e-01, 1.587187e+00, 1.575338e+00, 2.242176e+00, 1.028669e+00, 2.279964e-01, 3.003381e+00, 4.519669e-01, 1.816421e+00, 1.350922e+00, 2.605892e+00, 2.239533e+00, 1.164506e+00, 9.965513e-01, 1.239902e+00, 2.207926e+00, 1.596662e+00, 1.522534e+00, 3.448478e-01,
2.000000e-01	1.131345e+00, 3.932521e-01, 1.223416e+00, 1.211126e+00, 2.159585e+00, 7.290217e-01, 4.033041e-01, 1.471337e+00, 3.421920e-01, 1.249337e+00, 1.045805e+00, 2.316379e+00, 9.474200e-01, 1.061882e+00, 9.038503e-01, 9.639533e-01, 1.544504e+00, 1.307098e+00, 1.620386e+00, 6.058379e-01,
4.000000e-01	1.008660e+00, 3.362962e-01, 1.150640e+00, 1.129865e+00, 1.869546e+00, 5.547610e-01, 4.513031e-01, 1.214647e+00, 3.719540e-01, 7.061305e-01, 7.006455e-01, 2.216118e+00, 7.489322e-01, 1.117409e+00, 9.462662e-01, 6.093011e-01, 1.255422e+00, 7.693520e-01, 1.896368e+00, 3.197514e-01,
6.000000e-01	9.083252e-01, 2.546195e-01, 7.644778e-01, 8.076382e-01, 2.120732e+00, 4.028367e-01, 5.736621e-01, 9.552451e-01, 3.866024e-01, 4.363690e-01, 4.777512e-01, 1.805599e+00, 6.438911e-01, 1.137391e+00, 7.269621e-01, 3.905701e-01, 1.040612e+00, 7.613592e-01, 1.516951e+00, 2.704882e-01,
8.000000e-01	7.743510e-01, 1.323060e-01, 6.107989e-01, 6.500164e-01, 1.634386e+00, 2.828354e-01, 5.838138e-01, 8.752468e-01, 5.193253e-01, 2.830887e-01, 3.059417e-01, 1.719799e+00, 5.259418e-01, 9.477280e-01, 6.693286e-01, 2.919619e-01, 6.717532e-01, 8.629935e-01, 2.100617e+00, 1.507040e-01,
1.000000e+00	6.507216e-01, 1.136173e-01, 4.371494e-01, 5.368600e-01, 1.753293e+00, 2.192819e-01, 5.688426e-01, 7.060013e-01, 5.894264e-01, 1.782568e-01, 1.811521e-01, 1.945656e+00, 4.782372e-01, 1.018808e+00, 6.434243e-01, 1.641036e-01, 7.529700e-01, 6.125168e-01, 1.412912e+00, 1.229174e-01,
1.200000e+00	5.141386e-01, 6.536984e-02, 3.871435e-01, 3.472420e-01, 1.828764e+00, 1.487353e-01, 7.121544e-01, 6.057492e-01, 6.517818e-01, 1.011730e-01, 1.093909e-01, 1.926696e+00, 3.646129e-01, 8.349285e-01, 3.781813e-01, 1.321506e-01, 6.028165e-01, 6.152300e-01, 1.529272e+00, 6.441023e-02,
1.400000e+00	3.582194e-01, 4.646502e-02, 3.948834e-01, 2.416217e-01, 1.785771e+00, 6.923146e-02, 5.908132e-01, 7.386636e-01, 5.406453e-01, 5.746332e-02, 7.500286e-02, 1.762206e+00, 3.467851e-01, 9.238455e-01, 3.007694e-01, 7.114221e-02, 7.793071e-01, 5.132893e-01, 1.828368e+00, 4.975074e-02,
1.600000e+00	2.749087e-01, 2.952087e-02, 3.038216e-01, 2.100530e-01, 1.281932e+00, 7.336520e-02, 6.103755e-01, 6.935267e-01, 7.660562e-01, 4.462926e-02, 4.579049e-02, 1.937711e+00, 3.982874e-01, 7.400051e-01, 3.231631e-01, 4.848842e-02, 6.595700e-01, 6.110414e-01, 1.577899e+00, 3.781470e-02,
1.800000e+00	2.262347e-01, 1.853404e-02, 2.386901e-01, 1.777465e-01, 1.779824e+00, 4.518393e-02, 6.779477e-01, 8.268609e-01, 6.635734e-01, 2.881583e-02, 2.563215e-02, 1.939103e+00, 5.011027e-01, 7.844814e-01, 2.630024e-01, 2.884999e-02, 7.615509e-01, 6.317504e-01, 1.828061e+00, 1.949266e-02,
2.000000e+00	1.652503e-01, 1.031914e-02, 1.839641e-01, 1.122330e-01, 1.667941e+00, 2.432084e-02, 5.873133e-01, 6.610927e-01, 7.252262e-01, 2.111955e-02, 2.052842e-02, 2.196990e+00, 3.856440e-01, 8.934772e-01, 1.614850e-01, 1.959407e-02, 5.828208e-01, 5.958297e-01, 1.738527e+00, 1.358339e-02,
0.000000e+00	9.066099e-01, 2.319245e+00, 2.140216e+00, 2.010941e+00, 6.233558e-01, 1.947822e+00, 2.289645e+00, 8.341884e-01, 1.133795e+00, 2.681516e+00, 7.015660e-01, 1.971283e+00, 9.195919e-02, 3.413600e+00, 5.993834e-01, 7.473997e-01, 1.976355e+00, 2.780167e+00, 1.442778e+00, 5.776804e-01,
2.000000e-01	1.179303e+00, 1.588036e+00, 2.047692e+00, 2.247763e+00, 5.957374e-01, 1.568366e+00, 2.237385e+00, 5.339090e-01, 8.758615e-01, 1.528232e+00, 7.775134e-01, 1.482788e+00, 6.324729e-02, 2.373306e+00, 5.909144e-01, 8.816014e-01, 1.608513e+00, 1.717411e+00, 1.191471e+00, 7.112335e-01,
4.000000e-01	9.895194e-01, 8.825278e-01, 1.858314e+00, 2.114827e+00, 4.144643e-01, 1.409471e+00, 1.756250e+00, 3.475260e-01, 7.632897e-01, 1.291944e+00, 5.876420e-01, 1.097142e+00, 7.081255e-02, 1.408154e+00, 6.625003e-01, 9.695514e-01, 1.348691e+00, 1.398719e+00, 1.063181e+00, 8.925064e-01,
6.000000e-01	7.654492e-01, 6.938556e-01, 1.896063e+00, 2.027412e+00, 3.844939e-01, 1.439118e+00, 1.698899e+00, 4.375182e-01, 7.006391e-01, 8.437306e-01, 5.681973e-01, 9.377561e-01, 1.722522e-01, 8.286488e-01, 7.529788e-01, 9.683210e-01, 1.169111e+00, 8.754724e-01, 8.919933e-01, 9.298607e-01,
8.000000e-01	1.050392e+00, 4.542043e-01, 1.750287e+00, 1.713439e+00, 3.919626e-01, 9.184174e-01, 1.297165e+00, 4.745429e-01, 5.999379e-01, 3.952233e-01, 2.816830e-01, 5.105611e-01, 1.978810e-01, 5.429906e-01, 5.861298e-01, 7.122808e-01, 1.114308e+00, 7.609270e-01, 1.439554e+00, 1.228337e+00,
1.000000e+00	8.590659e-01, 2.897680e-01, 1.692906e+00, 1.725813e+00, 4.457953e-01, 1.069281e+00, 1.019122e+00, 4.178242e-01, 8.659845e-01, 2.623268e-01, 1.922317e-01, 4.350831e-01, 2.697385e-01, 3.882101e-01, 5.268253e-01, 9.274167e-01, 9.420194e-01, 7.110769e-01, 1.221243e+00, 9.652330e-01,
1.200000e+00	8.668063e-01, 1.758668e-01, 1.127730e+00, 1.103693e+00, 5.749179e-01, 8.823707e-01, 7.258302e-01, 5.630181e-01, 7.418102e-01, 1.448666e-01, 1.145789e-01, 3.992159e-01, 3.650355e-01, 2.605203e-01, 4.849016e-01, 7.722520e-01, 8.277250e-01, 5.499075e-01, 1.633356e+00, 1.011341e+00,
1.400000e+00	1.015746e+00, 1.084211e-01, 1.024302e+00, 9.176888e-01, 6.418459e-01, 6.646100e-01, 4.809008e-01, 5.307020e-01, 6.985558e-01, 1.081153e-01, 7.613064e-02, 3.238801e-01, 4.216312e-01, 3.001673e-01, 4.849628e-01, 4.998225e-01, 8.234745e-01, 6.480266e-01, 1.684472e+00, 6.257846e-01,
1.600000e+00	7.529628e-01, 7.610272e-02, 8.785195e-01, 8.027224e-01, 1.078442e+00, 4.350898e-01, 4.502448e-01, 5.914564e-01, 7.285093e-01, 6.006108e-02, 4.843583e-02, 3.833106e-01, 3.891073e-01, 4.916818e-01, 4.156572e-01, 2.880152e-01, 9.131925e-01, 6.188933e-01, 1.908723e+00, 5.457804e-01,
1.800000e+00	5.742220e-01, 3.895553e-02, 6.023021e-01, 5.624718e-01, 8.375500e-01, 2.868703e-01, 2.863537e-01, 6.383018e-01, 7.143823e-01, 3.829359e-02, 2.418392e-02, 4.103292e-01, 4.365023e-01, 6.143531e-01, 3.289983e-01, 2.306231e-01, 8.124979e-01, 4.513400e-01, 1.784831e+00, 3.705651e-01,
2.000000e+00	4.335045e-01, 2.712406e-02, 5.444457e-01, 4.502055e-01, 1.113997e+00, 2.133262e-01, 2.862461e-01, 6.270786e-01, 7.568503e-01, 2.823027e-02, 1.737024e-02, 5.784133e-01, 4.232191e-01, 7.475739e-01, 3.047429e-01, 1.447371e-01, 9.235526e-01, 5.842844e-01, 1.709921e+00, 2.403559e-01,
0.000000e+00	2.009644e+00, 1.418605e+00, 6.927326e-01, 1.819142e+00, 1.725733e+00, 1.651525e+00, 6.639372e-01, 6.777239e-01, 2.161834e+00, 3.062141e-01, 4.987180e-01, 5.252517e-01, 3.354985e+00, 2.341062e+00, 1.948252e-01, 1.340330e+00, 1.119673e+00, 9.988758e-01, 1.279498e+00, 2.327251e-01,
2.000000e-01	1.259360e+00, 8.726721e-01, 6.145076e-01, 1.559437e+00, 1.598606e+00, 1.333792e+00, 1.017336e+00, 6.630216e-01, 1.700639e+00, 1.949710e-01, 3.208336e-01, 9.817724e-01, 1.968087e+00, 1.677591e+00, 2.588981e-01, 1.450279e+00, 9.322130e-01, 6.208971e-01, 1.185100e+00, 3.936439e-01,
4.000000e-01	9.186731e-01, 4.585498e-01, 6.361489e-01, 1.515878e+00, 1.601437e+00, 8.220485e-01, 8.440931e-01, 6.415706e-01, 1.210399e+00, 9.435646e-02, 2.021886e-01, 1.254968e+00, 1.380687e+00, 1.724637e+00, 3.189232e-01, 9.597150e-01, 8.725225e-01, 2.906070e-01, 1.317483e+00, 3.144741e-01,
6.000000e-01	7.626395e-01, 2.532519e-01, 6.350710e-01, 1.147893e+00, 1.621682e+00, 6.646167e-01, 1.048936e+00, 6.053851e-01, 1.208571e+00, 6.346160e-02, 1.134260e-01, 1.434009e+00, 8.329202e-01, 1.179916e+00, 3.341753e-01, 6.748320e-01, 8.345381e-01, 2.716692e-01, 1.563269e+00, 2.138011e-01,
8.000000e-01	5.136550e-01, 2.412511e-01, 7.984859e-01, 8.478808e-01, 1.592990e+00, 4.565672e-01, 1.002366e+00, 6.084711e-01, 9.107724e-01, 3.982920e-02, 6.442703e-02, 1.431617e+00, 8.127786e-01, 1.130743e+00, 3.186643e-01, 3.765746e-01, 1.067006e+00, 2.576455e-01, 1.457879e+00, 1.409144e-01,
1.000000e+00	4.838669e-01, 1.272600e-01, 7.269997e-01, 7.028645e-01, 1.331949e+00, 3.115644e-01, 1.018103e+00, 6.196761e-01, 9.204625e-01, 1.886995e-02, 3.427956e-02, 1.413773e+00, 6.160125e-01, 1.119691e+00, 3.033157e-01, 3.126602e-01, 8.071716e-01, 2.808807e-01, 1.692990e+00, 9.253450e-02,
1.200000e+00	3.276254e-01, 7.380237e-02, 7.498692e-01, 6.311789e-01, 1.411002e+00, 2.337578e-01, 1.094729e+00, 7.695727e-01, 8.376345e-01, 1.265775e-02, 2.084765e-02, 1.689307e+00, 5.531386e-01, 1.198347e+00, 2.254492e-01, 2.168710e-01, 7.680879e-01, 3.713542e-01, 1.979168e+00, 5.822689e-02,
1.400000e+00	2.533912e-01, 4.234104e-02, 8.416810e-01, 4.580855e-01, 1.075921e+00, 1.620700e-01, 1.103583e+00, 7.064329e-01, 7.895033e-01, 7.996411e-03, 1.476121e-02, 1.411211e+00, 5.298510e-01, 9.064407e-01, 2.697237e-01, 1.088309e-01, 7.996050e-01, 4.368060e-01, 1.496538e+00, 4.274355e-02,
1.600000e+00	1.637861e-01, 3.583278e-02, 7.096797e-01, 3.702909e-01, 1.316683e+00, 9.855542e-02, 9.612694e-01, 7.178631e-01, 8.394773e-01, 6.096212e-03, 1.029095e-02, 1.722405e+00, 4.391628e-01, 1.045388e+00, 2.538478e-01, 8.279749e-02, 8.842093e-01, 4.086202e-01, 1.959070e+00, 2.523182e-02,
1.800000e+00	1.320240e-01, 2.000420e-02, 6.573077e-01, 2.151780e-01, 1.284722e+00, 9.113639e-02, 8.889978e-01, 5.172452e-01, 7.447029e-01, 6.580401e-03, 5.664738e-03, 1.485715e+00, 4.987658e-01, 1.006321e+00, 1.906741e-01, 3.963362e-02, 9.236718e-01, 4.520073e-01, 1.760853e+00, 1.556846e-02,
2.000000e+00	1.013139e-01, 9.939702e-03, 4.856699e-01, 2.249621e-01, 1.431696e+00, 5.252198e-02, 7.668227e-01, 7.180617e-01, 7.240787e-01, 5.737039e-03, 4.381078e-03, 1.687530e+00, 4.385994e-01, 9.456887e-01, 2.468809e-01, 3.589233e-02, 9.050267e-01, 4.778080e-01, 1.690634e+00, 1.118973e-02,
0.000000e+00	1.968301e+00, 9.276988e-01, 4.492721e-01, 2.381952e-01, 2.355393e+00, 1.855221e+00, 2.946830e+00, 1.483780e+00, 7.469426e-01, 2.414829e+00, 1.390247e+00, 1.924468e+00, 1.442814e+00, 1.766953e+00, 2.668198e+00, 1.173745e+00, 3.043338e-01, 1.347337e+00, 2.816139e+00, 1.967119e-01,
2.000000e-01	1.818672e+00, 8.467670e-01, 6.224857e-01, 2.362920e-01, 1.811692e+00, 1.671320e+00, 2.187408e+00, 9.039261e-01, 4.897104e-01, 1.331431e+00, 9.950147e-01, 1.797010e+00, 9.254730e-01, 1.405471e+00, 2.398275e+00, 1.057320e+00, 1.614861e-01, 1.101691e+00, 2.628232e+00, 5.241841e-01,
4.000000e-01	1.485561e+00, 5.859528e-01, 8.079612e-01, 2.543627e-01, 2.005935e+00, 1.700666e+00, 1.951719e+00, 5.855609e-01, 3.936115e-01, 7.983872e-01, 6.626476e-01, 1.789444e+00, 5.674124e-01, 1.090844e+00, 1.476976e+00, 1.022647e+00, 1.409370e-01, 8.148847e-01, 2.206537e+00, 6.616967e-01,
6.000000e-01	1.331329e+00, 3.146101e-01, 7.779686e-01, 3.239799e-01, 2.121508e+00, 1.296884e+00, 1.828905e+00, 5.654152e-01, 2.111786e-01, 4.696844e-01, 4.027440e-01, 1.646059e+00, 4.984308e-01, 1.356524e+00, 1.261183e+00, 1.032043e+00, 9.780264e-02, 8.550007e-01, 2.716166e+00, 8.858766e-01,
8.000000e-01	1.291389e+00, 1.776494e-01, 1.015847e+00, 3.927330e-01, 1.947705e+00, 1.471300e+00, 1.404249e+00, 5.841391e-01, 2.652737e-01, 2.856533e-01, 1.993348e-01, 1.767690e+00, 4.659822e-01, 8.266142e-01, 7.681130e-01, 1.071295e+00, 1.682470e-01, 7.297560e-01, 1.898326e+00, 9.131096e-01,
1.000000e+00	1.021783e+00, 1.493221e-01, 1.095206e+00, 3.189107e-01, 1.729842e+00, 1.161453e+00, 1.234835e+00, 5.536270e-01, 3.309137e-01, 1.549425e-01, 1.393411e-01, 1.730406e+00, 4.403322e-01, 7.850058e-01, 6.438341e-01, 9.115598e-01, 3.378506e-01, 6.940304e-01, 2.063976e+00, 9.695202e-01,
1.200000e+00	1.178470e+00, 9.097870e-02, 1.095527e+00, 2.733659e-01, 1.768345e+00, 9.948085e-01, 1.197044e+00, 6.989580e-01, 5.046155e-01, 1.230615e-01, 1.060626e-01, 1.481970e+00, 4.379491e-01, 6.954120e-01, 5.886176e-01, 9.289268e-01, 4.858156e-01, 6.055783e-01, 2.603289e+00, 1.041480e+00,
1.400000e+00	1.059930e+00, 5.897531e-02, 1.096310e+00, 1.931528e-01, 1.592490e+00, 9.181284e-01, 9.467304e-01, 6.234672e-01, 6.421076e-01, 6.935971e-02, 6.555444e-02, 1.694419e+00, 4.098702e-01, 7.915437e-01, 3.682463e-01, 8.784188e-01, 5.781136e-01, 6.384359e-01, 1.817817e+00, 8.532457e-01,
1.600000e+00	8.148213e-01, 3.097881e-02, 7.332590e-01, 1.614848e-01, 1.688112e+00, 5.923352e-01, 6.163285e-01, 6.108640e-01, 5.257700e-01, 4.124510e-02, 3.926532e-02, 1.665374e+00, 4.406940e-01, 7.973727e-01, 2.922552e-01, 4.897405e-01, 6.347795e-01, 5.771197e-01, 1.998855e+00, 4.498446e-01,
1.800000e+00	7.623856e-01, 2.338691e-02, 4.566800e-01, 1.321865e-01, 1.496985e+00, 4.588000e-01, 5.870900e-01, 6.797094e-01, 5.610287e-01, 3.149833e-02, 2.560641e-02, 1.632581e+00, 3.999748e-01, 7.315027e-01, 2.556250e-01, 3.321849e-01, 9.630414e-01, 6.414992e-01, 2.078140e+00, 3.746404e-01,
2.000000e+00	7.075588e-01, 1.355488e-02, 4.474711e-01, 9.083570e-02, 1.644930e+00, 3.181906e-01, 5.064432e-01, 5.442599e-01, 6.236599e-01, 2.485651e-02, 1.840354e-02, 2.152838e+00, 4.277290e-01, 9.844838e-01, 2.252107e-01, 2.208264e-01, 8.157338e-01, 6.055863e-01, 1.780843e+00, 2.423917e-01,
0.000000e+00	9.594878e-01, 1.099807e+00, 2.679589e+00, 1.455477e+00, 1.751089e+00, 1.399955e+00, 1.253616e+00, 2.647347e+00, 2.171588e+00, 2.877984e+00, 1.483982e+00, 1.593061e+00, 6.930279e-01, 2.156317e+00, 2.770124e+00, 1.616314e+00, 2.996082e+00, 1.941259e+00, 1.733203e-01, 1.524469e+00,
2.000000e-01	6.032310e-01, 1.102836e+00, 2.147201e+00, 1.878835e+00, 1.461223e+00, 1.374320e+00, 1.474544e+00, 1.916687e+00, 1.425039e+00, 1.456452e+00, 1.163186e+00, 1.594999e+00, 3.410657e-01, 1.299478e+00, 1.893168e+00, 1.215135e+00, 2.314349e+00, 1.094336e+00, 1.833468e-01, 1.464590e+00,
4.000000e-01	5.297390e-01, 1.029020e+00, 2.098730e+00, 1.884968e+00, 1.157787e+00, 1.185202e+00, 1.293403e+00, 1.099436e+00, 1.048973e+00, 1.186480e+00, 8.351315e-01, 1.614858e+00, 2.423764e-01, 8.813806e-01, 1.620202e+00, 1.243544e+00, 1.573977e+00, 8.030272e-01, 2.394560e-01, 1.295796e+00,
6.000000e-01	6.096386e-01, 6.344915e-01, 1.389465e+00, 1.769098e+00, 8.699887e-01, 1.116335e+00, 8.514927e-01, 9.657541e-01, 6.110392e-01, 6.408839e-01, 4.745111e-01, 1.684600e+00, 2.208095e-01, 5.281121e-01, 1.379070e+00, 1.013394e+00, 1.368881e+00, 7.295695e-01, 5.911940e-01, 1.352659e+00,
8.000000e-01	6.612034e-01, 3.759363e-01, 1.378645e+00, 1.670775e+00, 7.596472e-01, 9.311188e-01, 6.859377e-01, 6.924433e-01, 3.878468e-01, 4.060470e-01, 3.203420e-01, 1.235515e+00, 3.504413e-01, 3.757014e-01, 1.023479e+00, 7.840106e-01, 1.092188e+00, 6.437066e-01, 8.633551e-01, 1.133105e+00,
1.000000e+00	7.448177e-01, 2.376450e-01, 1.090492e+00, 1.375893e+00, 6.608853e-01, 5.597957e-01, 5.050999e-01, 7.269380e-01, 3.386934e-01, 2.030612e-01, 1.822160e-01, 1.156195e+00, 3.536977e-01, 2.786047e-01, 8.493395e-01, 5.878739e-01, 8.523136e-01, 6.432197e-01, 1.049851e+00, 1.057374e+00,
1.200000e+00	8.281944e-01, 1.524224e-01, 1.261421e+00, 1.025485e+00, 7.631004e-01, 4.807542e-01, 4.362635e-01, 6.836867e-01, 4.108174e-01, 1.299506e-01, 8.966113e-02, 9.986535e-01, 3.820170e-01, 3.560109e-01, 8.229260e-01, 3.576701e-01, 8.680620e-01, 6.776509e-01, 1.554402e+00, 6.874300e-01,
1.400000e+00	5.664424e-01, 9.250068e-02, 8.645452e-01, 8.631092e-01, 9.694504e-01, 3.740792e-01, 3.185532e-01, 7.234302e-01, 5.269132e-01, 7.711884e-02, 6.138191e-02, 9.080967e-01, 3.432062e-01, 6.186827e-01, 6.316291e-01, 2.639323e-01, 7.578587e-01, 6.781982e-01, 1.549435e+00, 4.478616e-01,
1.600000e+00	5.354047e-01, 6.404536e-02, 6.534515e-01, 6.240538e-01, 1.106043e+00, 2.585568e-01, 2.490869e-01, 6.395430e-01, 5.127256e-01, 4.335150e-02, 5.143826e-02, 8.413378e-01, 3.826778e-01, 8.754571e-01, 5.624581e-01, 1.578328e-01, 9.206994e-01, 5.746575e-01, 1.578624e+00, 2.394237e-01,
1.800000e+00	4.836716e-01, 3.429278e-02, 4.694076e-01, 4.768713e-01, 1.051539e+00, 1.598385e-01, 2.413029e-01, 5.976972e-01, 5.841625e-01, 2.732340e-02, 2.630634e-02, 8.378745e-01, 3.718781e-01, 7.266400e-01, 4.842258e-01, 1.133049e-01, 7.297472e-01, 5.654243e-01, 1.460900e+00, 2.223246e-01,
2.000000e+00	3.764270e-01, 2.129024e-02, 4.278691e-01, 4.034557e-01, 1.045146e+00, 1.074700e-01, 2.938202e-01, 6.823401e-01, 6.413287e-01, 2.399535e-02, 1.546565e-02, 7.111189e-01, 4.039408e-01, 8.762579e-01, 3.642425e-01, 7.861643e-02, 9.289016e-01, 6.249211e-01, 1.425714e+00, 1.437248e-01,
0.000000e+00	2.875215e+00, 2.687913e+00, 2.367544e+00, 3.340293e-01, 4.641522e-01, 5.017324e-01, 1.178164e+00, 2.690461e+00, 8.770640e-01, 7.492944e-01, 2.185685e+00, 1.302432e+00, 2.074060e+00, 2.435567e+00, 1.550749e+00, 2.510206e+00, 1.554727e+00, 2.435686e+00, 2.570158e+00, 2.846842e+00,
2.000000e-01	2.307371e+00, 2.160297e+00, 1.727354e+00, 2.935558e-01, 6.545240e-01, 7.713945e-01, 1.192246e+00, 1.939694e+00, 5.203999e-01, 5.544664e-01, 1.337725e+00, 9.917925e-01, 1.275556e+00, 1.489298e+00, 1.754232e+00, 1.394449e+00, 1.465047e+00, 1.539410e+00, 2.076364e+00, 2.291067e+00,
4.000000e-01	1.845146e+00, 1.625798e+00, 1.618602e+00, 3.943290e-01, 8.503114e-01, 8.238842e-01, 1.424150e+00, 1.425449e+00, 4.127747e-01, 5.617883e-01, 1.123360e+00, 7.472841e-01, 9.347884e-01, 1.059923e+00, 1.181589e+00, 1.156648e+00, 1.372193e+00, 1.382627e+00, 1.894748e+00, 1.930583e+00,
6.000000e-01	1.576952e+00, 9.139145e-01, 2.033083e+00, 4.410183e-01, 7.522118e-01, 8.043869e-01, 1.043230e+00, 1.078461e+00, 3.700998e-01, 4.213149e-01, 9.389415e-01, 7.048402e-01, 6.185550e-01, 7.249693e-01, 1.095463e+00, 9.013307e-01, 1.260782e+00, 1.043302e+00, 1.147842e+00, 1.869027e+00,
8.000000e-01	1.519424e+00, 7.039601e-01, 1.564900e+00, 7.813178e-01, 1.084234e+00, 9.565950e-01, 7.019433e-01, 7.252857e-01, 2.591699e-01, 3.450511e-01, 5.472969e-01, 6.640989e-01, 5.885125e-01, 4.693313e-01, 1.083835e+00, 7.421946e-01, 8.131166e-01, 9.844790e-01, 1.190106e+00, 1.625780e+00,
1.000000e+00	1.289230e+00, 4.208842e-01, 1.205112e+00, 6.399117e-01, 1.099760e+00, 6.894409e-01, 6.098601e-01, 6.403505e-01, 4.156051e-01, 2.013129e-01, 3.779410e-01, 8.660089e-01, 4.697723e-01, 3.146817e-01, 8.568793e-01, 4.979636e-01, 9.671521e-01, 7.885733e-01, 1.346248e+00, 1.130718e+00,
1.200000e+00	1.171331e+00, 2.809739e-01, 9.354195e-01, 4.589207e-01, 1.275462e+00, 6.516168e-01, 4.068502e-01, 6.579199e-01, 5.345363e-01, 1.416611e-01, 2.282010e-01, 9.233074e-01, 4.469044e-01, 3.947414e-01, 6.571409e-01, 3.756117e-01, 8.844760e-01, 7.000067e-01, 1.179663e+00, 7.310606e-01,
1.400000e+00	1.125027e+00, 1.823865e-01, 7.699523e-01, 3.679565e-01, 1.236408e+00, 3.172397e-01, 3.185054e-01, 8.702192e-01, 5.454970e-01, 8.524048e-02, 1.159644e-01, 9.425191e-01, 4.024934e-01, 5.299369e-01, 6.761401e-01, 2.481894e-01, 8.484532e-01, 6.293862e-01, 1.480543e+00, 4.708147e-01,
1.600000e+00	7.373284e-01, 9.036098e-02, 5.955716e-01, 3.027431e-01, 1.207918e+00, 2.517945e-01, 2.874678e-01, 6.146157e-01, 6.929914e-01, 6.162067e-02, 8.462654e-02, 1.136302e+00, 4.525855e-01, 7.625103e-01, 4.686182e-01, 1.823889e-01, 8.722757e-01, 6.329926e-01, 1.536677e+00, 2.421669e-01,
1.800000e+00	5.820639e-01, 6.906935e-02, 4.705616e-01, 1.843312e-01, 1.210048e+00, 1.642483e-01, 3.080709e-01, 6.198361e-01, 6.211951e-01, 3.358252e-02, 5.270758e-02, 1.103195e+00, 4.314045e-01, 7.471229e-01, 3.532137e-01, 1.113162e-01, 8.240700e-01, 5.885882e-01, 1.904120e+00, 2.308833e-01,
2.000000e+00	4.616740e-01, 4.771266e-02, 3.769043e-01, 1.795165e-01, 1.309536e+00, 1.306168e-01, 3.215453e-01, 7.222692e-01, 7.231101e-01, 2.584410e-02, 3.381652e-02, 1.376491e+00, 4.397665e-01, 7.503476e-01, 3.345935e-01, 5.650506e-02, 8.076204e-01, 7.220456e-01, 1.870433e+00, 1.545393e-01,
0.000000e+00	1.545489e+00, 2.254440e-01, 5.160948e-01, 3.310019e+00, 1.139869e+00, 6.452860e-01, 6.070480e-01, 1.330570e+00, 2.578069e+00, 9.363856e-01, 1.880360e+00, 1.862837e+00, 4.601954e-01, 1.260501e+00, 3.106766e-02, 1.046789e+00, 5.656117e-02, 1.836007e+00, 2.185909e+00, 3.355564e-01,
2.000000e-01	1.329838e+00, 4.526323e-01, 3.375924e-01, 2.145877e+00, 1.002868e+00, 5.077605e-01, 7.713594e-01, 8.562878e-01, 1.816891e+00, 6.766345e-01, 1.272676e+00, 1.676693e+00, 5.112249e-01, 1.334152e+00, 3.260742e-02, 7.493133e-01, 2.661211e-01, 1.156271e+00, 1.819655e+00, 1.824604e-01,
4.000000e-01	9.239428e-01, 4.724801e-01, 4.075494e-01, 1.932182e+00, 1.422240e+00, 3.240874e-01, 8.290027e-01, 6.476095e-01, 1.511960e+00, 4.638304e-01, 8.070147e-01, 1.784864e+00, 4.185244e-01, 1.309833e+00, 2.882374e-02, 4.383295e-01, 5.787843e-01, 6.091185e-01, 1.720279e+00, 1.175662e-01,
6.000000e-01	7.530914e-01, 3.391092e-01, 3.700737e-01, 1.599864e+00, 1.113515e+00, 2.025691e-01, 9.390859e-01, 7.639021e-01, 1.367389e+00, 2.832096e-01, 4.341331e-01, 1.554843e+00, 4.418000e-01, 1.087978e+00, 3.923117e-02, 3.513860e-01, 5.745994e-01, 4.671916e-01, 1.699042e+00, 8.751033e-02,
8.000000e-01	4.889301e-01, 2.027910e-01, 3.788336e-01, 8.097935e-01, 1.426158e+00, 1.591743e-01, 9.343556e-01, 7.303821e-01, 1.097395e+00, 1.348337e-01, 2.515446e-01, 1.768289e+00, 4.386721e-01, 9.657643e-01, 5.062069e-02, 1.915204e-01, 7.262798e-01, 4.300928e-01, 1.715321e+00, 5.859926e-02,
1.000000e+00	4.342454e-01, 1.194220e-01, 3.392060e-01, 7.403374e-01, 1.774359e+00, 1.124933e-01, 1.002176e+00, 6.207519e-01, 9.556126e-01, 7.694818e-02, 1.736491e-01, 1.525011e+00, 4.189955e-01, 9.702946e-01, 7.861460e-02, 1.426609e-01, 7.769068e-01, 3.334460e-01, 1.931429e+00, 4.354766e-02,
1.200000e+00	3.306417e-01, 8.591970e-02, 3.950323e-01, 6.973987e-01, 1.465607e+00, 8.829691e-02, 6.552138e-01, 7.031308e-01, 8.677726e-01, 4.611754e-02, 9.490791e-02, 1.735367e+00, 4.781800e-01, 1.174994e+00, 9.140235e-02, 7.667165e-02, 7.253451e-01, 3.980659e-01, 1.820429e+00, 2.306428e-02,
1.400000e+00	2.304217e-01, 5.024667e-02, 2.886836e-01, 4.717290e-01, 1.403118e+00, 5.018194e-02, 6.928403e-01, 6.272468e-01, 7.395452e-01, 2.232727e-02, 4.664530e-02, 1.512995e+00, 4.372170e-01, 1.073517e+00, 1.018771e-01, 5.045880e-02, 7.966547e-01, 4.203505e-01, 1.561552e+00, 1.506809e-02,
1.600000e+00	1.454317e-01, 2.548207e-02, 2.867614e-01, 4.191112e-01, 1.274983e+00, 3.793333e-02, 7.161289e-01, 7.333584e-01, 8.822108e-01, 1.541242e-02, 2.690022e-02, 1.785585e+00, 4.350773e-01, 9.992206e-01, 1.522350e-01, 3.748176e-02, 8.346327e-01, 4.705699e-01, 1.795089e+00, 1.174844e-02,
1.800000e+00	1.250743e-01, 1.894773e-02, 2.330765e-01, 2.968418e-01, 1.521018e+00, 2.819452e-02, 7.019730e-01, 7.558410e-01, 6.456817e-01, 1.198164e-02, 1.831716e-02, 1.694321e+00, 3.857960e-01, 8.733906e-01, 1.255711e-01, 2.483351e-02, 8.225064e-01, 4.450672e-01, 1.969748e+00, 7.144679e-03,
2.000000e+00	1.160886e-01, 1.218327e-02, 2.089780e-01, 2.306778e-01, 1.213101e+00, 1.779483e-02, 7.575400e-01, 5.734218e-01, 6.398395e-01, 1.113218e-02, 1.195222e-02, 1.277671e+00, 4.129806e-01, 1.043772e+00, 1.589117e-01, 1.591170e-02, 7.218744e-01, 4.904457e-01, 1.795881e+00, 4.895540e-03,
0.000000e+00	1.370799e+00, 1.565911e-01, 3.282247e+00, 6.229793e-01, 7.220048e-01, 8.637212e-01, 2.993403e+00, 3.266953e-01, 1.248694e+00, 8.404429e-01, 4.085516e-01, 2.575565e+00, 7.095010e-01, 3.774980e-01, 4.026974e-01, 9.070618e-01, 7.341379e-01, 2.213108e+00, 1.571474e+00, 3.938068e-01,
2.000000e-01	9.979116e-01, 1.199719e-01, 2.402362e+00, 8.677556e-01, 9.397976e-01, 7.284094e-01, 2.030997e+00, 4.464628e-01, 9.324798e-01, 7.440182e-01, 4.156151e-01, 1.815843e+00, 6.663082e-01, 2.201765e-01, 3.672678e-01, 5.797563e-01, 7.815820e-01, 1.209110e+00, 1.545780e+00, 6.917035e-01,
4.000000e-01	1.183407e+00, 7.071466e-02, 2.534328e+00, 1.319030e+00, 8.785678e-01, 9.829632e-01, 1.424078e+00, 4.899531e-01, 9.741642e-01, 5.051184e-01, 4.038190e-01, 1.494665e+00, 5.290988e-01, 1.231955e-01, 3.007345e-01, 6.142846e-01, 9.705433e-01, 8.923094e-01, 1.781511e+00, 8.544746e-01,
6.000000e-01	9.657567e-01, 4.666356e-02, 2.004770e+00, 1.072985e+00, 1.116274e+00, 8.822873e-01, 1.052522e+00, 4.824099e-01, 7.761044e-01, 3.359091e-01, 2.391637e-01, 1.505620e+00, 4.938094e-01, 9.037220e-02, 2.825261e-01, 5.855590e-01, 9.021067e-01, 8.516224e-01, 1.956392e+00, 8.905933e-01,
8.000000e-01	8.800929e-01, 2.931896e-02, 1.613446e+00, 1.162047e+00, 1.311118e+00, 7.729415e-01, 7.256401e-01, 6.797069e-01, 1.004931e+00, 2.261673e-01, 1.638295e-01, 1.640478e+00, 4.697695e-01, 4.986053e-02, 2.396158e-01, 4.259560e-01, 8.371561e-01, 5.825394e-01, 1.874998e+00, 8.368238e-01,
1.000000e+00	7.447869e-01, 1.884839e-02, 1.353101e+00, 1.015579e+00, 1.321795e+00, 4.998115e-01, 5.325579e-01, 5.867766e-01, 7.183831e-01, 1.174736e-01, 1.132946e-01, 1.623279e+00, 4.368074e-01, 4.669048e-02, 2.328419e-01, 3.226636e-01, 7.677849e-01, 6.754543e-01, 1.616332e+00, 1.164674e+00,
1.200000e+00	5.402483e-01, 1.128052e-02, 1.104493e+00, 6.246347e-01, 1.375706e+00, 3.955583e-01, 4.549917e-01, 6.564499e-01, 8.027276e-01, 7.800186e-02, 6.423279e-02, 1.306263e+00, 3.730932e-01, 1.839218e-01, 2.299047e-01, 1.751389e-01, 7.881916e-01, 5.737003e-01, 1.885089e+00, 6.370667e-01,
1.400000e+00	3.668230e-01, 7.945252e-03, 9.278894e-01, 5.322908e-01, 9.453013e-01, 2.770514e-01, 3.499457e-01, 5.760225e-01, 6.289006e-01, 4.697464e-02, 3.126473e-02, 1.577259e+00, 3.926466e-01, 4.253935e-01, 2.384132e-01, 1.643566e-01, 9.005148e-01, 5.571943e-01, 1.677015e+00, 4.364568e-01,
1.600000e+00	3.681767e-01, 5.081354e-03, 6.740820e-01, 4.138672e-01, 1.348387e+00, 1.739467e-01, 2.093636e-01, 7.239235e-01, 6.387119e-01, 2.934553e-02, 2.500707e-02, 1.672017e+00, 4.264367e-01, 6.439063e-01, 2.569060e-01, 9.445724e-02, 8.053811e-01, 4.873315e-01, 1.678358e+00, 2.686652e-01,
1.800000e+00	2.518068e-01, 3.878232e-03, 5.179413e-01, 2.752337e-01, 1.348609e+00, 1.315325e-01, 1.930816e-01, 6.135974e-01, 7.263901e-01, 2.100849e-02, 1.786193e-02, 1.487900e+00, 4.590120e-01, 7.414967e-01, 2.357932e-01, 5.105720e-02, 8.394056e-01, 5.769644e-01, 1.600149e+00, 2.026768e-01,
2.000000e+00	2.231002e-01, 2.480409e-03, 4.976683e-01, 2.025712e-01, 1.304503e+00, 9.950568e-02, 2.684583e-01, 6.541053e-01, 6.972030e-01, 1.644889e-02, 1.435923e-02, 1.436346e+00, 3.519355e-01, 8.406069e-01, 2.366806e-01, 4.808098e-02, 7.733219e-01, 5.063561e-01, 1.928730e+00, 1.304674e-01,
0.000000e+00	2.417190e+00, 1.040530e+00, 8.755467e-01, 1.193181e+00, 5.073332e-01, 1.174007e+00, 6.881406e-01, 6.789249e-01, 1.056486e+00, 1.075029e+00, 1.630952e+00, 4.776333e-01, 1.487988e+00, 1.402756e+00, 4.386187e-01, 1.255306e+00, 2.315176e+00, 7.876975e-01, 4.891313e-01, 1.395745e+00,
2.000000e-01	1.878523e+00, 9.293885e-01, 8.108227e-01, 9.734823e-01, 6.086842e-01, 8.897782e-01, 7.865150e-01, 6.602535e-01, 9.373731e-01, 7.650833e-01, 9.435430e-01, 3.629766e-01, 1.048650e+00, 9.737955e-01, 5.873475e-01, 1.159729e+00, 1.677904e+00, 5.286770e-01, 6.141801e-01, 1.118250e+00,
4.000000e-01	1.117791e+00, 5.915863e-01, 8.811530e-01, 9.024779e-01, 8.018721e-01, 8.354984e-01, 7.364113e-01, 6.135417e-01, 8.046014e-01, 3.479202e-01, 4.888579e-01, 3.013485e-01, 8.139116e-01, 1.184236e+00, 6.533045e-01, 7.949126e-01, 1.226365e+00, 3.994010e-01, 6.585252e-01, 7.266508e-01,
6.000000e-01	9.860239e-01, 4.081116e-01, 6.361363e-01, 7.409048e-01, 8.843965e-01, 5.449066e-01, 9.361473e-01, 6.565220e-01, 9.804641e-01, 2.356591e-01, 3.053377e-01, 3.082918e-01, 6.805681e-01, 8.590859e-01, 5.640632e-01, 5.345577e-01, 1.164539e+00, 4.889531e-01, 1.208904e+00, 4.939815e-01,
8.000000e-01	7.252529e-01, 2.715338e-01, 6.612444e-01, 5.926361e-01, 1.002252e+00, 4.475831e-01, 7.103610e-01, 6.103484e-01, 7.829272e-01, 1.277629e-01, 1.661477e-01, 4.834734e-01, 4.707526e-01, 1.126212e+00, 4.957141e-01, 3.928194e-01, 1.114889e+00, 5.229871e-01, 1.055419e+00, 3.468469e-01,
1.000000e+00	6.738909e-01, 1.652868e-01, 5.008244e-01, 4.555483e-01, 1.025369e+00, 2.860094e-01, 7.374842e-01, 5.830088e-01, 7.574953e-01, 6.457876e-02, 9.131770e-02, 5.525838e-01, 4.907848e-01, 1.008859e+00, 4.161936e-01, 2.008607e-01, 7.527741e-01, 5.498362e-01, 1.230519e+00, 2.246882e-01,
1.200000e+00	4.632475e-01, 1.060689e-01, 4.865510e-01, 2.794209e-01, 1.124513e+00, 2.044118e-01, 6.236782e-01, 6.482661e-01, 8.907046e-01, 4.537142e-02, 6.554876e-02, 6.171038e-01, 4.824840e-01, 1.075593e+00, 4.164946e-01, 1.622782e-01, 7.966992e-01, 4.340027e-01, 1.680205e+00, 1.404005e-01,
1.400000e+00	3.930539e-01, 5.444535e-02, 4.253702e-01, 2.668282e-01, 1.127420e+00, 1.593600e-01, 7.064014e-01, 7.562590e-01, 7.474527e-01, 2.540797e-02, 2.881627e-02, 9.679283e-01, 3.649276e-01, 9.562418e-01, 3.916803e-01, 9.252469e-02, 8.042142e-01, 4.656011e-01, 1.295880e+00, 1.001594e-01,
1.600000e+00	2.250065e-01, 3.747796e-02, 3.137384e-01, 1.814225e-01, 1.166789e+00, 9.430040e-02, 5.715380e-01, 5.313558e-01, 7.655482e-01, 1.934278e-02, 1.942303e-02, 1.091564e+00, 4.216701e-01, 8.723824e-01, 2.662147e-01, 6.712285e-02, 7.815542e-01, 4.154479e-01, 1.537407e+00, 6.530503e-02,
1.800000e+00	2.125842e-01, 2.176501e-02, 2.312012e-01, 1.571229e-01, 1.150232e+00, 6.402503e-02, 6.763492e-01, 6.844045e-01, 7.040148e-01, 1.382847e-02, 1.428044e-02, 9.910268e-01, 3.801016e-01, 9.724824e-01, 2.145280e-01, 4.270292e-02, 6.767425e-01, 5.660646e-01, 1.497929e+00, 4.352920e-02,
2.000000e+00	1.479455e-01, 1.544142e-02, 2.858238e-01, 1.100731e-01, 1.095504e+00, 4.726015e-02, 5.205183e-01, 6.710846e-01, 6.164936e-01, 1.311791e-02, 1.103233e-02, 1.136772e+00, 4.128879e-01, 9.190534e-01, 2.121763e-01, 2.710180e-02, 7.516567e-01, 5.890191e-01, 1.711932e+00, 2.627580e-02,
0.000000e+00	2.540102e+00, 1.628901e+00, 9.067382e-02, 3.288309e+00, 2.021595e+00, 3.018516e+00, 2.912297e+00, 2.302311e+00, 1.337285e+00, 1.670534e+00, 1.163167e+00, 1.364491e+00, 1.825485e+00, 1.324514e+00, 2.086391e+00, 1.337533e+00, 2.484053e+00, 5.111363e-01, 2.243869e-01, 2.081954e+00,
2.000000e-01	2.177513e+00, 1.401362e+00, 2.407227e-01, 2.369952e+00, 1.720276e+00, 2.089388e+00, 2.183070e+00, 1.468150e+00, 6.305443e-01, 9.743854e-01, 7.281105e-01, 1.503124e+00, 1.143033e+00, 1.139138e+00, 1.488649e+00, 1.078723e+00, 1.975602e+00, 4.868825e-01, 2.166977e-01, 1.552403e+00,
4.000000e-01	1.855354e+00, 7.682142e-01, 5.742223e-01, 2.490034e+00, 2.045593e+00, 2.107014e+00, 1.637631e+00, 1.018287e+00, 5.790660e-01, 5.963026e-01, 4.818897e-01, 1.365723e+00, 7.906904e-01, 9.730347e-01, 1.541917e+00, 1.174159e+00, 1.375463e+00, 6.256608e-01, 4.119999e-01, 1.705940e+00,
6.000000e-01	1.664659e+00, 5.560825e-01, 6.290521e-01, 2.112275e+00, 1.418011e+00, 1.780564e+00, 1.742221e+00, 9.947577e-01, 3.043485e-01, 3.464631e-01, 2.643986e-01, 1.535631e+00, 6.936305e-01, 8.025829e-01, 1.139347e+00, 1.141488e+00, 7.819084e-01, 5.861513e-01, 6.241342e-01, 1.220749e+00,
8.000000e-01	1.404907e+00, 3.136051e-01, 7.533572e-01, 2.223007e+00, 1.130995e+00, 1.323314e+00, 1.254824e+00, 8.829393e-01, 3.374973e-01, 1.763981e-01, 1.422859e-01, 1.467949e+00, 5.619944e-01, 6.132966e-01, 9.001538e-01, 8.591715e-01, 6.865208e-01, 5.886779e-01, 1.101017e+00, 1.219179e+00,
1.000000e+00	1.179987e+00, 1.646498e-01, 7.343156e-01, 1.771545e+00, 1.188775e+00, 1.167854e+00, 7.965069e-01, 7.787208e-01, 4.690398e-01, 1.144370e-01, 8.496409e-02, 1.648810e+00, 5.062772e-01, 5.303096e-01, 7.652107e-01, 1.122250e+00, 4.914230e-01, 5.495609e-01, 1.418921e+00, 1.152177e+00,
1.200000e+00	1.011181e+00, 1.235339e-01, 7.954859e-01, 1.573119e+00, 1.193298e+00, 8.312283e-01, 8.147548e-01, 6.056845e-01, 5.641859e-01, 6.243554e-02, 4.656402e-02, 1.797024e+00, 4.368579e-01, 6.322387e-01, 5.634107e-01, 7.199740e-01, 5.896929e-01, 5.877711e-01, 1.468839e+00, 9.300564e-01,
1.400000e+00	1.062313e+00, 8.732053e-02, 4.139621e-01, 1.076998e+00, 1.423760e+00, 5.710621e-01, 7.228040e-01, 6.635577e-01, 5.269638e-01, 4.400077e-02, 3.219008e-02, 1.793086e+00, 3.674677e-01, 7.889116e-01, 3.503869e-01, 6.318929e-01, 6.394975e-01, 5.562306e-01, 1.640559e+00, 6.640166e-01,
1.600000e+00	8.402198e-01, 5.681214e-02, 3.669003e-01, 9.354614e-01, 1.229928e+00, 4.429121e-01, 5.671355e-01, 6.331488e-01, 7.219945e-01, 3.409620e-02, 2.488944e-02, 1.435246e+00, 4.587270e-01, 1.003999e+00, 3.383610e-01, 4.314088e-01, 6.175400e-01, 6.636375e-01, 1.447738e+00, 3.343424e-01,
1.800000e+00	7.629304e-01, 3.278729e-02, 3.364246e-01, 6.931759e-01, 1.190600e+00, 2.990680e-01, 6.222129e-01, 7.240172e-01, 6.031220e-01, 2.219713e-02, 1.680312e-02, 1.738120e+00, 3.506853e-01, 7.830439e-01, 2.670940e-01, 2.715903e-01, 7.839248e-01, 6.280915e-01, 1.717793e+00, 2.627216e-01,
2.000000e+00	6.347490e-01, 2.410011e-02, 2.671700e-01, 5.568359e-01, 1.380749e+00, 2.463036e-01, 4.582822e-01, 5.543086e-01, 6.278657e-01, 1.807093e-02, 1.438834e-02, 1.619276e+00, 4.616016e-01, 8.761783e-01, 2.511657e-01, 1.786702e-01, 8.489072e-01, 4.860312e-01, 1.545417e+00, 1.581677e-01,
0.000000e+00	1.849561e+00, 5.950270e-01, 1.799309e+00, 1.147164e+00, 1.206489e+00, 2.148444e+00, 1.749816e+00, 8.872339e-01, 9.638422e-01, 2.079222e+00, 1.542239e+00, 2.866867e+00, 7.873547e-01, 2.750728e+00, 1.682504e+00, 1.263208e+00, 1.773300e+00, 9.274001e-01, 1.491341e+00, 3.061430e+00,
2.000000e-01	1.544259e+00, 7.244347e-01, 1.999479e+00, 1.090337e+00, 1.156500e+00, 1.921961e+00, 1.227864e+00, 4.787707e-01, 6.964065e-01, 1.406094e+00, 1.054416e+00, 2.129180e+00, 4.048810e-01, 1.697707e+00, 1.281214e+00, 9.913187e-01, 1.406213e+00, 9.193279e-01, 1.183789e+00, 2.632627e+00,
4.000000e-01	1.143754e+00, 5.707498e-01, 1.818981e+00, 1.315952e+00, 1.017500e+00, 1.510959e+00, 1.315007e+00, 3.697788e-01, 4.648305e-01, 9.001544e-01, 6.844939e-01, 1.707469e+00, 2.908410e-01, 9.608509e-01, 1.124033e+00, 8.762352e-01, 1.128686e+00, 8.288520e-01, 1.693575e+00, 1.774708e+00,
6.000000e-01	1.061951e+00, 3.201126e-01, 1.120214e+00, 1.389320e+00, 1.264144e+00, 1.208568e+00, 1.129352e+00, 4.832498e-01, 3.611978e-01, 4.928992e-01, 3.930304e-01, 1.949479e+00, 3.799401e-01, 7.894788e-01, 1.088682e+00, 9.712298e-01, 9.792102e-01, 7.044720e-01, 1.442769e+00, 1.532945e+00,
8.000000e-01	1.138351e+00, 1.949100e-01, 1.486803e+00, 1.038277e+00, 1.089499e+00, 1.380216e+00, 8.836343e-01, 3.824792e-01, 4.461451e-01, 2.877579e-01, 2.602551e-01, 1.522563e+00, 3.596370e-01, 5.061613e-01, 8.344756e-01, 9.253572e-01, 1.022695e+00, 7.513932e-01, 1.702018e+00, 1.611870e+00,
1.000000e+00	1.074717e+00, 1.195241e-01, 1.063394e+00, 7.969862e-01, 1.057674e+00, 1.258492e+00, 6.413103e-01, 5.889566e-01, 5.030267e-01, 1.833217e-01, 1.182064e-01, 1.540460e+00, 3.697802e-01, 3.190273e-01, 7.036931e-01, 7.718338e-01, 9.451755e-01, 6.431690e-01, 1.680049e+00, 1.434359e+00,
1.200000e+00	8.959171e-01, 8.192392e-02, 8.757809e-01, 7.243893e-01, 1.293280e+00, 7.803933e-01, 6.153380e-01, 7.463054e-01, 5.593565e-01, 1.034327e-01, 1.001620e-01, 1.379279e+00, 3.603191e-01, 2.272611e-01, 5.046091e-01, 6.380428e-01, 1.034661e+00, 5.548366e-01, 1.966363e+00, 1.118798e+00,
1.400000e+00	1.017543e+00, 5.123979e-02, 8.176359e-01, 5.830096e-01, 1.109103e+00, 5.548467e-01, 3.615393e-01, 5.691719e-01, 4.939781e-01, 6.578312e-02, 5.973255e-02, 1.933999e+00, 4.109574e-01, 4.177628e-01, 5.432393e-01, 5.110045e-01, 8.756554e-01, 5.716989e-01, 1.711305e+00, 6.184396e-01,
1.600000e+00	7.405076e-01, 3.060830e-02, 6.909332e-01, 5.122801e-01, 1.262766e+00, 4.609543e-01, 3.175995e-01, 5.683416e-01, 7.302100e-01, 4.093990e-02, 3.285455e-02, 1.754450e+00, 4.766440e-01, 5.669771e-01, 3.947826e-01, 3.748465e-01, 7.288888e-01, 5.537186e-01, 1.780810e+00, 5.034016e-01,
1.800000e+00	6.443759e-01, 2.359239e-02, 4.826747e-01, 3.783717e-01, 1.432070e+00, 2.801656e-01, 3.474739e-01, 5.952481e-01, 5.961498e-01, 3.087075e-02, 2.617797e-02, 1.420945e+00, 4.473067e-01, 6.363817e-01, 3.374099e-01, 2.274279e-01, 7.903741e-01, 6.672743e-01, 1.928270e+00, 3.341907e-01,
2.000000e+00	5.041132e-01, 1.113932e-02, 3.929286e-01, 3.326499e-01, 1.504467e+00, 2.237137e-01, 2.432221e-01, 6.841429e-01, 6.377220e-01, 2.454472e-02, 1.896544e-02, 1.876791e+00, 4.273422e-01, 8.578082e-01, 3.144703e-01, 1.363867e-01, 9.188965e-01, 5.606804e-01, 1.493838e+00, 2.098582e-01,
0.000000e+00	1.352889e+00, 2.216724e+00, 5.099474e-01, 2.997045e+00, 2.862189e+00, 1.023764e+00, 6.819363e-01, 2.104438e+00, 8.429788e-01, 2.266754e+00, 2.551284e+00, 1.527906e+00, 4.997167e-01, 6.974182e-01, 1.618356e+00, 1.639301e+00, 1.484817e+00, 6.641927e-01, 1.460083e+00, 1.549010e+00,
2.000000e-01	1.442002e+00, 1.821962e+00, 4.013994e-01, 2.489338e+00, 2.817232e+00, 7.826272e-01, 5.720700e-01, 1.133328e+00, 7.711900e-01, 1.038472e+00, 1.280940e+00, 1.608495e+00, 3.076219e-01, 6.831128e-01, 1.205191e+00, 1.282420e+00, 1.026192e+00, 5.789107e-01, 1.277903e+00, 9.468424e-01,
4.000000e-01	9.947531e-01, 1.337759e+00, 3.665620e-01, 2.763701e+00, 2.985139e+00, 4.685705e-01, 3.858334e-01, 7.326105e-01, 6.403175e-01, 6.687865e-01, 7.946576e-01, 1.666800e+00, 2.691054e-01, 8.079046e-01, 8.562863e-01, 8.567904e-01, 6.907662e-01, 5.606784e-01, 7.395776e-01, 6.127443e-01,
6.000000e-01	1.022951e+00, 8.630107e-01, 2.267997e-01, 2.135412e+00, 2.116332e+00, 3.625227e-01, 4.046486e-01, 8.764431e-01, 5.099595e-01, 4.436373e-01, 5.417610e-01, 1.663147e+00, 3.550761e-01, 8.987038e-01, 7.390485e-01, 5.168436e-01, 3.611104e-01, 5.651844e-01, 9.603242e-01, 4.228969e-01,
8.000000e-01	7.414235e-01, 4.527583e-01, 2.497469e-01, 1.878972e+00, 1.688109e+00, 3.192932e-01, 4.433777e-01, 6.907906e-01, 5.627148e-01, 2.184989e-01, 2.185705e-01, 1.770845e+00, 3.085282e-01, 8.790510e-01, 5.316254e-01, 3.192963e-01, 2.874914e-01, 6.219245e-01, 1.075919e+00, 2.817950e-01,
1.000000e+00	6.373170e-01, 3.033496e-01, 1.657680e-01, 1.286035e+00, 2.103415e+00, 1.713437e-01, 3.646636e-01, 6.469129e-01, 5.612708e-01, 1.582402e-01, 1.578125e-01, 1.443280e+00, 3.746654e-01, 9.446669e-01, 3.710172e-01, 2.115343e-01, 3.003249e-01, 5.980644e-01, 1.365898e+00, 1.919180e-01,
1.200000e+00	5.377849e-01, 1.661443e-01, 1.796915e-01, 1.130834e+00, 1.847601e+00, 1.117852e-01, 4.773131e-01, 7.636072e-01, 6.656904e-01, 7.804436e-02, 7.319848e-02, 1.576267e+00, 3.791288e-01, 8.685942e-01, 2.919384e-01, 1.693448e-01, 4.052421e-01, 5.650617e-01, 1.224542e+00, 1.162298e-01,
1.400000e+00	4.132473e-01, 1.028604e-01, 1.307990e-01, 8.117167e-01, 1.717704e+00, 1.007197e-01, 5.121999e-01, 6.151752e-01, 8.554417e-01, 4.460037e-02, 4.942336e-02, 1.804872e+00, 4.031858e-01, 9.495735e-01, 2.276079e-01, 9.503413e-02, 4.707830e-01, 5.669529e-01, 1.797086e+00, 9.142352e-02,
1.600000e+00	2.475041e-01, 7.348039e-02, 1.139717e-01, 6.781989e-01, 1.674210e+00, 7.054276e-02, 5.348343e-01, 5.687879e-01, 5.391611e-01, 2.911948e-02, 4.024205e-02, 2.060020e+00, 4.227915e-01, 1.040587e+00, 1.725569e-01, 4.883121e-02, 4.585215e-01, 5.844308e-01, 2.052058e+00, 5.370391e-02,
1.800000e+00	1.963300e-01, 4.655589e-02, 7.915629e-02, 5.537191e-01, 1.643953e+00, 4.349363e-02, 5.095877e-01, 6.175873e-01, 5.698034e-01, 2.350076e-02, 2.627799e-02, 1.823049e+00, 3.925479e-01, 1.095111e+00, 1.403192e-01, 3.672721e-02, 5.166834e-01, 5.807388e-01, 1.791602e+00, 3.311899e-02,
2.000000e+00	1.323223e-01, 3.334810e-02, 7.569052e-02, 4.039358e-01, 1.326021e+00, 3.221476e-02, 5.788976e-01, 6.107482e-01, 6.497528e-01, 1.434914e-02, 1.699921e-02, 1.854585e+00, 4.106011e-01, 8.505200e-01, 1.279402e-01, 2.368860e-02, 5.565951e-01, 5.500848e-01, 1.889994e+00, 2.071220e-02,
0.000000e+00	1.323777e+00, 5.114286e-02, 1.643190e+00, 2.189105e+00, 2.130044e+00, 8.953837e-01, 1.611303e+00, 1.932495e+00, 1.721760e+00, 1.050345e+00, 1.283028e+00, 6.587090e-01, 3.543050e+00, 1.200771e+00, 2.241523e+00, 1.123013e+00, 1.461481e+00, 6.143988e-01, 4.378709e-02, 2.904988e+00,
2.000000e-01	7.618536e-01, 1.653717e-01, 1.484564e+00, 2.129311e+00, 1.581603e+00, 1.083327e+00, 1.233543e+00, 1.527084e+00, 1.250299e+00, 5.967620e-01, 6.107969e-01, 9.802085e-01, 1.922153e+00, 7.851005e-01, 1.602336e+00, 8.514806e-01, 8.954072e-01, 4.421788e-01, 4.318750e-01, 2.458487e+00,
4.000000e-01	8.625202e-01, 1.027505e-01, 1.469576e+00, 1.550756e+00, 1.308945e+00, 1.102820e+00, 1.029411e+00, 1.295600e+00, 5.434453e-01, 3.795611e-01, 4.268167e-01, 9.487318e-01, 1.274171e+00, 5.666729e-01, 1.627582e+00, 7.817084e-01, 6.683201e-01, 3.533333e-01, 7.131336e-01, 1.975455e+00,
6.000000e-01	8.692580e-01, 7.788849e-02, 1.135030e+00, 1.924734e+00, 1.310401e+00, 9.711314e-01, 8.371295e-01, 9.009025e-01, 3.771907e-01, 1.776867e-01, 2.327196e-01, 1.399278e+00, 9.842451e-01, 2.889587e-01, 1.221592e+00, 7.027386e-01, 5.706851e-01, 4.837505e-01, 1.130009e+00, 1.427527e+00,
8.000000e-01	9.044181e-01, 4.718801e-02, 9.760133e-01, 1.697699e+00, 1.092161e+00, 8.598310e-01, 4.132127e-01, 9.218978e-01, 4.120512e-01, 1.237158e-01, 1.102597e-01, 1.237523e+00, 7.765041e-01, 2.366180e-01, 9.508848e-01, 6.920016e-01, 5.229955e-01, 4.983163e-01, 1.369061e+00, 1.346842e+00,
1.000000e+00	7.283193e-01, 3.361283e-02, 8.257723e-01, 1.120713e+00, 9.813773e-01, 6.471451e-01, 4.878959e-01, 7.028822e-01, 4.593498e-01, 7.580682e-02, 7.253330e-02, 1.021379e+00, 6.521296e-01, 3.465623e-01, 6.698748e-01, 4.376174e-01, 5.489830e-01, 6.102132e-01, 1.246727e+00, 8.168156e-01,
1.200000e+00	5.918773e-01, 1.635979e-02, 7.455042e-01, 9.704238e-01, 1.133153e+00, 3.728045e-01, 3.321784e-01, 8.292468e-01, 5.257769e-01, 4.585236e-02, 5.267025e-02, 1.127832e+00, 5.311742e-01, 5.175692e-01, 4.618747e-01, 2.995869e-01, 5.882732e-01, 5.717808e-01, 1.403502e+00, 6.106806e-01,
1.400000e+00	7.006961e-01, 1.178069e-02, 5.257950e-01, 8.143512e-01, 1.176195e+00, 2.863192e-01, 2.747152e-01, 7.260870e-01, 5.668234e-01, 2.946702e-02, 2.848294e-02, 1.401805e+00, 4.255640e-01, 6.677104e-01, 4.253147e-01, 1.803930e-01, 6.026643e-01, 5.202897e-01, 1.645109e+00, 3.532839e-01,
1.600000e+00	5.082523e-01, 6.338732e-03, 4.308634e-01, 5.925385e-01, 1.466688e+00, 2.367718e-01, 2.792627e-01, 6.466722e-01, 7.646147e-01, 1.956625e-02, 2.137555e-02, 1.414568e+00, 4.383031e-01, 6.539617e-01, 3.448984e-01, 1.176842e-01, 6.231946e-01, 6.656753e-01, 1.653752e+00, 2.555960e-01,
1.800000e+00	3.975495e-01, 5.677786e-03, 3.312639e-01, 4.377472e-01, 1.575410e+00, 1.726951e-01, 2.906658e-01, 6.188356e-01, 7.288663e-01, 1.856862e-02, 1.646144e-02, 1.357088e+00, 4.874397e-01, 8.286830e-01, 2.671827e-01, 7.771881e-02, 7.920636e-01, 5.099335e-01, 1.764944e+00, 1.697265e-01,
2.000000e+00	2.623843e-01, 4.070222e-03, 2.441385e-01, 3.940372e-01, 1.248792e+00, 1.003818e-01, 2.993867e-01, 7.132945e-01, 5.609146e-01, 1.399204e-02, 1.197499e-02, 1.438323e+00, 4.729071e-01, 7.984239e-01, 2.700679e-01, 5.022293e-02, 6.071689e-01, 5.609353e-01, 1.967466e+00, 1.141621e-01,
0.000000e+00	2.855243e+00, 1.307693e+00, 2.272406e+00, 3.260313e+00, 2.960902e+00, 1.308672e+00, 1.428110e+00, 9.071822e-01, 1.401256e+00, 7.971117e-02, 2.563414e+00, 3.058203e-01, 1.496368e+00, 7.329034e-01, 2.473472e+00, 1.434957e+00, 1.941961e+00, 2.272055e+00, 1.348036e+00, 1.049625e+00,
2.000000e-01	2.056826e+00, 1.132028e+00, 2.160806e+00, 2.800919e+00, 2.526922e+00, 1.405568e+00, 1.061768e+00, 8.538692e-01, 7.668606e-01, 1.748260e-01, 2.108201e+00, 5.590182e-01, 1.274599e+00, 5.137916e-01, 2.165246e+00, 1.298781e+00, 1.404532e+00, 1.369382e+00, 1.231398e+00, 1.313217e+00,
4.000000e-01	1.558940e+00, 9.444559e-01, 1.608339e+00, 2.209959e+00, 2.082107e+00, 1.000014e+00, 8.183681e-01, 6.281307e-01, 4.296348e-01, 1.913812e-01, 1.367962e+00, 9.932699e-01, 8.304418e-01, 3.752273e-01, 1.824937e+00, 9.407015e-01, 1.067535e+00, 1.289990e+00, 9.081948e-01, 1.132125e+00,
6.000000e-01	1.336333e+00, 8.976878e-01, 1.352959e+00, 2.387375e+00, 2.125500e+00, 7.953358e-01, 5.493514e-01, 6.364575e-01, 4.172366e-01, 1.899711e-01, 7.100028e-01, 9.319735e-01, 6.892278e-01, 2.048171e-01, 1.596022e+00, 7.923047e-01, 8.341501e-01, 9.523790e-01, 9.448141e-01, 1.125631e+00,
8.000000e-01	1.670995e+00, 5.552925e-01, 1.211927e+00, 2.236643e+00, 2.090998e+00, 5.337685e-01, 4.748274e-01, 7.058539e-01, 2.840058e-01, 1.282497e-01, 5.870238e-01, 1.031556e+00, 5.765744e-01, 1.991816e-01, 8.947651e-01, 5.186593e-01, 7.007968e-01, 7.982476e-01, 1.103192e+00, 9.513241e-01,
1.000000e+00	1.211286e+00, 3.190567e-01, 9.633199e-01, 1.984084e+00, 2.053542e+00, 3.985781e-01, 3.440754e-01, 6.481415e-01, 3.264907e-01, 7.871164e-02, 2.738456e-01, 1.602820e+00, 4.920056e-01, 3.409527e-01, 8.151751e-01, 3.435091e-01, 6.888938e-01, 7.801975e-01, 1.449673e+00, 4.607048e-01,
1.200000e+00	1.167007e+00, 2.297605e-01, 7.662761e-01, 1.468353e+00, 1.657247e+00, 2.430995e-01, 2.983131e-01, 6.328172e-01, 4.946143e-01, 6.858244e-02, 1.579118e-01, 1.425881e+00, 4.202173e-01, 5.583006e-01, 6.449075e-01, 1.937444e-01, 8.458403e-01, 6.571654e-01, 1.515636e+00, 3.591027e-01,
1.400000e+00	8.918115e-01, 1.523068e-01, 6.423540e-01, 1.170043e+00, 1.596566e+00, 1.645114e-01, 2.386053e-01, 6.988774e-01, 4.537926e-01, 4.919998e-02, 8.916752e-02, 1.381848e+00, 4.197395e-01, 7.821688e-01, 5.470559e-01, 1.273368e-01, 5.825016e-01, 5.799695e-01, 1.579404e+00, 2.700799e-01,
1.600000e+00	6.914403e-01, 8.155748e-02, 5.144494e-01, 9.146981e-01, 1.829581e+00, 1.180405e-01, 2.282332e-01, 6.748391e-01, 5.455649e-01, 3.807570e-02, 6.250765e-02, 1.750748e+00, 4.073052e-01, 9.375333e-01, 4.024915e-01, 1.002427e-01, 7.682497e-01, 6.256098e-01, 1.540307e+00, 1.777188e-01,
1.800000e+00	4.424690e-01, 4.415461e-02, 3.689530e-01, 6.852495e-01, 1.605342e+00, 8.319879e-02, 2.885480e-01, 7.139730e-01, 6.023223e-01, 2.201926e-02, 4.693965e-02, 1.586086e+00, 4.153122e-01, 8.283193e-01, 3.209390e-01, 7.095128e-02, 7.033168e-01, 5.980695e-01, 1.616733e+00, 1.178890e-01,
2.000000e+00	3.281576e-01, 3.382453e-02, 2.947409e-01, 5.772617e-01, 1.763528e+00, 7.108373e-02, 3.301156e-01, 6.631692e-01, 6.231585e-01, 2.258250e-02, 2.740084e-02, 2.013277e+00, 3.924842e-01, 8.858951e-01, 2.962288e-01, 3.447583e-02, 7.897748e-01, 5.697902e-01, 1.836748e+00, 7.251642e-02,
0.000000e+00	1.914881e+00, 2.007734e+00, 1.385899e+00, 8.183417e-01, 1.459628e+00, 1.850127e+00, 2.535077e+00, 2.660643e+00, 1.887881e+00, 2.259013e+00, 1.404431e+00, 8.448185e-01, 2.559431e+00, 2.616924e+00, 1.456221e+00, 2.553865e+00, 1.608632e-02, 1.126078e+00, 1.925397e+00, 2.730635e+00,
2.000000e-01	1.717720e+00, 1.182957e+00, 1.559648e+00, 1.126665e+00, 1.454394e+00, 1.665493e+00, 2.109113e+00, 1.406640e+00, 9.739285e-01, 1.077803e+00, 1.032264e+00, 1.010525e+00, 1.347614e+00, 1.983751e+00, 1.187078e+00, 1.989361e+00, 1.446113e-01, 8.108636e-01, 2.224689e+00, 2.289191e+00,
4.000000e-01	1.410089e+00, 9.935578e-01, 1.297335e+00, 1.205974e+00, 1.299987e+00, 1.483902e+00, 1.605839e+00, 1.341105e+00, 8.006583e-01, 6.811900e-01, 5.146837e-01, 1.146392e+00, 8.139077e-01, 1.027630e+00, 9.413766e-01, 1.210026e+00, 3.375854e-01, 6.273647e-01, 1.594755e+00, 1.783475e+00,
6.000000e-01	1.447855e+00, 6.610975e-01, 1.348932e+00, 1.440070e+00, 1.545406e+00, 1.409889e+00, 1.612129e+00, 9.702230e-01, 6.781954e-01, 4.212451e-01, 2.844739e-01, 1.324139e+00, 8.977253e-01, 8.007349e-01, 7.493760e-01, 1.308569e+00, 4.773729e-01, 4.416655e-01, 1.616695e+00, 1.480465e+00,
8.000000e-01	1.147871e+00, 2.728643e-01, 1.285942e+00, 1.264594e+00, 1.259187e+00, 1.317300e+00, 9.950994e-01, 8.935378e-01, 7.666366e-01, 1.957696e-01, 1.631642e-01, 1.536249e+00, 6.194181e-01, 5.014457e-01, 4.495387e-01, 9.597838e-01, 6.891922e-01, 6.253656e-01, 1.745564e+00, 1.531302e+00,
1.000000e+00	1.165129e+00, 2.184402e-01, 1.204034e+00, 1.308404e+00, 1.458414e+00, 1.177613e+00, 1.013764e+00, 8.549217e-01, 7.212641e-01, 1.245738e-01, 1.021783e-01, 1.499974e+00, 4.742254e-01, 2.844755e-01, 3.858320e-01, 1.046911e+00, 6.149177e-01, 5.091752e-01, 1.550750e+00, 1.606601e+00,
1.200000e+00	1.087255e+00, 1.351666e-01, 1.053906e+00, 8.607699e-01, 1.150123e+00, 9.837801e-01, 8.044137e-01, 7.591013e-01, 8.156453e-01, 6.144846e-02, 4.982439e-02, 1.448287e+00, 5.367501e-01, 2.525525e-01, 2.895387e-01, 9.283197e-01, 7.607430e-01, 5.389881e-01, 1.752326e+00, 1.133849e+00,
1.400000e+00	1.043827e+00, 7.180287e-02, 7.724468e-01, 7.819812e-01, 1.489606e+00, 7.495861e-01, 5.239972e-01, 5.490045e-01, 8.159386e-01, 4.528515e-02, 4.255104e-02, 1.955998e+00, 4.103597e-01, 3.677668e-01, 2.710511e-01, 6.636209e-01, 9.110785e-01, 5.094161e-01, 1.710463e+00, 8.560517e-01,
1.600000e+00	7.651722e-01, 4.788354e-02, 6.106704e-01, 5.774014e-01, 1.438450e+00, 4.643695e-01, 4.213021e-01, 6.907731e-01, 7.907520e-01, 2.383061e-02, 2.683817e-02, 1.849635e+00, 4.305779e-01, 6.724856e-01, 3.047858e-01, 4.746803e-01, 8.213749e-01, 5.405680e-01, 2.068553e+00, 6.241596e-01,
1.800000e+00	6.364415e-01, 3.778812e-02, 4.917006e-01, 4.997024e-01, 1.182890e+00, 3.472800e-01, 2.779444e-01, 6.712503e-01, 7.991029e-01, 2.457541e-02, 1.611357e-02, 1.523657e+00, 5.197701e-01, 8.237809e-01, 2.386942e-01, 2.519227e-01, 8.736845e-01, 5.590340e-01, 1.907299e+00, 3.393589e-01,
2.000000e+00	3.914465e-01, 1.831031e-02, 4.401441e-01, 4.119207e-01, 1.623077e+00, 2.686804e-01, 2.930120e-01, 8.309030e-01, 7.202130e-01, 1.874846e-02, 1.043668e-02, 1.533227e+00, 4.888600e-01, 7.416509e-01, 2.154837e-01, 1.748701e-01, 9.537674e-01, 5.711205e-01, 1.831592e+00, 2.542110e-01,
0.000000e+00	9.444337e-01, 8.725736e-01, 1.878211e+00, 3.095302e+00, 1.574741e+00, 1.977710e+00, 8.556588e-01, 1.641257e+00, 1.720031e+00, 5.941297e-01, 1.792584e-01, 3.730339e-01, 3.243049e+00, 5.847283e-01, 1.617827e+00, 1.917365e+00, 1.088033e+00, 1.453651e+00, 4.164098e-01, 1.394999e+00,
2.000000e-01	8.544310e-01, 4.611945e-01, 1.445218e+00, 2.384151e+00, 1.085373e+00, 1.638768e+00, 7.813135e-01, 1.484200e+00, 1.117260e+00, 4.581717e-01, 2.546175e-01, 6.119023e-01, 1.667618e+00, 3.403057e-01, 1.101628e+00, 1.625642e+00, 8.158629e-01, 8.373701e-01, 6.493991e-01, 1.319987e+00,
4.000000e-01	7.226256e-01, 3.129629e-01, 1.254711e+00, 2.361693e+00, 1.147940e+00, 1.012137e+00, 5.643431e-01, 1.090877e+00, 6.668045e-01, 3.120811e-01, 1.959826e-01, 7.155096e-01, 1.318646e+00, 2.754497e-01, 1.129662e+00, 1.238420e+00, 7.440845e-01, 7.500992e-01, 1.027168e+00, 1.000807e+00,
6.000000e-01	7.037335e-01, 2.215495e-01, 9.981249e-01, 1.955720e+00, 9.841053e-01, 8.217333e-01, 3.821104e-01, 9.469619e-01, 6.680723e-01, 1.722631e-01, 1.145668e-01, 9.417214e-01, 9.946298e-01, 2.596891e-01, 9.895031e-01, 1.010174e+00, 8.140034e-01, 7.438874e-01, 1.022127e+00, 1.014086e+00,
8.000000e-01	7.066663e-01, 1.275138e-01, 7.976361e-01, 1.043552e+00, 1.136771e+00, 4.419880e-01, 3.166391e-01, 7.164261e-01, 7.173705e-01, 1.128026e-01, 6.485191e-02, 1.097635e+00, 7.829619e-01, 5.353577e-01, 6.446704e-01, 5.851033e-01, 8.340172e-01, 6.633230e-01, 1.452708e+00, 5.824989e-01,
1.000000e+00	6.571161e-01, 8.231638e-02, 7.098021e-01, 1.352273e+00, 1.134731e+00, 4.175742e-01, 2.861236e-01, 6.200960e-01, 7.081902e-01, 7.017231e-02, 4.800235e-02, 9.753499e-01, 6.452931e-01, 7.294115e-01, 5.171744e-01, 4.049764e-01, 8.816324e-01, 6.542612e-01, 1.373707e+00, 4.234887e-01,
1.200000e+00	4.524216e-01, 3.698701e-02, 4.452007e-01, 8.447586e-01, 1.239320e+00, 2.693705e-01, 2.542336e-01, 7.056259e-01, 6.565661e-01, 4.192238e-02, 2.701114e-02, 9.251343e-01, 4.232030e-01, 7.055740e-01, 3.771485e-01, 2.325172e-01, 7.230076e-01, 5.474596e-01, 1.641011e+00, 3.016395e-01,
1.400000e+00	3.018739e-01, 3.087938e-02, 4.551613e-01, 6.395294e-01, 1.314946e+00, 1.447561e-01, 2.533372e-01, 7.286900e-01, 7.125965e-01, 3.349043e-02, 1.722995e-02, 1.172204e+00, 4.219092e-01, 8.120880e-01, 3.204847e-01, 1.843673e-01, 7.739717e-01, 5.347976e-01, 1.655199e+00, 1.666300e-01,
1.600000e+00	2.961774e-01, 1.806986e-02, 3.272905e-01, 5.495083e-01, 1.257359e+00, 1.198623e-01, 3.162287e-01, 7.484772e-01, 5.991803e-01, 2.264645e-02, 1.193783e-02, 1.152048e+00, 4.151556e-01, 7.602506e-01, 3.194348e-01, 1.216245e-01, 6.903949e-01, 5.728371e-01, 1.915782e+00, 1.154004e-01,
1.800000e+00	2.396316e-01, 1.003092e-02, 2.971135e-01, 5.101596e-01, 1.299869e+00, 7.838138e-02, 2.745374e-01, 6.219268e-01, 7.169245e-01, 1.605100e-02, 1.376518e-02, 1.310871e+00, 4.357782e-01, 7.974758e-01, 2.309183e-01, 6.345641e-02, 6.444637e-01, 5.617745e-01, 1.425617e+00, 7.802752e-02,
2.000000e+00	1.543260e-01, 6.891554e-03, 2.271427e-01, 3.167499e-01, 1.322747e+00, 6.445452e-02, 3.341072e-01, 6.844776e-01, 6.478734e-01, 1.442143e-02, 8.518936e-03, 1.432791e+00, 4.207503e-01, 9.842970e-01, 2.315039e-01, 5.066072e-02, 6.487425e-01, 5.475075e-01, 1.952564e+00, 5.398249e-02,
0.000000e+00	2.696443e+00, 4.657507e-01, 1.875710e+00, 3.097565e+00, 1.100781e+00, 3.128515e-01, 1.315101e+00, 1.622943e+00, 2.789538e+00, 1.855212e+00, 2.401916e+00, 2.750755e+00, 3.317457e+00, 2.119506e+00, 2.365862e-01, 2.208661e+00, 2.694193e-01, 1.038409e-01, 1.634266e+00, 4.315253e-01,
2.000000e-01	2.019279e+00, 6.356159e-01, 1.974917e+00, 2.304247e+00, 1.259098e+00, 7.018939e-01, 1.861503e+00, 1.136979e+00, 1.923205e+00, 1.231528e+00, 1.475394e+00, 2.253809e+00, 1.629094e+00, 1.715287e+00, 1.945972e-01, 1.223692e+00, 4.492305e-01, 8.421188e-02, 1.813065e+00, 7.043463e-01,
4.000000e-01	1.538113e+00, 5.872584e-01, 1.755886e+00, 2.321955e+00, 1.253826e+00, 6.469826e-01, 1.367576e+00, 1.021741e+00, 1.441423e+00, 7.932071e-01, 6.370349e-01, 1.777291e+00, 1.249277e+00, 8.218432e-01, 1.388511e-01, 7.873721e-01, 6.518774e-01, 5.144697e-02, 1.661636e+00, 7.225046e-01,
6.000000e-01	1.313495e+00, 3.975538e-01, 1.723700e+00, 1.990081e+00, 1.135901e+00, 8.758211e-01, 1.241176e+00, 6.761624e-01, 1.119076e+00, 3.823959e-01, 4.152254e-01, 1.960563e+00, 7.342247e-01, 5.533889e-01, 1.452826e-01, 6.172385e-01, 7.726994e-01, 5.114939e-02, 1.864583e+00, 9.961280e-01,
8.000000e-01	1.000682e+00, 2.513237e-01, 1.571149e+00, 1.936086e+00, 1.408743e+00, 8.399071e-01, 1.023807e+00, 9.240893e-01, 1.164014e+00, 1.672282e-01, 2.266250e-01, 1.736990e+00, 5.956612e-01, 4.099104e-01, 1.205537e-01, 5.041616e-01, 8.228502e-01, 8.769806e-02, 2.088556e+00, 1.031737e+00,
1.000000e+00	6.133387e-01, 1.352226e-01, 1.280108e+00, 1.627010e+00, 1.212548e+00, 4.343765e-01, 7.544731e-01, 6.379309e-01, 8.052116e-01, 1.078075e-01, 1.323864e-01, 1.348135e+00, 4.646075e-01, 3.333545e-01, 1.408229e-01, 3.171562e-01, 8.099311e-01, 1.904045e-01, 1.566954e+00, 8.109054e-01,
1.200000e+00	5.677689e-01, 8.594471e-02, 1.033235e+00, 1.187649e+00, 1.559250e+00, 3.701341e-01, 4.996211e-01, 7.510930e-01, 8.833956e-01, 6.621169e-02, 7.671601e-02, 1.786544e+00, 4.387133e-01, 3.985657e-01, 1.716466e-01, 2.255455e-01, 8.312510e-01, 3.210518e-01, 1.958553e+00, 5.848419e-01,
1.400000e+00	3.696356e-01, 4.071671e-02, 7.324506e-01, 7.573754e-01, 1.377737e+00, 3.148547e-01, 4.057853e-01, 6.835826e-01, 8.109602e-01, 3.895964e-02, 4.390009e-02, 1.289358e+00, 4.507813e-01, 5.480244e-01, 1.586235e-01, 1.289826e-01, 8.958120e-01, 3.460213e-01, 1.832517e+00, 3.756736e-01,
1.600000e+00	2.998540e-01, 3.106165e-02, 6.728344e-01, 7.679100e-01, 1.375915e+00, 2.142172e-01, 3.700788e-01, 5.804318e-01, 8.144739e-01, 1.768992e-02, 2.603093e-02, 1.686313e+00, 4.167292e-01, 7.373810e-01, 1.501157e-01, 9.036130e-02, 7.770627e-01, 3.698286e-01, 2.015862e+00, 2.890412e-01,
1.800000e+00	1.700937e-01, 2.051492e-02, 5.711035e-01, 5.698292e-01, 1.388946e+00, 1.500130e-01, 3.509882e-01, 5.371514e-01, 8.526831e-01, 1.570750e-02, 1.548601e-02, 1.575496e+00, 4.239235e-01, 7.672748e-01, 1.915218e-01, 5.602020e-02, 8.769025e-01, 5.682857e-01, 2.010530e+00, 1.719621e-01,
2.000000e+00	1.490844e-01, 1.303504e-02, 4.897065e-01, 4.724366e-01, 1.171241e+00, 9.876551e-02, 3.443680e-01, 6.512265e-01, 6.924371e-01, 1.006504e-02, 1.091284e-02, 1.763985e+00, 4.246560e-01, 7.098493e-01, 1.936772e-01, 3.820942e-02, 8.535210e-01, 4.307913e-01, 1.768795e+00, 9.608456e-02,
0.000000e+00	1.242972e+00, 1.216270e+00, 2.951738e+00, 5.228033e-01, 1.629346e+00, 2.888997e-01, 2.962416e+00, 4.026752e-01, 1.156205e+00, 1.847367e-01, 1.958107e+00, 2.130866e+00, 4.411845e-01, 2.806147e+00, 1.289315e-01, 1.591892e+00, 2.642168e+00, 2.336531e+00, 1.488215e+00, 1.312876e+00,
2.000000e-01	9.717741e-01, 1.453693e+00, 2.990671e+00, 8.082079e-01, 1.274071e+00, 5.587876e-01, 3.020838e+00, 5.145157e-01, 9.153355e-01, 2.814558e-01, 1.602871e+00, 1.825944e+00, 3.748173e-01, 1.789818e+00, 3.184204e-01, 1.007077e+00, 1.896470e+00, 1.630977e+00, 1.153059e+00, 1.246815e+00,
4.000000e-01	6.798185e-01, 1.016383e+00, 2.108306e+00, 1.026445e+00, 1.366240e+00, 8.820566e-01, 2.040865e+00, 5.652203e-01, 6.971633e-01, 2.749937e-01, 9.669203e-01, 1.755259e+00, 3.773015e-01, 1.045636e+00, 4.316802e-01, 6.605545e-01, 1.793709e+00, 1.021800e+00, 9.370610e-01, 1.358627e+00,
6.000000e-01	6.301978e-01, 1.017502e+00, 1.993082e+00, 1.274535e+00, 1.272378e+00, 9.047504e-01, 1.557170e+00, 5.868475e-01, 7.990514e-01, 2.244570e-01, 8.497963e-01, 1.904631e+00, 4.152785e-01, 7.059283e-01, 4.351945e-01, 5.947002e-01, 1.160343e+00, 9.229795e-01, 1.002255e+00, 1.354921e+00,
8.000000e-01	7.277052e-01, 5.372284e-01, 1.871282e+00, 1.357343e+00, 1.159113e+00, 9.774897e-01, 1.324467e+00, 5.967308e-01, 7.042953e-01, 1.490949e-01, 5.143307e-01, 2.082858e+00, 4.234093e-01, 5.167135e-01, 4.794229e-01, 3.958373e-01, 1.115769e+00, 5.812539e-01, 1.184278e+00, 1.263797e+00,
1.000000e+00	7.556222e-01, 3.145260e-01, 1.809785e+00, 1.162936e+00, 9.518621e-01, 9.353312e-01, 1.101451e+00, 6.115030e-01, 7.054729e-01, 1.181819e-01, 2.483253e-01, 1.723421e+00, 4.002379e-01, 4.111462e-01, 5.358330e-01, 3.769372e-01, 1.116966e+00, 5.351011e-01, 1.271813e+00, 1.025746e+00,
1.200000e+00	7.825170e-01, 1.941796e-01, 1.304055e+00, 1.351860e+00, 1.039236e+00, 8.435750e-01, 7.147036e-01, 5.908165e-01, 7.363210e-01, 5.920190e-02, 1.826973e-01, 1.208255e+00, 4.625096e-01, 2.158320e-01, 4.806284e-01, 3.902142e-01, 1.007267e+00, 6.205260e-01, 1.520527e+00, 1.144251e+00,
1.400000e+00	7.311522e-01, 1.180205e-01, 1.254045e+00, 9.866442e-01, 1.023398e+00, 5.598507e-01, 6.177273e-01, 7.345428e-01, 7.442131e-01, 4.547683e-02, 1.050793e-01, 1.301323e+00, 4.514735e-01, 1.564473e-01, 4.667767e-01, 3.007780e-01, 8.477047e-01, 6.107334e-01, 1.391670e+00, 9.412916e-01,
1.600000e+00	4.948410e-01, 8.312019e-02, 9.437347e-01, 7.216263e-01, 1.104459e+00, 4.551616e-01, 4.738243e-01, 6.369192e-01, 7.739885e-01, 3.569421e-02, 5.433252e-02, 1.449595e+00, 4.379418e-01, 3.097560e-01, 3.382357e-01, 1.988706e-01, 9.724781e-01, 4.213305e-01, 1.437108e+00, 7.265986e-01,
1.800000e+00	5.249938e-01, 4.994728e-02, 8.058357e-01, 6.030471e-01, 9.950268e-01, 2.988363e-01, 3.457489e-01, 7.057648e-01, 6.698608e-01, 2.486668e-02, 3.492131e-02, 9.533698e-01, 3.554144e-01, 5.464985e-01, 3.944787e-01, 1.473786e-01, 9.127641e-01, 7.179066e-01, 1.764536e+00, 4.844792e-01,
2.000000e+00	3.872781e-01, 3.152290e-02, 6.035678e-01, 5.179691e-01, 1.157666e+00, 2.247197e-01, 2.375010e-01, 7.216978e-01, 6.714028e-01, 1.704189e-02, 2.437259e-02, 1.234601e+00, 4.523481e-01, 6.514436e-01, 4.265237e-01, 9.322301e-02, 8.882564e-01, 5.113265e-01, 1.381002e+00, 2.595306e-01,
0.000000e+00	2.181551e+00, 1.157826e+00, 4.349733e-01, 2.916650e+00, 2.669191e+00, 1.966378e+00, 1.542180e+00, 1.447192e+00, 1.795613e+00, 3.004138e+00, 1.870487e+00, 2.546745e+00, 1.305850e+00, 2.120038e+00, 6.375011e-02, 1.671039e-01, 8.605517e-01, 2.694582e+00, 7.830299e-02, 8.595669e-01,
2.000000e-01	1.920486e+00, 9.682332e-01, 6.936800e-01, 2.351280e+00, 2.219877e+00, 1.333928e+00, 1.238442e+00, 9.900652e-01, 1.369023e+00, 1.640898e+00, 1.186238e+00, 2.085109e+00, 7.656493e-01, 2.222490e+00, 1.087862e-01, 3.778742e-01, 8.978423e-01, 1.578929e+00, 2.421600e-01, 7.959396e-01,
4.000000e-01	1.305842e+00, 9.382623e-01, 6.439794e-01, 2.481210e+00, 2.085936e+00, 1.152462e+00, 1.394235e+00, 6.403407e-01, 1.206777e+00, 1.006359e+00, 8.315983e-01, 2.383316e+00, 4.791499e-01, 1.778249e+00, 1.239834e-01, 6.499543e-01, 8.205805e-01, 6.737514e-01, 4.755958e-01, 6.510936e-01,
6.000000e-01	1.123533e+00, 6.615781e-01, 7.703331e-01, 2.335834e+00, 1.890586e+00, 1.193465e+00, 1.502645e+00, 5.093907e-01, 9.858874e-01, 6.171727e-01, 5.196024e-01, 2.145594e+00, 3.376229e-01, 1.850072e+00, 1.671167e-01, 6.718831e-01, 8.611718e-01, 6.507676e-01, 6.962472e-01, 7.741039e-01,
8.000000e-01	1.139428e+00, 3.563178e-01, 1.025023e+00, 1.800486e+00, 1.430830e+00, 1.343465e+00, 1.235985e+00, 6.139896e-01, 9.389111e-01, 3.577991e-01, 3.074174e-01, 2.089522e+00, 4.899737e-01, 1.288296e+00, 1.831325e-01, 6.988269e-01, 9.579321e-01, 4.881766e-01, 1.018171e+00, 9.277324e-01,
1.000000e+00	1.207533e+00, 1.973763e-01, 8.725682e-01, 1.915511e+00, 1.456532e+00, 1.166673e+00, 1.245083e+00, 6.587703e-01, 7.859612e-01, 2.226355e-01, 1.754480e-01, 1.864337e+00, 4.564813e-01, 9.396096e-01, 1.985060e-01, 5.632708e-01, 6.968325e-01, 4.413617e-01, 1.222997e+00, 6.597426e-01,
1.200000e+00	8.346373e-01, 1.477609e-01, 9.742072e-01, 1.732621e+00, 1.372192e+00, 1.143771e+00, 9.713272e-01, 6.783248e-01, 7.448640e-01, 1.067173e-01, 1.019980e-01, 1.815401e+00, 3.833575e-01, 8.074146e-01, 2.116201e-01, 5.749520e-01, 8.409225e-01, 4.787903e-01, 1.271259e+00, 7.802829e-01,
1.400000e+00	7.211213e-01, 7.448007e-02, 8.632128e-01, 1.377736e+00, 1.173910e+00, 9.061292e-01, 1.039129e+00, 6.822695e-01, 8.565725e-01, 7.938863e-02, 5.303756e-02, 2.037281e+00, 3.808568e-01, 1.023954e+00, 2.562244e-01, 4.306768e-01, 9.684154e-01, 4.533353e-01, 1.532033e+00, 5.986569e-01,
1.600000e+00	7.466203e-01, 5.183844e-02, 8.477496e-01, 1.223003e+00, 1.092415e+00, 4.830574e-01, 7.379395e-01, 7.465891e-01, 7.867886e-01, 3.945310e-02, 3.574440e-02, 1.797169e+00, 3.115528e-01, 8.493954e-01, 2.251448e-01, 3.246190e-01, 8.793966e-01, 4.898583e-01, 1.512346e+00, 3.310479e-01,
1.800000e+00	5.141478e-01, 3.994303e-02, 7.755840e-01, 7.208279e-01, 1.342222e+00, 3.461009e-01, 8.318344e-01, 6.306978e-01, 7.561191e-01, 2.548146e-02, 2.157419e-02, 1.752184e+00, 4.428670e-01, 8.820321e-01, 2.072019e-01, 2.519544e-01, 8.258614e-01, 5.020767e-01, 1.820873e+00, 2.648901e-01,
2.000000e+00	4.535218e-01, 2.458173e-02, 6.500069e-01, 7.874346e-01, 1.487769e+00, 2.453065e-01, 7.730789e-01, 7.401305e-01, 6.354046e-01, 1.636254e-02, 1.523472e-02, 2.017121e+00, 4.662356e-01, 9.776617e-01, 2.259122e-01, 1.671158e-01, 8.280512e-01, 4.904660e-01, 2.029815e+00, 1.662931e-01,
0.000000e+00	1.736760e+00, 3.979547e-01, 2.072748e-01, 3.181417e-01, 2.941252e+00, 1.820337e+00, 2.139411e-01, 3.983959e-01, 6.978731e-01, 1.616160e+00, 5.638958e-01, 1.729770e+00, 9.357175e-01, 1.572810e+00, 2.814407e+00, 2.442864e+00, 1.776592e+00, 1.017891e+00, 2.496874e+00, 2.415306e+00,
2.000000e-01	1.409495e+00, 2.688295e-01, 1.567573e-01, 2.235983e-01, 2.135991e+00, 1.736387e+00, 4.357982e-01, 2.607520e-01, 4.757505e-01, 9.200010e-01, 4.629562e-01, 1.737028e+00, 6.502425e-01, 1.047561e+00, 1.808011e+00, 1.787166e+00, 1.023215e+00, 9.707277e-01, 2.237446e+00, 1.739322e+00,
4.000000e-01	1.292397e+00, 2.323234e-01, 1.284438e-01, 1.345535e-01, 2.264758e+00, 1.013512e+00, 4.765723e-01, 3.972795e-01, 3.319234e-01, 5.352242e-01, 3.687454e-01, 1.816457e+00, 5.004757e-01, 1.036655e+00, 1.503598e+00, 1.344496e+00, 7.253347e-01, 7.426025e-01, 2.503956e+00, 1.112854e+00,
6.000000e-01	1.190315e+00, 1.063414e-01, 1.223969e-01, 1.343072e-01, 2.494390e+00, 6.811228e-01, 5.460900e-01, 4.432044e-01, 2.552879e-01, 2.829317e-01, 1.781205e-01, 1.691661e+00, 4.380389e-01, 1.105347e+00, 1.088912e+00, 9.365684e-01, 4.140861e-01, 8.666346e-01, 2.460676e+00, 8.405680e-01,
8.000000e-01	1.020385e+00, 7.236423e-02, 1.125273e-01, 1.023987e-01, 1.837672e+00, 4.594301e-01, 4.471497e-01, 4.878040e-01, 2.377008e-01, 2.206714e-01, 1.148482e-01, 1.973825e+00, 4.369252e-01, 1.013013e+00, 9.222360e-01, 8.175948e-01, 3.013082e-01, 6.120403e-01, 1.926481e+00, 5.826180e-01,
1.000000e+00	1.165003e+00, 3.917928e-02, 9.973570e-02, 7.727318e-02, 1.875483e+00, 3.856878e-01, 6.255069e-01, 7.287309e-01, 4.215641e-01, 1.428634e-01, 8.173839e-02, 1.334933e+00, 4.391432e-01, 8.810745e-01, 5.704745e-01, 3.707953e-01, 1.954643e-01, 5.707094e-01, 1.822435e+00, 3.245563e-01,
1.200000e+00	9.345851e-01, 2.800038e-02, 8.218053e-02, 5.757332e-02, 1.841747e+00, 2.243285e-01, 7.286498e-01, 4.856909e-01, 5.256427e-01, 7.642557e-02, 4.752692e-02, 1.930330e+00, 5.144194e-01, 7.768313e-01, 3.830826e-01, 2.359007e-01, 1.287883e-01, 7.113589e-01, 1.870432e+00, 2.106712e-01,
1.400000e+00	6.598484e-01, 1.476393e-02, 7.815294e-02, 4.609664e-02, 1.428637e+00, 1.659855e-01, 5.411576e-01, 6.758716e-01, 5.067324e-01, 5.055465e-02, 3.298237e-02, 1.682453e+00, 4.902496e-01, 8.037674e-01, 3.948283e-01, 2.052390e-01, 1.603648e-01, 4.226815e-01, 2.116774e+00, 1.479453e-01,
1.600000e+00	5.093395e-01, 9.508185e-03, 8.516687e-02, 3.708721e-02, 1.763675e+00, 1.412852e-01, 5.667451e-01, 5.573083e-01, 6.189741e-01, 3.939677e-02, 2.457591e-02, 1.744225e+00, 4.172982e-01, 8.565001e-01, 2.414537e-01, 1.162127e-01, 2.170601e-01, 5.621155e-01, 1.655628e+00, 9.081734e-02,
1.800000e+00	4.046863e-01, 7.362179e-03, 8.233618e-02, 3.013735e-02, 1.651853e+00, 9.009557e-02, 5.768284e-01, 5.477005e-01, 6.841447e-01, 2.583766e-02, 1.762032e-02, 1.920716e+00, 3.117447e-01, 1.103654e+00, 1.711273e-01, 7.469396e-02, 3.352576e-01, 5.185932e-01, 1.887712e+00, 5.814341e-02,
2.000000e+00	3.058000e-01, 5.032032e-03, 7.416705e-02, 2.095356e-02, 1.804809e+00, 6.090976e-02, 4.909523e-01, 7.130699e-01, 6.460272e-01, 2.118077e-02, 1.306355e-02, 1.540889e+00, 4.131847e-01, 9.159203e-01, 1.714047e-01, 5.128872e-02, 4.938931e-01, 5.167282e-01, 1.645953e+00, 4.405927e-02,
0.000000e+00	8.234056e-01, 7.237202e-01, 1.853102e+00, 1.631945e+00, 1.776441e+00, 2.079755e-01, 1.139097e+00, 6.949057e-01, 1.518686e+00, 1.445382e+00, 2.481099e+00, 2.410619e+00, 2.274665e+00, 2.061015e+00, 6.609639e-01, 4.901943e-01, 1.729387e+00, 3.065561e+00, 1.729868e+00, 1.997276e+00,
2.000000e-01	5.982189e-01, 1.215581e+00, 1.393252e+00, 1.298478e+00, 2.072811e+00, 4.555970e-01, 1.323195e+00, 5.339539e-01, 1.240173e+00, 1.095167e+00, 1.985525e+00, 2.195341e+00, 1.084616e+00, 1.282766e+00, 5.750600e-01, 2.929929e-01, 1.401143e+00, 1.573424e+00, 1.468372e+00, 1.853944e+00,
4.000000e-01	3.867663e-01, 8.715135e-01, 1.567952e+00, 1.646980e+00, 1.302548e+00, 7.276471e-01, 1.181861e+00, 5.259545e-01, 1.126643e+00, 7.824713e-01, 1.197647e+00, 1.867527e+00, 7.690967e-01, 9.901921e-01, 6.506540e-01, 2.661241e-01, 1.220724e+00, 1.307858e+00, 1.384757e+00, 1.392885e+00,
6.000000e-01	3.345979e-01, 8.189132e-01, 1.241894e+00, 1.655170e+00, 1.261042e+00, 6.412301e-01, 1.171345e+00, 5.851355e-01, 8.525808e-01, 4.902423e-01, 7.372496e-01, 2.120075e+00, 6.497531e-01, 5.522974e-01, 4.586597e-01, 2.115158e-01, 9.847297e-01, 9.484806e-01, 1.486956e+00, 1.356486e+00,
8.000000e-01	3.307858e-01, 5.615687e-01, 1.061638e+00, 1.510644e+00, 1.147015e+00, 7.173004e-01, 8.526116e-01, 5.825851e-01, 8.917979e-01, 3.119016e-01, 5.498180e-01, 2.134856e+00, 6.147902e-01, 4.428518e-01, 5.551849e-01, 1.835595e-01, 1.117278e+00, 6.729534e-01, 1.682125e+00, 1.085076e+00,
1.000000e+00	3.741537e-01, 3.364213e-01, 9.838629e-01, 1.111891e+00, 1.035501e+00, 5.206176e-01, 6.725985e-01, 6.086408e-01, 8.479418e-01, 1.536870e-01, 3.345150e-01, 1.739383e+00, 5.329343e-01, 4.212926e-01, 4.924648e-01, 1.512362e-01, 9.644108e-01, 5.056209e-01, 1.588205e+00, 7.964098e-01,
1.200000e+00	2.845227e-01, 2.407787e-01, 7.576244e-01, 8.708678e-01, 8.879595e-01, 3.422191e-01, 4.601766e-01, 5.963875e-01, 6.493277e-01, 1.064537e-01, 2.032296e-01, 1.073157e+00, 4.843955e-01, 5.382044e-01, 4.221132e-01, 1.226869e-01, 9.612570e-01, 5.539635e-01, 1.535999e+00, 5.014586e-01,
1.400000e+00	2.103018e-01, 1.235834e-01, 6.882559e-01, 6.995689e-01, 8.695837e-01, 2.824882e-01, 3.731568e-01, 5.854722e-01, 7.115138e-01, 6.217577e-02, 9.498695e-02, 1.465889e+00, 4.065157e-01, 6.614994e-01, 3.708789e-01, 8.400334e-02, 9.379314e-01, 5.223224e-01, 1.472611e+00, 3.257803e-01,
1.600000e+00	1.706846e-01, 8.396167e-02, 6.178557e-01, 4.876628e-01, 9.399613e-01, 1.616629e-01, 3.732278e-01, 6.895778e-01, 7.128287e-01, 3.545090e-02, 6.872759e-02, 1.167371e+00, 4.614799e-01, 7.853332e-01, 3.280095e-01, 4.628196e-02, 9.167010e-01, 4.615446e-01, 1.866690e+00, 2.063900e-01,
1.800000e+00	1.340797e-01, 5.206521e-02, 4.116744e-01, 3.850153e-01, 9.262147e-01, 1.404042e-01, 3.227981e-01, 6.434881e-01, 6.096466e-01, 2.783664e-02, 4.035270e-02, 1.217226e+00, 4.915810e-01, 8.880052e-01, 3.576535e-01, 3.848236e-02, 8.665932e-01, 5.565061e-01, 1.988837e+00, 1.389090e-01,
2.000000e+00	8.513433e-02, 3.028075e-02, 3.729953e-01, 3.410680e-01, 1.070789e+00, 9.718803e-02, 3.711156e-01, 5.239677e-01, 6.893514e-01, 1.669804e-02, 2.369157e-02, 1.072240e+00, 4.610020e-01, 7.932258e-01, 2.881647e-01, 2.258729e-02, 7.469416e-01, 5.757932e-01, 1.627235e+00, 1.097117e-01,
0.000000e+00	4.149137e-01, 2.790382e+00, 1.036610e+00, 1.840527e+00, 7.037897e-01, 1.226120e+00, 2.963876e+00, 2.121560e+00, 2.269016e+00, 4.341619e-01, 2.256354e+00, 7.729276e-01, 2.346869e-03, 2.287562e-01, 1.184893e+00, 2.031078e+00, 1.461606e+00, 1.738027e+00, 1.363644e+00, 1.046916e-01,
2.000000e-01	3.072396e-01, 2.456876e+00, 1.014043e+00, 1.918667e+00, 8.267977e-01, 1.356871e+00, 1.967849e+00, 1.438112e+00, 1.629597e+00, 5.300295e-01, 1.244970e+00, 6.417323e-01, 1.772899e-01, 5.237732e-01, 1.092166e+00, 1.792352e+00, 9.962748e-01, 1.304595e+00, 8.476214e-01, 4.476170e-01,
4.000000e-01	2.345216e-01, 1.757057e+00, 1.104360e+00, 2.164269e+00, 5.528980e-01, 1.222255e+00, 1.592544e+00, 1.019904e+00, 1.135621e+00, 2.819924e-01, 1.027395e+00, 4.928983e-01, 2.855518e-01, 6.596438e-01, 8.217463e-01, 1.501117e+00, 9.604048e-01, 9.058009e-01, 6.848996e-01, 7.437523e-01,
6.000000e-01	3.628030e-01, 1.317814e+00, 1.118212e+00, 1.862584e+00, 3.977303e-01, 1.015590e+00, 1.329552e+00, 1.132250e+00, 1.068580e+00, 1.815229e-01, 5.542701e-01, 4.370320e-01, 3.537507e-01, 6.943556e-01, 7.222711e-01, 1.212301e+00, 9.340735e-01, 5.488082e-01, 5.764810e-01, 8.705895e-01,
8.000000e-01	4.701198e-01, 6.547827e-01, 1.005580e+00, 1.701788e+00, 3.287709e-01, 8.810953e-01, 7.766700e-01, 9.043737e-01, 8.455079e-01, 1.206544e-01, 3.354861e-01, 3.119119e-01, 3.929375e-01, 5.957108e-01, 5.987915e-01, 1.123705e+00, 8.949182e-01, 5.442696e-01, 8.549730e-01, 6.630198e-01,
1.000000e+00	4.746545e-01, 4.114149e-01, 8.046784e-01, 1.446895e+00, 3.169989e-01, 5.631464e-01, 7.296434e-01, 9.487456e-01, 6.266743e-01, 6.263576e-02, 1.474591e-01, 2.951221e-01, 3.180819e-01, 6.786348e-01, 5.486391e-01, 7.897873e-01, 8.061462e-01, 5.452732e-01, 1.193508e+00, 5.475909e-01,
1.200000e+00	4.160246e-01, 2.208927e-01, 6.797229e-01, 8.897868e-01, 2.673273e-01, 4.304700e-01, 6.622612e-01, 7.624565e-01, 8.148859e-01, 3.513308e-02, 9.166935e-02, 1.921905e-01, 4.370161e-01, 8.351165e-01, 5.540683e-01, 4.520453e-01, 9.250003e-01, 6.314507e-01, 1.154227e+00, 3.831951e-01,
1.400000e+00	2.980944e-01, 1.614824e-01, 5.215087e-01, 6.588929e-01, 3.484272e-01, 2.916851e-01, 5.992663e-01, 6.824439e-01, 7.840170e-01, 2.589845e-02, 6.133603e-02, 1.650286e-01, 4.181369e-01, 8.876953e-01, 3.842837e-01, 3.553732e-01, 7.788880e-01, 4.545871e-01, 1.568546e+00, 2.557096e-01,
1.600000e+00	2.526434e-01, 1.045001e-01, 4.506668e-01, 5.460440e-01, 3.374622e-01, 2.403202e-01, 4.450817e-01, 6.399339e-01, 7.265979e-01, 1.874095e-02, 4.160355e-02, 1.050618e-01, 4.596378e-01, 9.313435e-01, 3.486957e-01, 2.057103e-01, 9.369143e-01, 5.408502e-01, 1.494672e+00, 1.791003e-01,
1.800000e+00	1.977854e-01, 7.222480e-02, 3.637501e-01, 4.622131e-01, 3.893209e-01, 1.665829e-01, 5.659072e-01, 6.324875e-01, 7.916274e-01, 1.286301e-02, 2.254912e-02, 1.100037e-01, 4.316084e-01, 1.086492e+00, 2.404124e-01, 1.448813e-01, 7.535703e-01, 4.051374e-01, 1.656992e+00, 1.191876e-01,
2.000000e+00	1.549023e-01, 4.065650e-02, 3.059006e-01, 3.000620e-01, 5.614231e-01, 1.018804e-01, 5.642859e-01, 6.262480e-01, 8.495789e-01, 1.102996e-02, 1.640610e-02, 8.991433e-02, 4.803863e-01, 1.126439e+00, 2.301802e-01, 8.874854e-02, 8.055074e-01, 5.886659e-01, 1.782697e+00, 7.551184e-02,
0.000000e+00	7.532622e-01, 2.598207e+00, 2.486141e+00, 4.931183e-01, 1.935092e+00, 1.908364e-01, 2.110966e+00, 5.205082e-01, 2.092459e+00, 6.302300e-01, 1.157907e+00, 1.078425e+00, 2.843861e+00, 8.278974e-01, 1.619144e+00, 7.576008e-01, 3.147836e-01, 1.128062e+00, 2.077641e+00, 2.876835e+00,
2.000000e-01	4.298110e-01, 1.730777e+00, 2.129231e+00, 8.973791e-01, 1.718724e+00, 4.820265e-01, 1.803640e+00, 5.740265e-01, 1.696660e+00, 4.027851e-01, 7.704898e-01, 1.212911e+00, 1.755994e+00, 5.120159e-01, 1.571172e+00, 4.366373e-01, 5.400514e-01, 6.345385e-01, 1.683841e+00, 1.909298e+00,
4.000000e-01	4.165052e-01, 1.266012e+00, 2.247800e+00, 1.106532e+00, 1.731982e+00, 6.232582e-01, 1.327188e+00, 6.511550e-01, 1.192383e+00, 2.103189e-01, 5.434768e-01, 1.243611e+00, 1.105370e+00, 3.786379e-01, 1.161118e+00, 3.341385e-01, 6.763337e-01, 4.758967e-01, 1.195600e+00, 2.010208e+00,
6.000000e-01	4.076447e-01, 6.709992e-01, 1.494689e+00, 1.106585e+00, 1.482576e+00, 8.091741e-01, 1.000247e+00, 5.071196e-01, 8.528274e-01, 1.247183e-01, 2.209797e-01, 1.292177e+00, 9.489903e-01, 1.996273e-01, 8.284470e-01, 2.680739e-01, 7.745312e-01, 4.963046e-01, 1.318393e+00, 1.556041e+00,
8.000000e-01	5.054153e-01, 4.632140e-01, 1.891713e+00, 9.908790e-01, 1.066079e+00, 9.906056e-01, 8.816034e-01, 6.145372e-01, 8.397241e-01, 7.293847e-02, 1.558612e-01, 1.475877e+00, 6.888132e-01, 1.487179e-01, 6.159250e-01, 2.578310e-01, 8.200250e-01, 4.597407e-01, 1.182814e+00, 1.071367e+00,
1.000000e+00	4.855205e-01, 2.971640e-01, 1.186012e+00, 8.429314e-01, 1.029656e+00, 5.569510e-01, 5.894776e-01, 5.503321e-01, 6.045096e-01, 4.386012e-02, 7.880761e-02, 1.054226e+00, 5.943653e-01, 1.082979e-01, 6.418837e-01, 2.057218e-01, 7.491940e-01, 5.167427e-01, 1.217427e+00, 1.411495e+00,
1.200000e+00	3.964774e-01, 1.520675e-01, 1.069749e+00, 6.632075e-01, 7.947172e-01, 4.030919e-01, 4.890786e-01, 6.446506e-01, 7.860100e-01, 3.194366e-02, 4.794534e-02, 1.071218e+00, 5.786285e-01, 1.864758e-01, 4.938857e-01, 1.708218e-01, 7.378974e-01, 5.876666e-01, 1.642531e+00, 8.750003e-01,
1.400000e+00	3.088566e-01, 9.495290e-02, 8.074791e-01, 6.150844e-01, 8.859100e-01, 2.517801e-01, 2.793157e-01, 6.562930e-01, 6.696808e-01, 1.799233e-02, 3.144293e-02, 9.500386e-01, 3.699323e-01, 4.592189e-01, 4.053405e-01, 8.787308e-02, 8.218036e-01, 5.754098e-01, 1.724482e+00, 5.733253e-01,
1.600000e+00	2.600347e-01, 6.208192e-02, 7.489736e-01, 3.975490e-01, 8.540603e-01, 2.223572e-01, 2.839465e-01, 6.941992e-01, 6.889807e-01, 1.584938e-02, 2.248032e-02, 1.047001e+00, 3.950574e-01, 5.470809e-01, 3.321153e-01, 6.087825e-02, 7.856208e-01, 5.504136e-01, 1.842320e+00, 3.679606e-01,
1.800000e+00	1.902742e-01, 3.583201e-02, 4.838884e-01, 3.022946e-01, 1.074710e+00, 1.496821e-01, 2.270298e-01, 4.782948e-01, 6.167435e-01, 1.308655e-02, 1.548948e-02, 9.209901e-01, 4.183991e-01, 8.037905e-01, 2.947609e-01, 5.147482e-02, 8.055200e-01, 6.107923e-01, 1.963650e+00, 2.519350e-01,
2.000000e+00	1.625129e-01, 2.456601e-02, 4.408380e-01, 2.892847e-01, 9.235003e-01, 1.159029e-01, 2.073298e-01, 7.035681e-01, 7.121912e-01, 1.249966e-02, 1.426748e-02, 1.110702e+00, 4.436943e-01, 6.850110e-01, 3.176165e-01, 3.091758e-02, 6.987054e-01, 5.795763e-01, 2.030965e+00, 1.413081e-01,
0.000000e+00	1.713091e+00, 2.768243e+00, 2.250125e+00, 8.263353e-01, 6.142466e-01, 3.034275e+00, 4.708305e-01, 1.937775e+00, 2.142473e+00, 2.702771e+00, 2.073807e+00, 2.992333e+00, 1.079430e+00, 1.727580e+00, 3.025345e+00, 1.160271e+00, 2.806843e-01, 2.588141e+00, 8.234850e-02, 2.479584e+00,
2.000000e-01	2.032259e+00, 2.356025e+00, 1.588624e+00, 1.126960e+00, 4.406578e-01, 2.233944e+00, 7.232298e-01, 1.065521e+00, 1.003768e+00, 1.723274e+00, 1.418169e+00, 2.361985e+00, 7.151022e-01, 1.253034e+00, 2.521202e+00, 1.065674e+00, 2.029227e-01, 1.528663e+00, 6.727472e-02, 2.486058e+00,
4.000000e-01	1.642324e+00, 1.641135e+00, 1.168411e+00, 1.319510e+00, 3.433103e-01, 1.845413e+00, 6.322508e-01, 8.723511e-01, 8.650071e-01, 1.020588e+00, 9.922734e-01, 1.908222e+00, 5.405899e-01, 6.943310e-01, 1.575791e+00, 1.052830e+00, 1.168885e-01, 1.420537e+00, 5.500684e-02, 1.786966e+00,
6.000000e-01	1.547756e+00, 1.171667e+00, 1.019213e+00, 1.276295e+00, 3.350073e-01, 1.417254e+00, 5.284575e-01, 5.890544e-01, 5.038029e-01, 6.061060e-01, 7.453945e-01, 1.375168e+00, 4.331794e-01, 4.263321e-01, 1.265283e+00, 1.032904e+00, 1.103243e-01, 1.099495e+00, 8.508986e-02, 1.309664e+00,
8.000000e-01	1.286810e+00, 6.699290e-01, 7.935949e-01, 1.137781e+00, 3.379647e-01, 1.008388e+00, 3.856289e-01, 6.399130e-01, 4.225587e-01, 4.433015e-01, 4.345439e-01, 9.243089e-01, 4.547721e-01, 2.792636e-01, 7.794227e-01, 8.321116e-01, 2.055811e-01, 1.005170e+00, 3.460921e-01, 1.327409e+00,
1.000000e+00	1.139894e+00, 5.165298e-01, 8.069016e-01, 8.021716e-01, 3.688857e-01, 6.970811e-01, 2.704528e-01, 5.648038e-01, 5.984070e-01, 2.219830e-01, 3.271894e-01, 7.899333e-01, 3.615015e-01, 4.977922e-01, 6.220695e-01, 6.219082e-01, 2.675607e-01, 7.787238e-01, 6.827806e-01, 8.146660e-01,
1.200000e+00	1.187288e+00, 2.906433e-01, 5.272379e-01, 5.868373e-01, 6.483991e-01, 5.158754e-01, 2.387877e-01, 6.312834e-01, 5.988583e-01, 1.465980e-01, 1.697994e-01, 7.557012e-01, 3.666600e-01, 6.889934e-01, 4.990512e-01, 3.705327e-01, 4.306346e-01, 6.713473e-01, 8.549962e-01, 6.476667e-01,
1.400000e+00	7.433181e-01, 1.585689e-01, 4.931361e-01, 4.430619e-01, 7.830351e-01, 3.580227e-01, 1.867915e-01, 5.609031e-01, 6.499062e-01, 7.582687e-02, 1.136347e-01, 5.524624e-01, 3.143447e-01, 6.331454e-01, 3.360117e-01, 3.175354e-01, 6.237509e-01, 6.504904e-01, 1.130947e+00, 3.564443e-01,
1.600000e+00	7.646162e-01, 9.440098e-02, 3.692623e-01, 3.223097e-01, 8.384407e-01, 1.957348e-01, 2.469567e-01, 6.035975e-01, 6.460848e-01, 6.638530e-02, 7.730554e-02, 5.613529e-01, 4.131194e-01, 8.139905e-01, 3.112643e-01, 1.818076e-01, 6.730174e-01, 6.359834e-01, 1.319918e+00, 2.197575e-01,
1.800000e+00	4.732839e-01, 5.292784e-02, 2.782201e-01, 3.326612e-01, 9.645448e-01, 1.446119e-01, 2.560663e-01, 5.246541e-01, 6.274779e-01, 3.893988e-02, 4.763523e-02, 5.956968e-01, 4.096642e-01, 8.248897e-01, 2.298467e-01, 1.287979e-01, 6.707227e-01, 5.871292e-01, 1.596524e+00, 1.858100e-01,
2.000000e+00	4.399752e-01, 4.197106e-02, 2.619069e-01, 2.153742e-01, 1.076551e+00, 1.361996e-01, 3.263142e-01, 6.093287e-01, 6.231957e-01, 3.032131e-02, 2.932530e-02, 6.414508e-01, 3.899081e-01, 7.948860e-01, 1.937129e-01, 9.084422e-02, 6.386515e-01, 5.971368e-01, 1.656229e+00, 1.032201e-01,
0.000000e+00	7.389670e-01, 2.048264e+00, 2.103597e+00, 2.085532e+00, 1.340953e+00, 2.435626e-01, 4.630404e-01, 4.287289e-01, 6.670869e-01, 2.630967e+00, 1.993903e+00, 2.509323e+00, 1.147063e+00, 1.016865e+00, 2.872074e-01, 1.131080e+00, 1.478506e-01, 1.177373e+00, 1.413047e+00, 1.723471e+00,
2.000000e-01	5.271023e-01, 1.811156e+00, 1.798765e+00, 1.748735e+00, 1.510336e+00, 1.950973e-01, 5.004628e-01, 2.885516e-01, 6.031270e-01, 1.725089e+00, 1.270505e+00, 2.720319e+00, 9.049540e-01, 5.956369e-01, 2.249199e-01, 7.836015e-01, 4.385961e-01, 1.148548e+00, 1.142312e+00, 1.308537e+00,
4.000000e-01	4.263635e-01, 1.183742e+00, 1.105625e+00, 1.553664e+00, 1.413718e+00, 1.429142e-01, 3.914266e-01, 2.157755e-01, 5.597365e-01, 1.106347e+00, 1.000893e+00, 2.186426e+00, 4.575431e-01, 4.477817e-01, 1.882597e-01, 3.884730e-01, 5.239480e-01, 9.982821e-01, 8.749249e-01, 8.093074e-01,
6.000000e-01	2.759181e-01, 8.470267e-01, 1.145015e+00, 1.431021e+00, 1.099996e+00, 1.081885e-01, 2.327553e-01, 3.491009e-01, 6.135738e-01, 6.590937e-01, 5.241767e-01, 2.113004e+00, 5.262492e-01, 5.306940e-01, 2.147088e-01, 2.894742e-01, 6.175455e-01, 6.627887e-01, 7.032656e-01, 4.093688e-01,
8.000000e-01	2.325950e-01, 5.187780e-01, 8.040606e-01, 8.717962e-01, 8.883895e-01, 7.607731e-02, 2.301965e-01, 4.850336e-01, 6.181595e-01, 3.680663e-01, 3.005144e-01, 1.935459e+00, 4.080564e-01, 6.860578e-01, 1.577422e-01, 1.908643e-01, 6.606536e-01, 6.913035e-01, 1.082424e+00, 3.395688e-01,
1.000000e+00	1.901512e-01, 3.767354e-01, 6.607559e-01, 7.375626e-01, 7.362973e-01, 4.175098e-02, 1.733947e-01, 5.693361e-01, 7.938181e-01, 1.908187e-01, 1.842303e-01, 1.444108e+00, 4.570549e-01, 6.966687e-01, 1.416772e-01, 1.030560e-01, 7.945593e-01, 7.076670e-01, 1.231641e+00, 2.408476e-01,
1.200000e+00	1.543134e-01, 1.982062e-01, 5.616083e-01, 6.495680e-01, 6.992982e-01, 3.439478e-02, 2.491694e-01, 5.670985e-01, 7.404861e-01, 1.264932e-01, 1.135091e-01, 1.100401e+00, 5.729440e-01, 8.259023e-01, 1.445608e-01, 8.853891e-02, 9.012036e-01, 5.391661e-01, 1.447775e+00, 1.508067e-01,
1.400000e+00	9.342685e-02, 1.095715e-01, 3.458269e-01, 5.349592e-01, 8.488242e-01, 2.319681e-02, 2.878056e-01, 6.005126e-01, 6.047223e-01, 7.363053e-02, 5.717561e-02, 9.948125e-01, 4.241671e-01, 9.237786e-01, 1.304719e-01, 5.332996e-02, 7.321827e-01, 4.220932e-01, 1.472377e+00, 8.442930e-02,
1.600000e+00	9.922311e-02, 7.512637e-02, 3.969763e-01, 3.493436e-01, 6.951692e-01, 1.432522e-02, 3.746064e-01, 6.742980e-01, 7.821326e-01, 3.420768e-02, 3.490126e-02, 7.179139e-01, 3.926994e-01, 7.937941e-01, 1.322142e-01, 3.235096e-02, 8.186905e-01, 5.310287e-01, 1.806780e+00, 6.438704e-02,
1.800000e+00	6.007371e-02, 5.546870e-02, 2.800786e-01, 2.952937e-01, 6.781015e-01, 1.102475e-02, 4.057152e-01, 6.393637e-01, 6.528381e-01, 3.127998e-02, 2.215375e-02, 5.572595e-01, 3.970387e-01, 9.075612e-01, 1.564470e-01, 2.238221e-02, 8.008504e-01, 5.551463e-01, 1.547702e+00, 4.080907e-02,
2.000000e+00	4.655441e-02, 3.174342e-02, 2.227922e-01, 2.106576e-01, 8.841696e-01, 8.680920e-03, 4.635237e-01, 6.782741e-01, 8.279635e-01, 2.059420e-02, 1.783890e-02, 6.401969e-01, 3.719970e-01, 1.014143e+00, 1.374406e-01, 1.637460e-02, 8.990530e-01, 5.075608e-01, 1.768828e+00, 3.193115e-02,
0.000000e+00	2.223642e-01, 1.600955e+00, 1.100086e+00, 4.135789e-01, 2.002533e+00, 1.876644e+00, 1.003412e+00, 2.188739e+00, 2.188388e+00, 9.625910e-02, 2.807316e-01, 9.893926e-01, 2.115761e+00, 2.986060e+00, 2.585558e+00, 2.332305e+00, 2.785849e+00, 1.828447e+00, 1.920593e+00, 9.983576e-01,
2.000000e-01	2.405683e-01, 9.566091e-01, 1.010014e+00, 4.513849e-01, 1.780675e+00, 1.605767e+00, 1.163648e+00, 1.432990e+00, 1.322163e+00, 2.271221e-01, 3.943930e-01, 1.329509e+00, 1.972047e+00, 2.032880e+00, 2.194408e+00, 1.748405e+00, 1.423662e+00, 1.105924e+00, 1.841062e+00, 1.026166e+00,
4.000000e-01	3.696200e-01, 4.940766e-01, 8.655507e-01, 4.865437e-01, 1.436234e+00, 1.275574e+00, 9.964791e-01, 1.190885e+00, 9.175579e-01, 1.339886e-01, 2.626096e-01, 1.253520e+00, 1.260440e+00, 1.344131e+00, 1.828099e+00, 1.700270e+00, 1.300610e+00, 8.519973e-01, 1.549657e+00, 9.974357e-01,
6.000000e-01	4.283662e-01, 4.057991e-01, 1.107903e+00, 4.183493e-01, 1.367070e+00, 1.441974e+00, 1.135463e+00, 1.012813e+00, 6.595686e-01, 1.086770e-01, 1.360394e-01, 1.513249e+00, 8.021458e-01, 1.114807e+00, 1.627430e+00, 1.145496e+00, 7.197774e-01, 5.782658e-01, 1.741505e+00, 9.385883e-01,
8.000000e-01	6.601627e-01, 2.477828e-01, 1.000149e+00, 2.823549e-01, 9.314603e-01, 1.134828e+00, 1.054153e+00, 9.237453e-01, 4.156914e-01, 6.365033e-02, 9.600441e-02, 1.538659e+00, 7.116091e-01, 9.593338e-01, 1.190313e+00, 1.178567e+00, 5.353819e-01, 6.412813e-01, 1.964620e+00, 1.093087e+00,
1.000000e+00	6.845069e-01, 1.523297e-01, 8.649449e-01, 2.561291e-01, 9.381804e-01, 9.257263e-01, 7.700775e-01, 7.992323e-01, 3.683738e-01, 4.184476e-02, 6.955468e-02, 1.385223e+00, 5.711800e-01, 7.127070e-01, 9.971488e-01, 8.527989e-01, 3.366935e-01, 5.632833e-01, 1.922635e+00, 7.267551e-01,
1.200000e+00	7.153554e-01, 9.846732e-02, 6.521884e-01, 1.597556e-01, 1.096556e+00, 6.373949e-01, 7.254157e-01, 8.036244e-01, 5.694304e-01, 3.013168e-02, 3.340633e-02, 9.862155e-01, 4.941817e-01, 6.433496e-01, 5.596618e-01, 6.489156e-01, 5.607712e-01, 5.730838e-01, 2.329493e+00, 4.982746e-01,
1.400000e+00	6.634817e-01, 5.983854e-02, 5.066205e-01, 1.175959e-01, 1.098756e+00, 4.730689e-01, 6.149312e-01, 6.132175e-01, 5.429695e-01, 2.407323e-02, 2.488548e-02, 1.198332e+00, 3.830452e-01, 8.007814e-01, 5.160353e-01, 4.231434e-01, 5.172338e-01, 6.038447e-01, 1.788044e+00, 3.837875e-01,
1.600000e+00	5.801065e-01, 3.693873e-02, 5.145267e-01, 1.150703e-01, 1.298397e+00, 3.209373e-01, 6.181034e-01, 5.833966e-01, 5.469864e-01, 1.831508e-02, 2.063713e-02, 1.298585e+00, 4.858435e-01, 1.015845e+00, 4.140440e-01, 2.427189e-01, 6.253933e-01, 5.436296e-01, 2.044106e+00, 2.530914e-01,
1.800000e+00	4.725930e-01, 2.341442e-02, 4.491772e-01, 8.116192e-02, 1.141257e+00, 1.899463e-01, 5.611075e-01, 7.795200e-01, 5.659532e-01, 1.675632e-02, 1.228378e-02, 1.379019e+00, 4.479496e-01, 9.425211e-01, 2.418856e-01, 1.247862e-01, 7.349417e-01, 4.933760e-01, 1.668950e+00, 1.541869e-01,
2.000000e+00	3.656521e-01, 1.548585e-02, 3.618344e-01, 6.197780e-02, 1.302217e+00, 1.462771e-01, 5.499189e-01, 6.422885e-01, 7.339828e-01, 1.668147e-02, 1.068011e-02, 1.436970e+00, 4.493449e-01, 8.805162e-01, 2.581499e-01, 1.016869e-01, 7.014841e-01, 6.412701e-01, 1.587461e+00, 8.818870e-02,
0.000000e+00	3.312167e-01, 2.092399e+00, 1.248395e+00, 5.162697e-01, 1.211124e+00, 2.005157e-01, 4.500419e-01, 2.414154e+00, 5.694007e-01, 2.244370e+00, 8.942607e-02, 1.095968e+00, 1.010043e+00, 1.588776e+00, 5.797353e-01, 1.379235e+00, 2.436702e+00, 1.228153e+00, 2.118214e-02, 2.808534e+00,
2.000000e-01	3.037394e-01, 1.732399e+00, 8.383013e-01, 8.159983e-01, 9.013131e-01, 3.950812e-01, 7.038874e-01, 1.901509e+00, 5.985773e-01, 1.274759e+00, 2.422292e-01, 1.069362e+00, 5.430323e-01, 1.051278e+00, 6.845711e-01, 9.006495e-01, 1.866243e+00, 1.035278e+00, 2.111205e-02, 1.931387e+00,
4.000000e-01	3.327372e-01, 8.987577e-01, 7.809921e-01, 1.059024e+00, 7.350412e-01, 5.328714e-01, 6.294238e-01, 1.378688e+00, 6.871827e-01, 8.450914e-01, 1.986186e-01, 8.019793e-01, 3.854327e-01, 7.956551e-01, 6.818071e-01, 5.853414e-01, 1.405458e+00, 9.380375e-01, 1.755758e-01, 1.068165e+00,
6.000000e-01	3.182189e-01, 6.018173e-01, 7.026553e-01, 6.450804e-01, 5.515847e-01, 3.493999e-01, 6.033795e-01, 9.725947e-01, 6.342745e-01, 5.149558e-01, 1.759457e-01, 6.453365e-01, 4.305323e-01, 8.347025e-01, 5.413537e-01, 3.638674e-01, 1.103946e+00, 7.169413e-01, 5.381914e-01, 7.907423e-01,
8.000000e-01	2.523348e-01, 3.296709e-01, 5.589104e-01, 5.919171e-01, 4.432057e-01, 2.290038e-01, 4.584025e-01, 9.185977e-01, 6.402897e-01, 3.543744e-01, 1.116400e-01, 4.629575e-01, 4.350857e-01, 7.447902e-01, 6.918841e-01, 2.401089e-01, 8.874157e-01, 5.988053e-01, 9.277323e-01, 5.100392e-01,
1.000000e+00	1.842332e-01, 2.001991e-01, 3.727394e-01, 5.175017e-01, 3.407757e-01, 1.796392e-01, 3.895449e-01, 6.958711e-01, 6.747051e-01, 1.377815e-01, 6.444404e-02, 3.884080e-01, 3.972524e-01, 9.244380e-01, 5.198589e-01, 1.656639e-01, 7.969648e-01, 5.814692e-01, 1.053354e+00, 3.492878e-01,
1.200000e+00	1.351500e-01, 1.186922e-01, 3.572684e-01, 3.857941e-01, 3.542895e-01, 1.011047e-01, 4.892933e-01, 6.314665e-01, 7.695199e-01, 9.505891e-02, 4.362091e-02, 3.239201e-01, 3.892323e-01, 1.011801e+00, 3.475994e-01, 1.173782e-01, 7.019367e-01, 6.601838e-01, 1.285412e+00, 2.148495e-01,
1.400000e+00	1.075969e-01, 7.985629e-02, 2.869318e-01, 3.280795e-01, 4.209130e-01, 9.112138e-02, 4.645362e-01, 7.053936e-01, 6.835579e-01, 6.514330e-02, 3.285599e-02, 2.546279e-01, 3.844065e-01, 1.033873e+00, 2.941863e-01, 7.957195e-02, 7.369319e-01, 5.990025e-01, 1.431673e+00, 1.747819e-01,
1.600000e+00	7.959641e-02, 4.966810e-02, 1.944349e-01, 2.328916e-01, 3.925511e-01, 6.624651e-02, 5.088867e-01, 7.460953e-01, 6.253605e-01, 3.558558e-02, 2.033340e-02, 2.388631e-01, 4.351492e-01, 8.048517e-01, 3.039086e-01, 5.166941e-02, 5.886081e-01, 5.508615e-01, 1.355333e+00, 9.977682e-02,
1.800000e+00	6.708820e-02, 3.219313e-02, 1.775362e-01, 1.751572e-01, 3.965722e-01, 4.351663e-02, 5.397314e-01, 7.720789e-01, 7.548782e-01, 2.362583e-02, 1.861528e-02, 1.715934e-01, 3.910001e-01, 1.156751e+00, 2.071092e-01, 3.291626e-02, 7.552888e-01, 5.460976e-01, 1.805490e+00, 7.895788e-02,
2.000000e+00	5.153267e-02, 1.710442e-02, 1.396911e-01, 1.337546e-01, 4.794141e-01, 2.980706e-02, 5.252241e-01, 7.589872e-01, 6.092817e-01, 2.034782e-02, 1.229033e-02, 1.084089e-01, 4.141875e-01, 8.911330e-01, 1.846504e-01, 2.521012e-02, 6.778132e-01, 5.609630e-01, 1.564138e+00, 4.126441e-02,
0.000000e+00	2.499154e+00, 1.489885e-01, 2.981784e-01, 2.269253e-03, 2.069372e+00, 1.303865e+00, 3.122092e+00, 8.320982e-01, 1.061036e+00, 1.714766e+00, 4.177391e-01, 1.721812e+00, 5.266693e-01, 3.998525e-01, 7.075818e-01, 5.043889e-01, 1.198917e+00, 9.320899e-01, 1.228151e-01, 3.009863e+00,
2.000000e-01	2.427677e+00, 8.721628e-02, 5.275972e-01, 3.619028e-01, 1.881415e+00, 1.325382e+00, 2.204832e+00, 4.826460e-01, 7.841562e-01, 7.599745e-01, 2.000907e-01, 1.679427e+00, 2.831394e-01, 2.912740e-01, 7.802959e-01, 5.500652e-01, 1.026208e+00, 6.647166e-01, 5.719147e-01, 1.205221e+00,
4.000000e-01	1.777102e+00, 5.941913e-02, 7.194738e-01, 5.980325e-01, 1.663226e+00, 1.321977e+00, 1.345739e+00, 6.374515e-01, 6.590507e-01, 5.102122e-01, 1.364464e-01, 1.893582e+00, 3.552722e-01, 3.499579e-01, 6.416043e-01, 6.065260e-01, 8.519215e-01, 5.597504e-01, 7.827433e-01, 1.407474e+00,
6.000000e-01	1.572495e+00, 4.072585e-02, 8.795401e-01, 8.774470e-01, 2.027533e+00, 1.114422e+00, 1.006701e+00, 6.845748e-01, 8.104584e-01, 3.220357e-01, 6.806510e-02, 1.536508e+00, 3.441024e-01, 4.162523e-01, 5.064729e-01, 8.565373e-01, 7.474898e-01, 5.985543e-01, 8.664949e-01, 8.385743e-01,
8.000000e-01	1.304537e+00, 2.119636e-02, 7.630703e-01, 9.406288e-01, 1.787599e+00, 9.399307e-01, 9.068221e-01, 6.243806e-01, 8.522819e-01, 1.581883e-01, 5.030962e-02, 2.010561e+00, 4.088797e-01, 6.176866e-01, 3.700702e-01, 5.613991e-01, 8.434864e-01, 5.155443e-01, 1.381988e+00, 8.857187e-01,
1.000000e+00	1.109818e+00, 1.482267e-02, 6.065487e-01, 9.567733e-01, 1.436764e+00, 6.544855e-01, 8.348811e-01, 5.906270e-01, 6.741927e-01, 9.354174e-02, 2.818557e-02, 1.623772e+00, 4.005595e-01, 6.365858e-01, 2.834973e-01, 5.474085e-01, 8.617780e-01, 5.162546e-01, 1.240562e+00, 5.390661e-01,
1.200000e+00	1.037731e+00, 7.812988e-03, 5.304174e-01, 7.816727e-01, 1.956088e+00, 5.017288e-01, 5.542284e-01, 7.531543e-01, 8.722276e-01, 5.955008e-02, 2.117539e-02, 1.803476e+00, 3.753449e-01, 9.998845e-01, 2.881303e-01, 3.274664e-01, 8.624533e-01, 5.750166e-01, 1.513252e+00, 4.054703e-01,
1.400000e+00	7.346484e-01, 6.092001e-03, 4.506798e-01, 5.443530e-01, 1.726628e+00, 3.693037e-01, 5.014345e-01, 6.817212e-01, 7.364462e-01, 3.284185e-02, 1.117145e-02, 1.630816e+00, 3.704019e-01, 8.636131e-01, 2.787234e-01, 2.087407e-01, 8.952693e-01, 5.506548e-01, 1.565310e+00, 2.650193e-01,
1.600000e+00	6.629354e-01, 3.655840e-03, 3.233255e-01, 4.256737e-01, 1.239866e+00, 2.103359e-01, 4.862636e-01, 6.308901e-01, 6.504710e-01, 2.519025e-02, 1.073277e-02, 1.707640e+00, 4.805753e-01, 9.724058e-01, 2.287544e-01, 1.570297e-01, 8.006448e-01, 5.544129e-01, 1.482854e+00, 1.958363e-01,
1.800000e+00	4.213681e-01, 2.719592e-03, 3.238441e-01, 3.418296e-01, 1.788387e+00, 1.555571e-01, 4.948201e-01, 5.807741e-01, 7.191280e-01, 2.137793e-02, 7.891821e-03, 1.621676e+00, 4.326774e-01, 8.644647e-01, 2.516391e-01, 9.440007e-02, 8.154199e-01, 5.602668e-01, 1.625367e+00, 9.579776e-02,
2.000000e+00	2.904495e-01, 1.876770e-03, 2.146378e-01, 2.583408e-01, 1.499659e+00, 1.198927e-01, 4.749020e-01, 6.612852e-01, 7.536128e-01, 1.333596e-02, 7.820024e-03, 1.750633e+00, 3.754534e-01, 8.327622e-01, 2.421783e-01, 5.703385e-02, 5.970596e-01, 4.761822e-01, 1.769753e+00, 7.565329e-02,
0.000000e+00	9.301440e-02, 1.084749e+00, 2.361126e+00, 2.417200e+00, 1.529877e+00, 3.104850e+00, 1.904158e+00, 1.021316e+00, 2.765932e+00, 2.631274e+00, 6.720390e-02, 9.592234e-01, 1.812542e+00, 1.533032e+00, 2.350416e+00, 6.518120e-01, 8.406158e-01, 1.040817e+00, 2.195252e+00, 1.060561e+00,
2.000000e-01	2.638064e-01, 5.378185e-01, 2.167639e+00, 2.377561e+00, 1.085220e+00, 2.772415e+00, 2.030570e+00, 7.140354e-01, 1.834183e+00, 1.357711e+00, 5.899746e-02, 1.142985e+00, 1.178777e+00, 9.760515e-01, 1.685956e+00, 8.429631e-01, 7.029685e-01, 4.972815e-01, 2.499956e+00, 1.041052e+00,
4.000000e-01	3.760088e-01, 4.011925e-01, 1.866635e+00, 1.933150e+00, 1.057298e+00, 1.967446e+00, 1.417587e+00, 5.168172e-01, 1.132479e+00, 8.219559e-01, 2.828418e-02, 9.250074e-01, 6.981982e-01, 6.396442e-01, 1.272117e+00, 9.009363e-01, 6.257970e-01, 3.459471e-01, 1.710135e+00, 1.163540e+00,
6.000000e-01	5.783282e-01, 2.798243e-01, 1.480791e+00, 1.852498e+00, 8.108705e-01, 1.575174e+00, 1.028713e+00, 7.468850e-01, 8.419825e-01, 4.055706e-01, 1.923120e-02, 9.855681e-01, 6.029198e-01, 3.935857e-01, 9.303848e-01, 8.623114e-01, 7.473937e-01, 4.263628e-01, 2.046617e+00, 1.117010e+00,
8.000000e-01	5.433233e-01, 1.577057e-01, 1.433917e+00, 1.528120e+00, 5.726210e-01, 1.540600e+00, 7.724156e-01, 5.896702e-01, 7.091211e-01, 2.421273e-01, 1.217017e-02, 8.903764e-01, 4.023709e-01, 2.318971e-01, 7.812487e-01, 1.017965e+00, 8.609241e-01, 3.977441e-01, 2.022868e+00, 1.004380e+00,
1.000000e+00	6.231101e-01, 8.611675e-02, 1.310121e+00, 1.148085e+00, 9.729414e-01, 1.079079e+00, 5.566182e-01, 6.482201e-01, 5.751440e-01, 1.288018e-01, 7.843113e-03, 6.372165e-01, 4.113826e-01, 1.940197e-01, 5.484864e-01, 8.164236e-01, 6.583467e-01, 4.517808e-01, 2.500991e+00, 1.061122e+00,
1.200000e+00	5.743306e-01, 5.756276e-02, 1.003757e+00, 7.103614e-01, 8.292543e-01, 7.996080e-01, 4.495048e-01, 7.139208e-01, 7.108122e-01, 7.255264e-02, 5.896474e-03, 6.298001e-01, 4.940970e-01, 2.531030e-01, 5.218124e-01, 5.929847e-01, 6.370620e-01, 5.715942e-01, 1.897556e+00, 6.451480e-01,
1.400000e+00	5.689894e-01, 3.663206e-02, 6.384100e-01, 6.752056e-01, 1.205573e+00, 5.274155e-01, 2.740106e-01, 6.745083e-01, 6.455926e-01, 4.816374e-02, 5.033971e-03, 6.446654e-01, 4.727641e-01, 4.477894e-01, 4.072403e-01, 3.840781e-01, 8.332959e-01, 4.890790e-01, 2.233896e+00, 5.737877e-01,
1.600000e+00	5.194122e-01, 2.457007e-02, 4.582010e-01, 4.863343e-01, 1.017385e+00, 3.615812e-01, 2.724460e-01, 6.944703e-01, 5.995821e-01, 3.132799e-02, 5.521522e-03, 6.829329e-01, 4.572134e-01, 6.412526e-01, 3.195768e-01, 2.399937e-01, 8.262558e-01, 6.713707e-01, 2.061215e+00, 4.167370e-01,
1.800000e+00	3.441420e-01, 1.170357e-02, 5.214908e-01, 3.466641e-01, 1.202035e+00, 2.359017e-01, 2.511143e-01, 6.510742e-01, 7.129038e-01, 1.942420e-02, 4.956764e-03, 9.637034e-01, 4.380989e-01, 6.812462e-01, 3.314715e-01, 1.867487e-01, 6.791534e-01, 5.395540e-01, 2.051716e+00, 2.309396e-01,
2.000000e+00	3.418937e-01, 7.978202e-03, 4.620542e-01, 2.853247e-01, 1.254032e+00, 1.872672e-01, 2.511439e-01, 7.491308e-01, 8.029302e-01, 1.796605e-02, 6.798486e-03, 1.023221e+00, 3.736527e-01, 6.362226e-01, 2.679198e-01, 1.146362e-01, 8.231905e-01, 6.051905e-01, 2.041345e+00, 1.716519e-01,
0.000000e+00	2.196252e+00, 8.017963e-01, 2.205309e+00, 2.504930e+00, 3.037360e+00, 2.784564e+00, 1.605507e+00, 5.725646e-01, 4.202307e-01, 2.303792e+00, 1.267539e+00, 2.553176e+00, 3.342592e+00, 2.469402e-01, 3.207299e+00, 1.131582e+00, 2.561808e+00, 1.950601e+00, 1.455666e+00, 1.426342e+00,
2.000000e-01	2.009451e+00, 6.690673e-01, 2.002400e+00, 2.137783e+00, 2.866233e+00, 1.931898e+00, 1.357784e+00, 3.793350e-01, 3.287592e-01, 1.113690e+00, 7.748260e-01, 1.909323e+00, 2.137140e+00, 1.521950e-01, 2.268459e+00, 9.912938e-01, 1.836714e+00, 1.815468e+00, 1.378192e+00, 1.205179e+00,
4.000000e-01	1.558958e+00, 5.018915e-01, 1.922529e+00, 1.861056e+00, 2.497558e+00, 1.850871e+00, 7.570633e-01, 2.903730e-01, 2.729692e-01, 7.147897e-01, 8.258298e-01, 1.734725e+00, 1.102736e+00, 9.660565e-02, 1.822310e+00, 9.045902e-01, 1.335910e+00, 1.333839e+00, 1.735562e+00, 1.147623e+00,
6.000000e-01	1.278932e+00, 3.594198e-01, 1.644696e+00, 1.943415e+00, 2.422982e+00, 1.465331e+00, 7.319898e-01, 4.383072e-01, 1.263454e-01, 6.012827e-01, 6.188084e-01, 1.727859e+00, 7.770274e-01, 7.056748e-02, 1.237143e+00, 1.000066e+00, 7.856644e-01, 9.789454e-01, 1.569374e+00, 1.160125e+00,
8.000000e-01	1.170131e+00, 2.300106e-01, 1.231094e+00, 2.033319e+00, 2.401057e+00, 1.067290e+00, 4.999233e-01, 5.930131e-01, 1.151108e-01, 3.985534e-01, 4.598414e-01, 1.972675e+00, 4.786769e-01, 5.336502e-02, 1.148440e+00, 8.748485e-01, 5.805502e-01, 9.120533e-01, 1.521914e+00, 1.225219e+00,
1.000000e+00	1.132013e+00, 1.250465e-01, 1.005058e+00, 1.249093e+00, 2.070928e+00, 7.527838e-01, 3.823643e-01, 5.896106e-01, 2.673855e-01, 2.518580e-01, 2.583900e-01, 1.739710e+00, 5.428090e-01, 1.280874e-01, 8.468270e-01, 6.888761e-01, 5.388902e-01, 7.107544e-01, 1.748904e+00, 1.218439e+00,
1.200000e+00	9.344424e-01, 8.056522e-02, 7.461289e-01, 1.087572e+00, 1.938860e+00, 4.431409e-01, 2.745444e-01, 6.675771e-01, 3.815376e-01, 1.518846e-01, 1.713262e-01, 1.877955e+00, 4.244193e-01, 3.239354e-01, 6.309704e-01, 4.414504e-01, 5.931514e-01, 6.522550e-01, 1.978174e+00, 5.802673e-01,
1.400000e+00	8.354881e-01, 5.866092e-02, 6.393848e-01, 8.236226e-01, 1.840124e+00, 3.296295e-01, 2.620176e-01, 5.369131e-01, 4.983132e-01, 9.024754e-02, 8.306345e-02, 1.895799e+00, 4.743128e-01, 6.205168e-01, 4.863964e-01, 2.362372e-01, 6.677792e-01, 7.024229e-01, 2.068444e+00, 3.643925e-01,
1.600000e+00	6.878578e-01, 3.878075e-02, 4.608120e-01, 7.414930e-01, 1.951591e+00, 2.206781e-01, 1.942813e-01, 6.382219e-01, 4.594322e-01, 5.899079e-02, 6.908186e-02, 1.976868e+00, 4.783786e-01, 6.650068e-01, 3.561477e-01, 2.048745e-01, 6.368910e-01, 6.708564e-01, 1.693522e+00, 2.694782e-01,
1.800000e+00	5.381310e-01, 2.335518e-02, 3.035769e-01, 5.259332e-01, 1.652376e+00, 1.821058e-01, 2.075531e-01, 6.709474e-01, 7.151053e-01, 4.595017e-02, 3.924838e-02, 1.697264e+00, 3.904994e-01, 7.469098e-01, 3.172272e-01, 1.264560e-01, 8.018153e-01, 6.117525e-01, 2.036599e+00, 1.876873e-01,
2.000000e+00	4.859115e-01, 1.460865e-02, 2.843648e-01, 3.758801e-01, 1.614209e+00, 1.303786e-01, 2.957194e-01, 6.842941e-01, 7.061391e-01, 2.769660e-02, 2.947840e-02, 1.402196e+00, 4.163715e-01, 8.170298e-01, 2.519708e-01, 8.014985e-02, 5.981322e-01, 6.902453e-01, 2.168010e+00, 1.162148e-01,
0.000000e+00	3.003933e+00, 1.323085e+00, 1.839629e+00, 1.527973e+00, 2.413260e+00, 1.738335e+00, 2.521446e+00, 7.106105e-01, 9.178562e-01, 1.017704e+00, 1.950399e+00, 1.840233e-01, 1.328079e+00, 6.228386e-01, 8.334401e-01, 8.607389e-01, 9.150649e-01, 3.158712e-01, 1.537628e+00, 2.948062e+00,
2.000000e-01	2.595209e+00, 1.107084e+00, 1.966557e+00, 1.427111e+00, 2.444947e+00, 1.393234e+00, 1.766238e+00, 5.354076e-01, 7.048242e-01, 5.735288e-01, 1.114564e+00, 5.702998e-01, 9.033082e-01, 3.897348e-01, 1.012469e+00, 8.641257e-01, 8.811046e-01, 4.674070e-01, 1.712920e+00, 1.924824e+00,
4.000000e-01	1.854060e+00, 8.147419e-01, 1.922354e+00, 1.460894e+00, 2.125792e+00, 1.316466e+00, 1.073314e+00, 5.624222e-01, 7.066901e-01, 3.631602e-01, 5.558454e-01, 8.860946e-01, 8.001571e-01, 2.331662e-01, 6.497807e-01, 9.002608e-01, 9.035017e-01, 4.322495e-01, 1.422667e+00, 1.760508e+00,
6.000000e-01	1.684226e+00, 5.970704e-01, 1.414019e+00, 1.657037e+00, 1.944973e+00, 1.349648e+00, 8.295000e-01, 7.173624e-01, 6.711018e-01, 1.792191e-01, 3.160307e-01, 1.116884e+00, 6.045644e-01, 1.869055e-01, 5.723993e-01, 9.493194e-01, 9.223207e-01, 4.886308e-01, 1.577681e+00, 1.774073e+00,
8.000000e-01	1.268022e+00, 2.878951e-01, 1.778692e+00, 1.838155e+00, 1.805678e+00, 1.267477e+00, 6.394027e-01, 6.582160e-01, 5.903947e-01, 1.069646e-01, 2.060993e-01, 1.101137e+00, 5.821979e-01, 1.225691e-01, 4.547911e-01, 6.613387e-01, 7.525842e-01, 4.858384e-01, 1.600851e+00, 1.429001e+00,
1.000000e+00	1.116761e+00, 2.179530e-01, 1.117284e+00, 1.705543e+00, 1.908597e+00, 9.117173e-01, 5.445916e-01, 5.940754e-01, 7.481494e-01, 5.219492e-02, 1.015936e-01, 1.610241e+00, 5.082145e-01, 8.264395e-02, 4.037310e-01, 7.510799e-01, 9.048655e-01, 5.071966e-01, 1.768602e+00, 1.301114e+00,
1.200000e+00	1.147180e+00, 1.159224e-01, 8.806707e-01, 1.281752e+00, 2.141217e+00, 6.898991e-01, 4.103457e-01, 7.351726e-01, 8.598396e-01, 3.731562e-02, 7.934490e-02, 1.561113e+00, 4.525275e-01, 1.679896e-01, 3.455814e-01, 4.435622e-01, 8.925462e-01, 4.700314e-01, 1.606050e+00, 9.783013e-01,
1.400000e+00	1.005328e+00, 6.975568e-02, 6.911848e-01, 8.336153e-01, 2.073876e+00, 5.572936e-01, 3.907117e-01, 7.102692e-01, 7.028944e-01, 2.193856e-02, 4.580769e-02, 1.446647e+00, 4.757293e-01, 3.545520e-01, 3.412386e-01, 4.185215e-01, 8.163609e-01, 4.793624e-01, 2.165617e+00, 7.160892e-01,
1.600000e+00	7.496250e-01, 4.661939e-02, 6.360140e-01, 5.720003e-01, 1.567631e+00, 3.612589e-01, 2.559193e-01, 6.861409e-01, 5.849660e-01, 1.900644e-02, 2.704113e-02, 1.566726e+00, 4.712951e-01, 6.090184e-01, 2.841271e-01, 2.618514e-01, 7.241640e-01, 5.293561e-01, 1.735611e+00, 3.704746e-01,
1.800000e+00	6.075583e-01, 3.153865e-02, 4.334308e-01, 6.122605e-01, 1.730381e+00, 2.276641e-01, 2.407057e-01, 5.889817e-01, 5.999137e-01, 1.464522e-02, 1.768060e-02, 1.420545e+00, 4.205349e-01, 6.796741e-01, 2.858045e-01, 1.408373e-01, 7.564504e-01, 5.929665e-01, 1.813954e+00, 2.838729e-01,
2.000000e+00	4.391185e-01, 1.988461e-02, 3.095571e-01, 4.366902e-01, 1.601808e+00, 1.430742e-01, 1.844795e-01, 5.676111e-01, 7.243123e-01, 1.179777e-02, 1.305122e-02, 1.694414e+00, 3.504428e-01, 9.252993e-01, 2.223080e-01, 1.030647e-01, 7.924793e-01, 5.328973e-01, 1.757569e+00, 1.668522e-01,
0.000000e+00	2.134207e+00, 1.047612e+00, 1.918431e+00, 2.695523e+00, 4.682542e-01, 2.593996e-01, 4.873981e-01, 1.338890e+00, 3.732424e-01, 9.992184e-01, 2.051154e+00, 1.586276e+00, 1.466815e+00, 3.016556e-01, 7.724591e-01, 2.677060e+00, 7.227732e-02, 1.347794e+00, 2.658519e-01, 1.126942e+00,
2.000000e-01	1.816798e+00, 8.881929e-01, 1.590169e+00, 2.242369e+00, 5.345100e-01, 2.144820e-01, 4.069829e-01, 9.347571e-01, 4.541966e-01, 7.176703e-01, 1.322138e+00, 1.035572e+00, 1.187346e+00, 1.745616e-01, 6.182733e-01, 1.728029e+00, 3.387566e-01, 1.065522e+00, 4.540826e-01, 9.984407e-01,
4.000000e-01	1.400037e+00, 7.894267e-01, 1.460490e+00, 2.323036e+00, 8.055280e-01, 1.602561e-01, 3.418657e-01, 9.262360e-01, 7.089480e-01, 4.442056e-01, 6.750200e-01, 8.479622e-01, 7.457681e-01, 1.323978e-01, 3.688938e-01, 1.213524e+00, 3.763965e-01, 8.934082e-01, 7.018751e-01, 7.152534e-01,
6.000000e-01	9.131480e-01, 4.952867e-01, 1.292166e+00, 1.743846e+00, 9.039089e-01, 1.252613e-01, 2.409903e-01, 7.209838e-01, 6.675174e-01, 3.192189e-01, 5.909335e-01, 7.584928e-01, 7.275366e-01, 2.495109e-01, 4.049840e-01, 7.431490e-01, 6.593890e-01, 9.580561e-01, 9.455177e-01, 4.737965e-01,
8.000000e-01	6.891838e-01, 3.540677e-01, 1.047259e+00, 1.437149e+00, 9.015497e-01, 9.220353e-02, 1.822614e-01, 6.893926e-01, 5.838083e-01, 2.155264e-01, 3.293469e-01, 8.790682e-01, 6.621189e-01, 5.167426e-01, 2.352453e-01, 3.866991e-01, 6.974810e-01, 7.926337e-01, 1.167619e+00, 2.787838e-01,
1.000000e+00	5.674496e-01, 1.828652e-01, 7.278631e-01, 9.868290e-01, 9.753916e-01, 5.233582e-02, 1.676053e-01, 6.097941e-01, 7.051422e-01, 1.101765e-01, 1.974591e-01, 9.361545e-01, 4.331079e-01, 6.548759e-01, 2.496254e-01, 2.777628e-01, 7.849971e-01, 6.790756e-01, 1.371688e+00, 2.605629e-01,
1.200000e+00	3.604152e-01, 1.227020e-01, 6.056093e-01, 7.624044e-01, 1.181353e+00, 5.170509e-02, 1.528556e-01, 6.282550e-01, 6.055849e-01, 5.913357e-02, 1.091833e-01, 1.074016e+00, 4.478768e-01, 8.928885e-01, 1.932551e-01, 1.662688e-01, 9.235659e-01, 6.452920e-01, 1.545840e+00, 1.465170e-01,
1.400000e+00	3.123801e-01, 7.949277e-02, 5.146814e-01, 6.227783e-01, 1.228447e+00, 2.433308e-02, 1.963761e-01, 7.314777e-01, 6.880318e-01, 4.483589e-02, 5.569928e-02, 1.200700e+00, 4.457944e-01, 8.177853e-01, 1.666076e-01, 1.287077e-01, 8.090557e-01, 5.792613e-01, 1.194621e+00, 8.556231e-02,
1.600000e+00	2.459123e-01, 5.406073e-02, 4.153669e-01, 5.371300e-01, 1.286951e+00, 1.996485e-02, 2.306143e-01, 6.011339e-01, 5.601072e-01, 2.980533e-02, 3.780641e-02, 1.076035e+00, 4.367308e-01, 7.976540e-01, 2.250428e-01, 8.077069e-02, 6.717444e-01, 5.539634e-01, 1.922366e+00, 6.102152e-02,
1.800000e+00	2.081392e-01, 3.259875e-02, 3.248822e-01, 3.827988e-01, 1.446789e+00, 1.361387e-02, 2.888302e-01, 6.495049e-01, 6.694257e-01, 2.328978e-02, 2.263675e-02, 1.173696e+00, 4.152629e-01, 9.334584e-01, 2.129659e-01, 4.253001e-02, 7.256121e-01, 5.549675e-01, 1.685258e+00, 4.599662e-02,
2.000000e+00	1.582043e-01, 1.727513e-02, 2.787434e-01, 3.341612e-01, 1.168938e+00, 1.121833e-02, 3.572286e-01, 5.612719e-01, 7.159871e-01, 1.932647e-02, 1.613972e-02, 1.407533e+00, 4.267440e-01, 8.811781e-01, 1.799249e-01, 3.106643e-02, 6.353048e-01, 5.622984e-01, 1.698263e+00, 2.784725e-02,
0.000000e+00	1.546711e+00, 1.072104e+00, 4.157794e-01, 2.941889e-01, 6.428758e-01, 9.211897e-01, 2.111996e+00, 1.886186e+00, 1.799231e+00, 1.659631e+00, 7.873619e-01, 2.717386e+00, 3.292504e+00, 2.664529e+00, 2.394366e+00, 2.159692e+00, 2.423672e+00, 1.691009e+00, 1.463707e+00, 2.130749e+00,
2.000000e-01	1.357908e+00, 7.711114e-01, 4.627901e-01, 2.803352e-01, 8.902987e-01, 9.620369e-01, 1.806137e+00, 1.118657e+00, 1.027964e+00, 1.199793e+00, 6.567777e-01, 2.075732e+00, 1.574983e+00, 1.527047e+00, 1.670010e+00, 1.699050e+00, 1.661438e+00, 1.180384e+00, 1.435274e+00, 1.595976e+00,
4.000000e-01	1.432000e+00, 4.652163e-01, 6.794381e-01, 2.436147e-01, 9.439577e-01, 9.097038e-01, 1.756375e+00, 7.522490e-01, 8.203848e-01, 7.045199e-01, 4.365756e-01, 1.502294e+00, 1.158924e+00, 1.229434e+00, 1.345372e+00, 1.292201e+00, 9.531371e-01, 9.161823e-01, 1.897812e+00, 1.113906e+00,
6.000000e-01	1.218883e+00, 2.916447e-01, 8.946156e-01, 1.797064e-01, 1.195050e+00, 9.062636e-01, 1.370059e+00, 8.468890e-01, 4.225140e-01, 3.608892e-01, 2.868344e-01, 1.672464e+00, 7.925814e-01, 1.199090e+00, 1.243298e+00, 1.072605e+00, 6.764671e-01, 7.189090e-01, 1.572212e+00, 6.897837e-01,
8.000000e-01	9.823528e-01, 1.876767e-01, 9.313995e-01, 1.531977e-01, 1.321779e+00, 1.088116e+00, 1.349864e+00, 7.085155e-01, 4.008335e-01, 2.393136e-01, 1.637141e-01, 1.359070e+00, 6.550218e-01, 1.243676e+00, 9.192011e-01, 8.678824e-01, 4.401345e-01, 6.118301e-01, 1.949444e+00, 7.124296e-01,
1.000000e+00	8.446884e-01, 9.289396e-02, 1.023921e+00, 1.701524e-01, 1.412713e+00, 9.196983e-01, 1.265808e+00, 7.835384e-01, 4.798573e-01, 1.309922e-01, 9.023789e-02, 1.426808e+00, 5.136811e-01, 1.007027e+00, 5.466627e-01, 7.846475e-01, 6.232727e-01, 7.024424e-01, 1.871563e+00, 5.488271e-01,
1.200000e+00	9.089419e-01, 6.929249e-02, 8.389716e-01, 1.085095e-01, 1.247635e+00, 6.587546e-01, 1.226888e+00, 6.288298e-01, 5.579854e-01, 8.887834e-02, 6.536788e-02, 1.632722e+00, 5.648789e-01, 9.260746e-01, 4.576066e-01, 4.848120e-01, 7.122676e-01, 5.731852e-01, 1.918732e+00, 3.537095e-01,
1.400000e+00	9.663014e-01, 4.312279e-02, 9.161113e-01, 8.564205e-02, 1.303604e+00, 4.594393e-01, 9.473651e-01, 5.964388e-01, 6.776837e-01, 4.936626e-02, 4.510208e-02, 1.599347e+00, 5.487311e-01, 9.762602e-01, 4.025573e-01, 4.235346e-01, 7.160538e-01, 5.885126e-01, 1.693070e+00, 2.735676e-01,
1.600000e+00	6.468054e-01, 2.626989e-02, 7.819460e-01, 6.445505e-02, 1.475125e+00, 3.874739e-01, 8.825944e-01, 5.986211e-01, 6.845666e-01, 3.339616e-02, 2.697845e-02, 1.411535e+00, 4.857172e-01, 1.046888e+00, 3.509573e-01, 2.603985e-01, 7.707751e-01, 5.302850e-01, 1.760019e+00, 1.633981e-01,
1.800000e+00	5.574123e-01, 1.590212e-02, 7.303186e-01, 4.887259e-02, 1.552988e+00, 2.153641e-01, 7.999083e-01, 7.123954e-01, 6.328880e-01, 2.932972e-02, 2.130050e-02, 1.425038e+00, 4.299566e-01, 1.050716e+00, 3.007841e-01, 1.405425e-01, 8.051300e-01, 5.939342e-01, 1.741578e+00, 9.957815e-02,
2.000000e+00	4.353122e-01, 1.037159e-02, 6.587163e-01, 4.633818e-02, 1.199840e+00, 1.880962e-01, 7.767351e-01, 6.611416e-01, 6.802850e-01, 1.880182e-02, 1.458215e-02, 1.770091e+00, 4.439671e-01, 8.473361e-01, 2.520339e-01, 1.122204e-01, 9.182940e-01, 5.027920e-01, 1.751655e+00, 7.114667e-02,
0.000000e+00	1.011440e+00, 4.787601e-01, 8.401388e-01, 2.587700e+00, 1.106134e+00, 7.987448e-02, 8.479265e-01, 1.166234e+00, 2.036461e+00, 2.307069e+00, 5.147706e-01, 3.401807e+00, 1.378485e+00, 1.897837e+00, 1.471562e+00, 1.840540e+00, 5.057966e-01, 1.753404e+00, 2.609024e+00, 2.052757e-01,
2.000000e-01	7.404234e-01, 3.142898e-01, 1.070806e+00, 1.980191e+00, 9.469273e-01, 8.104037e-02, 1.300272e+00, 6.509384e-01, 1.645015e+00, 1.213968e+00, 6.752425e-01, 2.549874e+00, 7.377854e-01, 1.353773e+00, 1.253414e+00, 1.182971e+00, 3.414332e-01, 9.758142e-01, 2.548675e+00, 1.225710e-01,
4.000000e-01	4.820283e-01, 1.879598e-01, 9.839515e-01, 2.053594e+00, 9.787037e-01, 7.712319e-02, 1.363835e+00, 6.796438e-01, 1.110293e+00, 6.565590e-01, 3.186769e-01, 2.143137e+00, 5.467596e-01, 1.463576e+00, 9.063320e-01, 7.511625e-01, 3.727286e-01, 7.507016e-01, 2.911051e+00, 9.419843e-02,
6.000000e-01	3.589860e-01, 1.439582e-01, 8.037633e-01, 1.456705e+00, 1.255982e+00, 7.896172e-02, 9.577214e-01, 6.156277e-01, 8.460037e-01, 4.319193e-01, 2.548246e-01, 1.720880e+00, 4.789746e-01, 1.114011e+00, 5.925753e-01, 3.715187e-01, 4.759979e-01, 5.336665e-01, 2.315628e+00, 6.164015e-02,
8.000000e-01	2.610738e-01, 8.451150e-02, 9.204497e-01, 1.086666e+00, 1.451656e+00, 6.569685e-02, 1.180657e+00, 6.398621e-01, 9.066534e-01, 2.128317e-01, 1.758436e-01, 1.527578e+00, 5.162040e-01, 1.173625e+00, 5.690491e-01, 3.570275e-01, 5.609826e-01, 5.870340e-01, 2.028771e+00, 3.969017e-02,
1.000000e+00	2.416742e-01, 5.281339e-02, 7.942959e-01, 7.443610e-01, 1.294359e+00, 4.554799e-02, 9.418067e-01, 6.822660e-01, 1.016246e+00, 1.187697e-01, 1.054646e-01, 1.891379e+00, 4.829984e-01, 9.537738e-01, 3.538312e-01, 1.591633e-01, 6.496437e-01, 5.671066e-01, 2.290185e+00, 2.289801e-02,
1.200000e+00	1.959794e-01, 3.758395e-02, 9.062574e-01, 5.642047e-01, 1.509227e+00, 3.505789e-02, 9.496247e-01, 5.325908e-01, 7.803587e-01, 6.812689e-02, 4.731565e-02, 2.228652e+00, 3.994006e-01, 9.005399e-01, 2.914934e-01, 1.284778e-01, 7.287351e-01, 5.256462e-01, 1.904191e+00, 1.643478e-02,
1.400000e+00	1.100090e-01, 2.134939e-02, 8.248915e-01, 4.690266e-01, 1.361300e+00, 2.491653e-02, 8.714750e-01, 6.204827e-01, 7.015557e-01, 4.928905e-02, 3.113204e-02, 1.683017e+00, 3.878620e-01, 9.540127e-01, 2.490231e-01, 8.842239e-02, 7.398461e-01, 4.977350e-01, 2.644716e+00, 1.298360e-02,
1.600000e+00	9.303830e-02, 1.287104e-02, 6.073236e-01, 4.542741e-01, 1.487168e+00, 1.428600e-02, 7.694174e-01, 5.601424e-01, 8.439218e-01, 3.284546e-02, 1.883933e-02, 1.489172e+00, 4.952553e-01, 9.403299e-01, 2.945328e-01, 4.726711e-02, 9.380873e-01, 5.522899e-01, 1.684629e+00, 7.309701e-03,
1.800000e+00	7.518170e-02, 8.740041e-03, 5.918748e-01, 2.346663e-01, 1.435001e+00, 1.159974e-02, 7.084754e-01, 6.077159e-01, 7.291535e-01, 2.275537e-02, 1.360806e-02, 1.827267e+00, 4.406261e-01, 8.667323e-01, 2.444216e-01, 2.955253e-02, 7.830159e-01, 5.355759e-01, 2.362546e+00, 5.144306e-03,
2.000000e+00	5.267526e-02, 5.004119e-03, 4.973245e-01, 2.493831e-01, 1.314191e+00, 8.966379e-03, 7.048574e-01, 6.230763e-01, 7.714706e-01, 1.636056e-02, 9.567700e-03, 1.465993e+00, 3.479529e-01, 1.134781e+00, 2.085131e-01, 2.245058e-02, 8.567842e-01, 5.020646e-01, 1.728475e+00, 3.733824e-03,
0.000000e+00	2.482195e+00, 2.828290e-01, 2.562243e+00, 1.499966e-01, 8.746536e-01, 1.429535e+00, 2.093528e+00, 1.724923e+00, 2.277667e+00, 3.382773e+00, 1.674975e+00, 2.494306e+00, 9.833286e-01, 8.808126e-01, 2.634567e+00, 1.192572e+00, 2.155524e+00, 2.401711e+00, 2.743027e+00, 2.151835e+00,
2.000000e-01	1.867572e+00, 5.706579e-01, 2.515660e+00, 4.669579e-01, 9.840819e-01, 1.511705e+00, 1.649153e+00, 1.038486e+00, 1.441896e+00, 1.719433e+00, 1.350940e+00, 2.369473e+00, 5.124279e-01, 6.020371e-01, 1.755896e+00, 1.064164e+00, 1.321377e+00, 1.873958e+00, 2.069528e+00, 1.855219e+00,
4.000000e-01	1.312914e+00, 5.696948e-01, 2.577743e+00, 7.486005e-01, 9.972939e-01, 1.304942e+00, 1.040930e+00, 5.836994e-01, 1.153080e+00, 8.553914e-01, 8.158179e-01, 2.203046e+00, 2.366234e-01, 3.449471e-01, 1.401631e+00, 9.292673e-01, 1.095801e+00, 1.092195e+00, 2.314336e+00, 1.543352e+00,
6.000000e-01	1.350512e+00, 4.411446e-01, 2.176057e+00, 8.215030e-01, 1.101619e+00, 1.309495e+00, 9.962059e-01, 5.578642e-01, 4.572353e-01, 5.210942e-01, 5.220045e-01, 1.893889e+00, 3.338949e-01, 2.307205e-01, 1.320176e+00, 9.425095e-01, 1.124923e+00, 8.333943e-01, 2.644012e+00, 1.582391e+00,
8.000000e-01	1.281024e+00, 2.493004e-01, 1.821259e+00, 6.287198e-01, 1.155033e+00, 9.589815e-01, 7.622798e-01, 5.398163e-01, 4.276409e-01, 3.829616e-01, 3.977591e-01, 1.419261e+00, 3.584155e-01, 1.443962e-01, 1.048667e+00, 7.941600e-01, 1.050767e+00, 6.332509e-01, 2.105327e+00, 1.100974e+00,
1.000000e+00	1.075096e+00, 1.273777e-01, 1.375144e+00, 5.294675e-01, 1.142523e+00, 8.437521e-01, 5.831098e-01, 7.501149e-01, 4.257291e-01, 2.339783e-01, 1.744175e-01, 1.862737e+00, 3.468893e-01, 1.393552e-01, 9.153569e-01, 5.776356e-01, 8.282163e-01, 7.417649e-01, 1.857363e+00, 1.322711e+00,
1.200000e+00	1.159736e+00, 1.156664e-01, 1.194917e+00, 4.265608e-01, 1.335914e+00, 5.171215e-01, 4.186516e-01, 5.514215e-01, 4.708213e-01, 1.317600e-01, 1.455793e-01, 1.775182e+00, 4.155528e-01, 1.137165e-01, 8.035532e-01, 4.323786e-01, 8.811606e-01, 6.973880e-01, 2.346116e+00, 9.073831e-01,
1.400000e+00	9.597059e-01, 5.572509e-02, 9.075431e-01, 2.794631e-01, 1.514500e+00, 4.559413e-01, 3.157132e-01, 6.207660e-01, 5.503416e-01, 8.228292e-02, 8.289630e-02, 1.388078e+00, 4.232341e-01, 3.567328e-01, 5.778179e-01, 2.502232e-01, 8.741799e-01, 7.288485e-01, 2.292393e+00, 6.283729e-01,
1.600000e+00	7.186949e-01, 3.912296e-02, 7.007832e-01, 1.831671e-01, 1.433565e+00, 3.310330e-01, 2.255544e-01, 7.456872e-01, 6.051427e-01, 5.033932e-02, 4.955754e-02, 1.757950e+00, 3.958691e-01, 5.035401e-01, 4.902368e-01, 1.923171e-01, 8.406594e-01, 5.524166e-01, 2.304822e+00, 4.420480e-01,
1.800000e+00	6.049513e-01, 2.561029e-02, 5.977560e-01, 1.874733e-01, 1.292119e+00, 1.580853e-01, 2.233108e-01, 6.326242e-01, 5.877189e-01, 3.651621e-02, 2.902840e-02, 1.714553e+00, 3.913451e-01, 6.681970e-01, 3.401886e-01, 1.359845e-01, 7.914310e-01, 5.649146e-01, 1.655841e+00, 2.775098e-01,
2.000000e+00	4.992941e-01, 1.616016e-02, 4.398599e-01, 1.428303e-01, 1.652024e+00, 1.453661e-01, 2.284702e-01, 6.400171e-01, 6.454168e-01, 2.874648e-02, 2.424429e-02, 1.594409e+00, 3.658083e-01, 8.646907e-01, 2.968511e-01, 8.308953e-02, 8.266736e-01, 5.742622e-01, 2.056400e+00, 1.823910e-01,
0.000000e+00	2.132255e+00, 1.981143e+00, 9.829670e-01, 1.574774e+00, 2.065054e+00, 7.538680e-01, 1.144614e+00, 2.963367e+00, 4.407794e-01, 6.083317e-02, 2.603574e+00, 5.768047e-01, 1.502567e+00, 1.912007e+00, 3.747883e-01, 6.790370e-01, 5.122974e-01, 2.384236e-01, 8.939729e-01, 1.595761e+00,
2.000000e-01	1.761682e+00, 1.346656e+00, 8.991274e-01, 2.049652e+00, 2.172878e+00, 9.260528e-01, 1.231572e+00, 1.957850e+00, 6.711484e-01, 3.458507e-02, 1.843565e+00, 9.572205e-01, 1.219140e+00, 1.512824e+00, 3.153559e-01, 7.040574e-01, 5.210363e-01, 3.559356e-01, 6.696961e-01, 1.492391e+00,
4.000000e-01	1.535835e+00, 1.259509e+00, 9.502759e-01, 1.715724e+00, 2.004503e+00, 9.101254e-01, 1.069783e+00, 1.604222e+00, 7.447996e-01, 2.440663e-02, 1.051394e+00, 1.164615e+00, 8.198978e-01, 1.006754e+00, 2.362034e-01, 5.246516e-01, 7.525045e-01, 3.985033e-01, 5.606027e-01, 9.663188e-01,
6.000000e-01	1.126520e+00, 6.626321e-01, 8.507266e-01, 2.067676e+00, 2.287834e+00, 8.089830e-01, 9.265172e-01, 1.391439e+00, 6.125354e-01, 1.404463e-02, 5.176024e-01, 1.194274e+00, 6.248472e-01, 8.675225e-01, 2.072168e-01, 4.494403e-01, 7.563645e-01, 5.095781e-01, 6.520817e-01, 8.312430e-01,
8.000000e-01	1.135179e+00, 5.331932e-01, 8.524145e-01, 1.869782e+00, 1.867648e+00, 5.866943e-01, 8.748357e-01, 9.701284e-01, 7.930205e-01, 1.091161e-02, 2.819589e-01, 1.353377e+00, 6.217312e-01, 8.254601e-01, 1.689447e-01, 3.385975e-01, 8.949408e-01, 4.593082e-01, 1.082767e+00, 5.440897e-01,
1.000000e+00	9.922720e-01, 2.458402e-01, 6.701757e-01, 1.734107e+00, 1.961903e+00, 4.206207e-01, 8.044755e-01, 8.081883e-01, 8.324586e-01, 1.078288e-02, 1.682640e-01, 1.570669e+00, 4.392134e-01, 9.234762e-01, 1.677558e-01, 2.760547e-01, 9.288523e-01, 3.941774e-01, 1.182112e+00, 3.786193e-01,
1.200000e+00	7.520356e-01, 1.815944e-01, 6.733644e-01, 1.624059e+00, 1.862555e+00, 2.643665e-01, 6.957193e-01, 8.111576e-01, 6.270082e-01, 1.143847e-02, 1.066568e-01, 1.658570e+00, 4.274877e-01, 9.718963e-01, 1.621956e-01, 1.828956e-01, 9.122149e-01, 5.723988e-01, 1.336678e+00, 2.086417e-01,
1.400000e+00	6.471834e-01, 1.119352e-01, 4.553525e-01, 1.132810e+00, 1.388966e+00, 2.062550e-01, 6.466860e-01, 7.314533e-01, 6.133965e-01, 1.075226e-02, 5.978360e-02, 1.686205e+00, 5.199615e-01, 8.738307e-01, 1.809570e-01, 8.684545e-02, 8.627492e-01, 5.533752e-01, 1.469927e+00, 1.754869e-01,
1.600000e+00	4.495302e-01, 6.931408e-02, 4.622011e-01, 9.301587e-01, 1.737754e+00, 1.497263e-01, 5.654923e-01, 6.515768e-01, 7.359908e-01, 1.077478e-02, 3.905783e-02, 1.667264e+00, 4.979185e-01, 9.803887e-01, 1.969520e-01, 7.734951e-02, 8.320657e-01, 5.007077e-01, 1.750081e+00, 8.388038e-02,
1.800000e+00	2.977744e-01, 3.862446e-02, 3.848154e-01, 6.155812e-01, 1.209567e+00, 1.131603e-01, 6.925633e-01, 6.953748e-01, 7.306096e-01, 1.035257e-02, 2.460856e-02, 1.684874e+00, 4.151758e-01, 9.427742e-01, 2.298271e-01, 4.723201e-02, 7.328993e-01, 5.083442e-01, 1.790952e+00, 6.574716e-02,
2.000000e+00	1.615048e-01, 2.500679e-02, 2.807111e-01, 4.430467e-01, 1.223005e+00, 8.147239e-02, 5.752055e-01, 5.791547e-01, 7.246445e-01, 9.994902e-03, 1.334798e-02, 1.643061e+00, 3.831254e-01, 8.758053e-01, 1.645748e-01, 3.357089e-02, 8.256005e-01, 5.413976e-01, 1.778973e+00, 5.405383e-02,
0.000000e+00	2.016551e+00, 8.469246e-01, 2.478874e+00, 2.504672e+00, 1.929675e+00, 4.726248e-01, 2.096515e-01, 1.630624e+00, 1.449055e+00, 4.449894e-01, 2.192862e+00, 2.907352e+00, 1.483406e+00, 1.811688e+00, 2.455690e+00, 2.612003e+00, 2.132489e+00, 4.894737e-01, 9.494869e-01, 1.443949e+00,
2.000000e-01	1.377223e+00, 1.023838e+00, 1.996944e+00, 1.977598e+00, 1.936304e+00, 3.738866e-01, 5.414985e-01, 1.582011e+00, 9.844612e-01, 2.584487e-01, 1.287314e+00, 2.561953e+00, 9.113435e-01, 1.345535e+00, 2.278279e+00, 1.593615e+00, 1.271846e+00, 3.694633e-01, 1.028966e+00, 1.453866e+00,
4.000000e-01	1.048101e+00, 7.510429e-01, 1.690045e+00, 2.404563e+00, 1.950933e+00, 2.974023e-01, 5.922529e-01, 1.105957e+00, 4.600757e-01, 1.412994e-01, 7.858397e-01, 2.450399e+00, 8.171835e-01, 8.183011e-01, 1.407829e+00, 1.007291e+00, 1.099607e+00, 4.462419e-01, 1.182159e+00, 1.036474e+00,
6.000000e-01	1.054049e+00, 5.051962e-01, 1.290678e+00, 1.933283e+00, 2.217530e+00, 2.021199e-01, 4.271280e-01, 1.040818e+00, 3.987147e-01, 8.921609e-02, 3.820546e-01, 2.466241e+00, 6.346820e-01, 7.366742e-01, 1.029061e+00, 6.721052e-01, 7.066351e-01, 5.648263e-01, 1.341334e+00, 7.131255e-01,
8.000000e-01	7.654822e-01, 3.410427e-01, 1.097855e+00, 1.849373e+00, 1.715500e+00, 1.634725e-01, 4.190182e-01, 8.970908e-01, 3.379480e-01, 4.847484e-02, 2.163973e-01, 2.524143e+00, 6.200730e-01, 6.319919e-01, 8.807585e-01, 4.414429e-01, 6.134163e-01, 4.753745e-01, 1.620266e+00, 5.411343e-01,
1.000000e+00	6.689898e-01, 2.154162e-01, 9.153718e-01, 1.205122e+00, 1.669439e+00, 1.085608e-01, 4.081535e-01, 7.534458e-01, 3.526928e-01, 3.576835e-02, 1.281235e-01, 2.096345e+00, 4.846214e-01, 8.476571e-01, 7.669633e-01, 2.640356e-01, 6.133628e-01, 5.016622e-01, 1.673497e+00, 3.244072e-01,
1.200000e+00	4.694793e-01, 1.298471e-01, 7.121380e-01, 8.881579e-01, 1.932287e+00, 8.290774e-02, 4.038816e-01, 6.605330e-01, 4.950633e-01, 1.992642e-02, 1.011412e-01, 1.946561e+00, 4.868303e-01, 9.074880e-01, 5.234412e-01, 1.831895e-01, 6.363723e-01, 4.430362e-01, 1.711455e+00, 1.934272e-01,
1.400000e+00	4.008025e-01, 7.881337e-02, 4.449632e-01, 5.990579e-01, 1.755534e+00, 6.245320e-02, 2.980883e-01, 6.539391e-01, 5.457340e-01, 1.695187e-02, 5.958694e-02, 2.143964e+00, 4.392548e-01, 8.942015e-01, 3.689839e-01, 1.098764e-01, 7.398640e-01, 6.134627e-01, 1.639236e+00, 1.634782e-01,
1.600000e+00	3.013242e-01, 4.999874e-02, 3.673627e-01, 5.774427e-01, 1.638302e+00, 3.506384e-02, 4.157771e-01, 6.032521e-01, 5.740449e-01, 1.928998e-02, 3.043088e-02, 1.950358e+00, 4.705902e-01, 9.126836e-01, 3.272761e-01, 7.802752e-02, 5.295477e-01, 6.009220e-01, 1.910426e+00, 9.146239e-02,
1.800000e+00	2.337359e-01, 3.388222e-02, 3.892126e-01, 4.441899e-01, 1.579956e+00, 2.867062e-02, 5.068037e-01, 6.075009e-01, 6.106893e-01, 1.729585e-02, 2.454527e-02, 1.519373e+00, 3.923070e-01, 8.792089e-01, 3.099410e-01, 4.711820e-02, 7.574465e-01, 5.583493e-01, 1.930580e+00, 5.024945e-02,
2.000000e+00	1.435299e-01, 2.066437e-02, 2.691764e-01, 3.297763e-01, 1.566315e+00, 1.924459e-02, 4.603749e-01, 6.084713e-01, 7.418922e-01, 1.193292e-02, 2.051335e-02, 1.694403e+00, 3.489315e-01, 1.046271e+00, 2.630092e-01, 3.544657e-02, 7.276611e-01, 5.253071e-01, 1.888106e+00, 4.622030e-02,
0.000000e+00	7.682293e-01, 1.711913e+00, 1.219236e+00, 2.532505e+00, 3.064390e+00, 9.842181e-02, 1.348649e+00, 5.448281e-01, 2.597668e+00, 2.899498e-01, 2.662968e+00, 2.175083e+00, 2.568352e+00, 3.696695e-01, 1.411106e+00, 1.276421e+00, 4.418959e-01, 5.210284e-01, 1.277318e+00, 1.847003e+00,
2.000000e-01	5.297868e-01, 1.483406e+00, 1.166300e+00, 2.358979e+00, 2.542959e+00, 3.708456e-01, 8.787107e-01, 4.650797e-01, 1.738907e+00, 1.577315e-01, 1.655864e+00, 1.995431e+00, 2.036822e+00, 2.915132e-01, 9.980500e-01, 9.507950e-01, 4.598999e-01, 3.373180e-01, 9.604411e-01, 1.098362e+00,
4.000000e-01	4.266329e-01, 1.372549e+00, 8.709475e-01, 2.083042e+00, 1.930673e+00, 3.227542e-01, 6.169850e-01, 6.648609e-01, 1.178162e+00, 8.423791e-02, 7.632334e-01, 1.693460e+00, 1.326586e+00, 3.573324e-01, 8.351618e-01, 5.736311e-01, 5.821539e-01, 1.713469e-01, 7.601583e-01, 7.931477e-01,
6.000000e-01	2.724952e-01, 7.525605e-01, 7.946200e-01, 1.768740e+00, 1.715956e+00, 2.091539e-01, 5.973612e-01, 5.500348e-01, 1.066548e+00, 4.943642e-02, 4.616225e-01, 1.878597e+00, 9.882042e-01, 4.579116e-01, 6.991036e-01, 3.909141e-01, 4.844980e-01, 2.107322e-01, 8.259689e-01, 4.835430e-01,
8.000000e-01	2.253618e-01, 4.457310e-01, 5.787451e-01, 1.528220e+00, 1.317271e+00, 1.294920e-01, 3.948958e-01, 5.638655e-01, 7.929721e-01, 2.943263e-02, 2.642533e-01, 2.010153e+00, 7.569059e-01, 5.671681e-01, 4.300484e-01, 2.488041e-01, 6.583655e-01, 3.020535e-01, 8.472540e-01, 4.055420e-01,
1.000000e+00	1.236765e-01, 2.971515e-01, 5.180822e-01, 1.294323e+00, 1.106407e+00, 9.987245e-02, 2.896829e-01, 7.076165e-01, 9.333433e-01, 1.410017e-02, 1.503793e-01, 1.902549e+00, 5.680522e-01, 7.679905e-01, 3.446242e-01, 1.858290e-01, 6.817834e-01, 2.795082e-01, 1.269097e+00, 2.430552e-01,
1.200000e+00	1.293478e-01, 2.300297e-01, 4.668042e-01, 9.748159e-01, 9.256559e-01, 6.032262e-02, 3.052483e-01, 6.831093e-01, 8.126045e-01, 9.664305e-03, 1.001059e-01, 1.636839e+00, 5.798492e-01, 9.140048e-01, 3.308281e-01, 1.177560e-01, 7.374514e-01, 4.289219e-01, 1.211393e+00, 1.951597e-01,
1.400000e+00	8.322984e-02, 1.279708e-01, 3.152772e-01, 8.133591e-01, 9.844015e-01, 5.850284e-02, 3.081733e-01, 5.866764e-01, 8.573577e-01, 7.515541e-03, 5.874206e-02, 1.221668e+00, 5.017316e-01, 6.990451e-01, 2.794756e-01, 8.198321e-02, 6.978996e-01, 4.588654e-01, 1.280494e+00, 8.080404e-02,
1.600000e+00	7.304208e-02, 7.573271e-02, 2.335722e-01, 6.654154e-01, 9.958252e-01, 3.362065e-02, 3.555337e-01, 5.782150e-01, 7.180988e-01, 5.843917e-03, 2.715618e-02, 1.272234e+00, 4.181577e-01, 9.041393e-01, 2.159919e-01, 4.416332e-02, 7.811103e-01, 4.968208e-01, 1.709896e+00, 6.085239e-02,
1.800000e+00	5.904492e-02, 5.011939e-02, 1.924799e-01, 3.962737e-01, 8.632077e-01, 2.271070e-02, 3.251259e-01, 6.927518e-01, 7.480095e-01, 6.117948e-03, 2.079279e-02, 1.111747e+00, 3.820902e-01, 9.151669e-01, 1.811627e-01, 3.139269e-02, 8.059604e-01, 5.645874e-01, 1.556670e+00, 4.066227e-02,
2.000000e+00	3.739918e-02, 2.630827e-02, 1.521130e-01, 3.504965e-01, 6.484224e-01, 1.675638e-02, 4.211497e-01, 7.120259e-01, 6.267779e-01, 7.515770e-03, 1.476618e-02, 8.228310e-01, 4.666462e-01, 8.364304e-01, 1.516043e-01, 1.978744e-02, 7.445452e-01, 5.197746e-01, 1.904697e+00, 3.355123e-02,
0.000000e+00	2.502270e+00, 2.607510e+00, 2.496567e+00, 1.784039e+00, 6.790056e-03, 2.633588e-01, 2.308517e+00, 1.641966e+00, 1.134447e+00, 3.374772e+00, 7.727757e-04, 2.210793e+00, 1.099981e+00, 3.726503e-01, 2.511220e-01, 6.191031e-01, 2.034824e+00, 1.334519e+00, 2.534262e+00, 1.229519e+00,
2.000000e-01	1.536472e+00, 1.596365e+00, 2.055533e+00, 1.325834e+00, 3.039318e-01, 5.154226e-01, 1.718147e+00, 1.172861e+00, 1.059526e+00, 1.607102e+00, 9.005627e-02, 1.343421e+00, 7.324456e-01, 2.705384e-01, 4.441887e-01, 4.070549e-01, 1.533839e+00, 8.484452e-01, 2.076367e+00, 1.132519e+00,
4.000000e-01	1.383343e+00, 8.932200e-01, 1.901733e+00, 1.154946e+00, 5.095431e-01, 7.265045e-01, 1.298023e+00, 8.255740e-01, 9.549467e-01, 9.166660e-01, 8.127427e-02, 1.049583e+00, 4.449935e-01, 1.416870e-01, 4.734848e-01, 2.972064e-01, 1.466246e+00, 6.373355e-01, 1.808630e+00, 1.406359e+00,
6.000000e-01	1.078424e+00, 5.778917e-01, 1.541326e+00, 1.075992e+00, 7.370269e-01, 7.965333e-01, 9.112121e-01, 8.514394e-01, 7.717508e-01, 4.848967e-01, 4.288174e-02, 9.864963e-01, 4.090815e-01, 9.563301e-02, 4.299782e-01, 2.164989e-01, 1.154175e+00, 6.544549e-01, 1.640291e+00, 1.392729e+00,
8.000000e-01	9.470031e-01, 2.821837e-01, 1.650825e+00, 7.791770e-01, 7.249200e-01, 5.178660e-01, 5.588266e-01, 7.511853e-01, 7.179645e-01, 3.304069e-01, 3.328263e-02, 7.595948e-01, 3.791369e-01, 7.540520e-02, 5.901672e-01, 2.097002e-01, 1.265148e+00, 6.574915e-01, 1.944058e+00, 1.101106e+00,
1.000000e+00	6.475730e-01, 2.156591e-01, 1.132070e+00, 5.346552e-01, 8.072868e-01, 4.167065e-01, 5.754684e-01, 7.342242e-01, 7.519459e-01, 1.421445e-01, 2.243323e-02, 7.724459e-01, 4.217905e-01, 1.707275e-01, 6.003183e-01, 1.365921e-01, 1.315231e+00, 5.463221e-01, 1.829822e+00, 7.549735e-01,
1.200000e+00	5.500624e-01, 1.426474e-01, 9.299792e-01, 4.467694e-01, 1.068846e+00, 3.109771e-01, 3.381031e-01, 6.451296e-01, 7.323018e-01, 8.600784e-02, 1.663239e-02, 6.618275e-01, 3.839919e-01, 4.865291e-01, 5.110375e-01, 8.184682e-02, 9.796284e-01, 4.291606e-01, 1.882874e+00, 4.795765e-01,
1.400000e+00	4.956426e-01, 8.724397e-02, 7.695579e-01, 3.197977e-01, 1.034296e+00, 2.119654e-01, 3.242560e-01, 5.909269e-01, 6.994188e-01, 5.913782e-02, 1.113548e-02, 8.643713e-01, 4.947369e-01, 5.982894e-01, 4.486445e-01, 5.070066e-02, 8.899767e-01, 6.416568e-01, 1.742478e+00, 2.802559e-01,
1.600000e+00	3.298380e-01, 5.729438e-02, 5.895783e-01, 2.648902e-01, 1.041157e+00, 1.287869e-01, 2.684031e-01, 7.162882e-01, 8.064952e-01, 4.183076e-02, 7.988107e-03, 7.806302e-01, 3.876995e-01, 7.191384e-01, 3.526854e-01, 3.933480e-02, 9.177357e-01, 5.411269e-01, 1.949164e+00, 1.989899e-01,
1.800000e+00	2.071477e-01, 3.597779e-02, 4.798422e-01, 2.462790e-01, 9.830840e-01, 1.102431e-01, 2.898770e-01, 7.262336e-01, 5.645539e-01, 2.597235e-02, 7.018811e-03, 1.059694e+00, 4.103558e-01, 7.741590e-01, 2.944037e-01, 2.982450e-02, 8.247021e-01, 6.773460e-01, 1.913558e+00, 1.542488e-01,
2.000000e+00	1.785184e-01, 2.303489e-02, 3.660912e-01, 1.321077e-01, 1.308814e+00, 6.625476e-02, 3.220474e-01, 6.536193e-01, 7.722331e-01, 1.853234e-02, 6.521489e-03, 1.159545e+00, 4.014067e-01, 9.709740e-01, 2.870692e-01, 1.817009e-02, 6.217212e-01, 5.728940e-01, 1.877886e+00, 8.986023e-02,
0.000000e+00	2.530977e+00, 2.980472e-02, 2.866628e+00, 2.613820e+00, 2.496665e+00, 9.060995e-01, 1.191425e+00, 1.765528e+00, 9.440190e-03, 2.501586e+00, 1.562237e+00, 7.147687e-01, 1.375752e-01, 1.507272e+00, 1.379402e+00, 3.390414e+00, 4.493829e-01, 1.757701e+00, 4.969659e-01, 1.449562e+00,
2.000000e-01	2.159701e+00, 2.651605e-01, 2.189461e+00, 2.554982e+00, 2.058379e+00, 8.907006e-01, 1.080651e+00, 9.918408e-01, 3.537796e-02, 1.481480e+00, 1.000225e+00, 9.719362e-01, 9.143976e-02, 1.183240e+00, 1.241745e+00, 1.797064e+00, 5.862778e-01, 1.400395e+00, 9.188946e-01, 1.291234e+00,
4.000000e-01	1.572604e+00, 2.979171e-01, 1.426573e+00, 1.948032e+00, 1.977709e+00, 7.363052e-01, 1.174760e+00, 5.945397e-01, 1.646637e-01, 9.473178e-01, 6.763939e-01, 1.126209e+00, 1.079728e-01, 6.841967e-01, 7.829421e-01, 1.441894e+00, 5.609678e-01, 1.106162e+00, 1.298853e+00, 1.289029e+00,
6.000000e-01	1.439344e+00, 2.268985e-01, 1.689440e+00, 2.194330e+00, 1.669425e+00, 7.411264e-01, 7.339514e-01, 6.213685e-01, 2.596144e-01, 4.872192e-01, 4.886556e-01, 1.419293e+00, 1.524277e-01, 4.603112e-01, 7.103854e-01, 1.080745e+00, 7.167238e-01, 9.484040e-01, 1.289818e+00, 1.285378e+00,
8.000000e-01	1.270368e+00, 1.450571e-01, 1.332345e+00, 2.293010e+00, 1.871753e+00, 5.532153e-01, 5.399068e-01, 6.289637e-01, 3.571093e-01, 3.935351e-01, 3.576310e-01, 1.234916e+00, 2.985686e-01, 3.027390e-01, 5.315019e-01, 6.652473e-01, 8.839667e-01, 8.264360e-01, 1.393433e+00, 8.123889e-01,
1.000000e+00	1.272642e+00, 7.728915e-02, 1.173310e+00, 1.575738e+00, 1.719654e+00, 4.836688e-01, 5.129143e-01, 6.419074e-01, 5.315871e-01, 2.393359e-01, 2.117041e-01, 1.527936e+00, 3.370491e-01, 4.242751e-01, 4.021160e-01, 5.181663e-01, 8.767586e-01, 8.233610e-01, 1.438485e+00, 7.844655e-01,
1.200000e+00	9.500731e-01, 5.460323e-02, 9.504009e-01, 1.127905e+00, 1.577181e+00, 3.164584e-01, 3.300805e-01, 5.938052e-01, 6.382460e-01, 1.453869e-01, 1.632061e-01, 1.304552e+00, 4.291106e-01, 4.641473e-01, 4.018244e-01, 3.110925e-01, 8.689955e-01, 6.044106e-01, 1.503164e+00, 4.802667e-01,
1.400000e+00	7.100284e-01, 2.869532e-02, 6.712283e-01, 9.455519e-01, 1.847179e+00, 2.178950e-01, 2.561608e-01, 6.882534e-01, 7.343602e-01, 1.063835e-01, 8.527856e-02, 1.502964e+00, 4.369816e-01, 7.463099e-01, 3.870754e-01, 1.972403e-01, 9.731243e-01, 6.526887e-01, 1.498963e+00, 3.051301e-01,
1.600000e+00	5.508239e-01, 1.956083e-02, 4.664314e-01, 8.443730e-01, 1.460926e+00, 1.373972e-01, 2.255750e-01, 7.221843e-01, 7.680808e-01, 5.453741e-02, 5.279775e-02, 1.866694e+00, 4.071093e-01, 7.767227e-01, 3.151755e-01, 1.230592e-01, 8.634339e-01, 5.500169e-01, 1.504615e+00, 2.093570e-01,
1.800000e+00	4.389170e-01, 1.375618e-02, 4.183593e-01, 6.176706e-01, 1.427901e+00, 8.580890e-02, 2.681646e-01, 6.244266e-01, 6.624493e-01, 3.898478e-02, 3.284317e-02, 1.544935e+00, 3.851489e-01, 7.092087e-01, 2.887626e-01, 7.634688e-02, 7.449928e-01, 6.180417e-01, 1.788957e+00, 1.202551e-01,
2.000000e+00	2.843500e-01, 8.093866e-03, 3.457306e-01, 5.011855e-01, 1.567163e+00, 8.452802e-02, 2.302996e-01, 6.603341e-01, 6.051986e-01, 2.987988e-02, 2.375628e-02, 1.861493e+00, 4.630722e-01, 1.015098e+00, 2.632980e-01, 5.294938e-02, 8.865315e-01, 5.561899e-01, 1.747176e+00, 8.938190e-02,
0.000000e+00	1.730114e+00, 5.301919e-01, 7.135195e-01, 5.849802e-01, 1.246355e+00, 1.197729e+00, 1.098471e+00, 1.176601e+00, 7.185778e-01, 1.417638e+00, 1.549075e-01, 1.277016e-01, 2.075666e+00, 1.249159e+00, 3.288372e-01, 2.969839e+00, 1.596675e+00, 1.747602e+00, 1.291830e-01, 2.063136e+00,
2.000000e-01	1.262004e+00, 2.953239e-01, 6.427281e-01, 8.338878e-01, 1.053065e+00, 1.260621e+00, 1.036608e+00, 7.517011e-01, 7.384315e-01, 8.525630e-01, 3.185028e-01, 5.951036e-01, 1.290922e+00, 1.121893e+00, 4.054103e-01, 2.495309e+00, 1.385384e+00, 1.420104e+00, 4.189338e-01, 1.225160e+00,
4.000000e-01	1.275229e+00, 1.737278e-01, 6.354742e-01, 1.026044e+00, 1.098949e+00, 1.150818e+00, 8.976408e-01, 7.408249e-01, 6.294664e-01, 5.296825e-01, 4.029907e-01, 7.052252e-01, 9.868345e-01, 9.736629e-01, 4.931538e-01, 1.448296e+00, 1.024143e+00, 9.240269e-01, 8.601019e-01, 1.133824e+00,
6.000000e-01	1.220033e+00, 1.211066e-01, 5.008357e-01, 7.801578e-01, 1.146012e+00, 8.074573e-01, 9.452152e-01, 6.121614e-01, 7.204272e-01, 3.141488e-01, 2.648849e-01, 8.334443e-01, 7.872159e-01, 8.334738e-01, 4.494432e-01, 1.183504e+00, 7.919429e-01, 9.599381e-01, 1.058347e+00, 6.826690e-01,
8.000000e-01	1.070265e+00, 6.923412e-02, 5.100249e-01, 5.771355e-01, 1.100123e+00, 6.425317e-01, 6.925968e-01, 6.308689e-01, 7.714275e-01, 2.091638e-01, 1.683691e-01, 9.368911e-01, 5.880698e-01, 1.132776e+00, 4.410719e-01, 7.969048e-01, 8.403723e-01, 7.023821e-01, 1.259398e+00, 4.470013e-01,
1.000000e+00	8.859267e-01, 5.478720e-02, 4.190195e-01, 4.427295e-01, 1.322740e+00, 4.910609e-01, 6.972114e-01, 6.364660e-01, 6.547992e-01, 1.431445e-01, 1.233515e-01, 1.171333e+00, 4.967204e-01, 8.975623e-01, 3.480204e-01, 6.381735e-01, 9.800056e-01, 7.205398e-01, 1.273185e+00, 3.783743e-01,
1.200000e+00	6.317380e-01, 3.173579e-02, 3.350994e-01, 3.366812e-01, 1.160281e+00, 3.347492e-01, 7.301847e-01, 7.515445e-01, 6.663036e-01, 8.398963e-02, 6.567456e-02, 1.279433e+00, 5.032773e-01, 9.230363e-01, 2.965730e-01, 4.433194e-01, 7.880115e-01, 6.724204e-01, 1.463726e+00, 1.719352e-01,
1.400000e+00	5.425568e-01, 2.029672e-02, 3.059542e-01, 3.208316e-01, 1.295291e+00, 1.891126e-01, 6.441473e-01, 7.279555e-01, 6.525573e-01, 5.703964e-02, 4.436031e-02, 1.376535e+00, 4.274565e-01, 8.735941e-01, 2.667424e-01, 2.243011e-01, 7.921851e-01, 6.250621e-01, 1.506119e+00, 1.302267e-01,
1.600000e+00	3.586884e-01, 1.388728e-02, 2.518807e-01, 2.160723e-01, 1.259470e+00, 1.710417e-01, 5.737889e-01, 5.438541e-01, 7.365788e-01, 4.127602e-02, 2.760050e-02, 1.379415e+00, 4.316306e-01, 8.366195e-01, 2.506820e-01, 1.299079e-01, 7.014013e-01, 5.492693e-01, 1.757995e+00, 1.014205e-01,
1.800000e+00	2.728875e-01, 8.517588e-03, 2.548913e-01, 1.810859e-01, 1.342030e+00, 9.788781e-02, 5.747937e-01, 5.673164e-01, 7.762057e-01, 2.606465e-02, 2.104809e-02, 1.482451e+00, 4.432421e-01, 1.068324e+00, 2.221592e-01, 9.843691e-02, 8.315769e-01, 4.787553e-01, 1.479225e+00, 5.591061e-02,
2.000000e+00	1.893067e-01, 5.382345e-03, 2.083210e-01, 1.591219e-01, 1.291876e+00, 7.209258e-02, 7.107420e-01, 7.621088e-01, 5.525650e-01, 2.071286e-02, 1.491786e-02, 1.816811e+00, 4.637714e-01, 9.162144e-01, 2.189001e-01, 6.893430e-02, 7.341802e-01, 5.567232e-01, 1.766121e+00, 3.887885e-02,
0.000000e+00	2.032823e+00, 3.582900e-01, 1.879623e+00, 3.052943e+00, 8.648873e-01, 1.324865e+00, 1.429210e+00, 1.116767e+00, 8.483119e-01, 2.014689e+00, 2.665809e+00, 1.257816e+00, 6.051148e-01, 8.398254e-01, 2.225260e+00, 2.353652e-01, 1.083077e+00, 2.811637e+00, 9.368380e-01, 1.020513e+00,
2.000000e-01	1.702353e+00, 7.101518e-01, 1.739727e+00, 2.733516e+00, 1.063696e+00, 1.151168e+00, 1.073503e+00, 7.879564e-01, 4.756690e-01, 1.524021e+00, 1.921931e+00, 1.124300e+00, 3.842058e-01, 5.878359e-01, 2.370642e+00, 3.854431e-01, 6.844164e-01, 1.384936e+00, 1.068351e+00, 1.208439e+00,
4.000000e-01	1.308922e+00, 8.598357e-01, 1.242840e+00, 2.382129e+00, 1.229806e+00, 9.730286e-01, 7.923086e-01, 5.814588e-01, 3.330547e-01, 9.131820e-01, 1.425206e+00, 8.842586e-01, 3.168084e-01, 3.935681e-01, 1.555222e+00, 5.317071e-01, 3.777696e-01, 1.494103e+00, 1.226014e+00, 1.282119e+00,
6.000000e-01	1.374614e+00, 7.179575e-01, 9.542580e-01, 1.894719e+00, 1.347420e+00, 7.024174e-01, 5.116374e-01, 5.530001e-01, 2.200313e-01, 6.435200e-01, 9.266934e-01, 1.191729e+00, 2.737476e-01, 2.787346e-01, 1.158813e+00, 3.291663e-01, 4.447593e-01, 1.104627e+00, 1.384055e+00, 8.808800e-01,
8.000000e-01	1.317056e+00, 4.725076e-01, 8.186841e-01, 1.304616e+00, 1.193583e+00, 4.624747e-01, 5.172534e-01, 4.814860e-01, 2.982477e-01, 3.503394e-01, 5.274889e-01, 1.177732e+00, 2.956283e-01, 3.419330e-01, 9.334593e-01, 2.644974e-01, 3.750098e-01, 8.967548e-01, 1.428647e+00, 5.522479e-01,
1.000000e+00	1.058294e+00, 2.697142e-01, 6.821992e-01, 1.153305e+00, 1.309234e+00, 3.529447e-01, 4.243637e-01, 6.893125e-01, 3.329504e-01, 2.579199e-01, 3.490983e-01, 1.111812e+00, 3.061817e-01, 6.409904e-01, 5.784709e-01, 1.983507e-01, 5.645980e-01, 8.074163e-01, 1.724223e+00, 4.608355e-01,
1.200000e+00	9.629902e-01, 1.847077e-01, 6.334686e-01, 8.579143e-01, 1.461225e+00, 2.346775e-01, 3.057134e-01, 4.721499e-01, 4.686611e-01, 1.625777e-01, 2.194908e-01, 1.438722e+00, 3.859635e-01, 7.587198e-01, 4.547635e-01, 1.261008e-01, 5.979910e-01, 6.966474e-01, 1.721677e+00, 2.928130e-01,
1.400000e+00	8.011608e-01, 1.178477e-01, 4.721423e-01, 8.036299e-01, 1.294551e+00, 1.778593e-01, 2.992732e-01, 8.543121e-01, 5.142804e-01, 1.000248e-01, 1.650429e-01, 1.498707e+00, 4.193823e-01, 9.642170e-01, 3.481669e-01, 8.131830e-02, 6.307342e-01, 6.255955e-01, 1.675264e+00, 2.003316e-01,
1.600000e+00	4.982780e-01, 6.672810e-02, 4.642229e-01, 5.776861e-01, 1.525243e+00, 1.322616e-01, 2.905285e-01, 6.475551e-01, 7.111590e-01, 6.352482e-02, 8.703682e-02, 1.526896e+00, 3.902429e-01, 8.238463e-01, 3.163301e-01, 5.086304e-02, 7.102566e-01, 5.698973e-01, 1.793579e+00, 1.329891e-01,
1.800000e+00	4.155008e-01, 4.213293e-02, 2.912740e-01, 3.957262e-01, 1.230460e+00, 8.176533e-02, 3.509447e-01, 6.270520e-01, 7.172800e-01, 4.201482e-02, 5.018000e-02, 1.680932e+00, 4.329780e-01, 8.537046e-01, 2.822812e-01, 4.017034e-02, 7.138631e-01, 7.258623e-01, 1.875629e+00, 8.405144e-02,
2.000000e+00	3.033498e-01, 3.434256e-02, 2.582378e-01, 2.852128e-01, 1.192830e+00, 5.776262e-02, 4.072292e-01, 5.482236e-01, 5.654384e-01, 3.491726e-02, 3.496964e-02, 1.555714e+00, 4.742755e-01, 9.900855e-01, 2.269047e-01, 2.395166e-02, 7.175342e-01, 5.333784e-01, 1.871717e+00, 5.631387e-02,
0.000000e+00	1.943011e+00, 1.994689e+00, 6.063794e-01, 1.851784e+00, 1.167448e+00, 1.830830e+00, 1.756658e+00, 4.491139e-01, 2.577770e+00, 4.570726e-01, 8.310634e-01, 1.360059e+00, 1.216311e+00, 5.541762e-01, 2.457835e-01, 2.317284e+00, 2.157308e+00, 8.453446e-01, 2.818858e+00, 1.675856e+00,
2.000000e-01	1.201650e+00, 1.251793e+00, 7.769254e-01, 1.260267e+00, 1.190502e+00, 1.930688e+00, 1.437490e+00, 3.917492e-01, 1.712645e+00, 3.408900e-01, 4.511952e-01, 1.619963e+00, 7.367898e-01, 3.027683e-01, 4.351783e-01, 1.837443e+00, 1.977796e+00, 4.912135e-01, 1.937652e+00, 1.369475e+00,
4.000000e-01	1.423511e+00, 7.408926e-01, 7.117849e-01, 8.858315e-01, 1.433111e+00, 1.478681e+00, 9.720379e-01, 4.434337e-01, 1.389356e+00, 1.529276e-01, 2.517679e-01, 1.932373e+00, 6.437196e-01, 2.381535e-01, 5.425950e-01, 1.182981e+00, 1.464780e+00, 2.877418e-01, 2.157710e+00, 1.732444e+00,
6.000000e-01	9.199928e-01, 4.277800e-01, 6.721151e-01, 8.252037e-01, 1.189775e+00, 1.126628e+00, 7.038246e-01, 5.443104e-01, 1.280966e+00, 8.268772e-02, 1.389588e-01, 1.743262e+00, 5.243455e-01, 3.077874e-01, 5.836073e-01, 1.327305e+00, 1.178879e+00, 2.328435e-01, 1.889671e+00, 1.067155e+00,
8.000000e-01	8.595774e-01, 3.172467e-01, 6.334340e-01, 6.249552e-01, 1.390155e+00, 9.568385e-01, 6.025955e-01, 6.186125e-01, 9.552647e-01, 4.699798e-02, 8.672815e-02, 1.794892e+00, 4.449410e-01, 4.540378e-01, 4.657815e-01, 9.168318e-01, 9.620368e-01, 2.158378e-01, 1.589534e+00, 7.949633e-01,
1.000000e+00	6.015430e-01, 1.856692e-01, 4.637197e-01, 4.478935e-01, 1.317846e+00, 6.602906e-01, 3.888424e-01, 6.286292e-01, 8.070818e-01, 2.937012e-02, 4.481127e-02, 1.853636e+00, 4.388953e-01, 7.464809e-01, 5.944394e-01, 8.261754e-01, 1.167045e+00, 2.959059e-01, 2.124138e+00, 5.803428e-01,
1.200000e+00	4.346043e-01, 1.016234e-01, 4.380906e-01, 3.344051e-01, 1.385234e+00, 4.886026e-01, 3.752364e-01, 6.102784e-01, 5.717856e-01, 1.606512e-02, 3.187624e-02, 1.584863e+00, 3.838238e-01, 8.437479e-01, 4.666967e-01, 4.243782e-01, 6.564171e-01, 3.577326e-01, 1.822155e+00, 4.138121e-01,
1.400000e+00	3.402662e-01, 7.585502e-02, 3.555627e-01, 2.747443e-01, 1.278660e+00, 3.187214e-01, 4.317425e-01, 6.175924e-01, 8.097552e-01, 9.035164e-03, 1.798261e-02, 1.663496e+00, 5.154287e-01, 9.833078e-01, 3.478102e-01, 2.856978e-01, 7.444171e-01, 4.326912e-01, 2.013112e+00, 2.342093e-01,
1.600000e+00	2.705657e-01, 4.152095e-02, 2.605916e-01, 2.268265e-01, 1.232754e+00, 2.386266e-01, 3.400482e-01, 6.407423e-01, 8.208119e-01, 7.754544e-03, 8.489745e-03, 1.686136e+00, 4.117576e-01, 8.790040e-01, 2.549921e-01, 2.213774e-01, 6.001741e-01, 4.319924e-01, 1.790574e+00, 1.848852e-01,
1.800000e+00	1.970096e-01, 2.879315e-02, 2.071528e-01, 1.813106e-01, 1.190688e+00, 1.652798e-01, 4.210726e-01, 6.122827e-01, 7.837876e-01, 5.552780e-03, 7.657300e-03, 1.401611e+00, 3.753496e-01, 7.122686e-01, 2.918084e-01, 1.332107e-01, 7.950923e-01, 4.679529e-01, 1.657725e+00, 1.334423e-01,
2.000000e+00	1.829049e-01, 1.674924e-02, 1.757746e-01, 1.360730e-01, 1.370932e+00, 1.180267e-01, 3.757907e-01, 5.532446e-01, 7.414450e-01, 7.410320e-03, 4.971607e-03, 1.966250e+00, 4.479761e-01, 7.734424e-01, 2.291818e-01, 8.801468e-02, 6.721311e-01, 5.007747e-01, 2.007257e+00, 7.223351e-02,
0.000000e+00	1.047618e-01, 2.676891e+00, 2.412116e+00, 2.757600e+00, 2.746528e+00, 2.485247e+00, 2.479528e+00, 1.789743e+00, 2.790147e+00, 1.422695e+00, 2.080969e+00, 1.028063e+00, 1.081857e+00, 1.828280e+00, 1.510606e+00, 9.392584e-01, 1.784505e+00, 2.355921e+00, 1.892214e+00, 2.393952e+00,
2.000000e-01	2.477447e-01, 2.184332e+00, 2.052227e+00, 2.291188e+00, 2.190523e+00, 2.834020e+00, 1.839425e+00, 1.160655e+00, 1.689842e+00, 1.061710e+00, 1.087212e+00, 1.239722e+00, 7.261144e-01, 1.190811e+00, 1.052263e+00, 1.078854e+00, 1.565334e+00, 1.007293e+00, 1.904554e+00, 1.730968e+00,
4.000000e-01	4.451075e-01, 1.246151e+00, 1.937805e+00, 2.629380e+00, 1.882754e+00, 2.137826e+00, 1.361229e+00, 8.095957e-01, 1.113946e+00, 7.031822e-01, 8.058722e-01, 1.474145e+00, 5.632652e-01, 7.138960e-01, 1.122096e+00, 1.132689e+00, 1.374344e+00, 8.424392e-01, 1.254330e+00, 1.401894e+00,
6.000000e-01	5.716334e-01, 8.690256e-01, 1.986584e+00, 1.920972e+00, 1.061539e+00, 1.538537e+00, 1.117407e+00, 6.692615e-01, 8.522411e-01, 3.695028e-01, 4.527087e-01, 1.540949e+00, 4.938858e-01, 4.088159e-01, 9.891927e-01, 1.043958e+00, 1.038088e+00, 5.611112e-01, 1.252705e+00, 1.397135e+00,
8.000000e-01	5.949882e-01, 5.369076e-01, 1.677197e+00, 1.658693e+00, 9.767519e-01, 1.791226e+00, 8.510672e-01, 7.766049e-01, 6.898539e-01, 1.901166e-01, 2.981182e-01, 1.350247e+00, 5.233468e-01, 2.975356e-01, 9.030842e-01, 1.079232e+00, 1.266751e+00, 5.420333e-01, 1.379754e+00, 1.470885e+00,
1.000000e+00	6.631740e-01, 3.398602e-01, 1.351818e+00, 1.632945e+00, 7.146993e-01, 1.361377e+00, 6.978855e-01, 6.909431e-01, 6.913447e-01, 9.811194e-02, 1.735609e-01, 1.415062e+00, 5.153798e-01, 2.021946e-01, 6.836533e-01, 7.999177e-01, 8.458251e-01, 6.510538e-01, 1.330684e+00, 1.394609e+00,
1.200000e+00	7.937496e-01, 2.238828e-01, 9.773412e-01, 1.219165e+00, 1.009659e+00, 9.008435e-01, 4.199321e-01, 7.769418e-01, 5.730049e-01, 7.921117e-02, 8.875845e-02, 1.027325e+00, 4.422557e-01, 1.757598e-01, 6.754029e-01, 8.000938e-01, 9.224071e-01, 5.446721e-01, 1.770560e+00, 1.140140e+00,
1.400000e+00	7.783988e-01, 1.302554e-01, 8.219164e-01, 9.223325e-01, 1.016497e+00, 6.048108e-01, 3.358511e-01, 6.463343e-01, 6.289133e-01, 4.126989e-02, 6.794961e-02, 9.630131e-01, 4.132591e-01, 3.391718e-01, 5.423511e-01, 4.781746e-01, 8.197854e-01, 4.584746e-01, 1.641255e+00, 8.270299e-01,
1.600000e+00	6.890938e-01, 7.414677e-02, 8.012308e-01, 6.984559e-01, 1.165175e+00, 3.923009e-01, 2.842424e-01, 5.879730e-01, 5.638669e-01, 2.913922e-02, 3.422307e-02, 1.013636e+00, 3.293073e-01, 4.422272e-01, 5.056866e-01, 3.422346e-01, 9.401075e-01, 5.211104e-01, 1.590136e+00, 4.943718e-01,
1.800000e+00	5.391501e-01, 5.353496e-02, 5.545087e-01, 5.754340e-01, 1.067352e+00, 3.108999e-01, 2.183785e-01, 6.880606e-01, 6.427488e-01, 2.446766e-02, 2.345478e-02, 9.572663e-01, 4.314354e-01, 5.949982e-01, 3.237895e-01, 2.560375e-01, 7.418633e-01, 5.944019e-01, 1.801640e+00, 2.881032e-01,
2.000000e+00	3.920927e-01, 3.135652e-02, 4.383331e-01, 4.285709e-01, 1.073351e+00, 2.210421e-01, 2.373683e-01, 5.998440e-01, 7.401298e-01, 1.824539e-02, 1.623259e-02, 9.805561e-01, 3.517976e-01, 8.840271e-01, 3.342056e-01, 1.521372e-01, 7.987050e-01, 5.625333e-01, 1.886573e+00, 2.381226e-01,
0.000000e+00	3.201678e+00, 2.605380e+00, 1.017361e+00, 2.371124e+00, 2.572984e+00, 1.676986e+00, 2.664005e+00, 1.399093e+00, 1.876152e+00, 3.477145e-01, 8.438941e-01, 7.585466e-01, 1.484745e+00, 1.273008e+00, 2.123607e+00, 1.801513e+00, 1.599149e+00, 1.570167e+00, 2.776350e-01, 2.829879e-01,
2.000000e-01	2.264236e+00, 1.572422e+00, 1.054026e+00, 2.831130e+00, 2.912487e+00, 1.371701e+00, 2.214469e+00, 1.349867e+00, 1.539136e+00, 2.756143e-01, 6.568522e-01, 9.955228e-01, 1.167015e+00, 9.775909e-01, 2.030264e+00, 1.269074e+00, 9.087065e-01, 8.617643e-01, 2.784551e-01, 6.539784e-01,
4.000000e-01	1.967206e+00, 1.070241e+00, 1.086099e+00, 2.660362e+00, 2.594229e+00, 1.203518e+00, 2.163883e+00, 1.058553e+00, 7.619477e-01, 1.637004e-01, 3.355866e-01, 1.248314e+00, 7.766937e-01, 9.960070e-01, 1.492396e+00, 1.275312e+00, 7.195110e-01, 6.486019e-01, 2.922595e-01, 7.569495e-01,
6.000000e-01	1.332447e+00, 5.697172e-01, 1.148169e+00, 1.774218e+00, 2.175320e+00, 1.132886e+00, 1.685640e+00, 9.273577e-01, 5.660157e-01, 1.152445e-01, 1.916567e-01, 1.481386e+00, 5.853907e-01, 9.781855e-01, 1.202836e+00, 9.462775e-01, 5.120224e-01, 6.021678e-01, 5.634034e-01, 8.864840e-01,
8.000000e-01	1.569577e+00, 3.809368e-01, 1.221802e+00, 2.746347e+00, 1.916077e+00, 1.155093e+00, 1.243571e+00, 1.013749e+00, 5.123761e-01, 8.239637e-02, 1.460528e-01, 1.302530e+00, 6.137026e-01, 7.366113e-01, 8.801712e-01, 1.025858e+00, 6.302041e-01, 6.069911e-01, 9.006446e-01, 1.021458e+00,
1.000000e+00	1.337169e+00, 2.386425e-01, 1.078485e+00, 2.047162e+00, 1.622360e+00, 1.163494e+00, 1.092993e+00, 7.180528e-01, 5.863960e-01, 3.823866e-02, 8.169517e-02, 1.569682e+00, 4.749358e-01, 5.484740e-01, 5.748037e-01, 8.840751e-01, 6.238038e-01, 6.203899e-01, 1.130779e+00, 9.137446e-01,
1.200000e+00	1.116749e+00, 1.364366e-01, 9.872971e-01, 2.115470e+00, 1.660609e+00, 7.340432e-01, 7.999374e-01, 6.631885e-01, 6.471177e-01, 3.653171e-02, 4.366051e-02, 1.728091e+00, 4.666660e-01, 6.215209e-01, 4.806695e-01, 6.695007e-01, 6.420977e-01, 6.831780e-01, 1.256140e+00, 7.834048e-01,
1.400000e+00	8.060059e-01, 7.662572e-02, 8.134790e-01, 1.298567e+00, 1.617508e+00, 5.549381e-01, 7.064145e-01, 6.984478e-01, 6.449212e-01, 2.293147e-02, 3.498993e-02, 1.790577e+00, 4.617861e-01, 7.126093e-01, 3.788240e-01, 4.474642e-01, 7.746345e-01, 5.719897e-01, 1.423721e+00, 5.103087e-01,
1.600000e+00	7.166811e-01, 6.621780e-02, 6.265799e-01, 1.507548e+00, 1.547119e+00, 3.706215e-01, 5.102452e-01, 7.054633e-01, 5.832704e-01, 2.047550e-02, 2.085423e-02, 1.741629e+00, 3.878865e-01, 7.479697e-01, 3.028180e-01, 3.251564e-01, 7.747744e-01, 5.747297e-01, 1.486115e+00, 2.781720e-01,
1.800000e+00	7.516549e-01, 4.030526e-02, 4.468425e-01, 9.439735e-01, 1.502523e+00, 2.477604e-01, 4.553737e-01, 6.415312e-01, 5.978597e-01, 1.676443e-02, 1.556516e-02, 1.762940e+00, 4.275946e-01, 8.763821e-01, 2.599936e-01, 1.889985e-01, 8.448493e-01, 5.184495e-01, 1.591434e+00, 2.833107e-01,
2.000000e+00	5.665597e-01, 2.461971e-02, 4.629045e-01, 8.016589e-01, 1.389092e+00, 2.005596e-01, 4.321422e-01, 6.551783e-01, 6.021538e-01, 1.501306e-02, 1.345021e-02, 1.815312e+00, 4.016738e-01, 7.280580e-01, 2.300307e-01, 1.400005e-01, 6.798200e-01, 6.608613e-01, 1.634590e+00, 1.771087e-01,
0.000000e+00	7.288226e-01, 4.011062e-02, 9.411847e-02, 2.376461e+00, 1.296025e+00, 1.035363e+00, 2.394309e+00, 2.069715e-01, 1.081469e+00, 1.324643e+00, 2.507757e-01, 9.152643e-01, 3.017033e+00, 7.983477e-01, 7.914221e-01, 2.734448e+00, 2.599379e+00, 8.034855e-01, 8.040744e-01, 3.894377e-01,
2.000000e-01	7.267709e-01, 3.268440e-02, 3.046371e-01, 2.387439e+00, 9.311715e-01, 1.020747e+00, 2.008851e+00, 3.226934e-01, 9.301984e-01, 6.903152e-01, 1.360174e-01, 9.934864e-01, 1.720680e+00, 7.613516e-01, 8.133078e-01, 1.793784e+00, 1.783453e+00, 5.142634e-01, 1.063839e+00, 2.835030e-01,
4.000000e-01	6.530088e-01, 1.929322e-02, 6.026084e-01, 1.673314e+00, 9.699221e-01, 9.538395e-01, 1.635822e+00, 4.330257e-01, 7.309106e-01, 4.020553e-01, 7.906144e-02, 1.014418e+00, 1.093277e+00, 9.115473e-01, 7.644476e-01, 1.454418e+00, 1.393808e+00, 5.062062e-01, 1.156326e+00, 2.190692e-01,
6.000000e-01	6.192957e-01, 1.366935e-02, 6.622121e-01, 1.784878e+00, 8.437244e-01, 9.818601e-01, 1.701053e+00, 4.861872e-01, 6.991576e-01, 2.433150e-01, 5.232526e-02, 9.832461e-01, 8.686064e-01, 1.039433e+00, 7.258828e-01, 8.488230e-01, 1.159945e+00, 5.736461e-01, 1.560017e+00, 1.236769e-01,
8.000000e-01	7.520724e-01, 7.191423e-03, 8.102091e-01, 1.040275e+00, 1.069015e+00, 6.059538e-01, 1.121535e+00, 4.800431e-01, 7.205995e-01, 1.131561e-01, 2.685920e-02, 7.835748e-01, 8.266118e-01, 9.320832e-01, 6.948147e-01, 6.642877e-01, 8.647236e-01, 4.870126e-01, 1.467548e+00, 8.802309e-02,
1.000000e+00	5.855115e-01, 4.863092e-03, 7.021051e-01, 9.188826e-01, 9.526160e-01, 5.324852e-01, 1.017905e+00, 5.911170e-01, 7.025916e-01, 7.718740e-02, 1.753271e-02, 6.937299e-01, 5.839990e-01, 9.502284e-01, 4.831745e-01, 5.164857e-01, 7.081044e-01, 4.884246e-01, 1.947428e+00, 7.233078e-02,
1.200000e+00	5.228160e-01, 3.640979e-03, 7.500903e-01, 7.109360e-01, 1.050493e+00, 3.383347e-01, 9.092696e-01, 6.713552e-01, 6.060647e-01, 3.260649e-02, 1.236505e-02, 9.568003e-01, 4.941088e-01, 9.360237e-01, 4.438179e-01, 2.670191e-01, 7.891440e-01, 4.784095e-01, 1.687054e+00, 4.428684e-02,
1.400000e+00	4.342768e-01, 2.482402e-03, 6.738606e-01, 5.664009e-01, 1.134561e+00, 1.916135e-01, 6.971278e-01, 7.204323e-01, 7.239599e-01, 2.689798e-02, 9.655212e-03, 8.165639e-01, 5.417437e-01, 9.401462e-01, 3.554340e-01, 2.170787e-01, 7.587952e-01, 5.093715e-01, 1.787593e+00, 3.441227e-02,
1.600000e+00	2.906511e-01, 1.640943e-03, 5.210328e-01, 3.723996e-01, 1.284066e+00, 1.754263e-01, 7.940668e-01, 7.145214e-01, 7.003411e-01, 2.308245e-02, 7.127562e-03, 1.003979e+00, 5.213919e-01, 8.783011e-01, 3.478146e-01, 1.208259e-01, 7.973030e-01, 5.166376e-01, 1.832721e+00, 1.816664e-02,
1.800000e+00	2.278092e-01, 1.385601e-03, 4.893221e-01, 3.417385e-01, 1.219733e+00, 1.211746e-01, 8.037239e-01, 7.128906e-01, 6.716927e-01, 1.335417e-02, 7.155110e-03, 1.121168e+00, 4.804078e-01, 8.944975e-01, 2.744433e-01, 9.037246e-02, 8.240958e-01, 4.968154e-01, 1.686156e+00, 1.170212e-02,
2.000000e+00	1.855203e-01, 1.193626e-03, 4.447173e-01, 2.368975e-01, 1.145406e+00, 9.515274e-02, 6.324519e-01, 5.684118e-01, 8.023327e-01, 1.650191e-02, 7.020525e-03, 1.214228e+00, 3.853879e-01, 8.950245e-01, 2.766097e-01, 4.710662e-02, 8.220743e-01, 5.556645e-01, 1.754723e+00, 9.255429e-03,
0.000000e+00	2.807274e+00, 2.699857e+00, 1.107893e+00, 1.331681e+00, 1.310205e+00, 1.231437e+00, 2.726472e+00, 2.127433e+00, 1.521981e+00, 1.575513e+00, 9.425818e-01, 1.369916e+00, 1.001490e+00, 1.134895e+00, 9.106473e-02, 1.505301e+00, 8.461504e-01, 5.365507e-01, 2.114139e+00, 4.075450e-01,
2.000000e-01	2.505134e+00, 1.791592e+00, 1.083278e+00, 1.423080e+00, 1.321018e+00, 1.158619e+00, 1.964432e+00, 1.466357e+00, 1.274470e+00, 1.003050e+00, 4.549967e-01, 1.341641e+00, 7.593314e-01, 9.981491e-01, 1.218465e-01, 1.025789e+00, 8.492533e-01, 3.885375e-01, 1.585237e+00, 4.688085e-01,
4.000000e-01	1.699050e+00, 1.055558e+00, 1.189909e+00, 1.757865e+00, 1.294976e+00, 9.107861e-01, 1.774405e+00, 1.123773e+00, 1.069413e+00, 4.978107e-01, 2.265152e-01, 1.489979e+00, 4.792181e-01, 9.850485e-01, 1.518766e-01, 1.037067e+00, 9.073780e-01, 3.086178e-01, 1.408983e+00, 7.078677e-01,
6.000000e-01	1.265992e+00, 6.403668e-01, 1.127694e+00, 1.608752e+00, 1.539900e+00, 8.558447e-01, 1.645644e+00, 8.246227e-01, 8.565454e-01, 3.086900e-01, 1.344852e-01, 1.485380e+00, 4.948027e-01, 9.744620e-01, 1.445523e-01, 8.184372e-01, 9.084551e-01, 2.655321e-01, 1.628297e+00, 9.475665e-01,
8.000000e-01	1.304680e+00, 4.088199e-01, 1.116115e+00, 1.466854e+00, 1.179316e+00, 1.061362e+00, 1.167979e+00, 8.581928e-01, 8.805319e-01, 1.750194e-01, 8.254465e-02, 1.685030e+00, 4.691681e-01, 7.052722e-01, 1.794564e-01, 7.259604e-01, 7.647512e-01, 3.211108e-01, 1.265350e+00, 8.111546e-01,
1.000000e+00	1.065412e+00, 2.933320e-01, 1.369487e+00, 1.314832e+00, 1.548608e+00, 9.663108e-01, 9.260538e-01, 7.305609e-01, 7.780744e-01, 8.366503e-02, 4.874542e-02, 1.718283e+00, 4.196977e-01, 6.483813e-01, 1.881947e-01, 6.541070e-01, 7.856943e-01, 3.985792e-01, 1.225074e+00, 7.787926e-01,
1.200000e+00	9.866490e-01, 1.523512e-01, 9.174092e-01, 1.290097e+00, 1.492419e+00, 6.076700e-01, 7.114862e-01, 7.275517e-01, 8.682318e-01, 4.745713e-02, 2.316638e-02, 1.600442e+00, 4.505645e-01, 6.606481e-01, 1.522468e-01, 4.321880e-01, 8.535819e-01, 4.635668e-01, 1.697117e+00, 5.377000e-01,
1.400000e+00	6.153318e-01, 9.688541e-02, 7.934952e-01, 7.916998e-01, 1.632496e+00, 5.016264e-01, 6.184541e-01, 6.845455e-01, 7.751688e-01, 3.568592e-02, 1.530194e-02, 1.728824e+00, 3.837172e-01, 7.277837e-01, 1.676935e-01, 2.767809e-01, 8.311565e-01, 4.875694e-01, 1.743197e+00, 3.942021e-01,
1.600000e+00	6.458280e-01, 6.559121e-02, 5.992857e-01, 5.801475e-01, 1.528341e+00, 3.055442e-01, 5.194736e-01, 5.497288e-01, 6.736477e-01, 1.913617e-02, 1.226610e-02, 1.837840e+00, 4.298254e-01, 8.592661e-01, 1.780353e-01, 1.858679e-01, 8.859316e-01, 5.194597e-01, 1.950625e+00, 2.691965e-01,
1.800000e+00	4.411185e-01, 2.967210e-02, 5.056355e-01, 4.913539e-01, 1.380004e+00, 2.260418e-01, 4.356254e-01, 6.318617e-01, 9.055739e-01, 1.198401e-02, 7.910455e-03, 1.709312e+00, 4.312016e-01, 7.678624e-01, 2.045187e-01, 1.485458e-01, 8.467685e-01, 5.569373e-01, 1.399341e+00, 1.596872e-01,
2.000000e+00	3.226870e-01, 2.226574e-02, 4.108582e-01, 3.678786e-01, 1.286847e+00, 1.639265e-01, 5.176234e-01, 7.106664e-01, 8.380821e-01, 1.262564e-02, 6.844686e-03, 1.616816e+00, 3.958034e-01, 8.917243e-01, 2.342784e-01, 7.565397e-02, 8.410060e-01, 4.918555e-01, 1.836547e+00, 1.133559e-01,
