# Supplementary material for: Inference of Vohradský's Models of Genetic Networks by Solving Two-Dimensional Function Optimization Problems
Source: PLoS One. 2013 Dec 30;8(12):e83308. doi: 10.1371/journal.pone.0083308 (PMC3875442; doi:10.1371/journal.pone.0083308)
Supplement: Text S2 — Time-series data used in the ‘Inference in noisy environment’ section (compressed by gzip). (GZ) [file pone.0083308.s002.gz › time_series_data/gene20/100sets/tc.dat514]

Time "G0" "G1" "G2" "G3" "G4" "G5" "G6" "G7" "G8" "G9" "G10" "G11" "G12" "G13" "G14" "G15" "G16" "G17" "G18" "G19"
0.000000e+00	1.116909e+00, 1.930426e+00, 1.753226e+00, 7.451648e-01, 1.101623e+00, 1.963642e+00, 1.001081e+00, 4.667929e-01, 6.547648e-01, 8.932806e-01, 1.599560e+00, 2.220356e+00, 2.300866e+00, 7.624791e-01, 1.974246e+00, 1.991691e-01, 8.285737e-02, 2.482987e+00, 1.043917e-01, 2.844053e+00,
2.000000e-01	1.058703e+00, 2.025592e+00, 1.173119e+00, 5.974895e-01, 7.912760e-01, 1.565304e+00, 5.468562e-01, 7.007297e-01, 3.832590e-01, 1.155005e+00, 1.292455e+00, 1.885228e+00, 1.673849e+00, 5.077974e-01, 2.138986e+00, 3.007424e-01, 5.682459e-02, 2.089756e+00, 2.642321e-01, 1.289329e+00,
4.000000e-01	6.971998e-01, 1.529238e+00, 6.963853e-01, 4.266371e-01, 5.669158e-01, 2.187873e+00, 3.991641e-01, 1.175048e+00, 2.104977e-01, 1.158431e+00, 1.008954e+00, 1.055968e+00, 1.308973e+00, 5.470872e-01, 1.645394e+00, 2.305065e-01, 4.607420e-02, 1.372036e+00, 4.732320e-01, 7.194483e-01,
6.000000e-01	5.624375e-01, 1.439227e+00, 4.860814e-01, 2.689088e-01, 6.430116e-01, 1.366171e+00, 2.130202e-01, 1.080794e+00, 1.453586e-01, 1.274760e+00, 1.006399e+00, 7.018179e-01, 1.455902e+00, 5.207498e-01, 1.407540e+00, 1.492246e-01, 3.449971e-02, 9.232524e-01, 5.678548e-01, 5.703716e-01,
8.000000e-01	4.490972e-01, 1.385874e+00, 2.843207e-01, 2.830134e-01, 4.606289e-01, 1.572247e+00, 1.700362e-01, 1.028442e+00, 8.134591e-02, 1.160902e+00, 8.827863e-01, 3.761701e-01, 1.667172e+00, 6.924556e-01, 1.368885e+00, 1.215154e-01, 3.186989e-02, 8.089018e-01, 6.414860e-01, 4.484355e-01,
1.000000e+00	5.120331e-01, 8.932509e-01, 1.993559e-01, 3.194631e-01, 4.118670e-01, 1.504977e+00, 1.277643e-01, 7.669483e-01, 4.601548e-02, 1.235089e+00, 9.423314e-01, 3.083573e-01, 1.503948e+00, 7.725739e-01, 1.017745e+00, 7.611022e-02, 2.295083e-02, 6.063918e-01, 6.781172e-01, 3.841202e-01,
1.200000e+00	5.734396e-01, 9.210092e-01, 9.858777e-02, 3.747891e-01, 3.313883e-01, 1.346034e+00, 8.878239e-02, 4.455161e-01, 3.949891e-02, 1.246706e+00, 8.918345e-01, 2.138331e-01, 1.428678e+00, 9.076423e-01, 9.276420e-01, 5.957912e-02, 2.095983e-02, 4.720343e-01, 7.311505e-01, 4.393956e-01,
1.400000e+00	7.098963e-01, 1.069494e+00, 5.962770e-02, 3.569720e-01, 2.410630e-01, 9.603496e-01, 5.756274e-02, 3.280844e-01, 1.105268e-01, 1.112874e+00, 8.030205e-01, 2.875427e-01, 1.311686e+00, 9.033545e-01, 8.717444e-01, 4.334868e-02, 1.553994e-02, 3.123982e-01, 8.773611e-01, 4.423435e-01,
1.600000e+00	5.603287e-01, 9.936507e-01, 4.146805e-02, 4.849830e-01, 2.494823e-01, 8.643172e-01, 3.926092e-02, 2.303539e-01, 2.590045e-01, 9.811936e-01, 8.367260e-01, 4.188758e-01, 1.469381e+00, 9.273781e-01, 7.587010e-01, 2.716167e-02, 1.175695e-02, 2.402797e-01, 5.864863e-01, 3.608854e-01,
1.800000e+00	7.735151e-01, 1.032810e+00, 2.757839e-02, 4.424585e-01, 2.551997e-01, 6.515090e-01, 2.761527e-02, 2.014678e-01, 4.370262e-01, 7.911481e-01, 8.179395e-01, 5.058600e-01, 1.203465e+00, 8.667809e-01, 8.490203e-01, 1.821731e-02, 1.004436e-02, 2.266420e-01, 5.930102e-01, 3.534571e-01,
2.000000e+00	7.900019e-01, 1.400213e+00, 1.919061e-02, 5.117433e-01, 3.299711e-01, 5.614685e-01, 1.559599e-02, 1.131091e-01, 6.445754e-01, 6.267702e-01, 8.404783e-01, 5.527516e-01, 1.517516e+00, 8.326608e-01, 6.225439e-01, 1.187854e-02, 7.027963e-03, 1.264321e-01, 4.041725e-01, 3.513799e-01,
0.000000e+00	8.667548e-01, 1.837181e-01, 2.059085e+00, 2.360898e+00, 1.876809e+00, 7.678197e-01, 1.996398e+00, 8.963128e-01, 1.050214e+00, 4.557436e-01, 3.416197e-01, 7.976502e-01, 2.545478e+00, 3.584865e-01, 2.800970e+00, 1.397527e-01, 1.823074e+00, 2.265274e+00, 2.206135e+00, 1.824510e+00,
2.000000e-01	6.331617e-01, 4.942068e-01, 1.499375e+00, 1.608466e+00, 1.753491e+00, 1.004231e+00, 1.387516e+00, 1.048291e+00, 9.582045e-01, 8.913678e-01, 2.421930e-01, 7.338070e-01, 2.427712e+00, 2.185819e-01, 1.815296e+00, 4.263092e-01, 1.871030e+00, 2.023425e+00, 2.018563e+00, 9.960370e-01,
4.000000e-01	5.133044e-01, 7.007905e-01, 9.342455e-01, 1.119515e+00, 1.247877e+00, 1.406478e+00, 1.115148e+00, 1.148222e+00, 5.987179e-01, 1.219917e+00, 2.381499e-01, 6.207696e-01, 2.218483e+00, 2.802070e-01, 1.404400e+00, 7.231868e-01, 1.577516e+00, 1.724577e+00, 1.737741e+00, 5.357006e-01,
6.000000e-01	3.538251e-01, 6.462593e-01, 5.137325e-01, 1.167444e+00, 9.038987e-01, 1.146340e+00, 7.446926e-01, 1.016199e+00, 4.824148e-01, 1.194261e+00, 2.441323e-01, 4.395012e-01, 1.708364e+00, 5.275329e-01, 1.214805e+00, 6.418465e-01, 2.091454e+00, 1.666265e+00, 1.280899e+00, 3.613470e-01,
8.000000e-01	4.189578e-01, 7.411380e-01, 3.724237e-01, 1.086614e+00, 8.138925e-01, 1.241807e+00, 5.224859e-01, 6.046375e-01, 3.132206e-01, 1.261396e+00, 3.132139e-01, 3.881241e-01, 1.730162e+00, 6.566300e-01, 1.126135e+00, 8.826249e-01, 1.769600e+00, 1.909528e+00, 1.397827e+00, 1.614149e-01,
1.000000e+00	4.826915e-01, 6.324317e-01, 2.267480e-01, 9.213993e-01, 7.451511e-01, 8.514430e-01, 3.760334e-01, 3.720614e-01, 2.497991e-01, 1.158368e+00, 3.285356e-01, 3.019841e-01, 1.873447e+00, 8.334608e-01, 9.370248e-01, 9.137771e-01, 1.855034e+00, 1.622726e+00, 1.354115e+00, 9.345613e-02,
1.200000e+00	5.608639e-01, 6.936777e-01, 1.617166e-01, 9.189733e-01, 6.100371e-01, 9.153587e-01, 2.374559e-01, 3.473084e-01, 3.114899e-01, 9.486767e-01, 5.180098e-01, 3.554188e-01, 1.543332e+00, 9.414640e-01, 7.231641e-01, 8.364027e-01, 1.652656e+00, 1.573431e+00, 8.771769e-01, 7.173539e-02,
1.400000e+00	5.959747e-01, 8.717406e-01, 9.899361e-02, 6.419733e-01, 4.664200e-01, 7.735629e-01, 1.822423e-01, 2.417351e-01, 4.717520e-01, 7.424430e-01, 4.255124e-01, 4.185642e-01, 1.725129e+00, 8.091415e-01, 9.054377e-01, 1.050336e+00, 1.483131e+00, 1.413839e+00, 8.052135e-01, 7.699235e-02,
1.600000e+00	6.500367e-01, 1.083175e+00, 5.883962e-02, 8.800293e-01, 6.023131e-01, 7.456414e-01, 1.240976e-01, 1.738651e-01, 5.112331e-01, 7.108909e-01, 5.130958e-01, 4.257622e-01, 1.589885e+00, 8.407324e-01, 7.747231e-01, 9.956626e-01, 1.686211e+00, 1.565065e+00, 5.982312e-01, 6.797867e-02,
1.800000e+00	6.530327e-01, 1.414036e+00, 4.473362e-02, 7.803033e-01, 4.547430e-01, 5.555175e-01, 7.886172e-02, 1.105021e-01, 5.668977e-01, 6.642631e-01, 6.460321e-01, 5.657797e-01, 1.331905e+00, 8.103563e-01, 7.136763e-01, 1.055534e+00, 2.109520e+00, 1.523444e+00, 5.871017e-01, 9.089452e-02,
2.000000e+00	6.993307e-01, 1.368300e+00, 5.115404e-02, 6.992218e-01, 7.377645e-01, 4.008115e-01, 5.011304e-02, 6.882330e-02, 5.730466e-01, 4.618875e-01, 6.182780e-01, 6.872856e-01, 1.680940e+00, 7.719202e-01, 6.827039e-01, 9.766147e-01, 1.911133e+00, 1.264096e+00, 4.141107e-01, 1.732650e-01,
0.000000e+00	8.419670e-01, 2.341488e+00, 7.138298e-01, 2.625802e+00, 3.414489e-01, 1.122887e+00, 1.206341e+00, 6.586789e-01, 1.728149e+00, 2.512459e+00, 2.932860e+00, 1.778387e+00, 1.735506e+00, 1.614377e+00, 1.629765e+00, 1.329982e+00, 2.216380e+00, 3.881234e-01, 1.550159e+00, 5.444826e-01,
2.000000e-01	8.226568e-01, 1.890758e+00, 8.386937e-01, 2.141684e+00, 3.159488e-01, 1.568974e+00, 8.425319e-01, 8.984221e-01, 1.191235e+00, 1.699644e+00, 1.464041e+00, 1.041814e+00, 1.227701e+00, 9.974346e-01, 1.317677e+00, 1.281427e+00, 1.774235e+00, 2.627978e-01, 1.431470e+00, 4.460540e-01,
4.000000e-01	6.038591e-01, 1.379219e+00, 5.983215e-01, 1.794562e+00, 3.385567e-01, 1.234484e+00, 7.820856e-01, 1.215139e+00, 7.966817e-01, 1.660351e+00, 1.020921e+00, 5.540179e-01, 1.149603e+00, 1.261091e+00, 9.959092e-01, 9.406563e-01, 1.967363e+00, 2.901730e-01, 1.316908e+00, 4.463638e-01,
6.000000e-01	4.166691e-01, 1.257481e+00, 3.784704e-01, 1.457600e+00, 2.779498e-01, 9.738733e-01, 9.550707e-01, 8.766002e-01, 5.382702e-01, 1.340726e+00, 5.149482e-01, 4.038216e-01, 1.275646e+00, 9.260457e-01, 9.702024e-01, 1.145131e+00, 2.218805e+00, 5.683871e-01, 1.021497e+00, 3.173406e-01,
8.000000e-01	5.808284e-01, 1.058532e+00, 2.544321e-01, 1.580696e+00, 2.868295e-01, 9.975605e-01, 7.771793e-01, 6.323572e-01, 6.130766e-01, 1.353942e+00, 4.176485e-01, 2.768849e-01, 1.307736e+00, 8.760668e-01, 7.656649e-01, 1.024009e+00, 1.824331e+00, 7.984685e-01, 1.061498e+00, 3.865216e-01,
1.000000e+00	5.040388e-01, 8.580247e-01, 1.699762e-01, 1.401405e+00, 2.838105e-01, 6.832631e-01, 5.187213e-01, 4.125394e-01, 6.659256e-01, 1.014453e+00, 2.950845e-01, 3.549547e-01, 1.362656e+00, 8.591566e-01, 7.206157e-01, 1.035535e+00, 1.921166e+00, 1.056149e+00, 6.714392e-01, 3.764376e-01,
1.200000e+00	6.504775e-01, 9.754545e-01, 1.143716e-01, 1.333129e+00, 4.298696e-01, 4.998416e-01, 3.628342e-01, 2.657718e-01, 6.906040e-01, 7.493100e-01, 2.242853e-01, 3.868182e-01, 1.302310e+00, 6.877837e-01, 8.414217e-01, 1.009785e+00, 1.774265e+00, 9.293954e-01, 6.439896e-01, 3.176681e-01,
1.400000e+00	6.804251e-01, 1.203503e+00, 9.091261e-02, 1.155932e+00, 6.560468e-01, 4.350111e-01, 1.986928e-01, 2.155896e-01, 8.113318e-01, 6.762742e-01, 1.977019e-01, 4.989060e-01, 1.272708e+00, 9.126325e-01, 6.612017e-01, 9.138598e-01, 1.822336e+00, 1.455199e+00, 4.771666e-01, 2.680865e-01,
1.600000e+00	6.601024e-01, 1.231712e+00, 8.790147e-02, 1.096461e+00, 7.642828e-01, 3.914800e-01, 1.464320e-01, 1.264727e-01, 9.077931e-01, 5.868457e-01, 2.489524e-01, 7.921221e-01, 1.331704e+00, 7.170748e-01, 6.977536e-01, 7.575009e-01, 2.247569e+00, 1.287516e+00, 4.650249e-01, 1.933220e-01,
1.800000e+00	8.331039e-01, 1.832821e+00, 7.972674e-02, 8.843280e-01, 8.245555e-01, 2.820344e-01, 1.158960e-01, 8.265040e-02, 7.104534e-01, 4.538696e-01, 2.778275e-01, 6.208221e-01, 1.009094e+00, 1.021819e+00, 7.002343e-01, 7.009003e-01, 1.806718e+00, 1.448001e+00, 3.179647e-01, 1.777256e-01,
2.000000e+00	8.688746e-01, 1.437440e+00, 8.249564e-02, 8.620252e-01, 7.071961e-01, 2.721093e-01, 7.692514e-02, 6.662383e-02, 6.780320e-01, 4.767057e-01, 4.338001e-01, 7.279250e-01, 1.163883e+00, 7.428834e-01, 6.207453e-01, 6.148009e-01, 2.345186e+00, 1.262117e+00, 2.449121e-01, 1.639131e-01,
0.000000e+00	1.955159e+00, 2.442639e+00, 2.069259e+00, 7.318596e-01, 2.662584e+00, 2.481002e+00, 3.428747e-01, 9.332600e-01, 7.548962e-01, 1.351685e-01, 1.690142e+00, 2.342864e+00, 1.467325e+00, 4.020671e-01, 7.070015e-01, 2.863972e+00, 2.737338e-01, 1.132266e+00, 1.150932e+00, 2.040327e-01,
2.000000e-01	1.214581e+00, 2.408908e+00, 1.749618e+00, 6.179320e-01, 2.460381e+00, 1.703421e+00, 7.010525e-01, 7.740828e-01, 5.336380e-01, 1.660519e-01, 1.225892e+00, 1.716522e+00, 1.450243e+00, 2.942339e-01, 6.523342e-01, 2.129697e+00, 1.860048e-01, 8.298438e-01, 8.747835e-01, 1.167312e-01,
4.000000e-01	1.063190e+00, 1.975617e+00, 1.139304e+00, 4.460951e-01, 2.189676e+00, 1.175525e+00, 8.361419e-01, 4.757130e-01, 3.019382e-01, 2.056084e-01, 1.157922e+00, 1.190346e+00, 1.689842e+00, 4.257738e-01, 5.364197e-01, 1.772269e+00, 1.511925e-01, 5.538130e-01, 9.940776e-01, 1.841029e-01,
6.000000e-01	9.681408e-01, 2.592480e+00, 6.530674e-01, 4.637314e-01, 1.871811e+00, 1.092646e+00, 7.984992e-01, 3.509518e-01, 2.015473e-01, 1.978553e-01, 1.113716e+00, 1.071096e+00, 1.335308e+00, 5.937665e-01, 5.989667e-01, 1.340374e+00, 1.118464e-01, 4.745250e-01, 9.197898e-01, 2.404617e-01,
8.000000e-01	9.089317e-01, 2.365178e+00, 4.054551e-01, 7.308863e-01, 1.786400e+00, 9.836725e-01, 7.319468e-01, 2.289316e-01, 3.443642e-01, 2.147922e-01, 8.135897e-01, 1.072138e+00, 1.401817e+00, 5.969783e-01, 5.246788e-01, 1.336403e+00, 9.229276e-02, 3.640035e-01, 9.106723e-01, 3.183814e-01,
1.000000e+00	9.536255e-01, 2.767324e+00, 2.285558e-01, 7.388576e-01, 1.492466e+00, 5.512095e-01, 5.003100e-01, 2.002154e-01, 4.689468e-01, 1.889912e-01, 8.190782e-01, 9.916158e-01, 1.782892e+00, 7.628314e-01, 6.962071e-01, 1.148981e+00, 6.436781e-02, 2.346981e-01, 8.060622e-01, 3.270369e-01,
1.200000e+00	7.114655e-01, 2.223036e+00, 1.750639e-01, 1.039979e+00, 1.386259e+00, 5.278891e-01, 2.985630e-01, 1.407621e-01, 7.185302e-01, 2.153865e-01, 6.672007e-01, 9.974915e-01, 1.544119e+00, 7.969513e-01, 5.741061e-01, 9.445917e-01, 4.935176e-02, 2.053614e-01, 5.915931e-01, 3.773909e-01,
1.400000e+00	7.082974e-01, 2.390854e+00, 1.145782e-01, 7.704671e-01, 1.263589e+00, 4.374468e-01, 2.334616e-01, 7.659418e-02, 8.053688e-01, 2.686233e-01, 6.116083e-01, 9.683603e-01, 1.135446e+00, 6.858685e-01, 6.031960e-01, 1.018171e+00, 3.954289e-02, 1.247658e-01, 4.739589e-01, 2.538695e-01,
1.600000e+00	7.222194e-01, 2.128490e+00, 9.354291e-02, 8.351630e-01, 1.279159e+00, 2.925476e-01, 1.580541e-01, 4.424920e-02, 6.460706e-01, 2.309593e-01, 7.127530e-01, 7.729274e-01, 1.008540e+00, 7.287629e-01, 5.237098e-01, 9.432327e-01, 3.468802e-02, 1.118716e-01, 4.307537e-01, 3.198766e-01,
1.800000e+00	8.280369e-01, 2.204317e+00, 8.562000e-02, 8.108984e-01, 1.163300e+00, 2.859481e-01, 1.045129e-01, 3.416306e-02, 7.675722e-01, 2.621890e-01, 6.393115e-01, 8.598558e-01, 9.508842e-01, 8.077052e-01, 7.717718e-01, 7.536570e-01, 3.247000e-02, 6.839946e-02, 2.901292e-01, 3.887260e-01,
2.000000e+00	6.230858e-01, 2.437307e+00, 7.906351e-02, 7.218344e-01, 1.285927e+00, 2.635134e-01, 6.901099e-02, 2.918403e-02, 8.134383e-01, 2.204722e-01, 6.141150e-01, 7.460163e-01, 7.680121e-01, 7.632086e-01, 6.427637e-01, 5.422972e-01, 1.945525e-02, 5.741118e-02, 2.326816e-01, 2.823528e-01,
0.000000e+00	2.582751e+00, 2.964317e+00, 1.361483e+00, 1.446724e-01, 2.229029e+00, 1.873984e+00, 7.244012e-01, 1.138098e+00, 2.476288e+00, 8.434868e-01, 5.685781e-01, 1.035585e+00, 2.013426e+00, 2.722702e+00, 2.641762e+00, 2.190593e+00, 6.328587e-01, 1.682652e+00, 2.405745e+00, 4.914032e-01,
2.000000e-01	1.800172e+00, 2.508534e+00, 1.028080e+00, 1.140302e-01, 1.788237e+00, 2.174860e+00, 7.340938e-01, 1.177728e+00, 1.296014e+00, 9.414638e-01, 7.137495e-01, 5.870254e-01, 1.577046e+00, 1.925858e+00, 1.950642e+00, 1.645239e+00, 5.141022e-01, 1.266403e+00, 2.399730e+00, 2.947557e-01,
4.000000e-01	1.204919e+00, 2.074270e+00, 8.228673e-01, 2.659655e-01, 1.464073e+00, 1.928330e+00, 9.106779e-01, 1.481930e+00, 8.696598e-01, 1.095721e+00, 6.213414e-01, 5.366075e-01, 1.529074e+00, 1.746733e+00, 1.324602e+00, 1.626406e+00, 4.850018e-01, 9.723769e-01, 2.022264e+00, 2.096729e-01,
6.000000e-01	7.047184e-01, 1.776354e+00, 5.207813e-01, 5.737472e-01, 1.093668e+00, 1.730019e+00, 9.814084e-01, 1.101425e+00, 4.703506e-01, 1.297909e+00, 7.013389e-01, 3.447739e-01, 1.463530e+00, 1.153130e+00, 1.146020e+00, 1.298034e+00, 3.674796e-01, 7.013010e-01, 1.930498e+00, 2.278346e-01,
8.000000e-01	6.984042e-01, 1.388617e+00, 3.157042e-01, 7.806392e-01, 9.889933e-01, 1.595186e+00, 1.036640e+00, 6.966641e-01, 2.800007e-01, 1.488085e+00, 7.666005e-01, 2.933955e-01, 1.449995e+00, 9.782667e-01, 8.441508e-01, 1.250554e+00, 2.748217e-01, 5.600831e-01, 1.368883e+00, 3.235137e-01,
1.000000e+00	7.942269e-01, 1.234592e+00, 1.876666e-01, 8.064449e-01, 5.981112e-01, 1.227296e+00, 7.942051e-01, 3.961155e-01, 1.997208e-01, 1.001067e+00, 6.800005e-01, 2.893761e-01, 1.160682e+00, 8.278603e-01, 8.719029e-01, 1.059364e+00, 2.023149e-01, 3.619445e-01, 1.248582e+00, 3.480880e-01,
1.200000e+00	7.595698e-01, 1.305868e+00, 1.342714e-01, 8.565070e-01, 6.768908e-01, 1.088064e+00, 5.150431e-01, 3.202426e-01, 2.082744e-01, 9.697961e-01, 6.096818e-01, 3.244780e-01, 1.576700e+00, 6.523216e-01, 7.771473e-01, 1.208940e+00, 2.053048e-01, 2.687600e-01, 1.306671e+00, 3.079146e-01,
1.400000e+00	7.502814e-01, 1.440148e+00, 8.907556e-02, 9.812551e-01, 5.645308e-01, 9.017922e-01, 3.858201e-01, 2.215796e-01, 3.496928e-01, 8.924798e-01, 5.448970e-01, 4.957048e-01, 1.306759e+00, 9.297302e-01, 7.420485e-01, 1.086961e+00, 1.246874e-01, 2.217559e-01, 9.612423e-01, 3.740684e-01,
1.600000e+00	6.454883e-01, 1.544733e+00, 5.701968e-02, 1.052976e+00, 5.258324e-01, 6.528258e-01, 2.589970e-01, 1.560408e-01, 5.704768e-01, 5.594653e-01, 5.018208e-01, 6.432674e-01, 1.516943e+00, 8.439810e-01, 7.369720e-01, 1.063879e+00, 9.614974e-02, 1.632194e-01, 9.009322e-01, 3.686226e-01,
1.800000e+00	7.440489e-01, 1.444536e+00, 3.736551e-02, 8.804283e-01, 6.038906e-01, 5.091420e-01, 1.541640e-01, 9.885768e-02, 6.034532e-01, 5.120985e-01, 3.992050e-01, 6.982815e-01, 1.359902e+00, 8.454956e-01, 5.949890e-01, 9.194747e-01, 7.845684e-02, 1.048593e-01, 5.670241e-01, 4.063667e-01,
2.000000e+00	7.304820e-01, 1.756490e+00, 3.163339e-02, 9.065717e-01, 6.068922e-01, 4.336419e-01, 1.317176e-01, 6.724806e-02, 7.129432e-01, 5.341222e-01, 3.819217e-01, 7.382632e-01, 1.268990e+00, 7.965238e-01, 6.445154e-01, 9.136724e-01, 6.071876e-02, 7.408907e-02, 5.563929e-01, 3.726266e-01,
0.000000e+00	5.055962e-01, 2.742584e+00, 1.163644e-01, 1.990744e+00, 2.342514e+00, 1.740279e+00, 5.763874e-01, 2.292489e+00, 3.040628e+00, 2.031922e+00, 2.324499e+00, 3.121195e+00, 1.175826e+00, 2.559860e+00, 2.954843e+00, 1.407582e+00, 2.612385e+00, 1.548544e+00, 5.116455e-01, 3.661054e-02,
2.000000e-01	2.910531e-01, 2.192234e+00, 3.269833e-01, 1.688623e+00, 2.013755e+00, 1.774959e+00, 7.078189e-01, 1.921005e+00, 1.826829e+00, 2.108110e+00, 1.703393e+00, 1.873321e+00, 9.302376e-01, 1.950394e+00, 1.734369e+00, 1.368805e+00, 2.836389e+00, 1.004864e+00, 6.383719e-01, 1.896755e-01,
4.000000e-01	2.050440e-01, 1.725069e+00, 4.108133e-01, 1.523892e+00, 1.818713e+00, 1.856811e+00, 1.059530e+00, 1.704005e+00, 9.613214e-01, 2.044331e+00, 1.052953e+00, 1.018727e+00, 7.141654e-01, 1.353118e+00, 1.329927e+00, 1.130098e+00, 2.699621e+00, 7.865690e-01, 7.116373e-01, 2.432868e-01,
6.000000e-01	1.085993e-01, 1.159912e+00, 3.346480e-01, 1.350384e+00, 1.415993e+00, 1.727743e+00, 1.063761e+00, 1.765491e+00, 6.067168e-01, 1.843914e+00, 6.490286e-01, 6.308690e-01, 7.855536e-01, 1.009696e+00, 1.122726e+00, 7.077396e-01, 2.245453e+00, 9.502561e-01, 7.962196e-01, 3.001690e-01,
8.000000e-01	7.443102e-02, 1.050988e+00, 1.740004e-01, 1.452146e+00, 1.075794e+00, 1.433260e+00, 1.025927e+00, 1.573932e+00, 3.440639e-01, 1.430227e+00, 4.012102e-01, 3.753463e-01, 9.165881e-01, 1.148294e+00, 9.792071e-01, 4.375765e-01, 1.790920e+00, 1.210541e+00, 6.980685e-01, 2.403240e-01,
1.000000e+00	1.364053e-01, 8.194890e-01, 1.137602e-01, 1.405070e+00, 8.377711e-01, 1.129297e+00, 5.158863e-01, 1.072877e+00, 2.396621e-01, 1.349323e+00, 2.722271e-01, 2.166831e-01, 1.005194e+00, 8.105445e-01, 9.330046e-01, 2.863367e-01, 2.131686e+00, 1.439108e+00, 6.849759e-01, 2.755419e-01,
1.200000e+00	2.637160e-01, 8.203894e-01, 7.187950e-02, 1.050889e+00, 6.059896e-01, 1.011530e+00, 4.241572e-01, 6.795004e-01, 2.826431e-01, 1.152909e+00, 2.381249e-01, 1.835698e-01, 9.267772e-01, 9.666173e-01, 8.728403e-01, 1.835694e-01, 1.978798e+00, 1.275929e+00, 7.344548e-01, 2.126602e-01,
1.400000e+00	4.044261e-01, 7.505596e-01, 4.564754e-02, 1.068025e+00, 6.089453e-01, 8.033226e-01, 2.167091e-01, 4.810310e-01, 4.300418e-01, 1.064977e+00, 1.545882e-01, 2.810535e-01, 1.119571e+00, 7.336052e-01, 8.100991e-01, 9.837334e-02, 1.920861e+00, 1.633664e+00, 6.352092e-01, 1.449755e-01,
1.600000e+00	4.154184e-01, 1.012140e+00, 3.606857e-02, 1.075642e+00, 6.035903e-01, 6.404203e-01, 1.912099e-01, 3.023081e-01, 6.103887e-01, 8.402520e-01, 2.153029e-01, 4.577925e-01, 1.178442e+00, 8.527514e-01, 6.934552e-01, 6.170230e-02, 1.999053e+00, 1.265417e+00, 5.218419e-01, 1.013143e-01,
1.800000e+00	5.368148e-01, 1.213183e+00, 2.993418e-02, 8.204556e-01, 5.952394e-01, 5.348087e-01, 1.160443e-01, 2.189442e-01, 6.014150e-01, 7.192320e-01, 2.739164e-01, 5.434921e-01, 1.113904e+00, 9.526826e-01, 6.263823e-01, 5.028726e-02, 1.975063e+00, 1.306412e+00, 4.572331e-01, 1.081066e-01,
2.000000e+00	7.745902e-01, 1.226264e+00, 2.942203e-02, 9.138119e-01, 6.463807e-01, 4.631136e-01, 6.374542e-02, 1.774232e-01, 6.368013e-01, 4.853664e-01, 3.291944e-01, 5.925568e-01, 1.160119e+00, 7.572754e-01, 6.766979e-01, 2.839131e-02, 2.072052e+00, 1.321165e+00, 4.370342e-01, 1.015776e-01,
0.000000e+00	1.657804e+00, 2.281327e+00, 1.387548e+00, 1.577057e+00, 3.502890e-02, 1.074655e+00, 1.608660e+00, 2.582380e+00, 1.200475e+00, 1.502483e+00, 2.969277e+00, 1.095054e+00, 5.691885e-01, 1.256372e+00, 1.029093e+00, 6.185252e-02, 2.166194e+00, 1.106422e+00, 2.173932e+00, 1.666716e+00,
2.000000e-01	9.695491e-01, 2.096650e+00, 1.117836e+00, 1.488141e+00, 2.600293e-01, 8.328079e-01, 1.340956e+00, 1.716504e+00, 1.198673e+00, 1.057067e+00, 1.680266e+00, 7.328070e-01, 8.102664e-01, 6.820294e-01, 6.754945e-01, 3.291103e-02, 1.846076e+00, 8.301708e-01, 1.907851e+00, 1.140279e+00,
4.000000e-01	6.435760e-01, 2.139237e+00, 7.029592e-01, 1.041429e+00, 4.735899e-01, 7.194463e-01, 1.163983e+00, 1.609693e+00, 7.668351e-01, 1.053660e+00, 1.092468e+00, 5.233453e-01, 1.045040e+00, 6.428060e-01, 7.397269e-01, 1.938704e-02, 1.868026e+00, 7.524165e-01, 1.464951e+00, 7.302504e-01,
6.000000e-01	3.856079e-01, 1.704525e+00, 5.549072e-01, 1.032168e+00, 7.024600e-01, 6.940705e-01, 7.351833e-01, 1.113995e+00, 7.035231e-01, 8.555018e-01, 7.453221e-01, 5.187551e-01, 1.047195e+00, 7.443506e-01, 7.081819e-01, 1.304428e-02, 2.155604e+00, 1.031583e+00, 1.268806e+00, 5.737277e-01,
8.000000e-01	4.580327e-01, 1.981068e+00, 3.779181e-01, 1.099451e+00, 6.875478e-01, 3.656367e-01, 3.725137e-01, 6.494917e-01, 7.731584e-01, 5.833621e-01, 5.599066e-01, 6.688731e-01, 9.187920e-01, 7.559845e-01, 5.008037e-01, 7.155014e-03, 2.080836e+00, 1.028695e+00, 1.108051e+00, 3.960403e-01,
1.000000e+00	5.915175e-01, 1.894152e+00, 2.512675e-01, 8.064537e-01, 9.651757e-01, 3.358318e-01, 2.959794e-01, 5.398256e-01, 8.816894e-01, 5.068797e-01, 4.790015e-01, 7.697040e-01, 1.113859e+00, 7.633193e-01, 6.488622e-01, 5.000626e-03, 1.938820e+00, 1.434083e+00, 7.969993e-01, 4.359594e-01,
1.200000e+00	5.346480e-01, 1.443081e+00, 1.942011e-01, 7.497803e-01, 8.499413e-01, 3.330440e-01, 2.076277e-01, 3.079233e-01, 8.804721e-01, 4.541990e-01, 4.264473e-01, 9.047669e-01, 1.057396e+00, 6.697384e-01, 6.108039e-01, 3.579189e-03, 2.041691e+00, 1.288906e+00, 6.966879e-01, 3.475063e-01,
1.400000e+00	7.435142e-01, 1.986912e+00, 1.609846e-01, 6.567126e-01, 1.013128e+00, 2.179838e-01, 1.422259e-01, 2.260595e-01, 7.063770e-01, 4.039073e-01, 5.618666e-01, 6.088419e-01, 1.037756e+00, 8.343207e-01, 5.485689e-01, 2.116185e-03, 1.890892e+00, 1.433946e+00, 5.414047e-01, 2.953002e-01,
1.600000e+00	7.733279e-01, 1.805195e+00, 1.270054e-01, 5.777390e-01, 1.200494e+00, 1.874620e-01, 8.359962e-02, 1.518895e-01, 8.245370e-01, 3.256012e-01, 5.698926e-01, 8.308537e-01, 1.141529e+00, 8.459257e-01, 5.640214e-01, 1.221157e-03, 1.962590e+00, 1.274781e+00, 3.538539e-01, 2.815226e-01,
1.800000e+00	7.544894e-01, 2.470807e+00, 1.036955e-01, 5.172718e-01, 1.104997e+00, 1.532872e-01, 5.606969e-02, 1.183049e-01, 8.840689e-01, 3.060388e-01, 6.508724e-01, 7.865489e-01, 5.948506e-01, 8.975560e-01, 5.331656e-01, 1.019729e-03, 2.213389e+00, 1.175818e+00, 3.240578e-01, 2.445051e-01,
2.000000e+00	7.128388e-01, 2.018397e+00, 1.023482e-01, 4.820557e-01, 1.189498e+00, 1.361444e-01, 3.870038e-02, 9.016685e-02, 7.147633e-01, 2.128948e-01, 6.743700e-01, 8.532083e-01, 6.498879e-01, 8.033520e-01, 4.922313e-01, 5.079374e-04, 1.729242e+00, 1.231905e+00, 2.358310e-01, 2.459593e-01,
0.000000e+00	7.488564e-01, 2.098037e+00, 6.412957e-01, 1.130957e+00, 1.773066e+00, 2.320860e+00, 1.253034e+00, 1.371751e+00, 2.427498e+00, 1.833586e+00, 2.358484e+00, 1.566723e+00, 1.241935e+00, 8.186538e-01, 2.351363e+00, 2.566377e+00, 4.213526e-01, 3.864102e-01, 5.545674e-01, 5.218493e-01,
2.000000e-01	4.234510e-01, 2.015480e+00, 7.320223e-01, 9.979786e-01, 1.813377e+00, 1.914205e+00, 1.091190e+00, 1.353744e+00, 1.264421e+00, 2.138973e+00, 1.479120e+00, 1.040132e+00, 1.167825e+00, 8.179839e-01, 1.760643e+00, 2.339396e+00, 2.318263e-01, 2.334595e-01, 7.328641e-01, 4.768075e-01,
4.000000e-01	3.221747e-01, 1.465635e+00, 4.920474e-01, 1.144479e+00, 1.245212e+00, 1.905872e+00, 1.034352e+00, 1.627066e+00, 7.192824e-01, 1.899780e+00, 1.295290e+00, 5.525029e-01, 8.389208e-01, 7.098459e-01, 1.626458e+00, 1.661267e+00, 2.379944e-01, 2.108731e-01, 8.018423e-01, 3.978320e-01,
6.000000e-01	1.732760e-01, 1.342884e+00, 3.640308e-01, 1.136550e+00, 1.075205e+00, 1.814339e+00, 1.283921e+00, 1.394114e+00, 4.161006e-01, 1.610072e+00, 7.809614e-01, 2.866182e-01, 1.094396e+00, 6.271040e-01, 1.137379e+00, 1.391972e+00, 2.086180e-01, 1.497373e-01, 7.635195e-01, 3.678903e-01,
8.000000e-01	1.463877e-01, 8.371901e-01, 2.275997e-01, 1.125724e+00, 9.445766e-01, 1.855810e+00, 1.182033e+00, 9.770859e-01, 2.796653e-01, 1.826624e+00, 6.245084e-01, 2.263711e-01, 1.014260e+00, 8.252010e-01, 9.675990e-01, 1.138052e+00, 1.605975e-01, 1.189615e-01, 8.611366e-01, 3.989682e-01,
1.000000e+00	1.818538e-01, 8.420576e-01, 1.155366e-01, 1.285820e+00, 6.814125e-01, 1.288115e+00, 1.402204e+00, 8.463437e-01, 1.440405e-01, 1.597283e+00, 4.198623e-01, 1.527250e-01, 1.276903e+00, 8.568493e-01, 9.765731e-01, 1.275235e+00, 1.277022e-01, 7.189313e-02, 8.499666e-01, 3.903485e-01,
1.200000e+00	3.287640e-01, 7.006161e-01, 9.076131e-02, 1.191139e+00, 5.098564e-01, 1.188008e+00, 7.135697e-01, 5.009001e-01, 1.388161e-01, 1.242713e+00, 3.629419e-01, 1.399287e-01, 1.130554e+00, 7.522605e-01, 9.772456e-01, 1.139294e+00, 1.029834e-01, 9.344223e-02, 8.747253e-01, 3.321577e-01,
1.400000e+00	5.426042e-01, 6.295302e-01, 5.353136e-02, 9.035215e-01, 4.391306e-01, 9.856629e-01, 5.732213e-01, 4.563005e-01, 2.607318e-01, 9.699347e-01, 2.721113e-01, 2.068136e-01, 1.185904e+00, 1.002687e+00, 9.797093e-01, 7.805745e-01, 8.226591e-02, 1.123911e-01, 7.380540e-01, 4.230241e-01,
1.600000e+00	5.598106e-01, 7.845113e-01, 3.030393e-02, 1.133048e+00, 3.585087e-01, 7.146433e-01, 4.005146e-01, 2.616404e-01, 3.849751e-01, 9.402060e-01, 2.652853e-01, 3.085018e-01, 1.261307e+00, 7.224681e-01, 7.409132e-01, 7.130676e-01, 6.264176e-02, 9.511128e-02, 5.538056e-01, 2.682492e-01,
1.800000e+00	7.342481e-01, 9.724718e-01, 2.394464e-02, 1.056035e+00, 4.442496e-01, 6.290800e-01, 2.507634e-01, 2.110062e-01, 5.537907e-01, 7.276522e-01, 2.666249e-01, 3.515195e-01, 9.670293e-01, 8.307166e-01, 6.607557e-01, 3.986395e-01, 4.523602e-02, 1.055341e-01, 5.354918e-01, 3.342054e-01,
2.000000e+00	7.657555e-01, 1.210076e+00, 2.015092e-02, 1.162943e+00, 5.508252e-01, 5.187522e-01, 1.853429e-01, 1.298309e-01, 6.467717e-01, 6.736066e-01, 2.864850e-01, 5.872658e-01, 1.119182e+00, 8.135231e-01, 6.841501e-01, 2.959251e-01, 4.171873e-02, 6.840719e-02, 3.915378e-01, 4.035765e-01,
0.000000e+00	2.091727e+00, 2.768916e+00, 2.776488e+00, 2.480693e+00, 2.055452e+00, 2.876425e+00, 3.090074e-01, 7.715368e-01, 1.156715e+00, 1.334374e+00, 8.262390e-01, 8.289714e-01, 2.236559e+00, 2.863066e+00, 1.039449e+00, 1.575795e+00, 2.417452e+00, 1.768264e+00, 7.634193e-01, 2.131833e+00,
2.000000e-01	1.513379e+00, 2.422654e+00, 1.788938e+00, 1.509778e+00, 1.070748e+00, 2.081043e+00, 4.623853e-01, 6.945509e-01, 7.529449e-01, 1.195885e+00, 5.079653e-01, 4.980347e-01, 2.551583e+00, 1.130609e+00, 8.989292e-01, 1.394118e+00, 2.627318e+00, 1.657648e+00, 7.503675e-01, 1.264508e+00,
4.000000e-01	1.006044e+00, 2.098450e+00, 1.352595e+00, 1.148038e+00, 1.068943e+00, 1.593110e+00, 4.883947e-01, 3.903906e-01, 4.182793e-01, 8.415508e-01, 3.905622e-01, 5.148032e-01, 2.234646e+00, 1.057932e+00, 6.984781e-01, 1.186961e+00, 2.467819e+00, 1.636552e+00, 8.991726e-01, 6.718666e-01,
6.000000e-01	1.148625e+00, 1.709044e+00, 7.512791e-01, 7.013248e-01, 1.079708e+00, 1.408281e+00, 3.894087e-01, 2.976130e-01, 2.464139e-01, 7.529508e-01, 3.853300e-01, 5.501577e-01, 1.951174e+00, 8.412521e-01, 7.945115e-01, 1.081639e+00, 2.150388e+00, 1.588223e+00, 8.733525e-01, 4.249027e-01,
8.000000e-01	7.592424e-01, 1.797123e+00, 4.451955e-01, 6.541830e-01, 6.722639e-01, 9.926391e-01, 3.283868e-01, 2.049019e-01, 2.179742e-01, 7.891179e-01, 4.554250e-01, 6.076601e-01, 1.665834e+00, 9.216201e-01, 8.194869e-01, 1.194577e+00, 2.017639e+00, 1.237810e+00, 8.060871e-01, 2.504077e-01,
1.000000e+00	8.578231e-01, 2.065130e+00, 2.723979e-01, 4.937434e-01, 7.142389e-01, 8.326792e-01, 2.201120e-01, 1.260221e-01, 2.981582e-01, 6.149244e-01, 5.534686e-01, 7.850980e-01, 1.676306e+00, 8.818059e-01, 6.969348e-01, 1.196302e+00, 2.248745e+00, 1.400492e+00, 5.994716e-01, 1.268960e-01,
1.200000e+00	8.398851e-01, 2.181710e+00, 2.000744e-01, 4.265915e-01, 7.513484e-01, 6.864977e-01, 1.351294e-01, 7.882321e-02, 4.304100e-01, 5.698983e-01, 6.734306e-01, 7.731933e-01, 1.667107e+00, 7.210957e-01, 8.284732e-01, 1.320637e+00, 2.063462e+00, 1.531722e+00, 5.794003e-01, 1.392949e-01,
1.400000e+00	7.336243e-01, 2.159053e+00, 1.400633e-01, 4.403211e-01, 6.552084e-01, 5.283259e-01, 9.359364e-02, 6.340389e-02, 5.964017e-01, 3.986872e-01, 7.364198e-01, 7.460802e-01, 1.492234e+00, 8.254134e-01, 8.364767e-01, 1.086089e+00, 1.814031e+00, 1.545480e+00, 5.775144e-01, 2.058573e-01,
1.600000e+00	7.486233e-01, 1.499850e+00, 9.921541e-02, 5.062673e-01, 7.183882e-01, 4.891190e-01, 7.846565e-02, 5.120714e-02, 6.937625e-01, 3.987037e-01, 7.560376e-01, 7.972525e-01, 1.450136e+00, 1.057003e+00, 6.193681e-01, 9.946903e-01, 2.257509e+00, 1.665296e+00, 3.393812e-01, 1.938244e-01,
1.800000e+00	7.964709e-01, 2.123757e+00, 6.527442e-02, 4.638133e-01, 5.934763e-01, 3.547899e-01, 4.860478e-02, 3.349205e-02, 6.978429e-01, 3.793283e-01, 7.259942e-01, 7.983271e-01, 1.574066e+00, 8.302749e-01, 6.608564e-01, 9.556301e-01, 2.338942e+00, 1.713958e+00, 3.705335e-01, 2.679649e-01,
2.000000e+00	6.586727e-01, 1.886495e+00, 6.771236e-02, 4.927866e-01, 8.735489e-01, 2.829608e-01, 3.471047e-02, 2.503824e-02, 8.162841e-01, 3.292697e-01, 7.761736e-01, 7.395134e-01, 1.361723e+00, 7.930469e-01, 7.125051e-01, 9.452034e-01, 2.209633e+00, 1.582610e+00, 2.661692e-01, 2.699035e-01,
0.000000e+00	1.738993e+00, 1.968074e+00, 1.045022e+00, 1.391000e+00, 2.080383e+00, 1.864832e-01, 2.624922e+00, 1.109184e+00, 2.323258e+00, 2.387179e+00, 2.264592e+00, 1.384242e+00, 3.044654e-02, 8.567120e-01, 6.481273e-01, 2.167643e-01, 7.864257e-02, 1.262557e+00, 1.902863e-01, 1.180739e+00,
2.000000e-01	1.183252e+00, 1.418462e+00, 8.594259e-01, 1.441512e+00, 2.258362e+00, 1.398994e-01, 1.563022e+00, 1.293974e+00, 1.566686e+00, 1.875484e+00, 1.269412e+00, 8.929884e-01, 2.493174e-02, 7.436366e-01, 5.041545e-01, 1.204232e-01, 5.386738e-02, 1.020013e+00, 1.678160e-01, 8.658791e-01,
4.000000e-01	7.910793e-01, 1.277998e+00, 7.256898e-01, 1.464907e+00, 1.557078e+00, 1.116990e-01, 1.083725e+00, 9.721656e-01, 1.106607e+00, 1.890166e+00, 8.810643e-01, 4.788784e-01, 2.182718e-02, 7.807360e-01, 3.557598e-01, 8.179401e-02, 3.901001e-02, 7.311904e-01, 1.019387e-01, 6.304479e-01,
6.000000e-01	7.114632e-01, 8.960086e-01, 6.724759e-01, 1.042835e+00, 1.581729e+00, 9.110260e-02, 7.788432e-01, 6.437047e-01, 1.130632e+00, 1.294823e+00, 5.623452e-01, 4.218228e-01, 1.469978e-02, 8.230899e-01, 2.542106e-01, 4.589432e-02, 3.650843e-02, 6.198764e-01, 8.267685e-02, 4.229555e-01,
8.000000e-01	5.323321e-01, 1.091395e+00, 5.960936e-01, 8.167568e-01, 1.636247e+00, 7.906168e-02, 5.683170e-01, 4.316675e-01, 9.896957e-01, 9.020075e-01, 6.121898e-01, 4.493770e-01, 1.161491e-02, 8.000739e-01, 2.750996e-01, 2.888670e-02, 2.481552e-02, 4.627836e-01, 7.076779e-02, 4.907119e-01,
1.000000e+00	8.451263e-01, 1.270830e+00, 3.437634e-01, 8.466121e-01, 1.359287e+00, 5.830165e-02, 2.707043e-01, 2.954435e-01, 8.426956e-01, 6.388138e-01, 4.859028e-01, 4.814481e-01, 8.945422e-03, 9.255052e-01, 3.591121e-01, 2.132036e-02, 1.947267e-02, 3.654508e-01, 5.427290e-02, 3.764947e-01,
1.200000e+00	7.154655e-01, 1.591603e+00, 3.162547e-01, 6.884631e-01, 1.729923e+00, 4.275152e-02, 2.385163e-01, 2.395970e-01, 9.403051e-01, 4.923814e-01, 5.817630e-01, 6.793561e-01, 9.576954e-03, 7.608492e-01, 4.089765e-01, 1.307527e-02, 1.335732e-02, 2.866882e-01, 4.125590e-02, 4.440943e-01,
1.400000e+00	6.554298e-01, 1.458060e+00, 2.420955e-01, 5.210162e-01, 1.328387e+00, 3.866797e-02, 1.333940e-01, 1.488666e-01, 9.363445e-01, 4.655468e-01, 6.596492e-01, 7.168828e-01, 8.356114e-03, 8.440857e-01, 4.536779e-01, 8.579062e-03, 1.544552e-02, 1.912932e-01, 3.722561e-02, 4.237264e-01,
1.600000e+00	7.554182e-01, 1.693962e+00, 2.193497e-01, 4.742272e-01, 1.473391e+00, 3.896937e-02, 1.060921e-01, 1.055893e-01, 8.033052e-01, 3.124010e-01, 6.215950e-01, 8.831238e-01, 4.822344e-03, 8.614906e-01, 5.356426e-01, 5.208333e-03, 1.164424e-02, 1.336155e-01, 2.479080e-02, 3.574697e-01,
1.800000e+00	6.874359e-01, 1.834942e+00, 1.480540e-01, 3.832274e-01, 1.444717e+00, 3.933107e-02, 7.025215e-02, 6.817751e-02, 8.776812e-01, 2.736502e-01, 6.659968e-01, 8.030840e-01, 5.129130e-03, 7.091750e-01, 5.619804e-01, 3.399253e-03, 8.720541e-03, 1.311193e-01, 2.437007e-02, 3.840783e-01,
2.000000e+00	7.541747e-01, 1.636540e+00, 1.682492e-01, 3.700635e-01, 1.226925e+00, 4.528668e-02, 3.990643e-02, 4.586067e-02, 9.019740e-01, 2.245115e-01, 7.450651e-01, 8.830188e-01, 4.049575e-03, 8.711202e-01, 4.615833e-01, 1.754795e-03, 7.491514e-03, 7.283402e-02, 2.053728e-02, 3.761240e-01,
0.000000e+00	1.938191e+00, 2.704122e+00, 1.625568e+00, 3.197027e+00, 1.037341e+00, 2.764871e-01, 8.258746e-01, 7.487868e-01, 3.036901e-01, 1.616047e+00, 1.586129e+00, 7.195235e-01, 9.638181e-01, 2.190998e+00, 9.161253e-01, 6.818909e-01, 3.004833e-01, 1.042763e+00, 5.067259e-01, 8.427686e-01,
2.000000e-01	1.627497e+00, 2.727529e+00, 1.308134e+00, 1.741151e+00, 1.289066e+00, 3.375636e-01, 8.603612e-01, 5.958004e-01, 5.455710e-01, 1.510698e+00, 1.075002e+00, 4.546808e-01, 8.815802e-01, 1.267589e+00, 8.111438e-01, 4.829244e-01, 1.970295e-01, 9.218158e-01, 4.541636e-01, 6.535520e-01,
4.000000e-01	1.012926e+00, 1.863484e+00, 8.054900e-01, 1.499330e+00, 9.585500e-01, 3.595251e-01, 5.379327e-01, 4.878445e-01, 6.011649e-01, 1.299142e+00, 7.434259e-01, 3.448489e-01, 1.035247e+00, 1.165949e+00, 9.697133e-01, 2.836649e-01, 1.748208e-01, 5.833054e-01, 3.763786e-01, 4.244772e-01,
6.000000e-01	1.084040e+00, 1.846478e+00, 4.748044e-01, 8.355424e-01, 9.152630e-01, 3.245221e-01, 4.055621e-01, 3.121847e-01, 5.786643e-01, 9.085453e-01, 5.722318e-01, 2.852557e-01, 1.021245e+00, 1.067524e+00, 7.652247e-01, 2.044206e-01, 1.373501e-01, 5.348843e-01, 2.811672e-01, 4.465731e-01,
8.000000e-01	8.016497e-01, 1.391658e+00, 3.315119e-01, 7.163542e-01, 9.090842e-01, 2.705088e-01, 2.369245e-01, 2.469124e-01, 6.921200e-01, 7.775574e-01, 5.265735e-01, 4.583045e-01, 1.106865e+00, 8.745481e-01, 6.611350e-01, 9.468067e-02, 1.046436e-01, 3.849460e-01, 2.516411e-01, 3.168335e-01,
1.000000e+00	8.672355e-01, 1.857298e+00, 2.216403e-01, 5.369625e-01, 8.079650e-01, 2.931261e-01, 1.477232e-01, 1.593814e-01, 7.999542e-01, 6.240881e-01, 5.846616e-01, 5.441652e-01, 1.058166e+00, 7.903370e-01, 6.079738e-01, 7.289705e-02, 1.015295e-01, 2.973020e-01, 1.832383e-01, 3.633738e-01,
1.200000e+00	8.751124e-01, 1.567382e+00, 1.514147e-01, 5.191089e-01, 9.666695e-01, 2.724024e-01, 1.046480e-01, 1.094644e-01, 8.720510e-01, 5.056131e-01, 6.440919e-01, 5.376552e-01, 9.050640e-01, 7.935716e-01, 5.545078e-01, 4.424638e-02, 6.863573e-02, 1.845600e-01, 1.496812e-01, 3.778968e-01,
1.400000e+00	8.152979e-01, 1.699340e+00, 1.428907e-01, 5.533829e-01, 8.881564e-01, 2.019950e-01, 6.885077e-02, 8.273360e-02, 8.712359e-01, 5.087546e-01, 7.321050e-01, 6.857054e-01, 6.756923e-01, 7.757088e-01, 6.640069e-01, 2.243212e-02, 5.544992e-02, 1.389928e-01, 1.393345e-01, 3.742574e-01,
1.600000e+00	7.153970e-01, 2.347868e+00, 1.089880e-01, 4.473628e-01, 9.740375e-01, 1.936052e-01, 4.496759e-02, 5.190727e-02, 7.046934e-01, 4.172052e-01, 7.267090e-01, 8.153226e-01, 6.691611e-01, 7.719576e-01, 6.076540e-01, 1.570852e-02, 4.221684e-02, 1.275986e-01, 8.145520e-02, 2.910790e-01,
1.800000e+00	7.375991e-01, 2.256590e+00, 9.830434e-02, 4.177776e-01, 1.242840e+00, 1.479382e-01, 2.810641e-02, 4.164567e-02, 7.581794e-01, 2.972637e-01, 8.081700e-01, 7.692131e-01, 4.419025e-01, 8.006892e-01, 6.216857e-01, 1.075649e-02, 3.220312e-02, 7.665664e-02, 7.236411e-02, 4.340132e-01,
2.000000e+00	8.205831e-01, 2.657398e+00, 9.722450e-02, 3.538295e-01, 1.221223e+00, 1.339576e-01, 1.705238e-02, 2.261000e-02, 7.667423e-01, 3.110793e-01, 9.131024e-01, 8.413190e-01, 4.028856e-01, 8.071686e-01, 6.042744e-01, 8.197174e-03, 2.639218e-02, 7.184979e-02, 6.255805e-02, 3.306628e-01,
0.000000e+00	2.789188e+00, 4.303928e-02, 1.222099e+00, 2.023759e+00, 1.270926e+00, 2.349956e+00, 1.919050e+00, 5.167182e-01, 1.462968e+00, 2.417853e+00, 2.968649e-01, 3.262654e-01, 1.282617e+00, 7.043246e-01, 2.001740e+00, 1.570485e+00, 1.775698e-02, 1.399679e+00, 6.403585e-01, 1.377436e+00,
2.000000e-01	1.917631e+00, 3.295952e-02, 7.923314e-01, 1.976672e+00, 1.110460e+00, 2.018950e+00, 1.574479e+00, 8.035583e-01, 7.447137e-01, 2.164109e+00, 1.788761e-01, 1.669123e-01, 1.251661e+00, 5.503697e-01, 1.608036e+00, 1.699946e+00, 1.391854e-02, 1.176356e+00, 8.086375e-01, 7.949029e-01,
4.000000e-01	1.428155e+00, 3.528230e-02, 4.762043e-01, 1.295332e+00, 8.910244e-01, 1.758194e+00, 1.458231e+00, 9.653065e-01, 4.751590e-01, 2.287884e+00, 1.040944e-01, 9.147024e-02, 1.593987e+00, 6.404959e-01, 1.323633e+00, 1.504845e+00, 1.367703e-02, 9.752760e-01, 7.124839e-01, 4.939577e-01,
6.000000e-01	1.080192e+00, 2.874347e-02, 2.775143e-01, 1.311438e+00, 6.729156e-01, 1.900541e+00, 1.438325e+00, 9.077094e-01, 3.039150e-01, 1.556742e+00, 8.576629e-02, 6.092532e-02, 1.191617e+00, 5.874555e-01, 9.156149e-01, 9.567364e-01, 8.125526e-03, 1.009867e+00, 7.682080e-01, 2.736008e-01,
8.000000e-01	9.698076e-01, 2.834956e-02, 1.955346e-01, 1.498395e+00, 5.760030e-01, 1.646715e+00, 1.117675e+00, 5.472320e-01, 1.965245e-01, 1.400713e+00, 6.575608e-02, 4.818519e-02, 1.635048e+00, 7.808199e-01, 9.721391e-01, 9.603497e-01, 7.262827e-03, 1.107520e+00, 8.779530e-01, 1.977952e-01,
1.000000e+00	7.106126e-01, 8.289371e-02, 1.118360e-01, 1.251915e+00, 4.730168e-01, 1.363896e+00, 8.125534e-01, 4.114464e-01, 1.001811e-01, 1.239244e+00, 6.756210e-02, 6.076746e-02, 1.130999e+00, 6.203436e-01, 8.496169e-01, 1.075360e+00, 6.768337e-03, 1.262368e+00, 8.726552e-01, 1.733988e-01,
1.200000e+00	7.963387e-01, 1.991166e-01, 8.557714e-02, 1.360417e+00, 3.643440e-01, 1.193707e+00, 6.006492e-01, 2.783937e-01, 1.491082e-01, 7.960078e-01, 8.217080e-02, 1.352759e-01, 1.325007e+00, 5.549330e-01, 7.512412e-01, 9.659476e-01, 4.434816e-03, 1.251105e+00, 8.407454e-01, 1.258364e-01,
1.400000e+00	8.668770e-01, 4.181904e-01, 4.784877e-02, 1.237574e+00, 3.185512e-01, 8.620721e-01, 3.232554e-01, 1.829005e-01, 4.308123e-01, 8.579478e-01, 8.633592e-02, 2.772704e-01, 1.429340e+00, 7.293334e-01, 6.864692e-01, 1.057381e+00, 4.619230e-03, 1.408387e+00, 6.390582e-01, 1.186500e-01,
1.600000e+00	6.582893e-01, 7.128655e-01, 3.560104e-02, 1.286432e+00, 2.991903e-01, 5.736893e-01, 2.326374e-01, 1.133574e-01, 4.888671e-01, 7.626094e-01, 1.331157e-01, 3.504176e-01, 1.307216e+00, 7.582518e-01, 8.004241e-01, 8.342463e-01, 3.447429e-03, 1.169708e+00, 4.901882e-01, 1.165212e-01,
1.800000e+00	7.377655e-01, 8.990318e-01, 2.607332e-02, 1.324426e+00, 4.633884e-01, 5.873056e-01, 1.742348e-01, 8.930903e-02, 5.808355e-01, 5.837500e-01, 1.811988e-01, 6.450182e-01, 1.488298e+00, 7.707893e-01, 7.176364e-01, 9.471436e-01, 3.880904e-03, 8.688394e-01, 4.997060e-01, 1.710268e-01,
2.000000e+00	7.353462e-01, 1.139032e+00, 2.816577e-02, 1.086833e+00, 7.100242e-01, 4.488521e-01, 1.147260e-01, 5.714115e-02, 6.767608e-01, 5.884133e-01, 1.874591e-01, 6.956517e-01, 1.402050e+00, 8.930799e-01, 6.663375e-01, 7.747582e-01, 3.642981e-03, 6.970128e-01, 4.183677e-01, 2.574162e-01,
0.000000e+00	1.268087e-01, 1.358606e+00, 1.828700e+00, 2.482240e+00, 1.359678e+00, 2.602752e+00, 1.701997e+00, 2.943968e+00, 2.878934e+00, 1.029976e+00, 2.700973e+00, 5.549869e-01, 4.563213e-02, 1.407911e+00, 2.154296e+00, 2.110207e+00, 2.406124e-01, 1.847829e+00, 1.843546e+00, 1.132687e+00,
2.000000e-01	6.700361e-02, 1.079502e+00, 1.447949e+00, 2.162915e+00, 8.420773e-01, 2.398230e+00, 1.491075e+00, 2.134699e+00, 1.364991e+00, 1.555118e+00, 1.257893e+00, 3.979704e-01, 4.924296e-02, 7.527707e-01, 2.159781e+00, 1.348176e+00, 1.672755e-01, 1.331575e+00, 1.604612e+00, 5.961993e-01,
4.000000e-01	4.576080e-02, 9.511650e-01, 1.238506e+00, 1.494674e+00, 7.877865e-01, 2.827337e+00, 1.759475e+00, 1.662325e+00, 7.834443e-01, 1.515204e+00, 8.502774e-01, 2.321250e-01, 2.042309e-01, 9.218586e-01, 1.657268e+00, 8.329182e-01, 1.568392e-01, 1.161753e+00, 1.417421e+00, 3.127911e-01,
6.000000e-01	4.121468e-02, 6.372737e-01, 6.431715e-01, 1.257533e+00, 6.983946e-01, 2.109399e+00, 1.185918e+00, 1.327511e+00, 5.937514e-01, 1.483974e+00, 5.192195e-01, 1.778632e-01, 3.585823e-01, 6.778605e-01, 1.101815e+00, 4.798958e-01, 1.133509e-01, 8.424755e-01, 1.389607e+00, 2.486723e-01,
8.000000e-01	1.226909e-01, 5.746619e-01, 4.189307e-01, 1.256433e+00, 4.989827e-01, 1.767433e+00, 7.593705e-01, 9.246730e-01, 3.197388e-01, 1.117517e+00, 3.856018e-01, 1.255921e-01, 5.858589e-01, 7.653737e-01, 1.000391e+00, 3.608755e-01, 8.661141e-02, 5.897190e-01, 1.197541e+00, 2.860099e-01,
1.000000e+00	3.218155e-01, 6.330413e-01, 3.126234e-01, 1.198021e+00, 5.187341e-01, 1.621939e+00, 6.351650e-01, 4.907668e-01, 2.112123e-01, 1.257814e+00, 2.602334e-01, 1.361284e-01, 7.680041e-01, 7.397068e-01, 8.661292e-01, 2.045146e-01, 7.559390e-02, 4.337245e-01, 1.249040e+00, 2.888430e-01,
1.200000e+00	4.378065e-01, 6.222203e-01, 1.836947e-01, 1.085835e+00, 3.823840e-01, 1.205942e+00, 3.438607e-01, 4.367281e-01, 1.441397e-01, 1.115226e+00, 1.867587e-01, 2.480297e-01, 7.492525e-01, 9.537408e-01, 7.946071e-01, 1.284365e-01, 5.484327e-02, 3.648854e-01, 1.148801e+00, 3.861325e-01,
1.400000e+00	6.236533e-01, 8.917111e-01, 1.299969e-01, 1.090881e+00, 3.934504e-01, 8.357278e-01, 1.681999e-01, 2.961389e-01, 2.066118e-01, 7.451455e-01, 2.256292e-01, 3.631078e-01, 9.028046e-01, 7.949276e-01, 7.593840e-01, 8.779085e-02, 4.180619e-02, 2.864149e-01, 9.254898e-01, 3.216794e-01,
1.600000e+00	6.126400e-01, 1.070657e+00, 8.006255e-02, 9.472649e-01, 2.655494e-01, 9.010101e-01, 1.687671e-01, 2.042839e-01, 3.647337e-01, 6.354826e-01, 2.898468e-01, 4.784511e-01, 9.984034e-01, 9.629853e-01, 7.628068e-01, 4.791215e-02, 3.395159e-02, 3.060973e-01, 7.998693e-01, 4.027935e-01,
1.800000e+00	7.057635e-01, 1.081735e+00, 4.273882e-02, 1.009725e+00, 2.845749e-01, 6.721034e-01, 9.801194e-02, 1.488535e-01, 5.828972e-01, 7.474456e-01, 3.822960e-01, 6.357614e-01, 9.481295e-01, 9.503695e-01, 8.340179e-01, 3.628399e-02, 2.763728e-02, 1.870320e-01, 6.840202e-01, 3.710233e-01,
2.000000e+00	7.115145e-01, 1.339707e+00, 3.111728e-02, 6.537979e-01, 3.685900e-01, 5.138183e-01, 8.187032e-02, 1.188897e-01, 7.176656e-01, 5.922060e-01, 4.154182e-01, 7.108549e-01, 1.107053e+00, 8.313216e-01, 7.158469e-01, 2.353818e-02, 2.149704e-02, 1.152312e-01, 5.507848e-01, 3.665197e-01,
0.000000e+00	2.531827e+00, 2.175374e+00, 1.266059e+00, 2.158770e+00, 2.068005e-01, 6.217251e-01, 1.856597e+00, 1.342347e+00, 6.918317e-01, 1.573528e+00, 2.774960e+00, 1.003827e+00, 3.096706e-01, 1.491449e+00, 1.013141e+00, 1.410994e+00, 2.216222e+00, 1.448454e+00, 2.593909e+00, 1.929515e+00,
2.000000e-01	1.535219e+00, 1.413996e+00, 6.768697e-01, 1.656869e+00, 2.063362e-01, 6.144053e-01, 1.484881e+00, 1.401998e+00, 7.043381e-01, 1.766767e+00, 1.651506e+00, 5.994747e-01, 5.209481e-01, 8.500454e-01, 1.012188e+00, 8.818586e-01, 2.311693e+00, 9.462244e-01, 2.057546e+00, 1.174776e+00,
4.000000e-01	1.013539e+00, 1.043704e+00, 5.446714e-01, 1.737640e+00, 1.982129e-01, 6.517510e-01, 1.090934e+00, 8.741262e-01, 6.570084e-01, 1.483240e+00, 1.217649e+00, 3.035447e-01, 5.980463e-01, 8.002849e-01, 1.083911e+00, 5.392089e-01, 2.417171e+00, 1.159378e+00, 1.485712e+00, 9.172637e-01,
6.000000e-01	6.954489e-01, 1.238977e+00, 3.551117e-01, 1.311513e+00, 2.688209e-01, 5.730402e-01, 7.733363e-01, 7.509377e-01, 7.206795e-01, 1.185330e+00, 6.917225e-01, 3.114252e-01, 8.121085e-01, 8.510185e-01, 8.528406e-01, 3.513631e-01, 2.263461e+00, 1.144757e+00, 1.445744e+00, 5.841631e-01,
8.000000e-01	6.949491e-01, 1.037215e+00, 2.684268e-01, 1.281370e+00, 4.075392e-01, 4.547377e-01, 6.094705e-01, 5.051558e-01, 8.937103e-01, 1.013595e+00, 3.844758e-01, 3.496998e-01, 9.245237e-01, 8.467098e-01, 7.047995e-01, 2.492348e-01, 1.981387e+00, 1.108095e+00, 1.154913e+00, 5.277742e-01,
1.000000e+00	6.909883e-01, 1.117423e+00, 1.927331e-01, 1.585468e+00, 4.940193e-01, 4.080139e-01, 2.718900e-01, 3.117797e-01, 8.217241e-01, 7.594102e-01, 2.956775e-01, 4.676481e-01, 8.807208e-01, 8.217886e-01, 7.926261e-01, 1.470270e-01, 2.120793e+00, 1.445278e+00, 7.675343e-01, 2.894167e-01,
1.200000e+00	8.182474e-01, 1.154677e+00, 1.265131e-01, 1.116657e+00, 5.557857e-01, 3.323833e-01, 2.132248e-01, 2.180041e-01, 7.675648e-01, 6.352460e-01, 2.848832e-01, 5.567427e-01, 1.097517e+00, 8.330965e-01, 7.391434e-01, 8.785147e-02, 1.824279e+00, 1.447487e+00, 6.804544e-01, 1.742254e-01,
1.400000e+00	7.397395e-01, 1.671264e+00, 1.107920e-01, 1.000007e+00, 7.963122e-01, 3.114484e-01, 1.412498e-01, 1.749043e-01, 7.281503e-01, 5.337939e-01, 2.811809e-01, 6.138104e-01, 9.403220e-01, 7.847723e-01, 6.473265e-01, 4.769278e-02, 1.810048e+00, 1.495402e+00, 5.234837e-01, 1.405424e-01,
1.600000e+00	6.093319e-01, 1.757224e+00, 1.182276e-01, 6.491523e-01, 8.550433e-01, 2.422476e-01, 1.122366e-01, 1.019130e-01, 8.295584e-01, 3.904313e-01, 3.940669e-01, 6.821747e-01, 8.387171e-01, 7.342216e-01, 6.364798e-01, 3.851756e-02, 1.966332e+00, 1.495698e+00, 3.773616e-01, 9.883789e-02,
1.800000e+00	6.512243e-01, 1.821722e+00, 1.091500e-01, 7.952109e-01, 7.686972e-01, 2.303537e-01, 6.636932e-02, 7.562246e-02, 6.574179e-01, 3.612252e-01, 5.608354e-01, 6.731187e-01, 7.491544e-01, 8.199765e-01, 6.446168e-01, 2.318345e-02, 2.121279e+00, 1.547057e+00, 3.136835e-01, 1.438792e-01,
2.000000e+00	7.632403e-01, 2.021015e+00, 9.992370e-02, 5.671874e-01, 1.068950e+00, 1.701364e-01, 3.549937e-02, 4.913132e-02, 7.566321e-01, 3.350418e-01, 6.938305e-01, 6.979906e-01, 6.466803e-01, 8.075764e-01, 5.984331e-01, 1.323387e-02, 1.865607e+00, 1.398971e+00, 2.341291e-01, 1.444195e-01,
0.000000e+00	1.795699e+00, 3.036214e+00, 1.979445e+00, 2.555822e+00, 2.057815e+00, 1.701898e+00, 2.337516e+00, 4.123796e-01, 1.657622e+00, 5.519395e-01, 4.783331e-01, 1.247479e+00, 1.150419e+00, 1.060595e+00, 1.120306e-01, 3.216796e+00, 1.321872e-01, 9.399386e-01, 2.465689e+00, 2.552056e+00,
2.000000e-01	1.494429e+00, 2.504626e+00, 1.161048e+00, 2.116840e+00, 2.107385e+00, 1.194719e+00, 2.125342e+00, 3.383723e-01, 9.211647e-01, 4.639302e-01, 3.041335e-01, 1.216314e+00, 1.079188e+00, 6.631381e-01, 1.422414e-01, 2.457670e+00, 1.198212e-01, 7.257809e-01, 2.060113e+00, 1.530101e+00,
4.000000e-01	1.035967e+00, 2.516582e+00, 1.124218e+00, 1.711478e+00, 1.755500e+00, 9.568989e-01, 1.732025e+00, 2.085867e-01, 6.163271e-01, 3.080685e-01, 1.559076e-01, 9.763054e-01, 1.218090e+00, 4.354435e-01, 3.199102e-01, 1.549868e+00, 7.800384e-02, 4.336360e-01, 2.361641e+00, 9.821681e-01,
6.000000e-01	9.787184e-01, 2.564597e+00, 5.755456e-01, 1.647499e+00, 1.754271e+00, 7.354252e-01, 1.340393e+00, 1.228672e-01, 7.171575e-01, 2.749922e-01, 1.188816e-01, 8.922655e-01, 1.406211e+00, 6.124920e-01, 4.997221e-01, 1.404412e+00, 5.901029e-02, 3.665764e-01, 1.141454e+00, 4.321360e-01,
8.000000e-01	7.538835e-01, 2.606850e+00, 4.792259e-01, 1.471819e+00, 1.547189e+00, 4.898551e-01, 9.921446e-01, 9.699131e-02, 7.249654e-01, 2.008722e-01, 8.826437e-02, 1.018215e+00, 1.339890e+00, 7.737478e-01, 5.393706e-01, 1.354474e+00, 4.818574e-02, 2.878464e-01, 1.329601e+00, 4.776530e-01,
1.000000e+00	7.819341e-01, 2.047332e+00, 2.315234e-01, 1.424688e+00, 1.655011e+00, 3.997483e-01, 6.499805e-01, 6.543452e-02, 8.651486e-01, 1.722677e-01, 7.806423e-02, 9.544035e-01, 1.202794e+00, 6.515523e-01, 4.519254e-01, 1.343682e+00, 3.985254e-02, 2.514442e-01, 9.177231e-01, 4.662356e-01,
1.200000e+00	7.029837e-01, 2.116398e+00, 2.183820e-01, 1.477180e+00, 1.694947e+00, 3.545165e-01, 5.377888e-01, 4.159420e-02, 7.223696e-01, 1.895860e-01, 7.553767e-02, 1.056779e+00, 1.192837e+00, 8.651082e-01, 4.966162e-01, 9.569602e-01, 3.404962e-02, 1.446003e-01, 7.837406e-01, 3.857699e-01,
1.400000e+00	7.180593e-01, 2.432119e+00, 1.435541e-01, 1.256925e+00, 1.655320e+00, 2.334032e-01, 2.935151e-01, 3.007500e-02, 5.996130e-01, 1.507333e-01, 1.043988e-01, 8.930273e-01, 1.277441e+00, 8.348462e-01, 6.573760e-01, 1.058899e+00, 2.083467e-02, 9.941592e-02, 6.444053e-01, 3.975977e-01,
1.600000e+00	8.394741e-01, 2.316608e+00, 1.418096e-01, 9.833240e-01, 1.364121e+00, 2.008001e-01, 1.990986e-01, 2.259955e-02, 6.873550e-01, 1.552518e-01, 1.409618e-01, 8.572675e-01, 1.193558e+00, 8.435917e-01, 6.591632e-01, 8.354763e-01, 2.203681e-02, 8.143895e-02, 4.132365e-01, 3.178497e-01,
1.800000e+00	8.065009e-01, 2.476619e+00, 1.038314e-01, 8.386112e-01, 1.389371e+00, 1.814962e-01, 1.466752e-01, 1.563127e-02, 7.010589e-01, 1.767223e-01, 2.612974e-01, 9.053243e-01, 8.636668e-01, 8.494699e-01, 6.257138e-01, 6.038241e-01, 1.374180e-02, 6.657493e-02, 3.316471e-01, 3.701360e-01,
2.000000e+00	7.137453e-01, 2.389958e+00, 1.125519e-01, 6.812485e-01, 1.282838e+00, 1.365037e-01, 9.457923e-02, 1.226984e-02, 6.170236e-01, 1.493170e-01, 3.906045e-01, 9.159935e-01, 9.432748e-01, 9.095614e-01, 5.382313e-01, 3.474066e-01, 1.065850e-02, 3.932259e-02, 3.225436e-01, 3.793010e-01,
0.000000e+00	5.650266e-01, 2.438874e+00, 2.350239e+00, 1.410666e+00, 1.470773e+00, 1.897297e+00, 2.936989e+00, 2.351624e+00, 1.522737e+00, 2.432724e+00, 1.192806e+00, 8.750413e-01, 2.095114e+00, 2.855422e+00, 1.414339e+00, 3.023911e+00, 9.237498e-01, 1.269862e-01, 3.868223e-01, 1.196366e+00,
2.000000e-01	3.495129e-01, 2.165932e+00, 1.642047e+00, 1.084255e+00, 1.195989e+00, 1.751269e+00, 2.640877e+00, 2.253737e+00, 9.445740e-01, 1.817278e+00, 7.609236e-01, 6.433623e-01, 2.024700e+00, 1.473775e+00, 1.060189e+00, 2.362384e+00, 6.609511e-01, 8.662460e-02, 4.853089e-01, 6.212306e-01,
4.000000e-01	2.298107e-01, 1.886155e+00, 1.103881e+00, 1.139973e+00, 9.128951e-01, 1.303097e+00, 2.329225e+00, 1.725338e+00, 5.176665e-01, 1.728290e+00, 6.502546e-01, 4.113278e-01, 1.938385e+00, 9.268822e-01, 9.051287e-01, 1.923161e+00, 5.353184e-01, 6.770085e-02, 6.003830e-01, 5.419132e-01,
6.000000e-01	1.638839e-01, 1.184891e+00, 7.688506e-01, 1.389192e+00, 8.973401e-01, 1.330989e+00, 1.715062e+00, 1.417515e+00, 3.831105e-01, 1.552657e+00, 4.715807e-01, 2.249408e-01, 1.820676e+00, 8.083801e-01, 7.584660e-01, 1.662207e+00, 4.156749e-01, 4.989514e-02, 5.881940e-01, 5.085406e-01,
8.000000e-01	2.323832e-01, 9.772611e-01, 4.586941e-01, 1.040600e+00, 7.046217e-01, 8.864834e-01, 1.563241e+00, 8.180938e-01, 3.250275e-01, 1.145986e+00, 3.371799e-01, 1.904436e-01, 1.466695e+00, 8.049920e-01, 7.308397e-01, 1.585555e+00, 3.308428e-01, 4.267542e-02, 6.800925e-01, 4.294811e-01,
1.000000e+00	4.005578e-01, 1.282394e+00, 3.010128e-01, 1.003479e+00, 6.238683e-01, 7.397627e-01, 1.464589e+00, 6.258380e-01, 3.899473e-01, 8.512060e-01, 2.834175e-01, 2.565699e-01, 1.675040e+00, 8.706284e-01, 7.214673e-01, 1.112854e+00, 2.306214e-01, 3.160936e-02, 6.750856e-01, 3.609751e-01,
1.200000e+00	4.842812e-01, 1.120854e+00, 2.112492e-01, 1.113190e+00, 5.569656e-01, 6.320202e-01, 9.839859e-01, 4.028443e-01, 5.418175e-01, 8.379311e-01, 2.478169e-01, 4.784248e-01, 1.554069e+00, 8.265831e-01, 5.787083e-01, 1.194039e+00, 2.323449e-01, 2.934585e-02, 3.777014e-01, 4.190451e-01,
1.400000e+00	5.270329e-01, 1.525834e+00, 1.234209e-01, 1.313784e+00, 6.151408e-01, 5.016148e-01, 5.588191e-01, 2.613141e-01, 7.344191e-01, 6.644833e-01, 2.261011e-01, 4.380241e-01, 1.652097e+00, 8.066519e-01, 6.857254e-01, 1.028119e+00, 1.618088e-01, 2.653868e-02, 4.010284e-01, 3.895541e-01,
1.600000e+00	5.070179e-01, 1.485051e+00, 7.527701e-02, 9.406018e-01, 7.180659e-01, 4.681141e-01, 4.689135e-01, 1.893946e-01, 6.248025e-01, 5.203759e-01, 2.274442e-01, 6.338987e-01, 1.638480e+00, 6.863515e-01, 7.466417e-01, 1.155884e+00, 1.305630e-01, 1.634269e-02, 2.805126e-01, 3.386697e-01,
1.800000e+00	8.239315e-01, 1.725670e+00, 7.268309e-02, 1.129510e+00, 8.903929e-01, 4.347124e-01, 3.137501e-01, 1.103467e-01, 8.044323e-01, 5.405187e-01, 2.461804e-01, 6.750033e-01, 1.346313e+00, 8.854301e-01, 7.595951e-01, 9.078616e-01, 9.920610e-02, 1.504400e-02, 2.678432e-01, 3.953972e-01,
2.000000e+00	6.791147e-01, 1.640978e+00, 7.529288e-02, 1.167501e+00, 8.061386e-01, 2.951601e-01, 2.207869e-01, 9.601681e-02, 8.095617e-01, 4.242931e-01, 2.545202e-01, 8.141828e-01, 1.331146e+00, 7.730294e-01, 7.141827e-01, 1.281034e+00, 7.048224e-02, 9.634909e-03, 2.372394e-01, 3.872284e-01,
0.000000e+00	1.202274e+00, 2.658933e+00, 7.451545e-01, 1.016445e+00, 4.059658e-01, 2.641163e+00, 1.933309e+00, 1.897575e+00, 1.464244e-01, 3.408758e+00, 6.290788e-01, 1.496261e+00, 2.869844e+00, 2.917342e+00, 2.318286e+00, 2.298219e+00, 2.567412e+00, 2.662445e+00, 8.828982e-01, 8.375521e-01,
2.000000e-01	7.694707e-01, 2.511932e+00, 5.040530e-01, 1.319118e+00, 2.893143e-01, 2.391187e+00, 2.019373e+00, 1.850279e+00, 1.175303e-01, 2.750394e+00, 4.194261e-01, 9.269490e-01, 2.937580e+00, 2.004804e+00, 1.804917e+00, 1.913204e+00, 2.529849e+00, 2.220092e+00, 8.681817e-01, 5.735209e-01,
4.000000e-01	4.284893e-01, 1.864306e+00, 3.443552e-01, 1.155298e+00, 2.436899e-01, 1.784592e+00, 1.642705e+00, 1.630638e+00, 5.434907e-02, 2.112670e+00, 2.791495e-01, 4.033628e-01, 2.487003e+00, 1.229325e+00, 1.471826e+00, 1.671783e+00, 2.389961e+00, 1.533834e+00, 8.596865e-01, 3.024824e-01,
6.000000e-01	2.642071e-01, 1.291787e+00, 2.037783e-01, 1.247343e+00, 2.099771e-01, 2.173056e+00, 1.642568e+00, 1.383169e+00, 3.400009e-02, 2.076869e+00, 2.874387e-01, 2.968465e-01, 2.320675e+00, 1.202399e+00, 1.299033e+00, 1.207812e+00, 2.311538e+00, 1.867201e+00, 9.403712e-01, 1.754707e-01,
8.000000e-01	1.832729e-01, 9.431260e-01, 1.231990e-01, 1.128066e+00, 1.874960e-01, 1.978180e+00, 1.653787e+00, 1.530089e+00, 2.075487e-02, 2.016061e+00, 2.390278e-01, 1.823003e-01, 2.023734e+00, 1.148940e+00, 1.102650e+00, 1.296372e+00, 1.862660e+00, 1.415514e+00, 8.624760e-01, 1.025597e-01,
1.000000e+00	1.579359e-01, 8.134115e-01, 9.467347e-02, 1.178405e+00, 1.608291e-01, 1.409890e+00, 1.245115e+00, 1.129385e+00, 1.365904e-02, 1.329113e+00, 2.311463e-01, 1.043456e-01, 1.844819e+00, 1.054412e+00, 9.033002e-01, 1.191202e+00, 1.871226e+00, 1.582619e+00, 9.794269e-01, 6.355588e-02,
1.200000e+00	2.697750e-01, 8.494042e-01, 5.553493e-02, 1.290427e+00, 1.136507e-01, 1.362157e+00, 1.070225e+00, 7.485397e-01, 1.573013e-02, 1.429773e+00, 2.353695e-01, 8.309177e-02, 1.966799e+00, 1.060899e+00, 7.777997e-01, 1.155021e+00, 1.923164e+00, 1.583137e+00, 1.042144e+00, 3.826158e-02,
1.400000e+00	4.504516e-01, 6.744937e-01, 3.308002e-02, 1.159119e+00, 7.828348e-02, 9.971153e-01, 7.908721e-01, 5.764676e-01, 8.233161e-02, 1.016794e+00, 2.236461e-01, 9.024104e-02, 1.893930e+00, 8.128721e-01, 7.987818e-01, 1.104596e+00, 2.127277e+00, 1.232371e+00, 9.087325e-01, 3.079637e-02,
1.600000e+00	5.705013e-01, 7.780348e-01, 2.249163e-02, 9.863117e-01, 8.380223e-02, 8.511924e-01, 5.789854e-01, 4.265988e-01, 2.425085e-01, 7.580226e-01, 1.993943e-01, 2.216490e-01, 1.517836e+00, 8.310056e-01, 7.888688e-01, 1.170346e+00, 1.964867e+00, 1.706649e+00, 7.495758e-01, 2.970046e-02,
1.800000e+00	6.008388e-01, 1.050843e+00, 1.477554e-02, 1.151804e+00, 1.294236e-01, 6.600321e-01, 4.068362e-01, 2.630230e-01, 5.126381e-01, 8.578145e-01, 2.216156e-01, 3.438195e-01, 1.432598e+00, 7.412256e-01, 7.600661e-01, 8.808673e-01, 2.209219e+00, 1.566030e+00, 6.539781e-01, 2.968261e-02,
2.000000e+00	6.246177e-01, 1.279302e+00, 1.457693e-02, 1.137431e+00, 2.059217e-01, 4.913486e-01, 2.525735e-01, 1.647314e-01, 6.018073e-01, 7.058852e-01, 2.480819e-01, 5.439947e-01, 1.663489e+00, 8.969419e-01, 6.980345e-01, 1.077378e+00, 1.698587e+00, 1.644500e+00, 4.144975e-01, 3.210795e-02,
0.000000e+00	3.191668e-02, 1.544001e+00, 1.970758e+00, 1.778885e+00, 4.625777e-01, 2.687972e+00, 3.361621e+00, 2.139685e+00, 4.291207e-01, 4.698695e-01, 1.933753e+00, 1.193338e+00, 2.771689e+00, 1.748150e+00, 1.145111e+00, 1.828839e+00, 2.159487e+00, 7.962822e-02, 6.948408e-01, 2.411699e+00,
2.000000e-01	3.987276e-02, 2.292718e+00, 1.680541e+00, 1.362861e+00, 4.338507e-01, 2.358896e+00, 1.989337e+00, 1.472032e+00, 2.357837e-01, 6.101475e-01, 1.389760e+00, 9.417857e-01, 2.365684e+00, 8.149677e-01, 1.097564e+00, 1.374161e+00, 1.974343e+00, 1.297943e-01, 8.754209e-01, 1.431982e+00,
4.000000e-01	1.575127e-01, 1.926690e+00, 7.667754e-01, 1.311274e+00, 2.987284e-01, 1.952391e+00, 2.038147e+00, 1.016315e+00, 1.857548e-01, 6.588533e-01, 7.549777e-01, 9.001764e-01, 2.065014e+00, 6.806988e-01, 7.556073e-01, 1.323498e+00, 2.276343e+00, 3.452075e-01, 7.591173e-01, 9.531076e-01,
6.000000e-01	3.299555e-01, 2.040648e+00, 5.800085e-01, 1.366184e+00, 2.506451e-01, 1.425283e+00, 1.284478e+00, 6.649978e-01, 1.166737e-01, 6.133434e-01, 4.799195e-01, 8.337945e-01, 2.121193e+00, 5.237598e-01, 8.114069e-01, 1.146814e+00, 2.279984e+00, 7.059579e-01, 7.969090e-01, 7.333656e-01,
8.000000e-01	5.148083e-01, 1.780092e+00, 3.474092e-01, 1.385922e+00, 2.499325e-01, 9.491912e-01, 1.039360e+00, 4.632884e-01, 8.984306e-02, 5.362005e-01, 3.827167e-01, 7.847384e-01, 1.661711e+00, 7.654070e-01, 7.093603e-01, 1.295486e+00, 1.830901e+00, 9.303422e-01, 8.101177e-01, 6.064890e-01,
1.000000e+00	5.521363e-01, 2.094534e+00, 2.060399e-01, 1.293397e+00, 1.866176e-01, 9.833458e-01, 8.896970e-01, 2.851136e-01, 2.429723e-01, 5.220287e-01, 3.035594e-01, 8.561046e-01, 1.810722e+00, 7.231396e-01, 7.400324e-01, 1.283603e+00, 2.130015e+00, 1.101364e+00, 7.791525e-01, 4.737826e-01,
1.200000e+00	6.034170e-01, 2.125601e+00, 1.084002e-01, 1.150115e+00, 2.093917e-01, 6.937126e-01, 5.978467e-01, 2.066407e-01, 4.803841e-01, 4.954714e-01, 2.257825e-01, 8.105640e-01, 1.556407e+00, 7.789588e-01, 7.539886e-01, 9.480034e-01, 1.895546e+00, 1.209166e+00, 7.616540e-01, 3.713821e-01,
1.400000e+00	7.729673e-01, 2.111813e+00, 8.209545e-02, 1.194106e+00, 3.229965e-01, 5.107168e-01, 3.404766e-01, 1.596542e-01, 5.459004e-01, 5.409436e-01, 2.116395e-01, 8.565856e-01, 1.546173e+00, 6.634943e-01, 8.502024e-01, 1.048257e+00, 2.098572e+00, 1.195066e+00, 5.144587e-01, 2.819881e-01,
1.600000e+00	6.374403e-01, 1.936143e+00, 6.752830e-02, 1.111489e+00, 4.443403e-01, 5.714149e-01, 2.507121e-01, 8.963083e-02, 6.666475e-01, 3.750750e-01, 2.146436e-01, 8.560421e-01, 1.751842e+00, 7.143653e-01, 7.316084e-01, 7.734645e-01, 1.837725e+00, 1.265023e+00, 4.518988e-01, 2.229814e-01,
1.800000e+00	7.266641e-01, 2.024779e+00, 5.341300e-02, 1.238855e+00, 5.920412e-01, 4.107000e-01, 1.537006e-01, 6.571943e-02, 5.662648e-01, 2.811361e-01, 2.551610e-01, 6.901933e-01, 1.458787e+00, 7.079350e-01, 7.822441e-01, 9.266933e-01, 2.150304e+00, 1.381328e+00, 2.845910e-01, 1.689978e-01,
2.000000e+00	7.005926e-01, 1.879485e+00, 4.984915e-02, 7.653948e-01, 6.548746e-01, 3.237642e-01, 8.650568e-02, 3.692073e-02, 6.650490e-01, 3.360899e-01, 3.246410e-01, 7.516362e-01, 1.214547e+00, 8.340502e-01, 6.398277e-01, 1.048922e+00, 1.950441e+00, 1.262433e+00, 2.100457e-01, 1.494479e-01,
0.000000e+00	1.584201e+00, 2.040492e+00, 1.092965e+00, 6.626982e-01, 6.249147e-01, 2.786885e+00, 2.189096e+00, 2.156419e+00, 1.502741e+00, 1.108016e+00, 3.229022e+00, 1.239319e+00, 6.252654e-01, 2.317408e+00, 9.575325e-01, 2.320253e+00, 2.821101e+00, 3.123010e+00, 1.992909e+00, 2.352277e+00,
2.000000e-01	7.619369e-01, 1.376699e+00, 9.603201e-01, 7.969736e-01, 6.075103e-01, 1.833971e+00, 1.948147e+00, 1.798457e+00, 1.068562e+00, 1.025979e+00, 2.001266e+00, 8.389458e-01, 7.397095e-01, 1.308820e+00, 6.966043e-01, 1.763878e+00, 2.565757e+00, 2.204062e+00, 2.039767e+00, 1.127892e+00,
4.000000e-01	6.131720e-01, 1.365275e+00, 6.096704e-01, 8.687867e-01, 6.759450e-01, 1.429259e+00, 1.773794e+00, 1.329949e+00, 6.420045e-01, 8.526435e-01, 1.491574e+00, 6.981345e-01, 8.095934e-01, 9.904673e-01, 8.285132e-01, 1.399481e+00, 2.482617e+00, 2.238959e+00, 2.023814e+00, 7.805527e-01,
6.000000e-01	4.621611e-01, 1.386479e+00, 3.321841e-01, 1.138630e+00, 7.217212e-01, 1.110981e+00, 1.516545e+00, 9.567881e-01, 5.207596e-01, 7.896701e-01, 8.764780e-01, 5.228750e-01, 7.863361e-01, 6.596568e-01, 7.254988e-01, 1.279410e+00, 2.333094e+00, 1.823291e+00, 1.593260e+00, 4.995555e-01,
8.000000e-01	5.412608e-01, 1.565377e+00, 2.752040e-01, 1.199499e+00, 5.523241e-01, 8.400123e-01, 1.148581e+00, 5.980855e-01, 4.334405e-01, 5.871635e-01, 7.650511e-01, 7.093637e-01, 9.369328e-01, 7.912734e-01, 7.190048e-01, 1.054411e+00, 2.291279e+00, 2.087911e+00, 1.248268e+00, 2.400994e-01,
1.000000e+00	4.852625e-01, 1.773830e+00, 1.529706e-01, 1.341024e+00, 6.026055e-01, 6.359704e-01, 7.646113e-01, 4.393282e-01, 4.665241e-01, 5.220883e-01, 5.225789e-01, 7.162617e-01, 1.022332e+00, 7.003564e-01, 5.625427e-01, 6.872486e-01, 2.500356e+00, 2.080419e+00, 1.145417e+00, 1.516251e-01,
1.200000e+00	6.286130e-01, 2.027736e+00, 8.557576e-02, 1.200286e+00, 6.983698e-01, 4.755142e-01, 5.014286e-01, 3.043806e-01, 6.320742e-01, 4.829166e-01, 4.912514e-01, 8.530055e-01, 9.994779e-01, 8.925128e-01, 6.368162e-01, 4.420028e-01, 1.865018e+00, 1.690527e+00, 8.618519e-01, 9.260543e-02,
1.400000e+00	6.904059e-01, 2.171627e+00, 6.844341e-02, 1.193976e+00, 6.863087e-01, 4.704750e-01, 3.748774e-01, 2.456645e-01, 7.805810e-01, 4.378467e-01, 4.030475e-01, 7.848035e-01, 1.217997e+00, 8.418415e-01, 7.004969e-01, 2.443026e-01, 1.960393e+00, 1.571367e+00, 6.637707e-01, 6.083941e-02,
1.600000e+00	7.044368e-01, 1.759807e+00, 6.447718e-02, 1.174355e+00, 8.287361e-01, 3.907228e-01, 2.604324e-01, 1.267225e-01, 7.521526e-01, 3.102507e-01, 3.126691e-01, 8.175164e-01, 1.133797e+00, 8.356555e-01, 6.518727e-01, 1.777102e-01, 2.296395e+00, 1.689469e+00, 4.857975e-01, 4.519564e-02,
1.800000e+00	7.438096e-01, 1.920166e+00, 5.703282e-02, 1.233226e+00, 9.741069e-01, 3.379014e-01, 1.484830e-01, 8.382897e-02, 6.899324e-01, 3.893802e-01, 3.468427e-01, 8.949476e-01, 9.421162e-01, 7.849605e-01, 6.083446e-01, 1.162788e-01, 1.823254e+00, 1.576103e+00, 4.241449e-01, 3.748623e-02,
2.000000e+00	6.339646e-01, 1.781491e+00, 5.800337e-02, 9.719918e-01, 9.280888e-01, 2.656316e-01, 1.139483e-01, 8.343970e-02, 8.452197e-01, 3.267280e-01, 3.952613e-01, 8.995190e-01, 8.685762e-01, 7.959779e-01, 6.639834e-01, 7.819385e-02, 1.845302e+00, 1.376984e+00, 3.794525e-01, 4.178018e-02,
0.000000e+00	1.397938e+00, 2.123009e+00, 1.898618e+00, 4.473698e-01, 1.371495e+00, 3.638022e-01, 1.815341e+00, 1.954895e+00, 9.478108e-01, 9.429213e-01, 1.552133e+00, 1.790090e+00, 2.994919e+00, 6.324669e-01, 3.225553e-01, 1.087640e+00, 2.107700e+00, 2.224947e+00, 2.530336e-01, 2.711258e+00,
2.000000e-01	9.757155e-01, 2.066403e+00, 1.197144e+00, 4.732137e-01, 1.567260e+00, 2.665374e-01, 1.478300e+00, 1.486989e+00, 9.279994e-01, 6.638389e-01, 1.335837e+00, 1.501088e+00, 2.362069e+00, 3.636331e-01, 3.671543e-01, 1.308828e+00, 1.685016e+00, 1.874230e+00, 2.374549e-01, 1.791577e+00,
4.000000e-01	6.034651e-01, 1.907123e+00, 8.194654e-01, 5.411941e-01, 1.186527e+00, 2.075794e-01, 1.427331e+00, 1.159510e+00, 8.324427e-01, 4.354930e-01, 1.081263e+00, 1.033068e+00, 1.937187e+00, 4.224166e-01, 5.328894e-01, 1.037020e+00, 2.066775e+00, 1.774022e+00, 1.728546e-01, 7.018218e-01,
6.000000e-01	5.635431e-01, 1.885801e+00, 4.859558e-01, 9.190207e-01, 1.317794e+00, 1.513324e-01, 1.192496e+00, 7.609123e-01, 8.514707e-01, 4.166090e-01, 8.163600e-01, 9.313543e-01, 1.941526e+00, 5.130540e-01, 4.742364e-01, 1.129917e+00, 2.028208e+00, 1.603149e+00, 1.009227e-01, 4.432030e-01,
8.000000e-01	5.629066e-01, 2.270233e+00, 4.397841e-01, 9.219536e-01, 1.326117e+00, 1.576560e-01, 8.398558e-01, 5.289105e-01, 9.263912e-01, 2.807500e-01, 7.352791e-01, 9.437948e-01, 1.759204e+00, 6.621212e-01, 4.494941e-01, 1.024410e+00, 1.960841e+00, 1.694185e+00, 7.655376e-02, 2.864973e-01,
1.000000e+00	6.139147e-01, 2.144761e+00, 2.467402e-01, 1.049206e+00, 1.317487e+00, 1.096272e-01, 5.128783e-01, 4.551583e-01, 7.947457e-01, 2.888250e-01, 5.847944e-01, 7.459336e-01, 1.581970e+00, 6.296123e-01, 5.062190e-01, 9.685814e-01, 1.817892e+00, 2.067395e+00, 5.901477e-02, 1.693410e-01,
1.200000e+00	5.671209e-01, 2.165606e+00, 2.220659e-01, 8.752640e-01, 1.316705e+00, 1.019914e-01, 3.929842e-01, 2.734634e-01, 8.053056e-01, 2.539863e-01, 4.102360e-01, 1.030564e+00, 1.454348e+00, 8.112492e-01, 4.980665e-01, 1.004730e+00, 2.043172e+00, 1.530280e+00, 6.334422e-02, 1.011674e-01,
1.400000e+00	7.351236e-01, 2.373284e+00, 1.684958e-01, 9.482678e-01, 1.146600e+00, 9.542507e-02, 2.624728e-01, 2.044932e-01, 1.027451e+00, 1.861083e-01, 5.138509e-01, 8.395291e-01, 1.123010e+00, 8.132126e-01, 4.675507e-01, 1.074065e+00, 2.029977e+00, 1.565078e+00, 4.118552e-02, 8.136998e-02,
1.600000e+00	6.856413e-01, 2.021777e+00, 1.494745e-01, 7.916671e-01, 1.422564e+00, 8.866826e-02, 1.602141e-01, 1.292540e-01, 7.868823e-01, 2.081748e-01, 4.588765e-01, 7.632086e-01, 1.076073e+00, 7.246825e-01, 5.633613e-01, 7.908031e-01, 1.978526e+00, 1.649391e+00, 3.501035e-02, 4.967977e-02,
1.800000e+00	6.057015e-01, 2.232607e+00, 1.068892e-01, 7.687644e-01, 1.238825e+00, 8.660091e-02, 1.194208e-01, 6.862644e-02, 7.873562e-01, 2.123642e-01, 6.085119e-01, 1.118517e+00, 9.977925e-01, 6.909811e-01, 5.762795e-01, 6.319562e-01, 1.994142e+00, 1.249107e+00, 3.175996e-02, 7.006034e-02,
2.000000e+00	6.328691e-01, 2.097095e+00, 1.103724e-01, 7.051001e-01, 1.422017e+00, 8.727156e-02, 7.511383e-02, 4.943055e-02, 8.715880e-01, 1.882197e-01, 5.615569e-01, 8.846912e-01, 7.694122e-01, 8.570029e-01, 6.513621e-01, 4.332566e-01, 1.721691e+00, 1.528727e+00, 3.079535e-02, 1.047037e-01,
0.000000e+00	2.048033e+00, 7.264798e-01, 1.484720e+00, 1.808351e-01, 1.174894e+00, 1.360208e-01, 1.386998e+00, 8.415879e-01, 1.808075e-01, 1.293064e+00, 4.756507e-01, 1.651256e+00, 5.562455e-01, 6.190389e-01, 2.206395e+00, 5.619547e-01, 2.634976e+00, 2.067138e+00, 7.933001e-01, 1.828640e+00,
2.000000e-01	1.337316e+00, 8.238852e-01, 9.512326e-01, 3.616195e-01, 1.061755e+00, 5.054203e-01, 9.369876e-01, 9.932537e-01, 3.582086e-01, 1.238544e+00, 6.188726e-01, 1.042140e+00, 5.179894e-01, 3.519387e-01, 1.569558e+00, 4.001722e-01, 2.669911e+00, 1.872244e+00, 6.629947e-01, 1.389287e+00,
4.000000e-01	8.415801e-01, 4.952151e-01, 5.840001e-01, 4.263505e-01, 7.490998e-01, 9.562757e-01, 6.207593e-01, 1.329513e+00, 5.622629e-01, 1.202858e+00, 6.589918e-01, 6.298578e-01, 3.921730e-01, 4.897627e-01, 1.294049e+00, 2.413416e-01, 2.367375e+00, 1.745754e+00, 5.457976e-01, 6.030172e-01,
6.000000e-01	6.656644e-01, 5.124840e-01, 3.426191e-01, 5.531438e-01, 7.200757e-01, 8.417905e-01, 3.368502e-01, 1.246240e+00, 4.826268e-01, 1.551746e+00, 7.713976e-01, 4.270307e-01, 5.190159e-01, 7.137989e-01, 1.087364e+00, 1.371813e-01, 2.263513e+00, 1.959024e+00, 4.081087e-01, 3.846313e-01,
8.000000e-01	5.362067e-01, 4.325967e-01, 2.235403e-01, 4.908900e-01, 5.265989e-01, 1.094463e+00, 3.001267e-01, 7.330893e-01, 4.886040e-01, 1.519338e+00, 6.423561e-01, 2.716721e-01, 7.112711e-01, 6.955348e-01, 1.126993e+00, 1.010703e-01, 1.842251e+00, 1.449680e+00, 4.710325e-01, 3.128728e-01,
1.000000e+00	6.034393e-01, 3.741005e-01, 1.467040e-01, 6.385955e-01, 4.189900e-01, 8.596089e-01, 1.977176e-01, 6.018713e-01, 5.264271e-01, 1.159540e+00, 8.336185e-01, 1.686261e-01, 6.699494e-01, 7.338578e-01, 1.020141e+00, 4.133855e-02, 2.550241e+00, 1.312754e+00, 4.475215e-01, 2.243379e-01,
1.200000e+00	7.164598e-01, 5.413224e-01, 8.074685e-02, 5.742063e-01, 6.277941e-01, 6.387514e-01, 1.274567e-01, 4.256109e-01, 6.610539e-01, 8.683054e-01, 8.133531e-01, 1.987334e-01, 8.570365e-01, 6.472216e-01, 8.449818e-01, 2.971874e-02, 1.918958e+00, 1.536511e+00, 3.425235e-01, 2.357194e-01,
1.400000e+00	5.560051e-01, 5.648113e-01, 6.194401e-02, 6.647979e-01, 5.020210e-01, 6.409061e-01, 7.633454e-02, 3.337274e-01, 6.557202e-01, 1.083817e+00, 8.266523e-01, 3.398844e-01, 1.006935e+00, 6.369527e-01, 9.478096e-01, 2.086979e-02, 2.436883e+00, 1.448677e+00, 3.282205e-01, 2.075026e-01,
1.600000e+00	7.564742e-01, 8.757327e-01, 6.187835e-02, 5.867354e-01, 5.453124e-01, 5.783919e-01, 5.493704e-02, 1.858695e-01, 6.560338e-01, 8.035610e-01, 8.206469e-01, 3.916054e-01, 8.719936e-01, 8.548306e-01, 8.443746e-01, 1.363018e-02, 2.125208e+00, 1.541126e+00, 3.003369e-01, 2.393723e-01,
1.800000e+00	7.662830e-01, 9.602443e-01, 5.409690e-02, 5.103220e-01, 8.703093e-01, 4.485533e-01, 3.447740e-02, 1.284371e-01, 6.914991e-01, 6.140996e-01, 8.156439e-01, 5.983345e-01, 8.634812e-01, 8.599943e-01, 6.872064e-01, 8.308242e-03, 1.831724e+00, 1.555433e+00, 2.135632e-01, 2.563804e-01,
2.000000e+00	6.095273e-01, 1.345956e+00, 5.604542e-02, 5.397389e-01, 9.202922e-01, 3.812242e-01, 2.184914e-02, 8.450195e-02, 6.809362e-01, 5.348944e-01, 7.039220e-01, 5.781392e-01, 6.552341e-01, 7.546112e-01, 7.635296e-01, 5.094438e-03, 2.113737e+00, 1.606475e+00, 1.663502e-01, 3.188446e-01,
0.000000e+00	7.823940e-01, 1.101842e+00, 1.264699e+00, 2.904268e+00, 1.757846e+00, 2.440739e+00, 5.971168e-01, 1.756995e+00, 7.655849e-01, 2.028830e+00, 1.740561e-01, 2.492480e+00, 4.024716e-01, 2.148693e+00, 1.507138e+00, 1.053564e+00, 2.023687e+00, 1.718531e+00, 2.272360e+00, 1.604446e+00,
2.000000e-01	4.640429e-01, 1.065099e+00, 7.633405e-01, 1.802908e+00, 1.120883e+00, 2.035584e+00, 7.450989e-01, 2.113707e+00, 4.812751e-01, 2.021945e+00, 1.025982e-01, 1.412949e+00, 3.316065e-01, 1.613551e+00, 1.252770e+00, 6.661660e-01, 2.279101e+00, 2.041364e+00, 1.826683e+00, 8.773926e-01,
4.000000e-01	3.168360e-01, 7.274510e-01, 5.873055e-01, 1.410265e+00, 9.887835e-01, 1.626667e+00, 6.577396e-01, 1.472680e+00, 2.656595e-01, 1.718658e+00, 7.286466e-02, 9.969992e-01, 5.221660e-01, 1.527066e+00, 1.002274e+00, 3.828739e-01, 1.776902e+00, 1.773577e+00, 1.748652e+00, 5.370979e-01,
6.000000e-01	1.486469e-01, 7.268107e-01, 2.955048e-01, 1.133675e+00, 8.395076e-01, 1.344605e+00, 5.550480e-01, 1.648250e+00, 1.377700e-01, 1.375395e+00, 7.030231e-02, 5.673844e-01, 6.277835e-01, 1.149979e+00, 9.020232e-01, 2.120295e-01, 1.774323e+00, 1.737465e+00, 1.252030e+00, 2.966144e-01,
8.000000e-01	1.886558e-01, 5.479026e-01, 1.866660e-01, 1.119224e+00, 5.944887e-01, 1.260141e+00, 2.920815e-01, 9.754200e-01, 1.082374e-01, 1.335628e+00, 9.914375e-02, 3.253504e-01, 8.768565e-01, 9.759049e-01, 8.166821e-01, 1.511537e-01, 1.748124e+00, 1.754079e+00, 1.316722e+00, 1.717592e-01,
1.000000e+00	3.075279e-01, 5.601242e-01, 1.218766e-01, 1.053476e+00, 5.066993e-01, 1.074291e+00, 2.326957e-01, 5.351049e-01, 1.375007e-01, 1.095000e+00, 1.584850e-01, 3.129002e-01, 8.703874e-01, 9.223232e-01, 8.390723e-01, 1.121928e-01, 1.781167e+00, 1.672917e+00, 1.284254e+00, 8.839523e-02,
1.200000e+00	3.839316e-01, 6.862890e-01, 7.964085e-02, 9.577881e-01, 4.034798e-01, 8.468504e-01, 1.275432e-01, 4.406476e-01, 2.634074e-01, 8.084620e-01, 2.506527e-01, 3.848542e-01, 8.399824e-01, 9.402002e-01, 7.661815e-01, 4.265473e-02, 2.078011e+00, 1.727054e+00, 9.597104e-01, 6.381999e-02,
1.400000e+00	5.652719e-01, 1.004807e+00, 4.885739e-02, 8.146944e-01, 3.666872e-01, 6.363719e-01, 9.640515e-02, 3.101713e-01, 4.679648e-01, 8.002745e-01, 3.649736e-01, 4.646736e-01, 1.165997e+00, 6.826608e-01, 7.178395e-01, 4.615966e-02, 1.948546e+00, 1.794815e+00, 8.254416e-01, 3.984219e-02,
1.600000e+00	5.381705e-01, 1.230479e+00, 3.454256e-02, 8.503162e-01, 3.668138e-01, 5.110327e-01, 7.014669e-02, 2.471854e-01, 5.604166e-01, 5.826817e-01, 3.791298e-01, 6.586146e-01, 1.142689e+00, 8.608702e-01, 6.109032e-01, 2.318971e-02, 2.218455e+00, 1.356658e+00, 7.952676e-01, 6.392106e-02,
1.800000e+00	7.197530e-01, 1.440740e+00, 3.569154e-02, 7.049866e-01, 6.299545e-01, 4.683315e-01, 3.691131e-02, 1.617879e-01, 6.990767e-01, 6.779675e-01, 5.082947e-01, 6.929344e-01, 1.031757e+00, 8.773925e-01, 7.202957e-01, 1.506502e-02, 2.316730e+00, 1.513113e+00, 5.394709e-01, 8.585757e-02,
2.000000e+00	5.751321e-01, 1.276481e+00, 3.685635e-02, 7.051141e-01, 6.818566e-01, 3.672626e-01, 2.966199e-02, 1.030595e-01, 7.335328e-01, 4.600991e-01, 6.077423e-01, 8.267499e-01, 1.168410e+00, 7.367662e-01, 6.538979e-01, 9.145522e-03, 1.787376e+00, 1.666978e+00, 3.839460e-01, 1.336350e-01,
0.000000e+00	2.848190e-01, 2.619971e+00, 1.220515e+00, 1.495806e-01, 2.598396e+00, 1.991600e+00, 6.079302e-01, 4.425197e-02, 1.907492e+00, 1.105059e+00, 8.252090e-01, 2.471288e+00, 2.067277e+00, 1.140334e-01, 1.773027e+00, 1.745709e+00, 2.171154e+00, 1.063677e-02, 3.432610e+00, 2.798529e+00,
2.000000e-01	4.695223e-01, 2.499541e+00, 1.076959e+00, 1.676122e-01, 2.333759e+00, 1.876749e+00, 9.000308e-01, 4.385211e-01, 9.948552e-01, 1.310109e+00, 7.562097e-01, 1.420172e+00, 1.719305e+00, 6.607830e-02, 1.295693e+00, 1.460570e+00, 2.334361e+00, 9.606893e-02, 2.278864e+00, 1.680916e+00,
4.000000e-01	5.352898e-01, 1.758776e+00, 5.529360e-01, 3.417429e-01, 1.894558e+00, 1.656202e+00, 9.223063e-01, 7.637287e-01, 6.449028e-01, 1.330034e+00, 8.181995e-01, 1.002914e+00, 1.712975e+00, 1.581893e-01, 1.295276e+00, 1.384936e+00, 2.078774e+00, 4.603735e-01, 1.992457e+00, 1.044315e+00,
6.000000e-01	5.063778e-01, 1.733279e+00, 3.835610e-01, 6.238806e-01, 2.046724e+00, 1.362645e+00, 9.955006e-01, 7.748813e-01, 3.946965e-01, 1.235240e+00, 7.484866e-01, 6.641601e-01, 1.514530e+00, 3.715626e-01, 1.007656e+00, 1.191442e+00, 2.211245e+00, 7.856908e-01, 1.974903e+00, 8.889635e-01,
8.000000e-01	5.892228e-01, 1.401095e+00, 2.616540e-01, 9.419570e-01, 1.660058e+00, 1.078950e+00, 6.650546e-01, 5.114245e-01, 2.153523e-01, 1.050535e+00, 7.600484e-01, 5.487157e-01, 1.451905e+00, 6.133990e-01, 7.778559e-01, 1.090773e+00, 2.376137e+00, 1.086145e+00, 1.485263e+00, 6.786242e-01,
1.000000e+00	7.230573e-01, 1.666028e+00, 1.870177e-01, 8.024988e-01, 1.257340e+00, 1.007688e+00, 5.197210e-01, 3.091387e-01, 2.975925e-01, 9.097112e-01, 7.498543e-01, 6.466582e-01, 1.604142e+00, 4.596228e-01, 8.401029e-01, 1.141091e+00, 1.799356e+00, 1.033528e+00, 1.264315e+00, 5.023669e-01,
1.200000e+00	8.336244e-01, 1.583952e+00, 8.943381e-02, 9.679341e-01, 1.162567e+00, 7.731708e-01, 2.690889e-01, 2.555316e-01, 4.217584e-01, 6.377695e-01, 6.016414e-01, 6.246117e-01, 1.596103e+00, 7.510549e-01, 7.610004e-01, 9.367846e-01, 2.343134e+00, 7.689334e-01, 1.276966e+00, 4.604180e-01,
1.400000e+00	7.254893e-01, 1.502261e+00, 4.504442e-02, 8.161146e-01, 1.119322e+00, 6.047063e-01, 2.360905e-01, 1.307974e-01, 5.335547e-01, 7.277733e-01, 5.563778e-01, 7.566008e-01, 1.507849e+00, 8.749426e-01, 8.018872e-01, 9.583014e-01, 2.037946e+00, 1.109886e+00, 8.755922e-01, 4.872975e-01,
1.600000e+00	6.743662e-01, 1.750431e+00, 5.320554e-02, 7.407481e-01, 9.310649e-01, 5.624222e-01, 1.692654e-01, 8.790715e-02, 6.566471e-01, 5.749048e-01, 4.989602e-01, 7.136849e-01, 1.394583e+00, 7.547302e-01, 7.985644e-01, 1.058499e+00, 2.256446e+00, 1.377661e+00, 7.005555e-01, 3.642980e-01,
1.800000e+00	6.175100e-01, 1.543431e+00, 4.496802e-02, 8.572105e-01, 9.577945e-01, 4.524440e-01, 9.405970e-02, 5.495319e-02, 7.032325e-01, 5.108223e-01, 6.605064e-01, 8.979437e-01, 1.399794e+00, 7.731057e-01, 7.506834e-01, 1.062150e+00, 1.617424e+00, 1.468672e+00, 5.921876e-01, 3.134975e-01,
2.000000e+00	7.974705e-01, 1.671350e+00, 4.656074e-02, 8.366825e-01, 1.041387e+00, 4.282060e-01, 6.568716e-02, 6.271245e-02, 6.966425e-01, 4.237535e-01, 5.189792e-01, 8.437804e-01, 1.313306e+00, 7.969343e-01, 6.489806e-01, 1.015867e+00, 2.241461e+00, 1.270782e+00, 5.453136e-01, 2.867046e-01,
0.000000e+00	5.099978e-01, 1.314176e+00, 3.314285e+00, 7.071641e-01, 2.317728e+00, 9.190148e-02, 9.777161e-01, 1.307911e+00, 2.050987e+00, 3.159355e-01, 1.731439e+00, 1.907244e+00, 2.478616e+00, 1.959548e+00, 1.709345e+00, 4.241476e-01, 1.660017e+00, 1.506311e+00, 8.714583e-01, 1.566471e+00,
2.000000e-01	2.691419e-01, 1.574258e+00, 1.828066e+00, 4.545636e-01, 1.993456e+00, 3.613975e-01, 6.384922e-01, 1.597892e+00, 1.383933e+00, 5.925094e-01, 1.511348e+00, 1.317327e+00, 1.479097e+00, 1.018352e+00, 9.759482e-01, 5.894320e-01, 1.631190e+00, 1.284652e+00, 7.025520e-01, 8.515183e-01,
4.000000e-01	3.028147e-01, 1.643159e+00, 1.377558e+00, 2.884639e-01, 2.101515e+00, 4.741807e-01, 5.398624e-01, 9.065149e-01, 9.482993e-01, 5.472352e-01, 1.070105e+00, 1.180432e+00, 1.536071e+00, 7.519977e-01, 6.621259e-01, 6.447156e-01, 1.802611e+00, 1.524397e+00, 5.359334e-01, 4.759268e-01,
6.000000e-01	3.615468e-01, 1.851468e+00, 1.186496e+00, 2.373859e-01, 1.823417e+00, 3.383159e-01, 2.991868e-01, 7.875810e-01, 9.980007e-01, 4.842474e-01, 1.140784e+00, 1.124583e+00, 1.100049e+00, 6.668417e-01, 5.223848e-01, 4.319186e-01, 1.600863e+00, 1.522523e+00, 3.696525e-01, 2.734725e-01,
8.000000e-01	5.515399e-01, 2.034941e+00, 7.150117e-01, 1.841858e-01, 1.492616e+00, 2.456000e-01, 2.098756e-01, 4.771501e-01, 1.103647e+00, 3.767124e-01, 9.405417e-01, 1.070952e+00, 1.022787e+00, 6.107262e-01, 4.738801e-01, 2.815928e-01, 2.111040e+00, 1.457752e+00, 3.828431e-01, 1.919606e-01,
1.000000e+00	5.097177e-01, 1.892586e+00, 6.465944e-01, 1.176278e-01, 1.674884e+00, 1.520419e-01, 1.468874e-01, 2.629658e-01, 9.671021e-01, 3.289039e-01, 8.581221e-01, 8.896679e-01, 7.263229e-01, 7.184088e-01, 4.882903e-01, 1.491723e-01, 1.562779e+00, 1.607021e+00, 2.780910e-01, 1.141590e-01,
1.200000e+00	6.626483e-01, 2.022342e+00, 4.442396e-01, 8.392019e-02, 1.517446e+00, 1.486821e-01, 1.036130e-01, 2.744572e-01, 8.518590e-01, 2.497843e-01, 9.925617e-01, 7.590560e-01, 6.400875e-01, 8.034128e-01, 4.922329e-01, 1.126839e-01, 1.738099e+00, 1.482767e+00, 2.225337e-01, 1.171465e-01,
1.400000e+00	7.412352e-01, 1.819503e+00, 3.690553e-01, 8.058980e-02, 1.607117e+00, 1.312083e-01, 6.412650e-02, 1.402512e-01, 7.734896e-01, 2.139408e-01, 8.124173e-01, 9.468874e-01, 5.259443e-01, 7.748850e-01, 4.926479e-01, 7.098784e-02, 1.996377e+00, 1.597590e+00, 1.725857e-01, 1.576089e-01,
1.600000e+00	8.067585e-01, 2.141998e+00, 2.519937e-01, 8.552006e-02, 1.496920e+00, 1.040079e-01, 3.889851e-02, 1.258717e-01, 6.477020e-01, 1.950254e-01, 8.318679e-01, 7.775939e-01, 3.615179e-01, 8.407350e-01, 5.141783e-01, 4.490691e-02, 1.797149e+00, 1.308926e+00, 1.545276e-01, 1.702835e-01,
1.800000e+00	6.914200e-01, 1.830137e+00, 1.910108e-01, 1.029130e-01, 1.446152e+00, 9.705472e-02, 2.811006e-02, 8.238095e-02, 7.590667e-01, 1.602793e-01, 9.506038e-01, 8.584533e-01, 3.497517e-01, 8.377503e-01, 6.140942e-01, 2.591703e-02, 2.256690e+00, 1.420753e+00, 1.350452e-01, 2.522566e-01,
2.000000e+00	7.630907e-01, 2.236184e+00, 1.316771e-01, 1.464303e-01, 1.306489e+00, 8.025705e-02, 1.651513e-02, 4.830645e-02, 9.589444e-01, 1.406856e-01, 8.766683e-01, 1.047274e+00, 3.024062e-01, 8.314782e-01, 5.064025e-01, 1.643766e-02, 2.150414e+00, 1.374453e+00, 8.200011e-02, 2.910220e-01,
0.000000e+00	7.663072e-01, 1.114899e+00, 6.208549e-01, 2.779246e-01, 2.404181e+00, 5.695553e-01, 1.416527e+00, 1.847059e+00, 1.569085e+00, 2.174009e+00, 1.459531e+00, 2.083708e+00, 1.270222e+00, 1.167024e+00, 3.910651e-01, 1.550986e+00, 1.264830e+00, 2.762503e+00, 2.366229e+00, 1.516078e+00,
2.000000e-01	4.547684e-01, 7.256492e-01, 6.370454e-01, 6.116846e-01, 2.403450e+00, 4.288962e-01, 1.225414e+00, 1.318288e+00, 1.160295e+00, 2.343589e+00, 1.246916e+00, 1.049720e+00, 1.109007e+00, 7.165598e-01, 3.638888e-01, 1.425767e+00, 1.529291e+00, 2.345495e+00, 1.981023e+00, 7.630508e-01,
4.000000e-01	2.859670e-01, 6.320616e-01, 5.541349e-01, 7.309519e-01, 1.932474e+00, 3.308502e-01, 1.283793e+00, 1.227253e+00, 1.226516e+00, 1.409436e+00, 1.091115e+00, 5.972049e-01, 1.228409e+00, 9.388398e-01, 3.165833e-01, 1.135387e+00, 1.715674e+00, 2.247461e+00, 1.347663e+00, 4.187951e-01,
6.000000e-01	2.745072e-01, 6.446415e-01, 5.715696e-01, 9.364018e-01, 1.803341e+00, 2.577404e-01, 1.272906e+00, 8.870042e-01, 9.564507e-01, 1.235583e+00, 8.749849e-01, 4.354453e-01, 9.486925e-01, 8.798094e-01, 3.325280e-01, 1.316720e+00, 1.759633e+00, 1.765367e+00, 1.143697e+00, 2.868883e-01,
8.000000e-01	4.153356e-01, 7.461077e-01, 3.890911e-01, 9.792170e-01, 1.803650e+00, 2.351922e-01, 8.119502e-01, 6.146178e-01, 1.077973e+00, 6.431430e-01, 6.689002e-01, 5.108475e-01, 1.394330e+00, 7.203314e-01, 3.586347e-01, 1.029242e+00, 1.408338e+00, 2.052185e+00, 8.948080e-01, 1.381584e-01,
1.000000e+00	4.978948e-01, 1.047852e+00, 2.679479e-01, 1.019496e+00, 1.646477e+00, 1.317359e-01, 8.288279e-01, 4.769405e-01, 9.715871e-01, 6.005255e-01, 5.608689e-01, 5.764917e-01, 1.162430e+00, 8.645336e-01, 4.600893e-01, 8.601113e-01, 1.449797e+00, 1.968028e+00, 5.740443e-01, 8.900986e-02,
1.200000e+00	6.316232e-01, 1.242389e+00, 2.545673e-01, 1.186541e+00, 1.604686e+00, 1.225194e-01, 4.329685e-01, 3.106242e-01, 9.718467e-01, 5.536810e-01, 5.804733e-01, 6.302445e-01, 1.334395e+00, 9.066006e-01, 5.119697e-01, 8.484144e-01, 1.824528e+00, 2.059024e+00, 4.841910e-01, 4.670143e-02,
1.400000e+00	6.734690e-01, 1.454049e+00, 1.894900e-01, 1.017394e+00, 1.553385e+00, 1.071398e-01, 2.953253e-01, 1.692173e-01, 8.815818e-01, 3.427080e-01, 5.256826e-01, 8.185667e-01, 1.243804e+00, 7.881402e-01, 4.963174e-01, 6.842114e-01, 1.454800e+00, 1.815548e+00, 4.718113e-01, 3.208999e-02,
1.600000e+00	7.429887e-01, 1.614237e+00, 1.796919e-01, 7.783594e-01, 1.414995e+00, 6.376157e-02, 1.965435e-01, 1.198469e-01, 7.700429e-01, 3.291871e-01, 4.904177e-01, 8.447611e-01, 1.187807e+00, 6.570367e-01, 4.846217e-01, 4.827933e-01, 2.044432e+00, 1.538402e+00, 3.155985e-01, 2.836665e-02,
1.800000e+00	6.552603e-01, 1.806873e+00, 1.224789e-01, 7.473733e-01, 1.377407e+00, 7.446170e-02, 1.257721e-01, 8.231086e-02, 8.852064e-01, 2.767199e-01, 4.551920e-01, 7.101590e-01, 1.005135e+00, 6.785370e-01, 5.406511e-01, 2.912930e-01, 1.727815e+00, 1.740798e+00, 2.718527e-01, 3.570825e-02,
2.000000e+00	6.934670e-01, 1.712793e+00, 1.088422e-01, 6.452194e-01, 1.272393e+00, 8.133341e-02, 8.830659e-02, 7.038792e-02, 7.508216e-01, 2.057290e-01, 6.507286e-01, 7.814610e-01, 7.398560e-01, 8.740712e-01, 6.327052e-01, 1.735531e-01, 2.069100e+00, 1.532797e+00, 2.373176e-01, 4.795745e-02,
0.000000e+00	2.168743e+00, 4.967829e-01, 2.816220e+00, 2.086009e+00, 8.112552e-01, 1.370206e-01, 1.371291e+00, 3.273562e+00, 2.102393e-02, 1.656683e+00, 8.097186e-01, 2.519197e+00, 6.497247e-04, 3.487592e+00, 1.379128e+00, 1.248361e+00, 1.705800e-01, 2.653648e-01, 1.709176e+00, 2.471107e+00,
2.000000e-01	1.529253e+00, 3.676607e-01, 1.851421e+00, 1.581019e+00, 5.517431e-01, 4.989709e-01, 1.272760e+00, 2.998714e+00, 3.409223e-01, 1.772099e+00, 5.514614e-01, 1.655925e+00, 8.305533e-02, 1.703016e+00, 1.175692e+00, 7.890873e-01, 1.299471e-01, 2.096351e-01, 1.534989e+00, 1.706314e+00,
4.000000e-01	7.491525e-01, 2.460190e-01, 1.152800e+00, 9.461511e-01, 4.941611e-01, 6.063461e-01, 1.340657e+00, 2.306119e+00, 4.805294e-01, 1.402211e+00, 4.663170e-01, 7.263429e-01, 1.618572e-01, 8.924458e-01, 9.613769e-01, 5.199439e-01, 8.510597e-02, 3.247733e-01, 1.383747e+00, 1.131098e+00,
6.000000e-01	5.972526e-01, 2.600856e-01, 6.052579e-01, 1.024880e+00, 5.139655e-01, 5.319538e-01, 1.158743e+00, 1.649267e+00, 6.181683e-01, 1.237752e+00, 3.334123e-01, 5.673793e-01, 3.280647e-01, 9.578452e-01, 9.310342e-01, 2.992464e-01, 6.357953e-02, 6.367083e-01, 1.169900e+00, 6.646823e-01,
8.000000e-01	3.671536e-01, 3.707791e-01, 4.834755e-01, 1.204607e+00, 4.389030e-01, 5.048394e-01, 6.256964e-01, 1.228976e+00, 7.742804e-01, 1.099053e+00, 3.377902e-01, 4.683878e-01, 4.626135e-01, 9.518382e-01, 8.419205e-01, 1.831141e-01, 5.676665e-02, 7.250614e-01, 7.705124e-01, 5.972820e-01,
1.000000e+00	3.685007e-01, 4.912832e-01, 2.960092e-01, 1.130484e+00, 5.889642e-01, 5.149016e-01, 4.781479e-01, 8.663352e-01, 8.047977e-01, 9.520361e-01, 3.138020e-01, 4.899827e-01, 5.267727e-01, 8.001537e-01, 8.935330e-01, 1.110820e-01, 4.863777e-02, 7.934049e-01, 7.118697e-01, 4.495968e-01,
1.200000e+00	4.568006e-01, 6.277207e-01, 1.790693e-01, 1.066521e+00, 7.040032e-01, 3.551730e-01, 3.066380e-01, 5.549691e-01, 8.979521e-01, 7.004932e-01, 3.072533e-01, 5.757952e-01, 6.184832e-01, 7.332399e-01, 6.990115e-01, 8.138061e-02, 3.860289e-02, 8.344066e-01, 4.968719e-01, 4.291013e-01,
1.400000e+00	5.193547e-01, 8.889241e-01, 1.608115e-01, 8.767426e-01, 6.907768e-01, 3.319260e-01, 1.708158e-01, 3.565200e-01, 7.775249e-01, 6.404244e-01, 4.595564e-01, 7.116835e-01, 6.098090e-01, 8.562110e-01, 6.778953e-01, 4.446275e-02, 3.138335e-02, 5.985554e-01, 3.844888e-01, 4.350682e-01,
1.600000e+00	6.260739e-01, 1.087917e+00, 1.226687e-01, 8.777815e-01, 8.678052e-01, 3.150808e-01, 1.333145e-01, 2.803670e-01, 7.245351e-01, 5.622817e-01, 4.097370e-01, 6.856790e-01, 4.522156e-01, 7.425861e-01, 5.864892e-01, 2.858821e-02, 1.835197e-02, 5.242666e-01, 3.235468e-01, 3.677462e-01,
1.800000e+00	6.982134e-01, 1.465520e+00, 8.979313e-02, 9.045966e-01, 8.902367e-01, 2.455955e-01, 9.252261e-02, 1.947538e-01, 6.772361e-01, 5.592025e-01, 6.181255e-01, 6.780551e-01, 3.885734e-01, 9.133650e-01, 6.211344e-01, 1.337811e-02, 1.956230e-02, 3.239762e-01, 2.540422e-01, 3.532176e-01,
2.000000e+00	7.274252e-01, 1.647291e+00, 1.136583e-01, 5.945646e-01, 9.954517e-01, 2.413623e-01, 6.330143e-02, 1.131002e-01, 7.212719e-01, 4.328800e-01, 5.798754e-01, 8.005752e-01, 3.518712e-01, 7.685533e-01, 7.163916e-01, 9.975459e-03, 1.342695e-02, 2.325718e-01, 2.356256e-01, 3.961416e-01,
0.000000e+00	1.557750e+00, 9.132738e-01, 2.970636e+00, 3.247331e+00, 2.688270e+00, 2.733612e+00, 2.673766e+00, 1.840164e+00, 5.162089e-02, 2.218924e+00, 5.314683e-02, 5.720666e-01, 1.965697e+00, 9.138690e-01, 2.301922e+00, 6.893420e-01, 3.283551e-01, 6.341861e-02, 7.572164e-01, 1.126318e+00,
2.000000e-01	1.029458e+00, 7.111731e-01, 1.441232e+00, 2.400702e+00, 1.611232e+00, 2.123742e+00, 1.989652e+00, 2.161274e+00, 3.223974e-02, 2.219253e+00, 2.973894e-02, 4.174375e-01, 2.044102e+00, 5.132752e-01, 2.379882e+00, 9.195006e-01, 2.061636e-01, 4.890050e-02, 9.173909e-01, 5.806013e-01,
4.000000e-01	7.206237e-01, 5.917960e-01, 1.255342e+00, 1.715913e+00, 1.278885e+00, 2.047902e+00, 1.809036e+00, 2.287930e+00, 2.028935e-02, 2.237896e+00, 2.545528e-02, 2.516885e-01, 1.543862e+00, 4.967221e-01, 1.448438e+00, 9.140196e-01, 1.706449e-01, 3.266429e-02, 8.224949e-01, 3.043927e-01,
6.000000e-01	3.937337e-01, 4.088000e-01, 6.432661e-01, 1.651612e+00, 1.409868e+00, 1.961488e+00, 1.463931e+00, 1.453333e+00, 1.194451e-02, 1.847689e+00, 1.595977e-02, 1.509950e-01, 1.445654e+00, 6.003793e-01, 1.542689e+00, 9.802260e-01, 1.533454e-01, 2.531280e-02, 9.509648e-01, 2.855090e-01,
8.000000e-01	1.935011e-01, 3.751797e-01, 4.781142e-01, 1.586178e+00, 9.900598e-01, 1.921181e+00, 1.819259e+00, 1.170084e+00, 6.972879e-03, 1.885842e+00, 1.518528e-02, 8.735655e-02, 1.736890e+00, 6.066479e-01, 1.248426e+00, 9.790488e-01, 1.177773e-01, 7.385900e-02, 7.784201e-01, 2.669803e-01,
1.000000e+00	2.292816e-01, 3.458998e-01, 2.802052e-01, 1.201454e+00, 8.618898e-01, 1.622777e+00, 1.342857e+00, 9.875771e-01, 4.885940e-03, 1.483762e+00, 2.629012e-02, 5.454757e-02, 1.410680e+00, 7.585217e-01, 9.942556e-01, 1.039111e+00, 8.952013e-02, 2.823759e-01, 8.541897e-01, 3.584729e-01,
1.200000e+00	3.413422e-01, 2.396082e-01, 1.757262e-01, 1.315405e+00, 5.389958e-01, 1.233251e+00, 9.906275e-01, 7.514142e-01, 1.188834e-02, 1.248243e+00, 5.229296e-02, 4.832673e-02, 1.483551e+00, 6.924872e-01, 9.138488e-01, 1.053667e+00, 5.557819e-02, 4.816812e-01, 8.266162e-01, 3.386068e-01,
1.400000e+00	4.565073e-01, 2.848664e-01, 1.267906e-01, 1.380290e+00, 4.749785e-01, 1.070491e+00, 6.120098e-01, 4.829677e-01, 6.789280e-02, 1.034178e+00, 7.355235e-02, 7.091141e-02, 1.586705e+00, 7.580366e-01, 9.127477e-01, 9.295070e-01, 5.057421e-02, 9.044308e-01, 6.761839e-01, 3.404131e-01,
1.600000e+00	6.311896e-01, 3.805949e-01, 7.524936e-02, 1.233059e+00, 5.027618e-01, 8.570477e-01, 3.702559e-01, 3.668735e-01, 2.160907e-01, 9.100142e-01, 9.192499e-02, 1.972510e-01, 1.376126e+00, 7.552179e-01, 8.982128e-01, 7.680810e-01, 3.920014e-02, 9.182358e-01, 7.546966e-01, 3.752106e-01,
1.800000e+00	6.132530e-01, 7.321192e-01, 4.300237e-02, 1.072252e+00, 3.862506e-01, 8.168720e-01, 3.139092e-01, 2.505011e-01, 4.263100e-01, 1.058309e+00, 9.862250e-02, 4.114232e-01, 1.139988e+00, 8.175211e-01, 7.068567e-01, 9.733084e-01, 2.612483e-02, 1.088118e+00, 6.958486e-01, 3.750153e-01,
2.000000e+00	6.996661e-01, 9.746628e-01, 2.592200e-02, 1.212070e+00, 5.030424e-01, 6.193126e-01, 2.045887e-01, 1.735413e-01, 6.448386e-01, 7.070261e-01, 1.525794e-01, 4.947078e-01, 1.329054e+00, 6.254778e-01, 6.253993e-01, 8.028936e-01, 2.579201e-02, 6.609666e-01, 4.806646e-01, 3.224996e-01,
0.000000e+00	1.561707e+00, 1.547079e+00, 1.440250e+00, 1.240686e+00, 2.649855e-01, 4.423053e-03, 2.815140e+00, 1.388111e+00, 1.158291e+00, 2.405355e+00, 1.365947e-01, 5.753102e-01, 3.349401e-01, 4.169881e-01, 5.456384e-02, 8.846480e-01, 1.086018e+00, 1.415881e+00, 1.856436e+00, 1.083689e+00,
2.000000e-01	9.971988e-01, 1.440517e+00, 9.123629e-01, 1.019520e+00, 4.451714e-01, 3.714154e-03, 2.120036e+00, 1.138591e+00, 8.446540e-01, 1.566391e+00, 1.652425e-01, 3.709575e-01, 4.407248e-01, 4.059420e-01, 1.493584e-01, 4.600922e-01, 1.305920e+00, 1.652521e+00, 1.514756e+00, 7.092005e-01,
4.000000e-01	6.586204e-01, 1.194747e+00, 6.395041e-01, 1.022130e+00, 5.276783e-01, 4.891323e-03, 1.218882e+00, 7.068920e-01, 9.413339e-01, 1.371568e+00, 1.810157e-01, 2.737093e-01, 5.511101e-01, 5.653229e-01, 2.720900e-01, 2.337655e-01, 1.704616e+00, 1.568752e+00, 1.319894e+00, 3.158949e-01,
6.000000e-01	6.801262e-01, 9.158892e-01, 3.959757e-01, 1.188679e+00, 7.238620e-01, 6.667389e-03, 8.367928e-01, 4.938933e-01, 9.106206e-01, 1.055327e+00, 1.925487e-01, 2.746991e-01, 7.796944e-01, 6.351595e-01, 3.662851e-01, 1.767618e-01, 1.612881e+00, 1.446443e+00, 7.867894e-01, 2.233131e-01,
8.000000e-01	6.871454e-01, 1.069165e+00, 3.488466e-01, 1.189921e+00, 8.936564e-01, 1.063317e-02, 6.291976e-01, 4.377409e-01, 8.912494e-01, 6.565333e-01, 2.042902e-01, 4.155957e-01, 7.076584e-01, 8.018397e-01, 4.213885e-01, 1.143428e-01, 1.524228e+00, 1.488830e+00, 7.633584e-01, 9.709721e-02,
1.000000e+00	5.647570e-01, 1.436476e+00, 2.484536e-01, 1.222598e+00, 9.704010e-01, 1.621195e-02, 4.175080e-01, 2.424242e-01, 8.387251e-01, 6.479085e-01, 2.133970e-01, 5.984275e-01, 9.973898e-01, 8.054645e-01, 5.334418e-01, 6.406000e-02, 1.588429e+00, 1.733809e+00, 5.489049e-01, 6.622676e-02,
1.200000e+00	7.601074e-01, 1.798809e+00, 1.925050e-01, 1.039053e+00, 8.826021e-01, 2.342275e-02, 2.565194e-01, 1.668512e-01, 7.930467e-01, 4.167956e-01, 2.456656e-01, 6.933270e-01, 8.395859e-01, 8.362574e-01, 4.905207e-01, 3.505300e-02, 1.715004e+00, 1.482686e+00, 5.460373e-01, 3.618215e-02,
1.400000e+00	7.141114e-01, 1.795911e+00, 1.714874e-01, 9.021769e-01, 1.079688e+00, 3.326704e-02, 1.734703e-01, 1.217639e-01, 6.912806e-01, 3.347971e-01, 3.616880e-01, 6.249418e-01, 6.926211e-01, 7.436403e-01, 5.227188e-01, 2.516563e-02, 1.450463e+00, 1.665591e+00, 3.466328e-01, 3.631147e-02,
1.600000e+00	6.674217e-01, 1.792224e+00, 1.426137e-01, 7.148588e-01, 1.075153e+00, 3.764207e-02, 1.020205e-01, 8.411799e-02, 8.837728e-01, 3.214030e-01, 5.222487e-01, 7.760076e-01, 5.915959e-01, 9.544199e-01, 5.499934e-01, 1.740657e-02, 1.888006e+00, 1.642585e+00, 2.610246e-01, 4.550945e-02,
1.800000e+00	5.543560e-01, 1.739252e+00, 1.325927e-01, 6.023744e-01, 1.248650e+00, 5.027730e-02, 8.170426e-02, 5.654494e-02, 7.097943e-01, 2.839418e-01, 6.139505e-01, 8.039148e-01, 3.995504e-01, 8.877745e-01, 5.487193e-01, 8.356518e-03, 1.958444e+00, 1.392623e+00, 2.183870e-01, 7.163307e-02,
2.000000e+00	6.886344e-01, 1.777007e+00, 1.093861e-01, 6.012092e-01, 1.130838e+00, 5.479570e-02, 4.507090e-02, 4.124986e-02, 7.201927e-01, 2.093128e-01, 7.674853e-01, 8.007936e-01, 3.912655e-01, 7.539415e-01, 4.717456e-01, 5.477112e-03, 2.002255e+00, 1.681648e+00, 2.017167e-01, 1.371974e-01,
0.000000e+00	7.437505e-01, 1.251040e+00, 2.278085e+00, 1.977926e+00, 2.297162e+00, 9.987009e-01, 6.936037e-01, 3.394190e+00, 9.703388e-01, 2.727026e+00, 1.217186e+00, 1.789634e+00, 2.422455e-01, 6.091079e-03, 1.727765e+00, 2.796176e+00, 2.170411e-01, 1.332445e+00, 1.122632e+00, 1.822356e+00,
2.000000e-01	4.994115e-01, 1.149263e+00, 1.623980e+00, 1.385409e+00, 1.958710e+00, 9.119419e-01, 9.623412e-01, 2.885515e+00, 8.585907e-01, 2.170865e+00, 6.400581e-01, 9.655738e-01, 1.709732e-01, 4.576170e-03, 1.355904e+00, 1.769289e+00, 1.861724e-01, 8.731862e-01, 8.479047e-01, 8.412977e-01,
4.000000e-01	2.987263e-01, 9.713437e-01, 1.342844e+00, 1.162660e+00, 1.525248e+00, 1.044128e+00, 1.067026e+00, 1.881093e+00, 5.016633e-01, 2.239556e+00, 5.016488e-01, 6.819486e-01, 2.262420e-01, 1.305637e-01, 1.056526e+00, 1.255982e+00, 1.432991e-01, 5.339858e-01, 9.168867e-01, 4.768301e-01,
6.000000e-01	1.844030e-01, 9.084225e-01, 7.752913e-01, 9.390276e-01, 1.369685e+00, 9.368131e-01, 1.152694e+00, 2.036038e+00, 3.714375e-01, 1.981893e+00, 4.327028e-01, 4.061214e-01, 3.475905e-01, 4.009736e-01, 8.833794e-01, 9.691891e-01, 9.015025e-02, 4.684585e-01, 7.369258e-01, 3.144720e-01,
8.000000e-01	1.015793e-01, 5.105408e-01, 4.676382e-01, 1.050140e+00, 1.439216e+00, 1.071382e+00, 1.192596e+00, 1.619645e+00, 3.649698e-01, 1.546821e+00, 4.338744e-01, 2.666507e-01, 5.536889e-01, 5.000585e-01, 9.584093e-01, 5.572086e-01, 7.209081e-02, 3.708515e-01, 7.895799e-01, 3.629809e-01,
1.000000e+00	1.631939e-01, 5.881297e-01, 2.586399e-01, 7.989887e-01, 1.181250e+00, 7.502570e-01, 6.174245e-01, 7.500387e-01, 4.452525e-01, 1.202183e+00, 4.796040e-01, 1.589382e-01, 6.666399e-01, 6.584321e-01, 8.293130e-01, 3.351739e-01, 7.121791e-02, 4.126659e-01, 7.175894e-01, 4.046707e-01,
1.200000e+00	3.085876e-01, 4.680897e-01, 1.675874e-01, 1.184749e+00, 1.160984e+00, 5.736017e-01, 4.255279e-01, 7.164719e-01, 5.719128e-01, 1.032882e+00, 4.315070e-01, 1.998049e-01, 7.213277e-01, 6.746650e-01, 8.060009e-01, 2.070835e-01, 5.988877e-02, 4.494014e-01, 5.271631e-01, 3.395479e-01,
1.400000e+00	5.175971e-01, 6.592003e-01, 1.212172e-01, 1.040616e+00, 1.247220e+00, 4.892211e-01, 2.933209e-01, 5.332913e-01, 6.152643e-01, 8.483115e-01, 3.772151e-01, 2.838541e-01, 9.298154e-01, 7.610323e-01, 7.302753e-01, 1.257926e-01, 3.937336e-02, 4.655870e-01, 4.200122e-01, 3.270871e-01,
1.600000e+00	6.160143e-01, 1.005127e+00, 8.766089e-02, 9.468142e-01, 9.637592e-01, 4.807329e-01, 1.901915e-01, 3.550379e-01, 7.423860e-01, 7.301897e-01, 4.276547e-01, 4.434490e-01, 9.084162e-01, 8.149283e-01, 7.123811e-01, 7.404739e-02, 3.061776e-02, 4.033358e-01, 4.150563e-01, 3.543241e-01,
1.800000e+00	6.187607e-01, 1.172273e+00, 7.829078e-02, 7.579278e-01, 1.236539e+00, 4.528311e-01, 1.278313e-01, 2.437117e-01, 7.256050e-01, 5.779515e-01, 3.244906e-01, 4.688019e-01, 7.300246e-01, 7.477534e-01, 6.871382e-01, 4.581170e-02, 2.432692e-02, 3.091494e-01, 3.296151e-01, 3.556335e-01,
2.000000e+00	7.087009e-01, 1.269279e+00, 8.369138e-02, 7.749827e-01, 1.192416e+00, 3.218444e-01, 8.852353e-02, 1.493360e-01, 9.219812e-01, 5.929257e-01, 4.959232e-01, 6.475628e-01, 7.383348e-01, 8.288352e-01, 7.021500e-01, 2.936780e-02, 2.041530e-02, 2.023532e-01, 1.896160e-01, 3.479138e-01,
0.000000e+00	1.508661e+00, 2.499943e+00, 2.147870e+00, 1.253053e+00, 9.044881e-01, 2.265790e+00, 1.149811e+00, 1.799425e+00, 2.499293e+00, 5.495048e-01, 1.288640e+00, 1.951349e+00, 1.150479e+00, 7.420526e-01, 1.097405e-01, 2.952255e+00, 2.546739e+00, 5.207403e-01, 1.621128e+00, 9.012852e-01,
2.000000e-01	8.503814e-01, 2.890328e+00, 1.644061e+00, 7.238068e-01, 1.206876e+00, 1.899866e+00, 1.028798e+00, 9.506115e-01, 1.312423e+00, 4.386193e-01, 6.310638e-01, 1.169122e+00, 1.010105e+00, 3.685473e-01, 9.039433e-02, 1.847803e+00, 2.605540e+00, 6.583492e-01, 1.688474e+00, 4.817999e-01,
4.000000e-01	8.227975e-01, 2.633478e+00, 1.093057e+00, 6.710238e-01, 1.418165e+00, 1.416900e+00, 1.213844e+00, 8.081338e-01, 7.621402e-01, 3.888913e-01, 6.326200e-01, 1.309018e+00, 9.741952e-01, 5.514713e-01, 1.350517e-01, 1.692196e+00, 2.172641e+00, 1.004924e+00, 1.321000e+00, 2.568716e-01,
6.000000e-01	7.523305e-01, 2.876663e+00, 6.505453e-01, 8.666645e-01, 1.109307e+00, 9.762668e-01, 1.214316e+00, 5.439434e-01, 5.695545e-01, 2.326729e-01, 7.604402e-01, 1.064471e+00, 7.003484e-01, 6.637072e-01, 3.701301e-01, 1.583831e+00, 1.980497e+00, 9.505946e-01, 1.155273e+00, 2.123867e-01,
8.000000e-01	5.619522e-01, 2.533319e+00, 4.677031e-01, 1.048304e+00, 1.386153e+00, 7.787143e-01, 8.939546e-01, 4.167439e-01, 5.494929e-01, 1.805300e-01, 7.290793e-01, 8.627167e-01, 8.682136e-01, 6.413501e-01, 3.714945e-01, 1.144848e+00, 2.011144e+00, 1.044164e+00, 9.592023e-01, 2.084120e-01,
1.000000e+00	7.213646e-01, 2.365516e+00, 2.853129e-01, 1.022197e+00, 1.112826e+00, 6.228671e-01, 7.251053e-01, 2.847620e-01, 6.359728e-01, 1.860921e-01, 6.783021e-01, 8.648718e-01, 9.637484e-01, 7.754128e-01, 4.173534e-01, 1.214316e+00, 2.080671e+00, 1.379582e+00, 8.184055e-01, 2.296364e-01,
1.200000e+00	7.032197e-01, 2.299898e+00, 2.030192e-01, 1.136875e+00, 1.075660e+00, 3.740869e-01, 4.354071e-01, 2.156116e-01, 7.290017e-01, 1.946517e-01, 5.312666e-01, 8.877550e-01, 1.175890e+00, 8.053611e-01, 5.215461e-01, 1.059504e+00, 2.202867e+00, 1.318991e+00, 6.421054e-01, 2.462996e-01,
1.400000e+00	6.500756e-01, 2.262630e+00, 1.562746e-01, 9.795369e-01, 1.161737e+00, 3.398450e-01, 2.725317e-01, 1.180878e-01, 7.220091e-01, 1.747397e-01, 4.923677e-01, 8.850291e-01, 1.082716e+00, 7.584115e-01, 6.725058e-01, 6.432063e-01, 2.056975e+00, 1.298170e+00, 5.718261e-01, 2.820805e-01,
1.600000e+00	7.026137e-01, 2.274622e+00, 1.206411e-01, 8.552456e-01, 1.331037e+00, 2.443351e-01, 1.898030e-01, 9.255832e-02, 7.149118e-01, 1.844753e-01, 4.640148e-01, 1.022492e+00, 1.049937e+00, 7.801703e-01, 5.040881e-01, 4.577290e-01, 1.562004e+00, 1.295726e+00, 4.111836e-01, 2.657452e-01,
1.800000e+00	6.971223e-01, 2.148335e+00, 1.076047e-01, 1.017736e+00, 1.227876e+00, 2.698174e-01, 1.202793e-01, 5.301224e-02, 8.494746e-01, 1.516781e-01, 5.139558e-01, 8.055569e-01, 7.526983e-01, 6.410935e-01, 7.079103e-01, 3.161903e-01, 1.980999e+00, 1.211405e+00, 3.898183e-01, 2.251510e-01,
2.000000e+00	7.260387e-01, 2.460174e+00, 9.232188e-02, 7.566533e-01, 1.265793e+00, 2.027864e-01, 7.981891e-02, 4.245280e-02, 6.476757e-01, 1.242597e-01, 4.689812e-01, 9.278822e-01, 5.930775e-01, 6.297952e-01, 6.654725e-01, 1.811673e-01, 2.042422e+00, 1.504127e+00, 3.005790e-01, 2.628646e-01,
0.000000e+00	2.171269e+00, 1.322394e+00, 1.237854e+00, 2.666786e-01, 2.298165e+00, 1.430974e+00, 1.295790e+00, 9.946832e-02, 2.864622e+00, 1.704209e+00, 2.640513e+00, 1.799522e+00, 8.103836e-01, 1.701466e+00, 3.007534e+00, 2.471541e+00, 2.071877e-01, 1.548555e+00, 1.876700e+00, 5.949501e-01,
2.000000e-01	1.809161e+00, 9.276877e-01, 9.546024e-01, 6.401465e-01, 1.763404e+00, 1.715139e+00, 1.477728e+00, 4.761958e-01, 1.681629e+00, 1.708074e+00, 1.807553e+00, 1.153049e+00, 7.526204e-01, 1.323991e+00, 1.894539e+00, 1.652089e+00, 1.748964e-01, 1.420426e+00, 1.717821e+00, 4.099586e-01,
4.000000e-01	1.490732e+00, 1.066142e+00, 8.025377e-01, 7.131676e-01, 1.338435e+00, 1.119114e+00, 1.397925e+00, 8.589791e-01, 9.509437e-01, 1.548751e+00, 1.282645e+00, 6.124223e-01, 6.178258e-01, 1.005398e+00, 1.497277e+00, 1.846267e+00, 1.303039e-01, 1.042100e+00, 1.449414e+00, 4.105845e-01,
6.000000e-01	1.001900e+00, 7.533551e-01, 4.940885e-01, 9.193839e-01, 1.173726e+00, 1.377206e+00, 1.175191e+00, 1.016324e+00, 4.507149e-01, 1.807998e+00, 1.124174e+00, 4.028013e-01, 8.046215e-01, 9.488999e-01, 1.180057e+00, 1.389233e+00, 9.036258e-02, 8.079161e-01, 1.372942e+00, 3.247880e-01,
8.000000e-01	8.115905e-01, 6.849783e-01, 3.428523e-01, 8.876642e-01, 8.924237e-01, 1.377826e+00, 1.024906e+00, 7.755775e-01, 3.810207e-01, 1.430678e+00, 9.081103e-01, 2.371656e-01, 8.785859e-01, 1.005319e+00, 1.189841e+00, 1.167721e+00, 7.402656e-02, 4.910618e-01, 1.118696e+00, 3.801565e-01,
1.000000e+00	7.009101e-01, 5.787414e-01, 1.877591e-01, 1.320792e+00, 7.370047e-01, 1.302257e+00, 8.428567e-01, 5.105184e-01, 2.612248e-01, 1.254361e+00, 6.541183e-01, 2.008621e-01, 9.922459e-01, 9.277550e-01, 9.682287e-01, 9.478050e-01, 6.089491e-02, 4.010478e-01, 1.085212e+00, 3.415753e-01,
1.200000e+00	7.834935e-01, 5.508275e-01, 1.172285e-01, 9.125826e-01, 6.119917e-01, 9.247155e-01, 5.470761e-01, 3.619911e-01, 2.928333e-01, 1.133378e+00, 5.715835e-01, 1.992463e-01, 1.100212e+00, 6.965504e-01, 9.190583e-01, 5.582997e-01, 4.288229e-02, 3.178831e-01, 9.853309e-01, 4.138700e-01,
1.400000e+00	6.828713e-01, 6.507831e-01, 6.639448e-02, 1.279221e+00, 4.767709e-01, 8.256985e-01, 2.999122e-01, 2.507329e-01, 3.914093e-01, 9.700251e-01, 5.217804e-01, 2.427836e-01, 1.027033e+00, 8.494366e-01, 8.444951e-01, 4.231814e-01, 3.919035e-02, 3.295119e-01, 7.124449e-01, 3.215719e-01,
1.600000e+00	7.873151e-01, 8.003815e-01, 5.140452e-02, 1.024448e+00, 4.563097e-01, 6.172673e-01, 3.078320e-01, 1.734067e-01, 4.578903e-01, 6.972739e-01, 3.318914e-01, 2.910162e-01, 1.119539e+00, 7.461130e-01, 7.131106e-01, 2.188427e-01, 2.835787e-02, 2.423440e-01, 8.187121e-01, 2.950548e-01,
1.800000e+00	7.484194e-01, 1.276714e+00, 4.062083e-02, 8.357305e-01, 6.814972e-01, 6.015232e-01, 1.588815e-01, 9.742129e-02, 6.728347e-01, 6.550958e-01, 4.001218e-01, 5.390118e-01, 1.184348e+00, 7.922357e-01, 7.803959e-01, 1.548233e-01, 2.225168e-02, 1.792626e-01, 5.255228e-01, 3.873444e-01,
2.000000e+00	7.182921e-01, 1.282744e+00, 3.918834e-02, 8.721400e-01, 6.580102e-01, 3.875761e-01, 1.074970e-01, 7.577088e-02, 7.751946e-01, 5.288756e-01, 3.363822e-01, 7.149546e-01, 1.451238e+00, 8.910911e-01, 7.179377e-01, 9.660898e-02, 1.874943e-02, 1.595819e-01, 5.023080e-01, 3.273330e-01,
0.000000e+00	1.204008e+00, 1.828250e+00, 1.296829e+00, 2.594987e+00, 2.456117e+00, 2.204023e+00, 2.436205e+00, 1.406618e+00, 2.276026e+00, 2.449563e+00, 2.421626e+00, 1.173162e+00, 1.264780e+00, 4.595722e-01, 2.913560e+00, 1.783690e+00, 9.819589e-01, 1.134028e+00, 7.861929e-01, 2.175542e+00,
2.000000e-01	7.806845e-01, 1.572760e+00, 1.112571e+00, 2.231118e+00, 1.979025e+00, 1.933278e+00, 2.274567e+00, 1.425175e+00, 1.442892e+00, 2.555950e+00, 1.358696e+00, 6.086330e-01, 1.103109e+00, 2.608281e-01, 1.767413e+00, 1.735751e+00, 1.094736e+00, 1.067513e+00, 8.977658e-01, 1.557017e+00,
4.000000e-01	6.004264e-01, 1.155334e+00, 8.146931e-01, 1.723543e+00, 2.168392e+00, 1.781934e+00, 1.465407e+00, 1.442696e+00, 7.388869e-01, 2.618729e+00, 9.078149e-01, 3.956773e-01, 9.181870e-01, 3.667298e-01, 1.485726e+00, 1.075653e+00, 1.307903e+00, 8.106947e-01, 8.011495e-01, 8.957729e-01,
6.000000e-01	2.738412e-01, 8.564998e-01, 3.690059e-01, 1.577596e+00, 1.557099e+00, 1.503365e+00, 1.385004e+00, 1.561679e+00, 4.797186e-01, 2.015436e+00, 5.632071e-01, 2.369419e-01, 1.328478e+00, 6.233873e-01, 1.173565e+00, 1.379698e+00, 1.244447e+00, 6.162000e-01, 7.903779e-01, 7.262187e-01,
8.000000e-01	2.441608e-01, 8.065396e-01, 3.044509e-01, 1.280033e+00, 1.224478e+00, 1.556761e+00, 1.333839e+00, 1.137413e+00, 2.627291e-01, 1.936066e+00, 4.174984e-01, 1.403671e-01, 1.252436e+00, 6.744069e-01, 1.042552e+00, 1.159309e+00, 1.686666e+00, 6.727364e-01, 6.969008e-01, 5.507786e-01,
1.000000e+00	2.876270e-01, 5.727071e-01, 1.811488e-01, 1.330721e+00, 8.825706e-01, 1.477007e+00, 1.202410e+00, 9.439413e-01, 1.701343e-01, 1.736124e+00, 2.738992e-01, 9.462552e-02, 1.117644e+00, 7.150129e-01, 9.802724e-01, 9.297259e-01, 1.639981e+00, 1.113577e+00, 7.106166e-01, 4.146533e-01,
1.200000e+00	3.410835e-01, 5.309068e-01, 1.036310e-01, 1.302323e+00, 7.171806e-01, 1.171780e+00, 8.490816e-01, 5.384576e-01, 1.643989e-01, 1.460908e+00, 1.997243e-01, 7.792915e-02, 1.144889e+00, 5.935929e-01, 8.287308e-01, 1.114523e+00, 1.644789e+00, 1.095170e+00, 8.633116e-01, 3.486180e-01,
1.400000e+00	5.258764e-01, 4.931402e-01, 6.881746e-02, 1.327203e+00, 6.012732e-01, 7.857854e-01, 7.064243e-01, 4.432091e-01, 2.683327e-01, 1.044291e+00, 1.695364e-01, 9.369339e-02, 1.214681e+00, 7.871856e-01, 7.598336e-01, 6.457373e-01, 1.380184e+00, 1.383786e+00, 8.056374e-01, 2.802854e-01,
1.600000e+00	6.163870e-01, 6.814161e-01, 4.959015e-02, 1.477808e+00, 5.968358e-01, 6.064588e-01, 4.986626e-01, 2.908938e-01, 4.355708e-01, 1.086931e+00, 1.432342e-01, 2.555319e-01, 1.148326e+00, 7.797421e-01, 7.843086e-01, 8.163635e-01, 1.716707e+00, 1.263033e+00, 7.038651e-01, 1.911959e-01,
1.800000e+00	6.698839e-01, 9.185379e-01, 3.638518e-02, 9.895422e-01, 6.038687e-01, 5.830641e-01, 3.196451e-01, 1.979647e-01, 6.103039e-01, 6.952043e-01, 1.452084e-01, 4.235711e-01, 1.107013e+00, 7.114368e-01, 7.029289e-01, 5.423069e-01, 1.671119e+00, 1.302355e+00, 5.283526e-01, 1.230538e-01,
2.000000e+00	6.010754e-01, 1.047145e+00, 3.188978e-02, 1.131556e+00, 6.227405e-01, 4.252625e-01, 1.790199e-01, 1.084374e-01, 6.732634e-01, 5.371210e-01, 1.614923e-01, 5.211787e-01, 1.326202e+00, 6.990102e-01, 8.056976e-01, 3.597534e-01, 1.767424e+00, 1.304066e+00, 4.528241e-01, 9.826596e-02,
0.000000e+00	2.818636e+00, 1.697301e+00, 2.140799e+00, 1.691624e+00, 3.053717e+00, 1.800036e+00, 1.501795e+00, 3.140676e+00, 7.452617e-01, 1.507931e+00, 1.234033e+00, 5.153881e-01, 2.213043e+00, 2.862142e-01, 2.242143e+00, 7.587407e-01, 4.512645e-01, 1.028296e+00, 1.593939e+00, 3.070985e-01,
2.000000e-01	1.680955e+00, 1.036439e+00, 1.586192e+00, 1.123625e+00, 2.591482e+00, 2.170837e+00, 1.462225e+00, 2.260699e+00, 3.979733e-01, 1.755659e+00, 7.035537e-01, 3.431772e-01, 1.882448e+00, 2.995048e-01, 1.834486e+00, 8.101774e-01, 3.125342e-01, 5.985960e-01, 1.462342e+00, 2.083822e-01,
4.000000e-01	9.833728e-01, 8.812405e-01, 1.033114e+00, 1.137002e+00, 2.050341e+00, 1.833132e+00, 1.434066e+00, 1.599965e+00, 2.501280e-01, 1.679225e+00, 5.061043e-01, 1.923431e-01, 1.875904e+00, 5.204526e-01, 1.327715e+00, 9.660441e-01, 2.021409e-01, 4.866356e-01, 1.198843e+00, 1.751288e-01,
6.000000e-01	5.219982e-01, 7.525435e-01, 4.786296e-01, 1.410578e+00, 1.701774e+00, 1.783596e+00, 1.445459e+00, 1.456695e+00, 1.879149e-01, 1.553813e+00, 3.909774e-01, 1.076515e-01, 1.801426e+00, 6.867560e-01, 1.226632e+00, 1.072622e+00, 1.756674e-01, 4.483536e-01, 9.654512e-01, 2.292278e-01,
8.000000e-01	3.785612e-01, 6.789733e-01, 3.509266e-01, 1.207540e+00, 1.307922e+00, 1.248890e+00, 1.192921e+00, 1.353885e+00, 1.198264e-01, 1.506230e+00, 2.964267e-01, 7.644796e-02, 1.691270e+00, 7.203491e-01, 1.155826e+00, 1.070920e+00, 1.320232e-01, 3.395804e-01, 1.153437e+00, 2.838119e-01,
1.000000e+00	4.091257e-01, 5.752773e-01, 2.182060e-01, 1.076120e+00, 8.757600e-01, 1.117983e+00, 8.628635e-01, 7.325580e-01, 7.531512e-02, 1.439524e+00, 2.751070e-01, 6.509223e-02, 1.563816e+00, 7.963345e-01, 9.339044e-01, 1.015018e+00, 1.119539e-01, 3.272139e-01, 1.024138e+00, 3.017749e-01,
1.200000e+00	4.520012e-01, 5.285394e-01, 1.622510e-01, 1.166962e+00, 9.752446e-01, 1.083180e+00, 7.342621e-01, 3.907534e-01, 1.378150e-01, 1.288621e+00, 2.636766e-01, 1.189433e-01, 1.476124e+00, 7.487477e-01, 8.585219e-01, 9.652804e-01, 7.414043e-02, 4.160674e-01, 9.129899e-01, 3.553478e-01,
1.400000e+00	5.561854e-01, 6.845565e-01, 1.021590e-01, 1.185161e+00, 8.313302e-01, 8.261373e-01, 4.775159e-01, 3.809884e-01, 2.945373e-01, 9.776174e-01, 2.208213e-01, 2.077944e-01, 1.339428e+00, 8.309123e-01, 7.528774e-01, 1.182193e+00, 5.726302e-02, 4.412917e-01, 7.337536e-01, 3.352797e-01,
1.600000e+00	7.081238e-01, 1.082994e+00, 5.736209e-02, 1.121453e+00, 6.140283e-01, 6.596461e-01, 2.929807e-01, 2.497808e-01, 4.923003e-01, 8.366487e-01, 2.298850e-01, 3.712877e-01, 1.357462e+00, 8.439061e-01, 7.740171e-01, 9.752150e-01, 4.517356e-02, 3.808491e-01, 6.479020e-01, 4.289828e-01,
1.800000e+00	7.434681e-01, 9.699566e-01, 4.170780e-02, 1.242302e+00, 5.718255e-01, 6.511320e-01, 2.308250e-01, 1.668106e-01, 4.722423e-01, 7.570996e-01, 2.237557e-01, 5.295272e-01, 1.332447e+00, 7.585358e-01, 6.800029e-01, 9.038660e-01, 3.954095e-02, 3.327859e-01, 6.949215e-01, 3.736316e-01,
2.000000e+00	6.619462e-01, 1.153820e+00, 2.877562e-02, 8.932296e-01, 7.080474e-01, 4.861604e-01, 1.235973e-01, 1.191980e-01, 7.516061e-01, 6.722007e-01, 2.875725e-01, 5.443806e-01, 9.251639e-01, 8.228584e-01, 6.987491e-01, 1.015134e+00, 2.726719e-02, 2.517199e-01, 4.456093e-01, 2.885855e-01,
0.000000e+00	8.240547e-01, 1.465359e+00, 5.774895e-01, 2.792600e+00, 2.986598e+00, 3.167696e+00, 2.854656e+00, 2.663034e+00, 1.875527e+00, 1.032623e+00, 2.186621e+00, 1.137990e+00, 2.938445e+00, 2.288366e+00, 1.138791e+00, 1.604176e+00, 2.160127e-01, 2.882267e-01, 2.885600e-01, 1.099443e+00,
2.000000e-01	4.783068e-01, 1.595476e+00, 5.305661e-01, 2.343898e+00, 2.575292e+00, 2.294598e+00, 2.428370e+00, 2.155721e+00, 9.324476e-01, 9.197261e-01, 1.227326e+00, 8.821784e-01, 2.098829e+00, 2.191698e+00, 7.636248e-01, 1.319406e+00, 1.611850e-01, 2.324172e-01, 4.153983e-01, 5.720294e-01,
4.000000e-01	3.423269e-01, 1.355480e+00, 4.960860e-01, 1.929792e+00, 1.920850e+00, 1.452173e+00, 1.888091e+00, 1.279503e+00, 5.263221e-01, 6.757785e-01, 7.124002e-01, 8.787563e-01, 2.091497e+00, 1.374939e+00, 6.077436e-01, 1.228167e+00, 1.426646e-01, 1.863392e-01, 4.757014e-01, 5.357138e-01,
6.000000e-01	2.605431e-01, 1.928929e+00, 2.774252e-01, 1.827447e+00, 1.458062e+00, 1.596885e+00, 1.419847e+00, 8.831140e-01, 3.930642e-01, 6.527284e-01, 5.141104e-01, 8.679128e-01, 1.894495e+00, 1.235167e+00, 6.901236e-01, 1.087362e+00, 1.078788e-01, 1.387560e-01, 6.216886e-01, 5.421751e-01,
8.000000e-01	3.793428e-01, 1.656773e+00, 1.839929e-01, 1.401418e+00, 1.284228e+00, 9.039796e-01, 1.196370e+00, 6.226274e-01, 3.061033e-01, 5.848278e-01, 3.132484e-01, 7.981141e-01, 2.026758e+00, 1.012916e+00, 5.518868e-01, 1.246976e+00, 7.858290e-02, 9.468073e-02, 6.204901e-01, 4.302554e-01,
1.000000e+00	4.997061e-01, 1.883103e+00, 1.025323e-01, 1.282207e+00, 1.004425e+00, 1.021940e+00, 1.010775e+00, 4.029673e-01, 4.126044e-01, 5.113158e-01, 2.070159e-01, 8.832768e-01, 1.902742e+00, 7.241639e-01, 7.133371e-01, 1.221908e+00, 5.673286e-02, 7.457088e-02, 5.186108e-01, 4.035806e-01,
1.200000e+00	4.969117e-01, 2.286184e+00, 6.464944e-02, 1.331640e+00, 8.553678e-01, 6.486108e-01, 4.988708e-01, 3.318608e-01, 5.047095e-01, 4.211444e-01, 1.676962e-01, 7.405979e-01, 1.532694e+00, 8.996509e-01, 5.776752e-01, 1.128152e+00, 4.312482e-02, 6.077958e-02, 5.516075e-01, 3.134023e-01,
1.400000e+00	5.761094e-01, 1.792979e+00, 4.515355e-02, 1.349115e+00, 1.001985e+00, 5.293099e-01, 4.948711e-01, 1.984997e-01, 7.450628e-01, 3.047192e-01, 1.185703e-01, 8.819438e-01, 1.557937e+00, 7.870623e-01, 6.747854e-01, 9.033950e-01, 4.942217e-02, 5.018288e-02, 3.799295e-01, 3.798413e-01,
1.600000e+00	6.374683e-01, 2.000127e+00, 3.969070e-02, 1.307102e+00, 9.803305e-01, 4.619457e-01, 2.682417e-01, 1.514075e-01, 8.234338e-01, 3.067105e-01, 1.424065e-01, 8.325955e-01, 1.334840e+00, 8.921527e-01, 6.193581e-01, 9.884290e-01, 3.518163e-02, 3.335929e-02, 3.241946e-01, 3.013698e-01,
1.800000e+00	6.082888e-01, 2.062842e+00, 5.148486e-02, 1.030351e+00, 8.831787e-01, 2.926757e-01, 1.869984e-01, 1.022787e-01, 7.095853e-01, 3.589049e-01, 1.538954e-01, 9.393259e-01, 1.509862e+00, 9.018503e-01, 6.884170e-01, 1.107986e+00, 2.383264e-02, 2.351430e-02, 2.766849e-01, 4.073877e-01,
2.000000e+00	6.774286e-01, 2.259585e+00, 4.565690e-02, 9.967331e-01, 1.062792e+00, 2.813177e-01, 1.247947e-01, 6.950414e-02, 7.130824e-01, 2.834785e-01, 1.741852e-01, 8.575858e-01, 1.458650e+00, 7.526349e-01, 6.608619e-01, 9.074454e-01, 1.679397e-02, 1.775315e-02, 1.968497e-01, 3.177881e-01,
0.000000e+00	1.899398e+00, 1.441552e+00, 2.252975e-01, 2.364765e+00, 3.507931e+00, 8.410705e-02, 2.428021e-02, 1.261165e-01, 2.900373e+00, 7.381397e-02, 6.209419e-01, 2.727046e+00, 1.195279e+00, 1.582918e+00, 1.190029e+00, 2.008227e+00, 2.764083e+00, 3.019112e+00, 3.328870e+00, 2.172554e+00,
2.000000e-01	1.404743e+00, 2.139732e+00, 3.828100e-01, 1.843842e+00, 2.693771e+00, 2.633421e-01, 4.875055e-01, 5.195073e-01, 1.698584e+00, 2.482779e-01, 4.912167e-01, 1.897583e+00, 8.882137e-01, 1.278111e+00, 8.334003e-01, 1.375317e+00, 3.213821e+00, 2.425033e+00, 2.436512e+00, 1.288436e+00,
4.000000e-01	1.153238e+00, 1.544525e+00, 5.131520e-01, 1.545797e+00, 2.028882e+00, 2.582384e-01, 6.005253e-01, 5.632835e-01, 1.391101e+00, 3.082004e-01, 3.055616e-01, 1.515963e+00, 8.453398e-01, 8.468291e-01, 7.103507e-01, 1.237603e+00, 2.361998e+00, 2.169818e+00, 2.333007e+00, 7.464329e-01,
6.000000e-01	1.118175e+00, 2.322165e+00, 5.566904e-01, 1.226889e+00, 1.715047e+00, 1.923560e-01, 5.403908e-01, 3.885904e-01, 1.233735e+00, 2.221213e-01, 2.227726e-01, 1.088805e+00, 5.855463e-01, 8.881639e-01, 4.055056e-01, 1.109435e+00, 3.062264e+00, 2.153519e+00, 1.443043e+00, 4.025483e-01,
8.000000e-01	9.455324e-01, 1.798862e+00, 5.187679e-01, 9.881976e-01, 2.224112e+00, 1.503729e-01, 3.694664e-01, 2.359121e-01, 9.812954e-01, 1.544800e-01, 2.657784e-01, 1.000028e+00, 5.683149e-01, 9.867074e-01, 3.368307e-01, 6.816378e-01, 2.108311e+00, 1.785374e+00, 1.176430e+00, 2.576792e-01,
1.000000e+00	9.755820e-01, 1.985539e+00, 3.529404e-01, 8.132552e-01, 1.756008e+00, 8.832269e-02, 2.136038e-01, 1.469594e-01, 9.788837e-01, 1.458801e-01, 3.990275e-01, 8.856917e-01, 4.641554e-01, 8.519923e-01, 3.710828e-01, 3.470079e-01, 2.440117e+00, 1.988761e+00, 1.050469e+00, 1.397942e-01,
1.200000e+00	7.484826e-01, 1.959073e+00, 3.653068e-01, 4.090037e-01, 1.491624e+00, 8.809624e-02, 1.457082e-01, 1.124228e-01, 9.494543e-01, 1.378529e-01, 5.686142e-01, 8.550800e-01, 4.385029e-01, 9.093757e-01, 3.511294e-01, 2.593083e-01, 1.800074e+00, 1.794443e+00, 7.826768e-01, 6.848023e-02,
1.400000e+00	6.851754e-01, 2.093743e+00, 2.869769e-01, 3.548517e-01, 1.508242e+00, 8.198887e-02, 1.022125e-01, 8.364273e-02, 6.957537e-01, 1.170922e-01, 7.097903e-01, 9.315032e-01, 2.880711e-01, 7.064641e-01, 4.735050e-01, 1.662916e-01, 1.800299e+00, 1.657973e+00, 5.501868e-01, 4.267503e-02,
1.600000e+00	7.844952e-01, 2.210111e+00, 2.024734e-01, 3.632963e-01, 1.752791e+00, 6.901423e-02, 6.717228e-02, 5.520125e-02, 7.152685e-01, 1.135008e-01, 7.184641e-01, 8.935753e-01, 2.371879e-01, 7.840738e-01, 4.246912e-01, 8.990843e-02, 2.079287e+00, 1.540269e+00, 4.830757e-01, 5.740733e-02,
1.800000e+00	6.877151e-01, 2.095023e+00, 1.339881e-01, 3.201630e-01, 1.391889e+00, 6.415876e-02, 4.786508e-02, 4.363441e-02, 8.232587e-01, 1.225171e-01, 8.273200e-01, 8.993370e-01, 1.942466e-01, 8.550451e-01, 5.592683e-01, 5.610272e-02, 2.204640e+00, 1.590496e+00, 3.309359e-01, 8.302648e-02,
2.000000e+00	7.493895e-01, 2.391292e+00, 1.666202e-01, 2.827399e-01, 1.575797e+00, 5.431053e-02, 2.988132e-02, 2.909002e-02, 7.903782e-01, 1.154644e-01, 7.302292e-01, 9.754844e-01, 1.485067e-01, 9.014717e-01, 5.273139e-01, 3.282467e-02, 1.836285e+00, 1.398349e+00, 2.931486e-01, 1.444811e-01,
0.000000e+00	2.598484e+00, 1.140486e+00, 3.097002e+00, 1.539555e+00, 1.885787e+00, 1.172857e+00, 1.488001e+00, 1.664441e+00, 2.283756e+00, 5.122968e-01, 6.374478e-01, 2.353299e+00, 2.104202e+00, 2.337308e+00, 2.833246e+00, 1.211775e+00, 1.691910e+00, 2.115473e+00, 1.263084e+00, 1.508357e-01,
2.000000e-01	1.709463e+00, 1.172255e+00, 1.782254e+00, 1.284172e+00, 1.371687e+00, 1.228305e+00, 1.137831e+00, 1.881934e+00, 1.223719e+00, 6.102505e-01, 4.193594e-01, 1.740952e+00, 1.796960e+00, 1.192325e+00, 2.109006e+00, 1.105594e+00, 1.841162e+00, 1.873582e+00, 9.420507e-01, 8.159314e-02,
4.000000e-01	1.171182e+00, 1.352576e+00, 1.312494e+00, 7.748058e-01, 1.572017e+00, 1.514708e+00, 1.411247e+00, 1.680143e+00, 9.484145e-01, 8.641327e-01, 4.532493e-01, 1.066073e+00, 1.304024e+00, 1.107325e+00, 1.604345e+00, 9.172790e-01, 1.807473e+00, 1.477590e+00, 1.098227e+00, 4.075471e-02,
6.000000e-01	6.200359e-01, 1.167979e+00, 8.979247e-01, 7.597770e-01, 9.774954e-01, 1.334503e+00, 1.211948e+00, 1.636047e+00, 5.860907e-01, 9.914885e-01, 5.261706e-01, 8.037983e-01, 1.313613e+00, 7.708421e-01, 1.176304e+00, 1.048867e+00, 1.747277e+00, 1.907563e+00, 8.855821e-01, 2.291108e-02,
8.000000e-01	3.504386e-01, 1.092862e+00, 6.043025e-01, 9.291999e-01, 7.886289e-01, 1.308801e+00, 1.287417e+00, 1.154447e+00, 3.345442e-01, 9.908324e-01, 5.470948e-01, 5.885648e-01, 1.228414e+00, 8.112430e-01, 1.093707e+00, 9.394900e-01, 1.884411e+00, 1.698989e+00, 1.038311e+00, 1.544521e-02,
1.000000e+00	4.697219e-01, 1.173440e+00, 4.105944e-01, 9.531552e-01, 5.604765e-01, 1.175084e+00, 8.720570e-01, 8.442196e-01, 2.819077e-01, 1.112271e+00, 4.260537e-01, 5.134162e-01, 1.351148e+00, 8.693278e-01, 7.275538e-01, 8.739934e-01, 1.508641e+00, 1.581450e+00, 8.379721e-01, 1.196726e-02,
1.200000e+00	5.123478e-01, 1.012989e+00, 2.032557e-01, 1.067254e+00, 6.732836e-01, 8.087466e-01, 6.675240e-01, 4.806071e-01, 3.421844e-01, 9.584354e-01, 4.998942e-01, 5.124768e-01, 1.126766e+00, 9.242033e-01, 8.686905e-01, 1.035761e+00, 2.018700e+00, 1.995047e+00, 9.097090e-01, 1.465315e-02,
1.400000e+00	6.303452e-01, 1.336367e+00, 1.413922e-01, 1.141810e+00, 4.999381e-01, 8.500476e-01, 4.333133e-01, 3.882403e-01, 5.541435e-01, 8.177034e-01, 3.133054e-01, 6.437133e-01, 1.221013e+00, 7.607749e-01, 8.458174e-01, 9.386772e-01, 1.945782e+00, 1.454103e+00, 6.044401e-01, 2.109539e-02,
1.600000e+00	6.264941e-01, 1.155103e+00, 9.224109e-02, 1.177734e+00, 4.251949e-01, 6.192205e-01, 3.239273e-01, 2.561354e-01, 5.937992e-01, 7.014033e-01, 4.047191e-01, 6.311162e-01, 1.271883e+00, 9.340646e-01, 6.190544e-01, 8.089531e-01, 1.929389e+00, 1.501145e+00, 5.066151e-01, 3.346235e-02,
1.800000e+00	6.493159e-01, 1.748581e+00, 7.000931e-02, 1.079459e+00, 6.795579e-01, 3.899425e-01, 1.964627e-01, 1.708109e-01, 7.629780e-01, 5.248014e-01, 2.831107e-01, 5.687200e-01, 1.175286e+00, 9.742556e-01, 6.521643e-01, 7.813062e-01, 1.722735e+00, 1.638989e+00, 3.971827e-01, 3.668179e-02,
2.000000e+00	7.688744e-01, 1.676931e+00, 5.554601e-02, 7.408916e-01, 6.979089e-01, 4.054227e-01, 1.394761e-01, 1.307248e-01, 8.202863e-01, 6.151830e-01, 3.261458e-01, 8.385912e-01, 1.484743e+00, 8.828988e-01, 7.746303e-01, 7.794399e-01, 1.776957e+00, 1.813626e+00, 3.301532e-01, 4.553586e-02,
0.000000e+00	1.484633e-01, 1.408260e-01, 2.141544e+00, 1.190606e+00, 2.060221e+00, 2.512931e+00, 9.149895e-01, 1.053389e+00, 1.005017e+00, 8.904500e-01, 2.261165e+00, 1.100939e+00, 1.885532e+00, 6.608158e-01, 1.271237e+00, 1.329469e+00, 2.507528e+00, 2.062588e+00, 2.767757e+00, 1.983638e+00,
2.000000e-01	1.453560e-01, 4.198869e-01, 1.291230e+00, 7.630574e-01, 1.870699e+00, 2.049980e+00, 9.390880e-01, 9.773475e-01, 6.890563e-01, 8.812005e-01, 1.611231e+00, 8.806300e-01, 1.593365e+00, 4.038086e-01, 9.061299e-01, 1.242209e+00, 2.691034e+00, 1.935132e+00, 2.872198e+00, 1.076856e+00,
4.000000e-01	3.102585e-01, 6.063345e-01, 9.158719e-01, 6.174329e-01, 1.458456e+00, 1.629323e+00, 7.060704e-01, 8.272498e-01, 3.781314e-01, 9.226065e-01, 1.205477e+00, 9.501035e-01, 1.615279e+00, 4.052196e-01, 8.759877e-01, 1.228908e+00, 1.953829e+00, 2.096140e+00, 1.905843e+00, 7.838817e-01,
6.000000e-01	4.089074e-01, 7.567560e-01, 6.799036e-01, 6.911829e-01, 1.723039e+00, 1.049203e+00, 8.089490e-01, 5.054052e-01, 2.657632e-01, 8.061919e-01, 1.109004e+00, 7.488413e-01, 1.626713e+00, 4.960783e-01, 8.257989e-01, 9.410732e-01, 2.486489e+00, 1.650468e+00, 1.645801e+00, 4.476642e-01,
8.000000e-01	4.601295e-01, 1.230691e+00, 3.489835e-01, 7.555048e-01, 1.317516e+00, 9.571838e-01, 5.046792e-01, 3.842591e-01, 2.331164e-01, 6.639101e-01, 9.787241e-01, 7.517432e-01, 1.385675e+00, 6.582837e-01, 6.944804e-01, 1.037755e+00, 2.414366e+00, 1.653410e+00, 1.359473e+00, 2.619577e-01,
1.000000e+00	6.185241e-01, 1.374458e+00, 2.488514e-01, 8.437460e-01, 1.179650e+00, 8.751323e-01, 3.318219e-01, 2.630598e-01, 3.537978e-01, 6.507881e-01, 7.873794e-01, 7.737092e-01, 1.562242e+00, 8.282435e-01, 6.943383e-01, 9.833315e-01, 2.449808e+00, 1.525350e+00, 1.048681e+00, 1.747197e-01,
1.200000e+00	7.639551e-01, 1.521098e+00, 1.339109e-01, 7.872159e-01, 1.015984e+00, 6.557896e-01, 2.499142e-01, 1.836546e-01, 5.139743e-01, 5.557398e-01, 7.672781e-01, 7.570673e-01, 1.410516e+00, 6.609604e-01, 7.426271e-01, 8.909622e-01, 2.267160e+00, 1.687439e+00, 1.145097e+00, 1.882889e-01,
1.400000e+00	5.618971e-01, 1.493432e+00, 1.192882e-01, 6.907629e-01, 9.182646e-01, 4.948816e-01, 1.380422e-01, 1.117566e-01, 5.835207e-01, 5.159750e-01, 8.348653e-01, 7.914425e-01, 1.536895e+00, 7.455624e-01, 8.100316e-01, 1.019918e+00, 1.692454e+00, 1.657624e+00, 8.896884e-01, 1.913762e-01,
1.600000e+00	5.786742e-01, 1.891973e+00, 6.408153e-02, 6.312572e-01, 9.590524e-01, 3.740133e-01, 1.079726e-01, 7.238138e-02, 7.025580e-01, 4.546801e-01, 6.854611e-01, 8.165421e-01, 1.534464e+00, 6.717793e-01, 8.412443e-01, 9.381984e-01, 1.733946e+00, 1.763640e+00, 7.011538e-01, 1.855854e-01,
1.800000e+00	6.459703e-01, 1.916301e+00, 5.418212e-02, 6.814477e-01, 9.920982e-01, 3.656879e-01, 6.212736e-02, 5.803855e-02, 7.496008e-01, 3.908315e-01, 7.389380e-01, 7.047924e-01, 1.287226e+00, 8.075899e-01, 5.532166e-01, 9.806353e-01, 2.210530e+00, 1.552417e+00, 5.283427e-01, 1.686986e-01,
2.000000e+00	6.904706e-01, 1.946968e+00, 6.060519e-02, 6.883799e-01, 1.009216e+00, 2.652369e-01, 4.396474e-02, 3.333271e-02, 6.945703e-01, 3.475331e-01, 6.961440e-01, 7.966324e-01, 1.467125e+00, 8.885991e-01, 6.809439e-01, 7.771642e-01, 2.130803e+00, 1.718889e+00, 4.192590e-01, 2.135615e-01,
0.000000e+00	2.561172e+00, 2.108456e+00, 1.461473e+00, 1.695243e+00, 2.180165e+00, 7.305269e-01, 6.369423e-01, 1.124451e+00, 2.042765e+00, 2.724809e+00, 2.626644e+00, 9.587573e-01, 1.228495e-01, 2.530383e+00, 1.719131e+00, 1.745007e+00, 1.373506e+00, 1.872119e-01, 9.803537e-01, 2.257715e+00,
2.000000e-01	1.693726e+00, 1.902905e+00, 1.234903e+00, 1.186210e+00, 1.705561e+00, 8.742026e-01, 9.022036e-01, 1.421128e+00, 1.408097e+00, 2.523163e+00, 1.664713e+00, 4.795516e-01, 1.039600e-01, 1.720908e+00, 1.615807e+00, 9.183888e-01, 1.557321e+00, 1.482607e-01, 8.053339e-01, 1.423141e+00,
4.000000e-01	8.548359e-01, 1.435536e+00, 9.301719e-01, 9.766778e-01, 1.207379e+00, 9.784712e-01, 6.386036e-01, 1.181370e+00, 8.924741e-01, 1.660006e+00, 9.198783e-01, 3.299843e-01, 8.795926e-02, 1.136282e+00, 9.396687e-01, 7.537807e-01, 1.778376e+00, 2.480143e-01, 6.733042e-01, 8.056128e-01,
6.000000e-01	6.971261e-01, 9.143745e-01, 5.826822e-01, 6.744982e-01, 1.430048e+00, 9.213766e-01, 5.397647e-01, 9.821648e-01, 7.838063e-01, 1.630558e+00, 1.142198e+00, 2.433670e-01, 1.027925e-01, 9.700114e-01, 8.430626e-01, 4.296582e-01, 1.826337e+00, 6.309005e-01, 7.918427e-01, 6.743689e-01,
8.000000e-01	6.089451e-01, 9.769503e-01, 4.128450e-01, 5.839450e-01, 1.185159e+00, 6.583290e-01, 3.655086e-01, 8.243070e-01, 6.430440e-01, 1.696336e+00, 8.791134e-01, 1.184993e-01, 1.838495e-01, 7.527586e-01, 7.985008e-01, 2.096216e-01, 1.733580e+00, 7.731839e-01, 5.198880e-01, 6.079369e-01,
1.000000e+00	6.346432e-01, 9.322461e-01, 3.321638e-01, 5.447440e-01, 1.315949e+00, 5.021478e-01, 2.701933e-01, 5.684882e-01, 8.401533e-01, 1.203342e+00, 7.518663e-01, 1.467285e-01, 1.932571e-01, 8.353399e-01, 5.632341e-01, 1.631312e-01, 2.187838e+00, 1.025639e+00, 5.588369e-01, 5.265796e-01,
1.200000e+00	6.642575e-01, 8.894497e-01, 2.118837e-01, 4.872095e-01, 1.380080e+00, 3.572632e-01, 1.668052e-01, 3.712195e-01, 7.337938e-01, 1.023542e+00, 6.865502e-01, 2.849669e-01, 2.790874e-01, 8.314521e-01, 6.853185e-01, 8.984372e-02, 1.823278e+00, 1.082399e+00, 4.105470e-01, 3.400957e-01,
1.400000e+00	6.781532e-01, 1.162039e+00, 1.789958e-01, 3.886725e-01, 1.160832e+00, 4.155426e-01, 1.106661e-01, 2.449837e-01, 7.364884e-01, 6.382381e-01, 8.455312e-01, 3.825282e-01, 2.250672e-01, 8.989204e-01, 6.853011e-01, 6.132760e-02, 1.713297e+00, 1.299081e+00, 3.510903e-01, 3.339161e-01,
1.600000e+00	7.139195e-01, 1.136116e+00, 1.492995e-01, 4.338574e-01, 1.318942e+00, 2.844511e-01, 7.759886e-02, 1.481886e-01, 7.587445e-01, 5.708568e-01, 7.601269e-01, 4.181677e-01, 1.809013e-01, 7.971823e-01, 6.689310e-01, 4.159839e-02, 1.813042e+00, 1.313930e+00, 2.640291e-01, 3.791599e-01,
1.800000e+00	6.276831e-01, 1.237279e+00, 1.068015e-01, 3.724101e-01, 1.258373e+00, 2.419220e-01, 5.251093e-02, 1.133463e-01, 8.984286e-01, 5.336937e-01, 9.286972e-01, 7.355388e-01, 1.574376e-01, 9.338594e-01, 6.895325e-01, 2.378198e-02, 1.767077e+00, 1.308775e+00, 1.648714e-01, 3.489486e-01,
2.000000e+00	6.159452e-01, 1.664817e+00, 9.968974e-02, 3.788212e-01, 1.227779e+00, 2.437541e-01, 2.848606e-02, 6.718598e-02, 9.356807e-01, 3.853245e-01, 8.891371e-01, 6.908935e-01, 1.273639e-01, 9.080859e-01, 5.751889e-01, 1.285006e-02, 1.760654e+00, 1.669342e+00, 1.615328e-01, 3.662060e-01,
0.000000e+00	1.653413e+00, 1.842833e+00, 6.906604e-01, 2.535389e+00, 2.884826e+00, 2.394358e+00, 1.274390e+00, 2.158324e+00, 7.648599e-01, 7.253669e-01, 7.404020e-01, 1.228340e+00, 1.025246e+00, 2.598766e+00, 1.890821e+00, 1.597123e+00, 2.616234e+00, 2.153210e+00, 4.869488e-01, 2.620878e+00,
2.000000e-01	1.114894e+00, 1.473619e+00, 4.443977e-01, 3.007372e+00, 1.894684e+00, 2.409984e+00, 1.261407e+00, 1.481943e+00, 4.171869e-01, 1.038946e+00, 4.340400e-01, 8.475254e-01, 8.621118e-01, 1.663623e+00, 1.289985e+00, 1.260767e+00, 2.192644e+00, 1.425082e+00, 6.154069e-01, 1.372802e+00,
4.000000e-01	7.104779e-01, 1.377125e+00, 2.939454e-01, 1.751413e+00, 1.573418e+00, 1.655908e+00, 1.365375e+00, 1.115765e+00, 2.448438e-01, 1.103976e+00, 3.040576e-01, 7.019494e-01, 9.668144e-01, 1.042278e+00, 1.345359e+00, 1.031463e+00, 2.027810e+00, 1.303952e+00, 8.551403e-01, 8.664602e-01,
6.000000e-01	3.794864e-01, 1.595679e+00, 1.722902e-01, 1.580516e+00, 1.442354e+00, 1.530021e+00, 7.923056e-01, 1.190959e+00, 1.412242e-01, 1.127125e+00, 1.690515e-01, 4.899691e-01, 9.555349e-01, 1.021312e+00, 9.786963e-01, 6.728190e-01, 2.317484e+00, 1.681082e+00, 7.576616e-01, 5.386527e-01,
8.000000e-01	4.719745e-01, 1.422418e+00, 1.258754e-01, 1.863624e+00, 1.210519e+00, 1.485456e+00, 6.990731e-01, 7.432185e-01, 8.434195e-02, 1.186380e+00, 1.094999e-01, 3.507910e-01, 1.041663e+00, 8.725221e-01, 8.922401e-01, 4.955440e-01, 1.906905e+00, 1.510419e+00, 7.165576e-01, 3.121874e-01,
1.000000e+00	5.616257e-01, 1.049266e+00, 7.605029e-02, 1.362194e+00, 9.603173e-01, 9.780581e-01, 4.134646e-01, 4.632636e-01, 6.345959e-02, 8.838624e-01, 8.181195e-02, 5.555469e-01, 1.017807e+00, 9.791440e-01, 8.857429e-01, 2.524137e-01, 2.178458e+00, 1.468873e+00, 7.242035e-01, 1.838819e-01,
1.200000e+00	5.394782e-01, 1.323007e+00, 4.476259e-02, 1.284360e+00, 6.392044e-01, 1.143489e+00, 3.414506e-01, 3.779578e-01, 1.497010e-01, 8.308744e-01, 8.809657e-02, 5.931238e-01, 9.821536e-01, 7.414333e-01, 7.754920e-01, 1.634420e-01, 2.211424e+00, 1.519545e+00, 7.573384e-01, 1.004969e-01,
1.400000e+00	5.643469e-01, 1.500907e+00, 3.240357e-02, 1.328819e+00, 6.485371e-01, 7.350519e-01, 2.338893e-01, 2.931098e-01, 3.699008e-01, 5.753584e-01, 8.658870e-02, 6.978320e-01, 1.365937e+00, 8.927776e-01, 7.674145e-01, 1.342887e-01, 1.936007e+00, 1.552873e+00, 7.193720e-01, 7.268280e-02,
1.600000e+00	6.115212e-01, 1.524962e+00, 1.943227e-02, 9.896696e-01, 5.441876e-01, 6.690945e-01, 1.259483e-01, 1.582863e-01, 5.328381e-01, 5.147075e-01, 1.352021e-01, 6.409928e-01, 1.187378e+00, 8.320853e-01, 8.632077e-01, 7.879891e-02, 2.127887e+00, 1.629848e+00, 5.978905e-01, 5.578045e-02,
1.800000e+00	6.042095e-01, 1.755888e+00, 1.994033e-02, 1.242951e+00, 6.181226e-01, 4.804888e-01, 9.611706e-02, 1.336434e-01, 5.710321e-01, 5.860924e-01, 2.008503e-01, 8.054359e-01, 1.157136e+00, 7.232682e-01, 6.784592e-01, 4.746089e-02, 2.054691e+00, 1.226477e+00, 4.270677e-01, 4.879776e-02,
2.000000e+00	6.041437e-01, 2.043571e+00, 2.127284e-02, 9.629272e-01, 6.454049e-01, 4.719536e-01, 7.162443e-02, 8.058623e-02, 7.687013e-01, 4.700230e-01, 3.105409e-01, 8.172095e-01, 1.258247e+00, 8.938001e-01, 6.681665e-01, 2.658451e-02, 1.933950e+00, 1.356640e+00, 3.059126e-01, 5.567519e-02,
0.000000e+00	1.104933e+00, 1.318616e+00, 1.880214e+00, 2.246965e-01, 1.006359e+00, 1.950908e+00, 2.486169e+00, 3.035734e+00, 1.331150e+00, 9.613972e-02, 2.377205e-01, 3.417808e-01, 2.768566e+00, 3.820371e-01, 2.869761e+00, 1.911299e+00, 8.184014e-01, 7.183269e-02, 2.306745e+00, 2.045786e+00,
2.000000e-01	6.978450e-01, 1.446918e+00, 1.261269e+00, 5.592069e-01, 7.691261e-01, 2.041893e+00, 1.716196e+00, 2.526139e+00, 7.182501e-01, 5.001970e-01, 5.372612e-01, 4.710806e-01, 2.436790e+00, 2.674138e-01, 2.270906e+00, 1.796331e+00, 7.731669e-01, 5.433068e-02, 2.444967e+00, 1.220406e+00,
4.000000e-01	3.977760e-01, 1.350027e+00, 6.829156e-01, 7.601086e-01, 6.602570e-01, 1.637555e+00, 1.640868e+00, 1.611930e+00, 4.382218e-01, 7.958712e-01, 4.937969e-01, 4.685319e-01, 2.407068e+00, 3.204252e-01, 1.610978e+00, 1.423065e+00, 5.607041e-01, 3.874906e-02, 1.912068e+00, 8.635768e-01,
6.000000e-01	2.305326e-01, 1.715909e+00, 4.965035e-01, 8.848646e-01, 4.363768e-01, 1.718457e+00, 1.327855e+00, 1.439230e+00, 2.509438e-01, 1.054850e+00, 6.451792e-01, 5.082408e-01, 1.998429e+00, 5.482207e-01, 1.299126e+00, 1.449871e+00, 4.689868e-01, 3.194647e-02, 1.694813e+00, 6.609378e-01,
8.000000e-01	1.925575e-01, 1.318413e+00, 3.656798e-01, 1.107568e+00, 4.096233e-01, 1.672521e+00, 1.251150e+00, 1.230288e+00, 1.502274e-01, 1.008629e+00, 5.783044e-01, 4.368418e-01, 2.191653e+00, 7.242929e-01, 1.245099e+00, 1.381369e+00, 4.376667e-01, 2.456331e-02, 1.528402e+00, 5.182904e-01,
1.000000e+00	4.289433e-01, 1.271861e+00, 2.031683e-01, 1.117696e+00, 3.089190e-01, 1.331143e+00, 1.258012e+00, 6.914690e-01, 9.775867e-02, 9.063017e-01, 5.056454e-01, 4.089749e-01, 1.795638e+00, 6.111861e-01, 1.001040e+00, 1.216600e+00, 3.161467e-01, 2.177280e-02, 1.351790e+00, 4.403656e-01,
1.200000e+00	4.990751e-01, 1.278333e+00, 1.411290e-01, 1.038690e+00, 2.650916e-01, 1.212638e+00, 8.710149e-01, 5.800690e-01, 8.252915e-02, 9.331684e-01, 4.232137e-01, 3.741034e-01, 1.895490e+00, 6.295297e-01, 8.608457e-01, 1.130899e+00, 1.898877e-01, 1.126667e-02, 1.509964e+00, 4.288960e-01,
1.400000e+00	5.385591e-01, 1.119847e+00, 7.599117e-02, 1.062347e+00, 2.554871e-01, 9.980631e-01, 6.411572e-01, 3.069460e-01, 1.540800e-01, 7.338625e-01, 4.013292e-01, 4.658508e-01, 1.732951e+00, 7.743097e-01, 7.975169e-01, 1.030674e+00, 2.160903e-01, 1.071335e-02, 1.256979e+00, 2.849092e-01,
1.600000e+00	5.761168e-01, 1.350931e+00, 4.521034e-02, 1.176430e+00, 2.326453e-01, 9.530863e-01, 3.889793e-01, 2.382762e-01, 2.860489e-01, 7.984052e-01, 3.116872e-01, 5.252254e-01, 1.307985e+00, 7.315058e-01, 6.936954e-01, 9.029172e-01, 1.132903e-01, 7.739650e-03, 1.079259e+00, 4.283796e-01,
1.800000e+00	6.990692e-01, 1.399281e+00, 3.243256e-02, 1.217422e+00, 2.430169e-01, 7.902491e-01, 2.878568e-01, 1.439531e-01, 4.725270e-01, 6.467236e-01, 2.334101e-01, 6.851966e-01, 1.679153e+00, 8.716171e-01, 8.014842e-01, 9.537971e-01, 1.204115e-01, 5.963827e-03, 6.989704e-01, 3.739124e-01,
2.000000e+00	6.552235e-01, 1.712115e+00, 2.768943e-02, 1.183309e+00, 4.022804e-01, 5.495070e-01, 2.049687e-01, 9.937188e-02, 6.233571e-01, 5.684960e-01, 3.052003e-01, 7.374256e-01, 1.344494e+00, 8.996700e-01, 8.076580e-01, 9.269184e-01, 7.264437e-02, 4.631016e-03, 7.314178e-01, 4.158753e-01,
0.000000e+00	1.327177e+00, 1.644257e+00, 8.706610e-01, 1.895283e-01, 1.415921e+00, 1.922769e+00, 1.180028e+00, 5.512193e-01, 1.506173e+00, 2.642558e+00, 2.125383e+00, 1.720777e+00, 1.597233e+00, 2.231749e+00, 1.735199e+00, 1.782127e+00, 8.587913e-01, 1.264347e+00, 2.608566e+00, 8.298181e-01,
2.000000e-01	9.856530e-01, 1.391994e+00, 7.677130e-01, 4.510481e-01, 1.213505e+00, 1.609878e+00, 1.272566e+00, 7.032030e-01, 1.060021e+00, 2.773793e+00, 1.591994e+00, 1.152197e+00, 1.212029e+00, 1.848915e+00, 1.495862e+00, 1.474178e+00, 7.242870e-01, 8.739714e-01, 1.871667e+00, 7.954291e-01,
4.000000e-01	7.785237e-01, 1.046781e+00, 4.297615e-01, 7.086240e-01, 8.863711e-01, 1.543864e+00, 1.128265e+00, 8.548257e-01, 5.297670e-01, 2.233031e+00, 1.255759e+00, 5.482101e-01, 1.340646e+00, 1.220691e+00, 1.318039e+00, 1.132672e+00, 4.682072e-01, 6.909152e-01, 1.568817e+00, 6.069407e-01,
6.000000e-01	5.150498e-01, 7.445309e-01, 3.539387e-01, 9.566575e-01, 9.642908e-01, 1.577025e+00, 1.115161e+00, 9.440629e-01, 2.688557e-01, 2.003338e+00, 1.124134e+00, 3.834580e-01, 1.181815e+00, 1.176157e+00, 1.157960e+00, 1.252809e+00, 4.394108e-01, 4.441243e-01, 1.486285e+00, 4.820814e-01,
8.000000e-01	4.742926e-01, 6.531229e-01, 2.621624e-01, 1.063870e+00, 7.725446e-01, 1.147085e+00, 1.147274e+00, 1.005833e+00, 2.342741e-01, 1.769043e+00, 8.313766e-01, 2.415507e-01, 1.225061e+00, 1.003459e+00, 1.070066e+00, 8.956599e-01, 2.962656e-01, 4.059373e-01, 1.391411e+00, 3.446961e-01,
1.000000e+00	4.444980e-01, 3.874421e-01, 1.374167e-01, 9.904756e-01, 4.736871e-01, 1.165610e+00, 8.889498e-01, 6.614736e-01, 2.169497e-01, 9.577006e-01, 7.347812e-01, 1.694057e-01, 1.490075e+00, 7.564150e-01, 7.831851e-01, 9.602473e-01, 2.498129e-01, 4.662473e-01, 1.206635e+00, 3.529638e-01,
1.200000e+00	6.130895e-01, 6.582640e-01, 7.190014e-02, 1.295802e+00, 3.723799e-01, 7.655189e-01, 5.827954e-01, 5.252421e-01, 3.398287e-01, 1.155917e+00, 5.497540e-01, 1.773515e-01, 1.267340e+00, 8.699717e-01, 6.028001e-01, 1.241369e+00, 2.347142e-01, 6.085811e-01, 1.133294e+00, 3.897751e-01,
1.400000e+00	6.537364e-01, 5.785666e-01, 5.267294e-02, 1.188224e+00, 4.543883e-01, 7.784407e-01, 4.182363e-01, 2.981819e-01, 4.541527e-01, 1.064930e+00, 5.075474e-01, 2.894847e-01, 1.280363e+00, 9.430148e-01, 8.766480e-01, 1.152316e+00, 1.427285e-01, 6.005375e-01, 7.431266e-01, 3.497106e-01,
1.600000e+00	6.740016e-01, 9.243147e-01, 3.844405e-02, 1.157541e+00, 4.655339e-01, 5.353007e-01, 2.433188e-01, 2.117957e-01, 5.311710e-01, 6.832847e-01, 3.619816e-01, 4.194029e-01, 1.142702e+00, 8.782669e-01, 8.519558e-01, 9.017872e-01, 1.042935e-01, 5.522759e-01, 6.581039e-01, 3.911335e-01,
1.800000e+00	5.910053e-01, 1.022578e+00, 3.162405e-02, 1.082720e+00, 5.471795e-01, 4.003518e-01, 1.762453e-01, 1.433716e-01, 6.263328e-01, 7.576293e-01, 2.850739e-01, 5.064513e-01, 1.281006e+00, 8.223091e-01, 7.144492e-01, 8.755274e-01, 8.404663e-02, 3.080589e-01, 4.995378e-01, 4.357535e-01,
2.000000e+00	7.779310e-01, 1.318128e+00, 4.605212e-02, 1.097954e+00, 6.655157e-01, 3.387848e-01, 1.344571e-01, 1.033742e-01, 7.100400e-01, 5.415915e-01, 3.709734e-01, 6.300139e-01, 1.127313e+00, 9.148321e-01, 6.282042e-01, 6.421899e-01, 8.510580e-02, 2.978947e-01, 4.543491e-01, 3.223971e-01,
0.000000e+00	2.189683e+00, 2.014302e+00, 2.894211e+00, 2.872175e+00, 1.761949e+00, 1.346069e+00, 1.711513e+00, 1.856871e+00, 2.147423e+00, 8.978757e-01, 1.370969e+00, 1.771084e+00, 1.258186e+00, 8.955789e-01, 7.353586e-01, 5.714894e-01, 5.700964e-01, 7.660456e-01, 1.240948e+00, 2.588716e+00,
2.000000e-01	1.115958e+00, 1.952353e+00, 2.068479e+00, 2.126656e+00, 2.007023e+00, 9.622149e-01, 1.365026e+00, 1.436884e+00, 1.098861e+00, 7.718144e-01, 1.011542e+00, 1.573478e+00, 1.039130e+00, 4.952797e-01, 4.924406e-01, 4.854623e-01, 3.455436e-01, 5.460515e-01, 1.069676e+00, 1.650854e+00,
4.000000e-01	9.385068e-01, 1.478371e+00, 1.016709e+00, 1.178979e+00, 1.923970e+00, 8.894344e-01, 8.783477e-01, 1.071616e+00, 8.276770e-01, 5.600844e-01, 5.432164e-01, 1.259359e+00, 8.869640e-01, 2.642994e-01, 5.064466e-01, 2.656788e-01, 3.438500e-01, 4.404600e-01, 1.005881e+00, 8.667876e-01,
6.000000e-01	7.599161e-01, 2.108623e+00, 8.510582e-01, 1.063770e+00, 1.956624e+00, 5.309246e-01, 5.650933e-01, 7.598725e-01, 8.702835e-01, 4.724745e-01, 5.519961e-01, 1.037873e+00, 7.900907e-01, 4.163692e-01, 4.480550e-01, 1.668555e-01, 2.710599e-01, 2.967431e-01, 7.688888e-01, 6.467208e-01,
8.000000e-01	7.204877e-01, 1.653291e+00, 7.443020e-01, 6.048038e-01, 1.637891e+00, 4.336278e-01, 3.755191e-01, 5.082354e-01, 7.720843e-01, 3.252725e-01, 5.922060e-01, 8.999826e-01, 6.981221e-01, 5.287642e-01, 4.852550e-01, 8.085065e-02, 1.742738e-01, 2.324841e-01, 6.382380e-01, 4.851081e-01,
1.000000e+00	7.981691e-01, 2.094631e+00, 4.462378e-01, 4.386423e-01, 1.606869e+00, 3.128793e-01, 2.775936e-01, 3.581944e-01, 8.819651e-01, 2.653345e-01, 4.773765e-01, 8.969134e-01, 5.159738e-01, 6.683149e-01, 5.426397e-01, 6.253694e-02, 1.366297e-01, 1.717879e-01, 4.791281e-01, 3.686075e-01,
1.200000e+00	7.093018e-01, 1.865737e+00, 3.677032e-01, 3.669726e-01, 1.462272e+00, 2.647836e-01, 1.648621e-01, 2.383142e-01, 9.138370e-01, 2.143373e-01, 7.684603e-01, 7.307009e-01, 5.324179e-01, 6.875300e-01, 4.531005e-01, 4.491533e-02, 1.079404e-01, 1.130842e-01, 4.604892e-01, 3.618464e-01,
1.400000e+00	6.683365e-01, 1.971200e+00, 2.593185e-01, 2.490741e-01, 1.255653e+00, 2.050015e-01, 1.372628e-01, 1.465940e-01, 8.092655e-01, 2.066363e-01, 6.554873e-01, 9.602156e-01, 4.122835e-01, 8.180319e-01, 6.117807e-01, 2.402176e-02, 7.901274e-02, 1.005909e-01, 3.380449e-01, 4.532635e-01,
1.600000e+00	6.764720e-01, 2.167902e+00, 1.798015e-01, 2.798731e-01, 1.601193e+00, 1.325530e-01, 7.592010e-02, 9.002486e-02, 9.502989e-01, 1.875460e-01, 8.312914e-01, 9.845513e-01, 3.109770e-01, 7.855525e-01, 5.632480e-01, 1.644815e-02, 6.905998e-02, 7.860713e-02, 2.963060e-01, 4.075803e-01,
1.800000e+00	6.914866e-01, 1.590293e+00, 1.727347e-01, 2.396724e-01, 1.615531e+00, 1.409821e-01, 4.476912e-02, 7.962540e-02, 6.060248e-01, 1.885220e-01, 8.325594e-01, 7.707136e-01, 2.533516e-01, 6.574273e-01, 7.008969e-01, 1.212576e-02, 5.628492e-02, 5.312920e-02, 1.794452e-01, 3.340864e-01,
2.000000e+00	7.047858e-01, 1.935599e+00, 1.048110e-01, 2.927641e-01, 1.429625e+00, 1.035816e-01, 3.212101e-02, 5.296132e-02, 8.469988e-01, 1.741027e-01, 7.291389e-01, 7.460221e-01, 1.822241e-01, 8.693977e-01, 5.152153e-01, 5.362833e-03, 4.584831e-02, 4.456205e-02, 1.755533e-01, 3.623789e-01,
0.000000e+00	5.846483e-01, 1.072818e+00, 6.718794e-02, 1.545492e+00, 1.959117e+00, 3.485305e+00, 2.754555e+00, 1.615720e+00, 2.137740e+00, 1.073001e+00, 1.129795e+00, 1.208187e+00, 1.659312e+00, 2.379184e+00, 1.439689e-01, 1.127006e+00, 7.241346e-01, 2.786487e+00, 2.063223e-01, 8.231893e-01,
2.000000e-01	2.734195e-01, 1.109853e+00, 2.475417e-01, 1.469386e+00, 1.721685e+00, 1.897609e+00, 1.941542e+00, 1.073372e+00, 1.177280e+00, 8.309436e-01, 7.571135e-01, 1.198991e+00, 1.460952e+00, 1.676581e+00, 9.751063e-02, 1.216982e+00, 5.833267e-01, 2.167180e+00, 3.793340e-01, 5.097714e-01,
4.000000e-01	2.666182e-01, 1.062442e+00, 2.799852e-01, 1.477140e+00, 1.876485e+00, 1.490676e+00, 1.584766e+00, 9.288275e-01, 6.816493e-01, 7.358586e-01, 5.362395e-01, 8.258940e-01, 1.181661e+00, 1.217987e+00, 2.092301e-01, 9.311427e-01, 5.085959e-01, 1.825397e+00, 4.537728e-01, 2.919345e-01,
6.000000e-01	4.510270e-01, 1.431585e+00, 1.465468e-01, 1.046568e+00, 1.373108e+00, 1.317841e+00, 9.093640e-01, 6.685701e-01, 4.150934e-01, 5.272654e-01, 3.044721e-01, 9.327214e-01, 1.094321e+00, 1.060814e+00, 3.371468e-01, 7.570666e-01, 4.817310e-01, 1.780590e+00, 5.125382e-01, 1.505564e-01,
8.000000e-01	5.494714e-01, 1.558020e+00, 1.062909e-01, 1.357815e+00, 1.374515e+00, 9.653718e-01, 6.429691e-01, 3.395114e-01, 3.585366e-01, 3.363744e-01, 2.768152e-01, 8.216272e-01, 1.173758e+00, 9.419507e-01, 4.563440e-01, 4.442911e-01, 2.520964e-01, 1.066329e+00, 5.089967e-01, 1.791251e-01,
1.000000e+00	6.486520e-01, 1.728899e+00, 6.800755e-02, 1.362263e+00, 1.256213e+00, 7.250894e-01, 5.038061e-01, 3.493088e-01, 5.677282e-01, 3.713428e-01, 1.889264e-01, 8.937848e-01, 1.128301e+00, 1.100935e+00, 5.705267e-01, 2.979711e-01, 2.526201e-01, 8.971746e-01, 5.003451e-01, 2.171243e-01,
1.200000e+00	5.225885e-01, 1.761976e+00, 4.605514e-02, 1.335564e+00, 1.420032e+00, 4.975930e-01, 2.773737e-01, 2.582879e-01, 6.349694e-01, 2.716335e-01, 2.031188e-01, 7.032829e-01, 1.209258e+00, 9.264118e-01, 4.897003e-01, 1.793671e-01, 1.628031e-01, 5.849589e-01, 3.272966e-01, 2.898222e-01,
1.400000e+00	6.645530e-01, 1.743320e+00, 3.509654e-02, 1.079028e+00, 1.153344e+00, 3.954992e-01, 1.705776e-01, 1.244601e-01, 7.022104e-01, 2.479241e-01, 2.355972e-01, 9.044411e-01, 1.075201e+00, 8.426355e-01, 5.743948e-01, 1.074375e-01, 1.385381e-01, 5.250013e-01, 3.705448e-01, 3.249534e-01,
1.600000e+00	8.071054e-01, 1.968980e+00, 4.634766e-02, 1.123635e+00, 1.275347e+00, 3.001777e-01, 1.305918e-01, 9.756000e-02, 6.970810e-01, 2.409884e-01, 2.446853e-01, 6.855734e-01, 8.916196e-01, 8.947407e-01, 5.684254e-01, 7.862896e-02, 1.001093e-01, 3.489803e-01, 2.130737e-01, 3.053788e-01,
1.800000e+00	6.790449e-01, 1.888096e+00, 5.564285e-02, 1.021674e+00, 1.352120e+00, 2.741087e-01, 8.808882e-02, 6.897586e-02, 8.844586e-01, 2.197844e-01, 2.522785e-01, 8.562087e-01, 5.979852e-01, 7.076303e-01, 5.412026e-01, 4.975228e-02, 9.972822e-02, 2.719197e-01, 2.256906e-01, 3.371620e-01,
2.000000e+00	7.176331e-01, 2.001734e+00, 7.151576e-02, 7.159372e-01, 1.207686e+00, 2.229267e-01, 6.025772e-02, 5.069380e-02, 9.257910e-01, 2.036580e-01, 4.795915e-01, 8.549843e-01, 5.242264e-01, 9.026689e-01, 7.023215e-01, 2.647481e-02, 6.954134e-02, 1.881271e-01, 1.537474e-01, 3.539682e-01,
0.000000e+00	1.319754e+00, 2.238472e+00, 2.549856e+00, 1.823693e+00, 8.351827e-01, 2.286617e+00, 2.726580e+00, 5.759381e-01, 3.160842e-01, 2.491618e+00, 2.312981e+00, 2.581237e+00, 2.645593e+00, 2.101350e+00, 1.649037e+00, 1.537215e-01, 2.259038e-01, 2.426218e+00, 3.562272e-01, 1.101295e+00,
2.000000e-01	1.100661e+00, 2.222766e+00, 1.806117e+00, 1.420227e+00, 9.808666e-01, 2.333564e+00, 1.850259e+00, 8.548961e-01, 2.483483e-01, 2.292158e+00, 1.432604e+00, 1.880167e+00, 2.859320e+00, 1.271384e+00, 1.303552e+00, 4.642948e-01, 1.279223e-01, 2.004983e+00, 5.630083e-01, 5.119303e-01,
4.000000e-01	7.240697e-01, 1.748105e+00, 1.004683e+00, 1.177402e+00, 7.398948e-01, 1.932150e+00, 1.317952e+00, 1.035735e+00, 1.242157e-01, 2.342880e+00, 8.538527e-01, 9.835886e-01, 3.092176e+00, 1.081435e+00, 1.433985e+00, 6.368054e-01, 1.205426e-01, 1.356979e+00, 5.090542e-01, 3.175484e-01,
6.000000e-01	6.423702e-01, 1.452555e+00, 6.005936e-01, 1.210099e+00, 5.846201e-01, 1.998978e+00, 8.948900e-01, 1.030710e+00, 8.024734e-02, 2.049097e+00, 6.539315e-01, 6.573691e-01, 2.027167e+00, 9.762172e-01, 1.057660e+00, 7.958758e-01, 7.608334e-02, 1.185495e+00, 6.668382e-01, 2.537359e-01,
8.000000e-01	5.459185e-01, 1.189961e+00, 3.980975e-01, 1.156587e+00, 4.647652e-01, 1.332869e+00, 6.312082e-01, 9.973423e-01, 4.695128e-02, 1.720080e+00, 4.660139e-01, 3.921745e-01, 2.192155e+00, 8.243915e-01, 8.770433e-01, 8.974916e-01, 7.700697e-02, 8.205936e-01, 8.480288e-01, 2.403608e-01,
1.000000e+00	4.196801e-01, 1.018374e+00, 2.558016e-01, 1.091752e+00, 4.050321e-01, 1.159244e+00, 6.286408e-01, 6.870317e-01, 5.196428e-02, 1.144218e+00, 2.983304e-01, 2.672106e-01, 2.141349e+00, 7.979600e-01, 9.946542e-01, 1.105626e+00, 5.282965e-02, 5.465124e-01, 7.429686e-01, 2.690016e-01,
1.200000e+00	5.214364e-01, 8.867885e-01, 1.650879e-01, 1.203437e+00, 3.152801e-01, 8.538247e-01, 4.083207e-01, 4.627605e-01, 1.020061e-01, 9.226473e-01, 2.548945e-01, 2.091844e-01, 1.872163e+00, 8.068664e-01, 8.129026e-01, 1.005970e+00, 4.716963e-02, 4.443076e-01, 5.891041e-01, 3.583472e-01,
1.400000e+00	5.879572e-01, 7.640499e-01, 8.812075e-02, 1.353946e+00, 2.607845e-01, 7.254578e-01, 3.120765e-01, 3.215116e-01, 3.095739e-01, 6.972018e-01, 3.338717e-01, 3.042538e-01, 1.773540e+00, 7.294124e-01, 7.695032e-01, 7.588308e-01, 2.444280e-02, 3.411119e-01, 7.411027e-01, 2.853464e-01,
1.600000e+00	7.764042e-01, 1.233669e+00, 6.720950e-02, 1.044536e+00, 3.131239e-01, 6.703508e-01, 1.787357e-01, 2.227196e-01, 5.307969e-01, 7.522260e-01, 3.141877e-01, 4.155328e-01, 1.464818e+00, 8.090414e-01, 7.598539e-01, 9.776384e-01, 2.610763e-02, 2.664307e-01, 4.919451e-01, 3.806141e-01,
1.800000e+00	7.128657e-01, 1.451655e+00, 4.154828e-02, 9.717181e-01, 3.679304e-01, 4.948025e-01, 1.428282e-01, 1.619991e-01, 6.448576e-01, 7.777016e-01, 2.632000e-01, 5.031907e-01, 1.567509e+00, 7.370260e-01, 7.388654e-01, 1.075260e+00, 2.006716e-02, 1.917763e-01, 4.742449e-01, 3.488463e-01,
2.000000e+00	6.608041e-01, 1.514227e+00, 4.142299e-02, 8.248796e-01, 4.775136e-01, 4.566232e-01, 9.121654e-02, 1.024757e-01, 6.493650e-01, 5.060216e-01, 2.909697e-01, 7.342278e-01, 1.696233e+00, 9.195727e-01, 6.218262e-01, 1.181475e+00, 1.557806e-02, 1.212578e-01, 3.370364e-01, 3.937122e-01,
0.000000e+00	4.308960e-01, 2.661820e+00, 2.292248e+00, 1.838121e+00, 2.146205e+00, 2.099846e+00, 3.242268e-01, 2.098315e+00, 8.029204e-01, 1.218449e+00, 2.710194e+00, 2.396619e+00, 1.775199e+00, 2.292385e+00, 2.637025e+00, 7.892038e-01, 2.150855e+00, 2.150727e+00, 2.000155e+00, 1.743627e+00,
2.000000e-01	2.344235e-01, 2.192241e+00, 2.123859e+00, 1.465088e+00, 1.507516e+00, 1.653167e+00, 6.148693e-01, 1.924151e+00, 4.457532e-01, 1.471583e+00, 1.440168e+00, 1.367028e+00, 1.842326e+00, 1.559188e+00, 1.871133e+00, 6.664765e-01, 1.967548e+00, 1.631512e+00, 1.778153e+00, 1.151746e+00,
4.000000e-01	1.697175e-01, 1.618885e+00, 1.123762e+00, 8.485164e-01, 1.474915e+00, 1.782647e+00, 9.456968e-01, 1.778118e+00, 2.852111e-01, 1.685660e+00, 1.151366e+00, 9.378631e-01, 1.882931e+00, 9.231289e-01, 1.571192e+00, 8.140197e-01, 1.629406e+00, 1.317938e+00, 1.610462e+00, 6.379566e-01,
6.000000e-01	8.213403e-02, 1.218156e+00, 6.359449e-01, 7.690024e-01, 1.135193e+00, 1.577059e+00, 9.147105e-01, 1.822750e+00, 1.961480e-01, 1.539931e+00, 1.009718e+00, 5.951651e-01, 1.783576e+00, 9.145223e-01, 1.541565e+00, 8.912391e-01, 2.006875e+00, 1.105183e+00, 1.306274e+00, 3.759552e-01,
8.000000e-01	7.304795e-02, 1.429448e+00, 4.622250e-01, 8.373295e-01, 1.033813e+00, 1.622174e+00, 1.014770e+00, 1.321926e+00, 1.201199e-01, 1.565429e+00, 7.865407e-01, 3.568983e-01, 1.625880e+00, 7.806535e-01, 1.198586e+00, 9.866012e-01, 2.147336e+00, 1.410970e+00, 1.253533e+00, 3.452839e-01,
1.000000e+00	1.318656e-01, 9.898826e-01, 2.730924e-01, 9.173845e-01, 7.047636e-01, 1.195925e+00, 7.467695e-01, 1.023713e+00, 7.690454e-02, 1.156226e+00, 8.044505e-01, 2.391611e-01, 1.741066e+00, 9.224148e-01, 8.734537e-01, 1.009518e+00, 1.962821e+00, 1.294932e+00, 1.386510e+00, 2.706347e-01,
1.200000e+00	3.146185e-01, 8.714665e-01, 1.815722e-01, 1.090996e+00, 7.014761e-01, 1.274116e+00, 7.477833e-01, 5.777192e-01, 8.584311e-02, 1.060429e+00, 5.811621e-01, 1.876476e-01, 1.401699e+00, 8.602070e-01, 8.828697e-01, 1.045371e+00, 1.728791e+00, 1.752510e+00, 1.207137e+00, 2.728326e-01,
1.400000e+00	4.382412e-01, 8.579127e-01, 1.114036e-01, 1.169726e+00, 5.000417e-01, 1.058330e+00, 4.439032e-01, 5.003457e-01, 1.617059e-01, 8.342514e-01, 4.947736e-01, 2.681980e-01, 1.651942e+00, 9.415660e-01, 8.438956e-01, 9.861081e-01, 1.904715e+00, 1.210701e+00, 9.165513e-01, 2.692843e-01,
1.600000e+00	5.779340e-01, 8.768566e-01, 6.999971e-02, 1.075969e+00, 3.768849e-01, 7.458676e-01, 3.070553e-01, 2.677867e-01, 3.842610e-01, 6.951864e-01, 4.826332e-01, 3.311570e-01, 1.559307e+00, 9.083912e-01, 8.221947e-01, 8.070050e-01, 2.203336e+00, 1.433861e+00, 8.147053e-01, 1.855955e-01,
1.800000e+00	6.106280e-01, 1.212675e+00, 4.444972e-02, 7.559563e-01, 3.963743e-01, 5.667847e-01, 2.725611e-01, 1.934938e-01, 5.077520e-01, 6.475532e-01, 2.740381e-01, 5.021878e-01, 1.237253e+00, 9.694424e-01, 8.975021e-01, 8.757251e-01, 1.910437e+00, 1.281612e+00, 7.343011e-01, 1.743207e-01,
2.000000e+00	5.640318e-01, 1.588141e+00, 3.887974e-02, 1.039466e+00, 5.077738e-01, 5.117228e-01, 1.583048e-01, 1.314098e-01, 6.690900e-01, 6.541513e-01, 3.344427e-01, 6.031189e-01, 1.497061e+00, 7.742639e-01, 7.021848e-01, 8.899298e-01, 1.500925e+00, 1.286094e+00, 6.189185e-01, 1.477484e-01,
0.000000e+00	1.466621e+00, 9.655530e-01, 2.848353e+00, 3.647426e-01, 3.344017e-01, 2.367441e+00, 2.079668e+00, 1.888856e+00, 2.875747e+00, 2.270887e+00, 2.010927e-01, 2.568696e+00, 2.946834e+00, 6.120880e-01, 1.948025e+00, 1.030731e+00, 1.256108e+00, 2.524856e+00, 1.655337e+00, 5.026082e-01,
2.000000e-01	7.185597e-01, 8.334802e-01, 1.773918e+00, 3.870698e-01, 4.836825e-01, 2.168834e+00, 2.074474e+00, 1.955677e+00, 1.520115e+00, 1.953208e+00, 5.157333e-01, 1.398248e+00, 2.045405e+00, 3.873883e-01, 1.287890e+00, 1.087849e+00, 1.556113e+00, 2.483780e+00, 1.380200e+00, 2.354059e-01,
4.000000e-01	4.389550e-01, 7.979015e-01, 1.369388e+00, 5.693261e-01, 6.976982e-01, 1.941284e+00, 1.825486e+00, 1.819463e+00, 1.016936e+00, 1.735585e+00, 6.737679e-01, 8.607975e-01, 2.219667e+00, 4.135307e-01, 8.431725e-01, 9.906421e-01, 1.653591e+00, 2.125932e+00, 1.402939e+00, 1.081850e-01,
6.000000e-01	3.465847e-01, 6.342755e-01, 8.575888e-01, 7.344829e-01, 8.185217e-01, 1.360059e+00, 1.526075e+00, 1.299914e+00, 6.259918e-01, 1.123481e+00, 6.376752e-01, 6.423750e-01, 1.666541e+00, 6.233956e-01, 7.762433e-01, 1.018256e+00, 1.470211e+00, 2.390668e+00, 1.398356e+00, 7.651275e-02,
8.000000e-01	2.736901e-01, 7.188983e-01, 6.480336e-01, 7.355195e-01, 7.581066e-01, 1.085869e+00, 1.087932e+00, 9.628948e-01, 4.200759e-01, 1.100339e+00, 6.541669e-01, 3.387131e-01, 1.502694e+00, 7.762969e-01, 7.188442e-01, 1.162591e+00, 1.849068e+00, 1.829974e+00, 1.077542e+00, 4.028455e-02,
1.000000e+00	3.650537e-01, 9.388805e-01, 3.366665e-01, 1.027699e+00, 8.199833e-01, 8.138316e-01, 1.081133e+00, 6.952566e-01, 5.431983e-01, 8.629966e-01, 6.591519e-01, 4.250147e-01, 1.765608e+00, 8.403173e-01, 6.435610e-01, 1.081773e+00, 1.874519e+00, 1.786121e+00, 1.076904e+00, 2.205377e-02,
1.200000e+00	4.791514e-01, 8.735908e-01, 2.305978e-01, 1.147885e+00, 9.478602e-01, 6.683495e-01, 8.203653e-01, 4.649518e-01, 5.312922e-01, 8.186978e-01, 5.596729e-01, 5.147794e-01, 1.914232e+00, 8.144866e-01, 8.234909e-01, 9.765778e-01, 1.748671e+00, 1.821890e+00, 7.735974e-01, 1.848977e-02,
1.400000e+00	5.839783e-01, 1.265174e+00, 1.622440e-01, 1.109376e+00, 7.674814e-01, 4.865163e-01, 4.849235e-01, 3.128904e-01, 6.975660e-01, 6.225421e-01, 4.933430e-01, 6.454421e-01, 1.849828e+00, 6.686969e-01, 8.314183e-01, 1.005018e+00, 1.804212e+00, 1.476074e+00, 7.358147e-01, 1.943580e-02,
1.600000e+00	6.578372e-01, 1.447655e+00, 1.212552e-01, 8.983722e-01, 9.165434e-01, 4.158540e-01, 3.959597e-01, 2.286147e-01, 6.648147e-01, 5.701377e-01, 3.324686e-01, 7.762847e-01, 1.690601e+00, 8.629316e-01, 6.686901e-01, 1.122152e+00, 2.058852e+00, 1.742863e+00, 5.091083e-01, 2.136863e-02,
1.800000e+00	5.650210e-01, 1.371972e+00, 8.933921e-02, 1.031326e+00, 8.630870e-01, 3.649553e-01, 2.060264e-01, 1.262038e-01, 6.546252e-01, 4.861489e-01, 4.218735e-01, 7.609303e-01, 1.575838e+00, 8.439733e-01, 5.901577e-01, 8.082466e-01, 1.733833e+00, 1.720161e+00, 4.488517e-01, 2.523989e-02,
2.000000e+00	7.312302e-01, 1.909367e+00, 9.326635e-02, 9.048142e-01, 9.227975e-01, 2.670622e-01, 1.717671e-01, 9.352236e-02, 6.931188e-01, 3.967064e-01, 4.101253e-01, 7.523128e-01, 1.619354e+00, 6.613502e-01, 6.786511e-01, 1.015129e+00, 1.921329e+00, 1.556048e+00, 3.012032e-01, 3.910969e-02,
0.000000e+00	4.833991e-01, 2.846462e+00, 2.899953e+00, 1.067186e+00, 1.974164e+00, 2.624478e+00, 3.142601e-01, 2.484086e+00, 6.754151e-02, 1.893691e+00, 1.866427e+00, 2.395828e+00, 3.724962e-01, 1.622276e+00, 2.299902e+00, 2.323105e+00, 8.302445e-01, 1.941755e+00, 2.767033e+00, 1.796242e+00,
2.000000e-01	2.279280e-01, 2.223805e+00, 1.668231e+00, 8.085922e-01, 1.506195e+00, 2.428432e+00, 6.145880e-01, 2.277554e+00, 3.906051e-02, 2.181034e+00, 1.720225e+00, 1.381140e+00, 4.515320e-01, 9.992474e-01, 1.375536e+00, 1.558686e+00, 6.945089e-01, 1.364137e+00, 1.971088e+00, 1.062192e+00,
4.000000e-01	1.863596e-01, 1.880666e+00, 1.051155e+00, 4.737728e-01, 1.370522e+00, 2.419815e+00, 8.415860e-01, 2.292588e+00, 2.751577e-02, 2.109267e+00, 1.400609e+00, 7.912048e-01, 5.807258e-01, 7.065194e-01, 1.448179e+00, 1.370385e+00, 7.311547e-01, 1.099590e+00, 1.995513e+00, 6.718029e-01,
6.000000e-01	8.958520e-02, 1.327976e+00, 6.093966e-01, 6.536950e-01, 1.074240e+00, 1.936444e+00, 1.068396e+00, 1.921229e+00, 1.228425e-02, 1.608140e+00, 1.061267e+00, 4.689214e-01, 6.918126e-01, 7.646310e-01, 1.157562e+00, 8.855951e-01, 4.676463e-01, 9.135847e-01, 1.701276e+00, 4.605246e-01,
8.000000e-01	6.618376e-02, 9.520282e-01, 4.048399e-01, 6.369578e-01, 8.089378e-01, 1.524672e+00, 1.166900e+00, 1.454651e+00, 8.544485e-03, 1.572015e+00, 1.101265e+00, 2.806950e-01, 9.458314e-01, 7.953515e-01, 1.030770e+00, 5.152769e-01, 4.221412e-01, 6.369218e-01, 1.485182e+00, 5.046301e-01,
1.000000e+00	8.168084e-02, 8.486289e-01, 2.583014e-01, 8.355213e-01, 6.210159e-01, 1.673572e+00, 6.130064e-01, 1.060698e+00, 6.584035e-03, 1.442924e+00, 8.182342e-01, 1.817149e-01, 9.697987e-01, 8.059228e-01, 9.732934e-01, 3.520399e-01, 3.359747e-01, 3.781679e-01, 1.771689e+00, 4.525075e-01,
1.200000e+00	2.483927e-01, 7.208361e-01, 1.465774e-01, 9.197836e-01, 6.277845e-01, 1.324543e+00, 4.316286e-01, 8.437222e-01, 2.327710e-02, 9.996142e-01, 7.079134e-01, 1.670997e-01, 8.799470e-01, 8.018942e-01, 7.374551e-01, 2.359462e-01, 2.012241e-01, 3.557454e-01, 1.707267e+00, 3.959574e-01,
1.400000e+00	4.035394e-01, 7.731095e-01, 9.794853e-02, 8.319197e-01, 4.693921e-01, 1.075057e+00, 2.799374e-01, 3.927030e-01, 1.179065e-01, 9.743712e-01, 5.981794e-01, 1.794233e-01, 1.012680e+00, 7.528244e-01, 7.044247e-01, 1.446644e-01, 1.985940e-01, 3.151857e-01, 1.136972e+00, 4.273441e-01,
1.600000e+00	5.301071e-01, 8.917219e-01, 6.542120e-02, 8.703261e-01, 4.041695e-01, 7.433502e-01, 1.790339e-01, 3.407155e-01, 3.716832e-01, 8.424211e-01, 4.826196e-01, 3.153105e-01, 1.209844e+00, 8.594799e-01, 8.552877e-01, 7.111215e-02, 1.350620e-01, 2.636402e-01, 8.855019e-01, 3.364002e-01,
1.800000e+00	6.690491e-01, 8.593815e-01, 4.403885e-02, 8.246110e-01, 3.723901e-01, 7.205792e-01, 1.259123e-01, 2.776216e-01, 4.298397e-01, 8.838099e-01, 5.354286e-01, 5.780576e-01, 1.007695e+00, 8.589391e-01, 6.683985e-01, 5.592580e-02, 1.097534e-01, 2.405217e-01, 8.951493e-01, 4.145410e-01,
2.000000e+00	7.113725e-01, 1.407775e+00, 2.698841e-02, 6.582365e-01, 4.448282e-01, 5.332819e-01, 9.351325e-02, 1.759792e-01, 6.186953e-01, 6.499870e-01, 5.392089e-01, 6.787946e-01, 1.089307e+00, 7.357329e-01, 7.082837e-01, 3.061877e-02, 9.768686e-02, 1.462439e-01, 6.083092e-01, 3.595958e-01,
0.000000e+00	6.533654e-01, 2.888417e+00, 1.499855e+00, 1.619840e+00, 1.599573e+00, 1.489667e+00, 2.662289e+00, 8.198179e-02, 2.150904e+00, 2.164226e+00, 2.589534e+00, 7.468050e-01, 2.726415e+00, 1.838959e+00, 6.691044e-01, 2.218113e+00, 1.251629e-01, 1.615299e+00, 4.400426e-01, 3.238721e+00,
2.000000e-01	5.477599e-01, 2.228857e+00, 1.157703e+00, 1.465768e+00, 1.848044e+00, 1.063576e+00, 1.867383e+00, 1.299558e-01, 1.275133e+00, 1.356647e+00, 1.335131e+00, 4.477335e-01, 1.658806e+00, 9.737753e-01, 4.264101e-01, 1.823303e+00, 7.050108e-02, 1.007851e+00, 4.655625e-01, 1.830347e+00,
4.000000e-01	6.354304e-01, 1.448557e+00, 1.154562e+00, 1.344069e+00, 1.507014e+00, 6.250701e-01, 1.675627e+00, 7.312457e-02, 7.942480e-01, 1.174579e+00, 1.047948e+00, 3.212407e-01, 1.962062e+00, 5.632394e-01, 3.193865e-01, 1.308449e+00, 7.867015e-02, 8.583618e-01, 3.806912e-01, 1.179096e+00,
6.000000e-01	6.925103e-01, 1.830917e+00, 7.231168e-01, 1.157323e+00, 1.481197e+00, 5.421463e-01, 1.102410e+00, 4.138077e-02, 8.860400e-01, 8.185216e-01, 6.304604e-01, 4.203850e-01, 1.954151e+00, 6.535801e-01, 3.933140e-01, 1.250777e+00, 4.896016e-02, 6.808791e-01, 3.342745e-01, 8.194637e-01,
8.000000e-01	7.527616e-01, 1.861775e+00, 5.204626e-01, 1.363415e+00, 1.372079e+00, 3.890611e-01, 8.546437e-01, 3.681097e-02, 8.285298e-01, 6.584344e-01, 4.910894e-01, 4.355719e-01, 1.651294e+00, 5.351789e-01, 4.343953e-01, 1.434689e+00, 4.337728e-02, 4.471701e-01, 3.298927e-01, 5.690042e-01,
1.000000e+00	7.042586e-01, 2.111182e+00, 3.810179e-01, 1.182141e+00, 1.132016e+00, 3.347008e-01, 5.064997e-01, 2.125880e-02, 7.996757e-01, 4.305192e-01, 3.280480e-01, 6.625321e-01, 1.761139e+00, 6.402462e-01, 4.336721e-01, 1.268293e+00, 3.317925e-02, 3.407516e-01, 2.405733e-01, 5.271509e-01,
1.200000e+00	6.856736e-01, 2.035670e+00, 2.166263e-01, 1.143741e+00, 1.457858e+00, 2.221476e-01, 3.065150e-01, 1.454592e-02, 8.092910e-01, 3.673184e-01, 3.443014e-01, 7.436454e-01, 1.563926e+00, 6.812419e-01, 4.872336e-01, 1.071200e+00, 2.368263e-02, 2.337862e-01, 2.044456e-01, 4.818465e-01,
1.400000e+00	6.480691e-01, 2.045627e+00, 2.259333e-01, 9.821950e-01, 1.205224e+00, 1.922621e-01, 2.113448e-01, 1.274544e-02, 7.222565e-01, 3.528451e-01, 3.776985e-01, 7.612721e-01, 1.314723e+00, 7.468693e-01, 5.499027e-01, 1.173570e+00, 1.987442e-02, 1.971864e-01, 1.717261e-01, 3.627704e-01,
1.600000e+00	7.056640e-01, 2.049627e+00, 1.703867e-01, 8.581753e-01, 1.455228e+00, 1.836127e-01, 1.735338e-01, 9.490263e-03, 9.139833e-01, 2.371300e-01, 3.714071e-01, 7.917427e-01, 1.300244e+00, 7.727570e-01, 5.851933e-01, 9.323318e-01, 1.592196e-02, 1.442812e-01, 1.033800e-01, 3.300384e-01,
1.800000e+00	7.990355e-01, 1.784624e+00, 1.087648e-01, 7.306519e-01, 1.409807e+00, 1.461033e-01, 1.099386e-01, 4.997109e-03, 7.694972e-01, 2.379794e-01, 5.293752e-01, 1.035678e+00, 9.894602e-01, 8.343534e-01, 4.509684e-01, 7.942117e-01, 1.276801e-02, 1.214429e-01, 1.026244e-01, 4.220633e-01,
2.000000e+00	7.014144e-01, 2.076843e+00, 1.230086e-01, 6.951287e-01, 1.160401e+00, 1.394593e-01, 7.098331e-02, 3.291292e-03, 8.054612e-01, 1.968193e-01, 4.934318e-01, 7.062565e-01, 8.339628e-01, 8.241937e-01, 5.275289e-01, 4.644383e-01, 9.894289e-03, 7.356428e-02, 8.887409e-02, 3.180447e-01,
0.000000e+00	2.485174e+00, 2.015129e+00, 1.150699e+00, 7.143246e-02, 6.167434e-01, 1.230836e+00, 9.267620e-01, 1.493433e+00, 2.543476e+00, 1.438957e+00, 1.072027e+00, 1.939509e+00, 5.628191e-01, 3.012847e-01, 1.896154e+00, 3.127818e+00, 2.839348e+00, 1.225444e+00, 3.083835e+00, 3.749806e-01,
2.000000e-01	1.337280e+00, 1.776715e+00, 1.131503e+00, 1.440267e-01, 7.398011e-01, 1.526655e+00, 1.179226e+00, 1.343295e+00, 1.416221e+00, 1.531781e+00, 8.661457e-01, 1.311150e+00, 4.682671e-01, 5.532530e-01, 1.555126e+00, 1.902399e+00, 2.270098e+00, 1.298453e+00, 2.475531e+00, 2.307269e-01,
4.000000e-01	9.644301e-01, 1.616319e+00, 7.669664e-01, 4.156656e-01, 7.618181e-01, 1.274112e+00, 1.005597e+00, 1.274808e+00, 8.855535e-01, 1.587384e+00, 7.893078e-01, 7.488450e-01, 6.534357e-01, 6.635133e-01, 8.618277e-01, 1.872532e+00, 2.361371e+00, 1.219685e+00, 2.149514e+00, 1.687813e-01,
6.000000e-01	6.769761e-01, 1.093770e+00, 4.745676e-01, 7.503799e-01, 3.943552e-01, 1.131916e+00, 9.918521e-01, 9.643725e-01, 5.288857e-01, 1.390699e+00, 8.795157e-01, 4.781132e-01, 7.319321e-01, 6.638992e-01, 9.004589e-01, 1.366275e+00, 2.369187e+00, 1.462601e+00, 1.832955e+00, 1.284703e-01,
8.000000e-01	5.687031e-01, 1.032426e+00, 2.881499e-01, 9.129911e-01, 5.142629e-01, 9.663858e-01, 1.078716e+00, 7.133567e-01, 3.704275e-01, 1.140009e+00, 5.808738e-01, 3.820744e-01, 9.486730e-01, 8.570497e-01, 7.216356e-01, 1.517779e+00, 2.085017e+00, 1.315317e+00, 1.579658e+00, 1.712231e-01,
1.000000e+00	6.292163e-01, 8.565643e-01, 1.894863e-01, 8.293987e-01, 4.718702e-01, 8.500202e-01, 7.737176e-01, 4.285190e-01, 4.516892e-01, 8.952654e-01, 6.732552e-01, 3.819302e-01, 1.068459e+00, 9.215472e-01, 9.202763e-01, 9.565823e-01, 1.937749e+00, 1.610217e+00, 1.290722e+00, 1.878433e-01,
1.200000e+00	7.749445e-01, 1.058379e+00, 1.142476e-01, 1.026619e+00, 4.356407e-01, 7.892029e-01, 5.615879e-01, 3.334969e-01, 6.261922e-01, 7.545551e-01, 4.957528e-01, 5.113094e-01, 1.112685e+00, 8.038072e-01, 6.037575e-01, 6.855030e-01, 1.834498e+00, 1.528369e+00, 9.115303e-01, 2.323963e-01,
1.400000e+00	5.144708e-01, 1.102203e+00, 9.268418e-02, 8.798361e-01, 6.026255e-01, 5.488665e-01, 3.737570e-01, 2.109562e-01, 7.215504e-01, 6.534679e-01, 4.747588e-01, 6.203788e-01, 8.896281e-01, 8.943141e-01, 8.865806e-01, 5.110505e-01, 2.149925e+00, 1.697830e+00, 8.461867e-01, 2.057370e-01,
1.600000e+00	8.254099e-01, 1.358095e+00, 6.878086e-02, 1.207140e+00, 7.166930e-01, 5.482991e-01, 2.554453e-01, 1.534033e-01, 6.117404e-01, 6.049713e-01, 5.116581e-01, 6.144478e-01, 1.110848e+00, 8.627936e-01, 7.176938e-01, 2.729429e-01, 1.797290e+00, 1.642305e+00, 7.031685e-01, 1.645812e-01,
1.800000e+00	6.947786e-01, 1.696541e+00, 5.954705e-02, 9.925463e-01, 7.279579e-01, 4.077403e-01, 1.992240e-01, 9.637245e-02, 7.065763e-01, 4.033780e-01, 4.352245e-01, 7.920112e-01, 9.662640e-01, 9.223758e-01, 6.416140e-01, 1.328446e-01, 2.430918e+00, 1.420318e+00, 5.641810e-01, 1.321106e-01,
2.000000e+00	7.582302e-01, 1.623078e+00, 7.139335e-02, 9.403522e-01, 8.287999e-01, 2.872479e-01, 8.778444e-02, 8.492416e-02, 6.881149e-01, 4.059299e-01, 4.694302e-01, 7.022231e-01, 8.239268e-01, 7.261792e-01, 7.252656e-01, 1.086739e-01, 1.902842e+00, 1.362319e+00, 4.293485e-01, 1.463929e-01,
0.000000e+00	1.935664e+00, 6.027592e-01, 1.817881e+00, 1.454787e+00, 2.629075e+00, 2.174733e+00, 2.661906e+00, 4.174373e-01, 6.650331e-01, 1.356292e+00, 4.467744e-01, 1.682376e+00, 1.496137e+00, 2.576184e+00, 2.117896e-02, 9.605253e-01, 6.760906e-01, 1.340370e+00, 5.409427e-01, 9.596779e-01,
2.000000e-01	1.361240e+00, 6.467210e-01, 1.012758e+00, 1.141723e+00, 2.128310e+00, 1.579512e+00, 1.440691e+00, 6.486908e-01, 3.641499e-01, 9.796259e-01, 3.027176e-01, 1.433285e+00, 1.133573e+00, 1.436698e+00, 2.182104e-01, 8.932735e-01, 4.289332e-01, 1.468754e+00, 6.789988e-01, 5.430013e-01,
4.000000e-01	9.627226e-01, 6.700960e-01, 7.462500e-01, 1.167732e+00, 1.902771e+00, 1.242222e+00, 1.075673e+00, 4.157832e-01, 2.839603e-01, 7.954190e-01, 2.684959e-01, 1.056910e+00, 1.357337e+00, 1.374557e+00, 3.664987e-01, 7.878586e-01, 4.161289e-01, 1.658988e+00, 7.664201e-01, 3.207330e-01,
6.000000e-01	9.556205e-01, 1.049539e+00, 3.803173e-01, 1.083492e+00, 1.396060e+00, 8.014090e-01, 8.584747e-01, 2.739905e-01, 3.851505e-01, 5.745632e-01, 2.188479e-01, 1.032439e+00, 9.968608e-01, 1.169722e+00, 4.721684e-01, 6.717767e-01, 3.482229e-01, 1.414285e+00, 5.834668e-01, 1.956361e-01,
8.000000e-01	9.491992e-01, 1.335375e+00, 3.382915e-01, 1.381738e+00, 1.425050e+00, 5.852102e-01, 4.881123e-01, 1.606795e-01, 5.613052e-01, 5.072765e-01, 1.929937e-01, 9.652299e-01, 1.268378e+00, 8.682739e-01, 5.516880e-01, 3.293638e-01, 2.468818e-01, 1.472950e+00, 5.026670e-01, 1.263053e-01,
1.000000e+00	8.182795e-01, 1.448918e+00, 2.380518e-01, 1.093609e+00, 1.185983e+00, 5.031026e-01, 3.117101e-01, 1.268570e-01, 7.126723e-01, 3.722071e-01, 2.567079e-01, 8.946187e-01, 1.026444e+00, 1.048623e+00, 6.457333e-01, 2.237594e-01, 1.888440e-01, 9.245318e-01, 4.051527e-01, 1.368477e-01,
1.200000e+00	7.849997e-01, 1.590250e+00, 1.663966e-01, 8.641203e-01, 1.357525e+00, 2.888261e-01, 2.598859e-01, 9.198952e-02, 6.317652e-01, 3.110881e-01, 2.910839e-01, 9.996540e-01, 1.052777e+00, 9.832035e-01, 5.234220e-01, 1.401095e-01, 1.706041e-01, 6.440974e-01, 3.213833e-01, 2.808733e-01,
1.400000e+00	8.045290e-01, 1.658315e+00, 1.220065e-01, 8.265914e-01, 1.355638e+00, 2.863873e-01, 1.189306e-01, 5.356904e-02, 8.126093e-01, 3.145133e-01, 4.553495e-01, 9.102144e-01, 9.477135e-01, 8.528943e-01, 5.460874e-01, 8.794680e-02, 1.052952e-01, 4.752308e-01, 2.338427e-01, 2.752654e-01,
1.600000e+00	7.444396e-01, 1.692853e+00, 8.374672e-02, 7.674376e-01, 1.167292e+00, 3.045393e-01, 9.018671e-02, 4.257444e-02, 8.661863e-01, 2.563434e-01, 5.106204e-01, 8.722757e-01, 8.188625e-01, 8.598839e-01, 6.319060e-01, 5.402486e-02, 1.017183e-01, 3.725294e-01, 2.007922e-01, 3.295016e-01,
1.800000e+00	8.065370e-01, 2.181321e+00, 7.496839e-02, 6.555962e-01, 1.215334e+00, 2.069650e-01, 6.233468e-02, 2.988753e-02, 7.224263e-01, 2.243791e-01, 6.214275e-01, 8.116423e-01, 5.990129e-01, 8.195640e-01, 5.738708e-01, 3.799745e-02, 7.530147e-02, 2.512869e-01, 1.561612e-01, 3.353163e-01,
2.000000e+00	6.555011e-01, 2.167610e+00, 7.168088e-02, 5.076204e-01, 1.521153e+00, 1.596625e-01, 3.713877e-02, 1.783721e-02, 6.044891e-01, 2.505351e-01, 5.262466e-01, 7.981672e-01, 4.729753e-01, 8.579025e-01, 6.048994e-01, 2.195751e-02, 5.496904e-02, 2.362438e-01, 1.497148e-01, 3.850944e-01,
0.000000e+00	1.513925e+00, 1.128002e+00, 2.035400e+00, 6.033818e-01, 4.582641e-02, 6.885972e-01, 1.711665e+00, 1.847029e+00, 5.353172e-01, 2.600767e+00, 3.037777e-01, 2.110554e+00, 1.259430e+00, 3.023840e+00, 1.834917e+00, 1.012876e+00, 3.967961e-01, 1.991827e+00, 1.989709e+00, 8.867752e-01,
2.000000e-01	9.356693e-01, 9.438593e-01, 1.339100e+00, 6.453218e-01, 3.935735e-02, 1.125985e+00, 1.712553e+00, 2.147768e+00, 5.987151e-01, 2.821142e+00, 4.553432e-01, 9.779769e-01, 1.184020e+00, 1.852087e+00, 1.354537e+00, 7.898754e-01, 2.817681e-01, 1.580732e+00, 1.260766e+00, 5.724079e-01,
4.000000e-01	5.822706e-01, 9.185285e-01, 8.520080e-01, 7.744582e-01, 3.523803e-02, 1.175269e+00, 1.447324e+00, 1.923634e+00, 4.038914e-01, 2.399228e+00, 4.244161e-01, 5.883086e-01, 1.278785e+00, 1.297280e+00, 1.120646e+00, 6.303110e-01, 2.543706e-01, 1.153940e+00, 1.245977e+00, 2.984156e-01,
6.000000e-01	3.506806e-01, 5.219328e-01, 6.085856e-01, 1.030356e+00, 2.611057e-02, 1.042198e+00, 1.317132e+00, 1.650133e+00, 3.880848e-01, 1.956460e+00, 4.623324e-01, 3.756624e-01, 1.139645e+00, 1.087945e+00, 1.170948e+00, 6.158103e-01, 1.729503e-01, 7.686818e-01, 9.848357e-01, 2.773224e-01,
8.000000e-01	2.238590e-01, 5.229120e-01, 2.720454e-01, 8.523207e-01, 2.488042e-02, 1.081967e+00, 1.034294e+00, 1.143074e+00, 4.084367e-01, 1.653779e+00, 4.235668e-01, 2.398881e-01, 1.142002e+00, 9.531280e-01, 9.031928e-01, 3.679627e-01, 1.675569e-01, 8.006647e-01, 9.616928e-01, 3.400788e-01,
1.000000e+00	2.017252e-01, 4.826669e-01, 2.007453e-01, 9.950801e-01, 3.245039e-02, 9.000549e-01, 6.714739e-01, 9.764008e-01, 4.921593e-01, 1.369930e+00, 4.265710e-01, 1.605636e-01, 1.326112e+00, 7.386929e-01, 9.100248e-01, 2.267152e-01, 1.168650e-01, 6.849701e-01, 9.101767e-01, 3.628647e-01,
1.200000e+00	3.569848e-01, 4.613626e-01, 1.295069e-01, 1.238250e+00, 6.947333e-02, 6.997587e-01, 4.538018e-01, 6.299977e-01, 6.096376e-01, 1.246859e+00, 3.621838e-01, 1.306351e-01, 1.204115e+00, 8.899386e-01, 8.615892e-01, 1.656725e-01, 7.760061e-02, 6.720693e-01, 6.381522e-01, 2.982349e-01,
1.400000e+00	4.800885e-01, 5.936285e-01, 1.016394e-01, 1.072005e+00, 1.927591e-01, 5.623313e-01, 3.129997e-01, 5.072856e-01, 5.262408e-01, 8.883506e-01, 3.907674e-01, 2.313305e-01, 1.312429e+00, 8.232207e-01, 8.001663e-01, 9.990893e-02, 7.062950e-02, 9.382112e-01, 6.050841e-01, 3.246941e-01,
1.600000e+00	5.619170e-01, 7.167609e-01, 6.507251e-02, 1.088084e+00, 2.973600e-01, 5.173557e-01, 1.998815e-01, 2.972788e-01, 6.228221e-01, 7.934779e-01, 3.231153e-01, 3.758010e-01, 1.486070e+00, 8.978794e-01, 8.427915e-01, 6.160264e-02, 4.747381e-02, 8.481312e-01, 4.045263e-01, 3.512088e-01,
1.800000e+00	6.285713e-01, 1.011053e+00, 5.644322e-02, 9.259290e-01, 5.408663e-01, 3.751863e-01, 1.272446e-01, 1.739105e-01, 5.703197e-01, 6.340656e-01, 3.860135e-01, 4.956512e-01, 1.003967e+00, 7.532874e-01, 5.996062e-01, 3.466890e-02, 4.558883e-02, 7.283793e-01, 3.108270e-01, 3.647579e-01,
2.000000e+00	7.403569e-01, 1.303871e+00, 5.063843e-02, 8.042519e-01, 7.577997e-01, 2.985561e-01, 8.980013e-02, 1.472756e-01, 7.514925e-01, 6.710221e-01, 4.910533e-01, 6.319459e-01, 1.090749e+00, 9.333198e-01, 6.596416e-01, 2.460983e-02, 3.204256e-02, 4.844276e-01, 2.622146e-01, 3.576137e-01,
0.000000e+00	2.608378e+00, 1.321151e+00, 1.719512e+00, 1.950952e+00, 1.048249e+00, 2.077960e-01, 1.431470e+00, 2.758369e+00, 2.956242e+00, 3.243448e+00, 2.036204e+00, 2.490610e+00, 1.694154e+00, 1.063949e+00, 1.698804e+00, 2.765663e+00, 1.366441e+00, 1.961629e+00, 8.194603e-01, 2.217308e-01,
2.000000e-01	1.825817e+00, 1.279787e+00, 1.393424e+00, 1.571154e+00, 1.194795e+00, 5.228024e-01, 1.423488e+00, 2.456210e+00, 2.287626e+00, 2.257428e+00, 1.359011e+00, 1.291929e+00, 1.626080e+00, 9.068222e-01, 1.185086e+00, 2.233641e+00, 1.555353e+00, 1.607821e+00, 5.524412e-01, 1.094172e-01,
4.000000e-01	1.059307e+00, 9.809826e-01, 1.244779e+00, 1.644740e+00, 1.221638e+00, 5.706831e-01, 1.270729e+00, 2.084344e+00, 1.684641e+00, 1.841483e+00, 8.522471e-01, 8.968330e-01, 1.505909e+00, 8.087501e-01, 7.833687e-01, 1.454750e+00, 1.791124e+00, 1.472443e+00, 4.375934e-01, 7.714108e-02,
6.000000e-01	5.888515e-01, 7.722553e-01, 9.810298e-01, 1.430678e+00, 1.061667e+00, 3.922160e-01, 1.439961e+00, 1.584067e+00, 1.435571e+00, 1.753496e+00, 6.112635e-01, 6.679306e-01, 1.378688e+00, 7.233076e-01, 5.653262e-01, 1.464424e+00, 1.767884e+00, 1.573523e+00, 3.937430e-01, 3.762880e-02,
8.000000e-01	3.479381e-01, 7.332929e-01, 7.759774e-01, 1.450920e+00, 1.290454e+00, 3.267179e-01, 1.015707e+00, 1.054652e+00, 1.186186e+00, 9.821386e-01, 3.741702e-01, 3.133864e-01, 9.972886e-01, 7.513022e-01, 4.014563e-01, 1.364180e+00, 1.536694e+00, 1.571160e+00, 3.050983e-01, 2.575472e-02,
1.000000e+00	4.333789e-01, 7.173101e-01, 5.574479e-01, 1.154093e+00, 1.181961e+00, 2.585153e-01, 1.109030e+00, 7.853701e-01, 1.048567e+00, 9.103803e-01, 2.678297e-01, 3.433374e-01, 7.498347e-01, 8.094296e-01, 3.137189e-01, 1.178872e+00, 1.729748e+00, 1.266285e+00, 2.049264e-01, 1.214637e-02,
1.200000e+00	4.843992e-01, 9.381163e-01, 5.432066e-01, 1.267124e+00, 1.161460e+00, 1.766736e-01, 8.009054e-01, 5.969289e-01, 7.703199e-01, 6.331365e-01, 2.555966e-01, 5.357205e-01, 7.274162e-01, 8.935728e-01, 4.271636e-01, 8.245113e-01, 1.661972e+00, 1.874014e+00, 2.172045e-01, 7.145381e-03,
1.400000e+00	5.914715e-01, 1.179875e+00, 3.355175e-01, 1.269579e+00, 1.384326e+00, 1.314441e-01, 6.416027e-01, 3.734688e-01, 8.350106e-01, 6.006536e-01, 2.298903e-01, 6.501565e-01, 5.558932e-01, 7.921190e-01, 4.697551e-01, 5.035710e-01, 1.732427e+00, 1.629834e+00, 1.537439e-01, 5.488374e-03,
1.600000e+00	6.677160e-01, 1.115889e+00, 2.392115e-01, 8.837935e-01, 1.470796e+00, 1.125465e-01, 3.556858e-01, 2.796204e-01, 7.939677e-01, 4.492694e-01, 2.374245e-01, 7.447940e-01, 4.276389e-01, 8.110114e-01, 4.685474e-01, 3.046932e-01, 1.981664e+00, 1.380605e+00, 1.210804e-01, 5.950542e-03,
1.800000e+00	6.557462e-01, 1.520331e+00, 1.928855e-01, 1.052479e+00, 1.648942e+00, 9.609424e-02, 2.640245e-01, 1.648310e-01, 7.922502e-01, 2.922648e-01, 3.425717e-01, 6.807120e-01, 4.825035e-01, 7.644274e-01, 4.272089e-01, 2.035679e-01, 2.145562e+00, 1.440305e+00, 1.008061e-01, 1.163971e-02,
2.000000e+00	7.672779e-01, 1.784563e+00, 1.605600e-01, 7.923417e-01, 1.277592e+00, 8.990088e-02, 1.358697e-01, 1.352183e-01, 7.718320e-01, 2.281356e-01, 4.670530e-01, 7.392303e-01, 3.277689e-01, 9.128952e-01, 4.997426e-01, 9.671957e-02, 1.916943e+00, 1.584561e+00, 7.119130e-02, 2.224317e-02,
0.000000e+00	2.009559e+00, 2.513321e+00, 1.162840e+00, 2.774935e+00, 1.403834e+00, 1.139705e+00, 2.179594e+00, 1.065711e+00, 1.788558e+00, 6.598627e-01, 5.666899e-01, 1.879192e+00, 1.753593e+00, 1.890118e-01, 6.226093e-01, 2.946915e+00, 3.375875e+00, 8.030300e-01, 2.496526e+00, 7.419136e-01,
2.000000e-01	1.274872e+00, 2.441831e+00, 9.150761e-01, 2.199760e+00, 1.408557e+00, 7.100882e-01, 2.216457e+00, 1.023590e+00, 1.481076e+00, 6.371093e-01, 5.597246e-01, 1.439860e+00, 1.529108e+00, 3.124686e-01, 3.458672e-01, 1.759517e+00, 2.909542e+00, 6.979250e-01, 2.038081e+00, 3.897355e-01,
4.000000e-01	8.884546e-01, 2.339553e+00, 1.048030e+00, 1.868464e+00, 1.571729e+00, 6.477191e-01, 1.561555e+00, 7.457234e-01, 1.083692e+00, 5.120426e-01, 2.946004e-01, 1.320469e+00, 1.594613e+00, 5.067457e-01, 3.444735e-01, 1.804901e+00, 2.294151e+00, 9.723912e-01, 1.921159e+00, 2.913096e-01,
6.000000e-01	6.981701e-01, 2.663998e+00, 6.339381e-01, 1.538894e+00, 1.268209e+00, 5.596909e-01, 1.702051e+00, 4.994528e-01, 1.016254e+00, 3.776273e-01, 1.895995e-01, 1.100903e+00, 1.665384e+00, 6.347363e-01, 3.390801e-01, 1.633465e+00, 2.216538e+00, 1.016911e+00, 1.391177e+00, 1.388521e-01,
8.000000e-01	8.479292e-01, 2.454351e+00, 6.230738e-01, 1.459264e+00, 1.369140e+00, 3.527133e-01, 1.122465e+00, 3.760271e-01, 9.313593e-01, 2.337154e-01, 1.389427e-01, 1.012028e+00, 1.280914e+00, 7.376191e-01, 3.343590e-01, 1.259966e+00, 2.543825e+00, 1.040059e+00, 1.123434e+00, 8.429496e-02,
1.000000e+00	6.807866e-01, 2.368736e+00, 3.028064e-01, 1.457137e+00, 1.549599e+00, 2.371269e-01, 7.421119e-01, 2.100445e-01, 9.329082e-01, 1.958874e-01, 1.044616e-01, 7.891265e-01, 1.635926e+00, 7.351542e-01, 3.481757e-01, 1.217114e+00, 2.450824e+00, 1.166104e+00, 8.690207e-01, 4.339153e-02,
1.200000e+00	7.270690e-01, 2.645511e+00, 2.641610e-01, 1.493456e+00, 1.307556e+00, 1.962375e-01, 4.806314e-01, 1.556322e-01, 8.457535e-01, 1.817084e-01, 8.705352e-02, 9.140197e-01, 1.520342e+00, 7.361321e-01, 4.572174e-01, 9.815201e-01, 1.970313e+00, 1.292665e+00, 6.683549e-01, 3.245401e-02,
1.400000e+00	8.420556e-01, 2.558158e+00, 2.178256e-01, 1.277605e+00, 1.334165e+00, 1.420385e-01, 4.046771e-01, 1.078992e-01, 9.419403e-01, 1.512369e-01, 1.012692e-01, 8.533181e-01, 1.196586e+00, 7.947216e-01, 5.320639e-01, 1.326134e+00, 2.161526e+00, 1.248372e+00, 5.716060e-01, 2.325354e-02,
1.600000e+00	5.606280e-01, 2.232112e+00, 1.872961e-01, 1.241285e+00, 1.295066e+00, 9.923391e-02, 2.965257e-01, 8.515097e-02, 7.343470e-01, 1.395053e-01, 1.505600e-01, 8.215997e-01, 1.282838e+00, 7.100743e-01, 5.100044e-01, 8.135222e-01, 1.851314e+00, 1.590173e+00, 4.462927e-01, 1.547915e-02,
1.800000e+00	6.954442e-01, 2.668858e+00, 1.521588e-01, 9.715990e-01, 9.732408e-01, 1.131925e-01, 1.866996e-01, 5.324721e-02, 8.043978e-01, 1.287247e-01, 2.702179e-01, 8.774805e-01, 1.232654e+00, 7.052805e-01, 5.074578e-01, 8.778824e-01, 1.859788e+00, 1.484973e+00, 3.364340e-01, 1.896800e-02,
2.000000e+00	6.664883e-01, 2.400554e+00, 1.371860e-01, 8.083524e-01, 1.008913e+00, 1.066156e-01, 1.147264e-01, 4.115269e-02, 8.654028e-01, 1.293609e-01, 3.418270e-01, 1.007306e+00, 9.913194e-01, 6.459256e-01, 5.750322e-01, 6.154760e-01, 2.176001e+00, 1.612122e+00, 2.998144e-01, 3.256809e-02,
0.000000e+00	2.679304e+00, 3.810761e-01, 2.378128e+00, 2.095193e+00, 1.342650e+00, 2.701310e+00, 3.948198e-01, 1.732689e+00, 2.624999e+00, 1.081688e+00, 8.742276e-01, 1.434785e+00, 4.045631e-02, 2.933147e+00, 6.677594e-01, 1.039887e+00, 1.651252e+00, 8.184118e-01, 1.501795e+00, 1.281225e+00,
2.000000e-01	1.863069e+00, 4.895646e-01, 1.926804e+00, 1.417791e+00, 1.116871e+00, 1.652845e+00, 6.629665e-01, 1.404985e+00, 1.572389e+00, 7.916485e-01, 5.927120e-01, 1.107257e+00, 3.720080e-02, 1.660115e+00, 4.837712e-01, 7.091627e-01, 1.918522e+00, 9.002163e-01, 1.349344e+00, 6.166035e-01,
4.000000e-01	9.864241e-01, 9.156537e-01, 1.480024e+00, 1.040674e+00, 1.120837e+00, 1.170376e+00, 4.822819e-01, 9.888073e-01, 9.815163e-01, 8.066216e-01, 4.379088e-01, 7.673357e-01, 2.596270e-02, 1.069182e+00, 4.344082e-01, 4.352410e-01, 1.708472e+00, 1.189764e+00, 1.242784e+00, 3.576354e-01,
6.000000e-01	8.422956e-01, 1.104609e+00, 1.034282e+00, 7.334112e-01, 1.292349e+00, 1.027321e+00, 3.384545e-01, 6.049822e-01, 6.249118e-01, 4.904641e-01, 4.042402e-01, 7.563977e-01, 8.116452e-02, 9.529110e-01, 4.767752e-01, 2.898278e-01, 1.834231e+00, 1.297169e+00, 1.328829e+00, 2.269562e-01,
8.000000e-01	7.432631e-01, 1.002611e+00, 6.013283e-01, 5.207957e-01, 1.183847e+00, 8.141772e-01, 2.627861e-01, 4.477317e-01, 6.127177e-01, 4.055894e-01, 5.950260e-01, 8.691629e-01, 2.367103e-01, 7.534502e-01, 5.094426e-01, 1.681495e-01, 1.599051e+00, 1.373272e+00, 9.754195e-01, 1.395716e-01,
1.000000e+00	7.819380e-01, 1.489133e+00, 3.939354e-01, 3.892753e-01, 1.100450e+00, 5.976771e-01, 1.491240e-01, 3.029539e-01, 6.421524e-01, 3.327770e-01, 7.155473e-01, 9.579174e-01, 2.567348e-01, 8.726095e-01, 6.537814e-01, 1.063462e-01, 1.640134e+00, 1.195125e+00, 8.982741e-01, 1.124210e-01,
1.200000e+00	7.457520e-01, 1.768667e+00, 2.701376e-01, 2.835782e-01, 1.406952e+00, 5.298614e-01, 1.048424e-01, 2.121266e-01, 5.105245e-01, 3.279330e-01, 7.183338e-01, 8.675029e-01, 2.252930e-01, 6.879140e-01, 5.021132e-01, 6.849358e-02, 1.916013e+00, 1.457011e+00, 5.792204e-01, 1.523952e-01,
1.400000e+00	7.016231e-01, 1.626989e+00, 1.897025e-01, 2.654185e-01, 1.042267e+00, 3.941605e-01, 7.191771e-02, 1.530720e-01, 6.427373e-01, 2.582693e-01, 8.826865e-01, 7.409392e-01, 1.878756e-01, 8.328333e-01, 6.239036e-01, 4.340478e-02, 1.718972e+00, 1.453960e+00, 4.934107e-01, 1.638444e-01,
1.600000e+00	7.026375e-01, 2.102516e+00, 1.286621e-01, 3.370885e-01, 1.291923e+00, 3.119482e-01, 4.278972e-02, 1.079361e-01, 7.106891e-01, 2.300058e-01, 7.447683e-01, 8.688886e-01, 1.671770e-01, 8.495462e-01, 6.483640e-01, 2.911553e-02, 1.687181e+00, 1.390009e+00, 4.649804e-01, 2.192362e-01,
1.800000e+00	6.596383e-01, 1.868291e+00, 9.699485e-02, 2.722152e-01, 1.229063e+00, 2.643902e-01, 2.742208e-02, 6.828359e-02, 7.440306e-01, 1.979789e-01, 7.899539e-01, 8.645720e-01, 1.393653e-01, 7.906057e-01, 6.700593e-01, 1.533232e-02, 2.249908e+00, 1.476358e+00, 3.826860e-01, 3.255895e-01,
2.000000e+00	7.057139e-01, 2.005262e+00, 1.119011e-01, 2.341528e-01, 1.055573e+00, 1.969157e-01, 1.733137e-02, 5.297778e-02, 6.435709e-01, 2.346230e-01, 8.093334e-01, 8.432493e-01, 1.013034e-01, 7.114439e-01, 5.403798e-01, 1.141876e-02, 1.916958e+00, 1.313270e+00, 2.442742e-01, 3.142903e-01,
0.000000e+00	2.105799e+00, 2.804649e+00, 3.567270e+00, 1.171547e+00, 2.281757e+00, 1.567823e+00, 1.257927e+00, 8.454081e-02, 2.028808e+00, 1.389976e+00, 1.550724e+00, 1.587632e+00, 2.649018e+00, 2.709159e+00, 1.136975e+00, 3.742963e-01, 2.292904e+00, 1.998781e+00, 2.073372e+00, 1.651814e+00,
2.000000e-01	1.725842e+00, 2.220338e+00, 2.035342e+00, 8.069876e-01, 1.992638e+00, 1.211956e+00, 9.698436e-01, 5.017862e-01, 1.275921e+00, 1.229927e+00, 1.141489e+00, 1.268399e+00, 1.953467e+00, 1.470200e+00, 8.351778e-01, 6.766273e-01, 2.144205e+00, 1.462752e+00, 2.000572e+00, 1.084398e+00,
4.000000e-01	1.196890e+00, 1.977298e+00, 1.525020e+00, 5.442205e-01, 1.602364e+00, 1.133547e+00, 5.161004e-01, 4.460662e-01, 7.995393e-01, 1.202561e+00, 1.180197e+00, 6.210884e-01, 2.017718e+00, 1.048843e+00, 5.827413e-01, 8.086227e-01, 1.929526e+00, 1.643509e+00, 1.991315e+00, 5.755743e-01,
6.000000e-01	1.060869e+00, 1.781323e+00, 5.373898e-01, 3.299691e-01, 1.448099e+00, 7.199473e-01, 3.761169e-01, 3.499986e-01, 8.387414e-01, 1.036562e+00, 1.145780e+00, 5.795316e-01, 1.807355e+00, 8.253597e-01, 6.033901e-01, 9.559922e-01, 2.478325e+00, 1.269733e+00, 1.235124e+00, 2.870674e-01,
8.000000e-01	8.432614e-01, 1.622770e+00, 6.582137e-01, 2.311610e-01, 1.800587e+00, 6.695377e-01, 2.423895e-01, 2.140468e-01, 6.230453e-01, 7.648566e-01, 8.496195e-01, 6.671853e-01, 2.177506e+00, 7.285526e-01, 6.591948e-01, 8.298217e-01, 2.024511e+00, 1.260775e+00, 1.180422e+00, 2.004346e-01,
1.000000e+00	9.111122e-01, 1.761108e+00, 4.323993e-01, 1.977787e-01, 1.172058e+00, 4.134626e-01, 1.898952e-01, 1.498750e-01, 7.912773e-01, 5.020077e-01, 9.878197e-01, 8.157901e-01, 1.622763e+00, 8.933370e-01, 5.051061e-01, 9.328267e-01, 1.997372e+00, 1.502051e+00, 7.552283e-01, 1.269430e-01,
1.200000e+00	8.402672e-01, 2.332317e+00, 2.909517e-01, 1.734007e-01, 1.491795e+00, 3.852494e-01, 1.250304e-01, 1.074843e-01, 8.626739e-01, 4.674566e-01, 7.716930e-01, 8.203868e-01, 1.540997e+00, 8.762537e-01, 6.513350e-01, 9.705204e-01, 1.706366e+00, 1.325577e+00, 7.954049e-01, 1.771600e-01,
1.400000e+00	8.355500e-01, 2.250170e+00, 2.155760e-01, 1.831162e-01, 1.333305e+00, 3.369349e-01, 7.654184e-02, 7.539726e-02, 7.340695e-01, 3.621198e-01, 9.039952e-01, 8.400867e-01, 1.276047e+00, 8.519405e-01, 5.932946e-01, 8.099500e-01, 2.022084e+00, 1.799977e+00, 6.445011e-01, 1.742404e-01,
1.600000e+00	7.491863e-01, 1.727146e+00, 1.649939e-01, 1.938429e-01, 1.292804e+00, 2.687453e-01, 5.365825e-02, 5.580198e-02, 7.650958e-01, 3.870896e-01, 8.802198e-01, 8.748493e-01, 1.128682e+00, 6.855910e-01, 5.666707e-01, 1.049912e+00, 1.850925e+00, 1.467338e+00, 3.795419e-01, 1.863332e-01,
1.800000e+00	6.799332e-01, 1.577484e+00, 1.407130e-01, 2.241812e-01, 1.626790e+00, 2.124708e-01, 3.459764e-02, 3.846180e-02, 7.818074e-01, 2.662219e-01, 8.335564e-01, 8.548460e-01, 1.300831e+00, 7.823549e-01, 5.406930e-01, 1.183633e+00, 2.322670e+00, 1.231889e+00, 3.683483e-01, 2.507536e-01,
2.000000e+00	7.328077e-01, 2.370701e+00, 1.052106e-01, 2.351860e-01, 1.437178e+00, 1.599644e-01, 2.151048e-02, 2.620673e-02, 8.911260e-01, 3.111729e-01, 7.157958e-01, 9.938607e-01, 1.176320e+00, 7.807610e-01, 5.070741e-01, 9.117704e-01, 2.007658e+00, 1.330908e+00, 2.773880e-01, 2.389615e-01,
0.000000e+00	2.806610e+00, 1.848983e+00, 6.359644e-01, 2.358320e+00, 1.832512e+00, 1.727871e-01, 2.183936e+00, 6.254649e-01, 2.919129e+00, 9.978588e-01, 1.410677e+00, 2.299656e+00, 6.877480e-01, 1.208846e+00, 9.143905e-01, 2.255650e+00, 2.856866e+00, 7.292000e-01, 2.494511e+00, 1.823491e+00,
2.000000e-01	1.882427e+00, 1.813398e+00, 7.321687e-01, 1.717024e+00, 1.718059e+00, 1.780852e-01, 2.183798e+00, 7.711549e-01, 2.055043e+00, 8.639693e-01, 9.202212e-01, 1.835025e+00, 7.603646e-01, 1.024261e+00, 4.743759e-01, 1.968239e+00, 2.338124e+00, 7.082716e-01, 1.555010e+00, 1.306739e+00,
4.000000e-01	1.273695e+00, 2.066094e+00, 6.239180e-01, 1.884771e+00, 1.615274e+00, 1.438770e-01, 1.867420e+00, 6.610020e-01, 1.431288e+00, 6.941244e-01, 5.336624e-01, 1.436918e+00, 4.575508e-01, 8.302771e-01, 3.496793e-01, 1.541589e+00, 2.471239e+00, 1.076945e+00, 1.580932e+00, 8.527095e-01,
6.000000e-01	1.021344e+00, 1.875105e+00, 6.779191e-01, 2.010670e+00, 1.728094e+00, 1.078560e-01, 1.530040e+00, 4.675367e-01, 1.538792e+00, 5.334505e-01, 3.411702e-01, 1.335722e+00, 4.580520e-01, 8.118459e-01, 3.402192e-01, 1.127345e+00, 2.190855e+00, 9.612238e-01, 1.425746e+00, 5.120965e-01,
8.000000e-01	9.509232e-01, 2.118974e+00, 6.400434e-01, 1.522432e+00, 1.592461e+00, 8.223680e-02, 1.061924e+00, 3.151710e-01, 8.850727e-01, 3.616056e-01, 2.283841e-01, 9.271740e-01, 3.825626e-01, 8.531778e-01, 1.777561e-01, 8.364142e-01, 2.031299e+00, 1.435039e+00, 8.897315e-01, 2.832109e-01,
1.000000e+00	8.959754e-01, 1.895994e+00, 4.058402e-01, 1.604441e+00, 1.522231e+00, 6.185592e-02, 6.290262e-01, 2.788447e-01, 1.041202e+00, 3.120843e-01, 1.570903e-01, 9.176417e-01, 3.161758e-01, 8.848291e-01, 3.140903e-01, 5.110633e-01, 1.915601e+00, 1.357850e+00, 7.121253e-01, 1.563396e-01,
1.200000e+00	7.958458e-01, 2.323595e+00, 3.895572e-01, 1.089967e+00, 1.702384e+00, 5.278711e-02, 5.049133e-01, 1.515422e-01, 9.070128e-01, 2.121674e-01, 1.473172e-01, 9.097176e-01, 2.657183e-01, 8.063826e-01, 3.386280e-01, 3.515758e-01, 1.851600e+00, 1.505284e+00, 6.722999e-01, 1.092719e-01,
1.400000e+00	7.104868e-01, 2.309398e+00, 3.124057e-01, 1.381541e+00, 1.325902e+00, 4.472757e-02, 3.250162e-01, 1.080686e-01, 8.844121e-01, 1.487580e-01, 1.270640e-01, 8.289601e-01, 2.302859e-01, 8.309797e-01, 3.942268e-01, 1.800634e-01, 2.419931e+00, 1.508565e+00, 5.097333e-01, 5.542901e-02,
1.600000e+00	6.360960e-01, 2.173887e+00, 2.509105e-01, 9.116806e-01, 1.250697e+00, 3.194978e-02, 1.956517e-01, 8.624732e-02, 7.994438e-01, 1.506086e-01, 2.590072e-01, 9.773349e-01, 1.516548e-01, 8.025362e-01, 4.077582e-01, 1.152070e-01, 2.251505e+00, 1.593017e+00, 2.938348e-01, 4.325623e-02,
1.800000e+00	6.794444e-01, 2.072407e+00, 1.919433e-01, 6.686321e-01, 1.248123e+00, 4.429061e-02, 1.523286e-01, 5.868018e-02, 6.625695e-01, 1.590822e-01, 4.167057e-01, 8.357732e-01, 1.081384e-01, 9.035599e-01, 5.191137e-01, 8.487940e-02, 2.174303e+00, 1.330246e+00, 2.930220e-01, 4.286349e-02,
2.000000e+00	7.109860e-01, 2.155281e+00, 1.719563e-01, 5.200124e-01, 1.199309e+00, 4.278189e-02, 1.002277e-01, 3.610714e-02, 7.277283e-01, 1.465691e-01, 5.392546e-01, 8.252720e-01, 1.109328e-01, 8.347144e-01, 6.311284e-01, 4.766021e-02, 1.962061e+00, 1.438915e+00, 2.005142e-01, 7.534458e-02,
0.000000e+00	1.193396e+00, 1.998722e+00, 8.464135e-03, 3.226861e+00, 1.945453e-02, 2.242378e+00, 1.204182e+00, 1.053329e+00, 2.368400e+00, 1.857610e+00, 1.845609e+00, 1.319811e+00, 5.350349e-01, 1.327656e+00, 5.632100e-01, 3.068549e+00, 2.002117e-01, 2.420153e+00, 1.203303e+00, 2.480739e+00,
2.000000e-01	9.624094e-01, 1.510563e+00, 2.374199e-01, 2.021339e+00, 2.803611e-01, 1.686566e+00, 1.176025e+00, 7.782306e-01, 1.590627e+00, 1.444178e+00, 8.931202e-01, 9.112734e-01, 5.352770e-01, 8.638024e-01, 4.059740e-01, 2.039319e+00, 1.907243e-01, 1.618091e+00, 1.164642e+00, 1.626846e+00,
4.000000e-01	6.619842e-01, 1.120764e+00, 3.641690e-01, 1.698780e+00, 4.393020e-01, 1.238128e+00, 1.000005e+00, 6.342813e-01, 9.218056e-01, 1.039010e+00, 6.961238e-01, 6.278521e-01, 4.307900e-01, 8.921770e-01, 2.601222e-01, 1.510906e+00, 1.525897e-01, 1.422235e+00, 1.105781e+00, 8.888316e-01,
6.000000e-01	7.780147e-01, 1.543382e+00, 2.370908e-01, 1.262549e+00, 7.426766e-01, 9.695605e-01, 1.001789e+00, 4.889295e-01, 6.947177e-01, 7.716008e-01, 4.176419e-01, 5.354763e-01, 4.904433e-01, 8.561402e-01, 3.880518e-01, 1.046147e+00, 1.246472e-01, 1.035567e+00, 1.029094e+00, 7.306202e-01,
8.000000e-01	6.470145e-01, 1.625153e+00, 1.560537e-01, 1.889286e+00, 7.293642e-01, 6.608153e-01, 8.208607e-01, 3.162049e-01, 6.797542e-01, 4.889757e-01, 2.400459e-01, 6.645755e-01, 6.614135e-01, 8.355130e-01, 4.053954e-01, 8.105254e-01, 8.778203e-02, 6.956708e-01, 6.794083e-01, 6.816956e-01,
1.000000e+00	7.342808e-01, 1.506973e+00, 1.332197e-01, 1.546275e+00, 1.025170e+00, 4.198486e-01, 5.653990e-01, 1.676794e-01, 7.493780e-01, 4.900112e-01, 1.751459e-01, 8.448654e-01, 6.606539e-01, 7.431171e-01, 5.416612e-01, 5.640406e-01, 6.297211e-02, 5.651079e-01, 7.428088e-01, 3.807999e-01,
1.200000e+00	7.623517e-01, 1.818211e+00, 1.046457e-01, 1.333149e+00, 9.775577e-01, 3.305431e-01, 3.325889e-01, 1.493707e-01, 7.951876e-01, 4.006621e-01, 1.641218e-01, 9.519100e-01, 6.596547e-01, 8.182783e-01, 5.706865e-01, 3.459671e-01, 5.047509e-02, 4.501422e-01, 5.170454e-01, 4.243925e-01,
1.400000e+00	7.198602e-01, 1.938964e+00, 7.978270e-02, 1.223538e+00, 9.395751e-01, 2.716506e-01, 2.382383e-01, 1.003627e-01, 7.119824e-01, 2.752628e-01, 1.425411e-01, 7.215197e-01, 4.777442e-01, 7.642008e-01, 6.442327e-01, 1.737898e-01, 5.132447e-02, 2.745596e-01, 5.088029e-01, 4.480680e-01,
1.600000e+00	6.508439e-01, 2.069614e+00, 8.085935e-02, 9.580194e-01, 9.285499e-01, 2.968251e-01, 1.588810e-01, 5.579088e-02, 7.030783e-01, 2.745606e-01, 1.658952e-01, 7.780978e-01, 4.884161e-01, 7.682165e-01, 5.517002e-01, 9.322036e-02, 3.282740e-02, 2.039980e-01, 2.882669e-01, 3.402836e-01,
1.800000e+00	6.927744e-01, 1.809208e+00, 6.924972e-02, 9.855015e-01, 1.145486e+00, 2.236591e-01, 8.937751e-02, 4.788778e-02, 8.100604e-01, 2.146020e-01, 2.380486e-01, 7.665948e-01, 2.954244e-01, 7.205330e-01, 6.756798e-01, 7.108012e-02, 2.554642e-02, 1.506830e-01, 2.635557e-01, 3.752678e-01,
2.000000e+00	8.062108e-01, 1.900102e+00, 9.742131e-02, 7.654766e-01, 1.223204e+00, 1.822715e-01, 5.325400e-02, 3.618871e-02, 8.695238e-01, 2.472468e-01, 4.217273e-01, 8.389518e-01, 3.045039e-01, 8.575731e-01, 5.919044e-01, 5.652998e-02, 1.944277e-02, 1.102047e-01, 1.789967e-01, 3.158727e-01,
0.000000e+00	1.229180e+00, 2.826937e+00, 1.814994e+00, 1.274120e+00, 1.054319e+00, 1.001907e+00, 2.272753e+00, 1.387730e+00, 3.345910e+00, 1.880466e+00, 8.046376e-01, 1.233791e+00, 2.295039e+00, 2.660320e+00, 1.590568e-01, 1.589790e+00, 1.844454e+00, 2.059658e+00, 5.343212e-01, 1.054266e+00,
2.000000e-01	8.786613e-01, 2.565754e+00, 1.169397e+00, 1.086955e+00, 1.035353e+00, 7.813872e-01, 1.672283e+00, 9.937924e-01, 2.016640e+00, 1.372893e+00, 6.508073e-01, 7.545043e-01, 1.951275e+00, 1.839866e+00, 1.277364e-01, 1.514055e+00, 2.077027e+00, 1.380480e+00, 4.991135e-01, 5.395775e-01,
4.000000e-01	9.149783e-01, 1.955716e+00, 8.291346e-01, 1.264436e+00, 1.173530e+00, 5.247947e-01, 1.325175e+00, 7.328713e-01, 1.316815e+00, 1.023902e+00, 5.152912e-01, 4.578255e-01, 1.664465e+00, 1.397296e+00, 9.653055e-02, 1.177040e+00, 2.084133e+00, 1.886739e+00, 3.905341e-01, 3.961635e-01,
6.000000e-01	7.040711e-01, 1.520601e+00, 7.987693e-01, 1.290233e+00, 1.222227e+00, 3.231191e-01, 1.255293e+00, 4.831272e-01, 1.200671e+00, 6.713501e-01, 3.646082e-01, 5.592162e-01, 1.503821e+00, 1.079440e+00, 7.754523e-02, 1.328180e+00, 1.676499e+00, 1.546114e+00, 2.814209e-01, 1.547041e-01,
8.000000e-01	6.509263e-01, 1.965145e+00, 7.237787e-01, 1.099227e+00, 1.185565e+00, 3.071625e-01, 8.320014e-01, 2.747413e-01, 1.174888e+00, 6.529460e-01, 3.424944e-01, 5.946811e-01, 1.130909e+00, 1.117223e+00, 1.054368e-01, 1.117265e+00, 1.962883e+00, 1.420643e+00, 2.537837e-01, 9.772813e-02,
1.000000e+00	7.009496e-01, 1.735552e+00, 6.109833e-01, 1.024031e+00, 1.176220e+00, 2.726170e-01, 4.847372e-01, 2.142293e-01, 8.399373e-01, 4.204525e-01, 3.566506e-01, 7.990663e-01, 9.129925e-01, 8.562813e-01, 2.006135e-01, 9.397156e-01, 2.146352e+00, 1.501896e+00, 2.014124e-01, 6.875511e-02,
1.200000e+00	7.099213e-01, 2.003064e+00, 4.048699e-01, 7.762900e-01, 1.375936e+00, 1.702335e-01, 3.652269e-01, 1.693259e-01, 8.771446e-01, 3.026858e-01, 4.063756e-01, 7.072194e-01, 9.113156e-01, 8.585517e-01, 3.109697e-01, 6.271192e-01, 1.794006e+00, 1.811837e+00, 1.437871e-01, 2.673698e-02,
1.400000e+00	6.480358e-01, 2.023392e+00, 3.235212e-01, 7.496479e-01, 1.233861e+00, 1.079013e-01, 2.242157e-01, 9.836628e-02, 9.654150e-01, 2.476185e-01, 5.630713e-01, 8.816164e-01, 6.749668e-01, 9.004457e-01, 3.989633e-01, 3.453890e-01, 2.178256e+00, 1.485674e+00, 1.234814e-01, 2.824415e-02,
1.600000e+00	7.218721e-01, 1.833908e+00, 2.673638e-01, 5.506494e-01, 1.137783e+00, 9.057372e-02, 1.510928e-01, 7.030771e-02, 8.108156e-01, 1.729488e-01, 6.927991e-01, 8.660131e-01, 5.816288e-01, 8.030602e-01, 3.840769e-01, 2.268423e-01, 1.938633e+00, 1.383192e+00, 9.551226e-02, 3.428638e-02,
1.800000e+00	7.029172e-01, 2.155001e+00, 1.704601e-01, 4.727851e-01, 1.215487e+00, 8.174164e-02, 9.800661e-02, 5.038846e-02, 6.772674e-01, 1.852834e-01, 7.429789e-01, 7.587392e-01, 3.732277e-01, 8.800171e-01, 4.569224e-01, 1.298481e-01, 1.684630e+00, 1.640162e+00, 7.087148e-02, 6.644045e-02,
2.000000e+00	7.475710e-01, 2.297547e+00, 1.698132e-01, 4.501624e-01, 1.397824e+00, 7.326518e-02, 7.252748e-02, 3.384647e-02, 8.506720e-01, 1.373330e-01, 7.814428e-01, 7.794973e-01, 3.437385e-01, 9.011830e-01, 5.091266e-01, 8.681868e-02, 2.134705e+00, 1.339970e+00, 6.373836e-02, 1.326417e-01,
0.000000e+00	1.543545e+00, 1.077310e+00, 2.736750e-01, 2.574767e+00, 8.694135e-01, 6.269609e-01, 2.657913e+00, 8.605835e-02, 2.739394e+00, 2.325657e+00, 2.903113e-01, 2.059393e+00, 7.106421e-01, 2.493698e+00, 9.087202e-01, 2.037489e-01, 1.654885e+00, 2.772636e+00, 3.280112e+00, 1.938653e-01,
2.000000e-01	1.080586e+00, 1.029948e+00, 5.088332e-01, 2.552509e+00, 9.835399e-01, 7.017568e-01, 1.885053e+00, 5.359882e-01, 1.836590e+00, 2.087776e+00, 2.028848e-01, 1.119773e+00, 5.368273e-01, 1.912942e+00, 6.475095e-01, 1.198107e-01, 1.819399e+00, 2.623900e+00, 2.166845e+00, 1.199797e-01,
4.000000e-01	1.071070e+00, 6.090806e-01, 5.145144e-01, 1.774713e+00, 9.167613e-01, 4.405988e-01, 1.170418e+00, 4.915063e-01, 1.331240e+00, 1.467607e+00, 1.158516e-01, 5.559362e-01, 4.641665e-01, 1.314809e+00, 4.084247e-01, 6.384953e-02, 1.686214e+00, 2.329841e+00, 1.767159e+00, 7.201392e-02,
6.000000e-01	1.003981e+00, 6.587080e-01, 6.347364e-01, 1.950949e+00, 1.033491e+00, 3.626492e-01, 8.217415e-01, 4.430930e-01, 1.253685e+00, 1.137790e+00, 6.776724e-02, 5.072870e-01, 6.457414e-01, 1.175402e+00, 3.128069e-01, 3.566509e-02, 1.911748e+00, 2.199394e+00, 1.451265e+00, 4.641224e-02,
8.000000e-01	7.608162e-01, 8.280762e-01, 4.203147e-01, 1.388637e+00, 1.100215e+00, 2.389035e-01, 6.293906e-01, 3.120988e-01, 1.018215e+00, 8.987239e-01, 6.310178e-02, 4.707959e-01, 7.916723e-01, 1.262615e+00, 2.497526e-01, 2.223691e-02, 2.094367e+00, 1.986910e+00, 1.135283e+00, 2.453318e-02,
1.000000e+00	8.293527e-01, 1.167667e+00, 3.715964e-01, 1.077939e+00, 9.891219e-01, 1.694807e-01, 3.117613e-01, 2.247443e-01, 8.987598e-01, 6.147211e-01, 9.590357e-02, 5.397058e-01, 9.325048e-01, 9.582502e-01, 3.279018e-01, 1.614626e-02, 2.025295e+00, 1.616736e+00, 9.975419e-01, 1.463661e-02,
1.200000e+00	7.067723e-01, 1.195509e+00, 3.365046e-01, 1.025043e+00, 1.192994e+00, 1.683391e-01, 2.509755e-01, 1.481506e-01, 8.537541e-01, 5.632305e-01, 2.114478e-01, 6.665218e-01, 9.029520e-01, 9.194296e-01, 3.586258e-01, 1.045732e-02, 1.813040e+00, 1.842210e+00, 7.885198e-01, 7.189425e-03,
1.400000e+00	6.519252e-01, 1.500020e+00, 2.515808e-01, 7.431657e-01, 1.100031e+00, 9.695504e-02, 1.288499e-01, 9.965348e-02, 8.042172e-01, 3.134395e-01, 3.629535e-01, 8.013221e-01, 6.327878e-01, 8.671330e-01, 4.659816e-01, 6.052996e-03, 2.099508e+00, 1.951699e+00, 5.677991e-01, 6.195577e-03,
1.600000e+00	6.417190e-01, 1.613263e+00, 1.744396e-01, 5.419287e-01, 1.151322e+00, 1.090518e-01, 9.009707e-02, 7.038476e-02, 7.953278e-01, 2.270833e-01, 4.955588e-01, 9.013046e-01, 5.405286e-01, 8.467300e-01, 4.067091e-01, 4.031657e-03, 2.253037e+00, 1.656910e+00, 4.494308e-01, 1.418191e-02,
1.800000e+00	6.589538e-01, 1.411561e+00, 1.946466e-01, 4.239013e-01, 1.136043e+00, 8.630163e-02, 5.969591e-02, 3.744994e-02, 7.535075e-01, 3.046504e-01, 7.657150e-01, 8.510540e-01, 4.863943e-01, 8.806915e-01, 3.966912e-01, 2.463672e-03, 2.075125e+00, 1.547959e+00, 3.566007e-01, 3.516564e-02,
2.000000e+00	8.155170e-01, 1.773767e+00, 1.317334e-01, 3.812122e-01, 1.145143e+00, 7.427026e-02, 5.160481e-02, 3.153363e-02, 7.658281e-01, 2.069619e-01, 6.787547e-01, 7.746156e-01, 4.737579e-01, 7.952375e-01, 5.316102e-01, 1.551427e-03, 1.726245e+00, 1.458586e+00, 3.047717e-01, 7.637302e-02,
0.000000e+00	4.989410e-01, 1.680155e+00, 1.289829e+00, 9.486266e-01, 5.242852e-01, 1.265456e+00, 1.940512e+00, 1.033046e+00, 2.781361e+00, 1.624531e+00, 2.621567e+00, 1.684559e+00, 1.977586e+00, 5.372241e-01, 1.491118e+00, 8.641911e-01, 2.161655e+00, 2.314140e+00, 2.136288e+00, 1.416283e+00,
2.000000e-01	3.318875e-01, 1.582054e+00, 1.159382e+00, 1.083441e+00, 6.847281e-01, 1.161723e+00, 1.559408e+00, 1.114951e+00, 1.649360e+00, 1.576334e+00, 2.277647e+00, 9.528538e-01, 1.750651e+00, 4.747016e-01, 1.034687e+00, 8.148763e-01, 2.028814e+00, 2.436830e+00, 2.225438e+00, 7.369269e-01,
4.000000e-01	2.687042e-01, 1.013956e+00, 8.174134e-01, 1.112779e+00, 7.421674e-01, 9.159898e-01, 1.305120e+00, 9.563818e-01, 8.480854e-01, 1.303362e+00, 1.326088e+00, 7.497728e-01, 1.774963e+00, 5.906849e-01, 6.456275e-01, 7.974750e-01, 2.039030e+00, 1.794672e+00, 1.909222e+00, 4.541122e-01,
6.000000e-01	4.250112e-01, 1.274714e+00, 6.814392e-01, 1.235176e+00, 7.600676e-01, 7.089521e-01, 8.783872e-01, 7.636884e-01, 8.166736e-01, 1.102518e+00, 1.085129e+00, 5.839644e-01, 1.577841e+00, 5.765057e-01, 5.976204e-01, 1.178309e+00, 2.279112e+00, 1.921397e+00, 1.508164e+00, 2.512410e-01,
8.000000e-01	4.783458e-01, 1.192838e+00, 4.531393e-01, 1.093506e+00, 1.023203e+00, 4.849278e-01, 7.996427e-01, 5.101102e-01, 7.658303e-01, 5.668908e-01, 7.328517e-01, 6.408758e-01, 1.774125e+00, 6.011788e-01, 6.449995e-01, 1.160067e+00, 2.306667e+00, 1.403446e+00, 9.507121e-01, 1.342074e-01,
1.000000e+00	5.364172e-01, 1.399528e+00, 3.029878e-01, 1.136645e+00, 8.927525e-01, 4.567879e-01, 4.926394e-01, 3.358365e-01, 7.671902e-01, 6.486404e-01, 5.106717e-01, 7.544560e-01, 1.837628e+00, 8.862629e-01, 5.913952e-01, 1.018549e+00, 2.306284e+00, 1.672475e+00, 9.110112e-01, 9.166850e-02,
1.200000e+00	7.742110e-01, 1.424826e+00, 2.270132e-01, 1.029352e+00, 1.045296e+00, 3.413645e-01, 4.043086e-01, 2.259123e-01, 7.962037e-01, 4.873010e-01, 4.770100e-01, 8.660349e-01, 1.392681e+00, 7.348589e-01, 6.195488e-01, 1.034821e+00, 2.008512e+00, 1.523769e+00, 7.813194e-01, 5.636044e-02,
1.400000e+00	4.976146e-01, 1.834920e+00, 2.010211e-01, 1.009053e+00, 1.045744e+00, 2.704962e-01, 2.307296e-01, 1.625425e-01, 8.513115e-01, 4.054808e-01, 3.571884e-01, 7.610873e-01, 1.300837e+00, 8.284356e-01, 5.400314e-01, 1.117539e+00, 2.049145e+00, 1.545157e+00, 5.194514e-01, 4.467826e-02,
1.600000e+00	6.810397e-01, 1.806469e+00, 1.561631e-01, 6.766582e-01, 9.180257e-01, 2.298176e-01, 1.710351e-01, 1.279929e-01, 8.983431e-01, 2.682505e-01, 4.575220e-01, 8.217312e-01, 1.541389e+00, 8.023382e-01, 5.477610e-01, 9.761409e-01, 1.883818e+00, 1.637662e+00, 4.844643e-01, 4.039789e-02,
1.800000e+00	7.116812e-01, 1.932748e+00, 1.076612e-01, 6.150997e-01, 1.281989e+00, 1.768945e-01, 1.078942e-01, 6.633454e-02, 8.685639e-01, 3.096459e-01, 5.414088e-01, 9.378462e-01, 1.366056e+00, 8.752186e-01, 5.713548e-01, 9.563131e-01, 2.062945e+00, 1.719938e+00, 3.423043e-01, 7.026906e-02,
2.000000e+00	6.516920e-01, 1.642613e+00, 1.194584e-01, 6.109950e-01, 1.242887e+00, 1.600056e-01, 6.699313e-02, 4.969705e-02, 7.587621e-01, 2.918079e-01, 6.892092e-01, 6.888490e-01, 1.308015e+00, 9.307352e-01, 5.807700e-01, 8.528162e-01, 1.940593e+00, 1.387448e+00, 2.693605e-01, 9.918381e-02,
0.000000e+00	1.232033e+00, 4.998754e-01, 2.820806e+00, 2.041695e+00, 2.622720e+00, 2.868819e+00, 4.664301e-01, 1.815031e+00, 8.334011e-02, 2.253432e+00, 2.687862e+00, 2.465019e+00, 1.605516e+00, 2.474200e+00, 2.373275e+00, 2.670982e+00, 9.307615e-01, 2.986544e+00, 2.904212e+00, 8.214918e-01,
2.000000e-01	7.437292e-01, 4.678808e-01, 1.632637e+00, 1.382153e+00, 2.135994e+00, 2.236670e+00, 7.147186e-01, 1.778882e+00, 4.978886e-02, 1.991143e+00, 1.465370e+00, 1.557756e+00, 1.932464e+00, 1.500938e+00, 1.438792e+00, 1.746967e+00, 9.738777e-01, 1.850782e+00, 2.046871e+00, 4.030895e-01,
4.000000e-01	4.247755e-01, 3.479901e-01, 1.201954e+00, 9.064524e-01, 1.849578e+00, 2.326322e+00, 7.993546e-01, 1.691754e+00, 3.313309e-02, 2.397365e+00, 1.182386e+00, 8.112559e-01, 1.745782e+00, 1.205941e+00, 1.634625e+00, 1.926956e+00, 8.467558e-01, 2.028137e+00, 2.119220e+00, 2.776334e-01,
6.000000e-01	2.775492e-01, 2.802891e-01, 7.031182e-01, 1.107472e+00, 1.432174e+00, 2.503997e+00, 8.234951e-01, 1.813149e+00, 2.055229e-02, 1.783756e+00, 9.482180e-01, 5.736683e-01, 1.387253e+00, 1.025661e+00, 1.365761e+00, 1.279092e+00, 6.797756e-01, 1.558253e+00, 1.825835e+00, 1.361273e-01,
8.000000e-01	1.673466e-01, 2.356185e-01, 4.580775e-01, 9.913488e-01, 9.336407e-01, 1.703060e+00, 1.086251e+00, 1.426724e+00, 1.138145e-02, 1.779838e+00, 7.421094e-01, 3.531567e-01, 1.604146e+00, 7.715559e-01, 1.177121e+00, 1.252248e+00, 6.035089e-01, 1.491742e+00, 1.388371e+00, 9.658288e-02,
1.000000e+00	1.556924e-01, 1.773441e-01, 2.786357e-01, 1.154708e+00, 8.838811e-01, 1.474390e+00, 1.273606e+00, 1.166938e+00, 7.725856e-03, 1.237976e+00, 6.072057e-01, 2.177967e-01, 1.333659e+00, 9.722096e-01, 8.535695e-01, 1.043746e+00, 4.379120e-01, 1.431412e+00, 1.552717e+00, 7.916256e-02,
1.200000e+00	3.360659e-01, 2.021459e-01, 1.429421e-01, 1.141003e+00, 7.224296e-01, 1.187546e+00, 9.715570e-01, 7.936017e-01, 1.985171e-02, 1.489269e+00, 5.459205e-01, 1.426539e-01, 1.431798e+00, 8.437745e-01, 8.457609e-01, 1.172200e+00, 3.521210e-01, 1.753571e+00, 1.609325e+00, 6.459112e-02,
1.400000e+00	4.987982e-01, 2.686430e-01, 1.099415e-01, 1.165271e+00, 5.193246e-01, 1.097345e+00, 7.461122e-01, 4.820707e-01, 9.895653e-02, 1.062731e+00, 3.565503e-01, 1.603022e-01, 1.422647e+00, 8.627692e-01, 7.995510e-01, 1.153622e+00, 3.029043e-01, 1.923934e+00, 1.166908e+00, 5.050322e-02,
1.600000e+00	6.273477e-01, 4.839297e-01, 5.556960e-02, 1.219750e+00, 4.276234e-01, 8.587365e-01, 5.547355e-01, 3.387804e-01, 2.798614e-01, 8.436271e-01, 3.272162e-01, 3.449965e-01, 1.286556e+00, 6.607699e-01, 7.732754e-01, 1.200396e+00, 2.315931e-01, 1.792288e+00, 9.060932e-01, 6.406667e-02,
1.800000e+00	6.791408e-01, 9.173367e-01, 4.377528e-02, 1.203831e+00, 4.704384e-01, 6.398175e-01, 4.014087e-01, 2.607293e-01, 4.837954e-01, 6.530729e-01, 2.819503e-01, 4.625821e-01, 1.198228e+00, 9.132448e-01, 7.361095e-01, 9.976084e-01, 2.013619e-01, 1.491992e+00, 8.417368e-01, 5.829344e-02,
2.000000e+00	5.403407e-01, 1.087014e+00, 2.599217e-02, 1.101825e+00, 6.431239e-01, 5.298391e-01, 2.195699e-01, 1.342830e-01, 5.502536e-01, 5.782669e-01, 2.752009e-01, 6.402723e-01, 1.455988e+00, 7.732521e-01, 6.794418e-01, 9.409038e-01, 1.291831e-01, 1.140617e+00, 6.119714e-01, 1.199029e-01,
0.000000e+00	2.353133e+00, 2.429942e+00, 2.679037e+00, 1.645854e+00, 7.550382e-01, 2.249676e-01, 2.770863e+00, 1.502197e+00, 1.796398e+00, 1.236419e+00, 4.804733e-01, 1.380920e+00, 2.163294e+00, 2.562927e+00, 1.783542e+00, 2.734071e+00, 7.605470e-01, 6.580265e-01, 2.043576e+00, 2.428536e+00,
2.000000e-01	1.533329e+00, 1.862865e+00, 2.249165e+00, 1.493499e+00, 5.307171e-01, 5.702367e-01, 1.967546e+00, 1.450778e+00, 1.706245e+00, 1.150968e+00, 2.997402e-01, 9.252408e-01, 1.948150e+00, 1.573541e+00, 1.194662e+00, 1.897784e+00, 5.502413e-01, 3.849285e-01, 1.463578e+00, 1.818155e+00,
4.000000e-01	9.307706e-01, 1.803452e+00, 1.752601e+00, 1.412270e+00, 6.971882e-01, 5.693851e-01, 1.925657e+00, 1.204063e+00, 1.212406e+00, 1.193589e+00, 1.794968e-01, 5.078652e-01, 2.047217e+00, 9.241661e-01, 7.459917e-01, 1.404540e+00, 4.926975e-01, 2.981411e-01, 1.374015e+00, 1.039268e+00,
6.000000e-01	6.567148e-01, 1.529021e+00, 9.189075e-01, 1.315855e+00, 8.290579e-01, 4.569290e-01, 1.494477e+00, 8.663871e-01, 1.066916e+00, 7.828627e-01, 1.867042e-01, 5.366656e-01, 1.757121e+00, 8.204337e-01, 5.666839e-01, 1.496446e+00, 3.556501e-01, 2.724263e-01, 1.090813e+00, 5.437816e-01,
8.000000e-01	6.079091e-01, 1.726145e+00, 8.796323e-01, 1.211313e+00, 9.681893e-01, 3.636243e-01, 1.591348e+00, 5.633046e-01, 8.795951e-01, 7.322219e-01, 1.169565e-01, 7.353757e-01, 1.841313e+00, 6.939506e-01, 6.025242e-01, 1.356486e+00, 3.347111e-01, 1.501603e-01, 7.890779e-01, 4.610471e-01,
1.000000e+00	8.343223e-01, 1.575860e+00, 5.451180e-01, 1.182819e+00, 9.737595e-01, 3.112614e-01, 1.045033e+00, 3.923695e-01, 8.289683e-01, 5.522854e-01, 1.389557e-01, 6.229679e-01, 1.571115e+00, 8.297063e-01, 4.938342e-01, 1.169885e+00, 2.267489e-01, 1.370184e-01, 6.442223e-01, 3.777313e-01,
1.200000e+00	7.570152e-01, 1.903705e+00, 3.515979e-01, 1.469074e+00, 1.108082e+00, 2.207100e-01, 9.076444e-01, 2.689719e-01, 7.667081e-01, 5.007300e-01, 1.533554e-01, 7.770184e-01, 1.395774e+00, 7.472047e-01, 5.888546e-01, 1.127696e+00, 1.888132e-01, 1.084978e-01, 4.459815e-01, 3.357428e-01,
1.400000e+00	7.281230e-01, 2.131884e+00, 3.450102e-01, 1.217660e+00, 1.151888e+00, 1.960899e-01, 5.788171e-01, 1.482827e-01, 8.338915e-01, 3.637990e-01, 1.701928e-01, 7.224090e-01, 1.280509e+00, 8.269883e-01, 5.925952e-01, 1.072536e+00, 1.252334e-01, 7.689583e-02, 4.462480e-01, 3.906421e-01,
1.600000e+00	7.990694e-01, 2.080450e+00, 2.520833e-01, 1.110679e+00, 1.184667e+00, 1.614683e-01, 3.402817e-01, 1.175096e-01, 6.740802e-01, 3.200794e-01, 2.265463e-01, 7.915608e-01, 1.727894e+00, 7.834157e-01, 5.157309e-01, 9.487133e-01, 9.971945e-02, 5.593577e-02, 3.060659e-01, 2.786617e-01,
1.800000e+00	5.631742e-01, 2.145354e+00, 2.108313e-01, 8.691929e-01, 1.213415e+00, 1.287348e-01, 2.397752e-01, 7.447949e-02, 9.486469e-01, 2.499557e-01, 2.307591e-01, 7.171855e-01, 1.468181e+00, 7.414378e-01, 5.758191e-01, 1.177887e+00, 9.447818e-02, 4.024537e-02, 2.981434e-01, 3.471680e-01,
2.000000e+00	6.410578e-01, 1.816916e+00, 1.480890e-01, 9.653654e-01, 1.125962e+00, 1.229813e-01, 1.420609e-01, 5.196939e-02, 8.935084e-01, 2.580206e-01, 4.461634e-01, 9.712580e-01, 1.118419e+00, 7.537541e-01, 6.484411e-01, 9.503360e-01, 6.041882e-02, 3.262039e-02, 2.312588e-01, 3.420465e-01,
0.000000e+00	2.521034e+00, 4.333373e-01, 2.523667e+00, 1.847155e+00, 2.171628e+00, 3.203799e-01, 1.848099e+00, 1.659672e+00, 8.934138e-01, 2.481533e+00, 2.918102e+00, 2.059041e+00, 1.644913e+00, 3.397967e+00, 8.343470e-01, 1.197057e+00, 6.904999e-03, 3.642594e-03, 1.921265e+00, 2.690339e+00,
2.000000e-01	1.673363e+00, 3.762851e-01, 1.235474e+00, 1.441754e+00, 1.549155e+00, 3.183426e-01, 1.738852e+00, 1.687647e+00, 9.064572e-01, 1.903414e+00, 1.879923e+00, 1.529773e+00, 1.599080e+00, 1.609729e+00, 6.713134e-01, 8.718129e-01, 6.011588e-03, 2.591799e-03, 1.455395e+00, 1.826034e+00,
4.000000e-01	8.958667e-01, 3.043941e-01, 8.564544e-01, 1.421451e+00, 1.234346e+00, 2.237580e-01, 1.646435e+00, 1.220047e+00, 9.413175e-01, 1.720792e+00, 1.140534e+00, 6.543265e-01, 1.529256e+00, 1.122334e+00, 6.493057e-01, 1.150562e+00, 4.455949e-03, 6.224971e-03, 1.228853e+00, 1.047370e+00,
6.000000e-01	6.425119e-01, 2.855811e-01, 6.557787e-01, 1.257049e+00, 1.343790e+00, 1.943844e-01, 1.497759e+00, 1.057840e+00, 9.479132e-01, 1.134795e+00, 6.944788e-01, 5.466521e-01, 1.299853e+00, 8.414653e-01, 5.190924e-01, 9.259808e-01, 4.981826e-03, 8.459089e-02, 8.404365e-01, 6.326170e-01,
8.000000e-01	5.907636e-01, 6.058511e-01, 4.281594e-01, 1.392381e+00, 1.027321e+00, 1.597269e-01, 9.143942e-01, 5.803796e-01, 7.918919e-01, 7.238175e-01, 3.913385e-01, 4.586130e-01, 1.521491e+00, 7.252199e-01, 6.340555e-01, 1.001496e+00, 4.223389e-03, 1.864420e-01, 7.443176e-01, 5.187033e-01,
1.000000e+00	5.955632e-01, 8.056791e-01, 3.183256e-01, 1.339127e+00, 1.402189e+00, 1.567310e-01, 7.415416e-01, 4.497160e-01, 6.132499e-01, 6.927998e-01, 3.521568e-01, 5.872803e-01, 1.541074e+00, 8.919030e-01, 5.347537e-01, 8.808925e-01, 3.343793e-03, 1.999097e-01, 5.527366e-01, 4.425825e-01,
1.200000e+00	7.947895e-01, 9.799022e-01, 2.043136e-01, 1.172160e+00, 1.504357e+00, 1.478588e-01, 4.166111e-01, 3.512862e-01, 8.239358e-01, 5.587908e-01, 3.338822e-01, 6.958808e-01, 1.564503e+00, 8.156215e-01, 5.592298e-01, 1.024233e+00, 3.622952e-03, 1.777107e-01, 4.281984e-01, 4.257149e-01,
1.400000e+00	6.979997e-01, 1.405118e+00, 2.106885e-01, 1.130665e+00, 1.122044e+00, 1.171191e-01, 3.482369e-01, 2.012410e-01, 8.480160e-01, 4.127559e-01, 2.194459e-01, 7.470476e-01, 1.382813e+00, 7.402346e-01, 6.329870e-01, 8.888708e-01, 3.216749e-03, 1.226617e-01, 3.436182e-01, 4.313723e-01,
1.600000e+00	6.090966e-01, 1.662004e+00, 1.620559e-01, 1.126041e+00, 1.392357e+00, 1.100894e-01, 2.597997e-01, 1.570686e-01, 8.621637e-01, 4.119291e-01, 2.971503e-01, 6.715897e-01, 1.358188e+00, 8.820413e-01, 4.461705e-01, 1.005847e+00, 2.266784e-03, 9.125296e-02, 2.774085e-01, 4.215908e-01,
1.800000e+00	7.679883e-01, 1.696673e+00, 1.498003e-01, 8.339044e-01, 1.267761e+00, 9.695518e-02, 1.414531e-01, 1.129911e-01, 9.876936e-01, 3.318280e-01, 3.724405e-01, 7.955551e-01, 1.111125e+00, 8.589992e-01, 7.094494e-01, 8.467153e-01, 2.622192e-03, 7.142784e-02, 1.970339e-01, 3.320013e-01,
2.000000e+00	7.796523e-01, 1.721911e+00, 1.153276e-01, 8.043904e-01, 1.487936e+00, 9.793315e-02, 9.629666e-02, 6.499907e-02, 7.055560e-01, 2.985986e-01, 4.879749e-01, 7.592179e-01, 9.648911e-01, 8.121158e-01, 6.496972e-01, 5.586270e-01, 2.705375e-03, 5.120907e-02, 1.963938e-01, 4.022772e-01,
0.000000e+00	1.200155e+00, 1.656619e+00, 1.485229e+00, 1.968235e+00, 1.110600e+00, 1.284136e+00, 1.845343e+00, 2.137644e+00, 6.493881e-01, 5.833164e-01, 9.292727e-01, 2.292583e+00, 1.089282e+00, 2.495943e+00, 1.271420e+00, 2.569804e-01, 3.087821e+00, 2.065316e+00, 2.050536e-02, 2.038307e+00,
2.000000e-01	9.120891e-01, 1.494369e+00, 8.906032e-01, 1.373907e+00, 1.084657e+00, 1.087996e+00, 1.055751e+00, 1.692865e+00, 4.165069e-01, 6.993326e-01, 6.379300e-01, 1.475074e+00, 8.890153e-01, 8.718483e-01, 7.979146e-01, 1.788663e-01, 2.269980e+00, 2.189557e+00, 1.884004e-01, 1.258160e+00,
4.000000e-01	5.473822e-01, 1.781655e+00, 5.382194e-01, 1.591456e+00, 6.671719e-01, 9.717434e-01, 9.818405e-01, 1.538901e+00, 3.352166e-01, 7.963689e-01, 3.968350e-01, 1.262382e+00, 7.349041e-01, 1.200786e+00, 9.675743e-01, 9.849621e-02, 2.368869e+00, 1.763717e+00, 2.825636e-01, 7.703202e-01,
6.000000e-01	3.076671e-01, 1.556250e+00, 4.086254e-01, 1.478412e+00, 6.773651e-01, 8.487947e-01, 5.464406e-01, 1.306004e+00, 3.949105e-01, 7.861454e-01, 2.807161e-01, 1.064662e+00, 5.211427e-01, 8.755322e-01, 1.049997e+00, 5.996302e-02, 2.467997e+00, 1.871006e+00, 3.232559e-01, 3.897746e-01,
8.000000e-01	3.719257e-01, 1.603617e+00, 2.566906e-01, 1.183189e+00, 4.189772e-01, 6.906642e-01, 3.315421e-01, 8.443847e-01, 4.875807e-01, 5.868120e-01, 2.167951e-01, 8.545018e-01, 4.612648e-01, 7.447438e-01, 7.565234e-01, 3.600164e-02, 2.501513e+00, 1.799322e+00, 2.513286e-01, 2.339820e-01,
1.000000e+00	4.491480e-01, 1.816855e+00, 1.569480e-01, 1.121682e+00, 5.640546e-01, 5.981354e-01, 2.253201e-01, 3.632816e-01, 5.345533e-01, 5.309329e-01, 2.516572e-01, 8.589350e-01, 4.017320e-01, 8.373741e-01, 6.913410e-01, 2.382491e-02, 2.539327e+00, 1.631144e+00, 2.211826e-01, 1.392655e-01,
1.200000e+00	6.351334e-01, 1.620958e+00, 1.146027e-01, 9.476802e-01, 5.673397e-01, 4.921431e-01, 1.748883e-01, 3.607232e-01, 6.980573e-01, 5.285088e-01, 3.184576e-01, 8.700283e-01, 3.205378e-01, 7.726794e-01, 6.422758e-01, 1.365000e-02, 1.918838e+00, 1.428266e+00, 2.208154e-01, 8.367175e-02,
1.400000e+00	5.786672e-01, 1.666824e+00, 8.549832e-02, 8.644772e-01, 5.849166e-01, 3.884063e-01, 1.034179e-01, 2.680815e-01, 6.912849e-01, 5.444220e-01, 3.627882e-01, 8.088761e-01, 2.864795e-01, 6.755914e-01, 6.384981e-01, 9.216880e-03, 2.008193e+00, 1.421311e+00, 1.566267e-01, 5.499808e-02,
1.600000e+00	7.386100e-01, 1.953850e+00, 8.501201e-02, 7.687602e-01, 8.207682e-01, 3.667963e-01, 7.114475e-02, 1.954746e-01, 8.283720e-01, 3.916704e-01, 5.736420e-01, 6.456787e-01, 2.460268e-01, 7.204954e-01, 5.994085e-01, 4.613308e-03, 1.919593e+00, 1.669270e+00, 1.491964e-01, 5.653497e-02,
1.800000e+00	6.141559e-01, 2.202418e+00, 7.964740e-02, 6.125352e-01, 8.620793e-01, 3.276778e-01, 5.942935e-02, 1.239792e-01, 7.241494e-01, 3.427016e-01, 6.323597e-01, 9.340155e-01, 2.059660e-01, 7.940833e-01, 6.261652e-01, 2.717059e-03, 2.355181e+00, 1.684226e+00, 9.757983e-02, 8.453798e-02,
2.000000e+00	7.399817e-01, 2.111336e+00, 7.384405e-02, 6.822515e-01, 1.110712e+00, 2.558682e-01, 2.877126e-02, 8.279852e-02, 8.313149e-01, 3.604158e-01, 5.540715e-01, 9.035477e-01, 1.302340e-01, 8.151683e-01, 6.696138e-01, 2.241932e-03, 2.111815e+00, 1.614326e+00, 6.850370e-02, 1.316727e-01,
0.000000e+00	2.097274e+00, 2.560957e+00, 1.844738e+00, 2.166074e+00, 2.889560e+00, 2.148315e+00, 1.966234e+00, 5.808945e-01, 2.177375e+00, 1.709884e+00, 2.643582e-01, 3.031360e+00, 2.086282e+00, 2.708977e+00, 2.214427e+00, 2.770477e+00, 1.488176e+00, 2.912818e+00, 6.329879e-01, 1.898585e+00,
2.000000e-01	1.580952e+00, 1.751160e+00, 1.229405e+00, 1.738630e+00, 2.230902e+00, 1.823305e+00, 1.682618e+00, 7.567274e-01, 1.127990e+00, 1.612034e+00, 1.421931e-01, 1.790629e+00, 2.106003e+00, 1.776360e+00, 1.477066e+00, 1.943428e+00, 1.708457e+00, 1.880570e+00, 6.501119e-01, 9.387353e-01,
4.000000e-01	8.532072e-01, 1.605446e+00, 8.199304e-01, 1.542320e+00, 1.418516e+00, 1.842564e+00, 1.584896e+00, 1.043734e+00, 6.716881e-01, 1.510808e+00, 1.122273e-01, 9.425292e-01, 1.588901e+00, 1.178908e+00, 1.165557e+00, 1.699761e+00, 1.833688e+00, 1.649665e+00, 6.912920e-01, 4.927819e-01,
6.000000e-01	1.047565e+00, 1.220291e+00, 6.045658e-01, 1.302350e+00, 1.217121e+00, 1.484570e+00, 1.279423e+00, 1.035670e+00, 5.401799e-01, 1.430738e+00, 6.557998e-02, 6.087253e-01, 1.566084e+00, 8.723432e-01, 8.073798e-01, 1.417110e+00, 1.619681e+00, 1.928536e+00, 8.944148e-01, 3.448128e-01,
8.000000e-01	6.691347e-01, 1.219632e+00, 4.108703e-01, 1.598259e+00, 1.116119e+00, 1.138135e+00, 1.558246e+00, 6.760148e-01, 3.088800e-01, 1.138371e+00, 8.375773e-02, 3.764569e-01, 1.529828e+00, 9.157621e-01, 7.383418e-01, 1.256427e+00, 2.176659e+00, 1.591075e+00, 7.802779e-01, 1.787086e-01,
1.000000e+00	8.403631e-01, 1.171277e+00, 1.756236e-01, 1.183136e+00, 1.025971e+00, 8.762905e-01, 9.720058e-01, 5.900362e-01, 2.661462e-01, 1.019789e+00, 7.301413e-02, 3.998501e-01, 1.532969e+00, 8.064503e-01, 8.190063e-01, 9.906482e-01, 1.759818e+00, 1.971238e+00, 7.083899e-01, 9.926838e-02,
1.200000e+00	7.402991e-01, 1.163382e+00, 1.583154e-01, 1.204459e+00, 8.176151e-01, 8.978687e-01, 8.087368e-01, 3.697152e-01, 3.806365e-01, 8.278893e-01, 7.816248e-02, 4.734443e-01, 1.668287e+00, 1.019404e+00, 7.936523e-01, 8.090353e-01, 1.484590e+00, 1.327547e+00, 6.643357e-01, 5.316105e-02,
1.400000e+00	7.557395e-01, 1.248548e+00, 1.035649e-01, 1.336070e+00, 7.226964e-01, 6.188409e-01, 4.719447e-01, 2.327743e-01, 5.543794e-01, 7.857977e-01, 1.154328e-01, 4.884724e-01, 1.093973e+00, 8.066345e-01, 6.857455e-01, 1.068820e+00, 1.783369e+00, 1.847509e+00, 4.787608e-01, 3.257500e-02,
1.600000e+00	6.172446e-01, 1.490430e+00, 6.615940e-02, 1.239138e+00, 7.580104e-01, 4.791384e-01, 3.746646e-01, 1.779089e-01, 5.709355e-01, 6.665394e-01, 1.082662e-01, 7.065333e-01, 1.142134e+00, 8.128118e-01, 8.180969e-01, 7.507513e-01, 2.083353e+00, 1.528677e+00, 4.491044e-01, 2.445258e-02,
1.800000e+00	6.347349e-01, 1.537255e+00, 6.078820e-02, 1.208735e+00, 8.995571e-01, 4.199786e-01, 2.629227e-01, 1.269049e-01, 6.337220e-01, 5.602218e-01, 1.262739e-01, 7.100455e-01, 1.300462e+00, 7.643833e-01, 8.009947e-01, 1.053277e+00, 1.865801e+00, 1.592446e+00, 3.396564e-01, 2.102563e-02,
2.000000e+00	5.869755e-01, 1.600382e+00, 5.719934e-02, 1.077340e+00, 8.077609e-01, 3.233657e-01, 1.580887e-01, 7.530807e-02, 7.698207e-01, 4.220520e-01, 2.246678e-01, 8.411363e-01, 1.428870e+00, 8.022179e-01, 5.929520e-01, 1.035988e+00, 1.793594e+00, 1.302547e+00, 3.162420e-01, 1.889918e-02,
0.000000e+00	2.647701e+00, 5.650253e-01, 2.202608e+00, 2.678392e+00, 2.614326e-01, 2.875107e+00, 1.999794e+00, 1.508457e+00, 5.260329e-01, 4.605790e-01, 1.484683e+00, 2.334458e+00, 2.782286e+00, 8.806149e-01, 1.305226e+00, 1.767855e+00, 2.703941e-01, 3.211379e+00, 8.367082e-01, 1.197489e+00,
2.000000e-01	1.376000e+00, 9.374507e-01, 1.270006e+00, 1.898851e+00, 2.037286e-01, 2.323519e+00, 1.701046e+00, 1.819659e+00, 3.134539e-01, 5.895429e-01, 8.466890e-01, 1.640103e+00, 2.200325e+00, 4.428759e-01, 1.284250e+00, 1.267883e+00, 2.429319e-01, 2.015548e+00, 9.315428e-01, 6.629422e-01,
4.000000e-01	9.717982e-01, 1.117872e+00, 9.500854e-01, 1.378855e+00, 1.995353e-01, 2.167997e+00, 1.155575e+00, 1.579548e+00, 1.793032e-01, 7.741475e-01, 4.605420e-01, 1.114374e+00, 2.141631e+00, 6.165200e-01, 9.873501e-01, 1.038525e+00, 1.936508e-01, 1.701672e+00, 7.845239e-01, 3.343513e-01,
6.000000e-01	5.676787e-01, 1.201299e+00, 6.301892e-01, 1.441969e+00, 1.419575e-01, 1.672892e+00, 1.429498e+00, 9.298840e-01, 1.029811e-01, 7.411886e-01, 2.884133e-01, 1.221038e+00, 2.080907e+00, 6.763135e-01, 1.033298e+00, 1.389943e+00, 1.522416e-01, 1.168590e+00, 8.923809e-01, 1.864059e-01,
8.000000e-01	6.026537e-01, 1.572086e+00, 2.929300e-01, 1.711398e+00, 1.189300e-01, 1.213545e+00, 1.282408e+00, 7.339590e-01, 7.021995e-02, 7.118941e-01, 2.512919e-01, 8.247687e-01, 2.132605e+00, 7.364846e-01, 9.718299e-01, 1.266919e+00, 1.044396e-01, 8.417328e-01, 9.553875e-01, 1.877118e-01,
1.000000e+00	4.676023e-01, 1.447106e+00, 2.244320e-01, 1.421207e+00, 1.147048e-01, 1.139362e+00, 1.076751e+00, 4.770811e-01, 9.454646e-02, 6.315191e-01, 1.942583e-01, 9.837500e-01, 1.613314e+00, 8.343459e-01, 8.437432e-01, 1.095785e+00, 9.723580e-02, 6.067867e-01, 9.403788e-01, 2.489415e-01,
1.200000e+00	4.835032e-01, 1.463209e+00, 1.228401e-01, 1.326372e+00, 1.175733e-01, 7.567150e-01, 5.624980e-01, 4.076869e-01, 2.541193e-01, 5.554019e-01, 1.601232e-01, 7.671766e-01, 1.787274e+00, 8.105882e-01, 8.611624e-01, 1.039279e+00, 6.740006e-02, 4.263380e-01, 8.781683e-01, 3.445596e-01,
1.400000e+00	5.750825e-01, 1.888858e+00, 7.549822e-02, 1.144123e+00, 1.533529e-01, 6.194894e-01, 4.086166e-01, 3.047339e-01, 4.045893e-01, 5.272320e-01, 1.621859e-01, 6.901818e-01, 1.618879e+00, 7.538583e-01, 6.955662e-01, 1.053643e+00, 6.534973e-02, 4.517870e-01, 5.087116e-01, 3.640520e-01,
1.600000e+00	6.981864e-01, 1.804777e+00, 5.772933e-02, 1.078999e+00, 2.668442e-01, 5.901010e-01, 3.127526e-01, 2.043937e-01, 5.379755e-01, 4.602083e-01, 1.440539e-01, 6.937350e-01, 1.449413e+00, 8.606999e-01, 7.813553e-01, 9.909182e-01, 4.119584e-02, 2.708259e-01, 5.027640e-01, 3.285137e-01,
1.800000e+00	6.768765e-01, 1.990649e+00, 4.524873e-02, 1.116792e+00, 3.918607e-01, 5.199850e-01, 2.224253e-01, 1.285913e-01, 6.996153e-01, 4.171101e-01, 1.696419e-01, 8.402584e-01, 1.643178e+00, 9.074176e-01, 6.090117e-01, 9.099415e-01, 3.937216e-02, 1.977216e-01, 4.000881e-01, 3.620298e-01,
2.000000e+00	6.860867e-01, 2.217485e+00, 3.678922e-02, 9.187323e-01, 5.711069e-01, 3.810198e-01, 1.284327e-01, 8.946864e-02, 7.621915e-01, 4.459086e-01, 2.324775e-01, 8.009992e-01, 1.388505e+00, 8.188217e-01, 7.125570e-01, 8.707477e-01, 2.585816e-02, 1.346499e-01, 3.540400e-01, 3.992452e-01,
0.000000e+00	1.282038e+00, 1.087615e+00, 4.005367e-01, 2.582547e+00, 1.273030e+00, 6.719930e-01, 1.251616e+00, 1.748965e+00, 8.780363e-01, 1.149515e+00, 1.718365e+00, 1.702698e-01, 3.106558e+00, 2.697889e+00, 1.752106e+00, 2.066012e+00, 6.809665e-01, 4.183495e-02, 6.849602e-01, 3.360051e+00,
2.000000e-01	7.379891e-01, 1.423037e+00, 3.449131e-01, 1.998927e+00, 8.055005e-01, 7.257263e-01, 1.231797e+00, 1.656866e+00, 8.922548e-01, 1.392968e+00, 1.020654e+00, 1.726874e-01, 2.363064e+00, 1.786569e+00, 1.336590e+00, 2.034417e+00, 6.845643e-01, 3.534670e-02, 7.569502e-01, 1.673948e+00,
4.000000e-01	3.548180e-01, 1.012758e+00, 2.641026e-01, 1.959566e+00, 8.359376e-01, 1.017189e+00, 1.213607e+00, 1.006781e+00, 7.526145e-01, 9.568047e-01, 5.357422e-01, 1.517212e-01, 2.507530e+00, 1.153378e+00, 1.149508e+00, 1.512317e+00, 5.119221e-01, 2.183109e-02, 5.370303e-01, 1.096493e+00,
6.000000e-01	5.238015e-01, 1.016206e+00, 1.770858e-01, 1.819437e+00, 6.146549e-01, 1.046993e+00, 1.194024e+00, 8.553593e-01, 7.206767e-01, 1.468056e+00, 3.693000e-01, 1.420194e-01, 2.003077e+00, 1.040743e+00, 8.574823e-01, 1.216649e+00, 4.129116e-01, 1.994592e-02, 5.244443e-01, 8.996191e-01,
8.000000e-01	5.768012e-01, 8.585950e-01, 1.246276e-01, 1.710870e+00, 5.809837e-01, 9.526245e-01, 9.948027e-01, 6.059024e-01, 6.021522e-01, 1.002093e+00, 2.423174e-01, 1.815258e-01, 2.014069e+00, 1.015345e+00, 8.242721e-01, 1.105693e+00, 2.944542e-01, 3.114702e-02, 4.621949e-01, 6.575958e-01,
1.000000e+00	5.702853e-01, 1.019459e+00, 6.585839e-02, 1.646325e+00, 4.727471e-01, 7.111320e-01, 6.757480e-01, 3.774014e-01, 6.685061e-01, 9.807996e-01, 1.626947e-01, 3.149393e-01, 2.008917e+00, 9.101692e-01, 6.956256e-01, 1.339942e+00, 2.745041e-01, 5.627594e-02, 3.582882e-01, 4.236598e-01,
1.200000e+00	6.456304e-01, 1.083378e+00, 5.642314e-02, 1.289714e+00, 5.611990e-01, 5.583105e-01, 5.058286e-01, 2.620903e-01, 5.902244e-01, 7.434461e-01, 1.153844e-01, 3.914803e-01, 1.403774e+00, 8.836087e-01, 7.191433e-01, 1.040204e+00, 2.062674e-01, 6.052074e-02, 3.371281e-01, 3.865076e-01,
1.400000e+00	6.828964e-01, 1.178417e+00, 6.304791e-02, 1.232227e+00, 5.800261e-01, 5.833671e-01, 3.014748e-01, 1.658099e-01, 7.244204e-01, 7.908153e-01, 1.315510e-01, 5.109568e-01, 1.829638e+00, 9.006440e-01, 7.787160e-01, 1.138117e+00, 1.911493e-01, 6.121929e-02, 3.030767e-01, 4.261665e-01,
1.600000e+00	8.445773e-01, 1.286118e+00, 6.120608e-02, 1.291097e+00, 7.178169e-01, 3.598154e-01, 1.747510e-01, 9.840616e-02, 8.842121e-01, 5.826725e-01, 1.315638e-01, 6.052356e-01, 1.387988e+00, 9.153800e-01, 7.802183e-01, 9.636196e-01, 1.389917e-01, 4.723887e-02, 2.153316e-01, 3.456007e-01,
1.800000e+00	8.021625e-01, 1.395665e+00, 5.729602e-02, 1.053311e+00, 8.431896e-01, 3.564363e-01, 1.274402e-01, 9.398322e-02, 7.846866e-01, 4.849884e-01, 1.898028e-01, 6.027951e-01, 1.589209e+00, 7.199433e-01, 6.950801e-01, 1.063926e+00, 8.158420e-02, 3.998950e-02, 1.651929e-01, 3.732501e-01,
2.000000e+00	5.379001e-01, 1.532558e+00, 7.981555e-02, 8.613432e-01, 7.669037e-01, 3.018282e-01, 9.876473e-02, 5.517035e-02, 7.551911e-01, 4.294800e-01, 3.004752e-01, 7.934538e-01, 1.329715e+00, 8.009822e-01, 7.181096e-01, 9.505581e-01, 7.420793e-02, 2.716650e-02, 1.825202e-01, 3.137507e-01,
0.000000e+00	1.950239e+00, 2.471339e+00, 3.740475e-01, 1.885176e+00, 2.320341e+00, 1.313848e+00, 1.631707e-01, 2.017614e-01, 2.313665e+00, 9.446669e-01, 2.137607e+00, 8.710738e-01, 2.995204e+00, 1.044584e+00, 1.186992e-01, 1.761957e+00, 1.098064e+00, 2.233832e+00, 4.031490e-01, 2.005388e+00,
2.000000e-01	1.389117e+00, 2.742756e+00, 3.901214e-01, 1.201224e+00, 2.312576e+00, 1.264486e+00, 4.636653e-01, 1.789131e-01, 1.183050e+00, 7.073212e-01, 1.300442e+00, 8.696313e-01, 2.420594e+00, 8.224173e-01, 8.762982e-02, 1.829742e+00, 1.428940e+00, 1.717368e+00, 5.390806e-01, 1.143977e+00,
4.000000e-01	1.206390e+00, 2.351592e+00, 4.002049e-01, 9.143918e-01, 2.044568e+00, 1.004688e+00, 5.341490e-01, 1.121081e-01, 9.328468e-01, 5.807948e-01, 7.498398e-01, 7.930142e-01, 2.374995e+00, 8.208934e-01, 1.873294e-01, 1.421500e+00, 1.372768e+00, 1.402452e+00, 4.513805e-01, 8.013518e-01,
6.000000e-01	1.102865e+00, 2.224793e+00, 2.633667e-01, 1.078957e+00, 2.031838e+00, 7.496788e-01, 4.626994e-01, 7.303111e-02, 7.558927e-01, 3.819662e-01, 6.634683e-01, 7.811592e-01, 2.321257e+00, 7.964845e-01, 3.167170e-01, 1.268898e+00, 1.444280e+00, 9.900568e-01, 5.207980e-01, 6.022890e-01,
8.000000e-01	8.929882e-01, 2.043993e+00, 2.080330e-01, 9.709839e-01, 1.817999e+00, 4.747303e-01, 2.846660e-01, 4.830216e-02, 7.485007e-01, 3.108314e-01, 6.335587e-01, 8.564633e-01, 2.256324e+00, 8.411755e-01, 3.777735e-01, 1.131743e+00, 1.656201e+00, 8.452316e-01, 3.604764e-01, 5.415501e-01,
1.000000e+00	8.108810e-01, 2.976885e+00, 1.805107e-01, 8.270068e-01, 1.414364e+00, 4.310675e-01, 1.938565e-01, 3.877126e-02, 8.485794e-01, 2.881359e-01, 5.442547e-01, 7.323622e-01, 1.814131e+00, 8.444477e-01, 4.162451e-01, 1.228316e+00, 1.740629e+00, 7.592279e-01, 2.956645e-01, 4.414203e-01,
1.200000e+00	8.452383e-01, 2.639518e+00, 1.374785e-01, 7.203832e-01, 1.370448e+00, 3.105786e-01, 1.403713e-01, 2.658907e-02, 6.587941e-01, 2.185834e-01, 5.211238e-01, 9.054192e-01, 1.766510e+00, 7.824140e-01, 5.667166e-01, 9.164791e-01, 1.999570e+00, 9.344050e-01, 2.380488e-01, 4.241168e-01,
1.400000e+00	8.837630e-01, 2.184155e+00, 1.056355e-01, 8.154677e-01, 1.322715e+00, 2.778552e-01, 8.448915e-02, 1.728427e-02, 8.945377e-01, 2.172175e-01, 6.115803e-01, 8.973910e-01, 1.392066e+00, 8.229111e-01, 5.640163e-01, 9.346504e-01, 1.960860e+00, 9.627624e-01, 2.260395e-01, 4.259095e-01,
1.600000e+00	6.320392e-01, 2.522280e+00, 1.321632e-01, 5.393962e-01, 1.323682e+00, 1.894239e-01, 5.762170e-02, 1.429102e-02, 9.158925e-01, 1.754039e-01, 7.968618e-01, 9.197977e-01, 1.302941e+00, 7.211559e-01, 6.232082e-01, 1.075501e+00, 1.627677e+00, 1.289573e+00, 1.476138e-01, 3.732624e-01,
1.800000e+00	7.748018e-01, 2.547523e+00, 1.097374e-01, 5.503994e-01, 1.564711e+00, 1.394828e-01, 4.198375e-02, 8.335945e-03, 7.318075e-01, 1.682012e-01, 7.770169e-01, 7.919195e-01, 1.290027e+00, 7.472626e-01, 5.453533e-01, 1.016445e+00, 1.948847e+00, 9.969219e-01, 1.189158e-01, 3.593349e-01,
2.000000e+00	7.666383e-01, 2.391482e+00, 1.066375e-01, 4.589790e-01, 1.181332e+00, 1.532501e-01, 2.846623e-02, 6.318839e-03, 1.017966e+00, 1.621902e-01, 7.408559e-01, 7.322683e-01, 1.014200e+00, 8.939443e-01, 5.619391e-01, 7.837982e-01, 2.124020e+00, 1.082519e+00, 1.050260e-01, 3.729592e-01,
0.000000e+00	2.200509e+00, 6.140631e-01, 2.418446e+00, 1.641469e-01, 1.891082e+00, 2.030110e+00, 1.461977e-01, 8.911320e-01, 5.934025e-01, 9.274271e-01, 1.958736e+00, 2.579917e+00, 1.982669e+00, 3.672603e-01, 2.731930e+00, 2.387148e+00, 2.600222e+00, 1.406844e+00, 2.031749e+00, 1.651446e-01,
2.000000e-01	1.730260e+00, 7.130510e-01, 1.389893e+00, 1.029359e-01, 1.459410e+00, 1.905891e+00, 5.493674e-01, 1.231866e+00, 3.196053e-01, 1.101772e+00, 1.448650e+00, 1.881583e+00, 1.820832e+00, 3.962437e-01, 2.066676e+00, 1.612458e+00, 2.864580e+00, 1.544636e+00, 1.589621e+00, 9.038946e-02,
4.000000e-01	1.109301e+00, 6.041118e-01, 8.659727e-01, 9.372864e-02, 9.454292e-01, 1.546506e+00, 8.166049e-01, 1.378254e+00, 1.600855e-01, 1.397004e+00, 1.347063e+00, 1.318039e+00, 1.785229e+00, 5.560796e-01, 1.481299e+00, 1.244420e+00, 2.015977e+00, 1.435327e+00, 1.455316e+00, 9.701497e-02,
6.000000e-01	7.145381e-01, 5.270775e-01, 4.408949e-01, 3.728282e-01, 8.245783e-01, 1.528988e+00, 8.853447e-01, 1.415045e+00, 1.254835e-01, 1.167037e+00, 1.053310e+00, 6.892491e-01, 1.522501e+00, 6.695667e-01, 1.222180e+00, 1.486267e+00, 2.391557e+00, 1.350112e+00, 1.333457e+00, 1.057399e-01,
8.000000e-01	4.593427e-01, 5.649788e-01, 3.651455e-01, 6.337412e-01, 7.260073e-01, 1.621205e+00, 9.348385e-01, 8.427561e-01, 8.732235e-02, 1.358879e+00, 8.502883e-01, 3.481400e-01, 1.457471e+00, 6.730709e-01, 1.062338e+00, 1.160709e+00, 2.292905e+00, 1.589804e+00, 1.168158e+00, 1.800202e-01,
1.000000e+00	4.716028e-01, 4.508346e-01, 2.378434e-01, 7.874186e-01, 6.728278e-01, 1.347326e+00, 8.809426e-01, 7.490253e-01, 4.240842e-02, 9.430743e-01, 8.432602e-01, 3.127938e-01, 1.242240e+00, 8.481024e-01, 9.739404e-01, 1.114160e+00, 2.202709e+00, 1.519717e+00, 9.755353e-01, 2.031688e-01,
1.200000e+00	5.263854e-01, 5.293558e-01, 1.200104e-01, 1.179233e+00, 5.258245e-01, 1.097675e+00, 6.078550e-01, 5.723852e-01, 7.437802e-02, 9.494830e-01, 8.683815e-01, 2.930957e-01, 1.349224e+00, 5.845440e-01, 8.527234e-01, 8.854604e-01, 2.130203e+00, 1.237546e+00, 1.027877e+00, 2.324291e-01,
1.400000e+00	5.866096e-01, 6.118301e-01, 7.700807e-02, 7.831406e-01, 4.052781e-01, 1.023319e+00, 4.944809e-01, 3.996792e-01, 2.026721e-01, 8.025319e-01, 5.984262e-01, 3.154131e-01, 1.302392e+00, 8.798263e-01, 8.049425e-01, 9.456515e-01, 2.050120e+00, 1.457115e+00, 1.044646e+00, 2.554560e-01,
1.600000e+00	5.745008e-01, 8.555879e-01, 5.359817e-02, 9.541487e-01, 3.275198e-01, 8.589883e-01, 3.145908e-01, 2.535019e-01, 4.457677e-01, 8.446391e-01, 4.793749e-01, 4.806442e-01, 1.513053e+00, 9.471023e-01, 9.097546e-01, 1.115059e+00, 1.986709e+00, 1.348780e+00, 7.723902e-01, 2.353974e-01,
1.800000e+00	6.565077e-01, 1.042427e+00, 3.330609e-02, 1.083927e+00, 3.398629e-01, 5.911538e-01, 2.528040e-01, 1.718838e-01, 5.823786e-01, 6.874979e-01, 4.689660e-01, 5.710233e-01, 1.371119e+00, 9.030810e-01, 6.613962e-01, 1.040669e+00, 2.058739e+00, 1.449042e+00, 5.875910e-01, 1.918485e-01,
2.000000e+00	6.650071e-01, 1.262767e+00, 2.882650e-02, 1.191195e+00, 5.320528e-01, 5.266211e-01, 1.772110e-01, 1.311740e-01, 6.522553e-01, 7.593200e-01, 4.902767e-01, 5.886703e-01, 1.328565e+00, 8.330517e-01, 5.674276e-01, 1.019739e+00, 2.028312e+00, 1.457025e+00, 5.202158e-01, 1.525375e-01,
0.000000e+00	2.672026e-01, 4.249264e-01, 1.471387e-01, 8.933585e-02, 2.691826e+00, 2.474250e+00, 7.111022e-01, 8.141588e-01, 8.804885e-01, 1.579402e+00, 9.164979e-01, 2.722922e+00, 2.292476e+00, 1.899958e+00, 1.813192e+00, 1.509396e+00, 1.327887e+00, 3.868511e-02, 1.797622e+00, 2.798428e+00,
2.000000e-01	3.745205e-01, 3.671459e-01, 9.368687e-02, 4.701608e-01, 1.993170e+00, 2.112899e+00, 7.928329e-01, 9.004363e-01, 4.495394e-01, 1.607458e+00, 7.388971e-01, 1.731131e+00, 2.074924e+00, 1.086211e+00, 1.416172e+00, 1.315670e+00, 1.383791e+00, 4.325513e-01, 1.800971e+00, 1.483149e+00,
4.000000e-01	2.923052e-01, 2.714064e-01, 7.817822e-02, 6.462503e-01, 1.875265e+00, 2.226770e+00, 8.167573e-01, 1.071385e+00, 3.060577e-01, 1.664162e+00, 9.821963e-01, 1.060183e+00, 2.137004e+00, 9.717849e-01, 1.257712e+00, 1.150818e+00, 1.764863e+00, 7.596569e-01, 1.510985e+00, 1.159539e+00,
6.000000e-01	2.617545e-01, 2.963851e-01, 3.643466e-02, 9.134268e-01, 1.822881e+00, 1.971809e+00, 9.061044e-01, 1.189077e+00, 1.998694e-01, 1.449840e+00, 7.905428e-01, 7.279175e-01, 2.009105e+00, 7.908188e-01, 8.550937e-01, 1.135763e+00, 1.522052e+00, 9.893345e-01, 1.274578e+00, 8.415264e-01,
8.000000e-01	3.039518e-01, 2.005305e-01, 2.395355e-02, 1.049698e+00, 1.122835e+00, 1.130206e+00, 9.782349e-01, 8.509392e-01, 1.150964e-01, 1.126158e+00, 7.243689e-01, 4.447351e-01, 1.584026e+00, 9.792487e-01, 8.664189e-01, 9.266687e-01, 1.867269e+00, 1.163243e+00, 1.380465e+00, 5.835088e-01,
1.000000e+00	4.293419e-01, 3.133793e-01, 1.722435e-02, 1.287777e+00, 8.919085e-01, 1.283466e+00, 7.937029e-01, 5.868362e-01, 9.133073e-02, 1.311458e+00, 6.115698e-01, 3.453075e-01, 1.532552e+00, 8.021210e-01, 8.638218e-01, 9.901409e-01, 2.035300e+00, 1.098082e+00, 1.105701e+00, 5.183485e-01,
1.200000e+00	5.382299e-01, 4.667265e-01, 8.581782e-03, 1.148782e+00, 8.489768e-01, 9.768061e-01, 4.723740e-01, 4.082920e-01, 1.803038e-01, 1.064844e+00, 3.913207e-01, 3.521937e-01, 1.462354e+00, 9.220154e-01, 7.645946e-01, 8.441772e-01, 1.778204e+00, 1.524781e+00, 1.126164e+00, 4.754046e-01,
1.400000e+00	7.197174e-01, 6.374424e-01, 6.686971e-03, 9.842559e-01, 7.019498e-01, 8.524132e-01, 3.138215e-01, 2.828839e-01, 3.907694e-01, 8.769788e-01, 3.650661e-01, 4.500257e-01, 1.472635e+00, 8.676675e-01, 8.245623e-01, 1.046718e+00, 1.625610e+00, 1.245832e+00, 9.054773e-01, 3.607344e-01,
1.600000e+00	6.816976e-01, 1.068153e+00, 8.314021e-03, 9.370219e-01, 6.171863e-01, 6.414695e-01, 2.036400e-01, 2.251026e-01, 5.239821e-01, 5.632985e-01, 3.005055e-01, 6.119463e-01, 1.666296e+00, 8.518713e-01, 6.851169e-01, 9.391096e-01, 1.926750e+00, 1.359873e+00, 7.650718e-01, 3.328709e-01,
1.800000e+00	6.592991e-01, 1.107527e+00, 1.083887e-02, 1.294033e+00, 6.928515e-01, 4.544970e-01, 1.303407e-01, 1.447746e-01, 5.434104e-01, 5.503595e-01, 3.423393e-01, 6.246205e-01, 1.390655e+00, 8.169854e-01, 7.503459e-01, 9.403045e-01, 1.586049e+00, 1.341179e+00, 4.831942e-01, 2.621769e-01,
2.000000e+00	6.429109e-01, 1.394445e+00, 1.721289e-02, 8.975517e-01, 7.333210e-01, 4.399758e-01, 9.554744e-02, 1.089171e-01, 7.370192e-01, 4.947976e-01, 3.613709e-01, 6.363378e-01, 1.237298e+00, 7.909221e-01, 5.490305e-01, 1.075865e+00, 2.067070e+00, 1.449340e+00, 5.685922e-01, 1.874521e-01,
0.000000e+00	1.329580e+00, 1.790799e+00, 8.002811e-01, 1.703475e+00, 7.392526e-02, 1.618946e+00, 6.971506e-01, 4.026058e-01, 2.129369e-01, 1.748809e-01, 2.526357e+00, 2.135163e+00, 8.177796e-01, 3.367218e-01, 2.016912e+00, 1.244755e+00, 3.194841e-01, 2.268504e-01, 1.867438e+00, 2.373773e-01,
2.000000e-01	1.123160e+00, 1.902731e+00, 3.901112e-01, 1.099198e+00, 6.295712e-02, 1.477112e+00, 4.043798e-01, 7.487360e-01, 1.143779e-01, 5.642337e-01, 1.451879e+00, 1.463342e+00, 7.151475e-01, 5.079522e-01, 1.768573e+00, 8.653555e-01, 2.240393e-01, 1.286805e-01, 1.622959e+00, 3.025283e-01,
4.000000e-01	7.616599e-01, 1.851431e+00, 2.985252e-01, 1.040941e+00, 4.660818e-02, 1.495503e+00, 3.340492e-01, 9.444065e-01, 6.658396e-02, 9.747527e-01, 1.241480e+00, 1.055575e+00, 8.059871e-01, 7.002846e-01, 1.545375e+00, 4.744375e-01, 1.651405e-01, 1.357265e-01, 1.637103e+00, 3.303697e-01,
6.000000e-01	6.004750e-01, 1.786127e+00, 1.681208e-01, 9.256938e-01, 3.907903e-02, 1.588519e+00, 2.112548e-01, 1.011849e+00, 4.517424e-02, 9.846696e-01, 6.783539e-01, 8.902336e-01, 9.085378e-01, 7.222960e-01, 1.318931e+00, 3.411644e-01, 1.097004e-01, 8.543811e-02, 1.421130e+00, 3.767108e-01,
8.000000e-01	5.316208e-01, 1.648724e+00, 1.182467e-01, 8.400980e-01, 2.457370e-02, 1.400320e+00, 1.629603e-01, 9.350915e-01, 2.346727e-02, 1.075163e+00, 6.135807e-01, 6.116943e-01, 1.105816e+00, 6.974762e-01, 1.064876e+00, 2.244273e-01, 1.123796e-01, 7.211606e-02, 1.564393e+00, 3.622819e-01,
1.000000e+00	6.189455e-01, 1.612953e+00, 5.862829e-02, 9.279311e-01, 2.499174e-02, 1.184790e+00, 9.602112e-02, 6.028837e-01, 3.805113e-02, 8.691520e-01, 6.701907e-01, 5.861054e-01, 1.012301e+00, 8.925447e-01, 7.459289e-01, 1.380849e-01, 7.876162e-02, 5.531418e-02, 1.158563e+00, 3.755972e-01,
1.200000e+00	6.821379e-01, 1.481320e+00, 4.531894e-02, 6.024882e-01, 2.239284e-02, 1.092559e+00, 7.043257e-02, 3.864764e-01, 9.241141e-02, 6.681920e-01, 6.818196e-01, 5.642479e-01, 1.284771e+00, 7.579797e-01, 9.454157e-01, 8.002510e-02, 8.128336e-02, 3.700482e-02, 1.076171e+00, 3.439086e-01,
1.400000e+00	6.945296e-01, 1.402765e+00, 2.843209e-02, 5.896049e-01, 2.823589e-02, 9.401025e-01, 4.568001e-02, 2.970395e-01, 2.971441e-01, 8.771362e-01, 7.679517e-01, 6.172665e-01, 1.118724e+00, 7.295819e-01, 8.619846e-01, 4.537779e-02, 5.869344e-02, 3.340900e-02, 9.578820e-01, 3.889368e-01,
1.600000e+00	7.161309e-01, 1.471161e+00, 1.793888e-02, 6.507657e-01, 7.772428e-02, 7.553960e-01, 2.844665e-02, 2.040307e-01, 4.624210e-01, 7.787390e-01, 7.126596e-01, 5.854556e-01, 1.154802e+00, 7.831462e-01, 7.618637e-01, 3.696286e-02, 3.396785e-02, 2.489046e-02, 8.488623e-01, 3.321977e-01,
1.800000e+00	7.039165e-01, 1.746414e+00, 1.607723e-02, 4.932204e-01, 1.553219e-01, 4.992177e-01, 1.849767e-02, 1.365404e-01, 5.292998e-01, 4.972082e-01, 6.552507e-01, 6.663107e-01, 1.373037e+00, 9.033276e-01, 7.132313e-01, 2.198981e-02, 2.843173e-02, 1.628975e-02, 6.096220e-01, 3.842783e-01,
2.000000e+00	7.661270e-01, 1.536851e+00, 1.985720e-02, 6.161382e-01, 2.806380e-01, 3.918990e-01, 1.005119e-02, 9.754552e-02, 5.853918e-01, 5.577842e-01, 7.342229e-01, 9.300939e-01, 1.159464e+00, 7.659960e-01, 6.137678e-01, 1.439058e-02, 2.570307e-02, 1.426010e-02, 5.842606e-01, 4.060116e-01,
0.000000e+00	2.501614e+00, 1.192528e+00, 1.078852e+00, 2.861270e+00, 1.438839e+00, 2.311070e+00, 9.622028e-01, 1.075538e+00, 1.347879e+00, 3.550479e-01, 4.802429e-01, 2.228344e+00, 1.903144e+00, 1.607521e+00, 1.692559e+00, 2.015447e+00, 3.063981e+00, 3.720764e-01, 2.576201e+00, 1.741678e+00,
2.000000e-01	1.505894e+00, 1.500141e+00, 7.598425e-01, 2.441917e+00, 1.068286e+00, 2.278591e+00, 1.090345e+00, 1.194724e+00, 7.277651e-01, 8.424974e-01, 2.790838e-01, 1.802443e+00, 2.096130e+00, 9.409756e-01, 1.715468e+00, 1.661928e+00, 2.637522e+00, 6.629938e-01, 2.461571e+00, 8.175501e-01,
4.000000e-01	1.179571e+00, 1.361982e+00, 5.151327e-01, 2.183168e+00, 9.453286e-01, 1.974154e+00, 1.303585e+00, 1.298909e+00, 4.781583e-01, 8.925073e-01, 1.653195e-01, 1.302208e+00, 1.769947e+00, 8.741498e-01, 9.517486e-01, 1.464612e+00, 2.197671e+00, 6.454092e-01, 2.177315e+00, 6.290097e-01,
6.000000e-01	7.961090e-01, 1.489831e+00, 3.196593e-01, 1.738744e+00, 7.432420e-01, 1.607180e+00, 1.252115e+00, 1.263629e+00, 2.690223e-01, 1.121905e+00, 1.147350e-01, 1.036321e+00, 1.651086e+00, 9.147526e-01, 1.125897e+00, 1.115996e+00, 2.112642e+00, 7.992290e-01, 1.741405e+00, 3.650764e-01,
8.000000e-01	5.838429e-01, 1.581368e+00, 1.804145e-01, 1.506207e+00, 6.862572e-01, 1.408322e+00, 1.202581e+00, 1.002754e+00, 1.459610e-01, 7.213351e-01, 7.756272e-02, 7.946760e-01, 1.511664e+00, 7.748603e-01, 8.288142e-01, 1.293220e+00, 2.179047e+00, 1.030072e+00, 1.465543e+00, 2.403443e-01,
1.000000e+00	6.336159e-01, 1.355646e+00, 1.213211e-01, 1.509716e+00, 5.379232e-01, 1.154364e+00, 9.263036e-01, 5.194102e-01, 1.239936e-01, 7.972984e-01, 6.745854e-02, 6.986128e-01, 1.463107e+00, 8.332846e-01, 6.114576e-01, 1.418290e+00, 2.208762e+00, 1.216730e+00, 1.358424e+00, 1.720194e-01,
1.200000e+00	6.514872e-01, 1.610962e+00, 7.639328e-02, 1.509942e+00, 4.116646e-01, 9.447481e-01, 6.977919e-01, 3.523570e-01, 2.442536e-01, 8.046970e-01, 7.204319e-02, 6.565902e-01, 1.144944e+00, 7.009035e-01, 7.213347e-01, 8.839370e-01, 2.110503e+00, 1.363156e+00, 1.174807e+00, 1.164134e-01,
1.400000e+00	7.815374e-01, 1.705006e+00, 4.857497e-02, 1.476753e+00, 3.478878e-01, 6.912363e-01, 4.067044e-01, 2.589239e-01, 4.157968e-01, 6.227712e-01, 8.463320e-02, 7.265941e-01, 1.474869e+00, 7.992061e-01, 7.555856e-01, 9.868060e-01, 1.813217e+00, 1.309148e+00, 1.255177e+00, 1.025120e-01,
1.600000e+00	6.364251e-01, 2.163264e+00, 3.261268e-02, 1.380516e+00, 4.384460e-01, 5.523935e-01, 3.009846e-01, 1.836270e-01, 6.190071e-01, 6.269264e-01, 9.524704e-02, 7.695967e-01, 1.478150e+00, 9.548767e-01, 8.072710e-01, 1.051165e+00, 2.282461e+00, 1.333549e+00, 9.397095e-01, 6.590476e-02,
1.800000e+00	6.811033e-01, 1.670368e+00, 2.726196e-02, 1.143172e+00, 4.472947e-01, 6.110455e-01, 2.030434e-01, 1.230036e-01, 5.953193e-01, 5.345969e-01, 1.135132e-01, 9.026945e-01, 1.611789e+00, 8.070293e-01, 8.216878e-01, 8.189613e-01, 2.205896e+00, 1.507040e+00, 5.977683e-01, 5.176463e-02,
2.000000e+00	7.185216e-01, 1.957135e+00, 3.739609e-02, 1.002382e+00, 6.125306e-01, 4.170543e-01, 1.174882e-01, 8.382507e-02, 5.909813e-01, 4.730078e-01, 1.652230e-01, 8.341535e-01, 1.506799e+00, 8.330551e-01, 6.984090e-01, 1.071914e+00, 1.707193e+00, 1.531172e+00, 5.522911e-01, 6.114865e-02,
0.000000e+00	2.926710e+00, 2.748909e-01, 2.904647e-01, 1.548786e+00, 5.405267e-02, 2.027950e+00, 1.967434e-01, 1.735865e+00, 1.054646e+00, 1.350408e+00, 3.798248e-01, 7.326275e-01, 2.890106e+00, 1.856154e+00, 2.319389e+00, 6.133633e-01, 2.957233e+00, 1.615632e+00, 7.916058e-01, 4.592941e-01,
2.000000e-01	1.819818e+00, 2.318524e-01, 2.472195e-01, 1.238560e+00, 4.979399e-02, 1.948282e+00, 5.315414e-01, 1.847172e+00, 6.380894e-01, 1.441171e+00, 2.859938e-01, 5.234040e-01, 2.123071e+00, 1.763210e+00, 1.270673e+00, 8.111359e-01, 2.027585e+00, 1.906809e+00, 7.494150e-01, 2.895604e-01,
4.000000e-01	1.065195e+00, 1.685595e-01, 1.706830e-01, 1.194737e+00, 3.754480e-02, 1.814342e+00, 6.775334e-01, 1.400441e+00, 4.369067e-01, 1.582718e+00, 2.246832e-01, 2.716076e-01, 2.353101e+00, 1.429653e+00, 1.138109e+00, 9.840848e-01, 2.493219e+00, 1.691072e+00, 8.306893e-01, 1.164945e-01,
6.000000e-01	6.638451e-01, 1.431764e-01, 1.114962e-01, 9.716654e-01, 3.147216e-02, 1.590677e+00, 7.539464e-01, 1.140726e+00, 2.034565e-01, 1.657075e+00, 1.783733e-01, 1.661136e-01, 1.959243e+00, 1.095958e+00, 9.556539e-01, 9.008529e-01, 2.185336e+00, 1.443058e+00, 7.712647e-01, 7.535747e-02,
8.000000e-01	5.540747e-01, 1.433016e-01, 6.639538e-02, 1.569290e+00, 2.122339e-02, 1.497064e+00, 6.794774e-01, 8.436297e-01, 1.440882e-01, 1.470876e+00, 1.679891e-01, 1.186846e-01, 2.029716e+00, 1.049623e+00, 7.511110e-01, 8.476814e-01, 2.327099e+00, 1.881629e+00, 8.030031e-01, 5.240075e-02,
1.000000e+00	6.717282e-01, 2.085844e-01, 4.928003e-02, 1.314845e+00, 2.277152e-02, 1.143434e+00, 3.493435e-01, 4.536154e-01, 1.094896e-01, 1.270012e+00, 2.024271e-01, 1.346147e-01, 1.617533e+00, 1.027738e+00, 8.710792e-01, 8.824677e-01, 2.262982e+00, 1.582222e+00, 7.874878e-01, 3.030401e-02,
1.200000e+00	4.958073e-01, 3.441613e-01, 2.586123e-02, 1.228528e+00, 2.403127e-02, 8.605720e-01, 2.908626e-01, 3.188209e-01, 1.908659e-01, 8.989664e-01, 1.825876e-01, 1.930316e-01, 1.478349e+00, 8.806605e-01, 8.725917e-01, 1.087254e+00, 2.095703e+00, 1.573308e+00, 7.931755e-01, 2.329918e-02,
1.400000e+00	6.564918e-01, 6.421295e-01, 1.620920e-02, 1.126961e+00, 4.029796e-02, 8.484377e-01, 1.819409e-01, 2.426567e-01, 3.293671e-01, 7.034280e-01, 1.846352e-01, 3.375963e-01, 1.566105e+00, 8.296054e-01, 7.661588e-01, 9.152852e-01, 1.995336e+00, 1.525976e+00, 5.970438e-01, 2.598434e-02,
1.600000e+00	6.952562e-01, 8.241425e-01, 1.221662e-02, 1.109009e+00, 1.132848e-01, 4.947672e-01, 1.737032e-01, 1.690350e-01, 5.848116e-01, 6.681091e-01, 2.143656e-01, 4.766128e-01, 1.446457e+00, 8.794498e-01, 8.321259e-01, 8.705781e-01, 1.902574e+00, 1.394828e+00, 5.428546e-01, 2.923490e-02,
1.800000e+00	7.385423e-01, 1.105247e+00, 1.466906e-02, 9.079547e-01, 2.438165e-01, 5.863813e-01, 1.203210e-01, 1.076504e-01, 6.285002e-01, 6.180402e-01, 2.479878e-01, 5.655313e-01, 1.540957e+00, 8.718719e-01, 7.651181e-01, 8.666746e-01, 1.637145e+00, 1.378825e+00, 4.582054e-01, 3.843410e-02,
2.000000e+00	6.183726e-01, 1.124151e+00, 1.895280e-02, 9.561879e-01, 3.751504e-01, 3.740062e-01, 5.657657e-02, 7.332403e-02, 6.504466e-01, 5.809590e-01, 4.249419e-01, 7.876704e-01, 1.268689e+00, 8.599812e-01, 7.166606e-01, 8.608780e-01, 2.253961e+00, 1.576795e+00, 3.529219e-01, 6.953673e-02,
0.000000e+00	2.422118e+00, 3.012187e+00, 1.424346e+00, 2.512365e+00, 1.615430e+00, 8.059798e-01, 2.069146e+00, 3.997957e-01, 9.837170e-01, 7.488506e-01, 2.379418e+00, 1.600732e-01, 7.756119e-01, 2.378583e+00, 9.339862e-01, 5.775556e-01, 8.930346e-01, 1.035987e+00, 2.896692e+00, 7.228513e-01,
2.000000e-01	1.792220e+00, 2.776425e+00, 9.803266e-01, 2.141614e+00, 1.407542e+00, 6.436570e-01, 1.192540e+00, 2.608141e-01, 9.330987e-01, 7.524830e-01, 1.473705e+00, 4.681522e-01, 7.653981e-01, 1.709080e+00, 7.704258e-01, 4.014306e-01, 9.222462e-01, 8.374009e-01, 2.032241e+00, 5.380226e-01,
4.000000e-01	1.343943e+00, 2.529007e+00, 6.425434e-01, 1.369498e+00, 1.212778e+00, 6.655574e-01, 9.102828e-01, 2.143872e-01, 9.009790e-01, 5.657782e-01, 1.163493e+00, 5.955081e-01, 7.886939e-01, 1.384894e+00, 5.319164e-01, 2.173533e-01, 6.560736e-01, 5.455209e-01, 1.928250e+00, 4.863694e-01,
6.000000e-01	1.036022e+00, 2.566851e+00, 5.231253e-01, 1.219760e+00, 1.030142e+00, 4.542170e-01, 5.364704e-01, 1.263140e-01, 7.207264e-01, 4.105065e-01, 7.427773e-01, 6.376808e-01, 1.171881e+00, 1.246015e+00, 6.206126e-01, 1.556168e-01, 5.820057e-01, 4.567561e-01, 1.536064e+00, 4.311395e-01,
8.000000e-01	9.375181e-01, 2.593674e+00, 3.780945e-01, 1.150806e+00, 1.155852e+00, 3.087751e-01, 3.518332e-01, 9.353230e-02, 8.716133e-01, 4.144653e-01, 4.388265e-01, 8.225443e-01, 9.498850e-01, 1.094728e+00, 4.725132e-01, 9.709287e-02, 4.094278e-01, 2.806819e-01, 1.133318e+00, 3.933858e-01,
1.000000e+00	9.259206e-01, 2.234578e+00, 2.236341e-01, 7.152995e-01, 1.174169e+00, 2.441812e-01, 2.560624e-01, 6.531046e-02, 8.728820e-01, 3.751267e-01, 4.825368e-01, 7.323185e-01, 1.146320e+00, 9.780387e-01, 5.514961e-01, 5.821366e-02, 4.517282e-01, 2.143980e-01, 9.361496e-01, 3.073756e-01,
1.200000e+00	9.448136e-01, 2.177215e+00, 2.278170e-01, 7.914539e-01, 1.364062e+00, 2.651106e-01, 1.562449e-01, 3.865813e-02, 7.037776e-01, 3.048513e-01, 5.949112e-01, 8.122593e-01, 1.020168e+00, 1.017906e+00, 6.853032e-01, 3.621948e-02, 2.554801e-01, 1.736213e-01, 5.823550e-01, 3.541095e-01,
1.400000e+00	7.844150e-01, 2.278498e+00, 1.426867e-01, 6.999885e-01, 1.228270e+00, 1.739419e-01, 9.386607e-02, 2.252385e-02, 6.779613e-01, 3.236934e-01, 4.912810e-01, 9.619199e-01, 9.270250e-01, 8.052709e-01, 5.608356e-01, 2.036746e-02, 2.780696e-01, 1.303432e-01, 6.015936e-01, 3.784354e-01,
1.600000e+00	8.093634e-01, 2.287879e+00, 1.627047e-01, 5.004014e-01, 1.204867e+00, 1.489839e-01, 5.649607e-02, 2.148586e-02, 7.979047e-01, 2.733848e-01, 5.456337e-01, 7.571079e-01, 1.182970e+00, 7.690216e-01, 5.433584e-01, 1.411467e-02, 1.966647e-01, 1.073789e-01, 3.837293e-01, 3.125011e-01,
1.800000e+00	6.799717e-01, 2.490736e+00, 1.195806e-01, 5.588129e-01, 1.173632e+00, 1.340293e-01, 4.518980e-02, 1.421959e-02, 7.189791e-01, 2.063408e-01, 7.463068e-01, 8.647134e-01, 7.959001e-01, 8.218052e-01, 6.610982e-01, 9.388277e-03, 1.204425e-01, 8.225657e-02, 2.550496e-01, 3.958518e-01,
2.000000e+00	6.821305e-01, 2.337800e+00, 1.039592e-01, 5.190586e-01, 1.243643e+00, 1.286214e-01, 3.349124e-02, 8.982339e-03, 9.616231e-01, 1.918288e-01, 6.701615e-01, 9.156751e-01, 8.469724e-01, 7.393977e-01, 6.915679e-01, 5.452414e-03, 1.187941e-01, 6.113210e-02, 2.739856e-01, 3.556874e-01,
0.000000e+00	2.077737e+00, 1.049432e-01, 1.767265e+00, 7.749473e-02, 2.608474e+00, 1.663252e+00, 1.022489e+00, 1.980397e-01, 6.749711e-01, 6.562663e-01, 5.136905e-01, 5.432176e-01, 1.321690e+00, 2.309881e+00, 1.856095e+00, 1.049564e+00, 1.971003e+00, 1.415308e-01, 2.722885e+00, 1.901819e+00,
2.000000e-01	1.738049e+00, 4.780659e-01, 1.306523e+00, 5.769828e-02, 2.003167e+00, 1.525410e+00, 7.568888e-01, 1.924449e-01, 4.504472e-01, 8.804019e-01, 7.507773e-01, 6.015413e-01, 1.687001e+00, 1.404784e+00, 1.240270e+00, 9.904170e-01, 2.059335e+00, 5.258926e-01, 2.156736e+00, 1.075047e+00,
4.000000e-01	1.323440e+00, 5.651608e-01, 7.031795e-01, 7.436667e-02, 1.511823e+00, 1.519156e+00, 4.623468e-01, 1.607427e-01, 2.465884e-01, 8.646689e-01, 9.021125e-01, 6.427367e-01, 1.503156e+00, 1.031695e+00, 1.038544e+00, 1.005727e+00, 2.286983e+00, 7.162180e-01, 1.972992e+00, 7.929244e-01,
6.000000e-01	9.631322e-01, 7.555371e-01, 3.988253e-01, 1.354843e-01, 1.116952e+00, 1.529414e+00, 3.526965e-01, 1.173675e-01, 1.554461e-01, 9.794001e-01, 6.487667e-01, 6.122258e-01, 1.702006e+00, 1.015152e+00, 1.093584e+00, 1.001786e+00, 2.057818e+00, 8.843741e-01, 1.570222e+00, 5.378770e-01,
8.000000e-01	8.024567e-01, 1.045311e+00, 2.954083e-01, 2.025426e-01, 1.239687e+00, 1.178001e+00, 2.747045e-01, 8.939620e-02, 1.274002e-01, 9.612742e-01, 8.271409e-01, 4.177358e-01, 1.724006e+00, 8.757165e-01, 6.976935e-01, 9.861989e-01, 1.772449e+00, 1.290864e+00, 1.633478e+00, 5.506711e-01,
1.000000e+00	7.854786e-01, 9.886812e-01, 1.806948e-01, 2.764124e-01, 8.842949e-01, 7.328611e-01, 1.796810e-01, 5.134406e-02, 2.225336e-01, 7.878926e-01, 7.213687e-01, 6.215678e-01, 1.504477e+00, 8.392112e-01, 8.670847e-01, 1.028641e+00, 1.847311e+00, 1.193340e+00, 1.262268e+00, 4.565467e-01,
1.200000e+00	9.115198e-01, 8.728407e-01, 8.513073e-02, 2.950493e-01, 7.363198e-01, 7.162129e-01, 1.113416e-01, 3.992997e-02, 3.117078e-01, 8.012940e-01, 8.642351e-01, 6.152137e-01, 1.320080e+00, 8.944634e-01, 6.835027e-01, 9.835166e-01, 1.886988e+00, 1.322402e+00, 9.577985e-01, 4.336063e-01,
1.400000e+00	8.088238e-01, 1.206972e+00, 6.790283e-02, 3.319854e-01, 7.258126e-01, 6.188759e-01, 8.118508e-02, 2.543979e-02, 6.084519e-01, 7.039722e-01, 8.860558e-01, 8.120258e-01, 1.606743e+00, 9.110673e-01, 7.816578e-01, 1.106279e+00, 2.453378e+00, 1.313563e+00, 8.234045e-01, 3.178912e-01,
1.600000e+00	7.855380e-01, 1.510396e+00, 5.374835e-02, 4.482740e-01, 6.754475e-01, 5.414433e-01, 4.742129e-02, 1.781680e-02, 6.726244e-01, 6.303757e-01, 7.228950e-01, 7.669518e-01, 1.502194e+00, 7.376165e-01, 7.392561e-01, 1.013502e+00, 1.919685e+00, 1.615047e+00, 8.210405e-01, 3.978793e-01,
1.800000e+00	8.100752e-01, 1.808455e+00, 4.392205e-02, 4.412353e-01, 7.056645e-01, 4.415336e-01, 3.327762e-02, 1.289431e-02, 6.306832e-01, 5.154811e-01, 9.651156e-01, 7.452853e-01, 1.365557e+00, 7.720675e-01, 6.702902e-01, 7.917836e-01, 2.109383e+00, 1.512471e+00, 6.137447e-01, 3.810304e-01,
2.000000e+00	7.288206e-01, 1.608955e+00, 4.452825e-02, 4.854802e-01, 8.167653e-01, 4.034551e-01, 2.025883e-02, 9.012990e-03, 8.245108e-01, 3.935975e-01, 9.388611e-01, 6.822840e-01, 1.249035e+00, 8.678155e-01, 6.647645e-01, 8.045749e-01, 1.478867e+00, 1.432339e+00, 4.733710e-01, 3.128715e-01,
0.000000e+00	2.293778e+00, 2.023071e+00, 2.481396e+00, 1.282330e+00, 1.642762e+00, 7.721712e-01, 1.704215e+00, 8.349912e-01, 1.657745e+00, 7.491497e-01, 1.974794e+00, 2.775783e+00, 2.557986e+00, 3.179635e+00, 8.328044e-01, 2.595053e+00, 3.008308e+00, 1.048507e+00, 2.246834e+00, 1.526855e+00,
2.000000e-01	1.301007e+00, 2.437564e+00, 1.478161e+00, 1.050094e+00, 1.195236e+00, 5.498208e-01, 1.766312e+00, 1.140549e+00, 9.591970e-01, 4.939194e-01, 1.640747e+00, 1.960291e+00, 1.993047e+00, 1.712786e+00, 5.283718e-01, 1.960815e+00, 2.305139e+00, 1.289431e+00, 1.425686e+00, 9.296586e-01,
4.000000e-01	8.107730e-01, 2.040072e+00, 1.326336e+00, 7.346402e-01, 1.491583e+00, 3.540769e-01, 1.322035e+00, 9.707187e-01, 1.181899e+00, 5.830915e-01, 1.023754e+00, 1.459676e+00, 2.202984e+00, 1.148528e+00, 4.703137e-01, 1.550173e+00, 2.424989e+00, 1.290214e+00, 1.273083e+00, 4.613896e-01,
6.000000e-01	8.934660e-01, 1.997468e+00, 1.349626e+00, 1.044191e+00, 1.262937e+00, 2.424426e-01, 1.096027e+00, 6.709964e-01, 7.244571e-01, 4.389895e-01, 7.885865e-01, 1.216846e+00, 1.808330e+00, 9.912350e-01, 4.321722e-01, 1.415664e+00, 2.343607e+00, 1.481433e+00, 1.178768e+00, 3.038348e-01,
8.000000e-01	9.284416e-01, 2.557293e+00, 6.338399e-01, 9.450625e-01, 1.436467e+00, 2.033372e-01, 8.928002e-01, 4.846774e-01, 1.027438e+00, 2.861913e-01, 9.318030e-01, 9.849488e-01, 1.895029e+00, 1.015445e+00, 3.566159e-01, 1.057547e+00, 2.187684e+00, 1.381732e+00, 1.008135e+00, 1.665920e-01,
1.000000e+00	6.497127e-01, 1.683478e+00, 4.593800e-01, 1.194201e+00, 1.473167e+00, 1.559348e-01, 6.828529e-01, 2.970429e-01, 6.244418e-01, 2.723034e-01, 5.447364e-01, 9.019536e-01, 1.629486e+00, 8.977072e-01, 3.888933e-01, 1.270368e+00, 2.079571e+00, 1.480795e+00, 7.800293e-01, 1.187279e-01,
1.200000e+00	6.821265e-01, 2.170556e+00, 3.418640e-01, 1.072695e+00, 1.466102e+00, 1.477496e-01, 4.594398e-01, 2.074093e-01, 8.566757e-01, 1.835517e-01, 4.194932e-01, 9.773630e-01, 1.672091e+00, 7.593119e-01, 4.131993e-01, 1.090881e+00, 2.679865e+00, 1.377567e+00, 4.764848e-01, 7.706601e-02,
1.400000e+00	7.465357e-01, 2.487229e+00, 2.175195e-01, 9.917971e-01, 1.307453e+00, 8.381267e-02, 3.859768e-01, 1.450988e-01, 8.155237e-01, 1.546407e-01, 5.425466e-01, 9.825192e-01, 1.634584e+00, 7.434290e-01, 4.545802e-01, 1.077228e+00, 2.265803e+00, 1.498758e+00, 4.763364e-01, 7.211117e-02,
1.600000e+00	6.894596e-01, 2.393130e+00, 2.098399e-01, 8.704611e-01, 1.391687e+00, 8.967617e-02, 2.507371e-01, 1.040196e-01, 7.945535e-01, 1.837915e-01, 4.852218e-01, 9.127455e-01, 1.386940e+00, 6.608320e-01, 6.112277e-01, 8.563466e-01, 1.977668e+00, 1.520670e+00, 3.254420e-01, 5.841512e-02,
1.800000e+00	6.839153e-01, 1.717373e+00, 1.545626e-01, 7.995915e-01, 1.213642e+00, 7.256503e-02, 1.574223e-01, 6.327413e-02, 7.233284e-01, 1.661296e-01, 5.951453e-01, 8.207715e-01, 1.235077e+00, 7.392027e-01, 6.507803e-01, 1.007275e+00, 2.252584e+00, 1.413540e+00, 2.687458e-01, 8.989536e-02,
2.000000e+00	7.151728e-01, 2.126064e+00, 1.626367e-01, 6.223440e-01, 1.325341e+00, 7.805021e-02, 8.776664e-02, 4.243401e-02, 9.319357e-01, 1.368220e-01, 6.200235e-01, 8.164879e-01, 9.331627e-01, 7.137889e-01, 6.359605e-01, 7.400220e-01, 2.004372e+00, 1.887730e+00, 2.075821e-01, 1.327861e-01,
0.000000e+00	4.901732e-02, 2.274922e+00, 1.006949e-01, 5.032519e-01, 2.335602e+00, 2.385786e+00, 2.841158e+00, 2.257465e+00, 2.038327e+00, 2.708710e+00, 2.042277e+00, 2.300695e+00, 2.310222e-01, 1.480227e+00, 1.933459e+00, 1.545669e+00, 2.756493e+00, 1.580399e+00, 9.635138e-01, 8.352768e-01,
2.000000e-01	3.027168e-02, 1.738626e+00, 3.079358e-01, 7.443020e-01, 1.959970e+00, 2.288527e+00, 2.110818e+00, 1.862999e+00, 1.323963e+00, 2.339578e+00, 1.678190e+00, 1.611101e+00, 2.050403e-01, 1.135258e+00, 1.598825e+00, 1.044613e+00, 2.120777e+00, 1.197559e+00, 9.790909e-01, 5.892534e-01,
4.000000e-01	1.683801e-02, 1.323385e+00, 2.952907e-01, 8.697004e-01, 1.589589e+00, 1.917668e+00, 1.788301e+00, 1.754894e+00, 8.006847e-01, 2.290867e+00, 1.016027e+00, 1.038390e+00, 1.551918e-01, 9.896413e-01, 1.211639e+00, 6.127857e-01, 2.424828e+00, 1.190535e+00, 9.439092e-01, 4.584793e-01,
6.000000e-01	1.546504e-02, 1.285926e+00, 2.165583e-01, 9.057924e-01, 1.053414e+00, 1.267736e+00, 1.377243e+00, 1.997922e+00, 5.253247e-01, 1.729969e+00, 8.325861e-01, 6.714773e-01, 1.992129e-01, 9.123218e-01, 1.230998e+00, 3.629726e-01, 2.054305e+00, 1.214452e+00, 8.836953e-01, 4.518857e-01,
8.000000e-01	2.011225e-02, 1.111353e+00, 1.360110e-01, 1.011934e+00, 1.195742e+00, 1.555397e+00, 8.508350e-01, 1.195638e+00, 2.814423e-01, 1.486308e+00, 6.351914e-01, 3.024431e-01, 4.293148e-01, 8.700143e-01, 7.405611e-01, 1.957014e-01, 2.168384e+00, 1.469451e+00, 7.596812e-01, 3.801710e-01,
1.000000e+00	1.173078e-01, 8.275670e-01, 8.762240e-02, 1.111848e+00, 8.975605e-01, 1.173562e+00, 6.066548e-01, 8.105332e-01, 2.266245e-01, 1.412034e+00, 4.692383e-01, 2.079958e-01, 5.787403e-01, 6.844168e-01, 6.849471e-01, 1.088282e-01, 2.009538e+00, 1.369683e+00, 9.420541e-01, 3.141213e-01,
1.200000e+00	3.164554e-01, 8.607073e-01, 6.113425e-02, 1.076047e+00, 7.315921e-01, 9.463392e-01, 3.870425e-01, 6.794488e-01, 3.204697e-01, 1.027896e+00, 5.278392e-01, 2.800851e-01, 7.506599e-01, 8.223513e-01, 7.235400e-01, 8.028119e-02, 1.984135e+00, 1.547506e+00, 8.107738e-01, 3.089676e-01,
1.400000e+00	4.114338e-01, 9.530539e-01, 2.787508e-02, 1.112973e+00, 6.319169e-01, 8.454998e-01, 2.603580e-01, 4.289967e-01, 5.245788e-01, 8.354707e-01, 3.927149e-01, 3.787409e-01, 7.228212e-01, 8.326838e-01, 8.083861e-01, 5.452876e-02, 2.035684e+00, 1.456119e+00, 5.656189e-01, 2.310040e-01,
1.600000e+00	5.206906e-01, 1.070362e+00, 2.623591e-02, 8.918389e-01, 6.879865e-01, 5.351779e-01, 1.650731e-01, 3.334292e-01, 6.865430e-01, 7.977071e-01, 3.115582e-01, 4.351594e-01, 7.891271e-01, 9.261840e-01, 8.070468e-01, 3.840511e-02, 1.834789e+00, 1.505488e+00, 5.584326e-01, 1.435333e-01,
1.800000e+00	5.249509e-01, 1.325469e+00, 2.613651e-02, 9.373570e-01, 7.827508e-01, 4.358204e-01, 1.004576e-01, 2.271214e-01, 7.363972e-01, 5.772669e-01, 4.047404e-01, 5.527842e-01, 1.070789e+00, 8.962342e-01, 6.974608e-01, 1.968486e-02, 1.915482e+00, 1.445673e+00, 3.622777e-01, 1.677270e-01,
2.000000e+00	8.048301e-01, 1.598976e+00, 2.817123e-02, 8.852898e-01, 7.103159e-01, 4.064780e-01, 7.855173e-02, 1.311126e-01, 7.539861e-01, 4.800779e-01, 3.822154e-01, 7.595720e-01, 8.867572e-01, 8.338783e-01, 8.007783e-01, 1.292430e-02, 1.789732e+00, 1.571449e+00, 4.086878e-01, 1.468580e-01,
0.000000e+00	2.490351e+00, 8.186467e-01, 1.888771e+00, 2.303504e+00, 1.602849e+00, 3.112611e-01, 2.409799e+00, 1.685371e-02, 2.466617e+00, 7.843003e-02, 1.976489e+00, 1.811809e+00, 1.707849e+00, 1.928438e+00, 3.646307e+00, 1.005551e-01, 2.199851e+00, 1.188925e+00, 3.709795e-02, 8.995017e-01,
2.000000e-01	1.655931e+00, 1.255662e+00, 1.272182e+00, 1.589779e+00, 1.466058e+00, 6.902023e-01, 1.374899e+00, 4.358973e-01, 2.077996e+00, 4.774987e-01, 1.148915e+00, 1.710054e+00, 1.520762e+00, 1.244095e+00, 1.672592e+00, 6.695812e-02, 2.061008e+00, 1.027990e+00, 3.415712e-02, 5.313238e-01,
4.000000e-01	1.068922e+00, 1.117494e+00, 8.707433e-01, 1.318857e+00, 1.096353e+00, 1.053125e+00, 9.984925e-01, 8.439592e-01, 1.436412e+00, 7.549002e-01, 7.896830e-01, 1.107481e+00, 1.337256e+00, 9.398240e-01, 1.328151e+00, 4.820784e-02, 1.943037e+00, 6.612198e-01, 6.771785e-02, 3.994433e-01,
6.000000e-01	9.324025e-01, 1.323779e+00, 9.595853e-01, 1.028748e+00, 1.395781e+00, 8.412485e-01, 6.618671e-01, 9.212274e-01, 1.023437e+00, 1.000760e+00, 5.294806e-01, 1.055552e+00, 1.010172e+00, 8.614369e-01, 9.754638e-01, 3.024552e-02, 1.871315e+00, 8.658980e-01, 1.018123e-01, 2.993690e-01,
8.000000e-01	8.712048e-01, 1.629788e+00, 5.501449e-01, 7.628698e-01, 1.107556e+00, 7.758424e-01, 4.057455e-01, 6.302523e-01, 9.971816e-01, 8.467523e-01, 5.428466e-01, 8.141167e-01, 8.329926e-01, 9.132557e-01, 7.621945e-01, 1.696766e-02, 2.072952e+00, 1.144937e+00, 1.549821e-01, 1.705257e-01,
1.000000e+00	8.310476e-01, 1.426778e+00, 4.954316e-01, 5.715871e-01, 1.158355e+00, 6.220782e-01, 2.755924e-01, 4.187609e-01, 8.187144e-01, 5.693879e-01, 7.245122e-01, 7.519098e-01, 6.032779e-01, 7.831783e-01, 7.586009e-01, 1.309999e-02, 1.703249e+00, 1.121487e+00, 1.425577e-01, 1.535803e-01,
1.200000e+00	7.149873e-01, 1.586672e+00, 3.839169e-01, 4.503186e-01, 1.152832e+00, 4.844861e-01, 1.971268e-01, 2.587077e-01, 7.461032e-01, 5.970870e-01, 8.154333e-01, 9.087743e-01, 6.175028e-01, 7.388262e-01, 6.896315e-01, 6.777904e-03, 2.100076e+00, 1.178102e+00, 1.118252e-01, 1.710358e-01,
1.400000e+00	8.318992e-01, 1.421305e+00, 2.874454e-01, 3.306237e-01, 1.014887e+00, 3.389703e-01, 1.180137e-01, 2.077171e-01, 7.638235e-01, 5.573429e-01, 7.449542e-01, 7.975803e-01, 3.912897e-01, 7.658160e-01, 6.561120e-01, 5.123121e-03, 2.029474e+00, 1.396203e+00, 9.585160e-02, 2.031793e-01,
1.600000e+00	7.418193e-01, 1.940183e+00, 1.823106e-01, 2.321090e-01, 1.422619e+00, 3.326707e-01, 7.979906e-02, 1.251045e-01, 9.151934e-01, 3.615990e-01, 7.300655e-01, 8.773275e-01, 3.609467e-01, 7.255901e-01, 6.615783e-01, 2.789676e-03, 1.724264e+00, 1.538683e+00, 8.409871e-02, 2.140562e-01,
1.800000e+00	8.324534e-01, 1.940527e+00, 1.420173e-01, 2.973149e-01, 1.272882e+00, 2.391529e-01, 5.191181e-02, 9.377713e-02, 8.109763e-01, 4.397914e-01, 8.524175e-01, 7.134092e-01, 2.726921e-01, 8.773025e-01, 6.791949e-01, 1.642158e-03, 2.240651e+00, 1.374970e+00, 5.694999e-02, 2.379474e-01,
2.000000e+00	5.834522e-01, 2.422500e+00, 1.432767e-01, 3.021768e-01, 1.293709e+00, 2.386460e-01, 3.729621e-02, 6.029667e-02, 8.365419e-01, 2.346338e-01, 8.308307e-01, 8.375801e-01, 2.727684e-01, 8.404232e-01, 6.043169e-01, 1.077714e-03, 1.999651e+00, 1.450143e+00, 5.276546e-02, 2.984203e-01,
0.000000e+00	1.166206e+00, 1.966925e+00, 4.436916e-01, 8.874720e-01, 1.708096e+00, 3.183154e-01, 1.039367e+00, 7.980869e-01, 2.464935e+00, 2.949845e+00, 1.746710e+00, 8.673577e-01, 2.194683e+00, 1.525507e+00, 4.399646e-01, 4.896529e-01, 2.291187e+00, 1.723727e+00, 2.466404e+00, 1.365310e+00,
2.000000e-01	9.053670e-01, 1.824342e+00, 5.239956e-01, 8.977312e-01, 1.563578e+00, 2.673399e-01, 6.049551e-01, 7.507226e-01, 1.568853e+00, 2.193556e+00, 1.425084e+00, 3.536182e-01, 1.877048e+00, 1.221304e+00, 3.409655e-01, 7.864608e-01, 2.569768e+00, 1.839659e+00, 1.681108e+00, 9.400377e-01,
4.000000e-01	8.129261e-01, 1.460123e+00, 5.613145e-01, 8.726970e-01, 1.216243e+00, 1.242775e-01, 4.378849e-01, 5.446429e-01, 1.064571e+00, 1.710108e+00, 1.016797e+00, 2.833229e-01, 1.680291e+00, 1.257229e+00, 2.646700e-01, 7.310748e-01, 2.391257e+00, 1.619958e+00, 1.519322e+00, 6.082451e-01,
6.000000e-01	7.699414e-01, 1.065926e+00, 5.278745e-01, 5.402453e-01, 1.614826e+00, 1.187754e-01, 2.946196e-01, 3.670829e-01, 1.178825e+00, 1.220117e+00, 1.094172e+00, 2.077302e-01, 1.889956e+00, 1.028754e+00, 1.356655e-01, 8.259308e-01, 2.006556e+00, 1.548529e+00, 1.215493e+00, 3.169908e-01,
8.000000e-01	8.330311e-01, 9.404497e-01, 5.532455e-01, 3.643845e-01, 1.438807e+00, 1.045741e-01, 1.723244e-01, 2.228679e-01, 1.000424e+00, 8.203376e-01, 8.150451e-01, 2.749082e-01, 1.686329e+00, 8.837776e-01, 2.285496e-01, 9.876505e-01, 2.098744e+00, 1.406249e+00, 9.617003e-01, 2.474499e-01,
1.000000e+00	7.723475e-01, 1.313879e+00, 4.080809e-01, 3.110889e-01, 1.535685e+00, 7.368784e-02, 1.451545e-01, 1.998411e-01, 9.000725e-01, 7.493213e-01, 8.417414e-01, 4.028742e-01, 1.836322e+00, 8.845801e-01, 2.468344e-01, 1.185580e+00, 1.778609e+00, 1.732353e+00, 7.168338e-01, 1.531724e-01,
1.200000e+00	8.111559e-01, 1.569105e+00, 2.593707e-01, 2.172576e-01, 1.379105e+00, 5.272718e-02, 9.968180e-02, 1.201244e-01, 8.258939e-01, 4.991188e-01, 8.264591e-01, 5.017729e-01, 1.430937e+00, 8.750167e-01, 4.056009e-01, 1.010861e+00, 1.732029e+00, 1.402148e+00, 6.244376e-01, 1.391727e-01,
1.400000e+00	7.876149e-01, 1.855233e+00, 2.582565e-01, 2.235695e-01, 1.237376e+00, 3.685250e-02, 5.668324e-02, 7.835147e-02, 9.417395e-01, 3.614292e-01, 7.056486e-01, 7.135836e-01, 1.456484e+00, 5.795128e-01, 3.927672e-01, 1.005340e+00, 2.391704e+00, 1.574933e+00, 4.487783e-01, 1.671539e-01,
1.600000e+00	8.158280e-01, 1.724831e+00, 1.985895e-01, 1.830529e-01, 1.465043e+00, 4.020166e-02, 4.131058e-02, 5.218063e-02, 7.486442e-01, 3.137858e-01, 7.081578e-01, 7.959642e-01, 1.269549e+00, 7.949134e-01, 4.704170e-01, 1.092918e+00, 1.943127e+00, 1.411128e+00, 4.336883e-01, 1.796357e-01,
1.800000e+00	6.565184e-01, 1.805203e+00, 1.481337e-01, 1.844932e-01, 1.425053e+00, 4.643891e-02, 2.671161e-02, 4.078719e-02, 8.489754e-01, 2.752013e-01, 7.683049e-01, 9.410447e-01, 1.371966e+00, 7.492890e-01, 4.408807e-01, 1.139603e+00, 1.811558e+00, 1.648232e+00, 2.717705e-01, 1.915779e-01,
2.000000e+00	8.126972e-01, 1.907117e+00, 1.543700e-01, 1.875307e-01, 1.270168e+00, 3.956425e-02, 1.369876e-02, 2.870165e-02, 8.859247e-01, 2.173748e-01, 7.879005e-01, 9.771735e-01, 1.289813e+00, 8.531784e-01, 5.734095e-01, 8.386189e-01, 1.936347e+00, 1.353114e+00, 2.363001e-01, 2.349812e-01,
0.000000e+00	2.401724e+00, 1.508734e+00, 8.660912e-01, 2.524686e+00, 4.652087e-01, 8.047799e-01, 8.030236e-01, 2.326847e+00, 2.048328e+00, 1.909837e+00, 1.424169e+00, 1.532925e+00, 8.899772e-01, 1.645530e+00, 1.882615e+00, 1.222410e+00, 1.306371e+00, 1.495144e+00, 5.446372e-01, 2.029331e+00,
2.000000e-01	1.813160e+00, 1.449335e+00, 8.994477e-01, 1.843231e+00, 4.085137e-01, 9.466955e-01, 7.491993e-01, 1.847946e+00, 1.392078e+00, 1.882632e+00, 8.535236e-01, 1.029368e+00, 5.779576e-01, 1.051795e+00, 1.336933e+00, 1.269530e+00, 1.578568e+00, 1.107940e+00, 5.046535e-01, 1.503028e+00,
4.000000e-01	1.083020e+00, 1.018561e+00, 6.809215e-01, 1.359180e+00, 3.299114e-01, 1.067106e+00, 1.017141e+00, 1.757516e+00, 1.054479e+00, 1.672191e+00, 5.303429e-01, 4.812626e-01, 4.738229e-01, 8.005868e-01, 1.016757e+00, 7.051478e-01, 1.720504e+00, 1.207377e+00, 3.855088e-01, 7.552058e-01,
6.000000e-01	6.140350e-01, 7.913391e-01, 5.337860e-01, 1.347362e+00, 3.857666e-01, 9.800629e-01, 9.200785e-01, 1.500785e+00, 6.258588e-01, 1.307273e+00, 2.557170e-01, 3.214041e-01, 5.470630e-01, 9.386464e-01, 9.387888e-01, 5.585488e-01, 1.682701e+00, 1.347238e+00, 5.588905e-01, 5.241424e-01,
8.000000e-01	4.380364e-01, 8.293536e-01, 2.985960e-01, 1.420263e+00, 2.850860e-01, 6.619794e-01, 7.329002e-01, 9.178386e-01, 6.062783e-01, 1.161385e+00, 2.361165e-01, 2.373819e-01, 7.643503e-01, 7.198082e-01, 8.175474e-01, 2.570594e-01, 1.587612e+00, 1.366805e+00, 5.131499e-01, 3.501104e-01,
1.000000e+00	4.112665e-01, 6.664256e-01, 1.802648e-01, 1.231461e+00, 3.346614e-01, 6.986756e-01, 5.015296e-01, 7.430971e-01, 5.900646e-01, 1.249076e+00, 2.198114e-01, 2.253887e-01, 8.847597e-01, 8.318045e-01, 7.600443e-01, 2.133451e-01, 1.811893e+00, 1.322741e+00, 3.664888e-01, 1.916602e-01,
1.200000e+00	4.508006e-01, 7.287005e-01, 1.048470e-01, 1.320457e+00, 4.960137e-01, 6.299106e-01, 3.360686e-01, 4.518654e-01, 5.835786e-01, 8.653386e-01, 1.824654e-01, 2.914160e-01, 8.793360e-01, 6.576775e-01, 7.009393e-01, 1.066936e-01, 2.040280e+00, 1.469124e+00, 3.197630e-01, 1.338779e-01,
1.400000e+00	6.604205e-01, 9.793420e-01, 1.000806e-01, 1.105272e+00, 4.925476e-01, 5.602803e-01, 1.801624e-01, 3.189185e-01, 6.834198e-01, 6.829943e-01, 2.313765e-01, 4.750170e-01, 9.322198e-01, 8.489123e-01, 7.102933e-01, 9.146202e-02, 2.073377e+00, 1.346500e+00, 2.712375e-01, 9.202554e-02,
1.600000e+00	6.525608e-01, 1.204806e+00, 8.426298e-02, 8.551078e-01, 8.058004e-01, 4.025291e-01, 1.072366e-01, 1.990862e-01, 7.876343e-01, 5.911607e-01, 2.539212e-01, 6.147412e-01, 8.898381e-01, 8.658072e-01, 7.100110e-01, 5.063608e-02, 1.938319e+00, 1.568094e+00, 2.683773e-01, 7.838193e-02,
1.800000e+00	6.839440e-01, 1.575165e+00, 5.745503e-02, 9.628834e-01, 7.213515e-01, 3.651309e-01, 8.709258e-02, 1.579636e-01, 6.501810e-01, 4.213572e-01, 3.334794e-01, 5.997780e-01, 8.212801e-01, 8.125590e-01, 7.672653e-01, 3.244757e-02, 1.939984e+00, 1.509947e+00, 1.931310e-01, 7.133325e-02,
2.000000e+00	7.125205e-01, 1.562423e+00, 7.664341e-02, 8.727582e-01, 7.884517e-01, 3.315054e-01, 5.776526e-02, 1.343341e-01, 7.216636e-01, 4.558186e-01, 5.084831e-01, 7.808270e-01, 6.634498e-01, 8.563431e-01, 6.622921e-01, 2.033139e-02, 1.979778e+00, 1.652018e+00, 1.347086e-01, 1.040417e-01,
0.000000e+00	2.090971e+00, 3.112463e-01, 1.859541e+00, 1.086243e+00, 2.286634e+00, 1.462767e+00, 2.367349e+00, 2.180100e+00, 7.722526e-01, 3.048102e+00, 2.695669e-01, 8.906497e-01, 1.036656e-01, 1.882222e+00, 1.524167e+00, 2.098267e-01, 1.059693e+00, 1.037165e+00, 2.178765e+00, 3.561074e+00,
2.000000e-01	1.255489e+00, 2.554867e-01, 1.019837e+00, 1.206572e+00, 2.726200e+00, 1.264330e+00, 1.722631e+00, 2.197996e+00, 4.646900e-01, 2.375303e+00, 2.387267e-01, 7.809838e-01, 2.631908e-01, 1.446566e+00, 1.293797e+00, 1.628944e-01, 1.285378e+00, 1.140959e+00, 1.507641e+00, 1.748026e+00,
4.000000e-01	6.398688e-01, 1.756334e-01, 6.303745e-01, 1.154716e+00, 2.088117e+00, 1.278944e+00, 1.311845e+00, 1.625310e+00, 3.129215e-01, 2.329900e+00, 2.711097e-01, 3.785024e-01, 4.837280e-01, 1.015064e+00, 1.056818e+00, 1.024544e-01, 1.124164e+00, 1.239699e+00, 1.514924e+00, 9.081872e-01,
6.000000e-01	4.046757e-01, 1.458278e-01, 3.744698e-01, 1.313334e+00, 1.433669e+00, 9.201111e-01, 7.278728e-01, 1.541499e+00, 2.084689e-01, 1.523623e+00, 2.585522e-01, 2.664621e-01, 6.170802e-01, 8.205120e-01, 9.413597e-01, 5.573248e-02, 1.375393e+00, 1.232851e+00, 1.266191e+00, 5.127886e-01,
8.000000e-01	3.872106e-01, 1.316255e-01, 2.486597e-01, 1.048937e+00, 1.146346e+00, 1.096774e+00, 4.599774e-01, 9.386314e-01, 2.218097e-01, 1.497768e+00, 2.211206e-01, 1.320875e-01, 8.035669e-01, 7.214081e-01, 7.499801e-01, 3.630736e-02, 1.500623e+00, 1.293836e+00, 1.024634e+00, 2.354443e-01,
1.000000e+00	3.684307e-01, 1.428064e-01, 1.762173e-01, 1.204522e+00, 1.038257e+00, 9.319309e-01, 3.574584e-01, 7.378645e-01, 3.682486e-01, 1.132666e+00, 2.590185e-01, 1.181650e-01, 8.841446e-01, 6.860398e-01, 7.797369e-01, 1.648196e-02, 1.639555e+00, 1.498727e+00, 9.011549e-01, 1.855983e-01,
1.200000e+00	4.804522e-01, 3.107941e-01, 1.073432e-01, 9.907376e-01, 8.632885e-01, 6.611668e-01, 2.026567e-01, 4.639225e-01, 5.782913e-01, 1.096797e+00, 2.594394e-01, 1.746073e-01, 9.450302e-01, 8.871475e-01, 5.953536e-01, 1.280095e-02, 1.840327e+00, 1.553021e+00, 8.391699e-01, 1.370760e-01,
1.400000e+00	5.806483e-01, 5.273520e-01, 8.663530e-02, 9.059395e-01, 7.530858e-01, 5.430368e-01, 1.752262e-01, 3.225622e-01, 5.676286e-01, 7.643640e-01, 3.504629e-01, 3.275232e-01, 1.104475e+00, 8.176416e-01, 6.502577e-01, 7.488835e-03, 1.884568e+00, 1.297435e+00, 7.498803e-01, 1.143654e-01,
1.600000e+00	6.608581e-01, 8.028325e-01, 5.683417e-02, 8.807151e-01, 8.510155e-01, 4.660613e-01, 1.032553e-01, 2.289891e-01, 7.957800e-01, 7.498799e-01, 5.052972e-01, 3.838854e-01, 9.084322e-01, 8.181178e-01, 7.716044e-01, 5.163012e-03, 1.727729e+00, 1.642054e+00, 5.314293e-01, 1.027541e-01,
1.800000e+00	6.226228e-01, 9.375955e-01, 5.977589e-02, 7.316860e-01, 8.953880e-01, 3.280749e-01, 7.429748e-02, 1.521672e-01, 6.796875e-01, 6.304429e-01, 5.172061e-01, 5.842782e-01, 1.131202e+00, 8.893998e-01, 7.016378e-01, 3.721114e-03, 1.778987e+00, 1.459507e+00, 3.683721e-01, 1.305555e-01,
2.000000e+00	7.620501e-01, 1.359617e+00, 5.383193e-02, 7.122213e-01, 8.794043e-01, 3.626305e-01, 4.872249e-02, 1.089613e-01, 6.409637e-01, 4.388187e-01, 4.468865e-01, 6.426199e-01, 1.015032e+00, 6.536895e-01, 5.993693e-01, 2.051017e-03, 1.938228e+00, 1.540539e+00, 3.099944e-01, 1.689003e-01,
0.000000e+00	2.654399e+00, 1.179810e+00, 3.768456e-01, 1.366870e+00, 4.864821e-01, 3.048878e-01, 2.270203e+00, 2.299724e+00, 8.407765e-01, 1.585307e-01, 6.615358e-01, 8.130731e-01, 2.128458e+00, 1.492787e+00, 2.252699e+00, 1.760753e+00, 1.378252e+00, 1.311553e+00, 3.057960e+00, 1.201561e+00,
2.000000e-01	1.902992e+00, 1.142346e+00, 2.552475e-01, 1.564282e+00, 3.866012e-01, 6.128673e-01, 2.029552e+00, 1.861253e+00, 8.023036e-01, 6.879280e-01, 4.721597e-01, 8.925271e-01, 2.127893e+00, 1.129087e+00, 1.863110e+00, 1.643495e+00, 1.454678e+00, 1.205527e+00, 2.302246e+00, 7.132380e-01,
4.000000e-01	9.977875e-01, 1.204651e+00, 1.878150e-01, 1.809288e+00, 3.459586e-01, 8.554385e-01, 2.003576e+00, 1.636065e+00, 7.203967e-01, 8.179270e-01, 2.736430e-01, 8.534673e-01, 1.448964e+00, 1.203097e+00, 1.372707e+00, 1.528018e+00, 1.587705e+00, 8.506623e-01, 1.923064e+00, 5.631222e-01,
6.000000e-01	7.600690e-01, 1.205256e+00, 1.676830e-01, 1.454026e+00, 2.637528e-01, 8.549476e-01, 1.890132e+00, 1.220225e+00, 6.884170e-01, 9.153865e-01, 1.945193e-01, 6.824076e-01, 1.564493e+00, 9.553976e-01, 1.177542e+00, 1.278473e+00, 1.471373e+00, 1.046078e+00, 1.434557e+00, 5.000946e-01,
8.000000e-01	6.371701e-01, 1.300687e+00, 1.000018e-01, 1.227919e+00, 2.319489e-01, 9.333615e-01, 1.458430e+00, 7.807982e-01, 5.882359e-01, 1.112633e+00, 1.576044e-01, 5.431486e-01, 1.775668e+00, 8.232666e-01, 9.029147e-01, 1.251996e+00, 1.749631e+00, 1.022312e+00, 9.998365e-01, 3.678840e-01,
1.000000e+00	4.598391e-01, 1.377635e+00, 7.081668e-02, 1.371830e+00, 2.442675e-01, 8.861797e-01, 1.194557e+00, 6.297264e-01, 6.358251e-01, 8.935629e-01, 1.545209e-01, 4.610554e-01, 1.434831e+00, 8.410220e-01, 8.751581e-01, 1.180845e+00, 1.912052e+00, 1.245637e+00, 1.163873e+00, 2.648879e-01,
1.200000e+00	7.065984e-01, 1.231554e+00, 5.715617e-02, 1.421139e+00, 3.052104e-01, 8.135566e-01, 8.566123e-01, 3.378562e-01, 5.251288e-01, 8.506274e-01, 1.176042e-01, 5.223167e-01, 1.697773e+00, 7.926489e-01, 8.448217e-01, 1.028463e+00, 1.992563e+00, 1.346617e+00, 9.335404e-01, 1.866389e-01,
1.400000e+00	6.827237e-01, 1.328229e+00, 5.094901e-02, 1.080619e+00, 4.139872e-01, 6.411781e-01, 5.790561e-01, 2.617917e-01, 6.654044e-01, 8.084402e-01, 1.435774e-01, 6.036727e-01, 1.621955e+00, 9.113919e-01, 7.942587e-01, 1.165407e+00, 2.096864e+00, 1.407385e+00, 6.066266e-01, 1.557158e-01,
1.600000e+00	6.815613e-01, 1.758981e+00, 4.554834e-02, 1.077943e+00, 5.479191e-01, 4.512967e-01, 3.758143e-01, 2.160176e-01, 7.263742e-01, 5.617805e-01, 1.433279e-01, 6.400427e-01, 1.393995e+00, 9.896161e-01, 7.344174e-01, 1.095244e+00, 2.004188e+00, 1.434239e+00, 5.601058e-01, 1.313257e-01,
1.800000e+00	7.472602e-01, 1.688665e+00, 5.472486e-02, 1.293343e+00, 6.143614e-01, 4.178796e-01, 2.603413e-01, 1.289618e-01, 7.341452e-01, 5.519695e-01, 2.228319e-01, 8.815089e-01, 1.295816e+00, 9.007603e-01, 6.868228e-01, 1.097985e+00, 1.807970e+00, 1.451432e+00, 4.634527e-01, 8.683632e-02,
2.000000e+00	5.901252e-01, 1.763229e+00, 7.361823e-02, 1.076880e+00, 7.890098e-01, 3.598630e-01, 1.249859e-01, 9.732791e-02, 7.840794e-01, 4.536091e-01, 2.346922e-01, 8.648853e-01, 1.407109e+00, 8.597431e-01, 6.135981e-01, 8.753976e-01, 1.977044e+00, 1.738412e+00, 3.750513e-01, 6.561307e-02,
0.000000e+00	1.698570e+00, 1.233510e+00, 2.258459e+00, 2.855309e+00, 1.629721e+00, 2.165060e+00, 2.826904e+00, 2.362370e+00, 2.570605e-01, 5.901630e-01, 1.547244e+00, 1.241066e+00, 1.455512e+00, 6.994858e-01, 2.031096e+00, 1.559237e+00, 1.806198e+00, 1.189459e+00, 2.723874e+00, 6.351233e-01,
2.000000e-01	9.625008e-01, 1.342859e+00, 1.631744e+00, 1.823252e+00, 1.938912e+00, 2.173054e+00, 2.292649e+00, 1.956111e+00, 1.723526e-01, 8.495383e-01, 1.011560e+00, 1.012022e+00, 1.554815e+00, 4.853840e-01, 1.512746e+00, 1.348856e+00, 1.877667e+00, 7.928977e-01, 2.208286e+00, 3.584332e-01,
4.000000e-01	6.636025e-01, 1.313944e+00, 8.288591e-01, 1.583219e+00, 1.195900e+00, 1.648687e+00, 1.553063e+00, 1.828304e+00, 8.590024e-02, 9.930522e-01, 6.302013e-01, 8.341768e-01, 1.370256e+00, 5.445787e-01, 1.041258e+00, 1.259725e+00, 1.929125e+00, 7.264665e-01, 2.036236e+00, 2.452920e-01,
6.000000e-01	3.722883e-01, 1.549769e+00, 5.902024e-01, 1.257892e+00, 9.443335e-01, 1.544869e+00, 1.895990e+00, 1.409863e+00, 6.371342e-02, 9.110002e-01, 3.883630e-01, 6.886341e-01, 1.381894e+00, 7.192127e-01, 1.119939e+00, 9.892595e-01, 1.982961e+00, 9.420629e-01, 1.670325e+00, 1.939737e-01,
8.000000e-01	3.587228e-01, 1.289909e+00, 3.248127e-01, 1.404099e+00, 8.745773e-01, 1.637034e+00, 1.458966e+00, 9.815085e-01, 3.372714e-02, 1.066896e+00, 2.157140e-01, 5.269564e-01, 1.342569e+00, 8.139436e-01, 9.407383e-01, 1.025217e+00, 2.147954e+00, 1.065123e+00, 1.688937e+00, 1.460936e-01,
1.000000e+00	4.351825e-01, 1.361150e+00, 2.258469e-01, 1.415615e+00, 5.918380e-01, 1.304424e+00, 1.141192e+00, 6.691840e-01, 5.111754e-02, 8.922919e-01, 1.727084e-01, 5.021449e-01, 1.678930e+00, 8.189937e-01, 9.359863e-01, 9.342028e-01, 1.995502e+00, 1.338444e+00, 1.141471e+00, 1.035971e-01,
1.200000e+00	5.581385e-01, 1.108501e+00, 1.639893e-01, 1.288603e+00, 5.790678e-01, 8.887641e-01, 7.082892e-01, 4.442797e-01, 1.599760e-01, 9.094190e-01, 1.330505e-01, 4.242365e-01, 1.292440e+00, 8.309449e-01, 6.658614e-01, 1.071701e+00, 2.102850e+00, 1.364474e+00, 1.299112e+00, 9.376209e-02,
1.400000e+00	6.529084e-01, 1.163843e+00, 9.293064e-02, 1.308885e+00, 4.646845e-01, 7.950620e-01, 4.544508e-01, 3.293140e-01, 3.140364e-01, 8.268410e-01, 1.302543e-01, 5.507628e-01, 1.306336e+00, 8.151418e-01, 6.625040e-01, 1.109929e+00, 1.889715e+00, 1.473953e+00, 1.291325e+00, 7.235253e-02,
1.600000e+00	6.235784e-01, 1.403801e+00, 4.913486e-02, 1.264072e+00, 4.441847e-01, 6.825407e-01, 3.929412e-01, 2.025158e-01, 5.057442e-01, 5.762854e-01, 1.326181e-01, 6.672535e-01, 1.314993e+00, 8.366715e-01, 6.700611e-01, 8.450421e-01, 2.163275e+00, 1.636852e+00, 9.000132e-01, 6.260071e-02,
1.800000e+00	5.609427e-01, 1.606888e+00, 4.574705e-02, 1.143397e+00, 5.254037e-01, 4.745608e-01, 2.484183e-01, 1.482807e-01, 7.963018e-01, 4.980803e-01, 1.739409e-01, 7.891231e-01, 1.141818e+00, 8.943439e-01, 7.212894e-01, 9.985752e-01, 2.109360e+00, 1.529812e+00, 7.922461e-01, 5.142398e-02,
2.000000e+00	6.726157e-01, 1.871903e+00, 4.038426e-02, 1.169985e+00, 5.611859e-01, 4.176554e-01, 1.509743e-01, 1.056130e-01, 6.575669e-01, 4.233861e-01, 2.240702e-01, 8.264282e-01, 1.511445e+00, 8.372576e-01, 6.890741e-01, 8.557124e-01, 1.715580e+00, 1.358220e+00, 4.877026e-01, 6.151932e-02,
0.000000e+00	1.661998e+00, 2.871920e+00, 2.336393e+00, 5.175565e-01, 9.873819e-01, 1.188856e+00, 2.113091e+00, 2.558869e+00, 2.800158e+00, 1.943319e+00, 9.737023e-02, 2.566874e+00, 1.039069e+00, 2.399231e+00, 1.547780e+00, 1.332085e-01, 1.212682e+00, 2.626697e+00, 2.207543e+00, 2.097982e+00,
2.000000e-01	1.015629e+00, 1.990692e+00, 1.632842e+00, 5.433845e-01, 8.254644e-01, 1.075402e+00, 1.347253e+00, 2.732072e+00, 1.633783e+00, 1.622331e+00, 3.499272e-01, 1.289001e+00, 1.112893e+00, 1.504681e+00, 1.226418e+00, 8.092133e-02, 1.467303e+00, 1.861774e+00, 1.892946e+00, 1.258762e+00,
4.000000e-01	6.277242e-01, 1.615725e+00, 1.223584e+00, 4.688886e-01, 9.302740e-01, 1.020996e+00, 1.146509e+00, 1.881367e+00, 1.030251e+00, 1.360204e+00, 6.253271e-01, 1.081252e+00, 8.399499e-01, 8.476466e-01, 7.905396e-01, 4.847820e-02, 1.382267e+00, 1.924759e+00, 1.599896e+00, 5.983666e-01,
6.000000e-01	4.267188e-01, 1.488442e+00, 8.581397e-01, 4.469368e-01, 1.026269e+00, 8.604398e-01, 7.435716e-01, 1.460117e+00, 8.923538e-01, 1.217882e+00, 5.716315e-01, 6.374902e-01, 8.780611e-01, 8.475026e-01, 7.167840e-01, 3.551797e-02, 1.770233e+00, 1.494581e+00, 1.279637e+00, 3.385313e-01,
8.000000e-01	2.918716e-01, 1.332283e+00, 6.147192e-01, 4.279657e-01, 1.080456e+00, 6.652041e-01, 5.386898e-01, 8.978683e-01, 7.200859e-01, 1.046171e+00, 7.504402e-01, 4.668693e-01, 1.038730e+00, 7.973495e-01, 6.890147e-01, 2.390493e-02, 1.454844e+00, 1.367434e+00, 9.239544e-01, 2.285001e-01,
1.000000e+00	3.555207e-01, 1.273738e+00, 4.128235e-01, 4.779191e-01, 1.108454e+00, 4.790013e-01, 3.565462e-01, 6.699821e-01, 7.688400e-01, 8.956581e-01, 7.164878e-01, 5.869171e-01, 1.037456e+00, 8.135583e-01, 6.985338e-01, 1.320922e-02, 1.874178e+00, 1.734525e+00, 7.865893e-01, 1.279534e-01,
1.200000e+00	4.481566e-01, 1.593558e+00, 2.653842e-01, 3.825647e-01, 1.027316e+00, 3.511766e-01, 2.136985e-01, 4.818177e-01, 8.242137e-01, 6.495448e-01, 7.811575e-01, 6.668380e-01, 1.325361e+00, 8.142570e-01, 5.861016e-01, 8.171775e-03, 1.888848e+00, 1.688474e+00, 6.503887e-01, 1.212886e-01,
1.400000e+00	5.343802e-01, 1.667797e+00, 2.058563e-01, 4.854851e-01, 1.112626e+00, 3.103554e-01, 1.468220e-01, 3.375940e-01, 8.354987e-01, 5.078459e-01, 6.156049e-01, 6.355145e-01, 9.528554e-01, 7.597679e-01, 5.426327e-01, 4.871367e-03, 1.713258e+00, 1.363315e+00, 5.191624e-01, 1.476989e-01,
1.600000e+00	6.522725e-01, 1.699833e+00, 1.767732e-01, 3.786699e-01, 1.012675e+00, 2.262269e-01, 1.063152e-01, 2.229495e-01, 9.078360e-01, 4.454400e-01, 8.343913e-01, 7.755769e-01, 1.147446e+00, 7.456851e-01, 6.010128e-01, 4.282978e-03, 1.497763e+00, 1.576562e+00, 3.561757e-01, 1.882014e-01,
1.800000e+00	8.858119e-01, 1.899455e+00, 1.315285e-01, 4.236131e-01, 1.030526e+00, 2.148130e-01, 6.480813e-02, 1.440203e-01, 7.219672e-01, 4.059171e-01, 7.566078e-01, 7.736947e-01, 8.990092e-01, 9.002318e-01, 6.768161e-01, 2.749804e-03, 2.125991e+00, 1.624340e+00, 3.283745e-01, 2.255840e-01,
2.000000e+00	6.723522e-01, 1.972344e+00, 1.101289e-01, 3.878312e-01, 1.000047e+00, 1.867711e-01, 3.791056e-02, 1.099764e-01, 7.435109e-01, 3.254763e-01, 6.846379e-01, 8.274190e-01, 7.323057e-01, 7.416924e-01, 5.847797e-01, 1.657461e-03, 2.322482e+00, 1.406843e+00, 2.604346e-01, 2.570339e-01,
0.000000e+00	2.489216e+00, 1.426012e-01, 1.024145e+00, 1.747509e+00, 9.823579e-01, 2.417387e+00, 1.464639e+00, 1.128418e+00, 3.552851e-01, 1.085779e+00, 4.792025e-01, 9.790884e-01, 2.883358e+00, 4.717665e-01, 1.591505e+00, 1.824360e+00, 2.521314e-01, 5.888350e-01, 1.566484e+00, 2.269157e+00,
2.000000e-01	1.867978e+00, 2.209649e-01, 6.243591e-01, 1.995167e+00, 9.827340e-01, 2.289324e+00, 1.354461e+00, 1.190055e+00, 2.455043e-01, 1.423530e+00, 3.342853e-01, 5.594231e-01, 2.612992e+00, 3.209946e-01, 1.418828e+00, 1.571419e+00, 2.230717e-01, 4.570902e-01, 1.903409e+00, 1.455996e+00,
4.000000e-01	1.209027e+00, 2.739370e-01, 4.002738e-01, 1.728764e+00, 7.509803e-01, 2.059059e+00, 1.403816e+00, 6.554118e-01, 1.321946e-01, 1.286081e+00, 1.694136e-01, 3.888914e-01, 2.633639e+00, 4.615569e-01, 9.849065e-01, 1.320722e+00, 1.565364e-01, 3.938216e-01, 1.315619e+00, 1.011089e+00,
6.000000e-01	9.509643e-01, 3.142970e-01, 2.792140e-01, 1.258545e+00, 6.278197e-01, 1.956789e+00, 1.224498e+00, 5.299736e-01, 7.930593e-02, 1.114202e+00, 1.137198e-01, 3.102047e-01, 2.370141e+00, 6.187158e-01, 9.203985e-01, 1.486376e+00, 1.193684e-01, 4.748462e-01, 1.535197e+00, 6.551271e-01,
8.000000e-01	8.634047e-01, 3.688155e-01, 1.732070e-01, 1.178037e+00, 5.007483e-01, 1.474098e+00, 7.556734e-01, 3.577704e-01, 4.788875e-02, 1.238786e+00, 1.030518e-01, 2.811055e-01, 1.764251e+00, 7.077137e-01, 8.330453e-01, 1.272103e+00, 8.980180e-02, 6.904041e-01, 1.508731e+00, 5.301913e-01,
1.000000e+00	8.207883e-01, 4.833107e-01, 9.310108e-02, 1.413882e+00, 4.264027e-01, 1.262925e+00, 4.704025e-01, 2.746803e-01, 5.023593e-02, 1.031177e+00, 1.046353e-01, 3.316081e-01, 1.431980e+00, 7.103522e-01, 7.352464e-01, 9.833862e-01, 6.648254e-02, 6.706519e-01, 1.288896e+00, 4.945382e-01,
1.200000e+00	8.331835e-01, 7.595106e-01, 6.282308e-02, 1.324756e+00, 3.273745e-01, 8.768917e-01, 3.498768e-01, 2.100020e-01, 1.711678e-01, 7.825188e-01, 1.375193e-01, 4.185585e-01, 1.429092e+00, 6.987150e-01, 7.612368e-01, 9.577406e-01, 4.962742e-02, 5.605862e-01, 1.047130e+00, 3.683767e-01,
1.400000e+00	7.359580e-01, 8.647546e-01, 2.888865e-02, 1.223233e+00, 2.812834e-01, 8.376276e-01, 2.191312e-01, 1.446291e-01, 2.781749e-01, 7.399609e-01, 1.536452e-01, 4.999255e-01, 1.541569e+00, 7.562526e-01, 7.234292e-01, 1.098188e+00, 4.257748e-02, 6.184806e-01, 1.028662e+00, 4.055747e-01,
1.600000e+00	6.225259e-01, 1.232366e+00, 1.953362e-02, 1.170871e+00, 3.003229e-01, 5.157419e-01, 1.525085e-01, 8.639604e-02, 5.677104e-01, 6.003479e-01, 1.712585e-01, 6.066547e-01, 1.309434e+00, 8.088589e-01, 7.483214e-01, 1.029925e+00, 3.151591e-02, 3.837747e-01, 7.970570e-01, 3.479487e-01,
1.800000e+00	7.723260e-01, 1.497653e+00, 2.492267e-02, 1.145670e+00, 4.091823e-01, 4.699785e-01, 1.187698e-01, 6.816631e-02, 6.364056e-01, 4.907633e-01, 2.249112e-01, 7.491532e-01, 1.501853e+00, 8.659693e-01, 6.490942e-01, 8.538296e-01, 2.609822e-02, 3.074275e-01, 5.491389e-01, 3.800003e-01,
2.000000e+00	7.459580e-01, 1.745285e+00, 2.549148e-02, 7.766099e-01, 5.506372e-01, 4.705499e-01, 8.643789e-02, 4.248248e-02, 6.875598e-01, 4.617814e-01, 3.338639e-01, 6.941215e-01, 1.407706e+00, 7.775310e-01, 7.198068e-01, 1.017487e+00, 1.873261e-02, 1.785474e-01, 4.514345e-01, 4.446112e-01,
0.000000e+00	1.389548e+00, 6.316100e-01, 1.851872e+00, 2.114908e+00, 1.041815e+00, 8.816676e-01, 2.502574e+00, 8.466368e-01, 8.695412e-01, 1.342717e+00, 1.623585e+00, 1.608946e+00, 2.482166e+00, 8.469952e-01, 1.432114e+00, 8.042341e-01, 1.642409e-01, 7.969219e-01, 2.414614e-01, 9.066773e-01,
2.000000e-01	1.220046e+00, 5.677174e-01, 1.176116e+00, 2.099980e+00, 8.532648e-01, 1.047876e+00, 1.768580e+00, 1.058696e+00, 5.485026e-01, 1.290323e+00, 8.157420e-01, 9.872029e-01, 1.911630e+00, 7.368904e-01, 1.349696e+00, 9.159831e-01, 1.597210e-01, 7.663336e-01, 3.891831e-01, 5.892059e-01,
4.000000e-01	8.821690e-01, 5.558943e-01, 6.910465e-01, 1.686633e+00, 7.674133e-01, 1.292425e+00, 1.384548e+00, 1.084160e+00, 4.113993e-01, 1.394387e+00, 6.212642e-01, 6.473300e-01, 2.123058e+00, 7.584077e-01, 1.194325e+00, 1.089537e+00, 1.221017e-01, 6.952191e-01, 3.886706e-01, 4.731600e-01,
6.000000e-01	5.441162e-01, 4.597470e-01, 4.267444e-01, 1.599855e+00, 5.837483e-01, 1.141570e+00, 1.099807e+00, 9.563852e-01, 2.218889e-01, 1.406362e+00, 4.319658e-01, 4.482404e-01, 1.759305e+00, 8.639153e-01, 9.063870e-01, 1.026455e+00, 9.421421e-02, 4.764650e-01, 4.304044e-01, 4.378861e-01,
8.000000e-01	5.432959e-01, 4.613429e-01, 2.820166e-01, 1.584703e+00, 5.191309e-01, 1.036508e+00, 7.521747e-01, 6.134358e-01, 2.313189e-01, 1.166849e+00, 2.817609e-01, 2.991427e-01, 1.363995e+00, 7.523773e-01, 9.036458e-01, 9.595163e-01, 6.829867e-02, 4.432867e-01, 4.654184e-01, 3.606767e-01,
1.000000e+00	8.356831e-01, 5.120825e-01, 1.697540e-01, 1.439221e+00, 4.503429e-01, 8.320632e-01, 4.950748e-01, 4.833369e-01, 4.365183e-01, 1.028727e+00, 1.928031e-01, 3.453803e-01, 1.869183e+00, 7.259974e-01, 7.839716e-01, 9.241826e-01, 5.580067e-02, 4.180702e-01, 5.505444e-01, 4.347965e-01,
1.200000e+00	7.041884e-01, 6.647421e-01, 1.031391e-01, 1.252202e+00, 4.541577e-01, 7.164111e-01, 3.413692e-01, 3.360312e-01, 4.596916e-01, 9.030777e-01, 1.475769e-01, 3.434852e-01, 1.678533e+00, 7.203318e-01, 9.041983e-01, 9.948427e-01, 3.818070e-02, 4.683740e-01, 3.710820e-01, 3.524587e-01,
1.400000e+00	7.600066e-01, 9.979661e-01, 7.635746e-02, 1.309776e+00, 4.679578e-01, 6.514440e-01, 2.237627e-01, 2.049773e-01, 6.503868e-01, 7.818257e-01, 1.424897e-01, 4.811366e-01, 1.352589e+00, 8.836287e-01, 7.327239e-01, 1.007796e+00, 3.505230e-02, 3.699838e-01, 3.957137e-01, 3.225477e-01,
1.600000e+00	6.248892e-01, 1.297942e+00, 5.167620e-02, 1.005727e+00, 6.071409e-01, 6.286818e-01, 1.416666e-01, 1.321050e-01, 7.074111e-01, 5.552749e-01, 1.365721e-01, 5.017714e-01, 1.386687e+00, 7.794057e-01, 7.790913e-01, 1.042139e+00, 2.572607e-02, 2.888170e-01, 2.961090e-01, 3.391359e-01,
1.800000e+00	7.493189e-01, 1.038279e+00, 5.340763e-02, 9.152229e-01, 6.434481e-01, 3.498429e-01, 9.187847e-02, 9.985191e-02, 6.589642e-01, 5.617727e-01, 2.580636e-01, 5.978435e-01, 1.239544e+00, 7.183056e-01, 6.069869e-01, 8.796656e-01, 1.868328e-02, 1.907563e-01, 2.139379e-01, 3.348020e-01,
2.000000e+00	5.701268e-01, 1.530205e+00, 5.770995e-02, 8.980199e-01, 7.208318e-01, 3.478295e-01, 8.604473e-02, 6.050085e-02, 7.093172e-01, 4.794160e-01, 3.149373e-01, 8.290540e-01, 1.425349e+00, 7.430251e-01, 6.653802e-01, 1.010107e+00, 1.826665e-02, 1.410143e-01, 2.042771e-01, 3.859840e-01,
0.000000e+00	1.095731e+00, 1.821302e+00, 3.773088e+00, 2.292470e+00, 1.367660e+00, 2.063091e+00, 1.645403e-01, 1.216653e+00, 2.623271e+00, 1.563095e+00, 1.091344e+00, 7.212959e-01, 2.090240e+00, 2.877829e+00, 2.021292e+00, 1.425775e+00, 1.749983e+00, 7.397026e-01, 2.831488e+00, 2.207213e+00,
2.000000e-01	7.386276e-01, 1.414727e+00, 2.004756e+00, 1.833627e+00, 1.379834e+00, 2.088804e+00, 4.645661e-01, 1.337470e+00, 1.594431e+00, 1.710974e+00, 8.448951e-01, 3.236317e-01, 2.495093e+00, 1.826524e+00, 1.072262e+00, 1.440744e+00, 2.194719e+00, 6.455486e-01, 1.963981e+00, 1.204070e+00,
4.000000e-01	4.600599e-01, 1.080121e+00, 1.497411e+00, 1.178253e+00, 1.111403e+00, 1.555365e+00, 8.550453e-01, 8.602987e-01, 8.396903e-01, 1.908398e+00, 4.515369e-01, 1.882601e-01, 1.764049e+00, 8.554994e-01, 1.014863e+00, 1.153711e+00, 1.989373e+00, 7.978585e-01, 1.992180e+00, 6.003310e-01,
6.000000e-01	4.358845e-01, 7.896207e-01, 1.100191e+00, 9.640125e-01, 1.177906e+00, 1.297227e+00, 7.746291e-01, 6.238712e-01, 7.032588e-01, 1.520474e+00, 4.411330e-01, 1.262496e-01, 1.993435e+00, 9.113078e-01, 7.288345e-01, 1.134991e+00, 1.918385e+00, 1.043155e+00, 1.634867e+00, 3.373318e-01,
8.000000e-01	5.586300e-01, 9.345109e-01, 5.511615e-01, 6.915096e-01, 1.114969e+00, 1.005725e+00, 7.463061e-01, 5.349880e-01, 4.680800e-01, 1.080342e+00, 5.460777e-01, 1.305555e-01, 1.732636e+00, 8.063058e-01, 6.418258e-01, 1.003749e+00, 1.778414e+00, 1.227824e+00, 1.337656e+00, 2.561111e-01,
1.000000e+00	6.894124e-01, 7.938905e-01, 4.151768e-01, 5.390311e-01, 8.122486e-01, 8.097038e-01, 3.928681e-01, 3.715667e-01, 5.282413e-01, 6.227340e-01, 6.350192e-01, 2.256092e-01, 1.621705e+00, 8.172526e-01, 7.317927e-01, 9.066810e-01, 2.176129e+00, 1.355995e+00, 1.354744e+00, 1.953245e-01,
1.200000e+00	6.315864e-01, 1.297792e+00, 2.824901e-01, 6.420199e-01, 8.659001e-01, 5.789223e-01, 2.862022e-01, 2.602783e-01, 5.089316e-01, 7.686655e-01, 6.406693e-01, 4.048120e-01, 1.488442e+00, 9.080643e-01, 7.014237e-01, 1.047981e+00, 1.937090e+00, 1.463715e+00, 9.841877e-01, 2.182960e-01,
1.400000e+00	6.157118e-01, 1.262784e+00, 1.388680e-01, 5.191518e-01, 7.694891e-01, 5.716848e-01, 1.752537e-01, 1.572612e-01, 8.058328e-01, 6.686620e-01, 6.270623e-01, 6.001814e-01, 1.303291e+00, 6.474706e-01, 6.172648e-01, 1.069458e+00, 2.179519e+00, 1.405590e+00, 7.749543e-01, 2.462785e-01,
1.600000e+00	7.152303e-01, 1.734565e+00, 1.198616e-01, 5.049772e-01, 1.008579e+00, 4.439867e-01, 1.343499e-01, 1.168559e-01, 6.627998e-01, 6.275551e-01, 7.835696e-01, 5.174260e-01, 1.555227e+00, 8.823327e-01, 7.340771e-01, 9.698358e-01, 2.052161e+00, 1.321400e+00, 6.065623e-01, 3.185382e-01,
1.800000e+00	7.374102e-01, 1.902149e+00, 8.988312e-02, 5.237293e-01, 1.070436e+00, 3.267083e-01, 9.664547e-02, 7.163717e-02, 7.353672e-01, 5.036574e-01, 7.710012e-01, 5.911070e-01, 1.384939e+00, 7.613816e-01, 6.849022e-01, 1.023786e+00, 1.843840e+00, 1.253813e+00, 6.372692e-01, 2.805804e-01,
2.000000e+00	7.076058e-01, 1.606658e+00, 9.745758e-02, 4.547204e-01, 1.052807e+00, 2.762466e-01, 7.080684e-02, 5.182775e-02, 7.251150e-01, 4.176988e-01, 6.715911e-01, 7.534581e-01, 1.500769e+00, 7.378405e-01, 7.369122e-01, 1.139715e+00, 2.140704e+00, 1.434092e+00, 3.785844e-01, 3.009551e-01,
0.000000e+00	3.346609e+00, 8.326002e-01, 1.384143e-01, 3.157245e-01, 1.681828e+00, 3.187016e+00, 9.553838e-01, 2.125034e+00, 2.277194e+00, 2.365283e+00, 1.178825e+00, 1.951966e+00, 1.547762e+00, 1.327842e+00, 6.583310e-01, 1.467506e+00, 1.077606e+00, 1.791231e+00, 1.760147e+00, 1.180196e+00,
2.000000e-01	1.747583e+00, 7.025467e-01, 3.652170e-01, 5.011667e-01, 1.960676e+00, 2.454743e+00, 8.979294e-01, 2.079224e+00, 1.215905e+00, 1.771861e+00, 1.114473e+00, 1.046175e+00, 1.291988e+00, 9.948416e-01, 4.534944e-01, 1.346278e+00, 1.276702e+00, 1.551263e+00, 1.443886e+00, 6.683229e-01,
4.000000e-01	1.132515e+00, 5.408107e-01, 3.121971e-01, 7.063697e-01, 1.611892e+00, 1.864616e+00, 1.112721e+00, 1.584265e+00, 7.175498e-01, 1.462670e+00, 9.662900e-01, 7.218098e-01, 1.328796e+00, 7.154514e-01, 3.555570e-01, 1.115789e+00, 1.279456e+00, 1.679508e+00, 1.827041e+00, 4.423702e-01,
6.000000e-01	7.488593e-01, 6.965504e-01, 2.002568e-01, 9.900709e-01, 1.613034e+00, 1.182959e+00, 1.099975e+00, 9.154706e-01, 4.966663e-01, 1.114443e+00, 9.076835e-01, 4.652991e-01, 1.020975e+00, 8.421664e-01, 4.832726e-01, 9.872538e-01, 1.425429e+00, 1.609409e+00, 1.369509e+00, 2.801715e-01,
8.000000e-01	7.415678e-01, 7.156984e-01, 1.400830e-01, 1.214673e+00, 1.422082e+00, 8.336978e-01, 8.100527e-01, 6.165650e-01, 3.562511e-01, 7.086116e-01, 5.850393e-01, 5.051944e-01, 1.169885e+00, 6.786453e-01, 6.151210e-01, 9.831258e-01, 1.428927e+00, 1.473689e+00, 1.179180e+00, 2.326077e-01,
1.000000e+00	6.881725e-01, 1.178539e+00, 7.777996e-02, 1.068116e+00, 1.444305e+00, 6.482612e-01, 6.717413e-01, 3.410085e-01, 4.640378e-01, 6.295935e-01, 5.794680e-01, 8.103625e-01, 1.100897e+00, 9.227290e-01, 5.745216e-01, 9.352599e-01, 1.743685e+00, 1.632837e+00, 8.301198e-01, 1.807210e-01,
1.200000e+00	6.838732e-01, 1.247949e+00, 5.799423e-02, 1.081249e+00, 1.210116e+00, 5.278933e-01, 4.700363e-01, 3.559143e-01, 5.935871e-01, 5.761273e-01, 5.153012e-01, 7.336688e-01, 1.214275e+00, 6.943581e-01, 6.073261e-01, 9.427726e-01, 1.789389e+00, 1.688730e+00, 8.162989e-01, 1.396487e-01,
1.400000e+00	7.084069e-01, 1.400375e+00, 5.182900e-02, 1.139934e+00, 1.333636e+00, 4.995537e-01, 2.861780e-01, 2.082976e-01, 7.470482e-01, 3.985341e-01, 4.580066e-01, 6.538200e-01, 1.540511e+00, 7.747928e-01, 7.255811e-01, 8.082342e-01, 1.535961e+00, 1.448836e+00, 7.141227e-01, 1.369216e-01,
1.600000e+00	7.642330e-01, 1.446558e+00, 5.301533e-02, 1.109960e+00, 1.200383e+00, 3.491883e-01, 1.555037e-01, 1.255978e-01, 7.659573e-01, 3.527601e-01, 4.098208e-01, 7.030790e-01, 1.334634e+00, 7.521477e-01, 4.979406e-01, 7.511273e-01, 1.745734e+00, 1.395337e+00, 4.802164e-01, 9.453836e-02,
1.800000e+00	7.178282e-01, 1.978033e+00, 4.884187e-02, 8.118727e-01, 1.477197e+00, 3.053906e-01, 1.269921e-01, 1.124905e-01, 7.665955e-01, 2.732609e-01, 4.347742e-01, 8.659392e-01, 1.199845e+00, 8.923690e-01, 6.281518e-01, 5.975534e-01, 1.884545e+00, 1.532808e+00, 3.427643e-01, 9.107440e-02,
2.000000e+00	7.160980e-01, 1.936838e+00, 6.579371e-02, 9.226086e-01, 9.927346e-01, 2.620014e-01, 8.278663e-02, 6.832654e-02, 6.692313e-01, 2.545244e-01, 3.792378e-01, 7.753217e-01, 1.043655e+00, 9.152530e-01, 6.204326e-01, 4.141373e-01, 1.600791e+00, 1.478113e+00, 2.853017e-01, 8.606463e-02,
0.000000e+00	1.543501e+00, 7.048255e-01, 1.052643e+00, 1.270459e+00, 2.187844e+00, 1.864751e+00, 1.337778e+00, 1.595033e+00, 6.015018e-02, 1.967936e+00, 1.335284e+00, 2.442252e+00, 1.004946e+00, 1.455599e+00, 2.232705e+00, 1.289691e+00, 1.407901e+00, 1.418679e+00, 2.702808e+00, 2.436729e+00,
2.000000e-01	9.566176e-01, 7.213889e-01, 8.823475e-01, 1.250885e+00, 1.546228e+00, 1.815298e+00, 8.310358e-01, 1.655039e+00, 3.283092e-02, 2.007978e+00, 7.303247e-01, 1.614114e+00, 1.130889e+00, 9.766800e-01, 2.123647e+00, 9.746144e-01, 1.646492e+00, 1.180709e+00, 2.118550e+00, 1.585729e+00,
4.000000e-01	5.679835e-01, 4.763986e-01, 4.147613e-01, 1.508050e+00, 1.093675e+00, 1.693099e+00, 1.377369e+00, 1.409735e+00, 2.380962e-02, 1.746565e+00, 5.515751e-01, 1.065628e+00, 1.310758e+00, 7.873317e-01, 1.542321e+00, 1.280112e+00, 1.615087e+00, 1.499629e+00, 1.870664e+00, 9.343934e-01,
6.000000e-01	3.178829e-01, 3.803433e-01, 2.662097e-01, 1.163959e+00, 9.319285e-01, 1.872801e+00, 1.277506e+00, 1.673555e+00, 1.528795e-02, 1.701691e+00, 4.017226e-01, 6.883537e-01, 1.090268e+00, 8.452571e-01, 1.427520e+00, 8.522562e-01, 2.061835e+00, 1.534011e+00, 1.599953e+00, 5.563184e-01,
8.000000e-01	2.420008e-01, 3.244699e-01, 1.496816e-01, 1.179532e+00, 8.275417e-01, 1.522843e+00, 1.269730e+00, 1.409701e+00, 9.253114e-03, 1.587818e+00, 3.316256e-01, 3.803976e-01, 1.185522e+00, 7.240482e-01, 1.147368e+00, 7.721383e-01, 2.036225e+00, 1.398677e+00, 1.628446e+00, 2.972138e-01,
1.000000e+00	1.892581e-01, 2.403929e-01, 9.390981e-02, 1.256472e+00, 7.303434e-01, 1.093292e+00, 7.516174e-01, 1.034090e+00, 8.948666e-03, 1.526143e+00, 2.580317e-01, 2.338582e-01, 1.146251e+00, 7.703919e-01, 8.691891e-01, 5.685253e-01, 1.807350e+00, 1.284772e+00, 1.367214e+00, 1.941121e-01,
1.200000e+00	3.422894e-01, 3.007411e-01, 6.873980e-02, 1.257639e+00, 5.692270e-01, 1.184417e+00, 5.737694e-01, 7.173875e-01, 3.872546e-02, 1.116152e+00, 2.106579e-01, 1.676843e-01, 1.324880e+00, 7.899383e-01, 8.948799e-01, 3.690264e-01, 2.084591e+00, 1.569127e+00, 1.152060e+00, 1.389637e-01,
1.400000e+00	4.373534e-01, 3.402257e-01, 4.614059e-02, 1.303657e+00, 4.547170e-01, 9.383901e-01, 3.235862e-01, 4.516706e-01, 1.688137e-01, 1.109843e+00, 2.156771e-01, 2.399074e-01, 1.259716e+00, 7.356451e-01, 8.572620e-01, 2.531677e-01, 1.856111e+00, 1.316604e+00, 9.738625e-01, 8.864298e-02,
1.600000e+00	4.476312e-01, 5.325872e-01, 2.371474e-02, 1.121449e+00, 3.616749e-01, 7.953681e-01, 2.546902e-01, 3.275479e-01, 3.629166e-01, 9.107351e-01, 2.317212e-01, 3.216963e-01, 1.169535e+00, 6.890021e-01, 8.949924e-01, 1.558273e-01, 1.672070e+00, 1.602725e+00, 1.003005e+00, 6.865524e-02,
1.800000e+00	6.162084e-01, 8.524409e-01, 2.088081e-02, 9.550042e-01, 4.203866e-01, 6.792308e-01, 1.510931e-01, 2.592528e-01, 4.619493e-01, 8.165778e-01, 2.451695e-01, 4.289745e-01, 1.403406e+00, 7.722972e-01, 7.777920e-01, 9.699515e-02, 1.668526e+00, 1.625490e+00, 8.147461e-01, 5.415225e-02,
2.000000e+00	5.551909e-01, 1.105661e+00, 1.587051e-02, 1.113175e+00, 3.485830e-01, 5.692127e-01, 1.043924e-01, 1.684253e-01, 5.820499e-01, 6.296757e-01, 3.461800e-01, 4.630486e-01, 1.291383e+00, 8.230879e-01, 7.329924e-01, 5.251499e-02, 1.956917e+00, 1.621970e+00, 6.148721e-01, 6.348823e-02,
0.000000e+00	2.030546e+00, 1.927145e+00, 2.620146e+00, 1.781909e+00, 1.278019e+00, 1.581952e+00, 1.466296e+00, 1.570775e-01, 9.740366e-01, 2.808037e+00, 2.133660e+00, 6.770649e-01, 2.752892e+00, 5.999643e-01, 1.798831e+00, 1.990115e+00, 1.561415e+00, 1.745569e+00, 5.534054e-01, 1.894733e+00,
2.000000e-01	1.795212e+00, 1.498026e+00, 2.195416e+00, 1.072922e+00, 7.214843e-01, 1.512060e+00, 1.285752e+00, 4.856095e-01, 7.142530e-01, 2.470108e+00, 1.435040e+00, 3.915934e-01, 2.845935e+00, 3.829584e-01, 1.638495e+00, 1.568004e+00, 1.538329e+00, 1.743099e+00, 5.810448e-01, 1.170152e+00,
4.000000e-01	1.578133e+00, 1.112408e+00, 1.277323e+00, 7.407524e-01, 7.044487e-01, 1.720552e+00, 1.423510e+00, 7.025875e-01, 3.675654e-01, 2.021806e+00, 8.252393e-01, 2.800279e-01, 2.280794e+00, 2.390991e-01, 1.199765e+00, 1.391219e+00, 1.709071e+00, 1.547466e+00, 7.212959e-01, 7.155321e-01,
6.000000e-01	9.853469e-01, 7.482367e-01, 6.768468e-01, 9.224079e-01, 6.610213e-01, 1.486070e+00, 9.366625e-01, 9.844997e-01, 2.170122e-01, 1.691999e+00, 9.149482e-01, 1.599246e-01, 2.118912e+00, 5.077773e-01, 1.092971e+00, 1.128733e+00, 1.883712e+00, 1.485267e+00, 7.737298e-01, 4.309457e-01,
8.000000e-01	8.283299e-01, 6.906927e-01, 5.087499e-01, 8.617994e-01, 5.026621e-01, 1.118261e+00, 8.337116e-01, 6.333624e-01, 2.060485e-01, 1.222055e+00, 7.671894e-01, 9.272598e-02, 1.677597e+00, 6.585341e-01, 9.405885e-01, 1.077097e+00, 1.645153e+00, 1.500681e+00, 7.117238e-01, 2.825480e-01,
1.000000e+00	8.119185e-01, 5.409098e-01, 2.799382e-01, 1.241194e+00, 4.014432e-01, 8.211571e-01, 7.410538e-01, 4.555631e-01, 1.599034e-01, 1.445054e+00, 5.701679e-01, 7.429187e-02, 1.751707e+00, 6.044576e-01, 6.449976e-01, 1.187489e+00, 1.856546e+00, 1.515530e+00, 6.358710e-01, 1.500114e-01,
1.200000e+00	7.168379e-01, 5.700693e-01, 2.282917e-01, 1.140282e+00, 3.211599e-01, 8.620858e-01, 5.848106e-01, 2.276050e-01, 3.522076e-01, 9.691774e-01, 4.982025e-01, 1.311475e-01, 1.462497e+00, 7.488173e-01, 8.390190e-01, 9.745842e-01, 1.679762e+00, 1.505179e+00, 5.747732e-01, 1.084654e-01,
1.400000e+00	7.635142e-01, 6.346361e-01, 1.247748e-01, 1.233121e+00, 3.888984e-01, 7.500937e-01, 3.128871e-01, 2.086063e-01, 4.919041e-01, 9.291766e-01, 5.058310e-01, 1.956016e-01, 1.942761e+00, 7.998465e-01, 7.254377e-01, 1.017144e+00, 2.153339e+00, 1.399385e+00, 5.745744e-01, 1.091936e-01,
1.600000e+00	7.398457e-01, 1.007558e+00, 7.429034e-02, 1.278933e+00, 5.251662e-01, 4.922109e-01, 1.778120e-01, 1.388835e-01, 7.376997e-01, 8.069574e-01, 3.633781e-01, 3.357155e-01, 1.742920e+00, 6.834693e-01, 7.099795e-01, 9.608088e-01, 1.887557e+00, 1.512725e+00, 3.714760e-01, 8.759834e-02,
1.800000e+00	6.973797e-01, 1.028868e+00, 7.041304e-02, 9.862163e-01, 5.631406e-01, 5.624992e-01, 1.706497e-01, 9.457507e-02, 7.086305e-01, 7.003526e-01, 4.002020e-01, 5.002883e-01, 1.632774e+00, 8.169074e-01, 7.181154e-01, 1.179496e+00, 2.063702e+00, 1.560453e+00, 2.855599e-01, 8.766888e-02,
2.000000e+00	5.728249e-01, 1.144123e+00, 6.723285e-02, 1.049844e+00, 5.842807e-01, 3.327538e-01, 1.117390e-01, 6.131682e-02, 7.949008e-01, 5.410969e-01, 5.015301e-01, 6.170836e-01, 1.372378e+00, 8.054948e-01, 7.004830e-01, 7.743414e-01, 1.720909e+00, 1.576623e+00, 2.374792e-01, 8.168090e-02,
0.000000e+00	2.043619e+00, 1.547640e+00, 9.002264e-01, 1.950804e+00, 3.695158e+00, 1.138987e+00, 2.009430e+00, 2.094954e+00, 1.226082e+00, 4.207753e-01, 1.052975e+00, 1.221819e+00, 6.706049e-01, 9.230563e-01, 3.161811e+00, 1.442908e+00, 2.505853e-01, 1.918847e+00, 2.492308e-01, 2.885619e+00,
2.000000e-01	1.163880e+00, 1.619204e+00, 7.070008e-01, 1.652738e+00, 2.729789e+00, 1.168854e+00, 1.590267e+00, 1.509730e+00, 8.083685e-01, 7.376658e-01, 4.009351e-01, 9.593559e-01, 4.032208e-01, 4.556122e-01, 2.097965e+00, 8.375068e-01, 2.284275e-01, 1.603971e+00, 3.200185e-01, 1.467015e+00,
4.000000e-01	7.009632e-01, 1.404017e+00, 4.673907e-01, 1.434299e+00, 1.981834e+00, 1.151091e+00, 1.407227e+00, 1.564352e+00, 4.368941e-01, 1.279948e+00, 3.138600e-01, 8.153211e-01, 3.287043e-01, 6.194631e-01, 1.698811e+00, 5.967960e-01, 1.871733e-01, 1.105568e+00, 4.067263e-01, 8.515062e-01,
6.000000e-01	3.654620e-01, 1.354566e+00, 2.521185e-01, 1.263381e+00, 1.686337e+00, 1.465129e+00, 1.163861e+00, 1.691779e+00, 2.900589e-01, 1.314255e+00, 2.721431e-01, 5.696315e-01, 4.577793e-01, 5.607527e-01, 1.370621e+00, 3.176629e-01, 1.295598e-01, 8.240318e-01, 4.932830e-01, 7.096372e-01,
8.000000e-01	3.296143e-01, 1.303291e+00, 1.889674e-01, 1.524373e+00, 1.071723e+00, 1.453660e+00, 6.017949e-01, 1.137308e+00, 1.987341e-01, 1.408907e+00, 1.954246e-01, 4.315977e-01, 6.672376e-01, 8.044325e-01, 1.103437e+00, 2.122276e-01, 1.157333e-01, 6.778108e-01, 5.857259e-01, 4.188408e-01,
1.000000e+00	3.545948e-01, 1.068771e+00, 1.170748e-01, 1.332244e+00, 1.113494e+00, 1.164950e+00, 4.487584e-01, 8.272097e-01, 1.299845e-01, 1.329922e+00, 1.451298e-01, 2.855259e-01, 7.832083e-01, 8.376490e-01, 9.077876e-01, 1.222135e-01, 8.905883e-02, 4.871341e-01, 6.364952e-01, 4.339855e-01,
1.200000e+00	4.241176e-01, 8.551082e-01, 6.930140e-02, 1.231073e+00, 7.218002e-01, 1.171696e+00, 2.993658e-01, 6.305141e-01, 1.248821e-01, 1.126756e+00, 1.733627e-01, 2.731643e-01, 7.432378e-01, 7.832255e-01, 8.671463e-01, 8.199549e-02, 5.335931e-02, 3.266913e-01, 6.880847e-01, 4.265857e-01,
1.400000e+00	5.572409e-01, 8.600147e-01, 3.717436e-02, 1.152919e+00, 5.771011e-01, 1.028215e+00, 2.069156e-01, 5.021529e-01, 2.837643e-01, 9.431377e-01, 1.810427e-01, 3.376055e-01, 8.183783e-01, 8.594103e-01, 7.831120e-01, 5.571476e-02, 4.551794e-02, 3.115206e-01, 6.713216e-01, 3.287695e-01,
1.600000e+00	5.915276e-01, 1.072536e+00, 2.659293e-02, 9.997277e-01, 6.109206e-01, 6.218432e-01, 1.492184e-01, 2.342405e-01, 4.720144e-01, 7.602605e-01, 2.615497e-01, 2.980726e-01, 1.064292e+00, 7.648961e-01, 8.577094e-01, 2.973417e-02, 3.998005e-02, 2.472755e-01, 5.050460e-01, 3.401285e-01,
1.800000e+00	6.503291e-01, 1.219252e+00, 1.725373e-02, 9.200010e-01, 4.840303e-01, 6.699080e-01, 6.903964e-02, 1.837025e-01, 5.374373e-01, 7.066095e-01, 3.271226e-01, 4.414931e-01, 1.004465e+00, 8.702683e-01, 6.845997e-01, 1.975931e-02, 3.168224e-02, 1.559866e-01, 4.005352e-01, 3.375617e-01,
2.000000e+00	6.009057e-01, 1.359124e+00, 2.256353e-02, 8.049322e-01, 6.730931e-01, 6.376295e-01, 5.544795e-02, 1.383464e-01, 7.535380e-01, 5.843961e-01, 3.771597e-01, 5.953390e-01, 1.172213e+00, 8.000191e-01, 6.646134e-01, 1.199693e-02, 2.183734e-02, 1.142236e-01, 3.621221e-01, 4.321624e-01,
0.000000e+00	2.012599e-02, 1.563237e+00, 1.895749e+00, 6.544458e-01, 4.692071e-01, 1.153433e+00, 3.238997e+00, 3.029842e+00, 2.667142e+00, 1.307763e+00, 1.273128e-01, 1.435730e+00, 2.000883e+00, 2.761799e+00, 7.113319e-01, 9.696690e-01, 1.748080e+00, 1.925889e+00, 2.645919e-01, 2.309609e+00,
2.000000e-01	1.293544e-02, 1.311767e+00, 1.545645e+00, 8.350346e-01, 5.778375e-01, 8.377418e-01, 1.907874e+00, 2.187131e+00, 1.468086e+00, 1.060288e+00, 3.494887e-01, 8.591987e-01, 1.524733e+00, 1.861957e+00, 5.992133e-01, 1.061512e+00, 1.895174e+00, 1.744356e+00, 2.473232e-01, 1.365731e+00,
4.000000e-01	1.211861e-02, 1.213605e+00, 1.154597e+00, 7.550534e-01, 8.576660e-01, 7.481450e-01, 1.370223e+00, 1.648585e+00, 1.307851e+00, 8.286920e-01, 4.438982e-01, 7.857685e-01, 1.479257e+00, 1.063652e+00, 3.712851e-01, 9.990964e-01, 1.794931e+00, 1.795826e+00, 2.104224e-01, 9.505123e-01,
6.000000e-01	7.065374e-02, 1.294326e+00, 9.897579e-01, 1.148747e+00, 1.027411e+00, 4.934810e-01, 1.633967e+00, 9.398193e-01, 1.042306e+00, 6.937061e-01, 3.799788e-01, 8.429216e-01, 1.266840e+00, 8.950097e-01, 3.085557e-01, 1.006705e+00, 1.559260e+00, 1.595706e+00, 2.238009e-01, 3.386168e-01,
8.000000e-01	2.708632e-01, 1.711211e+00, 7.123726e-01, 9.060551e-01, 8.845417e-01, 3.330875e-01, 9.786982e-01, 7.779990e-01, 1.028963e+00, 4.917289e-01, 3.900303e-01, 7.581334e-01, 9.110117e-01, 7.780398e-01, 2.875610e-01, 7.285454e-01, 1.869650e+00, 1.796077e+00, 1.710509e-01, 2.820268e-01,
1.000000e+00	3.884410e-01, 1.618418e+00, 5.226051e-01, 1.227079e+00, 9.657941e-01, 2.024777e-01, 8.025084e-01, 4.866661e-01, 7.960390e-01, 4.150718e-01, 3.274045e-01, 9.370407e-01, 6.796227e-01, 9.106029e-01, 3.904331e-01, 5.059665e-01, 1.721265e+00, 1.564769e+00, 1.130452e-01, 1.563129e-01,
1.200000e+00	5.407454e-01, 1.958848e+00, 3.511061e-01, 1.024519e+00, 1.218677e+00, 2.019953e-01, 4.355601e-01, 2.895684e-01, 7.996386e-01, 2.879175e-01, 3.710240e-01, 7.489881e-01, 6.806212e-01, 7.504960e-01, 4.644021e-01, 3.197119e-01, 1.797909e+00, 1.565358e+00, 1.057134e-01, 8.626762e-02,
1.400000e+00	5.380975e-01, 1.582432e+00, 3.114378e-01, 8.081098e-01, 9.861603e-01, 1.715237e-01, 3.904716e-01, 2.035711e-01, 8.082813e-01, 2.173972e-01, 4.320826e-01, 7.462715e-01, 5.766391e-01, 7.597654e-01, 4.353040e-01, 1.523346e-01, 2.020986e+00, 1.476602e+00, 7.940151e-02, 4.692621e-02,
1.600000e+00	6.269006e-01, 1.943468e+00, 2.372101e-01, 9.682748e-01, 1.166834e+00, 1.232679e-01, 1.865858e-01, 1.334267e-01, 7.710474e-01, 2.257282e-01, 4.214641e-01, 8.333754e-01, 4.208573e-01, 1.001844e+00, 4.112589e-01, 1.206050e-01, 1.764332e+00, 1.839023e+00, 7.163671e-02, 4.107536e-02,
1.800000e+00	6.726588e-01, 2.266654e+00, 1.758662e-01, 6.871043e-01, 1.114250e+00, 9.578597e-02, 1.445870e-01, 9.351082e-02, 8.582674e-01, 1.805970e-01, 5.061982e-01, 7.668819e-01, 3.629040e-01, 8.066617e-01, 4.282700e-01, 5.337766e-02, 1.936904e+00, 1.488901e+00, 4.280965e-02, 4.650582e-02,
2.000000e+00	6.624668e-01, 2.306061e+00, 1.369084e-01, 5.874742e-01, 1.078755e+00, 8.936809e-02, 8.681865e-02, 8.362945e-02, 7.439155e-01, 1.930809e-01, 6.016356e-01, 7.390357e-01, 2.765469e-01, 7.950744e-01, 5.366618e-01, 5.019668e-02, 1.982326e+00, 1.514731e+00, 3.702633e-02, 8.111552e-02,
0.000000e+00	2.249689e+00, 1.243941e-01, 1.306034e-01, 2.031823e+00, 4.643096e-01, 2.114919e+00, 2.754817e+00, 2.751995e+00, 1.207053e+00, 1.997558e+00, 3.362609e-01, 1.229324e+00, 1.421611e+00, 1.049571e+00, 7.790446e-01, 2.057142e+00, 1.848384e+00, 1.953969e+00, 2.012811e+00, 2.218908e+00,
2.000000e-01	1.520421e+00, 1.068760e-01, 1.996139e-01, 1.993182e+00, 4.664189e-01, 1.551721e+00, 2.149597e+00, 2.328599e+00, 7.587787e-01, 1.567179e+00, 1.835739e-01, 6.765327e-01, 1.600527e+00, 8.249488e-01, 8.092753e-01, 2.193808e+00, 1.643695e+00, 1.743029e+00, 1.955555e+00, 1.185920e+00,
4.000000e-01	8.524899e-01, 1.341183e-01, 1.103784e-01, 1.947543e+00, 4.601964e-01, 1.312423e+00, 2.073612e+00, 1.537529e+00, 4.906637e-01, 1.287588e+00, 1.187599e-01, 4.467983e-01, 1.275797e+00, 1.103119e+00, 6.852613e-01, 1.614520e+00, 1.813062e+00, 1.699991e+00, 1.534041e+00, 5.805077e-01,
6.000000e-01	6.467194e-01, 2.164976e-01, 6.366589e-02, 1.563717e+00, 4.477430e-01, 1.111355e+00, 1.909461e+00, 1.021497e+00, 3.740747e-01, 1.105004e+00, 6.941149e-02, 3.696004e-01, 1.191939e+00, 8.421429e-01, 6.734121e-01, 1.356921e+00, 1.779662e+00, 1.624213e+00, 1.527656e+00, 3.245572e-01,
8.000000e-01	6.138106e-01, 3.692264e-01, 5.178094e-02, 1.318941e+00, 3.907501e-01, 8.200204e-01, 1.565584e+00, 8.042350e-01, 5.534011e-01, 8.824586e-01, 5.741815e-02, 4.376506e-01, 1.196423e+00, 8.354311e-01, 7.644920e-01, 1.265408e+00, 1.968007e+00, 1.390088e+00, 1.132453e+00, 2.124969e-01,
1.000000e+00	5.973805e-01, 7.274244e-01, 3.195704e-02, 1.268384e+00, 5.221265e-01, 6.543575e-01, 8.869906e-01, 3.698601e-01, 6.330043e-01, 6.860716e-01, 7.308893e-02, 4.880890e-01, 1.356553e+00, 7.969849e-01, 6.416712e-01, 1.082152e+00, 1.933277e+00, 1.933183e+00, 7.883843e-01, 1.128636e-01,
1.200000e+00	6.394344e-01, 1.078627e+00, 3.488448e-02, 1.403482e+00, 4.842701e-01, 4.993444e-01, 7.506501e-01, 3.953347e-01, 5.875156e-01, 7.126400e-01, 8.449448e-02, 5.792097e-01, 1.334140e+00, 8.330995e-01, 6.008456e-01, 1.086120e+00, 1.712661e+00, 1.583508e+00, 7.889699e-01, 7.643958e-02,
1.400000e+00	6.795287e-01, 1.077068e+00, 3.964997e-02, 1.208831e+00, 7.464912e-01, 3.650611e-01, 5.511082e-01, 2.522970e-01, 5.834213e-01, 4.486557e-01, 9.871558e-02, 8.376514e-01, 1.185359e+00, 8.837707e-01, 6.576347e-01, 9.507484e-01, 1.930884e+00, 1.391008e+00, 5.650743e-01, 5.146818e-02,
1.600000e+00	6.937067e-01, 1.511805e+00, 5.287084e-02, 1.088794e+00, 8.066295e-01, 3.561137e-01, 3.235277e-01, 1.762745e-01, 5.007226e-01, 4.768516e-01, 1.177645e-01, 8.289859e-01, 1.265294e+00, 7.671280e-01, 6.657113e-01, 9.072476e-01, 2.029817e+00, 1.869251e+00, 5.002461e-01, 2.813753e-02,
1.800000e+00	6.972398e-01, 1.787434e+00, 5.062387e-02, 1.208669e+00, 8.550228e-01, 2.129435e-01, 2.600730e-01, 1.152088e-01, 7.316484e-01, 4.262080e-01, 1.739396e-01, 6.187730e-01, 1.306798e+00, 9.150327e-01, 5.507538e-01, 8.042144e-01, 1.937892e+00, 1.664847e+00, 3.414348e-01, 1.901655e-02,
2.000000e+00	6.727846e-01, 1.861543e+00, 4.984301e-02, 1.028421e+00, 9.835027e-01, 2.138144e-01, 1.521959e-01, 7.124043e-02, 7.625843e-01, 4.217446e-01, 2.109732e-01, 8.453894e-01, 1.062839e+00, 9.123587e-01, 5.686814e-01, 6.143895e-01, 1.902214e+00, 1.522477e+00, 2.619591e-01, 2.017588e-02,
0.000000e+00	2.470143e+00, 7.797716e-01, 9.298088e-01, 2.535734e+00, 1.769872e+00, 1.683442e+00, 1.501871e+00, 2.543862e-01, 2.875568e+00, 2.189148e+00, 1.634300e+00, 7.244612e-01, 5.126504e-01, 1.274843e+00, 8.600407e-01, 2.175454e-01, 2.239683e+00, 1.595545e+00, 2.968925e+00, 1.750199e+00,
2.000000e-01	2.157914e+00, 5.429500e-01, 8.585294e-01, 2.120264e+00, 1.904464e+00, 1.170637e+00, 8.415369e-01, 4.679556e-01, 1.813986e+00, 1.646198e+00, 1.000148e+00, 3.488363e-01, 6.328381e-01, 9.645460e-01, 6.212533e-01, 1.058006e-01, 2.598403e+00, 1.714058e+00, 2.415993e+00, 9.664243e-01,
4.000000e-01	1.453320e+00, 4.749748e-01, 8.392281e-01, 1.462952e+00, 1.700319e+00, 9.780220e-01, 6.093353e-01, 3.273235e-01, 1.039859e+00, 1.666529e+00, 5.716019e-01, 3.114850e-01, 6.509626e-01, 9.818581e-01, 4.950165e-01, 6.626672e-02, 2.002808e+00, 1.870331e+00, 1.907814e+00, 7.467861e-01,
6.000000e-01	1.208655e+00, 4.006615e-01, 5.660444e-01, 9.686424e-01, 1.650985e+00, 6.980498e-01, 3.757822e-01, 2.546681e-01, 1.084527e+00, 1.127733e+00, 4.023107e-01, 2.591322e-01, 7.780261e-01, 7.096316e-01, 4.029000e-01, 3.929643e-02, 2.445296e+00, 1.511170e+00, 1.558461e+00, 4.039513e-01,
8.000000e-01	1.141938e+00, 6.633686e-01, 4.247293e-01, 6.880578e-01, 1.482070e+00, 5.331076e-01, 2.318312e-01, 1.675403e-01, 8.311984e-01, 9.141112e-01, 4.725130e-01, 3.756762e-01, 7.803467e-01, 7.241763e-01, 3.905747e-01, 2.475977e-02, 2.086517e+00, 1.495444e+00, 1.382558e+00, 2.312717e-01,
1.000000e+00	8.634366e-01, 9.739459e-01, 3.595519e-01, 5.079583e-01, 1.258093e+00, 4.085032e-01, 1.718920e-01, 1.097216e-01, 7.346053e-01, 6.633408e-01, 7.013905e-01, 4.907624e-01, 9.411484e-01, 6.881351e-01, 4.655135e-01, 1.632134e-02, 2.147770e+00, 1.526045e+00, 9.715951e-01, 1.332327e-01,
1.200000e+00	8.431461e-01, 1.348624e+00, 2.992945e-01, 3.790740e-01, 1.631817e+00, 2.648811e-01, 1.053080e-01, 8.179423e-02, 9.085746e-01, 4.807277e-01, 8.130971e-01, 6.939449e-01, 1.055318e+00, 8.290999e-01, 5.024578e-01, 1.174016e-02, 1.970087e+00, 1.506233e+00, 6.758062e-01, 9.785591e-02,
1.400000e+00	8.117739e-01, 1.590509e+00, 1.658115e-01, 3.048984e-01, 1.514095e+00, 2.147429e-01, 7.690026e-02, 5.145474e-02, 6.869899e-01, 4.259922e-01, 7.629309e-01, 6.167597e-01, 1.148219e+00, 7.204354e-01, 5.572509e-01, 7.407564e-03, 1.854911e+00, 1.573568e+00, 6.818407e-01, 1.231001e-01,
1.600000e+00	7.179400e-01, 1.431856e+00, 1.863267e-01, 3.455417e-01, 1.157889e+00, 1.878523e-01, 4.375784e-02, 3.717163e-02, 6.777126e-01, 2.525078e-01, 7.878027e-01, 8.047248e-01, 9.458144e-01, 7.792106e-01, 5.051877e-01, 3.864217e-03, 2.377095e+00, 1.338633e+00, 4.160180e-01, 1.516558e-01,
1.800000e+00	7.746046e-01, 1.953701e+00, 1.479286e-01, 3.286322e-01, 1.538714e+00, 1.496885e-01, 2.902584e-02, 2.476492e-02, 8.133561e-01, 2.653146e-01, 7.802595e-01, 7.753606e-01, 8.822379e-01, 8.849066e-01, 5.635644e-01, 2.276115e-03, 1.928086e+00, 1.311796e+00, 3.899581e-01, 1.971848e-01,
2.000000e+00	5.607881e-01, 1.763669e+00, 1.010832e-01, 3.175812e-01, 1.439583e+00, 1.269017e-01, 2.063785e-02, 1.569741e-02, 7.270263e-01, 2.262917e-01, 7.768427e-01, 7.594115e-01, 6.204713e-01, 9.239377e-01, 4.277105e-01, 1.863837e-03, 1.907146e+00, 1.521919e+00, 3.465272e-01, 1.840834e-01,
0.000000e+00	1.958149e+00, 3.029105e+00, 1.294991e-01, 7.488518e-01, 1.498570e+00, 1.445461e+00, 6.418606e-01, 1.421606e+00, 2.993539e-01, 7.722666e-01, 1.405716e+00, 2.464195e+00, 5.329945e-01, 1.603912e+00, 5.595885e-01, 2.234780e+00, 5.014191e-01, 3.393182e-01, 2.275801e-01, 1.208195e+00,
2.000000e-01	1.036361e+00, 2.556775e+00, 9.682223e-02, 8.206417e-01, 2.006749e+00, 8.825495e-01, 7.549686e-01, 1.389588e+00, 3.184803e-01, 6.688659e-01, 1.092418e+00, 1.974429e+00, 4.576327e-01, 1.105124e+00, 6.409415e-01, 1.924031e+00, 3.159034e-01, 2.655727e-01, 4.267767e-01, 1.024644e+00,
4.000000e-01	8.003770e-01, 2.545866e+00, 5.977024e-02, 1.017262e+00, 1.499575e+00, 8.066694e-01, 8.911057e-01, 1.044708e+00, 4.507384e-01, 4.978015e-01, 1.009443e+00, 1.092613e+00, 3.441195e-01, 7.661494e-01, 6.250628e-01, 1.137738e+00, 2.772659e-01, 2.219698e-01, 3.995889e-01, 7.797504e-01,
6.000000e-01	7.100030e-01, 2.342739e+00, 4.042261e-02, 8.878071e-01, 1.319052e+00, 6.171335e-01, 8.928655e-01, 8.258802e-01, 5.867510e-01, 3.885193e-01, 6.911229e-01, 1.112177e+00, 3.111065e-01, 1.126262e+00, 6.780709e-01, 8.400874e-01, 2.051843e-01, 1.549517e-01, 2.175326e-01, 5.877484e-01,
8.000000e-01	6.989570e-01, 2.606833e+00, 3.602276e-02, 1.239101e+00, 1.179031e+00, 5.069197e-01, 6.360131e-01, 5.498776e-01, 7.090437e-01, 3.970002e-01, 5.091110e-01, 9.846045e-01, 2.421588e-01, 8.722225e-01, 6.711536e-01, 4.694230e-01, 1.860937e-01, 1.143275e-01, 2.135083e-01, 5.049396e-01,
1.000000e+00	6.925483e-01, 2.030549e+00, 4.353139e-02, 1.075071e+00, 1.234844e+00, 3.348910e-01, 4.212802e-01, 4.066963e-01, 6.897417e-01, 2.969599e-01, 5.638672e-01, 6.886320e-01, 1.698128e-01, 9.190421e-01, 6.591015e-01, 3.139149e-01, 1.394954e-01, 8.395442e-02, 1.709551e-01, 3.938042e-01,
1.200000e+00	6.021336e-01, 1.933677e+00, 5.337059e-02, 1.058755e+00, 1.317940e+00, 2.765182e-01, 2.611711e-01, 2.377319e-01, 7.892526e-01, 3.146424e-01, 4.427361e-01, 9.913816e-01, 1.396502e-01, 8.367100e-01, 5.923058e-01, 2.143447e-01, 9.679699e-02, 6.036134e-02, 1.228149e-01, 3.830938e-01,
1.400000e+00	7.154756e-01, 2.498818e+00, 6.060728e-02, 1.191400e+00, 1.259531e+00, 2.689221e-01, 1.961700e-01, 1.490764e-01, 7.018510e-01, 2.544043e-01, 4.128796e-01, 9.698913e-01, 1.476863e-01, 7.869495e-01, 6.593106e-01, 1.208721e-01, 8.578420e-02, 3.878847e-02, 1.198386e-01, 3.516612e-01,
1.600000e+00	6.854927e-01, 2.073035e+00, 6.327845e-02, 8.430796e-01, 1.248589e+00, 2.269712e-01, 1.200802e-01, 1.036995e-01, 8.083168e-01, 2.962782e-01, 4.220621e-01, 8.817265e-01, 1.016241e-01, 7.895286e-01, 6.330884e-01, 7.654969e-02, 5.882213e-02, 3.890974e-02, 6.958239e-02, 4.216355e-01,
1.800000e+00	7.843727e-01, 2.267234e+00, 8.248225e-02, 7.515871e-01, 1.421692e+00, 1.785016e-01, 6.209870e-02, 7.168791e-02, 8.378995e-01, 2.359847e-01, 5.256002e-01, 7.705973e-01, 9.849000e-02, 9.645634e-01, 6.680559e-01, 4.814450e-02, 5.299601e-02, 2.579857e-02, 6.921097e-02, 3.894985e-01,
2.000000e+00	6.518545e-01, 2.461138e+00, 8.025168e-02, 7.211884e-01, 1.311258e+00, 1.320173e-01, 4.961386e-02, 5.437269e-02, 7.037753e-01, 2.418884e-01, 6.799480e-01, 7.223919e-01, 7.537298e-02, 7.563193e-01, 6.361916e-01, 3.253811e-02, 3.858555e-02, 1.815941e-02, 5.761317e-02, 3.677110e-01,
0.000000e+00	2.039757e+00, 4.864547e-01, 1.136179e+00, 2.632189e+00, 2.100088e+00, 3.852980e-01, 6.398329e-04, 3.121072e+00, 1.636876e+00, 8.636682e-01, 1.737449e+00, 3.155660e+00, 1.528089e+00, 1.000443e+00, 2.462285e+00, 9.594778e-01, 2.127828e-01, 4.460437e-01, 1.298858e+00, 9.617384e-01,
2.000000e-01	1.214666e+00, 5.906194e-01, 1.002132e+00, 1.372693e+00, 2.142660e+00, 6.871736e-01, 3.442383e-01, 2.336535e+00, 1.717163e+00, 1.039899e+00, 8.774019e-01, 1.822324e+00, 1.106568e+00, 9.011664e-01, 2.074065e+00, 9.283745e-01, 1.623312e-01, 3.089835e-01, 1.154417e+00, 6.787501e-01,
4.000000e-01	6.378836e-01, 7.143335e-01, 7.555250e-01, 1.322677e+00, 1.906708e+00, 7.773915e-01, 6.685448e-01, 2.407954e+00, 1.321476e+00, 9.581731e-01, 6.033346e-01, 1.172395e+00, 9.017687e-01, 8.980984e-01, 1.059972e+00, 6.969087e-01, 1.404436e-01, 1.823872e-01, 1.050918e+00, 5.881053e-01,
6.000000e-01	4.609064e-01, 6.253703e-01, 7.298194e-01, 9.237512e-01, 1.723119e+00, 9.823472e-01, 7.599359e-01, 1.338607e+00, 1.058443e+00, 1.058557e+00, 5.976964e-01, 6.736576e-01, 7.592503e-01, 9.042373e-01, 1.022230e+00, 3.676699e-01, 1.149190e-01, 1.823960e-01, 7.630019e-01, 4.138192e-01,
8.000000e-01	2.964850e-01, 7.019526e-01, 5.556115e-01, 9.261526e-01, 1.420553e+00, 7.624344e-01, 4.918712e-01, 1.148837e+00, 7.885020e-01, 9.794689e-01, 5.520658e-01, 7.368856e-01, 9.037000e-01, 9.839724e-01, 5.725603e-01, 2.417574e-01, 8.995348e-02, 2.129646e-01, 6.337737e-01, 4.717502e-01,
1.000000e+00	3.015957e-01, 8.504765e-01, 3.520221e-01, 8.201718e-01, 1.560262e+00, 5.532535e-01, 3.521544e-01, 7.332225e-01, 8.665069e-01, 8.158558e-01, 6.085550e-01, 6.041555e-01, 7.003446e-01, 7.777151e-01, 7.036859e-01, 1.512068e-01, 7.589466e-02, 2.572968e-01, 5.656724e-01, 3.592297e-01,
1.200000e+00	4.929210e-01, 1.125992e+00, 2.153138e-01, 6.411880e-01, 1.472591e+00, 3.969524e-01, 1.795429e-01, 5.639052e-01, 8.088622e-01, 6.248038e-01, 5.718084e-01, 6.499908e-01, 4.398496e-01, 8.474939e-01, 6.163044e-01, 1.029564e-01, 5.065507e-02, 2.384117e-01, 4.435566e-01, 3.465765e-01,
1.400000e+00	6.084064e-01, 1.490889e+00, 2.412660e-01, 6.026525e-01, 1.357645e+00, 3.976406e-01, 1.441633e-01, 4.110776e-01, 9.707798e-01, 5.353609e-01, 5.877411e-01, 8.387037e-01, 5.868366e-01, 9.152487e-01, 5.883249e-01, 5.880933e-02, 3.582252e-02, 1.237096e-01, 3.572955e-01, 3.856512e-01,
1.600000e+00	6.199802e-01, 1.313761e+00, 1.473309e-01, 5.353072e-01, 1.346085e+00, 3.370393e-01, 8.692189e-02, 3.267727e-01, 8.410621e-01, 4.463501e-01, 6.380485e-01, 6.955130e-01, 4.401329e-01, 8.481657e-01, 7.383129e-01, 3.896119e-02, 2.761618e-02, 1.205175e-01, 2.884907e-01, 3.519050e-01,
1.800000e+00	7.236823e-01, 1.825843e+00, 1.669007e-01, 4.494913e-01, 1.134249e+00, 2.499455e-01, 6.713184e-02, 2.007550e-01, 7.288811e-01, 4.437375e-01, 6.619055e-01, 6.907902e-01, 3.757467e-01, 7.541873e-01, 5.393677e-01, 2.341800e-02, 2.157033e-02, 9.354415e-02, 2.347026e-01, 3.718706e-01,
2.000000e+00	6.477033e-01, 1.825687e+00, 1.145536e-01, 4.734901e-01, 1.406571e+00, 2.392886e-01, 4.855582e-02, 1.392051e-01, 8.591292e-01, 2.775920e-01, 8.243463e-01, 9.699358e-01, 2.593195e-01, 9.233400e-01, 5.723253e-01, 1.466401e-02, 1.927838e-02, 5.007495e-02, 1.510349e-01, 3.562716e-01,
0.000000e+00	2.341009e+00, 2.889535e+00, 1.640342e+00, 2.141679e+00, 5.257820e-01, 2.840814e+00, 4.293910e-01, 1.074686e+00, 1.907118e-01, 2.317180e+00, 1.134439e+00, 9.358327e-02, 1.112765e+00, 2.296284e+00, 2.833792e+00, 1.868323e+00, 3.270467e+00, 6.066916e-01, 2.373368e+00, 2.858521e+00,
2.000000e-01	1.517208e+00, 2.069532e+00, 1.173647e+00, 1.600009e+00, 5.473799e-01, 2.688460e+00, 6.975595e-01, 1.084065e+00, 1.025009e-01, 2.177953e+00, 8.548347e-01, 5.195582e-02, 1.148312e+00, 1.059243e+00, 2.021682e+00, 1.772882e+00, 2.516706e+00, 4.352998e-01, 2.014238e+00, 1.684639e+00,
4.000000e-01	8.470277e-01, 1.942486e+00, 7.138793e-01, 1.143295e+00, 4.606793e-01, 2.017300e+00, 9.434340e-01, 1.248866e+00, 7.213919e-02, 2.146715e+00, 6.023187e-01, 3.755979e-02, 1.203407e+00, 1.021832e+00, 1.710115e+00, 1.531952e+00, 2.828092e+00, 5.629188e-01, 1.825003e+00, 1.164231e+00,
6.000000e-01	7.228874e-01, 1.383481e+00, 3.635149e-01, 1.310284e+00, 3.926888e-01, 1.903197e+00, 1.068455e+00, 1.167541e+00, 3.223757e-02, 1.675305e+00, 3.687598e-01, 2.189680e-02, 9.520016e-01, 7.427651e-01, 1.393076e+00, 1.466154e+00, 2.743685e+00, 7.803052e-01, 1.511297e+00, 8.042496e-01,
8.000000e-01	5.150761e-01, 1.207981e+00, 2.666245e-01, 1.130115e+00, 3.078051e-01, 1.985067e+00, 1.188925e+00, 9.161553e-01, 2.501889e-02, 1.876665e+00, 2.533858e-01, 1.183508e-02, 1.109247e+00, 8.486017e-01, 1.227383e+00, 9.765944e-01, 2.564934e+00, 9.018548e-01, 1.579565e+00, 5.577138e-01,
1.000000e+00	5.154772e-01, 1.070372e+00, 1.412570e-01, 1.081675e+00, 2.633626e-01, 1.674904e+00, 1.085362e+00, 7.809278e-01, 1.269319e-02, 1.420455e+00, 2.750816e-01, 1.386396e-02, 1.112207e+00, 8.172412e-01, 1.015399e+00, 1.120486e+00, 2.180792e+00, 1.120511e+00, 1.134522e+00, 4.926216e-01,
1.200000e+00	5.334157e-01, 7.061505e-01, 9.837526e-02, 1.033351e+00, 2.019765e-01, 1.390859e+00, 8.238193e-01, 4.845359e-01, 1.192917e-02, 1.334192e+00, 2.279208e-01, 2.797175e-02, 1.167711e+00, 8.545180e-01, 7.287542e-01, 1.043508e+00, 2.082571e+00, 1.059620e+00, 1.200268e+00, 3.146838e-01,
1.400000e+00	5.941818e-01, 7.469237e-01, 6.184843e-02, 1.033217e+00, 1.480509e-01, 1.201011e+00, 3.870021e-01, 3.543078e-01, 4.054204e-02, 1.281788e+00, 2.171601e-01, 6.674690e-02, 1.055776e+00, 7.216649e-01, 9.799839e-01, 9.258048e-01, 2.313429e+00, 1.501177e+00, 1.175252e+00, 2.801284e-01,
1.600000e+00	6.431461e-01, 7.974604e-01, 3.118888e-02, 1.061859e+00, 1.213582e-01, 9.446644e-01, 3.139345e-01, 2.120899e-01, 1.417939e-01, 8.756042e-01, 1.943299e-01, 1.507128e-01, 1.127759e+00, 7.353594e-01, 8.502601e-01, 7.808211e-01, 2.272119e+00, 1.454960e+00, 1.060897e+00, 2.123192e-01,
1.800000e+00	6.157241e-01, 8.894616e-01, 2.727204e-02, 1.068656e+00, 1.735625e-01, 7.172431e-01, 1.828481e-01, 1.567322e-01, 4.097157e-01, 8.320787e-01, 1.993896e-01, 3.748913e-01, 9.914515e-01, 8.753159e-01, 7.537443e-01, 6.282384e-01, 1.973811e+00, 1.449752e+00, 7.917342e-01, 1.533720e-01,
2.000000e+00	5.581370e-01, 1.053630e+00, 1.774134e-02, 1.028080e+00, 2.485985e-01, 5.519680e-01, 1.423239e-01, 1.087301e-01, 5.002634e-01, 6.177752e-01, 2.628954e-01, 4.784459e-01, 1.235717e+00, 7.384744e-01, 7.075115e-01, 5.889568e-01, 1.736647e+00, 1.468924e+00, 6.327928e-01, 1.318628e-01,
0.000000e+00	2.449029e+00, 2.209200e-01, 1.607504e+00, 2.188042e+00, 1.273520e+00, 5.936379e-01, 1.170844e+00, 1.233084e+00, 8.126241e-01, 2.173984e+00, 1.598976e+00, 2.706849e+00, 2.623863e+00, 2.365693e+00, 2.404606e+00, 1.947846e+00, 9.944331e-01, 3.271016e-01, 1.094843e+00, 1.961642e+00,
2.000000e-01	1.642678e+00, 2.273833e-01, 8.208886e-01, 1.965805e+00, 1.441888e+00, 8.592932e-01, 1.334774e+00, 1.331788e+00, 7.970803e-01, 1.586566e+00, 1.359167e+00, 1.899419e+00, 1.712524e+00, 1.203930e+00, 2.131284e+00, 1.282125e+00, 8.763308e-01, 2.590404e-01, 7.227581e-01, 1.058343e+00,
4.000000e-01	9.923451e-01, 1.243642e-01, 5.311483e-01, 1.727423e+00, 1.221175e+00, 1.081611e+00, 1.205036e+00, 1.352427e+00, 7.193752e-01, 1.877306e+00, 7.694196e-01, 1.372215e+00, 1.785115e+00, 1.163907e+00, 1.597582e+00, 1.209758e+00, 6.916591e-01, 2.472133e-01, 6.785961e-01, 6.774438e-01,
6.000000e-01	5.777494e-01, 1.310893e-01, 3.466831e-01, 1.490984e+00, 7.918046e-01, 8.788535e-01, 1.136422e+00, 1.247825e+00, 5.024153e-01, 2.022015e+00, 4.849443e-01, 7.182545e-01, 1.731002e+00, 8.995470e-01, 1.206541e+00, 1.267294e+00, 5.359634e-01, 4.787904e-01, 5.462946e-01, 5.470106e-01,
8.000000e-01	4.264484e-01, 9.609333e-02, 1.916488e-01, 1.559477e+00, 5.769538e-01, 1.023420e+00, 1.179997e+00, 1.291405e+00, 3.384371e-01, 1.792203e+00, 3.300645e-01, 4.215793e-01, 1.823884e+00, 8.267006e-01, 8.785346e-01, 1.167558e+00, 4.225241e-01, 7.969472e-01, 5.698871e-01, 4.663944e-01,
1.000000e+00	3.307560e-01, 9.688056e-02, 1.621209e-01, 1.380949e+00, 6.476566e-01, 1.051944e+00, 1.144138e+00, 9.423935e-01, 3.927594e-01, 1.316427e+00, 2.632416e-01, 2.404139e-01, 1.509732e+00, 8.920778e-01, 8.693405e-01, 1.172273e+00, 3.053616e-01, 1.006466e+00, 6.999681e-01, 3.369845e-01,
1.200000e+00	4.888942e-01, 1.418361e-01, 1.014037e-01, 1.500224e+00, 3.983891e-01, 9.576954e-01, 9.104905e-01, 6.934458e-01, 4.464261e-01, 1.178217e+00, 2.057016e-01, 1.852093e-01, 1.184637e+00, 8.086784e-01, 8.249915e-01, 1.151709e+00, 2.590349e-01, 1.142794e+00, 5.035433e-01, 3.732695e-01,
1.400000e+00	4.202797e-01, 2.521355e-01, 5.355017e-02, 1.269672e+00, 4.328283e-01, 6.494373e-01, 7.172072e-01, 4.244839e-01, 5.190422e-01, 1.048997e+00, 1.759563e-01, 2.203610e-01, 1.580359e+00, 8.273484e-01, 8.416568e-01, 9.782196e-01, 2.077977e-01, 1.331942e+00, 4.426183e-01, 2.936974e-01,
1.600000e+00	5.894929e-01, 4.760702e-01, 4.526905e-02, 1.068069e+00, 5.187826e-01, 6.856426e-01, 4.746147e-01, 2.554723e-01, 5.807341e-01, 8.506652e-01, 1.954171e-01, 3.410371e-01, 1.338792e+00, 8.587397e-01, 8.459448e-01, 1.054361e+00, 1.161962e-01, 1.278524e+00, 3.619316e-01, 2.775928e-01,
1.800000e+00	6.548833e-01, 9.349229e-01, 3.730640e-02, 1.190466e+00, 6.253001e-01, 5.189510e-01, 3.129725e-01, 1.999716e-01, 4.962275e-01, 7.831463e-01, 1.855961e-01, 4.831947e-01, 1.538309e+00, 7.860343e-01, 6.528942e-01, 1.210083e+00, 1.134264e-01, 1.017548e+00, 3.698525e-01, 2.173586e-01,
2.000000e+00	5.869111e-01, 1.006664e+00, 3.823071e-02, 1.139925e+00, 7.028964e-01, 4.306438e-01, 1.700729e-01, 1.585544e-01, 6.868229e-01, 6.199607e-01, 2.039155e-01, 6.020783e-01, 1.561977e+00, 8.783093e-01, 7.016537e-01, 8.841126e-01, 9.789479e-02, 7.989201e-01, 2.262202e-01, 2.492492e-01,
0.000000e+00	1.426492e+00, 2.468442e+00, 1.389655e+00, 2.883380e+00, 1.778109e+00, 1.772744e-01, 2.497469e+00, 1.017577e-01, 7.331143e-01, 2.286727e+00, 1.244739e+00, 1.414175e+00, 3.884287e-01, 9.617272e-01, 1.409926e+00, 1.786785e+00, 2.402200e+00, 3.060032e+00, 7.975860e-01, 2.039335e+00,
2.000000e-01	1.063623e+00, 2.056074e+00, 8.411072e-01, 2.398358e+00, 1.559575e+00, 3.766227e-01, 1.649418e+00, 5.033853e-01, 7.399100e-01, 1.725187e+00, 7.140021e-01, 6.939957e-01, 2.407738e-01, 5.106659e-01, 1.009354e+00, 1.238749e+00, 2.794278e+00, 2.680770e+00, 7.639962e-01, 1.142853e+00,
4.000000e-01	9.526393e-01, 1.751400e+00, 5.774315e-01, 2.081937e+00, 1.420392e+00, 4.362342e-01, 1.112921e+00, 6.409589e-01, 6.376352e-01, 1.619247e+00, 4.131947e-01, 4.833064e-01, 2.933404e-01, 7.775845e-01, 7.233137e-01, 9.389677e-01, 2.604542e+00, 2.170075e+00, 4.908734e-01, 5.900260e-01,
6.000000e-01	9.949281e-01, 1.234835e+00, 3.299338e-01, 1.945736e+00, 1.204479e+00, 5.076917e-01, 8.081231e-01, 4.077936e-01, 8.592234e-01, 1.621737e+00, 2.653232e-01, 2.790894e-01, 3.197635e-01, 6.861266e-01, 7.326023e-01, 5.714002e-01, 2.185534e+00, 1.643521e+00, 5.279673e-01, 3.300565e-01,
8.000000e-01	6.882061e-01, 1.038521e+00, 3.047992e-01, 1.435621e+00, 1.029990e+00, 3.941345e-01, 5.870275e-01, 3.372959e-01, 7.739230e-01, 1.094799e+00, 1.813790e-01, 2.356840e-01, 2.638638e-01, 6.706523e-01, 1.017634e+00, 3.057653e-01, 1.924319e+00, 2.154851e+00, 3.459908e-01, 2.069399e-01,
1.000000e+00	8.155502e-01, 1.275530e+00, 2.064641e-01, 1.130520e+00, 1.281129e+00, 3.569463e-01, 3.657552e-01, 2.626043e-01, 7.210475e-01, 8.963464e-01, 1.267217e-01, 2.851900e-01, 2.064277e-01, 7.717152e-01, 8.142386e-01, 2.064340e-01, 2.337456e+00, 1.675403e+00, 2.408489e-01, 9.775670e-02,
1.200000e+00	7.147511e-01, 1.491244e+00, 1.481541e-01, 1.210552e+00, 1.210065e+00, 2.559260e-01, 2.602626e-01, 1.498687e-01, 7.254138e-01, 6.769218e-01, 1.318778e-01, 4.420907e-01, 1.575031e-01, 7.032002e-01, 6.739788e-01, 1.178757e-01, 1.820027e+00, 1.840661e+00, 2.191228e-01, 6.537149e-02,
1.400000e+00	7.340841e-01, 1.118433e+00, 1.390053e-01, 1.129548e+00, 1.338160e+00, 2.215192e-01, 1.673661e-01, 1.084763e-01, 7.231468e-01, 5.976954e-01, 1.854478e-01, 5.982396e-01, 1.340418e-01, 6.386478e-01, 7.264294e-01, 8.994276e-02, 1.991651e+00, 1.665045e+00, 1.720059e-01, 4.103360e-02,
1.600000e+00	6.870989e-01, 1.714280e+00, 1.175475e-01, 8.823190e-01, 1.272111e+00, 2.180034e-01, 1.007951e-01, 5.867908e-02, 8.529797e-01, 4.783312e-01, 2.993447e-01, 5.579188e-01, 1.322865e-01, 8.115444e-01, 5.459193e-01, 6.451145e-02, 2.137604e+00, 1.753070e+00, 1.340514e-01, 2.334120e-02,
1.800000e+00	8.040930e-01, 1.930384e+00, 1.025386e-01, 8.161888e-01, 1.490551e+00, 1.808981e-01, 8.048496e-02, 4.890611e-02, 8.007714e-01, 4.202027e-01, 4.759327e-01, 7.380587e-01, 1.051487e-01, 8.521037e-01, 6.577906e-01, 3.399053e-02, 1.757127e+00, 1.971703e+00, 1.303667e-01, 3.073841e-02,
2.000000e+00	6.876084e-01, 1.528632e+00, 8.678887e-02, 5.994412e-01, 1.271930e+00, 1.565615e-01, 5.573948e-02, 3.928110e-02, 8.039305e-01, 3.048954e-01, 5.810828e-01, 7.786144e-01, 8.281419e-02, 7.744305e-01, 5.714092e-01, 2.273216e-02, 1.828499e+00, 1.346240e+00, 8.843397e-02, 4.979093e-02,
0.000000e+00	5.825379e-01, 1.072142e+00, 1.191612e+00, 3.023179e+00, 4.368188e-01, 3.272874e+00, 2.769549e+00, 1.683352e+00, 3.271396e+00, 2.459556e+00, 2.203281e+00, 2.378454e-01, 2.902105e+00, 1.435518e+00, 2.548072e+00, 6.535829e-01, 6.534784e-01, 1.470353e+00, 3.454635e-01, 7.500884e-01,
2.000000e-01	4.025209e-01, 7.295242e-01, 1.054969e+00, 1.851955e+00, 2.733898e-01, 2.904462e+00, 1.982476e+00, 1.513026e+00, 2.055109e+00, 2.371311e+00, 1.339404e+00, 1.393942e-01, 2.576522e+00, 1.381356e+00, 1.746378e+00, 7.975848e-01, 3.832746e-01, 1.183402e+00, 4.508141e-01, 4.986636e-01,
4.000000e-01	2.653050e-01, 6.133808e-01, 8.516225e-01, 1.754401e+00, 2.298840e-01, 2.144600e+00, 1.728540e+00, 1.505632e+00, 1.154965e+00, 2.267274e+00, 8.096997e-01, 8.847977e-02, 2.347059e+00, 9.395239e-01, 1.377563e+00, 7.938948e-01, 3.979585e-01, 8.319538e-01, 4.983961e-01, 4.296451e-01,
6.000000e-01	1.885140e-01, 4.747372e-01, 5.016675e-01, 1.738147e+00, 2.176694e-01, 2.080777e+00, 1.705202e+00, 1.048988e+00, 5.863130e-01, 1.589190e+00, 5.011771e-01, 5.015837e-02, 2.324993e+00, 7.833295e-01, 1.015089e+00, 8.778860e-01, 3.174071e-01, 6.784835e-01, 5.864320e-01, 3.979004e-01,
8.000000e-01	2.492947e-01, 4.362414e-01, 3.550339e-01, 1.599125e+00, 1.936619e-01, 1.447940e+00, 1.160214e+00, 7.952014e-01, 3.441643e-01, 1.734301e+00, 3.162216e-01, 3.617546e-02, 2.185221e+00, 8.386722e-01, 1.043109e+00, 9.173672e-01, 2.568632e-01, 5.482187e-01, 6.794445e-01, 2.771416e-01,
1.000000e+00	3.572077e-01, 3.776846e-01, 2.648909e-01, 1.351275e+00, 1.815408e-01, 1.525692e+00, 7.806346e-01, 5.849504e-01, 2.284825e-01, 1.308699e+00, 2.269466e-01, 3.581797e-02, 1.588630e+00, 7.432452e-01, 8.841522e-01, 1.081135e+00, 1.933280e-01, 5.727170e-01, 7.783043e-01, 4.070110e-01,
1.200000e+00	5.305748e-01, 4.095806e-01, 1.201034e-01, 1.364574e+00, 1.506676e-01, 9.627172e-01, 6.020001e-01, 4.431509e-01, 1.731417e-01, 1.084859e+00, 1.530409e-01, 8.011278e-02, 1.937579e+00, 8.916600e-01, 8.880650e-01, 7.885041e-01, 1.712088e-01, 8.380845e-01, 8.477129e-01, 3.747920e-01,
1.400000e+00	6.486570e-01, 5.662412e-01, 9.804754e-02, 1.099289e+00, 1.261934e-01, 8.045196e-01, 4.267496e-01, 3.133255e-01, 2.904452e-01, 1.029445e+00, 1.567336e-01, 2.088394e-01, 1.792344e+00, 8.449130e-01, 8.702497e-01, 1.053731e+00, 1.285017e-01, 1.065889e+00, 5.763282e-01, 3.703539e-01,
1.600000e+00	7.659129e-01, 6.670210e-01, 5.583231e-02, 1.400041e+00, 1.730243e-01, 6.267344e-01, 2.771567e-01, 2.243303e-01, 5.423417e-01, 8.824058e-01, 1.746192e-01, 4.018333e-01, 1.605434e+00, 8.747632e-01, 6.531024e-01, 1.131283e+00, 8.692567e-02, 1.019545e+00, 5.792903e-01, 3.000784e-01,
1.800000e+00	6.842117e-01, 9.016842e-01, 4.142085e-02, 1.105764e+00, 3.034867e-01, 5.053329e-01, 1.844193e-01, 1.233555e-01, 5.426662e-01, 6.185063e-01, 1.767000e-01, 4.981561e-01, 1.641672e+00, 8.592128e-01, 7.978068e-01, 1.012066e+00, 7.266326e-02, 9.270287e-01, 4.544518e-01, 2.682187e-01,
2.000000e+00	6.822136e-01, 1.220900e+00, 3.969132e-02, 9.151388e-01, 3.539424e-01, 5.122978e-01, 1.197275e-01, 9.889752e-02, 8.402890e-01, 5.370563e-01, 2.618432e-01, 6.551158e-01, 1.541203e+00, 7.339004e-01, 6.424855e-01, 9.892835e-01, 5.606480e-02, 6.571603e-01, 3.216015e-01, 2.666589e-01,
