# Supplementary material for: Inference of Vohradský's Models of Genetic Networks by Solving Two-Dimensional Function Optimization Problems
Source: PLoS One. 2013 Dec 30;8(12):e83308. doi: 10.1371/journal.pone.0083308 (PMC3875442; doi:10.1371/journal.pone.0083308)
Supplement: Text S2 — Time-series data used in the ‘Inference in noisy environment’ section (compressed by gzip). (GZ) [file pone.0083308.s002.gz › time_series_data/gene20/100sets/tc.dat515]

Time "G0" "G1" "G2" "G3" "G4" "G5" "G6" "G7" "G8" "G9" "G10" "G11" "G12" "G13" "G14" "G15" "G16" "G17" "G18" "G19"
0.000000e+00	6.447844e-01, 1.007021e+00, 3.152063e+00, 1.223593e+00, 1.958356e+00, 1.086553e+00, 2.532087e+00, 3.108580e+00, 1.508997e+00, 6.626319e-01, 1.274393e+00, 2.638203e+00, 7.957030e-01, 2.434710e+00, 2.012407e+00, 2.343722e+00, 1.033786e+00, 1.679429e+00, 5.391832e-01, 6.949254e-02,
2.000000e-01	6.575027e-01, 6.521656e-01, 2.415374e+00, 8.900759e-01, 1.610820e+00, 8.482754e-01, 2.072624e+00, 2.658935e+00, 1.458110e+00, 5.561097e-01, 1.201959e+00, 1.726299e+00, 9.909173e-01, 1.521955e+00, 1.210591e+00, 1.582662e+00, 1.066265e+00, 1.285768e+00, 6.375534e-01, 2.634207e-01,
4.000000e-01	7.315261e-01, 3.738995e-01, 2.076134e+00, 7.247787e-01, 1.328576e+00, 7.592877e-01, 1.459915e+00, 2.474513e+00, 1.088078e+00, 3.660874e-01, 8.699154e-01, 1.225245e+00, 8.512517e-01, 1.296508e+00, 1.425563e+00, 1.372198e+00, 1.018265e+00, 1.040050e+00, 7.414092e-01, 4.047785e-01,
6.000000e-01	5.724194e-01, 2.776175e-01, 1.677371e+00, 6.759230e-01, 1.216677e+00, 7.065321e-01, 1.451512e+00, 1.781742e+00, 9.755698e-01, 4.267881e-01, 9.721084e-01, 1.044389e+00, 9.362182e-01, 8.818479e-01, 9.505066e-01, 1.143828e+00, 1.037128e+00, 5.274094e-01, 4.839117e-01, 5.443536e-01,
8.000000e-01	3.574661e-01, 1.968002e-01, 1.374009e+00, 7.802835e-01, 1.024374e+00, 6.894072e-01, 9.272291e-01, 1.962942e+00, 7.009184e-01, 5.950629e-01, 1.006632e+00, 6.794863e-01, 8.261175e-01, 6.386385e-01, 8.688477e-01, 1.245134e+00, 8.437168e-01, 3.160730e-01, 2.927658e-01, 5.492735e-01,
1.000000e+00	2.321244e-01, 2.970975e-01, 1.349139e+00, 6.205766e-01, 1.305502e+00, 6.883770e-01, 1.072785e+00, 1.963781e+00, 6.189141e-01, 8.205582e-01, 1.132758e+00, 6.151847e-01, 7.896739e-01, 3.690718e-01, 5.499800e-01, 1.208705e+00, 8.736262e-01, 2.594054e-01, 1.529882e-01, 6.958448e-01,
1.200000e+00	1.800925e-01, 3.953269e-01, 9.025129e-01, 5.226532e-01, 1.303522e+00, 5.907583e-01, 7.546815e-01, 1.743002e+00, 6.951610e-01, 1.059726e+00, 1.101864e+00, 5.671852e-01, 4.097544e-01, 2.640550e-01, 4.361567e-01, 1.114080e+00, 7.565917e-01, 1.915088e-01, 9.996003e-02, 6.698997e-01,
1.400000e+00	1.017997e-01, 4.439256e-01, 7.833049e-01, 4.599564e-01, 1.948237e+00, 3.746877e-01, 6.506536e-01, 1.758976e+00, 6.058001e-01, 1.262961e+00, 9.370679e-01, 4.388178e-01, 3.930471e-01, 1.628198e-01, 2.754031e-01, 1.135712e+00, 9.650871e-01, 1.175860e-01, 7.088946e-02, 6.249745e-01,
1.600000e+00	6.792272e-02, 5.502651e-01, 7.649984e-01, 3.256658e-01, 1.684859e+00, 1.964477e-01, 6.510037e-01, 1.777720e+00, 5.724955e-01, 1.379644e+00, 1.140968e+00, 3.761080e-01, 2.961420e-01, 1.220687e-01, 2.152075e-01, 1.004993e+00, 1.103992e+00, 8.390490e-02, 4.410166e-02, 7.165711e-01,
1.800000e+00	5.725930e-02, 5.864301e-01, 5.939971e-01, 2.348656e-01, 2.322313e+00, 1.135855e-01, 7.024315e-01, 1.998516e+00, 5.080205e-01, 1.348433e+00, 9.665871e-01, 4.204316e-01, 1.829305e-01, 6.019119e-02, 1.608342e-01, 8.989488e-01, 1.091064e+00, 4.903177e-02, 2.567338e-02, 7.183341e-01,
2.000000e+00	3.682964e-02, 6.474200e-01, 6.433747e-01, 1.910194e-01, 2.126980e+00, 6.336547e-02, 7.898434e-01, 1.778915e+00, 5.516146e-01, 1.296585e+00, 1.154904e+00, 3.761659e-01, 1.610574e-01, 4.147123e-02, 1.087222e-01, 8.829742e-01, 1.055385e+00, 2.691087e-02, 1.201411e-02, 7.534394e-01,
0.000000e+00	1.843016e+00, 2.555869e-02, 1.375890e+00, 8.886030e-01, 1.878232e+00, 2.978649e+00, 2.931461e-01, 2.630844e+00, 9.942356e-01, 7.304685e-01, 1.494584e+00, 9.550809e-01, 2.638516e+00, 1.883664e+00, 3.356435e-01, 2.492142e+00, 2.242496e-01, 4.187707e-01, 2.619429e+00, 2.643020e+00,
2.000000e-01	1.157064e+00, 2.877087e-01, 1.075988e+00, 5.578150e-01, 1.772980e+00, 1.521423e+00, 2.241997e-01, 2.320008e+00, 7.432068e-01, 8.671412e-01, 1.542650e+00, 5.674411e-01, 1.953155e+00, 1.527243e+00, 1.561200e-01, 2.074623e+00, 5.670852e-01, 6.642547e-01, 1.329949e+00, 2.291694e+00,
4.000000e-01	9.413736e-01, 4.499435e-01, 8.303176e-01, 5.229223e-01, 2.402384e+00, 1.182343e+00, 1.791235e-01, 1.802802e+00, 4.814582e-01, 1.109454e+00, 1.167825e+00, 2.988161e-01, 1.568890e+00, 1.371495e+00, 1.115792e-01, 1.691585e+00, 6.929248e-01, 6.846827e-01, 9.962338e-01, 1.995422e+00,
6.000000e-01	8.109615e-01, 5.044693e-01, 4.978810e-01, 3.587893e-01, 2.235895e+00, 1.062544e+00, 1.348622e-01, 1.382384e+00, 4.163694e-01, 1.192883e+00, 9.771544e-01, 2.128103e-01, 1.158576e+00, 9.522244e-01, 4.726802e-02, 1.469509e+00, 8.670895e-01, 7.228935e-01, 5.881070e-01, 1.456719e+00,
8.000000e-01	5.375706e-01, 6.185623e-01, 5.959034e-01, 3.217018e-01, 2.220691e+00, 6.041444e-01, 1.537480e-01, 1.502349e+00, 4.373104e-01, 1.419951e+00, 8.620948e-01, 1.373315e-01, 6.722202e-01, 6.258258e-01, 2.554312e-02, 1.209342e+00, 1.075899e+00, 6.019710e-01, 3.803713e-01, 1.302329e+00,
1.000000e+00	3.702535e-01, 4.814728e-01, 4.151527e-01, 1.695138e-01, 2.064461e+00, 3.774023e-01, 1.366686e-01, 1.487946e+00, 4.673760e-01, 1.214140e+00, 1.065414e+00, 1.482882e-01, 6.090153e-01, 4.219294e-01, 1.790304e-02, 1.145450e+00, 8.128020e-01, 3.122581e-01, 2.177862e-01, 9.252290e-01,
1.200000e+00	2.643026e-01, 6.052715e-01, 5.067426e-01, 1.315676e-01, 1.818662e+00, 1.861413e-01, 1.996138e-01, 1.311063e+00, 5.596564e-01, 1.431562e+00, 1.120875e+00, 2.038916e-01, 3.843072e-01, 2.505792e-01, 1.046269e-02, 1.031645e+00, 8.649518e-01, 1.903550e-01, 1.896956e-01, 7.400432e-01,
1.400000e+00	1.605164e-01, 6.945089e-01, 5.658457e-01, 8.693949e-02, 2.323229e+00, 1.037540e-01, 2.826586e-01, 1.630975e+00, 4.875989e-01, 1.478043e+00, 1.066055e+00, 2.336765e-01, 2.723343e-01, 1.762691e-01, 5.838723e-03, 9.528136e-01, 8.963072e-01, 1.244101e-01, 1.005554e-01, 8.210688e-01,
1.600000e+00	1.073799e-01, 6.017591e-01, 6.112003e-01, 8.396625e-02, 2.170543e+00, 5.945081e-02, 3.112544e-01, 1.671652e+00, 5.109229e-01, 1.418582e+00, 1.097912e+00, 2.409510e-01, 2.343024e-01, 1.257670e-01, 3.710183e-03, 8.469759e-01, 1.050448e+00, 7.389019e-02, 6.190943e-02, 6.097752e-01,
1.800000e+00	7.168617e-02, 7.041436e-01, 5.125614e-01, 6.992937e-02, 1.982764e+00, 3.269053e-02, 3.665241e-01, 1.576608e+00, 4.968321e-01, 1.222090e+00, 1.188900e+00, 3.315195e-01, 1.917508e-01, 8.607113e-02, 3.827444e-03, 1.127862e+00, 1.066321e+00, 3.993409e-02, 3.573055e-02, 8.469946e-01,
2.000000e+00	5.213114e-02, 5.808860e-01, 5.125276e-01, 6.453004e-02, 2.117271e+00, 1.694001e-02, 5.421984e-01, 1.650006e+00, 6.423657e-01, 1.537516e+00, 1.344828e+00, 3.278143e-01, 1.265566e-01, 5.627452e-02, 5.886054e-03, 8.183623e-01, 1.073321e+00, 2.684709e-02, 1.803939e-02, 6.623948e-01,
0.000000e+00	7.173205e-01, 1.698685e+00, 2.311584e+00, 1.068220e+00, 8.440366e-01, 2.275819e-01, 1.135202e-01, 1.298715e+00, 2.260697e+00, 2.123419e+00, 4.470984e-01, 2.139595e+00, 7.641045e-01, 3.339480e-01, 2.372952e+00, 2.196309e+00, 7.772724e-01, 2.525999e+00, 1.918309e-01, 3.126267e+00,
2.000000e-01	6.962325e-01, 1.651632e+00, 1.907175e+00, 7.853464e-01, 9.377825e-01, 4.193963e-01, 8.072762e-02, 1.467909e+00, 1.580456e+00, 1.335940e+00, 6.874514e-01, 1.251673e+00, 6.388207e-01, 3.491451e-01, 1.450545e+00, 2.369844e+00, 7.035599e-01, 1.906522e+00, 5.104627e-01, 2.261010e+00,
4.000000e-01	8.080932e-01, 1.204447e+00, 1.274515e+00, 8.394077e-01, 7.119606e-01, 5.941362e-01, 7.172071e-02, 1.297530e+00, 1.333141e+00, 1.326311e+00, 8.966974e-01, 8.245935e-01, 6.030294e-01, 2.194051e-01, 8.972559e-01, 1.735491e+00, 5.789486e-01, 8.996061e-01, 7.010754e-01, 1.250737e+00,
6.000000e-01	5.157524e-01, 1.167527e+00, 1.072361e+00, 6.971330e-01, 1.042909e+00, 5.630544e-01, 6.895037e-02, 1.280609e+00, 1.164136e+00, 1.138223e+00, 1.108968e+00, 4.703198e-01, 6.425274e-01, 2.229537e-01, 4.425831e-01, 1.250724e+00, 4.804296e-01, 7.911180e-01, 4.962968e-01, 8.305293e-01,
8.000000e-01	4.294130e-01, 8.768368e-01, 8.717201e-01, 6.644352e-01, 1.392695e+00, 3.713617e-01, 6.792563e-02, 1.383514e+00, 8.449989e-01, 1.289199e+00, 1.041249e+00, 3.930546e-01, 4.662156e-01, 1.352086e-01, 2.570555e-01, 1.394843e+00, 6.555427e-01, 3.675000e-01, 2.880877e-01, 6.435757e-01,
1.000000e+00	2.582614e-01, 7.244997e-01, 6.669253e-01, 4.123414e-01, 1.501506e+00, 1.635001e-01, 8.512636e-02, 1.540572e+00, 7.968083e-01, 1.330810e+00, 1.159988e+00, 4.223221e-01, 3.014536e-01, 9.806860e-02, 1.449995e-01, 1.323084e+00, 8.480726e-01, 2.476498e-01, 1.402717e-01, 6.946981e-01,
1.200000e+00	1.862870e-01, 7.365041e-01, 5.742844e-01, 2.720629e-01, 1.667908e+00, 9.673514e-02, 1.472024e-01, 1.481041e+00, 7.461448e-01, 1.367758e+00, 1.205023e+00, 3.539259e-01, 2.650574e-01, 6.802291e-02, 8.316208e-02, 1.157303e+00, 8.844171e-01, 1.446754e-01, 9.501907e-02, 6.888606e-01,
1.400000e+00	1.289008e-01, 7.872514e-01, 5.256144e-01, 1.931671e-01, 1.680817e+00, 4.794330e-02, 2.103495e-01, 1.671561e+00, 6.968188e-01, 1.279555e+00, 1.349880e+00, 4.282272e-01, 1.806533e-01, 4.177219e-02, 3.588102e-02, 1.151444e+00, 1.048645e+00, 8.312460e-02, 6.175659e-02, 7.177133e-01,
1.600000e+00	9.470146e-02, 6.567464e-01, 5.085814e-01, 1.270032e-01, 1.648957e+00, 3.289120e-02, 2.679355e-01, 1.408797e+00, 5.005163e-01, 1.526842e+00, 9.753512e-01, 4.291553e-01, 1.223090e-01, 2.929233e-02, 2.597064e-02, 1.006534e+00, 9.497055e-01, 4.845668e-02, 3.840950e-02, 6.219343e-01,
1.800000e+00	6.857432e-02, 7.426660e-01, 4.398133e-01, 9.367818e-02, 1.913903e+00, 2.192865e-02, 3.577406e-01, 1.608345e+00, 6.120043e-01, 1.150316e+00, 1.270967e+00, 3.789049e-01, 1.050067e-01, 1.661582e-02, 1.704366e-02, 8.434545e-01, 8.755098e-01, 3.246650e-02, 2.641116e-02, 7.258566e-01,
2.000000e+00	4.539007e-02, 6.849455e-01, 4.981631e-01, 7.118892e-02, 2.183378e+00, 9.681952e-03, 4.933525e-01, 1.519371e+00, 5.812444e-01, 1.487083e+00, 1.154242e+00, 3.883882e-01, 8.156372e-02, 1.084994e-02, 1.166355e-02, 1.035743e+00, 9.585126e-01, 1.681137e-02, 1.699123e-02, 6.088415e-01,
0.000000e+00	2.100137e+00, 1.119569e+00, 1.540889e+00, 1.364035e+00, 8.974024e-01, 1.907445e+00, 2.484415e+00, 2.196650e+00, 2.418986e+00, 1.995125e+00, 2.803602e+00, 2.903330e+00, 8.442239e-01, 2.190570e+00, 5.021771e-01, 1.038345e+00, 1.864734e-01, 1.342994e+00, 8.093552e-01, 1.595370e+00,
2.000000e-01	1.694456e+00, 6.932824e-01, 9.178531e-01, 9.637626e-01, 1.199111e+00, 1.417270e+00, 2.227264e+00, 1.518923e+00, 1.942114e+00, 1.556705e+00, 1.993305e+00, 1.943900e+00, 6.284823e-01, 1.617938e+00, 6.930128e-01, 8.681671e-01, 3.088795e-01, 1.143801e+00, 9.267971e-01, 1.239587e+00,
4.000000e-01	1.299791e+00, 4.951689e-01, 8.914374e-01, 8.863001e-01, 1.545579e+00, 8.193994e-01, 1.876025e+00, 9.586438e-01, 1.351444e+00, 8.543489e-01, 1.690622e+00, 9.077895e-01, 9.252332e-01, 1.343955e+00, 7.640228e-01, 6.502417e-01, 5.200839e-01, 1.107057e+00, 9.202966e-01, 9.588927e-01,
6.000000e-01	1.339845e+00, 2.689028e-01, 7.315624e-01, 5.771994e-01, 1.480457e+00, 4.771197e-01, 1.936317e+00, 1.053608e+00, 8.574182e-01, 7.829395e-01, 1.181685e+00, 7.581136e-01, 5.363123e-01, 1.417349e+00, 9.251991e-01, 5.480224e-01, 7.273396e-01, 5.804265e-01, 5.812284e-01, 9.722879e-01,
8.000000e-01	8.820704e-01, 1.854329e-01, 4.432649e-01, 3.497650e-01, 1.499391e+00, 2.503942e-01, 1.750051e+00, 9.310008e-01, 4.855799e-01, 1.223375e+00, 9.396947e-01, 4.750704e-01, 5.214192e-01, 1.110558e+00, 7.503650e-01, 6.720501e-01, 8.530761e-01, 4.088940e-01, 3.220743e-01, 7.867489e-01,
1.000000e+00	5.433242e-01, 1.133929e-01, 4.661177e-01, 2.117067e-01, 1.375789e+00, 1.131476e-01, 1.445993e+00, 1.174011e+00, 5.694167e-01, 1.231172e+00, 9.672331e-01, 4.193680e-01, 3.696500e-01, 5.522818e-01, 9.867442e-01, 6.012936e-01, 7.719786e-01, 2.107886e-01, 2.555577e-01, 7.515610e-01,
1.200000e+00	3.783085e-01, 7.952157e-02, 4.832649e-01, 1.420208e-01, 1.304209e+00, 7.742919e-02, 1.522768e+00, 1.052092e+00, 5.384793e-01, 1.342004e+00, 1.184892e+00, 3.740812e-01, 2.911344e-01, 5.223734e-01, 9.016099e-01, 7.032249e-01, 1.156979e+00, 1.509988e-01, 1.586373e-01, 8.240568e-01,
1.400000e+00	2.683870e-01, 4.899769e-02, 3.474777e-01, 8.662477e-02, 1.675653e+00, 4.297560e-02, 1.675051e+00, 1.427093e+00, 6.179494e-01, 1.319081e+00, 1.058747e+00, 3.703303e-01, 2.212902e-01, 3.255479e-01, 9.636990e-01, 7.893977e-01, 1.047942e+00, 8.706278e-02, 9.173088e-02, 8.479543e-01,
1.600000e+00	1.750658e-01, 4.113740e-02, 3.973443e-01, 7.644022e-02, 1.412525e+00, 1.976620e-02, 1.233149e+00, 1.083460e+00, 6.320952e-01, 1.075923e+00, 1.184753e+00, 3.694812e-01, 1.444314e-01, 2.047162e-01, 9.154110e-01, 7.123346e-01, 8.934788e-01, 4.645767e-02, 5.681126e-02, 7.022220e-01,
1.800000e+00	1.579444e-01, 5.288778e-02, 4.217189e-01, 4.935448e-02, 1.767241e+00, 1.645854e-02, 1.332950e+00, 1.357236e+00, 4.486574e-01, 1.216632e+00, 1.266242e+00, 4.003500e-01, 1.115304e-01, 1.415289e-01, 6.792402e-01, 9.568072e-01, 1.027229e+00, 3.536103e-02, 3.144747e-02, 6.281392e-01,
2.000000e+00	8.429695e-02, 5.877964e-02, 3.716353e-01, 5.332188e-02, 1.616563e+00, 9.045141e-03, 1.101112e+00, 1.336239e+00, 5.573505e-01, 1.317768e+00, 1.136923e+00, 3.535574e-01, 8.192848e-02, 1.043584e-01, 8.994392e-01, 8.959481e-01, 1.089368e+00, 2.271771e-02, 1.914589e-02, 6.846072e-01,
0.000000e+00	7.672153e-01, 2.599673e-01, 1.730663e+00, 1.377019e+00, 1.672955e+00, 4.156446e-01, 2.160021e+00, 1.705871e+00, 9.072848e-01, 1.585555e+00, 1.825660e+00, 3.089129e-01, 1.106297e+00, 4.908018e-01, 7.703743e-01, 1.346528e+00, 1.919685e+00, 6.747138e-01, 4.971487e-01, 1.283134e+00,
2.000000e-01	5.292717e-01, 1.666374e-01, 1.548622e+00, 1.306153e+00, 1.607469e+00, 4.104578e-01, 1.819589e+00, 1.488702e+00, 1.106499e+00, 1.719967e+00, 1.923827e+00, 3.042609e-01, 1.175136e+00, 2.957865e-01, 9.968670e-01, 1.043449e+00, 1.622375e+00, 3.876438e-01, 3.969293e-01, 9.984472e-01,
4.000000e-01	3.738232e-01, 1.192508e-01, 1.745597e+00, 1.131818e+00, 1.364746e+00, 6.224775e-01, 1.365163e+00, 1.315532e+00, 8.372508e-01, 1.827284e+00, 2.152246e+00, 2.615989e-01, 6.734247e-01, 1.565664e-01, 9.597201e-01, 1.054775e+00, 1.490149e+00, 1.965828e-01, 2.187571e-01, 8.692698e-01,
6.000000e-01	2.309326e-01, 8.000231e-02, 1.320154e+00, 7.689349e-01, 1.506883e+00, 6.289489e-01, 1.365385e+00, 1.627973e+00, 8.130341e-01, 1.680792e+00, 1.765568e+00, 2.413504e-01, 5.864043e-01, 1.311238e-01, 8.282823e-01, 1.195514e+00, 1.283193e+00, 1.577337e-01, 1.309022e-01, 8.766446e-01,
8.000000e-01	1.945324e-01, 1.182717e-01, 1.411454e+00, 7.840490e-01, 1.486010e+00, 5.765953e-01, 1.101954e+00, 1.602579e+00, 6.321873e-01, 1.568061e+00, 1.596124e+00, 2.544220e-01, 4.747743e-01, 8.046545e-02, 6.121857e-01, 1.048779e+00, 1.051485e+00, 1.155330e-01, 8.664169e-02, 8.514926e-01,
1.000000e+00	1.054505e-01, 2.027311e-01, 1.112408e+00, 6.604112e-01, 1.678606e+00, 4.573502e-01, 1.122554e+00, 1.600941e+00, 6.041868e-01, 1.393587e+00, 1.230906e+00, 2.955184e-01, 3.573374e-01, 4.579705e-02, 7.141926e-01, 9.335371e-01, 1.199027e+00, 9.121535e-02, 4.213582e-02, 8.332661e-01,
1.200000e+00	7.920143e-02, 2.867525e-01, 9.770498e-01, 6.890184e-01, 1.976492e+00, 3.449192e-01, 8.971917e-01, 1.653624e+00, 6.264622e-01, 1.338926e+00, 1.382279e+00, 2.956693e-01, 2.871246e-01, 4.483407e-02, 4.742951e-01, 1.023550e+00, 1.042742e+00, 5.243346e-02, 3.001607e-02, 6.370043e-01,
1.400000e+00	5.784784e-02, 3.612109e-01, 1.053768e+00, 5.447338e-01, 1.931789e+00, 1.294087e-01, 1.063467e+00, 1.785937e+00, 4.972749e-01, 1.200438e+00, 1.411723e+00, 3.210400e-01, 1.687598e-01, 2.777999e-02, 3.797276e-01, 9.339374e-01, 1.282347e+00, 3.192296e-02, 1.984559e-02, 8.403356e-01,
1.600000e+00	3.459746e-02, 3.471808e-01, 7.390132e-01, 3.673235e-01, 1.856001e+00, 1.150804e-01, 7.774467e-01, 1.650600e+00, 6.235773e-01, 1.609877e+00, 1.441344e+00, 2.781785e-01, 1.402064e-01, 1.863281e-02, 3.379348e-01, 8.972612e-01, 1.005883e+00, 2.087935e-02, 1.130245e-02, 6.891767e-01,
1.800000e+00	2.760260e-02, 4.281715e-01, 9.373283e-01, 3.545550e-01, 1.908969e+00, 5.922111e-02, 8.932350e-01, 1.590821e+00, 6.208958e-01, 1.269003e+00, 1.423250e+00, 3.443789e-01, 1.183544e-01, 1.128498e-02, 3.202384e-01, 1.033694e+00, 8.526236e-01, 1.529422e-02, 6.638484e-03, 7.250872e-01,
2.000000e+00	2.237241e-02, 4.832785e-01, 8.424659e-01, 2.668563e-01, 2.077083e+00, 3.083353e-02, 8.729438e-01, 1.596907e+00, 5.667745e-01, 1.399053e+00, 1.327527e+00, 2.479383e-01, 7.988600e-02, 7.693159e-03, 2.055438e-01, 8.571011e-01, 1.165706e+00, 8.186672e-03, 4.900573e-03, 8.059019e-01,
0.000000e+00	2.506891e+00, 7.115945e-01, 1.606325e+00, 2.295365e+00, 2.723044e+00, 2.436214e+00, 3.199200e+00, 8.626620e-01, 1.909085e+00, 1.349517e+00, 2.066129e+00, 2.095466e+00, 2.951518e-01, 2.046693e+00, 9.404344e-01, 9.629542e-01, 2.678827e+00, 1.020444e+00, 2.841696e+00, 2.276313e-01,
2.000000e-01	2.142787e+00, 5.007052e-01, 1.635720e+00, 1.870801e+00, 2.457040e+00, 1.309341e+00, 2.393341e+00, 5.415986e-01, 1.298734e+00, 6.721972e-01, 1.365022e+00, 1.510663e+00, 4.091347e-01, 1.815833e+00, 7.547084e-01, 6.643730e-01, 2.350045e+00, 1.249207e+00, 1.481688e+00, 3.604105e-01,
4.000000e-01	1.326468e+00, 3.287871e-01, 1.299966e+00, 1.120755e+00, 2.406676e+00, 7.422944e-01, 1.816689e+00, 5.057806e-01, 8.668697e-01, 6.414670e-01, 1.082635e+00, 9.945980e-01, 6.517131e-01, 1.289760e+00, 9.557040e-01, 7.135077e-01, 1.626778e+00, 8.419469e-01, 1.088906e+00, 4.729655e-01,
6.000000e-01	9.421457e-01, 2.217329e-01, 1.065139e+00, 1.041913e+00, 2.335155e+00, 4.004338e-01, 2.089910e+00, 4.280772e-01, 6.627347e-01, 6.132024e-01, 9.111665e-01, 7.295647e-01, 6.461822e-01, 1.429885e+00, 8.568592e-01, 7.186368e-01, 1.412309e+00, 5.262632e-01, 7.368075e-01, 5.718673e-01,
8.000000e-01	6.591663e-01, 1.176362e-01, 9.374946e-01, 7.666182e-01, 2.036511e+00, 2.242465e-01, 2.077266e+00, 6.917722e-01, 5.210814e-01, 7.756317e-01, 8.345315e-01, 5.986704e-01, 5.110784e-01, 9.516477e-01, 7.979108e-01, 7.055685e-01, 1.301959e+00, 2.942833e-01, 5.010650e-01, 6.056551e-01,
1.000000e+00	5.253801e-01, 7.777334e-02, 8.757521e-01, 7.038230e-01, 1.833575e+00, 1.291112e-01, 1.707681e+00, 9.384120e-01, 6.532962e-01, 1.081334e+00, 9.870222e-01, 5.793571e-01, 3.108853e-01, 7.250020e-01, 8.481192e-01, 6.394104e-01, 1.374079e+00, 1.695642e-01, 2.810025e-01, 6.603343e-01,
1.200000e+00	3.777659e-01, 4.790039e-02, 1.012250e+00, 6.303306e-01, 1.559116e+00, 5.904119e-02, 1.440760e+00, 1.078210e+00, 6.010902e-01, 1.126459e+00, 7.752779e-01, 5.526109e-01, 2.729937e-01, 3.886208e-01, 8.070789e-01, 7.525134e-01, 1.049076e+00, 1.031532e-01, 1.807278e-01, 7.716115e-01,
1.400000e+00	2.519158e-01, 3.137584e-02, 1.003853e+00, 5.695328e-01, 1.847126e+00, 3.699370e-02, 1.369290e+00, 1.514083e+00, 5.856689e-01, 1.240263e+00, 1.015515e+00, 3.905718e-01, 1.973888e-01, 2.432133e-01, 7.780826e-01, 7.946754e-01, 1.401868e+00, 7.179588e-02, 9.160271e-02, 6.919178e-01,
1.600000e+00	1.805544e-01, 3.201516e-02, 7.125002e-01, 4.539756e-01, 1.612038e+00, 2.484494e-02, 1.409559e+00, 1.274873e+00, 5.525667e-01, 1.304718e+00, 1.327809e+00, 4.168398e-01, 1.282514e-01, 1.968929e-01, 9.545819e-01, 6.316379e-01, 9.719671e-01, 3.447069e-02, 6.973657e-02, 7.298168e-01,
1.800000e+00	1.114452e-01, 3.534719e-02, 8.418200e-01, 4.346677e-01, 1.950158e+00, 1.243217e-02, 1.241334e+00, 1.106438e+00, 5.861107e-01, 1.516932e+00, 1.041101e+00, 3.831981e-01, 1.051331e-01, 1.153387e-01, 6.959977e-01, 8.314719e-01, 1.047724e+00, 2.282723e-02, 4.158727e-02, 6.764359e-01,
2.000000e+00	6.224464e-02, 4.612098e-02, 7.707237e-01, 2.766724e-01, 1.791195e+00, 7.895557e-03, 1.188011e+00, 1.329665e+00, 5.771368e-01, 1.244502e+00, 9.978329e-01, 2.816438e-01, 7.160870e-02, 9.610896e-02, 1.055227e+00, 6.764854e-01, 1.209176e+00, 1.443930e-02, 2.363400e-02, 7.073550e-01,
0.000000e+00	1.816307e+00, 1.295606e+00, 3.382527e-01, 2.364701e+00, 1.003717e+00, 5.220562e-01, 2.272458e+00, 6.786718e-01, 6.841529e-01, 2.442852e+00, 3.624156e-02, 1.179151e+00, 5.128854e-01, 1.081645e-01, 4.201233e-01, 2.693850e+00, 2.170353e+00, 1.407467e+00, 6.041063e-01, 2.668701e+00,
2.000000e-01	1.746594e+00, 6.080126e-01, 5.035596e-01, 1.344806e+00, 1.272689e+00, 2.826510e-01, 1.911074e+00, 4.820163e-01, 3.502740e-01, 2.103730e+00, 3.562327e-01, 5.416366e-01, 5.199400e-01, 3.892398e-01, 6.372871e-01, 2.406696e+00, 1.637016e+00, 9.459048e-01, 6.423805e-01, 1.925677e+00,
4.000000e-01	1.107310e+00, 5.506515e-01, 6.587106e-01, 9.701098e-01, 1.614870e+00, 1.533753e-01, 1.746087e+00, 4.523648e-01, 3.460473e-01, 1.840514e+00, 5.504106e-01, 3.840179e-01, 3.621301e-01, 4.939954e-01, 6.715116e-01, 1.742956e+00, 1.609062e+00, 5.085469e-01, 4.092348e-01, 1.169126e+00,
6.000000e-01	6.521271e-01, 3.470227e-01, 7.530555e-01, 6.884429e-01, 1.609995e+00, 7.067250e-02, 1.318615e+00, 5.774787e-01, 3.228309e-01, 1.361392e+00, 8.462896e-01, 2.063134e-01, 2.843627e-01, 4.949472e-01, 7.130405e-01, 1.796765e+00, 1.533605e+00, 2.902948e-01, 2.481479e-01, 1.216848e+00,
8.000000e-01	5.129622e-01, 2.279778e-01, 6.450932e-01, 3.706386e-01, 1.442508e+00, 4.051970e-02, 9.828443e-01, 8.298132e-01, 3.051528e-01, 1.592800e+00, 9.033762e-01, 1.822789e-01, 2.351040e-01, 3.582724e-01, 6.313870e-01, 1.395782e+00, 1.044422e+00, 1.961451e-01, 1.798856e-01, 1.098595e+00,
1.000000e+00	3.323206e-01, 4.193564e-01, 9.045690e-01, 3.276373e-01, 1.628347e+00, 2.328161e-02, 8.408594e-01, 1.019420e+00, 4.822223e-01, 1.313961e+00, 9.598216e-01, 2.239101e-01, 1.430612e-01, 2.114349e-01, 5.220196e-01, 1.082817e+00, 1.098134e+00, 1.255827e-01, 8.937324e-02, 9.586673e-01,
1.200000e+00	2.948081e-01, 4.283045e-01, 7.633003e-01, 2.231405e-01, 1.672135e+00, 1.528478e-02, 6.485690e-01, 1.200826e+00, 5.372744e-01, 1.664021e+00, 1.049373e+00, 2.015904e-01, 1.234565e-01, 1.598831e-01, 2.549247e-01, 1.187839e+00, 1.176412e+00, 6.690862e-02, 6.062089e-02, 7.299264e-01,
1.400000e+00	1.626653e-01, 5.552708e-01, 6.282993e-01, 2.011841e-01, 1.935453e+00, 9.217966e-03, 5.352017e-01, 1.155396e+00, 6.213568e-01, 1.548219e+00, 1.050810e+00, 2.895569e-01, 7.576422e-02, 1.059333e-01, 1.607901e-01, 1.175612e+00, 1.123196e+00, 4.138758e-02, 3.240685e-02, 7.078216e-01,
1.600000e+00	1.058127e-01, 5.764915e-01, 7.785059e-01, 1.430527e-01, 2.131953e+00, 4.584521e-03, 4.896831e-01, 1.364570e+00, 4.984383e-01, 1.437347e+00, 1.036179e+00, 2.729419e-01, 6.183585e-02, 6.793431e-02, 1.068230e-01, 9.091655e-01, 1.111134e+00, 1.918473e-02, 2.048553e-02, 9.165474e-01,
1.800000e+00	7.711447e-02, 5.577421e-01, 9.016045e-01, 1.711017e-01, 1.889534e+00, 2.452227e-03, 4.508842e-01, 1.286540e+00, 5.934850e-01, 1.727478e+00, 1.081506e+00, 3.542571e-01, 4.713062e-02, 4.440257e-02, 5.829621e-02, 8.512602e-01, 1.087369e+00, 1.468591e-02, 1.171348e-02, 7.393064e-01,
2.000000e+00	5.710212e-02, 6.239565e-01, 6.366767e-01, 1.473147e-01, 2.430539e+00, 1.467572e-03, 6.071471e-01, 1.649354e+00, 5.930466e-01, 1.534266e+00, 1.121583e+00, 3.309803e-01, 3.711788e-02, 3.069477e-02, 3.740912e-02, 1.125975e+00, 8.415881e-01, 1.033928e-02, 8.350052e-03, 7.463297e-01,
0.000000e+00	2.705525e+00, 2.973492e+00, 1.940401e+00, 2.717681e+00, 2.890956e+00, 9.141814e-01, 2.404206e+00, 2.115619e+00, 1.306124e+00, 9.375268e-01, 2.013366e+00, 1.053963e+00, 2.298432e+00, 1.567967e+00, 5.627868e-01, 4.372723e-01, 9.354271e-01, 7.808169e-01, 3.625782e-01, 2.278586e-01,
2.000000e-01	2.072528e+00, 1.857455e+00, 1.419704e+00, 1.647206e+00, 2.864568e+00, 8.200439e-01, 1.980040e+00, 1.561671e+00, 1.104789e+00, 1.008127e+00, 2.154930e+00, 6.918849e-01, 1.696563e+00, 1.407652e+00, 8.127741e-01, 4.233085e-01, 1.019587e+00, 5.175160e-01, 2.831532e-01, 1.763899e-01,
4.000000e-01	1.610226e+00, 9.636247e-01, 1.239131e+00, 1.333199e+00, 2.533711e+00, 6.022309e-01, 1.830281e+00, 1.252345e+00, 6.091787e-01, 1.311604e+00, 1.651361e+00, 6.574587e-01, 1.177544e+00, 1.149235e+00, 7.841480e-01, 4.368884e-01, 8.825150e-01, 4.687446e-01, 1.373515e-01, 1.307296e-01,
6.000000e-01	1.121503e+00, 6.278752e-01, 1.043305e+00, 9.831151e-01, 1.996657e+00, 5.956060e-01, 1.423730e+00, 9.727558e-01, 4.158280e-01, 9.233630e-01, 1.232799e+00, 5.095090e-01, 1.234537e+00, 1.002603e+00, 9.919088e-01, 6.141828e-01, 1.207335e+00, 3.003633e-01, 1.231998e-01, 2.453152e-01,
8.000000e-01	6.224226e-01, 4.394648e-01, 9.983479e-01, 7.057477e-01, 2.194907e+00, 4.753608e-01, 1.562542e+00, 1.011780e+00, 5.146518e-01, 1.218016e+00, 1.183503e+00, 5.348927e-01, 9.764904e-01, 8.319078e-01, 8.101408e-01, 5.138915e-01, 1.076269e+00, 1.864223e-01, 5.330805e-02, 4.004677e-01,
1.000000e+00	5.929821e-01, 2.461371e-01, 9.911854e-01, 6.393133e-01, 1.763757e+00, 3.149396e-01, 1.659452e+00, 1.229943e+00, 5.688600e-01, 1.214557e+00, 1.251458e+00, 4.584638e-01, 6.359143e-01, 4.946384e-01, 7.691702e-01, 6.899978e-01, 9.431422e-01, 1.328275e-01, 4.723199e-02, 4.328207e-01,
1.200000e+00	3.270514e-01, 1.682887e-01, 7.630688e-01, 5.281689e-01, 1.634985e+00, 1.553679e-01, 1.413487e+00, 1.449026e+00, 5.399514e-01, 1.481130e+00, 1.172922e+00, 3.928654e-01, 5.206772e-01, 3.247002e-01, 8.924305e-01, 7.557737e-01, 9.775583e-01, 7.848631e-02, 2.878125e-02, 4.936479e-01,
1.400000e+00	2.746217e-01, 1.189921e-01, 9.096540e-01, 3.723849e-01, 1.721960e+00, 1.054143e-01, 1.113424e+00, 1.109273e+00, 5.308682e-01, 1.309030e+00, 1.200115e+00, 4.124430e-01, 2.973977e-01, 2.550914e-01, 9.689494e-01, 7.256198e-01, 1.171697e+00, 3.987228e-02, 1.639277e-02, 5.506870e-01,
1.600000e+00	1.820702e-01, 8.746413e-02, 7.148281e-01, 2.929400e-01, 1.922498e+00, 5.073138e-02, 1.305089e+00, 1.654128e+00, 5.039458e-01, 1.456060e+00, 1.149974e+00, 4.297853e-01, 2.017784e-01, 1.612801e-01, 9.412723e-01, 8.809529e-01, 9.136797e-01, 2.834537e-02, 9.515833e-03, 6.633314e-01,
1.800000e+00	1.181933e-01, 7.454571e-02, 5.472073e-01, 1.952334e-01, 1.491773e+00, 3.171689e-02, 1.391854e+00, 1.689255e+00, 4.924685e-01, 1.017365e+00, 1.274288e+00, 3.907848e-01, 1.684069e-01, 1.182836e-01, 8.001262e-01, 8.322366e-01, 9.800018e-01, 1.487890e-02, 5.667290e-03, 7.506391e-01,
2.000000e+00	8.572294e-02, 7.042794e-02, 7.336359e-01, 1.559976e-01, 1.549932e+00, 1.786419e-02, 1.237843e+00, 1.562364e+00, 5.344638e-01, 1.290614e+00, 1.110850e+00, 3.976428e-01, 1.594743e-01, 6.886635e-02, 7.937090e-01, 8.028789e-01, 1.177059e+00, 1.003125e-02, 3.598206e-03, 8.064966e-01,
0.000000e+00	9.989108e-01, 1.421463e+00, 2.993850e+00, 2.838841e-01, 1.585001e+00, 2.321515e+00, 1.720843e+00, 1.690750e-01, 1.099889e+00, 4.059205e-01, 1.095095e-01, 3.761860e-02, 2.653829e+00, 1.778397e+00, 5.921555e-01, 2.405503e+00, 9.167110e-01, 2.617033e+00, 1.292423e+00, 1.546061e+00,
2.000000e-01	1.215828e+00, 9.067311e-01, 1.735722e+00, 5.487060e-01, 1.693428e+00, 1.794683e+00, 1.286895e+00, 2.381694e-01, 9.223787e-01, 8.645417e-01, 9.974024e-02, 4.940656e-02, 1.640940e+00, 1.616677e+00, 7.121287e-01, 1.878591e+00, 8.523400e-01, 2.070072e+00, 1.179247e+00, 1.012827e+00,
4.000000e-01	1.111727e+00, 5.911195e-01, 1.585723e+00, 5.080080e-01, 1.907040e+00, 1.196438e+00, 8.394425e-01, 2.779286e-01, 5.735346e-01, 9.945143e-01, 8.401574e-02, 1.372597e-01, 1.267031e+00, 1.144678e+00, 7.495265e-01, 1.445081e+00, 1.022934e+00, 1.163087e+00, 1.372100e+00, 8.464114e-01,
6.000000e-01	1.195123e+00, 6.463913e-01, 1.346630e+00, 5.889367e-01, 1.793645e+00, 8.041922e-01, 8.459424e-01, 3.568033e-01, 4.602866e-01, 1.301012e+00, 1.243132e-01, 1.885914e-01, 1.023936e+00, 9.113054e-01, 5.478319e-01, 1.091007e+00, 1.057480e+00, 8.690262e-01, 9.421852e-01, 7.611477e-01,
8.000000e-01	8.693955e-01, 6.128333e-01, 1.002627e+00, 5.209591e-01, 2.087609e+00, 5.156401e-01, 7.092812e-01, 4.932252e-01, 4.056360e-01, 1.156460e+00, 2.744587e-01, 2.389639e-01, 7.949574e-01, 9.100182e-01, 3.970336e-01, 1.148332e+00, 9.159284e-01, 6.915717e-01, 7.616215e-01, 8.405596e-01,
1.000000e+00	5.695078e-01, 6.215188e-01, 8.676226e-01, 5.534756e-01, 1.986887e+00, 2.768689e-01, 5.715295e-01, 9.157516e-01, 4.079248e-01, 1.397839e+00, 3.819751e-01, 3.156605e-01, 5.330541e-01, 6.321983e-01, 2.451623e-01, 1.328871e+00, 1.095293e+00, 4.239965e-01, 5.402850e-01, 6.990734e-01,
1.200000e+00	4.243589e-01, 5.697353e-01, 7.633974e-01, 3.465067e-01, 2.145904e+00, 1.362181e-01, 5.342388e-01, 9.670934e-01, 5.000086e-01, 1.346739e+00, 6.305652e-01, 3.108123e-01, 4.115003e-01, 3.376417e-01, 1.254969e-01, 9.057396e-01, 1.078435e+00, 2.968174e-01, 3.448434e-01, 6.924690e-01,
1.400000e+00	2.965365e-01, 5.993056e-01, 8.764650e-01, 2.517270e-01, 2.183213e+00, 7.355241e-02, 5.576183e-01, 1.518800e+00, 5.653645e-01, 1.529967e+00, 8.417673e-01, 2.321024e-01, 3.078805e-01, 2.798240e-01, 7.781437e-02, 8.738859e-01, 1.052570e+00, 1.401693e-01, 1.660397e-01, 7.977634e-01,
1.600000e+00	2.211017e-01, 6.942975e-01, 6.915913e-01, 2.880941e-01, 2.081522e+00, 4.553638e-02, 4.541401e-01, 1.061896e+00, 5.395681e-01, 1.413859e+00, 7.781144e-01, 2.650437e-01, 2.296517e-01, 1.779244e-01, 4.257375e-02, 1.132183e+00, 8.852158e-01, 1.111968e-01, 1.057676e-01, 7.747949e-01,
1.800000e+00	1.564111e-01, 6.408312e-01, 7.612785e-01, 2.041813e-01, 2.558251e+00, 2.598525e-02, 5.790174e-01, 1.434736e+00, 5.731044e-01, 1.548667e+00, 8.662562e-01, 3.775771e-01, 1.779068e-01, 1.285270e-01, 4.188065e-02, 9.569118e-01, 1.077244e+00, 5.668046e-02, 6.550843e-02, 7.435667e-01,
2.000000e+00	8.819041e-02, 7.926111e-01, 7.382631e-01, 1.715482e-01, 2.184314e+00, 1.300164e-02, 5.555672e-01, 1.327429e+00, 5.145558e-01, 1.353977e+00, 1.087569e+00, 3.123185e-01, 1.659450e-01, 9.306079e-02, 2.785249e-02, 7.844546e-01, 1.147879e+00, 3.563845e-02, 4.208200e-02, 6.935559e-01,
0.000000e+00	2.829946e+00, 5.241306e-01, 1.590931e+00, 3.293562e-02, 7.815840e-01, 2.579552e-01, 1.268347e+00, 1.998579e+00, 1.650896e+00, 2.402440e+00, 7.247086e-01, 1.872288e+00, 5.188608e-01, 2.890341e+00, 1.133281e+00, 1.012519e+00, 3.869687e-02, 2.601512e+00, 2.685017e+00, 3.010880e+00,
2.000000e-01	2.057406e+00, 4.326882e-01, 1.715097e+00, 2.676492e-01, 9.597919e-01, 3.973255e-01, 1.323805e+00, 1.189500e+00, 9.977139e-01, 1.468972e+00, 6.371345e-01, 9.860648e-01, 6.554654e-01, 2.118880e+00, 1.122359e+00, 8.952668e-01, 1.651136e-01, 1.808296e+00, 1.875282e+00, 2.380567e+00,
4.000000e-01	2.045049e+00, 3.174457e-01, 8.098382e-01, 3.819649e-01, 9.848201e-01, 2.746815e-01, 1.044766e+00, 9.593302e-01, 6.112735e-01, 1.186912e+00, 4.242542e-01, 6.494310e-01, 4.787112e-01, 1.641235e+00, 7.954243e-01, 1.073465e+00, 3.528755e-01, 1.004381e+00, 1.654742e+00, 1.668228e+00,
6.000000e-01	1.303331e+00, 3.586396e-01, 7.458217e-01, 3.133387e-01, 1.476903e+00, 1.545465e-01, 9.318636e-01, 6.386236e-01, 5.055191e-01, 1.320397e+00, 3.329251e-01, 3.705955e-01, 4.416115e-01, 1.511528e+00, 6.012675e-01, 9.149743e-01, 4.287753e-01, 6.526036e-01, 8.744438e-01, 1.289573e+00,
8.000000e-01	1.077010e+00, 3.905060e-01, 6.190076e-01, 2.470835e-01, 1.410822e+00, 9.753089e-02, 1.046895e+00, 6.840953e-01, 3.466513e-01, 1.255111e+00, 2.962582e-01, 2.307592e-01, 3.502196e-01, 1.083926e+00, 4.301009e-01, 1.048433e+00, 7.479260e-01, 3.814729e-01, 5.686180e-01, 1.167653e+00,
1.000000e+00	6.560535e-01, 4.317347e-01, 5.453163e-01, 1.589843e-01, 1.359219e+00, 5.481625e-02, 8.375659e-01, 5.356842e-01, 3.599868e-01, 1.227004e+00, 3.685094e-01, 2.238456e-01, 2.258440e-01, 8.272526e-01, 3.724113e-01, 9.459727e-01, 7.507733e-01, 2.507258e-01, 3.892240e-01, 1.125383e+00,
1.200000e+00	5.075187e-01, 5.005946e-01, 3.405449e-01, 1.135558e-01, 1.527271e+00, 2.472271e-02, 9.398287e-01, 9.509513e-01, 4.172080e-01, 1.485371e+00, 5.286419e-01, 2.086923e-01, 1.985962e-01, 5.846180e-01, 3.049279e-01, 9.857741e-01, 9.069088e-01, 1.366931e-01, 2.390740e-01, 1.011864e+00,
1.400000e+00	3.085454e-01, 4.116782e-01, 3.435700e-01, 6.879152e-02, 1.635740e+00, 1.379472e-02, 7.974151e-01, 1.009288e+00, 5.559069e-01, 1.337634e+00, 8.222670e-01, 2.648062e-01, 1.043471e-01, 3.185533e-01, 2.787703e-01, 9.695280e-01, 9.281819e-01, 8.294424e-02, 1.560227e-01, 7.135828e-01,
1.600000e+00	2.106068e-01, 4.592925e-01, 3.572234e-01, 4.522468e-02, 1.867212e+00, 9.698743e-03, 9.123376e-01, 1.332088e+00, 4.516121e-01, 1.364146e+00, 9.073768e-01, 3.158482e-01, 9.966554e-02, 3.036901e-01, 2.275080e-01, 8.308439e-01, 1.072782e+00, 4.936338e-02, 9.516863e-02, 7.247015e-01,
1.800000e+00	1.586701e-01, 4.856627e-01, 3.757952e-01, 4.890916e-02, 1.951554e+00, 4.341786e-03, 9.548218e-01, 1.155676e+00, 5.400903e-01, 1.481640e+00, 9.355111e-01, 3.353574e-01, 6.595145e-02, 1.924476e-01, 2.514002e-01, 8.957543e-01, 1.174376e+00, 3.008160e-02, 4.915385e-02, 7.616287e-01,
2.000000e+00	1.251048e-01, 3.969241e-01, 4.186776e-01, 3.540703e-02, 1.880825e+00, 2.666314e-03, 9.027186e-01, 1.385760e+00, 5.886445e-01, 1.529035e+00, 9.776879e-01, 2.751622e-01, 5.582209e-02, 1.147817e-01, 2.873104e-01, 7.792178e-01, 8.379020e-01, 1.746515e-02, 3.222807e-02, 7.732075e-01,
0.000000e+00	2.958740e+00, 1.002883e+00, 1.297295e-01, 1.635419e+00, 1.674481e+00, 3.117267e+00, 2.170412e+00, 6.186598e-01, 6.452292e-01, 2.306773e+00, 1.873914e+00, 1.152599e+00, 1.597620e+00, 2.010735e+00, 2.416937e+00, 5.177151e-01, 1.736321e+00, 9.201513e-01, 2.198888e+00, 7.537097e-01,
2.000000e-01	2.504406e+00, 7.303003e-01, 3.283743e-01, 9.422939e-01, 1.846678e+00, 1.283190e+00, 2.013316e+00, 5.472982e-01, 3.372156e-01, 1.997758e+00, 1.633276e+00, 7.543227e-01, 1.101675e+00, 1.484445e+00, 1.672072e+00, 4.044873e-01, 1.484886e+00, 7.551761e-01, 1.405310e+00, 6.253362e-01,
4.000000e-01	1.670554e+00, 4.791434e-01, 4.477600e-01, 5.848479e-01, 1.387286e+00, 9.353000e-01, 2.042184e+00, 4.047396e-01, 2.268651e-01, 1.827094e+00, 1.133449e+00, 6.019671e-01, 9.048326e-01, 1.125147e+00, 1.215429e+00, 5.268985e-01, 1.349496e+00, 8.638685e-01, 1.008407e+00, 6.321787e-01,
6.000000e-01	1.238152e+00, 3.297071e-01, 5.673714e-01, 4.041775e-01, 1.093210e+00, 4.590160e-01, 1.673747e+00, 2.755841e-01, 1.767926e-01, 1.708885e+00, 8.646956e-01, 3.946026e-01, 7.042519e-01, 1.293015e+00, 1.145786e+00, 5.912439e-01, 1.318976e+00, 5.326192e-01, 5.170828e-01, 5.928006e-01,
8.000000e-01	7.642264e-01, 1.810441e-01, 5.098287e-01, 3.090856e-01, 1.297292e+00, 2.793597e-01, 1.691210e+00, 4.969495e-01, 2.592305e-01, 1.407896e+00, 8.570491e-01, 3.918784e-01, 4.797026e-01, 1.025599e+00, 9.021504e-01, 7.565504e-01, 1.033877e+00, 4.011820e-01, 4.061947e-01, 7.450540e-01,
1.000000e+00	5.175295e-01, 1.182791e-01, 5.617320e-01, 1.913117e-01, 9.751822e-01, 1.210064e-01, 1.736409e+00, 6.931596e-01, 3.789089e-01, 1.481782e+00, 8.667118e-01, 3.248870e-01, 3.673526e-01, 6.387659e-01, 1.017258e+00, 6.149223e-01, 9.268649e-01, 1.955185e-01, 2.197496e-01, 6.440975e-01,
1.200000e+00	3.748555e-01, 9.523929e-02, 3.897738e-01, 1.131268e-01, 1.141536e+00, 7.309353e-02, 1.298526e+00, 1.018865e+00, 4.652448e-01, 1.379096e+00, 9.770223e-01, 3.431086e-01, 2.978778e-01, 4.032448e-01, 8.957537e-01, 7.691523e-01, 9.072487e-01, 1.255411e-01, 1.277868e-01, 6.986505e-01,
1.400000e+00	2.493285e-01, 6.484723e-02, 3.521296e-01, 6.465142e-02, 1.131347e+00, 4.208782e-02, 1.609186e+00, 1.066124e+00, 4.571159e-01, 1.446768e+00, 9.238765e-01, 3.662128e-01, 1.932621e-01, 2.624699e-01, 6.704528e-01, 8.083291e-01, 7.945685e-01, 7.342111e-02, 8.402499e-02, 6.279915e-01,
1.600000e+00	2.079535e-01, 5.756978e-02, 2.935089e-01, 4.398544e-02, 1.322082e+00, 2.395167e-02, 1.546018e+00, 1.681373e+00, 4.170655e-01, 1.378175e+00, 1.050209e+00, 3.462419e-01, 1.421143e-01, 1.921541e-01, 9.340722e-01, 7.356925e-01, 8.978855e-01, 4.711211e-02, 5.505819e-02, 7.284719e-01,
1.800000e+00	1.208321e-01, 5.268015e-02, 2.793964e-01, 4.268609e-02, 1.081868e+00, 1.525350e-02, 1.183609e+00, 1.376297e+00, 5.861187e-01, 1.447458e+00, 8.777657e-01, 4.199135e-01, 8.746081e-02, 1.191450e-01, 1.033846e+00, 8.638096e-01, 8.632199e-01, 2.748355e-02, 3.370446e-02, 6.358988e-01,
2.000000e+00	9.932362e-02, 5.326778e-02, 2.812033e-01, 2.961841e-02, 1.347468e+00, 7.384203e-03, 1.338434e+00, 1.262118e+00, 5.458006e-01, 1.506403e+00, 1.005757e+00, 3.180605e-01, 9.410225e-02, 7.128073e-02, 8.008316e-01, 8.318406e-01, 8.820812e-01, 1.873729e-02, 2.254473e-02, 7.072403e-01,
0.000000e+00	1.950324e-01, 2.310537e-01, 6.475865e-01, 3.026152e+00, 3.579508e-01, 2.115200e+00, 1.877893e+00, 2.333251e+00, 2.397769e+00, 5.561396e-02, 1.222900e+00, 2.009066e+00, 9.139997e-01, 1.291778e+00, 1.451604e+00, 2.368640e+00, 1.538571e+00, 9.555941e-02, 2.268014e+00, 9.249188e-01,
2.000000e-01	1.354728e-01, 1.284134e-01, 7.053462e-01, 1.911418e+00, 4.399239e-01, 1.143690e+00, 1.506615e+00, 2.534800e+00, 1.609438e+00, 4.256459e-02, 9.273707e-01, 1.410317e+00, 9.954479e-01, 7.506143e-01, 1.171277e+00, 2.024852e+00, 1.002857e+00, 5.320681e-01, 1.613485e+00, 9.847926e-01,
4.000000e-01	1.263393e-01, 9.693499e-02, 5.049944e-01, 1.131143e+00, 5.002308e-01, 1.048831e+00, 1.110868e+00, 2.415898e+00, 1.092788e+00, 2.705501e-01, 9.090751e-01, 7.862849e-01, 7.334414e-01, 7.166675e-01, 9.066308e-01, 1.668916e+00, 5.749351e-01, 6.107216e-01, 8.926589e-01, 8.445580e-01,
6.000000e-01	1.125187e-01, 1.459030e-01, 4.345541e-01, 8.422900e-01, 6.225810e-01, 5.926381e-01, 8.594590e-01, 2.276472e+00, 1.077181e+00, 5.324314e-01, 1.178534e+00, 6.042118e-01, 5.302483e-01, 3.776120e-01, 6.904689e-01, 1.158828e+00, 4.615307e-01, 4.822657e-01, 5.065524e-01, 7.838389e-01,
8.000000e-01	6.531346e-02, 2.809553e-01, 3.378859e-01, 4.126468e-01, 1.153502e+00, 3.475435e-01, 8.377064e-01, 2.371838e+00, 9.327138e-01, 8.384464e-01, 1.198469e+00, 4.631494e-01, 4.584967e-01, 2.995727e-01, 5.860387e-01, 1.092860e+00, 4.477822e-01, 3.545454e-01, 3.360368e-01, 7.871408e-01,
1.000000e+00	3.990418e-02, 3.734560e-01, 2.508350e-01, 2.598996e-01, 1.304533e+00, 2.156993e-01, 8.129097e-01, 1.956169e+00, 7.278296e-01, 1.064163e+00, 1.190053e+00, 4.498339e-01, 3.008231e-01, 1.873105e-01, 3.655787e-01, 1.034725e+00, 5.167861e-01, 1.839119e-01, 2.480772e-01, 7.891485e-01,
1.200000e+00	2.582116e-02, 4.182645e-01, 2.166639e-01, 1.883780e-01, 1.683623e+00, 1.296962e-01, 6.805946e-01, 1.551810e+00, 7.054388e-01, 1.207778e+00, 1.272986e+00, 4.058981e-01, 2.099884e-01, 1.272619e-01, 2.323746e-01, 1.061804e+00, 7.608373e-01, 1.114252e-01, 1.194789e-01, 8.101485e-01,
1.400000e+00	1.901989e-02, 5.714140e-01, 1.833482e-01, 1.098350e-01, 1.400609e+00, 6.872084e-02, 7.832535e-01, 2.023336e+00, 6.475572e-01, 1.151844e+00, 1.241744e+00, 4.136979e-01, 1.642638e-01, 8.854013e-02, 1.751122e-01, 1.085921e+00, 9.104825e-01, 7.226279e-02, 9.286530e-02, 7.930213e-01,
1.600000e+00	1.593334e-02, 5.998853e-01, 1.842045e-01, 6.501093e-02, 1.633043e+00, 3.425420e-02, 7.631354e-01, 2.011046e+00, 7.038969e-01, 1.232656e+00, 1.335767e+00, 4.009633e-01, 1.128035e-01, 6.143667e-02, 1.154971e-01, 8.789529e-01, 9.129694e-01, 4.401832e-02, 4.256020e-02, 6.158713e-01,
1.800000e+00	1.111580e-02, 5.352419e-01, 1.920595e-01, 4.456269e-02, 2.292171e+00, 2.114073e-02, 7.429191e-01, 1.648543e+00, 5.560182e-01, 1.373544e+00, 1.295251e+00, 3.446634e-01, 8.406976e-02, 3.826635e-02, 8.718949e-02, 7.674443e-01, 7.854248e-01, 2.772095e-02, 2.826330e-02, 7.908675e-01,
2.000000e+00	7.517191e-03, 6.000874e-01, 2.631420e-01, 3.092733e-02, 1.688958e+00, 1.065206e-02, 7.156357e-01, 1.885488e+00, 4.934753e-01, 1.325334e+00, 1.095283e+00, 3.680177e-01, 7.384145e-02, 2.181083e-02, 9.636646e-02, 9.513852e-01, 9.281335e-01, 1.463499e-02, 1.557107e-02, 7.718250e-01,
0.000000e+00	6.676601e-02, 3.111704e-01, 1.919974e+00, 1.618171e+00, 2.234877e-01, 1.378040e+00, 7.945618e-01, 2.050418e+00, 1.302514e+00, 8.019593e-01, 1.347410e-01, 1.812291e+00, 2.614563e+00, 3.110178e-01, 3.236536e+00, 2.672728e+00, 9.414256e-01, 1.740684e+00, 2.778025e+00, 9.462129e-01,
2.000000e-01	3.345777e-01, 3.266062e-01, 1.495169e+00, 1.122061e+00, 1.877214e-01, 9.311432e-01, 7.691294e-01, 2.821778e+00, 1.049029e+00, 5.691185e-01, 4.235108e-01, 1.047573e+00, 1.932999e+00, 1.799638e-01, 1.587358e+00, 1.989993e+00, 5.374714e-01, 1.327082e+00, 2.149690e+00, 8.437654e-01,
4.000000e-01	5.344523e-01, 5.226422e-01, 1.208140e+00, 8.071069e-01, 2.312248e-01, 7.040567e-01, 5.171269e-01, 2.022908e+00, 1.121081e+00, 6.121979e-01, 6.048222e-01, 8.215051e-01, 2.020490e+00, 1.489760e-01, 1.047022e+00, 2.041333e+00, 4.106139e-01, 1.009343e+00, 1.592709e+00, 7.726894e-01,
6.000000e-01	3.571128e-01, 5.583352e-01, 7.912413e-01, 7.530215e-01, 5.279684e-01, 8.184556e-01, 4.682915e-01, 2.589064e+00, 7.669245e-01, 8.716169e-01, 7.821093e-01, 5.696852e-01, 1.328105e+00, 9.435453e-02, 4.683869e-01, 1.795947e+00, 2.928947e-01, 5.976727e-01, 9.061901e-01, 7.398505e-01,
8.000000e-01	2.563482e-01, 6.386427e-01, 6.448400e-01, 4.994681e-01, 1.072037e+00, 6.044480e-01, 4.057190e-01, 1.580236e+00, 8.523518e-01, 1.176148e+00, 7.460247e-01, 6.368221e-01, 8.711534e-01, 6.319742e-02, 3.313189e-01, 1.459950e+00, 2.107044e-01, 3.672206e-01, 5.812017e-01, 6.396186e-01,
1.000000e+00	1.363675e-01, 5.907743e-01, 5.510080e-01, 3.067348e-01, 1.372973e+00, 4.446800e-01, 2.925697e-01, 1.942745e+00, 6.978994e-01, 8.640205e-01, 1.023018e+00, 4.165502e-01, 7.187468e-01, 4.558115e-02, 1.851843e-01, 1.341735e+00, 4.038533e-01, 2.305511e-01, 2.970456e-01, 7.458699e-01,
1.200000e+00	1.338286e-01, 6.419182e-01, 3.814851e-01, 1.999755e-01, 1.452311e+00, 2.463891e-01, 2.486950e-01, 1.981535e+00, 5.284028e-01, 1.384096e+00, 9.294250e-01, 3.600810e-01, 5.637271e-01, 2.787063e-02, 8.718422e-02, 1.212494e+00, 6.293960e-01, 1.589328e-01, 2.089708e-01, 7.296472e-01,
1.400000e+00	7.686915e-02, 7.070955e-01, 2.370755e-01, 1.312992e-01, 1.561106e+00, 1.478939e-01, 2.375419e-01, 1.826605e+00, 6.765183e-01, 1.207051e+00, 9.029491e-01, 4.516863e-01, 4.110882e-01, 1.864526e-02, 4.935921e-02, 9.217058e-01, 8.060730e-01, 1.012199e-01, 1.274547e-01, 7.801455e-01,
1.600000e+00	5.966769e-02, 5.914496e-01, 2.724599e-01, 7.828666e-02, 1.732048e+00, 8.195031e-02, 2.916568e-01, 1.653493e+00, 5.806897e-01, 1.340352e+00, 1.056139e+00, 2.785445e-01, 3.206720e-01, 1.286133e-02, 4.125246e-02, 1.058074e+00, 7.782346e-01, 5.431374e-02, 8.784649e-02, 7.189511e-01,
1.800000e+00	4.245396e-02, 6.522903e-01, 2.826204e-01, 5.731160e-02, 1.921490e+00, 4.681585e-02, 3.335587e-01, 1.758784e+00, 5.563561e-01, 1.168019e+00, 1.334690e+00, 4.256350e-01, 2.058743e-01, 7.907380e-03, 2.337694e-02, 1.137982e+00, 1.096694e+00, 3.717742e-02, 5.223865e-02, 5.658602e-01,
2.000000e+00	2.871475e-02, 6.754883e-01, 2.990339e-01, 4.274921e-02, 2.124873e+00, 2.356375e-02, 3.852887e-01, 1.870452e+00, 5.471634e-01, 1.421629e+00, 1.378194e+00, 3.735634e-01, 1.966617e-01, 6.527313e-03, 1.362508e-02, 1.316275e+00, 8.464630e-01, 2.238250e-02, 2.598919e-02, 5.535295e-01,
0.000000e+00	9.866871e-02, 6.261866e-01, 4.658194e-01, 2.550106e+00, 2.626650e+00, 2.554890e+00, 2.413082e+00, 1.325095e+00, 8.470118e-01, 3.041044e+00, 2.549396e+00, 1.502391e+00, 1.530811e+00, 2.041809e+00, 1.001041e+00, 2.236984e+00, 2.804209e+00, 2.736028e-02, 2.018191e+00, 1.605720e+00,
2.000000e-01	8.538325e-02, 3.950798e-01, 5.628323e-01, 1.763379e+00, 2.331273e+00, 1.478822e+00, 2.173063e+00, 1.260817e+00, 6.475945e-01, 2.094806e+00, 2.305426e+00, 7.342355e-01, 1.339654e+00, 1.257824e+00, 9.706046e-01, 1.894414e+00, 2.080232e+00, 3.897635e-01, 9.879783e-01, 1.186721e+00,
4.000000e-01	4.249010e-02, 2.311866e-01, 6.266889e-01, 1.057911e+00, 2.418546e+00, 9.702984e-01, 1.531080e+00, 1.390610e+00, 6.571130e-01, 2.041474e+00, 2.041481e+00, 5.531532e-01, 1.097067e+00, 7.852016e-01, 8.023733e-01, 1.481630e+00, 1.708295e+00, 7.028166e-01, 7.964337e-01, 1.130466e+00,
6.000000e-01	4.913548e-02, 1.553130e-01, 7.222690e-01, 6.868778e-01, 1.793858e+00, 6.308559e-01, 1.047659e+00, 1.476759e+00, 5.579508e-01, 1.941823e+00, 1.681445e+00, 3.433205e-01, 6.941041e-01, 5.481378e-01, 8.387545e-01, 1.563873e+00, 1.504249e+00, 4.852503e-01, 4.524816e-01, 9.274249e-01,
8.000000e-01	3.377916e-02, 2.842435e-01, 9.659652e-01, 4.392557e-01, 1.795888e+00, 3.614273e-01, 9.242162e-01, 1.462159e+00, 6.035083e-01, 1.337755e+00, 1.519338e+00, 2.977340e-01, 5.434498e-01, 2.920103e-01, 4.918222e-01, 1.425682e+00, 1.407880e+00, 3.246697e-01, 2.862152e-01, 8.893399e-01,
1.000000e+00	2.544433e-02, 3.452031e-01, 7.598489e-01, 3.276838e-01, 1.945224e+00, 1.982620e-01, 6.782256e-01, 1.717157e+00, 6.196538e-01, 1.323402e+00, 1.577394e+00, 3.352131e-01, 4.207841e-01, 2.445991e-01, 3.796114e-01, 1.379383e+00, 1.243961e+00, 1.539538e-01, 1.391370e-01, 7.956653e-01,
1.200000e+00	1.793543e-02, 4.443613e-01, 7.379388e-01, 3.529801e-01, 1.833022e+00, 1.174088e-01, 7.057242e-01, 1.747227e+00, 6.271682e-01, 1.429632e+00, 1.614408e+00, 3.269364e-01, 3.201486e-01, 1.286596e-01, 2.416277e-01, 1.007553e+00, 1.077428e+00, 1.242740e-01, 9.732146e-02, 6.748880e-01,
1.400000e+00	1.414357e-02, 4.687502e-01, 9.630946e-01, 2.968860e-01, 2.101022e+00, 6.427961e-02, 5.810328e-01, 1.585622e+00, 6.189512e-01, 1.422951e+00, 1.279948e+00, 3.413548e-01, 2.583784e-01, 1.089530e-01, 1.184968e-01, 1.166182e+00, 1.024042e+00, 7.849851e-02, 5.174755e-02, 7.483492e-01,
1.600000e+00	9.316788e-03, 6.000246e-01, 8.063412e-01, 2.347047e-01, 1.849605e+00, 4.522249e-02, 6.280071e-01, 1.579757e+00, 5.953042e-01, 1.337679e+00, 1.498030e+00, 3.726322e-01, 1.677952e-01, 7.003809e-02, 8.671133e-02, 1.219461e+00, 1.283894e+00, 3.518686e-02, 3.524621e-02, 7.773617e-01,
1.800000e+00	6.222630e-03, 6.521253e-01, 7.707188e-01, 1.887097e-01, 2.254680e+00, 2.190578e-02, 4.906558e-01, 1.208829e+00, 5.602521e-01, 1.396514e+00, 1.098139e+00, 3.076523e-01, 1.400997e-01, 4.128690e-02, 5.180319e-02, 9.489722e-01, 1.041006e+00, 2.283368e-02, 1.962691e-02, 7.407295e-01,
2.000000e+00	3.990823e-03, 6.575402e-01, 7.107544e-01, 1.810345e-01, 2.011669e+00, 1.709379e-02, 6.146213e-01, 1.717670e+00, 5.486466e-01, 1.328170e+00, 1.381217e+00, 3.178295e-01, 1.027254e-01, 2.468116e-02, 3.100601e-02, 9.008162e-01, 1.032489e+00, 1.626650e-02, 1.456265e-02, 7.614166e-01,
0.000000e+00	2.814071e+00, 1.479957e-01, 2.855243e+00, 8.205841e-01, 2.601478e+00, 3.142751e-01, 1.322961e+00, 1.847395e+00, 2.233902e+00, 3.263017e+00, 1.566349e+00, 1.178007e+00, 7.833736e-01, 1.274180e+00, 3.267897e+00, 2.548803e+00, 2.330091e+00, 1.390582e+00, 7.494993e-01, 3.053592e+00,
2.000000e-01	1.983749e+00, 1.290321e-01, 2.006646e+00, 7.395041e-01, 2.201802e+00, 5.126760e-01, 1.159604e+00, 1.458271e+00, 1.285174e+00, 2.237333e+00, 8.690104e-01, 7.585627e-01, 8.251344e-01, 1.152435e+00, 2.097989e+00, 1.724922e+00, 2.048117e+00, 8.616736e-01, 6.958628e-01, 2.161462e+00,
4.000000e-01	1.312506e+00, 2.048631e-01, 2.289683e+00, 7.325739e-01, 1.745526e+00, 4.898673e-01, 8.628302e-01, 9.159253e-01, 8.481060e-01, 1.758725e+00, 7.412276e-01, 4.746131e-01, 7.996715e-01, 1.297519e+00, 1.236828e+00, 1.494520e+00, 2.110542e+00, 5.388301e-01, 5.083050e-01, 1.772158e+00,
6.000000e-01	1.175322e+00, 3.226552e-01, 1.921231e+00, 8.863820e-01, 1.401731e+00, 4.374196e-01, 6.095822e-01, 7.050370e-01, 6.122836e-01, 1.650276e+00, 7.069320e-01, 2.333586e-01, 7.418990e-01, 1.110820e+00, 8.807700e-01, 1.288649e+00, 1.320627e+00, 2.733613e-01, 2.541759e-01, 1.430617e+00,
8.000000e-01	6.610252e-01, 3.372431e-01, 1.775773e+00, 7.479633e-01, 1.932275e+00, 5.572429e-01, 5.055146e-01, 7.568578e-01, 4.967834e-01, 1.596761e+00, 7.890918e-01, 1.601242e-01, 5.541588e-01, 8.981562e-01, 4.521940e-01, 1.232739e+00, 1.404271e+00, 2.068541e-01, 1.936352e-01, 1.190441e+00,
1.000000e+00	5.336485e-01, 4.458155e-01, 1.319129e+00, 6.623392e-01, 1.791021e+00, 2.958989e-01, 5.232769e-01, 8.325317e-01, 4.905374e-01, 1.520937e+00, 7.464522e-01, 1.522268e-01, 4.061089e-01, 5.192420e-01, 3.087249e-01, 1.129197e+00, 1.277103e+00, 1.186376e-01, 9.719438e-02, 9.057915e-01,
1.200000e+00	3.320091e-01, 7.170585e-01, 1.163997e+00, 5.505551e-01, 2.072322e+00, 2.628902e-01, 3.746309e-01, 9.961174e-01, 5.994712e-01, 1.371416e+00, 1.164080e+00, 1.646044e-01, 3.018112e-01, 3.665718e-01, 1.084375e-01, 1.316970e+00, 1.279339e+00, 1.078710e-01, 6.464993e-02, 8.434631e-01,
1.400000e+00	2.358094e-01, 5.917758e-01, 1.153803e+00, 5.772839e-01, 2.017625e+00, 1.925595e-01, 3.925711e-01, 1.313550e+00, 5.969843e-01, 1.378141e+00, 1.081600e+00, 2.529228e-01, 2.405513e-01, 2.367765e-01, 8.434628e-02, 9.368183e-01, 1.034311e+00, 5.614481e-02, 4.100193e-02, 1.023818e+00,
1.600000e+00	1.518576e-01, 6.132082e-01, 1.183676e+00, 5.521022e-01, 1.830695e+00, 9.558469e-02, 4.531022e-01, 1.234786e+00, 6.185966e-01, 1.480749e+00, 9.675199e-01, 2.806372e-01, 1.857049e-01, 1.641285e-01, 4.164895e-02, 1.017522e+00, 9.302657e-01, 3.406445e-02, 2.197994e-02, 8.830091e-01,
1.800000e+00	1.256519e-01, 6.936370e-01, 1.084651e+00, 4.384181e-01, 1.816393e+00, 5.028461e-02, 5.180621e-01, 1.581534e+00, 5.362700e-01, 1.475551e+00, 9.853305e-01, 3.550182e-01, 1.279222e-01, 1.364351e-01, 2.570150e-02, 8.684020e-01, 1.112676e+00, 1.692440e-02, 1.492244e-02, 8.075892e-01,
2.000000e+00	8.168068e-02, 6.848327e-01, 9.577335e-01, 3.947291e-01, 1.956362e+00, 3.310342e-02, 6.079764e-01, 1.385664e+00, 5.134546e-01, 1.487285e+00, 1.176514e+00, 2.564660e-01, 8.769690e-02, 7.053449e-02, 1.904121e-02, 9.263483e-01, 9.968905e-01, 1.114048e-02, 9.319939e-03, 6.249394e-01,
0.000000e+00	1.363816e+00, 1.158556e+00, 1.908101e+00, 2.550980e+00, 2.633150e+00, 1.731541e+00, 2.568831e+00, 2.239452e+00, 1.754129e+00, 2.568553e+00, 3.326571e+00, 1.843875e+00, 2.248288e+00, 2.435357e+00, 2.611583e+00, 4.731517e-01, 5.334262e-01, 1.744237e+00, 2.350278e+00, 1.628664e+00,
2.000000e-01	1.321247e+00, 6.590741e-01, 1.423586e+00, 2.151649e+00, 2.404919e+00, 1.236297e+00, 1.878898e+00, 1.607054e+00, 1.268804e+00, 1.262421e+00, 2.441033e+00, 9.573812e-01, 2.325303e+00, 2.026024e+00, 1.704456e+00, 4.150311e-01, 6.982921e-01, 1.857642e+00, 1.999692e+00, 1.351549e+00,
4.000000e-01	1.118911e+00, 4.277490e-01, 1.287348e+00, 1.224588e+00, 1.611905e+00, 8.338472e-01, 2.010756e+00, 1.161133e+00, 8.037869e-01, 1.375786e+00, 1.791820e+00, 6.978437e-01, 1.708019e+00, 1.553802e+00, 1.865066e+00, 3.966616e-01, 9.039746e-01, 1.041911e+00, 1.476902e+00, 1.195282e+00,
6.000000e-01	7.239326e-01, 2.744436e-01, 9.445372e-01, 1.186175e+00, 1.410045e+00, 6.584376e-01, 2.039056e+00, 1.244582e+00, 6.699809e-01, 1.541251e+00, 1.663475e+00, 4.645954e-01, 1.291248e+00, 1.246528e+00, 1.137789e+00, 5.002033e-01, 9.343971e-01, 7.657336e-01, 1.012647e+00, 1.109038e+00,
8.000000e-01	7.524922e-01, 1.894261e-01, 5.419681e-01, 6.956851e-01, 1.268195e+00, 5.320376e-01, 1.542909e+00, 1.208318e+00, 4.355662e-01, 1.485072e+00, 1.336980e+00, 3.099815e-01, 1.081538e+00, 7.950289e-01, 1.006535e+00, 5.307477e-01, 8.061854e-01, 5.784466e-01, 5.326371e-01, 9.291128e-01,
1.000000e+00	3.888463e-01, 1.088854e-01, 6.981968e-01, 5.197767e-01, 1.011993e+00, 3.587647e-01, 1.566190e+00, 1.320326e+00, 5.436440e-01, 1.167611e+00, 1.147131e+00, 3.394089e-01, 8.190772e-01, 5.103782e-01, 1.029555e+00, 6.733711e-01, 8.119352e-01, 3.350434e-01, 3.664202e-01, 7.371415e-01,
1.200000e+00	2.724474e-01, 7.951766e-02, 4.839084e-01, 3.237060e-01, 1.163573e+00, 1.730025e-01, 1.140549e+00, 1.439452e+00, 6.163474e-01, 1.386538e+00, 1.193279e+00, 2.977597e-01, 5.966352e-01, 4.223415e-01, 8.416258e-01, 7.315710e-01, 6.995640e-01, 2.035783e-01, 2.339519e-01, 9.330370e-01,
1.400000e+00	2.271127e-01, 6.644899e-02, 4.636874e-01, 2.366779e-01, 1.292429e+00, 1.124475e-01, 1.431241e+00, 1.486470e+00, 5.578364e-01, 1.456150e+00, 1.066874e+00, 2.815742e-01, 4.830990e-01, 2.784701e-01, 9.321855e-01, 6.266025e-01, 7.722282e-01, 1.338917e-01, 1.584966e-01, 7.166608e-01,
1.600000e+00	1.582474e-01, 5.253045e-02, 3.144196e-01, 1.196645e-01, 1.178641e+00, 6.220077e-02, 1.248328e+00, 1.241240e+00, 5.260446e-01, 1.347712e+00, 1.214768e+00, 2.640951e-01, 3.012193e-01, 1.969949e-01, 9.411128e-01, 7.814622e-01, 9.022678e-01, 5.464119e-02, 8.141910e-02, 7.061826e-01,
1.800000e+00	9.684149e-02, 4.436982e-02, 3.497954e-01, 8.726209e-02, 1.314887e+00, 3.061184e-02, 1.275395e+00, 1.279390e+00, 5.670202e-01, 1.334011e+00, 1.154101e+00, 3.289153e-01, 2.562553e-01, 1.230461e-01, 6.380769e-01, 6.348923e-01, 7.365065e-01, 4.083912e-02, 5.498454e-02, 6.423477e-01,
2.000000e+00	8.189011e-02, 4.826021e-02, 3.226292e-01, 7.103774e-02, 1.384079e+00, 1.689024e-02, 1.157347e+00, 1.436305e+00, 5.556248e-01, 1.443486e+00, 1.231845e+00, 3.368178e-01, 1.960474e-01, 7.830111e-02, 9.363135e-01, 7.247580e-01, 9.748737e-01, 2.629217e-02, 2.863401e-02, 7.991839e-01,
0.000000e+00	2.715089e+00, 2.597136e+00, 2.710443e+00, 4.760932e-01, 8.831869e-01, 1.450431e+00, 9.432077e-01, 3.866566e-01, 1.218688e+00, 1.735642e+00, 8.291999e-01, 1.046904e+00, 2.670241e+00, 1.124892e+00, 2.482967e-01, 1.319011e+00, 1.365598e-02, 2.314633e+00, 1.229415e+00, 2.409414e+00,
2.000000e-01	2.254576e+00, 1.891169e+00, 1.817629e+00, 5.681702e-01, 1.088136e+00, 1.011779e+00, 7.548560e-01, 3.212850e-01, 8.440307e-01, 2.074696e+00, 8.356197e-01, 6.643200e-01, 2.338482e+00, 1.085654e+00, 2.717419e-01, 9.639373e-01, 3.061185e-01, 1.603981e+00, 1.201992e+00, 1.624715e+00,
4.000000e-01	1.552996e+00, 1.150364e+00, 1.250226e+00, 6.281352e-01, 1.252608e+00, 8.354563e-01, 9.712611e-01, 2.457424e-01, 5.790052e-01, 1.828155e+00, 7.826133e-01, 4.002214e-01, 1.601319e+00, 7.443746e-01, 2.711230e-01, 8.229493e-01, 4.230023e-01, 1.115350e+00, 1.000473e+00, 1.076212e+00,
6.000000e-01	1.493802e+00, 1.089105e+00, 1.244379e+00, 5.818903e-01, 1.413690e+00, 5.891382e-01, 6.205984e-01, 2.077521e-01, 3.709766e-01, 1.471623e+00, 7.296342e-01, 3.225363e-01, 1.412468e+00, 1.094868e+00, 2.257166e-01, 8.696215e-01, 6.579893e-01, 7.883103e-01, 9.009894e-01, 8.217935e-01,
8.000000e-01	1.133185e+00, 8.353564e-01, 6.890657e-01, 5.418304e-01, 1.705185e+00, 4.150541e-01, 1.052670e+00, 2.603656e-01, 2.798196e-01, 1.375142e+00, 9.719470e-01, 3.467100e-01, 9.308953e-01, 9.455092e-01, 2.193537e-01, 8.106536e-01, 8.483756e-01, 4.843405e-01, 5.242471e-01, 6.011699e-01,
1.000000e+00	7.132457e-01, 5.869196e-01, 6.878750e-01, 3.386331e-01, 1.825089e+00, 2.097183e-01, 9.106491e-01, 5.295222e-01, 3.085328e-01, 1.434148e+00, 7.944021e-01, 3.677613e-01, 8.107792e-01, 6.372696e-01, 2.127585e-01, 1.007405e+00, 9.356615e-01, 3.182961e-01, 2.175564e-01, 7.315695e-01,
1.200000e+00	3.953235e-01, 5.406685e-01, 5.672820e-01, 2.723572e-01, 2.082084e+00, 1.109256e-01, 8.333306e-01, 7.381727e-01, 3.933651e-01, 1.127896e+00, 8.994765e-01, 3.577987e-01, 4.750269e-01, 5.560826e-01, 2.302970e-01, 9.140027e-01, 1.066244e+00, 1.870938e-01, 1.890010e-01, 6.317387e-01,
1.400000e+00	3.590093e-01, 5.917663e-01, 5.654408e-01, 1.759086e-01, 1.706364e+00, 6.676509e-02, 8.682241e-01, 8.445735e-01, 4.546666e-01, 1.404625e+00, 1.056044e+00, 3.488080e-01, 4.392730e-01, 3.527024e-01, 2.530900e-01, 9.266850e-01, 9.587831e-01, 1.150866e-01, 1.114976e-01, 6.851086e-01,
1.600000e+00	2.625290e-01, 5.748122e-01, 6.036310e-01, 1.329225e-01, 2.316069e+00, 2.864480e-02, 1.045137e+00, 9.841500e-01, 4.553244e-01, 1.431990e+00, 1.074816e+00, 3.329649e-01, 3.164642e-01, 1.994894e-01, 2.849454e-01, 7.832877e-01, 1.247105e+00, 6.227985e-02, 6.419042e-02, 6.225743e-01,
1.800000e+00	1.699686e-01, 4.663878e-01, 5.369618e-01, 1.087073e-01, 2.290772e+00, 2.079965e-02, 9.391327e-01, 1.250177e+00, 4.994038e-01, 1.658066e+00, 1.075350e+00, 3.501667e-01, 2.420547e-01, 1.155689e-01, 2.729929e-01, 7.455922e-01, 9.175206e-01, 3.791861e-02, 4.885504e-02, 6.794407e-01,
2.000000e+00	1.503458e-01, 4.474736e-01, 5.432237e-01, 8.599200e-02, 2.014225e+00, 1.011343e-02, 9.258265e-01, 1.173727e+00, 5.167716e-01, 1.516412e+00, 1.339829e+00, 4.104363e-01, 1.854401e-01, 1.043642e-01, 3.569300e-01, 8.428116e-01, 1.020961e+00, 1.981038e-02, 3.159397e-02, 7.622420e-01,
0.000000e+00	7.757344e-01, 1.996093e+00, 5.178998e-01, 2.891056e-01, 1.565311e+00, 2.658051e+00, 2.560815e+00, 2.116204e+00, 2.546246e+00, 2.822031e+00, 2.526816e+00, 1.879621e+00, 5.428806e-01, 3.212387e-01, 1.764601e+00, 2.561307e+00, 4.325616e-01, 2.976810e+00, 1.362882e-01, 4.900504e-02,
2.000000e-01	8.431864e-01, 1.110961e+00, 4.330738e-01, 1.850154e-01, 1.057534e+00, 1.436585e+00, 2.283420e+00, 2.215355e+00, 2.544071e+00, 1.661819e+00, 2.162895e+00, 1.310750e+00, 5.831862e-01, 2.646105e-01, 1.408982e+00, 1.749680e+00, 6.830040e-01, 2.162923e+00, 4.108398e-01, 5.360972e-02,
4.000000e-01	8.731390e-01, 7.358814e-01, 3.064814e-01, 1.174735e-01, 1.080867e+00, 7.950867e-01, 1.827947e+00, 1.863628e+00, 1.499463e+00, 1.481637e+00, 2.127093e+00, 8.755459e-01, 4.597088e-01, 2.639058e-01, 9.780088e-01, 1.525502e+00, 7.640732e-01, 1.456951e+00, 6.749397e-01, 1.863634e-01,
6.000000e-01	7.665408e-01, 3.616652e-01, 2.532186e-01, 9.751805e-02, 9.445970e-01, 4.192434e-01, 1.427699e+00, 1.726902e+00, 1.148743e+00, 1.490861e+00, 1.596387e+00, 6.380836e-01, 3.646072e-01, 2.508418e-01, 1.268412e+00, 1.179160e+00, 5.519009e-01, 8.159059e-01, 6.747357e-01, 3.376185e-01,
8.000000e-01	7.270032e-01, 4.177210e-01, 2.066346e-01, 5.773099e-02, 9.232883e-01, 2.535060e-01, 1.099698e+00, 1.714829e+00, 8.780148e-01, 1.050350e+00, 1.912988e+00, 6.422520e-01, 2.775022e-01, 2.344217e-01, 7.755590e-01, 1.187665e+00, 5.381075e-01, 5.678902e-01, 5.169611e-01, 4.332529e-01,
1.000000e+00	4.365895e-01, 4.330970e-01, 1.844386e-01, 3.194049e-02, 1.348649e+00, 1.326288e-01, 7.348088e-01, 1.577605e+00, 8.928686e-01, 1.233582e+00, 1.392648e+00, 4.814352e-01, 2.134857e-01, 1.636805e-01, 6.816908e-01, 9.426265e-01, 5.229003e-01, 3.671897e-01, 2.685613e-01, 5.816023e-01,
1.200000e+00	2.891319e-01, 5.724438e-01, 1.364770e-01, 2.652888e-02, 1.443979e+00, 7.409625e-02, 7.515176e-01, 1.554421e+00, 7.514010e-01, 1.211683e+00, 1.410347e+00, 4.689431e-01, 1.314052e-01, 9.803264e-02, 3.658299e-01, 1.115196e+00, 6.938138e-01, 1.931356e-01, 1.873481e-01, 5.582838e-01,
1.400000e+00	1.724998e-01, 4.994020e-01, 1.163605e-01, 1.849152e-02, 1.374673e+00, 4.268681e-02, 6.786291e-01, 2.020465e+00, 6.682679e-01, 1.350903e+00, 1.851116e+00, 3.710631e-01, 1.001994e-01, 6.972730e-02, 2.351941e-01, 1.014275e+00, 6.355494e-01, 1.231582e-01, 9.560768e-02, 5.744591e-01,
1.600000e+00	1.483373e-01, 5.652193e-01, 9.079873e-02, 1.230921e-02, 1.680114e+00, 1.903834e-02, 6.070288e-01, 1.850618e+00, 6.199727e-01, 1.549061e+00, 1.416305e+00, 3.662507e-01, 7.489958e-02, 4.257913e-02, 1.706573e-01, 1.070317e+00, 8.127346e-01, 8.408274e-02, 8.047314e-02, 6.514552e-01,
1.800000e+00	1.037323e-01, 6.458613e-01, 1.665607e-01, 1.029660e-02, 2.157335e+00, 1.246678e-02, 7.470905e-01, 1.645577e+00, 6.083398e-01, 1.423617e+00, 1.210227e+00, 3.577522e-01, 5.322065e-02, 2.845832e-02, 1.143647e-01, 8.109093e-01, 9.916154e-01, 4.471320e-02, 4.346057e-02, 6.613955e-01,
2.000000e+00	6.761702e-02, 5.421686e-01, 2.138840e-01, 1.061610e-02, 1.914191e+00, 8.037926e-03, 5.646989e-01, 1.737909e+00, 5.839476e-01, 1.387994e+00, 1.427201e+00, 3.828841e-01, 3.515165e-02, 2.123276e-02, 7.562403e-02, 9.745215e-01, 9.977145e-01, 2.587146e-02, 3.203184e-02, 7.203322e-01,
0.000000e+00	1.178293e+00, 4.917600e-01, 2.041173e+00, 1.049325e+00, 2.623937e+00, 1.131024e+00, 1.326476e+00, 2.429264e+00, 8.750346e-01, 2.792789e+00, 3.698328e-01, 1.826239e-01, 2.441765e+00, 2.668017e+00, 2.371635e+00, 2.492128e+00, 2.838235e+00, 2.201467e+00, 8.682293e-01, 9.064675e-01,
2.000000e-01	1.011301e+00, 3.347286e-01, 1.684161e+00, 8.891170e-01, 1.664300e+00, 1.015264e+00, 1.084473e+00, 1.734412e+00, 6.157034e-01, 2.529832e+00, 2.995237e-01, 2.919918e-01, 1.615464e+00, 1.749972e+00, 1.975914e+00, 2.000213e+00, 2.217029e+00, 1.561588e+00, 9.668877e-01, 7.290672e-01,
4.000000e-01	1.021943e+00, 3.681449e-01, 1.591473e+00, 8.870029e-01, 1.617483e+00, 7.452250e-01, 7.511541e-01, 1.251118e+00, 5.557987e-01, 1.949019e+00, 2.257892e-01, 3.190274e-01, 1.347650e+00, 1.559239e+00, 1.163676e+00, 1.654622e+00, 1.769409e+00, 1.134715e+00, 8.125695e-01, 7.815492e-01,
6.000000e-01	8.061023e-01, 4.341181e-01, 1.687378e+00, 6.675019e-01, 1.525529e+00, 6.520697e-01, 6.613040e-01, 1.388676e+00, 3.961542e-01, 1.725404e+00, 2.489157e-01, 3.120033e-01, 1.226599e+00, 1.376895e+00, 7.257581e-01, 1.513865e+00, 1.623222e+00, 6.978512e-01, 5.556481e-01, 5.846836e-01,
8.000000e-01	6.033958e-01, 5.388346e-01, 1.539909e+00, 7.335316e-01, 1.638008e+00, 7.245028e-01, 5.654072e-01, 1.597053e+00, 5.372412e-01, 1.680913e+00, 2.740675e-01, 2.943939e-01, 7.309686e-01, 8.631670e-01, 4.056822e-01, 1.246676e+00, 1.586152e+00, 4.907002e-01, 3.831925e-01, 6.863167e-01,
1.000000e+00	3.603238e-01, 4.749070e-01, 1.533506e+00, 6.087061e-01, 1.926679e+00, 6.877590e-01, 3.881846e-01, 1.561722e+00, 5.119064e-01, 1.515080e+00, 4.757851e-01, 3.471706e-01, 7.297630e-01, 5.320326e-01, 2.301781e-01, 1.274104e+00, 1.283598e+00, 2.535989e-01, 2.783427e-01, 6.872733e-01,
1.200000e+00	2.799475e-01, 6.013742e-01, 9.649973e-01, 5.505833e-01, 2.130833e+00, 4.726216e-01, 3.384131e-01, 1.461990e+00, 5.199782e-01, 1.446764e+00, 7.025270e-01, 3.018772e-01, 4.994864e-01, 3.806889e-01, 1.300661e-01, 1.196151e+00, 1.094296e+00, 1.991684e-01, 1.278452e-01, 8.220146e-01,
1.400000e+00	2.087023e-01, 6.309004e-01, 8.984454e-01, 5.897237e-01, 2.289489e+00, 4.478044e-01, 3.128494e-01, 1.556596e+00, 4.524004e-01, 1.642882e+00, 8.802461e-01, 2.940983e-01, 4.254431e-01, 2.270480e-01, 8.198660e-02, 1.238073e+00, 1.035014e+00, 1.472438e-01, 9.368285e-02, 6.537122e-01,
1.600000e+00	1.502620e-01, 6.005377e-01, 8.058743e-01, 5.797971e-01, 1.999112e+00, 2.455627e-01, 3.763130e-01, 1.604916e+00, 4.882918e-01, 1.562247e+00, 1.065461e+00, 3.155294e-01, 2.447582e-01, 1.577857e-01, 4.763522e-02, 1.069086e+00, 1.166187e+00, 8.892702e-02, 6.237504e-02, 6.635072e-01,
1.800000e+00	9.427427e-02, 6.449668e-01, 1.024389e+00, 4.317024e-01, 1.997735e+00, 1.438662e-01, 4.040261e-01, 1.628863e+00, 5.533973e-01, 1.075741e+00, 1.041763e+00, 3.172532e-01, 1.951825e-01, 9.630196e-02, 2.967106e-02, 1.108202e+00, 1.016642e+00, 4.845304e-02, 3.162861e-02, 7.120938e-01,
2.000000e+00	6.264873e-02, 6.426590e-01, 7.097208e-01, 3.910164e-01, 2.272317e+00, 8.225098e-02, 4.733932e-01, 1.458470e+00, 5.077743e-01, 1.313613e+00, 1.057453e+00, 2.752811e-01, 1.259462e-01, 8.758841e-02, 1.476800e-02, 1.021662e+00, 1.101664e+00, 3.100407e-02, 2.183274e-02, 6.464820e-01,
0.000000e+00	2.859536e+00, 1.719754e+00, 1.729400e+00, 2.546401e+00, 2.637222e+00, 2.174762e+00, 2.136265e+00, 1.173769e+00, 1.228022e+00, 7.852431e-01, 4.992255e-01, 6.727840e-01, 1.905154e+00, 4.224384e-01, 4.354660e-01, 3.327212e+00, 1.474318e+00, 1.200752e+00, 2.653767e+00, 1.053606e+00,
2.000000e-01	2.134116e+00, 9.660761e-01, 1.911804e+00, 1.721561e+00, 1.912292e+00, 1.660242e+00, 1.781778e+00, 7.912452e-01, 7.509595e-01, 1.142094e+00, 6.612371e-01, 5.874459e-01, 1.780979e+00, 5.581612e-01, 5.490640e-01, 2.083895e+00, 1.534675e+00, 9.361286e-01, 2.431092e+00, 7.622031e-01,
4.000000e-01	2.017893e+00, 6.717143e-01, 1.236294e+00, 1.353128e+00, 1.620244e+00, 1.200323e+00, 1.222153e+00, 6.613427e-01, 5.622657e-01, 1.155890e+00, 8.346168e-01, 4.548829e-01, 1.321811e+00, 6.774979e-01, 6.835753e-01, 1.522897e+00, 1.222574e+00, 1.210657e+00, 1.437617e+00, 7.422737e-01,
6.000000e-01	1.312744e+00, 4.420150e-01, 1.467920e+00, 8.554541e-01, 2.025770e+00, 8.359960e-01, 9.495616e-01, 5.898126e-01, 3.618193e-01, 1.458498e+00, 9.206327e-01, 4.745600e-01, 1.194928e+00, 8.289944e-01, 7.036820e-01, 1.395142e+00, 1.171374e+00, 8.686983e-01, 1.048980e+00, 6.680137e-01,
8.000000e-01	9.227703e-01, 4.431867e-01, 1.297304e+00, 9.361253e-01, 2.271635e+00, 5.994644e-01, 7.146916e-01, 4.960770e-01, 2.692261e-01, 1.192361e+00, 1.033152e+00, 4.271354e-01, 7.986570e-01, 5.920362e-01, 5.097457e-01, 1.415192e+00, 1.025805e+00, 5.151751e-01, 6.510382e-01, 6.709812e-01,
1.000000e+00	6.469235e-01, 5.401233e-01, 1.006696e+00, 7.537319e-01, 2.116128e+00, 3.198523e-01, 6.076988e-01, 8.206191e-01, 4.133733e-01, 1.224263e+00, 8.832259e-01, 3.589898e-01, 6.240037e-01, 6.027665e-01, 3.612794e-01, 1.321536e+00, 1.165673e+00, 3.348440e-01, 4.025642e-01, 7.395463e-01,
1.200000e+00	4.849020e-01, 6.062691e-01, 1.116233e+00, 6.789271e-01, 2.222695e+00, 2.149581e-01, 5.094632e-01, 1.049133e+00, 4.096541e-01, 1.261070e+00, 1.134830e+00, 4.426297e-01, 4.620036e-01, 4.312895e-01, 1.600821e-01, 1.168065e+00, 1.025246e+00, 2.215056e-01, 2.447355e-01, 6.640160e-01,
1.400000e+00	2.865821e-01, 5.683939e-01, 9.619953e-01, 4.729022e-01, 2.251974e+00, 9.983065e-02, 4.572932e-01, 1.108889e+00, 5.487510e-01, 1.175312e+00, 1.187163e+00, 4.059938e-01, 3.164876e-01, 2.248867e-01, 1.080994e-01, 1.035708e+00, 9.053677e-01, 1.226650e-01, 1.380092e-01, 6.049864e-01,
1.600000e+00	2.185476e-01, 6.694700e-01, 7.353822e-01, 3.682213e-01, 2.172675e+00, 5.446344e-02, 3.977498e-01, 1.121415e+00, 5.681750e-01, 1.136435e+00, 1.198847e+00, 3.331074e-01, 2.516431e-01, 1.282880e-01, 5.493330e-02, 9.156952e-01, 1.084992e+00, 6.309257e-02, 8.550856e-02, 6.350632e-01,
1.800000e+00	1.375362e-01, 5.938499e-01, 7.308712e-01, 3.271390e-01, 2.048168e+00, 2.956782e-02, 4.749401e-01, 1.443038e+00, 4.581696e-01, 1.692510e+00, 1.283903e+00, 3.898572e-01, 1.870570e-01, 1.031419e-01, 3.550741e-02, 8.788761e-01, 8.303191e-01, 4.712554e-02, 5.125133e-02, 6.117033e-01,
2.000000e+00	1.051823e-01, 8.018862e-01, 8.640736e-01, 2.629427e-01, 2.457840e+00, 1.945480e-02, 6.164716e-01, 1.281116e+00, 4.875217e-01, 1.200319e+00, 1.135842e+00, 3.764848e-01, 1.543191e-01, 6.676627e-02, 1.940675e-02, 8.223550e-01, 1.097127e+00, 2.432684e-02, 3.285381e-02, 6.342712e-01,
0.000000e+00	1.675446e+00, 1.866956e+00, 2.603006e+00, 3.814424e-01, 1.188808e+00, 2.259838e+00, 1.900724e-01, 1.084301e+00, 1.686393e+00, 2.429914e+00, 9.559002e-01, 1.121191e+00, 2.570472e+00, 2.582073e+00, 2.550595e+00, 7.646558e-01, 1.358749e+00, 1.391020e+00, 2.105053e+00, 1.099665e+00,
2.000000e-01	1.703148e+00, 1.193567e+00, 2.127500e+00, 5.164644e-01, 7.609050e-01, 1.526460e+00, 4.325248e-01, 1.015408e+00, 1.275572e+00, 1.872764e+00, 6.543717e-01, 7.876899e-01, 2.194778e+00, 1.533659e+00, 1.318655e+00, 5.189658e-01, 1.174741e+00, 1.257849e+00, 1.608761e+00, 7.307608e-01,
4.000000e-01	1.401506e+00, 9.234225e-01, 1.279206e+00, 6.013365e-01, 8.653749e-01, 1.029502e+00, 5.503616e-01, 7.080985e-01, 7.384203e-01, 1.350886e+00, 5.660378e-01, 6.123347e-01, 1.660039e+00, 1.495321e+00, 9.493343e-01, 5.286371e-01, 6.521896e-01, 1.190581e+00, 1.530136e+00, 6.241012e-01,
6.000000e-01	1.080939e+00, 9.680520e-01, 1.272134e+00, 5.749065e-01, 1.202456e+00, 7.967491e-01, 8.506766e-01, 5.632324e-01, 4.311972e-01, 1.637372e+00, 3.710615e-01, 4.520483e-01, 1.150769e+00, 1.339573e+00, 4.957152e-01, 6.700439e-01, 6.600554e-01, 7.030669e-01, 8.141609e-01, 5.405840e-01,
8.000000e-01	7.734697e-01, 6.496933e-01, 1.058805e+00, 5.159803e-01, 1.402610e+00, 6.486141e-01, 9.552161e-01, 7.981057e-01, 4.527306e-01, 1.399073e+00, 4.470610e-01, 4.082111e-01, 9.470667e-01, 1.017300e+00, 3.832719e-01, 5.659683e-01, 5.943484e-01, 5.003451e-01, 7.172101e-01, 5.711241e-01,
1.000000e+00	5.332450e-01, 5.694699e-01, 7.713164e-01, 4.046391e-01, 1.267927e+00, 3.537703e-01, 1.038390e+00, 1.033727e+00, 3.995813e-01, 1.525315e+00, 6.018987e-01, 3.877883e-01, 7.292229e-01, 5.758170e-01, 3.399390e-01, 6.853835e-01, 8.192142e-01, 3.531481e-01, 3.993266e-01, 6.505882e-01,
1.200000e+00	3.523243e-01, 4.540336e-01, 5.897420e-01, 2.891743e-01, 1.703623e+00, 1.702801e-01, 9.686422e-01, 1.087340e+00, 5.325712e-01, 1.238454e+00, 6.853250e-01, 4.220306e-01, 5.068868e-01, 3.718418e-01, 3.747562e-01, 6.204031e-01, 8.628250e-01, 1.843304e-01, 2.402966e-01, 6.582921e-01,
1.400000e+00	2.870607e-01, 5.521125e-01, 5.678525e-01, 2.077023e-01, 1.854725e+00, 9.057584e-02, 1.316906e+00, 1.292597e+00, 5.542772e-01, 1.475773e+00, 8.358517e-01, 4.307494e-01, 4.307882e-01, 2.581506e-01, 3.871285e-01, 7.623065e-01, 1.028241e+00, 1.371693e-01, 1.633205e-01, 4.931096e-01,
1.600000e+00	1.847208e-01, 4.529060e-01, 5.927736e-01, 1.686306e-01, 1.811816e+00, 6.552944e-02, 1.066338e+00, 1.093921e+00, 5.777284e-01, 1.553538e+00, 9.368121e-01, 3.912288e-01, 3.118057e-01, 1.968223e-01, 5.689142e-01, 9.380352e-01, 7.652455e-01, 9.415775e-02, 9.445228e-02, 6.467459e-01,
1.800000e+00	1.324747e-01, 3.071009e-01, 4.178413e-01, 1.284856e-01, 2.137704e+00, 2.727843e-02, 1.188342e+00, 1.482325e+00, 3.929059e-01, 1.265748e+00, 1.025095e+00, 3.810187e-01, 2.158097e-01, 1.392942e-01, 4.080391e-01, 6.321883e-01, 1.015924e+00, 4.177550e-02, 6.230006e-02, 7.963963e-01,
2.000000e+00	8.353762e-02, 3.434771e-01, 4.896647e-01, 8.332794e-02, 1.916435e+00, 1.788984e-02, 1.086757e+00, 1.619604e+00, 4.631318e-01, 1.345923e+00, 1.042091e+00, 3.117689e-01, 1.651894e-01, 9.224575e-02, 6.571517e-01, 7.737369e-01, 1.096228e+00, 3.043197e-02, 3.143455e-02, 5.902751e-01,
0.000000e+00	2.932058e+00, 1.627932e-01, 2.732435e+00, 1.140143e+00, 2.871961e+00, 6.178864e-01, 1.686265e+00, 1.864004e+00, 2.735601e+00, 2.353282e+00, 4.626124e-01, 1.775761e+00, 1.949079e+00, 2.403408e+00, 2.497747e+00, 1.153247e+00, 2.655248e+00, 1.280018e+00, 2.438146e+00, 2.388113e+00,
2.000000e-01	2.168536e+00, 1.117054e-01, 2.185803e+00, 1.125086e+00, 1.758229e+00, 6.672853e-01, 1.275284e+00, 1.851599e+00, 1.410534e+00, 1.203526e+00, 3.784170e-01, 1.254114e+00, 1.912964e+00, 2.331688e+00, 1.617288e+00, 8.282472e-01, 2.118114e+00, 8.856595e-01, 1.800741e+00, 2.141323e+00,
4.000000e-01	1.617716e+00, 1.214332e-01, 1.876027e+00, 1.023002e+00, 1.821731e+00, 6.168682e-01, 1.183998e+00, 1.109313e+00, 9.179811e-01, 1.338737e+00, 2.655281e-01, 6.707108e-01, 1.325457e+00, 1.732752e+00, 1.154833e+00, 7.431460e-01, 1.685031e+00, 5.856946e-01, 9.902491e-01, 1.652186e+00,
6.000000e-01	9.228540e-01, 1.144521e-01, 2.076705e+00, 6.686543e-01, 1.376892e+00, 5.710670e-01, 1.195208e+00, 1.053132e+00, 7.799006e-01, 1.339604e+00, 2.753759e-01, 3.559003e-01, 1.385724e+00, 1.406930e+00, 9.712814e-01, 9.281899e-01, 1.650316e+00, 3.024933e-01, 6.967971e-01, 1.374598e+00,
8.000000e-01	7.184827e-01, 1.238112e-01, 1.580091e+00, 8.415002e-01, 1.421085e+00, 5.932814e-01, 1.020701e+00, 1.109035e+00, 6.701567e-01, 1.250600e+00, 2.533014e-01, 2.409754e-01, 8.984685e-01, 9.054554e-01, 9.935118e-01, 8.114492e-01, 1.155925e+00, 2.603525e-01, 4.038172e-01, 1.133866e+00,
1.000000e+00	5.444294e-01, 1.365292e-01, 1.029325e+00, 7.879217e-01, 1.678046e+00, 6.371345e-01, 1.010303e+00, 1.168566e+00, 6.054241e-01, 1.432734e+00, 4.324851e-01, 2.217866e-01, 7.481595e-01, 5.955169e-01, 8.488287e-01, 7.543583e-01, 1.159747e+00, 1.445023e-01, 3.033899e-01, 8.835171e-01,
1.200000e+00	4.006632e-01, 1.795266e-01, 1.236810e+00, 6.411609e-01, 1.415766e+00, 5.353041e-01, 1.094307e+00, 1.329414e+00, 6.037033e-01, 1.559787e+00, 7.819588e-01, 2.243312e-01, 6.033673e-01, 3.362670e-01, 6.141148e-01, 7.726014e-01, 1.249436e+00, 1.184953e-01, 1.151657e-01, 1.009290e+00,
1.400000e+00	2.607347e-01, 1.943696e-01, 1.062846e+00, 5.895161e-01, 1.548040e+00, 4.070235e-01, 1.132524e+00, 1.280351e+00, 6.721283e-01, 1.270318e+00, 6.363443e-01, 2.858263e-01, 3.843667e-01, 3.120648e-01, 6.664555e-01, 9.249290e-01, 1.084558e+00, 8.436631e-02, 8.903762e-02, 8.284879e-01,
1.600000e+00	1.578230e-01, 2.196354e-01, 1.022136e+00, 5.351939e-01, 1.492732e+00, 2.206539e-01, 1.063546e+00, 1.473261e+00, 6.022830e-01, 1.253333e+00, 8.190076e-01, 2.498565e-01, 2.983362e-01, 2.048676e-01, 6.257283e-01, 7.092778e-01, 1.202789e+00, 4.598482e-02, 6.320729e-02, 7.506076e-01,
1.800000e+00	1.028708e-01, 1.705595e-01, 9.094852e-01, 4.395359e-01, 1.602841e+00, 1.393700e-01, 9.538579e-01, 1.575368e+00, 4.836115e-01, 1.244454e+00, 9.037914e-01, 2.972120e-01, 2.574728e-01, 1.417704e-01, 6.925576e-01, 8.610251e-01, 1.043756e+00, 2.689434e-02, 3.691423e-02, 7.559817e-01,
2.000000e+00	9.084329e-02, 2.095753e-01, 8.483749e-01, 3.789844e-01, 1.606005e+00, 7.420556e-02, 9.431088e-01, 1.364700e+00, 4.992540e-01, 1.292150e+00, 1.032246e+00, 2.685193e-01, 1.649766e-01, 8.736175e-02, 6.667657e-01, 9.848811e-01, 1.197970e+00, 1.934231e-02, 1.977945e-02, 8.795219e-01,
0.000000e+00	2.069673e+00, 2.117963e+00, 2.717387e+00, 1.907224e+00, 3.063487e+00, 1.332026e+00, 2.915634e+00, 1.346462e+00, 1.810059e+00, 2.553311e+00, 2.491197e+00, 1.842827e+00, 2.396313e+00, 1.725059e+00, 1.338615e+00, 2.496604e+00, 1.956764e+00, 1.634477e+00, 3.065405e-01, 1.475009e+00,
2.000000e-01	1.606715e+00, 1.258835e+00, 2.707487e+00, 1.728781e+00, 2.156708e+00, 8.726474e-01, 2.536641e+00, 1.018188e+00, 1.231122e+00, 1.842513e+00, 1.598576e+00, 1.533761e+00, 1.965163e+00, 1.203658e+00, 1.049547e+00, 1.677621e+00, 1.764797e+00, 9.857307e-01, 5.532341e-01, 1.060701e+00,
4.000000e-01	1.265362e+00, 7.109098e-01, 2.147273e+00, 1.435707e+00, 2.071336e+00, 8.042960e-01, 1.748130e+00, 7.555666e-01, 8.026530e-01, 1.394854e+00, 1.404841e+00, 8.931981e-01, 2.064333e+00, 1.264787e+00, 1.060457e+00, 1.651543e+00, 1.768646e+00, 7.452208e-01, 5.120710e-01, 1.001442e+00,
6.000000e-01	7.940239e-01, 4.683094e-01, 1.722511e+00, 1.200798e+00, 1.873975e+00, 7.004889e-01, 1.624939e+00, 7.578966e-01, 6.317311e-01, 1.305449e+00, 9.977556e-01, 7.309307e-01, 1.303862e+00, 1.012280e+00, 1.098058e+00, 1.414959e+00, 1.540115e+00, 5.855480e-01, 3.037992e-01, 7.114600e-01,
8.000000e-01	5.741445e-01, 3.757523e-01, 1.704245e+00, 7.883444e-01, 2.053223e+00, 6.207137e-01, 9.715455e-01, 8.428938e-01, 6.788150e-01, 1.350442e+00, 1.193565e+00, 5.199279e-01, 1.170888e+00, 6.749090e-01, 7.827852e-01, 1.188219e+00, 1.301723e+00, 2.957592e-01, 1.949621e-01, 7.491889e-01,
1.000000e+00	3.790146e-01, 3.608418e-01, 1.536854e+00, 6.736225e-01, 1.629180e+00, 5.954142e-01, 9.476932e-01, 9.337901e-01, 6.098814e-01, 1.391512e+00, 1.218158e+00, 5.232419e-01, 1.038542e+00, 4.316534e-01, 7.080383e-01, 1.244289e+00, 1.375358e+00, 1.982176e-01, 1.254585e-01, 7.881899e-01,
1.200000e+00	2.827777e-01, 4.426934e-01, 1.339152e+00, 7.250653e-01, 2.234233e+00, 7.194962e-01, 7.945321e-01, 1.278481e+00, 5.393063e-01, 1.265805e+00, 1.364790e+00, 3.567318e-01, 7.305435e-01, 3.235647e-01, 3.918663e-01, 8.928632e-01, 1.055564e+00, 1.408548e-01, 5.831029e-02, 7.153087e-01,
1.400000e+00	2.093055e-01, 5.076249e-01, 1.097297e+00, 7.015123e-01, 1.847352e+00, 4.927569e-01, 7.619096e-01, 1.417464e+00, 5.559410e-01, 1.535851e+00, 1.078235e+00, 3.169091e-01, 6.410616e-01, 2.345782e-01, 3.106332e-01, 9.883087e-01, 1.182841e+00, 1.049092e-01, 4.312606e-02, 6.065837e-01,
1.600000e+00	1.557677e-01, 4.842479e-01, 9.522980e-01, 5.037498e-01, 1.782664e+00, 3.137203e-01, 6.896631e-01, 1.514588e+00, 4.717623e-01, 1.230303e+00, 1.202568e+00, 4.248945e-01, 4.725775e-01, 1.569621e-01, 1.799346e-01, 1.213162e+00, 1.020644e+00, 8.045969e-02, 2.022157e-02, 6.921178e-01,
1.800000e+00	9.747558e-02, 5.426536e-01, 8.364049e-01, 5.156541e-01, 2.118860e+00, 2.086993e-01, 6.307907e-01, 1.631372e+00, 5.511941e-01, 1.642225e+00, 1.060725e+00, 3.783871e-01, 3.798831e-01, 8.044585e-02, 1.323114e-01, 1.002741e+00, 1.016833e+00, 5.297762e-02, 1.535697e-02, 8.150841e-01,
2.000000e+00	5.786603e-02, 6.594254e-01, 8.894887e-01, 3.804907e-01, 1.952922e+00, 1.102772e-01, 7.226218e-01, 1.490514e+00, 4.635361e-01, 1.367239e+00, 1.317861e+00, 3.440032e-01, 2.374944e-01, 5.624574e-02, 9.367650e-02, 8.835058e-01, 1.042749e+00, 2.811186e-02, 9.948784e-03, 7.831377e-01,
0.000000e+00	4.175955e-01, 1.242461e+00, 4.835166e-01, 1.665266e+00, 2.924362e+00, 7.562825e-01, 8.929382e-01, 1.169609e+00, 3.087996e+00, 1.040537e+00, 2.738653e+00, 1.243847e+00, 9.775454e-01, 9.947551e-01, 2.524922e+00, 4.779929e-01, 4.848942e-01, 1.991056e+00, 1.774227e+00, 7.211526e-01,
2.000000e-01	6.394171e-01, 1.100705e+00, 3.621662e-01, 9.033391e-01, 2.427512e+00, 3.538543e-01, 1.117936e+00, 1.451750e+00, 2.121317e+00, 7.446656e-01, 2.450082e+00, 7.858618e-01, 7.963116e-01, 6.056383e-01, 1.506180e+00, 3.081085e-01, 7.101194e-01, 1.354883e+00, 1.326652e+00, 5.317045e-01,
4.000000e-01	5.738568e-01, 6.733793e-01, 3.699909e-01, 5.379259e-01, 1.497781e+00, 2.341824e-01, 1.081574e+00, 1.326760e+00, 1.202025e+00, 8.445713e-01, 2.255876e+00, 5.757187e-01, 5.250622e-01, 3.742449e-01, 1.000834e+00, 3.659126e-01, 8.223159e-01, 8.472292e-01, 1.201454e+00, 4.174463e-01,
6.000000e-01	4.754160e-01, 6.285971e-01, 3.156749e-01, 4.141677e-01, 1.620935e+00, 1.379721e-01, 1.308067e+00, 1.353596e+00, 1.344507e+00, 1.098752e+00, 2.125027e+00, 5.410244e-01, 3.119897e-01, 3.174281e-01, 8.525447e-01, 3.606767e-01, 9.714330e-01, 5.140862e-01, 7.169470e-01, 5.117605e-01,
8.000000e-01	3.125243e-01, 4.467458e-01, 2.814715e-01, 2.345333e-01, 1.597681e+00, 6.985411e-02, 1.195595e+00, 1.605329e+00, 1.174832e+00, 1.391509e+00, 1.915723e+00, 4.704263e-01, 2.577104e-01, 2.003968e-01, 6.624912e-01, 6.278162e-01, 1.062671e+00, 3.067955e-01, 4.267611e-01, 6.357535e-01,
1.000000e+00	2.066646e-01, 2.799395e-01, 3.391703e-01, 1.328606e-01, 1.383331e+00, 3.619661e-02, 1.362280e+00, 1.549965e+00, 9.027977e-01, 1.095656e+00, 1.747078e+00, 3.816983e-01, 2.350315e-01, 1.109655e-01, 7.427335e-01, 5.386675e-01, 1.025534e+00, 2.026227e-01, 2.172743e-01, 5.364606e-01,
1.200000e+00	1.822029e-01, 2.726062e-01, 3.217541e-01, 1.185080e-01, 1.774718e+00, 2.197668e-02, 1.252776e+00, 1.740805e+00, 7.527227e-01, 1.332664e+00, 1.911932e+00, 4.255453e-01, 1.803770e-01, 7.310157e-02, 8.593401e-01, 6.000802e-01, 1.087407e+00, 9.317398e-02, 1.552942e-01, 5.851261e-01,
1.400000e+00	9.432904e-02, 1.767111e-01, 4.359364e-01, 6.560943e-02, 1.845912e+00, 1.167782e-02, 1.110048e+00, 1.676921e+00, 6.770169e-01, 1.395955e+00, 1.206250e+00, 3.523737e-01, 1.317024e-01, 7.029151e-02, 7.808977e-01, 7.041063e-01, 1.061254e+00, 7.098659e-02, 1.071020e-01, 7.144949e-01,
1.600000e+00	8.257422e-02, 1.388521e-01, 4.185779e-01, 5.765247e-02, 1.444342e+00, 7.531147e-03, 1.249219e+00, 1.800882e+00, 5.554065e-01, 1.256450e+00, 1.664430e+00, 3.642158e-01, 8.631741e-02, 4.200632e-02, 6.570180e-01, 6.468552e-01, 9.593947e-01, 3.922183e-02, 6.241632e-02, 5.301210e-01,
1.800000e+00	6.031549e-02, 1.433441e-01, 4.040004e-01, 4.222265e-02, 1.901878e+00, 3.485802e-03, 1.151852e+00, 1.781525e+00, 6.496142e-01, 1.392748e+00, 1.571382e+00, 3.729411e-01, 7.076831e-02, 3.116819e-02, 7.530406e-01, 7.126147e-01, 1.090081e+00, 2.613677e-02, 3.709467e-02, 6.994727e-01,
2.000000e+00	3.282380e-02, 1.367143e-01, 4.715814e-01, 5.403014e-02, 1.611561e+00, 2.070616e-03, 9.995127e-01, 1.619368e+00, 6.530895e-01, 1.188172e+00, 1.286842e+00, 3.060489e-01, 5.168138e-02, 1.688655e-02, 5.935608e-01, 6.941687e-01, 1.058639e+00, 1.727113e-02, 2.406022e-02, 5.990165e-01,
0.000000e+00	1.662001e+00, 1.381329e+00, 1.267552e+00, 3.028852e+00, 2.109156e+00, 1.485214e+00, 2.097128e+00, 5.158732e-01, 1.501719e+00, 1.541964e+00, 1.389195e+00, 1.298746e+00, 2.642878e+00, 3.886061e-01, 2.430102e+00, 2.583248e+00, 2.119742e+00, 1.891841e+00, 2.965954e+00, 2.785995e+00,
2.000000e-01	1.561590e+00, 7.775020e-01, 1.077033e+00, 1.578182e+00, 1.632626e+00, 1.039298e+00, 2.114976e+00, 3.977052e-01, 1.412362e+00, 1.157288e+00, 1.260036e+00, 6.483693e-01, 2.119510e+00, 6.040852e-01, 1.840159e+00, 2.264930e+00, 1.703866e+00, 1.348952e+00, 2.254747e+00, 1.845243e+00,
4.000000e-01	1.650659e+00, 4.706554e-01, 1.103553e+00, 1.371353e+00, 1.401205e+00, 8.681889e-01, 1.369826e+00, 3.082014e-01, 8.158350e-01, 1.063984e+00, 1.416014e+00, 4.378736e-01, 1.712978e+00, 7.887978e-01, 1.245195e+00, 1.589613e+00, 1.611610e+00, 1.133148e+00, 1.776271e+00, 1.668722e+00,
6.000000e-01	1.094763e+00, 3.385944e-01, 9.425614e-01, 7.628768e-01, 9.677913e-01, 5.831226e-01, 1.078861e+00, 3.034626e-01, 7.275894e-01, 1.159540e+00, 1.296727e+00, 2.373907e-01, 1.214440e+00, 6.853767e-01, 1.152500e+00, 1.563083e+00, 1.432756e+00, 7.636767e-01, 1.286829e+00, 1.100870e+00,
8.000000e-01	6.697177e-01, 4.052864e-01, 1.113710e+00, 7.216105e-01, 1.328299e+00, 2.963932e-01, 7.331680e-01, 4.827343e-01, 5.568861e-01, 1.207132e+00, 1.513371e+00, 2.134230e-01, 7.882026e-01, 5.814494e-01, 6.955728e-01, 1.261295e+00, 9.537750e-01, 5.083919e-01, 7.698503e-01, 1.168264e+00,
1.000000e+00	5.774013e-01, 4.870903e-01, 8.682981e-01, 5.970263e-01, 1.318434e+00, 1.981324e-01, 5.737759e-01, 8.149505e-01, 6.745662e-01, 1.726656e+00, 1.418875e+00, 1.847373e-01, 7.343822e-01, 4.098087e-01, 4.125464e-01, 1.263946e+00, 1.223226e+00, 2.569736e-01, 4.844710e-01, 9.820959e-01,
1.200000e+00	2.877831e-01, 5.302194e-01, 7.701205e-01, 3.913988e-01, 1.519099e+00, 9.742533e-02, 4.661856e-01, 1.067700e+00, 5.217042e-01, 1.416764e+00, 1.343933e+00, 2.246574e-01, 4.618941e-01, 3.009335e-01, 2.244687e-01, 1.326197e+00, 9.984207e-01, 1.821651e-01, 2.765975e-01, 1.059134e+00,
1.400000e+00	2.769048e-01, 5.856536e-01, 8.541521e-01, 4.128237e-01, 1.743426e+00, 5.366493e-02, 4.953271e-01, 1.163956e+00, 6.098463e-01, 1.511270e+00, 1.632733e+00, 2.566792e-01, 3.301387e-01, 2.020730e-01, 1.256489e-01, 9.922455e-01, 1.112808e+00, 8.757667e-02, 1.982635e-01, 8.833141e-01,
1.600000e+00	1.737010e-01, 5.992936e-01, 8.807838e-01, 2.967291e-01, 2.189478e+00, 3.000776e-02, 4.522551e-01, 1.356790e+00, 5.557268e-01, 1.212545e+00, 1.466382e+00, 3.077196e-01, 2.209564e-01, 1.111232e-01, 8.830142e-02, 1.078106e+00, 1.230782e+00, 6.016597e-02, 9.781336e-02, 7.632857e-01,
1.800000e+00	1.202558e-01, 7.470107e-01, 7.911103e-01, 2.351579e-01, 1.550801e+00, 1.779019e-02, 4.347535e-01, 1.373058e+00, 5.632498e-01, 1.224374e+00, 1.164658e+00, 3.114971e-01, 1.899340e-01, 8.029764e-02, 3.789590e-02, 8.981925e-01, 1.040603e+00, 3.770937e-02, 5.111398e-02, 6.585832e-01,
2.000000e+00	7.946859e-02, 6.409156e-01, 7.905439e-01, 2.148438e-01, 1.826894e+00, 1.113920e-02, 4.605868e-01, 1.514270e+00, 6.210685e-01, 1.442092e+00, 1.236477e+00, 3.560176e-01, 1.473877e-01, 4.950509e-02, 3.352206e-02, 1.033046e+00, 1.059238e+00, 2.112985e-02, 3.382197e-02, 8.395576e-01,
0.000000e+00	1.777695e+00, 8.727386e-01, 5.696473e-01, 1.842686e+00, 9.955879e-02, 1.940224e+00, 2.109972e+00, 1.358520e-02, 1.922230e+00, 2.515252e+00, 1.206978e+00, 2.425164e+00, 2.794845e+00, 6.017927e-01, 3.175077e+00, 3.397967e+00, 2.247743e+00, 4.454884e-01, 1.063755e+00, 1.071231e+00,
2.000000e-01	1.121405e+00, 5.306707e-01, 9.116500e-01, 9.927962e-01, 7.006130e-02, 1.289408e+00, 1.774733e+00, 5.877238e-02, 1.172016e+00, 1.338768e+00, 1.197407e+00, 1.477850e+00, 2.397652e+00, 8.705969e-01, 1.688774e+00, 2.259734e+00, 1.276724e+00, 8.050749e-01, 7.592360e-01, 8.925428e-01,
4.000000e-01	8.424379e-01, 3.700240e-01, 7.213426e-01, 6.106174e-01, 6.863633e-02, 9.218002e-01, 1.379802e+00, 3.286091e-01, 8.553720e-01, 1.022916e+00, 1.452385e+00, 9.077142e-01, 1.758245e+00, 5.671170e-01, 1.352331e+00, 2.023238e+00, 9.718766e-01, 7.326290e-01, 4.116278e-01, 8.631570e-01,
6.000000e-01	5.993741e-01, 2.675630e-01, 5.195740e-01, 4.794832e-01, 1.280203e-01, 6.487273e-01, 1.098322e+00, 6.794133e-01, 7.554684e-01, 1.061690e+00, 1.288900e+00, 6.701150e-01, 1.413855e+00, 4.296249e-01, 9.904953e-01, 1.617389e+00, 5.281999e-01, 5.349776e-01, 2.976531e-01, 7.475574e-01,
8.000000e-01	3.863700e-01, 3.075793e-01, 5.010049e-01, 3.570815e-01, 3.660780e-01, 3.483252e-01, 8.085214e-01, 9.943633e-01, 8.289964e-01, 1.337396e+00, 1.134984e+00, 5.826391e-01, 1.090157e+00, 2.849874e-01, 8.082929e-01, 1.509035e+00, 3.746768e-01, 2.357167e-01, 1.999131e-01, 6.301022e-01,
1.000000e+00	2.675144e-01, 3.730806e-01, 3.513047e-01, 1.922612e-01, 5.515504e-01, 2.061106e-01, 6.351579e-01, 1.136227e+00, 5.596386e-01, 1.229501e+00, 1.333982e+00, 4.417629e-01, 7.213202e-01, 1.677172e-01, 5.339505e-01, 1.385502e+00, 3.033084e-01, 2.151781e-01, 1.056423e-01, 6.600377e-01,
1.200000e+00	1.673951e-01, 4.898459e-01, 2.605928e-01, 1.190168e-01, 1.239024e+00, 1.093898e-01, 7.098609e-01, 1.118484e+00, 5.982012e-01, 1.479267e+00, 1.166760e+00, 4.265201e-01, 5.445196e-01, 1.260690e-01, 2.880125e-01, 1.027604e+00, 3.123299e-01, 1.172372e-01, 5.578914e-02, 8.572344e-01,
1.400000e+00	1.286855e-01, 5.285368e-01, 2.036389e-01, 8.154458e-02, 1.505467e+00, 5.798291e-02, 5.605484e-01, 1.365775e+00, 6.987746e-01, 1.198320e+00, 1.388565e+00, 3.839148e-01, 4.467185e-01, 7.676480e-02, 1.886922e-01, 1.129359e+00, 4.974968e-01, 7.178718e-02, 3.639604e-02, 7.853665e-01,
1.600000e+00	9.202727e-02, 5.472712e-01, 1.597430e-01, 5.500257e-02, 1.439779e+00, 2.910123e-02, 4.313303e-01, 1.561534e+00, 5.763656e-01, 1.352408e+00, 1.304718e+00, 3.308526e-01, 2.963013e-01, 5.555549e-02, 1.143505e-01, 1.027381e+00, 5.784135e-01, 4.277489e-02, 2.555281e-02, 6.841027e-01,
1.800000e+00	7.360542e-02, 5.891254e-01, 1.297026e-01, 3.414873e-02, 1.783576e+00, 2.030507e-02, 4.337583e-01, 1.595292e+00, 5.957609e-01, 1.175967e+00, 1.369733e+00, 3.678287e-01, 2.219192e-01, 3.560277e-02, 6.625138e-02, 1.052483e+00, 6.559559e-01, 2.319159e-02, 1.400741e-02, 5.965258e-01,
2.000000e+00	4.139625e-02, 5.368003e-01, 1.376229e-01, 2.380511e-02, 1.789542e+00, 8.112618e-03, 5.948218e-01, 1.723145e+00, 6.232983e-01, 1.518593e+00, 1.408483e+00, 3.802149e-01, 1.450235e-01, 2.647884e-02, 4.676008e-02, 7.774272e-01, 8.878013e-01, 1.462851e-02, 7.551244e-03, 7.125212e-01,
0.000000e+00	8.637793e-01, 2.470792e+00, 4.807628e-01, 1.882266e+00, 8.381781e-01, 1.342061e+00, 1.797507e+00, 1.545473e+00, 1.673907e+00, 1.490813e+00, 1.879994e+00, 2.815495e+00, 2.349989e+00, 1.574766e+00, 1.656336e+00, 5.360650e-02, 1.128054e+00, 2.112897e+00, 1.680615e+00, 2.688896e+00,
2.000000e-01	9.803283e-01, 1.622478e+00, 4.800420e-01, 1.060465e+00, 6.487769e-01, 9.836208e-01, 1.427758e+00, 1.099971e+00, 1.208864e+00, 9.590864e-01, 1.674748e+00, 1.405656e+00, 1.880600e+00, 1.328146e+00, 1.343028e+00, 4.830947e-02, 8.854076e-01, 1.486099e+00, 1.582216e+00, 2.032688e+00,
4.000000e-01	9.498368e-01, 8.702181e-01, 3.124220e-01, 6.560258e-01, 5.168788e-01, 8.019417e-01, 1.723301e+00, 1.235028e+00, 1.044622e+00, 9.973187e-01, 1.439378e+00, 7.704957e-01, 1.238630e+00, 1.166101e+00, 1.345300e+00, 1.368523e-01, 4.360173e-01, 1.149448e+00, 1.148039e+00, 1.481217e+00,
6.000000e-01	9.187900e-01, 6.332100e-01, 3.253692e-01, 4.255171e-01, 5.386014e-01, 4.550416e-01, 1.529678e+00, 9.926116e-01, 6.899281e-01, 1.027905e+00, 1.518170e+00, 4.926894e-01, 9.158021e-01, 8.650656e-01, 8.492195e-01, 3.117147e-01, 4.711297e-01, 7.982462e-01, 8.766513e-01, 9.719273e-01,
8.000000e-01	5.668236e-01, 3.459971e-01, 2.381102e-01, 2.135548e-01, 6.287441e-01, 2.437429e-01, 1.351615e+00, 1.249906e+00, 4.974788e-01, 1.202506e+00, 1.246349e+00, 4.227683e-01, 7.981865e-01, 4.489224e-01, 9.034178e-01, 4.461529e-01, 2.810120e-01, 3.074434e-01, 5.524733e-01, 1.109458e+00,
1.000000e+00	4.480761e-01, 2.234046e-01, 1.578088e-01, 1.277723e-01, 8.624642e-01, 1.217410e-01, 1.327351e+00, 1.211359e+00, 5.383672e-01, 1.386227e+00, 1.265271e+00, 2.982234e-01, 6.695606e-01, 3.590646e-01, 8.391053e-01, 5.237143e-01, 2.238118e-01, 2.462190e-01, 3.460669e-01, 9.873843e-01,
1.200000e+00	3.155269e-01, 1.600501e-01, 1.285575e-01, 1.011784e-01, 8.934809e-01, 6.696604e-02, 1.417568e+00, 1.413691e+00, 6.459412e-01, 1.198643e+00, 1.255869e+00, 3.210055e-01, 4.111084e-01, 2.400806e-01, 9.173081e-01, 6.277998e-01, 3.048345e-01, 1.440601e-01, 2.319398e-01, 8.974595e-01,
1.400000e+00	1.863476e-01, 1.051040e-01, 1.095430e-01, 5.314499e-02, 1.168003e+00, 3.716473e-02, 1.080633e+00, 1.560241e+00, 6.077951e-01, 1.399584e+00, 1.246050e+00, 3.364795e-01, 3.305430e-01, 1.651557e-01, 8.313306e-01, 7.201559e-01, 3.245448e-01, 9.187157e-02, 1.347046e-01, 8.352989e-01,
1.600000e+00	1.157610e-01, 1.061382e-01, 7.768789e-02, 4.114677e-02, 1.122332e+00, 2.347728e-02, 1.374434e+00, 1.650682e+00, 5.279676e-01, 1.405574e+00, 1.032245e+00, 3.277200e-01, 2.275063e-01, 9.334811e-02, 7.958793e-01, 5.847579e-01, 5.324893e-01, 5.153602e-02, 8.810700e-02, 8.071816e-01,
1.800000e+00	9.103044e-02, 7.241504e-02, 5.648537e-02, 2.289563e-02, 1.544773e+00, 1.167553e-02, 1.186189e+00, 1.375435e+00, 6.085169e-01, 1.288190e+00, 1.201970e+00, 3.961169e-01, 1.241758e-01, 7.737686e-02, 8.407263e-01, 7.264678e-01, 7.298408e-01, 4.154227e-02, 4.838355e-02, 7.220865e-01,
2.000000e+00	7.267362e-02, 7.920002e-02, 7.188068e-02, 1.666153e-02, 1.433687e+00, 6.658912e-03, 1.154112e+00, 1.716260e+00, 6.357435e-01, 1.335162e+00, 1.019887e+00, 2.845837e-01, 1.246504e-01, 4.971343e-02, 8.190223e-01, 9.241764e-01, 8.884045e-01, 2.073031e-02, 3.392558e-02, 8.331026e-01,
0.000000e+00	1.008109e+00, 7.243504e-02, 2.053550e+00, 2.188712e+00, 1.945228e+00, 2.864370e-01, 3.298100e-01, 2.028408e+00, 1.218697e+00, 4.951724e-01, 2.160701e+00, 2.834986e+00, 2.491795e+00, 2.818729e+00, 2.862342e+00, 1.386857e+00, 1.223614e+00, 1.844924e+00, 5.991014e-01, 1.264701e+00,
2.000000e-01	1.140237e+00, 2.291726e-01, 1.402592e+00, 1.166909e+00, 1.814467e+00, 4.537150e-01, 2.665331e-01, 1.274139e+00, 8.441775e-01, 3.292224e-01, 1.817364e+00, 1.455791e+00, 2.271558e+00, 2.141546e+00, 1.352976e+00, 1.789159e+00, 1.075417e+00, 8.672084e-01, 7.808663e-01, 9.849728e-01,
4.000000e-01	6.974504e-01, 4.962060e-01, 1.391614e+00, 1.231090e+00, 1.584091e+00, 3.861019e-01, 2.014177e-01, 1.449075e+00, 6.656472e-01, 3.114546e-01, 1.300050e+00, 1.035654e+00, 1.632898e+00, 1.509137e+00, 7.827965e-01, 1.225816e+00, 9.034743e-01, 6.285257e-01, 6.038231e-01, 9.817824e-01,
6.000000e-01	5.874670e-01, 4.801390e-01, 1.218943e+00, 8.960185e-01, 1.345619e+00, 6.453699e-01, 1.995918e-01, 1.352142e+00, 5.220426e-01, 4.885245e-01, 1.364819e+00, 7.060909e-01, 1.451783e+00, 1.282696e+00, 5.430097e-01, 1.354789e+00, 1.035307e+00, 4.475127e-01, 3.324315e-01, 8.412416e-01,
8.000000e-01	4.190618e-01, 5.876290e-01, 1.050529e+00, 5.453820e-01, 1.711566e+00, 4.942917e-01, 1.951132e-01, 1.445280e+00, 5.921553e-01, 7.552030e-01, 1.201830e+00, 5.074965e-01, 1.312485e+00, 6.656970e-01, 3.140475e-01, 1.051745e+00, 9.874298e-01, 2.221855e-01, 2.212161e-01, 6.529292e-01,
1.000000e+00	2.458251e-01, 5.487651e-01, 9.970994e-01, 6.463262e-01, 1.812309e+00, 4.818479e-01, 2.282841e-01, 1.425497e+00, 5.597577e-01, 1.086368e+00, 1.142373e+00, 4.649879e-01, 8.666054e-01, 5.602036e-01, 1.520265e-01, 1.143865e+00, 1.151669e+00, 1.730187e-01, 1.175759e-01, 7.261901e-01,
1.200000e+00	2.013479e-01, 6.708811e-01, 9.784500e-01, 4.560611e-01, 1.973142e+00, 4.012603e-01, 2.654751e-01, 1.581642e+00, 5.420811e-01, 1.136387e+00, 1.109779e+00, 3.616112e-01, 5.615863e-01, 2.948222e-01, 7.293687e-02, 1.079262e+00, 8.464341e-01, 1.065970e-01, 8.165327e-02, 7.223397e-01,
1.400000e+00	1.040639e-01, 5.516462e-01, 8.577734e-01, 3.833008e-01, 2.198246e+00, 2.597679e-01, 3.488152e-01, 1.544149e+00, 5.886918e-01, 1.267688e+00, 1.401044e+00, 3.820814e-01, 4.389126e-01, 2.125084e-01, 4.505150e-02, 8.888566e-01, 1.133454e+00, 6.366154e-02, 5.173274e-02, 7.577370e-01,
1.600000e+00	9.218430e-02, 6.449189e-01, 8.603476e-01, 2.996740e-01, 2.018878e+00, 1.490297e-01, 4.537600e-01, 1.653740e+00, 5.702792e-01, 1.260212e+00, 1.326165e+00, 3.798626e-01, 3.005419e-01, 1.374693e-01, 2.701225e-02, 8.761787e-01, 1.182908e+00, 4.869748e-02, 2.808479e-02, 6.874958e-01,
1.800000e+00	6.799956e-02, 6.172315e-01, 6.650448e-01, 2.602275e-01, 2.311808e+00, 8.546551e-02, 5.186998e-01, 1.417135e+00, 6.323192e-01, 1.416761e+00, 1.207145e+00, 3.903398e-01, 2.486182e-01, 9.282073e-02, 1.885570e-02, 1.270326e+00, 8.553423e-01, 2.457195e-02, 1.891777e-02, 6.738759e-01,
2.000000e+00	3.949700e-02, 7.081625e-01, 6.852626e-01, 1.802213e-01, 2.180512e+00, 4.849354e-02, 5.855225e-01, 1.832836e+00, 5.824928e-01, 1.353154e+00, 1.224266e+00, 3.056313e-01, 1.751686e-01, 6.419822e-02, 1.614502e-02, 7.767650e-01, 1.096304e+00, 1.417191e-02, 9.871370e-03, 7.648747e-01,
0.000000e+00	2.297868e+00, 1.601565e+00, 4.298556e-01, 1.558692e+00, 6.737448e-02, 2.249880e+00, 2.103705e+00, 1.935447e+00, 1.414122e+00, 1.855484e+00, 2.390837e+00, 8.119542e-01, 1.385190e+00, 1.174452e+00, 1.379629e+00, 2.217681e+00, 3.717166e-01, 2.212601e+00, 1.267322e+00, 4.913218e-01,
2.000000e-01	1.924418e+00, 1.039971e+00, 2.933120e-01, 7.806545e-01, 1.672712e-01, 1.472208e+00, 1.753471e+00, 1.374225e+00, 1.093883e+00, 2.107106e+00, 1.898676e+00, 5.781623e-01, 1.158157e+00, 1.191337e+00, 1.186944e+00, 1.635114e+00, 2.218439e-01, 2.045356e+00, 1.081760e+00, 3.240238e-01,
4.000000e-01	1.537123e+00, 7.605324e-01, 2.091773e-01, 6.234459e-01, 2.881748e-01, 8.189722e-01, 1.004038e+00, 1.289303e+00, 6.807461e-01, 1.704178e+00, 1.655517e+00, 4.683865e-01, 6.903562e-01, 9.947989e-01, 1.036176e+00, 1.353294e+00, 1.524718e-01, 1.416449e+00, 9.427268e-01, 4.241708e-01,
6.000000e-01	1.327636e+00, 4.846964e-01, 1.796389e-01, 2.962057e-01, 5.956910e-01, 4.764945e-01, 1.111118e+00, 8.247067e-01, 4.280671e-01, 1.294956e+00, 1.236614e+00, 5.244600e-01, 6.034202e-01, 1.026788e+00, 9.230353e-01, 1.282050e+00, 9.630784e-02, 8.561334e-01, 9.320023e-01, 5.065542e-01,
8.000000e-01	1.144869e+00, 5.642812e-01, 1.589873e-01, 2.121570e-01, 7.550879e-01, 2.682950e-01, 8.524043e-01, 6.856307e-01, 3.894011e-01, 1.217625e+00, 1.407181e+00, 4.547012e-01, 5.051616e-01, 8.860727e-01, 6.069882e-01, 1.291629e+00, 1.093025e-01, 4.492821e-01, 6.422095e-01, 5.384505e-01,
1.000000e+00	6.715222e-01, 5.873763e-01, 9.884519e-02, 9.976820e-02, 1.194031e+00, 1.362913e-01, 8.136978e-01, 8.737211e-01, 3.541666e-01, 1.250688e+00, 1.116486e+00, 3.710097e-01, 3.495936e-01, 7.199038e-01, 3.299261e-01, 9.678702e-01, 2.558224e-01, 2.878498e-01, 3.051331e-01, 5.939575e-01,
1.200000e+00	4.242543e-01, 6.291367e-01, 7.850958e-02, 8.857287e-02, 1.351987e+00, 6.738632e-02, 6.444317e-01, 1.172239e+00, 5.248089e-01, 1.390957e+00, 1.347083e+00, 4.172395e-01, 2.663809e-01, 4.468952e-01, 1.756900e-01, 1.244878e+00, 4.105364e-01, 2.028183e-01, 2.161608e-01, 5.963197e-01,
1.400000e+00	3.106878e-01, 5.713720e-01, 7.421047e-02, 4.510047e-02, 1.707713e+00, 5.030490e-02, 6.807486e-01, 1.085939e+00, 4.813836e-01, 1.432114e+00, 1.057233e+00, 4.264476e-01, 1.788160e-01, 3.014165e-01, 1.057429e-01, 8.993899e-01, 6.181845e-01, 1.381634e-01, 1.173341e-01, 7.652689e-01,
1.600000e+00	2.480836e-01, 5.960246e-01, 6.702234e-02, 3.642737e-02, 1.885352e+00, 2.543436e-02, 6.632732e-01, 1.528546e+00, 4.767660e-01, 1.398236e+00, 1.147993e+00, 3.780432e-01, 1.681797e-01, 1.993644e-01, 8.799056e-02, 8.646181e-01, 7.654922e-01, 6.630140e-02, 7.771145e-02, 6.884944e-01,
1.800000e+00	1.505428e-01, 6.724404e-01, 9.626079e-02, 2.003268e-02, 1.600694e+00, 1.122415e-02, 7.280658e-01, 1.612081e+00, 5.625992e-01, 1.324529e+00, 1.504475e+00, 4.042686e-01, 9.350058e-02, 1.489095e-01, 6.960416e-02, 8.187833e-01, 8.611094e-01, 4.479908e-02, 5.868901e-02, 6.604779e-01,
2.000000e+00	1.142866e-01, 6.534086e-01, 1.616215e-01, 1.209262e-02, 1.607856e+00, 7.009021e-03, 6.568385e-01, 1.358510e+00, 5.659122e-01, 1.444723e+00, 1.525868e+00, 3.814043e-01, 8.418973e-02, 8.981153e-02, 5.881235e-02, 1.019344e+00, 9.645810e-01, 2.126504e-02, 3.045878e-02, 6.570068e-01,
0.000000e+00	2.733451e+00, 2.480699e+00, 2.410279e+00, 1.701358e+00, 2.025173e-01, 1.541477e+00, 1.633962e+00, 2.378165e+00, 2.274960e-01, 2.268453e+00, 5.797128e-01, 6.499881e-01, 1.333424e+00, 3.296303e+00, 1.054194e+00, 6.132126e-01, 1.170538e+00, 1.712193e+00, 1.926046e+00, 2.725846e+00,
2.000000e-01	2.237853e+00, 1.469237e+00, 1.713797e+00, 1.253939e+00, 3.655832e-01, 1.233832e+00, 1.558245e+00, 1.887800e+00, 1.503053e-01, 1.796201e+00, 5.054434e-01, 3.167486e-01, 1.468073e+00, 2.324303e+00, 1.023822e+00, 6.508272e-01, 7.741445e-01, 1.475118e+00, 1.804406e+00, 2.055449e+00,
4.000000e-01	1.861087e+00, 9.719004e-01, 1.187878e+00, 8.675489e-01, 5.233108e-01, 1.108423e+00, 1.666943e+00, 1.311878e+00, 9.271664e-02, 1.346980e+00, 2.909615e-01, 2.212043e-01, 8.957752e-01, 1.981405e+00, 1.007182e+00, 6.430403e-01, 4.510503e-01, 1.058896e+00, 1.301717e+00, 1.369440e+00,
6.000000e-01	1.432767e+00, 5.683198e-01, 9.391166e-01, 8.304592e-01, 6.742428e-01, 7.727634e-01, 1.616754e+00, 8.714440e-01, 6.920197e-02, 1.738037e+00, 2.852108e-01, 1.654103e-01, 6.891763e-01, 1.531364e+00, 7.248593e-01, 6.938491e-01, 2.911122e-01, 8.619404e-01, 9.934702e-01, 1.156470e+00,
8.000000e-01	1.039017e+00, 4.700391e-01, 7.287673e-01, 5.831761e-01, 9.813717e-01, 3.399465e-01, 1.679717e+00, 5.963664e-01, 7.692219e-02, 1.677233e+00, 2.152516e-01, 1.587198e-01, 4.898669e-01, 1.159091e+00, 8.728740e-01, 7.722441e-01, 3.379835e-01, 5.470923e-01, 7.606232e-01, 9.510495e-01,
1.000000e+00	7.893511e-01, 2.931922e-01, 7.029757e-01, 4.586775e-01, 1.187914e+00, 2.321279e-01, 1.408301e+00, 8.404703e-01, 2.233079e-01, 1.596059e+00, 2.566209e-01, 1.879451e-01, 3.942443e-01, 7.034829e-01, 7.279591e-01, 7.629235e-01, 3.896197e-01, 2.758684e-01, 3.931693e-01, 7.698142e-01,
1.200000e+00	4.842748e-01, 2.081161e-01, 4.860100e-01, 2.427303e-01, 1.060220e+00, 1.020515e-01, 1.301541e+00, 9.425894e-01, 3.345876e-01, 1.364076e+00, 4.258649e-01, 2.616776e-01, 3.447391e-01, 6.898782e-01, 9.037588e-01, 8.849381e-01, 5.031747e-01, 1.651407e-01, 2.411552e-01, 8.376729e-01,
1.400000e+00	3.815728e-01, 1.562271e-01, 3.369808e-01, 1.663993e-01, 1.291136e+00, 6.362101e-02, 1.083077e+00, 9.627499e-01, 3.292149e-01, 1.354939e+00, 4.771720e-01, 2.662581e-01, 2.701789e-01, 4.312084e-01, 7.811654e-01, 7.661743e-01, 4.621666e-01, 1.453846e-01, 1.371168e-01, 9.522734e-01,
1.600000e+00	2.095281e-01, 1.198313e-01, 2.845318e-01, 1.181157e-01, 1.167214e+00, 3.612105e-02, 1.258471e+00, 1.471898e+00, 4.147831e-01, 1.529400e+00, 8.363465e-01, 3.033888e-01, 1.836536e-01, 2.648172e-01, 8.719348e-01, 7.922359e-01, 7.595726e-01, 7.036745e-02, 9.341087e-02, 7.517055e-01,
1.800000e+00	1.721169e-01, 1.159887e-01, 2.211405e-01, 8.100563e-02, 1.399618e+00, 1.746523e-02, 1.275307e+00, 1.473856e+00, 5.266888e-01, 1.561535e+00, 8.050636e-01, 3.156041e-01, 1.337618e-01, 2.192790e-01, 8.134944e-01, 9.076736e-01, 7.233724e-01, 4.352095e-02, 4.783943e-02, 8.090218e-01,
2.000000e+00	1.010035e-01, 1.195427e-01, 2.308197e-01, 5.109731e-02, 1.593689e+00, 1.113578e-02, 1.176265e+00, 1.649969e+00, 4.960644e-01, 1.111356e+00, 1.052519e+00, 3.097861e-01, 8.671982e-02, 1.383851e-01, 7.356595e-01, 7.583642e-01, 8.408882e-01, 2.602320e-02, 2.912020e-02, 6.912816e-01,
0.000000e+00	1.250651e+00, 1.418937e+00, 1.312741e-01, 3.077943e+00, 1.408881e+00, 2.567451e+00, 1.695561e+00, 1.661778e+00, 2.599509e+00, 9.118305e-01, 2.698909e+00, 9.283606e-01, 2.207528e+00, 1.474114e+00, 6.195586e-01, 8.912314e-01, 1.202733e+00, 1.750928e+00, 2.190303e+00, 2.301170e+00,
2.000000e-01	1.047446e+00, 9.806555e-01, 3.202602e-01, 2.088581e+00, 1.506074e+00, 1.766775e+00, 1.570293e+00, 1.414263e+00, 1.599365e+00, 9.063223e-01, 2.219222e+00, 5.213938e-01, 1.463382e+00, 1.098341e+00, 8.571469e-01, 7.821124e-01, 1.272254e+00, 1.486164e+00, 1.544610e+00, 1.468291e+00,
4.000000e-01	9.162903e-01, 5.887922e-01, 4.031112e-01, 1.334025e+00, 1.452043e+00, 7.627224e-01, 1.248548e+00, 1.164524e+00, 1.193951e+00, 1.137990e+00, 1.862824e+00, 3.272288e-01, 1.202704e+00, 8.491146e-01, 1.004257e+00, 5.196796e-01, 1.188553e+00, 1.335771e+00, 1.309406e+00, 1.255473e+00,
6.000000e-01	8.319118e-01, 3.957537e-01, 4.351378e-01, 7.545726e-01, 1.680499e+00, 5.998148e-01, 1.413177e+00, 1.414272e+00, 7.415385e-01, 1.173307e+00, 1.676629e+00, 2.007457e-01, 8.085680e-01, 6.438611e-01, 8.423645e-01, 5.728217e-01, 1.148318e+00, 8.036477e-01, 9.705768e-01, 9.596904e-01,
8.000000e-01	6.445662e-01, 2.048634e-01, 5.330384e-01, 4.728284e-01, 2.051684e+00, 3.693629e-01, 1.305401e+00, 1.273556e+00, 8.480676e-01, 1.295790e+00, 1.572857e+00, 2.669870e-01, 6.687971e-01, 6.052217e-01, 8.006636e-01, 6.437842e-01, 9.967823e-01, 5.006271e-01, 6.392932e-01, 9.435994e-01,
1.000000e+00	3.773052e-01, 1.852823e-01, 4.185388e-01, 3.104171e-01, 1.565315e+00, 1.309827e-01, 1.468349e+00, 1.504379e+00, 7.081499e-01, 1.499261e+00, 1.299274e+00, 2.172760e-01, 4.706755e-01, 3.766756e-01, 8.469480e-01, 7.732656e-01, 8.867732e-01, 2.901189e-01, 4.128014e-01, 9.718314e-01,
1.200000e+00	2.875986e-01, 1.404866e-01, 6.141615e-01, 2.194640e-01, 1.561886e+00, 8.579285e-02, 1.151047e+00, 1.357954e+00, 7.040230e-01, 1.215394e+00, 1.238120e+00, 2.676867e-01, 3.707309e-01, 2.964198e-01, 8.071404e-01, 5.455765e-01, 9.727471e-01, 1.747872e-01, 2.517409e-01, 7.157448e-01,
1.400000e+00	1.979320e-01, 1.203608e-01, 4.865862e-01, 1.531099e-01, 1.450770e+00, 5.043602e-02, 1.429591e+00, 1.460668e+00, 6.857584e-01, 1.572610e+00, 1.480069e+00, 3.100485e-01, 2.488905e-01, 1.649764e-01, 8.022931e-01, 8.448860e-01, 1.020328e+00, 1.051130e-01, 1.409212e-01, 8.259104e-01,
1.600000e+00	1.623940e-01, 1.104216e-01, 5.147653e-01, 1.114182e-01, 1.583057e+00, 3.082553e-02, 1.082111e+00, 1.541211e+00, 5.539795e-01, 1.316164e+00, 1.524545e+00, 3.036199e-01, 1.808884e-01, 9.728263e-02, 7.837318e-01, 7.088993e-01, 1.023806e+00, 6.102479e-02, 9.430566e-02, 7.841095e-01,
1.800000e+00	9.786104e-02, 1.203301e-01, 5.251923e-01, 1.025676e-01, 1.458116e+00, 1.549799e-02, 1.240004e+00, 1.751633e+00, 5.956340e-01, 1.225938e+00, 1.344222e+00, 3.378449e-01, 1.553852e-01, 6.763878e-02, 7.008215e-01, 8.038936e-01, 9.719712e-01, 4.715461e-02, 5.414009e-02, 7.976756e-01,
2.000000e+00	6.659208e-02, 1.109836e-01, 6.038490e-01, 7.815090e-02, 1.672883e+00, 7.175025e-03, 1.294838e+00, 1.444577e+00, 5.930575e-01, 1.486118e+00, 1.302524e+00, 3.004833e-01, 1.125879e-01, 5.005471e-02, 8.578044e-01, 1.017759e+00, 1.076735e+00, 2.564225e-02, 4.125275e-02, 8.667179e-01,
0.000000e+00	1.419065e+00, 1.234873e+00, 2.048444e+00, 2.526887e+00, 2.350354e+00, 2.587764e-01, 1.300334e+00, 1.588602e+00, 1.271688e-01, 2.131915e+00, 6.935152e-01, 1.326393e+00, 3.133495e+00, 2.127123e+00, 2.510921e+00, 1.406475e+00, 1.664821e+00, 2.981658e+00, 9.146998e-01, 1.040153e+00,
2.000000e-01	1.280623e+00, 8.672848e-01, 1.544671e+00, 1.690398e+00, 2.092361e+00, 4.385950e-01, 1.089001e+00, 1.286634e+00, 1.052273e-01, 2.047707e+00, 5.191262e-01, 9.389220e-01, 2.080536e+00, 1.706374e+00, 1.790504e+00, 1.225338e+00, 1.410197e+00, 2.136111e+00, 9.887382e-01, 8.858531e-01,
4.000000e-01	1.034815e+00, 6.766657e-01, 1.850291e+00, 1.101650e+00, 1.462101e+00, 5.293832e-01, 8.640735e-01, 1.054909e+00, 9.176180e-02, 1.662244e+00, 4.610426e-01, 6.601479e-01, 1.850168e+00, 1.718636e+00, 9.867257e-01, 1.158486e+00, 1.504929e+00, 1.142559e+00, 9.596409e-01, 7.860582e-01,
6.000000e-01	9.874988e-01, 6.066778e-01, 1.384873e+00, 9.058318e-01, 1.693539e+00, 5.485976e-01, 6.433336e-01, 9.212170e-01, 1.297975e-01, 1.296148e+00, 3.495019e-01, 5.132101e-01, 1.654024e+00, 1.144457e+00, 7.335929e-01, 1.271058e+00, 1.031471e+00, 7.639822e-01, 7.284323e-01, 7.018653e-01,
8.000000e-01	7.057764e-01, 6.077345e-01, 1.251967e+00, 8.191696e-01, 1.846962e+00, 6.446020e-01, 7.126020e-01, 1.098866e+00, 2.231114e-01, 1.341196e+00, 4.049259e-01, 4.007684e-01, 1.125532e+00, 8.070401e-01, 3.429729e-01, 1.042715e+00, 1.181645e+00, 4.677057e-01, 4.339930e-01, 7.525940e-01,
1.000000e+00	4.331413e-01, 6.005915e-01, 1.181547e+00, 7.037119e-01, 1.763876e+00, 5.743442e-01, 8.359729e-01, 1.222819e+00, 3.536687e-01, 1.175552e+00, 5.923333e-01, 4.652385e-01, 6.874295e-01, 6.998081e-01, 2.169087e-01, 8.765450e-01, 1.310973e+00, 2.700152e-01, 2.519969e-01, 6.174614e-01,
1.200000e+00	2.587654e-01, 5.450952e-01, 9.865937e-01, 5.587110e-01, 1.732869e+00, 4.796153e-01, 6.646515e-01, 1.393541e+00, 4.209156e-01, 1.524844e+00, 8.606831e-01, 4.348333e-01, 6.604727e-01, 3.504134e-01, 1.441963e-01, 8.075809e-01, 1.254128e+00, 1.812389e-01, 1.742914e-01, 7.471303e-01,
1.400000e+00	2.043876e-01, 7.739381e-01, 8.882307e-01, 6.619220e-01, 2.294819e+00, 2.811319e-01, 7.958937e-01, 1.369274e+00, 4.460122e-01, 1.108876e+00, 7.518870e-01, 3.223687e-01, 4.881641e-01, 2.610292e-01, 1.430708e-01, 9.501428e-01, 1.192734e+00, 1.150606e-01, 1.013610e-01, 7.887743e-01,
1.600000e+00	1.534887e-01, 6.274861e-01, 6.750596e-01, 4.300566e-01, 2.032801e+00, 2.071576e-01, 6.719050e-01, 1.629952e+00, 5.082067e-01, 1.417423e+00, 7.555409e-01, 3.374322e-01, 3.459220e-01, 1.515752e-01, 1.045552e-01, 9.733572e-01, 1.347508e+00, 7.096762e-02, 6.871127e-02, 6.301522e-01,
1.800000e+00	9.491626e-02, 6.954601e-01, 7.239557e-01, 3.336385e-01, 1.751102e+00, 9.930067e-02, 8.043588e-01, 1.490764e+00, 6.381493e-01, 1.662872e+00, 1.053963e+00, 3.945114e-01, 2.717032e-01, 1.103159e-01, 9.878968e-02, 9.615552e-01, 1.053274e+00, 3.663308e-02, 3.941382e-02, 5.908000e-01,
2.000000e+00	7.100210e-02, 5.681463e-01, 7.661103e-01, 2.721707e-01, 2.343622e+00, 5.787494e-02, 7.458845e-01, 1.795210e+00, 5.195439e-01, 1.395063e+00, 1.246781e+00, 3.098436e-01, 2.001099e-01, 7.494726e-02, 1.195963e-01, 9.006059e-01, 1.212799e+00, 2.421405e-02, 2.429593e-02, 8.054832e-01,
0.000000e+00	2.072087e+00, 6.298877e-01, 8.184104e-01, 2.867902e+00, 1.238393e-01, 1.139002e+00, 8.034733e-02, 5.485238e-01, 1.486604e+00, 8.935587e-01, 2.499617e+00, 6.884609e-01, 2.034007e+00, 1.330004e+00, 1.527730e+00, 5.024643e-01, 8.614902e-01, 2.146370e+00, 1.098826e+00, 4.549430e-01,
2.000000e-01	2.180347e+00, 5.946029e-01, 6.688010e-01, 1.243713e+00, 2.382576e-01, 7.707146e-01, 3.514511e-01, 4.494455e-01, 1.211541e+00, 1.236212e+00, 1.879715e+00, 6.735650e-01, 1.350413e+00, 1.096448e+00, 1.028200e+00, 3.844515e-01, 7.016010e-01, 1.686512e+00, 1.218652e+00, 5.442801e-01,
4.000000e-01	1.527909e+00, 6.138184e-01, 3.498659e-01, 9.310281e-01, 5.413356e-01, 4.181996e-01, 5.201025e-01, 3.307986e-01, 6.177824e-01, 1.337828e+00, 1.567064e+00, 5.193775e-01, 1.100625e+00, 1.081866e+00, 4.148411e-01, 4.457607e-01, 4.402388e-01, 7.938500e-01, 1.049092e+00, 5.371723e-01,
6.000000e-01	1.195107e+00, 6.030742e-01, 4.048456e-01, 6.482884e-01, 1.114756e+00, 2.199350e-01, 7.498813e-01, 2.823864e-01, 5.127575e-01, 1.532051e+00, 1.318510e+00, 3.692304e-01, 9.140140e-01, 1.193466e+00, 3.061139e-01, 6.774641e-01, 3.906718e-01, 6.792847e-01, 5.893636e-01, 6.834097e-01,
8.000000e-01	7.368103e-01, 6.240999e-01, 2.565549e-01, 3.764996e-01, 1.371611e+00, 1.511803e-01, 8.571247e-01, 4.301010e-01, 4.788307e-01, 1.569681e+00, 1.229610e+00, 3.610385e-01, 6.947614e-01, 8.721165e-01, 2.155248e-01, 6.900962e-01, 5.171339e-01, 4.086503e-01, 4.602235e-01, 6.274065e-01,
1.000000e+00	6.489785e-01, 5.475131e-01, 2.078199e-01, 2.396677e-01, 1.533272e+00, 7.414748e-02, 9.402962e-01, 6.230438e-01, 4.283564e-01, 1.411401e+00, 1.358172e+00, 3.601142e-01, 5.238457e-01, 5.108954e-01, 2.253977e-01, 6.463407e-01, 5.736351e-01, 2.066485e-01, 2.609015e-01, 7.053917e-01,
1.200000e+00	4.227617e-01, 4.264292e-01, 1.513294e-01, 1.308387e-01, 1.756156e+00, 4.201881e-02, 9.800574e-01, 7.986154e-01, 4.724010e-01, 1.323608e+00, 1.116012e+00, 3.537500e-01, 3.947377e-01, 4.183648e-01, 2.957765e-01, 6.132228e-01, 7.636808e-01, 1.483724e-01, 1.828570e-01, 7.979550e-01,
1.400000e+00	3.245738e-01, 4.319142e-01, 1.768137e-01, 8.735303e-02, 1.762811e+00, 2.725028e-02, 9.379615e-01, 1.087063e+00, 5.468498e-01, 1.496122e+00, 1.373699e+00, 3.709327e-01, 2.525848e-01, 2.630510e-01, 3.811603e-01, 7.935684e-01, 9.151872e-01, 8.567431e-02, 9.400830e-02, 7.787961e-01,
1.600000e+00	2.212611e-01, 3.461172e-01, 1.953137e-01, 6.221256e-02, 1.800035e+00, 1.482530e-02, 1.166782e+00, 1.235947e+00, 5.631558e-01, 1.499407e+00, 1.351484e+00, 3.904616e-01, 2.322767e-01, 1.996792e-01, 4.889698e-01, 7.932954e-01, 9.201631e-01, 4.220459e-02, 5.597481e-02, 7.732288e-01,
1.800000e+00	1.523941e-01, 3.562375e-01, 2.388186e-01, 3.686935e-02, 1.889822e+00, 7.495224e-03, 9.548305e-01, 1.338465e+00, 5.483319e-01, 1.520330e+00, 1.304350e+00, 3.881152e-01, 1.689178e-01, 1.363743e-01, 4.980951e-01, 7.707028e-01, 1.037994e+00, 2.486827e-02, 4.065513e-02, 7.491930e-01,
2.000000e+00	8.581080e-02, 3.090954e-01, 2.705674e-01, 3.385328e-02, 1.803935e+00, 3.911299e-03, 1.027573e+00, 1.377552e+00, 4.771547e-01, 1.318864e+00, 1.347056e+00, 3.573639e-01, 1.026115e-01, 7.632177e-02, 5.357984e-01, 7.620815e-01, 9.183050e-01, 1.788785e-02, 2.214865e-02, 7.451336e-01,
0.000000e+00	5.264800e-01, 2.313225e+00, 1.386586e-01, 3.211861e+00, 2.108875e+00, 2.290741e+00, 3.188784e-01, 1.423900e+00, 6.245394e-01, 1.975389e-01, 7.100896e-01, 3.437983e+00, 2.662367e+00, 2.724882e+00, 1.307101e+00, 2.303170e+00, 6.163567e-02, 3.812289e-01, 2.284196e+00, 1.033947e+00,
2.000000e-01	4.216579e-01, 1.814645e+00, 8.732395e-02, 1.647888e+00, 1.714808e+00, 1.488118e+00, 2.863133e-01, 1.461436e+00, 5.349457e-01, 1.228841e-01, 3.941815e-01, 1.727954e+00, 2.167924e+00, 1.752436e+00, 7.952418e-01, 1.829784e+00, 3.464078e-01, 6.624345e-01, 1.328066e+00, 7.075296e-01,
4.000000e-01	3.099049e-01, 1.691081e+00, 7.007038e-02, 1.095276e+00, 1.370069e+00, 1.222645e+00, 1.905275e-01, 1.414706e+00, 6.314464e-01, 1.098062e-01, 3.972869e-01, 1.189067e+00, 1.592903e+00, 1.266851e+00, 4.937984e-01, 1.608927e+00, 6.791732e-01, 6.669041e-01, 9.193419e-01, 5.920152e-01,
6.000000e-01	2.529595e-01, 9.357398e-01, 7.235577e-02, 5.175894e-01, 1.729530e+00, 5.423252e-01, 1.694536e-01, 1.485366e+00, 5.956573e-01, 3.474248e-01, 4.645224e-01, 7.186449e-01, 1.111916e+00, 6.459131e-01, 2.143056e-01, 1.284802e+00, 6.921767e-01, 5.686738e-01, 5.810019e-01, 3.405706e-01,
8.000000e-01	2.056269e-01, 9.664281e-01, 8.525470e-02, 3.624580e-01, 1.836704e+00, 2.893001e-01, 1.297502e-01, 1.297766e+00, 4.960740e-01, 5.962786e-01, 5.071899e-01, 6.349869e-01, 8.183992e-01, 5.587535e-01, 1.616881e-01, 1.295596e+00, 9.541421e-01, 3.309559e-01, 3.034257e-01, 4.034898e-01,
1.000000e+00	1.071167e-01, 7.761448e-01, 1.432711e-01, 2.312385e-01, 1.985127e+00, 1.517022e-01, 1.301760e-01, 1.322018e+00, 4.427850e-01, 9.423173e-01, 7.876193e-01, 5.182107e-01, 6.442155e-01, 3.788659e-01, 8.796129e-02, 1.190014e+00, 8.561114e-01, 2.207052e-01, 2.029468e-01, 4.518068e-01,
1.200000e+00	8.152517e-02, 8.502677e-01, 2.139120e-01, 1.606785e-01, 1.684015e+00, 7.733218e-02, 1.910197e-01, 1.751243e+00, 6.003335e-01, 1.134121e+00, 9.556034e-01, 5.461958e-01, 4.584558e-01, 2.697641e-01, 4.962675e-02, 1.098955e+00, 8.309078e-01, 9.877576e-02, 1.240689e-01, 3.961606e-01,
1.400000e+00	5.904839e-02, 7.380234e-01, 2.590412e-01, 1.018539e-01, 2.016747e+00, 5.704308e-02, 2.846692e-01, 1.681043e+00, 4.777384e-01, 1.098178e+00, 9.072323e-01, 4.514257e-01, 4.104663e-01, 1.839354e-01, 2.816512e-02, 1.002848e+00, 8.905792e-01, 7.533310e-02, 7.134560e-02, 5.181260e-01,
1.600000e+00	3.662829e-02, 7.331055e-01, 3.101398e-01, 5.340820e-02, 2.096454e+00, 3.122723e-02, 3.225410e-01, 1.483452e+00, 5.523845e-01, 1.177550e+00, 1.030876e+00, 4.590404e-01, 2.870373e-01, 1.147334e-01, 1.450690e-02, 8.706507e-01, 8.625279e-01, 4.294597e-02, 5.517021e-02, 6.253442e-01,
1.800000e+00	3.092093e-02, 8.346437e-01, 3.759156e-01, 4.951155e-02, 1.978953e+00, 1.610335e-02, 4.108785e-01, 1.763173e+00, 5.892205e-01, 1.222909e+00, 1.025181e+00, 4.384722e-01, 2.204495e-01, 7.609379e-02, 9.680096e-03, 8.661687e-01, 1.049676e+00, 3.049042e-02, 2.434777e-02, 7.123011e-01,
2.000000e+00	1.751261e-02, 7.223805e-01, 4.161627e-01, 4.488105e-02, 2.186997e+00, 7.535555e-03, 5.613106e-01, 1.355912e+00, 6.004267e-01, 1.338002e+00, 9.123131e-01, 3.720093e-01, 1.788700e-01, 4.940909e-02, 8.616222e-03, 9.352989e-01, 9.815374e-01, 1.842141e-02, 1.582605e-02, 5.422913e-01,
0.000000e+00	7.105037e-01, 1.482914e+00, 3.171866e-01, 1.681268e+00, 1.847468e+00, 1.471283e+00, 3.080104e+00, 9.103969e-01, 1.319134e+00, 1.499835e+00, 2.048219e+00, 3.035956e+00, 3.926915e-01, 9.857277e-01, 2.648404e+00, 2.156981e+00, 1.028738e+00, 2.044674e+00, 5.968400e-01, 2.381675e+00,
2.000000e-01	7.949545e-01, 1.005602e+00, 3.741857e-01, 1.027111e+00, 1.567637e+00, 7.940879e-01, 2.037851e+00, 1.295560e+00, 9.505141e-01, 1.164367e+00, 1.988496e+00, 1.377458e+00, 4.415131e-01, 7.292572e-01, 1.705489e+00, 1.395317e+00, 9.258064e-01, 1.948138e+00, 8.025961e-01, 1.491390e+00,
4.000000e-01	9.299199e-01, 5.783679e-01, 4.602695e-01, 6.016454e-01, 1.292396e+00, 4.560543e-01, 1.637062e+00, 1.274142e+00, 7.705225e-01, 7.553294e-01, 1.553389e+00, 1.122194e+00, 4.099753e-01, 5.905953e-01, 1.450101e+00, 1.365942e+00, 1.032073e+00, 1.269189e+00, 8.978823e-01, 1.333897e+00,
6.000000e-01	7.095511e-01, 4.749978e-01, 3.664616e-01, 4.300908e-01, 9.474754e-01, 2.412315e-01, 1.079626e+00, 1.230307e+00, 6.952578e-01, 9.399533e-01, 1.545991e+00, 5.886518e-01, 3.565098e-01, 4.396841e-01, 1.209894e+00, 1.225491e+00, 8.909690e-01, 6.495570e-01, 6.516931e-01, 9.398811e-01,
8.000000e-01	5.855500e-01, 2.641341e-01, 3.258503e-01, 2.383972e-01, 8.312828e-01, 1.501506e-01, 9.519813e-01, 1.323854e+00, 6.416457e-01, 1.128300e+00, 1.515390e+00, 5.054439e-01, 2.157684e-01, 3.026148e-01, 7.701786e-01, 1.366426e+00, 6.677079e-01, 3.833920e-01, 4.179246e-01, 1.072390e+00,
1.000000e+00	3.360722e-01, 3.146396e-01, 2.975755e-01, 1.855580e-01, 1.004258e+00, 6.570120e-02, 8.714287e-01, 1.370793e+00, 6.239599e-01, 1.118930e+00, 1.608906e+00, 3.147086e-01, 1.996635e-01, 2.173443e-01, 6.619960e-01, 1.107915e+00, 7.413755e-01, 2.292934e-01, 2.438942e-01, 1.037175e+00,
1.200000e+00	2.485634e-01, 4.252229e-01, 2.589013e-01, 9.052658e-02, 1.251512e+00, 3.708750e-02, 9.017213e-01, 1.413866e+00, 5.809752e-01, 1.241060e+00, 1.520716e+00, 3.469113e-01, 1.499823e-01, 1.240762e-01, 6.641489e-01, 1.019539e+00, 8.245621e-01, 1.284957e-01, 1.363349e-01, 9.371850e-01,
1.400000e+00	1.669067e-01, 4.413320e-01, 2.084700e-01, 5.859954e-02, 1.111306e+00, 2.222491e-02, 7.402474e-01, 1.445608e+00, 6.302439e-01, 1.334366e+00, 1.285850e+00, 2.958543e-01, 9.121241e-02, 8.623839e-02, 3.462650e-01, 9.928791e-01, 9.122306e-01, 8.102669e-02, 8.114073e-02, 8.407340e-01,
1.600000e+00	1.232445e-01, 4.860855e-01, 2.299748e-01, 4.283666e-02, 1.537505e+00, 1.382210e-02, 7.756800e-01, 1.658440e+00, 5.335421e-01, 1.446340e+00, 1.143422e+00, 3.250642e-01, 8.175199e-02, 5.309986e-02, 2.085087e-01, 1.083941e+00, 9.417718e-01, 4.547595e-02, 5.895992e-02, 6.242497e-01,
1.800000e+00	7.985781e-02, 4.484860e-01, 2.058803e-01, 3.048159e-02, 1.799227e+00, 7.285865e-03, 7.968087e-01, 1.593686e+00, 6.228483e-01, 1.500333e+00, 1.412980e+00, 3.413139e-01, 4.804643e-02, 3.718648e-02, 1.825050e-01, 7.871521e-01, 1.050064e+00, 3.025240e-02, 3.604919e-02, 8.404471e-01,
2.000000e+00	5.064293e-02, 4.647995e-01, 2.591808e-01, 2.535424e-02, 1.847197e+00, 4.221739e-03, 8.623600e-01, 1.707850e+00, 5.207424e-01, 1.465943e+00, 1.360056e+00, 3.467821e-01, 4.690231e-02, 2.345447e-02, 1.377362e-01, 8.872159e-01, 9.620444e-01, 2.142709e-02, 1.890269e-02, 6.519320e-01,
0.000000e+00	1.444691e+00, 2.611981e-01, 9.444017e-01, 8.588359e-01, 2.233113e+00, 1.703728e-01, 8.745337e-02, 2.714519e+00, 3.081811e+00, 5.574883e-01, 1.948310e+00, 2.336394e+00, 1.662464e+00, 2.323677e+00, 3.316636e-01, 1.161089e+00, 2.756373e+00, 1.333766e+00, 1.976788e-01, 2.665368e+00,
2.000000e-01	1.150633e+00, 3.881439e-01, 1.021998e+00, 6.810351e-01, 2.375382e+00, 3.701565e-01, 1.849717e-01, 2.130613e+00, 1.610303e+00, 3.500985e-01, 1.573046e+00, 1.726780e+00, 1.719361e+00, 2.014484e+00, 1.757613e-01, 8.836619e-01, 2.687859e+00, 7.852556e-01, 2.837294e-01, 2.011551e+00,
4.000000e-01	8.892998e-01, 4.849769e-01, 9.179752e-01, 5.402435e-01, 2.277922e+00, 4.649773e-01, 4.436714e-01, 1.600870e+00, 1.123311e+00, 3.364494e-01, 1.335398e+00, 7.519959e-01, 1.293366e+00, 1.439964e+00, 1.048239e-01, 6.625231e-01, 1.682537e+00, 4.663648e-01, 2.246819e-01, 1.824671e+00,
6.000000e-01	5.866181e-01, 5.034926e-01, 1.073822e+00, 4.261711e-01, 2.170465e+00, 5.552209e-01, 5.280807e-01, 1.277740e+00, 1.353920e+00, 6.685280e-01, 1.199735e+00, 4.688930e-01, 9.614357e-01, 1.198777e+00, 6.459727e-02, 6.460121e-01, 1.674475e+00, 2.829140e-01, 1.197707e-01, 1.326853e+00,
8.000000e-01	3.945852e-01, 6.196457e-01, 8.753361e-01, 4.340563e-01, 1.822829e+00, 5.868757e-01, 5.947244e-01, 1.621064e+00, 1.066714e+00, 8.955464e-01, 1.004625e+00, 3.107466e-01, 7.160683e-01, 7.222883e-01, 3.739433e-02, 8.086141e-01, 1.447974e+00, 1.620451e-01, 7.804854e-02, 1.125180e+00,
1.000000e+00	2.393482e-01, 5.462177e-01, 9.647809e-01, 4.353581e-01, 2.545677e+00, 4.671814e-01, 7.402660e-01, 1.306546e+00, 8.820796e-01, 1.042774e+00, 1.023107e+00, 2.823137e-01, 4.106247e-01, 5.074320e-01, 7.275264e-02, 6.715145e-01, 1.335106e+00, 1.241700e-01, 4.774611e-02, 1.203894e+00,
1.200000e+00	1.949123e-01, 5.757185e-01, 9.062965e-01, 3.744177e-01, 2.415847e+00, 2.799561e-01, 7.852779e-01, 1.572651e+00, 6.161384e-01, 1.094005e+00, 1.183265e+00, 3.229129e-01, 3.976161e-01, 2.916078e-01, 1.013913e-01, 8.068562e-01, 1.250715e+00, 8.055918e-02, 2.680483e-02, 1.080364e+00,
1.400000e+00	1.616918e-01, 5.213462e-01, 7.940508e-01, 3.660503e-01, 1.891172e+00, 2.000188e-01, 9.063037e-01, 1.623891e+00, 6.709823e-01, 1.231308e+00, 1.090071e+00, 3.041369e-01, 3.774661e-01, 1.692604e-01, 1.699946e-01, 7.794123e-01, 1.248478e+00, 4.762371e-02, 1.812856e-02, 7.344072e-01,
1.600000e+00	9.396793e-02, 4.609096e-01, 1.041047e+00, 3.194303e-01, 2.629878e+00, 1.262651e-01, 9.897732e-01, 1.954885e+00, 5.621354e-01, 1.265206e+00, 1.258282e+00, 3.569472e-01, 1.913361e-01, 1.251380e-01, 2.671833e-01, 8.877580e-01, 9.711468e-01, 2.804677e-02, 1.248981e-02, 7.851551e-01,
1.800000e+00	5.732634e-02, 4.964329e-01, 8.464647e-01, 2.681010e-01, 2.408115e+00, 7.527754e-02, 9.926402e-01, 1.688278e+00, 6.648776e-01, 1.373812e+00, 1.328397e+00, 3.639584e-01, 1.966852e-01, 8.771693e-02, 2.658606e-01, 9.574095e-01, 1.118395e+00, 2.423709e-02, 7.650150e-03, 7.521870e-01,
2.000000e+00	4.375302e-02, 4.475372e-01, 6.959835e-01, 2.175828e-01, 1.806366e+00, 3.654969e-02, 8.422332e-01, 1.619371e+00, 4.902422e-01, 1.399151e+00, 1.325409e+00, 3.043507e-01, 1.097029e-01, 6.998962e-02, 3.615376e-01, 7.751098e-01, 1.187075e+00, 1.200641e-02, 4.885035e-03, 6.702572e-01,
0.000000e+00	1.936128e+00, 2.195659e+00, 4.364296e-01, 2.514817e+00, 2.113445e+00, 2.589183e+00, 1.306793e+00, 1.152391e+00, 6.673658e-01, 2.426268e-01, 4.520937e-01, 1.449116e+00, 2.713234e+00, 5.624397e-01, 9.686916e-01, 1.267660e+00, 2.638484e+00, 6.844826e-01, 2.685968e+00, 1.215854e+00,
2.000000e-01	1.465334e+00, 1.662265e+00, 5.984129e-01, 1.732816e+00, 2.230988e+00, 1.747988e+00, 1.045511e+00, 9.366266e-01, 4.472463e-01, 2.834998e-01, 6.331814e-01, 9.864702e-01, 1.869720e+00, 6.171841e-01, 9.969548e-01, 9.330027e-01, 2.136469e+00, 7.495540e-01, 1.432112e+00, 1.029998e+00,
4.000000e-01	8.737115e-01, 9.931429e-01, 5.778255e-01, 1.080580e+00, 2.197648e+00, 1.136524e+00, 9.842885e-01, 7.595448e-01, 3.097716e-01, 6.291276e-01, 8.300149e-01, 5.328979e-01, 1.534439e+00, 6.242295e-01, 6.817731e-01, 1.105865e+00, 1.584304e+00, 6.897660e-01, 1.258175e+00, 6.708440e-01,
6.000000e-01	6.524459e-01, 8.858152e-01, 7.881660e-01, 7.157174e-01, 2.035489e+00, 6.518334e-01, 9.799772e-01, 7.862508e-01, 3.294536e-01, 7.473710e-01, 8.743167e-01, 5.653974e-01, 1.237435e+00, 5.228439e-01, 5.655879e-01, 8.716837e-01, 1.298164e+00, 6.596970e-01, 6.696457e-01, 5.943892e-01,
8.000000e-01	5.807331e-01, 7.497931e-01, 8.362021e-01, 4.544671e-01, 2.045031e+00, 4.522874e-01, 9.013147e-01, 1.082190e+00, 3.830341e-01, 1.250323e+00, 7.791248e-01, 5.277372e-01, 7.625408e-01, 4.064506e-01, 4.366044e-01, 1.006918e+00, 1.434725e+00, 3.693923e-01, 4.861293e-01, 7.367298e-01,
1.000000e+00	4.549690e-01, 6.007969e-01, 8.466382e-01, 3.620213e-01, 1.943735e+00, 2.765733e-01, 8.597110e-01, 1.276092e+00, 4.348925e-01, 1.010319e+00, 9.793503e-01, 3.757203e-01, 6.123136e-01, 3.262251e-01, 3.238546e-01, 1.034033e+00, 1.171364e+00, 2.742140e-01, 2.447040e-01, 7.039998e-01,
1.200000e+00	2.813892e-01, 5.269270e-01, 8.401725e-01, 2.595791e-01, 2.206121e+00, 1.419534e-01, 9.123178e-01, 1.375237e+00, 4.562941e-01, 1.219345e+00, 1.080910e+00, 4.378599e-01, 5.119202e-01, 1.759125e-01, 2.278591e-01, 7.482911e-01, 1.213428e+00, 1.616911e-01, 1.855649e-01, 6.424178e-01,
1.400000e+00	2.014234e-01, 5.855435e-01, 8.820049e-01, 2.374267e-01, 1.957641e+00, 8.263484e-02, 8.409469e-01, 1.237255e+00, 4.916254e-01, 1.518342e+00, 1.114574e+00, 3.743567e-01, 3.966173e-01, 1.282261e-01, 2.716027e-01, 7.328476e-01, 1.005197e+00, 8.444668e-02, 1.019549e-01, 6.702802e-01,
1.600000e+00	1.289164e-01, 4.813860e-01, 6.912580e-01, 2.511838e-01, 2.111303e+00, 4.086217e-02, 8.811158e-01, 1.380144e+00, 4.614074e-01, 1.539299e+00, 1.125542e+00, 4.474839e-01, 2.632346e-01, 7.265835e-02, 2.708278e-01, 9.276312e-01, 1.224964e+00, 5.517035e-02, 6.234458e-02, 6.969122e-01,
1.800000e+00	1.169472e-01, 5.011881e-01, 7.951842e-01, 2.440140e-01, 1.989079e+00, 2.480606e-02, 1.114979e+00, 1.287402e+00, 5.046657e-01, 1.322530e+00, 1.069119e+00, 4.420631e-01, 2.008494e-01, 4.274368e-02, 3.012002e-01, 1.000464e+00, 1.204379e+00, 3.506351e-02, 4.056293e-02, 6.495870e-01,
2.000000e+00	6.065432e-02, 4.628789e-01, 7.582752e-01, 1.628386e-01, 2.094210e+00, 1.322104e-02, 1.007477e+00, 1.477658e+00, 5.791760e-01, 1.335387e+00, 1.196137e+00, 4.226371e-01, 1.329679e-01, 4.180830e-02, 3.256134e-01, 8.990164e-01, 1.005817e+00, 2.083202e-02, 2.855179e-02, 7.672186e-01,
0.000000e+00	3.212924e-01, 4.335771e-01, 1.916486e+00, 7.313283e-01, 2.848131e+00, 1.970626e+00, 2.987994e-01, 6.714421e-01, 1.197044e+00, 2.036468e+00, 2.838829e+00, 1.974108e+00, 7.956961e-01, 1.425967e+00, 1.454587e+00, 2.200432e+00, 2.757676e+00, 2.272072e+00, 1.823924e+00, 1.428780e+00,
2.000000e-01	5.569707e-01, 5.442629e-01, 1.773202e+00, 7.115816e-01, 2.139761e+00, 1.703405e+00, 2.448672e-01, 9.866700e-01, 9.496302e-01, 1.298304e+00, 2.705257e+00, 1.279740e+00, 7.697135e-01, 1.110099e+00, 9.006306e-01, 1.902038e+00, 1.684641e+00, 1.551537e+00, 1.633553e+00, 1.172191e+00,
4.000000e-01	6.523775e-01, 5.599500e-01, 1.368426e+00, 7.438979e-01, 2.401215e+00, 1.104907e+00, 1.549570e-01, 1.327842e+00, 7.728418e-01, 1.154255e+00, 1.925445e+00, 7.920764e-01, 8.069874e-01, 7.472179e-01, 4.383190e-01, 1.653721e+00, 1.943893e+00, 1.406950e+00, 1.431550e+00, 1.139625e+00,
6.000000e-01	7.214674e-01, 5.689989e-01, 1.368133e+00, 6.488025e-01, 2.101150e+00, 7.394044e-01, 1.404920e-01, 1.376938e+00, 6.224045e-01, 1.270167e+00, 1.819812e+00, 4.438483e-01, 6.250315e-01, 5.826593e-01, 3.180016e-01, 1.192294e+00, 1.635189e+00, 1.021728e+00, 1.005465e+00, 9.681091e-01,
8.000000e-01	6.458142e-01, 7.080892e-01, 9.882626e-01, 5.962884e-01, 2.628618e+00, 6.348052e-01, 1.560884e-01, 1.038738e+00, 6.959622e-01, 1.234692e+00, 1.792606e+00, 3.948189e-01, 4.175729e-01, 3.526911e-01, 1.337970e-01, 1.016048e+00, 1.131305e+00, 6.282523e-01, 7.663258e-01, 7.563668e-01,
1.000000e+00	4.023133e-01, 7.063069e-01, 1.227585e+00, 6.485597e-01, 2.381346e+00, 3.921682e-01, 1.699400e-01, 1.437144e+00, 5.764181e-01, 1.358714e+00, 1.508803e+00, 4.054264e-01, 3.283902e-01, 2.144867e-01, 9.924147e-02, 1.152514e+00, 1.477325e+00, 3.309549e-01, 4.779482e-01, 7.912832e-01,
1.200000e+00	2.388450e-01, 6.370680e-01, 9.227239e-01, 5.302956e-01, 2.278243e+00, 2.060893e-01, 2.074922e-01, 1.173899e+00, 5.643544e-01, 1.242049e+00, 1.249508e+00, 3.338429e-01, 2.689911e-01, 1.571517e-01, 3.771481e-02, 1.085120e+00, 1.266465e+00, 2.378430e-01, 2.278318e-01, 7.371316e-01,
1.400000e+00	1.855814e-01, 5.997382e-01, 8.931935e-01, 4.591363e-01, 2.160452e+00, 1.238727e-01, 2.886694e-01, 1.671999e+00, 6.243452e-01, 1.171164e+00, 1.376208e+00, 3.566767e-01, 1.683394e-01, 1.027402e-01, 2.272599e-02, 8.750051e-01, 1.155084e+00, 1.271569e-01, 1.471864e-01, 8.125726e-01,
1.600000e+00	1.516699e-01, 6.176335e-01, 9.562257e-01, 4.191449e-01, 2.206388e+00, 7.110215e-02, 3.410736e-01, 1.412054e+00, 5.285020e-01, 1.261865e+00, 1.740066e+00, 3.905186e-01, 1.420277e-01, 8.284755e-02, 1.503490e-02, 9.292710e-01, 1.138972e+00, 7.619116e-02, 9.795007e-02, 7.348100e-01,
1.800000e+00	8.329574e-02, 6.787946e-01, 8.632596e-01, 3.719640e-01, 2.316554e+00, 4.585897e-02, 5.336509e-01, 1.481236e+00, 5.525770e-01, 1.530252e+00, 1.288391e+00, 3.619133e-01, 1.006895e-01, 6.436385e-02, 1.195583e-02, 9.491491e-01, 9.833090e-01, 4.671187e-02, 6.788826e-02, 5.989409e-01,
2.000000e+00	6.667994e-02, 6.407999e-01, 9.105343e-01, 3.628024e-01, 1.964550e+00, 2.052081e-02, 5.073144e-01, 1.457793e+00, 5.183839e-01, 1.435255e+00, 1.242877e+00, 3.525471e-01, 8.954039e-02, 3.423016e-02, 9.169703e-03, 9.919893e-01, 1.236583e+00, 3.113994e-02, 3.534381e-02, 6.227014e-01,
0.000000e+00	2.262026e+00, 9.313827e-02, 2.098844e+00, 8.115607e-01, 1.602016e+00, 1.713645e+00, 1.374235e+00, 2.944876e+00, 1.282688e+00, 2.252309e+00, 4.588925e-01, 1.287737e+00, 3.762013e-01, 1.626119e-02, 2.006457e+00, 2.966642e+00, 1.663359e+00, 2.614534e+00, 1.306433e+00, 8.700374e-01,
2.000000e-01	1.935133e+00, 7.871304e-02, 1.996680e+00, 7.867022e-01, 1.129839e+00, 9.059356e-01, 9.356298e-01, 2.068684e+00, 8.884678e-01, 1.842689e+00, 5.454186e-01, 7.551483e-01, 5.076386e-01, 3.345471e-01, 1.766575e+00, 2.260683e+00, 1.466638e+00, 1.737983e+00, 1.144566e+00, 9.064578e-01,
4.000000e-01	1.851430e+00, 1.816353e-01, 1.390949e+00, 6.369678e-01, 8.013586e-01, 8.460704e-01, 9.287862e-01, 1.564776e+00, 5.863170e-01, 1.573047e+00, 7.503505e-01, 6.082826e-01, 5.741885e-01, 5.665578e-01, 1.293282e+00, 2.047852e+00, 9.858625e-01, 1.223533e+00, 1.053334e+00, 9.341936e-01,
6.000000e-01	1.441512e+00, 3.194922e-01, 1.291481e+00, 6.955380e-01, 1.196214e+00, 7.487701e-01, 5.992706e-01, 1.118314e+00, 3.795813e-01, 1.763634e+00, 9.451828e-01, 5.658702e-01, 4.799199e-01, 6.587417e-01, 7.208616e-01, 1.637521e+00, 9.395906e-01, 8.439370e-01, 9.148861e-01, 7.758377e-01,
8.000000e-01	1.088965e+00, 4.659963e-01, 9.231478e-01, 8.189296e-01, 1.415646e+00, 5.321213e-01, 4.422972e-01, 8.549087e-01, 2.766808e-01, 1.592812e+00, 7.754973e-01, 4.192765e-01, 4.363639e-01, 7.466023e-01, 3.781675e-01, 1.643197e+00, 9.603422e-01, 5.637056e-01, 6.235062e-01, 7.265404e-01,
1.000000e+00	7.024790e-01, 3.752305e-01, 8.468809e-01, 5.670281e-01, 1.323494e+00, 2.512331e-01, 4.202427e-01, 1.022986e+00, 3.151746e-01, 1.537682e+00, 1.135250e+00, 3.456048e-01, 2.970944e-01, 6.999237e-01, 1.811910e-01, 1.246475e+00, 9.223780e-01, 3.807506e-01, 3.448644e-01, 8.087729e-01,
1.200000e+00	5.384072e-01, 6.052323e-01, 8.703603e-01, 4.727543e-01, 1.697665e+00, 1.468643e-01, 3.623633e-01, 1.111522e+00, 3.519917e-01, 1.404639e+00, 1.053340e+00, 3.580362e-01, 2.332438e-01, 3.560084e-01, 1.392782e-01, 1.078558e+00, 7.583196e-01, 2.086025e-01, 2.282378e-01, 7.286557e-01,
1.400000e+00	4.004596e-01, 6.112569e-01, 7.199834e-01, 2.774807e-01, 1.955384e+00, 6.926713e-02, 3.485413e-01, 1.210315e+00, 4.843594e-01, 1.570969e+00, 1.142879e+00, 4.244252e-01, 1.357292e-01, 2.771170e-01, 6.342140e-02, 1.136130e+00, 9.908744e-01, 1.273589e-01, 1.418316e-01, 7.004303e-01,
1.600000e+00	2.026847e-01, 5.598539e-01, 5.991697e-01, 2.762915e-01, 1.694951e+00, 3.600190e-02, 2.954961e-01, 1.488426e+00, 5.282472e-01, 1.410414e+00, 1.295657e+00, 3.704861e-01, 1.141685e-01, 1.636355e-01, 4.002901e-02, 1.127119e+00, 1.044886e+00, 7.539343e-02, 7.158331e-02, 6.533164e-01,
1.800000e+00	1.682082e-01, 6.443767e-01, 6.148552e-01, 1.993636e-01, 2.129130e+00, 2.569954e-02, 3.493512e-01, 1.582628e+00, 5.342654e-01, 1.611913e+00, 1.309112e+00, 3.863391e-01, 9.456622e-02, 1.165733e-01, 2.501953e-02, 1.131408e+00, 1.144883e+00, 3.919496e-02, 5.541608e-02, 5.643614e-01,
2.000000e+00	1.251192e-01, 6.578440e-01, 5.176138e-01, 1.720711e-01, 2.084387e+00, 1.153471e-02, 3.906960e-01, 1.691725e+00, 4.975115e-01, 1.464768e+00, 1.339285e+00, 3.971526e-01, 7.506182e-02, 8.495611e-02, 1.666137e-02, 1.059816e+00, 9.644897e-01, 2.557896e-02, 3.272583e-02, 7.338016e-01,
0.000000e+00	1.120254e+00, 3.032126e+00, 2.871931e+00, 2.836049e+00, 4.161879e-01, 1.140318e+00, 5.656640e-01, 1.523623e+00, 1.405220e+00, 1.854844e+00, 2.546647e-01, 7.940360e-02, 2.576551e+00, 2.624351e+00, 6.362014e-01, 6.805683e-01, 7.114188e-01, 1.921468e+00, 1.113397e+00, 1.271434e+00,
2.000000e-01	9.997467e-01, 1.726852e+00, 2.208829e+00, 2.009968e+00, 6.484004e-01, 8.094538e-01, 7.747948e-01, 1.233576e+00, 8.502056e-01, 1.383509e+00, 2.962961e-01, 1.383521e-01, 2.143973e+00, 1.724660e+00, 3.198151e-01, 7.038386e-01, 4.474830e-01, 1.401660e+00, 1.023400e+00, 7.321310e-01,
4.000000e-01	9.784390e-01, 1.417933e+00, 1.628705e+00, 1.761607e+00, 1.134740e+00, 6.764677e-01, 9.060946e-01, 1.366387e+00, 7.655197e-01, 1.585628e+00, 2.630839e-01, 2.337999e-01, 2.095939e+00, 1.366875e+00, 2.618552e-01, 6.718233e-01, 4.734810e-01, 8.291195e-01, 9.821349e-01, 4.070331e-01,
6.000000e-01	7.157756e-01, 1.066925e+00, 1.231929e+00, 1.199167e+00, 1.257824e+00, 6.544438e-01, 9.721306e-01, 1.370594e+00, 6.494678e-01, 1.545464e+00, 2.445756e-01, 2.978837e-01, 1.152809e+00, 1.039520e+00, 2.779855e-01, 8.452918e-01, 6.900768e-01, 5.939581e-01, 5.658851e-01, 3.815802e-01,
8.000000e-01	5.896347e-01, 7.444023e-01, 1.134487e+00, 8.405757e-01, 1.607601e+00, 5.940939e-01, 1.037698e+00, 1.354269e+00, 5.948088e-01, 1.413060e+00, 4.099484e-01, 3.058374e-01, 9.125268e-01, 7.967457e-01, 3.290332e-01, 7.923751e-01, 9.940945e-01, 3.564195e-01, 3.920749e-01, 4.463059e-01,
1.000000e+00	3.923635e-01, 5.478679e-01, 7.592415e-01, 6.880086e-01, 1.759875e+00, 5.163463e-01, 8.567561e-01, 1.227269e+00, 5.361220e-01, 1.502221e+00, 5.748717e-01, 3.471526e-01, 6.773482e-01, 5.763517e-01, 3.999337e-01, 8.252082e-01, 7.813859e-01, 2.758907e-01, 2.234748e-01, 5.271145e-01,
1.200000e+00	2.355295e-01, 5.289467e-01, 6.868871e-01, 4.303049e-01, 1.687000e+00, 2.353135e-01, 1.052550e+00, 1.510924e+00, 4.716312e-01, 1.358390e+00, 8.520835e-01, 3.655398e-01, 5.049400e-01, 3.073793e-01, 4.735575e-01, 7.291156e-01, 1.020509e+00, 1.374784e-01, 1.433188e-01, 5.096963e-01,
1.400000e+00	1.716381e-01, 4.215612e-01, 5.518608e-01, 3.123713e-01, 1.933399e+00, 1.457729e-01, 1.221690e+00, 1.649169e+00, 4.867447e-01, 1.433899e+00, 6.833330e-01, 3.876085e-01, 3.506064e-01, 1.969393e-01, 4.628335e-01, 8.345024e-01, 8.556783e-01, 1.052610e-01, 7.631072e-02, 6.908380e-01,
1.600000e+00	1.205924e-01, 3.635296e-01, 6.329383e-01, 2.367170e-01, 1.605319e+00, 7.834654e-02, 1.101736e+00, 1.431625e+00, 5.203337e-01, 1.428732e+00, 1.076062e+00, 3.244879e-01, 3.066730e-01, 1.293104e-01, 5.406850e-01, 9.422483e-01, 1.158904e+00, 6.216903e-02, 5.151246e-02, 6.385053e-01,
1.800000e+00	6.232841e-02, 3.051357e-01, 5.933582e-01, 1.308806e-01, 1.836348e+00, 3.949239e-02, 1.136361e+00, 1.641938e+00, 6.680974e-01, 1.438559e+00, 1.035011e+00, 3.950622e-01, 2.288390e-01, 9.605496e-02, 5.773235e-01, 8.974541e-01, 1.162678e+00, 3.531527e-02, 3.530511e-02, 7.262643e-01,
2.000000e+00	6.439989e-02, 2.775054e-01, 5.491673e-01, 1.167590e-01, 2.072200e+00, 2.226155e-02, 1.287478e+00, 1.899996e+00, 5.390117e-01, 1.327837e+00, 1.132396e+00, 3.875611e-01, 1.470162e-01, 5.716181e-02, 4.874935e-01, 7.977828e-01, 1.177366e+00, 2.215020e-02, 2.408883e-02, 6.197391e-01,
0.000000e+00	1.981151e+00, 8.210599e-02, 5.907852e-02, 8.072920e-01, 1.935032e+00, 7.509866e-01, 8.160588e-01, 5.214569e-02, 2.425238e+00, 9.529152e-01, 2.080498e+00, 1.107345e+00, 1.438894e+00, 1.546103e+00, 3.449105e-01, 2.143343e+00, 1.633773e+00, 5.876767e-01, 7.057872e-01, 3.905349e-01,
2.000000e-01	1.478998e+00, 2.649155e-01, 2.644135e-01, 4.648680e-01, 1.676515e+00, 5.465720e-01, 7.436329e-01, 6.118768e-02, 1.681991e+00, 9.354058e-01, 1.169159e+00, 8.486966e-01, 1.267448e+00, 1.679834e+00, 2.511141e-01, 1.609075e+00, 1.243339e+00, 3.951147e-01, 4.409259e-01, 5.095856e-01,
4.000000e-01	8.666832e-01, 3.891340e-01, 4.499541e-01, 3.160640e-01, 2.039113e+00, 2.754954e-01, 6.510741e-01, 2.813053e-01, 1.230078e+00, 1.088146e+00, 9.449918e-01, 5.163019e-01, 8.351052e-01, 1.188394e+00, 1.599404e-01, 1.258685e+00, 1.028654e+00, 3.220654e-01, 2.946658e-01, 6.644411e-01,
6.000000e-01	7.231765e-01, 4.939741e-01, 4.409780e-01, 1.813294e-01, 1.695910e+00, 1.526633e-01, 4.755951e-01, 5.836418e-01, 8.501852e-01, 1.307110e+00, 9.428998e-01, 4.836514e-01, 7.161197e-01, 8.444181e-01, 1.003341e-01, 1.238106e+00, 1.064032e+00, 1.690283e-01, 1.462163e-01, 5.982874e-01,
8.000000e-01	3.532557e-01, 5.892510e-01, 6.024225e-01, 1.360577e-01, 2.217853e+00, 8.364658e-02, 3.650340e-01, 7.554385e-01, 8.006797e-01, 1.207405e+00, 9.546090e-01, 4.252829e-01, 4.973671e-01, 6.613558e-01, 5.914122e-02, 1.105004e+00, 1.218807e+00, 1.085058e-01, 1.015190e-01, 6.429771e-01,
1.000000e+00	2.559481e-01, 6.781429e-01, 5.714652e-01, 1.071267e-01, 2.154722e+00, 5.606698e-02, 3.615024e-01, 8.369116e-01, 7.563765e-01, 1.450486e+00, 1.273412e+00, 4.421146e-01, 3.616996e-01, 3.480058e-01, 3.661409e-02, 1.202322e+00, 1.044128e+00, 6.555787e-02, 5.185026e-02, 6.127532e-01,
1.200000e+00	2.122293e-01, 5.467290e-01, 5.011705e-01, 1.030646e-01, 2.248154e+00, 2.747289e-02, 3.482532e-01, 1.119640e+00, 7.489418e-01, 1.218721e+00, 1.239282e+00, 3.595560e-01, 2.464632e-01, 2.786879e-01, 2.139784e-02, 1.087340e+00, 1.009305e+00, 3.548956e-02, 4.040871e-02, 5.482328e-01,
1.400000e+00	1.419145e-01, 5.443777e-01, 6.670960e-01, 9.857695e-02, 1.944005e+00, 1.826724e-02, 3.027186e-01, 1.463025e+00, 7.217070e-01, 1.291721e+00, 1.393701e+00, 3.016040e-01, 1.887545e-01, 1.604953e-01, 1.261088e-02, 8.905091e-01, 8.871838e-01, 2.267625e-02, 2.448478e-02, 6.114209e-01,
1.600000e+00	1.018252e-01, 5.571716e-01, 5.254430e-01, 9.094400e-02, 2.243746e+00, 8.142397e-03, 4.767434e-01, 1.497385e+00, 5.702900e-01, 1.398723e+00, 1.192095e+00, 3.974457e-01, 1.599589e-01, 1.189286e-01, 1.008678e-02, 9.336527e-01, 9.441312e-01, 1.424419e-02, 1.640906e-02, 7.929176e-01,
1.800000e+00	7.158581e-02, 5.400658e-01, 4.795283e-01, 9.139956e-02, 2.062755e+00, 4.551731e-03, 5.611590e-01, 1.462726e+00, 5.114937e-01, 1.328654e+00, 1.011071e+00, 3.651281e-01, 1.171024e-01, 8.101968e-02, 7.943227e-03, 9.735662e-01, 1.001713e+00, 8.338886e-03, 9.781230e-03, 5.791214e-01,
2.000000e+00	4.997812e-02, 6.552544e-01, 6.592058e-01, 9.256296e-02, 2.203582e+00, 2.716507e-03, 6.344977e-01, 1.585566e+00, 5.311536e-01, 1.440332e+00, 1.209085e+00, 3.453070e-01, 8.926523e-02, 6.071637e-02, 1.089699e-02, 1.024231e+00, 1.041271e+00, 5.785309e-03, 4.891078e-03, 6.789894e-01,
0.000000e+00	2.980480e+00, 7.567104e-02, 1.213051e+00, 2.376789e+00, 2.580870e+00, 2.558109e-01, 7.315874e-01, 2.763374e+00, 1.536501e-01, 2.193753e+00, 1.259157e+00, 1.815596e+00, 3.278863e-01, 1.167080e+00, 1.257815e+00, 4.947672e-01, 1.491582e+00, 1.928195e+00, 1.495320e+00, 8.864582e-01,
2.000000e-01	2.515680e+00, 3.069484e-01, 1.077755e+00, 1.565879e+00, 2.192703e+00, 4.145391e-01, 7.235802e-01, 2.046726e+00, 7.699329e-02, 1.509458e+00, 1.140523e+00, 1.030843e+00, 4.448988e-01, 1.188119e+00, 7.043158e-01, 5.663930e-01, 1.302755e+00, 1.069213e+00, 1.169543e+00, 7.418221e-01,
4.000000e-01	1.731607e+00, 4.387550e-01, 1.149405e+00, 1.318574e+00, 2.068642e+00, 4.507503e-01, 9.845798e-01, 1.726230e+00, 6.225228e-02, 1.265385e+00, 7.628811e-01, 6.820659e-01, 4.522585e-01, 1.164099e+00, 4.716035e-01, 5.618623e-01, 1.092040e+00, 8.403011e-01, 9.582111e-01, 7.525976e-01,
6.000000e-01	1.344464e+00, 4.676248e-01, 8.969467e-01, 9.235563e-01, 2.230780e+00, 2.636543e-01, 9.244441e-01, 1.305793e+00, 4.339435e-02, 1.344923e+00, 6.745556e-01, 5.173339e-01, 3.667218e-01, 9.757097e-01, 3.535030e-01, 6.974372e-01, 1.192763e+00, 3.653597e-01, 5.489738e-01, 7.950099e-01,
8.000000e-01	8.450455e-01, 4.526645e-01, 7.097663e-01, 7.385065e-01, 2.640648e+00, 1.480286e-01, 9.524011e-01, 1.053080e+00, 1.236916e-01, 1.358922e+00, 7.863458e-01, 5.271819e-01, 2.681325e-01, 9.436026e-01, 3.585115e-01, 7.954123e-01, 1.062010e+00, 2.923695e-01, 3.597038e-01, 6.692005e-01,
1.000000e+00	6.665141e-01, 3.922035e-01, 9.864779e-01, 5.401260e-01, 1.926262e+00, 9.803589e-02, 1.042718e+00, 1.196166e+00, 2.402651e-01, 1.243288e+00, 9.526069e-01, 4.080769e-01, 1.832382e-01, 6.258633e-01, 4.534560e-01, 7.861505e-01, 1.094182e+00, 1.627711e-01, 2.006123e-01, 6.917375e-01,
1.200000e+00	4.268323e-01, 3.622951e-01, 9.727109e-01, 4.106840e-01, 1.969335e+00, 4.603451e-02, 1.063959e+00, 1.350417e+00, 2.984778e-01, 1.160619e+00, 9.812401e-01, 4.156436e-01, 1.451341e-01, 4.094888e-01, 3.929124e-01, 7.789859e-01, 1.017227e+00, 9.581047e-02, 9.289699e-02, 7.474386e-01,
1.400000e+00	3.169151e-01, 3.118246e-01, 8.756998e-01, 3.675092e-01, 2.294734e+00, 2.633359e-02, 9.861937e-01, 1.356342e+00, 4.476191e-01, 1.321572e+00, 1.111929e+00, 4.153456e-01, 1.232913e-01, 2.713619e-01, 4.914371e-01, 8.154003e-01, 9.919968e-01, 5.427279e-02, 7.590210e-02, 7.132555e-01,
1.600000e+00	1.878791e-01, 2.920736e-01, 7.327631e-01, 2.831961e-01, 2.253932e+00, 1.413350e-02, 8.526972e-01, 1.301044e+00, 4.519212e-01, 1.319132e+00, 1.235697e+00, 3.570438e-01, 9.004561e-02, 1.707808e-01, 4.219398e-01, 6.948215e-01, 1.207294e+00, 3.524133e-02, 4.301745e-02, 7.064830e-01,
1.800000e+00	1.706190e-01, 2.183394e-01, 7.782123e-01, 2.082876e-01, 2.047513e+00, 8.715503e-03, 1.215008e+00, 1.762625e+00, 4.948554e-01, 1.699557e+00, 1.379440e+00, 3.905261e-01, 6.093769e-02, 1.300417e-01, 5.142223e-01, 9.025602e-01, 9.489685e-01, 1.943357e-02, 2.391240e-02, 9.395298e-01,
2.000000e+00	1.054302e-01, 2.537049e-01, 7.713473e-01, 2.133189e-01, 2.293788e+00, 4.631967e-03, 1.314545e+00, 1.416882e+00, 4.782738e-01, 1.415869e+00, 1.206116e+00, 3.703594e-01, 3.809429e-02, 6.181552e-02, 5.722312e-01, 8.142547e-01, 1.221667e+00, 1.282714e-02, 1.554029e-02, 7.447600e-01,
0.000000e+00	1.571567e+00, 2.697783e-01, 1.753147e+00, 1.811171e+00, 6.685489e-01, 2.109791e-01, 6.556854e-01, 1.433636e+00, 1.757527e+00, 2.951679e+00, 2.664616e+00, 1.657725e+00, 2.243141e+00, 7.734070e-01, 1.293657e+00, 1.367404e+00, 2.293935e+00, 1.898281e+00, 2.969344e+00, 5.317998e-01,
2.000000e-01	1.465937e+00, 3.747874e-01, 1.723679e+00, 1.801534e+00, 7.887162e-01, 4.603070e-01, 5.437342e-01, 1.119864e+00, 9.202270e-01, 1.991843e+00, 2.602664e+00, 1.061794e+00, 2.216129e+00, 7.577266e-01, 5.961585e-01, 1.242800e+00, 1.576249e+00, 1.239245e+00, 2.638009e+00, 6.197764e-01,
4.000000e-01	1.243132e+00, 5.494777e-01, 1.275568e+00, 1.095536e+00, 1.137970e+00, 5.207558e-01, 4.816942e-01, 1.066424e+00, 8.250430e-01, 1.417924e+00, 1.869428e+00, 8.380985e-01, 1.303775e+00, 9.259625e-01, 4.036432e-01, 1.027293e+00, 1.185277e+00, 8.609456e-01, 1.558424e+00, 6.534144e-01,
6.000000e-01	6.810674e-01, 5.821141e-01, 8.721029e-01, 1.159468e+00, 1.555782e+00, 4.941855e-01, 4.023602e-01, 9.641214e-01, 5.662429e-01, 1.648896e+00, 1.910800e+00, 6.170631e-01, 1.473549e+00, 7.739165e-01, 2.142514e-01, 1.187399e+00, 1.018504e+00, 4.466394e-01, 7.856403e-01, 6.301699e-01,
8.000000e-01	5.527839e-01, 6.245962e-01, 8.513076e-01, 7.931987e-01, 1.533404e+00, 5.498663e-01, 3.847474e-01, 1.010414e+00, 5.326155e-01, 1.475678e+00, 1.737535e+00, 5.175806e-01, 1.024968e+00, 4.815639e-01, 1.025657e-01, 9.159609e-01, 9.313213e-01, 2.932961e-01, 5.562711e-01, 7.501148e-01,
1.000000e+00	3.978549e-01, 6.239374e-01, 9.741955e-01, 5.412505e-01, 1.441026e+00, 4.055140e-01, 4.143520e-01, 1.293122e+00, 5.380713e-01, 1.547981e+00, 1.694022e+00, 4.708638e-01, 8.903231e-01, 3.400752e-01, 7.528477e-02, 9.725458e-01, 9.657887e-01, 1.853495e-01, 3.489041e-01, 6.496607e-01,
1.200000e+00	2.643478e-01, 5.805744e-01, 8.355345e-01, 4.998160e-01, 2.057243e+00, 2.603716e-01, 5.351986e-01, 1.357585e+00, 5.356589e-01, 1.396500e+00, 1.453947e+00, 4.247501e-01, 6.143939e-01, 2.180484e-01, 5.122192e-02, 1.043398e+00, 1.034754e+00, 1.075336e-01, 2.382559e-01, 6.883501e-01,
1.400000e+00	1.644064e-01, 5.692213e-01, 8.218243e-01, 3.922322e-01, 2.044950e+00, 1.251032e-01, 4.765782e-01, 1.688154e+00, 5.073618e-01, 1.176306e+00, 1.617362e+00, 3.711609e-01, 4.858223e-01, 1.457476e-01, 2.685059e-02, 7.922744e-01, 1.246478e+00, 6.648028e-02, 1.506290e-01, 6.638003e-01,
1.600000e+00	1.182003e-01, 8.179691e-01, 7.956911e-01, 2.933991e-01, 1.562298e+00, 5.745853e-02, 6.343809e-01, 1.476367e+00, 5.088627e-01, 1.295179e+00, 1.265452e+00, 4.495005e-01, 3.218730e-01, 1.136729e-01, 2.359327e-02, 8.044754e-01, 9.807639e-01, 4.345532e-02, 7.799305e-02, 8.256515e-01,
1.800000e+00	7.554482e-02, 6.040160e-01, 7.210622e-01, 1.981265e-01, 1.954624e+00, 3.824626e-02, 7.053036e-01, 1.278236e+00, 5.344193e-01, 1.416933e+00, 1.463622e+00, 3.879992e-01, 2.121755e-01, 5.918832e-02, 2.905288e-02, 7.671139e-01, 1.030177e+00, 2.562256e-02, 5.133894e-02, 6.368359e-01,
2.000000e+00	5.681850e-02, 6.936673e-01, 8.383385e-01, 1.842659e-01, 2.427893e+00, 2.137515e-02, 6.712875e-01, 1.475367e+00, 5.062076e-01, 1.238083e+00, 1.346069e+00, 3.280353e-01, 1.761715e-01, 4.180000e-02, 4.385023e-02, 9.374142e-01, 9.758380e-01, 1.532041e-02, 3.184354e-02, 5.788983e-01,
0.000000e+00	1.157685e+00, 1.858685e+00, 8.079061e-02, 2.478924e+00, 1.602980e+00, 1.703627e+00, 5.862988e-01, 1.959550e+00, 1.951897e+00, 2.584348e-01, 1.667903e+00, 1.274719e+00, 3.017815e+00, 5.871231e-01, 1.212112e-01, 1.072104e+00, 1.448655e+00, 4.011512e-01, 1.428872e+00, 7.148330e-01,
2.000000e-01	7.065540e-01, 1.713119e+00, 3.112299e-01, 1.734729e+00, 1.354721e+00, 1.173573e+00, 5.458846e-01, 1.798666e+00, 1.612622e+00, 3.063856e-01, 1.707300e+00, 1.141118e+00, 2.145438e+00, 5.537757e-01, 8.303339e-02, 9.343991e-01, 1.351874e+00, 5.731486e-01, 9.395579e-01, 3.894173e-01,
4.000000e-01	5.627711e-01, 1.224590e+00, 4.494724e-01, 1.177815e+00, 2.060603e+00, 9.231781e-01, 5.825884e-01, 1.575758e+00, 1.355885e+00, 5.061298e-01, 1.451452e+00, 8.656538e-01, 1.497353e+00, 3.733706e-01, 4.969698e-02, 7.149395e-01, 9.767090e-01, 5.285618e-01, 5.108484e-01, 3.380228e-01,
6.000000e-01	3.508781e-01, 1.063050e+00, 4.935733e-01, 7.119036e-01, 2.315976e+00, 7.385600e-01, 6.658238e-01, 1.889955e+00, 8.961422e-01, 7.897959e-01, 1.543526e+00, 6.011852e-01, 1.072142e+00, 2.548334e-01, 4.061302e-02, 7.674626e-01, 1.207339e+00, 4.385298e-01, 4.182476e-01, 3.039131e-01,
8.000000e-01	2.557586e-01, 9.161380e-01, 5.307320e-01, 4.247772e-01, 1.999582e+00, 5.884267e-01, 7.502895e-01, 1.781626e+00, 8.058723e-01, 1.013043e+00, 1.568823e+00, 5.466729e-01, 1.101875e+00, 1.404309e-01, 4.788356e-02, 7.611340e-01, 1.193270e+00, 2.563513e-01, 2.588201e-01, 3.927941e-01,
1.000000e+00	1.919979e-01, 8.056810e-01, 6.231625e-01, 3.162828e-01, 2.013463e+00, 3.787547e-01, 9.916226e-01, 1.640883e+00, 6.633455e-01, 9.731518e-01, 1.249194e+00, 5.095006e-01, 5.872877e-01, 1.166665e-01, 1.078251e-01, 8.490219e-01, 1.182264e+00, 1.898461e-01, 1.295977e-01, 3.873978e-01,
1.200000e+00	1.310368e-01, 6.612076e-01, 7.141913e-01, 2.149695e-01, 2.231302e+00, 1.989316e-01, 8.490932e-01, 1.601509e+00, 6.851990e-01, 1.109780e+00, 1.383194e+00, 4.495908e-01, 4.515613e-01, 6.998868e-02, 1.455429e-01, 8.295419e-01, 1.069088e+00, 1.124677e-01, 8.490237e-02, 5.050439e-01,
1.400000e+00	8.908776e-02, 6.066551e-01, 6.641455e-01, 1.469148e-01, 2.024876e+00, 9.824627e-02, 9.198551e-01, 1.877658e+00, 6.626015e-01, 1.226756e+00, 1.054849e+00, 4.315287e-01, 3.587490e-01, 5.008925e-02, 2.120857e-01, 7.056469e-01, 9.380758e-01, 6.699339e-02, 5.665049e-02, 6.024595e-01,
1.600000e+00	6.903585e-02, 5.262107e-01, 5.724496e-01, 1.408036e-01, 1.702455e+00, 6.155300e-02, 7.531953e-01, 1.536285e+00, 6.615012e-01, 1.257542e+00, 1.484029e+00, 3.738794e-01, 3.112310e-01, 3.220272e-02, 2.597690e-01, 8.639238e-01, 9.811350e-01, 3.566335e-02, 3.024778e-02, 5.988293e-01,
1.800000e+00	4.385853e-02, 4.738855e-01, 7.420830e-01, 1.407049e-01, 2.045903e+00, 4.160757e-02, 1.116923e+00, 1.513773e+00, 6.483078e-01, 1.273805e+00, 1.609611e+00, 4.452852e-01, 1.801502e-01, 2.111800e-02, 2.501798e-01, 7.124593e-01, 1.012261e+00, 2.282061e-02, 1.821603e-02, 4.620229e-01,
2.000000e+00	3.024502e-02, 3.684860e-01, 6.522573e-01, 1.110568e-01, 2.069476e+00, 2.107801e-02, 1.013260e+00, 1.505592e+00, 6.202730e-01, 1.395350e+00, 1.374764e+00, 3.451771e-01, 1.562543e-01, 1.444166e-02, 4.016349e-01, 8.376501e-01, 1.114614e+00, 1.894386e-02, 1.205570e-02, 6.888829e-01,
0.000000e+00	1.664583e+00, 2.480176e+00, 1.849680e+00, 1.703235e+00, 6.771560e-01, 3.180057e+00, 1.378791e+00, 2.985110e+00, 8.883163e-01, 1.304527e+00, 2.441487e+00, 1.136040e+00, 2.212514e+00, 1.063263e-01, 1.742715e+00, 2.931891e+00, 1.282705e+00, 1.448726e+00, 3.753307e-01, 2.481371e+00,
2.000000e-01	1.254402e+00, 1.816610e+00, 1.571290e+00, 1.432625e+00, 5.407666e-01, 1.710756e+00, 1.037719e+00, 1.847076e+00, 7.425031e-01, 1.047477e+00, 2.076310e+00, 7.155249e-01, 2.027146e+00, 4.247861e-01, 1.227876e+00, 2.088541e+00, 8.335794e-01, 1.264807e+00, 6.517701e-01, 1.488238e+00,
4.000000e-01	1.245805e+00, 1.201293e+00, 1.380574e+00, 1.088264e+00, 7.657430e-01, 1.233070e+00, 8.465568e-01, 1.759805e+00, 4.672788e-01, 1.162982e+00, 2.084837e+00, 4.825006e-01, 1.306740e+00, 4.854298e-01, 6.487626e-01, 1.826496e+00, 5.416210e-01, 1.234452e+00, 7.670532e-01, 1.186730e+00,
6.000000e-01	1.035179e+00, 9.134114e-01, 8.197465e-01, 8.273464e-01, 1.174141e+00, 9.185718e-01, 5.511039e-01, 1.359349e+00, 3.731714e-01, 1.333515e+00, 2.032116e+00, 3.573922e-01, 1.192001e+00, 5.270258e-01, 3.959750e-01, 1.784812e+00, 4.560127e-01, 8.368534e-01, 7.463479e-01, 7.840121e-01,
8.000000e-01	6.659292e-01, 1.002797e+00, 7.056272e-01, 5.546567e-01, 1.278218e+00, 6.558778e-01, 4.615215e-01, 1.293694e+00, 3.401414e-01, 1.216685e+00, 1.942842e+00, 3.013951e-01, 7.801418e-01, 4.920366e-01, 2.097387e-01, 1.210607e+00, 6.556962e-01, 6.595777e-01, 4.637915e-01, 7.413550e-01,
1.000000e+00	5.099798e-01, 9.021758e-01, 5.072216e-01, 3.494990e-01, 1.490666e+00, 3.108823e-01, 3.360249e-01, 1.190836e+00, 4.693493e-01, 1.358687e+00, 1.427397e+00, 3.604462e-01, 5.943337e-01, 3.102762e-01, 1.396504e-01, 1.594864e+00, 8.001601e-01, 3.324755e-01, 3.152754e-01, 7.335013e-01,
1.200000e+00	4.349671e-01, 8.689559e-01, 5.112337e-01, 2.227243e-01, 1.864999e+00, 1.925746e-01, 3.150746e-01, 1.503607e+00, 4.094886e-01, 1.354210e+00, 1.374028e+00, 3.712573e-01, 4.274648e-01, 2.045777e-01, 7.173777e-02, 1.213532e+00, 8.289890e-01, 2.615654e-01, 1.641606e-01, 7.849525e-01,
1.400000e+00	2.349597e-01, 7.100337e-01, 3.300090e-01, 1.819979e-01, 1.658820e+00, 9.753015e-02, 3.194163e-01, 1.454333e+00, 5.180299e-01, 1.392527e+00, 1.677744e+00, 3.534188e-01, 3.451008e-01, 1.429502e-01, 3.137166e-02, 1.151458e+00, 8.104882e-01, 1.325351e-01, 1.188509e-01, 6.077457e-01,
1.600000e+00	1.768673e-01, 7.082321e-01, 4.017333e-01, 9.447632e-02, 1.863130e+00, 5.453325e-02, 4.007571e-01, 1.553368e+00, 4.945068e-01, 1.507749e+00, 1.368072e+00, 4.418235e-01, 2.728647e-01, 1.050553e-01, 2.404268e-02, 1.124372e+00, 1.055214e+00, 7.123174e-02, 6.912522e-02, 7.608059e-01,
1.800000e+00	1.324355e-01, 6.915191e-01, 3.810360e-01, 6.811976e-02, 1.977471e+00, 2.992698e-02, 3.498377e-01, 1.422684e+00, 5.217207e-01, 1.431533e+00, 1.394909e+00, 4.064700e-01, 2.080438e-01, 7.407117e-02, 1.082820e-02, 9.824151e-01, 1.033116e+00, 5.119368e-02, 4.019408e-02, 6.938693e-01,
2.000000e+00	6.941390e-02, 7.517646e-01, 4.337939e-01, 4.475652e-02, 1.677270e+00, 1.683231e-02, 4.489813e-01, 1.444092e+00, 5.465181e-01, 1.381265e+00, 1.663635e+00, 3.835430e-01, 1.352690e-01, 4.832031e-02, 8.043420e-03, 9.604630e-01, 1.087267e+00, 3.482767e-02, 1.799780e-02, 5.193505e-01,
0.000000e+00	7.685553e-01, 1.282164e+00, 1.161781e+00, 1.084727e+00, 3.273249e+00, 5.579920e-02, 3.374907e+00, 2.543753e+00, 5.160869e-01, 3.638783e-01, 2.348987e+00, 1.505119e+00, 2.753545e+00, 6.612250e-01, 2.485009e+00, 2.035016e+00, 9.540598e-01, 3.933239e-01, 1.825899e+00, 9.602550e-01,
2.000000e-01	6.072896e-01, 9.161058e-01, 9.208028e-01, 8.672561e-01, 2.309460e+00, 3.074134e-01, 2.749901e+00, 1.896152e+00, 4.799206e-01, 2.405046e-01, 1.711788e+00, 1.106919e+00, 2.591093e+00, 4.916330e-01, 1.491337e+00, 1.502934e+00, 1.176416e+00, 2.304506e-01, 1.204905e+00, 5.844816e-01,
4.000000e-01	4.038301e-01, 4.957858e-01, 7.539468e-01, 6.033644e-01, 1.592741e+00, 5.048001e-01, 1.562748e+00, 2.043961e+00, 4.311304e-01, 4.151761e-01, 2.077196e+00, 6.983628e-01, 1.864113e+00, 3.529995e-01, 1.341415e+00, 1.295994e+00, 1.150768e+00, 1.364154e-01, 7.017224e-01, 5.887622e-01,
6.000000e-01	3.546696e-01, 3.604623e-01, 7.672380e-01, 4.764039e-01, 1.485474e+00, 5.633531e-01, 1.629237e+00, 1.884984e+00, 5.800357e-01, 6.643828e-01, 1.807646e+00, 6.060082e-01, 1.286450e+00, 2.335716e-01, 1.088886e+00, 1.375206e+00, 1.038683e+00, 8.491747e-02, 3.290626e-01, 6.723603e-01,
8.000000e-01	1.979327e-01, 2.805058e-01, 6.228882e-01, 3.030002e-01, 1.385287e+00, 5.243258e-01, 1.105299e+00, 1.633573e+00, 5.739999e-01, 9.025765e-01, 1.670551e+00, 5.585411e-01, 1.175073e+00, 1.284429e-01, 9.025211e-01, 1.252874e+00, 1.111604e+00, 7.136223e-02, 2.335364e-01, 6.929500e-01,
1.000000e+00	1.278089e-01, 3.027188e-01, 6.689042e-01, 2.480739e-01, 1.547537e+00, 4.302842e-01, 9.806325e-01, 1.673115e+00, 5.413872e-01, 1.088771e+00, 1.933072e+00, 4.362757e-01, 7.440495e-01, 1.004333e-01, 7.644810e-01, 1.063962e+00, 8.532853e-01, 5.486499e-02, 1.609422e-01, 6.015638e-01,
1.200000e+00	9.559120e-02, 3.406588e-01, 5.465726e-01, 2.043084e-01, 1.765697e+00, 3.130571e-01, 7.045040e-01, 1.809805e+00, 5.365430e-01, 1.276065e+00, 1.686464e+00, 3.638410e-01, 5.575995e-01, 7.400154e-02, 5.239045e-01, 1.028121e+00, 1.102190e+00, 3.970404e-02, 9.744329e-02, 6.782216e-01,
1.400000e+00	6.595302e-02, 4.882494e-01, 6.371217e-01, 1.386889e-01, 1.654075e+00, 1.269392e-01, 6.929670e-01, 1.521749e+00, 6.071538e-01, 1.316891e+00, 1.531095e+00, 4.000056e-01, 3.920365e-01, 3.922984e-02, 3.774274e-01, 9.642851e-01, 9.198324e-01, 2.528920e-02, 5.432252e-02, 6.824504e-01,
1.600000e+00	4.678983e-02, 5.684104e-01, 6.461830e-01, 1.132918e-01, 1.812586e+00, 8.762613e-02, 7.347617e-01, 1.244336e+00, 5.408717e-01, 1.178534e+00, 1.339660e+00, 4.032549e-01, 3.247095e-01, 2.146073e-02, 2.475601e-01, 1.011554e+00, 1.046193e+00, 1.642997e-02, 3.126493e-02, 7.157483e-01,
1.800000e+00	3.143744e-02, 5.312631e-01, 6.458857e-01, 1.008363e-01, 1.680230e+00, 5.304303e-02, 6.458183e-01, 1.769839e+00, 5.571620e-01, 1.447101e+00, 1.526030e+00, 3.333514e-01, 2.476111e-01, 1.697665e-02, 1.368028e-01, 9.751272e-01, 1.231287e+00, 1.069027e-02, 2.050704e-02, 7.521475e-01,
2.000000e+00	2.498795e-02, 4.810785e-01, 5.392948e-01, 7.145375e-02, 1.663996e+00, 2.750139e-02, 6.558467e-01, 1.652185e+00, 4.782765e-01, 1.303937e+00, 1.379705e+00, 3.643625e-01, 1.862721e-01, 1.404060e-02, 9.902608e-02, 9.633578e-01, 1.190022e+00, 7.171294e-03, 1.276575e-02, 6.028373e-01,
0.000000e+00	1.127155e+00, 3.336256e+00, 2.299005e+00, 1.940908e+00, 2.900244e+00, 1.826077e+00, 2.766226e+00, 2.451281e-01, 2.024829e+00, 1.544131e+00, 2.006395e+00, 1.380651e+00, 2.157702e+00, 1.257259e+00, 1.068248e+00, 2.691357e+00, 1.242673e+00, 2.660081e+00, 2.593042e+00, 4.447784e-02,
2.000000e-01	1.100893e+00, 1.916581e+00, 1.902598e+00, 1.443348e+00, 2.436994e+00, 1.910105e+00, 2.377332e+00, 3.211145e-01, 1.436324e+00, 1.584873e+00, 1.514748e+00, 9.037610e-01, 2.032811e+00, 1.277784e+00, 9.537039e-01, 2.007220e+00, 1.262247e+00, 2.179656e+00, 1.922436e+00, 2.612561e-02,
4.000000e-01	1.170806e+00, 1.137004e+00, 1.573618e+00, 1.268282e+00, 2.072688e+00, 1.055894e+00, 1.857114e+00, 3.396708e-01, 9.306286e-01, 1.287155e+00, 1.423469e+00, 6.642470e-01, 1.461390e+00, 9.816425e-01, 9.421033e-01, 1.527953e+00, 1.246191e+00, 1.826412e+00, 1.670980e+00, 3.339149e-02,
6.000000e-01	1.164061e+00, 7.228061e-01, 1.237958e+00, 8.399138e-01, 2.150064e+00, 9.521569e-01, 1.660008e+00, 3.691501e-01, 7.000663e-01, 1.438374e+00, 1.288872e+00, 5.873984e-01, 1.223684e+00, 1.006152e+00, 9.285443e-01, 1.264295e+00, 9.995992e-01, 1.084253e+00, 1.393227e+00, 1.745412e-01,
8.000000e-01	9.343609e-01, 5.481556e-01, 1.403555e+00, 7.137425e-01, 1.860410e+00, 7.027157e-01, 9.345989e-01, 5.185644e-01, 5.111582e-01, 1.333947e+00, 1.051505e+00, 5.164077e-01, 9.667360e-01, 7.621800e-01, 7.985047e-01, 9.260118e-01, 1.354269e+00, 8.503357e-01, 1.202465e+00, 4.225074e-01,
1.000000e+00	7.178752e-01, 4.609430e-01, 1.184181e+00, 6.689416e-01, 1.658920e+00, 3.825076e-01, 8.212885e-01, 7.757296e-01, 5.001609e-01, 1.144855e+00, 1.036172e+00, 4.539832e-01, 7.056728e-01, 5.758001e-01, 6.178814e-01, 1.167321e+00, 1.035201e+00, 4.905310e-01, 6.705510e-01, 4.294204e-01,
1.200000e+00	5.491866e-01, 5.080317e-01, 1.120265e+00, 5.858301e-01, 1.784596e+00, 2.223561e-01, 6.486488e-01, 9.185373e-01, 5.435476e-01, 1.181947e+00, 1.124177e+00, 4.799008e-01, 5.372425e-01, 4.390208e-01, 4.273850e-01, 9.838885e-01, 1.012076e+00, 3.108563e-01, 3.916034e-01, 4.825535e-01,
1.400000e+00	3.078189e-01, 4.811167e-01, 1.014612e+00, 5.145810e-01, 1.958033e+00, 1.351965e-01, 7.814313e-01, 9.816995e-01, 4.549334e-01, 1.520266e+00, 1.197955e+00, 3.459001e-01, 3.800514e-01, 2.815288e-01, 2.382359e-01, 1.061157e+00, 9.573772e-01, 1.903188e-01, 2.369275e-01, 6.405278e-01,
1.600000e+00	2.109056e-01, 5.850276e-01, 9.399429e-01, 3.804549e-01, 1.959805e+00, 6.055861e-02, 7.334453e-01, 1.000789e+00, 6.996871e-01, 1.218292e+00, 1.149621e+00, 3.758224e-01, 2.831864e-01, 2.226424e-01, 1.731483e-01, 1.169587e+00, 9.487583e-01, 8.348313e-02, 1.568398e-01, 6.915631e-01,
1.800000e+00	1.424358e-01, 5.362084e-01, 6.734121e-01, 3.332539e-01, 2.061343e+00, 3.349052e-02, 6.359977e-01, 1.384718e+00, 5.391289e-01, 1.466260e+00, 1.281128e+00, 3.570119e-01, 2.364521e-01, 1.337885e-01, 1.039621e-01, 1.057280e+00, 1.200480e+00, 6.450347e-02, 1.067833e-01, 5.701738e-01,
2.000000e+00	1.070482e-01, 7.481466e-01, 7.620289e-01, 2.197353e-01, 1.752387e+00, 2.214378e-02, 6.294688e-01, 1.201659e+00, 5.728624e-01, 1.638612e+00, 1.455247e+00, 3.473747e-01, 1.870894e-01, 1.012778e-01, 8.806959e-02, 9.251506e-01, 9.587410e-01, 4.053984e-02, 6.504401e-02, 5.989130e-01,
0.000000e+00	1.255422e+00, 8.238996e-01, 8.653125e-01, 1.339821e+00, 2.297589e-01, 1.019921e+00, 8.458125e-01, 1.596735e+00, 1.197311e+00, 1.770487e+00, 2.672626e+00, 1.175240e+00, 2.719082e+00, 2.065688e+00, 1.240228e+00, 3.113466e+00, 2.915009e+00, 1.275482e+00, 1.174819e+00, 2.594522e+00,
2.000000e-01	1.170927e+00, 6.922941e-01, 8.364903e-01, 6.476342e-01, 3.178784e-01, 8.155107e-01, 5.717174e-01, 1.290365e+00, 9.349753e-01, 1.206800e+00, 2.030424e+00, 7.131400e-01, 2.148702e+00, 1.504510e+00, 6.947080e-01, 2.567720e+00, 1.677456e+00, 8.982695e-01, 9.829556e-01, 1.786125e+00,
4.000000e-01	7.054132e-01, 7.598768e-01, 1.034625e+00, 5.738449e-01, 6.403872e-01, 7.050366e-01, 4.345282e-01, 1.223991e+00, 7.179911e-01, 1.574487e+00, 1.732236e+00, 4.575037e-01, 1.661946e+00, 1.148347e+00, 4.313562e-01, 1.967232e+00, 1.287978e+00, 6.014663e-01, 6.815971e-01, 1.557913e+00,
6.000000e-01	5.322587e-01, 7.701046e-01, 7.420147e-01, 5.056623e-01, 1.036050e+00, 6.954118e-01, 4.278130e-01, 1.278576e+00, 6.288521e-01, 1.413023e+00, 1.320603e+00, 2.854827e-01, 1.215027e+00, 7.996238e-01, 2.341459e-01, 1.929259e+00, 8.974992e-01, 4.260529e-01, 3.972884e-01, 1.170344e+00,
8.000000e-01	3.174099e-01, 7.088769e-01, 7.475927e-01, 3.203076e-01, 1.390352e+00, 4.230790e-01, 2.664743e-01, 1.429739e+00, 6.184689e-01, 1.366549e+00, 1.503347e+00, 2.101056e-01, 8.806646e-01, 6.533331e-01, 1.384237e-01, 1.386853e+00, 7.732522e-01, 2.643239e-01, 2.361080e-01, 1.094681e+00,
1.000000e+00	2.692424e-01, 7.215412e-01, 5.675894e-01, 2.275829e-01, 1.466760e+00, 2.485387e-01, 2.028511e-01, 1.712760e+00, 6.373943e-01, 1.114518e+00, 1.480986e+00, 2.112984e-01, 6.362844e-01, 3.463976e-01, 8.947086e-02, 1.419420e+00, 8.915838e-01, 1.694053e-01, 1.357291e-01, 8.374635e-01,
1.200000e+00	1.813357e-01, 8.200853e-01, 4.742873e-01, 1.561513e-01, 1.653245e+00, 1.515131e-01, 1.734892e-01, 1.590067e+00, 4.394415e-01, 1.585639e+00, 1.262898e+00, 2.485370e-01, 4.643676e-01, 2.183472e-01, 4.548982e-02, 1.389213e+00, 9.542608e-01, 1.056851e-01, 8.633238e-02, 8.687037e-01,
1.400000e+00	1.560369e-01, 5.647267e-01, 4.177273e-01, 1.046408e-01, 2.306809e+00, 7.976105e-02, 1.579252e-01, 1.223916e+00, 5.935369e-01, 1.299971e+00, 1.590700e+00, 2.368730e-01, 3.734753e-01, 1.726332e-01, 2.468726e-02, 1.041591e+00, 1.162709e+00, 5.796567e-02, 5.433409e-02, 7.853382e-01,
1.600000e+00	9.025498e-02, 6.218614e-01, 5.102403e-01, 9.591066e-02, 1.832298e+00, 4.908200e-02, 1.713468e-01, 1.767891e+00, 4.778826e-01, 1.371790e+00, 1.264125e+00, 2.798383e-01, 2.996044e-01, 1.004423e-01, 1.642720e-02, 1.093871e+00, 9.577529e-01, 3.920353e-02, 3.513052e-02, 7.404985e-01,
1.800000e+00	6.575058e-02, 7.094052e-01, 5.580558e-01, 8.343524e-02, 1.956221e+00, 2.976766e-02, 2.521219e-01, 1.789940e+00, 5.503941e-01, 1.614546e+00, 1.492768e+00, 3.821241e-01, 1.909943e-01, 5.915895e-02, 8.493840e-03, 1.059672e+00, 1.044020e+00, 2.574841e-02, 2.225248e-02, 7.480372e-01,
2.000000e+00	4.309379e-02, 6.986632e-01, 4.383406e-01, 6.630263e-02, 1.949575e+00, 1.655373e-02, 2.439573e-01, 1.661890e+00, 5.816739e-01, 1.546940e+00, 1.418962e+00, 3.857884e-01, 1.490813e-01, 4.416347e-02, 5.228166e-03, 9.501849e-01, 1.106002e+00, 1.306526e-02, 1.263557e-02, 6.352503e-01,
0.000000e+00	2.227360e+00, 6.229541e-01, 6.097529e-01, 4.686293e-01, 1.797493e+00, 8.480550e-01, 1.790910e+00, 7.716155e-01, 4.024649e-01, 2.077744e+00, 9.365709e-01, 5.242399e-01, 2.498181e+00, 1.582675e-01, 7.035236e-01, 7.082907e-01, 1.507862e+00, 3.329482e-01, 1.372044e+00, 4.693239e-01,
2.000000e-01	1.164694e+00, 4.561726e-01, 7.401150e-01, 3.054058e-01, 1.772937e+00, 7.413529e-01, 1.853784e+00, 5.813366e-01, 2.404484e-01, 1.819213e+00, 9.908237e-01, 4.787003e-01, 2.158103e+00, 4.351026e-01, 8.620886e-01, 9.886677e-01, 1.591209e+00, 3.224582e-01, 6.764405e-01, 5.149174e-01,
4.000000e-01	1.139013e+00, 2.627820e-01, 8.271026e-01, 2.658677e-01, 1.865778e+00, 6.318864e-01, 1.620536e+00, 5.092303e-01, 2.166850e-01, 1.603590e+00, 9.675004e-01, 3.813229e-01, 1.464883e+00, 5.394792e-01, 7.394056e-01, 7.980860e-01, 1.425712e+00, 2.150775e-01, 4.888556e-01, 6.853682e-01,
6.000000e-01	6.714016e-01, 2.006006e-01, 8.570589e-01, 2.680495e-01, 1.613200e+00, 3.035416e-01, 1.532152e+00, 5.462672e-01, 2.529301e-01, 1.808095e+00, 9.582273e-01, 3.868711e-01, 1.054618e+00, 4.517417e-01, 8.829851e-01, 8.474885e-01, 1.210795e+00, 1.283983e-01, 3.224539e-01, 7.293767e-01,
8.000000e-01	5.601524e-01, 1.318812e-01, 6.807098e-01, 1.972194e-01, 1.702112e+00, 2.141065e-01, 1.542326e+00, 7.896432e-01, 3.935093e-01, 1.541353e+00, 1.161858e+00, 3.533500e-01, 7.675658e-01, 3.220123e-01, 7.678199e-01, 9.498814e-01, 1.155831e+00, 8.064519e-02, 1.913361e-01, 6.799646e-01,
1.000000e+00	2.876219e-01, 1.047462e-01, 8.170434e-01, 1.655539e-01, 1.705311e+00, 1.253205e-01, 1.121962e+00, 9.418876e-01, 4.811954e-01, 1.526879e+00, 1.247094e+00, 3.981275e-01, 6.222710e-01, 2.557053e-01, 8.614695e-01, 8.456997e-01, 1.034542e+00, 5.585645e-02, 1.074592e-01, 7.217581e-01,
1.200000e+00	2.293713e-01, 8.555086e-02, 8.597697e-01, 2.151403e-01, 1.814082e+00, 6.384076e-02, 1.218338e+00, 1.227733e+00, 5.895536e-01, 1.464846e+00, 1.280740e+00, 3.899440e-01, 3.722158e-01, 1.588104e-01, 8.844123e-01, 9.963445e-01, 1.039705e+00, 3.259737e-02, 7.037327e-02, 7.065537e-01,
1.400000e+00	1.760062e-01, 9.063538e-02, 6.288856e-01, 2.174841e-01, 1.761893e+00, 4.083819e-02, 1.014303e+00, 1.157140e+00, 4.606198e-01, 1.511261e+00, 1.312401e+00, 3.114791e-01, 3.030242e-01, 1.098513e-01, 7.287197e-01, 8.509653e-01, 1.001646e+00, 1.811701e-02, 3.719169e-02, 6.566355e-01,
1.600000e+00	1.308774e-01, 1.145395e-01, 8.518255e-01, 1.734070e-01, 1.644004e+00, 1.808908e-02, 1.157544e+00, 1.322166e+00, 5.165846e-01, 1.268966e+00, 1.397581e+00, 4.012499e-01, 2.726125e-01, 7.652873e-02, 8.744097e-01, 9.702977e-01, 9.433915e-01, 1.078818e-02, 3.054283e-02, 8.453616e-01,
1.800000e+00	6.851024e-02, 1.539113e-01, 7.996905e-01, 2.180642e-01, 1.429604e+00, 9.536825e-03, 1.212591e+00, 1.580752e+00, 5.603102e-01, 1.519285e+00, 1.272545e+00, 3.277272e-01, 1.990935e-01, 3.952935e-02, 6.657277e-01, 9.328065e-01, 9.443063e-01, 6.749744e-03, 1.403164e-02, 7.570023e-01,
2.000000e+00	4.994563e-02, 1.466365e-01, 7.139441e-01, 1.815580e-01, 1.636214e+00, 6.524164e-03, 9.634072e-01, 1.399419e+00, 5.741064e-01, 1.494845e+00, 1.086342e+00, 2.868492e-01, 1.343279e-01, 2.895667e-02, 6.926642e-01, 9.195424e-01, 1.090890e+00, 4.581190e-03, 1.068577e-02, 7.497511e-01,
0.000000e+00	1.329898e-01, 2.687262e+00, 2.876949e+00, 3.289543e-02, 4.445654e-01, 1.287643e+00, 2.503841e-01, 3.075343e+00, 3.456468e-01, 2.315082e+00, 1.270213e-01, 2.096673e+00, 1.463524e+00, 7.708005e-01, 7.807496e-03, 8.277492e-02, 2.859188e-01, 3.098736e-01, 1.493843e+00, 2.984493e+00,
2.000000e-01	8.924413e-02, 1.773604e+00, 2.255024e+00, 2.691806e-01, 7.777493e-01, 8.968648e-01, 4.795704e-01, 2.617881e+00, 4.719376e-01, 1.646857e+00, 3.660152e-01, 1.274232e+00, 1.279746e+00, 5.191450e-01, 6.279496e-03, 2.535802e-01, 2.217030e-01, 4.116385e-01, 1.081321e+00, 1.992704e+00,
4.000000e-01	5.359301e-02, 1.415847e+00, 1.631363e+00, 4.611150e-01, 1.044631e+00, 7.397592e-01, 5.423078e-01, 1.619659e+00, 5.141341e-01, 1.575752e+00, 5.805735e-01, 6.980041e-01, 1.324773e+00, 3.276650e-01, 1.143560e-02, 3.461808e-01, 2.697489e-01, 4.081820e-01, 5.573431e-01, 1.280434e+00,
6.000000e-01	4.503017e-02, 8.827073e-01, 1.205691e+00, 4.997879e-01, 1.436025e+00, 7.785339e-01, 8.236313e-01, 2.277312e+00, 4.976235e-01, 1.326760e+00, 6.886090e-01, 5.705018e-01, 8.382669e-01, 2.109695e-01, 4.404719e-02, 5.303829e-01, 5.715169e-01, 3.487190e-01, 3.593937e-01, 9.276936e-01,
8.000000e-01	3.668191e-02, 7.460036e-01, 8.397957e-01, 4.589008e-01, 1.619966e+00, 6.117106e-01, 9.375599e-01, 2.225327e+00, 4.924428e-01, 1.255472e+00, 7.707690e-01, 4.265885e-01, 7.819470e-01, 1.444632e-01, 9.864664e-02, 5.708403e-01, 6.274426e-01, 2.341366e-01, 2.180732e-01, 7.713610e-01,
1.000000e+00	2.182620e-02, 7.951479e-01, 7.058694e-01, 3.325171e-01, 1.827222e+00, 4.602846e-01, 1.035682e+00, 2.454509e+00, 4.416873e-01, 1.390295e+00, 1.087955e+00, 3.807100e-01, 5.484914e-01, 1.008478e-01, 2.501866e-01, 6.732816e-01, 8.831374e-01, 1.639946e-01, 1.392724e-01, 6.605504e-01,
1.200000e+00	1.470591e-02, 5.765407e-01, 5.832708e-01, 3.174743e-01, 1.747025e+00, 3.146125e-01, 1.226811e+00, 1.678187e+00, 5.488381e-01, 1.505506e+00, 1.048708e+00, 3.921450e-01, 4.396037e-01, 6.259398e-02, 3.138962e-01, 6.406971e-01, 9.649541e-01, 1.294029e-01, 8.958802e-02, 7.548386e-01,
1.400000e+00	1.096401e-02, 3.286700e-01, 4.211117e-01, 1.986488e-01, 2.268943e+00, 1.932585e-01, 1.051875e+00, 1.729322e+00, 6.878241e-01, 1.344555e+00, 1.087769e+00, 3.527171e-01, 3.163213e-01, 3.978389e-02, 4.075599e-01, 7.091522e-01, 1.004162e+00, 6.894997e-02, 5.797573e-02, 6.774818e-01,
1.600000e+00	8.527481e-03, 3.678020e-01, 5.005134e-01, 1.423819e-01, 1.990092e+00, 1.006876e-01, 1.102181e+00, 1.989609e+00, 5.690471e-01, 1.070727e+00, 1.176209e+00, 3.507693e-01, 1.973654e-01, 2.805959e-02, 4.120529e-01, 7.857035e-01, 1.006806e+00, 4.485070e-02, 3.523837e-02, 5.910334e-01,
1.800000e+00	5.356320e-03, 2.873336e-01, 4.331820e-01, 1.090187e-01, 2.074956e+00, 6.220164e-02, 1.287758e+00, 1.472693e+00, 6.010966e-01, 1.265217e+00, 1.341722e+00, 3.024854e-01, 1.679726e-01, 1.706140e-02, 6.002722e-01, 7.295942e-01, 1.085027e+00, 2.446935e-02, 1.826304e-02, 7.292345e-01,
2.000000e+00	4.216791e-03, 2.625697e-01, 5.117981e-01, 8.016252e-02, 1.962294e+00, 3.086077e-02, 1.137975e+00, 1.902069e+00, 6.015292e-01, 1.422945e+00, 1.233340e+00, 4.235881e-01, 1.383279e-01, 1.259113e-02, 5.362799e-01, 9.745427e-01, 9.169281e-01, 1.297374e-02, 1.024180e-02, 7.330899e-01,
0.000000e+00	2.669940e+00, 2.103489e+00, 4.292629e-01, 1.216057e+00, 8.134749e-01, 8.859770e-01, 7.462370e-01, 1.130496e+00, 2.526792e+00, 1.875343e-01, 4.124587e-01, 2.153625e-01, 1.822396e+00, 1.840359e+00, 1.069067e+00, 8.644750e-01, 2.424694e+00, 2.252897e-01, 2.341066e+00, 3.068638e+00,
2.000000e-01	1.289690e+00, 1.769588e+00, 5.041552e-01, 8.614586e-01, 1.131491e+00, 6.559696e-01, 6.958384e-01, 8.168243e-01, 2.012839e+00, 5.612919e-01, 4.556681e-01, 1.233245e-01, 1.211968e+00, 1.502083e+00, 6.234972e-01, 7.623702e-01, 2.033005e+00, 2.021699e-01, 1.511938e+00, 1.692013e+00,
4.000000e-01	1.380273e+00, 1.276160e+00, 7.324679e-01, 7.044017e-01, 1.124325e+00, 3.650359e-01, 9.645442e-01, 6.798193e-01, 1.058909e+00, 9.761938e-01, 3.152273e-01, 8.660972e-02, 1.024499e+00, 1.442082e+00, 4.985167e-01, 5.549935e-01, 1.395254e+00, 1.227496e-01, 8.817220e-01, 1.020210e+00,
6.000000e-01	9.873865e-01, 9.682290e-01, 8.036794e-01, 3.905773e-01, 1.513799e+00, 2.127180e-01, 8.955506e-01, 7.558505e-01, 8.355100e-01, 1.141586e+00, 2.797638e-01, 1.197286e-01, 7.578641e-01, 8.412741e-01, 4.839682e-01, 6.892241e-01, 1.313583e+00, 7.699343e-02, 5.366776e-01, 1.004671e+00,
8.000000e-01	6.158338e-01, 6.185555e-01, 7.984835e-01, 3.235762e-01, 1.613711e+00, 8.739181e-02, 1.114822e+00, 8.888342e-01, 7.977091e-01, 1.306262e+00, 4.288562e-01, 1.835804e-01, 6.169021e-01, 7.047227e-01, 5.202224e-01, 7.683650e-01, 1.208693e+00, 4.677859e-02, 4.029037e-01, 7.948016e-01,
1.000000e+00	3.777212e-01, 5.466318e-01, 8.477278e-01, 2.225022e-01, 1.570715e+00, 5.167096e-02, 1.223417e+00, 9.708714e-01, 6.534120e-01, 1.275707e+00, 6.354431e-01, 2.376247e-01, 4.483794e-01, 5.467310e-01, 5.041321e-01, 6.947388e-01, 1.061739e+00, 2.995153e-02, 1.932240e-01, 7.968844e-01,
1.200000e+00	2.494870e-01, 3.474709e-01, 8.660380e-01, 2.041295e-01, 1.752116e+00, 3.160451e-02, 1.348400e+00, 1.387807e+00, 5.868202e-01, 1.207902e+00, 7.199085e-01, 2.805163e-01, 3.152366e-01, 3.440478e-01, 6.287578e-01, 6.607607e-01, 1.220278e+00, 1.925114e-02, 1.552153e-01, 7.378068e-01,
1.400000e+00	1.678789e-01, 3.029431e-01, 7.763206e-01, 1.680954e-01, 1.622868e+00, 1.811623e-02, 1.187053e+00, 1.073001e+00, 6.722248e-01, 1.381799e+00, 9.294016e-01, 2.863642e-01, 2.109950e-01, 2.251114e-01, 6.595658e-01, 8.625031e-01, 1.297374e+00, 1.095991e-02, 7.264857e-02, 6.902435e-01,
1.600000e+00	1.380718e-01, 2.603926e-01, 5.941156e-01, 2.010666e-01, 1.840213e+00, 1.128480e-02, 1.132277e+00, 1.021821e+00, 6.171702e-01, 1.585425e+00, 8.836938e-01, 3.240924e-01, 1.788173e-01, 1.459409e-01, 5.999372e-01, 7.075075e-01, 9.333692e-01, 7.522288e-03, 4.089040e-02, 6.534590e-01,
1.800000e+00	1.247244e-01, 2.605241e-01, 7.246696e-01, 1.818494e-01, 1.733719e+00, 5.106462e-03, 1.180470e+00, 1.360431e+00, 5.639334e-01, 1.294470e+00, 1.025089e+00, 3.473527e-01, 1.342560e-01, 9.104344e-02, 6.631647e-01, 8.035076e-01, 1.110570e+00, 3.726845e-03, 2.561665e-02, 7.072466e-01,
2.000000e+00	7.950821e-02, 2.176190e-01, 6.228674e-01, 1.352601e-01, 1.422883e+00, 3.197354e-03, 1.051192e+00, 1.772200e+00, 5.476318e-01, 1.386335e+00, 1.009057e+00, 3.403447e-01, 8.512305e-02, 6.336780e-02, 5.431526e-01, 8.398989e-01, 8.454449e-01, 3.253548e-03, 1.910050e-02, 7.489162e-01,
0.000000e+00	2.436558e+00, 2.893717e+00, 2.714619e+00, 1.504671e+00, 2.184269e+00, 2.851882e+00, 2.843382e+00, 7.773355e-01, 2.753698e+00, 8.697620e-01, 1.751445e+00, 5.726855e-01, 2.448382e+00, 1.973171e+00, 1.058985e+00, 1.648152e+00, 2.528810e+00, 2.889743e+00, 2.332995e+00, 2.498710e+00,
2.000000e-01	1.945434e+00, 1.815786e+00, 2.412705e+00, 1.250673e+00, 1.801811e+00, 1.742726e+00, 1.947979e+00, 5.602487e-01, 1.939296e+00, 1.045958e+00, 1.051416e+00, 3.652441e-01, 2.204800e+00, 1.575380e+00, 8.875636e-01, 1.598280e+00, 2.250627e+00, 2.186220e+00, 1.718456e+00, 1.567750e+00,
4.000000e-01	2.140062e+00, 9.992589e-01, 2.022007e+00, 1.212888e+00, 1.687405e+00, 1.319760e+00, 1.547336e+00, 3.831113e-01, 1.045868e+00, 1.248667e+00, 9.869269e-01, 2.255134e-01, 1.469396e+00, 1.412795e+00, 9.202710e-01, 1.051479e+00, 1.672621e+00, 1.574502e+00, 1.346948e+00, 1.065923e+00,
6.000000e-01	1.505264e+00, 6.343623e-01, 1.809063e+00, 9.030844e-01, 1.708596e+00, 1.030796e+00, 1.751275e+00, 2.912211e-01, 7.643929e-01, 1.528238e+00, 8.279589e-01, 1.820954e-01, 1.402692e+00, 1.341804e+00, 9.612083e-01, 1.053876e+00, 1.454502e+00, 1.354859e+00, 1.097943e+00, 8.529395e-01,
8.000000e-01	1.243928e+00, 4.560233e-01, 1.639484e+00, 7.396573e-01, 1.671744e+00, 6.986940e-01, 1.371236e+00, 3.025961e-01, 5.488368e-01, 1.394054e+00, 7.892389e-01, 2.258514e-01, 9.740516e-01, 1.033545e+00, 1.133861e+00, 8.285582e-01, 1.288124e+00, 1.010819e+00, 1.064917e+00, 1.003421e+00,
1.000000e+00	9.591654e-01, 2.765971e-01, 1.466190e+00, 6.687664e-01, 1.385971e+00, 4.484295e-01, 1.188064e+00, 3.517286e-01, 4.517238e-01, 1.425067e+00, 4.891550e-01, 2.536038e-01, 7.278056e-01, 1.109139e+00, 7.571964e-01, 8.764710e-01, 1.649500e+00, 5.606678e-01, 5.653679e-01, 8.685846e-01,
1.200000e+00	5.472023e-01, 1.806853e-01, 1.295374e+00, 7.236966e-01, 1.625723e+00, 2.624473e-01, 1.250938e+00, 7.530478e-01, 4.246499e-01, 1.301899e+00, 8.286830e-01, 2.927602e-01, 5.769591e-01, 6.383398e-01, 1.013715e+00, 9.055000e-01, 1.191187e+00, 3.263072e-01, 4.394822e-01, 9.364392e-01,
1.400000e+00	3.871826e-01, 1.640709e-01, 1.267393e+00, 4.682534e-01, 1.411040e+00, 1.106283e-01, 1.059355e+00, 9.320456e-01, 4.329300e-01, 1.236910e+00, 1.051161e+00, 2.762283e-01, 3.893580e-01, 3.928813e-01, 8.233218e-01, 8.252955e-01, 1.043964e+00, 1.758426e-01, 2.528681e-01, 9.186316e-01,
1.600000e+00	3.054943e-01, 1.522449e-01, 1.039856e+00, 5.526168e-01, 1.756667e+00, 8.573685e-02, 1.354928e+00, 9.233642e-01, 5.379333e-01, 1.437892e+00, 9.922153e-01, 3.207191e-01, 3.525011e-01, 2.604727e-01, 8.241954e-01, 1.123385e+00, 9.567157e-01, 1.288668e-01, 1.501599e-01, 5.369813e-01,
1.800000e+00	1.915801e-01, 1.573289e-01, 9.627598e-01, 4.104672e-01, 1.605130e+00, 5.019099e-02, 1.382532e+00, 1.150877e+00, 5.944307e-01, 1.494484e+00, 9.359291e-01, 3.326904e-01, 2.257721e-01, 2.024734e-01, 6.596350e-01, 9.215730e-01, 1.052854e+00, 6.994655e-02, 1.067398e-01, 7.555766e-01,
2.000000e+00	1.595027e-01, 1.503749e-01, 9.260151e-01, 3.531392e-01, 1.943561e+00, 3.152013e-02, 1.028958e+00, 1.338912e+00, 4.984718e-01, 1.367983e+00, 1.090875e+00, 3.616003e-01, 2.141522e-01, 1.261676e-01, 7.287453e-01, 9.248526e-01, 1.144903e+00, 4.573899e-02, 4.606166e-02, 7.655417e-01,
0.000000e+00	4.757883e-02, 2.134794e+00, 3.216607e-01, 1.370035e-01, 2.581905e+00, 1.180186e+00, 2.504727e+00, 8.023995e-01, 6.356403e-01, 4.378673e-01, 2.766961e+00, 1.092796e+00, 5.279601e-01, 1.658587e+00, 2.148093e+00, 2.320430e+00, 2.202777e+00, 2.413659e-01, 9.868199e-01, 1.914736e+00,
2.000000e-01	3.927261e-02, 1.157130e+00, 5.791625e-01, 1.133754e-01, 2.104264e+00, 4.939679e-01, 1.712717e+00, 1.069319e+00, 6.764375e-01, 5.825085e-01, 2.089489e+00, 6.426125e-01, 3.060095e-01, 1.055033e+00, 1.679318e+00, 2.150602e+00, 1.764272e+00, 2.297336e-01, 5.790588e-01, 1.191484e+00,
4.000000e-01	2.412233e-02, 7.780140e-01, 6.009446e-01, 1.014594e-01, 1.819832e+00, 3.279963e-01, 1.660683e+00, 1.306151e+00, 6.333103e-01, 8.609477e-01, 1.597585e+00, 4.079348e-01, 3.146484e-01, 7.496389e-01, 1.496516e+00, 1.699024e+00, 1.314436e+00, 1.345569e-01, 4.384424e-01, 1.038121e+00,
6.000000e-01	1.850727e-02, 4.887329e-01, 7.907992e-01, 9.339851e-02, 1.131532e+00, 1.719105e-01, 1.216730e+00, 1.275189e+00, 6.041329e-01, 1.077991e+00, 1.767987e+00, 4.226736e-01, 2.093316e-01, 5.558240e-01, 1.095891e+00, 1.478960e+00, 1.534109e+00, 9.075971e-02, 2.645913e-01, 8.229016e-01,
8.000000e-01	1.354295e-02, 5.624442e-01, 7.976744e-01, 1.331283e-01, 1.361588e+00, 1.087352e-01, 9.899326e-01, 1.272352e+00, 6.336757e-01, 1.277723e+00, 1.917979e+00, 3.163864e-01, 1.369908e-01, 3.571322e-01, 7.511025e-01, 1.307273e+00, 1.333578e+00, 5.246328e-02, 1.269766e-01, 7.659309e-01,
1.000000e+00	8.934159e-03, 4.147109e-01, 6.880764e-01, 1.383655e-01, 1.464460e+00, 5.281223e-02, 7.741885e-01, 1.168858e+00, 6.791701e-01, 1.394524e+00, 1.374784e+00, 3.835222e-01, 1.065826e-01, 2.197973e-01, 5.069802e-01, 1.486209e+00, 1.241369e+00, 3.011652e-02, 9.084166e-02, 7.039026e-01,
1.200000e+00	5.769407e-03, 5.052701e-01, 6.590080e-01, 1.369111e-01, 1.644218e+00, 2.514388e-02, 6.441180e-01, 1.618090e+00, 5.714091e-01, 1.167791e+00, 1.212096e+00, 3.150753e-01, 8.403900e-02, 1.531322e-01, 2.488756e-01, 9.983829e-01, 9.755263e-01, 1.888971e-02, 4.883357e-02, 5.917832e-01,
1.400000e+00	4.240289e-03, 5.209238e-01, 6.428082e-01, 1.547364e-01, 1.690203e+00, 1.534499e-02, 5.014956e-01, 1.453740e+00, 5.542287e-01, 1.209686e+00, 1.543091e+00, 3.629020e-01, 6.452616e-02, 1.105237e-01, 1.798482e-01, 9.512781e-01, 1.198888e+00, 1.045400e-02, 2.609153e-02, 8.961073e-01,
1.600000e+00	3.337880e-03, 6.972329e-01, 8.039774e-01, 1.579205e-01, 1.829158e+00, 1.013707e-02, 6.516942e-01, 1.742121e+00, 5.530894e-01, 1.383569e+00, 1.574976e+00, 3.392821e-01, 4.676411e-02, 7.543439e-02, 9.925332e-02, 9.507676e-01, 1.127900e+00, 7.041330e-03, 2.014580e-02, 6.313163e-01,
1.800000e+00	2.276468e-03, 6.515603e-01, 7.368862e-01, 1.305495e-01, 1.615352e+00, 5.666444e-03, 5.982213e-01, 1.325503e+00, 5.388860e-01, 1.194728e+00, 1.432786e+00, 3.380113e-01, 3.986659e-02, 4.790176e-02, 5.339089e-02, 1.062833e+00, 1.019536e+00, 3.719000e-03, 1.292208e-02, 6.832756e-01,
2.000000e+00	1.612113e-03, 6.770634e-01, 6.009525e-01, 1.401566e-01, 2.047264e+00, 2.716619e-03, 4.637695e-01, 1.389183e+00, 5.710787e-01, 1.271014e+00, 1.491905e+00, 3.635038e-01, 2.761292e-02, 3.213934e-02, 4.794126e-02, 1.049512e+00, 1.087607e+00, 3.205991e-03, 7.290369e-03, 7.836630e-01,
0.000000e+00	1.498320e+00, 2.354878e+00, 4.424099e-01, 3.102215e-02, 1.690715e+00, 9.805912e-01, 2.894490e-01, 1.289995e+00, 1.966073e+00, 4.055683e-02, 2.032222e+00, 2.239923e-01, 1.283401e+00, 1.825026e+00, 1.909283e+00, 2.963205e+00, 3.375361e+00, 1.003627e+00, 2.805504e+00, 2.457952e+00,
2.000000e-01	1.246307e+00, 1.555124e+00, 5.719803e-01, 4.793309e-02, 1.210800e+00, 7.418274e-01, 2.224386e-01, 1.162684e+00, 1.390038e+00, 4.909983e-01, 1.495177e+00, 1.562561e-01, 8.959637e-01, 2.041822e+00, 1.046842e+00, 2.267803e+00, 2.100500e+00, 6.525882e-01, 1.440567e+00, 1.566065e+00,
4.000000e-01	9.029989e-01, 1.106575e+00, 5.571703e-01, 6.223355e-02, 1.280859e+00, 3.341946e-01, 1.566166e-01, 9.408413e-01, 1.134904e+00, 8.348456e-01, 1.060953e+00, 1.193493e-01, 6.975765e-01, 1.434118e+00, 6.572987e-01, 1.881433e+00, 2.011923e+00, 5.338152e-01, 1.033719e+00, 1.105883e+00,
6.000000e-01	6.105257e-01, 1.106280e+00, 7.465018e-01, 8.439725e-02, 1.658113e+00, 1.506694e-01, 1.216300e-01, 1.060421e+00, 7.822069e-01, 1.148652e+00, 1.154873e+00, 2.053325e-01, 4.695349e-01, 9.131659e-01, 3.810954e-01, 1.384417e+00, 1.476327e+00, 2.730979e-01, 4.877756e-01, 7.307150e-01,
8.000000e-01	4.289803e-01, 8.724604e-01, 8.813978e-01, 1.122440e-01, 1.546426e+00, 1.178445e-01, 9.427950e-02, 1.257103e+00, 7.122878e-01, 1.201698e+00, 9.815887e-01, 2.166542e-01, 3.841974e-01, 6.431725e-01, 1.991748e-01, 1.548950e+00, 1.464395e+00, 1.773232e-01, 3.819195e-01, 6.975517e-01,
1.000000e+00	2.686578e-01, 7.714916e-01, 8.673805e-01, 1.509564e-01, 1.777001e+00, 6.708328e-02, 7.673870e-02, 1.301360e+00, 6.260247e-01, 1.370980e+00, 1.158517e+00, 3.215005e-01, 2.490266e-01, 4.261403e-01, 1.116281e-01, 1.189256e+00, 1.257182e+00, 9.035140e-02, 2.377058e-01, 5.240897e-01,
1.200000e+00	2.027067e-01, 8.308911e-01, 6.372289e-01, 1.847801e-01, 1.707947e+00, 2.935240e-02, 9.574490e-02, 1.341548e+00, 6.180185e-01, 1.185067e+00, 9.667507e-01, 2.912396e-01, 1.700209e-01, 2.831799e-01, 6.828928e-02, 1.411729e+00, 1.196036e+00, 4.862085e-02, 1.371453e-01, 5.812778e-01,
1.400000e+00	1.424855e-01, 7.300793e-01, 9.612497e-01, 1.952053e-01, 1.820678e+00, 1.505208e-02, 1.350774e-01, 1.554475e+00, 6.308996e-01, 1.391504e+00, 1.183131e+00, 3.928660e-01, 1.635958e-01, 1.916105e-01, 3.165105e-02, 1.286665e+00, 1.070665e+00, 3.435525e-02, 8.260079e-02, 6.754316e-01,
1.600000e+00	9.341682e-02, 7.111254e-01, 7.718158e-01, 1.949134e-01, 1.993050e+00, 1.098910e-02, 1.752685e-01, 1.769656e+00, 5.973661e-01, 1.330689e+00, 1.091992e+00, 3.224317e-01, 1.226146e-01, 1.160335e-01, 2.179252e-02, 9.783959e-01, 9.865198e-01, 1.732045e-02, 5.122615e-02, 6.366139e-01,
1.800000e+00	5.850492e-02, 7.940247e-01, 8.911424e-01, 2.007553e-01, 2.176810e+00, 6.578095e-03, 2.775533e-01, 1.656929e+00, 6.196107e-01, 1.322255e+00, 1.150347e+00, 3.290403e-01, 7.828384e-02, 7.036746e-02, 9.822643e-03, 1.098584e+00, 1.162426e+00, 1.126222e-02, 3.468094e-02, 6.581433e-01,
2.000000e+00	5.264536e-02, 6.921207e-01, 8.017507e-01, 1.737108e-01, 2.294867e+00, 2.481830e-03, 3.729611e-01, 1.758600e+00, 6.631352e-01, 1.495003e+00, 1.199220e+00, 3.618536e-01, 5.142872e-02, 5.946937e-02, 6.983312e-03, 9.084225e-01, 1.183704e+00, 8.869081e-03, 1.722325e-02, 6.868632e-01,
0.000000e+00	2.431203e+00, 2.254154e+00, 1.386194e+00, 1.010355e+00, 1.135875e+00, 6.494092e-01, 5.271864e-01, 7.047129e-01, 3.953186e-01, 2.743132e+00, 1.836047e+00, 1.427409e+00, 2.283830e+00, 2.713431e-01, 8.183671e-01, 5.742555e-02, 1.925690e+00, 1.520904e-01, 1.275983e+00, 7.950897e-01,
2.000000e-01	1.505454e+00, 1.394226e+00, 1.446806e+00, 9.131062e-01, 1.067577e+00, 5.513834e-01, 8.746793e-01, 5.256795e-01, 2.201603e-01, 1.733478e+00, 1.497347e+00, 9.842634e-01, 2.356891e+00, 5.147920e-01, 5.739111e-01, 2.297315e-01, 1.251248e+00, 1.214963e-01, 8.183541e-01, 4.688093e-01,
4.000000e-01	1.077270e+00, 1.159571e+00, 1.358360e+00, 7.764414e-01, 1.281979e+00, 4.815498e-01, 9.959078e-01, 4.986238e-01, 2.037761e-01, 1.873676e+00, 1.809633e+00, 7.106116e-01, 2.129910e+00, 6.809476e-01, 4.597836e-01, 3.118069e-01, 1.148041e+00, 9.025146e-02, 3.568368e-01, 3.227175e-01,
6.000000e-01	6.405947e-01, 9.625464e-01, 1.266183e+00, 6.463815e-01, 1.490607e+00, 5.869141e-01, 1.006103e+00, 6.749416e-01, 2.392285e-01, 1.760825e+00, 1.457401e+00, 5.807859e-01, 1.459284e+00, 6.564420e-01, 4.178640e-01, 5.203739e-01, 1.050719e+00, 6.823496e-02, 2.673078e-01, 3.749242e-01,
8.000000e-01	5.837961e-01, 6.483384e-01, 1.147849e+00, 6.587419e-01, 1.646533e+00, 5.091923e-01, 1.002798e+00, 9.795645e-01, 3.861440e-01, 1.392813e+00, 1.531085e+00, 5.117046e-01, 1.136261e+00, 3.823524e-01, 3.985407e-01, 4.923579e-01, 1.031195e+00, 5.313694e-02, 2.049906e-01, 4.471527e-01,
1.000000e+00	3.823188e-01, 5.012492e-01, 1.061930e+00, 5.161104e-01, 1.954963e+00, 5.150541e-01, 1.270742e+00, 1.098997e+00, 4.534296e-01, 1.404292e+00, 1.565710e+00, 5.270624e-01, 7.911930e-01, 2.282482e-01, 6.127167e-01, 5.307867e-01, 1.133081e+00, 4.852395e-02, 9.398113e-02, 5.664341e-01,
1.200000e+00	2.470719e-01, 3.272180e-01, 9.846327e-01, 4.531152e-01, 1.988082e+00, 2.811585e-01, 9.932302e-01, 1.332502e+00, 4.384571e-01, 1.462452e+00, 1.337748e+00, 4.014990e-01, 6.261053e-01, 1.999471e-01, 5.608951e-01, 7.410299e-01, 1.076264e+00, 3.423102e-02, 7.088281e-02, 5.637189e-01,
1.400000e+00	1.716874e-01, 3.201867e-01, 7.328517e-01, 3.241257e-01, 1.715184e+00, 1.311483e-01, 1.110722e+00, 1.309746e+00, 4.554100e-01, 1.460194e+00, 1.396682e+00, 3.932401e-01, 4.062625e-01, 1.093212e-01, 7.021397e-01, 7.859501e-01, 1.198447e+00, 2.204525e-02, 4.327647e-02, 7.202950e-01,
1.600000e+00	1.133927e-01, 2.290806e-01, 7.526100e-01, 3.740220e-01, 2.023791e+00, 8.684712e-02, 1.238154e+00, 1.707855e+00, 4.568781e-01, 1.535221e+00, 1.504590e+00, 3.730807e-01, 3.267969e-01, 6.679312e-02, 7.223292e-01, 8.433186e-01, 1.161684e+00, 1.309263e-02, 2.456826e-02, 7.367282e-01,
1.800000e+00	8.532286e-02, 1.861757e-01, 8.859780e-01, 2.655569e-01, 1.673580e+00, 5.568407e-02, 1.133833e+00, 1.350364e+00, 6.005274e-01, 1.444979e+00, 1.573071e+00, 4.620448e-01, 2.857036e-01, 5.316403e-02, 7.023985e-01, 7.237773e-01, 1.131538e+00, 1.029931e-02, 1.427251e-02, 6.910463e-01,
2.000000e+00	5.943505e-02, 1.790464e-01, 6.825295e-01, 2.267409e-01, 1.937135e+00, 2.618421e-02, 1.094791e+00, 1.505629e+00, 6.966162e-01, 1.538835e+00, 1.305503e+00, 3.333203e-01, 1.979362e-01, 3.542338e-02, 7.169023e-01, 8.884370e-01, 1.191103e+00, 5.432133e-03, 1.079881e-02, 6.202649e-01,
0.000000e+00	7.261198e-01, 2.387525e-01, 3.479557e+00, 2.170249e+00, 2.490740e+00, 1.852742e+00, 1.754368e+00, 2.255104e+00, 2.556984e+00, 2.355728e+00, 1.438492e+00, 4.371300e-01, 1.552200e+00, 2.574132e+00, 1.433641e+00, 1.613866e+00, 2.505446e+00, 5.863268e-01, 2.566527e+00, 2.930053e+00,
2.000000e-01	4.870587e-01, 1.998319e-01, 2.625080e+00, 1.682806e+00, 2.079200e+00, 1.136157e+00, 1.439856e+00, 2.441940e+00, 1.525655e+00, 1.753959e+00, 1.335633e+00, 2.635789e-01, 1.154683e+00, 1.307382e+00, 1.445699e+00, 1.313664e+00, 1.893748e+00, 8.293280e-01, 1.521445e+00, 2.211724e+00,
4.000000e-01	3.500352e-01, 1.676050e-01, 1.885196e+00, 1.342845e+00, 1.541529e+00, 9.556978e-01, 1.257999e+00, 2.147626e+00, 1.386263e+00, 1.608814e+00, 1.044768e+00, 1.341019e-01, 1.012738e+00, 8.937910e-01, 1.053929e+00, 1.034880e+00, 1.520984e+00, 6.517053e-01, 1.055154e+00, 1.615335e+00,
6.000000e-01	2.155280e-01, 2.392466e-01, 1.930761e+00, 1.048463e+00, 1.516467e+00, 8.675901e-01, 1.139956e+00, 2.053286e+00, 8.733693e-01, 1.630424e+00, 9.797074e-01, 1.116962e-01, 7.721291e-01, 6.314253e-01, 9.258913e-01, 8.672845e-01, 1.328992e+00, 4.216094e-01, 5.737242e-01, 1.272573e+00,
8.000000e-01	1.945160e-01, 2.195804e-01, 1.456466e+00, 8.439099e-01, 1.351045e+00, 7.295882e-01, 1.079689e+00, 2.022439e+00, 8.563447e-01, 1.776299e+00, 1.112840e+00, 8.411375e-02, 5.580116e-01, 3.790949e-01, 7.962406e-01, 7.361442e-01, 1.229502e+00, 3.313186e-01, 4.282438e-01, 1.294329e+00,
1.000000e+00	1.355036e-01, 2.396795e-01, 1.620747e+00, 9.405629e-01, 1.689416e+00, 7.168213e-01, 1.126051e+00, 1.514128e+00, 7.336173e-01, 1.629005e+00, 1.212757e+00, 1.084908e-01, 4.611446e-01, 2.842178e-01, 4.955058e-01, 9.280728e-01, 1.147872e+00, 2.114354e-01, 2.291914e-01, 9.269755e-01,
1.200000e+00	8.654225e-02, 2.408312e-01, 8.996671e-01, 7.688066e-01, 1.572112e+00, 6.479828e-01, 9.502166e-01, 1.732668e+00, 6.871269e-01, 1.534564e+00, 1.054000e+00, 1.534908e-01, 3.277125e-01, 1.985935e-01, 4.603691e-01, 7.178222e-01, 8.861093e-01, 1.929725e-01, 1.474563e-01, 7.915735e-01,
1.400000e+00	5.846060e-02, 2.360139e-01, 1.186497e+00, 7.184254e-01, 1.822784e+00, 5.079594e-01, 9.660323e-01, 1.929098e+00, 5.809172e-01, 1.260742e+00, 1.369528e+00, 2.399648e-01, 2.900286e-01, 1.273114e-01, 5.228973e-01, 1.028054e+00, 1.166509e+00, 1.167908e-01, 9.320926e-02, 7.869356e-01,
1.600000e+00	3.944635e-02, 2.778581e-01, 1.022596e+00, 5.330369e-01, 1.991167e+00, 2.844074e-01, 9.170700e-01, 1.415290e+00, 6.633967e-01, 1.562132e+00, 1.224804e+00, 2.681574e-01, 1.985508e-01, 8.977623e-02, 5.641079e-01, 8.622912e-01, 8.637592e-01, 7.057081e-02, 5.434473e-02, 7.996682e-01,
1.800000e+00	2.779795e-02, 2.366129e-01, 8.739582e-01, 3.768870e-01, 1.985217e+00, 1.740710e-01, 9.251412e-01, 1.838645e+00, 5.814659e-01, 1.486301e+00, 1.149033e+00, 3.209344e-01, 1.554093e-01, 5.602313e-02, 5.692163e-01, 9.893771e-01, 1.066479e+00, 5.204972e-02, 3.343295e-02, 6.824571e-01,
2.000000e+00	2.099547e-02, 2.560011e-01, 7.299574e-01, 4.126201e-01, 1.685840e+00, 1.036273e-01, 1.094749e+00, 1.498209e+00, 6.834185e-01, 1.546053e+00, 1.236124e+00, 3.413230e-01, 1.023330e-01, 3.297053e-02, 5.359847e-01, 8.994822e-01, 9.987569e-01, 3.083668e-02, 2.277047e-02, 6.501458e-01,
0.000000e+00	2.225113e+00, 1.478923e+00, 1.827596e+00, 1.276584e+00, 1.359260e-01, 2.187398e+00, 3.117201e+00, 1.499977e+00, 9.024338e-01, 2.543071e+00, 2.010470e+00, 9.615626e-01, 1.837077e+00, 1.680900e+00, 2.473488e+00, 1.102043e+00, 3.167227e+00, 6.946679e-01, 1.076946e+00, 2.213883e+00,
2.000000e-01	1.802604e+00, 9.438055e-01, 1.606889e+00, 1.163208e+00, 1.239086e-01, 1.519226e+00, 2.685755e+00, 1.362732e+00, 5.791642e-01, 2.351494e+00, 1.363240e+00, 5.242556e-01, 1.503820e+00, 1.075692e+00, 2.123442e+00, 8.910303e-01, 1.830266e+00, 8.075802e-01, 7.095542e-01, 1.155671e+00,
4.000000e-01	1.283540e+00, 6.684358e-01, 1.566019e+00, 1.201471e+00, 9.575768e-02, 1.072160e+00, 2.028262e+00, 9.343633e-01, 3.354753e-01, 1.865695e+00, 1.045843e+00, 4.183516e-01, 1.325032e+00, 1.195259e+00, 1.455956e+00, 7.632080e-01, 1.237440e+00, 7.897875e-01, 6.422031e-01, 1.006181e+00,
6.000000e-01	8.194235e-01, 4.095191e-01, 1.292113e+00, 8.215226e-01, 1.832790e-01, 8.065757e-01, 2.188409e+00, 8.521532e-01, 3.162759e-01, 1.795551e+00, 9.028047e-01, 3.034002e-01, 9.743345e-01, 1.189493e+00, 1.283037e+00, 8.153181e-01, 7.674728e-01, 6.532701e-01, 3.605345e-01, 9.014323e-01,
8.000000e-01	6.048525e-01, 2.561124e-01, 1.159307e+00, 8.203244e-01, 3.116588e-01, 5.261289e-01, 1.494737e+00, 8.889559e-01, 4.257572e-01, 1.564306e+00, 9.714141e-01, 3.497543e-01, 7.006585e-01, 7.514927e-01, 1.041476e+00, 9.188681e-01, 5.091687e-01, 4.266894e-01, 2.317250e-01, 8.598751e-01,
1.000000e+00	4.965330e-01, 1.607824e-01, 7.944179e-01, 6.084992e-01, 5.226455e-01, 3.017373e-01, 1.552109e+00, 1.288789e+00, 4.672422e-01, 1.528387e+00, 9.852734e-01, 2.373675e-01, 5.679628e-01, 5.024382e-01, 9.853021e-01, 8.149462e-01, 3.766573e-01, 2.651828e-01, 1.552465e-01, 9.026703e-01,
1.200000e+00	3.064851e-01, 1.240945e-01, 6.654299e-01, 4.012065e-01, 6.799714e-01, 1.677543e-01, 1.495634e+00, 1.154522e+00, 4.401867e-01, 1.672368e+00, 9.319760e-01, 2.792008e-01, 3.850835e-01, 2.968582e-01, 9.851315e-01, 7.743889e-01, 2.561721e-01, 1.638748e-01, 9.037949e-02, 7.910027e-01,
1.400000e+00	2.481884e-01, 7.285510e-02, 4.391434e-01, 3.180806e-01, 7.080504e-01, 9.354048e-02, 1.404783e+00, 1.405524e+00, 5.812158e-01, 1.804486e+00, 1.263930e+00, 3.218154e-01, 2.865929e-01, 2.197598e-01, 8.331014e-01, 9.665801e-01, 2.564979e-01, 9.283031e-02, 5.045718e-02, 6.927253e-01,
1.600000e+00	1.713268e-01, 7.070946e-02, 3.392967e-01, 1.911962e-01, 1.260479e+00, 4.641371e-02, 1.141623e+00, 1.574806e+00, 4.517106e-01, 1.183058e+00, 1.205946e+00, 3.715902e-01, 2.229956e-01, 1.309228e-01, 9.198871e-01, 8.099138e-01, 3.215902e-01, 6.719922e-02, 3.480759e-02, 8.316821e-01,
1.800000e+00	1.088563e-01, 9.339501e-02, 2.902195e-01, 9.399433e-02, 7.335514e-01, 2.992144e-02, 1.312007e+00, 1.579314e+00, 5.649962e-01, 1.352439e+00, 1.009033e+00, 2.972842e-01, 1.366783e-01, 9.085058e-02, 7.644504e-01, 8.526414e-01, 3.709147e-01, 4.632163e-02, 2.275881e-02, 6.432510e-01,
2.000000e+00	7.698562e-02, 1.120062e-01, 1.987749e-01, 7.706213e-02, 1.223279e+00, 1.877228e-02, 9.873062e-01, 1.311120e+00, 5.428119e-01, 1.569047e+00, 1.174857e+00, 3.475586e-01, 1.027554e-01, 6.929204e-02, 8.844031e-01, 8.049833e-01, 6.011345e-01, 2.066118e-02, 1.255856e-02, 7.342422e-01,
0.000000e+00	1.547782e+00, 1.834723e+00, 1.646451e+00, 4.775599e-01, 2.831457e+00, 2.214307e+00, 1.546276e+00, 3.107951e+00, 1.724307e+00, 1.410752e+00, 5.761897e-01, 2.178159e+00, 9.637381e-02, 5.796204e-01, 2.789729e+00, 1.844718e+00, 1.214778e+00, 8.149763e-01, 1.609406e+00, 1.988848e+00,
2.000000e-01	1.198573e+00, 1.252028e+00, 1.230223e+00, 5.791032e-01, 1.765476e+00, 1.779444e+00, 8.583018e-01, 2.125165e+00, 1.187692e+00, 1.026350e+00, 6.652959e-01, 9.460855e-01, 2.786551e-01, 6.784744e-01, 1.574885e+00, 1.262098e+00, 1.361471e+00, 9.369208e-01, 1.222336e+00, 1.613310e+00,
4.000000e-01	9.883092e-01, 1.163632e+00, 1.498244e+00, 4.901278e-01, 1.769663e+00, 1.297482e+00, 5.794711e-01, 1.551406e+00, 7.575197e-01, 9.195025e-01, 9.062058e-01, 7.012120e-01, 4.150329e-01, 7.451247e-01, 9.506879e-01, 1.240958e+00, 1.408254e+00, 1.023409e+00, 1.042330e+00, 1.044878e+00,
6.000000e-01	7.640664e-01, 9.377660e-01, 1.375930e+00, 5.513428e-01, 1.919356e+00, 9.205551e-01, 7.587299e-01, 1.530075e+00, 7.948650e-01, 1.107168e+00, 1.080065e+00, 5.270865e-01, 3.442506e-01, 5.130051e-01, 5.898509e-01, 9.042464e-01, 1.077092e+00, 8.753477e-01, 6.504316e-01, 7.350123e-01,
8.000000e-01	4.297525e-01, 6.492606e-01, 1.208894e+00, 4.709901e-01, 1.844608e+00, 5.646809e-01, 6.688410e-01, 1.571045e+00, 5.086175e-01, 8.656480e-01, 9.059645e-01, 4.478126e-01, 2.349526e-01, 4.170571e-01, 4.293957e-01, 1.247819e+00, 1.254571e+00, 5.282571e-01, 4.463347e-01, 8.143176e-01,
1.000000e+00	3.389102e-01, 6.888008e-01, 9.968312e-01, 3.901411e-01, 1.996718e+00, 2.634190e-01, 6.799143e-01, 1.358091e+00, 6.198572e-01, 1.433107e+00, 1.061001e+00, 3.363525e-01, 1.752865e-01, 2.460387e-01, 2.171058e-01, 7.804210e-01, 1.288228e+00, 3.285601e-01, 2.515886e-01, 6.129129e-01,
1.200000e+00	2.691566e-01, 7.440013e-01, 7.420138e-01, 3.879627e-01, 2.032611e+00, 1.601131e-01, 6.483457e-01, 1.629408e+00, 5.691838e-01, 1.274210e+00, 1.001476e+00, 3.827734e-01, 1.382375e-01, 1.372096e-01, 1.526409e-01, 7.736933e-01, 1.140488e+00, 1.786991e-01, 1.682417e-01, 6.756491e-01,
1.400000e+00	2.223883e-01, 7.155230e-01, 8.296425e-01, 3.340332e-01, 2.101716e+00, 8.787430e-02, 7.364528e-01, 1.576805e+00, 5.849620e-01, 1.556274e+00, 1.027795e+00, 4.126526e-01, 9.807297e-02, 1.112461e-01, 1.129314e-01, 8.765560e-01, 1.002988e+00, 1.233147e-01, 9.317363e-02, 7.247647e-01,
1.600000e+00	1.234307e-01, 6.593327e-01, 6.146578e-01, 2.865079e-01, 2.334853e+00, 4.747964e-02, 6.835241e-01, 1.751874e+00, 4.935741e-01, 1.498217e+00, 1.265107e+00, 3.364715e-01, 7.282646e-02, 8.848382e-02, 8.771485e-02, 8.767491e-01, 1.055818e+00, 8.461363e-02, 7.232521e-02, 7.941165e-01,
1.800000e+00	9.720739e-02, 6.980949e-01, 7.580224e-01, 2.708840e-01, 2.169084e+00, 2.752639e-02, 7.681180e-01, 1.527626e+00, 5.711888e-01, 1.177578e+00, 1.110851e+00, 3.751603e-01, 5.803621e-02, 4.308830e-02, 8.799198e-02, 9.151499e-01, 1.125723e+00, 4.413978e-02, 3.253792e-02, 6.539040e-01,
2.000000e+00	7.059270e-02, 5.544777e-01, 8.068575e-01, 1.946053e-01, 1.948341e+00, 1.786319e-02, 8.176387e-01, 1.489397e+00, 5.530915e-01, 1.520968e+00, 1.076067e+00, 3.368813e-01, 5.159807e-02, 3.079800e-02, 1.131606e-01, 9.476944e-01, 1.203921e+00, 2.482998e-02, 2.231103e-02, 7.080003e-01,
0.000000e+00	2.802937e+00, 1.107804e+00, 3.324596e+00, 9.573293e-02, 1.609676e+00, 1.182609e+00, 2.586077e+00, 1.153678e-01, 8.924204e-01, 1.746480e+00, 1.158932e-02, 2.662302e+00, 4.406786e-01, 1.080866e-01, 2.021338e+00, 4.321218e-01, 2.360759e+00, 2.319324e+00, 1.769819e+00, 1.005573e+00,
2.000000e-01	1.822514e+00, 6.196927e-01, 2.585536e+00, 3.673559e-01, 1.276941e+00, 8.463238e-01, 2.741677e+00, 9.211631e-02, 6.887622e-01, 1.219184e+00, 2.731139e-01, 1.698369e+00, 5.056839e-01, 3.651286e-01, 1.765692e+00, 4.748355e-01, 2.094389e+00, 1.576075e+00, 1.437295e+00, 9.035349e-01,
4.000000e-01	1.328256e+00, 3.761030e-01, 2.247961e+00, 4.852844e-01, 9.569879e-01, 8.646007e-01, 2.123443e+00, 6.206007e-02, 4.333978e-01, 7.523850e-01, 4.132944e-01, 1.138669e+00, 5.636837e-01, 5.496426e-01, 9.935111e-01, 4.947596e-01, 1.366895e+00, 1.306089e+00, 1.263165e+00, 9.486393e-01,
6.000000e-01	1.293679e+00, 1.926948e-01, 1.598131e+00, 5.870692e-01, 9.529988e-01, 4.745434e-01, 1.980652e+00, 6.841059e-02, 2.729076e-01, 9.532403e-01, 6.929523e-01, 8.116411e-01, 6.800336e-01, 6.951558e-01, 1.236703e+00, 6.195956e-01, 1.019421e+00, 7.441520e-01, 8.510006e-01, 6.680754e-01,
8.000000e-01	1.024568e+00, 1.688456e-01, 1.393169e+00, 6.787602e-01, 1.000579e+00, 3.475358e-01, 1.702486e+00, 1.954239e-01, 2.604797e-01, 1.106706e+00, 8.758868e-01, 5.019749e-01, 7.863141e-01, 5.825315e-01, 9.635330e-01, 7.608692e-01, 8.984653e-01, 4.125235e-01, 4.922578e-01, 8.926790e-01,
1.000000e+00	6.013737e-01, 9.213073e-02, 1.206933e+00, 6.122990e-01, 9.173751e-01, 1.881108e-01, 1.469669e+00, 4.355803e-01, 3.754655e-01, 9.259170e-01, 1.105655e+00, 4.923388e-01, 5.032305e-01, 5.306455e-01, 9.113156e-01, 7.392299e-01, 7.127761e-01, 2.147608e-01, 4.009420e-01, 7.173597e-01,
1.200000e+00	3.918828e-01, 6.316349e-02, 8.558861e-01, 5.129633e-01, 9.793478e-01, 9.409502e-02, 1.679688e+00, 7.921891e-01, 3.344657e-01, 1.237494e+00, 1.138876e+00, 4.313019e-01, 4.139671e-01, 3.344945e-01, 8.246047e-01, 9.091593e-01, 7.201448e-01, 1.651656e-01, 2.008140e-01, 7.776171e-01,
1.400000e+00	3.049698e-01, 3.479670e-02, 6.567148e-01, 3.593706e-01, 1.050703e+00, 5.940410e-02, 1.354365e+00, 1.020947e+00, 4.279622e-01, 1.279440e+00, 1.027520e+00, 3.703854e-01, 2.571833e-01, 2.290617e-01, 9.452565e-01, 6.811333e-01, 6.332173e-01, 1.085291e-01, 1.432846e-01, 6.284287e-01,
1.600000e+00	2.301621e-01, 3.753978e-02, 6.030814e-01, 2.585902e-01, 1.284152e+00, 3.330960e-02, 1.130431e+00, 1.302546e+00, 5.354570e-01, 1.318442e+00, 1.065438e+00, 3.897720e-01, 2.063425e-01, 1.600407e-01, 9.125292e-01, 8.005593e-01, 6.956424e-01, 5.083041e-02, 8.760712e-02, 7.605460e-01,
1.800000e+00	1.517931e-01, 3.381416e-02, 4.825759e-01, 1.836715e-01, 1.184480e+00, 1.601311e-02, 1.296993e+00, 1.132832e+00, 5.455539e-01, 1.307221e+00, 9.964068e-01, 3.237715e-01, 1.371424e-01, 6.596554e-02, 9.510075e-01, 7.493949e-01, 6.538413e-01, 3.267419e-02, 5.552795e-02, 7.537660e-01,
2.000000e+00	8.319078e-02, 4.480753e-02, 4.097458e-01, 1.160355e-01, 1.318552e+00, 1.078243e-02, 1.402291e+00, 1.355570e+00, 5.473078e-01, 1.179840e+00, 1.249913e+00, 3.551264e-01, 1.327420e-01, 6.103199e-02, 8.105850e-01, 8.239813e-01, 8.069233e-01, 2.401196e-02, 3.146991e-02, 7.269126e-01,
0.000000e+00	2.502525e+00, 5.466173e-02, 7.670453e-01, 9.710566e-01, 1.449031e+00, 1.612310e+00, 1.929074e+00, 1.693013e+00, 4.294646e-01, 5.184813e-01, 2.228287e+00, 3.329700e-01, 2.787084e+00, 2.283077e+00, 2.425149e+00, 7.647900e-01, 1.852102e+00, 2.097858e+00, 2.564636e+00, 2.322556e+00,
2.000000e-01	1.863615e+00, 2.978755e-02, 8.829008e-01, 7.547434e-01, 1.092092e+00, 1.001396e+00, 1.494777e+00, 9.324153e-01, 2.765856e-01, 5.583937e-01, 1.498639e+00, 2.190100e-01, 2.051340e+00, 1.935409e+00, 2.159770e+00, 1.074580e+00, 1.469785e+00, 1.605152e+00, 2.211109e+00, 2.157366e+00,
4.000000e-01	1.587305e+00, 3.244323e-02, 7.530634e-01, 6.823364e-01, 1.113597e+00, 8.843198e-01, 1.650414e+00, 7.972515e-01, 1.828514e-01, 1.186480e+00, 1.084782e+00, 1.314648e-01, 1.535976e+00, 1.795538e+00, 1.472824e+00, 1.025986e+00, 1.127402e+00, 1.167268e+00, 1.624085e+00, 1.177347e+00,
6.000000e-01	1.441021e+00, 2.908471e-02, 6.362144e-01, 4.309568e-01, 8.477608e-01, 5.783722e-01, 1.127332e+00, 6.061591e-01, 1.315457e-01, 1.120702e+00, 9.653804e-01, 1.014733e-01, 1.065051e+00, 1.395819e+00, 1.140282e+00, 9.773940e-01, 8.978778e-01, 8.559387e-01, 1.203765e+00, 1.195347e+00,
8.000000e-01	9.649793e-01, 5.577377e-02, 5.802697e-01, 3.061624e-01, 7.419439e-01, 3.595342e-01, 1.057069e+00, 7.348874e-01, 1.653401e-01, 1.535660e+00, 7.942566e-01, 1.001086e-01, 7.967087e-01, 1.124721e+00, 9.100259e-01, 7.468878e-01, 6.906205e-01, 4.645088e-01, 7.758314e-01, 1.043998e+00,
1.000000e+00	6.075443e-01, 8.244025e-02, 4.720246e-01, 1.946820e-01, 9.894435e-01, 1.810986e-01, 9.557915e-01, 8.742073e-01, 3.236728e-01, 1.224497e+00, 8.345583e-01, 1.510708e-01, 6.520053e-01, 7.699771e-01, 7.962497e-01, 1.098664e+00, 5.952167e-01, 2.972183e-01, 4.778973e-01, 8.659211e-01,
1.200000e+00	4.571751e-01, 1.009687e-01, 3.264453e-01, 1.225674e-01, 1.245023e+00, 8.498642e-02, 1.197464e+00, 1.032962e+00, 3.717016e-01, 1.402094e+00, 9.993087e-01, 1.888992e-01, 5.201673e-01, 4.905555e-01, 6.654310e-01, 9.100911e-01, 6.130351e-01, 1.802469e-01, 2.943231e-01, 9.239567e-01,
1.400000e+00	2.993248e-01, 1.427254e-01, 2.582306e-01, 7.749814e-02, 1.302086e+00, 4.641794e-02, 1.252914e+00, 9.949031e-01, 4.789312e-01, 1.227154e+00, 1.086623e+00, 2.372233e-01, 3.752528e-01, 3.219210e-01, 7.811062e-01, 7.840134e-01, 6.281550e-01, 1.028792e-01, 1.932925e-01, 8.005304e-01,
1.600000e+00	1.818511e-01, 1.860843e-01, 2.058706e-01, 4.726711e-02, 1.299590e+00, 2.655253e-02, 9.520632e-01, 1.199699e+00, 4.073879e-01, 1.647301e+00, 1.194864e+00, 2.951345e-01, 2.767623e-01, 2.579404e-01, 5.109930e-01, 9.550912e-01, 8.980491e-01, 6.681532e-02, 1.210265e-01, 8.681051e-01,
1.800000e+00	1.367800e-01, 2.256218e-01, 1.806447e-01, 3.968888e-02, 1.587108e+00, 1.566931e-02, 1.111101e+00, 1.285962e+00, 4.982853e-01, 1.409615e+00, 1.226296e+00, 2.518134e-01, 2.004514e-01, 1.393014e-01, 6.086162e-01, 7.358163e-01, 8.660465e-01, 3.564809e-02, 6.784943e-02, 6.479872e-01,
2.000000e+00	1.124505e-01, 2.555133e-01, 2.206499e-01, 2.676677e-02, 1.658360e+00, 8.682276e-03, 8.993121e-01, 1.473662e+00, 4.467841e-01, 1.374049e+00, 1.179496e+00, 3.637534e-01, 1.332213e-01, 1.028410e-01, 5.497740e-01, 8.731407e-01, 9.979353e-01, 1.889144e-02, 4.671456e-02, 8.048716e-01,
0.000000e+00	1.316513e+00, 2.329387e+00, 8.685836e-01, 1.910296e+00, 2.271576e+00, 2.219101e+00, 2.519381e+00, 1.439699e+00, 5.570832e-02, 5.916480e-01, 2.714112e+00, 5.334228e-01, 2.162181e+00, 1.977572e+00, 2.811319e+00, 4.034443e-01, 1.378998e+00, 2.406055e+00, 1.296541e+00, 1.924684e+00,
2.000000e-01	9.886699e-01, 1.448507e+00, 1.024371e+00, 1.069173e+00, 1.914290e+00, 1.880032e+00, 2.739431e+00, 1.141920e+00, 6.285799e-02, 8.945839e-01, 2.094240e+00, 4.275326e-01, 1.957249e+00, 1.295744e+00, 1.909936e+00, 4.444645e-01, 1.075035e+00, 1.629653e+00, 1.037855e+00, 1.103901e+00,
4.000000e-01	1.123412e+00, 1.130724e+00, 8.505672e-01, 9.135441e-01, 1.195398e+00, 1.190463e+00, 1.847948e+00, 1.112345e+00, 7.662399e-02, 9.651191e-01, 1.833688e+00, 3.487685e-01, 1.251221e+00, 1.422221e+00, 1.551427e+00, 5.377851e-01, 1.275688e+00, 1.878237e+00, 8.332926e-01, 7.929007e-01,
6.000000e-01	1.124122e+00, 6.647388e-01, 9.081910e-01, 7.028250e-01, 9.739151e-01, 8.134217e-01, 1.882116e+00, 9.281720e-01, 9.985605e-02, 1.147279e+00, 1.261141e+00, 3.100762e-01, 9.536193e-01, 1.215427e+00, 1.267895e+00, 7.275817e-01, 1.194845e+00, 9.904729e-01, 1.131914e+00, 6.196399e-01,
8.000000e-01	9.594202e-01, 3.741923e-01, 6.017298e-01, 4.752445e-01, 8.830502e-01, 4.190041e-01, 2.042203e+00, 9.473284e-01, 1.770632e-01, 1.373941e+00, 1.112593e+00, 3.214676e-01, 6.362417e-01, 6.909863e-01, 1.071865e+00, 7.440857e-01, 8.752955e-01, 7.364893e-01, 8.118130e-01, 7.323557e-01,
1.000000e+00	6.468119e-01, 1.979889e-01, 5.441922e-01, 3.150239e-01, 8.496960e-01, 2.353183e-01, 1.700578e+00, 1.208246e+00, 3.021577e-01, 1.169373e+00, 1.318002e+00, 3.225693e-01, 4.775132e-01, 7.156449e-01, 9.571155e-01, 6.612768e-01, 7.308336e-01, 4.100483e-01, 4.955234e-01, 7.650163e-01,
1.200000e+00	4.586995e-01, 1.546542e-01, 4.812558e-01, 1.987221e-01, 9.480855e-01, 1.456453e-01, 1.568658e+00, 1.187956e+00, 3.669878e-01, 1.175923e+00, 1.224937e+00, 2.971737e-01, 4.547505e-01, 4.562449e-01, 1.016175e+00, 8.033369e-01, 6.318904e-01, 2.469967e-01, 3.353138e-01, 7.034227e-01,
1.400000e+00	2.929923e-01, 1.000953e-01, 3.055652e-01, 1.256103e-01, 1.277449e+00, 8.042404e-02, 1.322001e+00, 1.102610e+00, 4.554646e-01, 1.372923e+00, 1.333177e+00, 3.839325e-01, 3.412570e-01, 3.164062e-01, 8.938269e-01, 9.494348e-01, 6.513839e-01, 1.434787e-01, 1.615583e-01, 9.223365e-01,
1.600000e+00	1.618387e-01, 7.489945e-02, 2.973574e-01, 1.036330e-01, 1.143333e+00, 4.558162e-02, 1.462009e+00, 1.514384e+00, 4.718512e-01, 1.377406e+00, 1.123785e+00, 2.913234e-01, 1.890096e-01, 1.869540e-01, 9.342449e-01, 8.079850e-01, 7.353327e-01, 8.233749e-02, 1.167411e-01, 6.479481e-01,
1.800000e+00	9.933900e-02, 6.295582e-02, 2.214948e-01, 5.097036e-02, 1.337608e+00, 1.890079e-02, 1.652281e+00, 1.354220e+00, 5.726259e-01, 1.523739e+00, 1.406343e+00, 3.422182e-01, 1.550241e-01, 1.179390e-01, 6.259253e-01, 7.659589e-01, 6.185620e-01, 5.594803e-02, 6.907078e-02, 7.782019e-01,
2.000000e+00	8.795680e-02, 5.659287e-02, 2.476134e-01, 3.991586e-02, 1.405222e+00, 1.468394e-02, 1.405331e+00, 1.431189e+00, 5.451875e-01, 1.091943e+00, 1.171230e+00, 3.838810e-01, 1.071825e-01, 9.050126e-02, 8.208104e-01, 8.089973e-01, 7.823058e-01, 3.283525e-02, 3.718280e-02, 7.532174e-01,
0.000000e+00	1.075111e+00, 1.120737e+00, 2.198869e+00, 6.979869e-01, 2.060878e+00, 8.099954e-01, 1.317804e-01, 1.876095e+00, 2.025727e-01, 1.443082e+00, 2.238555e+00, 1.785401e+00, 1.441510e+00, 3.175532e+00, 8.959120e-01, 9.356365e-01, 1.828178e+00, 2.459225e-01, 5.212109e-01, 6.810881e-01,
2.000000e-01	8.463368e-01, 7.541681e-01, 1.841383e+00, 6.600405e-01, 2.109902e+00, 7.319855e-01, 2.022909e-01, 1.894379e+00, 2.324688e-01, 1.204592e+00, 1.914494e+00, 9.529194e-01, 1.095788e+00, 2.168029e+00, 4.708438e-01, 9.305529e-01, 1.488190e+00, 2.499337e-01, 3.285423e-01, 6.627772e-01,
4.000000e-01	5.920301e-01, 6.802386e-01, 1.576395e+00, 7.211715e-01, 2.009790e+00, 5.937583e-01, 3.041664e-01, 1.694816e+00, 2.940445e-01, 1.025680e+00, 1.526075e+00, 7.376955e-01, 1.188287e+00, 1.464746e+00, 2.636737e-01, 1.135466e+00, 1.345489e+00, 1.520150e-01, 1.710055e-01, 6.494619e-01,
6.000000e-01	3.769625e-01, 6.605808e-01, 1.487385e+00, 6.242040e-01, 2.265061e+00, 6.185111e-01, 3.734591e-01, 1.510556e+00, 4.092464e-01, 1.121504e+00, 1.086584e+00, 6.543711e-01, 7.980416e-01, 8.947383e-01, 1.576898e-01, 8.117782e-01, 1.177717e+00, 1.196577e-01, 1.186779e-01, 6.725322e-01,
8.000000e-01	3.073259e-01, 7.066074e-01, 1.312228e+00, 6.893773e-01, 2.349786e+00, 5.347238e-01, 5.422199e-01, 1.741800e+00, 4.709869e-01, 1.392331e+00, 1.295576e+00, 6.842884e-01, 7.988852e-01, 7.132603e-01, 8.065556e-02, 9.282581e-01, 1.102846e+00, 8.785371e-02, 7.512748e-02, 6.476936e-01,
1.000000e+00	2.273580e-01, 7.510129e-01, 1.109789e+00, 5.260426e-01, 2.380271e+00, 6.058421e-01, 4.977340e-01, 1.613054e+00, 4.649765e-01, 1.115621e+00, 1.352812e+00, 4.347610e-01, 5.659681e-01, 4.744156e-01, 4.657556e-02, 1.129122e+00, 1.300507e+00, 8.522548e-02, 3.911777e-02, 5.922149e-01,
1.200000e+00	1.602052e-01, 6.958769e-01, 1.001641e+00, 5.705727e-01, 2.091240e+00, 3.942834e-01, 6.516637e-01, 1.638583e+00, 5.619794e-01, 1.277269e+00, 1.474032e+00, 4.826747e-01, 3.902882e-01, 3.122320e-01, 3.846653e-02, 1.063556e+00, 1.141014e+00, 6.530313e-02, 2.675608e-02, 6.290255e-01,
1.400000e+00	1.058162e-01, 6.720169e-01, 1.030471e+00, 4.648783e-01, 2.092551e+00, 2.941526e-01, 6.799176e-01, 1.466638e+00, 6.304589e-01, 1.514780e+00, 1.188043e+00, 4.270024e-01, 3.299861e-01, 1.912448e-01, 4.696543e-02, 9.079398e-01, 1.071095e+00, 4.265643e-02, 1.671382e-02, 5.940258e-01,
1.600000e+00	7.342374e-02, 5.823350e-01, 1.045572e+00, 4.055368e-01, 1.883015e+00, 1.769532e-01, 8.200564e-01, 1.596067e+00, 5.425749e-01, 1.178976e+00, 1.096664e+00, 3.925043e-01, 2.402574e-01, 1.044645e-01, 5.036551e-02, 9.296189e-01, 1.006154e+00, 2.250820e-02, 1.050130e-02, 6.123856e-01,
1.800000e+00	4.621624e-02, 4.990735e-01, 8.544592e-01, 3.678364e-01, 2.100324e+00, 9.121422e-02, 8.951809e-01, 1.558431e+00, 5.104854e-01, 1.452821e+00, 1.089884e+00, 3.749947e-01, 1.434927e-01, 7.361330e-02, 6.926614e-02, 9.632676e-01, 9.956360e-01, 1.594938e-02, 6.284855e-03, 6.758433e-01,
2.000000e+00	3.188994e-02, 4.653402e-01, 7.787449e-01, 2.602346e-01, 2.360607e+00, 5.110032e-02, 7.845197e-01, 1.678655e+00, 5.436379e-01, 1.371837e+00, 1.428042e+00, 3.354934e-01, 1.185449e-01, 6.847072e-02, 1.199954e-01, 8.191425e-01, 1.043085e+00, 1.040629e-02, 4.034531e-03, 6.647619e-01,
0.000000e+00	1.732686e+00, 6.152262e-01, 2.392973e+00, 2.997750e+00, 2.582454e+00, 7.334158e-02, 1.905050e+00, 1.101755e+00, 2.272225e+00, 9.432563e-01, 2.257418e+00, 1.863484e+00, 3.295721e-02, 3.541873e-01, 2.172918e+00, 1.084722e-01, 1.579941e+00, 1.812677e-01, 7.572203e-01, 1.875747e+00,
2.000000e-01	1.374252e+00, 4.440735e-01, 1.862120e+00, 2.141223e+00, 1.753812e+00, 3.238251e-01, 1.861067e+00, 8.931316e-01, 1.796333e+00, 7.504416e-01, 2.378236e+00, 1.296328e+00, 2.165405e-01, 5.089261e-01, 1.535433e+00, 8.889674e-02, 1.699505e+00, 1.128305e-01, 3.342085e-01, 1.522140e+00,
4.000000e-01	1.148195e+00, 2.641237e-01, 1.802444e+00, 1.356987e+00, 1.743382e+00, 2.529428e-01, 1.834858e+00, 6.677605e-01, 1.002574e+00, 9.441981e-01, 1.986768e+00, 5.799389e-01, 3.727823e-01, 6.678294e-01, 1.052404e+00, 2.267422e-01, 1.271569e+00, 5.290480e-02, 2.821647e-01, 1.341510e+00,
6.000000e-01	7.163227e-01, 1.548059e-01, 1.511287e+00, 1.258618e+00, 1.275997e+00, 2.009919e-01, 1.892859e+00, 8.223169e-01, 8.993136e-01, 1.037907e+00, 1.707495e+00, 3.550528e-01, 3.044493e-01, 4.403368e-01, 9.820648e-01, 3.233806e-01, 1.447410e+00, 4.695997e-02, 1.590196e-01, 1.132679e+00,
8.000000e-01	5.391605e-01, 1.222279e-01, 1.500176e+00, 1.007694e+00, 1.276380e+00, 1.119593e-01, 1.269652e+00, 1.149254e+00, 7.532416e-01, 1.271876e+00, 1.546425e+00, 2.686534e-01, 2.903558e-01, 3.438601e-01, 9.279813e-01, 4.901645e-01, 1.192561e+00, 2.641745e-02, 7.787737e-02, 1.014548e+00,
1.000000e+00	3.483783e-01, 7.382290e-02, 1.054231e+00, 7.353680e-01, 1.266784e+00, 9.036943e-02, 1.365756e+00, 1.031600e+00, 5.461207e-01, 1.266580e+00, 1.457785e+00, 2.709425e-01, 1.691070e-01, 2.154944e-01, 8.803214e-01, 5.864759e-01, 9.423049e-01, 1.360090e-02, 6.633644e-02, 9.247712e-01,
1.200000e+00	2.947977e-01, 5.785764e-02, 9.332086e-01, 6.303822e-01, 1.281284e+00, 3.614702e-02, 1.335554e+00, 1.389898e+00, 6.843310e-01, 1.296756e+00, 1.555030e+00, 2.748829e-01, 1.390403e-01, 1.783750e-01, 9.358368e-01, 5.591654e-01, 1.109916e+00, 1.060352e-02, 3.118178e-02, 8.280317e-01,
1.400000e+00	1.431520e-01, 4.402468e-02, 1.038422e+00, 6.055121e-01, 1.212546e+00, 2.442251e-02, 1.314094e+00, 1.412979e+00, 6.952830e-01, 1.496018e+00, 1.396801e+00, 2.485650e-01, 1.041788e-01, 9.514667e-02, 7.822187e-01, 7.502711e-01, 1.270795e+00, 5.905837e-03, 2.015643e-02, 9.625378e-01,
1.600000e+00	1.327321e-01, 3.878685e-02, 7.176939e-01, 3.863228e-01, 1.386138e+00, 1.247592e-02, 1.012860e+00, 1.477311e+00, 5.303372e-01, 1.368218e+00, 1.488748e+00, 2.898760e-01, 8.623005e-02, 6.973563e-02, 7.716481e-01, 5.794782e-01, 8.757373e-01, 4.067853e-03, 1.582289e-02, 9.223984e-01,
1.800000e+00	7.923538e-02, 4.713879e-02, 6.348208e-01, 2.945588e-01, 1.669837e+00, 8.326310e-03, 1.190564e+00, 1.377345e+00, 6.378905e-01, 1.444672e+00, 1.624479e+00, 3.451564e-01, 6.161216e-02, 4.517224e-02, 6.802218e-01, 6.882562e-01, 1.032262e+00, 2.665784e-03, 6.951447e-03, 7.039003e-01,
2.000000e+00	5.966469e-02, 5.079185e-02, 7.491674e-01, 2.490114e-01, 1.230755e+00, 4.716999e-03, 1.391681e+00, 1.569218e+00, 5.261029e-01, 1.526088e+00, 1.478459e+00, 3.225800e-01, 4.019186e-02, 3.065296e-02, 8.072251e-01, 8.028285e-01, 1.114392e+00, 2.053278e-03, 4.685761e-03, 8.109599e-01,
0.000000e+00	1.873631e+00, 9.887765e-01, 1.638630e+00, 2.157206e+00, 2.410266e+00, 4.823478e-01, 1.747743e+00, 2.561002e+00, 2.375199e+00, 2.344636e+00, 3.174318e+00, 9.738708e-01, 9.102065e-01, 8.770565e-01, 1.822571e+00, 2.191001e+00, 1.936061e-01, 2.647631e+00, 1.704236e+00, 1.282000e-01,
2.000000e-01	1.315183e+00, 5.850617e-01, 1.225415e+00, 1.683098e+00, 1.876764e+00, 5.186698e-01, 1.205409e+00, 1.677882e+00, 1.644547e+00, 1.978836e+00, 2.381660e+00, 8.533404e-01, 8.064407e-01, 9.740495e-01, 1.279160e+00, 2.062404e+00, 4.898280e-01, 1.946806e+00, 1.510646e+00, 3.470311e-01,
4.000000e-01	1.615253e+00, 3.693078e-01, 8.368026e-01, 1.131434e+00, 1.629487e+00, 4.193961e-01, 1.022033e+00, 1.270512e+00, 1.162244e+00, 1.768047e+00, 2.239533e+00, 5.496938e-01, 7.587292e-01, 1.109005e+00, 9.648970e-01, 1.529914e+00, 6.038664e-01, 9.258124e-01, 1.140038e+00, 3.916071e-01,
6.000000e-01	1.010328e+00, 4.010163e-01, 6.723612e-01, 7.039596e-01, 1.758168e+00, 2.390450e-01, 8.650958e-01, 1.102732e+00, 7.427745e-01, 1.400267e+00, 1.910089e+00, 5.890732e-01, 5.356123e-01, 8.773340e-01, 7.619664e-01, 1.638173e+00, 6.616339e-01, 5.763283e-01, 7.313341e-01, 5.141369e-01,
8.000000e-01	5.203284e-01, 5.624117e-01, 5.736526e-01, 4.911812e-01, 1.902142e+00, 1.340225e-01, 5.948902e-01, 9.628874e-01, 5.645783e-01, 1.447376e+00, 1.696197e+00, 5.629638e-01, 3.639926e-01, 5.841496e-01, 4.379881e-01, 1.235299e+00, 9.279567e-01, 3.912949e-01, 5.590607e-01, 5.266581e-01,
1.000000e+00	4.196831e-01, 5.209775e-01, 4.979637e-01, 3.194135e-01, 1.646997e+00, 7.138921e-02, 4.559558e-01, 1.099496e+00, 6.883322e-01, 1.530096e+00, 1.362694e+00, 4.003554e-01, 2.931737e-01, 3.746112e-01, 2.832945e-01, 1.351885e+00, 8.318640e-01, 2.405510e-01, 3.107742e-01, 6.376745e-01,
1.200000e+00	3.300860e-01, 5.585990e-01, 4.609534e-01, 1.944418e-01, 2.180984e+00, 4.202458e-02, 4.973954e-01, 1.388162e+00, 5.862404e-01, 1.447187e+00, 1.382268e+00, 4.333867e-01, 2.183443e-01, 3.341646e-01, 1.861871e-01, 1.199523e+00, 8.495800e-01, 1.239229e-01, 2.085459e-01, 5.490058e-01,
1.400000e+00	2.266594e-01, 7.266976e-01, 5.163225e-01, 1.568197e-01, 1.935564e+00, 2.484343e-02, 5.123795e-01, 1.387858e+00, 6.423411e-01, 1.472484e+00, 1.488526e+00, 4.220423e-01, 1.712508e-01, 2.053431e-01, 8.011035e-02, 1.020997e+00, 8.052447e-01, 8.175288e-02, 1.244176e-01, 6.162533e-01,
1.600000e+00	1.371378e-01, 5.893707e-01, 5.070354e-01, 1.023291e-01, 1.974225e+00, 1.169114e-02, 4.926530e-01, 1.519880e+00, 5.612684e-01, 1.540102e+00, 1.425474e+00, 3.255391e-01, 1.345810e-01, 1.398196e-01, 5.062571e-02, 9.895424e-01, 1.212039e+00, 5.327796e-02, 7.315128e-02, 6.677675e-01,
1.800000e+00	1.090613e-01, 7.627976e-01, 4.820941e-01, 8.819058e-02, 1.966171e+00, 7.266146e-03, 6.275948e-01, 1.717733e+00, 6.163183e-01, 1.196962e+00, 1.585965e+00, 4.202521e-01, 8.607566e-02, 9.163911e-02, 3.261180e-02, 1.040076e+00, 1.039979e+00, 2.401761e-02, 3.945605e-02, 6.514688e-01,
2.000000e+00	8.164626e-02, 6.443210e-01, 5.050226e-01, 7.734994e-02, 1.893002e+00, 4.386037e-03, 6.276685e-01, 1.770018e+00, 5.769251e-01, 1.267609e+00, 1.410541e+00, 4.071633e-01, 7.025404e-02, 6.334886e-02, 2.795292e-02, 1.001602e+00, 1.037740e+00, 1.776620e-02, 2.285036e-02, 6.019190e-01,
0.000000e+00	2.998086e-01, 2.676285e+00, 1.478491e+00, 3.308769e+00, 4.518721e-01, 1.917830e+00, 2.752144e+00, 1.843064e+00, 1.794089e+00, 2.966624e+00, 2.185654e+00, 1.265471e+00, 3.005269e+00, 2.191459e+00, 2.635320e+00, 1.334629e+00, 2.669486e-01, 1.502849e+00, 1.110170e+00, 3.087971e+00,
2.000000e-01	5.130069e-01, 1.616113e+00, 1.008326e+00, 1.899018e+00, 3.301931e-01, 1.313060e+00, 1.838597e+00, 1.585899e+00, 1.220404e+00, 2.090549e+00, 1.684022e+00, 6.778607e-01, 2.048580e+00, 1.801519e+00, 1.675407e+00, 1.280884e+00, 1.726009e-01, 1.451392e+00, 1.312414e+00, 1.576724e+00,
4.000000e-01	6.574926e-01, 1.009573e+00, 8.785552e-01, 1.166228e+00, 2.520115e-01, 9.332541e-01, 1.778576e+00, 1.541920e+00, 1.038782e+00, 1.791156e+00, 1.396448e+00, 4.369128e-01, 1.386257e+00, 9.137006e-01, 1.596719e+00, 1.061133e+00, 1.042841e-01, 1.176996e+00, 8.617984e-01, 1.161847e+00,
6.000000e-01	4.940063e-01, 6.575159e-01, 5.677445e-01, 8.133075e-01, 2.679563e-01, 6.877228e-01, 1.312049e+00, 1.742617e+00, 8.861036e-01, 1.656467e+00, 1.430427e+00, 2.952714e-01, 1.316544e+00, 6.759092e-01, 1.088277e+00, 7.710883e-01, 8.922197e-02, 8.835788e-01, 7.811210e-01, 8.862676e-01,
8.000000e-01	4.353831e-01, 4.857380e-01, 4.255721e-01, 4.499429e-01, 4.082920e-01, 6.832399e-01, 1.242333e+00, 1.746275e+00, 6.804593e-01, 1.599700e+00, 1.516606e+00, 2.619752e-01, 1.231915e+00, 3.718262e-01, 1.025946e+00, 9.985772e-01, 5.063357e-02, 5.452869e-01, 5.622844e-01, 7.828799e-01,
1.000000e+00	3.207630e-01, 3.415851e-01, 3.537000e-01, 3.367081e-01, 5.585200e-01, 3.377728e-01, 1.310660e+00, 1.712844e+00, 7.303997e-01, 1.455413e+00, 1.431821e+00, 2.573547e-01, 7.136959e-01, 3.356588e-01, 1.098187e+00, 9.730136e-01, 4.335431e-02, 2.876087e-01, 3.571026e-01, 1.078400e+00,
1.200000e+00	2.168079e-01, 2.677927e-01, 2.668253e-01, 2.034408e-01, 8.352043e-01, 1.685241e-01, 1.142165e+00, 1.883669e+00, 7.401121e-01, 1.550959e+00, 1.239971e+00, 3.152849e-01, 4.664088e-01, 1.695693e-01, 6.907996e-01, 1.000849e+00, 6.371320e-02, 1.726230e-01, 2.223498e-01, 8.540548e-01,
1.400000e+00	1.420576e-01, 2.145759e-01, 1.848560e-01, 1.364924e-01, 9.678020e-01, 9.966546e-02, 1.217046e+00, 1.350781e+00, 5.120263e-01, 1.242590e+00, 1.272842e+00, 3.164636e-01, 4.317992e-01, 1.135476e-01, 8.039407e-01, 8.244037e-01, 1.688047e-01, 1.233144e-01, 1.403229e-01, 8.351929e-01,
1.600000e+00	1.020045e-01, 2.072754e-01, 1.420635e-01, 9.181381e-02, 1.171842e+00, 6.474139e-02, 9.145060e-01, 1.618416e+00, 6.312074e-01, 1.620721e+00, 9.837498e-01, 3.275830e-01, 3.199429e-01, 9.355442e-02, 6.669520e-01, 8.790446e-01, 3.849123e-01, 6.580185e-02, 7.182232e-02, 6.818466e-01,
1.800000e+00	6.535729e-02, 2.209944e-01, 1.247160e-01, 5.922193e-02, 1.259268e+00, 2.989987e-02, 1.005853e+00, 1.689853e+00, 5.927188e-01, 1.452347e+00, 1.270210e+00, 3.475978e-01, 2.261587e-01, 5.287206e-02, 8.025401e-01, 8.077133e-01, 6.267456e-01, 4.123866e-02, 4.689541e-02, 8.202805e-01,
2.000000e+00	5.137685e-02, 2.570767e-01, 9.167288e-02, 3.468768e-02, 1.455445e+00, 1.580247e-02, 1.118214e+00, 1.772032e+00, 5.474381e-01, 1.470463e+00, 1.314271e+00, 3.178170e-01, 1.590279e-01, 3.415945e-02, 5.555653e-01, 9.227743e-01, 7.987028e-01, 2.932769e-02, 2.641331e-02, 8.866102e-01,
0.000000e+00	5.950038e-01, 1.572631e+00, 3.418288e-01, 9.049891e-01, 1.924292e+00, 2.711583e+00, 3.121703e+00, 1.089907e+00, 1.446055e+00, 6.270552e-01, 1.804041e+00, 2.079119e-01, 3.920051e-01, 1.631894e+00, 2.420427e+00, 2.413958e+00, 2.276160e+00, 7.031912e-01, 2.157220e+00, 3.414480e-03,
2.000000e-01	4.751800e-01, 7.119452e-01, 3.830750e-01, 6.274230e-01, 1.161580e+00, 1.437949e+00, 2.304116e+00, 1.226903e+00, 9.297286e-01, 8.583417e-01, 1.427794e+00, 2.834804e-01, 3.195532e-01, 9.579732e-01, 1.568491e+00, 2.471183e+00, 1.654485e+00, 8.023922e-01, 1.809621e+00, 7.207454e-02,
4.000000e-01	3.594450e-01, 6.638442e-01, 5.818036e-01, 4.379137e-01, 1.001405e+00, 7.723508e-01, 1.588888e+00, 1.175786e+00, 7.857717e-01, 1.134224e+00, 1.524748e+00, 2.938400e-01, 2.319853e-01, 6.899385e-01, 1.235854e+00, 1.992422e+00, 1.483893e+00, 9.222525e-01, 1.261949e+00, 2.698205e-01,
6.000000e-01	2.849114e-01, 3.360743e-01, 5.907958e-01, 2.402407e-01, 9.528029e-01, 4.883416e-01, 1.425625e+00, 1.592906e+00, 8.156718e-01, 1.279008e+00, 1.053819e+00, 3.459951e-01, 1.529890e-01, 5.140821e-01, 1.260238e+00, 1.426662e+00, 1.220590e+00, 5.786501e-01, 7.505824e-01, 3.856598e-01,
8.000000e-01	2.002854e-01, 3.199736e-01, 6.624172e-01, 1.895752e-01, 9.263160e-01, 2.785637e-01, 9.998810e-01, 1.261611e+00, 7.465067e-01, 1.350936e+00, 1.458990e+00, 2.957798e-01, 1.078363e-01, 3.482142e-01, 9.382357e-01, 1.601384e+00, 8.899219e-01, 2.223793e-01, 4.279993e-01, 5.810490e-01,
1.000000e+00	1.234497e-01, 3.247563e-01, 5.561850e-01, 1.437462e-01, 1.174712e+00, 1.400660e-01, 8.450526e-01, 1.592468e+00, 5.806017e-01, 1.122041e+00, 1.404858e+00, 4.379748e-01, 9.258601e-02, 2.087580e-01, 8.145148e-01, 1.449195e+00, 7.071615e-01, 1.855605e-01, 2.396015e-01, 5.635715e-01,
1.200000e+00	1.043919e-01, 3.686190e-01, 3.328969e-01, 1.147553e-01, 1.136993e+00, 6.642082e-02, 6.622779e-01, 1.631599e+00, 6.928932e-01, 1.356426e+00, 1.314313e+00, 3.790903e-01, 6.789346e-02, 1.436340e-01, 4.650086e-01, 1.289850e+00, 7.453374e-01, 1.132717e-01, 1.207416e-01, 6.739997e-01,
1.400000e+00	6.831401e-02, 4.784246e-01, 3.294048e-01, 8.065662e-02, 1.478930e+00, 4.441583e-02, 5.437245e-01, 1.590102e+00, 5.593289e-01, 1.444423e+00, 1.165987e+00, 4.192066e-01, 5.066611e-02, 9.918119e-02, 2.625772e-01, 1.065753e+00, 7.325544e-01, 7.148402e-02, 8.273814e-02, 6.393501e-01,
1.600000e+00	5.159177e-02, 5.527249e-01, 4.039221e-01, 5.794592e-02, 1.516088e+00, 2.295767e-02, 5.991079e-01, 1.537767e+00, 5.688446e-01, 1.305993e+00, 1.372584e+00, 3.553071e-01, 3.578537e-02, 6.293921e-02, 1.618435e-01, 1.088673e+00, 1.003663e+00, 3.844414e-02, 6.911468e-02, 6.262637e-01,
1.800000e+00	2.928699e-02, 6.894272e-01, 3.884531e-01, 3.876323e-02, 2.012469e+00, 1.355106e-02, 5.067327e-01, 1.844411e+00, 5.181093e-01, 1.497863e+00, 1.413185e+00, 4.218934e-01, 2.415354e-02, 4.128322e-02, 9.452227e-02, 8.694654e-01, 8.955488e-01, 2.474246e-02, 3.433610e-02, 7.459207e-01,
2.000000e+00	2.455049e-02, 6.085956e-01, 3.975199e-01, 3.532078e-02, 1.912515e+00, 8.029364e-03, 5.807798e-01, 1.498702e+00, 6.041391e-01, 1.339825e+00, 1.266220e+00, 3.709421e-01, 2.074637e-02, 2.610590e-02, 5.834138e-02, 1.061068e+00, 1.002680e+00, 1.403950e-02, 2.148372e-02, 7.704110e-01,
0.000000e+00	1.208690e+00, 4.030294e-02, 9.123900e-01, 1.877452e-01, 2.035303e+00, 2.387932e+00, 2.006181e+00, 2.894553e+00, 3.321017e-01, 1.588922e+00, 6.912777e-01, 1.250040e+00, 2.173930e+00, 1.806262e+00, 8.836762e-01, 2.568300e+00, 1.639159e+00, 1.345226e+00, 2.456672e+00, 2.380325e-02,
2.000000e-01	1.213984e+00, 2.789800e-02, 8.505327e-01, 2.018221e-01, 2.222244e+00, 1.609378e+00, 1.840724e+00, 2.108326e+00, 2.509640e-01, 1.270290e+00, 5.365719e-01, 1.034258e+00, 1.412968e+00, 1.350446e+00, 8.475210e-01, 1.935191e+00, 1.305705e+00, 1.476309e+00, 2.147274e+00, 2.394176e-01,
4.000000e-01	1.026506e+00, 2.784394e-02, 1.042308e+00, 2.245613e-01, 2.037605e+00, 1.290127e+00, 1.299463e+00, 1.471403e+00, 1.596241e-01, 1.326273e+00, 4.826443e-01, 7.541139e-01, 1.190751e+00, 1.157803e+00, 7.313944e-01, 1.811646e+00, 1.339425e+00, 1.128979e+00, 1.738551e+00, 4.128510e-01,
6.000000e-01	8.014791e-01, 8.845763e-02, 6.272842e-01, 2.476586e-01, 1.978327e+00, 8.486995e-01, 1.031576e+00, 1.481496e+00, 2.223376e-01, 1.167160e+00, 4.930126e-01, 7.253088e-01, 1.007529e+00, 1.051150e+00, 8.083765e-01, 1.497719e+00, 1.110975e+00, 9.500641e-01, 1.186770e+00, 5.023614e-01,
8.000000e-01	6.049198e-01, 2.378413e-01, 8.202922e-01, 2.445082e-01, 1.953008e+00, 4.758378e-01, 6.997834e-01, 1.296536e+00, 2.918556e-01, 1.161586e+00, 6.641770e-01, 4.773509e-01, 5.250403e-01, 8.588044e-01, 5.655883e-01, 1.363166e+00, 1.211348e+00, 5.619063e-01, 7.213598e-01, 6.114035e-01,
1.000000e+00	5.021478e-01, 4.110213e-01, 7.405627e-01, 2.308654e-01, 1.936135e+00, 3.161628e-01, 6.350682e-01, 1.442537e+00, 3.466757e-01, 1.317769e+00, 6.975025e-01, 4.441391e-01, 4.782364e-01, 4.999290e-01, 2.913689e-01, 1.509865e+00, 1.053343e+00, 3.576881e-01, 4.941620e-01, 6.997319e-01,
1.200000e+00	3.642670e-01, 4.894629e-01, 8.138396e-01, 2.525095e-01, 1.931643e+00, 1.512202e-01, 4.922949e-01, 1.384058e+00, 4.523066e-01, 1.438489e+00, 8.412274e-01, 4.236230e-01, 4.503254e-01, 3.408692e-01, 1.638679e-01, 1.182570e+00, 9.198830e-01, 2.367135e-01, 2.443986e-01, 5.449828e-01,
1.400000e+00	2.240797e-01, 5.223036e-01, 8.794807e-01, 1.927873e-01, 2.050457e+00, 1.053515e-01, 5.135177e-01, 1.251371e+00, 4.422866e-01, 1.405909e+00, 8.309916e-01, 4.179216e-01, 2.700612e-01, 1.584166e-01, 1.160990e-01, 9.609257e-01, 1.177202e+00, 1.276469e-01, 1.644299e-01, 6.116122e-01,
1.600000e+00	1.731081e-01, 5.906411e-01, 6.954841e-01, 1.929080e-01, 1.920206e+00, 6.114124e-02, 3.641448e-01, 1.860224e+00, 5.168444e-01, 1.399384e+00, 1.073986e+00, 3.547419e-01, 1.891362e-01, 1.522696e-01, 5.536089e-02, 1.115067e+00, 1.203181e+00, 7.937135e-02, 8.620472e-02, 6.071082e-01,
1.800000e+00	9.507874e-02, 7.247938e-01, 7.458480e-01, 1.647109e-01, 1.900062e+00, 3.325954e-02, 4.327297e-01, 1.490185e+00, 4.941122e-01, 1.523855e+00, 1.175254e+00, 3.623751e-01, 1.329153e-01, 8.028282e-02, 3.006229e-02, 1.079767e+00, 1.150563e+00, 4.656233e-02, 6.692580e-02, 6.607098e-01,
2.000000e+00	8.440664e-02, 5.361293e-01, 6.769612e-01, 1.265528e-01, 2.044705e+00, 1.810982e-02, 4.704701e-01, 1.717836e+00, 5.011248e-01, 1.292918e+00, 1.108719e+00, 3.437156e-01, 1.322140e-01, 7.314222e-02, 2.131688e-02, 9.679000e-01, 8.148493e-01, 2.858777e-02, 3.254914e-02, 5.953333e-01,
0.000000e+00	2.546468e+00, 1.300184e+00, 2.128364e+00, 5.596956e-01, 2.443120e-01, 4.352810e-01, 1.203760e+00, 2.035488e+00, 3.399729e-01, 4.118914e-01, 2.128750e+00, 8.644638e-01, 1.533593e-01, 1.072077e+00, 1.808752e-01, 1.248388e+00, 1.755768e+00, 2.557356e+00, 2.310125e+00, 1.534815e+00,
2.000000e-01	1.932935e+00, 8.234944e-01, 1.598160e+00, 7.341047e-01, 6.887193e-01, 4.399077e-01, 1.045838e+00, 1.905632e+00, 2.021807e-01, 8.205495e-01, 1.637868e+00, 5.255264e-01, 3.654176e-01, 1.209996e+00, 3.616136e-01, 1.217034e+00, 1.276455e+00, 1.846594e+00, 1.838378e+00, 1.028305e+00,
4.000000e-01	1.672376e+00, 6.904334e-01, 1.368386e+00, 6.985247e-01, 9.770464e-01, 4.567508e-01, 7.840406e-01, 1.101203e+00, 1.274820e-01, 9.367316e-01, 1.347969e+00, 3.889211e-01, 3.247976e-01, 1.133259e+00, 3.172804e-01, 1.073260e+00, 7.890171e-01, 8.561311e-01, 1.693101e+00, 6.928844e-01,
6.000000e-01	1.102303e+00, 7.564730e-01, 1.211285e+00, 4.785325e-01, 1.082558e+00, 3.044843e-01, 7.326480e-01, 8.930206e-01, 1.048385e-01, 1.281910e+00, 1.254385e+00, 4.996914e-01, 2.389150e-01, 1.130636e+00, 2.799446e-01, 1.132439e+00, 8.732508e-01, 5.228365e-01, 1.047004e+00, 9.136430e-01,
8.000000e-01	9.156598e-01, 6.371807e-01, 7.935287e-01, 5.422680e-01, 1.484144e+00, 1.544601e-01, 6.838019e-01, 9.586412e-01, 1.373272e-01, 1.185923e+00, 1.014044e+00, 3.895907e-01, 1.625006e-01, 8.944037e-01, 1.628025e-01, 1.012276e+00, 7.917298e-01, 3.783178e-01, 6.469422e-01, 6.970354e-01,
1.000000e+00	5.685333e-01, 6.303144e-01, 8.342262e-01, 3.746702e-01, 1.653850e+00, 7.088055e-02, 5.871933e-01, 8.252499e-01, 2.640683e-01, 1.420056e+00, 1.258451e+00, 3.659502e-01, 1.176197e-01, 6.518519e-01, 1.361460e-01, 9.353065e-01, 9.624298e-01, 2.334973e-01, 3.603344e-01, 7.229685e-01,
1.200000e+00	4.430291e-01, 5.959100e-01, 6.983974e-01, 3.117537e-01, 2.039866e+00, 4.097587e-02, 6.510729e-01, 1.182401e+00, 2.888237e-01, 1.084129e+00, 1.246426e+00, 3.574030e-01, 8.948538e-02, 3.801987e-01, 8.807322e-02, 9.593689e-01, 1.093492e+00, 1.193421e-01, 2.755842e-01, 6.816701e-01,
1.400000e+00	3.614927e-01, 5.719951e-01, 7.267207e-01, 2.002278e-01, 2.139774e+00, 2.630938e-02, 7.106868e-01, 1.252818e+00, 4.397148e-01, 1.226006e+00, 1.147896e+00, 3.468267e-01, 6.580481e-02, 3.173206e-01, 9.060917e-02, 9.609783e-01, 1.150094e+00, 9.456341e-02, 1.514941e-01, 7.902376e-01,
1.600000e+00	2.104180e-01, 7.156077e-01, 7.608915e-01, 1.687115e-01, 1.854863e+00, 1.432219e-02, 8.288552e-01, 1.314255e+00, 4.460741e-01, 1.349677e+00, 1.112726e+00, 3.691152e-01, 5.365692e-02, 1.713941e-01, 8.142211e-02, 7.627330e-01, 1.100574e+00, 4.395264e-02, 8.782437e-02, 6.749491e-01,
1.800000e+00	1.359912e-01, 6.496656e-01, 6.897481e-01, 1.348296e-01, 2.393509e+00, 8.679151e-03, 8.588409e-01, 1.358024e+00, 5.285446e-01, 1.296857e+00, 1.385559e+00, 3.853379e-01, 4.223058e-02, 1.300566e-01, 7.790838e-02, 1.014059e+00, 1.062068e+00, 2.578308e-02, 6.174833e-02, 7.865243e-01,
2.000000e+00	1.025477e-01, 6.474129e-01, 6.156029e-01, 1.188977e-01, 2.260568e+00, 3.180571e-03, 8.432547e-01, 1.439438e+00, 4.388583e-01, 1.479947e+00, 1.207125e+00, 3.956204e-01, 3.140269e-02, 9.621672e-02, 1.031935e-01, 8.185184e-01, 9.984376e-01, 1.999590e-02, 2.689391e-02, 7.080903e-01,
0.000000e+00	1.409463e+00, 3.615152e-01, 1.910064e+00, 1.054773e+00, 8.284342e-01, 6.977407e-01, 1.591265e+00, 1.476924e+00, 4.046098e-02, 1.308468e+00, 2.933448e+00, 4.406262e-01, 5.639130e-01, 3.999260e-01, 5.036404e-01, 5.608829e-01, 3.212514e+00, 2.287284e+00, 2.121511e+00, 1.742099e-01,
2.000000e-01	1.484159e+00, 3.042262e-01, 1.627295e+00, 9.727120e-01, 1.180860e+00, 7.785724e-01, 1.611025e+00, 7.928337e-01, 3.719779e-02, 1.288207e+00, 2.378301e+00, 4.567671e-01, 4.007856e-01, 4.811989e-01, 5.561527e-01, 7.694517e-01, 2.020738e+00, 1.391690e+00, 1.220395e+00, 3.069913e-01,
4.000000e-01	1.004084e+00, 2.018510e-01, 1.499093e+00, 9.277895e-01, 1.227483e+00, 5.411281e-01, 9.936010e-01, 8.226153e-01, 5.451756e-02, 1.363225e+00, 2.481664e+00, 4.570337e-01, 4.200644e-01, 6.956378e-01, 5.872910e-01, 7.426524e-01, 1.496199e+00, 9.120315e-01, 1.297259e+00, 4.612075e-01,
6.000000e-01	9.414493e-01, 1.378387e-01, 1.447090e+00, 8.513583e-01, 1.621720e+00, 2.889512e-01, 1.423174e+00, 8.986464e-01, 1.427275e-01, 1.499569e+00, 1.901667e+00, 4.320576e-01, 3.171895e-01, 6.387650e-01, 7.200206e-01, 7.168577e-01, 1.399338e+00, 5.930776e-01, 7.615592e-01, 6.422174e-01,
8.000000e-01	6.318819e-01, 1.123260e-01, 1.328550e+00, 5.443544e-01, 1.441136e+00, 1.702101e-01, 1.243981e+00, 1.155831e+00, 2.824737e-01, 1.379712e+00, 1.898784e+00, 3.954834e-01, 2.393331e-01, 4.304396e-01, 9.315431e-01, 8.875480e-01, 1.283073e+00, 3.620284e-01, 4.507780e-01, 5.610663e-01,
1.000000e+00	3.998291e-01, 8.347845e-02, 1.065542e+00, 6.455378e-01, 1.657079e+00, 1.278206e-01, 1.140328e+00, 1.164517e+00, 4.144638e-01, 1.222553e+00, 1.745604e+00, 4.174389e-01, 1.641127e-01, 2.714938e-01, 7.557087e-01, 6.960735e-01, 1.288433e+00, 2.512250e-01, 3.288194e-01, 7.407698e-01,
1.200000e+00	2.740368e-01, 8.967388e-02, 1.018699e+00, 6.407210e-01, 1.783873e+00, 4.911191e-02, 1.122831e+00, 1.338023e+00, 4.896331e-01, 1.198272e+00, 1.671325e+00, 3.824750e-01, 1.319864e-01, 1.978979e-01, 8.259968e-01, 9.126784e-01, 1.318895e+00, 1.319681e-01, 1.834098e-01, 6.356936e-01,
1.400000e+00	1.995741e-01, 8.078377e-02, 9.505422e-01, 5.668932e-01, 1.496254e+00, 3.438635e-02, 1.139291e+00, 1.516801e+00, 4.801777e-01, 1.386655e+00, 1.572335e+00, 3.481808e-01, 1.087046e-01, 1.469123e-01, 6.940567e-01, 7.059869e-01, 1.074456e+00, 7.792991e-02, 1.069267e-01, 6.736138e-01,
1.600000e+00	1.482511e-01, 9.357563e-02, 8.522930e-01, 4.294855e-01, 1.628151e+00, 2.086725e-02, 1.284257e+00, 1.421136e+00, 5.315140e-01, 1.115278e+00, 1.537050e+00, 3.899132e-01, 7.437671e-02, 9.144426e-02, 7.835983e-01, 8.494529e-01, 1.118169e+00, 4.963597e-02, 7.701516e-02, 6.748051e-01,
1.800000e+00	9.743711e-02, 1.025561e-01, 7.560397e-01, 3.922697e-01, 1.954299e+00, 1.058682e-02, 1.020257e+00, 1.315977e+00, 4.841256e-01, 1.434105e+00, 1.601631e+00, 3.700410e-01, 5.598236e-02, 5.888859e-02, 6.691316e-01, 8.071613e-01, 1.066982e+00, 3.359422e-02, 4.578068e-02, 6.598689e-01,
2.000000e+00	7.549924e-02, 1.313278e-01, 8.230371e-01, 3.039511e-01, 1.594954e+00, 6.387764e-03, 1.138260e+00, 1.603451e+00, 5.922646e-01, 1.453504e+00, 1.395646e+00, 3.308776e-01, 3.992536e-02, 4.303296e-02, 7.775967e-01, 8.390733e-01, 1.069923e+00, 1.339778e-02, 2.595649e-02, 7.580674e-01,
0.000000e+00	3.908559e-01, 9.698192e-02, 3.618337e+00, 1.302601e+00, 3.079382e+00, 1.346808e+00, 1.559565e+00, 3.885807e-01, 8.743312e-01, 9.569268e-01, 1.101796e+00, 2.198428e+00, 2.862793e+00, 3.009358e+00, 2.104965e+00, 2.631007e+00, 8.230889e-01, 2.332827e+00, 6.553209e-01, 7.096777e-01,
2.000000e-01	5.786097e-01, 5.696622e-02, 2.487754e+00, 1.261529e+00, 2.382803e+00, 9.317752e-01, 1.270467e+00, 7.202269e-01, 8.256765e-01, 6.354040e-01, 8.780721e-01, 1.216442e+00, 2.253179e+00, 2.125905e+00, 1.465629e+00, 2.292759e+00, 9.448245e-01, 1.819760e+00, 7.574124e-01, 8.537487e-01,
4.000000e-01	6.827592e-01, 1.039517e-01, 1.795322e+00, 1.089783e+00, 1.614898e+00, 8.818567e-01, 9.779749e-01, 8.807160e-01, 5.415820e-01, 6.786106e-01, 7.928950e-01, 9.646604e-01, 1.956478e+00, 1.273189e+00, 1.182001e+00, 1.994814e+00, 9.627866e-01, 1.226941e+00, 7.763511e-01, 7.448567e-01,
6.000000e-01	6.352783e-01, 2.261235e-01, 1.532003e+00, 9.759117e-01, 1.575069e+00, 6.902827e-01, 8.881353e-01, 1.262110e+00, 6.050343e-01, 8.413439e-01, 7.342321e-01, 6.365633e-01, 1.877188e+00, 1.021175e+00, 8.435966e-01, 1.520881e+00, 9.811913e-01, 6.919014e-01, 6.799638e-01, 7.920164e-01,
8.000000e-01	3.466327e-01, 4.497694e-01, 1.093652e+00, 7.385617e-01, 1.382100e+00, 6.324129e-01, 6.914925e-01, 1.108697e+00, 5.100948e-01, 8.940831e-01, 8.051345e-01, 5.726945e-01, 1.198956e+00, 5.687368e-01, 3.858730e-01, 1.570448e+00, 1.126181e+00, 5.268521e-01, 4.589442e-01, 7.182813e-01,
1.000000e+00	3.191281e-01, 4.642657e-01, 1.078880e+00, 6.876474e-01, 2.029653e+00, 6.857402e-01, 4.843588e-01, 1.415193e+00, 5.832343e-01, 1.044919e+00, 8.663212e-01, 4.657059e-01, 9.785276e-01, 3.768309e-01, 2.511426e-01, 1.403282e+00, 1.087405e+00, 3.434768e-01, 2.256190e-01, 7.352442e-01,
1.200000e+00	1.984538e-01, 5.532306e-01, 9.652224e-01, 5.292065e-01, 1.802941e+00, 4.940452e-01, 4.024504e-01, 1.321874e+00, 4.456872e-01, 1.234685e+00, 9.072334e-01, 4.028543e-01, 7.500653e-01, 2.746517e-01, 1.438852e-01, 1.251001e+00, 1.141523e+00, 2.094940e-01, 1.253640e-01, 6.657184e-01,
1.400000e+00	1.613689e-01, 5.400941e-01, 9.281397e-01, 4.741575e-01, 1.906609e+00, 3.587121e-01, 3.320482e-01, 1.494777e+00, 5.643350e-01, 1.300625e+00, 1.159694e+00, 4.462591e-01, 5.292140e-01, 1.639129e-01, 6.734203e-02, 1.341908e+00, 1.027814e+00, 1.250916e-01, 1.020081e-01, 6.498305e-01,
1.600000e+00	1.094498e-01, 6.619862e-01, 8.961808e-01, 3.574729e-01, 1.845650e+00, 2.038792e-01, 3.452824e-01, 1.702778e+00, 5.489346e-01, 1.484442e+00, 1.264058e+00, 4.396382e-01, 4.411352e-01, 1.287298e-01, 3.764102e-02, 1.051440e+00, 9.263974e-01, 8.396193e-02, 5.506626e-02, 5.273652e-01,
1.800000e+00	7.255110e-02, 6.335569e-01, 6.280881e-01, 2.623242e-01, 1.983353e+00, 1.005794e-01, 3.563551e-01, 1.763939e+00, 5.053821e-01, 1.260848e+00, 1.158118e+00, 4.061571e-01, 3.389835e-01, 8.247505e-02, 3.087113e-02, 1.112791e+00, 9.691116e-01, 5.132840e-02, 3.168344e-02, 6.487213e-01,
2.000000e+00	5.406353e-02, 5.906178e-01, 5.876569e-01, 2.336739e-01, 2.142540e+00, 6.085182e-02, 3.412750e-01, 1.615926e+00, 6.007461e-01, 1.221667e+00, 1.186281e+00, 3.492658e-01, 2.291137e-01, 4.913086e-02, 1.745493e-02, 7.763926e-01, 9.951625e-01, 3.302176e-02, 1.901008e-02, 6.265705e-01,
0.000000e+00	3.826067e-01, 1.720011e+00, 1.670134e+00, 2.671446e+00, 2.830957e+00, 2.375733e+00, 2.753024e-01, 3.089551e+00, 2.590673e+00, 9.010314e-01, 2.989888e+00, 2.478391e-01, 8.751583e-01, 1.857214e+00, 2.673680e+00, 1.851706e+00, 1.671927e+00, 6.511992e-01, 5.400151e-01, 8.574852e-01,
2.000000e-01	3.029982e-01, 1.401333e+00, 1.602472e+00, 1.497518e+00, 1.904001e+00, 1.731291e+00, 1.995247e-01, 2.764556e+00, 1.980126e+00, 1.362354e+00, 2.317101e+00, 2.659895e-01, 5.883557e-01, 1.237755e+00, 1.628229e+00, 1.470997e+00, 1.131978e+00, 7.193033e-01, 2.851552e-01, 6.032881e-01,
4.000000e-01	2.208802e-01, 1.245659e+00, 1.780208e+00, 1.640009e+00, 1.739331e+00, 1.117111e+00, 2.207003e-01, 2.670738e+00, 1.483824e+00, 1.404796e+00, 1.908100e+00, 2.994666e-01, 6.141151e-01, 7.292264e-01, 9.529510e-01, 1.185191e+00, 1.419800e+00, 8.697473e-01, 2.863789e-01, 3.709365e-01,
6.000000e-01	2.135908e-01, 9.717437e-01, 1.327540e+00, 9.225086e-01, 1.773072e+00, 9.148824e-01, 3.220702e-01, 1.761693e+00, 1.297269e+00, 1.167881e+00, 1.648612e+00, 4.199124e-01, 4.369624e-01, 5.471551e-01, 5.022909e-01, 7.497800e-01, 1.060808e+00, 8.402922e-01, 2.453212e-01, 3.465685e-01,
8.000000e-01	1.760889e-01, 9.566757e-01, 1.413676e+00, 9.966330e-01, 1.704362e+00, 7.677515e-01, 5.377927e-01, 1.719416e+00, 1.025433e+00, 1.667263e+00, 1.525257e+00, 3.518143e-01, 3.045479e-01, 3.649421e-01, 2.403462e-01, 7.610037e-01, 1.118124e+00, 5.456346e-01, 1.659509e-01, 3.490416e-01,
1.000000e+00	1.563387e-01, 7.661097e-01, 1.181767e+00, 6.872376e-01, 2.015289e+00, 5.804773e-01, 5.317328e-01, 1.815202e+00, 7.933180e-01, 1.245640e+00, 1.625605e+00, 4.237781e-01, 2.395956e-01, 2.263427e-01, 1.549089e-01, 7.703532e-01, 1.137356e+00, 3.146030e-01, 9.038802e-02, 4.571318e-01,
1.200000e+00	8.128338e-02, 6.653083e-01, 8.284523e-01, 6.358787e-01, 2.028717e+00, 3.676047e-01, 7.430579e-01, 1.995093e+00, 7.504002e-01, 1.280075e+00, 1.544806e+00, 3.462023e-01, 1.564580e-01, 1.603539e-01, 1.273716e-01, 7.889903e-01, 1.069477e+00, 2.330812e-01, 5.723286e-02, 5.950650e-01,
1.400000e+00	6.067421e-02, 6.612026e-01, 9.615703e-01, 4.446458e-01, 2.053650e+00, 2.699415e-01, 7.363436e-01, 1.498951e+00, 6.678294e-01, 1.082069e+00, 1.346899e+00, 3.502336e-01, 1.216407e-01, 9.667584e-02, 8.504251e-02, 8.213633e-01, 1.162337e+00, 1.667175e-01, 3.454677e-02, 5.425896e-01,
1.600000e+00	4.354732e-02, 5.158771e-01, 9.479780e-01, 3.245117e-01, 2.096417e+00, 1.141849e-01, 8.778451e-01, 1.973934e+00, 6.524273e-01, 1.271600e+00, 1.465827e+00, 3.454389e-01, 9.419316e-02, 5.760640e-02, 1.076018e-01, 6.894404e-01, 9.865183e-01, 8.686885e-02, 2.243389e-02, 7.319658e-01,
1.800000e+00	3.304050e-02, 5.657274e-01, 8.342558e-01, 2.759848e-01, 2.235795e+00, 6.821994e-02, 9.223731e-01, 1.756319e+00, 5.843015e-01, 1.291890e+00, 1.346165e+00, 3.701883e-01, 6.437801e-02, 5.101219e-02, 1.799637e-01, 7.314486e-01, 9.141023e-01, 4.773859e-02, 1.608460e-02, 6.648052e-01,
2.000000e+00	1.724030e-02, 5.234748e-01, 6.052169e-01, 2.725886e-01, 2.186077e+00, 4.044222e-02, 8.933695e-01, 1.547030e+00, 5.839040e-01, 1.470135e+00, 1.131890e+00, 3.621334e-01, 3.867527e-02, 3.562888e-02, 2.329289e-01, 8.101577e-01, 1.021362e+00, 3.485753e-02, 1.014031e-02, 7.299812e-01,
0.000000e+00	1.974094e+00, 1.915218e+00, 3.257518e+00, 1.629797e+00, 2.278173e+00, 2.594704e+00, 1.472591e+00, 9.437867e-02, 1.051050e-01, 2.790707e+00, 2.003259e-01, 2.984954e-01, 3.671198e-01, 1.093271e+00, 3.212670e-01, 2.964049e+00, 2.410169e-01, 1.518737e+00, 1.798654e+00, 2.762587e+00,
2.000000e-01	1.922223e+00, 1.115585e+00, 2.156762e+00, 1.074454e+00, 2.438493e+00, 1.932776e+00, 1.167459e+00, 5.971532e-02, 6.086865e-02, 2.111679e+00, 2.417333e-01, 2.023559e-01, 4.038209e-01, 1.284371e+00, 6.793924e-01, 2.646311e+00, 5.811232e-01, 1.227960e+00, 1.268494e+00, 1.964609e+00,
4.000000e-01	1.645469e+00, 7.368447e-01, 1.529516e+00, 9.345720e-01, 2.181897e+00, 9.820482e-01, 9.899316e-01, 5.031510e-02, 5.106755e-02, 2.106004e+00, 2.857343e-01, 1.226966e-01, 3.487923e-01, 1.038878e+00, 4.854995e-01, 1.781567e+00, 7.642977e-01, 1.314047e+00, 1.188219e+00, 1.338950e+00,
6.000000e-01	1.340008e+00, 7.026330e-01, 1.193313e+00, 8.289549e-01, 1.748978e+00, 5.174139e-01, 6.549953e-01, 8.454541e-02, 3.750756e-02, 1.600335e+00, 3.658750e-01, 7.549772e-02, 2.624172e-01, 8.509968e-01, 3.348135e-01, 1.655115e+00, 7.671081e-01, 7.200801e-01, 8.420926e-01, 1.264029e+00,
8.000000e-01	8.015292e-01, 7.116440e-01, 9.126059e-01, 8.080424e-01, 2.278782e+00, 2.846335e-01, 6.237139e-01, 1.961097e-01, 1.128336e-01, 1.710009e+00, 4.775618e-01, 1.212937e-01, 1.966365e-01, 8.491587e-01, 1.813372e-01, 1.568457e+00, 8.064999e-01, 5.872172e-01, 6.156726e-01, 9.725204e-01,
1.000000e+00	5.540737e-01, 7.059709e-01, 9.216614e-01, 5.688339e-01, 1.788601e+00, 1.842044e-01, 5.110165e-01, 6.333815e-01, 2.258482e-01, 1.756122e+00, 7.450845e-01, 1.562562e-01, 1.722540e-01, 4.679911e-01, 1.046919e-01, 1.342120e+00, 9.742959e-01, 2.925133e-01, 4.275232e-01, 9.688648e-01,
1.200000e+00	4.350062e-01, 7.643911e-01, 9.114257e-01, 3.787585e-01, 2.124610e+00, 1.052968e-01, 4.377324e-01, 7.587729e-01, 3.707683e-01, 1.496269e+00, 7.902431e-01, 2.132011e-01, 1.217349e-01, 3.808195e-01, 6.609630e-02, 1.167358e+00, 1.046175e+00, 1.816865e-01, 2.197119e-01, 7.338598e-01,
1.400000e+00	2.625911e-01, 7.295355e-01, 7.421693e-01, 3.670873e-01, 2.446338e+00, 5.803681e-02, 3.767553e-01, 9.897870e-01, 4.736300e-01, 1.472873e+00, 1.129846e+00, 2.376832e-01, 7.628658e-02, 2.736572e-01, 3.093855e-02, 1.105865e+00, 1.016064e+00, 9.391375e-02, 1.338040e-01, 7.592634e-01,
1.600000e+00	1.715130e-01, 6.719872e-01, 8.451911e-01, 2.211323e-01, 2.671675e+00, 2.323236e-02, 3.230739e-01, 1.225001e+00, 3.651373e-01, 1.575141e+00, 9.469013e-01, 2.714359e-01, 5.186924e-02, 1.901628e-01, 2.673847e-02, 1.135548e+00, 9.482849e-01, 7.351389e-02, 8.428614e-02, 6.954245e-01,
1.800000e+00	1.316669e-01, 6.981898e-01, 6.869085e-01, 2.284829e-01, 2.076486e+00, 1.570726e-02, 4.066527e-01, 1.366709e+00, 4.453775e-01, 1.245223e+00, 1.282100e+00, 3.216866e-01, 4.791959e-02, 1.176359e-01, 1.518384e-02, 1.108763e+00, 9.174514e-01, 3.779485e-02, 5.428779e-02, 7.283427e-01,
2.000000e+00	1.058037e-01, 6.394749e-01, 6.549195e-01, 1.392594e-01, 2.337666e+00, 8.029117e-03, 3.882333e-01, 1.594420e+00, 5.713582e-01, 1.269286e+00, 9.871795e-01, 3.170493e-01, 4.044238e-02, 8.049861e-02, 8.143997e-03, 1.010830e+00, 8.603793e-01, 2.254189e-02, 2.889828e-02, 7.355959e-01,
0.000000e+00	3.867820e-01, 8.127207e-01, 1.689487e+00, 1.371249e+00, 1.564656e-02, 1.120103e+00, 9.748982e-01, 1.310516e+00, 6.153211e-01, 2.354649e-01, 2.548631e+00, 4.160930e-01, 2.537083e+00, 1.776125e-01, 9.923177e-01, 6.412794e-01, 2.473293e+00, 2.037495e+00, 1.404976e+00, 1.012585e+00,
2.000000e-01	4.275385e-01, 5.804194e-01, 1.546355e+00, 1.487674e+00, 3.793271e-01, 9.184418e-01, 8.867292e-01, 1.113613e+00, 6.621975e-01, 5.233978e-01, 1.891220e+00, 3.572929e-01, 1.813912e+00, 1.401900e-01, 9.540452e-01, 6.410413e-01, 1.701018e+00, 1.288551e+00, 1.184546e+00, 7.938513e-01,
4.000000e-01	6.652901e-01, 5.674345e-01, 1.393829e+00, 1.251678e+00, 7.241244e-01, 8.636535e-01, 1.034744e+00, 1.247119e+00, 7.731039e-01, 8.761149e-01, 2.067398e+00, 3.539573e-01, 1.563201e+00, 1.100095e-01, 6.359988e-01, 7.319069e-01, 1.063462e+00, 9.368184e-01, 1.030810e+00, 8.014742e-01,
6.000000e-01	4.470865e-01, 4.022201e-01, 1.150446e+00, 8.393323e-01, 1.189953e+00, 7.208874e-01, 1.278216e+00, 1.306554e+00, 6.364407e-01, 1.002722e+00, 1.569914e+00, 3.272773e-01, 1.077421e+00, 5.642827e-02, 7.298171e-01, 8.347025e-01, 8.419484e-01, 6.306780e-01, 7.321895e-01, 7.482024e-01,
8.000000e-01	3.168799e-01, 2.667913e-01, 9.057235e-01, 7.917106e-01, 1.239486e+00, 6.326890e-01, 1.046562e+00, 1.359768e+00, 5.512057e-01, 1.305315e+00, 1.501946e+00, 3.301667e-01, 9.070601e-01, 4.936664e-02, 5.909896e-01, 7.047869e-01, 7.682379e-01, 3.892273e-01, 3.658636e-01, 7.992461e-01,
1.000000e+00	2.116891e-01, 3.265844e-01, 7.568727e-01, 4.154635e-01, 1.346955e+00, 4.172642e-01, 1.185430e+00, 1.448846e+00, 6.162005e-01, 1.118438e+00, 1.703488e+00, 4.166617e-01, 5.470446e-01, 3.132657e-02, 6.450770e-01, 7.583522e-01, 9.115552e-01, 2.376480e-01, 2.677052e-01, 6.777303e-01,
1.200000e+00	1.385444e-01, 2.579498e-01, 4.701983e-01, 3.288739e-01, 1.612382e+00, 2.349225e-01, 1.208610e+00, 1.622657e+00, 6.415188e-01, 1.330475e+00, 1.510857e+00, 3.626323e-01, 3.835685e-01, 1.833035e-02, 6.870707e-01, 7.702178e-01, 8.080252e-01, 1.370188e-01, 1.476088e-01, 8.696877e-01,
1.400000e+00	9.703569e-02, 2.286081e-01, 5.193929e-01, 1.916358e-01, 1.627927e+00, 1.203925e-01, 9.703242e-01, 1.750199e+00, 5.512705e-01, 1.393087e+00, 1.423284e+00, 3.338674e-01, 3.325012e-01, 1.662174e-02, 5.951004e-01, 9.106463e-01, 7.668479e-01, 8.304083e-02, 8.780912e-02, 7.681579e-01,
1.600000e+00	7.232706e-02, 2.181003e-01, 4.883756e-01, 1.606275e-01, 1.794448e+00, 6.340504e-02, 1.273087e+00, 1.383279e+00, 7.017182e-01, 1.279669e+00, 1.599460e+00, 3.866696e-01, 1.991573e-01, 9.913023e-03, 5.908796e-01, 7.860113e-01, 9.942177e-01, 5.734132e-02, 5.708137e-02, 6.802912e-01,
1.800000e+00	5.197737e-02, 1.885516e-01, 3.978344e-01, 1.035028e-01, 1.888682e+00, 4.889550e-02, 1.083697e+00, 1.485167e+00, 5.957320e-01, 1.424596e+00, 1.308168e+00, 2.294076e-01, 2.061106e-01, 6.376315e-03, 5.704040e-01, 7.660552e-01, 9.378417e-01, 3.398220e-02, 3.764031e-02, 6.747840e-01,
2.000000e+00	3.008490e-02, 2.158558e-01, 4.041122e-01, 8.329293e-02, 1.821664e+00, 2.653596e-02, 1.141493e+00, 1.456554e+00, 5.155067e-01, 1.387217e+00, 1.270146e+00, 3.281102e-01, 1.674798e-01, 4.830170e-03, 5.786193e-01, 8.449878e-01, 1.116922e+00, 1.867630e-02, 1.819618e-02, 6.330777e-01,
0.000000e+00	5.531079e-01, 2.082529e+00, 1.820214e+00, 9.313979e-01, 2.398448e+00, 7.858052e-01, 9.481061e-01, 1.717286e+00, 2.332933e+00, 2.567655e+00, 2.900552e+00, 1.223414e+00, 7.095732e-03, 7.742033e-01, 4.318730e-01, 1.506360e+00, 8.419002e-01, 4.195253e-01, 1.364466e+00, 7.371025e-01,
2.000000e-01	4.052146e-01, 1.662796e+00, 1.250641e+00, 8.977873e-01, 2.598229e+00, 7.063933e-01, 7.601444e-01, 1.376018e+00, 1.855524e+00, 1.954245e+00, 2.269745e+00, 8.871676e-01, 2.553541e-01, 5.516611e-01, 3.496222e-01, 1.116213e+00, 8.435262e-01, 3.000289e-01, 6.327196e-01, 4.469320e-01,
4.000000e-01	2.361603e-01, 1.188254e+00, 9.460665e-01, 8.042636e-01, 2.647169e+00, 6.685800e-01, 8.383946e-01, 1.675114e+00, 1.606637e+00, 1.823984e+00, 2.358754e+00, 8.319308e-01, 3.550252e-01, 3.314821e-01, 2.064245e-01, 9.669703e-01, 8.593602e-01, 2.230696e-01, 3.983690e-01, 3.711221e-01,
6.000000e-01	1.679623e-01, 8.574525e-01, 1.067754e+00, 6.170831e-01, 2.371298e+00, 3.963050e-01, 6.590250e-01, 1.366039e+00, 1.296619e+00, 1.207174e+00, 2.377988e+00, 4.598095e-01, 3.104475e-01, 2.276257e-01, 1.539998e-01, 7.053688e-01, 7.881986e-01, 1.259895e-01, 2.319366e-01, 3.507826e-01,
8.000000e-01	1.185967e-01, 7.966407e-01, 9.465299e-01, 4.970135e-01, 2.471535e+00, 2.822781e-01, 1.044369e+00, 1.570094e+00, 8.729541e-01, 1.689147e+00, 1.548701e+00, 5.055000e-01, 1.701991e-01, 1.633932e-01, 1.802928e-01, 7.791122e-01, 9.020740e-01, 8.990323e-02, 1.799206e-01, 4.018748e-01,
1.000000e+00	8.813884e-02, 5.475904e-01, 7.594511e-01, 3.771419e-01, 2.247673e+00, 1.463090e-01, 9.653201e-01, 1.727815e+00, 8.810065e-01, 1.742027e+00, 1.587847e+00, 4.702520e-01, 1.460684e-01, 1.026936e-01, 1.937001e-01, 8.714698e-01, 1.099551e+00, 6.887493e-02, 1.090789e-01, 4.184430e-01,
1.200000e+00	6.219475e-02, 7.099822e-01, 8.253743e-01, 3.568282e-01, 2.138830e+00, 5.840159e-02, 9.292347e-01, 1.935891e+00, 7.218450e-01, 1.589877e+00, 1.751064e+00, 4.201448e-01, 1.086092e-01, 6.394483e-02, 2.835902e-01, 6.778248e-01, 1.013302e+00, 3.626279e-02, 5.916862e-02, 4.627738e-01,
1.400000e+00	4.446313e-02, 4.705799e-01, 7.510778e-01, 2.333045e-01, 2.257126e+00, 4.535400e-02, 1.170993e+00, 1.573405e+00, 6.095323e-01, 1.304175e+00, 1.680019e+00, 3.689152e-01, 9.044519e-02, 4.061628e-02, 3.542824e-01, 8.056536e-01, 1.095691e+00, 2.002156e-02, 3.928599e-02, 6.408308e-01,
1.600000e+00	2.205467e-02, 4.697151e-01, 5.190294e-01, 1.861768e-01, 2.034550e+00, 2.406119e-02, 9.970948e-01, 1.848894e+00, 6.997181e-01, 1.685574e+00, 1.580018e+00, 4.052760e-01, 6.206727e-02, 3.492307e-02, 3.163146e-01, 8.223740e-01, 1.129973e+00, 1.217621e-02, 2.327463e-02, 7.188189e-01,
1.800000e+00	1.929724e-02, 3.888385e-01, 7.897171e-01, 1.539100e-01, 2.202661e+00, 1.379194e-02, 9.849320e-01, 1.753267e+00, 6.499986e-01, 1.398051e+00, 1.456809e+00, 4.181575e-01, 4.593210e-02, 1.939971e-02, 4.126194e-01, 7.807605e-01, 8.382883e-01, 8.035977e-03, 1.369299e-02, 5.205725e-01,
2.000000e+00	1.418412e-02, 3.155815e-01, 6.900053e-01, 1.500482e-01, 2.368227e+00, 8.436643e-03, 7.863915e-01, 1.838653e+00, 5.497452e-01, 1.622276e+00, 1.566643e+00, 3.192303e-01, 3.623678e-02, 1.389845e-02, 4.100493e-01, 7.322244e-01, 9.569195e-01, 5.568482e-03, 7.915375e-03, 6.902160e-01,
0.000000e+00	3.058440e+00, 1.334305e+00, 2.979323e-01, 1.891165e+00, 2.673720e+00, 7.134486e-01, 2.323407e+00, 1.744882e+00, 2.897764e-01, 1.393373e+00, 2.016483e+00, 7.580919e-01, 3.250023e+00, 9.135680e-01, 1.643559e+00, 9.150653e-01, 1.408106e+00, 1.554238e+00, 1.813603e+00, 2.131059e+00,
2.000000e-01	1.933436e+00, 8.859751e-01, 4.326791e-01, 1.196671e+00, 2.182529e+00, 6.747918e-01, 2.140360e+00, 1.367741e+00, 1.875761e-01, 1.559916e+00, 1.842879e+00, 4.231755e-01, 1.959206e+00, 9.865726e-01, 1.558173e+00, 1.058671e+00, 1.227663e+00, 1.004190e+00, 1.294774e+00, 1.557957e+00,
4.000000e-01	1.499629e+00, 4.258717e-01, 4.877405e-01, 6.770979e-01, 1.202585e+00, 5.558480e-01, 1.811784e+00, 8.029042e-01, 1.124213e-01, 1.255163e+00, 1.852138e+00, 2.891803e-01, 1.414463e+00, 1.045622e+00, 1.333091e+00, 9.228042e-01, 1.116160e+00, 6.018699e-01, 7.685188e-01, 1.249727e+00,
6.000000e-01	1.069078e+00, 4.044052e-01, 5.226644e-01, 4.175653e-01, 1.377015e+00, 3.572973e-01, 1.493171e+00, 7.263487e-01, 1.147019e-01, 1.341183e+00, 1.359034e+00, 2.736487e-01, 9.819827e-01, 7.861866e-01, 1.013680e+00, 8.660051e-01, 1.113175e+00, 3.215765e-01, 5.476873e-01, 9.084475e-01,
8.000000e-01	6.993533e-01, 2.075668e-01, 5.563709e-01, 3.343364e-01, 1.081112e+00, 1.861478e-01, 1.578275e+00, 7.786442e-01, 2.050397e-01, 1.375023e+00, 1.260293e+00, 2.301410e-01, 7.658012e-01, 7.420872e-01, 1.073103e+00, 9.886319e-01, 1.340056e+00, 2.033940e-01, 3.600667e-01, 9.104940e-01,
1.000000e+00	5.582412e-01, 1.398983e-01, 5.296671e-01, 1.949670e-01, 1.330526e+00, 9.959908e-02, 1.074460e+00, 9.812920e-01, 2.939566e-01, 1.521809e+00, 1.157901e+00, 2.576226e-01, 7.044320e-01, 5.054965e-01, 7.526642e-01, 9.016773e-01, 9.558512e-01, 1.350970e-01, 1.664644e-01, 8.363625e-01,
1.200000e+00	3.333646e-01, 1.364926e-01, 5.227464e-01, 1.468526e-01, 1.309825e+00, 4.979294e-02, 1.062201e+00, 1.202656e+00, 4.147060e-01, 1.365697e+00, 1.181532e+00, 2.960884e-01, 4.187030e-01, 3.275314e-01, 7.400932e-01, 9.350273e-01, 8.705965e-01, 9.413271e-02, 1.126524e-01, 7.507122e-01,
1.400000e+00	2.385176e-01, 1.592984e-01, 5.694057e-01, 1.217624e-01, 1.534628e+00, 2.810020e-02, 1.234819e+00, 1.289950e+00, 5.135131e-01, 1.484201e+00, 1.369751e+00, 2.471673e-01, 3.092687e-01, 2.304039e-01, 7.397805e-01, 9.857228e-01, 1.011739e+00, 4.811410e-02, 5.691128e-02, 9.205754e-01,
1.600000e+00	1.812659e-01, 1.499711e-01, 5.176725e-01, 1.078467e-01, 1.382690e+00, 1.755268e-02, 1.235332e+00, 1.510163e+00, 5.941436e-01, 1.422427e+00, 1.195399e+00, 2.909530e-01, 2.708574e-01, 1.438918e-01, 7.828683e-01, 7.665330e-01, 1.121823e+00, 2.561856e-02, 3.479310e-02, 8.439647e-01,
1.800000e+00	1.078568e-01, 1.944156e-01, 5.557665e-01, 7.180094e-02, 1.638168e+00, 8.860627e-03, 1.143848e+00, 1.755668e+00, 4.204157e-01, 1.375913e+00, 1.459061e+00, 2.818136e-01, 1.575803e-01, 1.222901e-01, 6.917236e-01, 1.034740e+00, 1.129149e+00, 1.947019e-02, 1.983401e-02, 7.662535e-01,
2.000000e+00	8.253112e-02, 2.042238e-01, 4.804792e-01, 7.096479e-02, 1.797912e+00, 5.228476e-03, 8.962444e-01, 1.350282e+00, 6.101967e-01, 1.311058e+00, 9.187329e-01, 3.102546e-01, 1.464880e-01, 6.340684e-02, 6.130979e-01, 6.974781e-01, 1.081338e+00, 9.417879e-03, 1.665184e-02, 7.376207e-01,
0.000000e+00	3.007794e+00, 2.280739e+00, 2.734455e+00, 2.934848e+00, 2.224075e+00, 1.288860e+00, 2.862643e+00, 1.911937e+00, 1.073601e+00, 1.559719e+00, 4.785947e-01, 1.184133e+00, 1.686981e-01, 2.499853e+00, 1.341863e+00, 7.827874e-01, 2.439664e+00, 1.219049e+00, 1.557128e+00, 1.621081e+00,
2.000000e-01	2.113874e+00, 1.402308e+00, 2.432426e+00, 2.057095e+00, 1.515444e+00, 1.185970e+00, 2.545550e+00, 1.952331e+00, 8.412284e-01, 1.274980e+00, 3.502088e-01, 5.976592e-01, 4.045856e-01, 1.823695e+00, 1.430583e+00, 5.169885e-01, 1.718862e+00, 1.012797e+00, 1.041051e+00, 1.117139e+00,
4.000000e-01	1.801654e+00, 8.629647e-01, 1.894471e+00, 1.582977e+00, 1.151452e+00, 8.654170e-01, 1.742306e+00, 1.176008e+00, 5.145132e-01, 1.293936e+00, 2.563993e-01, 4.821656e-01, 4.493115e-01, 1.666420e+00, 1.325932e+00, 5.542688e-01, 1.660159e+00, 8.605158e-01, 7.009550e-01, 7.875368e-01,
6.000000e-01	1.492436e+00, 5.870605e-01, 1.879610e+00, 1.124261e+00, 1.407625e+00, 7.043322e-01, 1.840165e+00, 1.125984e+00, 3.418340e-01, 1.277999e+00, 2.227030e-01, 4.473888e-01, 5.130704e-01, 1.455969e+00, 1.028880e+00, 6.619288e-01, 1.212273e+00, 5.841036e-01, 5.588099e-01, 8.242468e-01,
8.000000e-01	7.353576e-01, 3.908223e-01, 1.330423e+00, 1.008507e+00, 1.079342e+00, 5.834076e-01, 1.825632e+00, 7.964443e-01, 2.855299e-01, 1.525250e+00, 2.094593e-01, 4.323911e-01, 4.093834e-01, 1.159238e+00, 9.674323e-01, 7.056766e-01, 1.280277e+00, 4.593436e-01, 2.884090e-01, 9.156294e-01,
1.000000e+00	6.135819e-01, 2.335199e-01, 1.310857e+00, 7.803704e-01, 1.611764e+00, 3.608554e-01, 1.511456e+00, 1.047419e+00, 4.580565e-01, 1.452318e+00, 3.432010e-01, 3.810433e-01, 3.927993e-01, 6.332196e-01, 9.818058e-01, 7.321019e-01, 1.166837e+00, 2.991484e-01, 2.099210e-01, 6.950117e-01,
1.200000e+00	3.760972e-01, 1.333383e-01, 1.217148e+00, 6.764171e-01, 1.411790e+00, 1.946348e-01, 1.777353e+00, 1.134212e+00, 5.188731e-01, 1.309059e+00, 6.043808e-01, 3.225781e-01, 2.093756e-01, 4.585648e-01, 9.070707e-01, 9.881526e-01, 8.919871e-01, 1.442861e-01, 1.316394e-01, 8.275377e-01,
1.400000e+00	2.951025e-01, 9.930006e-02, 9.423810e-01, 6.151816e-01, 1.349691e+00, 1.076888e-01, 1.652361e+00, 1.078173e+00, 5.483627e-01, 1.376408e+00, 7.072083e-01, 3.081872e-01, 1.810113e-01, 3.088109e-01, 8.291436e-01, 8.169172e-01, 9.443689e-01, 9.803684e-02, 8.674079e-02, 7.171546e-01,
1.600000e+00	1.878991e-01, 6.294677e-02, 8.589140e-01, 5.265857e-01, 1.421016e+00, 6.350502e-02, 1.401293e+00, 1.427600e+00, 4.926370e-01, 1.318075e+00, 7.666075e-01, 3.520457e-01, 1.632551e-01, 2.358001e-01, 8.017661e-01, 7.001017e-01, 9.951922e-01, 4.675602e-02, 5.410877e-02, 7.857951e-01,
1.800000e+00	1.327479e-01, 5.944288e-02, 7.576774e-01, 3.911894e-01, 1.611547e+00, 4.112787e-02, 1.480836e+00, 1.318340e+00, 5.261177e-01, 1.383516e+00, 8.712331e-01, 4.222891e-01, 1.127330e-01, 1.500193e-01, 8.325292e-01, 8.967564e-01, 9.651294e-01, 3.496463e-02, 2.683240e-02, 8.154621e-01,
2.000000e+00	9.343140e-02, 6.386763e-02, 6.228727e-01, 3.293586e-01, 1.445324e+00, 2.136922e-02, 1.232334e+00, 1.467361e+00, 5.168566e-01, 1.495122e+00, 1.043094e+00, 3.006473e-01, 8.976444e-02, 9.536743e-02, 8.721664e-01, 7.856488e-01, 8.844069e-01, 1.912930e-02, 1.682660e-02, 7.086148e-01,
0.000000e+00	1.084769e+00, 2.118040e+00, 6.176839e-01, 1.844210e+00, 2.221796e+00, 2.185815e+00, 2.020221e-01, 2.855501e+00, 5.132943e-01, 2.744088e+00, 1.082146e-01, 2.567587e+00, 1.984729e-01, 2.350283e+00, 2.408329e+00, 2.403884e+00, 1.055656e+00, 2.520406e+00, 2.639524e-01, 6.921574e-01,
2.000000e-01	1.203702e+00, 1.440782e+00, 5.509112e-01, 1.131240e+00, 1.182977e+00, 1.204705e+00, 1.306601e-01, 1.980214e+00, 4.071001e-01, 1.838855e+00, 1.057681e-01, 1.585847e+00, 3.048076e-01, 1.870318e+00, 1.479317e+00, 2.371986e+00, 9.069303e-01, 1.574710e+00, 5.773647e-01, 5.616736e-01,
4.000000e-01	1.131900e+00, 1.131941e+00, 4.802022e-01, 7.102968e-01, 1.384942e+00, 7.403165e-01, 1.391584e-01, 1.554802e+00, 3.258515e-01, 1.507822e+00, 8.641573e-02, 8.971406e-01, 2.804014e-01, 1.370968e+00, 8.163030e-01, 1.320096e+00, 8.529430e-01, 1.405488e+00, 7.037337e-01, 3.490179e-01,
6.000000e-01	8.086956e-01, 9.779069e-01, 5.632994e-01, 4.351246e-01, 1.282038e+00, 3.660448e-01, 1.043784e-01, 1.472054e+00, 3.132720e-01, 1.308835e+00, 8.873216e-02, 7.270365e-01, 2.530719e-01, 1.286302e+00, 3.907885e-01, 1.586033e+00, 9.718969e-01, 7.273665e-01, 7.382551e-01, 3.639400e-01,
8.000000e-01	7.379095e-01, 8.991160e-01, 5.184862e-01, 2.417887e-01, 1.592507e+00, 2.013033e-01, 6.786904e-02, 1.312032e+00, 3.677761e-01, 1.325380e+00, 2.476047e-01, 6.393087e-01, 1.647653e-01, 8.888986e-01, 2.592494e-01, 1.606413e+00, 8.734679e-01, 4.835667e-01, 4.721289e-01, 3.703103e-01,
1.000000e+00	4.206218e-01, 8.565447e-01, 5.482893e-01, 1.898375e-01, 1.825170e+00, 1.076879e-01, 5.609437e-02, 1.447394e+00, 4.748205e-01, 9.725076e-01, 4.493352e-01, 5.118018e-01, 1.493590e-01, 6.756049e-01, 1.222044e-01, 1.313027e+00, 9.829521e-01, 2.869793e-01, 2.947472e-01, 4.628565e-01,
1.200000e+00	3.059309e-01, 7.216352e-01, 4.652647e-01, 1.086573e-01, 1.965269e+00, 6.300333e-02, 7.207748e-02, 1.527731e+00, 4.906083e-01, 1.284980e+00, 6.678581e-01, 4.513243e-01, 9.887170e-02, 3.398384e-01, 8.438618e-02, 1.277617e+00, 9.571051e-01, 1.799922e-01, 1.350823e-01, 5.619122e-01,
1.400000e+00	2.408101e-01, 6.902270e-01, 4.207857e-01, 1.064085e-01, 2.132602e+00, 3.749452e-02, 9.883542e-02, 1.467998e+00, 3.826646e-01, 1.501237e+00, 8.294105e-01, 4.677584e-01, 6.875110e-02, 2.296409e-01, 4.930354e-02, 1.175399e+00, 9.442387e-01, 1.037835e-01, 7.318267e-02, 4.603892e-01,
1.600000e+00	1.603810e-01, 6.439688e-01, 6.079610e-01, 7.795697e-02, 1.839192e+00, 2.131138e-02, 1.266954e-01, 1.668593e+00, 5.860801e-01, 1.214310e+00, 8.851835e-01, 4.395697e-01, 5.726743e-02, 1.557929e-01, 2.331838e-02, 1.038099e+00, 1.040797e+00, 5.551092e-02, 4.471673e-02, 5.236683e-01,
1.800000e+00	1.029387e-01, 6.385199e-01, 4.985080e-01, 5.871163e-02, 2.466467e+00, 1.172872e-02, 1.942788e-01, 1.678674e+00, 4.535222e-01, 1.247609e+00, 1.010848e+00, 3.972853e-01, 4.379205e-02, 9.262960e-02, 1.094196e-02, 1.371144e+00, 9.481053e-01, 3.894022e-02, 4.230219e-02, 6.046010e-01,
2.000000e+00	7.796542e-02, 6.727026e-01, 6.319869e-01, 6.392604e-02, 2.352792e+00, 5.995089e-03, 2.725303e-01, 1.688903e+00, 5.290449e-01, 1.209556e+00, 9.214687e-01, 3.713208e-01, 2.693361e-02, 7.313932e-02, 1.011154e-02, 8.886756e-01, 9.162038e-01, 2.092745e-02, 2.052955e-02, 6.418764e-01,
0.000000e+00	2.068947e+00, 4.504393e-01, 1.564352e+00, 1.393476e+00, 1.913593e+00, 2.047490e-01, 2.633037e+00, 3.218044e+00, 1.239744e+00, 3.371580e-01, 1.985758e+00, 1.991898e+00, 2.092293e+00, 1.901958e+00, 7.346623e-01, 2.159732e+00, 2.330964e+00, 1.602873e+00, 2.064429e+00, 1.841012e+00,
2.000000e-01	1.815928e+00, 3.692158e-01, 1.519180e+00, 1.051307e+00, 2.037466e+00, 4.118024e-01, 2.087690e+00, 2.315740e+00, 8.953211e-01, 3.294034e-01, 1.546377e+00, 7.162289e-01, 2.345029e+00, 1.723857e+00, 8.506896e-01, 1.720563e+00, 1.985245e+00, 9.310289e-01, 1.717541e+00, 1.363352e+00,
4.000000e-01	1.045913e+00, 2.283630e-01, 1.460325e+00, 1.007435e+00, 2.008794e+00, 5.024312e-01, 1.374518e+00, 1.653748e+00, 6.160944e-01, 7.482257e-01, 9.639014e-01, 5.014995e-01, 1.808780e+00, 1.602343e+00, 9.640027e-01, 1.570185e+00, 1.361530e+00, 5.639827e-01, 9.160301e-01, 9.082080e-01,
6.000000e-01	8.786842e-01, 1.459146e-01, 1.117786e+00, 7.421593e-01, 1.955927e+00, 5.429010e-01, 1.103319e+00, 1.825127e+00, 5.458053e-01, 8.844725e-01, 1.038674e+00, 3.945364e-01, 9.947312e-01, 9.916370e-01, 8.014805e-01, 1.307322e+00, 1.390311e+00, 3.513720e-01, 6.407361e-01, 1.053096e+00,
8.000000e-01	6.070905e-01, 1.960064e-01, 9.093327e-01, 6.357061e-01, 1.944743e+00, 5.801173e-01, 9.753354e-01, 1.234155e+00, 4.941793e-01, 1.025452e+00, 1.054034e+00, 3.003920e-01, 9.203362e-01, 5.984099e-01, 6.838059e-01, 1.098683e+00, 1.376309e+00, 2.437134e-01, 3.408843e-01, 9.213995e-01,
1.000000e+00	3.402011e-01, 2.510289e-01, 9.882353e-01, 6.537719e-01, 1.653879e+00, 4.806696e-01, 7.924867e-01, 1.538626e+00, 5.659806e-01, 1.201847e+00, 1.090675e+00, 3.018918e-01, 5.624470e-01, 4.072577e-01, 4.034316e-01, 1.199997e+00, 1.255815e+00, 1.268037e-01, 2.341971e-01, 7.878238e-01,
1.200000e+00	2.540788e-01, 4.765954e-01, 9.202924e-01, 5.450473e-01, 1.629057e+00, 4.330843e-01, 7.200877e-01, 1.356030e+00, 5.505805e-01, 1.084516e+00, 1.045479e+00, 2.492764e-01, 4.886240e-01, 3.072228e-01, 3.035770e-01, 9.012436e-01, 1.163938e+00, 9.949100e-02, 1.276479e-01, 8.400085e-01,
1.400000e+00	1.859324e-01, 5.303162e-01, 9.583213e-01, 4.270021e-01, 2.072772e+00, 2.817108e-01, 5.635434e-01, 1.312178e+00, 5.026575e-01, 1.347144e+00, 1.138535e+00, 3.211123e-01, 3.931739e-01, 2.429430e-01, 1.962634e-01, 9.631684e-01, 1.158106e+00, 5.829456e-02, 8.901826e-02, 7.749160e-01,
1.600000e+00	8.113550e-02, 5.804617e-01, 8.493137e-01, 3.452624e-01, 1.784294e+00, 1.424064e-01, 6.285038e-01, 1.378549e+00, 5.489251e-01, 1.333371e+00, 1.181393e+00, 3.263810e-01, 2.585650e-01, 1.456191e-01, 9.666295e-02, 1.005852e+00, 1.029965e+00, 3.900682e-02, 5.264742e-02, 8.791454e-01,
1.800000e+00	9.473049e-02, 5.292122e-01, 9.262715e-01, 3.156459e-01, 2.087957e+00, 8.707458e-02, 6.924251e-01, 1.552497e+00, 4.444291e-01, 1.401470e+00, 1.383503e+00, 3.739597e-01, 2.337577e-01, 8.866478e-02, 6.744447e-02, 9.070735e-01, 1.093235e+00, 2.370316e-02, 2.566509e-02, 6.504233e-01,
2.000000e+00	6.473801e-02, 6.116848e-01, 7.868411e-01, 2.392656e-01, 1.915708e+00, 4.235679e-02, 6.769589e-01, 1.717698e+00, 5.053844e-01, 1.381909e+00, 1.041054e+00, 3.763571e-01, 1.438904e-01, 5.753255e-02, 5.445086e-02, 8.673141e-01, 1.088771e+00, 1.465415e-02, 2.199423e-02, 7.552589e-01,
0.000000e+00	1.342042e-01, 2.572717e+00, 9.650485e-01, 1.883432e+00, 6.249290e-01, 2.569311e+00, 2.088193e-01, 2.163346e+00, 1.863340e+00, 1.303623e+00, 5.343942e-01, 5.608882e-01, 1.652744e+00, 3.255437e-02, 1.389388e+00, 1.762112e+00, 1.720747e+00, 1.250757e+00, 2.390476e+00, 1.405498e+00,
2.000000e-01	2.631520e-01, 2.178147e+00, 9.561468e-01, 1.206351e+00, 7.353859e-01, 1.829738e+00, 1.556985e-01, 2.185164e+00, 1.500962e+00, 1.408053e+00, 6.785211e-01, 3.387890e-01, 1.079388e+00, 2.440299e-02, 9.626132e-01, 1.441427e+00, 1.263601e+00, 9.979827e-01, 1.761894e+00, 1.028827e+00,
4.000000e-01	4.384235e-01, 1.606929e+00, 8.272767e-01, 1.022065e+00, 9.248638e-01, 1.453114e+00, 1.223172e-01, 2.021763e+00, 1.092469e+00, 1.348908e+00, 7.987761e-01, 4.805605e-01, 8.577729e-01, 1.548368e-02, 5.411440e-01, 1.330752e+00, 9.941952e-01, 8.829691e-01, 9.665020e-01, 6.307077e-01,
6.000000e-01	4.157297e-01, 1.383643e+00, 7.289054e-01, 8.128412e-01, 1.219019e+00, 9.684425e-01, 1.873753e-01, 2.252493e+00, 9.080185e-01, 1.257423e+00, 9.128860e-01, 4.214629e-01, 5.651224e-01, 1.621837e-02, 2.890189e-01, 1.112980e+00, 7.358514e-01, 8.267540e-01, 9.669357e-01, 4.304481e-01,
8.000000e-01	3.678007e-01, 1.042493e+00, 6.168082e-01, 4.414025e-01, 1.502433e+00, 5.155485e-01, 2.939141e-01, 1.805396e+00, 7.863274e-01, 1.254380e+00, 8.974252e-01, 4.060214e-01, 4.817503e-01, 1.154016e-02, 1.783550e-01, 1.020267e+00, 9.194966e-01, 5.545505e-01, 6.905634e-01, 3.385726e-01,
1.000000e+00	2.577008e-01, 1.051204e+00, 6.174897e-01, 3.197250e-01, 1.523678e+00, 2.373055e-01, 3.909709e-01, 1.446810e+00, 7.257615e-01, 1.364614e+00, 1.072522e+00, 3.403551e-01, 3.719387e-01, 8.650440e-03, 9.819702e-02, 7.907668e-01, 8.629792e-01, 3.443481e-01, 3.694829e-01, 3.536654e-01,
1.200000e+00	1.794888e-01, 7.883090e-01, 4.492202e-01, 1.768054e-01, 1.559815e+00, 1.459824e-01, 5.415127e-01, 1.590379e+00, 6.403113e-01, 1.053349e+00, 1.068094e+00, 4.412809e-01, 2.474254e-01, 6.127873e-03, 5.869249e-02, 8.633895e-01, 9.839657e-01, 2.047234e-01, 2.555282e-01, 5.048203e-01,
1.400000e+00	1.084995e-01, 8.324307e-01, 5.225430e-01, 1.323986e-01, 1.953567e+00, 8.643407e-02, 5.421255e-01, 1.680750e+00, 5.809326e-01, 1.280467e+00, 1.312258e+00, 3.872530e-01, 2.139352e-01, 3.651865e-03, 3.506810e-02, 8.517210e-01, 9.288430e-01, 1.096400e-01, 1.313622e-01, 5.950755e-01,
1.600000e+00	8.456966e-02, 6.722648e-01, 4.924894e-01, 8.498145e-02, 1.796305e+00, 5.046507e-02, 6.783703e-01, 1.646155e+00, 6.352332e-01, 1.353007e+00, 1.117203e+00, 3.598780e-01, 1.287969e-01, 3.619922e-03, 2.699491e-02, 9.872893e-01, 1.059152e+00, 8.561040e-02, 7.321216e-02, 5.113169e-01,
1.800000e+00	4.199911e-02, 6.186025e-01, 5.005777e-01, 7.805292e-02, 1.987137e+00, 2.485545e-02, 7.478835e-01, 1.557472e+00, 6.787063e-01, 1.543322e+00, 1.257449e+00, 3.122523e-01, 1.057643e-01, 2.126978e-03, 3.773461e-02, 9.334582e-01, 1.072329e+00, 4.686817e-02, 5.989974e-02, 5.742230e-01,
2.000000e+00	3.810020e-02, 6.815468e-01, 5.160974e-01, 6.867833e-02, 1.989674e+00, 1.307948e-02, 6.492750e-01, 1.781963e+00, 6.381012e-01, 1.580698e+00, 1.421517e+00, 3.482207e-01, 7.439907e-02, 1.530495e-03, 5.468688e-02, 1.001516e+00, 9.406571e-01, 3.023425e-02, 3.454609e-02, 6.836985e-01,
0.000000e+00	2.545529e-01, 4.155166e-01, 3.301062e+00, 2.132342e+00, 9.363776e-01, 1.604464e+00, 1.827754e+00, 2.845849e+00, 2.282145e+00, 1.822831e+00, 1.364538e+00, 9.923003e-01, 1.490398e+00, 6.342257e-01, 2.128245e-01, 1.981573e+00, 8.740722e-01, 1.522124e+00, 2.260021e+00, 9.706892e-01,
2.000000e-01	4.816123e-01, 3.128436e-01, 2.663596e+00, 1.566296e+00, 1.346520e+00, 1.069131e+00, 1.642199e+00, 2.401046e+00, 1.790221e+00, 1.590812e+00, 1.261601e+00, 5.773865e-01, 1.374482e+00, 4.521778e-01, 4.671235e-01, 1.653233e+00, 8.883571e-01, 1.179382e+00, 1.320140e+00, 1.104519e+00,
4.000000e-01	5.100049e-01, 2.407164e-01, 1.706795e+00, 1.039379e+00, 1.488812e+00, 8.326688e-01, 1.135057e+00, 1.705356e+00, 1.238864e+00, 1.745944e+00, 1.489070e+00, 5.596798e-01, 1.006693e+00, 3.712494e-01, 5.987855e-01, 1.073410e+00, 9.951004e-01, 1.005287e+00, 1.312086e+00, 8.662635e-01,
6.000000e-01	4.551150e-01, 2.077435e-01, 1.733664e+00, 1.090502e+00, 1.675316e+00, 7.592233e-01, 1.057652e+00, 1.690777e+00, 1.105832e+00, 1.816554e+00, 1.333975e+00, 4.128185e-01, 9.865514e-01, 2.125094e-01, 5.524462e-01, 9.894548e-01, 9.831274e-01, 7.647910e-01, 8.326969e-01, 8.255055e-01,
8.000000e-01	3.012736e-01, 3.258564e-01, 1.200881e+00, 7.887532e-01, 1.801384e+00, 7.195957e-01, 9.721952e-01, 1.698523e+00, 1.001639e+00, 1.434144e+00, 1.197378e+00, 4.056797e-01, 7.698113e-01, 1.653538e-01, 4.552060e-01, 9.235367e-01, 9.728884e-01, 5.133620e-01, 4.528087e-01, 8.139203e-01,
1.000000e+00	2.291152e-01, 2.933695e-01, 9.103591e-01, 7.276307e-01, 1.745174e+00, 6.015592e-01, 8.921330e-01, 1.504535e+00, 8.232116e-01, 1.472549e+00, 1.458667e+00, 3.893102e-01, 5.007037e-01, 1.004730e-01, 5.173893e-01, 8.809261e-01, 1.137992e+00, 3.320779e-01, 2.606171e-01, 8.077101e-01,
1.200000e+00	1.020363e-01, 3.574773e-01, 9.877454e-01, 5.267350e-01, 1.670308e+00, 4.770689e-01, 9.395470e-01, 1.693187e+00, 6.242121e-01, 1.631664e+00, 1.206209e+00, 3.385832e-01, 4.585747e-01, 7.056884e-02, 3.874626e-01, 1.030938e+00, 1.130061e+00, 1.948940e-01, 1.980086e-01, 6.528949e-01,
1.400000e+00	9.484778e-02, 4.145029e-01, 9.205734e-01, 4.836963e-01, 1.863575e+00, 3.671668e-01, 9.339765e-01, 1.925303e+00, 6.192244e-01, 1.230656e+00, 1.352806e+00, 3.518930e-01, 3.165428e-01, 4.254305e-02, 4.185688e-01, 8.074606e-01, 8.649973e-01, 1.286366e-01, 1.209452e-01, 8.561557e-01,
1.600000e+00	6.335399e-02, 2.490053e-01, 8.536073e-01, 3.008837e-01, 2.268928e+00, 1.604553e-01, 7.722372e-01, 1.790405e+00, 6.513162e-01, 1.362395e+00, 1.458817e+00, 3.262762e-01, 1.987612e-01, 3.408457e-02, 3.441900e-01, 8.926323e-01, 1.019185e+00, 6.835269e-02, 6.501080e-02, 7.808648e-01,
1.800000e+00	3.948757e-02, 3.307325e-01, 6.576210e-01, 2.908803e-01, 1.734529e+00, 1.006693e-01, 1.056550e+00, 1.478075e+00, 5.537750e-01, 1.359035e+00, 1.532104e+00, 3.453390e-01, 1.789575e-01, 2.147099e-02, 4.170248e-01, 9.411987e-01, 9.008826e-01, 5.528498e-02, 4.282094e-02, 7.423984e-01,
2.000000e+00	3.281162e-02, 3.890229e-01, 6.797639e-01, 1.858144e-01, 1.890770e+00, 5.004574e-02, 1.053538e+00, 1.642961e+00, 4.723778e-01, 1.367371e+00, 1.384993e+00, 3.699901e-01, 1.458702e-01, 1.189625e-02, 3.635485e-01, 7.313600e-01, 8.792696e-01, 2.493035e-02, 2.654947e-02, 6.785281e-01,
0.000000e+00	1.769297e+00, 1.713340e+00, 5.380924e-01, 2.448487e+00, 2.044164e+00, 2.418679e+00, 9.673186e-01, 2.231307e+00, 1.210466e+00, 3.567872e-01, 8.268270e-02, 2.187267e-01, 2.456999e+00, 2.045091e+00, 1.869514e+00, 1.657933e+00, 2.361197e+00, 1.117603e+00, 2.195926e+00, 1.988697e+00,
2.000000e-01	1.585938e+00, 1.125306e+00, 7.316435e-01, 1.717604e+00, 1.676280e+00, 1.380558e+00, 6.044039e-01, 1.351696e+00, 6.417404e-01, 8.186670e-01, 7.004571e-02, 1.444202e-01, 1.749804e+00, 1.938676e+00, 1.436699e+00, 1.162583e+00, 2.425198e+00, 1.212018e+00, 1.704038e+00, 1.282373e+00,
4.000000e-01	1.002950e+00, 9.575500e-01, 6.813398e-01, 1.166962e+00, 1.291010e+00, 1.129883e+00, 6.314333e-01, 1.369187e+00, 5.777352e-01, 1.049699e+00, 5.617254e-02, 1.482988e-01, 1.203730e+00, 1.200345e+00, 8.222509e-01, 1.438899e+00, 1.911851e+00, 1.002012e+00, 1.061703e+00, 1.165796e+00,
6.000000e-01	9.095479e-01, 8.918202e-01, 9.403331e-01, 8.340430e-01, 1.566386e+00, 7.293059e-01, 5.615193e-01, 1.136898e+00, 4.132644e-01, 1.311911e+00, 7.660476e-02, 1.918954e-01, 8.031300e-01, 9.804197e-01, 4.386436e-01, 1.240044e+00, 1.540847e+00, 7.438566e-01, 7.273754e-01, 9.001024e-01,
8.000000e-01	6.076806e-01, 6.567394e-01, 8.380658e-01, 4.512459e-01, 1.952579e+00, 3.274820e-01, 4.827270e-01, 1.299480e+00, 4.206087e-01, 1.120126e+00, 2.466023e-01, 2.609988e-01, 6.637303e-01, 8.166142e-01, 2.214129e-01, 1.130419e+00, 1.444883e+00, 4.735948e-01, 4.248011e-01, 8.485615e-01,
1.000000e+00	4.469244e-01, 6.987744e-01, 8.024803e-01, 4.795770e-01, 1.831074e+00, 2.179911e-01, 4.711325e-01, 1.328559e+00, 5.127807e-01, 1.239929e+00, 4.223868e-01, 2.945118e-01, 5.099426e-01, 4.922201e-01, 1.118489e-01, 1.196290e+00, 1.177674e+00, 2.771486e-01, 2.940694e-01, 6.832845e-01,
1.200000e+00	3.272105e-01, 7.636915e-01, 9.451164e-01, 2.755023e-01, 1.704445e+00, 1.258575e-01, 4.601391e-01, 1.713097e+00, 4.235087e-01, 1.120830e+00, 6.516989e-01, 3.211912e-01, 3.253980e-01, 3.693066e-01, 8.593606e-02, 9.370729e-01, 8.783468e-01, 1.249365e-01, 2.182306e-01, 7.475262e-01,
1.400000e+00	2.513152e-01, 7.728430e-01, 8.699299e-01, 2.794650e-01, 2.349611e+00, 6.718318e-02, 5.306014e-01, 1.471679e+00, 4.607970e-01, 1.605922e+00, 7.934762e-01, 2.902731e-01, 2.195321e-01, 2.272191e-01, 5.200638e-02, 9.463230e-01, 1.072669e+00, 1.041630e-01, 1.341057e-01, 6.461448e-01,
1.600000e+00	1.577563e-01, 6.667575e-01, 8.187814e-01, 2.537472e-01, 2.493770e+00, 4.127733e-02, 5.047305e-01, 1.582769e+00, 4.508837e-01, 1.467586e+00, 9.571052e-01, 3.010077e-01, 1.864598e-01, 1.286151e-01, 4.364992e-02, 9.183592e-01, 1.228016e+00, 6.654337e-02, 7.178683e-02, 7.209027e-01,
1.800000e+00	1.165846e-01, 6.404583e-01, 8.016121e-01, 1.976021e-01, 2.169049e+00, 2.050287e-02, 6.814219e-01, 1.623106e+00, 5.152156e-01, 1.259379e+00, 9.394652e-01, 3.745105e-01, 1.573354e-01, 1.032511e-01, 3.107272e-02, 8.920556e-01, 9.144580e-01, 3.650519e-02, 4.499117e-02, 6.330409e-01,
2.000000e+00	6.252575e-02, 6.832648e-01, 7.931932e-01, 1.821318e-01, 2.027313e+00, 1.233896e-02, 7.972736e-01, 1.650579e+00, 4.746917e-01, 9.792003e-01, 1.054277e+00, 3.926622e-01, 9.943004e-02, 7.428019e-02, 2.989675e-02, 8.978563e-01, 9.412594e-01, 2.080491e-02, 3.064425e-02, 6.582681e-01,
0.000000e+00	1.195382e+00, 1.307696e+00, 1.429908e-01, 2.243184e+00, 1.424673e+00, 2.213142e+00, 1.010657e+00, 2.037361e+00, 1.379746e+00, 1.069451e+00, 3.077301e+00, 2.078826e+00, 1.809619e+00, 6.377911e-01, 1.671634e+00, 7.792589e-01, 1.898250e-02, 1.917854e+00, 2.575084e+00, 9.844984e-01,
2.000000e-01	1.017345e+00, 1.168744e+00, 8.733594e-02, 1.158074e+00, 1.003534e+00, 1.141871e+00, 1.081985e+00, 1.450245e+00, 1.040047e+00, 1.037051e+00, 2.214522e+00, 1.616476e+00, 1.575034e+00, 7.522201e-01, 1.178396e+00, 6.017804e-01, 3.063555e-01, 1.732634e+00, 2.031290e+00, 6.583774e-01,
4.000000e-01	1.035387e+00, 9.212532e-01, 6.853432e-02, 8.446479e-01, 8.303301e-01, 5.242867e-01, 1.052036e+00, 1.102976e+00, 7.088767e-01, 7.666054e-01, 2.116710e+00, 1.192767e+00, 9.315122e-01, 6.528521e-01, 1.056021e+00, 6.327533e-01, 2.634478e-01, 1.200641e+00, 1.450375e+00, 6.723816e-01,
6.000000e-01	8.931786e-01, 5.162053e-01, 5.590555e-02, 4.624139e-01, 8.876392e-01, 3.363291e-01, 9.711075e-01, 1.099333e+00, 4.427286e-01, 8.607852e-01, 1.750776e+00, 7.443200e-01, 7.870254e-01, 6.143333e-01, 7.072203e-01, 6.681134e-01, 4.005543e-01, 6.904889e-01, 1.035456e+00, 7.454780e-01,
8.000000e-01	5.889189e-01, 4.451722e-01, 5.512286e-02, 2.415738e-01, 1.299587e+00, 1.705930e-01, 1.168410e+00, 1.123703e+00, 5.214752e-01, 1.290075e+00, 1.533930e+00, 4.755744e-01, 5.098483e-01, 4.663505e-01, 7.553252e-01, 7.333358e-01, 4.965104e-01, 3.962107e-01, 6.373307e-01, 7.433743e-01,
1.000000e+00	4.243967e-01, 3.166015e-01, 4.473355e-02, 1.743087e-01, 1.306645e+00, 1.161958e-01, 1.250914e+00, 1.405114e+00, 5.650321e-01, 1.346854e+00, 1.694460e+00, 4.595987e-01, 4.445143e-01, 3.450778e-01, 7.367204e-01, 6.262740e-01, 5.627743e-01, 2.210605e-01, 3.240924e-01, 7.021409e-01,
1.200000e+00	2.829706e-01, 2.653552e-01, 4.659910e-02, 1.234129e-01, 1.267654e+00, 4.943248e-02, 1.166512e+00, 1.376291e+00, 5.059169e-01, 1.439965e+00, 1.621613e+00, 3.940279e-01, 3.678566e-01, 1.671534e-01, 7.367411e-01, 6.037886e-01, 7.183346e-01, 2.009741e-01, 2.218560e-01, 6.232681e-01,
1.400000e+00	2.446746e-01, 2.546436e-01, 7.561171e-02, 5.633158e-02, 1.671907e+00, 3.260242e-02, 9.119834e-01, 1.244503e+00, 6.011375e-01, 1.540915e+00, 1.263927e+00, 4.929312e-01, 2.544103e-01, 1.273810e-01, 7.702976e-01, 8.173517e-01, 8.367291e-01, 8.222008e-02, 1.321710e-01, 6.696183e-01,
1.600000e+00	1.585621e-01, 2.187031e-01, 1.076768e-01, 4.483066e-02, 2.010215e+00, 2.061501e-02, 8.893453e-01, 1.666824e+00, 5.854879e-01, 1.308668e+00, 1.268018e+00, 4.117611e-01, 1.912629e-01, 1.117193e-01, 6.690569e-01, 7.196813e-01, 9.664844e-01, 5.177152e-02, 9.482785e-02, 5.365000e-01,
1.800000e+00	9.152557e-02, 2.355080e-01, 1.847698e-01, 2.770595e-02, 2.040754e+00, 1.133504e-02, 1.094861e+00, 1.636723e+00, 6.979553e-01, 1.250736e+00, 1.582129e+00, 3.196247e-01, 1.446989e-01, 5.798849e-02, 7.094395e-01, 9.762866e-01, 1.214618e+00, 2.737497e-02, 6.742321e-02, 6.773668e-01,
2.000000e+00	6.955925e-02, 2.223293e-01, 2.831138e-01, 2.369412e-02, 1.860338e+00, 5.818756e-03, 1.114182e+00, 1.401765e+00, 5.594462e-01, 1.450282e+00, 1.507002e+00, 3.403343e-01, 1.083294e-01, 4.316165e-02, 6.191860e-01, 7.495078e-01, 1.016321e+00, 2.254876e-02, 3.085201e-02, 6.911580e-01,
0.000000e+00	2.322418e+00, 3.432968e-01, 1.614473e+00, 2.090209e+00, 1.133959e+00, 1.398312e+00, 1.235917e+00, 1.983869e+00, 1.438595e+00, 1.167277e+00, 1.721140e+00, 3.016698e-01, 8.004874e-01, 1.087917e+00, 1.771030e+00, 1.482882e+00, 1.284883e+00, 4.347414e-01, 3.764139e-01, 1.017509e-01,
2.000000e-01	2.350204e+00, 3.310633e-01, 1.578009e+00, 2.195480e+00, 9.099932e-01, 1.039802e+00, 9.966562e-01, 1.602555e+00, 9.745437e-01, 9.857800e-01, 1.300099e+00, 3.322681e-01, 7.071483e-01, 1.197182e+00, 1.310922e+00, 1.219805e+00, 1.130863e+00, 6.010981e-01, 2.692034e-01, 2.791270e-01,
4.000000e-01	1.413709e+00, 3.763046e-01, 1.268441e+00, 1.347713e+00, 9.496115e-01, 9.155893e-01, 7.818496e-01, 1.266817e+00, 6.138806e-01, 1.400061e+00, 1.232153e+00, 3.771850e-01, 4.158613e-01, 1.001269e+00, 8.827028e-01, 9.169436e-01, 8.386116e-01, 6.043895e-01, 1.793676e-01, 4.902752e-01,
6.000000e-01	1.020348e+00, 4.260662e-01, 1.104350e+00, 1.028175e+00, 1.203145e+00, 4.328123e-01, 8.488704e-01, 1.165882e+00, 5.033173e-01, 1.243941e+00, 9.407577e-01, 4.272136e-01, 3.151548e-01, 1.045103e+00, 4.808968e-01, 1.037338e+00, 8.014898e-01, 3.797335e-01, 1.153521e-01, 5.155475e-01,
8.000000e-01	6.982802e-01, 4.926485e-01, 8.171893e-01, 7.176964e-01, 1.358510e+00, 2.952983e-01, 7.517064e-01, 1.064051e+00, 4.712984e-01, 1.446742e+00, 9.627947e-01, 4.045147e-01, 2.157818e-01, 6.402321e-01, 3.526910e-01, 8.428766e-01, 7.602310e-01, 2.151034e-01, 6.030861e-02, 5.275493e-01,
1.000000e+00	5.717297e-01, 5.653434e-01, 6.257313e-01, 5.632392e-01, 1.621523e+00, 1.384427e-01, 7.808786e-01, 1.249778e+00, 5.484911e-01, 1.403516e+00, 1.093135e+00, 3.270853e-01, 1.910247e-01, 4.783887e-01, 2.046318e-01, 1.054215e+00, 8.651423e-01, 1.361975e-01, 4.174545e-02, 6.456255e-01,
1.200000e+00	3.017847e-01, 5.988090e-01, 5.873789e-01, 3.113477e-01, 2.015453e+00, 8.078267e-02, 7.163758e-01, 1.099379e+00, 4.679364e-01, 1.211824e+00, 9.397170e-01, 3.195483e-01, 1.243814e-01, 3.190870e-01, 1.604052e-01, 7.362142e-01, 9.726761e-01, 7.452697e-02, 2.163567e-02, 5.845544e-01,
1.400000e+00	2.532836e-01, 6.117878e-01, 4.390814e-01, 2.500248e-01, 1.873318e+00, 4.835817e-02, 7.721531e-01, 1.298670e+00, 4.038318e-01, 1.315332e+00, 1.033975e+00, 3.709303e-01, 9.399577e-02, 2.195081e-01, 1.412677e-01, 9.609815e-01, 9.358272e-01, 4.826122e-02, 1.804222e-02, 6.837350e-01,
1.600000e+00	1.651638e-01, 5.073676e-01, 4.626737e-01, 1.548830e-01, 2.161310e+00, 2.115863e-02, 8.062794e-01, 1.179769e+00, 5.288682e-01, 1.493577e+00, 1.451609e+00, 3.621889e-01, 7.433819e-02, 1.566075e-01, 1.294669e-01, 8.246551e-01, 1.112016e+00, 2.770184e-02, 9.538942e-03, 6.915654e-01,
1.800000e+00	1.205299e-01, 5.313337e-01, 5.362521e-01, 1.064852e-01, 2.007573e+00, 1.362232e-02, 8.582710e-01, 1.487324e+00, 4.738481e-01, 1.585051e+00, 1.137502e+00, 3.961137e-01, 5.208295e-02, 8.781228e-02, 1.294513e-01, 1.061604e+00, 9.703656e-01, 1.801047e-02, 5.927092e-03, 8.033168e-01,
2.000000e+00	6.722674e-02, 4.274048e-01, 5.127810e-01, 5.925871e-02, 2.102681e+00, 6.687632e-03, 7.507851e-01, 1.407329e+00, 5.826179e-01, 1.395824e+00, 1.197623e+00, 3.907085e-01, 4.206058e-02, 6.062126e-02, 1.520149e-01, 9.578688e-01, 1.004752e+00, 1.029523e-02, 3.968474e-03, 6.797044e-01,
0.000000e+00	8.684120e-01, 8.855659e-01, 1.606753e+00, 4.067291e-01, 1.877112e+00, 7.280916e-01, 2.882022e+00, 6.264229e-02, 2.578002e+00, 2.677390e+00, 7.252437e-01, 2.996713e+00, 1.642817e+00, 5.920254e-01, 6.288497e-01, 1.489171e+00, 2.240983e+00, 1.612041e+00, 2.019340e-01, 1.290947e+00,
2.000000e-01	8.872197e-01, 6.223320e-01, 1.223431e+00, 5.375389e-01, 1.760988e+00, 6.727432e-01, 2.115461e+00, 3.236192e-01, 1.677995e+00, 1.796329e+00, 9.213948e-01, 1.343945e+00, 1.589381e+00, 4.440847e-01, 7.442700e-01, 1.213532e+00, 1.858769e+00, 1.114530e+00, 5.212312e-01, 9.952278e-01,
4.000000e-01	8.064312e-01, 4.355845e-01, 1.257555e+00, 6.596546e-01, 1.842962e+00, 6.660242e-01, 2.062236e+00, 6.414808e-01, 1.501295e+00, 1.139819e+00, 9.470543e-01, 1.285288e+00, 1.278500e+00, 3.607630e-01, 8.630098e-01, 1.157492e+00, 1.355988e+00, 8.700688e-01, 4.032906e-01, 8.125061e-01,
6.000000e-01	5.121130e-01, 2.870950e-01, 1.162449e+00, 5.163190e-01, 2.107805e+00, 6.627250e-01, 1.486799e+00, 8.710576e-01, 1.043672e+00, 1.176538e+00, 1.235388e+00, 7.110054e-01, 1.175107e+00, 2.316082e-01, 7.660180e-01, 9.716494e-01, 1.345504e+00, 5.582452e-01, 3.047406e-01, 7.203845e-01,
8.000000e-01	3.500425e-01, 1.707119e-01, 1.090920e+00, 4.312180e-01, 1.605336e+00, 5.798549e-01, 1.526303e+00, 1.178732e+00, 9.673277e-01, 1.334583e+00, 1.122385e+00, 4.600269e-01, 1.171393e+00, 1.673440e-01, 6.684077e-01, 8.466956e-01, 1.355244e+00, 2.958425e-01, 2.117074e-01, 6.024033e-01,
1.000000e+00	2.707219e-01, 1.097648e-01, 9.459358e-01, 5.700254e-01, 1.816449e+00, 3.831334e-01, 1.303889e+00, 1.257516e+00, 6.557655e-01, 1.295185e+00, 9.158446e-01, 4.658155e-01, 7.488386e-01, 1.069981e-01, 7.251614e-01, 8.722390e-01, 1.091170e+00, 1.994747e-01, 1.263326e-01, 7.632469e-01,
1.200000e+00	2.207035e-01, 8.191409e-02, 1.030178e+00, 5.530651e-01, 1.915996e+00, 3.200604e-01, 1.166149e+00, 1.401807e+00, 8.089210e-01, 1.506127e+00, 1.094509e+00, 3.869966e-01, 5.657668e-01, 8.586370e-02, 8.907384e-01, 8.944275e-01, 1.048244e+00, 1.019285e-01, 6.760332e-02, 7.789239e-01,
1.400000e+00	1.203395e-01, 6.805278e-02, 1.036895e+00, 3.747217e-01, 1.466869e+00, 1.594301e-01, 1.227211e+00, 1.577730e+00, 7.320806e-01, 1.561939e+00, 1.204341e+00, 3.507179e-01, 3.771656e-01, 4.281246e-02, 7.219344e-01, 8.653649e-01, 1.184784e+00, 8.194863e-02, 4.799968e-02, 7.473027e-01,
1.600000e+00	7.113533e-02, 8.647597e-02, 8.621206e-01, 2.952019e-01, 1.492011e+00, 8.956638e-02, 1.293848e+00, 1.439147e+00, 5.075133e-01, 1.452980e+00, 1.276218e+00, 3.617472e-01, 2.776652e-01, 3.504025e-02, 8.543904e-01, 7.353460e-01, 1.181418e+00, 4.714569e-02, 2.952140e-02, 7.040594e-01,
1.800000e+00	5.058402e-02, 9.197947e-02, 7.822672e-01, 3.224879e-01, 1.936194e+00, 5.039360e-02, 1.221723e+00, 1.819212e+00, 5.431509e-01, 1.388567e+00, 1.137681e+00, 3.471263e-01, 2.350349e-01, 2.184670e-02, 8.093346e-01, 7.952676e-01, 9.050238e-01, 2.501642e-02, 1.803270e-02, 7.532457e-01,
2.000000e+00	4.522550e-02, 1.333156e-01, 8.077417e-01, 2.563745e-01, 1.695468e+00, 3.796892e-02, 1.167113e+00, 1.639171e+00, 5.240255e-01, 1.498476e+00, 1.233172e+00, 3.986785e-01, 1.849697e-01, 1.470357e-02, 7.595709e-01, 9.157856e-01, 1.052092e+00, 1.929274e-02, 1.031389e-02, 7.578447e-01,
0.000000e+00	1.455775e+00, 1.023124e+00, 2.366558e-01, 2.014715e-01, 1.836506e+00, 2.745447e+00, 2.367381e+00, 2.757560e+00, 2.250540e+00, 2.080776e+00, 6.566172e-01, 5.978238e-01, 9.476311e-01, 1.488686e+00, 2.251313e+00, 4.325944e-01, 2.022271e+00, 2.317278e+00, 2.243455e+00, 1.479136e+00,
2.000000e-01	1.344729e+00, 5.916948e-01, 4.440679e-01, 1.597634e-01, 1.382718e+00, 1.397568e+00, 2.894199e+00, 2.056923e+00, 1.194480e+00, 1.838356e+00, 4.163083e-01, 4.601426e-01, 6.709869e-01, 1.062691e+00, 1.497524e+00, 2.747136e-01, 1.928363e+00, 2.079205e+00, 1.645669e+00, 1.384608e+00,
4.000000e-01	1.333097e+00, 4.291745e-01, 6.169266e-01, 9.520188e-02, 1.123539e+00, 8.828008e-01, 1.947679e+00, 1.545295e+00, 9.880696e-01, 1.514360e+00, 4.286066e-01, 2.397599e-01, 5.653694e-01, 9.687923e-01, 1.164422e+00, 3.670218e-01, 1.433947e+00, 1.669368e+00, 1.464145e+00, 1.114495e+00,
6.000000e-01	9.838560e-01, 2.186097e-01, 5.851712e-01, 8.330915e-02, 1.006321e+00, 4.642634e-01, 1.696220e+00, 1.376941e+00, 5.577851e-01, 1.956789e+00, 4.460455e-01, 2.282928e-01, 3.874867e-01, 1.126938e+00, 9.891389e-01, 5.306544e-01, 9.693655e-01, 1.065020e+00, 1.146741e+00, 1.038110e+00,
8.000000e-01	8.372929e-01, 1.875363e-01, 5.493062e-01, 9.792655e-02, 9.672965e-01, 2.879866e-01, 1.743694e+00, 8.333466e-01, 4.935126e-01, 1.604379e+00, 4.791052e-01, 2.078693e-01, 2.912709e-01, 8.379142e-01, 9.697178e-01, 5.614798e-01, 9.204423e-01, 5.639387e-01, 8.293463e-01, 7.587529e-01,
1.000000e+00	5.388722e-01, 1.199716e-01, 4.785837e-01, 8.082091e-02, 1.142926e+00, 1.444426e-01, 1.675324e+00, 1.178092e+00, 4.498992e-01, 1.750005e+00, 7.514304e-01, 2.716733e-01, 2.058948e-01, 4.600362e-01, 8.060275e-01, 6.289056e-01, 6.760069e-01, 3.516385e-01, 5.927952e-01, 8.181097e-01,
1.200000e+00	4.200137e-01, 6.315886e-02, 3.514513e-01, 5.748907e-02, 1.094239e+00, 7.971520e-02, 1.622775e+00, 1.417306e+00, 4.602103e-01, 1.760820e+00, 8.407855e-01, 3.088207e-01, 1.438100e-01, 3.958974e-01, 9.055687e-01, 6.295437e-01, 6.444242e-01, 2.159690e-01, 3.443856e-01, 6.406012e-01,
1.400000e+00	3.117457e-01, 3.816394e-02, 2.766988e-01, 4.959105e-02, 1.282341e+00, 4.331992e-02, 1.342253e+00, 1.328026e+00, 6.783303e-01, 1.357620e+00, 8.167911e-01, 3.353621e-01, 1.240395e-01, 2.097377e-01, 8.695674e-01, 7.404973e-01, 6.300699e-01, 1.219584e-01, 1.602379e-01, 7.880043e-01,
1.600000e+00	1.829946e-01, 3.621969e-02, 2.173833e-01, 2.943346e-02, 1.325268e+00, 2.086180e-02, 1.356706e+00, 1.419711e+00, 5.785700e-01, 1.171701e+00, 9.990953e-01, 3.607673e-01, 8.103872e-02, 1.287087e-01, 9.092910e-01, 6.895796e-01, 7.693756e-01, 6.304420e-02, 1.142441e-01, 5.989146e-01,
1.800000e+00	1.111358e-01, 3.782682e-02, 2.009660e-01, 2.341758e-02, 1.086066e+00, 1.179886e-02, 1.398271e+00, 1.526593e+00, 4.656752e-01, 1.278789e+00, 1.151071e+00, 3.338285e-01, 7.694278e-02, 1.059470e-01, 8.290835e-01, 8.106978e-01, 6.590285e-01, 5.128046e-02, 6.426695e-02, 6.879669e-01,
2.000000e+00	8.062054e-02, 4.268950e-02, 2.097916e-01, 1.666328e-02, 1.490538e+00, 7.105220e-03, 1.271746e+00, 1.714870e+00, 5.135582e-01, 1.407378e+00, 1.245107e+00, 3.386395e-01, 4.987940e-02, 7.006759e-02, 7.155175e-01, 9.516844e-01, 9.106548e-01, 3.290852e-02, 4.740752e-02, 7.950351e-01,
0.000000e+00	2.783164e+00, 1.295821e+00, 6.139824e-01, 1.975887e+00, 2.963368e+00, 3.123016e+00, 9.043643e-01, 2.866899e+00, 3.128487e+00, 2.084857e+00, 2.757242e-01, 8.662604e-01, 1.274072e+00, 2.943964e-01, 2.149960e-01, 2.549653e+00, 1.215836e+00, 8.836122e-01, 5.450428e-01, 8.322929e-01,
2.000000e-01	1.747015e+00, 7.999329e-01, 7.283001e-01, 1.290916e+00, 2.439798e+00, 1.983108e+00, 5.817637e-01, 2.098491e+00, 2.121250e+00, 2.033157e+00, 4.976212e-01, 5.765861e-01, 9.968116e-01, 4.839837e-01, 1.637944e-01, 2.079566e+00, 9.699831e-01, 9.967474e-01, 5.191977e-01, 8.524272e-01,
4.000000e-01	1.371852e+00, 7.532462e-01, 7.341096e-01, 7.484795e-01, 2.579506e+00, 1.417908e+00, 5.181149e-01, 1.589496e+00, 1.234667e+00, 1.803597e+00, 7.241954e-01, 5.024097e-01, 8.056000e-01, 5.849746e-01, 1.151910e-01, 1.733475e+00, 1.015682e+00, 9.175105e-01, 4.956453e-01, 7.241915e-01,
6.000000e-01	1.113419e+00, 7.426190e-01, 6.931602e-01, 5.599583e-01, 2.610856e+00, 8.458653e-01, 5.254996e-01, 1.454205e+00, 8.735010e-01, 1.605358e+00, 8.132492e-01, 4.742977e-01, 7.291256e-01, 7.941985e-01, 7.221729e-02, 1.415928e+00, 1.037781e+00, 5.405183e-01, 3.838215e-01, 7.480006e-01,
8.000000e-01	7.774876e-01, 6.616512e-01, 7.612246e-01, 3.604645e-01, 2.369833e+00, 3.994285e-01, 3.171633e-01, 1.197171e+00, 6.238959e-01, 1.353061e+00, 6.755309e-01, 3.701679e-01, 5.188815e-01, 5.157745e-01, 4.542067e-02, 1.394143e+00, 1.066923e+00, 4.446445e-01, 2.910167e-01, 6.202231e-01,
1.000000e+00	5.052473e-01, 7.017853e-01, 6.919521e-01, 2.412565e-01, 2.219616e+00, 2.369044e-01, 3.461349e-01, 1.294058e+00, 7.028022e-01, 1.565319e+00, 8.753598e-01, 3.655039e-01, 3.197423e-01, 3.850793e-01, 2.019835e-02, 1.145811e+00, 1.005960e+00, 2.750907e-01, 1.514038e-01, 6.670358e-01,
1.200000e+00	3.283704e-01, 6.741358e-01, 7.023599e-01, 1.597419e-01, 2.325968e+00, 1.278271e-01, 3.225035e-01, 1.277521e+00, 5.385152e-01, 1.348156e+00, 1.099905e+00, 3.791573e-01, 2.525510e-01, 2.913118e-01, 1.357029e-02, 1.132771e+00, 1.070710e+00, 1.547132e-01, 9.918545e-02, 6.921899e-01,
1.400000e+00	2.887211e-01, 7.481451e-01, 6.779692e-01, 1.402713e-01, 1.886009e+00, 7.006639e-02, 3.246093e-01, 1.524636e+00, 6.010980e-01, 1.231197e+00, 1.086356e+00, 3.848549e-01, 1.507551e-01, 1.834241e-01, 7.810891e-03, 1.062939e+00, 1.246888e+00, 1.012504e-01, 6.102123e-02, 8.544555e-01,
1.600000e+00	1.505660e-01, 7.159105e-01, 5.817477e-01, 1.235347e-01, 2.364509e+00, 2.941195e-02, 3.835399e-01, 1.536637e+00, 6.056795e-01, 1.482057e+00, 1.140819e+00, 4.534332e-01, 1.295011e-01, 1.296975e-01, 5.746170e-03, 8.443719e-01, 9.424145e-01, 7.309931e-02, 3.836717e-02, 6.899355e-01,
1.800000e+00	1.352844e-01, 6.080445e-01, 5.013903e-01, 1.084547e-01, 1.747728e+00, 1.949188e-02, 5.394606e-01, 1.490576e+00, 5.715428e-01, 1.560639e+00, 1.259492e+00, 3.787205e-01, 1.107259e-01, 8.078948e-02, 4.868959e-03, 8.754273e-01, 8.997992e-01, 3.702284e-02, 1.721499e-02, 5.888079e-01,
2.000000e+00	8.619702e-02, 6.706745e-01, 4.917926e-01, 1.146183e-01, 2.031345e+00, 1.004532e-02, 4.923442e-01, 1.699127e+00, 5.487479e-01, 1.363319e+00, 1.284165e+00, 3.537284e-01, 6.456602e-02, 5.473484e-02, 6.610015e-03, 1.052103e+00, 1.051276e+00, 2.275435e-02, 1.354791e-02, 6.720848e-01,
0.000000e+00	1.980433e+00, 4.505693e-01, 9.813512e-01, 1.350615e+00, 2.368768e-01, 7.482667e-01, 2.300716e+00, 1.328098e+00, 1.947898e+00, 2.346316e-01, 2.765735e+00, 2.905245e+00, 7.312567e-02, 5.747683e-02, 1.821298e+00, 2.694258e+00, 1.966105e+00, 7.157654e-01, 2.288459e+00, 9.386494e-01,
2.000000e-01	1.227538e+00, 2.712561e-01, 9.783974e-01, 7.865515e-01, 2.913062e-01, 4.540299e-01, 1.569136e+00, 9.486605e-01, 1.572542e+00, 1.691757e-01, 1.929953e+00, 2.072003e+00, 2.452724e-01, 3.374916e-01, 1.241947e+00, 1.710290e+00, 1.471865e+00, 5.580491e-01, 1.458829e+00, 8.757918e-01,
4.000000e-01	9.599324e-01, 1.954390e-01, 1.086689e+00, 7.604015e-01, 2.359518e-01, 2.194225e-01, 1.335042e+00, 9.139828e-01, 1.174207e+00, 1.511209e-01, 2.129765e+00, 1.224895e+00, 3.822736e-01, 5.380477e-01, 1.375303e+00, 1.308976e+00, 8.976353e-01, 3.206661e-01, 7.518956e-01, 9.433193e-01,
6.000000e-01	7.310720e-01, 1.523975e-01, 8.434764e-01, 4.708704e-01, 3.532281e-01, 1.275091e-01, 1.139201e+00, 1.033550e+00, 8.542718e-01, 4.271118e-01, 1.760380e+00, 9.732178e-01, 3.941234e-01, 4.374858e-01, 8.991449e-01, 1.515516e+00, 6.371452e-01, 1.925570e-01, 5.832433e-01, 7.547121e-01,
8.000000e-01	4.519013e-01, 3.111033e-01, 6.979261e-01, 3.462992e-01, 6.241291e-01, 6.306418e-02, 8.769355e-01, 1.191896e+00, 7.719924e-01, 6.972868e-01, 1.844030e+00, 6.240913e-01, 2.628881e-01, 2.613855e-01, 6.236428e-01, 1.381385e+00, 4.245937e-01, 1.295260e-01, 3.580851e-01, 8.449767e-01,
1.000000e+00	3.469367e-01, 3.680266e-01, 4.247870e-01, 2.454505e-01, 9.372100e-01, 3.431457e-02, 7.353726e-01, 1.435804e+00, 8.232780e-01, 9.466407e-01, 1.636538e+00, 5.198094e-01, 1.831845e-01, 1.758366e-01, 3.868107e-01, 1.059764e+00, 4.092810e-01, 8.309008e-02, 1.668237e-01, 6.440343e-01,
1.200000e+00	2.155530e-01, 5.126610e-01, 3.054261e-01, 1.567081e-01, 1.222336e+00, 2.282989e-02, 6.078683e-01, 1.375698e+00, 5.859588e-01, 1.005875e+00, 1.465670e+00, 4.392517e-01, 1.484006e-01, 1.368501e-01, 2.747291e-01, 1.086044e+00, 4.022918e-01, 4.952200e-02, 1.006351e-01, 7.504418e-01,
1.400000e+00	1.595970e-01, 5.511404e-01, 2.582935e-01, 1.085178e-01, 1.335544e+00, 1.219687e-02, 5.595195e-01, 1.411552e+00, 7.208283e-01, 1.257005e+00, 1.818141e+00, 4.281226e-01, 1.157491e-01, 8.277363e-02, 1.418327e-01, 1.068824e+00, 7.402817e-01, 2.904597e-02, 7.820479e-02, 6.613410e-01,
1.600000e+00	1.183353e-01, 5.290605e-01, 1.976229e-01, 6.195060e-02, 1.634382e+00, 7.303537e-03, 5.210640e-01, 1.510726e+00, 6.543070e-01, 1.376261e+00, 1.522189e+00, 3.814997e-01, 7.808493e-02, 4.645263e-02, 7.496461e-02, 9.103769e-01, 7.877611e-01, 1.848665e-02, 3.367200e-02, 6.341093e-01,
1.800000e+00	7.138604e-02, 6.514830e-01, 2.071051e-01, 3.824760e-02, 1.479389e+00, 3.070011e-03, 5.395557e-01, 1.546499e+00, 6.318184e-01, 1.329741e+00, 1.638520e+00, 3.416432e-01, 6.845719e-02, 3.610828e-02, 6.111399e-02, 1.051305e+00, 1.006113e+00, 1.066700e-02, 2.848275e-02, 7.332236e-01,
2.000000e+00	4.853566e-02, 5.698791e-01, 2.396600e-01, 2.981281e-02, 2.181450e+00, 1.626334e-03, 5.456022e-01, 1.365389e+00, 6.249093e-01, 1.073747e+00, 1.374052e+00, 3.856880e-01, 5.101699e-02, 2.320615e-02, 3.255979e-02, 9.953118e-01, 8.165213e-01, 6.307963e-03, 1.339209e-02, 7.480813e-01,
0.000000e+00	1.550942e-01, 4.060848e-02, 2.882330e+00, 3.060568e-01, 2.797142e+00, 2.642717e+00, 2.304069e+00, 2.868563e+00, 1.610930e+00, 2.316565e+00, 1.007836e+00, 4.448225e-01, 4.117647e-01, 2.433264e+00, 2.328924e+00, 1.229585e+00, 3.985449e-01, 3.146779e+00, 2.256067e+00, 1.361094e+00,
2.000000e-01	3.941115e-01, 2.824140e-02, 1.955904e+00, 5.099206e-01, 1.989774e+00, 1.842081e+00, 1.706981e+00, 2.632127e+00, 1.202749e+00, 2.137656e+00, 7.919134e-01, 2.637099e-01, 6.213698e-01, 1.652449e+00, 1.222012e+00, 1.031820e+00, 6.483978e-01, 1.952412e+00, 1.933234e+00, 1.365287e+00,
4.000000e-01	6.566778e-01, 1.857187e-02, 1.752697e+00, 5.457807e-01, 1.557543e+00, 1.171716e+00, 1.367392e+00, 2.213545e+00, 9.978628e-01, 1.915062e+00, 7.491130e-01, 2.547772e-01, 5.244510e-01, 1.051002e+00, 1.370515e+00, 8.969973e-01, 7.550251e-01, 1.885366e+00, 1.870270e+00, 9.912328e-01,
6.000000e-01	6.601621e-01, 1.930782e-02, 9.456287e-01, 6.563227e-01, 1.141727e+00, 1.045751e+00, 1.373245e+00, 2.063616e+00, 7.969984e-01, 1.904565e+00, 8.641613e-01, 2.247884e-01, 3.414747e-01, 6.552115e-01, 9.818164e-01, 7.504048e-01, 7.618834e-01, 1.374134e+00, 1.300480e+00, 1.007061e+00,
8.000000e-01	6.495409e-01, 1.829282e-02, 1.008160e+00, 4.763920e-01, 1.215216e+00, 8.064024e-01, 1.315240e+00, 2.022209e+00, 7.621596e-01, 1.627960e+00, 8.392552e-01, 2.410125e-01, 2.432894e-01, 4.957985e-01, 9.280899e-01, 6.852794e-01, 9.957533e-01, 9.160920e-01, 1.329225e+00, 7.801644e-01,
1.000000e+00	5.358146e-01, 2.280973e-02, 7.322478e-01, 5.046086e-01, 1.176949e+00, 4.658669e-01, 1.355153e+00, 1.786420e+00, 7.923666e-01, 1.412041e+00, 9.819294e-01, 2.948634e-01, 2.071082e-01, 2.802025e-01, 9.830178e-01, 7.405765e-01, 7.446548e-01, 5.572937e-01, 7.278036e-01, 9.436798e-01,
1.200000e+00	3.976710e-01, 3.144245e-02, 6.635823e-01, 3.376343e-01, 1.160570e+00, 2.198368e-01, 1.342627e+00, 2.084082e+00, 6.971670e-01, 1.435525e+00, 9.677193e-01, 2.704339e-01, 1.689281e-01, 2.284086e-01, 8.552537e-01, 9.353575e-01, 9.493198e-01, 3.515420e-01, 4.050948e-01, 8.602178e-01,
1.400000e+00	2.062740e-01, 4.112697e-02, 5.639601e-01, 2.531856e-01, 1.138185e+00, 1.235453e-01, 1.340021e+00, 1.787441e+00, 6.252536e-01, 1.298020e+00, 1.153229e+00, 2.836692e-01, 1.287386e-01, 1.471758e-01, 7.848904e-01, 8.079729e-01, 8.815715e-01, 1.875060e-01, 2.775516e-01, 7.640060e-01,
1.600000e+00	1.466253e-01, 7.355437e-02, 4.297142e-01, 1.604382e-01, 1.267403e+00, 8.867431e-02, 1.193145e+00, 1.772064e+00, 6.602030e-01, 1.365129e+00, 1.002377e+00, 3.302717e-01, 1.045371e-01, 1.042965e-01, 8.860120e-01, 6.613316e-01, 9.022849e-01, 1.161616e-01, 1.643982e-01, 7.967760e-01,
1.800000e+00	9.868985e-02, 9.473743e-02, 5.562192e-01, 1.108194e-01, 1.478917e+00, 3.451986e-02, 1.095810e+00, 1.758665e+00, 6.328388e-01, 1.459956e+00, 9.433873e-01, 3.043976e-01, 7.040924e-02, 6.499859e-02, 6.660200e-01, 7.201140e-01, 9.540132e-01, 7.322774e-02, 8.019531e-02, 8.567849e-01,
2.000000e+00	7.197725e-02, 1.104207e-01, 5.173269e-01, 1.041893e-01, 1.461012e+00, 2.248725e-02, 1.060359e+00, 1.748169e+00, 6.519255e-01, 1.207677e+00, 1.142959e+00, 3.068305e-01, 5.228149e-02, 4.130009e-02, 7.524365e-01, 8.545642e-01, 9.035158e-01, 4.636329e-02, 6.251588e-02, 8.110720e-01,
0.000000e+00	2.611247e+00, 1.147756e+00, 1.658835e+00, 2.196093e-01, 1.056400e+00, 1.295393e+00, 1.926582e+00, 2.122685e+00, 5.735186e-02, 2.534995e+00, 6.270672e-01, 2.047345e+00, 2.690002e+00, 1.995028e-01, 1.025529e+00, 2.898189e+00, 2.731635e+00, 1.868092e+00, 7.589702e-01, 2.959263e+00,
2.000000e-01	1.838326e+00, 1.097704e+00, 1.439403e+00, 4.176889e-01, 9.877299e-01, 1.244590e+00, 1.256491e+00, 1.681628e+00, 4.261485e-02, 2.030669e+00, 8.304681e-01, 1.286964e+00, 1.993616e+00, 3.157418e-01, 1.196104e+00, 2.549091e+00, 1.641561e+00, 1.877278e+00, 9.638655e-01, 2.051323e+00,
4.000000e-01	2.096126e+00, 6.881042e-01, 1.464955e+00, 4.798430e-01, 9.759239e-01, 1.146483e+00, 1.043893e+00, 1.444438e+00, 2.758405e-02, 1.564365e+00, 8.800502e-01, 6.133485e-01, 1.574553e+00, 4.772811e-01, 9.010540e-01, 1.611749e+00, 1.503772e+00, 1.242113e+00, 6.956367e-01, 1.377798e+00,
6.000000e-01	1.542072e+00, 4.946915e-01, 1.437756e+00, 5.177887e-01, 1.165642e+00, 7.280361e-01, 9.256736e-01, 9.583756e-01, 1.913468e-02, 1.540726e+00, 9.464436e-01, 3.803387e-01, 1.178308e+00, 7.801041e-01, 6.147087e-01, 2.067262e+00, 1.186692e+00, 7.539737e-01, 7.818628e-01, 1.261486e+00,
8.000000e-01	1.235099e+00, 6.875648e-01, 1.194753e+00, 4.637674e-01, 1.505825e+00, 5.398981e-01, 5.289886e-01, 8.058150e-01, 5.767955e-02, 1.309158e+00, 1.097616e+00, 3.181222e-01, 8.803774e-01, 5.752861e-01, 3.100156e-01, 1.914306e+00, 1.248046e+00, 5.685722e-01, 4.306181e-01, 1.253708e+00,
1.000000e+00	6.704578e-01, 5.888932e-01, 1.103419e+00, 4.595480e-01, 1.857675e+00, 4.514658e-01, 4.816746e-01, 7.293671e-01, 2.158097e-01, 1.498693e+00, 1.064818e+00, 2.050522e-01, 6.580694e-01, 5.971599e-01, 2.338578e-01, 1.255627e+00, 1.128256e+00, 3.183471e-01, 3.155942e-01, 1.172409e+00,
1.200000e+00	5.008272e-01, 6.420830e-01, 1.098076e+00, 3.883532e-01, 2.256755e+00, 2.956989e-01, 3.525123e-01, 1.093807e+00, 3.479166e-01, 1.411385e+00, 1.067482e+00, 2.298460e-01, 4.484307e-01, 4.302611e-01, 1.207963e-01, 1.315550e+00, 1.216721e+00, 1.967889e-01, 1.712244e-01, 9.360623e-01,
1.400000e+00	3.760781e-01, 7.313648e-01, 9.739680e-01, 3.478838e-01, 1.771990e+00, 1.195624e-01, 3.684671e-01, 1.232056e+00, 4.001113e-01, 1.575195e+00, 1.064140e+00, 2.822097e-01, 4.370647e-01, 2.317470e-01, 6.372673e-02, 1.178019e+00, 1.188019e+00, 1.293772e-01, 1.273403e-01, 8.584539e-01,
1.600000e+00	2.601960e-01, 6.389844e-01, 6.892282e-01, 3.134985e-01, 1.839479e+00, 6.789198e-02, 3.184620e-01, 1.249071e+00, 4.032718e-01, 1.392860e+00, 1.286524e+00, 2.947925e-01, 2.773028e-01, 1.629798e-01, 4.280632e-02, 1.002631e+00, 1.136020e+00, 6.967565e-02, 5.831900e-02, 7.545023e-01,
1.800000e+00	1.649763e-01, 5.539401e-01, 7.196566e-01, 2.156373e-01, 2.144275e+00, 3.762937e-02, 3.610357e-01, 1.732388e+00, 4.965200e-01, 1.439633e+00, 1.120666e+00, 3.411595e-01, 2.121739e-01, 1.282986e-01, 2.148056e-02, 9.922959e-01, 1.013310e+00, 4.333119e-02, 4.377493e-02, 6.190933e-01,
2.000000e+00	1.197741e-01, 7.424582e-01, 7.549566e-01, 1.750818e-01, 1.983695e+00, 2.478521e-02, 4.320624e-01, 1.824256e+00, 4.956838e-01, 1.557239e+00, 1.103480e+00, 3.946513e-01, 1.620708e-01, 7.272285e-02, 1.401158e-02, 9.677768e-01, 1.031855e+00, 2.762870e-02, 2.248289e-02, 7.943410e-01,
0.000000e+00	7.144949e-01, 5.641163e-01, 1.796130e+00, 2.432760e+00, 2.035666e+00, 1.433827e+00, 2.669120e+00, 2.188221e+00, 2.332158e+00, 1.332673e+00, 1.991860e+00, 7.472763e-01, 4.913305e-01, 3.079565e+00, 8.976835e-01, 1.551726e+00, 2.273628e+00, 2.382269e+00, 7.637156e-01, 6.023223e-01,
2.000000e-01	8.222660e-01, 3.028967e-01, 1.613131e+00, 1.485303e+00, 1.818565e+00, 1.252272e+00, 1.751034e+00, 2.038185e+00, 1.832824e+00, 1.202269e+00, 1.345493e+00, 4.233584e-01, 3.575049e-01, 2.176324e+00, 9.296499e-01, 1.276483e+00, 1.647567e+00, 2.015699e+00, 9.034605e-01, 5.067537e-01,
4.000000e-01	7.644942e-01, 2.222999e-01, 1.366112e+00, 1.195412e+00, 2.156781e+00, 8.809861e-01, 1.523748e+00, 1.977239e+00, 1.326385e+00, 1.332703e+00, 1.127186e+00, 5.099965e-01, 2.987617e-01, 1.428518e+00, 8.408777e-01, 7.670167e-01, 1.581075e+00, 1.593777e+00, 8.155863e-01, 5.970678e-01,
6.000000e-01	7.702097e-01, 1.575695e-01, 9.674811e-01, 9.174648e-01, 1.886949e+00, 6.864625e-01, 1.743686e+00, 2.198677e+00, 8.132487e-01, 1.361085e+00, 1.184028e+00, 4.166417e-01, 2.008899e-01, 1.113312e+00, 8.233778e-01, 7.965385e-01, 1.089696e+00, 7.100507e-01, 8.051664e-01, 6.574303e-01,
8.000000e-01	5.242797e-01, 9.479246e-02, 1.158252e+00, 8.039161e-01, 1.417940e+00, 4.095147e-01, 1.329965e+00, 1.976425e+00, 7.533175e-01, 1.417662e+00, 1.155385e+00, 3.888319e-01, 1.708169e-01, 7.928718e-01, 7.576605e-01, 7.735953e-01, 1.271470e+00, 5.743846e-01, 4.288770e-01, 6.041393e-01,
1.000000e+00	5.051751e-01, 6.562740e-02, 1.050600e+00, 6.164136e-01, 1.671909e+00, 3.118501e-01, 1.301757e+00, 1.725198e+00, 6.344761e-01, 1.435724e+00, 1.064393e+00, 4.052623e-01, 1.411474e-01, 4.625141e-01, 8.080051e-01, 7.291468e-01, 1.047145e+00, 3.762898e-01, 4.018535e-01, 6.530352e-01,
1.200000e+00	2.632953e-01, 5.315271e-02, 9.356163e-01, 3.932365e-01, 1.670803e+00, 2.044250e-01, 1.302381e+00, 1.516778e+00, 7.176018e-01, 1.467496e+00, 1.280929e+00, 3.384881e-01, 1.059133e-01, 3.362457e-01, 7.497920e-01, 8.658459e-01, 1.371663e+00, 2.046715e-01, 2.323081e-01, 6.050901e-01,
1.400000e+00	1.605934e-01, 5.947703e-02, 1.041162e+00, 4.657797e-01, 1.552710e+00, 1.053783e-01, 1.242869e+00, 1.448407e+00, 5.824954e-01, 1.369466e+00, 1.278500e+00, 2.962613e-01, 7.766605e-02, 1.917981e-01, 8.206375e-01, 8.589739e-01, 1.191547e+00, 1.386317e-01, 1.382484e-01, 7.607942e-01,
1.600000e+00	1.248352e-01, 6.241579e-02, 8.290165e-01, 3.365825e-01, 1.714878e+00, 5.967153e-02, 1.161960e+00, 1.658917e+00, 6.381714e-01, 1.435663e+00, 1.212689e+00, 3.213835e-01, 5.527538e-02, 1.281734e-01, 7.366191e-01, 7.520959e-01, 1.065179e+00, 8.203250e-02, 7.904159e-02, 8.612236e-01,
1.800000e+00	1.032696e-01, 7.617103e-02, 7.194408e-01, 3.095711e-01, 1.857064e+00, 3.568791e-02, 1.303417e+00, 1.963031e+00, 5.769614e-01, 1.691572e+00, 1.279223e+00, 4.063270e-01, 3.588916e-02, 1.113835e-01, 8.564237e-01, 7.793750e-01, 1.201693e+00, 3.889399e-02, 4.291762e-02, 6.962266e-01,
2.000000e+00	7.057883e-02, 1.212706e-01, 7.782022e-01, 1.956747e-01, 1.831409e+00, 1.680944e-02, 1.206869e+00, 1.818693e+00, 6.129844e-01, 1.534737e+00, 1.159092e+00, 3.264184e-01, 3.092627e-02, 6.487733e-02, 6.852180e-01, 9.035392e-01, 9.684479e-01, 2.354937e-02, 2.717236e-02, 6.121693e-01,
0.000000e+00	5.555029e-01, 3.038862e+00, 3.218969e+00, 2.865275e+00, 5.519788e-01, 1.878144e+00, 2.633281e+00, 1.468771e+00, 2.442754e+00, 2.292364e-01, 1.905845e+00, 2.043264e+00, 1.991626e+00, 1.698528e-01, 9.347568e-01, 2.582121e+00, 2.992719e+00, 1.939975e+00, 2.467443e+00, 9.346582e-01,
2.000000e-01	6.195934e-01, 1.577995e+00, 1.976414e+00, 1.718909e+00, 7.696492e-01, 1.392366e+00, 1.961725e+00, 1.507452e+00, 2.017306e+00, 1.961679e-01, 2.182125e+00, 1.220443e+00, 1.842323e+00, 1.257163e-01, 9.074093e-01, 1.633874e+00, 1.916814e+00, 1.586936e+00, 1.691745e+00, 7.080975e-01,
4.000000e-01	9.185278e-01, 1.287750e+00, 2.113324e+00, 1.377094e+00, 8.132049e-01, 9.360254e-01, 1.678181e+00, 1.171270e+00, 1.329731e+00, 3.490773e-01, 1.946619e+00, 1.083497e+00, 1.529170e+00, 1.414095e-01, 5.912849e-01, 1.777119e+00, 1.137409e+00, 1.147947e+00, 1.319682e+00, 4.947298e-01,
6.000000e-01	6.699439e-01, 7.162216e-01, 1.875351e+00, 1.215669e+00, 9.796791e-01, 8.302195e-01, 1.078677e+00, 1.570334e+00, 9.872623e-01, 5.849879e-01, 1.683564e+00, 6.212247e-01, 1.340149e+00, 1.442249e-01, 8.318568e-01, 1.439392e+00, 1.064545e+00, 9.083654e-01, 1.362836e+00, 5.151401e-01,
8.000000e-01	6.306680e-01, 5.320936e-01, 1.150396e+00, 9.656926e-01, 1.244667e+00, 7.200756e-01, 9.881422e-01, 1.150729e+00, 7.879835e-01, 8.443161e-01, 1.510332e+00, 5.102644e-01, 1.147096e+00, 1.001469e-01, 8.083310e-01, 1.180011e+00, 8.530843e-01, 5.462543e-01, 6.660322e-01, 6.083382e-01,
1.000000e+00	3.362992e-01, 4.523546e-01, 9.627019e-01, 7.985756e-01, 1.341760e+00, 6.393966e-01, 9.501183e-01, 1.460890e+00, 6.788499e-01, 9.830340e-01, 1.402425e+00, 4.826474e-01, 8.101953e-01, 6.493010e-02, 6.577369e-01, 1.141469e+00, 9.131226e-01, 3.934558e-01, 5.039613e-01, 5.899234e-01,
1.200000e+00	2.524951e-01, 5.396438e-01, 9.872333e-01, 6.533133e-01, 1.520652e+00, 5.917891e-01, 9.004934e-01, 1.538999e+00, 7.601435e-01, 1.356107e+00, 1.617921e+00, 3.746954e-01, 5.342545e-01, 4.985950e-02, 3.241897e-01, 9.796000e-01, 8.603541e-01, 2.383553e-01, 2.544627e-01, 6.936537e-01,
1.400000e+00	1.651217e-01, 6.076707e-01, 8.097394e-01, 4.000444e-01, 2.038723e+00, 3.282293e-01, 6.406908e-01, 1.793193e+00, 6.907601e-01, 1.358976e+00, 1.532239e+00, 3.395443e-01, 5.447219e-01, 3.216709e-02, 2.088427e-01, 1.100901e+00, 9.387164e-01, 1.439924e-01, 1.635494e-01, 6.290232e-01,
1.600000e+00	1.320839e-01, 6.471236e-01, 7.910721e-01, 3.530985e-01, 1.751284e+00, 1.659824e-01, 6.337104e-01, 1.492837e+00, 6.493333e-01, 1.148014e+00, 1.271392e+00, 4.190046e-01, 3.429347e-01, 2.223415e-02, 1.511986e-01, 7.589210e-01, 9.657310e-01, 9.577325e-02, 9.584286e-02, 7.685608e-01,
1.800000e+00	9.316749e-02, 5.775352e-01, 5.534328e-01, 2.413954e-01, 2.014754e+00, 1.088475e-01, 7.391914e-01, 1.892762e+00, 5.043398e-01, 1.273531e+00, 1.647088e+00, 4.516223e-01, 3.104821e-01, 1.534482e-02, 9.842695e-02, 9.380144e-01, 9.208085e-01, 5.136338e-02, 6.360374e-02, 6.952104e-01,
2.000000e+00	6.316350e-02, 5.342082e-01, 6.456940e-01, 1.840204e-01, 1.952767e+00, 4.758573e-02, 6.624683e-01, 1.833872e+00, 6.461597e-01, 1.469650e+00, 1.567546e+00, 3.188136e-01, 2.490067e-01, 9.287154e-03, 7.399999e-02, 9.678149e-01, 1.135039e+00, 4.199346e-02, 4.174754e-02, 7.033474e-01,
0.000000e+00	2.709976e+00, 2.688297e+00, 1.908785e+00, 1.029146e+00, 2.243363e+00, 3.315599e-01, 2.059932e+00, 1.028413e+00, 1.053949e+00, 2.471126e+00, 6.170348e-01, 2.050781e+00, 1.740022e+00, 2.025216e+00, 2.641282e+00, 1.394102e+00, 2.095928e+00, 4.407125e-01, 1.796599e-01, 2.598058e+00,
2.000000e-01	2.107752e+00, 1.736735e+00, 1.435967e+00, 9.189369e-01, 1.696147e+00, 4.071791e-01, 1.841468e+00, 7.809673e-01, 7.490140e-01, 1.622570e+00, 5.623552e-01, 1.262764e+00, 1.273893e+00, 1.565434e+00, 1.748836e+00, 1.474330e+00, 1.386261e+00, 3.017494e-01, 1.205921e-01, 1.851152e+00,
4.000000e-01	1.315139e+00, 1.107614e+00, 1.515224e+00, 9.956803e-01, 1.106406e+00, 4.658958e-01, 1.468708e+00, 6.612531e-01, 5.001944e-01, 1.455422e+00, 4.439838e-01, 8.465440e-01, 1.338425e+00, 1.413368e+00, 1.234083e+00, 1.475280e+00, 1.377457e+00, 2.070350e-01, 5.780230e-02, 1.382956e+00,
6.000000e-01	7.914708e-01, 6.254927e-01, 1.391247e+00, 6.955745e-01, 9.888413e-01, 5.891784e-01, 1.109489e+00, 6.519915e-01, 4.212897e-01, 1.188150e+00, 3.676422e-01, 5.069108e-01, 9.773479e-01, 9.302932e-01, 1.140193e+00, 1.212008e+00, 9.270517e-01, 1.317643e-01, 3.789000e-02, 1.047849e+00,
8.000000e-01	4.959520e-01, 5.398549e-01, 1.212550e+00, 6.174330e-01, 1.075954e+00, 4.493756e-01, 1.154207e+00, 9.800554e-01, 5.515508e-01, 1.281726e+00, 5.137087e-01, 3.977915e-01, 7.962928e-01, 6.879155e-01, 7.991159e-01, 1.202380e+00, 9.786729e-01, 7.996002e-02, 2.450270e-02, 9.248480e-01,
1.000000e+00	3.576413e-01, 6.053472e-01, 8.290218e-01, 5.464558e-01, 1.064532e+00, 1.790200e-01, 7.795798e-01, 1.102512e+00, 5.387448e-01, 1.331173e+00, 6.820610e-01, 3.427282e-01, 5.615853e-01, 4.545903e-01, 6.168215e-01, 1.017689e+00, 8.778920e-01, 5.661863e-02, 1.642170e-02, 9.164645e-01,
1.200000e+00	3.254108e-01, 4.191530e-01, 6.236915e-01, 3.799193e-01, 1.465968e+00, 1.085858e-01, 8.170816e-01, 1.333040e+00, 5.635259e-01, 1.534360e+00, 6.150791e-01, 3.395982e-01, 3.749545e-01, 3.495255e-01, 3.570639e-01, 1.163780e+00, 7.460759e-01, 3.752467e-02, 7.756401e-03, 9.305408e-01,
1.400000e+00	1.753052e-01, 5.222612e-01, 5.978317e-01, 2.611417e-01, 1.480308e+00, 5.769778e-02, 5.885311e-01, 1.456814e+00, 5.686517e-01, 1.301443e+00, 8.235154e-01, 2.978195e-01, 3.098935e-01, 2.247781e-01, 2.289823e-01, 9.607062e-01, 9.029623e-01, 1.803339e-02, 5.494462e-03, 7.267548e-01,
1.600000e+00	1.247056e-01, 6.722167e-01, 5.615695e-01, 1.695308e-01, 1.919622e+00, 4.186248e-02, 6.759427e-01, 1.458950e+00, 3.720490e-01, 1.687538e+00, 9.960729e-01, 3.344041e-01, 2.326283e-01, 1.509627e-01, 1.634246e-01, 7.917512e-01, 1.043001e+00, 1.387905e-02, 3.305543e-03, 8.310428e-01,
1.800000e+00	1.015241e-01, 4.383566e-01, 5.312757e-01, 1.391628e-01, 1.631800e+00, 2.211608e-02, 7.163191e-01, 1.492456e+00, 5.401118e-01, 1.310993e+00, 9.845520e-01, 3.746905e-01, 1.765630e-01, 8.816103e-02, 1.069568e-01, 8.982018e-01, 7.688869e-01, 7.276064e-03, 2.208049e-03, 7.694412e-01,
2.000000e+00	7.877793e-02, 6.453022e-01, 5.019123e-01, 8.415624e-02, 2.248277e+00, 9.139072e-03, 6.720135e-01, 1.398624e+00, 5.871394e-01, 1.558366e+00, 1.144123e+00, 3.502127e-01, 1.286263e-01, 6.276771e-02, 1.079491e-01, 9.978972e-01, 1.110752e+00, 4.568605e-03, 1.207151e-03, 6.388810e-01,
0.000000e+00	4.382708e-01, 6.579550e-01, 1.783651e-01, 1.083208e+00, 3.527338e+00, 1.073709e+00, 3.113819e-01, 1.377509e+00, 1.804780e+00, 1.611346e+00, 8.979476e-01, 5.074125e-01, 2.119497e+00, 2.226244e+00, 1.878675e+00, 1.222231e+00, 7.726016e-01, 6.365456e-01, 1.839369e+00, 2.804984e+00,
2.000000e-01	3.706674e-01, 7.016784e-01, 2.262538e-01, 6.507850e-01, 2.144868e+00, 5.620178e-01, 2.725873e-01, 1.077776e+00, 1.497127e+00, 1.587050e+00, 5.794262e-01, 3.414023e-01, 1.563086e+00, 1.170120e+00, 1.089401e+00, 8.693086e-01, 9.005102e-01, 5.106112e-01, 1.641687e+00, 1.986814e+00,
4.000000e-01	2.730104e-01, 5.401969e-01, 2.479894e-01, 4.067235e-01, 2.084097e+00, 4.424770e-01, 5.468682e-01, 1.449036e+00, 1.299215e+00, 1.610300e+00, 5.040475e-01, 1.537567e-01, 1.071695e+00, 9.714892e-01, 6.862407e-01, 9.297652e-01, 8.857174e-01, 3.055528e-01, 9.440044e-01, 1.638763e+00,
6.000000e-01	1.534884e-01, 7.437183e-01, 2.858691e-01, 2.324095e-01, 2.557213e+00, 2.657478e-01, 4.841006e-01, 1.412774e+00, 9.401205e-01, 1.831535e+00, 7.321911e-01, 1.009883e-01, 9.168371e-01, 7.196681e-01, 3.682223e-01, 7.811675e-01, 1.031189e+00, 1.899387e-01, 5.486232e-01, 1.356410e+00,
8.000000e-01	1.202684e-01, 6.718675e-01, 3.948079e-01, 1.531795e-01, 2.350116e+00, 1.415247e-01, 9.240657e-01, 1.453043e+00, 7.246454e-01, 1.457158e+00, 9.790245e-01, 9.585467e-02, 6.571011e-01, 4.347447e-01, 2.262495e-01, 8.117503e-01, 9.296025e-01, 1.064870e-01, 3.750530e-01, 1.223653e+00,
1.000000e+00	8.681626e-02, 6.308761e-01, 3.945889e-01, 7.890432e-02, 2.410458e+00, 8.461782e-02, 7.804496e-01, 1.642684e+00, 7.243197e-01, 1.256014e+00, 9.971600e-01, 1.504707e-01, 4.466587e-01, 2.776437e-01, 1.793000e-01, 6.378210e-01, 1.005501e+00, 7.449592e-02, 2.159361e-01, 9.824808e-01,
1.200000e+00	5.824866e-02, 5.953546e-01, 4.359166e-01, 7.065563e-02, 1.776810e+00, 4.280900e-02, 8.588932e-01, 1.661044e+00, 6.515715e-01, 1.569227e+00, 1.067617e+00, 2.072823e-01, 3.656787e-01, 1.742945e-01, 1.559919e-01, 8.726970e-01, 9.447164e-01, 3.961126e-02, 1.306118e-01, 9.376189e-01,
1.400000e+00	4.150018e-02, 5.084399e-01, 4.539516e-01, 7.576489e-02, 2.215387e+00, 2.591433e-02, 9.280843e-01, 1.450791e+00, 7.024099e-01, 1.388971e+00, 9.630429e-01, 2.718321e-01, 2.707266e-01, 1.276259e-01, 1.841174e-01, 7.476255e-01, 1.124518e+00, 3.026560e-02, 7.862974e-02, 7.886654e-01,
1.600000e+00	2.738594e-02, 4.588268e-01, 4.781084e-01, 6.020964e-02, 2.283122e+00, 1.521814e-02, 7.688747e-01, 1.827898e+00, 6.146153e-01, 1.392136e+00, 9.712797e-01, 2.355663e-01, 1.979473e-01, 6.818215e-02, 1.713111e-01, 8.107849e-01, 1.087265e+00, 1.331836e-02, 5.576752e-02, 8.188372e-01,
1.800000e+00	1.752160e-02, 3.542823e-01, 5.655549e-01, 5.279811e-02, 2.313337e+00, 8.386782e-03, 1.030105e+00, 1.974869e+00, 5.243871e-01, 1.309311e+00, 1.215943e+00, 2.869802e-01, 1.476336e-01, 5.529615e-02, 2.726193e-01, 9.179468e-01, 9.451721e-01, 1.318212e-02, 2.990907e-02, 6.921686e-01,
2.000000e+00	1.176649e-02, 5.011468e-01, 4.521130e-01, 6.566605e-02, 2.114313e+00, 4.221063e-03, 9.264097e-01, 1.841032e+00, 6.099625e-01, 1.467534e+00, 1.297780e+00, 3.297208e-01, 1.230479e-01, 4.139767e-02, 3.084822e-01, 8.551296e-01, 1.169464e+00, 6.891390e-03, 1.637558e-02, 7.328058e-01,
0.000000e+00	2.328198e-01, 2.434803e+00, 7.639999e-01, 1.394836e+00, 1.565477e+00, 1.263530e+00, 1.773973e+00, 1.883947e-01, 1.354223e+00, 2.401497e+00, 1.754880e+00, 1.958739e+00, 2.376494e+00, 2.647107e+00, 2.219675e+00, 1.056100e+00, 1.342242e+00, 9.206226e-01, 1.876651e+00, 2.467249e+00,
2.000000e-01	3.368448e-01, 1.813607e+00, 6.266627e-01, 9.061978e-01, 1.129857e+00, 1.015034e+00, 1.730478e+00, 5.771658e-01, 1.192587e+00, 1.591562e+00, 1.619650e+00, 1.104938e+00, 1.997939e+00, 1.651523e+00, 1.749256e+00, 7.506671e-01, 1.156995e+00, 8.336524e-01, 1.146250e+00, 1.683179e+00,
4.000000e-01	2.737302e-01, 1.271656e+00, 5.454678e-01, 6.999189e-01, 9.285943e-01, 8.349243e-01, 1.242303e+00, 9.768075e-01, 9.740516e-01, 1.406500e+00, 1.200087e+00, 5.156543e-01, 1.429072e+00, 1.293550e+00, 1.258051e+00, 7.743862e-01, 9.687672e-01, 7.365289e-01, 5.866564e-01, 1.407931e+00,
6.000000e-01	2.020914e-01, 5.717729e-01, 5.664151e-01, 4.602059e-01, 8.715286e-01, 4.555023e-01, 1.508790e+00, 1.134623e+00, 7.054019e-01, 1.362137e+00, 1.136798e+00, 4.581573e-01, 9.590227e-01, 7.917859e-01, 1.005141e+00, 7.627315e-01, 7.437968e-01, 5.002862e-01, 4.965135e-01, 9.622202e-01,
8.000000e-01	1.648367e-01, 4.262343e-01, 4.208839e-01, 2.791713e-01, 9.451378e-01, 2.610270e-01, 1.286872e+00, 1.185540e+00, 6.425228e-01, 1.358220e+00, 1.155651e+00, 3.893284e-01, 7.190363e-01, 5.965113e-01, 9.853730e-01, 8.165334e-01, 5.162346e-01, 3.093865e-01, 3.584955e-01, 9.856142e-01,
1.000000e+00	1.084271e-01, 3.453283e-01, 2.516664e-01, 1.926956e-01, 1.126720e+00, 1.316912e-01, 1.458151e+00, 1.275946e+00, 6.878803e-01, 1.580883e+00, 1.005564e+00, 3.537757e-01, 6.251719e-01, 3.395450e-01, 8.963488e-01, 7.732132e-01, 4.177165e-01, 1.856828e-01, 1.933158e-01, 8.215296e-01,
1.200000e+00	6.049767e-02, 2.061158e-01, 2.472630e-01, 1.241867e-01, 1.085476e+00, 9.005075e-02, 1.139010e+00, 1.695738e+00, 7.044267e-01, 1.437832e+00, 1.061924e+00, 3.223314e-01, 4.749267e-01, 2.320893e-01, 7.725778e-01, 6.785683e-01, 4.730489e-01, 1.182847e-01, 1.173258e-01, 8.733718e-01,
1.400000e+00	5.511698e-02, 1.839788e-01, 1.909736e-01, 6.839934e-02, 1.106003e+00, 4.820059e-02, 1.008818e+00, 1.520963e+00, 6.516104e-01, 1.573371e+00, 1.096168e+00, 3.118293e-01, 3.568374e-01, 1.629739e-01, 7.849593e-01, 8.809176e-01, 6.723697e-01, 5.739827e-02, 6.728330e-02, 7.610787e-01,
1.600000e+00	3.496691e-02, 1.697485e-01, 1.659461e-01, 5.995642e-02, 1.244573e+00, 2.369166e-02, 1.203257e+00, 1.496924e+00, 5.807580e-01, 1.518929e+00, 1.254961e+00, 2.943088e-01, 1.973545e-01, 1.004010e-01, 7.758985e-01, 9.402126e-01, 8.248959e-01, 4.399516e-02, 5.088992e-02, 7.485236e-01,
1.800000e+00	2.262773e-02, 1.550122e-01, 1.634727e-01, 3.224303e-02, 1.648958e+00, 1.404479e-02, 1.292101e+00, 1.262457e+00, 5.034484e-01, 1.425374e+00, 1.085807e+00, 3.318829e-01, 1.731300e-01, 6.571237e-02, 7.263428e-01, 8.305217e-01, 8.810451e-01, 1.786517e-02, 2.698987e-02, 7.281826e-01,
2.000000e+00	1.804576e-02, 1.813190e-01, 1.889484e-01, 2.768398e-02, 1.448220e+00, 7.300037e-03, 1.111823e+00, 1.500088e+00, 6.097786e-01, 1.370700e+00, 1.237362e+00, 3.815446e-01, 1.274311e-01, 4.148777e-02, 7.617922e-01, 7.996087e-01, 8.551144e-01, 1.607565e-02, 1.946237e-02, 7.977408e-01,
0.000000e+00	3.073707e+00, 1.382866e+00, 3.089900e+00, 2.181326e-01, 2.999096e+00, 1.323444e+00, 7.736957e-02, 2.839899e+00, 8.949813e-01, 4.628387e-01, 2.740085e+00, 8.391214e-01, 4.722189e-01, 1.452912e+00, 2.607386e+00, 3.059484e+00, 2.807554e+00, 9.685665e-01, 2.268739e+00, 2.378619e+00,
2.000000e-01	2.359689e+00, 1.211714e+00, 2.415881e+00, 3.986771e-01, 2.116298e+00, 1.015528e+00, 6.203720e-02, 1.927369e+00, 7.267012e-01, 7.301394e-01, 1.825482e+00, 5.587206e-01, 5.849841e-01, 1.070158e+00, 1.300969e+00, 2.716275e+00, 2.097724e+00, 8.331576e-01, 1.728322e+00, 1.503978e+00,
4.000000e-01	1.839971e+00, 1.024137e+00, 1.822178e+00, 5.337747e-01, 1.729373e+00, 7.919515e-01, 5.112948e-02, 1.671112e+00, 4.494639e-01, 1.069159e+00, 1.431026e+00, 3.133195e-01, 6.319947e-01, 9.200415e-01, 8.739599e-01, 2.007960e+00, 1.862234e+00, 5.161809e-01, 1.014791e+00, 1.342870e+00,
6.000000e-01	1.120953e+00, 8.848656e-01, 1.937754e+00, 6.577531e-01, 1.877754e+00, 6.819419e-01, 2.851271e-02, 1.352061e+00, 3.217496e-01, 1.238684e+00, 1.197299e+00, 2.836671e-01, 5.824981e-01, 9.294924e-01, 4.983468e-01, 2.088565e+00, 1.326756e+00, 4.480907e-01, 5.977181e-01, 9.430891e-01,
8.000000e-01	6.528092e-01, 8.043186e-01, 1.768621e+00, 5.904767e-01, 2.008828e+00, 6.266943e-01, 2.875617e-02, 1.177216e+00, 3.309016e-01, 1.036054e+00, 1.119945e+00, 2.355162e-01, 4.818267e-01, 8.307940e-01, 2.624825e-01, 1.665337e+00, 1.389339e+00, 3.518505e-01, 3.130668e-01, 8.175139e-01,
1.000000e+00	5.323171e-01, 7.252825e-01, 1.144729e+00, 5.437406e-01, 1.990928e+00, 5.085191e-01, 2.510128e-02, 1.285084e+00, 3.771508e-01, 1.299042e+00, 1.329253e+00, 2.649020e-01, 2.641760e-01, 4.434704e-01, 1.465574e-01, 1.527909e+00, 1.095031e+00, 2.099216e-01, 2.555900e-01, 7.935045e-01,
1.200000e+00	3.721422e-01, 7.081623e-01, 1.409589e+00, 5.130215e-01, 2.134337e+00, 4.151451e-01, 3.685275e-02, 1.404597e+00, 4.484021e-01, 1.336158e+00, 1.248725e+00, 3.317829e-01, 2.497402e-01, 3.529153e-01, 8.180088e-02, 1.195287e+00, 1.032927e+00, 1.319295e-01, 1.448462e-01, 7.944623e-01,
1.400000e+00	2.116221e-01, 7.179751e-01, 1.043600e+00, 4.346091e-01, 2.264593e+00, 2.247035e-01, 5.508916e-02, 1.517040e+00, 4.252146e-01, 1.322880e+00, 1.158746e+00, 3.171330e-01, 1.782707e-01, 2.503844e-01, 4.849613e-02, 1.103386e+00, 1.209911e+00, 8.757329e-02, 7.421861e-02, 6.683018e-01,
1.600000e+00	1.712284e-01, 6.350698e-01, 1.081013e+00, 5.129684e-01, 2.085887e+00, 1.484106e-01, 1.067492e-01, 1.476909e+00, 5.427309e-01, 1.391338e+00, 1.010866e+00, 3.050271e-01, 1.365211e-01, 1.960367e-01, 2.130421e-02, 9.715655e-01, 1.161357e+00, 4.833339e-02, 5.249308e-02, 6.123033e-01,
1.800000e+00	1.263623e-01, 6.116175e-01, 9.533613e-01, 4.451188e-01, 1.946894e+00, 7.103250e-02, 1.826250e-01, 1.423573e+00, 5.274794e-01, 1.320907e+00, 1.318857e+00, 3.648461e-01, 8.538179e-02, 1.220592e-01, 1.283351e-02, 1.243102e+00, 9.712238e-01, 3.520199e-02, 3.181374e-02, 5.336264e-01,
2.000000e+00	8.690623e-02, 7.118026e-01, 7.490884e-01, 3.542406e-01, 2.285667e+00, 4.513809e-02, 2.367936e-01, 1.533080e+00, 5.025781e-01, 1.309799e+00, 1.457138e+00, 3.479544e-01, 7.724405e-02, 8.199425e-02, 9.303517e-03, 9.226442e-01, 1.155663e+00, 1.744583e-02, 1.790247e-02, 6.706301e-01,
0.000000e+00	1.740611e+00, 2.059655e+00, 6.880337e-01, 6.119758e-01, 1.010856e+00, 1.989863e+00, 2.627636e+00, 1.738806e+00, 3.110814e+00, 2.081078e+00, 3.243113e-02, 2.253681e+00, 2.913323e+00, 1.001533e+00, 3.102787e+00, 1.261930e+00, 1.423714e+00, 2.159204e+00, 6.400723e-02, 2.518144e+00,
2.000000e-01	1.331578e+00, 1.330316e+00, 5.745400e-01, 4.033674e-01, 8.060020e-01, 1.312324e+00, 2.330073e+00, 1.442318e+00, 1.891852e+00, 1.686099e+00, 1.848659e-01, 1.554088e+00, 2.607719e+00, 8.706005e-01, 2.099859e+00, 8.805390e-01, 1.345417e+00, 1.864280e+00, 4.539691e-01, 1.639141e+00,
4.000000e-01	1.720138e+00, 7.464932e-01, 6.565594e-01, 3.517589e-01, 6.103972e-01, 8.027371e-01, 2.205285e+00, 1.393342e+00, 1.062179e+00, 1.218500e+00, 2.982113e-01, 8.145701e-01, 1.693723e+00, 1.039735e+00, 1.383958e+00, 7.154119e-01, 1.041477e+00, 1.223101e+00, 6.273617e-01, 1.407702e+00,
6.000000e-01	1.157551e+00, 5.206086e-01, 4.667311e-01, 2.278946e-01, 6.058454e-01, 7.366759e-01, 1.924436e+00, 9.185121e-01, 7.603237e-01, 1.203215e+00, 4.568645e-01, 5.081781e-01, 1.273019e+00, 9.450735e-01, 1.505726e+00, 6.937486e-01, 6.191445e-01, 9.827296e-01, 7.055279e-01, 1.144297e+00,
8.000000e-01	9.424527e-01, 2.624801e-01, 3.705820e-01, 1.415451e-01, 5.959025e-01, 4.025041e-01, 1.809623e+00, 7.954623e-01, 5.755191e-01, 1.336262e+00, 4.845873e-01, 3.430447e-01, 8.287525e-01, 8.622615e-01, 1.226041e+00, 6.040170e-01, 3.136119e-01, 5.983157e-01, 5.923730e-01, 1.055219e+00,
1.000000e+00	6.350100e-01, 2.017946e-01, 3.388472e-01, 9.741205e-02, 6.954218e-01, 2.373954e-01, 1.692246e+00, 9.485350e-01, 5.634818e-01, 1.438600e+00, 6.004613e-01, 3.079474e-01, 8.038665e-01, 6.285945e-01, 1.118807e+00, 8.548318e-01, 2.817210e-01, 3.772801e-01, 3.305250e-01, 1.076490e+00,
1.200000e+00	4.120447e-01, 1.092829e-01, 1.997222e-01, 6.359550e-02, 8.262432e-01, 1.164402e-01, 1.384722e+00, 8.729863e-01, 5.813275e-01, 1.183131e+00, 7.587540e-01, 2.968683e-01, 6.470232e-01, 3.813513e-01, 1.030460e+00, 7.392684e-01, 2.284883e-01, 2.104813e-01, 1.639373e-01, 7.744190e-01,
1.400000e+00	2.923755e-01, 8.690457e-02, 1.761092e-01, 3.854728e-02, 9.449041e-01, 5.281347e-02, 1.475700e+00, 1.316709e+00, 5.827369e-01, 1.410199e+00, 9.564475e-01, 2.951259e-01, 4.775133e-01, 2.744317e-01, 9.638329e-01, 7.669536e-01, 2.542514e-01, 1.500709e-01, 1.109167e-01, 7.950478e-01,
1.600000e+00	1.951748e-01, 7.336254e-02, 1.635359e-01, 3.000726e-02, 1.204522e+00, 3.854044e-02, 1.427910e+00, 1.468028e+00, 6.222572e-01, 1.466223e+00, 1.151028e+00, 3.283643e-01, 2.628481e-01, 2.013607e-01, 9.081590e-01, 7.787730e-01, 3.599708e-01, 8.326607e-02, 6.280073e-02, 8.928580e-01,
1.800000e+00	1.600118e-01, 6.198864e-02, 9.489986e-02, 1.802292e-02, 1.099256e+00, 2.274914e-02, 1.182692e+00, 1.358389e+00, 5.755992e-01, 1.348654e+00, 1.090466e+00, 3.052383e-01, 1.991450e-01, 1.184053e-01, 8.493836e-01, 8.313063e-01, 5.328184e-01, 4.613468e-02, 3.905337e-02, 8.506052e-01,
2.000000e+00	1.094427e-01, 6.482760e-02, 8.274253e-02, 1.751908e-02, 1.203677e+00, 1.281534e-02, 1.387706e+00, 1.628996e+00, 5.782180e-01, 1.380380e+00, 1.044960e+00, 3.307002e-01, 2.002506e-01, 7.642489e-02, 1.091061e+00, 7.751172e-01, 6.097250e-01, 2.934940e-02, 2.306190e-02, 8.365962e-01,
0.000000e+00	1.596050e+00, 7.588477e-01, 2.403590e+00, 2.107479e+00, 3.098910e+00, 8.038098e-01, 5.271524e-01, 8.638166e-01, 3.656607e-01, 2.223471e-01, 2.633432e+00, 1.824376e+00, 2.254708e+00, 1.712416e-01, 3.113566e+00, 9.250338e-01, 3.134404e-02, 1.360164e+00, 4.831844e-01, 1.286174e+00,
2.000000e-01	1.300716e+00, 6.363270e-01, 1.290258e+00, 1.650069e+00, 2.453379e+00, 7.758047e-01, 6.006016e-01, 7.902722e-01, 3.020440e-01, 1.710000e-01, 2.697827e+00, 1.228523e+00, 2.047576e+00, 3.961240e-01, 1.612055e+00, 8.810153e-01, 3.440848e-01, 8.517764e-01, 4.797873e-01, 9.261537e-01,
4.000000e-01	8.892790e-01, 6.560756e-01, 1.016324e+00, 1.159061e+00, 1.911209e+00, 6.191429e-01, 6.967448e-01, 7.712629e-01, 2.549051e-01, 3.239884e-01, 2.300400e+00, 7.034003e-01, 1.652523e+00, 4.667068e-01, 8.978881e-01, 9.539180e-01, 6.189670e-01, 5.695517e-01, 4.407710e-01, 8.061272e-01,
6.000000e-01	5.146025e-01, 7.402791e-01, 7.544997e-01, 8.468072e-01, 1.829525e+00, 6.559716e-01, 6.916559e-01, 9.033674e-01, 3.390049e-01, 7.589998e-01, 2.317575e+00, 6.611255e-01, 1.350913e+00, 3.418826e-01, 5.659958e-01, 8.313658e-01, 8.948531e-01, 3.771580e-01, 2.050653e-01, 8.138280e-01,
8.000000e-01	4.085517e-01, 7.039177e-01, 7.447592e-01, 5.942588e-01, 2.099307e+00, 4.059850e-01, 7.540966e-01, 1.063461e+00, 3.787953e-01, 9.843872e-01, 1.746443e+00, 4.524841e-01, 9.543005e-01, 1.942023e-01, 3.402435e-01, 7.910914e-01, 8.911921e-01, 2.293538e-01, 1.384541e-01, 6.896391e-01,
1.000000e+00	2.586970e-01, 5.993415e-01, 6.570789e-01, 4.330397e-01, 2.307411e+00, 2.203334e-01, 7.185945e-01, 1.297622e+00, 5.293204e-01, 1.217235e+00, 1.675423e+00, 4.152340e-01, 7.498671e-01, 1.545913e-01, 2.087571e-01, 8.118572e-01, 1.037681e+00, 1.393515e-01, 8.087733e-02, 8.061195e-01,
1.200000e+00	1.919415e-01, 5.786606e-01, 5.553178e-01, 2.362666e-01, 2.364118e+00, 1.146789e-01, 8.808565e-01, 1.455839e+00, 5.115162e-01, 1.152325e+00, 1.447025e+00, 4.002678e-01, 5.346890e-01, 1.007952e-01, 1.886299e-01, 8.926859e-01, 9.804544e-01, 8.935517e-02, 5.343764e-02, 7.939507e-01,
1.400000e+00	1.396178e-01, 6.111103e-01, 6.079317e-01, 1.955730e-01, 2.423985e+00, 7.827667e-02, 8.666145e-01, 1.581031e+00, 4.024929e-01, 1.574073e+00, 1.436489e+00, 4.013999e-01, 4.581092e-01, 7.546627e-02, 2.126989e-01, 9.001001e-01, 9.061340e-01, 4.681221e-02, 3.229442e-02, 7.504514e-01,
1.600000e+00	1.039123e-01, 5.831566e-01, 4.955057e-01, 1.220416e-01, 2.312723e+00, 4.355268e-02, 1.063495e+00, 1.645169e+00, 5.760179e-01, 1.269047e+00, 1.614824e+00, 3.532917e-01, 2.933812e-01, 4.758767e-02, 2.347379e-01, 9.135428e-01, 9.517573e-01, 2.966710e-02, 2.030342e-02, 7.390113e-01,
1.800000e+00	6.627819e-02, 4.410506e-01, 5.282958e-01, 9.309957e-02, 2.421828e+00, 2.139111e-02, 8.917334e-01, 1.655996e+00, 5.691216e-01, 1.495061e+00, 1.317175e+00, 3.352846e-01, 2.388464e-01, 2.865731e-02, 2.627611e-01, 8.648941e-01, 1.086635e+00, 1.886998e-02, 1.214356e-02, 8.923349e-01,
2.000000e+00	4.910935e-02, 4.988365e-01, 4.842576e-01, 8.401885e-02, 1.986754e+00, 9.971263e-03, 9.549464e-01, 1.712636e+00, 6.026051e-01, 1.322813e+00, 1.300227e+00, 3.638111e-01, 1.896548e-01, 2.128728e-02, 2.728885e-01, 9.415129e-01, 1.011134e+00, 1.188579e-02, 6.780289e-03, 6.419503e-01,
0.000000e+00	2.529684e+00, 1.856252e+00, 1.171491e+00, 2.137951e+00, 1.173479e+00, 2.802347e+00, 2.441260e+00, 1.578448e-01, 1.623829e+00, 2.039651e+00, 1.269375e+00, 1.227816e-01, 1.043145e+00, 9.688170e-01, 4.164583e-01, 1.921126e+00, 1.691823e+00, 1.366777e+00, 2.899941e+00, 2.524367e+00,
2.000000e-01	2.248199e+00, 1.544269e+00, 1.541310e+00, 1.390395e+00, 1.526242e+00, 1.534072e+00, 1.562583e+00, 1.131781e-01, 1.127892e+00, 1.660942e+00, 1.419855e+00, 6.372384e-02, 8.073308e-01, 9.556130e-01, 7.158636e-01, 1.261022e+00, 1.726150e+00, 1.011084e+00, 2.115698e+00, 1.863403e+00,
4.000000e-01	1.721828e+00, 8.458594e-01, 1.129026e+00, 1.142992e+00, 1.506333e+00, 7.935641e-01, 1.400407e+00, 7.618892e-02, 6.976282e-01, 1.589664e+00, 1.344218e+00, 5.062287e-02, 4.696879e-01, 9.224336e-01, 7.668760e-01, 1.151241e+00, 1.493815e+00, 1.177227e+00, 1.532425e+00, 1.048773e+00,
6.000000e-01	1.452775e+00, 6.744699e-01, 1.119087e+00, 7.739765e-01, 1.556636e+00, 4.333616e-01, 1.284111e+00, 7.828145e-02, 4.444261e-01, 1.522241e+00, 9.941286e-01, 7.780087e-02, 4.107361e-01, 1.031516e+00, 7.909135e-01, 1.094223e+00, 1.329839e+00, 7.435151e-01, 1.061244e+00, 1.007273e+00,
8.000000e-01	1.041181e+00, 3.736900e-01, 1.170070e+00, 6.835307e-01, 1.514499e+00, 2.559969e-01, 9.367783e-01, 2.065834e-01, 3.527350e-01, 1.362272e+00, 1.078896e+00, 1.518986e-01, 3.486381e-01, 8.501567e-01, 6.864382e-01, 1.255245e+00, 1.289225e+00, 4.179505e-01, 7.170992e-01, 1.053295e+00,
1.000000e+00	6.181103e-01, 4.007387e-01, 1.061040e+00, 5.689265e-01, 1.808539e+00, 1.158031e-01, 8.785200e-01, 5.005640e-01, 3.201882e-01, 1.517380e+00, 9.295168e-01, 1.941980e-01, 2.415728e-01, 6.459582e-01, 6.924626e-01, 1.131361e+00, 1.192793e+00, 2.867265e-01, 4.471864e-01, 7.195692e-01,
1.200000e+00	4.784454e-01, 3.875702e-01, 1.071319e+00, 5.682879e-01, 1.697691e+00, 7.076741e-02, 1.005999e+00, 7.988148e-01, 4.286217e-01, 1.483130e+00, 1.138542e+00, 2.261071e-01, 1.554105e-01, 4.657890e-01, 4.466428e-01, 1.110671e+00, 1.103099e+00, 1.207510e-01, 2.525171e-01, 8.918597e-01,
1.400000e+00	3.647700e-01, 3.678324e-01, 1.063640e+00, 4.383995e-01, 2.003711e+00, 4.072457e-02, 8.703478e-01, 1.049455e+00, 5.117370e-01, 1.315260e+00, 1.165092e+00, 2.873998e-01, 1.520793e-01, 2.738537e-01, 4.277826e-01, 9.691967e-01, 1.198598e+00, 1.015315e-01, 1.580523e-01, 5.916991e-01,
1.600000e+00	2.286017e-01, 4.345125e-01, 8.360463e-01, 3.884951e-01, 1.983406e+00, 2.624429e-02, 1.076205e+00, 1.323989e+00, 5.062425e-01, 1.298026e+00, 1.292698e+00, 3.064502e-01, 1.088142e-01, 1.801008e-01, 3.209729e-01, 8.532568e-01, 9.710120e-01, 4.748179e-02, 9.185193e-02, 7.178340e-01,
1.800000e+00	1.535903e-01, 3.643894e-01, 9.218247e-01, 3.805249e-01, 1.928799e+00, 1.338781e-02, 1.003973e+00, 1.421330e+00, 5.674905e-01, 1.383034e+00, 1.293630e+00, 3.637521e-01, 8.367167e-02, 1.235062e-01, 3.305531e-01, 9.823560e-01, 1.157087e+00, 3.079714e-02, 6.079949e-02, 8.645881e-01,
2.000000e+00	9.555311e-02, 5.155881e-01, 9.405677e-01, 2.745301e-01, 2.276924e+00, 8.257466e-03, 8.319007e-01, 1.400848e+00, 5.119964e-01, 1.372060e+00, 1.351975e+00, 3.403417e-01, 5.216854e-02, 9.319319e-02, 2.785805e-01, 9.452921e-01, 1.311539e+00, 1.793115e-02, 3.268031e-02, 7.255431e-01,
0.000000e+00	2.209061e+00, 7.934901e-01, 1.516709e+00, 1.436646e+00, 3.100540e+00, 3.269772e-01, 1.122638e+00, 1.855411e+00, 8.276714e-01, 1.488914e+00, 1.666812e+00, 2.663545e+00, 7.159013e-01, 2.398351e+00, 1.546823e+00, 1.174577e+00, 6.207910e-01, 9.133353e-01, 3.227319e+00, 1.130842e+00,
2.000000e-01	1.387591e+00, 6.568794e-01, 1.175099e+00, 1.064925e+00, 2.440920e+00, 4.432869e-01, 8.074196e-01, 1.412314e+00, 4.599308e-01, 8.388797e-01, 1.476864e+00, 1.981112e+00, 7.880104e-01, 1.457679e+00, 1.071641e+00, 1.063804e+00, 6.304226e-01, 5.549766e-01, 1.945825e+00, 9.721236e-01,
4.000000e-01	1.137319e+00, 5.794685e-01, 7.286719e-01, 6.734646e-01, 2.513413e+00, 2.491187e-01, 8.878731e-01, 1.051556e+00, 4.057913e-01, 4.999798e-01, 9.835607e-01, 1.103417e+00, 8.210472e-01, 1.763214e+00, 6.522635e-01, 1.116582e+00, 8.583031e-01, 3.106053e-01, 1.235970e+00, 7.873079e-01,
6.000000e-01	9.717744e-01, 6.071031e-01, 6.795136e-01, 4.362588e-01, 2.353951e+00, 1.543434e-01, 8.893605e-01, 1.171975e+00, 3.005547e-01, 7.329521e-01, 9.719742e-01, 7.141199e-01, 5.334208e-01, 1.078602e+00, 4.460451e-01, 1.015694e+00, 1.015402e+00, 1.890224e-01, 7.413150e-01, 7.680970e-01,
8.000000e-01	6.407760e-01, 5.314631e-01, 5.919337e-01, 2.950627e-01, 1.942409e+00, 8.520105e-02, 6.527475e-01, 9.651666e-01, 4.068862e-01, 9.896926e-01, 7.342488e-01, 5.279392e-01, 4.690664e-01, 8.320356e-01, 2.420374e-01, 1.109366e+00, 9.573892e-01, 1.280129e-01, 3.971737e-01, 7.481347e-01,
1.000000e+00	3.863003e-01, 5.771521e-01, 6.130344e-01, 2.243173e-01, 2.424529e+00, 4.879953e-02, 8.769439e-01, 1.135525e+00, 4.346689e-01, 1.092797e+00, 8.249864e-01, 4.491478e-01, 3.045071e-01, 5.826285e-01, 1.816697e-01, 8.444630e-01, 1.041486e+00, 6.991104e-02, 2.720252e-01, 7.298419e-01,
1.200000e+00	2.958239e-01, 5.025192e-01, 5.007200e-01, 1.507495e-01, 2.066634e+00, 2.052484e-02, 8.087692e-01, 1.366342e+00, 4.267883e-01, 1.156269e+00, 1.046835e+00, 4.892470e-01, 2.365761e-01, 3.581915e-01, 1.645257e-01, 9.359711e-01, 1.084847e+00, 4.503789e-02, 1.453736e-01, 6.119307e-01,
1.400000e+00	1.572454e-01, 5.287913e-01, 5.718600e-01, 1.230158e-01, 1.763941e+00, 1.653906e-02, 8.290479e-01, 1.270702e+00, 4.779786e-01, 1.309141e+00, 1.031582e+00, 4.533816e-01, 2.012950e-01, 1.969475e-01, 1.474636e-01, 8.870818e-01, 1.095605e+00, 3.113431e-02, 1.086894e-01, 6.855421e-01,
1.600000e+00	1.691787e-01, 7.125611e-01, 5.574715e-01, 1.048504e-01, 1.824215e+00, 9.145885e-03, 8.561415e-01, 1.641227e+00, 5.021804e-01, 1.256744e+00, 9.788903e-01, 4.211562e-01, 1.549025e-01, 1.705745e-01, 1.502550e-01, 8.725831e-01, 1.088630e+00, 1.733381e-02, 5.998415e-02, 7.015957e-01,
1.800000e+00	8.404673e-02, 6.110816e-01, 5.428545e-01, 7.329662e-02, 2.349697e+00, 4.860810e-03, 8.059412e-01, 1.550828e+00, 5.476234e-01, 1.305452e+00, 1.087431e+00, 3.514624e-01, 1.126497e-01, 1.172737e-01, 1.481998e-01, 7.893239e-01, 8.686560e-01, 1.091183e-02, 3.765716e-02, 6.338287e-01,
2.000000e+00	7.076791e-02, 5.456549e-01, 5.668452e-01, 7.317978e-02, 2.057547e+00, 2.576998e-03, 7.694952e-01, 1.206685e+00, 6.233652e-01, 1.330853e+00, 1.331801e+00, 3.621016e-01, 7.763033e-02, 6.265515e-02, 1.715558e-01, 7.196496e-01, 1.010942e+00, 6.548303e-03, 2.251800e-02, 6.579470e-01,
0.000000e+00	1.833410e+00, 2.958458e+00, 3.157272e-01, 2.884193e+00, 1.753834e+00, 1.039216e+00, 1.668648e-02, 7.323383e-01, 2.118979e+00, 2.573757e+00, 8.610507e-01, 3.660206e-01, 6.200513e-02, 1.135080e+00, 2.124936e+00, 1.478139e+00, 1.939910e+00, 9.032638e-01, 2.561569e+00, 1.109175e+00,
2.000000e-01	1.190410e+00, 2.154382e+00, 4.249034e-01, 1.512557e+00, 1.552549e+00, 5.051875e-01, 2.356143e-02, 5.053922e-01, 1.415838e+00, 2.365994e+00, 7.063374e-01, 3.438448e-01, 4.973132e-02, 9.463455e-01, 1.129424e+00, 1.138124e+00, 1.909697e+00, 6.245477e-01, 1.845291e+00, 6.323800e-01,
4.000000e-01	7.786669e-01, 1.663588e+00, 5.753407e-01, 1.032376e+00, 1.477857e+00, 3.591903e-01, 8.334047e-02, 6.624456e-01, 9.286333e-01, 1.617097e+00, 8.513229e-01, 3.759020e-01, 3.184931e-02, 1.002354e+00, 6.716639e-01, 1.377612e+00, 1.322115e+00, 3.623026e-01, 1.112427e+00, 4.934523e-01,
6.000000e-01	5.841851e-01, 1.010072e+00, 8.271590e-01, 7.917624e-01, 1.563557e+00, 1.602621e-01, 1.654615e-01, 8.728649e-01, 7.782756e-01, 1.714488e+00, 8.182601e-01, 3.995747e-01, 2.820206e-02, 7.144934e-01, 3.501216e-01, 9.176936e-01, 1.389949e+00, 2.135760e-01, 6.435069e-01, 2.888311e-01,
8.000000e-01	4.295236e-01, 1.071924e+00, 7.751483e-01, 4.610508e-01, 1.653158e+00, 1.104498e-01, 2.341458e-01, 1.015942e+00, 6.750804e-01, 1.929312e+00, 9.833889e-01, 3.671320e-01, 1.869711e-02, 5.643601e-01, 2.489785e-01, 1.157061e+00, 1.176659e+00, 1.100153e-01, 3.925519e-01, 2.492216e-01,
1.000000e+00	3.189511e-01, 8.951714e-01, 7.907355e-01, 3.751619e-01, 1.834873e+00, 5.165768e-02, 3.294276e-01, 1.098806e+00, 6.572210e-01, 1.811547e+00, 9.219759e-01, 3.226039e-01, 1.675797e-02, 3.036632e-01, 1.334573e-01, 1.105441e+00, 9.080323e-01, 8.039944e-02, 2.555564e-01, 3.429120e-01,
1.200000e+00	2.014291e-01, 8.220353e-01, 7.577008e-01, 2.714315e-01, 1.830181e+00, 2.679248e-02, 4.071407e-01, 1.211149e+00, 5.981610e-01, 1.405849e+00, 7.205187e-01, 3.972457e-01, 1.448864e-02, 2.137675e-01, 6.565591e-02, 8.384017e-01, 9.769517e-01, 5.087516e-02, 1.676209e-01, 3.757341e-01,
1.400000e+00	1.480108e-01, 8.756660e-01, 8.487800e-01, 2.765377e-01, 1.655511e+00, 1.486898e-02, 5.353206e-01, 1.320146e+00, 5.954406e-01, 1.400501e+00, 1.160966e+00, 4.313222e-01, 7.591631e-03, 1.463990e-01, 4.917286e-02, 8.255203e-01, 1.217291e+00, 2.899010e-02, 1.064837e-01, 4.791196e-01,
1.600000e+00	1.029169e-01, 7.600719e-01, 7.934423e-01, 2.447694e-01, 1.863185e+00, 9.935482e-03, 5.625888e-01, 1.626330e+00, 6.497639e-01, 1.314336e+00, 1.062647e+00, 4.282469e-01, 5.843832e-03, 8.599634e-02, 3.164472e-02, 9.359619e-01, 1.077642e+00, 1.565821e-02, 4.832603e-02, 5.615992e-01,
1.800000e+00	6.776984e-02, 6.269312e-01, 7.637557e-01, 2.126530e-01, 2.014484e+00, 5.940212e-03, 6.164086e-01, 1.383607e+00, 6.996724e-01, 1.545110e+00, 1.091239e+00, 3.611798e-01, 4.754307e-03, 6.840980e-02, 3.081122e-02, 1.010195e+00, 1.266410e+00, 1.153443e-02, 3.478799e-02, 6.619155e-01,
2.000000e+00	5.248796e-02, 7.282756e-01, 7.981814e-01, 1.664938e-01, 1.969112e+00, 3.275800e-03, 7.301021e-01, 1.657052e+00, 5.487943e-01, 1.688365e+00, 9.463975e-01, 4.247312e-01, 4.160071e-03, 3.847471e-02, 3.146613e-02, 8.028870e-01, 1.079644e+00, 6.638616e-03, 2.181321e-02, 4.596441e-01,
