# Supplementary material for: Inference of Vohradský's Models of Genetic Networks by Solving Two-Dimensional Function Optimization Problems
Source: PLoS One. 2013 Dec 30;8(12):e83308. doi: 10.1371/journal.pone.0083308 (PMC3875442; doi:10.1371/journal.pone.0083308)
Supplement: Text S2 — Time-series data used in the ‘Inference in noisy environment’ section (compressed by gzip). (GZ) [file pone.0083308.s002.gz › time_series_data/gene20/100sets/tc.dat516]

Time "G0" "G1" "G2" "G3" "G4" "G5" "G6" "G7" "G8" "G9" "G10" "G11" "G12" "G13" "G14" "G15" "G16" "G17" "G18" "G19"
0.000000e+00	3.970925e-01, 2.468124e+00, 2.800939e-01, 2.788990e-01, 2.768060e+00, 1.003388e+00, 1.277167e+00, 1.305188e-02, 8.234745e-01, 1.933657e+00, 3.095461e-01, 2.500970e+00, 1.169994e+00, 2.209117e+00, 2.583811e-01, 1.190568e+00, 2.254772e+00, 1.310209e-01, 1.401120e+00, 1.403138e+00,
2.000000e-01	2.283004e-01, 2.305380e+00, 3.275455e-01, 6.372253e-01, 2.278335e+00, 9.014805e-01, 1.012703e+00, 8.125768e-03, 6.704626e-01, 1.724329e+00, 2.316773e-01, 2.017354e+00, 6.949116e-01, 1.178218e+00, 1.336338e-01, 1.050641e+00, 2.888036e+00, 9.733422e-02, 9.415279e-01, 1.384538e+00,
4.000000e-01	1.556788e-01, 1.658043e+00, 3.400186e-01, 6.421527e-01, 1.781370e+00, 1.098780e+00, 7.689980e-01, 4.269884e-03, 4.474551e-01, 1.719850e+00, 3.560345e-01, 1.470684e+00, 4.280859e-01, 7.197369e-01, 1.100564e-01, 1.117260e+00, 2.436417e+00, 6.117058e-02, 6.556423e-01, 1.078208e+00,
6.000000e-01	1.105592e-01, 1.475702e+00, 2.598663e-01, 3.807693e-01, 1.948054e+00, 1.061241e+00, 9.588993e-01, 2.410966e-03, 4.059441e-01, 1.781072e+00, 4.174797e-01, 1.309101e+00, 2.859060e-01, 5.780118e-01, 7.384770e-02, 1.177490e+00, 1.765349e+00, 3.868351e-02, 6.159101e-01, 1.218745e+00,
8.000000e-01	1.082852e-01, 1.349932e+00, 1.988242e-01, 2.982563e-01, 2.137217e+00, 1.017575e+00, 7.867046e-01, 1.500448e-03, 3.615901e-01, 1.645369e+00, 4.993892e-01, 1.159326e+00, 1.688677e-01, 4.813601e-01, 1.195247e-01, 1.078026e+00, 1.178303e+00, 2.043698e-02, 4.466279e-01, 9.836830e-01,
1.000000e+00	1.621172e-01, 1.462622e+00, 1.346445e-01, 1.952189e-01, 1.513401e+00, 9.082268e-01, 8.564273e-01, 9.967557e-04, 3.369578e-01, 1.641101e+00, 4.584564e-01, 1.153445e+00, 1.462448e-01, 4.526855e-01, 1.700019e-01, 1.099516e+00, 1.314390e+00, 1.499898e-02, 4.208804e-01, 9.001466e-01,
1.200000e+00	2.889550e-01, 1.385930e+00, 1.386590e-01, 1.537266e-01, 1.622395e+00, 1.175454e+00, 7.102586e-01, 1.238526e-03, 3.002977e-01, 1.616950e+00, 5.540204e-01, 7.329458e-01, 2.749506e-01, 3.833633e-01, 3.387618e-01, 1.014533e+00, 1.036659e+00, 1.041870e-02, 3.504126e-01, 1.180854e+00,
1.400000e+00	4.035596e-01, 1.184587e+00, 1.102607e-01, 9.668521e-02, 1.345674e+00, 1.086456e+00, 8.779533e-01, 9.354672e-03, 3.105173e-01, 1.984095e+00, 4.349028e-01, 8.688074e-01, 3.812640e-01, 3.908244e-01, 3.150475e-01, 1.130128e+00, 9.561031e-01, 6.894585e-03, 3.114879e-01, 1.099300e+00,
1.600000e+00	3.914607e-01, 1.044931e+00, 1.211169e-01, 6.150874e-02, 1.054548e+00, 1.016374e+00, 7.657725e-01, 8.096477e-02, 3.315657e-01, 1.752288e+00, 6.794612e-01, 8.358383e-01, 5.696775e-01, 4.384342e-01, 3.736160e-01, 1.396711e+00, 6.969176e-01, 3.871260e-03, 1.935621e-01, 1.087741e+00,
1.800000e+00	5.940046e-01, 1.260043e+00, 1.240300e-01, 5.217528e-02, 7.587668e-01, 1.114329e+00, 6.916669e-01, 3.226845e-01, 3.040348e-01, 1.222097e+00, 5.974757e-01, 8.124213e-01, 6.604458e-01, 3.195789e-01, 4.423915e-01, 1.025942e+00, 5.065361e-01, 2.380046e-03, 2.774055e-01, 1.074777e+00,
2.000000e+00	6.700596e-01, 9.509322e-01, 2.497945e-01, 4.475909e-02, 5.416470e-01, 1.070348e+00, 7.946554e-01, 4.130835e-01, 3.196782e-01, 1.698535e+00, 5.958088e-01, 6.988940e-01, 8.101058e-01, 3.581035e-01, 3.675629e-01, 1.033963e+00, 4.028061e-01, 2.136839e-03, 2.302669e-01, 9.136535e-01,
0.000000e+00	1.234735e+00, 4.477022e-01, 2.001214e+00, 2.040374e+00, 8.355462e-01, 1.909183e+00, 2.458101e+00, 2.057453e+00, 1.563546e+00, 1.053168e+00, 6.404636e-01, 3.106404e+00, 4.175180e-01, 9.753352e-01, 3.683927e-01, 2.752405e+00, 1.881302e+00, 1.085973e+00, 2.044807e+00, 2.070679e+00,
2.000000e-01	8.320831e-01, 4.241644e-01, 1.465174e+00, 1.546661e+00, 1.389730e+00, 2.171768e+00, 2.167057e+00, 1.277806e+00, 1.251093e+00, 9.406210e-01, 3.586978e-01, 1.994195e+00, 2.785644e-01, 5.384969e-01, 2.475665e-01, 1.888620e+00, 1.386855e+00, 7.252047e-01, 1.312347e+00, 1.636192e+00,
4.000000e-01	5.571736e-01, 4.793868e-01, 1.248636e+00, 9.187534e-01, 1.434365e+00, 1.706378e+00, 1.279781e+00, 7.161445e-01, 9.724018e-01, 1.041876e+00, 3.763692e-01, 1.368555e+00, 1.833042e-01, 2.532380e-01, 1.841486e-01, 1.331878e+00, 1.242967e+00, 7.641227e-01, 9.932247e-01, 1.266935e+00,
6.000000e-01	4.570190e-01, 5.761784e-01, 9.064741e-01, 5.718086e-01, 1.404850e+00, 1.902903e+00, 9.855512e-01, 4.456367e-01, 7.612226e-01, 1.167024e+00, 4.068332e-01, 1.034759e+00, 2.709464e-01, 1.999502e-01, 1.188715e-01, 1.138132e+00, 9.697379e-01, 6.026227e-01, 8.361211e-01, 1.546024e+00,
8.000000e-01	5.177473e-01, 5.244383e-01, 7.290449e-01, 3.163150e-01, 1.198452e+00, 1.390588e+00, 9.315307e-01, 3.063645e-01, 7.444128e-01, 1.345897e+00, 4.585850e-01, 7.029308e-01, 4.660898e-01, 2.109767e-01, 8.529493e-02, 9.358918e-01, 8.507390e-01, 3.763303e-01, 6.035143e-01, 1.206749e+00,
1.000000e+00	6.229098e-01, 6.321765e-01, 5.655954e-01, 2.510310e-01, 7.459739e-01, 1.433656e+00, 8.600992e-01, 4.583602e-01, 5.546348e-01, 1.193978e+00, 6.589694e-01, 5.236630e-01, 5.767917e-01, 2.238619e-01, 1.259213e-01, 1.071406e+00, 6.299313e-01, 2.466569e-01, 3.536529e-01, 1.269901e+00,
1.200000e+00	6.525914e-01, 6.087974e-01, 4.113579e-01, 1.590030e-01, 6.228369e-01, 1.312233e+00, 9.040737e-01, 5.933910e-01, 5.792755e-01, 1.284917e+00, 6.658044e-01, 5.056171e-01, 7.140612e-01, 2.778131e-01, 1.709419e-01, 1.143014e+00, 4.509869e-01, 1.551009e-01, 3.897736e-01, 1.122807e+00,
1.400000e+00	7.252968e-01, 7.109415e-01, 5.095497e-01, 1.061537e-01, 5.228455e-01, 1.188710e+00, 8.021013e-01, 6.688667e-01, 5.518651e-01, 1.511233e+00, 4.385084e-01, 3.384550e-01, 7.722718e-01, 3.571595e-01, 2.585949e-01, 1.150966e+00, 4.541388e-01, 1.095618e-01, 3.764669e-01, 9.787147e-01,
1.600000e+00	7.980431e-01, 8.329020e-01, 5.443125e-01, 7.473345e-02, 2.957351e-01, 1.255747e+00, 7.588504e-01, 7.095561e-01, 4.736523e-01, 1.280009e+00, 5.162951e-01, 3.050367e-01, 9.312333e-01, 3.250044e-01, 2.666902e-01, 1.235286e+00, 3.288621e-01, 6.970087e-02, 3.095875e-01, 9.356604e-01,
1.800000e+00	7.464124e-01, 8.444310e-01, 4.351427e-01, 4.761211e-02, 2.321175e-01, 1.182955e+00, 7.744319e-01, 7.874812e-01, 4.967566e-01, 1.357309e+00, 5.231116e-01, 3.179911e-01, 9.603508e-01, 3.104719e-01, 3.679139e-01, 1.164608e+00, 2.702158e-01, 4.847974e-02, 3.053246e-01, 9.600408e-01,
2.000000e+00	6.941906e-01, 9.929287e-01, 5.217367e-01, 3.674757e-02, 2.092533e-01, 1.385055e+00, 6.149788e-01, 9.550243e-01, 4.567517e-01, 1.539905e+00, 5.274308e-01, 3.279036e-01, 9.427626e-01, 3.218430e-01, 4.163860e-01, 9.375194e-01, 2.339118e-01, 3.755121e-02, 2.717356e-01, 9.951336e-01,
0.000000e+00	1.066186e+00, 1.937604e+00, 2.069332e+00, 2.536192e+00, 3.195084e-01, 2.108710e+00, 6.107545e-01, 1.433481e+00, 2.212178e+00, 2.637124e+00, 1.420904e+00, 2.447491e-01, 2.272941e+00, 3.199288e+00, 2.103671e+00, 1.408159e+00, 2.127983e-01, 1.856746e+00, 3.554227e+00, 1.049936e+00,
2.000000e-01	7.809247e-01, 1.509790e+00, 2.137599e+00, 1.984196e+00, 2.113897e-01, 1.934632e+00, 8.242640e-01, 8.757391e-01, 1.894543e+00, 2.033214e+00, 8.364096e-01, 1.871841e-01, 2.203406e+00, 1.526417e+00, 1.948868e+00, 1.250337e+00, 6.027816e-01, 1.662229e+00, 1.561269e+00, 9.880231e-01,
4.000000e-01	8.861960e-01, 1.250072e+00, 2.136380e+00, 2.020841e+00, 2.748394e-01, 1.420561e+00, 7.261591e-01, 1.043544e+00, 1.556640e+00, 2.087673e+00, 6.771996e-01, 1.335782e-01, 1.293170e+00, 1.117079e+00, 1.154895e+00, 1.419606e+00, 7.759790e-01, 1.375646e+00, 1.164535e+00, 8.789573e-01,
6.000000e-01	8.016865e-01, 6.980907e-01, 1.805253e+00, 1.265804e+00, 2.922086e-01, 1.405485e+00, 8.635237e-01, 8.972935e-01, 1.018099e+00, 1.735156e+00, 3.494611e-01, 1.165527e-01, 1.070342e+00, 9.678122e-01, 9.143755e-01, 1.276271e+00, 7.379628e-01, 1.013807e+00, 7.026440e-01, 8.800062e-01,
8.000000e-01	7.397576e-01, 7.782666e-01, 1.847264e+00, 1.022376e+00, 3.066997e-01, 1.182975e+00, 8.273108e-01, 1.086254e+00, 8.358329e-01, 1.650248e+00, 2.693621e-01, 1.503424e-01, 1.040264e+00, 5.654504e-01, 8.961899e-01, 1.300189e+00, 6.970278e-01, 8.146197e-01, 4.268666e-01, 8.637262e-01,
1.000000e+00	8.842736e-01, 7.361901e-01, 1.368482e+00, 7.586128e-01, 2.562125e-01, 1.172448e+00, 6.482604e-01, 6.854732e-01, 8.766202e-01, 1.611323e+00, 2.605836e-01, 1.910296e-01, 8.820219e-01, 4.259979e-01, 6.135070e-01, 1.453276e+00, 5.675083e-01, 7.426782e-01, 3.426409e-01, 8.485897e-01,
1.200000e+00	7.007729e-01, 8.330164e-01, 1.181937e+00, 4.194803e-01, 1.978498e-01, 1.246770e+00, 7.806553e-01, 9.566239e-01, 6.054092e-01, 1.710076e+00, 3.289634e-01, 2.394035e-01, 9.324356e-01, 4.250915e-01, 5.803991e-01, 1.385743e+00, 4.474183e-01, 5.819687e-01, 2.004280e-01, 7.123284e-01,
1.400000e+00	7.712998e-01, 8.071387e-01, 1.174893e+00, 2.573773e-01, 1.151531e-01, 1.331839e+00, 7.929881e-01, 1.111084e+00, 5.259241e-01, 1.372223e+00, 3.804034e-01, 2.860694e-01, 9.422462e-01, 3.335193e-01, 5.866181e-01, 1.192632e+00, 4.597951e-01, 5.230065e-01, 2.031389e-01, 9.766945e-01,
1.600000e+00	7.564939e-01, 8.871136e-01, 8.596516e-01, 1.728558e-01, 1.146514e-01, 1.195382e+00, 8.276729e-01, 8.000555e-01, 4.809741e-01, 1.354007e+00, 4.220345e-01, 3.176385e-01, 1.008908e+00, 3.552936e-01, 5.446661e-01, 1.102379e+00, 2.697712e-01, 4.404432e-01, 1.771896e-01, 8.010896e-01,
1.800000e+00	7.956159e-01, 9.368166e-01, 9.198294e-01, 1.277078e-01, 8.364302e-02, 1.083373e+00, 8.422975e-01, 9.071532e-01, 4.748104e-01, 1.569381e+00, 4.560178e-01, 3.465665e-01, 1.000412e+00, 3.663994e-01, 5.690418e-01, 1.034385e+00, 2.347648e-01, 3.769486e-01, 1.469364e-01, 8.962680e-01,
2.000000e+00	9.228757e-01, 8.159283e-01, 9.113082e-01, 7.706036e-02, 7.314340e-02, 1.278805e+00, 8.387482e-01, 8.969090e-01, 4.634092e-01, 1.769318e+00, 4.930966e-01, 4.252271e-01, 7.882159e-01, 3.830955e-01, 4.663226e-01, 1.076235e+00, 1.705519e-01, 2.915573e-01, 1.433043e-01, 7.889752e-01,
0.000000e+00	2.617420e+00, 8.026236e-01, 9.028805e-01, 1.282967e+00, 1.763198e+00, 1.868756e+00, 1.771736e+00, 1.184689e+00, 2.419573e+00, 2.598563e+00, 2.209072e+00, 2.504793e+00, 4.431683e-01, 1.225507e+00, 4.169006e-01, 4.672726e-01, 2.550150e+00, 1.983238e+00, 2.002853e+00, 8.889945e-01,
2.000000e-01	1.692184e+00, 6.570404e-01, 6.520400e-01, 1.185351e+00, 1.771546e+00, 1.388737e+00, 1.176895e+00, 7.906489e-01, 1.976614e+00, 1.607725e+00, 1.220266e+00, 1.782697e+00, 2.809957e-01, 7.750572e-01, 2.079006e-01, 7.649752e-01, 1.997394e+00, 1.281102e+00, 1.453043e+00, 5.096848e-01,
4.000000e-01	1.167507e+00, 4.776452e-01, 5.049156e-01, 8.842797e-01, 1.379600e+00, 1.086244e+00, 1.206989e+00, 4.840717e-01, 1.403389e+00, 1.453829e+00, 6.727770e-01, 1.482878e+00, 2.122019e-01, 4.531507e-01, 1.465064e-01, 9.009502e-01, 1.663274e+00, 7.663825e-01, 9.364269e-01, 3.429239e-01,
6.000000e-01	7.809066e-01, 4.961408e-01, 4.193709e-01, 6.108071e-01, 1.811418e+00, 9.652097e-01, 9.579978e-01, 2.308018e-01, 9.521160e-01, 1.246265e+00, 5.433096e-01, 1.291509e+00, 1.104332e-01, 2.966759e-01, 9.890680e-02, 9.554877e-01, 1.244986e+00, 5.320122e-01, 5.428574e-01, 5.359837e-01,
8.000000e-01	5.199166e-01, 6.113028e-01, 3.156769e-01, 2.789645e-01, 1.809086e+00, 9.846770e-01, 8.117804e-01, 1.365095e-01, 7.540821e-01, 1.510892e+00, 4.977177e-01, 9.901465e-01, 1.194872e-01, 3.348861e-01, 1.421451e-01, 1.203363e+00, 1.155615e+00, 3.365014e-01, 2.733541e-01, 7.293298e-01,
1.000000e+00	4.933066e-01, 4.839292e-01, 1.988668e-01, 2.045751e-01, 1.365800e+00, 9.038659e-01, 8.489825e-01, 8.657723e-02, 4.904525e-01, 1.511304e+00, 4.473987e-01, 7.729252e-01, 2.263200e-01, 3.491792e-01, 2.605712e-01, 1.092349e+00, 1.217727e+00, 2.061996e-01, 2.141833e-01, 7.737805e-01,
1.200000e+00	4.745955e-01, 5.994609e-01, 2.202283e-01, 1.475940e-01, 1.318485e+00, 8.804651e-01, 8.502906e-01, 7.367633e-02, 4.726252e-01, 1.289798e+00, 6.107158e-01, 7.395871e-01, 3.573253e-01, 3.100891e-01, 3.823137e-01, 1.030088e+00, 8.892013e-01, 1.230917e-01, 1.560279e-01, 7.725626e-01,
1.400000e+00	5.125390e-01, 6.929894e-01, 1.950525e-01, 9.109143e-02, 1.016465e+00, 1.056292e+00, 7.150434e-01, 1.177774e-01, 3.623012e-01, 1.491355e+00, 5.676093e-01, 7.632693e-01, 5.167682e-01, 3.394537e-01, 3.854125e-01, 1.068909e+00, 6.199485e-01, 7.028034e-02, 1.730329e-01, 7.060105e-01,
1.600000e+00	5.167764e-01, 7.897538e-01, 1.840636e-01, 7.574183e-02, 7.022667e-01, 1.138468e+00, 8.491418e-01, 3.732189e-01, 3.745465e-01, 1.416198e+00, 5.354169e-01, 7.753936e-01, 6.802148e-01, 3.753230e-01, 3.313912e-01, 1.087661e+00, 5.151099e-01, 4.294803e-02, 1.571137e-01, 7.534242e-01,
1.800000e+00	5.327245e-01, 8.522145e-01, 2.627507e-01, 5.666960e-02, 5.645121e-01, 1.037982e+00, 8.562262e-01, 5.560724e-01, 4.077187e-01, 1.409277e+00, 4.921514e-01, 6.753070e-01, 7.563824e-01, 3.430734e-01, 4.022557e-01, 1.073633e+00, 4.670879e-01, 2.606800e-02, 1.379073e-01, 8.799287e-01,
2.000000e+00	6.544013e-01, 8.385403e-01, 3.165632e-01, 4.010488e-02, 4.426316e-01, 9.701497e-01, 8.079550e-01, 6.805174e-01, 3.653856e-01, 1.361698e+00, 4.269119e-01, 6.312403e-01, 8.970892e-01, 3.625969e-01, 4.724181e-01, 1.099227e+00, 3.163431e-01, 2.128838e-02, 1.477872e-01, 9.099428e-01,
0.000000e+00	1.323546e-01, 1.460741e+00, 7.685208e-01, 3.218729e+00, 2.262559e+00, 1.200129e+00, 1.003223e+00, 2.255057e+00, 1.101091e+00, 3.998399e-01, 9.854314e-01, 2.225642e-01, 1.347423e+00, 2.395134e+00, 1.471802e+00, 1.886812e+00, 2.082129e+00, 1.947635e+00, 4.054459e-02, 1.538159e+00,
2.000000e-01	3.945435e-01, 1.358137e+00, 7.546062e-01, 2.168787e+00, 2.560680e+00, 1.109550e+00, 8.096516e-01, 1.292029e+00, 8.083190e-01, 7.170564e-01, 7.812869e-01, 2.778410e-01, 7.820439e-01, 1.501350e+00, 1.177785e+00, 1.071927e+00, 1.972587e+00, 1.320462e+00, 1.848549e-01, 1.463003e+00,
4.000000e-01	5.294783e-01, 9.677875e-01, 6.802088e-01, 1.557232e+00, 1.739063e+00, 9.565180e-01, 8.526428e-01, 6.939420e-01, 6.222691e-01, 9.081571e-01, 6.130613e-01, 3.155919e-01, 4.794625e-01, 8.535760e-01, 1.038813e+00, 8.506397e-01, 1.871788e+00, 9.467577e-01, 2.950885e-01, 1.138514e+00,
6.000000e-01	6.442921e-01, 1.110364e+00, 4.678302e-01, 1.049723e+00, 2.100419e+00, 1.168183e+00, 7.704873e-01, 4.509398e-01, 5.911060e-01, 9.781375e-01, 5.159385e-01, 4.069022e-01, 2.566043e-01, 7.187431e-01, 7.836865e-01, 6.036089e-01, 1.716692e+00, 5.170680e-01, 3.342925e-01, 1.020437e+00,
8.000000e-01	6.161260e-01, 1.059485e+00, 3.887105e-01, 8.011398e-01, 1.736200e+00, 9.479011e-01, 8.787945e-01, 1.935897e-01, 4.343964e-01, 1.052810e+00, 5.693582e-01, 5.135692e-01, 1.898536e-01, 3.981273e-01, 5.786897e-01, 8.059059e-01, 1.305873e+00, 3.877673e-01, 3.621884e-01, 1.089472e+00,
1.000000e+00	7.114920e-01, 8.673516e-01, 3.164944e-01, 6.581431e-01, 1.882743e+00, 9.189791e-01, 7.365010e-01, 1.376774e-01, 3.643438e-01, 1.377677e+00, 5.096849e-01, 5.480583e-01, 1.727251e-01, 3.991422e-01, 6.005454e-01, 1.018653e+00, 1.192029e+00, 2.093841e-01, 2.883555e-01, 1.026360e+00,
1.200000e+00	7.092936e-01, 1.046108e+00, 2.504333e-01, 4.099278e-01, 1.835637e+00, 9.338913e-01, 8.500063e-01, 9.148156e-02, 3.559933e-01, 1.474599e+00, 5.751122e-01, 5.793289e-01, 3.064064e-01, 4.054906e-01, 6.257466e-01, 1.008553e+00, 9.658397e-01, 1.207954e-01, 2.485829e-01, 9.146634e-01,
1.400000e+00	6.420716e-01, 1.063667e+00, 1.834212e-01, 2.317922e-01, 1.560904e+00, 1.037116e+00, 7.333530e-01, 5.487046e-02, 3.577935e-01, 1.442182e+00, 5.432560e-01, 7.014077e-01, 5.635147e-01, 4.019270e-01, 5.057585e-01, 9.796559e-01, 7.572061e-01, 7.892998e-02, 2.885438e-01, 9.754039e-01,
1.600000e+00	7.656449e-01, 9.346871e-01, 1.697562e-01, 1.674978e-01, 9.966880e-01, 9.922338e-01, 7.678967e-01, 1.248780e-01, 2.879642e-01, 1.162191e+00, 5.252382e-01, 6.818646e-01, 5.995409e-01, 3.127014e-01, 5.507196e-01, 1.032186e+00, 5.974452e-01, 5.582007e-02, 2.314505e-01, 8.768251e-01,
1.800000e+00	8.588251e-01, 1.061151e+00, 2.187908e-01, 9.581317e-02, 7.409496e-01, 8.736385e-01, 8.055443e-01, 2.723643e-01, 3.357969e-01, 1.455452e+00, 5.584276e-01, 6.179158e-01, 6.704272e-01, 3.046637e-01, 3.954483e-01, 1.090250e+00, 4.988626e-01, 3.202678e-02, 2.272737e-01, 9.286086e-01,
2.000000e+00	7.489729e-01, 9.361780e-01, 2.451573e-01, 8.682359e-02, 6.076594e-01, 1.106433e+00, 7.503287e-01, 5.386146e-01, 3.164616e-01, 1.247874e+00, 4.681796e-01, 4.806722e-01, 6.777603e-01, 3.721606e-01, 4.832788e-01, 9.808566e-01, 3.765327e-01, 2.319935e-02, 2.014402e-01, 8.467334e-01,
0.000000e+00	2.463676e+00, 2.229837e+00, 2.696187e+00, 6.990005e-01, 6.736999e-01, 1.747793e+00, 1.822827e+00, 1.217114e+00, 1.089806e+00, 1.633633e-01, 2.543146e+00, 9.249225e-01, 1.712315e+00, 8.067336e-01, 3.025563e-02, 5.443091e-01, 3.379359e-01, 3.702856e+00, 2.865933e+00, 2.118407e+00,
2.000000e-01	1.835733e+00, 2.061781e+00, 2.124225e+00, 4.411468e-01, 6.706597e-01, 1.534672e+00, 1.332056e+00, 1.086154e+00, 9.480437e-01, 1.077901e-01, 1.597552e+00, 6.429712e-01, 1.102279e+00, 4.252870e-01, 2.309818e-02, 3.343379e-01, 2.449809e-01, 2.333664e+00, 1.650806e+00, 1.285537e+00,
4.000000e-01	1.402456e+00, 1.683561e+00, 2.339469e+00, 2.705035e-01, 4.651799e-01, 1.064868e+00, 1.049586e+00, 1.012021e+00, 9.097934e-01, 8.021256e-02, 1.067249e+00, 5.450560e-01, 1.431348e+00, 3.461154e-01, 1.155359e-02, 2.338083e-01, 2.201389e-01, 1.386271e+00, 1.136350e+00, 1.049089e+00,
6.000000e-01	1.247649e+00, 1.736786e+00, 1.862740e+00, 1.697128e-01, 3.558476e-01, 9.716629e-01, 9.188159e-01, 9.074284e-01, 6.385995e-01, 9.176525e-02, 8.712512e-01, 5.885972e-01, 1.050333e+00, 2.529229e-01, 9.367625e-03, 1.292848e-01, 1.499266e-01, 1.145078e+00, 6.798700e-01, 7.025724e-01,
8.000000e-01	1.015551e+00, 1.499329e+00, 1.689762e+00, 1.200596e-01, 2.585290e-01, 7.296611e-01, 8.237643e-01, 9.176087e-01, 3.480576e-01, 1.407450e-01, 7.138569e-01, 6.032031e-01, 1.118717e+00, 2.272519e-01, 5.833584e-03, 6.725114e-02, 1.414420e-01, 9.612426e-01, 4.399562e-01, 5.850954e-01,
1.000000e+00	8.442944e-01, 8.695798e-01, 1.564169e+00, 8.664402e-02, 1.710401e-01, 7.245717e-01, 9.687961e-01, 8.482794e-01, 2.944288e-01, 2.306988e-01, 5.327847e-01, 8.818947e-01, 1.037180e+00, 2.546594e-01, 3.540852e-03, 4.272895e-02, 1.067691e-01, 8.547814e-01, 2.323089e-01, 5.116035e-01,
1.200000e+00	6.868073e-01, 1.364042e+00, 1.524563e+00, 6.652604e-02, 1.592291e-01, 5.401607e-01, 9.281586e-01, 8.549793e-01, 2.154725e-01, 5.457441e-01, 5.772974e-01, 1.033101e+00, 1.028871e+00, 3.513716e-01, 2.381535e-03, 3.067030e-02, 8.619361e-02, 6.935475e-01, 1.459098e-01, 6.107979e-01,
1.400000e+00	5.732746e-01, 1.200279e+00, 1.265305e+00, 5.270145e-02, 1.136745e-01, 4.492662e-01, 9.083062e-01, 8.163853e-01, 1.572768e-01, 7.525038e-01, 5.133434e-01, 1.237310e+00, 8.777044e-01, 3.551673e-01, 2.160456e-03, 3.448537e-02, 6.592012e-02, 7.325835e-01, 1.280924e-01, 6.713449e-01,
1.600000e+00	4.745738e-01, 1.005608e+00, 9.243977e-01, 3.907808e-02, 6.666048e-02, 4.504664e-01, 7.741846e-01, 8.147653e-01, 1.318199e-01, 1.100089e+00, 5.565938e-01, 1.180950e+00, 1.066014e+00, 3.481816e-01, 1.822727e-03, 1.345594e-01, 6.309610e-02, 5.131766e-01, 9.142159e-02, 8.835888e-01,
1.800000e+00	2.744269e-01, 1.030794e+00, 1.066928e+00, 3.441034e-02, 5.456854e-02, 5.580887e-01, 9.570363e-01, 7.189888e-01, 8.385066e-02, 1.069599e+00, 5.594911e-01, 1.411638e+00, 9.820100e-01, 3.155617e-01, 3.283642e-03, 3.440148e-01, 6.113349e-02, 4.545566e-01, 1.183492e-01, 9.545701e-01,
2.000000e+00	2.393800e-01, 1.268681e+00, 8.421323e-01, 3.037778e-02, 3.320032e-02, 5.400121e-01, 8.938517e-01, 9.658793e-01, 6.514891e-02, 1.308110e+00, 6.352047e-01, 1.190251e+00, 7.596714e-01, 3.590786e-01, 1.410251e-02, 5.896269e-01, 3.852837e-02, 3.710060e-01, 1.356866e-01, 1.068131e+00,
0.000000e+00	2.209850e+00, 2.654840e-01, 3.182469e+00, 2.478069e+00, 2.316237e+00, 1.145236e-03, 3.010426e+00, 6.943386e-01, 1.820894e+00, 6.287727e-01, 1.691594e+00, 1.031976e+00, 2.030460e+00, 1.353524e-01, 2.099485e-01, 3.078237e+00, 2.978983e+00, 1.806195e-01, 2.254974e+00, 6.023025e-01,
2.000000e-01	1.751997e+00, 2.441108e-01, 2.595436e+00, 1.638557e+00, 1.913481e+00, 2.146059e-01, 2.561639e+00, 3.108389e-01, 1.288925e+00, 5.677724e-01, 8.604648e-01, 1.043707e+00, 1.557669e+00, 7.358073e-02, 2.096451e-01, 1.794949e+00, 2.251591e+00, 3.367103e-01, 1.141947e+00, 4.432813e-01,
4.000000e-01	1.451346e+00, 2.456586e-01, 2.243174e+00, 1.112326e+00, 1.992664e+00, 3.619830e-01, 1.950820e+00, 2.026825e-01, 9.825757e-01, 4.133647e-01, 8.089109e-01, 1.166295e+00, 9.158329e-01, 3.594296e-02, 1.717010e-01, 1.221135e+00, 1.535084e+00, 4.077248e-01, 6.307368e-01, 3.280909e-01,
6.000000e-01	9.863346e-01, 4.648504e-01, 2.105043e+00, 4.907863e-01, 1.998391e+00, 3.781499e-01, 1.213920e+00, 1.320729e-01, 5.688578e-01, 4.057839e-01, 6.089719e-01, 1.055917e+00, 5.523789e-01, 3.190527e-02, 1.127407e-01, 5.810434e-01, 1.209670e+00, 5.142709e-01, 3.876714e-01, 3.304397e-01,
8.000000e-01	5.645900e-01, 5.071758e-01, 1.187574e+00, 3.747534e-01, 2.152365e+00, 3.783162e-01, 9.505245e-01, 6.552404e-02, 4.006487e-01, 7.075877e-01, 6.923702e-01, 1.578298e+00, 3.622316e-01, 7.608149e-02, 8.748834e-02, 3.397040e-01, 1.137405e+00, 5.849908e-01, 2.353576e-01, 4.720399e-01,
1.000000e+00	4.120547e-01, 5.910519e-01, 9.189741e-01, 2.397389e-01, 1.396668e+00, 3.782848e-01, 8.982306e-01, 4.619843e-02, 2.543147e-01, 1.025406e+00, 5.816746e-01, 1.602388e+00, 5.144508e-01, 1.345623e-01, 4.515616e-02, 2.965683e-01, 8.737149e-01, 5.473479e-01, 1.317788e-01, 6.889532e-01,
1.200000e+00	2.881907e-01, 6.508697e-01, 8.119680e-01, 1.676059e-01, 1.422145e+00, 4.872843e-01, 8.490508e-01, 4.046107e-02, 1.915565e-01, 1.151710e+00, 5.680525e-01, 1.451171e+00, 4.509234e-01, 2.087104e-01, 3.718354e-02, 3.603852e-01, 7.337444e-01, 3.223967e-01, 9.619366e-02, 6.401336e-01,
1.400000e+00	1.746050e-01, 7.939951e-01, 6.477979e-01, 1.069152e-01, 8.758357e-01, 5.940042e-01, 8.161431e-01, 1.616173e-01, 1.071519e-01, 1.376241e+00, 6.667568e-01, 1.407425e+00, 5.713771e-01, 2.519388e-01, 4.971707e-02, 6.235445e-01, 5.450160e-01, 2.261862e-01, 9.751903e-02, 7.169633e-01,
1.600000e+00	1.277302e-01, 8.035273e-01, 6.257396e-01, 7.369028e-02, 7.311789e-01, 7.914997e-01, 7.962801e-01, 3.920667e-01, 1.018612e-01, 1.080970e+00, 5.823159e-01, 1.545543e+00, 8.024549e-01, 3.523030e-01, 9.970849e-02, 8.167449e-01, 3.913998e-01, 1.594049e-01, 1.204296e-01, 7.962721e-01,
1.800000e+00	9.518460e-02, 8.215777e-01, 5.740732e-01, 5.215763e-02, 4.437270e-01, 8.632045e-01, 7.134451e-01, 5.946588e-01, 9.035941e-02, 1.578821e+00, 5.972624e-01, 1.555059e+00, 8.063647e-01, 3.056663e-01, 1.883970e-01, 8.848663e-01, 3.992882e-01, 1.036593e-01, 1.429580e-01, 8.680298e-01,
2.000000e+00	7.721432e-02, 8.266907e-01, 5.357248e-01, 4.659510e-02, 3.932818e-01, 6.522250e-01, 7.749372e-01, 6.905346e-01, 1.041818e-01, 1.324772e+00, 6.848580e-01, 1.390402e+00, 9.253745e-01, 2.931564e-01, 3.060866e-01, 1.083175e+00, 2.303779e-01, 8.926874e-02, 1.435801e-01, 8.447374e-01,
0.000000e+00	1.428201e+00, 1.134490e+00, 1.355212e+00, 2.532488e+00, 4.454964e-01, 3.749159e-01, 1.302555e+00, 2.316251e+00, 7.750037e-01, 3.802626e-01, 2.191361e-01, 1.661742e+00, 2.122010e+00, 2.136034e+00, 2.075419e+00, 2.541894e+00, 9.954085e-01, 1.604096e+00, 2.095555e+00, 1.391569e-01,
2.000000e-01	8.350506e-01, 1.095993e+00, 1.162919e+00, 1.965834e+00, 5.481472e-01, 5.371620e-01, 9.340218e-01, 1.495836e+00, 5.232094e-01, 4.765668e-01, 1.665504e-01, 1.474968e+00, 1.262411e+00, 1.094987e+00, 1.645447e+00, 1.401849e+00, 1.005262e+00, 1.274083e+00, 1.336234e+00, 2.207743e-01,
4.000000e-01	6.784076e-01, 1.026847e+00, 9.128125e-01, 1.285019e+00, 8.515709e-01, 6.951028e-01, 9.699766e-01, 1.257438e+00, 3.480545e-01, 7.302894e-01, 1.966040e-01, 1.610028e+00, 9.843662e-01, 6.982839e-01, 1.108462e+00, 7.641392e-01, 1.050544e+00, 9.626600e-01, 7.120410e-01, 4.049459e-01,
6.000000e-01	3.602561e-01, 1.043447e+00, 1.020437e+00, 9.125107e-01, 6.701677e-01, 9.099890e-01, 8.717248e-01, 1.021917e+00, 2.791856e-01, 8.114789e-01, 3.431448e-01, 1.499048e+00, 8.370678e-01, 5.514135e-01, 8.596541e-01, 5.475574e-01, 7.535883e-01, 9.193890e-01, 4.336240e-01, 5.773176e-01,
8.000000e-01	2.574300e-01, 9.841920e-01, 8.986563e-01, 4.970378e-01, 5.628137e-01, 6.921409e-01, 9.114279e-01, 9.681556e-01, 2.122564e-01, 1.196074e+00, 5.045659e-01, 1.192890e+00, 8.853334e-01, 4.177061e-01, 6.788182e-01, 7.059127e-01, 6.392428e-01, 7.321525e-01, 2.474082e-01, 8.239927e-01,
1.000000e+00	2.175913e-01, 8.459521e-01, 7.620816e-01, 3.516336e-01, 4.351456e-01, 1.024353e+00, 7.018695e-01, 9.109613e-01, 1.988267e-01, 1.061884e+00, 4.192823e-01, 1.490034e+00, 7.597766e-01, 3.574193e-01, 7.007678e-01, 7.752704e-01, 5.068289e-01, 4.219267e-01, 1.958456e-01, 7.501773e-01,
1.200000e+00	1.455588e-01, 8.018638e-01, 7.821443e-01, 2.455564e-01, 3.392462e-01, 8.662715e-01, 8.064958e-01, 9.230456e-01, 1.674901e-01, 1.179302e+00, 5.294787e-01, 1.392759e+00, 8.169719e-01, 3.711391e-01, 5.899826e-01, 9.431394e-01, 3.813189e-01, 3.081435e-01, 1.339745e-01, 8.164793e-01,
1.400000e+00	1.324303e-01, 8.688464e-01, 6.182220e-01, 1.472677e-01, 2.663728e-01, 8.091502e-01, 8.646788e-01, 9.154771e-01, 1.603137e-01, 1.293035e+00, 5.048178e-01, 1.130871e+00, 8.102231e-01, 3.527062e-01, 4.772755e-01, 8.900726e-01, 3.589671e-01, 1.935284e-01, 1.798162e-01, 9.728991e-01,
1.600000e+00	1.829289e-01, 8.985242e-01, 7.623526e-01, 1.313270e-01, 2.065434e-01, 1.026406e+00, 9.148812e-01, 1.038766e+00, 2.064040e-01, 1.331663e+00, 5.914241e-01, 9.740290e-01, 9.508687e-01, 3.357441e-01, 5.201095e-01, 1.173882e+00, 2.509783e-01, 1.624587e-01, 1.816701e-01, 7.940262e-01,
1.800000e+00	2.394468e-01, 1.004391e+00, 6.861826e-01, 8.587040e-02, 1.479954e-01, 1.190365e+00, 8.003585e-01, 8.701526e-01, 2.390703e-01, 1.622209e+00, 5.942401e-01, 1.022807e+00, 9.121953e-01, 4.104423e-01, 5.522543e-01, 1.165334e+00, 2.162128e-01, 1.304357e-01, 1.501548e-01, 1.032398e+00,
2.000000e+00	3.258916e-01, 9.592654e-01, 6.767180e-01, 5.808637e-02, 1.294419e-01, 1.087388e+00, 8.084589e-01, 9.176218e-01, 2.134062e-01, 1.594880e+00, 5.828515e-01, 8.046512e-01, 9.791236e-01, 3.412456e-01, 6.036186e-01, 1.020928e+00, 2.110835e-01, 9.207149e-02, 2.020468e-01, 8.463143e-01,
0.000000e+00	1.217461e+00, 9.079093e-01, 1.873224e-01, 3.467917e+00, 1.127995e+00, 1.251480e+00, 1.584173e+00, 8.739288e-01, 2.483030e+00, 1.696394e+00, 2.935220e+00, 8.353649e-01, 1.298865e+00, 2.072505e+00, 7.035637e-01, 1.689408e+00, 2.122537e+00, 7.931295e-01, 3.319248e-01, 1.661086e+00,
2.000000e-01	9.018901e-01, 8.454301e-01, 4.270589e-01, 2.254771e+00, 1.144309e+00, 7.680716e-01, 1.098883e+00, 6.631891e-01, 1.512402e+00, 1.439945e+00, 1.488398e+00, 9.458462e-01, 7.850118e-01, 1.621552e+00, 6.730229e-01, 1.021063e+00, 2.178595e+00, 3.701523e-01, 3.316607e-01, 1.022483e+00,
4.000000e-01	8.208729e-01, 5.180645e-01, 3.702231e-01, 1.645235e+00, 1.290727e+00, 7.554911e-01, 1.029836e+00, 3.890132e-01, 1.194718e+00, 1.565514e+00, 9.209226e-01, 8.042130e-01, 5.906456e-01, 1.057290e+00, 5.244340e-01, 1.272971e+00, 2.045843e+00, 2.861669e-01, 3.333823e-01, 1.029540e+00,
6.000000e-01	7.643959e-01, 5.039972e-01, 3.156991e-01, 1.437571e+00, 1.477912e+00, 8.399756e-01, 7.987501e-01, 2.386210e-01, 6.468895e-01, 1.253976e+00, 5.625648e-01, 1.114108e+00, 3.273433e-01, 6.566080e-01, 4.843192e-01, 1.108908e+00, 1.821449e+00, 1.778432e-01, 2.532666e-01, 1.056402e+00,
8.000000e-01	6.216688e-01, 7.149598e-01, 2.612768e-01, 8.249722e-01, 1.553061e+00, 9.426088e-01, 9.420679e-01, 1.508100e-01, 4.805689e-01, 1.818547e+00, 6.094022e-01, 1.068005e+00, 2.146174e-01, 4.788281e-01, 4.919617e-01, 1.223584e+00, 1.406173e+00, 9.867291e-02, 2.500253e-01, 1.018936e+00,
1.000000e+00	4.971644e-01, 7.461248e-01, 2.313026e-01, 4.524615e-01, 1.681384e+00, 8.444279e-01, 7.972887e-01, 8.673828e-02, 4.161698e-01, 1.375484e+00, 6.647476e-01, 1.035149e+00, 2.207656e-01, 4.288478e-01, 4.192053e-01, 1.133742e+00, 1.233183e+00, 7.481145e-02, 2.684755e-01, 1.124733e+00,
1.200000e+00	6.158742e-01, 7.467125e-01, 1.471414e-01, 3.556082e-01, 1.613121e+00, 1.012407e+00, 8.444841e-01, 5.518183e-02, 3.720706e-01, 1.681586e+00, 6.233357e-01, 7.977590e-01, 3.319689e-01, 4.541436e-01, 4.974474e-01, 1.077527e+00, 8.827259e-01, 4.624444e-02, 2.474698e-01, 1.021441e+00,
1.400000e+00	5.195385e-01, 7.534215e-01, 1.303241e-01, 2.166779e-01, 1.226173e+00, 1.039565e+00, 9.171628e-01, 9.243995e-02, 3.350319e-01, 1.483108e+00, 5.773281e-01, 7.869493e-01, 5.246673e-01, 3.067642e-01, 4.552447e-01, 1.243675e+00, 6.911316e-01, 2.419260e-02, 1.888315e-01, 8.600223e-01,
1.600000e+00	5.668892e-01, 8.160819e-01, 1.545282e-01, 1.176520e-01, 7.261527e-01, 1.091240e+00, 7.442420e-01, 2.317712e-01, 2.772095e-01, 1.236249e+00, 6.562542e-01, 7.366291e-01, 7.247136e-01, 3.544871e-01, 4.371374e-01, 1.031894e+00, 5.073080e-01, 1.806528e-02, 2.090983e-01, 9.034273e-01,
1.800000e+00	6.538867e-01, 9.241660e-01, 1.693877e-01, 1.001831e-01, 5.621767e-01, 1.196044e+00, 8.245723e-01, 5.362966e-01, 3.297990e-01, 1.557450e+00, 5.173498e-01, 7.425883e-01, 6.517745e-01, 3.084186e-01, 4.678790e-01, 9.885928e-01, 4.163262e-01, 1.031856e-02, 2.096305e-01, 9.701904e-01,
2.000000e+00	4.612678e-01, 7.914932e-01, 2.329350e-01, 6.874582e-02, 4.752993e-01, 1.109622e+00, 8.890587e-01, 6.395918e-01, 2.887721e-01, 1.590366e+00, 5.716089e-01, 7.789809e-01, 6.312313e-01, 3.835660e-01, 5.340188e-01, 1.174299e+00, 3.529979e-01, 6.697058e-03, 1.946457e-01, 9.920004e-01,
0.000000e+00	2.137071e+00, 1.808788e+00, 7.063014e-01, 1.367857e+00, 2.874129e+00, 2.096409e-01, 2.537849e+00, 3.719400e-01, 4.448454e-01, 2.505230e+00, 7.991173e-01, 2.953438e+00, 2.287896e+00, 1.534928e+00, 2.503630e-02, 9.767173e-01, 1.313112e+00, 3.496012e-01, 1.592472e+00, 8.044522e-01,
2.000000e-01	1.258253e+00, 1.692272e+00, 7.913748e-01, 1.214191e+00, 2.585612e+00, 3.844490e-01, 1.853045e+00, 2.101000e-01, 3.026884e-01, 1.901610e+00, 6.065048e-01, 2.335636e+00, 1.612630e+00, 9.219344e-01, 1.734603e-02, 1.251916e+00, 1.583566e+00, 2.363891e-01, 1.006509e+00, 7.135423e-01,
4.000000e-01	1.032310e+00, 1.492868e+00, 8.231363e-01, 1.046659e+00, 2.190648e+00, 5.537000e-01, 1.223125e+00, 1.150660e-01, 1.761899e-01, 1.545736e+00, 5.426395e-01, 2.184974e+00, 8.604685e-01, 4.525301e-01, 3.449203e-02, 1.373556e+00, 9.453517e-01, 2.474711e-01, 5.250857e-01, 5.795026e-01,
6.000000e-01	4.680795e-01, 1.159776e+00, 7.566011e-01, 5.957531e-01, 1.884154e+00, 7.110284e-01, 9.988396e-01, 7.192081e-02, 1.303583e-01, 1.606467e+00, 5.300605e-01, 2.014543e+00, 8.281724e-01, 2.912875e-01, 9.857757e-02, 1.143648e+00, 9.790334e-01, 1.664488e-01, 3.222023e-01, 6.441124e-01,
8.000000e-01	3.250718e-01, 1.134467e+00, 5.127102e-01, 3.307177e-01, 1.672342e+00, 7.964245e-01, 8.825454e-01, 4.877097e-02, 1.066087e-01, 1.664175e+00, 5.851539e-01, 1.925361e+00, 8.464694e-01, 2.971164e-01, 2.550714e-01, 1.327901e+00, 7.798708e-01, 1.194030e-01, 2.245348e-01, 7.661639e-01,
1.000000e+00	2.470701e-01, 1.394123e+00, 5.163216e-01, 2.637769e-01, 1.161988e+00, 8.256679e-01, 7.651918e-01, 5.230909e-02, 1.082248e-01, 1.582117e+00, 6.596883e-01, 1.898083e+00, 5.737120e-01, 2.747055e-01, 3.558978e-01, 1.132769e+00, 4.966765e-01, 8.941869e-02, 1.735525e-01, 8.473168e-01,
1.200000e+00	1.954683e-01, 1.292996e+00, 5.209023e-01, 1.776013e-01, 7.984124e-01, 9.605829e-01, 7.825253e-01, 2.231482e-01, 1.394615e-01, 1.575292e+00, 6.062466e-01, 1.396777e+00, 8.284042e-01, 3.216983e-01, 4.180079e-01, 1.179450e+00, 4.590855e-01, 5.868426e-02, 1.582905e-01, 8.177801e-01,
1.400000e+00	1.428886e-01, 1.104299e+00, 5.363594e-01, 1.102331e-01, 6.801529e-01, 9.210918e-01, 9.720928e-01, 4.397869e-01, 1.441658e-01, 1.505481e+00, 5.475443e-01, 1.391056e+00, 9.393025e-01, 3.230978e-01, 3.200117e-01, 1.100246e+00, 3.780156e-01, 4.397478e-02, 1.733754e-01, 7.891272e-01,
1.600000e+00	9.890097e-02, 9.426168e-01, 5.137322e-01, 7.200672e-02, 3.863331e-01, 9.777672e-01, 8.394691e-01, 5.431296e-01, 1.858018e-01, 1.325860e+00, 6.197600e-01, 1.069984e+00, 9.962291e-01, 4.170256e-01, 5.156869e-01, 1.276166e+00, 3.418964e-01, 3.441272e-02, 1.636003e-01, 9.296667e-01,
1.800000e+00	1.352280e-01, 1.094503e+00, 5.693320e-01, 5.178902e-02, 2.747671e-01, 1.165825e+00, 8.054745e-01, 6.909736e-01, 1.817335e-01, 1.428794e+00, 5.781514e-01, 1.056298e+00, 7.481400e-01, 2.786545e-01, 4.865486e-01, 1.202762e+00, 2.295926e-01, 2.865524e-02, 1.730566e-01, 1.049671e+00,
2.000000e+00	1.705444e-01, 9.067777e-01, 6.168583e-01, 4.563642e-02, 2.553691e-01, 1.098715e+00, 7.697279e-01, 6.960026e-01, 2.231310e-01, 1.705666e+00, 5.768726e-01, 1.031423e+00, 9.068219e-01, 3.199414e-01, 5.318425e-01, 1.185149e+00, 2.330661e-01, 2.986286e-02, 1.666666e-01, 9.603118e-01,
0.000000e+00	4.114542e-01, 2.300603e+00, 2.695202e+00, 9.282115e-01, 3.243297e+00, 2.690410e+00, 2.491061e+00, 1.000159e+00, 2.033500e+00, 4.610285e-01, 1.295878e+00, 1.103758e-01, 1.321295e+00, 2.433442e+00, 6.412562e-01, 1.153137e+00, 9.901424e-01, 1.670661e+00, 9.263826e-01, 6.694628e-01,
2.000000e-01	4.265042e-01, 1.716994e+00, 2.040607e+00, 9.632562e-01, 2.345351e+00, 2.276835e+00, 1.829186e+00, 4.501597e-01, 1.433948e+00, 7.609130e-01, 9.701447e-01, 6.100458e-02, 8.448790e-01, 1.171359e+00, 4.547096e-01, 7.721537e-01, 1.141928e+00, 1.371267e+00, 6.242043e-01, 6.913725e-01,
4.000000e-01	5.077299e-01, 1.664387e+00, 1.499261e+00, 8.523959e-01, 2.070713e+00, 1.599489e+00, 1.406335e+00, 3.148530e-01, 1.158565e+00, 8.951093e-01, 7.443948e-01, 5.320755e-02, 5.689825e-01, 6.290752e-01, 2.926220e-01, 6.406418e-01, 1.292137e+00, 9.736183e-01, 3.974769e-01, 7.615225e-01,
6.000000e-01	6.481223e-01, 1.399407e+00, 1.385098e+00, 5.121453e-01, 1.649863e+00, 1.457595e+00, 8.934385e-01, 1.917317e-01, 9.617992e-01, 1.225017e+00, 6.618801e-01, 6.427252e-02, 4.844246e-01, 4.057959e-01, 1.986014e-01, 6.487033e-01, 9.045165e-01, 7.569898e-01, 2.891245e-01, 7.124649e-01,
8.000000e-01	5.784198e-01, 1.246251e+00, 1.176797e+00, 3.716975e-01, 1.593487e+00, 1.062469e+00, 9.758258e-01, 1.037552e-01, 6.445019e-01, 1.315200e+00, 6.501985e-01, 1.339865e-01, 5.367088e-01, 3.542943e-01, 2.083119e-01, 7.081400e-01, 7.396323e-01, 6.819996e-01, 1.882368e-01, 9.621289e-01,
1.000000e+00	7.327716e-01, 1.298744e+00, 9.100256e-01, 2.215277e-01, 9.826345e-01, 1.083022e+00, 9.486544e-01, 9.553919e-02, 5.874373e-01, 1.304463e+00, 5.953202e-01, 3.129891e-01, 7.351522e-01, 3.339379e-01, 2.058880e-01, 8.301997e-01, 4.714347e-01, 4.284957e-01, 1.816653e-01, 8.375587e-01,
1.200000e+00	7.876396e-01, 9.833430e-01, 6.416140e-01, 1.694698e-01, 8.625469e-01, 1.047438e+00, 8.869017e-01, 2.664247e-01, 5.259731e-01, 1.368399e+00, 5.818870e-01, 4.433282e-01, 8.558146e-01, 3.783266e-01, 2.332034e-01, 8.215391e-01, 5.147598e-01, 3.566563e-01, 1.831417e-01, 8.157935e-01,
1.400000e+00	7.751724e-01, 1.001527e+00, 7.383360e-01, 9.381564e-02, 5.198277e-01, 1.035180e+00, 9.165405e-01, 4.170261e-01, 4.806771e-01, 1.301884e+00, 6.079175e-01, 4.473483e-01, 9.404464e-01, 2.897694e-01, 3.191555e-01, 9.194902e-01, 3.808011e-01, 2.373195e-01, 1.554835e-01, 8.166890e-01,
1.600000e+00	7.631984e-01, 1.200425e+00, 7.196918e-01, 8.117461e-02, 5.049843e-01, 1.056871e+00, 8.518912e-01, 6.544669e-01, 3.359224e-01, 1.410263e+00, 5.461594e-01, 5.368731e-01, 8.437642e-01, 3.862425e-01, 3.999821e-01, 1.087017e+00, 3.152543e-01, 1.294518e-01, 1.168991e-01, 7.513493e-01,
1.800000e+00	8.007166e-01, 9.523793e-01, 5.795200e-01, 5.920373e-02, 3.229609e-01, 1.008336e+00, 7.306488e-01, 6.120048e-01, 3.676714e-01, 1.440857e+00, 5.004363e-01, 5.809500e-01, 9.613202e-01, 3.408199e-01, 4.196462e-01, 1.237362e+00, 2.318165e-01, 1.155402e-01, 1.651134e-01, 8.061842e-01,
2.000000e+00	7.045626e-01, 1.025117e+00, 6.082342e-01, 5.194914e-02, 2.648000e-01, 9.236830e-01, 7.646781e-01, 6.756810e-01, 3.413611e-01, 1.185643e+00, 5.798715e-01, 4.884414e-01, 8.898047e-01, 3.432321e-01, 4.988011e-01, 1.194277e+00, 2.116050e-01, 9.781841e-02, 1.402426e-01, 9.082526e-01,
0.000000e+00	8.567070e-01, 1.513153e+00, 1.259789e+00, 4.795699e-01, 1.536412e-01, 1.099973e+00, 8.735708e-01, 2.849278e+00, 2.257864e+00, 1.441067e-01, 1.357171e+00, 2.171618e+00, 3.078951e+00, 1.297840e+00, 2.639953e+00, 2.497992e+00, 2.739643e+00, 5.643092e-01, 1.495386e+00, 8.648071e-01,
2.000000e-01	5.257404e-01, 1.356710e+00, 1.279974e+00, 5.308361e-01, 5.246788e-01, 1.063570e+00, 9.809288e-01, 1.781019e+00, 1.735708e+00, 5.214848e-01, 8.444094e-01, 1.867748e+00, 1.403763e+00, 8.989807e-01, 1.966285e+00, 1.260448e+00, 2.633031e+00, 6.971582e-01, 9.703875e-01, 8.961921e-01,
4.000000e-01	3.660030e-01, 1.083319e+00, 1.317205e+00, 3.711788e-01, 9.989613e-01, 8.735424e-01, 9.198369e-01, 1.537419e+00, 1.058762e+00, 7.817137e-01, 4.896797e-01, 1.366589e+00, 1.016678e+00, 6.940098e-01, 1.303183e+00, 9.535752e-01, 1.619555e+00, 5.424936e-01, 7.110541e-01, 1.096351e+00,
6.000000e-01	2.593646e-01, 1.000460e+00, 1.256907e+00, 2.517777e-01, 1.253566e+00, 9.191255e-01, 8.177731e-01, 9.894171e-01, 7.967011e-01, 9.271285e-01, 3.760221e-01, 1.290320e+00, 6.078380e-01, 5.146237e-01, 9.617837e-01, 7.233760e-01, 1.610336e+00, 5.232919e-01, 4.251014e-01, 9.336637e-01,
8.000000e-01	1.868635e-01, 1.018738e+00, 9.801578e-01, 1.788810e-01, 1.256862e+00, 7.460966e-01, 8.531797e-01, 5.944232e-01, 5.998773e-01, 1.283397e+00, 4.529446e-01, 1.357533e+00, 4.887046e-01, 4.434203e-01, 8.588311e-01, 7.391848e-01, 1.090009e+00, 4.593887e-01, 3.421697e-01, 8.992283e-01,
1.000000e+00	1.239514e-01, 8.983884e-01, 6.905829e-01, 1.312192e-01, 1.614628e+00, 7.433822e-01, 7.856286e-01, 3.831261e-01, 4.519571e-01, 1.198043e+00, 4.926635e-01, 1.338820e+00, 2.872124e-01, 3.853087e-01, 6.992269e-01, 7.033499e-01, 9.308684e-01, 3.180181e-01, 2.859011e-01, 8.821729e-01,
1.200000e+00	1.193767e-01, 9.326632e-01, 4.982380e-01, 9.693466e-02, 9.778329e-01, 6.727225e-01, 7.690901e-01, 3.066616e-01, 3.095077e-01, 1.309855e+00, 5.329023e-01, 1.226326e+00, 4.696178e-01, 4.216319e-01, 6.353649e-01, 8.054386e-01, 8.098989e-01, 2.132887e-01, 2.623025e-01, 8.887831e-01,
1.400000e+00	1.094246e-01, 1.067852e+00, 4.003628e-01, 6.317481e-02, 8.300980e-01, 8.842200e-01, 6.381923e-01, 3.743478e-01, 2.833507e-01, 1.369531e+00, 5.423919e-01, 1.454090e+00, 6.866937e-01, 3.906782e-01, 5.043567e-01, 7.998873e-01, 6.501034e-01, 1.288516e-01, 2.014210e-01, 9.519604e-01,
1.600000e+00	1.217247e-01, 1.095331e+00, 3.713812e-01, 6.283436e-02, 5.672553e-01, 7.150643e-01, 7.593104e-01, 5.988175e-01, 2.380848e-01, 1.437102e+00, 5.277625e-01, 1.000752e+00, 8.528005e-01, 3.547235e-01, 4.874783e-01, 8.620389e-01, 3.535477e-01, 7.875795e-02, 2.243787e-01, 1.020198e+00,
1.800000e+00	1.514974e-01, 8.741753e-01, 4.208252e-01, 3.811290e-02, 4.118202e-01, 1.018134e+00, 7.002169e-01, 7.696311e-01, 1.899454e-01, 1.326636e+00, 5.361995e-01, 1.249943e+00, 9.306995e-01, 3.338888e-01, 5.497690e-01, 1.174762e+00, 4.981570e-01, 5.381318e-02, 2.109829e-01, 9.981187e-01,
2.000000e+00	2.219522e-01, 7.560823e-01, 4.746834e-01, 4.004626e-02, 4.367698e-01, 1.081795e+00, 7.317335e-01, 7.398478e-01, 2.436676e-01, 1.497044e+00, 6.098577e-01, 1.005415e+00, 8.579493e-01, 3.068145e-01, 4.616102e-01, 1.101362e+00, 3.582305e-01, 3.865970e-02, 1.924206e-01, 1.046881e+00,
0.000000e+00	1.592753e+00, 3.345269e+00, 7.519524e-01, 1.947263e+00, 6.345116e-01, 1.547722e+00, 1.766015e-01, 6.522114e-01, 9.696131e-01, 3.307837e-01, 3.212255e+00, 2.532533e+00, 1.117252e+00, 3.149184e+00, 2.180542e+00, 7.602603e-01, 2.277161e+00, 1.406661e+00, 2.070890e+00, 2.441397e+00,
2.000000e-01	9.243383e-01, 2.748079e+00, 8.688655e-01, 1.784928e+00, 1.097827e+00, 1.532567e+00, 4.803646e-01, 7.382518e-01, 8.065913e-01, 3.469000e-01, 1.508074e+00, 2.093620e+00, 6.796376e-01, 2.129942e+00, 1.213786e+00, 4.156483e-01, 1.455997e+00, 9.621629e-01, 1.406852e+00, 1.907789e+00,
4.000000e-01	7.949697e-01, 1.935263e+00, 6.395100e-01, 1.329985e+00, 1.182284e+00, 1.250579e+00, 5.774507e-01, 5.581005e-01, 7.666788e-01, 5.512716e-01, 8.836431e-01, 1.404589e+00, 3.619601e-01, 1.144145e+00, 9.529331e-01, 3.406802e-01, 1.976859e+00, 6.208736e-01, 9.094602e-01, 1.203743e+00,
6.000000e-01	4.719991e-01, 1.959103e+00, 4.089362e-01, 1.043428e+00, 1.251794e+00, 9.019068e-01, 6.982971e-01, 3.236603e-01, 4.303748e-01, 6.075899e-01, 7.736557e-01, 1.287322e+00, 2.409536e-01, 8.039352e-01, 6.029711e-01, 2.162900e-01, 1.997706e+00, 2.858032e-01, 7.505723e-01, 1.469718e+00,
8.000000e-01	3.255260e-01, 1.602655e+00, 3.830386e-01, 6.987996e-01, 1.399466e+00, 8.871662e-01, 7.831667e-01, 1.899215e-01, 3.585224e-01, 1.057795e+00, 6.079755e-01, 1.295904e+00, 1.441119e-01, 5.461798e-01, 3.422392e-01, 3.201403e-01, 1.307119e+00, 2.101372e-01, 6.242667e-01, 1.308772e+00,
1.000000e+00	2.600666e-01, 1.500604e+00, 2.338404e-01, 4.995746e-01, 1.443405e+00, 6.840128e-01, 7.792955e-01, 1.256603e-01, 2.797396e-01, 1.300697e+00, 5.819151e-01, 1.133963e+00, 1.616241e-01, 4.465382e-01, 2.583190e-01, 3.804146e-01, 1.104598e+00, 1.430370e-01, 5.260090e-01, 1.327792e+00,
1.200000e+00	2.082594e-01, 1.519646e+00, 2.359472e-01, 3.284077e-01, 1.422236e+00, 7.631991e-01, 7.253655e-01, 8.636912e-02, 2.378959e-01, 1.173769e+00, 6.819082e-01, 1.380570e+00, 3.026836e-01, 3.900983e-01, 1.663176e-01, 5.662536e-01, 9.667133e-01, 9.969254e-02, 4.746359e-01, 1.171174e+00,
1.400000e+00	1.641596e-01, 1.134896e+00, 2.008559e-01, 2.475118e-01, 9.525519e-01, 8.485002e-01, 7.352473e-01, 1.309996e-01, 1.851410e-01, 1.229129e+00, 5.518717e-01, 1.345444e+00, 5.118611e-01, 4.251991e-01, 1.401844e-01, 9.028984e-01, 5.892998e-01, 6.392503e-02, 3.860459e-01, 9.821266e-01,
1.600000e+00	1.578199e-01, 9.257619e-01, 1.890016e-01, 1.344765e-01, 6.408595e-01, 8.046398e-01, 8.492846e-01, 3.886691e-01, 1.770417e-01, 1.554312e+00, 6.331582e-01, 1.118622e+00, 7.005622e-01, 3.880241e-01, 1.578636e-01, 8.299721e-01, 6.057532e-01, 3.927829e-02, 3.738933e-01, 1.147980e+00,
1.800000e+00	1.517054e-01, 1.026433e+00, 2.224561e-01, 1.044944e-01, 5.563408e-01, 9.436061e-01, 8.999820e-01, 5.243792e-01, 1.892272e-01, 1.488951e+00, 6.297453e-01, 1.174628e+00, 8.185648e-01, 3.913651e-01, 1.697976e-01, 1.059099e+00, 4.620579e-01, 2.141839e-02, 3.559971e-01, 1.116341e+00,
2.000000e+00	2.316720e-01, 1.047918e+00, 2.948404e-01, 7.605149e-02, 3.771283e-01, 8.526913e-01, 9.402748e-01, 7.174190e-01, 1.797828e-01, 1.653760e+00, 5.258721e-01, 9.537236e-01, 6.128500e-01, 3.343592e-01, 2.872229e-01, 1.262599e+00, 3.273486e-01, 1.268235e-02, 2.578139e-01, 1.074304e+00,
0.000000e+00	2.458245e+00, 1.804386e+00, 1.931740e+00, 4.543205e-01, 1.548713e+00, 8.255988e-01, 1.053468e+00, 2.034198e+00, 8.864773e-01, 2.431521e+00, 1.279320e+00, 2.935632e+00, 2.594144e+00, 1.773609e+00, 2.027636e+00, 8.893718e-02, 2.587000e-01, 1.316713e+00, 1.221287e+00, 6.199161e-01,
2.000000e-01	1.749145e+00, 1.564110e+00, 1.978937e+00, 6.551016e-01, 1.412632e+00, 6.658849e-01, 9.315160e-01, 1.214876e+00, 6.775654e-01, 1.605176e+00, 1.251915e+00, 2.011836e+00, 1.526656e+00, 1.410291e+00, 1.322682e+00, 6.080694e-01, 4.786007e-01, 1.129490e+00, 6.639590e-01, 4.668350e-01,
4.000000e-01	1.281943e+00, 1.643318e+00, 1.824256e+00, 6.862895e-01, 1.170187e+00, 7.547667e-01, 8.417871e-01, 7.376263e-01, 3.740881e-01, 1.379880e+00, 8.859393e-01, 2.113817e+00, 1.408892e+00, 8.505216e-01, 1.040000e+00, 8.362653e-01, 6.543430e-01, 9.516830e-01, 3.376958e-01, 4.463785e-01,
6.000000e-01	8.722554e-01, 1.492822e+00, 1.787986e+00, 4.639255e-01, 8.924247e-01, 7.701279e-01, 1.034555e+00, 6.846475e-01, 3.381091e-01, 1.102033e+00, 6.785509e-01, 2.214265e+00, 1.184346e+00, 5.991423e-01, 8.387822e-01, 1.067498e+00, 5.726869e-01, 8.114077e-01, 1.866491e-01, 3.752613e-01,
8.000000e-01	4.444942e-01, 1.561219e+00, 1.430695e+00, 3.424092e-01, 5.840480e-01, 7.838092e-01, 8.876812e-01, 5.473127e-01, 2.505729e-01, 1.515558e+00, 6.861216e-01, 1.702265e+00, 1.134013e+00, 4.489444e-01, 7.230905e-01, 7.688775e-01, 4.418393e-01, 8.450810e-01, 1.073190e-01, 6.073283e-01,
1.000000e+00	4.328909e-01, 1.171947e+00, 1.389021e+00, 2.021148e-01, 5.504366e-01, 9.385920e-01, 8.777395e-01, 8.198600e-01, 2.548027e-01, 1.169568e+00, 7.612264e-01, 1.266487e+00, 1.117565e+00, 3.897554e-01, 6.122946e-01, 1.060195e+00, 3.609842e-01, 6.591807e-01, 1.023843e-01, 6.641930e-01,
1.200000e+00	2.365641e-01, 1.416279e+00, 1.059059e+00, 1.443582e-01, 3.562780e-01, 9.554581e-01, 8.895499e-01, 8.272866e-01, 1.835498e-01, 1.276320e+00, 5.788462e-01, 1.332846e+00, 1.004976e+00, 3.686923e-01, 5.412484e-01, 1.184455e+00, 2.768107e-01, 5.958085e-01, 1.045476e-01, 7.132574e-01,
1.400000e+00	2.482489e-01, 1.253268e+00, 1.021303e+00, 9.043069e-02, 2.423406e-01, 1.012136e+00, 7.609090e-01, 8.356037e-01, 2.545800e-01, 1.469758e+00, 5.612086e-01, 1.085973e+00, 1.132810e+00, 3.200098e-01, 4.920763e-01, 1.169857e+00, 2.161757e-01, 5.889774e-01, 8.730827e-02, 6.988648e-01,
1.600000e+00	2.291404e-01, 1.322187e+00, 8.740069e-01, 8.344986e-02, 1.661787e-01, 9.178038e-01, 9.221136e-01, 8.203620e-01, 2.222167e-01, 1.872765e+00, 5.581519e-01, 1.209506e+00, 9.010558e-01, 3.192635e-01, 4.746955e-01, 1.091359e+00, 1.788996e-01, 5.407868e-01, 1.048539e-01, 8.849127e-01,
1.800000e+00	2.663209e-01, 9.014065e-01, 9.180964e-01, 5.532097e-02, 1.138847e-01, 9.320881e-01, 9.628703e-01, 9.436139e-01, 2.681920e-01, 1.388589e+00, 6.449500e-01, 8.338299e-01, 8.841379e-01, 3.205463e-01, 5.173385e-01, 1.191787e+00, 1.244172e-01, 3.726524e-01, 1.399447e-01, 9.215956e-01,
2.000000e+00	3.751872e-01, 8.719288e-01, 9.664902e-01, 4.428160e-02, 1.174752e-01, 1.134803e+00, 7.056713e-01, 7.353130e-01, 2.588471e-01, 1.574531e+00, 6.242883e-01, 8.800666e-01, 1.098202e+00, 3.885937e-01, 4.849559e-01, 9.196317e-01, 1.104936e-01, 3.405947e-01, 1.434075e-01, 9.846980e-01,
0.000000e+00	1.729930e+00, 2.042582e+00, 1.439818e+00, 4.364421e-01, 2.370008e-01, 2.362414e+00, 3.166648e-01, 2.612870e+00, 3.279832e-01, 2.671684e+00, 1.558270e+00, 2.692809e+00, 2.130401e+00, 8.671092e-01, 5.013632e-01, 2.357846e+00, 2.571091e+00, 2.657542e+00, 1.446959e+00, 5.106171e-01,
2.000000e-01	9.235177e-01, 1.973575e+00, 1.388911e+00, 3.376923e-01, 5.631362e-01, 1.896218e+00, 4.752754e-01, 1.811586e+00, 4.162963e-01, 2.093986e+00, 8.014480e-01, 1.722075e+00, 1.117623e+00, 5.801192e-01, 4.887525e-01, 1.667417e+00, 2.563611e+00, 1.439679e+00, 7.408989e-01, 4.415235e-01,
4.000000e-01	6.512780e-01, 1.586112e+00, 1.370372e+00, 2.282618e-01, 9.850680e-01, 2.145755e+00, 6.021061e-01, 1.077104e+00, 4.334340e-01, 1.893426e+00, 4.591946e-01, 1.497545e+00, 6.824216e-01, 5.582096e-01, 4.813342e-01, 1.553886e+00, 2.095824e+00, 1.034231e+00, 5.127053e-01, 6.237235e-01,
6.000000e-01	5.194404e-01, 1.413120e+00, 1.071555e+00, 1.821542e-01, 1.304663e+00, 1.981784e+00, 7.889829e-01, 8.923697e-01, 5.404127e-01, 1.607409e+00, 3.314914e-01, 7.516644e-01, 4.140688e-01, 4.723112e-01, 5.220856e-01, 1.219064e+00, 1.483142e+00, 1.047215e+00, 3.028842e-01, 7.007491e-01,
8.000000e-01	6.454672e-01, 1.310836e+00, 7.659063e-01, 1.322863e-01, 1.195189e+00, 1.865511e+00, 7.461012e-01, 5.574381e-01, 4.443054e-01, 1.850218e+00, 2.220618e-01, 6.735804e-01, 2.777755e-01, 4.025923e-01, 4.455343e-01, 1.233152e+00, 1.154426e+00, 6.618751e-01, 2.060972e-01, 7.196021e-01,
1.000000e+00	6.625217e-01, 1.189966e+00, 6.699724e-01, 1.004476e-01, 1.173905e+00, 1.451772e+00, 7.264136e-01, 3.229566e-01, 4.919741e-01, 1.839361e+00, 3.737873e-01, 4.603913e-01, 2.985865e-01, 4.040558e-01, 4.835910e-01, 1.180085e+00, 1.034617e+00, 4.311348e-01, 1.668823e-01, 7.274916e-01,
1.200000e+00	6.850753e-01, 1.297319e+00, 3.979659e-01, 7.648748e-02, 1.039264e+00, 1.407888e+00, 8.556009e-01, 2.612569e-01, 4.323883e-01, 1.647165e+00, 4.073416e-01, 4.215055e-01, 4.701127e-01, 2.867747e-01, 5.380307e-01, 1.016145e+00, 7.555899e-01, 2.346449e-01, 1.308843e-01, 6.435729e-01,
1.400000e+00	6.906947e-01, 1.101730e+00, 3.705521e-01, 5.568554e-02, 8.222418e-01, 1.510758e+00, 8.483542e-01, 3.982596e-01, 4.346791e-01, 2.019696e+00, 5.340000e-01, 3.056256e-01, 8.088889e-01, 3.196827e-01, 3.807201e-01, 1.364550e+00, 5.832592e-01, 1.414324e-01, 1.313718e-01, 1.105628e+00,
1.600000e+00	7.875896e-01, 1.177992e+00, 3.936989e-01, 3.761184e-02, 7.126122e-01, 1.198890e+00, 7.740968e-01, 5.853107e-01, 5.122480e-01, 1.520989e+00, 4.574487e-01, 3.301268e-01, 7.578572e-01, 4.043652e-01, 4.669230e-01, 1.229263e+00, 5.629270e-01, 8.089836e-02, 1.364961e-01, 8.489606e-01,
1.800000e+00	7.475987e-01, 1.031719e+00, 3.565168e-01, 3.631887e-02, 4.800727e-01, 1.216408e+00, 8.465268e-01, 7.400165e-01, 4.676416e-01, 1.694112e+00, 4.457664e-01, 2.700164e-01, 1.020395e+00, 3.323274e-01, 3.845667e-01, 1.105914e+00, 3.809118e-01, 6.247977e-02, 1.380746e-01, 8.938750e-01,
2.000000e+00	9.189887e-01, 1.041684e+00, 4.281381e-01, 3.133089e-02, 3.861237e-01, 1.159630e+00, 7.971655e-01, 8.007581e-01, 4.823575e-01, 1.484510e+00, 5.831336e-01, 2.807014e-01, 9.034745e-01, 3.406289e-01, 5.093829e-01, 1.035586e+00, 3.641637e-01, 4.242833e-02, 1.548569e-01, 8.693533e-01,
0.000000e+00	1.781320e+00, 5.024294e-02, 3.093942e+00, 1.318420e-01, 1.523750e+00, 1.044606e+00, 2.988511e-02, 1.542012e+00, 2.113846e+00, 1.660056e-02, 2.227509e+00, 5.283653e-01, 2.710322e+00, 3.438557e-01, 2.852939e+00, 1.889532e-01, 5.382488e-01, 7.120303e-01, 7.325711e-01, 1.649308e+00,
2.000000e-01	1.601673e+00, 4.471450e-02, 2.938866e+00, 1.073543e-01, 8.678127e-01, 8.406225e-01, 2.996202e-01, 1.060971e+00, 1.015608e+00, 9.587291e-03, 1.349076e+00, 6.725177e-01, 1.834777e+00, 4.098442e-01, 2.025538e+00, 1.002659e-01, 4.179953e-01, 5.846636e-01, 6.073155e-01, 1.011343e+00,
4.000000e-01	1.451487e+00, 1.193347e-01, 1.947803e+00, 8.896135e-02, 6.177376e-01, 6.124986e-01, 4.686606e-01, 8.788046e-01, 8.375845e-01, 1.708398e-02, 9.078064e-01, 9.160069e-01, 1.503825e+00, 3.705220e-01, 1.441543e+00, 8.368156e-02, 3.268269e-01, 5.522356e-01, 4.160101e-01, 7.891829e-01,
6.000000e-01	9.476775e-01, 2.934169e-01, 2.376801e+00, 7.637132e-02, 5.012860e-01, 4.619107e-01, 4.655318e-01, 7.814044e-01, 5.353290e-01, 1.206639e-01, 8.673493e-01, 9.664951e-01, 1.360780e+00, 3.504403e-01, 1.012411e+00, 4.726056e-02, 2.804629e-01, 5.503870e-01, 2.755162e-01, 5.164742e-01,
8.000000e-01	7.708802e-01, 3.614756e-01, 2.033118e+00, 5.150955e-02, 3.818050e-01, 4.106745e-01, 6.425365e-01, 7.845188e-01, 3.732085e-01, 3.847420e-01, 7.642896e-01, 1.110289e+00, 1.226336e+00, 3.370732e-01, 6.877821e-01, 3.221310e-02, 2.370657e-01, 5.964557e-01, 1.722333e-01, 6.727397e-01,
1.000000e+00	6.169729e-01, 5.883546e-01, 1.468891e+00, 4.526996e-02, 2.609626e-01, 3.164389e-01, 7.559551e-01, 8.246182e-01, 2.335460e-01, 7.617389e-01, 5.892841e-01, 1.231749e+00, 1.155974e+00, 3.687962e-01, 3.805777e-01, 2.520652e-02, 1.570031e-01, 5.318735e-01, 1.215706e-01, 7.941993e-01,
1.200000e+00	4.271923e-01, 7.021863e-01, 1.767397e+00, 3.348261e-02, 2.146089e-01, 3.028865e-01, 7.595484e-01, 9.714196e-01, 1.711855e-01, 8.046822e-01, 6.757562e-01, 1.302796e+00, 1.106441e+00, 3.447382e-01, 2.803080e-01, 7.415293e-02, 1.390666e-01, 7.275340e-01, 1.236144e-01, 6.281012e-01,
1.400000e+00	2.170700e-01, 8.286504e-01, 1.397393e+00, 3.373441e-02, 1.930654e-01, 3.744198e-01, 8.888864e-01, 1.056575e+00, 1.195349e-01, 1.321042e+00, 6.771909e-01, 1.537052e+00, 8.495577e-01, 2.711835e-01, 1.368649e-01, 2.760702e-01, 1.353010e-01, 5.606557e-01, 1.151956e-01, 9.372873e-01,
1.600000e+00	1.776947e-01, 8.173299e-01, 1.344901e+00, 4.041762e-02, 1.155016e-01, 4.377447e-01, 7.397736e-01, 7.790150e-01, 7.660422e-02, 1.221712e+00, 5.893416e-01, 1.384293e+00, 9.597357e-01, 3.414456e-01, 1.317791e-01, 4.873894e-01, 7.956510e-02, 5.855194e-01, 1.554484e-01, 1.033648e+00,
1.800000e+00	1.362776e-01, 7.191110e-01, 8.941846e-01, 2.678770e-02, 9.464246e-02, 7.409908e-01, 8.005072e-01, 7.923257e-01, 5.926180e-02, 1.419155e+00, 6.611633e-01, 1.606437e+00, 1.153363e+00, 3.199030e-01, 9.642574e-02, 6.701365e-01, 7.676145e-02, 4.924021e-01, 1.307336e-01, 8.650446e-01,
2.000000e+00	9.283458e-02, 7.009867e-01, 8.605229e-01, 2.251657e-02, 7.420670e-02, 7.279519e-01, 7.786833e-01, 9.088082e-01, 6.793554e-02, 1.439857e+00, 6.320071e-01, 1.468414e+00, 1.036301e+00, 3.224535e-01, 2.030580e-01, 9.907272e-01, 7.583310e-02, 4.517718e-01, 1.680762e-01, 8.773276e-01,
0.000000e+00	2.186192e+00, 9.307141e-01, 2.179826e+00, 2.215810e-01, 1.507870e+00, 2.009782e+00, 2.377209e+00, 2.161892e+00, 2.895905e-02, 8.229775e-03, 8.398439e-02, 2.350830e+00, 1.738884e+00, 2.071093e+00, 3.913223e-01, 1.570593e+00, 3.487641e-01, 3.275612e+00, 2.540149e+00, 1.224006e+00,
2.000000e-01	1.090784e+00, 8.239979e-01, 2.433973e+00, 5.809640e-01, 1.175905e+00, 1.744955e+00, 1.883369e+00, 1.234820e+00, 2.265026e-01, 8.008309e-03, 3.121785e-01, 1.928865e+00, 1.564729e+00, 1.279641e+00, 2.205997e-01, 9.808499e-01, 8.475146e-01, 1.849075e+00, 1.260392e+00, 8.856689e-01,
4.000000e-01	8.964083e-01, 8.365593e-01, 1.752679e+00, 6.124385e-01, 1.024061e+00, 1.871178e+00, 1.370747e+00, 9.954003e-01, 2.832673e-01, 1.307721e-01, 3.315530e-01, 1.473185e+00, 1.077099e+00, 7.312903e-01, 1.406517e-01, 6.487662e-01, 8.965202e-01, 1.434773e+00, 7.823562e-01, 7.160763e-01,
6.000000e-01	7.113183e-01, 1.090981e+00, 1.590653e+00, 4.515300e-01, 6.242771e-01, 1.316697e+00, 1.255334e+00, 7.151599e-01, 3.353100e-01, 5.213181e-01, 3.588005e-01, 1.055061e+00, 1.172319e+00, 4.986416e-01, 1.208601e-01, 3.494876e-01, 5.925920e-01, 1.284637e+00, 4.483120e-01, 8.737819e-01,
8.000000e-01	6.105376e-01, 8.522534e-01, 1.615557e+00, 2.584781e-01, 5.103597e-01, 1.163402e+00, 8.963384e-01, 8.330351e-01, 4.056985e-01, 7.175333e-01, 4.213785e-01, 8.326822e-01, 9.614982e-01, 3.378107e-01, 7.215086e-02, 1.802302e-01, 4.657197e-01, 1.011519e+00, 3.389513e-01, 7.851232e-01,
1.000000e+00	7.884976e-01, 8.688038e-01, 1.262173e+00, 1.903852e-01, 4.583364e-01, 9.061843e-01, 7.445832e-01, 8.937741e-01, 3.807769e-01, 9.128639e-01, 5.082802e-01, 5.725887e-01, 1.042072e+00, 2.702942e-01, 4.653693e-02, 2.141220e-01, 4.472203e-01, 6.695178e-01, 2.389105e-01, 8.534963e-01,
1.200000e+00	6.145480e-01, 8.800120e-01, 1.305948e+00, 9.968222e-02, 3.539064e-01, 1.043646e+00, 8.987581e-01, 1.009203e+00, 2.615414e-01, 9.937513e-01, 5.321758e-01, 6.083209e-01, 1.021802e+00, 2.887014e-01, 3.012216e-02, 4.104583e-01, 3.424047e-01, 7.914389e-01, 2.025251e-01, 7.828066e-01,
1.400000e+00	6.631142e-01, 8.904384e-01, 1.127863e+00, 9.257231e-02, 2.169683e-01, 8.286555e-01, 8.718693e-01, 9.248599e-01, 2.660833e-01, 1.189542e+00, 6.010701e-01, 7.337359e-01, 8.859796e-01, 3.184793e-01, 2.094116e-02, 5.922727e-01, 2.887604e-01, 6.406696e-01, 1.749113e-01, 8.656366e-01,
1.600000e+00	5.431897e-01, 9.223978e-01, 8.928694e-01, 6.456135e-02, 1.983798e-01, 1.019979e+00, 8.563388e-01, 7.382142e-01, 2.067388e-01, 1.027896e+00, 4.752686e-01, 9.341137e-01, 9.864249e-01, 3.562589e-01, 4.773799e-02, 7.539756e-01, 2.070519e-01, 4.462345e-01, 1.831199e-01, 7.704479e-01,
1.800000e+00	6.632960e-01, 1.070829e+00, 9.014114e-01, 4.796206e-02, 1.262407e-01, 9.691596e-01, 8.391646e-01, 1.014061e+00, 2.365254e-01, 1.550079e+00, 5.879765e-01, 8.609848e-01, 8.117577e-01, 3.281748e-01, 1.043613e-01, 9.474681e-01, 1.836199e-01, 4.556683e-01, 1.727914e-01, 1.001363e+00,
2.000000e+00	4.907568e-01, 8.588180e-01, 8.406017e-01, 3.731506e-02, 9.486433e-02, 1.194071e+00, 8.308939e-01, 6.898679e-01, 2.198965e-01, 1.314186e+00, 5.728149e-01, 9.754510e-01, 1.047031e+00, 3.189707e-01, 2.015596e-01, 1.006412e+00, 1.427363e-01, 3.328730e-01, 1.877040e-01, 7.249765e-01,
0.000000e+00	3.094514e+00, 1.044400e+00, 1.998718e+00, 1.767159e+00, 1.351596e+00, 3.218170e+00, 1.038594e+00, 9.537600e-01, 1.517876e+00, 2.862440e-01, 1.376600e+00, 1.385914e+00, 3.007998e+00, 2.326024e+00, 1.610043e+00, 2.605275e+00, 1.685725e-01, 1.246648e+00, 4.553411e-01, 1.242171e+00,
2.000000e-01	1.782185e+00, 9.747019e-01, 1.834759e+00, 1.633174e+00, 1.265799e+00, 2.500373e+00, 1.034856e+00, 4.535929e-01, 1.287236e+00, 2.655113e-01, 7.649657e-01, 1.209866e+00, 2.192141e+00, 1.474666e+00, 1.262807e+00, 1.579666e+00, 5.902110e-01, 1.038569e+00, 4.370545e-01, 9.451860e-01,
4.000000e-01	1.358813e+00, 7.440858e-01, 1.887506e+00, 1.577285e+00, 8.733348e-01, 1.811872e+00, 8.422822e-01, 4.984233e-01, 8.780814e-01, 1.964434e-01, 4.418528e-01, 6.778424e-01, 1.682516e+00, 8.568297e-01, 7.941113e-01, 1.036828e+00, 7.929480e-01, 7.843125e-01, 2.378268e-01, 7.191316e-01,
6.000000e-01	9.530503e-01, 5.917555e-01, 1.894598e+00, 9.052988e-01, 6.614288e-01, 1.659891e+00, 8.233308e-01, 5.266738e-01, 8.934056e-01, 1.823979e-01, 2.765051e-01, 6.626013e-01, 1.228040e+00, 7.447193e-01, 7.266605e-01, 7.249379e-01, 6.163976e-01, 8.464040e-01, 1.561673e-01, 4.093691e-01,
8.000000e-01	1.092989e+00, 6.900723e-01, 1.587665e+00, 6.675059e-01, 5.827385e-01, 1.772267e+00, 7.791209e-01, 6.678590e-01, 6.801911e-01, 2.126191e-01, 1.994084e-01, 4.410813e-01, 1.033509e+00, 5.367508e-01, 5.866568e-01, 3.766464e-01, 5.020614e-01, 7.254518e-01, 1.211372e-01, 4.097747e-01,
1.000000e+00	1.056716e+00, 6.675339e-01, 1.601747e+00, 4.155460e-01, 3.913791e-01, 1.310224e+00, 9.016071e-01, 7.221680e-01, 6.457877e-01, 3.481724e-01, 2.310680e-01, 3.739240e-01, 1.151340e+00, 4.331797e-01, 5.136673e-01, 2.160402e-01, 4.206546e-01, 5.970311e-01, 7.880756e-02, 3.845605e-01,
1.200000e+00	8.234187e-01, 7.678629e-01, 1.249046e+00, 3.077589e-01, 3.034236e-01, 9.172736e-01, 6.273498e-01, 9.339395e-01, 4.709575e-01, 6.675151e-01, 3.177097e-01, 3.913414e-01, 9.124347e-01, 3.976540e-01, 3.175744e-01, 1.408942e-01, 3.950316e-01, 5.988027e-01, 6.351615e-02, 3.927533e-01,
1.400000e+00	8.415723e-01, 8.349449e-01, 9.666447e-01, 1.996206e-01, 2.131928e-01, 7.406334e-01, 7.263179e-01, 7.442740e-01, 3.254551e-01, 6.657700e-01, 4.561627e-01, 5.638866e-01, 1.143692e+00, 3.344256e-01, 1.963573e-01, 9.204645e-02, 2.803385e-01, 4.965009e-01, 3.829753e-02, 5.422677e-01,
1.600000e+00	9.466622e-01, 8.325965e-01, 1.260878e+00, 1.401147e-01, 1.921531e-01, 7.519842e-01, 7.221244e-01, 9.132844e-01, 2.975754e-01, 8.291258e-01, 4.758447e-01, 8.232675e-01, 8.861989e-01, 3.736674e-01, 1.405447e-01, 1.023097e-01, 2.248272e-01, 5.602936e-01, 4.553593e-02, 7.118195e-01,
1.800000e+00	7.626345e-01, 9.137157e-01, 1.056993e+00, 7.121415e-02, 1.396080e-01, 7.143341e-01, 8.411712e-01, 7.999695e-01, 1.962757e-01, 9.198998e-01, 5.568150e-01, 1.095976e+00, 1.121853e+00, 3.646743e-01, 8.741461e-02, 2.319407e-01, 2.041404e-01, 4.668403e-01, 5.420347e-02, 6.674736e-01,
2.000000e+00	6.419782e-01, 8.890161e-01, 1.115116e+00, 7.545298e-02, 9.397219e-02, 7.123322e-01, 8.789486e-01, 8.544898e-01, 1.516885e-01, 1.205353e+00, 5.681984e-01, 1.209091e+00, 1.154066e+00, 3.862967e-01, 7.317122e-02, 3.955523e-01, 1.384954e-01, 4.339864e-01, 7.253357e-02, 7.564985e-01,
0.000000e+00	1.781159e+00, 2.105042e+00, 2.640809e+00, 2.128805e+00, 3.820898e-03, 7.414817e-01, 1.820478e+00, 2.097658e+00, 1.111402e+00, 9.484838e-01, 1.299436e+00, 5.878035e-01, 1.632878e+00, 2.466077e+00, 2.596967e+00, 9.632858e-01, 9.774496e-01, 1.034338e+00, 2.230111e+00, 2.856319e+00,
2.000000e-01	2.032082e+00, 1.699115e+00, 2.461767e+00, 1.611099e+00, 2.868984e-01, 6.102079e-01, 1.249458e+00, 1.695749e+00, 9.470157e-01, 8.174018e-01, 8.169521e-01, 9.890254e-01, 1.046367e+00, 1.228492e+00, 1.697281e+00, 5.992810e-01, 1.067027e+00, 1.091168e+00, 1.407499e+00, 1.847506e+00,
4.000000e-01	1.390063e+00, 1.689735e+00, 1.861777e+00, 1.036188e+00, 4.323864e-01, 5.518520e-01, 9.943517e-01, 1.250180e+00, 6.458309e-01, 5.402692e-01, 6.209670e-01, 9.391426e-01, 7.570559e-01, 7.964428e-01, 1.354523e+00, 4.400875e-01, 1.046433e+00, 8.772138e-01, 9.237654e-01, 1.240821e+00,
6.000000e-01	1.108885e+00, 1.506912e+00, 1.487302e+00, 8.631705e-01, 6.477028e-01, 6.436246e-01, 7.624881e-01, 1.112915e+00, 4.185630e-01, 4.901766e-01, 6.284610e-01, 1.073122e+00, 7.043925e-01, 5.399396e-01, 9.968379e-01, 2.615498e-01, 7.725292e-01, 6.918827e-01, 7.322377e-01, 9.934932e-01,
8.000000e-01	7.627293e-01, 1.397628e+00, 1.319064e+00, 4.911505e-01, 4.663700e-01, 5.637273e-01, 6.609781e-01, 1.117113e+00, 2.451769e-01, 6.478719e-01, 6.574981e-01, 1.367675e+00, 8.640378e-01, 4.678739e-01, 4.942328e-01, 1.896306e-01, 7.419339e-01, 5.971219e-01, 4.802224e-01, 7.272427e-01,
1.000000e+00	5.122798e-01, 1.188958e+00, 1.050525e+00, 3.040005e-01, 4.860556e-01, 4.628459e-01, 7.154079e-01, 9.168416e-01, 1.891328e-01, 8.552318e-01, 5.740709e-01, 1.416193e+00, 7.831767e-01, 3.857454e-01, 4.224572e-01, 2.061422e-01, 6.815296e-01, 5.669978e-01, 2.813223e-01, 9.649832e-01,
1.200000e+00	3.446187e-01, 1.427040e+00, 7.868009e-01, 1.857338e-01, 3.567274e-01, 5.515109e-01, 8.294486e-01, 9.704344e-01, 1.305722e-01, 1.053372e+00, 6.120123e-01, 1.582034e+00, 7.553759e-01, 3.876404e-01, 2.253061e-01, 3.768755e-01, 5.162292e-01, 5.341968e-01, 2.951078e-01, 1.003482e+00,
1.400000e+00	2.636626e-01, 9.460793e-01, 8.252020e-01, 1.310716e-01, 3.095190e-01, 5.850724e-01, 6.701192e-01, 9.878716e-01, 1.008082e-01, 1.417219e+00, 6.799140e-01, 1.363223e+00, 8.644552e-01, 3.549570e-01, 1.629510e-01, 6.651342e-01, 3.507216e-01, 2.962200e-01, 2.527126e-01, 1.019713e+00,
1.600000e+00	1.662312e-01, 1.039017e+00, 7.706094e-01, 9.245440e-02, 1.784331e-01, 7.505308e-01, 6.836411e-01, 7.578596e-01, 8.497384e-02, 1.260995e+00, 5.187179e-01, 1.233771e+00, 1.031058e+00, 3.262421e-01, 1.617491e-01, 6.643846e-01, 3.087688e-01, 2.656995e-01, 2.170683e-01, 9.937623e-01,
1.800000e+00	1.039309e-01, 1.045918e+00, 8.882982e-01, 6.984029e-02, 1.533582e-01, 7.765125e-01, 8.250307e-01, 8.221564e-01, 8.926128e-02, 1.373794e+00, 6.346596e-01, 1.145447e+00, 9.257989e-01, 3.273980e-01, 2.061295e-01, 1.013936e+00, 2.172206e-01, 1.833496e-01, 2.080057e-01, 9.665639e-01,
2.000000e+00	1.093770e-01, 1.216086e+00, 8.099356e-01, 6.577690e-02, 1.166812e-01, 8.810461e-01, 7.515610e-01, 9.130740e-01, 1.080276e-01, 1.554809e+00, 6.404228e-01, 1.287156e+00, 9.421411e-01, 3.356283e-01, 2.797492e-01, 8.242245e-01, 2.081932e-01, 1.677254e-01, 2.084549e-01, 1.118116e+00,
0.000000e+00	1.751166e+00, 5.646869e-02, 2.543829e+00, 8.605946e-01, 1.689511e+00, 1.289126e+00, 1.073718e+00, 1.034781e-01, 1.339530e+00, 3.080660e+00, 1.432906e+00, 2.707808e-01, 1.808770e+00, 7.608618e-01, 1.133123e+00, 2.632202e+00, 1.839279e+00, 1.962053e+00, 7.422410e-01, 1.388472e-01,
2.000000e-01	1.275336e+00, 1.459637e-01, 2.670486e+00, 5.806593e-01, 1.739103e+00, 1.455970e+00, 9.546599e-01, 5.639273e-02, 8.278467e-01, 2.183835e+00, 9.566745e-01, 2.499036e-01, 1.039533e+00, 3.811621e-01, 1.011863e+00, 2.330333e+00, 1.605173e+00, 1.884470e+00, 5.490509e-01, 1.032855e-01,
4.000000e-01	1.326580e+00, 2.568111e-01, 2.080141e+00, 3.953668e-01, 1.793055e+00, 1.194400e+00, 8.745918e-01, 3.205740e-02, 7.226554e-01, 1.965835e+00, 5.564582e-01, 3.530400e-01, 5.593084e-01, 3.371654e-01, 8.401593e-01, 1.930697e+00, 1.234278e+00, 1.126018e+00, 3.790523e-01, 8.284179e-02,
6.000000e-01	9.662424e-01, 4.265901e-01, 1.710831e+00, 2.194131e-01, 1.691633e+00, 1.050103e+00, 8.292136e-01, 1.990378e-02, 5.313328e-01, 1.449843e+00, 4.329242e-01, 3.751654e-01, 5.982640e-01, 2.911482e-01, 7.365550e-01, 1.793320e+00, 9.768644e-01, 9.928159e-01, 1.690425e-01, 9.291257e-02,
8.000000e-01	1.087533e+00, 4.830626e-01, 1.084711e+00, 1.786357e-01, 1.328744e+00, 1.007108e+00, 7.674225e-01, 2.348011e-02, 5.225268e-01, 1.100857e+00, 5.674100e-01, 3.666570e-01, 5.478542e-01, 3.393529e-01, 6.725069e-01, 1.494448e+00, 7.671181e-01, 8.299564e-01, 1.145514e-01, 1.926058e-01,
1.000000e+00	8.552973e-01, 6.184849e-01, 8.224549e-01, 1.273340e-01, 7.992077e-01, 1.050984e+00, 8.648466e-01, 1.163973e-01, 4.951764e-01, 1.114882e+00, 5.042298e-01, 4.081155e-01, 6.517599e-01, 3.566860e-01, 5.527989e-01, 1.181937e+00, 6.648190e-01, 7.166403e-01, 5.918882e-02, 2.940113e-01,
1.200000e+00	9.113241e-01, 7.462324e-01, 8.107776e-01, 7.919175e-02, 6.053853e-01, 1.180246e+00, 8.729404e-01, 3.416104e-01, 4.558111e-01, 1.243492e+00, 4.540239e-01, 4.442701e-01, 7.785250e-01, 3.471412e-01, 5.785853e-01, 1.159645e+00, 5.556095e-01, 4.815687e-01, 4.307511e-02, 4.040484e-01,
1.400000e+00	8.122525e-01, 8.287560e-01, 8.475957e-01, 4.841743e-02, 5.233440e-01, 9.767843e-01, 7.173619e-01, 5.930158e-01, 3.613868e-01, 1.407147e+00, 5.122961e-01, 4.472242e-01, 7.603761e-01, 2.987398e-01, 4.220342e-01, 1.133966e+00, 4.321308e-01, 3.207064e-01, 3.284103e-02, 5.566744e-01,
1.600000e+00	6.764132e-01, 6.970284e-01, 7.228044e-01, 4.646614e-02, 4.570634e-01, 1.109018e+00, 8.115282e-01, 5.840920e-01, 3.335311e-01, 1.288384e+00, 4.066625e-01, 4.241715e-01, 7.667861e-01, 3.139995e-01, 3.828070e-01, 9.716914e-01, 3.572424e-01, 1.904455e-01, 3.157879e-02, 5.827730e-01,
1.800000e+00	8.261072e-01, 7.039704e-01, 6.693787e-01, 3.524710e-02, 3.324449e-01, 1.310178e+00, 8.280648e-01, 7.829679e-01, 3.674506e-01, 1.379516e+00, 4.926962e-01, 4.969513e-01, 8.112169e-01, 3.415366e-01, 5.915242e-01, 9.500446e-01, 2.479172e-01, 1.522312e-01, 4.267733e-02, 6.705009e-01,
2.000000e+00	8.266803e-01, 7.337026e-01, 6.232178e-01, 2.873498e-02, 2.423461e-01, 1.096904e+00, 7.112000e-01, 6.449232e-01, 3.754935e-01, 1.321884e+00, 4.945601e-01, 4.797790e-01, 9.924004e-01, 3.410735e-01, 4.298472e-01, 1.135986e+00, 1.980295e-01, 1.088039e-01, 6.217726e-02, 8.777955e-01,
0.000000e+00	2.995353e+00, 1.864326e+00, 9.830056e-02, 2.138142e+00, 2.444011e+00, 2.380165e+00, 3.036472e+00, 1.969076e+00, 8.443283e-01, 1.770861e+00, 1.562412e+00, 2.437118e+00, 5.094437e-01, 2.311011e+00, 1.376685e+00, 7.593431e-01, 1.337640e+00, 2.736883e+00, 2.663381e+00, 3.266720e-01,
2.000000e-01	1.521880e+00, 1.415775e+00, 9.346585e-02, 1.606141e+00, 2.323617e+00, 1.958991e+00, 2.193181e+00, 1.200225e+00, 6.963471e-01, 1.662062e+00, 8.174825e-01, 1.686761e+00, 2.577027e-01, 1.229868e+00, 8.960731e-01, 8.831137e-01, 1.502264e+00, 1.263908e+00, 1.364657e+00, 2.309252e-01,
4.000000e-01	1.447121e+00, 1.254657e+00, 8.325795e-02, 1.073071e+00, 2.515974e+00, 1.782293e+00, 1.646330e+00, 7.137042e-01, 6.083825e-01, 1.287822e+00, 5.790909e-01, 1.131364e+00, 1.823582e-01, 7.142783e-01, 7.096276e-01, 9.077408e-01, 1.444864e+00, 8.548060e-01, 9.280916e-01, 1.785754e-01,
6.000000e-01	9.304832e-01, 1.374873e+00, 7.493801e-02, 8.413607e-01, 1.773526e+00, 1.631794e+00, 1.252001e+00, 4.188101e-01, 5.414478e-01, 9.972355e-01, 4.801390e-01, 1.088040e+00, 1.716260e-01, 3.829553e-01, 5.147387e-01, 8.412194e-01, 1.224605e+00, 6.330216e-01, 4.121141e-01, 2.251380e-01,
8.000000e-01	7.957179e-01, 1.099687e+00, 6.385881e-02, 5.652254e-01, 1.886547e+00, 1.536300e+00, 9.983374e-01, 2.003250e-01, 5.702314e-01, 1.148478e+00, 5.193071e-01, 5.014904e-01, 3.047592e-01, 2.783015e-01, 4.244646e-01, 8.824971e-01, 9.573924e-01, 3.904387e-01, 2.828658e-01, 3.105524e-01,
1.000000e+00	7.239857e-01, 1.150183e+00, 5.567780e-02, 2.814888e-01, 1.292188e+00, 1.475579e+00, 8.683806e-01, 1.187575e-01, 4.187029e-01, 1.177318e+00, 4.717681e-01, 4.911228e-01, 5.086859e-01, 3.117789e-01, 4.103031e-01, 9.445643e-01, 7.430184e-01, 2.053529e-01, 1.730361e-01, 3.515814e-01,
1.200000e+00	8.391178e-01, 9.737852e-01, 8.484627e-02, 2.173330e-01, 1.243397e+00, 1.213362e+00, 6.971179e-01, 1.263683e-01, 5.080600e-01, 1.099569e+00, 5.666754e-01, 4.139735e-01, 6.347478e-01, 2.967038e-01, 3.803170e-01, 8.458414e-01, 6.691864e-01, 1.521124e-01, 1.245925e-01, 5.851503e-01,
1.400000e+00	9.184018e-01, 1.131644e+00, 1.212260e-01, 1.475633e-01, 1.000620e+00, 1.205775e+00, 7.181012e-01, 2.273621e-01, 5.016276e-01, 1.289464e+00, 5.320043e-01, 3.952732e-01, 6.438501e-01, 2.511110e-01, 4.412627e-01, 8.745749e-01, 5.010025e-01, 8.312318e-02, 7.662979e-02, 5.656288e-01,
1.600000e+00	8.494790e-01, 1.023634e+00, 2.101522e-01, 1.021543e-01, 5.561556e-01, 1.207171e+00, 7.520971e-01, 4.980628e-01, 4.932751e-01, 1.454957e+00, 5.664007e-01, 4.334306e-01, 7.834314e-01, 3.200320e-01, 3.765068e-01, 8.524290e-01, 4.036646e-01, 5.096971e-02, 5.669546e-02, 8.096535e-01,
1.800000e+00	7.985389e-01, 8.988342e-01, 2.649866e-01, 7.599410e-02, 5.146957e-01, 1.063951e+00, 8.147945e-01, 6.586617e-01, 3.529686e-01, 1.455271e+00, 5.985873e-01, 3.953352e-01, 9.860702e-01, 3.239787e-01, 4.877117e-01, 9.358398e-01, 3.075209e-01, 2.992091e-02, 8.159782e-02, 7.769022e-01,
2.000000e+00	7.096547e-01, 1.222718e+00, 4.170286e-01, 6.387852e-02, 3.576492e-01, 1.208061e+00, 7.271803e-01, 6.291722e-01, 4.096426e-01, 1.180864e+00, 5.450248e-01, 3.587903e-01, 8.594168e-01, 3.855011e-01, 4.705394e-01, 1.030520e+00, 2.461340e-01, 2.784347e-02, 8.369514e-02, 7.749409e-01,
0.000000e+00	1.332727e+00, 1.623145e+00, 2.196685e+00, 5.068883e-01, 1.127270e+00, 1.254820e+00, 3.120136e+00, 1.023755e+00, 4.357931e-01, 9.800563e-01, 1.521933e+00, 6.973206e-02, 1.700771e+00, 7.235330e-01, 2.403221e+00, 5.529607e-01, 1.724069e+00, 2.042427e-01, 3.950994e-01, 1.560138e+00,
2.000000e-01	1.131679e+00, 1.503363e+00, 1.785424e+00, 3.056861e-01, 1.307473e+00, 1.052194e+00, 2.216396e+00, 5.352421e-01, 4.455775e-01, 7.826941e-01, 1.047055e+00, 1.460331e-01, 1.257734e+00, 5.496662e-01, 1.288832e+00, 3.308160e-01, 1.301857e+00, 3.584946e-01, 3.655175e-01, 1.049707e+00,
4.000000e-01	1.180885e+00, 1.637171e+00, 1.759469e+00, 1.988490e-01, 1.319432e+00, 9.394584e-01, 1.534702e+00, 3.990516e-01, 4.256541e-01, 7.938056e-01, 1.006129e+00, 2.273986e-01, 1.020027e+00, 2.543429e-01, 1.293201e+00, 3.107360e-01, 1.042140e+00, 3.533521e-01, 3.036720e-01, 1.024706e+00,
6.000000e-01	9.237121e-01, 1.493239e+00, 9.809507e-01, 1.526129e-01, 1.212293e+00, 9.708100e-01, 1.106918e+00, 2.077957e-01, 2.981871e-01, 7.348524e-01, 6.277955e-01, 4.043499e-01, 8.564610e-01, 1.527358e-01, 8.750448e-01, 1.916839e-01, 7.834452e-01, 5.022920e-01, 2.499522e-01, 8.233824e-01,
8.000000e-01	8.571055e-01, 1.271979e+00, 1.198989e+00, 8.556900e-02, 7.851615e-01, 6.785997e-01, 9.512796e-01, 3.465663e-01, 2.746058e-01, 8.237610e-01, 7.524534e-01, 7.577078e-01, 7.839682e-01, 1.606633e-01, 6.144553e-01, 1.299550e-01, 6.811937e-01, 3.827231e-01, 1.549466e-01, 6.854101e-01,
1.000000e+00	7.461678e-01, 1.101724e+00, 8.680715e-01, 7.315401e-02, 6.788215e-01, 5.544938e-01, 9.307615e-01, 4.392757e-01, 1.962752e-01, 1.041178e+00, 6.020485e-01, 1.007251e+00, 7.465396e-01, 2.040013e-01, 4.734042e-01, 1.718286e-01, 4.978324e-01, 4.086185e-01, 1.221323e-01, 8.863908e-01,
1.200000e+00	7.054198e-01, 1.044990e+00, 7.307226e-01, 4.940945e-02, 4.888137e-01, 7.582656e-01, 7.722686e-01, 5.935454e-01, 1.719139e-01, 1.104677e+00, 6.507582e-01, 1.093934e+00, 1.040324e+00, 2.617326e-01, 3.235545e-01, 3.793414e-01, 3.102565e-01, 2.830342e-01, 1.170689e-01, 7.980713e-01,
1.400000e+00	6.102340e-01, 1.179248e+00, 9.077531e-01, 3.766956e-02, 3.496532e-01, 7.618951e-01, 8.453668e-01, 7.778697e-01, 1.164976e-01, 1.220024e+00, 6.223556e-01, 9.942551e-01, 9.345567e-01, 2.716399e-01, 2.684180e-01, 5.002828e-01, 3.863134e-01, 2.066107e-01, 9.547311e-02, 8.913428e-01,
1.600000e+00	4.511682e-01, 9.819559e-01, 6.563744e-01, 3.240302e-02, 2.599510e-01, 8.522383e-01, 8.769656e-01, 6.296948e-01, 1.265747e-01, 1.336762e+00, 5.610269e-01, 9.010496e-01, 8.709034e-01, 2.272250e-01, 2.214920e-01, 7.866950e-01, 2.502279e-01, 1.909292e-01, 1.233770e-01, 8.166447e-01,
1.800000e+00	4.110504e-01, 1.023620e+00, 8.135651e-01, 2.568228e-02, 2.367779e-01, 8.052442e-01, 8.201995e-01, 8.314778e-01, 1.212077e-01, 1.802932e+00, 5.825986e-01, 1.209684e+00, 1.074699e+00, 3.167772e-01, 2.990852e-01, 9.438208e-01, 2.347608e-01, 1.316265e-01, 1.551904e-01, 9.865115e-01,
2.000000e+00	3.077669e-01, 9.490406e-01, 6.763051e-01, 2.718429e-02, 1.593641e-01, 9.932256e-01, 7.805640e-01, 8.652882e-01, 1.566756e-01, 1.338334e+00, 5.514107e-01, 1.061892e+00, 9.951674e-01, 3.531194e-01, 3.265463e-01, 8.639902e-01, 1.486829e-01, 1.085823e-01, 1.365959e-01, 9.357721e-01,
0.000000e+00	9.013862e-01, 2.527653e-01, 9.212116e-01, 2.242101e+00, 3.183593e+00, 9.042082e-01, 2.487373e+00, 2.051585e+00, 1.819650e+00, 1.245189e+00, 3.010709e-01, 2.068673e+00, 1.316712e+00, 6.597748e-01, 1.765229e-03, 1.017952e+00, 2.422725e+00, 2.137403e+00, 1.706644e+00, 1.533452e+00,
2.000000e-01	5.105488e-01, 2.458793e-01, 8.013831e-01, 1.597065e+00, 2.134239e+00, 7.122284e-01, 1.877364e+00, 1.129680e+00, 1.366427e+00, 1.231731e+00, 3.829548e-01, 2.147380e+00, 9.831539e-01, 4.041242e-01, 1.505807e-03, 1.024311e+00, 2.243039e+00, 1.380614e+00, 1.127690e+00, 1.812189e+00,
4.000000e-01	3.629951e-01, 1.824917e-01, 8.115699e-01, 8.343744e-01, 2.180609e+00, 7.712059e-01, 1.291039e+00, 6.509224e-01, 1.132310e+00, 1.311655e+00, 4.212464e-01, 1.743025e+00, 5.750675e-01, 1.765443e-01, 1.855247e-03, 1.011273e+00, 1.650646e+00, 8.624316e-01, 7.848839e-01, 1.383037e+00,
6.000000e-01	2.238021e-01, 2.923081e-01, 5.463445e-01, 5.406461e-01, 2.340737e+00, 8.294511e-01, 1.007505e+00, 3.204942e-01, 7.127033e-01, 1.565468e+00, 4.874555e-01, 1.793072e+00, 3.068301e-01, 1.086587e-01, 8.207087e-03, 1.150528e+00, 1.423288e+00, 5.687683e-01, 6.872327e-01, 1.201345e+00,
8.000000e-01	1.368773e-01, 4.040819e-01, 4.066335e-01, 3.432547e-01, 1.737843e+00, 9.404338e-01, 1.008658e+00, 1.528728e-01, 5.323159e-01, 1.570803e+00, 5.163602e-01, 1.848812e+00, 2.006738e-01, 1.609607e-01, 3.574413e-02, 1.035338e+00, 1.182845e+00, 3.556155e-01, 4.974969e-01, 9.899600e-01,
1.000000e+00	1.110730e-01, 5.371818e-01, 3.974064e-01, 1.963761e-01, 1.777515e+00, 9.396798e-01, 9.873230e-01, 9.303602e-02, 3.495724e-01, 1.582392e+00, 6.644199e-01, 1.570540e+00, 2.449376e-01, 2.091987e-01, 8.901541e-02, 1.188905e+00, 1.006538e+00, 2.239888e-01, 3.803943e-01, 1.210851e+00,
1.200000e+00	9.223103e-02, 5.214819e-01, 2.781837e-01, 1.351297e-01, 1.555258e+00, 8.112328e-01, 8.370134e-01, 5.597657e-02, 3.218998e-01, 1.271161e+00, 6.063356e-01, 1.151504e+00, 4.591896e-01, 2.287670e-01, 1.943036e-01, 1.261761e+00, 8.563516e-01, 1.471903e-01, 2.902428e-01, 1.167445e+00,
1.400000e+00	9.632540e-02, 7.273287e-01, 2.535381e-01, 1.160597e-01, 1.252288e+00, 1.026647e+00, 7.990872e-01, 7.913955e-02, 3.057299e-01, 1.492509e+00, 6.308707e-01, 1.123550e+00, 5.111970e-01, 2.885139e-01, 2.546782e-01, 1.066490e+00, 6.975677e-01, 9.284567e-02, 2.842504e-01, 1.085457e+00,
1.600000e+00	1.173788e-01, 9.493022e-01, 2.265537e-01, 7.025865e-02, 9.276683e-01, 8.827033e-01, 8.028107e-01, 2.073013e-01, 2.782355e-01, 1.695858e+00, 5.523301e-01, 9.922559e-01, 7.714163e-01, 2.822831e-01, 3.755800e-01, 1.355909e+00, 4.979243e-01, 5.438109e-02, 2.932613e-01, 1.060287e+00,
1.800000e+00	2.638011e-01, 7.716389e-01, 2.922000e-01, 5.709098e-02, 6.228131e-01, 9.510120e-01, 9.727326e-01, 4.983860e-01, 3.296951e-01, 1.585826e+00, 5.945535e-01, 9.941017e-01, 7.081122e-01, 3.060270e-01, 3.376617e-01, 9.602386e-01, 3.472439e-01, 3.683335e-02, 2.454539e-01, 1.061109e+00,
2.000000e+00	3.214216e-01, 9.419342e-01, 3.788403e-01, 4.854194e-02, 4.337903e-01, 8.446629e-01, 8.942158e-01, 6.334404e-01, 2.937559e-01, 1.735763e+00, 5.110126e-01, 8.468566e-01, 8.695456e-01, 3.782456e-01, 4.168138e-01, 1.324656e+00, 3.173975e-01, 2.202379e-02, 2.938673e-01, 8.154206e-01,
0.000000e+00	1.920690e+00, 2.703404e+00, 1.665711e+00, 1.927620e+00, 9.485183e-01, 2.372595e+00, 2.032150e+00, 3.023313e-01, 2.058534e+00, 1.281272e+00, 2.175636e+00, 1.495984e+00, 2.636655e+00, 8.861996e-01, 1.242601e-01, 7.429058e-02, 1.614606e+00, 3.361867e+00, 1.744362e+00, 2.943447e+00,
2.000000e-01	1.285502e+00, 2.368790e+00, 1.956460e+00, 1.540410e+00, 9.051430e-01, 1.442410e+00, 1.590079e+00, 3.372979e-01, 1.476657e+00, 1.007642e+00, 1.418273e+00, 7.673047e-01, 1.897070e+00, 3.850179e-01, 8.170086e-02, 4.454493e-01, 1.165084e+00, 1.875899e+00, 1.343036e+00, 1.975443e+00,
4.000000e-01	1.110908e+00, 1.646078e+00, 1.676819e+00, 1.096014e+00, 1.082162e+00, 1.385755e+00, 1.126184e+00, 3.344790e-01, 1.294321e+00, 7.564217e-01, 1.029227e+00, 7.650719e-01, 1.270007e+00, 3.422516e-01, 4.664111e-02, 3.441355e-01, 8.936835e-01, 1.717049e+00, 7.955010e-01, 1.734916e+00,
6.000000e-01	1.052905e+00, 1.228449e+00, 1.786500e+00, 6.477018e-01, 8.998707e-01, 1.016630e+00, 9.302512e-01, 4.540923e-01, 9.689270e-01, 8.866203e-01, 7.579234e-01, 6.338744e-01, 9.154408e-01, 2.184375e-01, 3.561587e-02, 3.383462e-01, 8.014480e-01, 1.126101e+00, 6.529075e-01, 1.103465e+00,
8.000000e-01	9.965981e-01, 1.055544e+00, 1.313053e+00, 4.782582e-01, 5.620136e-01, 8.372866e-01, 7.498570e-01, 6.201013e-01, 6.781752e-01, 7.771451e-01, 6.343253e-01, 8.945571e-01, 8.748942e-01, 2.535468e-01, 1.986621e-02, 2.690820e-01, 6.044978e-01, 8.787435e-01, 4.672551e-01, 9.740600e-01,
1.000000e+00	7.904233e-01, 1.150792e+00, 1.383185e+00, 2.566361e-01, 4.905713e-01, 8.082002e-01, 7.393510e-01, 7.214213e-01, 5.115024e-01, 9.848470e-01, 6.319418e-01, 7.934275e-01, 7.705604e-01, 2.666824e-01, 1.136345e-02, 3.217521e-01, 4.736163e-01, 8.487040e-01, 4.265113e-01, 9.401319e-01,
1.200000e+00	6.983120e-01, 1.060029e+00, 1.116171e+00, 1.625975e-01, 3.564452e-01, 6.175384e-01, 7.600644e-01, 7.321844e-01, 3.024919e-01, 1.159737e+00, 6.963568e-01, 8.543440e-01, 1.048981e+00, 2.663215e-01, 8.462990e-03, 4.802747e-01, 3.543624e-01, 6.944953e-01, 2.789559e-01, 8.923488e-01,
1.400000e+00	5.704002e-01, 1.093992e+00, 1.007073e+00, 1.005009e-01, 3.091617e-01, 7.564335e-01, 8.807673e-01, 8.538808e-01, 2.051537e-01, 1.295116e+00, 7.433611e-01, 9.843550e-01, 1.021473e+00, 3.200730e-01, 7.907939e-03, 6.573488e-01, 2.394264e-01, 5.428089e-01, 2.767829e-01, 8.818385e-01,
1.600000e+00	3.827137e-01, 1.056204e+00, 9.766286e-01, 7.878927e-02, 1.899917e-01, 7.030107e-01, 7.064432e-01, 7.429349e-01, 1.980342e-01, 1.469681e+00, 5.679682e-01, 1.330674e+00, 9.687046e-01, 3.529691e-01, 2.910610e-02, 7.310899e-01, 2.102075e-01, 4.067156e-01, 2.511713e-01, 9.609298e-01,
1.800000e+00	3.400194e-01, 9.865048e-01, 1.012313e+00, 6.148210e-02, 1.513906e-01, 1.036006e+00, 7.615382e-01, 9.656048e-01, 1.731891e-01, 1.342338e+00, 6.048324e-01, 1.220849e+00, 9.596697e-01, 3.080114e-01, 1.151847e-01, 9.547240e-01, 1.907044e-01, 3.994666e-01, 2.167230e-01, 1.038191e+00,
2.000000e+00	3.144860e-01, 1.052859e+00, 9.326016e-01, 4.614308e-02, 1.049206e-01, 8.210920e-01, 7.802124e-01, 9.355065e-01, 1.698010e-01, 1.241633e+00, 6.930586e-01, 1.032568e+00, 8.076143e-01, 3.893898e-01, 1.915459e-01, 9.533443e-01, 1.509835e-01, 2.671876e-01, 2.233776e-01, 8.534119e-01,
0.000000e+00	1.359582e+00, 7.733820e-01, 3.814002e-01, 1.207421e+00, 3.032368e+00, 2.027078e-01, 3.663980e-01, 3.356410e-01, 8.550090e-01, 6.153680e-01, 1.330184e+00, 1.098139e+00, 1.390174e-01, 2.654863e+00, 1.608774e+00, 4.776292e-01, 6.038022e-01, 2.224355e+00, 6.632190e-02, 2.309894e+00,
2.000000e-01	7.699726e-01, 7.195144e-01, 2.683633e-01, 1.261912e+00, 1.904936e+00, 1.926217e-01, 4.927600e-01, 2.266393e-01, 4.692140e-01, 5.906931e-01, 1.129639e+00, 1.335283e+00, 3.686631e-01, 1.363550e+00, 1.183303e+00, 2.302030e-01, 8.451819e-01, 1.400930e+00, 2.551598e-01, 1.704144e+00,
4.000000e-01	6.633533e-01, 7.659810e-01, 2.095350e-01, 1.085847e+00, 1.740902e+00, 1.699937e-01, 6.144848e-01, 1.145009e-01, 3.765418e-01, 7.339434e-01, 8.539389e-01, 1.514777e+00, 4.115860e-01, 1.034496e+00, 6.533702e-01, 1.843479e-01, 1.105295e+00, 9.378254e-01, 3.237135e-01, 1.537623e+00,
6.000000e-01	3.326047e-01, 8.461836e-01, 1.940505e-01, 6.753207e-01, 1.262329e+00, 1.907184e-01, 6.928077e-01, 7.477421e-02, 2.289245e-01, 9.826513e-01, 7.012813e-01, 1.342201e+00, 4.935179e-01, 6.973169e-01, 5.510288e-01, 2.672360e-01, 8.637326e-01, 5.782978e-01, 3.776609e-01, 1.656764e+00,
8.000000e-01	2.697312e-01, 8.629633e-01, 1.759956e-01, 5.532550e-01, 1.227471e+00, 3.431185e-01, 6.147533e-01, 7.570624e-02, 1.601289e-01, 1.018846e+00, 6.185144e-01, 1.497718e+00, 5.894955e-01, 4.919609e-01, 2.981801e-01, 4.305461e-01, 7.920811e-01, 3.199286e-01, 4.199792e-01, 1.200758e+00,
1.000000e+00	1.706839e-01, 8.495063e-01, 2.111987e-01, 4.111937e-01, 8.101381e-01, 5.235083e-01, 9.012275e-01, 2.252471e-01, 9.632426e-02, 1.161641e+00, 5.998979e-01, 1.422788e+00, 6.897005e-01, 4.740019e-01, 2.369346e-01, 7.370994e-01, 5.769944e-01, 2.437212e-01, 3.775960e-01, 1.030591e+00,
1.200000e+00	1.332006e-01, 7.845265e-01, 2.728047e-01, 2.229113e-01, 7.795928e-01, 6.505154e-01, 9.081410e-01, 4.076961e-01, 7.794771e-02, 1.238931e+00, 6.429386e-01, 1.512067e+00, 8.626599e-01, 4.336279e-01, 1.934267e-01, 8.562817e-01, 3.835441e-01, 1.289079e-01, 3.727711e-01, 1.250679e+00,
1.400000e+00	1.071136e-01, 9.652298e-01, 3.080776e-01, 1.460688e-01, 6.018742e-01, 7.243339e-01, 7.814207e-01, 6.975234e-01, 6.661453e-02, 1.422925e+00, 7.152516e-01, 1.740143e+00, 8.955762e-01, 3.934982e-01, 2.091021e-01, 8.569866e-01, 4.090738e-01, 6.610078e-02, 3.825398e-01, 1.111398e+00,
1.600000e+00	7.351622e-02, 9.358579e-01, 3.593538e-01, 1.108958e-01, 3.733151e-01, 7.190416e-01, 8.742527e-01, 8.119837e-01, 7.742285e-02, 1.303144e+00, 4.922772e-01, 1.225150e+00, 8.841880e-01, 3.645674e-01, 2.474047e-01, 1.213737e+00, 2.527364e-01, 4.666506e-02, 3.468511e-01, 1.045882e+00,
1.800000e+00	5.657443e-02, 8.169209e-01, 4.263194e-01, 7.331470e-02, 2.856176e-01, 9.533953e-01, 8.612459e-01, 7.882604e-01, 7.925989e-02, 1.446009e+00, 7.102702e-01, 1.358726e+00, 8.742996e-01, 2.797482e-01, 2.999538e-01, 9.542264e-01, 2.202463e-01, 3.243137e-02, 2.969092e-01, 9.406287e-01,
2.000000e+00	8.374536e-02, 8.879794e-01, 5.421010e-01, 6.877751e-02, 2.493472e-01, 1.004591e+00, 7.295239e-01, 8.959094e-01, 1.302502e-01, 1.491537e+00, 5.255779e-01, 1.204045e+00, 8.744620e-01, 3.088911e-01, 4.047247e-01, 1.116230e+00, 1.968348e-01, 2.366153e-02, 2.671828e-01, 1.059649e+00,
0.000000e+00	2.726394e+00, 2.267731e+00, 2.099716e+00, 3.023451e+00, 2.770190e+00, 1.060697e+00, 1.872339e-01, 2.154696e+00, 1.354696e+00, 1.417307e+00, 1.182207e+00, 2.342131e+00, 1.983047e-01, 6.607351e-01, 2.627040e+00, 7.539650e-01, 2.050736e+00, 1.490879e-03, 1.839605e+00, 2.263050e+00,
2.000000e-01	1.553216e+00, 1.806863e+00, 1.869357e+00, 1.971826e+00, 2.393913e+00, 1.179565e+00, 3.951184e-01, 1.832294e+00, 1.132513e+00, 1.019603e+00, 9.716225e-01, 1.650596e+00, 1.164134e-01, 5.711345e-01, 1.823811e+00, 9.293071e-01, 1.631009e+00, 1.931920e-01, 1.087748e+00, 1.611219e+00,
4.000000e-01	1.353262e+00, 1.661277e+00, 1.650722e+00, 1.129491e+00, 2.275643e+00, 8.743648e-01, 5.344800e-01, 8.895073e-01, 9.287289e-01, 8.601482e-01, 7.779474e-01, 1.541887e+00, 1.175241e-01, 5.496026e-01, 1.211898e+00, 7.225384e-01, 1.221143e+00, 4.452318e-01, 9.475115e-01, 1.229191e+00,
6.000000e-01	9.637135e-01, 1.372137e+00, 1.250413e+00, 9.848011e-01, 2.029117e+00, 8.042331e-01, 6.569567e-01, 5.763382e-01, 6.049615e-01, 7.021212e-01, 6.634880e-01, 1.286415e+00, 1.847575e-01, 3.673642e-01, 8.679636e-01, 5.260345e-01, 1.096365e+00, 4.144065e-01, 7.404615e-01, 1.074839e+00,
8.000000e-01	5.938187e-01, 1.478258e+00, 9.543494e-01, 4.569448e-01, 1.560537e+00, 5.431377e-01, 6.649040e-01, 2.652298e-01, 4.222368e-01, 1.062841e+00, 6.945657e-01, 1.134438e+00, 3.265011e-01, 4.463275e-01, 5.531406e-01, 4.340155e-01, 7.787614e-01, 3.909928e-01, 5.097814e-01, 1.159694e+00,
1.000000e+00	3.385429e-01, 1.355533e+00, 6.959474e-01, 2.970817e-01, 1.149943e+00, 7.789129e-01, 7.378460e-01, 1.631749e-01, 3.647454e-01, 8.898728e-01, 6.577242e-01, 1.427198e+00, 4.705182e-01, 4.669084e-01, 3.914349e-01, 4.603177e-01, 6.322364e-01, 2.519448e-01, 3.116118e-01, 8.969585e-01,
1.200000e+00	2.833454e-01, 1.315981e+00, 6.291936e-01, 2.316598e-01, 8.652774e-01, 7.456405e-01, 8.357963e-01, 2.282581e-01, 2.398583e-01, 1.287247e+00, 6.132271e-01, 1.407490e+00, 6.895130e-01, 3.693239e-01, 2.497925e-01, 7.237703e-01, 5.163742e-01, 2.059001e-01, 2.581744e-01, 1.123271e+00,
1.400000e+00	1.848404e-01, 9.332407e-01, 5.132796e-01, 1.560367e-01, 7.429346e-01, 8.489382e-01, 7.115513e-01, 4.404096e-01, 1.576755e-01, 1.042952e+00, 5.643396e-01, 1.257061e+00, 6.055467e-01, 4.148214e-01, 2.126696e-01, 8.796345e-01, 4.374043e-01, 1.281693e-01, 2.677416e-01, 1.095124e+00,
1.600000e+00	1.624267e-01, 1.161298e+00, 5.582704e-01, 9.119873e-02, 3.858834e-01, 9.960721e-01, 7.432655e-01, 5.956421e-01, 1.785850e-01, 1.226437e+00, 7.138290e-01, 1.349124e+00, 7.276688e-01, 3.172153e-01, 2.268954e-01, 1.082304e+00, 3.088630e-01, 6.989985e-02, 3.084089e-01, 8.141780e-01,
1.800000e+00	1.858060e-01, 9.767294e-01, 5.666910e-01, 8.153670e-02, 3.838829e-01, 1.022362e+00, 6.897752e-01, 7.200796e-01, 2.078271e-01, 1.385375e+00, 6.251023e-01, 1.211980e+00, 8.450235e-01, 3.321112e-01, 3.551217e-01, 1.047061e+00, 2.400120e-01, 5.918097e-02, 2.539868e-01, 1.075313e+00,
2.000000e+00	2.107347e-01, 1.114304e+00, 6.160431e-01, 4.883087e-02, 2.787838e-01, 9.170810e-01, 7.221995e-01, 9.016876e-01, 1.993360e-01, 1.484614e+00, 5.530152e-01, 1.026790e+00, 1.072117e+00, 3.802488e-01, 3.926621e-01, 1.102955e+00, 2.099873e-01, 4.545299e-02, 2.358358e-01, 1.018325e+00,
0.000000e+00	2.277978e+00, 3.217538e+00, 2.185123e+00, 7.951727e-01, 7.519758e-01, 1.794796e+00, 2.566201e-01, 1.215301e-01, 2.342197e+00, 1.505043e+00, 2.535259e+00, 1.847707e+00, 8.367249e-01, 2.616754e-01, 1.553447e+00, 7.295268e-01, 2.514812e+00, 4.323063e-01, 6.379198e-01, 1.935296e+00,
2.000000e-01	1.536560e+00, 1.975476e+00, 2.215407e+00, 4.231282e-01, 9.102915e-01, 1.244298e+00, 3.798763e-01, 3.599002e-01, 1.890838e+00, 1.101230e+00, 1.422794e+00, 1.134535e+00, 6.152405e-01, 3.126498e-01, 1.202835e+00, 8.146472e-01, 1.943151e+00, 4.917251e-01, 5.915447e-01, 1.589790e+00,
4.000000e-01	1.043316e+00, 1.738924e+00, 1.400439e+00, 3.508378e-01, 1.385894e+00, 9.100679e-01, 5.729579e-01, 2.800657e-01, 1.545053e+00, 9.225160e-01, 7.682486e-01, 8.574558e-01, 2.712717e-01, 3.052854e-01, 9.085409e-01, 6.915650e-01, 1.487548e+00, 5.380104e-01, 4.832710e-01, 1.296811e+00,
6.000000e-01	8.190579e-01, 1.480953e+00, 1.161214e+00, 1.789843e-01, 1.376888e+00, 8.451114e-01, 6.749165e-01, 2.524192e-01, 9.098425e-01, 1.037918e+00, 7.600384e-01, 9.991775e-01, 2.620076e-01, 3.399006e-01, 7.348744e-01, 4.827766e-01, 1.389296e+00, 5.575073e-01, 4.421348e-01, 1.135462e+00,
8.000000e-01	6.052819e-01, 1.429771e+00, 8.835335e-01, 1.418217e-01, 1.178818e+00, 7.895171e-01, 7.179720e-01, 1.355531e-01, 6.880082e-01, 9.299547e-01, 7.097597e-01, 1.024264e+00, 2.384551e-01, 3.457326e-01, 5.357057e-01, 5.066195e-01, 8.584508e-01, 4.133025e-01, 4.236425e-01, 1.089305e+00,
1.000000e+00	6.048310e-01, 1.054453e+00, 6.535894e-01, 1.049473e-01, 1.304687e+00, 7.938132e-01, 7.703325e-01, 1.395480e-01, 5.443927e-01, 1.198038e+00, 6.493348e-01, 1.020457e+00, 4.385395e-01, 4.039811e-01, 4.176022e-01, 6.163571e-01, 8.511731e-01, 3.188795e-01, 2.470446e-01, 1.019327e+00,
1.200000e+00	4.621194e-01, 1.286517e+00, 5.200536e-01, 7.221451e-02, 8.046187e-01, 8.032317e-01, 6.824403e-01, 2.073949e-01, 3.181022e-01, 1.396175e+00, 5.627257e-01, 1.208985e+00, 6.552243e-01, 3.687486e-01, 4.330457e-01, 9.184734e-01, 6.219457e-01, 1.770374e-01, 2.678635e-01, 1.009890e+00,
1.400000e+00	3.468114e-01, 1.067203e+00, 4.310332e-01, 5.729039e-02, 6.446239e-01, 7.767025e-01, 8.087264e-01, 4.444164e-01, 2.134386e-01, 1.255333e+00, 5.566995e-01, 1.013391e+00, 7.396661e-01, 3.699056e-01, 3.251190e-01, 1.005479e+00, 5.890947e-01, 1.032892e-01, 2.794572e-01, 9.568529e-01,
1.600000e+00	2.803917e-01, 1.034582e+00, 3.801297e-01, 4.259359e-02, 5.387015e-01, 8.705593e-01, 8.368507e-01, 6.471702e-01, 2.051729e-01, 1.529577e+00, 6.581646e-01, 1.223618e+00, 7.744237e-01, 3.989889e-01, 3.372760e-01, 1.207254e+00, 3.754435e-01, 7.199440e-02, 2.096633e-01, 1.092942e+00,
1.800000e+00	3.578337e-01, 1.096851e+00, 4.236421e-01, 3.286935e-02, 3.631452e-01, 1.067621e+00, 8.764120e-01, 7.399371e-01, 1.987378e-01, 1.712381e+00, 5.052838e-01, 1.135667e+00, 9.320106e-01, 3.071888e-01, 4.433727e-01, 1.014432e+00, 3.277248e-01, 5.127832e-02, 2.110032e-01, 9.307726e-01,
2.000000e+00	2.950275e-01, 9.949749e-01, 4.047293e-01, 3.198435e-02, 2.547202e-01, 9.259559e-01, 8.424383e-01, 7.504424e-01, 2.150309e-01, 1.505683e+00, 5.240819e-01, 1.048924e+00, 8.584176e-01, 3.559173e-01, 4.808485e-01, 1.198253e+00, 2.852552e-01, 3.541615e-02, 2.314479e-01, 1.050473e+00,
0.000000e+00	9.288730e-01, 2.185707e+00, 2.636625e+00, 1.686021e+00, 2.328219e+00, 1.928885e+00, 1.284240e+00, 9.350418e-01, 8.943516e-04, 8.366269e-01, 1.333927e+00, 1.728888e+00, 1.960333e+00, 9.140905e-01, 1.567126e+00, 2.516438e+00, 9.386178e-01, 2.307300e+00, 3.014240e+00, 6.101436e-01,
2.000000e-01	6.865484e-01, 1.606104e+00, 2.106290e+00, 1.057050e+00, 1.872794e+00, 1.694664e+00, 9.788037e-01, 5.504859e-01, 1.842725e-01, 1.133182e+00, 8.699138e-01, 1.296605e+00, 1.396849e+00, 5.053374e-01, 9.357974e-01, 1.685887e+00, 8.938127e-01, 1.849260e+00, 1.740911e+00, 6.393951e-01,
4.000000e-01	6.124593e-01, 1.652032e+00, 1.931836e+00, 6.343826e-01, 1.678479e+00, 1.495326e+00, 8.905578e-01, 3.207370e-01, 2.806305e-01, 8.914191e-01, 8.643076e-01, 8.348604e-01, 1.246020e+00, 4.191308e-01, 9.807978e-01, 1.401827e+00, 6.132182e-01, 1.411036e+00, 1.048128e+00, 7.763783e-01,
6.000000e-01	5.937392e-01, 1.548265e+00, 1.717404e+00, 4.196460e-01, 1.227599e+00, 1.462589e+00, 1.029526e+00, 1.914669e-01, 3.693855e-01, 1.086313e+00, 8.628847e-01, 4.891468e-01, 1.015539e+00, 3.124635e-01, 6.652301e-01, 1.248862e+00, 5.397730e-01, 1.245542e+00, 5.327596e-01, 9.401517e-01,
8.000000e-01	6.928800e-01, 1.519679e+00, 1.395163e+00, 3.135664e-01, 8.247452e-01, 1.353129e+00, 8.767718e-01, 3.616979e-01, 4.366816e-01, 1.305492e+00, 6.201692e-01, 4.102989e-01, 1.073459e+00, 3.481362e-01, 5.678616e-01, 1.038330e+00, 3.910944e-01, 7.487207e-01, 4.241078e-01, 8.350458e-01,
1.000000e+00	7.304336e-01, 1.217833e+00, 1.488117e+00, 2.028688e-01, 5.802529e-01, 1.615303e+00, 8.188372e-01, 5.835274e-01, 4.818534e-01, 1.029959e+00, 5.967983e-01, 3.805679e-01, 1.055698e+00, 3.592274e-01, 5.751151e-01, 1.084635e+00, 3.092285e-01, 7.276562e-01, 2.929950e-01, 9.656031e-01,
1.200000e+00	6.693659e-01, 1.309955e+00, 1.282333e+00, 1.255144e-01, 4.891333e-01, 1.424691e+00, 1.028444e+00, 7.119272e-01, 4.300964e-01, 1.508340e+00, 7.230703e-01, 3.337395e-01, 1.052595e+00, 3.213664e-01, 4.911049e-01, 1.223968e+00, 3.071433e-01, 7.581746e-01, 2.528090e-01, 8.266806e-01,
1.400000e+00	7.291489e-01, 1.195794e+00, 1.078520e+00, 8.010833e-02, 3.281184e-01, 1.480923e+00, 8.801595e-01, 7.498930e-01, 4.055214e-01, 1.724879e+00, 7.035874e-01, 2.772361e-01, 9.333975e-01, 3.322209e-01, 4.888334e-01, 1.119404e+00, 2.603177e-01, 6.013603e-01, 2.017871e-01, 1.052208e+00,
1.600000e+00	8.102754e-01, 1.051941e+00, 9.023123e-01, 7.564935e-02, 2.964475e-01, 1.226884e+00, 7.836174e-01, 7.753908e-01, 5.067829e-01, 1.497325e+00, 5.632934e-01, 2.503236e-01, 8.671445e-01, 3.789995e-01, 4.703554e-01, 1.274420e+00, 1.816464e-01, 4.265650e-01, 2.066128e-01, 7.826982e-01,
1.800000e+00	9.011558e-01, 1.120698e+00, 9.635686e-01, 5.256066e-02, 1.814745e-01, 1.381504e+00, 7.532632e-01, 8.264244e-01, 3.903425e-01, 1.442739e+00, 5.880338e-01, 2.851655e-01, 8.073017e-01, 2.917366e-01, 4.931846e-01, 1.345517e+00, 1.633405e-01, 4.360629e-01, 1.768461e-01, 9.389063e-01,
2.000000e+00	8.150718e-01, 1.209908e+00, 8.621186e-01, 4.174703e-02, 1.507682e-01, 1.456866e+00, 9.329492e-01, 6.892694e-01, 4.442975e-01, 1.431701e+00, 5.101416e-01, 2.992183e-01, 1.123058e+00, 3.644391e-01, 5.051381e-01, 9.395932e-01, 1.277833e-01, 3.634841e-01, 1.595451e-01, 9.423455e-01,
0.000000e+00	2.148857e+00, 1.309933e+00, 2.094207e+00, 3.050407e+00, 1.014027e+00, 1.310664e+00, 2.500197e+00, 9.436417e-01, 2.337666e+00, 3.699452e-01, 1.094232e+00, 9.452109e-01, 2.219352e+00, 1.202234e+00, 3.738211e-02, 6.199221e-01, 1.655064e+00, 2.800078e+00, 1.159910e+00, 6.980163e-02,
2.000000e-01	2.110788e+00, 1.141466e+00, 2.028826e+00, 1.724322e+00, 1.403943e+00, 1.071040e+00, 2.248986e+00, 6.686858e-01, 1.796516e+00, 3.323710e-01, 8.125484e-01, 7.472622e-01, 2.048412e+00, 5.647762e-01, 2.481318e-02, 3.500963e-01, 1.244802e+00, 2.161964e+00, 5.771493e-01, 5.184417e-02,
4.000000e-01	1.304142e+00, 9.083554e-01, 2.019159e+00, 1.191913e+00, 1.150507e+00, 8.522438e-01, 1.303712e+00, 4.922732e-01, 1.306841e+00, 2.247974e-01, 5.140123e-01, 9.325698e-01, 1.019022e+00, 3.741070e-01, 1.448239e-02, 2.213961e-01, 1.169282e+00, 1.488277e+00, 3.487230e-01, 4.284272e-02,
6.000000e-01	1.052392e+00, 9.401234e-01, 1.724279e+00, 7.389932e-01, 9.683824e-01, 7.182533e-01, 1.141980e+00, 4.797066e-01, 9.630761e-01, 3.249746e-01, 4.184641e-01, 7.691653e-01, 8.772747e-01, 2.714592e-01, 1.003634e-02, 1.304871e-01, 7.486006e-01, 1.073422e+00, 1.773304e-01, 6.376291e-02,
8.000000e-01	7.286074e-01, 8.986413e-01, 1.533851e+00, 5.115127e-01, 8.701335e-01, 6.103367e-01, 9.602687e-01, 5.391010e-01, 6.196691e-01, 4.553526e-01, 4.852205e-01, 1.124719e+00, 8.933388e-01, 2.124372e-01, 6.611571e-03, 7.706460e-02, 6.164992e-01, 9.731147e-01, 1.400660e-01, 1.936942e-01,
1.000000e+00	5.718594e-01, 7.818514e-01, 1.211904e+00, 2.996619e-01, 7.341480e-01, 4.657955e-01, 9.229275e-01, 5.923859e-01, 4.251990e-01, 6.948052e-01, 5.004376e-01, 1.207505e+00, 1.084074e+00, 2.550588e-01, 5.435366e-03, 5.902800e-02, 5.372946e-01, 7.284778e-01, 6.507986e-02, 4.677522e-01,
1.200000e+00	4.691578e-01, 7.949269e-01, 1.030351e+00, 2.049030e-01, 4.252931e-01, 3.354259e-01, 9.327266e-01, 7.429227e-01, 2.319677e-01, 9.275545e-01, 4.817458e-01, 1.335670e+00, 9.376052e-01, 3.099903e-01, 3.889312e-03, 1.048978e-01, 4.379558e-01, 5.975261e-01, 5.595375e-02, 5.778072e-01,
1.400000e+00	3.516991e-01, 8.837067e-01, 9.322843e-01, 1.419722e-01, 3.595686e-01, 4.983672e-01, 7.904658e-01, 7.209184e-01, 2.151199e-01, 9.896848e-01, 5.112502e-01, 1.259119e+00, 9.401415e-01, 2.479563e-01, 3.892786e-03, 2.374924e-01, 2.872225e-01, 4.960250e-01, 5.357157e-02, 7.544759e-01,
1.600000e+00	2.149443e-01, 7.977172e-01, 1.002766e+00, 8.011912e-02, 2.819302e-01, 5.755289e-01, 7.182799e-01, 7.544641e-01, 1.142469e-01, 1.175277e+00, 6.399517e-01, 1.451397e+00, 9.965602e-01, 3.891620e-01, 1.655035e-02, 3.958458e-01, 2.865816e-01, 3.835517e-01, 5.625805e-02, 7.303485e-01,
1.800000e+00	1.215554e-01, 8.492610e-01, 8.165920e-01, 5.739412e-02, 1.889185e-01, 5.803636e-01, 6.295273e-01, 9.139398e-01, 8.240155e-02, 1.376621e+00, 5.853416e-01, 1.682168e+00, 9.069730e-01, 3.427030e-01, 6.692133e-02, 8.336524e-01, 2.343341e-01, 3.676030e-01, 9.295398e-02, 8.494860e-01,
2.000000e+00	1.161132e-01, 9.078261e-01, 8.235047e-01, 3.095342e-02, 1.487997e-01, 7.865101e-01, 7.380916e-01, 7.570699e-01, 6.941844e-02, 1.395369e+00, 5.518714e-01, 1.620881e+00, 9.226706e-01, 3.334139e-01, 1.811402e-01, 8.504280e-01, 1.668723e-01, 1.947447e-01, 1.383938e-01, 9.405391e-01,
0.000000e+00	6.438850e-01, 2.374304e-01, 2.676858e+00, 2.887783e+00, 3.133358e+00, 2.094055e-01, 2.471138e-01, 1.132673e+00, 2.861583e+00, 1.835144e+00, 6.084940e-01, 2.187099e+00, 3.272375e-01, 1.449030e+00, 2.009288e+00, 2.818170e+00, 5.777708e-01, 1.330358e+00, 1.194868e+00, 8.934899e-01,
2.000000e-01	4.770639e-01, 1.666612e-01, 2.340063e+00, 2.076531e+00, 2.052887e+00, 4.040346e-01, 3.998213e-01, 6.428573e-01, 1.991745e+00, 1.677607e+00, 6.171430e-01, 2.186674e+00, 4.567197e-01, 1.227619e+00, 1.383734e+00, 2.250235e+00, 9.404120e-01, 1.123196e+00, 8.718205e-01, 9.118182e-01,
4.000000e-01	2.961101e-01, 1.535078e-01, 1.446032e+00, 1.562741e+00, 1.648530e+00, 5.232898e-01, 4.172738e-01, 3.488965e-01, 1.230075e+00, 1.648552e+00, 5.447436e-01, 2.254525e+00, 6.479366e-01, 9.053996e-01, 1.252467e+00, 1.899043e+00, 8.893216e-01, 8.866422e-01, 5.896897e-01, 9.868647e-01,
6.000000e-01	1.957127e-01, 1.855752e-01, 1.581119e+00, 9.285814e-01, 1.245860e+00, 6.810077e-01, 7.437725e-01, 1.870398e-01, 8.990501e-01, 1.599042e+00, 6.195884e-01, 1.886317e+00, 6.638590e-01, 6.527510e-01, 7.818921e-01, 1.705851e+00, 8.170773e-01, 6.762044e-01, 4.152314e-01, 1.124958e+00,
8.000000e-01	1.504203e-01, 3.678924e-01, 1.048823e+00, 6.260015e-01, 1.202300e+00, 7.681120e-01, 7.253183e-01, 1.901605e-01, 6.033206e-01, 1.564554e+00, 4.479907e-01, 1.719650e+00, 7.161307e-01, 4.714020e-01, 7.321426e-01, 1.828321e+00, 5.319364e-01, 6.627057e-01, 3.017584e-01, 8.229790e-01,
1.000000e+00	8.246928e-02, 5.385741e-01, 9.475253e-01, 4.103008e-01, 7.747198e-01, 9.201939e-01, 7.326048e-01, 3.605138e-01, 4.350793e-01, 1.709224e+00, 5.068329e-01, 1.718933e+00, 8.445168e-01, 4.211997e-01, 6.259451e-01, 1.195109e+00, 4.626695e-01, 3.742806e-01, 2.574573e-01, 9.542969e-01,
1.200000e+00	7.584873e-02, 5.032908e-01, 9.089625e-01, 3.157403e-01, 5.324696e-01, 1.035195e+00, 8.407270e-01, 4.860135e-01, 3.474000e-01, 2.005001e+00, 5.900146e-01, 1.610546e+00, 8.578037e-01, 3.862148e-01, 6.153254e-01, 1.119563e+00, 2.956284e-01, 2.913550e-01, 2.112088e-01, 8.842461e-01,
1.400000e+00	6.285447e-02, 7.210338e-01, 7.827981e-01, 1.520024e-01, 4.548625e-01, 7.821237e-01, 7.893916e-01, 6.054269e-01, 2.754682e-01, 1.588894e+00, 6.352422e-01, 1.585223e+00, 9.886366e-01, 4.040390e-01, 5.473779e-01, 1.198658e+00, 2.552987e-01, 2.091593e-01, 2.261603e-01, 9.509460e-01,
1.600000e+00	8.208739e-02, 6.377079e-01, 6.517414e-01, 1.301614e-01, 3.246657e-01, 9.495958e-01, 8.655922e-01, 8.142892e-01, 2.753436e-01, 1.703696e+00, 5.206005e-01, 9.717996e-01, 1.101714e+00, 3.760389e-01, 4.841696e-01, 1.027120e+00, 2.107172e-01, 1.724785e-01, 2.369643e-01, 1.103154e+00,
1.800000e+00	1.216780e-01, 7.314719e-01, 7.166996e-01, 8.803378e-02, 2.707617e-01, 9.382567e-01, 7.759633e-01, 8.215051e-01, 2.246290e-01, 1.736246e+00, 5.257819e-01, 1.076975e+00, 1.104574e+00, 3.541818e-01, 5.127523e-01, 1.277644e+00, 2.080121e-01, 1.664241e-01, 2.400876e-01, 1.039150e+00,
2.000000e+00	1.763811e-01, 8.801187e-01, 7.987102e-01, 5.357241e-02, 1.802834e-01, 1.007089e+00, 8.129296e-01, 7.100469e-01, 2.223771e-01, 1.486888e+00, 6.379023e-01, 9.338115e-01, 9.534031e-01, 3.746652e-01, 4.936119e-01, 1.082997e+00, 1.739719e-01, 1.158760e-01, 2.470828e-01, 9.205067e-01,
0.000000e+00	1.384507e+00, 1.491864e+00, 3.175279e+00, 2.390819e+00, 2.206227e+00, 1.311295e-01, 1.751820e-02, 1.232811e+00, 1.231052e+00, 2.367547e-02, 2.184244e+00, 2.383155e+00, 7.472693e-01, 5.187630e-01, 1.801255e+00, 1.717747e+00, 1.306004e+00, 1.466531e-01, 6.208927e-01, 3.421661e-01,
2.000000e-01	7.697499e-01, 1.475283e+00, 2.015592e+00, 1.700131e+00, 2.684288e+00, 2.840474e-01, 3.113180e-01, 7.099139e-01, 8.187379e-01, 8.621787e-02, 1.525267e+00, 2.307793e+00, 6.444264e-01, 4.679971e-01, 1.221625e+00, 1.007747e+00, 1.217029e+00, 3.406031e-01, 3.778733e-01, 3.641755e-01,
4.000000e-01	6.156327e-01, 1.322303e+00, 1.406173e+00, 1.018549e+00, 2.211575e+00, 3.531696e-01, 5.089202e-01, 4.360179e-01, 5.635839e-01, 3.967412e-01, 1.066170e+00, 1.681306e+00, 4.831735e-01, 5.171206e-01, 1.107343e+00, 6.006545e-01, 1.121379e+00, 4.145370e-01, 2.057755e-01, 4.890771e-01,
6.000000e-01	3.898964e-01, 1.221058e+00, 1.341722e+00, 6.717755e-01, 1.870209e+00, 3.521604e-01, 5.749542e-01, 2.963145e-01, 4.343792e-01, 6.948090e-01, 9.773394e-01, 2.183278e+00, 4.810525e-01, 3.280399e-01, 9.086681e-01, 3.397127e-01, 9.743668e-01, 4.831138e-01, 1.277132e-01, 6.076507e-01,
8.000000e-01	2.828089e-01, 1.287616e+00, 9.515142e-01, 4.376016e-01, 1.415846e+00, 4.027075e-01, 6.974460e-01, 1.306522e-01, 2.163616e-01, 9.594728e-01, 7.725991e-01, 2.005921e+00, 6.093953e-01, 3.957208e-01, 5.949753e-01, 2.682951e-01, 7.479967e-01, 3.917089e-01, 9.341404e-02, 7.578139e-01,
1.000000e+00	1.753183e-01, 1.167838e+00, 8.211184e-01, 2.216159e-01, 1.120397e+00, 4.783514e-01, 7.528994e-01, 1.744239e-01, 1.931368e-01, 1.176225e+00, 7.013256e-01, 1.727039e+00, 6.658446e-01, 4.031488e-01, 5.616975e-01, 3.572333e-01, 6.051295e-01, 2.988430e-01, 9.669525e-02, 7.874175e-01,
1.200000e+00	1.488658e-01, 1.076730e+00, 6.532247e-01, 1.887491e-01, 7.739896e-01, 4.592893e-01, 7.182547e-01, 3.121207e-01, 1.061200e-01, 1.053117e+00, 6.269346e-01, 1.379925e+00, 8.590100e-01, 4.042127e-01, 4.083638e-01, 6.042646e-01, 4.619215e-01, 2.165761e-01, 1.020866e-01, 7.769314e-01,
1.400000e+00	8.136207e-02, 9.897578e-01, 5.399477e-01, 1.305431e-01, 5.968997e-01, 7.264235e-01, 8.221842e-01, 5.888053e-01, 7.995552e-02, 1.397443e+00, 6.427891e-01, 1.558159e+00, 8.664125e-01, 3.321709e-01, 4.373301e-01, 7.297188e-01, 2.955653e-01, 1.197582e-01, 1.209076e-01, 7.741606e-01,
1.600000e+00	5.017810e-02, 9.504571e-01, 5.785555e-01, 8.117821e-02, 3.972706e-01, 7.828683e-01, 7.680959e-01, 6.859254e-01, 8.750327e-02, 1.124870e+00, 6.275015e-01, 1.241445e+00, 9.530193e-01, 3.646112e-01, 4.325392e-01, 7.188656e-01, 2.783410e-01, 8.992530e-02, 1.781541e-01, 8.430571e-01,
1.800000e+00	4.749725e-02, 1.074831e+00, 6.859410e-01, 6.111609e-02, 2.869949e-01, 8.687632e-01, 7.482740e-01, 7.277208e-01, 1.198354e-01, 1.411380e+00, 5.979962e-01, 1.357218e+00, 7.901796e-01, 3.659599e-01, 4.597650e-01, 9.414067e-01, 1.921196e-01, 8.164958e-02, 1.749568e-01, 9.241482e-01,
2.000000e+00	4.029611e-02, 1.111083e+00, 7.752584e-01, 4.281338e-02, 2.414770e-01, 8.586047e-01, 7.550330e-01, 8.395622e-01, 1.298330e-01, 1.620594e+00, 5.748873e-01, 1.323838e+00, 9.032701e-01, 3.233860e-01, 5.159089e-01, 8.924426e-01, 1.818416e-01, 6.391097e-02, 2.048406e-01, 9.813748e-01,
0.000000e+00	2.539051e+00, 6.939304e-01, 6.985624e-01, 1.103124e+00, 1.630264e+00, 2.729863e-01, 1.948011e+00, 2.152744e+00, 2.026393e+00, 6.258489e-01, 2.895450e+00, 1.735230e+00, 1.300508e+00, 1.009565e+00, 9.377341e-01, 1.086807e+00, 1.481991e+00, 9.461814e-01, 1.317637e+00, 1.774286e+00,
2.000000e-01	1.556272e+00, 5.642716e-01, 6.145607e-01, 8.310012e-01, 1.787549e+00, 2.686641e-01, 1.348478e+00, 9.736895e-01, 1.281575e+00, 5.714524e-01, 1.764371e+00, 1.454122e+00, 8.357611e-01, 6.227429e-01, 6.414434e-01, 6.097379e-01, 1.315508e+00, 5.283573e-01, 8.845700e-01, 1.279776e+00,
4.000000e-01	1.069352e+00, 4.815418e-01, 6.980769e-01, 5.988315e-01, 1.642363e+00, 2.119720e-01, 1.068063e+00, 6.210034e-01, 8.196821e-01, 5.010466e-01, 1.260649e+00, 1.808323e+00, 5.995931e-01, 3.642905e-01, 3.892496e-01, 4.953651e-01, 1.002238e+00, 3.881332e-01, 7.055561e-01, 9.728448e-01,
6.000000e-01	5.687122e-01, 5.501801e-01, 5.249518e-01, 3.113939e-01, 1.108680e+00, 1.539732e-01, 1.042697e+00, 3.932652e-01, 6.691946e-01, 5.714737e-01, 9.309370e-01, 1.609382e+00, 5.476904e-01, 3.264557e-01, 2.735885e-01, 2.492135e-01, 9.064116e-01, 2.462828e-01, 4.538728e-01, 9.722128e-01,
8.000000e-01	4.425172e-01, 7.133198e-01, 4.038564e-01, 1.981891e-01, 1.042131e+00, 1.704873e-01, 9.909306e-01, 2.546827e-01, 3.318134e-01, 8.075975e-01, 7.695903e-01, 1.613298e+00, 7.143347e-01, 2.721264e-01, 1.726064e-01, 2.091365e-01, 7.324219e-01, 1.333521e-01, 2.647095e-01, 8.519264e-01,
1.000000e+00	2.716677e-01, 6.791902e-01, 3.414886e-01, 1.542105e-01, 7.156438e-01, 2.336687e-01, 7.618111e-01, 3.923976e-01, 2.577674e-01, 1.062730e+00, 7.314659e-01, 1.502553e+00, 8.191896e-01, 2.673513e-01, 8.889503e-02, 3.046565e-01, 5.824281e-01, 8.955019e-02, 2.469079e-01, 9.103817e-01,
1.200000e+00	1.762665e-01, 7.097822e-01, 4.009254e-01, 9.820594e-02, 7.032283e-01, 3.799759e-01, 8.909866e-01, 5.928454e-01, 1.727104e-01, 1.319511e+00, 5.925306e-01, 1.635842e+00, 7.752557e-01, 2.864684e-01, 7.455998e-02, 4.331944e-01, 4.176894e-01, 5.622508e-02, 1.984095e-01, 8.648728e-01,
1.400000e+00	1.403781e-01, 9.943995e-01, 4.881790e-01, 6.531072e-02, 4.417489e-01, 6.075508e-01, 7.015268e-01, 6.750472e-01, 1.058538e-01, 1.413051e+00, 6.193336e-01, 1.651577e+00, 7.899384e-01, 2.899030e-01, 6.955719e-02, 8.145476e-01, 3.267191e-01, 4.125601e-02, 2.254403e-01, 1.034346e+00,
1.600000e+00	9.356105e-02, 8.176784e-01, 5.329957e-01, 5.179052e-02, 3.511816e-01, 5.563557e-01, 7.556990e-01, 8.186410e-01, 8.516875e-02, 1.085358e+00, 6.773341e-01, 1.616254e+00, 9.754506e-01, 3.390333e-01, 1.301920e-01, 1.052535e+00, 2.844418e-01, 3.054126e-02, 2.243788e-01, 1.048621e+00,
1.800000e+00	7.610150e-02, 8.170211e-01, 4.428884e-01, 4.062735e-02, 2.294614e-01, 7.373834e-01, 8.036265e-01, 9.597749e-01, 7.683433e-02, 1.073066e+00, 5.911771e-01, 1.333470e+00, 9.478322e-01, 3.013674e-01, 1.836427e-01, 1.010749e+00, 2.440585e-01, 2.364751e-02, 2.252243e-01, 8.127170e-01,
2.000000e+00	5.338897e-02, 8.353820e-01, 6.621715e-01, 3.262691e-02, 2.027886e-01, 8.356484e-01, 9.452141e-01, 7.716715e-01, 1.016414e-01, 1.363517e+00, 5.911222e-01, 1.645856e+00, 1.049910e+00, 4.102768e-01, 3.001470e-01, 9.477576e-01, 2.049173e-01, 2.673458e-02, 2.000116e-01, 9.473657e-01,
0.000000e+00	1.284351e+00, 1.389719e+00, 1.979240e+00, 1.445061e+00, 3.218216e-01, 2.625723e+00, 1.320503e+00, 1.231926e+00, 6.109813e-01, 2.297873e+00, 1.721261e+00, 1.733951e+00, 7.224951e-01, 2.610576e+00, 1.416391e+00, 2.849522e+00, 4.729911e-01, 6.258026e-01, 2.561626e+00, 2.512376e+00,
2.000000e-01	1.133675e+00, 1.209194e+00, 1.477667e+00, 1.472223e+00, 3.241124e-01, 2.285143e+00, 9.232724e-01, 7.905185e-01, 5.866290e-01, 2.095663e+00, 1.048058e+00, 1.396553e+00, 7.433895e-01, 1.544100e+00, 9.395043e-01, 2.319988e+00, 8.418405e-01, 6.472692e-01, 1.628329e+00, 1.961862e+00,
4.000000e-01	8.104634e-01, 1.273514e+00, 1.219759e+00, 1.232923e+00, 4.605299e-01, 1.883625e+00, 8.586671e-01, 9.687917e-01, 5.931022e-01, 1.643034e+00, 5.656691e-01, 9.246305e-01, 6.732682e-01, 1.000180e+00, 7.914192e-01, 1.835655e+00, 9.065890e-01, 5.308320e-01, 1.381670e+00, 1.353533e+00,
6.000000e-01	7.823202e-01, 1.240209e+00, 1.060916e+00, 8.268933e-01, 5.568550e-01, 1.794185e+00, 9.020775e-01, 8.586483e-01, 4.629148e-01, 1.610534e+00, 3.139673e-01, 7.593652e-01, 6.291643e-01, 7.697486e-01, 6.776368e-01, 1.265200e+00, 8.115688e-01, 6.022887e-01, 8.898770e-01, 1.289787e+00,
8.000000e-01	6.857022e-01, 1.206553e+00, 8.718153e-01, 5.855475e-01, 4.123901e-01, 1.614728e+00, 8.143335e-01, 8.061672e-01, 5.331490e-01, 1.765222e+00, 2.699347e-01, 4.943851e-01, 6.736637e-01, 5.330785e-01, 5.722925e-01, 1.495573e+00, 7.085306e-01, 4.065037e-01, 7.679955e-01, 1.271311e+00,
1.000000e+00	8.718867e-01, 1.046031e+00, 6.731665e-01, 4.069428e-01, 3.103131e-01, 1.686524e+00, 8.987974e-01, 9.733977e-01, 4.627448e-01, 1.544787e+00, 3.655653e-01, 3.296996e-01, 7.550308e-01, 4.021009e-01, 6.101576e-01, 1.398452e+00, 5.077714e-01, 2.490448e-01, 5.210256e-01, 1.105099e+00,
1.200000e+00	6.872468e-01, 1.125538e+00, 6.331290e-01, 2.314218e-01, 2.677859e-01, 1.592158e+00, 8.058829e-01, 7.575850e-01, 4.770393e-01, 1.703233e+00, 3.161747e-01, 2.315499e-01, 8.802656e-01, 3.928600e-01, 4.768452e-01, 1.369758e+00, 4.713693e-01, 1.788521e-01, 3.851157e-01, 1.097914e+00,
1.400000e+00	7.078862e-01, 1.098150e+00, 6.082037e-01, 1.704470e-01, 1.824093e-01, 1.209526e+00, 7.286848e-01, 7.737016e-01, 5.198359e-01, 1.524911e+00, 3.625105e-01, 2.294909e-01, 1.076986e+00, 4.049923e-01, 4.784317e-01, 1.166613e+00, 3.217856e-01, 1.408260e-01, 4.120165e-01, 1.166773e+00,
1.600000e+00	7.215485e-01, 8.976372e-01, 6.084155e-01, 1.227009e-01, 1.388509e-01, 1.384450e+00, 9.247528e-01, 8.607477e-01, 5.543023e-01, 1.402086e+00, 4.683538e-01, 2.190472e-01, 8.079725e-01, 3.177431e-01, 5.275618e-01, 1.414352e+00, 3.027121e-01, 1.192250e-01, 2.947091e-01, 1.209905e+00,
1.800000e+00	7.976181e-01, 8.470328e-01, 5.993155e-01, 9.573166e-02, 1.065370e-01, 1.497985e+00, 8.513111e-01, 8.140177e-01, 4.746336e-01, 1.552645e+00, 4.175524e-01, 1.793485e-01, 9.646223e-01, 3.285743e-01, 3.823787e-01, 1.132786e+00, 2.082706e-01, 8.527949e-02, 3.034992e-01, 9.995661e-01,
2.000000e+00	8.813940e-01, 9.557850e-01, 5.575783e-01, 5.403329e-02, 9.013493e-02, 1.322995e+00, 7.957577e-01, 8.737603e-01, 4.884722e-01, 1.656866e+00, 4.518417e-01, 2.061524e-01, 9.943292e-01, 3.328303e-01, 5.932408e-01, 1.141677e+00, 2.040633e-01, 5.643782e-02, 2.152518e-01, 9.522428e-01,
0.000000e+00	1.321382e+00, 7.043057e-01, 3.082551e-01, 2.557437e+00, 3.136643e+00, 8.366253e-01, 7.153277e-01, 1.844408e+00, 6.622912e-01, 1.251790e+00, 2.021051e+00, 6.638197e-01, 1.669195e+00, 6.220799e-01, 2.764358e+00, 1.575562e+00, 2.680620e+00, 7.338050e-01, 1.413956e+00, 5.589324e-01,
2.000000e-01	9.407719e-01, 7.538411e-01, 4.827416e-01, 1.905885e+00, 2.938158e+00, 9.714808e-01, 8.555043e-01, 9.692062e-01, 4.303148e-01, 8.145686e-01, 1.153575e+00, 7.670101e-01, 1.186062e+00, 5.261795e-01, 1.888039e+00, 1.247606e+00, 1.929231e+00, 3.892781e-01, 8.967486e-01, 4.385639e-01,
4.000000e-01	1.114466e+00, 8.303412e-01, 5.949373e-01, 1.019242e+00, 2.206696e+00, 9.667029e-01, 7.319309e-01, 5.040213e-01, 3.545850e-01, 7.840129e-01, 7.761737e-01, 7.321377e-01, 6.768258e-01, 3.877097e-01, 1.286162e+00, 9.253466e-01, 1.243643e+00, 3.089959e-01, 4.239442e-01, 4.411075e-01,
6.000000e-01	8.681848e-01, 8.332744e-01, 5.222887e-01, 7.294657e-01, 2.241139e+00, 1.126453e+00, 9.414025e-01, 3.935989e-01, 3.423048e-01, 9.832578e-01, 7.408481e-01, 6.893392e-01, 5.243425e-01, 3.867371e-01, 9.596622e-01, 7.101457e-01, 1.463006e+00, 2.110952e-01, 2.239258e-01, 4.406586e-01,
8.000000e-01	7.012522e-01, 7.433912e-01, 4.452367e-01, 4.507309e-01, 2.137218e+00, 1.016332e+00, 7.711795e-01, 1.598728e-01, 2.864251e-01, 1.230843e+00, 6.343001e-01, 7.914987e-01, 4.503464e-01, 3.589627e-01, 8.234015e-01, 6.000794e-01, 1.021272e+00, 9.644047e-02, 1.392564e-01, 5.031536e-01,
1.000000e+00	7.454730e-01, 8.783897e-01, 2.881630e-01, 3.049467e-01, 1.681866e+00, 9.634611e-01, 8.160415e-01, 1.144807e-01, 2.578143e-01, 1.288166e+00, 6.108107e-01, 6.999327e-01, 5.156190e-01, 3.464683e-01, 6.944608e-01, 6.997749e-01, 7.954673e-01, 7.141284e-02, 1.139766e-01, 7.018957e-01,
1.200000e+00	7.339850e-01, 8.910116e-01, 2.718366e-01, 2.340890e-01, 1.369213e+00, 1.194140e+00, 7.329087e-01, 8.249066e-02, 2.518385e-01, 1.155793e+00, 5.045740e-01, 5.609695e-01, 6.494789e-01, 3.951976e-01, 7.245566e-01, 7.781532e-01, 7.200142e-01, 5.247091e-02, 8.099423e-02, 7.087428e-01,
1.400000e+00	7.251388e-01, 1.066382e+00, 3.015213e-01, 1.487922e-01, 9.549925e-01, 1.083350e+00, 6.908479e-01, 1.521863e-01, 2.616311e-01, 1.570810e+00, 5.929336e-01, 5.798599e-01, 7.391471e-01, 3.648503e-01, 5.848635e-01, 8.625218e-01, 4.755100e-01, 2.564934e-02, 8.523812e-02, 8.755180e-01,
1.600000e+00	7.247710e-01, 9.143470e-01, 2.920666e-01, 8.844118e-02, 6.862985e-01, 1.094917e+00, 6.731758e-01, 4.237053e-01, 2.917395e-01, 1.511597e+00, 6.215191e-01, 6.622002e-01, 8.843548e-01, 3.222895e-01, 5.117288e-01, 9.497791e-01, 4.229978e-01, 2.129974e-02, 1.027971e-01, 8.466122e-01,
1.800000e+00	7.503329e-01, 9.081222e-01, 3.096313e-01, 7.082294e-02, 5.490830e-01, 1.135136e+00, 9.346300e-01, 5.757674e-01, 2.796490e-01, 1.561149e+00, 6.309150e-01, 7.148049e-01, 9.376377e-01, 3.151986e-01, 5.889594e-01, 1.048419e+00, 3.407890e-01, 1.546003e-02, 1.065127e-01, 9.196869e-01,
2.000000e+00	7.365204e-01, 9.930172e-01, 4.339935e-01, 4.656615e-02, 4.196287e-01, 1.135554e+00, 7.747171e-01, 6.358407e-01, 2.698061e-01, 1.076648e+00, 6.114249e-01, 6.135509e-01, 9.690852e-01, 3.373891e-01, 4.574952e-01, 1.108403e+00, 2.743602e-01, 1.021459e-02, 1.303484e-01, 9.323987e-01,
0.000000e+00	5.745911e-01, 1.719375e+00, 2.047611e+00, 2.048909e+00, 1.238046e-01, 1.788296e+00, 2.553026e+00, 1.639710e+00, 2.323624e+00, 6.100816e-01, 6.531405e-01, 1.928061e+00, 2.222264e-01, 2.449068e+00, 1.372823e+00, 2.086304e+00, 2.710458e+00, 2.331128e+00, 1.987848e+00, 1.651773e+00,
2.000000e-01	3.273400e-01, 1.617811e+00, 1.572683e+00, 2.073417e+00, 6.074098e-01, 1.291299e+00, 2.137225e+00, 1.206357e+00, 1.910291e+00, 7.401966e-01, 3.667521e-01, 1.288473e+00, 1.393218e-01, 1.377599e+00, 9.750684e-01, 1.550300e+00, 2.857025e+00, 1.664862e+00, 1.071824e+00, 1.543205e+00,
4.000000e-01	2.713753e-01, 1.282591e+00, 9.579013e-01, 1.295390e+00, 9.197237e-01, 1.056456e+00, 1.664047e+00, 1.077671e+00, 1.300865e+00, 1.041912e+00, 1.483091e-01, 8.978958e-01, 8.664547e-02, 6.508365e-01, 6.016993e-01, 8.806158e-01, 2.272515e+00, 1.215807e+00, 8.642149e-01, 1.408767e+00,
6.000000e-01	3.881338e-01, 1.026223e+00, 6.932314e-01, 7.669145e-01, 9.228750e-01, 9.389227e-01, 1.065762e+00, 7.196738e-01, 1.108339e+00, 1.197985e+00, 1.601812e-01, 8.289710e-01, 4.320468e-02, 4.638522e-01, 4.649152e-01, 7.956894e-01, 2.126127e+00, 8.699383e-01, 6.206121e-01, 1.333900e+00,
8.000000e-01	4.113939e-01, 1.040589e+00, 6.004115e-01, 5.946189e-01, 1.457122e+00, 9.915086e-01, 1.027461e+00, 5.169553e-01, 6.909916e-01, 1.235610e+00, 2.810658e-01, 9.268953e-01, 4.147868e-02, 3.448975e-01, 2.954684e-01, 8.546547e-01, 1.528653e+00, 5.608698e-01, 5.815080e-01, 1.119857e+00,
1.000000e+00	4.684197e-01, 8.807651e-01, 4.556065e-01, 3.677845e-01, 1.465484e+00, 1.148287e+00, 8.098668e-01, 3.841186e-01, 5.633450e-01, 1.397883e+00, 4.625489e-01, 1.006616e+00, 9.285279e-02, 2.811549e-01, 2.314977e-01, 9.804352e-01, 1.217609e+00, 3.367050e-01, 3.890639e-01, 1.149385e+00,
1.200000e+00	5.376794e-01, 8.720820e-01, 3.307625e-01, 2.577990e-01, 1.124894e+00, 9.200075e-01, 8.844611e-01, 1.655805e-01, 4.551664e-01, 1.257081e+00, 4.187371e-01, 9.041051e-01, 2.228775e-01, 2.727049e-01, 3.460715e-01, 9.926031e-01, 8.526970e-01, 2.241651e-01, 3.411770e-01, 9.124847e-01,
1.400000e+00	4.963562e-01, 8.496780e-01, 3.448613e-01, 1.336211e-01, 1.008412e+00, 9.845367e-01, 8.126695e-01, 1.617069e-01, 2.888057e-01, 1.233621e+00, 5.863846e-01, 7.669296e-01, 4.677106e-01, 3.697303e-01, 3.549295e-01, 9.576504e-01, 8.693486e-01, 1.273787e-01, 3.247075e-01, 8.930357e-01,
1.600000e+00	6.114482e-01, 1.038343e+00, 2.607772e-01, 9.963280e-02, 9.195942e-01, 9.662007e-01, 8.419181e-01, 2.391286e-01, 2.874955e-01, 1.696565e+00, 5.551085e-01, 8.203153e-01, 6.158874e-01, 3.597223e-01, 3.902815e-01, 1.196083e+00, 6.116281e-01, 7.807805e-02, 3.086754e-01, 1.040912e+00,
1.800000e+00	5.096224e-01, 9.076845e-01, 2.184535e-01, 7.490970e-02, 6.805366e-01, 1.132841e+00, 8.859018e-01, 4.548097e-01, 2.749669e-01, 1.546221e+00, 5.112483e-01, 8.748522e-01, 6.986641e-01, 3.215184e-01, 3.355573e-01, 1.192186e+00, 4.463358e-01, 4.981626e-02, 2.614903e-01, 9.737556e-01,
2.000000e+00	5.646634e-01, 8.412603e-01, 2.619560e-01, 5.735765e-02, 4.555226e-01, 1.289580e+00, 7.560612e-01, 6.375011e-01, 2.857793e-01, 1.676837e+00, 5.837326e-01, 9.227823e-01, 8.413126e-01, 3.117104e-01, 3.938897e-01, 1.105906e+00, 3.922094e-01, 3.616051e-02, 2.902407e-01, 1.108566e+00,
0.000000e+00	7.456962e-01, 2.663101e+00, 1.510474e+00, 8.602780e-03, 1.765781e+00, 2.748095e+00, 2.743081e+00, 1.752982e+00, 5.052590e-01, 1.783970e+00, 3.300726e+00, 9.268593e-01, 2.396827e+00, 1.956516e+00, 2.181974e+00, 2.190631e+00, 3.060371e+00, 2.076191e+00, 1.718097e+00, 2.618609e+00,
2.000000e-01	8.495086e-01, 2.359926e+00, 2.139732e+00, 4.172134e-01, 1.918989e+00, 2.650455e+00, 2.217165e+00, 1.259600e+00, 4.922306e-01, 1.763252e+00, 1.484232e+00, 6.025201e-01, 1.229542e+00, 1.018584e+00, 1.725652e+00, 1.640160e+00, 2.922303e+00, 1.529514e+00, 1.054304e+00, 2.246309e+00,
4.000000e-01	7.573560e-01, 2.109349e+00, 1.710261e+00, 3.138356e-01, 1.883950e+00, 2.019851e+00, 1.556891e+00, 4.996917e-01, 4.793179e-01, 1.556496e+00, 9.117511e-01, 4.942367e-01, 9.605549e-01, 6.402953e-01, 1.239969e+00, 1.719401e+00, 2.828179e+00, 9.661492e-01, 9.458914e-01, 2.007111e+00,
6.000000e-01	7.810868e-01, 1.800206e+00, 1.437692e+00, 2.345560e-01, 1.854429e+00, 2.676501e+00, 1.303005e+00, 3.570005e-01, 5.842007e-01, 2.037386e+00, 5.359990e-01, 3.097755e-01, 5.236578e-01, 3.574334e-01, 9.684496e-01, 1.356237e+00, 1.664773e+00, 1.083520e+00, 7.371439e-01, 1.759099e+00,
8.000000e-01	8.774497e-01, 1.721385e+00, 9.652400e-01, 1.861391e-01, 2.125588e+00, 1.938873e+00, 9.242841e-01, 1.997112e-01, 5.053859e-01, 1.547881e+00, 5.041442e-01, 2.474883e-01, 3.599432e-01, 2.313722e-01, 8.002895e-01, 1.351611e+00, 1.566711e+00, 8.476972e-01, 5.669906e-01, 1.225380e+00,
1.000000e+00	8.106255e-01, 1.378759e+00, 8.657033e-01, 1.050612e-01, 1.988193e+00, 2.124195e+00, 9.488634e-01, 1.112349e-01, 5.004123e-01, 1.483506e+00, 4.985037e-01, 1.813429e-01, 2.598556e-01, 2.727010e-01, 7.207433e-01, 1.208395e+00, 1.307746e+00, 6.588103e-01, 5.349241e-01, 1.333581e+00,
1.200000e+00	7.106786e-01, 1.332248e+00, 7.268417e-01, 6.752670e-02, 1.350484e+00, 1.854479e+00, 8.505231e-01, 7.423874e-02, 5.999568e-01, 1.736453e+00, 5.356570e-01, 1.275934e-01, 3.339019e-01, 2.455243e-01, 5.961465e-01, 9.752508e-01, 1.062760e+00, 3.980933e-01, 3.999510e-01, 8.833131e-01,
1.400000e+00	9.503323e-01, 1.174348e+00, 5.788173e-01, 4.853218e-02, 1.445600e+00, 1.303457e+00, 7.848862e-01, 4.853595e-02, 5.598343e-01, 1.621409e+00, 4.443176e-01, 1.018728e-01, 5.195032e-01, 3.325497e-01, 4.656524e-01, 1.240975e+00, 8.024118e-01, 2.342146e-01, 3.536578e-01, 1.197672e+00,
1.600000e+00	9.022375e-01, 1.096834e+00, 3.635099e-01, 4.200613e-02, 1.070555e+00, 1.508776e+00, 7.761065e-01, 1.354490e-01, 4.014397e-01, 1.387948e+00, 5.701795e-01, 1.027612e-01, 6.623131e-01, 3.170252e-01, 5.590772e-01, 1.054921e+00, 5.844934e-01, 1.954455e-01, 3.140069e-01, 1.028111e+00,
1.800000e+00	8.714528e-01, 1.038821e+00, 4.063953e-01, 3.302793e-02, 7.109611e-01, 1.238622e+00, 8.831809e-01, 3.187622e-01, 4.376987e-01, 1.468072e+00, 5.463850e-01, 1.064983e-01, 7.299492e-01, 2.784061e-01, 5.487770e-01, 1.274251e+00, 4.226443e-01, 8.968125e-02, 2.366605e-01, 1.068299e+00,
2.000000e+00	6.407214e-01, 9.512951e-01, 4.441351e-01, 3.083265e-02, 5.447737e-01, 1.031193e+00, 7.653738e-01, 6.265476e-01, 4.205260e-01, 1.398768e+00, 5.349967e-01, 1.432719e-01, 8.010551e-01, 3.659596e-01, 5.647530e-01, 1.270613e+00, 4.314703e-01, 5.968485e-02, 2.594452e-01, 9.376991e-01,
0.000000e+00	1.215359e+00, 1.841300e+00, 2.967266e+00, 1.101158e+00, 1.188191e+00, 2.359272e+00, 1.749056e+00, 5.528487e-01, 1.143277e+00, 1.577560e+00, 6.354126e-01, 3.261466e+00, 8.806664e-01, 1.127443e+00, 2.897461e+00, 2.331765e-01, 2.789301e+00, 2.301912e+00, 1.948330e+00, 5.980797e-01,
2.000000e-01	7.185679e-01, 1.616097e+00, 2.020012e+00, 8.641201e-01, 1.377381e+00, 1.780170e+00, 1.800758e+00, 5.215943e-01, 1.214506e+00, 1.470521e+00, 3.708608e-01, 1.773884e+00, 6.040198e-01, 5.603120e-01, 1.405646e+00, 6.094686e-01, 2.372485e+00, 1.525148e+00, 1.002813e+00, 4.585660e-01,
4.000000e-01	5.701630e-01, 1.343288e+00, 1.551541e+00, 5.932220e-01, 1.392899e+00, 1.459121e+00, 1.205076e+00, 2.792657e-01, 1.050602e+00, 1.485264e+00, 2.609617e-01, 1.486789e+00, 3.970276e-01, 3.927141e-01, 1.175391e+00, 8.785684e-01, 1.684117e+00, 8.574817e-01, 6.236840e-01, 5.843625e-01,
6.000000e-01	3.864231e-01, 1.041624e+00, 1.278236e+00, 3.481323e-01, 1.506630e+00, 1.434223e+00, 9.508618e-01, 1.756868e-01, 7.345234e-01, 1.610643e+00, 1.708903e-01, 1.353153e+00, 2.202498e-01, 2.217912e-01, 1.076466e+00, 9.135984e-01, 1.619892e+00, 7.329675e-01, 4.146841e-01, 7.746871e-01,
8.000000e-01	4.464554e-01, 8.153139e-01, 8.232958e-01, 2.221763e-01, 1.827338e+00, 1.382747e+00, 9.271002e-01, 1.009672e-01, 6.705435e-01, 1.373371e+00, 2.893052e-01, 8.050860e-01, 2.365375e-01, 2.308666e-01, 6.727637e-01, 1.001776e+00, 1.159137e+00, 5.967264e-01, 2.957307e-01, 8.489711e-01,
1.000000e+00	4.487532e-01, 9.831844e-01, 6.165643e-01, 1.565331e-01, 1.384423e+00, 1.369216e+00, 8.948776e-01, 6.061112e-02, 4.460727e-01, 1.637643e+00, 4.875189e-01, 7.329426e-01, 2.865691e-01, 2.605689e-01, 7.291593e-01, 1.017848e+00, 8.859336e-01, 4.744696e-01, 1.703785e-01, 8.368886e-01,
1.200000e+00	7.193560e-01, 1.019612e+00, 5.158342e-01, 8.744381e-02, 1.114191e+00, 1.002113e+00, 9.453494e-01, 7.857018e-02, 5.242525e-01, 1.284225e+00, 5.156623e-01, 5.932658e-01, 5.314253e-01, 2.853243e-01, 6.129389e-01, 1.149647e+00, 6.405617e-01, 2.546672e-01, 1.692616e-01, 9.398915e-01,
1.400000e+00	6.784682e-01, 1.034027e+00, 4.423201e-01, 6.727774e-02, 8.832616e-01, 1.236779e+00, 9.458851e-01, 2.523575e-01, 4.873674e-01, 1.614284e+00, 5.185932e-01, 5.197560e-01, 6.615084e-01, 3.078544e-01, 4.467411e-01, 1.262749e+00, 6.546411e-01, 2.036191e-01, 1.541157e-01, 8.268438e-01,
1.600000e+00	7.828106e-01, 1.056533e+00, 3.412964e-01, 5.449782e-02, 5.676025e-01, 1.132849e+00, 8.588963e-01, 4.261670e-01, 3.851831e-01, 1.616094e+00, 5.792374e-01, 4.869662e-01, 6.598253e-01, 3.033338e-01, 5.759145e-01, 1.195684e+00, 5.412925e-01, 1.060982e-01, 2.056408e-01, 8.333881e-01,
1.800000e+00	8.139804e-01, 1.009612e+00, 4.547794e-01, 4.201396e-02, 4.859900e-01, 1.184172e+00, 6.559147e-01, 5.015762e-01, 4.579131e-01, 1.586180e+00, 5.560046e-01, 4.427548e-01, 7.619810e-01, 3.033686e-01, 4.845643e-01, 1.087497e+00, 4.111364e-01, 6.418490e-02, 1.713331e-01, 1.002251e+00,
2.000000e+00	6.925802e-01, 9.344811e-01, 4.440726e-01, 3.912380e-02, 3.856643e-01, 1.032299e+00, 7.243318e-01, 6.829560e-01, 3.770600e-01, 1.450427e+00, 4.323851e-01, 4.580683e-01, 8.676392e-01, 3.678960e-01, 5.140183e-01, 1.156625e+00, 3.076446e-01, 4.485613e-02, 1.639005e-01, 9.642072e-01,
0.000000e+00	1.947923e+00, 6.118103e-01, 2.426699e+00, 1.569396e+00, 2.957775e+00, 2.376282e+00, 2.877978e-01, 1.005217e-01, 2.636571e+00, 1.004538e+00, 7.259470e-01, 1.515816e+00, 9.842302e-01, 4.875106e-01, 2.452804e+00, 1.188151e+00, 4.355164e-01, 1.740936e+00, 7.383976e-01, 1.649528e+00,
2.000000e-01	1.342808e+00, 6.571234e-01, 2.136528e+00, 7.650879e-01, 1.905152e+00, 1.848945e+00, 3.812037e-01, 5.835976e-02, 2.059448e+00, 7.651565e-01, 7.384691e-01, 1.065043e+00, 8.892443e-01, 4.491671e-01, 1.957562e+00, 9.220127e-01, 3.190341e-01, 1.456238e+00, 5.231583e-01, 1.006268e+00,
4.000000e-01	1.244739e+00, 5.268214e-01, 1.995088e+00, 6.997731e-01, 1.858223e+00, 1.295346e+00, 6.490268e-01, 3.094815e-02, 1.697974e+00, 6.831830e-01, 6.829608e-01, 7.699520e-01, 1.052605e+00, 4.227515e-01, 1.265706e+00, 6.204912e-01, 2.894405e-01, 1.038535e+00, 4.896193e-01, 8.588817e-01,
6.000000e-01	8.535097e-01, 4.430810e-01, 1.599403e+00, 3.869185e-01, 9.819755e-01, 1.251839e+00, 7.430477e-01, 7.340573e-02, 1.117565e+00, 6.955249e-01, 7.008516e-01, 7.818405e-01, 9.529028e-01, 3.782225e-01, 8.756917e-01, 3.124795e-01, 2.483060e-01, 8.397259e-01, 3.147321e-01, 7.916714e-01,
8.000000e-01	9.147561e-01, 4.885911e-01, 1.573860e+00, 2.684994e-01, 6.311634e-01, 8.937054e-01, 6.952840e-01, 2.513121e-01, 7.652005e-01, 8.462622e-01, 5.487224e-01, 6.782776e-01, 1.089579e+00, 4.378630e-01, 7.903911e-01, 2.427182e-01, 1.998514e-01, 8.734878e-01, 2.269531e-01, 8.438934e-01,
1.000000e+00	8.029042e-01, 5.098391e-01, 1.137029e+00, 1.732661e-01, 5.524215e-01, 7.701795e-01, 6.983352e-01, 4.994949e-01, 5.677927e-01, 8.620973e-01, 5.071810e-01, 7.494945e-01, 9.868262e-01, 4.108032e-01, 5.016238e-01, 2.180715e-01, 1.500782e-01, 8.157694e-01, 1.686447e-01, 8.751534e-01,
1.200000e+00	7.828396e-01, 5.721744e-01, 1.256814e+00, 1.163852e-01, 5.239600e-01, 6.388472e-01, 8.252706e-01, 6.905281e-01, 3.845582e-01, 1.312124e+00, 5.651875e-01, 9.147577e-01, 9.551189e-01, 3.661940e-01, 3.509126e-01, 3.343007e-01, 1.280540e-01, 5.804690e-01, 1.650189e-01, 7.793105e-01,
1.400000e+00	5.237103e-01, 6.177224e-01, 1.005504e+00, 7.986864e-02, 3.430850e-01, 6.987144e-01, 7.963145e-01, 7.800952e-01, 3.051528e-01, 1.280021e+00, 5.405264e-01, 1.150974e+00, 1.117392e+00, 4.453699e-01, 2.614687e-01, 5.416026e-01, 9.747385e-02, 4.888579e-01, 1.359508e-01, 7.616136e-01,
1.600000e+00	4.144785e-01, 8.056180e-01, 9.725970e-01, 7.442187e-02, 2.631343e-01, 7.865192e-01, 8.616726e-01, 8.001680e-01, 2.147731e-01, 1.080878e+00, 7.385312e-01, 1.244276e+00, 1.109911e+00, 3.476756e-01, 2.319994e-01, 7.137576e-01, 7.151184e-02, 5.656178e-01, 1.098888e-01, 9.080930e-01,
1.800000e+00	3.255742e-01, 8.018110e-01, 9.856350e-01, 5.039752e-02, 1.886398e-01, 8.854505e-01, 8.259914e-01, 8.738700e-01, 1.614474e-01, 1.273847e+00, 6.628277e-01, 1.120127e+00, 9.156498e-01, 3.745795e-01, 3.301793e-01, 1.010656e+00, 6.836536e-02, 4.580250e-01, 1.630534e-01, 9.627323e-01,
2.000000e+00	2.775094e-01, 8.847247e-01, 9.380434e-01, 3.980390e-02, 1.472248e-01, 8.913727e-01, 8.792254e-01, 9.217124e-01, 1.512640e-01, 1.486965e+00, 6.535267e-01, 1.066322e+00, 7.919828e-01, 3.405062e-01, 3.077733e-01, 8.341523e-01, 5.715810e-02, 3.304175e-01, 1.514037e-01, 8.098449e-01,
0.000000e+00	1.336148e+00, 1.720357e+00, 2.982032e+00, 1.187754e+00, 2.244450e+00, 2.403556e+00, 2.228500e-01, 1.102013e+00, 9.434308e-01, 1.161092e+00, 2.039232e+00, 2.433329e-01, 7.475663e-01, 2.177709e+00, 1.271224e+00, 5.775833e-01, 2.864448e+00, 1.048717e+00, 2.611523e+00, 3.039474e+00,
2.000000e-01	1.355313e+00, 1.418920e+00, 1.985747e+00, 1.104768e+00, 2.120336e+00, 2.477044e+00, 4.588358e-01, 6.439938e-01, 9.341024e-01, 9.110912e-01, 9.832229e-01, 1.584392e-01, 4.425748e-01, 1.111044e+00, 1.040412e+00, 6.891198e-01, 2.253237e+00, 8.567378e-01, 1.285651e+00, 2.123300e+00,
4.000000e-01	1.092956e+00, 1.228706e+00, 1.595985e+00, 9.519293e-01, 2.145070e+00, 1.836642e+00, 5.225792e-01, 3.223943e-01, 7.424440e-01, 7.683657e-01, 7.461582e-01, 1.137993e-01, 2.453901e-01, 9.988044e-01, 6.492251e-01, 4.408206e-01, 2.520557e+00, 9.609708e-01, 1.158587e+00, 1.548628e+00,
6.000000e-01	9.042939e-01, 1.266939e+00, 1.128128e+00, 7.142401e-01, 2.045451e+00, 1.524956e+00, 6.458343e-01, 1.895152e-01, 6.027485e-01, 8.042499e-01, 5.170714e-01, 1.135165e-01, 1.475507e-01, 6.577205e-01, 3.812744e-01, 3.856588e-01, 1.774372e+00, 6.120225e-01, 7.024797e-01, 1.079175e+00,
8.000000e-01	9.215982e-01, 1.171368e+00, 9.474152e-01, 4.775748e-01, 1.815294e+00, 1.138710e+00, 7.713350e-01, 1.041770e-01, 5.127289e-01, 8.674849e-01, 5.397391e-01, 1.345435e-01, 9.967805e-02, 5.153900e-01, 2.293585e-01, 2.910152e-01, 1.539137e+00, 5.675042e-01, 5.773939e-01, 9.901844e-01,
1.000000e+00	7.202649e-01, 1.198820e+00, 5.930984e-01, 3.192481e-01, 1.815342e+00, 1.024868e+00, 8.234611e-01, 5.734171e-02, 4.856742e-01, 1.007241e+00, 5.851414e-01, 2.615861e-01, 1.223794e-01, 4.602052e-01, 1.324205e-01, 3.728868e-01, 1.184008e+00, 3.988431e-01, 3.868779e-01, 9.366398e-01,
1.200000e+00	8.143794e-01, 1.031594e+00, 5.011759e-01, 2.528304e-01, 1.708517e+00, 9.337647e-01, 8.886339e-01, 3.475985e-02, 3.604808e-01, 1.019570e+00, 5.554403e-01, 3.913914e-01, 2.422568e-01, 3.232414e-01, 1.116053e-01, 4.452438e-01, 8.896391e-01, 1.947151e-01, 3.787719e-01, 1.138367e+00,
1.400000e+00	8.897750e-01, 1.088126e+00, 4.150927e-01, 1.658861e-01, 1.246361e+00, 1.155189e+00, 7.657585e-01, 2.675260e-02, 2.984212e-01, 9.548342e-01, 6.110665e-01, 5.365249e-01, 4.633882e-01, 3.893543e-01, 7.023782e-02, 5.374924e-01, 8.646089e-01, 1.593159e-01, 2.778612e-01, 7.333644e-01,
1.600000e+00	7.864699e-01, 1.197866e+00, 3.827329e-01, 1.011291e-01, 1.107881e+00, 8.549246e-01, 7.322324e-01, 8.174739e-02, 2.605706e-01, 1.176352e+00, 6.704869e-01, 8.511398e-01, 7.140099e-01, 3.439388e-01, 8.078117e-02, 7.579853e-01, 6.152744e-01, 8.880568e-02, 2.575078e-01, 7.163388e-01,
1.800000e+00	6.855062e-01, 8.253583e-01, 3.291574e-01, 7.782599e-02, 9.430564e-01, 1.126452e+00, 6.915504e-01, 3.263056e-01, 2.594620e-01, 1.400139e+00, 6.431686e-01, 8.225994e-01, 6.666082e-01, 3.393476e-01, 1.049901e-01, 1.025870e+00, 5.509157e-01, 5.889438e-02, 1.784646e-01, 9.059346e-01,
2.000000e+00	6.610607e-01, 8.475938e-01, 3.340193e-01, 5.898963e-02, 5.127352e-01, 1.111498e+00, 1.003708e+00, 5.777374e-01, 2.030535e-01, 1.235887e+00, 5.883034e-01, 7.131486e-01, 7.374245e-01, 3.300599e-01, 1.937156e-01, 9.041426e-01, 4.428486e-01, 3.799076e-02, 1.531730e-01, 1.040623e+00,
0.000000e+00	2.383529e+00, 1.986907e+00, 2.411076e-01, 1.840171e+00, 2.471019e+00, 2.743621e+00, 6.259875e-01, 1.981148e+00, 6.698076e-01, 1.712379e+00, 2.872582e+00, 1.190544e+00, 3.180315e-01, 6.389317e-01, 2.342200e+00, 1.831691e+00, 6.200166e-01, 9.503204e-01, 8.059333e-01, 1.447242e+00,
2.000000e-01	1.835647e+00, 2.008556e+00, 2.335834e-01, 1.526179e+00, 1.751103e+00, 2.408137e+00, 6.812178e-01, 1.185967e+00, 5.690801e-01, 1.135772e+00, 1.419861e+00, 8.715821e-01, 5.458911e-01, 4.448308e-01, 1.993180e+00, 1.697094e+00, 5.123275e-01, 5.713650e-01, 7.729304e-01, 9.911937e-01,
4.000000e-01	1.354209e+00, 1.515602e+00, 1.716167e-01, 9.098573e-01, 1.322827e+00, 2.263819e+00, 8.270816e-01, 8.003661e-01, 5.589324e-01, 1.108925e+00, 1.024219e+00, 6.676339e-01, 7.064548e-01, 3.797334e-01, 1.296540e+00, 1.511624e+00, 4.368967e-01, 3.974740e-01, 5.165275e-01, 7.187404e-01,
6.000000e-01	1.264356e+00, 1.691382e+00, 2.794473e-01, 5.076514e-01, 9.776695e-01, 2.316983e+00, 7.369511e-01, 5.122914e-01, 4.915051e-01, 9.138687e-01, 7.724837e-01, 4.704030e-01, 9.220995e-01, 3.912764e-01, 8.692534e-01, 9.772718e-01, 2.706445e-01, 2.359797e-01, 2.885157e-01, 6.177517e-01,
8.000000e-01	9.541207e-01, 1.536796e+00, 2.934135e-01, 3.203025e-01, 6.995213e-01, 1.535170e+00, 8.015719e-01, 5.942724e-01, 4.861716e-01, 6.792520e-01, 5.755282e-01, 3.295529e-01, 8.081682e-01, 4.015604e-01, 9.423337e-01, 5.721784e-01, 2.777509e-01, 1.382075e-01, 1.626737e-01, 4.596553e-01,
1.000000e+00	9.713156e-01, 1.087520e+00, 4.170933e-01, 1.943748e-01, 5.932776e-01, 1.569238e+00, 8.546360e-01, 6.892237e-01, 4.375176e-01, 6.287821e-01, 4.950433e-01, 2.121188e-01, 7.749164e-01, 4.762026e-01, 6.442806e-01, 4.393114e-01, 2.204147e-01, 7.344662e-02, 1.097020e-01, 3.958834e-01,
1.200000e+00	1.007773e+00, 1.323285e+00, 4.840640e-01, 1.378601e-01, 4.673556e-01, 1.141787e+00, 7.228367e-01, 6.784373e-01, 5.308080e-01, 6.890389e-01, 4.004691e-01, 2.259514e-01, 9.892927e-01, 3.156405e-01, 5.204827e-01, 2.924934e-01, 1.802696e-01, 5.705906e-02, 6.560408e-02, 4.975268e-01,
1.400000e+00	9.166225e-01, 1.226124e+00, 5.054043e-01, 8.807630e-02, 2.387889e-01, 1.078578e+00, 7.634673e-01, 8.718749e-01, 4.136073e-01, 9.106180e-01, 5.217600e-01, 2.879943e-01, 8.145003e-01, 3.582438e-01, 4.535044e-01, 2.373874e-01, 1.329575e-01, 4.396245e-02, 4.401013e-02, 5.975293e-01,
1.600000e+00	8.614519e-01, 1.198198e+00, 5.272077e-01, 6.211245e-02, 2.143888e-01, 9.627027e-01, 8.513695e-01, 7.118467e-01, 3.858892e-01, 9.742765e-01, 6.245155e-01, 4.270763e-01, 9.503855e-01, 3.463255e-01, 3.331028e-01, 2.655386e-01, 1.159278e-01, 3.252951e-02, 4.287019e-02, 6.763571e-01,
1.800000e+00	7.610370e-01, 1.071244e+00, 5.847039e-01, 5.132510e-02, 1.324646e-01, 8.358170e-01, 7.850073e-01, 9.231804e-01, 3.050070e-01, 1.062207e+00, 5.722365e-01, 7.294984e-01, 1.005302e+00, 3.259595e-01, 2.402001e-01, 4.630927e-01, 8.577407e-02, 2.971801e-02, 6.018902e-02, 7.184244e-01,
2.000000e+00	7.078593e-01, 1.070244e+00, 7.069019e-01, 5.351678e-02, 1.325516e-01, 1.004219e+00, 1.005017e+00, 9.234498e-01, 2.259607e-01, 9.573931e-01, 5.566052e-01, 9.154702e-01, 8.973027e-01, 3.479747e-01, 2.099104e-01, 6.137532e-01, 7.726737e-02, 3.396818e-02, 5.242395e-02, 6.897299e-01,
0.000000e+00	5.647396e-02, 1.836529e+00, 1.232117e-01, 2.085402e+00, 2.240993e+00, 1.702007e+00, 1.572771e+00, 1.605106e+00, 6.776595e-01, 2.197561e+00, 1.387128e+00, 2.920208e+00, 6.156819e-01, 1.580427e+00, 3.011227e+00, 2.586089e+00, 1.702911e+00, 4.781877e-02, 4.117557e-01, 1.866992e+00,
2.000000e-01	3.339942e-02, 1.259871e+00, 1.193159e-01, 1.568526e+00, 2.142054e+00, 1.341773e+00, 9.220864e-01, 1.052034e+00, 5.793647e-01, 2.286974e+00, 1.098704e+00, 2.242922e+00, 4.464964e-01, 1.063081e+00, 1.861635e+00, 2.141574e+00, 1.475463e+00, 3.500609e-02, 3.546696e-01, 1.716349e+00,
4.000000e-01	2.191499e-02, 1.363305e+00, 1.033405e-01, 1.176174e+00, 2.366534e+00, 1.405119e+00, 9.017382e-01, 5.768734e-01, 5.948628e-01, 2.434362e+00, 9.942910e-01, 1.274566e+00, 2.196504e-01, 6.155720e-01, 1.442446e+00, 1.888562e+00, 1.602192e+00, 1.813132e-02, 4.612687e-01, 1.576303e+00,
6.000000e-01	5.865090e-02, 1.294700e+00, 7.076297e-02, 6.113944e-01, 1.764948e+00, 1.428750e+00, 9.421445e-01, 3.094766e-01, 5.208949e-01, 1.891219e+00, 8.101546e-01, 1.248634e+00, 1.980381e-01, 4.656505e-01, 9.832152e-01, 1.350531e+00, 1.305916e+00, 1.103616e-02, 4.015766e-01, 1.209283e+00,
8.000000e-01	1.934941e-01, 1.015378e+00, 6.694172e-02, 4.928841e-01, 1.736663e+00, 1.461511e+00, 9.675181e-01, 2.096032e-01, 5.589958e-01, 1.809110e+00, 7.272853e-01, 8.710293e-01, 3.070105e-01, 3.506359e-01, 8.137243e-01, 1.659311e+00, 8.565662e-01, 8.652009e-03, 4.429925e-01, 1.436858e+00,
1.000000e+00	3.710037e-01, 1.106768e+00, 6.988213e-02, 3.103703e-01, 1.520593e+00, 1.354184e+00, 8.983452e-01, 1.191410e-01, 5.254821e-01, 1.990600e+00, 6.123609e-01, 5.797598e-01, 5.512728e-01, 3.593974e-01, 7.743385e-01, 1.362190e+00, 6.984351e-01, 5.050133e-03, 4.141461e-01, 1.256313e+00,
1.200000e+00	5.147402e-01, 1.061276e+00, 8.593855e-02, 2.363406e-01, 1.088367e+00, 1.395734e+00, 6.910087e-01, 1.286305e-01, 5.133358e-01, 1.749307e+00, 7.077560e-01, 5.033470e-01, 6.842624e-01, 3.379202e-01, 6.447711e-01, 1.298477e+00, 7.045246e-01, 2.954599e-03, 3.757621e-01, 9.260548e-01,
1.400000e+00	4.783387e-01, 1.112660e+00, 1.309876e-01, 1.452869e-01, 9.326344e-01, 1.302282e+00, 8.426766e-01, 3.063187e-01, 4.586815e-01, 1.865700e+00, 5.940828e-01, 5.113798e-01, 6.309043e-01, 3.615774e-01, 6.565462e-01, 1.118351e+00, 4.479361e-01, 2.418434e-03, 3.224591e-01, 9.961177e-01,
1.600000e+00	5.820673e-01, 1.174659e+00, 2.238882e-01, 9.549411e-02, 6.022757e-01, 1.188124e+00, 9.935434e-01, 5.641236e-01, 4.078779e-01, 1.814139e+00, 5.417685e-01, 4.723759e-01, 8.784395e-01, 2.923547e-01, 6.317855e-01, 1.366238e+00, 4.096502e-01, 2.077833e-03, 2.974493e-01, 1.144950e+00,
1.800000e+00	7.614210e-01, 9.947732e-01, 2.722879e-01, 7.578062e-02, 4.507500e-01, 1.389063e+00, 7.233944e-01, 7.013172e-01, 3.575769e-01, 1.751035e+00, 6.583697e-01, 3.767886e-01, 8.747753e-01, 3.542937e-01, 5.013653e-01, 1.105886e+00, 3.173949e-01, 2.432405e-03, 2.339178e-01, 1.127909e+00,
2.000000e+00	7.130368e-01, 1.054788e+00, 4.054423e-01, 4.710569e-02, 3.072145e-01, 1.139135e+00, 7.567038e-01, 6.652751e-01, 4.300591e-01, 1.721378e+00, 6.199453e-01, 4.177169e-01, 8.630104e-01, 3.158709e-01, 4.958331e-01, 1.329172e+00, 2.518839e-01, 3.137109e-03, 2.466284e-01, 9.419797e-01,
0.000000e+00	8.349404e-01, 1.441923e+00, 2.332810e+00, 1.698300e+00, 2.479399e+00, 1.042691e+00, 1.669945e+00, 2.744203e-01, 1.353519e+00, 3.400213e+00, 3.303438e-01, 8.159510e-01, 1.255284e+00, 7.488820e-01, 3.083636e-01, 1.517279e+00, 2.652909e+00, 1.792987e+00, 2.482946e+00, 1.945678e+00,
2.000000e-01	9.478448e-01, 1.529151e+00, 1.939775e+00, 1.120270e+00, 2.480680e+00, 1.228645e+00, 1.221080e+00, 1.834313e-01, 9.840111e-01, 2.710228e+00, 3.842251e-01, 8.068679e-01, 1.023077e+00, 4.311732e-01, 2.597180e-01, 1.458672e+00, 2.336550e+00, 1.239007e+00, 1.533260e+00, 1.379809e+00,
4.000000e-01	8.927615e-01, 1.275390e+00, 1.720465e+00, 6.909965e-01, 1.954558e+00, 1.207622e+00, 1.128620e+00, 8.874728e-02, 6.770914e-01, 2.474106e+00, 4.101071e-01, 6.764169e-01, 5.175442e-01, 2.626491e-01, 1.436424e-01, 1.214346e+00, 1.653774e+00, 9.916413e-01, 9.489337e-01, 1.301175e+00,
6.000000e-01	8.721644e-01, 1.191173e+00, 1.306698e+00, 5.301746e-01, 1.792995e+00, 1.235505e+00, 8.060749e-01, 6.129765e-02, 5.916643e-01, 2.275724e+00, 4.853297e-01, 4.952783e-01, 3.408502e-01, 2.845260e-01, 1.339830e-01, 1.258282e+00, 1.502798e+00, 7.545176e-01, 8.179645e-01, 1.018523e+00,
8.000000e-01	7.666775e-01, 1.001214e+00, 1.052109e+00, 2.771521e-01, 2.082016e+00, 9.341851e-01, 7.361975e-01, 3.209652e-02, 5.440535e-01, 2.141093e+00, 5.264180e-01, 6.232595e-01, 2.891595e-01, 2.826978e-01, 1.466907e-01, 1.221922e+00, 1.172482e+00, 6.904019e-01, 4.317817e-01, 8.945127e-01,
1.000000e+00	7.289466e-01, 1.216374e+00, 7.747673e-01, 1.418281e-01, 1.615345e+00, 1.142593e+00, 7.264285e-01, 1.874171e-02, 4.429767e-01, 1.553080e+00, 6.025473e-01, 5.675766e-01, 3.024395e-01, 2.944966e-01, 1.919849e-01, 1.000036e+00, 1.051043e+00, 4.594802e-01, 4.890875e-01, 8.477628e-01,
1.200000e+00	7.069377e-01, 9.565423e-01, 5.850358e-01, 1.193441e-01, 1.173812e+00, 1.145597e+00, 8.005635e-01, 2.242292e-02, 3.937632e-01, 2.099459e+00, 5.358713e-01, 5.572988e-01, 4.379169e-01, 3.274446e-01, 3.155465e-01, 1.210145e+00, 8.781728e-01, 2.829043e-01, 2.872966e-01, 9.906143e-01,
1.400000e+00	8.312397e-01, 8.737808e-01, 4.985321e-01, 7.734393e-02, 8.486086e-01, 1.258362e+00, 7.709618e-01, 1.160462e-01, 4.007623e-01, 1.540576e+00, 6.162519e-01, 4.758480e-01, 5.806521e-01, 2.915055e-01, 2.828244e-01, 1.237761e+00, 4.753105e-01, 2.218557e-01, 3.232183e-01, 8.989169e-01,
1.600000e+00	7.910258e-01, 1.051475e+00, 4.362142e-01, 7.271235e-02, 5.756632e-01, 1.285898e+00, 7.407072e-01, 3.555413e-01, 3.713510e-01, 1.433019e+00, 6.135247e-01, 5.230156e-01, 7.815160e-01, 3.876707e-01, 3.545379e-01, 1.079248e+00, 3.776267e-01, 1.118931e-01, 1.875541e-01, 1.043707e+00,
1.800000e+00	7.210200e-01, 1.110714e+00, 5.084286e-01, 5.986614e-02, 6.115164e-01, 1.008384e+00, 9.245986e-01, 6.747141e-01, 4.444794e-01, 1.476240e+00, 5.176429e-01, 5.776508e-01, 7.968213e-01, 3.031127e-01, 3.659485e-01, 1.257042e+00, 3.347395e-01, 9.524126e-02, 1.587858e-01, 8.145772e-01,
2.000000e+00	7.486448e-01, 8.927957e-01, 4.963183e-01, 4.372166e-02, 4.292683e-01, 1.063976e+00, 9.107762e-01, 7.903610e-01, 3.274228e-01, 1.379708e+00, 4.849913e-01, 5.520115e-01, 8.659487e-01, 3.579210e-01, 3.934104e-01, 1.244465e+00, 3.049053e-01, 5.632711e-02, 2.055592e-01, 8.330533e-01,
0.000000e+00	1.693492e+00, 2.065600e+00, 1.429039e+00, 6.811653e-01, 1.919949e+00, 3.204993e+00, 1.220781e+00, 1.014411e+00, 1.744091e+00, 9.668004e-01, 2.304444e+00, 1.526138e+00, 2.353273e+00, 2.732909e+00, 2.115146e+00, 2.898224e+00, 3.103474e-01, 3.367767e+00, 2.419236e+00, 1.336584e+00,
2.000000e-01	9.637485e-01, 1.635970e+00, 1.320007e+00, 1.023329e+00, 1.945764e+00, 2.419676e+00, 1.095805e+00, 7.300124e-01, 1.480717e+00, 8.437697e-01, 1.632745e+00, 1.265502e+00, 1.708692e+00, 1.578960e+00, 1.324896e+00, 1.833468e+00, 6.628033e-01, 1.601394e+00, 1.648743e+00, 1.058094e+00,
4.000000e-01	9.371471e-01, 1.499455e+00, 1.516935e+00, 9.378416e-01, 1.147020e+00, 2.539501e+00, 9.010958e-01, 3.243166e-01, 1.127902e+00, 9.952926e-01, 8.934356e-01, 8.570889e-01, 1.440803e+00, 1.157062e+00, 1.146661e+00, 1.310188e+00, 8.075884e-01, 1.352901e+00, 1.007921e+00, 1.036310e+00,
6.000000e-01	7.973675e-01, 9.618455e-01, 1.465098e+00, 6.534044e-01, 9.990429e-01, 1.964387e+00, 7.710016e-01, 2.753084e-01, 8.499043e-01, 1.212057e+00, 5.462754e-01, 5.050817e-01, 1.162517e+00, 7.870069e-01, 7.247215e-01, 8.964965e-01, 7.979607e-01, 1.246310e+00, 6.844240e-01, 1.041843e+00,
8.000000e-01	7.301983e-01, 1.057234e+00, 1.318658e+00, 4.392152e-01, 9.200963e-01, 1.574709e+00, 8.781314e-01, 3.067903e-01, 9.719408e-01, 1.229595e+00, 5.314284e-01, 4.583925e-01, 1.045450e+00, 5.874233e-01, 5.811070e-01, 1.030382e+00, 5.366870e-01, 9.288501e-01, 4.475282e-01, 8.808442e-01,
1.000000e+00	7.255262e-01, 8.440960e-01, 1.221787e+00, 3.437883e-01, 6.381378e-01, 1.527602e+00, 7.722846e-01, 5.504410e-01, 7.659249e-01, 1.339308e+00, 5.090896e-01, 2.684021e-01, 9.654878e-01, 4.801616e-01, 4.790887e-01, 9.913682e-01, 4.941395e-01, 7.966196e-01, 3.354420e-01, 9.157678e-01,
1.200000e+00	7.271208e-01, 9.333794e-01, 1.218999e+00, 2.297057e-01, 3.795008e-01, 1.199504e+00, 8.431904e-01, 5.654155e-01, 5.595906e-01, 1.027961e+00, 4.555340e-01, 2.746157e-01, 1.022265e+00, 3.944936e-01, 5.865094e-01, 8.528078e-01, 4.002409e-01, 4.502597e-01, 2.470159e-01, 8.875851e-01,
1.400000e+00	7.276190e-01, 9.817599e-01, 1.087712e+00, 1.706157e-01, 3.602193e-01, 1.545137e+00, 7.459483e-01, 8.471257e-01, 4.184356e-01, 1.248740e+00, 5.138193e-01, 2.249948e-01, 9.621227e-01, 4.016865e-01, 5.403399e-01, 6.951399e-01, 3.840361e-01, 5.076455e-01, 2.072672e-01, 8.172154e-01,
1.600000e+00	7.894780e-01, 8.579937e-01, 1.092191e+00, 1.289074e-01, 2.162817e-01, 1.329604e+00, 5.969161e-01, 5.740671e-01, 5.661773e-01, 1.324464e+00, 5.532444e-01, 2.432725e-01, 8.952677e-01, 3.177898e-01, 5.599598e-01, 1.229759e+00, 2.702210e-01, 4.291289e-01, 1.687879e-01, 6.872917e-01,
1.800000e+00	7.532576e-01, 9.208346e-01, 8.573393e-01, 8.147078e-02, 2.199441e-01, 1.410837e+00, 7.854156e-01, 7.162262e-01, 4.875816e-01, 1.270363e+00, 3.776455e-01, 2.764447e-01, 1.045322e+00, 3.231662e-01, 5.078815e-01, 1.123942e+00, 1.752374e-01, 3.217548e-01, 1.934447e-01, 8.353104e-01,
2.000000e+00	8.054804e-01, 9.374354e-01, 8.435065e-01, 5.294316e-02, 2.119273e-01, 1.352867e+00, 8.656079e-01, 7.649553e-01, 4.338314e-01, 1.557953e+00, 5.390480e-01, 3.397537e-01, 7.640849e-01, 3.316115e-01, 4.663963e-01, 1.052601e+00, 1.898521e-01, 3.019518e-01, 1.683245e-01, 7.680915e-01,
0.000000e+00	2.703664e+00, 2.606969e+00, 1.071719e+00, 1.250278e+00, 1.447279e+00, 1.491198e-01, 1.212776e+00, 1.618798e+00, 6.599710e-01, 1.594867e+00, 1.758157e+00, 4.170730e-01, 1.242719e+00, 2.575636e+00, 2.904165e+00, 9.008796e-01, 1.968870e+00, 5.416309e-01, 2.149204e+00, 1.627921e+00,
2.000000e-01	2.362028e+00, 1.724108e+00, 8.514580e-01, 1.245648e+00, 1.672221e+00, 3.120423e-01, 1.051199e+00, 9.792793e-01, 3.758641e-01, 1.071537e+00, 1.281595e+00, 7.773078e-01, 9.085192e-01, 1.746478e+00, 2.111049e+00, 9.355387e-01, 1.806754e+00, 7.147600e-01, 1.449702e+00, 1.275949e+00,
4.000000e-01	1.564738e+00, 1.722639e+00, 7.302944e-01, 1.146034e+00, 1.494815e+00, 4.376726e-01, 9.747410e-01, 5.182227e-01, 2.465476e-01, 7.529031e-01, 1.052175e+00, 1.225796e+00, 5.324592e-01, 1.040213e+00, 1.273742e+00, 6.028188e-01, 1.595307e+00, 3.903793e-01, 1.087973e+00, 1.036386e+00,
6.000000e-01	1.181268e+00, 1.904572e+00, 5.575279e-01, 6.249474e-01, 1.651157e+00, 5.267682e-01, 9.224884e-01, 3.035265e-01, 1.680761e-01, 6.784579e-01, 7.797649e-01, 1.014963e+00, 3.201660e-01, 6.598927e-01, 1.044865e+00, 3.953649e-01, 1.443587e+00, 2.445714e-01, 6.958544e-01, 6.517984e-01,
8.000000e-01	8.808250e-01, 1.728832e+00, 4.301128e-01, 6.106643e-01, 1.747107e+00, 5.707204e-01, 8.064688e-01, 1.731670e-01, 1.366072e-01, 7.799077e-01, 5.759008e-01, 1.299153e+00, 2.081689e-01, 5.494345e-01, 6.092458e-01, 2.933486e-01, 1.182776e+00, 1.432401e-01, 4.217294e-01, 7.166344e-01,
1.000000e+00	5.994982e-01, 1.298825e+00, 3.413908e-01, 3.853250e-01, 1.394556e+00, 5.949328e-01, 9.477045e-01, 8.646023e-02, 1.327945e-01, 9.383548e-01, 6.474122e-01, 1.260471e+00, 3.657385e-01, 4.083119e-01, 4.817090e-01, 2.463777e-01, 8.979373e-01, 9.167617e-02, 2.642777e-01, 7.289394e-01,
1.200000e+00	4.418602e-01, 1.325297e+00, 2.546174e-01, 2.072641e-01, 1.177744e+00, 6.718019e-01, 7.445736e-01, 6.483545e-02, 9.105272e-02, 1.016634e+00, 6.501434e-01, 1.382386e+00, 5.160026e-01, 3.890260e-01, 3.241129e-01, 4.747828e-01, 7.635321e-01, 5.770690e-02, 2.100168e-01, 8.399145e-01,
1.400000e+00	2.529029e-01, 1.177260e+00, 2.561369e-01, 1.610989e-01, 9.664666e-01, 9.302608e-01, 6.931957e-01, 1.506083e-01, 8.801101e-02, 1.099745e+00, 6.715813e-01, 1.362409e+00, 6.221957e-01, 3.233520e-01, 1.776111e-01, 6.765420e-01, 5.598436e-01, 4.384940e-02, 1.937620e-01, 7.371479e-01,
1.600000e+00	2.384675e-01, 1.070671e+00, 2.839344e-01, 1.342571e-01, 6.926609e-01, 8.506042e-01, 8.098465e-01, 4.367447e-01, 1.101398e-01, 1.333708e+00, 5.387186e-01, 1.161639e+00, 7.453385e-01, 3.477713e-01, 2.222403e-01, 8.568672e-01, 4.858123e-01, 2.177630e-02, 1.670926e-01, 8.162799e-01,
1.800000e+00	1.866926e-01, 1.052684e+00, 2.932528e-01, 7.491029e-02, 5.544287e-01, 8.486157e-01, 6.196049e-01, 6.496624e-01, 1.387972e-01, 1.400759e+00, 6.089490e-01, 1.225136e+00, 9.007579e-01, 3.909302e-01, 3.338448e-01, 7.745800e-01, 3.967512e-01, 2.083270e-02, 1.535483e-01, 8.893872e-01,
2.000000e+00	1.770317e-01, 1.035021e+00, 3.607974e-01, 6.396477e-02, 4.734713e-01, 1.015354e+00, 8.074431e-01, 7.602597e-01, 1.554195e-01, 1.152847e+00, 6.990359e-01, 1.023340e+00, 8.067913e-01, 3.041710e-01, 3.865453e-01, 1.036105e+00, 3.185482e-01, 1.286082e-02, 1.943635e-01, 1.013364e+00,
0.000000e+00	1.191002e+00, 3.125871e+00, 1.563001e+00, 2.288206e+00, 8.286563e-01, 2.973937e+00, 1.827755e+00, 2.289200e+00, 4.408954e-01, 2.747446e+00, 1.882585e+00, 2.687613e-01, 2.163755e+00, 2.440467e+00, 1.231176e+00, 2.062438e+00, 3.053223e+00, 1.270960e+00, 9.658725e-01, 3.741228e-01,
2.000000e-01	1.214601e+00, 3.129413e+00, 1.563983e+00, 1.646622e+00, 1.279706e+00, 2.076995e+00, 1.267662e+00, 1.648856e+00, 4.959862e-01, 1.892314e+00, 1.197336e+00, 1.930502e-01, 9.748959e-01, 1.424116e+00, 1.010436e+00, 1.739691e+00, 2.272552e+00, 1.053527e+00, 4.729904e-01, 3.327999e-01,
4.000000e-01	1.228602e+00, 2.362129e+00, 1.442533e+00, 1.265151e+00, 1.370108e+00, 2.653152e+00, 9.698799e-01, 9.185273e-01, 5.130920e-01, 1.530489e+00, 6.903762e-01, 1.225086e-01, 8.471370e-01, 8.344554e-01, 8.041080e-01, 1.666901e+00, 2.304848e+00, 9.677985e-01, 2.583197e-01, 3.226719e-01,
6.000000e-01	1.047584e+00, 1.636200e+00, 1.045135e+00, 1.080856e+00, 1.262615e+00, 1.839876e+00, 8.133511e-01, 5.933518e-01, 4.934333e-01, 1.190860e+00, 3.895493e-01, 9.794936e-02, 5.319990e-01, 5.002730e-01, 6.080500e-01, 1.450451e+00, 1.746544e+00, 8.154771e-01, 1.941966e-01, 4.400970e-01,
8.000000e-01	7.289137e-01, 1.577658e+00, 8.704794e-01, 5.742875e-01, 1.430031e+00, 1.833255e+00, 8.844288e-01, 2.916608e-01, 5.136519e-01, 1.420630e+00, 2.225523e-01, 7.860502e-02, 2.372163e-01, 5.530496e-01, 5.744334e-01, 1.235984e+00, 1.466100e+00, 4.481673e-01, 1.065019e-01, 5.636179e-01,
1.000000e+00	8.420122e-01, 1.405969e+00, 4.644226e-01, 4.487646e-01, 1.585026e+00, 1.443608e+00, 8.910301e-01, 1.971816e-01, 4.486321e-01, 1.357131e+00, 1.972655e-01, 5.143452e-02, 2.784097e-01, 3.800727e-01, 4.931164e-01, 1.459815e+00, 9.710659e-01, 3.634082e-01, 6.845492e-02, 4.980547e-01,
1.200000e+00	8.312961e-01, 1.390917e+00, 5.727224e-01, 2.064741e-01, 1.365565e+00, 1.574321e+00, 8.171200e-01, 8.704384e-02, 5.086612e-01, 1.603292e+00, 3.026179e-01, 5.691040e-02, 2.477222e-01, 3.354508e-01, 5.969500e-01, 1.323449e+00, 9.315882e-01, 2.459569e-01, 5.383250e-02, 6.709365e-01,
1.400000e+00	8.793526e-01, 1.265799e+00, 3.615577e-01, 1.674855e-01, 1.237140e+00, 1.345429e+00, 8.486731e-01, 1.114601e-01, 5.344370e-01, 1.264426e+00, 4.262383e-01, 6.802083e-02, 4.704059e-01, 4.121429e-01, 5.278766e-01, 1.022768e+00, 6.517159e-01, 1.315282e-01, 5.598682e-02, 5.738919e-01,
1.600000e+00	8.395307e-01, 1.238458e+00, 3.143447e-01, 1.303355e-01, 9.749249e-01, 1.409652e+00, 8.219110e-01, 2.315557e-01, 4.795817e-01, 1.458885e+00, 4.608788e-01, 8.393943e-02, 6.539486e-01, 3.429817e-01, 5.256919e-01, 1.074766e+00, 6.247726e-01, 9.892446e-02, 7.589845e-02, 6.667443e-01,
1.800000e+00	8.903573e-01, 1.079748e+00, 2.763053e-01, 8.035711e-02, 7.557114e-01, 1.273691e+00, 8.593727e-01, 4.182536e-01, 5.232059e-01, 1.389779e+00, 3.845764e-01, 1.029498e-01, 8.274200e-01, 3.505893e-01, 4.327743e-01, 1.158701e+00, 4.964157e-01, 4.953653e-02, 7.282743e-02, 7.824594e-01,
2.000000e+00	7.577142e-01, 9.519979e-01, 3.436169e-01, 6.228109e-02, 4.604847e-01, 1.423500e+00, 7.142722e-01, 6.486017e-01, 4.671844e-01, 1.349017e+00, 4.787751e-01, 1.142088e-01, 7.679368e-01, 3.660482e-01, 4.574078e-01, 1.280102e+00, 2.798493e-01, 3.309464e-02, 8.355530e-02, 8.325329e-01,
0.000000e+00	3.646934e-01, 3.091840e-01, 2.241476e+00, 1.771734e+00, 2.198371e+00, 2.572426e-01, 1.043503e-01, 1.183109e+00, 7.721129e-01, 2.788778e+00, 9.203810e-02, 8.465991e-01, 5.934791e-02, 1.188128e+00, 2.707829e+00, 7.622309e-01, 2.478564e+00, 1.779336e+00, 2.857020e+00, 1.565996e+00,
2.000000e-01	4.405803e-01, 6.248359e-01, 1.974970e+00, 1.007319e+00, 2.052341e+00, 4.038677e-01, 3.132891e-01, 6.641859e-01, 4.748921e-01, 2.665047e+00, 2.563646e-01, 7.007365e-01, 3.569719e-02, 7.420890e-01, 1.841255e+00, 1.098846e+00, 2.156343e+00, 1.495560e+00, 1.853002e+00, 1.442865e+00,
4.000000e-01	4.104586e-01, 5.982262e-01, 1.589631e+00, 7.675562e-01, 1.825466e+00, 6.158866e-01, 5.588484e-01, 3.869985e-01, 3.537633e-01, 2.059992e+00, 4.640290e-01, 1.188849e+00, 2.670500e-02, 6.862466e-01, 1.242953e+00, 1.075612e+00, 1.695447e+00, 1.085929e+00, 1.250298e+00, 1.192131e+00,
6.000000e-01	2.931325e-01, 7.406508e-01, 1.040933e+00, 4.644876e-01, 1.976507e+00, 6.096685e-01, 6.385182e-01, 2.130173e-01, 2.209393e-01, 2.034704e+00, 5.059245e-01, 1.222765e+00, 3.513595e-02, 3.876713e-01, 7.982189e-01, 1.253163e+00, 1.377338e+00, 8.554414e-01, 7.658230e-01, 1.236626e+00,
8.000000e-01	2.545218e-01, 9.346945e-01, 1.033415e+00, 3.578075e-01, 1.519695e+00, 6.570853e-01, 8.219503e-01, 1.083329e-01, 1.943481e-01, 2.233666e+00, 5.063188e-01, 1.264316e+00, 1.429027e-01, 5.251562e-01, 6.921206e-01, 1.162607e+00, 1.096583e+00, 7.637625e-01, 6.855459e-01, 1.272596e+00,
1.000000e+00	1.951172e-01, 6.918952e-01, 7.502663e-01, 2.317227e-01, 1.113955e+00, 7.549562e-01, 7.753772e-01, 9.060805e-02, 1.335780e-01, 2.000165e+00, 5.548677e-01, 1.321017e+00, 2.709802e-01, 4.594419e-01, 7.510830e-01, 1.030281e+00, 8.135630e-01, 4.215387e-01, 4.727712e-01, 1.050455e+00,
1.200000e+00	1.606435e-01, 7.338776e-01, 5.111904e-01, 1.548891e-01, 1.257454e+00, 8.638560e-01, 7.587423e-01, 8.873401e-02, 1.275859e-01, 1.754807e+00, 5.470939e-01, 1.217837e+00, 5.192246e-01, 4.088728e-01, 5.418929e-01, 1.250570e+00, 6.949890e-01, 2.908341e-01, 3.916195e-01, 1.132918e+00,
1.400000e+00	1.889229e-01, 7.842402e-01, 4.351559e-01, 9.731624e-02, 7.534350e-01, 8.870768e-01, 7.601113e-01, 2.040421e-01, 1.473596e-01, 2.040831e+00, 6.326082e-01, 1.222375e+00, 7.983281e-01, 3.587259e-01, 5.531807e-01, 1.005751e+00, 5.504408e-01, 1.807801e-01, 3.927190e-01, 9.691689e-01,
1.600000e+00	1.690170e-01, 8.414535e-01, 4.288578e-01, 7.756805e-02, 5.650196e-01, 7.793071e-01, 7.217132e-01, 5.427987e-01, 2.266759e-01, 1.572503e+00, 6.328810e-01, 1.003650e+00, 8.223045e-01, 3.908977e-01, 4.698511e-01, 1.240617e+00, 4.242757e-01, 9.352992e-02, 3.327673e-01, 1.124248e+00,
1.800000e+00	2.415638e-01, 9.058454e-01, 3.964588e-01, 6.499584e-02, 4.815586e-01, 1.032003e+00, 9.550072e-01, 7.550108e-01, 2.263073e-01, 1.789332e+00, 5.957207e-01, 1.091746e+00, 9.273141e-01, 3.695328e-01, 4.827083e-01, 1.304709e+00, 3.406009e-01, 6.595411e-02, 2.789126e-01, 9.656097e-01,
2.000000e+00	3.127033e-01, 8.550378e-01, 5.109030e-01, 4.318458e-02, 3.706498e-01, 1.106768e+00, 8.790327e-01, 6.169152e-01, 2.029535e-01, 1.751825e+00, 6.071403e-01, 6.738721e-01, 7.626343e-01, 3.564048e-01, 4.501508e-01, 1.154230e+00, 2.802567e-01, 4.847210e-02, 2.681165e-01, 1.081287e+00,
0.000000e+00	1.427369e+00, 1.274700e+00, 1.774088e+00, 1.197063e+00, 1.601005e+00, 2.518840e+00, 1.062770e+00, 6.180652e-01, 1.034556e+00, 1.460134e-01, 1.929332e+00, 2.927890e+00, 1.633121e+00, 3.070876e+00, 2.147597e+00, 1.478715e+00, 2.319716e+00, 1.743062e+00, 1.436022e-01, 1.651972e-02,
2.000000e-01	1.111099e+00, 1.065759e+00, 1.942367e+00, 1.290853e+00, 1.157334e+00, 2.334158e+00, 8.179781e-01, 3.696061e-01, 7.348291e-01, 1.616545e-01, 7.547103e-01, 2.216136e+00, 1.001470e+00, 1.946346e+00, 1.583746e+00, 8.942409e-01, 2.326447e+00, 1.327598e+00, 7.516166e-02, 4.670847e-02,
4.000000e-01	7.080862e-01, 9.845269e-01, 1.642126e+00, 1.091096e+00, 1.766254e+00, 1.785339e+00, 9.555765e-01, 1.955346e-01, 6.625854e-01, 3.944726e-01, 5.196995e-01, 1.289701e+00, 6.376638e-01, 1.039356e+00, 1.234758e+00, 5.413042e-01, 2.001836e+00, 1.051002e+00, 4.713599e-02, 2.280855e-01,
6.000000e-01	5.327189e-01, 9.064139e-01, 1.145634e+00, 1.044423e+00, 1.583257e+00, 1.466490e+00, 9.178935e-01, 1.317523e-01, 5.284403e-01, 6.926219e-01, 2.652723e-01, 8.119021e-01, 3.423845e-01, 7.815325e-01, 8.418875e-01, 3.371964e-01, 2.041792e+00, 7.176993e-01, 3.691856e-02, 4.541038e-01,
8.000000e-01	5.407983e-01, 1.138354e+00, 8.614969e-01, 5.591369e-01, 1.910864e+00, 1.088176e+00, 7.861775e-01, 6.212495e-02, 6.643568e-01, 9.639936e-01, 2.380020e-01, 7.297978e-01, 2.155322e-01, 5.684276e-01, 7.684789e-01, 2.771734e-01, 1.262654e+00, 6.311253e-01, 3.316246e-02, 6.342011e-01,
1.000000e+00	6.142836e-01, 9.403870e-01, 6.086338e-01, 3.724862e-01, 1.425964e+00, 1.128219e+00, 9.157148e-01, 4.038538e-02, 4.556339e-01, 1.031758e+00, 3.169707e-01, 6.785327e-01, 2.041338e-01, 5.093418e-01, 4.780103e-01, 4.149293e-01, 1.345135e+00, 4.175317e-01, 5.484717e-02, 7.842138e-01,
1.200000e+00	7.238525e-01, 9.084635e-01, 5.556595e-01, 2.889577e-01, 1.632027e+00, 1.021406e+00, 7.987314e-01, 2.649697e-02, 4.023672e-01, 1.266783e+00, 5.173207e-01, 8.054167e-01, 2.924579e-01, 3.542335e-01, 4.366933e-01, 5.260002e-01, 1.069494e+00, 2.652434e-01, 7.044788e-02, 8.123384e-01,
1.400000e+00	6.480609e-01, 9.209155e-01, 4.245385e-01, 1.785856e-01, 1.479344e+00, 8.976172e-01, 8.492466e-01, 2.951542e-02, 2.769199e-01, 1.309628e+00, 5.234619e-01, 8.611011e-01, 4.522942e-01, 3.686235e-01, 3.921948e-01, 6.964815e-01, 9.436544e-01, 1.486792e-01, 1.065316e-01, 8.726340e-01,
1.600000e+00	5.825698e-01, 9.968584e-01, 3.377648e-01, 1.222649e-01, 1.011165e+00, 8.964771e-01, 8.733898e-01, 1.079436e-01, 3.338803e-01, 1.301520e+00, 5.503431e-01, 9.083103e-01, 5.248866e-01, 3.616753e-01, 4.626056e-01, 8.990904e-01, 7.511415e-01, 9.219582e-02, 1.007320e-01, 7.001053e-01,
1.800000e+00	5.770403e-01, 9.450103e-01, 3.321518e-01, 8.209798e-02, 7.257977e-01, 1.024761e+00, 7.217806e-01, 3.475924e-01, 2.592477e-01, 1.583586e+00, 5.088496e-01, 8.704805e-01, 6.843528e-01, 3.259019e-01, 4.839018e-01, 1.265532e+00, 5.692662e-01, 5.906820e-02, 1.189946e-01, 8.846405e-01,
2.000000e+00	6.690980e-01, 9.208800e-01, 3.432381e-01, 6.304497e-02, 5.568387e-01, 1.140887e+00, 8.460270e-01, 4.976935e-01, 2.581875e-01, 1.261403e+00, 4.444514e-01, 8.054246e-01, 7.523263e-01, 3.870900e-01, 5.096090e-01, 1.114016e+00, 4.462601e-01, 4.502885e-02, 1.440253e-01, 7.101273e-01,
0.000000e+00	7.265326e-01, 2.927862e+00, 1.491480e+00, 1.027506e+00, 7.190245e-01, 2.113733e+00, 2.945020e+00, 1.921876e+00, 2.999185e-01, 2.112810e-01, 1.540833e+00, 2.667185e+00, 9.350255e-01, 2.535494e-02, 4.682666e-01, 2.870596e+00, 2.017272e+00, 1.736187e+00, 5.997053e-01, 3.981127e-01,
2.000000e-01	5.008079e-01, 2.052508e+00, 1.060418e+00, 6.030538e-01, 1.139028e+00, 2.249676e+00, 2.105119e+00, 1.220173e+00, 3.228903e-01, 5.165606e-01, 8.941744e-01, 1.452961e+00, 6.686246e-01, 1.349791e-02, 5.972586e-01, 1.563957e+00, 1.649666e+00, 1.291175e+00, 3.325306e-01, 6.231030e-01,
4.000000e-01	2.908715e-01, 2.032189e+00, 9.115948e-01, 4.056708e-01, 1.229121e+00, 2.150561e+00, 1.227666e+00, 6.962954e-01, 3.785467e-01, 9.618410e-01, 4.417545e-01, 1.390022e+00, 4.155442e-01, 8.757344e-03, 4.577153e-01, 1.099285e+00, 1.421615e+00, 9.891383e-01, 1.911509e-01, 5.181895e-01,
6.000000e-01	3.498343e-01, 1.890877e+00, 6.595869e-01, 2.769803e-01, 1.308965e+00, 1.929144e+00, 1.028352e+00, 4.095744e-01, 3.976419e-01, 9.690005e-01, 3.052462e-01, 9.283823e-01, 2.694324e-01, 1.620827e-02, 4.629073e-01, 8.853271e-01, 1.202437e+00, 6.955500e-01, 1.508777e-01, 8.088857e-01,
8.000000e-01	4.811183e-01, 1.474906e+00, 5.728376e-01, 1.676093e-01, 1.401201e+00, 1.611876e+00, 9.114569e-01, 2.939168e-01, 4.012126e-01, 1.001112e+00, 3.243549e-01, 6.897205e-01, 3.232926e-01, 7.693407e-02, 5.049727e-01, 9.067283e-01, 1.080064e+00, 3.921784e-01, 1.405759e-01, 7.725869e-01,
1.000000e+00	5.600718e-01, 1.365369e+00, 4.168500e-01, 1.049592e-01, 1.014924e+00, 1.739072e+00, 7.610362e-01, 1.982585e-01, 4.912435e-01, 1.346697e+00, 4.138205e-01, 4.575170e-01, 4.249810e-01, 1.545915e-01, 4.680976e-01, 8.771909e-01, 8.927677e-01, 2.116990e-01, 1.602729e-01, 9.744415e-01,
1.200000e+00	6.893417e-01, 1.127685e+00, 3.152337e-01, 7.425166e-02, 8.793589e-01, 1.597728e+00, 8.269825e-01, 2.977580e-01, 4.188389e-01, 1.331884e+00, 4.900760e-01, 3.553311e-01, 5.186786e-01, 2.035487e-01, 5.387363e-01, 1.010134e+00, 7.758477e-01, 1.568627e-01, 1.626174e-01, 9.118311e-01,
1.400000e+00	7.443175e-01, 1.150939e+00, 2.968483e-01, 4.883422e-02, 7.231019e-01, 1.478061e+00, 7.447703e-01, 4.848973e-01, 5.401121e-01, 1.550888e+00, 4.967274e-01, 2.551458e-01, 7.911976e-01, 2.425126e-01, 4.579840e-01, 8.639990e-01, 4.918624e-01, 1.040141e-01, 1.374686e-01, 8.621002e-01,
1.600000e+00	7.387796e-01, 1.159549e+00, 2.889771e-01, 4.084562e-02, 6.569551e-01, 1.526461e+00, 9.607695e-01, 6.224183e-01, 4.360461e-01, 1.422800e+00, 4.983972e-01, 2.094697e-01, 8.556671e-01, 2.873317e-01, 4.696453e-01, 1.140300e+00, 4.386950e-01, 4.927488e-02, 1.776811e-01, 9.361515e-01,
1.800000e+00	8.055255e-01, 9.969208e-01, 3.256900e-01, 2.768300e-02, 4.420836e-01, 1.103344e+00, 8.051626e-01, 7.289568e-01, 5.445293e-01, 1.159708e+00, 5.308161e-01, 2.056717e-01, 8.209723e-01, 3.225161e-01, 5.063924e-01, 1.230294e+00, 3.033206e-01, 3.463696e-02, 1.978865e-01, 9.033057e-01,
2.000000e+00	8.041303e-01, 9.329609e-01, 4.544984e-01, 2.737499e-02, 3.140689e-01, 1.272005e+00, 8.066229e-01, 6.939581e-01, 5.141736e-01, 1.531472e+00, 5.335445e-01, 2.237650e-01, 7.601168e-01, 3.024248e-01, 4.928502e-01, 1.288149e+00, 3.085514e-01, 2.807524e-02, 1.768493e-01, 8.036721e-01,
0.000000e+00	2.462060e+00, 1.987001e+00, 1.717888e+00, 1.724402e+00, 1.408655e+00, 1.813885e+00, 5.202994e-01, 2.532920e+00, 2.510508e+00, 1.779001e+00, 1.226053e+00, 2.211867e-01, 1.208889e-01, 1.873303e+00, 3.464401e-02, 7.143291e-01, 1.172517e+00, 2.826827e+00, 1.742426e+00, 2.113872e+00,
2.000000e-01	1.435359e+00, 1.326810e+00, 1.111432e+00, 1.652092e+00, 1.412493e+00, 1.684100e+00, 6.011488e-01, 1.473401e+00, 2.241804e+00, 1.330114e+00, 9.029211e-01, 1.155871e-01, 1.081089e-01, 1.267293e+00, 1.920096e-02, 9.247685e-01, 1.438347e+00, 1.568597e+00, 1.034390e+00, 1.639745e+00,
4.000000e-01	1.497556e+00, 9.678344e-01, 7.850502e-01, 1.189732e+00, 1.659325e+00, 1.396527e+00, 8.297457e-01, 8.347986e-01, 1.150083e+00, 1.126516e+00, 6.826111e-01, 1.328777e-01, 1.187660e-01, 9.125164e-01, 1.520616e-02, 1.041991e+00, 1.075928e+00, 1.391911e+00, 8.984480e-01, 1.065166e+00,
6.000000e-01	1.243857e+00, 8.638553e-01, 7.171630e-01, 9.827802e-01, 1.800520e+00, 1.039697e+00, 9.411459e-01, 5.131168e-01, 9.477102e-01, 8.928283e-01, 5.958848e-01, 1.888539e-01, 1.158087e-01, 5.288533e-01, 1.007198e-02, 8.231174e-01, 1.063273e+00, 7.151987e-01, 5.352019e-01, 8.465283e-01,
8.000000e-01	1.157788e+00, 8.094890e-01, 5.120152e-01, 6.326790e-01, 1.049057e+00, 8.468361e-01, 8.568209e-01, 3.139600e-01, 7.921924e-01, 6.700678e-01, 5.354230e-01, 4.129672e-01, 2.848765e-01, 5.300159e-01, 7.425468e-03, 4.684151e-01, 9.560577e-01, 4.437042e-01, 3.641492e-01, 7.481782e-01,
1.000000e+00	1.070592e+00, 7.536902e-01, 4.149280e-01, 3.832874e-01, 1.115568e+00, 7.120164e-01, 7.829459e-01, 2.341605e-01, 6.536754e-01, 6.000359e-01, 6.697660e-01, 5.405671e-01, 5.117927e-01, 3.789672e-01, 5.113896e-03, 2.677420e-01, 7.669331e-01, 2.596179e-01, 2.354996e-01, 5.100103e-01,
1.200000e+00	1.017645e+00, 8.199993e-01, 3.078342e-01, 2.886959e-01, 8.478800e-01, 5.453723e-01, 7.212670e-01, 3.505452e-01, 3.819035e-01, 7.728110e-01, 6.126270e-01, 8.096332e-01, 6.539253e-01, 4.317687e-01, 6.045481e-03, 2.359617e-01, 6.726425e-01, 2.071943e-01, 1.518765e-01, 5.685174e-01,
1.400000e+00	7.566962e-01, 9.143395e-01, 2.781191e-01, 1.475907e-01, 7.975448e-01, 5.369017e-01, 8.999837e-01, 5.802590e-01, 2.637922e-01, 9.711891e-01, 5.742658e-01, 1.090572e+00, 8.156968e-01, 4.009049e-01, 3.878096e-03, 2.051404e-01, 4.837785e-01, 1.144795e-01, 8.350977e-02, 7.528868e-01,
1.600000e+00	6.058338e-01, 8.321921e-01, 3.379482e-01, 1.056766e-01, 4.578359e-01, 5.077656e-01, 7.259929e-01, 6.405840e-01, 1.627184e-01, 1.189317e+00, 5.330742e-01, 1.060641e+00, 9.442737e-01, 4.304705e-01, 4.668489e-03, 3.258384e-01, 4.018007e-01, 7.680618e-02, 8.911936e-02, 5.952486e-01,
1.800000e+00	4.265184e-01, 8.782574e-01, 4.228331e-01, 7.594553e-02, 3.456846e-01, 5.845540e-01, 9.623484e-01, 8.289306e-01, 1.434976e-01, 1.453455e+00, 6.960004e-01, 1.191782e+00, 1.005590e+00, 3.099710e-01, 1.317879e-02, 5.488770e-01, 2.927432e-01, 5.408168e-02, 9.886335e-02, 7.388788e-01,
2.000000e+00	2.817617e-01, 7.823698e-01, 4.338619e-01, 6.660910e-02, 2.867863e-01, 7.504574e-01, 7.542038e-01, 6.739462e-01, 1.264341e-01, 1.514774e+00, 4.975949e-01, 1.249097e+00, 9.321528e-01, 3.129376e-01, 5.727081e-02, 7.415831e-01, 2.359813e-01, 3.290292e-02, 1.197744e-01, 6.015452e-01,
0.000000e+00	2.895333e+00, 2.257179e+00, 1.176349e+00, 2.085061e+00, 7.540623e-01, 1.982911e+00, 1.027466e+00, 1.114791e+00, 1.979101e+00, 1.966889e+00, 1.229260e+00, 8.477338e-01, 1.991901e+00, 9.482622e-01, 2.285983e+00, 1.749033e+00, 6.596024e-01, 6.442484e-02, 1.918508e+00, 1.129865e+00,
2.000000e-01	1.976735e+00, 1.409546e+00, 1.413587e+00, 1.347564e+00, 4.975155e-01, 1.722012e+00, 1.006534e+00, 9.718996e-01, 1.415088e+00, 1.398355e+00, 7.042040e-01, 8.007794e-01, 1.496192e+00, 7.137907e-01, 1.641321e+00, 1.681598e+00, 5.206231e-01, 2.118515e-01, 1.067313e+00, 7.333883e-01,
4.000000e-01	1.379907e+00, 1.180973e+00, 1.226138e+00, 8.975434e-01, 4.128149e-01, 1.692026e+00, 8.250677e-01, 8.925630e-01, 1.130959e+00, 1.205915e+00, 4.345145e-01, 5.104718e-01, 1.340322e+00, 6.218306e-01, 1.284448e+00, 1.281856e+00, 4.515031e-01, 3.185769e-01, 5.607042e-01, 5.462951e-01,
6.000000e-01	1.379694e+00, 1.050027e+00, 1.495895e+00, 6.180592e-01, 2.859947e-01, 1.540439e+00, 8.564646e-01, 8.042594e-01, 1.001576e+00, 7.811739e-01, 2.319718e-01, 3.759482e-01, 1.140126e+00, 4.263640e-01, 9.643286e-01, 1.048667e+00, 4.131049e-01, 4.158785e-01, 3.897767e-01, 4.296560e-01,
8.000000e-01	1.170071e+00, 1.142632e+00, 1.093455e+00, 4.505174e-01, 2.300707e-01, 1.515506e+00, 8.003682e-01, 8.237254e-01, 8.933347e-01, 7.728189e-01, 1.444530e-01, 3.149617e-01, 1.063052e+00, 3.639187e-01, 6.122600e-01, 6.296760e-01, 3.138652e-01, 3.778625e-01, 2.414854e-01, 2.572328e-01,
1.000000e+00	1.036730e+00, 7.994022e-01, 1.183853e+00, 2.447947e-01, 1.836015e-01, 1.208861e+00, 8.792615e-01, 1.004394e+00, 6.144705e-01, 6.551047e-01, 1.742368e-01, 2.695260e-01, 1.220899e+00, 4.135930e-01, 6.359976e-01, 4.491541e-01, 2.571067e-01, 5.118266e-01, 1.382305e-01, 3.629459e-01,
1.200000e+00	8.508918e-01, 7.893106e-01, 1.100037e+00, 1.856621e-01, 1.313087e-01, 1.088885e+00, 7.921361e-01, 8.837182e-01, 4.755462e-01, 6.890560e-01, 3.014527e-01, 3.816185e-01, 1.010753e+00, 3.789557e-01, 5.165909e-01, 3.211904e-01, 1.912042e-01, 4.631926e-01, 7.009189e-02, 3.647939e-01,
1.400000e+00	1.002987e+00, 9.707836e-01, 9.077496e-01, 1.281485e-01, 1.008547e-01, 8.593802e-01, 7.544457e-01, 7.300466e-01, 5.003443e-01, 8.366584e-01, 4.083336e-01, 5.502383e-01, 8.122128e-01, 3.898328e-01, 3.205068e-01, 1.905480e-01, 1.385675e-01, 4.070807e-01, 5.376545e-02, 4.973381e-01,
1.600000e+00	9.105612e-01, 7.922616e-01, 1.020700e+00, 7.397622e-02, 7.986315e-02, 8.444531e-01, 8.203193e-01, 7.748671e-01, 3.810068e-01, 8.225744e-01, 4.968851e-01, 7.225381e-01, 9.697639e-01, 3.249976e-01, 2.422988e-01, 2.469584e-01, 1.289522e-01, 2.926960e-01, 3.950001e-02, 5.225365e-01,
1.800000e+00	6.960560e-01, 8.268356e-01, 7.745974e-01, 5.725324e-02, 6.446916e-02, 6.531793e-01, 8.514353e-01, 7.826042e-01, 2.441147e-01, 1.044428e+00, 5.318355e-01, 7.095267e-01, 9.928260e-01, 3.437251e-01, 1.764298e-01, 4.243127e-01, 9.769827e-02, 3.623385e-01, 4.383701e-02, 6.338810e-01,
2.000000e+00	5.782315e-01, 9.558552e-01, 7.204221e-01, 4.748685e-02, 3.957926e-02, 7.564483e-01, 8.016677e-01, 9.795542e-01, 2.076456e-01, 1.328361e+00, 4.640438e-01, 1.102830e+00, 1.065529e+00, 3.736230e-01, 1.786495e-01, 5.137088e-01, 7.741810e-02, 2.381989e-01, 5.137030e-02, 7.067745e-01,
0.000000e+00	1.731025e+00, 2.270815e+00, 2.630691e+00, 9.919550e-01, 5.748948e-01, 1.653230e+00, 1.446443e+00, 2.184072e+00, 2.618020e-01, 1.033947e+00, 2.101276e-01, 1.548524e-02, 2.473550e+00, 1.310790e+00, 2.623849e-01, 1.679968e+00, 1.572531e+00, 4.123825e-01, 1.861818e+00, 2.221186e+00,
2.000000e-01	1.323244e+00, 2.266915e+00, 2.485254e+00, 9.199054e-01, 1.042953e+00, 1.093595e+00, 1.301072e+00, 1.402914e+00, 3.283602e-01, 5.927351e-01, 3.590110e-01, 3.780331e-02, 1.410769e+00, 8.487325e-01, 1.339376e-01, 1.239169e+00, 1.437403e+00, 4.930258e-01, 1.237421e+00, 1.791382e+00,
4.000000e-01	9.467568e-01, 2.368727e+00, 2.147839e+00, 6.218369e-01, 1.182448e+00, 1.313545e+00, 8.274556e-01, 1.061239e+00, 4.255885e-01, 4.670684e-01, 3.873631e-01, 6.371161e-02, 8.761575e-01, 5.435307e-01, 1.012999e-01, 6.828391e-01, 1.276201e+00, 5.371120e-01, 9.364729e-01, 1.724849e+00,
6.000000e-01	1.165227e+00, 1.748845e+00, 1.682725e+00, 4.462481e-01, 1.105923e+00, 1.196244e+00, 7.112289e-01, 6.754199e-01, 3.691911e-01, 5.776923e-01, 4.878726e-01, 1.010315e-01, 6.066129e-01, 3.921872e-01, 6.883473e-02, 5.239228e-01, 9.752011e-01, 5.471240e-01, 7.221771e-01, 1.196708e+00,
8.000000e-01	8.496606e-01, 1.516231e+00, 1.508292e+00, 2.564410e-01, 8.764259e-01, 9.651207e-01, 7.984984e-01, 5.107691e-01, 3.579092e-01, 6.365075e-01, 4.648917e-01, 2.224125e-01, 6.874047e-01, 3.680509e-01, 4.250478e-02, 2.590691e-01, 7.736412e-01, 5.889486e-01, 4.949234e-01, 9.242620e-01,
1.000000e+00	7.622279e-01, 1.451713e+00, 1.032343e+00, 2.008196e-01, 6.921329e-01, 1.049689e+00, 8.650422e-01, 6.201193e-01, 3.424288e-01, 7.490147e-01, 5.046631e-01, 3.958951e-01, 6.955189e-01, 3.321099e-01, 2.836418e-02, 2.081252e-01, 7.041638e-01, 5.648568e-01, 3.529338e-01, 9.446894e-01,
1.200000e+00	8.143262e-01, 1.458933e+00, 1.019260e+00, 1.163470e-01, 6.177444e-01, 8.467434e-01, 7.968370e-01, 6.918616e-01, 2.557417e-01, 8.478081e-01, 6.297748e-01, 6.080642e-01, 7.828659e-01, 3.506166e-01, 1.650808e-02, 2.160968e-01, 4.843056e-01, 4.601582e-01, 2.882498e-01, 7.175080e-01,
1.400000e+00	8.844847e-01, 1.159760e+00, 8.201565e-01, 8.603300e-02, 3.717527e-01, 7.317374e-01, 7.703737e-01, 7.777266e-01, 2.189936e-01, 9.340186e-01, 5.580816e-01, 7.513123e-01, 8.990692e-01, 3.940984e-01, 1.101541e-02, 3.039837e-01, 3.852904e-01, 3.304356e-01, 2.195379e-01, 7.331743e-01,
1.600000e+00	7.523068e-01, 1.060599e+00, 8.865381e-01, 5.672673e-02, 3.373584e-01, 7.113023e-01, 8.260746e-01, 7.192136e-01, 1.721317e-01, 8.734382e-01, 4.918342e-01, 1.131289e+00, 8.514653e-01, 3.349072e-01, 1.037185e-02, 5.362148e-01, 3.007556e-01, 2.613436e-01, 1.759834e-01, 9.413488e-01,
1.800000e+00	5.880066e-01, 1.190296e+00, 7.361063e-01, 4.513773e-02, 2.512700e-01, 7.442606e-01, 9.467089e-01, 8.720946e-01, 1.589428e-01, 1.199083e+00, 4.616069e-01, 1.010437e+00, 9.884608e-01, 3.584051e-01, 2.042621e-02, 5.153617e-01, 2.238044e-01, 2.212853e-01, 1.984068e-01, 8.108334e-01,
2.000000e+00	5.831535e-01, 1.082533e+00, 7.521038e-01, 4.057616e-02, 1.754513e-01, 1.030793e+00, 9.577473e-01, 7.781236e-01, 1.371938e-01, 1.076546e+00, 5.766237e-01, 1.134336e+00, 1.062915e+00, 3.302916e-01, 7.050662e-02, 9.526197e-01, 2.265835e-01, 1.539082e-01, 1.640555e-01, 7.823465e-01,
0.000000e+00	1.464262e+00, 1.335625e+00, 3.399336e+00, 2.587814e+00, 6.347579e-01, 9.661583e-01, 3.431595e-01, 4.967934e-01, 2.344999e+00, 2.761995e+00, 2.411813e+00, 1.320406e+00, 1.301034e+00, 8.366202e-01, 6.203282e-01, 2.314733e+00, 2.439229e+00, 2.992174e-01, 6.605353e-01, 1.366647e+00,
2.000000e-01	1.043381e+00, 7.755411e-01, 2.266644e+00, 1.623977e+00, 7.816298e-01, 1.034854e+00, 4.677465e-01, 5.603339e-01, 1.639807e+00, 2.065790e+00, 1.665492e+00, 1.083864e+00, 9.471010e-01, 5.565945e-01, 7.505668e-01, 1.744345e+00, 1.962149e+00, 3.997668e-01, 5.576728e-01, 1.102262e+00,
4.000000e-01	9.941360e-01, 8.317454e-01, 1.910268e+00, 1.001323e+00, 1.373329e+00, 9.871944e-01, 6.921134e-01, 4.470352e-01, 1.133914e+00, 1.758906e+00, 8.488457e-01, 7.953939e-01, 5.461817e-01, 5.163292e-01, 5.693008e-01, 1.603541e+00, 1.824052e+00, 4.661335e-01, 4.024170e-01, 9.456166e-01,
6.000000e-01	6.496941e-01, 6.301294e-01, 1.524599e+00, 6.942009e-01, 1.310152e+00, 1.117981e+00, 8.000241e-01, 3.045677e-01, 8.533225e-01, 1.681764e+00, 5.156425e-01, 1.078142e+00, 2.995105e-01, 4.436950e-01, 4.563787e-01, 1.309321e+00, 1.778355e+00, 4.827625e-01, 3.600745e-01, 9.002530e-01,
8.000000e-01	6.092293e-01, 6.697428e-01, 1.246460e+00, 4.430432e-01, 1.597899e+00, 9.638535e-01, 6.907188e-01, 1.473275e-01, 5.833858e-01, 1.774636e+00, 5.493018e-01, 9.160668e-01, 2.363181e-01, 4.091646e-01, 6.088574e-01, 1.169131e+00, 1.429574e+00, 4.761686e-01, 2.445260e-01, 1.054435e+00,
1.000000e+00	6.156812e-01, 5.784213e-01, 9.290454e-01, 2.733655e-01, 1.221600e+00, 1.059861e+00, 8.298760e-01, 1.086359e-01, 5.378778e-01, 1.387826e+00, 5.637047e-01, 8.293026e-01, 3.403202e-01, 3.976550e-01, 4.996348e-01, 1.366780e+00, 8.128831e-01, 4.305161e-01, 2.187661e-01, 9.009724e-01,
1.200000e+00	5.990813e-01, 6.618570e-01, 7.613326e-01, 1.947327e-01, 1.111835e+00, 1.157557e+00, 9.246355e-01, 1.475414e-01, 4.344029e-01, 1.637637e+00, 4.733794e-01, 9.086143e-01, 4.187761e-01, 3.208807e-01, 4.617135e-01, 1.315984e+00, 7.286213e-01, 3.065375e-01, 1.740634e-01, 9.583634e-01,
1.400000e+00	5.540587e-01, 7.636912e-01, 4.436134e-01, 1.330702e-01, 8.166547e-01, 9.773372e-01, 6.031898e-01, 3.476747e-01, 4.320496e-01, 1.593972e+00, 5.933939e-01, 5.936489e-01, 5.953374e-01, 3.793308e-01, 5.243652e-01, 1.356612e+00, 5.264871e-01, 1.885704e-01, 2.090923e-01, 9.580744e-01,
1.600000e+00	6.689156e-01, 6.484900e-01, 5.312485e-01, 8.839424e-02, 6.069240e-01, 1.188668e+00, 7.536937e-01, 5.747463e-01, 3.905116e-01, 1.694600e+00, 5.836630e-01, 7.021348e-01, 8.114122e-01, 2.933855e-01, 5.235618e-01, 1.189646e+00, 4.793056e-01, 1.265495e-01, 2.407332e-01, 8.551274e-01,
1.800000e+00	5.882905e-01, 8.996271e-01, 5.218947e-01, 6.624251e-02, 4.164137e-01, 1.061723e+00, 7.990564e-01, 6.868556e-01, 4.121315e-01, 1.545332e+00, 5.443048e-01, 6.986289e-01, 8.653770e-01, 4.303850e-01, 4.793655e-01, 1.086087e+00, 3.631217e-01, 9.664104e-02, 1.973419e-01, 8.592930e-01,
2.000000e+00	6.933585e-01, 9.495850e-01, 3.433938e-01, 5.105425e-02, 3.734943e-01, 1.096320e+00, 6.565907e-01, 7.369493e-01, 3.055041e-01, 1.514367e+00, 5.400182e-01, 6.650302e-01, 8.407930e-01, 4.003616e-01, 5.212983e-01, 1.211900e+00, 3.451007e-01, 5.261834e-02, 2.072200e-01, 1.045440e+00,
0.000000e+00	2.391355e-01, 7.688219e-01, 1.539913e+00, 2.421584e+00, 7.911812e-01, 5.065399e-01, 1.419654e-01, 5.191341e-01, 3.388064e-01, 1.402955e-01, 5.898476e-01, 2.609376e+00, 2.077805e-02, 1.061901e-01, 2.224229e+00, 7.067533e-01, 3.090427e-01, 2.338835e-02, 1.479691e+00, 1.431569e+00,
2.000000e-01	1.680823e-01, 7.591272e-01, 1.369426e+00, 1.486197e+00, 5.044079e-01, 6.053080e-01, 3.373255e-01, 8.324509e-01, 2.222802e-01, 4.491723e-01, 6.956570e-01, 2.283224e+00, 3.882188e-01, 2.525668e-01, 1.276324e+00, 4.686017e-01, 2.160555e-01, 2.353000e-01, 1.075137e+00, 1.478335e+00,
4.000000e-01	1.120807e-01, 8.615579e-01, 9.490160e-01, 9.912928e-01, 2.977772e-01, 5.666403e-01, 5.979204e-01, 9.110238e-01, 1.797719e-01, 7.638533e-01, 7.140626e-01, 1.944215e+00, 6.740595e-01, 3.100922e-01, 6.996921e-01, 3.491234e-01, 1.858490e-01, 3.608561e-01, 8.647550e-01, 1.147756e+00,
6.000000e-01	7.569366e-02, 9.053614e-01, 6.989971e-01, 5.650206e-01, 3.441633e-01, 6.599956e-01, 6.080539e-01, 8.104564e-01, 1.157038e-01, 9.288796e-01, 6.123318e-01, 1.763450e+00, 8.539537e-01, 3.029913e-01, 6.910715e-01, 2.934431e-01, 1.638133e-01, 2.187660e-01, 6.707740e-01, 1.217391e+00,
8.000000e-01	5.405814e-02, 9.789198e-01, 6.464515e-01, 3.579790e-01, 2.378883e-01, 6.501542e-01, 6.052379e-01, 7.841416e-01, 1.161296e-01, 1.201129e+00, 6.463421e-01, 1.765021e+00, 8.396932e-01, 3.598418e-01, 3.828642e-01, 4.750992e-01, 1.069821e-01, 1.656555e-01, 5.271549e-01, 1.050847e+00,
1.000000e+00	4.047851e-02, 1.003828e+00, 5.516368e-01, 2.270258e-01, 1.464590e-01, 6.667340e-01, 8.712904e-01, 9.925344e-01, 1.166318e-01, 1.285791e+00, 4.838005e-01, 1.428208e+00, 9.267485e-01, 3.429072e-01, 2.715859e-01, 7.748463e-01, 7.606072e-02, 1.252159e-01, 3.634132e-01, 1.204461e+00,
1.200000e+00	2.654008e-02, 8.407731e-01, 7.189188e-01, 1.354501e-01, 9.941727e-02, 7.583188e-01, 6.879882e-01, 8.943141e-01, 1.007444e-01, 1.194937e+00, 6.545802e-01, 1.512597e+00, 9.826171e-01, 4.309869e-01, 1.954391e-01, 9.232377e-01, 7.937293e-02, 1.114410e-01, 3.314875e-01, 1.185080e+00,
1.400000e+00	3.273051e-02, 8.280932e-01, 7.334294e-01, 1.056489e-01, 8.247024e-02, 9.669510e-01, 8.082538e-01, 8.336338e-01, 1.279305e-01, 1.722944e+00, 5.151908e-01, 1.261564e+00, 1.016199e+00, 3.234622e-01, 2.395646e-01, 9.397511e-01, 6.478301e-02, 9.576912e-02, 4.160967e-01, 1.136792e+00,
1.600000e+00	4.625322e-02, 8.912946e-01, 7.171704e-01, 8.239909e-02, 7.014009e-02, 7.211888e-01, 8.098489e-01, 8.497909e-01, 1.056504e-01, 1.384389e+00, 7.422822e-01, 1.155966e+00, 9.645434e-01, 3.362864e-01, 2.539478e-01, 1.104792e+00, 5.337903e-02, 8.269874e-02, 3.033020e-01, 1.079605e+00,
1.800000e+00	8.517545e-02, 8.610736e-01, 8.657403e-01, 5.223671e-02, 4.547612e-02, 9.030937e-01, 8.751916e-01, 1.026592e+00, 1.330362e-01, 1.713897e+00, 4.939349e-01, 1.129515e+00, 1.087003e+00, 2.740471e-01, 3.435172e-01, 1.069985e+00, 4.562565e-02, 7.618946e-02, 2.733728e-01, 8.437189e-01,
2.000000e+00	1.670096e-01, 9.345651e-01, 6.582168e-01, 4.532261e-02, 3.118418e-02, 9.439576e-01, 9.907864e-01, 8.630136e-01, 1.602392e-01, 1.372856e+00, 6.225720e-01, 1.231088e+00, 1.070601e+00, 3.283061e-01, 3.744548e-01, 1.156491e+00, 3.514278e-02, 6.154098e-02, 1.969966e-01, 8.278214e-01,
0.000000e+00	2.033029e+00, 1.654594e+00, 1.662593e-01, 2.520097e+00, 1.416733e-02, 2.215398e+00, 2.002774e+00, 1.116749e+00, 2.658357e+00, 3.767322e-01, 2.873371e+00, 7.475026e-01, 3.307424e-01, 1.423269e+00, 1.321860e+00, 2.316291e+00, 1.619731e+00, 8.764339e-01, 2.903536e+00, 1.697748e-01,
2.000000e-01	1.715091e+00, 1.263107e+00, 1.093766e-01, 1.811428e+00, 5.021952e-01, 1.995522e+00, 1.434393e+00, 7.211199e-01, 2.071156e+00, 3.442870e-01, 1.223815e+00, 5.206483e-01, 2.452819e-01, 9.670391e-01, 6.754001e-01, 1.590276e+00, 1.605058e+00, 4.794001e-01, 1.509874e+00, 1.017938e-01,
4.000000e-01	1.087303e+00, 9.707389e-01, 8.292891e-02, 1.308731e+00, 8.010564e-01, 1.508852e+00, 1.128733e+00, 8.495830e-01, 1.531565e+00, 2.994593e-01, 8.431596e-01, 3.622943e-01, 1.517844e-01, 4.484278e-01, 5.237769e-01, 7.456582e-01, 1.079881e+00, 3.381960e-01, 8.435890e-01, 9.786192e-02,
6.000000e-01	1.243274e+00, 8.148626e-01, 7.112727e-02, 6.114740e-01, 7.871293e-01, 1.061934e+00, 1.036469e+00, 8.743176e-01, 1.128559e+00, 2.509348e-01, 3.889048e-01, 2.816941e-01, 2.203335e-01, 4.787085e-01, 3.885891e-01, 4.270081e-01, 1.012499e+00, 1.915821e-01, 5.051061e-01, 1.106344e-01,
8.000000e-01	1.168852e+00, 7.843883e-01, 6.816299e-02, 5.840231e-01, 9.886196e-01, 1.025428e+00, 8.516309e-01, 6.384925e-01, 7.525501e-01, 3.567406e-01, 2.868354e-01, 3.894143e-01, 3.326818e-01, 3.427442e-01, 2.129994e-01, 3.014923e-01, 1.041039e+00, 1.053767e-01, 2.901223e-01, 1.711656e-01,
1.000000e+00	9.205551e-01, 6.986257e-01, 7.503061e-02, 4.041573e-01, 7.203481e-01, 7.371068e-01, 9.473125e-01, 7.244086e-01, 6.691221e-01, 5.355408e-01, 3.199254e-01, 6.331954e-01, 5.183149e-01, 3.915332e-01, 1.295504e-01, 1.772962e-01, 7.518266e-01, 6.279579e-02, 1.957598e-01, 2.807316e-01,
1.200000e+00	8.613785e-01, 8.078846e-01, 1.031323e-01, 2.290984e-01, 6.246154e-01, 5.462879e-01, 8.008404e-01, 7.623362e-01, 4.433850e-01, 5.853565e-01, 4.482673e-01, 7.396319e-01, 5.713155e-01, 3.822129e-01, 9.456054e-02, 1.356742e-01, 5.003011e-01, 4.388800e-02, 9.688982e-02, 4.338526e-01,
1.400000e+00	7.722805e-01, 6.503749e-01, 1.581764e-01, 1.486555e-01, 4.120287e-01, 4.388438e-01, 8.583539e-01, 7.821695e-01, 2.948429e-01, 8.882519e-01, 5.567175e-01, 1.006291e+00, 7.844189e-01, 3.728040e-01, 6.562630e-02, 1.116371e-01, 3.753683e-01, 2.569438e-02, 5.768495e-02, 5.235990e-01,
1.600000e+00	6.400639e-01, 7.390775e-01, 2.455780e-01, 1.120121e-01, 4.048081e-01, 5.792115e-01, 6.893959e-01, 7.130712e-01, 2.335496e-01, 1.026925e+00, 4.999558e-01, 1.175752e+00, 7.834241e-01, 3.875533e-01, 4.791727e-02, 2.272968e-01, 3.060374e-01, 1.446586e-02, 5.174188e-02, 6.213307e-01,
1.800000e+00	4.301712e-01, 8.865373e-01, 3.127523e-01, 8.178151e-02, 2.392417e-01, 5.510361e-01, 8.550743e-01, 9.435569e-01, 1.680715e-01, 1.276236e+00, 5.268330e-01, 1.456471e+00, 8.411513e-01, 3.345613e-01, 3.091433e-02, 4.711135e-01, 2.586094e-01, 9.470260e-03, 6.413116e-02, 6.608986e-01,
2.000000e+00	3.734902e-01, 7.654590e-01, 4.294550e-01, 5.361348e-02, 1.977685e-01, 5.491685e-01, 7.474586e-01, 5.967774e-01, 1.289664e-01, 1.382459e+00, 5.338907e-01, 9.441756e-01, 9.695739e-01, 3.202287e-01, 5.675965e-02, 6.207004e-01, 2.003487e-01, 9.762030e-03, 8.601775e-02, 8.712280e-01,
0.000000e+00	2.119373e+00, 1.486595e+00, 1.796025e+00, 1.105589e+00, 7.612567e-01, 1.848947e-01, 1.815204e+00, 2.427102e+00, 1.845310e+00, 2.865312e-01, 2.861496e+00, 1.590777e+00, 1.325115e+00, 1.611677e+00, 1.679945e+00, 1.216010e+00, 2.086586e+00, 2.577324e+00, 3.612205e-02, 1.343239e+00,
2.000000e-01	1.285188e+00, 8.556512e-01, 1.859714e+00, 8.778150e-01, 1.116999e+00, 1.673400e-01, 1.209216e+00, 1.340670e+00, 1.101803e+00, 1.926411e-01, 1.691820e+00, 1.662037e+00, 7.459965e-01, 9.797194e-01, 1.093042e+00, 7.656281e-01, 1.743304e+00, 1.821855e+00, 1.261707e-01, 9.056804e-01,
4.000000e-01	6.995446e-01, 8.256198e-01, 1.385001e+00, 6.242365e-01, 1.243970e+00, 1.432527e-01, 1.078089e+00, 9.134779e-01, 7.044506e-01, 3.305914e-01, 1.057162e+00, 1.785595e+00, 4.686462e-01, 4.679602e-01, 8.394215e-01, 4.771109e-01, 1.437659e+00, 1.365201e+00, 1.576274e-01, 7.393538e-01,
6.000000e-01	5.241340e-01, 1.096111e+00, 8.533632e-01, 4.252093e-01, 1.373526e+00, 1.414705e-01, 7.686370e-01, 6.062480e-01, 5.097891e-01, 6.584095e-01, 7.308585e-01, 1.469559e+00, 2.866297e-01, 3.685106e-01, 7.088197e-01, 2.853700e-01, 1.407798e+00, 9.791384e-01, 1.211031e-01, 7.309366e-01,
8.000000e-01	3.063549e-01, 9.342737e-01, 7.187938e-01, 2.820396e-01, 1.192629e+00, 2.120053e-01, 9.750407e-01, 3.570291e-01, 3.199024e-01, 8.149665e-01, 8.091896e-01, 1.387529e+00, 3.253739e-01, 3.628327e-01, 5.943528e-01, 2.211424e-01, 1.032622e+00, 5.640359e-01, 1.490765e-01, 8.898481e-01,
1.000000e+00	2.487769e-01, 1.087680e+00, 5.820661e-01, 1.544906e-01, 9.087624e-01, 2.257393e-01, 7.817519e-01, 3.015562e-01, 2.321937e-01, 9.332200e-01, 6.314794e-01, 1.787058e+00, 5.210401e-01, 3.488183e-01, 4.118796e-01, 3.384687e-01, 7.130849e-01, 4.607395e-01, 1.426076e-01, 9.302333e-01,
1.200000e+00	1.631429e-01, 9.388694e-01, 4.465397e-01, 1.252809e-01, 8.751969e-01, 3.840262e-01, 8.221758e-01, 3.839625e-01, 1.437867e-01, 8.448133e-01, 6.205515e-01, 1.848153e+00, 6.560390e-01, 3.188364e-01, 2.893450e-01, 5.811428e-01, 6.229554e-01, 2.427490e-01, 1.683819e-01, 1.063439e+00,
1.400000e+00	1.117636e-01, 1.038297e+00, 5.457453e-01, 7.382557e-02, 7.423199e-01, 6.371274e-01, 8.714240e-01, 4.983409e-01, 9.112233e-02, 1.251206e+00, 7.298400e-01, 1.525294e+00, 7.115068e-01, 3.920633e-01, 2.442113e-01, 8.079358e-01, 4.535280e-01, 1.511031e-01, 1.788287e-01, 1.113977e+00,
1.600000e+00	8.171349e-02, 9.494608e-01, 4.331370e-01, 7.604574e-02, 5.097741e-01, 6.476294e-01, 6.593544e-01, 6.840815e-01, 8.110962e-02, 1.666481e+00, 6.479571e-01, 1.674904e+00, 7.350315e-01, 4.174436e-01, 3.231627e-01, 8.493937e-01, 4.295620e-01, 9.777089e-02, 1.938961e-01, 9.316590e-01,
1.800000e+00	5.375638e-02, 8.270969e-01, 4.798662e-01, 5.141287e-02, 4.118877e-01, 6.844987e-01, 8.557526e-01, 6.948187e-01, 7.432834e-02, 1.573269e+00, 5.094815e-01, 1.264922e+00, 8.376683e-01, 3.566379e-01, 3.138338e-01, 9.851129e-01, 3.119778e-01, 6.622227e-02, 1.743316e-01, 8.679318e-01,
2.000000e+00	5.027814e-02, 8.772673e-01, 5.214712e-01, 3.670054e-02, 2.890505e-01, 7.500308e-01, 8.636299e-01, 8.002505e-01, 1.040941e-01, 1.364105e+00, 5.311188e-01, 1.325708e+00, 9.942800e-01, 3.152870e-01, 4.265883e-01, 1.073736e+00, 2.221047e-01, 5.525254e-02, 2.104725e-01, 9.464748e-01,
0.000000e+00	2.914492e-01, 3.480991e-01, 2.649107e+00, 1.330243e+00, 1.782265e+00, 2.810297e+00, 1.482934e-02, 6.468481e-01, 2.555148e+00, 3.026439e+00, 2.592138e+00, 2.559951e+00, 2.053891e+00, 5.318093e-01, 3.685686e-02, 9.828320e-01, 2.617881e+00, 2.153886e+00, 1.397436e+00, 3.087718e+00,
2.000000e-01	2.110838e-01, 2.004124e-01, 1.881698e+00, 8.489608e-01, 1.485944e+00, 2.149383e+00, 2.914301e-01, 4.301751e-01, 1.784930e+00, 2.216589e+00, 1.055058e+00, 1.826145e+00, 1.136389e+00, 4.976411e-01, 2.539802e-02, 1.078685e+00, 1.725877e+00, 1.804255e+00, 1.021151e+00, 2.378070e+00,
4.000000e-01	1.442838e-01, 2.363359e-01, 2.017323e+00, 5.236630e-01, 1.640208e+00, 2.198966e+00, 4.151921e-01, 1.973976e-01, 1.095684e+00, 2.593715e+00, 7.125588e-01, 1.371499e+00, 7.365371e-01, 4.046158e-01, 2.006128e-02, 1.011542e+00, 1.460445e+00, 1.386203e+00, 8.226911e-01, 2.106100e+00,
6.000000e-01	1.556903e-01, 2.198279e-01, 1.527084e+00, 2.567276e-01, 1.533302e+00, 1.791010e+00, 6.545474e-01, 1.297011e-01, 1.014320e+00, 1.897507e+00, 6.753864e-01, 1.129661e+00, 4.909246e-01, 4.033850e-01, 1.997920e-02, 1.145922e+00, 1.340641e+00, 8.663560e-01, 5.648703e-01, 1.632396e+00,
8.000000e-01	2.812878e-01, 3.684351e-01, 1.057224e+00, 2.320944e-01, 1.408514e+00, 1.390062e+00, 6.423346e-01, 6.700114e-02, 8.532940e-01, 1.979149e+00, 6.292315e-01, 7.703460e-01, 4.293574e-01, 3.532280e-01, 3.380996e-02, 9.763288e-01, 1.014490e+00, 9.072183e-01, 4.845493e-01, 1.415556e+00,
1.000000e+00	5.591994e-01, 3.856779e-01, 8.751762e-01, 1.181593e-01, 1.254718e+00, 1.364477e+00, 7.935584e-01, 5.394796e-02, 6.512709e-01, 2.170073e+00, 5.888945e-01, 5.657461e-01, 6.090175e-01, 3.883425e-01, 7.229422e-02, 1.045339e+00, 7.892839e-01, 7.130322e-01, 4.975788e-01, 1.369892e+00,
1.200000e+00	4.913500e-01, 4.992767e-01, 7.672833e-01, 8.138014e-02, 1.002401e+00, 1.296910e+00, 7.188650e-01, 1.109712e-01, 7.152293e-01, 1.694825e+00, 5.986557e-01, 4.773724e-01, 6.333673e-01, 3.282211e-01, 1.191353e-01, 1.118369e+00, 5.824491e-01, 4.607813e-01, 4.549661e-01, 1.080587e+00,
1.400000e+00	7.338394e-01, 5.876979e-01, 6.406490e-01, 8.147391e-02, 6.693982e-01, 1.298069e+00, 6.979752e-01, 3.303936e-01, 4.926312e-01, 1.682094e+00, 5.977675e-01, 3.088469e-01, 8.646362e-01, 3.105061e-01, 1.777153e-01, 9.599665e-01, 5.568162e-01, 2.752735e-01, 4.214526e-01, 1.340356e+00,
1.600000e+00	6.707834e-01, 7.209686e-01, 4.828186e-01, 5.801820e-02, 4.974721e-01, 1.214531e+00, 7.807650e-01, 5.106849e-01, 5.352259e-01, 1.944068e+00, 5.897677e-01, 3.770120e-01, 7.007001e-01, 3.839498e-01, 2.766146e-01, 1.050874e+00, 4.686226e-01, 1.668102e-01, 3.735231e-01, 1.280673e+00,
1.800000e+00	6.852277e-01, 6.594498e-01, 5.616683e-01, 5.254226e-02, 4.698513e-01, 1.149436e+00, 7.461572e-01, 6.240359e-01, 4.462010e-01, 1.889001e+00, 5.744675e-01, 3.625815e-01, 7.303723e-01, 3.875554e-01, 3.210154e-01, 1.275855e+00, 2.905529e-01, 1.208158e-01, 2.730038e-01, 1.154709e+00,
2.000000e+00	7.369836e-01, 6.786293e-01, 6.099432e-01, 4.708122e-02, 2.347981e-01, 1.524453e+00, 8.952844e-01, 8.214444e-01, 3.719313e-01, 1.778065e+00, 5.294490e-01, 3.211596e-01, 1.007733e+00, 3.601573e-01, 3.991028e-01, 1.200017e+00, 2.536898e-01, 7.932309e-02, 2.677219e-01, 8.901753e-01,
0.000000e+00	1.973200e+00, 2.929143e+00, 2.657206e+00, 1.707937e+00, 1.533525e-02, 6.029736e-01, 6.815331e-01, 4.341764e-01, 1.188769e+00, 3.299513e+00, 2.676637e+00, 2.845725e+00, 1.829934e+00, 8.813313e-01, 1.625228e+00, 1.213614e+00, 3.295220e+00, 1.284698e+00, 2.408786e+00, 2.529680e+00,
2.000000e-01	1.255921e+00, 2.313000e+00, 2.365755e+00, 1.261185e+00, 4.786029e-01, 5.911536e-01, 7.637141e-01, 5.569066e-01, 7.489032e-01, 2.209485e+00, 1.342479e+00, 1.967501e+00, 1.069187e+00, 6.910367e-01, 1.054625e+00, 1.070489e+00, 2.381058e+00, 8.533462e-01, 1.728620e+00, 1.658133e+00,
4.000000e-01	8.288889e-01, 2.061148e+00, 2.046584e+00, 6.758848e-01, 8.030931e-01, 6.959635e-01, 6.743606e-01, 6.653262e-01, 6.827020e-01, 1.400480e+00, 1.005591e+00, 1.854073e+00, 6.297101e-01, 5.259102e-01, 6.210528e-01, 1.350690e+00, 1.835188e+00, 8.119366e-01, 1.030062e+00, 1.041177e+00,
6.000000e-01	6.632306e-01, 1.910054e+00, 1.556327e+00, 4.130620e-01, 9.372102e-01, 7.981755e-01, 8.829797e-01, 6.177520e-01, 4.811605e-01, 1.805096e+00, 4.720113e-01, 1.863444e+00, 3.597127e-01, 3.920548e-01, 4.714820e-01, 9.987424e-01, 1.404713e+00, 7.770349e-01, 9.216077e-01, 1.120105e+00,
8.000000e-01	3.996748e-01, 1.403748e+00, 1.235293e+00, 3.263649e-01, 1.180640e+00, 8.374827e-01, 8.006444e-01, 3.568175e-01, 2.878657e-01, 1.604401e+00, 6.012367e-01, 1.652985e+00, 3.122460e-01, 3.668386e-01, 3.921032e-01, 1.205862e+00, 1.486680e+00, 6.507560e-01, 4.884222e-01, 1.136906e+00,
1.000000e+00	2.772365e-01, 1.391635e+00, 9.082697e-01, 2.088789e-01, 1.183153e+00, 8.446564e-01, 8.538135e-01, 2.583877e-01, 2.817748e-01, 1.663670e+00, 5.425908e-01, 1.330597e+00, 3.184501e-01, 3.550276e-01, 4.367753e-01, 1.094069e+00, 1.017337e+00, 4.218733e-01, 5.514169e-01, 1.083701e+00,
1.200000e+00	2.224234e-01, 1.523583e+00, 7.481786e-01, 1.212917e-01, 7.815072e-01, 8.671972e-01, 8.487001e-01, 2.175167e-01, 2.474397e-01, 1.638996e+00, 5.707635e-01, 1.435254e+00, 4.618772e-01, 3.924265e-01, 4.393056e-01, 1.177553e+00, 7.006942e-01, 3.550301e-01, 3.753402e-01, 9.319639e-01,
1.400000e+00	1.498802e-01, 1.122945e+00, 5.426547e-01, 8.839461e-02, 8.160338e-01, 8.524859e-01, 6.768640e-01, 3.579798e-01, 2.254179e-01, 1.745581e+00, 6.837232e-01, 1.217496e+00, 7.183043e-01, 3.742502e-01, 4.665255e-01, 1.085743e+00, 5.473661e-01, 2.562054e-01, 3.001098e-01, 1.059462e+00,
1.600000e+00	1.835302e-01, 1.131245e+00, 4.625813e-01, 7.569934e-02, 6.305313e-01, 8.940436e-01, 7.826606e-01, 5.821244e-01, 2.699292e-01, 1.853266e+00, 5.862610e-01, 1.106965e+00, 7.505935e-01, 3.252989e-01, 5.134589e-01, 1.171412e+00, 5.162250e-01, 1.543781e-01, 3.115018e-01, 1.085008e+00,
1.800000e+00	2.249659e-01, 1.112978e+00, 3.842031e-01, 5.859405e-02, 4.713699e-01, 1.041504e+00, 7.665087e-01, 6.384814e-01, 2.572838e-01, 1.543545e+00, 6.050623e-01, 1.154491e+00, 7.232635e-01, 3.011496e-01, 4.092137e-01, 1.207031e+00, 4.054429e-01, 7.876674e-02, 2.612231e-01, 1.099836e+00,
2.000000e+00	3.525555e-01, 1.125577e+00, 5.499773e-01, 4.983401e-02, 4.545491e-01, 9.428541e-01, 8.270049e-01, 6.492693e-01, 2.350371e-01, 1.259154e+00, 6.920933e-01, 1.012032e+00, 8.877145e-01, 2.857271e-01, 5.589365e-01, 1.281499e+00, 3.487737e-01, 8.252313e-02, 2.370592e-01, 9.580945e-01,
0.000000e+00	1.375689e-01, 2.002166e+00, 8.101448e-01, 1.628273e+00, 2.849521e+00, 1.655900e+00, 2.830155e+00, 2.706314e+00, 2.605323e-01, 1.857149e+00, 7.736491e-01, 2.029971e+00, 1.812581e+00, 1.453038e+00, 9.585690e-01, 2.501588e+00, 5.060226e-01, 1.061054e+00, 2.911658e-01, 3.213681e-01,
2.000000e-01	7.348567e-02, 1.640746e+00, 1.273103e+00, 1.171742e+00, 1.901460e+00, 1.566402e+00, 2.072143e+00, 1.874493e+00, 3.162203e-01, 2.186446e+00, 7.947863e-01, 1.407924e+00, 1.471258e+00, 6.831483e-01, 7.302356e-01, 2.283438e+00, 6.418636e-01, 9.490251e-01, 1.705184e-01, 4.477092e-01,
4.000000e-01	1.093283e-01, 1.853901e+00, 1.100537e+00, 6.756147e-01, 1.453195e+00, 1.585998e+00, 1.609711e+00, 7.479355e-01, 4.042129e-01, 1.862837e+00, 7.081812e-01, 1.196264e+00, 1.011106e+00, 4.399151e-01, 6.152883e-01, 1.750555e+00, 5.312520e-01, 5.994849e-01, 1.197515e-01, 5.598304e-01,
6.000000e-01	2.782190e-01, 1.639400e+00, 1.177387e+00, 5.350865e-01, 1.172221e+00, 1.533768e+00, 1.031931e+00, 5.458229e-01, 4.576362e-01, 1.703826e+00, 6.659551e-01, 8.022086e-01, 1.078710e+00, 2.266363e-01, 6.675235e-01, 1.497198e+00, 4.974037e-01, 6.092992e-01, 1.136191e-01, 7.817115e-01,
8.000000e-01	4.034963e-01, 1.399051e+00, 1.039638e+00, 2.927901e-01, 7.084050e-01, 1.355513e+00, 9.941581e-01, 5.073527e-01, 4.358026e-01, 1.877046e+00, 4.915230e-01, 4.926736e-01, 1.155020e+00, 2.850651e-01, 5.805626e-01, 1.193429e+00, 3.088954e-01, 6.417785e-01, 9.313179e-02, 8.000016e-01,
1.000000e+00	5.835074e-01, 1.468470e+00, 1.275977e+00, 1.754038e-01, 6.797317e-01, 1.326316e+00, 7.432236e-01, 6.053831e-01, 4.556688e-01, 1.893012e+00, 5.349801e-01, 4.588916e-01, 9.007693e-01, 2.836723e-01, 5.513507e-01, 1.077170e+00, 2.676863e-01, 4.051871e-01, 1.267291e-01, 8.410902e-01,
1.200000e+00	6.243557e-01, 1.173776e+00, 9.290604e-01, 1.297470e-01, 5.590853e-01, 1.439091e+00, 7.928082e-01, 7.752119e-01, 3.870219e-01, 1.783421e+00, 6.725658e-01, 3.939337e-01, 8.782017e-01, 2.738633e-01, 4.855103e-01, 1.235387e+00, 1.911353e-01, 3.862891e-01, 1.157247e-01, 8.414742e-01,
1.400000e+00	7.648299e-01, 1.191876e+00, 1.019121e+00, 8.704329e-02, 3.673677e-01, 1.051370e+00, 7.359285e-01, 7.236820e-01, 4.067582e-01, 1.719593e+00, 6.320441e-01, 3.257686e-01, 1.068278e+00, 3.303498e-01, 5.220233e-01, 1.212108e+00, 1.607114e-01, 3.877147e-01, 1.394122e-01, 7.923238e-01,
1.600000e+00	8.965377e-01, 1.247278e+00, 8.486496e-01, 5.967776e-02, 2.329433e-01, 1.280132e+00, 8.810934e-01, 8.025105e-01, 4.047192e-01, 1.621990e+00, 5.237176e-01, 3.557766e-01, 8.267076e-01, 2.728243e-01, 4.618718e-01, 1.148926e+00, 1.518406e-01, 2.742116e-01, 1.259922e-01, 9.360993e-01,
1.800000e+00	7.143188e-01, 1.033488e+00, 7.961493e-01, 4.721896e-02, 1.990407e-01, 1.360943e+00, 7.681410e-01, 6.804532e-01, 4.738412e-01, 1.379460e+00, 5.653168e-01, 3.651148e-01, 9.974234e-01, 3.058564e-01, 4.725799e-01, 1.198330e+00, 1.073153e-01, 2.601297e-01, 1.626287e-01, 9.433418e-01,
2.000000e+00	7.170020e-01, 1.045038e+00, 9.347249e-01, 4.543700e-02, 1.564530e-01, 1.050397e+00, 8.565021e-01, 8.586257e-01, 4.282239e-01, 1.713937e+00, 4.197283e-01, 3.047113e-01, 1.015745e+00, 3.412712e-01, 5.453635e-01, 1.356626e+00, 8.215355e-02, 2.085788e-01, 1.814144e-01, 8.604805e-01,
0.000000e+00	1.425492e+00, 1.421860e-01, 1.618384e+00, 1.259475e+00, 1.877284e-01, 1.988252e+00, 2.671910e+00, 8.823501e-01, 9.706925e-01, 1.205071e+00, 4.320107e-01, 2.088079e+00, 1.954512e+00, 2.682300e-01, 9.686837e-01, 1.951164e+00, 1.377052e+00, 9.948573e-01, 2.718721e+00, 5.519920e-01,
2.000000e-01	1.079578e+00, 2.554795e-01, 1.501754e+00, 1.013472e+00, 4.502610e-01, 1.749546e+00, 1.753186e+00, 8.085535e-01, 7.260638e-01, 9.786595e-01, 3.428514e-01, 2.005922e+00, 1.305870e+00, 1.531486e-01, 5.392590e-01, 1.461326e+00, 1.251881e+00, 6.775841e-01, 1.426827e+00, 5.314270e-01,
4.000000e-01	8.390364e-01, 3.998129e-01, 1.115520e+00, 6.269378e-01, 5.364314e-01, 1.680801e+00, 1.269239e+00, 7.568799e-01, 7.350200e-01, 8.589694e-01, 1.631124e-01, 1.369884e+00, 1.204588e+00, 9.547742e-02, 3.468342e-01, 1.060951e+00, 8.424122e-01, 8.052325e-01, 9.065427e-01, 6.437725e-01,
6.000000e-01	6.294326e-01, 5.187432e-01, 1.287775e+00, 3.354161e-01, 4.236335e-01, 1.165007e+00, 9.808261e-01, 8.570184e-01, 6.781210e-01, 1.360210e+00, 1.857791e-01, 1.031399e+00, 9.012264e-01, 9.503703e-02, 2.386957e-01, 8.577113e-01, 5.474100e-01, 6.107746e-01, 6.308047e-01, 7.807621e-01,
8.000000e-01	5.947296e-01, 6.647081e-01, 9.559621e-01, 2.407196e-01, 3.308062e-01, 1.358004e+00, 9.705749e-01, 8.668927e-01, 5.094318e-01, 1.029873e+00, 2.552056e-01, 7.443269e-01, 9.523968e-01, 1.331712e-01, 1.853138e-01, 9.433402e-01, 5.619242e-01, 6.543969e-01, 4.044634e-01, 5.810474e-01,
1.000000e+00	7.058603e-01, 6.201498e-01, 8.590692e-01, 1.193277e-01, 3.262645e-01, 1.230304e+00, 7.850109e-01, 8.616544e-01, 4.683102e-01, 1.253498e+00, 3.164904e-01, 5.945494e-01, 1.038862e+00, 2.125190e-01, 2.908558e-01, 8.772906e-01, 5.159027e-01, 5.193172e-01, 2.239917e-01, 7.343401e-01,
1.200000e+00	6.278686e-01, 7.321668e-01, 1.076478e+00, 9.535509e-02, 1.873491e-01, 1.430049e+00, 7.747468e-01, 9.061885e-01, 3.593962e-01, 1.548205e+00, 3.562475e-01, 5.457774e-01, 8.997686e-01, 2.788408e-01, 3.559619e-01, 1.104624e+00, 3.920407e-01, 4.013516e-01, 1.719680e-01, 8.569032e-01,
1.400000e+00	7.211355e-01, 7.665764e-01, 8.805163e-01, 6.969636e-02, 1.549198e-01, 1.349720e+00, 8.628857e-01, 9.057061e-01, 4.074788e-01, 1.233234e+00, 3.630599e-01, 3.911338e-01, 8.854838e-01, 2.708212e-01, 3.910681e-01, 1.191543e+00, 3.167780e-01, 3.170123e-01, 1.849634e-01, 7.610181e-01,
1.600000e+00	7.556437e-01, 8.429758e-01, 8.475451e-01, 5.529921e-02, 1.257719e-01, 1.237050e+00, 7.125628e-01, 9.782622e-01, 4.763778e-01, 1.496993e+00, 4.359739e-01, 3.940694e-01, 7.880901e-01, 3.496599e-01, 4.033504e-01, 1.153456e+00, 2.075040e-01, 2.695233e-01, 1.653118e-01, 8.730066e-01,
1.800000e+00	6.948006e-01, 8.652174e-01, 8.182759e-01, 3.639899e-02, 9.171756e-02, 1.098091e+00, 7.324918e-01, 7.909411e-01, 4.577350e-01, 1.047257e+00, 5.379027e-01, 3.997753e-01, 9.451978e-01, 3.222725e-01, 3.941530e-01, 1.201265e+00, 1.755887e-01, 2.088967e-01, 1.519906e-01, 9.187402e-01,
2.000000e+00	7.314903e-01, 7.698129e-01, 7.731623e-01, 3.849867e-02, 6.733551e-02, 1.087292e+00, 8.711057e-01, 9.832521e-01, 4.413615e-01, 1.456772e+00, 5.553550e-01, 4.656868e-01, 8.972122e-01, 3.240043e-01, 5.324428e-01, 1.173512e+00, 1.626736e-01, 1.521299e-01, 1.511266e-01, 8.543272e-01,
0.000000e+00	1.685398e+00, 3.039619e+00, 1.611386e+00, 8.309181e-01, 3.058634e+00, 1.655465e+00, 1.296488e+00, 1.935077e+00, 1.853325e+00, 2.919147e+00, 3.471291e+00, 8.013995e-01, 5.924323e-01, 1.888136e+00, 2.911291e+00, 1.756796e+00, 1.802529e+00, 1.539947e+00, 2.011160e+00, 1.779436e-01,
2.000000e-01	1.328074e+00, 2.025899e+00, 1.224742e+00, 9.054697e-01, 2.317851e+00, 1.525814e+00, 8.925446e-01, 1.178739e+00, 1.534125e+00, 1.987565e+00, 1.667418e+00, 6.468242e-01, 3.121436e-01, 1.061064e+00, 1.655393e+00, 1.102005e+00, 2.141377e+00, 1.037341e+00, 8.661629e-01, 1.515698e-01,
4.000000e-01	9.630627e-01, 2.072131e+00, 1.074469e+00, 8.441909e-01, 2.603666e+00, 1.091890e+00, 9.944821e-01, 6.670385e-01, 1.193557e+00, 1.435913e+00, 9.713490e-01, 4.596463e-01, 2.367215e-01, 6.201439e-01, 1.463880e+00, 1.080542e+00, 1.701026e+00, 7.826671e-01, 6.114733e-01, 1.089129e-01,
6.000000e-01	1.027272e+00, 1.165493e+00, 7.523544e-01, 5.069626e-01, 1.811346e+00, 1.343031e+00, 9.488923e-01, 3.746446e-01, 8.117616e-01, 1.194087e+00, 6.234516e-01, 4.528654e-01, 1.589403e-01, 5.252319e-01, 1.204828e+00, 1.053074e+00, 1.543243e+00, 5.720497e-01, 3.630102e-01, 1.614666e-01,
8.000000e-01	8.569581e-01, 1.282587e+00, 6.333814e-01, 3.284220e-01, 1.905167e+00, 1.281058e+00, 7.652958e-01, 1.964040e-01, 6.209821e-01, 1.234511e+00, 6.030152e-01, 4.916745e-01, 1.739563e-01, 4.745083e-01, 7.360233e-01, 9.685315e-01, 8.370416e-01, 3.939590e-01, 1.730157e-01, 2.465400e-01,
1.000000e+00	9.075390e-01, 1.358721e+00, 4.463881e-01, 2.015545e-01, 1.431635e+00, 1.203469e+00, 8.906874e-01, 1.107033e-01, 6.025703e-01, 1.119372e+00, 6.490930e-01, 4.266932e-01, 3.350595e-01, 4.269239e-01, 7.703619e-01, 1.076926e+00, 1.017896e+00, 1.999071e-01, 1.281126e-01, 4.053391e-01,
1.200000e+00	9.281798e-01, 1.057598e+00, 3.236803e-01, 1.442450e-01, 1.227041e+00, 1.159011e+00, 8.139309e-01, 8.050946e-02, 5.385653e-01, 1.103625e+00, 6.046003e-01, 4.231840e-01, 4.655360e-01, 3.637820e-01, 7.004968e-01, 1.001695e+00, 9.151256e-01, 1.466446e-01, 6.614732e-02, 5.131765e-01,
1.400000e+00	8.633519e-01, 1.037837e+00, 2.829914e-01, 1.050490e-01, 9.189219e-01, 1.164994e+00, 8.721108e-01, 1.352641e-01, 4.613809e-01, 1.084504e+00, 5.144994e-01, 5.210331e-01, 7.583951e-01, 3.750803e-01, 5.025360e-01, 9.822051e-01, 6.047627e-01, 1.014110e-01, 5.139718e-02, 5.767508e-01,
1.600000e+00	7.742924e-01, 1.170519e+00, 3.111391e-01, 9.420370e-02, 6.606478e-01, 9.841192e-01, 7.591287e-01, 3.877337e-01, 3.719887e-01, 1.327141e+00, 5.948896e-01, 4.910682e-01, 6.349147e-01, 3.601267e-01, 4.894854e-01, 9.349037e-01, 3.820257e-01, 6.069866e-02, 5.040092e-02, 6.565923e-01,
1.800000e+00	7.427631e-01, 1.063412e+00, 2.963237e-01, 5.762445e-02, 6.221926e-01, 1.157458e+00, 6.603836e-01, 4.956929e-01, 4.229983e-01, 1.077078e+00, 5.112793e-01, 4.496761e-01, 7.418570e-01, 3.660646e-01, 5.518521e-01, 9.575837e-01, 3.323226e-01, 4.209570e-02, 5.849045e-02, 6.555533e-01,
2.000000e+00	9.172439e-01, 1.185915e+00, 3.679247e-01, 4.814749e-02, 4.948704e-01, 9.079247e-01, 8.219136e-01, 7.029180e-01, 4.225657e-01, 1.250793e+00, 6.468567e-01, 5.483131e-01, 8.024310e-01, 3.233479e-01, 4.605695e-01, 9.498902e-01, 2.808567e-01, 1.904791e-02, 5.915371e-02, 6.260885e-01,
0.000000e+00	2.654076e+00, 1.166143e+00, 1.500529e+00, 2.140197e+00, 9.033736e-01, 1.229321e+00, 1.437600e+00, 7.688097e-01, 1.058374e+00, 2.127347e+00, 2.837598e+00, 3.621752e-01, 2.051577e+00, 1.055899e+00, 2.603170e+00, 1.517182e+00, 9.685634e-01, 2.336424e+00, 1.571528e+00, 2.094917e+00,
2.000000e-01	1.648145e+00, 1.186037e+00, 1.848935e+00, 1.522530e+00, 8.920300e-01, 1.023129e+00, 9.315431e-01, 7.227954e-01, 7.881412e-01, 1.866131e+00, 1.587409e+00, 5.481955e-01, 1.888101e+00, 5.035977e-01, 1.774476e+00, 1.345873e+00, 7.805094e-01, 1.726891e+00, 1.022979e+00, 1.619776e+00,
4.000000e-01	1.535585e+00, 1.090654e+00, 1.445109e+00, 8.264882e-01, 6.275166e-01, 1.271258e+00, 1.081438e+00, 7.981271e-01, 5.692339e-01, 1.167401e+00, 1.036623e+00, 5.957307e-01, 1.395241e+00, 4.184363e-01, 9.575834e-01, 1.442859e+00, 5.622707e-01, 1.293593e+00, 7.355924e-01, 1.074586e+00,
6.000000e-01	1.226516e+00, 1.114835e+00, 1.616886e+00, 6.929441e-01, 5.329117e-01, 1.033350e+00, 7.746595e-01, 7.254500e-01, 5.359098e-01, 9.817909e-01, 7.625136e-01, 5.290705e-01, 1.184724e+00, 3.635564e-01, 1.119711e+00, 1.005540e+00, 5.911032e-01, 8.482518e-01, 4.556304e-01, 8.444469e-01,
8.000000e-01	1.249100e+00, 1.020319e+00, 1.483670e+00, 3.818302e-01, 3.384333e-01, 1.161278e+00, 7.571014e-01, 6.914539e-01, 4.105517e-01, 8.512859e-01, 6.655239e-01, 6.200363e-01, 1.070926e+00, 3.206687e-01, 6.778063e-01, 6.627235e-01, 3.700465e-01, 8.508005e-01, 3.689862e-01, 6.899046e-01,
1.000000e+00	1.192697e+00, 9.032195e-01, 1.146524e+00, 2.478641e-01, 2.591043e-01, 9.846779e-01, 8.643483e-01, 7.478794e-01, 3.641725e-01, 8.506827e-01, 4.775374e-01, 6.583765e-01, 1.021030e+00, 3.336829e-01, 5.965846e-01, 4.629584e-01, 3.356698e-01, 6.948876e-01, 2.209564e-01, 6.027252e-01,
1.200000e+00	8.667463e-01, 8.799704e-01, 1.221192e+00, 1.496248e-01, 2.509014e-01, 1.088358e+00, 8.511710e-01, 8.790356e-01, 3.146198e-01, 8.042231e-01, 5.828646e-01, 6.605113e-01, 1.150227e+00, 3.654026e-01, 4.747752e-01, 3.288230e-01, 2.513938e-01, 6.074495e-01, 1.426531e-01, 6.089696e-01,
1.400000e+00	8.596346e-01, 1.074501e+00, 9.009672e-01, 1.305789e-01, 1.608789e-01, 8.278545e-01, 7.581192e-01, 9.011238e-01, 2.282827e-01, 8.517536e-01, 5.315701e-01, 7.526093e-01, 8.371142e-01, 3.884527e-01, 3.118984e-01, 3.138597e-01, 2.385866e-01, 4.158940e-01, 7.456634e-02, 5.748751e-01,
1.600000e+00	8.010366e-01, 1.034938e+00, 1.062649e+00, 7.400800e-02, 1.198470e-01, 6.530467e-01, 9.132551e-01, 8.296579e-01, 2.316945e-01, 1.076664e+00, 5.594659e-01, 8.608582e-01, 1.046303e+00, 3.582845e-01, 2.893107e-01, 3.398078e-01, 1.879402e-01, 4.472536e-01, 8.532043e-02, 6.647269e-01,
1.800000e+00	7.449618e-01, 1.014007e+00, 8.614392e-01, 5.208840e-02, 7.718455e-02, 6.927707e-01, 7.366458e-01, 8.077743e-01, 1.713082e-01, 1.161970e+00, 4.741129e-01, 1.032638e+00, 9.953906e-01, 2.979406e-01, 2.066662e-01, 4.998905e-01, 1.364023e-01, 3.444288e-01, 7.508615e-02, 7.130888e-01,
2.000000e+00	6.263325e-01, 9.172070e-01, 1.019928e+00, 3.792710e-02, 6.547744e-02, 8.908270e-01, 9.445700e-01, 8.351095e-01, 2.083744e-01, 1.152579e+00, 5.676937e-01, 1.153253e+00, 9.776583e-01, 3.558256e-01, 2.126405e-01, 6.707902e-01, 1.232672e-01, 3.073562e-01, 8.713776e-02, 7.845430e-01,
0.000000e+00	8.330486e-01, 9.237235e-01, 1.187711e-01, 2.362308e+00, 1.649217e-01, 3.052261e+00, 2.514671e+00, 5.887312e-01, 1.746125e+00, 2.492130e+00, 2.526231e+00, 9.949104e-01, 2.228369e-01, 4.652165e-01, 6.415856e-01, 7.433169e-01, 2.288004e+00, 2.547279e+00, 1.335346e-01, 1.213470e+00,
2.000000e-01	7.780278e-01, 7.286464e-01, 8.088403e-02, 1.411511e+00, 5.453704e-01, 2.551811e+00, 1.660493e+00, 6.775339e-01, 1.337627e+00, 2.457591e+00, 1.530425e+00, 7.133330e-01, 1.097414e-01, 3.313687e-01, 6.437053e-01, 7.847973e-01, 2.061123e+00, 1.458682e+00, 2.072316e-01, 1.053702e+00,
4.000000e-01	8.185891e-01, 6.828683e-01, 8.092885e-02, 8.389138e-01, 8.081786e-01, 1.927871e+00, 1.384950e+00, 7.761885e-01, 9.371076e-01, 1.886409e+00, 6.878998e-01, 3.904586e-01, 7.131935e-02, 1.708324e-01, 5.976546e-01, 1.008651e+00, 1.765818e+00, 9.750327e-01, 2.087864e-01, 9.810109e-01,
6.000000e-01	8.114555e-01, 6.278813e-01, 5.713502e-02, 5.609809e-01, 1.093083e+00, 2.112715e+00, 1.106460e+00, 4.790825e-01, 7.153146e-01, 1.961026e+00, 4.080677e-01, 3.194185e-01, 8.693391e-02, 1.444237e-01, 6.040773e-01, 1.189924e+00, 1.284903e+00, 6.429459e-01, 2.303796e-01, 8.934179e-01,
8.000000e-01	7.464605e-01, 7.247558e-01, 4.313858e-02, 3.546665e-01, 1.296489e+00, 1.499077e+00, 8.362563e-01, 3.888042e-01, 6.599763e-01, 2.163403e+00, 3.142967e-01, 2.737046e-01, 1.466369e-01, 1.809221e-01, 5.392585e-01, 1.184798e+00, 1.154454e+00, 3.635172e-01, 2.380772e-01, 1.012556e+00,
1.000000e+00	8.708784e-01, 7.816336e-01, 4.237991e-02, 1.781157e-01, 8.209337e-01, 1.439069e+00, 8.794508e-01, 3.509088e-01, 4.803370e-01, 1.988806e+00, 4.219225e-01, 2.131488e-01, 3.615655e-01, 1.696903e-01, 5.536567e-01, 1.234699e+00, 9.876872e-01, 2.173495e-01, 1.684840e-01, 9.175973e-01,
1.200000e+00	7.265994e-01, 7.034126e-01, 5.713524e-02, 1.571732e-01, 8.405389e-01, 1.500080e+00, 7.406732e-01, 5.027384e-01, 5.193629e-01, 1.659339e+00, 4.299043e-01, 1.908531e-01, 5.114367e-01, 2.609177e-01, 4.696125e-01, 1.204266e+00, 6.898469e-01, 1.425910e-01, 2.032770e-01, 9.525402e-01,
1.400000e+00	6.451583e-01, 6.757010e-01, 9.114098e-02, 9.152969e-02, 6.606715e-01, 1.528875e+00, 8.114138e-01, 6.143182e-01, 5.830302e-01, 1.737372e+00, 4.034535e-01, 1.545769e-01, 7.382315e-01, 3.199647e-01, 4.754227e-01, 1.247727e+00, 5.028218e-01, 9.270728e-02, 2.010682e-01, 9.078097e-01,
1.600000e+00	7.837446e-01, 7.903061e-01, 1.695357e-01, 7.234183e-02, 5.259245e-01, 1.490347e+00, 6.967977e-01, 7.300142e-01, 5.303665e-01, 1.646256e+00, 4.810724e-01, 1.713274e-01, 7.673393e-01, 3.221194e-01, 4.339700e-01, 1.296069e+00, 4.482304e-01, 5.222152e-02, 1.662167e-01, 8.252814e-01,
1.800000e+00	8.528674e-01, 8.343624e-01, 2.613609e-01, 6.311070e-02, 4.027333e-01, 1.555738e+00, 8.293169e-01, 6.691429e-01, 4.974419e-01, 1.572929e+00, 4.523428e-01, 1.809506e-01, 8.401143e-01, 3.277978e-01, 4.689884e-01, 1.390118e+00, 3.631502e-01, 3.192960e-02, 1.464283e-01, 8.554099e-01,
2.000000e+00	9.255913e-01, 9.134572e-01, 3.201520e-01, 4.263331e-02, 2.967351e-01, 1.252897e+00, 8.537418e-01, 8.607641e-01, 4.119263e-01, 1.592406e+00, 4.987063e-01, 2.336004e-01, 8.875702e-01, 3.141799e-01, 5.186219e-01, 1.236406e+00, 3.211566e-01, 1.923535e-02, 1.767402e-01, 8.044856e-01,
0.000000e+00	1.620758e+00, 8.511283e-01, 1.573877e+00, 2.587799e-01, 2.287336e-01, 3.913831e-01, 5.583374e-01, 6.956445e-01, 1.625498e+00, 2.350500e-01, 2.680570e+00, 1.864888e+00, 2.104949e+00, 2.152405e+00, 2.082596e+00, 1.456304e+00, 1.661236e+00, 2.768377e+00, 1.137890e+00, 1.291769e-01,
2.000000e-01	1.458454e+00, 8.055786e-01, 1.405969e+00, 6.955244e-01, 5.398489e-01, 5.586084e-01, 5.281697e-01, 8.616398e-01, 8.564422e-01, 1.737678e-01, 1.354187e+00, 2.087780e+00, 1.407069e+00, 1.306703e+00, 1.344088e+00, 9.806554e-01, 1.773400e+00, 1.883727e+00, 6.348360e-01, 1.084211e-01,
4.000000e-01	9.410322e-01, 7.024969e-01, 1.643467e+00, 6.576074e-01, 6.878607e-01, 5.464269e-01, 7.481639e-01, 7.378946e-01, 5.740056e-01, 2.668506e-01, 8.407632e-01, 1.822341e+00, 8.418213e-01, 8.105597e-01, 1.075555e+00, 5.915896e-01, 1.640839e+00, 1.438272e+00, 3.332987e-01, 1.275138e-01,
6.000000e-01	6.419578e-01, 8.205548e-01, 8.734193e-01, 5.034132e-01, 1.196208e+00, 5.817106e-01, 9.350429e-01, 5.104713e-01, 3.960395e-01, 5.595975e-01, 5.579601e-01, 1.690538e+00, 4.770289e-01, 6.762797e-01, 6.422894e-01, 3.770945e-01, 1.401176e+00, 7.848118e-01, 1.728950e-01, 3.844991e-01,
8.000000e-01	4.283620e-01, 8.682770e-01, 7.894700e-01, 4.535790e-01, 1.462875e+00, 5.203539e-01, 1.002946e+00, 3.925022e-01, 2.789484e-01, 8.645216e-01, 5.168067e-01, 1.985376e+00, 3.632830e-01, 5.668916e-01, 6.457021e-01, 2.531989e-01, 1.405956e+00, 6.705585e-01, 1.246901e-01, 5.867667e-01,
1.000000e+00	2.240610e-01, 8.053062e-01, 7.392391e-01, 2.852092e-01, 1.180388e+00, 5.220921e-01, 7.091542e-01, 2.746456e-01, 1.616096e-01, 9.603191e-01, 5.666629e-01, 1.527275e+00, 4.036244e-01, 4.366483e-01, 4.145113e-01, 3.159278e-01, 1.010018e+00, 4.475784e-01, 8.751574e-02, 6.356960e-01,
1.200000e+00	1.762728e-01, 8.798910e-01, 5.234784e-01, 1.618007e-01, 1.224989e+00, 4.722702e-01, 7.179027e-01, 1.664470e-01, 1.622288e-01, 1.111732e+00, 5.852746e-01, 1.505036e+00, 4.746453e-01, 3.622445e-01, 3.642282e-01, 4.751861e-01, 8.912576e-01, 2.692472e-01, 9.182021e-02, 7.554944e-01,
1.400000e+00	1.539477e-01, 9.567259e-01, 4.419595e-01, 1.305593e-01, 8.614278e-01, 6.952809e-01, 6.813384e-01, 3.654571e-01, 1.155010e-01, 1.129876e+00, 5.902349e-01, 1.731544e+00, 5.788420e-01, 3.405508e-01, 2.811652e-01, 5.856930e-01, 5.342459e-01, 1.895022e-01, 9.577146e-02, 8.450382e-01,
1.600000e+00	8.705744e-02, 9.048275e-01, 3.896446e-01, 9.738440e-02, 5.132460e-01, 8.181008e-01, 7.816710e-01, 5.419638e-01, 1.025625e-01, 1.345688e+00, 5.401482e-01, 1.671070e+00, 7.528708e-01, 3.848290e-01, 4.045475e-01, 8.223176e-01, 4.058963e-01, 1.161881e-01, 1.214743e-01, 9.549829e-01,
1.800000e+00	7.117257e-02, 9.065672e-01, 4.031310e-01, 6.419024e-02, 4.673055e-01, 7.572101e-01, 7.449114e-01, 7.087803e-01, 1.150385e-01, 1.133217e+00, 6.407242e-01, 1.407314e+00, 7.973636e-01, 3.827821e-01, 3.518924e-01, 9.677532e-01, 4.530815e-01, 7.518274e-02, 1.418829e-01, 9.591902e-01,
2.000000e+00	7.435108e-02, 1.029257e+00, 4.887279e-01, 4.989569e-02, 3.413872e-01, 7.617678e-01, 9.003546e-01, 7.625893e-01, 1.398247e-01, 1.506116e+00, 5.518043e-01, 1.468498e+00, 9.447070e-01, 3.589906e-01, 4.471180e-01, 1.135479e+00, 3.221752e-01, 4.671314e-02, 1.622676e-01, 9.720650e-01,
0.000000e+00	2.334787e-01, 6.136363e-01, 2.938933e+00, 1.781044e+00, 1.784519e+00, 3.136000e+00, 2.406267e+00, 1.168065e+00, 2.814747e+00, 2.213379e+00, 8.297475e-01, 2.575520e+00, 1.667281e+00, 1.267380e+00, 2.353842e+00, 2.887928e+00, 1.883730e-01, 2.282234e+00, 3.094515e+00, 1.300704e+00,
2.000000e-01	1.441383e-01, 4.303481e-01, 1.926401e+00, 1.483707e+00, 1.214636e+00, 2.864065e+00, 1.739480e+00, 6.917068e-01, 1.988163e+00, 1.540699e+00, 8.809776e-01, 2.117090e+00, 1.463467e+00, 6.934231e-01, 1.304614e+00, 2.212400e+00, 3.490230e-01, 1.991141e+00, 1.608607e+00, 1.384144e+00,
4.000000e-01	1.112211e-01, 3.691233e-01, 1.803286e+00, 9.191787e-01, 9.638995e-01, 2.460892e+00, 1.446670e+00, 4.564604e-01, 1.540181e+00, 1.799505e+00, 5.283303e-01, 1.523163e+00, 1.226529e+00, 4.043120e-01, 9.890231e-01, 1.592862e+00, 3.125331e-01, 1.280969e+00, 1.164616e+00, 1.485109e+00,
6.000000e-01	1.821323e-01, 3.135763e-01, 1.985451e+00, 6.424428e-01, 7.578331e-01, 1.801683e+00, 8.688130e-01, 6.206474e-01, 9.119031e-01, 1.855259e+00, 6.903673e-01, 8.598972e-01, 1.196565e+00, 2.882631e-01, 9.372620e-01, 1.582813e+00, 2.647574e-01, 1.019555e+00, 7.736302e-01, 9.402837e-01,
8.000000e-01	3.065695e-01, 3.759635e-01, 1.684745e+00, 4.107456e-01, 5.250194e-01, 2.115438e+00, 8.858619e-01, 7.551785e-01, 9.194468e-01, 1.896225e+00, 5.271323e-01, 7.752528e-01, 1.007309e+00, 2.534081e-01, 8.188744e-01, 1.554709e+00, 1.966613e-01, 8.274193e-01, 6.154329e-01, 1.188407e+00,
1.000000e+00	4.944419e-01, 4.544989e-01, 1.464328e+00, 2.323209e-01, 4.162911e-01, 1.650699e+00, 7.123280e-01, 8.950479e-01, 7.428019e-01, 1.677994e+00, 5.425860e-01, 5.396905e-01, 1.155409e+00, 2.827395e-01, 6.079044e-01, 1.325038e+00, 1.680427e-01, 7.584143e-01, 4.969035e-01, 1.158417e+00,
1.200000e+00	5.746280e-01, 4.852775e-01, 1.437795e+00, 1.383175e-01, 3.479277e-01, 1.856140e+00, 9.575798e-01, 7.417378e-01, 7.456816e-01, 1.523639e+00, 5.528874e-01, 3.358643e-01, 9.826281e-01, 3.055102e-01, 6.413191e-01, 1.469588e+00, 1.289455e-01, 7.035814e-01, 4.146412e-01, 9.435090e-01,
1.400000e+00	7.245017e-01, 6.637827e-01, 1.135578e+00, 9.940964e-02, 2.638970e-01, 1.585333e+00, 7.859157e-01, 8.257780e-01, 7.334351e-01, 1.842421e+00, 5.355451e-01, 2.842916e-01, 1.077985e+00, 2.602671e-01, 5.034666e-01, 1.304467e+00, 9.489092e-02, 6.942505e-01, 2.555280e-01, 1.007066e+00,
1.600000e+00	6.749899e-01, 7.638556e-01, 1.055349e+00, 7.076370e-02, 1.709734e-01, 1.300082e+00, 8.685673e-01, 6.558807e-01, 6.155142e-01, 1.678698e+00, 5.691543e-01, 2.674466e-01, 9.954510e-01, 2.845546e-01, 5.893199e-01, 1.271331e+00, 8.042021e-02, 5.658801e-01, 2.841690e-01, 1.083748e+00,
1.800000e+00	7.554577e-01, 6.827412e-01, 1.141817e+00, 4.139358e-02, 1.341454e-01, 1.586386e+00, 9.217001e-01, 9.131941e-01, 4.435515e-01, 1.727264e+00, 5.461635e-01, 2.134883e-01, 1.069996e+00, 3.439412e-01, 5.044452e-01, 1.132415e+00, 7.229077e-02, 4.374521e-01, 2.125763e-01, 8.762865e-01,
2.000000e+00	7.374910e-01, 8.292563e-01, 9.432415e-01, 3.549020e-02, 7.884753e-02, 1.066368e+00, 7.944902e-01, 9.327429e-01, 5.014561e-01, 1.435401e+00, 5.039934e-01, 2.405877e-01, 8.966932e-01, 2.336954e-01, 5.366352e-01, 1.424079e+00, 5.254412e-02, 3.221419e-01, 2.501060e-01, 9.722025e-01,
0.000000e+00	3.368966e+00, 2.991291e+00, 8.528772e-01, 1.325885e+00, 1.655512e+00, 1.070983e+00, 1.933401e+00, 4.275931e-02, 1.724061e+00, 1.464011e-01, 9.873336e-01, 1.817045e+00, 1.936214e+00, 6.574455e-01, 8.144457e-01, 1.173523e+00, 9.649201e-01, 2.579613e+00, 9.773396e-01, 1.974857e+00,
2.000000e-01	2.032057e+00, 2.173303e+00, 1.125189e+00, 1.213440e+00, 1.573774e+00, 1.021726e+00, 1.403179e+00, 3.003755e-02, 1.077712e+00, 1.022480e-01, 8.290920e-01, 1.544609e+00, 1.570471e+00, 3.090978e-01, 7.865160e-01, 7.668852e-01, 6.314142e-01, 2.192395e+00, 8.497480e-01, 1.358496e+00,
4.000000e-01	1.218125e+00, 1.991932e+00, 1.016479e+00, 6.922536e-01, 1.041070e+00, 8.356376e-01, 1.052930e+00, 8.160905e-02, 7.134310e-01, 7.538509e-02, 7.573821e-01, 1.409888e+00, 1.053086e+00, 1.996685e-01, 4.875528e-01, 4.523845e-01, 5.207178e-01, 1.045878e+00, 6.039257e-01, 9.752103e-01,
6.000000e-01	9.103985e-01, 1.751728e+00, 1.282236e+00, 3.925880e-01, 9.376670e-01, 6.401315e-01, 8.553126e-01, 2.575792e-01, 5.057532e-01, 1.997520e-01, 7.343601e-01, 1.743608e+00, 1.090243e+00, 2.160838e-01, 2.955525e-01, 2.963971e-01, 3.609175e-01, 9.316325e-01, 4.530332e-01, 6.849969e-01,
8.000000e-01	5.450323e-01, 1.797637e+00, 1.326800e+00, 2.982304e-01, 6.926599e-01, 5.955553e-01, 8.279189e-01, 5.719930e-01, 3.691691e-01, 4.649970e-01, 5.815612e-01, 1.168826e+00, 8.025624e-01, 1.907832e-01, 2.080648e-01, 1.909008e-01, 2.988746e-01, 8.710917e-01, 2.516468e-01, 8.262549e-01,
1.000000e+00	3.683820e-01, 1.541324e+00, 1.139736e+00, 1.392561e-01, 3.978516e-01, 4.710234e-01, 8.349124e-01, 5.413592e-01, 2.237016e-01, 8.584243e-01, 5.457745e-01, 1.564874e+00, 1.181692e+00, 2.970797e-01, 1.222616e-01, 1.416598e-01, 2.963678e-01, 5.331390e-01, 1.928660e-01, 8.635485e-01,
1.200000e+00	2.193101e-01, 1.087601e+00, 1.065556e+00, 1.089140e-01, 3.222708e-01, 4.804135e-01, 6.790439e-01, 7.241336e-01, 1.888052e-01, 7.774214e-01, 5.878418e-01, 1.263516e+00, 1.050814e+00, 3.234816e-01, 6.649091e-02, 2.134142e-01, 2.001421e-01, 4.627901e-01, 2.090155e-01, 7.489047e-01,
1.400000e+00	1.811288e-01, 1.017769e+00, 9.167255e-01, 8.151321e-02, 2.878288e-01, 5.322724e-01, 8.574117e-01, 9.083436e-01, 1.478430e-01, 1.349478e+00, 6.236974e-01, 1.543313e+00, 1.074252e+00, 3.746787e-01, 5.140869e-02, 4.040451e-01, 1.238287e-01, 3.928152e-01, 1.724113e-01, 9.004367e-01,
1.600000e+00	1.177139e-01, 1.168903e+00, 1.172427e+00, 5.809311e-02, 1.661603e-01, 6.884549e-01, 7.310800e-01, 7.875612e-01, 8.970251e-02, 1.319580e+00, 5.723516e-01, 1.548859e+00, 1.012335e+00, 2.678186e-01, 4.254424e-02, 7.184668e-01, 1.287345e-01, 3.531065e-01, 1.993517e-01, 7.949128e-01,
1.800000e+00	9.550540e-02, 1.130295e+00, 8.451327e-01, 4.918917e-02, 1.234137e-01, 6.917253e-01, 6.999845e-01, 8.241988e-01, 9.828212e-02, 1.237161e+00, 5.478584e-01, 1.384337e+00, 1.057043e+00, 3.201718e-01, 7.889171e-02, 8.084752e-01, 1.159589e-01, 2.985826e-01, 2.170033e-01, 1.109333e+00,
2.000000e+00	7.637805e-02, 9.903918e-01, 8.607346e-01, 3.421775e-02, 1.088403e-01, 7.949215e-01, 7.498663e-01, 9.383641e-01, 9.138722e-02, 1.461366e+00, 5.140348e-01, 1.302586e+00, 9.178669e-01, 2.969448e-01, 1.629362e-01, 8.803429e-01, 8.980142e-02, 2.390946e-01, 1.877981e-01, 9.948537e-01,
0.000000e+00	3.539578e-01, 3.011302e+00, 3.692515e-01, 1.973894e+00, 2.418694e+00, 4.498579e-01, 1.995446e+00, 2.114731e-01, 1.194886e+00, 6.596408e-01, 1.961752e+00, 1.604980e+00, 1.676921e+00, 2.485837e+00, 1.817825e+00, 2.708388e+00, 2.869849e+00, 1.782307e+00, 1.506223e+00, 2.957533e-01,
2.000000e-01	1.948705e-01, 2.139742e+00, 5.915744e-01, 1.586468e+00, 2.457462e+00, 5.556755e-01, 1.223033e+00, 1.698659e-01, 6.497835e-01, 7.596318e-01, 1.239900e+00, 1.799727e+00, 1.208730e+00, 1.465397e+00, 1.399780e+00, 1.792880e+00, 2.748782e+00, 1.239816e+00, 1.164882e+00, 5.603581e-01,
4.000000e-01	1.783840e-01, 1.690527e+00, 7.114715e-01, 1.378490e+00, 2.300850e+00, 6.734839e-01, 1.100868e+00, 9.873039e-02, 5.089482e-01, 1.029724e+00, 7.633302e-01, 1.934037e+00, 7.668804e-01, 8.966136e-01, 8.682414e-01, 1.518587e+00, 2.180287e+00, 6.467545e-01, 6.964733e-01, 6.096462e-01,
6.000000e-01	1.114980e-01, 1.801197e+00, 5.581266e-01, 1.021139e+00, 1.961255e+00, 5.816068e-01, 8.981898e-01, 4.008440e-02, 3.672955e-01, 1.184979e+00, 5.457809e-01, 1.492922e+00, 4.282672e-01, 5.607282e-01, 9.251959e-01, 9.561765e-01, 2.023131e+00, 4.855729e-01, 4.148093e-01, 6.606477e-01,
8.000000e-01	8.572958e-02, 1.654056e+00, 3.774890e-01, 6.388152e-01, 2.043816e+00, 7.837115e-01, 9.116872e-01, 2.957681e-02, 3.162322e-01, 1.556565e+00, 5.429704e-01, 1.618954e+00, 2.652248e-01, 4.737810e-01, 7.508705e-01, 8.776103e-01, 1.588925e+00, 2.582578e-01, 2.618197e-01, 8.486906e-01,
1.000000e+00	5.969013e-02, 1.295110e+00, 2.534804e-01, 4.291017e-01, 2.454356e+00, 9.381699e-01, 9.455124e-01, 1.567191e-02, 2.674800e-01, 1.435383e+00, 6.371704e-01, 1.513656e+00, 1.698493e-01, 3.733840e-01, 6.145845e-01, 1.202258e+00, 1.464328e+00, 1.996185e-01, 2.169195e-01, 9.033611e-01,
1.200000e+00	6.177952e-02, 1.415695e+00, 2.912228e-01, 3.073268e-01, 1.434460e+00, 9.638557e-01, 8.703124e-01, 8.214934e-03, 2.245442e-01, 1.386153e+00, 4.897704e-01, 1.034798e+00, 2.402430e-01, 3.679011e-01, 7.209842e-01, 1.178819e+00, 1.026754e+00, 1.354296e-01, 2.088151e-01, 1.039164e+00,
1.400000e+00	8.556954e-02, 1.193714e+00, 1.939188e-01, 1.560434e-01, 1.487676e+00, 9.185733e-01, 8.381395e-01, 6.266732e-03, 1.977115e-01, 1.569573e+00, 5.683136e-01, 1.144581e+00, 3.684056e-01, 3.472657e-01, 4.688644e-01, 1.058408e+00, 7.102129e-01, 7.162971e-02, 1.643785e-01, 9.295111e-01,
1.600000e+00	1.104107e-01, 1.082933e+00, 1.792495e-01, 1.199157e-01, 1.117292e+00, 9.944045e-01, 8.575110e-01, 4.009477e-02, 1.897042e-01, 1.818001e+00, 6.155835e-01, 1.159586e+00, 6.095218e-01, 3.613366e-01, 4.622736e-01, 1.174951e+00, 6.624147e-01, 4.519993e-02, 1.588272e-01, 8.929019e-01,
1.800000e+00	1.864261e-01, 1.175105e+00, 1.936703e-01, 7.023468e-02, 1.102120e+00, 1.101726e+00, 8.346843e-01, 2.205315e-01, 2.409601e-01, 1.736917e+00, 5.845515e-01, 1.060186e+00, 7.087694e-01, 3.668584e-01, 5.359415e-01, 8.369168e-01, 6.405789e-01, 2.537043e-02, 1.859427e-01, 8.809749e-01,
2.000000e+00	3.557482e-01, 9.824689e-01, 2.398957e-01, 5.243949e-02, 6.371979e-01, 1.072661e+00, 8.339373e-01, 4.709530e-01, 2.647761e-01, 1.402633e+00, 7.412656e-01, 7.949377e-01, 7.093172e-01, 2.998207e-01, 4.959511e-01, 1.227321e+00, 4.958012e-01, 1.622831e-02, 2.296999e-01, 8.315158e-01,
0.000000e+00	1.697189e+00, 9.657163e-01, 1.174708e+00, 8.813508e-01, 1.736237e+00, 2.369744e+00, 1.252979e+00, 1.348583e+00, 2.306566e-01, 1.182107e+00, 1.562435e+00, 2.808399e+00, 2.446002e+00, 1.613315e+00, 1.341557e-01, 6.538302e-01, 6.058350e-02, 2.382596e+00, 1.443560e-01, 2.094223e-01,
2.000000e-01	1.409226e+00, 8.890767e-01, 1.288571e+00, 7.145218e-01, 1.125558e+00, 2.416245e+00, 1.095992e+00, 7.607383e-01, 3.240102e-01, 9.234923e-01, 1.019152e+00, 1.543520e+00, 1.870586e+00, 7.658924e-01, 1.179028e-01, 7.332057e-01, 2.981318e-01, 1.326369e+00, 1.094669e-01, 1.330129e-01,
4.000000e-01	8.054095e-01, 7.870842e-01, 1.262087e+00, 6.209236e-01, 1.003526e+00, 2.312725e+00, 8.785816e-01, 5.427039e-01, 3.525609e-01, 8.413426e-01, 5.712990e-01, 1.101928e+00, 1.363037e+00, 5.902786e-01, 1.423079e-01, 4.719004e-01, 2.528358e-01, 1.092319e+00, 6.721110e-02, 2.237226e-01,
6.000000e-01	7.093391e-01, 9.015225e-01, 1.428762e+00, 3.731670e-01, 7.447359e-01, 1.905704e+00, 7.892150e-01, 6.706227e-01, 4.631580e-01, 1.178697e+00, 4.018842e-01, 9.750208e-01, 1.127251e+00, 5.484778e-01, 1.240892e-01, 4.894058e-01, 2.178943e-01, 9.081060e-01, 3.758158e-02, 4.722543e-01,
8.000000e-01	6.688044e-01, 9.783386e-01, 1.151098e+00, 2.849822e-01, 5.522846e-01, 1.861429e+00, 7.669207e-01, 7.486690e-01, 4.484936e-01, 1.271568e+00, 3.910724e-01, 5.952012e-01, 1.141266e+00, 4.828320e-01, 1.333537e-01, 6.440777e-01, 1.682625e-01, 7.053093e-01, 3.509552e-02, 6.164858e-01,
1.000000e+00	7.910379e-01, 8.015269e-01, 9.463272e-01, 1.597448e-01, 3.348564e-01, 1.610974e+00, 7.636920e-01, 6.909898e-01, 3.906784e-01, 1.367205e+00, 5.146764e-01, 4.206765e-01, 9.733353e-01, 3.843008e-01, 2.144874e-01, 7.929802e-01, 1.373223e-01, 7.086027e-01, 4.785154e-02, 7.134651e-01,
1.200000e+00	8.539665e-01, 9.133742e-01, 1.382398e+00, 1.187283e-01, 3.090958e-01, 1.528277e+00, 8.363652e-01, 8.049344e-01, 4.158799e-01, 1.184168e+00, 5.167817e-01, 3.122816e-01, 1.081521e+00, 3.196913e-01, 2.906511e-01, 8.383810e-01, 1.133702e-01, 5.484468e-01, 6.949060e-02, 8.340200e-01,
1.400000e+00	7.996362e-01, 8.696428e-01, 1.181259e+00, 9.075277e-02, 2.299640e-01, 1.202492e+00, 8.270264e-01, 8.232517e-01, 4.825390e-01, 1.312673e+00, 4.958964e-01, 2.859518e-01, 1.043365e+00, 3.259225e-01, 2.936944e-01, 1.001406e+00, 1.005768e-01, 6.050839e-01, 9.414286e-02, 8.019155e-01,
1.600000e+00	7.324940e-01, 1.043299e+00, 9.571796e-01, 8.210636e-02, 1.382881e-01, 1.144185e+00, 8.919506e-01, 7.928422e-01, 4.146751e-01, 1.552281e+00, 5.150162e-01, 2.593184e-01, 9.914623e-01, 3.494438e-01, 3.913846e-01, 9.896197e-01, 7.837755e-02, 5.137765e-01, 8.878991e-02, 7.637166e-01,
1.800000e+00	7.710765e-01, 1.079044e+00, 1.119161e+00, 4.834895e-02, 1.268034e-01, 1.299458e+00, 8.933797e-01, 6.992293e-01, 4.488994e-01, 1.479441e+00, 4.238402e-01, 2.565341e-01, 1.096827e+00, 3.298681e-01, 3.830900e-01, 1.079221e+00, 6.448660e-02, 4.121576e-01, 9.734263e-02, 9.075851e-01,
2.000000e+00	8.083984e-01, 9.580474e-01, 9.445408e-01, 4.374921e-02, 9.414713e-02, 1.482985e+00, 7.502716e-01, 8.770138e-01, 4.501311e-01, 1.439755e+00, 6.516740e-01, 2.646090e-01, 1.053182e+00, 3.727441e-01, 5.250097e-01, 1.003317e+00, 5.016810e-02, 3.408586e-01, 1.407984e-01, 8.299001e-01,
0.000000e+00	7.053602e-01, 7.488720e-01, 1.647631e+00, 1.891522e+00, 3.941257e-01, 2.045247e+00, 6.301408e-01, 1.535555e+00, 1.693252e-01, 1.254407e+00, 1.991165e-01, 1.180332e+00, 1.607502e+00, 2.192490e+00, 1.388613e+00, 1.057854e+00, 2.066893e+00, 2.539133e+00, 2.571971e+00, 1.802385e+00,
2.000000e-01	5.862767e-01, 8.101348e-01, 1.257724e+00, 1.405739e+00, 7.070065e-01, 1.683556e+00, 7.018652e-01, 1.250891e+00, 2.699125e-01, 1.409645e+00, 1.468384e-01, 9.272910e-01, 1.019863e+00, 1.572948e+00, 9.438088e-01, 1.121671e+00, 2.513554e+00, 1.535091e+00, 1.757427e+00, 1.226472e+00,
4.000000e-01	5.935520e-01, 8.549657e-01, 1.028789e+00, 1.588407e+00, 9.726609e-01, 1.680077e+00, 6.926234e-01, 9.660007e-01, 3.500274e-01, 1.590896e+00, 7.921257e-02, 6.884286e-01, 6.202353e-01, 1.078146e+00, 6.362315e-01, 1.019767e+00, 1.953642e+00, 1.130381e+00, 1.390087e+00, 1.018493e+00,
6.000000e-01	5.466240e-01, 8.525192e-01, 8.297289e-01, 1.123138e+00, 1.187915e+00, 1.359469e+00, 6.425920e-01, 6.107242e-01, 4.112566e-01, 1.558915e+00, 6.901575e-02, 4.755784e-01, 3.776743e-01, 7.897901e-01, 3.327133e-01, 1.234273e+00, 1.720231e+00, 7.993331e-01, 8.294178e-01, 1.353744e+00,
8.000000e-01	6.665849e-01, 9.046610e-01, 8.168543e-01, 6.630115e-01, 1.469827e+00, 1.588766e+00, 9.520236e-01, 4.111571e-01, 4.183509e-01, 1.587021e+00, 2.184210e-01, 4.043200e-01, 2.093595e-01, 5.308637e-01, 2.836921e-01, 1.096746e+00, 1.266699e+00, 5.607551e-01, 5.984546e-01, 1.162151e+00,
1.000000e+00	8.565165e-01, 7.193191e-01, 5.941824e-01, 5.378843e-01, 1.426940e+00, 1.241814e+00, 7.749604e-01, 1.958506e-01, 4.594117e-01, 1.457142e+00, 3.478158e-01, 2.994557e-01, 2.184135e-01, 5.039318e-01, 2.733994e-01, 1.059928e+00, 1.159435e+00, 4.004174e-01, 4.559992e-01, 1.009172e+00,
1.200000e+00	8.127584e-01, 1.000164e+00, 3.751748e-01, 2.807497e-01, 1.294623e+00, 1.514729e+00, 7.651000e-01, 1.855858e-01, 4.362861e-01, 1.502227e+00, 4.593879e-01, 2.477866e-01, 4.323460e-01, 4.274934e-01, 3.345868e-01, 1.183776e+00, 8.285050e-01, 2.186430e-01, 3.563644e-01, 1.077262e+00,
1.400000e+00	8.984888e-01, 9.642829e-01, 2.835391e-01, 1.941546e-01, 8.951395e-01, 1.310257e+00, 7.702887e-01, 2.345796e-01, 5.120753e-01, 1.647205e+00, 6.132438e-01, 2.430543e-01, 5.509654e-01, 3.708835e-01, 3.362497e-01, 1.258215e+00, 7.237646e-01, 1.371749e-01, 2.598146e-01, 9.123166e-01,
1.600000e+00	7.915449e-01, 8.666378e-01, 3.288214e-01, 1.280969e-01, 7.596093e-01, 1.261666e+00, 6.793543e-01, 4.253731e-01, 4.603475e-01, 1.550407e+00, 4.331918e-01, 2.456856e-01, 6.109938e-01, 2.750660e-01, 4.196150e-01, 1.222239e+00, 5.766728e-01, 8.938671e-02, 3.095160e-01, 9.042494e-01,
1.800000e+00	7.189795e-01, 1.030098e+00, 3.509270e-01, 8.902660e-02, 6.076987e-01, 1.245613e+00, 7.386048e-01, 5.432435e-01, 4.116365e-01, 1.283399e+00, 5.528343e-01, 2.918155e-01, 7.473898e-01, 3.705297e-01, 4.148324e-01, 1.271773e+00, 4.425392e-01, 5.587906e-02, 2.575368e-01, 8.797492e-01,
2.000000e+00	6.617540e-01, 9.287090e-01, 3.158926e-01, 6.656068e-02, 4.088442e-01, 1.147752e+00, 7.687008e-01, 8.006644e-01, 4.998200e-01, 1.184536e+00, 5.479871e-01, 3.302892e-01, 8.050708e-01, 3.663682e-01, 4.732530e-01, 1.078332e+00, 3.492215e-01, 3.661958e-02, 1.895219e-01, 8.165718e-01,
0.000000e+00	6.447781e-01, 1.201443e+00, 9.844828e-01, 2.670959e+00, 3.306939e+00, 7.488261e-01, 2.898179e+00, 1.180172e+00, 1.959829e+00, 1.156535e+00, 1.851968e+00, 1.157459e+00, 2.196095e+00, 2.355662e+00, 9.989622e-01, 5.218730e-01, 1.559371e+00, 8.062431e-01, 2.422670e+00, 6.767035e-01,
2.000000e-01	4.574973e-01, 8.890841e-01, 1.234821e+00, 2.065418e+00, 2.404014e+00, 6.211751e-01, 2.109193e+00, 6.910230e-01, 1.539990e+00, 1.577751e+00, 1.432341e+00, 1.155243e+00, 1.419926e+00, 1.420487e+00, 5.699378e-01, 6.229264e-01, 1.463375e+00, 8.864259e-01, 1.501940e+00, 7.539679e-01,
4.000000e-01	3.554716e-01, 7.945493e-01, 9.664062e-01, 1.574078e+00, 2.245070e+00, 5.820167e-01, 1.695347e+00, 3.918273e-01, 1.105114e+00, 1.367909e+00, 1.190368e+00, 1.241151e+00, 8.766750e-01, 7.819550e-01, 4.172126e-01, 8.649487e-01, 1.827086e+00, 5.978664e-01, 9.192663e-01, 9.049106e-01,
6.000000e-01	2.771078e-01, 7.739222e-01, 8.133863e-01, 9.589873e-01, 2.595582e+00, 6.021817e-01, 1.298259e+00, 2.133793e-01, 6.591118e-01, 1.575185e+00, 8.566568e-01, 1.522772e+00, 5.457063e-01, 4.694493e-01, 2.821733e-01, 8.911813e-01, 1.347334e+00, 4.576887e-01, 6.233468e-01, 8.387736e-01,
8.000000e-01	2.376866e-01, 6.777953e-01, 6.982481e-01, 7.292406e-01, 1.849223e+00, 5.861635e-01, 1.118400e+00, 1.173934e-01, 3.867438e-01, 1.587155e+00, 7.650440e-01, 1.552808e+00, 4.160803e-01, 3.262486e-01, 3.515830e-01, 1.110258e+00, 1.260407e+00, 2.996077e-01, 4.015217e-01, 1.031936e+00,
1.000000e+00	1.505401e-01, 7.191172e-01, 5.628078e-01, 3.813615e-01, 1.932713e+00, 8.529692e-01, 9.764814e-01, 7.596208e-02, 3.422433e-01, 1.540257e+00, 6.175439e-01, 1.359354e+00, 4.180550e-01, 3.137758e-01, 3.596273e-01, 1.076393e+00, 7.862100e-01, 2.036189e-01, 2.997122e-01, 1.044875e+00,
1.200000e+00	1.298319e-01, 7.777158e-01, 4.802193e-01, 2.588844e-01, 1.516694e+00, 8.316444e-01, 8.497825e-01, 5.415243e-02, 2.380996e-01, 1.577224e+00, 6.727322e-01, 1.332233e+00, 6.178443e-01, 2.858245e-01, 3.607477e-01, 1.211560e+00, 6.891789e-01, 1.174229e-01, 2.462690e-01, 9.577922e-01,
1.400000e+00	1.159971e-01, 8.893955e-01, 4.291134e-01, 1.549420e-01, 1.015974e+00, 9.670580e-01, 6.518518e-01, 1.130814e-01, 2.273942e-01, 1.263350e+00, 6.790446e-01, 1.184576e+00, 5.697755e-01, 3.285210e-01, 3.861050e-01, 1.163654e+00, 5.218099e-01, 8.348065e-02, 2.063863e-01, 9.920939e-01,
1.600000e+00	8.588014e-02, 9.369044e-01, 4.223794e-01, 1.222796e-01, 7.059185e-01, 9.631414e-01, 7.581147e-01, 3.100231e-01, 2.408246e-01, 1.535845e+00, 5.898800e-01, 1.043196e+00, 8.503513e-01, 3.769124e-01, 5.022896e-01, 1.356299e+00, 4.741679e-01, 5.296567e-02, 2.363521e-01, 1.060028e+00,
1.800000e+00	1.819473e-01, 1.032526e+00, 4.023985e-01, 8.215631e-02, 5.195673e-01, 8.497115e-01, 9.046298e-01, 5.309016e-01, 2.213653e-01, 1.488453e+00, 5.809177e-01, 9.267216e-01, 7.080063e-01, 3.737330e-01, 5.080437e-01, 1.292902e+00, 3.175589e-01, 3.534047e-02, 1.997605e-01, 9.033886e-01,
2.000000e+00	2.160597e-01, 9.640115e-01, 4.825697e-01, 5.843030e-02, 4.476464e-01, 1.077776e+00, 6.932388e-01, 6.062996e-01, 2.407952e-01, 1.445547e+00, 6.065452e-01, 1.061667e+00, 8.948863e-01, 3.437989e-01, 4.855676e-01, 1.189909e+00, 2.933165e-01, 2.797965e-02, 2.085554e-01, 9.548372e-01,
0.000000e+00	2.813486e+00, 1.439484e+00, 6.535950e-01, 2.299438e+00, 6.995590e-02, 1.956470e+00, 2.978820e+00, 1.111350e+00, 3.327185e-01, 4.896627e-02, 5.847672e-01, 1.594898e+00, 2.148205e+00, 1.455357e+00, 5.685293e-01, 1.585971e+00, 5.903096e-01, 1.453565e+00, 2.067272e+00, 1.755933e+00,
2.000000e-01	1.438665e+00, 1.502738e+00, 1.029113e+00, 1.683350e+00, 1.856903e-01, 1.428291e+00, 2.288158e+00, 1.071292e+00, 3.501286e-01, 3.507537e-02, 3.692248e-01, 1.263732e+00, 1.188040e+00, 9.668375e-01, 4.063559e-01, 1.609429e+00, 9.787613e-01, 1.178580e+00, 1.610797e+00, 1.385258e+00,
4.000000e-01	1.503151e+00, 1.044842e+00, 9.155878e-01, 1.277773e+00, 2.103325e-01, 1.342726e+00, 1.457677e+00, 9.526957e-01, 4.598129e-01, 3.168049e-02, 1.893554e-01, 8.154240e-01, 1.013119e+00, 5.647842e-01, 2.396284e-01, 8.363520e-01, 7.851287e-01, 8.223438e-01, 9.685841e-01, 9.681372e-01,
6.000000e-01	1.081562e+00, 1.156970e+00, 1.059417e+00, 7.485323e-01, 2.159094e-01, 1.285504e+00, 1.028530e+00, 9.282804e-01, 3.700732e-01, 5.297815e-02, 1.773301e-01, 7.009446e-01, 1.053418e+00, 3.269117e-01, 1.587790e-01, 4.898335e-01, 5.421397e-01, 5.519528e-01, 6.221085e-01, 5.486970e-01,
8.000000e-01	1.110060e+00, 1.323228e+00, 8.558804e-01, 4.980895e-01, 2.063040e-01, 1.349454e+00, 8.558449e-01, 9.188379e-01, 4.271305e-01, 1.842271e-01, 1.852249e-01, 5.171716e-01, 9.667715e-01, 2.163053e-01, 9.809576e-02, 2.880922e-01, 5.175440e-01, 4.352108e-01, 3.607993e-01, 6.429139e-01,
1.000000e+00	1.077162e+00, 1.341416e+00, 8.124224e-01, 2.965201e-01, 1.313817e-01, 8.993278e-01, 8.553695e-01, 9.263915e-01, 4.201506e-01, 3.568446e-01, 3.002266e-01, 5.455950e-01, 1.072904e+00, 2.524528e-01, 7.403216e-02, 1.798732e-01, 3.730477e-01, 3.624981e-01, 2.576381e-01, 4.608412e-01,
1.200000e+00	9.004500e-01, 1.058273e+00, 8.456041e-01, 2.359843e-01, 9.514971e-02, 7.877070e-01, 7.006981e-01, 8.477602e-01, 3.347382e-01, 4.469574e-01, 3.375149e-01, 6.738734e-01, 8.955495e-01, 3.082687e-01, 4.104717e-02, 1.099466e-01, 3.284865e-01, 2.622475e-01, 1.512133e-01, 6.446680e-01,
1.400000e+00	6.881304e-01, 8.959728e-01, 9.322543e-01, 1.534160e-01, 7.093673e-02, 6.270897e-01, 9.069123e-01, 8.086252e-01, 2.103416e-01, 7.542154e-01, 4.537241e-01, 8.416160e-01, 7.992894e-01, 3.644464e-01, 3.010519e-02, 7.558965e-02, 2.396290e-01, 2.432719e-01, 1.052563e-01, 6.157913e-01,
1.600000e+00	6.817049e-01, 9.449971e-01, 7.539148e-01, 1.112077e-01, 5.258017e-02, 6.029655e-01, 9.237194e-01, 8.636365e-01, 1.921352e-01, 8.607363e-01, 4.873617e-01, 6.885990e-01, 9.254951e-01, 2.579730e-01, 1.669216e-02, 1.155383e-01, 1.558336e-01, 2.014808e-01, 8.746434e-02, 7.873535e-01,
1.800000e+00	6.206833e-01, 9.271923e-01, 7.806312e-01, 7.108058e-02, 5.340234e-02, 5.747280e-01, 8.704861e-01, 8.192826e-01, 1.495808e-01, 1.055396e+00, 5.303027e-01, 1.164460e+00, 8.229957e-01, 3.367217e-01, 1.356284e-02, 2.535040e-01, 1.548317e-01, 1.458718e-01, 1.041429e-01, 9.530065e-01,
2.000000e+00	4.239493e-01, 9.013475e-01, 7.879200e-01, 5.771110e-02, 3.839985e-02, 6.268555e-01, 6.355019e-01, 9.354206e-01, 1.188563e-01, 1.114140e+00, 5.517884e-01, 1.269768e+00, 1.046006e+00, 3.330768e-01, 1.926993e-02, 5.095582e-01, 1.113928e-01, 1.302792e-01, 1.098175e-01, 8.650989e-01,
0.000000e+00	2.428006e+00, 1.018453e+00, 6.747151e-01, 9.380036e-01, 1.301567e+00, 3.063534e+00, 6.088662e-01, 1.133264e+00, 2.440456e+00, 7.584413e-01, 2.351315e+00, 1.451170e-01, 1.844723e+00, 1.012289e+00, 4.787993e-01, 2.585850e+00, 2.260083e+00, 2.224536e+00, 1.553573e+00, 1.466908e+00,
2.000000e-01	1.880642e+00, 8.401197e-01, 8.578368e-01, 7.374799e-01, 1.477822e+00, 2.472668e+00, 7.747850e-01, 5.834291e-01, 1.508520e+00, 7.128323e-01, 1.361892e+00, 8.967388e-02, 1.199631e+00, 6.571422e-01, 3.958504e-01, 1.710899e+00, 1.881065e+00, 1.360759e+00, 1.040502e+00, 1.309170e+00,
4.000000e-01	1.571081e+00, 6.671448e-01, 8.376399e-01, 4.918281e-01, 1.551286e+00, 2.254659e+00, 7.815995e-01, 3.444982e-01, 1.266377e+00, 5.022668e-01, 7.849200e-01, 6.156372e-02, 7.371330e-01, 5.395367e-01, 3.484073e-01, 1.064546e+00, 1.453991e+00, 9.233790e-01, 6.141071e-01, 8.644840e-01,
6.000000e-01	1.141862e+00, 5.639169e-01, 7.190610e-01, 3.371182e-01, 1.613846e+00, 1.817214e+00, 7.770388e-01, 1.702274e-01, 8.239839e-01, 4.218669e-01, 5.451290e-01, 5.729621e-02, 5.653588e-01, 4.150362e-01, 2.386019e-01, 6.273090e-01, 1.222854e+00, 6.522777e-01, 3.997119e-01, 6.105041e-01,
8.000000e-01	9.343836e-01, 6.001601e-01, 5.299562e-01, 2.049444e-01, 1.446682e+00, 1.152421e+00, 6.995504e-01, 1.265954e-01, 8.421619e-01, 3.623571e-01, 4.204150e-01, 6.057367e-02, 5.051853e-01, 4.377460e-01, 1.388904e-01, 3.623617e-01, 1.176490e+00, 4.127661e-01, 2.756195e-01, 4.688154e-01,
1.000000e+00	1.000084e+00, 6.035515e-01, 4.664307e-01, 1.668001e-01, 1.111190e+00, 9.980638e-01, 7.833417e-01, 8.763517e-02, 6.859156e-01, 3.651800e-01, 4.844617e-01, 1.366755e-01, 5.574300e-01, 4.474545e-01, 1.019318e-01, 2.476111e-01, 8.303757e-01, 2.743018e-01, 1.341994e-01, 4.897680e-01,
1.200000e+00	8.414608e-01, 6.838527e-01, 4.303329e-01, 1.208917e-01, 9.297668e-01, 1.108286e+00, 8.242382e-01, 2.101252e-01, 4.631678e-01, 4.785950e-01, 4.222772e-01, 3.482245e-01, 6.676973e-01, 2.947181e-01, 6.454071e-02, 1.561352e-01, 6.238707e-01, 1.482019e-01, 9.585538e-02, 4.926866e-01,
1.400000e+00	8.297348e-01, 8.088969e-01, 3.551591e-01, 8.101687e-02, 7.135248e-01, 8.362544e-01, 7.516525e-01, 4.110425e-01, 3.806109e-01, 6.373617e-01, 5.316114e-01, 5.246536e-01, 6.608082e-01, 3.074580e-01, 4.089466e-02, 1.009229e-01, 5.048099e-01, 9.050633e-02, 6.014707e-02, 5.158508e-01,
1.600000e+00	6.649227e-01, 8.039522e-01, 3.944721e-01, 6.526839e-02, 4.863186e-01, 7.089265e-01, 8.204920e-01, 5.512261e-01, 2.469349e-01, 8.076237e-01, 4.874506e-01, 6.899732e-01, 7.064836e-01, 2.874219e-01, 3.069923e-02, 1.034293e-01, 4.530146e-01, 6.659984e-02, 5.152034e-02, 5.647419e-01,
1.800000e+00	6.643704e-01, 8.133832e-01, 4.053784e-01, 5.650140e-02, 3.672267e-01, 6.980704e-01, 8.250472e-01, 6.952020e-01, 2.105144e-01, 9.525364e-01, 5.495699e-01, 9.857016e-01, 9.690473e-01, 4.136432e-01, 1.836480e-02, 2.065632e-01, 3.920138e-01, 4.854637e-02, 5.941952e-02, 7.370656e-01,
2.000000e+00	4.984696e-01, 8.983743e-01, 5.065043e-01, 4.235187e-02, 3.542269e-01, 6.742302e-01, 8.739329e-01, 7.906475e-01, 1.371918e-01, 1.097326e+00, 5.169275e-01, 1.198453e+00, 8.983542e-01, 3.711573e-01, 1.876320e-02, 3.943752e-01, 2.995662e-01, 3.015866e-02, 7.204277e-02, 7.569798e-01,
0.000000e+00	2.146618e+00, 1.925483e+00, 1.618844e+00, 2.982614e+00, 1.802402e+00, 2.257393e+00, 9.350012e-01, 3.496790e-01, 9.300929e-01, 2.776019e+00, 1.032517e+00, 1.341032e+00, 1.996691e+00, 1.079993e+00, 1.931748e+00, 2.845170e+00, 1.702843e-01, 1.045171e+00, 9.685734e-01, 5.229455e-01,
2.000000e-01	1.539090e+00, 1.822143e+00, 1.699895e+00, 1.856142e+00, 1.311725e+00, 2.192425e+00, 1.021319e+00, 1.822671e-01, 9.552264e-01, 2.162458e+00, 7.680445e-01, 9.273403e-01, 1.619599e+00, 6.850185e-01, 1.375484e+00, 1.949296e+00, 2.144648e-01, 8.603787e-01, 5.854820e-01, 4.782759e-01,
4.000000e-01	1.391939e+00, 1.572656e+00, 1.692740e+00, 1.157708e+00, 9.675829e-01, 1.693680e+00, 8.148629e-01, 2.635790e-01, 7.782592e-01, 1.928157e+00, 6.093309e-01, 7.632965e-01, 1.389294e+00, 6.674732e-01, 8.458188e-01, 1.534134e+00, 1.779608e-01, 9.495843e-01, 3.638826e-01, 3.178737e-01,
6.000000e-01	1.045575e+00, 1.537171e+00, 1.701206e+00, 8.165242e-01, 8.136566e-01, 1.385128e+00, 9.238356e-01, 3.728393e-01, 6.405697e-01, 1.132737e+00, 5.507368e-01, 4.581005e-01, 1.033319e+00, 4.306384e-01, 9.615503e-01, 1.647246e+00, 1.431201e-01, 7.197834e-01, 2.577845e-01, 2.857589e-01,
8.000000e-01	1.022859e+00, 1.297014e+00, 1.362503e+00, 5.182294e-01, 5.383216e-01, 1.683721e+00, 8.931822e-01, 5.018716e-01, 5.753158e-01, 1.168807e+00, 4.176783e-01, 4.009389e-01, 1.046032e+00, 4.143165e-01, 6.982122e-01, 1.287072e+00, 1.325100e-01, 7.027201e-01, 1.325288e-01, 3.268630e-01,
1.000000e+00	8.902729e-01, 1.089761e+00, 1.166685e+00, 3.528788e-01, 4.013414e-01, 1.429397e+00, 7.562042e-01, 6.351637e-01, 5.442657e-01, 1.071724e+00, 4.147108e-01, 2.495200e-01, 1.264933e+00, 3.731065e-01, 6.322692e-01, 1.137509e+00, 9.142614e-02, 6.027914e-01, 7.159050e-02, 4.528671e-01,
1.200000e+00	1.090653e+00, 1.205808e+00, 1.191306e+00, 2.200487e-01, 3.051038e-01, 1.428951e+00, 8.489968e-01, 8.056881e-01, 5.582338e-01, 1.141934e+00, 4.304739e-01, 2.145123e-01, 9.903017e-01, 4.004343e-01, 5.681700e-01, 1.071413e+00, 8.858797e-02, 6.177027e-01, 4.891526e-02, 4.668196e-01,
1.400000e+00	9.056475e-01, 1.100495e+00, 1.042689e+00, 1.590207e-01, 2.460194e-01, 1.369859e+00, 8.981373e-01, 9.375253e-01, 4.563510e-01, 1.269968e+00, 3.782435e-01, 1.734716e-01, 8.233660e-01, 3.757091e-01, 5.549130e-01, 9.391728e-01, 7.195476e-02, 5.626794e-01, 4.466317e-02, 5.901707e-01,
1.600000e+00	7.950092e-01, 1.079974e+00, 1.034430e+00, 1.049541e-01, 1.861670e-01, 1.380244e+00, 8.012837e-01, 8.289455e-01, 4.899349e-01, 1.443659e+00, 5.093427e-01, 1.883523e-01, 9.960606e-01, 3.290119e-01, 5.686271e-01, 1.121191e+00, 5.321999e-02, 5.045236e-01, 4.510563e-02, 6.448377e-01,
1.800000e+00	8.341528e-01, 1.141294e+00, 1.051026e+00, 6.191038e-02, 1.090057e-01, 1.476166e+00, 8.405380e-01, 6.526595e-01, 5.173378e-01, 1.643832e+00, 4.405192e-01, 1.846128e-01, 9.193853e-01, 2.942940e-01, 4.475056e-01, 1.031840e+00, 4.690390e-02, 3.665123e-01, 6.041649e-02, 8.292674e-01,
2.000000e+00	7.242060e-01, 8.492282e-01, 7.527322e-01, 5.822247e-02, 9.029366e-02, 1.363794e+00, 7.951623e-01, 8.931110e-01, 3.632478e-01, 1.504831e+00, 4.785533e-01, 2.430775e-01, 1.005183e+00, 3.495689e-01, 4.976571e-01, 1.082724e+00, 3.122056e-02, 3.413506e-01, 7.075355e-02, 7.838366e-01,
0.000000e+00	3.590879e-01, 1.603534e-01, 5.050028e-01, 9.998025e-01, 2.301137e-01, 9.791559e-01, 1.799450e+00, 2.946860e+00, 2.399559e+00, 8.477168e-01, 1.512736e+00, 1.001997e+00, 2.570302e+00, 3.074583e-01, 2.958169e+00, 1.130227e-03, 1.779338e+00, 3.738445e-01, 8.388682e-01, 1.019671e+00,
2.000000e-01	4.646829e-01, 1.009754e-01, 8.204998e-01, 5.733404e-01, 6.382024e-01, 8.608820e-01, 1.421744e+00, 2.311561e+00, 1.371918e+00, 8.776880e-01, 8.512014e-01, 7.621273e-01, 2.100937e+00, 1.793085e-01, 1.898607e+00, 1.233438e-01, 1.329659e+00, 2.557687e-01, 4.698230e-01, 7.890345e-01,
4.000000e-01	3.674512e-01, 1.154066e-01, 1.043222e+00, 3.792113e-01, 6.864454e-01, 7.215584e-01, 1.022115e+00, 1.669629e+00, 1.127858e+00, 1.183841e+00, 6.382268e-01, 1.008700e+00, 1.161471e+00, 1.121231e-01, 1.484261e+00, 3.207415e-01, 9.297045e-01, 2.514422e-01, 3.873626e-01, 1.020912e+00,
6.000000e-01	4.643101e-01, 1.925595e-01, 9.093592e-01, 1.813398e-01, 5.921051e-01, 5.759966e-01, 9.544619e-01, 1.314689e+00, 8.729776e-01, 1.271864e+00, 5.643147e-01, 1.172118e+00, 1.082202e+00, 1.641585e-01, 1.184810e+00, 6.651725e-01, 6.950850e-01, 2.450483e-01, 3.056914e-01, 8.339530e-01,
8.000000e-01	3.382511e-01, 3.163526e-01, 8.734314e-01, 1.529195e-01, 5.397771e-01, 7.119460e-01, 8.938904e-01, 9.886539e-01, 5.710377e-01, 1.374540e+00, 4.851118e-01, 1.025381e+00, 9.789469e-01, 2.062015e-01, 9.872195e-01, 6.892632e-01, 6.334134e-01, 2.606150e-01, 2.944691e-01, 8.822965e-01,
1.000000e+00	3.561462e-01, 4.413611e-01, 8.144063e-01, 1.120714e-01, 4.143413e-01, 7.048876e-01, 7.864645e-01, 8.382832e-01, 4.421929e-01, 1.162064e+00, 5.420101e-01, 1.240355e+00, 9.322012e-01, 3.205945e-01, 8.561906e-01, 9.850036e-01, 3.911423e-01, 2.190919e-01, 2.335776e-01, 9.276330e-01,
1.200000e+00	2.444176e-01, 5.497845e-01, 8.399097e-01, 7.310244e-02, 2.715438e-01, 8.578694e-01, 9.006552e-01, 8.430765e-01, 2.579582e-01, 1.666156e+00, 6.344162e-01, 1.176449e+00, 9.550329e-01, 2.903614e-01, 6.655825e-01, 1.101991e+00, 3.745959e-01, 1.786938e-01, 2.046668e-01, 1.093575e+00,
1.400000e+00	1.776853e-01, 5.999878e-01, 7.647562e-01, 4.679705e-02, 2.164883e-01, 8.643225e-01, 8.123438e-01, 9.704137e-01, 1.941425e-01, 1.570165e+00, 5.361507e-01, 1.244893e+00, 1.036357e+00, 3.411370e-01, 5.576292e-01, 1.138153e+00, 3.294985e-01, 1.486018e-01, 2.303495e-01, 1.085686e+00,
1.600000e+00	1.760930e-01, 6.190309e-01, 8.785360e-01, 3.978124e-02, 1.451188e-01, 8.949144e-01, 8.326257e-01, 8.352891e-01, 2.022807e-01, 1.523231e+00, 6.357612e-01, 1.066010e+00, 9.912329e-01, 3.153231e-01, 5.425714e-01, 1.155104e+00, 2.546499e-01, 1.389568e-01, 2.573771e-01, 1.154377e+00,
1.800000e+00	1.968210e-01, 8.253663e-01, 7.933819e-01, 3.231348e-02, 1.510789e-01, 8.713602e-01, 7.413223e-01, 8.799935e-01, 2.270960e-01, 1.709005e+00, 6.684944e-01, 9.507962e-01, 8.509401e-01, 3.563043e-01, 5.555364e-01, 1.395035e+00, 2.093019e-01, 1.368568e-01, 2.142011e-01, 9.877229e-01,
2.000000e+00	2.544202e-01, 8.652408e-01, 6.741609e-01, 3.917100e-02, 9.027678e-02, 1.030789e+00, 8.145423e-01, 7.433637e-01, 2.126021e-01, 1.486052e+00, 4.949521e-01, 1.250574e+00, 9.707544e-01, 3.200458e-01, 6.412587e-01, 9.415123e-01, 1.476264e-01, 1.225666e-01, 2.294647e-01, 1.035082e+00,
0.000000e+00	1.727195e+00, 1.966368e+00, 6.386248e-01, 1.069689e+00, 2.047860e+00, 1.738573e+00, 2.859505e+00, 1.168979e+00, 9.850259e-01, 2.061089e-01, 1.514933e+00, 1.429759e+00, 2.157448e+00, 2.318362e+00, 1.569295e+00, 1.777593e+00, 2.471733e+00, 1.983566e+00, 6.888489e-01, 1.190921e+00,
2.000000e-01	1.208944e+00, 1.460770e+00, 7.869199e-01, 1.269945e+00, 1.928133e+00, 1.646606e+00, 2.185961e+00, 6.209508e-01, 9.631698e-01, 1.977080e-01, 9.816056e-01, 1.194263e+00, 1.206415e+00, 1.403505e+00, 1.116568e+00, 1.001972e+00, 2.028362e+00, 1.196613e+00, 3.881244e-01, 7.156499e-01,
4.000000e-01	8.016711e-01, 1.496883e+00, 9.358705e-01, 9.319315e-01, 2.235133e+00, 1.484348e+00, 1.603398e+00, 2.748916e-01, 7.295608e-01, 4.170562e-01, 6.167354e-01, 8.619950e-01, 7.124779e-01, 7.358774e-01, 9.348567e-01, 7.713821e-01, 2.103980e+00, 7.702475e-01, 3.022571e-01, 7.478722e-01,
6.000000e-01	8.572815e-01, 1.510194e+00, 7.045921e-01, 6.527406e-01, 2.008835e+00, 1.330983e+00, 1.173670e+00, 2.161230e-01, 7.064378e-01, 6.378715e-01, 4.496982e-01, 6.571625e-01, 4.876265e-01, 4.605334e-01, 7.725862e-01, 4.067049e-01, 1.555202e+00, 4.527317e-01, 2.663158e-01, 7.168257e-01,
8.000000e-01	8.060989e-01, 1.355125e+00, 4.389996e-01, 3.737394e-01, 1.670477e+00, 1.021689e+00, 9.587577e-01, 1.059138e-01, 4.979593e-01, 7.600791e-01, 5.833078e-01, 5.834831e-01, 2.757883e-01, 2.875990e-01, 6.535009e-01, 3.504670e-01, 1.238976e+00, 3.772605e-01, 1.894325e-01, 8.495545e-01,
1.000000e+00	6.154591e-01, 1.258454e+00, 4.551312e-01, 2.833852e-01, 1.832010e+00, 8.656276e-01, 7.824257e-01, 6.404264e-02, 4.105868e-01, 8.592282e-01, 5.763171e-01, 7.669958e-01, 4.424938e-01, 3.382836e-01, 4.098113e-01, 2.580636e-01, 1.046671e+00, 2.271882e-01, 1.560311e-01, 8.782992e-01,
1.200000e+00	6.720573e-01, 1.216629e+00, 3.447618e-01, 1.577377e-01, 1.502353e+00, 9.022281e-01, 6.981533e-01, 4.492486e-02, 2.870061e-01, 9.385759e-01, 5.617555e-01, 7.919168e-01, 5.322862e-01, 3.289096e-01, 2.590392e-01, 3.949013e-01, 8.150786e-01, 1.366652e-01, 1.505157e-01, 9.195439e-01,
1.400000e+00	7.307838e-01, 1.048172e+00, 3.358984e-01, 1.186290e-01, 1.106822e+00, 8.558341e-01, 8.663175e-01, 1.240258e-01, 2.701796e-01, 1.104814e+00, 5.996464e-01, 8.919431e-01, 6.192548e-01, 3.274051e-01, 2.009776e-01, 5.884444e-01, 6.061320e-01, 7.768728e-02, 1.488886e-01, 7.474455e-01,
1.600000e+00	5.716781e-01, 1.243532e+00, 2.854702e-01, 7.132283e-02, 9.004916e-01, 9.972652e-01, 7.574684e-01, 2.882173e-01, 2.101916e-01, 1.284347e+00, 5.471080e-01, 1.185243e+00, 7.054547e-01, 3.269046e-01, 2.220588e-01, 7.797103e-01, 4.832285e-01, 4.672727e-02, 1.401968e-01, 8.531043e-01,
1.800000e+00	5.232013e-01, 9.158800e-01, 2.509891e-01, 6.355260e-02, 5.976404e-01, 1.118290e+00, 7.689363e-01, 4.646712e-01, 1.991171e-01, 1.384557e+00, 5.855887e-01, 1.002909e+00, 8.294601e-01, 3.277930e-01, 3.404222e-01, 9.717381e-01, 3.875486e-01, 3.228097e-02, 1.623696e-01, 8.904450e-01,
2.000000e+00	4.783183e-01, 1.064866e+00, 3.502169e-01, 4.081135e-02, 3.714690e-01, 9.038315e-01, 8.056985e-01, 7.542984e-01, 1.937910e-01, 1.471109e+00, 5.719397e-01, 8.991955e-01, 8.094404e-01, 3.468507e-01, 3.469429e-01, 1.045531e+00, 2.861430e-01, 2.213777e-02, 1.738451e-01, 8.220944e-01,
0.000000e+00	2.720628e+00, 2.274921e-01, 6.064490e-01, 1.261611e+00, 2.545733e+00, 6.056846e-01, 2.840497e-01, 2.300983e+00, 2.895765e+00, 7.322165e-01, 6.210999e-01, 1.572894e+00, 1.475991e+00, 1.033335e+00, 1.576403e+00, 2.836063e+00, 9.198924e-02, 3.111652e+00, 1.975336e+00, 2.402301e+00,
2.000000e-01	1.436677e+00, 1.852941e-01, 8.213644e-01, 8.820111e-01, 2.127567e+00, 4.810709e-01, 5.085864e-01, 1.327080e+00, 2.040781e+00, 5.116893e-01, 6.655598e-01, 1.624062e+00, 1.439518e+00, 7.259141e-01, 1.249774e+00, 1.617774e+00, 1.591878e-01, 1.633241e+00, 1.128613e+00, 1.729794e+00,
4.000000e-01	1.059096e+00, 1.323331e-01, 7.275620e-01, 5.065778e-01, 1.381700e+00, 4.848199e-01, 5.095105e-01, 7.748528e-01, 1.161417e+00, 3.954930e-01, 4.879384e-01, 1.317173e+00, 1.273577e+00, 5.421607e-01, 9.564814e-01, 8.478633e-01, 1.330636e-01, 1.212141e+00, 9.187648e-01, 1.328570e+00,
6.000000e-01	7.997104e-01, 2.008583e-01, 9.289971e-01, 4.464234e-01, 8.479516e-01, 3.931342e-01, 6.510065e-01, 3.921451e-01, 8.305138e-01, 5.714624e-01, 5.921236e-01, 1.659298e+00, 9.594349e-01, 4.727397e-01, 7.669421e-01, 5.984799e-01, 1.317106e-01, 7.816770e-01, 7.159266e-01, 8.797062e-01,
8.000000e-01	4.653393e-01, 2.812860e-01, 1.041528e+00, 2.669959e-01, 7.137226e-01, 3.359213e-01, 7.171688e-01, 4.395522e-01, 5.393857e-01, 8.092109e-01, 6.237379e-01, 1.684415e+00, 1.113167e+00, 4.830905e-01, 3.908189e-01, 3.501661e-01, 9.597246e-02, 6.254687e-01, 4.850734e-01, 1.071493e+00,
1.000000e+00	3.491913e-01, 5.391981e-01, 9.696344e-01, 1.937568e-01, 5.815441e-01, 2.756056e-01, 7.029093e-01, 5.970307e-01, 3.612273e-01, 1.032862e+00, 6.742594e-01, 1.280146e+00, 8.817979e-01, 3.902962e-01, 3.119882e-01, 3.767855e-01, 8.051955e-02, 4.585828e-01, 3.024383e-01, 7.675542e-01,
1.200000e+00	2.292835e-01, 7.064036e-01, 1.045529e+00, 1.309728e-01, 5.392728e-01, 4.359309e-01, 7.310199e-01, 7.347012e-01, 2.554383e-01, 1.029353e+00, 5.557816e-01, 1.473807e+00, 9.216817e-01, 4.426155e-01, 1.918694e-01, 5.333871e-01, 6.685935e-02, 3.488087e-01, 3.254522e-01, 8.271059e-01,
1.400000e+00	1.507492e-01, 6.466167e-01, 7.972229e-01, 9.006506e-02, 3.465803e-01, 5.052070e-01, 8.332674e-01, 5.984156e-01, 1.665906e-01, 1.182314e+00, 5.504095e-01, 1.391266e+00, 9.464166e-01, 4.250027e-01, 1.371184e-01, 6.847531e-01, 4.753115e-02, 3.103245e-01, 2.683768e-01, 1.132013e+00,
1.600000e+00	1.128886e-01, 8.539555e-01, 8.094206e-01, 6.233085e-02, 2.928540e-01, 7.083177e-01, 8.189808e-01, 9.508065e-01, 1.256154e-01, 1.391332e+00, 5.518021e-01, 1.422057e+00, 9.886913e-01, 3.720717e-01, 1.510848e-01, 8.584445e-01, 4.402618e-02, 2.729024e-01, 2.284933e-01, 8.991827e-01,
1.800000e+00	8.699879e-02, 9.276694e-01, 7.331395e-01, 5.237409e-02, 1.840364e-01, 7.560644e-01, 8.038421e-01, 9.419450e-01, 1.268500e-01, 1.409373e+00, 6.517147e-01, 1.358326e+00, 1.138585e+00, 3.400026e-01, 1.924570e-01, 1.045130e+00, 3.777737e-02, 2.075411e-01, 2.388128e-01, 1.050502e+00,
2.000000e+00	5.810551e-02, 7.431878e-01, 9.072157e-01, 4.794205e-02, 1.441793e-01, 8.431058e-01, 7.575527e-01, 8.167634e-01, 1.096513e-01, 1.432544e+00, 5.813933e-01, 1.660703e+00, 1.073119e+00, 3.632565e-01, 2.858964e-01, 1.143432e+00, 3.193649e-02, 2.161984e-01, 2.636252e-01, 9.009334e-01,
0.000000e+00	1.718319e+00, 1.526520e+00, 3.256622e+00, 1.332684e+00, 3.927514e-02, 1.932341e+00, 1.008193e+00, 9.423962e-02, 2.649542e+00, 6.589238e-01, 1.660660e+00, 1.693802e+00, 6.596224e-01, 2.104535e+00, 3.946626e-01, 3.181692e+00, 2.582130e+00, 7.370009e-01, 2.294743e+00, 2.372771e+00,
2.000000e-01	1.046867e+00, 1.110159e+00, 2.396802e+00, 1.131096e+00, 5.092991e-01, 1.800434e+00, 9.552882e-01, 4.092495e-01, 1.798181e+00, 5.208443e-01, 9.273864e-01, 1.160658e+00, 3.463237e-01, 1.294591e+00, 2.587546e-01, 1.713789e+00, 3.046169e+00, 5.965458e-01, 1.644904e+00, 1.533541e+00,
4.000000e-01	8.955442e-01, 1.049389e+00, 1.593273e+00, 7.951076e-01, 7.559751e-01, 1.423595e+00, 8.014191e-01, 6.188150e-01, 1.240804e+00, 7.239684e-01, 5.179456e-01, 8.969932e-01, 2.972201e-01, 8.978953e-01, 1.523972e-01, 1.037361e+00, 2.152826e+00, 6.510377e-01, 1.162342e+00, 1.364030e+00,
6.000000e-01	8.501011e-01, 9.646293e-01, 1.206034e+00, 7.953329e-01, 1.061178e+00, 1.305787e+00, 8.645562e-01, 4.279904e-01, 1.063436e+00, 8.899133e-01, 3.465429e-01, 7.758712e-01, 1.448441e-01, 6.007067e-01, 1.078465e-01, 6.920907e-01, 2.036186e+00, 6.364053e-01, 9.173124e-01, 1.245212e+00,
8.000000e-01	6.839391e-01, 7.413455e-01, 9.069535e-01, 5.012050e-01, 1.345380e+00, 1.200405e+00, 8.081638e-01, 3.767155e-01, 8.538579e-01, 9.387627e-01, 3.715045e-01, 6.833092e-01, 1.154400e-01, 4.227570e-01, 7.694455e-02, 6.195058e-01, 1.364283e+00, 3.935615e-01, 5.503424e-01, 1.136792e+00,
1.000000e+00	8.595607e-01, 7.985585e-01, 6.519081e-01, 3.132940e-01, 1.402877e+00, 1.018423e+00, 7.949006e-01, 2.350932e-01, 6.077870e-01, 1.062629e+00, 4.339494e-01, 7.851123e-01, 1.240019e-01, 3.882226e-01, 5.037984e-02, 6.460957e-01, 1.126538e+00, 2.952118e-01, 5.246838e-01, 1.167645e+00,
1.200000e+00	6.119856e-01, 9.315116e-01, 5.288550e-01, 2.053335e-01, 1.200179e+00, 9.687887e-01, 8.199006e-01, 1.425289e-01, 4.640762e-01, 1.095051e+00, 3.657687e-01, 7.437530e-01, 2.814676e-01, 3.869309e-01, 3.454150e-02, 8.363778e-01, 1.014006e+00, 2.566192e-01, 3.395105e-01, 8.894803e-01,
1.400000e+00	6.642165e-01, 7.758498e-01, 4.521473e-01, 1.563315e-01, 1.012045e+00, 1.071401e+00, 8.649752e-01, 1.656601e-01, 3.062506e-01, 1.358937e+00, 4.486728e-01, 9.097037e-01, 4.775399e-01, 3.548752e-01, 5.083766e-02, 1.004957e+00, 6.490530e-01, 1.589800e-01, 3.491430e-01, 9.303137e-01,
1.600000e+00	6.977995e-01, 7.642844e-01, 3.573322e-01, 9.381528e-02, 9.095545e-01, 1.078826e+00, 8.129094e-01, 3.332621e-01, 3.058790e-01, 1.171815e+00, 5.510153e-01, 8.993749e-01, 5.989491e-01, 3.175099e-01, 1.078951e-01, 9.596931e-01, 5.481715e-01, 8.821741e-02, 2.879175e-01, 9.006037e-01,
1.800000e+00	6.402227e-01, 9.107009e-01, 2.508710e-01, 7.091905e-02, 6.606852e-01, 9.435522e-01, 8.665306e-01, 5.218174e-01, 2.803130e-01, 1.337463e+00, 5.535460e-01, 7.755706e-01, 9.182224e-01, 3.701676e-01, 1.966288e-01, 9.531178e-01, 5.302643e-01, 6.073882e-02, 2.488812e-01, 8.313866e-01,
2.000000e+00	5.654857e-01, 7.666121e-01, 3.387628e-01, 5.236699e-02, 6.014464e-01, 9.764590e-01, 6.955839e-01, 6.934348e-01, 2.751741e-01, 1.398107e+00, 6.425846e-01, 8.897398e-01, 7.533752e-01, 2.887633e-01, 2.916071e-01, 9.540698e-01, 4.459012e-01, 4.658275e-02, 2.678912e-01, 1.124863e+00,
0.000000e+00	1.603680e+00, 3.562449e-01, 1.261949e+00, 1.853303e+00, 3.543323e-01, 1.188206e+00, 1.501002e+00, 1.837950e+00, 4.356571e-01, 2.412226e+00, 2.645785e+00, 1.482277e+00, 1.539061e+00, 2.693090e+00, 1.155805e+00, 1.069820e+00, 3.357391e-01, 4.260416e-01, 7.193870e-01, 2.089038e+00,
2.000000e-01	1.214396e+00, 4.352004e-01, 1.487381e+00, 1.625319e+00, 2.743000e-01, 1.260349e+00, 1.267252e+00, 1.490797e+00, 4.298617e-01, 1.844545e+00, 1.755751e+00, 1.175215e+00, 1.654730e+00, 1.499608e+00, 1.042552e+00, 1.064039e+00, 6.195274e-01, 5.243296e-01, 5.331748e-01, 1.948280e+00,
4.000000e-01	8.585006e-01, 6.044848e-01, 1.663330e+00, 1.245127e+00, 2.655047e-01, 1.355891e+00, 9.008265e-01, 1.177821e+00, 4.286248e-01, 1.280174e+00, 9.897194e-01, 8.375757e-01, 1.048858e+00, 9.832845e-01, 7.822964e-01, 1.167875e+00, 7.758559e-01, 4.651721e-01, 4.753009e-01, 1.184170e+00,
6.000000e-01	8.622681e-01, 7.089150e-01, 1.520348e+00, 9.361588e-01, 2.689479e-01, 1.119386e+00, 9.492758e-01, 1.150880e+00, 4.319835e-01, 1.685653e+00, 6.266257e-01, 8.328140e-01, 1.207624e+00, 5.906426e-01, 6.979461e-01, 1.286440e+00, 7.471332e-01, 5.155010e-01, 4.414500e-01, 1.030033e+00,
8.000000e-01	9.399863e-01, 6.829809e-01, 1.153110e+00, 6.566616e-01, 1.655753e-01, 1.125992e+00, 9.113899e-01, 9.557105e-01, 4.624973e-01, 1.491394e+00, 4.655639e-01, 6.715149e-01, 1.170190e+00, 4.536652e-01, 5.611627e-01, 1.099707e+00, 5.800804e-01, 3.996680e-01, 3.991943e-01, 1.089415e+00,
1.000000e+00	7.667776e-01, 7.352604e-01, 1.270872e+00, 3.965119e-01, 1.761289e-01, 1.143018e+00, 7.591034e-01, 9.274495e-01, 4.040921e-01, 1.350053e+00, 4.749808e-01, 6.058456e-01, 8.771533e-01, 4.331062e-01, 4.935149e-01, 1.118830e+00, 4.814063e-01, 4.639694e-01, 3.732702e-01, 1.034821e+00,
1.200000e+00	7.880074e-01, 9.076312e-01, 1.185730e+00, 2.441510e-01, 1.602416e-01, 1.153273e+00, 8.159508e-01, 8.843377e-01, 3.306908e-01, 1.382849e+00, 5.046271e-01, 5.939623e-01, 1.022505e+00, 4.226483e-01, 5.894481e-01, 1.124029e+00, 3.107206e-01, 4.479226e-01, 3.041664e-01, 9.747288e-01,
1.400000e+00	6.503924e-01, 8.195895e-01, 1.041993e+00, 1.507429e-01, 1.009707e-01, 1.149287e+00, 8.748933e-01, 7.521198e-01, 3.201366e-01, 1.502783e+00, 4.751771e-01, 4.464776e-01, 1.087135e+00, 3.603065e-01, 5.039405e-01, 1.099155e+00, 2.836811e-01, 4.401025e-01, 2.510058e-01, 9.665095e-01,
1.600000e+00	7.929553e-01, 8.760178e-01, 1.018276e+00, 1.308095e-01, 7.837090e-02, 1.275311e+00, 8.136330e-01, 7.735156e-01, 3.815034e-01, 1.396127e+00, 5.313902e-01, 5.086076e-01, 8.439148e-01, 3.955189e-01, 5.703021e-01, 1.327258e+00, 2.010312e-01, 3.784954e-01, 2.359189e-01, 1.077222e+00,
1.800000e+00	7.689672e-01, 8.416595e-01, 7.877275e-01, 9.780582e-02, 7.000665e-02, 1.200246e+00, 7.930766e-01, 9.953703e-01, 4.249165e-01, 1.483842e+00, 4.809303e-01, 5.099072e-01, 9.881354e-01, 3.374709e-01, 4.187384e-01, 1.044685e+00, 1.924642e-01, 3.358914e-01, 1.673801e-01, 8.873966e-01,
2.000000e+00	7.370882e-01, 8.090156e-01, 1.003540e+00, 6.260567e-02, 5.118568e-02, 1.124745e+00, 8.559880e-01, 8.130281e-01, 3.542991e-01, 1.283646e+00, 5.172764e-01, 5.135985e-01, 6.999438e-01, 3.347520e-01, 4.868135e-01, 1.075993e+00, 1.304593e-01, 2.463124e-01, 2.037048e-01, 8.680680e-01,
0.000000e+00	8.543973e-01, 2.035017e-01, 1.167518e-01, 1.709590e+00, 7.274603e-01, 1.070981e+00, 1.540777e+00, 1.786990e+00, 7.972063e-02, 2.425202e+00, 1.588669e+00, 1.065679e+00, 4.995323e-02, 3.130182e-01, 1.912737e+00, 2.013120e+00, 2.722497e+00, 2.089645e+00, 1.884297e+00, 2.890511e+00,
2.000000e-01	5.411025e-01, 3.116081e-01, 1.025604e-01, 1.115864e+00, 9.301758e-01, 1.161441e+00, 1.292355e+00, 1.402506e+00, 1.791426e-01, 2.268547e+00, 1.166652e+00, 1.188785e+00, 4.167870e-02, 1.994840e-01, 1.696819e+00, 2.224335e+00, 2.485059e+00, 1.559823e+00, 1.179763e+00, 2.224156e+00,
4.000000e-01	5.808895e-01, 4.822765e-01, 8.056365e-02, 6.170435e-01, 1.233853e+00, 1.164974e+00, 8.708280e-01, 7.849613e-01, 2.013719e-01, 1.915931e+00, 7.075851e-01, 9.056058e-01, 2.688733e-02, 1.727576e-01, 1.106791e+00, 1.589151e+00, 1.848722e+00, 8.721737e-01, 8.067314e-01, 1.972680e+00,
6.000000e-01	5.612901e-01, 6.641233e-01, 6.241988e-02, 4.450863e-01, 1.456428e+00, 1.144120e+00, 8.706063e-01, 4.361805e-01, 2.577888e-01, 1.603894e+00, 5.318317e-01, 8.946741e-01, 1.968980e-02, 2.003125e-01, 9.386026e-01, 1.415664e+00, 1.682165e+00, 5.565568e-01, 7.042165e-01, 1.524290e+00,
8.000000e-01	6.826337e-01, 7.545270e-01, 5.181215e-02, 2.754730e-01, 1.720833e+00, 1.059068e+00, 1.051440e+00, 3.413080e-01, 3.242206e-01, 1.912097e+00, 5.921833e-01, 7.500274e-01, 6.031392e-02, 2.126078e-01, 7.961162e-01, 1.329982e+00, 1.059447e+00, 3.572320e-01, 6.344344e-01, 1.121625e+00,
1.000000e+00	6.555387e-01, 6.170228e-01, 4.086514e-02, 1.681017e-01, 1.362860e+00, 1.261351e+00, 6.857370e-01, 1.880978e-01, 2.793152e-01, 1.640939e+00, 5.705647e-01, 6.496511e-01, 1.870422e-01, 3.089355e-01, 6.866137e-01, 1.183524e+00, 9.431854e-01, 2.269981e-01, 4.642361e-01, 1.334403e+00,
1.200000e+00	7.147790e-01, 6.670022e-01, 4.272739e-02, 1.258833e-01, 1.121407e+00, 1.132997e+00, 8.137639e-01, 1.411635e-01, 3.500156e-01, 1.682310e+00, 6.978204e-01, 6.196492e-01, 3.968574e-01, 3.265878e-01, 6.138927e-01, 1.490039e+00, 8.112568e-01, 1.237597e-01, 4.762547e-01, 1.006166e+00,
1.400000e+00	8.373936e-01, 8.914004e-01, 6.136027e-02, 8.772171e-02, 8.082928e-01, 1.086959e+00, 7.226887e-01, 2.569094e-01, 3.204068e-01, 1.859338e+00, 6.575903e-01, 5.451303e-01, 6.809034e-01, 3.262294e-01, 6.164075e-01, 1.018325e+00, 6.028553e-01, 7.717762e-02, 3.474320e-01, 1.240498e+00,
1.600000e+00	6.953917e-01, 8.777578e-01, 1.275346e-01, 6.109906e-02, 7.593138e-01, 1.117816e+00, 7.202811e-01, 5.200531e-01, 3.232330e-01, 1.690119e+00, 6.004509e-01, 6.110450e-01, 6.971598e-01, 2.978122e-01, 4.237032e-01, 1.008803e+00, 4.759577e-01, 5.385078e-02, 2.768147e-01, 1.148363e+00,
1.800000e+00	7.501524e-01, 8.199229e-01, 1.871892e-01, 4.076933e-02, 4.352360e-01, 1.106703e+00, 8.098346e-01, 7.316020e-01, 3.765869e-01, 1.682520e+00, 4.978484e-01, 5.959752e-01, 8.334700e-01, 2.996567e-01, 5.277342e-01, 1.145087e+00, 4.318397e-01, 2.701006e-02, 3.288255e-01, 1.181412e+00,
2.000000e+00	8.070968e-01, 1.008777e+00, 2.611626e-01, 4.134034e-02, 4.422974e-01, 1.180891e+00, 8.842176e-01, 6.692741e-01, 3.468763e-01, 1.619670e+00, 5.952476e-01, 5.063676e-01, 8.090592e-01, 3.001654e-01, 4.761970e-01, 1.314634e+00, 3.314420e-01, 1.901846e-02, 3.026106e-01, 9.474417e-01,
0.000000e+00	1.474127e+00, 1.357071e+00, 2.595363e+00, 2.657513e+00, 1.566168e+00, 1.963270e-02, 1.125414e+00, 5.340812e-01, 9.522468e-01, 2.992118e+00, 1.457528e+00, 1.819116e+00, 4.899165e-01, 2.346203e+00, 1.549109e+00, 3.305332e+00, 2.551880e+00, 9.575726e-01, 1.451346e+00, 3.082354e+00,
2.000000e-01	8.613037e-01, 1.073142e+00, 1.950396e+00, 1.885263e+00, 1.472913e+00, 2.246348e-01, 8.695386e-01, 3.855915e-01, 4.790290e-01, 2.215780e+00, 1.117905e+00, 1.799393e+00, 2.583444e-01, 1.604821e+00, 1.226718e+00, 1.792822e+00, 1.970463e+00, 8.458011e-01, 1.096348e+00, 1.547271e+00,
4.000000e-01	5.949943e-01, 9.377928e-01, 1.195880e+00, 2.009752e+00, 1.448286e+00, 4.086094e-01, 8.054544e-01, 1.801880e-01, 4.263909e-01, 2.302537e+00, 9.101159e-01, 1.455288e+00, 1.634111e-01, 1.144338e+00, 9.976138e-01, 1.772192e+00, 2.259271e+00, 8.150496e-01, 8.286613e-01, 1.479077e+00,
6.000000e-01	3.525274e-01, 1.035195e+00, 1.041501e+00, 1.309718e+00, 1.700818e+00, 4.943763e-01, 7.322728e-01, 1.075943e-01, 2.660638e-01, 2.088605e+00, 7.509866e-01, 1.732526e+00, 9.735720e-02, 8.407796e-01, 1.001475e+00, 1.425658e+00, 1.834733e+00, 7.395495e-01, 5.305111e-01, 1.413084e+00,
8.000000e-01	2.840719e-01, 9.314351e-01, 8.592466e-01, 7.135762e-01, 1.811916e+00, 6.598942e-01, 7.499500e-01, 6.464036e-02, 1.781535e-01, 2.131530e+00, 5.935067e-01, 1.618788e+00, 6.658856e-02, 5.491205e-01, 7.189513e-01, 1.326642e+00, 1.457198e+00, 4.573915e-01, 5.462848e-01, 1.387495e+00,
1.000000e+00	1.878702e-01, 1.007612e+00, 6.327234e-01, 5.875248e-01, 1.586047e+00, 6.412812e-01, 9.077616e-01, 4.069072e-02, 1.394722e-01, 1.744460e+00, 4.615027e-01, 1.658579e+00, 9.986830e-02, 4.377184e-01, 6.120194e-01, 1.118225e+00, 1.141923e+00, 2.697564e-01, 5.509446e-01, 1.113596e+00,
1.200000e+00	1.367599e-01, 7.624037e-01, 4.755389e-01, 3.194042e-01, 1.608583e+00, 9.476069e-01, 8.901776e-01, 2.023279e-02, 1.282830e-01, 1.748253e+00, 5.866197e-01, 1.426139e+00, 2.210968e-01, 3.560625e-01, 5.729873e-01, 1.281408e+00, 1.000617e+00, 1.736128e-01, 4.267641e-01, 1.011158e+00,
1.400000e+00	1.046248e-01, 8.018489e-01, 3.806613e-01, 2.122386e-01, 1.427260e+00, 9.255379e-01, 7.138854e-01, 3.605000e-02, 1.691901e-01, 1.783251e+00, 5.635989e-01, 1.438612e+00, 3.691072e-01, 3.616411e-01, 4.505463e-01, 1.223929e+00, 8.033925e-01, 1.226255e-01, 3.964917e-01, 9.724530e-01,
1.600000e+00	9.771227e-02, 8.701025e-01, 2.433083e-01, 1.387933e-01, 9.573771e-01, 9.671742e-01, 7.582341e-01, 1.187647e-01, 1.671120e-01, 1.792439e+00, 4.930264e-01, 1.168338e+00, 6.169106e-01, 4.012916e-01, 4.249646e-01, 1.208725e+00, 6.114622e-01, 6.475098e-02, 3.531915e-01, 1.241036e+00,
1.800000e+00	1.186223e-01, 1.082689e+00, 3.023863e-01, 1.260800e-01, 6.242245e-01, 1.049377e+00, 7.919488e-01, 3.121409e-01, 1.695031e-01, 1.687317e+00, 5.766396e-01, 1.018016e+00, 7.353981e-01, 4.354859e-01, 5.837151e-01, 9.361296e-01, 4.986834e-01, 4.725123e-02, 3.270619e-01, 9.892085e-01,
2.000000e+00	1.590446e-01, 7.538138e-01, 2.798441e-01, 7.279759e-02, 5.195995e-01, 9.049981e-01, 8.290737e-01, 5.385567e-01, 1.928355e-01, 1.821685e+00, 6.461940e-01, 1.132382e+00, 9.049687e-01, 3.030996e-01, 3.836749e-01, 1.298642e+00, 3.603060e-01, 2.857001e-02, 3.338196e-01, 1.010233e+00,
0.000000e+00	1.137515e+00, 9.770409e-01, 5.932173e-01, 1.721901e+00, 2.829969e+00, 8.034612e-01, 3.413784e+00, 1.212919e-02, 1.815601e+00, 1.271668e-01, 1.031322e+00, 3.110581e+00, 3.040668e+00, 2.462765e+00, 1.154796e+00, 7.618380e-01, 2.566995e-01, 5.590547e-01, 1.337076e+00, 5.389796e-01,
2.000000e-01	9.023080e-01, 9.465717e-01, 7.699103e-01, 1.437396e+00, 2.325861e+00, 7.125226e-01, 2.562230e+00, 7.085617e-03, 1.189050e+00, 2.876081e-01, 7.748899e-01, 2.281415e+00, 1.976226e+00, 1.420407e+00, 7.638554e-01, 5.099967e-01, 6.982241e-01, 3.591003e-01, 8.672978e-01, 4.789535e-01,
4.000000e-01	7.092972e-01, 8.103505e-01, 1.105468e+00, 1.137693e+00, 1.895230e+00, 5.749399e-01, 1.612893e+00, 5.100264e-03, 7.244673e-01, 5.766866e-01, 5.496452e-01, 2.240821e+00, 1.737657e+00, 7.956236e-01, 5.102445e-01, 3.188550e-01, 7.201232e-01, 3.066142e-01, 3.821708e-01, 6.147335e-01,
6.000000e-01	4.388031e-01, 8.404517e-01, 1.167190e+00, 8.345225e-01, 1.473073e+00, 4.921962e-01, 1.156203e+00, 1.642563e-02, 5.039265e-01, 7.233499e-01, 6.591518e-01, 1.910574e+00, 1.326632e+00, 3.994024e-01, 2.973018e-01, 2.066601e-01, 4.748578e-01, 2.877760e-01, 3.071948e-01, 6.596722e-01,
8.000000e-01	2.686342e-01, 9.934152e-01, 9.222474e-01, 4.746078e-01, 1.129196e+00, 4.001696e-01, 8.485007e-01, 1.390464e-01, 3.952227e-01, 1.205328e+00, 4.916845e-01, 1.766172e+00, 1.015039e+00, 3.109556e-01, 1.887948e-01, 2.042940e-01, 4.639709e-01, 3.426952e-01, 2.116479e-01, 7.411581e-01,
1.000000e+00	1.664862e-01, 9.833577e-01, 1.018079e+00, 3.403547e-01, 4.980186e-01, 4.476209e-01, 9.518087e-01, 3.802709e-01, 2.057713e-01, 1.237643e+00, 6.446560e-01, 1.649655e+00, 1.103435e+00, 2.930101e-01, 1.286007e-01, 5.367134e-01, 3.624973e-01, 3.297358e-01, 1.566462e-01, 8.989333e-01,
1.200000e+00	1.317570e-01, 8.347119e-01, 1.068954e+00, 2.036935e-01, 5.283425e-01, 6.112416e-01, 9.436579e-01, 5.376816e-01, 1.584629e-01, 1.234185e+00, 5.549930e-01, 1.946119e+00, 1.078474e+00, 2.849461e-01, 1.341661e-01, 6.005221e-01, 2.948522e-01, 3.560788e-01, 1.691951e-01, 8.931262e-01,
1.400000e+00	7.633451e-02, 1.036618e+00, 8.907887e-01, 1.446269e-01, 4.257876e-01, 5.716856e-01, 9.339293e-01, 6.490401e-01, 1.413318e-01, 1.172309e+00, 6.306653e-01, 1.600226e+00, 8.519080e-01, 3.993336e-01, 1.745355e-01, 1.118147e+00, 2.616240e-01, 2.621446e-01, 1.511447e-01, 9.393550e-01,
1.600000e+00	5.351781e-02, 9.108497e-01, 9.824567e-01, 1.000203e-01, 2.924418e-01, 6.058056e-01, 8.582270e-01, 6.846190e-01, 1.144467e-01, 1.308615e+00, 5.385667e-01, 1.684895e+00, 1.186570e+00, 3.300783e-01, 2.211672e-01, 1.156237e+00, 1.804734e-01, 3.053494e-01, 1.703109e-01, 8.703142e-01,
1.800000e+00	4.744034e-02, 8.728374e-01, 7.475364e-01, 6.214361e-02, 2.368005e-01, 7.559127e-01, 8.115482e-01, 7.920773e-01, 1.043409e-01, 1.424432e+00, 4.854532e-01, 1.566883e+00, 9.619384e-01, 3.223120e-01, 3.519376e-01, 1.166085e+00, 1.738385e-01, 2.743570e-01, 1.460472e-01, 1.138565e+00,
2.000000e+00	4.962918e-02, 1.035987e+00, 1.017990e+00, 5.845394e-02, 1.557889e-01, 7.849843e-01, 8.443944e-01, 8.473090e-01, 1.454457e-01, 1.437445e+00, 5.317722e-01, 1.377593e+00, 1.099360e+00, 3.063966e-01, 3.792669e-01, 9.691638e-01, 1.294990e-01, 2.033030e-01, 1.813444e-01, 9.682975e-01,
0.000000e+00	8.128155e-01, 7.140916e-01, 1.170866e+00, 1.212363e+00, 1.461377e+00, 3.040691e+00, 7.949561e-01, 6.236494e-01, 1.897178e+00, 2.693480e+00, 1.906860e+00, 6.501648e-01, 1.194010e+00, 3.698169e-01, 2.101608e+00, 2.273000e+00, 3.200724e-01, 5.993595e-01, 1.995951e+00, 1.317154e+00,
2.000000e-01	7.804244e-01, 5.845588e-01, 1.148835e+00, 9.728192e-01, 1.147399e+00, 2.417608e+00, 7.056141e-01, 3.415125e-01, 1.422713e+00, 2.752060e+00, 1.012234e+00, 4.300839e-01, 1.082328e+00, 3.347236e-01, 1.557230e+00, 1.711173e+00, 3.381916e-01, 5.821437e-01, 1.272761e+00, 1.342393e+00,
4.000000e-01	8.492010e-01, 3.871808e-01, 1.146492e+00, 6.532679e-01, 7.337348e-01, 1.978171e+00, 9.116448e-01, 4.373267e-01, 1.067776e+00, 2.019487e+00, 7.484409e-01, 3.709064e-01, 1.215121e+00, 3.717157e-01, 1.273171e+00, 1.844775e+00, 2.395040e-01, 5.087909e-01, 9.790962e-01, 1.145485e+00,
6.000000e-01	8.669727e-01, 4.602880e-01, 1.128847e+00, 3.345059e-01, 5.301299e-01, 2.172640e+00, 6.365514e-01, 6.982129e-01, 9.534440e-01, 2.313675e+00, 6.885139e-01, 3.149021e-01, 1.154177e+00, 3.546979e-01, 8.561685e-01, 1.181302e+00, 2.128798e-01, 4.754256e-01, 6.800960e-01, 9.751664e-01,
8.000000e-01	9.116838e-01, 5.786632e-01, 9.214989e-01, 2.669776e-01, 3.690023e-01, 1.730010e+00, 7.416074e-01, 5.535224e-01, 6.854885e-01, 2.164746e+00, 6.352095e-01, 2.150519e-01, 8.994943e-01, 2.916342e-01, 6.829567e-01, 1.287273e+00, 1.745844e-01, 3.599581e-01, 4.795006e-01, 1.091409e+00,
1.000000e+00	6.947161e-01, 6.859335e-01, 6.794127e-01, 1.778584e-01, 3.059748e-01, 1.825390e+00, 8.193224e-01, 7.688996e-01, 6.693961e-01, 1.598338e+00, 5.542807e-01, 1.507272e-01, 9.673517e-01, 2.982158e-01, 5.969512e-01, 1.386687e+00, 1.380166e-01, 3.571103e-01, 3.466663e-01, 1.242113e+00,
1.200000e+00	7.529649e-01, 7.039250e-01, 8.515480e-01, 1.081158e-01, 2.050057e-01, 1.631373e+00, 7.413307e-01, 8.628372e-01, 3.858740e-01, 1.580489e+00, 4.954484e-01, 1.043458e-01, 1.132806e+00, 3.691266e-01, 5.684438e-01, 9.784379e-01, 9.911214e-02, 3.004396e-01, 3.202900e-01, 1.090733e+00,
1.400000e+00	7.494526e-01, 6.375463e-01, 7.294201e-01, 7.491290e-02, 1.742172e-01, 1.233184e+00, 8.533193e-01, 8.237811e-01, 5.846251e-01, 1.588458e+00, 4.810686e-01, 1.327748e-01, 7.635194e-01, 2.953362e-01, 6.431168e-01, 1.185883e+00, 8.519266e-02, 2.286627e-01, 2.307687e-01, 9.544162e-01,
1.600000e+00	9.154309e-01, 7.769440e-01, 9.306032e-01, 4.900356e-02, 1.250254e-01, 1.375556e+00, 7.119097e-01, 7.676087e-01, 5.669798e-01, 1.301625e+00, 5.096958e-01, 1.184734e-01, 8.327954e-01, 3.345477e-01, 6.259825e-01, 1.282109e+00, 7.149694e-02, 1.992560e-01, 2.823309e-01, 8.569640e-01,
1.800000e+00	8.012870e-01, 6.581618e-01, 8.906939e-01, 4.677288e-02, 9.006848e-02, 1.598714e+00, 8.231381e-01, 7.646205e-01, 5.224689e-01, 1.209448e+00, 5.351064e-01, 1.346954e-01, 9.038734e-01, 3.636032e-01, 5.025173e-01, 1.422982e+00, 5.820199e-02, 1.472858e-01, 1.766252e-01, 9.903478e-01,
2.000000e+00	7.375004e-01, 8.842083e-01, 8.013890e-01, 3.651400e-02, 8.349480e-02, 1.287591e+00, 8.254269e-01, 8.589381e-01, 4.966747e-01, 1.523738e+00, 5.189284e-01, 1.443534e-01, 9.530015e-01, 3.086918e-01, 5.446643e-01, 1.033023e+00, 4.125056e-02, 1.342469e-01, 1.513433e-01, 7.253699e-01,
0.000000e+00	6.383205e-01, 3.865194e-01, 1.910939e+00, 1.549847e+00, 1.173086e+00, 2.154193e-01, 1.347819e+00, 2.695540e+00, 1.006116e+00, 2.558979e-01, 1.543300e+00, 1.649608e+00, 1.447337e+00, 1.724219e+00, 2.715906e+00, 5.733907e-01, 2.432163e+00, 1.829894e+00, 1.701304e+00, 2.577085e+00,
2.000000e-01	3.556721e-01, 4.113560e-01, 1.640988e+00, 1.332055e+00, 1.334174e+00, 2.417056e-01, 1.225729e+00, 1.516340e+00, 6.468243e-01, 6.873272e-01, 1.009073e+00, 1.276165e+00, 9.989084e-01, 9.835701e-01, 1.952147e+00, 4.476776e-01, 2.466907e+00, 1.298561e+00, 1.188186e+00, 2.355760e+00,
4.000000e-01	2.202741e-01, 6.179793e-01, 1.294860e+00, 9.221191e-01, 1.293260e+00, 2.171295e-01, 8.489889e-01, 8.107527e-01, 4.416351e-01, 8.734036e-01, 7.719933e-01, 1.341144e+00, 5.796624e-01, 7.013975e-01, 1.319128e+00, 3.094885e-01, 2.190374e+00, 8.892645e-01, 7.572271e-01, 1.981870e+00,
6.000000e-01	1.640992e-01, 6.110722e-01, 1.325497e+00, 7.626080e-01, 1.669130e+00, 2.693620e-01, 9.371810e-01, 5.813755e-01, 2.697715e-01, 1.175484e+00, 7.650822e-01, 1.297336e+00, 4.693067e-01, 4.825058e-01, 7.168641e-01, 3.466331e-01, 1.226367e+00, 9.509238e-01, 6.078052e-01, 1.504600e+00,
8.000000e-01	1.235211e-01, 6.541812e-01, 7.947534e-01, 4.688996e-01, 1.606458e+00, 4.164655e-01, 8.370265e-01, 3.054247e-01, 2.136015e-01, 1.051918e+00, 7.527655e-01, 1.607621e+00, 3.038389e-01, 3.998346e-01, 4.838261e-01, 5.547688e-01, 1.238446e+00, 5.364403e-01, 4.980120e-01, 1.482708e+00,
1.000000e+00	6.696419e-02, 6.761018e-01, 6.027195e-01, 2.447106e-01, 9.845771e-01, 5.868557e-01, 8.439716e-01, 1.808520e-01, 1.441287e-01, 1.196078e+00, 5.919196e-01, 1.419614e+00, 4.050675e-01, 3.805872e-01, 3.444251e-01, 8.087833e-01, 8.130357e-01, 3.619571e-01, 5.517539e-01, 1.100601e+00,
1.200000e+00	6.209388e-02, 7.078773e-01, 4.817311e-01, 1.623999e-01, 1.122198e+00, 6.280764e-01, 8.447038e-01, 1.542279e-01, 9.841165e-02, 1.482043e+00, 6.157511e-01, 1.618175e+00, 5.344650e-01, 3.068086e-01, 2.769352e-01, 8.767350e-01, 7.005432e-01, 2.434005e-01, 4.711064e-01, 1.587120e+00,
1.400000e+00	4.833565e-02, 7.913557e-01, 4.462698e-01, 1.405892e-01, 8.330585e-01, 6.719816e-01, 8.040581e-01, 2.616345e-01, 9.224182e-02, 1.291689e+00, 5.725098e-01, 1.320424e+00, 7.543416e-01, 3.468053e-01, 2.194459e-01, 1.138128e+00, 5.911970e-01, 1.611015e-01, 3.975705e-01, 1.211361e+00,
1.600000e+00	4.258632e-02, 8.598841e-01, 3.486026e-01, 8.945226e-02, 6.643366e-01, 8.773473e-01, 9.559133e-01, 4.702519e-01, 8.776105e-02, 1.632282e+00, 5.959112e-01, 1.395576e+00, 6.295586e-01, 3.921447e-01, 3.123897e-01, 1.098014e+00, 4.728894e-01, 9.536555e-02, 3.734977e-01, 1.143369e+00,
1.800000e+00	4.517603e-02, 8.448160e-01, 3.828949e-01, 7.428757e-02, 5.873379e-01, 1.028189e+00, 8.253960e-01, 6.650782e-01, 1.152564e-01, 1.492416e+00, 7.003961e-01, 1.313932e+00, 9.123156e-01, 3.373404e-01, 3.696400e-01, 1.029911e+00, 3.521246e-01, 5.199839e-02, 3.502463e-01, 1.022111e+00,
2.000000e+00	5.125787e-02, 8.790323e-01, 3.964160e-01, 5.463395e-02, 4.147635e-01, 7.881910e-01, 8.881941e-01, 7.802607e-01, 1.597508e-01, 1.579468e+00, 5.761004e-01, 1.313333e+00, 9.089870e-01, 3.650260e-01, 3.938399e-01, 1.171402e+00, 3.208234e-01, 4.043620e-02, 3.168373e-01, 1.155841e+00,
0.000000e+00	1.682640e+00, 1.904482e+00, 2.244997e+00, 3.859247e-01, 1.161524e+00, 1.773906e+00, 7.290293e-01, 3.411559e-02, 2.161185e-01, 2.177235e-01, 1.757363e+00, 2.217044e+00, 2.302705e+00, 2.552465e+00, 1.834318e+00, 1.883180e-01, 1.712370e+00, 3.134886e-01, 1.533457e+00, 1.304890e+00,
2.000000e-01	1.087583e+00, 1.427742e+00, 2.022968e+00, 7.084057e-01, 1.313850e+00, 1.351220e+00, 1.041632e+00, 1.206218e-01, 3.511580e-01, 1.500426e-01, 1.021498e+00, 1.118504e+00, 1.511449e+00, 1.511943e+00, 1.216812e+00, 1.008825e-01, 1.840313e+00, 4.573089e-01, 1.097901e+00, 8.253684e-01,
4.000000e-01	7.630312e-01, 1.417929e+00, 2.011571e+00, 8.095507e-01, 1.551110e+00, 1.383266e+00, 9.861145e-01, 8.764356e-02, 3.164064e-01, 3.790731e-01, 6.493030e-01, 1.091739e+00, 8.052033e-01, 8.911769e-01, 5.959676e-01, 6.139327e-02, 1.714953e+00, 5.226159e-01, 5.490135e-01, 7.292131e-01,
6.000000e-01	5.687106e-01, 1.504963e+00, 1.278110e+00, 6.009856e-01, 1.626413e+00, 7.413195e-01, 8.562771e-01, 5.324764e-02, 2.906795e-01, 6.771958e-01, 4.095526e-01, 8.973057e-01, 4.767590e-01, 6.324360e-01, 3.655855e-01, 5.006174e-02, 1.370273e+00, 5.163718e-01, 3.097474e-01, 8.962300e-01,
8.000000e-01	6.368848e-01, 1.203120e+00, 1.112991e+00, 4.063964e-01, 1.426025e+00, 7.555317e-01, 7.341587e-01, 3.519655e-02, 2.553383e-01, 9.068904e-01, 5.188749e-01, 1.210165e+00, 3.477555e-01, 5.655928e-01, 3.295448e-01, 7.116594e-02, 1.145153e+00, 4.812023e-01, 2.507090e-01, 9.335704e-01,
1.000000e+00	5.144872e-01, 1.456269e+00, 9.478980e-01, 2.540869e-01, 1.483526e+00, 6.444917e-01, 7.351304e-01, 3.220825e-02, 2.052197e-01, 1.175250e+00, 6.374992e-01, 9.744905e-01, 4.444103e-01, 5.337450e-01, 1.923500e-01, 2.404515e-01, 1.036574e+00, 4.491325e-01, 1.858474e-01, 9.151634e-01,
1.200000e+00	3.642808e-01, 1.031197e+00, 6.771327e-01, 1.743187e-01, 1.032505e+00, 7.549625e-01, 8.736324e-01, 8.724510e-02, 1.464271e-01, 1.021543e+00, 6.521574e-01, 1.162352e+00, 6.573302e-01, 4.463598e-01, 1.155842e-01, 4.942352e-01, 7.766318e-01, 3.364268e-01, 1.884339e-01, 9.586441e-01,
1.400000e+00	3.012433e-01, 8.451624e-01, 5.951847e-01, 1.256085e-01, 8.367046e-01, 8.258899e-01, 8.382408e-01, 3.112019e-01, 1.251500e-01, 1.497766e+00, 5.409458e-01, 1.337276e+00, 7.080990e-01, 3.408627e-01, 9.286524e-02, 7.621259e-01, 5.604269e-01, 2.101701e-01, 2.142163e-01, 9.469922e-01,
1.600000e+00	2.631899e-01, 8.531026e-01, 4.483770e-01, 9.066403e-02, 5.283017e-01, 8.752852e-01, 7.580279e-01, 5.100813e-01, 1.613644e-01, 1.061164e+00, 5.217757e-01, 1.310107e+00, 7.481016e-01, 3.925284e-01, 1.416932e-01, 8.091200e-01, 4.672401e-01, 1.165197e-01, 2.320514e-01, 1.071260e+00,
1.800000e+00	2.117540e-01, 1.093336e+00, 5.242132e-01, 7.086505e-02, 4.923952e-01, 8.117571e-01, 8.998703e-01, 7.146818e-01, 1.576067e-01, 1.355606e+00, 6.275668e-01, 1.362545e+00, 7.314784e-01, 3.449740e-01, 2.223906e-01, 1.011069e+00, 3.784781e-01, 7.666442e-02, 1.692359e-01, 8.658739e-01,
2.000000e+00	1.948795e-01, 9.574806e-01, 5.236503e-01, 6.065178e-02, 4.032059e-01, 9.765838e-01, 6.680175e-01, 8.288492e-01, 1.460182e-01, 1.369834e+00, 5.482949e-01, 1.249324e+00, 7.691079e-01, 3.550064e-01, 2.358382e-01, 9.852381e-01, 2.811509e-01, 5.311393e-02, 2.035577e-01, 8.711845e-01,
0.000000e+00	2.089852e+00, 1.647103e+00, 1.496919e+00, 4.526656e-01, 3.639609e-01, 1.378912e+00, 1.042972e+00, 3.942067e-01, 3.067709e+00, 4.677751e-01, 5.316746e-01, 8.613168e-03, 7.618511e-02, 1.743854e+00, 2.991891e-01, 1.506734e+00, 2.602207e+00, 1.572421e+00, 2.976454e+00, 2.139153e+00,
2.000000e-01	1.626732e+00, 1.180492e+00, 1.228326e+00, 5.798543e-01, 7.860465e-01, 1.080458e+00, 1.037636e+00, 5.460851e-01, 2.334299e+00, 4.450824e-01, 3.320510e-01, 1.193301e-01, 6.881296e-02, 9.883861e-01, 1.466372e-01, 1.061041e+00, 1.921267e+00, 1.091256e+00, 2.456397e+00, 1.116862e+00,
4.000000e-01	1.660291e+00, 1.089432e+00, 1.048446e+00, 4.029958e-01, 1.051569e+00, 8.571260e-01, 8.085637e-01, 4.960491e-01, 1.175249e+00, 3.193731e-01, 1.704852e-01, 2.963443e-01, 3.870709e-02, 5.604382e-01, 1.204958e-01, 5.340268e-01, 1.658869e+00, 8.104395e-01, 1.103060e+00, 8.779551e-01,
6.000000e-01	1.286906e+00, 9.054681e-01, 7.052314e-01, 2.839739e-01, 1.098131e+00, 7.252192e-01, 9.420488e-01, 4.415850e-01, 1.076084e+00, 3.378653e-01, 2.127038e-01, 6.560842e-01, 3.141251e-02, 4.878841e-01, 6.468645e-02, 3.455424e-01, 1.649448e+00, 5.551681e-01, 7.038490e-01, 8.158524e-01,
8.000000e-01	1.004873e+00, 9.545412e-01, 5.687396e-01, 2.219851e-01, 1.115614e+00, 6.685990e-01, 9.452778e-01, 3.252745e-01, 6.068387e-01, 2.540723e-01, 2.889462e-01, 8.183685e-01, 5.266704e-02, 3.957526e-01, 4.575948e-02, 1.901490e-01, 1.071376e+00, 4.378703e-01, 5.150628e-01, 5.600993e-01,
1.000000e+00	8.371400e-01, 9.914692e-01, 4.232270e-01, 1.655894e-01, 1.449253e+00, 4.669534e-01, 7.914917e-01, 1.976544e-01, 4.529239e-01, 3.741368e-01, 4.994083e-01, 1.022653e+00, 1.482715e-01, 3.396408e-01, 3.481499e-02, 1.348435e-01, 9.465370e-01, 2.493598e-01, 2.401383e-01, 5.676759e-01,
1.200000e+00	7.977836e-01, 9.056819e-01, 3.182202e-01, 1.086487e-01, 1.240035e+00, 4.883633e-01, 8.168292e-01, 1.803368e-01, 3.367185e-01, 7.873195e-01, 4.185562e-01, 1.255783e+00, 3.225198e-01, 3.677355e-01, 1.535070e-02, 8.868297e-02, 9.387754e-01, 1.635376e-01, 1.707037e-01, 5.804691e-01,
1.400000e+00	4.402686e-01, 8.898578e-01, 2.775308e-01, 6.863073e-02, 1.076347e+00, 3.813361e-01, 6.031318e-01, 2.486687e-01, 1.973281e-01, 9.633050e-01, 5.909396e-01, 1.364311e+00, 5.659648e-01, 3.872041e-01, 1.209097e-02, 1.406206e-01, 7.790573e-01, 9.773464e-02, 1.243666e-01, 9.359320e-01,
1.600000e+00	3.051877e-01, 8.240058e-01, 2.602876e-01, 5.251990e-02, 7.409906e-01, 4.575205e-01, 8.385897e-01, 5.763653e-01, 1.159780e-01, 9.627453e-01, 5.700046e-01, 1.253918e+00, 6.384227e-01, 4.060169e-01, 1.062500e-02, 2.909807e-01, 4.848592e-01, 5.624580e-02, 1.365880e-01, 8.541557e-01,
1.800000e+00	2.206249e-01, 1.028055e+00, 3.019234e-01, 5.074881e-02, 4.943222e-01, 5.328168e-01, 7.546458e-01, 6.268990e-01, 8.194042e-02, 1.246149e+00, 4.928997e-01, 1.274203e+00, 8.280146e-01, 3.478622e-01, 1.529670e-02, 5.903224e-01, 4.438596e-01, 4.326954e-02, 1.227331e-01, 8.737119e-01,
2.000000e+00	1.687724e-01, 9.226664e-01, 3.222895e-01, 4.001904e-02, 3.827271e-01, 6.002423e-01, 8.779581e-01, 6.437228e-01, 7.237127e-02, 1.231045e+00, 4.699964e-01, 1.808683e+00, 9.517483e-01, 3.558005e-01, 5.039912e-02, 8.129635e-01, 2.976065e-01, 2.218105e-02, 1.416292e-01, 8.154621e-01,
0.000000e+00	3.528580e-01, 9.439017e-01, 2.309197e-01, 2.659316e+00, 8.445789e-01, 2.221355e+00, 3.899945e-02, 9.115906e-01, 1.081141e+00, 3.108821e+00, 4.984803e-01, 1.517749e+00, 3.586973e-01, 2.334154e+00, 3.985293e-01, 2.578010e+00, 1.761772e+00, 3.495585e-01, 1.563278e+00, 2.098799e+00,
2.000000e-01	2.420754e-01, 9.178338e-01, 2.108083e-01, 1.896769e+00, 1.154219e+00, 1.747992e+00, 2.813162e-01, 6.292288e-01, 7.441653e-01, 3.300529e+00, 3.512865e-01, 1.218794e+00, 1.778449e-01, 1.641117e+00, 3.560247e-01, 2.122154e+00, 1.767061e+00, 2.347101e-01, 1.216680e+00, 2.168646e+00,
4.000000e-01	2.376065e-01, 6.600598e-01, 1.822907e-01, 1.089244e+00, 1.387020e+00, 1.896333e+00, 5.601097e-01, 3.705143e-01, 7.112376e-01, 2.490891e+00, 2.063891e-01, 9.281965e-01, 1.204855e-01, 1.030540e+00, 4.334360e-01, 1.881300e+00, 1.729806e+00, 1.310312e-01, 7.913231e-01, 1.672208e+00,
6.000000e-01	4.120000e-01, 7.866241e-01, 1.336662e-01, 1.032301e+00, 1.379925e+00, 1.768853e+00, 6.165598e-01, 2.028735e-01, 6.718467e-01, 2.557049e+00, 2.690364e-01, 6.127030e-01, 7.820195e-02, 6.517599e-01, 4.174475e-01, 1.769501e+00, 1.623790e+00, 7.722236e-02, 7.566530e-01, 1.353465e+00,
8.000000e-01	5.312773e-01, 8.701375e-01, 7.858081e-02, 8.012773e-01, 1.404267e+00, 1.636834e+00, 7.780664e-01, 1.444898e-01, 4.872067e-01, 2.323428e+00, 3.497765e-01, 4.326738e-01, 9.110227e-02, 6.427122e-01, 4.061896e-01, 1.410921e+00, 1.330781e+00, 4.726007e-02, 4.273994e-01, 1.199588e+00,
1.000000e+00	5.635469e-01, 7.771183e-01, 7.319241e-02, 5.096178e-01, 1.334407e+00, 1.670183e+00, 5.766862e-01, 7.501684e-02, 5.728500e-01, 1.581420e+00, 3.760586e-01, 2.917857e-01, 1.780158e-01, 5.385908e-01, 4.330321e-01, 1.159874e+00, 8.394768e-01, 2.921537e-02, 4.348134e-01, 1.217478e+00,
1.200000e+00	6.285702e-01, 9.497885e-01, 7.024561e-02, 2.937771e-01, 1.199304e+00, 1.246285e+00, 8.904985e-01, 7.241599e-02, 6.343365e-01, 1.847269e+00, 5.380922e-01, 2.459563e-01, 3.304293e-01, 3.809971e-01, 5.036966e-01, 1.473149e+00, 8.298097e-01, 1.860681e-02, 4.758331e-01, 9.246135e-01,
1.400000e+00	7.565946e-01, 9.253289e-01, 7.036461e-02, 2.310068e-01, 9.951424e-01, 1.218337e+00, 9.494505e-01, 1.932442e-01, 5.386480e-01, 1.884539e+00, 5.350242e-01, 2.103520e-01, 5.989718e-01, 3.808604e-01, 4.382532e-01, 1.312100e+00, 6.503679e-01, 1.280780e-02, 4.140960e-01, 1.300133e+00,
1.600000e+00	9.196803e-01, 9.957499e-01, 1.045878e-01, 1.390867e-01, 6.364252e-01, 1.385790e+00, 7.650503e-01, 3.878834e-01, 4.976565e-01, 1.704907e+00, 4.870137e-01, 2.077323e-01, 6.548603e-01, 4.146487e-01, 4.305365e-01, 1.082271e+00, 4.590394e-01, 6.627494e-03, 3.127684e-01, 1.106656e+00,
1.800000e+00	7.189899e-01, 9.004586e-01, 1.566664e-01, 1.042051e-01, 5.448813e-01, 1.175823e+00, 8.201254e-01, 4.797317e-01, 3.985886e-01, 1.595532e+00, 5.733067e-01, 1.619004e-01, 9.663133e-01, 2.785699e-01, 5.122653e-01, 1.209541e+00, 4.803104e-01, 4.905613e-03, 3.619674e-01, 1.020036e+00,
2.000000e+00	8.514201e-01, 9.048412e-01, 2.418000e-01, 7.179831e-02, 4.046854e-01, 1.223107e+00, 7.042023e-01, 6.776028e-01, 3.858696e-01, 1.804543e+00, 5.343737e-01, 2.004105e-01, 8.946565e-01, 3.574765e-01, 4.538176e-01, 1.192762e+00, 3.531923e-01, 4.135354e-03, 2.824000e-01, 1.106436e+00,
0.000000e+00	8.377272e-01, 3.192810e-01, 2.137633e+00, 9.663055e-01, 7.429160e-01, 2.811677e+00, 1.676241e+00, 6.497398e-01, 1.256480e+00, 2.527151e+00, 1.905344e+00, 1.278033e+00, 2.159865e+00, 3.196426e-01, 1.672244e+00, 2.577298e+00, 2.003905e+00, 2.874983e+00, 2.836075e+00, 1.665752e+00,
2.000000e-01	6.004434e-01, 4.061614e-01, 2.262339e+00, 6.967973e-01, 8.000637e-01, 1.969407e+00, 1.143312e+00, 7.630993e-01, 9.371168e-01, 2.244401e+00, 1.205519e+00, 8.769313e-01, 1.354832e+00, 2.298236e-01, 1.112196e+00, 2.009376e+00, 1.866158e+00, 1.777941e+00, 2.011745e+00, 1.173729e+00,
4.000000e-01	6.869567e-01, 4.238310e-01, 1.507637e+00, 3.495445e-01, 1.300171e+00, 2.095880e+00, 1.093911e+00, 5.634500e-01, 5.193903e-01, 1.983607e+00, 5.590934e-01, 6.990898e-01, 6.418242e-01, 1.535270e-01, 7.696610e-01, 1.262119e+00, 1.475534e+00, 1.493312e+00, 1.147453e+00, 1.259744e+00,
6.000000e-01	8.802315e-01, 5.815687e-01, 1.137452e+00, 2.584836e-01, 1.158255e+00, 1.972704e+00, 8.700062e-01, 3.861215e-01, 6.777110e-01, 2.210769e+00, 3.333398e-01, 4.357348e-01, 4.986681e-01, 2.410359e-01, 7.030806e-01, 1.484192e+00, 1.064444e+00, 8.453964e-01, 8.053137e-01, 1.139501e+00,
8.000000e-01	8.474026e-01, 6.405844e-01, 1.024414e+00, 1.564914e-01, 1.050318e+00, 1.865091e+00, 8.354706e-01, 2.350226e-01, 5.861241e-01, 1.871720e+00, 4.147973e-01, 2.437656e-01, 4.184709e-01, 2.354309e-01, 5.777988e-01, 1.373934e+00, 7.194653e-01, 7.698924e-01, 5.691630e-01, 1.038155e+00,
1.000000e+00	7.749831e-01, 7.011231e-01, 8.461766e-01, 1.186759e-01, 9.427245e-01, 1.730427e+00, 8.400582e-01, 3.329850e-01, 5.124881e-01, 1.393881e+00, 4.125608e-01, 2.439480e-01, 6.224114e-01, 2.754189e-01, 5.543778e-01, 1.271079e+00, 6.580784e-01, 6.245717e-01, 4.313436e-01, 1.013577e+00,
1.200000e+00	7.661171e-01, 6.752556e-01, 6.972262e-01, 7.417876e-02, 7.645827e-01, 1.470835e+00, 8.102950e-01, 4.535839e-01, 5.797443e-01, 1.463359e+00, 4.640755e-01, 1.763620e-01, 6.879297e-01, 3.269601e-01, 6.059211e-01, 1.317579e+00, 5.639532e-01, 3.473415e-01, 3.668218e-01, 7.987997e-01,
1.400000e+00	8.531121e-01, 7.837192e-01, 6.856566e-01, 5.753261e-02, 4.305687e-01, 1.575381e+00, 7.375206e-01, 6.811597e-01, 4.847632e-01, 1.498841e+00, 4.390275e-01, 1.658540e-01, 8.587660e-01, 2.954799e-01, 5.154351e-01, 1.072704e+00, 4.378023e-01, 2.780569e-01, 2.531162e-01, 9.030002e-01,
1.600000e+00	7.560267e-01, 7.443556e-01, 7.126923e-01, 4.386130e-02, 3.983634e-01, 1.351390e+00, 9.693721e-01, 7.267352e-01, 3.341932e-01, 1.454033e+00, 5.015010e-01, 1.224268e-01, 9.608493e-01, 3.168606e-01, 5.442548e-01, 1.238107e+00, 3.594871e-01, 1.738442e-01, 1.872408e-01, 9.359419e-01,
1.800000e+00	7.752256e-01, 8.617626e-01, 6.451903e-01, 3.973587e-02, 2.582256e-01, 1.482092e+00, 8.482426e-01, 7.513167e-01, 4.947748e-01, 1.382879e+00, 4.569090e-01, 1.456921e-01, 9.141792e-01, 3.518400e-01, 4.662966e-01, 1.029142e+00, 2.970062e-01, 1.097577e-01, 1.746629e-01, 9.535531e-01,
2.000000e+00	7.123741e-01, 8.411226e-01, 6.794078e-01, 3.439424e-02, 2.070929e-01, 1.293222e+00, 7.748751e-01, 8.796650e-01, 4.638103e-01, 1.343756e+00, 4.554472e-01, 1.688291e-01, 9.585413e-01, 3.273925e-01, 5.469041e-01, 1.276326e+00, 2.303018e-01, 7.264972e-02, 1.813205e-01, 1.035508e+00,
0.000000e+00	7.876089e-01, 2.093477e+00, 2.177935e+00, 1.089177e+00, 3.606387e-01, 1.635427e+00, 1.571249e+00, 8.994926e-01, 6.267078e-01, 1.399892e-01, 1.552687e+00, 1.617946e+00, 1.709041e+00, 2.010726e+00, 6.315434e-01, 1.071391e-01, 7.943210e-01, 2.524580e-01, 2.582508e-01, 1.474933e+00,
2.000000e-01	6.319712e-01, 1.906416e+00, 2.470875e+00, 9.832634e-01, 4.650022e-01, 9.527061e-01, 1.126154e+00, 9.634529e-01, 4.633744e-01, 4.940528e-01, 9.440015e-01, 1.483622e+00, 1.512463e+00, 9.584724e-01, 3.948925e-01, 6.023679e-02, 9.829046e-01, 3.680303e-01, 3.641707e-01, 1.500573e+00,
4.000000e-01	5.206325e-01, 1.887012e+00, 2.085255e+00, 7.292546e-01, 5.738359e-01, 9.100988e-01, 8.705145e-01, 8.942049e-01, 4.568830e-01, 7.980608e-01, 6.295389e-01, 1.144564e+00, 7.937921e-01, 7.909078e-01, 1.917017e-01, 5.414876e-02, 9.587023e-01, 4.583557e-01, 3.461679e-01, 1.309899e+00,
6.000000e-01	3.841353e-01, 1.597753e+00, 1.477459e+00, 5.504028e-01, 5.128187e-01, 8.509836e-01, 8.817152e-01, 8.056076e-01, 3.011439e-01, 1.081216e+00, 4.838651e-01, 1.029733e+00, 7.656061e-01, 5.565535e-01, 1.368232e-01, 1.266919e-01, 6.251194e-01, 4.657929e-01, 4.199928e-01, 1.352519e+00,
8.000000e-01	3.794901e-01, 1.352060e+00, 1.393657e+00, 3.356580e-01, 3.542872e-01, 8.021523e-01, 6.743052e-01, 8.494416e-01, 2.393440e-01, 1.211363e+00, 6.948674e-01, 1.219954e+00, 8.859904e-01, 4.886324e-01, 9.339971e-02, 3.679158e-01, 6.038309e-01, 6.261083e-01, 3.278437e-01, 1.130210e+00,
1.000000e+00	2.979877e-01, 1.201844e+00, 1.378843e+00, 2.338096e-01, 3.447432e-01, 7.490773e-01, 7.564692e-01, 6.463332e-01, 1.942403e-01, 1.348699e+00, 5.462076e-01, 1.310268e+00, 8.488151e-01, 4.037072e-01, 7.376708e-02, 4.736260e-01, 5.146471e-01, 5.600070e-01, 3.214806e-01, 1.167898e+00,
1.200000e+00	2.517702e-01, 1.143837e+00, 1.169443e+00, 1.471104e-01, 2.640825e-01, 7.453441e-01, 8.352216e-01, 9.208454e-01, 1.343815e-01, 1.210024e+00, 5.441326e-01, 1.351980e+00, 8.514966e-01, 2.989296e-01, 5.472469e-02, 7.182116e-01, 4.300791e-01, 5.082953e-01, 3.430785e-01, 8.931024e-01,
1.400000e+00	2.078263e-01, 9.457580e-01, 7.670966e-01, 1.202196e-01, 1.625070e-01, 8.390690e-01, 8.799166e-01, 8.629971e-01, 1.773531e-01, 1.206979e+00, 5.524121e-01, 1.151703e+00, 1.064032e+00, 3.399593e-01, 6.883854e-02, 9.145437e-01, 2.684880e-01, 4.277486e-01, 3.353813e-01, 1.015851e+00,
1.600000e+00	2.459500e-01, 1.182714e+00, 1.095889e+00, 7.696568e-02, 1.768047e-01, 1.005946e+00, 7.189465e-01, 8.572399e-01, 1.761892e-01, 1.568641e+00, 7.200393e-01, 1.145874e+00, 9.156793e-01, 3.510583e-01, 1.485722e-01, 1.074314e+00, 2.751725e-01, 4.209933e-01, 3.015940e-01, 9.625322e-01,
1.800000e+00	2.547023e-01, 8.627332e-01, 7.875338e-01, 5.845865e-02, 1.115752e-01, 1.004927e+00, 8.330310e-01, 7.767820e-01, 2.288193e-01, 1.373975e+00, 5.990789e-01, 9.978870e-01, 7.969697e-01, 4.029437e-01, 2.138491e-01, 1.085210e+00, 1.912717e-01, 3.543274e-01, 2.924528e-01, 9.590689e-01,
2.000000e+00	2.743999e-01, 1.078639e+00, 8.104063e-01, 4.580852e-02, 8.991285e-02, 9.405454e-01, 8.401519e-01, 8.300164e-01, 1.814577e-01, 1.529171e+00, 5.233334e-01, 1.068961e+00, 9.685061e-01, 3.833525e-01, 2.648494e-01, 1.251520e+00, 1.771199e-01, 2.711704e-01, 3.013016e-01, 1.099901e+00,
0.000000e+00	1.300594e+00, 7.746252e-01, 3.284368e-01, 1.892565e+00, 2.448337e+00, 3.094888e+00, 1.857875e+00, 4.066186e-01, 2.672012e+00, 1.814700e+00, 8.020286e-01, 7.792071e-01, 1.924620e+00, 2.710436e+00, 2.052677e+00, 1.989142e+00, 2.262089e+00, 2.809479e+00, 1.017541e+00, 2.177882e+00,
2.000000e-01	1.050982e+00, 5.457860e-01, 6.434192e-01, 1.552637e+00, 2.156697e+00, 2.710081e+00, 1.423064e+00, 2.418545e-01, 2.068587e+00, 1.495481e+00, 3.865717e-01, 4.663611e-01, 1.028921e+00, 1.250748e+00, 1.656420e+00, 1.565975e+00, 1.988190e+00, 1.597184e+00, 6.982046e-01, 1.349058e+00,
4.000000e-01	9.353646e-01, 4.804320e-01, 5.365915e-01, 1.456444e+00, 1.912912e+00, 1.806006e+00, 1.212063e+00, 1.648000e-01, 1.174633e+00, 1.212005e+00, 3.104394e-01, 3.524842e-01, 6.491919e-01, 6.587515e-01, 1.108116e+00, 1.263237e+00, 1.955147e+00, 8.874342e-01, 7.214950e-01, 1.414866e+00,
6.000000e-01	1.011430e+00, 3.628484e-01, 4.758561e-01, 8.650181e-01, 1.868687e+00, 1.606968e+00, 7.304234e-01, 9.611124e-02, 1.070474e+00, 1.230692e+00, 3.382712e-01, 2.675679e-01, 3.779966e-01, 5.790956e-01, 7.038664e-01, 1.388952e+00, 1.462215e+00, 6.158271e-01, 4.882917e-01, 1.091631e+00,
8.000000e-01	8.402666e-01, 4.321912e-01, 3.563663e-01, 6.046912e-01, 1.891316e+00, 1.747393e+00, 9.204201e-01, 4.868140e-02, 9.244289e-01, 1.188527e+00, 4.069284e-01, 1.926691e-01, 2.691629e-01, 4.727012e-01, 6.283086e-01, 9.423496e-01, 1.130056e+00, 4.523697e-01, 4.368748e-01, 9.786858e-01,
1.000000e+00	7.473069e-01, 5.448713e-01, 2.976303e-01, 3.244670e-01, 1.530750e+00, 1.369662e+00, 1.002783e+00, 3.323231e-02, 6.939365e-01, 1.134014e+00, 5.168194e-01, 1.288461e-01, 2.861805e-01, 3.793457e-01, 7.459422e-01, 1.160048e+00, 8.292559e-01, 2.383028e-01, 2.596873e-01, 8.440445e-01,
1.200000e+00	7.244429e-01, 6.053265e-01, 2.581198e-01, 2.592864e-01, 1.354079e+00, 1.548991e+00, 8.341647e-01, 1.839378e-02, 6.612914e-01, 1.177509e+00, 4.569581e-01, 1.494997e-01, 4.874818e-01, 3.544744e-01, 5.853548e-01, 9.824188e-01, 6.550539e-01, 1.367126e-01, 2.340873e-01, 1.014792e+00,
1.400000e+00	9.577618e-01, 6.624268e-01, 2.295646e-01, 1.497702e-01, 1.080253e+00, 1.222849e+00, 7.103519e-01, 6.981932e-02, 4.902484e-01, 1.381224e+00, 6.604628e-01, 1.424872e-01, 7.284247e-01, 2.942462e-01, 5.874096e-01, 1.052698e+00, 5.160916e-01, 9.290651e-02, 1.878799e-01, 7.571900e-01,
1.600000e+00	9.010007e-01, 6.103850e-01, 2.213075e-01, 1.219319e-01, 8.790603e-01, 1.174053e+00, 9.126361e-01, 3.368368e-01, 5.628187e-01, 1.123405e+00, 5.111489e-01, 1.632077e-01, 8.127824e-01, 3.010922e-01, 5.663748e-01, 1.125142e+00, 4.977343e-01, 5.582949e-02, 1.654362e-01, 9.315757e-01,
1.800000e+00	7.811924e-01, 6.522219e-01, 2.593958e-01, 6.624555e-02, 6.099215e-01, 1.233991e+00, 7.009631e-01, 4.874705e-01, 5.176055e-01, 1.358607e+00, 6.436416e-01, 1.801190e-01, 8.746253e-01, 3.625784e-01, 5.008243e-01, 1.258566e+00, 4.459299e-01, 3.177056e-02, 1.452299e-01, 8.003974e-01,
2.000000e+00	8.989624e-01, 7.586501e-01, 3.572195e-01, 6.382810e-02, 4.287375e-01, 1.126214e+00, 7.224498e-01, 7.570583e-01, 4.862438e-01, 1.295345e+00, 4.238169e-01, 2.158946e-01, 8.404384e-01, 4.002197e-01, 4.652295e-01, 1.326563e+00, 2.866980e-01, 2.395784e-02, 1.719745e-01, 6.663709e-01,
0.000000e+00	2.437731e+00, 2.101439e+00, 6.544377e-01, 2.373653e+00, 1.870114e+00, 1.863847e+00, 3.431821e-01, 2.129670e+00, 2.970522e+00, 9.410814e-01, 1.318369e+00, 1.712594e+00, 1.067361e+00, 9.492553e-02, 2.710336e+00, 3.353207e+00, 1.555242e+00, 2.784034e+00, 1.808878e+00, 2.832606e-01,
2.000000e-01	1.627849e+00, 2.113215e+00, 6.576189e-01, 1.420087e+00, 2.007926e+00, 1.617894e+00, 4.610806e-01, 1.139918e+00, 1.694375e+00, 8.835841e-01, 7.614175e-01, 1.182411e+00, 6.274775e-01, 2.206067e-01, 1.785113e+00, 1.840756e+00, 1.153400e+00, 1.805174e+00, 1.034796e+00, 1.635763e-01,
4.000000e-01	1.393281e+00, 1.682379e+00, 4.656948e-01, 1.041321e+00, 1.976503e+00, 1.359228e+00, 6.481602e-01, 4.665637e-01, 1.297989e+00, 6.636327e-01, 4.363310e-01, 8.747615e-01, 4.830017e-01, 2.950476e-01, 1.435167e+00, 1.233837e+00, 1.024076e+00, 1.052529e+00, 6.203558e-01, 1.415708e-01,
6.000000e-01	9.412945e-01, 1.404867e+00, 3.276118e-01, 4.935026e-01, 1.231780e+00, 1.125167e+00, 6.958392e-01, 4.368942e-01, 1.136611e+00, 5.473783e-01, 3.858565e-01, 6.235393e-01, 4.707707e-01, 3.506141e-01, 1.028116e+00, 6.167509e-01, 7.698543e-01, 7.696357e-01, 3.301969e-01, 1.302603e-01,
8.000000e-01	1.003646e+00, 1.015923e+00, 3.413677e-01, 4.067083e-01, 1.190969e+00, 1.215704e+00, 6.522469e-01, 2.347809e-01, 7.903000e-01, 5.596878e-01, 4.826004e-01, 6.656259e-01, 6.349393e-01, 3.482840e-01, 7.747825e-01, 4.620155e-01, 5.262891e-01, 4.755749e-01, 1.843990e-01, 1.872844e-01,
1.000000e+00	8.812887e-01, 9.959457e-01, 3.079547e-01, 2.700055e-01, 1.101424e+00, 9.124919e-01, 7.365680e-01, 2.648279e-01, 6.487254e-01, 6.193978e-01, 4.916501e-01, 6.095414e-01, 6.848218e-01, 3.748229e-01, 6.504800e-01, 2.308701e-01, 5.328256e-01, 2.453116e-01, 1.048057e-01, 2.946984e-01,
1.200000e+00	8.781620e-01, 1.000587e+00, 3.397354e-01, 1.330571e-01, 6.290250e-01, 6.153090e-01, 8.145875e-01, 5.053367e-01, 4.472367e-01, 7.484923e-01, 4.962177e-01, 1.060302e+00, 7.293742e-01, 3.511537e-01, 4.894852e-01, 2.250404e-01, 4.364167e-01, 1.683371e-01, 6.670818e-02, 4.176582e-01,
1.400000e+00	7.494801e-01, 1.120898e+00, 4.170832e-01, 1.037341e-01, 5.575990e-01, 6.289235e-01, 7.297595e-01, 6.287210e-01, 2.743977e-01, 8.413856e-01, 5.239316e-01, 1.124074e+00, 9.374399e-01, 3.718682e-01, 2.908685e-01, 2.298326e-01, 3.420830e-01, 8.770270e-02, 4.883062e-02, 5.216621e-01,
1.600000e+00	5.951999e-01, 9.588753e-01, 4.359517e-01, 8.249847e-02, 3.751493e-01, 6.298115e-01, 8.173211e-01, 6.720522e-01, 2.162741e-01, 1.165370e+00, 5.491227e-01, 1.184130e+00, 9.178449e-01, 3.572900e-01, 2.801394e-01, 3.754994e-01, 2.691871e-01, 6.519177e-02, 5.324383e-02, 6.033563e-01,
1.800000e+00	5.023076e-01, 1.032053e+00, 4.691479e-01, 6.653744e-02, 2.542014e-01, 6.768290e-01, 8.277973e-01, 7.155898e-01, 1.583289e-01, 1.280662e+00, 4.228045e-01, 1.370658e+00, 9.253865e-01, 2.949084e-01, 2.187109e-01, 5.714132e-01, 2.351816e-01, 4.404965e-02, 6.992611e-02, 8.511794e-01,
2.000000e+00	3.617806e-01, 1.063350e+00, 5.356305e-01, 5.433742e-02, 2.403955e-01, 7.638176e-01, 8.085887e-01, 8.466167e-01, 1.513217e-01, 1.265607e+00, 5.757026e-01, 1.265272e+00, 1.059147e+00, 2.764218e-01, 2.697895e-01, 7.901401e-01, 1.653387e-01, 3.245793e-02, 7.422768e-02, 8.372189e-01,
0.000000e+00	1.208897e-01, 2.174701e+00, 1.548992e+00, 1.306172e+00, 1.332997e+00, 2.406196e+00, 1.313886e+00, 1.401235e+00, 7.949528e-01, 1.173204e+00, 2.208828e+00, 9.233850e-01, 1.401437e-01, 6.171745e-01, 2.452430e+00, 7.688013e-01, 2.359947e+00, 6.905384e-01, 1.977622e+00, 1.962502e+00,
2.000000e-01	2.670385e-01, 2.272487e+00, 1.234970e+00, 7.158805e-01, 1.752333e+00, 1.920005e+00, 9.380949e-01, 8.198780e-01, 7.339090e-01, 1.414821e+00, 1.766226e+00, 7.637921e-01, 7.729180e-02, 3.554044e-01, 1.599562e+00, 8.697900e-01, 1.857437e+00, 5.854465e-01, 1.287337e+00, 2.085530e+00,
4.000000e-01	3.572483e-01, 1.481100e+00, 8.939614e-01, 5.523407e-01, 2.127939e+00, 1.902327e+00, 9.213386e-01, 5.723714e-01, 6.895842e-01, 1.429782e+00, 9.101315e-01, 6.954105e-01, 4.862389e-02, 2.961101e-01, 1.073664e+00, 1.051319e+00, 1.634635e+00, 4.677144e-01, 8.674077e-01, 1.542542e+00,
6.000000e-01	4.954897e-01, 1.206035e+00, 6.654273e-01, 3.040681e-01, 1.907357e+00, 1.750613e+00, 8.841215e-01, 3.160453e-01, 5.720336e-01, 1.525480e+00, 7.812015e-01, 3.685066e-01, 7.047497e-02, 2.813935e-01, 7.562281e-01, 1.031796e+00, 1.360629e+00, 3.014339e-01, 8.308906e-01, 1.606498e+00,
8.000000e-01	7.248469e-01, 1.384283e+00, 5.481561e-01, 2.393110e-01, 1.474834e+00, 1.518244e+00, 7.674711e-01, 1.813406e-01, 5.778429e-01, 1.612305e+00, 6.278147e-01, 3.251490e-01, 1.568462e-01, 3.393088e-01, 5.875506e-01, 1.129010e+00, 1.062630e+00, 2.178058e-01, 6.168905e-01, 1.312483e+00,
1.000000e+00	6.319918e-01, 1.182015e+00, 4.132605e-01, 1.263226e-01, 1.358079e+00, 1.604581e+00, 8.603417e-01, 1.092147e-01, 4.579570e-01, 1.411054e+00, 6.339114e-01, 2.721130e-01, 3.351252e-01, 2.898090e-01, 5.657510e-01, 1.206074e+00, 7.519673e-01, 1.242236e-01, 5.534488e-01, 1.392494e+00,
1.200000e+00	7.385284e-01, 1.208168e+00, 2.741133e-01, 1.079594e-01, 1.024977e+00, 1.595730e+00, 8.730169e-01, 1.281610e-01, 5.837853e-01, 1.326288e+00, 5.678456e-01, 1.939092e-01, 6.120425e-01, 3.200412e-01, 5.041343e-01, 1.339711e+00, 6.221964e-01, 8.260033e-02, 4.325855e-01, 1.022299e+00,
1.400000e+00	8.682712e-01, 1.259776e+00, 3.253027e-01, 7.838913e-02, 7.931472e-01, 1.200412e+00, 7.960404e-01, 3.387547e-01, 4.566932e-01, 1.615302e+00, 5.598287e-01, 1.645967e-01, 5.613348e-01, 3.417021e-01, 5.269727e-01, 1.013921e+00, 4.671271e-01, 5.450750e-02, 3.448859e-01, 1.188382e+00,
1.600000e+00	7.355114e-01, 1.214327e+00, 3.063801e-01, 4.927853e-02, 7.054929e-01, 1.259188e+00, 9.417698e-01, 4.982755e-01, 4.676853e-01, 1.553053e+00, 6.387036e-01, 1.925558e-01, 7.127167e-01, 3.149879e-01, 4.508274e-01, 1.199932e+00, 4.837072e-01, 3.109905e-02, 3.160004e-01, 1.037044e+00,
1.800000e+00	7.199839e-01, 9.507450e-01, 3.192179e-01, 3.955627e-02, 5.128559e-01, 1.274175e+00, 7.816007e-01, 5.130223e-01, 3.882443e-01, 1.487370e+00, 5.414776e-01, 1.862663e-01, 8.588375e-01, 3.270818e-01, 4.335019e-01, 9.948030e-01, 3.647460e-01, 2.174690e-02, 2.602522e-01, 9.062438e-01,
2.000000e+00	7.316664e-01, 1.013154e+00, 3.732384e-01, 3.875929e-02, 3.434731e-01, 1.471135e+00, 8.256539e-01, 7.527306e-01, 3.900216e-01, 1.577925e+00, 4.748482e-01, 2.121511e-01, 7.970086e-01, 3.846268e-01, 4.899544e-01, 1.106995e+00, 2.619779e-01, 1.480986e-02, 2.455822e-01, 9.892550e-01,
0.000000e+00	8.936420e-01, 7.203903e-01, 2.263184e+00, 1.847484e+00, 1.153493e+00, 1.486905e-02, 2.495425e+00, 1.833151e+00, 2.033986e+00, 1.541268e+00, 2.115840e+00, 2.176224e+00, 2.267270e+00, 1.158283e+00, 2.966168e+00, 2.772498e-02, 3.012610e+00, 2.413360e+00, 5.992680e-01, 4.056917e-01,
2.000000e-01	7.076586e-01, 7.207706e-01, 1.952896e+00, 1.429469e+00, 1.192184e+00, 1.269565e-02, 1.727832e+00, 1.175913e+00, 1.284028e+00, 1.511846e+00, 1.178145e+00, 1.799722e+00, 1.088785e+00, 9.398002e-01, 1.908302e+00, 4.348619e-01, 2.647524e+00, 1.565200e+00, 3.080759e-01, 4.223110e-01,
4.000000e-01	4.091340e-01, 4.900324e-01, 1.691362e+00, 1.011382e+00, 1.341089e+00, 1.970674e-02, 1.355501e+00, 5.698925e-01, 9.903271e-01, 1.665144e+00, 8.619301e-01, 1.669114e+00, 9.004872e-01, 4.714827e-01, 1.312591e+00, 7.179506e-01, 2.125878e+00, 1.227662e+00, 1.599215e-01, 7.264369e-01,
6.000000e-01	2.906583e-01, 4.870188e-01, 1.167606e+00, 5.168795e-01, 1.629682e+00, 1.020479e-01, 1.126323e+00, 3.763920e-01, 7.119411e-01, 1.675269e+00, 6.344910e-01, 1.775705e+00, 5.309735e-01, 3.843160e-01, 1.110498e+00, 1.037153e+00, 1.556540e+00, 8.181548e-01, 1.373465e-01, 6.981313e-01,
8.000000e-01	1.692688e-01, 5.730832e-01, 9.553112e-01, 3.763287e-01, 1.426699e+00, 2.849103e-01, 8.219785e-01, 1.970408e-01, 4.400111e-01, 1.881689e+00, 6.358946e-01, 2.087344e+00, 3.150466e-01, 2.743754e-01, 1.048970e+00, 9.881566e-01, 1.384629e+00, 7.958983e-01, 1.276019e-01, 8.548330e-01,
1.000000e+00	1.438653e-01, 7.001084e-01, 8.400613e-01, 2.838242e-01, 1.491645e+00, 4.475072e-01, 7.646520e-01, 1.306475e-01, 3.019137e-01, 1.693987e+00, 6.353789e-01, 1.491476e+00, 2.765117e-01, 3.311736e-01, 7.736215e-01, 8.694781e-01, 8.414230e-01, 5.499759e-01, 1.148675e-01, 8.541113e-01,
1.200000e+00	6.704206e-02, 6.910728e-01, 6.997722e-01, 1.555630e-01, 1.037728e+00, 5.725998e-01, 7.640416e-01, 8.501274e-02, 2.359571e-01, 1.333193e+00, 6.915477e-01, 1.889519e+00, 4.078119e-01, 2.933530e-01, 7.361003e-01, 1.332857e+00, 7.736180e-01, 3.600829e-01, 1.527582e-01, 9.147410e-01,
1.400000e+00	5.665786e-02, 7.768286e-01, 4.563017e-01, 1.279474e-01, 1.032718e+00, 7.367035e-01, 7.915902e-01, 1.306194e-01, 1.562156e-01, 1.463322e+00, 5.440983e-01, 1.612227e+00, 4.973441e-01, 3.157086e-01, 5.135558e-01, 1.288868e+00, 7.072426e-01, 1.837606e-01, 1.611666e-01, 8.159070e-01,
1.600000e+00	5.173475e-02, 9.191396e-01, 3.654105e-01, 7.852937e-02, 8.981334e-01, 8.207607e-01, 7.853502e-01, 2.889903e-01, 1.151566e-01, 1.325079e+00, 5.841174e-01, 1.273137e+00, 6.329126e-01, 3.551948e-01, 4.741537e-01, 1.268848e+00, 5.586203e-01, 1.418837e-01, 1.589486e-01, 9.717702e-01,
1.800000e+00	3.355360e-02, 8.886832e-01, 3.948786e-01, 5.796171e-02, 7.414381e-01, 9.031260e-01, 8.467191e-01, 4.771743e-01, 1.171564e-01, 1.941876e+00, 5.251263e-01, 1.462891e+00, 8.204026e-01, 2.890911e-01, 6.163277e-01, 9.823939e-01, 4.427445e-01, 7.382043e-02, 2.043141e-01, 9.950243e-01,
2.000000e+00	4.635740e-02, 7.471490e-01, 5.102935e-01, 4.150431e-02, 3.973147e-01, 9.173591e-01, 8.404820e-01, 7.842391e-01, 1.328946e-01, 1.608806e+00, 5.528633e-01, 1.449715e+00, 7.829640e-01, 3.264192e-01, 5.103359e-01, 1.113643e+00, 4.328481e-01, 6.109275e-02, 2.062907e-01, 1.029428e+00,
0.000000e+00	2.946653e+00, 2.668595e-01, 3.872788e-01, 1.297742e+00, 2.045569e+00, 1.344383e+00, 2.697432e+00, 1.381988e+00, 1.385448e+00, 2.363856e+00, 8.311756e-01, 9.831723e-01, 1.849261e+00, 1.870900e+00, 7.950320e-01, 1.779792e+00, 8.839341e-01, 2.084955e+00, 1.062049e+00, 1.554016e+00,
2.000000e-01	2.107698e+00, 2.779164e-01, 5.577826e-01, 1.203009e+00, 1.972426e+00, 1.332354e+00, 2.143047e+00, 8.677266e-01, 9.625417e-01, 1.582667e+00, 7.435224e-01, 6.967367e-01, 1.353825e+00, 1.060448e+00, 8.570578e-01, 1.420792e+00, 1.138460e+00, 1.606876e+00, 7.605845e-01, 1.030104e+00,
4.000000e-01	1.583467e+00, 3.402854e-01, 9.643902e-01, 9.080141e-01, 1.501289e+00, 1.198546e+00, 1.484115e+00, 5.210497e-01, 8.385571e-01, 1.120818e+00, 7.294014e-01, 5.111837e-01, 9.297216e-01, 5.941604e-01, 6.369153e-01, 1.455756e+00, 8.599213e-01, 1.054513e+00, 4.827363e-01, 8.402773e-01,
6.000000e-01	1.268841e+00, 4.260016e-01, 8.661722e-01, 5.391759e-01, 1.336813e+00, 1.466912e+00, 1.098028e+00, 2.721886e-01, 5.675611e-01, 1.074980e+00, 6.826464e-01, 4.928777e-01, 8.891637e-01, 3.544623e-01, 6.214245e-01, 1.061866e+00, 7.112980e-01, 7.166259e-01, 3.536463e-01, 5.471059e-01,
8.000000e-01	9.072645e-01, 4.999454e-01, 7.306079e-01, 3.844795e-01, 1.102479e+00, 1.317212e+00, 1.047212e+00, 2.774495e-01, 6.180443e-01, 8.083466e-01, 5.705148e-01, 3.805658e-01, 9.473607e-01, 2.377969e-01, 4.684304e-01, 8.407980e-01, 5.704716e-01, 3.552431e-01, 1.951764e-01, 3.774920e-01,
1.000000e+00	1.080085e+00, 5.428652e-01, 6.499138e-01, 2.221160e-01, 8.094983e-01, 1.266093e+00, 9.914377e-01, 3.822935e-01, 4.307447e-01, 7.055269e-01, 4.941523e-01, 5.303117e-01, 9.140937e-01, 2.917313e-01, 5.277755e-01, 4.856433e-01, 4.901919e-01, 2.997227e-01, 9.940661e-02, 4.079443e-01,
1.200000e+00	7.870422e-01, 5.851819e-01, 7.511397e-01, 1.485581e-01, 4.733079e-01, 9.388254e-01, 9.105615e-01, 5.096896e-01, 4.149690e-01, 7.939694e-01, 4.278132e-01, 5.093476e-01, 1.009935e+00, 3.354882e-01, 3.393587e-01, 3.988597e-01, 3.946622e-01, 1.892058e-01, 8.328756e-02, 4.913592e-01,
1.400000e+00	8.278924e-01, 5.987876e-01, 6.969157e-01, 1.010746e-01, 4.174017e-01, 9.186547e-01, 9.551087e-01, 6.500778e-01, 2.511318e-01, 9.699990e-01, 4.895229e-01, 6.130195e-01, 1.072084e+00, 2.882439e-01, 3.133108e-01, 2.515852e-01, 3.256528e-01, 1.541282e-01, 5.901433e-02, 5.254108e-01,
1.600000e+00	9.218102e-01, 8.868650e-01, 5.562959e-01, 6.551015e-02, 2.762775e-01, 6.697286e-01, 7.770800e-01, 7.154841e-01, 2.779478e-01, 1.048997e+00, 6.035524e-01, 8.167660e-01, 8.987978e-01, 3.131963e-01, 2.012103e-01, 2.713591e-01, 2.465500e-01, 1.257568e-01, 4.866492e-02, 5.610963e-01,
1.800000e+00	8.089224e-01, 8.216289e-01, 6.819437e-01, 5.524325e-02, 2.379553e-01, 6.584357e-01, 8.148632e-01, 6.843493e-01, 1.946138e-01, 1.009361e+00, 5.565863e-01, 9.011696e-01, 9.869703e-01, 3.325675e-01, 1.541715e-01, 3.739921e-01, 2.169256e-01, 1.038811e-01, 4.190120e-02, 5.101167e-01,
2.000000e+00	6.279416e-01, 8.997939e-01, 8.325694e-01, 3.763222e-02, 1.909383e-01, 7.563937e-01, 8.830690e-01, 7.343828e-01, 1.342878e-01, 1.386707e+00, 5.452073e-01, 1.234375e+00, 9.801962e-01, 3.435615e-01, 1.318847e-01, 5.424379e-01, 1.374132e-01, 7.281360e-02, 5.991052e-02, 8.690479e-01,
0.000000e+00	1.923481e-01, 2.141034e+00, 1.308442e+00, 4.627711e-01, 9.646608e-01, 5.575060e-03, 3.027620e+00, 1.980268e+00, 2.155741e+00, 1.130400e+00, 2.756658e+00, 1.897098e+00, 3.136144e-03, 2.040271e-01, 2.521744e+00, 4.969205e-02, 1.376528e+00, 5.164128e-01, 6.681382e-01, 4.605739e-01,
2.000000e-01	1.413262e-01, 1.899623e+00, 1.104172e+00, 2.241364e-01, 1.092917e+00, 4.741491e-03, 1.866108e+00, 1.220203e+00, 1.171455e+00, 1.219751e+00, 1.556282e+00, 1.965718e+00, 1.503341e-01, 7.342867e-02, 1.875851e+00, 3.644625e-01, 1.173594e+00, 3.931791e-01, 3.353781e-01, 6.606021e-01,
4.000000e-01	1.036540e-01, 1.337912e+00, 6.671722e-01, 1.670795e-01, 8.735200e-01, 1.898720e-02, 1.337376e+00, 9.765540e-01, 7.616711e-01, 1.302222e+00, 1.127442e+00, 1.580969e+00, 3.846098e-01, 4.407350e-02, 1.185367e+00, 6.417117e-01, 7.057242e-01, 3.045658e-01, 2.252509e-01, 5.783277e-01,
6.000000e-01	6.017961e-02, 1.412466e+00, 6.335707e-01, 1.263345e-01, 8.263737e-01, 1.759322e-01, 1.194618e+00, 8.188805e-01, 6.343241e-01, 1.514173e+00, 9.296391e-01, 1.724185e+00, 5.628188e-01, 4.356419e-02, 1.039606e+00, 8.643155e-01, 7.513305e-01, 2.855667e-01, 1.576320e-01, 7.419710e-01,
8.000000e-01	4.324498e-02, 1.426878e+00, 4.887545e-01, 6.843664e-02, 5.061962e-01, 3.487847e-01, 9.209767e-01, 8.257817e-01, 3.341715e-01, 1.677853e+00, 8.480782e-01, 1.612009e+00, 6.842941e-01, 1.141545e-01, 9.722342e-01, 9.358082e-01, 5.484237e-01, 1.378145e-01, 1.523761e-01, 8.830283e-01,
1.000000e+00	3.088369e-02, 1.166772e+00, 5.426412e-01, 4.435670e-02, 4.930996e-01, 5.074313e-01, 8.016968e-01, 9.357330e-01, 2.435204e-01, 1.529720e+00, 6.267557e-01, 1.632334e+00, 8.862384e-01, 1.829817e-01, 7.064636e-01, 1.095454e+00, 3.238546e-01, 9.272145e-02, 1.393142e-01, 8.105082e-01,
1.200000e+00	1.929636e-02, 1.151278e+00, 5.407968e-01, 3.124468e-02, 3.301300e-01, 7.049797e-01, 7.057300e-01, 7.679896e-01, 1.691184e-01, 1.490348e+00, 6.505600e-01, 1.519774e+00, 7.181251e-01, 2.790003e-01, 5.410387e-01, 1.205683e+00, 2.972858e-01, 6.622803e-02, 1.623537e-01, 9.261797e-01,
1.400000e+00	1.657910e-02, 1.095540e+00, 4.410612e-01, 2.702030e-02, 2.223283e-01, 7.561644e-01, 9.329139e-01, 9.812001e-01, 1.373998e-01, 1.457823e+00, 6.605763e-01, 1.440574e+00, 8.211883e-01, 2.834679e-01, 5.335623e-01, 1.113972e+00, 2.557570e-01, 5.632532e-02, 1.463773e-01, 7.073366e-01,
1.600000e+00	1.755273e-02, 1.300709e+00, 5.479260e-01, 2.662808e-02, 1.410570e-01, 8.359732e-01, 6.778779e-01, 8.558245e-01, 1.269536e-01, 1.619171e+00, 6.334589e-01, 1.362661e+00, 9.829310e-01, 3.131170e-01, 5.671241e-01, 9.544688e-01, 2.131588e-01, 3.484463e-02, 1.554591e-01, 9.575721e-01,
1.800000e+00	2.803862e-02, 9.816066e-01, 5.700996e-01, 2.443300e-02, 1.087151e-01, 8.673145e-01, 7.893803e-01, 7.261605e-01, 9.295278e-02, 1.494176e+00, 4.770389e-01, 1.521573e+00, 1.018028e+00, 2.742691e-01, 5.934093e-01, 1.178422e+00, 1.572463e-01, 3.308779e-02, 2.208821e-01, 9.738578e-01,
2.000000e+00	3.450861e-02, 9.222798e-01, 5.558755e-01, 2.421458e-02, 9.974069e-02, 7.886237e-01, 6.773292e-01, 8.905574e-01, 1.513895e-01, 1.714448e+00, 5.182027e-01, 1.420751e+00, 8.948927e-01, 2.919995e-01, 6.190686e-01, 1.197183e+00, 1.189760e-01, 2.900314e-02, 2.089192e-01, 1.037353e+00,
0.000000e+00	1.661725e+00, 1.795812e+00, 2.259720e+00, 1.825484e+00, 1.943610e+00, 4.206887e-01, 1.839655e+00, 1.893549e+00, 8.164188e-01, 1.971273e+00, 1.397230e-02, 2.037435e+00, 7.990575e-01, 2.457470e+00, 1.052722e+00, 2.025112e+00, 2.795224e+00, 2.900190e+00, 1.596801e+00, 4.964558e-01,
2.000000e-01	1.246430e+00, 1.486094e+00, 1.603751e+00, 1.765092e+00, 1.850377e+00, 5.403281e-01, 1.400794e+00, 1.025296e+00, 5.844988e-01, 1.343305e+00, 4.113072e-02, 2.230811e+00, 5.289772e-01, 1.578531e+00, 7.021408e-01, 1.579649e+00, 2.877003e+00, 1.886563e+00, 1.061262e+00, 3.975422e-01,
4.000000e-01	7.731060e-01, 1.413541e+00, 1.533296e+00, 1.438786e+00, 2.014019e+00, 7.491630e-01, 8.896397e-01, 5.519358e-01, 2.832452e-01, 1.690974e+00, 7.279584e-02, 1.662139e+00, 3.199744e-01, 7.052262e-01, 7.212294e-01, 1.310001e+00, 2.163698e+00, 1.446461e+00, 5.822388e-01, 3.929583e-01,
6.000000e-01	5.107355e-01, 1.151475e+00, 1.116341e+00, 7.937922e-01, 1.843592e+00, 7.332015e-01, 9.590741e-01, 3.238445e-01, 2.210407e-01, 1.531935e+00, 1.821355e-01, 1.661512e+00, 2.198987e-01, 5.542029e-01, 5.082275e-01, 1.372935e+00, 1.598493e+00, 1.134535e+00, 3.474032e-01, 5.708020e-01,
8.000000e-01	3.500773e-01, 1.435929e+00, 8.543581e-01, 5.026688e-01, 1.975696e+00, 8.573008e-01, 8.707734e-01, 2.490088e-01, 2.204943e-01, 1.513771e+00, 3.391340e-01, 1.434917e+00, 1.311198e-01, 5.169373e-01, 5.569153e-01, 1.336201e+00, 1.558590e+00, 7.219728e-01, 2.088730e-01, 6.309182e-01,
1.000000e+00	2.377146e-01, 9.011696e-01, 5.543117e-01, 3.108769e-01, 2.054542e+00, 7.846116e-01, 7.349890e-01, 1.080759e-01, 2.150631e-01, 1.608501e+00, 5.210680e-01, 1.088344e+00, 1.287011e-01, 3.651821e-01, 5.210553e-01, 1.064651e+00, 1.345668e+00, 4.722213e-01, 1.891923e-01, 8.648079e-01,
1.200000e+00	1.519351e-01, 1.107033e+00, 4.534423e-01, 2.420371e-01, 1.696199e+00, 9.377231e-01, 8.477487e-01, 6.949166e-02, 2.017292e-01, 1.579177e+00, 4.486155e-01, 1.125230e+00, 2.253061e-01, 3.383215e-01, 5.306411e-01, 9.855436e-01, 1.049077e+00, 2.628024e-01, 1.820708e-01, 8.015704e-01,
1.400000e+00	1.799771e-01, 8.082457e-01, 3.814854e-01, 1.585119e-01, 1.401140e+00, 1.011153e+00, 6.903568e-01, 5.098448e-02, 1.858370e-01, 1.620320e+00, 6.096730e-01, 1.166232e+00, 3.382769e-01, 3.617496e-01, 4.643617e-01, 1.028627e+00, 7.872105e-01, 2.121408e-01, 1.782461e-01, 8.929483e-01,
1.600000e+00	2.337415e-01, 1.122897e+00, 3.295546e-01, 1.077214e-01, 9.577216e-01, 1.229928e+00, 8.717394e-01, 1.011801e-01, 1.948452e-01, 1.606517e+00, 5.526794e-01, 1.263454e+00, 5.466011e-01, 3.847741e-01, 4.742426e-01, 1.195844e+00, 6.957985e-01, 1.055745e-01, 1.656789e-01, 9.989208e-01,
1.800000e+00	2.873862e-01, 9.995354e-01, 2.578056e-01, 6.589291e-02, 6.985799e-01, 1.198549e+00, 8.451869e-01, 3.419589e-01, 2.523675e-01, 2.011736e+00, 6.231587e-01, 9.022476e-01, 6.336869e-01, 3.966655e-01, 4.820105e-01, 1.325655e+00, 5.432419e-01, 8.111555e-02, 1.880162e-01, 8.064789e-01,
2.000000e+00	2.997304e-01, 1.036062e+00, 3.279111e-01, 4.747490e-02, 5.860641e-01, 1.236523e+00, 7.634605e-01, 5.347263e-01, 2.078937e-01, 1.407406e+00, 5.694791e-01, 6.657647e-01, 8.545392e-01, 3.354950e-01, 4.366044e-01, 9.919483e-01, 4.540615e-01, 4.086118e-02, 2.095876e-01, 9.717836e-01,
0.000000e+00	2.809742e-01, 4.737567e-01, 2.395990e+00, 2.794346e+00, 5.218536e-01, 1.434059e+00, 2.166540e-01, 2.877653e+00, 1.434710e+00, 3.568955e+00, 2.247217e+00, 2.613207e+00, 1.074059e+00, 1.457620e+00, 2.045975e+00, 9.649982e-01, 3.111664e+00, 1.569399e+00, 7.614944e-01, 2.631711e+00,
2.000000e-01	1.850306e-01, 4.236333e-01, 1.921048e+00, 2.015510e+00, 9.252463e-01, 1.264558e+00, 4.150844e-01, 1.934633e+00, 8.458594e-01, 2.129255e+00, 1.428320e+00, 2.061747e+00, 8.461285e-01, 1.026564e+00, 1.557221e+00, 1.167792e+00, 2.458461e+00, 1.179354e+00, 5.764087e-01, 1.704938e+00,
4.000000e-01	9.815584e-02, 5.143190e-01, 1.627805e+00, 1.489628e+00, 1.150271e+00, 1.202281e+00, 4.697671e-01, 1.311229e+00, 8.396815e-01, 2.073414e+00, 7.332334e-01, 1.816008e+00, 4.324425e-01, 6.223078e-01, 1.154156e+00, 9.572107e-01, 2.144239e+00, 9.807809e-01, 6.226719e-01, 1.430803e+00,
6.000000e-01	1.146269e-01, 4.978644e-01, 1.102861e+00, 1.059312e+00, 1.281158e+00, 1.252630e+00, 6.608699e-01, 7.489066e-01, 5.869986e-01, 1.921194e+00, 4.856976e-01, 1.276006e+00, 3.212696e-01, 4.843723e-01, 9.023481e-01, 1.038321e+00, 1.903595e+00, 6.555406e-01, 4.564426e-01, 1.570125e+00,
8.000000e-01	1.226895e-01, 5.755303e-01, 1.108288e+00, 6.420681e-01, 1.350690e+00, 1.177223e+00, 6.799264e-01, 4.789543e-01, 5.380036e-01, 2.260992e+00, 4.002464e-01, 1.096279e+00, 1.978418e-01, 5.764541e-01, 7.666779e-01, 1.134260e+00, 1.681645e+00, 5.340976e-01, 4.564729e-01, 1.159282e+00,
1.000000e+00	2.244893e-01, 8.010612e-01, 6.606910e-01, 4.166686e-01, 1.708199e+00, 9.887969e-01, 7.449467e-01, 2.870393e-01, 4.576979e-01, 1.759362e+00, 4.194938e-01, 1.101180e+00, 1.477960e-01, 4.141868e-01, 7.545287e-01, 9.961743e-01, 1.114820e+00, 4.196364e-01, 4.095415e-01, 1.191579e+00,
1.200000e+00	3.203266e-01, 7.715640e-01, 5.843453e-01, 2.680939e-01, 1.285158e+00, 1.081428e+00, 8.416146e-01, 1.562931e-01, 3.887402e-01, 1.719898e+00, 5.763942e-01, 9.652898e-01, 2.462979e-01, 3.540614e-01, 6.337782e-01, 1.065667e+00, 8.324523e-01, 2.703377e-01, 3.348406e-01, 1.171038e+00,
1.400000e+00	5.865310e-01, 5.993630e-01, 5.165096e-01, 1.688110e-01, 1.205278e+00, 1.153483e+00, 6.023564e-01, 1.182098e-01, 3.871690e-01, 1.947553e+00, 5.982211e-01, 8.860837e-01, 4.716356e-01, 4.213987e-01, 4.551186e-01, 1.186989e+00, 8.133621e-01, 1.713116e-01, 3.655203e-01, 1.192369e+00,
1.600000e+00	5.263681e-01, 8.174857e-01, 3.667339e-01, 1.333460e-01, 1.121238e+00, 1.032489e+00, 8.560149e-01, 2.159497e-01, 3.716691e-01, 1.566954e+00, 4.643483e-01, 7.021827e-01, 6.055751e-01, 3.523865e-01, 4.411376e-01, 1.257692e+00, 7.197862e-01, 1.297255e-01, 3.060570e-01, 1.002674e+00,
1.800000e+00	7.184085e-01, 9.253528e-01, 2.940933e-01, 9.648779e-02, 6.397843e-01, 1.130331e+00, 8.395569e-01, 3.559404e-01, 3.541903e-01, 1.544494e+00, 6.126112e-01, 6.992434e-01, 6.822437e-01, 3.384604e-01, 5.566612e-01, 1.109927e+00, 5.710078e-01, 7.038397e-02, 2.674896e-01, 1.075264e+00,
2.000000e+00	6.633594e-01, 8.881349e-01, 3.429153e-01, 7.384483e-02, 5.418094e-01, 1.227831e+00, 7.905043e-01, 6.659434e-01, 2.882082e-01, 1.623397e+00, 5.979445e-01, 6.737423e-01, 6.798504e-01, 3.367071e-01, 4.957259e-01, 1.044948e+00, 4.283309e-01, 4.874525e-02, 2.538539e-01, 9.704523e-01,
0.000000e+00	5.174042e-01, 2.987222e-01, 2.643412e+00, 1.717378e+00, 9.251527e-03, 4.766643e-01, 8.903597e-01, 5.061562e-01, 1.128740e+00, 2.497689e+00, 1.113500e+00, 2.453313e+00, 2.141552e+00, 1.493378e+00, 6.480554e-01, 1.555859e-01, 2.853578e+00, 2.815045e+00, 1.759084e-01, 2.736396e+00,
2.000000e-01	4.062420e-01, 3.975118e-01, 1.954434e+00, 1.641099e+00, 4.910852e-01, 4.109912e-01, 1.080248e+00, 7.219080e-01, 7.909515e-01, 2.334911e+00, 7.800176e-01, 2.462589e+00, 1.857778e+00, 1.241372e+00, 4.878388e-01, 5.565957e-01, 2.854046e+00, 2.096234e+00, 2.647195e-01, 2.165539e+00,
4.000000e-01	3.171232e-01, 4.793623e-01, 1.751772e+00, 1.220069e+00, 8.843787e-01, 3.964926e-01, 9.597606e-01, 7.667250e-01, 4.754391e-01, 2.195269e+00, 4.746774e-01, 1.990084e+00, 8.135956e-01, 6.604331e-01, 3.561490e-01, 8.032376e-01, 1.817340e+00, 1.452547e+00, 3.615527e-01, 2.037110e+00,
6.000000e-01	1.745856e-01, 6.452102e-01, 1.707277e+00, 6.214160e-01, 1.165137e+00, 5.420886e-01, 6.919481e-01, 6.786100e-01, 2.947216e-01, 2.013129e+00, 4.689677e-01, 1.996645e+00, 4.674288e-01, 5.846250e-01, 3.698998e-01, 9.126855e-01, 1.527062e+00, 1.054086e+00, 4.194096e-01, 1.650806e+00,
8.000000e-01	1.152105e-01, 5.306734e-01, 1.165520e+00, 4.015913e-01, 1.270766e+00, 6.648578e-01, 7.760413e-01, 4.673865e-01, 2.054545e-01, 1.776362e+00, 5.138110e-01, 1.936857e+00, 2.960268e-01, 4.584991e-01, 4.297535e-01, 1.005345e+00, 1.228784e+00, 8.553924e-01, 4.361011e-01, 1.431076e+00,
1.000000e+00	6.402552e-02, 7.466996e-01, 8.037608e-01, 2.620547e-01, 1.317045e+00, 7.653911e-01, 8.077432e-01, 2.957501e-01, 1.965633e-01, 1.703232e+00, 5.007136e-01, 1.955183e+00, 2.521281e-01, 3.581935e-01, 3.759486e-01, 9.430093e-01, 9.951797e-01, 5.674171e-01, 4.129689e-01, 1.147460e+00,
1.200000e+00	5.153208e-02, 6.578368e-01, 6.630466e-01, 1.743181e-01, 1.173766e+00, 8.438416e-01, 8.095862e-01, 2.136767e-01, 1.703236e-01, 1.573759e+00, 6.480168e-01, 1.231469e+00, 4.287282e-01, 3.553019e-01, 4.339399e-01, 1.099927e+00, 8.954574e-01, 4.332271e-01, 3.829541e-01, 1.318019e+00,
1.400000e+00	4.317932e-02, 8.794764e-01, 6.044528e-01, 1.742288e-01, 8.699780e-01, 7.960258e-01, 9.215151e-01, 2.336121e-01, 1.801446e-01, 1.912142e+00, 5.961342e-01, 1.424349e+00, 5.718019e-01, 3.282199e-01, 4.049750e-01, 1.138228e+00, 6.939412e-01, 3.398565e-01, 4.026006e-01, 1.199201e+00,
1.600000e+00	4.488237e-02, 7.303295e-01, 5.003672e-01, 9.139841e-02, 7.937550e-01, 1.043695e+00, 7.430379e-01, 2.908996e-01, 1.578183e-01, 1.562170e+00, 6.207993e-01, 1.511212e+00, 7.541400e-01, 3.783170e-01, 3.326024e-01, 1.077493e+00, 6.583425e-01, 2.061463e-01, 3.234160e-01, 1.168359e+00,
1.800000e+00	6.299127e-02, 7.387771e-01, 4.222894e-01, 7.027666e-02, 5.964272e-01, 8.735828e-01, 7.097538e-01, 6.015303e-01, 1.509456e-01, 1.790263e+00, 5.046942e-01, 1.376534e+00, 7.785000e-01, 3.485833e-01, 4.781706e-01, 1.149252e+00, 4.893150e-01, 1.065730e-01, 3.728193e-01, 9.787431e-01,
2.000000e+00	1.253067e-01, 9.273985e-01, 5.345249e-01, 4.873626e-02, 3.987156e-01, 8.498883e-01, 8.051074e-01, 6.220011e-01, 2.144403e-01, 1.610727e+00, 5.585437e-01, 1.040871e+00, 8.047050e-01, 3.728414e-01, 5.173509e-01, 1.012377e+00, 3.908994e-01, 8.921190e-02, 2.773172e-01, 1.064871e+00,
0.000000e+00	1.038985e+00, 1.326233e+00, 1.628310e+00, 2.245109e-01, 1.923253e+00, 1.835264e+00, 2.587822e+00, 1.944857e+00, 2.334449e+00, 2.448387e+00, 2.225855e+00, 1.804691e+00, 8.496049e-01, 9.801352e-01, 1.089734e+00, 1.303189e-01, 4.862623e-01, 7.903507e-01, 5.894476e-01, 6.484763e-01,
2.000000e-01	5.087557e-01, 1.017693e+00, 1.443000e+00, 2.251125e-01, 1.331973e+00, 1.257772e+00, 2.367497e+00, 1.320932e+00, 2.048393e+00, 2.377720e+00, 1.500367e+00, 1.338980e+00, 9.210645e-01, 4.312040e-01, 1.055391e+00, 5.384937e-01, 3.796524e-01, 7.567753e-01, 3.663727e-01, 7.595635e-01,
4.000000e-01	4.780035e-01, 7.337313e-01, 1.312406e+00, 1.396925e-01, 1.124014e+00, 1.135006e+00, 1.735146e+00, 8.904504e-01, 1.304154e+00, 2.445958e+00, 1.208397e+00, 1.179043e+00, 8.820444e-01, 2.856394e-01, 7.252504e-01, 8.052294e-01, 3.153174e-01, 6.569742e-01, 2.620923e-01, 6.469192e-01,
6.000000e-01	4.391183e-01, 6.671755e-01, 9.423805e-01, 1.036153e-01, 7.538392e-01, 1.155650e+00, 1.255111e+00, 6.590936e-01, 8.534151e-01, 1.931701e+00, 8.263967e-01, 8.956447e-01, 9.037636e-01, 1.705109e-01, 7.834999e-01, 8.688960e-01, 2.168477e-01, 5.025515e-01, 2.047744e-01, 8.545222e-01,
8.000000e-01	3.996067e-01, 6.953281e-01, 9.697388e-01, 6.980572e-02, 5.310122e-01, 8.548022e-01, 1.020963e+00, 6.276196e-01, 6.990189e-01, 2.048801e+00, 7.404200e-01, 1.005674e+00, 9.577979e-01, 1.509718e-01, 6.873507e-01, 9.287311e-01, 1.899536e-01, 4.051663e-01, 1.358277e-01, 8.200429e-01,
1.000000e+00	3.999107e-01, 7.642377e-01, 7.084025e-01, 4.389598e-02, 5.129387e-01, 1.046691e+00, 8.521263e-01, 8.629108e-01, 4.543952e-01, 2.220024e+00, 6.109775e-01, 1.022462e+00, 1.019646e+00, 1.678929e-01, 5.119546e-01, 9.471774e-01, 1.596851e-01, 3.818932e-01, 1.846912e-01, 7.628035e-01,
1.200000e+00	4.665620e-01, 8.414149e-01, 9.996759e-01, 3.629175e-02, 2.908468e-01, 9.174106e-01, 9.439325e-01, 9.230248e-01, 4.265889e-01, 2.031280e+00, 5.788105e-01, 1.159896e+00, 9.154713e-01, 2.468903e-01, 5.180941e-01, 1.128871e+00, 1.311921e-01, 2.868337e-01, 1.770838e-01, 9.230421e-01,
1.400000e+00	4.798506e-01, 7.433503e-01, 7.184848e-01, 2.681142e-02, 3.038571e-01, 9.565983e-01, 9.025552e-01, 8.087065e-01, 4.123251e-01, 1.772554e+00, 6.482433e-01, 9.345983e-01, 1.023924e+00, 2.352797e-01, 4.832424e-01, 9.462276e-01, 8.382387e-02, 2.821751e-01, 1.616705e-01, 9.276299e-01,
1.600000e+00	6.297787e-01, 7.430958e-01, 6.949030e-01, 2.223041e-02, 1.784827e-01, 1.079507e+00, 6.728563e-01, 7.732290e-01, 3.513105e-01, 1.564555e+00, 5.514913e-01, 8.863305e-01, 8.948426e-01, 2.974864e-01, 5.474683e-01, 1.094260e+00, 7.809639e-02, 1.732590e-01, 1.821726e-01, 9.114283e-01,
1.800000e+00	5.844145e-01, 7.823375e-01, 9.219964e-01, 2.415458e-02, 1.462038e-01, 9.427384e-01, 7.382653e-01, 7.771443e-01, 3.296203e-01, 1.886020e+00, 6.327865e-01, 6.999028e-01, 9.440883e-01, 3.139065e-01, 4.538137e-01, 1.240026e+00, 6.719997e-02, 1.794203e-01, 2.018748e-01, 9.773282e-01,
2.000000e+00	5.390945e-01, 9.569892e-01, 7.463397e-01, 2.332464e-02, 7.594375e-02, 9.279524e-01, 7.395106e-01, 8.356501e-01, 2.807210e-01, 1.645314e+00, 5.655162e-01, 7.915789e-01, 1.063207e+00, 3.149798e-01, 5.526940e-01, 1.468193e+00, 4.422528e-02, 1.125379e-01, 2.323102e-01, 9.149721e-01,
0.000000e+00	2.614453e+00, 5.590710e-01, 8.207880e-01, 2.222232e+00, 5.930479e-01, 1.912293e+00, 1.077178e+00, 3.745002e-01, 1.719311e+00, 1.003493e-01, 1.657987e+00, 8.958684e-01, 3.186240e+00, 1.597945e+00, 2.910522e+00, 2.434921e+00, 9.942450e-01, 2.726890e+00, 9.783047e-01, 3.130580e+00,
2.000000e-01	2.105653e+00, 4.518909e-01, 9.899543e-01, 1.994363e+00, 8.181158e-01, 1.745632e+00, 8.589895e-01, 6.353411e-01, 1.440979e+00, 6.003720e-02, 8.346828e-01, 5.500487e-01, 1.782353e+00, 1.131691e+00, 1.912457e+00, 1.666096e+00, 1.215192e+00, 1.859596e+00, 8.535055e-01, 1.332773e+00,
4.000000e-01	1.533212e+00, 4.472961e-01, 1.124877e+00, 1.317664e+00, 9.298290e-01, 1.624852e+00, 9.544234e-01, 5.283998e-01, 1.065947e+00, 6.704840e-02, 5.022991e-01, 4.455451e-01, 1.077738e+00, 8.044879e-01, 1.311119e+00, 6.758064e-01, 1.006684e+00, 1.296509e+00, 5.909297e-01, 1.402830e+00,
6.000000e-01	1.414937e+00, 4.480727e-01, 8.764393e-01, 1.081919e+00, 8.999088e-01, 1.333553e+00, 8.173366e-01, 4.567314e-01, 8.351960e-01, 4.919611e-02, 4.366232e-01, 3.569025e-01, 8.163268e-01, 6.993074e-01, 1.184891e+00, 5.006253e-01, 9.929164e-01, 8.648217e-01, 5.185167e-01, 8.978697e-01,
8.000000e-01	1.165703e+00, 5.047806e-01, 8.018671e-01, 5.552628e-01, 1.023791e+00, 9.873943e-01, 9.133173e-01, 4.007607e-01, 6.758982e-01, 6.248198e-02, 4.757770e-01, 3.442717e-01, 7.706794e-01, 4.779113e-01, 7.472673e-01, 2.961455e-01, 8.516048e-01, 7.380360e-01, 3.432132e-01, 7.209302e-01,
1.000000e+00	1.160774e+00, 5.739682e-01, 7.008862e-01, 4.062434e-01, 7.550533e-01, 9.632243e-01, 8.319694e-01, 5.684695e-01, 4.991584e-01, 1.672679e-01, 5.891833e-01, 5.459030e-01, 8.424077e-01, 4.100727e-01, 5.270810e-01, 1.609408e-01, 7.320508e-01, 3.890091e-01, 2.391338e-01, 6.456143e-01,
1.200000e+00	8.895314e-01, 5.464283e-01, 6.357994e-01, 2.028054e-01, 5.451404e-01, 8.043994e-01, 7.144381e-01, 7.125000e-01, 4.075262e-01, 3.548849e-01, 5.730445e-01, 8.182228e-01, 7.596633e-01, 4.737662e-01, 3.276460e-01, 1.253167e-01, 4.824377e-01, 3.284200e-01, 1.236960e-01, 6.113306e-01,
1.400000e+00	8.724066e-01, 7.273652e-01, 7.398185e-01, 1.529955e-01, 4.366672e-01, 6.219556e-01, 8.831121e-01, 6.965199e-01, 2.748602e-01, 5.160838e-01, 5.117480e-01, 7.405178e-01, 8.547813e-01, 3.455458e-01, 2.364316e-01, 7.711764e-02, 4.328241e-01, 2.081288e-01, 1.077050e-01, 5.387730e-01,
1.600000e+00	6.313995e-01, 8.494150e-01, 6.329954e-01, 1.053146e-01, 3.236035e-01, 6.368852e-01, 7.219729e-01, 8.030963e-01, 1.892643e-01, 7.400180e-01, 5.307200e-01, 1.047782e+00, 9.516577e-01, 3.447801e-01, 1.348602e-01, 7.229448e-02, 3.329203e-01, 1.691972e-01, 7.697760e-02, 6.905902e-01,
1.800000e+00	4.447264e-01, 8.731510e-01, 6.033668e-01, 7.753809e-02, 2.504364e-01, 4.452642e-01, 9.478073e-01, 9.105152e-01, 1.373013e-01, 9.911280e-01, 6.527831e-01, 1.218559e+00, 1.011173e+00, 3.713460e-01, 1.022731e-01, 1.966973e-01, 2.286605e-01, 1.061567e-01, 9.155081e-02, 7.201848e-01,
2.000000e+00	3.862086e-01, 1.036370e+00, 5.891067e-01, 4.490665e-02, 2.139316e-01, 6.482916e-01, 7.987232e-01, 8.275755e-01, 1.007128e-01, 1.138788e+00, 6.356357e-01, 1.196353e+00, 1.113784e+00, 2.782077e-01, 5.910729e-02, 3.658460e-01, 2.604185e-01, 7.832728e-02, 1.007113e-01, 6.942697e-01,
0.000000e+00	2.539057e+00, 1.507068e+00, 1.396299e+00, 2.681065e+00, 2.200878e+00, 3.191521e-02, 2.685118e+00, 1.876839e+00, 1.382012e+00, 1.669198e+00, 2.763588e+00, 2.625398e+00, 4.473809e-01, 2.696690e+00, 1.019046e+00, 3.684137e-01, 1.796467e+00, 2.415324e-01, 7.377137e-02, 1.547585e+00,
2.000000e-01	1.817386e+00, 1.400227e+00, 9.720683e-01, 1.859791e+00, 2.200693e+00, 5.094545e-02, 2.420087e+00, 1.116154e+00, 9.041908e-01, 1.546730e+00, 1.644714e+00, 2.135795e+00, 2.471490e-01, 1.476722e+00, 8.776915e-01, 7.320650e-01, 1.700131e+00, 2.193813e-01, 2.584331e-01, 1.294299e+00,
4.000000e-01	1.231803e+00, 1.336788e+00, 7.035204e-01, 1.424220e+00, 1.835901e+00, 1.422919e-01, 1.817948e+00, 6.944280e-01, 5.663672e-01, 1.185840e+00, 1.494075e+00, 1.870682e+00, 1.927275e-01, 9.460876e-01, 7.039536e-01, 8.467778e-01, 1.692088e+00, 1.552738e-01, 2.161167e-01, 1.117276e+00,
6.000000e-01	6.261702e-01, 1.251033e+00, 5.438841e-01, 9.265025e-01, 2.027854e+00, 3.924364e-01, 1.124961e+00, 3.717270e-01, 3.702423e-01, 1.072252e+00, 9.969519e-01, 1.975241e+00, 1.462226e-01, 4.175440e-01, 6.264748e-01, 6.673375e-01, 1.409510e+00, 1.507137e-01, 1.607867e-01, 9.285333e-01,
8.000000e-01	4.678554e-01, 1.256173e+00, 3.391374e-01, 6.384959e-01, 1.594395e+00, 4.607080e-01, 1.040424e+00, 2.241581e-01, 2.290677e-01, 1.339602e+00, 7.190927e-01, 2.100786e+00, 1.719431e-01, 3.202719e-01, 6.070316e-01, 8.106718e-01, 1.007824e+00, 8.139802e-02, 1.505514e-01, 1.034488e+00,
1.000000e+00	3.067193e-01, 1.235686e+00, 2.420398e-01, 4.674155e-01, 1.336253e+00, 5.113649e-01, 9.203666e-01, 1.058824e-01, 1.844568e-01, 1.289358e+00, 6.694179e-01, 1.763619e+00, 3.907222e-01, 2.910995e-01, 6.051123e-01, 9.738407e-01, 9.388167e-01, 5.921045e-02, 1.842638e-01, 7.298196e-01,
1.200000e+00	2.362176e-01, 1.225143e+00, 2.370859e-01, 2.460988e-01, 1.020893e+00, 7.707517e-01, 9.214613e-01, 9.767122e-02, 1.191264e-01, 1.389672e+00, 5.156057e-01, 1.701573e+00, 5.630210e-01, 3.339340e-01, 4.475587e-01, 1.049469e+00, 7.061468e-01, 2.794696e-02, 1.636727e-01, 8.978481e-01,
1.400000e+00	1.589878e-01, 9.285263e-01, 2.554111e-01, 1.681232e-01, 8.788416e-01, 7.639745e-01, 8.234566e-01, 2.384962e-01, 1.435236e-01, 1.556977e+00, 5.608979e-01, 1.280585e+00, 5.812923e-01, 3.282861e-01, 5.065164e-01, 1.056598e+00, 5.347039e-01, 2.529134e-02, 1.880199e-01, 1.023268e+00,
1.600000e+00	1.104548e-01, 9.445137e-01, 2.810465e-01, 1.067808e-01, 7.069680e-01, 8.691368e-01, 8.254522e-01, 3.860159e-01, 1.144673e-01, 1.265238e+00, 6.313536e-01, 1.563546e+00, 9.003095e-01, 3.341804e-01, 4.449334e-01, 9.812632e-01, 4.571190e-01, 1.339044e-02, 1.785106e-01, 9.845667e-01,
1.800000e+00	7.930187e-02, 9.614557e-01, 3.162718e-01, 7.266912e-02, 5.246162e-01, 9.372513e-01, 8.608195e-01, 5.623220e-01, 1.334171e-01, 1.876309e+00, 6.818411e-01, 1.161015e+00, 8.294215e-01, 3.022999e-01, 4.967369e-01, 1.233730e+00, 3.600297e-01, 1.020784e-02, 1.992286e-01, 9.443857e-01,
2.000000e+00	9.205571e-02, 8.856056e-01, 4.403353e-01, 5.414652e-02, 3.912546e-01, 7.976866e-01, 6.464400e-01, 8.026949e-01, 1.447824e-01, 1.517031e+00, 5.981305e-01, 1.285717e+00, 1.005825e+00, 3.736685e-01, 4.505268e-01, 9.238252e-01, 2.542396e-01, 6.844532e-03, 2.026768e-01, 9.811420e-01,
0.000000e+00	1.135643e+00, 7.618788e-01, 1.262679e+00, 1.418048e+00, 2.768165e-01, 1.511057e+00, 1.177502e+00, 9.775183e-01, 2.805804e+00, 8.624892e-01, 3.004017e+00, 5.403782e-01, 1.098034e+00, 5.337511e-01, 9.487182e-01, 3.763972e-01, 6.142502e-01, 5.658040e-01, 2.091464e+00, 1.370754e+00,
2.000000e-01	1.002183e+00, 5.622123e-01, 1.164260e+00, 1.078735e+00, 2.323931e-01, 1.236702e+00, 1.007727e+00, 8.870526e-01, 2.011378e+00, 8.407453e-01, 1.359056e+00, 4.835042e-01, 9.051573e-01, 3.052552e-01, 5.391571e-01, 3.057998e-01, 5.171420e-01, 4.798974e-01, 1.158219e+00, 1.017952e+00,
4.000000e-01	9.792326e-01, 3.468086e-01, 9.896373e-01, 7.881196e-01, 1.879553e-01, 8.432302e-01, 8.185833e-01, 1.046988e+00, 1.449747e+00, 6.176866e-01, 9.272085e-01, 4.393995e-01, 1.045699e+00, 2.955704e-01, 3.871108e-01, 2.041300e-01, 4.093508e-01, 5.413295e-01, 7.144393e-01, 9.171479e-01,
6.000000e-01	8.885005e-01, 3.118926e-01, 1.093565e+00, 4.623890e-01, 1.190028e-01, 7.279721e-01, 8.684471e-01, 9.945267e-01, 1.030811e+00, 7.099686e-01, 6.451482e-01, 5.661607e-01, 8.720831e-01, 2.330229e-01, 2.746126e-01, 1.836769e-01, 3.354833e-01, 4.112642e-01, 5.169969e-01, 8.339368e-01,
8.000000e-01	7.803062e-01, 4.171862e-01, 1.017927e+00, 2.361487e-01, 1.054005e-01, 6.766634e-01, 7.371934e-01, 1.035612e+00, 6.888769e-01, 1.038990e+00, 5.455019e-01, 8.726654e-01, 1.023925e+00, 2.756432e-01, 1.819489e-01, 1.936952e-01, 2.744871e-01, 3.879962e-01, 2.885723e-01, 6.976852e-01,
1.000000e+00	6.927208e-01, 5.210803e-01, 9.125197e-01, 2.100458e-01, 8.248439e-02, 6.148273e-01, 8.854352e-01, 7.638368e-01, 4.473062e-01, 9.743887e-01, 6.625087e-01, 1.018755e+00, 1.086041e+00, 3.383239e-01, 1.026551e-01, 3.621572e-01, 2.631528e-01, 3.283451e-01, 2.032877e-01, 8.643369e-01,
1.200000e+00	6.246124e-01, 5.153459e-01, 8.797989e-01, 1.336797e-01, 7.238692e-02, 4.917559e-01, 8.797006e-01, 8.194128e-01, 3.602130e-01, 1.338648e+00, 5.911051e-01, 1.029889e+00, 1.069191e+00, 3.556204e-01, 8.607269e-02, 4.870046e-01, 1.795874e-01, 2.808308e-01, 2.144021e-01, 7.689601e-01,
1.400000e+00	3.827339e-01, 6.221265e-01, 9.516288e-01, 9.129470e-02, 5.200094e-02, 7.173984e-01, 9.219202e-01, 1.002471e+00, 2.111141e-01, 1.036158e+00, 6.084239e-01, 1.245726e+00, 8.120449e-01, 3.104790e-01, 9.426595e-02, 6.808356e-01, 1.184504e-01, 2.711210e-01, 1.936942e-01, 8.100549e-01,
1.600000e+00	2.775854e-01, 6.551471e-01, 8.895042e-01, 7.016824e-02, 3.460701e-02, 6.187626e-01, 7.048359e-01, 9.108047e-01, 1.554051e-01, 1.167463e+00, 7.242539e-01, 1.230123e+00, 8.116488e-01, 2.807355e-01, 1.387425e-01, 8.271820e-01, 1.184127e-01, 1.855648e-01, 1.671544e-01, 9.047871e-01,
1.800000e+00	2.409400e-01, 9.430065e-01, 9.170768e-01, 5.678036e-02, 2.860217e-02, 7.816735e-01, 9.241008e-01, 7.951804e-01, 1.649172e-01, 1.364906e+00, 5.061086e-01, 1.032046e+00, 9.739170e-01, 3.388010e-01, 2.652873e-01, 1.115689e+00, 8.608081e-02, 1.544251e-01, 1.695038e-01, 7.241378e-01,
2.000000e+00	1.815754e-01, 8.010121e-01, 7.637879e-01, 4.245475e-02, 1.659349e-02, 8.734701e-01, 7.962533e-01, 8.141276e-01, 1.851201e-01, 1.568282e+00, 5.142317e-01, 1.346891e+00, 1.002090e+00, 3.270464e-01, 2.683231e-01, 1.087429e+00, 6.333861e-02, 1.658174e-01, 1.886973e-01, 9.901161e-01,
