# Supplementary material for: Inference of Vohradský's Models of Genetic Networks by Solving Two-Dimensional Function Optimization Problems
Source: PLoS One. 2013 Dec 30;8(12):e83308. doi: 10.1371/journal.pone.0083308 (PMC3875442; doi:10.1371/journal.pone.0083308)
Supplement: Text S2 — Time-series data used in the ‘Inference in noisy environment’ section (compressed by gzip). (GZ) [file pone.0083308.s002.gz › time_series_data/gene20/100sets/tc.dat517]

Time "G0" "G1" "G2" "G3" "G4" "G5" "G6" "G7" "G8" "G9" "G10" "G11" "G12" "G13" "G14" "G15" "G16" "G17" "G18" "G19"
0.000000e+00	2.661402e+00, 2.685407e+00, 2.331205e-01, 2.733651e+00, 2.761395e+00, 5.435314e-01, 1.302503e+00, 2.317749e+00, 1.031069e+00, 1.777830e+00, 1.528135e+00, 2.909115e+00, 1.105625e+00, 2.710539e+00, 7.124909e-02, 2.266639e+00, 4.117375e-02, 1.714805e+00, 2.224812e+00, 1.931433e+00,
2.000000e-01	1.414853e+00, 1.874782e+00, 1.862586e-01, 2.269428e+00, 1.671436e+00, 4.542856e-01, 1.062972e+00, 1.499488e+00, 1.126188e+00, 1.259151e+00, 9.912711e-01, 2.462785e+00, 9.808458e-01, 1.902444e+00, 1.714927e-01, 1.543421e+00, 1.838084e-02, 1.483473e+00, 1.831270e+00, 9.742371e-01,
4.000000e-01	9.339447e-01, 1.212644e+00, 1.424962e-01, 2.599024e+00, 9.821033e-01, 3.934006e-01, 7.192243e-01, 1.144996e+00, 1.053969e+00, 7.822826e-01, 7.160131e-01, 2.246764e+00, 5.521630e-01, 1.387676e+00, 1.047415e-01, 1.550194e+00, 9.907618e-03, 8.437774e-01, 1.510722e+00, 5.946806e-01,
6.000000e-01	8.549708e-01, 8.876658e-01, 9.678811e-02, 2.143793e+00, 6.581408e-01, 5.115222e-01, 6.907374e-01, 8.992430e-01, 1.028519e+00, 4.785117e-01, 7.435943e-01, 1.309289e+00, 5.053817e-01, 1.222134e+00, 8.940431e-02, 1.495604e+00, 6.665647e-03, 5.825605e-01, 1.104144e+00, 3.513543e-01,
8.000000e-01	5.171561e-01, 5.312489e-01, 6.707587e-02, 2.071216e+00, 3.868245e-01, 6.781518e-01, 4.871962e-01, 5.101868e-01, 1.071544e+00, 2.308047e-01, 4.458803e-01, 1.605900e+00, 5.439463e-01, 9.680340e-01, 4.198393e-02, 1.455945e+00, 3.644410e-03, 3.928068e-01, 6.460391e-01, 1.778525e-01,
1.000000e+00	5.486021e-01, 3.232816e-01, 5.775161e-02, 1.476733e+00, 2.858364e-01, 8.819085e-01, 4.342658e-01, 3.670062e-01, 1.243998e+00, 1.594140e-01, 2.091716e-01, 1.677310e+00, 8.690873e-01, 8.182361e-01, 3.346719e-02, 1.188814e+00, 2.160058e-03, 2.329938e-01, 4.767943e-01, 1.247592e-01,
1.200000e+00	5.056349e-01, 2.522347e-01, 6.037317e-02, 1.358331e+00, 2.650455e-01, 9.872334e-01, 4.313667e-01, 2.361628e-01, 1.050521e+00, 1.221579e-01, 1.341380e-01, 1.334979e+00, 1.031358e+00, 8.480974e-01, 2.063708e-02, 1.033768e+00, 1.191681e-03, 1.692163e-01, 2.959125e-01, 8.144325e-02,
1.400000e+00	4.455188e-01, 1.753854e-01, 6.466540e-02, 1.288082e+00, 2.954111e-01, 1.057654e+00, 3.303423e-01, 2.818692e-01, 8.764860e-01, 1.184948e-01, 7.116886e-02, 1.273593e+00, 1.332040e+00, 8.090995e-01, 1.328751e-02, 7.712706e-01, 8.377479e-04, 1.263597e-01, 2.361576e-01, 5.015341e-02,
1.600000e+00	4.596975e-01, 1.327391e-01, 1.046323e-01, 1.022441e+00, 3.109192e-01, 1.131811e+00, 1.850334e-01, 1.735718e-01, 7.940187e-01, 2.532720e-01, 3.805042e-02, 1.303274e+00, 1.226340e+00, 7.737205e-01, 1.061964e-02, 5.595336e-01, 4.135603e-04, 7.816314e-02, 1.422775e-01, 3.146126e-02,
1.800000e+00	4.546503e-01, 7.356199e-02, 2.215997e-01, 1.068682e+00, 4.100306e-01, 1.127164e+00, 1.151092e-01, 1.393797e-01, 7.941988e-01, 3.700033e-01, 2.202232e-02, 1.404425e+00, 1.333605e+00, 8.111883e-01, 8.836678e-03, 5.165699e-01, 2.858525e-04, 4.422162e-02, 1.174288e-01, 1.700606e-02,
2.000000e+00	4.359648e-01, 3.903472e-02, 2.875006e-01, 8.650026e-01, 3.810405e-01, 1.137624e+00, 5.714032e-02, 1.132367e-01, 6.056035e-01, 4.739040e-01, 1.007384e-02, 1.237184e+00, 1.351034e+00, 8.114832e-01, 1.014248e-02, 4.511097e-01, 1.648832e-04, 3.665507e-02, 7.997323e-02, 1.212533e-02,
0.000000e+00	1.578791e-01, 2.884058e+00, 9.659040e-01, 7.202962e-01, 2.146596e-01, 2.583825e-01, 1.393553e+00, 4.294639e-01, 2.711600e+00, 1.895976e+00, 6.961270e-01, 5.806056e-01, 2.459393e+00, 6.428581e-01, 1.895185e+00, 1.991182e+00, 2.118697e+00, 1.426951e-01, 2.203475e+00, 4.745550e-01,
2.000000e-01	2.115837e-01, 2.040148e+00, 1.067431e+00, 4.715429e-01, 1.111487e-01, 4.292565e-01, 7.985252e-01, 5.530505e-01, 1.683728e+00, 1.104784e+00, 5.730608e-01, 4.080030e-01, 2.034421e+00, 3.915455e-01, 1.204381e+00, 1.471095e+00, 1.572117e+00, 5.210157e-01, 1.474878e+00, 5.317867e-01,
4.000000e-01	3.189247e-01, 1.440279e+00, 9.941916e-01, 4.317477e-01, 7.258558e-02, 6.286184e-01, 7.283550e-01, 4.921114e-01, 1.111785e+00, 6.457936e-01, 5.278302e-01, 3.625170e-01, 1.963972e+00, 2.619673e-01, 7.627431e-01, 7.662170e-01, 8.974598e-01, 7.413383e-01, 1.030804e+00, 5.028587e-01,
6.000000e-01	3.807087e-01, 1.066176e+00, 9.090105e-01, 3.829417e-01, 7.446425e-02, 8.409868e-01, 4.932512e-01, 5.036608e-01, 5.507092e-01, 3.207668e-01, 4.181169e-01, 5.184667e-01, 2.089418e+00, 4.018330e-01, 5.842382e-01, 5.995935e-01, 5.917652e-01, 5.471490e-01, 8.827767e-01, 2.838433e-01,
8.000000e-01	3.301937e-01, 1.040854e+00, 1.145401e+00, 2.733074e-01, 9.561232e-02, 8.700856e-01, 2.080264e-01, 5.292005e-01, 4.273344e-01, 2.896690e-01, 2.831947e-01, 8.264765e-01, 1.629022e+00, 5.454555e-01, 3.340108e-01, 3.968080e-01, 2.980517e-01, 4.315233e-01, 7.653669e-01, 1.907154e-01,
1.000000e+00	4.519787e-01, 7.894338e-01, 1.202806e+00, 2.748698e-01, 1.449698e-01, 8.184045e-01, 1.270332e-01, 5.524472e-01, 2.881666e-01, 1.634755e-01, 1.195065e-01, 7.609385e-01, 1.751795e+00, 6.809026e-01, 2.375591e-01, 2.234597e-01, 1.860612e-01, 2.993348e-01, 5.089386e-01, 1.147022e-01,
1.200000e+00	4.214603e-01, 7.452750e-01, 1.071757e+00, 2.421742e-01, 2.444496e-01, 1.049407e+00, 6.480210e-02, 5.586239e-01, 1.388025e-01, 1.571817e-01, 8.903318e-02, 1.147286e+00, 1.695595e+00, 6.642960e-01, 1.349857e-01, 1.782489e-01, 1.064503e-01, 1.958010e-01, 3.910300e-01, 7.471159e-02,
1.400000e+00	3.794659e-01, 8.378274e-01, 9.944333e-01, 2.383545e-01, 3.050505e-01, 1.253016e+00, 4.256369e-02, 4.171473e-01, 8.323970e-02, 1.803434e-01, 5.769971e-02, 1.072420e+00, 1.300909e+00, 6.781354e-01, 1.001994e-01, 1.058409e-01, 6.320148e-02, 1.042614e-01, 3.596158e-01, 4.814989e-02,
1.600000e+00	3.705626e-01, 6.217580e-01, 1.211086e+00, 2.550369e-01, 4.888583e-01, 1.003897e+00, 1.870369e-02, 3.623515e-01, 6.051558e-02, 3.302848e-01, 3.125442e-02, 1.053003e+00, 1.446295e+00, 8.531591e-01, 7.225276e-02, 1.302563e-01, 3.575559e-02, 8.477611e-02, 2.549547e-01, 2.308201e-02,
1.800000e+00	4.046753e-01, 7.059644e-01, 1.013926e+00, 2.527093e-01, 4.878060e-01, 1.242385e+00, 1.479638e-02, 3.092151e-01, 3.408575e-02, 3.992468e-01, 1.499749e-02, 9.284112e-01, 1.385064e+00, 8.423568e-01, 5.156777e-02, 1.086882e-01, 2.418143e-02, 5.025221e-02, 2.144693e-01, 1.764172e-02,
2.000000e+00	4.549326e-01, 7.705556e-01, 1.125339e+00, 2.610959e-01, 5.162181e-01, 1.245517e+00, 7.634400e-03, 2.523143e-01, 2.240077e-02, 4.771217e-01, 1.119293e-02, 1.316294e+00, 1.407085e+00, 6.680051e-01, 3.683750e-02, 1.073912e-01, 9.331993e-03, 3.861281e-02, 1.777864e-01, 1.046303e-02,
0.000000e+00	2.177487e+00, 6.889075e-01, 1.063435e-01, 1.827605e+00, 4.650205e-01, 3.083077e+00, 2.391205e+00, 9.972930e-01, 1.674414e+00, 3.601130e-01, 4.024207e-01, 2.154197e+00, 1.268964e+00, 9.561781e-01, 3.104052e+00, 2.745851e+00, 2.702388e+00, 3.150850e+00, 1.756267e+00, 1.376399e+00,
2.000000e-01	1.350460e+00, 3.613002e-01, 8.688379e-02, 1.465025e+00, 5.316679e-01, 2.421474e+00, 1.391028e+00, 7.308779e-01, 1.444816e+00, 2.346312e-01, 5.004724e-01, 1.222179e+00, 1.152131e+00, 4.935394e-01, 2.302121e+00, 1.731249e+00, 1.567883e+00, 2.086407e+00, 1.122870e+00, 1.178572e+00,
4.000000e-01	7.851201e-01, 2.883563e-01, 1.262568e-01, 9.879747e-01, 5.963543e-01, 2.022400e+00, 8.416958e-01, 5.535681e-01, 1.156833e+00, 1.439757e-01, 4.055413e-01, 9.525122e-01, 1.299170e+00, 3.174448e-01, 1.284723e+00, 1.104891e+00, 1.504658e+00, 1.863410e+00, 8.836050e-01, 1.119634e+00,
6.000000e-01	6.603509e-01, 1.952305e-01, 2.582453e-01, 8.212008e-01, 6.348828e-01, 1.897832e+00, 5.461695e-01, 5.099569e-01, 8.960920e-01, 2.747229e-01, 2.878586e-01, 9.447094e-01, 1.352670e+00, 2.567529e-01, 1.528752e+00, 9.386412e-01, 1.081725e+00, 1.650002e+00, 6.305247e-01, 7.752447e-01,
8.000000e-01	5.505030e-01, 1.358735e-01, 3.662001e-01, 6.513941e-01, 6.916518e-01, 1.992540e+00, 3.636398e-01, 5.027899e-01, 5.663060e-01, 3.564319e-01, 1.719606e-01, 9.030491e-01, 1.382075e+00, 3.941102e-01, 1.079764e+00, 5.294274e-01, 8.624821e-01, 1.223297e+00, 4.857551e-01, 5.379366e-01,
1.000000e+00	4.434416e-01, 9.202494e-02, 5.215915e-01, 5.660993e-01, 6.633600e-01, 1.545082e+00, 1.707176e-01, 4.255105e-01, 3.622664e-01, 4.457740e-01, 9.055217e-02, 8.055216e-01, 1.378066e+00, 5.176688e-01, 8.066849e-01, 4.266294e-01, 6.307547e-01, 8.903325e-01, 2.675777e-01, 5.955202e-01,
1.200000e+00	5.038950e-01, 8.475096e-02, 6.752133e-01, 4.216857e-01, 7.973679e-01, 1.746650e+00, 9.070090e-02, 4.596414e-01, 2.423700e-01, 4.747020e-01, 4.404381e-02, 1.009286e+00, 1.696454e+00, 7.096946e-01, 9.160705e-01, 3.813976e-01, 3.587621e-01, 6.988755e-01, 1.900679e-01, 3.610497e-01,
1.400000e+00	4.062691e-01, 1.084210e-01, 7.877003e-01, 3.472540e-01, 6.264573e-01, 1.483278e+00, 6.370852e-02, 3.601661e-01, 1.315003e-01, 6.084276e-01, 2.952451e-02, 1.164805e+00, 1.863830e+00, 7.831175e-01, 6.365584e-01, 2.318898e-01, 1.988407e-01, 3.857118e-01, 1.252687e-01, 2.704338e-01,
1.600000e+00	4.527857e-01, 1.534540e-01, 8.603889e-01, 3.432839e-01, 5.536810e-01, 1.607669e+00, 4.199230e-02, 3.779829e-01, 7.892845e-02, 5.053813e-01, 1.388700e-02, 1.054625e+00, 1.375650e+00, 7.703948e-01, 7.133448e-01, 1.687748e-01, 1.625942e-01, 3.225441e-01, 8.988584e-02, 1.546301e-01,
1.800000e+00	3.718875e-01, 2.293594e-01, 1.066285e+00, 3.448670e-01, 5.593885e-01, 1.491135e+00, 1.710876e-02, 2.534400e-01, 5.140057e-02, 7.286194e-01, 7.650384e-03, 1.081012e+00, 1.621045e+00, 7.979865e-01, 5.497529e-01, 1.623709e-01, 7.766096e-02, 1.623886e-01, 6.568489e-02, 1.027364e-01,
2.000000e+00	3.925284e-01, 2.905775e-01, 1.014731e+00, 3.636570e-01, 6.776630e-01, 1.322695e+00, 9.908910e-03, 2.560404e-01, 3.282477e-02, 4.945971e-01, 5.363830e-03, 1.336502e+00, 1.290082e+00, 8.473143e-01, 5.008104e-01, 1.611208e-01, 5.465171e-02, 1.368609e-01, 3.876296e-02, 6.835603e-02,
0.000000e+00	2.097218e+00, 1.096230e+00, 4.204385e-01, 6.547347e-01, 2.580344e+00, 1.261318e+00, 1.493423e+00, 2.740590e-01, 2.860124e+00, 2.408073e+00, 2.189774e+00, 1.859391e+00, 1.684147e+00, 2.273679e+00, 2.021849e+00, 2.113091e+00, 1.321375e+00, 2.163738e+00, 2.227229e+00, 1.020266e-01,
2.000000e-01	1.693986e+00, 7.107908e-01, 4.260438e-01, 1.111461e+00, 1.839795e+00, 8.625069e-01, 1.030099e+00, 1.912396e-01, 1.784567e+00, 1.407961e+00, 1.342928e+00, 9.758977e-01, 1.546473e+00, 1.582064e+00, 1.634938e+00, 1.208160e+00, 1.139479e+00, 1.832101e+00, 1.811117e+00, 4.278937e-01,
4.000000e-01	1.267725e+00, 4.815456e-01, 4.155100e-01, 1.170752e+00, 8.518371e-01, 7.277258e-01, 6.757943e-01, 1.773710e-01, 1.539239e+00, 1.197256e+00, 1.078905e+00, 1.313588e+00, 1.763183e+00, 1.000791e+00, 1.075565e+00, 7.424122e-01, 9.620577e-01, 1.560450e+00, 1.062668e+00, 4.862203e-01,
6.000000e-01	6.599150e-01, 3.476653e-01, 3.476871e-01, 1.002106e+00, 6.936806e-01, 7.885861e-01, 5.711235e-01, 1.881591e-01, 1.002062e+00, 9.541723e-01, 6.032473e-01, 1.078817e+00, 1.434725e+00, 8.983959e-01, 9.628099e-01, 5.690676e-01, 6.020742e-01, 1.135490e+00, 8.779949e-01, 4.933524e-01,
8.000000e-01	6.405423e-01, 2.047231e-01, 4.651639e-01, 9.525223e-01, 4.854249e-01, 1.098246e+00, 4.642185e-01, 1.719403e-01, 8.996967e-01, 6.378977e-01, 4.093763e-01, 1.099540e+00, 1.374643e+00, 8.246736e-01, 6.949901e-01, 4.406081e-01, 3.656328e-01, 7.032624e-01, 4.593977e-01, 3.355591e-01,
1.000000e+00	6.675675e-01, 1.505699e-01, 5.251384e-01, 7.929441e-01, 3.551127e-01, 1.008552e+00, 2.948142e-01, 2.033591e-01, 6.683760e-01, 7.404133e-01, 2.090524e-01, 1.337944e+00, 1.515049e+00, 7.343727e-01, 4.078359e-01, 1.834052e-01, 2.520243e-01, 5.606183e-01, 4.089827e-01, 1.743759e-01,
1.200000e+00	4.941663e-01, 1.122894e-01, 6.982181e-01, 6.377730e-01, 4.196239e-01, 1.200208e+00, 1.480896e-01, 1.741185e-01, 4.678248e-01, 6.037834e-01, 1.272417e-01, 1.410748e+00, 1.490362e+00, 7.639536e-01, 2.989931e-01, 2.112676e-01, 1.198396e-01, 3.350549e-01, 2.592339e-01, 1.020321e-01,
1.400000e+00	4.032085e-01, 1.385955e-01, 7.453504e-01, 7.558326e-01, 4.436367e-01, 1.029442e+00, 1.000766e-01, 1.630591e-01, 3.161256e-01, 6.508862e-01, 5.670149e-02, 1.428051e+00, 1.356857e+00, 9.787163e-01, 2.453528e-01, 1.476925e-01, 7.604989e-02, 2.041932e-01, 1.814828e-01, 6.948971e-02,
1.600000e+00	5.321934e-01, 1.510794e-01, 8.025382e-01, 5.580340e-01, 3.897881e-01, 1.029800e+00, 5.936940e-02, 1.599635e-01, 1.704964e-01, 5.877067e-01, 3.866305e-02, 1.097945e+00, 1.389471e+00, 7.102347e-01, 2.140728e-01, 1.396700e-01, 4.107105e-02, 1.438270e-01, 1.407199e-01, 3.816056e-02,
1.800000e+00	4.404198e-01, 2.027594e-01, 8.159705e-01, 4.827583e-01, 4.728657e-01, 1.453139e+00, 2.591727e-02, 1.562560e-01, 1.224924e-01, 6.176665e-01, 1.965814e-02, 1.313402e+00, 1.573115e+00, 8.116178e-01, 1.553625e-01, 1.319516e-01, 2.370679e-02, 1.068385e-01, 7.667180e-02, 1.815345e-02,
2.000000e+00	4.321180e-01, 2.575455e-01, 1.009333e+00, 4.652320e-01, 5.109959e-01, 1.167715e+00, 1.684219e-02, 1.114401e-01, 8.270993e-02, 5.744531e-01, 1.043351e-02, 1.095197e+00, 1.221239e+00, 8.317646e-01, 1.368908e-01, 1.191697e-01, 1.409119e-02, 7.929932e-02, 5.265587e-02, 1.651718e-02,
0.000000e+00	1.077279e+00, 8.161907e-01, 4.410483e-01, 2.169748e+00, 1.107524e+00, 2.574201e+00, 2.418711e+00, 1.009560e+00, 1.639700e+00, 6.253557e-01, 3.710410e-01, 3.301510e+00, 2.765915e+00, 1.705592e+00, 1.139600e+00, 1.210939e+00, 3.570514e-01, 2.755834e+00, 2.156005e+00, 9.974583e-01,
2.000000e-01	7.332198e-01, 4.954004e-01, 3.328202e-01, 2.271213e+00, 1.151109e+00, 1.953698e+00, 1.618980e+00, 8.372167e-01, 1.563804e+00, 5.887759e-01, 4.385871e-01, 2.749878e+00, 1.975975e+00, 1.315200e+00, 1.049183e+00, 7.784706e-01, 4.275990e-01, 2.196581e+00, 1.580398e+00, 7.217715e-01,
4.000000e-01	6.799628e-01, 3.255777e-01, 2.491974e-01, 1.910947e+00, 7.650821e-01, 2.030694e+00, 9.744543e-01, 4.356370e-01, 1.051440e+00, 6.629377e-01, 4.306689e-01, 2.086667e+00, 2.022766e+00, 1.256163e+00, 9.722854e-01, 4.636512e-01, 3.608384e-01, 1.335990e+00, 1.042817e+00, 5.407648e-01,
6.000000e-01	5.256066e-01, 2.345429e-01, 1.915294e-01, 2.069387e+00, 7.349056e-01, 1.672735e+00, 6.536927e-01, 3.898805e-01, 1.176656e+00, 5.896988e-01, 2.775603e-01, 1.860038e+00, 1.862490e+00, 1.107724e+00, 7.115921e-01, 3.575465e-01, 2.299146e-01, 9.223320e-01, 8.014705e-01, 3.986292e-01,
8.000000e-01	4.453680e-01, 1.702010e-01, 1.240732e-01, 2.050333e+00, 6.722124e-01, 1.640719e+00, 5.688683e-01, 2.752299e-01, 1.214574e+00, 7.938248e-01, 1.589512e-01, 1.612081e+00, 1.888965e+00, 8.607175e-01, 6.137712e-01, 2.406239e-01, 1.676437e-01, 5.794747e-01, 4.419040e-01, 2.129788e-01,
1.000000e+00	4.909778e-01, 1.033509e-01, 8.733254e-02, 1.497553e+00, 8.238360e-01, 1.326941e+00, 3.206271e-01, 1.544374e-01, 1.189397e+00, 6.341122e-01, 1.092176e-01, 1.783024e+00, 1.526323e+00, 8.606412e-01, 6.127862e-01, 1.739995e-01, 9.006175e-02, 3.441228e-01, 3.199080e-01, 1.566628e-01,
1.200000e+00	4.111460e-01, 6.772545e-02, 1.028325e-01, 1.289071e+00, 7.128137e-01, 1.192018e+00, 2.153644e-01, 1.437802e-01, 1.160563e+00, 5.735436e-01, 4.684809e-02, 1.190088e+00, 1.575094e+00, 9.305640e-01, 5.661477e-01, 1.275861e-01, 5.777217e-02, 2.502983e-01, 2.456685e-01, 1.121270e-01,
1.400000e+00	4.274772e-01, 4.758065e-02, 1.304109e-01, 1.110856e+00, 6.879064e-01, 1.351863e+00, 1.268506e-01, 1.110504e-01, 9.710070e-01, 6.388026e-01, 3.089731e-02, 1.496318e+00, 1.455339e+00, 7.270823e-01, 4.694258e-01, 9.942735e-02, 3.757502e-02, 2.216845e-01, 1.653484e-01, 6.784103e-02,
1.600000e+00	3.794710e-01, 2.954747e-02, 2.270025e-01, 9.526975e-01, 6.625075e-01, 1.193983e+00, 6.252882e-02, 9.608170e-02, 8.156254e-01, 6.803639e-01, 1.807280e-02, 1.375891e+00, 1.197676e+00, 9.007290e-01, 4.917325e-01, 8.118861e-02, 2.066304e-02, 1.231480e-01, 9.245059e-02, 4.604711e-02,
1.800000e+00	4.320808e-01, 2.592681e-02, 3.510202e-01, 7.131108e-01, 6.628561e-01, 1.166747e+00, 3.439875e-02, 7.410843e-02, 5.373754e-01, 6.039684e-01, 1.018546e-02, 1.266540e+00, 1.586651e+00, 8.064127e-01, 3.005959e-01, 7.970046e-02, 1.169733e-02, 8.034400e-02, 5.882227e-02, 2.251038e-02,
2.000000e+00	4.827783e-01, 2.499429e-02, 4.822572e-01, 6.378085e-01, 5.401839e-01, 1.082637e+00, 1.558216e-02, 7.438060e-02, 3.828276e-01, 6.776946e-01, 4.613786e-03, 1.261923e+00, 1.486754e+00, 8.450857e-01, 2.921185e-01, 7.902576e-02, 7.728822e-03, 5.419983e-02, 4.490313e-02, 1.695952e-02,
0.000000e+00	1.396020e+00, 3.158344e-01, 2.481676e+00, 2.063977e+00, 2.970203e+00, 2.861757e+00, 6.924125e-01, 9.664416e-01, 2.067750e-01, 2.748179e+00, 1.158888e+00, 1.099369e-01, 1.771210e-01, 1.362838e+00, 5.153632e-01, 8.547609e-01, 1.500404e+00, 5.874667e-01, 6.825471e-01, 2.300489e+00,
2.000000e-01	8.610332e-01, 5.512335e-01, 1.964423e+00, 2.195185e+00, 1.978662e+00, 2.124647e+00, 3.572011e-01, 9.983319e-01, 6.557686e-01, 2.148154e+00, 7.946779e-01, 1.909706e-01, 1.182661e-01, 9.203260e-01, 5.640308e-01, 9.260885e-01, 7.118006e-01, 7.985376e-01, 5.083953e-01, 1.407922e+00,
4.000000e-01	5.864648e-01, 6.133350e-01, 1.846603e+00, 1.981263e+00, 1.360616e+00, 1.908167e+00, 2.551025e-01, 8.328742e-01, 8.568695e-01, 1.381794e+00, 3.948900e-01, 5.672137e-01, 9.745841e-02, 8.895836e-01, 5.150050e-01, 9.623032e-01, 5.217612e-01, 5.415436e-01, 3.003307e-01, 7.844307e-01,
6.000000e-01	4.669290e-01, 7.723925e-01, 1.178467e+00, 1.592140e+00, 1.037035e+00, 1.699883e+00, 1.203595e-01, 8.290620e-01, 7.779141e-01, 1.031831e+00, 2.189480e-01, 7.240104e-01, 8.649654e-02, 1.000669e+00, 6.395913e-01, 1.332672e+00, 3.343906e-01, 3.606627e-01, 2.640771e-01, 4.876249e-01,
8.000000e-01	6.049187e-01, 7.937404e-01, 1.053798e+00, 1.587257e+00, 8.661880e-01, 1.553495e+00, 6.662706e-02, 6.730136e-01, 1.013338e+00, 8.382758e-01, 1.451986e-01, 9.270100e-01, 3.314759e-01, 9.216795e-01, 4.595164e-01, 1.248676e+00, 1.882257e-01, 2.637738e-01, 2.096459e-01, 2.617325e-01,
1.000000e+00	4.590753e-01, 6.234016e-01, 8.972843e-01, 1.074264e+00, 8.533747e-01, 1.112718e+00, 4.151725e-02, 6.091931e-01, 9.124051e-01, 6.232297e-01, 7.684499e-02, 9.232987e-01, 6.093604e-01, 7.348379e-01, 5.179225e-01, 1.085827e+00, 1.076535e-01, 1.739743e-01, 1.766615e-01, 1.887709e-01,
1.200000e+00	4.687452e-01, 5.417551e-01, 6.984725e-01, 1.023521e+00, 6.932704e-01, 1.049063e+00, 2.296515e-02, 5.586151e-01, 6.681272e-01, 5.276937e-01, 4.964775e-02, 1.075935e+00, 1.011784e+00, 1.095299e+00, 3.812563e-01, 1.102570e+00, 5.818070e-02, 1.192049e-01, 1.323803e-01, 1.419977e-01,
1.400000e+00	4.101893e-01, 3.376213e-01, 8.011901e-01, 9.117477e-01, 6.828998e-01, 1.257558e+00, 1.220029e-02, 4.541369e-01, 5.609536e-01, 3.996056e-01, 2.360360e-02, 9.607817e-01, 1.068227e+00, 8.597822e-01, 2.500965e-01, 1.009710e+00, 3.389563e-02, 7.171946e-02, 8.988142e-02, 5.458478e-02,
1.600000e+00	4.479105e-01, 3.641285e-01, 8.784254e-01, 7.960433e-01, 6.031621e-01, 1.443558e+00, 5.826820e-03, 3.454933e-01, 4.169886e-01, 4.440089e-01, 1.192750e-02, 9.866240e-01, 1.228817e+00, 7.792118e-01, 1.608710e-01, 6.976633e-01, 1.737754e-02, 4.676660e-02, 8.143555e-02, 3.892880e-02,
1.800000e+00	3.744853e-01, 3.531982e-01, 9.226017e-01, 6.354122e-01, 6.562744e-01, 1.319930e+00, 3.716968e-03, 3.027233e-01, 2.302460e-01, 5.081278e-01, 7.060787e-03, 1.173605e+00, 9.879516e-01, 7.958177e-01, 1.457079e-01, 7.366638e-01, 1.013037e-02, 3.792833e-02, 5.303988e-02, 2.879652e-02,
2.000000e+00	3.765263e-01, 3.297628e-01, 8.983670e-01, 5.048279e-01, 6.834862e-01, 1.203608e+00, 1.961611e-03, 2.338292e-01, 1.809384e-01, 5.093734e-01, 4.276423e-03, 1.535626e+00, 1.302819e+00, 8.559588e-01, 1.380682e-01, 4.988887e-01, 6.492285e-03, 2.523969e-02, 3.427334e-02, 1.952569e-02,
0.000000e+00	2.792000e+00, 2.813976e+00, 1.502832e+00, 1.837581e+00, 4.698341e-01, 1.346655e-01, 1.268864e+00, 1.566255e+00, 1.622759e+00, 2.010947e+00, 2.670721e+00, 8.462173e-01, 2.278078e-01, 3.223108e+00, 1.852963e+00, 1.802651e+00, 1.022984e+00, 2.962493e+00, 6.065202e-01, 6.173682e-01,
2.000000e-01	1.517941e+00, 2.339072e+00, 1.004235e+00, 2.210387e+00, 2.525405e-01, 3.993556e-01, 1.056650e+00, 1.079143e+00, 1.216472e+00, 1.258341e+00, 1.375139e+00, 8.131848e-01, 5.322038e-01, 1.670106e+00, 1.354058e+00, 1.437762e+00, 9.043793e-01, 2.203680e+00, 6.270187e-01, 6.794581e-01,
4.000000e-01	1.105443e+00, 1.700155e+00, 1.013639e+00, 1.984575e+00, 1.777899e-01, 5.223900e-01, 6.272753e-01, 8.590669e-01, 1.135099e+00, 7.210430e-01, 8.083903e-01, 9.250812e-01, 7.933931e-01, 1.671684e+00, 7.511888e-01, 1.197215e+00, 5.757299e-01, 1.411763e+00, 7.164643e-01, 5.256904e-01,
6.000000e-01	8.969331e-01, 1.273712e+00, 8.296405e-01, 1.822014e+00, 8.451653e-02, 6.858585e-01, 4.782543e-01, 8.567296e-01, 1.045503e+00, 4.371913e-01, 4.808705e-01, 9.165555e-01, 8.893462e-01, 1.134416e+00, 5.329438e-01, 8.684386e-01, 2.974436e-01, 1.213913e+00, 6.431937e-01, 3.767459e-01,
8.000000e-01	7.404710e-01, 7.699837e-01, 6.653016e-01, 1.987308e+00, 1.068844e-01, 9.310111e-01, 5.053605e-01, 6.114443e-01, 1.079264e+00, 2.650106e-01, 2.603209e-01, 1.127289e+00, 1.067507e+00, 9.282433e-01, 3.026459e-01, 1.049955e+00, 1.769694e-01, 7.671245e-01, 4.659256e-01, 1.948888e-01,
1.000000e+00	6.111626e-01, 5.504963e-01, 4.193175e-01, 1.627386e+00, 1.674796e-01, 8.557856e-01, 3.961118e-01, 6.238950e-01, 1.182646e+00, 1.717870e-01, 1.388981e-01, 1.010997e+00, 1.227161e+00, 1.066135e+00, 2.079496e-01, 6.531908e-01, 1.094281e-01, 4.716571e-01, 3.153854e-01, 1.234551e-01,
1.200000e+00	4.757418e-01, 3.876895e-01, 3.944703e-01, 1.514488e+00, 2.651387e-01, 1.123677e+00, 3.644757e-01, 4.296782e-01, 1.186980e+00, 1.753188e-01, 7.592260e-02, 1.204131e+00, 1.428159e+00, 8.411344e-01, 1.282299e-01, 5.493619e-01, 6.368915e-02, 2.869434e-01, 2.642203e-01, 6.824192e-02,
1.400000e+00	5.315230e-01, 2.597117e-01, 2.792330e-01, 1.184855e+00, 3.141998e-01, 1.093784e+00, 2.861164e-01, 3.419127e-01, 9.555328e-01, 2.645388e-01, 4.767828e-02, 1.383743e+00, 1.503961e+00, 9.105130e-01, 9.008760e-02, 4.008508e-01, 3.850743e-02, 1.905705e-01, 1.637320e-01, 3.919302e-02,
1.600000e+00	4.774807e-01, 1.543304e-01, 3.668425e-01, 1.109725e+00, 5.045435e-01, 9.792739e-01, 1.590379e-01, 2.777564e-01, 7.930788e-01, 3.843344e-01, 2.465890e-02, 1.377211e+00, 1.263429e+00, 7.387510e-01, 5.466630e-02, 2.910449e-01, 2.145896e-02, 1.133549e-01, 1.319465e-01, 3.199262e-02,
1.800000e+00	4.085866e-01, 1.266691e-01, 4.008177e-01, 9.987269e-01, 4.611481e-01, 1.404591e+00, 1.112118e-01, 2.476502e-01, 6.251079e-01, 5.350597e-01, 1.208089e-02, 1.351989e+00, 1.460771e+00, 9.504720e-01, 5.021575e-02, 2.507881e-01, 1.173158e-02, 9.672051e-02, 8.916291e-02, 1.569583e-02,
2.000000e+00	4.072371e-01, 8.468864e-02, 5.483568e-01, 8.705418e-01, 5.933308e-01, 1.231427e+00, 4.044732e-02, 2.073341e-01, 5.516568e-01, 6.438634e-01, 8.008507e-03, 1.256503e+00, 1.396984e+00, 7.569638e-01, 4.378164e-02, 2.379066e-01, 6.331425e-03, 5.452331e-02, 4.188583e-02, 1.006319e-02,
0.000000e+00	2.396549e+00, 2.226087e+00, 1.641938e+00, 1.062147e+00, 1.947323e-01, 1.247633e+00, 3.744578e-01, 8.499887e-01, 1.377935e+00, 6.145063e-01, 2.993557e+00, 2.013619e+00, 5.026468e-02, 1.997287e+00, 3.024879e+00, 1.231554e+00, 1.855272e+00, 3.630695e-02, 2.060651e+00, 1.095721e+00,
2.000000e-01	1.172969e+00, 1.543861e+00, 1.189541e+00, 9.986813e-01, 3.635634e-01, 1.594628e+00, 1.997921e-01, 5.950830e-01, 1.163525e+00, 4.147073e-01, 1.538699e+00, 1.464335e+00, 4.416770e-01, 1.211042e+00, 2.123823e+00, 1.382633e+00, 1.230093e+00, 4.467806e-01, 1.409255e+00, 9.659069e-01,
4.000000e-01	8.968761e-01, 1.307306e+00, 1.018940e+00, 1.274218e+00, 5.495988e-01, 1.349509e+00, 1.409504e-01, 5.520796e-01, 9.743608e-01, 2.741355e-01, 1.130334e+00, 8.949651e-01, 7.485010e-01, 6.080483e-01, 1.364664e+00, 1.086527e+00, 1.118483e+00, 6.928687e-01, 1.361515e+00, 7.679692e-01,
6.000000e-01	7.388721e-01, 9.366673e-01, 8.707520e-01, 9.426864e-01, 5.312454e-01, 1.385994e+00, 8.384937e-02, 4.272448e-01, 8.648478e-01, 1.657519e-01, 6.916973e-01, 1.021341e+00, 9.674625e-01, 6.241569e-01, 9.371297e-01, 1.100719e+00, 8.754483e-01, 5.733771e-01, 8.869622e-01, 6.387074e-01,
8.000000e-01	5.071022e-01, 7.408742e-01, 8.536208e-01, 8.588037e-01, 5.658606e-01, 1.555651e+00, 4.011779e-02, 3.846345e-01, 6.358312e-01, 1.112413e-01, 4.459562e-01, 1.106659e+00, 1.199400e+00, 7.011321e-01, 5.593291e-01, 8.902417e-01, 5.278718e-01, 4.741798e-01, 6.740326e-01, 3.140016e-01,
1.000000e+00	5.124910e-01, 4.899958e-01, 9.346634e-01, 7.613686e-01, 7.124771e-01, 1.385476e+00, 2.982268e-02, 3.229300e-01, 3.860754e-01, 1.565450e-01, 2.118474e-01, 1.039834e+00, 1.138891e+00, 7.687582e-01, 3.689819e-01, 6.890530e-01, 2.678011e-01, 3.140592e-01, 4.493460e-01, 3.102849e-01,
1.200000e+00	4.787408e-01, 4.583431e-01, 8.275061e-01, 6.459502e-01, 5.345753e-01, 1.358773e+00, 1.279756e-02, 3.219987e-01, 2.694741e-01, 3.649174e-01, 1.679216e-01, 1.298776e+00, 1.100540e+00, 7.733926e-01, 2.352373e-01, 4.972492e-01, 1.637186e-01, 2.302099e-01, 3.488702e-01, 1.502894e-01,
1.400000e+00	4.205842e-01, 4.724553e-01, 1.143378e+00, 5.560572e-01, 6.432032e-01, 1.419956e+00, 7.339696e-03, 3.028652e-01, 1.880729e-01, 4.227445e-01, 7.497810e-02, 1.062141e+00, 1.215842e+00, 7.600919e-01, 1.994604e-01, 5.258861e-01, 8.336170e-02, 1.398287e-01, 2.138290e-01, 1.010479e-01,
1.600000e+00	4.462523e-01, 4.342972e-01, 9.568772e-01, 4.875716e-01, 6.483172e-01, 1.187525e+00, 4.365297e-03, 2.699797e-01, 1.181022e-01, 4.522057e-01, 3.946540e-02, 1.136488e+00, 1.124811e+00, 6.700531e-01, 1.607494e-01, 3.781238e-01, 5.348329e-02, 1.014631e-01, 1.546676e-01, 5.896646e-02,
1.800000e+00	4.786718e-01, 5.050926e-01, 9.116965e-01, 3.919542e-01, 6.024136e-01, 1.493841e+00, 2.541727e-03, 2.239987e-01, 7.209099e-02, 5.908611e-01, 2.151578e-02, 1.276433e+00, 1.217102e+00, 6.625449e-01, 1.393618e-01, 3.705041e-01, 3.344996e-02, 6.238174e-02, 1.120228e-01, 2.853081e-02,
2.000000e+00	4.325677e-01, 4.602439e-01, 1.265844e+00, 4.226460e-01, 5.233478e-01, 1.138387e+00, 1.504921e-03, 1.529225e-01, 5.741934e-02, 5.623001e-01, 1.405778e-02, 1.373674e+00, 1.512944e+00, 8.598483e-01, 1.588271e-01, 3.271407e-01, 1.434113e-02, 4.351824e-02, 7.375711e-02, 2.188676e-02,
0.000000e+00	1.604705e+00, 8.514050e-01, 2.854779e-01, 8.476355e-01, 2.411043e+00, 1.876011e+00, 1.739183e-01, 1.945672e+00, 2.428588e+00, 1.516301e+00, 1.645342e+00, 2.207872e+00, 1.570334e+00, 3.144485e+00, 2.184193e-01, 7.656805e-01, 3.034257e+00, 8.992293e-01, 2.559288e+00, 5.427004e-01,
2.000000e-01	1.171943e+00, 5.686065e-01, 3.646193e-01, 1.064560e+00, 1.592744e+00, 1.948106e+00, 1.226816e-01, 1.442460e+00, 1.999400e+00, 9.848676e-01, 1.170467e+00, 1.485883e+00, 8.621544e-01, 1.749307e+00, 4.817712e-01, 6.056871e-01, 2.169342e+00, 1.016494e+00, 1.963813e+00, 2.923532e-01,
4.000000e-01	7.694275e-01, 3.889097e-01, 2.964529e-01, 1.153035e+00, 1.407366e+00, 1.675454e+00, 9.616029e-02, 1.249024e+00, 1.715837e+00, 1.082906e+00, 6.021426e-01, 1.410267e+00, 8.179832e-01, 8.409364e-01, 5.886382e-01, 4.937667e-01, 9.972124e-01, 9.204612e-01, 1.152848e+00, 1.915627e-01,
6.000000e-01	7.333873e-01, 2.503292e-01, 3.183169e-01, 1.080100e+00, 1.173663e+00, 1.222167e+00, 1.249820e-01, 7.565294e-01, 1.082907e+00, 8.399677e-01, 5.881926e-01, 1.074320e+00, 9.715662e-01, 8.125475e-01, 4.856157e-01, 6.900457e-01, 4.769440e-01, 7.619647e-01, 7.340500e-01, 1.239641e-01,
8.000000e-01	6.279719e-01, 1.826847e-01, 3.925752e-01, 1.081948e+00, 8.036374e-01, 9.763180e-01, 7.818286e-02, 6.896957e-01, 9.995220e-01, 7.894452e-01, 2.611777e-01, 1.177502e+00, 8.777616e-01, 8.945423e-01, 3.728373e-01, 8.234324e-01, 3.168652e-01, 4.900647e-01, 5.566941e-01, 8.424024e-02,
1.000000e+00	5.713069e-01, 1.016285e-01, 5.525389e-01, 9.151439e-01, 7.263475e-01, 1.067144e+00, 3.443207e-02, 4.868059e-01, 7.047327e-01, 6.337811e-01, 1.424499e-01, 1.097866e+00, 1.078791e+00, 7.201772e-01, 3.266149e-01, 7.674296e-01, 1.791440e-01, 4.266653e-01, 3.749023e-01, 4.665173e-02,
1.200000e+00	4.726402e-01, 9.715083e-02, 6.808157e-01, 6.643302e-01, 6.807120e-01, 1.338083e+00, 2.281974e-02, 3.479437e-01, 4.881003e-01, 7.524246e-01, 8.099497e-02, 1.369871e+00, 1.041141e+00, 9.286169e-01, 2.590221e-01, 6.235375e-01, 9.577811e-02, 2.280836e-01, 2.109896e-01, 2.796327e-02,
1.400000e+00	4.377257e-01, 9.173515e-02, 6.747183e-01, 6.749200e-01, 5.967650e-01, 1.267733e+00, 1.251211e-02, 3.131934e-01, 3.190468e-01, 7.239726e-01, 6.007866e-02, 1.085393e+00, 1.261253e+00, 7.437606e-01, 2.489809e-01, 4.421631e-01, 6.063636e-02, 1.756708e-01, 1.328341e-01, 1.689417e-02,
1.600000e+00	3.939368e-01, 1.219978e-01, 8.131848e-01, 6.329350e-01, 6.682869e-01, 1.488345e+00, 7.744688e-03, 2.240002e-01, 2.273942e-01, 6.139329e-01, 3.188868e-02, 1.491174e+00, 1.271593e+00, 8.957183e-01, 2.087471e-01, 4.055572e-01, 2.829131e-02, 1.082534e-01, 1.093104e-01, 1.291628e-02,
1.800000e+00	4.419331e-01, 1.712361e-01, 8.366860e-01, 5.736306e-01, 6.562553e-01, 1.218729e+00, 3.564858e-03, 2.142951e-01, 1.245598e-01, 5.612960e-01, 1.477045e-02, 1.168351e+00, 1.302993e+00, 9.548870e-01, 1.835689e-01, 3.551058e-01, 2.120302e-02, 6.368594e-02, 7.842705e-02, 6.401572e-03,
2.000000e+00	3.606057e-01, 2.156544e-01, 9.382286e-01, 6.264066e-01, 6.585952e-01, 1.282192e+00, 2.408126e-03, 1.678982e-01, 1.017076e-01, 5.343510e-01, 1.093477e-02, 1.324414e+00, 1.117388e+00, 7.613229e-01, 1.617535e-01, 2.553520e-01, 1.100711e-02, 4.863193e-02, 5.418422e-02, 5.497908e-03,
0.000000e+00	1.333084e+00, 1.177498e+00, 8.798929e-01, 4.580239e-01, 2.152246e-01, 4.807419e-01, 9.935567e-01, 2.629296e+00, 1.074209e+00, 1.903858e+00, 1.179873e+00, 1.030213e+00, 1.985922e+00, 7.024883e-01, 8.535776e-02, 9.833773e-01, 2.827809e-01, 1.716787e+00, 1.447657e+00, 2.073132e+00,
2.000000e-01	7.498450e-01, 8.642067e-01, 1.146366e+00, 4.896406e-01, 1.599191e-01, 7.483870e-01, 8.082436e-01, 1.422957e+00, 5.344799e-01, 1.045169e+00, 8.854131e-01, 1.149222e+00, 1.539036e+00, 8.475893e-01, 1.596369e-01, 5.283899e-01, 1.685295e-01, 1.183824e+00, 1.085035e+00, 1.174502e+00,
4.000000e-01	6.002363e-01, 7.704775e-01, 1.076604e+00, 4.185054e-01, 1.192577e-01, 7.465342e-01, 4.786635e-01, 1.629021e+00, 4.150017e-01, 6.791490e-01, 4.633411e-01, 1.189299e+00, 1.317469e+00, 6.511036e-01, 1.086149e-01, 4.660469e-01, 7.477189e-02, 7.757065e-01, 8.126309e-01, 7.718197e-01,
6.000000e-01	3.750576e-01, 7.452100e-01, 1.142933e+00, 4.234539e-01, 1.697700e-01, 8.834378e-01, 2.450588e-01, 1.084398e+00, 2.981875e-01, 3.973419e-01, 2.871550e-01, 1.399475e+00, 1.365807e+00, 9.593784e-01, 6.989296e-02, 2.909644e-01, 5.570086e-02, 4.499990e-01, 6.099830e-01, 4.575515e-01,
8.000000e-01	4.455810e-01, 6.055047e-01, 8.999824e-01, 4.308649e-01, 1.818635e-01, 1.008281e+00, 1.363409e-01, 8.155012e-01, 1.596201e-01, 2.847797e-01, 1.262496e-01, 1.344830e+00, 1.525333e+00, 7.861320e-01, 4.986301e-02, 2.472003e-01, 2.573378e-02, 3.325361e-01, 3.145317e-01, 2.517746e-01,
1.000000e+00	4.539176e-01, 5.957298e-01, 1.215499e+00, 4.260321e-01, 2.400141e-01, 9.270188e-01, 8.840884e-02, 5.189610e-01, 9.873013e-02, 2.802057e-01, 7.552574e-02, 1.447863e+00, 1.528515e+00, 1.002803e+00, 3.105494e-02, 2.466638e-01, 1.835230e-02, 2.201833e-01, 2.277615e-01, 1.517513e-01,
1.200000e+00	3.979801e-01, 7.387293e-01, 1.297760e+00, 4.776968e-01, 3.389764e-01, 1.053519e+00, 4.358976e-02, 4.295466e-01, 7.386943e-02, 4.324819e-01, 4.613353e-02, 1.406308e+00, 1.401960e+00, 9.273605e-01, 2.045863e-02, 2.054951e-01, 1.060434e-02, 1.526908e-01, 2.089717e-01, 1.005465e-01,
1.400000e+00	4.304412e-01, 5.697015e-01, 1.018834e+00, 4.069268e-01, 3.539831e-01, 9.992316e-01, 2.210014e-02, 3.913707e-01, 4.377599e-02, 3.599084e-01, 2.769328e-02, 1.345292e+00, 1.282738e+00, 8.341361e-01, 2.125785e-02, 1.695800e-01, 5.562092e-03, 9.861539e-02, 1.480266e-01, 5.385236e-02,
1.600000e+00	4.620863e-01, 5.822992e-01, 1.063307e+00, 3.703339e-01, 5.031676e-01, 1.139013e+00, 1.459181e-02, 3.015628e-01, 2.549897e-02, 5.355894e-01, 1.392409e-02, 1.432950e+00, 1.533867e+00, 8.582556e-01, 2.596532e-02, 1.684293e-01, 3.328964e-03, 7.147479e-02, 1.332063e-01, 3.350802e-02,
1.800000e+00	4.388009e-01, 5.748662e-01, 1.048674e+00, 3.888184e-01, 5.835190e-01, 1.299617e+00, 7.084462e-03, 2.109659e-01, 1.910534e-02, 5.079303e-01, 9.169494e-03, 1.113222e+00, 1.277142e+00, 9.050488e-01, 3.655897e-02, 1.365755e-01, 1.826190e-03, 4.139072e-02, 1.112425e-01, 1.980524e-02,
2.000000e+00	3.885575e-01, 6.797247e-01, 1.021318e+00, 4.008621e-01, 6.619598e-01, 1.497756e+00, 4.669224e-03, 2.197674e-01, 1.453666e-02, 5.612307e-01, 3.810959e-03, 1.380390e+00, 1.310320e+00, 8.224459e-01, 5.211932e-02, 1.679445e-01, 1.136549e-03, 2.660978e-02, 8.559461e-02, 1.243798e-02,
0.000000e+00	1.049070e+00, 1.014462e-01, 2.581406e+00, 2.109159e+00, 1.404559e+00, 1.756367e+00, 1.804224e+00, 2.382956e+00, 2.137349e+00, 2.655367e+00, 1.410265e+00, 2.667752e+00, 1.093439e+00, 2.762760e+00, 1.660508e+00, 2.203585e+00, 2.145218e+00, 1.405476e-01, 2.537041e+00, 1.697358e+00,
2.000000e-01	5.595276e-01, 3.445732e-01, 1.632032e+00, 2.149669e+00, 1.239184e+00, 1.170001e+00, 1.170030e+00, 1.530070e+00, 1.860059e+00, 1.889589e+00, 9.882565e-01, 2.026864e+00, 1.117675e+00, 1.611570e+00, 1.235280e+00, 1.357258e+00, 1.708377e+00, 5.697674e-01, 1.839326e+00, 1.166351e+00,
4.000000e-01	4.231365e-01, 6.154990e-01, 1.584935e+00, 1.995293e+00, 8.848242e-01, 1.142218e+00, 9.347862e-01, 1.204452e+00, 1.432862e+00, 1.370550e+00, 7.129482e-01, 1.297030e+00, 1.081028e+00, 9.006829e-01, 1.125381e+00, 1.106229e+00, 1.232902e+00, 7.536398e-01, 1.001171e+00, 9.382553e-01,
6.000000e-01	4.237219e-01, 6.529726e-01, 1.327623e+00, 1.490925e+00, 9.033945e-01, 1.190510e+00, 6.912022e-01, 7.174000e-01, 1.487851e+00, 1.098766e+00, 4.738535e-01, 1.166664e+00, 1.008268e+00, 7.431973e-01, 9.659443e-01, 8.774672e-01, 7.573993e-01, 7.255370e-01, 7.185174e-01, 6.013337e-01,
8.000000e-01	3.563291e-01, 6.803163e-01, 7.466939e-01, 1.248525e+00, 7.863707e-01, 1.278563e+00, 3.992561e-01, 4.449450e-01, 1.275221e+00, 7.427710e-01, 3.379572e-01, 1.172376e+00, 1.134251e+00, 7.168039e-01, 6.850029e-01, 7.909869e-01, 5.410034e-01, 5.780123e-01, 5.355430e-01, 5.104139e-01,
1.000000e+00	3.757445e-01, 3.992777e-01, 6.710353e-01, 1.193495e+00, 7.146942e-01, 1.423815e+00, 3.409983e-01, 4.004420e-01, 1.052939e+00, 6.362466e-01, 1.672992e-01, 1.317140e+00, 1.390933e+00, 6.937619e-01, 4.542998e-01, 4.596038e-01, 2.756948e-01, 3.723274e-01, 3.357648e-01, 3.534035e-01,
1.200000e+00	4.833111e-01, 3.018320e-01, 8.861386e-01, 9.062300e-01, 6.419884e-01, 1.303445e+00, 1.488590e-01, 3.826362e-01, 7.564129e-01, 6.607494e-01, 8.656045e-02, 1.221595e+00, 1.230586e+00, 7.904269e-01, 4.844684e-01, 4.979506e-01, 1.680743e-01, 2.066180e-01, 2.291516e-01, 1.748826e-01,
1.400000e+00	4.008753e-01, 3.212623e-01, 8.224503e-01, 6.812380e-01, 5.898028e-01, 1.187998e+00, 9.585247e-02, 3.041560e-01, 5.587657e-01, 5.904647e-01, 4.713211e-02, 1.247674e+00, 1.309185e+00, 8.956114e-01, 3.018213e-01, 3.638348e-01, 9.860613e-02, 1.504077e-01, 1.825953e-01, 1.188474e-01,
1.600000e+00	3.893463e-01, 2.049701e-01, 8.675932e-01, 6.706466e-01, 6.931460e-01, 1.319193e+00, 4.717329e-02, 2.396465e-01, 3.846002e-01, 6.768326e-01, 3.040932e-02, 1.191960e+00, 1.281922e+00, 8.626493e-01, 2.884305e-01, 3.278100e-01, 5.289225e-02, 1.086315e-01, 1.403040e-01, 7.398806e-02,
1.800000e+00	3.994804e-01, 2.351733e-01, 8.775378e-01, 4.487317e-01, 5.558971e-01, 1.197833e+00, 2.614604e-02, 2.023176e-01, 2.432374e-01, 6.619789e-01, 1.595540e-02, 1.230308e+00, 1.410895e+00, 9.562612e-01, 2.913314e-01, 2.276357e-01, 3.147423e-02, 7.778103e-02, 8.680702e-02, 4.205240e-02,
2.000000e+00	4.459396e-01, 2.635591e-01, 8.473810e-01, 5.149800e-01, 6.642601e-01, 1.314048e+00, 1.749936e-02, 1.849499e-01, 1.267430e-01, 5.752583e-01, 8.289560e-03, 1.410367e+00, 1.324474e+00, 6.935717e-01, 2.106660e-01, 1.667513e-01, 1.714640e-02, 5.151032e-02, 6.109554e-02, 2.754303e-02,
0.000000e+00	1.503918e+00, 1.779001e+00, 6.430406e-01, 2.073193e-01, 1.030391e+00, 2.282691e+00, 3.330327e+00, 1.888132e+00, 2.917643e+00, 1.747834e+00, 7.724703e-01, 1.983312e+00, 2.216315e+00, 2.645027e+00, 2.127353e+00, 6.423790e-01, 3.021522e+00, 7.415321e-01, 4.130747e-01, 1.432096e+00,
2.000000e-01	1.012341e+00, 1.519083e+00, 6.404030e-01, 6.209327e-01, 8.249224e-01, 2.012129e+00, 1.893836e+00, 1.440697e+00, 1.681571e+00, 1.184079e+00, 4.960274e-01, 1.483516e+00, 2.258703e+00, 1.437721e+00, 1.463553e+00, 3.962092e-01, 1.827469e+00, 9.873133e-01, 4.601567e-01, 9.283361e-01,
4.000000e-01	6.792118e-01, 1.002097e+00, 8.174757e-01, 8.502524e-01, 8.394804e-01, 1.764800e+00, 9.528040e-01, 1.198488e+00, 1.028633e+00, 8.853326e-01, 2.880967e-01, 1.002869e+00, 1.999177e+00, 8.883794e-01, 1.252876e+00, 2.417709e-01, 1.361002e+00, 9.904982e-01, 4.766113e-01, 9.205663e-01,
6.000000e-01	5.069631e-01, 7.295993e-01, 7.758691e-01, 7.314518e-01, 7.144553e-01, 1.751273e+00, 5.798271e-01, 1.019368e+00, 6.243691e-01, 5.293769e-01, 1.769349e-01, 8.314747e-01, 1.704756e+00, 7.063952e-01, 1.148875e+00, 1.624036e-01, 1.017005e+00, 1.007380e+00, 2.819458e-01, 8.585879e-01,
8.000000e-01	4.337611e-01, 6.106728e-01, 7.835340e-01, 5.683647e-01, 7.319784e-01, 1.536571e+00, 2.789875e-01, 7.804171e-01, 4.940932e-01, 6.603407e-01, 8.528818e-02, 1.022147e+00, 1.758790e+00, 5.567098e-01, 8.642662e-01, 1.026576e-01, 7.511036e-01, 8.513168e-01, 2.737868e-01, 6.524296e-01,
1.000000e+00	4.586645e-01, 4.835416e-01, 9.139905e-01, 4.542369e-01, 7.472407e-01, 1.745660e+00, 1.594322e-01, 7.097675e-01, 3.181523e-01, 8.244334e-01, 4.916022e-02, 1.000869e+00, 1.649251e+00, 6.860326e-01, 8.725057e-01, 6.978308e-02, 5.696805e-01, 6.046439e-01, 2.074983e-01, 4.243849e-01,
1.200000e+00	3.794561e-01, 4.417383e-01, 9.835993e-01, 4.561766e-01, 6.828752e-01, 1.595448e+00, 8.929838e-02, 5.318948e-01, 2.058091e-01, 6.709632e-01, 2.861353e-02, 8.565246e-01, 1.828093e+00, 5.844441e-01, 8.057996e-01, 6.161208e-02, 2.544493e-01, 4.374356e-01, 1.327696e-01, 2.824544e-01,
1.400000e+00	4.073100e-01, 4.003567e-01, 1.149005e+00, 3.951291e-01, 6.680573e-01, 1.726378e+00, 5.417972e-02, 5.332641e-01, 1.262311e-01, 6.448735e-01, 1.417946e-02, 1.142707e+00, 1.342487e+00, 8.151716e-01, 6.730273e-01, 7.141808e-02, 1.732521e-01, 2.921175e-01, 8.743005e-02, 1.970251e-01,
1.600000e+00	5.021762e-01, 4.631933e-01, 9.068885e-01, 4.106440e-01, 6.740136e-01, 1.467458e+00, 3.381911e-02, 3.486788e-01, 6.749812e-02, 5.400422e-01, 8.226955e-03, 1.154649e+00, 1.645072e+00, 8.071760e-01, 5.171705e-01, 7.486917e-02, 1.192355e-01, 1.673998e-01, 7.470555e-02, 1.125613e-01,
1.800000e+00	4.518531e-01, 5.105122e-01, 8.603696e-01, 3.329978e-01, 5.808772e-01, 1.507277e+00, 2.009806e-02, 3.199730e-01, 4.174101e-02, 6.412898e-01, 5.144700e-03, 1.111071e+00, 1.512776e+00, 8.363106e-01, 4.456525e-01, 7.139500e-02, 5.393073e-02, 1.104413e-01, 6.718787e-02, 8.267667e-02,
2.000000e+00	3.995065e-01, 5.595371e-01, 1.030567e+00, 3.721209e-01, 6.600548e-01, 1.449412e+00, 7.983095e-03, 3.198758e-01, 2.376824e-02, 7.583478e-01, 2.729404e-03, 1.104456e+00, 1.411564e+00, 7.479719e-01, 4.037525e-01, 7.385547e-02, 4.478396e-02, 8.160469e-02, 4.688311e-02, 4.111622e-02,
0.000000e+00	2.704077e+00, 2.987737e+00, 2.698248e+00, 1.184321e+00, 2.475313e+00, 7.758522e-01, 1.533569e+00, 2.557671e+00, 1.674010e+00, 1.797606e+00, 1.423153e-01, 2.047838e+00, 5.807225e-01, 1.744898e+00, 1.744032e+00, 1.412548e-04, 3.391881e+00, 7.635090e-01, 2.317004e+00, 1.739436e+00,
2.000000e-01	1.856152e+00, 2.186163e+00, 2.344340e+00, 1.246532e+00, 1.171837e+00, 6.040960e-01, 7.999033e-01, 1.909646e+00, 1.204221e+00, 1.418268e+00, 3.014591e-01, 1.397712e+00, 5.380711e-01, 1.095791e+00, 1.236469e+00, 4.019903e-01, 2.057486e+00, 1.047050e+00, 1.459064e+00, 1.304808e+00,
4.000000e-01	9.754189e-01, 1.750053e+00, 1.847349e+00, 1.116068e+00, 8.312502e-01, 5.887971e-01, 6.778882e-01, 1.497426e+00, 1.222649e+00, 6.309343e-01, 3.340573e-01, 1.413697e+00, 5.224153e-01, 5.784155e-01, 8.866979e-01, 6.987450e-01, 1.289423e+00, 1.091994e+00, 1.237621e+00, 8.784502e-01,
6.000000e-01	7.889505e-01, 1.573221e+00, 1.594264e+00, 9.054225e-01, 5.872499e-01, 7.728998e-01, 5.091002e-01, 8.418726e-01, 7.183305e-01, 4.707066e-01, 3.630399e-01, 1.007570e+00, 7.796308e-01, 5.051161e-01, 4.917360e-01, 8.658891e-01, 7.507868e-01, 9.360998e-01, 9.157234e-01, 5.705027e-01,
8.000000e-01	4.895657e-01, 1.232075e+00, 1.261003e+00, 6.980452e-01, 3.456705e-01, 7.992197e-01, 3.480492e-01, 7.139461e-01, 4.899310e-01, 2.926948e-01, 2.571547e-01, 9.705446e-01, 7.330380e-01, 6.881382e-01, 4.234521e-01, 9.668563e-01, 3.566760e-01, 8.068012e-01, 8.466070e-01, 2.892776e-01,
1.000000e+00	5.221742e-01, 1.403695e+00, 1.160263e+00, 5.414902e-01, 3.419096e-01, 9.724403e-01, 1.928853e-01, 5.424371e-01, 4.318099e-01, 1.551490e-01, 1.875008e-01, 1.024374e+00, 1.232158e+00, 6.684981e-01, 2.102227e-01, 9.479842e-01, 2.514385e-01, 4.432962e-01, 7.612775e-01, 1.916781e-01,
1.200000e+00	4.622604e-01, 1.010752e+00, 1.417847e+00, 4.761632e-01, 3.634629e-01, 1.095213e+00, 9.669392e-02, 6.009666e-01, 2.341807e-01, 1.147108e-01, 1.256554e-01, 1.246364e+00, 1.004166e+00, 6.466867e-01, 1.915441e-01, 6.794234e-01, 1.518067e-01, 2.737916e-01, 4.992095e-01, 1.453207e-01,
1.400000e+00	4.379128e-01, 9.252179e-01, 1.271607e+00, 4.402986e-01, 3.766161e-01, 1.128026e+00, 6.697101e-02, 4.098316e-01, 1.437578e-01, 6.600564e-02, 6.394937e-02, 1.386793e+00, 1.180875e+00, 7.830923e-01, 1.066038e-01, 4.943915e-01, 5.618486e-02, 2.030976e-01, 4.566222e-01, 7.842880e-02,
1.600000e+00	4.091858e-01, 9.504531e-01, 1.360490e+00, 4.144850e-01, 4.638564e-01, 1.151271e+00, 3.490553e-02, 3.840059e-01, 8.598796e-02, 6.604411e-02, 3.584090e-02, 1.296676e+00, 1.308296e+00, 7.910799e-01, 7.609442e-02, 4.641683e-01, 5.000285e-02, 1.546334e-01, 3.697263e-01, 4.735441e-02,
1.800000e+00	4.118995e-01, 8.581255e-01, 1.370479e+00, 4.547805e-01, 5.066667e-01, 1.206692e+00, 2.225854e-02, 2.596831e-01, 5.793997e-02, 1.160679e-01, 2.440605e-02, 1.338629e+00, 1.162568e+00, 8.386060e-01, 4.576988e-02, 3.304661e-01, 2.964577e-02, 8.789060e-02, 3.297809e-01, 2.504602e-02,
2.000000e+00	4.157229e-01, 8.781559e-01, 1.185404e+00, 3.664451e-01, 5.076873e-01, 1.387620e+00, 1.190862e-02, 1.982197e-01, 4.289848e-02, 2.161447e-01, 1.371684e-02, 1.108069e+00, 1.456950e+00, 7.756383e-01, 3.121231e-02, 2.659937e-01, 1.428754e-02, 6.827544e-02, 3.375721e-01, 1.974615e-02,
0.000000e+00	2.193616e+00, 2.742286e+00, 1.932634e-01, 2.394481e+00, 1.369366e+00, 2.133141e+00, 2.269157e+00, 2.766457e+00, 2.110482e+00, 2.865681e-01, 3.304928e+00, 1.418335e+00, 2.524308e+00, 2.326723e+00, 1.127832e+00, 1.321673e-01, 2.089807e+00, 1.775640e+00, 6.917635e-01, 7.235284e-01,
2.000000e-01	1.582974e+00, 1.856655e+00, 1.839389e-01, 1.970841e+00, 9.772253e-01, 1.808554e+00, 1.239029e+00, 1.886668e+00, 1.692152e+00, 2.821923e-01, 1.420233e+00, 8.548308e-01, 1.902387e+00, 1.151934e+00, 8.035157e-01, 8.076018e-02, 1.138738e+00, 1.831568e+00, 7.391822e-01, 4.752968e-01,
4.000000e-01	1.080566e+00, 1.218670e+00, 1.398448e-01, 2.022340e+00, 8.379370e-01, 1.727262e+00, 1.003797e+00, 1.495321e+00, 1.489951e+00, 3.504647e-01, 9.726898e-01, 9.374483e-01, 1.653578e+00, 9.753595e-01, 7.164072e-01, 6.436959e-02, 7.349677e-01, 1.146821e+00, 6.774281e-01, 3.882534e-01,
6.000000e-01	7.991432e-01, 7.107387e-01, 9.003174e-02, 1.662611e+00, 8.541782e-01, 1.583519e+00, 6.670405e-01, 1.146663e+00, 1.566497e+00, 5.460425e-01, 5.399056e-01, 9.958040e-01, 1.561125e+00, 9.310505e-01, 4.993174e-01, 4.964020e-02, 3.134126e-01, 8.034696e-01, 4.973605e-01, 2.591758e-01,
8.000000e-01	7.101680e-01, 4.580695e-01, 9.082718e-02, 1.119562e+00, 7.934769e-01, 1.563057e+00, 4.785712e-01, 6.914939e-01, 1.139954e+00, 4.913839e-01, 2.955177e-01, 9.422748e-01, 1.372690e+00, 8.217412e-01, 4.114778e-01, 5.084006e-02, 2.415679e-01, 6.370628e-01, 3.202019e-01, 1.606295e-01,
1.000000e+00	5.755442e-01, 3.584015e-01, 9.346690e-02, 1.176249e+00, 6.339332e-01, 1.287090e+00, 2.896925e-01, 7.038491e-01, 1.448773e+00, 6.227338e-01, 1.305571e-01, 1.006738e+00, 1.381214e+00, 8.791686e-01, 3.454029e-01, 7.347092e-02, 1.284974e-01, 2.955884e-01, 2.310265e-01, 9.673137e-02,
1.200000e+00	5.204266e-01, 2.209902e-01, 1.644069e-01, 1.055993e+00, 7.143754e-01, 1.290033e+00, 2.062994e-01, 6.021250e-01, 1.054067e+00, 6.483632e-01, 9.733032e-02, 1.240935e+00, 1.382114e+00, 7.336301e-01, 3.016128e-01, 6.943026e-02, 8.962582e-02, 2.877382e-01, 1.556014e-01, 5.052406e-02,
1.400000e+00	5.497047e-01, 1.223517e-01, 2.876542e-01, 8.144276e-01, 5.843270e-01, 1.364251e+00, 1.121848e-01, 3.911861e-01, 8.011182e-01, 5.603203e-01, 4.593037e-02, 1.484566e+00, 1.432984e+00, 7.878308e-01, 2.855144e-01, 7.543918e-02, 4.414869e-02, 1.759061e-01, 1.037443e-01, 3.738547e-02,
1.600000e+00	4.091383e-01, 1.105235e-01, 4.091000e-01, 8.450377e-01, 6.715167e-01, 1.303167e+00, 6.259901e-02, 3.712191e-01, 5.513723e-01, 5.807563e-01, 2.925050e-02, 1.253476e+00, 1.654802e+00, 7.118654e-01, 2.920749e-01, 1.064974e-01, 2.823326e-02, 1.357336e-01, 8.932196e-02, 2.389014e-02,
1.800000e+00	4.050974e-01, 7.363522e-02, 5.854500e-01, 7.213585e-01, 6.874730e-01, 1.423412e+00, 3.113752e-02, 2.917429e-01, 3.905980e-01, 4.673190e-01, 1.703236e-02, 1.294726e+00, 1.599543e+00, 8.222114e-01, 1.834346e-01, 1.252650e-01, 1.515728e-02, 8.500463e-02, 4.947332e-02, 1.280572e-02,
2.000000e+00	3.852597e-01, 7.113150e-02, 5.342874e-01, 6.495021e-01, 6.138701e-01, 1.470308e+00, 2.072015e-02, 2.541619e-01, 2.161138e-01, 5.270677e-01, 8.672882e-03, 1.325756e+00, 1.452248e+00, 8.412168e-01, 2.222106e-01, 1.263706e-01, 1.017336e-02, 4.898332e-02, 3.700394e-02, 9.000122e-03,
0.000000e+00	7.007845e-01, 1.486936e+00, 2.071241e+00, 4.796805e-01, 1.445645e+00, 2.465849e+00, 1.530522e+00, 1.913062e+00, 1.942539e+00, 2.319378e+00, 1.277612e+00, 9.821804e-01, 7.730062e-01, 1.924031e+00, 1.886102e+00, 9.921541e-01, 1.803716e+00, 1.322967e+00, 1.834371e+00, 2.861612e+00,
2.000000e-01	5.405048e-01, 1.048696e+00, 1.550424e+00, 8.173667e-01, 1.077423e+00, 2.028941e+00, 7.764989e-01, 1.616188e+00, 1.177358e+00, 1.621996e+00, 1.084218e+00, 8.184740e-01, 6.268589e-01, 1.115475e+00, 1.899884e+00, 1.209495e+00, 1.113218e+00, 1.402046e+00, 1.645564e+00, 1.587679e+00,
4.000000e-01	2.370813e-01, 1.122650e+00, 1.551446e+00, 8.506973e-01, 8.679324e-01, 2.054213e+00, 4.605619e-01, 1.267721e+00, 8.133788e-01, 1.170391e+00, 6.496980e-01, 7.086584e-01, 7.058279e-01, 8.957315e-01, 1.323561e+00, 9.512106e-01, 1.065501e+00, 1.223375e+00, 1.200936e+00, 1.204622e+00,
6.000000e-01	1.738127e-01, 1.166175e+00, 1.147752e+00, 7.887660e-01, 7.751812e-01, 1.697811e+00, 2.697286e-01, 9.503832e-01, 5.174963e-01, 6.731620e-01, 4.940281e-01, 7.692548e-01, 8.124160e-01, 5.996268e-01, 1.043688e+00, 1.167118e+00, 9.496483e-01, 1.141191e+00, 9.301444e-01, 1.025289e+00,
8.000000e-01	2.167664e-01, 1.044366e+00, 1.333447e+00, 7.019328e-01, 7.801176e-01, 1.628316e+00, 1.567221e-01, 1.115468e+00, 3.537009e-01, 4.731068e-01, 3.571005e-01, 8.193266e-01, 1.002707e+00, 6.324533e-01, 1.037054e+00, 1.029928e+00, 5.647651e-01, 7.797081e-01, 8.193662e-01, 6.092081e-01,
1.000000e+00	3.117234e-01, 8.628162e-01, 1.143552e+00, 4.120196e-01, 6.130711e-01, 1.682233e+00, 7.205127e-02, 8.371612e-01, 1.891057e-01, 2.952832e-01, 2.091267e-01, 8.427439e-01, 9.867051e-01, 7.961328e-01, 6.085403e-01, 7.156730e-01, 3.848688e-01, 4.631787e-01, 5.624386e-01, 4.672122e-01,
1.200000e+00	3.184218e-01, 9.587874e-01, 1.136931e+00, 4.642137e-01, 7.712953e-01, 1.217823e+00, 4.292707e-02, 7.151511e-01, 1.352820e-01, 2.695197e-01, 9.588216e-02, 8.744028e-01, 9.535207e-01, 7.627005e-01, 4.507496e-01, 8.063162e-01, 1.656332e-01, 3.058110e-01, 4.826780e-01, 3.044741e-01,
1.400000e+00	4.440876e-01, 7.471150e-01, 1.230188e+00, 4.650065e-01, 6.808712e-01, 1.223439e+00, 2.390156e-02, 5.241802e-01, 8.794007e-02, 1.990660e-01, 5.024397e-02, 1.054061e+00, 1.133576e+00, 8.929262e-01, 3.444431e-01, 6.052216e-01, 1.205406e-01, 2.527857e-01, 3.826989e-01, 1.703944e-01,
1.600000e+00	3.467235e-01, 8.667960e-01, 9.460378e-01, 4.364644e-01, 7.383799e-01, 1.351300e+00, 1.470312e-02, 5.084006e-01, 4.435963e-02, 3.132657e-01, 3.647557e-02, 1.153616e+00, 1.239281e+00, 6.249173e-01, 2.292253e-01, 5.196171e-01, 8.121046e-02, 1.708382e-01, 2.901172e-01, 8.594240e-02,
1.800000e+00	4.234964e-01, 7.101853e-01, 1.179053e+00, 4.240587e-01, 6.586871e-01, 1.428505e+00, 7.511836e-03, 3.137288e-01, 3.788618e-02, 4.132941e-01, 2.001529e-02, 1.289079e+00, 1.211198e+00, 7.563300e-01, 2.109688e-01, 4.112982e-01, 4.889993e-02, 1.008655e-01, 1.995574e-01, 8.694067e-02,
2.000000e+00	3.883637e-01, 7.675084e-01, 1.302767e+00, 4.426545e-01, 7.050799e-01, 1.195970e+00, 5.337169e-03, 2.489311e-01, 2.938553e-02, 4.648550e-01, 1.033634e-02, 1.076788e+00, 1.239500e+00, 8.002514e-01, 1.404801e-01, 3.691118e-01, 2.347987e-02, 6.259651e-02, 1.971154e-01, 4.579708e-02,
0.000000e+00	5.638820e-01, 2.797021e+00, 2.907561e+00, 2.834721e+00, 1.724965e-02, 1.283814e-02, 1.687729e+00, 1.972974e+00, 1.717872e-01, 1.820175e+00, 4.837646e-02, 2.333048e+00, 2.879367e+00, 2.273121e+00, 3.074493e+00, 4.344048e-01, 2.555769e+00, 1.712681e+00, 1.322131e+00, 3.003146e+00,
2.000000e-01	3.983197e-01, 2.215007e+00, 1.988055e+00, 2.785118e+00, 9.700624e-03, 2.742948e-01, 1.102018e+00, 1.217003e+00, 5.668008e-01, 1.465833e+00, 1.704604e-01, 1.635070e+00, 2.252959e+00, 1.203396e+00, 1.902520e+00, 2.499795e-01, 1.923816e+00, 1.357663e+00, 1.081597e+00, 2.067036e+00,
4.000000e-01	1.856159e-01, 1.805375e+00, 1.413936e+00, 2.460409e+00, 8.089551e-03, 5.337252e-01, 7.833641e-01, 9.895552e-01, 7.639161e-01, 6.138675e-01, 2.236343e-01, 1.124050e+00, 1.943522e+00, 6.527794e-01, 1.308925e+00, 1.847676e-01, 1.249997e+00, 1.311472e+00, 8.750053e-01, 1.221570e+00,
6.000000e-01	1.274876e-01, 1.639880e+00, 9.373332e-01, 1.841161e+00, 1.323697e-02, 7.812831e-01, 6.029754e-01, 8.688141e-01, 9.444875e-01, 4.881222e-01, 1.731210e-01, 8.689367e-01, 1.805837e+00, 5.259338e-01, 8.017010e-01, 1.107290e-01, 1.020823e+00, 1.271315e+00, 7.741999e-01, 1.129963e+00,
8.000000e-01	2.168562e-01, 1.075960e+00, 1.036825e+00, 1.271294e+00, 4.001045e-02, 7.867914e-01, 3.976101e-01, 6.289610e-01, 9.400388e-01, 2.885497e-01, 1.076476e-01, 9.103218e-01, 1.689188e+00, 6.096783e-01, 5.828975e-01, 8.288063e-02, 5.439609e-01, 9.222760e-01, 7.881974e-01, 6.904046e-01,
1.000000e+00	2.767377e-01, 9.287829e-01, 8.419104e-01, 1.143733e+00, 8.461657e-02, 8.681261e-01, 3.926479e-01, 4.876766e-01, 1.025317e+00, 1.915356e-01, 7.625815e-02, 1.203324e+00, 1.611548e+00, 6.615838e-01, 3.485130e-01, 5.270039e-02, 3.117154e-01, 6.433681e-01, 6.406972e-01, 3.478160e-01,
1.200000e+00	3.447930e-01, 6.368233e-01, 6.675247e-01, 1.053056e+00, 1.611892e-01, 9.938776e-01, 4.049309e-01, 4.953632e-01, 9.244254e-01, 1.850364e-01, 3.902527e-02, 1.189819e+00, 1.621425e+00, 7.927977e-01, 2.629742e-01, 4.868273e-02, 1.849553e-01, 4.652057e-01, 4.221946e-01, 2.890039e-01,
1.400000e+00	3.715374e-01, 5.463148e-01, 6.068546e-01, 8.152777e-01, 2.071277e-01, 9.858197e-01, 1.886100e-01, 3.908661e-01, 6.389702e-01, 2.904877e-01, 2.670364e-02, 1.275105e+00, 1.471629e+00, 7.728718e-01, 1.406457e-01, 4.452853e-02, 1.161956e-01, 2.814328e-01, 3.177470e-01, 1.508333e-01,
1.600000e+00	4.118962e-01, 4.004999e-01, 7.862367e-01, 6.596534e-01, 3.663377e-01, 1.134343e+00, 9.978016e-02, 2.717251e-01, 4.065054e-01, 4.305208e-01, 1.422895e-02, 1.274665e+00, 1.348481e+00, 7.732163e-01, 1.121219e-01, 6.064678e-02, 6.041282e-02, 1.897288e-01, 2.217806e-01, 8.112355e-02,
1.800000e+00	4.427838e-01, 3.494947e-01, 9.434024e-01, 5.616580e-01, 4.742930e-01, 1.238976e+00, 6.605666e-02, 2.240828e-01, 2.845254e-01, 4.674001e-01, 7.533795e-03, 1.526799e+00, 1.231001e+00, 9.677824e-01, 7.156563e-02, 5.380243e-02, 3.736280e-02, 1.390976e-01, 1.275686e-01, 5.789466e-02,
2.000000e+00	4.030944e-01, 3.051003e-01, 8.821721e-01, 5.761789e-01, 5.627604e-01, 1.500112e+00, 3.467421e-02, 1.937971e-01, 1.737155e-01, 5.538494e-01, 4.002699e-03, 1.444462e+00, 1.146030e+00, 8.193078e-01, 6.121321e-02, 7.276059e-02, 2.039778e-02, 8.666659e-02, 9.388744e-02, 3.424085e-02,
0.000000e+00	2.431453e+00, 1.272286e-01, 6.912358e-01, 1.684206e+00, 2.167616e+00, 1.169155e+00, 1.875024e+00, 2.316985e+00, 1.397717e+00, 2.372922e+00, 8.738707e-01, 2.223339e+00, 1.617074e+00, 9.132710e-01, 1.810383e+00, 1.150229e+00, 1.259296e+00, 1.006496e+00, 1.399391e+00, 8.182168e-01,
2.000000e-01	1.163709e+00, 1.199115e-01, 5.600450e-01, 1.366106e+00, 1.374823e+00, 7.737172e-01, 1.397576e+00, 1.916135e+00, 1.308932e+00, 1.683062e+00, 5.959254e-01, 1.729376e+00, 1.055650e+00, 6.272754e-01, 1.571333e+00, 8.358630e-01, 1.382427e+00, 1.041722e+00, 1.144154e+00, 9.642755e-01,
4.000000e-01	1.087902e+00, 8.556228e-02, 4.889151e-01, 9.802795e-01, 9.112929e-01, 9.079522e-01, 9.490263e-01, 1.299964e+00, 1.111376e+00, 1.298026e+00, 3.732828e-01, 1.537772e+00, 1.231811e+00, 5.383494e-01, 1.222663e+00, 7.590885e-01, 9.506521e-01, 1.069348e+00, 5.482170e-01, 9.736024e-01,
6.000000e-01	6.717746e-01, 5.839420e-02, 5.494551e-01, 1.008733e+00, 6.475193e-01, 8.726779e-01, 6.516322e-01, 1.043353e+00, 8.786473e-01, 9.245500e-01, 1.964871e-01, 1.281254e+00, 1.134248e+00, 6.073074e-01, 1.030924e+00, 5.668870e-01, 5.981535e-01, 7.859385e-01, 5.417213e-01, 7.040203e-01,
8.000000e-01	5.900466e-01, 5.245865e-02, 6.085885e-01, 6.763582e-01, 4.872378e-01, 1.139071e+00, 3.626395e-01, 7.409107e-01, 7.201355e-01, 8.546281e-01, 1.256887e-01, 1.217928e+00, 1.170534e+00, 4.950985e-01, 5.361215e-01, 4.465512e-01, 3.813521e-01, 5.453376e-01, 3.140466e-01, 4.264114e-01,
1.000000e+00	5.365072e-01, 6.904350e-02, 6.862495e-01, 5.631820e-01, 3.935224e-01, 1.110647e+00, 2.022547e-01, 4.870287e-01, 4.559163e-01, 8.022765e-01, 5.719512e-02, 1.244439e+00, 1.305161e+00, 7.132814e-01, 4.841436e-01, 4.022880e-01, 2.312260e-01, 3.300305e-01, 2.032524e-01, 2.655286e-01,
1.200000e+00	4.361495e-01, 1.159438e-01, 6.910989e-01, 5.494946e-01, 3.508927e-01, 9.209813e-01, 1.047693e-01, 4.532176e-01, 3.306221e-01, 8.057247e-01, 3.277867e-02, 1.410136e+00, 1.423254e+00, 7.788207e-01, 3.730874e-01, 2.440102e-01, 1.370334e-01, 2.538711e-01, 1.206745e-01, 1.427296e-01,
1.400000e+00	3.883383e-01, 1.699715e-01, 7.309292e-01, 4.363677e-01, 5.025611e-01, 1.083941e+00, 6.861342e-02, 2.799885e-01, 2.112552e-01, 6.163587e-01, 1.785059e-02, 1.301620e+00, 1.448639e+00, 9.458208e-01, 2.455255e-01, 2.041315e-01, 7.977591e-02, 1.560911e-01, 1.060404e-01, 9.806858e-02,
1.600000e+00	4.518228e-01, 2.358289e-01, 8.727992e-01, 4.538526e-01, 5.313301e-01, 9.464918e-01, 3.216517e-02, 2.338555e-01, 1.165399e-01, 6.639194e-01, 1.092108e-02, 1.114846e+00, 1.453347e+00, 7.803357e-01, 2.390911e-01, 1.803286e-01, 4.666180e-02, 1.129331e-01, 6.410112e-02, 4.976941e-02,
1.800000e+00	4.273815e-01, 2.374951e-01, 8.946723e-01, 4.186244e-01, 3.993467e-01, 1.167227e+00, 1.755540e-02, 1.919486e-01, 7.169928e-02, 7.117338e-01, 5.271789e-03, 1.496647e+00, 1.268998e+00, 8.073124e-01, 2.026947e-01, 1.713173e-01, 2.407305e-02, 5.113658e-02, 4.787201e-02, 3.417241e-02,
2.000000e+00	4.939622e-01, 3.387538e-01, 1.142802e+00, 4.711850e-01, 5.365402e-01, 1.380969e+00, 1.150598e-02, 1.620822e-01, 5.461680e-02, 7.254684e-01, 3.474410e-03, 1.407794e+00, 1.316597e+00, 7.647354e-01, 1.632821e-01, 1.597190e-01, 1.185892e-02, 5.141844e-02, 2.617760e-02, 1.904914e-02,
0.000000e+00	7.368178e-01, 6.983297e-02, 3.485640e+00, 1.980812e+00, 2.710529e+00, 1.843011e+00, 2.643123e+00, 2.859581e+00, 2.563916e+00, 2.022365e+00, 1.921091e+00, 1.699051e+00, 1.800387e-01, 2.589438e+00, 2.041562e-01, 1.373104e-01, 9.753710e-01, 1.408047e+00, 1.128370e+00, 1.564104e+00,
2.000000e-01	3.746459e-01, 3.898467e-01, 2.105980e+00, 2.006827e+00, 2.291407e+00, 1.693504e+00, 1.407968e+00, 1.917512e+00, 1.735853e+00, 1.587295e+00, 1.264304e+00, 1.431419e+00, 1.187504e-01, 1.907833e+00, 3.816339e-01, 6.045113e-01, 5.642946e-01, 1.361032e+00, 6.831722e-01, 9.555617e-01,
4.000000e-01	4.135128e-01, 6.196738e-01, 1.887598e+00, 1.943885e+00, 1.671697e+00, 1.361696e+00, 8.657103e-01, 1.540925e+00, 1.450241e+00, 1.289336e+00, 7.641742e-01, 1.223525e+00, 1.212887e-01, 1.193453e+00, 4.444155e-01, 7.323809e-01, 3.518934e-01, 6.941382e-01, 5.323779e-01, 5.105824e-01,
6.000000e-01	4.188138e-01, 7.156655e-01, 1.303752e+00, 1.842017e+00, 1.119658e+00, 1.226288e+00, 7.253031e-01, 1.002487e+00, 1.438717e+00, 9.601653e-01, 4.027726e-01, 1.345368e+00, 1.245418e-01, 1.307916e+00, 4.683493e-01, 9.329583e-01, 2.000364e-01, 6.239901e-01, 3.209057e-01, 3.585553e-01,
8.000000e-01	4.329715e-01, 6.340570e-01, 9.544219e-01, 1.649830e+00, 7.989832e-01, 1.038485e+00, 6.059894e-01, 8.101322e-01, 1.314382e+00, 8.584144e-01, 2.120198e-01, 1.370155e+00, 3.659781e-01, 8.122985e-01, 4.059638e-01, 1.035658e+00, 1.128777e-01, 3.631666e-01, 2.612181e-01, 1.653378e-01,
1.000000e+00	3.913714e-01, 6.249499e-01, 8.006275e-01, 1.418091e+00, 6.886380e-01, 1.091677e+00, 3.379490e-01, 6.661555e-01, 1.220203e+00, 6.288838e-01, 1.277994e-01, 1.353741e+00, 6.757871e-01, 7.760643e-01, 2.485455e-01, 1.086792e+00, 6.203265e-02, 2.685810e-01, 2.293936e-01, 1.313770e-01,
1.200000e+00	4.808580e-01, 4.102540e-01, 6.692845e-01, 1.165134e+00, 6.109558e-01, 1.167297e+00, 3.681211e-01, 4.824767e-01, 1.257353e+00, 4.464941e-01, 7.304368e-02, 1.429862e+00, 8.140426e-01, 6.753029e-01, 2.012886e-01, 9.362231e-01, 3.332520e-02, 1.463307e-01, 1.666034e-01, 7.363689e-02,
1.400000e+00	3.938902e-01, 2.844522e-01, 4.012037e-01, 1.287981e+00, 6.701246e-01, 9.707066e-01, 2.072797e-01, 3.577616e-01, 1.051434e+00, 3.318942e-01, 3.980396e-02, 1.382166e+00, 1.075319e+00, 9.701101e-01, 1.488223e-01, 9.115737e-01, 1.921647e-02, 1.125103e-01, 9.887344e-02, 4.068809e-02,
1.600000e+00	4.251262e-01, 1.876524e-01, 4.575737e-01, 9.393660e-01, 6.083350e-01, 1.261837e+00, 1.213051e-01, 3.092092e-01, 9.471600e-01, 3.865603e-01, 1.749405e-02, 1.434116e+00, 1.187418e+00, 7.853837e-01, 9.276222e-02, 6.519178e-01, 1.254267e-02, 7.603528e-02, 6.567833e-02, 2.678003e-02,
1.800000e+00	3.692074e-01, 1.406887e-01, 5.924169e-01, 9.176932e-01, 5.388641e-01, 1.190406e+00, 6.888657e-02, 2.012345e-01, 7.611855e-01, 5.565794e-01, 1.139378e-02, 1.425681e+00, 1.118549e+00, 6.854184e-01, 8.440134e-02, 7.283780e-01, 6.240999e-03, 5.098661e-02, 3.723973e-02, 1.619950e-02,
2.000000e+00	4.360471e-01, 1.260904e-01, 6.499898e-01, 7.182926e-01, 5.268105e-01, 1.179785e+00, 3.701775e-02, 1.812818e-01, 4.041137e-01, 6.032456e-01, 6.887301e-03, 1.201947e+00, 1.093490e+00, 7.994598e-01, 6.914376e-02, 5.352914e-01, 3.921521e-03, 3.508951e-02, 3.067789e-02, 9.376065e-03,
0.000000e+00	2.663374e+00, 1.796041e+00, 5.334469e-01, 1.454022e+00, 2.162319e+00, 2.862915e-03, 1.834311e+00, 2.546195e+00, 1.318281e+00, 2.777004e+00, 1.723348e+00, 3.127802e+00, 7.866221e-01, 2.823315e+00, 2.890308e+00, 2.230922e+00, 2.796067e+00, 2.594258e+00, 8.076043e-01, 9.715706e-01,
2.000000e-01	1.727869e+00, 1.058658e+00, 3.931439e-01, 1.933392e+00, 1.474240e+00, 5.404829e-03, 1.406044e+00, 1.849193e+00, 1.049231e+00, 1.538394e+00, 1.032502e+00, 2.157110e+00, 1.176178e+00, 1.885900e+00, 1.996042e+00, 1.651959e+00, 1.982167e+00, 2.644918e+00, 7.341927e-01, 8.528392e-01,
4.000000e-01	1.016507e+00, 9.598182e-01, 2.661603e-01, 1.990622e+00, 9.278571e-01, 1.348752e-01, 8.879481e-01, 1.400651e+00, 1.173667e+00, 1.015362e+00, 5.700559e-01, 1.613124e+00, 1.254272e+00, 8.135878e-01, 1.346002e+00, 1.413564e+00, 1.629242e+00, 1.797535e+00, 6.375252e-01, 8.149284e-01,
6.000000e-01	6.966734e-01, 6.464279e-01, 2.206712e-01, 1.569520e+00, 4.602391e-01, 3.299459e-01, 7.595980e-01, 8.741524e-01, 1.072327e+00, 6.645203e-01, 3.558913e-01, 1.272963e+00, 1.130506e+00, 5.189764e-01, 9.898680e-01, 9.211321e-01, 8.348268e-01, 1.501572e+00, 4.633232e-01, 5.649278e-01,
8.000000e-01	6.590599e-01, 3.962279e-01, 1.910341e-01, 1.134358e+00, 2.874643e-01, 5.657557e-01, 5.325572e-01, 7.574405e-01, 1.148395e+00, 5.373854e-01, 1.869915e-01, 1.386068e+00, 1.278441e+00, 6.986919e-01, 6.002436e-01, 8.404193e-01, 4.689764e-01, 9.952870e-01, 2.663013e-01, 4.751587e-01,
1.000000e+00	5.897720e-01, 2.705085e-01, 2.180987e-01, 1.014419e+00, 1.660866e-01, 7.660300e-01, 4.470861e-01, 6.180259e-01, 8.315435e-01, 2.821584e-01, 1.040624e-01, 1.293218e+00, 1.331380e+00, 7.741499e-01, 3.520323e-01, 5.624594e-01, 3.041317e-01, 6.920638e-01, 2.549402e-01, 2.485285e-01,
1.200000e+00	5.836544e-01, 1.897320e-01, 3.573528e-01, 6.586581e-01, 1.558971e-01, 7.978878e-01, 4.107236e-01, 4.501504e-01, 6.619701e-01, 3.480450e-01, 5.718012e-02, 1.270019e+00, 1.350746e+00, 7.604138e-01, 2.342861e-01, 4.066745e-01, 1.880100e-01, 5.565504e-01, 1.507479e-01, 1.663140e-01,
1.400000e+00	4.382099e-01, 1.117819e-01, 5.042509e-01, 7.288227e-01, 1.833079e-01, 8.516234e-01, 1.894880e-01, 3.361145e-01, 4.794717e-01, 3.925478e-01, 3.339298e-02, 1.512076e+00, 1.316143e+00, 7.843669e-01, 1.985229e-01, 2.988908e-01, 9.502861e-02, 3.163049e-01, 1.061295e-01, 8.243568e-02,
1.600000e+00	4.844021e-01, 9.346145e-02, 6.282022e-01, 5.663859e-01, 2.152720e-01, 1.035331e+00, 1.270212e-01, 2.519505e-01, 2.805774e-01, 4.649538e-01, 1.849834e-02, 1.250827e+00, 1.476437e+00, 7.693849e-01, 1.259000e-01, 2.034536e-01, 5.030130e-02, 2.317540e-01, 7.131273e-02, 6.041006e-02,
1.800000e+00	4.885715e-01, 9.873262e-02, 6.597829e-01, 5.974528e-01, 2.694199e-01, 1.088639e+00, 7.273054e-02, 2.484397e-01, 2.031186e-01, 5.179947e-01, 9.208857e-03, 1.126634e+00, 1.639732e+00, 7.991451e-01, 8.626211e-02, 2.033427e-01, 3.522238e-02, 1.440914e-01, 4.571344e-02, 3.783820e-02,
2.000000e+00	4.111344e-01, 1.019709e-01, 6.902812e-01, 5.685446e-01, 3.960397e-01, 1.137883e+00, 4.222043e-02, 1.748894e-01, 1.527829e-01, 5.560365e-01, 4.773956e-03, 1.329870e+00, 1.443705e+00, 8.170351e-01, 6.769021e-02, 1.462926e-01, 1.790342e-02, 1.228999e-01, 3.626055e-02, 2.337986e-02,
0.000000e+00	5.749416e-01, 2.729382e+00, 1.599195e-02, 4.964143e-01, 1.567226e+00, 1.702521e+00, 8.051197e-01, 5.191350e-01, 1.015939e+00, 9.073710e-01, 3.995190e-01, 8.949547e-01, 1.736586e-01, 1.984290e+00, 3.686325e+00, 2.240518e+00, 1.280369e+00, 2.976378e+00, 8.177817e-01, 1.955761e-01,
2.000000e-01	4.298674e-01, 1.555334e+00, 2.244410e-01, 8.396812e-01, 1.374352e+00, 1.211356e+00, 5.624015e-01, 5.496031e-01, 7.172562e-01, 5.450038e-01, 2.370437e-01, 5.293652e-01, 5.366803e-01, 1.773538e+00, 1.935660e+00, 1.940248e+00, 1.215452e+00, 2.376807e+00, 8.265825e-01, 4.651653e-01,
4.000000e-01	4.432523e-01, 1.123243e+00, 3.373004e-01, 1.083049e+00, 9.691207e-01, 1.022320e+00, 3.894865e-01, 6.537084e-01, 5.900855e-01, 2.715332e-01, 1.439969e-01, 5.920014e-01, 8.264429e-01, 1.203254e+00, 1.321765e+00, 1.640892e+00, 9.489866e-01, 1.859780e+00, 5.085123e-01, 4.248685e-01,
6.000000e-01	4.612534e-01, 7.612015e-01, 4.366457e-01, 9.821039e-01, 9.007219e-01, 1.013882e+00, 2.942814e-01, 5.253775e-01, 5.930691e-01, 1.846098e-01, 6.855883e-02, 6.824982e-01, 9.417828e-01, 9.831351e-01, 9.723548e-01, 1.383261e+00, 8.136066e-01, 1.247550e+00, 5.667356e-01, 6.086846e-01,
8.000000e-01	4.258718e-01, 5.319096e-01, 4.996601e-01, 6.757754e-01, 7.340347e-01, 1.111574e+00, 2.238397e-01, 5.254186e-01, 4.184948e-01, 2.389456e-01, 3.829829e-02, 9.547083e-01, 1.061457e+00, 7.651780e-01, 6.331524e-01, 9.708014e-01, 4.638490e-01, 9.247552e-01, 3.657011e-01, 2.944370e-01,
1.000000e+00	4.704274e-01, 3.576508e-01, 6.801781e-01, 8.185838e-01, 6.596363e-01, 1.116931e+00, 1.166710e-01, 5.159428e-01, 2.745185e-01, 3.614118e-01, 2.478254e-02, 9.845364e-01, 1.188656e+00, 8.519025e-01, 3.804499e-01, 7.578246e-01, 2.337150e-01, 5.962093e-01, 2.217255e-01, 2.397744e-01,
1.200000e+00	4.248633e-01, 2.454348e-01, 6.820309e-01, 7.288759e-01, 5.637223e-01, 9.448706e-01, 6.478385e-02, 4.367669e-01, 2.475459e-01, 3.791288e-01, 1.361478e-02, 1.102324e+00, 1.081504e+00, 8.747732e-01, 2.543323e-01, 6.629596e-01, 1.630737e-01, 4.152371e-01, 1.629110e-01, 1.234144e-01,
1.400000e+00	4.245222e-01, 1.944824e-01, 9.181991e-01, 6.081223e-01, 5.286212e-01, 1.053583e+00, 3.739776e-02, 3.687810e-01, 1.527580e-01, 4.035877e-01, 7.796581e-03, 1.090134e+00, 1.387129e+00, 9.391359e-01, 1.906447e-01, 4.877472e-01, 7.671904e-02, 2.698464e-01, 1.114111e-01, 7.160257e-02,
1.600000e+00	4.651530e-01, 1.933721e-01, 8.672645e-01, 4.846100e-01, 5.699387e-01, 1.331031e+00, 1.858014e-02, 3.541302e-01, 8.663604e-02, 6.189721e-01, 4.929115e-03, 1.141563e+00, 1.382130e+00, 7.976900e-01, 1.360325e-01, 4.138483e-01, 4.855662e-02, 1.961525e-01, 7.200226e-02, 4.375923e-02,
1.800000e+00	4.067649e-01, 3.061029e-01, 1.018111e+00, 4.662895e-01, 6.257792e-01, 1.308964e+00, 1.280056e-02, 2.514254e-01, 7.465086e-02, 5.543357e-01, 2.202105e-03, 1.112895e+00, 1.424350e+00, 7.611552e-01, 1.230494e-01, 2.943127e-01, 2.962489e-02, 1.178734e-01, 5.459608e-02, 2.733556e-02,
2.000000e+00	4.963240e-01, 2.959374e-01, 9.578104e-01, 4.646350e-01, 6.131688e-01, 1.151038e+00, 7.190931e-03, 2.479572e-01, 5.207620e-02, 6.889283e-01, 1.360947e-03, 1.386992e+00, 1.346766e+00, 8.038696e-01, 1.133390e-01, 2.793849e-01, 1.190830e-02, 8.967080e-02, 4.294785e-02, 1.820130e-02,
0.000000e+00	8.035097e-01, 1.483028e+00, 1.393422e+00, 2.960801e+00, 3.417122e+00, 4.447415e-01, 5.625454e-01, 2.528708e+00, 1.978169e+00, 2.310972e+00, 1.353503e+00, 1.085724e+00, 2.534861e+00, 2.938826e+00, 4.370896e-01, 4.526294e-01, 2.297082e+00, 2.194986e+00, 3.389088e-01, 8.867868e-01,
2.000000e-01	7.503520e-01, 1.051862e+00, 7.494245e-01, 2.609643e+00, 1.440349e+00, 3.803989e-01, 4.702459e-01, 1.697561e+00, 1.443420e+00, 1.695432e+00, 9.434240e-01, 9.781596e-01, 1.735155e+00, 1.659340e+00, 4.962229e-01, 3.759555e-01, 1.469949e+00, 2.146762e+00, 3.794409e-01, 6.038295e-01,
4.000000e-01	5.881407e-01, 9.178417e-01, 6.876692e-01, 2.499840e+00, 1.066872e+00, 3.521745e-01, 4.730575e-01, 1.448518e+00, 1.355278e+00, 1.207356e+00, 4.840586e-01, 9.463319e-01, 1.189181e+00, 1.118025e+00, 3.653693e-01, 3.233157e-01, 6.897858e-01, 1.635342e+00, 3.636131e-01, 3.247073e-01,
6.000000e-01	3.952739e-01, 5.467480e-01, 5.824101e-01, 1.957350e+00, 6.541317e-01, 5.829648e-01, 4.238534e-01, 7.970438e-01, 1.182104e+00, 1.082188e+00, 1.871870e-01, 1.067218e+00, 1.159156e+00, 8.978996e-01, 3.156208e-01, 3.623387e-01, 3.995048e-01, 1.060806e+00, 2.585335e-01, 2.065773e-01,
8.000000e-01	4.463965e-01, 3.691558e-01, 4.011127e-01, 1.849619e+00, 4.303401e-01, 7.441285e-01, 3.478929e-01, 8.698853e-01, 1.231285e+00, 8.471960e-01, 1.395972e-01, 1.032416e+00, 1.163001e+00, 9.592056e-01, 1.674773e-01, 3.025330e-01, 2.444929e-01, 6.569595e-01, 1.629765e-01, 1.221752e-01,
1.000000e+00	4.599544e-01, 2.579878e-01, 3.272743e-01, 1.445430e+00, 2.836355e-01, 7.642321e-01, 4.200213e-01, 6.916334e-01, 1.051295e+00, 7.577288e-01, 7.416375e-02, 1.204609e+00, 1.177560e+00, 7.844321e-01, 1.142537e-01, 3.045427e-01, 1.502387e-01, 4.330192e-01, 1.414266e-01, 7.458463e-02,
1.200000e+00	4.540151e-01, 2.015780e-01, 2.623845e-01, 1.334005e+00, 2.079153e-01, 8.826501e-01, 4.034720e-01, 4.554531e-01, 1.090046e+00, 5.877765e-01, 4.440583e-02, 1.186742e+00, 1.413610e+00, 7.348279e-01, 8.261912e-02, 2.641343e-01, 7.604233e-02, 3.213086e-01, 9.964211e-02, 5.805865e-02,
1.400000e+00	4.565911e-01, 1.264803e-01, 2.611186e-01, 1.087781e+00, 2.188519e-01, 1.103469e+00, 2.632223e-01, 3.509615e-01, 1.010977e+00, 5.996674e-01, 1.990797e-02, 1.257906e+00, 1.485525e+00, 8.279651e-01, 5.655676e-02, 2.028278e-01, 5.007136e-02, 2.606718e-01, 6.728289e-02, 2.679591e-02,
1.600000e+00	4.496875e-01, 8.114779e-02, 2.800702e-01, 9.767611e-01, 3.080827e-01, 1.188355e+00, 1.746198e-01, 3.505851e-01, 8.232962e-01, 6.366944e-01, 1.266605e-02, 1.191377e+00, 1.326983e+00, 7.937762e-01, 6.127776e-02, 2.219656e-01, 3.042350e-02, 1.516820e-01, 5.193923e-02, 1.491334e-02,
1.800000e+00	3.947410e-01, 4.442500e-02, 3.729840e-01, 8.889028e-01, 4.649228e-01, 1.069270e+00, 9.200116e-02, 2.614990e-01, 6.390288e-01, 5.524099e-01, 7.620441e-03, 1.218657e+00, 1.429746e+00, 7.750665e-01, 4.935925e-02, 1.758341e-01, 1.445959e-02, 1.068241e-01, 2.808403e-02, 1.247690e-02,
2.000000e+00	4.507396e-01, 5.339682e-02, 5.684788e-01, 8.800904e-01, 4.932284e-01, 1.076416e+00, 6.849212e-02, 2.515015e-01, 5.606872e-01, 6.323704e-01, 4.008963e-03, 1.305295e+00, 1.361038e+00, 7.437720e-01, 6.402003e-02, 1.718099e-01, 8.485012e-03, 6.386818e-02, 2.260578e-02, 6.510581e-03,
0.000000e+00	6.995188e-01, 2.805681e-01, 4.343962e-01, 1.462611e+00, 1.337988e-02, 7.950036e-01, 2.349936e+00, 4.947336e-01, 2.710177e+00, 1.138630e+00, 4.510698e-01, 1.906156e-02, 1.748648e-01, 1.415685e+00, 1.883735e-01, 2.261268e+00, 8.497771e-01, 1.119289e+00, 8.066640e-02, 1.779591e+00,
2.000000e-01	3.970323e-01, 1.803786e-01, 3.265695e-01, 1.641145e+00, 9.682255e-02, 8.315495e-01, 1.547920e+00, 4.836905e-01, 2.172863e+00, 1.061660e+00, 1.976783e-01, 3.446317e-01, 2.267857e-01, 1.039080e+00, 3.038664e-01, 2.380010e+00, 4.445431e-01, 7.414900e-01, 6.358493e-02, 1.192497e+00,
4.000000e-01	4.131482e-01, 9.480998e-02, 2.238164e-01, 1.556659e+00, 2.187731e-01, 1.087283e+00, 1.090073e+00, 5.221423e-01, 1.851053e+00, 6.695442e-01, 1.339171e-01, 7.026913e-01, 5.486621e-01, 9.772977e-01, 1.720420e-01, 1.825469e+00, 2.728758e-01, 4.557784e-01, 4.621901e-02, 7.451385e-01,
6.000000e-01	4.062184e-01, 6.248216e-02, 1.785414e-01, 1.292260e+00, 3.028742e-01, 1.069484e+00, 7.906125e-01, 5.702978e-01, 1.138424e+00, 3.551583e-01, 7.159411e-02, 8.125399e-01, 8.618927e-01, 8.181978e-01, 1.412690e-01, 1.473947e+00, 1.551125e-01, 3.070301e-01, 3.175569e-02, 4.267451e-01,
8.000000e-01	4.323682e-01, 5.177287e-02, 1.672513e-01, 1.352008e+00, 2.777454e-01, 1.242322e+00, 5.234090e-01, 5.496217e-01, 1.293601e+00, 2.391604e-01, 3.574606e-02, 9.859275e-01, 8.074185e-01, 8.482526e-01, 9.303522e-02, 1.173297e+00, 8.163267e-02, 2.182752e-01, 2.154061e-02, 3.021758e-01,
1.000000e+00	4.395540e-01, 3.489587e-02, 1.560685e-01, 1.001181e+00, 4.111673e-01, 1.030878e+00, 3.393253e-01, 4.464826e-01, 1.087993e+00, 2.542252e-01, 2.352153e-02, 1.146877e+00, 1.212647e+00, 7.838607e-01, 6.447202e-02, 9.948076e-01, 4.553079e-02, 1.467206e-01, 1.461443e-02, 1.349352e-01,
1.200000e+00	4.538037e-01, 2.099034e-02, 3.409650e-01, 9.106531e-01, 5.449378e-01, 1.244034e+00, 1.750855e-01, 3.859122e-01, 7.852509e-01, 3.121987e-01, 1.107324e-02, 1.121842e+00, 1.066484e+00, 9.823629e-01, 4.936955e-02, 9.989946e-01, 2.311423e-02, 1.039892e-01, 1.256322e-02, 8.973375e-02,
1.400000e+00	3.923489e-01, 2.326207e-02, 4.251154e-01, 8.810268e-01, 5.428649e-01, 1.065455e+00, 1.154712e-01, 2.574329e-01, 6.013188e-01, 4.201659e-01, 7.593621e-03, 1.021745e+00, 1.244923e+00, 8.150238e-01, 3.649392e-02, 7.214270e-01, 1.566857e-02, 6.615276e-02, 6.678810e-03, 6.683262e-02,
1.600000e+00	3.599250e-01, 2.764946e-02, 5.647450e-01, 6.614915e-01, 5.950462e-01, 1.319607e+00, 6.296135e-02, 2.822270e-01, 4.316628e-01, 5.206331e-01, 3.905909e-03, 1.372180e+00, 1.140897e+00, 8.492133e-01, 3.871254e-02, 5.474282e-01, 7.523764e-03, 3.908950e-02, 5.642399e-03, 3.040064e-02,
1.800000e+00	4.128992e-01, 5.075700e-02, 6.899139e-01, 6.819375e-01, 5.134466e-01, 1.210984e+00, 3.365052e-02, 2.180079e-01, 2.801554e-01, 5.496959e-01, 2.027617e-03, 1.265154e+00, 1.081326e+00, 8.145608e-01, 6.249413e-02, 4.372852e-01, 6.007495e-03, 3.028667e-02, 5.502418e-03, 2.097338e-02,
2.000000e+00	4.055093e-01, 6.554984e-02, 6.678821e-01, 5.462027e-01, 5.660137e-01, 1.386182e+00, 2.061537e-02, 2.275506e-01, 1.717787e-01, 5.545777e-01, 1.434319e-03, 1.317579e+00, 9.777132e-01, 7.049877e-01, 7.576361e-02, 3.730370e-01, 3.221373e-03, 2.428872e-02, 3.940331e-03, 1.350652e-02,
0.000000e+00	2.141014e+00, 2.115527e+00, 3.995948e-01, 6.533010e-01, 7.845150e-01, 1.461489e+00, 8.258829e-01, 1.240644e+00, 1.763720e-02, 3.026755e+00, 7.738304e-01, 1.824274e+00, 2.441656e+00, 1.472841e+00, 1.770935e+00, 2.978264e+00, 2.784337e+00, 2.657215e+00, 1.197457e+00, 1.802223e+00,
2.000000e-01	1.220815e+00, 1.381693e+00, 4.476141e-01, 7.895196e-01, 6.679645e-01, 1.266368e+00, 5.207364e-01, 1.059179e+00, 4.175925e-02, 1.876777e+00, 5.078643e-01, 1.229648e+00, 2.012283e+00, 8.212893e-01, 1.168969e+00, 1.667789e+00, 1.781028e+00, 2.146500e+00, 1.219300e+00, 1.556874e+00,
4.000000e-01	7.399554e-01, 9.699501e-01, 6.168851e-01, 6.712232e-01, 6.730361e-01, 1.283180e+00, 3.387282e-01, 7.155083e-01, 5.296414e-02, 9.296239e-01, 3.591852e-01, 1.038684e+00, 1.809693e+00, 4.683567e-01, 1.222321e+00, 8.254204e-01, 1.400993e+00, 1.960908e+00, 8.049263e-01, 1.099202e+00,
6.000000e-01	5.645804e-01, 6.712815e-01, 7.632531e-01, 5.293945e-01, 7.549719e-01, 1.527967e+00, 1.955329e-01, 6.136090e-01, 5.078927e-02, 6.486691e-01, 2.491825e-01, 7.340517e-01, 1.734692e+00, 4.061932e-01, 9.157616e-01, 6.997697e-01, 7.156994e-01, 1.693636e+00, 6.183880e-01, 8.318907e-01,
8.000000e-01	5.495258e-01, 4.710238e-01, 7.308202e-01, 4.370039e-01, 7.506685e-01, 1.233862e+00, 1.112087e-01, 6.048268e-01, 3.075564e-02, 7.169582e-01, 1.129591e-01, 9.916103e-01, 1.582619e+00, 5.669336e-01, 6.579276e-01, 4.538665e-01, 5.292354e-01, 1.258897e+00, 4.629240e-01, 4.908507e-01,
1.000000e+00	4.145356e-01, 4.479044e-01, 6.811555e-01, 3.770467e-01, 7.141406e-01, 1.186217e+00, 7.377248e-02, 4.506608e-01, 2.618061e-02, 6.473978e-01, 7.135269e-02, 1.031694e+00, 1.415544e+00, 6.742880e-01, 5.357577e-01, 3.295757e-01, 2.851435e-01, 8.089333e-01, 2.728158e-01, 3.264772e-01,
1.200000e+00	3.923588e-01, 3.664081e-01, 8.837350e-01, 2.912573e-01, 5.363749e-01, 1.162275e+00, 3.712225e-02, 4.865185e-01, 1.849121e-02, 6.824710e-01, 3.672954e-02, 1.071814e+00, 1.381011e+00, 6.433673e-01, 4.785296e-01, 2.203298e-01, 2.019818e-01, 4.208988e-01, 1.851650e-01, 2.103039e-01,
1.400000e+00	4.112175e-01, 3.627807e-01, 9.579099e-01, 2.363154e-01, 5.170954e-01, 1.199382e+00, 1.828692e-02, 3.910405e-01, 1.289270e-02, 6.614122e-01, 1.773163e-02, 1.066491e+00, 1.443278e+00, 7.760140e-01, 3.656219e-01, 1.717699e-01, 1.097458e-01, 3.537116e-01, 1.447799e-01, 1.368869e-01,
1.600000e+00	4.611813e-01, 4.828510e-01, 1.028336e+00, 2.654707e-01, 6.307428e-01, 1.512968e+00, 9.769376e-03, 3.178673e-01, 8.397934e-03, 7.746752e-01, 1.255767e-02, 1.282291e+00, 1.393785e+00, 6.765345e-01, 3.101086e-01, 1.592302e-01, 5.669600e-02, 1.993548e-01, 9.701839e-02, 7.940150e-02,
1.800000e+00	4.163733e-01, 4.122751e-01, 1.153236e+00, 2.988548e-01, 6.766308e-01, 1.509515e+00, 6.151937e-03, 2.374743e-01, 6.069417e-03, 6.310645e-01, 6.371093e-03, 1.319245e+00, 1.096209e+00, 7.595221e-01, 2.578614e-01, 1.189577e-01, 3.531276e-02, 1.309015e-01, 7.503894e-02, 4.044061e-02,
2.000000e+00	4.493960e-01, 5.164913e-01, 1.066991e+00, 2.939917e-01, 5.658857e-01, 1.103153e+00, 4.044812e-03, 2.470526e-01, 4.376139e-03, 6.205782e-01, 3.128444e-03, 1.258719e+00, 1.246584e+00, 6.173859e-01, 2.336923e-01, 1.264208e-01, 1.571116e-02, 8.638820e-02, 6.046172e-02, 2.430621e-02,
0.000000e+00	9.668793e-01, 8.853242e-01, 2.601120e+00, 1.145840e+00, 4.817302e-01, 1.334429e+00, 1.943481e+00, 2.244003e+00, 1.815455e+00, 2.328309e+00, 3.182293e+00, 1.353031e-01, 1.731585e+00, 1.336549e+00, 1.196803e+00, 5.350216e-01, 1.281847e+00, 6.085765e-02, 3.741182e-01, 3.784691e-01,
2.000000e-01	7.624831e-01, 9.266338e-01, 2.123291e+00, 1.200724e+00, 5.787476e-01, 1.440971e+00, 1.078313e+00, 2.093257e+00, 1.505228e+00, 1.350346e+00, 1.496487e+00, 1.823082e-01, 1.885458e+00, 1.042380e+00, 1.593360e+00, 5.247523e-01, 7.922287e-01, 3.254897e-01, 3.357108e-01, 4.314112e-01,
4.000000e-01	6.436115e-01, 1.015968e+00, 1.569761e+00, 1.120846e+00, 5.647363e-01, 1.396966e+00, 6.127554e-01, 1.305452e+00, 1.055526e+00, 9.929645e-01, 9.126539e-01, 3.652879e-01, 1.619597e+00, 8.897000e-01, 9.480513e-01, 3.078478e-01, 8.422110e-01, 3.375833e-01, 3.111032e-01, 4.718872e-01,
6.000000e-01	4.865381e-01, 1.044904e+00, 1.675000e+00, 8.939208e-01, 5.372116e-01, 1.369115e+00, 3.862393e-01, 9.856021e-01, 8.179289e-01, 7.627130e-01, 5.735000e-01, 5.825601e-01, 1.351803e+00, 8.851274e-01, 9.839483e-01, 2.517627e-01, 5.465254e-01, 2.808419e-01, 3.209315e-01, 4.647860e-01,
8.000000e-01	5.064478e-01, 7.921883e-01, 1.239411e+00, 7.802886e-01, 5.657302e-01, 1.393562e+00, 2.153916e-01, 9.759072e-01, 7.555669e-01, 6.282744e-01, 2.557223e-01, 8.790456e-01, 1.315008e+00, 7.394928e-01, 6.669434e-01, 1.701135e-01, 3.181221e-01, 2.259002e-01, 2.930675e-01, 3.215537e-01,
1.000000e+00	3.927699e-01, 8.961682e-01, 1.174498e+00, 6.515353e-01, 7.253948e-01, 1.209460e+00, 1.288778e-01, 8.049899e-01, 4.846318e-01, 6.553835e-01, 1.513057e-01, 9.784581e-01, 1.414751e+00, 7.840816e-01, 4.826210e-01, 1.382364e-01, 2.097502e-01, 1.483052e-01, 3.161794e-01, 1.786029e-01,
1.200000e+00	4.763703e-01, 8.213222e-01, 1.085666e+00, 5.837617e-01, 5.829315e-01, 1.407406e+00, 6.896575e-02, 7.248952e-01, 3.474813e-01, 6.272524e-01, 8.022696e-02, 1.190881e+00, 1.452208e+00, 8.643643e-01, 4.971230e-01, 1.445638e-01, 1.477667e-01, 9.521154e-02, 2.630501e-01, 1.471740e-01,
1.400000e+00	4.196885e-01, 6.851263e-01, 1.262677e+00, 6.198438e-01, 6.310869e-01, 1.168818e+00, 3.811324e-02, 5.575128e-01, 1.839473e-01, 5.404711e-01, 4.853341e-02, 1.264980e+00, 1.716270e+00, 7.663475e-01, 3.894296e-01, 1.169188e-01, 7.360395e-02, 7.059329e-02, 2.504047e-01, 8.250025e-02,
1.600000e+00	4.565353e-01, 8.554088e-01, 1.027821e+00, 5.874563e-01, 6.684606e-01, 1.382418e+00, 2.046268e-02, 4.672292e-01, 1.590459e-01, 5.091448e-01, 2.253760e-02, 1.032390e+00, 1.626702e+00, 8.190423e-01, 2.758845e-01, 1.035381e-01, 4.040028e-02, 4.391879e-02, 1.928924e-01, 5.121118e-02,
1.800000e+00	4.535605e-01, 7.437297e-01, 1.277984e+00, 5.356913e-01, 6.395115e-01, 1.567062e+00, 1.237808e-02, 3.625871e-01, 8.455790e-02, 6.297671e-01, 1.210563e-02, 1.334122e+00, 1.390781e+00, 7.036667e-01, 2.986340e-01, 9.266933e-02, 2.343152e-02, 3.125360e-02, 1.664953e-01, 2.780395e-02,
2.000000e+00	4.618019e-01, 7.319418e-01, 1.271983e+00, 4.892239e-01, 5.320745e-01, 1.450376e+00, 6.942875e-03, 3.442244e-01, 5.890251e-02, 6.555645e-01, 7.729328e-03, 1.324424e+00, 1.358832e+00, 7.512638e-01, 2.222613e-01, 1.015001e-01, 1.361731e-02, 1.826150e-02, 1.889065e-01, 1.802907e-02,
0.000000e+00	1.175659e+00, 1.066648e+00, 8.847236e-01, 8.923557e-01, 2.301604e+00, 2.320991e+00, 2.273252e+00, 1.317774e+00, 1.448795e+00, 1.127280e+00, 2.812794e+00, 1.980283e+00, 1.056187e+00, 1.047969e+00, 2.981212e+00, 2.130014e+00, 2.916689e+00, 2.267903e+00, 7.174486e-01, 2.352529e+00,
2.000000e-01	7.254728e-01, 8.257822e-01, 7.401285e-01, 7.412429e-01, 1.701613e+00, 1.540260e+00, 1.640846e+00, 1.260247e+00, 1.059985e+00, 8.282821e-01, 1.462528e+00, 1.354131e+00, 7.802078e-01, 6.061234e-01, 1.647467e+00, 1.879060e+00, 1.661490e+00, 1.958015e+00, 7.376104e-01, 2.360118e+00,
4.000000e-01	3.848282e-01, 5.957083e-01, 1.071997e+00, 4.651994e-01, 1.412550e+00, 1.422420e+00, 9.027431e-01, 7.416869e-01, 7.590106e-01, 7.917671e-01, 7.599237e-01, 1.003077e+00, 5.271059e-01, 3.800687e-01, 1.213649e+00, 1.644779e+00, 1.337963e+00, 2.184717e+00, 4.962221e-01, 1.512195e+00,
6.000000e-01	2.297191e-01, 6.616677e-01, 1.047252e+00, 4.538515e-01, 1.085175e+00, 1.232457e+00, 4.579606e-01, 6.044009e-01, 3.511078e-01, 6.428293e-01, 3.842540e-01, 8.600368e-01, 5.260929e-01, 2.777518e-01, 9.581790e-01, 1.482402e+00, 1.020369e+00, 1.807876e+00, 3.378821e-01, 1.312926e+00,
8.000000e-01	2.660992e-01, 4.590374e-01, 1.104535e+00, 3.228378e-01, 8.190957e-01, 1.231376e+00, 2.596493e-01, 6.957934e-01, 2.720889e-01, 6.186598e-01, 2.665025e-01, 8.393597e-01, 3.815230e-01, 3.628852e-01, 7.708441e-01, 1.231261e+00, 7.301040e-01, 1.213576e+00, 2.327589e-01, 6.873654e-01,
1.000000e+00	3.160611e-01, 5.154001e-01, 1.075144e+00, 3.269440e-01, 6.931084e-01, 1.245394e+00, 1.525389e-01, 5.987591e-01, 1.610091e-01, 4.854475e-01, 1.352410e-01, 8.093198e-01, 8.016814e-01, 5.394413e-01, 6.195681e-01, 1.110149e+00, 4.089212e-01, 7.401580e-01, 1.828765e-01, 4.669300e-01,
1.200000e+00	3.900847e-01, 5.128827e-01, 1.102073e+00, 2.766866e-01, 7.228550e-01, 1.227010e+00, 7.125915e-02, 5.517653e-01, 1.070876e-01, 3.701452e-01, 6.637463e-02, 1.068754e+00, 8.904594e-01, 7.373640e-01, 3.134220e-01, 1.047361e+00, 2.329463e-01, 5.206513e-01, 1.123543e-01, 2.969811e-01,
1.400000e+00	3.971579e-01, 5.512700e-01, 1.214235e+00, 2.390648e-01, 7.768940e-01, 8.734166e-01, 4.553807e-02, 3.918093e-01, 7.275636e-02, 2.315588e-01, 4.163829e-02, 1.051409e+00, 7.859864e-01, 6.055428e-01, 2.044803e-01, 1.055709e+00, 1.239039e-01, 4.146198e-01, 1.067306e-01, 1.909142e-01,
1.600000e+00	4.000909e-01, 6.252047e-01, 1.320704e+00, 2.163563e-01, 5.788110e-01, 1.408307e+00, 2.776690e-02, 3.826381e-01, 4.310985e-02, 3.091239e-01, 2.599126e-02, 1.090714e+00, 9.433736e-01, 6.963631e-01, 1.439754e-01, 8.476228e-01, 8.296344e-02, 2.345759e-01, 8.459198e-02, 1.050095e-01,
1.800000e+00	3.828101e-01, 6.052374e-01, 9.584593e-01, 2.800303e-01, 5.933180e-01, 1.154645e+00, 1.538146e-02, 2.752805e-01, 1.976988e-02, 2.687859e-01, 1.398283e-02, 1.086671e+00, 1.000803e+00, 8.167539e-01, 1.183401e-01, 6.449124e-01, 3.382840e-02, 1.564999e-01, 6.805047e-02, 6.959565e-02,
2.000000e+00	3.223176e-01, 6.207338e-01, 1.197511e+00, 2.886390e-01, 5.486633e-01, 1.337368e+00, 8.779705e-03, 2.674571e-01, 1.258677e-02, 3.437460e-01, 7.791359e-03, 1.234161e+00, 1.058530e+00, 8.915996e-01, 7.340919e-02, 6.894514e-01, 2.442533e-02, 1.061507e-01, 6.682964e-02, 4.019514e-02,
0.000000e+00	9.799141e-01, 2.214772e+00, 5.817599e-01, 8.145877e-01, 5.381291e-01, 1.903563e+00, 1.164637e+00, 7.423754e-01, 1.571764e-01, 1.993918e+00, 2.924135e-03, 2.907478e+00, 2.723086e+00, 1.384460e+00, 1.652927e+00, 2.193817e+00, 2.054085e+00, 1.899868e+00, 1.821037e+00, 1.124028e+00,
2.000000e-01	6.742637e-01, 1.582668e+00, 6.565747e-01, 6.726860e-01, 5.802242e-01, 1.786905e+00, 8.000121e-01, 5.144246e-01, 2.314116e-01, 1.017945e+00, 1.963263e-01, 1.863911e+00, 2.381545e+00, 7.016939e-01, 1.596922e+00, 1.357630e+00, 1.496875e+00, 1.893801e+00, 1.384823e+00, 1.033924e+00,
4.000000e-01	5.301841e-01, 1.016339e+00, 8.087540e-01, 7.014867e-01, 6.907362e-01, 1.648869e+00, 4.431408e-01, 3.739004e-01, 1.415858e-01, 7.785972e-01, 2.861378e-01, 1.318593e+00, 2.068331e+00, 5.438091e-01, 1.156370e+00, 8.877713e-01, 8.879284e-01, 1.617769e+00, 9.610834e-01, 8.698925e-01,
6.000000e-01	4.756258e-01, 8.272942e-01, 8.686155e-01, 5.194231e-01, 6.434578e-01, 2.052864e+00, 2.446305e-01, 3.074322e-01, 1.088385e-01, 6.126950e-01, 1.948356e-01, 1.149440e+00, 1.776771e+00, 4.043663e-01, 9.422475e-01, 5.686456e-01, 7.665861e-01, 1.226103e+00, 6.683341e-01, 5.957447e-01,
8.000000e-01	4.482570e-01, 6.065845e-01, 8.977315e-01, 3.927875e-01, 6.057771e-01, 1.713835e+00, 1.442153e-01, 2.664307e-01, 6.858522e-02, 5.523571e-01, 1.189877e-01, 1.402682e+00, 2.018013e+00, 6.881912e-01, 8.753935e-01, 3.658340e-01, 5.033467e-01, 9.755685e-01, 4.004513e-01, 4.906269e-01,
1.000000e+00	4.058444e-01, 5.520298e-01, 1.099859e+00, 4.069275e-01, 6.562321e-01, 1.512258e+00, 8.563300e-02, 1.846102e-01, 4.447870e-02, 5.409130e-01, 6.653561e-02, 1.200303e+00, 1.452077e+00, 6.086161e-01, 5.838340e-01, 2.560952e-01, 3.249726e-01, 5.522039e-01, 3.846108e-01, 3.168794e-01,
1.200000e+00	4.008680e-01, 5.457993e-01, 9.546437e-01, 3.119609e-01, 6.767262e-01, 1.667317e+00, 4.360527e-02, 1.946909e-01, 2.791961e-02, 5.080596e-01, 3.682323e-02, 1.222566e+00, 1.575258e+00, 8.083763e-01, 6.110407e-01, 1.739654e-01, 1.936688e-01, 3.504490e-01, 2.149311e-01, 1.981698e-01,
1.400000e+00	4.394277e-01, 4.835307e-01, 1.053026e+00, 3.160095e-01, 6.892348e-01, 1.164839e+00, 2.533785e-02, 1.968195e-01, 2.403701e-02, 5.883919e-01, 1.976694e-02, 1.134188e+00, 1.500701e+00, 8.340083e-01, 5.767166e-01, 1.353633e-01, 1.171038e-01, 3.260389e-01, 1.907271e-01, 1.081851e-01,
1.600000e+00	4.120921e-01, 5.305598e-01, 8.563515e-01, 3.277481e-01, 7.336081e-01, 1.552859e+00, 1.577644e-02, 1.695086e-01, 1.625316e-02, 4.730537e-01, 1.111447e-02, 1.417747e+00, 1.526317e+00, 8.418340e-01, 4.544040e-01, 9.781337e-02, 6.270531e-02, 1.898853e-01, 1.332893e-01, 6.899491e-02,
1.800000e+00	4.390303e-01, 5.284720e-01, 1.091438e+00, 3.065866e-01, 6.697201e-01, 1.518560e+00, 8.285983e-03, 1.485193e-01, 9.612678e-03, 7.638286e-01, 6.281021e-03, 1.124284e+00, 1.603310e+00, 7.135998e-01, 4.076438e-01, 9.064836e-02, 3.362444e-02, 1.317242e-01, 1.126108e-01, 4.526310e-02,
2.000000e+00	3.851799e-01, 4.733290e-01, 1.038062e+00, 2.864989e-01, 4.860638e-01, 1.170505e+00, 5.646898e-03, 1.635616e-01, 8.116638e-03, 6.354808e-01, 3.506862e-03, 1.412634e+00, 1.630372e+00, 8.672007e-01, 3.341666e-01, 8.561822e-02, 2.172172e-02, 7.141150e-02, 7.996671e-02, 2.727005e-02,
0.000000e+00	2.110097e+00, 2.549015e-01, 4.833566e-01, 2.568623e+00, 8.795435e-01, 1.166470e+00, 1.294735e+00, 1.504037e+00, 2.025490e+00, 1.337196e+00, 4.887518e-01, 7.494947e-01, 3.212523e+00, 1.889635e+00, 2.726142e+00, 2.219646e-01, 1.909824e+00, 1.599735e+00, 4.713198e-01, 5.038950e-01,
2.000000e-01	1.554036e+00, 1.728227e-01, 3.991942e-01, 2.457533e+00, 7.818918e-01, 1.285070e+00, 9.809250e-01, 1.227318e+00, 1.328255e+00, 1.067346e+00, 2.251985e-01, 5.411511e-01, 2.701883e+00, 1.418718e+00, 2.219760e+00, 1.815234e-01, 1.809262e+00, 1.520082e+00, 3.556416e-01, 5.970850e-01,
4.000000e-01	8.821648e-01, 1.036711e-01, 2.799905e-01, 2.016996e+00, 6.863679e-01, 1.304810e+00, 7.051804e-01, 1.021002e+00, 1.423920e+00, 7.661766e-01, 1.357403e-01, 4.261132e-01, 2.183768e+00, 6.915532e-01, 1.315323e+00, 1.196661e-01, 7.383516e-01, 1.296423e+00, 1.932334e-01, 5.703091e-01,
6.000000e-01	7.502793e-01, 8.666015e-02, 2.466586e-01, 1.757652e+00, 5.366127e-01, 1.094142e+00, 4.779678e-01, 7.597705e-01, 1.132777e+00, 9.043426e-01, 6.795951e-02, 5.784962e-01, 1.666613e+00, 6.626770e-01, 1.175272e+00, 5.817588e-02, 8.188741e-01, 1.145193e+00, 1.325016e-01, 6.754619e-01,
8.000000e-01	6.695822e-01, 5.266806e-02, 1.803778e-01, 1.457488e+00, 5.137651e-01, 1.168401e+00, 4.459464e-01, 7.752990e-01, 1.005281e+00, 7.597814e-01, 4.334646e-02, 6.135478e-01, 2.124627e+00, 5.372328e-01, 8.042257e-01, 4.864905e-02, 4.628706e-01, 7.273404e-01, 9.650524e-02, 5.289447e-01,
1.000000e+00	4.267302e-01, 2.960944e-02, 1.821608e-01, 1.010175e+00, 6.124637e-01, 1.218504e+00, 3.953830e-01, 7.115500e-01, 1.400078e+00, 6.690770e-01, 2.659913e-02, 8.880289e-01, 1.624728e+00, 6.121443e-01, 5.515607e-01, 3.078667e-02, 3.438859e-01, 5.949149e-01, 5.696121e-02, 3.121466e-01,
1.200000e+00	4.342675e-01, 2.263626e-02, 2.423619e-01, 9.303602e-01, 5.257682e-01, 1.208429e+00, 2.123808e-01, 6.999886e-01, 9.902647e-01, 6.298025e-01, 1.359676e-02, 1.107965e+00, 1.333558e+00, 5.951383e-01, 4.511371e-01, 3.533134e-02, 2.163059e-01, 3.260157e-01, 3.808273e-02, 1.812793e-01,
1.400000e+00	4.954455e-01, 1.563504e-02, 3.300416e-01, 8.059517e-01, 5.741383e-01, 1.142614e+00, 1.319328e-01, 5.710197e-01, 5.085735e-01, 6.328785e-01, 6.443958e-03, 1.033699e+00, 1.410554e+00, 7.101780e-01, 3.730645e-01, 3.705765e-02, 1.245712e-01, 2.265296e-01, 3.319477e-02, 1.205842e-01,
1.600000e+00	3.870244e-01, 2.487758e-02, 5.706356e-01, 7.051088e-01, 6.818910e-01, 1.154066e+00, 7.659474e-02, 4.103556e-01, 3.638186e-01, 4.729687e-01, 3.814870e-03, 1.010430e+00, 1.296168e+00, 8.005062e-01, 3.216499e-01, 4.883881e-02, 7.214894e-02, 1.545970e-01, 2.014696e-02, 6.903683e-02,
1.800000e+00	4.057294e-01, 3.591208e-02, 6.647694e-01, 6.929755e-01, 5.578632e-01, 1.211587e+00, 4.191877e-02, 4.231288e-01, 2.884199e-01, 6.207710e-01, 1.857674e-03, 9.575486e-01, 1.240168e+00, 7.349708e-01, 2.990571e-01, 4.552940e-02, 3.699954e-02, 1.052366e-01, 1.334778e-02, 4.956991e-02,
2.000000e+00	4.300485e-01, 8.199573e-02, 7.938839e-01, 5.317718e-01, 6.427723e-01, 9.926943e-01, 2.020137e-02, 2.842762e-01, 1.743662e-01, 6.362400e-01, 1.157709e-03, 1.249144e+00, 1.151714e+00, 7.643023e-01, 2.197908e-01, 6.245873e-02, 1.869493e-02, 7.648559e-02, 9.635113e-03, 2.490689e-02,
0.000000e+00	5.812347e-01, 2.608370e+00, 6.212456e-01, 1.850018e+00, 1.416938e+00, 1.134828e+00, 2.390337e+00, 5.269580e-01, 1.049796e+00, 2.733292e+00, 5.616382e-01, 1.825965e+00, 2.194507e+00, 1.876022e+00, 3.347251e-01, 1.039435e+00, 1.337523e+00, 2.756525e+00, 2.430803e+00, 1.509186e+00,
2.000000e-01	3.125464e-01, 1.585520e+00, 4.927232e-01, 2.220799e+00, 9.172827e-01, 8.517968e-01, 1.234656e+00, 4.881767e-01, 9.583504e-01, 1.472193e+00, 7.241287e-01, 1.541856e+00, 1.457468e+00, 1.596086e+00, 4.918604e-01, 7.687846e-01, 8.750643e-01, 1.766878e+00, 1.412306e+00, 9.828818e-01,
4.000000e-01	3.307610e-01, 1.345330e+00, 3.662072e-01, 2.228285e+00, 6.220823e-01, 9.948312e-01, 8.711887e-01, 3.323907e-01, 1.111304e+00, 8.617380e-01, 5.663070e-01, 1.341071e+00, 9.982214e-01, 1.250196e+00, 5.012686e-01, 7.420608e-01, 3.941772e-01, 1.496176e+00, 1.300814e+00, 5.205961e-01,
6.000000e-01	3.402252e-01, 7.840921e-01, 2.861958e-01, 1.879242e+00, 5.639912e-01, 8.927484e-01, 7.604025e-01, 2.637795e-01, 9.957199e-01, 7.458237e-01, 3.833903e-01, 1.092666e+00, 1.225556e+00, 1.085134e+00, 3.301339e-01, 4.762026e-01, 2.493498e-01, 8.801602e-01, 8.505918e-01, 3.581459e-01,
8.000000e-01	3.365633e-01, 4.305079e-01, 2.455176e-01, 1.832627e+00, 6.221017e-01, 9.947283e-01, 4.634756e-01, 2.156227e-01, 9.282504e-01, 6.360948e-01, 3.381016e-01, 1.048058e+00, 1.209863e+00, 8.723620e-01, 2.583375e-01, 5.382140e-01, 1.556723e-01, 5.436577e-01, 7.521813e-01, 2.012960e-01,
1.000000e+00	3.939379e-01, 3.484696e-01, 1.976163e-01, 1.315159e+00, 5.731974e-01, 1.201300e+00, 4.936053e-01, 1.619720e-01, 1.253833e+00, 6.447614e-01, 1.784185e-01, 1.413711e+00, 1.253903e+00, 8.242019e-01, 1.783904e-01, 3.520832e-01, 6.124323e-02, 4.462399e-01, 4.599939e-01, 1.357080e-01,
1.200000e+00	4.641551e-01, 1.895614e-01, 1.463439e-01, 9.250471e-01, 5.015520e-01, 1.074798e+00, 3.726017e-01, 1.669271e-01, 1.141755e+00, 5.449195e-01, 9.074206e-02, 1.106106e+00, 1.258314e+00, 9.094303e-01, 1.478498e-01, 3.825786e-01, 4.551099e-02, 2.623534e-01, 2.954824e-01, 9.444329e-02,
1.400000e+00	4.793666e-01, 1.275465e-01, 1.606497e-01, 8.760990e-01, 5.936929e-01, 1.371129e+00, 1.955109e-01, 1.282493e-01, 1.011590e+00, 6.577067e-01, 4.373079e-02, 1.083040e+00, 1.248161e+00, 8.722580e-01, 1.252321e-01, 3.367625e-01, 2.504968e-02, 1.538018e-01, 1.944608e-01, 4.580161e-02,
1.600000e+00	4.106241e-01, 7.877648e-02, 2.628400e-01, 1.000854e+00, 6.278250e-01, 1.210275e+00, 1.160786e-01, 1.331326e-01, 8.486801e-01, 5.791949e-01, 2.614293e-02, 1.271426e+00, 1.253337e+00, 7.449452e-01, 1.294673e-01, 2.241535e-01, 1.275665e-02, 1.032874e-01, 1.280330e-01, 3.332554e-02,
1.800000e+00	3.554228e-01, 5.560891e-02, 3.839227e-01, 7.595577e-01, 6.599267e-01, 1.216023e+00, 4.979726e-02, 1.177090e-01, 4.563422e-01, 5.811948e-01, 1.200644e-02, 1.341880e+00, 1.266250e+00, 7.117653e-01, 1.104749e-01, 2.359174e-01, 7.357768e-03, 8.689764e-02, 8.325562e-02, 1.931015e-02,
2.000000e+00	4.140319e-01, 4.559685e-02, 6.220659e-01, 8.822139e-01, 6.241023e-01, 1.450702e+00, 3.436003e-02, 1.016522e-01, 4.391979e-01, 5.508452e-01, 9.369968e-03, 1.285252e+00, 1.331647e+00, 8.684512e-01, 1.341533e-01, 1.998279e-01, 4.631979e-03, 5.537331e-02, 4.742506e-02, 9.611113e-03,
0.000000e+00	1.722770e+00, 1.698042e+00, 1.235615e-01, 2.762560e+00, 2.515762e+00, 1.678753e+00, 1.290727e+00, 3.340867e-01, 1.209868e-01, 1.022611e+00, 1.220150e+00, 1.364882e+00, 8.695695e-01, 1.709945e+00, 4.819729e-01, 1.369393e+00, 1.941306e-01, 1.879063e+00, 2.407237e+00, 1.578881e+00,
2.000000e-01	1.067203e+00, 1.521576e+00, 1.153914e-01, 2.182268e+00, 1.932663e+00, 1.446765e+00, 8.435152e-01, 2.457328e-01, 5.042996e-01, 9.852441e-01, 1.037348e+00, 1.499144e+00, 5.973386e-01, 1.492559e+00, 6.570013e-01, 1.299496e+00, 1.217462e-01, 1.341112e+00, 1.794526e+00, 8.144630e-01,
4.000000e-01	6.344439e-01, 9.235132e-01, 7.840120e-02, 2.535964e+00, 1.337519e+00, 1.050272e+00, 7.736715e-01, 1.735230e-01, 6.950784e-01, 7.586555e-01, 7.218968e-01, 1.583286e+00, 4.961334e-01, 1.189962e+00, 5.778085e-01, 1.204476e+00, 7.684693e-02, 9.913667e-01, 1.325932e+00, 5.505532e-01,
6.000000e-01	6.394467e-01, 5.631171e-01, 7.215623e-02, 1.819571e+00, 1.012170e+00, 9.890346e-01, 5.550368e-01, 1.562995e-01, 7.774411e-01, 6.473090e-01, 5.819849e-01, 1.153007e+00, 3.317540e-01, 9.065711e-01, 3.235276e-01, 1.151369e+00, 4.721117e-02, 6.205936e-01, 1.050154e+00, 3.425345e-01,
8.000000e-01	4.916400e-01, 4.201407e-01, 5.404647e-02, 1.567155e+00, 7.500507e-01, 9.861741e-01, 3.593872e-01, 1.494094e-01, 8.284901e-01, 5.297496e-01, 3.410758e-01, 1.189521e+00, 5.339464e-01, 9.482283e-01, 2.595816e-01, 1.302915e+00, 2.287435e-02, 4.004932e-01, 6.397989e-01, 2.068296e-01,
1.000000e+00	5.463288e-01, 2.661940e-01, 4.402642e-02, 1.523887e+00, 6.267900e-01, 1.104872e+00, 3.789024e-01, 1.080842e-01, 7.806904e-01, 3.884375e-01, 2.094672e-01, 1.284587e+00, 7.273695e-01, 9.104156e-01, 1.682700e-01, 1.063500e+00, 1.417135e-02, 3.111044e-01, 4.980482e-01, 9.922282e-02,
1.200000e+00	4.094634e-01, 1.644200e-01, 4.466364e-02, 1.331763e+00, 5.352165e-01, 1.273482e+00, 2.928491e-01, 1.044297e-01, 9.398545e-01, 4.157305e-01, 1.012400e-01, 1.291961e+00, 9.937319e-01, 7.731759e-01, 1.071000e-01, 1.028135e+00, 8.183894e-03, 1.802900e-01, 3.215592e-01, 7.614964e-02,
1.400000e+00	4.862239e-01, 1.119733e-01, 4.871438e-02, 1.249844e+00, 5.623610e-01, 1.039768e+00, 2.086852e-01, 9.385978e-02, 9.222522e-01, 4.079091e-01, 7.275345e-02, 1.494266e+00, 9.225806e-01, 8.699480e-01, 6.937078e-02, 1.022942e+00, 4.518817e-03, 1.114938e-01, 1.889760e-01, 3.992850e-02,
1.600000e+00	5.038763e-01, 7.744219e-02, 1.567124e-01, 1.058873e+00, 5.956760e-01, 1.272024e+00, 1.195904e-01, 1.044444e-01, 8.508908e-01, 5.208927e-01, 3.716896e-02, 1.433301e+00, 1.206385e+00, 1.007080e+00, 5.954450e-02, 7.486551e-01, 2.850503e-03, 8.275822e-02, 1.309640e-01, 2.546208e-02,
1.800000e+00	4.758951e-01, 5.014421e-02, 2.927871e-01, 7.632250e-01, 5.528015e-01, 1.217227e+00, 6.229275e-02, 8.305141e-02, 6.860922e-01, 5.439477e-01, 1.837768e-02, 1.349897e+00, 1.098839e+00, 9.031636e-01, 5.071837e-02, 6.718559e-01, 1.648566e-03, 5.390613e-02, 8.357774e-02, 1.588392e-02,
2.000000e+00	4.381284e-01, 3.959285e-02, 4.121841e-01, 7.746515e-01, 6.067003e-01, 1.040508e+00, 3.234372e-02, 8.934474e-02, 5.035806e-01, 6.177999e-01, 1.063305e-02, 1.209601e+00, 1.271063e+00, 8.523131e-01, 6.322911e-02, 4.600253e-01, 8.969742e-04, 3.883563e-02, 6.783514e-02, 1.034797e-02,
0.000000e+00	2.549725e+00, 5.568566e-01, 2.395761e-01, 3.054476e-01, 6.906521e-01, 2.638847e+00, 2.440541e+00, 2.907552e+00, 2.496423e+00, 2.101231e+00, 1.668483e+00, 1.916742e+00, 1.124427e+00, 9.453764e-01, 1.075826e-01, 1.192449e-01, 2.734138e+00, 1.493830e+00, 6.254873e-01, 2.855423e+00,
2.000000e-01	1.452329e+00, 4.005986e-01, 4.984656e-01, 3.037049e-01, 5.695012e-01, 2.719268e+00, 1.161610e+00, 2.047612e+00, 1.985356e+00, 1.476666e+00, 8.512614e-01, 1.300059e+00, 8.573037e-01, 5.047452e-01, 2.615219e-01, 3.707592e-01, 1.221878e+00, 1.418566e+00, 5.514889e-01, 1.703382e+00,
4.000000e-01	7.700691e-01, 2.582441e-01, 5.502742e-01, 2.350692e-01, 7.852600e-01, 2.173356e+00, 7.170729e-01, 1.469068e+00, 8.023354e-01, 1.399994e+00, 4.872301e-01, 9.920885e-01, 5.989111e-01, 3.861100e-01, 3.733075e-01, 6.286513e-01, 7.846325e-01, 1.332652e+00, 3.099681e-01, 1.132230e+00,
6.000000e-01	6.093218e-01, 1.974022e-01, 6.116278e-01, 1.940799e-01, 6.612911e-01, 1.954226e+00, 4.403186e-01, 9.472573e-01, 7.739262e-01, 1.014085e+00, 2.672313e-01, 1.265020e+00, 3.923613e-01, 6.302829e-01, 4.886018e-01, 9.781637e-01, 4.903851e-01, 8.884586e-01, 2.266795e-01, 5.541571e-01,
8.000000e-01	5.769751e-01, 2.124197e-01, 6.831660e-01, 2.024117e-01, 6.463595e-01, 2.015399e+00, 2.346560e-01, 9.013428e-01, 3.786050e-01, 9.753710e-01, 1.296325e-01, 1.146820e+00, 8.007163e-01, 5.600866e-01, 6.578218e-01, 9.438163e-01, 2.518030e-01, 6.574998e-01, 1.537491e-01, 3.603048e-01,
1.000000e+00	5.049259e-01, 2.336250e-01, 9.559168e-01, 1.632783e-01, 6.586003e-01, 1.697758e+00, 1.054610e-01, 7.052259e-01, 2.624694e-01, 8.174420e-01, 8.312536e-02, 1.249398e+00, 9.275601e-01, 8.335029e-01, 6.919405e-01, 8.949901e-01, 1.441804e-01, 3.992096e-01, 8.743635e-02, 2.876868e-01,
1.200000e+00	4.587711e-01, 2.655526e-01, 9.150626e-01, 2.370658e-01, 5.766374e-01, 1.753319e+00, 7.243685e-02, 4.569591e-01, 1.446561e-01, 7.281999e-01, 4.298712e-02, 1.417512e+00, 1.097004e+00, 8.850194e-01, 5.433663e-01, 8.422914e-01, 9.715869e-02, 3.247186e-01, 6.879118e-02, 1.366921e-01,
1.400000e+00	3.761216e-01, 3.284872e-01, 9.630591e-01, 2.069306e-01, 6.701935e-01, 1.390925e+00, 4.557508e-02, 3.889490e-01, 8.418252e-02, 5.422904e-01, 2.875678e-02, 1.299482e+00, 1.056379e+00, 7.616952e-01, 6.165803e-01, 5.617238e-01, 5.511906e-02, 1.964962e-01, 4.691488e-02, 9.051638e-02,
1.600000e+00	4.398342e-01, 3.646262e-01, 1.109144e+00, 2.841046e-01, 6.959882e-01, 1.532826e+00, 2.318940e-02, 2.365375e-01, 5.684647e-02, 5.752870e-01, 1.361240e-02, 1.264858e+00, 1.413201e+00, 6.336425e-01, 6.133326e-01, 4.855993e-01, 4.013911e-02, 1.126393e-01, 2.923398e-02, 6.382042e-02,
1.800000e+00	4.254546e-01, 3.618364e-01, 9.397312e-01, 2.718390e-01, 5.990877e-01, 1.526693e+00, 1.252873e-02, 2.515313e-01, 3.547984e-02, 7.142591e-01, 6.841835e-03, 1.159666e+00, 1.254978e+00, 8.273934e-01, 5.056519e-01, 3.238043e-01, 2.511492e-02, 7.385148e-02, 3.268193e-02, 4.367114e-02,
2.000000e+00	4.243000e-01, 4.768241e-01, 1.102228e+00, 2.658884e-01, 6.359376e-01, 1.640645e+00, 6.881181e-03, 2.183099e-01, 2.560267e-02, 6.200601e-01, 3.576411e-03, 1.406942e+00, 1.295444e+00, 8.645893e-01, 4.478619e-01, 2.929710e-01, 1.807902e-02, 5.839773e-02, 2.621554e-02, 3.237328e-02,
0.000000e+00	9.376751e-01, 7.554483e-01, 2.804951e+00, 1.436642e+00, 2.443163e+00, 1.020296e+00, 5.833143e-01, 2.063733e+00, 1.028817e+00, 3.835168e-01, 2.381076e+00, 6.040664e-01, 1.131904e+00, 2.032912e+00, 8.527179e-01, 1.746725e+00, 1.430027e+00, 9.806621e-01, 1.565540e+00, 1.968148e+00,
2.000000e-01	6.147060e-01, 8.606815e-01, 1.768275e+00, 1.456752e+00, 1.451936e+00, 8.739118e-01, 5.765141e-01, 1.626922e+00, 1.034528e+00, 4.432532e-01, 1.490726e+00, 5.607073e-01, 8.352220e-01, 1.186644e+00, 5.513405e-01, 1.710202e+00, 8.465389e-01, 1.032794e+00, 1.031211e+00, 1.113255e+00,
4.000000e-01	4.849517e-01, 8.479129e-01, 1.667278e+00, 1.576187e+00, 9.564232e-01, 6.090955e-01, 4.746923e-01, 1.328264e+00, 1.118484e+00, 4.949808e-01, 9.877269e-01, 7.498261e-01, 4.359248e-01, 1.001247e+00, 3.651493e-01, 1.414316e+00, 5.855586e-01, 6.889423e-01, 7.032066e-01, 7.824340e-01,
6.000000e-01	5.259475e-01, 8.823662e-01, 1.195381e+00, 1.406304e+00, 6.355587e-01, 6.590231e-01, 3.880828e-01, 9.951812e-01, 1.067575e+00, 3.050268e-01, 4.296840e-01, 9.121563e-01, 4.537271e-01, 9.624193e-01, 2.414592e-01, 1.658540e+00, 2.508891e-01, 4.591475e-01, 5.804610e-01, 4.433892e-01,
8.000000e-01	4.902144e-01, 7.659501e-01, 8.904276e-01, 1.407002e+00, 3.444119e-01, 9.486212e-01, 3.850524e-01, 9.619410e-01, 9.194126e-01, 1.688592e-01, 2.559962e-01, 8.727341e-01, 6.894302e-01, 1.001478e+00, 1.907925e-01, 1.282831e+00, 1.800231e-01, 2.471983e-01, 4.865032e-01, 2.524963e-01,
1.000000e+00	5.057975e-01, 5.686675e-01, 7.506933e-01, 1.034912e+00, 3.588049e-01, 1.096154e+00, 2.726948e-01, 8.005315e-01, 8.200146e-01, 1.106224e-01, 1.755524e-01, 1.146962e+00, 9.731284e-01, 7.963204e-01, 9.374545e-02, 1.267693e+00, 9.441994e-02, 2.449526e-01, 4.037620e-01, 1.874481e-01,
1.200000e+00	3.996943e-01, 4.504420e-01, 6.241647e-01, 8.871910e-01, 3.289576e-01, 9.742848e-01, 2.146051e-01, 5.559594e-01, 9.572870e-01, 7.314845e-02, 9.580004e-02, 1.191687e+00, 1.069055e+00, 8.109115e-01, 7.998511e-02, 8.858332e-01, 5.604118e-02, 1.536872e-01, 2.030129e-01, 1.033062e-01,
1.400000e+00	4.286358e-01, 3.326710e-01, 6.277400e-01, 8.942719e-01, 3.989445e-01, 1.173435e+00, 1.118869e-01, 4.347423e-01, 7.424048e-01, 1.135046e-01, 6.086490e-02, 1.204268e+00, 1.082281e+00, 8.930456e-01, 5.820349e-02, 7.188094e-01, 3.362657e-02, 1.092446e-01, 1.507302e-01, 5.675749e-02,
1.600000e+00	3.883466e-01, 2.649403e-01, 7.459346e-01, 7.974452e-01, 4.447916e-01, 1.219828e+00, 6.584673e-02, 3.484881e-01, 5.159299e-01, 2.575793e-01, 3.261637e-02, 1.275292e+00, 1.259207e+00, 9.067116e-01, 3.077799e-02, 7.073577e-01, 1.505411e-02, 6.431801e-02, 1.207990e-01, 3.726812e-02,
1.800000e+00	4.980429e-01, 2.152155e-01, 7.592789e-01, 7.983342e-01, 4.939493e-01, 1.179584e+00, 3.525535e-02, 3.307127e-01, 3.019418e-01, 3.745346e-01, 1.712105e-02, 1.045613e+00, 1.241307e+00, 9.776443e-01, 1.912033e-02, 5.094885e-01, 9.786622e-03, 3.892453e-02, 5.769541e-02, 2.437118e-02,
2.000000e+00	4.472643e-01, 3.126286e-01, 8.802327e-01, 6.565366e-01, 5.269429e-01, 1.395711e+00, 2.077468e-02, 2.314563e-01, 2.267458e-01, 4.510487e-01, 9.396102e-03, 1.296645e+00, 1.381962e+00, 7.798489e-01, 2.404925e-02, 3.674081e-01, 5.884626e-03, 3.420099e-02, 5.726426e-02, 1.225055e-02,
0.000000e+00	1.094205e+00, 1.312198e+00, 9.383046e-02, 1.684480e+00, 1.119119e+00, 2.420005e+00, 5.238763e-02, 1.026421e+00, 1.080872e+00, 1.233504e+00, 1.372519e+00, 4.395062e-01, 3.169135e-03, 2.718543e+00, 1.939110e+00, 7.301126e-01, 9.195431e-01, 1.685777e+00, 4.958532e-01, 2.209366e+00,
2.000000e-01	6.602020e-01, 1.093930e+00, 7.831842e-02, 1.643231e+00, 9.809228e-01, 2.339260e+00, 1.338322e-01, 8.853576e-01, 1.009084e+00, 6.268933e-01, 7.593871e-01, 6.342377e-01, 1.793346e-01, 2.057904e+00, 1.420699e+00, 9.138583e-01, 7.715250e-01, 1.336412e+00, 4.781224e-01, 1.381998e+00,
4.000000e-01	4.240111e-01, 7.125045e-01, 6.649470e-02, 1.803309e+00, 7.792151e-01, 1.828135e+00, 1.552267e-01, 8.010303e-01, 1.384092e+00, 7.675272e-01, 3.817271e-01, 8.379424e-01, 4.190712e-01, 1.368628e+00, 1.222403e+00, 1.165592e+00, 7.778635e-01, 9.319856e-01, 3.191237e-01, 1.109100e+00,
6.000000e-01	3.213920e-01, 4.490679e-01, 5.123177e-02, 1.682482e+00, 8.672056e-01, 1.798594e+00, 1.873127e-01, 7.651275e-01, 1.245349e+00, 5.312752e-01, 2.419607e-01, 7.703226e-01, 7.121474e-01, 8.981295e-01, 9.097548e-01, 1.093882e+00, 5.262630e-01, 7.255416e-01, 2.454988e-01, 8.346966e-01,
8.000000e-01	3.441469e-01, 2.360562e-01, 3.293381e-02, 1.376934e+00, 6.742629e-01, 1.658178e+00, 1.635438e-01, 5.852865e-01, 1.291215e+00, 5.662963e-01, 1.353746e-01, 9.386989e-01, 8.463862e-01, 1.082523e+00, 8.823847e-01, 1.060386e+00, 5.024286e-01, 4.759287e-01, 1.916735e-01, 6.023908e-01,
1.000000e+00	3.606151e-01, 1.443258e-01, 3.037068e-02, 1.365503e+00, 6.247670e-01, 1.538176e+00, 8.440409e-02, 4.777156e-01, 1.114789e+00, 5.100874e-01, 7.507467e-02, 9.551886e-01, 1.127503e+00, 7.360403e-01, 7.368245e-01, 1.082565e+00, 2.748336e-01, 3.411190e-01, 1.354694e-01, 3.275541e-01,
1.200000e+00	3.579818e-01, 1.144194e-01, 4.264918e-02, 1.318698e+00, 7.773061e-01, 1.350115e+00, 5.168755e-02, 3.583341e-01, 1.016356e+00, 5.206696e-01, 4.259499e-02, 1.100683e+00, 9.892027e-01, 9.050489e-01, 6.122201e-01, 7.938820e-01, 1.471529e-01, 2.537926e-01, 7.903387e-02, 2.140265e-01,
1.400000e+00	3.575612e-01, 7.911160e-02, 1.070947e-01, 8.508429e-01, 6.660499e-01, 1.478738e+00, 3.027730e-02, 3.280784e-01, 8.365630e-01, 6.773494e-01, 2.370050e-02, 1.085939e+00, 1.174480e+00, 8.507573e-01, 5.515209e-01, 5.390447e-01, 9.121812e-02, 1.603328e-01, 5.822738e-02, 1.437544e-01,
1.600000e+00	4.503579e-01, 6.181966e-02, 2.238147e-01, 1.033519e+00, 6.821725e-01, 1.452573e+00, 1.497088e-02, 2.831444e-01, 7.585067e-01, 6.921349e-01, 1.427546e-02, 1.118014e+00, 1.118317e+00, 8.172062e-01, 4.287207e-01, 4.886436e-01, 6.191347e-02, 9.200569e-02, 4.446420e-02, 1.030079e-01,
1.800000e+00	3.344477e-01, 3.925116e-02, 3.819933e-01, 6.886011e-01, 7.541819e-01, 1.209122e+00, 8.179880e-03, 2.724455e-01, 5.518460e-01, 6.172955e-01, 6.100632e-03, 1.076787e+00, 1.174380e+00, 8.555965e-01, 3.385747e-01, 3.304855e-01, 3.359370e-02, 6.862375e-02, 2.878117e-02, 5.121492e-02,
2.000000e+00	3.668414e-01, 3.159407e-02, 4.397476e-01, 6.779736e-01, 7.198504e-01, 1.428706e+00, 4.904615e-03, 2.098476e-01, 3.939012e-01, 6.355294e-01, 3.884077e-03, 1.137648e+00, 1.521944e+00, 6.382869e-01, 3.503464e-01, 3.224370e-01, 1.959727e-02, 5.176857e-02, 2.201308e-02, 4.019071e-02,
0.000000e+00	1.007581e+00, 8.074572e-01, 2.602694e-01, 1.479338e+00, 1.176644e+00, 1.155470e-01, 3.953676e-02, 2.960210e+00, 2.501135e-01, 1.292377e+00, 2.842196e+00, 2.315908e+00, 2.786005e+00, 2.162139e+00, 2.120491e-01, 1.258556e+00, 1.373098e+00, 2.465575e+00, 2.534690e-01, 2.650428e+00,
2.000000e-01	7.365468e-01, 6.220898e-01, 2.831751e-01, 1.222078e+00, 8.391344e-01, 2.242653e-01, 1.876286e-01, 2.202014e+00, 5.243341e-01, 1.067604e+00, 1.411753e+00, 1.589377e+00, 1.654587e+00, 1.374928e+00, 1.448629e-01, 7.923255e-01, 6.298962e-01, 2.268954e+00, 1.863502e-01, 1.332022e+00,
4.000000e-01	4.566589e-01, 3.752577e-01, 2.460099e-01, 1.180555e+00, 5.256140e-01, 4.622641e-01, 2.352190e-01, 1.564022e+00, 8.099874e-01, 8.147315e-01, 8.194909e-01, 1.657950e+00, 1.290028e+00, 8.846457e-01, 8.984559e-02, 4.381537e-01, 4.447015e-01, 1.555667e+00, 1.552974e-01, 9.031085e-01,
6.000000e-01	3.395394e-01, 2.336434e-01, 1.955950e-01, 1.532769e+00, 2.713948e-01, 7.257887e-01, 2.935637e-01, 9.273023e-01, 7.718389e-01, 5.835493e-01, 3.847505e-01, 1.525814e+00, 1.066615e+00, 7.832870e-01, 5.408139e-02, 4.733334e-01, 2.191643e-01, 8.635423e-01, 9.946889e-02, 5.889383e-01,
8.000000e-01	4.492573e-01, 1.547655e-01, 1.738249e-01, 1.194894e+00, 1.690678e-01, 7.598611e-01, 3.195669e-01, 7.105469e-01, 1.140797e+00, 7.662963e-01, 2.319257e-01, 1.402512e+00, 1.318587e+00, 9.789498e-01, 4.149583e-02, 3.716384e-01, 1.372834e-01, 6.646396e-01, 6.955632e-02, 3.492448e-01,
1.000000e+00	4.392544e-01, 1.099262e-01, 2.075797e-01, 1.035755e+00, 1.691200e-01, 9.180910e-01, 3.383242e-01, 4.726174e-01, 7.305003e-01, 6.775246e-01, 1.471114e-01, 1.458706e+00, 1.210271e+00, 8.453411e-01, 2.758800e-02, 3.196723e-01, 7.123616e-02, 4.486690e-01, 3.719680e-02, 1.983114e-01,
1.200000e+00	3.913397e-01, 8.488018e-02, 2.648030e-01, 9.121049e-01, 2.616205e-01, 9.669336e-01, 2.332818e-01, 4.051237e-01, 8.427716e-01, 3.991475e-01, 7.012925e-02, 1.416174e+00, 1.238440e+00, 7.189270e-01, 1.908515e-02, 3.162228e-01, 4.510082e-02, 2.883480e-01, 3.928558e-02, 1.392785e-01,
1.400000e+00	3.866157e-01, 4.499637e-02, 4.097237e-01, 8.965357e-01, 2.724181e-01, 1.052258e+00, 1.152465e-01, 2.702789e-01, 6.105881e-01, 6.066263e-01, 4.401632e-02, 1.545009e+00, 1.455425e+00, 8.470064e-01, 2.104850e-02, 2.770253e-01, 2.303002e-02, 2.111853e-01, 2.196717e-02, 7.870269e-02,
1.600000e+00	3.680794e-01, 4.191588e-02, 4.528209e-01, 7.634409e-01, 3.715918e-01, 1.023415e+00, 7.729416e-02, 2.297226e-01, 4.250657e-01, 4.783635e-01, 2.313890e-02, 1.278569e+00, 1.225345e+00, 8.429636e-01, 3.216657e-02, 2.349075e-01, 1.727092e-02, 1.378023e-01, 1.936587e-02, 4.154177e-02,
1.800000e+00	3.693088e-01, 5.997913e-02, 5.913376e-01, 7.524161e-01, 4.267228e-01, 1.082044e+00, 3.739839e-02, 2.015278e-01, 2.784127e-01, 7.723221e-01, 1.121022e-02, 1.195380e+00, 1.314813e+00, 7.422776e-01, 4.215407e-02, 2.125269e-01, 8.230895e-03, 8.778053e-02, 9.371656e-03, 2.577015e-02,
2.000000e+00	4.407910e-01, 8.956700e-02, 7.339566e-01, 6.823218e-01, 4.728419e-01, 1.436641e+00, 2.025384e-02, 1.454914e-01, 1.477840e-01, 5.511798e-01, 7.515049e-03, 1.281414e+00, 1.316089e+00, 8.557205e-01, 5.889636e-02, 1.716774e-01, 4.395208e-03, 4.952606e-02, 7.695887e-03, 1.472395e-02,
0.000000e+00	1.884549e-02, 1.203758e+00, 1.349109e+00, 4.641251e-02, 9.786598e-01, 6.310059e-01, 1.289335e+00, 8.831963e-01, 1.780920e+00, 1.121749e+00, 2.196593e+00, 2.277192e+00, 1.398310e+00, 1.785728e-01, 1.007432e+00, 1.712434e+00, 2.069797e+00, 1.649808e+00, 1.673773e+00, 1.136956e+00,
2.000000e-01	1.439147e-01, 1.192531e+00, 1.144673e+00, 3.728343e-02, 5.388113e-01, 6.247901e-01, 1.170387e+00, 5.364589e-01, 1.008860e+00, 5.570245e-01, 1.591981e+00, 1.929605e+00, 1.391951e+00, 1.059411e-01, 5.459752e-01, 1.205870e+00, 1.186786e+00, 1.494724e+00, 1.165570e+00, 7.443440e-01,
4.000000e-01	2.641102e-01, 9.702556e-01, 1.285000e+00, 4.209624e-02, 3.602916e-01, 9.378289e-01, 7.707797e-01, 4.251210e-01, 6.502878e-01, 3.520677e-01, 9.277937e-01, 1.630377e+00, 1.402748e+00, 2.752754e-01, 4.152865e-01, 9.533119e-01, 7.660200e-01, 1.226044e+00, 9.671404e-01, 4.455330e-01,
6.000000e-01	3.127256e-01, 9.834750e-01, 1.204465e+00, 2.930612e-02, 3.625554e-01, 1.064221e+00, 4.196211e-01, 3.048813e-01, 3.148799e-01, 2.531546e-01, 6.236012e-01, 1.456929e+00, 1.507270e+00, 5.433939e-01, 2.969532e-01, 5.807282e-01, 3.947491e-01, 9.079660e-01, 8.535969e-01, 2.264046e-01,
8.000000e-01	3.570501e-01, 8.565870e-01, 1.081766e+00, 4.580633e-02, 2.774396e-01, 1.030159e+00, 2.092132e-01, 2.220517e-01, 2.137998e-01, 1.683230e-01, 3.285705e-01, 1.532757e+00, 1.363323e+00, 6.376508e-01, 1.650503e-01, 4.632413e-01, 2.449060e-01, 6.318617e-01, 5.877216e-01, 1.342074e-01,
1.000000e+00	3.901695e-01, 8.933090e-01, 9.691885e-01, 6.504701e-02, 4.311938e-01, 1.034394e+00, 1.011230e-01, 1.566229e-01, 1.298991e-01, 1.562270e-01, 1.956959e-01, 1.278022e+00, 1.314042e+00, 6.267108e-01, 9.110879e-02, 3.757156e-01, 1.475414e-01, 3.697786e-01, 4.888958e-01, 8.025150e-02,
1.200000e+00	4.233365e-01, 7.286233e-01, 1.192790e+00, 9.089845e-02, 4.496042e-01, 1.091657e+00, 6.359854e-02, 1.443211e-01, 8.716189e-02, 2.889928e-01, 9.402647e-02, 1.426063e+00, 1.643145e+00, 7.451004e-01, 7.010501e-02, 2.457972e-01, 7.436189e-02, 2.795450e-01, 3.410728e-01, 4.128271e-02,
1.400000e+00	3.966119e-01, 7.600226e-01, 1.132955e+00, 1.407504e-01, 5.440543e-01, 1.168683e+00, 3.141954e-02, 1.275192e-01, 4.667603e-02, 3.422870e-01, 5.713112e-02, 1.448746e+00, 1.124741e+00, 8.025553e-01, 4.914363e-02, 1.711367e-01, 4.603403e-02, 1.661470e-01, 2.151663e-01, 2.879339e-02,
1.600000e+00	3.632896e-01, 7.317548e-01, 1.230313e+00, 1.779796e-01, 5.150226e-01, 1.300603e+00, 2.050948e-02, 1.066412e-01, 2.864224e-02, 3.742265e-01, 3.644953e-02, 1.356265e+00, 1.301209e+00, 7.422326e-01, 3.982578e-02, 1.775836e-01, 2.526226e-02, 9.723037e-02, 2.075087e-01, 2.158519e-02,
1.800000e+00	5.052521e-01, 7.058772e-01, 1.012271e+00, 1.866332e-01, 5.564318e-01, 1.257055e+00, 1.282006e-02, 1.154288e-01, 2.110456e-02, 4.530781e-01, 1.876198e-02, 1.352087e+00, 1.311441e+00, 7.121440e-01, 3.321184e-02, 1.896106e-01, 1.261559e-02, 7.696902e-02, 1.717788e-01, 1.260191e-02,
2.000000e+00	4.160318e-01, 6.774468e-01, 1.072627e+00, 2.377924e-01, 5.045922e-01, 1.399569e+00, 7.154161e-03, 1.036356e-01, 1.380460e-02, 4.382170e-01, 1.065078e-02, 1.458102e+00, 1.401773e+00, 8.679609e-01, 4.960295e-02, 1.818989e-01, 7.999016e-03, 5.521080e-02, 1.704378e-01, 7.566900e-03,
0.000000e+00	1.522741e+00, 1.116250e+00, 1.163961e+00, 1.072180e-01, 2.355037e+00, 2.061600e-01, 2.354995e+00, 3.707931e-01, 1.234404e+00, 2.621422e+00, 3.314793e+00, 2.535671e-01, 2.180356e+00, 1.431705e+00, 1.630059e+00, 1.522186e+00, 3.011595e-01, 3.253884e+00, 1.445010e-01, 4.212728e-02,
2.000000e-01	1.098310e+00, 9.707356e-01, 1.133737e+00, 4.526211e-01, 1.266205e+00, 1.745471e-01, 1.485738e+00, 4.847515e-01, 6.732644e-01, 1.616530e+00, 1.353699e+00, 5.910794e-01, 1.636196e+00, 1.362486e+00, 1.484680e+00, 1.076984e+00, 4.281700e-01, 1.918763e+00, 2.257176e-01, 2.523513e-01,
4.000000e-01	9.400614e-01, 9.547018e-01, 1.244742e+00, 8.068041e-01, 1.064167e+00, 2.254773e-01, 1.131225e+00, 4.778116e-01, 4.099990e-01, 1.190678e+00, 9.269702e-01, 8.397949e-01, 1.650274e+00, 1.114125e+00, 9.816576e-01, 8.195208e-01, 4.849109e-01, 1.452378e+00, 2.030103e-01, 4.118973e-01,
6.000000e-01	6.373063e-01, 9.144066e-01, 1.048279e+00, 7.256216e-01, 5.425179e-01, 3.109910e-01, 7.668394e-01, 4.426448e-01, 3.110282e-01, 8.915907e-01, 5.628792e-01, 8.519437e-01, 1.522041e+00, 1.147150e+00, 5.894815e-01, 3.818021e-01, 3.373968e-01, 9.719708e-01, 1.699317e-01, 3.103996e-01,
8.000000e-01	5.416946e-01, 6.585285e-01, 1.057379e+00, 9.134206e-01, 3.249588e-01, 4.259887e-01, 4.688307e-01, 4.664905e-01, 1.864174e-01, 5.645467e-01, 2.430787e-01, 1.051953e+00, 1.681916e+00, 9.211142e-01, 4.230298e-01, 3.183671e-01, 1.683981e-01, 5.986841e-01, 1.563202e-01, 1.814119e-01,
1.000000e+00	5.517900e-01, 6.876318e-01, 1.205403e+00, 6.762679e-01, 2.029428e-01, 8.542325e-01, 2.627276e-01, 4.474305e-01, 1.775273e-01, 5.025951e-01, 1.562752e-01, 9.954217e-01, 1.424379e+00, 8.234563e-01, 2.899591e-01, 2.261936e-01, 1.081510e-01, 4.313882e-01, 1.481772e-01, 9.774216e-02,
1.200000e+00	4.545317e-01, 7.324367e-01, 1.102621e+00, 5.531750e-01, 1.759509e-01, 1.047870e+00, 1.579679e-01, 3.259006e-01, 1.276740e-01, 2.808153e-01, 7.810866e-02, 1.368775e+00, 1.422631e+00, 8.962396e-01, 1.846354e-01, 2.264079e-01, 5.243153e-02, 2.509660e-01, 1.255131e-01, 5.974640e-02,
1.400000e+00	4.078961e-01, 7.285809e-01, 9.851677e-01, 5.861367e-01, 2.144525e-01, 9.117215e-01, 7.811814e-02, 2.991072e-01, 9.457438e-02, 2.913861e-01, 4.935507e-02, 1.251418e+00, 1.611552e+00, 8.079560e-01, 1.217657e-01, 1.364832e-01, 3.425329e-02, 1.444121e-01, 1.018901e-01, 4.081183e-02,
1.600000e+00	4.562417e-01, 7.371970e-01, 1.097444e+00, 5.316676e-01, 2.455235e-01, 9.514138e-01, 4.898592e-02, 2.432998e-01, 7.166310e-02, 3.032663e-01, 2.745976e-02, 1.342759e+00, 1.398560e+00, 8.221005e-01, 8.333073e-02, 1.276216e-01, 1.922155e-02, 1.150183e-01, 7.813781e-02, 2.305094e-02,
1.800000e+00	3.950026e-01, 6.491813e-01, 1.147436e+00, 4.708619e-01, 3.035613e-01, 1.009519e+00, 2.805658e-02, 2.011315e-01, 4.893990e-02, 4.097597e-01, 1.630373e-02, 1.220330e+00, 1.291139e+00, 8.316667e-01, 6.028252e-02, 1.155045e-01, 1.044670e-02, 9.238016e-02, 7.433414e-02, 1.610808e-02,
2.000000e+00	4.042812e-01, 5.620755e-01, 1.237470e+00, 4.449421e-01, 4.038366e-01, 1.277979e+00, 1.419869e-02, 1.993349e-01, 3.692746e-02, 4.563044e-01, 8.219088e-03, 1.324394e+00, 1.222926e+00, 6.527123e-01, 3.641279e-02, 1.257334e-01, 5.974822e-03, 6.103002e-02, 7.529018e-02, 8.140805e-03,
0.000000e+00	1.778050e+00, 2.941992e+00, 2.980474e+00, 5.811120e-02, 1.734583e+00, 1.452647e+00, 2.241096e+00, 2.220963e+00, 5.117806e-01, 1.855841e+00, 1.161444e+00, 1.261862e+00, 2.375329e+00, 1.787275e+00, 2.653808e+00, 1.125094e+00, 2.958092e-01, 3.107295e+00, 2.766094e+00, 2.216438e+00,
2.000000e-01	1.193513e+00, 2.377615e+00, 2.558713e+00, 4.419189e-01, 1.312178e+00, 1.062486e+00, 1.512359e+00, 1.457443e+00, 2.383269e-01, 9.850344e-01, 9.073403e-01, 1.313532e+00, 1.829835e+00, 1.163933e+00, 1.881256e+00, 7.034960e-01, 4.367193e-01, 1.925357e+00, 2.236462e+00, 1.609861e+00,
4.000000e-01	8.384949e-01, 1.712603e+00, 2.281807e+00, 8.218415e-01, 9.651304e-01, 9.522050e-01, 8.964692e-01, 1.144425e+00, 1.652041e-01, 6.069953e-01, 6.140730e-01, 1.208342e+00, 1.596268e+00, 1.089448e+00, 1.495167e+00, 5.259351e-01, 5.896972e-01, 1.134281e+00, 1.555791e+00, 1.087227e+00,
6.000000e-01	4.668138e-01, 1.310484e+00, 1.765670e+00, 8.257139e-01, 7.194455e-01, 1.003516e+00, 5.282524e-01, 9.163400e-01, 1.487988e-01, 4.344341e-01, 6.185234e-01, 1.359811e+00, 1.520707e+00, 1.228204e+00, 8.112604e-01, 4.016842e-01, 4.985953e-01, 6.508272e-01, 1.189485e+00, 1.157980e+00,
8.000000e-01	4.682376e-01, 1.348429e+00, 1.981025e+00, 6.925287e-01, 5.970388e-01, 1.036258e+00, 2.776272e-01, 8.370941e-01, 1.457236e-01, 2.777495e-01, 5.043763e-01, 1.086441e+00, 1.363118e+00, 9.367112e-01, 5.892303e-01, 2.325491e-01, 3.046252e-01, 6.427993e-01, 9.858871e-01, 5.389683e-01,
1.000000e+00	3.853787e-01, 9.384873e-01, 1.297823e+00, 6.872891e-01, 6.200839e-01, 1.287053e+00, 1.306908e-01, 3.694058e-01, 1.154238e-01, 2.689860e-01, 3.745390e-01, 1.303907e+00, 1.230246e+00, 8.183876e-01, 3.602532e-01, 2.019846e-01, 1.598289e-01, 4.114524e-01, 8.092468e-01, 4.046280e-01,
1.200000e+00	4.249936e-01, 1.021274e+00, 1.538770e+00, 6.403380e-01, 5.583210e-01, 1.201727e+00, 8.364367e-02, 3.810903e-01, 1.150551e-01, 2.991562e-01, 2.324946e-01, 1.460045e+00, 1.206088e+00, 9.195333e-01, 2.773368e-01, 1.818766e-01, 1.073475e-01, 2.741252e-01, 6.138234e-01, 2.114343e-01,
1.400000e+00	4.007974e-01, 9.211563e-01, 1.440090e+00, 6.249141e-01, 4.624079e-01, 1.280491e+00, 4.022343e-02, 2.961789e-01, 9.732088e-02, 2.986421e-01, 1.395759e-01, 1.000620e+00, 1.308971e+00, 8.792045e-01, 1.351829e-01, 1.516295e-01, 5.351130e-02, 1.607316e-01, 5.931637e-01, 1.379714e-01,
1.600000e+00	3.741252e-01, 9.888017e-01, 1.024904e+00, 5.762024e-01, 6.112138e-01, 1.402388e+00, 2.614587e-02, 2.573638e-01, 7.963094e-02, 3.537581e-01, 7.348105e-02, 1.150055e+00, 1.369991e+00, 6.862266e-01, 1.122452e-01, 1.546049e-01, 3.144029e-02, 1.158514e-01, 5.123070e-01, 8.030716e-02,
1.800000e+00	3.117511e-01, 9.939150e-01, 1.135360e+00, 5.261124e-01, 6.642712e-01, 1.237948e+00, 1.548273e-02, 2.199201e-01, 3.940513e-02, 3.925649e-01, 4.828757e-02, 1.387281e+00, 1.481416e+00, 9.002940e-01, 8.623014e-02, 1.518095e-01, 1.949524e-02, 7.056593e-02, 3.771593e-01, 4.223897e-02,
2.000000e+00	4.140517e-01, 9.457372e-01, 1.140544e+00, 4.775360e-01, 6.107141e-01, 1.270988e+00, 7.065273e-03, 2.136239e-01, 4.132644e-02, 5.073410e-01, 2.802203e-02, 1.499813e+00, 9.754167e-01, 8.147036e-01, 7.763086e-02, 1.815150e-01, 9.498016e-03, 5.261119e-02, 3.275137e-01, 2.727071e-02,
0.000000e+00	6.300388e-01, 8.837860e-01, 1.463227e-01, 1.704368e+00, 1.850531e+00, 1.786770e+00, 1.519318e-01, 2.544643e+00, 2.068227e+00, 1.863249e+00, 1.479205e+00, 1.423364e+00, 1.555996e+00, 2.107212e+00, 1.707882e-01, 1.467462e+00, 1.411182e+00, 2.425943e+00, 3.091579e+00, 2.181043e+00,
2.000000e-01	3.416242e-01, 8.285642e-01, 1.117673e-01, 1.845484e+00, 1.292332e+00, 1.490222e+00, 2.657062e-01, 1.702332e+00, 1.750605e+00, 1.391148e+00, 1.086850e+00, 1.354812e+00, 1.028640e+00, 1.407114e+00, 3.579681e-01, 1.134753e+00, 6.994168e-01, 2.073987e+00, 2.031447e+00, 1.539267e+00,
4.000000e-01	3.127731e-01, 4.442872e-01, 9.069742e-02, 1.500545e+00, 1.030739e+00, 1.290434e+00, 2.710102e-01, 1.129237e+00, 1.475716e+00, 1.279779e+00, 9.641306e-01, 1.137831e+00, 7.915185e-01, 1.303893e+00, 4.220063e-01, 8.314478e-01, 3.785968e-01, 1.335941e+00, 1.437736e+00, 1.004909e+00,
6.000000e-01	2.785476e-01, 2.564393e-01, 6.324351e-02, 2.100640e+00, 8.468291e-01, 1.122040e+00, 2.857519e-01, 1.111349e+00, 1.142716e+00, 8.121622e-01, 6.465459e-01, 1.211768e+00, 5.909756e-01, 1.011698e+00, 4.897961e-01, 1.064418e+00, 2.258730e-01, 8.655461e-01, 8.703493e-01, 5.958915e-01,
8.000000e-01	3.854091e-01, 1.787221e-01, 5.489625e-02, 1.415253e+00, 7.778197e-01, 1.288572e+00, 3.279433e-01, 7.090646e-01, 1.099280e+00, 9.117969e-01, 3.656025e-01, 1.061116e+00, 6.697154e-01, 8.716687e-01, 3.652494e-01, 1.132006e+00, 1.296246e-01, 5.948966e-01, 7.075902e-01, 3.678066e-01,
1.000000e+00	3.251641e-01, 1.316899e-01, 5.406851e-02, 1.738650e+00, 6.321410e-01, 8.170985e-01, 3.425469e-01, 5.153401e-01, 9.243014e-01, 6.923436e-01, 2.103441e-01, 1.370681e+00, 9.780045e-01, 7.622098e-01, 2.862552e-01, 1.037540e+00, 6.379283e-02, 4.096695e-01, 4.338870e-01, 1.781882e-01,
1.200000e+00	3.206667e-01, 7.998237e-02, 4.394755e-02, 1.319954e+00, 6.732563e-01, 1.180409e+00, 2.450553e-01, 3.779537e-01, 1.080161e+00, 6.335932e-01, 1.042762e-01, 1.389250e+00, 1.021562e+00, 8.628370e-01, 2.349666e-01, 8.930157e-01, 3.335117e-02, 2.869936e-01, 2.887964e-01, 1.161214e-01,
1.400000e+00	4.343091e-01, 6.856397e-02, 1.000001e-01, 1.301260e+00, 5.654254e-01, 1.214876e+00, 1.780899e-01, 3.203788e-01, 8.873689e-01, 7.021137e-01, 7.370452e-02, 1.291374e+00, 1.154544e+00, 8.868654e-01, 2.003129e-01, 8.068384e-01, 2.709552e-02, 1.920816e-01, 2.167120e-01, 7.915044e-02,
1.600000e+00	4.361038e-01, 4.095447e-02, 1.892993e-01, 9.354824e-01, 6.020751e-01, 1.261590e+00, 7.846288e-02, 2.714593e-01, 8.169913e-01, 6.425270e-01, 3.290142e-02, 1.040518e+00, 1.267460e+00, 9.074789e-01, 1.288023e-01, 6.780553e-01, 1.429584e-02, 1.264728e-01, 1.138216e-01, 5.058302e-02,
1.800000e+00	4.610456e-01, 2.292533e-02, 3.825666e-01, 8.832334e-01, 5.601913e-01, 1.347719e+00, 4.658065e-02, 2.080043e-01, 5.932552e-01, 6.731845e-01, 2.189120e-02, 1.217509e+00, 1.238427e+00, 9.424937e-01, 1.510869e-01, 5.184083e-01, 7.430927e-03, 8.619394e-02, 8.773392e-02, 2.553424e-02,
2.000000e+00	4.472812e-01, 2.184518e-02, 5.048071e-01, 7.771412e-01, 5.921188e-01, 1.223900e+00, 2.871607e-02, 1.953242e-01, 4.104587e-01, 5.537593e-01, 1.036294e-02, 1.417807e+00, 1.236934e+00, 6.885723e-01, 1.486903e-01, 3.666137e-01, 3.831993e-03, 5.582739e-02, 5.926252e-02, 1.587099e-02,
0.000000e+00	6.948842e-01, 2.374790e-01, 1.847780e+00, 2.795824e-01, 2.087622e-01, 1.081854e+00, 2.514402e+00, 1.140511e+00, 9.063846e-01, 8.847493e-02, 2.094735e+00, 5.394112e-01, 1.238449e+00, 2.307995e+00, 4.664222e-01, 1.592014e+00, 1.552554e+00, 3.092247e-01, 2.599533e+00, 2.085675e-01,
2.000000e-01	5.720838e-01, 5.119720e-01, 1.706593e+00, 5.834782e-01, 2.753715e-01, 1.141226e+00, 1.346350e+00, 1.128827e+00, 6.261074e-01, 6.446597e-02, 1.313645e+00, 4.715563e-01, 1.065923e+00, 1.307401e+00, 3.305847e-01, 1.017006e+00, 9.403972e-01, 6.497573e-01, 1.714370e+00, 1.315839e-01,
4.000000e-01	4.790546e-01, 6.093579e-01, 1.917140e+00, 8.042079e-01, 3.959121e-01, 1.124689e+00, 8.958661e-01, 8.622919e-01, 3.581601e-01, 3.824791e-02, 9.131044e-01, 7.041085e-01, 1.018006e+00, 1.134692e+00, 2.158389e-01, 9.572598e-01, 5.144898e-01, 4.861708e-01, 1.007438e+00, 7.825211e-02,
6.000000e-01	4.633879e-01, 6.864439e-01, 1.572738e+00, 8.598485e-01, 4.018903e-01, 1.161612e+00, 5.132589e-01, 8.282290e-01, 2.695462e-01, 5.154760e-02, 6.664599e-01, 8.836207e-01, 1.255445e+00, 1.068003e+00, 1.302701e-01, 7.616420e-01, 3.208503e-01, 3.528066e-01, 7.165077e-01, 3.912978e-02,
8.000000e-01	4.223078e-01, 7.969774e-01, 1.538517e+00, 7.640002e-01, 5.941827e-01, 1.311220e+00, 2.642425e-01, 7.835700e-01, 2.483174e-01, 1.003665e-01, 4.070934e-01, 7.921731e-01, 1.222090e+00, 7.873366e-01, 8.966424e-02, 4.857206e-01, 1.610453e-01, 1.992252e-01, 6.401271e-01, 2.793921e-02,
1.000000e+00	4.360572e-01, 9.654432e-01, 1.364161e+00, 7.709972e-01, 4.945521e-01, 1.129008e+00, 1.393562e-01, 6.994194e-01, 1.897258e-01, 2.085068e-01, 2.135193e-01, 9.824391e-01, 1.404363e+00, 7.126583e-01, 5.592322e-02, 3.569555e-01, 8.173136e-02, 1.367372e-01, 4.940218e-01, 1.695470e-02,
1.200000e+00	4.549311e-01, 9.686092e-01, 1.227228e+00, 7.038626e-01, 5.379760e-01, 1.469112e+00, 7.771220e-02, 5.328413e-01, 1.464201e-01, 3.010215e-01, 1.159675e-01, 1.197357e+00, 1.248850e+00, 8.251343e-01, 3.955339e-02, 3.095875e-01, 6.645236e-02, 1.031832e-01, 3.379215e-01, 9.740906e-03,
1.400000e+00	4.560084e-01, 7.729387e-01, 1.234808e+00, 7.031160e-01, 5.660043e-01, 1.258912e+00, 4.495058e-02, 4.258463e-01, 1.003772e-01, 3.618851e-01, 5.912401e-02, 1.308916e+00, 1.233748e+00, 8.993430e-01, 2.595154e-02, 2.600101e-01, 3.187506e-02, 6.988635e-02, 2.864825e-01, 5.532005e-03,
1.600000e+00	4.062707e-01, 9.259494e-01, 1.306299e+00, 5.063532e-01, 6.273878e-01, 1.335318e+00, 2.765038e-02, 3.451846e-01, 7.176211e-02, 4.401329e-01, 4.343989e-02, 1.276512e+00, 1.263542e+00, 7.947068e-01, 3.044977e-02, 2.268713e-01, 2.020270e-02, 3.310050e-02, 2.864245e-01, 3.954026e-03,
1.800000e+00	4.410742e-01, 8.604335e-01, 1.239648e+00, 5.266469e-01, 6.231780e-01, 1.383986e+00, 1.306708e-02, 2.985601e-01, 4.674535e-02, 4.443601e-01, 1.878712e-02, 1.126170e+00, 1.326674e+00, 7.405759e-01, 3.336879e-02, 2.348021e-01, 9.655092e-03, 2.934349e-02, 1.987662e-01, 2.170488e-03,
2.000000e+00	4.477310e-01, 6.306621e-01, 1.036497e+00, 4.456922e-01, 5.864192e-01, 1.493384e+00, 9.137892e-03, 2.203776e-01, 3.571643e-02, 4.564502e-01, 1.021159e-02, 1.460220e+00, 1.104454e+00, 9.215915e-01, 5.175542e-02, 3.067244e-01, 7.064042e-03, 2.397289e-02, 1.579939e-01, 1.574907e-03,
0.000000e+00	2.405055e+00, 2.523144e-01, 1.161240e+00, 2.610730e+00, 3.891827e-01, 1.244539e+00, 1.440797e+00, 2.775496e+00, 6.366127e-01, 1.500175e-01, 5.785705e-01, 4.077148e-01, 1.418734e+00, 1.725696e+00, 2.060286e+00, 6.209590e-01, 1.644205e+00, 2.915300e-01, 4.542363e-01, 1.284855e+00,
2.000000e-01	1.510604e+00, 3.941560e-01, 9.897829e-01, 2.647011e+00, 4.777759e-01, 1.213640e+00, 9.852931e-01, 1.844829e+00, 9.376736e-01, 3.763436e-01, 3.442663e-01, 3.321106e-01, 1.641106e+00, 1.182410e+00, 1.481825e+00, 3.728646e-01, 1.219004e+00, 5.487725e-01, 3.593605e-01, 1.158322e+00,
4.000000e-01	8.799742e-01, 2.523879e-01, 7.223277e-01, 1.939911e+00, 6.093047e-01, 1.298502e+00, 6.887527e-01, 1.835168e+00, 1.092057e+00, 4.062782e-01, 1.903153e-01, 4.333230e-01, 1.512251e+00, 8.782862e-01, 1.121321e+00, 2.550740e-01, 8.951438e-01, 7.089623e-01, 2.004570e-01, 7.982773e-01,
6.000000e-01	6.589074e-01, 2.183121e-01, 4.062904e-01, 1.439357e+00, 6.146290e-01, 1.546848e+00, 5.225752e-01, 1.011685e+00, 1.067647e+00, 5.321555e-01, 9.973025e-02, 6.265089e-01, 1.386778e+00, 7.529210e-01, 7.839195e-01, 2.102197e-01, 6.369906e-01, 5.900707e-01, 1.448334e-01, 5.534566e-01,
8.000000e-01	5.933158e-01, 1.246002e-01, 4.264623e-01, 1.322415e+00, 6.621625e-01, 1.406790e+00, 4.344910e-01, 9.839613e-01, 9.079445e-01, 5.096195e-01, 6.113113e-02, 7.859638e-01, 1.665022e+00, 7.735222e-01, 4.903754e-01, 1.708191e-01, 3.857264e-01, 3.801617e-01, 9.986931e-02, 3.856221e-01,
1.000000e+00	4.921074e-01, 1.118917e-01, 4.320862e-01, 9.406218e-01, 5.742275e-01, 1.286534e+00, 1.906197e-01, 9.144798e-01, 9.419376e-01, 6.025277e-01, 2.822365e-02, 8.571515e-01, 1.555572e+00, 8.115813e-01, 4.429672e-01, 1.460569e-01, 1.630276e-01, 3.184062e-01, 6.781669e-02, 2.226923e-01,
1.200000e+00	5.638444e-01, 6.776362e-02, 3.613326e-01, 6.772775e-01, 5.993550e-01, 1.296437e+00, 1.139731e-01, 7.554449e-01, 9.037069e-01, 5.866045e-01, 1.735496e-02, 9.408069e-01, 1.494014e+00, 8.293114e-01, 3.266192e-01, 1.259085e-01, 1.158497e-01, 1.654624e-01, 4.793311e-02, 1.207656e-01,
1.400000e+00	3.412463e-01, 5.365798e-02, 4.546040e-01, 7.984128e-01, 6.948745e-01, 1.409100e+00, 6.985367e-02, 5.783807e-01, 5.904973e-01, 4.491626e-01, 8.679398e-03, 1.315645e+00, 1.549814e+00, 7.549382e-01, 2.855522e-01, 8.516358e-02, 5.145359e-02, 1.178702e-01, 2.832125e-02, 9.178402e-02,
1.600000e+00	3.826279e-01, 5.312974e-02, 7.581179e-01, 6.615292e-01, 6.052436e-01, 1.296127e+00, 3.955511e-02, 4.453196e-01, 3.568834e-01, 7.349012e-01, 5.917395e-03, 1.044130e+00, 1.276758e+00, 7.310004e-01, 2.645813e-01, 1.054022e-01, 3.794037e-02, 6.893827e-02, 2.438199e-02, 5.656117e-02,
1.800000e+00	3.614970e-01, 7.258035e-02, 6.996011e-01, 6.127472e-01, 6.279922e-01, 1.160632e+00, 1.731094e-02, 4.149565e-01, 2.667412e-01, 6.005413e-01, 2.698527e-03, 1.260204e+00, 1.320505e+00, 8.343122e-01, 2.227395e-01, 1.131466e-01, 1.960078e-02, 4.727440e-02, 1.591971e-02, 3.103503e-02,
2.000000e+00	4.800215e-01, 1.302322e-01, 7.652093e-01, 6.120726e-01, 6.954876e-01, 1.540750e+00, 1.209909e-02, 3.379878e-01, 1.474553e-01, 6.490379e-01, 1.893850e-03, 1.300263e+00, 1.209989e+00, 6.671409e-01, 2.389967e-01, 1.240884e-01, 1.334677e-02, 3.552280e-02, 1.230390e-02, 1.962759e-02,
0.000000e+00	1.847105e+00, 8.981049e-01, 2.286335e+00, 8.462598e-01, 2.515539e+00, 1.922683e+00, 7.466635e-01, 8.617250e-01, 2.533351e-01, 1.226246e+00, 1.195188e+00, 1.823169e+00, 7.189196e-01, 2.599132e+00, 2.663483e-01, 8.087487e-01, 1.739752e+00, 1.874480e+00, 4.997154e-01, 3.682534e-01,
2.000000e-01	1.373672e+00, 1.201725e+00, 1.966233e+00, 1.111559e+00, 1.950723e+00, 1.814605e+00, 4.862761e-01, 6.347719e-01, 3.119257e-01, 1.237791e+00, 4.924199e-01, 1.293545e+00, 4.463449e-01, 1.679254e+00, 3.547706e-01, 8.944861e-01, 8.818773e-01, 1.204964e+00, 4.618484e-01, 2.649461e-01,
4.000000e-01	1.030331e+00, 1.047648e+00, 1.614116e+00, 1.080554e+00, 1.304480e+00, 1.536323e+00, 2.383424e-01, 4.534075e-01, 4.822853e-01, 9.189230e-01, 3.096307e-01, 1.124890e+00, 3.806233e-01, 1.279297e+00, 4.963045e-01, 9.885855e-01, 5.487171e-01, 1.136406e+00, 3.305446e-01, 1.540636e-01,
6.000000e-01	6.977997e-01, 9.504232e-01, 1.502130e+00, 1.214936e+00, 1.252769e+00, 1.162855e+00, 1.223629e-01, 4.500286e-01, 7.322432e-01, 7.961035e-01, 1.753060e-01, 1.267214e+00, 4.744621e-01, 1.174667e+00, 4.863496e-01, 9.185736e-01, 3.452547e-01, 6.388615e-01, 3.751567e-01, 8.442150e-02,
8.000000e-01	5.640326e-01, 9.666168e-01, 1.099858e+00, 1.203386e+00, 7.746918e-01, 1.049399e+00, 8.938654e-02, 3.101567e-01, 7.875405e-01, 4.916265e-01, 9.142907e-02, 1.021809e+00, 7.854839e-01, 9.911227e-01, 2.935952e-01, 1.257781e+00, 1.988024e-01, 4.257244e-01, 3.034978e-01, 6.093328e-02,
1.000000e+00	5.125097e-01, 7.503826e-01, 1.048507e+00, 1.053987e+00, 7.204585e-01, 1.081678e+00, 4.909342e-02, 2.527528e-01, 7.646163e-01, 4.046748e-01, 5.681578e-02, 1.233526e+00, 9.278151e-01, 7.253547e-01, 2.361398e-01, 9.960344e-01, 9.505876e-02, 2.639799e-01, 2.875001e-01, 3.240429e-02,
1.200000e+00	5.276661e-01, 5.247328e-01, 8.522781e-01, 1.165697e+00, 6.582255e-01, 1.181250e+00, 2.655061e-02, 1.511860e-01, 8.043148e-01, 3.475914e-01, 2.970178e-02, 1.210272e+00, 9.000559e-01, 9.157615e-01, 1.546904e-01, 8.984018e-01, 6.290704e-02, 2.242301e-01, 1.881425e-01, 2.153726e-02,
1.400000e+00	4.415304e-01, 3.695317e-01, 6.975887e-01, 9.237131e-01, 5.027349e-01, 1.168566e+00, 1.604497e-02, 2.090024e-01, 5.929801e-01, 3.154910e-01, 1.803790e-02, 1.393834e+00, 1.102359e+00, 9.186290e-01, 1.055425e-01, 7.550315e-01, 2.651913e-02, 1.578501e-01, 1.533455e-01, 1.467439e-02,
1.600000e+00	4.431700e-01, 3.608885e-01, 9.033697e-01, 7.508243e-01, 5.744959e-01, 1.036483e+00, 9.751740e-03, 1.697649e-01, 3.835167e-01, 3.378173e-01, 8.356587e-03, 1.245155e+00, 9.717709e-01, 9.390922e-01, 6.904958e-02, 6.268809e-01, 1.781703e-02, 9.150853e-02, 8.049820e-02, 7.977757e-03,
1.800000e+00	3.813311e-01, 2.867008e-01, 8.200540e-01, 7.748249e-01, 6.001727e-01, 1.220092e+00, 5.063177e-03, 1.534956e-01, 2.879543e-01, 5.182781e-01, 5.635447e-03, 1.155716e+00, 1.156365e+00, 7.585676e-01, 5.666085e-02, 5.399857e-01, 1.046276e-02, 6.343039e-02, 6.507151e-02, 5.294888e-03,
2.000000e+00	4.003284e-01, 2.865330e-01, 1.008507e+00, 5.771277e-01, 5.432518e-01, 1.162013e+00, 3.185828e-03, 1.443684e-01, 2.230449e-01, 4.971164e-01, 2.959833e-03, 1.360835e+00, 1.211366e+00, 6.679955e-01, 5.345614e-02, 4.690882e-01, 5.428633e-03, 3.317374e-02, 6.007958e-02, 2.914407e-03,
0.000000e+00	2.539698e+00, 1.905366e+00, 2.791273e-01, 1.365935e+00, 6.676101e-01, 1.155101e+00, 1.992283e+00, 2.028260e+00, 1.543756e-01, 2.075745e+00, 7.113964e-01, 1.956138e+00, 2.505155e+00, 8.973440e-01, 2.495220e+00, 7.131651e-01, 3.022230e+00, 2.663238e+00, 2.236681e+00, 1.169484e+00,
2.000000e-01	1.474802e+00, 1.368794e+00, 1.849430e-01, 1.209295e+00, 6.018754e-01, 1.286553e+00, 1.372551e+00, 1.393697e+00, 5.153866e-01, 1.326019e+00, 5.742161e-01, 1.104364e+00, 2.220556e+00, 4.777764e-01, 2.096310e+00, 4.441040e-01, 2.083992e+00, 2.343315e+00, 2.071078e+00, 1.002970e+00,
4.000000e-01	1.068408e+00, 6.974110e-01, 2.337834e-01, 1.182469e+00, 5.512947e-01, 1.418458e+00, 1.107886e+00, 1.050488e+00, 5.150137e-01, 8.924489e-01, 5.843586e-01, 8.937879e-01, 2.325867e+00, 3.433981e-01, 1.415728e+00, 3.314271e-01, 1.344313e+00, 1.664710e+00, 1.388681e+00, 9.975573e-01,
6.000000e-01	8.275365e-01, 5.379201e-01, 4.030323e-01, 7.114702e-01, 6.074743e-01, 1.121467e+00, 5.417781e-01, 7.548045e-01, 4.502141e-01, 6.928562e-01, 5.236187e-01, 6.619530e-01, 2.021108e+00, 2.063387e-01, 1.110826e+00, 2.184616e-01, 1.010936e+00, 1.693275e+00, 9.424468e-01, 7.663083e-01,
8.000000e-01	6.051132e-01, 4.483416e-01, 5.298839e-01, 6.926228e-01, 4.862814e-01, 1.170705e+00, 3.468749e-01, 7.680889e-01, 2.744744e-01, 5.508368e-01, 3.931324e-01, 8.068408e-01, 1.458061e+00, 4.058807e-01, 7.320023e-01, 1.451793e-01, 7.682585e-01, 1.297384e+00, 6.782866e-01, 6.024362e-01,
1.000000e+00	5.689685e-01, 3.273571e-01, 7.181448e-01, 4.662546e-01, 5.765379e-01, 1.250981e+00, 2.173244e-01, 7.939925e-01, 2.082838e-01, 8.009882e-01, 1.640611e-01, 7.637190e-01, 1.853784e+00, 4.913013e-01, 6.582337e-01, 1.168538e-01, 4.181719e-01, 8.616763e-01, 4.666831e-01, 4.377379e-01,
1.200000e+00	4.723939e-01, 2.296598e-01, 6.723841e-01, 3.993856e-01, 5.612156e-01, 1.122288e+00, 1.261618e-01, 4.842435e-01, 1.266317e-01, 6.906819e-01, 9.457866e-02, 9.930649e-01, 1.591702e+00, 6.279213e-01, 4.974857e-01, 9.645969e-02, 2.816807e-01, 6.201568e-01, 2.407657e-01, 2.459283e-01,
1.400000e+00	4.832426e-01, 1.895236e-01, 7.431273e-01, 3.063031e-01, 5.721064e-01, 1.561561e+00, 6.340668e-02, 5.098827e-01, 9.379393e-02, 7.636268e-01, 5.303543e-02, 1.245275e+00, 1.430576e+00, 6.913101e-01, 3.718768e-01, 7.108360e-02, 1.256681e-01, 3.857270e-01, 1.619863e-01, 1.123669e-01,
1.600000e+00	4.296577e-01, 2.807333e-01, 8.493154e-01, 2.878203e-01, 5.610529e-01, 1.389584e+00, 3.656231e-02, 4.790449e-01, 4.997072e-02, 6.496019e-01, 3.626654e-02, 1.165463e+00, 1.649666e+00, 6.569568e-01, 2.893115e-01, 7.700587e-02, 8.007428e-02, 2.559055e-01, 1.597571e-01, 8.952645e-02,
1.800000e+00	4.140723e-01, 2.805228e-01, 8.844691e-01, 2.987999e-01, 6.765091e-01, 1.220910e+00, 2.284794e-02, 2.906766e-01, 2.635208e-02, 5.043262e-01, 1.766486e-02, 1.160959e+00, 1.524122e+00, 8.814022e-01, 3.009146e-01, 8.510379e-02, 5.419192e-02, 1.991985e-01, 9.357493e-02, 4.528145e-02,
2.000000e+00	4.040402e-01, 3.973299e-01, 9.731598e-01, 3.367130e-01, 6.276582e-01, 1.427398e+00, 1.412956e-02, 2.803896e-01, 1.819000e-02, 5.750717e-01, 8.100869e-03, 1.364510e+00, 1.446128e+00, 8.753909e-01, 2.314550e-01, 9.016615e-02, 3.105889e-02, 1.272011e-01, 7.460641e-02, 2.981793e-02,
0.000000e+00	1.007446e+00, 2.637675e+00, 3.104083e-01, 7.305595e-01, 9.278176e-01, 1.789089e+00, 1.149564e+00, 2.280587e-01, 2.509779e+00, 2.112816e+00, 1.251370e+00, 4.612185e-01, 8.055382e-01, 1.847300e+00, 3.606455e-01, 5.560437e-01, 1.855376e-01, 9.484890e-02, 8.048511e-01, 2.628130e-01,
2.000000e-01	7.791062e-01, 1.561134e+00, 4.972852e-01, 1.104023e+00, 8.361767e-01, 1.905174e+00, 6.165326e-01, 2.827424e-01, 1.802570e+00, 1.312833e+00, 7.278979e-01, 7.702890e-01, 8.239785e-01, 1.437500e+00, 5.084835e-01, 7.535122e-01, 1.089396e-01, 7.270835e-02, 7.215911e-01, 1.923869e-01,
4.000000e-01	6.175836e-01, 1.231739e+00, 3.498949e-01, 1.160336e+00, 7.259509e-01, 1.624002e+00, 4.092033e-01, 3.920934e-01, 1.152760e+00, 6.919750e-01, 4.692178e-01, 8.995199e-01, 1.044244e+00, 1.081731e+00, 5.228740e-01, 7.546672e-01, 7.054674e-02, 3.842742e-02, 7.236658e-01, 1.143772e-01,
6.000000e-01	6.355317e-01, 8.014724e-01, 3.193194e-01, 1.451890e+00, 8.220395e-01, 1.562418e+00, 1.924229e-01, 3.661713e-01, 1.193733e+00, 6.187769e-01, 2.341169e-01, 1.095695e+00, 9.425461e-01, 1.043885e+00, 4.809387e-01, 6.297872e-01, 3.857594e-02, 2.790704e-02, 4.975237e-01, 5.941396e-02,
8.000000e-01	4.489551e-01, 4.678610e-01, 2.664654e-01, 1.104199e+00, 6.660293e-01, 1.505059e+00, 1.151085e-01, 3.608081e-01, 1.047812e+00, 5.622890e-01, 1.437332e-01, 1.270473e+00, 1.202118e+00, 1.071028e+00, 5.583573e-01, 5.031173e-01, 3.055185e-02, 2.065426e-02, 3.515341e-01, 4.804753e-02,
1.000000e+00	4.277473e-01, 3.230924e-01, 3.342659e-01, 1.123308e+00, 8.161674e-01, 1.562967e+00, 5.996991e-02, 2.877057e-01, 9.084697e-01, 5.617888e-01, 8.366272e-02, 1.138929e+00, 1.301657e+00, 8.342972e-01, 4.550316e-01, 4.756399e-01, 2.014585e-02, 1.172396e-02, 2.812833e-01, 3.254317e-02,
1.200000e+00	3.063181e-01, 2.172848e-01, 4.599431e-01, 9.327410e-01, 7.332716e-01, 1.607584e+00, 3.749611e-02, 2.327198e-01, 7.891438e-01, 5.517616e-01, 4.113431e-02, 1.395242e+00, 1.181073e+00, 1.036792e+00, 4.895782e-01, 3.229758e-01, 1.175928e-02, 9.208603e-03, 1.670906e-01, 1.962370e-02,
1.400000e+00	4.733172e-01, 1.271960e-01, 4.839055e-01, 8.263416e-01, 5.018106e-01, 1.321219e+00, 1.990703e-02, 2.111338e-01, 5.538406e-01, 6.076089e-01, 1.696760e-02, 1.289883e+00, 1.605702e+00, 9.604015e-01, 3.978404e-01, 2.759600e-01, 6.093280e-03, 9.175714e-03, 1.032100e-01, 1.262530e-02,
1.600000e+00	4.744723e-01, 9.405399e-02, 6.477672e-01, 7.650644e-01, 6.615350e-01, 1.410292e+00, 1.186025e-02, 1.668466e-01, 3.710045e-01, 7.872171e-01, 1.470427e-02, 1.336479e+00, 1.347774e+00, 8.660229e-01, 3.240785e-01, 2.157097e-01, 4.930352e-03, 6.861721e-03, 7.739471e-02, 8.418663e-03,
1.800000e+00	3.113265e-01, 9.611483e-02, 7.604737e-01, 6.436443e-01, 6.932149e-01, 1.224010e+00, 7.128023e-03, 1.650906e-01, 2.788165e-01, 7.047568e-01, 7.751414e-03, 1.309815e+00, 1.444709e+00, 7.514187e-01, 3.244969e-01, 2.239413e-01, 3.250359e-03, 4.639673e-03, 5.030776e-02, 6.526275e-03,
2.000000e+00	4.716481e-01, 1.170168e-01, 6.380669e-01, 6.346229e-01, 6.068937e-01, 1.464711e+00, 3.537401e-03, 1.607234e-01, 1.699009e-01, 5.348662e-01, 4.139303e-03, 9.501393e-01, 1.314989e+00, 5.469667e-01, 3.148913e-01, 1.757161e-01, 2.225085e-03, 3.910632e-03, 4.114638e-02, 5.477608e-03,
0.000000e+00	1.903832e+00, 1.259991e+00, 2.063750e-01, 2.899309e+00, 2.005754e+00, 1.572576e+00, 2.806937e+00, 1.776901e+00, 2.833166e+00, 2.750199e+00, 1.603380e+00, 2.880100e+00, 2.386310e+00, 1.148678e+00, 1.877762e+00, 1.014926e+00, 2.908685e-01, 1.946684e+00, 3.099029e+00, 4.950533e-01,
2.000000e-01	1.066887e+00, 7.760763e-01, 1.687655e-01, 2.304729e+00, 1.581201e+00, 1.208503e+00, 1.532169e+00, 1.613109e+00, 1.601444e+00, 1.604627e+00, 8.438700e-01, 2.330020e+00, 2.000401e+00, 9.503768e-01, 1.603310e+00, 6.398621e-01, 5.482619e-01, 1.712182e+00, 1.546863e+00, 5.707515e-01,
4.000000e-01	8.325616e-01, 5.115783e-01, 1.140643e-01, 2.203383e+00, 1.223636e+00, 1.011418e+00, 1.107389e+00, 1.040693e+00, 1.526249e+00, 1.242916e+00, 7.812928e-01, 1.759386e+00, 1.993857e+00, 8.285391e-01, 1.035187e+00, 4.262096e-01, 5.968510e-01, 9.086184e-01, 1.102562e+00, 6.328274e-01,
6.000000e-01	8.056933e-01, 3.196054e-01, 8.406178e-02, 1.748933e+00, 7.528949e-01, 8.571718e-01, 7.806428e-01, 7.486560e-01, 1.495791e+00, 1.065646e+00, 4.870636e-01, 2.042880e+00, 1.772557e+00, 7.071918e-01, 9.709197e-01, 3.271534e-01, 4.986064e-01, 7.171771e-01, 7.692599e-01, 5.527441e-01,
8.000000e-01	5.668216e-01, 1.950275e-01, 7.669728e-02, 1.606074e+00, 6.663392e-01, 1.173782e+00, 6.276430e-01, 5.535516e-01, 1.127033e+00, 8.753827e-01, 2.551256e-01, 1.667507e+00, 1.813217e+00, 7.649122e-01, 6.527824e-01, 2.006189e-01, 3.878007e-01, 4.839612e-01, 5.347225e-01, 4.543892e-01,
1.000000e+00	5.662108e-01, 1.662113e-01, 8.488727e-02, 1.397079e+00, 6.142712e-01, 1.042224e+00, 4.006970e-01, 4.416191e-01, 1.220090e+00, 7.779539e-01, 1.779069e-01, 1.237750e+00, 1.651985e+00, 8.504507e-01, 5.138822e-01, 1.298417e-01, 1.978155e-01, 2.985279e-01, 3.937295e-01, 2.713281e-01,
1.200000e+00	4.112576e-01, 9.039723e-02, 9.294441e-02, 1.047418e+00, 4.826862e-01, 1.135106e+00, 3.157136e-01, 3.121848e-01, 1.319674e+00, 7.458396e-01, 1.094756e-01, 1.471717e+00, 1.484400e+00, 6.443721e-01, 4.475431e-01, 1.221101e-01, 1.311442e-01, 1.982293e-01, 2.800838e-01, 1.634588e-01,
1.400000e+00	4.403434e-01, 6.616488e-02, 2.194086e-01, 8.468213e-01, 5.516461e-01, 1.291777e+00, 1.594108e-01, 2.008895e-01, 7.370948e-01, 6.500950e-01, 5.007741e-02, 1.260576e+00, 1.510935e+00, 9.478509e-01, 2.673689e-01, 1.043755e-01, 6.350365e-02, 1.713255e-01, 1.581840e-01, 9.613805e-02,
1.600000e+00	3.677692e-01, 3.872806e-02, 3.127379e-01, 9.088466e-01, 6.376491e-01, 1.126043e+00, 9.573372e-02, 1.776432e-01, 5.921766e-01, 6.498812e-01, 2.923795e-02, 1.569659e+00, 1.516612e+00, 7.608150e-01, 2.245675e-01, 8.267214e-02, 3.737829e-02, 8.953918e-02, 1.034465e-01, 5.754733e-02,
1.800000e+00	4.308444e-01, 3.111807e-02, 4.548899e-01, 6.564524e-01, 5.661735e-01, 1.076320e+00, 4.184989e-02, 1.364735e-01, 4.627460e-01, 6.018303e-01, 1.967630e-02, 1.357005e+00, 1.526360e+00, 9.485384e-01, 1.927895e-01, 8.720400e-02, 2.660108e-02, 6.471957e-02, 8.905092e-02, 3.418222e-02,
2.000000e+00	4.808405e-01, 3.660681e-02, 6.756108e-01, 6.305844e-01, 6.811060e-01, 1.270255e+00, 2.852866e-02, 1.078606e-01, 3.162864e-01, 6.930670e-01, 8.199220e-03, 1.465319e+00, 1.350015e+00, 7.812790e-01, 2.170925e-01, 9.493229e-02, 1.388670e-02, 4.395957e-02, 4.455379e-02, 2.551799e-02,
0.000000e+00	1.560978e+00, 2.489878e+00, 1.891974e+00, 1.368442e+00, 2.434407e+00, 7.010622e-01, 7.545773e-01, 1.401800e+00, 5.335064e-02, 6.475831e-01, 2.505410e+00, 3.434385e-01, 2.449601e+00, 1.580725e+00, 8.324867e-01, 1.537256e+00, 1.281032e+00, 2.580971e+00, 1.658792e-01, 2.085432e+00,
2.000000e-01	1.043267e+00, 1.439641e+00, 1.288398e+00, 1.674112e+00, 1.415533e+00, 5.365721e-01, 6.025372e-01, 1.273432e+00, 5.021161e-01, 4.703874e-01, 1.478863e+00, 4.158957e-01, 1.898072e+00, 1.204252e+00, 4.812139e-01, 8.818669e-01, 6.937513e-01, 2.018139e+00, 3.077862e-01, 1.088870e+00,
4.000000e-01	5.621206e-01, 1.691632e+00, 1.012034e+00, 1.396717e+00, 8.898999e-01, 6.444903e-01, 4.682749e-01, 1.130563e+00, 6.445059e-01, 3.677065e-01, 8.904491e-01, 7.743388e-01, 1.260824e+00, 1.026650e+00, 3.880153e-01, 6.864074e-01, 3.579801e-01, 1.276053e+00, 4.665976e-01, 7.633128e-01,
6.000000e-01	4.887171e-01, 1.173680e+00, 8.254308e-01, 1.359639e+00, 6.193574e-01, 6.829024e-01, 4.772836e-01, 8.281874e-01, 8.856995e-01, 2.788429e-01, 4.490193e-01, 7.653380e-01, 1.016383e+00, 8.446612e-01, 2.150063e-01, 6.456840e-01, 2.356519e-01, 8.963856e-01, 4.600511e-01, 5.519726e-01,
8.000000e-01	5.206803e-01, 8.127531e-01, 7.070275e-01, 1.115049e+00, 3.738669e-01, 6.885464e-01, 4.395645e-01, 8.122798e-01, 8.974947e-01, 1.455177e-01, 2.579724e-01, 8.929482e-01, 1.095444e+00, 6.604980e-01, 1.747909e-01, 7.144720e-01, 1.363953e-01, 5.089463e-01, 3.736727e-01, 2.800273e-01,
1.000000e+00	4.165523e-01, 5.877521e-01, 4.775624e-01, 9.091962e-01, 2.645154e-01, 1.020582e+00, 2.913957e-01, 6.585061e-01, 8.007644e-01, 1.429087e-01, 1.528634e-01, 9.741102e-01, 1.183702e+00, 7.725491e-01, 9.942280e-02, 6.066860e-01, 7.744137e-02, 4.441666e-01, 2.441996e-01, 1.926242e-01,
1.200000e+00	4.374882e-01, 4.104599e-01, 7.343634e-01, 8.806422e-01, 3.276141e-01, 8.872227e-01, 1.480074e-01, 5.719131e-01, 6.374365e-01, 1.677088e-01, 7.832567e-02, 1.002146e+00, 1.001676e+00, 8.085151e-01, 8.118816e-02, 5.046351e-01, 4.017803e-02, 2.187103e-01, 1.791443e-01, 1.342761e-01,
1.400000e+00	3.845013e-01, 2.850379e-01, 7.503855e-01, 7.896208e-01, 3.278014e-01, 1.225638e+00, 9.642126e-02, 4.495739e-01, 3.883038e-01, 3.552787e-01, 4.182328e-02, 1.265008e+00, 1.224504e+00, 8.209804e-01, 5.194044e-02, 3.973773e-01, 2.091961e-02, 1.800078e-01, 1.362363e-01, 5.962846e-02,
1.600000e+00	4.688369e-01, 2.486977e-01, 8.090057e-01, 7.262199e-01, 4.296640e-01, 1.278593e+00, 5.294024e-02, 3.556179e-01, 2.872545e-01, 3.524043e-01, 2.939448e-02, 1.146363e+00, 1.245670e+00, 6.627229e-01, 2.583858e-02, 3.552011e-01, 1.340427e-02, 1.048901e-01, 1.096336e-01, 4.457388e-02,
1.800000e+00	4.500866e-01, 2.549647e-01, 8.774750e-01, 7.235241e-01, 4.426265e-01, 1.376162e+00, 2.974365e-02, 2.994351e-01, 1.777676e-01, 5.334421e-01, 1.459812e-02, 1.222087e+00, 1.345174e+00, 7.972598e-01, 2.602967e-02, 2.462291e-01, 8.081810e-03, 7.433151e-02, 7.782975e-02, 2.636834e-02,
2.000000e+00	4.751174e-01, 2.970222e-01, 9.777933e-01, 6.820717e-01, 6.180567e-01, 1.311693e+00, 1.504728e-02, 2.362873e-01, 1.325529e-01, 5.444309e-01, 6.406890e-03, 1.251739e+00, 1.471301e+00, 7.434163e-01, 3.140186e-02, 2.526030e-01, 4.791899e-03, 4.751343e-02, 4.193078e-02, 1.353848e-02,
0.000000e+00	6.608179e-01, 2.147838e+00, 2.632698e+00, 1.478730e+00, 2.587297e+00, 9.144062e-01, 7.389097e-01, 2.236403e+00, 6.429862e-01, 2.594968e-01, 2.142636e+00, 2.323112e+00, 7.857708e-01, 6.965223e-01, 2.507144e+00, 2.174974e+00, 2.569085e-01, 3.058006e-02, 4.090391e-01, 2.548171e+00,
2.000000e-01	3.412426e-01, 1.733359e+00, 2.103849e+00, 1.274612e+00, 1.589677e+00, 6.132151e-01, 5.142117e-01, 1.492613e+00, 7.838783e-01, 2.708578e-01, 1.234712e+00, 2.093312e+00, 4.734069e-01, 7.165464e-01, 1.920099e+00, 1.946226e+00, 4.345783e-01, 3.037075e-02, 5.235653e-01, 1.629311e+00,
4.000000e-01	2.173644e-01, 1.718222e+00, 1.836174e+00, 1.088409e+00, 1.082992e+00, 5.632831e-01, 2.462334e-01, 1.375420e+00, 8.521515e-01, 1.281729e-01, 7.448161e-01, 1.794385e+00, 3.385665e-01, 6.488088e-01, 1.191721e+00, 1.606523e+00, 4.968056e-01, 3.880294e-02, 5.978794e-01, 1.296121e+00,
6.000000e-01	1.922818e-01, 1.156074e+00, 1.444616e+00, 1.036753e+00, 6.311946e-01, 7.218608e-01, 1.576447e-01, 7.310119e-01, 8.874200e-01, 9.170990e-02, 3.581333e-01, 1.477567e+00, 4.710870e-01, 8.130810e-01, 8.426762e-01, 1.229100e+00, 4.876382e-01, 4.483618e-02, 4.681527e-01, 1.099052e+00,
8.000000e-01	2.410182e-01, 1.235872e+00, 1.261989e+00, 6.204919e-01, 3.533929e-01, 8.684405e-01, 9.194580e-02, 7.009831e-01, 6.028763e-01, 4.753892e-02, 2.158027e-01, 1.349181e+00, 6.522734e-01, 8.436206e-01, 4.756733e-01, 1.359754e+00, 2.468050e-01, 3.609103e-02, 4.414975e-01, 6.688283e-01,
1.000000e+00	3.551117e-01, 9.719704e-01, 1.032739e+00, 6.684861e-01, 3.313998e-01, 9.369400e-01, 5.519450e-02, 4.542290e-01, 4.587772e-01, 3.472378e-02, 1.150550e-01, 1.360577e+00, 8.908682e-01, 7.835667e-01, 3.172363e-01, 7.893052e-01, 1.534461e-01, 2.628119e-02, 4.996153e-01, 3.638018e-01,
1.200000e+00	2.940440e-01, 7.494098e-01, 1.120790e+00, 7.544431e-01, 3.260003e-01, 1.029231e+00, 3.199951e-02, 3.578565e-01, 2.872014e-01, 1.987372e-02, 6.962101e-02, 1.295130e+00, 1.147851e+00, 7.191215e-01, 1.921359e-01, 9.447477e-01, 8.871168e-02, 1.862196e-02, 3.652177e-01, 2.132470e-01,
1.400000e+00	3.518412e-01, 9.843575e-01, 1.319754e+00, 5.613354e-01, 3.174048e-01, 1.159841e+00, 1.030749e-02, 2.281493e-01, 1.427616e-01, 1.516617e-02, 3.779487e-02, 1.369194e+00, 1.113171e+00, 9.210588e-01, 1.836284e-01, 9.481850e-01, 5.254664e-02, 1.459381e-02, 2.883605e-01, 1.214899e-01,
1.600000e+00	4.057089e-01, 8.326054e-01, 1.247661e+00, 4.732868e-01, 5.064893e-01, 1.129404e+00, 8.981616e-03, 1.925574e-01, 1.250035e-01, 3.039523e-02, 1.963102e-02, 1.133530e+00, 1.308442e+00, 7.837909e-01, 8.476408e-02, 5.906868e-01, 2.936610e-02, 1.052716e-02, 2.931707e-01, 8.927981e-02,
1.800000e+00	4.358985e-01, 7.934617e-01, 1.220693e+00, 5.469333e-01, 5.378112e-01, 1.054346e+00, 4.858880e-03, 1.510125e-01, 7.998205e-02, 9.331941e-02, 1.364578e-02, 1.376281e+00, 1.223323e+00, 8.742532e-01, 5.170168e-02, 4.283346e-01, 1.579131e-02, 8.569739e-03, 2.334790e-01, 4.968564e-02,
2.000000e+00	3.800923e-01, 8.243867e-01, 9.774832e-01, 4.453219e-01, 4.953250e-01, 1.094678e+00, 2.870262e-03, 1.299265e-01, 5.471599e-02, 2.314650e-01, 5.800106e-03, 1.313817e+00, 1.242484e+00, 8.560829e-01, 4.055745e-02, 3.802156e-01, 8.420793e-03, 5.921146e-03, 1.850434e-01, 3.270444e-02,
0.000000e+00	2.890200e+00, 1.895434e+00, 2.135722e+00, 1.469543e+00, 2.209947e-01, 9.624959e-01, 2.780180e+00, 2.232929e+00, 1.779980e+00, 1.554112e+00, 2.675624e+00, 2.787921e+00, 2.481483e+00, 2.053582e+00, 1.182798e+00, 2.048646e-03, 1.001099e+00, 6.528744e-01, 6.967402e-01, 1.094649e+00,
2.000000e-01	1.848274e+00, 1.728570e+00, 1.909978e+00, 1.409485e+00, 2.672865e-01, 1.146680e+00, 1.868036e+00, 1.830976e+00, 1.449612e+00, 9.418591e-01, 1.530701e+00, 2.244704e+00, 2.284780e+00, 1.148753e+00, 1.193126e+00, 1.254378e-03, 1.051162e+00, 6.839043e-01, 7.427708e-01, 9.981771e-01,
4.000000e-01	1.263142e+00, 1.429122e+00, 1.397791e+00, 1.329649e+00, 3.505466e-01, 1.145223e+00, 1.054170e+00, 1.565496e+00, 1.335188e+00, 7.012083e-01, 7.770043e-01, 1.839340e+00, 2.099065e+00, 1.192377e+00, 6.247575e-01, 1.374182e-03, 6.758708e-01, 6.862624e-01, 6.436779e-01, 6.545999e-01,
6.000000e-01	1.067899e+00, 1.301292e+00, 1.074627e+00, 1.372507e+00, 3.869138e-01, 1.229243e+00, 7.291550e-01, 9.051213e-01, 1.357312e+00, 4.195489e-01, 4.337187e-01, 1.164311e+00, 2.126840e+00, 9.165952e-01, 5.482404e-01, 2.458346e-03, 4.141830e-01, 3.812141e-01, 5.661690e-01, 4.053694e-01,
8.000000e-01	7.161601e-01, 9.325725e-01, 7.774628e-01, 1.176786e+00, 4.122237e-01, 1.012924e+00, 5.680002e-01, 6.509458e-01, 1.236538e+00, 3.665306e-01, 2.753980e-01, 1.347769e+00, 1.669718e+00, 9.149602e-01, 2.764546e-01, 6.211571e-03, 1.961526e-01, 2.988557e-01, 4.784286e-01, 2.258041e-01,
1.000000e+00	5.248712e-01, 6.141967e-01, 7.772202e-01, 9.668573e-01, 6.353722e-01, 1.106538e+00, 3.053559e-01, 5.114871e-01, 8.260452e-01, 4.523763e-01, 1.492897e-01, 1.467700e+00, 1.452419e+00, 9.298047e-01, 2.426083e-01, 1.246683e-02, 1.278815e-01, 1.889804e-01, 2.856923e-01, 1.397559e-01,
1.200000e+00	4.813787e-01, 3.830309e-01, 7.104371e-01, 9.620428e-01, 5.313961e-01, 1.308789e+00, 1.749210e-01, 4.199630e-01, 9.502254e-01, 4.762860e-01, 8.770670e-02, 1.130392e+00, 1.531175e+00, 7.496532e-01, 1.696189e-01, 2.221461e-02, 7.791764e-02, 1.117608e-01, 2.499053e-01, 8.150908e-02,
1.400000e+00	4.728858e-01, 3.443680e-01, 7.077914e-01, 9.183670e-01, 5.568501e-01, 1.148406e+00, 8.017254e-02, 2.315175e-01, 6.634182e-01, 5.081530e-01, 4.054755e-02, 1.216315e+00, 1.516001e+00, 6.839730e-01, 1.259312e-01, 3.860511e-02, 4.157676e-02, 8.386859e-02, 1.581812e-01, 6.073251e-02,
1.600000e+00	4.283404e-01, 2.861020e-01, 9.012426e-01, 7.255844e-01, 4.561456e-01, 1.456057e+00, 5.989351e-02, 2.422764e-01, 3.896574e-01, 5.561576e-01, 2.007070e-02, 1.236490e+00, 1.358433e+00, 8.569523e-01, 1.367628e-01, 5.552243e-02, 2.568346e-02, 6.347020e-02, 1.193266e-01, 2.911899e-02,
1.800000e+00	3.653657e-01, 2.450796e-01, 9.524385e-01, 5.412118e-01, 6.181066e-01, 1.091802e+00, 3.650354e-02, 1.852999e-01, 2.522167e-01, 6.384376e-01, 1.539898e-02, 1.389379e+00, 1.412192e+00, 8.315170e-01, 1.413069e-01, 6.813801e-02, 1.455907e-02, 3.535792e-02, 8.313337e-02, 2.010650e-02,
2.000000e+00	4.020818e-01, 2.900410e-01, 8.629502e-01, 5.909284e-01, 6.694155e-01, 1.223212e+00, 1.859582e-02, 1.523158e-01, 1.979002e-01, 7.174157e-01, 6.892841e-03, 1.360418e+00, 1.349291e+00, 7.720215e-01, 1.145965e-01, 9.810694e-02, 6.344845e-03, 2.869778e-02, 6.285372e-02, 1.252221e-02,
0.000000e+00	6.665135e-01, 1.517843e+00, 6.682631e-01, 3.279346e+00, 2.208754e+00, 2.515682e+00, 1.542495e+00, 7.671721e-01, 1.483784e+00, 1.822446e+00, 5.083207e-01, 4.084133e-01, 2.610096e+00, 6.598400e-01, 2.942745e-01, 3.679379e-01, 1.455805e+00, 1.510408e+00, 6.665018e-01, 5.912445e-01,
2.000000e-01	6.550438e-01, 1.087509e+00, 4.281859e-01, 2.472420e+00, 1.530063e+00, 2.010888e+00, 1.032644e+00, 7.833435e-01, 1.674123e+00, 1.233502e+00, 3.088117e-01, 2.902845e-01, 1.851676e+00, 4.565545e-01, 4.707496e-01, 1.898490e-01, 9.872491e-01, 1.293373e+00, 6.156574e-01, 3.430376e-01,
4.000000e-01	5.205542e-01, 6.882997e-01, 3.611608e-01, 1.582374e+00, 1.086235e+00, 1.676984e+00, 5.572357e-01, 6.934307e-01, 1.322679e+00, 1.233727e+00, 1.877935e-01, 5.088314e-01, 1.237802e+00, 5.338917e-01, 5.234381e-01, 1.562664e-01, 4.949183e-01, 1.013700e+00, 4.912695e-01, 1.967545e-01,
6.000000e-01	3.935774e-01, 4.223533e-01, 2.914586e-01, 1.534220e+00, 9.220364e-01, 1.675971e+00, 5.463436e-01, 6.971066e-01, 1.127483e+00, 9.017844e-01, 8.845611e-02, 7.853529e-01, 1.560222e+00, 5.794638e-01, 5.303069e-01, 1.671626e-01, 3.607246e-01, 6.384657e-01, 3.439901e-01, 1.326284e-01,
8.000000e-01	5.240022e-01, 3.103778e-01, 2.827093e-01, 1.129893e+00, 7.672876e-01, 1.326651e+00, 3.066047e-01, 5.812268e-01, 1.271043e+00, 7.599500e-01, 5.744844e-02, 8.353585e-01, 1.163061e+00, 7.173511e-01, 5.526736e-01, 1.788709e-01, 1.917939e-01, 4.331051e-01, 2.542408e-01, 8.847976e-02,
1.000000e+00	5.116349e-01, 2.104599e-01, 2.515427e-01, 9.878648e-01, 7.665374e-01, 1.427321e+00, 1.529406e-01, 5.370286e-01, 8.373620e-01, 6.504094e-01, 3.556048e-02, 1.065928e+00, 1.269354e+00, 7.375104e-01, 5.854750e-01, 1.492490e-01, 9.888963e-02, 3.545412e-01, 1.804769e-01, 5.644834e-02,
1.200000e+00	3.580392e-01, 1.748614e-01, 3.690911e-01, 7.384939e-01, 6.342854e-01, 1.202622e+00, 8.166861e-02, 4.217975e-01, 5.715513e-01, 7.066406e-01, 1.616414e-02, 9.535931e-01, 1.374976e+00, 9.051859e-01, 4.282211e-01, 1.581484e-01, 6.519663e-02, 2.246299e-01, 1.249587e-01, 3.554598e-02,
1.400000e+00	3.884497e-01, 1.047498e-01, 5.084624e-01, 8.639005e-01, 6.891522e-01, 1.256469e+00, 6.173186e-02, 4.148928e-01, 5.285516e-01, 6.652299e-01, 1.073342e-02, 1.301107e+00, 1.423172e+00, 8.599885e-01, 4.305084e-01, 1.548335e-01, 3.985272e-02, 1.113469e-01, 8.147491e-02, 2.582077e-02,
1.600000e+00	4.467627e-01, 9.573237e-02, 6.849269e-01, 6.720408e-01, 6.102428e-01, 1.207874e+00, 2.633558e-02, 3.240481e-01, 2.959618e-01, 6.931800e-01, 5.165897e-03, 1.262874e+00, 1.304558e+00, 7.623407e-01, 3.599183e-01, 1.404661e-01, 2.403926e-02, 9.568711e-02, 4.945727e-02, 1.611497e-02,
1.800000e+00	4.104012e-01, 9.376015e-02, 7.552806e-01, 5.207748e-01, 7.383002e-01, 1.413597e+00, 1.885757e-02, 2.359987e-01, 2.435648e-01, 7.512377e-01, 3.390608e-03, 1.462313e+00, 1.302836e+00, 7.332269e-01, 3.448545e-01, 1.268544e-01, 1.347094e-02, 6.321615e-02, 3.797700e-02, 9.837818e-03,
2.000000e+00	4.242560e-01, 1.050811e-01, 7.415297e-01, 5.479161e-01, 4.849319e-01, 1.131653e+00, 8.276369e-03, 2.566607e-01, 1.329665e-01, 6.354027e-01, 1.750013e-03, 1.351564e+00, 1.512759e+00, 8.099309e-01, 2.518337e-01, 1.500290e-01, 7.683572e-03, 4.196365e-02, 2.186730e-02, 5.162396e-03,
0.000000e+00	7.469547e-01, 3.048842e+00, 1.961430e+00, 8.716312e-01, 1.425019e+00, 1.885033e+00, 1.601096e+00, 3.020734e+00, 1.200777e+00, 1.884226e+00, 2.983055e+00, 3.023792e+00, 2.377858e+00, 3.001475e+00, 1.572392e+00, 6.637087e-01, 2.318914e+00, 2.114041e+00, 2.296780e+00, 1.620474e+00,
2.000000e-01	5.350072e-01, 2.963034e+00, 1.650461e+00, 1.087789e+00, 1.130176e+00, 1.676070e+00, 8.329128e-01, 2.212356e+00, 1.129124e+00, 1.210777e+00, 2.053735e+00, 2.190251e+00, 1.449701e+00, 1.472367e+00, 1.272809e+00, 3.969528e-01, 2.037894e+00, 1.822991e+00, 1.873850e+00, 1.424930e+00,
4.000000e-01	3.425285e-01, 1.769504e+00, 1.234848e+00, 1.143367e+00, 9.192705e-01, 1.254218e+00, 5.754108e-01, 1.366627e+00, 1.168216e+00, 6.277417e-01, 1.109161e+00, 1.591074e+00, 1.239124e+00, 9.381426e-01, 1.107712e+00, 2.830449e-01, 1.391075e+00, 1.614607e+00, 1.177710e+00, 9.449708e-01,
6.000000e-01	3.455163e-01, 1.438542e+00, 9.466346e-01, 1.200567e+00, 7.236877e-01, 1.238033e+00, 5.307416e-01, 1.149275e+00, 1.063190e+00, 5.209472e-01, 7.308236e-01, 1.054001e+00, 1.266968e+00, 6.723623e-01, 7.154451e-01, 2.476908e-01, 7.496640e-01, 1.337063e+00, 9.833442e-01, 6.919486e-01,
8.000000e-01	4.281329e-01, 9.002626e-01, 7.090677e-01, 8.457494e-01, 6.882143e-01, 1.282360e+00, 4.416051e-01, 7.773830e-01, 6.502839e-01, 5.295554e-01, 4.484651e-01, 1.221843e+00, 1.202676e+00, 6.921847e-01, 5.073719e-01, 2.683493e-01, 4.331444e-01, 7.785926e-01, 7.113635e-01, 3.838739e-01,
1.000000e+00	3.213104e-01, 7.341459e-01, 6.992271e-01, 7.564301e-01, 6.929240e-01, 1.354506e+00, 1.889345e-01, 5.889448e-01, 4.147550e-01, 6.072128e-01, 3.898823e-01, 1.260816e+00, 1.175803e+00, 7.681181e-01, 3.677023e-01, 2.228714e-01, 2.789007e-01, 7.203032e-01, 7.081823e-01, 2.645980e-01,
1.200000e+00	4.173740e-01, 5.885263e-01, 9.692902e-01, 5.288451e-01, 6.995090e-01, 1.410636e+00, 1.014170e-01, 4.553894e-01, 3.147089e-01, 4.635682e-01, 1.774243e-01, 1.162116e+00, 1.231835e+00, 9.512733e-01, 2.745602e-01, 2.493753e-01, 1.569871e-01, 4.391956e-01, 4.697843e-01, 1.504401e-01,
1.400000e+00	4.289728e-01, 5.456421e-01, 1.034739e+00, 4.831776e-01, 7.385416e-01, 1.483739e+00, 6.404873e-02, 3.130995e-01, 2.071949e-01, 6.718709e-01, 1.001748e-01, 1.272184e+00, 1.410231e+00, 7.028604e-01, 2.416172e-01, 2.230988e-01, 9.332304e-02, 2.799859e-01, 2.707045e-01, 8.374766e-02,
1.600000e+00	4.523368e-01, 5.915311e-01, 1.054091e+00, 4.612856e-01, 6.830793e-01, 1.190959e+00, 3.824133e-02, 3.345543e-01, 1.477504e-01, 6.425982e-01, 5.964212e-02, 1.145991e+00, 1.435531e+00, 7.578213e-01, 1.902653e-01, 2.289245e-01, 5.137086e-02, 1.971908e-01, 1.979199e-01, 5.608966e-02,
1.800000e+00	3.687441e-01, 5.259539e-01, 9.463894e-01, 4.992585e-01, 6.873511e-01, 1.255273e+00, 2.022906e-02, 2.295965e-01, 9.636791e-02, 5.145386e-01, 3.265308e-02, 1.311491e+00, 1.353987e+00, 7.645594e-01, 1.709192e-01, 1.997925e-01, 2.676797e-02, 1.190031e-01, 1.580481e-01, 3.462198e-02,
2.000000e+00	4.733386e-01, 5.846776e-01, 1.116769e+00, 4.260188e-01, 5.830009e-01, 1.166020e+00, 1.020503e-02, 1.939202e-01, 6.028779e-02, 6.436834e-01, 1.564462e-02, 1.109380e+00, 1.090146e+00, 7.838775e-01, 1.670836e-01, 2.019716e-01, 1.479122e-02, 6.663863e-02, 1.227126e-01, 2.018045e-02,
0.000000e+00	2.168726e+00, 2.774441e+00, 1.221751e+00, 1.036857e+00, 8.338994e-01, 1.401016e+00, 1.185807e+00, 1.379669e+00, 2.662047e+00, 6.977337e-01, 1.399697e+00, 2.561507e+00, 6.693339e-01, 2.936496e+00, 1.715614e+00, 1.284895e+00, 2.727645e+00, 2.472671e+00, 1.957147e+00, 1.395650e+00,
2.000000e-01	1.198535e+00, 2.364717e+00, 1.082474e+00, 1.282168e+00, 8.261179e-01, 1.254559e+00, 7.098553e-01, 8.381010e-01, 1.622740e+00, 3.704138e-01, 1.051632e+00, 1.791003e+00, 9.838192e-01, 1.972082e+00, 1.194706e+00, 1.314923e+00, 1.669891e+00, 2.143214e+00, 1.603227e+00, 1.303266e+00,
4.000000e-01	8.194564e-01, 1.564851e+00, 5.922950e-01, 1.505255e+00, 7.426177e-01, 1.117333e+00, 7.764030e-01, 7.927564e-01, 1.840961e+00, 2.714299e-01, 9.141365e-01, 1.733811e+00, 1.002033e+00, 8.667763e-01, 7.416648e-01, 1.026875e+00, 1.028009e+00, 1.859865e+00, 1.218321e+00, 8.374925e-01,
6.000000e-01	6.640101e-01, 8.846863e-01, 6.330513e-01, 1.304608e+00, 6.323495e-01, 1.349969e+00, 4.850551e-01, 5.349745e-01, 1.292590e+00, 1.793886e-01, 6.536229e-01, 9.725814e-01, 1.054010e+00, 8.024689e-01, 4.647203e-01, 1.079620e+00, 5.355236e-01, 1.145345e+00, 1.097053e+00, 5.747412e-01,
8.000000e-01	5.501740e-01, 6.608249e-01, 6.977437e-01, 1.032747e+00, 7.302271e-01, 1.324547e+00, 4.517199e-01, 4.128075e-01, 1.011793e+00, 1.564871e-01, 4.162576e-01, 1.129859e+00, 1.027159e+00, 7.573601e-01, 3.204813e-01, 8.017284e-01, 3.345895e-01, 1.052811e+00, 7.775291e-01, 3.090707e-01,
1.000000e+00	5.115394e-01, 5.194995e-01, 6.143048e-01, 7.850352e-01, 7.105393e-01, 1.140884e+00, 2.729744e-01, 3.590304e-01, 8.774583e-01, 2.853806e-01, 1.946713e-01, 1.167289e+00, 1.031310e+00, 6.759241e-01, 1.830642e-01, 7.983374e-01, 2.056409e-01, 5.842254e-01, 4.851917e-01, 2.344600e-01,
1.200000e+00	4.208438e-01, 3.388549e-01, 7.109263e-01, 8.624085e-01, 6.688091e-01, 1.251439e+00, 1.407451e-01, 2.321857e-01, 6.113747e-01, 3.907492e-01, 1.420433e-01, 1.300920e+00, 9.254538e-01, 7.652354e-01, 1.526830e-01, 6.209050e-01, 1.197959e-01, 3.748760e-01, 3.309607e-01, 8.979439e-02,
1.400000e+00	4.622472e-01, 2.762266e-01, 6.549210e-01, 6.920173e-01, 6.467988e-01, 1.244897e+00, 8.670654e-02, 2.079749e-01, 3.478166e-01, 5.038373e-01, 7.107411e-02, 1.142971e+00, 1.104811e+00, 7.873323e-01, 9.972481e-02, 5.487104e-01, 5.698294e-02, 2.256922e-01, 2.734043e-01, 6.376615e-02,
1.600000e+00	4.898487e-01, 2.955802e-01, 9.378661e-01, 6.156144e-01, 6.075433e-01, 1.199772e+00, 4.845308e-02, 1.873496e-01, 2.634604e-01, 4.899704e-01, 4.061159e-02, 1.340260e+00, 1.114322e+00, 7.523505e-01, 1.029510e-01, 4.391869e-01, 3.869484e-02, 1.641790e-01, 1.841286e-01, 5.033281e-02,
1.800000e+00	3.645352e-01, 2.562975e-01, 7.945992e-01, 5.535246e-01, 5.879824e-01, 1.240312e+00, 2.615301e-02, 1.535734e-01, 1.903048e-01, 6.065068e-01, 2.448009e-02, 1.500761e+00, 1.236107e+00, 7.253106e-01, 9.373789e-02, 4.285788e-01, 1.567094e-02, 1.042651e-01, 1.344544e-01, 2.790542e-02,
2.000000e+00	3.944067e-01, 2.672611e-01, 8.950819e-01, 4.635615e-01, 7.447215e-01, 1.203252e+00, 1.480683e-02, 1.418732e-01, 1.093604e-01, 5.872769e-01, 1.284019e-02, 1.281492e+00, 1.111525e+00, 7.685644e-01, 1.193488e-01, 4.087373e-01, 1.273187e-02, 8.006046e-02, 8.125868e-02, 1.638276e-02,
0.000000e+00	1.118850e-01, 2.689858e+00, 1.585662e+00, 5.987405e-01, 2.607440e+00, 1.835945e+00, 1.336124e+00, 2.112163e+00, 1.232818e-01, 2.683206e-01, 1.988555e-02, 2.795033e+00, 3.610212e-02, 2.417382e+00, 2.723682e+00, 1.256580e+00, 2.401547e+00, 6.796124e-01, 2.112909e+00, 1.895676e+00,
2.000000e-01	6.463484e-02, 1.720241e+00, 1.361681e+00, 9.084710e-01, 2.507396e+00, 1.672750e+00, 8.140456e-01, 1.682399e+00, 1.307710e-01, 3.520789e-01, 2.691931e-01, 1.910988e+00, 6.745396e-02, 1.049559e+00, 2.392464e+00, 1.264265e+00, 1.841504e+00, 8.175411e-01, 1.348744e+00, 1.121399e+00,
4.000000e-01	8.320049e-02, 1.337029e+00, 1.066625e+00, 9.180562e-01, 1.289962e+00, 1.254222e+00, 3.482410e-01, 1.303881e+00, 2.188925e-01, 3.877133e-01, 3.490137e-01, 1.307507e+00, 1.504536e-01, 7.219505e-01, 1.481076e+00, 1.127808e+00, 1.144090e+00, 1.017186e+00, 1.509119e+00, 9.652651e-01,
6.000000e-01	1.739886e-01, 1.024485e+00, 1.279076e+00, 6.348999e-01, 1.161146e+00, 1.011717e+00, 2.779648e-01, 7.982726e-01, 1.901706e-01, 3.265851e-01, 3.644135e-01, 1.215018e+00, 2.402646e-01, 6.092036e-01, 8.485708e-01, 1.245474e+00, 8.614186e-01, 7.444532e-01, 9.759411e-01, 8.051713e-01,
8.000000e-01	2.367505e-01, 1.221244e+00, 1.202775e+00, 5.543648e-01, 7.081887e-01, 1.024988e+00, 1.355506e-01, 6.622312e-01, 1.397492e-01, 2.275513e-01, 2.323383e-01, 1.011456e+00, 4.321101e-01, 7.151778e-01, 5.981184e-01, 1.334771e+00, 4.821883e-01, 6.262636e-01, 8.234721e-01, 4.664893e-01,
1.000000e+00	2.514279e-01, 9.282125e-01, 1.116420e+00, 3.952727e-01, 6.092516e-01, 9.595176e-01, 9.070262e-02, 7.451944e-01, 9.632330e-02, 1.314943e-01, 1.481653e-01, 1.070532e+00, 6.378851e-01, 7.553130e-01, 3.947083e-01, 1.153737e+00, 3.090629e-01, 3.578954e-01, 5.258177e-01, 3.602493e-01,
1.200000e+00	3.049626e-01, 1.033562e+00, 1.295161e+00, 4.536925e-01, 5.617280e-01, 1.035986e+00, 4.625121e-02, 3.755568e-01, 5.710042e-02, 8.193606e-02, 1.087462e-01, 1.234595e+00, 8.930939e-01, 6.992623e-01, 3.053651e-01, 1.207429e+00, 1.706672e-01, 2.627488e-01, 5.132060e-01, 1.951117e-01,
1.400000e+00	2.927848e-01, 8.014484e-01, 9.170540e-01, 4.516983e-01, 4.504592e-01, 1.137960e+00, 2.940954e-02, 3.804575e-01, 3.600133e-02, 5.609382e-02, 4.933384e-02, 1.093690e+00, 9.508627e-01, 8.497926e-01, 1.572513e-01, 8.681007e-01, 9.966611e-02, 1.790175e-01, 4.113462e-01, 1.336615e-01,
1.600000e+00	3.874836e-01, 6.293487e-01, 1.246937e+00, 3.560906e-01, 4.772435e-01, 1.060898e+00, 1.786529e-02, 3.169312e-01, 2.912978e-02, 7.482227e-02, 3.281094e-02, 1.391173e+00, 1.101300e+00, 7.724000e-01, 1.164666e-01, 8.683686e-01, 5.310142e-02, 1.211042e-01, 3.243039e-01, 5.574028e-02,
1.800000e+00	4.212070e-01, 6.663790e-01, 1.397005e+00, 3.428923e-01, 6.296816e-01, 1.053493e+00, 7.886133e-03, 2.350314e-01, 1.800904e-02, 1.044855e-01, 1.875610e-02, 1.320250e+00, 1.351154e+00, 8.004711e-01, 7.277727e-02, 6.910440e-01, 3.036329e-02, 9.387722e-02, 2.122934e-01, 4.400530e-02,
2.000000e+00	4.026395e-01, 6.095042e-01, 1.023222e+00, 3.553582e-01, 5.234813e-01, 1.331946e+00, 4.024580e-03, 1.751134e-01, 1.070849e-02, 1.893910e-01, 9.354525e-03, 1.251653e+00, 9.945229e-01, 6.121912e-01, 4.149367e-02, 5.502648e-01, 1.819835e-02, 5.191354e-02, 1.920850e-01, 2.282693e-02,
0.000000e+00	1.641365e-01, 2.120183e+00, 7.479601e-02, 4.044074e-01, 9.115576e-01, 3.914839e-01, 1.284678e+00, 2.791849e-01, 1.744613e+00, 1.451136e+00, 5.643656e-01, 2.523272e+00, 1.022326e+00, 2.125201e+00, 2.384892e+00, 1.772621e+00, 2.258038e+00, 2.559704e+00, 1.305625e+00, 1.529529e+00,
2.000000e-01	9.936814e-02, 1.459409e+00, 2.971176e-01, 5.646836e-01, 4.750921e-01, 5.891121e-01, 7.524473e-01, 2.143317e-01, 1.252236e+00, 1.147584e+00, 4.389240e-01, 1.536839e+00, 1.203761e+00, 1.344578e+00, 1.520581e+00, 1.448540e+00, 1.693405e+00, 1.837565e+00, 1.011846e+00, 1.239651e+00,
4.000000e-01	8.906657e-02, 1.038281e+00, 4.590278e-01, 9.789067e-01, 3.224069e-01, 7.336965e-01, 5.483609e-01, 1.697336e-01, 6.835891e-01, 6.924234e-01, 3.214652e-01, 1.417732e+00, 1.266723e+00, 9.060051e-01, 1.157419e+00, 9.335819e-01, 1.324693e+00, 1.732189e+00, 7.717506e-01, 1.099241e+00,
6.000000e-01	1.702191e-01, 6.808164e-01, 6.100229e-01, 7.494146e-01, 2.496505e-01, 8.689054e-01, 5.128399e-01, 1.594737e-01, 4.803518e-01, 4.033275e-01, 2.221286e-01, 1.222989e+00, 1.323950e+00, 7.027554e-01, 7.947735e-01, 6.735518e-01, 7.676605e-01, 1.324066e+00, 5.765938e-01, 7.823545e-01,
8.000000e-01	2.684583e-01, 4.811514e-01, 6.705456e-01, 5.707593e-01, 2.510352e-01, 9.358554e-01, 3.476039e-01, 1.981037e-01, 2.558902e-01, 2.262837e-01, 1.123694e-01, 1.075418e+00, 1.004073e+00, 8.166601e-01, 5.073271e-01, 4.557627e-01, 4.834775e-01, 9.274149e-01, 4.011771e-01, 4.769069e-01,
1.000000e+00	2.813413e-01, 2.992518e-01, 8.218144e-01, 4.324284e-01, 3.113514e-01, 9.808602e-01, 2.266188e-01, 1.885205e-01, 1.986089e-01, 3.309050e-01, 6.093641e-02, 1.465461e+00, 1.434130e+00, 9.713570e-01, 3.152989e-01, 4.482491e-01, 2.949768e-01, 6.494613e-01, 3.097779e-01, 3.247232e-01,
1.200000e+00	4.049507e-01, 2.323922e-01, 9.078852e-01, 5.422186e-01, 3.267925e-01, 1.190645e+00, 1.261850e-01, 1.683192e-01, 1.383834e-01, 4.407594e-01, 3.604927e-02, 1.201901e+00, 1.637910e+00, 7.300599e-01, 1.943441e-01, 3.122720e-01, 1.657632e-01, 3.790031e-01, 1.761090e-01, 1.490561e-01,
1.400000e+00	3.707878e-01, 2.872132e-01, 7.532952e-01, 4.376229e-01, 3.589354e-01, 1.229605e+00, 6.334331e-02, 1.705198e-01, 8.957792e-02, 4.326927e-01, 1.914235e-02, 1.278872e+00, 1.246857e+00, 6.513105e-01, 1.340490e-01, 2.666605e-01, 8.424300e-02, 2.679301e-01, 1.318993e-01, 7.950901e-02,
1.600000e+00	3.301202e-01, 3.896122e-01, 9.643092e-01, 4.198332e-01, 4.999101e-01, 1.164883e+00, 4.282078e-02, 1.453392e-01, 6.084140e-02, 5.022827e-01, 1.032735e-02, 1.194189e+00, 1.230330e+00, 7.203324e-01, 9.131470e-02, 2.175560e-01, 4.127063e-02, 1.877999e-01, 9.936689e-02, 6.174423e-02,
1.800000e+00	4.175418e-01, 4.297940e-01, 1.030850e+00, 4.136309e-01, 4.469245e-01, 1.255745e+00, 2.360213e-02, 1.471855e-01, 3.559170e-02, 5.493514e-01, 6.575992e-03, 1.296254e+00, 1.247188e+00, 8.061233e-01, 8.089850e-02, 1.885807e-01, 2.946724e-02, 1.168199e-01, 5.732455e-02, 3.204607e-02,
2.000000e+00	4.095282e-01, 4.227922e-01, 1.080205e+00, 4.111195e-01, 6.335278e-01, 1.253565e+00, 1.096896e-02, 1.327005e-01, 2.775839e-02, 5.418197e-01, 3.808751e-03, 1.184255e+00, 1.227915e+00, 8.320386e-01, 8.642555e-02, 1.611690e-01, 1.541077e-02, 8.137931e-02, 5.140509e-02, 2.451581e-02,
0.000000e+00	7.659609e-01, 1.904535e+00, 2.630042e+00, 1.153465e+00, 2.815474e+00, 1.187492e-01, 1.047929e+00, 1.670718e+00, 1.980728e+00, 2.861975e+00, 3.130639e+00, 2.623805e+00, 7.318721e-01, 2.017954e+00, 2.715720e+00, 2.125879e+00, 2.897931e-01, 1.578108e-01, 9.017330e-01, 1.877971e+00,
2.000000e-01	5.792031e-01, 1.697878e+00, 1.874981e+00, 1.593605e+00, 1.862218e+00, 1.193340e-01, 6.773600e-01, 1.599061e+00, 1.846004e+00, 1.684902e+00, 1.607140e+00, 2.357263e+00, 6.715046e-01, 1.485766e+00, 2.593010e+00, 1.444027e+00, 4.582456e-01, 1.376252e-01, 7.634315e-01, 1.536435e+00,
4.000000e-01	2.895071e-01, 1.623488e+00, 1.545158e+00, 1.616355e+00, 9.146711e-01, 1.166943e-01, 6.364966e-01, 1.238420e+00, 1.354126e+00, 1.198388e+00, 1.003548e+00, 1.881773e+00, 8.397727e-01, 1.270067e+00, 1.420534e+00, 1.422123e+00, 6.380407e-01, 1.234330e-01, 8.013373e-01, 1.121430e+00,
6.000000e-01	2.868347e-01, 1.321728e+00, 1.099475e+00, 1.943400e+00, 5.860446e-01, 2.571233e-01, 5.056243e-01, 8.382581e-01, 1.263212e+00, 5.897610e-01, 5.464989e-01, 1.721179e+00, 9.472418e-01, 1.020518e+00, 9.162134e-01, 1.243479e+00, 5.473496e-01, 1.021214e-01, 6.832281e-01, 9.165414e-01,
8.000000e-01	3.362766e-01, 1.102317e+00, 9.896973e-01, 1.744972e+00, 4.162508e-01, 5.172055e-01, 3.644493e-01, 5.748421e-01, 1.399960e+00, 4.069112e-01, 3.079771e-01, 1.843601e+00, 9.957983e-01, 7.181900e-01, 7.203082e-01, 9.747575e-01, 3.349060e-01, 8.135397e-02, 6.179046e-01, 4.664936e-01,
1.000000e+00	2.752513e-01, 7.859293e-01, 7.743012e-01, 1.091871e+00, 2.534259e-01, 7.563814e-01, 4.186075e-01, 4.375711e-01, 1.333937e+00, 2.124960e-01, 1.825566e-01, 1.720257e+00, 1.258932e+00, 8.807671e-01, 3.202474e-01, 6.004579e-01, 1.952258e-01, 5.709711e-02, 5.634728e-01, 3.848908e-01,
1.200000e+00	3.830382e-01, 5.029108e-01, 7.101084e-01, 1.048164e+00, 1.782128e-01, 6.966367e-01, 3.388911e-01, 2.362356e-01, 1.022571e+00, 1.495238e-01, 8.227566e-02, 1.473767e+00, 1.392386e+00, 9.314865e-01, 2.372407e-01, 6.332357e-01, 1.123829e-01, 3.633068e-02, 3.621407e-01, 2.018425e-01,
1.400000e+00	3.632540e-01, 4.475039e-01, 6.885079e-01, 1.019531e+00, 1.787891e-01, 1.003051e+00, 2.609079e-01, 1.999274e-01, 8.367466e-01, 1.444771e-01, 6.188985e-02, 1.349431e+00, 1.152909e+00, 9.047882e-01, 1.762458e-01, 4.569498e-01, 6.860681e-02, 2.423819e-02, 2.783308e-01, 1.316835e-01,
1.600000e+00	3.697225e-01, 3.037242e-01, 5.442920e-01, 8.545750e-01, 2.252660e-01, 1.011484e+00, 1.333310e-01, 1.744556e-01, 7.429239e-01, 2.421384e-01, 2.899099e-02, 1.482646e+00, 1.455614e+00, 8.452988e-01, 1.206969e-01, 3.506560e-01, 3.420183e-02, 1.750812e-02, 1.779123e-01, 8.244768e-02,
1.800000e+00	4.056454e-01, 2.360814e-01, 7.160331e-01, 9.262755e-01, 3.078245e-01, 1.066884e+00, 6.491480e-02, 1.723452e-01, 4.938616e-01, 2.667529e-01, 1.979376e-02, 1.420826e+00, 1.174961e+00, 8.047265e-01, 6.768631e-02, 2.759674e-01, 1.889071e-02, 1.316915e-02, 1.051025e-01, 5.029280e-02,
2.000000e+00	4.351926e-01, 1.883781e-01, 7.250750e-01, 5.382723e-01, 3.963349e-01, 9.964056e-01, 4.683360e-02, 1.187580e-01, 3.099148e-01, 4.388735e-01, 9.888863e-03, 1.151813e+00, 1.102777e+00, 8.097477e-01, 5.016056e-02, 2.201895e-01, 1.158602e-02, 8.411499e-03, 8.060631e-02, 2.668841e-02,
0.000000e+00	7.036455e-01, 1.456917e-01, 8.030606e-03, 1.985222e+00, 2.978955e+00, 2.942704e+00, 1.573141e+00, 8.780328e-01, 3.417636e+00, 1.986425e+00, 8.799449e-01, 2.978175e+00, 2.520127e+00, 3.155215e+00, 1.869447e+00, 9.275395e-01, 5.655988e-01, 3.284973e-01, 1.750897e+00, 3.206781e+00,
2.000000e-01	4.664850e-01, 8.025282e-02, 6.503634e-03, 1.737656e+00, 1.839432e+00, 2.167321e+00, 8.855140e-01, 5.267966e-01, 2.423447e+00, 1.479015e+00, 6.436564e-01, 2.432648e+00, 1.558605e+00, 2.034091e+00, 1.502356e+00, 7.121706e-01, 5.758442e-01, 2.343383e-01, 8.800652e-01, 1.849497e+00,
4.000000e-01	2.473614e-01, 4.884822e-02, 4.403818e-03, 2.152410e+00, 1.310064e+00, 1.729128e+00, 5.470310e-01, 3.979145e-01, 1.878468e+00, 9.802118e-01, 3.886208e-01, 2.123494e+00, 1.092222e+00, 1.504312e+00, 1.203624e+00, 6.043586e-01, 6.237557e-01, 2.017603e-01, 8.034788e-01, 1.503625e+00,
6.000000e-01	1.905633e-01, 3.884054e-02, 4.145190e-03, 1.937863e+00, 1.289271e+00, 1.650199e+00, 4.094075e-01, 2.906609e-01, 1.536645e+00, 8.311929e-01, 2.319048e-01, 1.639067e+00, 9.162335e-01, 1.123533e+00, 1.008918e+00, 4.956210e-01, 5.105961e-01, 1.345964e-01, 5.572619e-01, 9.141517e-01,
8.000000e-01	2.485085e-01, 2.464242e-02, 2.958184e-03, 1.737245e+00, 8.117193e-01, 1.209637e+00, 3.193909e-01, 1.998969e-01, 1.294869e+00, 7.900990e-01, 1.494847e-01, 1.622756e+00, 9.039110e-01, 1.090758e+00, 9.830385e-01, 7.223471e-01, 3.851726e-01, 1.249756e-01, 3.359421e-01, 7.207570e-01,
1.000000e+00	3.000323e-01, 1.393266e-02, 2.944338e-03, 1.705852e+00, 9.030841e-01, 1.366314e+00, 2.710597e-01, 1.553877e-01, 1.536671e+00, 7.595347e-01, 8.200141e-02, 1.324017e+00, 9.435923e-01, 1.095036e+00, 6.055883e-01, 8.167003e-01, 2.703424e-01, 8.185969e-02, 2.458263e-01, 4.473585e-01,
1.200000e+00	2.684226e-01, 1.027472e-02, 8.041123e-03, 1.456053e+00, 8.626122e-01, 1.147144e+00, 1.607948e-01, 1.212152e-01, 1.059520e+00, 6.482566e-01, 5.030986e-02, 1.724963e+00, 9.877193e-01, 7.876595e-01, 5.125738e-01, 7.828054e-01, 1.146605e-01, 6.119276e-02, 1.235281e-01, 3.024271e-01,
1.400000e+00	4.082140e-01, 7.024775e-03, 2.726112e-02, 1.360137e+00, 6.605791e-01, 1.063763e+00, 9.375145e-02, 1.161164e-01, 1.117764e+00, 5.995668e-01, 3.013818e-02, 1.619133e+00, 1.052812e+00, 8.707683e-01, 3.659252e-01, 6.689605e-01, 9.574554e-02, 4.273717e-02, 9.422329e-02, 1.678032e-01,
1.600000e+00	3.768171e-01, 6.912422e-03, 1.034801e-01, 1.052789e+00, 6.825818e-01, 1.239219e+00, 5.684662e-02, 1.071371e-01, 7.671978e-01, 6.917883e-01, 1.403096e-02, 1.337046e+00, 1.160859e+00, 7.412388e-01, 3.145082e-01, 4.192018e-01, 4.624016e-02, 2.891701e-02, 6.356666e-02, 9.949404e-02,
1.800000e+00	3.740075e-01, 3.879675e-03, 1.993271e-01, 9.056779e-01, 6.444371e-01, 1.320019e+00, 2.469022e-02, 7.437966e-02, 6.881995e-01, 7.446944e-01, 8.364545e-03, 1.608923e+00, 1.269634e+00, 8.625513e-01, 2.483211e-01, 4.870205e-01, 2.847198e-02, 1.704960e-02, 4.314637e-02, 6.935653e-02,
2.000000e+00	3.823688e-01, 7.375553e-03, 3.864058e-01, 8.288113e-01, 6.428805e-01, 1.225614e+00, 1.536781e-02, 8.049949e-02, 5.342069e-01, 7.173251e-01, 4.295261e-03, 1.202176e+00, 1.410857e+00, 7.387319e-01, 2.464964e-01, 4.126135e-01, 1.544224e-02, 1.512941e-02, 3.356561e-02, 3.558399e-02,
0.000000e+00	1.554063e+00, 1.484557e+00, 1.218492e+00, 2.172532e+00, 1.600870e+00, 2.409680e-02, 1.841589e+00, 2.466801e+00, 6.785479e-01, 5.902122e-02, 1.042371e+00, 1.334282e+00, 2.690156e+00, 1.364780e+00, 7.732521e-01, 1.562512e+00, 5.723988e-01, 2.987458e+00, 3.666971e-01, 1.337772e+00,
2.000000e-01	1.037934e+00, 1.174123e+00, 9.332002e-01, 1.778437e+00, 9.984853e-01, 6.312631e-02, 1.345438e+00, 1.723095e+00, 9.006325e-01, 1.209656e-01, 5.797878e-01, 1.272749e+00, 1.562897e+00, 9.441895e-01, 4.835669e-01, 1.249007e+00, 3.645494e-01, 1.772160e+00, 5.365706e-01, 9.393612e-01,
4.000000e-01	6.088293e-01, 8.866672e-01, 8.631359e-01, 1.495099e+00, 5.626286e-01, 3.205185e-01, 8.180285e-01, 1.290134e+00, 7.463821e-01, 1.645123e-01, 3.359604e-01, 1.152711e+00, 1.185597e+00, 1.028404e+00, 2.703702e-01, 7.616291e-01, 2.320296e-01, 1.096293e+00, 3.800342e-01, 5.996612e-01,
6.000000e-01	5.436497e-01, 5.340266e-01, 6.212603e-01, 1.354252e+00, 2.871253e-01, 4.950522e-01, 6.870509e-01, 8.286625e-01, 8.072700e-01, 1.462534e-01, 1.385681e-01, 1.339779e+00, 1.180798e+00, 8.916939e-01, 2.370237e-01, 5.741618e-01, 1.281318e-01, 6.000942e-01, 2.454580e-01, 2.840928e-01,
8.000000e-01	5.376270e-01, 3.744866e-01, 4.562148e-01, 1.242197e+00, 2.074068e-01, 5.834308e-01, 5.298789e-01, 6.661281e-01, 8.886726e-01, 2.039683e-01, 8.727134e-02, 1.068515e+00, 1.320117e+00, 8.573456e-01, 1.346889e-01, 3.982478e-01, 6.131300e-02, 5.731665e-01, 2.219344e-01, 1.678309e-01,
1.000000e+00	4.480124e-01, 3.195451e-01, 4.585559e-01, 1.056054e+00, 1.887563e-01, 8.348830e-01, 4.388820e-01, 5.184190e-01, 8.174524e-01, 2.880107e-01, 4.677624e-02, 1.128474e+00, 1.374675e+00, 8.006310e-01, 8.177279e-02, 3.611838e-01, 3.418381e-02, 3.346434e-01, 1.211970e-01, 1.103271e-01,
1.200000e+00	5.227152e-01, 1.731505e-01, 4.945367e-01, 1.038202e+00, 1.564413e-01, 9.228992e-01, 3.244976e-01, 3.912569e-01, 7.877239e-01, 4.203784e-01, 3.164092e-02, 1.102523e+00, 1.386077e+00, 9.019040e-01, 6.633667e-02, 2.390374e-01, 2.885646e-02, 2.789952e-01, 9.006827e-02, 5.899294e-02,
1.400000e+00	4.343828e-01, 1.338693e-01, 5.008243e-01, 8.779763e-01, 2.111486e-01, 1.069659e+00, 1.595973e-01, 2.958655e-01, 6.545706e-01, 5.165258e-01, 1.563294e-02, 1.509492e+00, 1.391507e+00, 8.623535e-01, 3.522079e-02, 2.061015e-01, 1.246632e-02, 1.606062e-01, 5.650640e-02, 4.478174e-02,
1.600000e+00	4.963124e-01, 1.047465e-01, 6.264408e-01, 7.345130e-01, 3.243153e-01, 1.051748e+00, 1.067137e-01, 1.964096e-01, 3.372957e-01, 5.784296e-01, 7.689109e-03, 1.614526e+00, 1.405536e+00, 9.269333e-01, 2.657184e-02, 1.847893e-01, 5.920846e-03, 1.242127e-01, 3.737346e-02, 2.514367e-02,
1.800000e+00	4.305176e-01, 8.829044e-02, 7.852711e-01, 6.562352e-01, 4.013907e-01, 1.336590e+00, 6.313579e-02, 1.760304e-01, 2.598358e-01, 5.399510e-01, 4.436820e-03, 1.343864e+00, 1.486114e+00, 8.523406e-01, 2.281131e-02, 1.517529e-01, 3.676913e-03, 8.162073e-02, 3.646009e-02, 1.536276e-02,
2.000000e+00	4.342702e-01, 1.177699e-01, 7.066581e-01, 6.061163e-01, 4.003282e-01, 1.144178e+00, 2.993976e-02, 1.616091e-01, 2.073202e-01, 6.201118e-01, 2.589431e-03, 1.313990e+00, 1.438974e+00, 7.921848e-01, 3.513292e-02, 1.689829e-01, 2.330561e-03, 4.010052e-02, 2.533034e-02, 1.038636e-02,
0.000000e+00	2.194020e-01, 1.375638e+00, 1.324186e+00, 7.820295e-01, 1.595726e+00, 2.007626e+00, 1.932641e+00, 4.065830e-01, 1.485628e+00, 9.968394e-01, 1.086817e+00, 1.419959e+00, 2.254740e+00, 2.857780e+00, 5.423397e-01, 1.784363e+00, 1.482993e+00, 7.553910e-01, 1.265285e+00, 2.617119e+00,
2.000000e-01	1.330231e-01, 1.124316e+00, 1.091012e+00, 8.905301e-01, 1.407494e+00, 2.095755e+00, 1.108068e+00, 3.352348e-01, 9.839128e-01, 7.299687e-01, 8.279970e-01, 1.028745e+00, 1.748158e+00, 1.943768e+00, 7.094807e-01, 1.078499e+00, 8.566339e-01, 9.183706e-01, 1.328192e+00, 1.648268e+00,
4.000000e-01	1.272670e-01, 1.144715e+00, 8.944607e-01, 1.097597e+00, 9.821199e-01, 1.473881e+00, 6.619477e-01, 2.529567e-01, 1.151117e+00, 6.579292e-01, 5.558050e-01, 1.137221e+00, 8.891604e-01, 1.400637e+00, 4.968396e-01, 8.367442e-01, 4.662561e-01, 5.302621e-01, 7.655061e-01, 9.013239e-01,
6.000000e-01	2.236918e-01, 7.605903e-01, 8.137189e-01, 1.294195e+00, 8.587573e-01, 1.315442e+00, 3.381392e-01, 2.962032e-01, 7.758716e-01, 5.983733e-01, 3.045968e-01, 9.857751e-01, 8.433054e-01, 1.195541e+00, 4.402747e-01, 7.062145e-01, 3.252636e-01, 3.434118e-01, 5.820722e-01, 6.742992e-01,
8.000000e-01	3.463602e-01, 5.695388e-01, 5.696278e-01, 1.245716e+00, 6.669609e-01, 1.327191e+00, 2.316242e-01, 2.359271e-01, 8.069835e-01, 5.842188e-01, 2.098569e-01, 1.320928e+00, 7.714120e-01, 9.669295e-01, 3.550412e-01, 8.690573e-01, 1.549767e-01, 2.313814e-01, 4.874306e-01, 4.285252e-01,
1.000000e+00	4.061335e-01, 3.718377e-01, 5.294993e-01, 1.560838e+00, 5.703575e-01, 1.282886e+00, 1.228994e-01, 2.411762e-01, 9.479849e-01, 6.150326e-01, 8.898913e-02, 1.306089e+00, 8.270271e-01, 1.023338e+00, 2.763112e-01, 8.041530e-01, 6.718681e-02, 1.348128e-01, 3.284696e-01, 2.373454e-01,
1.200000e+00	2.967954e-01, 2.654757e-01, 4.625087e-01, 1.003632e+00, 7.100719e-01, 1.074937e+00, 8.413084e-02, 1.797139e-01, 6.953062e-01, 5.414328e-01, 5.181135e-02, 1.607656e+00, 9.731092e-01, 8.480486e-01, 2.105520e-01, 7.205104e-01, 5.047115e-02, 1.053839e-01, 2.253104e-01, 1.555368e-01,
1.400000e+00	3.353338e-01, 1.648251e-01, 4.098821e-01, 9.641813e-01, 6.648724e-01, 1.320190e+00, 4.142529e-02, 1.788581e-01, 9.682317e-01, 6.460923e-01, 2.932170e-02, 1.297691e+00, 9.626825e-01, 9.532653e-01, 1.855609e-01, 7.000286e-01, 3.014602e-02, 8.666547e-02, 1.236616e-01, 6.878151e-02,
1.600000e+00	4.212580e-01, 1.281037e-01, 5.969709e-01, 8.036940e-01, 6.439342e-01, 1.343807e+00, 1.913046e-02, 1.398521e-01, 5.482045e-01, 6.189668e-01, 1.989949e-02, 1.393300e+00, 1.207198e+00, 8.987636e-01, 1.343633e-01, 5.947065e-01, 2.068525e-02, 4.950030e-02, 1.025163e-01, 4.426876e-02,
1.800000e+00	3.414187e-01, 9.436648e-02, 5.905916e-01, 7.640918e-01, 6.299093e-01, 1.457267e+00, 1.274134e-02, 1.256893e-01, 3.903940e-01, 5.720844e-01, 1.084076e-02, 1.446546e+00, 1.227578e+00, 8.084929e-01, 1.183042e-01, 5.482261e-01, 1.014568e-02, 3.921191e-02, 6.847746e-02, 3.391748e-02,
2.000000e+00	4.329393e-01, 1.129097e-01, 8.619232e-01, 6.852272e-01, 6.379480e-01, 1.123316e+00, 6.819353e-03, 1.391382e-01, 2.688370e-01, 5.743375e-01, 5.024959e-03, 1.249391e+00, 1.133532e+00, 6.582897e-01, 1.621539e-01, 4.360325e-01, 6.710949e-03, 2.428347e-02, 4.890891e-02, 1.814339e-02,
0.000000e+00	1.954562e+00, 6.328153e-01, 3.150773e+00, 2.207152e+00, 1.775482e+00, 8.122558e-01, 1.404858e+00, 2.148624e+00, 2.275795e+00, 2.890691e+00, 1.153908e+00, 4.330971e-01, 1.512863e-01, 8.951977e-01, 1.674710e+00, 1.161536e+00, 8.508878e-01, 1.339705e+00, 1.019831e+00, 1.531528e+00,
2.000000e-01	1.319116e+00, 7.136877e-01, 2.276342e+00, 1.571419e+00, 9.614571e-01, 7.342465e-01, 8.027980e-01, 1.663608e+00, 1.740821e+00, 2.086612e+00, 7.036912e-01, 5.855387e-01, 1.541105e-01, 7.622292e-01, 1.432748e+00, 1.221657e+00, 7.021037e-01, 9.250363e-01, 5.663382e-01, 1.341652e+00,
4.000000e-01	7.432022e-01, 7.026086e-01, 1.243283e+00, 1.672837e+00, 6.884448e-01, 7.543822e-01, 6.652495e-01, 1.413706e+00, 1.371744e+00, 1.229072e+00, 3.740074e-01, 5.815176e-01, 5.062513e-01, 7.748764e-01, 9.226974e-01, 1.051408e+00, 7.733823e-01, 8.406627e-01, 4.398898e-01, 1.117435e+00,
6.000000e-01	6.560000e-01, 8.903611e-01, 1.353587e+00, 1.317930e+00, 4.118248e-01, 9.890422e-01, 4.756859e-01, 8.814073e-01, 1.371131e+00, 7.830497e-01, 2.337379e-01, 8.626929e-01, 7.225433e-01, 5.995392e-01, 6.672386e-01, 1.294434e+00, 4.213054e-01, 6.019582e-01, 4.110377e-01, 6.326095e-01,
8.000000e-01	5.271813e-01, 8.173988e-01, 1.043066e+00, 8.673811e-01, 3.959052e-01, 8.884753e-01, 4.321989e-01, 1.007708e+00, 1.001509e+00, 4.826614e-01, 1.047623e-01, 9.725828e-01, 8.417704e-01, 6.988442e-01, 4.657799e-01, 1.006992e+00, 3.598779e-01, 4.037784e-01, 3.119354e-01, 3.876706e-01,
1.000000e+00	4.575287e-01, 6.605212e-01, 8.090242e-01, 8.505287e-01, 3.610399e-01, 1.151551e+00, 2.508845e-01, 7.870681e-01, 7.220487e-01, 2.819641e-01, 4.383638e-02, 9.794591e-01, 9.405775e-01, 7.915914e-01, 2.615181e-01, 9.340860e-01, 1.350046e-01, 2.181411e-01, 2.489022e-01, 2.750223e-01,
1.200000e+00	5.539631e-01, 6.396434e-01, 9.710937e-01, 6.120198e-01, 3.774805e-01, 1.190882e+00, 1.310884e-01, 6.295472e-01, 4.470438e-01, 2.089728e-01, 4.298004e-02, 1.058480e+00, 1.214123e+00, 9.014478e-01, 2.291088e-01, 7.295004e-01, 8.535228e-02, 1.615638e-01, 2.182343e-01, 1.451243e-01,
1.400000e+00	5.415775e-01, 4.494228e-01, 8.890821e-01, 6.576317e-01, 3.927452e-01, 1.246384e+00, 8.259585e-02, 4.131767e-01, 3.031543e-01, 1.982948e-01, 2.171598e-02, 1.234069e+00, 1.316744e+00, 7.584826e-01, 1.330291e-01, 5.123557e-01, 6.839319e-02, 1.168234e-01, 1.110783e-01, 9.509707e-02,
1.600000e+00	4.274172e-01, 5.496430e-01, 8.999454e-01, 6.026964e-01, 5.400627e-01, 1.085530e+00, 4.057193e-02, 3.592737e-01, 2.646956e-01, 3.735754e-01, 1.086239e-02, 1.222867e+00, 1.324260e+00, 8.968658e-01, 1.006013e-01, 4.108351e-01, 2.884397e-02, 6.917881e-02, 1.190898e-01, 6.610619e-02,
1.800000e+00	4.069174e-01, 5.430275e-01, 8.868775e-01, 5.397367e-01, 5.800967e-01, 1.296258e+00, 2.513981e-02, 3.361367e-01, 1.722836e-01, 3.140239e-01, 6.138550e-03, 1.324132e+00, 1.475562e+00, 8.332306e-01, 6.220768e-02, 3.317664e-01, 1.673236e-02, 6.328925e-02, 5.991833e-02, 3.398790e-02,
2.000000e+00	4.029038e-01, 4.626887e-01, 1.008740e+00, 6.060694e-01, 5.615714e-01, 1.163450e+00, 1.227751e-02, 2.321024e-01, 1.017445e-01, 4.003512e-01, 4.108100e-03, 1.506782e+00, 1.227216e+00, 9.587799e-01, 5.253358e-02, 2.994498e-01, 1.070411e-02, 3.339839e-02, 7.874312e-02, 1.750117e-02,
0.000000e+00	1.051657e+00, 1.408462e+00, 5.542222e-02, 3.134972e+00, 3.909313e-01, 1.136677e+00, 3.868576e-01, 2.137693e+00, 1.512616e+00, 2.085049e+00, 2.934976e-01, 1.303886e+00, 1.489411e+00, 2.672192e+00, 2.459491e+00, 2.305711e+00, 1.269163e+00, 3.527386e-02, 1.694638e+00, 5.836617e-02,
2.000000e-01	9.254810e-01, 8.359867e-01, 4.126982e-02, 2.883799e+00, 3.928233e-01, 1.193455e+00, 3.955095e-01, 2.092048e+00, 1.958095e+00, 1.621724e+00, 2.926629e-01, 1.144270e+00, 1.484080e+00, 1.965135e+00, 2.034491e+00, 1.280289e+00, 9.576825e-01, 4.079163e-01, 1.564243e+00, 2.966048e-01,
4.000000e-01	8.034263e-01, 6.860091e-01, 3.949804e-02, 2.418145e+00, 4.717206e-01, 9.845469e-01, 3.887328e-01, 1.407265e+00, 1.341241e+00, 8.906409e-01, 4.047353e-01, 8.621533e-01, 1.551727e+00, 1.069029e+00, 1.400726e+00, 1.156201e+00, 1.001095e+00, 4.503238e-01, 1.037508e+00, 4.723992e-01,
6.000000e-01	6.186943e-01, 3.413082e-01, 2.305205e-02, 2.460380e+00, 4.158868e-01, 1.105883e+00, 3.894067e-01, 1.344646e+00, 1.317466e+00, 6.059960e-01, 2.361234e-01, 1.020585e+00, 1.498335e+00, 8.498298e-01, 9.909195e-01, 7.632903e-01, 7.790866e-01, 4.872362e-01, 6.916495e-01, 4.862682e-01,
8.000000e-01	5.361009e-01, 2.442170e-01, 2.133292e-02, 1.816246e+00, 4.988729e-01, 1.207866e+00, 4.019592e-01, 9.061643e-01, 1.251407e+00, 5.439404e-01, 1.460393e-01, 1.062529e+00, 1.326270e+00, 7.816237e-01, 6.638863e-01, 4.678333e-01, 4.697924e-01, 3.580212e-01, 4.913593e-01, 3.763149e-01,
1.000000e+00	4.734732e-01, 1.524207e-01, 1.438251e-02, 1.511374e+00, 6.246241e-01, 1.268579e+00, 2.905049e-01, 7.094274e-01, 1.080955e+00, 6.788174e-01, 7.005344e-02, 1.009644e+00, 1.460231e+00, 8.141205e-01, 5.274771e-01, 3.853846e-01, 3.372976e-01, 2.001084e-01, 3.171246e-01, 2.533214e-01,
1.200000e+00	4.687069e-01, 1.033277e-01, 2.775120e-02, 1.306518e+00, 6.606292e-01, 1.196982e+00, 1.935872e-01, 5.756563e-01, 1.074666e+00, 6.284817e-01, 3.830204e-02, 1.189474e+00, 1.251654e+00, 8.984553e-01, 4.461664e-01, 3.229047e-01, 1.930432e-01, 1.583184e-01, 2.292575e-01, 1.391908e-01,
1.400000e+00	4.412839e-01, 7.191544e-02, 9.412479e-02, 1.065632e+00, 5.530010e-01, 1.062573e+00, 1.067869e-01, 3.353485e-01, 9.223952e-01, 5.331155e-01, 2.303051e-02, 1.041697e+00, 1.397566e+00, 7.171215e-01, 3.560476e-01, 1.922777e-01, 9.729064e-02, 1.142054e-01, 1.188385e-01, 9.503546e-02,
1.600000e+00	5.042534e-01, 3.780613e-02, 2.072084e-01, 1.026936e+00, 6.949940e-01, 9.932400e-01, 6.800787e-02, 3.094358e-01, 8.045135e-01, 6.257055e-01, 1.549494e-02, 1.221723e+00, 1.346338e+00, 9.139246e-01, 2.702340e-01, 1.899566e-01, 5.538693e-02, 6.715135e-02, 1.010954e-01, 5.112925e-02,
1.800000e+00	3.765620e-01, 2.914879e-02, 3.607553e-01, 7.099548e-01, 6.037259e-01, 1.486250e+00, 3.636465e-02, 3.040506e-01, 5.852210e-01, 6.019993e-01, 8.264353e-03, 1.139946e+00, 1.273532e+00, 6.287905e-01, 2.421083e-01, 1.458067e-01, 3.396367e-02, 5.443856e-02, 6.171143e-02, 2.716662e-02,
2.000000e+00	4.131998e-01, 2.861842e-02, 5.168635e-01, 6.384310e-01, 6.167613e-01, 1.458032e+00, 2.350645e-02, 1.908369e-01, 3.548699e-01, 6.567000e-01, 5.125561e-03, 1.268180e+00, 1.399209e+00, 9.347077e-01, 2.325503e-01, 1.450561e-01, 1.756749e-02, 2.856467e-02, 4.802339e-02, 2.173829e-02,
0.000000e+00	1.365465e+00, 6.650629e-01, 2.974509e+00, 7.517837e-01, 1.703082e-01, 1.211711e+00, 2.397712e+00, 1.408216e-03, 3.192099e-01, 1.849175e+00, 2.867212e+00, 2.616911e+00, 3.454471e-01, 2.529142e+00, 2.207909e-01, 2.576814e+00, 1.998111e+00, 1.360251e+00, 1.455779e+00, 1.881980e+00,
2.000000e-01	9.258086e-01, 7.380895e-01, 2.143342e+00, 8.424445e-01, 3.432797e-01, 1.115569e+00, 1.352818e+00, 1.282481e-03, 3.423339e-01, 1.613830e+00, 1.542690e+00, 2.092634e+00, 3.125005e-01, 1.453439e+00, 3.438356e-01, 2.149819e+00, 1.218272e+00, 1.601517e+00, 9.397818e-01, 1.107521e+00,
4.000000e-01	6.462356e-01, 7.161892e-01, 2.208075e+00, 9.936867e-01, 5.053316e-01, 1.372428e+00, 9.600262e-01, 2.149471e-03, 5.270679e-01, 9.318573e-01, 7.760936e-01, 1.716243e+00, 5.172983e-01, 1.241035e+00, 3.451101e-01, 1.819216e+00, 6.466175e-01, 1.060993e+00, 6.753798e-01, 5.561819e-01,
6.000000e-01	5.548311e-01, 8.674976e-01, 1.420744e+00, 1.055362e+00, 5.536735e-01, 1.242353e+00, 4.764829e-01, 5.014023e-03, 6.822510e-01, 4.795282e-01, 6.115392e-01, 1.848268e+00, 7.068536e-01, 7.925213e-01, 3.453815e-01, 1.578784e+00, 3.504129e-01, 6.516526e-01, 4.464684e-01, 4.412954e-01,
8.000000e-01	4.904026e-01, 9.724356e-01, 1.390993e+00, 1.046709e+00, 5.573689e-01, 1.216395e+00, 2.765219e-01, 1.043413e-02, 6.775024e-01, 3.545831e-01, 2.920726e-01, 1.651224e+00, 7.531938e-01, 8.021145e-01, 2.103605e-01, 1.184257e+00, 1.924808e-01, 4.196972e-01, 4.677662e-01, 2.636756e-01,
1.000000e+00	4.429426e-01, 8.107628e-01, 1.047190e+00, 7.730976e-01, 5.768716e-01, 1.494812e+00, 1.621344e-01, 1.425984e-02, 6.215081e-01, 2.114015e-01, 1.285593e-01, 1.445283e+00, 1.137750e+00, 7.725481e-01, 1.804763e-01, 1.169449e+00, 9.067484e-02, 3.801828e-01, 3.240565e-01, 1.725799e-01,
1.200000e+00	4.240292e-01, 7.614167e-01, 1.146415e+00, 8.642104e-01, 6.198468e-01, 1.355883e+00, 8.035801e-02, 2.549497e-02, 4.921482e-01, 1.655579e-01, 6.965371e-02, 1.670087e+00, 1.279156e+00, 8.346616e-01, 1.018708e-01, 9.286849e-01, 6.911986e-02, 1.949249e-01, 2.497100e-01, 9.381362e-02,
1.400000e+00	4.213105e-01, 6.806225e-01, 1.075623e+00, 6.630064e-01, 5.665152e-01, 1.296465e+00, 5.945681e-02, 2.993917e-02, 3.342284e-01, 1.540790e-01, 4.614362e-02, 1.285704e+00, 1.191603e+00, 8.996153e-01, 7.134076e-02, 7.641342e-01, 3.258950e-02, 1.528526e-01, 2.086579e-01, 6.777220e-02,
1.600000e+00	4.131758e-01, 6.938348e-01, 8.959652e-01, 6.742710e-01, 6.927880e-01, 1.479983e+00, 3.284509e-02, 4.519291e-02, 2.293061e-01, 2.799826e-01, 2.102780e-02, 1.293459e+00, 1.070921e+00, 8.538079e-01, 4.701798e-02, 6.475134e-01, 2.363184e-02, 1.007985e-01, 1.607393e-01, 3.604535e-02,
1.800000e+00	3.724244e-01, 5.092609e-01, 1.027912e+00, 5.023042e-01, 6.780502e-01, 1.565715e+00, 1.859109e-02, 4.807087e-02, 1.863993e-01, 3.883140e-01, 1.592728e-02, 1.220825e+00, 1.131073e+00, 8.031951e-01, 3.397260e-02, 6.056847e-01, 1.264796e-02, 7.840101e-02, 1.200929e-01, 2.104385e-02,
2.000000e+00	4.066201e-01, 6.247170e-01, 1.127120e+00, 5.697247e-01, 5.800436e-01, 1.516669e+00, 9.148139e-03, 5.247917e-02, 1.224563e-01, 3.682554e-01, 8.239022e-03, 1.501881e+00, 1.195865e+00, 8.661982e-01, 3.447164e-02, 5.160489e-01, 7.643346e-03, 4.591182e-02, 1.124033e-01, 1.436912e-02,
0.000000e+00	3.409932e+00, 7.265856e-01, 6.274928e-01, 4.178885e-01, 6.781705e-01, 1.614316e+00, 1.793956e-01, 2.316188e+00, 1.953879e+00, 2.602567e+00, 3.975673e-01, 7.327390e-01, 1.520268e+00, 1.195711e+00, 1.495150e+00, 2.788180e-01, 2.732148e+00, 1.593007e+00, 8.991644e-02, 1.069440e+00,
2.000000e-01	2.101365e+00, 5.861643e-01, 6.573221e-01, 5.620164e-01, 6.757656e-01, 1.422271e+00, 2.333448e-01, 2.043430e+00, 1.200828e+00, 1.920231e+00, 2.233124e-01, 4.847850e-01, 1.357463e+00, 8.054848e-01, 1.144611e+00, 2.150550e-01, 1.786511e+00, 1.401436e+00, 6.157245e-02, 8.918978e-01,
4.000000e-01	1.348883e+00, 3.416982e-01, 8.194666e-01, 4.004456e-01, 7.157067e-01, 1.584306e+00, 1.776152e-01, 1.641643e+00, 7.131333e-01, 1.309825e+00, 1.184189e-01, 3.519196e-01, 1.265914e+00, 4.428407e-01, 9.279402e-01, 2.309857e-01, 1.197005e+00, 1.489471e+00, 5.874359e-02, 7.517622e-01,
6.000000e-01	8.603213e-01, 4.006298e-01, 9.968314e-01, 3.965684e-01, 7.218287e-01, 1.607441e+00, 9.823946e-02, 1.321176e+00, 4.715210e-01, 9.237845e-01, 7.069503e-02, 3.933048e-01, 1.369925e+00, 3.790404e-01, 7.578606e-01, 1.768080e-01, 9.665586e-01, 1.211648e+00, 4.455100e-02, 4.271808e-01,
8.000000e-01	6.860276e-01, 4.021098e-01, 9.531935e-01, 2.968796e-01, 8.543795e-01, 1.441215e+00, 5.251171e-02, 1.368086e+00, 2.760997e-01, 8.122218e-01, 3.177894e-02, 6.114489e-01, 1.483505e+00, 5.976248e-01, 7.062866e-01, 1.969318e-01, 4.988172e-01, 8.217289e-01, 3.649329e-02, 3.557617e-01,
1.000000e+00	6.993957e-01, 3.584511e-01, 8.112148e-01, 2.415202e-01, 6.193555e-01, 1.339524e+00, 2.731601e-02, 9.610662e-01, 1.911689e-01, 6.827283e-01, 1.690160e-02, 8.175521e-01, 1.181400e+00, 6.587381e-01, 7.232563e-01, 1.292794e-01, 3.406551e-01, 5.850501e-01, 2.716441e-02, 3.236465e-01,
1.200000e+00	5.021876e-01, 4.008810e-01, 1.029407e+00, 2.231060e-01, 7.011115e-01, 1.499588e+00, 1.374392e-02, 8.376281e-01, 1.357683e-01, 7.074728e-01, 1.144601e-02, 1.052840e+00, 1.358396e+00, 7.133048e-01, 6.784351e-01, 1.327894e-01, 1.841391e-01, 4.457618e-01, 2.163381e-02, 1.411668e-01,
1.400000e+00	5.570763e-01, 4.909165e-01, 1.143008e+00, 2.359004e-01, 7.469373e-01, 1.084087e+00, 8.267604e-03, 6.810175e-01, 7.416288e-02, 6.924253e-01, 5.913517e-03, 1.131468e+00, 1.178045e+00, 6.360445e-01, 5.619185e-01, 1.258903e-01, 1.284222e-01, 2.869803e-01, 2.419719e-02, 9.744832e-02,
1.600000e+00	4.539537e-01, 4.632801e-01, 1.001032e+00, 2.290909e-01, 6.898759e-01, 1.211190e+00, 4.700453e-03, 5.980849e-01, 4.468349e-02, 4.894292e-01, 3.169060e-03, 1.395570e+00, 1.494360e+00, 8.975461e-01, 4.775127e-01, 1.271102e-01, 5.888953e-02, 1.779500e-01, 2.527156e-02, 6.935998e-02,
1.800000e+00	4.491353e-01, 5.318360e-01, 1.031766e+00, 2.298280e-01, 5.643806e-01, 1.322925e+00, 2.274777e-03, 3.863426e-01, 2.788744e-02, 6.636077e-01, 1.587174e-03, 1.154506e+00, 1.393911e+00, 6.536554e-01, 4.207899e-01, 8.916853e-02, 3.756657e-02, 1.256275e-01, 2.779061e-02, 4.152580e-02,
2.000000e+00	4.053050e-01, 4.532341e-01, 8.418803e-01, 2.741852e-01, 6.574345e-01, 1.146206e+00, 1.305434e-03, 3.184813e-01, 1.715729e-02, 5.632605e-01, 9.542257e-04, 1.417990e+00, 1.240069e+00, 9.897535e-01, 3.470548e-01, 1.294928e-01, 2.770307e-02, 9.257995e-02, 3.771090e-02, 2.984459e-02,
0.000000e+00	6.049677e-01, 4.328339e-01, 1.662971e+00, 2.671398e+00, 1.559222e-01, 1.383022e+00, 8.388281e-01, 9.027749e-01, 5.945783e-01, 1.260259e+00, 1.657472e+00, 1.698481e+00, 3.324184e-01, 2.894732e+00, 3.595379e-01, 3.802119e-01, 2.781089e+00, 1.728968e+00, 2.429198e+00, 2.073638e-01,
2.000000e-01	5.591423e-01, 6.410902e-01, 1.352071e+00, 2.711825e+00, 3.222842e-01, 1.236440e+00, 6.953596e-01, 5.624845e-01, 7.468483e-01, 7.784119e-01, 1.220763e+00, 1.246392e+00, 6.214760e-01, 1.640466e+00, 3.800221e-01, 5.635801e-01, 1.796143e+00, 1.540855e+00, 1.498104e+00, 1.281464e-01,
4.000000e-01	4.180601e-01, 7.605622e-01, 1.061466e+00, 2.153429e+00, 4.493093e-01, 1.056244e+00, 5.837926e-01, 4.958250e-01, 8.386132e-01, 4.917962e-01, 9.053736e-01, 1.054022e+00, 9.054930e-01, 8.367865e-01, 3.252491e-01, 7.179294e-01, 1.046661e+00, 1.556678e+00, 1.105240e+00, 8.347584e-02,
6.000000e-01	5.019635e-01, 5.178680e-01, 9.442923e-01, 1.955542e+00, 5.182211e-01, 1.227020e+00, 4.354436e-01, 4.003874e-01, 9.334563e-01, 3.840997e-01, 6.329643e-01, 1.051469e+00, 9.816726e-01, 9.564350e-01, 2.424732e-01, 7.503771e-01, 5.877064e-01, 9.562534e-01, 8.107339e-01, 3.988433e-02,
8.000000e-01	3.925724e-01, 4.493608e-01, 6.458928e-01, 1.684710e+00, 6.047984e-01, 1.180108e+00, 5.064528e-01, 4.355527e-01, 8.628284e-01, 4.201236e-01, 3.548753e-01, 8.422495e-01, 1.083318e+00, 9.545747e-01, 1.406264e-01, 6.681860e-01, 3.248675e-01, 6.804843e-01, 5.716399e-01, 3.084982e-02,
1.000000e+00	4.722861e-01, 2.735025e-01, 4.785080e-01, 1.127243e+00, 6.473116e-01, 1.260120e+00, 3.701933e-01, 3.445777e-01, 1.034783e+00, 4.725676e-01, 1.595182e-01, 1.032657e+00, 1.049516e+00, 7.922604e-01, 1.314506e-01, 4.914290e-01, 1.604220e-01, 5.502579e-01, 3.517601e-01, 1.984144e-02,
1.200000e+00	4.685526e-01, 2.172499e-01, 3.991038e-01, 1.123830e+00, 6.214845e-01, 1.238780e+00, 1.682173e-01, 3.189822e-01, 7.692915e-01, 4.897470e-01, 8.434313e-02, 1.157027e+00, 1.366077e+00, 8.250971e-01, 1.131586e-01, 5.484957e-01, 8.307945e-02, 4.098445e-01, 2.863975e-01, 1.124036e-02,
1.400000e+00	4.061078e-01, 1.421937e-01, 4.119715e-01, 1.105092e+00, 5.171546e-01, 1.419081e+00, 1.222568e-01, 3.250150e-01, 8.685142e-01, 6.307357e-01, 5.988229e-02, 1.263282e+00, 1.319471e+00, 7.225786e-01, 9.741807e-02, 4.283275e-01, 6.118797e-02, 2.233721e-01, 1.979346e-01, 7.504214e-03,
1.600000e+00	3.930508e-01, 1.022980e-01, 5.017348e-01, 8.653935e-01, 5.749698e-01, 1.224073e+00, 7.465666e-02, 2.020118e-01, 6.224381e-01, 6.020369e-01, 2.133492e-02, 1.205837e+00, 1.274226e+00, 8.411357e-01, 1.316711e-01, 3.463133e-01, 3.290292e-02, 1.559662e-01, 1.073721e-01, 3.233984e-03,
1.800000e+00	3.683718e-01, 7.988084e-02, 6.462367e-01, 7.553702e-01, 6.893609e-01, 1.360350e+00, 3.643020e-02, 1.889650e-01, 5.353101e-01, 6.424413e-01, 1.906034e-02, 1.133262e+00, 1.538450e+00, 7.903226e-01, 1.601244e-01, 2.785969e-01, 1.883510e-02, 9.667901e-02, 7.988518e-02, 2.515903e-03,
2.000000e+00	4.580808e-01, 7.223006e-02, 7.605687e-01, 5.981716e-01, 5.781216e-01, 1.475086e+00, 2.142563e-02, 1.590637e-01, 3.406686e-01, 5.962148e-01, 1.054609e-02, 1.403325e+00, 1.216543e+00, 9.119478e-01, 1.624053e-01, 2.763397e-01, 1.143992e-02, 6.110937e-02, 5.162364e-02, 1.628080e-03,
0.000000e+00	1.715637e-01, 1.017916e+00, 9.594990e-01, 1.843568e+00, 7.291622e-01, 9.598292e-02, 2.250675e+00, 2.124707e+00, 2.713151e+00, 3.207508e+00, 1.522746e+00, 1.399416e+00, 1.033445e+00, 9.554683e-01, 1.036227e+00, 6.896188e-01, 2.829054e+00, 1.322474e+00, 2.235498e+00, 2.914978e+00,
2.000000e-01	8.920936e-02, 7.837557e-01, 8.110153e-01, 1.464831e+00, 4.284683e-01, 3.560898e-01, 1.341111e+00, 1.494685e+00, 1.930750e+00, 1.560934e+00, 1.166364e+00, 9.990110e-01, 8.493527e-01, 4.829904e-01, 9.034544e-01, 8.728772e-01, 1.425533e+00, 1.474680e+00, 1.525261e+00, 1.556613e+00,
4.000000e-01	9.133313e-02, 6.136163e-01, 7.391465e-01, 1.070187e+00, 2.245137e-01, 6.238253e-01, 8.209216e-01, 1.367167e+00, 1.664668e+00, 1.080220e+00, 8.085823e-01, 7.668547e-01, 8.713907e-01, 4.122055e-01, 5.684705e-01, 9.947911e-01, 8.903150e-01, 1.304519e+00, 1.152109e+00, 1.204493e+00,
6.000000e-01	1.954637e-01, 5.367973e-01, 6.872037e-01, 1.047009e+00, 1.833479e-01, 6.776716e-01, 6.656188e-01, 1.141135e+00, 9.643205e-01, 6.604554e-01, 5.260415e-01, 9.135935e-01, 1.045796e+00, 6.599545e-01, 3.534101e-01, 7.714824e-01, 5.059955e-01, 8.068137e-01, 7.919846e-01, 5.672952e-01,
8.000000e-01	2.797505e-01, 3.277442e-01, 7.585453e-01, 8.847425e-01, 1.669151e-01, 1.093438e+00, 6.236298e-01, 1.054781e+00, 9.176800e-01, 4.674388e-01, 2.452039e-01, 1.225502e+00, 1.150858e+00, 7.367298e-01, 2.613801e-01, 7.142790e-01, 2.476709e-01, 4.870517e-01, 5.690064e-01, 3.741129e-01,
1.000000e+00	3.062937e-01, 2.592244e-01, 7.911126e-01, 6.083297e-01, 1.757633e-01, 1.123178e+00, 3.022225e-01, 6.902852e-01, 6.092760e-01, 3.325236e-01, 1.340410e-01, 1.165829e+00, 9.809597e-01, 7.038469e-01, 1.829551e-01, 5.821942e-01, 1.494343e-01, 3.115457e-01, 3.797492e-01, 2.329687e-01,
1.200000e+00	3.798481e-01, 2.333969e-01, 8.286680e-01, 5.081106e-01, 1.988529e-01, 1.053059e+00, 1.558640e-01, 4.381884e-01, 2.739780e-01, 3.537068e-01, 9.265594e-02, 1.124335e+00, 1.201895e+00, 9.452607e-01, 1.156460e-01, 4.900752e-01, 8.032293e-02, 2.946712e-01, 2.787596e-01, 1.519302e-01,
1.400000e+00	3.687250e-01, 3.053458e-01, 8.787484e-01, 5.114601e-01, 3.169911e-01, 9.128189e-01, 1.122516e-01, 4.165670e-01, 1.946698e-01, 3.016736e-01, 4.600515e-02, 1.135249e+00, 1.265244e+00, 8.364888e-01, 6.942380e-02, 3.105281e-01, 5.136462e-02, 1.624089e-01, 1.599198e-01, 8.602034e-02,
1.600000e+00	3.757409e-01, 3.049071e-01, 8.121341e-01, 4.749502e-01, 3.516889e-01, 1.244327e+00, 6.439201e-02, 3.169035e-01, 1.462062e-01, 4.378070e-01, 2.780977e-02, 1.257446e+00, 1.300837e+00, 8.293850e-01, 5.107659e-02, 2.727227e-01, 2.697646e-02, 1.158494e-01, 1.076238e-01, 4.701049e-02,
1.800000e+00	3.784702e-01, 4.203460e-01, 9.131921e-01, 4.272920e-01, 4.955713e-01, 1.241024e+00, 3.734554e-02, 3.286962e-01, 9.300672e-02, 5.543893e-01, 1.351781e-02, 1.363680e+00, 1.364187e+00, 7.949634e-01, 5.176476e-02, 2.197018e-01, 1.738856e-02, 7.094033e-02, 8.010771e-02, 3.083050e-02,
2.000000e+00	4.268640e-01, 3.548187e-01, 1.025805e+00, 4.264888e-01, 4.908304e-01, 1.372479e+00, 1.563183e-02, 1.896109e-01, 5.791925e-02, 4.785427e-01, 7.884557e-03, 1.111759e+00, 1.500287e+00, 8.003206e-01, 5.391970e-02, 2.198586e-01, 9.062120e-03, 5.347497e-02, 6.125067e-02, 1.894422e-02,
0.000000e+00	8.143041e-01, 2.071043e-01, 4.369887e-02, 1.095956e+00, 2.045145e+00, 1.534516e+00, 2.472221e+00, 1.958349e-01, 2.012087e+00, 2.933786e+00, 1.952304e-01, 1.915852e+00, 2.711730e+00, 3.899414e-01, 9.369305e-01, 9.688902e-01, 1.681566e+00, 2.252548e+00, 1.088621e+00, 1.282408e+00,
2.000000e-01	5.865372e-01, 1.213096e-01, 1.638142e-01, 9.598921e-01, 1.143336e+00, 9.820995e-01, 1.791973e+00, 1.288588e-01, 9.865354e-01, 2.299251e+00, 1.644417e-01, 1.409180e+00, 1.853330e+00, 2.314508e-01, 7.613083e-01, 6.638938e-01, 1.079622e+00, 2.167539e+00, 7.681372e-01, 9.155213e-01,
4.000000e-01	4.930644e-01, 1.086561e-01, 3.550400e-01, 7.408906e-01, 1.063596e+00, 8.667681e-01, 1.354094e+00, 1.502516e-01, 8.925810e-01, 1.396068e+00, 1.032244e-01, 1.476396e+00, 1.193503e+00, 3.943750e-01, 8.062077e-01, 5.714943e-01, 6.731249e-01, 1.450166e+00, 4.975316e-01, 5.703831e-01,
6.000000e-01	4.896585e-01, 7.278960e-02, 6.095868e-01, 4.857259e-01, 6.595934e-01, 8.393254e-01, 8.479888e-01, 1.376280e-01, 4.490104e-01, 1.220968e+00, 5.832105e-02, 1.368398e+00, 1.160457e+00, 5.135310e-01, 6.930982e-01, 4.926854e-01, 4.082263e-01, 1.279413e+00, 3.674398e-01, 3.714126e-01,
8.000000e-01	4.529768e-01, 5.775455e-02, 5.784500e-01, 4.323607e-01, 5.043694e-01, 1.092471e+00, 4.090908e-01, 1.293393e-01, 3.183843e-01, 1.028903e+00, 3.475165e-02, 1.271917e+00, 1.323326e+00, 6.935314e-01, 6.539074e-01, 4.174954e-01, 1.895932e-01, 6.556789e-01, 2.274011e-01, 2.468316e-01,
1.000000e+00	4.257998e-01, 8.890789e-02, 6.095343e-01, 4.163302e-01, 5.005689e-01, 1.035323e+00, 2.051133e-01, 1.256805e-01, 1.953162e-01, 8.081096e-01, 1.975362e-02, 1.359030e+00, 1.337377e+00, 7.493861e-01, 4.893366e-01, 3.757712e-01, 1.373399e-01, 5.194115e-01, 1.324187e-01, 1.750228e-01,
1.200000e+00	4.347236e-01, 1.368666e-01, 9.586730e-01, 3.564036e-01, 4.973033e-01, 1.211464e+00, 1.345693e-01, 1.329971e-01, 1.109211e-01, 7.339152e-01, 9.235502e-03, 1.144872e+00, 1.152611e+00, 8.032113e-01, 3.646718e-01, 2.716674e-01, 7.870385e-02, 3.565781e-01, 1.113788e-01, 9.610709e-02,
1.400000e+00	5.098339e-01, 2.104029e-01, 9.636638e-01, 3.232199e-01, 5.166322e-01, 1.116663e+00, 7.697532e-02, 1.092561e-01, 9.700225e-02, 8.019076e-01, 4.281535e-03, 1.474936e+00, 1.171259e+00, 1.004100e+00, 2.692442e-01, 1.860167e-01, 4.138131e-02, 2.093506e-01, 6.926601e-02, 6.769097e-02,
1.600000e+00	3.497491e-01, 1.890672e-01, 1.016689e+00, 3.455430e-01, 5.593991e-01, 1.225429e+00, 3.123423e-02, 1.051402e-01, 5.290479e-02, 6.253408e-01, 3.041162e-03, 1.232923e+00, 1.345891e+00, 7.269202e-01, 2.595599e-01, 1.687854e-01, 2.850179e-02, 1.508503e-01, 5.012705e-02, 3.639975e-02,
1.800000e+00	3.620187e-01, 3.373923e-01, 9.768449e-01, 2.785832e-01, 5.348404e-01, 1.221222e+00, 2.521955e-02, 1.128861e-01, 2.820698e-02, 6.035872e-01, 1.676754e-03, 1.197020e+00, 1.287817e+00, 7.958473e-01, 2.164009e-01, 1.579563e-01, 1.146042e-02, 9.483787e-02, 3.763052e-02, 2.623872e-02,
2.000000e+00	4.146927e-01, 3.794922e-01, 1.184460e+00, 3.251807e-01, 5.919347e-01, 1.063997e+00, 1.292888e-02, 1.145162e-01, 2.192912e-02, 6.956785e-01, 1.113160e-03, 1.613754e+00, 1.362386e+00, 7.407562e-01, 1.562481e-01, 1.336688e-01, 8.323922e-03, 6.237586e-02, 3.689468e-02, 1.344867e-02,
0.000000e+00	1.208249e+00, 3.058489e+00, 4.746417e-01, 2.104237e+00, 2.323201e+00, 2.739422e+00, 1.672971e+00, 2.200509e+00, 2.599543e+00, 2.597011e+00, 1.997715e-01, 1.309741e+00, 2.890503e-01, 1.807345e-01, 2.332501e-01, 2.063670e+00, 1.347294e+00, 2.186235e+00, 2.580763e+00, 2.422294e+00,
2.000000e-01	6.650824e-01, 1.799485e+00, 4.190338e-01, 1.585541e+00, 1.534739e+00, 2.277789e+00, 1.242937e+00, 1.255039e+00, 1.912714e+00, 1.296976e+00, 3.688644e-01, 8.363136e-01, 1.756251e-01, 1.926034e-01, 3.747235e-01, 2.299051e+00, 9.297157e-01, 1.878890e+00, 2.204741e+00, 1.691506e+00,
4.000000e-01	4.172374e-01, 1.154252e+00, 3.615730e-01, 1.446931e+00, 1.226140e+00, 1.869105e+00, 8.189187e-01, 1.207859e+00, 1.888756e+00, 7.131653e-01, 4.269658e-01, 1.169682e+00, 1.225533e-01, 5.082101e-01, 4.399955e-01, 1.521150e+00, 5.102890e-01, 1.404121e+00, 1.654451e+00, 1.178056e+00,
6.000000e-01	3.928706e-01, 6.789744e-01, 3.108303e-01, 9.754264e-01, 1.025372e+00, 1.326753e+00, 5.006481e-01, 9.583149e-01, 1.243778e+00, 5.852130e-01, 5.438494e-01, 1.092543e+00, 1.067558e-01, 6.216436e-01, 4.801252e-01, 1.392159e+00, 2.314995e-01, 9.004901e-01, 1.084031e+00, 7.316870e-01,
8.000000e-01	4.599134e-01, 5.578992e-01, 4.308909e-01, 7.672646e-01, 8.206041e-01, 1.381903e+00, 3.032196e-01, 7.737497e-01, 8.608484e-01, 4.104091e-01, 2.738220e-01, 1.380645e+00, 1.939442e-01, 8.346666e-01, 3.372438e-01, 1.312985e+00, 1.613537e-01, 5.642682e-01, 6.995036e-01, 3.789743e-01,
1.000000e+00	4.309465e-01, 3.196765e-01, 6.715940e-01, 6.802725e-01, 7.490061e-01, 1.399255e+00, 1.369202e-01, 5.781237e-01, 6.768014e-01, 2.952891e-01, 1.740614e-01, 1.179666e+00, 3.496476e-01, 8.255038e-01, 2.102217e-01, 1.415139e+00, 7.793287e-02, 4.216442e-01, 6.040266e-01, 2.328228e-01,
1.200000e+00	4.518288e-01, 2.477860e-01, 6.738077e-01, 6.014732e-01, 7.054623e-01, 1.142426e+00, 8.137669e-02, 4.180461e-01, 3.856148e-01, 3.974784e-01, 1.028849e-01, 1.178238e+00, 4.719720e-01, 6.829218e-01, 1.518861e-01, 1.361199e+00, 4.499440e-02, 2.842472e-01, 3.225137e-01, 1.707753e-01,
1.400000e+00	4.078579e-01, 2.828817e-01, 8.297394e-01, 5.297640e-01, 7.271393e-01, 1.340021e+00, 5.221256e-02, 3.935622e-01, 2.511429e-01, 3.892282e-01, 5.586905e-02, 1.273876e+00, 5.640816e-01, 6.409208e-01, 9.442705e-02, 1.352011e+00, 3.065083e-02, 1.871455e-01, 2.151502e-01, 7.199528e-02,
1.600000e+00	3.784581e-01, 2.324820e-01, 8.591712e-01, 5.178107e-01, 6.380901e-01, 1.006574e+00, 3.171038e-02, 2.938844e-01, 1.391174e-01, 4.142606e-01, 3.507124e-02, 1.311137e+00, 7.275098e-01, 7.735929e-01, 8.346713e-02, 1.154318e+00, 1.745263e-02, 1.117828e-01, 1.527960e-01, 5.321401e-02,
1.800000e+00	3.727606e-01, 2.520080e-01, 9.350885e-01, 4.732243e-01, 5.552143e-01, 1.282220e+00, 1.800424e-02, 2.248005e-01, 9.874652e-02, 4.055190e-01, 1.585957e-02, 1.380478e+00, 9.016275e-01, 8.101085e-01, 5.761078e-02, 1.102711e+00, 1.106023e-02, 6.853838e-02, 9.077979e-02, 3.099929e-02,
2.000000e+00	4.404013e-01, 3.330092e-01, 8.798148e-01, 3.555465e-01, 6.750439e-01, 1.541896e+00, 9.858428e-03, 1.618703e-01, 5.640585e-02, 3.910401e-01, 1.024793e-02, 1.180159e+00, 8.712211e-01, 8.275436e-01, 5.656895e-02, 9.329375e-01, 6.384773e-03, 4.332448e-02, 6.317725e-02, 1.836248e-02,
0.000000e+00	1.134023e+00, 2.841890e+00, 2.407345e+00, 3.342487e-02, 1.640522e+00, 2.345836e-01, 1.990779e+00, 2.637425e+00, 2.058667e+00, 4.450788e-01, 1.006302e+00, 1.339302e+00, 9.982330e-01, 2.841549e+00, 2.135525e+00, 7.211022e-01, 1.030387e+00, 8.839557e-01, 1.175566e+00, 1.021404e+00,
2.000000e-01	7.309941e-01, 1.835882e+00, 1.762785e+00, 4.110463e-01, 1.071695e+00, 2.656426e-01, 1.908247e+00, 1.729232e+00, 1.282411e+00, 2.610733e-01, 6.652300e-01, 1.369886e+00, 1.026861e+00, 1.705345e+00, 1.474516e+00, 5.970469e-01, 9.557026e-01, 1.077090e+00, 1.042806e+00, 8.684449e-01,
4.000000e-01	5.283704e-01, 1.524602e+00, 1.660117e+00, 6.618247e-01, 5.134070e-01, 3.488726e-01, 1.091804e+00, 1.426739e+00, 8.479962e-01, 2.027367e-01, 4.885133e-01, 1.070302e+00, 1.056278e+00, 1.064227e+00, 9.319221e-01, 5.407787e-01, 9.524551e-01, 8.872280e-01, 7.888219e-01, 7.233623e-01,
6.000000e-01	4.477285e-01, 1.435878e+00, 1.424209e+00, 8.778166e-01, 3.514965e-01, 6.389760e-01, 6.301341e-01, 1.339413e+00, 5.369236e-01, 1.071286e-01, 2.956445e-01, 1.135154e+00, 1.313901e+00, 9.580356e-01, 5.662208e-01, 4.477048e-01, 4.575686e-01, 6.695858e-01, 8.681776e-01, 5.877901e-01,
8.000000e-01	4.744635e-01, 1.362959e+00, 1.499796e+00, 9.021529e-01, 2.427402e-01, 7.430473e-01, 4.301043e-01, 8.960371e-01, 4.021954e-01, 7.109552e-02, 1.763114e-01, 1.258555e+00, 1.345641e+00, 8.331026e-01, 4.235218e-01, 3.880063e-01, 2.449994e-01, 3.755281e-01, 6.758641e-01, 2.774551e-01,
1.000000e+00	4.376847e-01, 1.209644e+00, 1.445631e+00, 6.999426e-01, 2.224213e-01, 9.240750e-01, 2.603720e-01, 6.828136e-01, 3.863358e-01, 4.283221e-02, 9.684466e-02, 1.137628e+00, 1.386041e+00, 8.417646e-01, 2.789594e-01, 2.630363e-01, 1.747829e-01, 2.839721e-01, 5.440383e-01, 2.141037e-01,
1.200000e+00	4.678919e-01, 9.551010e-01, 1.327888e+00, 7.681757e-01, 2.469273e-01, 8.661030e-01, 1.489916e-01, 6.224815e-01, 2.723374e-01, 3.666600e-02, 6.437173e-02, 1.109188e+00, 1.487224e+00, 8.505425e-01, 2.042999e-01, 2.546831e-01, 1.221349e-01, 1.880178e-01, 4.866070e-01, 1.385578e-01,
1.400000e+00	4.171745e-01, 1.067353e+00, 1.059841e+00, 7.225963e-01, 3.309605e-01, 1.225050e+00, 9.750813e-02, 3.839563e-01, 1.921960e-01, 3.721227e-02, 3.343134e-02, 1.139163e+00, 1.444935e+00, 8.429887e-01, 1.201716e-01, 2.163367e-01, 5.207185e-02, 1.207838e-01, 5.082963e-01, 8.462480e-02,
1.600000e+00	4.397140e-01, 1.024583e+00, 1.150365e+00, 6.085736e-01, 3.500211e-01, 1.118635e+00, 4.529865e-02, 3.119615e-01, 1.462236e-01, 9.303172e-02, 2.185996e-02, 1.189106e+00, 1.590708e+00, 9.177237e-01, 8.166942e-02, 1.870992e-01, 3.421487e-02, 8.095702e-02, 4.226581e-01, 4.146452e-02,
1.800000e+00	4.032842e-01, 9.146523e-01, 1.292824e+00, 5.842875e-01, 4.530538e-01, 1.148811e+00, 2.783236e-02, 3.019083e-01, 1.191700e-01, 1.598435e-01, 1.243961e-02, 1.064670e+00, 1.561380e+00, 7.583248e-01, 5.992115e-02, 1.605023e-01, 1.830611e-02, 5.337011e-02, 3.581221e-01, 2.635852e-02,
2.000000e+00	4.392323e-01, 8.261359e-01, 1.258709e+00, 5.122123e-01, 4.746445e-01, 1.249582e+00, 1.623169e-02, 2.215850e-01, 7.199327e-02, 2.774113e-01, 7.873556e-03, 1.133607e+00, 1.341281e+00, 9.244182e-01, 3.025576e-02, 1.572955e-01, 1.131060e-02, 3.876350e-02, 2.704474e-01, 1.832905e-02,
0.000000e+00	2.815049e-01, 1.577286e+00, 4.225180e-01, 1.297435e+00, 5.854663e-01, 4.185399e-01, 7.378666e-01, 2.304080e+00, 4.007847e-03, 2.298195e+00, 1.598707e+00, 2.684382e+00, 1.989668e+00, 2.529948e-01, 1.125474e+00, 1.545119e-01, 9.920575e-02, 2.497354e+00, 5.080445e-01, 4.378103e-01,
2.000000e-01	3.210120e-01, 1.092393e+00, 3.941166e-01, 1.022507e+00, 5.300503e-01, 4.919946e-01, 7.215316e-01, 1.839618e+00, 3.485947e-01, 1.588695e+00, 8.920813e-01, 1.933741e+00, 1.668597e+00, 5.221338e-01, 8.645379e-01, 8.437127e-02, 2.263262e-01, 2.035360e+00, 5.058325e-01, 3.868372e-01,
4.000000e-01	3.571130e-01, 6.125324e-01, 4.498317e-01, 7.653914e-01, 3.034866e-01, 8.257527e-01, 5.301792e-01, 1.457778e+00, 3.435693e-01, 1.149926e+00, 3.964997e-01, 1.834812e+00, 1.457248e+00, 6.506157e-01, 7.933747e-01, 7.028016e-02, 1.966725e-01, 1.362176e+00, 4.295925e-01, 3.395511e-01,
6.000000e-01	4.319620e-01, 4.924096e-01, 5.530600e-01, 5.149866e-01, 2.170174e-01, 8.646919e-01, 3.296029e-01, 7.408571e-01, 2.232091e-01, 9.610449e-01, 2.665380e-01, 1.857095e+00, 1.723793e+00, 6.274694e-01, 6.109702e-01, 4.859562e-02, 1.066915e-01, 1.038073e+00, 3.276049e-01, 1.768485e-01,
8.000000e-01	3.673934e-01, 3.087336e-01, 6.975759e-01, 5.649292e-01, 2.447889e-01, 1.027226e+00, 1.731686e-01, 7.209598e-01, 1.531988e-01, 8.275758e-01, 1.303391e-01, 1.811345e+00, 1.672114e+00, 7.335034e-01, 4.567751e-01, 4.446920e-02, 6.769894e-02, 5.674333e-01, 1.623850e-01, 1.277694e-01,
1.000000e+00	4.563343e-01, 2.831201e-01, 6.604752e-01, 5.219623e-01, 2.469610e-01, 1.037121e+00, 1.112458e-01, 5.119929e-01, 8.692248e-02, 7.234651e-01, 9.354334e-02, 1.481673e+00, 1.647986e+00, 6.688401e-01, 2.779058e-01, 4.911884e-02, 3.083147e-02, 3.400229e-01, 1.420343e-01, 7.276034e-02,
1.200000e+00	4.612904e-01, 2.805382e-01, 8.606625e-01, 4.147779e-01, 3.479151e-01, 1.030358e+00, 6.440690e-02, 3.615408e-01, 5.347134e-02, 7.357228e-01, 5.610709e-02, 1.319181e+00, 1.321205e+00, 7.425989e-01, 2.257731e-01, 4.359760e-02, 2.077749e-02, 2.666718e-01, 1.080785e-01, 4.114166e-02,
1.400000e+00	3.856719e-01, 2.717359e-01, 8.718751e-01, 4.035920e-01, 4.771861e-01, 1.085112e+00, 3.103518e-02, 2.481578e-01, 4.492730e-02, 6.244948e-01, 2.328591e-02, 1.479153e+00, 1.300418e+00, 7.090067e-01, 1.754621e-01, 5.674031e-02, 1.268891e-02, 1.553674e-01, 5.586082e-02, 3.186898e-02,
1.600000e+00	4.376251e-01, 3.670842e-01, 1.056241e+00, 3.707206e-01, 5.010758e-01, 1.533793e+00, 1.973801e-02, 2.038059e-01, 3.225056e-02, 6.021320e-01, 1.293881e-02, 1.356999e+00, 1.494672e+00, 8.777823e-01, 1.836337e-01, 6.940973e-02, 6.262332e-03, 1.331382e-01, 4.952995e-02, 1.520933e-02,
1.800000e+00	3.241159e-01, 3.917160e-01, 8.335530e-01, 4.816266e-01, 4.630070e-01, 1.274068e+00, 1.074029e-02, 1.648158e-01, 1.970564e-02, 5.704133e-01, 8.075183e-03, 1.284120e+00, 1.293154e+00, 6.992379e-01, 1.353596e-01, 7.270309e-02, 4.241552e-03, 8.285092e-02, 4.272115e-02, 1.083348e-02,
2.000000e+00	3.539825e-01, 3.743458e-01, 1.167947e+00, 4.157553e-01, 5.716626e-01, 1.113193e+00, 6.767175e-03, 1.479353e-01, 1.152589e-02, 6.169878e-01, 4.196265e-03, 1.318122e+00, 1.342178e+00, 7.643451e-01, 1.614416e-01, 8.008725e-02, 2.297876e-03, 5.054360e-02, 3.400863e-02, 6.248359e-03,
0.000000e+00	9.866471e-01, 1.488166e+00, 3.467159e+00, 1.721424e+00, 1.259066e+00, 2.235173e+00, 1.102246e-01, 3.145972e+00, 2.595576e+00, 1.184592e+00, 3.372714e+00, 1.503063e+00, 2.165101e+00, 4.050673e-01, 2.888543e+00, 1.670817e+00, 1.010794e+00, 2.650595e+00, 1.954852e+00, 1.649963e+00,
2.000000e-01	6.246231e-01, 1.117960e+00, 2.403550e+00, 1.078471e+00, 1.253688e+00, 1.692406e+00, 2.116822e-01, 1.592950e+00, 2.084748e+00, 8.015357e-01, 1.634186e+00, 1.725664e+00, 1.965885e+00, 4.626645e-01, 2.096865e+00, 9.965428e-01, 8.986403e-01, 1.620604e+00, 1.547294e+00, 1.183850e+00,
4.000000e-01	4.662810e-01, 1.349054e+00, 1.808533e+00, 9.010871e-01, 9.046851e-01, 1.657862e+00, 3.226197e-01, 1.402360e+00, 1.491224e+00, 5.279883e-01, 1.139994e+00, 1.340418e+00, 1.719566e+00, 4.861287e-01, 1.734476e+00, 6.353071e-01, 7.507487e-01, 9.254155e-01, 1.099109e+00, 9.620640e-01,
6.000000e-01	3.152756e-01, 1.083754e+00, 1.337170e+00, 8.604099e-01, 6.689140e-01, 1.447582e+00, 2.040217e-01, 9.051227e-01, 1.044465e+00, 4.732587e-01, 6.454415e-01, 1.517061e+00, 1.713162e+00, 6.465448e-01, 1.193108e+00, 4.723913e-01, 7.323128e-01, 1.145294e+00, 8.842848e-01, 8.401083e-01,
8.000000e-01	3.893992e-01, 1.011776e+00, 1.433776e+00, 6.486016e-01, 7.053501e-01, 1.332475e+00, 8.471728e-02, 7.716692e-01, 6.638343e-01, 5.069560e-01, 3.958027e-01, 1.291590e+00, 1.466943e+00, 6.333826e-01, 9.289567e-01, 2.517545e-01, 5.311520e-01, 6.560935e-01, 6.746631e-01, 7.030611e-01,
1.000000e+00	3.513262e-01, 8.465362e-01, 1.438924e+00, 5.823831e-01, 8.562066e-01, 1.406422e+00, 5.736436e-02, 5.072823e-01, 4.195439e-01, 5.420185e-01, 2.934393e-01, 1.334219e+00, 1.547047e+00, 5.875375e-01, 6.727843e-01, 2.387141e-01, 4.147423e-01, 4.683651e-01, 6.066071e-01, 4.664857e-01,
1.200000e+00	3.825212e-01, 1.104899e+00, 1.458332e+00, 5.282518e-01, 7.941146e-01, 1.296932e+00, 3.629924e-02, 5.115164e-01, 2.588099e-01, 6.135341e-01, 1.183791e-01, 9.844928e-01, 1.470009e+00, 7.677782e-01, 3.714483e-01, 1.588821e-01, 1.619630e-01, 3.250869e-01, 4.716647e-01, 2.707964e-01,
1.400000e+00	3.267309e-01, 1.017409e+00, 1.318329e+00, 4.520833e-01, 6.186854e-01, 1.395924e+00, 1.943911e-02, 3.436898e-01, 1.796884e-01, 5.695512e-01, 7.677616e-02, 1.250259e+00, 1.566928e+00, 7.761552e-01, 4.393466e-01, 1.591165e-01, 1.373058e-01, 2.328213e-01, 4.884928e-01, 1.527386e-01,
1.600000e+00	4.039102e-01, 8.096514e-01, 1.084739e+00, 4.274692e-01, 6.348226e-01, 1.438337e+00, 8.298910e-03, 2.207093e-01, 1.035929e-01, 5.651237e-01, 4.301866e-02, 1.287549e+00, 1.567197e+00, 9.534675e-01, 3.461809e-01, 1.162000e-01, 7.293040e-02, 1.522627e-01, 3.433225e-01, 1.231791e-01,
1.800000e+00	3.996014e-01, 9.196932e-01, 1.243767e+00, 3.758419e-01, 7.572859e-01, 1.525287e+00, 7.271535e-03, 1.780621e-01, 5.790157e-02, 6.749412e-01, 2.666382e-02, 1.336800e+00, 1.349445e+00, 7.305344e-01, 2.226341e-01, 1.185006e-01, 3.851896e-02, 1.069095e-01, 3.361516e-01, 5.870704e-02,
2.000000e+00	4.161844e-01, 8.914817e-01, 1.084162e+00, 4.719572e-01, 7.288367e-01, 1.224191e+00, 3.045451e-03, 2.071762e-01, 4.080847e-02, 5.637350e-01, 1.516453e-02, 1.231183e+00, 1.215674e+00, 6.430309e-01, 1.949674e-01, 1.332614e-01, 1.932367e-02, 5.596908e-02, 2.310201e-01, 4.097701e-02,
0.000000e+00	1.247970e+00, 9.381961e-01, 5.822056e-03, 1.465561e+00, 2.625792e+00, 1.762617e+00, 7.227750e-01, 4.366553e-01, 3.312359e-01, 5.132772e-01, 3.725544e-01, 1.043716e-01, 1.244815e+00, 2.234445e+00, 2.541597e+00, 2.023854e+00, 1.451710e+00, 1.473764e+00, 6.670438e-01, 1.425639e+00,
2.000000e-01	5.591310e-01, 6.433433e-01, 7.089809e-03, 1.561590e+00, 1.633476e+00, 1.306636e+00, 3.529243e-01, 5.204854e-01, 4.364839e-01, 5.494086e-01, 2.056703e-01, 2.093116e-01, 8.864015e-01, 1.263975e+00, 1.768984e+00, 1.684008e+00, 7.317390e-01, 1.252642e+00, 4.718617e-01, 1.304397e+00,
4.000000e-01	4.608633e-01, 4.045693e-01, 6.882227e-03, 1.712040e+00, 1.416175e+00, 8.821920e-01, 3.526700e-01, 6.136796e-01, 6.494239e-01, 5.526857e-01, 8.844080e-02, 4.306905e-01, 6.743349e-01, 9.370448e-01, 1.197744e+00, 1.386508e+00, 9.452319e-01, 1.004817e+00, 3.964306e-01, 1.128484e+00,
6.000000e-01	3.811432e-01, 3.104215e-01, 9.637909e-03, 1.332281e+00, 9.994646e-01, 8.332958e-01, 2.892387e-01, 5.851397e-01, 9.227521e-01, 6.119119e-01, 6.498173e-02, 5.896749e-01, 5.772542e-01, 1.002666e+00, 7.639361e-01, 1.292496e+00, 6.746213e-01, 8.960081e-01, 2.412487e-01, 7.818235e-01,
8.000000e-01	4.611448e-01, 2.017367e-01, 3.133126e-02, 1.249327e+00, 6.029448e-01, 9.382094e-01, 2.745242e-01, 5.283771e-01, 9.768940e-01, 5.022074e-01, 3.339587e-02, 8.360826e-01, 6.694701e-01, 8.729230e-01, 5.842357e-01, 1.178303e+00, 4.196794e-01, 4.801883e-01, 1.679289e-01, 4.616680e-01,
1.000000e+00	3.867238e-01, 1.433048e-01, 9.305199e-02, 1.153256e+00, 5.215722e-01, 9.809672e-01, 2.133321e-01, 4.931081e-01, 8.916529e-01, 4.909620e-01, 1.783243e-02, 1.000220e+00, 9.688877e-01, 7.393214e-01, 3.615859e-01, 8.906690e-01, 2.121995e-01, 3.894935e-01, 9.807790e-02, 2.648841e-01,
1.200000e+00	3.838278e-01, 8.193873e-02, 1.818176e-01, 8.728019e-01, 4.308698e-01, 1.240211e+00, 1.205916e-01, 4.613913e-01, 6.906175e-01, 4.873613e-01, 9.973131e-03, 9.441633e-01, 1.109640e+00, 7.330226e-01, 2.321712e-01, 1.006564e+00, 1.036645e-01, 2.838226e-01, 6.737656e-02, 1.811341e-01,
1.400000e+00	3.155645e-01, 5.521202e-02, 3.372393e-01, 8.574982e-01, 4.718699e-01, 1.175197e+00, 6.872500e-02, 3.535341e-01, 4.670317e-01, 5.931254e-01, 6.047821e-03, 9.623008e-01, 1.126160e+00, 7.291114e-01, 1.560304e-01, 8.491327e-01, 6.046570e-02, 1.354649e-01, 4.693025e-02, 1.065290e-01,
1.600000e+00	3.891920e-01, 4.422522e-02, 5.424620e-01, 6.903102e-01, 4.924594e-01, 1.053229e+00, 3.089545e-02, 3.765371e-01, 3.191511e-01, 5.428876e-01, 3.247505e-03, 1.100728e+00, 1.108839e+00, 6.270188e-01, 1.137615e-01, 4.535601e-01, 3.175056e-02, 1.302242e-01, 3.099337e-02, 6.266338e-02,
1.800000e+00	4.782924e-01, 4.334037e-02, 5.874675e-01, 5.728702e-01, 5.006647e-01, 1.280565e+00, 2.050336e-02, 2.931092e-01, 2.669485e-01, 6.470314e-01, 1.541221e-03, 1.154026e+00, 1.240575e+00, 8.537080e-01, 1.024796e-01, 5.194032e-01, 2.151547e-02, 6.486983e-02, 2.117921e-02, 3.758060e-02,
2.000000e+00	4.224575e-01, 7.683637e-02, 8.060147e-01, 5.511164e-01, 5.931687e-01, 1.364001e+00, 1.204854e-02, 2.115902e-01, 1.824684e-01, 6.702813e-01, 9.430416e-04, 1.257140e+00, 1.276992e+00, 7.588184e-01, 1.016282e-01, 3.698747e-01, 1.138389e-02, 6.299257e-02, 1.593295e-02, 2.773280e-02,
0.000000e+00	1.658343e+00, 3.767839e-01, 2.341114e+00, 2.151084e+00, 5.241809e-01, 2.114989e+00, 3.102640e-01, 4.450261e-01, 1.298549e+00, 1.661633e+00, 1.690585e+00, 2.639851e+00, 6.683498e-01, 1.893148e+00, 2.559676e-01, 1.839223e+00, 2.952617e+00, 1.288113e+00, 2.828717e+00, 1.872240e-01,
2.000000e-01	1.064652e+00, 7.218198e-01, 2.086949e+00, 2.480055e+00, 6.644729e-01, 1.932160e+00, 4.222046e-01, 3.083989e-01, 1.387718e+00, 1.113342e+00, 1.209289e+00, 1.691737e+00, 9.892861e-01, 8.064806e-01, 4.261273e-01, 1.514984e+00, 1.537313e+00, 1.211561e+00, 1.515418e+00, 1.261889e-01,
4.000000e-01	8.070967e-01, 6.669896e-01, 1.427724e+00, 1.447882e+00, 6.908811e-01, 1.906327e+00, 4.366406e-01, 2.522104e-01, 1.229736e+00, 5.860543e-01, 8.847876e-01, 1.405837e+00, 1.016924e+00, 4.226108e-01, 5.463038e-01, 1.294503e+00, 9.475239e-01, 1.466160e+00, 1.277637e+00, 7.569867e-02,
6.000000e-01	6.617624e-01, 6.882187e-01, 1.273557e+00, 1.303197e+00, 5.919152e-01, 1.851077e+00, 3.305423e-01, 1.600801e-01, 1.322052e+00, 4.137350e-01, 6.017160e-01, 1.565322e+00, 1.207694e+00, 5.889965e-01, 5.336262e-01, 8.017222e-01, 5.257646e-01, 9.592484e-01, 8.987789e-01, 3.581633e-02,
8.000000e-01	6.004600e-01, 7.381054e-01, 9.422200e-01, 1.219557e+00, 7.323023e-01, 1.758761e+00, 2.313439e-01, 1.527629e-01, 1.057676e+00, 3.499985e-01, 3.425764e-01, 1.148820e+00, 1.184279e+00, 6.125433e-01, 3.915200e-01, 7.988795e-01, 3.287272e-01, 5.759311e-01, 6.051867e-01, 2.766264e-02,
1.000000e+00	4.676836e-01, 5.032153e-01, 9.314456e-01, 1.017782e+00, 6.735340e-01, 1.680558e+00, 1.165267e-01, 1.541738e-01, 9.880292e-01, 3.970697e-01, 1.847568e-01, 1.330933e+00, 1.235748e+00, 7.043026e-01, 4.120893e-01, 5.864282e-01, 1.806267e-01, 4.051468e-01, 4.704807e-01, 2.258730e-02,
1.200000e+00	5.122251e-01, 5.015563e-01, 7.310735e-01, 8.346966e-01, 6.634573e-01, 1.329094e+00, 6.674656e-02, 1.275908e-01, 5.467889e-01, 4.619443e-01, 1.137676e-01, 1.306004e+00, 1.335834e+00, 7.371480e-01, 3.881493e-01, 4.666301e-01, 1.139888e-01, 2.755966e-01, 3.102114e-01, 1.440211e-02,
1.400000e+00	3.936607e-01, 4.349705e-01, 9.298766e-01, 6.604785e-01, 7.847666e-01, 1.479434e+00, 3.394626e-02, 1.256509e-01, 4.802238e-01, 5.674692e-01, 5.691659e-02, 1.271742e+00, 1.196558e+00, 7.968668e-01, 3.423505e-01, 3.166421e-01, 6.018654e-02, 1.707554e-01, 2.513469e-01, 8.037895e-03,
1.600000e+00	4.354989e-01, 4.023854e-01, 9.049715e-01, 6.174715e-01, 7.254638e-01, 1.442673e+00, 2.148497e-02, 1.087746e-01, 2.763632e-01, 5.472194e-01, 2.844517e-02, 1.191695e+00, 1.450401e+00, 7.724040e-01, 3.453283e-01, 2.697540e-01, 3.054706e-02, 1.252580e-01, 1.538130e-01, 5.997083e-03,
1.800000e+00	4.067152e-01, 4.427869e-01, 1.008324e+00, 4.805218e-01, 7.676196e-01, 1.487447e+00, 1.053566e-02, 7.052754e-02, 1.682543e-01, 5.466627e-01, 1.421419e-02, 1.279282e+00, 1.553595e+00, 8.098948e-01, 2.431889e-01, 2.354697e-01, 1.586566e-02, 8.074507e-02, 1.027680e-01, 4.064301e-03,
2.000000e+00	4.605278e-01, 4.772245e-01, 1.191603e+00, 5.125442e-01, 6.039921e-01, 1.465159e+00, 5.882006e-03, 1.019218e-01, 9.191156e-02, 5.857347e-01, 9.742734e-03, 1.353253e+00, 1.306959e+00, 7.498428e-01, 2.445563e-01, 1.883211e-01, 1.151421e-02, 6.736495e-02, 9.230854e-02, 2.652960e-03,
0.000000e+00	6.532352e-01, 2.211509e+00, 1.693678e+00, 1.952549e+00, 1.768685e+00, 3.139803e+00, 1.215035e+00, 8.357818e-01, 2.589580e+00, 1.926461e+00, 1.017743e+00, 1.574572e+00, 2.504040e+00, 1.881603e+00, 2.277996e+00, 4.855301e-01, 2.035075e+00, 2.258638e+00, 2.587966e+00, 2.871467e+00,
2.000000e-01	4.381003e-01, 2.073185e+00, 1.149600e+00, 1.892315e+00, 1.220454e+00, 2.475388e+00, 9.179026e-01, 4.751211e-01, 2.457832e+00, 1.164757e+00, 7.422397e-01, 1.143373e+00, 1.866487e+00, 1.190948e+00, 1.920589e+00, 2.639053e-01, 1.246853e+00, 2.188027e+00, 1.986288e+00, 2.259058e+00,
4.000000e-01	2.368830e-01, 1.408680e+00, 9.776019e-01, 1.582445e+00, 9.682366e-01, 1.655990e+00, 6.816041e-01, 4.045990e-01, 1.856296e+00, 1.075889e+00, 7.509504e-01, 9.873456e-01, 1.632721e+00, 7.448863e-01, 1.420812e+00, 1.854368e-01, 1.029559e+00, 1.711321e+00, 1.835574e+00, 1.741035e+00,
6.000000e-01	1.471541e-01, 1.194846e+00, 1.002275e+00, 1.290161e+00, 9.860435e-01, 1.609583e+00, 4.857434e-01, 3.776671e-01, 1.342297e+00, 8.457257e-01, 6.834835e-01, 9.274947e-01, 1.485167e+00, 7.346255e-01, 1.063136e+00, 1.653270e-01, 8.964928e-01, 1.100571e+00, 1.364357e+00, 1.110248e+00,
8.000000e-01	1.814882e-01, 7.668557e-01, 6.360292e-01, 1.134147e+00, 7.984171e-01, 1.677504e+00, 4.160877e-01, 4.109692e-01, 1.055483e+00, 7.643093e-01, 5.234239e-01, 1.084008e+00, 1.536527e+00, 7.096389e-01, 9.827663e-01, 1.602191e-01, 7.343499e-01, 9.514365e-01, 1.236363e+00, 9.931051e-01,
1.000000e+00	2.870360e-01, 6.247064e-01, 7.021236e-01, 9.019507e-01, 7.715569e-01, 1.253499e+00, 2.041786e-01, 3.179547e-01, 9.882804e-01, 7.468837e-01, 3.588558e-01, 1.175995e+00, 1.124134e+00, 7.009573e-01, 6.896716e-01, 1.633066e-01, 5.041148e-01, 5.928243e-01, 6.471334e-01, 6.718622e-01,
1.200000e+00	3.114826e-01, 4.844244e-01, 8.193242e-01, 7.013505e-01, 6.084308e-01, 1.463349e+00, 1.200446e-01, 3.147401e-01, 6.159026e-01, 7.059720e-01, 1.629248e-01, 1.017302e+00, 1.312343e+00, 6.526197e-01, 7.882531e-01, 1.773279e-01, 3.409243e-01, 4.187602e-01, 4.370165e-01, 4.366081e-01,
1.400000e+00	3.645245e-01, 3.886082e-01, 7.606156e-01, 5.223989e-01, 7.237184e-01, 1.432540e+00, 6.628233e-02, 3.676601e-01, 4.144640e-01, 6.553160e-01, 9.035951e-02, 1.123951e+00, 1.284544e+00, 7.905338e-01, 5.727963e-01, 1.464336e-01, 1.868821e-01, 2.697407e-01, 3.097206e-01, 3.046676e-01,
1.600000e+00	3.641769e-01, 3.702205e-01, 7.325269e-01, 5.286901e-01, 6.463237e-01, 1.398039e+00, 3.469559e-02, 2.760109e-01, 2.528240e-01, 6.164076e-01, 5.443288e-02, 1.277884e+00, 1.315840e+00, 7.292156e-01, 4.770280e-01, 1.562681e-01, 9.401243e-02, 1.910535e-01, 1.802972e-01, 1.804545e-01,
1.800000e+00	3.759939e-01, 3.636892e-01, 1.006441e+00, 4.552674e-01, 6.944900e-01, 1.473407e+00, 2.236590e-02, 2.545686e-01, 1.601020e-01, 6.906967e-01, 2.943740e-02, 1.194273e+00, 1.376030e+00, 6.582844e-01, 3.827029e-01, 1.312369e-01, 6.035520e-02, 1.450928e-01, 1.315647e-01, 7.839709e-02,
2.000000e+00	4.134713e-01, 4.225195e-01, 9.917556e-01, 3.983414e-01, 8.065554e-01, 1.175441e+00, 1.332381e-02, 2.041316e-01, 1.125802e-01, 6.566511e-01, 1.679877e-02, 1.400202e+00, 1.250426e+00, 8.019540e-01, 3.990480e-01, 1.669240e-01, 4.684896e-02, 7.838878e-02, 1.152260e-01, 5.531757e-02,
0.000000e+00	1.559268e+00, 1.345656e+00, 2.073396e+00, 1.333691e+00, 7.918623e-01, 2.616736e+00, 8.927626e-01, 7.255050e-01, 1.940686e+00, 1.639308e+00, 1.920902e+00, 1.310046e+00, 2.739901e+00, 6.538776e-01, 3.010995e+00, 6.321232e-01, 3.079520e-01, 1.049797e+00, 1.076838e+00, 1.781733e-01,
2.000000e-01	9.337144e-01, 1.410642e+00, 1.445988e+00, 9.142844e-01, 8.219516e-01, 2.154504e+00, 5.404730e-01, 4.869833e-01, 1.422511e+00, 1.538244e+00, 1.429365e+00, 1.466536e+00, 1.866849e+00, 6.773081e-01, 1.882389e+00, 2.876879e-01, 4.635804e-01, 5.883001e-01, 1.136725e+00, 4.264600e-01,
4.000000e-01	7.695104e-01, 1.099637e+00, 1.451899e+00, 7.154727e-01, 8.435168e-01, 2.312022e+00, 2.953472e-01, 4.088184e-01, 9.442832e-01, 7.715700e-01, 7.173317e-01, 1.407255e+00, 1.559861e+00, 7.050476e-01, 1.801874e+00, 2.209028e-01, 6.537240e-01, 4.527304e-01, 9.447626e-01, 5.148393e-01,
6.000000e-01	6.595799e-01, 1.291528e+00, 1.244211e+00, 6.634079e-01, 7.265416e-01, 1.709112e+00, 1.623261e-01, 3.216743e-01, 5.555845e-01, 7.308766e-01, 4.743257e-01, 1.210505e+00, 1.976323e+00, 7.755775e-01, 1.525381e+00, 1.164055e-01, 5.766350e-01, 3.655991e-01, 7.082703e-01, 5.175338e-01,
8.000000e-01	5.361496e-01, 1.026382e+00, 1.422458e+00, 6.275376e-01, 7.066547e-01, 1.725829e+00, 9.138857e-02, 2.891709e-01, 3.875937e-01, 7.167723e-01, 2.712615e-01, 1.266384e+00, 1.794119e+00, 8.388044e-01, 1.026795e+00, 1.122807e-01, 5.590186e-01, 2.877685e-01, 6.020034e-01, 5.427602e-01,
1.000000e+00	5.185482e-01, 1.151013e+00, 1.253357e+00, 5.173444e-01, 7.056325e-01, 1.674416e+00, 5.028682e-02, 2.153067e-01, 2.536689e-01, 5.659318e-01, 1.554320e-01, 1.256883e+00, 1.582618e+00, 7.727786e-01, 7.832387e-01, 7.116949e-02, 4.762876e-01, 2.020122e-01, 4.392435e-01, 4.665309e-01,
1.200000e+00	4.285407e-01, 7.727125e-01, 1.219190e+00, 5.551097e-01, 6.924351e-01, 1.359581e+00, 2.303566e-02, 1.637600e-01, 1.675582e-01, 6.289212e-01, 9.234846e-02, 1.478865e+00, 1.371628e+00, 7.055834e-01, 8.646958e-01, 5.950934e-02, 2.761287e-01, 1.378720e-01, 3.972565e-01, 3.890252e-01,
1.400000e+00	4.820456e-01, 7.994163e-01, 1.177550e+00, 4.247706e-01, 7.109740e-01, 1.549248e+00, 1.545916e-02, 1.571997e-01, 1.098598e-01, 5.072361e-01, 5.510254e-02, 1.423564e+00, 1.538876e+00, 7.419339e-01, 5.943479e-01, 5.247445e-02, 2.167662e-01, 1.104725e-01, 3.555773e-01, 2.033080e-01,
1.600000e+00	4.884394e-01, 9.851527e-01, 1.211647e+00, 3.867816e-01, 6.783639e-01, 1.412870e+00, 6.376529e-03, 1.137062e-01, 6.637519e-02, 6.560160e-01, 2.773186e-02, 1.409864e+00, 1.554397e+00, 9.073281e-01, 5.758391e-01, 5.140671e-02, 1.289962e-01, 7.043354e-02, 3.290438e-01, 1.371861e-01,
1.800000e+00	4.018165e-01, 5.791249e-01, 1.200670e+00, 3.160896e-01, 5.959476e-01, 1.395330e+00, 5.295742e-03, 1.436428e-01, 3.938930e-02, 4.751799e-01, 1.391252e-02, 1.245077e+00, 1.426974e+00, 8.049000e-01, 4.221426e-01, 6.837909e-02, 6.161174e-02, 5.038383e-02, 3.200941e-01, 8.912731e-02,
2.000000e+00	4.185321e-01, 7.090886e-01, 1.099926e+00, 3.815379e-01, 6.584560e-01, 1.276353e+00, 2.486735e-03, 1.257492e-01, 3.030030e-02, 6.184358e-01, 8.846735e-03, 1.314750e+00, 1.684866e+00, 7.906614e-01, 4.080855e-01, 6.301319e-02, 3.988555e-02, 3.266135e-02, 1.984904e-01, 4.707040e-02,
0.000000e+00	9.103825e-02, 2.037951e+00, 1.359909e+00, 3.669688e-01, 2.718377e+00, 4.692800e-01, 1.976049e+00, 1.161023e-01, 1.357837e+00, 1.154080e+00, 1.745382e+00, 2.532977e+00, 2.682790e+00, 7.936819e-01, 6.144496e-02, 2.840655e+00, 7.972419e-01, 2.131513e+00, 2.541905e+00, 6.033181e-01,
2.000000e-01	2.653067e-01, 2.045034e+00, 1.472273e+00, 3.073202e-01, 1.397146e+00, 4.152518e-01, 1.306794e+00, 8.440981e-02, 7.703714e-01, 6.657395e-01, 1.239630e+00, 1.893841e+00, 1.917923e+00, 9.517324e-01, 3.492714e-02, 1.422317e+00, 4.159327e-01, 1.405431e+00, 1.950355e+00, 3.631204e-01,
4.000000e-01	2.530831e-01, 1.300220e+00, 1.298856e+00, 3.518656e-01, 1.072222e+00, 4.315541e-01, 7.333322e-01, 6.177548e-02, 4.898312e-01, 4.403889e-01, 9.615756e-01, 2.042172e+00, 1.449881e+00, 8.394728e-01, 2.379611e-02, 9.961274e-01, 2.844220e-01, 1.244670e+00, 1.337381e+00, 1.822240e-01,
6.000000e-01	3.181633e-01, 1.153552e+00, 1.285708e+00, 3.870910e-01, 6.615101e-01, 6.109423e-01, 4.410303e-01, 4.211174e-02, 3.160485e-01, 3.457511e-01, 6.316435e-01, 1.646798e+00, 1.143574e+00, 8.259968e-01, 1.415728e-02, 8.415976e-01, 1.238864e-01, 7.932502e-01, 1.227023e+00, 1.015278e-01,
8.000000e-01	4.145275e-01, 1.146852e+00, 1.205337e+00, 3.710935e-01, 3.475415e-01, 7.804948e-01, 2.453322e-01, 3.905087e-02, 1.998124e-01, 2.330753e-01, 4.430189e-01, 1.665350e+00, 1.190876e+00, 8.314438e-01, 1.041889e-02, 6.373150e-01, 7.421056e-02, 5.445658e-01, 9.039809e-01, 6.551205e-02,
1.000000e+00	3.929700e-01, 9.382382e-01, 1.148877e+00, 3.696811e-01, 3.003146e-01, 7.633041e-01, 1.217003e-01, 3.529970e-02, 1.068377e-01, 1.346103e-01, 3.167907e-01, 1.560538e+00, 1.285881e+00, 8.403069e-01, 7.909574e-03, 4.417948e-01, 3.931272e-02, 3.123718e-01, 6.005840e-01, 4.252179e-02,
1.200000e+00	3.784100e-01, 8.170020e-01, 1.139442e+00, 3.815384e-01, 2.474608e-01, 9.701214e-01, 8.789395e-02, 4.405072e-02, 8.084027e-02, 1.050739e-01, 1.607080e-01, 1.298066e+00, 1.420912e+00, 8.213483e-01, 5.809215e-03, 4.433838e-01, 2.456985e-02, 2.294803e-01, 5.250847e-01, 2.970795e-02,
1.400000e+00	4.229907e-01, 7.846712e-01, 1.111110e+00, 3.718869e-01, 3.131884e-01, 1.164413e+00, 4.602905e-02, 4.351161e-02, 4.612249e-02, 8.490686e-02, 1.075753e-01, 1.314011e+00, 1.172552e+00, 7.235793e-01, 3.610354e-03, 3.518586e-01, 1.591513e-02, 1.360904e-01, 5.298935e-01, 1.447790e-02,
1.600000e+00	5.132935e-01, 7.624770e-01, 1.102739e+00, 3.949533e-01, 3.927381e-01, 1.031464e+00, 2.747531e-02, 5.019638e-02, 3.129036e-02, 1.117797e-01, 5.413849e-02, 1.547524e+00, 1.335512e+00, 7.682681e-01, 2.417700e-03, 2.508851e-01, 7.565537e-03, 1.073698e-01, 2.988947e-01, 1.035486e-02,
1.800000e+00	4.076496e-01, 7.833957e-01, 1.252116e+00, 3.628790e-01, 3.946172e-01, 1.261479e+00, 1.456092e-02, 4.335908e-02, 1.889540e-02, 2.063639e-01, 3.047132e-02, 1.616373e+00, 1.203828e+00, 8.379010e-01, 1.996569e-03, 2.807977e-01, 4.478153e-03, 6.389344e-02, 2.683043e-01, 7.054172e-03,
2.000000e+00	4.520142e-01, 7.535037e-01, 1.138644e+00, 3.327556e-01, 4.830380e-01, 1.223962e+00, 8.656068e-03, 5.578645e-02, 1.288693e-02, 2.544098e-01, 2.039077e-02, 1.297154e+00, 1.333520e+00, 8.037313e-01, 2.764869e-03, 2.273393e-01, 2.653197e-03, 4.409295e-02, 2.410647e-01, 4.640651e-03,
0.000000e+00	1.384792e-01, 2.362357e+00, 1.723489e+00, 2.435722e+00, 2.571984e+00, 1.005852e+00, 2.757756e+00, 1.519435e+00, 2.649807e+00, 2.164876e+00, 1.228658e+00, 2.838079e+00, 7.966681e-01, 8.637098e-01, 2.939196e+00, 2.123086e+00, 2.606499e+00, 2.842109e-01, 5.887812e-01, 3.207804e-01,
2.000000e-01	2.768060e-01, 1.784415e+00, 1.127578e+00, 1.686605e+00, 1.577343e+00, 8.365796e-01, 1.783092e+00, 9.660317e-01, 1.808946e+00, 1.088269e+00, 6.856339e-01, 2.039531e+00, 1.033437e+00, 6.049533e-01, 1.666403e+00, 1.872414e+00, 1.444460e+00, 5.156222e-01, 5.911283e-01, 5.843437e-01,
4.000000e-01	2.894841e-01, 1.414149e+00, 8.585352e-01, 1.618899e+00, 1.121005e+00, 6.989464e-01, 9.822197e-01, 6.682360e-01, 1.669142e+00, 7.492635e-01, 3.518971e-01, 1.628151e+00, 1.161592e+00, 3.430771e-01, 1.499007e+00, 1.438910e+00, 1.281792e+00, 9.464784e-01, 5.534647e-01, 5.048735e-01,
6.000000e-01	3.657352e-01, 9.337034e-01, 7.416449e-01, 1.243216e+00, 6.458981e-01, 8.778176e-01, 8.401324e-01, 5.116634e-01, 1.231600e+00, 4.894507e-01, 2.198692e-01, 1.227801e+00, 1.369565e+00, 3.065653e-01, 8.545004e-01, 8.336089e-01, 9.425264e-01, 7.752735e-01, 5.423990e-01, 6.083697e-01,
8.000000e-01	3.781083e-01, 7.019402e-01, 4.747013e-01, 1.214073e+00, 3.443595e-01, 8.871376e-01, 6.803500e-01, 4.238188e-01, 9.214782e-01, 3.077237e-01, 9.872435e-02, 1.174729e+00, 1.318144e+00, 4.069148e-01, 5.825941e-01, 7.190168e-01, 5.539668e-01, 5.762488e-01, 4.327389e-01, 3.786974e-01,
1.000000e+00	3.942263e-01, 4.358997e-01, 6.126575e-01, 7.522279e-01, 3.322536e-01, 1.090042e+00, 3.673517e-01, 3.711698e-01, 8.830148e-01, 3.179973e-01, 7.241263e-02, 1.279906e+00, 1.351071e+00, 6.082305e-01, 4.116692e-01, 5.709819e-01, 3.598409e-01, 3.531910e-01, 2.647276e-01, 2.171670e-01,
1.200000e+00	3.586092e-01, 2.714429e-01, 8.255594e-01, 6.792660e-01, 4.104098e-01, 8.813412e-01, 2.231288e-01, 3.029895e-01, 5.035120e-01, 4.006920e-01, 3.524804e-02, 1.118585e+00, 1.439858e+00, 7.695722e-01, 2.925922e-01, 4.759098e-01, 1.781923e-01, 2.947589e-01, 2.027394e-01, 1.278974e-01,
1.400000e+00	4.277190e-01, 2.865205e-01, 6.894571e-01, 4.913519e-01, 4.833512e-01, 1.162566e+00, 1.087570e-01, 2.119468e-01, 3.233866e-01, 4.524660e-01, 2.039629e-02, 1.306975e+00, 1.365994e+00, 7.305223e-01, 1.745871e-01, 2.717753e-01, 1.219840e-01, 1.847797e-01, 1.344819e-01, 8.972150e-02,
1.600000e+00	3.546810e-01, 3.155106e-01, 1.026015e+00, 5.475264e-01, 5.024643e-01, 1.297221e+00, 5.544498e-02, 1.745433e-01, 1.739537e-01, 5.464932e-01, 1.102822e-02, 1.338153e+00, 1.637590e+00, 7.044007e-01, 1.229585e-01, 2.770581e-01, 6.207576e-02, 1.443375e-01, 9.583261e-02, 5.957375e-02,
1.800000e+00	3.863537e-01, 2.506788e-01, 8.953809e-01, 4.483324e-01, 5.987312e-01, 1.129292e+00, 3.773132e-02, 1.779966e-01, 1.262397e-01, 5.222443e-01, 5.506059e-03, 1.516065e+00, 1.392485e+00, 7.454862e-01, 1.031737e-01, 1.872911e-01, 3.710460e-02, 9.927813e-02, 6.723569e-02, 3.492564e-02,
2.000000e+00	4.106589e-01, 3.461918e-01, 9.458542e-01, 4.260443e-01, 5.353096e-01, 1.074389e+00, 2.210615e-02, 1.343382e-01, 8.126324e-02, 6.253408e-01, 3.250289e-03, 1.202861e+00, 1.004160e+00, 9.231482e-01, 9.673550e-02, 1.880424e-01, 1.619987e-02, 5.887852e-02, 5.568854e-02, 1.831212e-02,
0.000000e+00	1.491608e+00, 2.353646e+00, 7.338917e-01, 3.277226e+00, 5.564841e-02, 1.227230e-01, 2.977343e-01, 5.331189e-01, 6.265058e-01, 3.464523e+00, 1.599501e-01, 3.570984e-01, 2.507804e+00, 2.411546e+00, 2.615562e+00, 1.887190e+00, 2.188103e-01, 1.381954e+00, 1.771964e+00, 5.088065e-01,
2.000000e-01	8.612298e-01, 1.375919e+00, 4.207720e-01, 2.768652e+00, 3.561214e-02, 3.547579e-01, 3.352980e-01, 5.884921e-01, 7.440011e-01, 1.758566e+00, 3.054378e-01, 6.043536e-01, 2.139566e+00, 1.626640e+00, 1.723408e+00, 1.369263e+00, 4.094716e-01, 8.735816e-01, 1.514001e+00, 5.790756e-01,
4.000000e-01	5.964791e-01, 9.840571e-01, 4.534511e-01, 2.171239e+00, 2.409581e-02, 5.306720e-01, 3.858987e-01, 6.170377e-01, 8.495711e-01, 1.140000e+00, 3.776163e-01, 8.555333e-01, 1.837135e+00, 1.350845e+00, 1.206174e+00, 9.271802e-01, 5.294001e-01, 4.922021e-01, 1.247773e+00, 6.429637e-01,
6.000000e-01	5.026905e-01, 6.691961e-01, 2.675337e-01, 2.325306e+00, 3.005030e-02, 7.392016e-01, 3.842408e-01, 6.478702e-01, 1.132328e+00, 6.318736e-01, 3.473134e-01, 9.115748e-01, 1.882651e+00, 1.266262e+00, 6.770729e-01, 5.113798e-01, 4.901791e-01, 4.326008e-01, 6.841022e-01, 4.913343e-01,
8.000000e-01	4.910338e-01, 4.598656e-01, 2.365076e-01, 1.579084e+00, 5.948996e-02, 8.622826e-01, 3.320849e-01, 6.425232e-01, 1.085764e+00, 4.891199e-01, 2.080745e-01, 1.053366e+00, 1.748619e+00, 9.020345e-01, 5.670697e-01, 3.032644e-01, 3.064453e-01, 2.933803e-01, 5.755923e-01, 3.306780e-01,
1.000000e+00	4.653697e-01, 2.378364e-01, 1.751664e-01, 2.023970e+00, 1.255002e-01, 1.105674e+00, 3.240948e-01, 3.889543e-01, 9.197828e-01, 3.983743e-01, 9.174076e-02, 9.898304e-01, 1.543740e+00, 1.044033e+00, 3.852966e-01, 2.591017e-01, 1.598236e-01, 1.952282e-01, 3.959582e-01, 1.965183e-01,
1.200000e+00	4.251183e-01, 2.016300e-01, 1.524828e-01, 1.697641e+00, 2.242446e-01, 1.087058e+00, 3.634447e-01, 3.413320e-01, 9.743703e-01, 4.726102e-01, 5.537874e-02, 1.206061e+00, 1.369337e+00, 1.003884e+00, 2.423990e-01, 1.667845e-01, 9.969683e-02, 1.384717e-01, 3.228853e-01, 1.155085e-01,
1.400000e+00	3.772793e-01, 1.196507e-01, 1.448270e-01, 1.300387e+00, 3.222839e-01, 1.151058e+00, 2.990620e-01, 2.842261e-01, 9.344429e-01, 6.159450e-01, 2.908976e-02, 1.145774e+00, 1.859568e+00, 7.308253e-01, 1.709815e-01, 1.714927e-01, 5.547628e-02, 9.689923e-02, 1.642368e-01, 6.495761e-02,
1.600000e+00	4.250426e-01, 9.397531e-02, 1.371602e-01, 1.194684e+00, 4.104921e-01, 1.181952e+00, 1.599853e-01, 2.332773e-01, 1.211143e+00, 5.965071e-01, 2.153784e-02, 1.066754e+00, 1.364357e+00, 7.268223e-01, 1.161707e-01, 1.034838e-01, 2.411052e-02, 7.358746e-02, 9.227955e-02, 4.490692e-02,
1.800000e+00	4.466996e-01, 5.556607e-02, 2.230369e-01, 1.038147e+00, 4.783342e-01, 1.251432e+00, 9.710093e-02, 2.207706e-01, 8.516445e-01, 5.358326e-01, 9.314868e-03, 1.147407e+00, 1.283485e+00, 7.987876e-01, 8.462585e-02, 1.166737e-01, 1.716714e-02, 3.481397e-02, 7.672629e-02, 2.843730e-02,
2.000000e+00	3.152345e-01, 3.322066e-02, 2.774464e-01, 8.336960e-01, 4.570336e-01, 1.337231e+00, 6.250894e-02, 2.162205e-01, 7.217493e-01, 4.960661e-01, 5.192231e-03, 1.289952e+00, 1.395863e+00, 8.507849e-01, 7.942565e-02, 8.282634e-02, 1.019267e-02, 2.539330e-02, 5.810521e-02, 1.508516e-02,
0.000000e+00	1.289162e+00, 2.362658e+00, 1.258101e+00, 2.184848e+00, 2.095968e+00, 1.534505e+00, 2.057965e-01, 2.090404e+00, 1.480641e+00, 1.644335e+00, 1.253181e+00, 2.846345e+00, 7.742499e-01, 1.848633e+00, 2.016686e+00, 8.460781e-01, 2.414720e+00, 1.368784e+00, 2.331982e+00, 7.589926e-01,
2.000000e-01	1.109461e+00, 1.828786e+00, 9.161706e-01, 2.255848e+00, 1.601331e+00, 1.144663e+00, 2.911640e-01, 1.349397e+00, 1.472957e+00, 1.208476e+00, 1.078356e+00, 1.733892e+00, 7.374387e-01, 9.525768e-01, 1.375065e+00, 9.311622e-01, 1.960708e+00, 1.217746e+00, 1.873716e+00, 7.936710e-01,
4.000000e-01	7.837122e-01, 1.386043e+00, 8.081787e-01, 1.992563e+00, 1.157901e+00, 8.586729e-01, 3.006963e-01, 8.517941e-01, 1.150165e+00, 8.468335e-01, 7.395079e-01, 1.248909e+00, 6.381552e-01, 6.363246e-01, 1.148259e+00, 8.159592e-01, 1.094689e+00, 1.145670e+00, 1.198514e+00, 6.553540e-01,
6.000000e-01	6.101900e-01, 9.680908e-01, 6.478758e-01, 1.322785e+00, 7.837501e-01, 9.120241e-01, 3.324113e-01, 6.628995e-01, 1.120014e+00, 5.360374e-01, 4.334075e-01, 1.295216e+00, 1.032321e+00, 5.890003e-01, 6.808670e-01, 1.110151e+00, 8.531837e-01, 8.610012e-01, 1.109745e+00, 5.381146e-01,
8.000000e-01	5.589774e-01, 6.737577e-01, 5.447581e-01, 1.038901e+00, 5.376113e-01, 9.615415e-01, 3.477607e-01, 5.517713e-01, 9.691380e-01, 4.115277e-01, 3.247718e-01, 1.199323e+00, 1.108404e+00, 5.738231e-01, 4.791245e-01, 7.935717e-01, 4.374485e-01, 6.730251e-01, 8.077623e-01, 3.032917e-01,
1.000000e+00	4.341058e-01, 4.060029e-01, 4.320825e-01, 9.517973e-01, 5.785014e-01, 1.243697e+00, 3.066708e-01, 4.230778e-01, 6.745150e-01, 3.419799e-01, 2.161034e-01, 1.003150e+00, 1.366372e+00, 5.302248e-01, 3.104608e-01, 7.749277e-01, 2.562516e-01, 4.030005e-01, 5.000406e-01, 1.719363e-01,
1.200000e+00	4.499720e-01, 3.288606e-01, 4.942039e-01, 7.300541e-01, 5.525411e-01, 1.386128e+00, 1.373654e-01, 3.462783e-01, 6.327033e-01, 4.069628e-01, 1.314586e-01, 1.428809e+00, 1.159236e+00, 7.220353e-01, 2.151800e-01, 5.723845e-01, 1.479832e-01, 2.939060e-01, 3.691926e-01, 1.062601e-01,
1.400000e+00	4.648215e-01, 2.210282e-01, 6.202149e-01, 7.410154e-01, 5.482800e-01, 1.244827e+00, 6.685427e-02, 3.250933e-01, 4.079917e-01, 3.240511e-01, 7.332651e-02, 1.281431e+00, 1.137230e+00, 7.826248e-01, 1.569624e-01, 6.422523e-01, 8.883363e-02, 2.284266e-01, 2.372699e-01, 7.646738e-02,
1.600000e+00	4.554187e-01, 2.024224e-01, 8.690955e-01, 5.742283e-01, 5.231084e-01, 1.337372e+00, 4.699149e-02, 2.293185e-01, 2.762576e-01, 5.036336e-01, 4.089794e-02, 1.372524e+00, 1.165854e+00, 8.457039e-01, 1.030388e-01, 3.717609e-01, 4.782002e-02, 1.604988e-01, 1.853075e-01, 4.855748e-02,
1.800000e+00	4.246788e-01, 1.709246e-01, 7.828814e-01, 5.788714e-01, 6.065378e-01, 1.182065e+00, 2.846042e-02, 2.313826e-01, 1.781263e-01, 6.550336e-01, 2.194126e-02, 1.283891e+00, 1.365125e+00, 6.892278e-01, 7.828717e-02, 3.660265e-01, 2.698088e-02, 1.038968e-01, 1.283664e-01, 2.386140e-02,
2.000000e+00	4.415377e-01, 2.300507e-01, 1.025706e+00, 4.850059e-01, 4.752355e-01, 1.175993e+00, 1.378896e-02, 1.425683e-01, 1.037922e-01, 5.829851e-01, 1.039282e-02, 1.496918e+00, 1.151515e+00, 7.838376e-01, 9.477361e-02, 2.456319e-01, 1.662999e-02, 7.483432e-02, 8.165686e-02, 1.510046e-02,
0.000000e+00	1.430500e+00, 1.499956e+00, 1.459889e+00, 5.952679e-01, 1.816804e+00, 2.558145e-02, 2.407627e+00, 4.526014e-01, 4.589724e-01, 1.160395e+00, 6.546175e-01, 8.244730e-01, 9.553522e-01, 1.170048e+00, 2.259627e-01, 2.098980e+00, 1.032450e+00, 1.080219e+00, 2.641172e+00, 1.045021e+00,
2.000000e-01	9.473525e-01, 1.388299e+00, 1.444991e+00, 9.607853e-01, 1.080728e+00, 5.300337e-02, 1.248131e+00, 4.226007e-01, 3.490996e-01, 7.261490e-01, 4.871181e-01, 1.010588e+00, 7.218809e-01, 1.228141e+00, 1.113021e-01, 1.689510e+00, 5.358600e-01, 7.752256e-01, 2.077488e+00, 6.693730e-01,
4.000000e-01	7.234810e-01, 1.044399e+00, 1.243187e+00, 9.794027e-01, 7.177104e-01, 2.736688e-01, 8.798096e-01, 4.299669e-01, 3.031633e-01, 4.392337e-01, 5.835054e-01, 9.934595e-01, 5.025359e-01, 9.067626e-01, 1.019089e-01, 1.625668e+00, 3.186810e-01, 4.857920e-01, 1.451133e+00, 5.068880e-01,
6.000000e-01	5.798266e-01, 7.472271e-01, 1.218320e+00, 9.343393e-01, 3.556320e-01, 4.889086e-01, 4.815233e-01, 3.019142e-01, 3.224451e-01, 2.331141e-01, 5.225616e-01, 1.063406e+00, 6.835748e-01, 9.312152e-01, 5.382285e-02, 1.227629e+00, 1.698528e-01, 4.293982e-01, 1.196351e+00, 2.795205e-01,
8.000000e-01	6.321658e-01, 1.059035e+00, 1.263877e+00, 9.691764e-01, 1.984747e-01, 7.720325e-01, 3.059828e-01, 2.436576e-01, 2.807460e-01, 1.489821e-01, 3.477271e-01, 1.332651e+00, 9.072914e-01, 9.781728e-01, 3.880848e-02, 1.318173e+00, 9.182002e-02, 2.861900e-01, 8.942225e-01, 1.477239e-01,
1.000000e+00	5.210176e-01, 7.220306e-01, 1.143796e+00, 7.189594e-01, 1.567763e-01, 7.643866e-01, 2.039479e-01, 2.088393e-01, 2.129456e-01, 1.005568e-01, 2.135224e-01, 1.253543e+00, 9.140136e-01, 8.251689e-01, 2.002525e-02, 9.657014e-01, 5.031960e-02, 2.103462e-01, 6.095135e-01, 8.614631e-02,
1.200000e+00	4.429001e-01, 7.158356e-01, 1.033592e+00, 7.587423e-01, 1.545606e-01, 9.290519e-01, 9.449892e-02, 2.349240e-01, 1.498194e-01, 6.365758e-02, 1.249787e-01, 1.410806e+00, 1.041993e+00, 8.831023e-01, 1.606686e-02, 9.392520e-01, 3.382074e-02, 1.133631e-01, 4.296844e-01, 4.995453e-02,
1.400000e+00	5.388771e-01, 6.312545e-01, 1.087268e+00, 6.831048e-01, 1.404331e-01, 1.081188e+00, 4.728915e-02, 2.022854e-01, 1.165767e-01, 4.843776e-02, 6.537974e-02, 1.296676e+00, 1.196269e+00, 8.233160e-01, 1.024390e-02, 7.101048e-01, 1.691822e-02, 7.435855e-02, 3.393462e-01, 3.493297e-02,
1.600000e+00	4.253533e-01, 7.632237e-01, 1.172747e+00, 6.285133e-01, 3.056458e-01, 1.063337e+00, 2.783342e-02, 1.542115e-01, 8.914989e-02, 5.022925e-02, 3.306227e-02, 1.116149e+00, 1.227145e+00, 7.908846e-01, 8.122752e-03, 4.808463e-01, 9.205920e-03, 5.055485e-02, 2.723878e-01, 2.290684e-02,
1.800000e+00	4.031006e-01, 6.251117e-01, 1.090285e+00, 6.068175e-01, 3.560977e-01, 1.021708e+00, 1.491900e-02, 1.619124e-01, 5.768140e-02, 9.179750e-02, 2.181761e-02, 1.179502e+00, 1.240376e+00, 8.523578e-01, 4.871660e-03, 3.555079e-01, 5.231377e-03, 3.886516e-02, 1.849734e-01, 1.094772e-02,
2.000000e+00	3.192384e-01, 5.549664e-01, 1.261585e+00, 4.478188e-01, 3.773221e-01, 1.177918e+00, 1.065672e-02, 1.399529e-01, 3.319379e-02, 2.014345e-01, 1.021383e-02, 1.292677e+00, 1.300601e+00, 8.488065e-01, 3.206096e-03, 2.953806e-01, 3.442187e-03, 2.621194e-02, 1.414516e-01, 8.895841e-03,
0.000000e+00	3.399794e+00, 5.409006e-01, 1.599671e+00, 3.164146e-01, 1.411538e+00, 4.013782e-01, 5.765349e-01, 1.793133e+00, 1.269493e+00, 1.260515e+00, 1.407626e-01, 2.336447e+00, 1.932035e+00, 2.458704e+00, 2.481835e+00, 3.151352e+00, 1.607876e+00, 3.110993e+00, 1.677163e-01, 1.474509e+00,
2.000000e-01	1.818809e+00, 6.385110e-01, 1.464608e+00, 7.990179e-01, 7.879752e-01, 6.116322e-01, 5.020704e-01, 1.470112e+00, 8.469051e-01, 6.809936e-01, 8.195718e-02, 1.428831e+00, 1.918243e+00, 1.525154e+00, 1.997654e+00, 1.939439e+00, 1.195060e+00, 2.374506e+00, 1.185942e-01, 1.033015e+00,
4.000000e-01	1.040578e+00, 7.057891e-01, 1.208687e+00, 8.222413e-01, 3.940864e-01, 6.571725e-01, 4.770881e-01, 1.177851e+00, 5.057645e-01, 5.348588e-01, 4.333473e-02, 1.468816e+00, 2.072315e+00, 1.243215e+00, 1.205745e+00, 1.379031e+00, 1.017865e+00, 1.803705e+00, 1.004374e-01, 8.769946e-01,
6.000000e-01	9.214184e-01, 7.840460e-01, 1.026393e+00, 8.630524e-01, 3.223622e-01, 7.401799e-01, 4.223544e-01, 6.790373e-01, 3.606641e-01, 3.268814e-01, 2.691979e-02, 1.255793e+00, 1.628980e+00, 7.725767e-01, 7.105195e-01, 9.378945e-01, 6.268997e-01, 1.214365e+00, 1.284023e-01, 6.611680e-01,
8.000000e-01	6.962843e-01, 6.927681e-01, 1.243508e+00, 8.785304e-01, 2.450630e-01, 7.439741e-01, 2.675821e-01, 5.927149e-01, 2.856173e-01, 2.271197e-01, 1.355131e-02, 1.296668e+00, 1.563262e+00, 8.532409e-01, 5.117938e-01, 7.118235e-01, 3.380703e-01, 8.365708e-01, 1.081311e-01, 4.104797e-01,
1.000000e+00	4.510666e-01, 5.437310e-01, 1.097781e+00, 6.333574e-01, 3.393903e-01, 1.034263e+00, 1.548274e-01, 3.732570e-01, 2.032424e-01, 1.489675e-01, 8.050205e-03, 1.270157e+00, 1.485567e+00, 9.626187e-01, 3.830796e-01, 3.930329e-01, 2.438887e-01, 5.789133e-01, 1.202694e-01, 2.438623e-01,
1.200000e+00	5.600312e-01, 6.566547e-01, 1.001782e+00, 6.335925e-01, 2.658724e-01, 1.105068e+00, 9.515079e-02, 2.892632e-01, 1.609917e-01, 1.908545e-01, 3.739272e-03, 1.406085e+00, 1.311656e+00, 8.083282e-01, 2.344993e-01, 2.624623e-01, 1.048564e-01, 3.733796e-01, 8.399573e-02, 1.087870e-01,
1.400000e+00	4.497177e-01, 5.101978e-01, 1.129006e+00, 5.134926e-01, 4.047707e-01, 1.031104e+00, 5.476364e-02, 2.444540e-01, 1.013033e-01, 3.041101e-01, 2.538959e-03, 1.203223e+00, 1.458612e+00, 9.049785e-01, 1.525793e-01, 1.768900e-01, 7.793949e-02, 2.678999e-01, 8.416583e-02, 9.133202e-02,
1.600000e+00	4.415219e-01, 6.866701e-01, 1.052797e+00, 5.759907e-01, 4.721956e-01, 1.191693e+00, 2.848149e-02, 1.870342e-01, 7.394354e-02, 3.543592e-01, 1.490924e-03, 1.246417e+00, 1.512617e+00, 7.788168e-01, 1.032370e-01, 1.803600e-01, 3.843691e-02, 1.488271e-01, 8.411076e-02, 5.410425e-02,
1.800000e+00	3.894155e-01, 6.115360e-01, 1.147986e+00, 4.809826e-01, 4.778482e-01, 1.093380e+00, 1.901392e-02, 1.747273e-01, 4.302852e-02, 4.569045e-01, 8.658043e-04, 1.580359e+00, 1.616334e+00, 9.046310e-01, 7.312645e-02, 1.466398e-01, 2.626934e-02, 9.860851e-02, 7.618228e-02, 3.160702e-02,
2.000000e+00	4.207680e-01, 7.331169e-01, 8.539087e-01, 4.241071e-01, 5.601416e-01, 1.052527e+00, 1.099865e-02, 1.571362e-01, 3.400035e-02, 5.680260e-01, 5.948415e-04, 1.485700e+00, 1.374085e+00, 8.142233e-01, 6.683634e-02, 1.213412e-01, 1.431317e-02, 7.374396e-02, 7.986606e-02, 1.752607e-02,
0.000000e+00	1.190258e-01, 1.813222e+00, 2.846254e+00, 8.948273e-01, 3.256507e+00, 1.802849e-02, 5.539663e-01, 1.163229e+00, 1.898965e+00, 1.868839e+00, 2.208445e+00, 1.913425e+00, 1.908319e-01, 2.478009e+00, 1.396341e+00, 2.115563e+00, 1.374204e+00, 2.355681e+00, 3.302973e-01, 7.356465e-01,
2.000000e-01	2.126260e-01, 1.607787e+00, 2.509500e+00, 1.079780e+00, 1.541338e+00, 1.424207e-02, 5.155747e-01, 1.147328e+00, 1.215883e+00, 1.196837e+00, 1.349754e+00, 1.582014e+00, 1.025561e-01, 1.414119e+00, 8.587982e-01, 2.034784e+00, 8.954840e-01, 1.585373e+00, 4.666536e-01, 6.593791e-01,
4.000000e-01	2.852999e-01, 1.488151e+00, 1.775064e+00, 1.182180e+00, 9.865051e-01, 3.235546e-02, 4.642844e-01, 7.339236e-01, 1.275777e+00, 7.029437e-01, 8.577453e-01, 1.611116e+00, 1.182688e-01, 1.095604e+00, 6.726028e-01, 1.686895e+00, 4.504852e-01, 9.067408e-01, 4.624068e-01, 4.666538e-01,
6.000000e-01	3.900404e-01, 1.426607e+00, 1.625373e+00, 1.248096e+00, 5.572680e-01, 2.252641e-01, 4.587648e-01, 5.430599e-01, 1.035668e+00, 4.588724e-01, 4.829754e-01, 1.457985e+00, 4.206948e-01, 1.198891e+00, 3.295015e-01, 1.439553e+00, 2.695172e-01, 6.474028e-01, 5.175447e-01, 2.902998e-01,
8.000000e-01	4.297541e-01, 1.032735e+00, 1.538301e+00, 1.062222e+00, 4.488852e-01, 3.622249e-01, 3.877288e-01, 4.946405e-01, 1.009757e+00, 3.012134e-01, 2.403139e-01, 1.545137e+00, 6.771446e-01, 9.036303e-01, 2.284017e-01, 1.300588e+00, 1.658666e-01, 4.737377e-01, 3.972085e-01, 1.816614e-01,
1.000000e+00	3.964587e-01, 1.062631e+00, 1.013985e+00, 8.541868e-01, 2.290084e-01, 6.309705e-01, 3.118709e-01, 3.342382e-01, 7.691982e-01, 1.550821e-01, 1.389362e-01, 1.568254e+00, 9.165134e-01, 8.018086e-01, 1.399586e-01, 1.206800e+00, 8.331224e-02, 2.970456e-01, 4.353431e-01, 9.003791e-02,
1.200000e+00	3.987100e-01, 9.446243e-01, 9.023795e-01, 9.924627e-01, 1.769598e-01, 8.898824e-01, 2.836524e-01, 2.322852e-01, 7.533456e-01, 1.502962e-01, 8.269998e-02, 1.530716e+00, 1.042960e+00, 7.187460e-01, 1.176232e-01, 1.169023e+00, 5.275382e-02, 2.573572e-01, 3.762337e-01, 5.908085e-02,
1.400000e+00	4.407299e-01, 8.168861e-01, 1.064206e+00, 8.386034e-01, 1.562989e-01, 8.481965e-01, 1.659931e-01, 2.132007e-01, 5.216262e-01, 6.082996e-02, 5.125744e-02, 1.511860e+00, 1.057320e+00, 8.056643e-01, 5.473188e-02, 7.910065e-01, 3.566207e-02, 1.174971e-01, 2.458194e-01, 3.686270e-02,
1.600000e+00	4.592310e-01, 6.663331e-01, 9.834209e-01, 6.816602e-01, 1.927431e-01, 9.964216e-01, 8.502082e-02, 1.630445e-01, 3.460659e-01, 5.133366e-02, 2.428363e-02, 1.368029e+00, 1.380784e+00, 7.886998e-01, 5.412598e-02, 5.317838e-01, 1.849624e-02, 1.054566e-01, 2.406481e-01, 2.149866e-02,
1.800000e+00	4.597340e-01, 4.966290e-01, 1.085462e+00, 5.854843e-01, 3.004261e-01, 1.299777e+00, 5.034795e-02, 1.752415e-01, 2.186589e-01, 7.226042e-02, 1.563083e-02, 1.218555e+00, 1.237942e+00, 7.965868e-01, 2.743531e-02, 4.957760e-01, 1.021349e-02, 6.439350e-02, 1.775220e-01, 1.205732e-02,
2.000000e+00	4.071374e-01, 5.747151e-01, 9.513229e-01, 6.027538e-01, 3.847560e-01, 1.047973e+00, 2.365486e-02, 1.295522e-01, 1.895708e-01, 1.644206e-01, 7.675180e-03, 1.368869e+00, 1.452196e+00, 9.157958e-01, 1.861314e-02, 4.094110e-01, 5.109154e-03, 5.842012e-02, 1.129987e-01, 6.792373e-03,
0.000000e+00	1.749624e+00, 3.167062e+00, 1.225592e+00, 2.657134e+00, 2.808991e+00, 1.585810e-01, 1.503684e+00, 2.099723e+00, 2.204676e+00, 2.590197e+00, 4.207186e-01, 2.882704e+00, 2.005560e+00, 1.903935e+00, 2.854753e+00, 1.122573e+00, 1.494230e+00, 1.093093e+00, 4.360146e-01, 7.758114e-01,
2.000000e-01	9.296774e-01, 2.122330e+00, 8.987264e-01, 2.768677e+00, 1.676815e+00, 9.659898e-02, 9.443498e-01, 1.572818e+00, 1.438827e+00, 1.944916e+00, 2.673949e-01, 2.158973e+00, 2.128106e+00, 1.345592e+00, 2.450740e+00, 7.434986e-01, 9.383564e-01, 8.885452e-01, 4.907337e-01, 6.992028e-01,
4.000000e-01	9.594394e-01, 1.562097e+00, 8.990624e-01, 2.378751e+00, 7.790855e-01, 1.376828e-01, 7.365733e-01, 1.263485e+00, 1.817283e+00, 1.292901e+00, 1.469264e-01, 1.753703e+00, 1.988728e+00, 9.845696e-01, 1.590762e+00, 4.759743e-01, 8.675474e-01, 8.793998e-01, 5.607284e-01, 7.695007e-01,
6.000000e-01	5.887446e-01, 1.175396e+00, 5.958747e-01, 2.181245e+00, 6.686172e-01, 3.772876e-01, 6.669858e-01, 8.652722e-01, 1.211741e+00, 8.477159e-01, 6.678588e-02, 1.635929e+00, 1.745221e+00, 8.407033e-01, 1.001809e+00, 3.119690e-01, 8.259603e-01, 5.860272e-01, 4.517810e-01, 7.135071e-01,
8.000000e-01	5.084911e-01, 6.859995e-01, 4.302191e-01, 1.345872e+00, 3.582660e-01, 6.068193e-01, 5.005173e-01, 5.672589e-01, 1.304821e+00, 8.008547e-01, 4.328687e-02, 1.446382e+00, 1.835797e+00, 7.597505e-01, 6.570531e-01, 2.066191e-01, 4.154286e-01, 4.255511e-01, 3.862374e-01, 3.834002e-01,
1.000000e+00	5.090232e-01, 3.850361e-01, 3.331217e-01, 1.423672e+00, 2.550168e-01, 7.149988e-01, 4.558941e-01, 4.185801e-01, 1.352746e+00, 6.580993e-01, 2.705606e-02, 1.317233e+00, 1.659185e+00, 9.234026e-01, 4.425554e-01, 1.502513e-01, 2.638685e-01, 3.062307e-01, 2.644549e-01, 2.647346e-01,
1.200000e+00	4.370068e-01, 3.233170e-01, 3.840848e-01, 1.040840e+00, 1.635871e-01, 7.333534e-01, 4.276152e-01, 3.092034e-01, 1.241798e+00, 5.953643e-01, 1.681428e-02, 1.184835e+00, 1.586970e+00, 9.066917e-01, 2.962559e-01, 1.244248e-01, 1.354496e-01, 2.090665e-01, 1.886446e-01, 1.755918e-01,
1.400000e+00	3.772243e-01, 1.983523e-01, 4.775930e-01, 9.857765e-01, 1.733046e-01, 8.422971e-01, 2.711984e-01, 2.526797e-01, 7.760115e-01, 5.944226e-01, 7.955671e-03, 1.378463e+00, 1.450933e+00, 8.319865e-01, 1.978609e-01, 9.350355e-02, 7.504164e-02, 1.213399e-01, 1.360936e-01, 1.048208e-01,
1.600000e+00	4.202890e-01, 1.301549e-01, 4.907689e-01, 6.904231e-01, 2.384547e-01, 1.006647e+00, 1.598752e-01, 2.039295e-01, 5.950125e-01, 6.442182e-01, 5.158439e-03, 1.394620e+00, 1.383419e+00, 6.351093e-01, 1.368928e-01, 8.819287e-02, 4.926103e-02, 6.984886e-02, 9.798743e-02, 5.783502e-02,
1.800000e+00	4.928857e-01, 1.133111e-01, 6.536329e-01, 6.492746e-01, 3.399382e-01, 1.032899e+00, 7.968083e-02, 1.726083e-01, 4.321452e-01, 5.971446e-01, 2.751486e-03, 1.317609e+00, 1.503397e+00, 7.835000e-01, 9.786649e-02, 8.042292e-02, 2.254961e-02, 5.462660e-02, 6.495819e-02, 3.410613e-02,
2.000000e+00	4.759266e-01, 1.040717e-01, 7.101217e-01, 7.136960e-01, 3.512847e-01, 1.417673e+00, 5.302015e-02, 1.449178e-01, 2.854835e-01, 6.510287e-01, 1.917080e-03, 1.255491e+00, 1.432258e+00, 8.824702e-01, 7.924377e-02, 8.653130e-02, 1.235926e-02, 3.405148e-02, 4.315445e-02, 2.511886e-02,
0.000000e+00	1.318057e+00, 2.630915e+00, 2.513212e+00, 3.957579e-01, 2.861868e+00, 3.724937e-02, 3.024101e-01, 3.074440e+00, 6.656040e-01, 7.243899e-01, 1.414936e+00, 1.092009e+00, 2.059733e+00, 1.303758e+00, 1.384777e+00, 1.475685e+00, 2.116456e-01, 1.094423e+00, 2.447616e+00, 1.008327e+00,
2.000000e-01	6.686824e-01, 2.250513e+00, 2.208351e+00, 6.721698e-01, 1.490916e+00, 3.571091e-02, 1.680189e-01, 2.016999e+00, 4.338235e-01, 6.408924e-01, 9.484622e-01, 1.027902e+00, 1.539461e+00, 8.649765e-01, 8.374929e-01, 7.889696e-01, 3.365354e-01, 7.511021e-01, 2.194482e+00, 7.368794e-01,
4.000000e-01	5.797700e-01, 1.932761e+00, 2.141098e+00, 6.933906e-01, 1.045263e+00, 6.831963e-02, 9.666957e-02, 1.548815e+00, 2.902432e-01, 4.747061e-01, 7.382773e-01, 1.043389e+00, 1.277256e+00, 9.774377e-01, 4.791976e-01, 5.981944e-01, 2.238480e-01, 5.726608e-01, 1.590497e+00, 5.177151e-01,
6.000000e-01	5.537450e-01, 1.694256e+00, 2.323731e+00, 8.282927e-01, 6.105929e-01, 3.023806e-01, 6.249786e-02, 1.200460e+00, 1.893932e-01, 3.247777e-01, 5.812312e-01, 1.173014e+00, 1.209044e+00, 1.124230e+00, 4.089361e-01, 6.143057e-01, 1.143859e-01, 3.551486e-01, 1.118351e+00, 2.616064e-01,
8.000000e-01	5.025972e-01, 1.183761e+00, 1.454377e+00, 6.062163e-01, 3.993405e-01, 5.495541e-01, 3.262698e-02, 7.621007e-01, 1.495097e-01, 1.428137e-01, 4.707641e-01, 1.189949e+00, 1.025669e+00, 9.872080e-01, 2.576641e-01, 5.370322e-01, 6.425873e-02, 2.199173e-01, 9.737472e-01, 1.977960e-01,
1.000000e+00	4.074286e-01, 1.215990e+00, 1.861403e+00, 5.832065e-01, 2.266815e-01, 7.273055e-01, 1.897451e-02, 4.956195e-01, 1.111292e-01, 1.208178e-01, 3.239126e-01, 1.231035e+00, 1.148205e+00, 7.870192e-01, 1.776084e-01, 4.484338e-01, 3.501824e-02, 1.231121e-01, 8.255547e-01, 1.402694e-01,
1.200000e+00	5.110842e-01, 9.935843e-01, 1.193219e+00, 5.531147e-01, 1.714280e-01, 9.298292e-01, 1.103189e-02, 6.710170e-01, 8.432206e-02, 6.244246e-02, 2.032097e-01, 1.292380e+00, 1.281166e+00, 7.789827e-01, 1.116327e-01, 3.177156e-01, 2.516644e-02, 1.158293e-01, 6.126104e-01, 7.945166e-02,
1.400000e+00	4.050574e-01, 1.086796e+00, 1.242645e+00, 4.343187e-01, 1.765714e-01, 1.051749e+00, 6.577596e-03, 2.833136e-01, 5.269188e-02, 4.737018e-02, 1.438553e-01, 1.176554e+00, 1.539450e+00, 8.193669e-01, 8.041780e-02, 2.227056e-01, 1.188364e-02, 8.688869e-02, 6.583822e-01, 4.920867e-02,
1.600000e+00	3.905573e-01, 1.183244e+00, 1.411755e+00, 4.516794e-01, 2.246547e-01, 1.029778e+00, 3.562279e-03, 2.411825e-01, 3.743320e-02, 3.947526e-02, 7.871495e-02, 1.200244e+00, 1.500416e+00, 7.959033e-01, 5.068978e-02, 2.272903e-01, 7.058753e-03, 5.716193e-02, 4.888545e-01, 2.847560e-02,
1.800000e+00	3.869567e-01, 9.987757e-01, 1.256238e+00, 5.250806e-01, 3.189542e-01, 1.246408e+00, 2.023664e-03, 2.903894e-01, 2.741169e-02, 5.378823e-02, 4.145821e-02, 1.161727e+00, 1.303450e+00, 9.238332e-01, 2.486974e-02, 2.038080e-01, 4.343451e-03, 3.231644e-02, 4.441182e-01, 1.650978e-02,
2.000000e+00	4.425031e-01, 8.479060e-01, 1.334997e+00, 4.204122e-01, 3.130260e-01, 1.065642e+00, 1.026076e-03, 2.140484e-01, 2.440802e-02, 1.170708e-01, 1.895346e-02, 1.256806e+00, 1.472086e+00, 7.728637e-01, 2.179941e-02, 1.880927e-01, 2.599433e-03, 2.375821e-02, 3.341703e-01, 1.005518e-02,
0.000000e+00	3.067103e-01, 2.989213e+00, 9.070490e-01, 2.264069e+00, 2.216928e+00, 1.125730e+00, 1.393047e+00, 1.632021e+00, 6.974504e-01, 1.982079e+00, 6.150222e-01, 1.577431e+00, 6.567763e-01, 2.323360e+00, 3.156473e-02, 2.021512e-01, 1.001066e+00, 2.762629e+00, 1.971439e+00, 1.832983e+00,
2.000000e-01	1.728883e-01, 1.773009e+00, 6.124291e-01, 2.717926e+00, 1.427310e+00, 9.191853e-01, 9.515670e-01, 1.136866e+00, 8.345853e-01, 1.368874e+00, 6.324187e-01, 1.961258e+00, 5.200521e-01, 1.575202e+00, 2.531179e-01, 5.466471e-01, 6.809257e-01, 2.334280e+00, 1.752769e+00, 1.246111e+00,
4.000000e-01	1.599311e-01, 1.128933e+00, 4.621966e-01, 2.712087e+00, 8.754396e-01, 8.883743e-01, 6.004869e-01, 6.564605e-01, 9.513508e-01, 1.080188e+00, 5.896820e-01, 1.528687e+00, 3.659470e-01, 1.236232e+00, 3.080120e-01, 8.023342e-01, 3.180153e-01, 1.464353e+00, 1.114108e+00, 7.564806e-01,
6.000000e-01	2.719716e-01, 8.685281e-01, 4.083514e-01, 2.057131e+00, 6.487306e-01, 9.559123e-01, 6.008856e-01, 5.566894e-01, 9.642724e-01, 7.393182e-01, 3.987109e-01, 1.146136e+00, 4.410955e-01, 1.085955e+00, 2.159455e-01, 8.987956e-01, 2.065178e-01, 9.024892e-01, 8.244694e-01, 5.079866e-01,
8.000000e-01	3.209947e-01, 5.024329e-01, 2.886154e-01, 1.955368e+00, 4.309251e-01, 8.961398e-01, 5.205896e-01, 3.593737e-01, 9.676616e-01, 4.157585e-01, 2.549028e-01, 1.579666e+00, 7.550781e-01, 1.034265e+00, 1.401210e-01, 1.008843e+00, 1.164243e-01, 6.217505e-01, 7.111521e-01, 2.532701e-01,
1.000000e+00	4.154927e-01, 3.114158e-01, 2.541939e-01, 1.741589e+00, 4.647368e-01, 1.084048e+00, 4.719087e-01, 3.153907e-01, 9.808597e-01, 3.268448e-01, 1.660119e-01, 1.310002e+00, 9.094187e-01, 9.551610e-01, 1.150563e-01, 1.186836e+00, 6.107130e-02, 4.432392e-01, 4.284146e-01, 1.803262e-01,
1.200000e+00	3.821041e-01, 2.597951e-01, 1.955284e-01, 1.493776e+00, 4.897150e-01, 1.225757e+00, 4.590335e-01, 2.527804e-01, 1.018908e+00, 2.639260e-01, 8.488335e-02, 1.538543e+00, 1.003063e+00, 8.535926e-01, 6.317097e-02, 9.029164e-01, 3.676895e-02, 3.221582e-01, 2.664571e-01, 8.483755e-02,
1.400000e+00	3.586097e-01, 1.789725e-01, 1.971836e-01, 1.121234e+00, 5.738973e-01, 1.287335e+00, 2.595628e-01, 2.010545e-01, 1.233853e+00, 3.813571e-01, 3.502288e-02, 1.297921e+00, 1.085132e+00, 8.563634e-01, 4.626156e-02, 9.113159e-01, 1.945651e-02, 2.018264e-01, 1.954566e-01, 5.570168e-02,
1.600000e+00	4.169168e-01, 1.194188e-01, 1.841072e-01, 9.566642e-01, 5.299108e-01, 1.222563e+00, 1.341403e-01, 1.494982e-01, 9.005301e-01, 3.704131e-01, 2.733573e-02, 1.219868e+00, 1.214548e+00, 7.174309e-01, 3.359787e-02, 7.384656e-01, 1.103350e-02, 1.165458e-01, 1.277747e-01, 3.651267e-02,
1.800000e+00	3.603826e-01, 6.086345e-02, 2.523170e-01, 9.031463e-01, 5.325879e-01, 1.245431e+00, 8.452266e-02, 1.436610e-01, 7.723845e-01, 4.908109e-01, 1.291227e-02, 1.134976e+00, 1.158905e+00, 7.658284e-01, 3.915910e-02, 5.001628e-01, 6.120184e-03, 8.446229e-02, 8.982289e-02, 2.077094e-02,
2.000000e+00	4.311783e-01, 4.939315e-02, 5.252942e-01, 7.580971e-01, 5.041233e-01, 1.244279e+00, 4.071155e-02, 1.258719e-01, 5.661245e-01, 4.441817e-01, 7.158892e-03, 1.164886e+00, 1.081787e+00, 7.844239e-01, 4.054846e-02, 5.239128e-01, 4.346144e-03, 5.798665e-02, 6.443373e-02, 1.172003e-02,
0.000000e+00	1.705319e+00, 1.204300e+00, 1.884059e+00, 6.511982e-01, 1.411646e+00, 1.527600e+00, 2.502401e+00, 2.269683e+00, 1.499443e+00, 2.434035e+00, 1.124743e+00, 1.946717e+00, 1.993305e+00, 4.402050e-01, 2.048831e+00, 1.701504e+00, 2.015785e+00, 1.112984e+00, 2.423439e+00, 1.667080e+00,
2.000000e-01	1.006850e+00, 1.093785e+00, 1.524369e+00, 4.661595e-01, 1.010162e+00, 1.288488e+00, 1.186615e+00, 1.587312e+00, 1.012404e+00, 1.641742e+00, 7.299143e-01, 1.305262e+00, 2.260936e+00, 2.931976e-01, 1.066507e+00, 1.196985e+00, 1.486705e+00, 1.026097e+00, 1.907690e+00, 1.172742e+00,
4.000000e-01	6.392570e-01, 1.277295e+00, 1.638020e+00, 4.044280e-01, 7.555271e-01, 1.017834e+00, 5.854259e-01, 1.247289e+00, 6.694142e-01, 9.725921e-01, 6.224359e-01, 8.671126e-01, 1.676681e+00, 1.802356e-01, 1.468501e+00, 6.040556e-01, 1.397740e+00, 1.032708e+00, 1.555055e+00, 8.855464e-01,
6.000000e-01	4.528355e-01, 1.107679e+00, 1.410714e+00, 3.237280e-01, 7.072719e-01, 1.087731e+00, 3.350350e-01, 9.714638e-01, 4.334879e-01, 7.443887e-01, 5.133372e-01, 9.100672e-01, 1.819967e+00, 3.022866e-01, 1.096153e+00, 4.545472e-01, 8.492081e-01, 8.350490e-01, 1.138015e+00, 8.397834e-01,
8.000000e-01	4.278887e-01, 9.367278e-01, 1.260530e+00, 2.316517e-01, 5.956432e-01, 1.411622e+00, 1.908784e-01, 7.360592e-01, 2.001215e-01, 5.790608e-01, 3.503829e-01, 7.696023e-01, 1.718724e+00, 5.068211e-01, 6.731329e-01, 3.808709e-01, 4.549894e-01, 7.586634e-01, 6.825808e-01, 5.150526e-01,
1.000000e+00	4.395990e-01, 9.404142e-01, 1.260400e+00, 1.712864e-01, 6.316474e-01, 1.170594e+00, 1.161877e-01, 6.225770e-01, 1.711552e-01, 5.129947e-01, 2.287254e-01, 1.167179e+00, 1.744474e+00, 6.858691e-01, 4.231183e-01, 2.253977e-01, 3.102114e-01, 4.329888e-01, 6.884587e-01, 2.364648e-01,
1.200000e+00	4.288182e-01, 8.448048e-01, 1.303944e+00, 1.647656e-01, 6.086660e-01, 1.212527e+00, 8.007510e-02, 5.243828e-01, 9.239933e-02, 5.953750e-01, 1.485898e-01, 1.204220e+00, 1.442210e+00, 6.832731e-01, 3.017561e-01, 1.768409e-01, 1.423419e-01, 2.383303e-01, 5.151053e-01, 1.672893e-01,
1.400000e+00	4.072357e-01, 1.065254e+00, 1.218426e+00, 1.970328e-01, 6.022203e-01, 1.303722e+00, 3.418203e-02, 3.963717e-01, 5.506879e-02, 5.396789e-01, 7.140511e-02, 1.187469e+00, 1.289757e+00, 7.018892e-01, 2.473191e-01, 1.447613e-01, 8.869331e-02, 1.956522e-01, 3.574881e-01, 9.008117e-02,
1.600000e+00	4.349204e-01, 8.209847e-01, 1.167601e+00, 2.070542e-01, 5.277050e-01, 1.272237e+00, 2.281211e-02, 3.523648e-01, 3.731779e-02, 4.560382e-01, 4.937892e-02, 1.258178e+00, 1.372694e+00, 8.367396e-01, 1.630988e-01, 1.170414e-01, 5.103927e-02, 1.504687e-01, 2.962210e-01, 6.149812e-02,
1.800000e+00	4.391971e-01, 8.444879e-01, 1.341983e+00, 2.481583e-01, 5.188688e-01, 1.290929e+00, 1.249775e-02, 2.368429e-01, 2.588161e-02, 5.734061e-01, 2.546950e-02, 1.165819e+00, 1.235199e+00, 8.408097e-01, 1.482408e-01, 1.469822e-01, 2.533247e-02, 1.071573e-01, 2.423750e-01, 4.072920e-02,
2.000000e+00	4.877790e-01, 8.609486e-01, 9.450107e-01, 2.803120e-01, 5.519749e-01, 1.119110e+00, 5.765741e-03, 1.967019e-01, 1.534284e-02, 6.651877e-01, 1.622708e-02, 1.083841e+00, 1.105910e+00, 7.651189e-01, 1.393098e-01, 1.253461e-01, 1.640434e-02, 6.865167e-02, 3.014719e-01, 2.227273e-02,
0.000000e+00	1.243347e+00, 3.902177e-01, 2.956703e+00, 1.096882e+00, 1.891850e+00, 1.663822e+00, 2.458254e+00, 1.561170e+00, 2.593426e-01, 2.209757e+00, 8.858953e-01, 2.289254e+00, 3.296103e+00, 1.868953e+00, 1.353461e+00, 3.629776e-01, 3.167121e-01, 1.736897e+00, 2.371805e+00, 1.982805e+00,
2.000000e-01	7.286458e-01, 6.000566e-01, 2.097189e+00, 1.357243e+00, 1.518381e+00, 1.251583e+00, 1.930009e+00, 1.082283e+00, 5.075820e-01, 1.382589e+00, 6.078276e-01, 2.199314e+00, 1.672784e+00, 1.312530e+00, 1.191924e+00, 2.512160e-01, 4.465147e-01, 1.386447e+00, 1.645731e+00, 1.098513e+00,
4.000000e-01	6.011162e-01, 7.405432e-01, 2.224671e+00, 1.353304e+00, 1.036772e+00, 1.050031e+00, 8.969637e-01, 7.896640e-01, 6.684996e-01, 1.303893e+00, 5.124152e-01, 1.872705e+00, 1.472364e+00, 1.412077e+00, 9.986943e-01, 1.430851e-01, 3.164549e-01, 7.949224e-01, 1.055512e+00, 8.543604e-01,
6.000000e-01	5.147491e-01, 8.512273e-01, 1.135164e+00, 1.325315e+00, 6.701552e-01, 9.059328e-01, 6.070724e-01, 5.630813e-01, 9.681228e-01, 9.294290e-01, 3.613528e-01, 1.629190e+00, 1.525526e+00, 1.125486e+00, 6.529677e-01, 1.355831e-01, 2.569312e-01, 5.771713e-01, 9.083431e-01, 5.138662e-01,
8.000000e-01	5.081687e-01, 7.373794e-01, 1.071110e+00, 1.462004e+00, 7.034170e-01, 1.341603e+00, 3.814793e-01, 3.603474e-01, 1.123323e+00, 8.405155e-01, 2.027552e-01, 1.659219e+00, 1.197947e+00, 9.903400e-01, 6.531354e-01, 1.079697e-01, 1.575421e-01, 3.956371e-01, 4.757721e-01, 3.766705e-01,
1.000000e+00	4.822989e-01, 5.879993e-01, 7.385439e-01, 1.133334e+00, 6.070146e-01, 1.198330e+00, 2.580017e-01, 2.702526e-01, 9.636446e-01, 7.721821e-01, 1.347871e-01, 1.466780e+00, 1.448506e+00, 8.274970e-01, 4.917796e-01, 1.060314e-01, 9.221232e-02, 2.890514e-01, 3.885581e-01, 2.403534e-01,
1.200000e+00	3.900553e-01, 4.486472e-01, 9.195772e-01, 1.025188e+00, 5.956849e-01, 1.212099e+00, 1.448399e-01, 1.854354e-01, 6.844225e-01, 7.618410e-01, 7.538120e-02, 1.413008e+00, 1.484643e+00, 9.479913e-01, 3.411351e-01, 1.156037e-01, 5.417585e-02, 2.097743e-01, 2.834045e-01, 1.394248e-01,
1.400000e+00	4.823769e-01, 3.816816e-01, 8.436579e-01, 1.044791e+00, 5.906510e-01, 1.045080e+00, 8.780014e-02, 1.558805e-01, 4.953328e-01, 7.822869e-01, 3.763769e-02, 1.308276e+00, 1.253467e+00, 8.234976e-01, 3.282306e-01, 9.510629e-02, 2.678315e-02, 1.219681e-01, 2.019281e-01, 8.669876e-02,
1.600000e+00	5.019944e-01, 2.708909e-01, 6.225473e-01, 7.683325e-01, 5.370454e-01, 9.100413e-01, 4.648252e-02, 1.028259e-01, 5.464480e-01, 6.403260e-01, 2.055832e-02, 1.546766e+00, 1.432396e+00, 6.750389e-01, 2.216778e-01, 9.118879e-02, 1.434665e-02, 9.161573e-02, 1.237728e-01, 4.906504e-02,
1.800000e+00	4.029267e-01, 2.972973e-01, 7.991622e-01, 7.584395e-01, 6.280226e-01, 1.009720e+00, 2.339127e-02, 1.175670e-01, 3.136913e-01, 6.041337e-01, 1.270545e-02, 1.552159e+00, 1.546457e+00, 5.656811e-01, 1.561690e-01, 1.028137e-01, 1.024655e-02, 5.884571e-02, 9.906589e-02, 2.598658e-02,
2.000000e+00	4.775484e-01, 3.472414e-01, 1.046735e+00, 6.638086e-01, 7.244698e-01, 1.077540e+00, 1.473487e-02, 9.984408e-02, 2.065696e-01, 6.257176e-01, 5.907799e-03, 1.312641e+00, 1.221341e+00, 9.197674e-01, 2.017749e-01, 1.052472e-01, 5.851224e-03, 4.048981e-02, 6.305989e-02, 1.619802e-02,
0.000000e+00	7.183531e-01, 1.449713e+00, 3.738927e-01, 5.022773e-01, 6.036461e-01, 2.210848e+00, 3.060510e+00, 2.567653e+00, 1.785509e+00, 2.611086e+00, 3.006610e+00, 5.154540e-01, 1.374212e+00, 1.000852e+00, 1.675175e+00, 1.349790e-01, 2.083070e+00, 2.554049e+00, 2.465534e+00, 2.879207e+00,
2.000000e-01	3.941530e-01, 9.000107e-01, 4.757199e-01, 4.572799e-01, 6.080548e-01, 1.782470e+00, 1.602548e+00, 1.645613e+00, 9.458657e-01, 1.833286e+00, 1.178841e+00, 3.606451e-01, 1.255869e+00, 6.767018e-01, 1.713069e+00, 1.181640e-01, 1.839704e+00, 2.011649e+00, 1.928487e+00, 2.039538e+00,
4.000000e-01	2.178549e-01, 6.463642e-01, 7.096438e-01, 3.921194e-01, 7.124298e-01, 2.121305e+00, 1.015293e+00, 1.552254e+00, 6.444562e-01, 1.233542e+00, 9.570346e-01, 3.390063e-01, 1.238450e+00, 4.130059e-01, 1.032510e+00, 1.770652e-01, 1.218258e+00, 1.794018e+00, 1.391776e+00, 1.670017e+00,
6.000000e-01	1.505348e-01, 5.430888e-01, 7.505192e-01, 3.317843e-01, 6.875769e-01, 1.687360e+00, 6.062801e-01, 1.556968e+00, 3.104932e-01, 1.139683e+00, 8.249997e-01, 3.564622e-01, 1.409705e+00, 4.375323e-01, 1.182270e+00, 1.679135e-01, 9.863384e-01, 1.554966e+00, 1.020991e+00, 1.308591e+00,
8.000000e-01	1.719103e-01, 4.613391e-01, 8.725951e-01, 2.536837e-01, 6.479950e-01, 1.655612e+00, 3.099118e-01, 1.105322e+00, 2.324832e-01, 9.371161e-01, 5.034685e-01, 5.576224e-01, 1.318326e+00, 5.480397e-01, 1.089318e+00, 1.578252e-01, 6.453002e-01, 1.147977e+00, 7.600421e-01, 9.126279e-01,
1.000000e+00	3.217769e-01, 4.322760e-01, 1.083318e+00, 1.971235e-01, 6.205120e-01, 1.668596e+00, 1.600737e-01, 9.191809e-01, 1.602919e-01, 9.705129e-01, 2.637125e-01, 7.200406e-01, 1.220035e+00, 6.129311e-01, 8.214008e-01, 1.579859e-01, 4.194768e-01, 6.782387e-01, 4.523842e-01, 6.440851e-01,
1.200000e+00	3.469749e-01, 3.552750e-01, 8.552105e-01, 2.005091e-01, 7.785203e-01, 1.601875e+00, 9.132169e-02, 7.928159e-01, 9.348482e-02, 7.346389e-01, 1.325605e-01, 8.437088e-01, 1.538099e+00, 7.295993e-01, 7.202880e-01, 1.738365e-01, 2.651981e-01, 4.601385e-01, 2.845400e-01, 3.644510e-01,
1.400000e+00	4.137934e-01, 3.935070e-01, 1.036812e+00, 2.172178e-01, 5.903243e-01, 1.103450e+00, 6.013519e-02, 6.606869e-01, 5.124232e-02, 6.484124e-01, 8.716312e-02, 1.024317e+00, 1.156884e+00, 6.695398e-01, 4.735575e-01, 1.587486e-01, 1.420998e-01, 2.978730e-01, 2.056992e-01, 2.217139e-01,
1.600000e+00	3.689408e-01, 4.718827e-01, 1.098008e+00, 2.316000e-01, 5.278414e-01, 1.529974e+00, 2.956802e-02, 5.051723e-01, 2.877128e-02, 5.918788e-01, 4.920361e-02, 1.105490e+00, 1.500126e+00, 8.290541e-01, 6.220978e-01, 1.186901e-01, 9.349979e-02, 2.221389e-01, 1.262401e-01, 1.508125e-01,
1.800000e+00	3.674179e-01, 5.144891e-01, 9.990253e-01, 2.356123e-01, 5.723802e-01, 1.532927e+00, 1.755847e-02, 4.251149e-01, 2.091557e-02, 6.644309e-01, 2.196568e-02, 1.313510e+00, 1.533636e+00, 7.460212e-01, 5.538594e-01, 1.354758e-01, 5.577740e-02, 1.347154e-01, 9.934450e-02, 1.046327e-01,
2.000000e+00	4.158836e-01, 5.166002e-01, 1.271325e+00, 2.756749e-01, 8.368851e-01, 1.491603e+00, 1.035846e-02, 3.176960e-01, 1.186013e-02, 6.238658e-01, 1.284820e-02, 1.156596e+00, 1.343267e+00, 8.112367e-01, 3.901344e-01, 1.218724e-01, 3.384771e-02, 1.012638e-01, 8.255909e-02, 6.202900e-02,
0.000000e+00	4.667672e-01, 2.267655e+00, 1.211953e+00, 2.027853e+00, 4.966399e-01, 8.599369e-01, 1.857627e+00, 3.655873e-01, 1.915195e-01, 1.581393e+00, 1.218250e-01, 1.375315e+00, 3.003962e+00, 2.768997e+00, 1.357869e+00, 2.648949e-01, 1.528295e+00, 2.948504e+00, 2.570741e+00, 1.242150e+00,
2.000000e-01	2.701061e-01, 1.680913e+00, 7.214305e-01, 2.069149e+00, 3.817951e-01, 9.101079e-01, 1.220652e+00, 3.541264e-01, 5.104789e-01, 9.257012e-01, 3.118042e-01, 1.059227e+00, 2.852369e+00, 1.461996e+00, 1.422352e+00, 1.540802e-01, 1.351500e+00, 2.078048e+00, 2.010798e+00, 1.205797e+00,
4.000000e-01	2.195579e-01, 1.219709e+00, 6.000728e-01, 1.779415e+00, 4.435210e-01, 8.958155e-01, 7.576842e-01, 2.819061e-01, 7.299322e-01, 4.971621e-01, 3.674138e-01, 9.950472e-01, 2.326635e+00, 1.260759e+00, 9.030668e-01, 1.081490e-01, 6.989488e-01, 1.536755e+00, 1.234693e+00, 7.747362e-01,
6.000000e-01	3.668016e-01, 9.208575e-01, 4.564569e-01, 1.629012e+00, 3.589892e-01, 1.123354e+00, 6.567987e-01, 3.945820e-01, 9.039148e-01, 5.056592e-01, 4.032193e-01, 1.161976e+00, 1.932292e+00, 1.041415e+00, 4.931343e-01, 6.291653e-02, 3.912940e-01, 1.278954e+00, 1.085586e+00, 4.556269e-01,
8.000000e-01	3.338793e-01, 5.025039e-01, 3.669907e-01, 1.690833e+00, 4.411850e-01, 1.378844e+00, 4.737200e-01, 2.761496e-01, 1.067937e+00, 4.983347e-01, 2.306681e-01, 1.222005e+00, 1.846533e+00, 9.787161e-01, 3.378736e-01, 4.352965e-02, 2.534976e-01, 7.290092e-01, 6.626961e-01, 2.657113e-01,
1.000000e+00	4.084749e-01, 3.177249e-01, 3.009359e-01, 1.252836e+00, 4.928922e-01, 1.247238e+00, 4.178329e-01, 3.360122e-01, 9.727657e-01, 5.939696e-01, 1.360130e-01, 1.232610e+00, 1.611225e+00, 9.711407e-01, 2.697128e-01, 3.524918e-02, 1.431513e-01, 5.926347e-01, 4.374366e-01, 1.806744e-01,
1.200000e+00	3.607672e-01, 2.448252e-01, 2.488946e-01, 1.044945e+00, 6.093983e-01, 1.247670e+00, 2.997328e-01, 2.143966e-01, 9.304904e-01, 5.450792e-01, 7.607536e-02, 1.167440e+00, 1.467738e+00, 7.874618e-01, 1.730201e-01, 3.577920e-02, 7.859688e-02, 3.208031e-01, 3.405561e-01, 1.169897e-01,
1.400000e+00	4.573218e-01, 1.684397e-01, 3.697646e-01, 1.067979e+00, 4.972257e-01, 1.309771e+00, 1.535408e-01, 2.410353e-01, 7.836818e-01, 5.955612e-01, 4.306164e-02, 1.173634e+00, 1.484861e+00, 8.056696e-01, 1.220262e-01, 4.288939e-02, 4.928583e-02, 2.710091e-01, 2.126852e-01, 6.491453e-02,
1.600000e+00	5.165175e-01, 1.051401e-01, 4.321871e-01, 8.966516e-01, 5.276442e-01, 1.362355e+00, 6.881943e-02, 2.008397e-01, 6.827104e-01, 5.431380e-01, 2.229768e-02, 1.327410e+00, 1.400443e+00, 8.428144e-01, 1.401027e-01, 5.932387e-02, 2.522560e-02, 1.425905e-01, 1.265620e-01, 3.744987e-02,
1.800000e+00	4.090971e-01, 8.280700e-02, 6.032328e-01, 7.037392e-01, 6.596011e-01, 1.328001e+00, 4.760771e-02, 1.864888e-01, 4.557849e-01, 6.738461e-01, 1.459253e-02, 1.415560e+00, 1.470436e+00, 7.877696e-01, 1.215351e-01, 7.545759e-02, 1.525050e-02, 1.080433e-01, 9.115832e-02, 1.855994e-02,
2.000000e+00	3.934609e-01, 6.638644e-02, 4.898495e-01, 5.739120e-01, 6.049072e-01, 1.241512e+00, 2.315558e-02, 1.564678e-01, 2.978692e-01, 5.940766e-01, 6.915195e-03, 1.310046e+00, 1.356314e+00, 9.284183e-01, 1.320120e-01, 8.843385e-02, 7.522607e-03, 7.230865e-02, 6.886383e-02, 1.467216e-02,
0.000000e+00	2.538025e+00, 1.358760e+00, 1.779530e+00, 1.069734e-01, 2.005542e-01, 1.542715e-01, 8.015878e-01, 1.227711e+00, 2.336411e+00, 2.422000e+00, 1.221760e+00, 2.353629e+00, 1.305122e+00, 5.255803e-02, 1.288367e+00, 2.388545e+00, 4.569880e-01, 3.155461e+00, 7.275572e-01, 2.184200e+00,
2.000000e-01	2.010495e+00, 1.191844e+00, 1.779158e+00, 8.266296e-02, 1.390768e-01, 3.275478e-01, 5.429503e-01, 9.955822e-01, 1.343515e+00, 1.589382e+00, 5.469150e-01, 1.915350e+00, 1.238601e+00, 3.116520e-01, 1.169370e+00, 1.481388e+00, 6.197885e-01, 2.025018e+00, 5.168883e-01, 1.608761e+00,
4.000000e-01	8.630252e-01, 1.110505e+00, 1.878209e+00, 7.372307e-02, 8.293616e-02, 6.022746e-01, 4.548917e-01, 6.849062e-01, 9.294355e-01, 8.907539e-01, 2.969847e-01, 1.859791e+00, 1.250952e+00, 5.027404e-01, 7.706763e-01, 1.006648e+00, 3.929683e-01, 1.328440e+00, 5.156121e-01, 8.814287e-01,
6.000000e-01	7.543736e-01, 9.277890e-01, 1.604703e+00, 9.176644e-02, 6.823704e-02, 7.943624e-01, 3.330926e-01, 4.760478e-01, 5.999882e-01, 5.844795e-01, 1.963859e-01, 1.453865e+00, 1.140620e+00, 6.042265e-01, 5.022788e-01, 6.658741e-01, 2.372943e-01, 8.308516e-01, 5.617613e-01, 5.974156e-01,
8.000000e-01	5.440598e-01, 9.585008e-01, 1.595697e+00, 8.096300e-02, 7.564639e-02, 9.168615e-01, 1.630109e-01, 2.996497e-01, 3.282051e-01, 3.742709e-01, 1.067424e-01, 1.819209e+00, 1.520272e+00, 7.336657e-01, 3.224427e-01, 5.450974e-01, 1.185552e-01, 5.490536e-01, 3.594014e-01, 3.057297e-01,
1.000000e+00	4.999548e-01, 1.005556e+00, 1.467876e+00, 1.175362e-01, 1.680007e-01, 8.779124e-01, 1.066027e-01, 2.678789e-01, 1.861974e-01, 2.008703e-01, 5.367452e-02, 1.497617e+00, 1.541975e+00, 7.826899e-01, 1.972844e-01, 3.980290e-01, 6.989956e-02, 3.990193e-01, 3.570035e-01, 2.280697e-01,
1.200000e+00	4.670959e-01, 8.013926e-01, 1.290491e+00, 1.764342e-01, 2.252408e-01, 1.074659e+00, 6.135987e-02, 1.943243e-01, 1.151707e-01, 1.434346e-01, 2.974956e-02, 1.288038e+00, 1.448883e+00, 7.763535e-01, 1.358850e-01, 2.935963e-01, 5.293490e-02, 2.535969e-01, 3.581142e-01, 1.584518e-01,
1.400000e+00	4.241744e-01, 1.010209e+00, 1.307500e+00, 1.663007e-01, 3.092091e-01, 1.001377e+00, 3.980205e-02, 1.583481e-01, 6.280958e-02, 1.404925e-01, 1.906591e-02, 1.617445e+00, 1.242927e+00, 8.582583e-01, 8.197254e-02, 2.591464e-01, 2.603459e-02, 1.729132e-01, 3.151006e-01, 9.332134e-02,
1.600000e+00	4.727330e-01, 8.709786e-01, 1.231463e+00, 2.128437e-01, 4.168967e-01, 1.301129e+00, 1.942959e-02, 1.512204e-01, 5.174322e-02, 1.697910e-01, 9.659280e-03, 1.479149e+00, 1.159962e+00, 7.528096e-01, 5.265101e-02, 1.760241e-01, 1.193919e-02, 1.441060e-01, 2.643694e-01, 5.742839e-02,
1.800000e+00	4.561914e-01, 8.870515e-01, 1.409724e+00, 2.268721e-01, 5.212860e-01, 1.136812e+00, 1.117924e-02, 1.262250e-01, 2.769291e-02, 2.947737e-01, 6.122844e-03, 1.191594e+00, 1.411283e+00, 8.115594e-01, 3.851362e-02, 1.700509e-01, 8.181208e-03, 7.799316e-02, 2.539388e-01, 3.699717e-02,
2.000000e+00	4.659827e-01, 8.284778e-01, 1.268952e+00, 2.814473e-01, 5.420645e-01, 1.300315e+00, 5.817530e-03, 9.767758e-02, 2.304174e-02, 2.931150e-01, 3.589709e-03, 1.451309e+00, 1.264039e+00, 8.607564e-01, 3.273513e-02, 1.572552e-01, 4.531407e-03, 4.928670e-02, 2.477421e-01, 1.469145e-02,
0.000000e+00	6.765423e-02, 2.355643e+00, 2.424914e+00, 2.494570e-03, 7.033477e-01, 2.961930e+00, 1.767553e-01, 5.279427e-01, 1.674005e+00, 2.109191e+00, 7.129199e-01, 1.993598e+00, 5.167445e-01, 6.799262e-01, 1.741187e+00, 9.637291e-01, 2.494080e+00, 2.401134e+00, 5.012990e-01, 7.180279e-01,
2.000000e-01	1.676920e-01, 2.093717e+00, 2.093525e+00, 2.448711e-02, 7.300980e-01, 2.031820e+00, 8.981563e-02, 3.292128e-01, 8.597433e-01, 1.453172e+00, 4.359558e-01, 1.588833e+00, 7.821800e-01, 4.870441e-01, 1.581294e+00, 9.588254e-01, 1.787244e+00, 2.105995e+00, 4.948042e-01, 6.721874e-01,
4.000000e-01	2.532660e-01, 1.624298e+00, 1.878255e+00, 1.947694e-02, 7.483479e-01, 1.922593e+00, 5.162045e-02, 3.512895e-01, 6.944784e-01, 8.251372e-01, 1.974689e-01, 1.088682e+00, 8.642353e-01, 2.784635e-01, 1.314564e+00, 9.194669e-01, 1.417433e+00, 1.915127e+00, 5.267567e-01, 5.979251e-01,
6.000000e-01	3.303513e-01, 1.383591e+00, 1.756662e+00, 1.816910e-02, 7.543843e-01, 2.140661e+00, 2.365724e-02, 3.732739e-01, 3.902189e-01, 5.147841e-01, 1.253716e-01, 8.275786e-01, 1.007119e+00, 2.336682e-01, 1.103423e+00, 6.737857e-01, 9.339227e-01, 1.869693e+00, 5.766532e-01, 5.586742e-01,
8.000000e-01	3.853718e-01, 1.134561e+00, 1.863249e+00, 1.504819e-02, 6.304005e-01, 1.865837e+00, 1.518127e-02, 3.599890e-01, 2.181719e-01, 3.476888e-01, 8.059124e-02, 7.877770e-01, 1.095978e+00, 3.815589e-01, 8.648886e-01, 6.571593e-01, 6.641654e-01, 1.345560e+00, 6.438686e-01, 5.517407e-01,
1.000000e+00	3.664144e-01, 1.041894e+00, 1.530394e+00, 2.114515e-02, 6.501044e-01, 1.570092e+00, 8.871826e-03, 3.250785e-01, 1.561211e-01, 2.481878e-01, 3.767150e-02, 9.462674e-01, 1.453422e+00, 5.548253e-01, 6.508294e-01, 4.487755e-01, 3.481876e-01, 8.868191e-01, 5.347643e-01, 2.822184e-01,
1.200000e+00	3.895232e-01, 1.114168e+00, 1.108754e+00, 3.693899e-02, 6.747527e-01, 1.664810e+00, 5.207803e-03, 3.117973e-01, 7.256723e-02, 2.479729e-01, 3.417693e-02, 1.063924e+00, 1.375286e+00, 6.806526e-01, 4.486043e-01, 3.505609e-01, 2.628309e-01, 5.151103e-01, 4.078368e-01, 1.798615e-01,
1.400000e+00	3.571619e-01, 8.913096e-01, 1.392171e+00, 6.422187e-02, 6.262482e-01, 1.755512e+00, 3.007604e-03, 3.004481e-01, 5.201039e-02, 2.803300e-01, 1.774494e-02, 1.307379e+00, 1.352552e+00, 7.770354e-01, 3.236456e-01, 3.458409e-01, 9.506232e-02, 4.011422e-01, 4.231473e-01, 9.974069e-02,
1.600000e+00	4.312293e-01, 9.510216e-01, 1.173208e+00, 1.201020e-01, 7.846963e-01, 1.445725e+00, 1.601316e-03, 2.214773e-01, 3.235183e-02, 4.251002e-01, 9.890432e-03, 1.260201e+00, 1.221971e+00, 7.747642e-01, 2.486359e-01, 2.949916e-01, 8.438463e-02, 1.934840e-01, 3.731296e-01, 7.313553e-02,
1.800000e+00	4.227516e-01, 8.923751e-01, 1.041282e+00, 1.472971e-01, 7.152090e-01, 1.464234e+00, 9.877053e-04, 2.562649e-01, 1.946796e-02, 4.773533e-01, 6.514568e-03, 9.979293e-01, 1.064416e+00, 8.623122e-01, 2.180136e-01, 2.131707e-01, 4.963000e-02, 1.484275e-01, 3.044006e-01, 3.716909e-02,
2.000000e+00	2.886157e-01, 8.901540e-01, 1.261393e+00, 1.958141e-01, 6.874536e-01, 1.364379e+00, 5.521156e-04, 1.935052e-01, 1.194462e-02, 4.261759e-01, 3.763072e-03, 1.036765e+00, 1.308512e+00, 8.321805e-01, 1.918752e-01, 2.290036e-01, 2.273477e-02, 9.905617e-02, 2.610700e-01, 2.358893e-02,
0.000000e+00	1.879028e+00, 2.863782e+00, 1.867567e+00, 2.282553e+00, 6.116806e-01, 1.297166e+00, 1.092720e+00, 8.759150e-01, 7.421818e-01, 4.571588e-01, 7.097786e-01, 1.033685e-01, 2.646423e+00, 1.034491e+00, 2.739495e-01, 1.676823e+00, 2.716388e+00, 2.036347e+00, 3.503138e-01, 9.468866e-01,
2.000000e-01	1.194299e+00, 2.333679e+00, 1.544687e+00, 2.084853e+00, 5.675746e-01, 1.103335e+00, 7.538971e-01, 9.116727e-01, 9.516019e-01, 2.875588e-01, 4.217967e-01, 7.871251e-02, 1.948648e+00, 6.004909e-01, 2.049053e-01, 1.134946e+00, 1.397097e+00, 2.000454e+00, 4.146599e-01, 6.147919e-01,
4.000000e-01	9.538882e-01, 1.342130e+00, 1.173479e+00, 1.715009e+00, 6.009634e-01, 1.332376e+00, 6.702224e-01, 8.412798e-01, 8.564820e-01, 1.470138e-01, 2.326007e-01, 1.273669e-01, 1.983185e+00, 4.680994e-01, 1.133042e-01, 6.609234e-01, 9.156484e-01, 1.832277e+00, 5.881188e-01, 3.751025e-01,
6.000000e-01	6.815814e-01, 1.144656e+00, 8.167060e-01, 1.057425e+00, 6.111987e-01, 1.400334e+00, 5.769250e-01, 6.010197e-01, 1.163502e+00, 1.016986e-01, 1.308040e-01, 4.802773e-01, 1.540580e+00, 6.294303e-01, 7.588310e-02, 3.874684e-01, 5.012543e-01, 1.147655e+00, 5.365774e-01, 2.203281e-01,
8.000000e-01	5.779652e-01, 9.755747e-01, 8.723428e-01, 1.001837e+00, 6.362680e-01, 1.328738e+00, 4.037657e-01, 8.342884e-01, 8.385277e-01, 1.412429e-01, 7.524785e-02, 5.188808e-01, 1.405035e+00, 6.009095e-01, 4.833212e-02, 2.769209e-01, 2.757124e-01, 7.812674e-01, 4.288467e-01, 1.419000e-01,
1.000000e+00	5.595866e-01, 7.125212e-01, 6.991877e-01, 8.199424e-01, 5.709387e-01, 1.300042e+00, 1.810668e-01, 7.720912e-01, 6.274430e-01, 3.024061e-01, 3.790676e-02, 9.993328e-01, 1.315600e+00, 7.609055e-01, 3.150684e-02, 2.611970e-01, 1.440348e-01, 3.990690e-01, 3.226563e-01, 9.664967e-02,
1.200000e+00	5.074383e-01, 4.748793e-01, 7.419119e-01, 6.004986e-01, 6.286958e-01, 1.262690e+00, 1.086700e-01, 5.002440e-01, 3.719466e-01, 4.477677e-01, 1.980131e-02, 9.477094e-01, 1.192963e+00, 7.013052e-01, 3.106440e-02, 2.490571e-01, 9.736368e-02, 3.108089e-01, 2.617558e-01, 4.551737e-02,
1.400000e+00	3.715127e-01, 3.415919e-01, 7.951673e-01, 6.706037e-01, 5.772317e-01, 1.416929e+00, 6.513684e-02, 4.424171e-01, 3.020465e-01, 5.030952e-01, 1.206827e-02, 8.722748e-01, 1.271384e+00, 7.942129e-01, 3.025157e-02, 2.676451e-01, 5.050260e-02, 2.302205e-01, 2.186116e-01, 3.468197e-02,
1.600000e+00	3.976950e-01, 4.394038e-01, 1.016741e+00, 5.171808e-01, 5.473675e-01, 1.110120e+00, 3.734781e-02, 4.105176e-01, 2.030001e-01, 6.627233e-01, 6.210303e-03, 1.100960e+00, 1.098915e+00, 7.660153e-01, 4.904125e-02, 2.802022e-01, 3.008354e-02, 1.149520e-01, 1.316115e-01, 1.850847e-02,
1.800000e+00	4.485103e-01, 3.237641e-01, 8.752756e-01, 4.559297e-01, 5.450465e-01, 1.448760e+00, 2.200507e-02, 3.723061e-01, 9.158101e-02, 6.411889e-01, 3.514756e-03, 1.102772e+00, 1.162502e+00, 8.156484e-01, 6.574486e-02, 3.044383e-01, 1.542329e-02, 9.177412e-02, 9.353249e-02, 1.162239e-02,
2.000000e+00	3.358660e-01, 4.388143e-01, 1.280573e+00, 4.624371e-01, 7.307455e-01, 1.125658e+00, 1.041697e-02, 3.220989e-01, 6.895411e-02, 6.046923e-01, 2.293646e-03, 9.962365e-01, 1.389877e+00, 8.559218e-01, 9.994805e-02, 2.745510e-01, 1.027936e-02, 6.564721e-02, 7.590909e-02, 5.960169e-03,
0.000000e+00	1.012240e+00, 1.474688e+00, 2.337616e+00, 1.132399e+00, 1.450957e-01, 6.755585e-01, 1.844117e+00, 2.857007e+00, 2.701958e+00, 1.021264e+00, 1.020127e+00, 1.010149e-01, 1.406048e+00, 1.706398e+00, 4.680805e-01, 1.581624e+00, 2.007643e+00, 1.859369e+00, 8.753226e-01, 2.793439e+00,
2.000000e-01	5.251919e-01, 1.412102e+00, 1.829990e+00, 1.204505e+00, 1.307632e-01, 8.754984e-01, 1.150029e+00, 2.217874e+00, 2.338114e+00, 6.467872e-01, 6.192313e-01, 7.345105e-02, 9.208006e-01, 9.219985e-01, 2.948547e-01, 1.238934e+00, 1.198975e+00, 1.971778e+00, 7.258673e-01, 1.385772e+00,
4.000000e-01	3.241703e-01, 1.278119e+00, 1.380492e+00, 9.804617e-01, 1.874473e-01, 1.054840e+00, 7.346694e-01, 1.929178e+00, 1.965134e+00, 3.965220e-01, 3.887830e-01, 2.324687e-01, 7.152915e-01, 8.250713e-01, 1.830748e-01, 1.087869e+00, 7.642086e-01, 1.482443e+00, 6.986434e-01, 1.069393e+00,
6.000000e-01	3.265255e-01, 1.036865e+00, 1.302305e+00, 9.219428e-01, 2.917203e-01, 1.069222e+00, 6.614371e-01, 1.490605e+00, 1.130572e+00, 2.843924e-01, 2.440745e-01, 5.811426e-01, 8.815308e-01, 8.442542e-01, 1.511668e-01, 1.019657e+00, 3.957145e-01, 1.078006e+00, 5.628903e-01, 6.963916e-01,
8.000000e-01	3.930580e-01, 1.030152e+00, 1.131066e+00, 6.966529e-01, 2.976091e-01, 9.875383e-01, 3.985287e-01, 1.048560e+00, 7.065193e-01, 1.575333e-01, 1.155422e-01, 5.789453e-01, 1.016024e+00, 7.920294e-01, 7.274423e-02, 8.408790e-01, 2.335277e-01, 6.672593e-01, 5.283519e-01, 3.903230e-01,
1.000000e+00	3.810186e-01, 7.714786e-01, 9.555251e-01, 6.159260e-01, 3.758932e-01, 1.383089e+00, 2.586529e-01, 1.128222e+00, 4.983085e-01, 1.096635e-01, 6.751004e-02, 8.997079e-01, 9.054667e-01, 7.937107e-01, 6.013075e-02, 8.955134e-01, 1.096433e-01, 5.100163e-01, 4.250713e-01, 2.040283e-01,
1.200000e+00	3.505818e-01, 8.638624e-01, 1.230960e+00, 5.584322e-01, 4.353833e-01, 1.038866e+00, 1.409166e-01, 8.699705e-01, 3.500719e-01, 6.472382e-02, 4.360703e-02, 1.090967e+00, 1.168247e+00, 7.961268e-01, 4.451297e-02, 7.232402e-01, 7.146211e-02, 3.252974e-01, 3.917239e-01, 1.270375e-01,
1.400000e+00	4.135580e-01, 8.531885e-01, 1.104939e+00, 5.707509e-01, 5.165923e-01, 1.010968e+00, 7.524679e-02, 7.294211e-01, 1.778778e-01, 7.817170e-02, 2.091124e-02, 1.265697e+00, 1.150712e+00, 8.153411e-01, 2.591342e-02, 5.683142e-01, 4.616944e-02, 2.213064e-01, 3.446016e-01, 9.300514e-02,
1.600000e+00	4.438544e-01, 7.711848e-01, 1.351831e+00, 4.565832e-01, 6.005095e-01, 1.321858e+00, 4.715534e-02, 5.967616e-01, 1.303033e-01, 1.425191e-01, 1.479795e-02, 1.071373e+00, 1.078910e+00, 8.551694e-01, 1.708274e-02, 4.955178e-01, 2.998374e-02, 1.459882e-01, 2.341154e-01, 4.831785e-02,
1.800000e+00	4.261186e-01, 7.358643e-01, 1.116868e+00, 4.551167e-01, 5.749462e-01, 1.184224e+00, 2.735016e-02, 4.135872e-01, 8.081151e-02, 2.378826e-01, 6.957060e-03, 1.184249e+00, 1.181693e+00, 7.676653e-01, 1.399069e-02, 4.765143e-01, 1.585423e-02, 9.824953e-02, 1.875543e-01, 3.191981e-02,
2.000000e+00	5.063137e-01, 6.323607e-01, 1.135642e+00, 3.730877e-01, 6.127023e-01, 1.074016e+00, 1.243795e-02, 3.094552e-01, 5.939964e-02, 3.246054e-01, 3.492390e-03, 1.338402e+00, 1.145220e+00, 9.192989e-01, 1.257836e-02, 4.756953e-01, 9.092946e-03, 5.983907e-02, 1.971369e-01, 2.193763e-02,
0.000000e+00	1.757019e+00, 1.333905e+00, 1.837879e+00, 1.977598e+00, 1.463874e+00, 2.793708e+00, 1.600155e+00, 9.068742e-01, 1.342570e+00, 1.940878e+00, 5.488491e-01, 1.431476e+00, 1.063288e+00, 1.562357e+00, 2.660590e+00, 2.487178e-01, 2.039833e+00, 3.659199e-01, 5.061468e-01, 9.394566e-01,
2.000000e-01	1.174064e+00, 1.036384e+00, 1.524326e+00, 2.348360e+00, 1.022403e+00, 2.213247e+00, 9.418967e-01, 6.986475e-01, 1.315636e+00, 1.213613e+00, 3.343741e-01, 1.331352e+00, 1.583606e+00, 9.083821e-01, 2.165249e+00, 2.183870e-01, 1.402796e+00, 7.966704e-01, 5.135072e-01, 7.010111e-01,
4.000000e-01	8.083016e-01, 9.613867e-01, 1.120477e+00, 1.401880e+00, 9.755415e-01, 1.838204e+00, 5.701437e-01, 7.227471e-01, 9.657937e-01, 1.131069e+00, 1.722788e-01, 9.425103e-01, 1.442384e+00, 5.434554e-01, 1.707097e+00, 2.691361e-01, 1.040781e+00, 9.423646e-01, 4.548663e-01, 8.599721e-01,
6.000000e-01	6.403349e-01, 8.207001e-01, 8.259642e-01, 1.297781e+00, 9.373142e-01, 1.849327e+00, 3.553703e-01, 5.926303e-01, 1.014716e+00, 9.355043e-01, 9.090475e-02, 7.128837e-01, 1.248953e+00, 4.635850e-01, 1.351967e+00, 2.681988e-01, 1.018248e+00, 9.265166e-01, 4.166133e-01, 6.725201e-01,
8.000000e-01	4.406117e-01, 5.545427e-01, 7.830247e-01, 1.188847e+00, 8.313237e-01, 1.408520e+00, 2.072037e-01, 5.158517e-01, 9.878251e-01, 7.044641e-01, 5.931685e-02, 8.187224e-01, 1.372553e+00, 5.643208e-01, 1.017646e+00, 2.160530e-01, 8.042764e-01, 5.867039e-01, 2.497377e-01, 8.188985e-01,
1.000000e+00	4.850748e-01, 4.098763e-01, 8.414857e-01, 7.832458e-01, 8.058962e-01, 1.366641e+00, 8.684897e-02, 4.276406e-01, 7.496092e-01, 7.452843e-01, 2.924215e-02, 1.032242e+00, 1.370840e+00, 6.021267e-01, 9.678299e-01, 1.891495e-01, 5.831462e-01, 5.449750e-01, 1.925544e-01, 5.747560e-01,
1.200000e+00	4.068891e-01, 3.731052e-01, 7.456771e-01, 7.658008e-01, 6.321224e-01, 1.556156e+00, 5.891333e-02, 4.483597e-01, 6.244487e-01, 7.248160e-01, 1.663678e-02, 1.048359e+00, 1.466048e+00, 7.069689e-01, 9.633627e-01, 1.422360e-01, 3.475152e-01, 3.280522e-01, 1.525725e-01, 3.896159e-01,
1.400000e+00	3.690040e-01, 2.721421e-01, 8.735014e-01, 6.079240e-01, 6.394003e-01, 1.468472e+00, 3.744657e-02, 4.076216e-01, 3.575444e-01, 6.280716e-01, 9.111602e-03, 1.074664e+00, 1.357266e+00, 8.921233e-01, 6.427663e-01, 1.505940e-01, 2.367513e-01, 2.345070e-01, 1.272074e-01, 2.366867e-01,
1.600000e+00	4.889683e-01, 3.352529e-01, 8.082524e-01, 5.293556e-01, 6.466088e-01, 1.375683e+00, 1.908100e-02, 3.569107e-01, 2.655470e-01, 5.747003e-01, 4.703934e-03, 1.223485e+00, 1.383413e+00, 9.096397e-01, 5.328333e-01, 1.228421e-01, 1.384157e-01, 1.576357e-01, 7.334222e-02, 1.774923e-01,
1.800000e+00	4.228549e-01, 3.440651e-01, 1.005135e+00, 4.499739e-01, 7.125331e-01, 1.333379e+00, 1.210080e-02, 2.625800e-01, 1.320701e-01, 6.262409e-01, 3.353667e-03, 1.252680e+00, 1.498300e+00, 7.885249e-01, 4.274812e-01, 1.016790e-01, 7.958578e-02, 1.154593e-01, 5.174596e-02, 1.061818e-01,
2.000000e+00	4.479657e-01, 3.993455e-01, 9.532116e-01, 4.508743e-01, 6.401581e-01, 1.174923e+00, 5.747949e-03, 2.571841e-01, 7.538591e-02, 6.569730e-01, 1.707600e-03, 1.307612e+00, 1.724895e+00, 7.174538e-01, 3.259548e-01, 1.083320e-01, 4.584944e-02, 7.584416e-02, 3.550173e-02, 5.798536e-02,
0.000000e+00	8.518796e-01, 2.796851e+00, 6.926456e-01, 1.446904e+00, 2.679852e+00, 1.611517e+00, 3.376169e+00, 2.534647e-01, 1.183665e+00, 9.753354e-01, 7.689790e-02, 2.708594e+00, 1.811406e+00, 2.176091e+00, 2.664037e-01, 7.712818e-01, 2.437335e+00, 2.137950e+00, 2.161451e+00, 1.041146e+00,
2.000000e-01	8.452186e-01, 2.065272e+00, 5.618566e-01, 1.731117e+00, 1.642532e+00, 1.014331e+00, 1.628689e+00, 1.549216e-01, 1.385569e+00, 8.360949e-01, 2.834209e-01, 1.828102e+00, 1.151504e+00, 1.341973e+00, 3.539314e-01, 6.524265e-01, 1.275536e+00, 2.037341e+00, 1.316436e+00, 7.435390e-01,
4.000000e-01	6.581711e-01, 1.342377e+00, 4.598882e-01, 1.594585e+00, 1.271098e+00, 9.332588e-01, 1.055983e+00, 1.175140e-01, 1.069700e+00, 7.823203e-01, 3.730330e-01, 1.573606e+00, 8.092399e-01, 9.652237e-01, 3.064086e-01, 5.542741e-01, 7.259074e-01, 1.542655e+00, 9.857791e-01, 2.962496e-01,
6.000000e-01	5.576429e-01, 7.656789e-01, 3.957369e-01, 1.230628e+00, 8.551417e-01, 8.926223e-01, 9.175726e-01, 8.832398e-02, 9.772259e-01, 6.790748e-01, 3.437045e-01, 1.622429e+00, 6.292397e-01, 9.035407e-01, 2.111352e-01, 7.956025e-01, 3.644175e-01, 9.434786e-01, 8.953965e-01, 2.059194e-01,
8.000000e-01	4.841314e-01, 5.893666e-01, 2.534424e-01, 1.304884e+00, 7.136615e-01, 1.023503e+00, 6.531865e-01, 7.462508e-02, 1.057930e+00, 5.035988e-01, 1.720314e-01, 1.501027e+00, 8.593736e-01, 8.667809e-01, 1.519013e-01, 7.013946e-01, 1.952582e-01, 8.258691e-01, 7.342500e-01, 1.229063e-01,
1.000000e+00	4.329413e-01, 3.356773e-01, 3.309269e-01, 1.104743e+00, 4.970332e-01, 1.082761e+00, 4.580983e-01, 6.505583e-02, 9.819247e-01, 4.373590e-01, 8.452411e-02, 1.219434e+00, 8.647601e-01, 9.147281e-01, 9.336442e-02, 8.768207e-01, 1.447567e-01, 4.885065e-01, 4.054902e-01, 8.692826e-02,
1.200000e+00	4.591373e-01, 1.970418e-01, 4.147860e-01, 9.032157e-01, 4.846401e-01, 1.196212e+00, 2.455437e-01, 6.158429e-02, 7.032694e-01, 4.452034e-01, 6.596442e-02, 1.517338e+00, 1.119467e+00, 8.897290e-01, 6.538228e-02, 8.208343e-01, 6.162579e-02, 2.932858e-01, 2.639607e-01, 5.711806e-02,
1.400000e+00	3.905414e-01, 1.365716e-01, 5.050699e-01, 7.223159e-01, 4.618962e-01, 1.308254e+00, 1.438467e-01, 8.059196e-02, 5.743191e-01, 3.937802e-01, 3.101881e-02, 1.347728e+00, 1.202463e+00, 8.038520e-01, 5.223832e-02, 6.553058e-01, 4.323516e-02, 2.170035e-01, 1.925124e-01, 3.238199e-02,
1.600000e+00	4.025215e-01, 1.037853e-01, 6.404679e-01, 7.402760e-01, 4.861173e-01, 1.248511e+00, 8.907749e-02, 7.215046e-02, 3.643464e-01, 5.074136e-01, 1.929086e-02, 1.159323e+00, 1.204132e+00, 8.789980e-01, 4.549994e-02, 5.022349e-01, 1.985246e-02, 1.616451e-01, 1.397528e-01, 1.903143e-02,
1.800000e+00	4.080867e-01, 9.581926e-02, 6.945193e-01, 6.831374e-01, 5.149881e-01, 1.115485e+00, 4.087783e-02, 8.114696e-02, 2.505719e-01, 5.014176e-01, 1.106378e-02, 1.364919e+00, 1.222798e+00, 9.947034e-01, 4.275479e-02, 5.027425e-01, 1.261639e-02, 8.617734e-02, 8.108726e-02, 1.037646e-02,
2.000000e+00	4.695829e-01, 1.284424e-01, 8.005657e-01, 5.709922e-01, 6.057294e-01, 1.285352e+00, 2.377935e-02, 7.596628e-02, 1.417132e-01, 5.750002e-01, 6.390443e-03, 1.339162e+00, 1.241694e+00, 7.976814e-01, 5.594749e-02, 3.759043e-01, 7.705219e-03, 6.023683e-02, 6.108952e-02, 7.572615e-03,
0.000000e+00	2.068915e+00, 1.098778e+00, 3.375869e-01, 2.860019e+00, 2.123021e+00, 1.757310e+00, 1.195527e+00, 3.442448e-01, 2.243757e+00, 1.690770e+00, 1.458874e+00, 2.245529e+00, 6.151152e-01, 1.284336e+00, 8.756117e-01, 2.811707e+00, 1.732834e+00, 9.303138e-01, 1.973245e+00, 5.665520e-01,
2.000000e-01	1.225046e+00, 8.392714e-01, 3.058489e-01, 2.197246e+00, 1.477100e+00, 1.327534e+00, 9.270899e-01, 3.066989e-01, 1.460599e+00, 1.136824e+00, 1.136061e+00, 1.700645e+00, 4.285414e-01, 1.102173e+00, 7.473666e-01, 2.079022e+00, 7.923238e-01, 9.203552e-01, 1.342175e+00, 3.640754e-01,
4.000000e-01	1.136127e+00, 4.099026e-01, 2.436088e-01, 1.875393e+00, 1.257775e+00, 1.270834e+00, 6.213627e-01, 2.090452e-01, 1.452013e+00, 9.925635e-01, 9.445684e-01, 1.317438e+00, 4.505735e-01, 6.641397e-01, 7.353693e-01, 1.796314e+00, 5.790169e-01, 8.831442e-01, 1.009735e+00, 3.045971e-01,
6.000000e-01	7.522783e-01, 3.028566e-01, 1.879308e-01, 1.703690e+00, 8.720313e-01, 9.535223e-01, 5.199107e-01, 1.841880e-01, 1.413913e+00, 6.763929e-01, 4.262015e-01, 1.508575e+00, 5.253314e-01, 8.111971e-01, 5.597347e-01, 1.615896e+00, 3.392914e-01, 5.162897e-01, 7.366901e-01, 1.649193e-01,
8.000000e-01	7.476668e-01, 2.370265e-01, 2.122972e-01, 1.161020e+00, 7.250371e-01, 1.152012e+00, 3.419178e-01, 1.423915e-01, 1.094459e+00, 6.377765e-01, 2.213019e-01, 1.429525e+00, 7.419497e-01, 8.119050e-01, 3.304226e-01, 1.288635e+00, 1.997883e-01, 3.352032e-01, 5.166527e-01, 1.164924e-01,
1.000000e+00	5.898350e-01, 1.516969e-01, 1.714815e-01, 1.087380e+00, 6.748173e-01, 1.010651e+00, 2.945616e-01, 1.321668e-01, 1.164863e+00, 4.587052e-01, 1.226443e-01, 1.658119e+00, 1.070964e+00, 7.753083e-01, 2.738210e-01, 1.045572e+00, 1.121874e-01, 2.499580e-01, 2.970311e-01, 6.820154e-02,
1.200000e+00	5.700826e-01, 8.870087e-02, 2.544227e-01, 8.820233e-01, 4.788346e-01, 1.007957e+00, 1.773608e-01, 1.065299e-01, 8.513044e-01, 5.386767e-01, 8.274810e-02, 1.171431e+00, 1.288427e+00, 7.506709e-01, 1.823183e-01, 1.058768e+00, 6.411668e-02, 2.002271e-01, 2.338310e-01, 3.777708e-02,
1.400000e+00	4.138071e-01, 5.266438e-02, 3.356302e-01, 9.040010e-01, 5.787062e-01, 1.229733e+00, 8.103159e-02, 8.965488e-02, 5.866959e-01, 5.767097e-01, 4.211516e-02, 1.424047e+00, 1.253532e+00, 7.439622e-01, 1.367506e-01, 8.892380e-01, 3.925642e-02, 1.267605e-01, 1.366467e-01, 2.492423e-02,
1.600000e+00	4.442179e-01, 5.659455e-02, 4.945628e-01, 6.566597e-01, 5.192349e-01, 1.177427e+00, 5.196378e-02, 8.403871e-02, 3.822229e-01, 4.766562e-01, 2.224260e-02, 1.491165e+00, 1.078084e+00, 7.109236e-01, 1.032068e-01, 5.712032e-01, 2.471677e-02, 8.563194e-02, 9.495623e-02, 1.533403e-02,
1.800000e+00	4.685954e-01, 5.645349e-02, 6.363516e-01, 5.957687e-01, 5.445563e-01, 1.209859e+00, 2.791691e-02, 8.933180e-02, 3.279141e-01, 6.222377e-01, 1.387953e-02, 1.227850e+00, 1.159867e+00, 8.535921e-01, 1.035027e-01, 4.358387e-01, 1.276771e-02, 4.666868e-02, 6.503752e-02, 7.532456e-03,
2.000000e+00	4.252638e-01, 6.468995e-02, 7.408806e-01, 5.369346e-01, 6.827921e-01, 1.218329e+00, 1.836263e-02, 8.351092e-02, 1.431718e-01, 5.380744e-01, 7.412332e-03, 1.122770e+00, 1.234345e+00, 7.456363e-01, 9.560823e-02, 4.345933e-01, 7.634717e-03, 3.513875e-02, 3.719948e-02, 5.584382e-03,
0.000000e+00	6.754455e-01, 1.862253e-01, 8.327313e-01, 1.197609e+00, 9.249504e-01, 7.112632e-01, 2.486815e+00, 2.948630e+00, 1.287757e+00, 1.535616e+00, 9.366338e-01, 3.100029e+00, 7.511168e-02, 4.636868e-01, 2.536779e+00, 5.261938e-02, 1.626660e+00, 9.889824e-01, 7.885172e-01, 1.399319e+00,
2.000000e-01	4.227488e-01, 1.970739e-01, 7.403394e-01, 1.042809e+00, 5.863510e-01, 7.098132e-01, 1.493185e+00, 2.225015e+00, 9.559671e-01, 1.272937e+00, 3.384950e-01, 2.204174e+00, 4.628570e-01, 2.399817e-01, 1.848832e+00, 4.640397e-01, 1.456252e+00, 9.979904e-01, 5.287302e-01, 9.499508e-01,
4.000000e-01	2.636105e-01, 1.803622e-01, 8.919448e-01, 7.535793e-01, 4.943917e-01, 9.590240e-01, 1.015816e+00, 1.320572e+00, 7.444289e-01, 1.039344e+00, 2.842025e-01, 1.510629e+00, 8.013312e-01, 2.155208e-01, 1.270112e+00, 6.506311e-01, 9.588475e-01, 1.301921e+00, 3.964119e-01, 1.119886e+00,
6.000000e-01	3.156269e-01, 1.879138e-01, 8.438529e-01, 6.918303e-01, 3.263448e-01, 9.370461e-01, 6.087838e-01, 8.448626e-01, 3.906533e-01, 7.657238e-01, 1.268405e-01, 1.375868e+00, 9.618381e-01, 2.735610e-01, 9.726741e-01, 6.675253e-01, 8.016624e-01, 7.982466e-01, 2.551645e-01, 6.975716e-01,
8.000000e-01	2.623371e-01, 2.190964e-01, 9.068145e-01, 4.429346e-01, 4.066508e-01, 9.680870e-01, 3.136677e-01, 6.498653e-01, 3.079350e-01, 7.531183e-01, 9.166037e-02, 1.177752e+00, 9.254157e-01, 4.756283e-01, 5.986291e-01, 7.032964e-01, 5.607038e-01, 6.809588e-01, 1.553190e-01, 4.619607e-01,
1.000000e+00	3.643874e-01, 2.700093e-01, 1.154864e+00, 4.355802e-01, 3.802324e-01, 9.440689e-01, 1.884439e-01, 6.587130e-01, 1.827591e-01, 6.485942e-01, 3.723391e-02, 1.215008e+00, 1.355194e+00, 5.936108e-01, 4.844683e-01, 4.210220e-01, 2.977719e-01, 4.274406e-01, 1.298254e-01, 3.261115e-01,
1.200000e+00	4.058744e-01, 2.787876e-01, 1.000894e+00, 3.418320e-01, 4.579606e-01, 1.242794e+00, 1.024923e-01, 3.827787e-01, 1.250886e-01, 7.117326e-01, 2.258277e-02, 1.271544e+00, 1.402409e+00, 6.646967e-01, 2.651699e-01, 4.739186e-01, 1.912464e-01, 2.583399e-01, 8.492168e-02, 1.825551e-01,
1.400000e+00	4.212283e-01, 4.070385e-01, 1.033913e+00, 3.677437e-01, 4.151388e-01, 1.127914e+00, 5.282706e-02, 3.392372e-01, 6.275301e-02, 5.920896e-01, 1.182022e-02, 1.120818e+00, 1.309651e+00, 7.682125e-01, 2.347444e-01, 3.332937e-01, 8.476085e-02, 1.708065e-01, 6.336217e-02, 1.085978e-01,
1.600000e+00	3.843309e-01, 4.553791e-01, 1.101354e+00, 2.964783e-01, 5.957346e-01, 1.361643e+00, 3.316041e-02, 2.884514e-01, 4.160197e-02, 6.098729e-01, 6.171147e-03, 1.269420e+00, 1.300973e+00, 6.405241e-01, 1.617075e-01, 3.272951e-01, 4.969823e-02, 1.247061e-01, 4.567346e-02, 7.432741e-02,
1.800000e+00	3.731429e-01, 4.750015e-01, 8.653241e-01, 2.548326e-01, 5.519386e-01, 1.325162e+00, 1.860941e-02, 2.359088e-01, 2.728459e-02, 6.167398e-01, 3.401457e-03, 1.256936e+00, 1.188245e+00, 6.750896e-01, 1.638769e-01, 2.554894e-01, 2.565233e-02, 7.699096e-02, 3.618842e-02, 4.853655e-02,
2.000000e+00	4.020362e-01, 5.330713e-01, 1.146732e+00, 2.610751e-01, 6.333514e-01, 1.184386e+00, 1.095550e-02, 1.646752e-01, 1.597190e-02, 6.783622e-01, 1.879755e-03, 1.481775e+00, 1.161846e+00, 8.397046e-01, 1.348530e-01, 2.255145e-01, 1.552606e-02, 5.581374e-02, 3.778891e-02, 2.964338e-02,
0.000000e+00	2.062968e+00, 2.403969e+00, 1.828281e-02, 8.725627e-04, 1.445326e+00, 7.156696e-01, 1.488205e+00, 1.025612e+00, 1.633697e+00, 1.922770e+00, 8.106279e-01, 1.725179e+00, 3.126590e+00, 2.540597e+00, 5.064993e-01, 5.001473e-01, 8.240057e-01, 2.728587e+00, 4.653683e-01, 6.326590e-01,
2.000000e-01	1.533947e+00, 1.439860e+00, 3.009941e-01, 4.708043e-01, 1.011026e+00, 7.839635e-01, 9.305660e-01, 1.132815e+00, 1.141114e+00, 1.309044e+00, 4.246000e-01, 1.624977e+00, 1.975410e+00, 1.986050e+00, 4.658967e-01, 3.434730e-01, 5.535167e-01, 2.016316e+00, 6.907880e-01, 3.842919e-01,
4.000000e-01	1.065116e+00, 9.912240e-01, 3.973257e-01, 7.440865e-01, 6.054714e-01, 8.232119e-01, 6.449367e-01, 6.109902e-01, 6.922271e-01, 8.763945e-01, 2.596413e-01, 1.496329e+00, 2.088628e+00, 1.359387e+00, 4.054177e-01, 1.854122e-01, 2.506199e-01, 1.366539e+00, 5.485701e-01, 2.576076e-01,
6.000000e-01	8.698200e-01, 6.360096e-01, 5.256013e-01, 9.856143e-01, 4.487757e-01, 7.707185e-01, 5.509703e-01, 5.165893e-01, 5.425522e-01, 6.356966e-01, 1.514723e-01, 1.352501e+00, 1.582591e+00, 1.315143e+00, 2.524391e-01, 1.298113e-01, 1.539608e-01, 7.444191e-01, 4.684407e-01, 1.608107e-01,
8.000000e-01	6.658309e-01, 4.567461e-01, 4.792966e-01, 1.121243e+00, 3.718431e-01, 8.712005e-01, 3.440720e-01, 3.649281e-01, 5.120766e-01, 6.367318e-01, 8.445304e-02, 1.396013e+00, 1.708231e+00, 1.093419e+00, 1.668496e-01, 1.006579e-01, 7.358704e-02, 5.718142e-01, 2.605407e-01, 7.886515e-02,
1.000000e+00	5.758752e-01, 2.863377e-01, 4.207148e-01, 1.125985e+00, 4.829924e-01, 1.020511e+00, 1.806700e-01, 2.785015e-01, 6.364123e-01, 6.624008e-01, 4.557061e-02, 1.406432e+00, 1.716905e+00, 8.890577e-01, 1.599449e-01, 8.858069e-02, 5.696992e-02, 3.557015e-01, 2.148829e-01, 4.562717e-02,
1.200000e+00	5.181593e-01, 2.480336e-01, 4.703829e-01, 8.999432e-01, 4.934202e-01, 1.060141e+00, 1.159976e-01, 2.344873e-01, 5.397630e-01, 5.971334e-01, 2.670518e-02, 1.548619e+00, 1.552237e+00, 7.923045e-01, 1.121155e-01, 7.328720e-02, 2.825892e-02, 2.452683e-01, 1.423778e-01, 3.017437e-02,
1.400000e+00	4.354059e-01, 1.518326e-01, 5.746148e-01, 9.477973e-01, 4.558923e-01, 1.217136e+00, 6.092705e-02, 1.794523e-01, 4.806419e-01, 7.403431e-01, 1.599085e-02, 1.463302e+00, 1.135823e+00, 6.501765e-01, 9.782757e-02, 7.207011e-02, 1.636228e-02, 2.143175e-01, 8.762161e-02, 2.121551e-02,
1.600000e+00	3.735748e-01, 1.452167e-01, 7.940877e-01, 7.631653e-01, 4.812110e-01, 1.187368e+00, 3.864633e-02, 1.486342e-01, 3.258261e-01, 6.994855e-01, 6.754490e-03, 1.319168e+00, 1.314144e+00, 8.281687e-01, 9.668108e-02, 8.098357e-02, 9.424066e-03, 1.064925e-01, 6.710438e-02, 1.241570e-02,
1.800000e+00	4.264461e-01, 1.366283e-01, 8.333749e-01, 7.396310e-01, 5.750723e-01, 1.365945e+00, 1.733033e-02, 1.276246e-01, 1.819932e-01, 5.539381e-01, 5.604277e-03, 1.190166e+00, 1.445655e+00, 7.989588e-01, 1.060668e-01, 1.027773e-01, 5.228793e-03, 8.787347e-02, 4.817780e-02, 7.730333e-03,
2.000000e+00	4.076133e-01, 1.896562e-01, 8.705660e-01, 7.255040e-01, 6.074361e-01, 1.063136e+00, 9.562068e-03, 1.311529e-01, 1.565815e-01, 5.019398e-01, 2.631424e-03, 1.394875e+00, 1.434361e+00, 7.526171e-01, 1.076036e-01, 1.006549e-01, 3.712074e-03, 5.394255e-02, 3.059680e-02, 4.892049e-03,
0.000000e+00	4.052831e-01, 1.745707e+00, 1.513781e-01, 5.384145e-01, 1.867230e-01, 1.305768e+00, 1.108272e+00, 8.076790e-01, 2.568848e+00, 2.043962e+00, 2.231490e-01, 2.333721e+00, 3.443565e-01, 4.388621e-01, 3.336956e-01, 1.186466e-01, 8.814505e-01, 7.605797e-01, 1.103211e+00, 1.952395e+00,
2.000000e-01	2.281795e-01, 1.440843e+00, 3.633401e-01, 4.477941e-01, 3.294224e-01, 1.166057e+00, 6.720757e-01, 7.498082e-01, 1.407288e+00, 1.360758e+00, 1.868280e-01, 2.064046e+00, 2.719329e-01, 5.273953e-01, 4.836424e-01, 5.239563e-01, 5.419797e-01, 5.194800e-01, 9.218640e-01, 1.218699e+00,
4.000000e-01	2.545185e-01, 9.472166e-01, 5.753554e-01, 3.652215e-01, 4.676778e-01, 1.294613e+00, 3.692368e-01, 5.782777e-01, 8.055333e-01, 7.444830e-01, 1.449740e-01, 1.675460e+00, 5.946446e-01, 6.724052e-01, 4.689087e-01, 7.898457e-01, 2.591459e-01, 4.376856e-01, 7.547834e-01, 7.362946e-01,
6.000000e-01	3.418137e-01, 4.903896e-01, 6.437718e-01, 3.374997e-01, 4.514882e-01, 1.311136e+00, 1.935640e-01, 3.900658e-01, 5.942143e-01, 4.140072e-01, 8.439673e-02, 1.738219e+00, 8.125981e-01, 7.678122e-01, 3.306824e-01, 8.145562e-01, 1.666250e-01, 2.620140e-01, 4.656189e-01, 4.038796e-01,
8.000000e-01	3.710503e-01, 5.181240e-01, 6.585827e-01, 3.287903e-01, 5.468762e-01, 1.306841e+00, 9.746484e-02, 2.241741e-01, 3.470120e-01, 4.314620e-01, 4.401699e-02, 1.311077e+00, 8.942950e-01, 7.807556e-01, 2.536390e-01, 9.205377e-01, 8.785693e-02, 1.331876e-01, 3.460358e-01, 2.541942e-01,
1.000000e+00	3.684641e-01, 3.254428e-01, 7.337229e-01, 3.214653e-01, 5.845391e-01, 1.244474e+00, 6.971802e-02, 2.023012e-01, 2.039209e-01, 4.301109e-01, 2.444189e-02, 1.605486e+00, 9.944243e-01, 7.508017e-01, 1.671555e-01, 7.685500e-01, 6.740297e-02, 1.115960e-01, 2.130769e-01, 1.317132e-01,
1.200000e+00	4.039012e-01, 3.237279e-01, 8.939511e-01, 2.912384e-01, 5.530101e-01, 1.115743e+00, 2.845395e-02, 1.677978e-01, 1.285398e-01, 5.207699e-01, 1.584764e-02, 1.464610e+00, 1.260653e+00, 7.662172e-01, 1.355004e-01, 6.667668e-01, 2.885873e-02, 6.874785e-02, 1.625109e-01, 1.043645e-01,
1.400000e+00	3.894773e-01, 3.516231e-01, 1.001965e+00, 3.308985e-01, 5.391104e-01, 1.317414e+00, 2.026967e-02, 1.403616e-01, 8.250268e-02, 4.826048e-01, 7.475670e-03, 1.339074e+00, 1.081837e+00, 8.608933e-01, 1.006849e-01, 5.422492e-01, 1.562729e-02, 4.403348e-02, 1.139213e-01, 6.001436e-02,
1.600000e+00	3.822279e-01, 3.952501e-01, 8.332094e-01, 2.583182e-01, 6.386984e-01, 1.218648e+00, 1.109196e-02, 9.550337e-02, 4.683938e-02, 5.563332e-01, 5.223210e-03, 1.421807e+00, 1.085003e+00, 9.708500e-01, 1.209921e-01, 4.663409e-01, 8.944914e-03, 3.097842e-02, 8.788152e-02, 4.026000e-02,
1.800000e+00	4.315365e-01, 4.088715e-01, 8.620755e-01, 3.126199e-01, 6.099467e-01, 1.320639e+00, 5.754043e-03, 1.094601e-01, 3.518861e-02, 6.474493e-01, 3.091514e-03, 1.445327e+00, 1.336151e+00, 1.066623e+00, 9.029228e-02, 4.697038e-01, 5.195927e-03, 1.997908e-02, 6.401496e-02, 2.134292e-02,
2.000000e+00	3.954456e-01, 4.416472e-01, 1.087647e+00, 3.361385e-01, 5.709226e-01, 1.267932e+00, 4.177631e-03, 8.235865e-02, 2.243791e-02, 6.145575e-01, 1.779887e-03, 1.277899e+00, 1.297085e+00, 7.101430e-01, 1.090021e-01, 3.512841e-01, 3.036010e-03, 1.786967e-02, 4.329746e-02, 1.270069e-02,
0.000000e+00	1.064311e+00, 2.712128e+00, 2.247499e+00, 1.878236e+00, 1.617347e+00, 2.175902e+00, 6.842359e-01, 1.306152e+00, 3.107321e+00, 2.458038e+00, 1.662582e+00, 4.444326e-01, 1.701350e-01, 1.432642e+00, 2.607692e-01, 1.870442e+00, 1.317202e-01, 8.122238e-01, 2.015201e-01, 6.713872e-01,
2.000000e-01	7.643827e-01, 1.775909e+00, 1.638162e+00, 2.048882e+00, 1.558647e+00, 1.742267e+00, 5.684617e-01, 1.446238e+00, 2.327898e+00, 1.371914e+00, 1.153845e+00, 6.371348e-01, 1.167702e-01, 1.122958e+00, 3.422378e-01, 2.042947e+00, 6.695706e-02, 4.364283e-01, 3.692806e-01, 3.852468e-01,
4.000000e-01	6.198685e-01, 1.646790e+00, 1.166772e+00, 1.682649e+00, 1.185367e+00, 1.302952e+00, 5.582606e-01, 1.140448e+00, 1.705898e+00, 8.981389e-01, 5.976289e-01, 7.570308e-01, 1.662340e-01, 1.082039e+00, 3.712086e-01, 1.424015e+00, 4.637322e-02, 3.159307e-01, 4.141469e-01, 2.250088e-01,
6.000000e-01	4.488447e-01, 1.306722e+00, 1.037980e+00, 1.651080e+00, 8.360985e-01, 1.218860e+00, 4.137803e-01, 9.255105e-01, 1.801556e+00, 6.418316e-01, 3.388437e-01, 9.396704e-01, 4.438232e-01, 1.127499e+00, 4.435225e-01, 1.667317e+00, 2.728461e-02, 1.929234e-01, 4.371231e-01, 1.360486e-01,
8.000000e-01	5.794048e-01, 8.209153e-01, 8.584038e-01, 1.297764e+00, 6.422006e-01, 1.102924e+00, 2.389794e-01, 7.068124e-01, 1.515885e+00, 3.670087e-01, 1.992643e-01, 9.907790e-01, 7.142916e-01, 8.335715e-01, 2.622240e-01, 1.370554e+00, 1.452898e-02, 1.736368e-01, 3.809849e-01, 7.723513e-02,
1.000000e+00	4.595883e-01, 4.949042e-01, 7.279166e-01, 1.124720e+00, 5.398151e-01, 1.295267e+00, 2.062508e-01, 5.049053e-01, 1.142719e+00, 2.047942e-01, 1.103730e-01, 1.105811e+00, 8.001654e-01, 8.177549e-01, 1.795307e-01, 1.122106e+00, 9.860418e-03, 1.015138e-01, 3.366338e-01, 4.471616e-02,
1.200000e+00	4.036636e-01, 4.040531e-01, 4.622925e-01, 9.454447e-01, 6.465144e-01, 1.282976e+00, 1.188674e-01, 5.184195e-01, 8.142909e-01, 1.756992e-01, 6.059548e-02, 1.132489e+00, 8.617760e-01, 7.503140e-01, 1.065204e-01, 9.833766e-01, 5.521683e-03, 6.082525e-02, 2.296769e-01, 3.191054e-02,
1.400000e+00	4.864441e-01, 2.464001e-01, 5.635440e-01, 9.463816e-01, 6.866937e-01, 1.314494e+00, 6.541349e-02, 4.031693e-01, 8.414361e-01, 2.739001e-01, 3.402507e-02, 1.240710e+00, 9.810404e-01, 9.788035e-01, 8.829500e-02, 9.220639e-01, 3.146686e-03, 4.002619e-02, 1.670827e-01, 1.949581e-02,
1.600000e+00	3.791849e-01, 1.877510e-01, 6.829541e-01, 8.331401e-01, 6.678054e-01, 9.908454e-01, 4.144169e-02, 2.802489e-01, 5.563961e-01, 4.023711e-01, 1.819250e-02, 1.220622e+00, 1.020342e+00, 6.695186e-01, 5.324593e-02, 8.728933e-01, 1.632163e-03, 2.417391e-02, 9.662932e-02, 1.146508e-02,
1.800000e+00	3.511266e-01, 1.806900e-01, 6.839372e-01, 6.220208e-01, 6.099446e-01, 1.491025e+00, 2.001608e-02, 2.302451e-01, 4.278934e-01, 4.836136e-01, 1.110662e-02, 1.237196e+00, 8.976657e-01, 7.379763e-01, 4.910924e-02, 7.582321e-01, 1.040847e-03, 2.299540e-02, 8.968249e-02, 5.745564e-03,
2.000000e+00	4.206610e-01, 1.670821e-01, 8.397787e-01, 6.707913e-01, 6.225735e-01, 1.103102e+00, 1.134463e-02, 2.434625e-01, 2.314591e-01, 4.666385e-01, 5.957631e-03, 1.299768e+00, 1.277288e+00, 6.669202e-01, 3.766066e-02, 5.186206e-01, 5.963213e-04, 1.474759e-02, 5.382023e-02, 3.825601e-03,
0.000000e+00	1.078204e+00, 2.663936e+00, 4.267271e-01, 2.547227e+00, 2.696164e+00, 2.489195e+00, 6.075188e-01, 3.072324e+00, 1.736793e+00, 2.085345e+00, 1.637622e+00, 2.649959e+00, 9.585645e-01, 1.373238e+00, 6.069436e-01, 1.311187e+00, 3.100774e+00, 9.792756e-01, 2.416060e+00, 2.988450e+00,
2.000000e-01	6.615419e-01, 1.835504e+00, 3.605191e-01, 2.580964e+00, 1.964607e+00, 3.064479e+00, 3.821341e-01, 2.231925e+00, 1.403213e+00, 1.709543e+00, 9.550266e-01, 1.732254e+00, 5.389572e-01, 1.032099e+00, 6.254679e-01, 1.024452e+00, 1.548777e+00, 8.821399e-01, 2.435364e+00, 1.390249e+00,
4.000000e-01	4.319376e-01, 1.027711e+00, 3.274876e-01, 1.847498e+00, 1.328226e+00, 1.960259e+00, 3.235384e-01, 1.501948e+00, 1.836504e+00, 1.184098e+00, 8.642708e-01, 1.279321e+00, 4.195800e-01, 6.347988e-01, 5.921124e-01, 1.199971e+00, 1.001525e+00, 1.059081e+00, 1.327499e+00, 1.067704e+00,
6.000000e-01	3.821945e-01, 8.679379e-01, 2.648553e-01, 1.521625e+00, 1.109961e+00, 1.572753e+00, 4.400801e-01, 1.129624e+00, 1.306698e+00, 8.631101e-01, 7.191513e-01, 1.512626e+00, 3.162039e-01, 7.977882e-01, 5.997884e-01, 1.068944e+00, 6.248230e-01, 7.126059e-01, 1.212975e+00, 5.713906e-01,
8.000000e-01	4.263102e-01, 4.758222e-01, 1.914199e-01, 1.377539e+00, 9.200022e-01, 1.563717e+00, 2.347260e-01, 7.002948e-01, 1.176487e+00, 7.678088e-01, 4.190003e-01, 1.585103e+00, 5.479702e-01, 8.404274e-01, 5.933928e-01, 1.285454e+00, 3.685252e-01, 5.992595e-01, 9.584575e-01, 4.321060e-01,
1.000000e+00	4.098325e-01, 3.567372e-01, 1.839914e-01, 1.186603e+00, 8.788972e-01, 1.543740e+00, 1.375757e-01, 5.880245e-01, 1.025036e+00, 7.401376e-01, 3.057627e-01, 1.338777e+00, 8.407374e-01, 8.015977e-01, 5.738398e-01, 1.261383e+00, 1.601326e-01, 3.455019e-01, 4.193586e-01, 2.448661e-01,
1.200000e+00	3.912407e-01, 1.806991e-01, 2.490724e-01, 1.051727e+00, 6.914484e-01, 1.224521e+00, 8.712861e-02, 5.279029e-01, 8.607960e-01, 6.365772e-01, 1.360459e-01, 1.255480e+00, 9.097653e-01, 5.936096e-01, 3.711508e-01, 8.983786e-01, 1.201729e-01, 2.279777e-01, 3.377203e-01, 1.399365e-01,
1.400000e+00	4.245229e-01, 1.688618e-01, 4.219142e-01, 8.506828e-01, 6.235145e-01, 1.568254e+00, 6.003496e-02, 3.015695e-01, 5.605346e-01, 5.787797e-01, 9.804358e-02, 1.201665e+00, 1.000127e+00, 8.472345e-01, 3.462528e-01, 1.071809e+00, 5.030118e-02, 1.643030e-01, 2.804518e-01, 8.240156e-02,
1.600000e+00	3.942111e-01, 8.522837e-02, 5.042580e-01, 6.894355e-01, 6.401509e-01, 1.293395e+00, 2.778009e-02, 2.389724e-01, 5.204885e-01, 6.500700e-01, 4.192464e-02, 1.477782e+00, 9.564067e-01, 8.426909e-01, 2.596907e-01, 7.589100e-01, 3.726124e-02, 7.871962e-02, 1.718919e-01, 4.832241e-02,
1.800000e+00	5.304092e-01, 9.380702e-02, 5.652077e-01, 6.729688e-01, 7.794540e-01, 1.393565e+00, 1.986369e-02, 1.996408e-01, 3.157886e-01, 4.823502e-01, 2.590805e-02, 1.402134e+00, 1.196744e+00, 9.785694e-01, 2.510561e-01, 6.996225e-01, 2.369064e-02, 7.158777e-02, 9.935435e-02, 3.807466e-02,
2.000000e+00	3.732970e-01, 9.531400e-02, 7.974011e-01, 5.224798e-01, 6.193719e-01, 1.392782e+00, 8.208065e-03, 2.081207e-01, 1.808506e-01, 6.322187e-01, 1.370556e-02, 1.227901e+00, 1.072730e+00, 9.143914e-01, 2.246464e-01, 5.245629e-01, 1.055843e-02, 5.887776e-02, 6.901946e-02, 1.810035e-02,
0.000000e+00	1.181332e-01, 1.187500e+00, 2.221963e+00, 2.214943e+00, 1.562023e+00, 9.332875e-01, 2.607884e+00, 2.428508e+00, 5.856581e-01, 1.935340e+00, 8.601756e-01, 1.171971e+00, 4.319222e-03, 3.840708e-01, 8.132919e-01, 3.309643e-01, 8.868996e-01, 9.819956e-01, 1.462949e+00, 5.311313e-01,
2.000000e-01	2.364043e-01, 9.142178e-01, 1.900930e+00, 1.591298e+00, 1.116485e+00, 7.964466e-01, 1.531888e+00, 1.767439e+00, 7.970936e-01, 1.447989e+00, 7.005061e-01, 1.348028e+00, 7.467695e-02, 5.536875e-01, 7.672240e-01, 6.241530e-01, 5.792014e-01, 1.046409e+00, 1.328811e+00, 3.546943e-01,
4.000000e-01	3.403799e-01, 1.018800e+00, 1.525859e+00, 1.237104e+00, 6.286154e-01, 8.116503e-01, 1.002116e+00, 1.050046e+00, 7.823126e-01, 1.045459e+00, 4.146457e-01, 1.407674e+00, 5.192342e-01, 6.920441e-01, 6.059136e-01, 9.907294e-01, 3.348598e-01, 5.402736e-01, 8.085712e-01, 2.964863e-01,
6.000000e-01	3.196100e-01, 9.765233e-01, 1.109034e+00, 1.015465e+00, 5.571931e-01, 8.458434e-01, 6.442069e-01, 1.057913e+00, 8.377166e-01, 6.840336e-01, 2.548478e-01, 1.360482e+00, 7.787194e-01, 6.770758e-01, 4.296548e-01, 1.099434e+00, 1.753857e-01, 3.683813e-01, 7.041981e-01, 1.857390e-01,
8.000000e-01	3.781919e-01, 1.024228e+00, 1.290513e+00, 8.404427e-01, 4.642824e-01, 1.098107e+00, 3.704648e-01, 6.462189e-01, 8.173002e-01, 4.166669e-01, 1.661004e-01, 1.297139e+00, 8.430117e-01, 5.639141e-01, 3.118317e-01, 9.093784e-01, 1.010084e-01, 2.847993e-01, 6.018348e-01, 1.009683e-01,
1.000000e+00	3.929934e-01, 8.619238e-01, 1.062288e+00, 6.203365e-01, 4.244433e-01, 1.094787e+00, 2.469816e-01, 6.000673e-01, 3.030801e-01, 2.442802e-01, 9.332996e-02, 1.130754e+00, 1.070678e+00, 6.008345e-01, 2.175474e-01, 6.625877e-01, 6.380701e-02, 1.741722e-01, 5.115728e-01, 5.389890e-02,
1.200000e+00	4.072457e-01, 9.368610e-01, 9.682557e-01, 5.840895e-01, 4.578737e-01, 1.146097e+00, 1.445895e-01, 4.557856e-01, 3.255424e-01, 1.902504e-01, 6.031151e-02, 1.216539e+00, 1.248872e+00, 8.537101e-01, 1.097094e-01, 6.962110e-01, 3.333216e-02, 1.117866e-01, 3.607249e-01, 3.677244e-02,
1.400000e+00	4.100195e-01, 7.212611e-01, 9.637846e-01, 5.952475e-01, 4.841454e-01, 1.273100e+00, 7.334451e-02, 3.125419e-01, 2.075282e-01, 1.508608e-01, 2.506761e-02, 1.379460e+00, 1.272352e+00, 7.700421e-01, 8.968655e-02, 5.230858e-01, 2.244194e-02, 7.503988e-02, 2.780198e-01, 2.582397e-02,
1.600000e+00	5.077536e-01, 7.082351e-01, 9.767525e-01, 5.912897e-01, 5.978168e-01, 1.410695e+00, 3.786578e-02, 2.475272e-01, 1.134122e-01, 2.121437e-01, 1.741581e-02, 1.544624e+00, 1.176495e+00, 7.456862e-01, 4.913594e-02, 4.761180e-01, 1.203415e-02, 5.346024e-02, 1.618242e-01, 1.318209e-02,
1.800000e+00	4.084915e-01, 8.083437e-01, 1.101265e+00, 3.932245e-01, 4.643170e-01, 9.981609e-01, 2.057106e-02, 2.136391e-01, 7.850327e-02, 3.266781e-01, 1.169949e-02, 1.390872e+00, 1.141969e+00, 6.298908e-01, 3.640539e-02, 3.891464e-01, 5.969058e-03, 3.353814e-02, 1.693938e-01, 8.239440e-03,
2.000000e+00	3.570062e-01, 6.553677e-01, 1.219014e+00, 5.605778e-01, 5.819212e-01, 1.424276e+00, 9.838309e-03, 1.715259e-01, 5.731085e-02, 3.756099e-01, 5.386863e-03, 1.260153e+00, 1.306119e+00, 7.456337e-01, 2.665386e-02, 3.273210e-01, 3.052249e-03, 2.354423e-02, 1.353654e-01, 4.605055e-03,
0.000000e+00	2.228288e+00, 1.640369e+00, 2.505423e+00, 2.669657e+00, 1.602988e-01, 2.965848e+00, 1.223478e+00, 1.711363e+00, 1.732035e+00, 2.191489e+00, 6.948721e-01, 5.509511e-01, 1.592403e+00, 1.009801e+00, 2.676770e+00, 4.817666e-01, 2.475908e+00, 1.237921e+00, 1.115622e+00, 4.081596e-01,
2.000000e-01	1.565768e+00, 1.501196e+00, 2.119199e+00, 2.157807e+00, 2.922587e-01, 2.451321e+00, 7.342569e-01, 1.651027e+00, 1.530011e+00, 1.414882e+00, 6.023369e-01, 3.985481e-01, 1.554857e+00, 5.905158e-01, 2.458308e+00, 3.383730e-01, 1.889787e+00, 1.498572e+00, 9.042340e-01, 4.828421e-01,
4.000000e-01	9.946744e-01, 1.343231e+00, 1.177302e+00, 2.100776e+00, 4.751049e-01, 1.660141e+00, 5.592203e-01, 1.128197e+00, 1.309843e+00, 7.092069e-01, 4.217335e-01, 3.291801e-01, 1.719207e+00, 3.950036e-01, 1.258084e+00, 2.711026e-01, 1.307886e+00, 1.165811e+00, 8.138660e-01, 6.445081e-01,
6.000000e-01	7.235730e-01, 1.351318e+00, 1.401164e+00, 1.041051e+00, 6.314546e-01, 2.432807e+00, 5.339122e-01, 1.105763e+00, 1.299474e+00, 4.646912e-01, 2.444172e-01, 3.268412e-01, 1.386709e+00, 2.563274e-01, 1.082677e+00, 2.074397e-01, 1.153029e+00, 1.176076e+00, 6.611583e-01, 6.578699e-01,
8.000000e-01	6.617967e-01, 9.286680e-01, 9.895280e-01, 9.762807e-01, 6.314504e-01, 1.927849e+00, 3.633334e-01, 9.537419e-01, 9.968021e-01, 4.454065e-01, 1.546917e-01, 4.300059e-01, 1.261026e+00, 3.570443e-01, 1.062282e+00, 1.480774e-01, 7.673220e-01, 1.076727e+00, 6.141065e-01, 6.038779e-01,
1.000000e+00	5.365925e-01, 8.837988e-01, 8.051286e-01, 8.836383e-01, 7.272995e-01, 1.585906e+00, 1.995196e-01, 8.856804e-01, 8.969209e-01, 5.962551e-01, 9.138925e-02, 6.658803e-01, 1.575767e+00, 4.737418e-01, 9.212820e-01, 1.087784e-01, 5.999078e-01, 7.633142e-01, 4.199167e-01, 4.243268e-01,
1.200000e+00	4.641067e-01, 7.478494e-01, 9.374945e-01, 6.136411e-01, 6.500464e-01, 1.897181e+00, 1.015947e-01, 8.026632e-01, 5.692624e-01, 4.711395e-01, 5.403437e-02, 8.708876e-01, 1.350756e+00, 6.070388e-01, 7.547787e-01, 1.109357e-01, 4.668342e-01, 5.481291e-01, 3.758994e-01, 3.146326e-01,
1.400000e+00	5.196232e-01, 6.788876e-01, 7.781741e-01, 6.051881e-01, 6.246384e-01, 1.423131e+00, 5.766903e-02, 5.594592e-01, 4.382185e-01, 6.097349e-01, 3.181683e-02, 1.002856e+00, 1.445024e+00, 6.368111e-01, 6.600389e-01, 1.022438e-01, 2.645756e-01, 3.804896e-01, 2.625833e-01, 2.352625e-01,
1.600000e+00	4.058478e-01, 5.346078e-01, 9.936709e-01, 5.729381e-01, 7.187430e-01, 1.453719e+00, 3.212896e-02, 6.014099e-01, 2.274169e-01, 6.585284e-01, 1.608567e-02, 1.207232e+00, 1.393317e+00, 7.617995e-01, 6.491200e-01, 8.603572e-02, 1.753080e-01, 2.083128e-01, 2.603314e-01, 1.647668e-01,
1.800000e+00	4.526539e-01, 6.318314e-01, 9.628782e-01, 4.496601e-01, 5.982076e-01, 1.078868e+00, 1.994119e-02, 5.313737e-01, 1.521736e-01, 5.281854e-01, 8.643302e-03, 1.162768e+00, 1.373372e+00, 6.739624e-01, 5.256481e-01, 9.711696e-02, 8.990663e-02, 1.092231e-01, 1.304022e-01, 9.337107e-02,
2.000000e+00	4.522456e-01, 4.366316e-01, 9.454796e-01, 4.553853e-01, 6.900969e-01, 1.481004e+00, 9.835376e-03, 4.007537e-01, 7.981619e-02, 5.296377e-01, 4.432937e-03, 1.252430e+00, 1.121330e+00, 7.106403e-01, 5.239658e-01, 1.026708e-01, 4.907562e-02, 8.423381e-02, 1.174249e-01, 7.471223e-02,
0.000000e+00	2.237002e-01, 1.993142e+00, 1.989843e+00, 1.931667e+00, 2.494918e+00, 2.849132e+00, 1.553338e+00, 8.790937e-01, 8.284979e-01, 8.258419e-01, 3.268931e-01, 3.285829e+00, 1.527078e+00, 2.519735e+00, 2.184814e+00, 6.253219e-01, 6.117905e-01, 1.349051e+00, 8.486521e-01, 9.418340e-01,
2.000000e-01	2.285098e-01, 1.839247e+00, 1.063909e+00, 2.526744e+00, 1.861683e+00, 1.747785e+00, 1.148347e+00, 6.751571e-01, 8.768619e-01, 8.014071e-01, 2.579431e-01, 2.324295e+00, 1.083133e+00, 1.870304e+00, 1.760249e+00, 4.962385e-01, 6.126488e-01, 1.000753e+00, 7.578322e-01, 1.068353e+00,
4.000000e-01	2.163563e-01, 1.336066e+00, 9.553406e-01, 2.178250e+00, 1.396658e+00, 1.595275e+00, 6.277103e-01, 4.617567e-01, 9.960380e-01, 7.445845e-01, 1.366503e-01, 1.977635e+00, 9.569836e-01, 1.495513e+00, 1.337859e+00, 6.424615e-01, 7.076358e-01, 6.422556e-01, 7.159857e-01, 8.098337e-01,
6.000000e-01	2.735271e-01, 1.008551e+00, 7.061218e-01, 1.894812e+00, 9.823141e-01, 1.388331e+00, 4.236603e-01, 3.997219e-01, 9.397218e-01, 6.701056e-01, 1.027882e-01, 2.145798e+00, 9.378364e-01, 9.596390e-01, 1.122811e+00, 6.794128e-01, 5.909512e-01, 5.916955e-01, 6.453928e-01, 8.061568e-01,
8.000000e-01	3.968441e-01, 6.991131e-01, 5.478592e-01, 2.193486e+00, 1.188333e+00, 1.234409e+00, 3.731213e-01, 2.373366e-01, 1.097132e+00, 7.174064e-01, 5.609769e-02, 1.707486e+00, 9.070601e-01, 8.828288e-01, 7.841794e-01, 7.843765e-01, 4.532824e-01, 3.324090e-01, 5.118280e-01, 5.142792e-01,
1.000000e+00	3.512846e-01, 3.715878e-01, 4.718391e-01, 1.392325e+00, 8.237153e-01, 1.227387e+00, 2.881193e-01, 1.659222e-01, 1.057800e+00, 6.463302e-01, 2.759570e-02, 1.742670e+00, 9.262791e-01, 8.783497e-01, 6.636839e-01, 6.115733e-01, 3.003110e-01, 2.735887e-01, 3.107680e-01, 3.503635e-01,
1.200000e+00	3.398741e-01, 2.663354e-01, 3.424381e-01, 1.375060e+00, 6.499560e-01, 1.096223e+00, 2.155921e-01, 1.617890e-01, 1.241290e+00, 6.471497e-01, 1.797438e-02, 1.178978e+00, 1.107101e+00, 9.581189e-01, 4.466477e-01, 6.415778e-01, 1.593854e-01, 1.598245e-01, 2.445113e-01, 2.047779e-01,
1.400000e+00	4.357856e-01, 1.688101e-01, 3.078906e-01, 1.171371e+00, 6.555643e-01, 1.145026e+00, 1.093356e-01, 9.700476e-02, 9.931571e-01, 5.324480e-01, 9.042650e-03, 1.495375e+00, 1.242506e+00, 9.816587e-01, 3.245769e-01, 4.621002e-01, 8.222283e-02, 1.109621e-01, 1.577816e-01, 1.629481e-01,
1.600000e+00	3.788922e-01, 1.540263e-01, 2.720826e-01, 1.067403e+00, 7.265600e-01, 1.174323e+00, 6.231334e-02, 1.014856e-01, 8.772606e-01, 5.957318e-01, 5.603496e-03, 1.485623e+00, 1.129013e+00, 8.491737e-01, 2.318357e-01, 4.634720e-01, 4.438581e-02, 8.810403e-02, 1.135676e-01, 8.527797e-02,
1.800000e+00	3.473150e-01, 1.166551e-01, 3.069373e-01, 8.474182e-01, 6.201178e-01, 1.182156e+00, 4.462904e-02, 7.235278e-02, 6.708667e-01, 5.926179e-01, 2.672831e-03, 1.587531e+00, 1.145063e+00, 7.656395e-01, 2.181457e-01, 3.427385e-01, 2.859261e-02, 5.247145e-02, 7.176865e-02, 5.600304e-02,
2.000000e+00	4.072527e-01, 6.256140e-02, 4.420215e-01, 7.891021e-01, 6.456925e-01, 1.529129e+00, 1.980695e-02, 7.483511e-02, 6.138295e-01, 5.649742e-01, 1.765495e-03, 1.443912e+00, 1.115686e+00, 7.364816e-01, 2.108481e-01, 3.489134e-01, 1.625063e-02, 3.422210e-02, 4.650006e-02, 2.987837e-02,
0.000000e+00	1.673492e+00, 2.308157e+00, 2.161555e-01, 2.555990e+00, 3.219641e+00, 9.278659e-01, 9.127527e-01, 2.079579e+00, 1.290086e+00, 1.422813e+00, 1.200529e+00, 1.634713e-01, 1.125880e+00, 2.798353e+00, 3.967879e-02, 2.396269e+00, 1.748757e+00, 2.574384e+00, 9.358376e-01, 9.969043e-01,
2.000000e-01	1.069376e+00, 1.399876e+00, 1.191628e-01, 2.375929e+00, 1.653357e+00, 8.920818e-01, 7.897366e-01, 1.719639e+00, 9.399567e-01, 1.118932e+00, 8.649003e-01, 2.374961e-01, 8.990860e-01, 1.780859e+00, 2.267326e-01, 1.824783e+00, 8.909920e-01, 1.759277e+00, 1.180010e+00, 4.972578e-01,
4.000000e-01	8.000458e-01, 1.020926e+00, 1.121776e-01, 2.246712e+00, 1.142882e+00, 7.277106e-01, 5.984684e-01, 1.326217e+00, 1.252125e+00, 7.292845e-01, 5.251166e-01, 5.124465e-01, 4.774477e-01, 1.361319e+00, 1.678606e-01, 1.582939e+00, 4.566823e-01, 1.477821e+00, 7.817059e-01, 3.633976e-01,
6.000000e-01	6.338051e-01, 6.529512e-01, 9.456870e-02, 2.065896e+00, 7.304760e-01, 7.293496e-01, 5.158393e-01, 1.132966e+00, 1.227501e+00, 5.075551e-01, 3.107341e-01, 7.565970e-01, 4.715443e-01, 1.052143e+00, 9.072007e-02, 1.707448e+00, 3.285024e-01, 1.046200e+00, 5.984603e-01, 2.051712e-01,
8.000000e-01	4.617456e-01, 3.554671e-01, 6.641597e-02, 2.085758e+00, 4.882667e-01, 7.354105e-01, 4.413023e-01, 1.001279e+00, 1.001723e+00, 3.629942e-01, 1.415834e-01, 9.200622e-01, 5.801165e-01, 1.124961e+00, 8.407090e-02, 1.141650e+00, 1.787818e-01, 5.713076e-01, 4.198296e-01, 1.214186e-01,
1.000000e+00	4.315347e-01, 2.647113e-01, 5.432999e-02, 1.755960e+00, 3.521286e-01, 1.027480e+00, 4.594940e-01, 7.131379e-01, 1.199465e+00, 2.429071e-01, 9.057470e-02, 9.618769e-01, 7.891771e-01, 9.181395e-01, 4.250562e-02, 1.259773e+00, 9.384779e-02, 3.510655e-01, 2.504512e-01, 6.222958e-02,
1.200000e+00	4.922295e-01, 1.926015e-01, 4.605259e-02, 1.454190e+00, 3.834070e-01, 8.968530e-01, 4.007445e-01, 6.202591e-01, 1.038675e+00, 1.815945e-01, 6.377306e-02, 1.096426e+00, 9.019569e-01, 8.183403e-01, 3.659323e-02, 9.988044e-01, 5.683826e-02, 3.042763e-01, 1.907883e-01, 5.652275e-02,
1.400000e+00	4.654698e-01, 9.868784e-02, 5.289783e-02, 1.312018e+00, 4.031537e-01, 1.218844e+00, 3.571152e-01, 5.289195e-01, 1.110669e+00, 2.725260e-01, 3.313175e-02, 9.218695e-01, 1.176996e+00, 6.870938e-01, 2.406620e-02, 8.277971e-01, 3.274807e-02, 1.603167e-01, 1.527575e-01, 3.045262e-02,
1.600000e+00	4.775121e-01, 7.937278e-02, 8.832039e-02, 1.109776e+00, 4.815623e-01, 1.189480e+00, 1.617544e-01, 3.906330e-01, 8.336464e-01, 3.692228e-01, 1.783529e-02, 1.118175e+00, 1.211184e+00, 7.429394e-01, 1.212656e-02, 7.332293e-01, 1.382365e-02, 1.341374e-01, 8.930693e-02, 1.503363e-02,
1.800000e+00	4.006764e-01, 4.940812e-02, 1.889302e-01, 7.963631e-01, 5.088333e-01, 1.108571e+00, 1.119331e-01, 3.227907e-01, 8.520711e-01, 4.080916e-01, 8.879094e-03, 1.472965e+00, 1.406806e+00, 8.639609e-01, 1.696613e-02, 5.447380e-01, 9.242265e-03, 8.796366e-02, 6.342993e-02, 1.021837e-02,
2.000000e+00	4.279089e-01, 3.348051e-02, 3.874915e-01, 6.416952e-01, 5.754176e-01, 1.168954e+00, 4.915463e-02, 2.785413e-01, 6.512387e-01, 4.614453e-01, 5.269873e-03, 1.231184e+00, 1.213854e+00, 6.305661e-01, 1.712956e-02, 3.724105e-01, 5.571314e-03, 4.726412e-02, 3.997818e-02, 7.188437e-03,
